# Supplementary material for: Effect of helical kink in antimicrobial peptides on membrane pore formation
Source: eLife. 2020 Mar 13;9:e47946. doi: 10.7554/eLife.47946 (PMC7069690; doi:10.7554/eLife.47946)
Supplement: Figure 1—source data 1. [file elife-47946-fig1-data1.zip]

Archive with 40 entries (36 files):
- Figure01/
- __MACOSX/._Figure01
- Figure01/.DS_Store
- __MACOSX/Figure01/._.DS_Store
- Figure01/A/
- __MACOSX/Figure01/._A
- Figure01/C/
- __MACOSX/Figure01/._C
- Figure01/B/
- __MACOSX/Figure01/._B
- Figure01/A/wl_flexible_barrel_PSC_2.5_1:100.dat
- __MACOSX/Figure01/A/._wl_flexible_barrel_PSC_2.5_1:100.dat
- Figure01/A/wl_membrane.dat
- __MACOSX/Figure01/A/._wl_membrane.dat
- Figure01/A/wl_rigid_barrel_PSC_2.5_1:100.dat
- __MACOSX/Figure01/A/._wl_rigid_barrel_PSC_2.5_1:100.dat
- Figure01/A/1A_flexible.init
- __MACOSX/Figure01/A/._1A_flexible.init
- Figure01/A/1A_rigid.init
- __MACOSX/Figure01/A/._1A_rigid.init
- Figure01/C/1C_90.init
- __MACOSX/Figure01/C/._1C_90.init
- Figure01/C/wl_membrane.dat
- __MACOSX/Figure01/C/._wl_membrane.dat
- Figure01/C/1C_135.init
- __MACOSX/Figure01/C/._1C_135.init
- Figure01/C/wl_synergy_90_PSC_3.0_1:100.dat
- __MACOSX/Figure01/C/._wl_synergy_90_PSC_3.0_1:100.dat
- Figure01/C/wl_synergy_135_PSC_3.0_1:100.dat
- __MACOSX/Figure01/C/._wl_synergy_135_PSC_3.0_1:100.dat
- Figure01/B/wl_flexible_CPSC_3.0_1:025.dat
- __MACOSX/Figure01/B/._wl_flexible_CPSC_3.0_1:025.dat
- Figure01/B/1B_flexible.init
- __MACOSX/Figure01/B/._1B_flexible.init
- Figure01/B/wl_membrane.dat
- __MACOSX/Figure01/B/._wl_membrane.dat
- Figure01/B/wl_rigid_CPSC_3.0_1:025.dat
- __MACOSX/Figure01/B/._wl_rigid_CPSC_3.0_1:025.dat
- Figure01/B/1B_rigid.init
- __MACOSX/Figure01/B/._1B_rigid.init
