# Supplementary material for: Effect of helical kink in antimicrobial peptides on membrane pore formation
Source: eLife. 2020 Mar 13;9:e47946. doi: 10.7554/eLife.47946 (PMC7069690; doi:10.7554/eLife.47946)
Supplement: Figure 1—source data 1. [file elife-47946-fig1-data1.zip › Figure01/A/wl_flexible_barrel_PSC_2.5_1:100.dat]

   0  9.56848434e+00
   1 -0.00000000e+00
   2  1.98812356e+00
   3  3.51517156e+00
   4  3.39924417e+00
   5  3.30835076e+00
   6  3.05783294e+00
   7  3.09173015e+00
   8  3.16990889e+00
   9  3.39490294e+00
  10  3.70084443e+00
  11  4.06897785e+00
  12  4.44932792e+00
  13  4.86401395e+00
  14  5.26338596e+00
  15  5.65594959e+00
  16  6.05455489e+00
  17  6.44656855e+00
  18  6.82508982e+00
  19  7.18639713e+00
  20  7.67743799e+00
  21  7.93461845e+00
  22  8.16889734e+00
  23  8.42738583e+00
  24  8.70972095e+00
  25  8.94213688e+00
  26  9.01737268e+00
  27  9.22718547e+00
  28  9.42003070e+00
  29  9.59984056e+00
  30  9.75578300e+00
  31  9.90563642e+00
  32  1.00521312e+01
  33  1.01649254e+01
  34  1.03233326e+01
  35  1.04757305e+01
  36  1.06080648e+01
  37  1.07474940e+01
  38  1.08725859e+01
  39  1.10057188e+01
  40  1.11366137e+01
  41  1.12575823e+01
  42  1.13666635e+01
  43  1.14904471e+01
  44  1.15766427e+01
  45  1.16803849e+01
  46  1.17715211e+01
  47  1.18340239e+01
  48  1.19035131e+01
  49  1.19742552e+01
  50  1.20014013e+01
  51  1.20611180e+01
  52  1.20956616e+01
  53  1.21249541e+01
  54  1.21471435e+01
  55  1.21584549e+01
  56  1.21731767e+01
  57  1.21865685e+01
  58  1.21793109e+01
  59  1.21814406e+01
  60  1.21885970e+01
  61  1.21916512e+01
  62  1.21807436e+01
  63  1.21784224e+01
  64  1.21852326e+01
  65  1.21759706e+01
  66  1.21630356e+01
  67  1.21544298e+01
  68  1.21530578e+01
  69  1.21418830e+01
  70  1.21464016e+01
  71  1.21454716e+01
  72  1.21423214e+01
  73  1.21371122e+01
  74  1.21336560e+01
  75  1.21351591e+01
  76  1.21497112e+01
  77  1.21705881e+01
  78  1.21707840e+01
  79  1.21830972e+01
  80  1.22232056e+01
  81  1.22350906e+01
  82  1.22644647e+01
  83  1.23057301e+01
  84  1.23539706e+01
  85  1.23848206e+01
  86  1.24416980e+01
  87  1.24941592e+01
  88  1.25579049e+01
  89  1.26191925e+01
  90  1.26867254e+01
  91  1.27549875e+01
  92  1.28266751e+01
  93  1.28961036e+01
  94  1.29807768e+01
  95  1.30508717e+01
  96  1.31156351e+01
  97  1.31986951e+01
  98  1.32820797e+01
  99  1.33467046e+01
 100  1.34213708e+01
 101  1.34962591e+01
 102  1.35631655e+01
 103  1.36570908e+01
 104  1.37312453e+01
 105  1.38043587e+01
 106  1.38821241e+01
 107  1.39430172e+01
 108  1.40068700e+01
 109  1.40891815e+01
 110  1.41529151e+01
 111  1.42306583e+01
 112  1.42935727e+01
 113  1.43721308e+01
 114  1.44507513e+01
 115  1.45269850e+01
 116  1.46066443e+01
 117  1.46837126e+01
 118  1.47656026e+01
 119  1.48431535e+01
 120  1.49008366e+01
 121  1.49808660e+01
 122  1.50510078e+01
 123  1.51298683e+01
 124  1.51924124e+01
 125  1.52804691e+01
 126  1.53642504e+01
 127  1.54430973e+01
 128  1.55181763e+01
 129  1.55991864e+01
 130  1.56784010e+01
 131  1.57571360e+01
 132  1.58420640e+01
 133  1.59287576e+01
 134  1.60111166e+01
 135  1.60931266e+01
 136  1.61814717e+01
 137  1.62612487e+01
 138  1.63458589e+01
 139  1.64199576e+01
 140  1.65034940e+01
 141  1.65842827e+01
 142  1.66560608e+01
 143  1.67470505e+01
 144  1.68215446e+01
 145  1.69028513e+01
 146  1.69769323e+01
 147  1.70571581e+01
 148  1.71418571e+01
 149  1.71959798e+01
 150  1.72777421e+01
 151  1.73632724e+01
 152  1.74433937e+01
 153  1.75142042e+01
 154  1.76076597e+01
 155  1.76926315e+01
 156  1.77778690e+01
 157  1.78535171e+01
 158  1.79434467e+01
 159  1.80371884e+01
 160  1.81342921e+01
 161  1.82251312e+01
 162  1.83306467e+01
 163  1.84166921e+01
 164  1.85111789e+01
 165  1.86084872e+01
 166  1.86995729e+01
 167  1.87983269e+01
 168  1.88997654e+01
 169  1.89918551e+01
 170  1.90883722e+01
 171  1.91946688e+01
 172  1.92903798e+01
 173  1.93811723e+01
 174  1.94656550e+01
 175  1.95601825e+01
 176  1.96462169e+01
 177  1.97435415e+01
 178  1.98307872e+01
 179  1.99219827e+01
 180  2.00128671e+01
 181  2.01033165e+01
 182  2.01867778e+01
 183  2.02736314e+01
 184  2.03575931e+01
 185  2.04529292e+01
 186  2.05353997e+01
 187  2.06247945e+01
 188  2.07008672e+01
 189  2.07954795e+01
 190  2.08714791e+01
 191  2.09575857e+01
 192  2.10439279e+01
 193  2.11262691e+01
 194  2.12140342e+01
 195  2.13008904e+01
 196  2.13805691e+01
 197  2.14756727e+01
 198  2.15608921e+01
 199  2.16401814e+01
 200  2.17499650e+01
