# Supplementary material for: Effect of helical kink in antimicrobial peptides on membrane pore formation
Source: eLife. 2020 Mar 13;9:e47946. doi: 10.7554/eLife.47946 (PMC7069690; doi:10.7554/eLife.47946)
Supplement: Figure 1—source data 1. [file elife-47946-fig1-data1.zip › Figure01/A/wl_membrane.dat]

   0  4.04250210e+00
   1 -0.00000000e+00
   2  2.19307910e+00
   3  4.54149516e+00
   4  5.98357389e+00
   5  7.27223638e+00
   6  8.11478504e+00
   7  8.87306628e+00
   8  9.67886330e+00
   9  1.05402995e+01
  10  1.12748282e+01
  11  1.19240766e+01
  12  1.25761591e+01
  13  1.32751547e+01
  14  1.40490022e+01
  15  1.47808591e+01
  16  1.49106691e+01
  17  1.54101974e+01
  18  1.58515368e+01
  19  1.62611879e+01
  20  1.66328798e+01
  21  1.69673572e+01
  22  1.73125247e+01
  23  1.77055302e+01
  24  1.79986989e+01
  25  1.83120156e+01
  26  1.86085901e+01
  27  1.89241273e+01
  28  1.91899490e+01
  29  1.94554321e+01
  30  1.97725813e+01
  31  2.00544499e+01
  32  2.03106267e+01
  33  2.06207421e+01
  34  2.09230989e+01
  35  2.11829992e+01
  36  2.14437127e+01
  37  2.17135859e+01
  38  2.19459115e+01
  39  2.21881625e+01
  40  2.24386895e+01
  41  2.26782879e+01
  42  2.29247393e+01
  43  2.31567717e+01
  44  2.33790860e+01
  45  2.36123529e+01
  46  2.38680555e+01
  47  2.41275451e+01
  48  2.43593595e+01
  49  2.46326163e+01
  50  2.48505451e+01
  51  2.51003298e+01
  52  2.53539886e+01
  53  2.56363697e+01
  54  2.58737346e+01
  55  2.61492380e+01
  56  2.64142309e+01
  57  2.66601605e+01
  58  2.69287851e+01
  59  2.71752735e+01
  60  2.73875281e+01
  61  2.76218081e+01
  62  2.78540518e+01
  63  2.80858206e+01
  64  2.83175143e+01
  65  2.85152236e+01
  66  2.87435259e+01
  67  2.89619306e+01
  68  2.91371675e+01
  69  2.93067034e+01
  70  2.94687861e+01
  71  2.96015699e+01
  72  2.98028919e+01
  73  2.99536024e+01
  74  3.01453839e+01
  75  3.03085172e+01
  76  3.04991367e+01
  77  3.07077127e+01
  78  3.08756292e+01
  79  3.10736225e+01
  80  3.12679588e+01
  81  3.14306179e+01
  82  3.15799582e+01
  83  3.17493218e+01
  84  3.19570623e+01
  85  3.21223226e+01
  86  3.23093692e+01
  87  3.24838507e+01
  88  3.27077307e+01
  89  3.29085097e+01
  90  3.31165782e+01
  91  3.33355317e+01
  92  3.35356710e+01
  93  3.37431327e+01
  94  3.39292491e+01
  95  3.41575222e+01
  96  3.43828630e+01
  97  3.45605564e+01
  98  3.47936989e+01
  99  3.50062568e+01
 100  3.52166833e+01
 101  3.53903846e+01
 102  3.55861690e+01
 103  3.57934845e+01
 104  3.59975408e+01
 105  3.61852517e+01
 106  3.63964702e+01
 107  3.65705729e+01
 108  3.67514018e+01
 109  3.69434906e+01
 110  3.70842865e+01
 111  3.72790975e+01
 112  3.74407400e+01
 113  3.76009441e+01
 114  3.77519670e+01
 115  3.79228528e+01
 116  3.80691572e+01
 117  3.82470745e+01
 118  3.83699770e+01
 119  3.85126388e+01
 120  3.86612563e+01
 121  3.88018409e+01
 122  3.89654128e+01
 123  3.91130480e+01
 124  3.92790379e+01
 125  3.94277101e+01
 126  3.95589470e+01
 127  3.97135199e+01
 128  3.98605736e+01
 129  4.00281772e+01
 130  4.01604889e+01
 131  4.03129043e+01
 132  4.04652247e+01
 133  4.06085380e+01
 134  4.07401477e+01
 135  4.08762394e+01
 136  4.10128959e+01
 137  4.11713036e+01
 138  4.12681932e+01
 139  4.14181507e+01
 140  4.15794829e+01
 141  4.16913590e+01
 142  4.18506247e+01
 143  4.19707577e+01
 144  4.21124817e+01
 145  4.22628032e+01
 146  4.23972483e+01
 147  4.25289959e+01
 148  4.26854374e+01
 149  4.28178055e+01
 150  4.29539806e+01
 151  4.30851190e+01
 152  4.32245326e+01
 153  4.33537006e+01
 154  4.34751707e+01
 155  4.36197838e+01
 156  4.37089542e+01
 157  4.38352351e+01
 158  4.39708257e+01
 159  4.40910672e+01
 160  4.42141203e+01
 161  4.43402581e+01
 162  4.44599121e+01
 163  4.45980792e+01
 164  4.47213503e+01
 165  4.48544616e+01
 166  4.49942985e+01
 167  4.51288091e+01
 168  4.52755303e+01
 169  4.53876453e+01
 170  4.55432998e+01
 171  4.56760617e+01
 172  4.57974316e+01
 173  4.59590217e+01
 174  4.60758456e+01
 175  4.62305226e+01
 176  4.63631912e+01
 177  4.65188185e+01
 178  4.66516339e+01
 179  4.68015406e+01
 180  4.69546778e+01
 181  4.70893650e+01
 182  4.72246788e+01
 183  4.73590656e+01
 184  4.74912003e+01
 185  4.76307035e+01
 186  4.77625449e+01
 187  4.79099196e+01
 188  4.80461731e+01
 189  4.82147649e+01
 190  4.83485510e+01
 191  4.84856253e+01
 192  4.86349429e+01
 193  4.87722290e+01
 194  4.89139123e+01
 195  4.90492067e+01
 196  4.91756494e+01
 197  4.93177987e+01
 198  4.94172275e+01
 199  4.95381158e+01
 200  4.96555182e+01
 201  4.97739130e+01
 202  4.98953592e+01
 203  5.00223450e+01
 204  5.01552250e+01
 205  5.02950652e+01
 206  5.04221218e+01
 207  5.05334747e+01
 208  5.06600276e+01
 209  5.07913221e+01
 210  5.09372637e+01
 211  5.10647513e+01
 212  5.12065923e+01
 213  5.13288076e+01
 214  5.14683001e+01
 215  5.15957370e+01
 216  5.17170008e+01
 217  5.18438776e+01
 218  5.19653217e+01
 219  5.21073563e+01
 220  5.22214063e+01
 221  5.23614162e+01
 222  5.24864117e+01
 223  5.26268026e+01
 224  5.27627030e+01
 225  5.28806792e+01
 226  5.30416138e+01
 227  5.31600661e+01
 228  5.32971942e+01
 229  5.34318042e+01
 230  5.35607293e+01
 231  5.36917111e+01
 232  5.38367631e+01
 233  5.39775082e+01
 234  5.41107732e+01
 235  5.42622920e+01
 236  5.43927173e+01
 237  5.45383651e+01
 238  5.46835707e+01
 239  5.48313709e+01
 240  5.49641946e+01
 241  5.51192669e+01
 242  5.52643520e+01
 243  5.54358375e+01
 244  5.55904816e+01
 245  5.57341210e+01
 246  5.59014271e+01
 247  5.60560258e+01
 248  5.62335114e+01
 249  5.63786329e+01
 250  5.65278418e+01
 251  5.66865697e+01
 252  5.68148112e+01
 253  5.69783195e+01
 254  5.71321171e+01
 255  5.72761323e+01
 256  5.74047275e+01
 257  5.75374269e+01
 258  5.76776887e+01
 259  5.78274127e+01
 260  5.79535505e+01
 261  5.81009533e+01
 262  5.82426054e+01
 263  5.83802467e+01
 264  5.85250561e+01
 265  5.86528023e+01
 266  5.87942856e+01
 267  5.89284685e+01
 268  5.90728895e+01
 269  5.91985557e+01
 270  5.93116265e+01
 271  5.94379679e+01
 272  5.95697117e+01
 273  5.96832407e+01
 274  5.98077454e+01
 275  5.99096100e+01
 276  6.00181398e+01
 277  6.01337797e+01
 278  6.02337789e+01
 279  6.03593972e+01
 280  6.04545274e+01
 281  6.05412500e+01
 282  6.06687090e+01
 283  6.07732971e+01
 284  6.08527071e+01
 285  6.09514027e+01
 286  6.10698145e+01
 287  6.11688314e+01
 288  6.12705018e+01
 289  6.13645839e+01
 290  6.14765263e+01
 291  6.15644614e+01
 292  6.16575413e+01
 293  6.17471529e+01
 294  6.18421184e+01
 295  6.19462461e+01
 296  6.20329254e+01
 297  6.21169727e+01
 298  6.22039643e+01
 299  6.22759610e+01
 300  6.23514583e+01
 301  6.24265606e+01
 302  6.25189195e+01
 303  6.26158048e+01
 304  6.26930287e+01
 305  6.27933744e+01
 306  6.28850679e+01
 307  6.29925535e+01
 308  6.30778044e+01
 309  6.31860405e+01
 310  6.32878284e+01
 311  6.33811953e+01
 312  6.34893203e+01
 313  6.35886623e+01
 314  6.36819820e+01
 315  6.38031641e+01
 316  6.39035810e+01
 317  6.40139606e+01
 318  6.41267459e+01
 319  6.42358604e+01
 320  6.43649012e+01
 321  6.44697677e+01
 322  6.45983747e+01
 323  6.47159082e+01
 324  6.48580852e+01
 325  6.49743983e+01
 326  6.50979916e+01
 327  6.52328464e+01
 328  6.53802296e+01
 329  6.55018905e+01
 330  6.56337276e+01
 331  6.57595472e+01
 332  6.58978169e+01
 333  6.60183390e+01
 334  6.61468868e+01
 335  6.62604307e+01
 336  6.63678093e+01
 337  6.64817667e+01
 338  6.66041178e+01
 339  6.67253716e+01
 340  6.68376674e+01
 341  6.69725625e+01
 342  6.70834316e+01
 343  6.71952658e+01
 344  6.73122665e+01
 345  6.74301572e+01
 346  6.75301147e+01
 347  6.76565114e+01
 348  6.77541642e+01
 349  6.78718577e+01
 350  6.79854138e+01
 351  6.80814327e+01
 352  6.81872367e+01
 353  6.82842507e+01
 354  6.83876734e+01
 355  6.84907638e+01
 356  6.86117856e+01
 357  6.87243232e+01
 358  6.88184298e+01
 359  6.89454548e+01
 360  6.90508509e+01
 361  6.91736490e+01
 362  6.92863636e+01
 363  6.93946596e+01
 364  6.94983469e+01
 365  6.96073946e+01
 366  6.96956380e+01
 367  6.97834354e+01
 368  6.98797224e+01
 369  6.99709977e+01
 370  7.00601581e+01
 371  7.01466105e+01
 372  7.02270859e+01
 373  7.03036662e+01
 374  7.03862346e+01
 375  7.04772229e+01
 376  7.05556838e+01
 377  7.06473724e+01
 378  7.07476741e+01
 379  7.08129272e+01
 380  7.09151103e+01
 381  7.09953601e+01
 382  7.10915025e+01
 383  7.11730293e+01
 384  7.12708859e+01
 385  7.13677240e+01
 386  7.14705712e+01
 387  7.15683718e+01
 388  7.16549443e+01
 389  7.17520283e+01
 390  7.18448890e+01
 391  7.19571465e+01
 392  7.20656556e+01
 393  7.21696210e+01
 394  7.22790782e+01
 395  7.23826974e+01
 396  7.24938156e+01
 397  7.25851295e+01
 398  7.27053208e+01
 399  7.28147467e+01
 400  7.29182702e+01
 401  7.30274622e+01
 402  7.31399353e+01
 403  7.32513219e+01
 404  7.33668028e+01
 405  7.34742702e+01
 406  7.35789751e+01
 407  7.36910383e+01
 408  7.37954184e+01
 409  7.38969134e+01
 410  7.39958379e+01
 411  7.40968288e+01
 412  7.42045015e+01
 413  7.43061671e+01
 414  7.43980114e+01
 415  7.44929189e+01
 416  7.45878738e+01
 417  7.46879776e+01
 418  7.47935978e+01
 419  7.48829802e+01
 420  7.49861810e+01
 421  7.51033977e+01
 422  7.51971365e+01
 423  7.52999970e+01
 424  7.54111589e+01
 425  7.55205348e+01
 426  7.56226923e+01
 427  7.57197994e+01
 428  7.58412078e+01
 429  7.59636980e+01
 430  7.60726741e+01
 431  7.61865582e+01
 432  7.63008128e+01
 433  7.64019103e+01
 434  7.65362958e+01
 435  7.66427559e+01
 436  7.67630044e+01
 437  7.68786468e+01
 438  7.70016743e+01
 439  7.71187621e+01
 440  7.72414927e+01
 441  7.73747791e+01
 442  7.74981298e+01
 443  7.76209512e+01
 444  7.77441652e+01
 445  7.78772018e+01
 446  7.80072627e+01
 447  7.81228403e+01
 448  7.82464758e+01
 449  7.83824327e+01
 450  7.85097694e+01
 451  7.86063748e+01
 452  7.87306693e+01
 453  7.88260471e+01
 454  7.89392271e+01
 455  7.90605855e+01
 456  7.91550287e+01
 457  7.92661565e+01
 458  7.93585688e+01
 459  7.94565392e+01
 460  7.95654654e+01
 461  7.96572383e+01
 462  7.97606886e+01
 463  7.98525763e+01
 464  7.99513061e+01
 465  8.00597054e+01
 466  8.01685296e+01
 467  8.02610573e+01
 468  8.03736378e+01
 469  8.04378837e+01
 470  8.05489734e+01
 471  8.06322265e+01
 472  8.07322636e+01
 473  8.08071532e+01
 474  8.08977502e+01
 475  8.09813519e+01
 476  8.10602853e+01
 477  8.11414500e+01
 478  8.12292674e+01
 479  8.13137347e+01
 480  8.13907772e+01
 481  8.14843426e+01
 482  8.15488022e+01
 483  8.16303828e+01
 484  8.17152124e+01
 485  8.18069571e+01
 486  8.19012578e+01
 487  8.19767369e+01
 488  8.20599411e+01
 489  8.21617962e+01
 490  8.22524940e+01
 491  8.23325842e+01
 492  8.24341040e+01
 493  8.25434677e+01
 494  8.26277412e+01
 495  8.27185614e+01
 496  8.28164461e+01
 497  8.28983424e+01
 498  8.29832707e+01
 499  8.30646014e+01
 500  8.31448049e+01
