# Supplementary material for: Effect of helical kink in antimicrobial peptides on membrane pore formation
Source: eLife. 2020 Mar 13;9:e47946. doi: 10.7554/eLife.47946 (PMC7069690; doi:10.7554/eLife.47946)
Supplement: Figure 1—source data 1. [file elife-47946-fig1-data1.zip › Figure01/A/wl_rigid_barrel_PSC_2.5_1:100.dat]

   0  0.00000000e+00
   1 -0.00000000e+00
   2  1.99563005e+00
   3  3.43570536e+00
   4  3.23756953e+00
   5  3.19827095e+00
   6  2.96662412e+00
   7  3.09107484e+00
   8  3.26650896e+00
   9  3.64727670e+00
  10  4.14011191e+00
  11  4.60737435e+00
  12  4.93414128e+00
  13  5.15139993e+00
  14  5.23011387e+00
  15  5.25693796e+00
  16  5.29999545e+00
  17  5.32619768e+00
  18  5.33428393e+00
  19  5.31200787e+00
  20  5.23375779e+00
  21  5.12536980e+00
  22  5.02198222e+00
  23  4.92725690e+00
  24  4.86323987e+00
  25  4.83007996e+00
  26  4.82239007e+00
  27  4.83385172e+00
  28  4.86011001e+00
  29  4.88828486e+00
  30  4.90611367e+00
  31  4.92560555e+00
  32  4.93660923e+00
  33  4.95326916e+00
  34  4.98138402e+00
  35  5.00754615e+00
  36  5.05263214e+00
  37  5.09832685e+00
  38  5.13669804e+00
  39  5.17486057e+00
  40  5.19859065e+00
  41  5.21112061e+00
  42  5.20895606e+00
  43  5.19933914e+00
  44  5.19096979e+00
  45  5.17101092e+00
  46  5.14927627e+00
  47  5.12902351e+00
  48  5.10994210e+00
  49  5.09493976e+00
  50  5.07230032e+00
  51  5.05625301e+00
  52  5.03986014e+00
  53  5.03388356e+00
  54  5.03216162e+00
  55  5.03032576e+00
  56  5.03808295e+00
  57  5.04864171e+00
  58  5.06684314e+00
  59  5.08749355e+00
  60  5.10332298e+00
  61  5.13083186e+00
  62  5.16040996e+00
  63  5.18561509e+00
  64  5.21559959e+00
  65  5.25547980e+00
  66  5.30061846e+00
  67  5.35003566e+00
  68  5.39762247e+00
  69  5.45207944e+00
  70  5.51240721e+00
  71  5.56926242e+00
  72  5.63419152e+00
  73  5.69358679e+00
  74  5.76562788e+00
  75  5.87612076e+00
  76  5.93735778e+00
  77  6.00303419e+00
  78  6.07475611e+00
  79  6.15477485e+00
  80  6.23192420e+00
  81  6.31652244e+00
  82  6.39713814e+00
  83  6.47454256e+00
  84  6.55990218e+00
  85  6.63765221e+00
  86  6.72731442e+00
  87  6.82734959e+00
  88  6.91128431e+00
  89  7.00897071e+00
  90  7.10769070e+00
  91  7.20269692e+00
  92  7.29636764e+00
  93  7.39986649e+00
  94  7.51273905e+00
  95  7.61170725e+00
  96  7.73731481e+00
  97  7.84370622e+00
  98  7.97830283e+00
  99  8.10539842e+00
 100  8.20886676e+00
 101  8.32800326e+00
 102  8.44825901e+00
 103  8.57149032e+00
 104  8.69469374e+00
 105  8.80483874e+00
 106  8.92514360e+00
 107  9.03870695e+00
 108  9.15581718e+00
 109  9.28717765e+00
 110  9.40497160e+00
 111  9.53021195e+00
 112  9.62534095e+00
 113  9.74410541e+00
 114  9.85140399e+00
 115  9.94854643e+00
 116  1.00679409e+01
 117  1.01584986e+01
 118  1.02432120e+01
 119  1.03501944e+01
 120  1.04598896e+01
 121  1.05745744e+01
 122  1.06880644e+01
 123  1.08110194e+01
 124  1.09502156e+01
 125  1.11441429e+01
 126  1.12515485e+01
 127  1.13609686e+01
 128  1.14672660e+01
 129  1.15939895e+01
 130  1.17085242e+01
 131  1.18285059e+01
 132  1.19615835e+01
 133  1.20810033e+01
 134  1.22230276e+01
 135  1.23533666e+01
 136  1.24880774e+01
 137  1.26408673e+01
 138  1.28051551e+01
 139  1.29364163e+01
 140  1.30838391e+01
 141  1.32203894e+01
 142  1.33836641e+01
 143  1.35112628e+01
 144  1.36388868e+01
 145  1.37697719e+01
 146  1.38984906e+01
 147  1.40095262e+01
 148  1.41471006e+01
 149  1.42714196e+01
 150  1.43875133e+01
 151  1.45085891e+01
 152  1.46310006e+01
 153  1.47372755e+01
 154  1.48532453e+01
 155  1.49496933e+01
 156  1.50495181e+01
 157  1.51556003e+01
 158  1.52720023e+01
 159  1.53619137e+01
 160  1.54746451e+01
 161  1.55892330e+01
 162  1.56818349e+01
 163  1.57947897e+01
 164  1.59041978e+01
 165  1.60150819e+01
 166  1.61187399e+01
 167  1.62301663e+01
 168  1.63370546e+01
 169  1.64424248e+01
 170  1.65596170e+01
 171  1.66667086e+01
 172  1.67830649e+01
 173  1.68931244e+01
 174  1.69995466e+01
 175  1.71166835e+01
 176  1.72375410e+01
 177  1.73455945e+01
 178  1.74577470e+01
 179  1.75694246e+01
 180  1.76746663e+01
 181  1.77912001e+01
 182  1.79111389e+01
 183  1.80083935e+01
 184  1.81473519e+01
 185  1.82584474e+01
 186  1.83876165e+01
 187  1.84896535e+01
 188  1.86122313e+01
 189  1.87251817e+01
 190  1.88390207e+01
 191  1.89634895e+01
 192  1.90973906e+01
 193  1.92110417e+01
 194  1.93356564e+01
 195  1.94625836e+01
 196  1.95763436e+01
 197  1.96893992e+01
 198  1.98139614e+01
 199  1.99215370e+01
 200  2.00460785e+01
