# Supplementary material for: Effect of helical kink in antimicrobial peptides on membrane pore formation
Source: eLife. 2020 Mar 13;9:e47946. doi: 10.7554/eLife.47946 (PMC7069690; doi:10.7554/eLife.47946)
Supplement: Figure 1—source data 1. [file elife-47946-fig1-data1.zip › Figure01/A/1A_flexible.init]

sweep 5350000;  box 17.2105395440 17.2105395440 30.0000000000
-8.46776892e+00 -8.47021174e+00  9.29075056e+00    1.65577475e-01  2.05675165e-01  9.64511185e-01    9.32824757e-01 -3.50041042e-01 -8.54941033e-02 0
 8.53895441e+00  7.93838905e+00  7.80865455e+00   -7.51027415e-02  7.67132278e-01  6.37077425e-01   -3.91313733e-01 -6.10306966e-01  6.88766266e-01 0
 1.79348319e+00  2.53628303e+00  1.02001236e+01   -3.12464885e-01 -2.85206360e-01  9.06103210e-01   -9.45095127e-01  1.89445901e-01 -2.66280775e-01 0
 1.88193597e+00  3.30635826e+00  8.54375311e+00    1.38515949e-01 -4.89893938e-01  8.60707419e-01    7.83511923e-01  5.85772616e-01  2.07314997e-01 0
 3.39524587e+00  4.53489059e+00  9.89881662e+00   -5.36481420e-02 -3.41353699e-01  9.38402648e-01    2.63303619e-01 -9.11333157e-01 -3.16453918e-01 0
 3.39081004e+00  5.13951793e+00  8.21782265e+00    2.18133458e-01 -3.54223671e-01  9.09364276e-01    9.54619092e-01 -1.16167893e-01 -2.74239694e-01 0
 6.23778278e+00 -5.40404991e+00  9.87044291e+00   -3.59282317e-01  3.45164394e-01  8.67051185e-01    2.27576908e-01  9.33443813e-01 -2.77292983e-01 0
 6.47638884e+00 -5.61979900e+00  8.14169981e+00    2.42775734e-01 -7.78817032e-03  9.70051178e-01    9.55105935e-01  1.76951718e-01 -2.37614694e-01 0
 5.86146282e+00 -7.66940886e+00  9.21550651e+00    2.20536096e-01 -1.44602701e-01  9.64600378e-01   -9.75199489e-01 -5.16518809e-02  2.15216261e-01 0
 5.79398824e+00 -7.77939805e+00  7.60983322e+00   -2.67271078e-01  3.23690945e-01  9.07628968e-01   -7.72301194e-01 -6.35255943e-01 -8.67288531e-04 0
 4.23810553e+00  3.04060824e+00  1.12463257e+01    0.00000000e+00  0.00000000e+00  0.00000000e+00    0.00000000e+00  0.00000000e+00  0.00000000e+00 0
 4.17744780e+00  3.31027118e+00  1.03300634e+01    0.00000000e+00  0.00000000e+00  0.00000000e+00    0.00000000e+00  0.00000000e+00  0.00000000e+00 0
 4.10162407e+00  3.63214780e+00  9.36673506e+00    0.00000000e+00  0.00000000e+00  0.00000000e+00    0.00000000e+00  0.00000000e+00  0.00000000e+00 0
 1.01476741e+00  4.45526033e+00  1.11729359e+01    0.00000000e+00  0.00000000e+00  0.00000000e+00    0.00000000e+00  0.00000000e+00  0.00000000e+00 0
 8.45204442e-01  4.55711111e+00  1.02579856e+01    0.00000000e+00  0.00000000e+00  0.00000000e+00    0.00000000e+00  0.00000000e+00  0.00000000e+00 0
 6.57365858e-01  4.31121132e+00  9.37543750e+00    0.00000000e+00  0.00000000e+00  0.00000000e+00    0.00000000e+00  0.00000000e+00  0.00000000e+00 0
-6.44189075e+00  6.99626396e+00  1.15153980e+01    0.00000000e+00  0.00000000e+00  0.00000000e+00    0.00000000e+00  0.00000000e+00  0.00000000e+00 0
-6.27607768e+00  7.10098292e+00  1.05971612e+01    0.00000000e+00  0.00000000e+00  0.00000000e+00    0.00000000e+00  0.00000000e+00  0.00000000e+00 0
-6.05628520e+00  7.24846097e+00  9.64521353e+00    0.00000000e+00  0.00000000e+00  0.00000000e+00    0.00000000e+00  0.00000000e+00  0.00000000e+00 0
 7.29195936e+00  5.33650260e+00  7.02171159e+00    0.00000000e+00  0.00000000e+00  0.00000000e+00    0.00000000e+00  0.00000000e+00  0.00000000e+00 0
 7.07345912e+00  5.05331140e+00  7.89416230e+00    0.00000000e+00  0.00000000e+00  0.00000000e+00    0.00000000e+00  0.00000000e+00  0.00000000e+00 0
 6.49760983e+00  4.94251471e+00  8.65649650e+00    0.00000000e+00  0.00000000e+00  0.00000000e+00    0.00000000e+00  0.00000000e+00  0.00000000e+00 0
 7.12213817e+00 -6.39674101e-01  1.04808282e+01    0.00000000e+00  0.00000000e+00  0.00000000e+00    0.00000000e+00  0.00000000e+00  0.00000000e+00 0
 7.05065617e+00 -6.24088521e-01  9.54480678e+00    0.00000000e+00  0.00000000e+00  0.00000000e+00    0.00000000e+00  0.00000000e+00  0.00000000e+00 0
 7.22872380e+00 -6.92403076e-01  8.59815954e+00    0.00000000e+00  0.00000000e+00  0.00000000e+00    0.00000000e+00  0.00000000e+00  0.00000000e+00 0
 5.03495715e+00  8.17955098e+00  6.55067157e+00    0.00000000e+00  0.00000000e+00  0.00000000e+00    0.00000000e+00  0.00000000e+00  0.00000000e+00 0
 5.15567526e+00  8.56704697e+00  7.39569894e+00    0.00000000e+00  0.00000000e+00  0.00000000e+00    0.00000000e+00  0.00000000e+00  0.00000000e+00 0
 4.94450789e+00 -8.59088568e+00  8.27617800e+00    0.00000000e+00  0.00000000e+00  0.00000000e+00    0.00000000e+00  0.00000000e+00  0.00000000e+00 0
-4.38635498e+00  1.09932809e+00  6.61313795e+00    0.00000000e+00  0.00000000e+00  0.00000000e+00    0.00000000e+00  0.00000000e+00  0.00000000e+00 0
-4.47097602e+00  1.18633840e+00  7.53959077e+00    0.00000000e+00  0.00000000e+00  0.00000000e+00    0.00000000e+00  0.00000000e+00  0.00000000e+00 0
-4.25252571e+00  1.20751150e+00  8.47316449e+00    0.00000000e+00  0.00000000e+00  0.00000000e+00    0.00000000e+00  0.00000000e+00  0.00000000e+00 0
-2.43760373e+00 -2.80637010e+00  1.09595082e+01    0.00000000e+00  0.00000000e+00  0.00000000e+00    0.00000000e+00  0.00000000e+00  0.00000000e+00 0
-2.30674381e+00 -2.83643793e+00  1.00287873e+01    0.00000000e+00  0.00000000e+00  0.00000000e+00    0.00000000e+00  0.00000000e+00  0.00000000e+00 0
-2.26053703e+00 -2.95849098e+00  9.12844345e+00    0.00000000e+00  0.00000000e+00  0.00000000e+00    0.00000000e+00  0.00000000e+00  0.00000000e+00 0
-5.91179317e+00 -4.44322874e+00  1.06916762e+01    0.00000000e+00  0.00000000e+00  0.00000000e+00    0.00000000e+00  0.00000000e+00  0.00000000e+00 0
-5.67772388e+00 -4.75171335e+00  9.82349464e+00    0.00000000e+00  0.00000000e+00  0.00000000e+00    0.00000000e+00  0.00000000e+00  0.00000000e+00 0
-5.41962302e+00 -5.16096131e+00  9.03656912e+00    0.00000000e+00  0.00000000e+00  0.00000000e+00    0.00000000e+00  0.00000000e+00  0.00000000e+00 0
-8.52254600e+00  5.64378467e+00  6.61837401e+00    0.00000000e+00  0.00000000e+00  0.00000000e+00    0.00000000e+00  0.00000000e+00  0.00000000e+00 0
-8.24340861e+00  5.46810341e+00  7.49665691e+00    0.00000000e+00  0.00000000e+00  0.00000000e+00    0.00000000e+00  0.00000000e+00  0.00000000e+00 0
-8.03825677e+00  5.63460227e+00  8.36569229e+00    0.00000000e+00  0.00000000e+00  0.00000000e+00    0.00000000e+00  0.00000000e+00  0.00000000e+00 0
-2.63584338e+00 -1.36545682e+00  6.23545888e+00    0.00000000e+00  0.00000000e+00  0.00000000e+00    0.00000000e+00  0.00000000e+00  0.00000000e+00 0
-2.65752820e+00 -1.24224236e+00  7.16898109e+00    0.00000000e+00  0.00000000e+00  0.00000000e+00    0.00000000e+00  0.00000000e+00  0.00000000e+00 0
-2.56088136e+00 -1.14523476e+00  8.10566693e+00    0.00000000e+00  0.00000000e+00  0.00000000e+00    0.00000000e+00  0.00000000e+00  0.00000000e+00 0
 1.20102241e+00 -5.39671044e+00  6.94201998e+00    0.00000000e+00  0.00000000e+00  0.00000000e+00    0.00000000e+00  0.00000000e+00  0.00000000e+00 0
 1.31785777e+00 -5.46297246e+00  7.85439965e+00    0.00000000e+00  0.00000000e+00  0.00000000e+00    0.00000000e+00  0.00000000e+00  0.00000000e+00 0
 1.39845010e+00 -5.69451546e+00  8.74890005e+00    0.00000000e+00  0.00000000e+00  0.00000000e+00    0.00000000e+00  0.00000000e+00  0.00000000e+00 0
-3.48728208e+00 -6.99630678e+00  6.36169928e+00    0.00000000e+00  0.00000000e+00  0.00000000e+00    0.00000000e+00  0.00000000e+00  0.00000000e+00 0
-3.19808180e+00 -6.72791095e+00  7.16979476e+00    0.00000000e+00  0.00000000e+00  0.00000000e+00    0.00000000e+00  0.00000000e+00  0.00000000e+00 0
-3.17960871e+00 -6.37657947e+00  7.98148324e+00    0.00000000e+00  0.00000000e+00  0.00000000e+00    0.00000000e+00  0.00000000e+00  0.00000000e+00 0
-3.06436137e+00  7.66283565e+00  7.12963702e+00    0.00000000e+00  0.00000000e+00  0.00000000e+00    0.00000000e+00  0.00000000e+00  0.00000000e+00 0
-2.71095761e+00  7.61891152e+00  7.95528225e+00    0.00000000e+00  0.00000000e+00  0.00000000e+00    0.00000000e+00  0.00000000e+00  0.00000000e+00 0
-2.25450486e+00  7.49071775e+00  8.82349764e+00    0.00000000e+00  0.00000000e+00  0.00000000e+00    0.00000000e+00  0.00000000e+00  0.00000000e+00 0
 5.48309125e-01 -7.60275988e-01  7.01802004e+00    0.00000000e+00  0.00000000e+00  0.00000000e+00    0.00000000e+00  0.00000000e+00  0.00000000e+00 0
 3.41863783e-01 -7.75766130e-01  7.89261489e+00    0.00000000e+00  0.00000000e+00  0.00000000e+00    0.00000000e+00  0.00000000e+00  0.00000000e+00 0
 5.55931061e-01 -6.58201547e-01  8.78913567e+00    0.00000000e+00  0.00000000e+00  0.00000000e+00    0.00000000e+00  0.00000000e+00  0.00000000e+00 0
-9.60177379e-01 -5.18828158e+00  6.01995544e+00    0.00000000e+00  0.00000000e+00  0.00000000e+00    0.00000000e+00  0.00000000e+00  0.00000000e+00 0
-7.61629521e-01 -5.04480521e+00  6.90956365e+00    0.00000000e+00  0.00000000e+00  0.00000000e+00    0.00000000e+00  0.00000000e+00  0.00000000e+00 0
-6.42264279e-01 -4.95147404e+00  7.86789290e+00    0.00000000e+00  0.00000000e+00  0.00000000e+00    0.00000000e+00  0.00000000e+00  0.00000000e+00 0
 8.00603968e+00 -8.96763132e-01  1.09406954e+01    0.00000000e+00  0.00000000e+00  0.00000000e+00    0.00000000e+00  0.00000000e+00  0.00000000e+00 0
 8.02195879e+00 -9.68185860e-01  9.99863106e+00    0.00000000e+00  0.00000000e+00  0.00000000e+00    0.00000000e+00  0.00000000e+00  0.00000000e+00 0
 8.08816803e+00 -6.11694121e-01  9.14358360e+00    0.00000000e+00  0.00000000e+00  0.00000000e+00    0.00000000e+00  0.00000000e+00  0.00000000e+00 0
-6.51601869e+00 -4.22217264e+00  5.34825240e+00    0.00000000e+00  0.00000000e+00  0.00000000e+00    0.00000000e+00  0.00000000e+00  0.00000000e+00 0
-6.54739395e+00 -4.28077374e+00  6.24192458e+00    0.00000000e+00  0.00000000e+00  0.00000000e+00    0.00000000e+00  0.00000000e+00  0.00000000e+00 0
-6.45565451e+00 -4.37378613e+00  7.16134574e+00    0.00000000e+00  0.00000000e+00  0.00000000e+00    0.00000000e+00  0.00000000e+00  0.00000000e+00 0
 5.84780177e+00 -2.77960971e+00  1.08936813e+01    0.00000000e+00  0.00000000e+00  0.00000000e+00    0.00000000e+00  0.00000000e+00  0.00000000e+00 0
 5.93670515e+00 -3.21096939e+00  1.00458008e+01    0.00000000e+00  0.00000000e+00  0.00000000e+00    0.00000000e+00  0.00000000e+00  0.00000000e+00 0
 5.70206280e+00 -3.19610007e+00  9.12270820e+00    0.00000000e+00  0.00000000e+00  0.00000000e+00    0.00000000e+00  0.00000000e+00  0.00000000e+00 0
 4.22062581e+00 -6.60353690e+00  6.75383518e+00    0.00000000e+00  0.00000000e+00  0.00000000e+00    0.00000000e+00  0.00000000e+00  0.00000000e+00 0
 4.11225916e+00 -6.28025428e+00  7.70102485e+00    0.00000000e+00  0.00000000e+00  0.00000000e+00    0.00000000e+00  0.00000000e+00  0.00000000e+00 0
 3.96447091e+00 -5.82538949e+00  8.50051401e+00    0.00000000e+00  0.00000000e+00  0.00000000e+00    0.00000000e+00  0.00000000e+00  0.00000000e+00 0
-1.56690115e+00 -3.02477199e+00  1.16909490e+01    0.00000000e+00  0.00000000e+00  0.00000000e+00    0.00000000e+00  0.00000000e+00  0.00000000e+00 0
-1.23453621e+00 -3.20038947e+00  1.08162433e+01    0.00000000e+00  0.00000000e+00  0.00000000e+00    0.00000000e+00  0.00000000e+00  0.00000000e+00 0
-1.04064203e+00 -3.27398523e+00  9.87911925e+00    0.00000000e+00  0.00000000e+00  0.00000000e+00    0.00000000e+00  0.00000000e+00  0.00000000e+00 0
-4.54903740e+00  4.98481133e+00  6.40441785e+00    0.00000000e+00  0.00000000e+00  0.00000000e+00    0.00000000e+00  0.00000000e+00  0.00000000e+00 0
-4.53642280e+00  4.73915310e+00  7.29001415e+00    0.00000000e+00  0.00000000e+00  0.00000000e+00    0.00000000e+00  0.00000000e+00  0.00000000e+00 0
-4.89430124e+00  4.78518523e+00  8.15750119e+00    0.00000000e+00  0.00000000e+00  0.00000000e+00    0.00000000e+00  0.00000000e+00  0.00000000e+00 0
-2.99397241e+00 -7.44948497e+00  1.12495774e+01    0.00000000e+00  0.00000000e+00  0.00000000e+00    0.00000000e+00  0.00000000e+00  0.00000000e+00 0
-2.72829935e+00 -7.61500669e+00  1.03728678e+01    0.00000000e+00  0.00000000e+00  0.00000000e+00    0.00000000e+00  0.00000000e+00  0.00000000e+00 0
-2.38550666e+00 -7.76415482e+00  9.51858615e+00    0.00000000e+00  0.00000000e+00  0.00000000e+00    0.00000000e+00  0.00000000e+00  0.00000000e+00 0
 5.20913493e+00 -1.33917878e+00  6.34198142e+00    0.00000000e+00  0.00000000e+00  0.00000000e+00    0.00000000e+00  0.00000000e+00  0.00000000e+00 0
 5.26717826e+00 -1.45234467e+00  7.28425651e+00    0.00000000e+00  0.00000000e+00  0.00000000e+00    0.00000000e+00  0.00000000e+00  0.00000000e+00 0
 5.60335937e+00 -1.49659123e+00  8.14161922e+00    0.00000000e+00  0.00000000e+00  0.00000000e+00    0.00000000e+00  0.00000000e+00  0.00000000e+00 0
 7.38356232e+00  7.69048587e+00  1.06684698e+01    0.00000000e+00  0.00000000e+00  0.00000000e+00    0.00000000e+00  0.00000000e+00  0.00000000e+00 0
 7.44451084e+00  7.12407010e+00  9.91653699e+00    0.00000000e+00  0.00000000e+00  0.00000000e+00    0.00000000e+00  0.00000000e+00  0.00000000e+00 0
 7.45662414e+00  6.68453969e+00  9.10463461e+00    0.00000000e+00  0.00000000e+00  0.00000000e+00    0.00000000e+00  0.00000000e+00  0.00000000e+00 0
 7.06153128e+00 -4.02451899e+00  6.39455907e+00    0.00000000e+00  0.00000000e+00  0.00000000e+00    0.00000000e+00  0.00000000e+00  0.00000000e+00 0
 7.29054212e+00 -3.63871471e+00  7.17811271e+00    0.00000000e+00  0.00000000e+00  0.00000000e+00    0.00000000e+00  0.00000000e+00  0.00000000e+00 0
 7.61582599e+00 -3.23937388e+00  8.00123369e+00    0.00000000e+00  0.00000000e+00  0.00000000e+00    0.00000000e+00  0.00000000e+00  0.00000000e+00 0
-4.94102319e+00  1.76931304e-01  1.06128120e+01    0.00000000e+00  0.00000000e+00  0.00000000e+00    0.00000000e+00  0.00000000e+00  0.00000000e+00 0
-4.46086267e+00  3.25650428e-02  9.82014351e+00    0.00000000e+00  0.00000000e+00  0.00000000e+00    0.00000000e+00  0.00000000e+00  0.00000000e+00 0
-3.89840339e+00 -2.36318276e-01  9.10618939e+00    0.00000000e+00  0.00000000e+00  0.00000000e+00    0.00000000e+00  0.00000000e+00  0.00000000e+00 0
 2.90680925e+00  7.63305857e+00  7.17025374e+00    0.00000000e+00  0.00000000e+00  0.00000000e+00    0.00000000e+00  0.00000000e+00  0.00000000e+00 0
 3.34747800e+00  7.85769188e+00  7.92563693e+00    0.00000000e+00  0.00000000e+00  0.00000000e+00    0.00000000e+00  0.00000000e+00  0.00000000e+00 0
 3.38202189e+00  7.89989608e+00  8.84266433e+00    0.00000000e+00  0.00000000e+00  0.00000000e+00    0.00000000e+00  0.00000000e+00  0.00000000e+00 0
-5.51121548e+00  6.87342218e+00  7.00833041e+00    0.00000000e+00  0.00000000e+00  0.00000000e+00    0.00000000e+00  0.00000000e+00  0.00000000e+00 0
-5.58557918e+00  7.15736544e+00  7.88164801e+00    0.00000000e+00  0.00000000e+00  0.00000000e+00    0.00000000e+00  0.00000000e+00  0.00000000e+00 0
-5.52050649e+00  7.42711755e+00  8.74604850e+00    0.00000000e+00  0.00000000e+00  0.00000000e+00    0.00000000e+00  0.00000000e+00  0.00000000e+00 0
 3.60105399e+00 -5.57385517e+00  6.63168842e+00    0.00000000e+00  0.00000000e+00  0.00000000e+00    0.00000000e+00  0.00000000e+00  0.00000000e+00 0
 3.44168786e+00 -5.26514509e+00  7.46266490e+00    0.00000000e+00  0.00000000e+00  0.00000000e+00    0.00000000e+00  0.00000000e+00  0.00000000e+00 0
 3.15877869e+00 -4.97059255e+00  8.34782875e+00    0.00000000e+00  0.00000000e+00  0.00000000e+00    0.00000000e+00  0.00000000e+00  0.00000000e+00 0
 1.19600556e+00 -1.52463598e+00  6.88964868e+00    0.00000000e+00  0.00000000e+00  0.00000000e+00    0.00000000e+00  0.00000000e+00  0.00000000e+00 0
 1.33986516e+00 -1.17646460e+00  7.70107055e+00    0.00000000e+00  0.00000000e+00  0.00000000e+00    0.00000000e+00  0.00000000e+00  0.00000000e+00 0
 1.66229528e+00 -1.08056677e+00  8.58961879e+00    0.00000000e+00  0.00000000e+00  0.00000000e+00    0.00000000e+00  0.00000000e+00  0.00000000e+00 0
 8.25555635e+00  1.25481507e-01  6.52127007e+00    0.00000000e+00  0.00000000e+00  0.00000000e+00    0.00000000e+00  0.00000000e+00  0.00000000e+00 0
 8.09434521e+00  1.83786151e-01  7.45479720e+00    0.00000000e+00  0.00000000e+00  0.00000000e+00    0.00000000e+00  0.00000000e+00  0.00000000e+00 0
 8.06826190e+00  3.13445006e-02  8.38902131e+00    0.00000000e+00  0.00000000e+00  0.00000000e+00    0.00000000e+00  0.00000000e+00  0.00000000e+00 0
 5.64388906e+00 -2.19165354e+00  1.01020769e+01    0.00000000e+00  0.00000000e+00  0.00000000e+00    0.00000000e+00  0.00000000e+00  0.00000000e+00 0
 5.40253377e+00 -1.99321718e+00  9.18941561e+00    0.00000000e+00  0.00000000e+00  0.00000000e+00    0.00000000e+00  0.00000000e+00  0.00000000e+00 0
 4.75585065e+00 -2.20833079e+00  8.58317200e+00    0.00000000e+00  0.00000000e+00  0.00000000e+00    0.00000000e+00  0.00000000e+00  0.00000000e+00 0
-1.43203588e+00  7.25690711e+00  7.00288548e+00    0.00000000e+00  0.00000000e+00  0.00000000e+00    0.00000000e+00  0.00000000e+00  0.00000000e+00 0
-1.63044410e+00  7.26263183e+00  7.92165080e+00    0.00000000e+00  0.00000000e+00  0.00000000e+00    0.00000000e+00  0.00000000e+00  0.00000000e+00 0
-1.21854568e+00  7.40304249e+00  8.84891402e+00    0.00000000e+00  0.00000000e+00  0.00000000e+00    0.00000000e+00  0.00000000e+00  0.00000000e+00 0
-3.98506738e+00  7.00634883e+00  1.05843151e+01    0.00000000e+00  0.00000000e+00  0.00000000e+00    0.00000000e+00  0.00000000e+00  0.00000000e+00 0
-3.52722859e+00  6.84198574e+00  9.80490297e+00    0.00000000e+00  0.00000000e+00  0.00000000e+00    0.00000000e+00  0.00000000e+00  0.00000000e+00 0
-3.14641695e+00  6.90843582e+00  8.91930443e+00    0.00000000e+00  0.00000000e+00  0.00000000e+00    0.00000000e+00  0.00000000e+00  0.00000000e+00 0
 1.98773854e+00 -5.57718411e+00  1.16236961e+01    0.00000000e+00  0.00000000e+00  0.00000000e+00    0.00000000e+00  0.00000000e+00  0.00000000e+00 0
 1.93985422e+00 -5.70188267e+00  1.06649340e+01    0.00000000e+00  0.00000000e+00  0.00000000e+00    0.00000000e+00  0.00000000e+00  0.00000000e+00 0
 1.64787400e+00 -5.80188136e+00  9.72615524e+00    0.00000000e+00  0.00000000e+00  0.00000000e+00    0.00000000e+00  0.00000000e+00  0.00000000e+00 0
 7.18694798e+00 -5.94069886e+00  6.74384643e+00    0.00000000e+00  0.00000000e+00  0.00000000e+00    0.00000000e+00  0.00000000e+00  0.00000000e+00 0
 7.55297583e+00 -5.78798382e+00  7.58283156e+00    0.00000000e+00  0.00000000e+00  0.00000000e+00    0.00000000e+00  0.00000000e+00  0.00000000e+00 0
 7.67505227e+00 -5.34870069e+00  8.39644873e+00    0.00000000e+00  0.00000000e+00  0.00000000e+00    0.00000000e+00  0.00000000e+00  0.00000000e+00 0
 6.26664365e-01  8.11316738e+00  1.13286533e+01    0.00000000e+00  0.00000000e+00  0.00000000e+00    0.00000000e+00  0.00000000e+00  0.00000000e+00 0
 3.64462092e-01  8.38908119e+00  1.04714626e+01    0.00000000e+00  0.00000000e+00  0.00000000e+00    0.00000000e+00  0.00000000e+00  0.00000000e+00 0
-1.15543799e-01 -8.47901060e+00  9.63888324e+00    0.00000000e+00  0.00000000e+00  0.00000000e+00    0.00000000e+00  0.00000000e+00  0.00000000e+00 0
-2.50456194e+00 -4.93876226e+00  1.09651486e+01    0.00000000e+00  0.00000000e+00  0.00000000e+00    0.00000000e+00  0.00000000e+00  0.00000000e+00 0
-2.42848335e+00 -4.87954142e+00  1.00710133e+01    0.00000000e+00  0.00000000e+00  0.00000000e+00    0.00000000e+00  0.00000000e+00  0.00000000e+00 0
-2.63452078e+00 -4.71961174e+00  9.17707716e+00    0.00000000e+00  0.00000000e+00  0.00000000e+00    0.00000000e+00  0.00000000e+00  0.00000000e+00 0
 3.83543414e+00  1.78806227e+00  1.12788806e+01    0.00000000e+00  0.00000000e+00  0.00000000e+00    0.00000000e+00  0.00000000e+00  0.00000000e+00 0
 4.10012564e+00  2.14962327e+00  1.04002158e+01    0.00000000e+00  0.00000000e+00  0.00000000e+00    0.00000000e+00  0.00000000e+00  0.00000000e+00 0
 4.39790220e+00  2.59011180e+00  9.62352572e+00    0.00000000e+00  0.00000000e+00  0.00000000e+00    0.00000000e+00  0.00000000e+00  0.00000000e+00 0
-5.10253827e+00 -6.53540000e+00  5.99551273e+00    0.00000000e+00  0.00000000e+00  0.00000000e+00    0.00000000e+00  0.00000000e+00  0.00000000e+00 0
-5.30190216e+00 -6.51567274e+00  6.87839056e+00    0.00000000e+00  0.00000000e+00  0.00000000e+00    0.00000000e+00  0.00000000e+00  0.00000000e+00 0
-5.42510771e+00 -6.26191213e+00  7.82406413e+00    0.00000000e+00  0.00000000e+00  0.00000000e+00    0.00000000e+00  0.00000000e+00  0.00000000e+00 0
 5.96015959e+00 -6.47588255e+00  8.48733105e+00    0.00000000e+00  0.00000000e+00  0.00000000e+00    0.00000000e+00  0.00000000e+00  0.00000000e+00 0
 5.57790351e+00 -5.65179630e+00  8.84466545e+00    0.00000000e+00  0.00000000e+00  0.00000000e+00    0.00000000e+00  0.00000000e+00  0.00000000e+00 0
 5.28697460e+00 -4.94829699e+00  9.42710714e+00    0.00000000e+00  0.00000000e+00  0.00000000e+00    0.00000000e+00  0.00000000e+00  0.00000000e+00 0
-6.27005994e+00  5.34921946e-01  1.02348931e+01    0.00000000e+00  0.00000000e+00  0.00000000e+00    0.00000000e+00  0.00000000e+00  0.00000000e+00 0
-6.51867788e+00  6.02113001e-01  9.32344005e+00    0.00000000e+00  0.00000000e+00  0.00000000e+00    0.00000000e+00  0.00000000e+00  0.00000000e+00 0
-7.03494146e+00  3.62865699e-01  8.60848607e+00    0.00000000e+00  0.00000000e+00  0.00000000e+00    0.00000000e+00  0.00000000e+00  0.00000000e+00 0
-6.00749797e+00 -7.32397689e+00  6.49310843e+00    0.00000000e+00  0.00000000e+00  0.00000000e+00    0.00000000e+00  0.00000000e+00  0.00000000e+00 0
-6.07637708e+00 -7.05459147e+00  7.43727924e+00    0.00000000e+00  0.00000000e+00  0.00000000e+00    0.00000000e+00  0.00000000e+00  0.00000000e+00 0
-6.03904763e+00 -7.23287041e+00  8.34779581e+00    0.00000000e+00  0.00000000e+00  0.00000000e+00    0.00000000e+00  0.00000000e+00  0.00000000e+00 0
 8.09232629e+00 -6.11605865e+00  6.04205705e+00    0.00000000e+00  0.00000000e+00  0.00000000e+00    0.00000000e+00  0.00000000e+00  0.00000000e+00 0
 8.31046223e+00 -5.75049280e+00  6.83656290e+00    0.00000000e+00  0.00000000e+00  0.00000000e+00    0.00000000e+00  0.00000000e+00  0.00000000e+00 0
 8.46883917e+00 -5.22531175e+00  7.62633490e+00    0.00000000e+00  0.00000000e+00  0.00000000e+00    0.00000000e+00  0.00000000e+00  0.00000000e+00 0
 1.35134838e+00  4.65636100e+00  6.94929037e+00    0.00000000e+00  0.00000000e+00  0.00000000e+00    0.00000000e+00  0.00000000e+00  0.00000000e+00 0
 1.31988234e+00  4.87986057e+00  7.92627117e+00    0.00000000e+00  0.00000000e+00  0.00000000e+00    0.00000000e+00  0.00000000e+00  0.00000000e+00 0
 1.33061922e+00  5.12267835e+00  8.80319218e+00    0.00000000e+00  0.00000000e+00  0.00000000e+00    0.00000000e+00  0.00000000e+00  0.00000000e+00 0
 3.47223265e+00  1.02406598e+00  1.05926513e+01    0.00000000e+00  0.00000000e+00  0.00000000e+00    0.00000000e+00  0.00000000e+00  0.00000000e+00 0
 3.38379987e+00  1.48397441e+00  9.81908199e+00    0.00000000e+00  0.00000000e+00  0.00000000e+00    0.00000000e+00  0.00000000e+00  0.00000000e+00 0
 3.60801669e+00  2.07479784e+00  9.08240270e+00    0.00000000e+00  0.00000000e+00  0.00000000e+00    0.00000000e+00  0.00000000e+00  0.00000000e+00 0
 4.76152154e+00 -4.66121433e+00  1.12353091e+01    0.00000000e+00  0.00000000e+00  0.00000000e+00    0.00000000e+00  0.00000000e+00  0.00000000e+00 0
 4.46898461e+00 -4.46465039e+00  1.03926761e+01    0.00000000e+00  0.00000000e+00  0.00000000e+00    0.00000000e+00  0.00000000e+00  0.00000000e+00 0
 4.23188890e+00 -4.46375309e+00  9.47850235e+00    0.00000000e+00  0.00000000e+00  0.00000000e+00    0.00000000e+00  0.00000000e+00  0.00000000e+00 0
 8.18175879e+00  3.36093163e+00  1.06410534e+01    0.00000000e+00  0.00000000e+00  0.00000000e+00    0.00000000e+00  0.00000000e+00  0.00000000e+00 0
 8.11930275e+00  3.36235063e+00  9.72780014e+00    0.00000000e+00  0.00000000e+00  0.00000000e+00    0.00000000e+00  0.00000000e+00  0.00000000e+00 0
 7.74937726e+00  3.01951204e+00  8.94999855e+00    0.00000000e+00  0.00000000e+00  0.00000000e+00    0.00000000e+00  0.00000000e+00  0.00000000e+00 0
-5.54295797e+00  8.29874982e+00  1.10618809e+01    0.00000000e+00  0.00000000e+00  0.00000000e+00    0.00000000e+00  0.00000000e+00  0.00000000e+00 0
-5.25201348e+00  8.21450916e+00  1.01429684e+01    0.00000000e+00  0.00000000e+00  0.00000000e+00    0.00000000e+00  0.00000000e+00  0.00000000e+00 0
-5.01108617e+00  8.17046096e+00  9.24654559e+00    0.00000000e+00  0.00000000e+00  0.00000000e+00    0.00000000e+00  0.00000000e+00  0.00000000e+00 0
-2.41581205e+00  3.76049458e+00  1.16775255e+01    0.00000000e+00  0.00000000e+00  0.00000000e+00    0.00000000e+00  0.00000000e+00  0.00000000e+00 0
-2.29760633e+00  4.01181659e+00  1.08373980e+01    0.00000000e+00  0.00000000e+00  0.00000000e+00    0.00000000e+00  0.00000000e+00  0.00000000e+00 0
-2.04411983e+00  4.19764485e+00  9.88995667e+00    0.00000000e+00  0.00000000e+00  0.00000000e+00    0.00000000e+00  0.00000000e+00  0.00000000e+00 0
-8.45173169e+00 -2.38160930e+00  9.48106572e+00    0.00000000e+00  0.00000000e+00  0.00000000e+00    0.00000000e+00  0.00000000e+00  0.00000000e+00 0
-7.80348369e+00 -2.80593004e+00  8.93020228e+00    0.00000000e+00  0.00000000e+00  0.00000000e+00    0.00000000e+00  0.00000000e+00  0.00000000e+00 0
-7.10994144e+00 -2.94779013e+00  8.30554636e+00    0.00000000e+00  0.00000000e+00  0.00000000e+00    0.00000000e+00  0.00000000e+00  0.00000000e+00 0
-6.40371736e+00  5.09591921e+00  1.08050362e+01    0.00000000e+00  0.00000000e+00  0.00000000e+00    0.00000000e+00  0.00000000e+00  0.00000000e+00 0
-6.18502102e+00  5.37265255e+00  9.94169620e+00    0.00000000e+00  0.00000000e+00  0.00000000e+00    0.00000000e+00  0.00000000e+00  0.00000000e+00 0
-5.95592319e+00  5.61872471e+00  9.04511479e+00    0.00000000e+00  0.00000000e+00  0.00000000e+00    0.00000000e+00  0.00000000e+00  0.00000000e+00 0
 1.65991324e+00 -2.09536524e+00  1.01234942e+01    0.00000000e+00  0.00000000e+00  0.00000000e+00    0.00000000e+00  0.00000000e+00  0.00000000e+00 0
 1.33189582e+00 -1.82195760e+00  9.30758059e+00    0.00000000e+00  0.00000000e+00  0.00000000e+00    0.00000000e+00  0.00000000e+00  0.00000000e+00 0
 8.58948258e-01 -1.60597708e+00  8.46686798e+00    0.00000000e+00  0.00000000e+00  0.00000000e+00    0.00000000e+00  0.00000000e+00  0.00000000e+00 0
 2.67517233e+00  5.09247327e+00  1.11402678e+01    0.00000000e+00  0.00000000e+00  0.00000000e+00    0.00000000e+00  0.00000000e+00  0.00000000e+00 0
 2.85706155e+00  5.29081501e+00  1.02805059e+01    0.00000000e+00  0.00000000e+00  0.00000000e+00    0.00000000e+00  0.00000000e+00  0.00000000e+00 0
 3.14690544e+00  5.69944972e+00  9.48799959e+00    0.00000000e+00  0.00000000e+00  0.00000000e+00    0.00000000e+00  0.00000000e+00  0.00000000e+00 0
 5.10836263e-01  6.91280370e+00  1.13949512e+01    0.00000000e+00  0.00000000e+00  0.00000000e+00    0.00000000e+00  0.00000000e+00  0.00000000e+00 0
 1.47428186e-01  7.35842408e+00  1.05820511e+01    0.00000000e+00  0.00000000e+00  0.00000000e+00    0.00000000e+00  0.00000000e+00  0.00000000e+00 0
-9.51596760e-02  7.69137243e+00  9.73847239e+00    0.00000000e+00  0.00000000e+00  0.00000000e+00    0.00000000e+00  0.00000000e+00  0.00000000e+00 0
 1.88688860e+00  2.21369640e+00  7.44775367e+00    0.00000000e+00  0.00000000e+00  0.00000000e+00    0.00000000e+00  0.00000000e+00  0.00000000e+00 0
 1.83766408e+00  2.27516526e+00  8.34308757e+00    0.00000000e+00  0.00000000e+00  0.00000000e+00    0.00000000e+00  0.00000000e+00  0.00000000e+00 0
 1.37075238e+00  2.09918120e+00  9.05320978e+00    0.00000000e+00  0.00000000e+00  0.00000000e+00    0.00000000e+00  0.00000000e+00  0.00000000e+00 0
-5.30695540e+00 -3.22571072e+00  5.37931956e+00    0.00000000e+00  0.00000000e+00  0.00000000e+00    0.00000000e+00  0.00000000e+00  0.00000000e+00 0
-5.43816759e+00 -3.38930038e+00  6.28738222e+00    0.00000000e+00  0.00000000e+00  0.00000000e+00    0.00000000e+00  0.00000000e+00  0.00000000e+00 0
-5.68026865e+00 -3.55051787e+00  7.26266771e+00    0.00000000e+00  0.00000000e+00  0.00000000e+00    0.00000000e+00  0.00000000e+00  0.00000000e+00 0
 8.04142988e+00 -5.37992065e+00  1.05294937e+01    0.00000000e+00  0.00000000e+00  0.00000000e+00    0.00000000e+00  0.00000000e+00  0.00000000e+00 0
 8.14698768e+00 -4.95648611e+00  9.69013200e+00    0.00000000e+00  0.00000000e+00  0.00000000e+00    0.00000000e+00  0.00000000e+00  0.00000000e+00 0
 8.41887868e+00 -4.86906678e+00  8.68313908e+00    0.00000000e+00  0.00000000e+00  0.00000000e+00    0.00000000e+00  0.00000000e+00  0.00000000e+00 0
 6.17445687e+00  7.07620264e+00  1.08183885e+01    0.00000000e+00  0.00000000e+00  0.00000000e+00    0.00000000e+00  0.00000000e+00  0.00000000e+00 0
 6.10519746e+00  7.19157946e+00  9.89306511e+00    0.00000000e+00  0.00000000e+00  0.00000000e+00    0.00000000e+00  0.00000000e+00  0.00000000e+00 0
 5.85627281e+00  7.70646409e+00  9.13644731e+00    0.00000000e+00  0.00000000e+00  0.00000000e+00    0.00000000e+00  0.00000000e+00  0.00000000e+00 0
 7.78003644e+00 -8.29720702e+00  6.63810533e+00    0.00000000e+00  0.00000000e+00  0.00000000e+00    0.00000000e+00  0.00000000e+00  0.00000000e+00 0
 7.71764450e+00 -8.50735841e+00  7.52081603e+00    0.00000000e+00  0.00000000e+00  0.00000000e+00    0.00000000e+00  0.00000000e+00  0.00000000e+00 0
 7.55720590e+00  8.20923865e+00  8.37840581e+00    0.00000000e+00  0.00000000e+00  0.00000000e+00    0.00000000e+00  0.00000000e+00  0.00000000e+00 0
 7.98236734e+00 -7.79181380e+00  1.12214862e+01    0.00000000e+00  0.00000000e+00  0.00000000e+00    0.00000000e+00  0.00000000e+00  0.00000000e+00 0
 7.76375126e+00 -8.02978625e+00  1.03875132e+01    0.00000000e+00  0.00000000e+00  0.00000000e+00    0.00000000e+00  0.00000000e+00  0.00000000e+00 0
 7.58431050e+00 -8.35593851e+00  9.52117521e+00    0.00000000e+00  0.00000000e+00  0.00000000e+00    0.00000000e+00  0.00000000e+00  0.00000000e+00 0
-2.21346612e+00 -5.92928215e+00  1.12636505e+01    0.00000000e+00  0.00000000e+00  0.00000000e+00    0.00000000e+00  0.00000000e+00  0.00000000e+00 0
-2.31148106e+00 -5.85353636e+00  1.03671423e+01    0.00000000e+00  0.00000000e+00  0.00000000e+00    0.00000000e+00  0.00000000e+00  0.00000000e+00 0
-2.30032782e+00 -5.87723555e+00  9.41972441e+00    0.00000000e+00  0.00000000e+00  0.00000000e+00    0.00000000e+00  0.00000000e+00  0.00000000e+00 0
-2.18147999e+00  6.40642893e+00  7.28348348e+00    0.00000000e+00  0.00000000e+00  0.00000000e+00    0.00000000e+00  0.00000000e+00  0.00000000e+00 0
-2.21933718e+00  6.50119234e+00  8.20758054e+00    0.00000000e+00  0.00000000e+00  0.00000000e+00    0.00000000e+00  0.00000000e+00  0.00000000e+00 0
-2.30400693e+00  6.43167742e+00  9.17488673e+00    0.00000000e+00  0.00000000e+00  0.00000000e+00    0.00000000e+00  0.00000000e+00  0.00000000e+00 0
-8.30678712e+00 -3.07248892e+00  1.02412800e+01    0.00000000e+00  0.00000000e+00  0.00000000e+00    0.00000000e+00  0.00000000e+00  0.00000000e+00 0
-8.17702671e+00 -3.51009698e+00  9.48464534e+00    0.00000000e+00  0.00000000e+00  0.00000000e+00    0.00000000e+00  0.00000000e+00  0.00000000e+00 0
-8.20579975e+00 -3.87401409e+00  8.62942065e+00    0.00000000e+00  0.00000000e+00  0.00000000e+00    0.00000000e+00  0.00000000e+00  0.00000000e+00 0
-7.05477101e+00 -3.84496356e+00  9.97370864e+00    0.00000000e+00  0.00000000e+00  0.00000000e+00    0.00000000e+00  0.00000000e+00  0.00000000e+00 0
-7.06009594e+00 -3.86317491e+00  8.99015098e+00    0.00000000e+00  0.00000000e+00  0.00000000e+00    0.00000000e+00  0.00000000e+00  0.00000000e+00 0
-6.76195661e+00 -4.04018833e+00  8.10423812e+00    0.00000000e+00  0.00000000e+00  0.00000000e+00    0.00000000e+00  0.00000000e+00  0.00000000e+00 0
-1.13334060e+00  2.96196781e-01  6.64460014e+00    0.00000000e+00  0.00000000e+00  0.00000000e+00    0.00000000e+00  0.00000000e+00  0.00000000e+00 0
-1.17543799e+00  6.03376806e-01  7.54042461e+00    0.00000000e+00  0.00000000e+00  0.00000000e+00    0.00000000e+00  0.00000000e+00  0.00000000e+00 0
-1.32155727e+00  8.19823824e-01  8.43408216e+00    0.00000000e+00  0.00000000e+00  0.00000000e+00    0.00000000e+00  0.00000000e+00  0.00000000e+00 0
 3.79891400e+00  7.06843769e+00  6.48954727e+00    0.00000000e+00  0.00000000e+00  0.00000000e+00    0.00000000e+00  0.00000000e+00  0.00000000e+00 0
 3.84444880e+00  7.07762405e+00  7.39688571e+00    0.00000000e+00  0.00000000e+00  0.00000000e+00    0.00000000e+00  0.00000000e+00  0.00000000e+00 0
 3.76993486e+00  7.00710960e+00  8.31176163e+00    0.00000000e+00  0.00000000e+00  0.00000000e+00    0.00000000e+00  0.00000000e+00  0.00000000e+00 0
 7.57897304e+00 -6.84544746e+00  1.08959380e+01    0.00000000e+00  0.00000000e+00  0.00000000e+00    0.00000000e+00  0.00000000e+00  0.00000000e+00 0
 8.09276857e+00 -6.99123495e+00  1.00111006e+01    0.00000000e+00  0.00000000e+00  0.00000000e+00    0.00000000e+00  0.00000000e+00  0.00000000e+00 0
 8.41728769e+00 -6.74230785e+00  9.16762433e+00    0.00000000e+00  0.00000000e+00  0.00000000e+00    0.00000000e+00  0.00000000e+00  0.00000000e+00 0
 7.44354281e+00  4.04688006e+00  1.12742406e+01    0.00000000e+00  0.00000000e+00  0.00000000e+00    0.00000000e+00  0.00000000e+00  0.00000000e+00 0
 7.16167969e+00  3.80532667e+00  1.04094222e+01    0.00000000e+00  0.00000000e+00  0.00000000e+00    0.00000000e+00  0.00000000e+00  0.00000000e+00 0
 7.07768439e+00  3.62746950e+00  9.50351167e+00    0.00000000e+00  0.00000000e+00  0.00000000e+00    0.00000000e+00  0.00000000e+00  0.00000000e+00 0
 4.19209147e+00 -1.23103692e+00  6.76429268e+00    0.00000000e+00  0.00000000e+00  0.00000000e+00    0.00000000e+00  0.00000000e+00  0.00000000e+00 0
 4.35617103e+00 -1.15060181e+00  7.60706160e+00    0.00000000e+00  0.00000000e+00  0.00000000e+00    0.00000000e+00  0.00000000e+00  0.00000000e+00 0
 4.21336223e+00 -7.53975498e-01  8.47115715e+00    0.00000000e+00  0.00000000e+00  0.00000000e+00    0.00000000e+00  0.00000000e+00  0.00000000e+00 0
-2.13790590e+00 -4.99982778e+00  6.07249012e+00    0.00000000e+00  0.00000000e+00  0.00000000e+00    0.00000000e+00  0.00000000e+00  0.00000000e+00 0
-1.80879033e+00 -5.15116186e+00  6.90671086e+00    0.00000000e+00  0.00000000e+00  0.00000000e+00    0.00000000e+00  0.00000000e+00  0.00000000e+00 0
-1.86167733e+00 -4.97706987e+00  7.82688758e+00    0.00000000e+00  0.00000000e+00  0.00000000e+00    0.00000000e+00  0.00000000e+00  0.00000000e+00 0
 4.33440382e+00 -3.74396988e+00  6.76687852e+00    0.00000000e+00  0.00000000e+00  0.00000000e+00    0.00000000e+00  0.00000000e+00  0.00000000e+00 0
 4.54995149e+00 -3.58807034e+00  7.62085867e+00    0.00000000e+00  0.00000000e+00  0.00000000e+00    0.00000000e+00  0.00000000e+00  0.00000000e+00 0
 4.90979060e+00 -3.22260060e+00  8.44439903e+00    0.00000000e+00  0.00000000e+00  0.00000000e+00    0.00000000e+00  0.00000000e+00  0.00000000e+00 0
-4.86614532e-02 -5.63900974e+00  6.41840444e+00    0.00000000e+00  0.00000000e+00  0.00000000e+00    0.00000000e+00  0.00000000e+00  0.00000000e+00 0
 2.21707597e-01 -5.44726428e+00  7.30930364e+00    0.00000000e+00  0.00000000e+00  0.00000000e+00    0.00000000e+00  0.00000000e+00  0.00000000e+00 0
 3.45081791e-01 -5.39668331e+00  8.21294255e+00    0.00000000e+00  0.00000000e+00  0.00000000e+00    0.00000000e+00  0.00000000e+00  0.00000000e+00 0
 2.56054193e+00  5.78255789e+00  1.21376960e+01    0.00000000e+00  0.00000000e+00  0.00000000e+00    0.00000000e+00  0.00000000e+00  0.00000000e+00 0
 2.91488516e+00  6.12877226e+00  1.12408526e+01    0.00000000e+00  0.00000000e+00  0.00000000e+00    0.00000000e+00  0.00000000e+00  0.00000000e+00 0
 3.25603672e+00  6.31894894e+00  1.03267394e+01    0.00000000e+00  0.00000000e+00  0.00000000e+00    0.00000000e+00  0.00000000e+00  0.00000000e+00 0
 3.88734081e+00  2.14603923e+00  7.91745382e+00    0.00000000e+00  0.00000000e+00  0.00000000e+00    0.00000000e+00  0.00000000e+00  0.00000000e+00 0
 4.32131230e+00  1.24605129e+00  8.07599579e+00    0.00000000e+00  0.00000000e+00  0.00000000e+00    0.00000000e+00  0.00000000e+00  0.00000000e+00 0
 4.65722588e+00  4.50921361e-01  8.51315344e+00    0.00000000e+00  0.00000000e+00  0.00000000e+00    0.00000000e+00  0.00000000e+00  0.00000000e+00 0
-1.86796440e+00 -8.04004486e+00  6.72429950e+00    0.00000000e+00  0.00000000e+00  0.00000000e+00    0.00000000e+00  0.00000000e+00  0.00000000e+00 0
-1.83891655e+00 -7.85293784e+00  7.60721169e+00    0.00000000e+00  0.00000000e+00  0.00000000e+00    0.00000000e+00  0.00000000e+00  0.00000000e+00 0
-1.96117640e+00 -7.84037168e+00  8.55766993e+00    0.00000000e+00  0.00000000e+00  0.00000000e+00    0.00000000e+00  0.00000000e+00  0.00000000e+00 0
 3.12005847e+00 -1.49712768e+00  6.77031359e+00    0.00000000e+00  0.00000000e+00  0.00000000e+00    0.00000000e+00  0.00000000e+00  0.00000000e+00 0
 3.45886901e+00 -1.68117991e+00  7.60181658e+00    0.00000000e+00  0.00000000e+00  0.00000000e+00    0.00000000e+00  0.00000000e+00  0.00000000e+00 0
 3.86841196e+00 -1.62413350e+00  8.43345640e+00    0.00000000e+00  0.00000000e+00  0.00000000e+00    0.00000000e+00  0.00000000e+00  0.00000000e+00 0
-7.04639433e+00 -7.88959904e+00  1.04681793e+01    0.00000000e+00  0.00000000e+00  0.00000000e+00    0.00000000e+00  0.00000000e+00  0.00000000e+00 0
-6.85879625e+00 -8.12814588e+00  9.58333567e+00    0.00000000e+00  0.00000000e+00  0.00000000e+00    0.00000000e+00  0.00000000e+00  0.00000000e+00 0
-6.65951530e+00 -7.90142441e+00  8.71256257e+00    0.00000000e+00  0.00000000e+00  0.00000000e+00    0.00000000e+00  0.00000000e+00  0.00000000e+00 0
 3.58338233e+00  4.18931361e+00  7.45485959e+00    0.00000000e+00  0.00000000e+00  0.00000000e+00    0.00000000e+00  0.00000000e+00  0.00000000e+00 0
 3.83401821e+00  3.51715217e+00  8.06310284e+00    0.00000000e+00  0.00000000e+00  0.00000000e+00    0.00000000e+00  0.00000000e+00  0.00000000e+00 0
 4.09697870e+00  2.85141750e+00  8.69009077e+00    0.00000000e+00  0.00000000e+00  0.00000000e+00    0.00000000e+00  0.00000000e+00  0.00000000e+00 0
 2.29226816e+00  5.86240768e+00  7.01789731e+00    0.00000000e+00  0.00000000e+00  0.00000000e+00    0.00000000e+00  0.00000000e+00  0.00000000e+00 0
 2.22290401e+00  6.00733954e+00  7.89148509e+00    0.00000000e+00  0.00000000e+00  0.00000000e+00    0.00000000e+00  0.00000000e+00  0.00000000e+00 0
 1.99747157e+00  5.96078144e+00  8.88010819e+00    0.00000000e+00  0.00000000e+00  0.00000000e+00    0.00000000e+00  0.00000000e+00  0.00000000e+00 0
 4.67890120e+00  7.64512076e-02  1.13233988e+01    0.00000000e+00  0.00000000e+00  0.00000000e+00    0.00000000e+00  0.00000000e+00  0.00000000e+00 0
 4.86701909e+00  2.35257663e-01  1.02966328e+01    0.00000000e+00  0.00000000e+00  0.00000000e+00    0.00000000e+00  0.00000000e+00  0.00000000e+00 0
 5.11836366e+00  4.43159824e-01  9.40813054e+00    0.00000000e+00  0.00000000e+00  0.00000000e+00    0.00000000e+00  0.00000000e+00  0.00000000e+00 0
-4.60054088e+00  6.57374755e+00  1.16199105e+01    0.00000000e+00  0.00000000e+00  0.00000000e+00    0.00000000e+00  0.00000000e+00  0.00000000e+00 0
-4.52092755e+00  6.18676535e+00  1.07958917e+01    0.00000000e+00  0.00000000e+00  0.00000000e+00    0.00000000e+00  0.00000000e+00  0.00000000e+00 0
-4.47354041e+00  6.19374566e+00  9.85104832e+00    0.00000000e+00  0.00000000e+00  0.00000000e+00    0.00000000e+00  0.00000000e+00  0.00000000e+00 0
 6.75791390e+00  4.32089282e+00  6.62976773e+00    0.00000000e+00  0.00000000e+00  0.00000000e+00    0.00000000e+00  0.00000000e+00  0.00000000e+00 0
 6.80614902e+00  3.70297522e+00  7.32113389e+00    0.00000000e+00  0.00000000e+00  0.00000000e+00    0.00000000e+00  0.00000000e+00  0.00000000e+00 0
 6.84520760e+00  3.09639503e+00  8.09138784e+00    0.00000000e+00  0.00000000e+00  0.00000000e+00    0.00000000e+00  0.00000000e+00  0.00000000e+00 0
 4.18058544e-01 -6.67743270e+00  1.14046997e+01    0.00000000e+00  0.00000000e+00  0.00000000e+00    0.00000000e+00  0.00000000e+00  0.00000000e+00 0
 1.15329102e-01 -6.32175714e+00  1.05454174e+01    0.00000000e+00  0.00000000e+00  0.00000000e+00    0.00000000e+00  0.00000000e+00  0.00000000e+00 0
-3.02775019e-01 -6.37020590e+00  9.68572075e+00    0.00000000e+00  0.00000000e+00  0.00000000e+00    0.00000000e+00  0.00000000e+00  0.00000000e+00 0
-4.93994138e+00 -4.82481375e+00  1.06327543e+01    0.00000000e+00  0.00000000e+00  0.00000000e+00    0.00000000e+00  0.00000000e+00  0.00000000e+00 0
-4.49394298e+00 -5.04665478e+00  9.85251640e+00    0.00000000e+00  0.00000000e+00  0.00000000e+00    0.00000000e+00  0.00000000e+00  0.00000000e+00 0
-4.33457503e+00 -5.28849972e+00  8.98195468e+00    0.00000000e+00  0.00000000e+00  0.00000000e+00    0.00000000e+00  0.00000000e+00  0.00000000e+00 0
 6.32193588e+00  3.33863635e+00  1.18766762e+01    0.00000000e+00  0.00000000e+00  0.00000000e+00    0.00000000e+00  0.00000000e+00  0.00000000e+00 0
 6.29268205e+00  3.48412713e+00  1.09508767e+01    0.00000000e+00  0.00000000e+00  0.00000000e+00    0.00000000e+00  0.00000000e+00  0.00000000e+00 0
 6.14681647e+00  3.37194765e+00  1.00055887e+01    0.00000000e+00  0.00000000e+00  0.00000000e+00    0.00000000e+00  0.00000000e+00  0.00000000e+00 0
-1.65397521e+00 -1.30413331e+00  6.12553287e+00    0.00000000e+00  0.00000000e+00  0.00000000e+00    0.00000000e+00  0.00000000e+00  0.00000000e+00 0
-1.63779767e+00 -1.41875927e+00  7.01825804e+00    0.00000000e+00  0.00000000e+00  0.00000000e+00    0.00000000e+00  0.00000000e+00  0.00000000e+00 0
-1.54776530e+00 -1.33814569e+00  8.00230651e+00    0.00000000e+00  0.00000000e+00  0.00000000e+00    0.00000000e+00  0.00000000e+00  0.00000000e+00 0
-4.86753860e-01  2.90222938e+00  1.09162543e+01    0.00000000e+00  0.00000000e+00  0.00000000e+00    0.00000000e+00  0.00000000e+00  0.00000000e+00 0
-6.75030965e-01  2.85501619e+00  1.00233927e+01    0.00000000e+00  0.00000000e+00  0.00000000e+00    0.00000000e+00  0.00000000e+00  0.00000000e+00 0
-4.64634847e-01  2.83823661e+00  9.05982812e+00    0.00000000e+00  0.00000000e+00  0.00000000e+00    0.00000000e+00  0.00000000e+00  0.00000000e+00 0
 8.12726170e+00  8.28874627e+00  1.08606320e+01    0.00000000e+00  0.00000000e+00  0.00000000e+00    0.00000000e+00  0.00000000e+00  0.00000000e+00 0
 8.16888439e+00  8.03605035e+00  1.00031739e+01    0.00000000e+00  0.00000000e+00  0.00000000e+00    0.00000000e+00  0.00000000e+00  0.00000000e+00 0
 8.08020735e+00  7.58017821e+00  9.10379089e+00    0.00000000e+00  0.00000000e+00  0.00000000e+00    0.00000000e+00  0.00000000e+00  0.00000000e+00 0
-5.25993471e+00 -5.74239822e+00  1.05534318e+01    0.00000000e+00  0.00000000e+00  0.00000000e+00    0.00000000e+00  0.00000000e+00  0.00000000e+00 0
-5.18059470e+00 -6.13009556e+00  9.68586390e+00    0.00000000e+00  0.00000000e+00  0.00000000e+00    0.00000000e+00  0.00000000e+00  0.00000000e+00 0
-5.04571215e+00 -6.36329244e+00  8.79029938e+00    0.00000000e+00  0.00000000e+00  0.00000000e+00    0.00000000e+00  0.00000000e+00  0.00000000e+00 0
-7.93739626e+00  7.53564561e+00  1.04877533e+01    0.00000000e+00  0.00000000e+00  0.00000000e+00    0.00000000e+00  0.00000000e+00  0.00000000e+00 0
-7.96412889e+00  7.49939982e+00  9.58425701e+00    0.00000000e+00  0.00000000e+00  0.00000000e+00    0.00000000e+00  0.00000000e+00  0.00000000e+00 0
-8.10628347e+00  7.65470755e+00  8.69634653e+00    0.00000000e+00  0.00000000e+00  0.00000000e+00    0.00000000e+00  0.00000000e+00  0.00000000e+00 0
-2.03429369e+00  4.83937801e+00  1.14647132e+01    0.00000000e+00  0.00000000e+00  0.00000000e+00    0.00000000e+00  0.00000000e+00  0.00000000e+00 0
-1.81256389e+00  4.92840162e+00  1.06275304e+01    0.00000000e+00  0.00000000e+00  0.00000000e+00    0.00000000e+00  0.00000000e+00  0.00000000e+00 0
-1.40935644e+00  5.11632414e+00  9.81854764e+00    0.00000000e+00  0.00000000e+00  0.00000000e+00    0.00000000e+00  0.00000000e+00  0.00000000e+00 0
 1.48787588e+00 -4.69900973e+00  1.16171399e+01    0.00000000e+00  0.00000000e+00  0.00000000e+00    0.00000000e+00  0.00000000e+00  0.00000000e+00 0
 1.46862809e+00 -4.71617595e+00  1.07028342e+01    0.00000000e+00  0.00000000e+00  0.00000000e+00    0.00000000e+00  0.00000000e+00  0.00000000e+00 0
 1.35897058e+00 -4.73139011e+00  9.74623431e+00    0.00000000e+00  0.00000000e+00  0.00000000e+00    0.00000000e+00  0.00000000e+00  0.00000000e+00 0
-4.10678502e+00 -1.51625577e-01  6.54477164e+00    0.00000000e+00  0.00000000e+00  0.00000000e+00    0.00000000e+00  0.00000000e+00  0.00000000e+00 0
-4.18950255e+00  9.72474486e-02  7.39591417e+00    0.00000000e+00  0.00000000e+00  0.00000000e+00    0.00000000e+00  0.00000000e+00  0.00000000e+00 0
-4.23582260e+00  1.37230214e-01  8.29951779e+00    0.00000000e+00  0.00000000e+00  0.00000000e+00    0.00000000e+00  0.00000000e+00  0.00000000e+00 0
-1.86342229e+00  2.50054791e+00  6.85738998e+00    0.00000000e+00  0.00000000e+00  0.00000000e+00    0.00000000e+00  0.00000000e+00  0.00000000e+00 0
-1.48086052e+00  2.67003034e+00  7.65307819e+00    0.00000000e+00  0.00000000e+00  0.00000000e+00    0.00000000e+00  0.00000000e+00  0.00000000e+00 0
-1.31085175e+00  3.07293886e+00  8.48590782e+00    0.00000000e+00  0.00000000e+00  0.00000000e+00    0.00000000e+00  0.00000000e+00  0.00000000e+00 0
-3.17532815e+00  6.97021965e+00  1.18696861e+01    0.00000000e+00  0.00000000e+00  0.00000000e+00    0.00000000e+00  0.00000000e+00  0.00000000e+00 0
-2.99857460e+00  6.94487850e+00  1.09223172e+01    0.00000000e+00  0.00000000e+00  0.00000000e+00    0.00000000e+00  0.00000000e+00  0.00000000e+00 0
-2.64639224e+00  6.78925980e+00  1.00443375e+01    0.00000000e+00  0.00000000e+00  0.00000000e+00    0.00000000e+00  0.00000000e+00  0.00000000e+00 0
 4.73017038e+00 -7.74330051e+00  6.51561662e+00    0.00000000e+00  0.00000000e+00  0.00000000e+00    0.00000000e+00  0.00000000e+00  0.00000000e+00 0
 4.23252809e+00 -7.93766562e+00  7.24810704e+00    0.00000000e+00  0.00000000e+00  0.00000000e+00    0.00000000e+00  0.00000000e+00  0.00000000e+00 0
 3.83164351e+00 -8.43682770e+00  8.05389797e+00    0.00000000e+00  0.00000000e+00  0.00000000e+00    0.00000000e+00  0.00000000e+00  0.00000000e+00 0
-6.32379180e+00 -8.27174914e+00  6.12054902e+00    0.00000000e+00  0.00000000e+00  0.00000000e+00    0.00000000e+00  0.00000000e+00  0.00000000e+00 0
-5.99856960e+00 -8.18459254e+00  6.99485073e+00    0.00000000e+00  0.00000000e+00  0.00000000e+00    0.00000000e+00  0.00000000e+00  0.00000000e+00 0
-5.71345746e+00 -8.07012650e+00  7.86597845e+00    0.00000000e+00  0.00000000e+00  0.00000000e+00    0.00000000e+00  0.00000000e+00  0.00000000e+00 0
-6.83030310e+00 -5.06883791e+00  1.06073215e+01    0.00000000e+00  0.00000000e+00  0.00000000e+00    0.00000000e+00  0.00000000e+00  0.00000000e+00 0
-6.77224713e+00 -4.94027214e+00  9.69016609e+00    0.00000000e+00  0.00000000e+00  0.00000000e+00    0.00000000e+00  0.00000000e+00  0.00000000e+00 0
-6.60581865e+00 -4.85773523e+00  8.74981486e+00    0.00000000e+00  0.00000000e+00  0.00000000e+00    0.00000000e+00  0.00000000e+00  0.00000000e+00 0
-5.98923075e+00 -5.48330608e+00  6.13059201e+00    0.00000000e+00  0.00000000e+00  0.00000000e+00    0.00000000e+00  0.00000000e+00  0.00000000e+00 0
-5.93600271e+00 -5.56529392e+00  7.09079474e+00    0.00000000e+00  0.00000000e+00  0.00000000e+00    0.00000000e+00  0.00000000e+00  0.00000000e+00 0
-5.91773137e+00 -5.29589844e+00  8.00703095e+00    0.00000000e+00  0.00000000e+00  0.00000000e+00    0.00000000e+00  0.00000000e+00  0.00000000e+00 0
 4.75836641e+00 -2.93459011e+00  1.12395114e+01    0.00000000e+00  0.00000000e+00  0.00000000e+00    0.00000000e+00  0.00000000e+00  0.00000000e+00 0
 4.92499235e+00 -2.85145982e+00  1.03254225e+01    0.00000000e+00  0.00000000e+00  0.00000000e+00    0.00000000e+00  0.00000000e+00  0.00000000e+00 0
 4.82128830e+00 -2.86197843e+00  9.40542929e+00    0.00000000e+00  0.00000000e+00  0.00000000e+00    0.00000000e+00  0.00000000e+00  0.00000000e+00 0
 7.22622139e+00 -1.60440517e+00  1.01329785e+01    0.00000000e+00  0.00000000e+00  0.00000000e+00    0.00000000e+00  0.00000000e+00  0.00000000e+00 0
 7.63796548e+00 -1.65534977e+00  9.29399360e+00    0.00000000e+00  0.00000000e+00  0.00000000e+00    0.00000000e+00  0.00000000e+00  0.00000000e+00 0
 8.26693319e+00 -1.83410906e+00  8.60088410e+00    0.00000000e+00  0.00000000e+00  0.00000000e+00    0.00000000e+00  0.00000000e+00  0.00000000e+00 0
 2.63756233e+00 -6.53317012e+00  6.66343276e+00    0.00000000e+00  0.00000000e+00  0.00000000e+00    0.00000000e+00  0.00000000e+00  0.00000000e+00 0
 2.89564993e+00 -6.36713658e+00  7.56726718e+00    0.00000000e+00  0.00000000e+00  0.00000000e+00    0.00000000e+00  0.00000000e+00  0.00000000e+00 0
 3.04185345e+00 -6.50192212e+00  8.47405133e+00    0.00000000e+00  0.00000000e+00  0.00000000e+00    0.00000000e+00  0.00000000e+00  0.00000000e+00 0
-3.01079279e+00  8.33497581e+00  6.42872583e+00    0.00000000e+00  0.00000000e+00  0.00000000e+00    0.00000000e+00  0.00000000e+00  0.00000000e+00 0
-3.36580606e+00 -8.56855372e+00  7.23936469e+00    0.00000000e+00  0.00000000e+00  0.00000000e+00    0.00000000e+00  0.00000000e+00  0.00000000e+00 0
-3.60043964e+00 -8.24850090e+00  8.12509959e+00    0.00000000e+00  0.00000000e+00  0.00000000e+00    0.00000000e+00  0.00000000e+00  0.00000000e+00 0
 3.57722302e+00 -2.52756260e+00  6.42988625e+00    0.00000000e+00  0.00000000e+00  0.00000000e+00    0.00000000e+00  0.00000000e+00  0.00000000e+00 0
 3.87336640e+00 -2.63914828e+00  7.32068093e+00    0.00000000e+00  0.00000000e+00  0.00000000e+00    0.00000000e+00  0.00000000e+00  0.00000000e+00 0
 3.94281396e+00 -2.66169617e+00  8.23685741e+00    0.00000000e+00  0.00000000e+00  0.00000000e+00    0.00000000e+00  0.00000000e+00  0.00000000e+00 0
-2.88941556e+00  5.58947023e+00  6.76712393e+00    0.00000000e+00  0.00000000e+00  0.00000000e+00    0.00000000e+00  0.00000000e+00  0.00000000e+00 0
-2.97887415e+00  5.61135832e+00  7.70066758e+00    0.00000000e+00  0.00000000e+00  0.00000000e+00    0.00000000e+00  0.00000000e+00  0.00000000e+00 0
-2.80673409e+00  5.64070429e+00  8.57673358e+00    0.00000000e+00  0.00000000e+00  0.00000000e+00    0.00000000e+00  0.00000000e+00  0.00000000e+00 0
-9.95231924e-01 -2.30532271e+00  6.77387490e+00    0.00000000e+00  0.00000000e+00  0.00000000e+00    0.00000000e+00  0.00000000e+00  0.00000000e+00 0
-1.43483105e+00 -2.36787446e+00  7.60243655e+00    0.00000000e+00  0.00000000e+00  0.00000000e+00    0.00000000e+00  0.00000000e+00  0.00000000e+00 0
-2.11708370e+00 -2.28015372e+00  8.23046347e+00    0.00000000e+00  0.00000000e+00  0.00000000e+00    0.00000000e+00  0.00000000e+00  0.00000000e+00 0
 1.34721819e+00 -3.72633732e+00  1.08646230e+01    0.00000000e+00  0.00000000e+00  0.00000000e+00    0.00000000e+00  0.00000000e+00  0.00000000e+00 0
 1.33333539e+00 -3.66655546e+00  9.93242461e+00    0.00000000e+00  0.00000000e+00  0.00000000e+00    0.00000000e+00  0.00000000e+00  0.00000000e+00 0
 1.47773915e+00 -3.75082623e+00  8.98189794e+00    0.00000000e+00  0.00000000e+00  0.00000000e+00    0.00000000e+00  0.00000000e+00  0.00000000e+00 0
 3.98852017e+00 -5.28807923e+00  1.10700820e+01    0.00000000e+00  0.00000000e+00  0.00000000e+00    0.00000000e+00  0.00000000e+00  0.00000000e+00 0
 3.76516264e+00 -5.27512732e+00  1.02062095e+01    0.00000000e+00  0.00000000e+00  0.00000000e+00    0.00000000e+00  0.00000000e+00  0.00000000e+00 0
 3.41911251e+00 -5.19616405e+00  9.33290322e+00    0.00000000e+00  0.00000000e+00  0.00000000e+00    0.00000000e+00  0.00000000e+00  0.00000000e+00 0
 5.21892216e+00 -8.98645270e-01  1.15824029e+01    0.00000000e+00  0.00000000e+00  0.00000000e+00    0.00000000e+00  0.00000000e+00  0.00000000e+00 0
 5.33209154e+00 -6.17450883e-01  1.07644909e+01    0.00000000e+00  0.00000000e+00  0.00000000e+00    0.00000000e+00  0.00000000e+00  0.00000000e+00 0
 5.27613444e+00 -7.66666720e-01  9.85863796e+00    0.00000000e+00  0.00000000e+00  0.00000000e+00    0.00000000e+00  0.00000000e+00  0.00000000e+00 0
-6.36491329e+00  1.43700683e+00  1.04730227e+01    0.00000000e+00  0.00000000e+00  0.00000000e+00    0.00000000e+00  0.00000000e+00  0.00000000e+00 0
-6.66024383e+00  1.60703851e+00  9.60335183e+00    0.00000000e+00  0.00000000e+00  0.00000000e+00    0.00000000e+00  0.00000000e+00  0.00000000e+00 0
-6.73612937e+00  1.51958411e+00  8.69176862e+00    0.00000000e+00  0.00000000e+00  0.00000000e+00    0.00000000e+00  0.00000000e+00  0.00000000e+00 0
-4.48107509e+00 -2.27033298e+00  5.83323499e+00    0.00000000e+00  0.00000000e+00  0.00000000e+00    0.00000000e+00  0.00000000e+00  0.00000000e+00 0
-4.67923947e+00 -2.59188628e+00  6.65958300e+00    0.00000000e+00  0.00000000e+00  0.00000000e+00    0.00000000e+00  0.00000000e+00  0.00000000e+00 0
-5.08790035e+00 -2.61557334e+00  7.46611169e+00    0.00000000e+00  0.00000000e+00  0.00000000e+00    0.00000000e+00  0.00000000e+00  0.00000000e+00 0
 1.55269108e-01 -4.06108864e+00  1.16729080e+01    0.00000000e+00  0.00000000e+00  0.00000000e+00    0.00000000e+00  0.00000000e+00  0.00000000e+00 0
 4.26810037e-01 -4.35789084e+00  1.08565108e+01    0.00000000e+00  0.00000000e+00  0.00000000e+00    0.00000000e+00  0.00000000e+00  0.00000000e+00 0
 2.15638654e-01 -4.58511590e+00  9.97371396e+00    0.00000000e+00  0.00000000e+00  0.00000000e+00    0.00000000e+00  0.00000000e+00  0.00000000e+00 0
-3.03682575e+00  4.69955088e+00  1.10098364e+01    0.00000000e+00  0.00000000e+00  0.00000000e+00    0.00000000e+00  0.00000000e+00  0.00000000e+00 0
-2.73643433e+00  4.96941172e+00  1.01921307e+01    0.00000000e+00  0.00000000e+00  0.00000000e+00    0.00000000e+00  0.00000000e+00  0.00000000e+00 0
-2.40891008e+00  5.11693527e+00  9.33228522e+00    0.00000000e+00  0.00000000e+00  0.00000000e+00    0.00000000e+00  0.00000000e+00  0.00000000e+00 0
-6.82140755e+00  2.98830635e+00  6.76379576e+00    0.00000000e+00  0.00000000e+00  0.00000000e+00    0.00000000e+00  0.00000000e+00  0.00000000e+00 0
-6.59646914e+00  3.00520561e+00  7.70625221e+00    0.00000000e+00  0.00000000e+00  0.00000000e+00    0.00000000e+00  0.00000000e+00  0.00000000e+00 0
-6.52049364e+00  2.82300405e+00  8.60391899e+00    0.00000000e+00  0.00000000e+00  0.00000000e+00    0.00000000e+00  0.00000000e+00  0.00000000e+00 0
-5.45226492e+00  4.49715028e+00  6.36800660e+00    0.00000000e+00  0.00000000e+00  0.00000000e+00    0.00000000e+00  0.00000000e+00  0.00000000e+00 0
-5.52206326e+00  4.17924687e+00  7.26978681e+00    0.00000000e+00  0.00000000e+00  0.00000000e+00    0.00000000e+00  0.00000000e+00  0.00000000e+00 0
-5.63057102e+00  4.02264118e+00  8.16371895e+00    0.00000000e+00  0.00000000e+00  0.00000000e+00    0.00000000e+00  0.00000000e+00  0.00000000e+00 0
 5.79838332e-01 -7.61003300e+00  1.11896864e+01    0.00000000e+00  0.00000000e+00  0.00000000e+00    0.00000000e+00  0.00000000e+00  0.00000000e+00 0
 3.30047499e-01 -7.72174815e+00  1.03180331e+01    0.00000000e+00  0.00000000e+00  0.00000000e+00    0.00000000e+00  0.00000000e+00  0.00000000e+00 0
 4.17497263e-01 -7.51332124e+00  9.37538334e+00    0.00000000e+00  0.00000000e+00  0.00000000e+00    0.00000000e+00  0.00000000e+00  0.00000000e+00 0
-7.22644254e+00  7.18514325e+00  6.22129840e+00    0.00000000e+00  0.00000000e+00  0.00000000e+00    0.00000000e+00  0.00000000e+00  0.00000000e+00 0
-7.19735877e+00  7.56797410e+00  7.04119736e+00    0.00000000e+00  0.00000000e+00  0.00000000e+00    0.00000000e+00  0.00000000e+00  0.00000000e+00 0
-7.24204775e+00  7.88465533e+00  7.95107918e+00    0.00000000e+00  0.00000000e+00  0.00000000e+00    0.00000000e+00  0.00000000e+00  0.00000000e+00 0
 5.10532881e+00  3.69350113e+00  1.15178952e+01    0.00000000e+00  0.00000000e+00  0.00000000e+00    0.00000000e+00  0.00000000e+00  0.00000000e+00 0
 5.16150976e+00  3.80864807e+00  1.05315501e+01    0.00000000e+00  0.00000000e+00  0.00000000e+00    0.00000000e+00  0.00000000e+00  0.00000000e+00 0
 5.25996338e+00  3.74902649e+00  9.65300330e+00    0.00000000e+00  0.00000000e+00  0.00000000e+00    0.00000000e+00  0.00000000e+00  0.00000000e+00 0
-3.19190197e-01 -6.49441816e+00  6.98023268e+00    0.00000000e+00  0.00000000e+00  0.00000000e+00    0.00000000e+00  0.00000000e+00  0.00000000e+00 0
-3.85494219e-01 -6.41022198e+00  7.89775031e+00    0.00000000e+00  0.00000000e+00  0.00000000e+00    0.00000000e+00  0.00000000e+00  0.00000000e+00 0
-2.91409948e-01 -6.02568840e+00  8.74475779e+00    0.00000000e+00  0.00000000e+00  0.00000000e+00    0.00000000e+00  0.00000000e+00  0.00000000e+00 0
-5.71017779e+00  2.59267691e+00  6.26226709e+00    0.00000000e+00  0.00000000e+00  0.00000000e+00    0.00000000e+00  0.00000000e+00  0.00000000e+00 0
-5.79438733e+00  2.34050254e+00  7.17802284e+00    0.00000000e+00  0.00000000e+00  0.00000000e+00    0.00000000e+00  0.00000000e+00  0.00000000e+00 0
-6.16264982e+00  2.17876451e+00  8.03876447e+00    0.00000000e+00  0.00000000e+00  0.00000000e+00    0.00000000e+00  0.00000000e+00  0.00000000e+00 0
-2.31378966e+00 -2.06122816e-01  1.07915037e+01    0.00000000e+00  0.00000000e+00  0.00000000e+00    0.00000000e+00  0.00000000e+00  0.00000000e+00 0
-2.26797888e+00  1.26973895e-02  9.87149571e+00    0.00000000e+00  0.00000000e+00  0.00000000e+00    0.00000000e+00  0.00000000e+00  0.00000000e+00 0
-2.37145754e+00  2.94211155e-01  8.99614370e+00    0.00000000e+00  0.00000000e+00  0.00000000e+00    0.00000000e+00  0.00000000e+00  0.00000000e+00 0
 3.82721502e+00 -6.39229027e+00  1.04836038e+01    0.00000000e+00  0.00000000e+00  0.00000000e+00    0.00000000e+00  0.00000000e+00  0.00000000e+00 0
 3.69457834e+00 -6.64099020e+00  9.62789333e+00    0.00000000e+00  0.00000000e+00  0.00000000e+00    0.00000000e+00  0.00000000e+00  0.00000000e+00 0
 3.99143421e+00 -6.83891391e+00  8.75377481e+00    0.00000000e+00  0.00000000e+00  0.00000000e+00    0.00000000e+00  0.00000000e+00  0.00000000e+00 0
-1.40900172e+00 -2.10436109e+00  1.09503427e+01    0.00000000e+00  0.00000000e+00  0.00000000e+00    0.00000000e+00  0.00000000e+00  0.00000000e+00 0
-1.39465319e+00 -2.24452896e+00  1.00214376e+01    0.00000000e+00  0.00000000e+00  0.00000000e+00    0.00000000e+00  0.00000000e+00  0.00000000e+00 0
-1.68248138e+00 -2.19206037e+00  9.14065731e+00    0.00000000e+00  0.00000000e+00  0.00000000e+00    0.00000000e+00  0.00000000e+00  0.00000000e+00 0
 4.85401055e+00 -4.62341746e+00  7.04523900e+00    0.00000000e+00  0.00000000e+00  0.00000000e+00    0.00000000e+00  0.00000000e+00  0.00000000e+00 0
 5.28922918e+00 -4.49748609e+00  7.83513982e+00    0.00000000e+00  0.00000000e+00  0.00000000e+00    0.00000000e+00  0.00000000e+00  0.00000000e+00 0
 5.93771635e+00 -4.83802503e+00  8.39631913e+00    0.00000000e+00  0.00000000e+00  0.00000000e+00    0.00000000e+00  0.00000000e+00  0.00000000e+00 0
 6.52596845e+00 -7.77741222e-01  6.33849688e+00    0.00000000e+00  0.00000000e+00  0.00000000e+00    0.00000000e+00  0.00000000e+00  0.00000000e+00 0
 6.25333697e+00 -6.20902219e-01  7.17871616e+00    0.00000000e+00  0.00000000e+00  0.00000000e+00    0.00000000e+00  0.00000000e+00  0.00000000e+00 0
 6.26337718e+00 -5.79981637e-01  8.14938149e+00    0.00000000e+00  0.00000000e+00  0.00000000e+00    0.00000000e+00  0.00000000e+00  0.00000000e+00 0
 2.11028612e+00 -8.83702507e-01  6.83733307e+00    0.00000000e+00  0.00000000e+00  0.00000000e+00    0.00000000e+00  0.00000000e+00  0.00000000e+00 0
 2.27661230e+00 -1.45829745e+00  7.57359903e+00    0.00000000e+00  0.00000000e+00  0.00000000e+00    0.00000000e+00  0.00000000e+00  0.00000000e+00 0
 2.11362642e+00 -1.85404736e+00  8.36966182e+00    0.00000000e+00  0.00000000e+00  0.00000000e+00    0.00000000e+00  0.00000000e+00  0.00000000e+00 0
-2.21537312e+00 -2.36242278e+00  6.15183822e+00    0.00000000e+00  0.00000000e+00  0.00000000e+00    0.00000000e+00  0.00000000e+00  0.00000000e+00 0
-2.52891111e+00 -2.26534980e+00  7.00187854e+00    0.00000000e+00  0.00000000e+00  0.00000000e+00    0.00000000e+00  0.00000000e+00  0.00000000e+00 0
-2.98938413e+00 -2.09457277e+00  7.77579867e+00    0.00000000e+00  0.00000000e+00  0.00000000e+00    0.00000000e+00  0.00000000e+00  0.00000000e+00 0
-6.77911358e+00  4.05233533e+00  1.06974580e+01    0.00000000e+00  0.00000000e+00  0.00000000e+00    0.00000000e+00  0.00000000e+00  0.00000000e+00 0
-6.59496648e+00  4.17746641e+00  9.82518697e+00    0.00000000e+00  0.00000000e+00  0.00000000e+00    0.00000000e+00  0.00000000e+00  0.00000000e+00 0
-6.25839836e+00  4.66038369e+00  9.06102129e+00    0.00000000e+00  0.00000000e+00  0.00000000e+00    0.00000000e+00  0.00000000e+00  0.00000000e+00 0
-8.04837328e-01 -8.11908984e+00  6.89634635e+00    0.00000000e+00  0.00000000e+00  0.00000000e+00    0.00000000e+00  0.00000000e+00  0.00000000e+00 0
-5.98944241e-01 -8.18468235e+00  7.86014019e+00    0.00000000e+00  0.00000000e+00  0.00000000e+00    0.00000000e+00  0.00000000e+00  0.00000000e+00 0
-5.68189573e-01 -8.07094363e+00  8.82108906e+00    0.00000000e+00  0.00000000e+00  0.00000000e+00    0.00000000e+00  0.00000000e+00  0.00000000e+00 0
-2.57097622e-01  2.33029772e+00  6.25662584e+00    0.00000000e+00  0.00000000e+00  0.00000000e+00    0.00000000e+00  0.00000000e+00  0.00000000e+00 0
-2.66775863e-01  2.36177367e+00  7.16252162e+00    0.00000000e+00  0.00000000e+00  0.00000000e+00    0.00000000e+00  0.00000000e+00  0.00000000e+00 0
-4.14674074e-01  2.39467518e+00  8.10344188e+00    0.00000000e+00  0.00000000e+00  0.00000000e+00    0.00000000e+00  0.00000000e+00  0.00000000e+00 0
-4.83384915e+00 -5.43495968e+00  6.24345460e+00    0.00000000e+00  0.00000000e+00  0.00000000e+00    0.00000000e+00  0.00000000e+00  0.00000000e+00 0
-4.74790208e+00 -5.52306858e+00  7.17097750e+00    0.00000000e+00  0.00000000e+00  0.00000000e+00    0.00000000e+00  0.00000000e+00  0.00000000e+00 0
-4.91385908e+00 -5.37376042e+00  8.12251685e+00    0.00000000e+00  0.00000000e+00  0.00000000e+00    0.00000000e+00  0.00000000e+00  0.00000000e+00 0
-8.25812323e+00  3.31501541e+00  1.13304504e+01    0.00000000e+00  0.00000000e+00  0.00000000e+00    0.00000000e+00  0.00000000e+00  0.00000000e+00 0
-8.05626812e+00  3.44940996e+00  1.03988125e+01    0.00000000e+00  0.00000000e+00  0.00000000e+00    0.00000000e+00  0.00000000e+00  0.00000000e+00 0
-8.12952861e+00  3.52414375e+00  9.41468981e+00    0.00000000e+00  0.00000000e+00  0.00000000e+00    0.00000000e+00  0.00000000e+00  0.00000000e+00 0
 7.80441523e+00  8.23207344e-01  1.04376061e+01    0.00000000e+00  0.00000000e+00  0.00000000e+00    0.00000000e+00  0.00000000e+00  0.00000000e+00 0
 7.19734562e+00  5.33319361e-01  9.82009828e+00    0.00000000e+00  0.00000000e+00  0.00000000e+00    0.00000000e+00  0.00000000e+00  0.00000000e+00 0
 6.70811345e+00  2.05814035e-01  9.04655362e+00    0.00000000e+00  0.00000000e+00  0.00000000e+00    0.00000000e+00  0.00000000e+00  0.00000000e+00 0
-5.51155241e-01 -3.74906277e+00  6.70046924e+00    0.00000000e+00  0.00000000e+00  0.00000000e+00    0.00000000e+00  0.00000000e+00  0.00000000e+00 0
-2.82135890e-01 -3.69175038e+00  7.59803974e+00    0.00000000e+00  0.00000000e+00  0.00000000e+00    0.00000000e+00  0.00000000e+00  0.00000000e+00 0
-6.31854170e-02 -4.07964401e+00  8.45856322e+00    0.00000000e+00  0.00000000e+00  0.00000000e+00    0.00000000e+00  0.00000000e+00  0.00000000e+00 0
-7.21672920e+00 -6.63651961e+00  1.05142164e+01    0.00000000e+00  0.00000000e+00  0.00000000e+00    0.00000000e+00  0.00000000e+00  0.00000000e+00 0
-6.85099319e+00 -6.86858063e+00  9.64814694e+00    0.00000000e+00  0.00000000e+00  0.00000000e+00    0.00000000e+00  0.00000000e+00  0.00000000e+00 0
-6.70791869e+00 -6.65601238e+00  8.78083159e+00    0.00000000e+00  0.00000000e+00  0.00000000e+00    0.00000000e+00  0.00000000e+00  0.00000000e+00 0
-2.95531486e+00 -9.73219107e-01  1.09689315e+01    0.00000000e+00  0.00000000e+00  0.00000000e+00    0.00000000e+00  0.00000000e+00  0.00000000e+00 0
-2.87613312e+00 -8.26960207e-01  1.00693226e+01    0.00000000e+00  0.00000000e+00  0.00000000e+00    0.00000000e+00  0.00000000e+00  0.00000000e+00 0
-2.80186146e+00 -7.78980065e-01  9.12761424e+00    0.00000000e+00  0.00000000e+00  0.00000000e+00    0.00000000e+00  0.00000000e+00  0.00000000e+00 0
-1.35418015e+00  5.42128232e+00  1.20621460e+01    0.00000000e+00  0.00000000e+00  0.00000000e+00    0.00000000e+00  0.00000000e+00  0.00000000e+00 0
-1.23584899e+00  5.59171621e+00  1.11652319e+01    0.00000000e+00  0.00000000e+00  0.00000000e+00    0.00000000e+00  0.00000000e+00  0.00000000e+00 0
-9.17300687e-01  5.77024620e+00  1.02954807e+01    0.00000000e+00  0.00000000e+00  0.00000000e+00    0.00000000e+00  0.00000000e+00  0.00000000e+00 0
 7.03001974e+00  5.12221326e+00  1.13655391e+01    0.00000000e+00  0.00000000e+00  0.00000000e+00    0.00000000e+00  0.00000000e+00  0.00000000e+00 0
 7.34691635e+00  4.84038886e+00  1.05496559e+01    0.00000000e+00  0.00000000e+00  0.00000000e+00    0.00000000e+00  0.00000000e+00  0.00000000e+00 0
 7.20198370e+00  4.62533728e+00  9.62853132e+00    0.00000000e+00  0.00000000e+00  0.00000000e+00    0.00000000e+00  0.00000000e+00  0.00000000e+00 0
-7.58867329e-01 -4.45208451e+00  1.11330435e+01    0.00000000e+00  0.00000000e+00  0.00000000e+00    0.00000000e+00  0.00000000e+00  0.00000000e+00 0
-8.28040210e-01 -4.36395840e+00  1.02277254e+01    0.00000000e+00  0.00000000e+00  0.00000000e+00    0.00000000e+00  0.00000000e+00  0.00000000e+00 0
-6.87378111e-01 -4.15841730e+00  9.30924035e+00    0.00000000e+00  0.00000000e+00  0.00000000e+00    0.00000000e+00  0.00000000e+00  0.00000000e+00 0
 6.52739098e+00  1.17351100e+00  1.13971273e+01    0.00000000e+00  0.00000000e+00  0.00000000e+00    0.00000000e+00  0.00000000e+00  0.00000000e+00 0
 6.26825172e+00  1.20880708e+00  1.04929306e+01    0.00000000e+00  0.00000000e+00  0.00000000e+00    0.00000000e+00  0.00000000e+00  0.00000000e+00 0
 6.01129360e+00  9.49368251e-01  9.63485585e+00    0.00000000e+00  0.00000000e+00  0.00000000e+00    0.00000000e+00  0.00000000e+00  0.00000000e+00 0
-7.98861913e+00 -4.38946044e+00  1.02182818e+01    0.00000000e+00  0.00000000e+00  0.00000000e+00    0.00000000e+00  0.00000000e+00  0.00000000e+00 0
-7.82068742e+00 -4.57022996e+00  9.33046482e+00    0.00000000e+00  0.00000000e+00  0.00000000e+00    0.00000000e+00  0.00000000e+00  0.00000000e+00 0
-7.76108295e+00 -4.95443477e+00  8.50424155e+00    0.00000000e+00  0.00000000e+00  0.00000000e+00    0.00000000e+00  0.00000000e+00  0.00000000e+00 0
-6.58063673e+00 -2.45650817e-01  9.81529806e+00    0.00000000e+00  0.00000000e+00  0.00000000e+00    0.00000000e+00  0.00000000e+00  0.00000000e+00 0
-6.12767425e+00 -3.61471493e-01  9.05212817e+00    0.00000000e+00  0.00000000e+00  0.00000000e+00    0.00000000e+00  0.00000000e+00  0.00000000e+00 0
-5.71149332e+00 -8.07260846e-01  8.34854364e+00    0.00000000e+00  0.00000000e+00  0.00000000e+00    0.00000000e+00  0.00000000e+00  0.00000000e+00 0
-3.90375386e+00 -7.80326561e+00  6.46439669e+00    0.00000000e+00  0.00000000e+00  0.00000000e+00    0.00000000e+00  0.00000000e+00  0.00000000e+00 0
-3.82066004e+00 -7.53025406e+00  7.38292104e+00    0.00000000e+00  0.00000000e+00  0.00000000e+00    0.00000000e+00  0.00000000e+00  0.00000000e+00 0
-3.95553888e+00 -7.37381292e+00  8.30231349e+00    0.00000000e+00  0.00000000e+00  0.00000000e+00    0.00000000e+00  0.00000000e+00  0.00000000e+00 0
-3.43971952e+00 -4.02789537e+00  5.94239595e+00    0.00000000e+00  0.00000000e+00  0.00000000e+00    0.00000000e+00  0.00000000e+00  0.00000000e+00 0
-3.47280284e+00 -4.00308110e+00  6.88491650e+00    0.00000000e+00  0.00000000e+00  0.00000000e+00    0.00000000e+00  0.00000000e+00  0.00000000e+00 0
-3.44761470e+00 -3.86090094e+00  7.87916575e+00    0.00000000e+00  0.00000000e+00  0.00000000e+00    0.00000000e+00  0.00000000e+00  0.00000000e+00 0
 3.91710778e+00  5.17229877e+00  1.16782155e+01    0.00000000e+00  0.00000000e+00  0.00000000e+00    0.00000000e+00  0.00000000e+00  0.00000000e+00 0
 4.01278963e+00  5.60142273e+00  1.09088867e+01    0.00000000e+00  0.00000000e+00  0.00000000e+00    0.00000000e+00  0.00000000e+00  0.00000000e+00 0
 3.99407686e+00  5.60547288e+00  9.95364679e+00    0.00000000e+00  0.00000000e+00  0.00000000e+00    0.00000000e+00  0.00000000e+00  0.00000000e+00 0
 2.96210240e+00 -5.75649910e-01  1.03583821e+01    0.00000000e+00  0.00000000e+00  0.00000000e+00    0.00000000e+00  0.00000000e+00  0.00000000e+00 0
 2.72670513e+00 -5.38031674e-01  9.47397195e+00    0.00000000e+00  0.00000000e+00  0.00000000e+00    0.00000000e+00  0.00000000e+00  0.00000000e+00 0
 2.33540104e+00 -3.81285901e-01  8.62761264e+00    0.00000000e+00  0.00000000e+00  0.00000000e+00    0.00000000e+00  0.00000000e+00  0.00000000e+00 0
-4.64095623e+00 -4.11049106e+00  6.14169609e+00    0.00000000e+00  0.00000000e+00  0.00000000e+00    0.00000000e+00  0.00000000e+00  0.00000000e+00 0
-4.67208905e+00 -3.61327739e+00  6.95045075e+00    0.00000000e+00  0.00000000e+00  0.00000000e+00    0.00000000e+00  0.00000000e+00  0.00000000e+00 0
-4.78889699e+00 -3.53343109e+00  7.90173408e+00    0.00000000e+00  0.00000000e+00  0.00000000e+00    0.00000000e+00  0.00000000e+00  0.00000000e+00 0
-8.06474538e+00 -4.56944290e-02  7.11878244e+00    0.00000000e+00  0.00000000e+00  0.00000000e+00    0.00000000e+00  0.00000000e+00  0.00000000e+00 0
-8.20638698e+00  4.11321411e-01  7.87962826e+00    0.00000000e+00  0.00000000e+00  0.00000000e+00    0.00000000e+00  0.00000000e+00  0.00000000e+00 0
-8.29886330e+00  6.02112852e-01  8.76774132e+00    0.00000000e+00  0.00000000e+00  0.00000000e+00    0.00000000e+00  0.00000000e+00  0.00000000e+00 0
-2.36475005e+00  5.69132626e+00  1.18859994e+01    0.00000000e+00  0.00000000e+00  0.00000000e+00    0.00000000e+00  0.00000000e+00  0.00000000e+00 0
-2.45332030e+00  5.67405945e+00  1.08805922e+01    0.00000000e+00  0.00000000e+00  0.00000000e+00    0.00000000e+00  0.00000000e+00  0.00000000e+00 0
-2.19664274e+00  5.82378871e+00  9.98109564e+00    0.00000000e+00  0.00000000e+00  0.00000000e+00    0.00000000e+00  0.00000000e+00  0.00000000e+00 0
-4.92545206e+00 -7.90025265e+00  6.41942509e+00    0.00000000e+00  0.00000000e+00  0.00000000e+00    0.00000000e+00  0.00000000e+00  0.00000000e+00 0
-4.96793656e+00 -7.38037401e+00  7.19738151e+00    0.00000000e+00  0.00000000e+00  0.00000000e+00    0.00000000e+00  0.00000000e+00  0.00000000e+00 0
-5.03564852e+00 -7.18363646e+00  8.12228630e+00    0.00000000e+00  0.00000000e+00  0.00000000e+00    0.00000000e+00  0.00000000e+00  0.00000000e+00 0
 6.13710692e+00  4.61831047e+00  1.13080097e+01    0.00000000e+00  0.00000000e+00  0.00000000e+00    0.00000000e+00  0.00000000e+00  0.00000000e+00 0
 6.24919335e+00  4.53431005e+00  1.03894018e+01    0.00000000e+00  0.00000000e+00  0.00000000e+00    0.00000000e+00  0.00000000e+00  0.00000000e+00 0
 6.20891872e+00  4.25076857e+00  9.50520591e+00    0.00000000e+00  0.00000000e+00  0.00000000e+00    0.00000000e+00  0.00000000e+00  0.00000000e+00 0
-5.93445845e+00  4.71211366e-01  6.26962008e+00    0.00000000e+00  0.00000000e+00  0.00000000e+00    0.00000000e+00  0.00000000e+00  0.00000000e+00 0
-6.12940347e+00  2.39776851e-01  7.11796861e+00    0.00000000e+00  0.00000000e+00  0.00000000e+00    0.00000000e+00  0.00000000e+00  0.00000000e+00 0
-6.13175111e+00  1.05056802e-01  8.06120349e+00    0.00000000e+00  0.00000000e+00  0.00000000e+00    0.00000000e+00  0.00000000e+00  0.00000000e+00 0
 3.65129830e+00 -7.27818110e+00  1.10171942e+01    0.00000000e+00  0.00000000e+00  0.00000000e+00    0.00000000e+00  0.00000000e+00  0.00000000e+00 0
 3.39304040e+00 -7.61192575e+00  1.01548659e+01    0.00000000e+00  0.00000000e+00  0.00000000e+00    0.00000000e+00  0.00000000e+00  0.00000000e+00 0
 3.47222075e+00 -7.68872131e+00  9.22534986e+00    0.00000000e+00  0.00000000e+00  0.00000000e+00    0.00000000e+00  0.00000000e+00  0.00000000e+00 0
-7.21874579e+00  7.17034886e-01  5.72486958e+00    0.00000000e+00  0.00000000e+00  0.00000000e+00    0.00000000e+00  0.00000000e+00  0.00000000e+00 0
-7.17682760e+00  3.55974851e-01  6.59154933e+00    0.00000000e+00  0.00000000e+00  0.00000000e+00    0.00000000e+00  0.00000000e+00  0.00000000e+00 0
-7.24341101e+00  3.54908186e-01  7.56225613e+00    0.00000000e+00  0.00000000e+00  0.00000000e+00    0.00000000e+00  0.00000000e+00  0.00000000e+00 0
 6.00852691e+00 -4.69582153e+00  6.88842219e+00    0.00000000e+00  0.00000000e+00  0.00000000e+00    0.00000000e+00  0.00000000e+00  0.00000000e+00 0
 6.56383843e+00 -4.48585070e+00  7.60489121e+00    0.00000000e+00  0.00000000e+00  0.00000000e+00    0.00000000e+00  0.00000000e+00  0.00000000e+00 0
 6.78040012e+00 -4.14434940e+00  8.47403541e+00    0.00000000e+00  0.00000000e+00  0.00000000e+00    0.00000000e+00  0.00000000e+00  0.00000000e+00 0
 7.29566741e+00  2.69204778e+00  1.09458664e+01    0.00000000e+00  0.00000000e+00  0.00000000e+00    0.00000000e+00  0.00000000e+00  0.00000000e+00 0
 7.17738590e+00  2.78814287e+00  1.00262405e+01    0.00000000e+00  0.00000000e+00  0.00000000e+00    0.00000000e+00  0.00000000e+00  0.00000000e+00 0
 6.76507719e+00  2.63927846e+00  9.19338271e+00    0.00000000e+00  0.00000000e+00  0.00000000e+00    0.00000000e+00  0.00000000e+00  0.00000000e+00 0
 1.32715482e+00 -6.75114441e+00  1.11634778e+01    0.00000000e+00  0.00000000e+00  0.00000000e+00    0.00000000e+00  0.00000000e+00  0.00000000e+00 0
 1.07774547e+00 -6.75803856e+00  1.02376813e+01    0.00000000e+00  0.00000000e+00  0.00000000e+00    0.00000000e+00  0.00000000e+00  0.00000000e+00 0
 6.81750673e-01 -6.46387051e+00  9.45700180e+00    0.00000000e+00  0.00000000e+00  0.00000000e+00    0.00000000e+00  0.00000000e+00  0.00000000e+00 0
-5.15472767e+00 -1.39730785e+00  6.03123189e+00    0.00000000e+00  0.00000000e+00  0.00000000e+00    0.00000000e+00  0.00000000e+00  0.00000000e+00 0
-5.30261241e+00 -1.64007557e+00  6.93093191e+00    0.00000000e+00  0.00000000e+00  0.00000000e+00    0.00000000e+00  0.00000000e+00  0.00000000e+00 0
-5.58058514e+00 -1.72308302e+00  7.83073804e+00    0.00000000e+00  0.00000000e+00  0.00000000e+00    0.00000000e+00  0.00000000e+00  0.00000000e+00 0
-1.90239118e+00  2.21040584e+00  1.12570941e+01    0.00000000e+00  0.00000000e+00  0.00000000e+00    0.00000000e+00  0.00000000e+00  0.00000000e+00 0
-1.93549420e+00  2.07048576e+00  1.03093752e+01    0.00000000e+00  0.00000000e+00  0.00000000e+00    0.00000000e+00  0.00000000e+00  0.00000000e+00 0
-2.15823783e+00  2.31959305e+00  9.39584629e+00    0.00000000e+00  0.00000000e+00  0.00000000e+00    0.00000000e+00  0.00000000e+00  0.00000000e+00 0
 5.11094493e+00  5.33292283e+00  6.71389090e+00    0.00000000e+00  0.00000000e+00  0.00000000e+00    0.00000000e+00  0.00000000e+00  0.00000000e+00 0
 5.02992284e+00  5.80055011e+00  7.50407759e+00    0.00000000e+00  0.00000000e+00  0.00000000e+00    0.00000000e+00  0.00000000e+00  0.00000000e+00 0
 4.86428681e+00  6.07660327e+00  8.43876922e+00    0.00000000e+00  0.00000000e+00  0.00000000e+00    0.00000000e+00  0.00000000e+00  0.00000000e+00 0
-6.44289279e+00  3.99226211e+00  6.43718940e+00    0.00000000e+00  0.00000000e+00  0.00000000e+00    0.00000000e+00  0.00000000e+00  0.00000000e+00 0
-6.61905772e+00  4.14686593e+00  7.32205219e+00    0.00000000e+00  0.00000000e+00  0.00000000e+00    0.00000000e+00  0.00000000e+00  0.00000000e+00 0
-6.82075348e+00  3.79089869e+00  8.18849375e+00    0.00000000e+00  0.00000000e+00  0.00000000e+00    0.00000000e+00  0.00000000e+00  0.00000000e+00 0
-5.71623410e+00 -2.26449670e+00  5.99665773e+00    0.00000000e+00  0.00000000e+00  0.00000000e+00    0.00000000e+00  0.00000000e+00  0.00000000e+00 0
-5.99818470e+00 -2.51603905e+00  6.87630443e+00    0.00000000e+00  0.00000000e+00  0.00000000e+00    0.00000000e+00  0.00000000e+00  0.00000000e+00 0
-6.34634032e+00 -2.59989856e+00  7.70783101e+00    0.00000000e+00  0.00000000e+00  0.00000000e+00    0.00000000e+00  0.00000000e+00  0.00000000e+00 0
 3.24866884e-01 -1.78790942e+00  1.09475871e+01    0.00000000e+00  0.00000000e+00  0.00000000e+00    0.00000000e+00  0.00000000e+00  0.00000000e+00 0
 3.76670082e-01 -1.96807655e+00  1.00513851e+01    0.00000000e+00  0.00000000e+00  0.00000000e+00    0.00000000e+00  0.00000000e+00  0.00000000e+00 0
 1.98178685e-01 -1.70629876e+00  9.13761217e+00    0.00000000e+00  0.00000000e+00  0.00000000e+00    0.00000000e+00  0.00000000e+00  0.00000000e+00 0
-6.86840396e+00  5.35720711e+00  6.51683357e+00    0.00000000e+00  0.00000000e+00  0.00000000e+00    0.00000000e+00  0.00000000e+00  0.00000000e+00 0
-6.30967700e+00  5.34679390e+00  7.23502284e+00    0.00000000e+00  0.00000000e+00  0.00000000e+00    0.00000000e+00  0.00000000e+00  0.00000000e+00 0
-5.94227348e+00  5.06676054e+00  8.11545808e+00    0.00000000e+00  0.00000000e+00  0.00000000e+00    0.00000000e+00  0.00000000e+00  0.00000000e+00 0
 5.73524153e+00  3.09612156e-01  1.08213210e+01    0.00000000e+00  0.00000000e+00  0.00000000e+00    0.00000000e+00  0.00000000e+00  0.00000000e+00 0
 5.93539857e+00  5.96448619e-03  9.95588570e+00    0.00000000e+00  0.00000000e+00  0.00000000e+00    0.00000000e+00  0.00000000e+00  0.00000000e+00 0
 6.06203476e+00 -5.07580955e-01  9.20948546e+00    0.00000000e+00  0.00000000e+00  0.00000000e+00    0.00000000e+00  0.00000000e+00  0.00000000e+00 0
 6.32097294e+00 -1.53631025e+00  1.09579302e+01    0.00000000e+00  0.00000000e+00  0.00000000e+00    0.00000000e+00  0.00000000e+00  0.00000000e+00 0
 6.16956919e+00 -1.29739309e+00  1.00788303e+01    0.00000000e+00  0.00000000e+00  0.00000000e+00    0.00000000e+00  0.00000000e+00  0.00000000e+00 0
 6.41577166e+00 -1.49415279e+00  9.24690723e+00    0.00000000e+00  0.00000000e+00  0.00000000e+00    0.00000000e+00  0.00000000e+00  0.00000000e+00 0
-6.73198020e+00 -5.63609436e-01  6.78652848e+00    0.00000000e+00  0.00000000e+00  0.00000000e+00    0.00000000e+00  0.00000000e+00  0.00000000e+00 0
-6.82505254e+00 -6.78747472e-01  7.69149535e+00    0.00000000e+00  0.00000000e+00  0.00000000e+00    0.00000000e+00  0.00000000e+00  0.00000000e+00 0
-6.87142378e+00 -9.83144637e-01  8.58816105e+00    0.00000000e+00  0.00000000e+00  0.00000000e+00    0.00000000e+00  0.00000000e+00  0.00000000e+00 0
-2.19206193e+00 -7.02696633e+00  1.17488451e+01    0.00000000e+00  0.00000000e+00  0.00000000e+00    0.00000000e+00  0.00000000e+00  0.00000000e+00 0
-2.29985908e+00 -6.82533279e+00  1.08211386e+01    0.00000000e+00  0.00000000e+00  0.00000000e+00    0.00000000e+00  0.00000000e+00  0.00000000e+00 0
-1.97316450e+00 -6.86123807e+00  9.95610294e+00    0.00000000e+00  0.00000000e+00  0.00000000e+00    0.00000000e+00  0.00000000e+00  0.00000000e+00 0
-7.45024862e+00 -7.82003002e+00  6.41855037e+00    0.00000000e+00  0.00000000e+00  0.00000000e+00    0.00000000e+00  0.00000000e+00  0.00000000e+00 0
-7.04348940e+00 -7.58726854e+00  7.17078678e+00    0.00000000e+00  0.00000000e+00  0.00000000e+00    0.00000000e+00  0.00000000e+00  0.00000000e+00 0
-7.04667894e+00 -7.21789654e+00  8.02802847e+00    0.00000000e+00  0.00000000e+00  0.00000000e+00    0.00000000e+00  0.00000000e+00  0.00000000e+00 0
 7.46510447e+00  7.74926452e+00  7.53764666e+00    0.00000000e+00  0.00000000e+00  0.00000000e+00    0.00000000e+00  0.00000000e+00  0.00000000e+00 0
 7.73048172e+00  7.09794525e+00  8.14170225e+00    0.00000000e+00  0.00000000e+00  0.00000000e+00    0.00000000e+00  0.00000000e+00  0.00000000e+00 0
 8.30817875e+00  6.54692664e+00  8.68429599e+00    0.00000000e+00  0.00000000e+00  0.00000000e+00    0.00000000e+00  0.00000000e+00  0.00000000e+00 0
 4.55776190e+00  1.02324377e+00  1.10081659e+01    0.00000000e+00  0.00000000e+00  0.00000000e+00    0.00000000e+00  0.00000000e+00  0.00000000e+00 0
 4.42123141e+00  1.20044218e+00  1.01491298e+01    0.00000000e+00  0.00000000e+00  0.00000000e+00    0.00000000e+00  0.00000000e+00  0.00000000e+00 0
 4.31351001e+00  9.98758542e-01  9.23920696e+00    0.00000000e+00  0.00000000e+00  0.00000000e+00    0.00000000e+00  0.00000000e+00  0.00000000e+00 0
-1.36637628e-01  7.82078706e+00  1.19440277e+01    0.00000000e+00  0.00000000e+00  0.00000000e+00    0.00000000e+00  0.00000000e+00  0.00000000e+00 0
-6.92536835e-01  7.51413374e+00  1.12716568e+01    0.00000000e+00  0.00000000e+00  0.00000000e+00    0.00000000e+00  0.00000000e+00  0.00000000e+00 0
-1.16321593e+00  7.55711651e+00  1.04304548e+01    0.00000000e+00  0.00000000e+00  0.00000000e+00    0.00000000e+00  0.00000000e+00  0.00000000e+00 0
-6.02145045e+00 -6.79007125e+00  1.10933254e+01    0.00000000e+00  0.00000000e+00  0.00000000e+00    0.00000000e+00  0.00000000e+00  0.00000000e+00 0
-5.86796298e+00 -6.75766232e+00  1.02009867e+01    0.00000000e+00  0.00000000e+00  0.00000000e+00    0.00000000e+00  0.00000000e+00  0.00000000e+00 0
-5.74086117e+00 -6.85299953e+00  9.28944967e+00    0.00000000e+00  0.00000000e+00  0.00000000e+00    0.00000000e+00  0.00000000e+00  0.00000000e+00 0
-7.25877083e+00 -5.05142958e+00  5.89309687e+00    0.00000000e+00  0.00000000e+00  0.00000000e+00    0.00000000e+00  0.00000000e+00  0.00000000e+00 0
-7.06649263e+00 -5.18496929e+00  6.79066341e+00    0.00000000e+00  0.00000000e+00  0.00000000e+00    0.00000000e+00  0.00000000e+00  0.00000000e+00 0
-6.91972902e+00 -5.10655537e+00  7.77543792e+00    0.00000000e+00  0.00000000e+00  0.00000000e+00    0.00000000e+00  0.00000000e+00  0.00000000e+00 0
 6.22037766e+00 -3.76041032e+00  1.13115623e+01    0.00000000e+00  0.00000000e+00  0.00000000e+00    0.00000000e+00  0.00000000e+00  0.00000000e+00 0
 6.29320310e+00 -4.07608242e+00  1.04523530e+01    0.00000000e+00  0.00000000e+00  0.00000000e+00    0.00000000e+00  0.00000000e+00  0.00000000e+00 0
 6.20568049e+00 -4.35657369e+00  9.58170134e+00    0.00000000e+00  0.00000000e+00  0.00000000e+00    0.00000000e+00  0.00000000e+00  0.00000000e+00 0
 2.84036801e+00 -8.18298751e+00  1.13280360e+01    0.00000000e+00  0.00000000e+00  0.00000000e+00    0.00000000e+00  0.00000000e+00  0.00000000e+00 0
 2.55954469e+00 -8.03940601e+00  1.05090787e+01    0.00000000e+00  0.00000000e+00  0.00000000e+00    0.00000000e+00  0.00000000e+00  0.00000000e+00 0
 2.57646839e+00 -7.99461232e+00  9.58105905e+00    0.00000000e+00  0.00000000e+00  0.00000000e+00    0.00000000e+00  0.00000000e+00  0.00000000e+00 0
 5.35943468e+00  1.71487390e+00  1.14562060e+01    0.00000000e+00  0.00000000e+00  0.00000000e+00    0.00000000e+00  0.00000000e+00  0.00000000e+00 0
 5.32870306e+00  1.79289889e+00  1.04956980e+01    0.00000000e+00  0.00000000e+00  0.00000000e+00    0.00000000e+00  0.00000000e+00  0.00000000e+00 0
 5.14539756e+00  1.55721587e+00  9.62150490e+00    0.00000000e+00  0.00000000e+00  0.00000000e+00    0.00000000e+00  0.00000000e+00  0.00000000e+00 0
-6.20507787e+00 -3.17148112e+00  5.53529555e+00    0.00000000e+00  0.00000000e+00  0.00000000e+00    0.00000000e+00  0.00000000e+00  0.00000000e+00 0
-6.54559227e+00 -3.30165612e+00  6.36697239e+00    0.00000000e+00  0.00000000e+00  0.00000000e+00    0.00000000e+00  0.00000000e+00  0.00000000e+00 0
-6.94895428e+00 -3.37923200e+00  7.22818864e+00    0.00000000e+00  0.00000000e+00  0.00000000e+00    0.00000000e+00  0.00000000e+00  0.00000000e+00 0
-7.60788549e+00  2.20959549e+00  7.31933701e+00    0.00000000e+00  0.00000000e+00  0.00000000e+00    0.00000000e+00  0.00000000e+00  0.00000000e+00 0
-7.42256787e+00  2.29609552e+00  8.17883723e+00    0.00000000e+00  0.00000000e+00  0.00000000e+00    0.00000000e+00  0.00000000e+00  0.00000000e+00 0
-7.36029033e+00  2.39956404e+00  9.10123841e+00    0.00000000e+00  0.00000000e+00  0.00000000e+00    0.00000000e+00  0.00000000e+00  0.00000000e+00 0
 5.22372501e+00  7.42583428e+00  1.08632254e+01    0.00000000e+00  0.00000000e+00  0.00000000e+00    0.00000000e+00  0.00000000e+00  0.00000000e+00 0
 5.04840144e+00  7.14294937e+00  9.94661145e+00    0.00000000e+00  0.00000000e+00  0.00000000e+00    0.00000000e+00  0.00000000e+00  0.00000000e+00 0
 5.29511151e+00  6.86928948e+00  9.06516992e+00    0.00000000e+00  0.00000000e+00  0.00000000e+00    0.00000000e+00  0.00000000e+00  0.00000000e+00 0
 2.92833201e+00 -3.27214487e+00  1.08679230e+01    0.00000000e+00  0.00000000e+00  0.00000000e+00    0.00000000e+00  0.00000000e+00  0.00000000e+00 0
 3.07824626e+00 -3.27883723e+00  9.95541015e+00    0.00000000e+00  0.00000000e+00  0.00000000e+00    0.00000000e+00  0.00000000e+00  0.00000000e+00 0
 3.25086280e+00 -3.00842836e+00  9.07240920e+00    0.00000000e+00  0.00000000e+00  0.00000000e+00    0.00000000e+00  0.00000000e+00  0.00000000e+00 0
 1.92671490e+00  4.36693102e+00  1.08066890e+01    0.00000000e+00  0.00000000e+00  0.00000000e+00    0.00000000e+00  0.00000000e+00  0.00000000e+00 0
 1.69778729e+00  4.11642132e+00  9.88135403e+00    0.00000000e+00  0.00000000e+00  0.00000000e+00    0.00000000e+00  0.00000000e+00  0.00000000e+00 0
 1.59888117e+00  4.14228207e+00  8.95774778e+00    0.00000000e+00  0.00000000e+00  0.00000000e+00    0.00000000e+00  0.00000000e+00  0.00000000e+00 0
 7.46681589e+00  6.48558352e+00  6.53937125e+00    0.00000000e+00  0.00000000e+00  0.00000000e+00    0.00000000e+00  0.00000000e+00  0.00000000e+00 0
 7.08731892e+00  6.26752120e+00  7.41497099e+00    0.00000000e+00  0.00000000e+00  0.00000000e+00    0.00000000e+00  0.00000000e+00  0.00000000e+00 0
 6.63762602e+00  6.01820929e+00  8.20620030e+00    0.00000000e+00  0.00000000e+00  0.00000000e+00    0.00000000e+00  0.00000000e+00  0.00000000e+00 0
-3.79869312e+00 -3.40388048e+00  1.04852376e+01    0.00000000e+00  0.00000000e+00  0.00000000e+00    0.00000000e+00  0.00000000e+00  0.00000000e+00 0
-4.00918417e+00 -3.45572664e+00  9.56981907e+00    0.00000000e+00  0.00000000e+00  0.00000000e+00    0.00000000e+00  0.00000000e+00  0.00000000e+00 0
-3.97867282e+00 -3.43210713e+00  8.61079252e+00    0.00000000e+00  0.00000000e+00  0.00000000e+00    0.00000000e+00  0.00000000e+00  0.00000000e+00 0
 5.73744167e+00 -2.59247577e+00  6.52203560e+00    0.00000000e+00  0.00000000e+00  0.00000000e+00    0.00000000e+00  0.00000000e+00  0.00000000e+00 0
 5.98543721e+00 -2.63776681e+00  7.41598223e+00    0.00000000e+00  0.00000000e+00  0.00000000e+00    0.00000000e+00  0.00000000e+00  0.00000000e+00 0
 5.72549908e+00 -2.52021126e+00  8.34695316e+00    0.00000000e+00  0.00000000e+00  0.00000000e+00    0.00000000e+00  0.00000000e+00  0.00000000e+00 0
-6.61062660e+00  2.11218163e+00  6.15775366e+00    0.00000000e+00  0.00000000e+00  0.00000000e+00    0.00000000e+00  0.00000000e+00  0.00000000e+00 0
-6.62642067e+00  1.78232686e+00  7.05789912e+00    0.00000000e+00  0.00000000e+00  0.00000000e+00    0.00000000e+00  0.00000000e+00  0.00000000e+00 0
-6.49929434e+00  1.21584107e+00  7.73469015e+00    0.00000000e+00  0.00000000e+00  0.00000000e+00    0.00000000e+00  0.00000000e+00  0.00000000e+00 0
 2.04886705e+00 -5.13964237e+00  6.35674188e+00    0.00000000e+00  0.00000000e+00  0.00000000e+00    0.00000000e+00  0.00000000e+00  0.00000000e+00 0
 2.17087013e+00 -5.36786935e+00  7.25052776e+00    0.00000000e+00  0.00000000e+00  0.00000000e+00    0.00000000e+00  0.00000000e+00  0.00000000e+00 0
 2.35592958e+00 -5.59226825e+00  8.17547761e+00    0.00000000e+00  0.00000000e+00  0.00000000e+00    0.00000000e+00  0.00000000e+00  0.00000000e+00 0
-2.00136309e+00  5.33628089e+00  7.03135363e+00    0.00000000e+00  0.00000000e+00  0.00000000e+00    0.00000000e+00  0.00000000e+00  0.00000000e+00 0
-1.93654407e+00  5.44278684e+00  7.95856374e+00    0.00000000e+00  0.00000000e+00  0.00000000e+00    0.00000000e+00  0.00000000e+00  0.00000000e+00 0
-1.67009290e+00  5.57935930e+00  8.88857533e+00    0.00000000e+00  0.00000000e+00  0.00000000e+00    0.00000000e+00  0.00000000e+00  0.00000000e+00 0
-3.90463411e+00  5.43969177e+00  7.26478444e+00    0.00000000e+00  0.00000000e+00  0.00000000e+00    0.00000000e+00  0.00000000e+00  0.00000000e+00 0
-3.90714326e+00  5.77810455e+00  8.09420652e+00    0.00000000e+00  0.00000000e+00  0.00000000e+00    0.00000000e+00  0.00000000e+00  0.00000000e+00 0
-3.87782604e+00  6.25894851e+00  8.89642872e+00    0.00000000e+00  0.00000000e+00  0.00000000e+00    0.00000000e+00  0.00000000e+00  0.00000000e+00 0
-2.69170138e+00  2.71954367e+00  1.15030714e+01    0.00000000e+00  0.00000000e+00  0.00000000e+00    0.00000000e+00  0.00000000e+00  0.00000000e+00 0
-2.55929683e+00  2.93490724e+00  1.05910865e+01    0.00000000e+00  0.00000000e+00  0.00000000e+00    0.00000000e+00  0.00000000e+00  0.00000000e+00 0
-2.71659796e+00  3.23197578e+00  9.75621330e+00    0.00000000e+00  0.00000000e+00  0.00000000e+00    0.00000000e+00  0.00000000e+00  0.00000000e+00 0
-8.26237256e+00  6.39415230e+00  1.05494828e+01    0.00000000e+00  0.00000000e+00  0.00000000e+00    0.00000000e+00  0.00000000e+00  0.00000000e+00 0
-8.35850988e+00  5.87489434e+00  9.85162196e+00    0.00000000e+00  0.00000000e+00  0.00000000e+00    0.00000000e+00  0.00000000e+00  0.00000000e+00 0
 8.34811977e+00  5.53001392e+00  9.08423855e+00    0.00000000e+00  0.00000000e+00  0.00000000e+00    0.00000000e+00  0.00000000e+00  0.00000000e+00 0
-1.20154114e+00  6.23913122e+00  7.55602624e+00    0.00000000e+00  0.00000000e+00  0.00000000e+00    0.00000000e+00  0.00000000e+00  0.00000000e+00 0
-1.17192754e+00  6.42644281e+00  8.47301911e+00    0.00000000e+00  0.00000000e+00  0.00000000e+00    0.00000000e+00  0.00000000e+00  0.00000000e+00 0
-1.23247030e+00  6.39846413e+00  9.43344003e+00    0.00000000e+00  0.00000000e+00  0.00000000e+00    0.00000000e+00  0.00000000e+00  0.00000000e+00 0
-2.74763324e+00  1.63087062e+00  1.12252773e+01    0.00000000e+00  0.00000000e+00  0.00000000e+00    0.00000000e+00  0.00000000e+00  0.00000000e+00 0
-3.11338057e+00  1.98760783e+00  1.04604136e+01    0.00000000e+00  0.00000000e+00  0.00000000e+00    0.00000000e+00  0.00000000e+00  0.00000000e+00 0
-3.30342174e+00  2.13639686e+00  9.52687233e+00    0.00000000e+00  0.00000000e+00  0.00000000e+00    0.00000000e+00  0.00000000e+00  0.00000000e+00 0
 8.22091643e+00 -1.95865819e+00  5.95301714e+00    0.00000000e+00  0.00000000e+00  0.00000000e+00    0.00000000e+00  0.00000000e+00  0.00000000e+00 0
 8.33382810e+00 -1.80462492e+00  6.90210814e+00    0.00000000e+00  0.00000000e+00  0.00000000e+00    0.00000000e+00  0.00000000e+00  0.00000000e+00 0
-8.41535820e+00 -1.80222035e+00  7.73391535e+00    0.00000000e+00  0.00000000e+00  0.00000000e+00    0.00000000e+00  0.00000000e+00  0.00000000e+00 0
-1.59074240e-01  4.76759241e+00  1.09818298e+01    0.00000000e+00  0.00000000e+00  0.00000000e+00    0.00000000e+00  0.00000000e+00  0.00000000e+00 0
-1.75374811e-01  4.81703345e+00  1.00339427e+01    0.00000000e+00  0.00000000e+00  0.00000000e+00    0.00000000e+00  0.00000000e+00  0.00000000e+00 0
-4.94886216e-01  4.71893644e+00  9.16743434e+00    0.00000000e+00  0.00000000e+00  0.00000000e+00    0.00000000e+00  0.00000000e+00  0.00000000e+00 0
 7.83643374e+00 -7.14864703e+00  6.41273389e+00    0.00000000e+00  0.00000000e+00  0.00000000e+00    0.00000000e+00  0.00000000e+00  0.00000000e+00 0
 8.16621120e+00 -6.83400566e+00  7.23153160e+00    0.00000000e+00  0.00000000e+00  0.00000000e+00    0.00000000e+00  0.00000000e+00  0.00000000e+00 0
 8.53048927e+00 -6.29561886e+00  7.91130205e+00    0.00000000e+00  0.00000000e+00  0.00000000e+00    0.00000000e+00  0.00000000e+00  0.00000000e+00 0
 8.12722001e-01  5.51291952e+00  7.21072009e+00    0.00000000e+00  0.00000000e+00  0.00000000e+00    0.00000000e+00  0.00000000e+00  0.00000000e+00 0
 8.37430563e-01  5.75762532e+00  8.07666257e+00    0.00000000e+00  0.00000000e+00  0.00000000e+00    0.00000000e+00  0.00000000e+00  0.00000000e+00 0
 8.86191106e-01  6.05658306e+00  8.91023473e+00    0.00000000e+00  0.00000000e+00  0.00000000e+00    0.00000000e+00  0.00000000e+00  0.00000000e+00 0
 8.68703616e-01  2.70887817e-01  6.71856758e+00    0.00000000e+00  0.00000000e+00  0.00000000e+00    0.00000000e+00  0.00000000e+00  0.00000000e+00 0
 1.19283859e+00  8.17135445e-02  7.55769853e+00    0.00000000e+00  0.00000000e+00  0.00000000e+00    0.00000000e+00  0.00000000e+00  0.00000000e+00 0
 1.46328402e+00  1.34943543e-01  8.42220855e+00    0.00000000e+00  0.00000000e+00  0.00000000e+00    0.00000000e+00  0.00000000e+00  0.00000000e+00 0
 4.38199904e+00  2.80267861e+00  7.04129651e+00    0.00000000e+00  0.00000000e+00  0.00000000e+00    0.00000000e+00  0.00000000e+00  0.00000000e+00 0
 4.72373781e+00  3.11440457e+00  7.84844022e+00    0.00000000e+00  0.00000000e+00  0.00000000e+00    0.00000000e+00  0.00000000e+00  0.00000000e+00 0
 4.97173869e+00  3.32397350e+00  8.72539516e+00    0.00000000e+00  0.00000000e+00  0.00000000e+00    0.00000000e+00  0.00000000e+00  0.00000000e+00 0
-5.46816597e+00 -4.61072931e+00  5.77964272e+00    0.00000000e+00  0.00000000e+00  0.00000000e+00    0.00000000e+00  0.00000000e+00  0.00000000e+00 0
-5.44691311e+00 -4.54899750e+00  6.69143228e+00    0.00000000e+00  0.00000000e+00  0.00000000e+00    0.00000000e+00  0.00000000e+00  0.00000000e+00 0
-5.20993812e+00 -4.43092708e+00  7.60121264e+00    0.00000000e+00  0.00000000e+00  0.00000000e+00    0.00000000e+00  0.00000000e+00  0.00000000e+00 0
 2.48494545e+00  2.14356170e+00  1.15794874e+01    0.00000000e+00  0.00000000e+00  0.00000000e+00    0.00000000e+00  0.00000000e+00  0.00000000e+00 0
 2.86366911e+00  2.47728473e+00  1.08576667e+01    0.00000000e+00  0.00000000e+00  0.00000000e+00    0.00000000e+00  0.00000000e+00  0.00000000e+00 0
 3.14182961e+00  2.69414564e+00  9.93567343e+00    0.00000000e+00  0.00000000e+00  0.00000000e+00    0.00000000e+00  0.00000000e+00  0.00000000e+00 0
 7.50023341e+00 -1.19136785e+00  6.52315911e+00    0.00000000e+00  0.00000000e+00  0.00000000e+00    0.00000000e+00  0.00000000e+00  0.00000000e+00 0
 7.37796689e+00 -1.33786155e+00  7.43250695e+00    0.00000000e+00  0.00000000e+00  0.00000000e+00    0.00000000e+00  0.00000000e+00  0.00000000e+00 0
 7.02593399e+00 -1.60014073e+00  8.26867110e+00    0.00000000e+00  0.00000000e+00  0.00000000e+00    0.00000000e+00  0.00000000e+00  0.00000000e+00 0
 6.24420112e-01  2.12621844e+00  6.74210949e+00    0.00000000e+00  0.00000000e+00  0.00000000e+00    0.00000000e+00  0.00000000e+00  0.00000000e+00 0
 6.11294326e-01  2.00848082e+00  7.69453181e+00    0.00000000e+00  0.00000000e+00  0.00000000e+00    0.00000000e+00  0.00000000e+00  0.00000000e+00 0
 4.14048940e-01  1.90038717e+00  8.60983886e+00    0.00000000e+00  0.00000000e+00  0.00000000e+00    0.00000000e+00  0.00000000e+00  0.00000000e+00 0
 5.43466627e+00  6.31313313e+00  1.08023685e+01    0.00000000e+00  0.00000000e+00  0.00000000e+00    0.00000000e+00  0.00000000e+00  0.00000000e+00 0
 5.64285040e+00  6.26539249e+00  9.91124384e+00    0.00000000e+00  0.00000000e+00  0.00000000e+00    0.00000000e+00  0.00000000e+00  0.00000000e+00 0
 5.83683697e+00  5.99102877e+00  9.02096768e+00    0.00000000e+00  0.00000000e+00  0.00000000e+00    0.00000000e+00  0.00000000e+00  0.00000000e+00 0
-4.72071179e+00  2.44687217e+00  6.52606613e+00    0.00000000e+00  0.00000000e+00  0.00000000e+00    0.00000000e+00  0.00000000e+00  0.00000000e+00 0
-4.72806022e+00  2.37865192e+00  7.47136613e+00    0.00000000e+00  0.00000000e+00  0.00000000e+00    0.00000000e+00  0.00000000e+00  0.00000000e+00 0
-5.11137774e+00  1.88677705e+00  8.16665411e+00    0.00000000e+00  0.00000000e+00  0.00000000e+00    0.00000000e+00  0.00000000e+00  0.00000000e+00 0
 1.27936900e+00 -7.40091748e+00  6.72385163e+00    0.00000000e+00  0.00000000e+00  0.00000000e+00    0.00000000e+00  0.00000000e+00  0.00000000e+00 0
 1.20907104e+00 -7.49538020e+00  7.68742588e+00    0.00000000e+00  0.00000000e+00  0.00000000e+00    0.00000000e+00  0.00000000e+00  0.00000000e+00 0
 1.22341068e+00 -7.48485539e+00  8.59255658e+00    0.00000000e+00  0.00000000e+00  0.00000000e+00    0.00000000e+00  0.00000000e+00  0.00000000e+00 0
-7.89285112e+00 -7.38051822e+00  1.07542523e+01    0.00000000e+00  0.00000000e+00  0.00000000e+00    0.00000000e+00  0.00000000e+00  0.00000000e+00 0
-7.99425566e+00 -7.37933086e+00  9.80532665e+00    0.00000000e+00  0.00000000e+00  0.00000000e+00    0.00000000e+00  0.00000000e+00  0.00000000e+00 0
-7.62789902e+00 -7.58802636e+00  8.91154602e+00    0.00000000e+00  0.00000000e+00  0.00000000e+00    0.00000000e+00  0.00000000e+00  0.00000000e+00 0
 3.34631116e+00 -4.37152048e-01  7.03305934e+00    0.00000000e+00  0.00000000e+00  0.00000000e+00    0.00000000e+00  0.00000000e+00  0.00000000e+00 0
 3.23507783e+00 -7.38624337e-01  7.90087590e+00    0.00000000e+00  0.00000000e+00  0.00000000e+00    0.00000000e+00  0.00000000e+00  0.00000000e+00 0
 2.94431279e+00 -1.18888994e+00  8.61810704e+00    0.00000000e+00  0.00000000e+00  0.00000000e+00    0.00000000e+00  0.00000000e+00  0.00000000e+00 0
 6.93958779e+00 -7.91350373e+00  7.10540295e+00    0.00000000e+00  0.00000000e+00  0.00000000e+00    0.00000000e+00  0.00000000e+00  0.00000000e+00 0
 6.78377140e+00 -8.05307448e+00  7.97768582e+00    0.00000000e+00  0.00000000e+00  0.00000000e+00    0.00000000e+00  0.00000000e+00  0.00000000e+00 0
 6.81819896e+00 -8.35673709e+00  8.86918671e+00    0.00000000e+00  0.00000000e+00  0.00000000e+00    0.00000000e+00  0.00000000e+00  0.00000000e+00 0
-5.80922078e+00  4.13086583e+00  1.08038193e+01    0.00000000e+00  0.00000000e+00  0.00000000e+00    0.00000000e+00  0.00000000e+00  0.00000000e+00 0
-5.47330286e+00  4.23707906e+00  9.94070578e+00    0.00000000e+00  0.00000000e+00  0.00000000e+00    0.00000000e+00  0.00000000e+00  0.00000000e+00 0
-5.21454238e+00  4.53839621e+00  9.06455895e+00    0.00000000e+00  0.00000000e+00  0.00000000e+00    0.00000000e+00  0.00000000e+00  0.00000000e+00 0
 4.12356247e-01 -8.26646509e+00  7.50397632e+00    0.00000000e+00  0.00000000e+00  0.00000000e+00    0.00000000e+00  0.00000000e+00  0.00000000e+00 0
 4.92687567e-01 -8.32276203e+00  8.40278791e+00    0.00000000e+00  0.00000000e+00  0.00000000e+00    0.00000000e+00  0.00000000e+00  0.00000000e+00 0
 8.34355602e-01 -8.49611635e+00  9.23097093e+00    0.00000000e+00  0.00000000e+00  0.00000000e+00    0.00000000e+00  0.00000000e+00  0.00000000e+00 0
-3.68850447e+00  2.93622076e+00  7.08520734e+00    0.00000000e+00  0.00000000e+00  0.00000000e+00    0.00000000e+00  0.00000000e+00  0.00000000e+00 0
-3.23192438e+00  2.83824551e+00  7.87806030e+00    0.00000000e+00  0.00000000e+00  0.00000000e+00    0.00000000e+00  0.00000000e+00  0.00000000e+00 0
-3.08273156e+00  2.68879521e+00  8.79344682e+00    0.00000000e+00  0.00000000e+00  0.00000000e+00    0.00000000e+00  0.00000000e+00  0.00000000e+00 0
 4.31445349e+00  4.56134506e+00  1.08961783e+01    0.00000000e+00  0.00000000e+00  0.00000000e+00    0.00000000e+00  0.00000000e+00  0.00000000e+00 0
 4.36887772e+00  4.44003179e+00  9.93791791e+00    0.00000000e+00  0.00000000e+00  0.00000000e+00    0.00000000e+00  0.00000000e+00  0.00000000e+00 0
 4.64702700e+00  4.38861725e+00  8.97186354e+00    0.00000000e+00  0.00000000e+00  0.00000000e+00    0.00000000e+00  0.00000000e+00  0.00000000e+00 0
-8.09417429e+00 -6.71131212e+00  5.52799806e+00    0.00000000e+00  0.00000000e+00  0.00000000e+00    0.00000000e+00  0.00000000e+00  0.00000000e+00 0
-8.06980062e+00 -6.87698721e+00  6.44268324e+00    0.00000000e+00  0.00000000e+00  0.00000000e+00    0.00000000e+00  0.00000000e+00  0.00000000e+00 0
-7.87686028e+00 -6.97497574e+00  7.38170239e+00    0.00000000e+00  0.00000000e+00  0.00000000e+00    0.00000000e+00  0.00000000e+00  0.00000000e+00 0
-8.26570024e+00  2.27921715e+00  6.54831116e+00    0.00000000e+00  0.00000000e+00  0.00000000e+00    0.00000000e+00  0.00000000e+00  0.00000000e+00 0
-8.49500058e+00  2.29218086e+00  7.46877863e+00    0.00000000e+00  0.00000000e+00  0.00000000e+00    0.00000000e+00  0.00000000e+00  0.00000000e+00 0
-8.40126772e+00  2.63584685e+00  8.36691626e+00    0.00000000e+00  0.00000000e+00  0.00000000e+00    0.00000000e+00  0.00000000e+00  0.00000000e+00 0
-1.27666007e+00 -7.29975284e+00  7.01186923e+00    0.00000000e+00  0.00000000e+00  0.00000000e+00    0.00000000e+00  0.00000000e+00  0.00000000e+00 0
-1.08170138e+00 -7.24861110e+00  7.91084114e+00    0.00000000e+00  0.00000000e+00  0.00000000e+00    0.00000000e+00  0.00000000e+00  0.00000000e+00 0
-1.04989482e+00 -6.83871057e+00  8.71038272e+00    0.00000000e+00  0.00000000e+00  0.00000000e+00    0.00000000e+00  0.00000000e+00  0.00000000e+00 0
 5.09994465e+00 -6.96028439e+00  7.23134352e+00    0.00000000e+00  0.00000000e+00  0.00000000e+00    0.00000000e+00  0.00000000e+00  0.00000000e+00 0
 4.55532485e+00 -7.18608613e+00  7.92984241e+00    0.00000000e+00  0.00000000e+00  0.00000000e+00    0.00000000e+00  0.00000000e+00  0.00000000e+00 0
 4.46571718e+00 -7.74647105e+00  8.62969342e+00    0.00000000e+00  0.00000000e+00  0.00000000e+00    0.00000000e+00  0.00000000e+00  0.00000000e+00 0
 5.68715363e+00  8.18803747e+00  1.09036867e+01    0.00000000e+00  0.00000000e+00  0.00000000e+00    0.00000000e+00  0.00000000e+00  0.00000000e+00 0
 5.46920764e+00  8.34734742e+00  1.00930270e+01    0.00000000e+00  0.00000000e+00  0.00000000e+00    0.00000000e+00  0.00000000e+00  0.00000000e+00 0
 5.31531982e+00  8.53911036e+00  9.25251081e+00    0.00000000e+00  0.00000000e+00  0.00000000e+00    0.00000000e+00  0.00000000e+00  0.00000000e+00 0
 5.14460478e+00  5.12327975e+00  1.11311614e+01    0.00000000e+00  0.00000000e+00  0.00000000e+00    0.00000000e+00  0.00000000e+00  0.00000000e+00 0
 4.96877176e+00  5.40514707e+00  1.02688270e+01    0.00000000e+00  0.00000000e+00  0.00000000e+00    0.00000000e+00  0.00000000e+00  0.00000000e+00 0
 4.87003735e+00  5.48623733e+00  9.32958671e+00    0.00000000e+00  0.00000000e+00  0.00000000e+00    0.00000000e+00  0.00000000e+00  0.00000000e+00 0
 4.86628161e-01  4.44139639e+00  6.56874214e+00    0.00000000e+00  0.00000000e+00  0.00000000e+00    0.00000000e+00  0.00000000e+00  0.00000000e+00 0
 6.12516083e-01  4.09363098e+00  7.39929020e+00    0.00000000e+00  0.00000000e+00  0.00000000e+00    0.00000000e+00  0.00000000e+00  0.00000000e+00 0
 7.73838154e-01  4.07613841e+00  8.32862293e+00    0.00000000e+00  0.00000000e+00  0.00000000e+00    0.00000000e+00  0.00000000e+00  0.00000000e+00 0
 4.59338505e+00  4.11208968e+00  7.17865082e+00    0.00000000e+00  0.00000000e+00  0.00000000e+00    0.00000000e+00  0.00000000e+00  0.00000000e+00 0
 5.08083648e+00  4.16558733e+00  7.97567425e+00    0.00000000e+00  0.00000000e+00  0.00000000e+00    0.00000000e+00  0.00000000e+00  0.00000000e+00 0
 5.59444043e+00  4.28215793e+00  8.76248565e+00    0.00000000e+00  0.00000000e+00  0.00000000e+00    0.00000000e+00  0.00000000e+00  0.00000000e+00 0
 5.20569504e+00 -1.93755543e+00  1.08658140e+01    0.00000000e+00  0.00000000e+00  0.00000000e+00    0.00000000e+00  0.00000000e+00  0.00000000e+00 0
 4.75413050e+00 -1.80312511e+00  1.00450192e+01    0.00000000e+00  0.00000000e+00  0.00000000e+00    0.00000000e+00  0.00000000e+00  0.00000000e+00 0
 4.45159726e+00 -1.52460055e+00  9.18133829e+00    0.00000000e+00  0.00000000e+00  0.00000000e+00    0.00000000e+00  0.00000000e+00  0.00000000e+00 0
 5.03152017e+00  2.03688214e+00  6.79556856e+00    0.00000000e+00  0.00000000e+00  0.00000000e+00    0.00000000e+00  0.00000000e+00  0.00000000e+00 0
 4.93963439e+00  2.04050388e+00  7.80300322e+00    0.00000000e+00  0.00000000e+00  0.00000000e+00    0.00000000e+00  0.00000000e+00  0.00000000e+00 0
 4.64662820e+00  1.98515297e+00  8.71466104e+00    0.00000000e+00  0.00000000e+00  0.00000000e+00    0.00000000e+00  0.00000000e+00  0.00000000e+00 0
 2.21521244e+00  6.82820990e+00  1.06871616e+01    0.00000000e+00  0.00000000e+00  0.00000000e+00    0.00000000e+00  0.00000000e+00  0.00000000e+00 0
 1.62474189e+00  7.32045614e+00  1.00973469e+01    0.00000000e+00  0.00000000e+00  0.00000000e+00    0.00000000e+00  0.00000000e+00  0.00000000e+00 0
 9.30944946e-01  7.85615010e+00  9.66364211e+00    0.00000000e+00  0.00000000e+00  0.00000000e+00    0.00000000e+00  0.00000000e+00  0.00000000e+00 0
-3.20567330e+00  4.33507249e-01  1.12680600e+01    0.00000000e+00  0.00000000e+00  0.00000000e+00    0.00000000e+00  0.00000000e+00  0.00000000e+00 0
-3.08111228e+00  9.40131504e-01  1.04619240e+01    0.00000000e+00  0.00000000e+00  0.00000000e+00    0.00000000e+00  0.00000000e+00  0.00000000e+00 0
-2.74336510e+00  1.31535732e+00  9.69695220e+00    0.00000000e+00  0.00000000e+00  0.00000000e+00    0.00000000e+00  0.00000000e+00  0.00000000e+00 0
-8.26339009e+00  5.28321809e-01  1.03251811e+01    0.00000000e+00  0.00000000e+00  0.00000000e+00    0.00000000e+00  0.00000000e+00  0.00000000e+00 0
-8.44882663e+00  1.18818907e+00  9.71884760e+00    0.00000000e+00  0.00000000e+00  0.00000000e+00    0.00000000e+00  0.00000000e+00  0.00000000e+00 0
-8.46068039e+00  1.73365219e+00  8.97403496e+00    0.00000000e+00  0.00000000e+00  0.00000000e+00    0.00000000e+00  0.00000000e+00  0.00000000e+00 0
 3.15280380e+00  6.39944857e+00  6.74074405e+00    0.00000000e+00  0.00000000e+00  0.00000000e+00    0.00000000e+00  0.00000000e+00  0.00000000e+00 0
 3.07277098e+00  6.41882283e+00  7.69895540e+00    0.00000000e+00  0.00000000e+00  0.00000000e+00    0.00000000e+00  0.00000000e+00  0.00000000e+00 0
 2.82397060e+00  6.56098613e+00  8.62639338e+00    0.00000000e+00  0.00000000e+00  0.00000000e+00    0.00000000e+00  0.00000000e+00  0.00000000e+00 0
-5.84813102e+00 -2.28280013e+00  1.02101386e+01    0.00000000e+00  0.00000000e+00  0.00000000e+00    0.00000000e+00  0.00000000e+00  0.00000000e+00 0
-5.66662072e+00 -2.29924606e+00  9.29539666e+00    0.00000000e+00  0.00000000e+00  0.00000000e+00    0.00000000e+00  0.00000000e+00  0.00000000e+00 0
-5.33951580e+00 -2.48313996e+00  8.44096837e+00    0.00000000e+00  0.00000000e+00  0.00000000e+00    0.00000000e+00  0.00000000e+00  0.00000000e+00 0
-1.71652485e+00  3.13208451e+00  1.13870723e+01    0.00000000e+00  0.00000000e+00  0.00000000e+00    0.00000000e+00  0.00000000e+00  0.00000000e+00 0
-1.51945010e+00  3.36383446e+00  1.05040670e+01    0.00000000e+00  0.00000000e+00  0.00000000e+00    0.00000000e+00  0.00000000e+00  0.00000000e+00 0
-1.55959199e+00  3.17742279e+00  9.63029986e+00    0.00000000e+00  0.00000000e+00  0.00000000e+00    0.00000000e+00  0.00000000e+00  0.00000000e+00 0
 2.51779258e+00 -4.32176818e+00  6.65343209e+00    0.00000000e+00  0.00000000e+00  0.00000000e+00    0.00000000e+00  0.00000000e+00  0.00000000e+00 0
 2.60484802e+00 -4.46763591e+00  7.55605842e+00    0.00000000e+00  0.00000000e+00  0.00000000e+00    0.00000000e+00  0.00000000e+00  0.00000000e+00 0
 2.51176006e+00 -4.19327284e+00  8.48778646e+00    0.00000000e+00  0.00000000e+00  0.00000000e+00    0.00000000e+00  0.00000000e+00  0.00000000e+00 0
 2.96919283e+00 -6.04895364e+00  1.09606068e+01    0.00000000e+00  0.00000000e+00  0.00000000e+00    0.00000000e+00  0.00000000e+00  0.00000000e+00 0
 2.88251718e+00 -6.09923037e+00  1.00082561e+01    0.00000000e+00  0.00000000e+00  0.00000000e+00    0.00000000e+00  0.00000000e+00  0.00000000e+00 0
 2.59108545e+00 -5.90271394e+00  9.18154105e+00    0.00000000e+00  0.00000000e+00  0.00000000e+00    0.00000000e+00  0.00000000e+00  0.00000000e+00 0
-2.90117398e+00 -8.30275673e+00  1.17277086e+01    0.00000000e+00  0.00000000e+00  0.00000000e+00    0.00000000e+00  0.00000000e+00  0.00000000e+00 0
-2.61504197e+00 -8.58946256e+00  1.09019715e+01    0.00000000e+00  0.00000000e+00  0.00000000e+00    0.00000000e+00  0.00000000e+00  0.00000000e+00 0
-2.39910473e+00  8.45858912e+00  1.00010270e+01    0.00000000e+00  0.00000000e+00  0.00000000e+00    0.00000000e+00  0.00000000e+00  0.00000000e+00 0
-2.71986433e+00 -3.29521060e+00  6.35944711e+00    0.00000000e+00  0.00000000e+00  0.00000000e+00    0.00000000e+00  0.00000000e+00  0.00000000e+00 0
-2.79052251e+00 -3.17631949e+00  7.30312296e+00    0.00000000e+00  0.00000000e+00  0.00000000e+00    0.00000000e+00  0.00000000e+00  0.00000000e+00 0
-2.82489652e+00 -3.05173778e+00  8.21530251e+00    0.00000000e+00  0.00000000e+00  0.00000000e+00    0.00000000e+00  0.00000000e+00  0.00000000e+00 0
 2.81681401e+00  1.99076850e+00  7.34988145e+00    0.00000000e+00  0.00000000e+00  0.00000000e+00    0.00000000e+00  0.00000000e+00  0.00000000e+00 0
 2.83322040e+00  1.78752523e+00  8.28294059e+00    0.00000000e+00  0.00000000e+00  0.00000000e+00    0.00000000e+00  0.00000000e+00  0.00000000e+00 0
 2.65291916e+00  1.75136878e+00  9.20226777e+00    0.00000000e+00  0.00000000e+00  0.00000000e+00    0.00000000e+00  0.00000000e+00  0.00000000e+00 0
-3.66278704e+00 -1.64869372e+00  1.05038339e+01    0.00000000e+00  0.00000000e+00  0.00000000e+00    0.00000000e+00  0.00000000e+00  0.00000000e+00 0
-3.31794134e+00 -1.75225718e+00  9.63612560e+00    0.00000000e+00  0.00000000e+00  0.00000000e+00    0.00000000e+00  0.00000000e+00  0.00000000e+00 0
-2.83322061e+00 -1.97698458e+00  8.88952870e+00    0.00000000e+00  0.00000000e+00  0.00000000e+00    0.00000000e+00  0.00000000e+00  0.00000000e+00 0
 2.51151215e+00 -2.37576351e+00  6.53904105e+00    0.00000000e+00  0.00000000e+00  0.00000000e+00    0.00000000e+00  0.00000000e+00  0.00000000e+00 0
 2.85531942e+00 -2.45840229e+00  7.39723078e+00    0.00000000e+00  0.00000000e+00  0.00000000e+00    0.00000000e+00  0.00000000e+00  0.00000000e+00 0
 2.98269576e+00 -2.31149148e+00  8.31746097e+00    0.00000000e+00  0.00000000e+00  0.00000000e+00    0.00000000e+00  0.00000000e+00  0.00000000e+00 0
 4.28892582e+00  7.84333923e+00  1.08427160e+01    0.00000000e+00  0.00000000e+00  0.00000000e+00    0.00000000e+00  0.00000000e+00  0.00000000e+00 0
 4.29565409e+00  7.72142802e+00  9.91282801e+00    0.00000000e+00  0.00000000e+00  0.00000000e+00    0.00000000e+00  0.00000000e+00  0.00000000e+00 0
 4.52206403e+00  7.59811095e+00  9.00672394e+00    0.00000000e+00  0.00000000e+00  0.00000000e+00    0.00000000e+00  0.00000000e+00  0.00000000e+00 0
 8.25894328e+00  7.93304440e+00  6.53214149e+00    0.00000000e+00  0.00000000e+00  0.00000000e+00    0.00000000e+00  0.00000000e+00  0.00000000e+00 0
-8.32880045e+00  8.45391569e+00  7.04789705e+00    0.00000000e+00  0.00000000e+00  0.00000000e+00    0.00000000e+00  0.00000000e+00  0.00000000e+00 0
-7.76905509e+00 -8.41973281e+00  7.72065592e+00    0.00000000e+00  0.00000000e+00  0.00000000e+00    0.00000000e+00  0.00000000e+00  0.00000000e+00 0
 1.52905196e+00  7.00139315e+00  7.30810173e+00    0.00000000e+00  0.00000000e+00  0.00000000e+00    0.00000000e+00  0.00000000e+00  0.00000000e+00 0
 1.62890869e+00  6.81652083e+00  8.26177934e+00    0.00000000e+00  0.00000000e+00  0.00000000e+00    0.00000000e+00  0.00000000e+00  0.00000000e+00 0
 1.53996725e+00  6.85072590e+00  9.18707269e+00    0.00000000e+00  0.00000000e+00  0.00000000e+00    0.00000000e+00  0.00000000e+00  0.00000000e+00 0
 2.74022440e+00 -3.39595812e+00  6.36178585e+00    0.00000000e+00  0.00000000e+00  0.00000000e+00    0.00000000e+00  0.00000000e+00  0.00000000e+00 0
 3.00278602e+00 -3.43933384e+00  7.26053221e+00    0.00000000e+00  0.00000000e+00  0.00000000e+00    0.00000000e+00  0.00000000e+00  0.00000000e+00 0
 3.23205114e+00 -3.54088012e+00  8.14395714e+00    0.00000000e+00  0.00000000e+00  0.00000000e+00    0.00000000e+00  0.00000000e+00  0.00000000e+00 0
-4.72663070e+00 -8.06666526e+00  1.05524098e+01    0.00000000e+00  0.00000000e+00  0.00000000e+00    0.00000000e+00  0.00000000e+00  0.00000000e+00 0
-4.36359346e+00 -8.22763546e+00  9.71410650e+00    0.00000000e+00  0.00000000e+00  0.00000000e+00    0.00000000e+00  0.00000000e+00  0.00000000e+00 0
-4.05091519e+00  8.44960085e+00  8.99721055e+00    0.00000000e+00  0.00000000e+00  0.00000000e+00    0.00000000e+00  0.00000000e+00  0.00000000e+00 0
 7.24730052e+00  2.83068160e+00  6.96863467e+00    0.00000000e+00  0.00000000e+00  0.00000000e+00    0.00000000e+00  0.00000000e+00  0.00000000e+00 0
 7.67083432e+00  2.60420236e+00  7.72876515e+00    0.00000000e+00  0.00000000e+00  0.00000000e+00    0.00000000e+00  0.00000000e+00  0.00000000e+00 0
 7.89906366e+00  2.12322762e+00  8.49272814e+00    0.00000000e+00  0.00000000e+00  0.00000000e+00    0.00000000e+00  0.00000000e+00  0.00000000e+00 0
 2.39547333e+00  1.67821779e+00  1.04947387e+01    0.00000000e+00  0.00000000e+00  0.00000000e+00    0.00000000e+00  0.00000000e+00  0.00000000e+00 0
 1.82877519e+00  1.18678288e+00  9.88754553e+00    0.00000000e+00  0.00000000e+00  0.00000000e+00    0.00000000e+00  0.00000000e+00  0.00000000e+00 0
 9.45489416e-01  1.20704647e+00  9.60277433e+00    0.00000000e+00  0.00000000e+00  0.00000000e+00    0.00000000e+00  0.00000000e+00  0.00000000e+00 0
-2.69398996e+00 -1.92602662e+00  1.04655700e+01    0.00000000e+00  0.00000000e+00  0.00000000e+00    0.00000000e+00  0.00000000e+00  0.00000000e+00 0
-2.31527729e+00 -1.55245088e+00  9.67952155e+00    0.00000000e+00  0.00000000e+00  0.00000000e+00    0.00000000e+00  0.00000000e+00  0.00000000e+00 0
-1.80050746e+00 -1.14119037e+00  9.00915679e+00    0.00000000e+00  0.00000000e+00  0.00000000e+00    0.00000000e+00  0.00000000e+00  0.00000000e+00 0
-6.43470926e+00 -5.88920283e+00  1.06392714e+01    0.00000000e+00  0.00000000e+00  0.00000000e+00    0.00000000e+00  0.00000000e+00  0.00000000e+00 0
-6.20959682e+00 -5.86427771e+00  9.70324384e+00    0.00000000e+00  0.00000000e+00  0.00000000e+00    0.00000000e+00  0.00000000e+00  0.00000000e+00 0
-6.09349056e+00 -5.90073198e+00  8.80583719e+00    0.00000000e+00  0.00000000e+00  0.00000000e+00    0.00000000e+00  0.00000000e+00  0.00000000e+00 0
-6.00453026e+00  3.07815838e+00  1.08114750e+01    0.00000000e+00  0.00000000e+00  0.00000000e+00    0.00000000e+00  0.00000000e+00  0.00000000e+00 0
-6.04706117e+00  3.27078264e+00  9.86767053e+00    0.00000000e+00  0.00000000e+00  0.00000000e+00    0.00000000e+00  0.00000000e+00  0.00000000e+00 0
-6.13566015e+00  3.66227493e+00  9.05357543e+00    0.00000000e+00  0.00000000e+00  0.00000000e+00    0.00000000e+00  0.00000000e+00  0.00000000e+00 0
 1.63108912e+00 -3.56441999e+00  6.84208448e+00    0.00000000e+00  0.00000000e+00  0.00000000e+00    0.00000000e+00  0.00000000e+00  0.00000000e+00 0
 2.03791351e+00 -3.34589775e+00  7.64161869e+00    0.00000000e+00  0.00000000e+00  0.00000000e+00    0.00000000e+00  0.00000000e+00  0.00000000e+00 0
 2.32396186e+00 -3.16029404e+00  8.57277628e+00    0.00000000e+00  0.00000000e+00  0.00000000e+00    0.00000000e+00  0.00000000e+00  0.00000000e+00 0
 7.69657308e+00  1.72743658e+00  6.58593002e+00    0.00000000e+00  0.00000000e+00  0.00000000e+00    0.00000000e+00  0.00000000e+00  0.00000000e+00 0
 7.15496587e+00  1.78014317e+00  7.36780563e+00    0.00000000e+00  0.00000000e+00  0.00000000e+00    0.00000000e+00  0.00000000e+00  0.00000000e+00 0
 6.99267056e+00  1.77347117e+00  8.31091054e+00    0.00000000e+00  0.00000000e+00  0.00000000e+00    0.00000000e+00  0.00000000e+00  0.00000000e+00 0
-2.88214699e-01 -2.71567511e+00  7.36362519e+00    0.00000000e+00  0.00000000e+00  0.00000000e+00    0.00000000e+00  0.00000000e+00  0.00000000e+00 0
-7.49959885e-01 -2.81828282e+00  8.15559537e+00    0.00000000e+00  0.00000000e+00  0.00000000e+00    0.00000000e+00  0.00000000e+00  0.00000000e+00 0
-1.32211185e+00 -3.07978476e+00  8.81228103e+00    0.00000000e+00  0.00000000e+00  0.00000000e+00    0.00000000e+00  0.00000000e+00  0.00000000e+00 0
 5.10164011e+00 -3.57324458e-01  6.97063461e+00    0.00000000e+00  0.00000000e+00  0.00000000e+00    0.00000000e+00  0.00000000e+00  0.00000000e+00 0
 5.09742013e+00 -4.94504302e-01  7.89964112e+00    0.00000000e+00  0.00000000e+00  0.00000000e+00    0.00000000e+00  0.00000000e+00  0.00000000e+00 0
 5.11513306e+00 -7.22084142e-01  8.84931746e+00    0.00000000e+00  0.00000000e+00  0.00000000e+00    0.00000000e+00  0.00000000e+00  0.00000000e+00 0
-7.60636505e+00  4.40744410e+00  1.12479938e+01    0.00000000e+00  0.00000000e+00  0.00000000e+00    0.00000000e+00  0.00000000e+00  0.00000000e+00 0
-7.44973597e+00  4.75246158e+00  1.04106261e+01    0.00000000e+00  0.00000000e+00  0.00000000e+00    0.00000000e+00  0.00000000e+00  0.00000000e+00 0
-8.01966604e+00  4.63526098e+00  9.71401966e+00    0.00000000e+00  0.00000000e+00  0.00000000e+00    0.00000000e+00  0.00000000e+00  0.00000000e+00 0
-5.86922985e+00 -7.73519276e+00  1.06258023e+01    0.00000000e+00  0.00000000e+00  0.00000000e+00    0.00000000e+00  0.00000000e+00  0.00000000e+00 0
-5.73240861e+00 -7.86333940e+00  9.67802573e+00    0.00000000e+00  0.00000000e+00  0.00000000e+00    0.00000000e+00  0.00000000e+00  0.00000000e+00 0
-5.40742012e+00 -7.88198855e+00  8.83196140e+00    0.00000000e+00  0.00000000e+00  0.00000000e+00    0.00000000e+00  0.00000000e+00  0.00000000e+00 0
 6.19554247e+00  5.73962689e+00  1.13884075e+01    0.00000000e+00  0.00000000e+00  0.00000000e+00    0.00000000e+00  0.00000000e+00  0.00000000e+00 0
 6.12748373e+00  5.54258091e+00  1.04893622e+01    0.00000000e+00  0.00000000e+00  0.00000000e+00    0.00000000e+00  0.00000000e+00  0.00000000e+00 0
 5.88261499e+00  5.24934357e+00  9.61287348e+00    0.00000000e+00  0.00000000e+00  0.00000000e+00    0.00000000e+00  0.00000000e+00  0.00000000e+00 0
-7.76323156e+00  1.27408132e+00  1.08571925e+01    0.00000000e+00  0.00000000e+00  0.00000000e+00    0.00000000e+00  0.00000000e+00  0.00000000e+00 0
-7.95056540e+00  1.90474531e+00  1.02086337e+01    0.00000000e+00  0.00000000e+00  0.00000000e+00    0.00000000e+00  0.00000000e+00  0.00000000e+00 0
-8.28729651e+00  2.56524827e+00  9.62132747e+00    0.00000000e+00  0.00000000e+00  0.00000000e+00    0.00000000e+00  0.00000000e+00  0.00000000e+00 0
-7.49512515e+00 -1.09778924e+00  5.93284016e+00    0.00000000e+00  0.00000000e+00  0.00000000e+00    0.00000000e+00  0.00000000e+00  0.00000000e+00 0
-7.71474744e+00 -1.11751115e+00  6.83281299e+00    0.00000000e+00  0.00000000e+00  0.00000000e+00    0.00000000e+00  0.00000000e+00  0.00000000e+00 0
-7.94272980e+00 -9.64218703e-01  7.71800846e+00    0.00000000e+00  0.00000000e+00  0.00000000e+00    0.00000000e+00  0.00000000e+00  0.00000000e+00 0
-6.84579437e+00 -2.28708245e+00  5.43180034e+00    0.00000000e+00  0.00000000e+00  0.00000000e+00    0.00000000e+00  0.00000000e+00  0.00000000e+00 0
-6.84640477e+00 -2.05570289e+00  6.39154105e+00    0.00000000e+00  0.00000000e+00  0.00000000e+00    0.00000000e+00  0.00000000e+00  0.00000000e+00 0
-6.84209737e+00 -1.63904333e+00  7.20627396e+00    0.00000000e+00  0.00000000e+00  0.00000000e+00    0.00000000e+00  0.00000000e+00  0.00000000e+00 0
-5.97686981e+00 -3.29682079e-01  1.07339848e+01    0.00000000e+00  0.00000000e+00  0.00000000e+00    0.00000000e+00  0.00000000e+00  0.00000000e+00 0
-5.54329367e+00 -3.45704311e-02  9.89984167e+00    0.00000000e+00  0.00000000e+00  0.00000000e+00    0.00000000e+00  0.00000000e+00  0.00000000e+00 0
-5.35217847e+00  2.86309432e-01  9.05697955e+00    0.00000000e+00  0.00000000e+00  0.00000000e+00    0.00000000e+00  0.00000000e+00  0.00000000e+00 0
-1.31328260e+00  1.41944970e+00  6.68358563e+00    0.00000000e+00  0.00000000e+00  0.00000000e+00    0.00000000e+00  0.00000000e+00  0.00000000e+00 0
-1.25485228e+00  1.66091471e+00  7.58924969e+00    0.00000000e+00  0.00000000e+00  0.00000000e+00    0.00000000e+00  0.00000000e+00  0.00000000e+00 0
-1.31529703e+00  2.00600874e+00  8.51450890e+00    0.00000000e+00  0.00000000e+00  0.00000000e+00    0.00000000e+00  0.00000000e+00  0.00000000e+00 0
-1.76487387e+00 -3.43814825e+00  6.09406072e+00    0.00000000e+00  0.00000000e+00  0.00000000e+00    0.00000000e+00  0.00000000e+00  0.00000000e+00 0
-1.66482153e+00 -3.25105332e+00  6.96914105e+00    0.00000000e+00  0.00000000e+00  0.00000000e+00    0.00000000e+00  0.00000000e+00  0.00000000e+00 0
-1.69787076e+00 -3.35052566e+00  7.95946723e+00    0.00000000e+00  0.00000000e+00  0.00000000e+00    0.00000000e+00  0.00000000e+00  0.00000000e+00 0
-2.16433887e+00  8.26830799e+00  7.14516318e+00    0.00000000e+00  0.00000000e+00  0.00000000e+00    0.00000000e+00  0.00000000e+00  0.00000000e+00 0
-2.51463797e+00 -8.59407481e+00  8.01099752e+00    0.00000000e+00  0.00000000e+00  0.00000000e+00    0.00000000e+00  0.00000000e+00  0.00000000e+00 0
-2.82684187e+00 -8.45974827e+00  8.90797346e+00    0.00000000e+00  0.00000000e+00  0.00000000e+00    0.00000000e+00  0.00000000e+00  0.00000000e+00 0
 8.04369172e+00 -1.14706224e-01  1.03727635e+01    0.00000000e+00  0.00000000e+00  0.00000000e+00    0.00000000e+00  0.00000000e+00  0.00000000e+00 0
 8.11432418e+00  3.54306402e-01  9.50994882e+00    0.00000000e+00  0.00000000e+00  0.00000000e+00    0.00000000e+00  0.00000000e+00  0.00000000e+00 0
 7.91709987e+00  1.01892096e+00  8.86418500e+00    0.00000000e+00  0.00000000e+00  0.00000000e+00    0.00000000e+00  0.00000000e+00  0.00000000e+00 0
 1.65974283e+00  8.42130243e+00  1.18632236e+01    0.00000000e+00  0.00000000e+00  0.00000000e+00    0.00000000e+00  0.00000000e+00  0.00000000e+00 0
 1.55773171e+00  8.52614692e+00  1.09190937e+01    0.00000000e+00  0.00000000e+00  0.00000000e+00    0.00000000e+00  0.00000000e+00  0.00000000e+00 0
 1.57416094e+00 -8.52712293e+00  9.98576045e+00    0.00000000e+00  0.00000000e+00  0.00000000e+00    0.00000000e+00  0.00000000e+00  0.00000000e+00 0
-5.74403972e+00  1.60676327e+00  6.36164344e+00    0.00000000e+00  0.00000000e+00  0.00000000e+00    0.00000000e+00  0.00000000e+00  0.00000000e+00 0
-5.66723558e+00  1.22355678e+00  7.26569963e+00    0.00000000e+00  0.00000000e+00  0.00000000e+00    0.00000000e+00  0.00000000e+00  0.00000000e+00 0
-5.51922772e+00  9.58193607e-01  8.16443813e+00    0.00000000e+00  0.00000000e+00  0.00000000e+00    0.00000000e+00  0.00000000e+00  0.00000000e+00 0
-2.71966089e-01  5.86269533e+00  6.92087251e+00    0.00000000e+00  0.00000000e+00  0.00000000e+00    0.00000000e+00  0.00000000e+00  0.00000000e+00 0
-2.22412857e-01  5.81945052e+00  7.81796593e+00    0.00000000e+00  0.00000000e+00  0.00000000e+00    0.00000000e+00  0.00000000e+00  0.00000000e+00 0
-6.12727920e-01  5.59447035e+00  8.66727589e+00    0.00000000e+00  0.00000000e+00  0.00000000e+00    0.00000000e+00  0.00000000e+00  0.00000000e+00 0
-1.96050206e+00  4.12350842e+00  6.65458445e+00    0.00000000e+00  0.00000000e+00  0.00000000e+00    0.00000000e+00  0.00000000e+00  0.00000000e+00 0
-2.13968590e+00  4.35486076e+00  7.52502026e+00    0.00000000e+00  0.00000000e+00  0.00000000e+00    0.00000000e+00  0.00000000e+00  0.00000000e+00 0
-2.54470902e+00  4.60349338e+00  8.34628563e+00    0.00000000e+00  0.00000000e+00  0.00000000e+00    0.00000000e+00  0.00000000e+00  0.00000000e+00 0
-5.03849206e+00  4.52409346e+00  1.12701821e+01    0.00000000e+00  0.00000000e+00  0.00000000e+00    0.00000000e+00  0.00000000e+00  0.00000000e+00 0
-5.10376419e+00  5.11389908e+00  1.05854973e+01    0.00000000e+00  0.00000000e+00  0.00000000e+00    0.00000000e+00  0.00000000e+00  0.00000000e+00 0
-5.14041895e+00  5.34864195e+00  9.68770577e+00    0.00000000e+00  0.00000000e+00  0.00000000e+00    0.00000000e+00  0.00000000e+00  0.00000000e+00 0
 8.17914560e+00  4.46702445e+00  1.18869874e+01    0.00000000e+00  0.00000000e+00  0.00000000e+00    0.00000000e+00  0.00000000e+00  0.00000000e+00 0
 8.34637129e+00  4.47807597e+00  1.09358460e+01    0.00000000e+00  0.00000000e+00  0.00000000e+00    0.00000000e+00  0.00000000e+00  0.00000000e+00 0
 8.28935817e+00  4.40346161e+00  1.00056143e+01    0.00000000e+00  0.00000000e+00  0.00000000e+00    0.00000000e+00  0.00000000e+00  0.00000000e+00 0
-7.97616189e+00  3.51524386e+00  6.68419662e+00    0.00000000e+00  0.00000000e+00  0.00000000e+00    0.00000000e+00  0.00000000e+00  0.00000000e+00 0
-7.65833677e+00  3.39796347e+00  7.57055127e+00    0.00000000e+00  0.00000000e+00  0.00000000e+00    0.00000000e+00  0.00000000e+00  0.00000000e+00 0
-7.71041861e+00  3.33142666e+00  8.50026362e+00    0.00000000e+00  0.00000000e+00  0.00000000e+00    0.00000000e+00  0.00000000e+00  0.00000000e+00 0
 6.87729605e-01 -3.19481674e+00  1.14101326e+01    0.00000000e+00  0.00000000e+00  0.00000000e+00    0.00000000e+00  0.00000000e+00  0.00000000e+00 0
 8.41832923e-01 -2.81834401e+00  1.05086274e+01    0.00000000e+00  0.00000000e+00  0.00000000e+00    0.00000000e+00  0.00000000e+00  0.00000000e+00 0
 7.00205951e-01 -2.74657244e+00  9.57000502e+00    0.00000000e+00  0.00000000e+00  0.00000000e+00    0.00000000e+00  0.00000000e+00  0.00000000e+00 0
-7.06803665e+00  2.79520017e+00  1.10737218e+01    0.00000000e+00  0.00000000e+00  0.00000000e+00    0.00000000e+00  0.00000000e+00  0.00000000e+00 0
-7.01658918e+00  2.91911916e+00  1.01789776e+01    0.00000000e+00  0.00000000e+00  0.00000000e+00    0.00000000e+00  0.00000000e+00  0.00000000e+00 0
-7.13323770e+00  3.38285120e+00  9.35261622e+00    0.00000000e+00  0.00000000e+00  0.00000000e+00    0.00000000e+00  0.00000000e+00  0.00000000e+00 0
-8.15582370e+00 -6.36654778e+00  1.01494262e+01    0.00000000e+00  0.00000000e+00  0.00000000e+00    0.00000000e+00  0.00000000e+00  0.00000000e+00 0
-7.81090641e+00 -6.49270231e+00  9.29076819e+00    0.00000000e+00  0.00000000e+00  0.00000000e+00    0.00000000e+00  0.00000000e+00  0.00000000e+00 0
-7.72772385e+00 -6.60976489e+00  8.40065883e+00    0.00000000e+00  0.00000000e+00  0.00000000e+00    0.00000000e+00  0.00000000e+00  0.00000000e+00 0
 1.56791702e+00  3.24407533e+00  1.15582717e+01    0.00000000e+00  0.00000000e+00  0.00000000e+00    0.00000000e+00  0.00000000e+00  0.00000000e+00 0
 1.32156103e+00  3.39582702e+00  1.07014668e+01    0.00000000e+00  0.00000000e+00  0.00000000e+00    0.00000000e+00  0.00000000e+00  0.00000000e+00 0
 1.05754827e+00  3.34119014e+00  9.79275627e+00    0.00000000e+00  0.00000000e+00  0.00000000e+00    0.00000000e+00  0.00000000e+00  0.00000000e+00 0
 3.58665253e+00 -1.66501997e+00  1.13202730e+01    0.00000000e+00  0.00000000e+00  0.00000000e+00    0.00000000e+00  0.00000000e+00  0.00000000e+00 0
 3.51235086e+00 -1.45573271e+00  1.04561612e+01    0.00000000e+00  0.00000000e+00  0.00000000e+00    0.00000000e+00  0.00000000e+00  0.00000000e+00 0
 3.49366783e+00 -1.17720751e+00  9.54474724e+00    0.00000000e+00  0.00000000e+00  0.00000000e+00    0.00000000e+00  0.00000000e+00  0.00000000e+00 0
-1.63653181e+00  6.61914601e+00  1.23116217e+01    0.00000000e+00  0.00000000e+00  0.00000000e+00    0.00000000e+00  0.00000000e+00  0.00000000e+00 0
-1.49543054e+00  6.80277651e+00  1.13904705e+01    0.00000000e+00  0.00000000e+00  0.00000000e+00    0.00000000e+00  0.00000000e+00  0.00000000e+00 0
-1.74005542e+00  6.59768711e+00  1.04879731e+01    0.00000000e+00  0.00000000e+00  0.00000000e+00    0.00000000e+00  0.00000000e+00  0.00000000e+00 0
 6.82188651e+00 -2.83105409e+00  6.30153752e+00    0.00000000e+00  0.00000000e+00  0.00000000e+00    0.00000000e+00  0.00000000e+00  0.00000000e+00 0
 7.23028245e+00 -2.48612881e+00  7.08017618e+00    0.00000000e+00  0.00000000e+00  0.00000000e+00    0.00000000e+00  0.00000000e+00  0.00000000e+00 0
 7.69759228e+00 -2.15683282e+00  7.79516282e+00    0.00000000e+00  0.00000000e+00  0.00000000e+00    0.00000000e+00  0.00000000e+00  0.00000000e+00 0
 8.45749808e+00 -8.90766790e-01  6.28177888e+00    0.00000000e+00  0.00000000e+00  0.00000000e+00    0.00000000e+00  0.00000000e+00  0.00000000e+00 0
 8.36591983e+00 -8.11522532e-01  7.21781971e+00    0.00000000e+00  0.00000000e+00  0.00000000e+00    0.00000000e+00  0.00000000e+00  0.00000000e+00 0
 8.16962992e+00 -9.78032095e-01  8.13681391e+00    0.00000000e+00  0.00000000e+00  0.00000000e+00    0.00000000e+00  0.00000000e+00  0.00000000e+00 0
-5.55610672e+00  9.52941674e-01  1.09862680e+01    0.00000000e+00  0.00000000e+00  0.00000000e+00    0.00000000e+00  0.00000000e+00  0.00000000e+00 0
-5.41181294e+00  1.11765459e+00  1.00708682e+01    0.00000000e+00  0.00000000e+00  0.00000000e+00    0.00000000e+00  0.00000000e+00  0.00000000e+00 0
-5.20287639e+00  1.41635662e+00  9.20836380e+00    0.00000000e+00  0.00000000e+00  0.00000000e+00    0.00000000e+00  0.00000000e+00  0.00000000e+00 0
-7.70584353e+00  6.61536763e+00  7.37638442e+00    0.00000000e+00  0.00000000e+00  0.00000000e+00    0.00000000e+00  0.00000000e+00  0.00000000e+00 0
-8.02438596e+00  6.67540252e+00  8.21536087e+00    0.00000000e+00  0.00000000e+00  0.00000000e+00    0.00000000e+00  0.00000000e+00  0.00000000e+00 0
-7.90592368e+00  6.52137677e+00  9.14263649e+00    0.00000000e+00  0.00000000e+00  0.00000000e+00    0.00000000e+00  0.00000000e+00  0.00000000e+00 0
 2.71663516e+00 -2.28857192e+00  1.11400998e+01    0.00000000e+00  0.00000000e+00  0.00000000e+00    0.00000000e+00  0.00000000e+00  0.00000000e+00 0
 2.71537413e+00 -2.26952168e+00  1.01343375e+01    0.00000000e+00  0.00000000e+00  0.00000000e+00    0.00000000e+00  0.00000000e+00  0.00000000e+00 0
 3.00042462e+00 -2.11662110e+00  9.25201820e+00    0.00000000e+00  0.00000000e+00  0.00000000e+00    0.00000000e+00  0.00000000e+00  0.00000000e+00 0
-4.08134074e+00 -7.16561637e+00  1.11529212e+01    0.00000000e+00  0.00000000e+00  0.00000000e+00    0.00000000e+00  0.00000000e+00  0.00000000e+00 0
-3.87547882e+00 -7.44217430e+00  1.02737223e+01    0.00000000e+00  0.00000000e+00  0.00000000e+00    0.00000000e+00  0.00000000e+00  0.00000000e+00 0
-3.77010800e+00 -7.55774312e+00  9.33029037e+00    0.00000000e+00  0.00000000e+00  0.00000000e+00    0.00000000e+00  0.00000000e+00  0.00000000e+00 0
-4.79135792e+00  7.79408051e+00  1.13949855e+01    0.00000000e+00  0.00000000e+00  0.00000000e+00    0.00000000e+00  0.00000000e+00  0.00000000e+00 0
-4.38056896e+00  8.08956580e+00  1.06582677e+01    0.00000000e+00  0.00000000e+00  0.00000000e+00    0.00000000e+00  0.00000000e+00  0.00000000e+00 0
-3.96355940e+00  7.89922320e+00  9.80552938e+00    0.00000000e+00  0.00000000e+00  0.00000000e+00    0.00000000e+00  0.00000000e+00  0.00000000e+00 0
-3.39794972e+00  6.50499548e+00  7.33176990e+00    0.00000000e+00  0.00000000e+00  0.00000000e+00    0.00000000e+00  0.00000000e+00  0.00000000e+00 0
-3.56755219e+00  7.13168810e+00  8.01971826e+00    0.00000000e+00  0.00000000e+00  0.00000000e+00    0.00000000e+00  0.00000000e+00  0.00000000e+00 0
-3.38699884e+00  7.92126155e+00  8.58478073e+00    0.00000000e+00  0.00000000e+00  0.00000000e+00    0.00000000e+00  0.00000000e+00  0.00000000e+00 0
-5.03926095e+00  3.15648626e+00  1.07405146e+01    0.00000000e+00  0.00000000e+00  0.00000000e+00    0.00000000e+00  0.00000000e+00  0.00000000e+00 0
-4.88122580e+00  3.35033506e+00  9.83942832e+00    0.00000000e+00  0.00000000e+00  0.00000000e+00    0.00000000e+00  0.00000000e+00  0.00000000e+00 0
-4.90145892e+00  3.64258769e+00  8.94041421e+00    0.00000000e+00  0.00000000e+00  0.00000000e+00    0.00000000e+00  0.00000000e+00  0.00000000e+00 0
-8.43396400e+00 -5.40207791e+00  5.89951737e+00    0.00000000e+00  0.00000000e+00  0.00000000e+00    0.00000000e+00  0.00000000e+00  0.00000000e+00 0
-8.23431004e+00 -4.88478402e+00  6.61408082e+00    0.00000000e+00  0.00000000e+00  0.00000000e+00    0.00000000e+00  0.00000000e+00  0.00000000e+00 0
-7.92872124e+00 -4.52307620e+00  7.49458504e+00    0.00000000e+00  0.00000000e+00  0.00000000e+00    0.00000000e+00  0.00000000e+00  0.00000000e+00 0
-1.85014340e-01  3.48817377e+00  7.14618657e+00    0.00000000e+00  0.00000000e+00  0.00000000e+00    0.00000000e+00  0.00000000e+00  0.00000000e+00 0
 6.90509990e-02  3.34921111e+00  8.07554244e+00    0.00000000e+00  0.00000000e+00  0.00000000e+00    0.00000000e+00  0.00000000e+00  0.00000000e+00 0
 3.11911063e-01  3.47127291e+00  9.01956957e+00    0.00000000e+00  0.00000000e+00  0.00000000e+00    0.00000000e+00  0.00000000e+00  0.00000000e+00 0
 2.36763394e+00  4.81197049e+00  7.51866521e+00    0.00000000e+00  0.00000000e+00  0.00000000e+00    0.00000000e+00  0.00000000e+00  0.00000000e+00 0
 2.26382145e+00  4.92074274e+00  8.38737476e+00    0.00000000e+00  0.00000000e+00  0.00000000e+00    0.00000000e+00  0.00000000e+00  0.00000000e+00 0
 2.31377469e+00  5.08547110e+00  9.29012341e+00    0.00000000e+00  0.00000000e+00  0.00000000e+00    0.00000000e+00  0.00000000e+00  0.00000000e+00 0
-6.91743853e+00  7.46077895e-01  1.09234535e+01    0.00000000e+00  0.00000000e+00  0.00000000e+00    0.00000000e+00  0.00000000e+00  0.00000000e+00 0
-7.15995612e+00  8.79554923e-01  1.00163564e+01    0.00000000e+00  0.00000000e+00  0.00000000e+00    0.00000000e+00  0.00000000e+00  0.00000000e+00 0
-7.51732049e+00  1.21968420e+00  9.20521128e+00    0.00000000e+00  0.00000000e+00  0.00000000e+00    0.00000000e+00  0.00000000e+00  0.00000000e+00 0
-6.64794227e+00 -6.59458620e+00  6.11769184e+00    0.00000000e+00  0.00000000e+00  0.00000000e+00    0.00000000e+00  0.00000000e+00  0.00000000e+00 0
-6.70565621e+00 -6.37484973e+00  7.03599209e+00    0.00000000e+00  0.00000000e+00  0.00000000e+00    0.00000000e+00  0.00000000e+00  0.00000000e+00 0
-6.51829701e+00 -6.08386894e+00  7.91977420e+00    0.00000000e+00  0.00000000e+00  0.00000000e+00    0.00000000e+00  0.00000000e+00  0.00000000e+00 0
-2.37591458e-01  6.90999969e+00  7.19007561e+00    0.00000000e+00  0.00000000e+00  0.00000000e+00    0.00000000e+00  0.00000000e+00  0.00000000e+00 0
-4.40905281e-01  6.95017333e+00  8.08542804e+00    0.00000000e+00  0.00000000e+00  0.00000000e+00    0.00000000e+00  0.00000000e+00  0.00000000e+00 0
-3.01996615e-01  6.82639800e+00  9.05036354e+00    0.00000000e+00  0.00000000e+00  0.00000000e+00    0.00000000e+00  0.00000000e+00  0.00000000e+00 0
-2.35794089e+00  6.83557062e-01  7.15574939e+00    0.00000000e+00  0.00000000e+00  0.00000000e+00    0.00000000e+00  0.00000000e+00  0.00000000e+00 0
-2.27716096e+00  8.78700211e-01  8.04484874e+00    0.00000000e+00  0.00000000e+00  0.00000000e+00    0.00000000e+00  0.00000000e+00  0.00000000e+00 0
-2.04196495e+00  1.37050983e+00  8.81604586e+00    0.00000000e+00  0.00000000e+00  0.00000000e+00    0.00000000e+00  0.00000000e+00  0.00000000e+00 0
 2.03386004e-01  3.76463390e+00  1.17255913e+01    0.00000000e+00  0.00000000e+00  0.00000000e+00    0.00000000e+00  0.00000000e+00  0.00000000e+00 0
-1.53840482e-01  3.86972201e+00  1.08803609e+01    0.00000000e+00  0.00000000e+00  0.00000000e+00    0.00000000e+00  0.00000000e+00  0.00000000e+00 0
 1.00320153e-01  3.73543812e+00  9.97016586e+00    0.00000000e+00  0.00000000e+00  0.00000000e+00    0.00000000e+00  0.00000000e+00  0.00000000e+00 0
 1.20271019e+00 -4.42124243e+00  6.20359850e+00    0.00000000e+00  0.00000000e+00  0.00000000e+00    0.00000000e+00  0.00000000e+00  0.00000000e+00 0
 1.52796114e+00 -4.52524989e+00  7.12298243e+00    0.00000000e+00  0.00000000e+00  0.00000000e+00    0.00000000e+00  0.00000000e+00  0.00000000e+00 0
 1.59258608e+00 -4.45730709e+00  8.02443124e+00    0.00000000e+00  0.00000000e+00  0.00000000e+00    0.00000000e+00  0.00000000e+00  0.00000000e+00 0
-6.45171838e+00 -1.06444401e+00  1.02907276e+01    0.00000000e+00  0.00000000e+00  0.00000000e+00    0.00000000e+00  0.00000000e+00  0.00000000e+00 0
-6.33221881e+00 -1.39378716e+00  9.44814496e+00    0.00000000e+00  0.00000000e+00  0.00000000e+00    0.00000000e+00  0.00000000e+00  0.00000000e+00 0
-6.28109617e+00 -1.86808118e+00  8.62329348e+00    0.00000000e+00  0.00000000e+00  0.00000000e+00    0.00000000e+00  0.00000000e+00  0.00000000e+00 0
 6.59752463e+00 -2.37760947e+00  1.03000435e+01    0.00000000e+00  0.00000000e+00  0.00000000e+00    0.00000000e+00  0.00000000e+00  0.00000000e+00 0
 6.74362400e+00 -2.45786338e+00  9.37199697e+00    0.00000000e+00  0.00000000e+00  0.00000000e+00    0.00000000e+00  0.00000000e+00  0.00000000e+00 0
 6.79361164e+00 -2.76650967e+00  8.45489603e+00    0.00000000e+00  0.00000000e+00  0.00000000e+00    0.00000000e+00  0.00000000e+00  0.00000000e+00 0
 4.32168837e+00  6.79559090e+00  1.13040994e+01    0.00000000e+00  0.00000000e+00  0.00000000e+00    0.00000000e+00  0.00000000e+00  0.00000000e+00 0
 4.23488404e+00  6.68282321e+00  1.03995753e+01    0.00000000e+00  0.00000000e+00  0.00000000e+00    0.00000000e+00  0.00000000e+00  0.00000000e+00 0
 4.45730449e+00  6.47573096e+00  9.46340430e+00    0.00000000e+00  0.00000000e+00  0.00000000e+00    0.00000000e+00  0.00000000e+00  0.00000000e+00 0
 8.12664620e+00 -3.90478270e+00  5.97310428e+00    0.00000000e+00  0.00000000e+00  0.00000000e+00    0.00000000e+00  0.00000000e+00  0.00000000e+00 0
 8.48795712e+00 -4.06228758e+00  6.91961364e+00    0.00000000e+00  0.00000000e+00  0.00000000e+00    0.00000000e+00  0.00000000e+00  0.00000000e+00 0
 8.40998277e+00 -3.80353634e+00  7.82803250e+00    0.00000000e+00  0.00000000e+00  0.00000000e+00    0.00000000e+00  0.00000000e+00  0.00000000e+00 0
-2.08168807e-01  1.25743691e+00  6.92227011e+00    0.00000000e+00  0.00000000e+00  0.00000000e+00    0.00000000e+00  0.00000000e+00  0.00000000e+00 0
-3.70627154e-01  1.31283721e+00  7.83712801e+00    0.00000000e+00  0.00000000e+00  0.00000000e+00    0.00000000e+00  0.00000000e+00  0.00000000e+00 0
-4.13169578e-01  1.35747709e+00  8.75906331e+00    0.00000000e+00  0.00000000e+00  0.00000000e+00    0.00000000e+00  0.00000000e+00  0.00000000e+00 0
 2.30882204e-01  5.81058234e+00  1.13450313e+01    0.00000000e+00  0.00000000e+00  0.00000000e+00    0.00000000e+00  0.00000000e+00  0.00000000e+00 0
 1.00561201e-01  5.75877562e+00  1.04399701e+01    0.00000000e+00  0.00000000e+00  0.00000000e+00    0.00000000e+00  0.00000000e+00  0.00000000e+00 0
 7.57615811e-02  5.76391625e+00  9.53063981e+00    0.00000000e+00  0.00000000e+00  0.00000000e+00    0.00000000e+00  0.00000000e+00  0.00000000e+00 0
 5.55526002e+00 -6.44511833e+00  1.03284188e+01    0.00000000e+00  0.00000000e+00  0.00000000e+00    0.00000000e+00  0.00000000e+00  0.00000000e+00 0
 5.08565328e+00 -6.39652622e+00  9.50776175e+00    0.00000000e+00  0.00000000e+00  0.00000000e+00    0.00000000e+00  0.00000000e+00  0.00000000e+00 0
 4.95926902e+00 -6.49972658e+00  8.57889750e+00    0.00000000e+00  0.00000000e+00  0.00000000e+00    0.00000000e+00  0.00000000e+00  0.00000000e+00 0
 6.17641060e-02 -4.11428907e-02  7.34154728e+00    0.00000000e+00  0.00000000e+00  0.00000000e+00    0.00000000e+00  0.00000000e+00  0.00000000e+00 0
-2.26544629e-01  2.78063949e-01  8.16489905e+00    0.00000000e+00  0.00000000e+00  0.00000000e+00    0.00000000e+00  0.00000000e+00  0.00000000e+00 0
-5.56543744e-01  1.12724878e-01  9.04045258e+00    0.00000000e+00  0.00000000e+00  0.00000000e+00    0.00000000e+00  0.00000000e+00  0.00000000e+00 0
 5.08798845e-01  2.92713097e+00  1.12177316e+01    0.00000000e+00  0.00000000e+00  0.00000000e+00    0.00000000e+00  0.00000000e+00  0.00000000e+00 0
 4.52465406e-01  2.67362049e+00  1.03637819e+01    0.00000000e+00  0.00000000e+00  0.00000000e+00    0.00000000e+00  0.00000000e+00  0.00000000e+00 0
 5.08888490e-01  2.63229529e+00  9.36386160e+00    0.00000000e+00  0.00000000e+00  0.00000000e+00    0.00000000e+00  0.00000000e+00  0.00000000e+00 0
 1.37096205e+00  2.90208470e+00  6.66941085e+00    0.00000000e+00  0.00000000e+00  0.00000000e+00    0.00000000e+00  0.00000000e+00  0.00000000e+00 0
 1.06180817e+00  2.84560910e+00  7.54356879e+00    0.00000000e+00  0.00000000e+00  0.00000000e+00    0.00000000e+00  0.00000000e+00  0.00000000e+00 0
 9.13259528e-01  2.83977058e+00  8.48652148e+00    0.00000000e+00  0.00000000e+00  0.00000000e+00    0.00000000e+00  0.00000000e+00  0.00000000e+00 0
 7.82304899e+00  4.22546858e+00  7.06813881e+00    0.00000000e+00  0.00000000e+00  0.00000000e+00    0.00000000e+00  0.00000000e+00  0.00000000e+00 0
 7.66526784e+00  3.92974250e+00  7.96229680e+00    0.00000000e+00  0.00000000e+00  0.00000000e+00    0.00000000e+00  0.00000000e+00  0.00000000e+00 0
 6.97766333e+00  4.04093422e+00  8.59577333e+00    0.00000000e+00  0.00000000e+00  0.00000000e+00    0.00000000e+00  0.00000000e+00  0.00000000e+00 0
 1.77153531e+00  7.82716128e+00  6.76898665e+00    0.00000000e+00  0.00000000e+00  0.00000000e+00    0.00000000e+00  0.00000000e+00  0.00000000e+00 0
 2.01289041e+00  7.90297668e+00  7.70265870e+00    0.00000000e+00  0.00000000e+00  0.00000000e+00    0.00000000e+00  0.00000000e+00  0.00000000e+00 0
 2.46726842e+00  7.67159054e+00  8.49610425e+00    0.00000000e+00  0.00000000e+00  0.00000000e+00    0.00000000e+00  0.00000000e+00  0.00000000e+00 0
-8.46525108e+00  1.31702066e+00  6.12075641e+00    0.00000000e+00  0.00000000e+00  0.00000000e+00    0.00000000e+00  0.00000000e+00  0.00000000e+00 0
 8.55779830e+00  1.22836843e+00  7.05260396e+00    0.00000000e+00  0.00000000e+00  0.00000000e+00    0.00000000e+00  0.00000000e+00  0.00000000e+00 0
 8.60307695e+00  1.33006791e+00  8.02066191e+00    0.00000000e+00  0.00000000e+00  0.00000000e+00    0.00000000e+00  0.00000000e+00  0.00000000e+00 0
 4.13289238e-01  1.29874097e+00  1.14587593e+01    0.00000000e+00  0.00000000e+00  0.00000000e+00    0.00000000e+00  0.00000000e+00  0.00000000e+00 0
 5.79530580e-01  1.52004719e+00  1.05098909e+01    0.00000000e+00  0.00000000e+00  0.00000000e+00    0.00000000e+00  0.00000000e+00  0.00000000e+00 0
 9.12744551e-02  1.81720984e+00  9.76296609e+00    0.00000000e+00  0.00000000e+00  0.00000000e+00    0.00000000e+00  0.00000000e+00  0.00000000e+00 0
 4.34407418e-01 -4.52532528e+00  6.91706422e+00    0.00000000e+00  0.00000000e+00  0.00000000e+00    0.00000000e+00  0.00000000e+00  0.00000000e+00 0
 6.47059292e-01 -4.50079215e+00  7.80576821e+00    0.00000000e+00  0.00000000e+00  0.00000000e+00    0.00000000e+00  0.00000000e+00  0.00000000e+00 0
 8.35146859e-01 -4.59621067e+00  8.70518857e+00    0.00000000e+00  0.00000000e+00  0.00000000e+00    0.00000000e+00  0.00000000e+00  0.00000000e+00 0
 6.07544600e+00  4.11674438e-01  6.54567297e+00    0.00000000e+00  0.00000000e+00  0.00000000e+00    0.00000000e+00  0.00000000e+00  0.00000000e+00 0
 6.38275432e+00  4.41896986e-01  7.37856692e+00    0.00000000e+00  0.00000000e+00  0.00000000e+00    0.00000000e+00  0.00000000e+00  0.00000000e+00 0
 6.39494130e+00  8.73869249e-01  8.17516537e+00    0.00000000e+00  0.00000000e+00  0.00000000e+00    0.00000000e+00  0.00000000e+00  0.00000000e+00 0
 1.07312518e+00  5.25002265e+00  1.16899296e+01    0.00000000e+00  0.00000000e+00  0.00000000e+00    0.00000000e+00  0.00000000e+00  0.00000000e+00 0
 1.09782658e+00  5.56546580e+00  1.07519226e+01    0.00000000e+00  0.00000000e+00  0.00000000e+00    0.00000000e+00  0.00000000e+00  0.00000000e+00 0
 1.05407185e+00  5.62390311e+00  9.80115276e+00    0.00000000e+00  0.00000000e+00  0.00000000e+00    0.00000000e+00  0.00000000e+00  0.00000000e+00 0
-8.23087836e+00  4.62405327e+00  6.91721144e+00    0.00000000e+00  0.00000000e+00  0.00000000e+00    0.00000000e+00  0.00000000e+00  0.00000000e+00 0
-8.31528812e+00  4.32324089e+00  7.85643535e+00    0.00000000e+00  0.00000000e+00  0.00000000e+00    0.00000000e+00  0.00000000e+00  0.00000000e+00 0
-8.44136182e+00  4.62103856e+00  8.73444567e+00    0.00000000e+00  0.00000000e+00  0.00000000e+00    0.00000000e+00  0.00000000e+00  0.00000000e+00 0
-7.28608422e+00  5.78882477e+00  7.64002935e+00    0.00000000e+00  0.00000000e+00  0.00000000e+00    0.00000000e+00  0.00000000e+00  0.00000000e+00 0
-6.94591890e+00  5.96384884e+00  8.46940595e+00    0.00000000e+00  0.00000000e+00  0.00000000e+00    0.00000000e+00  0.00000000e+00  0.00000000e+00 0
-6.67859203e+00  6.22178505e+00  9.33037339e+00    0.00000000e+00  0.00000000e+00  0.00000000e+00    0.00000000e+00  0.00000000e+00  0.00000000e+00 0
-1.76369269e+00 -4.06134197e-01  7.32037608e+00    0.00000000e+00  0.00000000e+00  0.00000000e+00    0.00000000e+00  0.00000000e+00  0.00000000e+00 0
-1.58476976e+00 -1.68455388e-01  8.20754234e+00    0.00000000e+00  0.00000000e+00  0.00000000e+00    0.00000000e+00  0.00000000e+00  0.00000000e+00 0
-1.54617455e+00 -2.16362167e-01  9.13999352e+00    0.00000000e+00  0.00000000e+00  0.00000000e+00    0.00000000e+00  0.00000000e+00  0.00000000e+00 0
-3.97042035e+00  8.60210603e+00  1.15988729e+01    0.00000000e+00  0.00000000e+00  0.00000000e+00    0.00000000e+00  0.00000000e+00  0.00000000e+00 0
-3.54813724e+00 -8.29971171e+00  1.07417458e+01    0.00000000e+00  0.00000000e+00  0.00000000e+00    0.00000000e+00  0.00000000e+00  0.00000000e+00 0
-3.35009384e+00 -8.39169201e+00  9.82759366e+00    0.00000000e+00  0.00000000e+00  0.00000000e+00    0.00000000e+00  0.00000000e+00  0.00000000e+00 0
-3.09786619e+00 -4.97393963e+00  6.34756663e+00    0.00000000e+00  0.00000000e+00  0.00000000e+00    0.00000000e+00  0.00000000e+00  0.00000000e+00 0
-2.97099046e+00 -4.92055969e+00  7.25001565e+00    0.00000000e+00  0.00000000e+00  0.00000000e+00    0.00000000e+00  0.00000000e+00  0.00000000e+00 0
-2.78802691e+00 -4.87940716e+00  8.16056662e+00    0.00000000e+00  0.00000000e+00  0.00000000e+00    0.00000000e+00  0.00000000e+00  0.00000000e+00 0
-4.47591451e+00 -2.39044502e+00  1.11686822e+01    0.00000000e+00  0.00000000e+00  0.00000000e+00    0.00000000e+00  0.00000000e+00  0.00000000e+00 0
-4.28478339e+00 -2.37611250e+00  1.02514005e+01    0.00000000e+00  0.00000000e+00  0.00000000e+00    0.00000000e+00  0.00000000e+00  0.00000000e+00 0
-4.54713476e+00 -2.49605189e+00  9.38006119e+00    0.00000000e+00  0.00000000e+00  0.00000000e+00    0.00000000e+00  0.00000000e+00  0.00000000e+00 0
 1.65155406e+00 -6.51811288e+00  7.17388148e+00    0.00000000e+00  0.00000000e+00  0.00000000e+00    0.00000000e+00  0.00000000e+00  0.00000000e+00 0
 1.71302351e+00 -6.53860073e+00  8.08815205e+00    0.00000000e+00  0.00000000e+00  0.00000000e+00    0.00000000e+00  0.00000000e+00  0.00000000e+00 0
 1.69919514e+00 -6.60778175e+00  8.99724947e+00    0.00000000e+00  0.00000000e+00  0.00000000e+00    0.00000000e+00  0.00000000e+00  0.00000000e+00 0
 6.88236417e+00 -5.07617904e+00  1.10249193e+01    0.00000000e+00  0.00000000e+00  0.00000000e+00    0.00000000e+00  0.00000000e+00  0.00000000e+00 0
 7.15133009e+00 -4.74719111e+00  1.02044548e+01    0.00000000e+00  0.00000000e+00  0.00000000e+00    0.00000000e+00  0.00000000e+00  0.00000000e+00 0
 7.25167354e+00 -4.68726049e+00  9.29126148e+00    0.00000000e+00  0.00000000e+00  0.00000000e+00    0.00000000e+00  0.00000000e+00  0.00000000e+00 0
 7.98791064e-01  7.69516699e+00  6.85188338e+00    0.00000000e+00  0.00000000e+00  0.00000000e+00    0.00000000e+00  0.00000000e+00  0.00000000e+00 0
 1.02480597e+00  7.87600601e+00  7.76898966e+00    0.00000000e+00  0.00000000e+00  0.00000000e+00    0.00000000e+00  0.00000000e+00  0.00000000e+00 0
 1.38079053e+00  7.87391946e+00  8.63393374e+00    0.00000000e+00  0.00000000e+00  0.00000000e+00    0.00000000e+00  0.00000000e+00  0.00000000e+00 0
 7.70282307e+00 -5.21716540e+00  6.21782874e+00    0.00000000e+00  0.00000000e+00  0.00000000e+00    0.00000000e+00  0.00000000e+00  0.00000000e+00 0
 7.58262897e+00 -4.84049819e+00  7.09159469e+00    0.00000000e+00  0.00000000e+00  0.00000000e+00    0.00000000e+00  0.00000000e+00  0.00000000e+00 0
 7.62870541e+00 -4.37192131e+00  7.85787306e+00    0.00000000e+00  0.00000000e+00  0.00000000e+00    0.00000000e+00  0.00000000e+00  0.00000000e+00 0
 6.00531576e+00  7.77755980e+00  6.43571856e+00    0.00000000e+00  0.00000000e+00  0.00000000e+00    0.00000000e+00  0.00000000e+00  0.00000000e+00 0
 5.75301849e+00  7.52103775e+00  7.28993837e+00    0.00000000e+00  0.00000000e+00  0.00000000e+00    0.00000000e+00  0.00000000e+00  0.00000000e+00 0
 5.47411361e+00  7.67137153e+00  8.14973360e+00    0.00000000e+00  0.00000000e+00  0.00000000e+00    0.00000000e+00  0.00000000e+00  0.00000000e+00 0
 8.41966706e+00  6.06152036e+00  1.15094889e+01    0.00000000e+00  0.00000000e+00  0.00000000e+00    0.00000000e+00  0.00000000e+00  0.00000000e+00 0
 8.03952781e+00  5.90240187e+00  1.06773273e+01    0.00000000e+00  0.00000000e+00  0.00000000e+00    0.00000000e+00  0.00000000e+00  0.00000000e+00 0
 7.54187470e+00  5.67723706e+00  9.86893376e+00    0.00000000e+00  0.00000000e+00  0.00000000e+00    0.00000000e+00  0.00000000e+00  0.00000000e+00 0
 4.60384254e+00 -2.51572544e+00  5.83907101e+00    0.00000000e+00  0.00000000e+00  0.00000000e+00    0.00000000e+00  0.00000000e+00  0.00000000e+00 0
 4.78174147e+00 -2.24467486e+00  6.70185965e+00    0.00000000e+00  0.00000000e+00  0.00000000e+00    0.00000000e+00  0.00000000e+00  0.00000000e+00 0
 4.93325376e+00 -2.44437099e+00  7.61038389e+00    0.00000000e+00  0.00000000e+00  0.00000000e+00    0.00000000e+00  0.00000000e+00  0.00000000e+00 0
 1.75888076e+00  5.10464832e+00  1.01375791e+01    0.00000000e+00  0.00000000e+00  0.00000000e+00    0.00000000e+00  0.00000000e+00  0.00000000e+00 0
 1.99285683e+00  6.03815787e+00  9.90367203e+00    0.00000000e+00  0.00000000e+00  0.00000000e+00    0.00000000e+00  0.00000000e+00  0.00000000e+00 0
 2.55612083e+00  6.78549291e+00  9.62363962e+00    0.00000000e+00  0.00000000e+00  0.00000000e+00    0.00000000e+00  0.00000000e+00  0.00000000e+00 0
-3.00725547e+00  4.21007290e+00  6.25237400e+00    0.00000000e+00  0.00000000e+00  0.00000000e+00    0.00000000e+00  0.00000000e+00  0.00000000e+00 0
-3.14563707e+00  4.58302436e+00  7.12181509e+00    0.00000000e+00  0.00000000e+00  0.00000000e+00    0.00000000e+00  0.00000000e+00  0.00000000e+00 0
-3.63802282e+00  4.78936933e+00  7.93374613e+00    0.00000000e+00  0.00000000e+00  0.00000000e+00    0.00000000e+00  0.00000000e+00  0.00000000e+00 0
-3.43027727e+00  3.80266606e+00  1.10167014e+01    0.00000000e+00  0.00000000e+00  0.00000000e+00    0.00000000e+00  0.00000000e+00  0.00000000e+00 0
-3.10587507e+00  4.02868654e+00  1.02008272e+01    0.00000000e+00  0.00000000e+00  0.00000000e+00    0.00000000e+00  0.00000000e+00  0.00000000e+00 0
-3.03725359e+00  4.33021287e+00  9.31324592e+00    0.00000000e+00  0.00000000e+00  0.00000000e+00    0.00000000e+00  0.00000000e+00  0.00000000e+00 0
 2.52835873e+00  8.06605723e+00  1.14138453e+01    0.00000000e+00  0.00000000e+00  0.00000000e+00    0.00000000e+00  0.00000000e+00  0.00000000e+00 0
 2.62698700e+00  8.08915562e+00  1.04809154e+01    0.00000000e+00  0.00000000e+00  0.00000000e+00    0.00000000e+00  0.00000000e+00  0.00000000e+00 0
 2.36620067e+00  7.86909934e+00  9.61330076e+00    0.00000000e+00  0.00000000e+00  0.00000000e+00    0.00000000e+00  0.00000000e+00  0.00000000e+00 0
-5.08820617e+00  7.22710470e+00  1.06507247e+01    0.00000000e+00  0.00000000e+00  0.00000000e+00    0.00000000e+00  0.00000000e+00  0.00000000e+00 0
-4.85566945e+00  7.24196918e+00  9.73177650e+00    0.00000000e+00  0.00000000e+00  0.00000000e+00    0.00000000e+00  0.00000000e+00  0.00000000e+00 0
-4.22610312e+00  7.30914070e+00  8.98227583e+00    0.00000000e+00  0.00000000e+00  0.00000000e+00    0.00000000e+00  0.00000000e+00  0.00000000e+00 0
-1.46291300e+00 -6.19594188e+00  6.48493872e+00    0.00000000e+00  0.00000000e+00  0.00000000e+00    0.00000000e+00  0.00000000e+00  0.00000000e+00 0
-1.31967982e+00 -5.94360723e+00  7.35457504e+00    0.00000000e+00  0.00000000e+00  0.00000000e+00    0.00000000e+00  0.00000000e+00  0.00000000e+00 0
-1.17861032e+00 -5.79598771e+00  8.22834408e+00    0.00000000e+00  0.00000000e+00  0.00000000e+00    0.00000000e+00  0.00000000e+00  0.00000000e+00 0
-9.37583630e-01 -6.32828683e+00  1.11223246e+01    0.00000000e+00  0.00000000e+00  0.00000000e+00    0.00000000e+00  0.00000000e+00  0.00000000e+00 0
-1.19304751e+00 -6.13501532e+00  1.02073779e+01    0.00000000e+00  0.00000000e+00  0.00000000e+00    0.00000000e+00  0.00000000e+00  0.00000000e+00 0
-1.23475411e+00 -6.01063330e+00  9.31079784e+00    0.00000000e+00  0.00000000e+00  0.00000000e+00    0.00000000e+00  0.00000000e+00  0.00000000e+00 0
 4.73223589e-02 -7.40705676e+00  6.71205557e+00    0.00000000e+00  0.00000000e+00  0.00000000e+00    0.00000000e+00  0.00000000e+00  0.00000000e+00 0
 1.61110900e-01 -7.35144319e+00  7.66106175e+00    0.00000000e+00  0.00000000e+00  0.00000000e+00    0.00000000e+00  0.00000000e+00  0.00000000e+00 0
-3.58521918e-02 -7.10712662e+00  8.59317949e+00    0.00000000e+00  0.00000000e+00  0.00000000e+00    0.00000000e+00  0.00000000e+00  0.00000000e+00 0
-7.24216957e+00  6.98708088e+00  1.08300912e+01    0.00000000e+00  0.00000000e+00  0.00000000e+00    0.00000000e+00  0.00000000e+00  0.00000000e+00 0
-7.21913960e+00  6.78612380e+00  9.95397249e+00    0.00000000e+00  0.00000000e+00  0.00000000e+00    0.00000000e+00  0.00000000e+00  0.00000000e+00 0
-7.13477204e+00  7.14678010e+00  9.02450040e+00    0.00000000e+00  0.00000000e+00  0.00000000e+00    0.00000000e+00  0.00000000e+00  0.00000000e+00 0
 1.97779969e+00  1.16305928e+00  6.83436574e+00    0.00000000e+00  0.00000000e+00  0.00000000e+00    0.00000000e+00  0.00000000e+00  0.00000000e+00 0
 1.83841296e+00  1.13579082e+00  7.74426319e+00    0.00000000e+00  0.00000000e+00  0.00000000e+00    0.00000000e+00  0.00000000e+00  0.00000000e+00 0
 1.60827658e+00  1.17438451e+00  8.68239614e+00    0.00000000e+00  0.00000000e+00  0.00000000e+00    0.00000000e+00  0.00000000e+00  0.00000000e+00 0
 6.83565043e+00  7.12371630e+00  7.00384878e+00    0.00000000e+00  0.00000000e+00  0.00000000e+00    0.00000000e+00  0.00000000e+00  0.00000000e+00 0
 6.61632840e+00  7.11407202e+00  7.93599949e+00    0.00000000e+00  0.00000000e+00  0.00000000e+00    0.00000000e+00  0.00000000e+00  0.00000000e+00 0
 6.43411202e+00  6.93617809e+00  8.89513937e+00    0.00000000e+00  0.00000000e+00  0.00000000e+00    0.00000000e+00  0.00000000e+00  0.00000000e+00 0
 2.78724348e+00  3.17049927e+00  7.21596807e+00    0.00000000e+00  0.00000000e+00  0.00000000e+00    0.00000000e+00  0.00000000e+00  0.00000000e+00 0
 2.95927751e+00  3.03989697e+00  8.06695413e+00    0.00000000e+00  0.00000000e+00  0.00000000e+00    0.00000000e+00  0.00000000e+00  0.00000000e+00 0
 3.21624372e+00  3.11553663e+00  8.98080727e+00    0.00000000e+00  0.00000000e+00  0.00000000e+00    0.00000000e+00  0.00000000e+00  0.00000000e+00 0
-3.66285711e+00  1.73972124e+00  6.71032124e+00    0.00000000e+00  0.00000000e+00  0.00000000e+00    0.00000000e+00  0.00000000e+00  0.00000000e+00 0
-3.49735463e+00  1.85826495e+00  7.62524809e+00    0.00000000e+00  0.00000000e+00  0.00000000e+00    0.00000000e+00  0.00000000e+00  0.00000000e+00 0
-3.18476785e+00  1.68448148e+00  8.46015891e+00    0.00000000e+00  0.00000000e+00  0.00000000e+00    0.00000000e+00  0.00000000e+00  0.00000000e+00 0
 7.24426103e+00 -5.90599907e+00  1.00594644e+01    0.00000000e+00  0.00000000e+00  0.00000000e+00    0.00000000e+00  0.00000000e+00  0.00000000e+00 0
 7.84353921e+00 -5.89482841e+00  9.36713363e+00    0.00000000e+00  0.00000000e+00  0.00000000e+00    0.00000000e+00  0.00000000e+00  0.00000000e+00 0
-8.43258268e+00 -5.73682404e+00  9.05022302e+00    0.00000000e+00  0.00000000e+00  0.00000000e+00    0.00000000e+00  0.00000000e+00  0.00000000e+00 0
 7.29711242e+00  6.20336782e+00  1.13145970e+01    0.00000000e+00  0.00000000e+00  0.00000000e+00    0.00000000e+00  0.00000000e+00  0.00000000e+00 0
 6.92635157e+00  6.34653003e+00  1.04317913e+01    0.00000000e+00  0.00000000e+00  0.00000000e+00    0.00000000e+00  0.00000000e+00  0.00000000e+00 0
 6.62925421e+00  6.26669184e+00  9.59152508e+00    0.00000000e+00  0.00000000e+00  0.00000000e+00    0.00000000e+00  0.00000000e+00  0.00000000e+00 0
-3.26668630e+00 -6.67888595e+00  1.08602480e+01    0.00000000e+00  0.00000000e+00  0.00000000e+00    0.00000000e+00  0.00000000e+00  0.00000000e+00 0
-3.14345065e+00 -6.68016503e+00  9.94127960e+00    0.00000000e+00  0.00000000e+00  0.00000000e+00    0.00000000e+00  0.00000000e+00  0.00000000e+00 0
-3.08610928e+00 -6.43142243e+00  9.01283677e+00    0.00000000e+00  0.00000000e+00  0.00000000e+00    0.00000000e+00  0.00000000e+00  0.00000000e+00 0
 8.05209269e+00 -2.16976710e+00  1.07109384e+01    0.00000000e+00  0.00000000e+00  0.00000000e+00    0.00000000e+00  0.00000000e+00  0.00000000e+00 0
 7.92102980e+00 -2.52457435e+00  9.93344517e+00    0.00000000e+00  0.00000000e+00  0.00000000e+00    0.00000000e+00  0.00000000e+00  0.00000000e+00 0
 7.67886377e+00 -2.82040699e+00  9.02080570e+00    0.00000000e+00  0.00000000e+00  0.00000000e+00    0.00000000e+00  0.00000000e+00  0.00000000e+00 0
 4.48107209e+00 -6.37938743e-02  6.25943067e+00    0.00000000e+00  0.00000000e+00  0.00000000e+00    0.00000000e+00  0.00000000e+00  0.00000000e+00 0
 4.19087117e+00  5.43677800e-03  7.16236885e+00    0.00000000e+00  0.00000000e+00  0.00000000e+00    0.00000000e+00  0.00000000e+00  0.00000000e+00 0
 3.71863911e+00  2.59081139e-01  7.94092644e+00    0.00000000e+00  0.00000000e+00  0.00000000e+00    0.00000000e+00  0.00000000e+00  0.00000000e+00 0
-5.14725102e+00 -6.99976862e+00  1.08975994e+01    0.00000000e+00  0.00000000e+00  0.00000000e+00    0.00000000e+00  0.00000000e+00  0.00000000e+00 0
-4.94342751e+00 -7.10779496e+00  9.98192835e+00    0.00000000e+00  0.00000000e+00  0.00000000e+00    0.00000000e+00  0.00000000e+00  0.00000000e+00 0
-4.65022293e+00 -7.29388800e+00  9.05939149e+00    0.00000000e+00  0.00000000e+00  0.00000000e+00    0.00000000e+00  0.00000000e+00  0.00000000e+00 0
-4.63450179e+00  3.87784881e+00  7.87201960e+00    0.00000000e+00  0.00000000e+00  0.00000000e+00    0.00000000e+00  0.00000000e+00  0.00000000e+00 0
-4.26380269e+00  3.12157069e+00  8.23459914e+00    0.00000000e+00  0.00000000e+00  0.00000000e+00    0.00000000e+00  0.00000000e+00  0.00000000e+00 0
-4.08522155e+00  2.18444891e+00  8.42976871e+00    0.00000000e+00  0.00000000e+00  0.00000000e+00    0.00000000e+00  0.00000000e+00  0.00000000e+00 0
 4.16799728e+00 -3.64989008e+00  1.08611608e+01    0.00000000e+00  0.00000000e+00  0.00000000e+00    0.00000000e+00  0.00000000e+00  0.00000000e+00 0
 4.09781331e+00 -3.51277471e+00  9.84751588e+00    0.00000000e+00  0.00000000e+00  0.00000000e+00    0.00000000e+00  0.00000000e+00  0.00000000e+00 0
 4.10925848e+00 -3.65100054e+00  8.92197475e+00    0.00000000e+00  0.00000000e+00  0.00000000e+00    0.00000000e+00  0.00000000e+00  0.00000000e+00 0
 6.92689398e+00 -8.44266791e+00  1.04869908e+01    0.00000000e+00  0.00000000e+00  0.00000000e+00    0.00000000e+00  0.00000000e+00  0.00000000e+00 0
 6.60831873e+00  8.14156263e+00  9.81528142e+00    0.00000000e+00  0.00000000e+00  0.00000000e+00    0.00000000e+00  0.00000000e+00  0.00000000e+00 0
 6.97210803e+00  7.71124114e+00  9.06965251e+00    0.00000000e+00  0.00000000e+00  0.00000000e+00    0.00000000e+00  0.00000000e+00  0.00000000e+00 0
-6.00734741e+00 -3.75069705e+00  1.00303997e+01    0.00000000e+00  0.00000000e+00  0.00000000e+00    0.00000000e+00  0.00000000e+00  0.00000000e+00 0
-6.00440264e+00 -4.06375579e+00  9.13844436e+00    0.00000000e+00  0.00000000e+00  0.00000000e+00    0.00000000e+00  0.00000000e+00  0.00000000e+00 0
-5.80954674e+00 -3.75159614e+00  8.26029943e+00    0.00000000e+00  0.00000000e+00  0.00000000e+00    0.00000000e+00  0.00000000e+00  0.00000000e+00 0
 3.79529293e+00 -2.75837675e+00  1.10898367e+01    0.00000000e+00  0.00000000e+00  0.00000000e+00    0.00000000e+00  0.00000000e+00  0.00000000e+00 0
 3.88378549e+00 -2.44421081e+00  1.02347742e+01    0.00000000e+00  0.00000000e+00  0.00000000e+00    0.00000000e+00  0.00000000e+00  0.00000000e+00 0
 3.96469221e+00 -2.41246875e+00  9.27429819e+00    0.00000000e+00  0.00000000e+00  0.00000000e+00    0.00000000e+00  0.00000000e+00  0.00000000e+00 0
-1.19031903e+00  4.26080940e+00  1.13631497e+01    0.00000000e+00  0.00000000e+00  0.00000000e+00    0.00000000e+00  0.00000000e+00  0.00000000e+00 0
-9.44048973e-01  4.27065823e+00  1.04554221e+01    0.00000000e+00  0.00000000e+00  0.00000000e+00    0.00000000e+00  0.00000000e+00  0.00000000e+00 0
-1.02754558e+00  3.98246867e+00  9.58210304e+00    0.00000000e+00  0.00000000e+00  0.00000000e+00    0.00000000e+00  0.00000000e+00  0.00000000e+00 0
 1.35748124e+00 -1.26114157e+00  1.11894673e+01    0.00000000e+00  0.00000000e+00  0.00000000e+00    0.00000000e+00  0.00000000e+00  0.00000000e+00 0
 1.09148326e+00 -9.54330197e-01  1.03580612e+01    0.00000000e+00  0.00000000e+00  0.00000000e+00    0.00000000e+00  0.00000000e+00  0.00000000e+00 0
 1.23556963e+00 -7.03123249e-01  9.47529664e+00    0.00000000e+00  0.00000000e+00  0.00000000e+00    0.00000000e+00  0.00000000e+00  0.00000000e+00 0
 4.14290484e+00  6.14149060e+00  6.90725093e+00    0.00000000e+00  0.00000000e+00  0.00000000e+00    0.00000000e+00  0.00000000e+00  0.00000000e+00 0
 4.02818847e+00  6.04937902e+00  7.81816699e+00    0.00000000e+00  0.00000000e+00  0.00000000e+00    0.00000000e+00  0.00000000e+00  0.00000000e+00 0
 3.73193317e+00  6.03576781e+00  8.74301146e+00    0.00000000e+00  0.00000000e+00  0.00000000e+00    0.00000000e+00  0.00000000e+00  0.00000000e+00 0
-3.88646495e+00  5.30376767e+00  1.12547425e+01    0.00000000e+00  0.00000000e+00  0.00000000e+00    0.00000000e+00  0.00000000e+00  0.00000000e+00 0
-3.95771378e+00  5.29284708e+00  1.02690233e+01    0.00000000e+00  0.00000000e+00  0.00000000e+00    0.00000000e+00  0.00000000e+00  0.00000000e+00 0
-4.00133469e+00  5.29177612e+00  9.33052028e+00    0.00000000e+00  0.00000000e+00  0.00000000e+00    0.00000000e+00  0.00000000e+00  0.00000000e+00 0
 3.22692292e+00 -4.23562668e+00  1.09904554e+01    0.00000000e+00  0.00000000e+00  0.00000000e+00    0.00000000e+00  0.00000000e+00  0.00000000e+00 0
 3.24866637e+00 -4.35075222e+00  1.00281017e+01    0.00000000e+00  0.00000000e+00  0.00000000e+00    0.00000000e+00  0.00000000e+00  0.00000000e+00 0
 3.23708642e+00 -4.12283006e+00  9.07386478e+00    0.00000000e+00  0.00000000e+00  0.00000000e+00    0.00000000e+00  0.00000000e+00  0.00000000e+00 0
 4.95850812e+00 -5.88731915e+00  1.11968343e+01    0.00000000e+00  0.00000000e+00  0.00000000e+00    0.00000000e+00  0.00000000e+00  0.00000000e+00 0
 4.69867177e+00 -5.62902754e+00  1.03597782e+01    0.00000000e+00  0.00000000e+00  0.00000000e+00    0.00000000e+00  0.00000000e+00  0.00000000e+00 0
 4.36431949e+00 -5.78226907e+00  9.45025557e+00    0.00000000e+00  0.00000000e+00  0.00000000e+00    0.00000000e+00  0.00000000e+00  0.00000000e+00 0
 2.03600369e+00 -2.92614711e+00  1.13377640e+01    0.00000000e+00  0.00000000e+00  0.00000000e+00    0.00000000e+00  0.00000000e+00  0.00000000e+00 0
 2.04919271e+00 -3.08754518e+00  1.03789432e+01    0.00000000e+00  0.00000000e+00  0.00000000e+00    0.00000000e+00  0.00000000e+00  0.00000000e+00 0
 2.06892820e+00 -2.74629471e+00  9.50373978e+00    0.00000000e+00  0.00000000e+00  0.00000000e+00    0.00000000e+00  0.00000000e+00  0.00000000e+00 0
 8.08800365e+00 -2.97824766e+00  6.51531847e+00    0.00000000e+00  0.00000000e+00  0.00000000e+00    0.00000000e+00  0.00000000e+00  0.00000000e+00 0
 8.35282678e+00 -2.78133273e+00  7.38916049e+00    0.00000000e+00  0.00000000e+00  0.00000000e+00    0.00000000e+00  0.00000000e+00  0.00000000e+00 0
-8.59274373e+00 -2.77986232e+00  8.30999724e+00    0.00000000e+00  0.00000000e+00  0.00000000e+00    0.00000000e+00  0.00000000e+00  0.00000000e+00 0
 2.91022977e+00  4.50311924e-01  6.90560408e+00    0.00000000e+00  0.00000000e+00  0.00000000e+00    0.00000000e+00  0.00000000e+00  0.00000000e+00 0
 2.55636925e+00  3.25460381e-01  7.71662607e+00    0.00000000e+00  0.00000000e+00  0.00000000e+00    0.00000000e+00  0.00000000e+00  0.00000000e+00 0
 2.58009089e+00  6.95813967e-01  8.61901850e+00    0.00000000e+00  0.00000000e+00  0.00000000e+00    0.00000000e+00  0.00000000e+00  0.00000000e+00 0
 2.87536099e+00  8.52596188e+00  6.64993817e+00    0.00000000e+00  0.00000000e+00  0.00000000e+00    0.00000000e+00  0.00000000e+00  0.00000000e+00 0
 2.80859406e+00 -8.40769370e+00  7.49923977e+00    0.00000000e+00  0.00000000e+00  0.00000000e+00    0.00000000e+00  0.00000000e+00  0.00000000e+00 0
 2.74636296e+00 -8.44611259e+00  8.45828605e+00    0.00000000e+00  0.00000000e+00  0.00000000e+00    0.00000000e+00  0.00000000e+00  0.00000000e+00 0
-5.10668324e+00  8.14286341e+00  6.31648548e+00    0.00000000e+00  0.00000000e+00  0.00000000e+00    0.00000000e+00  0.00000000e+00  0.00000000e+00 0
-5.27406968e+00  8.04117516e+00  7.21134617e+00    0.00000000e+00  0.00000000e+00  0.00000000e+00    0.00000000e+00  0.00000000e+00  0.00000000e+00 0
-5.42374156e+00  8.18619775e+00  8.12762837e+00    0.00000000e+00  0.00000000e+00  0.00000000e+00    0.00000000e+00  0.00000000e+00  0.00000000e+00 0
-4.25610497e+00  4.29436876e+00  1.06192656e+01    0.00000000e+00  0.00000000e+00  0.00000000e+00    0.00000000e+00  0.00000000e+00  0.00000000e+00 0
-4.24284236e+00  4.26641793e+00  9.72800514e+00    0.00000000e+00  0.00000000e+00  0.00000000e+00    0.00000000e+00  0.00000000e+00  0.00000000e+00 0
-4.12341330e+00  4.25112813e+00  8.74901185e+00    0.00000000e+00  0.00000000e+00  0.00000000e+00    0.00000000e+00  0.00000000e+00  0.00000000e+00 0
-2.45293323e+00 -6.16736380e+00  6.49501561e+00    0.00000000e+00  0.00000000e+00  0.00000000e+00    0.00000000e+00  0.00000000e+00  0.00000000e+00 0
-2.42757283e+00 -5.82352203e+00  7.41435996e+00    0.00000000e+00  0.00000000e+00  0.00000000e+00    0.00000000e+00  0.00000000e+00  0.00000000e+00 0
-2.45792370e+00 -5.83647486e+00  8.32405706e+00    0.00000000e+00  0.00000000e+00  0.00000000e+00    0.00000000e+00  0.00000000e+00  0.00000000e+00 0
 6.95718238e+00 -6.92807146e+00  9.80543818e+00    0.00000000e+00  0.00000000e+00  0.00000000e+00    0.00000000e+00  0.00000000e+00  0.00000000e+00 0
 7.37581326e+00 -7.35391964e+00  9.09228021e+00    0.00000000e+00  0.00000000e+00  0.00000000e+00    0.00000000e+00  0.00000000e+00  0.00000000e+00 0
 7.71403901e+00 -7.60800819e+00  8.28146818e+00    0.00000000e+00  0.00000000e+00  0.00000000e+00    0.00000000e+00  0.00000000e+00  0.00000000e+00 0
 4.83018020e+00  1.00791701e+00  7.17032326e+00    0.00000000e+00  0.00000000e+00  0.00000000e+00    0.00000000e+00  0.00000000e+00  0.00000000e+00 0
 5.36154482e+00  4.30949847e-01  7.68148532e+00    0.00000000e+00  0.00000000e+00  0.00000000e+00    0.00000000e+00  0.00000000e+00  0.00000000e+00 0
 5.70365103e+00  2.19284298e-01  8.52262666e+00    0.00000000e+00  0.00000000e+00  0.00000000e+00    0.00000000e+00  0.00000000e+00  0.00000000e+00 0
-7.40006014e+00  5.88761945e+00  1.09660552e+01    0.00000000e+00  0.00000000e+00  0.00000000e+00    0.00000000e+00  0.00000000e+00  0.00000000e+00 0
-7.33708311e+00  5.76624747e+00  1.00340235e+01    0.00000000e+00  0.00000000e+00  0.00000000e+00    0.00000000e+00  0.00000000e+00  0.00000000e+00 0
-7.63431810e+00  5.38263826e+00  9.21574443e+00    0.00000000e+00  0.00000000e+00  0.00000000e+00    0.00000000e+00  0.00000000e+00  0.00000000e+00 0
 8.07245385e+00  6.17933125e+00  7.34450019e+00    0.00000000e+00  0.00000000e+00  0.00000000e+00    0.00000000e+00  0.00000000e+00  0.00000000e+00 0
 7.74772824e+00  5.77107473e+00  8.20199952e+00    0.00000000e+00  0.00000000e+00  0.00000000e+00    0.00000000e+00  0.00000000e+00  0.00000000e+00 0
 7.22119813e+00  5.52938067e+00  8.91355655e+00    0.00000000e+00  0.00000000e+00  0.00000000e+00    0.00000000e+00  0.00000000e+00  0.00000000e+00 0
 6.40934504e+00 -1.77771817e+00  5.60969165e+00    0.00000000e+00  0.00000000e+00  0.00000000e+00    0.00000000e+00  0.00000000e+00  0.00000000e+00 0
 6.38355409e+00 -1.68334876e+00  6.56186096e+00    0.00000000e+00  0.00000000e+00  0.00000000e+00    0.00000000e+00  0.00000000e+00  0.00000000e+00 0
 6.36749421e+00 -1.63771945e+00  7.51520607e+00    0.00000000e+00  0.00000000e+00  0.00000000e+00    0.00000000e+00  0.00000000e+00  0.00000000e+00 0
-7.47791545e+00 -6.02495538e+00  6.14959530e+00    0.00000000e+00  0.00000000e+00  0.00000000e+00    0.00000000e+00  0.00000000e+00  0.00000000e+00 0
-7.86694511e+00 -5.86164106e+00  6.97105869e+00    0.00000000e+00  0.00000000e+00  0.00000000e+00    0.00000000e+00  0.00000000e+00  0.00000000e+00 0
-7.74018086e+00 -5.68221197e+00  7.82342414e+00    0.00000000e+00  0.00000000e+00  0.00000000e+00    0.00000000e+00  0.00000000e+00  0.00000000e+00 0
 2.33978314e+00  8.64132947e-01  1.15967658e+01    0.00000000e+00  0.00000000e+00  0.00000000e+00    0.00000000e+00  0.00000000e+00  0.00000000e+00 0
 2.49314868e+00  5.95494072e-01  1.06668674e+01    0.00000000e+00  0.00000000e+00  0.00000000e+00    0.00000000e+00  0.00000000e+00  0.00000000e+00 0
 2.62324845e+00  5.01573926e-01  9.74285545e+00    0.00000000e+00  0.00000000e+00  0.00000000e+00    0.00000000e+00  0.00000000e+00  0.00000000e+00 0
-1.30900669e+00 -5.20016117e+00  1.06897784e+01    0.00000000e+00  0.00000000e+00  0.00000000e+00    0.00000000e+00  0.00000000e+00  0.00000000e+00 0
-1.41874513e+00 -5.15049700e+00  9.71976544e+00    0.00000000e+00  0.00000000e+00  0.00000000e+00    0.00000000e+00  0.00000000e+00  0.00000000e+00 0
-1.68066789e+00 -5.15558906e+00  8.81622341e+00    0.00000000e+00  0.00000000e+00  0.00000000e+00    0.00000000e+00  0.00000000e+00  0.00000000e+00 0
 2.43051657e-01 -5.78171347e-01  1.15412376e+01    0.00000000e+00  0.00000000e+00  0.00000000e+00    0.00000000e+00  0.00000000e+00  0.00000000e+00 0
 1.62991203e-01 -5.58952008e-01  1.05933057e+01    0.00000000e+00  0.00000000e+00  0.00000000e+00    0.00000000e+00  0.00000000e+00  0.00000000e+00 0
 9.50516448e-02 -7.65349186e-01  9.64114855e+00    0.00000000e+00  0.00000000e+00  0.00000000e+00    0.00000000e+00  0.00000000e+00  0.00000000e+00 0
 6.12590427e+00 -3.77778426e+00  6.30826471e+00    0.00000000e+00  0.00000000e+00  0.00000000e+00    0.00000000e+00  0.00000000e+00  0.00000000e+00 0
 6.07127015e+00 -3.65326884e+00  7.27409765e+00    0.00000000e+00  0.00000000e+00  0.00000000e+00    0.00000000e+00  0.00000000e+00  0.00000000e+00 0
 6.01282318e+00 -3.51017543e+00  8.18206084e+00    0.00000000e+00  0.00000000e+00  0.00000000e+00    0.00000000e+00  0.00000000e+00  0.00000000e+00 0
-7.35302865e+00  4.86093960e+00  7.24583737e+00    0.00000000e+00  0.00000000e+00  0.00000000e+00    0.00000000e+00  0.00000000e+00  0.00000000e+00 0
-7.21424911e+00  4.81905266e+00  8.12118004e+00    0.00000000e+00  0.00000000e+00  0.00000000e+00    0.00000000e+00  0.00000000e+00  0.00000000e+00 0
-7.38355898e+00  4.29827626e+00  8.91388061e+00    0.00000000e+00  0.00000000e+00  0.00000000e+00    0.00000000e+00  0.00000000e+00  0.00000000e+00 0
-3.44372750e+00 -1.88274586e+00  6.50378265e+00    0.00000000e+00  0.00000000e+00  0.00000000e+00    0.00000000e+00  0.00000000e+00  0.00000000e+00 0
-3.89031649e+00 -1.84105949e+00  7.37273931e+00    0.00000000e+00  0.00000000e+00  0.00000000e+00    0.00000000e+00  0.00000000e+00  0.00000000e+00 0
-4.49446027e+00 -2.10658272e+00  8.03332779e+00    0.00000000e+00  0.00000000e+00  0.00000000e+00    0.00000000e+00  0.00000000e+00  0.00000000e+00 0
-1.09385537e+00 -8.55779431e+00  1.11722179e+01    0.00000000e+00  0.00000000e+00  0.00000000e+00    0.00000000e+00  0.00000000e+00  0.00000000e+00 0
-9.14617984e-01  8.56072912e+00  1.02508229e+01    0.00000000e+00  0.00000000e+00  0.00000000e+00    0.00000000e+00  0.00000000e+00  0.00000000e+00 0
-8.92909587e-01  8.21854828e+00  9.37987321e+00    0.00000000e+00  0.00000000e+00  0.00000000e+00    0.00000000e+00  0.00000000e+00  0.00000000e+00 0
-3.73989413e+00 -4.49682344e+00  1.05110393e+01    0.00000000e+00  0.00000000e+00  0.00000000e+00    0.00000000e+00  0.00000000e+00  0.00000000e+00 0
-3.76767207e+00 -4.43140365e+00  9.62768501e+00    0.00000000e+00  0.00000000e+00  0.00000000e+00    0.00000000e+00  0.00000000e+00  0.00000000e+00 0
-3.66933460e+00 -4.48929165e+00  8.66948783e+00    0.00000000e+00  0.00000000e+00  0.00000000e+00    0.00000000e+00  0.00000000e+00  0.00000000e+00 0
 7.46168842e-01 -6.45798324e+00  6.54298809e+00    0.00000000e+00  0.00000000e+00  0.00000000e+00    0.00000000e+00  0.00000000e+00  0.00000000e+00 0
 7.63151301e-01 -6.36151698e+00  7.46597322e+00    0.00000000e+00  0.00000000e+00  0.00000000e+00    0.00000000e+00  0.00000000e+00  0.00000000e+00 0
 7.38703992e-01 -6.47580750e+00  8.42627890e+00    0.00000000e+00  0.00000000e+00  0.00000000e+00    0.00000000e+00  0.00000000e+00  0.00000000e+00 0
 6.31871753e+00  5.47726822e+00  6.82957744e+00    0.00000000e+00  0.00000000e+00  0.00000000e+00    0.00000000e+00  0.00000000e+00  0.00000000e+00 0
 6.03729661e+00  5.39032974e+00  7.70017127e+00    0.00000000e+00  0.00000000e+00  0.00000000e+00    0.00000000e+00  0.00000000e+00  0.00000000e+00 0
 5.47817928e+00  5.21482713e+00  8.45250074e+00    0.00000000e+00  0.00000000e+00  0.00000000e+00    0.00000000e+00  0.00000000e+00  0.00000000e+00 0
-5.09379517e+00 -1.76286877e+00  1.06964131e+01    0.00000000e+00  0.00000000e+00  0.00000000e+00    0.00000000e+00  0.00000000e+00  0.00000000e+00 0
-5.14116829e+00 -1.53738435e+00  9.72241739e+00    0.00000000e+00  0.00000000e+00  0.00000000e+00    0.00000000e+00  0.00000000e+00  0.00000000e+00 0
-5.17998975e+00 -1.57102419e+00  8.80162606e+00    0.00000000e+00  0.00000000e+00  0.00000000e+00    0.00000000e+00  0.00000000e+00  0.00000000e+00 0
-1.63315994e+00  6.16660233e-02  1.16506951e+01    0.00000000e+00  0.00000000e+00  0.00000000e+00    0.00000000e+00  0.00000000e+00  0.00000000e+00 0
-1.24524750e+00 -2.82259151e-02  1.08488820e+01    0.00000000e+00  0.00000000e+00  0.00000000e+00    0.00000000e+00  0.00000000e+00  0.00000000e+00 0
-7.51730867e-01  3.02351238e-02  9.99229021e+00    0.00000000e+00  0.00000000e+00  0.00000000e+00    0.00000000e+00  0.00000000e+00  0.00000000e+00 0
 5.65107758e+00  6.15428754e+00  6.47212926e+00    0.00000000e+00  0.00000000e+00  0.00000000e+00    0.00000000e+00  0.00000000e+00  0.00000000e+00 0
 5.91031498e+00  6.36086670e+00  7.29380594e+00    0.00000000e+00  0.00000000e+00  0.00000000e+00    0.00000000e+00  0.00000000e+00  0.00000000e+00 0
 5.74423724e+00  6.65058060e+00  8.20834149e+00    0.00000000e+00  0.00000000e+00  0.00000000e+00    0.00000000e+00  0.00000000e+00  0.00000000e+00 0
 2.29724882e+00  3.48971488e+00  1.04824217e+01    0.00000000e+00  0.00000000e+00  0.00000000e+00    0.00000000e+00  0.00000000e+00  0.00000000e+00 0
 2.61239425e+00  3.78480972e+00  9.62431572e+00    0.00000000e+00  0.00000000e+00  0.00000000e+00    0.00000000e+00  0.00000000e+00  0.00000000e+00 0
 2.84505220e+00  3.94844005e+00  8.72032268e+00    0.00000000e+00  0.00000000e+00  0.00000000e+00    0.00000000e+00  0.00000000e+00  0.00000000e+00 0
-3.43418248e+00 -2.57420787e+00  1.09494326e+01    0.00000000e+00  0.00000000e+00  0.00000000e+00    0.00000000e+00  0.00000000e+00  0.00000000e+00 0
-3.28914820e+00 -2.68071325e+00  1.00335783e+01    0.00000000e+00  0.00000000e+00  0.00000000e+00    0.00000000e+00  0.00000000e+00  0.00000000e+00 0
-3.29501613e+00 -2.83763726e+00  9.11912914e+00    0.00000000e+00  0.00000000e+00  0.00000000e+00    0.00000000e+00  0.00000000e+00  0.00000000e+00 0
 5.35837252e+00 -3.80965335e+00  1.06617049e+01    0.00000000e+00  0.00000000e+00  0.00000000e+00    0.00000000e+00  0.00000000e+00  0.00000000e+00 0
 5.13413002e+00 -3.91336261e+00  9.69929649e+00    0.00000000e+00  0.00000000e+00  0.00000000e+00    0.00000000e+00  0.00000000e+00  0.00000000e+00 0
 5.39817791e+00 -4.11973059e+00  8.81309042e+00    0.00000000e+00  0.00000000e+00  0.00000000e+00    0.00000000e+00  0.00000000e+00  0.00000000e+00 0
-6.35668566e-01 -7.62514866e-01  6.65846340e+00    0.00000000e+00  0.00000000e+00  0.00000000e+00    0.00000000e+00  0.00000000e+00  0.00000000e+00 0
-7.59418257e-01 -6.22488953e-01  7.63915788e+00    0.00000000e+00  0.00000000e+00  0.00000000e+00    0.00000000e+00  0.00000000e+00  0.00000000e+00 0
-8.15935862e-01 -7.68235725e-01  8.55809444e+00    0.00000000e+00  0.00000000e+00  0.00000000e+00    0.00000000e+00  0.00000000e+00  0.00000000e+00 0
-4.86436586e+00 -3.92022821e+00  1.02393120e+01    0.00000000e+00  0.00000000e+00  0.00000000e+00    0.00000000e+00  0.00000000e+00  0.00000000e+00 0
-4.86096340e+00 -4.16835452e+00  9.42865882e+00    0.00000000e+00  0.00000000e+00  0.00000000e+00    0.00000000e+00  0.00000000e+00  0.00000000e+00 0
-4.81798990e+00 -4.44110212e+00  8.51227040e+00    0.00000000e+00  0.00000000e+00  0.00000000e+00    0.00000000e+00  0.00000000e+00  0.00000000e+00 0
-5.56869444e+00  7.25091126e+00  5.80012309e+00    0.00000000e+00  0.00000000e+00  0.00000000e+00    0.00000000e+00  0.00000000e+00  0.00000000e+00 0
-6.09332062e+00  7.84175771e+00  6.36710454e+00    0.00000000e+00  0.00000000e+00  0.00000000e+00    0.00000000e+00  0.00000000e+00  0.00000000e+00 0
-6.24745594e+00  8.07146261e+00  7.31076737e+00    0.00000000e+00  0.00000000e+00  0.00000000e+00    0.00000000e+00  0.00000000e+00  0.00000000e+00 0
 3.76836563e+00  7.32330101e-03  1.08244048e+01    0.00000000e+00  0.00000000e+00  0.00000000e+00    0.00000000e+00  0.00000000e+00  0.00000000e+00 0
 3.62306120e+00  2.31706265e-01  9.91369396e+00    0.00000000e+00  0.00000000e+00  0.00000000e+00    0.00000000e+00  0.00000000e+00  0.00000000e+00 0
 3.54892768e+00  1.53532925e-02  8.92258761e+00    0.00000000e+00  0.00000000e+00  0.00000000e+00    0.00000000e+00  0.00000000e+00  0.00000000e+00 0
 6.36230036e+00 -6.92330539e+00  7.16029572e+00    0.00000000e+00  0.00000000e+00  0.00000000e+00    0.00000000e+00  0.00000000e+00  0.00000000e+00 0
 7.05789749e+00 -6.71984327e+00  7.71756951e+00    0.00000000e+00  0.00000000e+00  0.00000000e+00    0.00000000e+00  0.00000000e+00  0.00000000e+00 0
 7.48813698e+00 -6.49528128e+00  8.52113010e+00    0.00000000e+00  0.00000000e+00  0.00000000e+00    0.00000000e+00  0.00000000e+00  0.00000000e+00 0
-4.25608246e-01  1.92392141e+00  1.11286792e+01    0.00000000e+00  0.00000000e+00  0.00000000e+00    0.00000000e+00  0.00000000e+00  0.00000000e+00 0
-7.93880959e-01  1.78531039e+00  1.03257382e+01    0.00000000e+00  0.00000000e+00  0.00000000e+00    0.00000000e+00  0.00000000e+00  0.00000000e+00 0
-1.25688658e+00  1.63178860e+00  9.49845910e+00    0.00000000e+00  0.00000000e+00  0.00000000e+00    0.00000000e+00  0.00000000e+00  0.00000000e+00 0
 1.58836483e+00 -7.66924142e+00  1.13948554e+01    0.00000000e+00  0.00000000e+00  0.00000000e+00    0.00000000e+00  0.00000000e+00  0.00000000e+00 0
 1.46085481e+00 -7.67695985e+00  1.04901181e+01    0.00000000e+00  0.00000000e+00  0.00000000e+00    0.00000000e+00  0.00000000e+00  0.00000000e+00 0
 1.61017177e+00 -7.57175787e+00  9.57935415e+00    0.00000000e+00  0.00000000e+00  0.00000000e+00    0.00000000e+00  0.00000000e+00  0.00000000e+00 0
-4.73020382e+00  4.77967501e-01  6.02334702e+00    0.00000000e+00  0.00000000e+00  0.00000000e+00    0.00000000e+00  0.00000000e+00  0.00000000e+00 0
-5.09415786e+00  3.26834169e-01  6.85676403e+00    0.00000000e+00  0.00000000e+00  0.00000000e+00    0.00000000e+00  0.00000000e+00  0.00000000e+00 0
-5.18636771e+00  3.98287420e-02  7.72204680e+00    0.00000000e+00  0.00000000e+00  0.00000000e+00    0.00000000e+00  0.00000000e+00  0.00000000e+00 0
 7.77015598e+00  7.07612550e+00  1.14727031e+01    0.00000000e+00  0.00000000e+00  0.00000000e+00    0.00000000e+00  0.00000000e+00  0.00000000e+00 0
 8.10762877e+00  6.92732767e+00  1.06527761e+01    0.00000000e+00  0.00000000e+00  0.00000000e+00    0.00000000e+00  0.00000000e+00  0.00000000e+00 0
 8.39191723e+00  6.81553385e+00  9.76203517e+00    0.00000000e+00  0.00000000e+00  0.00000000e+00    0.00000000e+00  0.00000000e+00  0.00000000e+00 0
-5.72837724e+00  2.14540956e+00  1.06847921e+01    0.00000000e+00  0.00000000e+00  0.00000000e+00    0.00000000e+00  0.00000000e+00  0.00000000e+00 0
-5.65623814e+00  2.14136656e+00  9.83717252e+00    0.00000000e+00  0.00000000e+00  0.00000000e+00    0.00000000e+00  0.00000000e+00  0.00000000e+00 0
-5.59059131e+00  2.34480034e+00  8.96017745e+00    0.00000000e+00  0.00000000e+00  0.00000000e+00    0.00000000e+00  0.00000000e+00  0.00000000e+00 0
 6.46656012e+00  2.33916403e+00  6.32464757e+00    0.00000000e+00  0.00000000e+00  0.00000000e+00    0.00000000e+00  0.00000000e+00  0.00000000e+00 0
 6.31727324e+00  2.33203296e+00  7.24723883e+00    0.00000000e+00  0.00000000e+00  0.00000000e+00    0.00000000e+00  0.00000000e+00  0.00000000e+00 0
 5.92322960e+00  2.29564750e+00  8.11156189e+00    0.00000000e+00  0.00000000e+00  0.00000000e+00    0.00000000e+00  0.00000000e+00  0.00000000e+00 0
-3.95098715e+00 -1.02732348e+00  1.12194804e+01    0.00000000e+00  0.00000000e+00  0.00000000e+00    0.00000000e+00  0.00000000e+00  0.00000000e+00 0
-3.63593586e+00 -3.65210836e-01  1.05679620e+01    0.00000000e+00  0.00000000e+00  0.00000000e+00    0.00000000e+00  0.00000000e+00  0.00000000e+00 0
-3.29604754e+00  1.26983669e-01  9.86649223e+00    0.00000000e+00  0.00000000e+00  0.00000000e+00    0.00000000e+00  0.00000000e+00  0.00000000e+00 0
-1.38773447e+00 -4.30902728e+00  6.43058482e+00    0.00000000e+00  0.00000000e+00  0.00000000e+00    0.00000000e+00  0.00000000e+00  0.00000000e+00 0
-1.27231851e+00 -4.20867829e+00  7.40941824e+00    0.00000000e+00  0.00000000e+00  0.00000000e+00    0.00000000e+00  0.00000000e+00  0.00000000e+00 0
-1.17498897e+00 -4.19686097e+00  8.43959892e+00    0.00000000e+00  0.00000000e+00  0.00000000e+00    0.00000000e+00  0.00000000e+00  0.00000000e+00 0
 8.12434682e-01  1.10801719e+00  7.27672860e+00    0.00000000e+00  0.00000000e+00  0.00000000e+00    0.00000000e+00  0.00000000e+00  0.00000000e+00 0
 6.62521890e-01  9.88462121e-01  8.20376478e+00    0.00000000e+00  0.00000000e+00  0.00000000e+00    0.00000000e+00  0.00000000e+00  0.00000000e+00 0
 4.24003842e-01  4.92760035e-01  8.93320177e+00    0.00000000e+00  0.00000000e+00  0.00000000e+00    0.00000000e+00  0.00000000e+00  0.00000000e+00 0
 5.21895253e+00 -5.76405171e+00  7.09474041e+00    0.00000000e+00  0.00000000e+00  0.00000000e+00    0.00000000e+00  0.00000000e+00  0.00000000e+00 0
 4.72891340e+00 -5.45424592e+00  7.79331056e+00    0.00000000e+00  0.00000000e+00  0.00000000e+00    0.00000000e+00  0.00000000e+00  0.00000000e+00 0
 4.74662418e+00 -5.05000296e+00  8.63304557e+00    0.00000000e+00  0.00000000e+00  0.00000000e+00    0.00000000e+00  0.00000000e+00  0.00000000e+00 0
-5.40793801e-01 -7.35219498e+00  1.13818483e+01    0.00000000e+00  0.00000000e+00  0.00000000e+00    0.00000000e+00  0.00000000e+00  0.00000000e+00 0
-7.77879306e-01 -7.22587246e+00  1.05199979e+01    0.00000000e+00  0.00000000e+00  0.00000000e+00    0.00000000e+00  0.00000000e+00  0.00000000e+00 0
-5.95141461e-01 -7.39899627e+00  9.65547560e+00    0.00000000e+00  0.00000000e+00  0.00000000e+00    0.00000000e+00  0.00000000e+00  0.00000000e+00 0
-7.76266596e+00 -4.55824453e+00  4.96301911e+00    0.00000000e+00  0.00000000e+00  0.00000000e+00    0.00000000e+00  0.00000000e+00  0.00000000e+00 0
-7.85082258e+00 -4.23014724e+00  5.82639355e+00    0.00000000e+00  0.00000000e+00  0.00000000e+00    0.00000000e+00  0.00000000e+00  0.00000000e+00 0
-7.45222253e+00 -4.04623682e+00  6.70227635e+00    0.00000000e+00  0.00000000e+00  0.00000000e+00    0.00000000e+00  0.00000000e+00  0.00000000e+00 0
-3.61052407e+00 -5.45296146e+00  1.06671268e+01    0.00000000e+00  0.00000000e+00  0.00000000e+00    0.00000000e+00  0.00000000e+00  0.00000000e+00 0
-3.43664280e+00 -5.60486780e+00  9.79963636e+00    0.00000000e+00  0.00000000e+00  0.00000000e+00    0.00000000e+00  0.00000000e+00  0.00000000e+00 0
-3.26420296e+00 -5.41620443e+00  8.89877903e+00    0.00000000e+00  0.00000000e+00  0.00000000e+00    0.00000000e+00  0.00000000e+00  0.00000000e+00 0
-2.83517040e-01  5.83997900e-01  1.15099567e+01    0.00000000e+00  0.00000000e+00  0.00000000e+00    0.00000000e+00  0.00000000e+00  0.00000000e+00 0
-3.81124963e-01  8.44562600e-01  1.05735670e+01    0.00000000e+00  0.00000000e+00  0.00000000e+00    0.00000000e+00  0.00000000e+00  0.00000000e+00 0
-3.71693391e-01  8.79522725e-01  9.63475976e+00    0.00000000e+00  0.00000000e+00  0.00000000e+00    0.00000000e+00  0.00000000e+00  0.00000000e+00 0
 1.85296811e+00 -4.43026918e-01  1.10370203e+01    0.00000000e+00  0.00000000e+00  0.00000000e+00    0.00000000e+00  0.00000000e+00  0.00000000e+00 0
 1.64456896e+00 -1.85894222e-01  1.01797907e+01    0.00000000e+00  0.00000000e+00  0.00000000e+00    0.00000000e+00  0.00000000e+00  0.00000000e+00 0
 1.47108271e+00  2.91041493e-01  9.38249774e+00    0.00000000e+00  0.00000000e+00  0.00000000e+00    0.00000000e+00  0.00000000e+00  0.00000000e+00 0
 8.27129133e+00 -3.97005411e+00  1.04763512e+01    0.00000000e+00  0.00000000e+00  0.00000000e+00    0.00000000e+00  0.00000000e+00  0.00000000e+00 0
 7.99532900e+00 -3.76193112e+00  9.61824006e+00    0.00000000e+00  0.00000000e+00  0.00000000e+00    0.00000000e+00  0.00000000e+00  0.00000000e+00 0
 7.74939493e+00 -3.95231028e+00  8.74401410e+00    0.00000000e+00  0.00000000e+00  0.00000000e+00    0.00000000e+00  0.00000000e+00  0.00000000e+00 0
 5.92629878e+00  1.40789765e+00  6.58147739e+00    0.00000000e+00  0.00000000e+00  0.00000000e+00    0.00000000e+00  0.00000000e+00  0.00000000e+00 0
 5.73012082e+00  1.38086913e+00  7.49520129e+00    0.00000000e+00  0.00000000e+00  0.00000000e+00    0.00000000e+00  0.00000000e+00  0.00000000e+00 0
 5.36192772e+00  1.29890660e+00  8.41194636e+00    0.00000000e+00  0.00000000e+00  0.00000000e+00    0.00000000e+00  0.00000000e+00  0.00000000e+00 0
-1.14734024e+00  8.12508911e+00  7.37019932e+00    0.00000000e+00  0.00000000e+00  0.00000000e+00    0.00000000e+00  0.00000000e+00  0.00000000e+00 0
-1.15812793e+00  8.29820234e+00  8.30621802e+00    0.00000000e+00  0.00000000e+00  0.00000000e+00    0.00000000e+00  0.00000000e+00  0.00000000e+00 0
-1.77390392e+00  8.45106972e+00  9.03888084e+00    0.00000000e+00  0.00000000e+00  0.00000000e+00    0.00000000e+00  0.00000000e+00  0.00000000e+00 0
 5.04511810e+00  6.92288631e+00  6.31944220e+00    0.00000000e+00  0.00000000e+00  0.00000000e+00    0.00000000e+00  0.00000000e+00  0.00000000e+00 0
 4.82115439e+00  7.02236904e+00  7.17999745e+00    0.00000000e+00  0.00000000e+00  0.00000000e+00    0.00000000e+00  0.00000000e+00  0.00000000e+00 0
 4.75367353e+00  7.04048111e+00  8.10613715e+00    0.00000000e+00  0.00000000e+00  0.00000000e+00    0.00000000e+00  0.00000000e+00  0.00000000e+00 0
 2.62419623e+00 -7.09370944e+00  1.15456382e+01    0.00000000e+00  0.00000000e+00  0.00000000e+00    0.00000000e+00  0.00000000e+00  0.00000000e+00 0
 2.37248602e+00 -7.08566935e+00  1.06546824e+01    0.00000000e+00  0.00000000e+00  0.00000000e+00    0.00000000e+00  0.00000000e+00  0.00000000e+00 0
 2.37173782e+00 -6.90150565e+00  9.66475568e+00    0.00000000e+00  0.00000000e+00  0.00000000e+00    0.00000000e+00  0.00000000e+00  0.00000000e+00 0
 2.68803941e+00 -4.98185413e+00  1.06290269e+01    0.00000000e+00  0.00000000e+00  0.00000000e+00    0.00000000e+00  0.00000000e+00  0.00000000e+00 0
 2.46336161e+00 -5.04549428e+00  9.74085457e+00    0.00000000e+00  0.00000000e+00  0.00000000e+00    0.00000000e+00  0.00000000e+00  0.00000000e+00 0
 2.01301915e+00 -4.95537383e+00  8.90052127e+00    0.00000000e+00  0.00000000e+00  0.00000000e+00    0.00000000e+00  0.00000000e+00  0.00000000e+00 0
-1.83411584e+00 -3.94312936e+00  1.12018512e+01    0.00000000e+00  0.00000000e+00  0.00000000e+00    0.00000000e+00  0.00000000e+00  0.00000000e+00 0
-1.82732862e+00 -4.03765232e+00  1.02687255e+01    0.00000000e+00  0.00000000e+00  0.00000000e+00    0.00000000e+00  0.00000000e+00  0.00000000e+00 0
-1.77888666e+00 -4.08377486e+00  9.32214752e+00    0.00000000e+00  0.00000000e+00  0.00000000e+00    0.00000000e+00  0.00000000e+00  0.00000000e+00 0
 7.27045834e+00 -3.73203257e+00  1.10382072e+01    0.00000000e+00  0.00000000e+00  0.00000000e+00    0.00000000e+00  0.00000000e+00  0.00000000e+00 0
 7.14309274e+00 -3.64897421e+00  1.01015861e+01    0.00000000e+00  0.00000000e+00  0.00000000e+00    0.00000000e+00  0.00000000e+00  0.00000000e+00 0
 6.90270770e+00 -3.39630391e+00  9.24737335e+00    0.00000000e+00  0.00000000e+00  0.00000000e+00    0.00000000e+00  0.00000000e+00  0.00000000e+00 0
-2.94231375e-01 -5.51134935e+00  1.09777558e+01    0.00000000e+00  0.00000000e+00  0.00000000e+00    0.00000000e+00  0.00000000e+00  0.00000000e+00 0
-4.07519971e-01 -5.37308860e+00  1.00440449e+01    0.00000000e+00  0.00000000e+00  0.00000000e+00    0.00000000e+00  0.00000000e+00  0.00000000e+00 0
-4.57575748e-01 -5.13396332e+00  9.16389945e+00    0.00000000e+00  0.00000000e+00  0.00000000e+00    0.00000000e+00  0.00000000e+00  0.00000000e+00 0
 5.21257396e+00  4.43901103e+00  6.31001781e+00    0.00000000e+00  0.00000000e+00  0.00000000e+00    0.00000000e+00  0.00000000e+00  0.00000000e+00 0
 5.57215569e+00  4.52686889e+00  7.17680456e+00    0.00000000e+00  0.00000000e+00  0.00000000e+00    0.00000000e+00  0.00000000e+00  0.00000000e+00 0
 6.31606358e+00  4.36292496e+00  7.83158550e+00    0.00000000e+00  0.00000000e+00  0.00000000e+00    0.00000000e+00  0.00000000e+00  0.00000000e+00 0
-6.61749428e+00  6.72361044e+00  6.86753555e+00    0.00000000e+00  0.00000000e+00  0.00000000e+00    0.00000000e+00  0.00000000e+00  0.00000000e+00 0
-6.70988616e+00  7.03096199e+00  7.78040441e+00    0.00000000e+00  0.00000000e+00  0.00000000e+00    0.00000000e+00  0.00000000e+00  0.00000000e+00 0
-6.19385492e+00  6.71369350e+00  8.55021162e+00    0.00000000e+00  0.00000000e+00  0.00000000e+00    0.00000000e+00  0.00000000e+00  0.00000000e+00 0
-4.33614076e+00  7.12197920e-01  1.12757174e+01    0.00000000e+00  0.00000000e+00  0.00000000e+00    0.00000000e+00  0.00000000e+00  0.00000000e+00 0
-4.12213592e+00  9.15446097e-01  1.02754290e+01    0.00000000e+00  0.00000000e+00  0.00000000e+00    0.00000000e+00  0.00000000e+00  0.00000000e+00 0
-3.98865325e+00  1.27579871e+00  9.43966005e+00    0.00000000e+00  0.00000000e+00  0.00000000e+00    0.00000000e+00  0.00000000e+00  0.00000000e+00 0
-5.98727735e+00  6.21168599e+00  7.48152268e+00    0.00000000e+00  0.00000000e+00  0.00000000e+00    0.00000000e+00  0.00000000e+00  0.00000000e+00 0
-5.45538442e+00  5.98446651e+00  8.21180274e+00    0.00000000e+00  0.00000000e+00  0.00000000e+00    0.00000000e+00  0.00000000e+00  0.00000000e+00 0
-4.79269691e+00  5.63636352e+00  8.77269908e+00    0.00000000e+00  0.00000000e+00  0.00000000e+00    0.00000000e+00  0.00000000e+00  0.00000000e+00 0
-2.14471601e+00  7.93189743e+00  1.14149284e+01    0.00000000e+00  0.00000000e+00  0.00000000e+00    0.00000000e+00  0.00000000e+00  0.00000000e+00 0
-2.19313133e+00  7.54986201e+00  1.05956951e+01    0.00000000e+00  0.00000000e+00  0.00000000e+00    0.00000000e+00  0.00000000e+00  0.00000000e+00 0
-1.94600118e+00  7.40465593e+00  9.72871936e+00    0.00000000e+00  0.00000000e+00  0.00000000e+00    0.00000000e+00  0.00000000e+00  0.00000000e+00 0
-3.33243428e+00  8.57974502e-01  7.03286155e+00    0.00000000e+00  0.00000000e+00  0.00000000e+00    0.00000000e+00  0.00000000e+00  0.00000000e+00 0
-3.45167020e+00  7.78047374e-01  7.90056324e+00    0.00000000e+00  0.00000000e+00  0.00000000e+00    0.00000000e+00  0.00000000e+00  0.00000000e+00 0
-3.38144319e+00  6.67612407e-01  8.88786909e+00    0.00000000e+00  0.00000000e+00  0.00000000e+00    0.00000000e+00  0.00000000e+00  0.00000000e+00 0
 2.17846122e+00 -4.14169657e+00  1.12703495e+01    0.00000000e+00  0.00000000e+00  0.00000000e+00    0.00000000e+00  0.00000000e+00  0.00000000e+00 0
 2.22318247e+00 -4.13682752e+00  1.03587355e+01    0.00000000e+00  0.00000000e+00  0.00000000e+00    0.00000000e+00  0.00000000e+00  0.00000000e+00 0
 2.30216283e+00 -3.80393586e+00  9.49004490e+00    0.00000000e+00  0.00000000e+00  0.00000000e+00    0.00000000e+00  0.00000000e+00  0.00000000e+00 0
-3.83327984e+00 -5.86695674e+00  6.22679004e+00    0.00000000e+00  0.00000000e+00  0.00000000e+00    0.00000000e+00  0.00000000e+00  0.00000000e+00 0
-3.61895484e+00 -5.75543236e+00  7.18650457e+00    0.00000000e+00  0.00000000e+00  0.00000000e+00    0.00000000e+00  0.00000000e+00  0.00000000e+00 0
-3.82292622e+00 -5.26511425e+00  7.92931683e+00    0.00000000e+00  0.00000000e+00  0.00000000e+00    0.00000000e+00  0.00000000e+00  0.00000000e+00 0
 5.98653627e-01 -2.40052969e+00  7.65887941e+00    0.00000000e+00  0.00000000e+00  0.00000000e+00    0.00000000e+00  0.00000000e+00  0.00000000e+00 0
 2.41821168e-01 -2.92472402e+00  8.30657068e+00    0.00000000e+00  0.00000000e+00  0.00000000e+00    0.00000000e+00  0.00000000e+00  0.00000000e+00 0
-3.04280946e-01 -3.21267630e+00  9.00723006e+00    0.00000000e+00  0.00000000e+00  0.00000000e+00    0.00000000e+00  0.00000000e+00  0.00000000e+00 0
 4.45328762e+00 -8.15285556e+00  1.08237500e+01    0.00000000e+00  0.00000000e+00  0.00000000e+00    0.00000000e+00  0.00000000e+00  0.00000000e+00 0
 4.23664294e+00 -8.39859368e+00  9.91837448e+00    0.00000000e+00  0.00000000e+00  0.00000000e+00    0.00000000e+00  0.00000000e+00  0.00000000e+00 0
 4.12127458e+00  8.50387595e+00  9.02410849e+00    0.00000000e+00  0.00000000e+00  0.00000000e+00    0.00000000e+00  0.00000000e+00  0.00000000e+00 0
 3.51315091e+00 -7.32815307e+00  6.45727652e+00    0.00000000e+00  0.00000000e+00  0.00000000e+00    0.00000000e+00  0.00000000e+00  0.00000000e+00 0
 3.26590908e+00 -7.29436854e+00  7.32506616e+00    0.00000000e+00  0.00000000e+00  0.00000000e+00    0.00000000e+00  0.00000000e+00  0.00000000e+00 0
 3.37371820e+00 -7.41513323e+00  8.21770108e+00    0.00000000e+00  0.00000000e+00  0.00000000e+00    0.00000000e+00  0.00000000e+00  0.00000000e+00 0
-4.07968802e+00  3.06236818e+00  1.11832577e+01    0.00000000e+00  0.00000000e+00  0.00000000e+00    0.00000000e+00  0.00000000e+00  0.00000000e+00 0
-3.88832750e+00  3.22697798e+00  1.03024724e+01    0.00000000e+00  0.00000000e+00  0.00000000e+00    0.00000000e+00  0.00000000e+00  0.00000000e+00 0
-3.63922837e+00  3.44859761e+00  9.44230701e+00    0.00000000e+00  0.00000000e+00  0.00000000e+00    0.00000000e+00  0.00000000e+00  0.00000000e+00 0
-3.32410176e+00  6.06429906e+00  1.13287353e+01    0.00000000e+00  0.00000000e+00  0.00000000e+00    0.00000000e+00  0.00000000e+00  0.00000000e+00 0
-3.27689861e+00  6.06587848e+00  1.04404664e+01    0.00000000e+00  0.00000000e+00  0.00000000e+00    0.00000000e+00  0.00000000e+00  0.00000000e+00 0
-3.16493668e+00  5.83525280e+00  9.53911584e+00    0.00000000e+00  0.00000000e+00  0.00000000e+00    0.00000000e+00  0.00000000e+00  0.00000000e+00 0
-4.18204387e+00  7.18997476e+00  6.54842040e+00    0.00000000e+00  0.00000000e+00  0.00000000e+00    0.00000000e+00  0.00000000e+00  0.00000000e+00 0
-4.33814083e+00  7.42542931e+00  7.43134474e+00    0.00000000e+00  0.00000000e+00  0.00000000e+00    0.00000000e+00  0.00000000e+00  0.00000000e+00 0
-4.45443795e+00  8.02495256e+00  8.15025525e+00    0.00000000e+00  0.00000000e+00  0.00000000e+00    0.00000000e+00  0.00000000e+00  0.00000000e+00 0
-1.05144270e+00  5.32425985e+00  7.31794482e+00    0.00000000e+00  0.00000000e+00  0.00000000e+00    0.00000000e+00  0.00000000e+00  0.00000000e+00 0
-1.19875347e+00  4.78668525e+00  8.06785213e+00    0.00000000e+00  0.00000000e+00  0.00000000e+00    0.00000000e+00  0.00000000e+00  0.00000000e+00 0
-1.55460366e+00  4.50319163e+00  8.91387203e+00    0.00000000e+00  0.00000000e+00  0.00000000e+00    0.00000000e+00  0.00000000e+00  0.00000000e+00 0
-4.50150048e+00  6.05824426e+00  6.72945651e+00    0.00000000e+00  0.00000000e+00  0.00000000e+00    0.00000000e+00  0.00000000e+00  0.00000000e+00 0
-4.52982391e+00  6.46526157e+00  7.50200665e+00    0.00000000e+00  0.00000000e+00  0.00000000e+00    0.00000000e+00  0.00000000e+00  0.00000000e+00 0
-4.74398166e+00  6.63286209e+00  8.38419952e+00    0.00000000e+00  0.00000000e+00  0.00000000e+00    0.00000000e+00  0.00000000e+00  0.00000000e+00 0
-7.59942078e+00  1.57170527e+00  6.34546302e+00    0.00000000e+00  0.00000000e+00  0.00000000e+00    0.00000000e+00  0.00000000e+00  0.00000000e+00 0
-7.45087152e+00  1.23496471e+00  7.15254933e+00    0.00000000e+00  0.00000000e+00  0.00000000e+00    0.00000000e+00  0.00000000e+00  0.00000000e+00 0
-7.45214728e+00  1.17846903e+00  8.10064143e+00    0.00000000e+00  0.00000000e+00  0.00000000e+00    0.00000000e+00  0.00000000e+00  0.00000000e+00 0
-7.76867116e+00 -2.03299603e+00  5.67472384e+00    0.00000000e+00  0.00000000e+00  0.00000000e+00    0.00000000e+00  0.00000000e+00  0.00000000e+00 0
-7.93949853e+00 -2.10296167e+00  6.57441903e+00    0.00000000e+00  0.00000000e+00  0.00000000e+00    0.00000000e+00  0.00000000e+00  0.00000000e+00 0
-7.42703597e+00 -2.49724819e+00  7.27577804e+00    0.00000000e+00  0.00000000e+00  0.00000000e+00    0.00000000e+00  0.00000000e+00  0.00000000e+00 0
 1.44686754e+00 -2.61135379e+00  6.92192278e+00    0.00000000e+00  0.00000000e+00  0.00000000e+00    0.00000000e+00  0.00000000e+00  0.00000000e+00 0
 1.55129509e+00 -2.55192940e+00  7.87326754e+00    0.00000000e+00  0.00000000e+00  0.00000000e+00    0.00000000e+00  0.00000000e+00  0.00000000e+00 0
 1.33092446e+00 -2.77976773e+00  8.71148227e+00    0.00000000e+00  0.00000000e+00  0.00000000e+00    0.00000000e+00  0.00000000e+00  0.00000000e+00 0
-7.97012115e+00 -5.55097758e+00  1.05595205e+01    0.00000000e+00  0.00000000e+00  0.00000000e+00    0.00000000e+00  0.00000000e+00  0.00000000e+00 0
-7.49516907e+00 -5.64016215e+00  9.78271215e+00    0.00000000e+00  0.00000000e+00  0.00000000e+00    0.00000000e+00  0.00000000e+00  0.00000000e+00 0
-7.15588084e+00 -5.78155355e+00  8.92773684e+00    0.00000000e+00  0.00000000e+00  0.00000000e+00    0.00000000e+00  0.00000000e+00  0.00000000e+00 0
-1.07436325e-01  8.01057268e+00  7.05796589e+00    0.00000000e+00  0.00000000e+00  0.00000000e+00    0.00000000e+00  0.00000000e+00  0.00000000e+00 0
-1.16614824e-01  7.95121900e+00  7.98565013e+00    0.00000000e+00  0.00000000e+00  0.00000000e+00    0.00000000e+00  0.00000000e+00  0.00000000e+00 0
 1.45996107e-01  8.02881133e+00  8.83836401e+00    0.00000000e+00  0.00000000e+00  0.00000000e+00    0.00000000e+00  0.00000000e+00  0.00000000e+00 0
-6.37163106e+00  8.34753931e+00  1.04061295e+01    0.00000000e+00  0.00000000e+00  0.00000000e+00    0.00000000e+00  0.00000000e+00  0.00000000e+00 0
-6.09204585e+00  8.23967150e+00  9.52643729e+00    0.00000000e+00  0.00000000e+00  0.00000000e+00    0.00000000e+00  0.00000000e+00  0.00000000e+00 0
-6.40799441e+00  7.99782232e+00  8.70134598e+00    0.00000000e+00  0.00000000e+00  0.00000000e+00    0.00000000e+00  0.00000000e+00  0.00000000e+00 0
-7.03897511e+00 -2.81078993e+00  1.03055893e+01    0.00000000e+00  0.00000000e+00  0.00000000e+00    0.00000000e+00  0.00000000e+00  0.00000000e+00 0
-6.79774689e+00 -2.91975426e+00  9.39261661e+00    0.00000000e+00  0.00000000e+00  0.00000000e+00    0.00000000e+00  0.00000000e+00  0.00000000e+00 0
-6.22068570e+00 -2.89160821e+00  8.67091700e+00    0.00000000e+00  0.00000000e+00  0.00000000e+00    0.00000000e+00  0.00000000e+00  0.00000000e+00 0
-4.97341244e-01  6.74805201e+00  1.19019796e+01    0.00000000e+00  0.00000000e+00  0.00000000e+00    0.00000000e+00  0.00000000e+00  0.00000000e+00 0
-5.32030571e-01  6.53952159e+00  1.09891916e+01    0.00000000e+00  0.00000000e+00  0.00000000e+00    0.00000000e+00  0.00000000e+00  0.00000000e+00 0
-4.91085389e-01  6.63179139e+00  1.00746087e+01    0.00000000e+00  0.00000000e+00  0.00000000e+00    0.00000000e+00  0.00000000e+00  0.00000000e+00 0
-8.26757463e+00 -2.94493288e+00  5.91212386e+00    0.00000000e+00  0.00000000e+00  0.00000000e+00    0.00000000e+00  0.00000000e+00  0.00000000e+00 0
-8.14901629e+00 -3.24371026e+00  6.81219342e+00    0.00000000e+00  0.00000000e+00  0.00000000e+00    0.00000000e+00  0.00000000e+00  0.00000000e+00 0
-7.88713047e+00 -3.41701697e+00  7.71016209e+00    0.00000000e+00  0.00000000e+00  0.00000000e+00    0.00000000e+00  0.00000000e+00  0.00000000e+00 0
 3.50664053e+00 -4.24091441e+00  6.45203788e+00    0.00000000e+00  0.00000000e+00  0.00000000e+00    0.00000000e+00  0.00000000e+00  0.00000000e+00 0
 3.82262267e+00 -4.35155721e+00  7.30461734e+00    0.00000000e+00  0.00000000e+00  0.00000000e+00    0.00000000e+00  0.00000000e+00  0.00000000e+00 0
 3.94774797e+00 -4.41383982e+00  8.28984216e+00    0.00000000e+00  0.00000000e+00  0.00000000e+00    0.00000000e+00  0.00000000e+00  0.00000000e+00 0
-7.48755517e+00 -5.58833972e-01  1.03781553e+01    0.00000000e+00  0.00000000e+00  0.00000000e+00    0.00000000e+00  0.00000000e+00  0.00000000e+00 0
-7.82356824e+00 -2.85712796e-01  9.55499602e+00    0.00000000e+00  0.00000000e+00  0.00000000e+00    0.00000000e+00  0.00000000e+00  0.00000000e+00 0
-7.87822815e+00 -3.97005386e-01  8.61316926e+00    0.00000000e+00  0.00000000e+00  0.00000000e+00    0.00000000e+00  0.00000000e+00  0.00000000e+00 0
-2.89313857e+00 -7.80528266e+00  6.73932158e+00    0.00000000e+00  0.00000000e+00  0.00000000e+00    0.00000000e+00  0.00000000e+00  0.00000000e+00 0
-2.93474220e+00 -7.63918967e+00  7.67003349e+00    0.00000000e+00  0.00000000e+00  0.00000000e+00    0.00000000e+00  0.00000000e+00  0.00000000e+00 0
-3.03160016e+00 -7.32802502e+00  8.55889129e+00    0.00000000e+00  0.00000000e+00  0.00000000e+00    0.00000000e+00  0.00000000e+00  0.00000000e+00 0
 4.09323418e+00  5.03974309e+00  6.45457624e+00    0.00000000e+00  0.00000000e+00  0.00000000e+00    0.00000000e+00  0.00000000e+00  0.00000000e+00 0
 4.25051612e+00  5.17980074e+00  7.30162438e+00    0.00000000e+00  0.00000000e+00  0.00000000e+00    0.00000000e+00  0.00000000e+00  0.00000000e+00 0
 4.44712612e+00  5.13460599e+00  8.23011439e+00    0.00000000e+00  0.00000000e+00  0.00000000e+00    0.00000000e+00  0.00000000e+00  0.00000000e+00 0
-8.27361552e+00 -1.10954621e+00  1.05110514e+01    0.00000000e+00  0.00000000e+00  0.00000000e+00    0.00000000e+00  0.00000000e+00  0.00000000e+00 0
-8.25322248e+00 -1.29589642e+00  9.57802332e+00    0.00000000e+00  0.00000000e+00  0.00000000e+00    0.00000000e+00  0.00000000e+00  0.00000000e+00 0
-7.91198853e+00 -1.38530000e+00  8.71573352e+00    0.00000000e+00  0.00000000e+00  0.00000000e+00    0.00000000e+00  0.00000000e+00  0.00000000e+00 0
 2.42288068e+00 -7.49681693e+00  6.94163921e+00    0.00000000e+00  0.00000000e+00  0.00000000e+00    0.00000000e+00  0.00000000e+00  0.00000000e+00 0
 2.21074798e+00 -7.44065564e+00  7.82349385e+00    0.00000000e+00  0.00000000e+00  0.00000000e+00    0.00000000e+00  0.00000000e+00  0.00000000e+00 0
 2.35063340e+00 -7.44858854e+00  8.72574539e+00    0.00000000e+00  0.00000000e+00  0.00000000e+00    0.00000000e+00  0.00000000e+00  0.00000000e+00 0
 1.29703106e+00  6.38559157e+00  1.12466722e+01    0.00000000e+00  0.00000000e+00  0.00000000e+00    0.00000000e+00  0.00000000e+00  0.00000000e+00 0
 8.87281644e-01  6.64583604e+00  1.04314887e+01    0.00000000e+00  0.00000000e+00  0.00000000e+00    0.00000000e+00  0.00000000e+00  0.00000000e+00 0
 5.86858277e-01  6.78749344e+00  9.60038453e+00    0.00000000e+00  0.00000000e+00  0.00000000e+00    0.00000000e+00  0.00000000e+00  0.00000000e+00 0
-3.50635884e-01  4.39214933e+00  7.16571607e+00    0.00000000e+00  0.00000000e+00  0.00000000e+00    0.00000000e+00  0.00000000e+00  0.00000000e+00 0
 2.50333552e-02  4.72643336e+00  7.98463483e+00    0.00000000e+00  0.00000000e+00  0.00000000e+00    0.00000000e+00  0.00000000e+00  0.00000000e+00 0
 2.93547695e-01  5.16664550e+00  8.75036892e+00    0.00000000e+00  0.00000000e+00  0.00000000e+00    0.00000000e+00  0.00000000e+00  0.00000000e+00 0
-5.52505063e-01 -1.53458546e+00  1.13441339e+01    0.00000000e+00  0.00000000e+00  0.00000000e+00    0.00000000e+00  0.00000000e+00  0.00000000e+00 0
-7.49545594e-01 -1.24138693e+00  1.04867626e+01    0.00000000e+00  0.00000000e+00  0.00000000e+00    0.00000000e+00  0.00000000e+00  0.00000000e+00 0
-8.65230149e-01 -1.30538552e+00  9.51981763e+00    0.00000000e+00  0.00000000e+00  0.00000000e+00    0.00000000e+00  0.00000000e+00  0.00000000e+00 0
 8.11295452e+00  2.41558435e+00  1.13224307e+01    0.00000000e+00  0.00000000e+00  0.00000000e+00    0.00000000e+00  0.00000000e+00  0.00000000e+00 0
 8.16505313e+00  2.29339801e+00  1.04181106e+01    0.00000000e+00  0.00000000e+00  0.00000000e+00    0.00000000e+00  0.00000000e+00  0.00000000e+00 0
 8.01964526e+00  2.16279631e+00  9.48154773e+00    0.00000000e+00  0.00000000e+00  0.00000000e+00    0.00000000e+00  0.00000000e+00  0.00000000e+00 0
-5.92681887e+00 -5.18483881e-01  5.39612135e+00    0.00000000e+00  0.00000000e+00  0.00000000e+00    0.00000000e+00  0.00000000e+00  0.00000000e+00 0
-5.78249881e+00 -6.09123825e-01  6.34754648e+00    0.00000000e+00  0.00000000e+00  0.00000000e+00    0.00000000e+00  0.00000000e+00  0.00000000e+00 0
-5.79780027e+00 -8.24031104e-01  7.27384617e+00    0.00000000e+00  0.00000000e+00  0.00000000e+00    0.00000000e+00  0.00000000e+00  0.00000000e+00 0
 7.15966691e+00  8.74219411e-01  6.06778152e+00    0.00000000e+00  0.00000000e+00  0.00000000e+00    0.00000000e+00  0.00000000e+00  0.00000000e+00 0
 7.37214148e+00  8.64813531e-01  6.97020734e+00    0.00000000e+00  0.00000000e+00  0.00000000e+00    0.00000000e+00  0.00000000e+00  0.00000000e+00 0
 7.39496438e+00  8.37823385e-01  7.94369424e+00    0.00000000e+00  0.00000000e+00  0.00000000e+00    0.00000000e+00  0.00000000e+00  0.00000000e+00 0
-1.26894789e+00  3.54494234e+00  6.87691142e+00    0.00000000e+00  0.00000000e+00  0.00000000e+00    0.00000000e+00  0.00000000e+00  0.00000000e+00 0
-1.12121362e+00  3.74771493e+00  7.76088947e+00    0.00000000e+00  0.00000000e+00  0.00000000e+00    0.00000000e+00  0.00000000e+00  0.00000000e+00 0
-6.53264460e-01  3.98160296e+00  8.54340530e+00    0.00000000e+00  0.00000000e+00  0.00000000e+00    0.00000000e+00  0.00000000e+00  0.00000000e+00 0
-4.53245206e+00 -5.95083393e+00  1.13334009e+01    0.00000000e+00  0.00000000e+00  0.00000000e+00    0.00000000e+00  0.00000000e+00  0.00000000e+00 0
-4.35891699e+00 -6.10782937e+00  1.04622780e+01    0.00000000e+00  0.00000000e+00  0.00000000e+00    0.00000000e+00  0.00000000e+00  0.00000000e+00 0
-4.06791354e+00 -6.36112721e+00  9.55679980e+00    0.00000000e+00  0.00000000e+00  0.00000000e+00    0.00000000e+00  0.00000000e+00  0.00000000e+00 0
-8.56394367e+00 -8.03449206e+00  6.35073868e+00    0.00000000e+00  0.00000000e+00  0.00000000e+00    0.00000000e+00  0.00000000e+00  0.00000000e+00 0
-8.55441079e+00 -7.74489725e+00  7.25657618e+00    0.00000000e+00  0.00000000e+00  0.00000000e+00    0.00000000e+00  0.00000000e+00  0.00000000e+00 0
-8.47902932e+00 -7.51226915e+00  8.18981992e+00    0.00000000e+00  0.00000000e+00  0.00000000e+00    0.00000000e+00  0.00000000e+00  0.00000000e+00 0
-4.34413179e+00 -6.71597006e+00  6.70712641e+00    0.00000000e+00  0.00000000e+00  0.00000000e+00    0.00000000e+00  0.00000000e+00  0.00000000e+00 0
-4.36727142e+00 -6.38199577e+00  7.59600965e+00    0.00000000e+00  0.00000000e+00  0.00000000e+00    0.00000000e+00  0.00000000e+00  0.00000000e+00 0
-4.06586623e+00 -6.22267404e+00  8.45765959e+00    0.00000000e+00  0.00000000e+00  0.00000000e+00    0.00000000e+00  0.00000000e+00  0.00000000e+00 0
 6.53125043e+00  2.11159159e+00  1.08342110e+01    0.00000000e+00  0.00000000e+00  0.00000000e+00    0.00000000e+00  0.00000000e+00  0.00000000e+00 0
 6.24774667e+00  2.13427091e+00  9.91804488e+00    0.00000000e+00  0.00000000e+00  0.00000000e+00    0.00000000e+00  0.00000000e+00  0.00000000e+00 0
 6.08211730e+00  1.78849155e+00  9.02040462e+00    0.00000000e+00  0.00000000e+00  0.00000000e+00    0.00000000e+00  0.00000000e+00  0.00000000e+00 0
-3.64794002e+00 -1.08881105e+00  5.96137542e+00    0.00000000e+00  0.00000000e+00  0.00000000e+00    0.00000000e+00  0.00000000e+00  0.00000000e+00 0
-3.61162493e+00 -9.19661790e-01  6.90451392e+00    0.00000000e+00  0.00000000e+00  0.00000000e+00    0.00000000e+00  0.00000000e+00  0.00000000e+00 0
-3.59762910e+00 -7.87421150e-01  7.80565451e+00    0.00000000e+00  0.00000000e+00  0.00000000e+00    0.00000000e+00  0.00000000e+00  0.00000000e+00 0
-2.18167249e+00 -1.69874720e+00  1.14999828e+01    0.00000000e+00  0.00000000e+00  0.00000000e+00    0.00000000e+00  0.00000000e+00  0.00000000e+00 0
-2.02488844e+00 -1.25143106e+00  1.07283614e+01    0.00000000e+00  0.00000000e+00  0.00000000e+00    0.00000000e+00  0.00000000e+00  0.00000000e+00 0
-1.65915831e+00 -7.61816919e-01  1.00295119e+01    0.00000000e+00  0.00000000e+00  0.00000000e+00    0.00000000e+00  0.00000000e+00  0.00000000e+00 0
 4.57200284e+00 -6.87476693e+00  1.12384292e+01    0.00000000e+00  0.00000000e+00  0.00000000e+00    0.00000000e+00  0.00000000e+00  0.00000000e+00 0
 4.68497387e+00 -7.06620553e+00  1.03664961e+01    0.00000000e+00  0.00000000e+00  0.00000000e+00    0.00000000e+00  0.00000000e+00  0.00000000e+00 0
 4.70310001e+00 -7.34018472e+00  9.50545430e+00    0.00000000e+00  0.00000000e+00  0.00000000e+00    0.00000000e+00  0.00000000e+00  0.00000000e+00 0
-2.65074163e+00 -3.21874104e-01  6.47554358e+00    0.00000000e+00  0.00000000e+00  0.00000000e+00    0.00000000e+00  0.00000000e+00  0.00000000e+00 0
-2.93248720e+00 -1.77943079e-01  7.33334301e+00    0.00000000e+00  0.00000000e+00  0.00000000e+00    0.00000000e+00  0.00000000e+00  0.00000000e+00 0
-2.89012616e+00 -1.09934035e-01  8.25662313e+00    0.00000000e+00  0.00000000e+00  0.00000000e+00    0.00000000e+00  0.00000000e+00  0.00000000e+00 0
-2.42950735e+00  1.53414769e+00  6.77294329e+00    0.00000000e+00  0.00000000e+00  0.00000000e+00    0.00000000e+00  0.00000000e+00  0.00000000e+00 0
-2.48158057e+00  1.92764611e+00  7.61226216e+00    0.00000000e+00  0.00000000e+00  0.00000000e+00    0.00000000e+00  0.00000000e+00  0.00000000e+00 0
-2.22694417e+00  2.47708161e+00  8.34950924e+00    0.00000000e+00  0.00000000e+00  0.00000000e+00    0.00000000e+00  0.00000000e+00  0.00000000e+00 0
-4.33343945e+00 -9.77525362e-01  9.97120512e+00    0.00000000e+00  0.00000000e+00  0.00000000e+00    0.00000000e+00  0.00000000e+00  0.00000000e+00 0
-4.20555775e+00 -1.42595266e+00  9.15340192e+00    0.00000000e+00  0.00000000e+00  0.00000000e+00    0.00000000e+00  0.00000000e+00  0.00000000e+00 0
-3.68234796e+00 -1.57449222e+00  8.39323092e+00    0.00000000e+00  0.00000000e+00  0.00000000e+00    0.00000000e+00  0.00000000e+00  0.00000000e+00 0
 3.80788818e+00 -8.55596822e+00  6.10150999e+00    0.00000000e+00  0.00000000e+00  0.00000000e+00    0.00000000e+00  0.00000000e+00  0.00000000e+00 0
 3.85567130e+00  8.31455011e+00  6.96860481e+00    0.00000000e+00  0.00000000e+00  0.00000000e+00    0.00000000e+00  0.00000000e+00  0.00000000e+00 0
 4.32996073e+00  8.01826820e+00  7.75597916e+00    0.00000000e+00  0.00000000e+00  0.00000000e+00    0.00000000e+00  0.00000000e+00  0.00000000e+00 0
 1.51742311e+00  1.13542401e+00  1.11042973e+01    0.00000000e+00  0.00000000e+00  0.00000000e+00    0.00000000e+00  0.00000000e+00  0.00000000e+00 0
 1.07783108e+00  5.76268732e-01  1.05137843e+01    0.00000000e+00  0.00000000e+00  0.00000000e+00    0.00000000e+00  0.00000000e+00  0.00000000e+00 0
 5.30637217e-01  2.27114426e-01  9.83268360e+00    0.00000000e+00  0.00000000e+00  0.00000000e+00    0.00000000e+00  0.00000000e+00  0.00000000e+00 0
-4.86808502e+00  3.69698092e+00  6.64263185e+00    0.00000000e+00  0.00000000e+00  0.00000000e+00    0.00000000e+00  0.00000000e+00  0.00000000e+00 0
-5.21085142e+00  3.22965433e+00  7.31092102e+00    0.00000000e+00  0.00000000e+00  0.00000000e+00    0.00000000e+00  0.00000000e+00  0.00000000e+00 0
-5.50070104e+00  2.98306897e+00  8.16635897e+00    0.00000000e+00  0.00000000e+00  0.00000000e+00    0.00000000e+00  0.00000000e+00  0.00000000e+00 0
-4.03290297e+00 -4.81335802e+00  6.02447294e+00    0.00000000e+00  0.00000000e+00  0.00000000e+00    0.00000000e+00  0.00000000e+00  0.00000000e+00 0
-3.97573749e+00 -4.88614921e+00  6.93447871e+00    0.00000000e+00  0.00000000e+00  0.00000000e+00    0.00000000e+00  0.00000000e+00  0.00000000e+00 0
-4.25518758e+00 -4.39773334e+00  7.66397708e+00    0.00000000e+00  0.00000000e+00  0.00000000e+00    0.00000000e+00  0.00000000e+00  0.00000000e+00 0
-7.43155036e+00  8.36432368e+00  1.07142213e+01    0.00000000e+00  0.00000000e+00  0.00000000e+00    0.00000000e+00  0.00000000e+00  0.00000000e+00 0
-7.27299090e+00  8.19436059e+00  9.82797726e+00    0.00000000e+00  0.00000000e+00  0.00000000e+00    0.00000000e+00  0.00000000e+00  0.00000000e+00 0
-7.37627094e+00  8.33805965e+00  8.88318147e+00    0.00000000e+00  0.00000000e+00  0.00000000e+00    0.00000000e+00  0.00000000e+00  0.00000000e+00 0
-7.20239422e+00 -1.89355638e+00  9.95755639e+00    0.00000000e+00  0.00000000e+00  0.00000000e+00    0.00000000e+00  0.00000000e+00  0.00000000e+00 0
-7.18124145e+00 -1.96134332e+00  9.03226749e+00    0.00000000e+00  0.00000000e+00  0.00000000e+00    0.00000000e+00  0.00000000e+00  0.00000000e+00 0
-7.21999278e+00 -1.89021007e+00  8.09546430e+00    0.00000000e+00  0.00000000e+00  0.00000000e+00    0.00000000e+00  0.00000000e+00  0.00000000e+00 0
-4.07069165e+00  1.84156630e+00  1.08791620e+01    0.00000000e+00  0.00000000e+00  0.00000000e+00    0.00000000e+00  0.00000000e+00  0.00000000e+00 0
-4.17321595e+00  2.22853370e+00  1.00557772e+01    0.00000000e+00  0.00000000e+00  0.00000000e+00    0.00000000e+00  0.00000000e+00  0.00000000e+00 0
-4.58683180e+00  2.67111688e+00  9.26830054e+00    0.00000000e+00  0.00000000e+00  0.00000000e+00    0.00000000e+00  0.00000000e+00  0.00000000e+00 0
 7.33031562e+00  1.52828929e+00  1.09816698e+01    0.00000000e+00  0.00000000e+00  0.00000000e+00    0.00000000e+00  0.00000000e+00  0.00000000e+00 0
 7.14532027e+00  1.69457117e+00  1.00673569e+01    0.00000000e+00  0.00000000e+00  0.00000000e+00    0.00000000e+00  0.00000000e+00  0.00000000e+00 0
 6.99531895e+00  1.33706637e+00  9.17038727e+00    0.00000000e+00  0.00000000e+00  0.00000000e+00    0.00000000e+00  0.00000000e+00  0.00000000e+00 0
 2.52723963e+00 -1.45063867e+00  1.14546961e+01    0.00000000e+00  0.00000000e+00  0.00000000e+00    0.00000000e+00  0.00000000e+00  0.00000000e+00 0
 2.45376281e+00 -1.38112460e+00  1.05000652e+01    0.00000000e+00  0.00000000e+00  0.00000000e+00    0.00000000e+00  0.00000000e+00  0.00000000e+00 0
 2.26762160e+00 -1.47875375e+00  9.58281213e+00    0.00000000e+00  0.00000000e+00  0.00000000e+00    0.00000000e+00  0.00000000e+00  0.00000000e+00 0
-9.77066436e-02 -1.86390836e+00  6.82170833e+00    0.00000000e+00  0.00000000e+00  0.00000000e+00    0.00000000e+00  0.00000000e+00  0.00000000e+00 0
-3.97318809e-01 -1.71888357e+00  7.68939625e+00    0.00000000e+00  0.00000000e+00  0.00000000e+00    0.00000000e+00  0.00000000e+00  0.00000000e+00 0
-7.34577194e-01 -1.90443722e+00  8.59623824e+00    0.00000000e+00  0.00000000e+00  0.00000000e+00    0.00000000e+00  0.00000000e+00  0.00000000e+00 0
-2.68372335e-01 -3.43684184e+00  1.09039811e+01    0.00000000e+00  0.00000000e+00  0.00000000e+00    0.00000000e+00  0.00000000e+00  0.00000000e+00 0
 2.00647159e-02 -3.57666684e+00  9.99113063e+00    0.00000000e+00  0.00000000e+00  0.00000000e+00    0.00000000e+00  0.00000000e+00  0.00000000e+00 0
 4.87482486e-01 -3.74978077e+00  9.24745075e+00    0.00000000e+00  0.00000000e+00  0.00000000e+00    0.00000000e+00  0.00000000e+00  0.00000000e+00 0
 3.78047742e+00  1.01364848e+00  6.93114795e+00    0.00000000e+00  0.00000000e+00  0.00000000e+00    0.00000000e+00  0.00000000e+00  0.00000000e+00 0
 3.32045786e+00  1.12977000e+00  7.70822667e+00    0.00000000e+00  0.00000000e+00  0.00000000e+00    0.00000000e+00  0.00000000e+00  0.00000000e+00 0
 3.48722739e+00  1.08322376e+00  8.71797866e+00    0.00000000e+00  0.00000000e+00  0.00000000e+00    0.00000000e+00  0.00000000e+00  0.00000000e+00 0
-1.72017947e+00  9.81702846e-01  1.13022451e+01    0.00000000e+00  0.00000000e+00  0.00000000e+00    0.00000000e+00  0.00000000e+00  0.00000000e+00 0
-1.62519824e+00  7.90613724e-01  1.04225265e+01    0.00000000e+00  0.00000000e+00  0.00000000e+00    0.00000000e+00  0.00000000e+00  0.00000000e+00 0
-1.51306177e+00  6.53228820e-01  9.48452320e+00    0.00000000e+00  0.00000000e+00  0.00000000e+00    0.00000000e+00  0.00000000e+00  0.00000000e+00 0
-4.04140883e+00  8.22437960e+00  6.54147649e+00    0.00000000e+00  0.00000000e+00  0.00000000e+00    0.00000000e+00  0.00000000e+00  0.00000000e+00 0
-4.39933873e+00 -8.41893457e+00  7.21336765e+00    0.00000000e+00  0.00000000e+00  0.00000000e+00    0.00000000e+00  0.00000000e+00  0.00000000e+00 0
-4.68292076e+00 -8.18348855e+00  8.11281518e+00    0.00000000e+00  0.00000000e+00  0.00000000e+00    0.00000000e+00  0.00000000e+00  0.00000000e+00 0
-2.22653129e+00 -7.08222302e+00  7.02690138e+00    0.00000000e+00  0.00000000e+00  0.00000000e+00    0.00000000e+00  0.00000000e+00  0.00000000e+00 0
-2.29781069e+00 -6.83466287e+00  7.94022489e+00    0.00000000e+00  0.00000000e+00  0.00000000e+00    0.00000000e+00  0.00000000e+00  0.00000000e+00 0
-2.13522362e+00 -6.82912721e+00  8.85326010e+00    0.00000000e+00  0.00000000e+00  0.00000000e+00    0.00000000e+00  0.00000000e+00  0.00000000e+00 0
 5.59771651e+00  2.77275573e+00  1.10029739e+01    0.00000000e+00  0.00000000e+00  0.00000000e+00    0.00000000e+00  0.00000000e+00  0.00000000e+00 0
 5.39278146e+00  2.67653099e+00  1.01050924e+01    0.00000000e+00  0.00000000e+00  0.00000000e+00    0.00000000e+00  0.00000000e+00  0.00000000e+00 0
 5.34166459e+00  2.47319629e+00  9.19444199e+00    0.00000000e+00  0.00000000e+00  0.00000000e+00    0.00000000e+00  0.00000000e+00  0.00000000e+00 0
-2.95932218e+00 -3.80502714e+00  1.08260295e+01    0.00000000e+00  0.00000000e+00  0.00000000e+00    0.00000000e+00  0.00000000e+00  0.00000000e+00 0
-3.02059530e+00 -3.72308397e+00  9.86984385e+00    0.00000000e+00  0.00000000e+00  0.00000000e+00    0.00000000e+00  0.00000000e+00  0.00000000e+00 0
-3.05256130e+00 -3.79215454e+00  8.93958285e+00    0.00000000e+00  0.00000000e+00  0.00000000e+00    0.00000000e+00  0.00000000e+00  0.00000000e+00 0
 2.06814209e-01 -3.03995085e+00  6.49709524e+00    0.00000000e+00  0.00000000e+00  0.00000000e+00    0.00000000e+00  0.00000000e+00  0.00000000e+00 0
 6.96246253e-01 -3.32922176e+00  7.15353961e+00    0.00000000e+00  0.00000000e+00  0.00000000e+00    0.00000000e+00  0.00000000e+00  0.00000000e+00 0
 1.02693582e+00 -3.57848253e+00  7.93180190e+00    0.00000000e+00  0.00000000e+00  0.00000000e+00    0.00000000e+00  0.00000000e+00  0.00000000e+00 0
-3.86890903e-01 -2.53979487e+00  1.14188461e+01    0.00000000e+00  0.00000000e+00  0.00000000e+00    0.00000000e+00  0.00000000e+00  0.00000000e+00 0
-4.73971234e-01 -2.42966394e+00  1.04882229e+01    0.00000000e+00  0.00000000e+00  0.00000000e+00    0.00000000e+00  0.00000000e+00  0.00000000e+00 0
-4.93172311e-01 -2.37965416e+00  9.55838138e+00    0.00000000e+00  0.00000000e+00  0.00000000e+00    0.00000000e+00  0.00000000e+00  0.00000000e+00 0
-5.86565296e+00  6.08365333e+00  1.13520702e+01    0.00000000e+00  0.00000000e+00  0.00000000e+00    0.00000000e+00  0.00000000e+00  0.00000000e+00 0
-5.60543478e+00  6.19961180e+00  1.04467072e+01    0.00000000e+00  0.00000000e+00  0.00000000e+00    0.00000000e+00  0.00000000e+00  0.00000000e+00 0
-5.46271140e+00  6.33538808e+00  9.52900574e+00    0.00000000e+00  0.00000000e+00  0.00000000e+00    0.00000000e+00  0.00000000e+00  0.00000000e+00 0
-5.24976603e+00 -2.81810301e+00  1.07417791e+01    0.00000000e+00  0.00000000e+00  0.00000000e+00    0.00000000e+00  0.00000000e+00  0.00000000e+00 0
-5.21090145e+00 -3.01668524e+00  9.85292866e+00    0.00000000e+00  0.00000000e+00  0.00000000e+00    0.00000000e+00  0.00000000e+00  0.00000000e+00 0
-4.97383857e+00 -3.26482104e+00  8.91041604e+00    0.00000000e+00  0.00000000e+00  0.00000000e+00    0.00000000e+00  0.00000000e+00  0.00000000e+00 0
-3.73131503e+00  3.87731262e+00  6.75619569e+00    0.00000000e+00  0.00000000e+00  0.00000000e+00    0.00000000e+00  0.00000000e+00  0.00000000e+00 0
-3.58338275e+00  3.73384180e+00  7.63597688e+00    0.00000000e+00  0.00000000e+00  0.00000000e+00    0.00000000e+00  0.00000000e+00  0.00000000e+00 0
-3.14604740e+00  3.74599860e+00  8.48211386e+00    0.00000000e+00  0.00000000e+00  0.00000000e+00    0.00000000e+00  0.00000000e+00  0.00000000e+00 0
 4.16628678e+00 -9.45950036e-01  1.11470605e+01    0.00000000e+00  0.00000000e+00  0.00000000e+00    0.00000000e+00  0.00000000e+00  0.00000000e+00 0
 4.29051761e+00 -6.63407411e-01  1.02989427e+01    0.00000000e+00  0.00000000e+00  0.00000000e+00    0.00000000e+00  0.00000000e+00  0.00000000e+00 0
 4.39626368e+00 -3.22273106e-01  9.45062382e+00    0.00000000e+00  0.00000000e+00  0.00000000e+00    0.00000000e+00  0.00000000e+00  0.00000000e+00 0
-3.47779629e+00  7.77953790e+00  1.12339317e+01    0.00000000e+00  0.00000000e+00  0.00000000e+00    0.00000000e+00  0.00000000e+00  0.00000000e+00 0
-3.18109249e+00  7.77306245e+00  1.04155701e+01    0.00000000e+00  0.00000000e+00  0.00000000e+00    0.00000000e+00  0.00000000e+00  0.00000000e+00 0
-2.98027705e+00  7.81528195e+00  9.51006860e+00    0.00000000e+00  0.00000000e+00  0.00000000e+00    0.00000000e+00  0.00000000e+00  0.00000000e+00 0
-2.81065933e+00  3.30420028e+00  7.07772667e+00    0.00000000e+00  0.00000000e+00  0.00000000e+00    0.00000000e+00  0.00000000e+00  0.00000000e+00 0
-2.41213397e+00  3.40160097e+00  7.87941265e+00    0.00000000e+00  0.00000000e+00  0.00000000e+00    0.00000000e+00  0.00000000e+00  0.00000000e+00 0
-2.16548368e+00  3.62863585e+00  8.78658144e+00    0.00000000e+00  0.00000000e+00  0.00000000e+00    0.00000000e+00  0.00000000e+00  0.00000000e+00 0
 6.91284460e+00  8.37684038e+00  6.77392699e+00    0.00000000e+00  0.00000000e+00  0.00000000e+00    0.00000000e+00  0.00000000e+00  0.00000000e+00 0
 6.50345982e+00  8.17783415e+00  7.56786407e+00    0.00000000e+00  0.00000000e+00  0.00000000e+00    0.00000000e+00  0.00000000e+00  0.00000000e+00 0
 6.10098240e+00  8.55091681e+00  8.31737122e+00    0.00000000e+00  0.00000000e+00  0.00000000e+00    0.00000000e+00  0.00000000e+00  0.00000000e+00 0
-7.21267839e+00  8.39562882e+00  5.97005330e+00    0.00000000e+00  0.00000000e+00  0.00000000e+00    0.00000000e+00  0.00000000e+00  0.00000000e+00 0
-7.04604667e+00  8.55343226e+00  6.88856277e+00    0.00000000e+00  0.00000000e+00  0.00000000e+00    0.00000000e+00  0.00000000e+00  0.00000000e+00 0
-6.75817569e+00 -8.37619546e+00  7.78946461e+00    0.00000000e+00  0.00000000e+00  0.00000000e+00    0.00000000e+00  0.00000000e+00  0.00000000e+00 0
-3.55241379e+00 -2.88379448e+00  6.04745521e+00    0.00000000e+00  0.00000000e+00  0.00000000e+00    0.00000000e+00  0.00000000e+00  0.00000000e+00 0
-3.68673289e+00 -3.00280081e+00  6.95288476e+00    0.00000000e+00  0.00000000e+00  0.00000000e+00    0.00000000e+00  0.00000000e+00  0.00000000e+00 0
-3.88338046e+00 -2.91340665e+00  7.84694516e+00    0.00000000e+00  0.00000000e+00  0.00000000e+00    0.00000000e+00  0.00000000e+00  0.00000000e+00 0
 7.36315309e+00 -5.71631474e-02  5.88320284e+00    0.00000000e+00  0.00000000e+00  0.00000000e+00    0.00000000e+00  0.00000000e+00  0.00000000e+00 0
 7.38616564e+00 -2.71062105e-01  6.82397180e+00    0.00000000e+00  0.00000000e+00  0.00000000e+00    0.00000000e+00  0.00000000e+00  0.00000000e+00 0
 7.18768290e+00 -1.72900930e-01  7.72262692e+00    0.00000000e+00  0.00000000e+00  0.00000000e+00    0.00000000e+00  0.00000000e+00  0.00000000e+00 0
-2.41720212e+00 -4.22503927e+00  6.57706558e+00    0.00000000e+00  0.00000000e+00  0.00000000e+00    0.00000000e+00  0.00000000e+00  0.00000000e+00 0
-2.28252801e+00 -4.09490650e+00  7.47144701e+00    0.00000000e+00  0.00000000e+00  0.00000000e+00    0.00000000e+00  0.00000000e+00  0.00000000e+00 0
-2.21590781e+00 -4.06917696e+00  8.44741584e+00    0.00000000e+00  0.00000000e+00  0.00000000e+00    0.00000000e+00  0.00000000e+00  0.00000000e+00 0
 8.16930453e+00  3.08557187e+00  6.79673082e+00    0.00000000e+00  0.00000000e+00  0.00000000e+00    0.00000000e+00  0.00000000e+00  0.00000000e+00 0
 8.47508687e+00  3.32279243e+00  7.66066059e+00    0.00000000e+00  0.00000000e+00  0.00000000e+00    0.00000000e+00  0.00000000e+00  0.00000000e+00 0
 8.50103419e+00  3.56822013e+00  8.57379980e+00    0.00000000e+00  0.00000000e+00  0.00000000e+00    0.00000000e+00  0.00000000e+00  0.00000000e+00 0
-4.53587184e+00 -1.06469197e+00  7.27059627e+00    0.00000000e+00  0.00000000e+00  0.00000000e+00    0.00000000e+00  0.00000000e+00  0.00000000e+00 0
-4.70740398e+00 -8.41978266e-01  8.17821865e+00    0.00000000e+00  0.00000000e+00  0.00000000e+00    0.00000000e+00  0.00000000e+00  0.00000000e+00 0
-4.85278463e+00 -6.10417819e-01  9.04942066e+00    0.00000000e+00  0.00000000e+00  0.00000000e+00    0.00000000e+00  0.00000000e+00  0.00000000e+00 0
 5.52931075e+00  3.07585251e+00  7.14925185e+00    0.00000000e+00  0.00000000e+00  0.00000000e+00    0.00000000e+00  0.00000000e+00  0.00000000e+00 0
 5.79670798e+00  3.30182227e+00  7.98418297e+00    0.00000000e+00  0.00000000e+00  0.00000000e+00    0.00000000e+00  0.00000000e+00  0.00000000e+00 0
 6.18341559e+00  3.42007262e+00  8.84452134e+00    0.00000000e+00  0.00000000e+00  0.00000000e+00    0.00000000e+00  0.00000000e+00  0.00000000e+00 0
 3.46748916e+00  7.38087658e+00  1.10107496e+01    0.00000000e+00  0.00000000e+00  0.00000000e+00    0.00000000e+00  0.00000000e+00  0.00000000e+00 0
 3.34323140e+00  7.45265987e+00  1.00926586e+01    0.00000000e+00  0.00000000e+00  0.00000000e+00    0.00000000e+00  0.00000000e+00  0.00000000e+00 0
 3.54874372e+00  7.02249590e+00  9.36802318e+00    0.00000000e+00  0.00000000e+00  0.00000000e+00    0.00000000e+00  0.00000000e+00  0.00000000e+00 0
 1.36141787e+00 -8.32744565e+00  7.08890203e+00    0.00000000e+00  0.00000000e+00  0.00000000e+00    0.00000000e+00  0.00000000e+00  0.00000000e+00 0
 1.57045377e+00 -8.40237490e+00  8.08203814e+00    0.00000000e+00  0.00000000e+00  0.00000000e+00    0.00000000e+00  0.00000000e+00  0.00000000e+00 0
 1.87068333e+00 -8.45117177e+00  8.97656796e+00    0.00000000e+00  0.00000000e+00  0.00000000e+00    0.00000000e+00  0.00000000e+00  0.00000000e+00 0
-1.70739698e+00 -7.73513278e+00  1.13092695e+01    0.00000000e+00  0.00000000e+00  0.00000000e+00    0.00000000e+00  0.00000000e+00  0.00000000e+00 0
-1.50724466e+00 -7.83255792e+00  1.03971767e+01    0.00000000e+00  0.00000000e+00  0.00000000e+00    0.00000000e+00  0.00000000e+00  0.00000000e+00 0
-1.42892829e+00 -7.84151659e+00  9.39666917e+00    0.00000000e+00  0.00000000e+00  0.00000000e+00    0.00000000e+00  0.00000000e+00  0.00000000e+00 0
 3.79072072e+00  8.57743844e+00  1.13789577e+01    0.00000000e+00  0.00000000e+00  0.00000000e+00    0.00000000e+00  0.00000000e+00  0.00000000e+00 0
 3.53684413e+00  8.50608696e+00  1.05738561e+01    0.00000000e+00  0.00000000e+00  0.00000000e+00    0.00000000e+00  0.00000000e+00  0.00000000e+00 0
 3.24154373e+00  8.42389143e+00  9.63952900e+00    0.00000000e+00  0.00000000e+00  0.00000000e+00    0.00000000e+00  0.00000000e+00  0.00000000e+00 0
 8.08270414e+00  4.99389159e+00  7.59383418e+00    0.00000000e+00  0.00000000e+00  0.00000000e+00    0.00000000e+00  0.00000000e+00  0.00000000e+00 0
 7.81231136e+00  4.83939330e+00  8.47846212e+00    0.00000000e+00  0.00000000e+00  0.00000000e+00    0.00000000e+00  0.00000000e+00  0.00000000e+00 0
 7.85592742e+00  4.13806808e+00  9.08995003e+00    0.00000000e+00  0.00000000e+00  0.00000000e+00    0.00000000e+00  0.00000000e+00  0.00000000e+00 0
 7.66896345e-01  6.74716894e+00  6.73760131e+00    0.00000000e+00  0.00000000e+00  0.00000000e+00    0.00000000e+00  0.00000000e+00  0.00000000e+00 0
 6.39069124e-01  6.66534324e+00  7.66274861e+00    0.00000000e+00  0.00000000e+00  0.00000000e+00    0.00000000e+00  0.00000000e+00  0.00000000e+00 0
 6.61157959e-01  7.07627737e+00  8.51521268e+00    0.00000000e+00  0.00000000e+00  0.00000000e+00    0.00000000e+00  0.00000000e+00  0.00000000e+00 0
 9.72977929e-01 -5.83448130e+00  1.10571296e+01    0.00000000e+00  0.00000000e+00  0.00000000e+00    0.00000000e+00  0.00000000e+00  0.00000000e+00 0
 6.71340398e-01 -5.58326329e+00  1.02081190e+01    0.00000000e+00  0.00000000e+00  0.00000000e+00    0.00000000e+00  0.00000000e+00  0.00000000e+00 0
 5.41177654e-01 -5.38018051e+00  9.31377289e+00    0.00000000e+00  0.00000000e+00  0.00000000e+00    0.00000000e+00  0.00000000e+00  0.00000000e+00 0
