# Supplementary material for: Effect of helical kink in antimicrobial peptides on membrane pore formation
Source: eLife. 2020 Mar 13;9:e47946. doi: 10.7554/eLife.47946 (PMC7069690; doi:10.7554/eLife.47946)
Supplement: Figure 1—source data 1. [file elife-47946-fig1-data1.zip › Figure01/A/1A_rigid.init]

sweep 5390000;  box 16.7755974167 16.7755974167 30.0000000000
-8.25767214e+00  3.65122095e+00  9.83059921e+00    1.13318883e-01  1.04889784e-01  9.88006561e-01    9.38883012e-01 -3.36633890e-01 -7.19466050e-02 0
 8.35802157e+00  3.40904781e+00  8.00015486e+00    1.28305748e-01  1.42151313e-01  9.81494085e-01    9.21399157e-01 -3.83150237e-01 -6.49575989e-02 0
 6.18303583e+00  4.11409950e+00  9.91672414e+00    3.86538195e-03 -1.16249799e-02  9.99924957e-01    7.70314298e-01  6.37648970e-01  4.43543034e-03 0
 6.21466194e+00  4.23661801e+00  8.06484323e+00   -2.74785272e-02  1.05150789e-02  9.99567088e-01    8.60890298e-01  5.08460783e-01  1.83174221e-02 0
 8.06998557e+00  1.80001780e+00  1.02548657e+01    1.49539001e-01  8.98315286e-02  9.84666636e-01   -8.68193515e-01 -4.64629787e-01  1.74238863e-01 0
 7.78607304e+00  1.71416268e+00  8.35977713e+00    1.88063200e-01  1.10968809e-01  9.75867899e-01   -6.65013269e-01 -7.16796626e-01  2.09666279e-01 0
 6.43243219e+00  3.14635413e+00  9.94976271e+00   -5.59591146e-02 -1.59474972e-02  9.98305692e-01   -1.88101983e-01  9.82136024e-01  5.14530876e-03 0
 6.46626028e+00  3.14348594e+00  8.05407449e+00   -1.51697694e-02 -8.31578865e-03  9.99850352e-01   -1.65146307e-01  9.86252625e-01  5.69708956e-03 0
 7.67947993e+00  2.82494371e+00  9.90415572e+00    1.84720691e-01  3.38523012e-02  9.82207864e-01    2.31887182e-01 -9.72690397e-01 -1.00860038e-02 0
 7.52653338e+00  2.71178276e+00  7.89822048e+00    7.54074987e-02  5.63599594e-02  9.95558770e-01   -9.85108412e-02 -9.93096268e-01  6.36821486e-02 0
 4.00020720e+00  8.33010599e+00  1.07882779e+01    0.00000000e+00  0.00000000e+00  0.00000000e+00    0.00000000e+00  0.00000000e+00  0.00000000e+00 0
 3.76804093e+00  8.30419719e+00  9.88761314e+00    0.00000000e+00  0.00000000e+00  0.00000000e+00    0.00000000e+00  0.00000000e+00  0.00000000e+00 0
 3.70988539e+00  8.33807623e+00  9.00106399e+00    0.00000000e+00  0.00000000e+00  0.00000000e+00    0.00000000e+00  0.00000000e+00  0.00000000e+00 0
 1.34651196e+00  6.34775773e+00  1.08412697e+01    0.00000000e+00  0.00000000e+00  0.00000000e+00    0.00000000e+00  0.00000000e+00  0.00000000e+00 0
 1.24747485e+00  6.94848334e+00  1.01100041e+01    0.00000000e+00  0.00000000e+00  0.00000000e+00    0.00000000e+00  0.00000000e+00  0.00000000e+00 0
 1.12813136e+00  7.22403929e+00  9.18778710e+00    0.00000000e+00  0.00000000e+00  0.00000000e+00    0.00000000e+00  0.00000000e+00  0.00000000e+00 0
 4.83489516e+00 -2.90118407e+00  1.14346958e+01    0.00000000e+00  0.00000000e+00  0.00000000e+00    0.00000000e+00  0.00000000e+00  0.00000000e+00 0
 4.30319664e+00 -3.05788420e+00  1.06262378e+01    0.00000000e+00  0.00000000e+00  0.00000000e+00    0.00000000e+00  0.00000000e+00  0.00000000e+00 0
 3.99314032e+00 -3.16025184e+00  9.72731718e+00    0.00000000e+00  0.00000000e+00  0.00000000e+00    0.00000000e+00  0.00000000e+00  0.00000000e+00 0
-3.63474791e+00 -2.33904200e+00  7.20835912e+00    0.00000000e+00  0.00000000e+00  0.00000000e+00    0.00000000e+00  0.00000000e+00  0.00000000e+00 0
-3.45996613e+00 -2.92703799e+00  7.95427838e+00    0.00000000e+00  0.00000000e+00  0.00000000e+00    0.00000000e+00  0.00000000e+00  0.00000000e+00 0
-3.24870672e+00 -3.20602883e+00  8.84593572e+00    0.00000000e+00  0.00000000e+00  0.00000000e+00    0.00000000e+00  0.00000000e+00  0.00000000e+00 0
-6.62448664e+00  6.93107837e+00  1.12849641e+01    0.00000000e+00  0.00000000e+00  0.00000000e+00    0.00000000e+00  0.00000000e+00  0.00000000e+00 0
-6.54408535e+00  6.99673755e+00  1.03730647e+01    0.00000000e+00  0.00000000e+00  0.00000000e+00    0.00000000e+00  0.00000000e+00  0.00000000e+00 0
-6.62177668e+00  6.98100165e+00  9.44595778e+00    0.00000000e+00  0.00000000e+00  0.00000000e+00    0.00000000e+00  0.00000000e+00  0.00000000e+00 0
 6.36512171e-01 -8.08661040e+00  6.60398307e+00    0.00000000e+00  0.00000000e+00  0.00000000e+00    0.00000000e+00  0.00000000e+00  0.00000000e+00 0
 5.18052975e-01 -8.05294051e+00  7.53361546e+00    0.00000000e+00  0.00000000e+00  0.00000000e+00    0.00000000e+00  0.00000000e+00  0.00000000e+00 0
 4.66094120e-01 -7.82579516e+00  8.42884485e+00    0.00000000e+00  0.00000000e+00  0.00000000e+00    0.00000000e+00  0.00000000e+00  0.00000000e+00 0
-1.57514418e+00 -4.43565331e+00  7.01324563e+00    0.00000000e+00  0.00000000e+00  0.00000000e+00    0.00000000e+00  0.00000000e+00  0.00000000e+00 0
-1.56854877e+00 -4.53441970e+00  7.93802347e+00    0.00000000e+00  0.00000000e+00  0.00000000e+00    0.00000000e+00  0.00000000e+00  0.00000000e+00 0
-1.49326361e+00 -4.58258108e+00  8.87743684e+00    0.00000000e+00  0.00000000e+00  0.00000000e+00    0.00000000e+00  0.00000000e+00  0.00000000e+00 0
 3.23915411e+00 -6.28002091e+00  1.08796428e+01    0.00000000e+00  0.00000000e+00  0.00000000e+00    0.00000000e+00  0.00000000e+00  0.00000000e+00 0
 3.41230402e+00 -6.13929075e+00  9.98091395e+00    0.00000000e+00  0.00000000e+00  0.00000000e+00    0.00000000e+00  0.00000000e+00  0.00000000e+00 0
 3.58056102e+00 -6.06574869e+00  9.00528081e+00    0.00000000e+00  0.00000000e+00  0.00000000e+00    0.00000000e+00  0.00000000e+00  0.00000000e+00 0
 8.48420676e-02 -5.64196503e+00  1.08114782e+01    0.00000000e+00  0.00000000e+00  0.00000000e+00    0.00000000e+00  0.00000000e+00  0.00000000e+00 0
 9.51749954e-02 -5.92227798e+00  9.89901699e+00    0.00000000e+00  0.00000000e+00  0.00000000e+00    0.00000000e+00  0.00000000e+00  0.00000000e+00 0
 3.48361306e-01 -5.97045744e+00  8.97124754e+00    0.00000000e+00  0.00000000e+00  0.00000000e+00    0.00000000e+00  0.00000000e+00  0.00000000e+00 0
-2.35701066e+00  2.92204694e+00  1.21062528e+01    0.00000000e+00  0.00000000e+00  0.00000000e+00    0.00000000e+00  0.00000000e+00  0.00000000e+00 0
-2.52330978e+00  2.70531472e+00  1.11826462e+01    0.00000000e+00  0.00000000e+00  0.00000000e+00    0.00000000e+00  0.00000000e+00  0.00000000e+00 0
-2.67346544e+00  2.45653746e+00  1.02643557e+01    0.00000000e+00  0.00000000e+00  0.00000000e+00    0.00000000e+00  0.00000000e+00  0.00000000e+00 0
-5.91942487e+00  3.42692700e+00  6.29576737e+00    0.00000000e+00  0.00000000e+00  0.00000000e+00    0.00000000e+00  0.00000000e+00  0.00000000e+00 0
-5.78704236e+00  3.39098617e+00  7.20409520e+00    0.00000000e+00  0.00000000e+00  0.00000000e+00    0.00000000e+00  0.00000000e+00  0.00000000e+00 0
-5.71863135e+00  3.62732347e+00  8.12485142e+00    0.00000000e+00  0.00000000e+00  0.00000000e+00    0.00000000e+00  0.00000000e+00  0.00000000e+00 0
-3.50379672e+00 -4.09035697e+00  7.28203151e+00    0.00000000e+00  0.00000000e+00  0.00000000e+00    0.00000000e+00  0.00000000e+00  0.00000000e+00 0
-3.64365373e+00 -4.08068249e+00  8.17884311e+00    0.00000000e+00  0.00000000e+00  0.00000000e+00    0.00000000e+00  0.00000000e+00  0.00000000e+00 0
-3.93846760e+00 -4.00412284e+00  9.08110751e+00    0.00000000e+00  0.00000000e+00  0.00000000e+00    0.00000000e+00  0.00000000e+00  0.00000000e+00 0
-3.41361453e+00 -7.81186034e+00  7.17345505e+00    0.00000000e+00  0.00000000e+00  0.00000000e+00    0.00000000e+00  0.00000000e+00  0.00000000e+00 0
-3.50250796e+00 -7.96731552e+00  8.12145381e+00    0.00000000e+00  0.00000000e+00  0.00000000e+00    0.00000000e+00  0.00000000e+00  0.00000000e+00 0
-3.64245933e+00 -8.38422703e+00  8.92980072e+00    0.00000000e+00  0.00000000e+00  0.00000000e+00    0.00000000e+00  0.00000000e+00  0.00000000e+00 0
-6.82917837e-01 -7.52725060e+00  6.80033250e+00    0.00000000e+00  0.00000000e+00  0.00000000e+00    0.00000000e+00  0.00000000e+00  0.00000000e+00 0
-4.47334097e-01 -7.67174641e+00  7.68991640e+00    0.00000000e+00  0.00000000e+00  0.00000000e+00    0.00000000e+00  0.00000000e+00  0.00000000e+00 0
-5.96200197e-01 -7.60772921e+00  8.61076564e+00    0.00000000e+00  0.00000000e+00  0.00000000e+00    0.00000000e+00  0.00000000e+00  0.00000000e+00 0
 7.40593336e+00 -3.62285512e+00  7.01134626e+00    0.00000000e+00  0.00000000e+00  0.00000000e+00    0.00000000e+00  0.00000000e+00  0.00000000e+00 0
 7.19991571e+00 -3.88367251e+00  7.87097662e+00    0.00000000e+00  0.00000000e+00  0.00000000e+00    0.00000000e+00  0.00000000e+00  0.00000000e+00 0
 6.54364225e+00 -4.37625228e+00  8.38849415e+00    0.00000000e+00  0.00000000e+00  0.00000000e+00    0.00000000e+00  0.00000000e+00  0.00000000e+00 0
-8.28599276e+00 -3.63327011e+00  6.97899694e+00    0.00000000e+00  0.00000000e+00  0.00000000e+00    0.00000000e+00  0.00000000e+00  0.00000000e+00 0
 8.37739938e+00 -3.72504938e+00  7.90333511e+00    0.00000000e+00  0.00000000e+00  0.00000000e+00    0.00000000e+00  0.00000000e+00  0.00000000e+00 0
-8.10587888e+00 -3.60394686e+00  8.75825595e+00    0.00000000e+00  0.00000000e+00  0.00000000e+00    0.00000000e+00  0.00000000e+00  0.00000000e+00 0
-1.21228694e+00  5.11700056e-01  1.07711972e+01    0.00000000e+00  0.00000000e+00  0.00000000e+00    0.00000000e+00  0.00000000e+00  0.00000000e+00 0
-1.83008443e+00  4.09605418e-01  1.01134771e+01    0.00000000e+00  0.00000000e+00  0.00000000e+00    0.00000000e+00  0.00000000e+00  0.00000000e+00 0
-2.64882812e+00  2.09461331e-01  9.77801498e+00    0.00000000e+00  0.00000000e+00  0.00000000e+00    0.00000000e+00  0.00000000e+00  0.00000000e+00 0
-1.00401331e+00  1.03249037e+00  6.68485898e+00    0.00000000e+00  0.00000000e+00  0.00000000e+00    0.00000000e+00  0.00000000e+00  0.00000000e+00 0
-8.03092065e-01  1.04888704e+00  7.63748044e+00    0.00000000e+00  0.00000000e+00  0.00000000e+00    0.00000000e+00  0.00000000e+00  0.00000000e+00 0
-4.03021971e-01  9.42276699e-01  8.46899434e+00    0.00000000e+00  0.00000000e+00  0.00000000e+00    0.00000000e+00  0.00000000e+00  0.00000000e+00 0
 4.04935227e+00 -9.81609263e-01  1.14573435e+01    0.00000000e+00  0.00000000e+00  0.00000000e+00    0.00000000e+00  0.00000000e+00  0.00000000e+00 0
 4.13063990e+00 -1.06669489e+00  1.04902637e+01    0.00000000e+00  0.00000000e+00  0.00000000e+00    0.00000000e+00  0.00000000e+00  0.00000000e+00 0
 4.34858247e+00 -1.28165101e+00  9.59420408e+00    0.00000000e+00  0.00000000e+00  0.00000000e+00    0.00000000e+00  0.00000000e+00  0.00000000e+00 0
-8.11397266e+00  6.98762671e+00  6.24593689e+00    0.00000000e+00  0.00000000e+00  0.00000000e+00    0.00000000e+00  0.00000000e+00  0.00000000e+00 0
-7.94834824e+00  7.12223277e+00  7.10861673e+00    0.00000000e+00  0.00000000e+00  0.00000000e+00    0.00000000e+00  0.00000000e+00  0.00000000e+00 0
-7.61203115e+00  7.16297466e+00  7.98025875e+00    0.00000000e+00  0.00000000e+00  0.00000000e+00    0.00000000e+00  0.00000000e+00  0.00000000e+00 0
-7.62784823e+00  1.49638986e+00  1.10193952e+01    0.00000000e+00  0.00000000e+00  0.00000000e+00    0.00000000e+00  0.00000000e+00  0.00000000e+00 0
-7.68745685e+00  1.43165871e+00  1.00929853e+01    0.00000000e+00  0.00000000e+00  0.00000000e+00    0.00000000e+00  0.00000000e+00  0.00000000e+00 0
-7.84208326e+00  1.32644662e+00  9.16689750e+00    0.00000000e+00  0.00000000e+00  0.00000000e+00    0.00000000e+00  0.00000000e+00  0.00000000e+00 0
-3.88438263e+00 -5.93596222e+00  7.04289421e+00    0.00000000e+00  0.00000000e+00  0.00000000e+00    0.00000000e+00  0.00000000e+00  0.00000000e+00 0
-3.94720488e+00 -6.05605364e+00  7.95402272e+00    0.00000000e+00  0.00000000e+00  0.00000000e+00    0.00000000e+00  0.00000000e+00  0.00000000e+00 0
-4.22747193e+00 -6.04350012e+00  8.88115264e+00    0.00000000e+00  0.00000000e+00  0.00000000e+00    0.00000000e+00  0.00000000e+00  0.00000000e+00 0
 3.36777550e+00 -7.05780174e+00  9.97594211e+00    0.00000000e+00  0.00000000e+00  0.00000000e+00    0.00000000e+00  0.00000000e+00  0.00000000e+00 0
 2.69324887e+00 -6.79313041e+00  9.40134207e+00    0.00000000e+00  0.00000000e+00  0.00000000e+00    0.00000000e+00  0.00000000e+00  0.00000000e+00 0
 2.17803297e+00 -6.55460612e+00  8.56275360e+00    0.00000000e+00  0.00000000e+00  0.00000000e+00    0.00000000e+00  0.00000000e+00  0.00000000e+00 0
-4.67373384e+00  5.25017435e+00  6.50159614e+00    0.00000000e+00  0.00000000e+00  0.00000000e+00    0.00000000e+00  0.00000000e+00  0.00000000e+00 0
-4.35709573e+00  5.16024874e+00  7.40279309e+00    0.00000000e+00  0.00000000e+00  0.00000000e+00    0.00000000e+00  0.00000000e+00  0.00000000e+00 0
-4.01244200e+00  5.38628495e+00  8.26773095e+00    0.00000000e+00  0.00000000e+00  0.00000000e+00    0.00000000e+00  0.00000000e+00  0.00000000e+00 0
 7.52787850e+00 -7.57990586e+00  1.12386176e+01    0.00000000e+00  0.00000000e+00  0.00000000e+00    0.00000000e+00  0.00000000e+00  0.00000000e+00 0
 7.60562970e+00 -7.19105032e+00  1.03308845e+01    0.00000000e+00  0.00000000e+00  0.00000000e+00    0.00000000e+00  0.00000000e+00  0.00000000e+00 0
 7.69370205e+00 -7.15894722e+00  9.37338029e+00    0.00000000e+00  0.00000000e+00  0.00000000e+00    0.00000000e+00  0.00000000e+00  0.00000000e+00 0
-8.72844161e-01 -3.64217723e+00  6.61631705e+00    0.00000000e+00  0.00000000e+00  0.00000000e+00    0.00000000e+00  0.00000000e+00  0.00000000e+00 0
-7.85329891e-01 -3.91176846e+00  7.52946728e+00    0.00000000e+00  0.00000000e+00  0.00000000e+00    0.00000000e+00  0.00000000e+00  0.00000000e+00 0
-7.26605683e-01 -3.98126411e+00  8.54223944e+00    0.00000000e+00  0.00000000e+00  0.00000000e+00    0.00000000e+00  0.00000000e+00  0.00000000e+00 0
-6.09056360e-01 -5.12477538e+00  1.13724305e+01    0.00000000e+00  0.00000000e+00  0.00000000e+00    0.00000000e+00  0.00000000e+00  0.00000000e+00 0
-7.27833176e-01 -5.19216064e+00  1.04577564e+01    0.00000000e+00  0.00000000e+00  0.00000000e+00    0.00000000e+00  0.00000000e+00  0.00000000e+00 0
-5.81154088e-01 -5.24806736e+00  9.50564974e+00    0.00000000e+00  0.00000000e+00  0.00000000e+00    0.00000000e+00  0.00000000e+00  0.00000000e+00 0
-6.46631572e+00  5.92796880e+00  6.28836140e+00    0.00000000e+00  0.00000000e+00  0.00000000e+00    0.00000000e+00  0.00000000e+00  0.00000000e+00 0
-6.48437579e+00  5.94262269e+00  7.27027673e+00    0.00000000e+00  0.00000000e+00  0.00000000e+00    0.00000000e+00  0.00000000e+00  0.00000000e+00 0
-6.26471831e+00  5.79848212e+00  8.14883912e+00    0.00000000e+00  0.00000000e+00  0.00000000e+00    0.00000000e+00  0.00000000e+00  0.00000000e+00 0
-6.07123854e+00 -1.19957061e+00  7.14427473e+00    0.00000000e+00  0.00000000e+00  0.00000000e+00    0.00000000e+00  0.00000000e+00  0.00000000e+00 0
-6.37700674e+00 -1.26152614e+00  7.99485455e+00    0.00000000e+00  0.00000000e+00  0.00000000e+00    0.00000000e+00  0.00000000e+00  0.00000000e+00 0
-6.43394368e+00 -9.89938660e-01  8.84025205e+00    0.00000000e+00  0.00000000e+00  0.00000000e+00    0.00000000e+00  0.00000000e+00  0.00000000e+00 0
-2.73305236e+00  8.36265487e-01  6.39666656e+00    0.00000000e+00  0.00000000e+00  0.00000000e+00    0.00000000e+00  0.00000000e+00  0.00000000e+00 0
-2.96812133e+00  9.24314455e-01  7.31405215e+00    0.00000000e+00  0.00000000e+00  0.00000000e+00    0.00000000e+00  0.00000000e+00  0.00000000e+00 0
-3.07672620e+00  1.01776344e+00  8.18874473e+00    0.00000000e+00  0.00000000e+00  0.00000000e+00    0.00000000e+00  0.00000000e+00  0.00000000e+00 0
-2.54287291e+00  3.48493071e+00  6.35360844e+00    0.00000000e+00  0.00000000e+00  0.00000000e+00    0.00000000e+00  0.00000000e+00  0.00000000e+00 0
-2.66732267e+00  3.74737490e+00  7.22311177e+00    0.00000000e+00  0.00000000e+00  0.00000000e+00    0.00000000e+00  0.00000000e+00  0.00000000e+00 0
-2.89147017e+00  3.91952449e+00  8.08011234e+00    0.00000000e+00  0.00000000e+00  0.00000000e+00    0.00000000e+00  0.00000000e+00  0.00000000e+00 0
 1.34545082e+00 -6.10629518e+00  6.30152214e+00    0.00000000e+00  0.00000000e+00  0.00000000e+00    0.00000000e+00  0.00000000e+00  0.00000000e+00 0
 1.15800593e+00 -6.30842670e+00  7.17714306e+00    0.00000000e+00  0.00000000e+00  0.00000000e+00    0.00000000e+00  0.00000000e+00  0.00000000e+00 0
 1.07207101e+00 -6.22992570e+00  8.13905344e+00    0.00000000e+00  0.00000000e+00  0.00000000e+00    0.00000000e+00  0.00000000e+00  0.00000000e+00 0
-4.45657930e+00  1.89868453e+00  1.12577961e+01    0.00000000e+00  0.00000000e+00  0.00000000e+00    0.00000000e+00  0.00000000e+00  0.00000000e+00 0
-4.66576066e+00  1.62038311e+00  1.03654059e+01    0.00000000e+00  0.00000000e+00  0.00000000e+00    0.00000000e+00  0.00000000e+00  0.00000000e+00 0
-5.19486238e+00  1.60098118e+00  9.56891797e+00    0.00000000e+00  0.00000000e+00  0.00000000e+00    0.00000000e+00  0.00000000e+00  0.00000000e+00 0
-6.70699759e+00  3.64670868e+00  6.86844421e+00    0.00000000e+00  0.00000000e+00  0.00000000e+00    0.00000000e+00  0.00000000e+00  0.00000000e+00 0
-6.67024570e+00  3.83529322e+00  7.81479628e+00    0.00000000e+00  0.00000000e+00  0.00000000e+00    0.00000000e+00  0.00000000e+00  0.00000000e+00 0
-6.90653209e+00  4.11905699e+00  8.62571454e+00    0.00000000e+00  0.00000000e+00  0.00000000e+00    0.00000000e+00  0.00000000e+00  0.00000000e+00 0
-5.30674320e+00 -6.96909871e+00  1.10721432e+01    0.00000000e+00  0.00000000e+00  0.00000000e+00    0.00000000e+00  0.00000000e+00  0.00000000e+00 0
-5.33407282e+00 -7.21933012e+00  1.01882169e+01    0.00000000e+00  0.00000000e+00  0.00000000e+00    0.00000000e+00  0.00000000e+00  0.00000000e+00 0
-5.41879348e+00 -7.52913127e+00  9.26556419e+00    0.00000000e+00  0.00000000e+00  0.00000000e+00    0.00000000e+00  0.00000000e+00  0.00000000e+00 0
 7.02933047e+00  3.85012972e+00  1.17889326e+01    0.00000000e+00  0.00000000e+00  0.00000000e+00    0.00000000e+00  0.00000000e+00  0.00000000e+00 0
 7.20385058e+00  3.92979093e+00  1.08838378e+01    0.00000000e+00  0.00000000e+00  0.00000000e+00    0.00000000e+00  0.00000000e+00  0.00000000e+00 0
 7.29324827e+00  3.83300944e+00  9.97955602e+00    0.00000000e+00  0.00000000e+00  0.00000000e+00    0.00000000e+00  0.00000000e+00  0.00000000e+00 0
-8.02308733e+00  7.59632768e+00  1.12608236e+01    0.00000000e+00  0.00000000e+00  0.00000000e+00    0.00000000e+00  0.00000000e+00  0.00000000e+00 0
-7.72297300e+00  7.70920386e+00  1.03841769e+01    0.00000000e+00  0.00000000e+00  0.00000000e+00    0.00000000e+00  0.00000000e+00  0.00000000e+00 0
-7.67403532e+00  8.04448364e+00  9.53247857e+00    0.00000000e+00  0.00000000e+00  0.00000000e+00    0.00000000e+00  0.00000000e+00  0.00000000e+00 0
-1.54160524e+00 -3.00650847e-01  1.11860021e+01    0.00000000e+00  0.00000000e+00  0.00000000e+00    0.00000000e+00  0.00000000e+00  0.00000000e+00 0
-1.78796729e+00 -7.86084644e-01  1.04664178e+01    0.00000000e+00  0.00000000e+00  0.00000000e+00    0.00000000e+00  0.00000000e+00  0.00000000e+00 0
-1.94184503e+00 -1.50524392e+00  9.84526089e+00    0.00000000e+00  0.00000000e+00  0.00000000e+00    0.00000000e+00  0.00000000e+00  0.00000000e+00 0
 5.45182452e+00 -2.11050608e+00  1.10856501e+01    0.00000000e+00  0.00000000e+00  0.00000000e+00    0.00000000e+00  0.00000000e+00  0.00000000e+00 0
 5.25484252e+00 -1.71795249e+00  1.01873955e+01    0.00000000e+00  0.00000000e+00  0.00000000e+00    0.00000000e+00  0.00000000e+00  0.00000000e+00 0
 5.15257691e+00 -1.82167328e+00  9.22180094e+00    0.00000000e+00  0.00000000e+00  0.00000000e+00    0.00000000e+00  0.00000000e+00  0.00000000e+00 0
 8.11770200e+00 -5.04670944e+00  1.08918340e+01    0.00000000e+00  0.00000000e+00  0.00000000e+00    0.00000000e+00  0.00000000e+00  0.00000000e+00 0
 8.00376732e+00 -4.88590866e+00  9.95550994e+00    0.00000000e+00  0.00000000e+00  0.00000000e+00    0.00000000e+00  0.00000000e+00  0.00000000e+00 0
 8.14405103e+00 -5.55147052e+00  9.29377280e+00    0.00000000e+00  0.00000000e+00  0.00000000e+00    0.00000000e+00  0.00000000e+00  0.00000000e+00 0
-3.48421023e+00  4.72623845e+00  6.06063534e+00    0.00000000e+00  0.00000000e+00  0.00000000e+00    0.00000000e+00  0.00000000e+00  0.00000000e+00 0
-3.28316564e+00  4.73065371e+00  6.97259624e+00    0.00000000e+00  0.00000000e+00  0.00000000e+00    0.00000000e+00  0.00000000e+00  0.00000000e+00 0
-3.12412080e+00  4.99735546e+00  7.89451590e+00    0.00000000e+00  0.00000000e+00  0.00000000e+00    0.00000000e+00  0.00000000e+00  0.00000000e+00 0
 9.68609907e-01  5.64618925e+00  6.33576003e+00    0.00000000e+00  0.00000000e+00  0.00000000e+00    0.00000000e+00  0.00000000e+00  0.00000000e+00 0
 1.06555297e+00  5.56615914e+00  7.21032506e+00    0.00000000e+00  0.00000000e+00  0.00000000e+00    0.00000000e+00  0.00000000e+00  0.00000000e+00 0
 1.45929403e+00  5.53029783e+00  8.05340438e+00    0.00000000e+00  0.00000000e+00  0.00000000e+00    0.00000000e+00  0.00000000e+00  0.00000000e+00 0
 4.37192944e+00  3.83110930e+00  1.14936626e+01    0.00000000e+00  0.00000000e+00  0.00000000e+00    0.00000000e+00  0.00000000e+00  0.00000000e+00 0
 4.27702029e+00  3.83145490e+00  1.05583904e+01    0.00000000e+00  0.00000000e+00  0.00000000e+00    0.00000000e+00  0.00000000e+00  0.00000000e+00 0
 4.34067103e+00  3.81025498e+00  9.55395914e+00    0.00000000e+00  0.00000000e+00  0.00000000e+00    0.00000000e+00  0.00000000e+00  0.00000000e+00 0
 2.75767969e+00  6.86787773e-01  7.10519386e+00    0.00000000e+00  0.00000000e+00  0.00000000e+00    0.00000000e+00  0.00000000e+00  0.00000000e+00 0
 2.35760594e+00  1.07693189e+00  7.87968380e+00    0.00000000e+00  0.00000000e+00  0.00000000e+00    0.00000000e+00  0.00000000e+00  0.00000000e+00 0
 2.26276400e+00  1.02876713e+00  8.79742372e+00    0.00000000e+00  0.00000000e+00  0.00000000e+00    0.00000000e+00  0.00000000e+00  0.00000000e+00 0
-2.97276829e+00  2.66688475e+00  6.90350572e+00    0.00000000e+00  0.00000000e+00  0.00000000e+00    0.00000000e+00  0.00000000e+00  0.00000000e+00 0
-2.83308250e+00  2.64267617e+00  7.81557855e+00    0.00000000e+00  0.00000000e+00  0.00000000e+00    0.00000000e+00  0.00000000e+00  0.00000000e+00 0
-2.68894432e+00  3.03525212e+00  8.62546528e+00    0.00000000e+00  0.00000000e+00  0.00000000e+00    0.00000000e+00  0.00000000e+00  0.00000000e+00 0
 6.31874002e+00 -1.25524567e+00  6.76131475e+00    0.00000000e+00  0.00000000e+00  0.00000000e+00    0.00000000e+00  0.00000000e+00  0.00000000e+00 0
 6.07211144e+00 -1.18619006e+00  7.69811804e+00    0.00000000e+00  0.00000000e+00  0.00000000e+00    0.00000000e+00  0.00000000e+00  0.00000000e+00 0
 5.92473471e+00 -8.29355873e-01  8.59685405e+00    0.00000000e+00  0.00000000e+00  0.00000000e+00    0.00000000e+00  0.00000000e+00  0.00000000e+00 0
 1.23371830e+00  7.74624097e+00  1.07984703e+01    0.00000000e+00  0.00000000e+00  0.00000000e+00    0.00000000e+00  0.00000000e+00  0.00000000e+00 0
 1.15932940e+00  7.98328770e+00  9.83353523e+00    0.00000000e+00  0.00000000e+00  0.00000000e+00    0.00000000e+00  0.00000000e+00  0.00000000e+00 0
 8.86704511e-01  8.20744412e+00  8.98995968e+00    0.00000000e+00  0.00000000e+00  0.00000000e+00    0.00000000e+00  0.00000000e+00  0.00000000e+00 0
 6.98484918e+00 -4.16836572e+00  1.08237170e+01    0.00000000e+00  0.00000000e+00  0.00000000e+00    0.00000000e+00  0.00000000e+00  0.00000000e+00 0
 7.05722613e+00 -4.00933636e+00  9.94308145e+00    0.00000000e+00  0.00000000e+00  0.00000000e+00    0.00000000e+00  0.00000000e+00  0.00000000e+00 0
 7.11223148e+00 -3.77220577e+00  9.05500210e+00    0.00000000e+00  0.00000000e+00  0.00000000e+00    0.00000000e+00  0.00000000e+00  0.00000000e+00 0
-3.22355847e+00 -7.67271045e+00  1.09487993e+01    0.00000000e+00  0.00000000e+00  0.00000000e+00    0.00000000e+00  0.00000000e+00  0.00000000e+00 0
-3.18251812e+00 -7.64716365e+00  1.00408427e+01    0.00000000e+00  0.00000000e+00  0.00000000e+00    0.00000000e+00  0.00000000e+00  0.00000000e+00 0
-3.07862585e+00 -7.58757077e+00  9.13190434e+00    0.00000000e+00  0.00000000e+00  0.00000000e+00    0.00000000e+00  0.00000000e+00  0.00000000e+00 0
 7.19463556e+00  5.01004806e+00  1.08860981e+01    0.00000000e+00  0.00000000e+00  0.00000000e+00    0.00000000e+00  0.00000000e+00  0.00000000e+00 0
 7.02770054e+00  4.82825515e+00  9.98705596e+00    0.00000000e+00  0.00000000e+00  0.00000000e+00    0.00000000e+00  0.00000000e+00  0.00000000e+00 0
 7.08450126e+00  4.87330911e+00  9.06455775e+00    0.00000000e+00  0.00000000e+00  0.00000000e+00    0.00000000e+00  0.00000000e+00  0.00000000e+00 0
 2.23167480e+00 -6.81299977e+00  1.04353554e+01    0.00000000e+00  0.00000000e+00  0.00000000e+00    0.00000000e+00  0.00000000e+00  0.00000000e+00 0
 1.64434631e+00 -6.74046602e+00  9.66476999e+00    0.00000000e+00  0.00000000e+00  0.00000000e+00    0.00000000e+00  0.00000000e+00  0.00000000e+00 0
 1.17529189e+00 -7.03196426e+00  8.89253154e+00    0.00000000e+00  0.00000000e+00  0.00000000e+00    0.00000000e+00  0.00000000e+00  0.00000000e+00 0
-4.18167595e+00 -5.82517204e-01  7.44411136e+00    0.00000000e+00  0.00000000e+00  0.00000000e+00    0.00000000e+00  0.00000000e+00  0.00000000e+00 0
-4.47304155e+00 -5.70499227e-01  8.35603665e+00    0.00000000e+00  0.00000000e+00  0.00000000e+00    0.00000000e+00  0.00000000e+00  0.00000000e+00 0
-4.72748038e+00 -4.32333950e-01  9.26087804e+00    0.00000000e+00  0.00000000e+00  0.00000000e+00    0.00000000e+00  0.00000000e+00  0.00000000e+00 0
 3.72658688e+00 -2.74020132e+00  1.15300433e+01    0.00000000e+00  0.00000000e+00  0.00000000e+00    0.00000000e+00  0.00000000e+00  0.00000000e+00 0
 3.27736319e+00 -2.82323595e+00  1.07201958e+01    0.00000000e+00  0.00000000e+00  0.00000000e+00    0.00000000e+00  0.00000000e+00  0.00000000e+00 0
 3.05128374e+00 -2.76083309e+00  9.78498757e+00    0.00000000e+00  0.00000000e+00  0.00000000e+00    0.00000000e+00  0.00000000e+00  0.00000000e+00 0
 8.02780716e+00  7.83426261e+00  6.77882629e+00    0.00000000e+00  0.00000000e+00  0.00000000e+00    0.00000000e+00  0.00000000e+00  0.00000000e+00 0
 8.02450519e+00  7.59347831e+00  7.68016466e+00    0.00000000e+00  0.00000000e+00  0.00000000e+00    0.00000000e+00  0.00000000e+00  0.00000000e+00 0
 8.16316683e+00  7.39028406e+00  8.56530958e+00    0.00000000e+00  0.00000000e+00  0.00000000e+00    0.00000000e+00  0.00000000e+00  0.00000000e+00 0
-3.74476003e+00 -3.75208194e+00  1.16236364e+01    0.00000000e+00  0.00000000e+00  0.00000000e+00    0.00000000e+00  0.00000000e+00  0.00000000e+00 0
-3.86283627e+00 -3.32528867e+00  1.08396203e+01    0.00000000e+00  0.00000000e+00  0.00000000e+00    0.00000000e+00  0.00000000e+00  0.00000000e+00 0
-3.77470222e+00 -3.29576954e+00  9.89416865e+00    0.00000000e+00  0.00000000e+00  0.00000000e+00    0.00000000e+00  0.00000000e+00  0.00000000e+00 0
-3.28081180e+00  4.39469481e+00  1.13503809e+01    0.00000000e+00  0.00000000e+00  0.00000000e+00    0.00000000e+00  0.00000000e+00  0.00000000e+00 0
-3.39717872e+00  4.53118431e+00  1.04844632e+01    0.00000000e+00  0.00000000e+00  0.00000000e+00    0.00000000e+00  0.00000000e+00  0.00000000e+00 0
-3.55640002e+00  4.50660790e+00  9.54644363e+00    0.00000000e+00  0.00000000e+00  0.00000000e+00    0.00000000e+00  0.00000000e+00  0.00000000e+00 0
-7.60845087e+00  6.06194073e+00  6.93134528e+00    0.00000000e+00  0.00000000e+00  0.00000000e+00    0.00000000e+00  0.00000000e+00  0.00000000e+00 0
-7.44347131e+00  6.19763525e+00  7.83846183e+00    0.00000000e+00  0.00000000e+00  0.00000000e+00    0.00000000e+00  0.00000000e+00  0.00000000e+00 0
-7.24925363e+00  6.25001471e+00  8.71415443e+00    0.00000000e+00  0.00000000e+00  0.00000000e+00    0.00000000e+00  0.00000000e+00  0.00000000e+00 0
-6.67691801e+00 -4.94885898e-01  6.55592110e+00    0.00000000e+00  0.00000000e+00  0.00000000e+00    0.00000000e+00  0.00000000e+00  0.00000000e+00 0
-6.78332337e+00 -3.14144886e-01  7.51269636e+00    0.00000000e+00  0.00000000e+00  0.00000000e+00    0.00000000e+00  0.00000000e+00  0.00000000e+00 0
-6.84994798e+00 -8.99310415e-02  8.49090287e+00    0.00000000e+00  0.00000000e+00  0.00000000e+00    0.00000000e+00  0.00000000e+00  0.00000000e+00 0
-4.48483480e+00 -2.51416564e+00  1.17063400e+01    0.00000000e+00  0.00000000e+00  0.00000000e+00    0.00000000e+00  0.00000000e+00  0.00000000e+00 0
-4.68108675e+00 -2.69539793e+00  1.07918788e+01    0.00000000e+00  0.00000000e+00  0.00000000e+00    0.00000000e+00  0.00000000e+00  0.00000000e+00 0
-4.61022959e+00 -2.41792366e+00  9.87723824e+00    0.00000000e+00  0.00000000e+00  0.00000000e+00    0.00000000e+00  0.00000000e+00  0.00000000e+00 0
 7.26422345e+00  5.56614554e-02  1.17713576e+01    0.00000000e+00  0.00000000e+00  0.00000000e+00    0.00000000e+00  0.00000000e+00  0.00000000e+00 0
 7.29924320e+00  1.11931026e-01  1.08454261e+01    0.00000000e+00  0.00000000e+00  0.00000000e+00    0.00000000e+00  0.00000000e+00  0.00000000e+00 0
 7.33668294e+00  1.16092575e-01  9.93832721e+00    0.00000000e+00  0.00000000e+00  0.00000000e+00    0.00000000e+00  0.00000000e+00  0.00000000e+00 0
-1.68015865e+00  5.29280957e+00  6.08560129e+00    0.00000000e+00  0.00000000e+00  0.00000000e+00    0.00000000e+00  0.00000000e+00  0.00000000e+00 0
-1.54079334e+00  5.39659686e+00  7.00737588e+00    0.00000000e+00  0.00000000e+00  0.00000000e+00    0.00000000e+00  0.00000000e+00  0.00000000e+00 0
-1.56028527e+00  5.62496127e+00  7.88243052e+00    0.00000000e+00  0.00000000e+00  0.00000000e+00    0.00000000e+00  0.00000000e+00  0.00000000e+00 0
-7.82404265e+00 -5.63769807e+00  1.07708673e+01    0.00000000e+00  0.00000000e+00  0.00000000e+00    0.00000000e+00  0.00000000e+00  0.00000000e+00 0
-7.68927458e+00 -5.81799859e+00  9.87597016e+00    0.00000000e+00  0.00000000e+00  0.00000000e+00    0.00000000e+00  0.00000000e+00  0.00000000e+00 0
-7.51915128e+00 -5.92934819e+00  8.96374974e+00    0.00000000e+00  0.00000000e+00  0.00000000e+00    0.00000000e+00  0.00000000e+00  0.00000000e+00 0
-3.90246396e+00 -4.74478971e-01  1.14988647e+01    0.00000000e+00  0.00000000e+00  0.00000000e+00    0.00000000e+00  0.00000000e+00  0.00000000e+00 0
-4.06721002e+00 -5.98196993e-01  1.05742310e+01    0.00000000e+00  0.00000000e+00  0.00000000e+00    0.00000000e+00  0.00000000e+00  0.00000000e+00 0
-3.76171357e+00 -4.64731746e-01  9.66156221e+00    0.00000000e+00  0.00000000e+00  0.00000000e+00    0.00000000e+00  0.00000000e+00  0.00000000e+00 0
 1.83998665e+00  7.25319578e+00  6.30490887e+00    0.00000000e+00  0.00000000e+00  0.00000000e+00    0.00000000e+00  0.00000000e+00  0.00000000e+00 0
 1.82034343e+00  7.39168617e+00  7.20219941e+00    0.00000000e+00  0.00000000e+00  0.00000000e+00    0.00000000e+00  0.00000000e+00  0.00000000e+00 0
 1.77546590e+00  7.32883279e+00  8.13020220e+00    0.00000000e+00  0.00000000e+00  0.00000000e+00    0.00000000e+00  0.00000000e+00  0.00000000e+00 0
 3.05075590e+00 -4.86611157e+00  1.10473188e+01    0.00000000e+00  0.00000000e+00  0.00000000e+00    0.00000000e+00  0.00000000e+00  0.00000000e+00 0
 2.96560154e+00 -5.03032199e+00  1.01084661e+01    0.00000000e+00  0.00000000e+00  0.00000000e+00    0.00000000e+00  0.00000000e+00  0.00000000e+00 0
 3.52035718e+00 -4.99991670e+00  9.23686238e+00    0.00000000e+00  0.00000000e+00  0.00000000e+00    0.00000000e+00  0.00000000e+00  0.00000000e+00 0
-4.86715095e+00 -6.88447072e-01  1.20195299e+01    0.00000000e+00  0.00000000e+00  0.00000000e+00    0.00000000e+00  0.00000000e+00  0.00000000e+00 0
-5.00401189e+00 -2.95651633e-01  1.11758554e+01    0.00000000e+00  0.00000000e+00  0.00000000e+00    0.00000000e+00  0.00000000e+00  0.00000000e+00 0
-5.22672886e+00 -2.29224114e-01  1.02457076e+01    0.00000000e+00  0.00000000e+00  0.00000000e+00    0.00000000e+00  0.00000000e+00  0.00000000e+00 0
-4.48443701e+00 -3.95575404e+00  7.04166458e+00    0.00000000e+00  0.00000000e+00  0.00000000e+00    0.00000000e+00  0.00000000e+00  0.00000000e+00 0
-4.76917294e+00 -3.69027712e+00  7.89647018e+00    0.00000000e+00  0.00000000e+00  0.00000000e+00    0.00000000e+00  0.00000000e+00  0.00000000e+00 0
-5.32011954e+00 -3.60495637e+00  8.64739125e+00    0.00000000e+00  0.00000000e+00  0.00000000e+00    0.00000000e+00  0.00000000e+00  0.00000000e+00 0
-4.75276990e+00  2.40018829e-01  6.74841208e+00    0.00000000e+00  0.00000000e+00  0.00000000e+00    0.00000000e+00  0.00000000e+00  0.00000000e+00 0
-4.81209622e+00  3.13016695e-01  7.67882391e+00    0.00000000e+00  0.00000000e+00  0.00000000e+00    0.00000000e+00  0.00000000e+00  0.00000000e+00 0
-4.87258833e+00  4.85589545e-01  8.65381741e+00    0.00000000e+00  0.00000000e+00  0.00000000e+00    0.00000000e+00  0.00000000e+00  0.00000000e+00 0
-1.41944160e+00 -2.62209338e+00  1.16603804e+01    0.00000000e+00  0.00000000e+00  0.00000000e+00    0.00000000e+00  0.00000000e+00  0.00000000e+00 0
-1.37560407e+00 -3.21044384e+00  1.09387175e+01    0.00000000e+00  0.00000000e+00  0.00000000e+00    0.00000000e+00  0.00000000e+00  0.00000000e+00 0
-1.54563673e+00 -3.50951840e+00  1.00655481e+01    0.00000000e+00  0.00000000e+00  0.00000000e+00    0.00000000e+00  0.00000000e+00  0.00000000e+00 0
-3.76819690e+00  7.20022080e+00  1.10965096e+01    0.00000000e+00  0.00000000e+00  0.00000000e+00    0.00000000e+00  0.00000000e+00  0.00000000e+00 0
-3.69144211e+00  7.33674848e+00  1.01609401e+01    0.00000000e+00  0.00000000e+00  0.00000000e+00    0.00000000e+00  0.00000000e+00  0.00000000e+00 0
-3.46358445e+00  7.35556390e+00  9.21855424e+00    0.00000000e+00  0.00000000e+00  0.00000000e+00    0.00000000e+00  0.00000000e+00  0.00000000e+00 0
 6.91815339e+00  6.64271462e-01  6.71583288e+00    0.00000000e+00  0.00000000e+00  0.00000000e+00    0.00000000e+00  0.00000000e+00  0.00000000e+00 0
 6.97349538e+00  7.51480305e-01  7.63714627e+00    0.00000000e+00  0.00000000e+00  0.00000000e+00    0.00000000e+00  0.00000000e+00  0.00000000e+00 0
 6.98252671e+00  8.52864872e-01  8.55460941e+00    0.00000000e+00  0.00000000e+00  0.00000000e+00    0.00000000e+00  0.00000000e+00  0.00000000e+00 0
 2.95077204e+00  8.08637861e+00  5.75410196e+00    0.00000000e+00  0.00000000e+00  0.00000000e+00    0.00000000e+00  0.00000000e+00  0.00000000e+00 0
 2.83277824e+00  8.18574437e+00  6.66952954e+00    0.00000000e+00  0.00000000e+00  0.00000000e+00    0.00000000e+00  0.00000000e+00  0.00000000e+00 0
 2.56565416e+00  8.01230388e+00  7.60601072e+00    0.00000000e+00  0.00000000e+00  0.00000000e+00    0.00000000e+00  0.00000000e+00  0.00000000e+00 0
-2.49176294e+00 -2.69894693e-02  6.86863514e+00    0.00000000e+00  0.00000000e+00  0.00000000e+00    0.00000000e+00  0.00000000e+00  0.00000000e+00 0
-2.67304406e+00  9.12363489e-02  7.81811562e+00    0.00000000e+00  0.00000000e+00  0.00000000e+00    0.00000000e+00  0.00000000e+00  0.00000000e+00 0
-2.68809229e+00  7.29210256e-02  8.74815584e+00    0.00000000e+00  0.00000000e+00  0.00000000e+00    0.00000000e+00  0.00000000e+00  0.00000000e+00 0
 3.27012023e+00 -3.17207353e+00  6.78338718e+00    0.00000000e+00  0.00000000e+00  0.00000000e+00    0.00000000e+00  0.00000000e+00  0.00000000e+00 0
 3.19198159e+00 -3.53228854e+00  7.70572835e+00    0.00000000e+00  0.00000000e+00  0.00000000e+00    0.00000000e+00  0.00000000e+00  0.00000000e+00 0
 3.33701527e+00 -4.17378774e+00  8.40519000e+00    0.00000000e+00  0.00000000e+00  0.00000000e+00    0.00000000e+00  0.00000000e+00  0.00000000e+00 0
-1.07344306e-01 -1.25184283e+00  1.19447838e+01    0.00000000e+00  0.00000000e+00  0.00000000e+00    0.00000000e+00  0.00000000e+00  0.00000000e+00 0
 1.11047849e-01 -1.11432636e+00  1.10409512e+01    0.00000000e+00  0.00000000e+00  0.00000000e+00    0.00000000e+00  0.00000000e+00  0.00000000e+00 0
 2.59107969e-01 -1.51962946e+00  1.02474661e+01    0.00000000e+00  0.00000000e+00  0.00000000e+00    0.00000000e+00  0.00000000e+00  0.00000000e+00 0
 7.97817816e+00 -2.17886134e-01  6.56684937e+00    0.00000000e+00  0.00000000e+00  0.00000000e+00    0.00000000e+00  0.00000000e+00  0.00000000e+00 0
 8.08487911e+00  7.81925885e-02  7.42827157e+00    0.00000000e+00  0.00000000e+00  0.00000000e+00    0.00000000e+00  0.00000000e+00  0.00000000e+00 0
 7.95146308e+00  6.48743840e-01  8.17320130e+00    0.00000000e+00  0.00000000e+00  0.00000000e+00    0.00000000e+00  0.00000000e+00  0.00000000e+00 0
-2.76643282e+00 -1.65347548e+00  7.61815511e+00    0.00000000e+00  0.00000000e+00  0.00000000e+00    0.00000000e+00  0.00000000e+00  0.00000000e+00 0
-2.99777289e+00 -1.72588711e+00  8.52285571e+00    0.00000000e+00  0.00000000e+00  0.00000000e+00    0.00000000e+00  0.00000000e+00  0.00000000e+00 0
-3.07291194e+00 -1.28167891e+00  9.33260816e+00    0.00000000e+00  0.00000000e+00  0.00000000e+00    0.00000000e+00  0.00000000e+00  0.00000000e+00 0
-6.93619267e+00  7.13422935e+00  6.55073254e+00    0.00000000e+00  0.00000000e+00  0.00000000e+00    0.00000000e+00  0.00000000e+00  0.00000000e+00 0
-6.73031709e+00  6.91301654e+00  7.42996490e+00    0.00000000e+00  0.00000000e+00  0.00000000e+00    0.00000000e+00  0.00000000e+00  0.00000000e+00 0
-6.52842174e+00  6.88663401e+00  8.31066474e+00    0.00000000e+00  0.00000000e+00  0.00000000e+00    0.00000000e+00  0.00000000e+00  0.00000000e+00 0
-3.50404776e+00 -6.80159263e+00  1.13726610e+01    0.00000000e+00  0.00000000e+00  0.00000000e+00    0.00000000e+00  0.00000000e+00  0.00000000e+00 0
-3.61456647e+00 -6.74450886e+00  1.05088609e+01    0.00000000e+00  0.00000000e+00  0.00000000e+00    0.00000000e+00  0.00000000e+00  0.00000000e+00 0
-3.49045172e+00 -6.57857460e+00  9.53087607e+00    0.00000000e+00  0.00000000e+00  0.00000000e+00    0.00000000e+00  0.00000000e+00  0.00000000e+00 0
-5.31647650e+00  8.10438152e+00  6.15219434e+00    0.00000000e+00  0.00000000e+00  0.00000000e+00    0.00000000e+00  0.00000000e+00  0.00000000e+00 0
-5.17687951e+00  8.33887118e+00  7.02105714e+00    0.00000000e+00  0.00000000e+00  0.00000000e+00    0.00000000e+00  0.00000000e+00  0.00000000e+00 0
-5.20407898e+00  8.34048516e+00  7.94840612e+00    0.00000000e+00  0.00000000e+00  0.00000000e+00    0.00000000e+00  0.00000000e+00  0.00000000e+00 0
-1.79863022e+00  6.38954306e+00  6.78345553e+00    0.00000000e+00  0.00000000e+00  0.00000000e+00    0.00000000e+00  0.00000000e+00  0.00000000e+00 0
-1.78762867e+00  6.65700159e+00  7.69507569e+00    0.00000000e+00  0.00000000e+00  0.00000000e+00    0.00000000e+00  0.00000000e+00  0.00000000e+00 0
-1.55084492e+00  6.49073985e+00  8.57090466e+00    0.00000000e+00  0.00000000e+00  0.00000000e+00    0.00000000e+00  0.00000000e+00  0.00000000e+00 0
 5.12196498e+00 -5.91161494e+00  1.18900945e+01    0.00000000e+00  0.00000000e+00  0.00000000e+00    0.00000000e+00  0.00000000e+00  0.00000000e+00 0
 5.01601206e+00 -5.78031071e+00  1.09888743e+01    0.00000000e+00  0.00000000e+00  0.00000000e+00    0.00000000e+00  0.00000000e+00  0.00000000e+00 0
 5.11337997e+00 -5.73889235e+00  1.00395677e+01    0.00000000e+00  0.00000000e+00  0.00000000e+00    0.00000000e+00  0.00000000e+00  0.00000000e+00 0
 1.23635724e+00 -6.89057188e+00  1.13896644e+01    0.00000000e+00  0.00000000e+00  0.00000000e+00    0.00000000e+00  0.00000000e+00  0.00000000e+00 0
 9.93886892e-01 -6.89448913e+00  1.04785230e+01    0.00000000e+00  0.00000000e+00  0.00000000e+00    0.00000000e+00  0.00000000e+00  0.00000000e+00 0
 5.44334978e-01 -6.83183999e+00  9.63695687e+00    0.00000000e+00  0.00000000e+00  0.00000000e+00    0.00000000e+00  0.00000000e+00  0.00000000e+00 0
 4.32430469e+00 -7.03063543e+00  7.30772920e+00    0.00000000e+00  0.00000000e+00  0.00000000e+00    0.00000000e+00  0.00000000e+00  0.00000000e+00 0
 4.19170013e+00 -7.40655214e+00  8.18632892e+00    0.00000000e+00  0.00000000e+00  0.00000000e+00    0.00000000e+00  0.00000000e+00  0.00000000e+00 0
 3.62590137e+00 -7.41371815e+00  8.98445250e+00    0.00000000e+00  0.00000000e+00  0.00000000e+00    0.00000000e+00  0.00000000e+00  0.00000000e+00 0
-4.34627447e+00 -7.44423084e+00  1.13544711e+01    0.00000000e+00  0.00000000e+00  0.00000000e+00    0.00000000e+00  0.00000000e+00  0.00000000e+00 0
-4.23420649e+00 -7.49386842e+00  1.03781504e+01    0.00000000e+00  0.00000000e+00  0.00000000e+00    0.00000000e+00  0.00000000e+00  0.00000000e+00 0
-4.22560627e+00 -7.45357200e+00  9.45979955e+00    0.00000000e+00  0.00000000e+00  0.00000000e+00    0.00000000e+00  0.00000000e+00  0.00000000e+00 0
-1.40550856e+00 -1.14697886e+00  1.17177162e+01    0.00000000e+00  0.00000000e+00  0.00000000e+00    0.00000000e+00  0.00000000e+00  0.00000000e+00 0
-1.51279492e+00 -1.70083416e+00  1.10272614e+01    0.00000000e+00  0.00000000e+00  0.00000000e+00    0.00000000e+00  0.00000000e+00  0.00000000e+00 0
-1.72383008e+00 -2.35676957e+00  1.03790890e+01    0.00000000e+00  0.00000000e+00  0.00000000e+00    0.00000000e+00  0.00000000e+00  0.00000000e+00 0
-3.86568311e+00 -1.57776159e+00  1.08910697e+01    0.00000000e+00  0.00000000e+00  0.00000000e+00    0.00000000e+00  0.00000000e+00  0.00000000e+00 0
-3.90766197e+00 -1.44254328e+00  9.97501556e+00    0.00000000e+00  0.00000000e+00  0.00000000e+00    0.00000000e+00  0.00000000e+00  0.00000000e+00 0
-4.06247959e+00 -1.26491099e+00  9.06720299e+00    0.00000000e+00  0.00000000e+00  0.00000000e+00    0.00000000e+00  0.00000000e+00  0.00000000e+00 0
 8.23244232e+00 -7.51306896e+00  6.46463909e+00    0.00000000e+00  0.00000000e+00  0.00000000e+00    0.00000000e+00  0.00000000e+00  0.00000000e+00 0
-8.33533046e+00 -7.27995457e+00  7.37590546e+00    0.00000000e+00  0.00000000e+00  0.00000000e+00    0.00000000e+00  0.00000000e+00  0.00000000e+00 0
 8.31697219e+00 -7.19013331e+00  8.33106279e+00    0.00000000e+00  0.00000000e+00  0.00000000e+00    0.00000000e+00  0.00000000e+00  0.00000000e+00 0
-1.63642794e+00 -2.53120272e+00  9.36732345e+00    0.00000000e+00  0.00000000e+00  0.00000000e+00    0.00000000e+00  0.00000000e+00  0.00000000e+00 0
-9.57427889e-01 -1.89516223e+00  9.33060386e+00    0.00000000e+00  0.00000000e+00  0.00000000e+00    0.00000000e+00  0.00000000e+00  0.00000000e+00 0
-3.27937030e-01 -1.14835412e+00  9.37964439e+00    0.00000000e+00  0.00000000e+00  0.00000000e+00    0.00000000e+00  0.00000000e+00  0.00000000e+00 0
 4.11087322e+00 -4.86800686e+00  1.18452888e+01    0.00000000e+00  0.00000000e+00  0.00000000e+00    0.00000000e+00  0.00000000e+00  0.00000000e+00 0
 4.31227283e+00 -4.85804190e+00  1.09430593e+01    0.00000000e+00  0.00000000e+00  0.00000000e+00    0.00000000e+00  0.00000000e+00  0.00000000e+00 0
 4.41451965e+00 -5.05040781e+00  1.00282499e+01    0.00000000e+00  0.00000000e+00  0.00000000e+00    0.00000000e+00  0.00000000e+00  0.00000000e+00 0
 7.93921477e+00  4.30385592e+00  1.15288990e+01    0.00000000e+00  0.00000000e+00  0.00000000e+00    0.00000000e+00  0.00000000e+00  0.00000000e+00 0
 7.96621859e+00  4.51694747e+00  1.05834894e+01    0.00000000e+00  0.00000000e+00  0.00000000e+00    0.00000000e+00  0.00000000e+00  0.00000000e+00 0
 7.96953433e+00  4.57177041e+00  9.64081363e+00    0.00000000e+00  0.00000000e+00  0.00000000e+00    0.00000000e+00  0.00000000e+00  0.00000000e+00 0
 6.66030433e+00 -7.86224188e+00  1.08513026e+01    0.00000000e+00  0.00000000e+00  0.00000000e+00    0.00000000e+00  0.00000000e+00  0.00000000e+00 0
 7.10167880e+00 -8.00153401e+00  1.00160967e+01    0.00000000e+00  0.00000000e+00  0.00000000e+00    0.00000000e+00  0.00000000e+00  0.00000000e+00 0
 7.27646795e+00 -8.03851870e+00  9.09883121e+00    0.00000000e+00  0.00000000e+00  0.00000000e+00    0.00000000e+00  0.00000000e+00  0.00000000e+00 0
 3.66027557e-01 -4.61201916e+00  1.12050007e+01    0.00000000e+00  0.00000000e+00  0.00000000e+00    0.00000000e+00  0.00000000e+00  0.00000000e+00 0
 4.49410678e-01 -4.78912212e+00  1.02955015e+01    0.00000000e+00  0.00000000e+00  0.00000000e+00    0.00000000e+00  0.00000000e+00  0.00000000e+00 0
 3.92233225e-01 -4.99429868e+00  9.35581039e+00    0.00000000e+00  0.00000000e+00  0.00000000e+00    0.00000000e+00  0.00000000e+00  0.00000000e+00 0
 5.94780060e+00 -6.09973050e+00  1.12595059e+01    0.00000000e+00  0.00000000e+00  0.00000000e+00    0.00000000e+00  0.00000000e+00  0.00000000e+00 0
 6.06873869e+00 -5.95806982e+00  1.04087650e+01    0.00000000e+00  0.00000000e+00  0.00000000e+00    0.00000000e+00  0.00000000e+00  0.00000000e+00 0
 6.10022823e+00 -5.93893041e+00  9.42975588e+00    0.00000000e+00  0.00000000e+00  0.00000000e+00    0.00000000e+00  0.00000000e+00  0.00000000e+00 0
 5.64080832e+00  1.98151483e+00  6.32917395e+00    0.00000000e+00  0.00000000e+00  0.00000000e+00    0.00000000e+00  0.00000000e+00  0.00000000e+00 0
 5.41216736e+00  2.52184758e+00  7.05340814e+00    0.00000000e+00  0.00000000e+00  0.00000000e+00    0.00000000e+00  0.00000000e+00  0.00000000e+00 0
 5.41215236e+00  3.00859217e+00  7.84777057e+00    0.00000000e+00  0.00000000e+00  0.00000000e+00    0.00000000e+00  0.00000000e+00  0.00000000e+00 0
-5.06405031e+00  4.30360041e+00  6.92645473e+00    0.00000000e+00  0.00000000e+00  0.00000000e+00    0.00000000e+00  0.00000000e+00  0.00000000e+00 0
-5.00047182e+00  4.34508020e+00  7.85478198e+00    0.00000000e+00  0.00000000e+00  0.00000000e+00    0.00000000e+00  0.00000000e+00  0.00000000e+00 0
-5.23643376e+00  4.29934082e+00  8.74978153e+00    0.00000000e+00  0.00000000e+00  0.00000000e+00    0.00000000e+00  0.00000000e+00  0.00000000e+00 0
 5.72280258e+00  3.54701897e+00  6.47103149e+00    0.00000000e+00  0.00000000e+00  0.00000000e+00    0.00000000e+00  0.00000000e+00  0.00000000e+00 0
 5.17881651e+00  3.82942676e+00  7.16161146e+00    0.00000000e+00  0.00000000e+00  0.00000000e+00    0.00000000e+00  0.00000000e+00  0.00000000e+00 0
 5.14982722e+00  4.05167994e+00  8.10470888e+00    0.00000000e+00  0.00000000e+00  0.00000000e+00    0.00000000e+00  0.00000000e+00  0.00000000e+00 0
-3.64526377e+00 -6.89920359e+00  6.69482512e+00    0.00000000e+00  0.00000000e+00  0.00000000e+00    0.00000000e+00  0.00000000e+00  0.00000000e+00 0
-3.58998433e+00 -6.93779620e+00  7.71813977e+00    0.00000000e+00  0.00000000e+00  0.00000000e+00    0.00000000e+00  0.00000000e+00  0.00000000e+00 0
-3.77113714e+00 -6.95719223e+00  8.63699144e+00    0.00000000e+00  0.00000000e+00  0.00000000e+00    0.00000000e+00  0.00000000e+00  0.00000000e+00 0
 7.14875459e+00 -6.99873917e+00  6.61762376e+00    0.00000000e+00  0.00000000e+00  0.00000000e+00    0.00000000e+00  0.00000000e+00  0.00000000e+00 0
 7.06072453e+00 -7.23148971e+00  7.47846991e+00    0.00000000e+00  0.00000000e+00  0.00000000e+00    0.00000000e+00  0.00000000e+00  0.00000000e+00 0
 7.19988895e+00 -7.25301290e+00  8.43105548e+00    0.00000000e+00  0.00000000e+00  0.00000000e+00    0.00000000e+00  0.00000000e+00  0.00000000e+00 0
 7.84176534e+00  7.86414949e+00  1.13820487e+01    0.00000000e+00  0.00000000e+00  0.00000000e+00    0.00000000e+00  0.00000000e+00  0.00000000e+00 0
 8.04236344e+00  7.56115549e+00  1.04900917e+01    0.00000000e+00  0.00000000e+00  0.00000000e+00    0.00000000e+00  0.00000000e+00  0.00000000e+00 0
 8.37645670e+00  7.29848610e+00  9.61477613e+00    0.00000000e+00  0.00000000e+00  0.00000000e+00    0.00000000e+00  0.00000000e+00  0.00000000e+00 0
-3.62188060e+00  3.17611011e+00  6.39762686e+00    0.00000000e+00  0.00000000e+00  0.00000000e+00    0.00000000e+00  0.00000000e+00  0.00000000e+00 0
-3.72977390e+00  3.09958111e+00  7.36443637e+00    0.00000000e+00  0.00000000e+00  0.00000000e+00    0.00000000e+00  0.00000000e+00  0.00000000e+00 0
-3.72946008e+00  3.02148647e+00  8.30086480e+00    0.00000000e+00  0.00000000e+00  0.00000000e+00    0.00000000e+00  0.00000000e+00  0.00000000e+00 0
 5.12154229e+00  4.60454460e+00  1.09534373e+01    0.00000000e+00  0.00000000e+00  0.00000000e+00    0.00000000e+00  0.00000000e+00  0.00000000e+00 0
 5.24952705e+00  4.62953128e+00  1.00102364e+01    0.00000000e+00  0.00000000e+00  0.00000000e+00    0.00000000e+00  0.00000000e+00  0.00000000e+00 0
 5.15036895e+00  4.55886118e+00  9.02091096e+00    0.00000000e+00  0.00000000e+00  0.00000000e+00    0.00000000e+00  0.00000000e+00  0.00000000e+00 0
-2.12093793e+00  4.66909848e+00  1.13299448e+01    0.00000000e+00  0.00000000e+00  0.00000000e+00    0.00000000e+00  0.00000000e+00  0.00000000e+00 0
-2.19371558e+00  4.87394501e+00  1.04636860e+01    0.00000000e+00  0.00000000e+00  0.00000000e+00    0.00000000e+00  0.00000000e+00  0.00000000e+00 0
-2.05436673e+00  5.05573913e+00  9.51011159e+00    0.00000000e+00  0.00000000e+00  0.00000000e+00    0.00000000e+00  0.00000000e+00  0.00000000e+00 0
 3.22799518e+00  2.33307266e+00  6.47884567e+00    0.00000000e+00  0.00000000e+00  0.00000000e+00    0.00000000e+00  0.00000000e+00  0.00000000e+00 0
 3.43806492e+00  2.58546799e+00  7.39429672e+00    0.00000000e+00  0.00000000e+00  0.00000000e+00    0.00000000e+00  0.00000000e+00  0.00000000e+00 0
 3.80400335e+00  2.57945150e+00  8.24255222e+00    0.00000000e+00  0.00000000e+00  0.00000000e+00    0.00000000e+00  0.00000000e+00  0.00000000e+00 0
-7.60803488e+00 -2.70360383e+00  6.71183523e+00    0.00000000e+00  0.00000000e+00  0.00000000e+00    0.00000000e+00  0.00000000e+00  0.00000000e+00 0
-7.90059336e+00 -2.65805258e+00  7.60124427e+00    0.00000000e+00  0.00000000e+00  0.00000000e+00    0.00000000e+00  0.00000000e+00  0.00000000e+00 0
-8.25989306e+00 -2.51154697e+00  8.52844139e+00    0.00000000e+00  0.00000000e+00  0.00000000e+00    0.00000000e+00  0.00000000e+00  0.00000000e+00 0
-2.44403970e+00 -2.84606913e+00  7.01560507e+00    0.00000000e+00  0.00000000e+00  0.00000000e+00    0.00000000e+00  0.00000000e+00  0.00000000e+00 0
-2.27543206e+00 -2.68424624e+00  7.93561834e+00    0.00000000e+00  0.00000000e+00  0.00000000e+00    0.00000000e+00  0.00000000e+00  0.00000000e+00 0
-2.42100643e+00 -2.60988313e+00  8.84517918e+00    0.00000000e+00  0.00000000e+00  0.00000000e+00    0.00000000e+00  0.00000000e+00  0.00000000e+00 0
 6.35758385e-02  5.87033421e+00  6.55200773e+00    0.00000000e+00  0.00000000e+00  0.00000000e+00    0.00000000e+00  0.00000000e+00  0.00000000e+00 0
 6.28051080e-03  5.83328776e+00  7.48238613e+00    0.00000000e+00  0.00000000e+00  0.00000000e+00    0.00000000e+00  0.00000000e+00  0.00000000e+00 0
 2.35733222e-01  5.80950198e+00  8.44874282e+00    0.00000000e+00  0.00000000e+00  0.00000000e+00    0.00000000e+00  0.00000000e+00  0.00000000e+00 0
 4.35788352e+00  5.25042154e+00  6.38332413e+00    0.00000000e+00  0.00000000e+00  0.00000000e+00    0.00000000e+00  0.00000000e+00  0.00000000e+00 0
 4.19181269e+00  5.23580577e+00  7.24346906e+00    0.00000000e+00  0.00000000e+00  0.00000000e+00    0.00000000e+00  0.00000000e+00  0.00000000e+00 0
 4.05517820e+00  5.52398854e+00  8.10680458e+00    0.00000000e+00  0.00000000e+00  0.00000000e+00    0.00000000e+00  0.00000000e+00  0.00000000e+00 0
-5.17526600e-01  6.41761319e+00  1.10213361e+01    0.00000000e+00  0.00000000e+00  0.00000000e+00    0.00000000e+00  0.00000000e+00  0.00000000e+00 0
-5.25345610e-01  6.38197431e+00  1.01244210e+01    0.00000000e+00  0.00000000e+00  0.00000000e+00    0.00000000e+00  0.00000000e+00  0.00000000e+00 0
-6.82535295e-01  6.34410450e+00  9.21006655e+00    0.00000000e+00  0.00000000e+00  0.00000000e+00    0.00000000e+00  0.00000000e+00  0.00000000e+00 0
 7.93094353e+00 -3.95597640e+00  1.14530688e+01    0.00000000e+00  0.00000000e+00  0.00000000e+00    0.00000000e+00  0.00000000e+00  0.00000000e+00 0
 7.99750966e+00 -3.98129594e+00  1.05246493e+01    0.00000000e+00  0.00000000e+00  0.00000000e+00    0.00000000e+00  0.00000000e+00  0.00000000e+00 0
 8.04802381e+00 -3.87149993e+00  9.65168371e+00    0.00000000e+00  0.00000000e+00  0.00000000e+00    0.00000000e+00  0.00000000e+00  0.00000000e+00 0
 4.89519586e+00  2.63972945e+00  1.13705527e+01    0.00000000e+00  0.00000000e+00  0.00000000e+00    0.00000000e+00  0.00000000e+00  0.00000000e+00 0
 4.78878365e+00  2.69020744e+00  1.04068028e+01    0.00000000e+00  0.00000000e+00  0.00000000e+00    0.00000000e+00  0.00000000e+00  0.00000000e+00 0
 4.68568311e+00  2.85964163e+00  9.51895726e+00    0.00000000e+00  0.00000000e+00  0.00000000e+00    0.00000000e+00  0.00000000e+00  0.00000000e+00 0
 4.83049625e+00  1.60868234e+00  1.11877289e+01    0.00000000e+00  0.00000000e+00  0.00000000e+00    0.00000000e+00  0.00000000e+00  0.00000000e+00 0
 5.04879915e+00  1.68848513e+00  1.03167520e+01    0.00000000e+00  0.00000000e+00  0.00000000e+00    0.00000000e+00  0.00000000e+00  0.00000000e+00 0
 4.91896652e+00  1.50373078e+00  9.43750726e+00    0.00000000e+00  0.00000000e+00  0.00000000e+00    0.00000000e+00  0.00000000e+00  0.00000000e+00 0
 4.45901491e-01 -7.06344970e+00  6.86365467e+00    0.00000000e+00  0.00000000e+00  0.00000000e+00    0.00000000e+00  0.00000000e+00  0.00000000e+00 0
 2.35401843e-01 -6.84283460e+00  7.75227000e+00    0.00000000e+00  0.00000000e+00  0.00000000e+00    0.00000000e+00  0.00000000e+00  0.00000000e+00 0
 1.67908582e-01 -6.91635307e+00  8.67969026e+00    0.00000000e+00  0.00000000e+00  0.00000000e+00    0.00000000e+00  0.00000000e+00  0.00000000e+00 0
-3.61373980e+00  6.26186915e+00  1.15395210e+01    0.00000000e+00  0.00000000e+00  0.00000000e+00    0.00000000e+00  0.00000000e+00  0.00000000e+00 0
-3.35212548e+00  6.37286800e+00  1.06388862e+01    0.00000000e+00  0.00000000e+00  0.00000000e+00    0.00000000e+00  0.00000000e+00  0.00000000e+00 0
-3.20253217e+00  6.44871697e+00  9.73717852e+00    0.00000000e+00  0.00000000e+00  0.00000000e+00    0.00000000e+00  0.00000000e+00  0.00000000e+00 0
 8.47387979e-01 -7.92707688e+00  1.15419502e+01    0.00000000e+00  0.00000000e+00  0.00000000e+00    0.00000000e+00  0.00000000e+00  0.00000000e+00 0
 6.29850818e-01 -7.88367120e+00  1.05376692e+01    0.00000000e+00  0.00000000e+00  0.00000000e+00    0.00000000e+00  0.00000000e+00  0.00000000e+00 0
 7.70824700e-01 -7.81017950e+00  9.61693863e+00    0.00000000e+00  0.00000000e+00  0.00000000e+00    0.00000000e+00  0.00000000e+00  0.00000000e+00 0
-5.60867514e-01 -2.74645418e+00  6.78811660e+00    0.00000000e+00  0.00000000e+00  0.00000000e+00    0.00000000e+00  0.00000000e+00  0.00000000e+00 0
-8.96250351e-01 -2.95120995e+00  7.64220172e+00    0.00000000e+00  0.00000000e+00  0.00000000e+00    0.00000000e+00  0.00000000e+00  0.00000000e+00 0
-1.06758762e+00 -2.59170626e+00  8.51284026e+00    0.00000000e+00  0.00000000e+00  0.00000000e+00    0.00000000e+00  0.00000000e+00  0.00000000e+00 0
 1.18259635e+00  5.97491539e-01  6.43162144e+00    0.00000000e+00  0.00000000e+00  0.00000000e+00    0.00000000e+00  0.00000000e+00  0.00000000e+00 0
 1.53668147e+00  3.24920702e-01  7.27674214e+00    0.00000000e+00  0.00000000e+00  0.00000000e+00    0.00000000e+00  0.00000000e+00  0.00000000e+00 0
 1.67330678e+00  4.74758739e-01  8.18976550e+00    0.00000000e+00  0.00000000e+00  0.00000000e+00    0.00000000e+00  0.00000000e+00  0.00000000e+00 0
-7.77786736e+00 -4.73461607e+00  6.61833074e+00    0.00000000e+00  0.00000000e+00  0.00000000e+00    0.00000000e+00  0.00000000e+00  0.00000000e+00 0
-7.86974393e+00 -4.89592198e+00  7.52001369e+00    0.00000000e+00  0.00000000e+00  0.00000000e+00    0.00000000e+00  0.00000000e+00  0.00000000e+00 0
-7.97433462e+00 -4.79148651e+00  8.42324687e+00    0.00000000e+00  0.00000000e+00  0.00000000e+00    0.00000000e+00  0.00000000e+00  0.00000000e+00 0
 3.20259251e+00 -7.79852962e+00  6.10214953e+00    0.00000000e+00  0.00000000e+00  0.00000000e+00    0.00000000e+00  0.00000000e+00  0.00000000e+00 0
 3.45809943e+00 -7.85337782e+00  6.95896651e+00    0.00000000e+00  0.00000000e+00  0.00000000e+00    0.00000000e+00  0.00000000e+00  0.00000000e+00 0
 3.39065038e+00 -8.07367767e+00  7.90653101e+00    0.00000000e+00  0.00000000e+00  0.00000000e+00    0.00000000e+00  0.00000000e+00  0.00000000e+00 0
 6.22776317e+00 -2.09788459e+00  1.03393004e+01    0.00000000e+00  0.00000000e+00  0.00000000e+00    0.00000000e+00  0.00000000e+00  0.00000000e+00 0
 6.05001976e+00 -2.46146929e+00  9.51253225e+00    0.00000000e+00  0.00000000e+00  0.00000000e+00    0.00000000e+00  0.00000000e+00  0.00000000e+00 0
 5.51356699e+00 -2.66341073e+00  8.82537750e+00    0.00000000e+00  0.00000000e+00  0.00000000e+00    0.00000000e+00  0.00000000e+00  0.00000000e+00 0
-6.46547373e-01  4.88418837e+00  6.41325734e+00    0.00000000e+00  0.00000000e+00  0.00000000e+00    0.00000000e+00  0.00000000e+00  0.00000000e+00 0
-5.90500312e-01  5.09250555e+00  7.34642891e+00    0.00000000e+00  0.00000000e+00  0.00000000e+00    0.00000000e+00  0.00000000e+00  0.00000000e+00 0
-5.20600110e-01  5.05642676e+00  8.27048037e+00    0.00000000e+00  0.00000000e+00  0.00000000e+00    0.00000000e+00  0.00000000e+00  0.00000000e+00 0
 2.29925845e+00  4.08928960e+00  6.68375929e+00    0.00000000e+00  0.00000000e+00  0.00000000e+00    0.00000000e+00  0.00000000e+00  0.00000000e+00 0
 2.38566039e+00  4.39437383e+00  7.53802466e+00    0.00000000e+00  0.00000000e+00  0.00000000e+00    0.00000000e+00  0.00000000e+00  0.00000000e+00 0
 2.62619074e+00  4.19234765e+00  8.44432649e+00    0.00000000e+00  0.00000000e+00  0.00000000e+00    0.00000000e+00  0.00000000e+00  0.00000000e+00 0
-2.68191317e+00  3.76908637e+00  1.08696931e+01    0.00000000e+00  0.00000000e+00  0.00000000e+00    0.00000000e+00  0.00000000e+00  0.00000000e+00 0
-2.77704630e+00  3.75932167e+00  9.96009833e+00    0.00000000e+00  0.00000000e+00  0.00000000e+00    0.00000000e+00  0.00000000e+00  0.00000000e+00 0
-2.84027364e+00  4.07937391e+00  9.02340384e+00    0.00000000e+00  0.00000000e+00  0.00000000e+00    0.00000000e+00  0.00000000e+00  0.00000000e+00 0
 8.67959804e-01 -2.01872501e-01  1.14089175e+01    0.00000000e+00  0.00000000e+00  0.00000000e+00    0.00000000e+00  0.00000000e+00  0.00000000e+00 0
 9.19482967e-01  2.88326833e-01  1.05325278e+01    0.00000000e+00  0.00000000e+00  0.00000000e+00    0.00000000e+00  0.00000000e+00  0.00000000e+00 0
 1.09042602e+00  3.85331799e-01  9.60292883e+00    0.00000000e+00  0.00000000e+00  0.00000000e+00    0.00000000e+00  0.00000000e+00  0.00000000e+00 0
-1.14981048e-01  8.34018158e+00  1.10553704e+01    0.00000000e+00  0.00000000e+00  0.00000000e+00    0.00000000e+00  0.00000000e+00  0.00000000e+00 0
-1.92464468e-01  8.32624496e+00  1.01376450e+01    0.00000000e+00  0.00000000e+00  0.00000000e+00    0.00000000e+00  0.00000000e+00  0.00000000e+00 0
-1.31476269e-01  8.14414118e+00  9.20328738e+00    0.00000000e+00  0.00000000e+00  0.00000000e+00    0.00000000e+00  0.00000000e+00  0.00000000e+00 0
 6.80012586e+00  7.41503481e+00  6.92673019e+00    0.00000000e+00  0.00000000e+00  0.00000000e+00    0.00000000e+00  0.00000000e+00  0.00000000e+00 0
 6.90852129e+00  7.82504567e+00  7.70326069e+00    0.00000000e+00  0.00000000e+00  0.00000000e+00    0.00000000e+00  0.00000000e+00  0.00000000e+00 0
 7.29181392e+00  7.87612269e+00  8.59263062e+00    0.00000000e+00  0.00000000e+00  0.00000000e+00    0.00000000e+00  0.00000000e+00  0.00000000e+00 0
 3.10832635e+00  6.81433052e+00  5.86770111e+00    0.00000000e+00  0.00000000e+00  0.00000000e+00    0.00000000e+00  0.00000000e+00  0.00000000e+00 0
 3.03759118e+00  6.99918780e+00  6.74590265e+00    0.00000000e+00  0.00000000e+00  0.00000000e+00    0.00000000e+00  0.00000000e+00  0.00000000e+00 0
 2.97155958e+00  6.88356096e+00  7.66440324e+00    0.00000000e+00  0.00000000e+00  0.00000000e+00    0.00000000e+00  0.00000000e+00  0.00000000e+00 0
 7.07357128e+00 -1.90744092e+00  6.76220042e+00    0.00000000e+00  0.00000000e+00  0.00000000e+00    0.00000000e+00  0.00000000e+00  0.00000000e+00 0
 7.01656895e+00 -1.65534193e+00  7.65050017e+00    0.00000000e+00  0.00000000e+00  0.00000000e+00    0.00000000e+00  0.00000000e+00  0.00000000e+00 0
 6.91296222e+00 -1.21369228e+00  8.50001346e+00    0.00000000e+00  0.00000000e+00  0.00000000e+00    0.00000000e+00  0.00000000e+00  0.00000000e+00 0
-4.43857789e+00 -1.34650787e+00  6.97740610e+00    0.00000000e+00  0.00000000e+00  0.00000000e+00    0.00000000e+00  0.00000000e+00  0.00000000e+00 0
-4.96491218e+00 -1.30509460e+00  7.78765365e+00    0.00000000e+00  0.00000000e+00  0.00000000e+00    0.00000000e+00  0.00000000e+00  0.00000000e+00 0
-5.38912494e+00 -1.25736556e+00  8.62744356e+00    0.00000000e+00  0.00000000e+00  0.00000000e+00    0.00000000e+00  0.00000000e+00  0.00000000e+00 0
-8.03891378e+00 -5.84366364e+00  6.35473446e+00    0.00000000e+00  0.00000000e+00  0.00000000e+00    0.00000000e+00  0.00000000e+00  0.00000000e+00 0
-8.05469888e+00 -5.91799494e+00  7.31921288e+00    0.00000000e+00  0.00000000e+00  0.00000000e+00    0.00000000e+00  0.00000000e+00  0.00000000e+00 0
-8.21162112e+00 -5.87826060e+00  8.22469751e+00    0.00000000e+00  0.00000000e+00  0.00000000e+00    0.00000000e+00  0.00000000e+00  0.00000000e+00 0
 8.21847310e+00  6.22069422e+00  6.80975785e+00    0.00000000e+00  0.00000000e+00  0.00000000e+00    0.00000000e+00  0.00000000e+00  0.00000000e+00 0
 8.37457655e+00  6.42527524e+00  7.73621623e+00    0.00000000e+00  0.00000000e+00  0.00000000e+00    0.00000000e+00  0.00000000e+00  0.00000000e+00 0
-8.33171745e+00  6.34461554e+00  8.67707192e+00    0.00000000e+00  0.00000000e+00  0.00000000e+00    0.00000000e+00  0.00000000e+00  0.00000000e+00 0
 7.25109534e+00  3.84555914e+00  7.16086816e+00    0.00000000e+00  0.00000000e+00  0.00000000e+00    0.00000000e+00  0.00000000e+00  0.00000000e+00 0
 7.26777675e+00  3.80820174e+00  8.06925565e+00    0.00000000e+00  0.00000000e+00  0.00000000e+00    0.00000000e+00  0.00000000e+00  0.00000000e+00 0
 7.23408399e+00  3.85120995e+00  9.02347458e+00    0.00000000e+00  0.00000000e+00  0.00000000e+00    0.00000000e+00  0.00000000e+00  0.00000000e+00 0
 4.83580127e+00  1.16944485e+00  6.62229678e+00    0.00000000e+00  0.00000000e+00  0.00000000e+00    0.00000000e+00  0.00000000e+00  0.00000000e+00 0
 4.88632207e+00  1.26362682e+00  7.57088968e+00    0.00000000e+00  0.00000000e+00  0.00000000e+00    0.00000000e+00  0.00000000e+00  0.00000000e+00 0
 5.11493430e+00  1.21784318e+00  8.46083024e+00    0.00000000e+00  0.00000000e+00  0.00000000e+00    0.00000000e+00  0.00000000e+00  0.00000000e+00 0
 1.14624166e+00 -1.59021763e+00  1.14664017e+01    0.00000000e+00  0.00000000e+00  0.00000000e+00    0.00000000e+00  0.00000000e+00  0.00000000e+00 0
 1.29562698e+00 -1.77794654e+00  1.05065788e+01    0.00000000e+00  0.00000000e+00  0.00000000e+00    0.00000000e+00  0.00000000e+00  0.00000000e+00 0
 1.13619568e+00 -2.04326039e+00  9.65279149e+00    0.00000000e+00  0.00000000e+00  0.00000000e+00    0.00000000e+00  0.00000000e+00  0.00000000e+00 0
-7.46623210e+00  6.39045071e-01  1.15441612e+01    0.00000000e+00  0.00000000e+00  0.00000000e+00    0.00000000e+00  0.00000000e+00  0.00000000e+00 0
-7.49170241e+00  5.07680259e-01  1.06387679e+01    0.00000000e+00  0.00000000e+00  0.00000000e+00    0.00000000e+00  0.00000000e+00  0.00000000e+00 0
-7.57910047e+00  4.01482361e-01  9.73018275e+00    0.00000000e+00  0.00000000e+00  0.00000000e+00    0.00000000e+00  0.00000000e+00  0.00000000e+00 0
-7.53090053e-02  3.79293364e+00  7.00120766e+00    0.00000000e+00  0.00000000e+00  0.00000000e+00    0.00000000e+00  0.00000000e+00  0.00000000e+00 0
-2.69460556e-01  3.95393281e+00  7.94987324e+00    0.00000000e+00  0.00000000e+00  0.00000000e+00    0.00000000e+00  0.00000000e+00  0.00000000e+00 0
-3.59339503e-01  4.08553475e+00  8.87435773e+00    0.00000000e+00  0.00000000e+00  0.00000000e+00    0.00000000e+00  0.00000000e+00  0.00000000e+00 0
-4.92394959e+00  7.66492663e+00  1.11040388e+01    0.00000000e+00  0.00000000e+00  0.00000000e+00    0.00000000e+00  0.00000000e+00  0.00000000e+00 0
-4.79530300e+00  7.45100630e+00  1.01676144e+01    0.00000000e+00  0.00000000e+00  0.00000000e+00    0.00000000e+00  0.00000000e+00  0.00000000e+00 0
-4.52329157e+00  7.50412351e+00  9.24198039e+00    0.00000000e+00  0.00000000e+00  0.00000000e+00    0.00000000e+00  0.00000000e+00  0.00000000e+00 0
 6.38442921e+00  3.12659267e-01  1.15417172e+01    0.00000000e+00  0.00000000e+00  0.00000000e+00    0.00000000e+00  0.00000000e+00  0.00000000e+00 0
 6.36460622e+00  5.80026272e-01  1.06436321e+01    0.00000000e+00  0.00000000e+00  0.00000000e+00    0.00000000e+00  0.00000000e+00  0.00000000e+00 0
 6.28144754e+00  3.65586852e-01  9.74829500e+00    0.00000000e+00  0.00000000e+00  0.00000000e+00    0.00000000e+00  0.00000000e+00  0.00000000e+00 0
-1.59781437e+00 -6.96924865e+00  1.10990077e+01    0.00000000e+00  0.00000000e+00  0.00000000e+00    0.00000000e+00  0.00000000e+00  0.00000000e+00 0
-1.46550894e+00 -7.13387153e+00  1.01556269e+01    0.00000000e+00  0.00000000e+00  0.00000000e+00    0.00000000e+00  0.00000000e+00  0.00000000e+00 0
-1.33843123e+00 -7.17501536e+00  9.23145009e+00    0.00000000e+00  0.00000000e+00  0.00000000e+00    0.00000000e+00  0.00000000e+00  0.00000000e+00 0
-4.74662791e+00  6.71998220e+00  1.16962721e+01    0.00000000e+00  0.00000000e+00  0.00000000e+00    0.00000000e+00  0.00000000e+00  0.00000000e+00 0
-4.58436681e+00  6.64980650e+00  1.07716611e+01    0.00000000e+00  0.00000000e+00  0.00000000e+00    0.00000000e+00  0.00000000e+00  0.00000000e+00 0
-4.45414946e+00  6.56000506e+00  9.90700604e+00    0.00000000e+00  0.00000000e+00  0.00000000e+00    0.00000000e+00  0.00000000e+00  0.00000000e+00 0
 2.13521084e+00 -5.86764224e+00  1.11061429e+01    0.00000000e+00  0.00000000e+00  0.00000000e+00    0.00000000e+00  0.00000000e+00  0.00000000e+00 0
 2.27086928e+00 -5.78624655e+00  1.01769700e+01    0.00000000e+00  0.00000000e+00  0.00000000e+00    0.00000000e+00  0.00000000e+00  0.00000000e+00 0
 2.43468513e+00 -5.69680805e+00  9.22370410e+00    0.00000000e+00  0.00000000e+00  0.00000000e+00    0.00000000e+00  0.00000000e+00  0.00000000e+00 0
-8.33540477e+00 -7.15630980e+00  1.08589241e+01    0.00000000e+00  0.00000000e+00  0.00000000e+00    0.00000000e+00  0.00000000e+00  0.00000000e+00 0
-7.96995064e+00 -7.44313311e+00  1.00821746e+01    0.00000000e+00  0.00000000e+00  0.00000000e+00    0.00000000e+00  0.00000000e+00  0.00000000e+00 0
-7.87140514e+00 -7.70515286e+00  9.19327233e+00    0.00000000e+00  0.00000000e+00  0.00000000e+00    0.00000000e+00  0.00000000e+00  0.00000000e+00 0
 5.53640239e+00 -7.13496818e+00  1.11441931e+01    0.00000000e+00  0.00000000e+00  0.00000000e+00    0.00000000e+00  0.00000000e+00  0.00000000e+00 0
 5.44472007e+00 -6.81080144e+00  1.02777683e+01    0.00000000e+00  0.00000000e+00  0.00000000e+00    0.00000000e+00  0.00000000e+00  0.00000000e+00 0
 5.32848590e+00 -6.71812594e+00  9.30516455e+00    0.00000000e+00  0.00000000e+00  0.00000000e+00    0.00000000e+00  0.00000000e+00  0.00000000e+00 0
-9.32017256e-01 -1.24072950e+00  1.02643427e+01    0.00000000e+00  0.00000000e+00  0.00000000e+00    0.00000000e+00  0.00000000e+00  0.00000000e+00 0
-1.10144342e+00 -4.85030918e-01  9.72912759e+00    0.00000000e+00  0.00000000e+00  0.00000000e+00    0.00000000e+00  0.00000000e+00  0.00000000e+00 0
-9.13600532e-01  4.65306228e-01  9.72026685e+00    0.00000000e+00  0.00000000e+00  0.00000000e+00    0.00000000e+00  0.00000000e+00  0.00000000e+00 0
-9.17952046e-01 -5.39713020e+00  6.84397316e+00    0.00000000e+00  0.00000000e+00  0.00000000e+00    0.00000000e+00  0.00000000e+00  0.00000000e+00 0
-9.15234589e-01 -5.53096750e+00  7.75699626e+00    0.00000000e+00  0.00000000e+00  0.00000000e+00    0.00000000e+00  0.00000000e+00  0.00000000e+00 0
-1.10925140e+00 -5.68779792e+00  8.69086260e+00    0.00000000e+00  0.00000000e+00  0.00000000e+00    0.00000000e+00  0.00000000e+00  0.00000000e+00 0
 3.30785953e+00  4.55813796e+00  5.99596455e+00    0.00000000e+00  0.00000000e+00  0.00000000e+00    0.00000000e+00  0.00000000e+00  0.00000000e+00 0
 3.31088336e+00  4.75971312e+00  6.88894815e+00    0.00000000e+00  0.00000000e+00  0.00000000e+00    0.00000000e+00  0.00000000e+00  0.00000000e+00 0
 3.29884510e+00  4.64467773e+00  7.84139743e+00    0.00000000e+00  0.00000000e+00  0.00000000e+00    0.00000000e+00  0.00000000e+00  0.00000000e+00 0
-4.74010309e+00 -6.19928132e+00  1.15899441e+01    0.00000000e+00  0.00000000e+00  0.00000000e+00    0.00000000e+00  0.00000000e+00  0.00000000e+00 0
-4.45223029e+00 -6.29768590e+00  1.07492102e+01    0.00000000e+00  0.00000000e+00  0.00000000e+00    0.00000000e+00  0.00000000e+00  0.00000000e+00 0
-4.67422210e+00 -6.27957881e+00  9.78576729e+00    0.00000000e+00  0.00000000e+00  0.00000000e+00    0.00000000e+00  0.00000000e+00  0.00000000e+00 0
-2.43759806e+00  6.97022113e+00  1.16786222e+01    0.00000000e+00  0.00000000e+00  0.00000000e+00    0.00000000e+00  0.00000000e+00  0.00000000e+00 0
-2.39588467e+00  7.08250115e+00  1.07929018e+01    0.00000000e+00  0.00000000e+00  0.00000000e+00    0.00000000e+00  0.00000000e+00  0.00000000e+00 0
-2.54352271e+00  7.21858725e+00  9.84610497e+00    0.00000000e+00  0.00000000e+00  0.00000000e+00    0.00000000e+00  0.00000000e+00  0.00000000e+00 0
-6.16928720e+00 -3.80812415e+00  6.72071916e+00    0.00000000e+00  0.00000000e+00  0.00000000e+00    0.00000000e+00  0.00000000e+00  0.00000000e+00 0
-6.37528254e+00 -3.92881950e+00  7.63486893e+00    0.00000000e+00  0.00000000e+00  0.00000000e+00    0.00000000e+00  0.00000000e+00  0.00000000e+00 0
-6.33523936e+00 -4.15758855e+00  8.55317610e+00    0.00000000e+00  0.00000000e+00  0.00000000e+00    0.00000000e+00  0.00000000e+00  0.00000000e+00 0
 4.08187306e+00 -6.13294290e+00  6.07989895e+00    0.00000000e+00  0.00000000e+00  0.00000000e+00    0.00000000e+00  0.00000000e+00  0.00000000e+00 0
 3.97226786e+00 -6.07561345e+00  6.99255552e+00    0.00000000e+00  0.00000000e+00  0.00000000e+00    0.00000000e+00  0.00000000e+00  0.00000000e+00 0
 3.84868642e+00 -6.29702802e+00  7.90661671e+00    0.00000000e+00  0.00000000e+00  0.00000000e+00    0.00000000e+00  0.00000000e+00  0.00000000e+00 0
 5.98299293e+00  8.16671971e+00  1.10939840e+01    0.00000000e+00  0.00000000e+00  0.00000000e+00    0.00000000e+00  0.00000000e+00  0.00000000e+00 0
 6.13225320e+00  8.23549123e+00  1.01658807e+01    0.00000000e+00  0.00000000e+00  0.00000000e+00    0.00000000e+00  0.00000000e+00  0.00000000e+00 0
 6.41746607e+00  8.12553572e+00  9.27356672e+00    0.00000000e+00  0.00000000e+00  0.00000000e+00    0.00000000e+00  0.00000000e+00  0.00000000e+00 0
 4.31880450e+00 -7.92435304e+00  6.43798931e+00    0.00000000e+00  0.00000000e+00  0.00000000e+00    0.00000000e+00  0.00000000e+00  0.00000000e+00 0
 4.41095172e+00 -8.24297909e+00  7.33399226e+00    0.00000000e+00  0.00000000e+00  0.00000000e+00    0.00000000e+00  0.00000000e+00  0.00000000e+00 0
 4.44316953e+00  8.33008876e+00  8.25103086e+00    0.00000000e+00  0.00000000e+00  0.00000000e+00    0.00000000e+00  0.00000000e+00  0.00000000e+00 0
 4.95517237e+00 -7.96369922e+00  1.09568370e+01    0.00000000e+00  0.00000000e+00  0.00000000e+00    0.00000000e+00  0.00000000e+00  0.00000000e+00 0
 5.25107877e+00 -7.82801379e+00  1.01291383e+01    0.00000000e+00  0.00000000e+00  0.00000000e+00    0.00000000e+00  0.00000000e+00  0.00000000e+00 0
 5.82177340e+00 -7.67038854e+00  9.40693236e+00    0.00000000e+00  0.00000000e+00  0.00000000e+00    0.00000000e+00  0.00000000e+00  0.00000000e+00 0
-5.78819321e+00 -6.14668905e+00  6.96411422e+00    0.00000000e+00  0.00000000e+00  0.00000000e+00    0.00000000e+00  0.00000000e+00  0.00000000e+00 0
-5.80235712e+00 -6.27728577e+00  7.87998016e+00    0.00000000e+00  0.00000000e+00  0.00000000e+00    0.00000000e+00  0.00000000e+00  0.00000000e+00 0
-5.84802486e+00 -6.61602362e+00  8.75428711e+00    0.00000000e+00  0.00000000e+00  0.00000000e+00    0.00000000e+00  0.00000000e+00  0.00000000e+00 0
-6.87629152e+00 -3.72456414e+00  1.10288037e+01    0.00000000e+00  0.00000000e+00  0.00000000e+00    0.00000000e+00  0.00000000e+00  0.00000000e+00 0
-6.86976997e+00 -3.89858247e+00  1.00433165e+01    0.00000000e+00  0.00000000e+00  0.00000000e+00    0.00000000e+00  0.00000000e+00  0.00000000e+00 0
-7.24281346e+00 -4.03338541e+00  9.14769850e+00    0.00000000e+00  0.00000000e+00  0.00000000e+00    0.00000000e+00  0.00000000e+00  0.00000000e+00 0
 4.19919202e+00 -1.31318338e+00  6.70885871e+00    0.00000000e+00  0.00000000e+00  0.00000000e+00    0.00000000e+00  0.00000000e+00  0.00000000e+00 0
 4.10386547e+00 -1.32894456e+00  7.65583872e+00    0.00000000e+00  0.00000000e+00  0.00000000e+00    0.00000000e+00  0.00000000e+00  0.00000000e+00 0
 3.89848771e+00 -1.56205373e+00  8.57729608e+00    0.00000000e+00  0.00000000e+00  0.00000000e+00    0.00000000e+00  0.00000000e+00  0.00000000e+00 0
-4.62321029e+00  2.18059952e+00  6.08122834e+00    0.00000000e+00  0.00000000e+00  0.00000000e+00    0.00000000e+00  0.00000000e+00  0.00000000e+00 0
-4.58272095e+00  2.35001451e+00  6.98508991e+00    0.00000000e+00  0.00000000e+00  0.00000000e+00    0.00000000e+00  0.00000000e+00  0.00000000e+00 0
-4.42533877e+00  2.39625298e+00  7.94390947e+00    0.00000000e+00  0.00000000e+00  0.00000000e+00    0.00000000e+00  0.00000000e+00  0.00000000e+00 0
 5.34061636e+00 -2.86617245e+00  1.03385818e+01    0.00000000e+00  0.00000000e+00  0.00000000e+00    0.00000000e+00  0.00000000e+00  0.00000000e+00 0
 5.10471459e+00 -3.19286538e+00  9.54486463e+00    0.00000000e+00  0.00000000e+00  0.00000000e+00    0.00000000e+00  0.00000000e+00  0.00000000e+00 0
 4.60053509e+00 -3.22781154e+00  8.69717932e+00    0.00000000e+00  0.00000000e+00  0.00000000e+00    0.00000000e+00  0.00000000e+00  0.00000000e+00 0
-7.95336023e-01  7.63574211e+00  1.16716946e+01    0.00000000e+00  0.00000000e+00  0.00000000e+00    0.00000000e+00  0.00000000e+00  0.00000000e+00 0
-8.62667040e-01  7.75294225e+00  1.06746654e+01    0.00000000e+00  0.00000000e+00  0.00000000e+00    0.00000000e+00  0.00000000e+00  0.00000000e+00 0
-8.18675228e-01  7.47039234e+00  9.75312940e+00    0.00000000e+00  0.00000000e+00  0.00000000e+00    0.00000000e+00  0.00000000e+00  0.00000000e+00 0
 5.05601767e+00 -3.46209095e+00  6.52156659e+00    0.00000000e+00  0.00000000e+00  0.00000000e+00    0.00000000e+00  0.00000000e+00  0.00000000e+00 0
 5.06271591e+00 -3.67067831e+00  7.44035517e+00    0.00000000e+00  0.00000000e+00  0.00000000e+00    0.00000000e+00  0.00000000e+00  0.00000000e+00 0
 5.15851846e+00 -3.91256975e+00  8.35292073e+00    0.00000000e+00  0.00000000e+00  0.00000000e+00    0.00000000e+00  0.00000000e+00  0.00000000e+00 0
 1.46434011e+00 -3.90689201e+00  1.14850181e+01    0.00000000e+00  0.00000000e+00  0.00000000e+00    0.00000000e+00  0.00000000e+00  0.00000000e+00 0
 1.23614410e+00 -4.01586484e+00  1.06079169e+01    0.00000000e+00  0.00000000e+00  0.00000000e+00    0.00000000e+00  0.00000000e+00  0.00000000e+00 0
 1.25280734e+00 -3.81538212e+00  9.66844389e+00    0.00000000e+00  0.00000000e+00  0.00000000e+00    0.00000000e+00  0.00000000e+00  0.00000000e+00 0
 3.32002659e+00 -2.76276818e-01  6.67995301e+00    0.00000000e+00  0.00000000e+00  0.00000000e+00    0.00000000e+00  0.00000000e+00  0.00000000e+00 0
 3.68042463e+00 -3.61940291e-01  7.57032954e+00    0.00000000e+00  0.00000000e+00  0.00000000e+00    0.00000000e+00  0.00000000e+00  0.00000000e+00 0
 3.66735810e+00 -4.27105480e-01  8.53331616e+00    0.00000000e+00  0.00000000e+00  0.00000000e+00    0.00000000e+00  0.00000000e+00  0.00000000e+00 0
 3.24886609e+00 -5.56847820e+00  6.40385749e+00    0.00000000e+00  0.00000000e+00  0.00000000e+00    0.00000000e+00  0.00000000e+00  0.00000000e+00 0
 3.08357398e+00 -5.74537601e+00  7.27604886e+00    0.00000000e+00  0.00000000e+00  0.00000000e+00    0.00000000e+00  0.00000000e+00  0.00000000e+00 0
 2.91539594e+00 -5.89842585e+00  8.22820692e+00    0.00000000e+00  0.00000000e+00  0.00000000e+00    0.00000000e+00  0.00000000e+00  0.00000000e+00 0
-1.90095831e+00 -5.46288550e+00  7.02682831e+00    0.00000000e+00  0.00000000e+00  0.00000000e+00    0.00000000e+00  0.00000000e+00  0.00000000e+00 0
-1.98908799e+00 -5.44881184e+00  8.00963941e+00    0.00000000e+00  0.00000000e+00  0.00000000e+00    0.00000000e+00  0.00000000e+00  0.00000000e+00 0
-2.12418618e+00 -5.47354041e+00  8.92929802e+00    0.00000000e+00  0.00000000e+00  0.00000000e+00    0.00000000e+00  0.00000000e+00  0.00000000e+00 0
 6.15386093e+00  6.25975293e+00  7.05899122e+00    0.00000000e+00  0.00000000e+00  0.00000000e+00    0.00000000e+00  0.00000000e+00  0.00000000e+00 0
 6.70986263e+00  5.92965610e+00  7.75032314e+00    0.00000000e+00  0.00000000e+00  0.00000000e+00    0.00000000e+00  0.00000000e+00  0.00000000e+00 0
 6.70478780e+00  5.86875554e+00  8.71142794e+00    0.00000000e+00  0.00000000e+00  0.00000000e+00    0.00000000e+00  0.00000000e+00  0.00000000e+00 0
-1.40012006e+00 -2.24296347e+00  7.11021559e+00    0.00000000e+00  0.00000000e+00  0.00000000e+00    0.00000000e+00  0.00000000e+00  0.00000000e+00 0
-1.55264475e+00 -1.90016871e+00  7.96129024e+00    0.00000000e+00  0.00000000e+00  0.00000000e+00    0.00000000e+00  0.00000000e+00  0.00000000e+00 0
-1.89616445e+00 -1.71886118e+00  8.83483142e+00    0.00000000e+00  0.00000000e+00  0.00000000e+00    0.00000000e+00  0.00000000e+00  0.00000000e+00 0
 2.66539925e-01  3.27544331e+00  1.00052112e+01    0.00000000e+00  0.00000000e+00  0.00000000e+00    0.00000000e+00  0.00000000e+00  0.00000000e+00 0
 1.43982052e-02  3.00320236e+00  9.13921641e+00    0.00000000e+00  0.00000000e+00  0.00000000e+00    0.00000000e+00  0.00000000e+00  0.00000000e+00 0
-1.41969875e-01  2.92689885e+00  8.21178552e+00    0.00000000e+00  0.00000000e+00  0.00000000e+00    0.00000000e+00  0.00000000e+00  0.00000000e+00 0
 6.05619859e+00 -3.30813091e+00  1.09905383e+01    0.00000000e+00  0.00000000e+00  0.00000000e+00    0.00000000e+00  0.00000000e+00  0.00000000e+00 0
 6.11719403e+00 -3.56818745e+00  1.00004860e+01    0.00000000e+00  0.00000000e+00  0.00000000e+00    0.00000000e+00  0.00000000e+00  0.00000000e+00 0
 5.87834998e+00 -3.63905183e+00  8.99464567e+00    0.00000000e+00  0.00000000e+00  0.00000000e+00    0.00000000e+00  0.00000000e+00  0.00000000e+00 0
-5.53634357e+00  2.36334575e+00  7.19888516e+00    0.00000000e+00  0.00000000e+00  0.00000000e+00    0.00000000e+00  0.00000000e+00  0.00000000e+00 0
-5.43426647e+00  2.50363503e+00  8.11748653e+00    0.00000000e+00  0.00000000e+00  0.00000000e+00    0.00000000e+00  0.00000000e+00  0.00000000e+00 0
-5.52441681e+00  2.36969152e+00  9.07448055e+00    0.00000000e+00  0.00000000e+00  0.00000000e+00    0.00000000e+00  0.00000000e+00  0.00000000e+00 0
-2.77096554e+00 -6.13149753e+00  1.09071170e+01    0.00000000e+00  0.00000000e+00  0.00000000e+00    0.00000000e+00  0.00000000e+00  0.00000000e+00 0
-2.57813315e+00 -6.71485317e+00  1.02506600e+01    0.00000000e+00  0.00000000e+00  0.00000000e+00    0.00000000e+00  0.00000000e+00  0.00000000e+00 0
-2.33735795e+00 -7.01720258e+00  9.41022797e+00    0.00000000e+00  0.00000000e+00  0.00000000e+00    0.00000000e+00  0.00000000e+00  0.00000000e+00 0
 8.58701908e-02 -9.64292864e-01  6.52284462e+00    0.00000000e+00  0.00000000e+00  0.00000000e+00    0.00000000e+00  0.00000000e+00  0.00000000e+00 0
 9.87474153e-02 -9.14286964e-01  7.47310563e+00    0.00000000e+00  0.00000000e+00  0.00000000e+00    0.00000000e+00  0.00000000e+00  0.00000000e+00 0
 1.66375473e-01 -9.12259418e-01  8.39536726e+00    0.00000000e+00  0.00000000e+00  0.00000000e+00    0.00000000e+00  0.00000000e+00  0.00000000e+00 0
 1.34072769e-01  1.17343693e+00  6.78278221e+00    0.00000000e+00  0.00000000e+00  0.00000000e+00    0.00000000e+00  0.00000000e+00  0.00000000e+00 0
 3.14769033e-01  1.22191075e+00  7.65733806e+00    0.00000000e+00  0.00000000e+00  0.00000000e+00    0.00000000e+00  0.00000000e+00  0.00000000e+00 0
 6.32557446e-01  1.07478843e+00  8.50082890e+00    0.00000000e+00  0.00000000e+00  0.00000000e+00    0.00000000e+00  0.00000000e+00  0.00000000e+00 0
-1.37204644e+00  6.86196852e+00  1.13925947e+01    0.00000000e+00  0.00000000e+00  0.00000000e+00    0.00000000e+00  0.00000000e+00  0.00000000e+00 0
-1.49192086e+00  6.88715724e+00  1.04727486e+01    0.00000000e+00  0.00000000e+00  0.00000000e+00    0.00000000e+00  0.00000000e+00  0.00000000e+00 0
-1.59804003e+00  6.88746812e+00  9.54822113e+00    0.00000000e+00  0.00000000e+00  0.00000000e+00    0.00000000e+00  0.00000000e+00  0.00000000e+00 0
-5.00725479e+00 -8.08705561e+00  1.08292010e+01    0.00000000e+00  0.00000000e+00  0.00000000e+00    0.00000000e+00  0.00000000e+00  0.00000000e+00 0
-5.13009610e+00 -8.34462680e+00  9.95275077e+00    0.00000000e+00  0.00000000e+00  0.00000000e+00    0.00000000e+00  0.00000000e+00  0.00000000e+00 0
-5.11470376e+00  8.28991469e+00  9.08847464e+00    0.00000000e+00  0.00000000e+00  0.00000000e+00    0.00000000e+00  0.00000000e+00  0.00000000e+00 0
-6.85785023e+00  7.99126695e+00  1.20512989e+01    0.00000000e+00  0.00000000e+00  0.00000000e+00    0.00000000e+00  0.00000000e+00  0.00000000e+00 0
-6.89644766e+00  8.12433629e+00  1.11540827e+01    0.00000000e+00  0.00000000e+00  0.00000000e+00    0.00000000e+00  0.00000000e+00  0.00000000e+00 0
-6.79671834e+00  8.11446503e+00  1.02265060e+01    0.00000000e+00  0.00000000e+00  0.00000000e+00    0.00000000e+00  0.00000000e+00  0.00000000e+00 0
 4.33249265e+00 -2.42180309e+00  7.13396923e+00    0.00000000e+00  0.00000000e+00  0.00000000e+00    0.00000000e+00  0.00000000e+00  0.00000000e+00 0
 4.09643044e+00 -2.70586585e+00  7.95122317e+00    0.00000000e+00  0.00000000e+00  0.00000000e+00    0.00000000e+00  0.00000000e+00  0.00000000e+00 0
 3.59250385e+00 -3.03826821e+00  8.64138222e+00    0.00000000e+00  0.00000000e+00  0.00000000e+00    0.00000000e+00  0.00000000e+00  0.00000000e+00 0
-3.77845224e+00 -4.68598301e+00  1.05700311e+01    0.00000000e+00  0.00000000e+00  0.00000000e+00    0.00000000e+00  0.00000000e+00  0.00000000e+00 0
-4.31808730e+00 -4.15737052e+00  1.00540908e+01    0.00000000e+00  0.00000000e+00  0.00000000e+00    0.00000000e+00  0.00000000e+00  0.00000000e+00 0
-4.76544330e+00 -3.44363801e+00  9.55144041e+00    0.00000000e+00  0.00000000e+00  0.00000000e+00    0.00000000e+00  0.00000000e+00  0.00000000e+00 0
 1.67552416e+00  1.62638081e+00  1.08211117e+01    0.00000000e+00  0.00000000e+00  0.00000000e+00    0.00000000e+00  0.00000000e+00  0.00000000e+00 0
 1.97955561e+00  1.59269164e+00  9.92053506e+00    0.00000000e+00  0.00000000e+00  0.00000000e+00    0.00000000e+00  0.00000000e+00  0.00000000e+00 0
 2.03145118e+00  2.00614349e+00  9.05490299e+00    0.00000000e+00  0.00000000e+00  0.00000000e+00    0.00000000e+00  0.00000000e+00  0.00000000e+00 0
-6.61728335e+00  5.88666980e+00  1.10788838e+01    0.00000000e+00  0.00000000e+00  0.00000000e+00    0.00000000e+00  0.00000000e+00  0.00000000e+00 0
-6.66198921e+00  5.98685738e+00  1.01494674e+01    0.00000000e+00  0.00000000e+00  0.00000000e+00    0.00000000e+00  0.00000000e+00  0.00000000e+00 0
-6.35331282e+00  5.89181088e+00  9.26403065e+00    0.00000000e+00  0.00000000e+00  0.00000000e+00    0.00000000e+00  0.00000000e+00  0.00000000e+00 0
 4.14462290e+00 -5.08163297e+00  6.33751308e+00    0.00000000e+00  0.00000000e+00  0.00000000e+00    0.00000000e+00  0.00000000e+00  0.00000000e+00 0
 3.78971843e+00 -5.01939316e+00  7.22868676e+00    0.00000000e+00  0.00000000e+00  0.00000000e+00    0.00000000e+00  0.00000000e+00  0.00000000e+00 0
 3.65594121e+00 -5.26365897e+00  8.15256598e+00    0.00000000e+00  0.00000000e+00  0.00000000e+00    0.00000000e+00  0.00000000e+00  0.00000000e+00 0
 5.10554296e+00 -1.86914642e+00  6.44391121e+00    0.00000000e+00  0.00000000e+00  0.00000000e+00    0.00000000e+00  0.00000000e+00  0.00000000e+00 0
 5.13179214e+00 -1.78398166e+00  7.34318491e+00    0.00000000e+00  0.00000000e+00  0.00000000e+00    0.00000000e+00  0.00000000e+00  0.00000000e+00 0
 4.96189525e+00 -1.79926622e+00  8.23807668e+00    0.00000000e+00  0.00000000e+00  0.00000000e+00    0.00000000e+00  0.00000000e+00  0.00000000e+00 0
-8.06509961e+00 -1.37316943e+00  1.16186088e+01    0.00000000e+00  0.00000000e+00  0.00000000e+00    0.00000000e+00  0.00000000e+00  0.00000000e+00 0
-7.93225773e+00 -1.17875511e+00  1.07442572e+01    0.00000000e+00  0.00000000e+00  0.00000000e+00    0.00000000e+00  0.00000000e+00  0.00000000e+00 0
-8.11982380e+00 -1.25873339e+00  9.87235360e+00    0.00000000e+00  0.00000000e+00  0.00000000e+00    0.00000000e+00  0.00000000e+00  0.00000000e+00 0
-3.52296672e+00  6.45422005e-01  1.23797710e+01    0.00000000e+00  0.00000000e+00  0.00000000e+00    0.00000000e+00  0.00000000e+00  0.00000000e+00 0
-3.24206892e+00  3.84832107e-01  1.16033773e+01    0.00000000e+00  0.00000000e+00  0.00000000e+00    0.00000000e+00  0.00000000e+00  0.00000000e+00 0
-3.31004435e+00  2.98340348e-01  1.05920308e+01    0.00000000e+00  0.00000000e+00  0.00000000e+00    0.00000000e+00  0.00000000e+00  0.00000000e+00 0
 4.10127544e+00  7.24465546e+00  1.09703209e+01    0.00000000e+00  0.00000000e+00  0.00000000e+00    0.00000000e+00  0.00000000e+00  0.00000000e+00 0
 4.35879299e+00  7.26356987e+00  1.00760065e+01    0.00000000e+00  0.00000000e+00  0.00000000e+00    0.00000000e+00  0.00000000e+00  0.00000000e+00 0
 4.38218257e+00  7.38734182e+00  9.15260952e+00    0.00000000e+00  0.00000000e+00  0.00000000e+00    0.00000000e+00  0.00000000e+00  0.00000000e+00 0
 2.13944076e+00 -6.11267880e+00  5.76795938e+00    0.00000000e+00  0.00000000e+00  0.00000000e+00    0.00000000e+00  0.00000000e+00  0.00000000e+00 0
 2.26780005e+00 -6.29728047e+00  6.63846804e+00    0.00000000e+00  0.00000000e+00  0.00000000e+00    0.00000000e+00  0.00000000e+00  0.00000000e+00 0
 2.18354550e+00 -6.45079284e+00  7.55328765e+00    0.00000000e+00  0.00000000e+00  0.00000000e+00    0.00000000e+00  0.00000000e+00  0.00000000e+00 0
-4.36938953e+00  5.45270502e-01  1.17252161e+01    0.00000000e+00  0.00000000e+00  0.00000000e+00    0.00000000e+00  0.00000000e+00  0.00000000e+00 0
-4.44242793e+00  5.62356112e-01  1.07753563e+01    0.00000000e+00  0.00000000e+00  0.00000000e+00    0.00000000e+00  0.00000000e+00  0.00000000e+00 0
-4.54042959e+00  4.87241404e-01  9.72121096e+00    0.00000000e+00  0.00000000e+00  0.00000000e+00    0.00000000e+00  0.00000000e+00  0.00000000e+00 0
-1.08752875e+00  7.15719429e+00  6.97094227e+00    0.00000000e+00  0.00000000e+00  0.00000000e+00    0.00000000e+00  0.00000000e+00  0.00000000e+00 0
-1.06651724e+00  7.27079818e+00  7.86298067e+00    0.00000000e+00  0.00000000e+00  0.00000000e+00    0.00000000e+00  0.00000000e+00  0.00000000e+00 0
-9.58054657e-01  7.30898616e+00  8.79446295e+00    0.00000000e+00  0.00000000e+00  0.00000000e+00    0.00000000e+00  0.00000000e+00  0.00000000e+00 0
 2.97128040e+00  1.38869242e+00  1.03752727e+01    0.00000000e+00  0.00000000e+00  0.00000000e+00    0.00000000e+00  0.00000000e+00  0.00000000e+00 0
 3.07337310e+00  1.26785943e+00  9.44931859e+00    0.00000000e+00  0.00000000e+00  0.00000000e+00    0.00000000e+00  0.00000000e+00  0.00000000e+00 0
 3.26569108e+00  1.07581932e+00  8.53153286e+00    0.00000000e+00  0.00000000e+00  0.00000000e+00    0.00000000e+00  0.00000000e+00  0.00000000e+00 0
 4.93578317e+00 -4.60324233e+00  6.90245878e+00    0.00000000e+00  0.00000000e+00  0.00000000e+00    0.00000000e+00  0.00000000e+00  0.00000000e+00 0
 4.72111212e+00 -4.66257868e+00  7.78503976e+00    0.00000000e+00  0.00000000e+00  0.00000000e+00    0.00000000e+00  0.00000000e+00  0.00000000e+00 0
 4.33997256e+00 -4.54312095e+00  8.62813492e+00    0.00000000e+00  0.00000000e+00  0.00000000e+00    0.00000000e+00  0.00000000e+00  0.00000000e+00 0
-4.83157979e+00 -6.67762604e+00  7.06782955e+00    0.00000000e+00  0.00000000e+00  0.00000000e+00    0.00000000e+00  0.00000000e+00  0.00000000e+00 0
-4.69653313e+00 -6.79978961e+00  7.93942707e+00    0.00000000e+00  0.00000000e+00  0.00000000e+00    0.00000000e+00  0.00000000e+00  0.00000000e+00 0
-4.89140370e+00 -6.79078172e+00  8.86126219e+00    0.00000000e+00  0.00000000e+00  0.00000000e+00    0.00000000e+00  0.00000000e+00  0.00000000e+00 0
 8.78137151e-01 -1.46349698e+00  8.11914297e+00    0.00000000e+00  0.00000000e+00  0.00000000e+00    0.00000000e+00  0.00000000e+00  0.00000000e+00 0
 9.40202182e-01 -1.31523047e+00  8.99019637e+00    0.00000000e+00  0.00000000e+00  0.00000000e+00    0.00000000e+00  0.00000000e+00  0.00000000e+00 0
 8.08884128e-01 -6.54913415e-01  9.66710357e+00    0.00000000e+00  0.00000000e+00  0.00000000e+00    0.00000000e+00  0.00000000e+00  0.00000000e+00 0
 4.88195086e+00  7.87959805e+00  1.13610736e+01    0.00000000e+00  0.00000000e+00  0.00000000e+00    0.00000000e+00  0.00000000e+00  0.00000000e+00 0
 5.00401901e+00  7.95743231e+00  1.04636656e+01    0.00000000e+00  0.00000000e+00  0.00000000e+00    0.00000000e+00  0.00000000e+00  0.00000000e+00 0
 4.83551474e+00  8.23312543e+00  9.57235788e+00    0.00000000e+00  0.00000000e+00  0.00000000e+00    0.00000000e+00  0.00000000e+00  0.00000000e+00 0
-5.20028437e+00  4.42930233e+00  1.06006816e+01    0.00000000e+00  0.00000000e+00  0.00000000e+00    0.00000000e+00  0.00000000e+00  0.00000000e+00 0
-5.01428708e+00  4.60798858e+00  9.71875989e+00    0.00000000e+00  0.00000000e+00  0.00000000e+00    0.00000000e+00  0.00000000e+00  0.00000000e+00 0
-4.44391440e+00  4.91380172e+00  8.97622065e+00    0.00000000e+00  0.00000000e+00  0.00000000e+00    0.00000000e+00  0.00000000e+00  0.00000000e+00 0
 3.39867739e+00  3.56201066e+00  6.30153956e+00    0.00000000e+00  0.00000000e+00  0.00000000e+00    0.00000000e+00  0.00000000e+00  0.00000000e+00 0
 3.37134266e+00  3.75555640e+00  7.17335808e+00    0.00000000e+00  0.00000000e+00  0.00000000e+00    0.00000000e+00  0.00000000e+00  0.00000000e+00 0
 3.45864005e+00  3.70150454e+00  8.14696489e+00    0.00000000e+00  0.00000000e+00  0.00000000e+00    0.00000000e+00  0.00000000e+00  0.00000000e+00 0
 3.61727467e+00  1.82295177e+00  1.11703140e+01    0.00000000e+00  0.00000000e+00  0.00000000e+00    0.00000000e+00  0.00000000e+00  0.00000000e+00 0
 3.99031666e+00  1.87640621e+00  1.02487315e+01    0.00000000e+00  0.00000000e+00  0.00000000e+00    0.00000000e+00  0.00000000e+00  0.00000000e+00 0
 3.92440979e+00  1.96546925e+00  9.25573789e+00    0.00000000e+00  0.00000000e+00  0.00000000e+00    0.00000000e+00  0.00000000e+00  0.00000000e+00 0
-3.67197721e+00  1.96399428e+00  6.84531639e+00    0.00000000e+00  0.00000000e+00  0.00000000e+00    0.00000000e+00  0.00000000e+00  0.00000000e+00 0
-3.50065325e+00  1.82148583e+00  7.73702131e+00    0.00000000e+00  0.00000000e+00  0.00000000e+00    0.00000000e+00  0.00000000e+00  0.00000000e+00 0
-3.48780781e+00  1.98302441e+00  8.66488628e+00    0.00000000e+00  0.00000000e+00  0.00000000e+00    0.00000000e+00  0.00000000e+00  0.00000000e+00 0
-4.41788286e+00  2.83487698e+00  1.07513935e+01    0.00000000e+00  0.00000000e+00  0.00000000e+00    0.00000000e+00  0.00000000e+00  0.00000000e+00 0
-4.55053951e+00  2.55747201e+00  9.85424720e+00    0.00000000e+00  0.00000000e+00  0.00000000e+00    0.00000000e+00  0.00000000e+00  0.00000000e+00 0
-4.40587125e+00  2.53814399e+00  8.93971618e+00    0.00000000e+00  0.00000000e+00  0.00000000e+00    0.00000000e+00  0.00000000e+00  0.00000000e+00 0
 2.23081253e+00  6.19130044e+00  6.32558447e+00    0.00000000e+00  0.00000000e+00  0.00000000e+00    0.00000000e+00  0.00000000e+00  0.00000000e+00 0
 2.15970074e+00  6.40568391e+00  7.19470307e+00    0.00000000e+00  0.00000000e+00  0.00000000e+00    0.00000000e+00  0.00000000e+00  0.00000000e+00 0
 2.19055279e+00  6.42807158e+00  8.14988382e+00    0.00000000e+00  0.00000000e+00  0.00000000e+00    0.00000000e+00  0.00000000e+00  0.00000000e+00 0
-7.67212114e+00 -6.64405644e+00  6.73631841e+00    0.00000000e+00  0.00000000e+00  0.00000000e+00    0.00000000e+00  0.00000000e+00  0.00000000e+00 0
-7.46198181e+00 -6.73043314e+00  7.63602620e+00    0.00000000e+00  0.00000000e+00  0.00000000e+00    0.00000000e+00  0.00000000e+00  0.00000000e+00 0
-7.55314202e+00 -6.87991663e+00  8.57238040e+00    0.00000000e+00  0.00000000e+00  0.00000000e+00    0.00000000e+00  0.00000000e+00  0.00000000e+00 0
-6.09936846e+00  4.50852482e+00  6.13489080e+00    0.00000000e+00  0.00000000e+00  0.00000000e+00    0.00000000e+00  0.00000000e+00  0.00000000e+00 0
-6.06314311e+00  4.68707544e+00  7.04159258e+00    0.00000000e+00  0.00000000e+00  0.00000000e+00    0.00000000e+00  0.00000000e+00  0.00000000e+00 0
-5.95074542e+00  4.79991875e+00  7.99519210e+00    0.00000000e+00  0.00000000e+00  0.00000000e+00    0.00000000e+00  0.00000000e+00  0.00000000e+00 0
-5.59155912e+00 -2.25693535e+00  6.96072242e+00    0.00000000e+00  0.00000000e+00  0.00000000e+00    0.00000000e+00  0.00000000e+00  0.00000000e+00 0
-6.01815208e+00 -2.19201544e+00  7.84952505e+00    0.00000000e+00  0.00000000e+00  0.00000000e+00    0.00000000e+00  0.00000000e+00  0.00000000e+00 0
-6.14994569e+00 -1.99338828e+00  8.78288904e+00    0.00000000e+00  0.00000000e+00  0.00000000e+00    0.00000000e+00  0.00000000e+00  0.00000000e+00 0
-2.90522793e+00 -6.14438146e+00  6.92566016e+00    0.00000000e+00  0.00000000e+00  0.00000000e+00    0.00000000e+00  0.00000000e+00  0.00000000e+00 0
-2.95925184e+00 -5.86274107e+00  7.77842342e+00    0.00000000e+00  0.00000000e+00  0.00000000e+00    0.00000000e+00  0.00000000e+00  0.00000000e+00 0
-3.01370932e+00 -6.09682790e+00  8.68415262e+00    0.00000000e+00  0.00000000e+00  0.00000000e+00    0.00000000e+00  0.00000000e+00  0.00000000e+00 0
 4.00319984e+00  4.98112971e+00  1.05635440e+01    0.00000000e+00  0.00000000e+00  0.00000000e+00    0.00000000e+00  0.00000000e+00  0.00000000e+00 0
 3.50736744e+00  4.34740262e+00  1.01059828e+01    0.00000000e+00  0.00000000e+00  0.00000000e+00    0.00000000e+00  0.00000000e+00  0.00000000e+00 0
 3.26421041e+00  4.07877240e+00  9.26963528e+00    0.00000000e+00  0.00000000e+00  0.00000000e+00    0.00000000e+00  0.00000000e+00  0.00000000e+00 0
-2.66001869e+00  5.41412609e+00  6.26520222e+00    0.00000000e+00  0.00000000e+00  0.00000000e+00    0.00000000e+00  0.00000000e+00  0.00000000e+00 0
-2.57725372e+00  5.66674287e+00  7.15494487e+00    0.00000000e+00  0.00000000e+00  0.00000000e+00    0.00000000e+00  0.00000000e+00  0.00000000e+00 0
-2.53478559e+00  5.89755593e+00  8.08699887e+00    0.00000000e+00  0.00000000e+00  0.00000000e+00    0.00000000e+00  0.00000000e+00  0.00000000e+00 0
 3.86043583e+00  7.63988940e+00  6.46478049e+00    0.00000000e+00  0.00000000e+00  0.00000000e+00    0.00000000e+00  0.00000000e+00  0.00000000e+00 0
 3.73216393e+00  7.62581046e+00  7.36740112e+00    0.00000000e+00  0.00000000e+00  0.00000000e+00    0.00000000e+00  0.00000000e+00  0.00000000e+00 0
 3.69159929e+00  7.62160958e+00  8.30563787e+00    0.00000000e+00  0.00000000e+00  0.00000000e+00    0.00000000e+00  0.00000000e+00  0.00000000e+00 0
-4.72564771e+00 -1.62156492e+00  1.13852390e+01    0.00000000e+00  0.00000000e+00  0.00000000e+00    0.00000000e+00  0.00000000e+00  0.00000000e+00 0
-4.84020701e+00 -1.45890165e+00  1.04978119e+01    0.00000000e+00  0.00000000e+00  0.00000000e+00    0.00000000e+00  0.00000000e+00  0.00000000e+00 0
-4.91396682e+00 -1.43882876e+00  9.56170164e+00    0.00000000e+00  0.00000000e+00  0.00000000e+00    0.00000000e+00  0.00000000e+00  0.00000000e+00 0
 8.09692882e+00  1.05188840e+00  6.56078934e+00    0.00000000e+00  0.00000000e+00  0.00000000e+00    0.00000000e+00  0.00000000e+00  0.00000000e+00 0
-8.09250202e+00  1.11243248e+00  7.30414232e+00    0.00000000e+00  0.00000000e+00  0.00000000e+00    0.00000000e+00  0.00000000e+00  0.00000000e+00 0
-8.06241090e+00  1.27647514e+00  8.22441273e+00    0.00000000e+00  0.00000000e+00  0.00000000e+00    0.00000000e+00  0.00000000e+00  0.00000000e+00 0
 5.63272226e+00  8.06481809e+00  6.85308007e+00    0.00000000e+00  0.00000000e+00  0.00000000e+00    0.00000000e+00  0.00000000e+00  0.00000000e+00 0
 5.51177602e+00  8.22733480e+00  7.76920495e+00    0.00000000e+00  0.00000000e+00  0.00000000e+00    0.00000000e+00  0.00000000e+00  0.00000000e+00 0
 5.34251275e+00  8.33951594e+00  8.69011942e+00    0.00000000e+00  0.00000000e+00  0.00000000e+00    0.00000000e+00  0.00000000e+00  0.00000000e+00 0
-7.07262157e+00 -6.19788850e-01  1.19920872e+01    0.00000000e+00  0.00000000e+00  0.00000000e+00    0.00000000e+00  0.00000000e+00  0.00000000e+00 0
-7.23503464e+00 -4.11468894e-01  1.11040090e+01    0.00000000e+00  0.00000000e+00  0.00000000e+00    0.00000000e+00  0.00000000e+00  0.00000000e+00 0
-7.33101546e+00 -5.18185568e-01  1.02155239e+01    0.00000000e+00  0.00000000e+00  0.00000000e+00    0.00000000e+00  0.00000000e+00  0.00000000e+00 0
-4.22419272e+00  8.06308182e+00  6.26986786e+00    0.00000000e+00  0.00000000e+00  0.00000000e+00    0.00000000e+00  0.00000000e+00  0.00000000e+00 0
-4.16166160e+00  7.95657432e+00  7.16117425e+00    0.00000000e+00  0.00000000e+00  0.00000000e+00    0.00000000e+00  0.00000000e+00  0.00000000e+00 0
-4.24615144e+00  7.99164817e+00  8.12243574e+00    0.00000000e+00  0.00000000e+00  0.00000000e+00    0.00000000e+00  0.00000000e+00  0.00000000e+00 0
 3.18885034e+00  5.46890370e+00  6.12102076e+00    0.00000000e+00  0.00000000e+00  0.00000000e+00    0.00000000e+00  0.00000000e+00  0.00000000e+00 0
 3.27613611e+00  5.80092738e+00  6.98907218e+00    0.00000000e+00  0.00000000e+00  0.00000000e+00    0.00000000e+00  0.00000000e+00  0.00000000e+00 0
 3.26306541e+00  5.96344533e+00  7.87534655e+00    0.00000000e+00  0.00000000e+00  0.00000000e+00    0.00000000e+00  0.00000000e+00  0.00000000e+00 0
-5.78749090e+00  7.50671004e+00  1.14093166e+01    0.00000000e+00  0.00000000e+00  0.00000000e+00    0.00000000e+00  0.00000000e+00  0.00000000e+00 0
-5.80292560e+00  7.68881529e+00  1.05230584e+01    0.00000000e+00  0.00000000e+00  0.00000000e+00    0.00000000e+00  0.00000000e+00  0.00000000e+00 0
-5.81818189e+00  7.70061191e+00  9.57020926e+00    0.00000000e+00  0.00000000e+00  0.00000000e+00    0.00000000e+00  0.00000000e+00  0.00000000e+00 0
 4.09937888e+00 -3.55903101e+00  6.00448344e+00    0.00000000e+00  0.00000000e+00  0.00000000e+00    0.00000000e+00  0.00000000e+00  0.00000000e+00 0
 4.06054765e+00 -3.75242633e+00  6.92184835e+00    0.00000000e+00  0.00000000e+00  0.00000000e+00    0.00000000e+00  0.00000000e+00  0.00000000e+00 0
 4.19474003e+00 -3.71129627e+00  7.89973523e+00    0.00000000e+00  0.00000000e+00  0.00000000e+00    0.00000000e+00  0.00000000e+00  0.00000000e+00 0
-1.98190723e+00  9.40650909e-01  7.20343435e+00    0.00000000e+00  0.00000000e+00  0.00000000e+00    0.00000000e+00  0.00000000e+00  0.00000000e+00 0
-1.72267855e+00  7.55186180e-01  8.04108518e+00    0.00000000e+00  0.00000000e+00  0.00000000e+00    0.00000000e+00  0.00000000e+00  0.00000000e+00 0
-1.71817027e+00  3.71484421e-01  8.91566897e+00    0.00000000e+00  0.00000000e+00  0.00000000e+00    0.00000000e+00  0.00000000e+00  0.00000000e+00 0
 2.33033216e+00  6.05037404e+00  1.09317757e+01    0.00000000e+00  0.00000000e+00  0.00000000e+00    0.00000000e+00  0.00000000e+00  0.00000000e+00 0
 1.90668981e+00  5.96069337e+00  1.01132840e+01    0.00000000e+00  0.00000000e+00  0.00000000e+00    0.00000000e+00  0.00000000e+00  0.00000000e+00 0
 1.62225981e+00  5.96157641e+00  9.27854924e+00    0.00000000e+00  0.00000000e+00  0.00000000e+00    0.00000000e+00  0.00000000e+00  0.00000000e+00 0
 4.79096133e+00 -5.64254038e+00  7.27254897e+00    0.00000000e+00  0.00000000e+00  0.00000000e+00    0.00000000e+00  0.00000000e+00  0.00000000e+00 0
 4.65469232e+00 -5.67680172e+00  8.15882852e+00    0.00000000e+00  0.00000000e+00  0.00000000e+00    0.00000000e+00  0.00000000e+00  0.00000000e+00 0
 4.36541202e+00 -5.47069549e+00  9.00633241e+00    0.00000000e+00  0.00000000e+00  0.00000000e+00    0.00000000e+00  0.00000000e+00  0.00000000e+00 0
-2.44882355e+00 -8.14196592e+00  6.89781179e+00    0.00000000e+00  0.00000000e+00  0.00000000e+00    0.00000000e+00  0.00000000e+00  0.00000000e+00 0
-2.36506874e+00 -8.20091266e+00  7.88838684e+00    0.00000000e+00  0.00000000e+00  0.00000000e+00    0.00000000e+00  0.00000000e+00  0.00000000e+00 0
-2.33817083e+00 -8.12033280e+00  8.83163680e+00    0.00000000e+00  0.00000000e+00  0.00000000e+00    0.00000000e+00  0.00000000e+00  0.00000000e+00 0
-7.87799935e+00 -8.33087173e+00  6.76621143e+00    0.00000000e+00  0.00000000e+00  0.00000000e+00    0.00000000e+00  0.00000000e+00  0.00000000e+00 0
-7.97637189e+00  8.13778529e+00  7.64546981e+00    0.00000000e+00  0.00000000e+00  0.00000000e+00    0.00000000e+00  0.00000000e+00  0.00000000e+00 0
-7.66737092e+00  8.20054786e+00  8.50848382e+00    0.00000000e+00  0.00000000e+00  0.00000000e+00    0.00000000e+00  0.00000000e+00  0.00000000e+00 0
 7.74401121e-01 -5.07894963e+00  6.45307876e+00    0.00000000e+00  0.00000000e+00  0.00000000e+00    0.00000000e+00  0.00000000e+00  0.00000000e+00 0
 9.46165723e-01 -5.27881626e+00  7.37709260e+00    0.00000000e+00  0.00000000e+00  0.00000000e+00    0.00000000e+00  0.00000000e+00  0.00000000e+00 0
 8.07809459e-01 -5.26717601e+00  8.32695236e+00    0.00000000e+00  0.00000000e+00  0.00000000e+00    0.00000000e+00  0.00000000e+00  0.00000000e+00 0
-7.15441602e+00 -1.58479348e+00  1.16360049e+01    0.00000000e+00  0.00000000e+00  0.00000000e+00    0.00000000e+00  0.00000000e+00  0.00000000e+00 0
-6.85890310e+00 -1.53724771e+00  1.07135529e+01    0.00000000e+00  0.00000000e+00  0.00000000e+00    0.00000000e+00  0.00000000e+00  0.00000000e+00 0
-6.76542494e+00 -1.43360738e+00  9.77327161e+00    0.00000000e+00  0.00000000e+00  0.00000000e+00    0.00000000e+00  0.00000000e+00  0.00000000e+00 0
-6.03255235e+00 -2.26299464e-02  1.13828739e+01    0.00000000e+00  0.00000000e+00  0.00000000e+00    0.00000000e+00  0.00000000e+00  0.00000000e+00 0
-6.21413065e+00 -2.15726113e-02  1.04247544e+01    0.00000000e+00  0.00000000e+00  0.00000000e+00    0.00000000e+00  0.00000000e+00  0.00000000e+00 0
-6.65498444e+00 -1.49878626e-01  9.61231338e+00    0.00000000e+00  0.00000000e+00  0.00000000e+00    0.00000000e+00  0.00000000e+00  0.00000000e+00 0
-6.38450810e+00 -2.88057472e+00  7.04431746e+00    0.00000000e+00  0.00000000e+00  0.00000000e+00    0.00000000e+00  0.00000000e+00  0.00000000e+00 0
-6.99826154e+00 -3.08222242e+00  7.71725890e+00    0.00000000e+00  0.00000000e+00  0.00000000e+00    0.00000000e+00  0.00000000e+00  0.00000000e+00 0
-7.34498240e+00 -3.10571610e+00  8.58111542e+00    0.00000000e+00  0.00000000e+00  0.00000000e+00    0.00000000e+00  0.00000000e+00  0.00000000e+00 0
-3.84985111e-01  8.09467569e+00  6.35763514e+00    0.00000000e+00  0.00000000e+00  0.00000000e+00    0.00000000e+00  0.00000000e+00  0.00000000e+00 0
-3.53746864e-01  7.97770075e+00  7.27747015e+00    0.00000000e+00  0.00000000e+00  0.00000000e+00    0.00000000e+00  0.00000000e+00  0.00000000e+00 0
-2.01844338e-01  7.85728541e+00  8.25886488e+00    0.00000000e+00  0.00000000e+00  0.00000000e+00    0.00000000e+00  0.00000000e+00  0.00000000e+00 0
-6.65077582e+00 -7.10005626e+00  1.15082849e+01    0.00000000e+00  0.00000000e+00  0.00000000e+00    0.00000000e+00  0.00000000e+00  0.00000000e+00 0
-6.26852400e+00 -6.87311577e+00  1.06015295e+01    0.00000000e+00  0.00000000e+00  0.00000000e+00    0.00000000e+00  0.00000000e+00  0.00000000e+00 0
-6.19383888e+00 -7.09198785e+00  9.64846002e+00    0.00000000e+00  0.00000000e+00  0.00000000e+00    0.00000000e+00  0.00000000e+00  0.00000000e+00 0
 4.76606099e+00  7.14924066e+00  6.68322516e+00    0.00000000e+00  0.00000000e+00  0.00000000e+00    0.00000000e+00  0.00000000e+00  0.00000000e+00 0
 4.76574049e+00  7.30485093e+00  7.56889623e+00    0.00000000e+00  0.00000000e+00  0.00000000e+00    0.00000000e+00  0.00000000e+00  0.00000000e+00 0
 5.09277863e+00  7.39233035e+00  8.43027225e+00    0.00000000e+00  0.00000000e+00  0.00000000e+00    0.00000000e+00  0.00000000e+00  0.00000000e+00 0
-3.91866197e+00  8.03240964e+00  1.17343704e+01    0.00000000e+00  0.00000000e+00  0.00000000e+00    0.00000000e+00  0.00000000e+00  0.00000000e+00 0
-4.05127158e+00  8.19235407e+00  1.08173830e+01    0.00000000e+00  0.00000000e+00  0.00000000e+00    0.00000000e+00  0.00000000e+00  0.00000000e+00 0
-4.12232883e+00  8.21892623e+00  9.85699844e+00    0.00000000e+00  0.00000000e+00  0.00000000e+00    0.00000000e+00  0.00000000e+00  0.00000000e+00 0
 8.07988504e-01  7.51269732e+00  6.40588526e+00    0.00000000e+00  0.00000000e+00  0.00000000e+00    0.00000000e+00  0.00000000e+00  0.00000000e+00 0
 7.63022299e-01  7.62553883e+00  7.33035599e+00    0.00000000e+00  0.00000000e+00  0.00000000e+00    0.00000000e+00  0.00000000e+00  0.00000000e+00 0
 7.74925103e-01  7.58699422e+00  8.25668314e+00    0.00000000e+00  0.00000000e+00  0.00000000e+00    0.00000000e+00  0.00000000e+00  0.00000000e+00 0
-2.71148909e+00 -3.67124939e+00  1.14219888e+01    0.00000000e+00  0.00000000e+00  0.00000000e+00    0.00000000e+00  0.00000000e+00  0.00000000e+00 0
-3.07291461e+00 -3.88804278e+00  1.05675203e+01    0.00000000e+00  0.00000000e+00  0.00000000e+00    0.00000000e+00  0.00000000e+00  0.00000000e+00 0
-3.29764357e+00 -4.33322942e+00  9.73898502e+00    0.00000000e+00  0.00000000e+00  0.00000000e+00    0.00000000e+00  0.00000000e+00  0.00000000e+00 0
 6.62207099e+00  1.74189703e+00  6.66956991e+00    0.00000000e+00  0.00000000e+00  0.00000000e+00    0.00000000e+00  0.00000000e+00  0.00000000e+00 0
 6.63239405e+00  1.93082532e+00  7.56396674e+00    0.00000000e+00  0.00000000e+00  0.00000000e+00    0.00000000e+00  0.00000000e+00  0.00000000e+00 0
 6.66542085e+00  1.88899470e+00  8.46655830e+00    0.00000000e+00  0.00000000e+00  0.00000000e+00    0.00000000e+00  0.00000000e+00  0.00000000e+00 0
 1.49191241e+00  3.98836231e+00  1.04597313e+01    0.00000000e+00  0.00000000e+00  0.00000000e+00    0.00000000e+00  0.00000000e+00  0.00000000e+00 0
 1.14537245e+00  3.86526908e+00  9.59324140e+00    0.00000000e+00  0.00000000e+00  0.00000000e+00    0.00000000e+00  0.00000000e+00  0.00000000e+00 0
 6.52467386e-01  3.65771465e+00  8.80078248e+00    0.00000000e+00  0.00000000e+00  0.00000000e+00    0.00000000e+00  0.00000000e+00  0.00000000e+00 0
 4.41397160e+00 -6.49169291e+00  1.06097133e+01    0.00000000e+00  0.00000000e+00  0.00000000e+00    0.00000000e+00  0.00000000e+00  0.00000000e+00 0
 4.33989400e+00 -6.56015931e+00  9.66025180e+00    0.00000000e+00  0.00000000e+00  0.00000000e+00    0.00000000e+00  0.00000000e+00  0.00000000e+00 0
 4.53911473e+00 -6.53520410e+00  8.74177840e+00    0.00000000e+00  0.00000000e+00  0.00000000e+00    0.00000000e+00  0.00000000e+00  0.00000000e+00 0
 8.14670736e+00  4.24322921e+00  6.74489559e+00    0.00000000e+00  0.00000000e+00  0.00000000e+00    0.00000000e+00  0.00000000e+00  0.00000000e+00 0
 8.01718519e+00  4.47777620e+00  7.69031383e+00    0.00000000e+00  0.00000000e+00  0.00000000e+00    0.00000000e+00  0.00000000e+00  0.00000000e+00 0
 7.95675264e+00  4.47271517e+00  8.63601497e+00    0.00000000e+00  0.00000000e+00  0.00000000e+00    0.00000000e+00  0.00000000e+00  0.00000000e+00 0
-7.50993880e+00  6.71531670e+00  1.06505854e+01    0.00000000e+00  0.00000000e+00  0.00000000e+00    0.00000000e+00  0.00000000e+00  0.00000000e+00 0
-7.58709359e+00  6.90089529e+00  9.82583610e+00    0.00000000e+00  0.00000000e+00  0.00000000e+00    0.00000000e+00  0.00000000e+00  0.00000000e+00 0
-7.54907432e+00  7.18521045e+00  8.95993380e+00    0.00000000e+00  0.00000000e+00  0.00000000e+00    0.00000000e+00  0.00000000e+00  0.00000000e+00 0
-5.56430957e+00 -5.58036348e+00  1.14760239e+01    0.00000000e+00  0.00000000e+00  0.00000000e+00    0.00000000e+00  0.00000000e+00  0.00000000e+00 0
-5.65809025e+00 -5.85791013e+00  1.05744704e+01    0.00000000e+00  0.00000000e+00  0.00000000e+00    0.00000000e+00  0.00000000e+00  0.00000000e+00 0
-5.72099511e+00 -6.08215283e+00  9.69912754e+00    0.00000000e+00  0.00000000e+00  0.00000000e+00    0.00000000e+00  0.00000000e+00  0.00000000e+00 0
-4.83483519e+00  6.92932084e+00  6.43573760e+00    0.00000000e+00  0.00000000e+00  0.00000000e+00    0.00000000e+00  0.00000000e+00  0.00000000e+00 0
-4.88871037e+00  7.27712882e+00  7.27246453e+00    0.00000000e+00  0.00000000e+00  0.00000000e+00    0.00000000e+00  0.00000000e+00  0.00000000e+00 0
-4.94352837e+00  7.17660174e+00  8.20521176e+00    0.00000000e+00  0.00000000e+00  0.00000000e+00    0.00000000e+00  0.00000000e+00  0.00000000e+00 0
 3.99257311e+00  6.57933542e+00  6.83338741e+00    0.00000000e+00  0.00000000e+00  0.00000000e+00    0.00000000e+00  0.00000000e+00  0.00000000e+00 0
 4.07058711e+00  6.56114598e+00  7.72418070e+00    0.00000000e+00  0.00000000e+00  0.00000000e+00    0.00000000e+00  0.00000000e+00  0.00000000e+00 0
 4.55221931e+00  6.39469256e+00  8.53138632e+00    0.00000000e+00  0.00000000e+00  0.00000000e+00    0.00000000e+00  0.00000000e+00  0.00000000e+00 0
-2.89425988e+00  8.06266428e+00  1.14548480e+01    0.00000000e+00  0.00000000e+00  0.00000000e+00    0.00000000e+00  0.00000000e+00  0.00000000e+00 0
-2.97605199e+00  8.01214388e+00  1.05478849e+01    0.00000000e+00  0.00000000e+00  0.00000000e+00    0.00000000e+00  0.00000000e+00  0.00000000e+00 0
-2.97577829e+00  8.05423587e+00  9.60135942e+00    0.00000000e+00  0.00000000e+00  0.00000000e+00    0.00000000e+00  0.00000000e+00  0.00000000e+00 0
-1.86092800e+00 -6.43182241e+00  6.72069957e+00    0.00000000e+00  0.00000000e+00  0.00000000e+00    0.00000000e+00  0.00000000e+00  0.00000000e+00 0
-1.75792548e+00 -6.50810826e+00  7.63854622e+00    0.00000000e+00  0.00000000e+00  0.00000000e+00    0.00000000e+00  0.00000000e+00  0.00000000e+00 0
-1.89114865e+00 -6.43933081e+00  8.57475424e+00    0.00000000e+00  0.00000000e+00  0.00000000e+00    0.00000000e+00  0.00000000e+00  0.00000000e+00 0
-2.74489911e+00  6.87908250e+00  7.07775771e+00    0.00000000e+00  0.00000000e+00  0.00000000e+00    0.00000000e+00  0.00000000e+00  0.00000000e+00 0
-2.72495480e+00  6.93258772e+00  7.97351923e+00    0.00000000e+00  0.00000000e+00  0.00000000e+00    0.00000000e+00  0.00000000e+00  0.00000000e+00 0
-2.49077428e+00  6.95665993e+00  8.86215941e+00    0.00000000e+00  0.00000000e+00  0.00000000e+00    0.00000000e+00  0.00000000e+00  0.00000000e+00 0
-2.66039030e+00 -3.66207560e+00  7.82311060e+00    0.00000000e+00  0.00000000e+00  0.00000000e+00    0.00000000e+00  0.00000000e+00  0.00000000e+00 0
-2.54345990e+00 -4.08832800e+00  8.67326205e+00    0.00000000e+00  0.00000000e+00  0.00000000e+00    0.00000000e+00  0.00000000e+00  0.00000000e+00 0
-2.24198368e+00 -4.35438766e+00  9.49254302e+00    0.00000000e+00  0.00000000e+00  0.00000000e+00    0.00000000e+00  0.00000000e+00  0.00000000e+00 0
 7.41032366e+00  5.50815917e+00  6.47378347e+00    0.00000000e+00  0.00000000e+00  0.00000000e+00    0.00000000e+00  0.00000000e+00  0.00000000e+00 0
 7.66980978e+00  5.63073943e+00  7.39222423e+00    0.00000000e+00  0.00000000e+00  0.00000000e+00    0.00000000e+00  0.00000000e+00  0.00000000e+00 0
 7.86500111e+00  5.62947079e+00  8.36674858e+00    0.00000000e+00  0.00000000e+00  0.00000000e+00    0.00000000e+00  0.00000000e+00  0.00000000e+00 0
-8.07938443e+00  2.15979671e+00  6.33305310e+00    0.00000000e+00  0.00000000e+00  0.00000000e+00    0.00000000e+00  0.00000000e+00  0.00000000e+00 0
-8.35720674e+00  2.18101336e+00  7.19117770e+00    0.00000000e+00  0.00000000e+00  0.00000000e+00    0.00000000e+00  0.00000000e+00  0.00000000e+00 0
-8.18197821e+00  2.33081059e+00  8.07476409e+00    0.00000000e+00  0.00000000e+00  0.00000000e+00    0.00000000e+00  0.00000000e+00  0.00000000e+00 0
-3.49809539e+00  3.10303045e+00  1.11488415e+01    0.00000000e+00  0.00000000e+00  0.00000000e+00    0.00000000e+00  0.00000000e+00  0.00000000e+00 0
-3.50439789e+00  3.19140573e+00  1.02344548e+01    0.00000000e+00  0.00000000e+00  0.00000000e+00    0.00000000e+00  0.00000000e+00  0.00000000e+00 0
-3.47202724e+00  3.23283985e+00  9.29585965e+00    0.00000000e+00  0.00000000e+00  0.00000000e+00    0.00000000e+00  0.00000000e+00  0.00000000e+00 0
-2.27668174e+00  7.48512398e+00  6.49695792e+00    0.00000000e+00  0.00000000e+00  0.00000000e+00    0.00000000e+00  0.00000000e+00  0.00000000e+00 0
-1.97163801e+00  7.53912404e+00  7.32328007e+00    0.00000000e+00  0.00000000e+00  0.00000000e+00    0.00000000e+00  0.00000000e+00  0.00000000e+00 0
-1.87962630e+00  7.62333052e+00  8.27825665e+00    0.00000000e+00  0.00000000e+00  0.00000000e+00    0.00000000e+00  0.00000000e+00  0.00000000e+00 0
-7.71463167e-01  1.43903467e+00  1.10611384e+01    0.00000000e+00  0.00000000e+00  0.00000000e+00    0.00000000e+00  0.00000000e+00  0.00000000e+00 0
-9.14382340e-01  1.32216257e+00  1.01875032e+01    0.00000000e+00  0.00000000e+00  0.00000000e+00    0.00000000e+00  0.00000000e+00  0.00000000e+00 0
-1.08903547e+00  1.29393169e+00  9.23992052e+00    0.00000000e+00  0.00000000e+00  0.00000000e+00    0.00000000e+00  0.00000000e+00  0.00000000e+00 0
 6.97754147e+00 -6.98053295e+00  1.17440428e+01    0.00000000e+00  0.00000000e+00  0.00000000e+00    0.00000000e+00  0.00000000e+00  0.00000000e+00 0
 6.76937490e+00 -6.90425736e+00  1.07872163e+01    0.00000000e+00  0.00000000e+00  0.00000000e+00    0.00000000e+00  0.00000000e+00  0.00000000e+00 0
 6.54305580e+00 -7.10852244e+00  9.90246864e+00    0.00000000e+00  0.00000000e+00  0.00000000e+00    0.00000000e+00  0.00000000e+00  0.00000000e+00 0
-2.99474736e+00  5.46744668e+00  1.07399089e+01    0.00000000e+00  0.00000000e+00  0.00000000e+00    0.00000000e+00  0.00000000e+00  0.00000000e+00 0
-3.01300444e+00  5.34715219e+00  9.84141487e+00    0.00000000e+00  0.00000000e+00  0.00000000e+00    0.00000000e+00  0.00000000e+00  0.00000000e+00 0
-3.11005231e+00  5.18765880e+00  8.90939782e+00    0.00000000e+00  0.00000000e+00  0.00000000e+00    0.00000000e+00  0.00000000e+00  0.00000000e+00 0
-3.29610189e+00 -5.88767970e+00  1.18513391e+01    0.00000000e+00  0.00000000e+00  0.00000000e+00    0.00000000e+00  0.00000000e+00  0.00000000e+00 0
-3.67212409e+00 -5.69491407e+00  1.10140071e+01    0.00000000e+00  0.00000000e+00  0.00000000e+00    0.00000000e+00  0.00000000e+00  0.00000000e+00 0
-3.67263610e+00 -5.62836744e+00  1.00273051e+01    0.00000000e+00  0.00000000e+00  0.00000000e+00    0.00000000e+00  0.00000000e+00  0.00000000e+00 0
 7.78216654e+00 -6.06817551e+00  6.80773413e+00    0.00000000e+00  0.00000000e+00  0.00000000e+00    0.00000000e+00  0.00000000e+00  0.00000000e+00 0
 7.84108024e+00 -6.39479757e+00  7.63921794e+00    0.00000000e+00  0.00000000e+00  0.00000000e+00    0.00000000e+00  0.00000000e+00  0.00000000e+00 0
 7.73357470e+00 -6.36098762e+00  8.56019490e+00    0.00000000e+00  0.00000000e+00  0.00000000e+00    0.00000000e+00  0.00000000e+00  0.00000000e+00 0
 7.96978677e+00 -4.58472142e+00  6.88181983e+00    0.00000000e+00  0.00000000e+00  0.00000000e+00    0.00000000e+00  0.00000000e+00  0.00000000e+00 0
 7.88742937e+00 -4.63061407e+00  7.77494462e+00    0.00000000e+00  0.00000000e+00  0.00000000e+00    0.00000000e+00  0.00000000e+00  0.00000000e+00 0
 7.83881427e+00 -4.41825631e+00  8.71404649e+00    0.00000000e+00  0.00000000e+00  0.00000000e+00    0.00000000e+00  0.00000000e+00  0.00000000e+00 0
 2.29748573e+00 -2.82458271e+00  7.16709941e+00    0.00000000e+00  0.00000000e+00  0.00000000e+00    0.00000000e+00  0.00000000e+00  0.00000000e+00 0
 2.47893066e+00 -2.91039818e+00  8.04371721e+00    0.00000000e+00  0.00000000e+00  0.00000000e+00    0.00000000e+00  0.00000000e+00  0.00000000e+00 0
 2.59687587e+00 -3.23016227e+00  8.94405711e+00    0.00000000e+00  0.00000000e+00  0.00000000e+00    0.00000000e+00  0.00000000e+00  0.00000000e+00 0
-7.08873432e+00  9.28520041e-01  6.89782657e+00    0.00000000e+00  0.00000000e+00  0.00000000e+00    0.00000000e+00  0.00000000e+00  0.00000000e+00 0
-6.92474290e+00  8.95484632e-01  7.77569263e+00    0.00000000e+00  0.00000000e+00  0.00000000e+00    0.00000000e+00  0.00000000e+00  0.00000000e+00 0
-6.96172680e+00  1.01191921e+00  8.69033712e+00    0.00000000e+00  0.00000000e+00  0.00000000e+00    0.00000000e+00  0.00000000e+00  0.00000000e+00 0
 4.03240029e-01 -2.44442275e+00  1.22911966e+01    0.00000000e+00  0.00000000e+00  0.00000000e+00    0.00000000e+00  0.00000000e+00  0.00000000e+00 0
 3.68635357e-01 -2.43998967e+00  1.12950370e+01    0.00000000e+00  0.00000000e+00  0.00000000e+00    0.00000000e+00  0.00000000e+00  0.00000000e+00 0
 3.97946218e-01 -2.59728681e+00  1.03453612e+01    0.00000000e+00  0.00000000e+00  0.00000000e+00    0.00000000e+00  0.00000000e+00  0.00000000e+00 0
 6.38509943e+00 -6.62547294e-01  1.11996022e+01    0.00000000e+00  0.00000000e+00  0.00000000e+00    0.00000000e+00  0.00000000e+00  0.00000000e+00 0
 6.42619676e+00 -5.18580556e-01  1.03178899e+01    0.00000000e+00  0.00000000e+00  0.00000000e+00    0.00000000e+00  0.00000000e+00  0.00000000e+00 0
 6.60130621e+00 -4.55389338e-01  9.37545843e+00    0.00000000e+00  0.00000000e+00  0.00000000e+00    0.00000000e+00  0.00000000e+00  0.00000000e+00 0
 5.11435812e+00  2.85469753e-01  6.25140803e+00    0.00000000e+00  0.00000000e+00  0.00000000e+00    0.00000000e+00  0.00000000e+00  0.00000000e+00 0
 5.04604196e+00  2.53245460e-01  7.25010656e+00    0.00000000e+00  0.00000000e+00  0.00000000e+00    0.00000000e+00  0.00000000e+00  0.00000000e+00 0
 5.17859638e+00  2.69052201e-01  8.15064363e+00    0.00000000e+00  0.00000000e+00  0.00000000e+00    0.00000000e+00  0.00000000e+00  0.00000000e+00 0
-7.77951927e+00  4.71570379e+00  1.09203770e+01    0.00000000e+00  0.00000000e+00  0.00000000e+00    0.00000000e+00  0.00000000e+00  0.00000000e+00 0
-7.80885884e+00  4.59892222e+00  9.95818384e+00    0.00000000e+00  0.00000000e+00  0.00000000e+00    0.00000000e+00  0.00000000e+00  0.00000000e+00 0
-7.75461346e+00  4.57241841e+00  9.06815554e+00    0.00000000e+00  0.00000000e+00  0.00000000e+00    0.00000000e+00  0.00000000e+00  0.00000000e+00 0
 5.21066605e+00 -9.07314598e-01  6.93765252e+00    0.00000000e+00  0.00000000e+00  0.00000000e+00    0.00000000e+00  0.00000000e+00  0.00000000e+00 0
 5.03275991e+00 -8.15025015e-01  7.88701584e+00    0.00000000e+00  0.00000000e+00  0.00000000e+00    0.00000000e+00  0.00000000e+00  0.00000000e+00 0
 4.86730421e+00 -9.15370321e-01  8.78701985e+00    0.00000000e+00  0.00000000e+00  0.00000000e+00    0.00000000e+00  0.00000000e+00  0.00000000e+00 0
-9.27562703e-01  6.35627678e+00  6.40406007e+00    0.00000000e+00  0.00000000e+00  0.00000000e+00    0.00000000e+00  0.00000000e+00  0.00000000e+00 0
-9.25582255e-01  6.21028183e+00  7.30329000e+00    0.00000000e+00  0.00000000e+00  0.00000000e+00    0.00000000e+00  0.00000000e+00  0.00000000e+00 0
-6.24960998e-01  6.09566366e+00  8.26197202e+00    0.00000000e+00  0.00000000e+00  0.00000000e+00    0.00000000e+00  0.00000000e+00  0.00000000e+00 0
-6.46595975e+00  1.22141220e+00  1.17294999e+01    0.00000000e+00  0.00000000e+00  0.00000000e+00    0.00000000e+00  0.00000000e+00  0.00000000e+00 0
-6.63072258e+00  1.31572985e+00  1.08179179e+01    0.00000000e+00  0.00000000e+00  0.00000000e+00    0.00000000e+00  0.00000000e+00  0.00000000e+00 0
-6.59561315e+00  9.64672381e-01  9.97085277e+00    0.00000000e+00  0.00000000e+00  0.00000000e+00    0.00000000e+00  0.00000000e+00  0.00000000e+00 0
-5.47570312e+00 -3.99853955e-01  7.07477177e+00    0.00000000e+00  0.00000000e+00  0.00000000e+00    0.00000000e+00  0.00000000e+00  0.00000000e+00 0
-5.60829668e+00 -3.18880378e-01  8.01189965e+00    0.00000000e+00  0.00000000e+00  0.00000000e+00    0.00000000e+00  0.00000000e+00  0.00000000e+00 0
-5.78635524e+00 -2.68951791e-01  8.95095740e+00    0.00000000e+00  0.00000000e+00  0.00000000e+00    0.00000000e+00  0.00000000e+00  0.00000000e+00 0
 4.31768969e+00  4.16167710e+00  6.78760504e+00    0.00000000e+00  0.00000000e+00  0.00000000e+00    0.00000000e+00  0.00000000e+00  0.00000000e+00 0
 4.25725483e+00  4.23351863e+00  7.69774887e+00    0.00000000e+00  0.00000000e+00  0.00000000e+00    0.00000000e+00  0.00000000e+00  0.00000000e+00 0
 4.15126319e+00  4.48007462e+00  8.60763887e+00    0.00000000e+00  0.00000000e+00  0.00000000e+00    0.00000000e+00  0.00000000e+00  0.00000000e+00 0
 7.03211552e+00  4.30911386e+00  6.31801330e+00    0.00000000e+00  0.00000000e+00  0.00000000e+00    0.00000000e+00  0.00000000e+00  0.00000000e+00 0
 7.04683696e+00  4.82006730e+00  7.14178466e+00    0.00000000e+00  0.00000000e+00  0.00000000e+00    0.00000000e+00  0.00000000e+00  0.00000000e+00 0
 6.88665732e+00  5.04559142e+00  8.05215796e+00    0.00000000e+00  0.00000000e+00  0.00000000e+00    0.00000000e+00  0.00000000e+00  0.00000000e+00 0
-5.62246232e+00  6.61902716e+00  1.08592860e+01    0.00000000e+00  0.00000000e+00  0.00000000e+00    0.00000000e+00  0.00000000e+00  0.00000000e+00 0
-5.72223206e+00  6.47951967e+00  9.89945796e+00    0.00000000e+00  0.00000000e+00  0.00000000e+00    0.00000000e+00  0.00000000e+00  0.00000000e+00 0
-5.54788651e+00  6.62727672e+00  9.01390962e+00    0.00000000e+00  0.00000000e+00  0.00000000e+00    0.00000000e+00  0.00000000e+00  0.00000000e+00 0
-8.27102359e-02  6.04470743e-01  1.13346732e+01    0.00000000e+00  0.00000000e+00  0.00000000e+00    0.00000000e+00  0.00000000e+00  0.00000000e+00 0
-1.23811431e-01  6.18503365e-01  1.03776595e+01    0.00000000e+00  0.00000000e+00  0.00000000e+00    0.00000000e+00  0.00000000e+00  0.00000000e+00 0
 1.21054624e-01  8.45804403e-01  9.46546082e+00    0.00000000e+00  0.00000000e+00  0.00000000e+00    0.00000000e+00  0.00000000e+00  0.00000000e+00 0
 2.53642883e+00  3.09965171e+00  6.72256669e+00    0.00000000e+00  0.00000000e+00  0.00000000e+00    0.00000000e+00  0.00000000e+00  0.00000000e+00 0
 2.59188622e+00  3.24245902e+00  7.66485123e+00    0.00000000e+00  0.00000000e+00  0.00000000e+00    0.00000000e+00  0.00000000e+00  0.00000000e+00 0
 2.74287900e+00  3.09162755e+00  8.55556982e+00    0.00000000e+00  0.00000000e+00  0.00000000e+00    0.00000000e+00  0.00000000e+00  0.00000000e+00 0
 1.42290146e+00 -4.20149742e+00  6.33227221e+00    0.00000000e+00  0.00000000e+00  0.00000000e+00    0.00000000e+00  0.00000000e+00  0.00000000e+00 0
 1.33521159e+00 -4.32390974e+00  7.25860119e+00    0.00000000e+00  0.00000000e+00  0.00000000e+00    0.00000000e+00  0.00000000e+00  0.00000000e+00 0
 1.22725937e+00 -4.29140204e+00  8.18413445e+00    0.00000000e+00  0.00000000e+00  0.00000000e+00    0.00000000e+00  0.00000000e+00  0.00000000e+00 0
 3.42845560e-01  1.29877144e-01  7.24286241e+00    0.00000000e+00  0.00000000e+00  0.00000000e+00    0.00000000e+00  0.00000000e+00  0.00000000e+00 0
 6.98171274e-01  1.33461318e-01  8.12078967e+00    0.00000000e+00  0.00000000e+00  0.00000000e+00    0.00000000e+00  0.00000000e+00  0.00000000e+00 0
 1.21569098e+00 -2.95840097e-01  8.76937090e+00    0.00000000e+00  0.00000000e+00  0.00000000e+00    0.00000000e+00  0.00000000e+00  0.00000000e+00 0
 8.22911023e+00 -3.86216456e-01  1.11737712e+01    0.00000000e+00  0.00000000e+00  0.00000000e+00    0.00000000e+00  0.00000000e+00  0.00000000e+00 0
 8.34819719e+00 -3.48123793e-01  1.02940827e+01    0.00000000e+00  0.00000000e+00  0.00000000e+00    0.00000000e+00  0.00000000e+00  0.00000000e+00 0
-8.23941234e+00 -3.42663621e-01  9.37885058e+00    0.00000000e+00  0.00000000e+00  0.00000000e+00    0.00000000e+00  0.00000000e+00  0.00000000e+00 0
 7.24218910e+00 -9.96820165e-01  1.08514957e+01    0.00000000e+00  0.00000000e+00  0.00000000e+00    0.00000000e+00  0.00000000e+00  0.00000000e+00 0
 7.43807080e+00 -9.57986826e-01  9.92819894e+00    0.00000000e+00  0.00000000e+00  0.00000000e+00    0.00000000e+00  0.00000000e+00  0.00000000e+00 0
 7.69869557e+00 -1.06165719e+00  9.06620424e+00    0.00000000e+00  0.00000000e+00  0.00000000e+00    0.00000000e+00  0.00000000e+00  0.00000000e+00 0
-5.89171172e+00  3.54181611e-01  6.58850153e+00    0.00000000e+00  0.00000000e+00  0.00000000e+00    0.00000000e+00  0.00000000e+00  0.00000000e+00 0
-5.97692044e+00  5.18082500e-01  7.51380869e+00    0.00000000e+00  0.00000000e+00  0.00000000e+00    0.00000000e+00  0.00000000e+00  0.00000000e+00 0
-6.07287026e+00  5.99748592e-01  8.46565822e+00    0.00000000e+00  0.00000000e+00  0.00000000e+00    0.00000000e+00  0.00000000e+00  0.00000000e+00 0
 5.02358795e+00  5.57397483e+00  1.08145867e+01    0.00000000e+00  0.00000000e+00  0.00000000e+00    0.00000000e+00  0.00000000e+00  0.00000000e+00 0
 5.17759014e+00  5.74969867e+00  9.92064270e+00    0.00000000e+00  0.00000000e+00  0.00000000e+00    0.00000000e+00  0.00000000e+00  0.00000000e+00 0
 5.19030463e+00  5.58885395e+00  9.04918510e+00    0.00000000e+00  0.00000000e+00  0.00000000e+00    0.00000000e+00  0.00000000e+00  0.00000000e+00 0
-4.46412850e+00 -4.51509404e+00  1.21219652e+01    0.00000000e+00  0.00000000e+00  0.00000000e+00    0.00000000e+00  0.00000000e+00  0.00000000e+00 0
-4.59964403e+00 -4.66123625e+00  1.11754137e+01    0.00000000e+00  0.00000000e+00  0.00000000e+00    0.00000000e+00  0.00000000e+00  0.00000000e+00 0
-4.98328874e+00 -4.95971922e+00  1.03348569e+01    0.00000000e+00  0.00000000e+00  0.00000000e+00    0.00000000e+00  0.00000000e+00  0.00000000e+00 0
 8.02935614e+00  6.66616278e+00  1.17686500e+01    0.00000000e+00  0.00000000e+00  0.00000000e+00    0.00000000e+00  0.00000000e+00  0.00000000e+00 0
 8.35739800e+00  6.52734555e+00  1.08760652e+01    0.00000000e+00  0.00000000e+00  0.00000000e+00    0.00000000e+00  0.00000000e+00  0.00000000e+00 0
-8.36749822e+00  6.30287093e+00  9.97104731e+00    0.00000000e+00  0.00000000e+00  0.00000000e+00    0.00000000e+00  0.00000000e+00  0.00000000e+00 0
-2.34690540e+00 -2.49006683e+00  1.13190144e+01    0.00000000e+00  0.00000000e+00  0.00000000e+00    0.00000000e+00  0.00000000e+00  0.00000000e+00 0
-2.57936581e+00 -2.91763438e+00  1.05560357e+01    0.00000000e+00  0.00000000e+00  0.00000000e+00    0.00000000e+00  0.00000000e+00  0.00000000e+00 0
-2.62677729e+00 -3.16770626e+00  9.65576695e+00    0.00000000e+00  0.00000000e+00  0.00000000e+00    0.00000000e+00  0.00000000e+00  0.00000000e+00 0
-5.77671444e+00  5.13054381e+00  1.08959553e+01    0.00000000e+00  0.00000000e+00  0.00000000e+00    0.00000000e+00  0.00000000e+00  0.00000000e+00 0
-5.89413577e+00  5.17574839e+00  9.96878521e+00    0.00000000e+00  0.00000000e+00  0.00000000e+00    0.00000000e+00  0.00000000e+00  0.00000000e+00 0
-5.84547805e+00  5.03823010e+00  9.08619532e+00    0.00000000e+00  0.00000000e+00  0.00000000e+00    0.00000000e+00  0.00000000e+00  0.00000000e+00 0
-4.96209293e+00 -3.78084952e+00  1.09217998e+01    0.00000000e+00  0.00000000e+00  0.00000000e+00    0.00000000e+00  0.00000000e+00  0.00000000e+00 0
-5.38254688e+00 -3.93338880e+00  1.01293444e+01    0.00000000e+00  0.00000000e+00  0.00000000e+00    0.00000000e+00  0.00000000e+00  0.00000000e+00 0
-5.97707204e+00 -3.94486576e+00  9.43348820e+00    0.00000000e+00  0.00000000e+00  0.00000000e+00    0.00000000e+00  0.00000000e+00  0.00000000e+00 0
-5.24895746e+00 -3.32364455e+00  7.00840454e+00    0.00000000e+00  0.00000000e+00  0.00000000e+00    0.00000000e+00  0.00000000e+00  0.00000000e+00 0
-5.73470814e+00 -3.19949220e+00  7.78470371e+00    0.00000000e+00  0.00000000e+00  0.00000000e+00    0.00000000e+00  0.00000000e+00  0.00000000e+00 0
-6.24660030e+00 -3.07529531e+00  8.61786719e+00    0.00000000e+00  0.00000000e+00  0.00000000e+00    0.00000000e+00  0.00000000e+00  0.00000000e+00 0
 1.16434653e-01 -3.39544088e+00  7.21077713e+00    0.00000000e+00  0.00000000e+00  0.00000000e+00    0.00000000e+00  0.00000000e+00  0.00000000e+00 0
 3.36381981e-01 -3.84731017e+00  8.01905531e+00    0.00000000e+00  0.00000000e+00  0.00000000e+00    0.00000000e+00  0.00000000e+00  0.00000000e+00 0
 3.21685126e-01 -4.15397135e+00  8.89100602e+00    0.00000000e+00  0.00000000e+00  0.00000000e+00    0.00000000e+00  0.00000000e+00  0.00000000e+00 0
-3.61136864e+00  2.17686352e+00  1.15725937e+01    0.00000000e+00  0.00000000e+00  0.00000000e+00    0.00000000e+00  0.00000000e+00  0.00000000e+00 0
-3.67059725e+00  2.20155148e+00  1.06622573e+01    0.00000000e+00  0.00000000e+00  0.00000000e+00    0.00000000e+00  0.00000000e+00  0.00000000e+00 0
-3.54140999e+00  2.19152443e+00  9.73089513e+00    0.00000000e+00  0.00000000e+00  0.00000000e+00    0.00000000e+00  0.00000000e+00  0.00000000e+00 0
-5.36319827e+00 -7.45280932e+00  6.22066783e+00    0.00000000e+00  0.00000000e+00  0.00000000e+00    0.00000000e+00  0.00000000e+00  0.00000000e+00 0
-5.44630666e+00 -7.45335786e+00  7.18039043e+00    0.00000000e+00  0.00000000e+00  0.00000000e+00    0.00000000e+00  0.00000000e+00  0.00000000e+00 0
-5.50501270e+00 -7.37725635e+00  8.13060290e+00    0.00000000e+00  0.00000000e+00  0.00000000e+00    0.00000000e+00  0.00000000e+00  0.00000000e+00 0
 5.21838628e+00  5.84292413e-01  1.10626242e+01    0.00000000e+00  0.00000000e+00  0.00000000e+00    0.00000000e+00  0.00000000e+00  0.00000000e+00 0
 5.17898549e+00  5.48945464e-01  1.01189040e+01    0.00000000e+00  0.00000000e+00  0.00000000e+00    0.00000000e+00  0.00000000e+00  0.00000000e+00 0
 5.28378352e+00  4.17107090e-01  9.22387075e+00    0.00000000e+00  0.00000000e+00  0.00000000e+00    0.00000000e+00  0.00000000e+00  0.00000000e+00 0
-6.52431055e+00 -5.99673153e+00  1.12454133e+01    0.00000000e+00  0.00000000e+00  0.00000000e+00    0.00000000e+00  0.00000000e+00  0.00000000e+00 0
-6.66327617e+00 -6.00305886e+00  1.03354864e+01    0.00000000e+00  0.00000000e+00  0.00000000e+00    0.00000000e+00  0.00000000e+00  0.00000000e+00 0
-6.66489194e+00 -5.88899627e+00  9.40063265e+00    0.00000000e+00  0.00000000e+00  0.00000000e+00    0.00000000e+00  0.00000000e+00  0.00000000e+00 0
 8.36557458e+00 -8.20981403e+00  1.09235504e+01    0.00000000e+00  0.00000000e+00  0.00000000e+00    0.00000000e+00  0.00000000e+00  0.00000000e+00 0
 8.02801380e+00 -8.25295793e+00  1.00783321e+01    0.00000000e+00  0.00000000e+00  0.00000000e+00    0.00000000e+00  0.00000000e+00  0.00000000e+00 0
 8.20062556e+00  8.33610423e+00  9.16790925e+00    0.00000000e+00  0.00000000e+00  0.00000000e+00    0.00000000e+00  0.00000000e+00  0.00000000e+00 0
-1.43582491e+00  4.27713776e+00  7.08143153e+00    0.00000000e+00  0.00000000e+00  0.00000000e+00    0.00000000e+00  0.00000000e+00  0.00000000e+00 0
-1.24518875e+00  4.35519725e+00  7.96631350e+00    0.00000000e+00  0.00000000e+00  0.00000000e+00    0.00000000e+00  0.00000000e+00  0.00000000e+00 0
-1.25113474e+00  4.55887875e+00  8.87183021e+00    0.00000000e+00  0.00000000e+00  0.00000000e+00    0.00000000e+00  0.00000000e+00  0.00000000e+00 0
 6.16581740e+00  5.10475190e+00  1.14095809e+01    0.00000000e+00  0.00000000e+00  0.00000000e+00    0.00000000e+00  0.00000000e+00  0.00000000e+00 0
 6.16203824e+00  5.09793725e+00  1.04895545e+01    0.00000000e+00  0.00000000e+00  0.00000000e+00    0.00000000e+00  0.00000000e+00  0.00000000e+00 0
 6.15912520e+00  5.27813786e+00  9.51081266e+00    0.00000000e+00  0.00000000e+00  0.00000000e+00    0.00000000e+00  0.00000000e+00  0.00000000e+00 0
-7.01495699e+00 -5.71350537e+00  6.48256663e+00    0.00000000e+00  0.00000000e+00  0.00000000e+00    0.00000000e+00  0.00000000e+00  0.00000000e+00 0
-6.84213563e+00 -5.90892229e+00  7.35414284e+00    0.00000000e+00  0.00000000e+00  0.00000000e+00    0.00000000e+00  0.00000000e+00  0.00000000e+00 0
-6.82379820e+00 -6.09590870e+00  8.28307402e+00    0.00000000e+00  0.00000000e+00  0.00000000e+00    0.00000000e+00  0.00000000e+00  0.00000000e+00 0
 6.03834922e+00 -2.38480031e+00  6.43308556e+00    0.00000000e+00  0.00000000e+00  0.00000000e+00    0.00000000e+00  0.00000000e+00  0.00000000e+00 0
 5.61888060e+00 -2.76018729e+00  7.15842928e+00    0.00000000e+00  0.00000000e+00  0.00000000e+00    0.00000000e+00  0.00000000e+00  0.00000000e+00 0
 5.09153701e+00 -2.80419971e+00  7.96181136e+00    0.00000000e+00  0.00000000e+00  0.00000000e+00    0.00000000e+00  0.00000000e+00  0.00000000e+00 0
-1.68902366e+00 -3.45289211e+00  7.23240021e+00    0.00000000e+00  0.00000000e+00  0.00000000e+00    0.00000000e+00  0.00000000e+00  0.00000000e+00 0
-1.65955836e+00 -3.52196878e+00  8.13384205e+00    0.00000000e+00  0.00000000e+00  0.00000000e+00    0.00000000e+00  0.00000000e+00  0.00000000e+00 0
-1.78253485e+00 -3.48854447e+00  9.06652374e+00    0.00000000e+00  0.00000000e+00  0.00000000e+00    0.00000000e+00  0.00000000e+00  0.00000000e+00 0
 1.95336974e+00 -2.12825009e+00  1.14458293e+01    0.00000000e+00  0.00000000e+00  0.00000000e+00    0.00000000e+00  0.00000000e+00  0.00000000e+00 0
 2.29897170e+00 -2.29485066e+00  1.06371389e+01    0.00000000e+00  0.00000000e+00  0.00000000e+00    0.00000000e+00  0.00000000e+00  0.00000000e+00 0
 2.22833326e+00 -2.04356707e+00  9.71078673e+00    0.00000000e+00  0.00000000e+00  0.00000000e+00    0.00000000e+00  0.00000000e+00  0.00000000e+00 0
 8.05447768e+00 -2.63626020e+00  6.73221992e+00    0.00000000e+00  0.00000000e+00  0.00000000e+00    0.00000000e+00  0.00000000e+00  0.00000000e+00 0
 7.84083663e+00 -2.74276001e+00  7.64009088e+00    0.00000000e+00  0.00000000e+00  0.00000000e+00    0.00000000e+00  0.00000000e+00  0.00000000e+00 0
 7.56569027e+00 -3.07926607e+00  8.47910297e+00    0.00000000e+00  0.00000000e+00  0.00000000e+00    0.00000000e+00  0.00000000e+00  0.00000000e+00 0
-6.70021856e+00 -6.71714379e+00  6.34343811e+00    0.00000000e+00  0.00000000e+00  0.00000000e+00    0.00000000e+00  0.00000000e+00  0.00000000e+00 0
-6.29697787e+00 -6.99899902e+00  7.10760835e+00    0.00000000e+00  0.00000000e+00  0.00000000e+00    0.00000000e+00  0.00000000e+00  0.00000000e+00 0
-6.57466249e+00 -7.08265599e+00  7.99260753e+00    0.00000000e+00  0.00000000e+00  0.00000000e+00    0.00000000e+00  0.00000000e+00  0.00000000e+00 0
 2.01511186e+00  5.09733695e+00  6.12127512e+00    0.00000000e+00  0.00000000e+00  0.00000000e+00    0.00000000e+00  0.00000000e+00  0.00000000e+00 0
 2.31268291e+00  5.36095303e+00  6.95261085e+00    0.00000000e+00  0.00000000e+00  0.00000000e+00    0.00000000e+00  0.00000000e+00  0.00000000e+00 0
 2.41741331e+00  5.39427458e+00  7.90842655e+00    0.00000000e+00  0.00000000e+00  0.00000000e+00    0.00000000e+00  0.00000000e+00  0.00000000e+00 0
 8.11242072e+00  5.20214831e+00  1.12528503e+01    0.00000000e+00  0.00000000e+00  0.00000000e+00    0.00000000e+00  0.00000000e+00  0.00000000e+00 0
 8.03286132e+00  5.46519526e+00  1.03465801e+01    0.00000000e+00  0.00000000e+00  0.00000000e+00    0.00000000e+00  0.00000000e+00  0.00000000e+00 0
 7.96126880e+00  5.54485403e+00  9.40426006e+00    0.00000000e+00  0.00000000e+00  0.00000000e+00    0.00000000e+00  0.00000000e+00  0.00000000e+00 0
 2.38907402e+00 -3.85921243e+00  7.18986782e+00    0.00000000e+00  0.00000000e+00  0.00000000e+00    0.00000000e+00  0.00000000e+00  0.00000000e+00 0
 2.28192908e+00 -4.03480508e+00  8.14607850e+00    0.00000000e+00  0.00000000e+00  0.00000000e+00    0.00000000e+00  0.00000000e+00  0.00000000e+00 0
 2.05474880e+00 -4.20410559e+00  9.01107076e+00    0.00000000e+00  0.00000000e+00  0.00000000e+00    0.00000000e+00  0.00000000e+00  0.00000000e+00 0
-2.67487358e+00  1.76418681e+00  1.19051425e+01    0.00000000e+00  0.00000000e+00  0.00000000e+00    0.00000000e+00  0.00000000e+00  0.00000000e+00 0
-2.50630918e+00  1.49415700e+00  1.09801336e+01    0.00000000e+00  0.00000000e+00  0.00000000e+00    0.00000000e+00  0.00000000e+00  0.00000000e+00 0
-2.80910292e+00  1.22292097e+00  1.01005813e+01    0.00000000e+00  0.00000000e+00  0.00000000e+00    0.00000000e+00  0.00000000e+00  0.00000000e+00 0
-5.26545076e+00  1.12225843e+00  1.13305157e+01    0.00000000e+00  0.00000000e+00  0.00000000e+00    0.00000000e+00  0.00000000e+00  0.00000000e+00 0
-5.58795321e+00  9.53239213e-01  1.04858916e+01    0.00000000e+00  0.00000000e+00  0.00000000e+00    0.00000000e+00  0.00000000e+00  0.00000000e+00 0
-5.67156274e+00  5.59615052e-01  9.61147626e+00    0.00000000e+00  0.00000000e+00  0.00000000e+00    0.00000000e+00  0.00000000e+00  0.00000000e+00 0
 4.18526809e+00  2.11437481e+00  6.88901023e+00    0.00000000e+00  0.00000000e+00  0.00000000e+00    0.00000000e+00  0.00000000e+00  0.00000000e+00 0
 4.59211543e+00  2.28904489e+00  7.63315412e+00    0.00000000e+00  0.00000000e+00  0.00000000e+00    0.00000000e+00  0.00000000e+00  0.00000000e+00 0
 4.74766522e+00  2.24891950e+00  8.59409210e+00    0.00000000e+00  0.00000000e+00  0.00000000e+00    0.00000000e+00  0.00000000e+00  0.00000000e+00 0
-2.25781992e+00  4.58693557e+00  6.62996621e+00    0.00000000e+00  0.00000000e+00  0.00000000e+00    0.00000000e+00  0.00000000e+00  0.00000000e+00 0
-2.19550628e+00  4.57699976e+00  7.53543930e+00    0.00000000e+00  0.00000000e+00  0.00000000e+00    0.00000000e+00  0.00000000e+00  0.00000000e+00 0
-2.21554559e+00  4.85837775e+00  8.48716254e+00    0.00000000e+00  0.00000000e+00  0.00000000e+00    0.00000000e+00  0.00000000e+00  0.00000000e+00 0
 1.01346128e+00 -1.24880881e+00  6.79310103e+00    0.00000000e+00  0.00000000e+00  0.00000000e+00    0.00000000e+00  0.00000000e+00  0.00000000e+00 0
 1.45565299e+00 -9.51650403e-01  7.61237142e+00    0.00000000e+00  0.00000000e+00  0.00000000e+00    0.00000000e+00  0.00000000e+00  0.00000000e+00 0
 1.94373928e+00 -8.58883439e-01  8.39958841e+00    0.00000000e+00  0.00000000e+00  0.00000000e+00    0.00000000e+00  0.00000000e+00  0.00000000e+00 0
 6.84262538e+00  7.73521073e+00  1.13892118e+01    0.00000000e+00  0.00000000e+00  0.00000000e+00    0.00000000e+00  0.00000000e+00  0.00000000e+00 0
 7.09224863e+00  7.80123646e+00  1.05079099e+01    0.00000000e+00  0.00000000e+00  0.00000000e+00    0.00000000e+00  0.00000000e+00  0.00000000e+00 0
 7.41807492e+00  7.60009089e+00  9.63478298e+00    0.00000000e+00  0.00000000e+00  0.00000000e+00    0.00000000e+00  0.00000000e+00  0.00000000e+00 0
 7.07954606e+00  5.87048303e+00  1.15872476e+01    0.00000000e+00  0.00000000e+00  0.00000000e+00    0.00000000e+00  0.00000000e+00  0.00000000e+00 0
 7.08010395e+00  5.94664532e+00  1.06142034e+01    0.00000000e+00  0.00000000e+00  0.00000000e+00    0.00000000e+00  0.00000000e+00  0.00000000e+00 0
 6.97271142e+00  5.89924879e+00  9.71978179e+00    0.00000000e+00  0.00000000e+00  0.00000000e+00    0.00000000e+00  0.00000000e+00  0.00000000e+00 0
-6.30002417e+00 -7.82468294e+00  6.45446705e+00    0.00000000e+00  0.00000000e+00  0.00000000e+00    0.00000000e+00  0.00000000e+00  0.00000000e+00 0
-6.20314722e+00 -8.08089590e+00  7.37682198e+00    0.00000000e+00  0.00000000e+00  0.00000000e+00    0.00000000e+00  0.00000000e+00  0.00000000e+00 0
-6.12018441e+00 -8.12255276e+00  8.34990561e+00    0.00000000e+00  0.00000000e+00  0.00000000e+00    0.00000000e+00  0.00000000e+00  0.00000000e+00 0
 5.99426886e+00  1.47320072e+00  1.19144849e+01    0.00000000e+00  0.00000000e+00  0.00000000e+00    0.00000000e+00  0.00000000e+00  0.00000000e+00 0
 6.12178080e+00  1.58720405e+00  1.09227336e+01    0.00000000e+00  0.00000000e+00  0.00000000e+00    0.00000000e+00  0.00000000e+00  0.00000000e+00 0
 6.06856803e+00  1.46567216e+00  9.94164892e+00    0.00000000e+00  0.00000000e+00  0.00000000e+00    0.00000000e+00  0.00000000e+00  0.00000000e+00 0
-7.48261291e+00  3.03419587e+00  6.86963586e+00    0.00000000e+00  0.00000000e+00  0.00000000e+00    0.00000000e+00  0.00000000e+00  0.00000000e+00 0
-7.40764419e+00  3.19594521e+00  7.81789580e+00    0.00000000e+00  0.00000000e+00  0.00000000e+00    0.00000000e+00  0.00000000e+00  0.00000000e+00 0
-7.33037010e+00  3.22735976e+00  8.70584966e+00    0.00000000e+00  0.00000000e+00  0.00000000e+00    0.00000000e+00  0.00000000e+00  0.00000000e+00 0
 3.36762096e+00  1.24153428e+00  6.57688547e+00    0.00000000e+00  0.00000000e+00  0.00000000e+00    0.00000000e+00  0.00000000e+00  0.00000000e+00 0
 3.50981809e+00  1.51832532e+00  7.48283138e+00    0.00000000e+00  0.00000000e+00  0.00000000e+00    0.00000000e+00  0.00000000e+00  0.00000000e+00 0
 4.15848496e+00  1.59960004e+00  8.20292465e+00    0.00000000e+00  0.00000000e+00  0.00000000e+00    0.00000000e+00  0.00000000e+00  0.00000000e+00 0
-3.63573275e-02 -4.51969470e+00  6.72723693e+00    0.00000000e+00  0.00000000e+00  0.00000000e+00    0.00000000e+00  0.00000000e+00  0.00000000e+00 0
 5.72640078e-03 -4.69184008e+00  7.64019332e+00    0.00000000e+00  0.00000000e+00  0.00000000e+00    0.00000000e+00  0.00000000e+00  0.00000000e+00 0
-3.03696440e-01 -4.94323741e+00  8.45294042e+00    0.00000000e+00  0.00000000e+00  0.00000000e+00    0.00000000e+00  0.00000000e+00  0.00000000e+00 0
-5.40591135e+00 -4.39911954e+00  7.18978962e+00    0.00000000e+00  0.00000000e+00  0.00000000e+00    0.00000000e+00  0.00000000e+00  0.00000000e+00 0
-5.36847183e+00 -4.52712304e+00  8.09520893e+00    0.00000000e+00  0.00000000e+00  0.00000000e+00    0.00000000e+00  0.00000000e+00  0.00000000e+00 0
-5.01787599e+00 -4.48313339e+00  8.96518743e+00    0.00000000e+00  0.00000000e+00  0.00000000e+00    0.00000000e+00  0.00000000e+00  0.00000000e+00 0
-7.74139350e+00 -3.26702864e+00  1.18536706e+01    0.00000000e+00  0.00000000e+00  0.00000000e+00    0.00000000e+00  0.00000000e+00  0.00000000e+00 0
-7.72123189e+00 -3.26267156e+00  1.09510765e+01    0.00000000e+00  0.00000000e+00  0.00000000e+00    0.00000000e+00  0.00000000e+00  0.00000000e+00 0
-7.65246900e+00 -3.28514101e+00  9.98750942e+00    0.00000000e+00  0.00000000e+00  0.00000000e+00    0.00000000e+00  0.00000000e+00  0.00000000e+00 0
 6.04246220e+00  1.01155794e+00  7.11134157e+00    0.00000000e+00  0.00000000e+00  0.00000000e+00    0.00000000e+00  0.00000000e+00  0.00000000e+00 0
 6.11493046e+00  1.14537509e+00  8.01445686e+00    0.00000000e+00  0.00000000e+00  0.00000000e+00    0.00000000e+00  0.00000000e+00  0.00000000e+00 0
 6.04762216e+00  1.21550516e+00  8.96529322e+00    0.00000000e+00  0.00000000e+00  0.00000000e+00    0.00000000e+00  0.00000000e+00  0.00000000e+00 0
 7.62669294e+00 -1.67985054e+00  1.15787172e+01    0.00000000e+00  0.00000000e+00  0.00000000e+00    0.00000000e+00  0.00000000e+00  0.00000000e+00 0
 7.75884708e+00 -1.89192947e+00  1.06775800e+01    0.00000000e+00  0.00000000e+00  0.00000000e+00    0.00000000e+00  0.00000000e+00  0.00000000e+00 0
 7.83524425e+00 -1.93478028e+00  9.74581519e+00    0.00000000e+00  0.00000000e+00  0.00000000e+00    0.00000000e+00  0.00000000e+00  0.00000000e+00 0
 1.35251142e-01  5.29390909e+00  1.10151063e+01    0.00000000e+00  0.00000000e+00  0.00000000e+00    0.00000000e+00  0.00000000e+00  0.00000000e+00 0
-1.81336416e-01  5.32787298e+00  1.01329878e+01    0.00000000e+00  0.00000000e+00  0.00000000e+00    0.00000000e+00  0.00000000e+00  0.00000000e+00 0
-3.95100884e-01  5.36491565e+00  9.23817537e+00    0.00000000e+00  0.00000000e+00  0.00000000e+00    0.00000000e+00  0.00000000e+00  0.00000000e+00 0
 5.39193449e+00 -7.33656030e+00  6.33449371e+00    0.00000000e+00  0.00000000e+00  0.00000000e+00    0.00000000e+00  0.00000000e+00  0.00000000e+00 0
 5.29231863e+00 -7.48066662e+00  7.19758594e+00    0.00000000e+00  0.00000000e+00  0.00000000e+00    0.00000000e+00  0.00000000e+00  0.00000000e+00 0
 5.25015441e+00 -7.49665717e+00  8.15011776e+00    0.00000000e+00  0.00000000e+00  0.00000000e+00    0.00000000e+00  0.00000000e+00  0.00000000e+00 0
 6.34419787e+00  5.34511414e+00  6.40689904e+00    0.00000000e+00  0.00000000e+00  0.00000000e+00    0.00000000e+00  0.00000000e+00  0.00000000e+00 0
 6.11113730e+00  5.30206776e+00  7.34966201e+00    0.00000000e+00  0.00000000e+00  0.00000000e+00    0.00000000e+00  0.00000000e+00  0.00000000e+00 0
 5.88650362e+00  5.27174859e+00  8.28770893e+00    0.00000000e+00  0.00000000e+00  0.00000000e+00    0.00000000e+00  0.00000000e+00  0.00000000e+00 0
-4.99126201e+00  1.25271550e+00  6.68072516e+00    0.00000000e+00  0.00000000e+00  0.00000000e+00    0.00000000e+00  0.00000000e+00  0.00000000e+00 0
-5.19515120e+00  1.36845859e+00  7.57814284e+00    0.00000000e+00  0.00000000e+00  0.00000000e+00    0.00000000e+00  0.00000000e+00  0.00000000e+00 0
-5.31652596e+00  1.53173512e+00  8.46370776e+00    0.00000000e+00  0.00000000e+00  0.00000000e+00    0.00000000e+00  0.00000000e+00  0.00000000e+00 0
-6.97704450e+00  3.47778243e+00  1.13524556e+01    0.00000000e+00  0.00000000e+00  0.00000000e+00    0.00000000e+00  0.00000000e+00  0.00000000e+00 0
-7.06661902e+00  3.74675827e+00  1.04932066e+01    0.00000000e+00  0.00000000e+00  0.00000000e+00    0.00000000e+00  0.00000000e+00  0.00000000e+00 0
-7.00512918e+00  3.73349677e+00  9.53266941e+00    0.00000000e+00  0.00000000e+00  0.00000000e+00    0.00000000e+00  0.00000000e+00  0.00000000e+00 0
-4.62116332e+00 -2.33096358e+00  7.20162608e+00    0.00000000e+00  0.00000000e+00  0.00000000e+00    0.00000000e+00  0.00000000e+00  0.00000000e+00 0
-4.88936953e+00 -2.36766520e+00  8.10020789e+00    0.00000000e+00  0.00000000e+00  0.00000000e+00    0.00000000e+00  0.00000000e+00  0.00000000e+00 0
-5.23464547e+00 -2.48226675e+00  9.01523241e+00    0.00000000e+00  0.00000000e+00  0.00000000e+00    0.00000000e+00  0.00000000e+00  0.00000000e+00 0
 5.33996023e+00  3.46722496e+00  1.08086327e+01    0.00000000e+00  0.00000000e+00  0.00000000e+00    0.00000000e+00  0.00000000e+00  0.00000000e+00 0
 5.30742787e+00  3.54862233e+00  9.90713975e+00    0.00000000e+00  0.00000000e+00  0.00000000e+00    0.00000000e+00  0.00000000e+00  0.00000000e+00 0
 5.34124186e+00  3.33998841e+00  8.98006188e+00    0.00000000e+00  0.00000000e+00  0.00000000e+00    0.00000000e+00  0.00000000e+00  0.00000000e+00 0
-3.46900198e+00  9.70629166e-02  7.08516881e+00    0.00000000e+00  0.00000000e+00  0.00000000e+00    0.00000000e+00  0.00000000e+00  0.00000000e+00 0
-3.71319537e+00  1.77097485e-01  7.95199510e+00    0.00000000e+00  0.00000000e+00  0.00000000e+00    0.00000000e+00  0.00000000e+00  0.00000000e+00 0
-3.90701241e+00  2.33130810e-01  8.90260531e+00    0.00000000e+00  0.00000000e+00  0.00000000e+00    0.00000000e+00  0.00000000e+00  0.00000000e+00 0
 3.19257111e+00  3.75156669e+00  1.08387416e+01    0.00000000e+00  0.00000000e+00  0.00000000e+00    0.00000000e+00  0.00000000e+00  0.00000000e+00 0
 2.65362720e+00  3.75024158e+00  1.01227654e+01    0.00000000e+00  0.00000000e+00  0.00000000e+00    0.00000000e+00  0.00000000e+00  0.00000000e+00 0
 2.22378279e+00  4.11431093e+00  9.38085474e+00    0.00000000e+00  0.00000000e+00  0.00000000e+00    0.00000000e+00  0.00000000e+00  0.00000000e+00 0
-5.79531004e+00  2.84766186e+00  1.06618978e+01    0.00000000e+00  0.00000000e+00  0.00000000e+00    0.00000000e+00  0.00000000e+00  0.00000000e+00 0
-6.08113857e+00  3.02915171e+00  9.76046840e+00    0.00000000e+00  0.00000000e+00  0.00000000e+00    0.00000000e+00  0.00000000e+00  0.00000000e+00 0
-6.33944175e+00  2.97812290e+00  8.84857188e+00    0.00000000e+00  0.00000000e+00  0.00000000e+00    0.00000000e+00  0.00000000e+00  0.00000000e+00 0
-7.45736342e-01 -6.51149747e+00  6.49559513e+00    0.00000000e+00  0.00000000e+00  0.00000000e+00    0.00000000e+00  0.00000000e+00  0.00000000e+00 0
-7.26098447e-01 -6.70952636e+00  7.41658739e+00    0.00000000e+00  0.00000000e+00  0.00000000e+00    0.00000000e+00  0.00000000e+00  0.00000000e+00 0
-8.56814549e-01 -6.65222683e+00  8.31358974e+00    0.00000000e+00  0.00000000e+00  0.00000000e+00    0.00000000e+00  0.00000000e+00  0.00000000e+00 0
 5.83726501e+00  7.14792941e+00  6.65897816e+00    0.00000000e+00  0.00000000e+00  0.00000000e+00    0.00000000e+00  0.00000000e+00  0.00000000e+00 0
 5.95363782e+00  7.35867120e+00  7.54483059e+00    0.00000000e+00  0.00000000e+00  0.00000000e+00    0.00000000e+00  0.00000000e+00  0.00000000e+00 0
 6.18304371e+00  7.65715728e+00  8.44040181e+00    0.00000000e+00  0.00000000e+00  0.00000000e+00    0.00000000e+00  0.00000000e+00  0.00000000e+00 0
-5.53531001e+00  5.53755021e+00  6.69702765e+00    0.00000000e+00  0.00000000e+00  0.00000000e+00    0.00000000e+00  0.00000000e+00  0.00000000e+00 0
-5.32367695e+00  5.60045905e+00  7.62188784e+00    0.00000000e+00  0.00000000e+00  0.00000000e+00    0.00000000e+00  0.00000000e+00  0.00000000e+00 0
-5.23819198e+00  5.75917157e+00  8.56620316e+00    0.00000000e+00  0.00000000e+00  0.00000000e+00    0.00000000e+00  0.00000000e+00  0.00000000e+00 0
-2.67061226e+00 -7.13665554e+00  6.48926986e+00    0.00000000e+00  0.00000000e+00  0.00000000e+00    0.00000000e+00  0.00000000e+00  0.00000000e+00 0
-2.63141847e+00 -7.20843568e+00  7.37767736e+00    0.00000000e+00  0.00000000e+00  0.00000000e+00    0.00000000e+00  0.00000000e+00  0.00000000e+00 0
-2.73267383e+00 -7.07662355e+00  8.29149994e+00    0.00000000e+00  0.00000000e+00  0.00000000e+00    0.00000000e+00  0.00000000e+00  0.00000000e+00 0
-7.99689721e-01 -4.07413367e+00  1.12577450e+01    0.00000000e+00  0.00000000e+00  0.00000000e+00    0.00000000e+00  0.00000000e+00  0.00000000e+00 0
-7.04348780e-01 -3.80191056e+00  1.03796759e+01    0.00000000e+00  0.00000000e+00  0.00000000e+00    0.00000000e+00  0.00000000e+00  0.00000000e+00 0
-5.52101122e-01 -4.09531006e+00  9.51433599e+00    0.00000000e+00  0.00000000e+00  0.00000000e+00    0.00000000e+00  0.00000000e+00  0.00000000e+00 0
-2.53364614e+00  1.73767765e+00  7.05156856e+00    0.00000000e+00  0.00000000e+00  0.00000000e+00    0.00000000e+00  0.00000000e+00  0.00000000e+00 0
-2.37745608e+00  1.76811941e+00  8.04137657e+00    0.00000000e+00  0.00000000e+00  0.00000000e+00    0.00000000e+00  0.00000000e+00  0.00000000e+00 0
-2.17859455e+00  1.36517127e+00  8.82304190e+00    0.00000000e+00  0.00000000e+00  0.00000000e+00    0.00000000e+00  0.00000000e+00  0.00000000e+00 0
-1.69264777e+00  7.81566395e+00  1.10857322e+01    0.00000000e+00  0.00000000e+00  0.00000000e+00    0.00000000e+00  0.00000000e+00  0.00000000e+00 0
-1.80375849e+00  7.88923773e+00  1.01889972e+01    0.00000000e+00  0.00000000e+00  0.00000000e+00    0.00000000e+00  0.00000000e+00  0.00000000e+00 0
-1.95372331e+00  7.85625435e+00  9.28366154e+00    0.00000000e+00  0.00000000e+00  0.00000000e+00    0.00000000e+00  0.00000000e+00  0.00000000e+00 0
-7.17314951e-01 -6.30196186e+00  1.11829286e+01    0.00000000e+00  0.00000000e+00  0.00000000e+00    0.00000000e+00  0.00000000e+00  0.00000000e+00 0
-7.68241677e-01 -6.41162531e+00  1.02266777e+01    0.00000000e+00  0.00000000e+00  0.00000000e+00    0.00000000e+00  0.00000000e+00  0.00000000e+00 0
-5.42378689e-01 -6.50950403e+00  9.30840809e+00    0.00000000e+00  0.00000000e+00  0.00000000e+00    0.00000000e+00  0.00000000e+00  0.00000000e+00 0
-2.48701446e+00 -1.43865874e+00  1.15104776e+01    0.00000000e+00  0.00000000e+00  0.00000000e+00    0.00000000e+00  0.00000000e+00  0.00000000e+00 0
-2.84115705e+00 -1.68409434e+00  1.06554650e+01    0.00000000e+00  0.00000000e+00  0.00000000e+00    0.00000000e+00  0.00000000e+00  0.00000000e+00 0
-2.67373345e+00 -2.16848893e+00  9.93161742e+00    0.00000000e+00  0.00000000e+00  0.00000000e+00    0.00000000e+00  0.00000000e+00  0.00000000e+00 0
-1.01284883e+00 -1.18570449e+00  7.00333380e+00    0.00000000e+00  0.00000000e+00  0.00000000e+00    0.00000000e+00  0.00000000e+00  0.00000000e+00 0
-1.08198424e+00 -1.01082737e+00  7.87509153e+00    0.00000000e+00  0.00000000e+00  0.00000000e+00    0.00000000e+00  0.00000000e+00  0.00000000e+00 0
-1.15722925e+00 -8.81709698e-01  8.79770274e+00    0.00000000e+00  0.00000000e+00  0.00000000e+00    0.00000000e+00  0.00000000e+00  0.00000000e+00 0
 2.13413234e+00  8.07327668e+00  1.01921503e+01    0.00000000e+00  0.00000000e+00  0.00000000e+00    0.00000000e+00  0.00000000e+00  0.00000000e+00 0
 2.40366762e+00  7.97518158e+00  9.30318222e+00    0.00000000e+00  0.00000000e+00  0.00000000e+00    0.00000000e+00  0.00000000e+00  0.00000000e+00 0
 2.71717154e+00  7.54463064e+00  8.54956922e+00    0.00000000e+00  0.00000000e+00  0.00000000e+00    0.00000000e+00  0.00000000e+00  0.00000000e+00 0
-6.92615506e-02  7.23250938e+00  6.17929845e+00    0.00000000e+00  0.00000000e+00  0.00000000e+00    0.00000000e+00  0.00000000e+00  0.00000000e+00 0
-1.47880697e-02  6.84363339e+00  6.99605900e+00    0.00000000e+00  0.00000000e+00  0.00000000e+00    0.00000000e+00  0.00000000e+00  0.00000000e+00 0
 1.75238260e-02  6.83527778e+00  7.90412503e+00    0.00000000e+00  0.00000000e+00  0.00000000e+00    0.00000000e+00  0.00000000e+00  0.00000000e+00 0
 3.22845743e+00 -1.70154529e+00  1.12619312e+01    0.00000000e+00  0.00000000e+00  0.00000000e+00    0.00000000e+00  0.00000000e+00  0.00000000e+00 0
 3.26643874e+00 -1.80941446e+00  1.03544700e+01    0.00000000e+00  0.00000000e+00  0.00000000e+00    0.00000000e+00  0.00000000e+00  0.00000000e+00 0
 3.44050649e+00 -1.77323035e+00  9.48443806e+00    0.00000000e+00  0.00000000e+00  0.00000000e+00    0.00000000e+00  0.00000000e+00  0.00000000e+00 0
 6.27271258e+00 -6.85692681e+00  7.04194626e+00    0.00000000e+00  0.00000000e+00  0.00000000e+00    0.00000000e+00  0.00000000e+00  0.00000000e+00 0
 6.17160369e+00 -6.89550675e+00  7.98560336e+00    0.00000000e+00  0.00000000e+00  0.00000000e+00    0.00000000e+00  0.00000000e+00  0.00000000e+00 0
 6.31886414e+00 -6.89684826e+00  8.89679627e+00    0.00000000e+00  0.00000000e+00  0.00000000e+00    0.00000000e+00  0.00000000e+00  0.00000000e+00 0
-4.44341181e+00 -7.65739427e+00  6.72973903e+00    0.00000000e+00  0.00000000e+00  0.00000000e+00    0.00000000e+00  0.00000000e+00  0.00000000e+00 0
-4.41268083e+00 -7.78449157e+00  7.63610341e+00    0.00000000e+00  0.00000000e+00  0.00000000e+00    0.00000000e+00  0.00000000e+00  0.00000000e+00 0
-4.53483461e+00 -7.75972372e+00  8.56568168e+00    0.00000000e+00  0.00000000e+00  0.00000000e+00    0.00000000e+00  0.00000000e+00  0.00000000e+00 0
-5.97567113e-01  2.78972757e+00  1.01118449e+01    0.00000000e+00  0.00000000e+00  0.00000000e+00    0.00000000e+00  0.00000000e+00  0.00000000e+00 0
-8.14385624e-01  2.31554118e+00  9.32922986e+00    0.00000000e+00  0.00000000e+00  0.00000000e+00    0.00000000e+00  0.00000000e+00  0.00000000e+00 0
-8.69732770e-01  1.93247956e+00  8.40938322e+00    0.00000000e+00  0.00000000e+00  0.00000000e+00    0.00000000e+00  0.00000000e+00  0.00000000e+00 0
 7.78486070e+00 -1.24261837e+00  6.63960468e+00    0.00000000e+00  0.00000000e+00  0.00000000e+00    0.00000000e+00  0.00000000e+00  0.00000000e+00 0
 7.85848942e+00 -9.67462385e-01  7.48023637e+00    0.00000000e+00  0.00000000e+00  0.00000000e+00    0.00000000e+00  0.00000000e+00  0.00000000e+00 0
 8.15743029e+00 -5.15231354e-01  8.25345232e+00    0.00000000e+00  0.00000000e+00  0.00000000e+00    0.00000000e+00  0.00000000e+00  0.00000000e+00 0
-5.65516776e+00 -4.58461993e+00  1.10461506e+01    0.00000000e+00  0.00000000e+00  0.00000000e+00    0.00000000e+00  0.00000000e+00  0.00000000e+00 0
-5.99639426e+00 -4.78675953e+00  1.02305657e+01    0.00000000e+00  0.00000000e+00  0.00000000e+00    0.00000000e+00  0.00000000e+00  0.00000000e+00 0
-6.14211258e+00 -5.05712974e+00  9.35068018e+00    0.00000000e+00  0.00000000e+00  0.00000000e+00    0.00000000e+00  0.00000000e+00  0.00000000e+00 0
 3.06198110e+00  6.50934776e+00  9.78058402e+00    0.00000000e+00  0.00000000e+00  0.00000000e+00    0.00000000e+00  0.00000000e+00  0.00000000e+00 0
 2.66587743e+00  6.08963301e+00  9.05933938e+00    0.00000000e+00  0.00000000e+00  0.00000000e+00    0.00000000e+00  0.00000000e+00  0.00000000e+00 0
 2.17194001e+00  5.27812139e+00  8.87389298e+00    0.00000000e+00  0.00000000e+00  0.00000000e+00    0.00000000e+00  0.00000000e+00  0.00000000e+00 0
-5.99065219e+00 -3.31135455e+00  1.14374461e+01    0.00000000e+00  0.00000000e+00  0.00000000e+00    0.00000000e+00  0.00000000e+00  0.00000000e+00 0
-6.10307083e+00 -3.26436123e+00  1.05364081e+01    0.00000000e+00  0.00000000e+00  0.00000000e+00    0.00000000e+00  0.00000000e+00  0.00000000e+00 0
-5.76586408e+00 -3.00648646e+00  9.74169219e+00    0.00000000e+00  0.00000000e+00  0.00000000e+00    0.00000000e+00  0.00000000e+00  0.00000000e+00 0
-1.54966640e+00  3.53927252e+00  1.12819090e+01    0.00000000e+00  0.00000000e+00  0.00000000e+00    0.00000000e+00  0.00000000e+00  0.00000000e+00 0
-1.68700419e+00  3.88989548e+00  1.04538924e+01    0.00000000e+00  0.00000000e+00  0.00000000e+00    0.00000000e+00  0.00000000e+00  0.00000000e+00 0
-1.93003172e+00  4.07795368e+00  9.54788388e+00    0.00000000e+00  0.00000000e+00  0.00000000e+00    0.00000000e+00  0.00000000e+00  0.00000000e+00 0
 3.98818578e+00  4.50713817e-01  6.80079957e+00    0.00000000e+00  0.00000000e+00  0.00000000e+00    0.00000000e+00  0.00000000e+00  0.00000000e+00 0
 4.01575640e+00  5.94155099e-01  7.72073761e+00    0.00000000e+00  0.00000000e+00  0.00000000e+00    0.00000000e+00  0.00000000e+00  0.00000000e+00 0
 4.25273641e+00  6.97816796e-01  8.62144497e+00    0.00000000e+00  0.00000000e+00  0.00000000e+00    0.00000000e+00  0.00000000e+00  0.00000000e+00 0
 1.95704727e-02  1.78490329e+00  1.03435633e+01    0.00000000e+00  0.00000000e+00  0.00000000e+00    0.00000000e+00  0.00000000e+00  0.00000000e+00 0
 1.53912419e-01  1.91727366e+00  9.46286081e+00    0.00000000e+00  0.00000000e+00  0.00000000e+00    0.00000000e+00  0.00000000e+00  0.00000000e+00 0
 8.38120317e-02  1.94801045e+00  8.46432190e+00    0.00000000e+00  0.00000000e+00  0.00000000e+00    0.00000000e+00  0.00000000e+00  0.00000000e+00 0
 1.07930578e+00 -3.18479418e+00  6.74741574e+00    0.00000000e+00  0.00000000e+00  0.00000000e+00    0.00000000e+00  0.00000000e+00  0.00000000e+00 0
 1.12067503e+00 -3.28777893e+00  7.71376448e+00    0.00000000e+00  0.00000000e+00  0.00000000e+00    0.00000000e+00  0.00000000e+00  0.00000000e+00 0
 1.47275519e+00 -3.33366251e+00  8.54184587e+00    0.00000000e+00  0.00000000e+00  0.00000000e+00    0.00000000e+00  0.00000000e+00  0.00000000e+00 0
 1.80161823e+00  2.62683567e+00  1.07249860e+01    0.00000000e+00  0.00000000e+00  0.00000000e+00    0.00000000e+00  0.00000000e+00  0.00000000e+00 0
 1.70564073e+00  2.88095165e+00  9.86928647e+00    0.00000000e+00  0.00000000e+00  0.00000000e+00    0.00000000e+00  0.00000000e+00  0.00000000e+00 0
 1.77615903e+00  3.19453777e+00  8.97963581e+00    0.00000000e+00  0.00000000e+00  0.00000000e+00    0.00000000e+00  0.00000000e+00  0.00000000e+00 0
 1.17068980e+00  4.58188819e+00  6.76131076e+00    0.00000000e+00  0.00000000e+00  0.00000000e+00    0.00000000e+00  0.00000000e+00  0.00000000e+00 0
 1.33800854e+00  4.51664616e+00  7.74356193e+00    0.00000000e+00  0.00000000e+00  0.00000000e+00    0.00000000e+00  0.00000000e+00  0.00000000e+00 0
 1.59009277e+00  4.44303291e+00  8.63609318e+00    0.00000000e+00  0.00000000e+00  0.00000000e+00    0.00000000e+00  0.00000000e+00  0.00000000e+00 0
-6.80538507e+00  2.25576606e+00  1.12846864e+01    0.00000000e+00  0.00000000e+00  0.00000000e+00    0.00000000e+00  0.00000000e+00  0.00000000e+00 0
-6.86248939e+00  2.55279730e+00  1.04457173e+01    0.00000000e+00  0.00000000e+00  0.00000000e+00    0.00000000e+00  0.00000000e+00  0.00000000e+00 0
-7.01472916e+00  2.63501495e+00  9.53397273e+00    0.00000000e+00  0.00000000e+00  0.00000000e+00    0.00000000e+00  0.00000000e+00  0.00000000e+00 0
 3.97429669e+00 -7.48489345e+00  1.10758982e+01    0.00000000e+00  0.00000000e+00  0.00000000e+00    0.00000000e+00  0.00000000e+00  0.00000000e+00 0
 4.31196886e+00 -7.47861401e+00  1.01717259e+01    0.00000000e+00  0.00000000e+00  0.00000000e+00    0.00000000e+00  0.00000000e+00  0.00000000e+00 0
 4.66140902e+00 -7.50267979e+00  9.31361597e+00    0.00000000e+00  0.00000000e+00  0.00000000e+00    0.00000000e+00  0.00000000e+00  0.00000000e+00 0
-7.57648581e+00  5.55149200e+00  1.13403461e+01    0.00000000e+00  0.00000000e+00  0.00000000e+00    0.00000000e+00  0.00000000e+00  0.00000000e+00 0
-7.67453076e+00  5.69447513e+00  1.04639487e+01    0.00000000e+00  0.00000000e+00  0.00000000e+00    0.00000000e+00  0.00000000e+00  0.00000000e+00 0
-7.56225490e+00  5.77403492e+00  9.52505682e+00    0.00000000e+00  0.00000000e+00  0.00000000e+00    0.00000000e+00  0.00000000e+00  0.00000000e+00 0
 5.53234650e+00 -4.25813821e+00  1.11366129e+01    0.00000000e+00  0.00000000e+00  0.00000000e+00    0.00000000e+00  0.00000000e+00  0.00000000e+00 0
 5.61873769e+00 -4.39180741e+00  1.02185146e+01    0.00000000e+00  0.00000000e+00  0.00000000e+00    0.00000000e+00  0.00000000e+00  0.00000000e+00 0
 6.11261472e+00 -4.48029812e+00  9.40754539e+00    0.00000000e+00  0.00000000e+00  0.00000000e+00    0.00000000e+00  0.00000000e+00  0.00000000e+00 0
-8.25763689e+00 -1.78663272e+00  6.97402376e+00    0.00000000e+00  0.00000000e+00  0.00000000e+00    0.00000000e+00  0.00000000e+00  0.00000000e+00 0
-8.18293967e+00 -1.62301307e+00  7.91103199e+00    0.00000000e+00  0.00000000e+00  0.00000000e+00    0.00000000e+00  0.00000000e+00  0.00000000e+00 0
-8.17760673e+00 -1.49824731e+00  8.80152410e+00    0.00000000e+00  0.00000000e+00  0.00000000e+00    0.00000000e+00  0.00000000e+00  0.00000000e+00 0
 1.78156980e+00 -4.94778199e+00  1.10239040e+01    0.00000000e+00  0.00000000e+00  0.00000000e+00    0.00000000e+00  0.00000000e+00  0.00000000e+00 0
 1.75080894e+00 -4.96587288e+00  1.00098187e+01    0.00000000e+00  0.00000000e+00  0.00000000e+00    0.00000000e+00  0.00000000e+00  0.00000000e+00 0
 1.35682718e+00 -4.83863957e+00  9.17740567e+00    0.00000000e+00  0.00000000e+00  0.00000000e+00    0.00000000e+00  0.00000000e+00  0.00000000e+00 0
 2.48150998e+00  3.03170027e+00  1.12134785e+01    0.00000000e+00  0.00000000e+00  0.00000000e+00    0.00000000e+00  0.00000000e+00  0.00000000e+00 0
 2.81725454e+00  2.64537316e+00  1.04069027e+01    0.00000000e+00  0.00000000e+00  0.00000000e+00    0.00000000e+00  0.00000000e+00  0.00000000e+00 0
 2.65572908e+00  2.61828281e+00  9.46649370e+00    0.00000000e+00  0.00000000e+00  0.00000000e+00    0.00000000e+00  0.00000000e+00  0.00000000e+00 0
-7.77101331e+00  2.56710508e+00  1.08790923e+01    0.00000000e+00  0.00000000e+00  0.00000000e+00    0.00000000e+00  0.00000000e+00  0.00000000e+00 0
-7.88626226e+00  2.56139850e+00  9.98927592e+00    0.00000000e+00  0.00000000e+00  0.00000000e+00    0.00000000e+00  0.00000000e+00  0.00000000e+00 0
-8.12358497e+00  2.48180920e+00  9.08934880e+00    0.00000000e+00  0.00000000e+00  0.00000000e+00    0.00000000e+00  0.00000000e+00  0.00000000e+00 0
 3.17497249e+00  7.80584403e+00  1.11717257e+01    0.00000000e+00  0.00000000e+00  0.00000000e+00    0.00000000e+00  0.00000000e+00  0.00000000e+00 0
 3.24835485e+00  7.54428889e+00  1.02822894e+01    0.00000000e+00  0.00000000e+00  0.00000000e+00    0.00000000e+00  0.00000000e+00  0.00000000e+00 0
 3.27501525e+00  7.46478098e+00  9.35687464e+00    0.00000000e+00  0.00000000e+00  0.00000000e+00    0.00000000e+00  0.00000000e+00  0.00000000e+00 0
 5.12652479e-01 -2.10114517e+00  6.90878230e+00    0.00000000e+00  0.00000000e+00  0.00000000e+00    0.00000000e+00  0.00000000e+00  0.00000000e+00 0
 1.57850554e-01 -2.50005426e+00  7.66677486e+00    0.00000000e+00  0.00000000e+00  0.00000000e+00    0.00000000e+00  0.00000000e+00  0.00000000e+00 0
-1.53060313e-01 -2.98630488e+00  8.38151829e+00    0.00000000e+00  0.00000000e+00  0.00000000e+00    0.00000000e+00  0.00000000e+00  0.00000000e+00 0
-1.49575102e+00 -7.45968676e+00  6.32009216e+00    0.00000000e+00  0.00000000e+00  0.00000000e+00    0.00000000e+00  0.00000000e+00  0.00000000e+00 0
-1.57566243e+00 -7.60607475e+00  7.25054430e+00    0.00000000e+00  0.00000000e+00  0.00000000e+00    0.00000000e+00  0.00000000e+00  0.00000000e+00 0
-1.57905589e+00 -7.47898349e+00  8.22207489e+00    0.00000000e+00  0.00000000e+00  0.00000000e+00    0.00000000e+00  0.00000000e+00  0.00000000e+00 0
 1.22759917e+00 -2.31193698e+00  7.78137938e+00    0.00000000e+00  0.00000000e+00  0.00000000e+00    0.00000000e+00  0.00000000e+00  0.00000000e+00 0
 7.80060011e-01 -2.56000401e+00  8.54663012e+00    0.00000000e+00  0.00000000e+00  0.00000000e+00    0.00000000e+00  0.00000000e+00  0.00000000e+00 0
 5.61045269e-01 -3.05077382e+00  9.34133623e+00    0.00000000e+00  0.00000000e+00  0.00000000e+00    0.00000000e+00  0.00000000e+00  0.00000000e+00 0
 4.46716483e+00  3.11495876e+00  6.74669576e+00    0.00000000e+00  0.00000000e+00  0.00000000e+00    0.00000000e+00  0.00000000e+00  0.00000000e+00 0
 4.19530378e+00  3.29137140e+00  7.58177984e+00    0.00000000e+00  0.00000000e+00  0.00000000e+00    0.00000000e+00  0.00000000e+00  0.00000000e+00 0
 4.40869152e+00  3.28589904e+00  8.51694901e+00    0.00000000e+00  0.00000000e+00  0.00000000e+00    0.00000000e+00  0.00000000e+00  0.00000000e+00 0
-5.84871715e+00 -9.98940916e-01  1.15140811e+01    0.00000000e+00  0.00000000e+00  0.00000000e+00    0.00000000e+00  0.00000000e+00  0.00000000e+00 0
-5.71647710e+00 -1.05165573e+00  1.06285125e+01    0.00000000e+00  0.00000000e+00  0.00000000e+00    0.00000000e+00  0.00000000e+00  0.00000000e+00 0
-5.77368194e+00 -9.10538833e-01  9.68346149e+00    0.00000000e+00  0.00000000e+00  0.00000000e+00    0.00000000e+00  0.00000000e+00  0.00000000e+00 0
 2.82217140e-01  4.64757409e+00  6.42715886e+00    0.00000000e+00  0.00000000e+00  0.00000000e+00    0.00000000e+00  0.00000000e+00  0.00000000e+00 0
 3.21560791e-01  4.75025652e+00  7.32671731e+00    0.00000000e+00  0.00000000e+00  0.00000000e+00    0.00000000e+00  0.00000000e+00  0.00000000e+00 0
 3.92533144e-01  4.60889790e+00  8.23373172e+00    0.00000000e+00  0.00000000e+00  0.00000000e+00    0.00000000e+00  0.00000000e+00  0.00000000e+00 0
 7.00408923e+00 -5.74591649e+00  1.13476561e+01    0.00000000e+00  0.00000000e+00  0.00000000e+00    0.00000000e+00  0.00000000e+00  0.00000000e+00 0
 7.08800820e+00 -5.95269305e+00  1.04949447e+01    0.00000000e+00  0.00000000e+00  0.00000000e+00    0.00000000e+00  0.00000000e+00  0.00000000e+00 0
 7.16643594e+00 -6.12801418e+00  9.53225007e+00    0.00000000e+00  0.00000000e+00  0.00000000e+00    0.00000000e+00  0.00000000e+00  0.00000000e+00 0
-7.88361706e+00  6.45926424e-02  6.88729052e+00    0.00000000e+00  0.00000000e+00  0.00000000e+00    0.00000000e+00  0.00000000e+00  0.00000000e+00 0
-7.67679840e+00  1.26668158e-01  7.79712717e+00    0.00000000e+00  0.00000000e+00  0.00000000e+00    0.00000000e+00  0.00000000e+00  0.00000000e+00 0
-7.84397708e+00  3.81301650e-01  8.68101298e+00    0.00000000e+00  0.00000000e+00  0.00000000e+00    0.00000000e+00  0.00000000e+00  0.00000000e+00 0
 4.06162457e+00  8.10864926e-01  1.14900429e+01    0.00000000e+00  0.00000000e+00  0.00000000e+00    0.00000000e+00  0.00000000e+00  0.00000000e+00 0
 4.12349555e+00  9.37528482e-01  1.05940835e+01    0.00000000e+00  0.00000000e+00  0.00000000e+00    0.00000000e+00  0.00000000e+00  0.00000000e+00 0
 4.15674002e+00  8.17167791e-01  9.66449436e+00    0.00000000e+00  0.00000000e+00  0.00000000e+00    0.00000000e+00  0.00000000e+00  0.00000000e+00 0
 6.29176001e+00 -3.85638883e+00  6.96135931e+00    0.00000000e+00  0.00000000e+00  0.00000000e+00    0.00000000e+00  0.00000000e+00  0.00000000e+00 0
 6.20978103e+00 -3.40247192e+00  7.82722600e+00    0.00000000e+00  0.00000000e+00  0.00000000e+00    0.00000000e+00  0.00000000e+00  0.00000000e+00 0
 6.56954070e+00 -2.98245669e+00  8.60399399e+00    0.00000000e+00  0.00000000e+00  0.00000000e+00    0.00000000e+00  0.00000000e+00  0.00000000e+00 0
-5.89751398e+00  1.63518592e+00  6.43676108e+00    0.00000000e+00  0.00000000e+00  0.00000000e+00    0.00000000e+00  0.00000000e+00  0.00000000e+00 0
-6.31183656e+00  1.60640878e+00  7.23893906e+00    0.00000000e+00  0.00000000e+00  0.00000000e+00    0.00000000e+00  0.00000000e+00  0.00000000e+00 0
-6.32028523e+00  1.64279682e+00  8.20008350e+00    0.00000000e+00  0.00000000e+00  0.00000000e+00    0.00000000e+00  0.00000000e+00  0.00000000e+00 0
-5.92892506e+00 -5.14004666e+00  6.60282829e+00    0.00000000e+00  0.00000000e+00  0.00000000e+00    0.00000000e+00  0.00000000e+00  0.00000000e+00 0
-6.01097532e+00 -5.21645197e+00  7.52546736e+00    0.00000000e+00  0.00000000e+00  0.00000000e+00    0.00000000e+00  0.00000000e+00  0.00000000e+00 0
-6.08191762e+00 -5.46951469e+00  8.46112222e+00    0.00000000e+00  0.00000000e+00  0.00000000e+00    0.00000000e+00  0.00000000e+00  0.00000000e+00 0
 8.36999824e+00  6.73913039e-01  1.12352417e+01    0.00000000e+00  0.00000000e+00  0.00000000e+00    0.00000000e+00  0.00000000e+00  0.00000000e+00 0
 8.16314611e+00  7.58705456e-01  1.02940060e+01    0.00000000e+00  0.00000000e+00  0.00000000e+00    0.00000000e+00  0.00000000e+00  0.00000000e+00 0
 8.22399627e+00  6.82402363e-01  9.34516026e+00    0.00000000e+00  0.00000000e+00  0.00000000e+00    0.00000000e+00  0.00000000e+00  0.00000000e+00 0
 2.35191059e+00  7.17695309e+00  1.08448721e+01    0.00000000e+00  0.00000000e+00  0.00000000e+00    0.00000000e+00  0.00000000e+00  0.00000000e+00 0
 2.27515963e+00  7.12529161e+00  9.96866630e+00    0.00000000e+00  0.00000000e+00  0.00000000e+00    0.00000000e+00  0.00000000e+00  0.00000000e+00 0
 2.13933258e+00  6.90450078e+00  9.02712915e+00    0.00000000e+00  0.00000000e+00  0.00000000e+00    0.00000000e+00  0.00000000e+00  0.00000000e+00 0
-1.85928947e+00 -5.84543676e+00  1.12869799e+01    0.00000000e+00  0.00000000e+00  0.00000000e+00    0.00000000e+00  0.00000000e+00  0.00000000e+00 0
-1.70391819e+00 -6.05341832e+00  1.04295239e+01    0.00000000e+00  0.00000000e+00  0.00000000e+00    0.00000000e+00  0.00000000e+00  0.00000000e+00 0
-1.58095396e+00 -6.06094724e+00  9.49225966e+00    0.00000000e+00  0.00000000e+00  0.00000000e+00    0.00000000e+00  0.00000000e+00  0.00000000e+00 0
 5.75284639e+00 -4.47440613e+00  7.66401920e+00    0.00000000e+00  0.00000000e+00  0.00000000e+00    0.00000000e+00  0.00000000e+00  0.00000000e+00 0
 5.58933288e+00 -4.83620162e+00  8.51365857e+00    0.00000000e+00  0.00000000e+00  0.00000000e+00    0.00000000e+00  0.00000000e+00  0.00000000e+00 0
 5.31070022e+00 -5.27616240e+00  9.22764985e+00    0.00000000e+00  0.00000000e+00  0.00000000e+00    0.00000000e+00  0.00000000e+00  0.00000000e+00 0
 2.52113371e+00 -7.15092032e+00  6.02856704e+00    0.00000000e+00  0.00000000e+00  0.00000000e+00    0.00000000e+00  0.00000000e+00  0.00000000e+00 0
 2.40456493e+00 -7.42076907e+00  6.93506805e+00    0.00000000e+00  0.00000000e+00  0.00000000e+00    0.00000000e+00  0.00000000e+00  0.00000000e+00 0
 2.39745942e+00 -7.67761486e+00  7.86119734e+00    0.00000000e+00  0.00000000e+00  0.00000000e+00    0.00000000e+00  0.00000000e+00  0.00000000e+00 0
-1.62664253e+00  1.89227455e+00  1.06596132e+01    0.00000000e+00  0.00000000e+00  0.00000000e+00    0.00000000e+00  0.00000000e+00  0.00000000e+00 0
-1.99000313e+00  1.91255967e+00  9.78086079e+00    0.00000000e+00  0.00000000e+00  0.00000000e+00    0.00000000e+00  0.00000000e+00  0.00000000e+00 0
-2.56822514e+00  2.23906888e+00  9.08916536e+00    0.00000000e+00  0.00000000e+00  0.00000000e+00    0.00000000e+00  0.00000000e+00  0.00000000e+00 0
 4.22751461e+00 -2.09267221e+00  1.10984463e+01    0.00000000e+00  0.00000000e+00  0.00000000e+00    0.00000000e+00  0.00000000e+00  0.00000000e+00 0
 4.27607523e+00 -2.12809213e+00  1.02196530e+01    0.00000000e+00  0.00000000e+00  0.00000000e+00    0.00000000e+00  0.00000000e+00  0.00000000e+00 0
 4.31218831e+00 -2.30136332e+00  9.33501007e+00    0.00000000e+00  0.00000000e+00  0.00000000e+00    0.00000000e+00  0.00000000e+00  0.00000000e+00 0
-5.88255150e+00  1.99571474e+00  1.10357678e+01    0.00000000e+00  0.00000000e+00  0.00000000e+00    0.00000000e+00  0.00000000e+00  0.00000000e+00 0
-5.94095513e+00  2.04001858e+00  1.00740103e+01    0.00000000e+00  0.00000000e+00  0.00000000e+00    0.00000000e+00  0.00000000e+00  0.00000000e+00 0
-6.29040767e+00  1.70801980e+00  9.26207519e+00    0.00000000e+00  0.00000000e+00  0.00000000e+00    0.00000000e+00  0.00000000e+00  0.00000000e+00 0
 7.08443092e-01  3.58783226e+00  6.20088757e+00    0.00000000e+00  0.00000000e+00  0.00000000e+00    0.00000000e+00  0.00000000e+00  0.00000000e+00 0
 1.04881100e+00  3.65545946e+00  7.05569226e+00    0.00000000e+00  0.00000000e+00  0.00000000e+00    0.00000000e+00  0.00000000e+00  0.00000000e+00 0
 1.41160519e+00  3.44327557e+00  7.89195259e+00    0.00000000e+00  0.00000000e+00  0.00000000e+00    0.00000000e+00  0.00000000e+00  0.00000000e+00 0
-3.48130807e+00  6.84761566e+00  6.38040712e+00    0.00000000e+00  0.00000000e+00  0.00000000e+00    0.00000000e+00  0.00000000e+00  0.00000000e+00 0
-3.92461137e+00  6.95788689e+00  7.21418562e+00    0.00000000e+00  0.00000000e+00  0.00000000e+00    0.00000000e+00  0.00000000e+00  0.00000000e+00 0
-3.92618686e+00  7.00700842e+00  8.15575941e+00    0.00000000e+00  0.00000000e+00  0.00000000e+00    0.00000000e+00  0.00000000e+00  0.00000000e+00 0
 1.13516401e+00 -5.71767117e+00  1.09059126e+01    0.00000000e+00  0.00000000e+00  0.00000000e+00    0.00000000e+00  0.00000000e+00  0.00000000e+00 0
 1.15717399e+00 -5.82241717e+00  9.97100235e+00    0.00000000e+00  0.00000000e+00  0.00000000e+00    0.00000000e+00  0.00000000e+00  0.00000000e+00 0
 1.38275377e+00 -5.84674510e+00  9.03149973e+00    0.00000000e+00  0.00000000e+00  0.00000000e+00    0.00000000e+00  0.00000000e+00  0.00000000e+00 0
-6.60574214e+00 -4.81298327e+00  1.17868508e+01    0.00000000e+00  0.00000000e+00  0.00000000e+00    0.00000000e+00  0.00000000e+00  0.00000000e+00 0
-6.83739192e+00 -4.76915377e+00  1.09379191e+01    0.00000000e+00  0.00000000e+00  0.00000000e+00    0.00000000e+00  0.00000000e+00  0.00000000e+00 0
-6.96531216e+00 -4.92180887e+00  9.99300042e+00    0.00000000e+00  0.00000000e+00  0.00000000e+00    0.00000000e+00  0.00000000e+00  0.00000000e+00 0
 3.60474368e+00 -6.92861611e+00  6.43216191e+00    0.00000000e+00  0.00000000e+00  0.00000000e+00    0.00000000e+00  0.00000000e+00  0.00000000e+00 0
 3.25006306e+00 -6.87586269e+00  7.30949111e+00    0.00000000e+00  0.00000000e+00  0.00000000e+00    0.00000000e+00  0.00000000e+00  0.00000000e+00 0
 3.03317694e+00 -6.96632762e+00  8.20653586e+00    0.00000000e+00  0.00000000e+00  0.00000000e+00    0.00000000e+00  0.00000000e+00  0.00000000e+00 0
 2.47091729e-01  7.19662125e+00  1.07905931e+01    0.00000000e+00  0.00000000e+00  0.00000000e+00    0.00000000e+00  0.00000000e+00  0.00000000e+00 0
 1.85262759e-01  7.24377954e+00  9.88644328e+00    0.00000000e+00  0.00000000e+00  0.00000000e+00    0.00000000e+00  0.00000000e+00  0.00000000e+00 0
 8.03533878e-02  7.10989536e+00  8.92840156e+00    0.00000000e+00  0.00000000e+00  0.00000000e+00    0.00000000e+00  0.00000000e+00  0.00000000e+00 0
 2.57185216e+00 -3.99900689e+00  1.17240237e+01    0.00000000e+00  0.00000000e+00  0.00000000e+00    0.00000000e+00  0.00000000e+00  0.00000000e+00 0
 2.40655191e+00 -4.01148434e+00  1.07997763e+01    0.00000000e+00  0.00000000e+00  0.00000000e+00    0.00000000e+00  0.00000000e+00  0.00000000e+00 0
 2.52409366e+00 -4.01807558e+00  9.86905251e+00    0.00000000e+00  0.00000000e+00  0.00000000e+00    0.00000000e+00  0.00000000e+00  0.00000000e+00 0
 4.95338687e+00  6.83982487e+00  1.11027580e+01    0.00000000e+00  0.00000000e+00  0.00000000e+00    0.00000000e+00  0.00000000e+00  0.00000000e+00 0
 5.35613868e+00  7.05329420e+00  1.02532159e+01    0.00000000e+00  0.00000000e+00  0.00000000e+00    0.00000000e+00  0.00000000e+00  0.00000000e+00 0
 5.46493656e+00  7.41668774e+00  9.41571022e+00    0.00000000e+00  0.00000000e+00  0.00000000e+00    0.00000000e+00  0.00000000e+00  0.00000000e+00 0
 2.19644653e+00 -3.25463356e-01  6.53148033e+00    0.00000000e+00  0.00000000e+00  0.00000000e+00    0.00000000e+00  0.00000000e+00  0.00000000e+00 0
 2.42473580e+00 -1.91114575e-01  7.42799650e+00    0.00000000e+00  0.00000000e+00  0.00000000e+00    0.00000000e+00  0.00000000e+00  0.00000000e+00 0
 2.84498554e+00  7.74079938e-02  8.22379180e+00    0.00000000e+00  0.00000000e+00  0.00000000e+00    0.00000000e+00  0.00000000e+00  0.00000000e+00 0
-7.78630983e+00 -4.48714051e+00  1.12625602e+01    0.00000000e+00  0.00000000e+00  0.00000000e+00    0.00000000e+00  0.00000000e+00  0.00000000e+00 0
-7.89674354e+00 -4.46578494e+00  1.03021627e+01    0.00000000e+00  0.00000000e+00  0.00000000e+00    0.00000000e+00  0.00000000e+00  0.00000000e+00 0
-7.85150053e+00 -4.83367927e+00  9.45461415e+00    0.00000000e+00  0.00000000e+00  0.00000000e+00    0.00000000e+00  0.00000000e+00  0.00000000e+00 0
 1.62922870e+00 -8.30781172e+00  6.52692825e+00    0.00000000e+00  0.00000000e+00  0.00000000e+00    0.00000000e+00  0.00000000e+00  0.00000000e+00 0
 1.65218858e+00 -8.34739933e+00  7.46097199e+00    0.00000000e+00  0.00000000e+00  0.00000000e+00    0.00000000e+00  0.00000000e+00  0.00000000e+00 0
 1.86485334e+00  8.27732180e+00  8.35984632e+00    0.00000000e+00  0.00000000e+00  0.00000000e+00    0.00000000e+00  0.00000000e+00  0.00000000e+00 0
-2.92559305e+00 -4.72300398e+00  1.14947117e+01    0.00000000e+00  0.00000000e+00  0.00000000e+00    0.00000000e+00  0.00000000e+00  0.00000000e+00 0
-2.79478845e+00 -5.05046754e+00  1.06370411e+01    0.00000000e+00  0.00000000e+00  0.00000000e+00    0.00000000e+00  0.00000000e+00  0.00000000e+00 0
-2.63053351e+00 -5.69503082e+00  9.93603154e+00    0.00000000e+00  0.00000000e+00  0.00000000e+00    0.00000000e+00  0.00000000e+00  0.00000000e+00 0
 5.29847947e+00 -3.10626965e-01  1.16752119e+01    0.00000000e+00  0.00000000e+00  0.00000000e+00    0.00000000e+00  0.00000000e+00  0.00000000e+00 0
 5.40052059e+00 -3.84435751e-01  1.07361819e+01    0.00000000e+00  0.00000000e+00  0.00000000e+00    0.00000000e+00  0.00000000e+00  0.00000000e+00 0
 5.29357192e+00 -4.96950473e-01  9.79158321e+00    0.00000000e+00  0.00000000e+00  0.00000000e+00    0.00000000e+00  0.00000000e+00  0.00000000e+00 0
 1.11384345e+00  5.13857369e+00  1.07803318e+01    0.00000000e+00  0.00000000e+00  0.00000000e+00    0.00000000e+00  0.00000000e+00  0.00000000e+00 0
 9.90836320e-01  5.27534120e+00  9.87012051e+00    0.00000000e+00  0.00000000e+00  0.00000000e+00    0.00000000e+00  0.00000000e+00  0.00000000e+00 0
 9.41946617e-01  5.26344951e+00  8.92637901e+00    0.00000000e+00  0.00000000e+00  0.00000000e+00    0.00000000e+00  0.00000000e+00  0.00000000e+00 0
-6.80244979e+00  4.69281135e+00  1.13209814e+01    0.00000000e+00  0.00000000e+00  0.00000000e+00    0.00000000e+00  0.00000000e+00  0.00000000e+00 0
-6.68177505e+00  4.92677463e+00  1.04020049e+01    0.00000000e+00  0.00000000e+00  0.00000000e+00    0.00000000e+00  0.00000000e+00  0.00000000e+00 0
-6.86305260e+00  4.98710898e+00  9.47574181e+00    0.00000000e+00  0.00000000e+00  0.00000000e+00    0.00000000e+00  0.00000000e+00  0.00000000e+00 0
-3.65930173e+00  5.89449138e+00  6.80011329e+00    0.00000000e+00  0.00000000e+00  0.00000000e+00    0.00000000e+00  0.00000000e+00  0.00000000e+00 0
-3.48215852e+00  6.17267874e+00  7.72416729e+00    0.00000000e+00  0.00000000e+00  0.00000000e+00    0.00000000e+00  0.00000000e+00  0.00000000e+00 0
-3.37000843e+00  6.34797182e+00  8.61272043e+00    0.00000000e+00  0.00000000e+00  0.00000000e+00    0.00000000e+00  0.00000000e+00  0.00000000e+00 0
-3.70197240e+00  1.24167993e+00  1.08926554e+01    0.00000000e+00  0.00000000e+00  0.00000000e+00    0.00000000e+00  0.00000000e+00  0.00000000e+00 0
-3.77067472e+00  1.08895608e+00  9.96740621e+00    0.00000000e+00  0.00000000e+00  0.00000000e+00    0.00000000e+00  0.00000000e+00  0.00000000e+00 0
-3.26385740e+00  9.98579717e-01  9.18456896e+00    0.00000000e+00  0.00000000e+00  0.00000000e+00    0.00000000e+00  0.00000000e+00  0.00000000e+00 0
-7.01497197e-01 -2.21557537e+00  1.11584613e+01    0.00000000e+00  0.00000000e+00  0.00000000e+00    0.00000000e+00  0.00000000e+00  0.00000000e+00 0
-6.73177557e-01 -2.36819742e+00  1.02337338e+01    0.00000000e+00  0.00000000e+00  0.00000000e+00    0.00000000e+00  0.00000000e+00  0.00000000e+00 0
-6.92344028e-01 -2.97929529e+00  9.49795655e+00    0.00000000e+00  0.00000000e+00  0.00000000e+00    0.00000000e+00  0.00000000e+00  0.00000000e+00 0
-7.21345773e+00 -7.58745398e+00  6.98158632e+00    0.00000000e+00  0.00000000e+00  0.00000000e+00    0.00000000e+00  0.00000000e+00  0.00000000e+00 0
-7.28096203e+00 -7.99502769e+00  7.80465850e+00    0.00000000e+00  0.00000000e+00  0.00000000e+00    0.00000000e+00  0.00000000e+00  0.00000000e+00 0
-6.94919973e+00 -7.77534878e+00  8.68239056e+00    0.00000000e+00  0.00000000e+00  0.00000000e+00    0.00000000e+00  0.00000000e+00  0.00000000e+00 0
 3.55715564e+00 -4.04297146e+00  1.12156653e+01    0.00000000e+00  0.00000000e+00  0.00000000e+00    0.00000000e+00  0.00000000e+00  0.00000000e+00 0
 3.59638850e+00 -4.10642149e+00  1.02954390e+01    0.00000000e+00  0.00000000e+00  0.00000000e+00    0.00000000e+00  0.00000000e+00  0.00000000e+00 0
 3.42635658e+00 -3.91738734e+00  9.39098890e+00    0.00000000e+00  0.00000000e+00  0.00000000e+00    0.00000000e+00  0.00000000e+00  0.00000000e+00 0
-7.25905460e+00  1.94361438e+00  6.87607666e+00    0.00000000e+00  0.00000000e+00  0.00000000e+00    0.00000000e+00  0.00000000e+00  0.00000000e+00 0
-7.24753583e+00  1.99358804e+00  7.79569188e+00    0.00000000e+00  0.00000000e+00  0.00000000e+00    0.00000000e+00  0.00000000e+00  0.00000000e+00 0
-7.18610568e+00  2.07872017e+00  8.70003514e+00    0.00000000e+00  0.00000000e+00  0.00000000e+00    0.00000000e+00  0.00000000e+00  0.00000000e+00 0
 2.93220720e+00 -4.61142711e+00  6.78021002e+00    0.00000000e+00  0.00000000e+00  0.00000000e+00    0.00000000e+00  0.00000000e+00  0.00000000e+00 0
 2.84472186e+00 -4.81470666e+00  7.70127540e+00    0.00000000e+00  0.00000000e+00  0.00000000e+00    0.00000000e+00  0.00000000e+00  0.00000000e+00 0
 2.56996538e+00 -4.98005519e+00  8.58620187e+00    0.00000000e+00  0.00000000e+00  0.00000000e+00    0.00000000e+00  0.00000000e+00  0.00000000e+00 0
-3.35026121e+00 -1.12712882e+00  6.76978466e+00    0.00000000e+00  0.00000000e+00  0.00000000e+00    0.00000000e+00  0.00000000e+00  0.00000000e+00 0
-3.22403876e+00 -7.31402375e-01  7.59238702e+00    0.00000000e+00  0.00000000e+00  0.00000000e+00    0.00000000e+00  0.00000000e+00  0.00000000e+00 0
-3.41297536e+00 -5.96742255e-01  8.49799324e+00    0.00000000e+00  0.00000000e+00  0.00000000e+00    0.00000000e+00  0.00000000e+00  0.00000000e+00 0
-2.20564408e+00 -7.63364564e+00  1.16723827e+01    0.00000000e+00  0.00000000e+00  0.00000000e+00    0.00000000e+00  0.00000000e+00  0.00000000e+00 0
-2.19730682e+00 -7.96058868e+00  1.08391300e+01    0.00000000e+00  0.00000000e+00  0.00000000e+00    0.00000000e+00  0.00000000e+00  0.00000000e+00 0
-2.08592555e+00 -7.98987043e+00  9.90048956e+00    0.00000000e+00  0.00000000e+00  0.00000000e+00    0.00000000e+00  0.00000000e+00  0.00000000e+00 0
 3.20570802e+00 -2.15708159e+00  6.99954977e+00    0.00000000e+00  0.00000000e+00  0.00000000e+00    0.00000000e+00  0.00000000e+00  0.00000000e+00 0
 3.11749069e+00 -2.04109112e+00  7.93360115e+00    0.00000000e+00  0.00000000e+00  0.00000000e+00    0.00000000e+00  0.00000000e+00  0.00000000e+00 0
 2.87666492e+00 -2.23778850e+00  8.78105990e+00    0.00000000e+00  0.00000000e+00  0.00000000e+00    0.00000000e+00  0.00000000e+00  0.00000000e+00 0
-5.13627348e+00  3.43916229e+00  1.10585766e+01    0.00000000e+00  0.00000000e+00  0.00000000e+00    0.00000000e+00  0.00000000e+00  0.00000000e+00 0
-5.12067668e+00  3.44254307e+00  1.00993672e+01    0.00000000e+00  0.00000000e+00  0.00000000e+00    0.00000000e+00  0.00000000e+00  0.00000000e+00 0
-5.32251545e+00  3.33440896e+00  9.18191933e+00    0.00000000e+00  0.00000000e+00  0.00000000e+00    0.00000000e+00  0.00000000e+00  0.00000000e+00 0
-2.64868512e+00 -3.38696122e-01  1.19131432e+01    0.00000000e+00  0.00000000e+00  0.00000000e+00    0.00000000e+00  0.00000000e+00  0.00000000e+00 0
-2.57165742e+00 -4.85109041e-01  1.10516666e+01    0.00000000e+00  0.00000000e+00  0.00000000e+00    0.00000000e+00  0.00000000e+00  0.00000000e+00 0
-2.80366335e+00 -7.17415920e-01  1.01517298e+01    0.00000000e+00  0.00000000e+00  0.00000000e+00    0.00000000e+00  0.00000000e+00  0.00000000e+00 0
 1.27746590e+00 -2.95223350e+00  1.12328024e+01    0.00000000e+00  0.00000000e+00  0.00000000e+00    0.00000000e+00  0.00000000e+00  0.00000000e+00 0
 1.59452614e+00 -2.98544832e+00  1.03887751e+01    0.00000000e+00  0.00000000e+00  0.00000000e+00    0.00000000e+00  0.00000000e+00  0.00000000e+00 0
 1.73485926e+00 -2.89855883e+00  9.44004126e+00    0.00000000e+00  0.00000000e+00  0.00000000e+00    0.00000000e+00  0.00000000e+00  0.00000000e+00 0
 4.16882278e+00  5.13564707e+00  9.45741155e+00    0.00000000e+00  0.00000000e+00  0.00000000e+00    0.00000000e+00  0.00000000e+00  0.00000000e+00 0
 3.77822142e+00  5.92485864e+00  9.11419920e+00    0.00000000e+00  0.00000000e+00  0.00000000e+00    0.00000000e+00  0.00000000e+00  0.00000000e+00 0
 3.49917491e+00  6.64795113e+00  8.70619602e+00    0.00000000e+00  0.00000000e+00  0.00000000e+00    0.00000000e+00  0.00000000e+00  0.00000000e+00 0
 6.87512909e+00 -4.81270839e+00  6.71675351e+00    0.00000000e+00  0.00000000e+00  0.00000000e+00    0.00000000e+00  0.00000000e+00  0.00000000e+00 0
 6.95288899e+00 -5.11601409e+00  7.57071186e+00    0.00000000e+00  0.00000000e+00  0.00000000e+00    0.00000000e+00  0.00000000e+00  0.00000000e+00 0
 7.45420034e+00 -5.32329956e+00  8.29939723e+00    0.00000000e+00  0.00000000e+00  0.00000000e+00    0.00000000e+00  0.00000000e+00  0.00000000e+00 0
-5.73929355e+00  6.57100631e+00  6.01138594e+00    0.00000000e+00  0.00000000e+00  0.00000000e+00    0.00000000e+00  0.00000000e+00  0.00000000e+00 0
-5.89614163e+00  6.66680084e+00  6.90933082e+00    0.00000000e+00  0.00000000e+00  0.00000000e+00    0.00000000e+00  0.00000000e+00  0.00000000e+00 0
-5.62790007e+00  6.55074370e+00  7.79955401e+00    0.00000000e+00  0.00000000e+00  0.00000000e+00    0.00000000e+00  0.00000000e+00  0.00000000e+00 0
 1.08331285e+00  2.45203410e+00  6.49309728e+00    0.00000000e+00  0.00000000e+00  0.00000000e+00    0.00000000e+00  0.00000000e+00  0.00000000e+00 0
 1.66260040e+00  2.45830509e+00  7.23362985e+00    0.00000000e+00  0.00000000e+00  0.00000000e+00    0.00000000e+00  0.00000000e+00  0.00000000e+00 0
 1.93334865e+00  2.51991591e+00  8.17077388e+00    0.00000000e+00  0.00000000e+00  0.00000000e+00    0.00000000e+00  0.00000000e+00  0.00000000e+00 0
-2.31009615e+00  6.04866058e+00  1.10339215e+01    0.00000000e+00  0.00000000e+00  0.00000000e+00    0.00000000e+00  0.00000000e+00  0.00000000e+00 0
-2.35761436e+00  6.02545346e+00  1.00845474e+01    0.00000000e+00  0.00000000e+00  0.00000000e+00    0.00000000e+00  0.00000000e+00  0.00000000e+00 0
-2.23956812e+00  6.00568469e+00  9.14424714e+00    0.00000000e+00  0.00000000e+00  0.00000000e+00    0.00000000e+00  0.00000000e+00  0.00000000e+00 0
-3.42383432e+00 -2.43127883e+00  1.13305553e+01    0.00000000e+00  0.00000000e+00  0.00000000e+00    0.00000000e+00  0.00000000e+00  0.00000000e+00 0
-3.48482278e+00 -2.45085154e+00  1.04322817e+01    0.00000000e+00  0.00000000e+00  0.00000000e+00    0.00000000e+00  0.00000000e+00  0.00000000e+00 0
-3.55611702e+00 -2.33756569e+00  9.45768464e+00    0.00000000e+00  0.00000000e+00  0.00000000e+00    0.00000000e+00  0.00000000e+00  0.00000000e+00 0
-7.94351460e-01  5.15884443e+00  1.14953385e+01    0.00000000e+00  0.00000000e+00  0.00000000e+00    0.00000000e+00  0.00000000e+00  0.00000000e+00 0
-1.03439319e+00  4.97722507e+00  1.06629307e+01    0.00000000e+00  0.00000000e+00  0.00000000e+00    0.00000000e+00  0.00000000e+00  0.00000000e+00 0
-1.01340523e+00  4.71544138e+00  9.79066290e+00    0.00000000e+00  0.00000000e+00  0.00000000e+00    0.00000000e+00  0.00000000e+00  0.00000000e+00 0
-4.98783353e-01 -3.94746000e-01  1.08613535e+01    0.00000000e+00  0.00000000e+00  0.00000000e+00    0.00000000e+00  0.00000000e+00  0.00000000e+00 0
-1.43087911e-01 -3.60334153e-01  1.00407958e+01    0.00000000e+00  0.00000000e+00  0.00000000e+00    0.00000000e+00  0.00000000e+00  0.00000000e+00 0
 1.48248811e-01 -7.94053951e-02  9.18724773e+00    0.00000000e+00  0.00000000e+00  0.00000000e+00    0.00000000e+00  0.00000000e+00  0.00000000e+00 0
 7.11195571e-01  1.17967398e+00  1.11148601e+01    0.00000000e+00  0.00000000e+00  0.00000000e+00    0.00000000e+00  0.00000000e+00  0.00000000e+00 0
 9.56759165e-01  1.30040022e+00  1.02125399e+01    0.00000000e+00  0.00000000e+00  0.00000000e+00    0.00000000e+00  0.00000000e+00  0.00000000e+00 0
 1.07958596e+00  1.60496031e+00  9.27095159e+00    0.00000000e+00  0.00000000e+00  0.00000000e+00    0.00000000e+00  0.00000000e+00  0.00000000e+00 0
 1.28207723e+00 -7.51880282e+00  6.02682220e+00    0.00000000e+00  0.00000000e+00  0.00000000e+00    0.00000000e+00  0.00000000e+00  0.00000000e+00 0
 1.39337458e+00 -7.39986070e+00  6.95628450e+00    0.00000000e+00  0.00000000e+00  0.00000000e+00    0.00000000e+00  0.00000000e+00  0.00000000e+00 0
 1.46619469e+00 -7.38343013e+00  7.90554907e+00    0.00000000e+00  0.00000000e+00  0.00000000e+00    0.00000000e+00  0.00000000e+00  0.00000000e+00 0
 5.84578801e+00 -2.04995948e-01  6.75589125e+00    0.00000000e+00  0.00000000e+00  0.00000000e+00    0.00000000e+00  0.00000000e+00  0.00000000e+00 0
 6.06443703e+00 -2.00738577e-02  7.61277817e+00    0.00000000e+00  0.00000000e+00  0.00000000e+00    0.00000000e+00  0.00000000e+00  0.00000000e+00 0
 6.13553182e+00  1.02627602e-01  8.54830005e+00    0.00000000e+00  0.00000000e+00  0.00000000e+00    0.00000000e+00  0.00000000e+00  0.00000000e+00 0
 8.06601013e+00 -5.98580822e+00  1.10400651e+01    0.00000000e+00  0.00000000e+00  0.00000000e+00    0.00000000e+00  0.00000000e+00  0.00000000e+00 0
 8.16517670e+00 -6.34495646e+00  1.01899740e+01    0.00000000e+00  0.00000000e+00  0.00000000e+00    0.00000000e+00  0.00000000e+00  0.00000000e+00 0
-8.28921852e+00 -6.59566094e+00  9.35126691e+00    0.00000000e+00  0.00000000e+00  0.00000000e+00    0.00000000e+00  0.00000000e+00  0.00000000e+00 0
 5.50085833e+00 -6.25381154e+00  5.97335445e+00    0.00000000e+00  0.00000000e+00  0.00000000e+00    0.00000000e+00  0.00000000e+00  0.00000000e+00 0
 5.26425363e+00 -6.39809877e+00  6.86423485e+00    0.00000000e+00  0.00000000e+00  0.00000000e+00    0.00000000e+00  0.00000000e+00  0.00000000e+00 0
 5.07743363e+00 -6.54596486e+00  7.77600457e+00    0.00000000e+00  0.00000000e+00  0.00000000e+00    0.00000000e+00  0.00000000e+00  0.00000000e+00 0
-4.26668748e+00  4.23309909e+00  1.10621729e+01    0.00000000e+00  0.00000000e+00  0.00000000e+00    0.00000000e+00  0.00000000e+00  0.00000000e+00 0
-4.27091880e+00  4.00310460e+00  1.01617518e+01    0.00000000e+00  0.00000000e+00  0.00000000e+00    0.00000000e+00  0.00000000e+00  0.00000000e+00 0
-4.38060257e+00  3.79410025e+00  9.20155443e+00    0.00000000e+00  0.00000000e+00  0.00000000e+00    0.00000000e+00  0.00000000e+00  0.00000000e+00 0
-4.14298756e+00  4.20505208e+00  6.56951620e+00    0.00000000e+00  0.00000000e+00  0.00000000e+00    0.00000000e+00  0.00000000e+00  0.00000000e+00 0
-3.97500521e+00  4.22229859e+00  7.48717233e+00    0.00000000e+00  0.00000000e+00  0.00000000e+00    0.00000000e+00  0.00000000e+00  0.00000000e+00 0
-3.87148061e+00  4.38897954e+00  8.37689510e+00    0.00000000e+00  0.00000000e+00  0.00000000e+00    0.00000000e+00  0.00000000e+00  0.00000000e+00 0
-6.17214112e+00  4.04153443e+00  1.10008933e+01    0.00000000e+00  0.00000000e+00  0.00000000e+00    0.00000000e+00  0.00000000e+00  0.00000000e+00 0
-6.07464414e+00  4.13475406e+00  1.00793430e+01    0.00000000e+00  0.00000000e+00  0.00000000e+00    0.00000000e+00  0.00000000e+00  0.00000000e+00 0
-6.08481208e+00  4.08036893e+00  9.18675301e+00    0.00000000e+00  0.00000000e+00  0.00000000e+00    0.00000000e+00  0.00000000e+00  0.00000000e+00 0
-1.20164715e+00  2.60514522e+00  1.13362971e+01    0.00000000e+00  0.00000000e+00  0.00000000e+00    0.00000000e+00  0.00000000e+00  0.00000000e+00 0
-1.67942094e+00  2.80969773e+00  1.04545381e+01    0.00000000e+00  0.00000000e+00  0.00000000e+00    0.00000000e+00  0.00000000e+00  0.00000000e+00 0
-2.09489627e+00  2.98932621e+00  9.62707230e+00    0.00000000e+00  0.00000000e+00  0.00000000e+00    0.00000000e+00  0.00000000e+00  0.00000000e+00 0
-7.04605182e+00  5.12551671e+00  6.69819837e+00    0.00000000e+00  0.00000000e+00  0.00000000e+00    0.00000000e+00  0.00000000e+00  0.00000000e+00 0
-6.87066779e+00  4.89233996e+00  7.60907930e+00    0.00000000e+00  0.00000000e+00  0.00000000e+00    0.00000000e+00  0.00000000e+00  0.00000000e+00 0
-6.89462384e+00  5.14118744e+00  8.46528564e+00    0.00000000e+00  0.00000000e+00  0.00000000e+00    0.00000000e+00  0.00000000e+00  0.00000000e+00 0
 6.90067751e+00 -3.21824812e+00  1.15942578e+01    0.00000000e+00  0.00000000e+00  0.00000000e+00    0.00000000e+00  0.00000000e+00  0.00000000e+00 0
 6.96755490e+00 -2.98069326e+00  1.07265432e+01    0.00000000e+00  0.00000000e+00  0.00000000e+00    0.00000000e+00  0.00000000e+00  0.00000000e+00 0
 7.11028376e+00 -2.65405176e+00  9.80430027e+00    0.00000000e+00  0.00000000e+00  0.00000000e+00    0.00000000e+00  0.00000000e+00  0.00000000e+00 0
-1.51356579e+00  2.11299255e+00  6.83049516e+00    0.00000000e+00  0.00000000e+00  0.00000000e+00    0.00000000e+00  0.00000000e+00  0.00000000e+00 0
-1.56089791e+00  2.25956033e+00  7.78784153e+00    0.00000000e+00  0.00000000e+00  0.00000000e+00    0.00000000e+00  0.00000000e+00  0.00000000e+00 0
-1.59199633e+00  2.63542323e+00  8.64866444e+00    0.00000000e+00  0.00000000e+00  0.00000000e+00    0.00000000e+00  0.00000000e+00  0.00000000e+00 0
 6.17794453e+00 -5.07007483e+00  1.09097492e+01    0.00000000e+00  0.00000000e+00  0.00000000e+00    0.00000000e+00  0.00000000e+00  0.00000000e+00 0
 6.60883460e+00 -5.11705645e+00  1.01789020e+01    0.00000000e+00  0.00000000e+00  0.00000000e+00    0.00000000e+00  0.00000000e+00  0.00000000e+00 0
 7.07943702e+00 -4.95495100e+00  9.38302949e+00    0.00000000e+00  0.00000000e+00  0.00000000e+00    0.00000000e+00  0.00000000e+00  0.00000000e+00 0
 7.89972775e+00 -3.00249087e+00  1.12231928e+01    0.00000000e+00  0.00000000e+00  0.00000000e+00    0.00000000e+00  0.00000000e+00  0.00000000e+00 0
 8.19020515e+00 -2.97307131e+00  1.03941081e+01    0.00000000e+00  0.00000000e+00  0.00000000e+00    0.00000000e+00  0.00000000e+00  0.00000000e+00 0
 8.17565573e+00 -2.90975702e+00  9.41850241e+00    0.00000000e+00  0.00000000e+00  0.00000000e+00    0.00000000e+00  0.00000000e+00  0.00000000e+00 0
 7.53195303e+00 -8.20960349e+00  6.21198943e+00    0.00000000e+00  0.00000000e+00  0.00000000e+00    0.00000000e+00  0.00000000e+00  0.00000000e+00 0
 7.76105220e+00 -8.07696582e+00  7.16740239e+00    0.00000000e+00  0.00000000e+00  0.00000000e+00    0.00000000e+00  0.00000000e+00  0.00000000e+00 0
 7.87424917e+00 -8.18077975e+00  8.12223185e+00    0.00000000e+00  0.00000000e+00  0.00000000e+00    0.00000000e+00  0.00000000e+00  0.00000000e+00 0
-3.98525208e+00 -1.47152897e+00  7.90779682e+00    0.00000000e+00  0.00000000e+00  0.00000000e+00    0.00000000e+00  0.00000000e+00  0.00000000e+00 0
-3.94197784e+00 -2.18679515e+00  8.46668800e+00    0.00000000e+00  0.00000000e+00  0.00000000e+00    0.00000000e+00  0.00000000e+00  0.00000000e+00 0
-4.26482256e+00 -3.05195400e+00  8.71781207e+00    0.00000000e+00  0.00000000e+00  0.00000000e+00    0.00000000e+00  0.00000000e+00  0.00000000e+00 0
 2.47631962e+00  1.71665178e+00  6.90397970e+00    0.00000000e+00  0.00000000e+00  0.00000000e+00    0.00000000e+00  0.00000000e+00  0.00000000e+00 0
 2.66016403e+00  2.00295522e+00  7.74419887e+00    0.00000000e+00  0.00000000e+00  0.00000000e+00    0.00000000e+00  0.00000000e+00  0.00000000e+00 0
 2.96900770e+00  2.03178360e+00  8.60951832e+00    0.00000000e+00  0.00000000e+00  0.00000000e+00    0.00000000e+00  0.00000000e+00  0.00000000e+00 0
-4.58856237e+00  6.02660728e+00  6.97894361e+00    0.00000000e+00  0.00000000e+00  0.00000000e+00    0.00000000e+00  0.00000000e+00  0.00000000e+00 0
-4.52124937e+00  6.15165959e+00  7.86128459e+00    0.00000000e+00  0.00000000e+00  0.00000000e+00    0.00000000e+00  0.00000000e+00  0.00000000e+00 0
-4.45877534e+00  6.35643060e+00  8.80617604e+00    0.00000000e+00  0.00000000e+00  0.00000000e+00    0.00000000e+00  0.00000000e+00  0.00000000e+00 0
 2.66898974e-01 -6.02386542e+00  6.18615051e+00    0.00000000e+00  0.00000000e+00  0.00000000e+00    0.00000000e+00  0.00000000e+00  0.00000000e+00 0
 1.55523975e-01 -5.96474563e+00  7.10637172e+00    0.00000000e+00  0.00000000e+00  0.00000000e+00    0.00000000e+00  0.00000000e+00  0.00000000e+00 0
 5.97711534e-02 -5.82210995e+00  7.99424337e+00    0.00000000e+00  0.00000000e+00  0.00000000e+00    0.00000000e+00  0.00000000e+00  0.00000000e+00 0
 6.69645933e+00 -5.80120088e+00  6.78586236e+00    0.00000000e+00  0.00000000e+00  0.00000000e+00    0.00000000e+00  0.00000000e+00  0.00000000e+00 0
 6.74411649e+00 -6.13507996e+00  7.65592712e+00    0.00000000e+00  0.00000000e+00  0.00000000e+00    0.00000000e+00  0.00000000e+00  0.00000000e+00 0
 6.67929931e+00 -5.99732757e+00  8.55765904e+00    0.00000000e+00  0.00000000e+00  0.00000000e+00    0.00000000e+00  0.00000000e+00  0.00000000e+00 0
 5.96930713e+00  6.17304675e+00  1.12480625e+01    0.00000000e+00  0.00000000e+00  0.00000000e+00    0.00000000e+00  0.00000000e+00  0.00000000e+00 0
 6.10037383e+00  6.27489160e+00  1.03075009e+01    0.00000000e+00  0.00000000e+00  0.00000000e+00    0.00000000e+00  0.00000000e+00  0.00000000e+00 0
 5.96862785e+00  6.16996607e+00  9.36696264e+00    0.00000000e+00  0.00000000e+00  0.00000000e+00    0.00000000e+00  0.00000000e+00  0.00000000e+00 0
 3.04734275e+00 -1.24311676e+00  7.32757513e+00    0.00000000e+00  0.00000000e+00  0.00000000e+00    0.00000000e+00  0.00000000e+00  0.00000000e+00 0
 2.90440645e+00 -1.12249410e+00  8.26242459e+00    0.00000000e+00  0.00000000e+00  0.00000000e+00    0.00000000e+00  0.00000000e+00  0.00000000e+00 0
 2.68224149e+00 -1.14734588e+00  9.18410019e+00    0.00000000e+00  0.00000000e+00  0.00000000e+00    0.00000000e+00  0.00000000e+00  0.00000000e+00 0
 7.31714497e+00  6.85681214e+00  1.09883045e+01    0.00000000e+00  0.00000000e+00  0.00000000e+00    0.00000000e+00  0.00000000e+00  0.00000000e+00 0
 7.33420444e+00  6.79458108e+00  1.00399949e+01    0.00000000e+00  0.00000000e+00  0.00000000e+00    0.00000000e+00  0.00000000e+00  0.00000000e+00 0
 7.51164230e+00  6.66535148e+00  9.15881058e+00    0.00000000e+00  0.00000000e+00  0.00000000e+00    0.00000000e+00  0.00000000e+00  0.00000000e+00 0
 3.40925365e+00  2.32726169e-01  1.10011599e+01    0.00000000e+00  0.00000000e+00  0.00000000e+00    0.00000000e+00  0.00000000e+00  0.00000000e+00 0
 3.15670868e+00  3.93445201e-01  1.01029969e+01    0.00000000e+00  0.00000000e+00  0.00000000e+00    0.00000000e+00  0.00000000e+00  0.00000000e+00 0
 3.16589703e+00  2.74016139e-01  9.16637865e+00    0.00000000e+00  0.00000000e+00  0.00000000e+00    0.00000000e+00  0.00000000e+00  0.00000000e+00 0
 7.33838485e+00  1.02723544e+00  1.13868389e+01    0.00000000e+00  0.00000000e+00  0.00000000e+00    0.00000000e+00  0.00000000e+00  0.00000000e+00 0
 7.23794327e+00  1.16222476e+00  1.04351594e+01    0.00000000e+00  0.00000000e+00  0.00000000e+00    0.00000000e+00  0.00000000e+00  0.00000000e+00 0
 7.19263957e+00  1.05700870e+00  9.53459935e+00    0.00000000e+00  0.00000000e+00  0.00000000e+00    0.00000000e+00  0.00000000e+00  0.00000000e+00 0
-4.99591320e+00  3.13756835e+00  6.54810457e+00    0.00000000e+00  0.00000000e+00  0.00000000e+00    0.00000000e+00  0.00000000e+00  0.00000000e+00 0
-4.77974671e+00  3.40167848e+00  7.42034016e+00    0.00000000e+00  0.00000000e+00  0.00000000e+00    0.00000000e+00  0.00000000e+00  0.00000000e+00 0
-4.71987959e+00  3.43931674e+00  8.32465030e+00    0.00000000e+00  0.00000000e+00  0.00000000e+00    0.00000000e+00  0.00000000e+00  0.00000000e+00 0
-7.08635798e+00  7.93394934e+00  7.13663822e+00    0.00000000e+00  0.00000000e+00  0.00000000e+00    0.00000000e+00  0.00000000e+00  0.00000000e+00 0
-6.86181340e+00  7.79275732e+00  7.98937134e+00    0.00000000e+00  0.00000000e+00  0.00000000e+00    0.00000000e+00  0.00000000e+00  0.00000000e+00 0
-6.79225879e+00  7.90182796e+00  8.97927638e+00    0.00000000e+00  0.00000000e+00  0.00000000e+00    0.00000000e+00  0.00000000e+00  0.00000000e+00 0
 5.24493625e-01  6.16598458e+00  1.12673376e+01    0.00000000e+00  0.00000000e+00  0.00000000e+00    0.00000000e+00  0.00000000e+00  0.00000000e+00 0
 4.27137985e-01  6.20426044e+00  1.03430115e+01    0.00000000e+00  0.00000000e+00  0.00000000e+00    0.00000000e+00  0.00000000e+00  0.00000000e+00 0
 4.88928781e-01  6.14691919e+00  9.36191072e+00    0.00000000e+00  0.00000000e+00  0.00000000e+00    0.00000000e+00  0.00000000e+00  0.00000000e+00 0
-6.65239093e-01  4.02775957e+00  1.10660550e+01    0.00000000e+00  0.00000000e+00  0.00000000e+00    0.00000000e+00  0.00000000e+00  0.00000000e+00 0
-6.21328388e-01  3.78482740e+00  1.01941886e+01    0.00000000e+00  0.00000000e+00  0.00000000e+00    0.00000000e+00  0.00000000e+00  0.00000000e+00 0
-9.84314556e-01  3.39285281e+00  9.36754110e+00    0.00000000e+00  0.00000000e+00  0.00000000e+00    0.00000000e+00  0.00000000e+00  0.00000000e+00 0
 6.84711427e+00 -4.42564219e-01  7.14888023e+00    0.00000000e+00  0.00000000e+00  0.00000000e+00    0.00000000e+00  0.00000000e+00  0.00000000e+00 0
 7.21636416e+00 -2.29821251e-01  8.00242876e+00    0.00000000e+00  0.00000000e+00  0.00000000e+00    0.00000000e+00  0.00000000e+00  0.00000000e+00 0
 7.51094017e+00 -7.02536908e-02  8.84741646e+00    0.00000000e+00  0.00000000e+00  0.00000000e+00    0.00000000e+00  0.00000000e+00  0.00000000e+00 0
 1.32954201e-01 -6.99611083e+00  1.14192330e+01    0.00000000e+00  0.00000000e+00  0.00000000e+00    0.00000000e+00  0.00000000e+00  0.00000000e+00 0
-2.70513268e-01 -7.18486239e+00  1.06450479e+01    0.00000000e+00  0.00000000e+00  0.00000000e+00    0.00000000e+00  0.00000000e+00  0.00000000e+00 0
-3.91541839e-01 -7.46809833e+00  9.67209386e+00    0.00000000e+00  0.00000000e+00  0.00000000e+00    0.00000000e+00  0.00000000e+00  0.00000000e+00 0
 2.21724399e+00 -1.78686875e+00  6.91241679e+00    0.00000000e+00  0.00000000e+00  0.00000000e+00    0.00000000e+00  0.00000000e+00  0.00000000e+00 0
 2.10001443e+00 -1.93861656e+00  7.83029781e+00    0.00000000e+00  0.00000000e+00  0.00000000e+00    0.00000000e+00  0.00000000e+00  0.00000000e+00 0
 1.71418416e+00 -1.94177248e+00  8.68709261e+00    0.00000000e+00  0.00000000e+00  0.00000000e+00    0.00000000e+00  0.00000000e+00  0.00000000e+00 0
 2.24657646e+00 -1.20849656e+00  1.08614834e+01    0.00000000e+00  0.00000000e+00  0.00000000e+00    0.00000000e+00  0.00000000e+00  0.00000000e+00 0
 2.72857072e+00 -9.22046573e-01  1.00878565e+01    0.00000000e+00  0.00000000e+00  0.00000000e+00    0.00000000e+00  0.00000000e+00  0.00000000e+00 0
 3.46245425e+00 -6.52922829e-01  9.51731548e+00    0.00000000e+00  0.00000000e+00  0.00000000e+00    0.00000000e+00  0.00000000e+00  0.00000000e+00 0
-1.29812441e-01  2.61099392e+00  6.86206611e+00    0.00000000e+00  0.00000000e+00  0.00000000e+00    0.00000000e+00  0.00000000e+00  0.00000000e+00 0
 6.24978223e-01  2.40825189e+00  7.38736671e+00    0.00000000e+00  0.00000000e+00  0.00000000e+00    0.00000000e+00  0.00000000e+00  0.00000000e+00 0
 8.64032125e-01  2.50080576e+00  8.29402049e+00    0.00000000e+00  0.00000000e+00  0.00000000e+00    0.00000000e+00  0.00000000e+00  0.00000000e+00 0
 5.89660474e+00  7.06587887e+00  1.16032486e+01    0.00000000e+00  0.00000000e+00  0.00000000e+00    0.00000000e+00  0.00000000e+00  0.00000000e+00 0
 6.31723272e+00  7.12113614e+00  1.07781632e+01    0.00000000e+00  0.00000000e+00  0.00000000e+00    0.00000000e+00  0.00000000e+00  0.00000000e+00 0
 6.40061009e+00  7.19214505e+00  9.84887080e+00    0.00000000e+00  0.00000000e+00  0.00000000e+00    0.00000000e+00  0.00000000e+00  0.00000000e+00 0
 5.95504696e+00 -1.30423120e+00  9.65659968e+00    0.00000000e+00  0.00000000e+00  0.00000000e+00    0.00000000e+00  0.00000000e+00  0.00000000e+00 0
 6.81491146e+00 -1.61019392e+00  9.46141647e+00    0.00000000e+00  0.00000000e+00  0.00000000e+00    0.00000000e+00  0.00000000e+00  0.00000000e+00 0
 7.35336114e+00 -2.10273475e+00  8.80773269e+00    0.00000000e+00  0.00000000e+00  0.00000000e+00    0.00000000e+00  0.00000000e+00  0.00000000e+00 0
-4.93219467e+00 -5.60553112e+00  7.45585428e+00    0.00000000e+00  0.00000000e+00  0.00000000e+00    0.00000000e+00  0.00000000e+00  0.00000000e+00 0
-5.07483093e+00 -5.75500941e+00  8.40049149e+00    0.00000000e+00  0.00000000e+00  0.00000000e+00    0.00000000e+00  0.00000000e+00  0.00000000e+00 0
-5.21991461e+00 -5.38512398e+00  9.24972798e+00    0.00000000e+00  0.00000000e+00  0.00000000e+00    0.00000000e+00  0.00000000e+00  0.00000000e+00 0
 1.31394796e+00  6.50560025e+00  6.58217424e+00    0.00000000e+00  0.00000000e+00  0.00000000e+00    0.00000000e+00  0.00000000e+00  0.00000000e+00 0
 1.10121547e+00  6.59184518e+00  7.50349878e+00    0.00000000e+00  0.00000000e+00  0.00000000e+00    0.00000000e+00  0.00000000e+00  0.00000000e+00 0
 9.77944915e-01  6.50378333e+00  8.42014078e+00    0.00000000e+00  0.00000000e+00  0.00000000e+00    0.00000000e+00  0.00000000e+00  0.00000000e+00 0
-6.12960266e+00  7.74625599e+00  6.68887894e+00    0.00000000e+00  0.00000000e+00  0.00000000e+00    0.00000000e+00  0.00000000e+00  0.00000000e+00 0
-5.89519074e+00  7.72778154e+00  7.58594807e+00    0.00000000e+00  0.00000000e+00  0.00000000e+00    0.00000000e+00  0.00000000e+00  0.00000000e+00 0
-5.75398128e+00  7.63274967e+00  8.52735876e+00    0.00000000e+00  0.00000000e+00  0.00000000e+00    0.00000000e+00  0.00000000e+00  0.00000000e+00 0
-7.47026230e+00 -6.33798046e+00  1.15212451e+01    0.00000000e+00  0.00000000e+00  0.00000000e+00    0.00000000e+00  0.00000000e+00  0.00000000e+00 0
-7.53042823e+00 -6.62542141e+00  1.05850922e+01    0.00000000e+00  0.00000000e+00  0.00000000e+00    0.00000000e+00  0.00000000e+00  0.00000000e+00 0
-7.31198780e+00 -6.80208120e+00  9.67902427e+00    0.00000000e+00  0.00000000e+00  0.00000000e+00    0.00000000e+00  0.00000000e+00  0.00000000e+00 0
-4.12796508e+00 -4.94100214e+00  7.55285351e+00    0.00000000e+00  0.00000000e+00  0.00000000e+00    0.00000000e+00  0.00000000e+00  0.00000000e+00 0
-4.37153209e+00 -5.01967681e+00  8.42384065e+00    0.00000000e+00  0.00000000e+00  0.00000000e+00    0.00000000e+00  0.00000000e+00  0.00000000e+00 0
-4.27917863e+00 -5.00679275e+00  9.37031789e+00    0.00000000e+00  0.00000000e+00  0.00000000e+00    0.00000000e+00  0.00000000e+00  0.00000000e+00 0
-6.86764775e+00 -4.66421849e+00  7.01902612e+00    0.00000000e+00  0.00000000e+00  0.00000000e+00    0.00000000e+00  0.00000000e+00  0.00000000e+00 0
-6.97815615e+00 -5.03789495e+00  7.93993979e+00    0.00000000e+00  0.00000000e+00  0.00000000e+00    0.00000000e+00  0.00000000e+00  0.00000000e+00 0
-7.06402716e+00 -5.03186273e+00  8.85500457e+00    0.00000000e+00  0.00000000e+00  0.00000000e+00    0.00000000e+00  0.00000000e+00  0.00000000e+00 0
 7.19023188e+00  2.06711616e+00  1.12942199e+01    0.00000000e+00  0.00000000e+00  0.00000000e+00    0.00000000e+00  0.00000000e+00  0.00000000e+00 0
 6.87815165e+00  2.12676364e+00  1.04074092e+01    0.00000000e+00  0.00000000e+00  0.00000000e+00    0.00000000e+00  0.00000000e+00  0.00000000e+00 0
 6.84418191e+00  2.11571515e+00  9.48335715e+00    0.00000000e+00  0.00000000e+00  0.00000000e+00    0.00000000e+00  0.00000000e+00  0.00000000e+00 0
-3.95099547e+00  5.28448737e+00  1.11857791e+01    0.00000000e+00  0.00000000e+00  0.00000000e+00    0.00000000e+00  0.00000000e+00  0.00000000e+00 0
-4.04105333e+00  5.44525098e+00  1.02613295e+01    0.00000000e+00  0.00000000e+00  0.00000000e+00    0.00000000e+00  0.00000000e+00  0.00000000e+00 0
-3.84172192e+00  5.80443255e+00  9.43040133e+00    0.00000000e+00  0.00000000e+00  0.00000000e+00    0.00000000e+00  0.00000000e+00  0.00000000e+00 0
 4.39400467e+00 -1.20540634e-01  1.12569481e+01    0.00000000e+00  0.00000000e+00  0.00000000e+00    0.00000000e+00  0.00000000e+00  0.00000000e+00 0
 4.36050498e+00 -5.27502211e-02  1.03264963e+01    0.00000000e+00  0.00000000e+00  0.00000000e+00    0.00000000e+00  0.00000000e+00  0.00000000e+00 0
 4.35623194e+00 -2.36447605e-01  9.39946603e+00    0.00000000e+00  0.00000000e+00  0.00000000e+00    0.00000000e+00  0.00000000e+00  0.00000000e+00 0
 2.63309116e+00 -7.85498555e+00  1.05815077e+01    0.00000000e+00  0.00000000e+00  0.00000000e+00    0.00000000e+00  0.00000000e+00  0.00000000e+00 0
 2.82314755e+00 -7.88590937e+00  9.67187788e+00    0.00000000e+00  0.00000000e+00  0.00000000e+00    0.00000000e+00  0.00000000e+00  0.00000000e+00 0
 2.81214212e+00 -8.06024502e+00  8.75897286e+00    0.00000000e+00  0.00000000e+00  0.00000000e+00    0.00000000e+00  0.00000000e+00  0.00000000e+00 0
-1.63009227e+00  1.17584798e-02  6.54277738e+00    0.00000000e+00  0.00000000e+00  0.00000000e+00    0.00000000e+00  0.00000000e+00  0.00000000e+00 0
-1.17809804e+00 -7.53911462e-02  7.36299510e+00    0.00000000e+00  0.00000000e+00  0.00000000e+00    0.00000000e+00  0.00000000e+00  0.00000000e+00 0
-6.44947685e-01  1.08169676e-02  8.12670968e+00    0.00000000e+00  0.00000000e+00  0.00000000e+00    0.00000000e+00  0.00000000e+00  0.00000000e+00 0
 5.23166397e+00  5.83324064e+00  6.78892210e+00    0.00000000e+00  0.00000000e+00  0.00000000e+00    0.00000000e+00  0.00000000e+00  0.00000000e+00 0
 5.30989761e+00  6.25098085e+00  7.61472373e+00    0.00000000e+00  0.00000000e+00  0.00000000e+00    0.00000000e+00  0.00000000e+00  0.00000000e+00 0
 5.71385689e+00  6.64504124e+00  8.39064553e+00    0.00000000e+00  0.00000000e+00  0.00000000e+00    0.00000000e+00  0.00000000e+00  0.00000000e+00 0
 1.76695048e+00 -7.53338578e+00  1.09185655e+01    0.00000000e+00  0.00000000e+00  0.00000000e+00    0.00000000e+00  0.00000000e+00  0.00000000e+00 0
 1.77586704e+00 -7.76722874e+00  1.00264913e+01    0.00000000e+00  0.00000000e+00  0.00000000e+00    0.00000000e+00  0.00000000e+00  0.00000000e+00 0
 1.81539341e+00 -7.90037262e+00  9.12015036e+00    0.00000000e+00  0.00000000e+00  0.00000000e+00    0.00000000e+00  0.00000000e+00  0.00000000e+00 0
-1.33794298e+00  8.15761502e+00  6.88535334e+00    0.00000000e+00  0.00000000e+00  0.00000000e+00    0.00000000e+00  0.00000000e+00  0.00000000e+00 0
-1.32399660e+00  8.37151741e+00  7.80516676e+00    0.00000000e+00  0.00000000e+00  0.00000000e+00    0.00000000e+00  0.00000000e+00  0.00000000e+00 0
-1.17871736e+00  8.29437698e+00  8.71792539e+00    0.00000000e+00  0.00000000e+00  0.00000000e+00    0.00000000e+00  0.00000000e+00  0.00000000e+00 0
-8.44350587e-01 -7.93636460e+00  1.14844108e+01    0.00000000e+00  0.00000000e+00  0.00000000e+00    0.00000000e+00  0.00000000e+00  0.00000000e+00 0
-1.12197888e+00 -8.05341240e+00  1.05381685e+01    0.00000000e+00  0.00000000e+00  0.00000000e+00    0.00000000e+00  0.00000000e+00  0.00000000e+00 0
-1.11630511e+00 -8.25207500e+00  9.67413785e+00    0.00000000e+00  0.00000000e+00  0.00000000e+00    0.00000000e+00  0.00000000e+00  0.00000000e+00 0
 5.55252609e+00  2.39512624e+00  9.90548167e+00    0.00000000e+00  0.00000000e+00  0.00000000e+00    0.00000000e+00  0.00000000e+00  0.00000000e+00 0
 5.67041041e+00  2.26043049e+00  9.00954880e+00    0.00000000e+00  0.00000000e+00  0.00000000e+00    0.00000000e+00  0.00000000e+00  0.00000000e+00 0
 5.73910115e+00  2.05272940e+00  8.12423496e+00    0.00000000e+00  0.00000000e+00  0.00000000e+00    0.00000000e+00  0.00000000e+00  0.00000000e+00 0
 5.81606270e+00 -5.48116834e+00  6.89795490e+00    0.00000000e+00  0.00000000e+00  0.00000000e+00    0.00000000e+00  0.00000000e+00  0.00000000e+00 0
 5.64782175e+00 -5.61235572e+00  7.80334988e+00    0.00000000e+00  0.00000000e+00  0.00000000e+00    0.00000000e+00  0.00000000e+00  0.00000000e+00 0
 5.51371831e+00 -6.07453520e+00  8.63893468e+00    0.00000000e+00  0.00000000e+00  0.00000000e+00    0.00000000e+00  0.00000000e+00  0.00000000e+00 0
 5.59409684e-01  4.32834866e+00  1.12640986e+01    0.00000000e+00  0.00000000e+00  0.00000000e+00    0.00000000e+00  0.00000000e+00  0.00000000e+00 0
 3.71570246e-01  4.32232996e+00  1.03696231e+01    0.00000000e+00  0.00000000e+00  0.00000000e+00    0.00000000e+00  0.00000000e+00  0.00000000e+00 0
 3.39021260e-01  4.50704262e+00  9.44581142e+00    0.00000000e+00  0.00000000e+00  0.00000000e+00    0.00000000e+00  0.00000000e+00  0.00000000e+00 0
 2.95112238e+00  4.39217589e+00  1.15255171e+01    0.00000000e+00  0.00000000e+00  0.00000000e+00    0.00000000e+00  0.00000000e+00  0.00000000e+00 0
 2.42069569e+00  4.63523525e+00  1.07865706e+01    0.00000000e+00  0.00000000e+00  0.00000000e+00    0.00000000e+00  0.00000000e+00  0.00000000e+00 0
 1.96507523e+00  4.82115650e+00  9.95815257e+00    0.00000000e+00  0.00000000e+00  0.00000000e+00    0.00000000e+00  0.00000000e+00  0.00000000e+00 0
-7.95266902e+00 -2.33859127e+00  1.12684122e+01    0.00000000e+00  0.00000000e+00  0.00000000e+00    0.00000000e+00  0.00000000e+00  0.00000000e+00 0
-7.83403847e+00 -2.23998843e+00  1.03807991e+01    0.00000000e+00  0.00000000e+00  0.00000000e+00    0.00000000e+00  0.00000000e+00  0.00000000e+00 0
-7.71168292e+00 -2.26308988e+00  9.43582136e+00    0.00000000e+00  0.00000000e+00  0.00000000e+00    0.00000000e+00  0.00000000e+00  0.00000000e+00 0
-7.51596512e+00 -7.85928083e+00  1.14163198e+01    0.00000000e+00  0.00000000e+00  0.00000000e+00    0.00000000e+00  0.00000000e+00  0.00000000e+00 0
-7.12276994e+00 -7.80156598e+00  1.06176598e+01    0.00000000e+00  0.00000000e+00  0.00000000e+00    0.00000000e+00  0.00000000e+00  0.00000000e+00 0
-7.05588380e+00 -7.85915305e+00  9.68018615e+00    0.00000000e+00  0.00000000e+00  0.00000000e+00    0.00000000e+00  0.00000000e+00  0.00000000e+00 0
-5.06072366e+00  5.59735926e+00  1.14091656e+01    0.00000000e+00  0.00000000e+00  0.00000000e+00    0.00000000e+00  0.00000000e+00  0.00000000e+00 0
-5.16834327e+00  5.83951202e+00  1.05068834e+01    0.00000000e+00  0.00000000e+00  0.00000000e+00    0.00000000e+00  0.00000000e+00  0.00000000e+00 0
-4.99626993e+00  5.73001514e+00  9.61514756e+00    0.00000000e+00  0.00000000e+00  0.00000000e+00    0.00000000e+00  0.00000000e+00  0.00000000e+00 0
-7.40078306e+00 -3.53332312e+00  6.20670544e+00    0.00000000e+00  0.00000000e+00  0.00000000e+00    0.00000000e+00  0.00000000e+00  0.00000000e+00 0
-7.32945247e+00 -3.80011075e+00  7.12774239e+00    0.00000000e+00  0.00000000e+00  0.00000000e+00    0.00000000e+00  0.00000000e+00  0.00000000e+00 0
-7.33130411e+00 -4.08238313e+00  8.07306866e+00    0.00000000e+00  0.00000000e+00  0.00000000e+00    0.00000000e+00  0.00000000e+00  0.00000000e+00 0
-1.87829106e+00 -4.56683633e+00  1.16294728e+01    0.00000000e+00  0.00000000e+00  0.00000000e+00    0.00000000e+00  0.00000000e+00  0.00000000e+00 0
-1.59263056e+00 -4.75540144e+00  1.07609655e+01    0.00000000e+00  0.00000000e+00  0.00000000e+00    0.00000000e+00  0.00000000e+00  0.00000000e+00 0
-1.64923313e+00 -5.11986874e+00  9.83768897e+00    0.00000000e+00  0.00000000e+00  0.00000000e+00    0.00000000e+00  0.00000000e+00  0.00000000e+00 0
-7.63431030e+00  4.25084502e+00  6.32108451e+00    0.00000000e+00  0.00000000e+00  0.00000000e+00    0.00000000e+00  0.00000000e+00  0.00000000e+00 0
-7.57081691e+00  4.06663277e+00  7.21328982e+00    0.00000000e+00  0.00000000e+00  0.00000000e+00    0.00000000e+00  0.00000000e+00  0.00000000e+00 0
-7.87839131e+00  4.23537483e+00  8.08445826e+00    0.00000000e+00  0.00000000e+00  0.00000000e+00    0.00000000e+00  0.00000000e+00  0.00000000e+00 0
-3.24237296e-01 -3.50193464e+00  1.20014728e+01    0.00000000e+00  0.00000000e+00  0.00000000e+00    0.00000000e+00  0.00000000e+00  0.00000000e+00 0
-4.87076568e-02 -3.38672283e+00  1.10782330e+01    0.00000000e+00  0.00000000e+00  0.00000000e+00    0.00000000e+00  0.00000000e+00  0.00000000e+00 0
 2.44908857e-01 -3.59962985e+00  1.01797059e+01    0.00000000e+00  0.00000000e+00  0.00000000e+00    0.00000000e+00  0.00000000e+00  0.00000000e+00 0
 5.41445353e+00  4.94359024e+00  6.31486127e+00    0.00000000e+00  0.00000000e+00  0.00000000e+00    0.00000000e+00  0.00000000e+00  0.00000000e+00 0
 5.15160816e+00  4.89858263e+00  7.21488489e+00    0.00000000e+00  0.00000000e+00  0.00000000e+00    0.00000000e+00  0.00000000e+00  0.00000000e+00 0
 4.96190742e+00  5.02842314e+00  8.13349850e+00    0.00000000e+00  0.00000000e+00  0.00000000e+00    0.00000000e+00  0.00000000e+00  0.00000000e+00 0
-4.24557772e-01 -1.80634777e+00  7.56616086e+00    0.00000000e+00  0.00000000e+00  0.00000000e+00    0.00000000e+00  0.00000000e+00  0.00000000e+00 0
-2.31910602e-01 -1.87616497e+00  8.48525445e+00    0.00000000e+00  0.00000000e+00  0.00000000e+00    0.00000000e+00  0.00000000e+00  0.00000000e+00 0
 1.46394356e-02 -2.13101424e+00  9.40641525e+00    0.00000000e+00  0.00000000e+00  0.00000000e+00    0.00000000e+00  0.00000000e+00  0.00000000e+00 0
 8.06808783e-01  2.28801832e+00  1.11611660e+01    0.00000000e+00  0.00000000e+00  0.00000000e+00    0.00000000e+00  0.00000000e+00  0.00000000e+00 0
 9.11013861e-01  2.36457409e+00  1.02362927e+01    0.00000000e+00  0.00000000e+00  0.00000000e+00    0.00000000e+00  0.00000000e+00  0.00000000e+00 0
 9.29067286e-01  2.63432001e+00  9.33696421e+00    0.00000000e+00  0.00000000e+00  0.00000000e+00    0.00000000e+00  0.00000000e+00  0.00000000e+00 0
-6.75662516e+00 -2.35359034e+00  1.12679476e+01    0.00000000e+00  0.00000000e+00  0.00000000e+00    0.00000000e+00  0.00000000e+00  0.00000000e+00 0
-6.87687962e+00 -2.56886913e+00  1.03805338e+01    0.00000000e+00  0.00000000e+00  0.00000000e+00    0.00000000e+00  0.00000000e+00  0.00000000e+00 0
-6.77298585e+00 -2.82209283e+00  9.50665259e+00    0.00000000e+00  0.00000000e+00  0.00000000e+00    0.00000000e+00  0.00000000e+00  0.00000000e+00 0
-1.62464736e+00  3.32267696e+00  6.73849101e+00    0.00000000e+00  0.00000000e+00  0.00000000e+00    0.00000000e+00  0.00000000e+00  0.00000000e+00 0
-1.72646870e+00  3.37231596e+00  7.63774704e+00    0.00000000e+00  0.00000000e+00  0.00000000e+00    0.00000000e+00  0.00000000e+00  0.00000000e+00 0
-1.72150247e+00  3.62558056e+00  8.60706247e+00    0.00000000e+00  0.00000000e+00  0.00000000e+00    0.00000000e+00  0.00000000e+00  0.00000000e+00 0
 3.93760475e+00  2.85700993e+00  1.12338882e+01    0.00000000e+00  0.00000000e+00  0.00000000e+00    0.00000000e+00  0.00000000e+00  0.00000000e+00 0
 3.81518440e+00  2.96873757e+00  1.03099523e+01    0.00000000e+00  0.00000000e+00  0.00000000e+00    0.00000000e+00  0.00000000e+00  0.00000000e+00 0
 3.63270129e+00  2.95829832e+00  9.33663672e+00    0.00000000e+00  0.00000000e+00  0.00000000e+00    0.00000000e+00  0.00000000e+00  0.00000000e+00 0
-5.93935796e+00 -7.72864980e+00  1.10994717e+01    0.00000000e+00  0.00000000e+00  0.00000000e+00    0.00000000e+00  0.00000000e+00  0.00000000e+00 0
-6.02447769e+00 -7.93996108e+00  1.02191459e+01    0.00000000e+00  0.00000000e+00  0.00000000e+00    0.00000000e+00  0.00000000e+00  0.00000000e+00 0
-6.17578464e+00 -8.10626244e+00  9.30284572e+00    0.00000000e+00  0.00000000e+00  0.00000000e+00    0.00000000e+00  0.00000000e+00  0.00000000e+00 0
 1.84151820e+00 -1.10708875e-01  1.11179560e+01    0.00000000e+00  0.00000000e+00  0.00000000e+00    0.00000000e+00  0.00000000e+00  0.00000000e+00 0
 1.77948983e+00 -5.42913913e-01  1.03197688e+01    0.00000000e+00  0.00000000e+00  0.00000000e+00    0.00000000e+00  0.00000000e+00  0.00000000e+00 0
 1.72375986e+00 -1.05218261e+00  9.49156640e+00    0.00000000e+00  0.00000000e+00  0.00000000e+00    0.00000000e+00  0.00000000e+00  0.00000000e+00 0
-3.30906850e+00  8.08518415e+00  6.61673057e+00    0.00000000e+00  0.00000000e+00  0.00000000e+00    0.00000000e+00  0.00000000e+00  0.00000000e+00 0
-3.18203078e+00  7.90622883e+00  7.54251718e+00    0.00000000e+00  0.00000000e+00  0.00000000e+00    0.00000000e+00  0.00000000e+00  0.00000000e+00 0
-2.91525904e+00  7.83657055e+00  8.44398494e+00    0.00000000e+00  0.00000000e+00  0.00000000e+00    0.00000000e+00  0.00000000e+00  0.00000000e+00 0
 4.60594176e+00 -3.85409588e+00  1.11968223e+01    0.00000000e+00  0.00000000e+00  0.00000000e+00    0.00000000e+00  0.00000000e+00  0.00000000e+00 0
 4.61905231e+00 -3.96982003e+00  1.02419554e+01    0.00000000e+00  0.00000000e+00  0.00000000e+00    0.00000000e+00  0.00000000e+00  0.00000000e+00 0
 4.85008062e+00 -4.23875592e+00  9.36093549e+00    0.00000000e+00  0.00000000e+00  0.00000000e+00    0.00000000e+00  0.00000000e+00  0.00000000e+00 0
-5.60671079e+00 -2.15514032e+00  1.15822259e+01    0.00000000e+00  0.00000000e+00  0.00000000e+00    0.00000000e+00  0.00000000e+00  0.00000000e+00 0
-5.54176636e+00 -2.29086027e+00  1.06457294e+01    0.00000000e+00  0.00000000e+00  0.00000000e+00    0.00000000e+00  0.00000000e+00  0.00000000e+00 0
-5.77622710e+00 -1.91269188e+00  9.81242825e+00    0.00000000e+00  0.00000000e+00  0.00000000e+00    0.00000000e+00  0.00000000e+00  0.00000000e+00 0
 7.50155886e+00  6.73378616e+00  7.31274029e+00    0.00000000e+00  0.00000000e+00  0.00000000e+00    0.00000000e+00  0.00000000e+00  0.00000000e+00 0
 7.17922251e+00  6.89009307e+00  8.16017025e+00    0.00000000e+00  0.00000000e+00  0.00000000e+00    0.00000000e+00  0.00000000e+00  0.00000000e+00 0
 6.56407134e+00  6.87159246e+00  8.94212037e+00    0.00000000e+00  0.00000000e+00  0.00000000e+00    0.00000000e+00  0.00000000e+00  0.00000000e+00 0
-8.30805028e+00  5.24026623e+00  6.60499422e+00    0.00000000e+00  0.00000000e+00  0.00000000e+00    0.00000000e+00  0.00000000e+00  0.00000000e+00 0
-7.99599172e+00  5.25636028e+00  7.49724926e+00    0.00000000e+00  0.00000000e+00  0.00000000e+00    0.00000000e+00  0.00000000e+00  0.00000000e+00 0
-7.82327373e+00  5.38287750e+00  8.39903505e+00    0.00000000e+00  0.00000000e+00  0.00000000e+00    0.00000000e+00  0.00000000e+00  0.00000000e+00 0
-2.21926659e+00 -8.35229802e-01  7.45090976e+00    0.00000000e+00  0.00000000e+00  0.00000000e+00    0.00000000e+00  0.00000000e+00  0.00000000e+00 0
-2.17533609e+00 -7.38244713e-01  8.32202319e+00    0.00000000e+00  0.00000000e+00  0.00000000e+00    0.00000000e+00  0.00000000e+00  0.00000000e+00 0
-2.14051399e+00 -6.37129946e-01  9.28038825e+00    0.00000000e+00  0.00000000e+00  0.00000000e+00    0.00000000e+00  0.00000000e+00  0.00000000e+00 0
 1.58683804e+00  1.66620746e+00  6.32547521e+00    0.00000000e+00  0.00000000e+00  0.00000000e+00    0.00000000e+00  0.00000000e+00  0.00000000e+00 0
 1.51473892e+00  1.45519921e+00  7.18489580e+00    0.00000000e+00  0.00000000e+00  0.00000000e+00    0.00000000e+00  0.00000000e+00  0.00000000e+00 0
 1.37918864e+00  1.62611992e+00  8.10122845e+00    0.00000000e+00  0.00000000e+00  0.00000000e+00    0.00000000e+00  0.00000000e+00  0.00000000e+00 0
 6.84543805e+00 -2.73016934e+00  7.41767652e+00    0.00000000e+00  0.00000000e+00  0.00000000e+00    0.00000000e+00  0.00000000e+00  0.00000000e+00 0
 6.14306347e+00 -2.34005274e+00  7.89976716e+00    0.00000000e+00  0.00000000e+00  0.00000000e+00    0.00000000e+00  0.00000000e+00  0.00000000e+00 0
 6.01687488e+00 -1.76741805e+00  8.64899052e+00    0.00000000e+00  0.00000000e+00  0.00000000e+00    0.00000000e+00  0.00000000e+00  0.00000000e+00 0
-2.52281063e+00 -4.82723548e+00  7.34470876e+00    0.00000000e+00  0.00000000e+00  0.00000000e+00    0.00000000e+00  0.00000000e+00  0.00000000e+00 0
-2.90385389e+00 -4.88934316e+00  8.18634124e+00    0.00000000e+00  0.00000000e+00  0.00000000e+00    0.00000000e+00  0.00000000e+00  0.00000000e+00 0
-3.35495204e+00 -5.05061112e+00  8.98523509e+00    0.00000000e+00  0.00000000e+00  0.00000000e+00    0.00000000e+00  0.00000000e+00  0.00000000e+00 0
-6.52572161e+00  2.48122817e+00  5.95464698e+00    0.00000000e+00  0.00000000e+00  0.00000000e+00    0.00000000e+00  0.00000000e+00  0.00000000e+00 0
-6.52547851e+00  2.62626362e+00  6.93276321e+00    0.00000000e+00  0.00000000e+00  0.00000000e+00    0.00000000e+00  0.00000000e+00  0.00000000e+00 0
-6.44287667e+00  2.80564199e+00  7.86681575e+00    0.00000000e+00  0.00000000e+00  0.00000000e+00    0.00000000e+00  0.00000000e+00  0.00000000e+00 0
-4.11146944e+00  9.97988465e-01  7.44434594e+00    0.00000000e+00  0.00000000e+00  0.00000000e+00    0.00000000e+00  0.00000000e+00  0.00000000e+00 0
-4.29453221e+00  1.28571143e+00  8.33107443e+00    0.00000000e+00  0.00000000e+00  0.00000000e+00    0.00000000e+00  0.00000000e+00  0.00000000e+00 0
-4.28450959e+00  1.51139111e+00  9.19021196e+00    0.00000000e+00  0.00000000e+00  0.00000000e+00    0.00000000e+00  0.00000000e+00  0.00000000e+00 0
-7.78587281e+00 -7.96244592e-01  7.36154242e+00    0.00000000e+00  0.00000000e+00  0.00000000e+00    0.00000000e+00  0.00000000e+00  0.00000000e+00 0
-7.57356648e+00 -8.98920530e-01  8.25894292e+00    0.00000000e+00  0.00000000e+00  0.00000000e+00    0.00000000e+00  0.00000000e+00  0.00000000e+00 0
-7.40276649e+00 -7.99471296e-01  9.19244360e+00    0.00000000e+00  0.00000000e+00  0.00000000e+00    0.00000000e+00  0.00000000e+00  0.00000000e+00 0
-1.40479552e+00  5.90780264e+00  1.07299664e+01    0.00000000e+00  0.00000000e+00  0.00000000e+00    0.00000000e+00  0.00000000e+00  0.00000000e+00 0
-1.40281070e+00  5.85423277e+00  9.77544035e+00    0.00000000e+00  0.00000000e+00  0.00000000e+00    0.00000000e+00  0.00000000e+00  0.00000000e+00 0
-1.30174818e+00  5.50855972e+00  8.87283071e+00    0.00000000e+00  0.00000000e+00  0.00000000e+00    0.00000000e+00  0.00000000e+00  0.00000000e+00 0
 1.99114870e+00 -5.02361910e+00  6.35896110e+00    0.00000000e+00  0.00000000e+00  0.00000000e+00    0.00000000e+00  0.00000000e+00  0.00000000e+00 0
 1.97748995e+00 -5.51588011e+00  7.19883767e+00    0.00000000e+00  0.00000000e+00  0.00000000e+00    0.00000000e+00  0.00000000e+00  0.00000000e+00 0
 1.83936539e+00 -5.59601677e+00  8.12658636e+00    0.00000000e+00  0.00000000e+00  0.00000000e+00    0.00000000e+00  0.00000000e+00  0.00000000e+00 0
 3.90988921e+00  6.21654596e+00  1.08958567e+01    0.00000000e+00  0.00000000e+00  0.00000000e+00    0.00000000e+00  0.00000000e+00  0.00000000e+00 0
 4.19563915e+00  6.16799084e+00  1.00679202e+01    0.00000000e+00  0.00000000e+00  0.00000000e+00    0.00000000e+00  0.00000000e+00  0.00000000e+00 0
 4.79097102e+00  6.54306380e+00  9.50085401e+00    0.00000000e+00  0.00000000e+00  0.00000000e+00    0.00000000e+00  0.00000000e+00  0.00000000e+00 0
 3.12270134e+00  5.67039633e+00  1.05196950e+01    0.00000000e+00  0.00000000e+00  0.00000000e+00    0.00000000e+00  0.00000000e+00  0.00000000e+00 0
 3.11225217e+00  5.18850666e+00  9.71046095e+00    0.00000000e+00  0.00000000e+00  0.00000000e+00    0.00000000e+00  0.00000000e+00  0.00000000e+00 0
 3.18714069e+00  5.01718672e+00  8.73451872e+00    0.00000000e+00  0.00000000e+00  0.00000000e+00    0.00000000e+00  0.00000000e+00  0.00000000e+00 0
 6.45433134e+00 -7.80097945e+00  6.71229798e+00    0.00000000e+00  0.00000000e+00  0.00000000e+00    0.00000000e+00  0.00000000e+00  0.00000000e+00 0
 6.39619076e+00 -8.01057607e+00  7.60819794e+00    0.00000000e+00  0.00000000e+00  0.00000000e+00    0.00000000e+00  0.00000000e+00  0.00000000e+00 0
 6.31349639e+00 -7.95063228e+00  8.49612304e+00    0.00000000e+00  0.00000000e+00  0.00000000e+00    0.00000000e+00  0.00000000e+00  0.00000000e+00 0
-7.29110142e+00 -1.55085457e+00  6.63019827e+00    0.00000000e+00  0.00000000e+00  0.00000000e+00    0.00000000e+00  0.00000000e+00  0.00000000e+00 0
-7.22844288e+00 -1.72125488e+00  7.53955394e+00    0.00000000e+00  0.00000000e+00  0.00000000e+00    0.00000000e+00  0.00000000e+00  0.00000000e+00 0
-7.28519752e+00 -2.00954894e+00  8.45709474e+00    0.00000000e+00  0.00000000e+00  0.00000000e+00    0.00000000e+00  0.00000000e+00  0.00000000e+00 0
 2.08998483e+00  7.60896721e-01  1.07176223e+01    0.00000000e+00  0.00000000e+00  0.00000000e+00    0.00000000e+00  0.00000000e+00  0.00000000e+00 0
 2.10794525e+00  4.07565169e-01  9.87479007e+00    0.00000000e+00  0.00000000e+00  0.00000000e+00    0.00000000e+00  0.00000000e+00  0.00000000e+00 0
 2.15174593e+00 -4.34540247e-02  9.06166472e+00    0.00000000e+00  0.00000000e+00  0.00000000e+00    0.00000000e+00  0.00000000e+00  0.00000000e+00 0
