# Supplementary material for: Effect of helical kink in antimicrobial peptides on membrane pore formation
Source: eLife. 2020 Mar 13;9:e47946. doi: 10.7554/eLife.47946 (PMC7069690; doi:10.7554/eLife.47946)
Supplement: Figure 1—source data 1. [file elife-47946-fig1-data1.zip › Figure01/C/1C_135.init]

 1.74418911e+01  1.74418911e+01  3.00000000e+01
-5.13031277e+00 -8.07141045e+00  1.05434380e+01    6.36613944e-01 -5.49326476e-02  7.69223693e-01    7.33640037e-01  3.50567270e-01 -5.82129611e-01 0
-1.84512884e+00 -7.94399913e+00  1.26397255e+01    9.68915882e-01  2.09045249e-01  1.32295495e-01    6.86078096e-02  2.86731738e-01 -9.55551086e-01 0
-7.11797972e+00  2.34288837e+00  6.37628588e+00    1.31963248e-01  9.44544390e-01  3.00701840e-01   -2.71916697e-01 -2.57224232e-01  9.27306316e-01 0
-7.49538516e+00  5.49951067e+00  8.52372468e+00   -9.89620320e-02  4.86008748e-01  8.68332893e-01   -2.85586252e-01 -8.49778739e-01  4.43076277e-01 0
-3.67224710e+00  7.73649054e+00  1.32097807e+01   -6.90591522e-01  5.51607249e-03 -7.23223978e-01    7.19368986e-01 -9.81492708e-02 -6.87659060e-01 0
-5.67399601e+00  7.12210042e+00  9.41185454e+00    2.03487418e-02 -6.55015634e-02 -9.97644964e-01    9.96992637e-01 -7.33024606e-02  2.51481964e-02 0
-8.54819718e+00 -8.14727715e+00  8.69612073e+00   -4.53893641e-01 -3.67850087e-01  8.11582945e-01   -6.84156959e-01  7.27411719e-01 -5.29286984e-02 0
 6.22804156e+00 -8.66301541e+00  1.16067944e+01   -8.04723293e-01  2.54248472e-01  5.36449566e-01   -1.62820754e-01  7.74467049e-01 -6.11302046e-01 0
 7.40866622e+00  6.05418149e+00  9.75219227e+00    1.57591752e-01 -6.80821558e-02 -9.85154638e-01   -1.47853925e-01 -9.88001835e-01  4.46272434e-02 0
 8.14225632e+00  4.16227890e+00  6.29502820e+00    6.88568507e-03 -7.46764149e-01 -6.65053301e-01   -2.15982708e-01 -6.50481446e-01  7.28165749e-01 0
 8.13517930e+00 -7.61148855e+00  7.66712640e+00    0.00000000e+00  0.00000000e+00  0.00000000e+00    0.00000000e+00  0.00000000e+00  0.00000000e+00 0
 8.18732738e+00 -6.93391705e+00  8.28597784e+00    0.00000000e+00  0.00000000e+00  0.00000000e+00    0.00000000e+00  0.00000000e+00  0.00000000e+00 0
 8.01325657e+00 -6.35387627e+00  9.05327848e+00    0.00000000e+00  0.00000000e+00  0.00000000e+00    0.00000000e+00  0.00000000e+00  0.00000000e+00 0
-1.93722573e+00  6.43737945e+00  1.16177849e+01    0.00000000e+00  0.00000000e+00  0.00000000e+00    0.00000000e+00  0.00000000e+00  0.00000000e+00 0
-1.87916145e+00  6.53762179e+00  1.07229037e+01    0.00000000e+00  0.00000000e+00  0.00000000e+00    0.00000000e+00  0.00000000e+00  0.00000000e+00 0
-2.05275667e+00  6.39518135e+00  9.84094674e+00    0.00000000e+00  0.00000000e+00  0.00000000e+00    0.00000000e+00  0.00000000e+00  0.00000000e+00 0
 6.89905328e+00 -2.92264032e+00  1.18861827e+01    0.00000000e+00  0.00000000e+00  0.00000000e+00    0.00000000e+00  0.00000000e+00  0.00000000e+00 0
 6.74749749e+00 -3.04861421e+00  1.09534586e+01    0.00000000e+00  0.00000000e+00  0.00000000e+00    0.00000000e+00  0.00000000e+00  0.00000000e+00 0
 6.55146653e+00 -2.85557664e+00  1.00563645e+01    0.00000000e+00  0.00000000e+00  0.00000000e+00    0.00000000e+00  0.00000000e+00  0.00000000e+00 0
-3.01568507e+00 -9.98638095e-01  1.14417128e+01    0.00000000e+00  0.00000000e+00  0.00000000e+00    0.00000000e+00  0.00000000e+00  0.00000000e+00 0
-3.04875725e+00 -1.14190098e+00  1.05041520e+01    0.00000000e+00  0.00000000e+00  0.00000000e+00    0.00000000e+00  0.00000000e+00  0.00000000e+00 0
-3.25409191e+00 -1.28920452e+00  9.60799209e+00    0.00000000e+00  0.00000000e+00  0.00000000e+00    0.00000000e+00  0.00000000e+00  0.00000000e+00 0
-2.69955278e+00 -7.31130661e+00  1.18288449e+01    0.00000000e+00  0.00000000e+00  0.00000000e+00    0.00000000e+00  0.00000000e+00  0.00000000e+00 0
-2.35902214e+00 -7.39797407e+00  1.09763989e+01    0.00000000e+00  0.00000000e+00  0.00000000e+00    0.00000000e+00  0.00000000e+00  0.00000000e+00 0
-2.04889833e+00 -7.44813241e+00  1.00936237e+01    0.00000000e+00  0.00000000e+00  0.00000000e+00    0.00000000e+00  0.00000000e+00  0.00000000e+00 0
-1.67212276e+00  2.69505342e+00  7.02292218e+00    0.00000000e+00  0.00000000e+00  0.00000000e+00    0.00000000e+00  0.00000000e+00  0.00000000e+00 0
-1.56398956e+00  2.48740730e+00  7.90644524e+00    0.00000000e+00  0.00000000e+00  0.00000000e+00    0.00000000e+00  0.00000000e+00  0.00000000e+00 0
-1.45195316e+00  2.15241176e+00  8.74338759e+00    0.00000000e+00  0.00000000e+00  0.00000000e+00    0.00000000e+00  0.00000000e+00  0.00000000e+00 0
-5.06392215e+00  1.62244507e+00  6.57241967e+00    0.00000000e+00  0.00000000e+00  0.00000000e+00    0.00000000e+00  0.00000000e+00  0.00000000e+00 0
-5.46159320e+00  1.68445388e+00  7.47543685e+00    0.00000000e+00  0.00000000e+00  0.00000000e+00    0.00000000e+00  0.00000000e+00  0.00000000e+00 0
-6.04569335e+00  1.33333471e+00  8.23679177e+00    0.00000000e+00  0.00000000e+00  0.00000000e+00    0.00000000e+00  0.00000000e+00  0.00000000e+00 0
 8.10185199e+00 -3.08965069e+00  1.12110941e+01    0.00000000e+00  0.00000000e+00  0.00000000e+00    0.00000000e+00  0.00000000e+00  0.00000000e+00 0
 7.88247460e+00 -3.06728509e+00  1.02923459e+01    0.00000000e+00  0.00000000e+00  0.00000000e+00    0.00000000e+00  0.00000000e+00  0.00000000e+00 0
 8.16341703e+00 -3.07055478e+00  9.40712028e+00    0.00000000e+00  0.00000000e+00  0.00000000e+00    0.00000000e+00  0.00000000e+00  0.00000000e+00 0
-2.63295101e+00  8.04283774e+00  7.34008416e+00    0.00000000e+00  0.00000000e+00  0.00000000e+00    0.00000000e+00  0.00000000e+00  0.00000000e+00 0
-2.49043426e+00  8.16549501e+00  8.25952738e+00    0.00000000e+00  0.00000000e+00  0.00000000e+00    0.00000000e+00  0.00000000e+00  0.00000000e+00 0
-2.56905790e+00  8.33947451e+00  9.17839789e+00    0.00000000e+00  0.00000000e+00  0.00000000e+00    0.00000000e+00  0.00000000e+00  0.00000000e+00 0
-4.27081352e+00 -4.99827741e+00  7.22256800e+00    0.00000000e+00  0.00000000e+00  0.00000000e+00    0.00000000e+00  0.00000000e+00  0.00000000e+00 0
-4.04740954e+00 -4.99794424e+00  8.16951278e+00    0.00000000e+00  0.00000000e+00  0.00000000e+00    0.00000000e+00  0.00000000e+00  0.00000000e+00 0
-4.00812230e+00 -4.91204523e+00  9.11924688e+00    0.00000000e+00  0.00000000e+00  0.00000000e+00    0.00000000e+00  0.00000000e+00  0.00000000e+00 0
-3.63122789e+00  7.89624222e+00  7.01417367e+00    0.00000000e+00  0.00000000e+00  0.00000000e+00    0.00000000e+00  0.00000000e+00  0.00000000e+00 0
-3.40034463e+00  7.57273329e+00  7.89902693e+00    0.00000000e+00  0.00000000e+00  0.00000000e+00    0.00000000e+00  0.00000000e+00  0.00000000e+00 0
-3.14521688e+00  7.17837121e+00  8.71133624e+00    0.00000000e+00  0.00000000e+00  0.00000000e+00    0.00000000e+00  0.00000000e+00  0.00000000e+00 0
 6.81701036e+00 -5.42439745e+00  7.67471626e+00    0.00000000e+00  0.00000000e+00  0.00000000e+00    0.00000000e+00  0.00000000e+00  0.00000000e+00 0
 6.71347869e+00 -5.04473696e+00  8.54862797e+00    0.00000000e+00  0.00000000e+00  0.00000000e+00    0.00000000e+00  0.00000000e+00  0.00000000e+00 0
 6.82488687e+00 -4.61928788e+00  9.37873073e+00    0.00000000e+00  0.00000000e+00  0.00000000e+00    0.00000000e+00  0.00000000e+00  0.00000000e+00 0
-8.38009721e+00  1.40504305e-02  7.11459873e+00    0.00000000e+00  0.00000000e+00  0.00000000e+00    0.00000000e+00  0.00000000e+00  0.00000000e+00 0
-8.40329732e+00  7.04892411e-01  7.78160408e+00    0.00000000e+00  0.00000000e+00  0.00000000e+00    0.00000000e+00  0.00000000e+00  0.00000000e+00 0
-8.55395834e+00  1.34572994e+00  8.49075528e+00    0.00000000e+00  0.00000000e+00  0.00000000e+00    0.00000000e+00  0.00000000e+00  0.00000000e+00 0
 5.96210975e+00 -6.94963963e+00  1.23126755e+01    0.00000000e+00  0.00000000e+00  0.00000000e+00    0.00000000e+00  0.00000000e+00  0.00000000e+00 0
 5.79455857e+00 -7.01251321e+00  1.14390850e+01    0.00000000e+00  0.00000000e+00  0.00000000e+00    0.00000000e+00  0.00000000e+00  0.00000000e+00 0
 5.78394249e+00 -7.07817308e+00  1.04940795e+01    0.00000000e+00  0.00000000e+00  0.00000000e+00    0.00000000e+00  0.00000000e+00  0.00000000e+00 0
 6.73638903e+00 -8.17252495e+00  9.50022880e+00    0.00000000e+00  0.00000000e+00  0.00000000e+00    0.00000000e+00  0.00000000e+00  0.00000000e+00 0
 6.14612044e+00 -7.45204189e+00  9.46955758e+00    0.00000000e+00  0.00000000e+00  0.00000000e+00    0.00000000e+00  0.00000000e+00  0.00000000e+00 0
 5.70920595e+00 -6.65091902e+00  9.64037485e+00    0.00000000e+00  0.00000000e+00  0.00000000e+00    0.00000000e+00  0.00000000e+00  0.00000000e+00 0
 1.41531800e+00  7.32417377e+00  6.99525596e+00    0.00000000e+00  0.00000000e+00  0.00000000e+00    0.00000000e+00  0.00000000e+00  0.00000000e+00 0
 1.57161952e+00  7.20026846e+00  7.92609731e+00    0.00000000e+00  0.00000000e+00  0.00000000e+00    0.00000000e+00  0.00000000e+00  0.00000000e+00 0
 1.60937337e+00  7.04920241e+00  8.85619910e+00    0.00000000e+00  0.00000000e+00  0.00000000e+00    0.00000000e+00  0.00000000e+00  0.00000000e+00 0
 8.33456155e+00 -8.17993539e+00  1.10809921e+01    0.00000000e+00  0.00000000e+00  0.00000000e+00    0.00000000e+00  0.00000000e+00  0.00000000e+00 0
 7.54109630e+00 -7.92746436e+00  1.06269026e+01    0.00000000e+00  0.00000000e+00  0.00000000e+00    0.00000000e+00  0.00000000e+00  0.00000000e+00 0
 6.82632088e+00 -7.54112787e+00  1.02567241e+01    0.00000000e+00  0.00000000e+00  0.00000000e+00    0.00000000e+00  0.00000000e+00  0.00000000e+00 0
 6.15786798e+00 -3.45049549e+00  7.75156588e+00    0.00000000e+00  0.00000000e+00  0.00000000e+00    0.00000000e+00  0.00000000e+00  0.00000000e+00 0
 6.05274732e+00 -3.03561189e+00  8.50411670e+00    0.00000000e+00  0.00000000e+00  0.00000000e+00    0.00000000e+00  0.00000000e+00  0.00000000e+00 0
 5.93026264e+00 -2.66176669e+00  9.36273991e+00    0.00000000e+00  0.00000000e+00  0.00000000e+00    0.00000000e+00  0.00000000e+00  0.00000000e+00 0
-5.66193686e+00  5.99380134e+00  6.97704949e+00    0.00000000e+00  0.00000000e+00  0.00000000e+00    0.00000000e+00  0.00000000e+00  0.00000000e+00 0
-4.95910170e+00  6.20181331e+00  7.54439338e+00    0.00000000e+00  0.00000000e+00  0.00000000e+00    0.00000000e+00  0.00000000e+00  0.00000000e+00 0
-4.36419992e+00  6.31037142e+00  8.24624730e+00    0.00000000e+00  0.00000000e+00  0.00000000e+00    0.00000000e+00  0.00000000e+00  0.00000000e+00 0
 8.26738203e+00  2.95101581e+00  1.03007611e+01    0.00000000e+00  0.00000000e+00  0.00000000e+00    0.00000000e+00  0.00000000e+00  0.00000000e+00 0
 8.27467159e+00  2.95994901e+00  9.37127052e+00    0.00000000e+00  0.00000000e+00  0.00000000e+00    0.00000000e+00  0.00000000e+00  0.00000000e+00 0
 8.27780298e+00  3.14546178e+00  8.42723400e+00    0.00000000e+00  0.00000000e+00  0.00000000e+00    0.00000000e+00  0.00000000e+00  0.00000000e+00 0
-5.21946247e+00  5.11709546e+00  6.92955914e+00    0.00000000e+00  0.00000000e+00  0.00000000e+00    0.00000000e+00  0.00000000e+00  0.00000000e+00 0
-4.84995288e+00  4.75615817e+00  7.73602248e+00    0.00000000e+00  0.00000000e+00  0.00000000e+00    0.00000000e+00  0.00000000e+00  0.00000000e+00 0
-4.24127083e+00  4.28631396e+00  8.28258000e+00    0.00000000e+00  0.00000000e+00  0.00000000e+00    0.00000000e+00  0.00000000e+00  0.00000000e+00 0
-2.87089788e+00 -1.21447035e-01  7.23304733e+00    0.00000000e+00  0.00000000e+00  0.00000000e+00    0.00000000e+00  0.00000000e+00  0.00000000e+00 0
-3.16237277e+00 -3.83942880e-01  8.06586795e+00    0.00000000e+00  0.00000000e+00  0.00000000e+00    0.00000000e+00  0.00000000e+00  0.00000000e+00 0
-3.35748645e+00 -5.29490789e-01  8.99734650e+00    0.00000000e+00  0.00000000e+00  0.00000000e+00    0.00000000e+00  0.00000000e+00  0.00000000e+00 0
-1.25092669e+00  1.60464282e+00  1.13500250e+01    0.00000000e+00  0.00000000e+00  0.00000000e+00    0.00000000e+00  0.00000000e+00  0.00000000e+00 0
-1.17241738e+00  1.69418833e+00  1.04783430e+01    0.00000000e+00  0.00000000e+00  0.00000000e+00    0.00000000e+00  0.00000000e+00  0.00000000e+00 0
-1.09624658e+00  1.94695960e+00  9.60287495e+00    0.00000000e+00  0.00000000e+00  0.00000000e+00    0.00000000e+00  0.00000000e+00  0.00000000e+00 0
-7.11884146e+00 -4.84802503e+00  1.10801405e+01    0.00000000e+00  0.00000000e+00  0.00000000e+00    0.00000000e+00  0.00000000e+00  0.00000000e+00 0
-6.92955287e+00 -4.63227998e+00  1.02073742e+01    0.00000000e+00  0.00000000e+00  0.00000000e+00    0.00000000e+00  0.00000000e+00  0.00000000e+00 0
-6.65515207e+00 -4.14919625e+00  9.44907610e+00    0.00000000e+00  0.00000000e+00  0.00000000e+00    0.00000000e+00  0.00000000e+00  0.00000000e+00 0
-1.06251990e+00 -2.05178407e+00  7.23739435e+00    0.00000000e+00  0.00000000e+00  0.00000000e+00    0.00000000e+00  0.00000000e+00  0.00000000e+00 0
-1.05333761e+00 -2.31617229e+00  8.14171411e+00    0.00000000e+00  0.00000000e+00  0.00000000e+00    0.00000000e+00  0.00000000e+00  0.00000000e+00 0
-8.18113813e-01 -2.53851188e+00  9.02441351e+00    0.00000000e+00  0.00000000e+00  0.00000000e+00    0.00000000e+00  0.00000000e+00  0.00000000e+00 0
-7.22696691e+00 -9.38997391e-03  6.63191505e+00    0.00000000e+00  0.00000000e+00  0.00000000e+00    0.00000000e+00  0.00000000e+00  0.00000000e+00 0
-7.34063506e+00  1.17139228e-02  7.51443033e+00    0.00000000e+00  0.00000000e+00  0.00000000e+00    0.00000000e+00  0.00000000e+00  0.00000000e+00 0
-7.45724844e+00 -3.37363107e-01  8.36147418e+00    0.00000000e+00  0.00000000e+00  0.00000000e+00    0.00000000e+00  0.00000000e+00  0.00000000e+00 0
 7.29471340e-01 -1.65887770e+00  6.80679008e+00    0.00000000e+00  0.00000000e+00  0.00000000e+00    0.00000000e+00  0.00000000e+00  0.00000000e+00 0
 9.00859502e-01 -1.60597193e+00  7.72194180e+00    0.00000000e+00  0.00000000e+00  0.00000000e+00    0.00000000e+00  0.00000000e+00  0.00000000e+00 0
 6.87588471e-01 -1.70854516e+00  8.60113482e+00    0.00000000e+00  0.00000000e+00  0.00000000e+00    0.00000000e+00  0.00000000e+00  0.00000000e+00 0
 3.62431525e+00  4.41632242e+00  1.18140371e+01    0.00000000e+00  0.00000000e+00  0.00000000e+00    0.00000000e+00  0.00000000e+00  0.00000000e+00 0
 3.35028918e+00  4.45864684e+00  1.08970534e+01    0.00000000e+00  0.00000000e+00  0.00000000e+00    0.00000000e+00  0.00000000e+00  0.00000000e+00 0
 2.98508891e+00  4.65168787e+00  1.00282878e+01    0.00000000e+00  0.00000000e+00  0.00000000e+00    0.00000000e+00  0.00000000e+00  0.00000000e+00 0
 5.17646689e+00  4.09292919e+00  5.94541324e+00    0.00000000e+00  0.00000000e+00  0.00000000e+00    0.00000000e+00  0.00000000e+00  0.00000000e+00 0
 5.23839036e+00  3.85283081e+00  6.88746738e+00    0.00000000e+00  0.00000000e+00  0.00000000e+00    0.00000000e+00  0.00000000e+00  0.00000000e+00 0
 5.34255242e+00  3.36948177e+00  7.69339182e+00    0.00000000e+00  0.00000000e+00  0.00000000e+00    0.00000000e+00  0.00000000e+00  0.00000000e+00 0
-6.20486793e-01 -4.38578832e+00  7.16021865e+00    0.00000000e+00  0.00000000e+00  0.00000000e+00    0.00000000e+00  0.00000000e+00  0.00000000e+00 0
-4.30220800e-01 -4.53064695e+00  8.08620716e+00    0.00000000e+00  0.00000000e+00  0.00000000e+00    0.00000000e+00  0.00000000e+00  0.00000000e+00 0
-4.51865227e-01 -4.52831425e+00  9.03414367e+00    0.00000000e+00  0.00000000e+00  0.00000000e+00    0.00000000e+00  0.00000000e+00  0.00000000e+00 0
 5.13904113e+00  4.42248289e+00  1.08329889e+01    0.00000000e+00  0.00000000e+00  0.00000000e+00    0.00000000e+00  0.00000000e+00  0.00000000e+00 0
 5.01011598e+00  4.61431901e+00  9.97014013e+00    0.00000000e+00  0.00000000e+00  0.00000000e+00    0.00000000e+00  0.00000000e+00  0.00000000e+00 0
 4.84739655e+00  4.93367273e+00  9.07506235e+00    0.00000000e+00  0.00000000e+00  0.00000000e+00    0.00000000e+00  0.00000000e+00  0.00000000e+00 0
-8.12096824e+00  5.18255503e+00  6.69039147e+00    0.00000000e+00  0.00000000e+00  0.00000000e+00    0.00000000e+00  0.00000000e+00  0.00000000e+00 0
-8.40057459e+00  4.71606888e+00  7.42205621e+00    0.00000000e+00  0.00000000e+00  0.00000000e+00    0.00000000e+00  0.00000000e+00  0.00000000e+00 0
 8.40903575e+00  4.22520009e+00  7.85191669e+00    0.00000000e+00  0.00000000e+00  0.00000000e+00    0.00000000e+00  0.00000000e+00  0.00000000e+00 0
-9.06514830e-02  3.97955906e+00  6.54866258e+00    0.00000000e+00  0.00000000e+00  0.00000000e+00    0.00000000e+00  0.00000000e+00  0.00000000e+00 0
-1.10331817e-01  4.11938055e+00  7.50828630e+00    0.00000000e+00  0.00000000e+00  0.00000000e+00    0.00000000e+00  0.00000000e+00  0.00000000e+00 0
-5.93252261e-02  4.11857815e+00  8.43713575e+00    0.00000000e+00  0.00000000e+00  0.00000000e+00    0.00000000e+00  0.00000000e+00  0.00000000e+00 0
 8.43643437e+00 -4.74183087e+00  7.39305977e+00    0.00000000e+00  0.00000000e+00  0.00000000e+00    0.00000000e+00  0.00000000e+00  0.00000000e+00 0
 8.58463676e+00 -4.62229232e+00  8.25992594e+00    0.00000000e+00  0.00000000e+00  0.00000000e+00    0.00000000e+00  0.00000000e+00  0.00000000e+00 0
-8.71743673e+00 -4.46981526e+00  9.19051694e+00    0.00000000e+00  0.00000000e+00  0.00000000e+00    0.00000000e+00  0.00000000e+00  0.00000000e+00 0
-8.58965080e+00 -6.76027446e+00  6.88314374e+00    0.00000000e+00  0.00000000e+00  0.00000000e+00    0.00000000e+00  0.00000000e+00  0.00000000e+00 0
-8.36395984e+00 -6.59509570e+00  7.72090253e+00    0.00000000e+00  0.00000000e+00  0.00000000e+00    0.00000000e+00  0.00000000e+00  0.00000000e+00 0
-8.25586322e+00 -6.55979461e+00  8.63689338e+00    0.00000000e+00  0.00000000e+00  0.00000000e+00    0.00000000e+00  0.00000000e+00  0.00000000e+00 0
 4.16947986e+00  3.10229170e+00  9.82541282e+00    0.00000000e+00  0.00000000e+00  0.00000000e+00    0.00000000e+00  0.00000000e+00  0.00000000e+00 0
 4.51771680e+00  2.79886693e+00  8.96148735e+00    0.00000000e+00  0.00000000e+00  0.00000000e+00    0.00000000e+00  0.00000000e+00  0.00000000e+00 0
 4.91992841e+00  2.51956517e+00  8.16070701e+00    0.00000000e+00  0.00000000e+00  0.00000000e+00    0.00000000e+00  0.00000000e+00  0.00000000e+00 0
 2.67518175e-01  4.49606298e+00  1.12025551e+01    0.00000000e+00  0.00000000e+00  0.00000000e+00    0.00000000e+00  0.00000000e+00  0.00000000e+00 0
 1.64792932e-01  4.60927599e+00  1.02697972e+01    0.00000000e+00  0.00000000e+00  0.00000000e+00    0.00000000e+00  0.00000000e+00  0.00000000e+00 0
-3.46496904e-02  4.67154045e+00  9.33416903e+00    0.00000000e+00  0.00000000e+00  0.00000000e+00    0.00000000e+00  0.00000000e+00  0.00000000e+00 0
-3.37002207e-01 -2.70022503e+00  7.21777307e+00    0.00000000e+00  0.00000000e+00  0.00000000e+00    0.00000000e+00  0.00000000e+00  0.00000000e+00 0
-1.07711541e-01 -2.60670571e+00  8.12317250e+00    0.00000000e+00  0.00000000e+00  0.00000000e+00    0.00000000e+00  0.00000000e+00  0.00000000e+00 0
 2.31805576e-01 -2.69155559e+00  9.01261677e+00    0.00000000e+00  0.00000000e+00  0.00000000e+00    0.00000000e+00  0.00000000e+00  0.00000000e+00 0
-1.65718110e-01 -9.72648908e-01  1.13606821e+01    0.00000000e+00  0.00000000e+00  0.00000000e+00    0.00000000e+00  0.00000000e+00  0.00000000e+00 0
-4.04038064e-01 -7.59121488e-01  1.04148834e+01    0.00000000e+00  0.00000000e+00  0.00000000e+00    0.00000000e+00  0.00000000e+00  0.00000000e+00 0
-7.33552539e-01 -7.98316775e-01  9.48157141e+00    0.00000000e+00  0.00000000e+00  0.00000000e+00    0.00000000e+00  0.00000000e+00  0.00000000e+00 0
 4.94897053e+00  3.03513273e+00  1.06324046e+01    0.00000000e+00  0.00000000e+00  0.00000000e+00    0.00000000e+00  0.00000000e+00  0.00000000e+00 0
 5.25520291e+00  2.83698239e+00  9.78115908e+00    0.00000000e+00  0.00000000e+00  0.00000000e+00    0.00000000e+00  0.00000000e+00  0.00000000e+00 0
 5.51582847e+00  2.95564105e+00  8.92528497e+00    0.00000000e+00  0.00000000e+00  0.00000000e+00    0.00000000e+00  0.00000000e+00  0.00000000e+00 0
-7.61382369e+00  1.63244843e+00  1.00197462e+01    0.00000000e+00  0.00000000e+00  0.00000000e+00    0.00000000e+00  0.00000000e+00  0.00000000e+00 0
-7.80426929e+00  1.34867980e+00  9.19081110e+00    0.00000000e+00  0.00000000e+00  0.00000000e+00    0.00000000e+00  0.00000000e+00  0.00000000e+00 0
-7.64187543e+00  8.35875043e-01  8.39246753e+00    0.00000000e+00  0.00000000e+00  0.00000000e+00    0.00000000e+00  0.00000000e+00  0.00000000e+00 0
 8.16734761e+00 -3.99450821e+00  6.76757464e+00    0.00000000e+00  0.00000000e+00  0.00000000e+00    0.00000000e+00  0.00000000e+00  0.00000000e+00 0
 8.28644950e+00 -3.68598599e+00  7.62069719e+00    0.00000000e+00  0.00000000e+00  0.00000000e+00    0.00000000e+00  0.00000000e+00  0.00000000e+00 0
 8.40293352e+00 -3.50410036e+00  8.57744638e+00    0.00000000e+00  0.00000000e+00  0.00000000e+00    0.00000000e+00  0.00000000e+00  0.00000000e+00 0
 9.87927264e-01  3.98432887e+00  6.72821147e+00    0.00000000e+00  0.00000000e+00  0.00000000e+00    0.00000000e+00  0.00000000e+00  0.00000000e+00 0
 8.50174185e-01  3.96775126e+00  7.64677378e+00    0.00000000e+00  0.00000000e+00  0.00000000e+00    0.00000000e+00  0.00000000e+00  0.00000000e+00 0
 9.16789082e-01  3.73695967e+00  8.53199554e+00    0.00000000e+00  0.00000000e+00  0.00000000e+00    0.00000000e+00  0.00000000e+00  0.00000000e+00 0
 1.60833543e+00 -5.39287950e+00  7.49402421e+00    0.00000000e+00  0.00000000e+00  0.00000000e+00    0.00000000e+00  0.00000000e+00  0.00000000e+00 0
 1.49354866e+00 -5.47535346e+00  8.40566025e+00    0.00000000e+00  0.00000000e+00  0.00000000e+00    0.00000000e+00  0.00000000e+00  0.00000000e+00 0
 1.32550724e+00 -5.40856452e+00  9.27374559e+00    0.00000000e+00  0.00000000e+00  0.00000000e+00    0.00000000e+00  0.00000000e+00  0.00000000e+00 0
 5.87234147e+00  5.79960433e+00  1.10807187e+01    0.00000000e+00  0.00000000e+00  0.00000000e+00    0.00000000e+00  0.00000000e+00  0.00000000e+00 0
 5.87273770e+00  5.35394700e+00  1.02456759e+01    0.00000000e+00  0.00000000e+00  0.00000000e+00    0.00000000e+00  0.00000000e+00  0.00000000e+00 0
 5.95519835e+00  4.75127907e+00  9.53057355e+00    0.00000000e+00  0.00000000e+00  0.00000000e+00    0.00000000e+00  0.00000000e+00  0.00000000e+00 0
 4.80866576e+00 -3.06287744e+00  1.16153056e+01    0.00000000e+00  0.00000000e+00  0.00000000e+00    0.00000000e+00  0.00000000e+00  0.00000000e+00 0
 4.64711613e+00 -3.25767487e+00  1.07301931e+01    0.00000000e+00  0.00000000e+00  0.00000000e+00    0.00000000e+00  0.00000000e+00  0.00000000e+00 0
 4.42828838e+00 -3.76410675e+00  9.93049967e+00    0.00000000e+00  0.00000000e+00  0.00000000e+00    0.00000000e+00  0.00000000e+00  0.00000000e+00 0
-5.55945677e+00 -4.94371309e+00  7.13138219e+00    0.00000000e+00  0.00000000e+00  0.00000000e+00    0.00000000e+00  0.00000000e+00  0.00000000e+00 0
-5.09614084e+00 -4.73704161e+00  7.91261863e+00    0.00000000e+00  0.00000000e+00  0.00000000e+00    0.00000000e+00  0.00000000e+00  0.00000000e+00 0
-4.89938471e+00 -4.59486336e+00  8.81868980e+00    0.00000000e+00  0.00000000e+00  0.00000000e+00    0.00000000e+00  0.00000000e+00  0.00000000e+00 0
-5.48589741e-01 -2.94814348e+00  1.18165621e+01    0.00000000e+00  0.00000000e+00  0.00000000e+00    0.00000000e+00  0.00000000e+00  0.00000000e+00 0
-3.17156708e-01 -2.95651532e+00  1.09587672e+01    0.00000000e+00  0.00000000e+00  0.00000000e+00    0.00000000e+00  0.00000000e+00  0.00000000e+00 0
-2.33645706e-01 -2.91079883e+00  1.00102535e+01    0.00000000e+00  0.00000000e+00  0.00000000e+00    0.00000000e+00  0.00000000e+00  0.00000000e+00 0
 1.92955210e+00 -7.98535921e+00  7.43195952e+00    0.00000000e+00  0.00000000e+00  0.00000000e+00    0.00000000e+00  0.00000000e+00  0.00000000e+00 0
 1.60021943e+00 -8.20962306e+00  8.27623428e+00    0.00000000e+00  0.00000000e+00  0.00000000e+00    0.00000000e+00  0.00000000e+00  0.00000000e+00 0
 1.10617506e+00 -8.23129466e+00  9.05659681e+00    0.00000000e+00  0.00000000e+00  0.00000000e+00    0.00000000e+00  0.00000000e+00  0.00000000e+00 0
 1.74351082e+00 -2.16155888e+00  7.68507346e+00    0.00000000e+00  0.00000000e+00  0.00000000e+00    0.00000000e+00  0.00000000e+00  0.00000000e+00 0
 1.80080587e+00 -1.56694783e+00  8.36037752e+00    0.00000000e+00  0.00000000e+00  0.00000000e+00    0.00000000e+00  0.00000000e+00  0.00000000e+00 0
 1.52503805e+00 -9.38183539e-01  8.93027271e+00    0.00000000e+00  0.00000000e+00  0.00000000e+00    0.00000000e+00  0.00000000e+00  0.00000000e+00 0
 2.65988522e-01 -6.60485299e+00  1.17218152e+01    0.00000000e+00  0.00000000e+00  0.00000000e+00    0.00000000e+00  0.00000000e+00  0.00000000e+00 0
 5.26629786e-01 -6.45410403e+00  1.08134653e+01    0.00000000e+00  0.00000000e+00  0.00000000e+00    0.00000000e+00  0.00000000e+00  0.00000000e+00 0
 8.93645976e-01 -6.29525797e+00  9.91325025e+00    0.00000000e+00  0.00000000e+00  0.00000000e+00    0.00000000e+00  0.00000000e+00  0.00000000e+00 0
-4.29821914e+00  5.92686289e+00  1.11801346e+01    0.00000000e+00  0.00000000e+00  0.00000000e+00    0.00000000e+00  0.00000000e+00  0.00000000e+00 0
-4.21705356e+00  5.84442409e+00  1.02393985e+01    0.00000000e+00  0.00000000e+00  0.00000000e+00    0.00000000e+00  0.00000000e+00  0.00000000e+00 0
-3.89526712e+00  5.92988628e+00  9.34203797e+00    0.00000000e+00  0.00000000e+00  0.00000000e+00    0.00000000e+00  0.00000000e+00  0.00000000e+00 0
 1.49765345e+00  4.18789096e+00  1.12914603e+01    0.00000000e+00  0.00000000e+00  0.00000000e+00    0.00000000e+00  0.00000000e+00  0.00000000e+00 0
 1.17973105e+00  4.30313190e+00  1.04110425e+01    0.00000000e+00  0.00000000e+00  0.00000000e+00    0.00000000e+00  0.00000000e+00  0.00000000e+00 0
 1.09913471e+00  4.22341000e+00  9.47825695e+00    0.00000000e+00  0.00000000e+00  0.00000000e+00    0.00000000e+00  0.00000000e+00  0.00000000e+00 0
 4.05466654e-01 -6.70414155e+00  7.21635816e+00    0.00000000e+00  0.00000000e+00  0.00000000e+00    0.00000000e+00  0.00000000e+00  0.00000000e+00 0
 2.09331607e-01 -6.65127763e+00  8.07880492e+00    0.00000000e+00  0.00000000e+00  0.00000000e+00    0.00000000e+00  0.00000000e+00  0.00000000e+00 0
 9.05223261e-02 -6.47468770e+00  8.98338221e+00    0.00000000e+00  0.00000000e+00  0.00000000e+00    0.00000000e+00  0.00000000e+00  0.00000000e+00 0
 4.97102395e+00  5.73430071e+00  1.06062455e+01    0.00000000e+00  0.00000000e+00  0.00000000e+00    0.00000000e+00  0.00000000e+00  0.00000000e+00 0
 4.80445973e+00  5.82131572e+00  9.69665086e+00    0.00000000e+00  0.00000000e+00  0.00000000e+00    0.00000000e+00  0.00000000e+00  0.00000000e+00 0
 4.21015754e+00  5.96408834e+00  8.98720296e+00    0.00000000e+00  0.00000000e+00  0.00000000e+00    0.00000000e+00  0.00000000e+00  0.00000000e+00 0
 6.61812051e+00  3.83404858e+00  1.07187135e+01    0.00000000e+00  0.00000000e+00  0.00000000e+00    0.00000000e+00  0.00000000e+00  0.00000000e+00 0
 6.73421434e+00  3.98276295e+00  9.82410318e+00    0.00000000e+00  0.00000000e+00  0.00000000e+00    0.00000000e+00  0.00000000e+00  0.00000000e+00 0
 6.52098743e+00  3.98625289e+00  8.87530321e+00    0.00000000e+00  0.00000000e+00  0.00000000e+00    0.00000000e+00  0.00000000e+00  0.00000000e+00 0
-1.91925365e+00  1.02935849e+00  1.09614632e+01    0.00000000e+00  0.00000000e+00  0.00000000e+00    0.00000000e+00  0.00000000e+00  0.00000000e+00 0
-1.70646433e+00  8.65734850e-01  1.00784288e+01    0.00000000e+00  0.00000000e+00  0.00000000e+00    0.00000000e+00  0.00000000e+00  0.00000000e+00 0
-1.39168466e+00  9.92478440e-01  9.19318601e+00    0.00000000e+00  0.00000000e+00  0.00000000e+00    0.00000000e+00  0.00000000e+00  0.00000000e+00 0
 3.08354307e+00 -4.99005353e+00  1.21202826e+01    0.00000000e+00  0.00000000e+00  0.00000000e+00    0.00000000e+00  0.00000000e+00  0.00000000e+00 0
 3.17771212e+00 -4.71288480e+00  1.12568207e+01    0.00000000e+00  0.00000000e+00  0.00000000e+00    0.00000000e+00  0.00000000e+00  0.00000000e+00 0
 3.09076812e+00 -4.59271323e+00  1.02848782e+01    0.00000000e+00  0.00000000e+00  0.00000000e+00    0.00000000e+00  0.00000000e+00  0.00000000e+00 0
-4.03644523e+00  4.43480395e+00  1.11406782e+01    0.00000000e+00  0.00000000e+00  0.00000000e+00    0.00000000e+00  0.00000000e+00  0.00000000e+00 0
-3.93402213e+00  4.39565110e+00  1.01996125e+01    0.00000000e+00  0.00000000e+00  0.00000000e+00    0.00000000e+00  0.00000000e+00  0.00000000e+00 0
-3.92066676e+00  4.11721854e+00  9.29747294e+00    0.00000000e+00  0.00000000e+00  0.00000000e+00    0.00000000e+00  0.00000000e+00  0.00000000e+00 0
-2.91186754e+00  4.39220300e+00  1.12702760e+01    0.00000000e+00  0.00000000e+00  0.00000000e+00    0.00000000e+00  0.00000000e+00  0.00000000e+00 0
-2.87316462e+00  4.34202169e+00  1.03305630e+01    0.00000000e+00  0.00000000e+00  0.00000000e+00    0.00000000e+00  0.00000000e+00  0.00000000e+00 0
-2.92750253e+00  4.38363316e+00  9.39329062e+00    0.00000000e+00  0.00000000e+00  0.00000000e+00    0.00000000e+00  0.00000000e+00  0.00000000e+00 0
 5.82147765e+00 -7.99296597e+00  8.45948370e+00    0.00000000e+00  0.00000000e+00  0.00000000e+00    0.00000000e+00  0.00000000e+00  0.00000000e+00 0
 5.21841356e+00 -7.46419833e+00  9.03251559e+00    0.00000000e+00  0.00000000e+00  0.00000000e+00    0.00000000e+00  0.00000000e+00  0.00000000e+00 0
 4.71187790e+00 -6.89382275e+00  9.62067582e+00    0.00000000e+00  0.00000000e+00  0.00000000e+00    0.00000000e+00  0.00000000e+00  0.00000000e+00 0
-1.76495063e+00  7.21334424e+00  7.52087287e+00    0.00000000e+00  0.00000000e+00  0.00000000e+00    0.00000000e+00  0.00000000e+00  0.00000000e+00 0
-1.60211227e+00  7.14229118e+00  8.43797878e+00    0.00000000e+00  0.00000000e+00  0.00000000e+00    0.00000000e+00  0.00000000e+00  0.00000000e+00 0
-1.33221988e+00  6.96351951e+00  9.34291069e+00    0.00000000e+00  0.00000000e+00  0.00000000e+00    0.00000000e+00  0.00000000e+00  0.00000000e+00 0
-7.23739992e+00 -1.65979044e+00  1.07022966e+01    0.00000000e+00  0.00000000e+00  0.00000000e+00    0.00000000e+00  0.00000000e+00  0.00000000e+00 0
-7.21534829e+00 -1.70718124e+00  9.76219701e+00    0.00000000e+00  0.00000000e+00  0.00000000e+00    0.00000000e+00  0.00000000e+00  0.00000000e+00 0
-6.74857982e+00 -2.06596603e+00  8.98478260e+00    0.00000000e+00  0.00000000e+00  0.00000000e+00    0.00000000e+00  0.00000000e+00  0.00000000e+00 0
-6.33836753e-01 -1.85580171e+00  1.07882807e+01    0.00000000e+00  0.00000000e+00  0.00000000e+00    0.00000000e+00  0.00000000e+00  0.00000000e+00 0
-1.13534887e+00 -1.69040640e+00  1.00240291e+01    0.00000000e+00  0.00000000e+00  0.00000000e+00    0.00000000e+00  0.00000000e+00  0.00000000e+00 0
-1.26419649e+00 -1.60593609e+00  9.12843548e+00    0.00000000e+00  0.00000000e+00  0.00000000e+00    0.00000000e+00  0.00000000e+00  0.00000000e+00 0
 5.59723667e+00  8.78237050e-01  6.52813670e+00    0.00000000e+00  0.00000000e+00  0.00000000e+00    0.00000000e+00  0.00000000e+00  0.00000000e+00 0
 5.54729591e+00  8.34721123e-01  7.49399648e+00    0.00000000e+00  0.00000000e+00  0.00000000e+00    0.00000000e+00  0.00000000e+00  0.00000000e+00 0
 5.33254884e+00  1.23927304e+00  8.31900103e+00    0.00000000e+00  0.00000000e+00  0.00000000e+00    0.00000000e+00  0.00000000e+00  0.00000000e+00 0
-2.39731069e+00  3.40034488e+00  6.85241699e+00    0.00000000e+00  0.00000000e+00  0.00000000e+00    0.00000000e+00  0.00000000e+00  0.00000000e+00 0
-2.08708403e+00  3.54697215e+00  7.73085120e+00    0.00000000e+00  0.00000000e+00  0.00000000e+00    0.00000000e+00  0.00000000e+00  0.00000000e+00 0
-1.78205573e+00  3.29706466e+00  8.58108190e+00    0.00000000e+00  0.00000000e+00  0.00000000e+00    0.00000000e+00  0.00000000e+00  0.00000000e+00 0
-3.02209238e+00  2.16257077e+00  6.66769500e+00    0.00000000e+00  0.00000000e+00  0.00000000e+00    0.00000000e+00  0.00000000e+00  0.00000000e+00 0
-2.80926347e+00  2.53053706e+00  7.46162612e+00    0.00000000e+00  0.00000000e+00  0.00000000e+00    0.00000000e+00  0.00000000e+00  0.00000000e+00 0
-2.71527899e+00  2.85282876e+00  8.34821207e+00    0.00000000e+00  0.00000000e+00  0.00000000e+00    0.00000000e+00  0.00000000e+00  0.00000000e+00 0
-2.74874028e+00  7.08714150e+00  1.11736703e+01    0.00000000e+00  0.00000000e+00  0.00000000e+00    0.00000000e+00  0.00000000e+00  0.00000000e+00 0
-2.59770915e+00  7.32342300e+00  1.02466823e+01    0.00000000e+00  0.00000000e+00  0.00000000e+00    0.00000000e+00  0.00000000e+00  0.00000000e+00 0
-2.34514872e+00  7.35950958e+00  9.32058294e+00    0.00000000e+00  0.00000000e+00  0.00000000e+00    0.00000000e+00  0.00000000e+00  0.00000000e+00 0
-6.34026894e+00 -5.66843181e+00  1.10162572e+01    0.00000000e+00  0.00000000e+00  0.00000000e+00    0.00000000e+00  0.00000000e+00  0.00000000e+00 0
-6.43872612e+00 -5.57334479e+00  1.01133623e+01    0.00000000e+00  0.00000000e+00  0.00000000e+00    0.00000000e+00  0.00000000e+00  0.00000000e+00 0
-6.70810375e+00 -5.28149249e+00  9.29932434e+00    0.00000000e+00  0.00000000e+00  0.00000000e+00    0.00000000e+00  0.00000000e+00  0.00000000e+00 0
 5.40636776e+00 -4.17297179e+00  7.43837595e+00    0.00000000e+00  0.00000000e+00  0.00000000e+00    0.00000000e+00  0.00000000e+00  0.00000000e+00 0
 5.24845281e+00 -3.90029772e+00  8.30209211e+00    0.00000000e+00  0.00000000e+00  0.00000000e+00    0.00000000e+00  0.00000000e+00  0.00000000e+00 0
 5.26708969e+00 -3.53488041e+00  9.18876307e+00    0.00000000e+00  0.00000000e+00  0.00000000e+00    0.00000000e+00  0.00000000e+00  0.00000000e+00 0
-5.49550748e+00  6.24728336e+00  1.11310914e+01    0.00000000e+00  0.00000000e+00  0.00000000e+00    0.00000000e+00  0.00000000e+00  0.00000000e+00 0
-5.18305474e+00  6.17419370e+00  1.02357788e+01    0.00000000e+00  0.00000000e+00  0.00000000e+00    0.00000000e+00  0.00000000e+00  0.00000000e+00 0
-4.99026269e+00  6.17543407e+00  9.32406898e+00    0.00000000e+00  0.00000000e+00  0.00000000e+00    0.00000000e+00  0.00000000e+00  0.00000000e+00 0
-2.36013455e+00 -5.16483033e+00  6.90707519e+00    0.00000000e+00  0.00000000e+00  0.00000000e+00    0.00000000e+00  0.00000000e+00  0.00000000e+00 0
-2.33279852e+00 -4.80305644e+00  7.76552413e+00    0.00000000e+00  0.00000000e+00  0.00000000e+00    0.00000000e+00  0.00000000e+00  0.00000000e+00 0
-2.22653148e+00 -4.47092565e+00  8.64906899e+00    0.00000000e+00  0.00000000e+00  0.00000000e+00    0.00000000e+00  0.00000000e+00  0.00000000e+00 0
-5.14569163e+00 -3.64527339e+00  7.00894351e+00    0.00000000e+00  0.00000000e+00  0.00000000e+00    0.00000000e+00  0.00000000e+00  0.00000000e+00 0
-5.15671219e+00 -3.67087410e+00  7.90924460e+00    0.00000000e+00  0.00000000e+00  0.00000000e+00    0.00000000e+00  0.00000000e+00  0.00000000e+00 0
-5.12590890e+00 -3.48308573e+00  8.80796602e+00    0.00000000e+00  0.00000000e+00  0.00000000e+00    0.00000000e+00  0.00000000e+00  0.00000000e+00 0
 7.39213925e+00 -4.75474005e+00  7.20644886e+00    0.00000000e+00  0.00000000e+00  0.00000000e+00    0.00000000e+00  0.00000000e+00  0.00000000e+00 0
 7.45886973e+00 -4.48455549e+00  8.13887516e+00    0.00000000e+00  0.00000000e+00  0.00000000e+00    0.00000000e+00  0.00000000e+00  0.00000000e+00 0
 7.67917852e+00 -4.08128754e+00  8.97346961e+00    0.00000000e+00  0.00000000e+00  0.00000000e+00    0.00000000e+00  0.00000000e+00  0.00000000e+00 0
 5.54740377e+00 -1.53932835e+00  1.18613515e+01    0.00000000e+00  0.00000000e+00  0.00000000e+00    0.00000000e+00  0.00000000e+00  0.00000000e+00 0
 5.52577981e+00 -1.96887374e+00  1.10718274e+01    0.00000000e+00  0.00000000e+00  0.00000000e+00    0.00000000e+00  0.00000000e+00  0.00000000e+00 0
 5.49683313e+00 -2.09652781e+00  1.01209746e+01    0.00000000e+00  0.00000000e+00  0.00000000e+00    0.00000000e+00  0.00000000e+00  0.00000000e+00 0
-5.22764994e+00  5.14186280e+00  1.13253039e+01    0.00000000e+00  0.00000000e+00  0.00000000e+00    0.00000000e+00  0.00000000e+00  0.00000000e+00 0
-4.77005845e+00  5.09225393e+00  1.04827432e+01    0.00000000e+00  0.00000000e+00  0.00000000e+00    0.00000000e+00  0.00000000e+00  0.00000000e+00 0
-4.45907288e+00  4.93967920e+00  9.55762229e+00    0.00000000e+00  0.00000000e+00  0.00000000e+00    0.00000000e+00  0.00000000e+00  0.00000000e+00 0
 6.91153063e+00  2.02253396e+00  1.08608251e+01    0.00000000e+00  0.00000000e+00  0.00000000e+00    0.00000000e+00  0.00000000e+00  0.00000000e+00 0
 6.83148591e+00  1.84607694e+00  9.96465190e+00    0.00000000e+00  0.00000000e+00  0.00000000e+00    0.00000000e+00  0.00000000e+00  0.00000000e+00 0
 6.97385558e+00  1.65596166e+00  9.11797418e+00    0.00000000e+00  0.00000000e+00  0.00000000e+00    0.00000000e+00  0.00000000e+00  0.00000000e+00 0
-1.77592808e+00 -6.43140033e+00  7.14620741e+00    0.00000000e+00  0.00000000e+00  0.00000000e+00    0.00000000e+00  0.00000000e+00  0.00000000e+00 0
-1.62867950e+00 -6.63336967e+00  8.04948350e+00    0.00000000e+00  0.00000000e+00  0.00000000e+00    0.00000000e+00  0.00000000e+00  0.00000000e+00 0
-1.70592423e+00 -6.58003765e+00  9.04119850e+00    0.00000000e+00  0.00000000e+00  0.00000000e+00    0.00000000e+00  0.00000000e+00  0.00000000e+00 0
-3.58216431e+00  6.33936262e+00  6.68150466e+00    0.00000000e+00  0.00000000e+00  0.00000000e+00    0.00000000e+00  0.00000000e+00  0.00000000e+00 0
-3.44218690e+00  6.11423577e+00  7.52077328e+00    0.00000000e+00  0.00000000e+00  0.00000000e+00    0.00000000e+00  0.00000000e+00  0.00000000e+00 0
-3.40219693e+00  6.17586661e+00  8.45860138e+00    0.00000000e+00  0.00000000e+00  0.00000000e+00    0.00000000e+00  0.00000000e+00  0.00000000e+00 0
 4.40123752e+00 -4.00373689e+00  7.54397932e+00    0.00000000e+00  0.00000000e+00  0.00000000e+00    0.00000000e+00  0.00000000e+00  0.00000000e+00 0
 4.14754009e+00 -3.75225751e+00  8.36945291e+00    0.00000000e+00  0.00000000e+00  0.00000000e+00    0.00000000e+00  0.00000000e+00  0.00000000e+00 0
 4.03046064e+00 -3.22671040e+00  9.18410410e+00    0.00000000e+00  0.00000000e+00  0.00000000e+00    0.00000000e+00  0.00000000e+00  0.00000000e+00 0
-5.15605972e+00  3.19756477e+00  6.99454325e+00    0.00000000e+00  0.00000000e+00  0.00000000e+00    0.00000000e+00  0.00000000e+00  0.00000000e+00 0
-5.23668809e+00  2.80728554e+00  7.78838690e+00    0.00000000e+00  0.00000000e+00  0.00000000e+00    0.00000000e+00  0.00000000e+00  0.00000000e+00 0
-5.75828192e+00  2.29203279e+00  8.42535764e+00    0.00000000e+00  0.00000000e+00  0.00000000e+00    0.00000000e+00  0.00000000e+00  0.00000000e+00 0
 4.78462104e+00 -1.72570606e+00  7.41627391e+00    0.00000000e+00  0.00000000e+00  0.00000000e+00    0.00000000e+00  0.00000000e+00  0.00000000e+00 0
 4.79998673e+00 -1.63090245e+00  8.37463241e+00    0.00000000e+00  0.00000000e+00  0.00000000e+00    0.00000000e+00  0.00000000e+00  0.00000000e+00 0
 5.10172735e+00 -2.03299440e+00  9.13115189e+00    0.00000000e+00  0.00000000e+00  0.00000000e+00    0.00000000e+00  0.00000000e+00  0.00000000e+00 0
-6.14379459e+00 -7.31580667e+00  1.05077084e+01    0.00000000e+00  0.00000000e+00  0.00000000e+00    0.00000000e+00  0.00000000e+00  0.00000000e+00 0
-6.09959422e+00 -6.68816660e+00  9.84220008e+00    0.00000000e+00  0.00000000e+00  0.00000000e+00    0.00000000e+00  0.00000000e+00  0.00000000e+00 0
-5.51505714e+00 -6.39860120e+00  9.18218885e+00    0.00000000e+00  0.00000000e+00  0.00000000e+00    0.00000000e+00  0.00000000e+00  0.00000000e+00 0
 1.73304914e+00  6.12098947e+00  1.14336211e+01    0.00000000e+00  0.00000000e+00  0.00000000e+00    0.00000000e+00  0.00000000e+00  0.00000000e+00 0
 1.86152774e+00  6.03493521e+00  1.04967945e+01    0.00000000e+00  0.00000000e+00  0.00000000e+00    0.00000000e+00  0.00000000e+00  0.00000000e+00 0
 1.83902049e+00  5.93318727e+00  9.54375487e+00    0.00000000e+00  0.00000000e+00  0.00000000e+00    0.00000000e+00  0.00000000e+00  0.00000000e+00 0
-7.72861341e+00 -5.98371615e+00  1.13008619e+01    0.00000000e+00  0.00000000e+00  0.00000000e+00    0.00000000e+00  0.00000000e+00  0.00000000e+00 0
-7.75429722e+00 -5.68100499e+00  1.04254284e+01    0.00000000e+00  0.00000000e+00  0.00000000e+00    0.00000000e+00  0.00000000e+00  0.00000000e+00 0
-7.73517482e+00 -5.17676171e+00  9.64175622e+00    0.00000000e+00  0.00000000e+00  0.00000000e+00    0.00000000e+00  0.00000000e+00  0.00000000e+00 0
 7.17519577e+00 -3.51212767e+00  7.36199919e+00    0.00000000e+00  0.00000000e+00  0.00000000e+00    0.00000000e+00  0.00000000e+00  0.00000000e+00 0
 7.28433534e+00 -3.27874864e+00  8.26585924e+00    0.00000000e+00  0.00000000e+00  0.00000000e+00    0.00000000e+00  0.00000000e+00  0.00000000e+00 0
 7.19736202e+00 -3.06684289e+00  9.18725528e+00    0.00000000e+00  0.00000000e+00  0.00000000e+00    0.00000000e+00  0.00000000e+00  0.00000000e+00 0
 3.98235625e+00  3.18240933e+00  7.10863023e+00    0.00000000e+00  0.00000000e+00  0.00000000e+00    0.00000000e+00  0.00000000e+00  0.00000000e+00 0
 3.99074632e+00  3.31586833e+00  7.96915214e+00    0.00000000e+00  0.00000000e+00  0.00000000e+00    0.00000000e+00  0.00000000e+00  0.00000000e+00 0
 3.80239038e+00  3.56711907e+00  8.85976711e+00    0.00000000e+00  0.00000000e+00  0.00000000e+00    0.00000000e+00  0.00000000e+00  0.00000000e+00 0
-2.74032361e+00 -6.67215337e+00  6.81454074e+00    0.00000000e+00  0.00000000e+00  0.00000000e+00    0.00000000e+00  0.00000000e+00  0.00000000e+00 0
-2.92714206e+00 -6.46482372e+00  7.70438845e+00    0.00000000e+00  0.00000000e+00  0.00000000e+00    0.00000000e+00  0.00000000e+00  0.00000000e+00 0
-2.59415585e+00 -6.32032943e+00  8.56012496e+00    0.00000000e+00  0.00000000e+00  0.00000000e+00    0.00000000e+00  0.00000000e+00  0.00000000e+00 0
 6.66264804e+00  5.56812695e-01  6.25225064e+00    0.00000000e+00  0.00000000e+00  0.00000000e+00    0.00000000e+00  0.00000000e+00  0.00000000e+00 0
 6.78854223e+00  5.53426834e-01  7.24314732e+00    0.00000000e+00  0.00000000e+00  0.00000000e+00    0.00000000e+00  0.00000000e+00  0.00000000e+00 0
 7.10024032e+00  5.37196581e-01  8.09734449e+00    0.00000000e+00  0.00000000e+00  0.00000000e+00    0.00000000e+00  0.00000000e+00  0.00000000e+00 0
 2.68588853e+00  4.52425463e+00  7.13368522e+00    0.00000000e+00  0.00000000e+00  0.00000000e+00    0.00000000e+00  0.00000000e+00  0.00000000e+00 0
 2.75505577e+00  4.42102431e+00  8.05381480e+00    0.00000000e+00  0.00000000e+00  0.00000000e+00    0.00000000e+00  0.00000000e+00  0.00000000e+00 0
 2.75072208e+00  4.37117144e+00  8.98326545e+00    0.00000000e+00  0.00000000e+00  0.00000000e+00    0.00000000e+00  0.00000000e+00  0.00000000e+00 0
 6.65252287e+00 -4.12913520e+00  1.23569191e+01    0.00000000e+00  0.00000000e+00  0.00000000e+00    0.00000000e+00  0.00000000e+00  0.00000000e+00 0
 6.42576329e+00 -4.07101289e+00  1.14408279e+01    0.00000000e+00  0.00000000e+00  0.00000000e+00    0.00000000e+00  0.00000000e+00  0.00000000e+00 0
 6.26410271e+00 -4.10216889e+00  1.04760673e+01    0.00000000e+00  0.00000000e+00  0.00000000e+00    0.00000000e+00  0.00000000e+00  0.00000000e+00 0
 4.36270438e-01 -2.85492688e+00  1.14771458e+01    0.00000000e+00  0.00000000e+00  0.00000000e+00    0.00000000e+00  0.00000000e+00  0.00000000e+00 0
 6.44032822e-01 -2.90820455e+00  1.05650991e+01    0.00000000e+00  0.00000000e+00  0.00000000e+00    0.00000000e+00  0.00000000e+00  0.00000000e+00 0
 9.59642342e-01 -3.01182816e+00  9.67595869e+00    0.00000000e+00  0.00000000e+00  0.00000000e+00    0.00000000e+00  0.00000000e+00  0.00000000e+00 0
 3.90381852e+00 -3.00131768e-01  1.05979034e+01    0.00000000e+00  0.00000000e+00  0.00000000e+00    0.00000000e+00  0.00000000e+00  0.00000000e+00 0
 3.97502029e+00 -2.12531318e-01  9.71160324e+00    0.00000000e+00  0.00000000e+00  0.00000000e+00    0.00000000e+00  0.00000000e+00  0.00000000e+00 0
 3.80435404e+00  2.78024975e-01  8.89935067e+00    0.00000000e+00  0.00000000e+00  0.00000000e+00    0.00000000e+00  0.00000000e+00  0.00000000e+00 0
 6.84652671e+00  8.08955017e-02  1.09452993e+01    0.00000000e+00  0.00000000e+00  0.00000000e+00    0.00000000e+00  0.00000000e+00  0.00000000e+00 0
 7.00725905e+00  1.90652667e-01  1.00276302e+01    0.00000000e+00  0.00000000e+00  0.00000000e+00    0.00000000e+00  0.00000000e+00  0.00000000e+00 0
 6.90102543e+00  5.51733044e-01  9.21468542e+00    0.00000000e+00  0.00000000e+00  0.00000000e+00    0.00000000e+00  0.00000000e+00  0.00000000e+00 0
 6.43572121e+00  7.64070011e+00  1.12583300e+01    0.00000000e+00  0.00000000e+00  0.00000000e+00    0.00000000e+00  0.00000000e+00  0.00000000e+00 0
 5.88031607e+00  7.94717157e+00  1.04993452e+01    0.00000000e+00  0.00000000e+00  0.00000000e+00    0.00000000e+00  0.00000000e+00  0.00000000e+00 0
 5.20724769e+00  8.55831532e+00  1.01794782e+01    0.00000000e+00  0.00000000e+00  0.00000000e+00    0.00000000e+00  0.00000000e+00  0.00000000e+00 0
-2.38240828e+00 -3.42045028e+00  1.19857316e+01    0.00000000e+00  0.00000000e+00  0.00000000e+00    0.00000000e+00  0.00000000e+00  0.00000000e+00 0
-2.15999762e+00 -3.53502419e+00  1.10984346e+01    0.00000000e+00  0.00000000e+00  0.00000000e+00    0.00000000e+00  0.00000000e+00  0.00000000e+00 0
-2.44552266e+00 -3.18981854e+00  1.02587403e+01    0.00000000e+00  0.00000000e+00  0.00000000e+00    0.00000000e+00  0.00000000e+00  0.00000000e+00 0
-8.20826701e+00  1.67241795e+00  6.07485307e+00    0.00000000e+00  0.00000000e+00  0.00000000e+00    0.00000000e+00  0.00000000e+00  0.00000000e+00 0
-8.30613923e+00  1.99484025e+00  7.00275683e+00    0.00000000e+00  0.00000000e+00  0.00000000e+00    0.00000000e+00  0.00000000e+00  0.00000000e+00 0
-8.34518298e+00  2.31136782e+00  7.92815492e+00    0.00000000e+00  0.00000000e+00  0.00000000e+00    0.00000000e+00  0.00000000e+00  0.00000000e+00 0
 2.48526284e+00  1.39603045e+00  7.01463240e+00    0.00000000e+00  0.00000000e+00  0.00000000e+00    0.00000000e+00  0.00000000e+00  0.00000000e+00 0
 2.30650369e+00  1.18494271e+00  7.96888836e+00    0.00000000e+00  0.00000000e+00  0.00000000e+00    0.00000000e+00  0.00000000e+00  0.00000000e+00 0
 1.98745202e+00  1.22854904e+00  8.82907098e+00    0.00000000e+00  0.00000000e+00  0.00000000e+00    0.00000000e+00  0.00000000e+00  0.00000000e+00 0
 3.16515329e+00 -6.11864408e+00  1.26085366e+01    0.00000000e+00  0.00000000e+00  0.00000000e+00    0.00000000e+00  0.00000000e+00  0.00000000e+00 0
 2.74961776e+00 -6.20911888e+00  1.17349600e+01    0.00000000e+00  0.00000000e+00  0.00000000e+00    0.00000000e+00  0.00000000e+00  0.00000000e+00 0
 2.44050373e+00 -6.27850846e+00  1.08307457e+01    0.00000000e+00  0.00000000e+00  0.00000000e+00    0.00000000e+00  0.00000000e+00  0.00000000e+00 0
 7.26106565e+00  7.31391737e+00  9.40632419e+00    0.00000000e+00  0.00000000e+00  0.00000000e+00    0.00000000e+00  0.00000000e+00  0.00000000e+00 0
 6.54266023e+00  6.70995930e+00  9.58598275e+00    0.00000000e+00  0.00000000e+00  0.00000000e+00    0.00000000e+00  0.00000000e+00  0.00000000e+00 0
 5.61570493e+00  6.51030661e+00  9.62151749e+00    0.00000000e+00  0.00000000e+00  0.00000000e+00    0.00000000e+00  0.00000000e+00  0.00000000e+00 0
 4.53083048e+00  5.27761115e+00  1.14407218e+01    0.00000000e+00  0.00000000e+00  0.00000000e+00    0.00000000e+00  0.00000000e+00  0.00000000e+00 0
 4.12396021e+00  5.12756515e+00  1.06686994e+01    0.00000000e+00  0.00000000e+00  0.00000000e+00    0.00000000e+00  0.00000000e+00  0.00000000e+00 0
 3.73936291e+00  5.28957070e+00  9.68909928e+00    0.00000000e+00  0.00000000e+00  0.00000000e+00    0.00000000e+00  0.00000000e+00  0.00000000e+00 0
-1.54738805e+00 -2.75321957e+00  1.17189633e+01    0.00000000e+00  0.00000000e+00  0.00000000e+00    0.00000000e+00  0.00000000e+00  0.00000000e+00 0
-1.32771468e+00 -2.77934910e+00  1.08494443e+01    0.00000000e+00  0.00000000e+00  0.00000000e+00    0.00000000e+00  0.00000000e+00  0.00000000e+00 0
-1.46441114e+00 -2.63256833e+00  9.94663937e+00    0.00000000e+00  0.00000000e+00  0.00000000e+00    0.00000000e+00  0.00000000e+00  0.00000000e+00 0
 6.64296036e+00 -5.26138720e+00  1.19701982e+01    0.00000000e+00  0.00000000e+00  0.00000000e+00    0.00000000e+00  0.00000000e+00  0.00000000e+00 0
 6.50973400e+00 -5.19304099e+00  1.10824188e+01    0.00000000e+00  0.00000000e+00  0.00000000e+00    0.00000000e+00  0.00000000e+00  0.00000000e+00 0
 6.68278531e+00 -5.05935430e+00  1.02366094e+01    0.00000000e+00  0.00000000e+00  0.00000000e+00    0.00000000e+00  0.00000000e+00  0.00000000e+00 0
-8.14369748e+00  6.78645462e-01  6.43284615e+00    0.00000000e+00  0.00000000e+00  0.00000000e+00    0.00000000e+00  0.00000000e+00  0.00000000e+00 0
-7.70894896e+00  1.07021489e+00  7.12811202e+00    0.00000000e+00  0.00000000e+00  0.00000000e+00    0.00000000e+00  0.00000000e+00  0.00000000e+00 0
-7.56904408e+00  1.77151663e+00  7.77727249e+00    0.00000000e+00  0.00000000e+00  0.00000000e+00    0.00000000e+00  0.00000000e+00  0.00000000e+00 0
 2.32213410e+00  5.13606433e+00  1.10565929e+01    0.00000000e+00  0.00000000e+00  0.00000000e+00    0.00000000e+00  0.00000000e+00  0.00000000e+00 0
 2.00132875e+00  5.06280266e+00  1.02067410e+01    0.00000000e+00  0.00000000e+00  0.00000000e+00    0.00000000e+00  0.00000000e+00  0.00000000e+00 0
 1.78371245e+00  4.87109071e+00  9.32400481e+00    0.00000000e+00  0.00000000e+00  0.00000000e+00    0.00000000e+00  0.00000000e+00  0.00000000e+00 0
-1.46254537e+00 -7.83937588e+00  1.13623861e+01    0.00000000e+00  0.00000000e+00  0.00000000e+00    0.00000000e+00  0.00000000e+00  0.00000000e+00 0
-1.33324921e+00 -8.17373442e+00  1.05848643e+01    0.00000000e+00  0.00000000e+00  0.00000000e+00    0.00000000e+00  0.00000000e+00  0.00000000e+00 0
-1.67501997e+00 -8.31100671e+00  9.73708885e+00    0.00000000e+00  0.00000000e+00  0.00000000e+00    0.00000000e+00  0.00000000e+00  0.00000000e+00 0
-3.59353944e+00 -6.12606907e+00  1.11933032e+01    0.00000000e+00  0.00000000e+00  0.00000000e+00    0.00000000e+00  0.00000000e+00  0.00000000e+00 0
-3.30782239e+00 -6.22584236e+00  1.03407872e+01    0.00000000e+00  0.00000000e+00  0.00000000e+00    0.00000000e+00  0.00000000e+00  0.00000000e+00 0
-3.09755386e+00 -6.45982436e+00  9.44911326e+00    0.00000000e+00  0.00000000e+00  0.00000000e+00    0.00000000e+00  0.00000000e+00  0.00000000e+00 0
 4.91267763e+00  5.09511502e+00  6.23945495e+00    0.00000000e+00  0.00000000e+00  0.00000000e+00    0.00000000e+00  0.00000000e+00  0.00000000e+00 0
 5.11445416e+00  4.83138394e+00  7.07057205e+00    0.00000000e+00  0.00000000e+00  0.00000000e+00    0.00000000e+00  0.00000000e+00  0.00000000e+00 0
 4.90898584e+00  4.30985379e+00  7.79606152e+00    0.00000000e+00  0.00000000e+00  0.00000000e+00    0.00000000e+00  0.00000000e+00  0.00000000e+00 0
-1.07876110e+00 -8.44201978e+00  7.21589230e+00    0.00000000e+00  0.00000000e+00  0.00000000e+00    0.00000000e+00  0.00000000e+00  0.00000000e+00 0
-9.61771040e-01 -8.42095486e+00  8.13833209e+00    0.00000000e+00  0.00000000e+00  0.00000000e+00    0.00000000e+00  0.00000000e+00  0.00000000e+00 0
-9.80946940e-01 -8.59869480e+00  9.03998868e+00    0.00000000e+00  0.00000000e+00  0.00000000e+00    0.00000000e+00  0.00000000e+00  0.00000000e+00 0
 7.31924068e-01 -6.05782258e-01  6.93090935e+00    0.00000000e+00  0.00000000e+00  0.00000000e+00    0.00000000e+00  0.00000000e+00  0.00000000e+00 0
 1.68951149e-01 -6.12947584e-01  7.73990143e+00    0.00000000e+00  0.00000000e+00  0.00000000e+00    0.00000000e+00  0.00000000e+00  0.00000000e+00 0
-4.57440820e-01 -6.23437625e-01  8.50289581e+00    0.00000000e+00  0.00000000e+00  0.00000000e+00    0.00000000e+00  0.00000000e+00  0.00000000e+00 0
-2.07694725e+00  3.77599600e+00  1.12123858e+01    0.00000000e+00  0.00000000e+00  0.00000000e+00    0.00000000e+00  0.00000000e+00  0.00000000e+00 0
-1.80094370e+00  4.00200348e+00  1.03576704e+01    0.00000000e+00  0.00000000e+00  0.00000000e+00    0.00000000e+00  0.00000000e+00  0.00000000e+00 0
-1.87748273e+00  3.88285045e+00  9.46458615e+00    0.00000000e+00  0.00000000e+00  0.00000000e+00    0.00000000e+00  0.00000000e+00  0.00000000e+00 0
 1.87553601e+00  7.11752727e+00  1.18618227e+01    0.00000000e+00  0.00000000e+00  0.00000000e+00    0.00000000e+00  0.00000000e+00  0.00000000e+00 0
 1.61363827e+00  6.96672316e+00  1.09491974e+01    0.00000000e+00  0.00000000e+00  0.00000000e+00    0.00000000e+00  0.00000000e+00  0.00000000e+00 0
 1.47013320e+00  6.94518625e+00  1.00125285e+01    0.00000000e+00  0.00000000e+00  0.00000000e+00    0.00000000e+00  0.00000000e+00  0.00000000e+00 0
 2.96239355e+00 -3.87171705e+00  7.04939778e+00    0.00000000e+00  0.00000000e+00  0.00000000e+00    0.00000000e+00  0.00000000e+00  0.00000000e+00 0
 2.84664513e+00 -3.74382716e+00  7.92127317e+00    0.00000000e+00  0.00000000e+00  0.00000000e+00    0.00000000e+00  0.00000000e+00  0.00000000e+00 0
 2.48994770e+00 -3.76530134e+00  8.73607920e+00    0.00000000e+00  0.00000000e+00  0.00000000e+00    0.00000000e+00  0.00000000e+00  0.00000000e+00 0
-6.35494166e+00  8.96815529e-01  6.02139101e+00    0.00000000e+00  0.00000000e+00  0.00000000e+00    0.00000000e+00  0.00000000e+00  0.00000000e+00 0
-6.59859929e+00  7.84383249e-01  6.90983421e+00    0.00000000e+00  0.00000000e+00  0.00000000e+00    0.00000000e+00  0.00000000e+00  0.00000000e+00 0
-6.66928816e+00  7.39425051e-01  7.86644496e+00    0.00000000e+00  0.00000000e+00  0.00000000e+00    0.00000000e+00  0.00000000e+00  0.00000000e+00 0
 6.46602792e-01 -3.57180633e+00  6.88993814e+00    0.00000000e+00  0.00000000e+00  0.00000000e+00    0.00000000e+00  0.00000000e+00  0.00000000e+00 0
 8.39727834e-01 -3.63962420e+00  7.86539304e+00    0.00000000e+00  0.00000000e+00  0.00000000e+00    0.00000000e+00  0.00000000e+00  0.00000000e+00 0
 1.06170868e+00 -3.39247007e+00  8.71124350e+00    0.00000000e+00  0.00000000e+00  0.00000000e+00    0.00000000e+00  0.00000000e+00  0.00000000e+00 0
 7.93134969e+00 -6.23049186e+00  7.70704113e+00    0.00000000e+00  0.00000000e+00  0.00000000e+00    0.00000000e+00  0.00000000e+00  0.00000000e+00 0
 7.89024963e+00 -5.45502488e+00  8.23002439e+00    0.00000000e+00  0.00000000e+00  0.00000000e+00    0.00000000e+00  0.00000000e+00  0.00000000e+00 0
 7.94621880e+00 -5.05622219e+00  9.07657748e+00    0.00000000e+00  0.00000000e+00  0.00000000e+00    0.00000000e+00  0.00000000e+00  0.00000000e+00 0
-1.01093407e+00  8.35313511e-01  6.69679951e+00    0.00000000e+00  0.00000000e+00  0.00000000e+00    0.00000000e+00  0.00000000e+00  0.00000000e+00 0
-8.02784074e-01  1.26137348e+00  7.46283395e+00    0.00000000e+00  0.00000000e+00  0.00000000e+00    0.00000000e+00  0.00000000e+00  0.00000000e+00 0
-8.11677852e-01  1.32984456e+00  8.41873629e+00    0.00000000e+00  0.00000000e+00  0.00000000e+00    0.00000000e+00  0.00000000e+00  0.00000000e+00 0
-2.40860855e+00 -8.47596216e+00  1.14616013e+01    0.00000000e+00  0.00000000e+00  0.00000000e+00    0.00000000e+00  0.00000000e+00  0.00000000e+00 0
-2.34802067e+00 -8.32049681e+00  1.05526827e+01    0.00000000e+00  0.00000000e+00  0.00000000e+00    0.00000000e+00  0.00000000e+00  0.00000000e+00 0
-2.64288117e+00 -8.17083020e+00  9.67977190e+00    0.00000000e+00  0.00000000e+00  0.00000000e+00    0.00000000e+00  0.00000000e+00  0.00000000e+00 0
-2.75069708e+00  6.83637519e+00  7.08077238e+00    0.00000000e+00  0.00000000e+00  0.00000000e+00    0.00000000e+00  0.00000000e+00  0.00000000e+00 0
-2.41735068e+00  6.66966075e+00  7.98880970e+00    0.00000000e+00  0.00000000e+00  0.00000000e+00    0.00000000e+00  0.00000000e+00  0.00000000e+00 0
-2.07544859e+00  6.18186158e+00  8.72799530e+00    0.00000000e+00  0.00000000e+00  0.00000000e+00    0.00000000e+00  0.00000000e+00  0.00000000e+00 0
-3.99692778e+00 -1.19073565e+00  1.14451189e+01    0.00000000e+00  0.00000000e+00  0.00000000e+00    0.00000000e+00  0.00000000e+00  0.00000000e+00 0
-4.04439583e+00 -1.20278930e+00  1.04242778e+01    0.00000000e+00  0.00000000e+00  0.00000000e+00    0.00000000e+00  0.00000000e+00  0.00000000e+00 0
-4.18227405e+00 -1.05910846e+00  9.46233308e+00    0.00000000e+00  0.00000000e+00  0.00000000e+00    0.00000000e+00  0.00000000e+00  0.00000000e+00 0
 6.12338937e+00  4.65222573e+00  7.22997348e+00    0.00000000e+00  0.00000000e+00  0.00000000e+00    0.00000000e+00  0.00000000e+00  0.00000000e+00 0
 6.34563470e+00  3.87430067e+00  7.84888407e+00    0.00000000e+00  0.00000000e+00  0.00000000e+00    0.00000000e+00  0.00000000e+00  0.00000000e+00 0
 6.36650941e+00  3.13339203e+00  8.38644263e+00    0.00000000e+00  0.00000000e+00  0.00000000e+00    0.00000000e+00  0.00000000e+00  0.00000000e+00 0
-7.02616621e+00  3.98517926e+00  1.10259887e+01    0.00000000e+00  0.00000000e+00  0.00000000e+00    0.00000000e+00  0.00000000e+00  0.00000000e+00 0
-6.55799540e+00  4.11113179e+00  1.02364027e+01    0.00000000e+00  0.00000000e+00  0.00000000e+00    0.00000000e+00  0.00000000e+00  0.00000000e+00 0
-6.25878149e+00  4.14220520e+00  9.28984686e+00    0.00000000e+00  0.00000000e+00  0.00000000e+00    0.00000000e+00  0.00000000e+00  0.00000000e+00 0
 3.54155328e+00  1.19890415e-01  6.63432976e+00    0.00000000e+00  0.00000000e+00  0.00000000e+00    0.00000000e+00  0.00000000e+00  0.00000000e+00 0
 3.46142488e+00  2.24352908e-01  7.58690366e+00    0.00000000e+00  0.00000000e+00  0.00000000e+00    0.00000000e+00  0.00000000e+00  0.00000000e+00 0
 2.89022361e+00  4.34903644e-01  8.32688273e+00    0.00000000e+00  0.00000000e+00  0.00000000e+00    0.00000000e+00  0.00000000e+00  0.00000000e+00 0
-4.63615197e-01 -8.23362680e+00  1.17160020e+01    0.00000000e+00  0.00000000e+00  0.00000000e+00    0.00000000e+00  0.00000000e+00  0.00000000e+00 0
-2.75582771e-01 -8.32500667e+00  1.08432136e+01    0.00000000e+00  0.00000000e+00  0.00000000e+00    0.00000000e+00  0.00000000e+00  0.00000000e+00 0
-3.57823582e-01 -8.29843773e+00  9.90884144e+00    0.00000000e+00  0.00000000e+00  0.00000000e+00    0.00000000e+00  0.00000000e+00  0.00000000e+00 0
 3.43741823e-01 -7.73955085e+00  1.15338441e+01    0.00000000e+00  0.00000000e+00  0.00000000e+00    0.00000000e+00  0.00000000e+00  0.00000000e+00 0
 4.50712209e-01 -7.46946865e+00  1.06519038e+01    0.00000000e+00  0.00000000e+00  0.00000000e+00    0.00000000e+00  0.00000000e+00  0.00000000e+00 0
 3.17879109e-02 -7.12155914e+00  9.87908648e+00    0.00000000e+00  0.00000000e+00  0.00000000e+00    0.00000000e+00  0.00000000e+00  0.00000000e+00 0
 7.31657481e-01 -5.63819146e+00  1.19490454e+01    0.00000000e+00  0.00000000e+00  0.00000000e+00    0.00000000e+00  0.00000000e+00  0.00000000e+00 0
 7.16659634e-01 -5.19013194e+00  1.11253468e+01    0.00000000e+00  0.00000000e+00  0.00000000e+00    0.00000000e+00  0.00000000e+00  0.00000000e+00 0
 6.85792359e-01 -4.96379739e+00  1.02509874e+01    0.00000000e+00  0.00000000e+00  0.00000000e+00    0.00000000e+00  0.00000000e+00  0.00000000e+00 0
 7.24882672e+00  1.61809543e+00  6.32153899e+00    0.00000000e+00  0.00000000e+00  0.00000000e+00    0.00000000e+00  0.00000000e+00  0.00000000e+00 0
 7.28716006e+00  1.58393064e+00  7.31549672e+00    0.00000000e+00  0.00000000e+00  0.00000000e+00    0.00000000e+00  0.00000000e+00  0.00000000e+00 0
 7.57274544e+00  1.48993401e+00  8.19145775e+00    0.00000000e+00  0.00000000e+00  0.00000000e+00    0.00000000e+00  0.00000000e+00  0.00000000e+00 0
 8.21823349e+00 -1.12871487e+00  1.15836204e+01    0.00000000e+00  0.00000000e+00  0.00000000e+00    0.00000000e+00  0.00000000e+00  0.00000000e+00 0
 8.27759377e+00 -1.03545467e+00  1.07086727e+01    0.00000000e+00  0.00000000e+00  0.00000000e+00    0.00000000e+00  0.00000000e+00  0.00000000e+00 0
 8.20709842e+00 -1.19268791e+00  9.81925118e+00    0.00000000e+00  0.00000000e+00  0.00000000e+00    0.00000000e+00  0.00000000e+00  0.00000000e+00 0
-3.80858720e+00 -8.14163546e+00  7.08003626e+00    0.00000000e+00  0.00000000e+00  0.00000000e+00    0.00000000e+00  0.00000000e+00  0.00000000e+00 0
-3.38611728e+00 -8.16187773e+00  7.90248941e+00    0.00000000e+00  0.00000000e+00  0.00000000e+00    0.00000000e+00  0.00000000e+00  0.00000000e+00 0
-2.82994271e+00 -8.22010375e+00  8.66966425e+00    0.00000000e+00  0.00000000e+00  0.00000000e+00    0.00000000e+00  0.00000000e+00  0.00000000e+00 0
 3.55685979e+00 -3.82375360e+00  1.13394488e+01    0.00000000e+00  0.00000000e+00  0.00000000e+00    0.00000000e+00  0.00000000e+00  0.00000000e+00 0
 3.49001734e+00 -3.66205375e+00  1.04610175e+01    0.00000000e+00  0.00000000e+00  0.00000000e+00    0.00000000e+00  0.00000000e+00  0.00000000e+00 0
 3.26039890e+00 -3.85915823e+00  9.55148967e+00    0.00000000e+00  0.00000000e+00  0.00000000e+00    0.00000000e+00  0.00000000e+00  0.00000000e+00 0
-8.81667603e-01  6.44714729e+00  6.52997342e+00    0.00000000e+00  0.00000000e+00  0.00000000e+00    0.00000000e+00  0.00000000e+00  0.00000000e+00 0
-1.14756032e+00  6.21386674e+00  7.35751896e+00    0.00000000e+00  0.00000000e+00  0.00000000e+00    0.00000000e+00  0.00000000e+00  0.00000000e+00 0
-1.20172429e+00  6.11967283e+00  8.29531913e+00    0.00000000e+00  0.00000000e+00  0.00000000e+00    0.00000000e+00  0.00000000e+00  0.00000000e+00 0
 3.59362724e+00  2.15213444e+00  1.12142545e+01    0.00000000e+00  0.00000000e+00  0.00000000e+00    0.00000000e+00  0.00000000e+00  0.00000000e+00 0
 3.49059111e+00  2.46513953e+00  1.03569126e+01    0.00000000e+00  0.00000000e+00  0.00000000e+00    0.00000000e+00  0.00000000e+00  0.00000000e+00 0
 3.34625878e+00  2.64498062e+00  9.46484634e+00    0.00000000e+00  0.00000000e+00  0.00000000e+00    0.00000000e+00  0.00000000e+00  0.00000000e+00 0
-5.02604817e+00 -2.84930415e-01  6.09518238e+00    0.00000000e+00  0.00000000e+00  0.00000000e+00    0.00000000e+00  0.00000000e+00  0.00000000e+00 0
-5.15309625e+00 -3.08401037e-01  7.02144877e+00    0.00000000e+00  0.00000000e+00  0.00000000e+00    0.00000000e+00  0.00000000e+00  0.00000000e+00 0
-5.15814442e+00 -5.34321252e-01  7.97536717e+00    0.00000000e+00  0.00000000e+00  0.00000000e+00    0.00000000e+00  0.00000000e+00  0.00000000e+00 0
-3.31021165e+00 -1.29990969e+00  6.64271506e+00    0.00000000e+00  0.00000000e+00  0.00000000e+00    0.00000000e+00  0.00000000e+00  0.00000000e+00 0
-3.12589978e+00 -1.40087775e+00  7.58183340e+00    0.00000000e+00  0.00000000e+00  0.00000000e+00    0.00000000e+00  0.00000000e+00  0.00000000e+00 0
-3.19072458e+00 -1.55556370e+00  8.56050308e+00    0.00000000e+00  0.00000000e+00  0.00000000e+00    0.00000000e+00  0.00000000e+00  0.00000000e+00 0
 3.25797020e+00  2.26321042e+00  6.75198016e+00    0.00000000e+00  0.00000000e+00  0.00000000e+00    0.00000000e+00  0.00000000e+00  0.00000000e+00 0
 3.67220711e+00  2.27810846e+00  7.57097297e+00    0.00000000e+00  0.00000000e+00  0.00000000e+00    0.00000000e+00  0.00000000e+00  0.00000000e+00 0
 3.65372734e+00  2.43768244e+00  8.53996458e+00    0.00000000e+00  0.00000000e+00  0.00000000e+00    0.00000000e+00  0.00000000e+00  0.00000000e+00 0
 5.13938804e+00 -4.64634720e-01  6.50701517e+00    0.00000000e+00  0.00000000e+00  0.00000000e+00    0.00000000e+00  0.00000000e+00  0.00000000e+00 0
 5.11741126e+00 -1.40182032e-01  7.37792720e+00    0.00000000e+00  0.00000000e+00  0.00000000e+00    0.00000000e+00  0.00000000e+00  0.00000000e+00 0
 5.33237209e+00  9.24664498e-02  8.35992903e+00    0.00000000e+00  0.00000000e+00  0.00000000e+00    0.00000000e+00  0.00000000e+00  0.00000000e+00 0
-5.72145992e+00 -1.31887155e+00  6.73814959e+00    0.00000000e+00  0.00000000e+00  0.00000000e+00    0.00000000e+00  0.00000000e+00  0.00000000e+00 0
-5.92579726e+00 -1.46309129e+00  7.62049770e+00    0.00000000e+00  0.00000000e+00  0.00000000e+00    0.00000000e+00  0.00000000e+00  0.00000000e+00 0
-6.02401656e+00 -1.58005012e+00  8.54201221e+00    0.00000000e+00  0.00000000e+00  0.00000000e+00    0.00000000e+00  0.00000000e+00  0.00000000e+00 0
-7.05048079e+00 -6.42170971e+00  7.54512202e+00    0.00000000e+00  0.00000000e+00  0.00000000e+00    0.00000000e+00  0.00000000e+00  0.00000000e+00 0
-6.98758994e+00 -5.61005665e+00  7.99191902e+00    0.00000000e+00  0.00000000e+00  0.00000000e+00    0.00000000e+00  0.00000000e+00  0.00000000e+00 0
-6.61774964e+00 -4.82671956e+00  8.37497895e+00    0.00000000e+00  0.00000000e+00  0.00000000e+00    0.00000000e+00  0.00000000e+00  0.00000000e+00 0
-3.98684109e+00  1.00025326e+00  1.10776176e+01    0.00000000e+00  0.00000000e+00  0.00000000e+00    0.00000000e+00  0.00000000e+00  0.00000000e+00 0
-3.87402482e+00  5.82476866e-01  1.02309716e+01    0.00000000e+00  0.00000000e+00  0.00000000e+00    0.00000000e+00  0.00000000e+00  0.00000000e+00 0
-3.87715063e+00  4.30494840e-01  9.30558092e+00    0.00000000e+00  0.00000000e+00  0.00000000e+00    0.00000000e+00  0.00000000e+00  0.00000000e+00 0
 5.85898305e-01 -5.55874683e+00  7.60057450e+00    0.00000000e+00  0.00000000e+00  0.00000000e+00    0.00000000e+00  0.00000000e+00  0.00000000e+00 0
 3.98186521e-01 -5.55324915e+00  8.46617903e+00    0.00000000e+00  0.00000000e+00  0.00000000e+00    0.00000000e+00  0.00000000e+00  0.00000000e+00 0
 3.45752393e-01 -5.53715035e+00  9.37631497e+00    0.00000000e+00  0.00000000e+00  0.00000000e+00    0.00000000e+00  0.00000000e+00  0.00000000e+00 0
 4.02064523e-01 -4.56698051e+00  7.52406671e+00    0.00000000e+00  0.00000000e+00  0.00000000e+00    0.00000000e+00  0.00000000e+00  0.00000000e+00 0
 6.60040192e-01 -4.56566187e+00  8.43639913e+00    0.00000000e+00  0.00000000e+00  0.00000000e+00    0.00000000e+00  0.00000000e+00  0.00000000e+00 0
 6.26532056e-01 -4.62757595e+00  9.33004955e+00    0.00000000e+00  0.00000000e+00  0.00000000e+00    0.00000000e+00  0.00000000e+00  0.00000000e+00 0
 1.27781463e+00  7.31484422e-01  7.09730097e+00    0.00000000e+00  0.00000000e+00  0.00000000e+00    0.00000000e+00  0.00000000e+00  0.00000000e+00 0
 1.19748032e+00  7.42490124e-01  8.03704307e+00    0.00000000e+00  0.00000000e+00  0.00000000e+00    0.00000000e+00  0.00000000e+00  0.00000000e+00 0
 8.75797730e-01  7.78028209e-01  8.94800960e+00    0.00000000e+00  0.00000000e+00  0.00000000e+00    0.00000000e+00  0.00000000e+00  0.00000000e+00 0
 6.78981569e+00  3.62845329e+00  6.14025632e+00    0.00000000e+00  0.00000000e+00  0.00000000e+00    0.00000000e+00  0.00000000e+00  0.00000000e+00 0
 7.01721995e+00  3.57978525e+00  7.04513074e+00    0.00000000e+00  0.00000000e+00  0.00000000e+00    0.00000000e+00  0.00000000e+00  0.00000000e+00 0
 7.33743720e+00  3.20543417e+00  7.86524430e+00    0.00000000e+00  0.00000000e+00  0.00000000e+00    0.00000000e+00  0.00000000e+00  0.00000000e+00 0
-6.36137467e+00 -3.83594276e+00  1.13026908e+01    0.00000000e+00  0.00000000e+00  0.00000000e+00    0.00000000e+00  0.00000000e+00  0.00000000e+00 0
-6.23367917e+00 -3.78931532e+00  1.04067620e+01    0.00000000e+00  0.00000000e+00  0.00000000e+00    0.00000000e+00  0.00000000e+00  0.00000000e+00 0
-6.02831336e+00 -3.42080574e+00  9.53358224e+00    0.00000000e+00  0.00000000e+00  0.00000000e+00    0.00000000e+00  0.00000000e+00  0.00000000e+00 0
 4.54373733e+00 -1.94051235e+00  1.14799282e+01    0.00000000e+00  0.00000000e+00  0.00000000e+00    0.00000000e+00  0.00000000e+00  0.00000000e+00 0
 4.50731957e+00 -2.14343272e+00  1.06003019e+01    0.00000000e+00  0.00000000e+00  0.00000000e+00    0.00000000e+00  0.00000000e+00  0.00000000e+00 0
 4.60403655e+00 -2.66316369e+00  9.82718402e+00    0.00000000e+00  0.00000000e+00  0.00000000e+00    0.00000000e+00  0.00000000e+00  0.00000000e+00 0
 5.24779174e+00 -7.06916795e+00  7.78274324e+00    0.00000000e+00  0.00000000e+00  0.00000000e+00    0.00000000e+00  0.00000000e+00  0.00000000e+00 0
 4.61274863e+00 -6.86286019e+00  8.44502188e+00    0.00000000e+00  0.00000000e+00  0.00000000e+00    0.00000000e+00  0.00000000e+00  0.00000000e+00 0
 3.88723151e+00 -6.52290669e+00  8.98664345e+00    0.00000000e+00  0.00000000e+00  0.00000000e+00    0.00000000e+00  0.00000000e+00  0.00000000e+00 0
 6.23371384e+00 -7.21034242e+00  7.97361126e+00    0.00000000e+00  0.00000000e+00  0.00000000e+00    0.00000000e+00  0.00000000e+00  0.00000000e+00 0
 6.16257503e+00 -6.67732843e+00  8.71693838e+00    0.00000000e+00  0.00000000e+00  0.00000000e+00    0.00000000e+00  0.00000000e+00  0.00000000e+00 0
 6.24564922e+00 -5.87052125e+00  9.18207805e+00    0.00000000e+00  0.00000000e+00  0.00000000e+00    0.00000000e+00  0.00000000e+00  0.00000000e+00 0
-1.64352435e-01  6.95670354e+00  7.19697000e+00    0.00000000e+00  0.00000000e+00  0.00000000e+00    0.00000000e+00  0.00000000e+00  0.00000000e+00 0
-2.93339785e-01  6.69731714e+00  8.09889035e+00    0.00000000e+00  0.00000000e+00  0.00000000e+00    0.00000000e+00  0.00000000e+00  0.00000000e+00 0
-3.01714335e-01  6.69954645e+00  9.03776406e+00    0.00000000e+00  0.00000000e+00  0.00000000e+00    0.00000000e+00  0.00000000e+00  0.00000000e+00 0
 1.36220139e+00 -4.54153595e+00  1.23446572e+01    0.00000000e+00  0.00000000e+00  0.00000000e+00    0.00000000e+00  0.00000000e+00  0.00000000e+00 0
 1.60178368e+00 -4.47883775e+00  1.14558039e+01    0.00000000e+00  0.00000000e+00  0.00000000e+00    0.00000000e+00  0.00000000e+00  0.00000000e+00 0
 1.59840624e+00 -4.48063572e+00  1.05338626e+01    0.00000000e+00  0.00000000e+00  0.00000000e+00    0.00000000e+00  0.00000000e+00  0.00000000e+00 0
 5.82974599e+00 -5.91448523e+00  1.20049069e+01    0.00000000e+00  0.00000000e+00  0.00000000e+00    0.00000000e+00  0.00000000e+00  0.00000000e+00 0
 5.81534250e+00 -6.03424748e+00  1.10550644e+01    0.00000000e+00  0.00000000e+00  0.00000000e+00    0.00000000e+00  0.00000000e+00  0.00000000e+00 0
 5.72878715e+00 -5.54357896e+00  1.02361006e+01    0.00000000e+00  0.00000000e+00  0.00000000e+00    0.00000000e+00  0.00000000e+00  0.00000000e+00 0
 7.23004850e+00 -7.82168120e+00  7.88783716e+00    0.00000000e+00  0.00000000e+00  0.00000000e+00    0.00000000e+00  0.00000000e+00  0.00000000e+00 0
 7.27757485e+00 -7.37619650e+00  8.71058352e+00    0.00000000e+00  0.00000000e+00  0.00000000e+00    0.00000000e+00  0.00000000e+00  0.00000000e+00 0
 7.18404033e+00 -6.87818986e+00  9.51250934e+00    0.00000000e+00  0.00000000e+00  0.00000000e+00    0.00000000e+00  0.00000000e+00  0.00000000e+00 0
-7.87815063e+00 -2.56063906e+00  1.12725742e+01    0.00000000e+00  0.00000000e+00  0.00000000e+00    0.00000000e+00  0.00000000e+00  0.00000000e+00 0
-7.79977763e+00 -2.48213012e+00  1.03245886e+01    0.00000000e+00  0.00000000e+00  0.00000000e+00    0.00000000e+00  0.00000000e+00  0.00000000e+00 0
-7.69533366e+00 -2.55687431e+00  9.40270673e+00    0.00000000e+00  0.00000000e+00  0.00000000e+00    0.00000000e+00  0.00000000e+00  0.00000000e+00 0
 5.08682620e+00  6.67893073e+00  1.13279410e+01    0.00000000e+00  0.00000000e+00  0.00000000e+00    0.00000000e+00  0.00000000e+00  0.00000000e+00 0
 4.73186320e+00  6.75492495e+00  1.05160981e+01    0.00000000e+00  0.00000000e+00  0.00000000e+00    0.00000000e+00  0.00000000e+00  0.00000000e+00 0
 4.30696307e+00  6.89106107e+00  9.65210824e+00    0.00000000e+00  0.00000000e+00  0.00000000e+00    0.00000000e+00  0.00000000e+00  0.00000000e+00 0
-3.71378006e+00 -1.19772047e-01  6.64384925e+00    0.00000000e+00  0.00000000e+00  0.00000000e+00    0.00000000e+00  0.00000000e+00  0.00000000e+00 0
-3.73673084e+00  1.87801273e-01  7.53906822e+00    0.00000000e+00  0.00000000e+00  0.00000000e+00    0.00000000e+00  0.00000000e+00  0.00000000e+00 0
-3.78449132e+00  7.52148706e-01  8.26661728e+00    0.00000000e+00  0.00000000e+00  0.00000000e+00    0.00000000e+00  0.00000000e+00  0.00000000e+00 0
 7.12028801e+00 -8.27299485e-01  1.10838240e+01    0.00000000e+00  0.00000000e+00  0.00000000e+00    0.00000000e+00  0.00000000e+00  0.00000000e+00 0
 7.22466619e+00 -8.80050546e-01  1.01286344e+01    0.00000000e+00  0.00000000e+00  0.00000000e+00    0.00000000e+00  0.00000000e+00  0.00000000e+00 0
 7.23922395e+00 -7.34856862e-01  9.20251047e+00    0.00000000e+00  0.00000000e+00  0.00000000e+00    0.00000000e+00  0.00000000e+00  0.00000000e+00 0
-8.19577970e+00 -4.29288919e+00  7.04315998e+00    0.00000000e+00  0.00000000e+00  0.00000000e+00    0.00000000e+00  0.00000000e+00  0.00000000e+00 0
-8.04252977e+00 -3.96397050e+00  7.88774254e+00    0.00000000e+00  0.00000000e+00  0.00000000e+00    0.00000000e+00  0.00000000e+00  0.00000000e+00 0
-8.03106488e+00 -3.50312498e+00  8.75820805e+00    0.00000000e+00  0.00000000e+00  0.00000000e+00    0.00000000e+00  0.00000000e+00  0.00000000e+00 0
 7.93521973e+00  2.12144231e-01  5.97471587e+00    0.00000000e+00  0.00000000e+00  0.00000000e+00    0.00000000e+00  0.00000000e+00  0.00000000e+00 0
 7.82949821e+00  3.95984960e-01  6.90017562e+00    0.00000000e+00  0.00000000e+00  0.00000000e+00    0.00000000e+00  0.00000000e+00  0.00000000e+00 0
 8.18229012e+00  3.31758727e-01  7.83459604e+00    0.00000000e+00  0.00000000e+00  0.00000000e+00    0.00000000e+00  0.00000000e+00  0.00000000e+00 0
 4.85067992e+00 -1.15042248e+00  1.07369903e+01    0.00000000e+00  0.00000000e+00  0.00000000e+00    0.00000000e+00  0.00000000e+00  0.00000000e+00 0
 4.49316678e+00 -1.26640843e+00  9.90189265e+00    0.00000000e+00  0.00000000e+00  0.00000000e+00    0.00000000e+00  0.00000000e+00  0.00000000e+00 0
 4.18065550e+00 -1.11899000e+00  9.04163794e+00    0.00000000e+00  0.00000000e+00  0.00000000e+00    0.00000000e+00  0.00000000e+00  0.00000000e+00 0
 7.58598625e+00 -1.98385996e+00  1.12786139e+01    0.00000000e+00  0.00000000e+00  0.00000000e+00    0.00000000e+00  0.00000000e+00  0.00000000e+00 0
 7.60593949e+00 -1.97122924e+00  1.03629774e+01    0.00000000e+00  0.00000000e+00  0.00000000e+00    0.00000000e+00  0.00000000e+00  0.00000000e+00 0
 7.49294666e+00 -2.12147717e+00  9.45651712e+00    0.00000000e+00  0.00000000e+00  0.00000000e+00    0.00000000e+00  0.00000000e+00  0.00000000e+00 0
-8.58364072e+00 -5.66709938e+00  7.29095109e+00    0.00000000e+00  0.00000000e+00  0.00000000e+00    0.00000000e+00  0.00000000e+00  0.00000000e+00 0
-8.41475817e+00 -5.54981709e+00  8.17969564e+00    0.00000000e+00  0.00000000e+00  0.00000000e+00    0.00000000e+00  0.00000000e+00  0.00000000e+00 0
-8.61652237e+00 -5.67949280e+00  9.08735241e+00    0.00000000e+00  0.00000000e+00  0.00000000e+00    0.00000000e+00  0.00000000e+00  0.00000000e+00 0
 2.58833877e+00 -3.89134514e+00  1.20236232e+01    0.00000000e+00  0.00000000e+00  0.00000000e+00    0.00000000e+00  0.00000000e+00  0.00000000e+00 0
 2.56107498e+00 -3.95005801e+00  1.11178472e+01    0.00000000e+00  0.00000000e+00  0.00000000e+00    0.00000000e+00  0.00000000e+00  0.00000000e+00 0
 2.43309090e+00 -3.76313880e+00  1.01747464e+01    0.00000000e+00  0.00000000e+00  0.00000000e+00    0.00000000e+00  0.00000000e+00  0.00000000e+00 0
 5.19344556e+00 -4.00239507e+00  1.15615202e+01    0.00000000e+00  0.00000000e+00  0.00000000e+00    0.00000000e+00  0.00000000e+00  0.00000000e+00 0
 5.32379589e+00 -4.25295677e+00  1.07358369e+01    0.00000000e+00  0.00000000e+00  0.00000000e+00    0.00000000e+00  0.00000000e+00  0.00000000e+00 0
 5.45338651e+00 -4.27407190e+00  9.82044221e+00    0.00000000e+00  0.00000000e+00  0.00000000e+00    0.00000000e+00  0.00000000e+00  0.00000000e+00 0
-2.60835367e+00 -7.64194082e+00  7.29129535e+00    0.00000000e+00  0.00000000e+00  0.00000000e+00    0.00000000e+00  0.00000000e+00  0.00000000e+00 0
-2.53616781e+00 -7.30633233e+00  8.16541368e+00    0.00000000e+00  0.00000000e+00  0.00000000e+00    0.00000000e+00  0.00000000e+00  0.00000000e+00 0
-2.47094020e+00 -7.30567614e+00  9.08619913e+00    0.00000000e+00  0.00000000e+00  0.00000000e+00    0.00000000e+00  0.00000000e+00  0.00000000e+00 0
 2.17329633e+00  8.61712258e+00  1.16075930e+01    0.00000000e+00  0.00000000e+00  0.00000000e+00    0.00000000e+00  0.00000000e+00  0.00000000e+00 0
 2.36478511e+00  8.65003581e+00  1.07324343e+01    0.00000000e+00  0.00000000e+00  0.00000000e+00    0.00000000e+00  0.00000000e+00  0.00000000e+00 0
 2.70319251e+00  8.63981720e+00  9.84821973e+00    0.00000000e+00  0.00000000e+00  0.00000000e+00    0.00000000e+00  0.00000000e+00  0.00000000e+00 0
-7.53386982e+00 -4.60763399e-01  1.11053415e+01    0.00000000e+00  0.00000000e+00  0.00000000e+00    0.00000000e+00  0.00000000e+00  0.00000000e+00 0
-7.46536502e+00 -6.36032706e-01  1.01914303e+01    0.00000000e+00  0.00000000e+00  0.00000000e+00    0.00000000e+00  0.00000000e+00  0.00000000e+00 0
-7.28489071e+00 -8.67854653e-01  9.29645748e+00    0.00000000e+00  0.00000000e+00  0.00000000e+00    0.00000000e+00  0.00000000e+00  0.00000000e+00 0
 3.81328782e+00  7.62510164e+00  7.06649612e+00    0.00000000e+00  0.00000000e+00  0.00000000e+00    0.00000000e+00  0.00000000e+00  0.00000000e+00 0
 3.70356437e+00  7.56417386e+00  7.96956836e+00    0.00000000e+00  0.00000000e+00  0.00000000e+00    0.00000000e+00  0.00000000e+00  0.00000000e+00 0
 3.55666654e+00  7.08761571e+00  8.71938008e+00    0.00000000e+00  0.00000000e+00  0.00000000e+00    0.00000000e+00  0.00000000e+00  0.00000000e+00 0
 8.50113175e+00 -3.79519541e-02  1.12140420e+01    0.00000000e+00  0.00000000e+00  0.00000000e+00    0.00000000e+00  0.00000000e+00  0.00000000e+00 0
-8.53018714e+00 -3.05343083e-01  1.03961652e+01    0.00000000e+00  0.00000000e+00  0.00000000e+00    0.00000000e+00  0.00000000e+00  0.00000000e+00 0
-8.36364757e+00 -4.57196744e-01  9.49388272e+00    0.00000000e+00  0.00000000e+00  0.00000000e+00    0.00000000e+00  0.00000000e+00  0.00000000e+00 0
-3.43668263e+00  8.35444001e+00  1.18198742e+01    0.00000000e+00  0.00000000e+00  0.00000000e+00    0.00000000e+00  0.00000000e+00  0.00000000e+00 0
-3.41302141e+00  8.32106289e+00  1.09020099e+01    0.00000000e+00  0.00000000e+00  0.00000000e+00    0.00000000e+00  0.00000000e+00  0.00000000e+00 0
-2.98972682e+00  8.35753371e+00  1.00939224e+01    0.00000000e+00  0.00000000e+00  0.00000000e+00    0.00000000e+00  0.00000000e+00  0.00000000e+00 0
 4.99916693e+00  1.86489668e+00  6.37298741e+00    0.00000000e+00  0.00000000e+00  0.00000000e+00    0.00000000e+00  0.00000000e+00  0.00000000e+00 0
 4.82320841e+00  1.89656249e+00  7.31402474e+00    0.00000000e+00  0.00000000e+00  0.00000000e+00    0.00000000e+00  0.00000000e+00  0.00000000e+00 0
 4.30240654e+00  1.61055080e+00  8.16800023e+00    0.00000000e+00  0.00000000e+00  0.00000000e+00    0.00000000e+00  0.00000000e+00  0.00000000e+00 0
 2.65931477e+00 -7.39787597e+00  1.14908496e+01    0.00000000e+00  0.00000000e+00  0.00000000e+00    0.00000000e+00  0.00000000e+00  0.00000000e+00 0
 2.74642981e+00 -7.17169080e+00  1.05915395e+01    0.00000000e+00  0.00000000e+00  0.00000000e+00    0.00000000e+00  0.00000000e+00  0.00000000e+00 0
 2.86175491e+00 -6.55850488e+00  9.87987541e+00    0.00000000e+00  0.00000000e+00  0.00000000e+00    0.00000000e+00  0.00000000e+00  0.00000000e+00 0
 8.42297965e+00 -4.18867216e+00  1.16245065e+01    0.00000000e+00  0.00000000e+00  0.00000000e+00    0.00000000e+00  0.00000000e+00  0.00000000e+00 0
 8.52399912e+00 -4.09636630e+00  1.07235207e+01    0.00000000e+00  0.00000000e+00  0.00000000e+00    0.00000000e+00  0.00000000e+00  0.00000000e+00 0
 8.14753130e+00 -4.01892700e+00  9.90494644e+00    0.00000000e+00  0.00000000e+00  0.00000000e+00    0.00000000e+00  0.00000000e+00  0.00000000e+00 0
 4.05349817e+00 -8.64399073e+00  1.18243305e+01    0.00000000e+00  0.00000000e+00  0.00000000e+00    0.00000000e+00  0.00000000e+00  0.00000000e+00 0
 4.31597842e+00 -8.24423486e+00  1.10124956e+01    0.00000000e+00  0.00000000e+00  0.00000000e+00    0.00000000e+00  0.00000000e+00  0.00000000e+00 0
 4.22443934e+00 -8.00011887e+00  1.00896166e+01    0.00000000e+00  0.00000000e+00  0.00000000e+00    0.00000000e+00  0.00000000e+00  0.00000000e+00 0
-8.12821301e+00  4.16887871e+00  5.88290766e+00    0.00000000e+00  0.00000000e+00  0.00000000e+00    0.00000000e+00  0.00000000e+00  0.00000000e+00 0
-8.20362674e+00  3.80409652e+00  6.70688122e+00    0.00000000e+00  0.00000000e+00  0.00000000e+00    0.00000000e+00  0.00000000e+00  0.00000000e+00 0
-8.15932221e+00  3.54712152e+00  7.63462940e+00    0.00000000e+00  0.00000000e+00  0.00000000e+00    0.00000000e+00  0.00000000e+00  0.00000000e+00 0
 2.53894452e+00  2.52445569e+00  1.12608183e+01    0.00000000e+00  0.00000000e+00  0.00000000e+00    0.00000000e+00  0.00000000e+00  0.00000000e+00 0
 2.38071252e+00  2.84065284e+00  1.03520711e+01    0.00000000e+00  0.00000000e+00  0.00000000e+00    0.00000000e+00  0.00000000e+00  0.00000000e+00 0
 2.25232875e+00  3.00314686e+00  9.45688459e+00    0.00000000e+00  0.00000000e+00  0.00000000e+00    0.00000000e+00  0.00000000e+00  0.00000000e+00 0
-2.48952183e-01 -5.75440054e+00  6.78289516e+00    0.00000000e+00  0.00000000e+00  0.00000000e+00    0.00000000e+00  0.00000000e+00  0.00000000e+00 0
-4.25557026e-01 -5.76301058e+00  7.74582732e+00    0.00000000e+00  0.00000000e+00  0.00000000e+00    0.00000000e+00  0.00000000e+00  0.00000000e+00 0
-8.41735400e-01 -5.82171758e+00  8.64404796e+00    0.00000000e+00  0.00000000e+00  0.00000000e+00    0.00000000e+00  0.00000000e+00  0.00000000e+00 0
 3.78042076e+00 -6.60565446e+00  7.20031804e+00    0.00000000e+00  0.00000000e+00  0.00000000e+00    0.00000000e+00  0.00000000e+00  0.00000000e+00 0
 3.55234593e+00 -6.70111702e+00  8.13132498e+00    0.00000000e+00  0.00000000e+00  0.00000000e+00    0.00000000e+00  0.00000000e+00  0.00000000e+00 0
 2.86871208e+00 -6.73772658e+00  8.78841577e+00    0.00000000e+00  0.00000000e+00  0.00000000e+00    0.00000000e+00  0.00000000e+00  0.00000000e+00 0
-7.08993270e+00 -7.63195073e+00  1.09458786e+01    0.00000000e+00  0.00000000e+00  0.00000000e+00    0.00000000e+00  0.00000000e+00  0.00000000e+00 0
-7.12817949e+00 -6.91547233e+00  1.03487896e+01    0.00000000e+00  0.00000000e+00  0.00000000e+00    0.00000000e+00  0.00000000e+00  0.00000000e+00 0
-7.13404298e+00 -6.22914624e+00  9.67603316e+00    0.00000000e+00  0.00000000e+00  0.00000000e+00    0.00000000e+00  0.00000000e+00  0.00000000e+00 0
 7.52624203e+00  3.83257521e+00  1.12679733e+01    0.00000000e+00  0.00000000e+00  0.00000000e+00    0.00000000e+00  0.00000000e+00  0.00000000e+00 0
 7.70561899e+00  4.01724524e+00  1.03053684e+01    0.00000000e+00  0.00000000e+00  0.00000000e+00    0.00000000e+00  0.00000000e+00  0.00000000e+00 0
 7.79344054e+00  4.08223143e+00  9.37280617e+00    0.00000000e+00  0.00000000e+00  0.00000000e+00    0.00000000e+00  0.00000000e+00  0.00000000e+00 0
-6.06334608e+00 -3.18653989e+00  6.82069710e+00    0.00000000e+00  0.00000000e+00  0.00000000e+00    0.00000000e+00  0.00000000e+00  0.00000000e+00 0
-6.37148351e+00 -3.06918523e+00  7.67486647e+00    0.00000000e+00  0.00000000e+00  0.00000000e+00    0.00000000e+00  0.00000000e+00  0.00000000e+00 0
-6.36741745e+00 -2.93365365e+00  8.60867729e+00    0.00000000e+00  0.00000000e+00  0.00000000e+00    0.00000000e+00  0.00000000e+00  0.00000000e+00 0
 4.30692975e+00 -7.77638323e+00  7.24589387e+00    0.00000000e+00  0.00000000e+00  0.00000000e+00    0.00000000e+00  0.00000000e+00  0.00000000e+00 0
 4.16174536e+00 -7.78567653e+00  8.15763180e+00    0.00000000e+00  0.00000000e+00  0.00000000e+00    0.00000000e+00  0.00000000e+00  0.00000000e+00 0
 4.18509812e+00 -7.64039610e+00  9.09631017e+00    0.00000000e+00  0.00000000e+00  0.00000000e+00    0.00000000e+00  0.00000000e+00  0.00000000e+00 0
-6.49648225e+00 -5.52809894e+00  7.03742783e+00    0.00000000e+00  0.00000000e+00  0.00000000e+00    0.00000000e+00  0.00000000e+00  0.00000000e+00 0
-6.02176256e+00 -5.41658380e+00  7.83793778e+00    0.00000000e+00  0.00000000e+00  0.00000000e+00    0.00000000e+00  0.00000000e+00  0.00000000e+00 0
-5.68228474e+00 -5.26073765e+00  8.78748643e+00    0.00000000e+00  0.00000000e+00  0.00000000e+00    0.00000000e+00  0.00000000e+00  0.00000000e+00 0
 6.52406213e+00  2.49583408e+00  6.35439110e+00    0.00000000e+00  0.00000000e+00  0.00000000e+00    0.00000000e+00  0.00000000e+00  0.00000000e+00 0
 6.72145826e+00  2.49942586e+00  7.30211354e+00    0.00000000e+00  0.00000000e+00  0.00000000e+00    0.00000000e+00  0.00000000e+00  0.00000000e+00 0
 7.01248329e+00  2.30553527e+00  8.22391862e+00    0.00000000e+00  0.00000000e+00  0.00000000e+00    0.00000000e+00  0.00000000e+00  0.00000000e+00 0
-6.53744325e+00  6.59246961e+00  9.62893329e+00    0.00000000e+00  0.00000000e+00  0.00000000e+00    0.00000000e+00  0.00000000e+00  0.00000000e+00 0
-5.90732017e+00  5.87206128e+00  9.47172419e+00    0.00000000e+00  0.00000000e+00  0.00000000e+00    0.00000000e+00  0.00000000e+00  0.00000000e+00 0
-5.47562513e+00  5.04318934e+00  9.24165246e+00    0.00000000e+00  0.00000000e+00  0.00000000e+00    0.00000000e+00  0.00000000e+00  0.00000000e+00 0
 3.41515538e+00  5.51409005e+00  6.92829874e+00    0.00000000e+00  0.00000000e+00  0.00000000e+00    0.00000000e+00  0.00000000e+00  0.00000000e+00 0
 3.35663250e+00  5.32786665e+00  7.83987676e+00    0.00000000e+00  0.00000000e+00  0.00000000e+00    0.00000000e+00  0.00000000e+00  0.00000000e+00 0
 3.50248718e+00  5.12497401e+00  8.76050866e+00    0.00000000e+00  0.00000000e+00  0.00000000e+00    0.00000000e+00  0.00000000e+00  0.00000000e+00 0
 2.52377136e+00  4.03206267e+00  1.17136320e+01    0.00000000e+00  0.00000000e+00  0.00000000e+00    0.00000000e+00  0.00000000e+00  0.00000000e+00 0
 2.40899501e+00  3.87512020e+00  1.07597228e+01    0.00000000e+00  0.00000000e+00  0.00000000e+00    0.00000000e+00  0.00000000e+00  0.00000000e+00 0
 2.07807283e+00  4.06528253e+00  9.86504010e+00    0.00000000e+00  0.00000000e+00  0.00000000e+00    0.00000000e+00  0.00000000e+00  0.00000000e+00 0
-6.46332018e+00 -2.81820494e+00  1.15998845e+01    0.00000000e+00  0.00000000e+00  0.00000000e+00    0.00000000e+00  0.00000000e+00  0.00000000e+00 0
-6.69459546e+00 -2.55643014e+00  1.07504758e+01    0.00000000e+00  0.00000000e+00  0.00000000e+00    0.00000000e+00  0.00000000e+00  0.00000000e+00 0
-6.56963972e+00 -2.55678152e+00  9.83561180e+00    0.00000000e+00  0.00000000e+00  0.00000000e+00    0.00000000e+00  0.00000000e+00  0.00000000e+00 0
-4.77733100e+00  7.05495463e+00  1.08838637e+01    0.00000000e+00  0.00000000e+00  0.00000000e+00    0.00000000e+00  0.00000000e+00  0.00000000e+00 0
-4.45978503e+00  6.84199344e+00  1.00524910e+01    0.00000000e+00  0.00000000e+00  0.00000000e+00    0.00000000e+00  0.00000000e+00  0.00000000e+00 0
-4.24861959e+00  6.80442796e+00  9.12742800e+00    0.00000000e+00  0.00000000e+00  0.00000000e+00    0.00000000e+00  0.00000000e+00  0.00000000e+00 0
 4.00436206e+00 -8.73259431e-01  6.45014089e+00    0.00000000e+00  0.00000000e+00  0.00000000e+00    0.00000000e+00  0.00000000e+00  0.00000000e+00 0
 4.25278224e+00 -8.34740219e-01  7.40991646e+00    0.00000000e+00  0.00000000e+00  0.00000000e+00    0.00000000e+00  0.00000000e+00  0.00000000e+00 0
 4.34635119e+00 -3.24946251e-01  8.22135754e+00    0.00000000e+00  0.00000000e+00  0.00000000e+00    0.00000000e+00  0.00000000e+00  0.00000000e+00 0
 1.21419798e+00  5.61331159e+00  6.90913330e+00    0.00000000e+00  0.00000000e+00  0.00000000e+00    0.00000000e+00  0.00000000e+00  0.00000000e+00 0
 1.28794223e+00  5.61509044e+00  7.85026360e+00    0.00000000e+00  0.00000000e+00  0.00000000e+00    0.00000000e+00  0.00000000e+00  0.00000000e+00 0
 1.29612786e+00  5.65510911e+00  8.78063839e+00    0.00000000e+00  0.00000000e+00  0.00000000e+00    0.00000000e+00  0.00000000e+00  0.00000000e+00 0
 4.95310103e+00 -6.38754595e+00  1.13915933e+01    0.00000000e+00  0.00000000e+00  0.00000000e+00    0.00000000e+00  0.00000000e+00  0.00000000e+00 0
 4.72682146e+00 -6.13941363e+00  1.05435008e+01    0.00000000e+00  0.00000000e+00  0.00000000e+00    0.00000000e+00  0.00000000e+00  0.00000000e+00 0
 4.08442564e+00 -6.12070701e+00  9.85236020e+00    0.00000000e+00  0.00000000e+00  0.00000000e+00    0.00000000e+00  0.00000000e+00  0.00000000e+00 0
 3.62110640e+00 -4.97382325e+00  7.04118268e+00    0.00000000e+00  0.00000000e+00  0.00000000e+00    0.00000000e+00  0.00000000e+00  0.00000000e+00 0
 3.68448229e+00 -4.71283071e+00  7.93741137e+00    0.00000000e+00  0.00000000e+00  0.00000000e+00    0.00000000e+00  0.00000000e+00  0.00000000e+00 0
 3.52305486e+00 -4.45226982e+00  8.82781164e+00    0.00000000e+00  0.00000000e+00  0.00000000e+00    0.00000000e+00  0.00000000e+00  0.00000000e+00 0
 1.15477586e+00 -8.65923948e+00  1.18166701e+01    0.00000000e+00  0.00000000e+00  0.00000000e+00    0.00000000e+00  0.00000000e+00  0.00000000e+00 0
 8.44540225e-01 -8.54210802e+00  1.09480455e+01    0.00000000e+00  0.00000000e+00  0.00000000e+00    0.00000000e+00  0.00000000e+00  0.00000000e+00 0
 6.83187408e-01 -8.34231188e+00  1.00111377e+01    0.00000000e+00  0.00000000e+00  0.00000000e+00    0.00000000e+00  0.00000000e+00  0.00000000e+00 0
-8.50157639e+00 -1.69601954e+00  7.17421034e+00    0.00000000e+00  0.00000000e+00  0.00000000e+00    0.00000000e+00  0.00000000e+00  0.00000000e+00 0
 8.59079312e+00 -1.74697883e+00  8.01836865e+00    0.00000000e+00  0.00000000e+00  0.00000000e+00    0.00000000e+00  0.00000000e+00  0.00000000e+00 0
 8.47014481e+00 -1.78834342e+00  8.96004375e+00    0.00000000e+00  0.00000000e+00  0.00000000e+00    0.00000000e+00  0.00000000e+00  0.00000000e+00 0
 4.71466521e+00  7.77823883e+00  7.49895974e+00    0.00000000e+00  0.00000000e+00  0.00000000e+00    0.00000000e+00  0.00000000e+00  0.00000000e+00 0
 4.66198143e+00  7.78344166e+00  8.46229826e+00    0.00000000e+00  0.00000000e+00  0.00000000e+00    0.00000000e+00  0.00000000e+00  0.00000000e+00 0
 4.15490940e+00  7.78141197e+00  9.23923567e+00    0.00000000e+00  0.00000000e+00  0.00000000e+00    0.00000000e+00  0.00000000e+00  0.00000000e+00 0
-5.69938179e+00 -6.45614235e+00  1.16821019e+01    0.00000000e+00  0.00000000e+00  0.00000000e+00    0.00000000e+00  0.00000000e+00  0.00000000e+00 0
-5.35851012e+00 -6.32048507e+00  1.07819532e+01    0.00000000e+00  0.00000000e+00  0.00000000e+00    0.00000000e+00  0.00000000e+00  0.00000000e+00 0
-5.41239787e+00 -5.57812923e+00  1.01683380e+01    0.00000000e+00  0.00000000e+00  0.00000000e+00    0.00000000e+00  0.00000000e+00  0.00000000e+00 0
-2.02126918e-01 -3.59722323e+00  7.47469918e+00    0.00000000e+00  0.00000000e+00  0.00000000e+00    0.00000000e+00  0.00000000e+00  0.00000000e+00 0
-1.06677349e-01 -3.60327726e+00  8.42706601e+00    0.00000000e+00  0.00000000e+00  0.00000000e+00    0.00000000e+00  0.00000000e+00  0.00000000e+00 0
 5.83323277e-02 -3.56151463e+00  9.35056709e+00    0.00000000e+00  0.00000000e+00  0.00000000e+00    0.00000000e+00  0.00000000e+00  0.00000000e+00 0
-1.22926368e+00 -3.52360786e+00  7.89986159e+00    0.00000000e+00  0.00000000e+00  0.00000000e+00    0.00000000e+00  0.00000000e+00  0.00000000e+00 0
-1.17533955e+00 -3.70521361e+00  8.86146926e+00    0.00000000e+00  0.00000000e+00  0.00000000e+00    0.00000000e+00  0.00000000e+00  0.00000000e+00 0
-8.58585899e-01 -3.59330311e+00  9.69730500e+00    0.00000000e+00  0.00000000e+00  0.00000000e+00    0.00000000e+00  0.00000000e+00  0.00000000e+00 0
-8.35463010e+00  2.20556893e+00  1.07598197e+01    0.00000000e+00  0.00000000e+00  0.00000000e+00    0.00000000e+00  0.00000000e+00  0.00000000e+00 0
-8.44507872e+00  2.13453327e+00  9.86141917e+00    0.00000000e+00  0.00000000e+00  0.00000000e+00    0.00000000e+00  0.00000000e+00  0.00000000e+00 0
-8.26470662e+00  2.23245520e+00  8.93775106e+00    0.00000000e+00  0.00000000e+00  0.00000000e+00    0.00000000e+00  0.00000000e+00  0.00000000e+00 0
 7.74848802e-01 -8.23944178e+00  7.05837713e+00    0.00000000e+00  0.00000000e+00  0.00000000e+00    0.00000000e+00  0.00000000e+00  0.00000000e+00 0
 8.94284375e-01  8.66903810e+00  7.79761825e+00    0.00000000e+00  0.00000000e+00  0.00000000e+00    0.00000000e+00  0.00000000e+00  0.00000000e+00 0
 1.07786681e+00  8.12607508e+00  8.55155178e+00    0.00000000e+00  0.00000000e+00  0.00000000e+00    0.00000000e+00  0.00000000e+00  0.00000000e+00 0
 2.57446219e-01  1.93426486e+00  7.08737940e+00    0.00000000e+00  0.00000000e+00  0.00000000e+00    0.00000000e+00  0.00000000e+00  0.00000000e+00 0
 2.55599956e-01  1.75131256e+00  7.99479087e+00    0.00000000e+00  0.00000000e+00  0.00000000e+00    0.00000000e+00  0.00000000e+00  0.00000000e+00 0
 4.01928172e-01  1.65502672e+00  8.89233303e+00    0.00000000e+00  0.00000000e+00  0.00000000e+00    0.00000000e+00  0.00000000e+00  0.00000000e+00 0
 1.58457742e+00 -6.50794452e+00  6.91492650e+00    0.00000000e+00  0.00000000e+00  0.00000000e+00    0.00000000e+00  0.00000000e+00  0.00000000e+00 0
 1.39430297e+00 -6.47260491e+00  7.80475517e+00    0.00000000e+00  0.00000000e+00  0.00000000e+00    0.00000000e+00  0.00000000e+00  0.00000000e+00 0
 1.13060774e+00 -6.39585244e+00  8.73747270e+00    0.00000000e+00  0.00000000e+00  0.00000000e+00    0.00000000e+00  0.00000000e+00  0.00000000e+00 0
-6.34651833e+00  8.39118359e+00  9.28228288e+00    0.00000000e+00  0.00000000e+00  0.00000000e+00    0.00000000e+00  0.00000000e+00  0.00000000e+00 0
-5.42092157e+00  8.39273291e+00  9.07288472e+00    0.00000000e+00  0.00000000e+00  0.00000000e+00    0.00000000e+00  0.00000000e+00  0.00000000e+00 0
-4.43679942e+00  8.50034501e+00  9.10747027e+00    0.00000000e+00  0.00000000e+00  0.00000000e+00    0.00000000e+00  0.00000000e+00  0.00000000e+00 0
 2.74682666e+00  3.56110718e-01  1.09669940e+01    0.00000000e+00  0.00000000e+00  0.00000000e+00    0.00000000e+00  0.00000000e+00  0.00000000e+00 0
 3.00947933e+00  6.82030369e-01  1.01461725e+01    0.00000000e+00  0.00000000e+00  0.00000000e+00    0.00000000e+00  0.00000000e+00  0.00000000e+00 0
 3.06872199e+00  1.08806174e+00  9.29635571e+00    0.00000000e+00  0.00000000e+00  0.00000000e+00    0.00000000e+00  0.00000000e+00  0.00000000e+00 0
-6.54533027e+00 -2.10674256e+00  6.08846832e+00    0.00000000e+00  0.00000000e+00  0.00000000e+00    0.00000000e+00  0.00000000e+00  0.00000000e+00 0
-6.49463897e+00 -2.10537681e+00  7.01999054e+00    0.00000000e+00  0.00000000e+00  0.00000000e+00    0.00000000e+00  0.00000000e+00  0.00000000e+00 0
-6.63482451e+00 -2.18636822e+00  7.94930052e+00    0.00000000e+00  0.00000000e+00  0.00000000e+00    0.00000000e+00  0.00000000e+00  0.00000000e+00 0
-4.79209414e+00 -7.74688329e+00  7.45423164e+00    0.00000000e+00  0.00000000e+00  0.00000000e+00    0.00000000e+00  0.00000000e+00  0.00000000e+00 0
-4.66277829e+00 -7.26638458e+00  8.26783808e+00    0.00000000e+00  0.00000000e+00  0.00000000e+00    0.00000000e+00  0.00000000e+00  0.00000000e+00 0
-4.33116671e+00 -6.81254508e+00  9.04009756e+00    0.00000000e+00  0.00000000e+00  0.00000000e+00    0.00000000e+00  0.00000000e+00  0.00000000e+00 0
-6.87691181e+00  9.65353368e-01  1.04029163e+01    0.00000000e+00  0.00000000e+00  0.00000000e+00    0.00000000e+00  0.00000000e+00  0.00000000e+00 0
-6.82344983e+00  1.27087910e+00  9.56732931e+00    0.00000000e+00  0.00000000e+00  0.00000000e+00    0.00000000e+00  0.00000000e+00  0.00000000e+00 0
-6.87218040e+00  1.49057797e+00  8.64633577e+00    0.00000000e+00  0.00000000e+00  0.00000000e+00    0.00000000e+00  0.00000000e+00  0.00000000e+00 0
 3.58367402e+00 -3.12987090e+00  7.35862970e+00    0.00000000e+00  0.00000000e+00  0.00000000e+00    0.00000000e+00  0.00000000e+00  0.00000000e+00 0
 3.94650212e+00 -2.72437876e+00  8.14392710e+00    0.00000000e+00  0.00000000e+00  0.00000000e+00    0.00000000e+00  0.00000000e+00  0.00000000e+00 0
 4.13411990e+00 -2.20031330e+00  8.89308439e+00    0.00000000e+00  0.00000000e+00  0.00000000e+00    0.00000000e+00  0.00000000e+00  0.00000000e+00 0
 4.82908858e+00 -3.49962157e+00  6.79011812e+00    0.00000000e+00  0.00000000e+00  0.00000000e+00    0.00000000e+00  0.00000000e+00  0.00000000e+00 0
 5.14687077e+00 -3.14218850e+00  7.60011251e+00    0.00000000e+00  0.00000000e+00  0.00000000e+00    0.00000000e+00  0.00000000e+00  0.00000000e+00 0
 5.00604849e+00 -2.86655205e+00  8.47166628e+00    0.00000000e+00  0.00000000e+00  0.00000000e+00    0.00000000e+00  0.00000000e+00  0.00000000e+00 0
-4.85194466e+00 -4.79869636e+00  1.16729274e+01    0.00000000e+00  0.00000000e+00  0.00000000e+00    0.00000000e+00  0.00000000e+00  0.00000000e+00 0
-4.79354550e+00 -4.91015475e+00  1.07884559e+01    0.00000000e+00  0.00000000e+00  0.00000000e+00    0.00000000e+00  0.00000000e+00  0.00000000e+00 0
-4.82692516e+00 -4.89793268e+00  9.84684723e+00    0.00000000e+00  0.00000000e+00  0.00000000e+00    0.00000000e+00  0.00000000e+00  0.00000000e+00 0
 2.63709760e+00  7.78347849e+00  1.13102383e+01    0.00000000e+00  0.00000000e+00  0.00000000e+00    0.00000000e+00  0.00000000e+00  0.00000000e+00 0
 2.34302553e+00  7.69781459e+00  1.04200240e+01    0.00000000e+00  0.00000000e+00  0.00000000e+00    0.00000000e+00  0.00000000e+00  0.00000000e+00 0
 2.12219599e+00  7.86507864e+00  9.44122312e+00    0.00000000e+00  0.00000000e+00  0.00000000e+00    0.00000000e+00  0.00000000e+00  0.00000000e+00 0
-3.73861608e+00 -1.67877486e-01  1.18421199e+01    0.00000000e+00  0.00000000e+00  0.00000000e+00    0.00000000e+00  0.00000000e+00  0.00000000e+00 0
-3.72071728e+00 -2.96704154e-01  1.09688959e+01    0.00000000e+00  0.00000000e+00  0.00000000e+00    0.00000000e+00  0.00000000e+00  0.00000000e+00 0
-3.57747881e+00 -3.34224335e-01  1.00273217e+01    0.00000000e+00  0.00000000e+00  0.00000000e+00    0.00000000e+00  0.00000000e+00  0.00000000e+00 0
 6.02674253e+00 -1.15304597e-01  6.84012183e+00    0.00000000e+00  0.00000000e+00  0.00000000e+00    0.00000000e+00  0.00000000e+00  0.00000000e+00 0
 6.23042427e+00 -1.35330711e-01  7.75235630e+00    0.00000000e+00  0.00000000e+00  0.00000000e+00    0.00000000e+00  0.00000000e+00  0.00000000e+00 0
 6.50514487e+00 -2.22595944e-01  8.68045898e+00    0.00000000e+00  0.00000000e+00  0.00000000e+00    0.00000000e+00  0.00000000e+00  0.00000000e+00 0
-7.20648105e+00 -3.48831708e+00  1.10259784e+01    0.00000000e+00  0.00000000e+00  0.00000000e+00    0.00000000e+00  0.00000000e+00  0.00000000e+00 0
-7.26647256e+00 -3.50549099e+00  1.01161157e+01    0.00000000e+00  0.00000000e+00  0.00000000e+00    0.00000000e+00  0.00000000e+00  0.00000000e+00 0
-7.13281691e+00 -3.29906690e+00  9.21690275e+00    0.00000000e+00  0.00000000e+00  0.00000000e+00    0.00000000e+00  0.00000000e+00  0.00000000e+00 0
-2.54790458e+00 -6.32345464e+00  1.16871313e+01    0.00000000e+00  0.00000000e+00  0.00000000e+00    0.00000000e+00  0.00000000e+00  0.00000000e+00 0
-2.37653762e+00 -6.31353870e+00  1.07666710e+01    0.00000000e+00  0.00000000e+00  0.00000000e+00    0.00000000e+00  0.00000000e+00  0.00000000e+00 0
-2.06589437e+00 -6.28441424e+00  9.86206645e+00    0.00000000e+00  0.00000000e+00  0.00000000e+00    0.00000000e+00  0.00000000e+00  0.00000000e+00 0
 7.40443700e+00  2.94019093e+00  1.07174132e+01    0.00000000e+00  0.00000000e+00  0.00000000e+00    0.00000000e+00  0.00000000e+00  0.00000000e+00 0
 7.33662702e+00  2.87120231e+00  9.85445470e+00    0.00000000e+00  0.00000000e+00  0.00000000e+00    0.00000000e+00  0.00000000e+00  0.00000000e+00 0
 7.30301551e+00  3.14257479e+00  8.97602824e+00    0.00000000e+00  0.00000000e+00  0.00000000e+00    0.00000000e+00  0.00000000e+00  0.00000000e+00 0
-5.91517867e-01 -4.34214492e+00  1.18755979e+01    0.00000000e+00  0.00000000e+00  0.00000000e+00    0.00000000e+00  0.00000000e+00  0.00000000e+00 0
-3.36038707e-01 -4.36297924e+00  1.09836623e+01    0.00000000e+00  0.00000000e+00  0.00000000e+00    0.00000000e+00  0.00000000e+00  0.00000000e+00 0
-1.38204206e-01 -4.30436013e+00  1.00709120e+01    0.00000000e+00  0.00000000e+00  0.00000000e+00    0.00000000e+00  0.00000000e+00  0.00000000e+00 0
 7.97218477e+00 -2.68682976e+00  6.50695736e+00    0.00000000e+00  0.00000000e+00  0.00000000e+00    0.00000000e+00  0.00000000e+00  0.00000000e+00 0
 7.98845855e+00 -2.49058431e+00  7.43996615e+00    0.00000000e+00  0.00000000e+00  0.00000000e+00    0.00000000e+00  0.00000000e+00  0.00000000e+00 0
 7.93132947e+00 -2.49139505e+00  8.48270128e+00    0.00000000e+00  0.00000000e+00  0.00000000e+00    0.00000000e+00  0.00000000e+00  0.00000000e+00 0
-1.73844709e+00 -2.80495754e+00  7.32720645e+00    0.00000000e+00  0.00000000e+00  0.00000000e+00    0.00000000e+00  0.00000000e+00  0.00000000e+00 0
-1.87416270e+00 -2.82465835e+00  8.21364613e+00    0.00000000e+00  0.00000000e+00  0.00000000e+00    0.00000000e+00  0.00000000e+00  0.00000000e+00 0
-1.92619368e+00 -2.91458704e+00  9.15165596e+00    0.00000000e+00  0.00000000e+00  0.00000000e+00    0.00000000e+00  0.00000000e+00  0.00000000e+00 0
-5.93697684e+00  1.05512488e+00  1.10559224e+01    0.00000000e+00  0.00000000e+00  0.00000000e+00    0.00000000e+00  0.00000000e+00  0.00000000e+00 0
-5.83688853e+00  1.22011183e+00  1.01339887e+01    0.00000000e+00  0.00000000e+00  0.00000000e+00    0.00000000e+00  0.00000000e+00  0.00000000e+00 0
-5.75014905e+00  1.53196454e+00  9.24184660e+00    0.00000000e+00  0.00000000e+00  0.00000000e+00    0.00000000e+00  0.00000000e+00  0.00000000e+00 0
-8.27099840e+00 -1.25338830e+00  1.13906304e+01    0.00000000e+00  0.00000000e+00  0.00000000e+00    0.00000000e+00  0.00000000e+00  0.00000000e+00 0
-8.25584410e+00 -1.34236228e+00  1.04697100e+01    0.00000000e+00  0.00000000e+00  0.00000000e+00    0.00000000e+00  0.00000000e+00  0.00000000e+00 0
-8.11276709e+00 -1.43454124e+00  9.54767595e+00    0.00000000e+00  0.00000000e+00  0.00000000e+00    0.00000000e+00  0.00000000e+00  0.00000000e+00 0
-7.79359281e+00 -2.31236275e+00  6.86574716e+00    0.00000000e+00  0.00000000e+00  0.00000000e+00    0.00000000e+00  0.00000000e+00  0.00000000e+00 0
-7.63885274e+00 -1.99605586e+00  7.68914529e+00    0.00000000e+00  0.00000000e+00  0.00000000e+00    0.00000000e+00  0.00000000e+00  0.00000000e+00 0
-7.85334618e+00 -1.89919250e+00  8.59446230e+00    0.00000000e+00  0.00000000e+00  0.00000000e+00    0.00000000e+00  0.00000000e+00  0.00000000e+00 0
 2.70269826e+00 -1.77226784e+00  6.89209898e+00    0.00000000e+00  0.00000000e+00  0.00000000e+00    0.00000000e+00  0.00000000e+00  0.00000000e+00 0
 2.69965923e+00 -1.59914915e+00  7.82291893e+00    0.00000000e+00  0.00000000e+00  0.00000000e+00    0.00000000e+00  0.00000000e+00  0.00000000e+00 0
 3.07773346e+00 -1.81927091e+00  8.61766723e+00    0.00000000e+00  0.00000000e+00  0.00000000e+00    0.00000000e+00  0.00000000e+00  0.00000000e+00 0
-4.56667317e-01  7.51362466e+00  1.15052768e+01    0.00000000e+00  0.00000000e+00  0.00000000e+00    0.00000000e+00  0.00000000e+00  0.00000000e+00 0
-4.09955186e-01  7.57503465e+00  1.05718048e+01    0.00000000e+00  0.00000000e+00  0.00000000e+00    0.00000000e+00  0.00000000e+00  0.00000000e+00 0
-4.02627177e-01  7.64077820e+00  9.60572030e+00    0.00000000e+00  0.00000000e+00  0.00000000e+00    0.00000000e+00  0.00000000e+00  0.00000000e+00 0
 1.64974752e+00 -9.89624789e-01  1.18901254e+01    0.00000000e+00  0.00000000e+00  0.00000000e+00    0.00000000e+00  0.00000000e+00  0.00000000e+00 0
 1.59751174e+00 -1.18129125e+00  1.09229153e+01    0.00000000e+00  0.00000000e+00  0.00000000e+00    0.00000000e+00  0.00000000e+00  0.00000000e+00 0
 1.60422548e+00 -1.19791912e+00  9.95271136e+00    0.00000000e+00  0.00000000e+00  0.00000000e+00    0.00000000e+00  0.00000000e+00  0.00000000e+00 0
-2.13543893e+00  1.91930005e+00  6.58537740e+00    0.00000000e+00  0.00000000e+00  0.00000000e+00    0.00000000e+00  0.00000000e+00  0.00000000e+00 0
-2.23085538e+00  1.69202530e+00  7.52794339e+00    0.00000000e+00  0.00000000e+00  0.00000000e+00    0.00000000e+00  0.00000000e+00  0.00000000e+00 0
-1.94037961e+00  1.30573268e+00  8.35365074e+00    0.00000000e+00  0.00000000e+00  0.00000000e+00    0.00000000e+00  0.00000000e+00  0.00000000e+00 0
 4.95292552e+00  1.26856553e+00  1.07702232e+01    0.00000000e+00  0.00000000e+00  0.00000000e+00    0.00000000e+00  0.00000000e+00  0.00000000e+00 0
 4.99718458e+00  9.26623965e-01  9.90963578e+00    0.00000000e+00  0.00000000e+00  0.00000000e+00    0.00000000e+00  0.00000000e+00  0.00000000e+00 0
 4.77127309e+00  6.90887602e-01  8.98558103e+00    0.00000000e+00  0.00000000e+00  0.00000000e+00    0.00000000e+00  0.00000000e+00  0.00000000e+00 0
 7.48142186e+00 -3.75031017e+00  1.16435533e+01    0.00000000e+00  0.00000000e+00  0.00000000e+00    0.00000000e+00  0.00000000e+00  0.00000000e+00 0
 7.30896185e+00 -3.93075769e+00  1.07727817e+01    0.00000000e+00  0.00000000e+00  0.00000000e+00    0.00000000e+00  0.00000000e+00  0.00000000e+00 0
 7.18429039e+00 -3.77817504e+00  9.88576041e+00    0.00000000e+00  0.00000000e+00  0.00000000e+00    0.00000000e+00  0.00000000e+00  0.00000000e+00 0
-6.49317738e+00  5.65930860e+00  1.10293530e+01    0.00000000e+00  0.00000000e+00  0.00000000e+00    0.00000000e+00  0.00000000e+00  0.00000000e+00 0
-6.10162621e+00  4.91730252e+00  1.06601023e+01    0.00000000e+00  0.00000000e+00  0.00000000e+00    0.00000000e+00  0.00000000e+00  0.00000000e+00 0
-5.56453309e+00  4.24610249e+00  1.01511740e+01    0.00000000e+00  0.00000000e+00  0.00000000e+00    0.00000000e+00  0.00000000e+00  0.00000000e+00 0
 4.18614125e+00 -4.52616156e+00  1.15493431e+01    0.00000000e+00  0.00000000e+00  0.00000000e+00    0.00000000e+00  0.00000000e+00  0.00000000e+00 0
 4.21134226e+00 -4.41472875e+00  1.06284100e+01    0.00000000e+00  0.00000000e+00  0.00000000e+00    0.00000000e+00  0.00000000e+00  0.00000000e+00 0
 3.96994158e+00 -4.69151914e+00  9.74272377e+00    0.00000000e+00  0.00000000e+00  0.00000000e+00    0.00000000e+00  0.00000000e+00  0.00000000e+00 0
 7.21141983e+00  4.83867263e+00  6.73809510e+00    0.00000000e+00  0.00000000e+00  0.00000000e+00    0.00000000e+00  0.00000000e+00  0.00000000e+00 0
 7.42091644e+00  4.44320226e+00  7.50847970e+00    0.00000000e+00  0.00000000e+00  0.00000000e+00    0.00000000e+00  0.00000000e+00  0.00000000e+00 0
 7.55630096e+00  4.14374369e+00  8.35470782e+00    0.00000000e+00  0.00000000e+00  0.00000000e+00    0.00000000e+00  0.00000000e+00  0.00000000e+00 0
 1.71602514e+00 -7.71216037e+00  1.16957317e+01    0.00000000e+00  0.00000000e+00  0.00000000e+00    0.00000000e+00  0.00000000e+00  0.00000000e+00 0
 1.74877101e+00 -7.96212369e+00  1.08262185e+01    0.00000000e+00  0.00000000e+00  0.00000000e+00    0.00000000e+00  0.00000000e+00  0.00000000e+00 0
 1.63606982e+00 -8.53787819e+00  1.00414571e+01    0.00000000e+00  0.00000000e+00  0.00000000e+00    0.00000000e+00  0.00000000e+00  0.00000000e+00 0
-3.63853478e+00 -7.18131907e+00  7.45407187e+00    0.00000000e+00  0.00000000e+00  0.00000000e+00    0.00000000e+00  0.00000000e+00  0.00000000e+00 0
-3.55041342e+00 -7.21830447e+00  8.40525228e+00    0.00000000e+00  0.00000000e+00  0.00000000e+00    0.00000000e+00  0.00000000e+00  0.00000000e+00 0
-3.43594179e+00 -7.53870940e+00  9.25763215e+00    0.00000000e+00  0.00000000e+00  0.00000000e+00    0.00000000e+00  0.00000000e+00  0.00000000e+00 0
-3.86584580e+00  7.25942746e+00  1.15041523e+01    0.00000000e+00  0.00000000e+00  0.00000000e+00    0.00000000e+00  0.00000000e+00  0.00000000e+00 0
-3.57919923e+00  7.28010289e+00  1.06336474e+01    0.00000000e+00  0.00000000e+00  0.00000000e+00    0.00000000e+00  0.00000000e+00  0.00000000e+00 0
-3.40665117e+00  6.94674012e+00  9.70590784e+00    0.00000000e+00  0.00000000e+00  0.00000000e+00    0.00000000e+00  0.00000000e+00  0.00000000e+00 0
-8.10466780e+00  3.09083517e+00  1.04481770e+01    0.00000000e+00  0.00000000e+00  0.00000000e+00    0.00000000e+00  0.00000000e+00  0.00000000e+00 0
-8.15051814e+00  3.15668995e+00  9.53846941e+00    0.00000000e+00  0.00000000e+00  0.00000000e+00    0.00000000e+00  0.00000000e+00  0.00000000e+00 0
-8.09457499e+00  3.30414893e+00  8.60234964e+00    0.00000000e+00  0.00000000e+00  0.00000000e+00    0.00000000e+00  0.00000000e+00  0.00000000e+00 0
 4.99843025e+00  6.79826116e+00  6.98918678e+00    0.00000000e+00  0.00000000e+00  0.00000000e+00    0.00000000e+00  0.00000000e+00  0.00000000e+00 0
 5.02675802e+00  6.63406699e+00  7.84106972e+00    0.00000000e+00  0.00000000e+00  0.00000000e+00    0.00000000e+00  0.00000000e+00  0.00000000e+00 0
 4.90560016e+00  6.63390876e+00  8.74195238e+00    0.00000000e+00  0.00000000e+00  0.00000000e+00    0.00000000e+00  0.00000000e+00  0.00000000e+00 0
 5.69965615e+00  3.54425306e+00  1.02583463e+01    0.00000000e+00  0.00000000e+00  0.00000000e+00    0.00000000e+00  0.00000000e+00  0.00000000e+00 0
 5.43438919e+00  3.87088665e+00  9.42154421e+00    0.00000000e+00  0.00000000e+00  0.00000000e+00    0.00000000e+00  0.00000000e+00  0.00000000e+00 0
 4.81680749e+00  3.80702889e+00  8.70075510e+00    0.00000000e+00  0.00000000e+00  0.00000000e+00    0.00000000e+00  0.00000000e+00  0.00000000e+00 0
-6.65051911e+00 -1.31127906e+00  1.17524648e+01    0.00000000e+00  0.00000000e+00  0.00000000e+00    0.00000000e+00  0.00000000e+00  0.00000000e+00 0
-6.43346255e+00 -1.06621602e+00  1.08037272e+01    0.00000000e+00  0.00000000e+00  0.00000000e+00    0.00000000e+00  0.00000000e+00  0.00000000e+00 0
-6.40018376e+00 -8.07388080e-01  9.87624196e+00    0.00000000e+00  0.00000000e+00  0.00000000e+00    0.00000000e+00  0.00000000e+00  0.00000000e+00 0
 5.22625311e-01 -4.22293050e+00  1.18324351e+01    0.00000000e+00  0.00000000e+00  0.00000000e+00    0.00000000e+00  0.00000000e+00  0.00000000e+00 0
 6.85318628e-01 -4.15224824e+00  1.09270571e+01    0.00000000e+00  0.00000000e+00  0.00000000e+00    0.00000000e+00  0.00000000e+00  0.00000000e+00 0
 9.34450989e-01 -3.95290707e+00  1.00667113e+01    0.00000000e+00  0.00000000e+00  0.00000000e+00    0.00000000e+00  0.00000000e+00  0.00000000e+00 0
-5.89339749e-01 -7.24921733e+00  1.17295854e+01    0.00000000e+00  0.00000000e+00  0.00000000e+00    0.00000000e+00  0.00000000e+00  0.00000000e+00 0
-6.75300795e-01 -7.31262372e+00  1.07766093e+01    0.00000000e+00  0.00000000e+00  0.00000000e+00    0.00000000e+00  0.00000000e+00  0.00000000e+00 0
-9.63159035e-01 -7.48720147e+00  9.86551834e+00    0.00000000e+00  0.00000000e+00  0.00000000e+00    0.00000000e+00  0.00000000e+00  0.00000000e+00 0
-6.78431368e-01 -6.74213392e+00  7.61799136e+00    0.00000000e+00  0.00000000e+00  0.00000000e+00    0.00000000e+00  0.00000000e+00  0.00000000e+00 0
-7.68173762e-01 -6.84864020e+00  8.53591247e+00    0.00000000e+00  0.00000000e+00  0.00000000e+00    0.00000000e+00  0.00000000e+00  0.00000000e+00 0
-7.48367496e-01 -6.63944590e+00  9.42972555e+00    0.00000000e+00  0.00000000e+00  0.00000000e+00    0.00000000e+00  0.00000000e+00  0.00000000e+00 0
 5.84670120e+00  2.99772013e-01  1.14651967e+01    0.00000000e+00  0.00000000e+00  0.00000000e+00    0.00000000e+00  0.00000000e+00  0.00000000e+00 0
 6.01063248e+00  7.86300090e-02  1.05689378e+01    0.00000000e+00  0.00000000e+00  0.00000000e+00    0.00000000e+00  0.00000000e+00  0.00000000e+00 0
 6.04249634e+00 -2.33785042e-01  9.68795907e+00    0.00000000e+00  0.00000000e+00  0.00000000e+00    0.00000000e+00  0.00000000e+00  0.00000000e+00 0
 6.90384218e+00  5.31221466e+00  7.52961090e+00    0.00000000e+00  0.00000000e+00  0.00000000e+00    0.00000000e+00  0.00000000e+00  0.00000000e+00 0
 6.42987871e+00  5.29271564e+00  8.28526038e+00    0.00000000e+00  0.00000000e+00  0.00000000e+00    0.00000000e+00  0.00000000e+00  0.00000000e+00 0
 6.33722082e+00  5.56316851e+00  9.25689859e+00    0.00000000e+00  0.00000000e+00  0.00000000e+00    0.00000000e+00  0.00000000e+00  0.00000000e+00 0
-4.32659706e+00  3.82466177e+00  6.79049568e+00    0.00000000e+00  0.00000000e+00  0.00000000e+00    0.00000000e+00  0.00000000e+00  0.00000000e+00 0
-4.71807597e+00  3.68519762e+00  7.68673529e+00    0.00000000e+00  0.00000000e+00  0.00000000e+00    0.00000000e+00  0.00000000e+00  0.00000000e+00 0
-5.03740961e+00  3.46464345e+00  8.58526863e+00    0.00000000e+00  0.00000000e+00  0.00000000e+00    0.00000000e+00  0.00000000e+00  0.00000000e+00 0
-8.06348826e+00 -4.42411627e+00  1.12944450e+01    0.00000000e+00  0.00000000e+00  0.00000000e+00    0.00000000e+00  0.00000000e+00  0.00000000e+00 0
-7.91546726e+00 -4.35447663e+00  1.03645090e+01    0.00000000e+00  0.00000000e+00  0.00000000e+00    0.00000000e+00  0.00000000e+00  0.00000000e+00 0
-7.67122768e+00 -4.24208174e+00  9.39974412e+00    0.00000000e+00  0.00000000e+00  0.00000000e+00    0.00000000e+00  0.00000000e+00  0.00000000e+00 0
 1.15109009e+00 -7.00773211e+00  1.13481563e+01    0.00000000e+00  0.00000000e+00  0.00000000e+00    0.00000000e+00  0.00000000e+00  0.00000000e+00 0
 1.45621975e+00 -6.98118966e+00  1.03551456e+01    0.00000000e+00  0.00000000e+00  0.00000000e+00    0.00000000e+00  0.00000000e+00  0.00000000e+00 0
 1.87530777e+00 -6.48530420e+00  9.64216595e+00    0.00000000e+00  0.00000000e+00  0.00000000e+00    0.00000000e+00  0.00000000e+00  0.00000000e+00 0
-1.22762129e+00  8.52404492e+00  1.19034258e+01    0.00000000e+00  0.00000000e+00  0.00000000e+00    0.00000000e+00  0.00000000e+00  0.00000000e+00 0
-9.71452188e-01  8.36357917e+00  1.10125698e+01    0.00000000e+00  0.00000000e+00  0.00000000e+00    0.00000000e+00  0.00000000e+00  0.00000000e+00 0
-1.00241029e+00  8.40150355e+00  1.00773943e+01    0.00000000e+00  0.00000000e+00  0.00000000e+00    0.00000000e+00  0.00000000e+00  0.00000000e+00 0
-1.58207988e+00  8.09630300e+00  7.16540372e+00    0.00000000e+00  0.00000000e+00  0.00000000e+00    0.00000000e+00  0.00000000e+00  0.00000000e+00 0
-1.41322314e+00  8.14795671e+00  8.05253640e+00    0.00000000e+00  0.00000000e+00  0.00000000e+00    0.00000000e+00  0.00000000e+00  0.00000000e+00 0
-1.50148684e+00  8.02216285e+00  8.99755347e+00    0.00000000e+00  0.00000000e+00  0.00000000e+00    0.00000000e+00  0.00000000e+00  0.00000000e+00 0
 9.58795292e-02  6.06866535e+00  6.72596874e+00    0.00000000e+00  0.00000000e+00  0.00000000e+00    0.00000000e+00  0.00000000e+00  0.00000000e+00 0
-1.42995699e-01  5.84128356e+00  7.61437774e+00    0.00000000e+00  0.00000000e+00  0.00000000e+00    0.00000000e+00  0.00000000e+00  0.00000000e+00 0
 2.53644526e-02  5.72505042e+00  8.58795949e+00    0.00000000e+00  0.00000000e+00  0.00000000e+00    0.00000000e+00  0.00000000e+00  0.00000000e+00 0
-4.28329396e+00 -3.91777163e+00  7.35034037e+00    0.00000000e+00  0.00000000e+00  0.00000000e+00    0.00000000e+00  0.00000000e+00  0.00000000e+00 0
-4.14554245e+00 -4.03692702e+00  8.24062576e+00    0.00000000e+00  0.00000000e+00  0.00000000e+00    0.00000000e+00  0.00000000e+00  0.00000000e+00 0
-4.11833900e+00 -3.83246072e+00  9.17470208e+00    0.00000000e+00  0.00000000e+00  0.00000000e+00    0.00000000e+00  0.00000000e+00  0.00000000e+00 0
-8.64668954e+00  9.84317740e-01  1.00096017e+01    0.00000000e+00  0.00000000e+00  0.00000000e+00    0.00000000e+00  0.00000000e+00  0.00000000e+00 0
-8.62687235e+00  5.71091178e-01  9.26787975e+00    0.00000000e+00  0.00000000e+00  0.00000000e+00    0.00000000e+00  0.00000000e+00  0.00000000e+00 0
-8.49817799e+00  8.37994028e-02  8.51419863e+00    0.00000000e+00  0.00000000e+00  0.00000000e+00    0.00000000e+00  0.00000000e+00  0.00000000e+00 0
 2.67507744e+00 -2.89306481e+00  1.15421009e+01    0.00000000e+00  0.00000000e+00  0.00000000e+00    0.00000000e+00  0.00000000e+00  0.00000000e+00 0
 2.65669172e+00 -2.69687970e+00  1.05866503e+01    0.00000000e+00  0.00000000e+00  0.00000000e+00    0.00000000e+00  0.00000000e+00  0.00000000e+00 0
 2.54944597e+00 -2.45641347e+00  9.65378905e+00    0.00000000e+00  0.00000000e+00  0.00000000e+00    0.00000000e+00  0.00000000e+00  0.00000000e+00 0
 4.46712171e+00  2.18402021e+00  1.08067455e+01    0.00000000e+00  0.00000000e+00  0.00000000e+00    0.00000000e+00  0.00000000e+00  0.00000000e+00 0
 4.55046790e+00  1.86521845e+00  9.95687688e+00    0.00000000e+00  0.00000000e+00  0.00000000e+00    0.00000000e+00  0.00000000e+00  0.00000000e+00 0
 4.95899278e+00  1.84490374e+00  9.08577603e+00    0.00000000e+00  0.00000000e+00  0.00000000e+00    0.00000000e+00  0.00000000e+00  0.00000000e+00 0
-5.06064724e-02  5.54403517e-01  1.13586959e+01    0.00000000e+00  0.00000000e+00  0.00000000e+00    0.00000000e+00  0.00000000e+00  0.00000000e+00 0
 6.56495952e-02  3.62020458e-01  1.04676668e+01    0.00000000e+00  0.00000000e+00  0.00000000e+00    0.00000000e+00  0.00000000e+00  0.00000000e+00 0
 2.04998598e-01  3.89066688e-01  9.50709580e+00    0.00000000e+00  0.00000000e+00  0.00000000e+00    0.00000000e+00  0.00000000e+00  0.00000000e+00 0
 5.72813411e+00 -5.16296244e+00  7.29648152e+00    0.00000000e+00  0.00000000e+00  0.00000000e+00    0.00000000e+00  0.00000000e+00  0.00000000e+00 0
 5.81379918e+00 -4.88480701e+00  8.15898539e+00    0.00000000e+00  0.00000000e+00  0.00000000e+00    0.00000000e+00  0.00000000e+00  0.00000000e+00 0
 5.64508488e+00 -4.90322417e+00  9.07581624e+00    0.00000000e+00  0.00000000e+00  0.00000000e+00    0.00000000e+00  0.00000000e+00  0.00000000e+00 0
-5.64809650e+00 -7.78564539e+00  8.32862582e+00    0.00000000e+00  0.00000000e+00  0.00000000e+00    0.00000000e+00  0.00000000e+00  0.00000000e+00 0
-5.26991778e+00 -7.38846612e+00  9.02438479e+00    0.00000000e+00  0.00000000e+00  0.00000000e+00    0.00000000e+00  0.00000000e+00  0.00000000e+00 0
-5.13235873e+00 -6.96799194e+00  9.99730012e+00    0.00000000e+00  0.00000000e+00  0.00000000e+00    0.00000000e+00  0.00000000e+00  0.00000000e+00 0
-7.67944691e+00 -5.46245815e+00  6.67465176e+00    0.00000000e+00  0.00000000e+00  0.00000000e+00    0.00000000e+00  0.00000000e+00  0.00000000e+00 0
-7.73806207e+00 -5.14345138e+00  7.58861885e+00    0.00000000e+00  0.00000000e+00  0.00000000e+00    0.00000000e+00  0.00000000e+00  0.00000000e+00 0
-7.59305779e+00 -4.83634383e+00  8.48595158e+00    0.00000000e+00  0.00000000e+00  0.00000000e+00    0.00000000e+00  0.00000000e+00  0.00000000e+00 0
-3.50164420e+00  3.05953610e+00  6.84535176e+00    0.00000000e+00  0.00000000e+00  0.00000000e+00    0.00000000e+00  0.00000000e+00  0.00000000e+00 0
-3.61738884e+00  3.31290014e+00  7.76504979e+00    0.00000000e+00  0.00000000e+00  0.00000000e+00    0.00000000e+00  0.00000000e+00  0.00000000e+00 0
-4.01731135e+00  3.26167624e+00  8.60921386e+00    0.00000000e+00  0.00000000e+00  0.00000000e+00    0.00000000e+00  0.00000000e+00  0.00000000e+00 0
 3.99648610e+00 -2.35217367e+00  6.83968789e+00    0.00000000e+00  0.00000000e+00  0.00000000e+00    0.00000000e+00  0.00000000e+00  0.00000000e+00 0
 3.71042624e+00 -1.74786856e+00  7.47505854e+00    0.00000000e+00  0.00000000e+00  0.00000000e+00    0.00000000e+00  0.00000000e+00  0.00000000e+00 0
 3.61611394e+00 -1.10406986e+00  8.17894102e+00    0.00000000e+00  0.00000000e+00  0.00000000e+00    0.00000000e+00  0.00000000e+00  0.00000000e+00 0
 2.73707620e+00 -4.77061448e+00  7.55261331e+00    0.00000000e+00  0.00000000e+00  0.00000000e+00    0.00000000e+00  0.00000000e+00  0.00000000e+00 0
 2.75248461e+00 -4.95287409e+00  8.48630040e+00    0.00000000e+00  0.00000000e+00  0.00000000e+00    0.00000000e+00  0.00000000e+00  0.00000000e+00 0
 2.46030574e+00 -4.90729761e+00  9.35886518e+00    0.00000000e+00  0.00000000e+00  0.00000000e+00    0.00000000e+00  0.00000000e+00  0.00000000e+00 0
 4.03472982e+00  8.57963617e+00  7.43814978e+00    0.00000000e+00  0.00000000e+00  0.00000000e+00    0.00000000e+00  0.00000000e+00  0.00000000e+00 0
 3.91017410e+00  8.52234778e+00  8.35565224e+00    0.00000000e+00  0.00000000e+00  0.00000000e+00    0.00000000e+00  0.00000000e+00  0.00000000e+00 0
 3.61622410e+00 -8.69051281e+00  9.24171547e+00    0.00000000e+00  0.00000000e+00  0.00000000e+00    0.00000000e+00  0.00000000e+00  0.00000000e+00 0
 7.41573261e+00 -5.66122519e+00  1.24363452e+01    0.00000000e+00  0.00000000e+00  0.00000000e+00    0.00000000e+00  0.00000000e+00  0.00000000e+00 0
 7.52102316e+00 -5.82583390e+00  1.15465982e+01    0.00000000e+00  0.00000000e+00  0.00000000e+00    0.00000000e+00  0.00000000e+00  0.00000000e+00 0
 7.25816854e+00 -5.80156194e+00  1.06104275e+01    0.00000000e+00  0.00000000e+00  0.00000000e+00    0.00000000e+00  0.00000000e+00  0.00000000e+00 0
 4.64326293e+00 -5.12308970e+00  7.39497062e+00    0.00000000e+00  0.00000000e+00  0.00000000e+00    0.00000000e+00  0.00000000e+00  0.00000000e+00 0
 4.74691840e+00 -4.76120595e+00  8.25175094e+00    0.00000000e+00  0.00000000e+00  0.00000000e+00    0.00000000e+00  0.00000000e+00  0.00000000e+00 0
 4.65119573e+00 -4.32753195e+00  9.07033056e+00    0.00000000e+00  0.00000000e+00  0.00000000e+00    0.00000000e+00  0.00000000e+00  0.00000000e+00 0
 5.74155722e+00 -2.96217174e+00  6.71965153e+00    0.00000000e+00  0.00000000e+00  0.00000000e+00    0.00000000e+00  0.00000000e+00  0.00000000e+00 0
 5.92835374e+00 -2.33830934e+00  7.40229135e+00    0.00000000e+00  0.00000000e+00  0.00000000e+00    0.00000000e+00  0.00000000e+00  0.00000000e+00 0
 5.85398826e+00 -2.05547575e+00  8.27281650e+00    0.00000000e+00  0.00000000e+00  0.00000000e+00    0.00000000e+00  0.00000000e+00  0.00000000e+00 0
 4.86338751e+00 -1.18783558e-01  1.10677520e+01    0.00000000e+00  0.00000000e+00  0.00000000e+00    0.00000000e+00  0.00000000e+00  0.00000000e+00 0
 4.87741767e+00 -2.93112972e-01  1.01828342e+01    0.00000000e+00  0.00000000e+00  0.00000000e+00    0.00000000e+00  0.00000000e+00  0.00000000e+00 0
 4.93931540e+00 -3.08538421e-01  9.23195728e+00    0.00000000e+00  0.00000000e+00  0.00000000e+00    0.00000000e+00  0.00000000e+00  0.00000000e+00 0
 1.56751463e+00 -6.09224956e+00  1.20332715e+01    0.00000000e+00  0.00000000e+00  0.00000000e+00    0.00000000e+00  0.00000000e+00  0.00000000e+00 0
 1.56663795e+00 -6.09822025e+00  1.11013256e+01    0.00000000e+00  0.00000000e+00  0.00000000e+00    0.00000000e+00  0.00000000e+00  0.00000000e+00 0
 1.50528858e+00 -5.59284445e+00  1.02899146e+01    0.00000000e+00  0.00000000e+00  0.00000000e+00    0.00000000e+00  0.00000000e+00  0.00000000e+00 0
-4.23964526e+00 -5.99840433e+00  6.87367771e+00    0.00000000e+00  0.00000000e+00  0.00000000e+00    0.00000000e+00  0.00000000e+00  0.00000000e+00 0
-4.14088226e+00 -6.23817551e+00  7.81326955e+00    0.00000000e+00  0.00000000e+00  0.00000000e+00    0.00000000e+00  0.00000000e+00  0.00000000e+00 0
-3.69933683e+00 -6.12670104e+00  8.60877818e+00    0.00000000e+00  0.00000000e+00  0.00000000e+00    0.00000000e+00  0.00000000e+00  0.00000000e+00 0
 5.89934330e+00  8.48185401e+00  8.73701890e+00    0.00000000e+00  0.00000000e+00  0.00000000e+00    0.00000000e+00  0.00000000e+00  0.00000000e+00 0
 5.68851396e+00 -8.41326616e+00  9.40283360e+00    0.00000000e+00  0.00000000e+00  0.00000000e+00    0.00000000e+00  0.00000000e+00  0.00000000e+00 0
 5.19944191e+00 -7.87617421e+00  9.96962262e+00    0.00000000e+00  0.00000000e+00  0.00000000e+00    0.00000000e+00  0.00000000e+00  0.00000000e+00 0
 7.46854624e+00  1.08860258e+00  1.05240298e+01    0.00000000e+00  0.00000000e+00  0.00000000e+00    0.00000000e+00  0.00000000e+00  0.00000000e+00 0
 7.78571537e+00  8.57797160e-01  9.71082526e+00    0.00000000e+00  0.00000000e+00  0.00000000e+00    0.00000000e+00  0.00000000e+00  0.00000000e+00 0
 7.89142853e+00  6.28538779e-01  8.81708504e+00    0.00000000e+00  0.00000000e+00  0.00000000e+00    0.00000000e+00  0.00000000e+00  0.00000000e+00 0
-6.67045111e+00  2.86990148e-02  1.07595923e+01    0.00000000e+00  0.00000000e+00  0.00000000e+00    0.00000000e+00  0.00000000e+00  0.00000000e+00 0
-6.74716501e+00  1.23360007e-01  9.80823898e+00    0.00000000e+00  0.00000000e+00  0.00000000e+00    0.00000000e+00  0.00000000e+00  0.00000000e+00 0
-6.77738687e+00  3.57363597e-01  8.86928452e+00    0.00000000e+00  0.00000000e+00  0.00000000e+00    0.00000000e+00  0.00000000e+00  0.00000000e+00 0
-6.72227303e+00 -1.21461847e+00  6.53080014e+00    0.00000000e+00  0.00000000e+00  0.00000000e+00    0.00000000e+00  0.00000000e+00  0.00000000e+00 0
-6.86553777e+00 -1.11168226e+00  7.41964077e+00    0.00000000e+00  0.00000000e+00  0.00000000e+00    0.00000000e+00  0.00000000e+00  0.00000000e+00 0
-7.05222704e+00 -1.28796052e+00  8.29975413e+00    0.00000000e+00  0.00000000e+00  0.00000000e+00    0.00000000e+00  0.00000000e+00  0.00000000e+00 0
-3.18418073e+00 -4.01294500e+00  1.13255998e+01    0.00000000e+00  0.00000000e+00  0.00000000e+00    0.00000000e+00  0.00000000e+00  0.00000000e+00 0
-2.98057860e+00 -4.16062028e+00  1.04864243e+01    0.00000000e+00  0.00000000e+00  0.00000000e+00    0.00000000e+00  0.00000000e+00  0.00000000e+00 0
-2.81517291e+00 -4.43098943e+00  9.62360761e+00    0.00000000e+00  0.00000000e+00  0.00000000e+00    0.00000000e+00  0.00000000e+00  0.00000000e+00 0
-2.41988457e+00  7.73845251e+00  1.19047908e+01    0.00000000e+00  0.00000000e+00  0.00000000e+00    0.00000000e+00  0.00000000e+00  0.00000000e+00 0
-2.29132463e+00  7.99198182e+00  1.10297791e+01    0.00000000e+00  0.00000000e+00  0.00000000e+00    0.00000000e+00  0.00000000e+00  0.00000000e+00 0
-2.00734677e+00  8.18673460e+00  1.00794670e+01    0.00000000e+00  0.00000000e+00  0.00000000e+00    0.00000000e+00  0.00000000e+00  0.00000000e+00 0
 6.22687121e+00  1.66604330e+00  6.76823393e+00    0.00000000e+00  0.00000000e+00  0.00000000e+00    0.00000000e+00  0.00000000e+00  0.00000000e+00 0
 6.23024956e+00  1.61335232e+00  7.70399690e+00    0.00000000e+00  0.00000000e+00  0.00000000e+00    0.00000000e+00  0.00000000e+00  0.00000000e+00 0
 6.30051110e+00  1.07340618e+00  8.45841643e+00    0.00000000e+00  0.00000000e+00  0.00000000e+00    0.00000000e+00  0.00000000e+00  0.00000000e+00 0
-6.88782230e+00 -7.48040168e+00  8.02587048e+00    0.00000000e+00  0.00000000e+00  0.00000000e+00    0.00000000e+00  0.00000000e+00  0.00000000e+00 0
-7.22801960e+00 -6.76635810e+00  8.58995826e+00    0.00000000e+00  0.00000000e+00  0.00000000e+00    0.00000000e+00  0.00000000e+00  0.00000000e+00 0
-7.50124611e+00 -5.89596698e+00  8.83028969e+00    0.00000000e+00  0.00000000e+00  0.00000000e+00    0.00000000e+00  0.00000000e+00  0.00000000e+00 0
-7.31883199e+00 -4.36402265e+00  6.71582374e+00    0.00000000e+00  0.00000000e+00  0.00000000e+00    0.00000000e+00  0.00000000e+00  0.00000000e+00 0
-7.10251190e+00 -4.35034385e+00  7.57793555e+00    0.00000000e+00  0.00000000e+00  0.00000000e+00    0.00000000e+00  0.00000000e+00  0.00000000e+00 0
-6.99184926e+00 -3.86730934e+00  8.34291067e+00    0.00000000e+00  0.00000000e+00  0.00000000e+00    0.00000000e+00  0.00000000e+00  0.00000000e+00 0
-8.39559889e+00 -3.06811268e+00  7.05184148e+00    0.00000000e+00  0.00000000e+00  0.00000000e+00    0.00000000e+00  0.00000000e+00  0.00000000e+00 0
-8.57313289e+00 -2.81248255e+00  7.90458598e+00    0.00000000e+00  0.00000000e+00  0.00000000e+00    0.00000000e+00  0.00000000e+00  0.00000000e+00 0
-8.54727329e+00 -2.64385374e+00  8.88445265e+00    0.00000000e+00  0.00000000e+00  0.00000000e+00    0.00000000e+00  0.00000000e+00  0.00000000e+00 0
-4.62637346e+00  8.23774985e+00  1.08731105e+01    0.00000000e+00  0.00000000e+00  0.00000000e+00    0.00000000e+00  0.00000000e+00  0.00000000e+00 0
-4.36987799e+00 -8.67422457e+00  1.01476514e+01    0.00000000e+00  0.00000000e+00  0.00000000e+00    0.00000000e+00  0.00000000e+00  0.00000000e+00 0
-4.49611665e+00 -7.91206759e+00  9.61128754e+00    0.00000000e+00  0.00000000e+00  0.00000000e+00    0.00000000e+00  0.00000000e+00  0.00000000e+00 0
 3.45544054e+00  1.06482366e+00  6.51648301e+00    0.00000000e+00  0.00000000e+00  0.00000000e+00    0.00000000e+00  0.00000000e+00  0.00000000e+00 0
 3.48932761e+00  1.22194880e+00  7.42432667e+00    0.00000000e+00  0.00000000e+00  0.00000000e+00    0.00000000e+00  0.00000000e+00  0.00000000e+00 0
 3.29191744e+00  1.49399046e+00  8.30465693e+00    0.00000000e+00  0.00000000e+00  0.00000000e+00    0.00000000e+00  0.00000000e+00  0.00000000e+00 0
 3.74244606e+00  7.74331312e-01  1.06937916e+01    0.00000000e+00  0.00000000e+00  0.00000000e+00    0.00000000e+00  0.00000000e+00  0.00000000e+00 0
 3.97734088e+00  8.51484797e-01  9.82729722e+00    0.00000000e+00  0.00000000e+00  0.00000000e+00    0.00000000e+00  0.00000000e+00  0.00000000e+00 0
 4.05589622e+00  1.43768285e+00  9.10597047e+00    0.00000000e+00  0.00000000e+00  0.00000000e+00    0.00000000e+00  0.00000000e+00  0.00000000e+00 0
-5.46048335e+00  7.52434715e-01  5.83058415e+00    0.00000000e+00  0.00000000e+00  0.00000000e+00    0.00000000e+00  0.00000000e+00  0.00000000e+00 0
-5.61923019e+00  7.62390302e-01  6.74954655e+00    0.00000000e+00  0.00000000e+00  0.00000000e+00    0.00000000e+00  0.00000000e+00  0.00000000e+00 0
-5.72519042e+00  5.06018849e-01  7.66641889e+00    0.00000000e+00  0.00000000e+00  0.00000000e+00    0.00000000e+00  0.00000000e+00  0.00000000e+00 0
 1.25325671e+00  1.64795271e+00  7.46857485e+00    0.00000000e+00  0.00000000e+00  0.00000000e+00    0.00000000e+00  0.00000000e+00  0.00000000e+00 0
 1.30241656e+00  1.84257418e+00  8.36196287e+00    0.00000000e+00  0.00000000e+00  0.00000000e+00    0.00000000e+00  0.00000000e+00  0.00000000e+00 0
 1.56577154e+00  2.17481924e+00  9.19522319e+00    0.00000000e+00  0.00000000e+00  0.00000000e+00    0.00000000e+00  0.00000000e+00  0.00000000e+00 0
 1.65197597e+00  1.06763340e+00  1.16916508e+01    0.00000000e+00  0.00000000e+00  0.00000000e+00    0.00000000e+00  0.00000000e+00  0.00000000e+00 0
 1.82158371e+00  9.50122165e-01  1.07699916e+01    0.00000000e+00  0.00000000e+00  0.00000000e+00    0.00000000e+00  0.00000000e+00  0.00000000e+00 0
 1.92927810e+00  8.08333499e-01  9.84978860e+00    0.00000000e+00  0.00000000e+00  0.00000000e+00    0.00000000e+00  0.00000000e+00  0.00000000e+00 0
 1.69058650e+00 -2.47436394e+00  1.20019535e+01    0.00000000e+00  0.00000000e+00  0.00000000e+00    0.00000000e+00  0.00000000e+00  0.00000000e+00 0
 1.59673537e+00 -2.40834360e+00  1.10307908e+01    0.00000000e+00  0.00000000e+00  0.00000000e+00    0.00000000e+00  0.00000000e+00  0.00000000e+00 0
 1.68777227e+00 -2.16907608e+00  1.01380723e+01    0.00000000e+00  0.00000000e+00  0.00000000e+00    0.00000000e+00  0.00000000e+00  0.00000000e+00 0
 1.56350272e+00  7.95652618e+00  1.12982597e+01    0.00000000e+00  0.00000000e+00  0.00000000e+00    0.00000000e+00  0.00000000e+00  0.00000000e+00 0
 1.24210621e+00  7.96929352e+00  1.04707933e+01    0.00000000e+00  0.00000000e+00  0.00000000e+00    0.00000000e+00  0.00000000e+00  0.00000000e+00 0
 1.12430462e+00  8.01728749e+00  9.55221984e+00    0.00000000e+00  0.00000000e+00  0.00000000e+00    0.00000000e+00  0.00000000e+00  0.00000000e+00 0
 5.94591229e-02  3.03587797e+00  7.05446143e+00    0.00000000e+00  0.00000000e+00  0.00000000e+00    0.00000000e+00  0.00000000e+00  0.00000000e+00 0
 1.79404831e-01  2.93967215e+00  7.95226479e+00    0.00000000e+00  0.00000000e+00  0.00000000e+00    0.00000000e+00  0.00000000e+00  0.00000000e+00 0
 5.77474971e-01  2.70653089e+00  8.75122449e+00    0.00000000e+00  0.00000000e+00  0.00000000e+00    0.00000000e+00  0.00000000e+00  0.00000000e+00 0
-3.05547607e+00  9.66409463e-01  7.03898727e+00    0.00000000e+00  0.00000000e+00  0.00000000e+00    0.00000000e+00  0.00000000e+00  0.00000000e+00 0
-3.21267965e+00  1.46272266e+00  7.85854326e+00    0.00000000e+00  0.00000000e+00  0.00000000e+00    0.00000000e+00  0.00000000e+00  0.00000000e+00 0
-3.08326384e+00  1.84001239e+00  8.70856915e+00    0.00000000e+00  0.00000000e+00  0.00000000e+00    0.00000000e+00  0.00000000e+00  0.00000000e+00 0
 3.09239041e+00 -7.68255711e+00  7.56306350e+00    0.00000000e+00  0.00000000e+00  0.00000000e+00    0.00000000e+00  0.00000000e+00  0.00000000e+00 0
 2.98954674e+00 -7.77264246e+00  8.51539119e+00    0.00000000e+00  0.00000000e+00  0.00000000e+00    0.00000000e+00  0.00000000e+00  0.00000000e+00 0
 3.01374745e+00 -7.84674046e+00  9.44915936e+00    0.00000000e+00  0.00000000e+00  0.00000000e+00    0.00000000e+00  0.00000000e+00  0.00000000e+00 0
-6.25713019e+00  4.62976891e+00  7.00097174e+00    0.00000000e+00  0.00000000e+00  0.00000000e+00    0.00000000e+00  0.00000000e+00  0.00000000e+00 0
-6.70415941e+00  4.21610707e+00  7.76417718e+00    0.00000000e+00  0.00000000e+00  0.00000000e+00    0.00000000e+00  0.00000000e+00  0.00000000e+00 0
-7.19782232e+00  3.54268404e+00  8.15503923e+00    0.00000000e+00  0.00000000e+00  0.00000000e+00    0.00000000e+00  0.00000000e+00  0.00000000e+00 0
-5.66395906e+00  2.26662372e+00  1.08488645e+01    0.00000000e+00  0.00000000e+00  0.00000000e+00    0.00000000e+00  0.00000000e+00  0.00000000e+00 0
-5.51130861e+00  2.27339167e+00  1.00012055e+01    0.00000000e+00  0.00000000e+00  0.00000000e+00    0.00000000e+00  0.00000000e+00  0.00000000e+00 0
-4.95781951e+00  2.24772904e+00  9.20003375e+00    0.00000000e+00  0.00000000e+00  0.00000000e+00    0.00000000e+00  0.00000000e+00  0.00000000e+00 0
 2.09921276e+00  1.63370097e-01  6.81223431e+00    0.00000000e+00  0.00000000e+00  0.00000000e+00    0.00000000e+00  0.00000000e+00  0.00000000e+00 0
 1.97453842e+00  6.21433573e-02  7.73326834e+00    0.00000000e+00  0.00000000e+00  0.00000000e+00    0.00000000e+00  0.00000000e+00  0.00000000e+00 0
 1.90687998e+00  1.66077888e-01  8.61243930e+00    0.00000000e+00  0.00000000e+00  0.00000000e+00    0.00000000e+00  0.00000000e+00  0.00000000e+00 0
 7.85955036e+00 -1.70444130e+00  6.76791340e+00    0.00000000e+00  0.00000000e+00  0.00000000e+00    0.00000000e+00  0.00000000e+00  0.00000000e+00 0
 7.58892974e+00 -1.50232565e+00  7.63714582e+00    0.00000000e+00  0.00000000e+00  0.00000000e+00    0.00000000e+00  0.00000000e+00  0.00000000e+00 0
 7.63343825e+00 -1.45014571e+00  8.54313567e+00    0.00000000e+00  0.00000000e+00  0.00000000e+00    0.00000000e+00  0.00000000e+00  0.00000000e+00 0
 1.55766936e+00  1.98120737e+00  1.12633505e+01    0.00000000e+00  0.00000000e+00  0.00000000e+00    0.00000000e+00  0.00000000e+00  0.00000000e+00 0
 1.39750413e+00  1.88066749e+00  1.03326541e+01    0.00000000e+00  0.00000000e+00  0.00000000e+00    0.00000000e+00  0.00000000e+00  0.00000000e+00 0
 9.55694514e-01  1.27934543e+00  9.79611251e+00    0.00000000e+00  0.00000000e+00  0.00000000e+00    0.00000000e+00  0.00000000e+00  0.00000000e+00 0
-1.78828755e+00 -5.90010649e-01  6.87391184e+00    0.00000000e+00  0.00000000e+00  0.00000000e+00    0.00000000e+00  0.00000000e+00  0.00000000e+00 0
-1.65717671e+00 -2.42294763e-01  7.71023665e+00    0.00000000e+00  0.00000000e+00  0.00000000e+00    0.00000000e+00  0.00000000e+00  0.00000000e+00 0
-1.66632136e+00  2.57209580e-01  8.51687517e+00    0.00000000e+00  0.00000000e+00  0.00000000e+00    0.00000000e+00  0.00000000e+00  0.00000000e+00 0
-5.59661828e+00 -7.19786716e+00  7.31572933e+00    0.00000000e+00  0.00000000e+00  0.00000000e+00    0.00000000e+00  0.00000000e+00  0.00000000e+00 0
-6.10200657e+00 -6.61121681e+00  7.78929160e+00    0.00000000e+00  0.00000000e+00  0.00000000e+00    0.00000000e+00  0.00000000e+00  0.00000000e+00 0
-6.39465656e+00 -6.12363329e+00  8.56547403e+00    0.00000000e+00  0.00000000e+00  0.00000000e+00    0.00000000e+00  0.00000000e+00  0.00000000e+00 0
-5.43349073e+00 -3.97116720e+00  1.17317893e+01    0.00000000e+00  0.00000000e+00  0.00000000e+00    0.00000000e+00  0.00000000e+00  0.00000000e+00 0
-5.23721474e+00 -3.88297279e+00  1.08789923e+01    0.00000000e+00  0.00000000e+00  0.00000000e+00    0.00000000e+00  0.00000000e+00  0.00000000e+00 0
-5.02292344e+00 -3.76418650e+00  9.95203584e+00    0.00000000e+00  0.00000000e+00  0.00000000e+00    0.00000000e+00  0.00000000e+00  0.00000000e+00 0
-1.63542278e+00 -5.57810479e+00  1.13927475e+01    0.00000000e+00  0.00000000e+00  0.00000000e+00    0.00000000e+00  0.00000000e+00  0.00000000e+00 0
-1.26087784e+00 -5.67171190e+00  1.05157788e+01    0.00000000e+00  0.00000000e+00  0.00000000e+00    0.00000000e+00  0.00000000e+00  0.00000000e+00 0
-1.24412970e+00 -5.75983051e+00  9.61852125e+00    0.00000000e+00  0.00000000e+00  0.00000000e+00    0.00000000e+00  0.00000000e+00  0.00000000e+00 0
-1.34904990e+00 -7.52126238e+00  6.92354035e+00    0.00000000e+00  0.00000000e+00  0.00000000e+00    0.00000000e+00  0.00000000e+00  0.00000000e+00 0
-1.42043614e+00 -7.57466105e+00  7.85117861e+00    0.00000000e+00  0.00000000e+00  0.00000000e+00    0.00000000e+00  0.00000000e+00  0.00000000e+00 0
-1.31534737e+00 -7.68081871e+00  8.83788266e+00    0.00000000e+00  0.00000000e+00  0.00000000e+00    0.00000000e+00  0.00000000e+00  0.00000000e+00 0
-4.91690738e+00  1.09057934e+00  1.13938158e+01    0.00000000e+00  0.00000000e+00  0.00000000e+00    0.00000000e+00  0.00000000e+00  0.00000000e+00 0
-4.88984489e+00  8.13999414e-01  1.04729219e+01    0.00000000e+00  0.00000000e+00  0.00000000e+00    0.00000000e+00  0.00000000e+00  0.00000000e+00 0
-4.97724505e+00  7.74533454e-01  9.50182759e+00    0.00000000e+00  0.00000000e+00  0.00000000e+00    0.00000000e+00  0.00000000e+00  0.00000000e+00 0
 7.87592672e+00  1.95828994e-01  1.04345351e+01    0.00000000e+00  0.00000000e+00  0.00000000e+00    0.00000000e+00  0.00000000e+00  0.00000000e+00 0
 7.95153239e+00 -2.10195562e-01  9.59810866e+00    0.00000000e+00  0.00000000e+00  0.00000000e+00    0.00000000e+00  0.00000000e+00  0.00000000e+00 0
 8.29402316e+00 -6.17671205e-01  8.83943561e+00    0.00000000e+00  0.00000000e+00  0.00000000e+00    0.00000000e+00  0.00000000e+00  0.00000000e+00 0
-3.56753368e+00  3.43498689e+00  1.06265908e+01    0.00000000e+00  0.00000000e+00  0.00000000e+00    0.00000000e+00  0.00000000e+00  0.00000000e+00 0
-3.27203547e+00  3.37364032e+00  9.79766658e+00    0.00000000e+00  0.00000000e+00  0.00000000e+00    0.00000000e+00  0.00000000e+00  0.00000000e+00 0
-3.03144159e+00  3.55624984e+00  8.95839653e+00    0.00000000e+00  0.00000000e+00  0.00000000e+00    0.00000000e+00  0.00000000e+00  0.00000000e+00 0
 9.90216136e-01 -7.39497974e+00  7.60758528e+00    0.00000000e+00  0.00000000e+00  0.00000000e+00    0.00000000e+00  0.00000000e+00  0.00000000e+00 0
 8.60775451e-01 -7.40936817e+00  8.51588274e+00    0.00000000e+00  0.00000000e+00  0.00000000e+00    0.00000000e+00  0.00000000e+00  0.00000000e+00 0
 1.06780068e+00 -7.22588560e+00  9.40171287e+00    0.00000000e+00  0.00000000e+00  0.00000000e+00    0.00000000e+00  0.00000000e+00  0.00000000e+00 0
 5.59514872e+00 -1.58939754e+00  6.76228930e+00    0.00000000e+00  0.00000000e+00  0.00000000e+00    0.00000000e+00  0.00000000e+00  0.00000000e+00 0
 5.56896257e+00 -1.19955563e+00  7.65588695e+00    0.00000000e+00  0.00000000e+00  0.00000000e+00    0.00000000e+00  0.00000000e+00  0.00000000e+00 0
 5.67273965e+00 -8.78338884e-01  8.54811774e+00    0.00000000e+00  0.00000000e+00  0.00000000e+00    0.00000000e+00  0.00000000e+00  0.00000000e+00 0
-8.12650337e-01  5.27327271e+00  6.32206287e+00    0.00000000e+00  0.00000000e+00  0.00000000e+00    0.00000000e+00  0.00000000e+00  0.00000000e+00 0
-6.99542312e-01  5.02024554e+00  7.20311608e+00    0.00000000e+00  0.00000000e+00  0.00000000e+00    0.00000000e+00  0.00000000e+00  0.00000000e+00 0
-6.95347150e-01  5.10255420e+00  8.12736167e+00    0.00000000e+00  0.00000000e+00  0.00000000e+00    0.00000000e+00  0.00000000e+00  0.00000000e+00 0
 3.87812179e+00  4.57871860e+00  6.37950623e+00    0.00000000e+00  0.00000000e+00  0.00000000e+00    0.00000000e+00  0.00000000e+00  0.00000000e+00 0
 3.92791166e+00  4.61686926e+00  7.30492286e+00    0.00000000e+00  0.00000000e+00  0.00000000e+00    0.00000000e+00  0.00000000e+00  0.00000000e+00 0
 3.94044516e+00  4.37294903e+00  8.25509311e+00    0.00000000e+00  0.00000000e+00  0.00000000e+00    0.00000000e+00  0.00000000e+00  0.00000000e+00 0
-6.28542410e+00 -2.62547854e-01  6.91280303e+00    0.00000000e+00  0.00000000e+00  0.00000000e+00    0.00000000e+00  0.00000000e+00  0.00000000e+00 0
-6.26098019e+00 -3.82204334e-01  7.85080311e+00    0.00000000e+00  0.00000000e+00  0.00000000e+00    0.00000000e+00  0.00000000e+00  0.00000000e+00 0
-6.35751907e+00 -5.78296552e-01  8.72259205e+00    0.00000000e+00  0.00000000e+00  0.00000000e+00    0.00000000e+00  0.00000000e+00  0.00000000e+00 0
 3.76075536e+00 -1.12049461e+00  1.13748556e+01    0.00000000e+00  0.00000000e+00  0.00000000e+00    0.00000000e+00  0.00000000e+00  0.00000000e+00 0
 3.71606402e+00 -1.45381712e+00  1.05110391e+01    0.00000000e+00  0.00000000e+00  0.00000000e+00    0.00000000e+00  0.00000000e+00  0.00000000e+00 0
 3.45565715e+00 -1.54913574e+00  9.58997911e+00    0.00000000e+00  0.00000000e+00  0.00000000e+00    0.00000000e+00  0.00000000e+00  0.00000000e+00 0
 6.55987654e+00 -1.64204072e+00  1.14986111e+01    0.00000000e+00  0.00000000e+00  0.00000000e+00    0.00000000e+00  0.00000000e+00  0.00000000e+00 0
 6.49606064e+00 -1.88093839e+00  1.06317310e+01    0.00000000e+00  0.00000000e+00  0.00000000e+00    0.00000000e+00  0.00000000e+00  0.00000000e+00 0
 6.55550736e+00 -1.83297565e+00  9.71323822e+00    0.00000000e+00  0.00000000e+00  0.00000000e+00    0.00000000e+00  0.00000000e+00  0.00000000e+00 0
 6.87193221e-01  6.05468371e+00  1.11658801e+01    0.00000000e+00  0.00000000e+00  0.00000000e+00    0.00000000e+00  0.00000000e+00  0.00000000e+00 0
 8.48698532e-01  6.20372517e+00  1.02823718e+01    0.00000000e+00  0.00000000e+00  0.00000000e+00    0.00000000e+00  0.00000000e+00  0.00000000e+00 0
 8.04540454e-01  6.42598776e+00  9.36299313e+00    0.00000000e+00  0.00000000e+00  0.00000000e+00    0.00000000e+00  0.00000000e+00  0.00000000e+00 0
-4.27081840e+00 -1.04731632e+00  6.69728378e+00    0.00000000e+00  0.00000000e+00  0.00000000e+00    0.00000000e+00  0.00000000e+00  0.00000000e+00 0
-4.16816443e+00 -6.80206345e-01  7.50642975e+00    0.00000000e+00  0.00000000e+00  0.00000000e+00    0.00000000e+00  0.00000000e+00  0.00000000e+00 0
-4.21919730e+00 -5.45672077e-01  8.38751319e+00    0.00000000e+00  0.00000000e+00  0.00000000e+00    0.00000000e+00  0.00000000e+00  0.00000000e+00 0
-3.30283955e+00 -3.07559660e+00  1.16793237e+01    0.00000000e+00  0.00000000e+00  0.00000000e+00    0.00000000e+00  0.00000000e+00  0.00000000e+00 0
-3.32128020e+00 -3.07251063e+00  1.07265737e+01    0.00000000e+00  0.00000000e+00  0.00000000e+00    0.00000000e+00  0.00000000e+00  0.00000000e+00 0
-3.42065888e+00 -3.42976468e+00  9.82597464e+00    0.00000000e+00  0.00000000e+00  0.00000000e+00    0.00000000e+00  0.00000000e+00  0.00000000e+00 0
-1.37372824e+00  7.20735059e+00  1.20043208e+01    0.00000000e+00  0.00000000e+00  0.00000000e+00    0.00000000e+00  0.00000000e+00  0.00000000e+00 0
-1.50632284e+00  7.43240347e+00  1.11651268e+01    0.00000000e+00  0.00000000e+00  0.00000000e+00    0.00000000e+00  0.00000000e+00  0.00000000e+00 0
-1.32711281e+00  7.36444537e+00  1.02540340e+01    0.00000000e+00  0.00000000e+00  0.00000000e+00    0.00000000e+00  0.00000000e+00  0.00000000e+00 0
-8.34948739e-01  4.73421986e+00  1.09164573e+01    0.00000000e+00  0.00000000e+00  0.00000000e+00    0.00000000e+00  0.00000000e+00  0.00000000e+00 0
-8.95890670e-01  5.02736585e+00  9.95149967e+00    0.00000000e+00  0.00000000e+00  0.00000000e+00    0.00000000e+00  0.00000000e+00  0.00000000e+00 0
-1.08169211e+00  4.85544690e+00  9.07547766e+00    0.00000000e+00  0.00000000e+00  0.00000000e+00    0.00000000e+00  0.00000000e+00  0.00000000e+00 0
-1.98694454e+00 -4.60260839e+00  1.17116776e+01    0.00000000e+00  0.00000000e+00  0.00000000e+00    0.00000000e+00  0.00000000e+00  0.00000000e+00 0
-1.70327444e+00 -4.66330538e+00  1.08524816e+01    0.00000000e+00  0.00000000e+00  0.00000000e+00    0.00000000e+00  0.00000000e+00  0.00000000e+00 0
-1.41595756e+00 -4.79398149e+00  9.98955552e+00    0.00000000e+00  0.00000000e+00  0.00000000e+00    0.00000000e+00  0.00000000e+00  0.00000000e+00 0
-7.46920770e+00  4.25245281e+00  9.89234018e+00    0.00000000e+00  0.00000000e+00  0.00000000e+00    0.00000000e+00  0.00000000e+00  0.00000000e+00 0
-7.43202453e+00  4.17390739e+00  8.95922847e+00    0.00000000e+00  0.00000000e+00  0.00000000e+00    0.00000000e+00  0.00000000e+00  0.00000000e+00 0
-7.91045034e+00  4.34551903e+00  8.22521155e+00    0.00000000e+00  0.00000000e+00  0.00000000e+00    0.00000000e+00  0.00000000e+00  0.00000000e+00 0
 2.43564729e+00 -1.60159961e+00  1.11181291e+01    0.00000000e+00  0.00000000e+00  0.00000000e+00    0.00000000e+00  0.00000000e+00  0.00000000e+00 0
 2.62904247e+00 -1.66436047e+00  1.02226465e+01    0.00000000e+00  0.00000000e+00  0.00000000e+00    0.00000000e+00  0.00000000e+00  0.00000000e+00 0
 2.35141102e+00 -1.54104064e+00  9.30433608e+00    0.00000000e+00  0.00000000e+00  0.00000000e+00    0.00000000e+00  0.00000000e+00  0.00000000e+00 0
 6.77580632e+00 -6.56016131e+00  1.20198273e+01    0.00000000e+00  0.00000000e+00  0.00000000e+00    0.00000000e+00  0.00000000e+00  0.00000000e+00 0
 6.73484173e+00 -6.50597374e+00  1.11189002e+01    0.00000000e+00  0.00000000e+00  0.00000000e+00    0.00000000e+00  0.00000000e+00  0.00000000e+00 0
 6.58328580e+00 -6.48069569e+00  1.01792742e+01    0.00000000e+00  0.00000000e+00  0.00000000e+00    0.00000000e+00  0.00000000e+00  0.00000000e+00 0
-7.63281310e+00 -9.46197092e-01  6.73709662e+00    0.00000000e+00  0.00000000e+00  0.00000000e+00    0.00000000e+00  0.00000000e+00  0.00000000e+00 0
-7.91170011e+00 -9.92967462e-01  7.62697187e+00    0.00000000e+00  0.00000000e+00  0.00000000e+00    0.00000000e+00  0.00000000e+00  0.00000000e+00 0
-8.19448093e+00 -1.00200220e+00  8.49433436e+00    0.00000000e+00  0.00000000e+00  0.00000000e+00    0.00000000e+00  0.00000000e+00  0.00000000e+00 0
-7.20429753e+00 -7.91511247e+00  9.40959476e+00    0.00000000e+00  0.00000000e+00  0.00000000e+00    0.00000000e+00  0.00000000e+00  0.00000000e+00 0
-7.69668342e+00 -7.10782866e+00  9.42476019e+00    0.00000000e+00  0.00000000e+00  0.00000000e+00    0.00000000e+00  0.00000000e+00  0.00000000e+00 0
-8.24290553e+00 -6.34935801e+00  9.78469668e+00    0.00000000e+00  0.00000000e+00  0.00000000e+00    0.00000000e+00  0.00000000e+00  0.00000000e+00 0
-5.27429729e+00 -6.03176775e+00  7.36968220e+00    0.00000000e+00  0.00000000e+00  0.00000000e+00    0.00000000e+00  0.00000000e+00  0.00000000e+00 0
-5.12060726e+00 -5.80189860e+00  8.21643482e+00    0.00000000e+00  0.00000000e+00  0.00000000e+00    0.00000000e+00  0.00000000e+00  0.00000000e+00 0
-4.81397652e+00 -5.69938568e+00  9.16401018e+00    0.00000000e+00  0.00000000e+00  0.00000000e+00    0.00000000e+00  0.00000000e+00  0.00000000e+00 0
 7.76073320e-01  6.83647695e+00  6.43912953e+00    0.00000000e+00  0.00000000e+00  0.00000000e+00    0.00000000e+00  0.00000000e+00  0.00000000e+00 0
 9.13881007e-01  6.53713841e+00  7.34650752e+00    0.00000000e+00  0.00000000e+00  0.00000000e+00    0.00000000e+00  0.00000000e+00  0.00000000e+00 0
 7.38129612e-01  6.37647793e+00  8.32091602e+00    0.00000000e+00  0.00000000e+00  0.00000000e+00    0.00000000e+00  0.00000000e+00  0.00000000e+00 0
-4.88880714e+00 -1.75691208e+00  1.14155627e+01    0.00000000e+00  0.00000000e+00  0.00000000e+00    0.00000000e+00  0.00000000e+00  0.00000000e+00 0
-4.83564143e+00 -1.93571340e+00  1.05256308e+01    0.00000000e+00  0.00000000e+00  0.00000000e+00    0.00000000e+00  0.00000000e+00  0.00000000e+00 0
-4.78793694e+00 -1.85673970e+00  9.61217810e+00    0.00000000e+00  0.00000000e+00  0.00000000e+00    0.00000000e+00  0.00000000e+00  0.00000000e+00 0
 1.96283381e+00 -1.00798146e+00  7.54394877e+00    0.00000000e+00  0.00000000e+00  0.00000000e+00    0.00000000e+00  0.00000000e+00  0.00000000e+00 0
 1.23798271e+00 -7.59563276e-01  8.00355299e+00    0.00000000e+00  0.00000000e+00  0.00000000e+00    0.00000000e+00  0.00000000e+00  0.00000000e+00 0
 6.84112290e-01 -2.42347774e-01  8.56556866e+00    0.00000000e+00  0.00000000e+00  0.00000000e+00    0.00000000e+00  0.00000000e+00  0.00000000e+00 0
 4.42434677e+00  5.95053611e+00  6.47272471e+00    0.00000000e+00  0.00000000e+00  0.00000000e+00    0.00000000e+00  0.00000000e+00  0.00000000e+00 0
 4.52543792e+00  5.73619792e+00  7.35961582e+00    0.00000000e+00  0.00000000e+00  0.00000000e+00    0.00000000e+00  0.00000000e+00  0.00000000e+00 0
 4.45204344e+00  5.30069617e+00  8.21000508e+00    0.00000000e+00  0.00000000e+00  0.00000000e+00    0.00000000e+00  0.00000000e+00  0.00000000e+00 0
 6.56523083e+00  8.11117013e+00  9.49230851e+00    0.00000000e+00  0.00000000e+00  0.00000000e+00    0.00000000e+00  0.00000000e+00  0.00000000e+00 0
 6.27419032e+00 -8.69719459e+00  1.01525922e+01    0.00000000e+00  0.00000000e+00  0.00000000e+00    0.00000000e+00  0.00000000e+00  0.00000000e+00 0
 5.77198589e+00 -8.12032083e+00  1.07988459e+01    0.00000000e+00  0.00000000e+00  0.00000000e+00    0.00000000e+00  0.00000000e+00  0.00000000e+00 0
-1.59724419e+00 -4.39250920e+00  7.03204941e+00    0.00000000e+00  0.00000000e+00  0.00000000e+00    0.00000000e+00  0.00000000e+00  0.00000000e+00 0
-1.38384685e+00 -4.61592700e+00  7.95619319e+00    0.00000000e+00  0.00000000e+00  0.00000000e+00    0.00000000e+00  0.00000000e+00  0.00000000e+00 0
-1.33417020e+00 -4.89497611e+00  8.87052541e+00    0.00000000e+00  0.00000000e+00  0.00000000e+00    0.00000000e+00  0.00000000e+00  0.00000000e+00 0
-8.04768139e-01  7.57749525e+00  6.74284334e+00    0.00000000e+00  0.00000000e+00  0.00000000e+00    0.00000000e+00  0.00000000e+00  0.00000000e+00 0
-6.76319372e-01  7.65679484e+00  7.59324886e+00    0.00000000e+00  0.00000000e+00  0.00000000e+00    0.00000000e+00  0.00000000e+00  0.00000000e+00 0
-6.02086753e-01  7.67303059e+00  8.53589686e+00    0.00000000e+00  0.00000000e+00  0.00000000e+00    0.00000000e+00  0.00000000e+00  0.00000000e+00 0
-5.93194026e+00  3.55304299e+00  1.11360738e+01    0.00000000e+00  0.00000000e+00  0.00000000e+00    0.00000000e+00  0.00000000e+00  0.00000000e+00 0
-5.86962379e+00  3.22797816e+00  1.02571280e+01    0.00000000e+00  0.00000000e+00  0.00000000e+00    0.00000000e+00  0.00000000e+00  0.00000000e+00 0
-5.71604625e+00  3.14134699e+00  9.26147978e+00    0.00000000e+00  0.00000000e+00  0.00000000e+00    0.00000000e+00  0.00000000e+00  0.00000000e+00 0
 8.43817706e+00 -6.74894466e+00  1.16287203e+01    0.00000000e+00  0.00000000e+00  0.00000000e+00    0.00000000e+00  0.00000000e+00  0.00000000e+00 0
 8.26003336e+00 -6.22242784e+00  1.08323022e+01    0.00000000e+00  0.00000000e+00  0.00000000e+00    0.00000000e+00  0.00000000e+00  0.00000000e+00 0
 8.05795000e+00 -5.92050110e+00  9.96733565e+00    0.00000000e+00  0.00000000e+00  0.00000000e+00    0.00000000e+00  0.00000000e+00  0.00000000e+00 0
 3.48831395e+00 -2.26094092e+00  1.18266987e+01    0.00000000e+00  0.00000000e+00  0.00000000e+00    0.00000000e+00  0.00000000e+00  0.00000000e+00 0
 3.66817784e+00 -2.53510824e+00  1.09210427e+01    0.00000000e+00  0.00000000e+00  0.00000000e+00    0.00000000e+00  0.00000000e+00  0.00000000e+00 0
 3.54519400e+00 -2.60208528e+00  9.94430753e+00    0.00000000e+00  0.00000000e+00  0.00000000e+00    0.00000000e+00  0.00000000e+00  0.00000000e+00 0
 2.26889006e+00  2.60547074e+00  7.04700444e+00    0.00000000e+00  0.00000000e+00  0.00000000e+00    0.00000000e+00  0.00000000e+00  0.00000000e+00 0
 2.48949024e+00  2.48325595e+00  7.96048513e+00    0.00000000e+00  0.00000000e+00  0.00000000e+00    0.00000000e+00  0.00000000e+00  0.00000000e+00 0
 2.66774326e+00  2.12951111e+00  8.80884722e+00    0.00000000e+00  0.00000000e+00  0.00000000e+00    0.00000000e+00  0.00000000e+00  0.00000000e+00 0
-6.00634185e+00 -4.92203979e+00  1.15817941e+01    0.00000000e+00  0.00000000e+00  0.00000000e+00    0.00000000e+00  0.00000000e+00  0.00000000e+00 0
-5.81318309e+00 -4.74884428e+00  1.06775053e+01    0.00000000e+00  0.00000000e+00  0.00000000e+00    0.00000000e+00  0.00000000e+00  0.00000000e+00 0
-5.82795768e+00 -4.73097671e+00  9.73561936e+00    0.00000000e+00  0.00000000e+00  0.00000000e+00    0.00000000e+00  0.00000000e+00  0.00000000e+00 0
-2.14007197e+00 -8.45234775e+00  6.82120115e+00    0.00000000e+00  0.00000000e+00  0.00000000e+00    0.00000000e+00  0.00000000e+00  0.00000000e+00 0
-2.13623945e+00 -8.41501733e+00  7.78804155e+00    0.00000000e+00  0.00000000e+00  0.00000000e+00    0.00000000e+00  0.00000000e+00  0.00000000e+00 0
-1.88879950e+00 -8.50731659e+00  8.68897862e+00    0.00000000e+00  0.00000000e+00  0.00000000e+00    0.00000000e+00  0.00000000e+00  0.00000000e+00 0
-3.44782954e+00 -5.38775966e+00  6.74317917e+00    0.00000000e+00  0.00000000e+00  0.00000000e+00    0.00000000e+00  0.00000000e+00  0.00000000e+00 0
-3.20560336e+00 -5.41141001e+00  7.65905839e+00    0.00000000e+00  0.00000000e+00  0.00000000e+00    0.00000000e+00  0.00000000e+00  0.00000000e+00 0
-3.01111250e+00 -5.40268671e+00  8.50278640e+00    0.00000000e+00  0.00000000e+00  0.00000000e+00    0.00000000e+00  0.00000000e+00  0.00000000e+00 0
-1.53432319e+00  2.68156771e+00  1.12400607e+01    0.00000000e+00  0.00000000e+00  0.00000000e+00    0.00000000e+00  0.00000000e+00  0.00000000e+00 0
-1.32584455e+00  2.79486421e+00  1.03228139e+01    0.00000000e+00  0.00000000e+00  0.00000000e+00    0.00000000e+00  0.00000000e+00  0.00000000e+00 0
-1.17856741e+00  2.96167677e+00  9.41507955e+00    0.00000000e+00  0.00000000e+00  0.00000000e+00    0.00000000e+00  0.00000000e+00  0.00000000e+00 0
 3.09599712e+00  3.27845332e+00  6.69038560e+00    0.00000000e+00  0.00000000e+00  0.00000000e+00    0.00000000e+00  0.00000000e+00  0.00000000e+00 0
 3.12374393e+00  3.43718966e+00  7.58798353e+00    0.00000000e+00  0.00000000e+00  0.00000000e+00    0.00000000e+00  0.00000000e+00  0.00000000e+00 0
 2.87883603e+00  3.26509998e+00  8.50553782e+00    0.00000000e+00  0.00000000e+00  0.00000000e+00    0.00000000e+00  0.00000000e+00  0.00000000e+00 0
-1.92201469e+00  5.76766938e+00  6.62878501e+00    0.00000000e+00  0.00000000e+00  0.00000000e+00    0.00000000e+00  0.00000000e+00  0.00000000e+00 0
-1.86757050e+00  5.55863877e+00  7.52095089e+00    0.00000000e+00  0.00000000e+00  0.00000000e+00    0.00000000e+00  0.00000000e+00  0.00000000e+00 0
-1.75813766e+00  5.25774204e+00  8.39446444e+00    0.00000000e+00  0.00000000e+00  0.00000000e+00    0.00000000e+00  0.00000000e+00  0.00000000e+00 0
-7.11446007e+00 -3.46685345e+00  6.70113900e+00    0.00000000e+00  0.00000000e+00  0.00000000e+00    0.00000000e+00  0.00000000e+00  0.00000000e+00 0
-7.34519397e+00 -3.12549514e+00  7.51235360e+00    0.00000000e+00  0.00000000e+00  0.00000000e+00    0.00000000e+00  0.00000000e+00  0.00000000e+00 0
-7.46670467e+00 -2.74410971e+00  8.39184402e+00    0.00000000e+00  0.00000000e+00  0.00000000e+00    0.00000000e+00  0.00000000e+00  0.00000000e+00 0
-4.44803403e+00  2.46948655e+00  6.42219883e+00    0.00000000e+00  0.00000000e+00  0.00000000e+00    0.00000000e+00  0.00000000e+00  0.00000000e+00 0
-4.35124424e+00  2.43980203e+00  7.39892658e+00    0.00000000e+00  0.00000000e+00  0.00000000e+00    0.00000000e+00  0.00000000e+00  0.00000000e+00 0
-4.41595244e+00  2.34072510e+00  8.30061348e+00    0.00000000e+00  0.00000000e+00  0.00000000e+00    0.00000000e+00  0.00000000e+00  0.00000000e+00 0
-3.69976000e+00 -7.16705502e+00  1.18834406e+01    0.00000000e+00  0.00000000e+00  0.00000000e+00    0.00000000e+00  0.00000000e+00  0.00000000e+00 0
-3.42222485e+00 -7.15988673e+00  1.10567040e+01    0.00000000e+00  0.00000000e+00  0.00000000e+00    0.00000000e+00  0.00000000e+00  0.00000000e+00 0
-3.08528342e+00 -7.20844863e+00  1.01908607e+01    0.00000000e+00  0.00000000e+00  0.00000000e+00    0.00000000e+00  0.00000000e+00  0.00000000e+00 0
-3.03071386e+00 -4.47526109e+00  6.77286267e+00    0.00000000e+00  0.00000000e+00  0.00000000e+00    0.00000000e+00  0.00000000e+00  0.00000000e+00 0
-3.17077803e+00 -4.35119298e+00  7.69077031e+00    0.00000000e+00  0.00000000e+00  0.00000000e+00    0.00000000e+00  0.00000000e+00  0.00000000e+00 0
-3.21372824e+00 -4.43709796e+00  8.62563178e+00    0.00000000e+00  0.00000000e+00  0.00000000e+00    0.00000000e+00  0.00000000e+00  0.00000000e+00 0
 5.70331306e+00 -3.20267446e+00  1.21512407e+01    0.00000000e+00  0.00000000e+00  0.00000000e+00    0.00000000e+00  0.00000000e+00  0.00000000e+00 0
 5.74420013e+00 -3.25620166e+00  1.11669618e+01    0.00000000e+00  0.00000000e+00  0.00000000e+00    0.00000000e+00  0.00000000e+00  0.00000000e+00 0
 5.56948517e+00 -3.17308129e+00  1.02431816e+01    0.00000000e+00  0.00000000e+00  0.00000000e+00    0.00000000e+00  0.00000000e+00  0.00000000e+00 0
-7.98777540e-01  2.08053812e+00  6.16302444e+00    0.00000000e+00  0.00000000e+00  0.00000000e+00    0.00000000e+00  0.00000000e+00  0.00000000e+00 0
-7.69967878e-01  2.23822346e+00  7.09375561e+00    0.00000000e+00  0.00000000e+00  0.00000000e+00    0.00000000e+00  0.00000000e+00  0.00000000e+00 0
-5.69384346e-01  2.30871034e+00  8.00163650e+00    0.00000000e+00  0.00000000e+00  0.00000000e+00    0.00000000e+00  0.00000000e+00  0.00000000e+00 0
-2.65084351e+00 -5.28406445e+00  1.19643488e+01    0.00000000e+00  0.00000000e+00  0.00000000e+00    0.00000000e+00  0.00000000e+00  0.00000000e+00 0
-2.54040651e+00 -5.16034704e+00  1.09940289e+01    0.00000000e+00  0.00000000e+00  0.00000000e+00    0.00000000e+00  0.00000000e+00  0.00000000e+00 0
-2.34373123e+00 -5.26542041e+00  1.01110045e+01    0.00000000e+00  0.00000000e+00  0.00000000e+00    0.00000000e+00  0.00000000e+00  0.00000000e+00 0
 6.08641589e+00  1.04126591e+00  1.09103758e+01    0.00000000e+00  0.00000000e+00  0.00000000e+00    0.00000000e+00  0.00000000e+00  0.00000000e+00 0
 6.14673873e+00  8.71452101e-01  9.99164333e+00    0.00000000e+00  0.00000000e+00  0.00000000e+00    0.00000000e+00  0.00000000e+00  0.00000000e+00 0
 5.77394762e+00  5.88044057e-01  9.19701368e+00    0.00000000e+00  0.00000000e+00  0.00000000e+00    0.00000000e+00  0.00000000e+00  0.00000000e+00 0
 3.76023169e+00  7.36093597e+00  1.14332636e+01    0.00000000e+00  0.00000000e+00  0.00000000e+00    0.00000000e+00  0.00000000e+00  0.00000000e+00 0
 3.63602663e+00  7.50662390e+00  1.05172889e+01    0.00000000e+00  0.00000000e+00  0.00000000e+00    0.00000000e+00  0.00000000e+00  0.00000000e+00 0
 3.16799630e+00  7.58331281e+00  9.70179623e+00    0.00000000e+00  0.00000000e+00  0.00000000e+00    0.00000000e+00  0.00000000e+00  0.00000000e+00 0
 5.55790573e+00 -6.11286070e+00  7.62382439e+00    0.00000000e+00  0.00000000e+00  0.00000000e+00    0.00000000e+00  0.00000000e+00  0.00000000e+00 0
 5.47189496e+00 -5.81478298e+00  8.53468142e+00    0.00000000e+00  0.00000000e+00  0.00000000e+00    0.00000000e+00  0.00000000e+00  0.00000000e+00 0
 4.95676282e+00 -5.93892044e+00  9.28263675e+00    0.00000000e+00  0.00000000e+00  0.00000000e+00    0.00000000e+00  0.00000000e+00  0.00000000e+00 0
 2.68360002e+00  7.62091239e+00  6.74126700e+00    0.00000000e+00  0.00000000e+00  0.00000000e+00    0.00000000e+00  0.00000000e+00  0.00000000e+00 0
 2.53887590e+00  7.32000707e+00  7.59595705e+00    0.00000000e+00  0.00000000e+00  0.00000000e+00    0.00000000e+00  0.00000000e+00  0.00000000e+00 0
 2.53790474e+00  7.10775009e+00  8.45476726e+00    0.00000000e+00  0.00000000e+00  0.00000000e+00    0.00000000e+00  0.00000000e+00  0.00000000e+00 0
-1.21297119e-01 -1.68443620e+00  7.53765027e+00    0.00000000e+00  0.00000000e+00  0.00000000e+00    0.00000000e+00  0.00000000e+00  0.00000000e+00 0
-3.21552862e-01 -1.66236420e+00  8.49706985e+00    0.00000000e+00  0.00000000e+00  0.00000000e+00    0.00000000e+00  0.00000000e+00  0.00000000e+00 0
-2.61399839e-01 -1.75117130e+00  9.47999126e+00    0.00000000e+00  0.00000000e+00  0.00000000e+00    0.00000000e+00  0.00000000e+00  0.00000000e+00 0
-8.46493410e-01  6.27856639e+00  1.17746057e+01    0.00000000e+00  0.00000000e+00  0.00000000e+00    0.00000000e+00  0.00000000e+00  0.00000000e+00 0
-6.29060832e-01  6.67079115e+00  1.09670519e+01    0.00000000e+00  0.00000000e+00  0.00000000e+00    0.00000000e+00  0.00000000e+00  0.00000000e+00 0
-3.74309522e-01  6.72341747e+00  1.00521231e+01    0.00000000e+00  0.00000000e+00  0.00000000e+00    0.00000000e+00  0.00000000e+00  0.00000000e+00 0
-5.47559864e+00 -9.70871068e-01  1.07096797e+01    0.00000000e+00  0.00000000e+00  0.00000000e+00    0.00000000e+00  0.00000000e+00  0.00000000e+00 0
-5.26582584e+00 -8.76155246e-01  9.84919102e+00    0.00000000e+00  0.00000000e+00  0.00000000e+00    0.00000000e+00  0.00000000e+00  0.00000000e+00 0
-5.40306102e+00 -7.24879592e-01  8.92720907e+00    0.00000000e+00  0.00000000e+00  0.00000000e+00    0.00000000e+00  0.00000000e+00  0.00000000e+00 0
 5.19855112e-01  3.57382085e+00  1.11143859e+01    0.00000000e+00  0.00000000e+00  0.00000000e+00    0.00000000e+00  0.00000000e+00  0.00000000e+00 0
 2.69542870e-01  3.41039185e+00  1.02181731e+01    0.00000000e+00  0.00000000e+00  0.00000000e+00    0.00000000e+00  0.00000000e+00  0.00000000e+00 0
 1.94157292e-01  3.68358981e+00  9.35963808e+00    0.00000000e+00  0.00000000e+00  0.00000000e+00    0.00000000e+00  0.00000000e+00  0.00000000e+00 0
-1.86664331e-01  8.64622760e+00  7.38359887e+00    0.00000000e+00  0.00000000e+00  0.00000000e+00    0.00000000e+00  0.00000000e+00  0.00000000e+00 0
 4.93475506e-02  8.69131099e+00  8.28466891e+00    0.00000000e+00  0.00000000e+00  0.00000000e+00    0.00000000e+00  0.00000000e+00  0.00000000e+00 0
 1.32133232e-01  8.45722143e+00  9.20675188e+00    0.00000000e+00  0.00000000e+00  0.00000000e+00    0.00000000e+00  0.00000000e+00  0.00000000e+00 0
 2.53771947e+00 -6.22897666e+00  7.34758249e+00    0.00000000e+00  0.00000000e+00  0.00000000e+00    0.00000000e+00  0.00000000e+00  0.00000000e+00 0
 2.42471187e+00 -5.96162852e+00  8.24478805e+00    0.00000000e+00  0.00000000e+00  0.00000000e+00    0.00000000e+00  0.00000000e+00  0.00000000e+00 0
 2.44905847e+00 -5.85136401e+00  9.15243305e+00    0.00000000e+00  0.00000000e+00  0.00000000e+00    0.00000000e+00  0.00000000e+00  0.00000000e+00 0
-3.70759043e+00  2.37773164e+00  1.17996980e+01    0.00000000e+00  0.00000000e+00  0.00000000e+00    0.00000000e+00  0.00000000e+00  0.00000000e+00 0
-3.52348706e+00  2.27754279e+00  1.08644629e+01    0.00000000e+00  0.00000000e+00  0.00000000e+00    0.00000000e+00  0.00000000e+00  0.00000000e+00 0
-3.26780951e+00  2.17039070e+00  9.92849985e+00    0.00000000e+00  0.00000000e+00  0.00000000e+00    0.00000000e+00  0.00000000e+00  0.00000000e+00 0
 3.36594812e+00  5.79669952e+00  1.10923400e+01    0.00000000e+00  0.00000000e+00  0.00000000e+00    0.00000000e+00  0.00000000e+00  0.00000000e+00 0
 2.92274409e+00  5.65454706e+00  1.03287326e+01    0.00000000e+00  0.00000000e+00  0.00000000e+00    0.00000000e+00  0.00000000e+00  0.00000000e+00 0
 2.72386450e+00  5.48592570e+00  9.38210349e+00    0.00000000e+00  0.00000000e+00  0.00000000e+00    0.00000000e+00  0.00000000e+00  0.00000000e+00 0
 6.51802035e+00 -1.28515459e+00  6.91333391e+00    0.00000000e+00  0.00000000e+00  0.00000000e+00    0.00000000e+00  0.00000000e+00  0.00000000e+00 0
 6.56357742e+00 -1.34812989e+00  7.88302977e+00    0.00000000e+00  0.00000000e+00  0.00000000e+00    0.00000000e+00  0.00000000e+00  0.00000000e+00 0
 6.53998102e+00 -1.33760016e+00  8.83002845e+00    0.00000000e+00  0.00000000e+00  0.00000000e+00    0.00000000e+00  0.00000000e+00  0.00000000e+00 0
 1.08221765e+00  4.94970839e+00  1.16750040e+01    0.00000000e+00  0.00000000e+00  0.00000000e+00    0.00000000e+00  0.00000000e+00  0.00000000e+00 0
 1.14101327e+00  5.23362692e+00  1.08180977e+01    0.00000000e+00  0.00000000e+00  0.00000000e+00    0.00000000e+00  0.00000000e+00  0.00000000e+00 0
 9.61553693e-01  5.34424882e+00  9.88952084e+00    0.00000000e+00  0.00000000e+00  0.00000000e+00    0.00000000e+00  0.00000000e+00  0.00000000e+00 0
-7.81143134e+00 -8.51168373e+00  1.03565441e+01    0.00000000e+00  0.00000000e+00  0.00000000e+00    0.00000000e+00  0.00000000e+00  0.00000000e+00 0
-8.40096531e+00 -7.91062387e+00  1.00161465e+01    0.00000000e+00  0.00000000e+00  0.00000000e+00    0.00000000e+00  0.00000000e+00  0.00000000e+00 0
 8.63291352e+00 -7.18525213e+00  9.58271070e+00    0.00000000e+00  0.00000000e+00  0.00000000e+00    0.00000000e+00  0.00000000e+00  0.00000000e+00 0
 5.11559836e+00 -8.06070512e+00  7.73525815e+00    0.00000000e+00  0.00000000e+00  0.00000000e+00    0.00000000e+00  0.00000000e+00  0.00000000e+00 0
 4.84328441e+00 -8.57279828e+00  8.45716726e+00    0.00000000e+00  0.00000000e+00  0.00000000e+00    0.00000000e+00  0.00000000e+00  0.00000000e+00 0
 4.62363640e+00 -8.64613791e+00  9.35208589e+00    0.00000000e+00  0.00000000e+00  0.00000000e+00    0.00000000e+00  0.00000000e+00  0.00000000e+00 0
 6.05902076e+00 -7.56264401e-01  1.12415806e+01    0.00000000e+00  0.00000000e+00  0.00000000e+00    0.00000000e+00  0.00000000e+00  0.00000000e+00 0
 5.91491428e+00 -1.07193246e+00  1.03689177e+01    0.00000000e+00  0.00000000e+00  0.00000000e+00    0.00000000e+00  0.00000000e+00  0.00000000e+00 0
 5.57141557e+00 -1.21460316e+00  9.48654227e+00    0.00000000e+00  0.00000000e+00  0.00000000e+00    0.00000000e+00  0.00000000e+00  0.00000000e+00 0
-1.31882086e+00 -5.37400475e+00  7.36704328e+00    0.00000000e+00  0.00000000e+00  0.00000000e+00    0.00000000e+00  0.00000000e+00  0.00000000e+00 0
-1.85668305e+00 -5.56645159e+00  8.17045126e+00    0.00000000e+00  0.00000000e+00  0.00000000e+00    0.00000000e+00  0.00000000e+00  0.00000000e+00 0
-2.13944435e+00 -5.47676596e+00  9.04794774e+00    0.00000000e+00  0.00000000e+00  0.00000000e+00    0.00000000e+00  0.00000000e+00  0.00000000e+00 0
 4.40500576e+00  3.90498758e+00  1.10763955e+01    0.00000000e+00  0.00000000e+00  0.00000000e+00    0.00000000e+00  0.00000000e+00  0.00000000e+00 0
 4.09872511e+00  4.08235746e+00  1.01850151e+01    0.00000000e+00  0.00000000e+00  0.00000000e+00    0.00000000e+00  0.00000000e+00  0.00000000e+00 0
 4.00041286e+00  4.37186758e+00  9.30241375e+00    0.00000000e+00  0.00000000e+00  0.00000000e+00    0.00000000e+00  0.00000000e+00  0.00000000e+00 0
-2.30452997e+00  1.93121498e+00  1.11313528e+01    0.00000000e+00  0.00000000e+00  0.00000000e+00    0.00000000e+00  0.00000000e+00  0.00000000e+00 0
-2.15187818e+00  1.76638227e+00  1.02334489e+01    0.00000000e+00  0.00000000e+00  0.00000000e+00    0.00000000e+00  0.00000000e+00  0.00000000e+00 0
-2.21019928e+00  1.62153987e+00  9.29721742e+00    0.00000000e+00  0.00000000e+00  0.00000000e+00    0.00000000e+00  0.00000000e+00  0.00000000e+00 0
 1.89841130e+00  6.65986876e+00  6.36609144e+00    0.00000000e+00  0.00000000e+00  0.00000000e+00    0.00000000e+00  0.00000000e+00  0.00000000e+00 0
 1.95551941e+00  6.50014821e+00  7.26578792e+00    0.00000000e+00  0.00000000e+00  0.00000000e+00    0.00000000e+00  0.00000000e+00  0.00000000e+00 0
 1.92318420e+00  6.30796181e+00  8.22163811e+00    0.00000000e+00  0.00000000e+00  0.00000000e+00    0.00000000e+00  0.00000000e+00  0.00000000e+00 0
 8.07037355e+00  1.32079289e+00  5.69474093e+00    0.00000000e+00  0.00000000e+00  0.00000000e+00    0.00000000e+00  0.00000000e+00  0.00000000e+00 0
 8.28904612e+00  1.28197652e+00  6.59480078e+00    0.00000000e+00  0.00000000e+00  0.00000000e+00    0.00000000e+00  0.00000000e+00  0.00000000e+00 0
 8.39637254e+00  1.38558475e+00  7.50985612e+00    0.00000000e+00  0.00000000e+00  0.00000000e+00    0.00000000e+00  0.00000000e+00  0.00000000e+00 0
-6.47706622e+00  6.11072554e+00  8.53086368e+00    0.00000000e+00  0.00000000e+00  0.00000000e+00    0.00000000e+00  0.00000000e+00  0.00000000e+00 0
-5.56731134e+00  5.85096334e+00  8.50554239e+00    0.00000000e+00  0.00000000e+00  0.00000000e+00    0.00000000e+00  0.00000000e+00  0.00000000e+00 0
-4.75952727e+00  5.45407528e+00  8.60338588e+00    0.00000000e+00  0.00000000e+00  0.00000000e+00    0.00000000e+00  0.00000000e+00  0.00000000e+00 0
-9.15597296e-01  7.22949148e-02  1.18088870e+01    0.00000000e+00  0.00000000e+00  0.00000000e+00    0.00000000e+00  0.00000000e+00  0.00000000e+00 0
-9.91715014e-01  2.64614557e-01  1.09113154e+01    0.00000000e+00  0.00000000e+00  0.00000000e+00    0.00000000e+00  0.00000000e+00  0.00000000e+00 0
-8.10478931e-01  3.02970339e-01  9.98603503e+00    0.00000000e+00  0.00000000e+00  0.00000000e+00    0.00000000e+00  0.00000000e+00  0.00000000e+00 0
-3.99350071e+00  1.42473807e+00  7.07818832e+00    0.00000000e+00  0.00000000e+00  0.00000000e+00    0.00000000e+00  0.00000000e+00  0.00000000e+00 0
-4.44601787e+00  1.40962538e+00  7.84330543e+00    0.00000000e+00  0.00000000e+00  0.00000000e+00    0.00000000e+00  0.00000000e+00  0.00000000e+00 0
-4.95452922e+00  1.43116399e+00  8.61656928e+00    0.00000000e+00  0.00000000e+00  0.00000000e+00    0.00000000e+00  0.00000000e+00  0.00000000e+00 0
-8.10526733e+00 -3.40052094e+00  1.16622765e+01    0.00000000e+00  0.00000000e+00  0.00000000e+00    0.00000000e+00  0.00000000e+00  0.00000000e+00 0
-8.13635306e+00 -3.38893717e+00  1.07207103e+01    0.00000000e+00  0.00000000e+00  0.00000000e+00    0.00000000e+00  0.00000000e+00  0.00000000e+00 0
-8.38594763e+00 -3.39402572e+00  9.81969251e+00    0.00000000e+00  0.00000000e+00  0.00000000e+00    0.00000000e+00  0.00000000e+00  0.00000000e+00 0
 9.32033293e-01 -1.72522235e+00  1.15281823e+01    0.00000000e+00  0.00000000e+00  0.00000000e+00    0.00000000e+00  0.00000000e+00  0.00000000e+00 0
 7.28242351e-01 -1.91079904e+00  1.05774927e+01    0.00000000e+00  0.00000000e+00  0.00000000e+00    0.00000000e+00  0.00000000e+00  0.00000000e+00 0
 7.17724296e-01 -1.97787544e+00  9.59842552e+00    0.00000000e+00  0.00000000e+00  0.00000000e+00    0.00000000e+00  0.00000000e+00  0.00000000e+00 0
 6.99774832e+00 -5.56325273e-01  6.32397542e+00    0.00000000e+00  0.00000000e+00  0.00000000e+00    0.00000000e+00  0.00000000e+00  0.00000000e+00 0
 7.03067700e+00 -4.99417261e-01  7.22684383e+00    0.00000000e+00  0.00000000e+00  0.00000000e+00    0.00000000e+00  0.00000000e+00  0.00000000e+00 0
 7.30335606e+00 -5.61128507e-01  8.13444385e+00    0.00000000e+00  0.00000000e+00  0.00000000e+00    0.00000000e+00  0.00000000e+00  0.00000000e+00 0
-4.59062876e+00  2.76834039e+00  1.10253247e+01    0.00000000e+00  0.00000000e+00  0.00000000e+00    0.00000000e+00  0.00000000e+00  0.00000000e+00 0
-4.23725865e+00  2.57662575e+00  1.01434172e+01    0.00000000e+00  0.00000000e+00  0.00000000e+00    0.00000000e+00  0.00000000e+00  0.00000000e+00 0
-3.98018254e+00  2.44692388e+00  9.26472589e+00    0.00000000e+00  0.00000000e+00  0.00000000e+00    0.00000000e+00  0.00000000e+00  0.00000000e+00 0
-4.80667991e+00 -4.93030547e-01  1.12404679e+01    0.00000000e+00  0.00000000e+00  0.00000000e+00    0.00000000e+00  0.00000000e+00  0.00000000e+00 0
-4.56578291e+00 -3.26138400e-01  1.03828887e+01    0.00000000e+00  0.00000000e+00  0.00000000e+00    0.00000000e+00  0.00000000e+00  0.00000000e+00 0
-4.70240375e+00 -2.49197325e-01  9.41601793e+00    0.00000000e+00  0.00000000e+00  0.00000000e+00    0.00000000e+00  0.00000000e+00  0.00000000e+00 0
 3.03404231e+00  6.73008408e+00  1.10856753e+01    0.00000000e+00  0.00000000e+00  0.00000000e+00    0.00000000e+00  0.00000000e+00  0.00000000e+00 0
 2.61273762e+00  6.71134785e+00  1.01775502e+01    0.00000000e+00  0.00000000e+00  0.00000000e+00    0.00000000e+00  0.00000000e+00  0.00000000e+00 0
 2.45608218e+00  6.67559824e+00  9.27959508e+00    0.00000000e+00  0.00000000e+00  0.00000000e+00    0.00000000e+00  0.00000000e+00  0.00000000e+00 0
-2.75823991e+00  3.04533899e+00  1.11148824e+01    0.00000000e+00  0.00000000e+00  0.00000000e+00    0.00000000e+00  0.00000000e+00  0.00000000e+00 0
-2.47843764e+00  2.71068933e+00  1.02522552e+01    0.00000000e+00  0.00000000e+00  0.00000000e+00    0.00000000e+00  0.00000000e+00  0.00000000e+00 0
-2.11465970e+00  2.61410022e+00  9.38657804e+00    0.00000000e+00  0.00000000e+00  0.00000000e+00    0.00000000e+00  0.00000000e+00  0.00000000e+00 0
-4.20617027e+00  5.20087687e+00  6.89491511e+00    0.00000000e+00  0.00000000e+00  0.00000000e+00    0.00000000e+00  0.00000000e+00  0.00000000e+00 0
-3.95723603e+00  5.22649406e+00  7.81738622e+00    0.00000000e+00  0.00000000e+00  0.00000000e+00    0.00000000e+00  0.00000000e+00  0.00000000e+00 0
-3.76714567e+00  5.12693144e+00  8.73422150e+00    0.00000000e+00  0.00000000e+00  0.00000000e+00    0.00000000e+00  0.00000000e+00  0.00000000e+00 0
 2.92097276e+00  1.36841545e+00  1.13553164e+01    0.00000000e+00  0.00000000e+00  0.00000000e+00    0.00000000e+00  0.00000000e+00  0.00000000e+00 0
 2.57616395e+00  1.73559069e+00  1.05902935e+01    0.00000000e+00  0.00000000e+00  0.00000000e+00    0.00000000e+00  0.00000000e+00  0.00000000e+00 0
 2.43722307e+00  1.87884554e+00  9.68165950e+00    0.00000000e+00  0.00000000e+00  0.00000000e+00    0.00000000e+00  0.00000000e+00  0.00000000e+00 0
 8.50919143e-01  9.66141419e-01  1.09572544e+01    0.00000000e+00  0.00000000e+00  0.00000000e+00    0.00000000e+00  0.00000000e+00  0.00000000e+00 0
 1.04152991e+00  3.62260708e-01  1.01996323e+01    0.00000000e+00  0.00000000e+00  0.00000000e+00    0.00000000e+00  0.00000000e+00  0.00000000e+00 0
 1.17974204e+00 -1.33939002e-01  9.41811296e+00    0.00000000e+00  0.00000000e+00  0.00000000e+00    0.00000000e+00  0.00000000e+00  0.00000000e+00 0
 7.96345201e+00 -9.42868091e-01  5.89840542e+00    0.00000000e+00  0.00000000e+00  0.00000000e+00    0.00000000e+00  0.00000000e+00  0.00000000e+00 0
 8.16049859e+00 -6.79617429e-01  6.77609348e+00    0.00000000e+00  0.00000000e+00  0.00000000e+00    0.00000000e+00  0.00000000e+00  0.00000000e+00 0
 8.47122795e+00 -6.99912076e-01  7.68972137e+00    0.00000000e+00  0.00000000e+00  0.00000000e+00    0.00000000e+00  0.00000000e+00  0.00000000e+00 0
-4.58627140e+00 -5.74549470e+00  1.13952494e+01    0.00000000e+00  0.00000000e+00  0.00000000e+00    0.00000000e+00  0.00000000e+00  0.00000000e+00 0
-4.37460624e+00 -5.88685334e+00  1.04972971e+01    0.00000000e+00  0.00000000e+00  0.00000000e+00    0.00000000e+00  0.00000000e+00  0.00000000e+00 0
-3.96996044e+00 -5.91568089e+00  9.65203389e+00    0.00000000e+00  0.00000000e+00  0.00000000e+00    0.00000000e+00  0.00000000e+00  0.00000000e+00 0
 6.09454969e+00  2.93167739e+00  1.10933686e+01    0.00000000e+00  0.00000000e+00  0.00000000e+00    0.00000000e+00  0.00000000e+00  0.00000000e+00 0
 6.31547190e+00  2.63384317e+00  1.02819770e+01    0.00000000e+00  0.00000000e+00  0.00000000e+00    0.00000000e+00  0.00000000e+00  0.00000000e+00 0
 6.38513051e+00  2.58549613e+00  9.36293439e+00    0.00000000e+00  0.00000000e+00  0.00000000e+00    0.00000000e+00  0.00000000e+00  0.00000000e+00 0
-8.65323522e+00 -5.21165281e+00  1.19406376e+01    0.00000000e+00  0.00000000e+00  0.00000000e+00    0.00000000e+00  0.00000000e+00  0.00000000e+00 0
 8.63959058e+00 -5.21177513e+00  1.10245290e+01    0.00000000e+00  0.00000000e+00  0.00000000e+00    0.00000000e+00  0.00000000e+00  0.00000000e+00 0
 8.64021597e+00 -5.10608588e+00  1.01093744e+01    0.00000000e+00  0.00000000e+00  0.00000000e+00    0.00000000e+00  0.00000000e+00  0.00000000e+00 0
-3.63119299e+00 -5.01307351e+00  1.11398591e+01    0.00000000e+00  0.00000000e+00  0.00000000e+00    0.00000000e+00  0.00000000e+00  0.00000000e+00 0
-3.34863839e+00 -5.16024945e+00  1.02762343e+01    0.00000000e+00  0.00000000e+00  0.00000000e+00    0.00000000e+00  0.00000000e+00  0.00000000e+00 0
-3.01860770e+00 -5.48867026e+00  9.47140801e+00    0.00000000e+00  0.00000000e+00  0.00000000e+00    0.00000000e+00  0.00000000e+00  0.00000000e+00 0
 1.55682743e+00 -3.39107242e+00  7.07042160e+00    0.00000000e+00  0.00000000e+00  0.00000000e+00    0.00000000e+00  0.00000000e+00  0.00000000e+00 0
 1.81933437e+00 -3.24306758e+00  7.94081315e+00    0.00000000e+00  0.00000000e+00  0.00000000e+00    0.00000000e+00  0.00000000e+00  0.00000000e+00 0
 2.17187882e+00 -2.74002364e+00  8.66332364e+00    0.00000000e+00  0.00000000e+00  0.00000000e+00    0.00000000e+00  0.00000000e+00  0.00000000e+00 0
-8.11793718e+00  2.80159865e+00  6.13472125e+00    0.00000000e+00  0.00000000e+00  0.00000000e+00    0.00000000e+00  0.00000000e+00  0.00000000e+00 0
 8.70492714e+00  2.96128194e+00  6.86526213e+00    0.00000000e+00  0.00000000e+00  0.00000000e+00    0.00000000e+00  0.00000000e+00  0.00000000e+00 0
 8.10993392e+00  3.65013624e+00  7.11546911e+00    0.00000000e+00  0.00000000e+00  0.00000000e+00    0.00000000e+00  0.00000000e+00  0.00000000e+00 0
-2.25762666e+00  6.76368030e-02  1.12616371e+01    0.00000000e+00  0.00000000e+00  0.00000000e+00    0.00000000e+00  0.00000000e+00  0.00000000e+00 0
-2.41907796e+00 -1.02746882e-01  1.03111876e+01    0.00000000e+00  0.00000000e+00  0.00000000e+00    0.00000000e+00  0.00000000e+00  0.00000000e+00 0
-2.86915336e+00  6.68800454e-02  9.52286161e+00    0.00000000e+00  0.00000000e+00  0.00000000e+00    0.00000000e+00  0.00000000e+00  0.00000000e+00 0
 5.26153055e+00 -5.21883365e+00  1.17279302e+01    0.00000000e+00  0.00000000e+00  0.00000000e+00    0.00000000e+00  0.00000000e+00  0.00000000e+00 0
 4.89864998e+00 -5.10058815e+00  1.09329116e+01    0.00000000e+00  0.00000000e+00  0.00000000e+00    0.00000000e+00  0.00000000e+00  0.00000000e+00 0
 4.76635247e+00 -5.22264309e+00  1.00117273e+01    0.00000000e+00  0.00000000e+00  0.00000000e+00    0.00000000e+00  0.00000000e+00  0.00000000e+00 0
-2.51724799e+00 -3.66309134e+00  7.14678827e+00    0.00000000e+00  0.00000000e+00  0.00000000e+00    0.00000000e+00  0.00000000e+00  0.00000000e+00 0
-2.58933289e+00 -3.59821915e+00  8.06638685e+00    0.00000000e+00  0.00000000e+00  0.00000000e+00    0.00000000e+00  0.00000000e+00  0.00000000e+00 0
-2.77205129e+00 -3.53535886e+00  9.01431338e+00    0.00000000e+00  0.00000000e+00  0.00000000e+00    0.00000000e+00  0.00000000e+00  0.00000000e+00 0
-2.37025589e+00 -1.53804981e+00  6.55802867e+00    0.00000000e+00  0.00000000e+00  0.00000000e+00    0.00000000e+00  0.00000000e+00  0.00000000e+00 0
-2.18522633e+00 -1.69295883e+00  7.49429681e+00    0.00000000e+00  0.00000000e+00  0.00000000e+00    0.00000000e+00  0.00000000e+00  0.00000000e+00 0
-2.10928866e+00 -1.77806020e+00  8.41611899e+00    0.00000000e+00  0.00000000e+00  0.00000000e+00    0.00000000e+00  0.00000000e+00  0.00000000e+00 0
-2.96992374e-01  5.54413679e+00  1.13841580e+01    0.00000000e+00  0.00000000e+00  0.00000000e+00    0.00000000e+00  0.00000000e+00  0.00000000e+00 0
-6.79070275e-02  5.74708888e+00  1.05113675e+01    0.00000000e+00  0.00000000e+00  0.00000000e+00    0.00000000e+00  0.00000000e+00  0.00000000e+00 0
 8.22571622e-02  5.76541560e+00  9.57965700e+00    0.00000000e+00  0.00000000e+00  0.00000000e+00    0.00000000e+00  0.00000000e+00  0.00000000e+00 0
-1.38944725e+00  5.81308035e+00  1.10315278e+01    0.00000000e+00  0.00000000e+00  0.00000000e+00    0.00000000e+00  0.00000000e+00  0.00000000e+00 0
-1.15466121e+00  5.99832980e+00  1.01676036e+01    0.00000000e+00  0.00000000e+00  0.00000000e+00    0.00000000e+00  0.00000000e+00  0.00000000e+00 0
-9.46041015e-01  5.88308675e+00  9.21823765e+00    0.00000000e+00  0.00000000e+00  0.00000000e+00    0.00000000e+00  0.00000000e+00  0.00000000e+00 0
 7.70004958e+00  2.50209901e+00  6.04521775e+00    0.00000000e+00  0.00000000e+00  0.00000000e+00    0.00000000e+00  0.00000000e+00  0.00000000e+00 0
 7.98693579e+00  2.25753008e+00  6.86049908e+00    0.00000000e+00  0.00000000e+00  0.00000000e+00    0.00000000e+00  0.00000000e+00  0.00000000e+00 0
 7.99303403e+00  2.32580640e+00  7.80047671e+00    0.00000000e+00  0.00000000e+00  0.00000000e+00    0.00000000e+00  0.00000000e+00  0.00000000e+00 0
-8.16296857e+00  4.76954746e+00  1.11063217e+01    0.00000000e+00  0.00000000e+00  0.00000000e+00    0.00000000e+00  0.00000000e+00  0.00000000e+00 0
-8.15844067e+00  5.00806256e+00  1.02047094e+01    0.00000000e+00  0.00000000e+00  0.00000000e+00    0.00000000e+00  0.00000000e+00  0.00000000e+00 0
-8.22441817e+00  4.74683666e+00  9.24930976e+00    0.00000000e+00  0.00000000e+00  0.00000000e+00    0.00000000e+00  0.00000000e+00  0.00000000e+00 0
-4.50355334e+00  1.83901816e+00  1.08145213e+01    0.00000000e+00  0.00000000e+00  0.00000000e+00    0.00000000e+00  0.00000000e+00  0.00000000e+00 0
-4.25579125e+00  1.41210912e+00  9.96067320e+00    0.00000000e+00  0.00000000e+00  0.00000000e+00    0.00000000e+00  0.00000000e+00  0.00000000e+00 0
-4.03636677e+00  1.39601702e+00  9.03087038e+00    0.00000000e+00  0.00000000e+00  0.00000000e+00    0.00000000e+00  0.00000000e+00  0.00000000e+00 0
 2.23425865e+00  3.63985457e+00  7.00945645e+00    0.00000000e+00  0.00000000e+00  0.00000000e+00    0.00000000e+00  0.00000000e+00  0.00000000e+00 0
 2.08770322e+00  3.67555673e+00  7.92413707e+00    0.00000000e+00  0.00000000e+00  0.00000000e+00    0.00000000e+00  0.00000000e+00  0.00000000e+00 0
 2.04583170e+00  3.78925374e+00  8.89665006e+00    0.00000000e+00  0.00000000e+00  0.00000000e+00    0.00000000e+00  0.00000000e+00  0.00000000e+00 0
 7.85195464e+00  2.10349911e+00  1.07410339e+01    0.00000000e+00  0.00000000e+00  0.00000000e+00    0.00000000e+00  0.00000000e+00  0.00000000e+00 0
 7.88544372e+00  1.95565419e+00  9.75142277e+00    0.00000000e+00  0.00000000e+00  0.00000000e+00    0.00000000e+00  0.00000000e+00  0.00000000e+00 0
 7.99721763e+00  2.13545847e+00  8.83686087e+00    0.00000000e+00  0.00000000e+00  0.00000000e+00    0.00000000e+00  0.00000000e+00  0.00000000e+00 0
-3.28396660e+00  4.42417064e+00  6.47180569e+00    0.00000000e+00  0.00000000e+00  0.00000000e+00    0.00000000e+00  0.00000000e+00  0.00000000e+00 0
-3.33010608e+00  4.37534802e+00  7.43581176e+00    0.00000000e+00  0.00000000e+00  0.00000000e+00    0.00000000e+00  0.00000000e+00  0.00000000e+00 0
-3.27035368e+00  4.28018397e+00  8.34552536e+00    0.00000000e+00  0.00000000e+00  0.00000000e+00    0.00000000e+00  0.00000000e+00  0.00000000e+00 0
 3.70230838e+00 -6.89638824e+00  1.16520813e+01    0.00000000e+00  0.00000000e+00  0.00000000e+00    0.00000000e+00  0.00000000e+00  0.00000000e+00 0
 3.59896121e+00 -6.72142967e+00  1.07357208e+01    0.00000000e+00  0.00000000e+00  0.00000000e+00    0.00000000e+00  0.00000000e+00  0.00000000e+00 0
 3.67803744e+00 -7.17986005e+00  9.94416395e+00    0.00000000e+00  0.00000000e+00  0.00000000e+00    0.00000000e+00  0.00000000e+00  0.00000000e+00 0
-5.52966768e+00 -2.63262718e+00  6.22342090e+00    0.00000000e+00  0.00000000e+00  0.00000000e+00    0.00000000e+00  0.00000000e+00  0.00000000e+00 0
-5.42320050e+00 -2.46589526e+00  7.11621647e+00    0.00000000e+00  0.00000000e+00  0.00000000e+00    0.00000000e+00  0.00000000e+00  0.00000000e+00 0
-5.59824901e+00 -2.43031755e+00  8.06985366e+00    0.00000000e+00  0.00000000e+00  0.00000000e+00    0.00000000e+00  0.00000000e+00  0.00000000e+00 0
 1.39154383e+00  2.99427595e+00  6.48720661e+00    0.00000000e+00  0.00000000e+00  0.00000000e+00    0.00000000e+00  0.00000000e+00  0.00000000e+00 0
 1.36533164e+00  2.84503913e+00  7.42702211e+00    0.00000000e+00  0.00000000e+00  0.00000000e+00    0.00000000e+00  0.00000000e+00  0.00000000e+00 0
 1.51234626e+00  2.91843165e+00  8.33758268e+00    0.00000000e+00  0.00000000e+00  0.00000000e+00    0.00000000e+00  0.00000000e+00  0.00000000e+00 0
-3.77151657e+00 -2.05894308e+00  7.12419913e+00    0.00000000e+00  0.00000000e+00  0.00000000e+00    0.00000000e+00  0.00000000e+00  0.00000000e+00 0
-3.90488609e+00 -2.20012839e+00  8.05426901e+00    0.00000000e+00  0.00000000e+00  0.00000000e+00    0.00000000e+00  0.00000000e+00  0.00000000e+00 0
-3.90652910e+00 -2.13735116e+00  9.00198905e+00    0.00000000e+00  0.00000000e+00  0.00000000e+00    0.00000000e+00  0.00000000e+00  0.00000000e+00 0
-8.28674402e+00  5.89288999e+00  7.42807439e+00    0.00000000e+00  0.00000000e+00  0.00000000e+00    0.00000000e+00  0.00000000e+00  0.00000000e+00 0
 8.64036637e+00  5.46091436e+00  8.08988911e+00    0.00000000e+00  0.00000000e+00  0.00000000e+00    0.00000000e+00  0.00000000e+00  0.00000000e+00 0
 8.29326325e+00  4.89678411e+00  8.75181307e+00    0.00000000e+00  0.00000000e+00  0.00000000e+00    0.00000000e+00  0.00000000e+00  0.00000000e+00 0
 3.02207337e-01  2.44699757e+00  1.17004096e+01    0.00000000e+00  0.00000000e+00  0.00000000e+00    0.00000000e+00  0.00000000e+00  0.00000000e+00 0
 4.65670977e-01  2.34562231e+00  1.07801429e+01    0.00000000e+00  0.00000000e+00  0.00000000e+00    0.00000000e+00  0.00000000e+00  0.00000000e+00 0
 7.05038596e-01  2.30882872e+00  9.83647280e+00    0.00000000e+00  0.00000000e+00  0.00000000e+00    0.00000000e+00  0.00000000e+00  0.00000000e+00 0
-3.16518273e+00  5.37932816e-01  1.15378662e+01    0.00000000e+00  0.00000000e+00  0.00000000e+00    0.00000000e+00  0.00000000e+00  0.00000000e+00 0
-2.86911487e+00  8.00099706e-01  1.07354500e+01    0.00000000e+00  0.00000000e+00  0.00000000e+00    0.00000000e+00  0.00000000e+00  0.00000000e+00 0
-2.94350100e+00  1.08421593e+00  9.77289324e+00    0.00000000e+00  0.00000000e+00  0.00000000e+00    0.00000000e+00  0.00000000e+00  0.00000000e+00 0
-7.76598599e-01 -1.17121813e+00  7.02411429e+00    0.00000000e+00  0.00000000e+00  0.00000000e+00    0.00000000e+00  0.00000000e+00  0.00000000e+00 0
-1.18643437e+00 -1.32106156e+00  7.87012210e+00    0.00000000e+00  0.00000000e+00  0.00000000e+00    0.00000000e+00  0.00000000e+00  0.00000000e+00 0
-1.40318892e+00 -7.33868336e-01  8.53067533e+00    0.00000000e+00  0.00000000e+00  0.00000000e+00    0.00000000e+00  0.00000000e+00  0.00000000e+00 0
 7.03318851e+00  6.84412812e+00  8.36499275e+00    0.00000000e+00  0.00000000e+00  0.00000000e+00    0.00000000e+00  0.00000000e+00  0.00000000e+00 0
 6.20592570e+00  6.36319095e+00  8.49422988e+00    0.00000000e+00  0.00000000e+00  0.00000000e+00    0.00000000e+00  0.00000000e+00  0.00000000e+00 0
 5.51250967e+00  5.70871618e+00  8.64762270e+00    0.00000000e+00  0.00000000e+00  0.00000000e+00    0.00000000e+00  0.00000000e+00  0.00000000e+00 0
 5.61240233e+00  2.75137098e+00  6.81705105e+00    0.00000000e+00  0.00000000e+00  0.00000000e+00    0.00000000e+00  0.00000000e+00  0.00000000e+00 0
 5.74527085e+00  2.45240742e+00  7.72660433e+00    0.00000000e+00  0.00000000e+00  0.00000000e+00    0.00000000e+00  0.00000000e+00  0.00000000e+00 0
 6.09794985e+00  2.19307927e+00  8.52754716e+00    0.00000000e+00  0.00000000e+00  0.00000000e+00    0.00000000e+00  0.00000000e+00  0.00000000e+00 0
-4.64971907e+00  6.72998715e-01  6.55383089e+00    0.00000000e+00  0.00000000e+00  0.00000000e+00    0.00000000e+00  0.00000000e+00  0.00000000e+00 0
-4.71373098e+00  4.67112932e-01  7.47734365e+00    0.00000000e+00  0.00000000e+00  0.00000000e+00    0.00000000e+00  0.00000000e+00  0.00000000e+00 0
-4.79167305e+00  4.19093416e-01  8.37991811e+00    0.00000000e+00  0.00000000e+00  0.00000000e+00    0.00000000e+00  0.00000000e+00  0.00000000e+00 0
-6.18633298e+00 -4.21321920e+00  6.87928913e+00    0.00000000e+00  0.00000000e+00  0.00000000e+00    0.00000000e+00  0.00000000e+00  0.00000000e+00 0
-6.03598962e+00 -4.06970915e+00  7.78716444e+00    0.00000000e+00  0.00000000e+00  0.00000000e+00    0.00000000e+00  0.00000000e+00  0.00000000e+00 0
-5.87012511e+00 -4.23745549e+00  8.65366321e+00    0.00000000e+00  0.00000000e+00  0.00000000e+00    0.00000000e+00  0.00000000e+00  0.00000000e+00 0
 5.01277077e+00  7.70600255e+00  1.16452529e+01    0.00000000e+00  0.00000000e+00  0.00000000e+00    0.00000000e+00  0.00000000e+00  0.00000000e+00 0
 4.56082073e+00  8.06206858e+00  1.08971026e+01    0.00000000e+00  0.00000000e+00  0.00000000e+00    0.00000000e+00  0.00000000e+00  0.00000000e+00 0
 4.03879308e+00  8.37127508e+00  1.02162547e+01    0.00000000e+00  0.00000000e+00  0.00000000e+00    0.00000000e+00  0.00000000e+00  0.00000000e+00 0
-2.90289964e+00 -2.31644625e+00  1.12308691e+01    0.00000000e+00  0.00000000e+00  0.00000000e+00    0.00000000e+00  0.00000000e+00  0.00000000e+00 0
-2.69251109e+00 -2.12406296e+00  1.03097408e+01    0.00000000e+00  0.00000000e+00  0.00000000e+00    0.00000000e+00  0.00000000e+00  0.00000000e+00 0
-2.38937568e+00 -1.98796368e+00  9.41327929e+00    0.00000000e+00  0.00000000e+00  0.00000000e+00    0.00000000e+00  0.00000000e+00  0.00000000e+00 0
-1.01876058e+00 -3.30291517e-02  6.93241535e+00    0.00000000e+00  0.00000000e+00  0.00000000e+00    0.00000000e+00  0.00000000e+00  0.00000000e+00 0
-7.92557207e-01  2.56328840e-01  7.87326997e+00    0.00000000e+00  0.00000000e+00  0.00000000e+00    0.00000000e+00  0.00000000e+00  0.00000000e+00 0
-6.72245539e-01  3.65594786e-01  8.81317903e+00    0.00000000e+00  0.00000000e+00  0.00000000e+00    0.00000000e+00  0.00000000e+00  0.00000000e+00 0
-2.86558709e+00  5.49028676e+00  7.15400895e+00    0.00000000e+00  0.00000000e+00  0.00000000e+00    0.00000000e+00  0.00000000e+00  0.00000000e+00 0
-2.88967417e+00  5.31412683e+00  8.05999373e+00    0.00000000e+00  0.00000000e+00  0.00000000e+00    0.00000000e+00  0.00000000e+00  0.00000000e+00 0
-2.68005638e+00  5.20265485e+00  8.98231988e+00    0.00000000e+00  0.00000000e+00  0.00000000e+00    0.00000000e+00  0.00000000e+00  0.00000000e+00 0
 1.06224460e-01  8.30578440e+00  1.21996498e+01    0.00000000e+00  0.00000000e+00  0.00000000e+00    0.00000000e+00  0.00000000e+00  0.00000000e+00 0
 1.55904641e-01  8.28749353e+00  1.12210363e+01    0.00000000e+00  0.00000000e+00  0.00000000e+00    0.00000000e+00  0.00000000e+00  0.00000000e+00 0
 1.55504446e-01  8.34118866e+00  1.03085291e+01    0.00000000e+00  0.00000000e+00  0.00000000e+00    0.00000000e+00  0.00000000e+00  0.00000000e+00 0
 1.93696056e+00 -1.28459128e-01  1.08784304e+01    0.00000000e+00  0.00000000e+00  0.00000000e+00    0.00000000e+00  0.00000000e+00  0.00000000e+00 0
 2.11615174e+00 -2.45337310e-01  9.96236086e+00    0.00000000e+00  0.00000000e+00  0.00000000e+00    0.00000000e+00  0.00000000e+00  0.00000000e+00 0
 2.69942099e+00  9.93795208e-02  9.31944187e+00    0.00000000e+00  0.00000000e+00  0.00000000e+00    0.00000000e+00  0.00000000e+00  0.00000000e+00 0
-1.26017421e+00 -9.08036365e-01  1.12066182e+01    0.00000000e+00  0.00000000e+00  0.00000000e+00    0.00000000e+00  0.00000000e+00  0.00000000e+00 0
-1.42675442e+00 -5.52920586e-01  1.03227226e+01    0.00000000e+00  0.00000000e+00  0.00000000e+00    0.00000000e+00  0.00000000e+00  0.00000000e+00 0
-1.73924488e+00 -2.70115751e-01  9.42666624e+00    0.00000000e+00  0.00000000e+00  0.00000000e+00    0.00000000e+00  0.00000000e+00  0.00000000e+00 0
-7.71114250e-01 -6.36027664e+00  1.21912874e+01    0.00000000e+00  0.00000000e+00  0.00000000e+00    0.00000000e+00  0.00000000e+00  0.00000000e+00 0
-6.36007464e-01 -6.34675914e+00  1.12488877e+01    0.00000000e+00  0.00000000e+00  0.00000000e+00    0.00000000e+00  0.00000000e+00  0.00000000e+00 0
-3.12871459e-01 -6.22481757e+00  1.02616597e+01    0.00000000e+00  0.00000000e+00  0.00000000e+00    0.00000000e+00  0.00000000e+00  0.00000000e+00 0
 2.79505097e+00 -8.70426623e+00  7.04345718e+00    0.00000000e+00  0.00000000e+00  0.00000000e+00    0.00000000e+00  0.00000000e+00  0.00000000e+00 0
 2.94535254e+00  8.43801715e+00  7.88023661e+00    0.00000000e+00  0.00000000e+00  0.00000000e+00    0.00000000e+00  0.00000000e+00  0.00000000e+00 0
 2.93522181e+00  8.02484761e+00  8.78581789e+00    0.00000000e+00  0.00000000e+00  0.00000000e+00    0.00000000e+00  0.00000000e+00  0.00000000e+00 0
-8.81730574e-01  3.21925551e+00  6.74274757e+00    0.00000000e+00  0.00000000e+00  0.00000000e+00    0.00000000e+00  0.00000000e+00  0.00000000e+00 0
-8.29344954e-01  3.27542178e+00  7.66641288e+00    0.00000000e+00  0.00000000e+00  0.00000000e+00    0.00000000e+00  0.00000000e+00  0.00000000e+00 0
-6.26522022e-01  3.35921817e+00  8.61564134e+00    0.00000000e+00  0.00000000e+00  0.00000000e+00    0.00000000e+00  0.00000000e+00  0.00000000e+00 0
-7.11705275e+00  4.99258209e+00  1.06354811e+01    0.00000000e+00  0.00000000e+00  0.00000000e+00    0.00000000e+00  0.00000000e+00  0.00000000e+00 0
-6.79101100e+00  5.24443852e+00  9.82833465e+00    0.00000000e+00  0.00000000e+00  0.00000000e+00    0.00000000e+00  0.00000000e+00  0.00000000e+00 0
-6.64086160e+00  5.03394682e+00  8.93096072e+00    0.00000000e+00  0.00000000e+00  0.00000000e+00    0.00000000e+00  0.00000000e+00  0.00000000e+00 0
 7.38642572e+00  8.46731972e+00  8.30483404e+00    0.00000000e+00  0.00000000e+00  0.00000000e+00    0.00000000e+00  0.00000000e+00  0.00000000e+00 0
 7.57644729e+00 -8.37975980e+00  8.94673583e+00    0.00000000e+00  0.00000000e+00  0.00000000e+00    0.00000000e+00  0.00000000e+00  0.00000000e+00 0
 7.71059755e+00 -7.76526815e+00  9.65988560e+00    0.00000000e+00  0.00000000e+00  0.00000000e+00    0.00000000e+00  0.00000000e+00  0.00000000e+00 0
-7.38034221e+00  2.27921443e+00  9.33112996e+00    0.00000000e+00  0.00000000e+00  0.00000000e+00    0.00000000e+00  0.00000000e+00  0.00000000e+00 0
-7.37928351e+00  2.59648972e+00  8.39140575e+00    0.00000000e+00  0.00000000e+00  0.00000000e+00    0.00000000e+00  0.00000000e+00  0.00000000e+00 0
-7.52705194e+00  2.77042129e+00  7.44088187e+00    0.00000000e+00  0.00000000e+00  0.00000000e+00    0.00000000e+00  0.00000000e+00  0.00000000e+00 0
-2.81987560e+00 -2.53736406e+00  7.59186813e+00    0.00000000e+00  0.00000000e+00  0.00000000e+00    0.00000000e+00  0.00000000e+00  0.00000000e+00 0
-2.84519760e+00 -2.52990083e+00  8.53617761e+00    0.00000000e+00  0.00000000e+00  0.00000000e+00    0.00000000e+00  0.00000000e+00  0.00000000e+00 0
-3.10798452e+00 -2.60122239e+00  9.38501759e+00    0.00000000e+00  0.00000000e+00  0.00000000e+00    0.00000000e+00  0.00000000e+00  0.00000000e+00 0
 2.03176556e+00  8.13411007e+00  7.34257014e+00    0.00000000e+00  0.00000000e+00  0.00000000e+00    0.00000000e+00  0.00000000e+00  0.00000000e+00 0
 2.03173197e+00  8.27516660e+00  8.30782870e+00    0.00000000e+00  0.00000000e+00  0.00000000e+00    0.00000000e+00  0.00000000e+00  0.00000000e+00 0
 2.08096225e+00 -8.62684399e+00  9.03481636e+00    0.00000000e+00  0.00000000e+00  0.00000000e+00    0.00000000e+00  0.00000000e+00  0.00000000e+00 0
-8.66480649e+00  3.74019801e+00  1.08142534e+01    0.00000000e+00  0.00000000e+00  0.00000000e+00    0.00000000e+00  0.00000000e+00  0.00000000e+00 0
-8.66664085e+00  3.87272110e+00  9.87481262e+00    0.00000000e+00  0.00000000e+00  0.00000000e+00    0.00000000e+00  0.00000000e+00  0.00000000e+00 0
 8.62196646e+00  3.94814761e+00  8.90658877e+00    0.00000000e+00  0.00000000e+00  0.00000000e+00    0.00000000e+00  0.00000000e+00  0.00000000e+00 0
-2.67155979e-01 -7.76889715e+00  7.05937759e+00    0.00000000e+00  0.00000000e+00  0.00000000e+00    0.00000000e+00  0.00000000e+00  0.00000000e+00 0
-8.19286940e-02 -7.74731167e+00  7.95978751e+00    0.00000000e+00  0.00000000e+00  0.00000000e+00    0.00000000e+00  0.00000000e+00  0.00000000e+00 0
-2.95624232e-03 -7.81306813e+00  8.91734314e+00    0.00000000e+00  0.00000000e+00  0.00000000e+00    0.00000000e+00  0.00000000e+00  0.00000000e+00 0
-2.39927544e+00  4.66182893e+00  6.72720164e+00    0.00000000e+00  0.00000000e+00  0.00000000e+00    0.00000000e+00  0.00000000e+00  0.00000000e+00 0
-2.34009758e+00  4.43340261e+00  7.61552481e+00    0.00000000e+00  0.00000000e+00  0.00000000e+00    0.00000000e+00  0.00000000e+00  0.00000000e+00 0
-2.22512803e+00  4.14342379e+00  8.56356964e+00    0.00000000e+00  0.00000000e+00  0.00000000e+00    0.00000000e+00  0.00000000e+00  0.00000000e+00 0
 8.58360191e+00  6.51995829e+00  8.91855369e+00    0.00000000e+00  0.00000000e+00  0.00000000e+00    0.00000000e+00  0.00000000e+00  0.00000000e+00 0
 8.50525102e+00  5.67257514e+00  9.40961677e+00    0.00000000e+00  0.00000000e+00  0.00000000e+00    0.00000000e+00  0.00000000e+00  0.00000000e+00 0
 8.17631237e+00  5.02757721e+00  9.97137842e+00    0.00000000e+00  0.00000000e+00  0.00000000e+00    0.00000000e+00  0.00000000e+00  0.00000000e+00 0
-5.57211912e+00  8.54746036e+00  7.73809244e+00    0.00000000e+00  0.00000000e+00  0.00000000e+00    0.00000000e+00  0.00000000e+00  0.00000000e+00 0
-4.91602933e+00 -8.45379924e+00  8.35113688e+00    0.00000000e+00  0.00000000e+00  0.00000000e+00    0.00000000e+00  0.00000000e+00  0.00000000e+00 0
-4.06564836e+00 -8.06737707e+00  8.60422781e+00    0.00000000e+00  0.00000000e+00  0.00000000e+00    0.00000000e+00  0.00000000e+00  0.00000000e+00 0
 8.61741913e+00 -2.16377949e+00  1.18038538e+01    0.00000000e+00  0.00000000e+00  0.00000000e+00    0.00000000e+00  0.00000000e+00  0.00000000e+00 0
 8.65107149e+00 -2.17139757e+00  1.08584802e+01    0.00000000e+00  0.00000000e+00  0.00000000e+00    0.00000000e+00  0.00000000e+00  0.00000000e+00 0
 8.67789177e+00 -2.16740279e+00  9.89030317e+00    0.00000000e+00  0.00000000e+00  0.00000000e+00    0.00000000e+00  0.00000000e+00  0.00000000e+00 0
 8.07984910e+00 -7.38585223e+00  1.22643057e+01    0.00000000e+00  0.00000000e+00  0.00000000e+00    0.00000000e+00  0.00000000e+00  0.00000000e+00 0
 7.30114932e+00 -7.38286874e+00  1.17643955e+01    0.00000000e+00  0.00000000e+00  0.00000000e+00    0.00000000e+00  0.00000000e+00  0.00000000e+00 0
 6.66501567e+00 -7.74695312e+00  1.12171950e+01    0.00000000e+00  0.00000000e+00  0.00000000e+00    0.00000000e+00  0.00000000e+00  0.00000000e+00 0
 3.31190365e+00 -5.77501675e+00  7.78878563e+00    0.00000000e+00  0.00000000e+00  0.00000000e+00    0.00000000e+00  0.00000000e+00  0.00000000e+00 0
 3.36063040e+00 -5.71469887e+00  8.69787701e+00    0.00000000e+00  0.00000000e+00  0.00000000e+00    0.00000000e+00  0.00000000e+00  0.00000000e+00 0
 3.32782781e+00 -5.44881977e+00  9.59358293e+00    0.00000000e+00  0.00000000e+00  0.00000000e+00    0.00000000e+00  0.00000000e+00  0.00000000e+00 0
-5.84295901e+00 -1.83146793e+00  1.14820888e+01    0.00000000e+00  0.00000000e+00  0.00000000e+00    0.00000000e+00  0.00000000e+00  0.00000000e+00 0
-5.84746191e+00 -2.00799516e+00  1.05782834e+01    0.00000000e+00  0.00000000e+00  0.00000000e+00    0.00000000e+00  0.00000000e+00  0.00000000e+00 0
-5.99938670e+00 -1.66270667e+00  9.62210520e+00    0.00000000e+00  0.00000000e+00  0.00000000e+00    0.00000000e+00  0.00000000e+00  0.00000000e+00 0
-3.20351705e+00 -8.05756193e+00  1.12734429e+01    0.00000000e+00  0.00000000e+00  0.00000000e+00    0.00000000e+00  0.00000000e+00  0.00000000e+00 0
-3.51822926e+00 -8.18347318e+00  1.04097390e+01    0.00000000e+00  0.00000000e+00  0.00000000e+00    0.00000000e+00  0.00000000e+00  0.00000000e+00 0
-3.62501152e+00 -8.46025710e+00  9.51107416e+00    0.00000000e+00  0.00000000e+00  0.00000000e+00    0.00000000e+00  0.00000000e+00  0.00000000e+00 0
 4.63384605e+00 -6.16009795e+00  7.37108625e+00    0.00000000e+00  0.00000000e+00  0.00000000e+00    0.00000000e+00  0.00000000e+00  0.00000000e+00 0
 4.30281218e+00 -5.73719260e+00  8.15795011e+00    0.00000000e+00  0.00000000e+00  0.00000000e+00    0.00000000e+00  0.00000000e+00  0.00000000e+00 0
 4.19628474e+00 -5.33370938e+00  8.97777607e+00    0.00000000e+00  0.00000000e+00  0.00000000e+00    0.00000000e+00  0.00000000e+00  0.00000000e+00 0
 3.07124595e+00 -7.07851253e-01  6.90139915e+00    0.00000000e+00  0.00000000e+00  0.00000000e+00    0.00000000e+00  0.00000000e+00  0.00000000e+00 0
 2.83335924e+00 -5.78562548e-01  7.77813025e+00    0.00000000e+00  0.00000000e+00  0.00000000e+00    0.00000000e+00  0.00000000e+00  0.00000000e+00 0
 2.44078898e+00 -7.65897599e-01  8.62590986e+00    0.00000000e+00  0.00000000e+00  0.00000000e+00    0.00000000e+00  0.00000000e+00  0.00000000e+00 0
 2.15243371e+00 -5.11814617e+00  1.19535318e+01    0.00000000e+00  0.00000000e+00  0.00000000e+00    0.00000000e+00  0.00000000e+00  0.00000000e+00 0
 2.28289448e+00 -5.19774771e+00  1.10565673e+01    0.00000000e+00  0.00000000e+00  0.00000000e+00    0.00000000e+00  0.00000000e+00  0.00000000e+00 0
 2.52009905e+00 -5.44679672e+00  1.01939581e+01    0.00000000e+00  0.00000000e+00  0.00000000e+00    0.00000000e+00  0.00000000e+00  0.00000000e+00 0
-5.72414377e+00  8.24559143e+00  1.03543607e+01    0.00000000e+00  0.00000000e+00  0.00000000e+00    0.00000000e+00  0.00000000e+00  0.00000000e+00 0
-4.89359558e+00  7.94737502e+00  9.92830289e+00    0.00000000e+00  0.00000000e+00  0.00000000e+00    0.00000000e+00  0.00000000e+00  0.00000000e+00 0
-3.92120392e+00  7.83656474e+00  9.66736893e+00    0.00000000e+00  0.00000000e+00  0.00000000e+00    0.00000000e+00  0.00000000e+00  0.00000000e+00 0
 3.56993466e+00  3.15997461e+00  1.14631825e+01    0.00000000e+00  0.00000000e+00  0.00000000e+00    0.00000000e+00  0.00000000e+00  0.00000000e+00 0
 3.31365254e+00  3.43476241e+00  1.06222672e+01    0.00000000e+00  0.00000000e+00  0.00000000e+00    0.00000000e+00  0.00000000e+00  0.00000000e+00 0
 3.18936863e+00  3.70782993e+00  9.66851498e+00    0.00000000e+00  0.00000000e+00  0.00000000e+00    0.00000000e+00  0.00000000e+00  0.00000000e+00 0
-4.41910961e+00 -2.99000181e+00  1.13194899e+01    0.00000000e+00  0.00000000e+00  0.00000000e+00    0.00000000e+00  0.00000000e+00  0.00000000e+00 0
-4.41422725e+00 -3.02462951e+00  1.04710290e+01    0.00000000e+00  0.00000000e+00  0.00000000e+00    0.00000000e+00  0.00000000e+00  0.00000000e+00 0
-4.38907431e+00 -2.96784346e+00  9.55969620e+00    0.00000000e+00  0.00000000e+00  0.00000000e+00    0.00000000e+00  0.00000000e+00  0.00000000e+00 0
-5.69002565e+00  3.96495516e+00  6.49270739e+00    0.00000000e+00  0.00000000e+00  0.00000000e+00    0.00000000e+00  0.00000000e+00  0.00000000e+00 0
-5.83053345e+00  3.78729431e+00  7.42282953e+00    0.00000000e+00  0.00000000e+00  0.00000000e+00    0.00000000e+00  0.00000000e+00  0.00000000e+00 0
-6.11591763e+00  3.55948042e+00  8.27819552e+00    0.00000000e+00  0.00000000e+00  0.00000000e+00    0.00000000e+00  0.00000000e+00  0.00000000e+00 0
 8.14726002e-01 -6.38265620e-01  1.09295508e+01    0.00000000e+00  0.00000000e+00  0.00000000e+00    0.00000000e+00  0.00000000e+00  0.00000000e+00 0
 6.02991601e-01 -8.06828995e-01  1.00818389e+01    0.00000000e+00  0.00000000e+00  0.00000000e+00    0.00000000e+00  0.00000000e+00  0.00000000e+00 0
 2.01808166e-01 -8.40017893e-01  9.23224307e+00    0.00000000e+00  0.00000000e+00  0.00000000e+00    0.00000000e+00  0.00000000e+00  0.00000000e+00 0
-1.64994017e+00 -6.78547134e+00  1.23497721e+01    0.00000000e+00  0.00000000e+00  0.00000000e+00    0.00000000e+00  0.00000000e+00  0.00000000e+00 0
-1.64449675e+00 -6.75316346e+00  1.14116212e+01    0.00000000e+00  0.00000000e+00  0.00000000e+00    0.00000000e+00  0.00000000e+00  0.00000000e+00 0
-1.37019273e+00 -6.75244118e+00  1.04769162e+01    0.00000000e+00  0.00000000e+00  0.00000000e+00    0.00000000e+00  0.00000000e+00  0.00000000e+00 0
-5.14288561e-01 -5.46462544e+00  1.19516812e+01    0.00000000e+00  0.00000000e+00  0.00000000e+00    0.00000000e+00  0.00000000e+00  0.00000000e+00 0
-2.83687891e-01 -5.40904049e+00  1.10532572e+01    0.00000000e+00  0.00000000e+00  0.00000000e+00    0.00000000e+00  0.00000000e+00  0.00000000e+00 0
-3.24688759e-01 -5.22908286e+00  1.01203041e+01    0.00000000e+00  0.00000000e+00  0.00000000e+00    0.00000000e+00  0.00000000e+00  0.00000000e+00 0
 1.60472004e+00  3.17458487e+00  1.12545060e+01    0.00000000e+00  0.00000000e+00  0.00000000e+00    0.00000000e+00  0.00000000e+00  0.00000000e+00 0
 1.34960433e+00  3.11289309e+00  1.03374662e+01    0.00000000e+00  0.00000000e+00  0.00000000e+00    0.00000000e+00  0.00000000e+00  0.00000000e+00 0
 1.16443668e+00  3.24994460e+00  9.41394203e+00    0.00000000e+00  0.00000000e+00  0.00000000e+00    0.00000000e+00  0.00000000e+00  0.00000000e+00 0
 3.99557158e+00  6.81510010e+00  6.25197467e+00    0.00000000e+00  0.00000000e+00  0.00000000e+00    0.00000000e+00  0.00000000e+00  0.00000000e+00 0
 3.86417369e+00  6.53865340e+00  7.10028942e+00    0.00000000e+00  0.00000000e+00  0.00000000e+00    0.00000000e+00  0.00000000e+00  0.00000000e+00 0
 3.90576383e+00  6.27884770e+00  8.01941910e+00    0.00000000e+00  0.00000000e+00  0.00000000e+00    0.00000000e+00  0.00000000e+00  0.00000000e+00 0
-1.09508214e+00 -3.62394633e+00  1.14050529e+01    0.00000000e+00  0.00000000e+00  0.00000000e+00    0.00000000e+00  0.00000000e+00  0.00000000e+00 0
-1.34186884e+00 -3.79659808e+00  1.05348680e+01    0.00000000e+00  0.00000000e+00  0.00000000e+00    0.00000000e+00  0.00000000e+00  0.00000000e+00 0
-1.83330681e+00 -3.81342234e+00  9.72306502e+00    0.00000000e+00  0.00000000e+00  0.00000000e+00    0.00000000e+00  0.00000000e+00  0.00000000e+00 0
 3.57847722e-01  4.89518753e+00  6.87169473e+00    0.00000000e+00  0.00000000e+00  0.00000000e+00    0.00000000e+00  0.00000000e+00  0.00000000e+00 0
 5.32892192e-01  4.94772613e+00  7.74086614e+00    0.00000000e+00  0.00000000e+00  0.00000000e+00    0.00000000e+00  0.00000000e+00  0.00000000e+00 0
 7.64833719e-01  4.81122726e+00  8.68219197e+00    0.00000000e+00  0.00000000e+00  0.00000000e+00    0.00000000e+00  0.00000000e+00  0.00000000e+00 0
 4.39077523e+00 -5.52376190e+00  1.20397665e+01    0.00000000e+00  0.00000000e+00  0.00000000e+00    0.00000000e+00  0.00000000e+00  0.00000000e+00 0
 3.69667057e+00 -5.68475065e+00  1.14434043e+01    0.00000000e+00  0.00000000e+00  0.00000000e+00    0.00000000e+00  0.00000000e+00  0.00000000e+00 0
 3.57637916e+00 -5.48600364e+00  1.05556902e+01    0.00000000e+00  0.00000000e+00  0.00000000e+00    0.00000000e+00  0.00000000e+00  0.00000000e+00 0
-7.75368187e+00  4.52917850e-01  1.12171619e+01    0.00000000e+00  0.00000000e+00  0.00000000e+00    0.00000000e+00  0.00000000e+00  0.00000000e+00 0
-7.70766070e+00  4.31167529e-01  1.02456302e+01    0.00000000e+00  0.00000000e+00  0.00000000e+00    0.00000000e+00  0.00000000e+00  0.00000000e+00 0
-7.66529896e+00  2.47983150e-01  9.28103800e+00    0.00000000e+00  0.00000000e+00  0.00000000e+00    0.00000000e+00  0.00000000e+00  0.00000000e+00 0
-5.60944827e+00  2.75776066e+00  6.27116987e+00    0.00000000e+00  0.00000000e+00  0.00000000e+00    0.00000000e+00  0.00000000e+00  0.00000000e+00 0
-6.01201669e+00  2.74778787e+00  7.16115122e+00    0.00000000e+00  0.00000000e+00  0.00000000e+00    0.00000000e+00  0.00000000e+00  0.00000000e+00 0
-6.57821200e+00  2.70437814e+00  7.86971387e+00    0.00000000e+00  0.00000000e+00  0.00000000e+00    0.00000000e+00  0.00000000e+00  0.00000000e+00 0
 2.73278528e+00 -2.91436390e+00  7.20394249e+00    0.00000000e+00  0.00000000e+00  0.00000000e+00    0.00000000e+00  0.00000000e+00  0.00000000e+00 0
 2.95103320e+00 -2.78374606e+00  8.04308106e+00    0.00000000e+00  0.00000000e+00  0.00000000e+00    0.00000000e+00  0.00000000e+00  0.00000000e+00 0
 3.17038836e+00 -2.86373144e+00  8.98733359e+00    0.00000000e+00  0.00000000e+00  0.00000000e+00    0.00000000e+00  0.00000000e+00  0.00000000e+00 0
-6.60493913e+00  1.63487172e+00  1.10500411e+01    0.00000000e+00  0.00000000e+00  0.00000000e+00    0.00000000e+00  0.00000000e+00  0.00000000e+00 0
-6.57183262e+00  2.11486161e+00  1.01884858e+01    0.00000000e+00  0.00000000e+00  0.00000000e+00    0.00000000e+00  0.00000000e+00  0.00000000e+00 0
-6.41366565e+00  2.30992568e+00  9.27565484e+00    0.00000000e+00  0.00000000e+00  0.00000000e+00    0.00000000e+00  0.00000000e+00  0.00000000e+00 0
 6.67681118e+00  5.21244102e+00  1.09497029e+01    0.00000000e+00  0.00000000e+00  0.00000000e+00    0.00000000e+00  0.00000000e+00  0.00000000e+00 0
 6.90809012e+00  5.00938400e+00  1.00629008e+01    0.00000000e+00  0.00000000e+00  0.00000000e+00    0.00000000e+00  0.00000000e+00  0.00000000e+00 0
 7.29413252e+00  5.00296128e+00  9.21724238e+00    0.00000000e+00  0.00000000e+00  0.00000000e+00    0.00000000e+00  0.00000000e+00  0.00000000e+00 0
 1.60626979e+00 -4.31025661e+00  7.60785236e+00    0.00000000e+00  0.00000000e+00  0.00000000e+00    0.00000000e+00  0.00000000e+00  0.00000000e+00 0
 1.61535882e+00 -4.25369801e+00  8.50003810e+00    0.00000000e+00  0.00000000e+00  0.00000000e+00    0.00000000e+00  0.00000000e+00  0.00000000e+00 0
 1.67824248e+00 -4.28000771e+00  9.47234294e+00    0.00000000e+00  0.00000000e+00  0.00000000e+00    0.00000000e+00  0.00000000e+00  0.00000000e+00 0
 5.59489256e+00  2.09708482e+00  1.09473333e+01    0.00000000e+00  0.00000000e+00  0.00000000e+00    0.00000000e+00  0.00000000e+00  0.00000000e+00 0
 5.69348208e+00  1.82793483e+00  1.01049734e+01    0.00000000e+00  0.00000000e+00  0.00000000e+00    0.00000000e+00  0.00000000e+00  0.00000000e+00 0
 5.90967669e+00  1.52544179e+00  9.24576393e+00    0.00000000e+00  0.00000000e+00  0.00000000e+00    0.00000000e+00  0.00000000e+00  0.00000000e+00 0
-6.02098860e+00  1.84840844e+00  5.67390693e+00    0.00000000e+00  0.00000000e+00  0.00000000e+00    0.00000000e+00  0.00000000e+00  0.00000000e+00 0
-6.23639189e+00  1.93980872e+00  6.56952233e+00    0.00000000e+00  0.00000000e+00  0.00000000e+00    0.00000000e+00  0.00000000e+00  0.00000000e+00 0
-6.58927475e+00  1.73588459e+00  7.41447028e+00    0.00000000e+00  0.00000000e+00  0.00000000e+00    0.00000000e+00  0.00000000e+00  0.00000000e+00 0
 4.58394209e+00  5.54354610e-01  6.14570517e+00    0.00000000e+00  0.00000000e+00  0.00000000e+00    0.00000000e+00  0.00000000e+00  0.00000000e+00 0
 4.60577287e+00  7.20042686e-01  7.08914988e+00    0.00000000e+00  0.00000000e+00  0.00000000e+00    0.00000000e+00  0.00000000e+00  0.00000000e+00 0
 4.45831056e+00  6.03007109e-01  7.99720980e+00    0.00000000e+00  0.00000000e+00  0.00000000e+00    0.00000000e+00  0.00000000e+00  0.00000000e+00 0
-4.18242957e+00  7.37769416e+00  6.32864477e+00    0.00000000e+00  0.00000000e+00  0.00000000e+00    0.00000000e+00  0.00000000e+00  0.00000000e+00 0
-4.25623491e+00  7.10122342e+00  7.23660425e+00    0.00000000e+00  0.00000000e+00  0.00000000e+00    0.00000000e+00  0.00000000e+00  0.00000000e+00 0
-4.44437580e+00  7.24607128e+00  8.12777436e+00    0.00000000e+00  0.00000000e+00  0.00000000e+00    0.00000000e+00  0.00000000e+00  0.00000000e+00 0
 2.29796829e+00  5.74703453e+00  6.65777505e+00    0.00000000e+00  0.00000000e+00  0.00000000e+00    0.00000000e+00  0.00000000e+00  0.00000000e+00 0
 2.26420333e+00  5.64653464e+00  7.58411459e+00    0.00000000e+00  0.00000000e+00  0.00000000e+00    0.00000000e+00  0.00000000e+00  0.00000000e+00 0
 2.33226491e+00  5.30628718e+00  8.46217077e+00    0.00000000e+00  0.00000000e+00  0.00000000e+00    0.00000000e+00  0.00000000e+00  0.00000000e+00 0
 2.93344972e+00  6.54871329e+00  6.73061863e+00    0.00000000e+00  0.00000000e+00  0.00000000e+00    0.00000000e+00  0.00000000e+00  0.00000000e+00 0
 3.00681393e+00  6.38275048e+00  7.65968753e+00    0.00000000e+00  0.00000000e+00  0.00000000e+00    0.00000000e+00  0.00000000e+00  0.00000000e+00 0
 3.03992872e+00  6.06236618e+00  8.54553355e+00    0.00000000e+00  0.00000000e+00  0.00000000e+00    0.00000000e+00  0.00000000e+00  0.00000000e+00 0
-5.55870973e+00  7.57118077e-02  1.05275032e+01    0.00000000e+00  0.00000000e+00  0.00000000e+00    0.00000000e+00  0.00000000e+00  0.00000000e+00 0
-5.68695623e+00  4.28942264e-02  9.58608550e+00    0.00000000e+00  0.00000000e+00  0.00000000e+00    0.00000000e+00  0.00000000e+00  0.00000000e+00 0
-5.74520992e+00  4.09830710e-01  8.76680130e+00    0.00000000e+00  0.00000000e+00  0.00000000e+00    0.00000000e+00  0.00000000e+00  0.00000000e+00 0
-4.59245254e+00 -1.93159758e+00  6.58617005e+00    0.00000000e+00  0.00000000e+00  0.00000000e+00    0.00000000e+00  0.00000000e+00  0.00000000e+00 0
-4.75904608e+00 -1.87097567e+00  7.54879220e+00    0.00000000e+00  0.00000000e+00  0.00000000e+00    0.00000000e+00  0.00000000e+00  0.00000000e+00 0
-4.74783658e+00 -1.64976293e+00  8.49575095e+00    0.00000000e+00  0.00000000e+00  0.00000000e+00    0.00000000e+00  0.00000000e+00  0.00000000e+00 0
-3.01701240e+00  6.10956020e+00  1.12021862e+01    0.00000000e+00  0.00000000e+00  0.00000000e+00    0.00000000e+00  0.00000000e+00  0.00000000e+00 0
-3.02521697e+00  6.08125901e+00  1.02374435e+01    0.00000000e+00  0.00000000e+00  0.00000000e+00    0.00000000e+00  0.00000000e+00  0.00000000e+00 0
-2.93447512e+00  6.12259040e+00  9.33563450e+00    0.00000000e+00  0.00000000e+00  0.00000000e+00    0.00000000e+00  0.00000000e+00  0.00000000e+00 0
 4.36874972e-01  7.75720679e+00  7.08943822e+00    0.00000000e+00  0.00000000e+00  0.00000000e+00    0.00000000e+00  0.00000000e+00  0.00000000e+00 0
 5.69841675e-01  7.46081201e+00  7.94882090e+00    0.00000000e+00  0.00000000e+00  0.00000000e+00    0.00000000e+00  0.00000000e+00  0.00000000e+00 0
 4.87150747e-01  7.37555157e+00  8.87726392e+00    0.00000000e+00  0.00000000e+00  0.00000000e+00    0.00000000e+00  0.00000000e+00  0.00000000e+00 0
 5.69721167e+00  7.37302249e+00  7.81689723e+00    0.00000000e+00  0.00000000e+00  0.00000000e+00    0.00000000e+00  0.00000000e+00  0.00000000e+00 0
 5.62109239e+00  7.41932999e+00  8.77296924e+00    0.00000000e+00  0.00000000e+00  0.00000000e+00    0.00000000e+00  0.00000000e+00  0.00000000e+00 0
 5.20431994e+00  7.51325848e+00  9.61728780e+00    0.00000000e+00  0.00000000e+00  0.00000000e+00    0.00000000e+00  0.00000000e+00  0.00000000e+00 0
-4.92587571e+00  3.98760901e+00  1.11485201e+01    0.00000000e+00  0.00000000e+00  0.00000000e+00    0.00000000e+00  0.00000000e+00  0.00000000e+00 0
-4.77469089e+00  3.63892068e+00  1.02672243e+01    0.00000000e+00  0.00000000e+00  0.00000000e+00    0.00000000e+00  0.00000000e+00  0.00000000e+00 0
-4.73160736e+00  3.18664064e+00  9.46496221e+00    0.00000000e+00  0.00000000e+00  0.00000000e+00    0.00000000e+00  0.00000000e+00  0.00000000e+00 0
-2.08263983e+00 -1.09091467e+00  1.07272781e+01    0.00000000e+00  0.00000000e+00  0.00000000e+00    0.00000000e+00  0.00000000e+00  0.00000000e+00 0
-2.16169976e+00 -1.03159140e+00  9.83029199e+00    0.00000000e+00  0.00000000e+00  0.00000000e+00    0.00000000e+00  0.00000000e+00  0.00000000e+00 0
-2.41343349e+00 -8.70977167e-01  8.90439820e+00    0.00000000e+00  0.00000000e+00  0.00000000e+00    0.00000000e+00  0.00000000e+00  0.00000000e+00 0
-8.19902422e+00 -7.29120787e+00  1.09194066e+01    0.00000000e+00  0.00000000e+00  0.00000000e+00    0.00000000e+00  0.00000000e+00  0.00000000e+00 0
 8.39515973e+00 -7.25545069e+00  1.06040659e+01    0.00000000e+00  0.00000000e+00  0.00000000e+00    0.00000000e+00  0.00000000e+00  0.00000000e+00 0
 7.61947200e+00 -6.84866742e+00  1.03655492e+01    0.00000000e+00  0.00000000e+00  0.00000000e+00    0.00000000e+00  0.00000000e+00  0.00000000e+00 0
-2.01891409e+00  8.85870364e-01  6.86323954e+00    0.00000000e+00  0.00000000e+00  0.00000000e+00    0.00000000e+00  0.00000000e+00  0.00000000e+00 0
-2.33610624e+00  6.19034056e-01  7.69557270e+00    0.00000000e+00  0.00000000e+00  0.00000000e+00    0.00000000e+00  0.00000000e+00  0.00000000e+00 0
-2.64821512e+00  5.94492653e-01  8.59561176e+00    0.00000000e+00  0.00000000e+00  0.00000000e+00    0.00000000e+00  0.00000000e+00  0.00000000e+00 0
 7.56063774e+00 -4.63683661e+00  1.19109768e+01    0.00000000e+00  0.00000000e+00  0.00000000e+00    0.00000000e+00  0.00000000e+00  0.00000000e+00 0
 7.62284382e+00 -4.93948669e+00  1.10512270e+01    0.00000000e+00  0.00000000e+00  0.00000000e+00    0.00000000e+00  0.00000000e+00  0.00000000e+00 0
 7.64407382e+00 -4.94043965e+00  1.00740725e+01    0.00000000e+00  0.00000000e+00  0.00000000e+00    0.00000000e+00  0.00000000e+00  0.00000000e+00 0
-2.18323375e+00  4.99565121e+00  1.14640548e+01    0.00000000e+00  0.00000000e+00  0.00000000e+00    0.00000000e+00  0.00000000e+00  0.00000000e+00 0
-2.12941344e+00  5.12406055e+00  1.05397718e+01    0.00000000e+00  0.00000000e+00  0.00000000e+00    0.00000000e+00  0.00000000e+00  0.00000000e+00 0
-1.83733548e+00  5.27515535e+00  9.64775922e+00    0.00000000e+00  0.00000000e+00  0.00000000e+00    0.00000000e+00  0.00000000e+00  0.00000000e+00 0
-3.44841916e+00 -1.97843264e+00  1.19249606e+01    0.00000000e+00  0.00000000e+00  0.00000000e+00    0.00000000e+00  0.00000000e+00  0.00000000e+00 0
-3.81406877e+00 -2.11820123e+00  1.10256009e+01    0.00000000e+00  0.00000000e+00  0.00000000e+00    0.00000000e+00  0.00000000e+00  0.00000000e+00 0
-3.94298905e+00 -2.19074997e+00  1.00880371e+01    0.00000000e+00  0.00000000e+00  0.00000000e+00    0.00000000e+00  0.00000000e+00  0.00000000e+00 0
-5.34830384e+00 -2.70225505e+00  1.09578190e+01    0.00000000e+00  0.00000000e+00  0.00000000e+00    0.00000000e+00  0.00000000e+00  0.00000000e+00 0
-5.32037333e+00 -2.75196748e+00  9.99502895e+00    0.00000000e+00  0.00000000e+00  0.00000000e+00    0.00000000e+00  0.00000000e+00  0.00000000e+00 0
-5.49149728e+00 -2.55891974e+00  9.10043951e+00    0.00000000e+00  0.00000000e+00  0.00000000e+00    0.00000000e+00  0.00000000e+00  0.00000000e+00 0
-1.14105876e+00  4.11214423e+00  6.44145717e+00    0.00000000e+00  0.00000000e+00  0.00000000e+00    0.00000000e+00  0.00000000e+00  0.00000000e+00 0
-1.23199397e+00  4.24764991e+00  7.32522970e+00    0.00000000e+00  0.00000000e+00  0.00000000e+00    0.00000000e+00  0.00000000e+00  0.00000000e+00 0
-1.21230210e+00  4.21310479e+00  8.27626338e+00    0.00000000e+00  0.00000000e+00  0.00000000e+00    0.00000000e+00  0.00000000e+00  0.00000000e+00 0
 1.82311370e+00  4.77284063e+00  6.51445034e+00    0.00000000e+00  0.00000000e+00  0.00000000e+00    0.00000000e+00  0.00000000e+00  0.00000000e+00 0
 1.74718021e+00  4.74561085e+00  7.41381150e+00    0.00000000e+00  0.00000000e+00  0.00000000e+00    0.00000000e+00  0.00000000e+00  0.00000000e+00 0
 1.63499912e+00  4.46638506e+00  8.27662753e+00    0.00000000e+00  0.00000000e+00  0.00000000e+00    0.00000000e+00  0.00000000e+00  0.00000000e+00 0
-3.84278545e-01  2.64284192e+00  1.08325966e+01    0.00000000e+00  0.00000000e+00  0.00000000e+00    0.00000000e+00  0.00000000e+00  0.00000000e+00 0
-3.49294178e-01  2.59108910e+00  9.91266772e+00    0.00000000e+00  0.00000000e+00  0.00000000e+00    0.00000000e+00  0.00000000e+00  0.00000000e+00 0
-4.45503680e-01  2.34770314e+00  9.02175693e+00    0.00000000e+00  0.00000000e+00  0.00000000e+00    0.00000000e+00  0.00000000e+00  0.00000000e+00 0
 2.89196903e+00 -6.80519357e-01  1.09578707e+01    0.00000000e+00  0.00000000e+00  0.00000000e+00    0.00000000e+00  0.00000000e+00  0.00000000e+00 0
 3.02529645e+00 -6.65896358e-01  9.97244225e+00    0.00000000e+00  0.00000000e+00  0.00000000e+00    0.00000000e+00  0.00000000e+00  0.00000000e+00 0
 3.26534933e+00 -6.56542805e-01  9.04108340e+00    0.00000000e+00  0.00000000e+00  0.00000000e+00    0.00000000e+00  0.00000000e+00  0.00000000e+00 0
 3.62709231e+00 -7.65993794e+00  1.25072824e+01    0.00000000e+00  0.00000000e+00  0.00000000e+00    0.00000000e+00  0.00000000e+00  0.00000000e+00 0
 3.40322932e+00 -7.98922585e+00  1.16586863e+01    0.00000000e+00  0.00000000e+00  0.00000000e+00    0.00000000e+00  0.00000000e+00  0.00000000e+00 0
 3.30808611e+00 -8.21877306e+00  1.08043384e+01    0.00000000e+00  0.00000000e+00  0.00000000e+00    0.00000000e+00  0.00000000e+00  0.00000000e+00 0
 5.58395111e+00  5.87266620e+00  7.19904266e+00    0.00000000e+00  0.00000000e+00  0.00000000e+00    0.00000000e+00  0.00000000e+00  0.00000000e+00 0
 5.43767404e+00  5.20662702e+00  7.84314310e+00    0.00000000e+00  0.00000000e+00  0.00000000e+00    0.00000000e+00  0.00000000e+00  0.00000000e+00 0
 5.60431415e+00  4.54634120e+00  8.58203881e+00    0.00000000e+00  0.00000000e+00  0.00000000e+00    0.00000000e+00  0.00000000e+00  0.00000000e+00 0
-4.00045614e+00 -3.97062035e+00  1.18745870e+01    0.00000000e+00  0.00000000e+00  0.00000000e+00    0.00000000e+00  0.00000000e+00  0.00000000e+00 0
-4.11686795e+00 -3.92014511e+00  1.09542400e+01    0.00000000e+00  0.00000000e+00  0.00000000e+00    0.00000000e+00  0.00000000e+00  0.00000000e+00 0
-4.03636930e+00 -4.24706709e+00  1.00850459e+01    0.00000000e+00  0.00000000e+00  0.00000000e+00    0.00000000e+00  0.00000000e+00  0.00000000e+00 0
 2.34679965e+00 -6.99820690e+00  7.98567682e+00    0.00000000e+00  0.00000000e+00  0.00000000e+00    0.00000000e+00  0.00000000e+00  0.00000000e+00 0
 2.06352504e+00 -7.41838080e+00  8.82585468e+00    0.00000000e+00  0.00000000e+00  0.00000000e+00    0.00000000e+00  0.00000000e+00  0.00000000e+00 0
 1.97970247e+00 -7.66528660e+00  9.71652386e+00    0.00000000e+00  0.00000000e+00  0.00000000e+00    0.00000000e+00  0.00000000e+00  0.00000000e+00 0
-2.55020681e-02  1.53545775e+00  1.12121824e+01    0.00000000e+00  0.00000000e+00  0.00000000e+00    0.00000000e+00  0.00000000e+00  0.00000000e+00 0
-4.04280812e-02  1.46967113e+00  1.02929264e+01    0.00000000e+00  0.00000000e+00  0.00000000e+00    0.00000000e+00  0.00000000e+00  0.00000000e+00 0
-3.92727298e-01  1.25084784e+00  9.45349978e+00    0.00000000e+00  0.00000000e+00  0.00000000e+00    0.00000000e+00  0.00000000e+00  0.00000000e+00 0
-3.64459918e+00  5.31015524e+00  1.17157442e+01    0.00000000e+00  0.00000000e+00  0.00000000e+00    0.00000000e+00  0.00000000e+00  0.00000000e+00 0
-3.50511422e+00  5.25593343e+00  1.07411729e+01    0.00000000e+00  0.00000000e+00  0.00000000e+00    0.00000000e+00  0.00000000e+00  0.00000000e+00 0
-3.32334939e+00  5.21798465e+00  9.84867901e+00    0.00000000e+00  0.00000000e+00  0.00000000e+00    0.00000000e+00  0.00000000e+00  0.00000000e+00 0
-7.12419915e+00  2.90408755e+00  1.09048583e+01    0.00000000e+00  0.00000000e+00  0.00000000e+00    0.00000000e+00  0.00000000e+00  0.00000000e+00 0
-6.86367397e+00  3.13770173e+00  1.00984936e+01    0.00000000e+00  0.00000000e+00  0.00000000e+00    0.00000000e+00  0.00000000e+00  0.00000000e+00 0
-6.87733669e+00  3.30812251e+00  9.12585285e+00    0.00000000e+00  0.00000000e+00  0.00000000e+00    0.00000000e+00  0.00000000e+00  0.00000000e+00 0
 6.86381366e+00 -6.48431872e+00  7.72731201e+00    0.00000000e+00  0.00000000e+00  0.00000000e+00    0.00000000e+00  0.00000000e+00  0.00000000e+00 0
 7.09670941e+00 -6.08600938e+00  8.54889985e+00    0.00000000e+00  0.00000000e+00  0.00000000e+00    0.00000000e+00  0.00000000e+00  0.00000000e+00 0
 7.21763663e+00 -5.60328211e+00  9.38811956e+00    0.00000000e+00  0.00000000e+00  0.00000000e+00    0.00000000e+00  0.00000000e+00  0.00000000e+00 0
 4.95791019e+00 -7.22701126e+00  1.24198395e+01    0.00000000e+00  0.00000000e+00  0.00000000e+00    0.00000000e+00  0.00000000e+00  0.00000000e+00 0
 4.75164813e+00 -7.44746008e+00  1.15112121e+01    0.00000000e+00  0.00000000e+00  0.00000000e+00    0.00000000e+00  0.00000000e+00  0.00000000e+00 0
 4.70826615e+00 -7.14020400e+00  1.06083961e+01    0.00000000e+00  0.00000000e+00  0.00000000e+00    0.00000000e+00  0.00000000e+00  0.00000000e+00 0
-6.23823083e-01  3.74020828e+00  1.13036071e+01    0.00000000e+00  0.00000000e+00  0.00000000e+00    0.00000000e+00  0.00000000e+00  0.00000000e+00 0
-7.42117705e-01  3.78832718e+00  1.03864296e+01    0.00000000e+00  0.00000000e+00  0.00000000e+00    0.00000000e+00  0.00000000e+00  0.00000000e+00 0
-8.69955658e-01  3.98869037e+00  9.47834128e+00    0.00000000e+00  0.00000000e+00  0.00000000e+00    0.00000000e+00  0.00000000e+00  0.00000000e+00 0
-4.71906580e+00 -6.67218386e+00  1.18847524e+01    0.00000000e+00  0.00000000e+00  0.00000000e+00    0.00000000e+00  0.00000000e+00  0.00000000e+00 0
-4.46607427e+00 -6.89752218e+00  1.10027522e+01    0.00000000e+00  0.00000000e+00  0.00000000e+00    0.00000000e+00  0.00000000e+00  0.00000000e+00 0
-4.06382850e+00 -6.90713394e+00  1.01077844e+01    0.00000000e+00  0.00000000e+00  0.00000000e+00    0.00000000e+00  0.00000000e+00  0.00000000e+00 0
 4.25219463e+00  6.23255717e+00  1.13429255e+01    0.00000000e+00  0.00000000e+00  0.00000000e+00    0.00000000e+00  0.00000000e+00  0.00000000e+00 0
 3.84730033e+00  6.29498908e+00  1.04285732e+01    0.00000000e+00  0.00000000e+00  0.00000000e+00    0.00000000e+00  0.00000000e+00  0.00000000e+00 0
 3.44097340e+00  6.29125031e+00  9.57848044e+00    0.00000000e+00  0.00000000e+00  0.00000000e+00    0.00000000e+00  0.00000000e+00  0.00000000e+00 0
-5.96835786e+00  4.92011633e+00  7.90631483e+00    0.00000000e+00  0.00000000e+00  0.00000000e+00    0.00000000e+00  0.00000000e+00  0.00000000e+00 0
-5.54004582e+00  4.38026452e+00  8.50928059e+00    0.00000000e+00  0.00000000e+00  0.00000000e+00    0.00000000e+00  0.00000000e+00  0.00000000e+00 0
-4.98645899e+00  4.12398360e+00  9.29199383e+00    0.00000000e+00  0.00000000e+00  0.00000000e+00    0.00000000e+00  0.00000000e+00  0.00000000e+00 0
 6.45309732e+00 -4.38190032e+00  7.77040854e+00    0.00000000e+00  0.00000000e+00  0.00000000e+00    0.00000000e+00  0.00000000e+00  0.00000000e+00 0
 6.42389707e+00 -3.95944327e+00  8.62479565e+00    0.00000000e+00  0.00000000e+00  0.00000000e+00    0.00000000e+00  0.00000000e+00  0.00000000e+00 0
 6.26544493e+00 -3.72210638e+00  9.52851720e+00    0.00000000e+00  0.00000000e+00  0.00000000e+00    0.00000000e+00  0.00000000e+00  0.00000000e+00 0
 9.28429994e-01 -2.66628926e+00  7.22569720e+00    0.00000000e+00  0.00000000e+00  0.00000000e+00    0.00000000e+00  0.00000000e+00  0.00000000e+00 0
 9.32986837e-01 -2.58324518e+00  8.16542491e+00    0.00000000e+00  0.00000000e+00  0.00000000e+00    0.00000000e+00  0.00000000e+00  0.00000000e+00 0
 1.36201052e+00 -2.41077037e+00  8.97385946e+00    0.00000000e+00  0.00000000e+00  0.00000000e+00    0.00000000e+00  0.00000000e+00  0.00000000e+00 0
 6.98921344e+00 -2.58938984e+00  6.72288356e+00    0.00000000e+00  0.00000000e+00  0.00000000e+00    0.00000000e+00  0.00000000e+00  0.00000000e+00 0
 6.93256680e+00 -2.44864923e+00  7.64394576e+00    0.00000000e+00  0.00000000e+00  0.00000000e+00    0.00000000e+00  0.00000000e+00  0.00000000e+00 0
 6.93931119e+00 -2.30478014e+00  8.60975382e+00    0.00000000e+00  0.00000000e+00  0.00000000e+00    0.00000000e+00  0.00000000e+00  0.00000000e+00 0
 6.25347252e-01  7.28228835e+00  1.18591446e+01    0.00000000e+00  0.00000000e+00  0.00000000e+00    0.00000000e+00  0.00000000e+00  0.00000000e+00 0
 6.07310872e-01  7.22176134e+00  1.08759101e+01    0.00000000e+00  0.00000000e+00  0.00000000e+00    0.00000000e+00  0.00000000e+00  0.00000000e+00 0
 5.54824257e-01  7.30273505e+00  9.97128311e+00    0.00000000e+00  0.00000000e+00  0.00000000e+00    0.00000000e+00  0.00000000e+00  0.00000000e+00 0
 1.75507627e+00 -3.37790717e+00  1.13829597e+01    0.00000000e+00  0.00000000e+00  0.00000000e+00    0.00000000e+00  0.00000000e+00  0.00000000e+00 0
 1.62697487e+00 -3.20468237e+00  1.04893095e+01    0.00000000e+00  0.00000000e+00  0.00000000e+00    0.00000000e+00  0.00000000e+00  0.00000000e+00 0
 1.94376469e+00 -3.23227934e+00  9.53622818e+00    0.00000000e+00  0.00000000e+00  0.00000000e+00    0.00000000e+00  0.00000000e+00  0.00000000e+00 0
-4.81183908e+00  8.22767113e+00  7.26896542e+00    0.00000000e+00  0.00000000e+00  0.00000000e+00    0.00000000e+00  0.00000000e+00  0.00000000e+00 0
-4.19135639e+00  8.39595708e+00  7.98393229e+00    0.00000000e+00  0.00000000e+00  0.00000000e+00    0.00000000e+00  0.00000000e+00  0.00000000e+00 0
-3.65338034e+00  8.12968467e+00  8.68261056e+00    0.00000000e+00  0.00000000e+00  0.00000000e+00    0.00000000e+00  0.00000000e+00  0.00000000e+00 0
-4.57036803e+00 -2.90682675e+00  6.56460176e+00    0.00000000e+00  0.00000000e+00  0.00000000e+00    0.00000000e+00  0.00000000e+00  0.00000000e+00 0
-4.61100329e+00 -2.92230237e+00  7.47782087e+00    0.00000000e+00  0.00000000e+00  0.00000000e+00    0.00000000e+00  0.00000000e+00  0.00000000e+00 0
-4.66590663e+00 -2.71186884e+00  8.39228637e+00    0.00000000e+00  0.00000000e+00  0.00000000e+00    0.00000000e+00  0.00000000e+00  0.00000000e+00 0
 3.55595512e-01  4.38459937e-01  6.52665988e+00    0.00000000e+00  0.00000000e+00  0.00000000e+00    0.00000000e+00  0.00000000e+00  0.00000000e+00 0
 1.33257760e-01  7.08605041e-01  7.38840860e+00    0.00000000e+00  0.00000000e+00  0.00000000e+00    0.00000000e+00  0.00000000e+00  0.00000000e+00 0
 1.45135296e-01  6.78882439e-01  8.31976886e+00    0.00000000e+00  0.00000000e+00  0.00000000e+00    0.00000000e+00  0.00000000e+00  0.00000000e+00 0
-3.57433641e+00 -3.15399293e+00  6.89435351e+00    0.00000000e+00  0.00000000e+00  0.00000000e+00    0.00000000e+00  0.00000000e+00  0.00000000e+00 0
-3.57347767e+00 -3.26041458e+00  7.82870394e+00    0.00000000e+00  0.00000000e+00  0.00000000e+00    0.00000000e+00  0.00000000e+00  0.00000000e+00 0
-3.69834335e+00 -3.12844657e+00  8.67691451e+00    0.00000000e+00  0.00000000e+00  0.00000000e+00    0.00000000e+00  0.00000000e+00  0.00000000e+00 0
