# Supplementary material for: Effect of helical kink in antimicrobial peptides on membrane pore formation
Source: eLife. 2020 Mar 13;9:e47946. doi: 10.7554/eLife.47946 (PMC7069690; doi:10.7554/eLife.47946)
Supplement: Figure 1—source data 1. [file elife-47946-fig1-data1.zip › Figure01/C/wl_synergy_90_PSC_3.0_1:100.dat]

   0  9.83469584e+00
   1 -0.00000000e+00
   2  1.93551554e+00
   3  3.99637024e+00
   4  5.03404173e+00
   5  6.24377650e+00
   6  6.83629182e+00
   7  7.66021809e+00
   8  8.17798512e+00
   9  8.70302179e+00
  10  9.14692330e+00
  11  9.58138524e+00
  12  9.98068529e+00
  13  1.03844006e+01
  14  1.07315734e+01
  15  1.11202263e+01
  16  1.13553145e+01
  17  1.17500837e+01
  18  1.20064076e+01
  19  1.22849005e+01
  20  1.27036393e+01
  21  1.29208716e+01
  22  1.31813529e+01
  23  1.33473488e+01
  24  1.35132162e+01
  25  1.37868419e+01
  26  1.38036972e+01
  27  1.39312019e+01
  28  1.39752989e+01
  29  1.40664956e+01
  30  1.38274861e+01
  31  1.38791693e+01
  32  1.39494445e+01
  33  1.38575635e+01
  34  1.36557138e+01
  35  1.37315027e+01
  36  1.37772860e+01
  37  1.38226828e+01
  38  1.38164362e+01
  39  1.39908768e+01
  40  1.38956856e+01
  41  1.39242417e+01
  42  1.37358865e+01
  43  1.39080536e+01
  44  1.38334296e+01
  45  1.38956856e+01
  46  1.38644575e+01
  47  1.37062522e+01
  48  1.35067454e+01
  49  1.33906659e+01
  50  1.32630144e+01
  51  1.31430807e+01
  52  1.29339713e+01
  53  1.28137326e+01
  54  1.26394168e+01
  55  1.23220105e+01
  56  1.21420478e+01
  57  1.19430011e+01
  58  1.18004593e+01
  59  1.15573859e+01
  60  1.13390056e+01
  61  1.11442600e+01
  62  1.09322292e+01
  63  1.07363090e+01
  64  1.05126134e+01
  65  1.02990580e+01
  66  1.00902222e+01
  67  9.88321103e+00
  68  9.67053774e+00
  69  9.47911199e+00
  70  9.31929599e+00
  71  9.14691299e+00
  72  9.00315359e+00
  73  8.85035650e+00
  74  8.70997142e+00
  75  8.57881230e+00
  76  8.45042257e+00
  77  8.33844582e+00
  78  8.22498193e+00
  79  8.10514116e+00
  80  7.99680450e+00
  81  7.89053639e+00
  82  7.78713702e+00
  83  7.68348803e+00
  84  7.58126232e+00
  85  7.48825289e+00
  86  7.39318690e+00
  87  7.30242167e+00
  88  7.21321039e+00
  89  7.12393493e+00
  90  7.03673664e+00
  91  6.94930571e+00
  92  6.85789419e+00
  93  6.77548104e+00
  94  6.69366885e+00
  95  6.61477025e+00
  96  6.53688098e+00
  97  6.46730342e+00
  98  6.40009984e+00
  99  6.33616001e+00
 100  6.27377908e+00
 101  6.21545265e+00
 102  6.16175365e+00
 103  6.10627160e+00
 104  6.05541040e+00
 105  6.00807837e+00
 106  5.96142355e+00
 107  5.91638108e+00
 108  5.87511044e+00
 109  5.83423677e+00
 110  5.79535631e+00
 111  5.75788362e+00
 112  5.72270462e+00
 113  5.68793371e+00
 114  5.65781042e+00
 115  5.62795736e+00
 116  5.60154766e+00
 117  5.57577221e+00
 118  5.55073652e+00
 119  5.52693006e+00
 120  5.50509557e+00
 121  5.48546089e+00
 122  5.46818194e+00
 123  5.45238211e+00
 124  5.43925746e+00
 125  5.42679283e+00
 126  5.41616959e+00
 127  5.40740905e+00
 128  5.40117340e+00
 129  5.39482975e+00
 130  5.39051436e+00
 131  5.38704163e+00
 132  5.38441373e+00
 133  5.38186026e+00
 134  5.37853065e+00
 135  5.37865747e+00
 136  5.37768894e+00
 137  5.37869768e+00
 138  5.37974023e+00
 139  5.38047695e+00
 140  5.38274435e+00
 141  5.38607750e+00
 142  5.38977743e+00
 143  5.39502380e+00
 144  5.39939315e+00
 145  5.40488761e+00
 146  5.41066332e+00
 147  5.41920695e+00
 148  5.42488344e+00
 149  5.43391159e+00
 150  5.44356975e+00
 151  5.45177385e+00
 152  5.46190170e+00
 153  5.47266987e+00
 154  5.48307247e+00
 155  5.49401471e+00
 156  5.50770309e+00
 157  5.52078267e+00
 158  5.53435853e+00
 159  5.54920634e+00
 160  5.56459769e+00
 161  5.58013902e+00
 162  5.59805447e+00
 163  5.61346047e+00
 164  5.63255761e+00
 165  5.65252710e+00
 166  5.67292139e+00
 167  5.69424050e+00
 168  5.71683869e+00
 169  5.74166823e+00
 170  5.76758734e+00
 171  5.79373587e+00
 172  5.82031846e+00
 173  5.84695586e+00
 174  5.87603761e+00
 175  5.90514539e+00
 176  5.93154313e+00
 177  5.96325003e+00
 178  5.99331051e+00
 179  6.02413632e+00
 180  6.06094306e+00
 181  6.08779827e+00
 182  6.11779715e+00
 183  6.14594303e+00
 184  6.17722313e+00
 185  6.20827902e+00
 186  6.24182832e+00
 187  6.27579623e+00
 188  6.31138449e+00
 189  6.34802924e+00
 190  6.38238123e+00
 191  6.40080362e+00
 192  6.43457576e+00
 193  6.47784572e+00
 194  6.52617495e+00
 195  6.56305908e+00
 196  6.61089597e+00
 197  6.66391697e+00
 198  6.70889356e+00
 199  6.75807852e+00
 200  6.80245529e+00
 201  6.84862926e+00
 202  6.89678272e+00
 203  6.94214572e+00
 204  6.99047889e+00
 205  7.04048770e+00
 206  7.08580038e+00
 207  7.13819313e+00
 208  7.18461678e+00
 209  7.23080704e+00
 210  7.27771245e+00
 211  7.32018588e+00
 212  7.37302713e+00
 213  7.42196389e+00
 214  7.47360715e+00
 215  7.52164071e+00
 216  7.57742016e+00
 217  7.62683867e+00
 218  7.68302126e+00
 219  7.73128599e+00
 220  7.78023428e+00
 221  7.83108581e+00
 222  7.88656590e+00
 223  7.94186023e+00
 224  7.99752371e+00
 225  8.05555404e+00
 226  8.10174889e+00
 227  8.16404758e+00
 228  8.22381880e+00
 229  8.27181128e+00
 230  8.33393072e+00
 231  8.38906611e+00
 232  8.44499072e+00
 233  8.50545831e+00
 234  8.56335420e+00
 235  8.61688322e+00
 236  8.67936995e+00
 237  8.73636599e+00
 238  8.78817172e+00
 239  8.84671100e+00
 240  8.89899591e+00
 241  8.95360398e+00
 242  9.00299073e+00
 243  9.05902752e+00
 244  9.10558127e+00
 245  9.15921703e+00
 246  9.20658185e+00
 247  9.25467138e+00
 248  9.29993107e+00
 249  9.35268237e+00
 250  9.39827228e+00
 251  9.44282623e+00
 252  9.49870645e+00
 253  9.54255567e+00
 254  9.59403807e+00
 255  9.63988997e+00
 256  9.68812677e+00
 257  9.73296625e+00
 258  9.78387985e+00
 259  9.82996785e+00
 260  9.87465152e+00
 261  9.92647658e+00
 262  9.96903809e+00
 263  1.00144567e+01
 264  1.00599941e+01
 265  1.01100500e+01
 266  1.01530405e+01
 267  1.02032988e+01
 268  1.02523919e+01
 269  1.03028814e+01
 270  1.03499241e+01
 271  1.04093430e+01
 272  1.04567727e+01
 273  1.05128745e+01
 274  1.05710015e+01
 275  1.06227569e+01
 276  1.06783363e+01
 277  1.07345218e+01
 278  1.07889982e+01
 279  1.08524624e+01
 280  1.09084533e+01
 281  1.09632745e+01
 282  1.10162852e+01
 283  1.10814333e+01
 284  1.11418360e+01
 285  1.11991592e+01
 286  1.12609341e+01
 287  1.13228187e+01
 288  1.13925076e+01
 289  1.14605184e+01
 290  1.15176845e+01
 291  1.15865879e+01
 292  1.16589475e+01
 293  1.17179536e+01
 294  1.17935201e+01
 295  1.18585938e+01
 296  1.19294105e+01
 297  1.19925887e+01
 298  1.20622608e+01
 299  1.21350505e+01
 300  1.22057248e+01
 301  1.22773975e+01
 302  1.23487223e+01
 303  1.24160788e+01
 304  1.24827515e+01
 305  1.25546588e+01
 306  1.26253849e+01
 307  1.26969214e+01
 308  1.27714016e+01
 309  1.28426207e+01
 310  1.29067517e+01
 311  1.29832810e+01
 312  1.30540688e+01
 313  1.31217728e+01
 314  1.31929661e+01
 315  1.32626928e+01
 316  1.33339700e+01
 317  1.34034123e+01
 318  1.34758482e+01
 319  1.35449108e+01
 320  1.36048998e+01
 321  1.36750460e+01
 322  1.37400298e+01
 323  1.38066106e+01
 324  1.38780870e+01
 325  1.39442285e+01
 326  1.40109756e+01
 327  1.40791705e+01
 328  1.41490696e+01
 329  1.42118613e+01
 330  1.42741794e+01
 331  1.43419774e+01
 332  1.44118028e+01
 333  1.44727283e+01
 334  1.45333892e+01
 335  1.45956859e+01
 336  1.46589240e+01
 337  1.47208143e+01
 338  1.47871873e+01
 339  1.48468972e+01
 340  1.49096869e+01
 341  1.49713874e+01
 342  1.50314124e+01
 343  1.50896214e+01
 344  1.51490124e+01
 345  1.52077469e+01
 346  1.52604230e+01
 347  1.53217684e+01
 348  1.53761271e+01
 349  1.54353029e+01
 350  1.54938412e+01
 351  1.55472477e+01
 352  1.56066512e+01
 353  1.56609443e+01
 354  1.57224794e+01
 355  1.57786174e+01
 356  1.58377897e+01
 357  1.58940467e+01
 358  1.59539032e+01
 359  1.60047013e+01
 360  1.60654123e+01
 361  1.61226073e+01
 362  1.61850187e+01
 363  1.62407121e+01
 364  1.62964130e+01
 365  1.63571333e+01
 366  1.64125458e+01
 367  1.64713234e+01
 368  1.65296704e+01
 369  1.65897171e+01
 370  1.66482145e+01
 371  1.67112418e+01
 372  1.67675169e+01
 373  1.68296086e+01
 374  1.68958745e+01
 375  1.69567890e+01
 376  1.70304329e+01
 377  1.70934319e+01
 378  1.71546707e+01
 379  1.72231683e+01
 380  1.72911504e+01
 381  1.73563996e+01
 382  1.74276198e+01
 383  1.74963407e+01
 384  1.75623157e+01
 385  1.76352342e+01
 386  1.77036817e+01
 387  1.77704009e+01
 388  1.78471284e+01
 389  1.79199112e+01
 390  1.79853612e+01
 391  1.80629056e+01
 392  1.81387963e+01
 393  1.82169740e+01
 394  1.82879072e+01
 395  1.83629565e+01
 396  1.84413752e+01
 397  1.85162173e+01
 398  1.85998508e+01
 399  1.86785956e+01
 400  1.87537440e+01
 401  1.88254953e+01
 402  1.89008801e+01
 403  1.89828265e+01
 404  1.90529166e+01
 405  1.91334045e+01
 406  1.92041874e+01
 407  1.92819921e+01
 408  1.93561771e+01
 409  1.94326715e+01
 410  1.95064308e+01
 411  1.95791654e+01
 412  1.96528617e+01
 413  1.97225700e+01
 414  1.97994683e+01
 415  1.98688778e+01
 416  1.99425772e+01
 417  2.00167455e+01
 418  2.00882667e+01
 419  2.01673317e+01
 420  2.02372634e+01
 421  2.03195220e+01
 422  2.03976076e+01
 423  2.04732068e+01
 424  2.05519072e+01
 425  2.06290724e+01
 426  2.07047583e+01
 427  2.07828269e+01
 428  2.08568487e+01
 429  2.09281748e+01
 430  2.10025387e+01
 431  2.10679169e+01
 432  2.11348980e+01
 433  2.12110959e+01
 434  2.12707115e+01
 435  2.13429572e+01
 436  2.14027145e+01
 437  2.14657053e+01
 438  2.15253043e+01
 439  2.15806327e+01
 440  2.16454375e+01
 441  2.17037291e+01
 442  2.17646398e+01
 443  2.18239230e+01
 444  2.18798064e+01
 445  2.19390897e+01
 446  2.19967768e+01
 447  2.20477767e+01
 448  2.21077317e+01
 449  2.21643073e+01
 450  2.22249869e+01
 451  2.22795395e+01
 452  2.23339784e+01
 453  2.23933559e+01
 454  2.24429016e+01
 455  2.24980807e+01
 456  2.25550563e+01
 457  2.26024126e+01
 458  2.26550884e+01
 459  2.27115387e+01
 460  2.27658590e+01
 461  2.28172309e+01
 462  2.28720527e+01
 463  2.29288001e+01
 464  2.29803148e+01
 465  2.30370353e+01
 466  2.30912131e+01
 467  2.31479152e+01
 468  2.32045885e+01
 469  2.32620591e+01
 470  2.33275844e+01
 471  2.33857703e+01
 472  2.34464898e+01
 473  2.35003393e+01
 474  2.35595297e+01
 475  2.36237493e+01
 476  2.36860605e+01
 477  2.37525093e+01
 478  2.38205774e+01
 479  2.38893818e+01
 480  2.39526262e+01
 481  2.40270889e+01
 482  2.40943404e+01
 483  2.41638491e+01
 484  2.42366894e+01
 485  2.43071882e+01
 486  2.43809992e+01
 487  2.44512516e+01
 488  2.45304972e+01
 489  2.46040446e+01
 490  2.46846303e+01
 491  2.47601473e+01
 492  2.48338496e+01
 493  2.49097108e+01
 494  2.49905155e+01
 495  2.50714268e+01
 496  2.51498717e+01
 497  2.52277143e+01
 498  2.53076004e+01
 499  2.53905457e+01
 500  2.54748812e+01
