# Supplementary material for: Effect of helical kink in antimicrobial peptides on membrane pore formation
Source: eLife. 2020 Mar 13;9:e47946. doi: 10.7554/eLife.47946 (PMC7069690; doi:10.7554/eLife.47946)
Supplement: Figure 1—source data 1. [file elife-47946-fig1-data1.zip › Figure01/C/wl_synergy_135_PSC_3.0_1:100.dat]

   0  1.05275181e+01
   1 -0.00000000e+00
   2  1.96556713e+00
   3  4.02805381e+00
   4  5.02979585e+00
   5  6.22873770e+00
   6  6.80417806e+00
   7  7.60026402e+00
   8  8.14076878e+00
   9  8.59063716e+00
  10  9.05440966e+00
  11  9.44112955e+00
  12  9.79071577e+00
  13  1.00776976e+01
  14  1.03076102e+01
  15  1.04980131e+01
  16  1.06507731e+01
  17  1.08361567e+01
  18  1.09002626e+01
  19  1.10617847e+01
  20  1.10698667e+01
  21  1.11061018e+01
  22  1.11124912e+01
  23  1.10772478e+01
  24  1.09686595e+01
  25  1.08769462e+01
  26  1.07953588e+01
  27  1.07119190e+01
  28  1.05596442e+01
  29  1.04428917e+01
  30  1.03190478e+01
  31  1.01592441e+01
  32  9.95804289e+00
  33  9.80836312e+00
  34  9.65042216e+00
  35  9.51456297e+00
  36  9.37646080e+00
  37  9.23166018e+00
  38  9.11431059e+00
  39  9.00581441e+00
  40  8.88364413e+00
  41  8.77045360e+00
  42  8.65987530e+00
  43  8.55529809e+00
  44  8.43906472e+00
  45  8.34734336e+00
  46  8.25030377e+00
  47  8.15239220e+00
  48  8.05809760e+00
  49  7.96652822e+00
  50  7.87707548e+00
  51  7.77982370e+00
  52  7.68709425e+00
  53  7.59558946e+00
  54  7.50105133e+00
  55  7.41115874e+00
  56  7.32115946e+00
  57  7.23436164e+00
  58  7.15432895e+00
  59  7.07373634e+00
  60  6.99235453e+00
  61  6.91712986e+00
  62  6.84160354e+00
  63  6.77012146e+00
  64  6.69609298e+00
  65  6.62919766e+00
  66  6.56174336e+00
  67  6.49759546e+00
  68  6.43468040e+00
  69  6.37203477e+00
  70  6.31744306e+00
  71  6.26089221e+00
  72  6.20831322e+00
  73  6.15858299e+00
  74  6.10897459e+00
  75  6.06259750e+00
  76  6.01696271e+00
  77  5.97148161e+00
  78  5.93165975e+00
  79  5.89374049e+00
  80  5.85686683e+00
  81  5.82235511e+00
  82  5.78801115e+00
  83  5.75661988e+00
  84  5.72616633e+00
  85  5.69966264e+00
  86  5.67257742e+00
  87  5.64942118e+00
  88  5.62811149e+00
  89  5.60695590e+00
  90  5.58534171e+00
  91  5.56801176e+00
  92  5.55037844e+00
  93  5.53311361e+00
  94  5.51652786e+00
  95  5.49971729e+00
  96  5.48546447e+00
  97  5.47033935e+00
  98  5.45677064e+00
  99  5.44334512e+00
 100  5.43138526e+00
 101  5.41945003e+00
 102  5.41080197e+00
 103  5.40065170e+00
 104  5.39372878e+00
 105  5.38864170e+00
 106  5.38529174e+00
 107  5.38392691e+00
 108  5.38230513e+00
 109  5.38240021e+00
 110  5.38273220e+00
 111  5.38414445e+00
 112  5.38955568e+00
 113  5.39405238e+00
 114  5.39981942e+00
 115  5.40729554e+00
 116  5.41648218e+00
 117  5.42631683e+00
 118  5.43733218e+00
 119  5.44845085e+00
 120  5.46100574e+00
 121  5.47361704e+00
 122  5.48909221e+00
 123  5.50261464e+00
 124  5.51653572e+00
 125  5.52989619e+00
 126  5.54387168e+00
 127  5.55952627e+00
 128  5.57454082e+00
 129  5.59014177e+00
 130  5.60829700e+00
 131  5.62519849e+00
 132  5.64465813e+00
 133  5.66143458e+00
 134  5.68024327e+00
 135  5.69914162e+00
 136  5.71765552e+00
 137  5.73880578e+00
 138  5.75843917e+00
 139  5.77923251e+00
 140  5.80184193e+00
 141  5.82563489e+00
 142  5.85009067e+00
 143  5.87484335e+00
 144  5.90219944e+00
 145  5.92486593e+00
 146  5.94827632e+00
 147  5.97327282e+00
 148  6.00008690e+00
 149  6.02647736e+00
 150  6.05594861e+00
 151  6.08315949e+00
 152  6.11109201e+00
 153  6.13917263e+00
 154  6.16794357e+00
 155  6.19423238e+00
 156  6.22214341e+00
 157  6.25246753e+00
 158  6.28259988e+00
 159  6.31480656e+00
 160  6.34534520e+00
 161  6.37862994e+00
 162  6.41421530e+00
 163  6.44810528e+00
 164  6.48256100e+00
 165  6.51792779e+00
 166  6.55290354e+00
 167  6.58716932e+00
 168  6.61840306e+00
 169  6.65344126e+00
 170  6.68603978e+00
 171  6.71603775e+00
 172  6.74927235e+00
 173  6.77713294e+00
 174  6.80626573e+00
 175  6.83470146e+00
 176  6.86239981e+00
 177  6.89170356e+00
 178  6.92183325e+00
 179  6.95387049e+00
 180  6.98741778e+00
 181  7.01249737e+00
 182  7.04967898e+00
 183  7.08643413e+00
 184  7.11644039e+00
 185  7.14913262e+00
 186  7.18900540e+00
 187  7.22490523e+00
 188  7.26248969e+00
 189  7.30063036e+00
 190  7.34514948e+00
 191  7.42486915e+00
 192  7.47688925e+00
 193  7.53791295e+00
 194  7.56935010e+00
 195  7.63355990e+00
 196  7.68201545e+00
 197  7.72937695e+00
 198  7.78342255e+00
 199  7.84353360e+00
 200  7.88341985e+00
 201  7.92710640e+00
 202  7.97516865e+00
 203  8.01438915e+00
 204  8.06680915e+00
 205  8.11482650e+00
 206  8.16430575e+00
 207  8.19163590e+00
 208  8.24391045e+00
 209  8.27884250e+00
 210  8.30691500e+00
 211  8.35057200e+00
 212  8.41112925e+00
 213  8.43488770e+00
 214  8.47597460e+00
 215  8.52052730e+00
 216  8.58114975e+00
 217  8.63340510e+00
 218  8.68433120e+00
 219  8.74390265e+00
 220  8.79206505e+00
 221  8.83613205e+00
 222  8.88825480e+00
 223  8.94927270e+00
 224  8.99953090e+00
 225  9.06475445e+00
 226  9.12643980e+00
 227  9.18047255e+00
 228  9.24223835e+00
 229  9.29690180e+00
 230  9.36686675e+00
 231  9.41441875e+00
 232  9.47173075e+00
 233  9.53679035e+00
 234  9.59665305e+00
 235  9.67518935e+00
 236  9.73023555e+00
 237  9.80138915e+00
 238  9.84569635e+00
 239  9.91456590e+00
 240  9.96621960e+00
 241  1.00179958e+01
 242  1.00703700e+01
 243  1.01142144e+01
 244  1.01716182e+01
 245  1.02234002e+01
 246  1.02769368e+01
 247  1.03446262e+01
 248  1.03890202e+01
 249  1.04581415e+01
 250  1.05309572e+01
 251  1.05815879e+01
 252  1.06534723e+01
 253  1.07126778e+01
 254  1.07586922e+01
 255  1.08155567e+01
 256  1.08829714e+01
 257  1.09375198e+01
 258  1.09922607e+01
 259  1.10447618e+01
 260  1.11040149e+01
 261  1.11733426e+01
 262  1.12165214e+01
 263  1.12803350e+01
 264  1.13497343e+01
 265  1.13952048e+01
 266  1.14417170e+01
 267  1.15080418e+01
 268  1.15526698e+01
 269  1.16072544e+01
 270  1.16436376e+01
 271  1.17034677e+01
 272  1.17557047e+01
 273  1.17914524e+01
 274  1.18446709e+01
 275  1.18902985e+01
 276  1.19229759e+01
 277  1.19656711e+01
 278  1.20136575e+01
 279  1.20319538e+01
 280  1.20693888e+01
 281  1.21095626e+01
 282  1.21437662e+01
 283  1.21705267e+01
 284  1.22265537e+01
 285  1.22426471e+01
 286  1.23029332e+01
 287  1.23438634e+01
 288  1.23880288e+01
 289  1.24259170e+01
 290  1.24713143e+01
 291  1.25240141e+01
 292  1.25783424e+01
 293  1.26190453e+01
 294  1.26720329e+01
 295  1.27360436e+01
 296  1.27755208e+01
 297  1.28227110e+01
 298  1.28708173e+01
 299  1.29331105e+01
 300  1.29832767e+01
 301  1.30332612e+01
 302  1.30920979e+01
 303  1.31431466e+01
 304  1.31941724e+01
 305  1.32537588e+01
 306  1.33094464e+01
 307  1.33588630e+01
 308  1.34270173e+01
 309  1.34674196e+01
 310  1.35341497e+01
 311  1.35908066e+01
 312  1.36449605e+01
 313  1.36987498e+01
 314  1.37595000e+01
 315  1.38144483e+01
 316  1.38820815e+01
 317  1.39394376e+01
 318  1.39954619e+01
 319  1.40505242e+01
 320  1.40896589e+01
 321  1.41463556e+01
 322  1.41973624e+01
 323  1.42558945e+01
 324  1.42967347e+01
 325  1.43511815e+01
 326  1.43982524e+01
 327  1.44377460e+01
 328  1.44788420e+01
 329  1.45291536e+01
 330  1.45878948e+01
 331  1.46413253e+01
 332  1.46906150e+01
 333  1.47387836e+01
 334  1.48002949e+01
 335  1.48539206e+01
 336  1.49132376e+01
 337  1.49482299e+01
 338  1.50116776e+01
 339  1.50653477e+01
 340  1.51331996e+01
 341  1.51648308e+01
 342  1.52229385e+01
 343  1.52693374e+01
 344  1.53093642e+01
 345  1.53579323e+01
 346  1.53950244e+01
 347  1.54351152e+01
 348  1.54906554e+01
 349  1.55343966e+01
 350  1.55832641e+01
 351  1.56359578e+01
 352  1.56962960e+01
 353  1.57357107e+01
 354  1.57994530e+01
 355  1.58588453e+01
 356  1.59105296e+01
 357  1.59780210e+01
 358  1.60293426e+01
 359  1.60856114e+01
 360  1.61510776e+01
 361  1.62078746e+01
 362  1.62777764e+01
 363  1.63326712e+01
 364  1.63995701e+01
 365  1.64606441e+01
 366  1.65144353e+01
 367  1.65718877e+01
 368  1.66307732e+01
 369  1.67013889e+01
 370  1.67609974e+01
 371  1.68115156e+01
 372  1.68667165e+01
 373  1.69380712e+01
 374  1.69869925e+01
 375  1.70494049e+01
 376  1.71203312e+01
 377  1.71703699e+01
 378  1.72262730e+01
 379  1.72995242e+01
 380  1.73615680e+01
 381  1.74252152e+01
 382  1.74929043e+01
 383  1.75551524e+01
 384  1.76202494e+01
 385  1.76864018e+01
 386  1.77330441e+01
 387  1.77908021e+01
 388  1.78454573e+01
 389  1.78935289e+01
 390  1.79391180e+01
 391  1.79635396e+01
 392  1.80303740e+01
 393  1.80591896e+01
 394  1.81059074e+01
 395  1.81668863e+01
 396  1.82113635e+01
 397  1.82565163e+01
 398  1.83041196e+01
 399  1.83512939e+01
 400  1.84145370e+01
 401  1.84651458e+01
 402  1.85197982e+01
 403  1.85813574e+01
 404  1.86341699e+01
 405  1.86878190e+01
 406  1.87484226e+01
 407  1.88135812e+01
 408  1.88821930e+01
 409  1.89488867e+01
 410  1.90010169e+01
 411  1.90647122e+01
 412  1.91395890e+01
 413  1.91997485e+01
 414  1.92624059e+01
 415  1.93295008e+01
 416  1.94056346e+01
 417  1.94635873e+01
 418  1.95288916e+01
 419  1.95913227e+01
 420  1.96571102e+01
 421  1.97099483e+01
 422  1.97792351e+01
 423  1.98449101e+01
 424  1.98991649e+01
 425  1.99679971e+01
 426  2.00291522e+01
 427  2.00819034e+01
 428  2.01488238e+01
 429  2.02164416e+01
 430  2.02875039e+01
 431  2.03618422e+01
 432  2.04302131e+01
 433  2.05068599e+01
 434  2.05797762e+01
 435  2.06642050e+01
 436  2.07269068e+01
 437  2.08070696e+01
 438  2.08807852e+01
 439  2.09495974e+01
 440  2.10241680e+01
 441  2.10868149e+01
 442  2.11661135e+01
 443  2.12202957e+01
 444  2.12771615e+01
 445  2.13524547e+01
 446  2.14073109e+01
 447  2.14640912e+01
 448  2.15122938e+01
 449  2.15726338e+01
 450  2.16355070e+01
 451  2.16956421e+01
 452  2.17497296e+01
 453  2.18121941e+01
 454  2.18689492e+01
 455  2.19193685e+01
 456  2.19907972e+01
 457  2.20456934e+01
 458  2.21133692e+01
 459  2.21569797e+01
 460  2.22140750e+01
 461  2.22696697e+01
 462  2.23350673e+01
 463  2.23827916e+01
 464  2.24428178e+01
 465  2.24974812e+01
 466  2.25484302e+01
 467  2.25919675e+01
 468  2.26401883e+01
 469  2.27107232e+01
 470  2.27525096e+01
 471  2.28135400e+01
 472  2.28634842e+01
 473  2.29129478e+01
 474  2.29680557e+01
 475  2.30182549e+01
 476  2.30785110e+01
 477  2.31361315e+01
 478  2.31831554e+01
 479  2.32491936e+01
 480  2.33058983e+01
 481  2.33573953e+01
 482  2.34231783e+01
 483  2.34913920e+01
 484  2.35404900e+01
 485  2.36012488e+01
 486  2.36588685e+01
 487  2.37125796e+01
 488  2.37677752e+01
 489  2.38354231e+01
 490  2.38806319e+01
 491  2.39500213e+01
 492  2.39946888e+01
 493  2.40438343e+01
 494  2.41229228e+01
 495  2.41807258e+01
 496  2.42532322e+01
 497  2.43128119e+01
 498  2.43760257e+01
 499  2.44497600e+01
 500  2.45105274e+01
