# Supplementary material for: Effect of helical kink in antimicrobial peptides on membrane pore formation
Source: eLife. 2020 Mar 13;9:e47946. doi: 10.7554/eLife.47946 (PMC7069690; doi:10.7554/eLife.47946)
Supplement: Figure 1—source data 1. [file elife-47946-fig1-data1.zip › Figure01/B/wl_flexible_CPSC_3.0_1:025.dat]

   0  4.36413641e+00
   1 -0.00000000e+00
   2  2.17974123e+00
   3  4.52522213e+00
   4  6.00136576e+00
   5  7.38465498e+00
   6  8.34625702e+00
   7  9.41481012e+00
   8  1.00577960e+01
   9  1.07490114e+01
  10  1.13743424e+01
  11  1.20443430e+01
  12  1.26063217e+01
  13  1.31443495e+01
  14  1.37090471e+01
  15  1.41032618e+01
  16  1.45538951e+01
  17  1.49519840e+01
  18  1.53188015e+01
  19  1.56576688e+01
  20  1.59225191e+01
  21  1.61814602e+01
  22  1.63905548e+01
  23  1.65386003e+01
  24  1.67214987e+01
  25  1.68469830e+01
  26  1.69624194e+01
  27  1.70127914e+01
  28  1.71281362e+01
  29  1.72176231e+01
  30  1.73125549e+01
  31  1.73548625e+01
  32  1.73428035e+01
  33  1.73720901e+01
  34  1.73602662e+01
  35  1.73633599e+01
  36  1.73691121e+01
  37  1.73414378e+01
  38  1.72853936e+01
  39  1.72761522e+01
  40  1.72111368e+01
  41  1.72085690e+01
  42  1.71620886e+01
  43  1.71565495e+01
  44  1.71355843e+01
  45  1.71543853e+01
  46  1.71578799e+01
  47  1.71886284e+01
  48  1.72662806e+01
  49  1.73273988e+01
  50  1.74088277e+01
  51  1.74761462e+01
  52  1.75765162e+01
  53  1.76525262e+01
  54  1.76921330e+01
  55  1.77515589e+01
  56  1.78188291e+01
  57  1.78677054e+01
  58  1.79037542e+01
  59  1.79342166e+01
  60  1.79743009e+01
  61  1.79899083e+01
  62  1.80043407e+01
  63  1.80249402e+01
  64  1.80424030e+01
  65  1.80504433e+01
  66  1.80721868e+01
  67  1.80653075e+01
  68  1.80832762e+01
  69  1.80965639e+01
  70  1.81264445e+01
  71  1.81366961e+01
  72  1.81498855e+01
  73  1.81834205e+01
  74  1.82202595e+01
  75  1.82417129e+01
  76  1.82690441e+01
  77  1.83212257e+01
  78  1.83934979e+01
  79  1.84431454e+01
  80  1.85225070e+01
  81  1.85785505e+01
  82  1.86361746e+01
  83  1.87194531e+01
  84  1.87970744e+01
  85  1.88846189e+01
  86  1.89814266e+01
  87  1.90617193e+01
  88  1.91326162e+01
  89  1.92009340e+01
  90  1.92390808e+01
  91  1.93095274e+01
  92  1.93501778e+01
  93  1.94262923e+01
  94  1.94785823e+01
  95  1.95631496e+01
  96  1.96276845e+01
  97  1.96700111e+01
  98  1.97732674e+01
  99  1.98282274e+01
 100  1.98869869e+01
 101  1.99673825e+01
 102  2.00278907e+01
 103  2.00910217e+01
 104  2.01504563e+01
 105  2.02337662e+01
 106  2.03011316e+01
 107  2.03426264e+01
 108  2.04025383e+01
 109  2.04599806e+01
 110  2.05176000e+01
 111  2.05687161e+01
 112  2.06367994e+01
 113  2.06923068e+01
 114  2.07699706e+01
 115  2.08137022e+01
 116  2.08788901e+01
 117  2.09353366e+01
 118  2.10041641e+01
 119  2.10818661e+01
 120  2.11440680e+01
 121  2.12197238e+01
 122  2.12790253e+01
 123  2.13837298e+01
 124  2.14513475e+01
 125  2.15289751e+01
 126  2.16221806e+01
 127  2.17070816e+01
 128  2.17843654e+01
 129  2.18776927e+01
 130  2.19731784e+01
 131  2.20565914e+01
 132  2.21473377e+01
 133  2.22259710e+01
 134  2.23036302e+01
 135  2.23940638e+01
 136  2.24658348e+01
 137  2.25492653e+01
 138  2.26147058e+01
 139  2.27114469e+01
 140  2.28002825e+01
 141  2.28779243e+01
 142  2.29548638e+01
 143  2.30413825e+01
 144  2.31207464e+01
 145  2.31946584e+01
 146  2.32807687e+01
 147  2.33843287e+01
 148  2.34562412e+01
 149  2.35493682e+01
 150  2.36117688e+01
 151  2.36968505e+01
 152  2.37918693e+01
 153  2.38724072e+01
 154  2.39519855e+01
 155  2.40136936e+01
 156  2.40929102e+01
 157  2.41711214e+01
 158  2.42440799e+01
 159  2.43122342e+01
 160  2.43619888e+01
 161  2.44125546e+01
 162  2.44673546e+01
 163  2.45213795e+01
 164  2.45736830e+01
 165  2.46297221e+01
 166  2.46995321e+01
 167  2.47611401e+01
 168  2.48213050e+01
 169  2.49038270e+01
 170  2.49566192e+01
 171  2.50009717e+01
 172  2.50527093e+01
 173  2.50908885e+01
 174  2.51079364e+01
 175  2.51230505e+01
 176  2.51636387e+01
 177  2.51761355e+01
 178  2.52338029e+01
 179  2.52651557e+01
 180  2.53008613e+01
 181  2.53496565e+01
 182  2.54061383e+01
 183  2.54594018e+01
 184  2.54926093e+01
 185  2.55644758e+01
 186  2.56180387e+01
 187  2.56767465e+01
 188  2.57247612e+01
 189  2.57927151e+01
 190  2.58363546e+01
 191  2.58991879e+01
 192  2.59513162e+01
 193  2.60130908e+01
 194  2.60768292e+01
 195  2.61346733e+01
 196  2.61767541e+01
 197  2.62524096e+01
 198  2.63196930e+01
 199  2.63915642e+01
 200  2.64352452e+01
 201  2.64806047e+01
 202  2.65527806e+01
 203  2.66245608e+01
 204  2.66973241e+01
 205  2.67807340e+01
 206  2.68468863e+01
 207  2.69149845e+01
 208  2.69943200e+01
 209  2.70720868e+01
 210  2.71333258e+01
 211  2.72048747e+01
 212  2.72563612e+01
 213  2.73298408e+01
 214  2.74091548e+01
 215  2.74881521e+01
 216  2.75437651e+01
 217  2.76109394e+01
 218  2.76766308e+01
 219  2.77512074e+01
 220  2.78191871e+01
 221  2.78829660e+01
 222  2.79540003e+01
 223  2.80110635e+01
 224  2.80805405e+01
 225  2.81393690e+01
 226  2.81771111e+01
 227  2.82398645e+01
 228  2.82983967e+01
 229  2.83417600e+01
 230  2.83931864e+01
 231  2.84482137e+01
 232  2.84921092e+01
 233  2.85446557e+01
 234  2.86069991e+01
 235  2.86444882e+01
 236  2.86828095e+01
 237  2.87349998e+01
 238  2.87770114e+01
 239  2.88125335e+01
 240  2.88443362e+01
 241  2.89008584e+01
 242  2.89505748e+01
 243  2.90018224e+01
 244  2.90526303e+01
 245  2.91008336e+01
 246  2.91640376e+01
 247  2.92102394e+01
 248  2.92605963e+01
 249  2.93443471e+01
 250  2.93885996e+01
 251  2.94460716e+01
 252  2.95203219e+01
 253  2.95688619e+01
 254  2.96299342e+01
 255  2.97112456e+01
 256  2.97726634e+01
 257  2.98125991e+01
 258  2.98716659e+01
 259  2.99271255e+01
 260  2.99606206e+01
 261  3.00212140e+01
 262  3.00519102e+01
 263  3.01105081e+01
 264  3.01552567e+01
 265  3.01847971e+01
 266  3.02348412e+01
 267  3.02974813e+01
 268  3.03414638e+01
 269  3.03994050e+01
 270  3.04606379e+01
 271  3.05070276e+01
 272  3.05617906e+01
 273  3.06018055e+01
 274  3.06475514e+01
 275  3.06964626e+01
 276  3.07315641e+01
 277  3.07992203e+01
 278  3.08336972e+01
 279  3.08581370e+01
 280  3.09051848e+01
 281  3.09615962e+01
 282  3.10207354e+01
 283  3.10635244e+01
 284  3.11242307e+01
 285  3.11749667e+01
 286  3.12211554e+01
 287  3.12805369e+01
 288  3.13370796e+01
 289  3.13935997e+01
 290  3.14461032e+01
 291  3.15088406e+01
 292  3.15447358e+01
 293  3.15832569e+01
 294  3.16462334e+01
 295  3.16941848e+01
 296  3.17352948e+01
 297  3.17950059e+01
 298  3.18832621e+01
 299  3.19623680e+01
 300  3.20498718e+01
