# Supplementary material for: Effect of helical kink in antimicrobial peptides on membrane pore formation
Source: eLife. 2020 Mar 13;9:e47946. doi: 10.7554/eLife.47946 (PMC7069690; doi:10.7554/eLife.47946)
Supplement: Figure 1—source data 1. [file elife-47946-fig1-data1.zip › Figure01/B/1B_flexible.init]

 1.78129524e+01  1.78129524e+01  3.00000000e+01
-5.47916866e+00 -8.18229071e+00  6.59083024e+00   -6.87530907e-02 -7.73467057e-01 -6.30096600e-01   -1.96923791e-01 -6.08642690e-01  7.68618954e-01 0
-4.13981097e+00 -8.43188439e+00  9.35253047e+00   -4.39710929e-01  5.54800352e-01 -7.06293755e-01    5.62105766e-01 -4.43346817e-01 -6.98198187e-01 0
-3.70656383e+00 -3.95115186e+00  7.52220305e+00    3.49076756e-01  5.46314573e-01 -7.61371004e-01    5.59058409e-01  5.30645035e-01  6.37078913e-01 0
-2.27958108e+00 -3.61302060e+00  1.00102052e+01   -7.75620577e-01 -4.15332869e-01 -4.75301303e-01    1.29782659e-01  6.31986473e-01 -7.64035051e-01 0
-3.12498152e+00 -6.93388779e+00  8.54373695e+00   -3.55426909e-01 -2.24841514e-01  9.07258511e-01    7.99108359e-01 -5.76602934e-01  1.70161355e-01 0
-1.23759048e+00 -5.37323661e+00  9.00433336e+00   -4.47829912e-01 -5.02965648e-01 -7.39238749e-01    6.77218427e-01  3.49027601e-01 -6.47730604e-01 0
-7.64469081e+00 -7.13151938e+00  7.49538296e+00   -5.70541827e-01 -3.51758964e-01 -7.42123746e-01   -5.43574531e-01 -5.15635721e-01  6.62303957e-01 0
-8.90629478e+00 -5.67675727e+00  9.61219285e+00    8.27395983e-01 -3.43616287e-01 -4.44233873e-01   -5.16148011e-01 -1.53454080e-01 -8.42640538e-01 0
-7.15089290e+00 -4.70051168e+00  8.00893579e+00    4.02847441e-01  3.87436465e-01  8.29220673e-01   -6.55499382e-01  7.54428151e-01 -3.40400668e-02 0
-7.26075782e+00 -2.87240751e+00  6.02950548e+00   -9.51100895e-02 -9.55939472e-01  2.77729717e-01    2.43189249e-02  2.76679953e-01  9.60654357e-01 0
 8.68661121e+00  2.03547353e+00  4.86791108e+00    0.00000000e+00  0.00000000e+00  0.00000000e+00    0.00000000e+00  0.00000000e+00  0.00000000e+00 0
 8.56550977e+00  2.56434773e+00  5.68921066e+00    0.00000000e+00  0.00000000e+00  0.00000000e+00    0.00000000e+00  0.00000000e+00  0.00000000e+00 0
 8.49026227e+00  2.84320682e+00  6.68777786e+00    0.00000000e+00  0.00000000e+00  0.00000000e+00    0.00000000e+00  0.00000000e+00  0.00000000e+00 0
-8.20530105e+00  4.17842838e+00  1.08272545e+01    0.00000000e+00  0.00000000e+00  0.00000000e+00    0.00000000e+00  0.00000000e+00  0.00000000e+00 0
-8.19192411e+00  4.15552601e+00  9.87949319e+00    0.00000000e+00  0.00000000e+00  0.00000000e+00    0.00000000e+00  0.00000000e+00  0.00000000e+00 0
-8.17542977e+00  3.90080063e+00  8.88416593e+00    0.00000000e+00  0.00000000e+00  0.00000000e+00    0.00000000e+00  0.00000000e+00  0.00000000e+00 0
 4.51546852e+00  5.47530623e+00  1.03715418e+01    0.00000000e+00  0.00000000e+00  0.00000000e+00    0.00000000e+00  0.00000000e+00  0.00000000e+00 0
 4.50092226e+00  5.75046283e+00  9.37563620e+00    0.00000000e+00  0.00000000e+00  0.00000000e+00    0.00000000e+00  0.00000000e+00  0.00000000e+00 0
 4.59763474e+00  5.78702589e+00  8.40577749e+00    0.00000000e+00  0.00000000e+00  0.00000000e+00    0.00000000e+00  0.00000000e+00  0.00000000e+00 0
-9.76749980e-01  1.04257032e+00  5.81567326e+00    0.00000000e+00  0.00000000e+00  0.00000000e+00    0.00000000e+00  0.00000000e+00  0.00000000e+00 0
-8.29093285e-01  1.13444402e+00  6.81357443e+00    0.00000000e+00  0.00000000e+00  0.00000000e+00    0.00000000e+00  0.00000000e+00  0.00000000e+00 0
-6.62923615e-01  1.90600436e+00  7.50889230e+00    0.00000000e+00  0.00000000e+00  0.00000000e+00    0.00000000e+00  0.00000000e+00  0.00000000e+00 0
-4.47297499e+00  7.83258989e+00  1.01812697e+01    0.00000000e+00  0.00000000e+00  0.00000000e+00    0.00000000e+00  0.00000000e+00  0.00000000e+00 0
-3.78613596e+00  7.76678578e+00  9.38865368e+00    0.00000000e+00  0.00000000e+00  0.00000000e+00    0.00000000e+00  0.00000000e+00  0.00000000e+00 0
-3.37367186e+00  8.39840696e+00  8.76250854e+00    0.00000000e+00  0.00000000e+00  0.00000000e+00    0.00000000e+00  0.00000000e+00  0.00000000e+00 0
-7.74853245e+00  3.41407190e+00  4.98869022e+00    0.00000000e+00  0.00000000e+00  0.00000000e+00    0.00000000e+00  0.00000000e+00  0.00000000e+00 0
-7.57595523e+00  3.21848044e+00  5.99085799e+00    0.00000000e+00  0.00000000e+00  0.00000000e+00    0.00000000e+00  0.00000000e+00  0.00000000e+00 0
-7.43605706e+00  3.27842663e+00  6.95112125e+00    0.00000000e+00  0.00000000e+00  0.00000000e+00    0.00000000e+00  0.00000000e+00  0.00000000e+00 0
 7.52659525e+00 -7.35581285e+00  5.81971306e+00    0.00000000e+00  0.00000000e+00  0.00000000e+00    0.00000000e+00  0.00000000e+00  0.00000000e+00 0
 7.43436919e+00 -7.53715691e+00  6.75547368e+00    0.00000000e+00  0.00000000e+00  0.00000000e+00    0.00000000e+00  0.00000000e+00  0.00000000e+00 0
 7.00864803e+00 -7.88197484e+00  7.51311096e+00    0.00000000e+00  0.00000000e+00  0.00000000e+00    0.00000000e+00  0.00000000e+00  0.00000000e+00 0
 1.32761922e+00  3.38725728e+00  1.04729552e+01    0.00000000e+00  0.00000000e+00  0.00000000e+00    0.00000000e+00  0.00000000e+00  0.00000000e+00 0
 1.39393542e+00  3.58459255e+00  9.51861956e+00    0.00000000e+00  0.00000000e+00  0.00000000e+00    0.00000000e+00  0.00000000e+00  0.00000000e+00 0
 1.34984843e+00  3.56172079e+00  8.59794468e+00    0.00000000e+00  0.00000000e+00  0.00000000e+00    0.00000000e+00  0.00000000e+00  0.00000000e+00 0
-9.78541163e-01  6.37125825e+00  9.60375271e+00    0.00000000e+00  0.00000000e+00  0.00000000e+00    0.00000000e+00  0.00000000e+00  0.00000000e+00 0
-1.03991901e+00  6.53529698e+00  8.71097237e+00    0.00000000e+00  0.00000000e+00  0.00000000e+00    0.00000000e+00  0.00000000e+00  0.00000000e+00 0
-5.37963318e-01  6.79611940e+00  8.00306751e+00    0.00000000e+00  0.00000000e+00  0.00000000e+00    0.00000000e+00  0.00000000e+00  0.00000000e+00 0
-7.43019087e+00  4.30967414e+00  5.24540256e+00    0.00000000e+00  0.00000000e+00  0.00000000e+00    0.00000000e+00  0.00000000e+00  0.00000000e+00 0
-7.65560067e+00  4.38102239e+00  6.26391900e+00    0.00000000e+00  0.00000000e+00  0.00000000e+00    0.00000000e+00  0.00000000e+00  0.00000000e+00 0
-7.61506910e+00  4.36801136e+00  7.26042438e+00    0.00000000e+00  0.00000000e+00  0.00000000e+00    0.00000000e+00  0.00000000e+00  0.00000000e+00 0
-4.11317903e+00  5.64500549e+00  1.02904686e+01    0.00000000e+00  0.00000000e+00  0.00000000e+00    0.00000000e+00  0.00000000e+00  0.00000000e+00 0
-4.09368196e+00  5.90925914e+00  9.40363021e+00    0.00000000e+00  0.00000000e+00  0.00000000e+00    0.00000000e+00  0.00000000e+00  0.00000000e+00 0
-3.84320343e+00  6.12367699e+00  8.50109875e+00    0.00000000e+00  0.00000000e+00  0.00000000e+00    0.00000000e+00  0.00000000e+00  0.00000000e+00 0
-8.37068529e+00 -4.31633634e+00  6.38923206e+00    0.00000000e+00  0.00000000e+00  0.00000000e+00    0.00000000e+00  0.00000000e+00  0.00000000e+00 0
-8.37572180e+00 -3.84008902e+00  7.25477318e+00    0.00000000e+00  0.00000000e+00  0.00000000e+00    0.00000000e+00  0.00000000e+00  0.00000000e+00 0
-8.49888620e+00 -3.04639610e+00  7.83057144e+00    0.00000000e+00  0.00000000e+00  0.00000000e+00    0.00000000e+00  0.00000000e+00  0.00000000e+00 0
 7.55285551e+00  4.30037571e+00  5.63271345e+00    0.00000000e+00  0.00000000e+00  0.00000000e+00    0.00000000e+00  0.00000000e+00  0.00000000e+00 0
 7.33395498e+00  4.28908212e+00  6.53875880e+00    0.00000000e+00  0.00000000e+00  0.00000000e+00    0.00000000e+00  0.00000000e+00  0.00000000e+00 0
 7.20896753e+00  4.46796060e+00  7.44879709e+00    0.00000000e+00  0.00000000e+00  0.00000000e+00    0.00000000e+00  0.00000000e+00  0.00000000e+00 0
-7.63880668e-01 -1.98639575e+00  6.08857230e+00    0.00000000e+00  0.00000000e+00  0.00000000e+00    0.00000000e+00  0.00000000e+00  0.00000000e+00 0
-5.72274647e-01 -1.99589408e+00  7.02285018e+00    0.00000000e+00  0.00000000e+00  0.00000000e+00    0.00000000e+00  0.00000000e+00  0.00000000e+00 0
-3.26068546e-01 -1.65502596e+00  7.88604275e+00    0.00000000e+00  0.00000000e+00  0.00000000e+00    0.00000000e+00  0.00000000e+00  0.00000000e+00 0
-4.80985014e+00  3.00224068e+00  1.03230717e+01    0.00000000e+00  0.00000000e+00  0.00000000e+00    0.00000000e+00  0.00000000e+00  0.00000000e+00 0
-4.49288004e+00  3.04831518e+00  9.43239884e+00    0.00000000e+00  0.00000000e+00  0.00000000e+00    0.00000000e+00  0.00000000e+00  0.00000000e+00 0
-3.80411884e+00  3.33755842e+00  8.71715723e+00    0.00000000e+00  0.00000000e+00  0.00000000e+00    0.00000000e+00  0.00000000e+00  0.00000000e+00 0
 7.29192016e+00 -2.85275257e+00  1.08334629e+01    0.00000000e+00  0.00000000e+00  0.00000000e+00    0.00000000e+00  0.00000000e+00  0.00000000e+00 0
 6.96292113e+00 -3.00115411e+00  9.94963232e+00    0.00000000e+00  0.00000000e+00  0.00000000e+00    0.00000000e+00  0.00000000e+00  0.00000000e+00 0
 6.88446609e+00 -3.15891242e+00  9.00331893e+00    0.00000000e+00  0.00000000e+00  0.00000000e+00    0.00000000e+00  0.00000000e+00  0.00000000e+00 0
 5.44568712e+00 -5.04740055e-01  5.53652692e+00    0.00000000e+00  0.00000000e+00  0.00000000e+00    0.00000000e+00  0.00000000e+00  0.00000000e+00 0
 5.15804564e+00 -7.45677269e-01  6.46657525e+00    0.00000000e+00  0.00000000e+00  0.00000000e+00    0.00000000e+00  0.00000000e+00  0.00000000e+00 0
 5.17964457e+00 -7.18056899e-01  7.45139774e+00    0.00000000e+00  0.00000000e+00  0.00000000e+00    0.00000000e+00  0.00000000e+00  0.00000000e+00 0
 5.58257790e+00 -5.56922947e+00  1.02777188e+01    0.00000000e+00  0.00000000e+00  0.00000000e+00    0.00000000e+00  0.00000000e+00  0.00000000e+00 0
 5.54018536e+00 -5.77737205e+00  9.40623756e+00    0.00000000e+00  0.00000000e+00  0.00000000e+00    0.00000000e+00  0.00000000e+00  0.00000000e+00 0
 5.70682779e+00 -5.77368161e+00  8.45439592e+00    0.00000000e+00  0.00000000e+00  0.00000000e+00    0.00000000e+00  0.00000000e+00  0.00000000e+00 0
-5.49918309e+00  4.96302147e-01  5.78434314e+00    0.00000000e+00  0.00000000e+00  0.00000000e+00    0.00000000e+00  0.00000000e+00  0.00000000e+00 0
-5.65552823e+00  2.98373906e-01  6.67817813e+00    0.00000000e+00  0.00000000e+00  0.00000000e+00    0.00000000e+00  0.00000000e+00  0.00000000e+00 0
-6.02314714e+00  2.77044447e-01  7.63503944e+00    0.00000000e+00  0.00000000e+00  0.00000000e+00    0.00000000e+00  0.00000000e+00  0.00000000e+00 0
-7.56705774e+00 -8.34335335e+00  5.88809623e+00    0.00000000e+00  0.00000000e+00  0.00000000e+00    0.00000000e+00  0.00000000e+00  0.00000000e+00 0
-7.69666172e+00 -8.78595633e+00  6.67881900e+00    0.00000000e+00  0.00000000e+00  0.00000000e+00    0.00000000e+00  0.00000000e+00  0.00000000e+00 0
-7.83537257e+00  8.51235123e+00  7.51012694e+00    0.00000000e+00  0.00000000e+00  0.00000000e+00    0.00000000e+00  0.00000000e+00  0.00000000e+00 0
 3.37105330e+00 -2.56078288e+00  5.52247330e+00    0.00000000e+00  0.00000000e+00  0.00000000e+00    0.00000000e+00  0.00000000e+00  0.00000000e+00 0
 3.07509593e+00 -2.73588184e+00  6.43540797e+00    0.00000000e+00  0.00000000e+00  0.00000000e+00    0.00000000e+00  0.00000000e+00  0.00000000e+00 0
 3.06154466e+00 -2.97041875e+00  7.41675818e+00    0.00000000e+00  0.00000000e+00  0.00000000e+00    0.00000000e+00  0.00000000e+00  0.00000000e+00 0
 8.10721014e+00  7.44312805e+00  5.63580763e+00    0.00000000e+00  0.00000000e+00  0.00000000e+00    0.00000000e+00  0.00000000e+00  0.00000000e+00 0
 7.91625505e+00  7.46540756e+00  6.53695892e+00    0.00000000e+00  0.00000000e+00  0.00000000e+00    0.00000000e+00  0.00000000e+00  0.00000000e+00 0
 8.01760615e+00  7.19720161e+00  7.45740875e+00    0.00000000e+00  0.00000000e+00  0.00000000e+00    0.00000000e+00  0.00000000e+00  0.00000000e+00 0
 6.21915965e-02 -2.99890613e+00  5.34205148e+00    0.00000000e+00  0.00000000e+00  0.00000000e+00    0.00000000e+00  0.00000000e+00  0.00000000e+00 0
 9.39826537e-03 -3.02705285e+00  6.36723693e+00    0.00000000e+00  0.00000000e+00  0.00000000e+00    0.00000000e+00  0.00000000e+00  0.00000000e+00 0
-2.43308782e-01 -2.90429520e+00  7.33579792e+00    0.00000000e+00  0.00000000e+00  0.00000000e+00    0.00000000e+00  0.00000000e+00  0.00000000e+00 0
 7.11169743e+00 -5.67783117e+00  5.78952902e+00    0.00000000e+00  0.00000000e+00  0.00000000e+00    0.00000000e+00  0.00000000e+00  0.00000000e+00 0
 7.20309595e+00 -5.57640873e+00  6.75227747e+00    0.00000000e+00  0.00000000e+00  0.00000000e+00    0.00000000e+00  0.00000000e+00  0.00000000e+00 0
 7.23529146e+00 -5.03982779e+00  7.62425847e+00    0.00000000e+00  0.00000000e+00  0.00000000e+00    0.00000000e+00  0.00000000e+00  0.00000000e+00 0
 3.83070863e+00  4.09102414e+00  9.18598488e+00    0.00000000e+00  0.00000000e+00  0.00000000e+00    0.00000000e+00  0.00000000e+00  0.00000000e+00 0
 3.96873197e+00  3.53972574e+00  8.37970831e+00    0.00000000e+00  0.00000000e+00  0.00000000e+00    0.00000000e+00  0.00000000e+00  0.00000000e+00 0
 4.09207337e+00  2.65525203e+00  7.79759733e+00    0.00000000e+00  0.00000000e+00  0.00000000e+00    0.00000000e+00  0.00000000e+00  0.00000000e+00 0
 7.83786453e+00  8.81899819e+00  1.02053344e+01    0.00000000e+00  0.00000000e+00  0.00000000e+00    0.00000000e+00  0.00000000e+00  0.00000000e+00 0
 7.61051955e+00 -8.49138286e+00  9.45235014e+00    0.00000000e+00  0.00000000e+00  0.00000000e+00    0.00000000e+00  0.00000000e+00  0.00000000e+00 0
 7.17378785e+00 -8.08052605e+00  8.69697008e+00    0.00000000e+00  0.00000000e+00  0.00000000e+00    0.00000000e+00  0.00000000e+00  0.00000000e+00 0
 6.93185966e+00  9.04585750e-01  1.03031562e+01    0.00000000e+00  0.00000000e+00  0.00000000e+00    0.00000000e+00  0.00000000e+00  0.00000000e+00 0
 7.16104755e+00  7.05694764e-01  9.38128158e+00    0.00000000e+00  0.00000000e+00  0.00000000e+00    0.00000000e+00  0.00000000e+00  0.00000000e+00 0
 7.55471639e+00  8.66544322e-01  8.45651484e+00    0.00000000e+00  0.00000000e+00  0.00000000e+00    0.00000000e+00  0.00000000e+00  0.00000000e+00 0
-5.17518406e-01  1.31337263e+00  9.46807149e+00    0.00000000e+00  0.00000000e+00  0.00000000e+00    0.00000000e+00  0.00000000e+00  0.00000000e+00 0
-4.87121771e-01  1.28255566e+00  8.49216642e+00    0.00000000e+00  0.00000000e+00  0.00000000e+00    0.00000000e+00  0.00000000e+00  0.00000000e+00 0
-1.92541886e-01  9.40858792e-01  7.64116322e+00    0.00000000e+00  0.00000000e+00  0.00000000e+00    0.00000000e+00  0.00000000e+00  0.00000000e+00 0
-2.91222944e+00  4.99195309e+00  5.83614464e+00    0.00000000e+00  0.00000000e+00  0.00000000e+00    0.00000000e+00  0.00000000e+00  0.00000000e+00 0
-2.82906158e+00  5.45913417e+00  6.74243694e+00    0.00000000e+00  0.00000000e+00  0.00000000e+00    0.00000000e+00  0.00000000e+00  0.00000000e+00 0
-3.14609899e+00  5.57466705e+00  7.65125751e+00    0.00000000e+00  0.00000000e+00  0.00000000e+00    0.00000000e+00  0.00000000e+00  0.00000000e+00 0
-7.80143262e+00  1.97856925e-01  6.60583746e+00    0.00000000e+00  0.00000000e+00  0.00000000e+00    0.00000000e+00  0.00000000e+00  0.00000000e+00 0
-8.01312077e+00 -4.37014796e-01  7.29124736e+00    0.00000000e+00  0.00000000e+00  0.00000000e+00    0.00000000e+00  0.00000000e+00  0.00000000e+00 0
-7.63943443e+00 -5.10847062e-01  8.22029644e+00    0.00000000e+00  0.00000000e+00  0.00000000e+00    0.00000000e+00  0.00000000e+00  0.00000000e+00 0
-5.90227371e+00 -7.98581129e+00  7.97586798e+00    0.00000000e+00  0.00000000e+00  0.00000000e+00    0.00000000e+00  0.00000000e+00  0.00000000e+00 0
-5.92489901e+00 -8.85513790e+00  7.43906598e+00    0.00000000e+00  0.00000000e+00  0.00000000e+00    0.00000000e+00  0.00000000e+00  0.00000000e+00 0
-5.80029015e+00  8.08540329e+00  6.89047513e+00    0.00000000e+00  0.00000000e+00  0.00000000e+00    0.00000000e+00  0.00000000e+00  0.00000000e+00 0
 2.41828295e+00  7.89662783e+00  1.07978079e+01    0.00000000e+00  0.00000000e+00  0.00000000e+00    0.00000000e+00  0.00000000e+00  0.00000000e+00 0
 2.61334560e+00  7.95041188e+00  9.92284675e+00    0.00000000e+00  0.00000000e+00  0.00000000e+00    0.00000000e+00  0.00000000e+00  0.00000000e+00 0
 2.48994756e+00  8.07800388e+00  8.97585926e+00    0.00000000e+00  0.00000000e+00  0.00000000e+00    0.00000000e+00  0.00000000e+00  0.00000000e+00 0
 5.79868262e+00  1.10757579e+00  1.01956483e+01    0.00000000e+00  0.00000000e+00  0.00000000e+00    0.00000000e+00  0.00000000e+00  0.00000000e+00 0
 5.99966537e+00  1.17705681e+00  9.24076851e+00    0.00000000e+00  0.00000000e+00  0.00000000e+00    0.00000000e+00  0.00000000e+00  0.00000000e+00 0
 6.18667192e+00  1.13747374e+00  8.30110869e+00    0.00000000e+00  0.00000000e+00  0.00000000e+00    0.00000000e+00  0.00000000e+00  0.00000000e+00 0
-6.72512368e-01  3.36107596e+00  1.05037272e+01    0.00000000e+00  0.00000000e+00  0.00000000e+00    0.00000000e+00  0.00000000e+00  0.00000000e+00 0
-6.96338310e-01  3.04041898e+00  9.53747344e+00    0.00000000e+00  0.00000000e+00  0.00000000e+00    0.00000000e+00  0.00000000e+00  0.00000000e+00 0
-5.57315701e-01  3.22651961e+00  8.60620945e+00    0.00000000e+00  0.00000000e+00  0.00000000e+00    0.00000000e+00  0.00000000e+00  0.00000000e+00 0
 4.33377987e+00  1.22968497e+00  5.56267483e+00    0.00000000e+00  0.00000000e+00  0.00000000e+00    0.00000000e+00  0.00000000e+00  0.00000000e+00 0
 3.93205125e+00  1.01432491e+00  6.43364289e+00    0.00000000e+00  0.00000000e+00  0.00000000e+00    0.00000000e+00  0.00000000e+00  0.00000000e+00 0
 3.67263894e+00  1.07781542e+00  7.36239693e+00    0.00000000e+00  0.00000000e+00  0.00000000e+00    0.00000000e+00  0.00000000e+00  0.00000000e+00 0
-8.18925729e-01 -4.75955613e-01  1.03422110e+01    0.00000000e+00  0.00000000e+00  0.00000000e+00    0.00000000e+00  0.00000000e+00  0.00000000e+00 0
-9.92150185e-01 -6.22071515e-01  9.37826852e+00    0.00000000e+00  0.00000000e+00  0.00000000e+00    0.00000000e+00  0.00000000e+00  0.00000000e+00 0
-9.46892237e-01 -8.16730584e-01  8.32884708e+00    0.00000000e+00  0.00000000e+00  0.00000000e+00    0.00000000e+00  0.00000000e+00  0.00000000e+00 0
 3.87729092e+00 -3.52456320e+00  5.80162033e+00    0.00000000e+00  0.00000000e+00  0.00000000e+00    0.00000000e+00  0.00000000e+00  0.00000000e+00 0
 3.87624539e+00 -3.45281022e+00  6.75875096e+00    0.00000000e+00  0.00000000e+00  0.00000000e+00    0.00000000e+00  0.00000000e+00  0.00000000e+00 0
 4.39014413e+00 -3.66337902e+00  7.50831288e+00    0.00000000e+00  0.00000000e+00  0.00000000e+00    0.00000000e+00  0.00000000e+00  0.00000000e+00 0
 2.87700514e+00  4.60473860e+00  1.01782489e+01    0.00000000e+00  0.00000000e+00  0.00000000e+00    0.00000000e+00  0.00000000e+00  0.00000000e+00 0
 2.74058836e+00  4.94311859e+00  9.32725120e+00    0.00000000e+00  0.00000000e+00  0.00000000e+00    0.00000000e+00  0.00000000e+00  0.00000000e+00 0
 2.65020278e+00  5.44266470e+00  8.44568798e+00    0.00000000e+00  0.00000000e+00  0.00000000e+00    0.00000000e+00  0.00000000e+00  0.00000000e+00 0
 3.18620983e+00 -1.83476494e+00  9.84422356e+00    0.00000000e+00  0.00000000e+00  0.00000000e+00    0.00000000e+00  0.00000000e+00  0.00000000e+00 0
 3.22595012e+00 -1.88136184e+00  8.90117877e+00    0.00000000e+00  0.00000000e+00  0.00000000e+00    0.00000000e+00  0.00000000e+00  0.00000000e+00 0
 2.79324143e+00 -2.04554848e+00  8.04856570e+00    0.00000000e+00  0.00000000e+00  0.00000000e+00    0.00000000e+00  0.00000000e+00  0.00000000e+00 0
 1.05854205e+00 -8.33850452e+00  5.83390419e+00    0.00000000e+00  0.00000000e+00  0.00000000e+00    0.00000000e+00  0.00000000e+00  0.00000000e+00 0
 1.07932658e+00 -8.38214305e+00  6.82642228e+00    0.00000000e+00  0.00000000e+00  0.00000000e+00    0.00000000e+00  0.00000000e+00  0.00000000e+00 0
 8.94246299e-01 -8.37268151e+00  7.75214015e+00    0.00000000e+00  0.00000000e+00  0.00000000e+00    0.00000000e+00  0.00000000e+00  0.00000000e+00 0
-1.23208610e+00 -7.85530651e+00  5.78037500e+00    0.00000000e+00  0.00000000e+00  0.00000000e+00    0.00000000e+00  0.00000000e+00  0.00000000e+00 0
-1.00393293e+00 -7.94605925e+00  6.73290011e+00    0.00000000e+00  0.00000000e+00  0.00000000e+00    0.00000000e+00  0.00000000e+00  0.00000000e+00 0
-1.22464079e+00 -7.87627962e+00  7.66847999e+00    0.00000000e+00  0.00000000e+00  0.00000000e+00    0.00000000e+00  0.00000000e+00  0.00000000e+00 0
-5.58568201e+00 -8.10257702e+00  9.14158000e+00    0.00000000e+00  0.00000000e+00  0.00000000e+00    0.00000000e+00  0.00000000e+00  0.00000000e+00 0
-5.27473280e+00 -8.64382643e+00  8.43512347e+00    0.00000000e+00  0.00000000e+00  0.00000000e+00    0.00000000e+00  0.00000000e+00  0.00000000e+00 0
-5.20625535e+00  8.41308670e+00  7.82168816e+00    0.00000000e+00  0.00000000e+00  0.00000000e+00    0.00000000e+00  0.00000000e+00  0.00000000e+00 0
-1.90384617e+00  6.90267321e+00  5.59069292e+00    0.00000000e+00  0.00000000e+00  0.00000000e+00    0.00000000e+00  0.00000000e+00  0.00000000e+00 0
-1.60142677e+00  7.04566397e+00  6.47407708e+00    0.00000000e+00  0.00000000e+00  0.00000000e+00    0.00000000e+00  0.00000000e+00  0.00000000e+00 0
-1.11643992e+00  7.20627651e+00  7.23405176e+00    0.00000000e+00  0.00000000e+00  0.00000000e+00    0.00000000e+00  0.00000000e+00  0.00000000e+00 0
-1.35207064e+00 -6.53176553e+00  6.03573473e+00    0.00000000e+00  0.00000000e+00  0.00000000e+00    0.00000000e+00  0.00000000e+00  0.00000000e+00 0
-1.16159290e+00 -6.79125501e+00  6.95292688e+00    0.00000000e+00  0.00000000e+00  0.00000000e+00    0.00000000e+00  0.00000000e+00  0.00000000e+00 0
-1.07049722e+00 -6.71340727e+00  7.94836515e+00    0.00000000e+00  0.00000000e+00  0.00000000e+00    0.00000000e+00  0.00000000e+00  0.00000000e+00 0
-6.65227714e+00  4.25713232e+00  5.86579006e+00    0.00000000e+00  0.00000000e+00  0.00000000e+00    0.00000000e+00  0.00000000e+00  0.00000000e+00 0
-6.75077820e+00  4.21173582e+00  6.82776103e+00    0.00000000e+00  0.00000000e+00  0.00000000e+00    0.00000000e+00  0.00000000e+00  0.00000000e+00 0
-6.62835333e+00  4.22616871e+00  7.80456117e+00    0.00000000e+00  0.00000000e+00  0.00000000e+00    0.00000000e+00  0.00000000e+00  0.00000000e+00 0
 5.96777863e+00 -2.50847503e+00  5.88931356e+00    0.00000000e+00  0.00000000e+00  0.00000000e+00    0.00000000e+00  0.00000000e+00  0.00000000e+00 0
 6.15410327e+00 -2.44082599e+00  6.83226126e+00    0.00000000e+00  0.00000000e+00  0.00000000e+00    0.00000000e+00  0.00000000e+00  0.00000000e+00 0
 6.41711532e+00 -2.20579774e+00  7.72945496e+00    0.00000000e+00  0.00000000e+00  0.00000000e+00    0.00000000e+00  0.00000000e+00  0.00000000e+00 0
-4.41346184e+00  6.91381938e+00  1.09588329e+01    0.00000000e+00  0.00000000e+00  0.00000000e+00    0.00000000e+00  0.00000000e+00  0.00000000e+00 0
-4.25267694e+00  6.83564668e+00  9.87960792e+00    0.00000000e+00  0.00000000e+00  0.00000000e+00    0.00000000e+00  0.00000000e+00  0.00000000e+00 0
-4.20452495e+00  6.93240689e+00  8.97503271e+00    0.00000000e+00  0.00000000e+00  0.00000000e+00    0.00000000e+00  0.00000000e+00  0.00000000e+00 0
 3.63918585e+00 -8.83128489e+00  5.68446335e+00    0.00000000e+00  0.00000000e+00  0.00000000e+00    0.00000000e+00  0.00000000e+00  0.00000000e+00 0
 3.71541433e+00 -8.84633525e+00  6.66155739e+00    0.00000000e+00  0.00000000e+00  0.00000000e+00    0.00000000e+00  0.00000000e+00  0.00000000e+00 0
 3.68306275e+00  8.61577892e+00  7.67282391e+00    0.00000000e+00  0.00000000e+00  0.00000000e+00    0.00000000e+00  0.00000000e+00  0.00000000e+00 0
-8.31400634e+00 -2.42698603e+00  5.88679417e+00    0.00000000e+00  0.00000000e+00  0.00000000e+00    0.00000000e+00  0.00000000e+00  0.00000000e+00 0
-7.87227421e+00 -2.36146809e+00  6.72663994e+00    0.00000000e+00  0.00000000e+00  0.00000000e+00    0.00000000e+00  0.00000000e+00  0.00000000e+00 0
-7.72109626e+00 -2.36462125e+00  7.68204220e+00    0.00000000e+00  0.00000000e+00  0.00000000e+00    0.00000000e+00  0.00000000e+00  0.00000000e+00 0
 2.48080840e+00 -6.19639315e-01  5.59300855e+00    0.00000000e+00  0.00000000e+00  0.00000000e+00    0.00000000e+00  0.00000000e+00  0.00000000e+00 0
 2.64868075e+00 -5.86201473e-01  6.53019658e+00    0.00000000e+00  0.00000000e+00  0.00000000e+00    0.00000000e+00  0.00000000e+00  0.00000000e+00 0
 2.90833378e+00 -6.98644531e-01  7.50580263e+00    0.00000000e+00  0.00000000e+00  0.00000000e+00    0.00000000e+00  0.00000000e+00  0.00000000e+00 0
 4.46726552e+00 -1.05215402e+00  9.74213489e+00    0.00000000e+00  0.00000000e+00  0.00000000e+00    0.00000000e+00  0.00000000e+00  0.00000000e+00 0
 4.49440361e+00 -1.31647970e+00  8.75952149e+00    0.00000000e+00  0.00000000e+00  0.00000000e+00    0.00000000e+00  0.00000000e+00  0.00000000e+00 0
 4.51911961e+00 -1.67644035e+00  7.88242276e+00    0.00000000e+00  0.00000000e+00  0.00000000e+00    0.00000000e+00  0.00000000e+00  0.00000000e+00 0
 3.12102557e+00  3.09764841e-01  9.84903895e+00    0.00000000e+00  0.00000000e+00  0.00000000e+00    0.00000000e+00  0.00000000e+00  0.00000000e+00 0
 2.85321319e+00  7.98346568e-03  8.91084329e+00    0.00000000e+00  0.00000000e+00  0.00000000e+00    0.00000000e+00  0.00000000e+00  0.00000000e+00 0
 2.25046431e+00  1.05864776e-01  8.13074862e+00    0.00000000e+00  0.00000000e+00  0.00000000e+00    0.00000000e+00  0.00000000e+00  0.00000000e+00 0
 8.17946547e+00  4.55327048e+00  1.00596372e+01    0.00000000e+00  0.00000000e+00  0.00000000e+00    0.00000000e+00  0.00000000e+00  0.00000000e+00 0
 8.66068693e+00  4.37781863e+00  9.21419362e+00    0.00000000e+00  0.00000000e+00  0.00000000e+00    0.00000000e+00  0.00000000e+00  0.00000000e+00 0
-8.64743518e+00  4.56046053e+00  8.34179253e+00    0.00000000e+00  0.00000000e+00  0.00000000e+00    0.00000000e+00  0.00000000e+00  0.00000000e+00 0
 7.22338261e+00  8.04534384e+00  1.03476230e+01    0.00000000e+00  0.00000000e+00  0.00000000e+00    0.00000000e+00  0.00000000e+00  0.00000000e+00 0
 7.16777222e+00  8.23135493e+00  9.39636141e+00    0.00000000e+00  0.00000000e+00  0.00000000e+00    0.00000000e+00  0.00000000e+00  0.00000000e+00 0
 7.22514395e+00  8.17835046e+00  8.44922473e+00    0.00000000e+00  0.00000000e+00  0.00000000e+00    0.00000000e+00  0.00000000e+00  0.00000000e+00 0
 7.17735543e+00 -4.31136623e+00  6.86962532e+00    0.00000000e+00  0.00000000e+00  0.00000000e+00    0.00000000e+00  0.00000000e+00  0.00000000e+00 0
 6.71651889e+00 -4.04796183e+00  7.72519758e+00    0.00000000e+00  0.00000000e+00  0.00000000e+00    0.00000000e+00  0.00000000e+00  0.00000000e+00 0
 6.02892764e+00 -3.98932046e+00  8.41858367e+00    0.00000000e+00  0.00000000e+00  0.00000000e+00    0.00000000e+00  0.00000000e+00  0.00000000e+00 0
-2.35949509e+00  4.13224673e+00  1.01474579e+01    0.00000000e+00  0.00000000e+00  0.00000000e+00    0.00000000e+00  0.00000000e+00  0.00000000e+00 0
-2.25756187e+00  4.00976517e+00  9.21303042e+00    0.00000000e+00  0.00000000e+00  0.00000000e+00    0.00000000e+00  0.00000000e+00  0.00000000e+00 0
-2.20076138e+00  3.93702243e+00  8.25921609e+00    0.00000000e+00  0.00000000e+00  0.00000000e+00    0.00000000e+00  0.00000000e+00  0.00000000e+00 0
 4.18549110e+00  2.66927921e+00  1.05075807e+01    0.00000000e+00  0.00000000e+00  0.00000000e+00    0.00000000e+00  0.00000000e+00  0.00000000e+00 0
 4.22097873e+00  2.47366710e+00  9.59900862e+00    0.00000000e+00  0.00000000e+00  0.00000000e+00    0.00000000e+00  0.00000000e+00  0.00000000e+00 0
 4.18291867e+00  2.19347897e+00  8.63272244e+00    0.00000000e+00  0.00000000e+00  0.00000000e+00    0.00000000e+00  0.00000000e+00  0.00000000e+00 0
 7.55407092e+00  5.93769429e+00  6.12649794e+00    0.00000000e+00  0.00000000e+00  0.00000000e+00    0.00000000e+00  0.00000000e+00  0.00000000e+00 0
 7.57120490e+00  5.64930644e+00  7.03966024e+00    0.00000000e+00  0.00000000e+00  0.00000000e+00    0.00000000e+00  0.00000000e+00  0.00000000e+00 0
 7.38078864e+00  5.47172826e+00  8.04719985e+00    0.00000000e+00  0.00000000e+00  0.00000000e+00    0.00000000e+00  0.00000000e+00  0.00000000e+00 0
-1.17003596e+00 -4.92991545e+00  5.78113754e+00    0.00000000e+00  0.00000000e+00  0.00000000e+00    0.00000000e+00  0.00000000e+00  0.00000000e+00 0
-1.19564719e+00 -4.81372384e+00  6.81932798e+00    0.00000000e+00  0.00000000e+00  0.00000000e+00    0.00000000e+00  0.00000000e+00  0.00000000e+00 0
-6.48023291e-01 -4.76902845e+00  7.62983371e+00    0.00000000e+00  0.00000000e+00  0.00000000e+00    0.00000000e+00  0.00000000e+00  0.00000000e+00 0
-2.35964303e+00 -8.62502697e+00  1.07809162e+01    0.00000000e+00  0.00000000e+00  0.00000000e+00    0.00000000e+00  0.00000000e+00  0.00000000e+00 0
-2.40565734e+00 -8.79054699e+00  9.73831314e+00    0.00000000e+00  0.00000000e+00  0.00000000e+00    0.00000000e+00  0.00000000e+00  0.00000000e+00 0
-2.43589749e+00  8.87488217e+00  8.73249575e+00    0.00000000e+00  0.00000000e+00  0.00000000e+00    0.00000000e+00  0.00000000e+00  0.00000000e+00 0
 3.12988943e+00 -7.09557056e+00  5.75622851e+00    0.00000000e+00  0.00000000e+00  0.00000000e+00    0.00000000e+00  0.00000000e+00  0.00000000e+00 0
 2.85219081e+00 -7.20531134e+00  6.64288507e+00    0.00000000e+00  0.00000000e+00  0.00000000e+00    0.00000000e+00  0.00000000e+00  0.00000000e+00 0
 2.82693429e+00 -7.47697085e+00  7.57867622e+00    0.00000000e+00  0.00000000e+00  0.00000000e+00    0.00000000e+00  0.00000000e+00  0.00000000e+00 0
-7.54567020e+00  1.23947280e+00  5.50596718e+00    0.00000000e+00  0.00000000e+00  0.00000000e+00    0.00000000e+00  0.00000000e+00  0.00000000e+00 0
-7.49028708e+00  1.28143643e+00  6.53968695e+00    0.00000000e+00  0.00000000e+00  0.00000000e+00    0.00000000e+00  0.00000000e+00  0.00000000e+00 0
-7.39946418e+00  1.34319759e+00  7.46123888e+00    0.00000000e+00  0.00000000e+00  0.00000000e+00    0.00000000e+00  0.00000000e+00  0.00000000e+00 0
 2.85793096e+00  4.56794910e+00  5.66009155e+00    0.00000000e+00  0.00000000e+00  0.00000000e+00    0.00000000e+00  0.00000000e+00  0.00000000e+00 0
 2.89182629e+00  4.78733112e+00  6.56623353e+00    0.00000000e+00  0.00000000e+00  0.00000000e+00    0.00000000e+00  0.00000000e+00  0.00000000e+00 0
 2.88014608e+00  5.13488821e+00  7.42254357e+00    0.00000000e+00  0.00000000e+00  0.00000000e+00    0.00000000e+00  0.00000000e+00  0.00000000e+00 0
-2.66567078e+00 -1.16355306e+00  6.29575286e+00    0.00000000e+00  0.00000000e+00  0.00000000e+00    0.00000000e+00  0.00000000e+00  0.00000000e+00 0
-2.07113332e+00 -1.33893298e+00  7.16550181e+00    0.00000000e+00  0.00000000e+00  0.00000000e+00    0.00000000e+00  0.00000000e+00  0.00000000e+00 0
-1.33390356e+00 -1.76258418e+00  7.77007574e+00    0.00000000e+00  0.00000000e+00  0.00000000e+00    0.00000000e+00  0.00000000e+00  0.00000000e+00 0
 5.18023941e+00  6.31424887e+00  5.30471064e+00    0.00000000e+00  0.00000000e+00  0.00000000e+00    0.00000000e+00  0.00000000e+00  0.00000000e+00 0
 5.38540087e+00  6.36896834e+00  6.19604265e+00    0.00000000e+00  0.00000000e+00  0.00000000e+00    0.00000000e+00  0.00000000e+00  0.00000000e+00 0
 5.23678919e+00  6.59174192e+00  7.11480218e+00    0.00000000e+00  0.00000000e+00  0.00000000e+00    0.00000000e+00  0.00000000e+00  0.00000000e+00 0
-1.80478443e-01 -1.83233027e-01  5.67623778e+00    0.00000000e+00  0.00000000e+00  0.00000000e+00    0.00000000e+00  0.00000000e+00  0.00000000e+00 0
-7.84886195e-02 -2.12596147e-01  6.71092272e+00    0.00000000e+00  0.00000000e+00  0.00000000e+00    0.00000000e+00  0.00000000e+00  0.00000000e+00 0
 4.75080417e-02 -1.06375866e-01  7.64629654e+00    0.00000000e+00  0.00000000e+00  0.00000000e+00    0.00000000e+00  0.00000000e+00  0.00000000e+00 0
 4.63142550e-01 -1.66922122e+00  5.63752853e+00    0.00000000e+00  0.00000000e+00  0.00000000e+00    0.00000000e+00  0.00000000e+00  0.00000000e+00 0
 1.06327936e+00 -1.28834089e+00  6.37265993e+00    0.00000000e+00  0.00000000e+00  0.00000000e+00    0.00000000e+00  0.00000000e+00  0.00000000e+00 0
 1.61307751e+00 -1.13242782e+00  7.14495186e+00    0.00000000e+00  0.00000000e+00  0.00000000e+00    0.00000000e+00  0.00000000e+00  0.00000000e+00 0
 9.68889789e-01  2.39533733e+00  1.02096827e+01    0.00000000e+00  0.00000000e+00  0.00000000e+00    0.00000000e+00  0.00000000e+00  0.00000000e+00 0
 9.80496781e-01  2.27744148e+00  9.25781415e+00    0.00000000e+00  0.00000000e+00  0.00000000e+00    0.00000000e+00  0.00000000e+00  0.00000000e+00 0
 1.35801397e+00  2.32824014e+00  8.38685447e+00    0.00000000e+00  0.00000000e+00  0.00000000e+00    0.00000000e+00  0.00000000e+00  0.00000000e+00 0
 5.40944210e+00 -5.37133943e+00  6.60715139e+00    0.00000000e+00  0.00000000e+00  0.00000000e+00    0.00000000e+00  0.00000000e+00  0.00000000e+00 0
 5.07880414e+00 -5.29188320e+00  7.50958611e+00    0.00000000e+00  0.00000000e+00  0.00000000e+00    0.00000000e+00  0.00000000e+00  0.00000000e+00 0
 4.60252047e+00 -5.57625696e+00  8.36959448e+00    0.00000000e+00  0.00000000e+00  0.00000000e+00    0.00000000e+00  0.00000000e+00  0.00000000e+00 0
 1.45003632e+00  8.60051357e-01  9.72191700e+00    0.00000000e+00  0.00000000e+00  0.00000000e+00    0.00000000e+00  0.00000000e+00  0.00000000e+00 0
 1.44584280e+00  6.83531884e-01  8.75555785e+00    0.00000000e+00  0.00000000e+00  0.00000000e+00    0.00000000e+00  0.00000000e+00  0.00000000e+00 0
 1.17744003e+00  4.33532203e-01  7.87536348e+00    0.00000000e+00  0.00000000e+00  0.00000000e+00    0.00000000e+00  0.00000000e+00  0.00000000e+00 0
-1.84960508e+00 -1.91240232e+00  1.13120979e+01    0.00000000e+00  0.00000000e+00  0.00000000e+00    0.00000000e+00  0.00000000e+00  0.00000000e+00 0
-1.56935025e+00 -2.10461212e+00  1.04603692e+01    0.00000000e+00  0.00000000e+00  0.00000000e+00    0.00000000e+00  0.00000000e+00  0.00000000e+00 0
-1.43720893e+00 -2.21816424e+00  9.45015648e+00    0.00000000e+00  0.00000000e+00  0.00000000e+00    0.00000000e+00  0.00000000e+00  0.00000000e+00 0
-3.18467399e+00 -4.98895439e+00  8.36125186e+00    0.00000000e+00  0.00000000e+00  0.00000000e+00    0.00000000e+00  0.00000000e+00  0.00000000e+00 0
-2.84177054e+00 -4.09742928e+00  8.45309177e+00    0.00000000e+00  0.00000000e+00  0.00000000e+00    0.00000000e+00  0.00000000e+00  0.00000000e+00 0
-2.45764935e+00 -3.20858347e+00  8.93882719e+00    0.00000000e+00  0.00000000e+00  0.00000000e+00    0.00000000e+00  0.00000000e+00  0.00000000e+00 0
-6.13833204e+00  8.43288119e+00  9.73652391e+00    0.00000000e+00  0.00000000e+00  0.00000000e+00    0.00000000e+00  0.00000000e+00  0.00000000e+00 0
-6.06525901e+00  8.16715310e+00  8.82912564e+00    0.00000000e+00  0.00000000e+00  0.00000000e+00    0.00000000e+00  0.00000000e+00  0.00000000e+00 0
-6.03803345e+00  7.80539048e+00  7.91233602e+00    0.00000000e+00  0.00000000e+00  0.00000000e+00    0.00000000e+00  0.00000000e+00  0.00000000e+00 0
 7.73054020e+00  3.18599204e+00  5.03423575e+00    0.00000000e+00  0.00000000e+00  0.00000000e+00    0.00000000e+00  0.00000000e+00  0.00000000e+00 0
 7.70419704e+00  3.22317877e+00  6.03772768e+00    0.00000000e+00  0.00000000e+00  0.00000000e+00    0.00000000e+00  0.00000000e+00  0.00000000e+00 0
 7.40174030e+00  3.41460727e+00  6.96496798e+00    0.00000000e+00  0.00000000e+00  0.00000000e+00    0.00000000e+00  0.00000000e+00  0.00000000e+00 0
 1.41185969e+00 -5.91067309e+00  1.05996919e+01    0.00000000e+00  0.00000000e+00  0.00000000e+00    0.00000000e+00  0.00000000e+00  0.00000000e+00 0
 1.46238006e+00 -6.00568592e+00  9.63515988e+00    0.00000000e+00  0.00000000e+00  0.00000000e+00    0.00000000e+00  0.00000000e+00  0.00000000e+00 0
 1.59101532e+00 -6.07271122e+00  8.68005453e+00    0.00000000e+00  0.00000000e+00  0.00000000e+00    0.00000000e+00  0.00000000e+00  0.00000000e+00 0
-3.88027765e+00  5.27456178e+00  5.76150328e+00    0.00000000e+00  0.00000000e+00  0.00000000e+00    0.00000000e+00  0.00000000e+00  0.00000000e+00 0
-3.98611277e+00  5.52267273e+00  6.66284606e+00    0.00000000e+00  0.00000000e+00  0.00000000e+00    0.00000000e+00  0.00000000e+00  0.00000000e+00 0
-4.30954799e+00  5.71971044e+00  7.59148309e+00    0.00000000e+00  0.00000000e+00  0.00000000e+00    0.00000000e+00  0.00000000e+00  0.00000000e+00 0
 3.04314641e+00 -8.59697965e+00  1.00615545e+01    0.00000000e+00  0.00000000e+00  0.00000000e+00    0.00000000e+00  0.00000000e+00  0.00000000e+00 0
 2.58244500e+00 -8.65028162e+00  9.25169843e+00    0.00000000e+00  0.00000000e+00  0.00000000e+00    0.00000000e+00  0.00000000e+00  0.00000000e+00 0
 2.12679913e+00 -8.71242573e+00  8.36340107e+00    0.00000000e+00  0.00000000e+00  0.00000000e+00    0.00000000e+00  0.00000000e+00  0.00000000e+00 0
 8.18528470e+00  1.33886320e+00  5.66040643e+00    0.00000000e+00  0.00000000e+00  0.00000000e+00    0.00000000e+00  0.00000000e+00  0.00000000e+00 0
 8.43079331e+00  1.77765035e+00  6.53814070e+00    0.00000000e+00  0.00000000e+00  0.00000000e+00    0.00000000e+00  0.00000000e+00  0.00000000e+00 0
-8.86669476e+00  1.95606184e+00  7.33166685e+00    0.00000000e+00  0.00000000e+00  0.00000000e+00    0.00000000e+00  0.00000000e+00  0.00000000e+00 0
 2.37843791e+00  2.34216272e+00  5.57718731e+00    0.00000000e+00  0.00000000e+00  0.00000000e+00    0.00000000e+00  0.00000000e+00  0.00000000e+00 0
 2.32316792e+00  2.39246017e+00  6.57932410e+00    0.00000000e+00  0.00000000e+00  0.00000000e+00    0.00000000e+00  0.00000000e+00  0.00000000e+00 0
 2.44924863e+00  2.33459926e+00  7.55038468e+00    0.00000000e+00  0.00000000e+00  0.00000000e+00    0.00000000e+00  0.00000000e+00  0.00000000e+00 0
 6.20175594e+00  8.08521523e+00  1.09671322e+01    0.00000000e+00  0.00000000e+00  0.00000000e+00    0.00000000e+00  0.00000000e+00  0.00000000e+00 0
 6.33770433e+00  7.83250227e+00  1.00622279e+01    0.00000000e+00  0.00000000e+00  0.00000000e+00    0.00000000e+00  0.00000000e+00  0.00000000e+00 0
 6.24706997e+00  7.95895186e+00  9.10266506e+00    0.00000000e+00  0.00000000e+00  0.00000000e+00    0.00000000e+00  0.00000000e+00  0.00000000e+00 0
-6.63202814e+00 -8.13420183e+00  6.53127004e+00    0.00000000e+00  0.00000000e+00  0.00000000e+00    0.00000000e+00  0.00000000e+00  0.00000000e+00 0
-7.09510959e+00 -8.26199787e+00  7.44582183e+00    0.00000000e+00  0.00000000e+00  0.00000000e+00    0.00000000e+00  0.00000000e+00  0.00000000e+00 0
-8.08473108e+00 -8.37232031e+00  7.67840447e+00    0.00000000e+00  0.00000000e+00  0.00000000e+00    0.00000000e+00  0.00000000e+00  0.00000000e+00 0
 4.25436519e+00  5.38458269e+00  4.90784287e+00    0.00000000e+00  0.00000000e+00  0.00000000e+00    0.00000000e+00  0.00000000e+00  0.00000000e+00 0
 3.82795207e+00  5.45078614e+00  5.82610495e+00    0.00000000e+00  0.00000000e+00  0.00000000e+00    0.00000000e+00  0.00000000e+00  0.00000000e+00 0
 3.63813882e+00  5.42728204e+00  6.79001875e+00    0.00000000e+00  0.00000000e+00  0.00000000e+00    0.00000000e+00  0.00000000e+00  0.00000000e+00 0
 6.78914896e+00  7.04580764e+00  1.05794273e+01    0.00000000e+00  0.00000000e+00  0.00000000e+00    0.00000000e+00  0.00000000e+00  0.00000000e+00 0
 6.89070403e+00  7.12833546e+00  9.58836034e+00    0.00000000e+00  0.00000000e+00  0.00000000e+00    0.00000000e+00  0.00000000e+00  0.00000000e+00 0
 6.87306810e+00  7.23063516e+00  8.59619391e+00    0.00000000e+00  0.00000000e+00  0.00000000e+00    0.00000000e+00  0.00000000e+00  0.00000000e+00 0
 5.10426551e+00  3.33351929e+00  5.73090994e+00    0.00000000e+00  0.00000000e+00  0.00000000e+00    0.00000000e+00  0.00000000e+00  0.00000000e+00 0
 4.72239505e+00  3.50357444e+00  6.64193008e+00    0.00000000e+00  0.00000000e+00  0.00000000e+00    0.00000000e+00  0.00000000e+00  0.00000000e+00 0
 4.49556100e+00  3.90940923e+00  7.51638416e+00    0.00000000e+00  0.00000000e+00  0.00000000e+00    0.00000000e+00  0.00000000e+00  0.00000000e+00 0
 2.36714969e+00 -4.42300308e+00  9.72314286e+00    0.00000000e+00  0.00000000e+00  0.00000000e+00    0.00000000e+00  0.00000000e+00  0.00000000e+00 0
 2.23719056e+00 -4.72772094e+00  8.83474704e+00    0.00000000e+00  0.00000000e+00  0.00000000e+00    0.00000000e+00  0.00000000e+00  0.00000000e+00 0
 2.01750447e+00 -5.29138406e+00  8.13551371e+00    0.00000000e+00  0.00000000e+00  0.00000000e+00    0.00000000e+00  0.00000000e+00  0.00000000e+00 0
-8.26614315e+00  5.15942811e+00  1.01124449e+01    0.00000000e+00  0.00000000e+00  0.00000000e+00    0.00000000e+00  0.00000000e+00  0.00000000e+00 0
-8.17815419e+00  4.99307235e+00  9.18994688e+00    0.00000000e+00  0.00000000e+00  0.00000000e+00    0.00000000e+00  0.00000000e+00  0.00000000e+00 0
-7.89570274e+00  5.34658391e+00  8.31220973e+00    0.00000000e+00  0.00000000e+00  0.00000000e+00    0.00000000e+00  0.00000000e+00  0.00000000e+00 0
 4.87913256e+00 -4.34032542e+00  5.60953060e+00    0.00000000e+00  0.00000000e+00  0.00000000e+00    0.00000000e+00  0.00000000e+00  0.00000000e+00 0
 5.19898104e+00 -4.45250578e+00  6.58698624e+00    0.00000000e+00  0.00000000e+00  0.00000000e+00    0.00000000e+00  0.00000000e+00  0.00000000e+00 0
 5.47614431e+00 -4.19908253e+00  7.49842186e+00    0.00000000e+00  0.00000000e+00  0.00000000e+00    0.00000000e+00  0.00000000e+00  0.00000000e+00 0
 6.43029772e+00  8.87752527e+00  6.36071932e+00    0.00000000e+00  0.00000000e+00  0.00000000e+00    0.00000000e+00  0.00000000e+00  0.00000000e+00 0
 6.55134289e+00  8.65324783e+00  7.26817948e+00    0.00000000e+00  0.00000000e+00  0.00000000e+00    0.00000000e+00  0.00000000e+00  0.00000000e+00 0
 6.24532993e+00  8.19175721e+00  8.03424535e+00    0.00000000e+00  0.00000000e+00  0.00000000e+00    0.00000000e+00  0.00000000e+00  0.00000000e+00 0
 9.36851106e-01 -6.96905905e+00  1.11344650e+01    0.00000000e+00  0.00000000e+00  0.00000000e+00    0.00000000e+00  0.00000000e+00  0.00000000e+00 0
 1.05700337e+00 -7.21259862e+00  1.01967986e+01    0.00000000e+00  0.00000000e+00  0.00000000e+00    0.00000000e+00  0.00000000e+00  0.00000000e+00 0
 1.26228077e+00 -7.30025231e+00  9.23753926e+00    0.00000000e+00  0.00000000e+00  0.00000000e+00    0.00000000e+00  0.00000000e+00  0.00000000e+00 0
-7.87909491e+00 -1.25957730e+00  1.00496532e+01    0.00000000e+00  0.00000000e+00  0.00000000e+00    0.00000000e+00  0.00000000e+00  0.00000000e+00 0
-8.11255979e+00 -1.22192377e+00  9.03653876e+00    0.00000000e+00  0.00000000e+00  0.00000000e+00    0.00000000e+00  0.00000000e+00  0.00000000e+00 0
-8.40294551e+00 -1.53470317e+00  8.16276985e+00    0.00000000e+00  0.00000000e+00  0.00000000e+00    0.00000000e+00  0.00000000e+00  0.00000000e+00 0
 7.94268875e+00  1.65931330e+00  1.01065887e+01    0.00000000e+00  0.00000000e+00  0.00000000e+00    0.00000000e+00  0.00000000e+00  0.00000000e+00 0
 8.22678709e+00  1.40162756e+00  9.24450813e+00    0.00000000e+00  0.00000000e+00  0.00000000e+00    0.00000000e+00  0.00000000e+00  0.00000000e+00 0
 8.50594638e+00  1.59966437e+00  8.29819983e+00    0.00000000e+00  0.00000000e+00  0.00000000e+00    0.00000000e+00  0.00000000e+00  0.00000000e+00 0
-6.35830990e+00 -3.37881116e+00  6.85842485e+00    0.00000000e+00  0.00000000e+00  0.00000000e+00    0.00000000e+00  0.00000000e+00  0.00000000e+00 0
-6.38738799e+00 -2.45535791e+00  7.24425860e+00    0.00000000e+00  0.00000000e+00  0.00000000e+00    0.00000000e+00  0.00000000e+00  0.00000000e+00 0
-6.44025639e+00 -1.71684305e+00  7.93876689e+00    0.00000000e+00  0.00000000e+00  0.00000000e+00    0.00000000e+00  0.00000000e+00  0.00000000e+00 0
-1.26414718e+00 -1.12077695e-01  5.86210341e+00    0.00000000e+00  0.00000000e+00  0.00000000e+00    0.00000000e+00  0.00000000e+00  0.00000000e+00 0
-1.03407108e+00  1.19038481e-01  6.78859074e+00    0.00000000e+00  0.00000000e+00  0.00000000e+00    0.00000000e+00  0.00000000e+00  0.00000000e+00 0
-9.24630184e-01  1.48212230e-01  7.83502764e+00    0.00000000e+00  0.00000000e+00  0.00000000e+00    0.00000000e+00  0.00000000e+00  0.00000000e+00 0
-4.34395216e+00  8.70454081e+00  5.39540998e+00    0.00000000e+00  0.00000000e+00  0.00000000e+00    0.00000000e+00  0.00000000e+00  0.00000000e+00 0
-4.16739564e+00  8.48980319e+00  6.35190491e+00    0.00000000e+00  0.00000000e+00  0.00000000e+00    0.00000000e+00  0.00000000e+00  0.00000000e+00 0
-3.97886070e+00  8.38051230e+00  7.32218803e+00    0.00000000e+00  0.00000000e+00  0.00000000e+00    0.00000000e+00  0.00000000e+00  0.00000000e+00 0
 4.12903227e+00  7.42099881e+00  1.06240963e+01    0.00000000e+00  0.00000000e+00  0.00000000e+00    0.00000000e+00  0.00000000e+00  0.00000000e+00 0
 4.23110638e+00  7.65728823e+00  9.68799795e+00    0.00000000e+00  0.00000000e+00  0.00000000e+00    0.00000000e+00  0.00000000e+00  0.00000000e+00 0
 4.33093161e+00  7.57302362e+00  8.71474152e+00    0.00000000e+00  0.00000000e+00  0.00000000e+00    0.00000000e+00  0.00000000e+00  0.00000000e+00 0
-8.15378185e+00  6.28352219e+00  1.04587584e+01    0.00000000e+00  0.00000000e+00  0.00000000e+00    0.00000000e+00  0.00000000e+00  0.00000000e+00 0
-7.96450546e+00  6.40096578e+00  9.40555257e+00    0.00000000e+00  0.00000000e+00  0.00000000e+00    0.00000000e+00  0.00000000e+00  0.00000000e+00 0
-8.19419391e+00  6.37283144e+00  8.46469155e+00    0.00000000e+00  0.00000000e+00  0.00000000e+00    0.00000000e+00  0.00000000e+00  0.00000000e+00 0
 1.13591167e+00  7.27028271e+00  5.68855157e+00    0.00000000e+00  0.00000000e+00  0.00000000e+00    0.00000000e+00  0.00000000e+00  0.00000000e+00 0
 1.14901100e+00  7.19957741e+00  6.64895018e+00    0.00000000e+00  0.00000000e+00  0.00000000e+00    0.00000000e+00  0.00000000e+00  0.00000000e+00 0
 9.60044953e-01  7.12212775e+00  7.62052600e+00    0.00000000e+00  0.00000000e+00  0.00000000e+00    0.00000000e+00  0.00000000e+00  0.00000000e+00 0
 5.15217790e+00 -7.65934256e+00  6.02106568e+00    0.00000000e+00  0.00000000e+00  0.00000000e+00    0.00000000e+00  0.00000000e+00  0.00000000e+00 0
 5.16121394e+00 -7.65744176e+00  7.06481225e+00    0.00000000e+00  0.00000000e+00  0.00000000e+00    0.00000000e+00  0.00000000e+00  0.00000000e+00 0
 5.10871239e+00 -7.79993172e+00  8.02005640e+00    0.00000000e+00  0.00000000e+00  0.00000000e+00    0.00000000e+00  0.00000000e+00  0.00000000e+00 0
 8.77994212e+00 -3.36341819e+00  6.23631223e+00    0.00000000e+00  0.00000000e+00  0.00000000e+00    0.00000000e+00  0.00000000e+00  0.00000000e+00 0
 8.50654871e+00 -3.23807361e+00  7.15609973e+00    0.00000000e+00  0.00000000e+00  0.00000000e+00    0.00000000e+00  0.00000000e+00  0.00000000e+00 0
 8.13234415e+00 -2.90930276e+00  8.00423015e+00    0.00000000e+00  0.00000000e+00  0.00000000e+00    0.00000000e+00  0.00000000e+00  0.00000000e+00 0
-8.68062239e+00  1.50345763e+00  1.00248574e+01    0.00000000e+00  0.00000000e+00  0.00000000e+00    0.00000000e+00  0.00000000e+00  0.00000000e+00 0
-8.55811071e+00  1.38719381e+00  9.05460773e+00    0.00000000e+00  0.00000000e+00  0.00000000e+00    0.00000000e+00  0.00000000e+00  0.00000000e+00 0
-8.27308105e+00  1.57682275e+00  8.13161447e+00    0.00000000e+00  0.00000000e+00  0.00000000e+00    0.00000000e+00  0.00000000e+00  0.00000000e+00 0
-9.66787384e-01  6.38087834e-01  1.04956082e+01    0.00000000e+00  0.00000000e+00  0.00000000e+00    0.00000000e+00  0.00000000e+00  0.00000000e+00 0
-1.24227053e+00  3.00617699e-01  9.64490087e+00    0.00000000e+00  0.00000000e+00  0.00000000e+00    0.00000000e+00  0.00000000e+00  0.00000000e+00 0
-1.38093257e+00  9.87032053e-02  8.73280637e+00    0.00000000e+00  0.00000000e+00  0.00000000e+00    0.00000000e+00  0.00000000e+00  0.00000000e+00 0
 5.18043322e+00  7.72788585e+00  1.05802053e+01    0.00000000e+00  0.00000000e+00  0.00000000e+00    0.00000000e+00  0.00000000e+00  0.00000000e+00 0
 5.31821221e+00  7.70700615e+00  9.61870081e+00    0.00000000e+00  0.00000000e+00  0.00000000e+00    0.00000000e+00  0.00000000e+00  0.00000000e+00 0
 5.40760996e+00  7.70660514e+00  8.63052128e+00    0.00000000e+00  0.00000000e+00  0.00000000e+00    0.00000000e+00  0.00000000e+00  0.00000000e+00 0
-1.04169276e+00 -3.95412469e+00  1.07457877e+01    0.00000000e+00  0.00000000e+00  0.00000000e+00    0.00000000e+00  0.00000000e+00  0.00000000e+00 0
-8.73064234e-01 -3.79589283e+00  9.70301950e+00    0.00000000e+00  0.00000000e+00  0.00000000e+00    0.00000000e+00  0.00000000e+00  0.00000000e+00 0
-6.35733858e-01 -4.05955872e+00  8.80913867e+00    0.00000000e+00  0.00000000e+00  0.00000000e+00    0.00000000e+00  0.00000000e+00  0.00000000e+00 0
 8.89394331e+00 -8.53080911e+00  1.02265084e+01    0.00000000e+00  0.00000000e+00  0.00000000e+00    0.00000000e+00  0.00000000e+00  0.00000000e+00 0
 8.62500038e+00 -8.67053601e+00  9.29607742e+00    0.00000000e+00  0.00000000e+00  0.00000000e+00    0.00000000e+00  0.00000000e+00  0.00000000e+00 0
 8.04422299e+00 -8.83423863e+00  8.53437051e+00    0.00000000e+00  0.00000000e+00  0.00000000e+00    0.00000000e+00  0.00000000e+00  0.00000000e+00 0
 1.21367547e+00  3.92159930e+00  5.66846309e+00    0.00000000e+00  0.00000000e+00  0.00000000e+00    0.00000000e+00  0.00000000e+00  0.00000000e+00 0
 1.29856448e+00  3.77174644e+00  6.57383834e+00    0.00000000e+00  0.00000000e+00  0.00000000e+00    0.00000000e+00  0.00000000e+00  0.00000000e+00 0
 1.38043291e+00  3.68367648e+00  7.53914334e+00    0.00000000e+00  0.00000000e+00  0.00000000e+00    0.00000000e+00  0.00000000e+00  0.00000000e+00 0
-2.57544593e+00 -2.19596242e+00  6.73980217e+00    0.00000000e+00  0.00000000e+00  0.00000000e+00    0.00000000e+00  0.00000000e+00  0.00000000e+00 0
-2.47433315e+00 -2.51593570e+00  7.63734665e+00    0.00000000e+00  0.00000000e+00  0.00000000e+00    0.00000000e+00  0.00000000e+00  0.00000000e+00 0
-2.02326505e+00 -2.40363894e+00  8.47196801e+00    0.00000000e+00  0.00000000e+00  0.00000000e+00    0.00000000e+00  0.00000000e+00  0.00000000e+00 0
 3.49349147e+00 -3.58965948e-01  4.97744186e+00    0.00000000e+00  0.00000000e+00  0.00000000e+00    0.00000000e+00  0.00000000e+00  0.00000000e+00 0
 3.47859709e+00 -4.13583247e-01  5.95471622e+00    0.00000000e+00  0.00000000e+00  0.00000000e+00    0.00000000e+00  0.00000000e+00  0.00000000e+00 0
 3.63879726e+00 -1.26203071e-01  6.88328168e+00    0.00000000e+00  0.00000000e+00  0.00000000e+00    0.00000000e+00  0.00000000e+00  0.00000000e+00 0
-6.44484068e+00 -8.18513292e+00  9.72725345e+00    0.00000000e+00  0.00000000e+00  0.00000000e+00    0.00000000e+00  0.00000000e+00  0.00000000e+00 0
-6.56809130e+00 -8.66271552e+00  8.89529477e+00    0.00000000e+00  0.00000000e+00  0.00000000e+00    0.00000000e+00  0.00000000e+00  0.00000000e+00 0
-6.67351726e+00  8.74740005e+00  8.04028522e+00    0.00000000e+00  0.00000000e+00  0.00000000e+00    0.00000000e+00  0.00000000e+00  0.00000000e+00 0
 3.34829640e+00 -2.83416902e+00  1.02167602e+01    0.00000000e+00  0.00000000e+00  0.00000000e+00    0.00000000e+00  0.00000000e+00  0.00000000e+00 0
 3.32583108e+00 -2.88234383e+00  9.23696245e+00    0.00000000e+00  0.00000000e+00  0.00000000e+00    0.00000000e+00  0.00000000e+00  0.00000000e+00 0
 3.38068188e+00 -3.37939292e+00  8.30133312e+00    0.00000000e+00  0.00000000e+00  0.00000000e+00    0.00000000e+00  0.00000000e+00  0.00000000e+00 0
 7.13438751e+00 -6.92243259e+00  1.09902398e+01    0.00000000e+00  0.00000000e+00  0.00000000e+00    0.00000000e+00  0.00000000e+00  0.00000000e+00 0
 7.11649353e+00 -6.60515116e+00  1.00834219e+01    0.00000000e+00  0.00000000e+00  0.00000000e+00    0.00000000e+00  0.00000000e+00  0.00000000e+00 0
 7.36421401e+00 -6.09139664e+00  9.28028235e+00    0.00000000e+00  0.00000000e+00  0.00000000e+00    0.00000000e+00  0.00000000e+00  0.00000000e+00 0
 8.63873545e+00 -4.22334576e+00  9.94214529e+00    0.00000000e+00  0.00000000e+00  0.00000000e+00    0.00000000e+00  0.00000000e+00  0.00000000e+00 0
 8.19449165e+00 -4.42699623e+00  9.19103147e+00    0.00000000e+00  0.00000000e+00  0.00000000e+00    0.00000000e+00  0.00000000e+00  0.00000000e+00 0
 8.01077899e+00 -4.80249110e+00  8.27355894e+00    0.00000000e+00  0.00000000e+00  0.00000000e+00    0.00000000e+00  0.00000000e+00  0.00000000e+00 0
 3.55978970e+00  1.24148282e+00  9.79636762e+00    0.00000000e+00  0.00000000e+00  0.00000000e+00    0.00000000e+00  0.00000000e+00  0.00000000e+00 0
 3.70327551e+00  7.03132362e-01  8.84154777e+00    0.00000000e+00  0.00000000e+00  0.00000000e+00    0.00000000e+00  0.00000000e+00  0.00000000e+00 0
 3.55408880e+00  1.05258579e-01  8.04756436e+00    0.00000000e+00  0.00000000e+00  0.00000000e+00    0.00000000e+00  0.00000000e+00  0.00000000e+00 0
 4.98973572e+00  4.85827270e+00  9.32030904e+00    0.00000000e+00  0.00000000e+00  0.00000000e+00    0.00000000e+00  0.00000000e+00  0.00000000e+00 0
 4.35798871e+00  4.74938946e+00  8.62528514e+00    0.00000000e+00  0.00000000e+00  0.00000000e+00    0.00000000e+00  0.00000000e+00  0.00000000e+00 0
 3.43610711e+00  4.68654608e+00  8.32935056e+00    0.00000000e+00  0.00000000e+00  0.00000000e+00    0.00000000e+00  0.00000000e+00  0.00000000e+00 0
-5.62212101e+00 -2.80799559e+00  5.90924991e+00    0.00000000e+00  0.00000000e+00  0.00000000e+00    0.00000000e+00  0.00000000e+00  0.00000000e+00 0
-6.15019278e+00 -2.11392857e+00  6.34353799e+00    0.00000000e+00  0.00000000e+00  0.00000000e+00    0.00000000e+00  0.00000000e+00  0.00000000e+00 0
-6.84029008e+00 -1.53327155e+00  6.83899688e+00    0.00000000e+00  0.00000000e+00  0.00000000e+00    0.00000000e+00  0.00000000e+00  0.00000000e+00 0
-3.48484804e+00  4.76243170e+00  1.05026493e+01    0.00000000e+00  0.00000000e+00  0.00000000e+00    0.00000000e+00  0.00000000e+00  0.00000000e+00 0
-3.53171113e+00  4.98646728e+00  9.54831171e+00    0.00000000e+00  0.00000000e+00  0.00000000e+00    0.00000000e+00  0.00000000e+00  0.00000000e+00 0
-3.64703770e+00  5.05164726e+00  8.55961803e+00    0.00000000e+00  0.00000000e+00  0.00000000e+00    0.00000000e+00  0.00000000e+00  0.00000000e+00 0
-3.40852788e+00 -1.67510083e+00  1.16747364e+01    0.00000000e+00  0.00000000e+00  0.00000000e+00    0.00000000e+00  0.00000000e+00  0.00000000e+00 0
-3.49861713e+00 -1.83903386e+00  1.07535500e+01    0.00000000e+00  0.00000000e+00  0.00000000e+00    0.00000000e+00  0.00000000e+00  0.00000000e+00 0
-3.95539413e+00 -1.87955160e+00  9.87821602e+00    0.00000000e+00  0.00000000e+00  0.00000000e+00    0.00000000e+00  0.00000000e+00  0.00000000e+00 0
 2.18244454e+00 -4.83776349e+00  5.23260729e+00    0.00000000e+00  0.00000000e+00  0.00000000e+00    0.00000000e+00  0.00000000e+00  0.00000000e+00 0
 2.22991786e+00 -4.92813053e+00  6.22393024e+00    0.00000000e+00  0.00000000e+00  0.00000000e+00    0.00000000e+00  0.00000000e+00  0.00000000e+00 0
 2.11729486e+00 -4.76897122e+00  7.17203825e+00    0.00000000e+00  0.00000000e+00  0.00000000e+00    0.00000000e+00  0.00000000e+00  0.00000000e+00 0
-5.53901333e+00  6.95947782e+00  6.23285273e+00    0.00000000e+00  0.00000000e+00  0.00000000e+00    0.00000000e+00  0.00000000e+00  0.00000000e+00 0
-5.62999694e+00  6.75926989e+00  7.23849830e+00    0.00000000e+00  0.00000000e+00  0.00000000e+00    0.00000000e+00  0.00000000e+00  0.00000000e+00 0
-5.96804306e+00  6.74034172e+00  8.15935948e+00    0.00000000e+00  0.00000000e+00  0.00000000e+00    0.00000000e+00  0.00000000e+00  0.00000000e+00 0
 5.59488435e+00 -4.73631979e-01  1.03090926e+01    0.00000000e+00  0.00000000e+00  0.00000000e+00    0.00000000e+00  0.00000000e+00  0.00000000e+00 0
 5.52982325e+00 -6.57724442e-01  9.43458728e+00    0.00000000e+00  0.00000000e+00  0.00000000e+00    0.00000000e+00  0.00000000e+00  0.00000000e+00 0
 5.71852538e+00 -6.91035114e-01  8.42153758e+00    0.00000000e+00  0.00000000e+00  0.00000000e+00    0.00000000e+00  0.00000000e+00  0.00000000e+00 0
-8.25342583e+00  2.34357593e+00  1.02839429e+01    0.00000000e+00  0.00000000e+00  0.00000000e+00    0.00000000e+00  0.00000000e+00  0.00000000e+00 0
-8.14811695e+00  2.67611207e+00  9.38776678e+00    0.00000000e+00  0.00000000e+00  0.00000000e+00    0.00000000e+00  0.00000000e+00  0.00000000e+00 0
-8.12274973e+00  2.87146674e+00  8.35247766e+00    0.00000000e+00  0.00000000e+00  0.00000000e+00    0.00000000e+00  0.00000000e+00  0.00000000e+00 0
 4.04766974e+00  7.69735669e+00  5.72754786e+00    0.00000000e+00  0.00000000e+00  0.00000000e+00    0.00000000e+00  0.00000000e+00  0.00000000e+00 0
 3.78855001e+00  7.71792100e+00  6.73643468e+00    0.00000000e+00  0.00000000e+00  0.00000000e+00    0.00000000e+00  0.00000000e+00  0.00000000e+00 0
 3.54268720e+00  7.51197458e+00  7.59115492e+00    0.00000000e+00  0.00000000e+00  0.00000000e+00    0.00000000e+00  0.00000000e+00  0.00000000e+00 0
 8.83509251e+00 -5.49929597e+00  6.58838620e+00    0.00000000e+00  0.00000000e+00  0.00000000e+00    0.00000000e+00  0.00000000e+00  0.00000000e+00 0
 8.27444138e+00 -5.63957614e+00  7.37827336e+00    0.00000000e+00  0.00000000e+00  0.00000000e+00    0.00000000e+00  0.00000000e+00  0.00000000e+00 0
 7.67802784e+00 -5.95787034e+00  8.13409019e+00    0.00000000e+00  0.00000000e+00  0.00000000e+00    0.00000000e+00  0.00000000e+00  0.00000000e+00 0
 4.53743867e+00  8.44316831e+00  1.09609291e+01    0.00000000e+00  0.00000000e+00  0.00000000e+00    0.00000000e+00  0.00000000e+00  0.00000000e+00 0
 4.69003842e+00  8.80640233e+00  1.00042458e+01    0.00000000e+00  0.00000000e+00  0.00000000e+00    0.00000000e+00  0.00000000e+00  0.00000000e+00 0
 4.67258706e+00  8.52151863e+00  9.02723826e+00    0.00000000e+00  0.00000000e+00  0.00000000e+00    0.00000000e+00  0.00000000e+00  0.00000000e+00 0
-5.37876517e+00 -2.65238265e+00  7.36847688e+00    0.00000000e+00  0.00000000e+00  0.00000000e+00    0.00000000e+00  0.00000000e+00  0.00000000e+00 0
-4.70836285e+00 -1.98948233e+00  7.73245154e+00    0.00000000e+00  0.00000000e+00  0.00000000e+00    0.00000000e+00  0.00000000e+00  0.00000000e+00 0
-4.84134026e+00 -1.12387987e+00  8.20111154e+00    0.00000000e+00  0.00000000e+00  0.00000000e+00    0.00000000e+00  0.00000000e+00  0.00000000e+00 0
 3.93327410e+00 -7.05119417e+00  1.05258376e+01    0.00000000e+00  0.00000000e+00  0.00000000e+00    0.00000000e+00  0.00000000e+00  0.00000000e+00 0
 4.08724733e+00 -7.11271443e+00  9.55333789e+00    0.00000000e+00  0.00000000e+00  0.00000000e+00    0.00000000e+00  0.00000000e+00  0.00000000e+00 0
 4.29768051e+00 -7.47740034e+00  8.64191857e+00    0.00000000e+00  0.00000000e+00  0.00000000e+00    0.00000000e+00  0.00000000e+00  0.00000000e+00 0
-3.72918589e+00  7.45109195e-01  5.88409242e+00    0.00000000e+00  0.00000000e+00  0.00000000e+00    0.00000000e+00  0.00000000e+00  0.00000000e+00 0
-3.54419497e+00  7.24823518e-01  6.91182465e+00    0.00000000e+00  0.00000000e+00  0.00000000e+00    0.00000000e+00  0.00000000e+00  0.00000000e+00 0
-3.11780798e+00  4.43364883e-01  7.73488309e+00    0.00000000e+00  0.00000000e+00  0.00000000e+00    0.00000000e+00  0.00000000e+00  0.00000000e+00 0
 1.17207178e-01  7.74636431e-01  6.00308059e+00    0.00000000e+00  0.00000000e+00  0.00000000e+00    0.00000000e+00  0.00000000e+00  0.00000000e+00 0
 7.31640313e-01  7.31465884e-01  6.75702171e+00    0.00000000e+00  0.00000000e+00  0.00000000e+00    0.00000000e+00  0.00000000e+00  0.00000000e+00 0
 1.62113641e+00  9.34659957e-01  7.06188948e+00    0.00000000e+00  0.00000000e+00  0.00000000e+00    0.00000000e+00  0.00000000e+00  0.00000000e+00 0
-8.83313725e+00 -1.99279522e+00  9.95631074e+00    0.00000000e+00  0.00000000e+00  0.00000000e+00    0.00000000e+00  0.00000000e+00  0.00000000e+00 0
-8.86250482e+00 -1.96655011e+00  9.04262319e+00    0.00000000e+00  0.00000000e+00  0.00000000e+00    0.00000000e+00  0.00000000e+00  0.00000000e+00 0
 8.41596586e+00 -1.80383753e+00  8.26293620e+00    0.00000000e+00  0.00000000e+00  0.00000000e+00    0.00000000e+00  0.00000000e+00  0.00000000e+00 0
 2.91151636e-02  6.46105847e+00  1.03167090e+01    0.00000000e+00  0.00000000e+00  0.00000000e+00    0.00000000e+00  0.00000000e+00  0.00000000e+00 0
 1.10369727e-01  6.29351131e+00  9.32320229e+00    0.00000000e+00  0.00000000e+00  0.00000000e+00    0.00000000e+00  0.00000000e+00  0.00000000e+00 0
 2.51456030e-01  6.17401042e+00  8.32972920e+00    0.00000000e+00  0.00000000e+00  0.00000000e+00    0.00000000e+00  0.00000000e+00  0.00000000e+00 0
-3.31472159e+00  6.49762734e-01  1.05427477e+01    0.00000000e+00  0.00000000e+00  0.00000000e+00    0.00000000e+00  0.00000000e+00  0.00000000e+00 0
-3.45994652e+00  1.16323598e-01  9.75999930e+00    0.00000000e+00  0.00000000e+00  0.00000000e+00    0.00000000e+00  0.00000000e+00  0.00000000e+00 0
-3.40952760e+00 -6.28827446e-01  9.13482773e+00    0.00000000e+00  0.00000000e+00  0.00000000e+00    0.00000000e+00  0.00000000e+00  0.00000000e+00 0
-7.17239199e-01 -1.70980103e+00  1.08223608e+01    0.00000000e+00  0.00000000e+00  0.00000000e+00    0.00000000e+00  0.00000000e+00  0.00000000e+00 0
-8.15068753e-01 -1.63085016e+00  9.88322981e+00    0.00000000e+00  0.00000000e+00  0.00000000e+00    0.00000000e+00  0.00000000e+00  0.00000000e+00 0
-7.08994841e-01 -1.64874076e+00  8.92781627e+00    0.00000000e+00  0.00000000e+00  0.00000000e+00    0.00000000e+00  0.00000000e+00  0.00000000e+00 0
-5.16347830e+00 -1.94934871e+00  6.10624047e+00    0.00000000e+00  0.00000000e+00  0.00000000e+00    0.00000000e+00  0.00000000e+00  0.00000000e+00 0
-5.30742464e+00 -1.64675280e+00  7.00681004e+00    0.00000000e+00  0.00000000e+00  0.00000000e+00    0.00000000e+00  0.00000000e+00  0.00000000e+00 0
-5.70261685e+00 -1.11831440e+00  7.67352523e+00    0.00000000e+00  0.00000000e+00  0.00000000e+00    0.00000000e+00  0.00000000e+00  0.00000000e+00 0
 7.47665752e+00  2.22018004e-01  5.90405560e+00    0.00000000e+00  0.00000000e+00  0.00000000e+00    0.00000000e+00  0.00000000e+00  0.00000000e+00 0
 7.37233620e+00  2.56260781e-01  6.85228364e+00    0.00000000e+00  0.00000000e+00  0.00000000e+00    0.00000000e+00  0.00000000e+00  0.00000000e+00 0
 7.16498442e+00 -1.58868200e-01  7.73931144e+00    0.00000000e+00  0.00000000e+00  0.00000000e+00    0.00000000e+00  0.00000000e+00  0.00000000e+00 0
 3.60886134e+00  5.16231636e+00  9.73245443e+00    0.00000000e+00  0.00000000e+00  0.00000000e+00    0.00000000e+00  0.00000000e+00  0.00000000e+00 0
 3.56512576e+00  5.54825738e+00  8.88284875e+00    0.00000000e+00  0.00000000e+00  0.00000000e+00    0.00000000e+00  0.00000000e+00  0.00000000e+00 0
 3.46683781e+00  5.74158635e+00  7.92696622e+00    0.00000000e+00  0.00000000e+00  0.00000000e+00    0.00000000e+00  0.00000000e+00  0.00000000e+00 0
 8.12905299e+00 -1.47932040e+00  5.37872967e+00    0.00000000e+00  0.00000000e+00  0.00000000e+00    0.00000000e+00  0.00000000e+00  0.00000000e+00 0
 7.94332867e+00 -1.80508760e+00  6.27115879e+00    0.00000000e+00  0.00000000e+00  0.00000000e+00    0.00000000e+00  0.00000000e+00  0.00000000e+00 0
 8.11818524e+00 -1.78110934e+00  7.25781218e+00    0.00000000e+00  0.00000000e+00  0.00000000e+00    0.00000000e+00  0.00000000e+00  0.00000000e+00 0
-3.94692495e+00 -2.28598625e+00  6.22255132e+00    0.00000000e+00  0.00000000e+00  0.00000000e+00    0.00000000e+00  0.00000000e+00  0.00000000e+00 0
-3.55806024e+00 -2.14583586e+00  7.10852343e+00    0.00000000e+00  0.00000000e+00  0.00000000e+00    0.00000000e+00  0.00000000e+00  0.00000000e+00 0
-3.29197181e+00 -1.87730257e+00  7.96482236e+00    0.00000000e+00  0.00000000e+00  0.00000000e+00    0.00000000e+00  0.00000000e+00  0.00000000e+00 0
 8.36011278e+00  3.88667040e+00  5.44526297e+00    0.00000000e+00  0.00000000e+00  0.00000000e+00    0.00000000e+00  0.00000000e+00  0.00000000e+00 0
 8.41340075e+00  3.83820482e+00  6.39323709e+00    0.00000000e+00  0.00000000e+00  0.00000000e+00    0.00000000e+00  0.00000000e+00  0.00000000e+00 0
 8.36912980e+00  3.94078483e+00  7.38445358e+00    0.00000000e+00  0.00000000e+00  0.00000000e+00    0.00000000e+00  0.00000000e+00  0.00000000e+00 0
 5.68251132e+00  5.24948138e-01  5.12576872e+00    0.00000000e+00  0.00000000e+00  0.00000000e+00    0.00000000e+00  0.00000000e+00  0.00000000e+00 0
 5.70980410e+00  3.10333045e-01  6.12977710e+00    0.00000000e+00  0.00000000e+00  0.00000000e+00    0.00000000e+00  0.00000000e+00  0.00000000e+00 0
 5.39568161e+00  1.76944541e-01  7.03871302e+00    0.00000000e+00  0.00000000e+00  0.00000000e+00    0.00000000e+00  0.00000000e+00  0.00000000e+00 0
 7.43913798e+00  2.33021849e+00  9.53180103e+00    0.00000000e+00  0.00000000e+00  0.00000000e+00    0.00000000e+00  0.00000000e+00  0.00000000e+00 0
 7.69520478e+00  2.35874193e+00  8.58390755e+00    0.00000000e+00  0.00000000e+00  0.00000000e+00    0.00000000e+00  0.00000000e+00  0.00000000e+00 0
 7.94396295e+00  2.29783690e+00  7.59819922e+00    0.00000000e+00  0.00000000e+00  0.00000000e+00    0.00000000e+00  0.00000000e+00  0.00000000e+00 0
-6.76831158e+00  8.78069016e+00  6.15781984e+00    0.00000000e+00  0.00000000e+00  0.00000000e+00    0.00000000e+00  0.00000000e+00  0.00000000e+00 0
-6.94022665e+00  8.26656624e+00  7.08837335e+00    0.00000000e+00  0.00000000e+00  0.00000000e+00    0.00000000e+00  0.00000000e+00  0.00000000e+00 0
-7.09157670e+00  7.91216951e+00  8.01620555e+00    0.00000000e+00  0.00000000e+00  0.00000000e+00    0.00000000e+00  0.00000000e+00  0.00000000e+00 0
-4.18801325e+00 -6.99414484e+00  7.56021200e+00    0.00000000e+00  0.00000000e+00  0.00000000e+00    0.00000000e+00  0.00000000e+00  0.00000000e+00 0
-3.69792047e+00 -7.79117078e+00  8.03755695e+00    0.00000000e+00  0.00000000e+00  0.00000000e+00    0.00000000e+00  0.00000000e+00  0.00000000e+00 0
-3.32560189e+00 -8.36346938e+00  8.75478877e+00    0.00000000e+00  0.00000000e+00  0.00000000e+00    0.00000000e+00  0.00000000e+00  0.00000000e+00 0
 8.54588630e+00  4.49505210e-01  1.05754386e+01    0.00000000e+00  0.00000000e+00  0.00000000e+00    0.00000000e+00  0.00000000e+00  0.00000000e+00 0
 8.50251022e+00  4.38249441e-01  9.59722283e+00    0.00000000e+00  0.00000000e+00  0.00000000e+00    0.00000000e+00  0.00000000e+00  0.00000000e+00 0
 8.72075227e+00  5.41198689e-01  8.58416444e+00    0.00000000e+00  0.00000000e+00  0.00000000e+00    0.00000000e+00  0.00000000e+00  0.00000000e+00 0
-8.14756247e+00 -5.69869107e+00  7.77473045e+00    0.00000000e+00  0.00000000e+00  0.00000000e+00    0.00000000e+00  0.00000000e+00  0.00000000e+00 0
-8.90016860e+00 -5.61824853e+00  8.37260330e+00    0.00000000e+00  0.00000000e+00  0.00000000e+00    0.00000000e+00  0.00000000e+00  0.00000000e+00 0
 8.14496708e+00 -5.52377340e+00  8.93782171e+00    0.00000000e+00  0.00000000e+00  0.00000000e+00    0.00000000e+00  0.00000000e+00  0.00000000e+00 0
-2.79548216e+00 -4.04652880e-01  1.06995607e+01    0.00000000e+00  0.00000000e+00  0.00000000e+00    0.00000000e+00  0.00000000e+00  0.00000000e+00 0
-2.55187460e+00 -5.96257841e-01  9.77962356e+00    0.00000000e+00  0.00000000e+00  0.00000000e+00    0.00000000e+00  0.00000000e+00  0.00000000e+00 0
-2.40346028e+00 -3.73690464e-01  8.86044635e+00    0.00000000e+00  0.00000000e+00  0.00000000e+00    0.00000000e+00  0.00000000e+00  0.00000000e+00 0
-5.17267265e+00 -3.18993738e+00  8.09296992e+00    0.00000000e+00  0.00000000e+00  0.00000000e+00    0.00000000e+00  0.00000000e+00  0.00000000e+00 0
-6.07765259e+00 -3.04628549e+00  8.14136469e+00    0.00000000e+00  0.00000000e+00  0.00000000e+00    0.00000000e+00  0.00000000e+00  0.00000000e+00 0
-7.04994147e+00 -2.89083919e+00  8.36904648e+00    0.00000000e+00  0.00000000e+00  0.00000000e+00    0.00000000e+00  0.00000000e+00  0.00000000e+00 0
-3.23124493e+00 -7.86191942e+00  1.07710433e+01    0.00000000e+00  0.00000000e+00  0.00000000e+00    0.00000000e+00  0.00000000e+00  0.00000000e+00 0
-2.95982084e+00 -7.98213689e+00  9.84893508e+00    0.00000000e+00  0.00000000e+00  0.00000000e+00    0.00000000e+00  0.00000000e+00  0.00000000e+00 0
-2.42396912e+00 -7.84501824e+00  9.01177464e+00    0.00000000e+00  0.00000000e+00  0.00000000e+00    0.00000000e+00  0.00000000e+00  0.00000000e+00 0
 3.07562787e+00  4.42230893e-01  5.38470135e+00    0.00000000e+00  0.00000000e+00  0.00000000e+00    0.00000000e+00  0.00000000e+00  0.00000000e+00 0
 2.90405777e+00  4.18685515e-01  6.32118331e+00    0.00000000e+00  0.00000000e+00  0.00000000e+00    0.00000000e+00  0.00000000e+00  0.00000000e+00 0
 2.90354817e+00  3.31395649e-01  7.30629762e+00    0.00000000e+00  0.00000000e+00  0.00000000e+00    0.00000000e+00  0.00000000e+00  0.00000000e+00 0
 5.06024141e+00 -2.67397551e+00  1.07173797e+01    0.00000000e+00  0.00000000e+00  0.00000000e+00    0.00000000e+00  0.00000000e+00  0.00000000e+00 0
 5.05222310e+00 -2.74042464e+00  9.75945644e+00    0.00000000e+00  0.00000000e+00  0.00000000e+00    0.00000000e+00  0.00000000e+00  0.00000000e+00 0
 4.98100240e+00 -2.56258903e+00  8.76580132e+00    0.00000000e+00  0.00000000e+00  0.00000000e+00    0.00000000e+00  0.00000000e+00  0.00000000e+00 0
 5.99976813e+00 -1.23955631e+00  5.23461556e+00    0.00000000e+00  0.00000000e+00  0.00000000e+00    0.00000000e+00  0.00000000e+00  0.00000000e+00 0
 6.10885654e+00 -1.42959158e+00  6.21381915e+00    0.00000000e+00  0.00000000e+00  0.00000000e+00    0.00000000e+00  0.00000000e+00  0.00000000e+00 0
 6.00043097e+00 -1.44893899e+00  7.16679182e+00    0.00000000e+00  0.00000000e+00  0.00000000e+00    0.00000000e+00  0.00000000e+00  0.00000000e+00 0
 9.78362957e-01 -5.96414130e+00  5.10478601e+00    0.00000000e+00  0.00000000e+00  0.00000000e+00    0.00000000e+00  0.00000000e+00  0.00000000e+00 0
 1.31294958e+00 -5.90145849e+00  6.02220428e+00    0.00000000e+00  0.00000000e+00  0.00000000e+00    0.00000000e+00  0.00000000e+00  0.00000000e+00 0
 1.68247503e+00 -5.64972082e+00  6.91021962e+00    0.00000000e+00  0.00000000e+00  0.00000000e+00    0.00000000e+00  0.00000000e+00  0.00000000e+00 0
 8.67582364e+00  5.21789741e+00  1.05330107e+01    0.00000000e+00  0.00000000e+00  0.00000000e+00    0.00000000e+00  0.00000000e+00  0.00000000e+00 0
 8.57443333e+00  5.41032624e+00  9.55332108e+00    0.00000000e+00  0.00000000e+00  0.00000000e+00    0.00000000e+00  0.00000000e+00  0.00000000e+00 0
 8.82827591e+00  5.57025009e+00  8.62170897e+00    0.00000000e+00  0.00000000e+00  0.00000000e+00    0.00000000e+00  0.00000000e+00  0.00000000e+00 0
-8.72818584e+00  1.24332290e+00  5.93100285e+00    0.00000000e+00  0.00000000e+00  0.00000000e+00    0.00000000e+00  0.00000000e+00  0.00000000e+00 0
-8.57302489e+00  1.08529216e+00  6.80762523e+00    0.00000000e+00  0.00000000e+00  0.00000000e+00    0.00000000e+00  0.00000000e+00  0.00000000e+00 0
-8.79928970e+00  8.95930602e-01  7.66634647e+00    0.00000000e+00  0.00000000e+00  0.00000000e+00    0.00000000e+00  0.00000000e+00  0.00000000e+00 0
-2.93017897e+00 -3.13221359e+00  1.12487731e+01    0.00000000e+00  0.00000000e+00  0.00000000e+00    0.00000000e+00  0.00000000e+00  0.00000000e+00 0
-2.70742584e+00 -2.46006584e+00  1.05916140e+01    0.00000000e+00  0.00000000e+00  0.00000000e+00    0.00000000e+00  0.00000000e+00  0.00000000e+00 0
-2.40482191e+00 -2.23724206e+00  9.67070368e+00    0.00000000e+00  0.00000000e+00  0.00000000e+00    0.00000000e+00  0.00000000e+00  0.00000000e+00 0
-1.75509218e+00 -2.36977693e+00  5.91419811e+00    0.00000000e+00  0.00000000e+00  0.00000000e+00    0.00000000e+00  0.00000000e+00  0.00000000e+00 0
-1.44457398e+00 -2.59851933e+00  6.74579052e+00    0.00000000e+00  0.00000000e+00  0.00000000e+00    0.00000000e+00  0.00000000e+00  0.00000000e+00 0
-1.28853299e+00 -2.82106327e+00  7.66865905e+00    0.00000000e+00  0.00000000e+00  0.00000000e+00    0.00000000e+00  0.00000000e+00  0.00000000e+00 0
-6.24216306e+00  3.12918721e+00  5.39660389e+00    0.00000000e+00  0.00000000e+00  0.00000000e+00    0.00000000e+00  0.00000000e+00  0.00000000e+00 0
-6.48952308e+00  3.13060541e+00  6.41701558e+00    0.00000000e+00  0.00000000e+00  0.00000000e+00    0.00000000e+00  0.00000000e+00  0.00000000e+00 0
-6.52907814e+00  3.08035485e+00  7.36198585e+00    0.00000000e+00  0.00000000e+00  0.00000000e+00    0.00000000e+00  0.00000000e+00  0.00000000e+00 0
 2.21966579e-01 -5.56262074e-01  1.05260644e+01    0.00000000e+00  0.00000000e+00  0.00000000e+00    0.00000000e+00  0.00000000e+00  0.00000000e+00 0
 8.49749000e-02 -8.21492751e-01  9.52920816e+00    0.00000000e+00  0.00000000e+00  0.00000000e+00    0.00000000e+00  0.00000000e+00  0.00000000e+00 0
 1.42912961e-01 -7.74450458e-01  8.45288013e+00    0.00000000e+00  0.00000000e+00  0.00000000e+00    0.00000000e+00  0.00000000e+00  0.00000000e+00 0
-7.75012914e+00 -2.06492378e+00  1.04763854e+01    0.00000000e+00  0.00000000e+00  0.00000000e+00    0.00000000e+00  0.00000000e+00  0.00000000e+00 0
-7.77443171e+00 -2.27274658e+00  9.52345953e+00    0.00000000e+00  0.00000000e+00  0.00000000e+00    0.00000000e+00  0.00000000e+00  0.00000000e+00 0
-8.06242541e+00 -2.75952291e+00  8.68693492e+00    0.00000000e+00  0.00000000e+00  0.00000000e+00    0.00000000e+00  0.00000000e+00  0.00000000e+00 0
-7.60293359e+00  3.19576269e+00  1.00862399e+01    0.00000000e+00  0.00000000e+00  0.00000000e+00    0.00000000e+00  0.00000000e+00  0.00000000e+00 0
-7.31455168e+00  3.25777258e+00  9.11430357e+00    0.00000000e+00  0.00000000e+00  0.00000000e+00    0.00000000e+00  0.00000000e+00  0.00000000e+00 0
-7.34633950e+00  3.53462229e+00  8.24547322e+00    0.00000000e+00  0.00000000e+00  0.00000000e+00    0.00000000e+00  0.00000000e+00  0.00000000e+00 0
 4.26573163e+00 -6.97539754e+00  5.88510022e+00    0.00000000e+00  0.00000000e+00  0.00000000e+00    0.00000000e+00  0.00000000e+00  0.00000000e+00 0
 4.36928350e+00 -6.98878996e+00  6.88696199e+00    0.00000000e+00  0.00000000e+00  0.00000000e+00    0.00000000e+00  0.00000000e+00  0.00000000e+00 0
 4.48949874e+00 -6.84203417e+00  7.85929497e+00    0.00000000e+00  0.00000000e+00  0.00000000e+00    0.00000000e+00  0.00000000e+00  0.00000000e+00 0
 7.23969167e+00  1.32602936e+00  5.44334071e+00    0.00000000e+00  0.00000000e+00  0.00000000e+00    0.00000000e+00  0.00000000e+00  0.00000000e+00 0
 7.50457554e+00  1.28622152e+00  6.46759799e+00    0.00000000e+00  0.00000000e+00  0.00000000e+00    0.00000000e+00  0.00000000e+00  0.00000000e+00 0
 8.01369835e+00  1.14989169e+00  7.37573642e+00    0.00000000e+00  0.00000000e+00  0.00000000e+00    0.00000000e+00  0.00000000e+00  0.00000000e+00 0
-1.89125587e+00 -1.28679096e+00  5.63659218e+00    0.00000000e+00  0.00000000e+00  0.00000000e+00    0.00000000e+00  0.00000000e+00  0.00000000e+00 0
-1.35290584e+00 -1.04982019e+00  6.43717194e+00    0.00000000e+00  0.00000000e+00  0.00000000e+00    0.00000000e+00  0.00000000e+00  0.00000000e+00 0
-7.84911304e-01 -9.89791528e-01  7.21455481e+00    0.00000000e+00  0.00000000e+00  0.00000000e+00    0.00000000e+00  0.00000000e+00  0.00000000e+00 0
 1.93076396e+00  6.44814007e+00  5.42381365e+00    0.00000000e+00  0.00000000e+00  0.00000000e+00    0.00000000e+00  0.00000000e+00  0.00000000e+00 0
 2.09550018e+00  6.63092417e+00  6.39379921e+00    0.00000000e+00  0.00000000e+00  0.00000000e+00    0.00000000e+00  0.00000000e+00  0.00000000e+00 0
 1.78213090e+00  6.60823104e+00  7.27727298e+00    0.00000000e+00  0.00000000e+00  0.00000000e+00    0.00000000e+00  0.00000000e+00  0.00000000e+00 0
 1.83265521e+00 -8.00650605e+00  1.05728484e+01    0.00000000e+00  0.00000000e+00  0.00000000e+00    0.00000000e+00  0.00000000e+00  0.00000000e+00 0
 1.95753437e+00 -7.91708779e+00  9.63388551e+00    0.00000000e+00  0.00000000e+00  0.00000000e+00    0.00000000e+00  0.00000000e+00  0.00000000e+00 0
 2.22422492e+00 -7.61755881e+00  8.65581198e+00    0.00000000e+00  0.00000000e+00  0.00000000e+00    0.00000000e+00  0.00000000e+00  0.00000000e+00 0
 4.65024434e+00  4.85576469e+00  5.72639467e+00    0.00000000e+00  0.00000000e+00  0.00000000e+00    0.00000000e+00  0.00000000e+00  0.00000000e+00 0
 4.60933900e+00  5.25722923e+00  6.60477005e+00    0.00000000e+00  0.00000000e+00  0.00000000e+00    0.00000000e+00  0.00000000e+00  0.00000000e+00 0
 4.45244258e+00  5.84405793e+00  7.37201023e+00    0.00000000e+00  0.00000000e+00  0.00000000e+00    0.00000000e+00  0.00000000e+00  0.00000000e+00 0
 1.88320769e+00  3.40348345e-01  5.44677807e+00    0.00000000e+00  0.00000000e+00  0.00000000e+00    0.00000000e+00  0.00000000e+00  0.00000000e+00 0
 1.77197586e+00  1.29593269e-01  6.35728108e+00    0.00000000e+00  0.00000000e+00  0.00000000e+00    0.00000000e+00  0.00000000e+00  0.00000000e+00 0
 1.82531126e+00 -1.46210859e-01  7.29145571e+00    0.00000000e+00  0.00000000e+00  0.00000000e+00    0.00000000e+00  0.00000000e+00  0.00000000e+00 0
-5.63303717e+00 -6.98074391e+00  8.69337686e+00    0.00000000e+00  0.00000000e+00  0.00000000e+00    0.00000000e+00  0.00000000e+00  0.00000000e+00 0
-6.44393214e+00 -7.62954224e+00  8.79456329e+00    0.00000000e+00  0.00000000e+00  0.00000000e+00    0.00000000e+00  0.00000000e+00  0.00000000e+00 0
-7.33880801e+00 -8.05922461e+00  8.40914162e+00    0.00000000e+00  0.00000000e+00  0.00000000e+00    0.00000000e+00  0.00000000e+00  0.00000000e+00 0
-2.08446551e+00  3.04043034e-01  1.03703850e+01    0.00000000e+00  0.00000000e+00  0.00000000e+00    0.00000000e+00  0.00000000e+00  0.00000000e+00 0
-2.47253581e+00  5.74040811e-01  9.56168203e+00    0.00000000e+00  0.00000000e+00  0.00000000e+00    0.00000000e+00  0.00000000e+00  0.00000000e+00 0
-3.03794009e+00  6.02383774e-01  8.76381964e+00    0.00000000e+00  0.00000000e+00  0.00000000e+00    0.00000000e+00  0.00000000e+00  0.00000000e+00 0
-5.85241883e+00 -4.35228174e+00  7.95645508e+00    0.00000000e+00  0.00000000e+00  0.00000000e+00    0.00000000e+00  0.00000000e+00  0.00000000e+00 0
-6.69145189e+00 -3.77433952e+00  7.76510815e+00    0.00000000e+00  0.00000000e+00  0.00000000e+00    0.00000000e+00  0.00000000e+00  0.00000000e+00 0
-7.42944457e+00 -3.22537951e+00  7.44896413e+00    0.00000000e+00  0.00000000e+00  0.00000000e+00    0.00000000e+00  0.00000000e+00  0.00000000e+00 0
 7.04045664e+00  8.14041522e+00  5.62188782e+00    0.00000000e+00  0.00000000e+00  0.00000000e+00    0.00000000e+00  0.00000000e+00  0.00000000e+00 0
 6.99846057e+00  7.94872662e+00  6.54569368e+00    0.00000000e+00  0.00000000e+00  0.00000000e+00    0.00000000e+00  0.00000000e+00  0.00000000e+00 0
 7.01247398e+00  7.60519785e+00  7.51475247e+00    0.00000000e+00  0.00000000e+00  0.00000000e+00    0.00000000e+00  0.00000000e+00  0.00000000e+00 0
-7.09685279e+00 -3.59739927e+00  1.01550920e+01    0.00000000e+00  0.00000000e+00  0.00000000e+00    0.00000000e+00  0.00000000e+00  0.00000000e+00 0
-7.55353412e+00 -3.54976305e+00  9.20400737e+00    0.00000000e+00  0.00000000e+00  0.00000000e+00    0.00000000e+00  0.00000000e+00  0.00000000e+00 0
-7.85812606e+00 -3.76044830e+00  8.31597016e+00    0.00000000e+00  0.00000000e+00  0.00000000e+00    0.00000000e+00  0.00000000e+00  0.00000000e+00 0
-1.07425992e+00 -6.34861635e+00  1.07298033e+01    0.00000000e+00  0.00000000e+00  0.00000000e+00    0.00000000e+00  0.00000000e+00  0.00000000e+00 0
-8.84045562e-01 -6.31189619e+00  9.79602692e+00    0.00000000e+00  0.00000000e+00  0.00000000e+00    0.00000000e+00  0.00000000e+00  0.00000000e+00 0
-4.43475577e-01 -6.23750651e+00  8.91190497e+00    0.00000000e+00  0.00000000e+00  0.00000000e+00    0.00000000e+00  0.00000000e+00  0.00000000e+00 0
 8.77645557e+00  6.33680982e+00  1.00058599e+01    0.00000000e+00  0.00000000e+00  0.00000000e+00    0.00000000e+00  0.00000000e+00  0.00000000e+00 0
 8.57311628e+00  6.40631425e+00  9.06951753e+00    0.00000000e+00  0.00000000e+00  0.00000000e+00    0.00000000e+00  0.00000000e+00  0.00000000e+00 0
 8.21679215e+00  6.25804440e+00  8.14526300e+00    0.00000000e+00  0.00000000e+00  0.00000000e+00    0.00000000e+00  0.00000000e+00  0.00000000e+00 0
-8.29038321e+00 -6.22708051e+00  6.73987214e+00    0.00000000e+00  0.00000000e+00  0.00000000e+00    0.00000000e+00  0.00000000e+00  0.00000000e+00 0
-8.81563879e+00 -6.54832481e+00  7.37962953e+00    0.00000000e+00  0.00000000e+00  0.00000000e+00    0.00000000e+00  0.00000000e+00  0.00000000e+00 0
 8.30676537e+00 -6.93166146e+00  7.97011312e+00    0.00000000e+00  0.00000000e+00  0.00000000e+00    0.00000000e+00  0.00000000e+00  0.00000000e+00 0
-5.71719657e+00  4.78139934e+00  5.73048032e+00    0.00000000e+00  0.00000000e+00  0.00000000e+00    0.00000000e+00  0.00000000e+00  0.00000000e+00 0
-5.99894785e+00  4.98982000e+00  6.66484108e+00    0.00000000e+00  0.00000000e+00  0.00000000e+00    0.00000000e+00  0.00000000e+00  0.00000000e+00 0
-6.06215728e+00  4.99012092e+00  7.59323942e+00    0.00000000e+00  0.00000000e+00  0.00000000e+00    0.00000000e+00  0.00000000e+00  0.00000000e+00 0
 2.94535381e+00 -8.41703429e+00  6.24161415e+00    0.00000000e+00  0.00000000e+00  0.00000000e+00    0.00000000e+00  0.00000000e+00  0.00000000e+00 0
 2.70274867e+00 -8.38091393e+00  7.17396706e+00    0.00000000e+00  0.00000000e+00  0.00000000e+00    0.00000000e+00  0.00000000e+00  0.00000000e+00 0
 2.96957373e+00 -8.49525660e+00  8.09967957e+00    0.00000000e+00  0.00000000e+00  0.00000000e+00    0.00000000e+00  0.00000000e+00  0.00000000e+00 0
 8.54736427e+00 -7.62820885e+00  9.78400077e+00    0.00000000e+00  0.00000000e+00  0.00000000e+00    0.00000000e+00  0.00000000e+00  0.00000000e+00 0
 8.40986174e+00 -7.63981976e+00  8.85881316e+00    0.00000000e+00  0.00000000e+00  0.00000000e+00    0.00000000e+00  0.00000000e+00  0.00000000e+00 0
-8.72448497e+00 -7.64078068e+00  8.02297590e+00    0.00000000e+00  0.00000000e+00  0.00000000e+00    0.00000000e+00  0.00000000e+00  0.00000000e+00 0
-3.15814192e+00 -5.66977552e+00  7.49016301e+00    0.00000000e+00  0.00000000e+00  0.00000000e+00    0.00000000e+00  0.00000000e+00  0.00000000e+00 0
-2.39806497e+00 -5.11047681e+00  7.83307663e+00    0.00000000e+00  0.00000000e+00  0.00000000e+00    0.00000000e+00  0.00000000e+00  0.00000000e+00 0
-1.58173881e+00 -4.61464903e+00  7.96421359e+00    0.00000000e+00  0.00000000e+00  0.00000000e+00    0.00000000e+00  0.00000000e+00  0.00000000e+00 0
 6.58641840e+00  6.24369899e+00  1.11140567e+01    0.00000000e+00  0.00000000e+00  0.00000000e+00    0.00000000e+00  0.00000000e+00  0.00000000e+00 0
 6.57462451e+00  6.11470928e+00  1.00879538e+01    0.00000000e+00  0.00000000e+00  0.00000000e+00    0.00000000e+00  0.00000000e+00  0.00000000e+00 0
 6.52964208e+00  6.05382679e+00  9.06952843e+00    0.00000000e+00  0.00000000e+00  0.00000000e+00    0.00000000e+00  0.00000000e+00  0.00000000e+00 0
 6.15038073e+00 -5.84225597e+00  5.77816319e+00    0.00000000e+00  0.00000000e+00  0.00000000e+00    0.00000000e+00  0.00000000e+00  0.00000000e+00 0
 6.22046112e+00 -5.89500400e+00  6.80568768e+00    0.00000000e+00  0.00000000e+00  0.00000000e+00    0.00000000e+00  0.00000000e+00  0.00000000e+00 0
 6.48452559e+00 -5.85600540e+00  7.71460150e+00    0.00000000e+00  0.00000000e+00  0.00000000e+00    0.00000000e+00  0.00000000e+00  0.00000000e+00 0
-3.38668633e-01 -8.41514530e+00  1.03006240e+01    0.00000000e+00  0.00000000e+00  0.00000000e+00    0.00000000e+00  0.00000000e+00  0.00000000e+00 0
-5.48298005e-01 -8.73025302e+00  9.30815065e+00    0.00000000e+00  0.00000000e+00  0.00000000e+00    0.00000000e+00  0.00000000e+00  0.00000000e+00 0
-4.88560228e-01  8.50114132e+00  8.57788243e+00    0.00000000e+00  0.00000000e+00  0.00000000e+00    0.00000000e+00  0.00000000e+00  0.00000000e+00 0
-8.68294030e+00  4.98728872e+00  5.50600543e+00    0.00000000e+00  0.00000000e+00  0.00000000e+00    0.00000000e+00  0.00000000e+00  0.00000000e+00 0
-8.71376668e+00  4.68683963e+00  6.38850072e+00    0.00000000e+00  0.00000000e+00  0.00000000e+00    0.00000000e+00  0.00000000e+00  0.00000000e+00 0
-8.64431053e+00  4.54492754e+00  7.34836559e+00    0.00000000e+00  0.00000000e+00  0.00000000e+00    0.00000000e+00  0.00000000e+00  0.00000000e+00 0
 4.56574524e+00 -1.94555627e+00  1.00243228e+01    0.00000000e+00  0.00000000e+00  0.00000000e+00    0.00000000e+00  0.00000000e+00  0.00000000e+00 0
 4.10782771e+00 -2.27388125e+00  9.21718018e+00    0.00000000e+00  0.00000000e+00  0.00000000e+00    0.00000000e+00  0.00000000e+00  0.00000000e+00 0
 3.91541386e+00 -2.56009925e+00  8.30918571e+00    0.00000000e+00  0.00000000e+00  0.00000000e+00    0.00000000e+00  0.00000000e+00  0.00000000e+00 0
-4.94726241e+00 -6.31244181e-01  5.60920946e+00    0.00000000e+00  0.00000000e+00  0.00000000e+00    0.00000000e+00  0.00000000e+00  0.00000000e+00 0
-5.00872562e+00 -5.22944209e-01  6.55621994e+00    0.00000000e+00  0.00000000e+00  0.00000000e+00    0.00000000e+00  0.00000000e+00  0.00000000e+00 0
-5.05376256e+00 -3.39731989e-01  7.50994197e+00    0.00000000e+00  0.00000000e+00  0.00000000e+00    0.00000000e+00  0.00000000e+00  0.00000000e+00 0
 7.37117772e-01 -8.44048584e+00  1.05053391e+01    0.00000000e+00  0.00000000e+00  0.00000000e+00    0.00000000e+00  0.00000000e+00  0.00000000e+00 0
 1.13486930e+00 -8.40329328e+00  9.64690842e+00    0.00000000e+00  0.00000000e+00  0.00000000e+00    0.00000000e+00  0.00000000e+00  0.00000000e+00 0
 1.32500772e+00 -8.16417217e+00  8.67503448e+00    0.00000000e+00  0.00000000e+00  0.00000000e+00    0.00000000e+00  0.00000000e+00  0.00000000e+00 0
 6.14199418e+00  3.42907848e+00  5.45526025e+00    0.00000000e+00  0.00000000e+00  0.00000000e+00    0.00000000e+00  0.00000000e+00  0.00000000e+00 0
 5.97332944e+00  3.48828055e+00  6.36295768e+00    0.00000000e+00  0.00000000e+00  0.00000000e+00    0.00000000e+00  0.00000000e+00  0.00000000e+00 0
 6.26254326e+00  3.89091837e+00  7.19451295e+00    0.00000000e+00  0.00000000e+00  0.00000000e+00    0.00000000e+00  0.00000000e+00  0.00000000e+00 0
 6.25823702e+00 -2.24947125e+00  9.54331974e+00    0.00000000e+00  0.00000000e+00  0.00000000e+00    0.00000000e+00  0.00000000e+00  0.00000000e+00 0
 6.79707214e+00 -2.10459853e+00  8.71653679e+00    0.00000000e+00  0.00000000e+00  0.00000000e+00    0.00000000e+00  0.00000000e+00  0.00000000e+00 0
 7.48676545e+00 -2.05915152e+00  8.03519669e+00    0.00000000e+00  0.00000000e+00  0.00000000e+00    0.00000000e+00  0.00000000e+00  0.00000000e+00 0
-1.84529046e+00  3.20889644e+00  1.00358166e+01    0.00000000e+00  0.00000000e+00  0.00000000e+00    0.00000000e+00  0.00000000e+00  0.00000000e+00 0
-1.68451327e+00  3.09109102e+00  9.08907648e+00    0.00000000e+00  0.00000000e+00  0.00000000e+00    0.00000000e+00  0.00000000e+00  0.00000000e+00 0
-1.64934697e+00  2.88625970e+00  8.08679923e+00    0.00000000e+00  0.00000000e+00  0.00000000e+00    0.00000000e+00  0.00000000e+00  0.00000000e+00 0
 1.45715388e+00  6.01314179e+00  1.01783692e+01    0.00000000e+00  0.00000000e+00  0.00000000e+00    0.00000000e+00  0.00000000e+00  0.00000000e+00 0
 1.70595509e+00  6.06795858e+00  9.20744644e+00    0.00000000e+00  0.00000000e+00  0.00000000e+00    0.00000000e+00  0.00000000e+00  0.00000000e+00 0
 1.82362686e+00  6.36474108e+00  8.35694251e+00    0.00000000e+00  0.00000000e+00  0.00000000e+00    0.00000000e+00  0.00000000e+00  0.00000000e+00 0
-5.22228131e+00  4.85132595e+00  1.02637444e+01    0.00000000e+00  0.00000000e+00  0.00000000e+00    0.00000000e+00  0.00000000e+00  0.00000000e+00 0
-4.88986756e+00  5.01006178e+00  9.37020222e+00    0.00000000e+00  0.00000000e+00  0.00000000e+00    0.00000000e+00  0.00000000e+00  0.00000000e+00 0
-4.56830253e+00  5.40163842e+00  8.54266641e+00    0.00000000e+00  0.00000000e+00  0.00000000e+00    0.00000000e+00  0.00000000e+00  0.00000000e+00 0
 2.24450342e+00 -1.07538075e+00  9.97910345e+00    0.00000000e+00  0.00000000e+00  0.00000000e+00    0.00000000e+00  0.00000000e+00  0.00000000e+00 0
 2.27930645e+00 -1.32673179e+00  8.96866113e+00    0.00000000e+00  0.00000000e+00  0.00000000e+00    0.00000000e+00  0.00000000e+00  0.00000000e+00 0
 2.19560519e+00 -1.23833044e+00  8.00752975e+00    0.00000000e+00  0.00000000e+00  0.00000000e+00    0.00000000e+00  0.00000000e+00  0.00000000e+00 0
 4.51697097e+00 -8.22720440e+00  6.40806487e+00    0.00000000e+00  0.00000000e+00  0.00000000e+00    0.00000000e+00  0.00000000e+00  0.00000000e+00 0
 4.45329243e+00 -8.52114039e+00  7.33012048e+00    0.00000000e+00  0.00000000e+00  0.00000000e+00    0.00000000e+00  0.00000000e+00  0.00000000e+00 0
 4.70350458e+00 -8.74078779e+00  8.24257707e+00    0.00000000e+00  0.00000000e+00  0.00000000e+00    0.00000000e+00  0.00000000e+00  0.00000000e+00 0
 3.67778334e+00  1.92687960e+00  4.70813610e+00    0.00000000e+00  0.00000000e+00  0.00000000e+00    0.00000000e+00  0.00000000e+00  0.00000000e+00 0
 3.52331328e+00  2.11160843e+00  5.65198158e+00    0.00000000e+00  0.00000000e+00  0.00000000e+00    0.00000000e+00  0.00000000e+00  0.00000000e+00 0
 3.32456961e+00  1.94189765e+00  6.57002690e+00    0.00000000e+00  0.00000000e+00  0.00000000e+00    0.00000000e+00  0.00000000e+00  0.00000000e+00 0
-5.17233650e+00 -5.45041222e-01  1.01970422e+01    0.00000000e+00  0.00000000e+00  0.00000000e+00    0.00000000e+00  0.00000000e+00  0.00000000e+00 0
-5.07549796e+00 -2.02032582e-01  9.27456650e+00    0.00000000e+00  0.00000000e+00  0.00000000e+00    0.00000000e+00  0.00000000e+00  0.00000000e+00 0
-4.94846432e+00  3.07207595e-01  8.33754243e+00    0.00000000e+00  0.00000000e+00  0.00000000e+00    0.00000000e+00  0.00000000e+00  0.00000000e+00 0
-2.85040797e+00 -4.31673505e+00  6.38053142e+00    0.00000000e+00  0.00000000e+00  0.00000000e+00    0.00000000e+00  0.00000000e+00  0.00000000e+00 0
-2.53151969e+00 -3.90136565e+00  7.30605358e+00    0.00000000e+00  0.00000000e+00  0.00000000e+00    0.00000000e+00  0.00000000e+00  0.00000000e+00 0
-2.01462313e+00 -3.48834925e+00  7.96046796e+00    0.00000000e+00  0.00000000e+00  0.00000000e+00    0.00000000e+00  0.00000000e+00  0.00000000e+00 0
-3.53429784e-01  4.99782563e+00  5.13104319e+00    0.00000000e+00  0.00000000e+00  0.00000000e+00    0.00000000e+00  0.00000000e+00  0.00000000e+00 0
-8.73891585e-02  4.60369712e+00  5.93979519e+00    0.00000000e+00  0.00000000e+00  0.00000000e+00    0.00000000e+00  0.00000000e+00  0.00000000e+00 0
 1.68086051e-01  4.59419920e+00  6.88095697e+00    0.00000000e+00  0.00000000e+00  0.00000000e+00    0.00000000e+00  0.00000000e+00  0.00000000e+00 0
 6.09924659e+00  7.02729605e+00  5.81938603e+00    0.00000000e+00  0.00000000e+00  0.00000000e+00    0.00000000e+00  0.00000000e+00  0.00000000e+00 0
 6.12731466e+00  6.87517486e+00  6.75675645e+00    0.00000000e+00  0.00000000e+00  0.00000000e+00    0.00000000e+00  0.00000000e+00  0.00000000e+00 0
 6.11571515e+00  6.76852014e+00  7.74450866e+00    0.00000000e+00  0.00000000e+00  0.00000000e+00    0.00000000e+00  0.00000000e+00  0.00000000e+00 0
 5.26801207e+00 -3.37550394e+00  5.74496566e+00    0.00000000e+00  0.00000000e+00  0.00000000e+00    0.00000000e+00  0.00000000e+00  0.00000000e+00 0
 4.89519412e+00 -3.13330167e+00  6.61001173e+00    0.00000000e+00  0.00000000e+00  0.00000000e+00    0.00000000e+00  0.00000000e+00  0.00000000e+00 0
 4.47957367e+00 -2.73509055e+00  7.33466868e+00    0.00000000e+00  0.00000000e+00  0.00000000e+00    0.00000000e+00  0.00000000e+00  0.00000000e+00 0
 3.61030142e+00 -8.50377508e+00  1.08717957e+01    0.00000000e+00  0.00000000e+00  0.00000000e+00    0.00000000e+00  0.00000000e+00  0.00000000e+00 0
 3.91549958e+00 -8.30993491e+00  9.92297386e+00    0.00000000e+00  0.00000000e+00  0.00000000e+00    0.00000000e+00  0.00000000e+00  0.00000000e+00 0
 3.96237156e+00 -8.48378508e+00  8.92318344e+00    0.00000000e+00  0.00000000e+00  0.00000000e+00    0.00000000e+00  0.00000000e+00  0.00000000e+00 0
-4.30951713e+00  6.70191955e+00  5.78405118e+00    0.00000000e+00  0.00000000e+00  0.00000000e+00    0.00000000e+00  0.00000000e+00  0.00000000e+00 0
-4.46533949e+00  6.69568836e+00  6.66217240e+00    0.00000000e+00  0.00000000e+00  0.00000000e+00    0.00000000e+00  0.00000000e+00  0.00000000e+00 0
-4.67929198e+00  6.61593851e+00  7.70516881e+00    0.00000000e+00  0.00000000e+00  0.00000000e+00    0.00000000e+00  0.00000000e+00  0.00000000e+00 0
 6.56292933e+00 -7.78661021e+00  1.07878233e+01    0.00000000e+00  0.00000000e+00  0.00000000e+00    0.00000000e+00  0.00000000e+00  0.00000000e+00 0
 6.25351499e+00 -7.70631639e+00  9.95273043e+00    0.00000000e+00  0.00000000e+00  0.00000000e+00    0.00000000e+00  0.00000000e+00  0.00000000e+00 0
 5.97180603e+00 -7.74364032e+00  8.95716360e+00    0.00000000e+00  0.00000000e+00  0.00000000e+00    0.00000000e+00  0.00000000e+00  0.00000000e+00 0
-8.69953533e+00 -3.13700297e+00  1.06425055e+01    0.00000000e+00  0.00000000e+00  0.00000000e+00    0.00000000e+00  0.00000000e+00  0.00000000e+00 0
-8.70794146e+00 -2.97863030e+00  9.73336781e+00    0.00000000e+00  0.00000000e+00  0.00000000e+00    0.00000000e+00  0.00000000e+00  0.00000000e+00 0
 8.72313172e+00 -3.04636508e+00  8.78872206e+00    0.00000000e+00  0.00000000e+00  0.00000000e+00    0.00000000e+00  0.00000000e+00  0.00000000e+00 0
-2.88793664e+00  7.16493416e+00  5.90169580e+00    0.00000000e+00  0.00000000e+00  0.00000000e+00    0.00000000e+00  0.00000000e+00  0.00000000e+00 0
-2.82587149e+00  7.12572337e+00  6.91079526e+00    0.00000000e+00  0.00000000e+00  0.00000000e+00    0.00000000e+00  0.00000000e+00  0.00000000e+00 0
-2.86150971e+00  6.62516108e+00  7.75950108e+00    0.00000000e+00  0.00000000e+00  0.00000000e+00    0.00000000e+00  0.00000000e+00  0.00000000e+00 0
 4.48591749e+00  8.49493764e+00  6.12835959e+00    0.00000000e+00  0.00000000e+00  0.00000000e+00    0.00000000e+00  0.00000000e+00  0.00000000e+00 0
 4.64018999e+00  8.21019261e+00  7.05290180e+00    0.00000000e+00  0.00000000e+00  0.00000000e+00    0.00000000e+00  0.00000000e+00  0.00000000e+00 0
 4.78428998e+00  8.09166085e+00  7.99526399e+00    0.00000000e+00  0.00000000e+00  0.00000000e+00    0.00000000e+00  0.00000000e+00  0.00000000e+00 0
-4.46391799e+00 -3.83945432e+00  9.20243405e+00    0.00000000e+00  0.00000000e+00  0.00000000e+00    0.00000000e+00  0.00000000e+00  0.00000000e+00 0
-3.74587572e+00 -3.38661795e+00  8.68421834e+00    0.00000000e+00  0.00000000e+00  0.00000000e+00    0.00000000e+00  0.00000000e+00  0.00000000e+00 0
-3.20745850e+00 -3.14207602e+00  8.01545151e+00    0.00000000e+00  0.00000000e+00  0.00000000e+00    0.00000000e+00  0.00000000e+00  0.00000000e+00 0
-5.36981511e+00 -3.75556485e+00  9.79544038e+00    0.00000000e+00  0.00000000e+00  0.00000000e+00    0.00000000e+00  0.00000000e+00  0.00000000e+00 0
-5.18959852e+00 -3.06465809e+00  9.09076976e+00    0.00000000e+00  0.00000000e+00  0.00000000e+00    0.00000000e+00  0.00000000e+00  0.00000000e+00 0
-5.35665538e+00 -2.22065974e+00  8.41334493e+00    0.00000000e+00  0.00000000e+00  0.00000000e+00    0.00000000e+00  0.00000000e+00  0.00000000e+00 0
-7.44961420e+00  5.63348710e+00  9.98839728e+00    0.00000000e+00  0.00000000e+00  0.00000000e+00    0.00000000e+00  0.00000000e+00  0.00000000e+00 0
-7.34912540e+00  5.59339264e+00  9.10496028e+00    0.00000000e+00  0.00000000e+00  0.00000000e+00    0.00000000e+00  0.00000000e+00  0.00000000e+00 0
-7.01317607e+00  6.02594900e+00  8.24229539e+00    0.00000000e+00  0.00000000e+00  0.00000000e+00    0.00000000e+00  0.00000000e+00  0.00000000e+00 0
-8.40163787e+00  6.44136111e-01  9.70334122e+00    0.00000000e+00  0.00000000e+00  0.00000000e+00    0.00000000e+00  0.00000000e+00  0.00000000e+00 0
-8.12056380e+00  4.71537914e-01  8.81910340e+00    0.00000000e+00  0.00000000e+00  0.00000000e+00    0.00000000e+00  0.00000000e+00  0.00000000e+00 0
-7.93056148e+00  3.99331715e-01  7.85812584e+00    0.00000000e+00  0.00000000e+00  0.00000000e+00    0.00000000e+00  0.00000000e+00  0.00000000e+00 0
-2.32804538e+00 -7.03510045e+00  6.30349586e+00    0.00000000e+00  0.00000000e+00  0.00000000e+00    0.00000000e+00  0.00000000e+00  0.00000000e+00 0
-2.25453321e+00 -7.71397573e+00  7.11168205e+00    0.00000000e+00  0.00000000e+00  0.00000000e+00    0.00000000e+00  0.00000000e+00  0.00000000e+00 0
-2.25221315e+00 -8.14499070e+00  8.04976733e+00    0.00000000e+00  0.00000000e+00  0.00000000e+00    0.00000000e+00  0.00000000e+00  0.00000000e+00 0
-6.21184253e+00 -2.64362378e+00  9.61255645e+00    0.00000000e+00  0.00000000e+00  0.00000000e+00    0.00000000e+00  0.00000000e+00  0.00000000e+00 0
-6.65689295e+00 -2.07053753e+00  8.96338440e+00    0.00000000e+00  0.00000000e+00  0.00000000e+00    0.00000000e+00  0.00000000e+00  0.00000000e+00 0
-7.36899837e+00 -1.63138727e+00  8.40346327e+00    0.00000000e+00  0.00000000e+00  0.00000000e+00    0.00000000e+00  0.00000000e+00  0.00000000e+00 0
-2.19598288e+00 -8.48935412e+00  5.36138350e+00    0.00000000e+00  0.00000000e+00  0.00000000e+00    0.00000000e+00  0.00000000e+00  0.00000000e+00 0
-2.11113560e+00 -8.48166000e+00  6.31643550e+00    0.00000000e+00  0.00000000e+00  0.00000000e+00    0.00000000e+00  0.00000000e+00  0.00000000e+00 0
-2.29794986e+00 -8.87084913e+00  7.20036980e+00    0.00000000e+00  0.00000000e+00  0.00000000e+00    0.00000000e+00  0.00000000e+00  0.00000000e+00 0
 7.64990223e+00 -3.60365601e+00  6.42964540e+00    0.00000000e+00  0.00000000e+00  0.00000000e+00    0.00000000e+00  0.00000000e+00  0.00000000e+00 0
 7.28689825e+00 -3.23713914e+00  7.19912631e+00    0.00000000e+00  0.00000000e+00  0.00000000e+00    0.00000000e+00  0.00000000e+00  0.00000000e+00 0
 7.05448033e+00 -2.96740575e+00  8.05101425e+00    0.00000000e+00  0.00000000e+00  0.00000000e+00    0.00000000e+00  0.00000000e+00  0.00000000e+00 0
 5.73102872e+00  4.01639061e+00  1.01022377e+01    0.00000000e+00  0.00000000e+00  0.00000000e+00    0.00000000e+00  0.00000000e+00  0.00000000e+00 0
 6.05125593e+00  4.46015743e+00  9.23104961e+00    0.00000000e+00  0.00000000e+00  0.00000000e+00    0.00000000e+00  0.00000000e+00  0.00000000e+00 0
 6.52587505e+00  5.00169139e+00  8.63560126e+00    0.00000000e+00  0.00000000e+00  0.00000000e+00    0.00000000e+00  0.00000000e+00  0.00000000e+00 0
-1.51436930e+00  2.29140230e+00  1.04759771e+01    0.00000000e+00  0.00000000e+00  0.00000000e+00    0.00000000e+00  0.00000000e+00  0.00000000e+00 0
-1.30002466e+00  2.14157606e+00  9.55674182e+00    0.00000000e+00  0.00000000e+00  0.00000000e+00    0.00000000e+00  0.00000000e+00  0.00000000e+00 0
-1.15002145e+00  2.15126458e+00  8.60700985e+00    0.00000000e+00  0.00000000e+00  0.00000000e+00    0.00000000e+00  0.00000000e+00  0.00000000e+00 0
 8.65250834e+00  2.40006166e+00  9.43596071e+00    0.00000000e+00  0.00000000e+00  0.00000000e+00    0.00000000e+00  0.00000000e+00  0.00000000e+00 0
 8.77697582e+00  2.53153631e+00  8.51869179e+00    0.00000000e+00  0.00000000e+00  0.00000000e+00    0.00000000e+00  0.00000000e+00  0.00000000e+00 0
 8.80269521e+00  2.97311736e+00  7.68870804e+00    0.00000000e+00  0.00000000e+00  0.00000000e+00    0.00000000e+00  0.00000000e+00  0.00000000e+00 0
 3.82757931e+00  6.16055219e+00  1.02115717e+01    0.00000000e+00  0.00000000e+00  0.00000000e+00    0.00000000e+00  0.00000000e+00  0.00000000e+00 0
 3.76604724e+00  6.46862610e+00  9.21058630e+00    0.00000000e+00  0.00000000e+00  0.00000000e+00    0.00000000e+00  0.00000000e+00  0.00000000e+00 0
 3.93168683e+00  6.75177431e+00  8.28298899e+00    0.00000000e+00  0.00000000e+00  0.00000000e+00    0.00000000e+00  0.00000000e+00  0.00000000e+00 0
-3.50370069e+00 -7.68664602e+00  6.30274087e+00    0.00000000e+00  0.00000000e+00  0.00000000e+00    0.00000000e+00  0.00000000e+00  0.00000000e+00 0
-3.13524160e+00 -8.26514084e+00  7.03041095e+00    0.00000000e+00  0.00000000e+00  0.00000000e+00    0.00000000e+00  0.00000000e+00  0.00000000e+00 0
-3.19347471e+00 -8.86798622e+00  7.77125641e+00    0.00000000e+00  0.00000000e+00  0.00000000e+00    0.00000000e+00  0.00000000e+00  0.00000000e+00 0
 2.86170784e+00 -6.68410269e+00  1.10193545e+01    0.00000000e+00  0.00000000e+00  0.00000000e+00    0.00000000e+00  0.00000000e+00  0.00000000e+00 0
 3.14981588e+00 -6.33632871e+00  1.01254660e+01    0.00000000e+00  0.00000000e+00  0.00000000e+00    0.00000000e+00  0.00000000e+00  0.00000000e+00 0
 3.55559520e+00 -6.14259269e+00  9.28638638e+00    0.00000000e+00  0.00000000e+00  0.00000000e+00    0.00000000e+00  0.00000000e+00  0.00000000e+00 0
 6.25374986e+00 -4.57356924e+00  6.01031268e+00    0.00000000e+00  0.00000000e+00  0.00000000e+00    0.00000000e+00  0.00000000e+00  0.00000000e+00 0
 6.20902180e+00 -4.68651258e+00  6.96919773e+00    0.00000000e+00  0.00000000e+00  0.00000000e+00    0.00000000e+00  0.00000000e+00  0.00000000e+00 0
 6.17184235e+00 -4.85159325e+00  7.90416226e+00    0.00000000e+00  0.00000000e+00  0.00000000e+00    0.00000000e+00  0.00000000e+00  0.00000000e+00 0
 8.72501724e+00 -4.78881098e+00  5.87874671e+00    0.00000000e+00  0.00000000e+00  0.00000000e+00    0.00000000e+00  0.00000000e+00  0.00000000e+00 0
 8.13085307e+00 -4.51177031e+00  6.62748949e+00    0.00000000e+00  0.00000000e+00  0.00000000e+00    0.00000000e+00  0.00000000e+00  0.00000000e+00 0
 7.83781009e+00 -4.15999948e+00  7.46567665e+00    0.00000000e+00  0.00000000e+00  0.00000000e+00    0.00000000e+00  0.00000000e+00  0.00000000e+00 0
-1.76466045e+00 -8.17714812e-01  1.05482063e+01    0.00000000e+00  0.00000000e+00  0.00000000e+00    0.00000000e+00  0.00000000e+00  0.00000000e+00 0
-1.85029476e+00 -1.31106911e+00  9.72721010e+00    0.00000000e+00  0.00000000e+00  0.00000000e+00    0.00000000e+00  0.00000000e+00  0.00000000e+00 0
-1.62448664e+00 -1.47995451e+00  8.71732771e+00    0.00000000e+00  0.00000000e+00  0.00000000e+00    0.00000000e+00  0.00000000e+00  0.00000000e+00 0
 4.77582397e+00  2.06020823e-01  5.43902033e+00    0.00000000e+00  0.00000000e+00  0.00000000e+00    0.00000000e+00  0.00000000e+00  0.00000000e+00 0
 4.55687752e+00  1.12795792e-01  6.49986775e+00    0.00000000e+00  0.00000000e+00  0.00000000e+00    0.00000000e+00  0.00000000e+00  0.00000000e+00 0
 4.46240458e+00  2.64472247e-01  7.45030619e+00    0.00000000e+00  0.00000000e+00  0.00000000e+00    0.00000000e+00  0.00000000e+00  0.00000000e+00 0
 4.10381987e-01  3.29686345e+00  1.02860064e+01    0.00000000e+00  0.00000000e+00  0.00000000e+00    0.00000000e+00  0.00000000e+00  0.00000000e+00 0
 4.81798921e-01  3.18402058e+00  9.38594085e+00    0.00000000e+00  0.00000000e+00  0.00000000e+00    0.00000000e+00  0.00000000e+00  0.00000000e+00 0
 4.04442413e-01  3.13178906e+00  8.31186120e+00    0.00000000e+00  0.00000000e+00  0.00000000e+00    0.00000000e+00  0.00000000e+00  0.00000000e+00 0
 2.16879336e+00 -1.54060101e+00  5.15793022e+00    0.00000000e+00  0.00000000e+00  0.00000000e+00    0.00000000e+00  0.00000000e+00  0.00000000e+00 0
 2.18159568e+00 -1.47943422e+00  6.13102717e+00    0.00000000e+00  0.00000000e+00  0.00000000e+00    0.00000000e+00  0.00000000e+00  0.00000000e+00 0
 2.41305088e+00 -1.75482358e+00  6.98449068e+00    0.00000000e+00  0.00000000e+00  0.00000000e+00    0.00000000e+00  0.00000000e+00  0.00000000e+00 0
 3.37736162e+00 -5.08211159e+00  1.06740817e+01    0.00000000e+00  0.00000000e+00  0.00000000e+00    0.00000000e+00  0.00000000e+00  0.00000000e+00 0
 3.49638291e+00 -5.03581477e+00  9.75615688e+00    0.00000000e+00  0.00000000e+00  0.00000000e+00    0.00000000e+00  0.00000000e+00  0.00000000e+00 0
 3.82673738e+00 -5.17734201e+00  8.81126671e+00    0.00000000e+00  0.00000000e+00  0.00000000e+00    0.00000000e+00  0.00000000e+00  0.00000000e+00 0
 3.15765473e+00  8.25027701e+00  6.09079284e+00    0.00000000e+00  0.00000000e+00  0.00000000e+00    0.00000000e+00  0.00000000e+00  0.00000000e+00 0
 2.88844468e+00  8.34849202e+00  6.99411185e+00    0.00000000e+00  0.00000000e+00  0.00000000e+00    0.00000000e+00  0.00000000e+00  0.00000000e+00 0
 2.57232221e+00  8.32275111e+00  7.93558232e+00    0.00000000e+00  0.00000000e+00  0.00000000e+00    0.00000000e+00  0.00000000e+00  0.00000000e+00 0
 3.16084565e+00 -7.66655192e+00  1.05685122e+01    0.00000000e+00  0.00000000e+00  0.00000000e+00    0.00000000e+00  0.00000000e+00  0.00000000e+00 0
 3.07253139e+00 -7.74811099e+00  9.62013986e+00    0.00000000e+00  0.00000000e+00  0.00000000e+00    0.00000000e+00  0.00000000e+00  0.00000000e+00 0
 3.28575086e+00 -7.74030047e+00  8.68177695e+00    0.00000000e+00  0.00000000e+00  0.00000000e+00    0.00000000e+00  0.00000000e+00  0.00000000e+00 0
 2.25142705e+00 -1.49320318e-01  9.72756592e+00    0.00000000e+00  0.00000000e+00  0.00000000e+00    0.00000000e+00  0.00000000e+00  0.00000000e+00 0
 1.72429378e+00 -3.24990063e-01  8.98066562e+00    0.00000000e+00  0.00000000e+00  0.00000000e+00    0.00000000e+00  0.00000000e+00  0.00000000e+00 0
 1.06311535e+00 -6.11242953e-01  8.21861674e+00    0.00000000e+00  0.00000000e+00  0.00000000e+00    0.00000000e+00  0.00000000e+00  0.00000000e+00 0
-4.65087437e+00  3.41906413e-01  6.84093231e+00    0.00000000e+00  0.00000000e+00  0.00000000e+00    0.00000000e+00  0.00000000e+00  0.00000000e+00 0
-4.19562430e+00  1.16093540e-01  7.63977711e+00    0.00000000e+00  0.00000000e+00  0.00000000e+00    0.00000000e+00  0.00000000e+00  0.00000000e+00 0
-3.99929720e+00 -6.41194316e-02  8.55807976e+00    0.00000000e+00  0.00000000e+00  0.00000000e+00    0.00000000e+00  0.00000000e+00  0.00000000e+00 0
 2.19967324e+00 -7.74348328e+00  5.69219760e+00    0.00000000e+00  0.00000000e+00  0.00000000e+00    0.00000000e+00  0.00000000e+00  0.00000000e+00 0
 1.97914371e+00 -7.78936222e+00  6.70918616e+00    0.00000000e+00  0.00000000e+00  0.00000000e+00    0.00000000e+00  0.00000000e+00  0.00000000e+00 0
 1.90117120e+00 -7.87849800e+00  7.62147707e+00    0.00000000e+00  0.00000000e+00  0.00000000e+00    0.00000000e+00  0.00000000e+00  0.00000000e+00 0
-2.92741491e+00  6.31555904e+00  5.18281557e+00    0.00000000e+00  0.00000000e+00  0.00000000e+00    0.00000000e+00  0.00000000e+00  0.00000000e+00 0
-3.48064777e+00  6.22152153e+00  6.09646847e+00    0.00000000e+00  0.00000000e+00  0.00000000e+00    0.00000000e+00  0.00000000e+00  0.00000000e+00 0
-3.55744059e+00  6.36997109e+00  7.05260343e+00    0.00000000e+00  0.00000000e+00  0.00000000e+00    0.00000000e+00  0.00000000e+00  0.00000000e+00 0
-6.54709810e+00  9.55331330e-01  6.18291644e+00    0.00000000e+00  0.00000000e+00  0.00000000e+00    0.00000000e+00  0.00000000e+00  0.00000000e+00 0
-6.38222129e+00  1.22101550e+00  7.04495208e+00    0.00000000e+00  0.00000000e+00  0.00000000e+00    0.00000000e+00  0.00000000e+00  0.00000000e+00 0
-6.34362844e+00  1.35776364e+00  8.05181762e+00    0.00000000e+00  0.00000000e+00  0.00000000e+00    0.00000000e+00  0.00000000e+00  0.00000000e+00 0
-5.13934344e+00  6.33750780e+00  1.06424139e+01    0.00000000e+00  0.00000000e+00  0.00000000e+00    0.00000000e+00  0.00000000e+00  0.00000000e+00 0
-5.03870215e+00  6.19124363e+00  9.65012004e+00    0.00000000e+00  0.00000000e+00  0.00000000e+00    0.00000000e+00  0.00000000e+00  0.00000000e+00 0
-5.03602954e+00  6.22351534e+00  8.65909840e+00    0.00000000e+00  0.00000000e+00  0.00000000e+00    0.00000000e+00  0.00000000e+00  0.00000000e+00 0
-1.24192933e-01  1.61445721e+00  5.27889434e+00    0.00000000e+00  0.00000000e+00  0.00000000e+00    0.00000000e+00  0.00000000e+00  0.00000000e+00 0
-1.79803169e-01  1.68810703e+00  6.30643656e+00    0.00000000e+00  0.00000000e+00  0.00000000e+00    0.00000000e+00  0.00000000e+00  0.00000000e+00 0
 3.73983441e-01  1.53367474e+00  7.06856689e+00    0.00000000e+00  0.00000000e+00  0.00000000e+00    0.00000000e+00  0.00000000e+00  0.00000000e+00 0
 1.14019187e+00  6.98524691e+00  1.07809074e+01    0.00000000e+00  0.00000000e+00  0.00000000e+00    0.00000000e+00  0.00000000e+00  0.00000000e+00 0
 1.12973884e+00  6.92720141e+00  9.82322857e+00    0.00000000e+00  0.00000000e+00  0.00000000e+00    0.00000000e+00  0.00000000e+00  0.00000000e+00 0
 9.28892282e-01  6.68403833e+00  8.92762798e+00    0.00000000e+00  0.00000000e+00  0.00000000e+00    0.00000000e+00  0.00000000e+00  0.00000000e+00 0
 4.15104464e+00 -1.20229485e-02  1.02373459e+01    0.00000000e+00  0.00000000e+00  0.00000000e+00    0.00000000e+00  0.00000000e+00  0.00000000e+00 0
 4.37548536e+00 -8.99527754e-02  9.25402521e+00    0.00000000e+00  0.00000000e+00  0.00000000e+00    0.00000000e+00  0.00000000e+00  0.00000000e+00 0
 4.64142660e+00 -3.67350207e-01  8.33037947e+00    0.00000000e+00  0.00000000e+00  0.00000000e+00    0.00000000e+00  0.00000000e+00  0.00000000e+00 0
-5.21324251e+00 -2.45585602e+00  1.11471490e+01    0.00000000e+00  0.00000000e+00  0.00000000e+00    0.00000000e+00  0.00000000e+00  0.00000000e+00 0
-4.92677271e+00 -2.21916564e+00  1.01913544e+01    0.00000000e+00  0.00000000e+00  0.00000000e+00    0.00000000e+00  0.00000000e+00  0.00000000e+00 0
-4.90840226e+00 -2.01432579e+00  9.28153292e+00    0.00000000e+00  0.00000000e+00  0.00000000e+00    0.00000000e+00  0.00000000e+00  0.00000000e+00 0
 1.45391831e+00 -3.23618962e+00  5.43695885e+00    0.00000000e+00  0.00000000e+00  0.00000000e+00    0.00000000e+00  0.00000000e+00  0.00000000e+00 0
 1.43616938e+00 -3.31052470e+00  6.43633245e+00    0.00000000e+00  0.00000000e+00  0.00000000e+00    0.00000000e+00  0.00000000e+00  0.00000000e+00 0
 1.59013755e+00 -3.40093001e+00  7.41766214e+00    0.00000000e+00  0.00000000e+00  0.00000000e+00    0.00000000e+00  0.00000000e+00  0.00000000e+00 0
 1.95529143e+00  8.66656271e+00  5.60179694e+00    0.00000000e+00  0.00000000e+00  0.00000000e+00    0.00000000e+00  0.00000000e+00  0.00000000e+00 0
 2.00814910e+00  8.81821792e+00  6.59534037e+00    0.00000000e+00  0.00000000e+00  0.00000000e+00    0.00000000e+00  0.00000000e+00  0.00000000e+00 0
 1.65858354e+00  8.74006160e+00  7.58152638e+00    0.00000000e+00  0.00000000e+00  0.00000000e+00    0.00000000e+00  0.00000000e+00  0.00000000e+00 0
-2.92419277e+00  7.05209241e+00  1.05619003e+01    0.00000000e+00  0.00000000e+00  0.00000000e+00    0.00000000e+00  0.00000000e+00  0.00000000e+00 0
-2.99145262e+00  6.99673855e+00  9.54012340e+00    0.00000000e+00  0.00000000e+00  0.00000000e+00    0.00000000e+00  0.00000000e+00  0.00000000e+00 0
-3.19398567e+00  7.06488315e+00  8.58761807e+00    0.00000000e+00  0.00000000e+00  0.00000000e+00    0.00000000e+00  0.00000000e+00  0.00000000e+00 0
 4.22153032e+00  6.43677437e+00  5.29186379e+00    0.00000000e+00  0.00000000e+00  0.00000000e+00    0.00000000e+00  0.00000000e+00  0.00000000e+00 0
 4.19754937e+00  6.39456867e+00  6.35186188e+00    0.00000000e+00  0.00000000e+00  0.00000000e+00    0.00000000e+00  0.00000000e+00  0.00000000e+00 0
 3.70218256e+00  6.57296403e+00  7.18856008e+00    0.00000000e+00  0.00000000e+00  0.00000000e+00    0.00000000e+00  0.00000000e+00  0.00000000e+00 0
-3.68048796e+00  2.46197118e+00  9.96099919e+00    0.00000000e+00  0.00000000e+00  0.00000000e+00    0.00000000e+00  0.00000000e+00  0.00000000e+00 0
-3.04387367e+00  2.99746161e+00  9.45038585e+00    0.00000000e+00  0.00000000e+00  0.00000000e+00    0.00000000e+00  0.00000000e+00  0.00000000e+00 0
-2.64004600e+00  3.14070387e+00  8.57374296e+00    0.00000000e+00  0.00000000e+00  0.00000000e+00    0.00000000e+00  0.00000000e+00  0.00000000e+00 0
 7.21540194e+00 -6.24274922e-01  1.05424352e+01    0.00000000e+00  0.00000000e+00  0.00000000e+00    0.00000000e+00  0.00000000e+00  0.00000000e+00 0
 7.43371024e+00 -2.43606185e-01  9.62568159e+00    0.00000000e+00  0.00000000e+00  0.00000000e+00    0.00000000e+00  0.00000000e+00  0.00000000e+00 0
 7.44287126e+00 -2.25920581e-01  8.70185983e+00    0.00000000e+00  0.00000000e+00  0.00000000e+00    0.00000000e+00  0.00000000e+00  0.00000000e+00 0
-1.89470754e+00  8.23297974e-01  5.39190653e+00    0.00000000e+00  0.00000000e+00  0.00000000e+00    0.00000000e+00  0.00000000e+00  0.00000000e+00 0
-1.88107135e+00  7.56445830e-01  6.35310902e+00    0.00000000e+00  0.00000000e+00  0.00000000e+00    0.00000000e+00  0.00000000e+00  0.00000000e+00 0
-1.79606962e+00  6.34839660e-01  7.33479847e+00    0.00000000e+00  0.00000000e+00  0.00000000e+00    0.00000000e+00  0.00000000e+00  0.00000000e+00 0
-5.29216673e+00  2.45381202e+00  5.74077372e+00    0.00000000e+00  0.00000000e+00  0.00000000e+00    0.00000000e+00  0.00000000e+00  0.00000000e+00 0
-5.65103668e+00  2.46484172e+00  6.59877446e+00    0.00000000e+00  0.00000000e+00  0.00000000e+00    0.00000000e+00  0.00000000e+00  0.00000000e+00 0
-5.94722499e+00  2.12931224e+00  7.63479022e+00    0.00000000e+00  0.00000000e+00  0.00000000e+00    0.00000000e+00  0.00000000e+00  0.00000000e+00 0
-2.36762479e+00  5.08473831e+00  1.01369498e+01    0.00000000e+00  0.00000000e+00  0.00000000e+00    0.00000000e+00  0.00000000e+00  0.00000000e+00 0
-2.13893468e+00  5.02101083e+00  9.22869902e+00    0.00000000e+00  0.00000000e+00  0.00000000e+00    0.00000000e+00  0.00000000e+00  0.00000000e+00 0
-1.68542385e+00  5.02454269e+00  8.26748571e+00    0.00000000e+00  0.00000000e+00  0.00000000e+00    0.00000000e+00  0.00000000e+00  0.00000000e+00 0
-7.95366011e-02  7.14151159e+00  5.38066405e+00    0.00000000e+00  0.00000000e+00  0.00000000e+00    0.00000000e+00  0.00000000e+00  0.00000000e+00 0
-2.01960392e-01  6.73084340e+00  6.21794416e+00    0.00000000e+00  0.00000000e+00  0.00000000e+00    0.00000000e+00  0.00000000e+00  0.00000000e+00 0
-6.28814210e-02  6.48963858e+00  7.13215017e+00    0.00000000e+00  0.00000000e+00  0.00000000e+00    0.00000000e+00  0.00000000e+00  0.00000000e+00 0
-8.84632727e-01  6.07237425e+00  4.99900385e+00    0.00000000e+00  0.00000000e+00  0.00000000e+00    0.00000000e+00  0.00000000e+00  0.00000000e+00 0
-1.02537302e+00  6.07105127e+00  5.92774267e+00    0.00000000e+00  0.00000000e+00  0.00000000e+00    0.00000000e+00  0.00000000e+00  0.00000000e+00 0
-9.88054200e-01  5.81972622e+00  6.91762671e+00    0.00000000e+00  0.00000000e+00  0.00000000e+00    0.00000000e+00  0.00000000e+00  0.00000000e+00 0
 1.32745282e+00 -1.88508572e+00  9.62610049e+00    0.00000000e+00  0.00000000e+00  0.00000000e+00    0.00000000e+00  0.00000000e+00  0.00000000e+00 0
 1.26634867e+00 -1.87919180e+00  8.67834640e+00    0.00000000e+00  0.00000000e+00  0.00000000e+00    0.00000000e+00  0.00000000e+00  0.00000000e+00 0
 1.68379723e+00 -2.10600185e+00  7.81973821e+00    0.00000000e+00  0.00000000e+00  0.00000000e+00    0.00000000e+00  0.00000000e+00  0.00000000e+00 0
 5.54913321e+00  5.20602466e+00  1.06201767e+01    0.00000000e+00  0.00000000e+00  0.00000000e+00    0.00000000e+00  0.00000000e+00  0.00000000e+00 0
 5.56873912e+00  5.54133776e+00  9.72534103e+00    0.00000000e+00  0.00000000e+00  0.00000000e+00    0.00000000e+00  0.00000000e+00  0.00000000e+00 0
 5.57847557e+00  5.74580890e+00  8.80608937e+00    0.00000000e+00  0.00000000e+00  0.00000000e+00    0.00000000e+00  0.00000000e+00  0.00000000e+00 0
-8.13795805e+00  2.59103749e+00  5.57471300e+00    0.00000000e+00  0.00000000e+00  0.00000000e+00    0.00000000e+00  0.00000000e+00  0.00000000e+00 0
-8.27889598e+00  2.39524118e+00  6.50624512e+00    0.00000000e+00  0.00000000e+00  0.00000000e+00    0.00000000e+00  0.00000000e+00  0.00000000e+00 0
-7.97347985e+00  2.35977772e+00  7.35673398e+00    0.00000000e+00  0.00000000e+00  0.00000000e+00    0.00000000e+00  0.00000000e+00  0.00000000e+00 0
 4.40748985e+00 -2.47521864e+00  5.50269598e+00    0.00000000e+00  0.00000000e+00  0.00000000e+00    0.00000000e+00  0.00000000e+00  0.00000000e+00 0
 4.03270201e+00 -2.45907986e+00  6.43138270e+00    0.00000000e+00  0.00000000e+00  0.00000000e+00    0.00000000e+00  0.00000000e+00  0.00000000e+00 0
 3.62217974e+00 -2.16574681e+00  7.20562625e+00    0.00000000e+00  0.00000000e+00  0.00000000e+00    0.00000000e+00  0.00000000e+00  0.00000000e+00 0
 1.97865424e+00  4.82101265e+00  5.28353281e+00    0.00000000e+00  0.00000000e+00  0.00000000e+00    0.00000000e+00  0.00000000e+00  0.00000000e+00 0
 1.92120044e+00  4.66095151e+00  6.22154560e+00    0.00000000e+00  0.00000000e+00  0.00000000e+00    0.00000000e+00  0.00000000e+00  0.00000000e+00 0
 1.87464296e+00  4.56003257e+00  7.23579611e+00    0.00000000e+00  0.00000000e+00  0.00000000e+00    0.00000000e+00  0.00000000e+00  0.00000000e+00 0
 4.60157927e+00  6.72644653e+00  1.00570011e+01    0.00000000e+00  0.00000000e+00  0.00000000e+00    0.00000000e+00  0.00000000e+00  0.00000000e+00 0
 4.77984879e+00  6.78298231e+00  9.08370916e+00    0.00000000e+00  0.00000000e+00  0.00000000e+00    0.00000000e+00  0.00000000e+00  0.00000000e+00 0
 5.01819010e+00  6.75616654e+00  8.10068372e+00    0.00000000e+00  0.00000000e+00  0.00000000e+00    0.00000000e+00  0.00000000e+00  0.00000000e+00 0
-8.87463076e+00  3.18979063e+00  1.02181995e+01    0.00000000e+00  0.00000000e+00  0.00000000e+00    0.00000000e+00  0.00000000e+00  0.00000000e+00 0
-8.89524770e+00  3.33704217e+00  9.22532745e+00    0.00000000e+00  0.00000000e+00  0.00000000e+00    0.00000000e+00  0.00000000e+00  0.00000000e+00 0
 8.53355405e+00  3.65520266e+00  8.41250494e+00    0.00000000e+00  0.00000000e+00  0.00000000e+00    0.00000000e+00  0.00000000e+00  0.00000000e+00 0
-6.27237443e+00 -8.79665251e-01  1.03027889e+01    0.00000000e+00  0.00000000e+00  0.00000000e+00    0.00000000e+00  0.00000000e+00  0.00000000e+00 0
-6.11687980e+00 -2.96000702e-01  9.49216694e+00    0.00000000e+00  0.00000000e+00  0.00000000e+00    0.00000000e+00  0.00000000e+00  0.00000000e+00 0
-5.86995775e+00 -9.90167574e-02  8.51417925e+00    0.00000000e+00  0.00000000e+00  0.00000000e+00    0.00000000e+00  0.00000000e+00  0.00000000e+00 0
-1.64795267e+00  3.20461984e+00  6.12638973e+00    0.00000000e+00  0.00000000e+00  0.00000000e+00    0.00000000e+00  0.00000000e+00  0.00000000e+00 0
-1.67582171e+00  3.25777150e+00  7.07301452e+00    0.00000000e+00  0.00000000e+00  0.00000000e+00    0.00000000e+00  0.00000000e+00  0.00000000e+00 0
-1.21909877e+00  3.80211821e+00  7.86626040e+00    0.00000000e+00  0.00000000e+00  0.00000000e+00    0.00000000e+00  0.00000000e+00  0.00000000e+00 0
-3.10476654e+00  5.96043879e+00  9.95021655e+00    0.00000000e+00  0.00000000e+00  0.00000000e+00    0.00000000e+00  0.00000000e+00  0.00000000e+00 0
-2.78966069e+00  5.89095053e+00  9.05751492e+00    0.00000000e+00  0.00000000e+00  0.00000000e+00    0.00000000e+00  0.00000000e+00  0.00000000e+00 0
-2.18542774e+00  5.86155912e+00  8.27520796e+00    0.00000000e+00  0.00000000e+00  0.00000000e+00    0.00000000e+00  0.00000000e+00  0.00000000e+00 0
 3.07631498e+00 -3.89148851e+00  1.01878718e+01    0.00000000e+00  0.00000000e+00  0.00000000e+00    0.00000000e+00  0.00000000e+00  0.00000000e+00 0
 3.27194407e+00 -4.11549883e+00  9.21338913e+00    0.00000000e+00  0.00000000e+00  0.00000000e+00    0.00000000e+00  0.00000000e+00  0.00000000e+00 0
 3.15208939e+00 -4.53805949e+00  8.33066231e+00    0.00000000e+00  0.00000000e+00  0.00000000e+00    0.00000000e+00  0.00000000e+00  0.00000000e+00 0
-6.89466006e+00  7.86607002e+00  1.00188424e+01    0.00000000e+00  0.00000000e+00  0.00000000e+00    0.00000000e+00  0.00000000e+00  0.00000000e+00 0
-7.52220538e+00  7.73689702e+00  9.25590270e+00    0.00000000e+00  0.00000000e+00  0.00000000e+00    0.00000000e+00  0.00000000e+00  0.00000000e+00 0
-7.87857230e+00  7.41065752e+00  8.44867870e+00    0.00000000e+00  0.00000000e+00  0.00000000e+00    0.00000000e+00  0.00000000e+00  0.00000000e+00 0
-1.04807967e+00  8.78219702e+00  6.08944275e+00    0.00000000e+00  0.00000000e+00  0.00000000e+00    0.00000000e+00  0.00000000e+00  0.00000000e+00 0
-1.25927406e+00  8.77413459e+00  7.05914572e+00    0.00000000e+00  0.00000000e+00  0.00000000e+00    0.00000000e+00  0.00000000e+00  0.00000000e+00 0
-1.49813824e+00  8.84009690e+00  8.00225660e+00    0.00000000e+00  0.00000000e+00  0.00000000e+00    0.00000000e+00  0.00000000e+00  0.00000000e+00 0
 3.88156600e-01 -6.26413603e+00  6.21476817e+00    0.00000000e+00  0.00000000e+00  0.00000000e+00    0.00000000e+00  0.00000000e+00  0.00000000e+00 0
 5.80963191e-01 -6.17466944e+00  7.14589111e+00    0.00000000e+00  0.00000000e+00  0.00000000e+00    0.00000000e+00  0.00000000e+00  0.00000000e+00 0
 1.25646030e+00 -5.96990329e+00  7.77653021e+00    0.00000000e+00  0.00000000e+00  0.00000000e+00    0.00000000e+00  0.00000000e+00  0.00000000e+00 0
 3.23910195e-01  8.04105130e+00  5.11471201e+00    0.00000000e+00  0.00000000e+00  0.00000000e+00    0.00000000e+00  0.00000000e+00  0.00000000e+00 0
 4.15837638e-01  7.79186944e+00  6.07743705e+00    0.00000000e+00  0.00000000e+00  0.00000000e+00    0.00000000e+00  0.00000000e+00  0.00000000e+00 0
 1.13829434e-01  7.50910333e+00  7.03682447e+00    0.00000000e+00  0.00000000e+00  0.00000000e+00    0.00000000e+00  0.00000000e+00  0.00000000e+00 0
-8.72570969e+00  7.20688746e+00  1.01257205e+01    0.00000000e+00  0.00000000e+00  0.00000000e+00    0.00000000e+00  0.00000000e+00  0.00000000e+00 0
-8.64837472e+00  7.32411948e+00  9.12819641e+00    0.00000000e+00  0.00000000e+00  0.00000000e+00    0.00000000e+00  0.00000000e+00  0.00000000e+00 0
 8.89251710e+00  7.30997286e+00  8.20954272e+00    0.00000000e+00  0.00000000e+00  0.00000000e+00    0.00000000e+00  0.00000000e+00  0.00000000e+00 0
-7.68976232e+00 -8.35993469e+00  1.02008041e+01    0.00000000e+00  0.00000000e+00  0.00000000e+00    0.00000000e+00  0.00000000e+00  0.00000000e+00 0
-7.54379892e+00 -8.83420229e+00  9.43861087e+00    0.00000000e+00  0.00000000e+00  0.00000000e+00    0.00000000e+00  0.00000000e+00  0.00000000e+00 0
-7.77874853e+00 -8.90256983e+00  8.50980964e+00    0.00000000e+00  0.00000000e+00  0.00000000e+00    0.00000000e+00  0.00000000e+00  0.00000000e+00 0
-5.23750520e-01 -7.05318399e+00  6.12490223e+00    0.00000000e+00  0.00000000e+00  0.00000000e+00    0.00000000e+00  0.00000000e+00  0.00000000e+00 0
-9.76079612e-02 -6.99483962e+00  7.06156553e+00    0.00000000e+00  0.00000000e+00  0.00000000e+00    0.00000000e+00  0.00000000e+00  0.00000000e+00 0
 1.84697028e-01 -6.89085006e+00  7.98199906e+00    0.00000000e+00  0.00000000e+00  0.00000000e+00    0.00000000e+00  0.00000000e+00  0.00000000e+00 0
-3.82872490e+00  4.29433687e+00  5.93076966e+00    0.00000000e+00  0.00000000e+00  0.00000000e+00    0.00000000e+00  0.00000000e+00  0.00000000e+00 0
-3.82272657e+00  4.27014930e+00  6.86795301e+00    0.00000000e+00  0.00000000e+00  0.00000000e+00    0.00000000e+00  0.00000000e+00  0.00000000e+00 0
-3.74269696e+00  4.83007079e+00  7.61063974e+00    0.00000000e+00  0.00000000e+00  0.00000000e+00    0.00000000e+00  0.00000000e+00  0.00000000e+00 0
-8.53369382e-02 -7.94659521e+00  6.30530789e+00    0.00000000e+00  0.00000000e+00  0.00000000e+00    0.00000000e+00  0.00000000e+00  0.00000000e+00 0
-2.83737513e-02 -8.00436271e+00  7.26584892e+00    0.00000000e+00  0.00000000e+00  0.00000000e+00    0.00000000e+00  0.00000000e+00  0.00000000e+00 0
-4.15208222e-01 -8.38437264e+00  8.19372026e+00    0.00000000e+00  0.00000000e+00  0.00000000e+00    0.00000000e+00  0.00000000e+00  0.00000000e+00 0
 2.39038738e+00  5.76080019e+00  1.02399522e+01    0.00000000e+00  0.00000000e+00  0.00000000e+00    0.00000000e+00  0.00000000e+00  0.00000000e+00 0
 2.68216520e+00  6.07657219e+00  9.36208231e+00    0.00000000e+00  0.00000000e+00  0.00000000e+00    0.00000000e+00  0.00000000e+00  0.00000000e+00 0
 2.94035997e+00  6.46747323e+00  8.42230337e+00    0.00000000e+00  0.00000000e+00  0.00000000e+00    0.00000000e+00  0.00000000e+00  0.00000000e+00 0
-3.05973149e-01 -2.63122932e+00  1.03068187e+01    0.00000000e+00  0.00000000e+00  0.00000000e+00    0.00000000e+00  0.00000000e+00  0.00000000e+00 0
-5.55810654e-01 -2.70925540e+00  9.34570968e+00    0.00000000e+00  0.00000000e+00  0.00000000e+00    0.00000000e+00  0.00000000e+00  0.00000000e+00 0
-6.49627434e-01 -2.86586098e+00  8.42968154e+00    0.00000000e+00  0.00000000e+00  0.00000000e+00    0.00000000e+00  0.00000000e+00  0.00000000e+00 0
 7.46067357e-01 -7.55787868e+00  6.42931201e+00    0.00000000e+00  0.00000000e+00  0.00000000e+00    0.00000000e+00  0.00000000e+00  0.00000000e+00 0
 1.01933962e+00 -7.33332044e+00  7.27879117e+00    0.00000000e+00  0.00000000e+00  0.00000000e+00    0.00000000e+00  0.00000000e+00  0.00000000e+00 0
 1.33900216e+00 -7.01751759e+00  8.20592631e+00    0.00000000e+00  0.00000000e+00  0.00000000e+00    0.00000000e+00  0.00000000e+00  0.00000000e+00 0
 4.24373603e+00 -4.94416589e+00  6.23355098e+00    0.00000000e+00  0.00000000e+00  0.00000000e+00    0.00000000e+00  0.00000000e+00  0.00000000e+00 0
 4.14773632e+00 -4.89388136e+00  7.22540262e+00    0.00000000e+00  0.00000000e+00  0.00000000e+00    0.00000000e+00  0.00000000e+00  0.00000000e+00 0
 4.15804517e+00 -4.49519987e+00  8.14613042e+00    0.00000000e+00  0.00000000e+00  0.00000000e+00    0.00000000e+00  0.00000000e+00  0.00000000e+00 0
 7.79015524e+00 -6.36030475e+00  6.59190887e+00    0.00000000e+00  0.00000000e+00  0.00000000e+00    0.00000000e+00  0.00000000e+00  0.00000000e+00 0
 7.44228925e+00 -6.76850327e+00  7.42187857e+00    0.00000000e+00  0.00000000e+00  0.00000000e+00    0.00000000e+00  0.00000000e+00  0.00000000e+00 0
 7.32875690e+00 -7.09780147e+00  8.33570539e+00    0.00000000e+00  0.00000000e+00  0.00000000e+00    0.00000000e+00  0.00000000e+00  0.00000000e+00 0
-8.64522706e+00  7.42701271e+00  5.39384068e+00    0.00000000e+00  0.00000000e+00  0.00000000e+00    0.00000000e+00  0.00000000e+00  0.00000000e+00 0
-8.78849844e+00  7.73567470e+00  6.23897324e+00    0.00000000e+00  0.00000000e+00  0.00000000e+00    0.00000000e+00  0.00000000e+00  0.00000000e+00 0
-8.76842001e+00  7.94665531e+00  7.19428767e+00    0.00000000e+00  0.00000000e+00  0.00000000e+00    0.00000000e+00  0.00000000e+00  0.00000000e+00 0
 5.02855336e+00 -6.86138287e+00  1.11947053e+01    0.00000000e+00  0.00000000e+00  0.00000000e+00    0.00000000e+00  0.00000000e+00  0.00000000e+00 0
 5.40389946e+00 -7.05714729e+00  1.03761200e+01    0.00000000e+00  0.00000000e+00  0.00000000e+00    0.00000000e+00  0.00000000e+00  0.00000000e+00 0
 5.26851633e+00 -7.22803087e+00  9.45755061e+00    0.00000000e+00  0.00000000e+00  0.00000000e+00    0.00000000e+00  0.00000000e+00  0.00000000e+00 0
-5.10244460e+00  8.63788255e+00  9.77396386e+00    0.00000000e+00  0.00000000e+00  0.00000000e+00    0.00000000e+00  0.00000000e+00  0.00000000e+00 0
-4.67218980e+00  8.38499952e+00  8.93435033e+00    0.00000000e+00  0.00000000e+00  0.00000000e+00    0.00000000e+00  0.00000000e+00  0.00000000e+00 0
-4.33449737e+00  7.85577680e+00  8.20864399e+00    0.00000000e+00  0.00000000e+00  0.00000000e+00    0.00000000e+00  0.00000000e+00  0.00000000e+00 0
 1.36296638e+00 -7.11932496e-01  1.04608535e+01    0.00000000e+00  0.00000000e+00  0.00000000e+00    0.00000000e+00  0.00000000e+00  0.00000000e+00 0
 9.61230517e-01 -2.20177507e-01  9.69423855e+00    0.00000000e+00  0.00000000e+00  0.00000000e+00    0.00000000e+00  0.00000000e+00  0.00000000e+00 0
 6.31879803e-01  8.77785992e-02  8.79008462e+00    0.00000000e+00  0.00000000e+00  0.00000000e+00    0.00000000e+00  0.00000000e+00  0.00000000e+00 0
 8.52025039e+00 -6.96945764e+00  6.37488543e+00    0.00000000e+00  0.00000000e+00  0.00000000e+00    0.00000000e+00  0.00000000e+00  0.00000000e+00 0
 8.52353333e+00 -7.45258764e+00  7.16409077e+00    0.00000000e+00  0.00000000e+00  0.00000000e+00    0.00000000e+00  0.00000000e+00  0.00000000e+00 0
 8.01411998e+00 -7.92662674e+00  7.88169400e+00    0.00000000e+00  0.00000000e+00  0.00000000e+00    0.00000000e+00  0.00000000e+00  0.00000000e+00 0
-2.44014041e-01 -5.68641020e+00  5.82228133e+00    0.00000000e+00  0.00000000e+00  0.00000000e+00    0.00000000e+00  0.00000000e+00  0.00000000e+00 0
-7.49814000e-03 -5.27723753e+00  6.66859233e+00    0.00000000e+00  0.00000000e+00  0.00000000e+00    0.00000000e+00  0.00000000e+00  0.00000000e+00 0
 5.99305759e-01 -5.15369577e+00  7.45883443e+00    0.00000000e+00  0.00000000e+00  0.00000000e+00    0.00000000e+00  0.00000000e+00  0.00000000e+00 0
 5.23266436e+00  2.40221336e+00  9.64400309e+00    0.00000000e+00  0.00000000e+00  0.00000000e+00    0.00000000e+00  0.00000000e+00  0.00000000e+00 0
 5.02726824e+00  2.73906481e+00  8.76853389e+00    0.00000000e+00  0.00000000e+00  0.00000000e+00    0.00000000e+00  0.00000000e+00  0.00000000e+00 0
 4.99706325e+00  3.07361081e+00  7.80377867e+00    0.00000000e+00  0.00000000e+00  0.00000000e+00    0.00000000e+00  0.00000000e+00  0.00000000e+00 0
 7.97615049e+00 -2.19362648e+00  1.06665254e+01    0.00000000e+00  0.00000000e+00  0.00000000e+00    0.00000000e+00  0.00000000e+00  0.00000000e+00 0
 7.93397601e+00 -2.55788418e+00  9.71940126e+00    0.00000000e+00  0.00000000e+00  0.00000000e+00    0.00000000e+00  0.00000000e+00  0.00000000e+00 0
 7.66488864e+00 -2.52577100e+00  8.83425695e+00    0.00000000e+00  0.00000000e+00  0.00000000e+00    0.00000000e+00  0.00000000e+00  0.00000000e+00 0
-4.47065248e+00  2.03116179e+00  8.51453602e+00    0.00000000e+00  0.00000000e+00  0.00000000e+00    0.00000000e+00  0.00000000e+00  0.00000000e+00 0
-4.32645470e+00  2.84490069e+00  7.99593308e+00    0.00000000e+00  0.00000000e+00  0.00000000e+00    0.00000000e+00  0.00000000e+00  0.00000000e+00 0
-3.70487537e+00  3.25376813e+00  7.36673948e+00    0.00000000e+00  0.00000000e+00  0.00000000e+00    0.00000000e+00  0.00000000e+00  0.00000000e+00 0
 4.54824261e+00 -5.81113653e+00  1.08030048e+01    0.00000000e+00  0.00000000e+00  0.00000000e+00    0.00000000e+00  0.00000000e+00  0.00000000e+00 0
 4.52402319e+00 -5.98541086e+00  9.77923704e+00    0.00000000e+00  0.00000000e+00  0.00000000e+00    0.00000000e+00  0.00000000e+00  0.00000000e+00 0
 4.61260497e+00 -6.35635825e+00  8.89000841e+00    0.00000000e+00  0.00000000e+00  0.00000000e+00    0.00000000e+00  0.00000000e+00  0.00000000e+00 0
 1.38537899e+00 -4.82233382e+00  1.04514288e+01    0.00000000e+00  0.00000000e+00  0.00000000e+00    0.00000000e+00  0.00000000e+00  0.00000000e+00 0
 1.28111063e+00 -4.96470452e+00  9.47558374e+00    0.00000000e+00  0.00000000e+00  0.00000000e+00    0.00000000e+00  0.00000000e+00  0.00000000e+00 0
 1.03849186e+00 -5.18314756e+00  8.56099822e+00    0.00000000e+00  0.00000000e+00  0.00000000e+00    0.00000000e+00  0.00000000e+00  0.00000000e+00 0
 2.60876993e-01  3.94650854e-01  1.04359601e+01    0.00000000e+00  0.00000000e+00  0.00000000e+00    0.00000000e+00  0.00000000e+00  0.00000000e+00 0
-7.24662618e-02  3.11439200e-01  9.56058899e+00    0.00000000e+00  0.00000000e+00  0.00000000e+00    0.00000000e+00  0.00000000e+00  0.00000000e+00 0
-3.79877543e-01  1.77845025e-01  8.62403040e+00    0.00000000e+00  0.00000000e+00  0.00000000e+00    0.00000000e+00  0.00000000e+00  0.00000000e+00 0
-1.86455622e+00  1.41234326e+00  1.00070444e+01    0.00000000e+00  0.00000000e+00  0.00000000e+00    0.00000000e+00  0.00000000e+00  0.00000000e+00 0
-1.78211561e+00  1.22665528e+00  9.02561841e+00    0.00000000e+00  0.00000000e+00  0.00000000e+00    0.00000000e+00  0.00000000e+00  0.00000000e+00 0
-2.11681606e+00  7.00272530e-01  8.30029620e+00    0.00000000e+00  0.00000000e+00  0.00000000e+00    0.00000000e+00  0.00000000e+00  0.00000000e+00 0
 6.27048312e+00  1.10508673e+00  5.65210425e+00    0.00000000e+00  0.00000000e+00  0.00000000e+00    0.00000000e+00  0.00000000e+00  0.00000000e+00 0
 6.51354985e+00  8.71480515e-01  6.55407208e+00    0.00000000e+00  0.00000000e+00  0.00000000e+00    0.00000000e+00  0.00000000e+00  0.00000000e+00 0
 6.45031207e+00  6.15046666e-01  7.45862430e+00    0.00000000e+00  0.00000000e+00  0.00000000e+00    0.00000000e+00  0.00000000e+00  0.00000000e+00 0
 7.94184542e+00 -7.83662748e+00  1.07870343e+01    0.00000000e+00  0.00000000e+00  0.00000000e+00    0.00000000e+00  0.00000000e+00  0.00000000e+00 0
 7.49990566e+00 -7.61427577e+00  9.90765393e+00    0.00000000e+00  0.00000000e+00  0.00000000e+00    0.00000000e+00  0.00000000e+00  0.00000000e+00 0
 6.86089599e+00 -7.29065349e+00  9.23287837e+00    0.00000000e+00  0.00000000e+00  0.00000000e+00    0.00000000e+00  0.00000000e+00  0.00000000e+00 0
 6.66358196e+00 -1.41127112e+00  1.01758827e+01    0.00000000e+00  0.00000000e+00  0.00000000e+00    0.00000000e+00  0.00000000e+00  0.00000000e+00 0
 6.38684143e+00 -1.23114925e+00  9.24319703e+00    0.00000000e+00  0.00000000e+00  0.00000000e+00    0.00000000e+00  0.00000000e+00  0.00000000e+00 0
 6.80515414e+00 -9.73341014e-01  8.37998768e+00    0.00000000e+00  0.00000000e+00  0.00000000e+00    0.00000000e+00  0.00000000e+00  0.00000000e+00 0
-6.94872618e+00  6.50656584e+00  5.71393642e+00    0.00000000e+00  0.00000000e+00  0.00000000e+00    0.00000000e+00  0.00000000e+00  0.00000000e+00 0
-7.30267635e+00  6.36361133e+00  6.64662870e+00    0.00000000e+00  0.00000000e+00  0.00000000e+00    0.00000000e+00  0.00000000e+00  0.00000000e+00 0
-7.79085792e+00  6.26989793e+00  7.59694232e+00    0.00000000e+00  0.00000000e+00  0.00000000e+00    0.00000000e+00  0.00000000e+00  0.00000000e+00 0
-4.51431983e+00 -3.49165076e+00  6.77132272e+00    0.00000000e+00  0.00000000e+00  0.00000000e+00    0.00000000e+00  0.00000000e+00  0.00000000e+00 0
-4.14362604e+00 -2.81632365e+00  7.56344359e+00    0.00000000e+00  0.00000000e+00  0.00000000e+00    0.00000000e+00  0.00000000e+00  0.00000000e+00 0
-4.23471432e+00 -2.49481286e+00  8.47592588e+00    0.00000000e+00  0.00000000e+00  0.00000000e+00    0.00000000e+00  0.00000000e+00  0.00000000e+00 0
-8.27915001e+00  8.54509745e+00  5.72210568e+00    0.00000000e+00  0.00000000e+00  0.00000000e+00    0.00000000e+00  0.00000000e+00  0.00000000e+00 0
-8.73853510e+00 -8.78337449e+00  6.35901226e+00    0.00000000e+00  0.00000000e+00  0.00000000e+00    0.00000000e+00  0.00000000e+00  0.00000000e+00 0
 8.89070514e+00 -8.87420931e+00  7.32805612e+00    0.00000000e+00  0.00000000e+00  0.00000000e+00    0.00000000e+00  0.00000000e+00  0.00000000e+00 0
 2.25246340e+00 -2.33149513e+00  9.95629983e+00    0.00000000e+00  0.00000000e+00  0.00000000e+00    0.00000000e+00  0.00000000e+00  0.00000000e+00 0
 2.34620218e+00 -2.51999094e+00  8.93432687e+00    0.00000000e+00  0.00000000e+00  0.00000000e+00    0.00000000e+00  0.00000000e+00  0.00000000e+00 0
 2.33964605e+00 -2.92812108e+00  8.08374102e+00    0.00000000e+00  0.00000000e+00  0.00000000e+00    0.00000000e+00  0.00000000e+00  0.00000000e+00 0
 3.95804464e+00  3.91999811e+00  5.95208237e+00    0.00000000e+00  0.00000000e+00  0.00000000e+00    0.00000000e+00  0.00000000e+00  0.00000000e+00 0
 3.86650625e+00  4.40182175e+00  6.76662555e+00    0.00000000e+00  0.00000000e+00  0.00000000e+00    0.00000000e+00  0.00000000e+00  0.00000000e+00 0
 4.14041386e+00  4.96033395e+00  7.52430602e+00    0.00000000e+00  0.00000000e+00  0.00000000e+00    0.00000000e+00  0.00000000e+00  0.00000000e+00 0
-2.24940730e+00  2.31233583e+00  6.41178529e+00    0.00000000e+00  0.00000000e+00  0.00000000e+00    0.00000000e+00  0.00000000e+00  0.00000000e+00 0
-1.73924500e+00  2.10743258e+00  7.28414067e+00    0.00000000e+00  0.00000000e+00  0.00000000e+00    0.00000000e+00  0.00000000e+00  0.00000000e+00 0
-1.46488518e+00  1.39339268e+00  7.92906748e+00    0.00000000e+00  0.00000000e+00  0.00000000e+00    0.00000000e+00  0.00000000e+00  0.00000000e+00 0
 2.47928849e+00 -5.56888954e+00  1.06501950e+01    0.00000000e+00  0.00000000e+00  0.00000000e+00    0.00000000e+00  0.00000000e+00  0.00000000e+00 0
 2.47536819e+00 -5.59118483e+00  9.53873560e+00    0.00000000e+00  0.00000000e+00  0.00000000e+00    0.00000000e+00  0.00000000e+00  0.00000000e+00 0
 2.85868119e+00 -5.63601102e+00  8.59785305e+00    0.00000000e+00  0.00000000e+00  0.00000000e+00    0.00000000e+00  0.00000000e+00  0.00000000e+00 0
 2.36581986e+00 -3.40525423e+00  9.71112849e+00    0.00000000e+00  0.00000000e+00  0.00000000e+00    0.00000000e+00  0.00000000e+00  0.00000000e+00 0
 2.27350748e+00 -3.60872033e+00  8.86534960e+00    0.00000000e+00  0.00000000e+00  0.00000000e+00    0.00000000e+00  0.00000000e+00  0.00000000e+00 0
 2.12194482e+00 -4.07345715e+00  8.03724256e+00    0.00000000e+00  0.00000000e+00  0.00000000e+00    0.00000000e+00  0.00000000e+00  0.00000000e+00 0
-5.71916814e+00  1.54641787e+00  5.90490075e+00    0.00000000e+00  0.00000000e+00  0.00000000e+00    0.00000000e+00  0.00000000e+00  0.00000000e+00 0
-5.40166740e+00  1.51539725e+00  6.87131206e+00    0.00000000e+00  0.00000000e+00  0.00000000e+00    0.00000000e+00  0.00000000e+00  0.00000000e+00 0
-4.84674346e+00  1.30460389e+00  7.70261722e+00    0.00000000e+00  0.00000000e+00  0.00000000e+00    0.00000000e+00  0.00000000e+00  0.00000000e+00 0
 4.71354884e+00 -5.81778861e+00  6.14117241e+00    0.00000000e+00  0.00000000e+00  0.00000000e+00    0.00000000e+00  0.00000000e+00  0.00000000e+00 0
 4.45543833e+00 -5.95169896e+00  7.05662826e+00    0.00000000e+00  0.00000000e+00  0.00000000e+00    0.00000000e+00  0.00000000e+00  0.00000000e+00 0
 3.76110652e+00 -5.80484571e+00  7.80203900e+00    0.00000000e+00  0.00000000e+00  0.00000000e+00    0.00000000e+00  0.00000000e+00  0.00000000e+00 0
-1.84169189e-01  4.17947874e+00  9.74641061e+00    0.00000000e+00  0.00000000e+00  0.00000000e+00    0.00000000e+00  0.00000000e+00  0.00000000e+00 0
 3.03835526e-02  4.03883050e+00  8.82265444e+00    0.00000000e+00  0.00000000e+00  0.00000000e+00    0.00000000e+00  0.00000000e+00  0.00000000e+00 0
-8.80917746e-02  3.91542297e+00  7.81623387e+00    0.00000000e+00  0.00000000e+00  0.00000000e+00    0.00000000e+00  0.00000000e+00  0.00000000e+00 0
 7.93504585e+00  3.31728241e+00  9.91964291e+00    0.00000000e+00  0.00000000e+00  0.00000000e+00    0.00000000e+00  0.00000000e+00  0.00000000e+00 0
 7.82858437e+00  3.29464321e+00  8.97768047e+00    0.00000000e+00  0.00000000e+00  0.00000000e+00    0.00000000e+00  0.00000000e+00  0.00000000e+00 0
 7.65888041e+00  3.38114291e+00  8.00486205e+00    0.00000000e+00  0.00000000e+00  0.00000000e+00    0.00000000e+00  0.00000000e+00  0.00000000e+00 0
 6.35019799e+00  9.46495507e-02  1.01923402e+01    0.00000000e+00  0.00000000e+00  0.00000000e+00    0.00000000e+00  0.00000000e+00  0.00000000e+00 0
 6.35141157e+00  1.14527857e-01  9.27648636e+00    0.00000000e+00  0.00000000e+00  0.00000000e+00    0.00000000e+00  0.00000000e+00  0.00000000e+00 0
 6.55022103e+00  2.54977531e-01  8.36203188e+00    0.00000000e+00  0.00000000e+00  0.00000000e+00    0.00000000e+00  0.00000000e+00  0.00000000e+00 0
 5.26693122e+00  1.44117033e+00  5.42525481e+00    0.00000000e+00  0.00000000e+00  0.00000000e+00    0.00000000e+00  0.00000000e+00  0.00000000e+00 0
 5.17208292e+00  1.30415658e+00  6.36364160e+00    0.00000000e+00  0.00000000e+00  0.00000000e+00    0.00000000e+00  0.00000000e+00  0.00000000e+00 0
 5.41720978e+00  1.28961494e+00  7.25172460e+00    0.00000000e+00  0.00000000e+00  0.00000000e+00    0.00000000e+00  0.00000000e+00  0.00000000e+00 0
-6.47967215e+00  3.67473895e+00  1.08222287e+01    0.00000000e+00  0.00000000e+00  0.00000000e+00    0.00000000e+00  0.00000000e+00  0.00000000e+00 0
-6.74637220e+00  3.60536335e+00  9.88468052e+00    0.00000000e+00  0.00000000e+00  0.00000000e+00    0.00000000e+00  0.00000000e+00  0.00000000e+00 0
-6.50728602e+00  3.89306370e+00  9.05248089e+00    0.00000000e+00  0.00000000e+00  0.00000000e+00    0.00000000e+00  0.00000000e+00  0.00000000e+00 0
 3.21372542e+00 -1.72043419e+00  5.10131752e+00    0.00000000e+00  0.00000000e+00  0.00000000e+00    0.00000000e+00  0.00000000e+00  0.00000000e+00 0
 3.21338316e+00 -1.51024208e+00  6.02455380e+00    0.00000000e+00  0.00000000e+00  0.00000000e+00    0.00000000e+00  0.00000000e+00  0.00000000e+00 0
 3.52786937e+00 -1.13509669e+00  6.85307547e+00    0.00000000e+00  0.00000000e+00  0.00000000e+00    0.00000000e+00  0.00000000e+00  0.00000000e+00 0
-3.48131802e+00 -5.11756420e-01  5.97472608e+00    0.00000000e+00  0.00000000e+00  0.00000000e+00    0.00000000e+00  0.00000000e+00  0.00000000e+00 0
-3.48932225e+00 -4.49110845e-01  6.92948979e+00    0.00000000e+00  0.00000000e+00  0.00000000e+00    0.00000000e+00  0.00000000e+00  0.00000000e+00 0
-3.24603643e+00 -6.02659350e-01  7.89598211e+00    0.00000000e+00  0.00000000e+00  0.00000000e+00    0.00000000e+00  0.00000000e+00  0.00000000e+00 0
 5.42629471e+00 -1.73573743e+00  1.03915827e+01    0.00000000e+00  0.00000000e+00  0.00000000e+00    0.00000000e+00  0.00000000e+00  0.00000000e+00 0
 5.34411714e+00 -1.75429671e+00  9.42576501e+00    0.00000000e+00  0.00000000e+00  0.00000000e+00    0.00000000e+00  0.00000000e+00  0.00000000e+00 0
 5.42884098e+00 -1.68812589e+00  8.43807706e+00    0.00000000e+00  0.00000000e+00  0.00000000e+00    0.00000000e+00  0.00000000e+00  0.00000000e+00 0
 5.05892875e+00 -8.18571738e+00  1.09360708e+01    0.00000000e+00  0.00000000e+00  0.00000000e+00    0.00000000e+00  0.00000000e+00  0.00000000e+00 0
 5.09326637e+00 -8.03589607e+00  9.98471836e+00    0.00000000e+00  0.00000000e+00  0.00000000e+00    0.00000000e+00  0.00000000e+00  0.00000000e+00 0
 5.13387728e+00 -8.26923128e+00  9.02658702e+00    0.00000000e+00  0.00000000e+00  0.00000000e+00    0.00000000e+00  0.00000000e+00  0.00000000e+00 0
 2.99089629e+00  3.48292718e+00  5.42609202e+00    0.00000000e+00  0.00000000e+00  0.00000000e+00    0.00000000e+00  0.00000000e+00  0.00000000e+00 0
 3.04028216e+00  3.75664978e+00  6.35337923e+00    0.00000000e+00  0.00000000e+00  0.00000000e+00    0.00000000e+00  0.00000000e+00  0.00000000e+00 0
 3.19439715e+00  3.80939855e+00  7.33592126e+00    0.00000000e+00  0.00000000e+00  0.00000000e+00    0.00000000e+00  0.00000000e+00  0.00000000e+00 0
-3.74940305e+00  1.28499807e+00  9.93450871e+00    0.00000000e+00  0.00000000e+00  0.00000000e+00    0.00000000e+00  0.00000000e+00  0.00000000e+00 0
-3.46505350e+00  1.82090414e+00  9.12060953e+00    0.00000000e+00  0.00000000e+00  0.00000000e+00    0.00000000e+00  0.00000000e+00  0.00000000e+00 0
-3.39901834e+00  2.49489323e+00  8.41088129e+00    0.00000000e+00  0.00000000e+00  0.00000000e+00    0.00000000e+00  0.00000000e+00  0.00000000e+00 0
-2.26925810e+00  7.99318422e+00  1.06997596e+01    0.00000000e+00  0.00000000e+00  0.00000000e+00    0.00000000e+00  0.00000000e+00  0.00000000e+00 0
-2.45639632e+00  7.97375313e+00  9.78046985e+00    0.00000000e+00  0.00000000e+00  0.00000000e+00    0.00000000e+00  0.00000000e+00  0.00000000e+00 0
-2.27877249e+00  7.73356280e+00  8.82234120e+00    0.00000000e+00  0.00000000e+00  0.00000000e+00    0.00000000e+00  0.00000000e+00  0.00000000e+00 0
 2.04440763e+00  3.21776076e+00  5.13370235e+00    0.00000000e+00  0.00000000e+00  0.00000000e+00    0.00000000e+00  0.00000000e+00  0.00000000e+00 0
 2.09040046e+00  3.39818716e+00  6.01617543e+00    0.00000000e+00  0.00000000e+00  0.00000000e+00    0.00000000e+00  0.00000000e+00  0.00000000e+00 0
 2.20587258e+00  3.40382516e+00  7.02853264e+00    0.00000000e+00  0.00000000e+00  0.00000000e+00    0.00000000e+00  0.00000000e+00  0.00000000e+00 0
 1.18836151e+00 -7.21564356e+00  5.69384717e+00    0.00000000e+00  0.00000000e+00  0.00000000e+00    0.00000000e+00  0.00000000e+00  0.00000000e+00 0
 1.57169463e+00 -6.87022604e+00  6.49307405e+00    0.00000000e+00  0.00000000e+00  0.00000000e+00    0.00000000e+00  0.00000000e+00  0.00000000e+00 0
 2.03428786e+00 -6.75652742e+00  7.35172528e+00    0.00000000e+00  0.00000000e+00  0.00000000e+00    0.00000000e+00  0.00000000e+00  0.00000000e+00 0
 8.12241357e+00  8.32397117e+00  6.13241877e+00    0.00000000e+00  0.00000000e+00  0.00000000e+00    0.00000000e+00  0.00000000e+00  0.00000000e+00 0
 8.04261444e+00  8.33812041e+00  7.05178219e+00    0.00000000e+00  0.00000000e+00  0.00000000e+00    0.00000000e+00  0.00000000e+00  0.00000000e+00 0
 8.26490042e+00  8.14252370e+00  7.97226334e+00    0.00000000e+00  0.00000000e+00  0.00000000e+00    0.00000000e+00  0.00000000e+00  0.00000000e+00 0
 3.51664408e+00 -6.60436341e+00  6.44152712e+00    0.00000000e+00  0.00000000e+00  0.00000000e+00    0.00000000e+00  0.00000000e+00  0.00000000e+00 0
 3.53880941e+00 -6.77025337e+00  7.39531515e+00    0.00000000e+00  0.00000000e+00  0.00000000e+00    0.00000000e+00  0.00000000e+00  0.00000000e+00 0
 3.48542376e+00 -6.77083587e+00  8.42209119e+00    0.00000000e+00  0.00000000e+00  0.00000000e+00    0.00000000e+00  0.00000000e+00  0.00000000e+00 0
 8.74462682e+00 -4.64274490e-01  5.44132632e+00    0.00000000e+00  0.00000000e+00  0.00000000e+00    0.00000000e+00  0.00000000e+00  0.00000000e+00 0
 8.34533466e+00 -7.11235948e-01  6.33153749e+00    0.00000000e+00  0.00000000e+00  0.00000000e+00    0.00000000e+00  0.00000000e+00  0.00000000e+00 0
 7.74406402e+00 -6.53594809e-01  7.10166887e+00    0.00000000e+00  0.00000000e+00  0.00000000e+00    0.00000000e+00  0.00000000e+00  0.00000000e+00 0
 8.30885289e+00 -6.63119719e+00  1.09221169e+01    0.00000000e+00  0.00000000e+00  0.00000000e+00    0.00000000e+00  0.00000000e+00  0.00000000e+00 0
 8.24747518e+00 -6.62787021e+00  9.93356929e+00    0.00000000e+00  0.00000000e+00  0.00000000e+00    0.00000000e+00  0.00000000e+00  0.00000000e+00 0
 8.42457379e+00 -6.62035350e+00  8.93831337e+00    0.00000000e+00  0.00000000e+00  0.00000000e+00    0.00000000e+00  0.00000000e+00  0.00000000e+00 0
 4.04248823e-01 -4.02724902e+00  5.70089752e+00    0.00000000e+00  0.00000000e+00  0.00000000e+00    0.00000000e+00  0.00000000e+00  0.00000000e+00 0
 5.42650847e-01 -3.87316106e+00  6.65116831e+00    0.00000000e+00  0.00000000e+00  0.00000000e+00    0.00000000e+00  0.00000000e+00  0.00000000e+00 0
 5.76655279e-01 -3.46631403e+00  7.51514555e+00    0.00000000e+00  0.00000000e+00  0.00000000e+00    0.00000000e+00  0.00000000e+00  0.00000000e+00 0
 8.23595471e+00 -3.48634427e+00  1.05380062e+01    0.00000000e+00  0.00000000e+00  0.00000000e+00    0.00000000e+00  0.00000000e+00  0.00000000e+00 0
 7.81986603e+00 -3.57191734e+00  9.68109427e+00    0.00000000e+00  0.00000000e+00  0.00000000e+00    0.00000000e+00  0.00000000e+00  0.00000000e+00 0
 7.78452263e+00 -3.60803769e+00  8.69505728e+00    0.00000000e+00  0.00000000e+00  0.00000000e+00    0.00000000e+00  0.00000000e+00  0.00000000e+00 0
 3.51517193e+00  3.55094567e+00  1.02821342e+01    0.00000000e+00  0.00000000e+00  0.00000000e+00    0.00000000e+00  0.00000000e+00  0.00000000e+00 0
 3.22666949e+00  3.21215209e+00  9.27479740e+00    0.00000000e+00  0.00000000e+00  0.00000000e+00    0.00000000e+00  0.00000000e+00  0.00000000e+00 0
 3.15178837e+00  2.97108738e+00  8.28163637e+00    0.00000000e+00  0.00000000e+00  0.00000000e+00    0.00000000e+00  0.00000000e+00  0.00000000e+00 0
 4.33468557e+00 -1.12389822e+00  5.09638422e+00    0.00000000e+00  0.00000000e+00  0.00000000e+00    0.00000000e+00  0.00000000e+00  0.00000000e+00 0
 4.21013557e+00 -1.12653539e+00  6.03476389e+00    0.00000000e+00  0.00000000e+00  0.00000000e+00    0.00000000e+00  0.00000000e+00  0.00000000e+00 0
 4.44654807e+00 -1.40017859e+00  6.91658594e+00    0.00000000e+00  0.00000000e+00  0.00000000e+00    0.00000000e+00  0.00000000e+00  0.00000000e+00 0
 2.47547537e+00  3.66932144e+00  1.00127513e+01    0.00000000e+00  0.00000000e+00  0.00000000e+00    0.00000000e+00  0.00000000e+00  0.00000000e+00 0
 2.41949180e+00  3.93594207e+00  8.98742808e+00    0.00000000e+00  0.00000000e+00  0.00000000e+00    0.00000000e+00  0.00000000e+00  0.00000000e+00 0
 2.52410645e+00  4.30452224e+00  8.04623910e+00    0.00000000e+00  0.00000000e+00  0.00000000e+00    0.00000000e+00  0.00000000e+00  0.00000000e+00 0
-6.54764397e+00  4.00217596e-01  1.07799829e+01    0.00000000e+00  0.00000000e+00  0.00000000e+00    0.00000000e+00  0.00000000e+00  0.00000000e+00 0
-6.29947962e+00  6.81336126e-01  9.87860162e+00    0.00000000e+00  0.00000000e+00  0.00000000e+00    0.00000000e+00  0.00000000e+00  0.00000000e+00 0
-6.28993875e+00  7.73063827e-01  8.91858432e+00    0.00000000e+00  0.00000000e+00  0.00000000e+00    0.00000000e+00  0.00000000e+00  0.00000000e+00 0
-2.84137518e+00  4.27983288e+00  6.50155099e+00    0.00000000e+00  0.00000000e+00  0.00000000e+00    0.00000000e+00  0.00000000e+00  0.00000000e+00 0
-2.78202213e+00  4.51859210e+00  7.45605656e+00    0.00000000e+00  0.00000000e+00  0.00000000e+00    0.00000000e+00  0.00000000e+00  0.00000000e+00 0
-2.70000895e+00  4.99916317e+00  8.33495309e+00    0.00000000e+00  0.00000000e+00  0.00000000e+00    0.00000000e+00  0.00000000e+00  0.00000000e+00 0
 6.63643773e+00 -5.14848233e+00  1.05436178e+01    0.00000000e+00  0.00000000e+00  0.00000000e+00    0.00000000e+00  0.00000000e+00  0.00000000e+00 0
 6.69473852e+00 -5.32913446e+00  9.56410405e+00    0.00000000e+00  0.00000000e+00  0.00000000e+00    0.00000000e+00  0.00000000e+00  0.00000000e+00 0
 6.75396955e+00 -5.51317792e+00  8.59384712e+00    0.00000000e+00  0.00000000e+00  0.00000000e+00    0.00000000e+00  0.00000000e+00  0.00000000e+00 0
 2.34617523e-01  8.89295780e+00  5.54143632e+00    0.00000000e+00  0.00000000e+00  0.00000000e+00    0.00000000e+00  0.00000000e+00  0.00000000e+00 0
-5.27068859e-03  8.89272766e+00  6.44810909e+00    0.00000000e+00  0.00000000e+00  0.00000000e+00    0.00000000e+00  0.00000000e+00  0.00000000e+00 0
-6.00568868e-02  8.81747010e+00  7.43440285e+00    0.00000000e+00  0.00000000e+00  0.00000000e+00    0.00000000e+00  0.00000000e+00  0.00000000e+00 0
 7.80946029e+00  5.71403433e+00  1.07279478e+01    0.00000000e+00  0.00000000e+00  0.00000000e+00    0.00000000e+00  0.00000000e+00  0.00000000e+00 0
 7.71155602e+00  6.15098500e+00  9.82360465e+00    0.00000000e+00  0.00000000e+00  0.00000000e+00    0.00000000e+00  0.00000000e+00  0.00000000e+00 0
 7.47639904e+00  6.36179998e+00  8.90421927e+00    0.00000000e+00  0.00000000e+00  0.00000000e+00    0.00000000e+00  0.00000000e+00  0.00000000e+00 0
-8.85299266e-01  3.62983411e+00  4.96975785e+00    0.00000000e+00  0.00000000e+00  0.00000000e+00    0.00000000e+00  0.00000000e+00  0.00000000e+00 0
-7.78742183e-01  3.55759860e+00  5.91470744e+00    0.00000000e+00  0.00000000e+00  0.00000000e+00    0.00000000e+00  0.00000000e+00  0.00000000e+00 0
-6.29283116e-01  3.80445367e+00  6.85911549e+00    0.00000000e+00  0.00000000e+00  0.00000000e+00    0.00000000e+00  0.00000000e+00  0.00000000e+00 0
 6.02792371e+00 -4.45326147e+00  1.11196553e+01    0.00000000e+00  0.00000000e+00  0.00000000e+00    0.00000000e+00  0.00000000e+00  0.00000000e+00 0
 5.94681774e+00 -4.52606423e+00  1.01374530e+01    0.00000000e+00  0.00000000e+00  0.00000000e+00    0.00000000e+00  0.00000000e+00  0.00000000e+00 0
 5.88355490e+00 -4.68575499e+00  9.20540422e+00    0.00000000e+00  0.00000000e+00  0.00000000e+00    0.00000000e+00  0.00000000e+00  0.00000000e+00 0
 1.31306723e+00 -7.32287757e-01  5.41444102e+00    0.00000000e+00  0.00000000e+00  0.00000000e+00    0.00000000e+00  0.00000000e+00  0.00000000e+00 0
 8.34526468e-01 -1.91957076e-01  6.07701048e+00    0.00000000e+00  0.00000000e+00  0.00000000e+00    0.00000000e+00  0.00000000e+00  0.00000000e+00 0
 8.20066121e-01 -3.34950405e-01  7.03800097e+00    0.00000000e+00  0.00000000e+00  0.00000000e+00    0.00000000e+00  0.00000000e+00  0.00000000e+00 0
-8.72991638e+00 -1.54260139e+00  5.79510169e+00    0.00000000e+00  0.00000000e+00  0.00000000e+00    0.00000000e+00  0.00000000e+00  0.00000000e+00 0
-8.85714212e+00 -1.41055248e+00  6.77057827e+00    0.00000000e+00  0.00000000e+00  0.00000000e+00    0.00000000e+00  0.00000000e+00  0.00000000e+00 0
 8.81353466e+00 -9.27475066e-01  7.60731507e+00    0.00000000e+00  0.00000000e+00  0.00000000e+00    0.00000000e+00  0.00000000e+00  0.00000000e+00 0
-2.35829248e+00  6.25458991e+00  6.15409183e+00    0.00000000e+00  0.00000000e+00  0.00000000e+00    0.00000000e+00  0.00000000e+00  0.00000000e+00 0
-2.11834840e+00  6.38161821e+00  7.08182358e+00    0.00000000e+00  0.00000000e+00  0.00000000e+00    0.00000000e+00  0.00000000e+00  0.00000000e+00 0
-1.43558984e+00  6.30497700e+00  7.74172841e+00    0.00000000e+00  0.00000000e+00  0.00000000e+00    0.00000000e+00  0.00000000e+00  0.00000000e+00 0
 7.44726490e+00  2.20608876e+00  5.97207814e+00    0.00000000e+00  0.00000000e+00  0.00000000e+00    0.00000000e+00  0.00000000e+00  0.00000000e+00 0
 7.06844051e+00  2.46681601e+00  6.84654759e+00    0.00000000e+00  0.00000000e+00  0.00000000e+00    0.00000000e+00  0.00000000e+00  0.00000000e+00 0
 6.95413301e+00  2.81653393e+00  7.76823970e+00    0.00000000e+00  0.00000000e+00  0.00000000e+00    0.00000000e+00  0.00000000e+00  0.00000000e+00 0
 2.48352836e+00 -2.66889375e+00  5.03961731e+00    0.00000000e+00  0.00000000e+00  0.00000000e+00    0.00000000e+00  0.00000000e+00  0.00000000e+00 0
 2.15651475e+00 -2.76017410e+00  6.01168678e+00    0.00000000e+00  0.00000000e+00  0.00000000e+00    0.00000000e+00  0.00000000e+00  0.00000000e+00 0
 2.10430380e+00 -2.66584337e+00  6.97987121e+00    0.00000000e+00  0.00000000e+00  0.00000000e+00    0.00000000e+00  0.00000000e+00  0.00000000e+00 0
-8.17743476e+00  8.33655452e+00  1.01892024e+01    0.00000000e+00  0.00000000e+00  0.00000000e+00    0.00000000e+00  0.00000000e+00  0.00000000e+00 0
-8.44031013e+00  8.41370996e+00  9.23544229e+00    0.00000000e+00  0.00000000e+00  0.00000000e+00    0.00000000e+00  0.00000000e+00  0.00000000e+00 0
-8.48578474e+00  8.20924065e+00  8.25727507e+00    0.00000000e+00  0.00000000e+00  0.00000000e+00    0.00000000e+00  0.00000000e+00  0.00000000e+00 0
 1.79302423e+00  1.72061475e+00  1.03601383e+01    0.00000000e+00  0.00000000e+00  0.00000000e+00    0.00000000e+00  0.00000000e+00  0.00000000e+00 0
 1.90002838e+00  1.78110623e+00  9.37613925e+00    0.00000000e+00  0.00000000e+00  0.00000000e+00    0.00000000e+00  0.00000000e+00  0.00000000e+00 0
 2.16699259e+00  1.76478917e+00  8.43152470e+00    0.00000000e+00  0.00000000e+00  0.00000000e+00    0.00000000e+00  0.00000000e+00  0.00000000e+00 0
 4.58158041e+00  1.35521027e+00  1.01487197e+01    0.00000000e+00  0.00000000e+00  0.00000000e+00    0.00000000e+00  0.00000000e+00  0.00000000e+00 0
 4.66167384e+00  1.44794114e+00  9.17530620e+00    0.00000000e+00  0.00000000e+00  0.00000000e+00    0.00000000e+00  0.00000000e+00  0.00000000e+00 0
 4.52825734e+00  1.05218268e+00  8.23873292e+00    0.00000000e+00  0.00000000e+00  0.00000000e+00    0.00000000e+00  0.00000000e+00  0.00000000e+00 0
 5.94240265e+00 -3.07279496e+00  1.03105640e+01    0.00000000e+00  0.00000000e+00  0.00000000e+00    0.00000000e+00  0.00000000e+00  0.00000000e+00 0
 5.89102487e+00 -3.19143115e+00  9.40261198e+00    0.00000000e+00  0.00000000e+00  0.00000000e+00    0.00000000e+00  0.00000000e+00  0.00000000e+00 0
 6.00044101e+00 -2.71018277e+00  8.53833377e+00    0.00000000e+00  0.00000000e+00  0.00000000e+00    0.00000000e+00  0.00000000e+00  0.00000000e+00 0
 6.75147935e+00 -2.04884168e+00  5.14817151e+00    0.00000000e+00  0.00000000e+00  0.00000000e+00    0.00000000e+00  0.00000000e+00  0.00000000e+00 0
 7.02478173e+00 -2.20184026e+00  6.01754659e+00    0.00000000e+00  0.00000000e+00  0.00000000e+00    0.00000000e+00  0.00000000e+00  0.00000000e+00 0
 7.21873111e+00 -2.23103455e+00  7.05768918e+00    0.00000000e+00  0.00000000e+00  0.00000000e+00    0.00000000e+00  0.00000000e+00  0.00000000e+00 0
 6.98884614e+00  4.00477550e+00  1.03229569e+01    0.00000000e+00  0.00000000e+00  0.00000000e+00    0.00000000e+00  0.00000000e+00  0.00000000e+00 0
 7.29932916e+00  4.28997586e+00  9.43902584e+00    0.00000000e+00  0.00000000e+00  0.00000000e+00    0.00000000e+00  0.00000000e+00  0.00000000e+00 0
 7.60542821e+00  4.29124714e+00  8.44005252e+00    0.00000000e+00  0.00000000e+00  0.00000000e+00    0.00000000e+00  0.00000000e+00  0.00000000e+00 0
-4.68852904e+00  2.40874059e+00  6.80684077e+00    0.00000000e+00  0.00000000e+00  0.00000000e+00    0.00000000e+00  0.00000000e+00  0.00000000e+00 0
-5.23638110e+00  2.87799063e+00  7.49145886e+00    0.00000000e+00  0.00000000e+00  0.00000000e+00    0.00000000e+00  0.00000000e+00  0.00000000e+00 0
-5.86439795e+00  3.11781189e+00  8.15600485e+00    0.00000000e+00  0.00000000e+00  0.00000000e+00    0.00000000e+00  0.00000000e+00  0.00000000e+00 0
 1.68795141e+00  4.65590142e+00  1.06437237e+01    0.00000000e+00  0.00000000e+00  0.00000000e+00    0.00000000e+00  0.00000000e+00  0.00000000e+00 0
 1.80892878e+00  4.77369086e+00  9.78136964e+00    0.00000000e+00  0.00000000e+00  0.00000000e+00    0.00000000e+00  0.00000000e+00  0.00000000e+00 0
 1.81141275e+00  4.74021446e+00  8.77882885e+00    0.00000000e+00  0.00000000e+00  0.00000000e+00    0.00000000e+00  0.00000000e+00  0.00000000e+00 0
-7.26909782e+00  4.59506359e+00  1.04089483e+01    0.00000000e+00  0.00000000e+00  0.00000000e+00    0.00000000e+00  0.00000000e+00  0.00000000e+00 0
-7.35166767e+00  4.55255453e+00  9.41827867e+00    0.00000000e+00  0.00000000e+00  0.00000000e+00    0.00000000e+00  0.00000000e+00  0.00000000e+00 0
-7.42214603e+00  4.53971570e+00  8.40195387e+00    0.00000000e+00  0.00000000e+00  0.00000000e+00    0.00000000e+00  0.00000000e+00  0.00000000e+00 0
-4.18797852e+00 -3.08005492e-01  1.09619044e+01    0.00000000e+00  0.00000000e+00  0.00000000e+00    0.00000000e+00  0.00000000e+00  0.00000000e+00 0
-4.11314737e+00 -9.50369972e-01  1.02334141e+01    0.00000000e+00  0.00000000e+00  0.00000000e+00    0.00000000e+00  0.00000000e+00  0.00000000e+00 0
-4.45426475e+00 -1.03511931e+00  9.35089479e+00    0.00000000e+00  0.00000000e+00  0.00000000e+00    0.00000000e+00  0.00000000e+00  0.00000000e+00 0
 3.31985853e+00 -4.54009730e+00  5.58355065e+00    0.00000000e+00  0.00000000e+00  0.00000000e+00    0.00000000e+00  0.00000000e+00  0.00000000e+00 0
 3.26991036e+00 -4.46788455e+00  6.57986854e+00    0.00000000e+00  0.00000000e+00  0.00000000e+00    0.00000000e+00  0.00000000e+00  0.00000000e+00 0
 3.40368468e+00 -3.98727355e+00  7.49486894e+00    0.00000000e+00  0.00000000e+00  0.00000000e+00    0.00000000e+00  0.00000000e+00  0.00000000e+00 0
 3.41803245e+00 -6.50974786e-01  9.69520689e+00    0.00000000e+00  0.00000000e+00  0.00000000e+00    0.00000000e+00  0.00000000e+00  0.00000000e+00 0
 3.54429556e+00 -9.07007590e-01  8.80549484e+00    0.00000000e+00  0.00000000e+00  0.00000000e+00    0.00000000e+00  0.00000000e+00  0.00000000e+00 0
 3.88215973e+00 -8.18232383e-01  7.75226432e+00    0.00000000e+00  0.00000000e+00  0.00000000e+00    0.00000000e+00  0.00000000e+00  0.00000000e+00 0
-1.66777612e+00 -5.71535913e+00  6.71936742e+00    0.00000000e+00  0.00000000e+00  0.00000000e+00    0.00000000e+00  0.00000000e+00  0.00000000e+00 0
-8.05931812e-01 -5.72407115e+00  7.15107778e+00    0.00000000e+00  0.00000000e+00  0.00000000e+00    0.00000000e+00  0.00000000e+00  0.00000000e+00 0
-1.02966318e-01 -5.82533411e+00  7.87618127e+00    0.00000000e+00  0.00000000e+00  0.00000000e+00    0.00000000e+00  0.00000000e+00  0.00000000e+00 0
 3.76974281e-01 -1.78467255e+00  1.01371360e+01    0.00000000e+00  0.00000000e+00  0.00000000e+00    0.00000000e+00  0.00000000e+00  0.00000000e+00 0
 2.67158364e-01 -1.97443582e+00  9.16335765e+00    0.00000000e+00  0.00000000e+00  0.00000000e+00    0.00000000e+00  0.00000000e+00  0.00000000e+00 0
 2.74185636e-01 -2.43037235e+00  8.25007916e+00    0.00000000e+00  0.00000000e+00  0.00000000e+00    0.00000000e+00  0.00000000e+00  0.00000000e+00 0
-8.74104652e-01  8.63510902e+00  1.09029287e+01    0.00000000e+00  0.00000000e+00  0.00000000e+00    0.00000000e+00  0.00000000e+00  0.00000000e+00 0
-1.27853935e+00  8.52768740e+00  1.00739883e+01    0.00000000e+00  0.00000000e+00  0.00000000e+00    0.00000000e+00  0.00000000e+00  0.00000000e+00 0
-1.42672917e+00  8.35506497e+00  9.03273950e+00    0.00000000e+00  0.00000000e+00  0.00000000e+00    0.00000000e+00  0.00000000e+00  0.00000000e+00 0
-6.04081524e+00  6.91578566e+00  1.01786404e+01    0.00000000e+00  0.00000000e+00  0.00000000e+00    0.00000000e+00  0.00000000e+00  0.00000000e+00 0
-6.04174360e+00  6.57487863e+00  9.29859841e+00    0.00000000e+00  0.00000000e+00  0.00000000e+00    0.00000000e+00  0.00000000e+00  0.00000000e+00 0
-5.92651727e+00  5.86178771e+00  8.61631387e+00    0.00000000e+00  0.00000000e+00  0.00000000e+00    0.00000000e+00  0.00000000e+00  0.00000000e+00 0
 2.19256786e+00 -6.71030189e+00  5.68552418e+00    0.00000000e+00  0.00000000e+00  0.00000000e+00    0.00000000e+00  0.00000000e+00  0.00000000e+00 0
 2.49947739e+00 -6.29417093e+00  6.52790696e+00    0.00000000e+00  0.00000000e+00  0.00000000e+00    0.00000000e+00  0.00000000e+00  0.00000000e+00 0
 2.53340541e+00 -5.90656170e+00  7.44572081e+00    0.00000000e+00  0.00000000e+00  0.00000000e+00    0.00000000e+00  0.00000000e+00  0.00000000e+00 0
 8.82336105e+00  6.23598093e+00  5.81477519e+00    0.00000000e+00  0.00000000e+00  0.00000000e+00    0.00000000e+00  0.00000000e+00  0.00000000e+00 0
 8.53951702e+00  5.94644965e+00  6.72471082e+00    0.00000000e+00  0.00000000e+00  0.00000000e+00    0.00000000e+00  0.00000000e+00  0.00000000e+00 0
 8.89986086e+00  5.66470107e+00  7.60647098e+00    0.00000000e+00  0.00000000e+00  0.00000000e+00    0.00000000e+00  0.00000000e+00  0.00000000e+00 0
-1.15544968e+00 -7.48767722e+00  1.03736462e+01    0.00000000e+00  0.00000000e+00  0.00000000e+00    0.00000000e+00  0.00000000e+00  0.00000000e+00 0
-1.40361104e+00 -8.07190891e+00  9.62802959e+00    0.00000000e+00  0.00000000e+00  0.00000000e+00    0.00000000e+00  0.00000000e+00  0.00000000e+00 0
-1.35239739e+00 -8.29696964e+00  8.65996057e+00    0.00000000e+00  0.00000000e+00  0.00000000e+00    0.00000000e+00  0.00000000e+00  0.00000000e+00 0
-2.85345864e+00  2.90565920e+00  5.69404955e+00    0.00000000e+00  0.00000000e+00  0.00000000e+00    0.00000000e+00  0.00000000e+00  0.00000000e+00 0
-2.90065489e+00  3.22982061e+00  6.62459021e+00    0.00000000e+00  0.00000000e+00  0.00000000e+00    0.00000000e+00  0.00000000e+00  0.00000000e+00 0
-2.63430352e+00  3.45495714e+00  7.50851000e+00    0.00000000e+00  0.00000000e+00  0.00000000e+00    0.00000000e+00  0.00000000e+00  0.00000000e+00 0
 1.82759981e-01 -5.40090471e+00  1.06646770e+01    0.00000000e+00  0.00000000e+00  0.00000000e+00    0.00000000e+00  0.00000000e+00  0.00000000e+00 0
 1.16179111e-01 -5.42433352e+00  9.71080360e+00    0.00000000e+00  0.00000000e+00  0.00000000e+00    0.00000000e+00  0.00000000e+00  0.00000000e+00 0
 2.04736063e-02 -5.37424316e+00  8.80639622e+00    0.00000000e+00  0.00000000e+00  0.00000000e+00    0.00000000e+00  0.00000000e+00  0.00000000e+00 0
 2.37202101e+00  6.57666383e+00  1.07679987e+01    0.00000000e+00  0.00000000e+00  0.00000000e+00    0.00000000e+00  0.00000000e+00  0.00000000e+00 0
 2.15822504e+00  6.85686114e+00  9.89386179e+00    0.00000000e+00  0.00000000e+00  0.00000000e+00    0.00000000e+00  0.00000000e+00  0.00000000e+00 0
 2.09281829e+00  7.16785178e+00  8.98912617e+00    0.00000000e+00  0.00000000e+00  0.00000000e+00    0.00000000e+00  0.00000000e+00  0.00000000e+00 0
-6.03480133e+00 -5.84122480e-01  5.69779028e+00    0.00000000e+00  0.00000000e+00  0.00000000e+00    0.00000000e+00  0.00000000e+00  0.00000000e+00 0
-6.35341090e+00 -5.42682653e-01  6.59698402e+00    0.00000000e+00  0.00000000e+00  0.00000000e+00    0.00000000e+00  0.00000000e+00  0.00000000e+00 0
-6.74054340e+00 -6.59942016e-01  7.51339853e+00    0.00000000e+00  0.00000000e+00  0.00000000e+00    0.00000000e+00  0.00000000e+00  0.00000000e+00 0
 5.31959826e+00 -8.71695140e+00  5.51011853e+00    0.00000000e+00  0.00000000e+00  0.00000000e+00    0.00000000e+00  0.00000000e+00  0.00000000e+00 0
 5.28905520e+00  8.88013657e+00  6.49870912e+00    0.00000000e+00  0.00000000e+00  0.00000000e+00    0.00000000e+00  0.00000000e+00  0.00000000e+00 0
 5.50477531e+00  8.81767812e+00  7.45123197e+00    0.00000000e+00  0.00000000e+00  0.00000000e+00    0.00000000e+00  0.00000000e+00  0.00000000e+00 0
 3.04310527e+00  6.34958214e+00  5.54111273e+00    0.00000000e+00  0.00000000e+00  0.00000000e+00    0.00000000e+00  0.00000000e+00  0.00000000e+00 0
 2.95916477e+00  6.08784615e+00  6.44676266e+00    0.00000000e+00  0.00000000e+00  0.00000000e+00    0.00000000e+00  0.00000000e+00  0.00000000e+00 0
 2.61240037e+00  6.05444297e+00  7.43924632e+00    0.00000000e+00  0.00000000e+00  0.00000000e+00    0.00000000e+00  0.00000000e+00  0.00000000e+00 0
-6.22155636e+00  7.65144022e+00  5.81718983e+00    0.00000000e+00  0.00000000e+00  0.00000000e+00    0.00000000e+00  0.00000000e+00  0.00000000e+00 0
-6.61383702e+00  7.09811827e+00  6.59943464e+00    0.00000000e+00  0.00000000e+00  0.00000000e+00    0.00000000e+00  0.00000000e+00  0.00000000e+00 0
-6.88222232e+00  6.84992115e+00  7.49059890e+00    0.00000000e+00  0.00000000e+00  0.00000000e+00    0.00000000e+00  0.00000000e+00  0.00000000e+00 0
 7.56372827e+00 -1.46408770e+00  1.00380597e+01    0.00000000e+00  0.00000000e+00  0.00000000e+00    0.00000000e+00  0.00000000e+00  0.00000000e+00 0
 7.62269027e+00 -1.34738639e+00  9.06174360e+00    0.00000000e+00  0.00000000e+00  0.00000000e+00    0.00000000e+00  0.00000000e+00  0.00000000e+00 0
 7.80558029e+00 -1.02428386e+00  8.14716954e+00    0.00000000e+00  0.00000000e+00  0.00000000e+00    0.00000000e+00  0.00000000e+00  0.00000000e+00 0
-3.59394022e+00  2.40993710e+00  5.94899538e+00    0.00000000e+00  0.00000000e+00  0.00000000e+00    0.00000000e+00  0.00000000e+00  0.00000000e+00 0
-3.34771114e+00  2.26481719e+00  6.81812951e+00    0.00000000e+00  0.00000000e+00  0.00000000e+00    0.00000000e+00  0.00000000e+00  0.00000000e+00 0
-2.77376162e+00  2.42634980e+00  7.57531186e+00    0.00000000e+00  0.00000000e+00  0.00000000e+00    0.00000000e+00  0.00000000e+00  0.00000000e+00 0
-8.52086397e+00  3.64138526e+00  5.81219307e+00    0.00000000e+00  0.00000000e+00  0.00000000e+00    0.00000000e+00  0.00000000e+00  0.00000000e+00 0
-8.48799385e+00  3.57620456e+00  6.78168405e+00    0.00000000e+00  0.00000000e+00  0.00000000e+00    0.00000000e+00  0.00000000e+00  0.00000000e+00 0
-8.20152735e+00  3.64570219e+00  7.68011376e+00    0.00000000e+00  0.00000000e+00  0.00000000e+00    0.00000000e+00  0.00000000e+00  0.00000000e+00 0
 9.14135456e-01  4.97424054e+00  5.25017657e+00    0.00000000e+00  0.00000000e+00  0.00000000e+00    0.00000000e+00  0.00000000e+00  0.00000000e+00 0
 8.80342756e-01  4.97869936e+00  6.32819590e+00    0.00000000e+00  0.00000000e+00  0.00000000e+00    0.00000000e+00  0.00000000e+00  0.00000000e+00 0
 9.21931180e-01  5.01857046e+00  7.33659723e+00    0.00000000e+00  0.00000000e+00  0.00000000e+00    0.00000000e+00  0.00000000e+00  0.00000000e+00 0
 3.55613624e+00 -5.75306521e+00  5.70136953e+00    0.00000000e+00  0.00000000e+00  0.00000000e+00    0.00000000e+00  0.00000000e+00  0.00000000e+00 0
 3.27733200e+00 -5.56481376e+00  6.68753435e+00    0.00000000e+00  0.00000000e+00  0.00000000e+00    0.00000000e+00  0.00000000e+00  0.00000000e+00 0
 3.00135896e+00 -5.03799893e+00  7.43218092e+00    0.00000000e+00  0.00000000e+00  0.00000000e+00    0.00000000e+00  0.00000000e+00  0.00000000e+00 0
 8.11939372e+00  5.11101617e+00  6.23348866e+00    0.00000000e+00  0.00000000e+00  0.00000000e+00    0.00000000e+00  0.00000000e+00  0.00000000e+00 0
 8.27116115e+00  4.93463488e+00  7.13113792e+00    0.00000000e+00  0.00000000e+00  0.00000000e+00    0.00000000e+00  0.00000000e+00  0.00000000e+00 0
 8.25675813e+00  4.97594802e+00  8.13434810e+00    0.00000000e+00  0.00000000e+00  0.00000000e+00    0.00000000e+00  0.00000000e+00  0.00000000e+00 0
-7.03638772e+00  1.26839742e-02  6.03535750e+00    0.00000000e+00  0.00000000e+00  0.00000000e+00    0.00000000e+00  0.00000000e+00  0.00000000e+00 0
-6.98494716e+00  3.93106973e-01  6.98811016e+00    0.00000000e+00  0.00000000e+00  0.00000000e+00    0.00000000e+00  0.00000000e+00  0.00000000e+00 0
-6.95486413e+00  3.05492643e-01  7.95385913e+00    0.00000000e+00  0.00000000e+00  0.00000000e+00    0.00000000e+00  0.00000000e+00  0.00000000e+00 0
 3.43068149e+00  8.33649288e+00  1.05368700e+01    0.00000000e+00  0.00000000e+00  0.00000000e+00    0.00000000e+00  0.00000000e+00  0.00000000e+00 0
 3.47709187e+00  8.41900162e+00  9.61806512e+00    0.00000000e+00  0.00000000e+00  0.00000000e+00    0.00000000e+00  0.00000000e+00  0.00000000e+00 0
 3.44807697e+00  8.52050696e+00  8.62024490e+00    0.00000000e+00  0.00000000e+00  0.00000000e+00    0.00000000e+00  0.00000000e+00  0.00000000e+00 0
 5.84197687e+00  3.10407037e+00  9.27932752e+00    0.00000000e+00  0.00000000e+00  0.00000000e+00    0.00000000e+00  0.00000000e+00  0.00000000e+00 0
 5.96823029e+00  3.11528131e+00  8.36480397e+00    0.00000000e+00  0.00000000e+00  0.00000000e+00    0.00000000e+00  0.00000000e+00  0.00000000e+00 0
 5.99681305e+00  2.92486420e+00  7.37365317e+00    0.00000000e+00  0.00000000e+00  0.00000000e+00    0.00000000e+00  0.00000000e+00  0.00000000e+00 0
 7.91115201e+00  7.00679315e+00  1.03982964e+01    0.00000000e+00  0.00000000e+00  0.00000000e+00    0.00000000e+00  0.00000000e+00  0.00000000e+00 0
 7.91594991e+00  7.18017405e+00  9.48632071e+00    0.00000000e+00  0.00000000e+00  0.00000000e+00    0.00000000e+00  0.00000000e+00  0.00000000e+00 0
 7.94172701e+00  7.21942229e+00  8.52068080e+00    0.00000000e+00  0.00000000e+00  0.00000000e+00    0.00000000e+00  0.00000000e+00  0.00000000e+00 0
 5.81574032e+00 -8.84737509e+00  1.06186086e+01    0.00000000e+00  0.00000000e+00  0.00000000e+00    0.00000000e+00  0.00000000e+00  0.00000000e+00 0
 5.65769941e+00  8.83828200e+00  9.54353975e+00    0.00000000e+00  0.00000000e+00  0.00000000e+00    0.00000000e+00  0.00000000e+00  0.00000000e+00 0
 5.58449012e+00  8.71705245e+00  8.55260392e+00    0.00000000e+00  0.00000000e+00  0.00000000e+00    0.00000000e+00  0.00000000e+00  0.00000000e+00 0
-6.20603569e+00  1.70063278e+00  1.02548578e+01    0.00000000e+00  0.00000000e+00  0.00000000e+00    0.00000000e+00  0.00000000e+00  0.00000000e+00 0
-6.38312064e+00  1.81381887e+00  9.31686077e+00    0.00000000e+00  0.00000000e+00  0.00000000e+00    0.00000000e+00  0.00000000e+00  0.00000000e+00 0
-6.56949714e+00  2.60180401e+00  8.79574135e+00    0.00000000e+00  0.00000000e+00  0.00000000e+00    0.00000000e+00  0.00000000e+00  0.00000000e+00 0
 6.16524631e-01  1.46659484e+00  9.98847792e+00    0.00000000e+00  0.00000000e+00  0.00000000e+00    0.00000000e+00  0.00000000e+00  0.00000000e+00 0
 6.40192917e-01  1.10837044e+00  9.09698255e+00    0.00000000e+00  0.00000000e+00  0.00000000e+00    0.00000000e+00  0.00000000e+00  0.00000000e+00 0
 8.94790025e-01  1.43068032e+00  8.19555074e+00    0.00000000e+00  0.00000000e+00  0.00000000e+00    0.00000000e+00  0.00000000e+00  0.00000000e+00 0
 1.27857301e+00 -2.15111800e+00  5.49218387e+00    0.00000000e+00  0.00000000e+00  0.00000000e+00    0.00000000e+00  0.00000000e+00  0.00000000e+00 0
 1.04354110e+00 -2.44465381e+00  6.35827058e+00    0.00000000e+00  0.00000000e+00  0.00000000e+00    0.00000000e+00  0.00000000e+00  0.00000000e+00 0
 7.45411905e-01 -2.44983397e+00  7.39687085e+00    0.00000000e+00  0.00000000e+00  0.00000000e+00    0.00000000e+00  0.00000000e+00  0.00000000e+00 0
 5.03381812e+00 -1.63372068e+00  5.78457935e+00    0.00000000e+00  0.00000000e+00  0.00000000e+00    0.00000000e+00  0.00000000e+00  0.00000000e+00 0
 5.14049814e+00 -2.03633468e+00  6.64667767e+00    0.00000000e+00  0.00000000e+00  0.00000000e+00    0.00000000e+00  0.00000000e+00  0.00000000e+00 0
 5.41048184e+00 -2.29777333e+00  7.62345552e+00    0.00000000e+00  0.00000000e+00  0.00000000e+00    0.00000000e+00  0.00000000e+00  0.00000000e+00 0
 1.03323736e+00  6.06806016e+00  5.65666286e+00    0.00000000e+00  0.00000000e+00  0.00000000e+00    0.00000000e+00  0.00000000e+00  0.00000000e+00 0
 1.26720107e+00  5.81785995e+00  6.56379012e+00    0.00000000e+00  0.00000000e+00  0.00000000e+00    0.00000000e+00  0.00000000e+00  0.00000000e+00 0
 1.00521684e+00  6.01081536e+00  7.52597760e+00    0.00000000e+00  0.00000000e+00  0.00000000e+00    0.00000000e+00  0.00000000e+00  0.00000000e+00 0
 1.77013765e-01 -6.47734856e+00  1.06790597e+01    0.00000000e+00  0.00000000e+00  0.00000000e+00    0.00000000e+00  0.00000000e+00  0.00000000e+00 0
 3.93589126e-01 -6.57459981e+00  9.71205211e+00    0.00000000e+00  0.00000000e+00  0.00000000e+00    0.00000000e+00  0.00000000e+00  0.00000000e+00 0
 5.71349087e-01 -6.26822552e+00  8.79150211e+00    0.00000000e+00  0.00000000e+00  0.00000000e+00    0.00000000e+00  0.00000000e+00  0.00000000e+00 0
 1.38760352e+00 -3.76667225e+00  1.06294114e+01    0.00000000e+00  0.00000000e+00  0.00000000e+00    0.00000000e+00  0.00000000e+00  0.00000000e+00 0
 1.33998663e+00 -3.66029740e+00  9.63059073e+00    0.00000000e+00  0.00000000e+00  0.00000000e+00    0.00000000e+00  0.00000000e+00  0.00000000e+00 0
 1.18023856e+00 -3.93081027e+00  8.63160882e+00    0.00000000e+00  0.00000000e+00  0.00000000e+00    0.00000000e+00  0.00000000e+00  0.00000000e+00 0
 5.18765633e+00  7.45464703e+00  5.58778255e+00    0.00000000e+00  0.00000000e+00  0.00000000e+00    0.00000000e+00  0.00000000e+00  0.00000000e+00 0
 4.71262821e+00  7.33834420e+00  6.39952496e+00    0.00000000e+00  0.00000000e+00  0.00000000e+00    0.00000000e+00  0.00000000e+00  0.00000000e+00 0
 4.47742499e+00  7.26072915e+00  7.35643385e+00    0.00000000e+00  0.00000000e+00  0.00000000e+00    0.00000000e+00  0.00000000e+00  0.00000000e+00 0
 6.04584645e+00  8.15275772e+00  5.80959765e+00    0.00000000e+00  0.00000000e+00  0.00000000e+00    0.00000000e+00  0.00000000e+00  0.00000000e+00 0
 5.90895772e+00  8.01570791e+00  6.77307975e+00    0.00000000e+00  0.00000000e+00  0.00000000e+00    0.00000000e+00  0.00000000e+00  0.00000000e+00 0
 5.50109258e+00  7.57142541e+00  7.50597952e+00    0.00000000e+00  0.00000000e+00  0.00000000e+00    0.00000000e+00  0.00000000e+00  0.00000000e+00 0
 6.71481495e+00  3.14441118e+00  9.89561535e+00    0.00000000e+00  0.00000000e+00  0.00000000e+00    0.00000000e+00  0.00000000e+00  0.00000000e+00 0
 6.78473300e+00  3.53237893e+00  9.01525704e+00    0.00000000e+00  0.00000000e+00  0.00000000e+00    0.00000000e+00  0.00000000e+00  0.00000000e+00 0
 6.59138112e+00  4.05705211e+00  8.17706364e+00    0.00000000e+00  0.00000000e+00  0.00000000e+00    0.00000000e+00  0.00000000e+00  0.00000000e+00 0
 1.06968474e+00  8.44796282e+00  6.12922211e+00    0.00000000e+00  0.00000000e+00  0.00000000e+00    0.00000000e+00  0.00000000e+00  0.00000000e+00 0
 7.96014878e-01  8.41810626e+00  7.02039621e+00    0.00000000e+00  0.00000000e+00  0.00000000e+00    0.00000000e+00  0.00000000e+00  0.00000000e+00 0
 4.23948977e-01  7.93731366e+00  7.90803229e+00    0.00000000e+00  0.00000000e+00  0.00000000e+00    0.00000000e+00  0.00000000e+00  0.00000000e+00 0
 7.17197482e+00 -8.82830405e+00  1.10188240e+01    0.00000000e+00  0.00000000e+00  0.00000000e+00    0.00000000e+00  0.00000000e+00  0.00000000e+00 0
 6.92098299e+00 -8.72696673e+00  1.01058563e+01    0.00000000e+00  0.00000000e+00  0.00000000e+00    0.00000000e+00  0.00000000e+00  0.00000000e+00 0
 6.62851327e+00 -8.70230072e+00  9.24500113e+00    0.00000000e+00  0.00000000e+00  0.00000000e+00    0.00000000e+00  0.00000000e+00  0.00000000e+00 0
 5.38206877e+00 -6.77016858e+00  6.54412083e+00    0.00000000e+00  0.00000000e+00  0.00000000e+00    0.00000000e+00  0.00000000e+00  0.00000000e+00 0
 5.53776383e+00 -6.59666856e+00  7.47967917e+00    0.00000000e+00  0.00000000e+00  0.00000000e+00    0.00000000e+00  0.00000000e+00  0.00000000e+00 0
 5.45787137e+00 -6.71692842e+00  8.42769502e+00    0.00000000e+00  0.00000000e+00  0.00000000e+00    0.00000000e+00  0.00000000e+00  0.00000000e+00 0
-4.83144418e+00  7.79744229e+00  5.43357162e+00    0.00000000e+00  0.00000000e+00  0.00000000e+00    0.00000000e+00  0.00000000e+00  0.00000000e+00 0
-4.83615445e+00  7.82383649e+00  6.42519907e+00    0.00000000e+00  0.00000000e+00  0.00000000e+00    0.00000000e+00  0.00000000e+00  0.00000000e+00 0
-4.80898305e+00  7.51725681e+00  7.31842326e+00    0.00000000e+00  0.00000000e+00  0.00000000e+00    0.00000000e+00  0.00000000e+00  0.00000000e+00 0
-1.65530833e+00 -3.62330867e+00  6.14455006e+00    0.00000000e+00  0.00000000e+00  0.00000000e+00    0.00000000e+00  0.00000000e+00  0.00000000e+00 0
-1.29318786e+00 -3.65421584e+00  7.02927287e+00    0.00000000e+00  0.00000000e+00  0.00000000e+00    0.00000000e+00  0.00000000e+00  0.00000000e+00 0
-9.99840920e-01 -3.78529099e+00  7.92193305e+00    0.00000000e+00  0.00000000e+00  0.00000000e+00    0.00000000e+00  0.00000000e+00  0.00000000e+00 0
 3.09812477e+00  7.20975359e+00  6.04807262e+00    0.00000000e+00  0.00000000e+00  0.00000000e+00    0.00000000e+00  0.00000000e+00  0.00000000e+00 0
 2.81885906e+00  7.28403750e+00  6.90024508e+00    0.00000000e+00  0.00000000e+00  0.00000000e+00    0.00000000e+00  0.00000000e+00  0.00000000e+00 0
 2.50240451e+00  7.19548790e+00  7.80800511e+00    0.00000000e+00  0.00000000e+00  0.00000000e+00    0.00000000e+00  0.00000000e+00  0.00000000e+00 0
-4.99639742e+00  1.64235234e+00  1.03741995e+01    0.00000000e+00  0.00000000e+00  0.00000000e+00    0.00000000e+00  0.00000000e+00  0.00000000e+00 0
-5.17807718e+00  2.07555678e+00  9.48014753e+00    0.00000000e+00  0.00000000e+00  0.00000000e+00    0.00000000e+00  0.00000000e+00  0.00000000e+00 0
-5.44998691e+00  2.26018698e+00  8.50228842e+00    0.00000000e+00  0.00000000e+00  0.00000000e+00    0.00000000e+00  0.00000000e+00  0.00000000e+00 0
-1.69629079e-01 -1.19925578e+00  6.22996215e+00    0.00000000e+00  0.00000000e+00  0.00000000e+00    0.00000000e+00  0.00000000e+00  0.00000000e+00 0
 2.44247553e-01 -1.34647212e+00  7.12049892e+00    0.00000000e+00  0.00000000e+00  0.00000000e+00    0.00000000e+00  0.00000000e+00  0.00000000e+00 0
 7.43219175e-01 -1.58727682e+00  7.89516089e+00    0.00000000e+00  0.00000000e+00  0.00000000e+00    0.00000000e+00  0.00000000e+00  0.00000000e+00 0
 6.71467910e+00 -3.81431422e+00  1.03776510e+01    0.00000000e+00  0.00000000e+00  0.00000000e+00    0.00000000e+00  0.00000000e+00  0.00000000e+00 0
 6.85946673e+00 -4.26628417e+00  9.53904850e+00    0.00000000e+00  0.00000000e+00  0.00000000e+00    0.00000000e+00  0.00000000e+00  0.00000000e+00 0
 7.10493002e+00 -4.55481346e+00  8.65228344e+00    0.00000000e+00  0.00000000e+00  0.00000000e+00    0.00000000e+00  0.00000000e+00  0.00000000e+00 0
-1.32734105e+00  5.29423470e+00  1.00096516e+01    0.00000000e+00  0.00000000e+00  0.00000000e+00    0.00000000e+00  0.00000000e+00  0.00000000e+00 0
-1.20424126e+00  5.42331465e+00  9.05430642e+00    0.00000000e+00  0.00000000e+00  0.00000000e+00    0.00000000e+00  0.00000000e+00  0.00000000e+00 0
-8.15201888e-01  5.61352098e+00  8.13492079e+00    0.00000000e+00  0.00000000e+00  0.00000000e+00    0.00000000e+00  0.00000000e+00  0.00000000e+00 0
 6.31471479e+00 -6.99592102e+00  6.09291329e+00    0.00000000e+00  0.00000000e+00  0.00000000e+00    0.00000000e+00  0.00000000e+00  0.00000000e+00 0
 6.49211641e+00 -7.02139636e+00  7.03709836e+00    0.00000000e+00  0.00000000e+00  0.00000000e+00    0.00000000e+00  0.00000000e+00  0.00000000e+00 0
 6.20296047e+00 -7.30249545e+00  7.91198871e+00    0.00000000e+00  0.00000000e+00  0.00000000e+00    0.00000000e+00  0.00000000e+00  0.00000000e+00 0
-1.38598226e+00  4.21393487e+00  1.01582955e+01    0.00000000e+00  0.00000000e+00  0.00000000e+00    0.00000000e+00  0.00000000e+00  0.00000000e+00 0
-1.16178579e+00  4.37919047e+00  9.22900610e+00    0.00000000e+00  0.00000000e+00  0.00000000e+00    0.00000000e+00  0.00000000e+00  0.00000000e+00 0
-7.86821951e-01  4.52903395e+00  8.29907123e+00    0.00000000e+00  0.00000000e+00  0.00000000e+00    0.00000000e+00  0.00000000e+00  0.00000000e+00 0
 6.33178014e-02  2.38202464e+00  1.01795690e+01    0.00000000e+00  0.00000000e+00  0.00000000e+00    0.00000000e+00  0.00000000e+00  0.00000000e+00 0
-1.48369086e-01  2.20652277e+00  9.21446434e+00    0.00000000e+00  0.00000000e+00  0.00000000e+00    0.00000000e+00  0.00000000e+00  0.00000000e+00 0
-6.73852030e-02  2.16897313e+00  8.24637324e+00    0.00000000e+00  0.00000000e+00  0.00000000e+00    0.00000000e+00  0.00000000e+00  0.00000000e+00 0
 1.04577688e-01  5.87631057e+00  5.41061229e+00    0.00000000e+00  0.00000000e+00  0.00000000e+00    0.00000000e+00  0.00000000e+00  0.00000000e+00 0
 1.13717015e-01  5.72038496e+00  6.35865992e+00    0.00000000e+00  0.00000000e+00  0.00000000e+00    0.00000000e+00  0.00000000e+00  0.00000000e+00 0
-5.99851479e-03  5.52544740e+00  7.30924037e+00    0.00000000e+00  0.00000000e+00  0.00000000e+00    0.00000000e+00  0.00000000e+00  0.00000000e+00 0
 2.14748228e+00  7.76592217e+00  6.15902665e+00    0.00000000e+00  0.00000000e+00  0.00000000e+00    0.00000000e+00  0.00000000e+00  0.00000000e+00 0
 2.01076612e+00  7.89771220e+00  7.15714536e+00    0.00000000e+00  0.00000000e+00  0.00000000e+00    0.00000000e+00  0.00000000e+00  0.00000000e+00 0
 1.66028754e+00  7.77713722e+00  8.12159107e+00    0.00000000e+00  0.00000000e+00  0.00000000e+00    0.00000000e+00  0.00000000e+00  0.00000000e+00 0
 2.84153781e-01 -3.37725945e+00  1.04723968e+01    0.00000000e+00  0.00000000e+00  0.00000000e+00    0.00000000e+00  0.00000000e+00  0.00000000e+00 0
 1.83829683e-01 -3.48047696e+00  9.53467772e+00    0.00000000e+00  0.00000000e+00  0.00000000e+00    0.00000000e+00  0.00000000e+00  0.00000000e+00 0
 2.03974723e-01 -3.49288334e+00  8.57071693e+00    0.00000000e+00  0.00000000e+00  0.00000000e+00    0.00000000e+00  0.00000000e+00  0.00000000e+00 0
-4.46363612e+00  4.05855592e+00  1.00052217e+01    0.00000000e+00  0.00000000e+00  0.00000000e+00    0.00000000e+00  0.00000000e+00  0.00000000e+00 0
-4.38527393e+00  4.16769203e+00  9.10742624e+00    0.00000000e+00  0.00000000e+00  0.00000000e+00    0.00000000e+00  0.00000000e+00  0.00000000e+00 0
-4.68263081e+00  4.20492414e+00  8.16339804e+00    0.00000000e+00  0.00000000e+00  0.00000000e+00    0.00000000e+00  0.00000000e+00  0.00000000e+00 0
-6.99531688e+00 -1.60936925e+00  1.01140786e+01    0.00000000e+00  0.00000000e+00  0.00000000e+00    0.00000000e+00  0.00000000e+00  0.00000000e+00 0
-6.86245956e+00 -1.11322923e+00  9.32089637e+00    0.00000000e+00  0.00000000e+00  0.00000000e+00    0.00000000e+00  0.00000000e+00  0.00000000e+00 0
-6.70121822e+00 -6.44810742e-01  8.55367942e+00    0.00000000e+00  0.00000000e+00  0.00000000e+00    0.00000000e+00  0.00000000e+00  0.00000000e+00 0
 2.85648685e-01  7.46181049e+00  1.05643676e+01    0.00000000e+00  0.00000000e+00  0.00000000e+00    0.00000000e+00  0.00000000e+00  0.00000000e+00 0
 1.48265766e-01  7.29410657e+00  9.59728783e+00    0.00000000e+00  0.00000000e+00  0.00000000e+00    0.00000000e+00  0.00000000e+00  0.00000000e+00 0
 1.83124371e-02  7.38383830e+00  8.67222662e+00    0.00000000e+00  0.00000000e+00  0.00000000e+00    0.00000000e+00  0.00000000e+00  0.00000000e+00 0
-3.63862752e+00  7.85616164e+00  5.71394688e+00    0.00000000e+00  0.00000000e+00  0.00000000e+00    0.00000000e+00  0.00000000e+00  0.00000000e+00 0
-3.81231322e+00  7.46081381e+00  6.55873386e+00    0.00000000e+00  0.00000000e+00  0.00000000e+00    0.00000000e+00  0.00000000e+00  0.00000000e+00 0
-3.89914102e+00  7.30618574e+00  7.54425441e+00    0.00000000e+00  0.00000000e+00  0.00000000e+00    0.00000000e+00  0.00000000e+00  0.00000000e+00 0
-3.08686493e+00  8.51211488e+00  6.13211341e+00    0.00000000e+00  0.00000000e+00  0.00000000e+00    0.00000000e+00  0.00000000e+00  0.00000000e+00 0
-2.95585921e+00  8.15093902e+00  7.02156468e+00    0.00000000e+00  0.00000000e+00  0.00000000e+00    0.00000000e+00  0.00000000e+00  0.00000000e+00 0
-2.95222082e+00  7.79455654e+00  7.87743073e+00    0.00000000e+00  0.00000000e+00  0.00000000e+00    0.00000000e+00  0.00000000e+00  0.00000000e+00 0
-2.52165026e+00 -6.03840731e+00  9.79313576e+00    0.00000000e+00  0.00000000e+00  0.00000000e+00    0.00000000e+00  0.00000000e+00  0.00000000e+00 0
-2.09900001e+00 -6.42900132e+00  8.99847501e+00    0.00000000e+00  0.00000000e+00  0.00000000e+00    0.00000000e+00  0.00000000e+00  0.00000000e+00 0
-1.84866581e+00 -7.16851321e+00  8.32317328e+00    0.00000000e+00  0.00000000e+00  0.00000000e+00    0.00000000e+00  0.00000000e+00  0.00000000e+00 0
-7.57146726e+00 -4.80241572e+00  9.24983858e+00    0.00000000e+00  0.00000000e+00  0.00000000e+00    0.00000000e+00  0.00000000e+00  0.00000000e+00 0
-8.23267497e+00 -4.76245964e+00  8.46744989e+00    0.00000000e+00  0.00000000e+00  0.00000000e+00    0.00000000e+00  0.00000000e+00  0.00000000e+00 0
-8.84848033e+00 -4.77015302e+00  7.66132521e+00    0.00000000e+00  0.00000000e+00  0.00000000e+00    0.00000000e+00  0.00000000e+00  0.00000000e+00 0
-2.20269140e+00  8.30708906e+00  5.47517412e+00    0.00000000e+00  0.00000000e+00  0.00000000e+00    0.00000000e+00  0.00000000e+00  0.00000000e+00 0
-2.11726141e+00  8.18316072e+00  6.43895336e+00    0.00000000e+00  0.00000000e+00  0.00000000e+00    0.00000000e+00  0.00000000e+00  0.00000000e+00 0
-1.97876992e+00  8.00882601e+00  7.41732366e+00    0.00000000e+00  0.00000000e+00  0.00000000e+00    0.00000000e+00  0.00000000e+00  0.00000000e+00 0
-6.07378947e+00  5.82206226e+00  5.44514851e+00    0.00000000e+00  0.00000000e+00  0.00000000e+00    0.00000000e+00  0.00000000e+00  0.00000000e+00 0
-6.12593269e+00  5.98511246e+00  6.41775217e+00    0.00000000e+00  0.00000000e+00  0.00000000e+00    0.00000000e+00  0.00000000e+00  0.00000000e+00 0
-6.45059137e+00  5.93753164e+00  7.35978672e+00    0.00000000e+00  0.00000000e+00  0.00000000e+00    0.00000000e+00  0.00000000e+00  0.00000000e+00 0
-1.86490333e+00  5.59424848e+00  5.40236305e+00    0.00000000e+00  0.00000000e+00  0.00000000e+00    0.00000000e+00  0.00000000e+00  0.00000000e+00 0
-1.81199283e+00  5.38638180e+00  6.39835997e+00    0.00000000e+00  0.00000000e+00  0.00000000e+00    0.00000000e+00  0.00000000e+00  0.00000000e+00 0
-1.94954148e+00  5.38357656e+00  7.35594666e+00    0.00000000e+00  0.00000000e+00  0.00000000e+00    0.00000000e+00  0.00000000e+00  0.00000000e+00 0
 3.57643830e-01 -4.38604753e+00  1.01636323e+01    0.00000000e+00  0.00000000e+00  0.00000000e+00    0.00000000e+00  0.00000000e+00  0.00000000e+00 0
 3.97070486e-01 -4.37207120e+00  9.19010599e+00    0.00000000e+00  0.00000000e+00  0.00000000e+00    0.00000000e+00  0.00000000e+00  0.00000000e+00 0
 2.09579160e-01 -4.39433829e+00  8.23332555e+00    0.00000000e+00  0.00000000e+00  0.00000000e+00    0.00000000e+00  0.00000000e+00  0.00000000e+00 0
-1.29396765e-02 -7.44992079e+00  1.02219272e+01    0.00000000e+00  0.00000000e+00  0.00000000e+00    0.00000000e+00  0.00000000e+00  0.00000000e+00 0
 2.21552131e-01 -7.73601328e+00  9.34321388e+00    0.00000000e+00  0.00000000e+00  0.00000000e+00    0.00000000e+00  0.00000000e+00  0.00000000e+00 0
 4.02728147e-01 -7.77173271e+00  8.37627505e+00    0.00000000e+00  0.00000000e+00  0.00000000e+00    0.00000000e+00  0.00000000e+00  0.00000000e+00 0
-5.85501651e-01  7.96891690e+00  5.70653196e+00    0.00000000e+00  0.00000000e+00  0.00000000e+00    0.00000000e+00  0.00000000e+00  0.00000000e+00 0
-6.99211250e-01  8.02180521e+00  6.65808483e+00    0.00000000e+00  0.00000000e+00  0.00000000e+00    0.00000000e+00  0.00000000e+00  0.00000000e+00 0
-6.30231123e-01  8.03268021e+00  7.60314457e+00    0.00000000e+00  0.00000000e+00  0.00000000e+00    0.00000000e+00  0.00000000e+00  0.00000000e+00 0
-2.02178364e+00  6.23301892e+00  9.65107206e+00    0.00000000e+00  0.00000000e+00  0.00000000e+00    0.00000000e+00  0.00000000e+00  0.00000000e+00 0
-2.12024472e+00  6.77227156e+00  8.85506688e+00    0.00000000e+00  0.00000000e+00  0.00000000e+00    0.00000000e+00  0.00000000e+00  0.00000000e+00 0
-1.98058254e+00  7.15030644e+00  7.96646580e+00    0.00000000e+00  0.00000000e+00  0.00000000e+00    0.00000000e+00  0.00000000e+00  0.00000000e+00 0
 7.28737515e+00 -8.70652433e+00  5.89007136e+00    0.00000000e+00  0.00000000e+00  0.00000000e+00    0.00000000e+00  0.00000000e+00  0.00000000e+00 0
 7.36399715e+00 -8.65886629e+00  6.80872428e+00    0.00000000e+00  0.00000000e+00  0.00000000e+00    0.00000000e+00  0.00000000e+00  0.00000000e+00 0
 7.40664136e+00 -8.82404808e+00  7.78409511e+00    0.00000000e+00  0.00000000e+00  0.00000000e+00    0.00000000e+00  0.00000000e+00  0.00000000e+00 0
 8.31966963e+00 -6.85306797e-01  1.08972954e+01    0.00000000e+00  0.00000000e+00  0.00000000e+00    0.00000000e+00  0.00000000e+00  0.00000000e+00 0
 8.50262085e+00 -6.56662483e-01  9.92927937e+00    0.00000000e+00  0.00000000e+00  0.00000000e+00    0.00000000e+00  0.00000000e+00  0.00000000e+00 0
 8.34158741e+00 -6.19057029e-01  8.93233722e+00    0.00000000e+00  0.00000000e+00  0.00000000e+00    0.00000000e+00  0.00000000e+00  0.00000000e+00 0
 8.72795632e+00  3.36786734e-01  6.05411487e+00    0.00000000e+00  0.00000000e+00  0.00000000e+00    0.00000000e+00  0.00000000e+00  0.00000000e+00 0
 8.53683703e+00  2.37016511e-01  6.97371042e+00    0.00000000e+00  0.00000000e+00  0.00000000e+00    0.00000000e+00  0.00000000e+00  0.00000000e+00 0
 8.29638743e+00 -3.00882482e-03  7.85754487e+00    0.00000000e+00  0.00000000e+00  0.00000000e+00    0.00000000e+00  0.00000000e+00  0.00000000e+00 0
 9.07001640e-01  2.69553168e+00  5.06668145e+00    0.00000000e+00  0.00000000e+00  0.00000000e+00    0.00000000e+00  0.00000000e+00  0.00000000e+00 0
 1.19353021e+00  2.66829117e+00  6.01332839e+00    0.00000000e+00  0.00000000e+00  0.00000000e+00    0.00000000e+00  0.00000000e+00  0.00000000e+00 0
 1.37441390e+00  2.82189228e+00  6.90525550e+00    0.00000000e+00  0.00000000e+00  0.00000000e+00    0.00000000e+00  0.00000000e+00  0.00000000e+00 0
-2.82799503e+00  1.33479452e+00  5.84927287e+00    0.00000000e+00  0.00000000e+00  0.00000000e+00    0.00000000e+00  0.00000000e+00  0.00000000e+00 0
-2.69745768e+00  1.39885704e+00  6.74942090e+00    0.00000000e+00  0.00000000e+00  0.00000000e+00    0.00000000e+00  0.00000000e+00  0.00000000e+00 0
-2.84077706e+00  1.46925200e+00  7.78046174e+00    0.00000000e+00  0.00000000e+00  0.00000000e+00    0.00000000e+00  0.00000000e+00  0.00000000e+00 0
-5.39165466e+00  4.86884915e-01  1.04157256e+01    0.00000000e+00  0.00000000e+00  0.00000000e+00    0.00000000e+00  0.00000000e+00  0.00000000e+00 0
-5.37594974e+00  8.15594219e-01  9.51252162e+00    0.00000000e+00  0.00000000e+00  0.00000000e+00    0.00000000e+00  0.00000000e+00  0.00000000e+00 0
-5.33181151e+00  1.25491669e+00  8.65274809e+00    0.00000000e+00  0.00000000e+00  0.00000000e+00    0.00000000e+00  0.00000000e+00  0.00000000e+00 0
 6.45876888e+00  4.96065483e+00  1.07101510e+01    0.00000000e+00  0.00000000e+00  0.00000000e+00    0.00000000e+00  0.00000000e+00  0.00000000e+00 0
 6.72694080e+00  5.18308999e+00  9.78900640e+00    0.00000000e+00  0.00000000e+00  0.00000000e+00    0.00000000e+00  0.00000000e+00  0.00000000e+00 0
 7.53367782e+00  5.28859905e+00  9.21209456e+00    0.00000000e+00  0.00000000e+00  0.00000000e+00    0.00000000e+00  0.00000000e+00  0.00000000e+00 0
 6.76945461e-01  5.40418741e+00  1.05935397e+01    0.00000000e+00  0.00000000e+00  0.00000000e+00    0.00000000e+00  0.00000000e+00  0.00000000e+00 0
 7.87420416e-01  5.53076893e+00  9.54118002e+00    0.00000000e+00  0.00000000e+00  0.00000000e+00    0.00000000e+00  0.00000000e+00  0.00000000e+00 0
 1.03711163e+00  5.33528850e+00  8.60175619e+00    0.00000000e+00  0.00000000e+00  0.00000000e+00    0.00000000e+00  0.00000000e+00  0.00000000e+00 0
 2.33976810e+00  8.55680174e-01  9.93336494e+00    0.00000000e+00  0.00000000e+00  0.00000000e+00    0.00000000e+00  0.00000000e+00  0.00000000e+00 0
 2.64447430e+00  1.05449528e+00  9.03810840e+00    0.00000000e+00  0.00000000e+00  0.00000000e+00    0.00000000e+00  0.00000000e+00  0.00000000e+00 0
 2.96460883e+00  9.29800675e-01  8.13688773e+00    0.00000000e+00  0.00000000e+00  0.00000000e+00    0.00000000e+00  0.00000000e+00  0.00000000e+00 0
-7.05543267e+00  5.33453224e+00  5.53226802e+00    0.00000000e+00  0.00000000e+00  0.00000000e+00    0.00000000e+00  0.00000000e+00  0.00000000e+00 0
-7.03608319e+00  5.37139219e+00  6.50293335e+00    0.00000000e+00  0.00000000e+00  0.00000000e+00    0.00000000e+00  0.00000000e+00  0.00000000e+00 0
-7.11112436e+00  5.29383987e+00  7.48939527e+00    0.00000000e+00  0.00000000e+00  0.00000000e+00    0.00000000e+00  0.00000000e+00  0.00000000e+00 0
-4.69156074e+00  1.14645455e+00  5.91892505e+00    0.00000000e+00  0.00000000e+00  0.00000000e+00    0.00000000e+00  0.00000000e+00  0.00000000e+00 0
-4.37527824e+00  1.52865736e+00  6.78675143e+00    0.00000000e+00  0.00000000e+00  0.00000000e+00    0.00000000e+00  0.00000000e+00  0.00000000e+00 0
-3.96318861e+00  1.77300046e+00  7.61914064e+00    0.00000000e+00  0.00000000e+00  0.00000000e+00    0.00000000e+00  0.00000000e+00  0.00000000e+00 0
 5.21708135e+00  4.84467639e-01  9.87931267e+00    0.00000000e+00  0.00000000e+00  0.00000000e+00    0.00000000e+00  0.00000000e+00  0.00000000e+00 0
 5.37578749e+00  2.51931045e-01  8.92201485e+00    0.00000000e+00  0.00000000e+00  0.00000000e+00    0.00000000e+00  0.00000000e+00  0.00000000e+00 0
 5.61439563e+00  3.39180813e-01  7.98675986e+00    0.00000000e+00  0.00000000e+00  0.00000000e+00    0.00000000e+00  0.00000000e+00  0.00000000e+00 0
-8.38236235e-01  2.40494596e+00  5.76459447e+00    0.00000000e+00  0.00000000e+00  0.00000000e+00    0.00000000e+00  0.00000000e+00  0.00000000e+00 0
-7.59428851e-01  2.77542351e+00  6.65397169e+00    0.00000000e+00  0.00000000e+00  0.00000000e+00    0.00000000e+00  0.00000000e+00  0.00000000e+00 0
-5.89414124e-01  2.93097736e+00  7.56724534e+00    0.00000000e+00  0.00000000e+00  0.00000000e+00    0.00000000e+00  0.00000000e+00  0.00000000e+00 0
-4.74138315e+00  4.14824368e+00  5.74792811e+00    0.00000000e+00  0.00000000e+00  0.00000000e+00    0.00000000e+00  0.00000000e+00  0.00000000e+00 0
-4.74969381e+00  4.72411425e+00  6.58187479e+00    0.00000000e+00  0.00000000e+00  0.00000000e+00    0.00000000e+00  0.00000000e+00  0.00000000e+00 0
-4.97399269e+00  4.89126940e+00  7.52231150e+00    0.00000000e+00  0.00000000e+00  0.00000000e+00    0.00000000e+00  0.00000000e+00  0.00000000e+00 0
-2.62192198e-01  5.15678336e+00  1.01525438e+01    0.00000000e+00  0.00000000e+00  0.00000000e+00    0.00000000e+00  0.00000000e+00  0.00000000e+00 0
-3.50624207e-02  5.08892023e+00  9.20651973e+00    0.00000000e+00  0.00000000e+00  0.00000000e+00    0.00000000e+00  0.00000000e+00  0.00000000e+00 0
 1.37863546e-01  5.03570459e+00  8.19904803e+00    0.00000000e+00  0.00000000e+00  0.00000000e+00    0.00000000e+00  0.00000000e+00  0.00000000e+00 0
-7.83065608e+00  5.80455052e+00  5.12606826e+00    0.00000000e+00  0.00000000e+00  0.00000000e+00    0.00000000e+00  0.00000000e+00  0.00000000e+00 0
-7.98196793e+00  5.59796043e+00  6.11387702e+00    0.00000000e+00  0.00000000e+00  0.00000000e+00    0.00000000e+00  0.00000000e+00  0.00000000e+00 0
-8.10546949e+00  5.29692769e+00  6.98962105e+00    0.00000000e+00  0.00000000e+00  0.00000000e+00    0.00000000e+00  0.00000000e+00  0.00000000e+00 0
-6.08347553e+00 -1.83873898e+00  1.04816675e+01    0.00000000e+00  0.00000000e+00  0.00000000e+00    0.00000000e+00  0.00000000e+00  0.00000000e+00 0
-5.84460952e+00 -1.66120269e+00  9.59248391e+00    0.00000000e+00  0.00000000e+00  0.00000000e+00    0.00000000e+00  0.00000000e+00  0.00000000e+00 0
-5.83905558e+00 -1.12497679e+00  8.80084888e+00    0.00000000e+00  0.00000000e+00  0.00000000e+00    0.00000000e+00  0.00000000e+00  0.00000000e+00 0
-1.07259573e+00  4.43362267e+00  5.42192711e+00    0.00000000e+00  0.00000000e+00  0.00000000e+00    0.00000000e+00  0.00000000e+00  0.00000000e+00 0
-9.37244352e-01  4.67158715e+00  6.35833128e+00    0.00000000e+00  0.00000000e+00  0.00000000e+00    0.00000000e+00  0.00000000e+00  0.00000000e+00 0
-8.04270600e-01  4.82423767e+00  7.30525478e+00    0.00000000e+00  0.00000000e+00  0.00000000e+00    0.00000000e+00  0.00000000e+00  0.00000000e+00 0
 4.42283486e+00 -3.53957738e+00  1.04632112e+01    0.00000000e+00  0.00000000e+00  0.00000000e+00    0.00000000e+00  0.00000000e+00  0.00000000e+00 0
 4.17874825e+00 -3.54782365e+00  9.56646821e+00    0.00000000e+00  0.00000000e+00  0.00000000e+00    0.00000000e+00  0.00000000e+00  0.00000000e+00 0
 4.28228139e+00 -3.42856470e+00  8.58318272e+00    0.00000000e+00  0.00000000e+00  0.00000000e+00    0.00000000e+00  0.00000000e+00  0.00000000e+00 0
-7.05588078e-01  7.29307414e+00  1.11599834e+01    0.00000000e+00  0.00000000e+00  0.00000000e+00    0.00000000e+00  0.00000000e+00  0.00000000e+00 0
-7.38945306e-01  7.73436007e+00  1.02784285e+01    0.00000000e+00  0.00000000e+00  0.00000000e+00    0.00000000e+00  0.00000000e+00  0.00000000e+00 0
-5.40238293e-01  7.96176038e+00  9.37337184e+00    0.00000000e+00  0.00000000e+00  0.00000000e+00    0.00000000e+00  0.00000000e+00  0.00000000e+00 0
 9.86214667e-01 -2.74600420e+00  1.00890105e+01    0.00000000e+00  0.00000000e+00  0.00000000e+00    0.00000000e+00  0.00000000e+00  0.00000000e+00 0
 9.11890999e-01 -2.79346582e+00  9.12167857e+00    0.00000000e+00  0.00000000e+00  0.00000000e+00    0.00000000e+00  0.00000000e+00  0.00000000e+00 0
 1.17197268e+00 -2.94630090e+00  8.20362428e+00    0.00000000e+00  0.00000000e+00  0.00000000e+00    0.00000000e+00  0.00000000e+00  0.00000000e+00 0
 1.83427889e+00  2.76003117e+00  9.73759175e+00    0.00000000e+00  0.00000000e+00  0.00000000e+00    0.00000000e+00  0.00000000e+00  0.00000000e+00 0
 2.32058368e+00  2.81916868e+00  8.90649628e+00    0.00000000e+00  0.00000000e+00  0.00000000e+00    0.00000000e+00  0.00000000e+00  0.00000000e+00 0
 2.15767878e+00  3.25680795e+00  8.10515091e+00    0.00000000e+00  0.00000000e+00  0.00000000e+00    0.00000000e+00  0.00000000e+00  0.00000000e+00 0
 4.44373429e+00 -4.71843232e+00  1.01903343e+01    0.00000000e+00  0.00000000e+00  0.00000000e+00    0.00000000e+00  0.00000000e+00  0.00000000e+00 0
 4.88600444e+00 -4.81204554e+00  9.33469343e+00    0.00000000e+00  0.00000000e+00  0.00000000e+00    0.00000000e+00  0.00000000e+00  0.00000000e+00 0
 5.17383907e+00 -4.77089245e+00  8.39947466e+00    0.00000000e+00  0.00000000e+00  0.00000000e+00    0.00000000e+00  0.00000000e+00  0.00000000e+00 0
 2.36545065e+00  5.55546643e+00  5.86971717e+00    0.00000000e+00  0.00000000e+00  0.00000000e+00    0.00000000e+00  0.00000000e+00  0.00000000e+00 0
 2.15267577e+00  5.46139232e+00  6.79235768e+00    0.00000000e+00  0.00000000e+00  0.00000000e+00    0.00000000e+00  0.00000000e+00  0.00000000e+00 0
 1.85269182e+00  5.39316241e+00  7.74821913e+00    0.00000000e+00  0.00000000e+00  0.00000000e+00    0.00000000e+00  0.00000000e+00  0.00000000e+00 0
 7.13652792e+00  6.79353877e+00  5.99074605e+00    0.00000000e+00  0.00000000e+00  0.00000000e+00    0.00000000e+00  0.00000000e+00  0.00000000e+00 0
 7.12900109e+00  6.76633537e+00  7.02753454e+00    0.00000000e+00  0.00000000e+00  0.00000000e+00    0.00000000e+00  0.00000000e+00  0.00000000e+00 0
 7.20755551e+00  6.48188201e+00  7.91665935e+00    0.00000000e+00  0.00000000e+00  0.00000000e+00    0.00000000e+00  0.00000000e+00  0.00000000e+00 0
-7.92151210e+00  6.64267268e+00  5.72751208e+00    0.00000000e+00  0.00000000e+00  0.00000000e+00    0.00000000e+00  0.00000000e+00  0.00000000e+00 0
-8.25405101e+00  6.55299781e+00  6.72011701e+00    0.00000000e+00  0.00000000e+00  0.00000000e+00    0.00000000e+00  0.00000000e+00  0.00000000e+00 0
-8.86821151e+00  6.64431931e+00  7.46860230e+00    0.00000000e+00  0.00000000e+00  0.00000000e+00    0.00000000e+00  0.00000000e+00  0.00000000e+00 0
-2.17491992e+00 -7.10097269e+00  9.74645305e+00    0.00000000e+00  0.00000000e+00  0.00000000e+00    0.00000000e+00  0.00000000e+00  0.00000000e+00 0
-1.24208450e+00 -7.11460958e+00  9.22420867e+00    0.00000000e+00  0.00000000e+00  0.00000000e+00    0.00000000e+00  0.00000000e+00  0.00000000e+00 0
-4.76035764e-01 -7.37870680e+00  8.62803257e+00    0.00000000e+00  0.00000000e+00  0.00000000e+00    0.00000000e+00  0.00000000e+00  0.00000000e+00 0
-4.43942933e+00  2.98641869e-01  1.01528956e+01    0.00000000e+00  0.00000000e+00  0.00000000e+00    0.00000000e+00  0.00000000e+00  0.00000000e+00 0
-4.34104774e+00  6.01008191e-01  9.21558063e+00    0.00000000e+00  0.00000000e+00  0.00000000e+00    0.00000000e+00  0.00000000e+00  0.00000000e+00 0
-3.88647477e+00  1.10413550e+00  8.46289862e+00    0.00000000e+00  0.00000000e+00  0.00000000e+00    0.00000000e+00  0.00000000e+00  0.00000000e+00 0
 6.12116019e+00 -6.37423829e+00  1.05481405e+01    0.00000000e+00  0.00000000e+00  0.00000000e+00    0.00000000e+00  0.00000000e+00  0.00000000e+00 0
 6.22122883e+00 -6.45247117e+00  9.57123901e+00    0.00000000e+00  0.00000000e+00  0.00000000e+00    0.00000000e+00  0.00000000e+00  0.00000000e+00 0
 6.50099423e+00 -6.51530808e+00  8.61839497e+00    0.00000000e+00  0.00000000e+00  0.00000000e+00    0.00000000e+00  0.00000000e+00  0.00000000e+00 0
-4.41960272e+00 -7.66640203e+00  6.80958615e+00    0.00000000e+00  0.00000000e+00  0.00000000e+00    0.00000000e+00  0.00000000e+00  0.00000000e+00 0
-4.16911798e+00 -8.41834106e+00  7.35919452e+00    0.00000000e+00  0.00000000e+00  0.00000000e+00    0.00000000e+00  0.00000000e+00  0.00000000e+00 0
-4.10286261e+00 -8.79699476e+00  8.21349451e+00    0.00000000e+00  0.00000000e+00  0.00000000e+00    0.00000000e+00  0.00000000e+00  0.00000000e+00 0
 8.42116498e+00  8.33211538e+00  1.09959241e+01    0.00000000e+00  0.00000000e+00  0.00000000e+00    0.00000000e+00  0.00000000e+00  0.00000000e+00 0
 8.53412053e+00  8.07955796e+00  1.00066271e+01    0.00000000e+00  0.00000000e+00  0.00000000e+00    0.00000000e+00  0.00000000e+00  0.00000000e+00 0
 8.33577836e+00  8.10980633e+00  8.99868212e+00    0.00000000e+00  0.00000000e+00  0.00000000e+00    0.00000000e+00  0.00000000e+00  0.00000000e+00 0
-2.56775363e+00 -8.08717435e-02  6.07425650e+00    0.00000000e+00  0.00000000e+00  0.00000000e+00    0.00000000e+00  0.00000000e+00  0.00000000e+00 0
-2.40481083e+00 -3.31070687e-01  6.99469260e+00    0.00000000e+00  0.00000000e+00  0.00000000e+00    0.00000000e+00  0.00000000e+00  0.00000000e+00 0
-1.97344031e+00 -2.25632799e-01  7.87386521e+00    0.00000000e+00  0.00000000e+00  0.00000000e+00    0.00000000e+00  0.00000000e+00  0.00000000e+00 0
 4.08803676e+00  3.08219724e+00  5.22127143e+00    0.00000000e+00  0.00000000e+00  0.00000000e+00    0.00000000e+00  0.00000000e+00  0.00000000e+00 0
 3.77879644e+00  2.92389882e+00  6.14297614e+00    0.00000000e+00  0.00000000e+00  0.00000000e+00    0.00000000e+00  0.00000000e+00  0.00000000e+00 0
 3.18282146e+00  2.86979996e+00  6.98444466e+00    0.00000000e+00  0.00000000e+00  0.00000000e+00    0.00000000e+00  0.00000000e+00  0.00000000e+00 0
 2.85476663e+00  2.34307380e+00  9.80132671e+00    0.00000000e+00  0.00000000e+00  0.00000000e+00    0.00000000e+00  0.00000000e+00  0.00000000e+00 0
 3.15828279e+00  2.14304610e+00  8.91479801e+00    0.00000000e+00  0.00000000e+00  0.00000000e+00    0.00000000e+00  0.00000000e+00  0.00000000e+00 0
 3.32155151e+00  1.85853356e+00  7.96086662e+00    0.00000000e+00  0.00000000e+00  0.00000000e+00    0.00000000e+00  0.00000000e+00  0.00000000e+00 0
-7.50463456e+00 -1.40226083e-01  1.09944496e+01    0.00000000e+00  0.00000000e+00  0.00000000e+00    0.00000000e+00  0.00000000e+00  0.00000000e+00 0
-7.29464671e+00  6.60035648e-02  9.99038599e+00    0.00000000e+00  0.00000000e+00  0.00000000e+00    0.00000000e+00  0.00000000e+00  0.00000000e+00 0
-7.17456090e+00  4.58759051e-02  9.03231448e+00    0.00000000e+00  0.00000000e+00  0.00000000e+00    0.00000000e+00  0.00000000e+00  0.00000000e+00 0
 9.97408710e-01  8.34968626e+00  1.07581963e+01    0.00000000e+00  0.00000000e+00  0.00000000e+00    0.00000000e+00  0.00000000e+00  0.00000000e+00 0
 1.00256239e+00  7.96846552e+00  9.86373659e+00    0.00000000e+00  0.00000000e+00  0.00000000e+00    0.00000000e+00  0.00000000e+00  0.00000000e+00 0
 8.98962455e-01  7.71751258e+00  8.95993354e+00    0.00000000e+00  0.00000000e+00  0.00000000e+00    0.00000000e+00  0.00000000e+00  0.00000000e+00 0
-7.69213503e+00 -7.61721486e+00  9.49942941e+00    0.00000000e+00  0.00000000e+00  0.00000000e+00    0.00000000e+00  0.00000000e+00  0.00000000e+00 0
-8.27155086e+00 -8.02093128e+00  8.85983625e+00    0.00000000e+00  0.00000000e+00  0.00000000e+00    0.00000000e+00  0.00000000e+00  0.00000000e+00 0
-8.81184913e+00 -8.70943157e+00  8.31553075e+00    0.00000000e+00  0.00000000e+00  0.00000000e+00    0.00000000e+00  0.00000000e+00  0.00000000e+00 0
 5.98849025e+00 -8.09032572e+00  6.25143011e+00    0.00000000e+00  0.00000000e+00  0.00000000e+00    0.00000000e+00  0.00000000e+00  0.00000000e+00 0
 6.04176153e+00 -8.16439562e+00  7.25200119e+00    0.00000000e+00  0.00000000e+00  0.00000000e+00    0.00000000e+00  0.00000000e+00  0.00000000e+00 0
 6.36705042e+00 -8.40309797e+00  8.23541810e+00    0.00000000e+00  0.00000000e+00  0.00000000e+00    0.00000000e+00  0.00000000e+00  0.00000000e+00 0
 5.52086123e+00  6.34712859e+00  1.05665921e+01    0.00000000e+00  0.00000000e+00  0.00000000e+00    0.00000000e+00  0.00000000e+00  0.00000000e+00 0
 5.63199920e+00  6.59925829e+00  9.63527450e+00    0.00000000e+00  0.00000000e+00  0.00000000e+00    0.00000000e+00  0.00000000e+00  0.00000000e+00 0
 5.91615101e+00  6.79883119e+00  8.73552890e+00    0.00000000e+00  0.00000000e+00  0.00000000e+00    0.00000000e+00  0.00000000e+00  0.00000000e+00 0
 1.95905071e+00  8.77365409e+00  1.09023993e+01    0.00000000e+00  0.00000000e+00  0.00000000e+00    0.00000000e+00  0.00000000e+00  0.00000000e+00 0
 1.82364347e+00  8.64650065e+00  9.89052585e+00    0.00000000e+00  0.00000000e+00  0.00000000e+00    0.00000000e+00  0.00000000e+00  0.00000000e+00 0
 1.45524680e+00  8.58661401e+00  9.00390927e+00    0.00000000e+00  0.00000000e+00  0.00000000e+00    0.00000000e+00  0.00000000e+00  0.00000000e+00 0
-7.29541310e+00  1.19210064e+00  1.05865239e+01    0.00000000e+00  0.00000000e+00  0.00000000e+00    0.00000000e+00  0.00000000e+00  0.00000000e+00 0
-7.43345913e+00  1.15611638e+00  9.57540784e+00    0.00000000e+00  0.00000000e+00  0.00000000e+00    0.00000000e+00  0.00000000e+00  0.00000000e+00 0
-7.25558184e+00  1.15753798e+00  8.60253769e+00    0.00000000e+00  0.00000000e+00  0.00000000e+00    0.00000000e+00  0.00000000e+00  0.00000000e+00 0
-5.47787780e+00  3.76278806e+00  9.95600325e+00    0.00000000e+00  0.00000000e+00  0.00000000e+00    0.00000000e+00  0.00000000e+00  0.00000000e+00 0
-5.63287710e+00  4.36933731e+00  9.20289171e+00    0.00000000e+00  0.00000000e+00  0.00000000e+00    0.00000000e+00  0.00000000e+00  0.00000000e+00 0
-5.52475238e+00  5.00515806e+00  8.49115555e+00    0.00000000e+00  0.00000000e+00  0.00000000e+00    0.00000000e+00  0.00000000e+00  0.00000000e+00 0
 2.44957359e+00 -3.67360663e+00  5.13785373e+00    0.00000000e+00  0.00000000e+00  0.00000000e+00    0.00000000e+00  0.00000000e+00  0.00000000e+00 0
 2.51493203e+00 -3.74904884e+00  6.09280427e+00    0.00000000e+00  0.00000000e+00  0.00000000e+00    0.00000000e+00  0.00000000e+00  0.00000000e+00 0
 2.43550869e+00 -3.75218933e+00  7.10267398e+00    0.00000000e+00  0.00000000e+00  0.00000000e+00    0.00000000e+00  0.00000000e+00  0.00000000e+00 0
 6.50187841e+00 -3.60977308e+00  5.74715916e+00    0.00000000e+00  0.00000000e+00  0.00000000e+00    0.00000000e+00  0.00000000e+00  0.00000000e+00 0
 6.28672821e+00 -3.52959862e+00  6.70247276e+00    0.00000000e+00  0.00000000e+00  0.00000000e+00    0.00000000e+00  0.00000000e+00  0.00000000e+00 0
 6.20259074e+00 -3.16872021e+00  7.63529550e+00    0.00000000e+00  0.00000000e+00  0.00000000e+00    0.00000000e+00  0.00000000e+00  0.00000000e+00 0
 4.52834279e+00  3.51216529e+00  9.64096090e+00    0.00000000e+00  0.00000000e+00  0.00000000e+00    0.00000000e+00  0.00000000e+00  0.00000000e+00 0
 4.91637875e+00  3.85737879e+00  8.84543799e+00    0.00000000e+00  0.00000000e+00  0.00000000e+00    0.00000000e+00  0.00000000e+00  0.00000000e+00 0
 5.62912672e+00  4.29651862e+00  8.24537910e+00    0.00000000e+00  0.00000000e+00  0.00000000e+00    0.00000000e+00  0.00000000e+00  0.00000000e+00 0
-5.42453831e+00  8.00566076e+00  1.03783213e+01    0.00000000e+00  0.00000000e+00  0.00000000e+00    0.00000000e+00  0.00000000e+00  0.00000000e+00 0
-5.23746671e+00  7.67687374e+00  9.40476262e+00    0.00000000e+00  0.00000000e+00  0.00000000e+00    0.00000000e+00  0.00000000e+00  0.00000000e+00 0
-5.13058603e+00  7.42077077e+00  8.49301648e+00    0.00000000e+00  0.00000000e+00  0.00000000e+00    0.00000000e+00  0.00000000e+00  0.00000000e+00 0
-3.10941545e+00 -1.37190634e+00  9.77712364e+00    0.00000000e+00  0.00000000e+00  0.00000000e+00    0.00000000e+00  0.00000000e+00  0.00000000e+00 0
-2.80017368e+00 -1.58521171e+00  8.88832256e+00    0.00000000e+00  0.00000000e+00  0.00000000e+00    0.00000000e+00  0.00000000e+00  0.00000000e+00 0
-2.32266324e+00 -1.18297981e+00  8.18192791e+00    0.00000000e+00  0.00000000e+00  0.00000000e+00    0.00000000e+00  0.00000000e+00  0.00000000e+00 0
-6.93180896e+00  2.30838586e+00  1.05484527e+01    0.00000000e+00  0.00000000e+00  0.00000000e+00    0.00000000e+00  0.00000000e+00  0.00000000e+00 0
-7.34743492e+00  2.22084911e+00  9.56483135e+00    0.00000000e+00  0.00000000e+00  0.00000000e+00    0.00000000e+00  0.00000000e+00  0.00000000e+00 0
-7.54652493e+00  2.13375623e+00  8.65841061e+00    0.00000000e+00  0.00000000e+00  0.00000000e+00    0.00000000e+00  0.00000000e+00  0.00000000e+00 0
 5.93777584e+00  2.20980970e+00  8.92776946e+00    0.00000000e+00  0.00000000e+00  0.00000000e+00    0.00000000e+00  0.00000000e+00  0.00000000e+00 0
 6.08548924e+00  2.12809501e+00  7.91937939e+00    0.00000000e+00  0.00000000e+00  0.00000000e+00    0.00000000e+00  0.00000000e+00  0.00000000e+00 0
 6.34732479e+00  1.71466175e+00  7.05886997e+00    0.00000000e+00  0.00000000e+00  0.00000000e+00    0.00000000e+00  0.00000000e+00  0.00000000e+00 0
-6.21607670e+00  2.63852148e+00  1.00131530e+01    0.00000000e+00  0.00000000e+00  0.00000000e+00    0.00000000e+00  0.00000000e+00  0.00000000e+00 0
-5.66514918e+00  2.98613465e+00  9.24100086e+00    0.00000000e+00  0.00000000e+00  0.00000000e+00    0.00000000e+00  0.00000000e+00  0.00000000e+00 0
-4.94660968e+00  3.34952615e+00  8.60196092e+00    0.00000000e+00  0.00000000e+00  0.00000000e+00    0.00000000e+00  0.00000000e+00  0.00000000e+00 0
 6.59399034e+00 -4.41704324e-02  5.74409211e+00    0.00000000e+00  0.00000000e+00  0.00000000e+00    0.00000000e+00  0.00000000e+00  0.00000000e+00 0
 6.41595827e+00 -3.68872577e-01  6.65231966e+00    0.00000000e+00  0.00000000e+00  0.00000000e+00    0.00000000e+00  0.00000000e+00  0.00000000e+00 0
 6.14906785e+00 -5.35122312e-01  7.53269329e+00    0.00000000e+00  0.00000000e+00  0.00000000e+00    0.00000000e+00  0.00000000e+00  0.00000000e+00 0
-5.75460868e+00  3.83768220e+00  6.02378035e+00    0.00000000e+00  0.00000000e+00  0.00000000e+00    0.00000000e+00  0.00000000e+00  0.00000000e+00 0
-5.73614760e+00  3.84157447e+00  6.98634047e+00    0.00000000e+00  0.00000000e+00  0.00000000e+00    0.00000000e+00  0.00000000e+00  0.00000000e+00 0
-5.65103909e+00  4.07925662e+00  7.91658524e+00    0.00000000e+00  0.00000000e+00  0.00000000e+00    0.00000000e+00  0.00000000e+00  0.00000000e+00 0
-1.30266507e-01  8.45493220e+00  1.00925894e+01    0.00000000e+00  0.00000000e+00  0.00000000e+00    0.00000000e+00  0.00000000e+00  0.00000000e+00 0
 3.67994311e-01  8.61736257e+00  9.30937523e+00    0.00000000e+00  0.00000000e+00  0.00000000e+00    0.00000000e+00  0.00000000e+00  0.00000000e+00 0
 6.28573787e-01  8.76601888e+00  8.40455794e+00    0.00000000e+00  0.00000000e+00  0.00000000e+00    0.00000000e+00  0.00000000e+00  0.00000000e+00 0
-8.16281687e+00 -4.91070478e-01  5.81399449e+00    0.00000000e+00  0.00000000e+00  0.00000000e+00    0.00000000e+00  0.00000000e+00  0.00000000e+00 0
-7.91971635e+00 -1.16058898e+00  6.50154459e+00    0.00000000e+00  0.00000000e+00  0.00000000e+00    0.00000000e+00  0.00000000e+00  0.00000000e+00 0
-7.77567032e+00 -1.40691513e+00  7.45026871e+00    0.00000000e+00  0.00000000e+00  0.00000000e+00    0.00000000e+00  0.00000000e+00  0.00000000e+00 0
-4.11801235e+00 -1.14667567e+00  6.53772556e+00    0.00000000e+00  0.00000000e+00  0.00000000e+00    0.00000000e+00  0.00000000e+00  0.00000000e+00 0
-4.04820821e+00 -1.17037683e+00  7.51856250e+00    0.00000000e+00  0.00000000e+00  0.00000000e+00    0.00000000e+00  0.00000000e+00  0.00000000e+00 0
-3.91668227e+00 -1.24141492e+00  8.53920042e+00    0.00000000e+00  0.00000000e+00  0.00000000e+00    0.00000000e+00  0.00000000e+00  0.00000000e+00 0
 5.77188100e+00  5.37565227e+00  5.95205183e+00    0.00000000e+00  0.00000000e+00  0.00000000e+00    0.00000000e+00  0.00000000e+00  0.00000000e+00 0
 5.57096152e+00  5.58247879e+00  6.88119685e+00    0.00000000e+00  0.00000000e+00  0.00000000e+00    0.00000000e+00  0.00000000e+00  0.00000000e+00 0
 5.30851823e+00  5.36714397e+00  7.80819187e+00    0.00000000e+00  0.00000000e+00  0.00000000e+00    0.00000000e+00  0.00000000e+00  0.00000000e+00 0
 5.67415807e+00  2.43523633e+00  6.08128360e+00    0.00000000e+00  0.00000000e+00  0.00000000e+00    0.00000000e+00  0.00000000e+00  0.00000000e+00 0
 5.31701122e+00  2.30167357e+00  7.07708689e+00    0.00000000e+00  0.00000000e+00  0.00000000e+00    0.00000000e+00  0.00000000e+00  0.00000000e+00 0
 5.07782404e+00  1.89517354e+00  8.02870309e+00    0.00000000e+00  0.00000000e+00  0.00000000e+00    0.00000000e+00  0.00000000e+00  0.00000000e+00 0
-2.22266749e+00  4.16796457e+00  5.19357122e+00    0.00000000e+00  0.00000000e+00  0.00000000e+00    0.00000000e+00  0.00000000e+00  0.00000000e+00 0
-1.90508453e+00  4.30716383e+00  6.10690975e+00    0.00000000e+00  0.00000000e+00  0.00000000e+00    0.00000000e+00  0.00000000e+00  0.00000000e+00 0
-1.77580164e+00  4.35961132e+00  7.12778138e+00    0.00000000e+00  0.00000000e+00  0.00000000e+00    0.00000000e+00  0.00000000e+00  0.00000000e+00 0
-9.16416892e-01 -4.12683620e+00  5.17956801e+00    0.00000000e+00  0.00000000e+00  0.00000000e+00    0.00000000e+00  0.00000000e+00  0.00000000e+00 0
-7.04745735e-01 -4.05703091e+00  6.17863433e+00    0.00000000e+00  0.00000000e+00  0.00000000e+00    0.00000000e+00  0.00000000e+00  0.00000000e+00 0
-3.64683559e-01 -3.96846100e+00  7.14669314e+00    0.00000000e+00  0.00000000e+00  0.00000000e+00    0.00000000e+00  0.00000000e+00  0.00000000e+00 0
 3.74405892e+00 -7.85648976e+00  5.96847784e+00    0.00000000e+00  0.00000000e+00  0.00000000e+00    0.00000000e+00  0.00000000e+00  0.00000000e+00 0
 3.61054635e+00 -7.91295215e+00  6.87033087e+00    0.00000000e+00  0.00000000e+00  0.00000000e+00    0.00000000e+00  0.00000000e+00  0.00000000e+00 0
 3.81462417e+00 -7.86761088e+00  7.82090858e+00    0.00000000e+00  0.00000000e+00  0.00000000e+00    0.00000000e+00  0.00000000e+00  0.00000000e+00 0
 2.43548739e+00  1.26746162e+00  5.40437248e+00    0.00000000e+00  0.00000000e+00  0.00000000e+00    0.00000000e+00  0.00000000e+00  0.00000000e+00 0
 2.35228519e+00  1.27638893e+00  6.42662157e+00    0.00000000e+00  0.00000000e+00  0.00000000e+00    0.00000000e+00  0.00000000e+00  0.00000000e+00 0
 2.52271520e+00  1.32372562e+00  7.37373313e+00    0.00000000e+00  0.00000000e+00  0.00000000e+00    0.00000000e+00  0.00000000e+00  0.00000000e+00 0
-8.22235159e+00 -4.04110604e+00  1.01074258e+01    0.00000000e+00  0.00000000e+00  0.00000000e+00    0.00000000e+00  0.00000000e+00  0.00000000e+00 0
-8.60969028e+00 -3.89770354e+00  9.21372036e+00    0.00000000e+00  0.00000000e+00  0.00000000e+00    0.00000000e+00  0.00000000e+00  0.00000000e+00 0
 8.78940853e+00 -4.02732860e+00  8.30390719e+00    0.00000000e+00  0.00000000e+00  0.00000000e+00    0.00000000e+00  0.00000000e+00  0.00000000e+00 0
-7.15646874e+00  6.25036104e+00  1.06411815e+01    0.00000000e+00  0.00000000e+00  0.00000000e+00    0.00000000e+00  0.00000000e+00  0.00000000e+00 0
-6.99751647e+00  6.68972663e+00  9.68722550e+00    0.00000000e+00  0.00000000e+00  0.00000000e+00    0.00000000e+00  0.00000000e+00  0.00000000e+00 0
-6.90814740e+00  7.09719623e+00  8.66823324e+00    0.00000000e+00  0.00000000e+00  0.00000000e+00    0.00000000e+00  0.00000000e+00  0.00000000e+00 0
 1.73727294e-01  2.60085955e+00  5.72549464e+00    0.00000000e+00  0.00000000e+00  0.00000000e+00    0.00000000e+00  0.00000000e+00  0.00000000e+00 0
 4.19146346e-01  2.62795065e+00  6.64868655e+00    0.00000000e+00  0.00000000e+00  0.00000000e+00    0.00000000e+00  0.00000000e+00  0.00000000e+00 0
 6.22740530e-01  2.45229715e+00  7.64679882e+00    0.00000000e+00  0.00000000e+00  0.00000000e+00    0.00000000e+00  0.00000000e+00  0.00000000e+00 0
 1.44113782e+00  1.60066374e+00  5.39451185e+00    0.00000000e+00  0.00000000e+00  0.00000000e+00    0.00000000e+00  0.00000000e+00  0.00000000e+00 0
 1.27114391e+00  1.60620783e+00  6.30980953e+00    0.00000000e+00  0.00000000e+00  0.00000000e+00    0.00000000e+00  0.00000000e+00  0.00000000e+00 0
 1.53683635e+00  1.88351506e+00  7.27238750e+00    0.00000000e+00  0.00000000e+00  0.00000000e+00    0.00000000e+00  0.00000000e+00  0.00000000e+00 0
-6.08143214e+00  5.42147031e+00  1.04863176e+01    0.00000000e+00  0.00000000e+00  0.00000000e+00    0.00000000e+00  0.00000000e+00  0.00000000e+00 0
-6.33224350e+00  5.09251121e+00  9.62289545e+00    0.00000000e+00  0.00000000e+00  0.00000000e+00    0.00000000e+00  0.00000000e+00  0.00000000e+00 0
-6.51033542e+00  5.07980666e+00  8.66136887e+00    0.00000000e+00  0.00000000e+00  0.00000000e+00    0.00000000e+00  0.00000000e+00  0.00000000e+00 0
-8.54513553e+00 -1.55843115e-01  1.04028092e+01    0.00000000e+00  0.00000000e+00  0.00000000e+00    0.00000000e+00  0.00000000e+00  0.00000000e+00 0
-8.59700629e+00 -2.55963131e-01  9.34764544e+00    0.00000000e+00  0.00000000e+00  0.00000000e+00    0.00000000e+00  0.00000000e+00  0.00000000e+00 0
-8.59232858e+00 -4.02211759e-01  8.35605747e+00    0.00000000e+00  0.00000000e+00  0.00000000e+00    0.00000000e+00  0.00000000e+00  0.00000000e+00 0
 8.41026103e+00 -2.54197584e+00  5.71352954e+00    0.00000000e+00  0.00000000e+00  0.00000000e+00    0.00000000e+00  0.00000000e+00  0.00000000e+00 0
 8.67397651e+00 -2.41315248e+00  6.62664341e+00    0.00000000e+00  0.00000000e+00  0.00000000e+00    0.00000000e+00  0.00000000e+00  0.00000000e+00 0
-8.69231271e+00 -2.15896017e+00  7.44928650e+00    0.00000000e+00  0.00000000e+00  0.00000000e+00    0.00000000e+00  0.00000000e+00  0.00000000e+00 0
-3.51510144e+00 -3.60302966e+00  1.04940995e+01    0.00000000e+00  0.00000000e+00  0.00000000e+00    0.00000000e+00  0.00000000e+00  0.00000000e+00 0
-3.50167938e+00 -3.01171244e+00  9.76652479e+00    0.00000000e+00  0.00000000e+00  0.00000000e+00    0.00000000e+00  0.00000000e+00  0.00000000e+00 0
-3.23500587e+00 -2.49243666e+00  8.88301128e+00    0.00000000e+00  0.00000000e+00  0.00000000e+00    0.00000000e+00  0.00000000e+00  0.00000000e+00 0
-3.90668410e+00  3.38543747e+00  5.52932309e+00    0.00000000e+00  0.00000000e+00  0.00000000e+00    0.00000000e+00  0.00000000e+00  0.00000000e+00 0
-4.24542210e+00  3.33625945e+00  6.45981319e+00    0.00000000e+00  0.00000000e+00  0.00000000e+00    0.00000000e+00  0.00000000e+00  0.00000000e+00 0
-4.77169294e+00  3.72551789e+00  7.15628663e+00    0.00000000e+00  0.00000000e+00  0.00000000e+00    0.00000000e+00  0.00000000e+00  0.00000000e+00 0
-1.74334664e+00  7.17153512e+00  1.00697676e+01    0.00000000e+00  0.00000000e+00  0.00000000e+00    0.00000000e+00  0.00000000e+00  0.00000000e+00 0
-1.40941068e+00  7.35323128e+00  9.24141868e+00    0.00000000e+00  0.00000000e+00  0.00000000e+00    0.00000000e+00  0.00000000e+00  0.00000000e+00 0
-1.16306388e+00  7.60520605e+00  8.33395371e+00    0.00000000e+00  0.00000000e+00  0.00000000e+00    0.00000000e+00  0.00000000e+00  0.00000000e+00 0
-2.27838037e+00 -4.91740211e+00  9.15109416e+00    0.00000000e+00  0.00000000e+00  0.00000000e+00    0.00000000e+00  0.00000000e+00  0.00000000e+00 0
-1.71171552e+00 -4.07055249e+00  8.87410877e+00    0.00000000e+00  0.00000000e+00  0.00000000e+00    0.00000000e+00  0.00000000e+00  0.00000000e+00 0
-1.39865989e+00 -3.16030049e+00  9.00853734e+00    0.00000000e+00  0.00000000e+00  0.00000000e+00    0.00000000e+00  0.00000000e+00  0.00000000e+00 0
 2.29549766e+00 -7.07536365e+00  1.02150275e+01    0.00000000e+00  0.00000000e+00  0.00000000e+00    0.00000000e+00  0.00000000e+00  0.00000000e+00 0
 2.36995546e+00 -6.61311804e+00  9.35502578e+00    0.00000000e+00  0.00000000e+00  0.00000000e+00    0.00000000e+00  0.00000000e+00  0.00000000e+00 0
 2.44086741e+00 -6.65191615e+00  8.36625126e+00    0.00000000e+00  0.00000000e+00  0.00000000e+00    0.00000000e+00  0.00000000e+00  0.00000000e+00 0
 6.45103569e+00  4.74366527e+00  5.57492984e+00    0.00000000e+00  0.00000000e+00  0.00000000e+00    0.00000000e+00  0.00000000e+00  0.00000000e+00 0
 6.36345684e+00  4.72297080e+00  6.58300163e+00    0.00000000e+00  0.00000000e+00  0.00000000e+00    0.00000000e+00  0.00000000e+00  0.00000000e+00 0
 6.21046931e+00  4.80929704e+00  7.55393810e+00    0.00000000e+00  0.00000000e+00  0.00000000e+00    0.00000000e+00  0.00000000e+00  0.00000000e+00 0
 7.29172715e+00 -9.85059156e-01  5.47037718e+00    0.00000000e+00  0.00000000e+00  0.00000000e+00    0.00000000e+00  0.00000000e+00  0.00000000e+00 0
 7.05095695e+00 -1.16375771e+00  6.45236820e+00    0.00000000e+00  0.00000000e+00  0.00000000e+00    0.00000000e+00  0.00000000e+00  0.00000000e+00 0
 7.02077707e+00 -1.31601363e+00  7.41210541e+00    0.00000000e+00  0.00000000e+00  0.00000000e+00    0.00000000e+00  0.00000000e+00  0.00000000e+00 0
-8.34294253e+00 -7.24095785e+00  1.02679232e+01    0.00000000e+00  0.00000000e+00  0.00000000e+00    0.00000000e+00  0.00000000e+00  0.00000000e+00 0
-8.53113568e+00 -7.03033072e+00  9.23162794e+00    0.00000000e+00  0.00000000e+00  0.00000000e+00    0.00000000e+00  0.00000000e+00  0.00000000e+00 0
-8.39380065e+00 -6.68625070e+00  8.28989207e+00    0.00000000e+00  0.00000000e+00  0.00000000e+00    0.00000000e+00  0.00000000e+00  0.00000000e+00 0
 3.18042644e+00  7.16921096e+00  1.04778951e+01    0.00000000e+00  0.00000000e+00  0.00000000e+00    0.00000000e+00  0.00000000e+00  0.00000000e+00 0
 3.07567004e+00  7.13091465e+00  9.47601397e+00    0.00000000e+00  0.00000000e+00  0.00000000e+00    0.00000000e+00  0.00000000e+00  0.00000000e+00 0
 3.15606396e+00  7.37880964e+00  8.62881338e+00    0.00000000e+00  0.00000000e+00  0.00000000e+00    0.00000000e+00  0.00000000e+00  0.00000000e+00 0
 6.52668707e+00  2.11645849e+00  9.64708126e+00    0.00000000e+00  0.00000000e+00  0.00000000e+00    0.00000000e+00  0.00000000e+00  0.00000000e+00 0
 6.91244336e+00  1.61620348e+00  8.87012855e+00    0.00000000e+00  0.00000000e+00  0.00000000e+00    0.00000000e+00  0.00000000e+00  0.00000000e+00 0
 7.05553425e+00  1.52488585e+00  7.88843200e+00    0.00000000e+00  0.00000000e+00  0.00000000e+00    0.00000000e+00  0.00000000e+00  0.00000000e+00 0
 6.55042426e+00  5.95147317e+00  6.16173524e+00    0.00000000e+00  0.00000000e+00  0.00000000e+00    0.00000000e+00  0.00000000e+00  0.00000000e+00 0
 6.50001070e+00  5.94657426e+00  7.10568909e+00    0.00000000e+00  0.00000000e+00  0.00000000e+00    0.00000000e+00  0.00000000e+00  0.00000000e+00 0
 6.44391459e+00  5.81851805e+00  8.02943040e+00    0.00000000e+00  0.00000000e+00  0.00000000e+00    0.00000000e+00  0.00000000e+00  0.00000000e+00 0
 5.44256893e+00  4.42016553e+00  5.16377026e+00    0.00000000e+00  0.00000000e+00  0.00000000e+00    0.00000000e+00  0.00000000e+00  0.00000000e+00 0
 5.32894920e+00  4.30443416e+00  6.19499345e+00    0.00000000e+00  0.00000000e+00  0.00000000e+00    0.00000000e+00  0.00000000e+00  0.00000000e+00 0
 5.33897735e+00  4.40816590e+00  7.13855962e+00    0.00000000e+00  0.00000000e+00  0.00000000e+00    0.00000000e+00  0.00000000e+00  0.00000000e+00 0
 7.02123928e-01 -4.99711442e+00  5.97184982e+00    0.00000000e+00  0.00000000e+00  0.00000000e+00    0.00000000e+00  0.00000000e+00  0.00000000e+00 0
 1.17673504e+00 -4.71727658e+00  6.69079450e+00    0.00000000e+00  0.00000000e+00  0.00000000e+00    0.00000000e+00  0.00000000e+00  0.00000000e+00 0
 1.16603117e+00 -4.36046908e+00  7.68131664e+00    0.00000000e+00  0.00000000e+00  0.00000000e+00    0.00000000e+00  0.00000000e+00  0.00000000e+00 0
-3.35627103e+00  3.96906143e+00  9.90394381e+00    0.00000000e+00  0.00000000e+00  0.00000000e+00    0.00000000e+00  0.00000000e+00  0.00000000e+00 0
-3.18647679e+00  4.03492197e+00  9.01713362e+00    0.00000000e+00  0.00000000e+00  0.00000000e+00    0.00000000e+00  0.00000000e+00  0.00000000e+00 0
-3.32874473e+00  3.99210802e+00  8.06437379e+00    0.00000000e+00  0.00000000e+00  0.00000000e+00    0.00000000e+00  0.00000000e+00  0.00000000e+00 0
-5.18412379e+00  6.06244283e+00  5.89138701e+00    0.00000000e+00  0.00000000e+00  0.00000000e+00    0.00000000e+00  0.00000000e+00  0.00000000e+00 0
-5.19146373e+00  5.67272926e+00  6.73735899e+00    0.00000000e+00  0.00000000e+00  0.00000000e+00    0.00000000e+00  0.00000000e+00  0.00000000e+00 0
-5.36947082e+00  5.80525395e+00  7.74981979e+00    0.00000000e+00  0.00000000e+00  0.00000000e+00    0.00000000e+00  0.00000000e+00  0.00000000e+00 0
-7.51509288e+00  7.84346824e+00  5.55967008e+00    0.00000000e+00  0.00000000e+00  0.00000000e+00    0.00000000e+00  0.00000000e+00  0.00000000e+00 0
-7.74575282e+00  7.53158364e+00  6.46900062e+00    0.00000000e+00  0.00000000e+00  0.00000000e+00    0.00000000e+00  0.00000000e+00  0.00000000e+00 0
-7.93235645e+00  7.27129287e+00  7.33365383e+00    0.00000000e+00  0.00000000e+00  0.00000000e+00    0.00000000e+00  0.00000000e+00  0.00000000e+00 0
 4.50269078e+00  2.20159948e+00  5.46273822e+00    0.00000000e+00  0.00000000e+00  0.00000000e+00    0.00000000e+00  0.00000000e+00  0.00000000e+00 0
 4.53379291e+00  2.16595584e+00  6.39108701e+00    0.00000000e+00  0.00000000e+00  0.00000000e+00    0.00000000e+00  0.00000000e+00  0.00000000e+00 0
 4.34483242e+00  1.77303273e+00  7.25586592e+00    0.00000000e+00  0.00000000e+00  0.00000000e+00    0.00000000e+00  0.00000000e+00  0.00000000e+00 0
 3.16049805e-01  3.80118455e+00  5.16085166e+00    0.00000000e+00  0.00000000e+00  0.00000000e+00    0.00000000e+00  0.00000000e+00  0.00000000e+00 0
 2.01488483e-01  3.66897888e+00  6.19992118e+00    0.00000000e+00  0.00000000e+00  0.00000000e+00    0.00000000e+00  0.00000000e+00  0.00000000e+00 0
 4.60259716e-01  3.52819327e+00  7.07034480e+00    0.00000000e+00  0.00000000e+00  0.00000000e+00    0.00000000e+00  0.00000000e+00  0.00000000e+00 0
-2.73733811e+00  2.54221205e+00  1.03185500e+01    0.00000000e+00  0.00000000e+00  0.00000000e+00    0.00000000e+00  0.00000000e+00  0.00000000e+00 0
-2.29119556e+00  2.31431462e+00  9.48891094e+00    0.00000000e+00  0.00000000e+00  0.00000000e+00    0.00000000e+00  0.00000000e+00  0.00000000e+00 0
-2.19224120e+00  2.09723521e+00  8.54256484e+00    0.00000000e+00  0.00000000e+00  0.00000000e+00    0.00000000e+00  0.00000000e+00  0.00000000e+00 0
-6.85353271e+00  1.89591709e+00  5.97563339e+00    0.00000000e+00  0.00000000e+00  0.00000000e+00    0.00000000e+00  0.00000000e+00  0.00000000e+00 0
-6.92666964e+00  2.14976472e+00  6.92703857e+00    0.00000000e+00  0.00000000e+00  0.00000000e+00    0.00000000e+00  0.00000000e+00  0.00000000e+00 0
-6.91419946e+00  2.18734173e+00  7.86800033e+00    0.00000000e+00  0.00000000e+00  0.00000000e+00    0.00000000e+00  0.00000000e+00  0.00000000e+00 0
 5.14803374e+00 -3.78735978e+00  9.90541253e+00    0.00000000e+00  0.00000000e+00  0.00000000e+00    0.00000000e+00  0.00000000e+00  0.00000000e+00 0
 5.10526049e+00 -3.74759252e+00  9.00995407e+00    0.00000000e+00  0.00000000e+00  0.00000000e+00    0.00000000e+00  0.00000000e+00  0.00000000e+00 0
 5.29369345e+00 -3.34505941e+00  8.14786105e+00    0.00000000e+00  0.00000000e+00  0.00000000e+00    0.00000000e+00  0.00000000e+00  0.00000000e+00 0
 7.13143966e-01  4.31594677e+00  1.01480374e+01    0.00000000e+00  0.00000000e+00  0.00000000e+00    0.00000000e+00  0.00000000e+00  0.00000000e+00 0
 9.07476984e-01  4.41021337e+00  9.18278403e+00    0.00000000e+00  0.00000000e+00  0.00000000e+00    0.00000000e+00  0.00000000e+00  0.00000000e+00 0
 7.18723873e-01  4.26556711e+00  8.13297302e+00    0.00000000e+00  0.00000000e+00  0.00000000e+00    0.00000000e+00  0.00000000e+00  0.00000000e+00 0
