# Supplementary material for: Effect of helical kink in antimicrobial peptides on membrane pore formation
Source: eLife. 2020 Mar 13;9:e47946. doi: 10.7554/eLife.47946 (PMC7069690; doi:10.7554/eLife.47946)
Supplement: Figure 1—source data 1. [file elife-47946-fig1-data1.zip › Figure01/B/wl_rigid_CPSC_3.0_1:025.dat]

   0  4.35755005e+00
   1 -0.00000000e+00
   2  2.18055346e+00
   3  4.51514315e+00
   4  5.96220525e+00
   5  7.20811434e+00
   6  7.95547347e+00
   7  8.35526401e+00
   8  9.01220475e+00
   9  9.61604845e+00
  10  1.01747196e+01
  11  1.11092737e+01
  12  1.17086464e+01
  13  1.22805019e+01
  14  1.28147353e+01
  15  1.33372703e+01
  16  1.37951499e+01
  17  1.42357744e+01
  18  1.46461569e+01
  19  1.50596476e+01
  20  1.53881105e+01
  21  1.57432231e+01
  22  1.60620695e+01
  23  1.63672425e+01
  24  1.66192019e+01
  25  1.68403746e+01
  26  1.70442101e+01
  27  1.72657476e+01
  28  1.74518659e+01
  29  1.76015324e+01
  30  1.77563812e+01
  31  1.79027870e+01
  32  1.80274738e+01
  33  1.81746235e+01
  34  1.83012242e+01
  35  1.83931311e+01
  36  1.85280745e+01
  37  1.86319391e+01
  38  1.87437703e+01
  39  1.88645898e+01
  40  1.89716513e+01
  41  1.91034930e+01
  42  1.92079563e+01
  43  1.93180833e+01
  44  1.94227919e+01
  45  1.95476685e+01
  46  1.96352492e+01
  47  1.97210695e+01
  48  1.98347469e+01
  49  1.99309144e+01
  50  2.00333840e+01
  51  2.01460585e+01
  52  2.02104282e+01
  53  2.03190735e+01
  54  2.04085453e+01
  55  2.05030837e+01
  56  2.06539211e+01
  57  2.07768250e+01
  58  2.09098168e+01
  59  2.10199794e+01
  60  2.11539169e+01
  61  2.12845131e+01
  62  2.14091302e+01
  63  2.15458822e+01
  64  2.16892312e+01
  65  2.18483823e+01
  66  2.19844682e+01
  67  2.21241009e+01
  68  2.22688101e+01
  69  2.23859581e+01
  70  2.25326552e+01
  71  2.26605892e+01
  72  2.27665967e+01
  73  2.28783018e+01
  74  2.29837659e+01
  75  2.31041131e+01
  76  2.31960042e+01
  77  2.33013520e+01
  78  2.33910183e+01
  79  2.34841676e+01
  80  2.35840965e+01
  81  2.36856298e+01
  82  2.37731022e+01
  83  2.38742485e+01
  84  2.39574919e+01
  85  2.40475900e+01
  86  2.41330663e+01
  87  2.42414905e+01
  88  2.43449625e+01
  89  2.44455281e+01
  90  2.45498319e+01
  91  2.46544811e+01
  92  2.47577115e+01
  93  2.48578602e+01
  94  2.49717293e+01
  95  2.50644714e+01
  96  2.51409811e+01
  97  2.52424500e+01
  98  2.53300123e+01
  99  2.54368810e+01
 100  2.55107892e+01
 101  2.56106099e+01
 102  2.57120695e+01
 103  2.58194249e+01
 104  2.59187187e+01
 105  2.60282774e+01
 106  2.61328772e+01
 107  2.62349363e+01
 108  2.63401530e+01
 109  2.64525280e+01
 110  2.65382848e+01
 111  2.66469713e+01
 112  2.67403516e+01
 113  2.68437161e+01
 114  2.69356985e+01
 115  2.70172188e+01
 116  2.70853310e+01
 117  2.71632543e+01
 118  2.72415981e+01
 119  2.73024777e+01
 120  2.73891961e+01
 121  2.74392894e+01
 122  2.75090425e+01
 123  2.75795126e+01
 124  2.76393761e+01
 125  2.77174192e+01
 126  2.77882053e+01
 127  2.78319980e+01
 128  2.78920235e+01
 129  2.79318198e+01
 130  2.79858510e+01
 131  2.80463395e+01
 132  2.80895090e+01
 133  2.81337575e+01
 134  2.81901293e+01
 135  2.82571524e+01
 136  2.83192659e+01
 137  2.83881679e+01
 138  2.84643407e+01
 139  2.85295629e+01
 140  2.86041004e+01
 141  2.86787206e+01
 142  2.87645017e+01
 143  2.88221079e+01
 144  2.88973346e+01
 145  2.89727961e+01
 146  2.90328050e+01
 147  2.91112201e+01
 148  2.91818898e+01
 149  2.92388962e+01
 150  2.92949127e+01
 151  2.93452287e+01
 152  2.94023489e+01
 153  2.94594778e+01
 154  2.95212304e+01
 155  2.95914495e+01
 156  2.96570905e+01
 157  2.97166230e+01
 158  2.98053624e+01
 159  2.98752319e+01
 160  2.99618622e+01
 161  3.00518296e+01
 162  3.01272066e+01
 163  3.02026925e+01
 164  3.02780799e+01
 165  3.03674441e+01
 166  3.04351967e+01
 167  3.05049691e+01
 168  3.05528386e+01
 169  3.06192998e+01
 170  3.06731645e+01
 171  3.07311213e+01
 172  3.07686077e+01
 173  3.08128704e+01
 174  3.08661994e+01
 175  3.09220349e+01
 176  3.09911863e+01
 177  3.10501793e+01
 178  3.11175043e+01
 179  3.11775917e+01
 180  3.12359487e+01
 181  3.13156426e+01
 182  3.13818025e+01
 183  3.14373073e+01
 184  3.14977571e+01
 185  3.15695892e+01
 186  3.16298553e+01
 187  3.16854419e+01
 188  3.17336994e+01
 189  3.17945901e+01
 190  3.18598368e+01
 191  3.19190518e+01
 192  3.19769840e+01
 193  3.20324886e+01
 194  3.21070292e+01
 195  3.21581069e+01
 196  3.22116469e+01
 197  3.22741470e+01
 198  3.23153019e+01
 199  3.23789400e+01
 200  3.24300781e+01
 201  3.24996261e+01
 202  3.25653946e+01
 203  3.26337339e+01
 204  3.26914247e+01
 205  3.27590988e+01
 206  3.28216182e+01
 207  3.28941651e+01
 208  3.29593558e+01
 209  3.30268962e+01
 210  3.31108928e+01
 211  3.31764245e+01
 212  3.32542129e+01
 213  3.33115051e+01
 214  3.33602672e+01
 215  3.34375277e+01
 216  3.35081646e+01
 217  3.35436734e+01
 218  3.36106726e+01
 219  3.36634885e+01
 220  3.37032139e+01
 221  3.37643431e+01
 222  3.38044741e+01
 223  3.38682406e+01
 224  3.39305455e+01
 225  3.39827164e+01
 226  3.40373646e+01
 227  3.40968172e+01
 228  3.41510136e+01
 229  3.42018996e+01
 230  3.42542709e+01
 231  3.43279576e+01
 232  3.43778685e+01
 233  3.44572256e+01
 234  3.45301127e+01
 235  3.45886159e+01
 236  3.46762818e+01
 237  3.47440535e+01
 238  3.48218480e+01
 239  3.48984935e+01
 240  3.49705972e+01
 241  3.50473320e+01
 242  3.51245456e+01
 243  3.52195656e+01
 244  3.52907850e+01
 245  3.53715150e+01
 246  3.54529411e+01
 247  3.55386122e+01
 248  3.56364808e+01
 249  3.57174175e+01
 250  3.57844606e+01
 251  3.58547997e+01
 252  3.59281993e+01
 253  3.59987825e+01
 254  3.60691392e+01
 255  3.61410753e+01
 256  3.62045890e+01
 257  3.62500698e+01
 258  3.63254309e+01
 259  3.63778346e+01
 260  3.64260635e+01
 261  3.64867514e+01
 262  3.65283007e+01
 263  3.65746352e+01
 264  3.66373178e+01
 265  3.67126113e+01
 266  3.67814913e+01
 267  3.68393750e+01
 268  3.69118501e+01
 269  3.69859324e+01
 270  3.70484135e+01
 271  3.71287552e+01
 272  3.71958502e+01
 273  3.72539852e+01
 274  3.73069846e+01
 275  3.73786024e+01
 276  3.74422394e+01
 277  3.74878443e+01
 278  3.75462097e+01
 279  3.76136742e+01
 280  3.76560791e+01
 281  3.77060274e+01
 282  3.77569910e+01
 283  3.78169207e+01
 284  3.78602851e+01
 285  3.79134985e+01
 286  3.79642941e+01
 287  3.80322668e+01
 288  3.80786466e+01
 289  3.81252660e+01
 290  3.81716844e+01
 291  3.82213672e+01
 292  3.82754941e+01
 293  3.83276791e+01
 294  3.83823553e+01
 295  3.84364182e+01
 296  3.84892764e+01
 297  3.85519320e+01
 298  3.86060080e+01
 299  3.86581847e+01
 300  3.87244606e+01
