# Supplementary material for: Effect of helical kink in antimicrobial peptides on membrane pore formation
Source: eLife. 2020 Mar 13;9:e47946. doi: 10.7554/eLife.47946 (PMC7069690; doi:10.7554/eLife.47946)
Supplement: Figure 1—source data 1. [file elife-47946-fig1-data1.zip › Figure01/B/1B_rigid.init]

 1.78304255e+01  1.78304255e+01  3.00000000e+01
-5.51003637e+00  3.90060116e+00  9.51829260e+00    2.26882008e-01 -9.08185102e-02  9.69678582e-01    9.31167825e-01 -2.71533157e-01 -2.43302746e-01 0
-4.77909171e+00  3.44492672e+00  1.34849400e+01    2.26882008e-01 -9.08185102e-02  9.69678582e-01    9.31167825e-01 -2.71533157e-01 -2.43302746e-01 0
 6.02690885e+00  5.60269175e+00  6.68499685e+00    7.64237329e-01 -6.40669698e-01 -7.40516229e-02   -1.77877234e-01 -3.19754255e-01  9.30654021e-01 0
-8.55360259e+00  3.20714238e+00  6.53427687e+00    7.64237329e-01 -6.40669698e-01 -7.40516229e-02   -1.77877234e-01 -3.19754255e-01  9.30654021e-01 0
-6.83191297e+00  7.65871280e+00  1.10524521e+01   -8.55274679e-01  1.66803362e-01 -4.90593378e-01    4.51159073e-01  7.05397915e-01 -5.46689375e-01 0
 7.42205197e+00  8.69156886e+00  8.92445250e+00   -8.55274679e-01  1.66803362e-01 -4.90593378e-01    4.51159073e-01  7.05397915e-01 -5.46689375e-01 0
-8.72050515e+00 -8.57863155e+00  6.65763370e+00   -9.67977499e-01  2.24425911e-01 -1.12483649e-01   -4.60288494e-02  2.81810365e-01  9.58365412e-01 0
 4.76635266e+00 -7.43670467e+00  6.64797704e+00   -9.67977499e-01  2.24425911e-01 -1.12483649e-01   -4.60288494e-02  2.81810365e-01  9.58365412e-01 0
-8.11357616e+00  3.42710203e+00  8.78293160e+00   -6.79189634e-01  7.31067042e-01 -6.51338667e-02   -7.10541655e-01 -6.77161496e-01 -1.91266478e-01 0
 6.68747975e+00  6.45324414e+00  8.56118662e+00   -6.79189634e-01  7.31067042e-01 -6.51338667e-02   -7.10541655e-01 -6.77161496e-01 -1.91266478e-01 0
 2.92594038e+00 -7.26588723e-01  1.07305539e+01    0.00000000e+00  0.00000000e+00  0.00000000e+00    0.00000000e+00  0.00000000e+00  0.00000000e+00 0
 3.01540944e+00 -3.30073909e-01  9.84465675e+00    0.00000000e+00  0.00000000e+00  0.00000000e+00    0.00000000e+00  0.00000000e+00  0.00000000e+00 0
 2.89546263e+00  3.22506566e-01  9.10410684e+00    0.00000000e+00  0.00000000e+00  0.00000000e+00    0.00000000e+00  0.00000000e+00  0.00000000e+00 0
-5.35290314e-01  1.86898113e+00  1.11372035e+01    0.00000000e+00  0.00000000e+00  0.00000000e+00    0.00000000e+00  0.00000000e+00  0.00000000e+00 0
-4.62313027e-01  1.83939397e+00  1.01877638e+01    0.00000000e+00  0.00000000e+00  0.00000000e+00    0.00000000e+00  0.00000000e+00  0.00000000e+00 0
-7.07819982e-01  1.56604824e+00  9.31579476e+00    0.00000000e+00  0.00000000e+00  0.00000000e+00    0.00000000e+00  0.00000000e+00  0.00000000e+00 0
-2.50552461e+00 -7.06948472e+00  7.80297473e+00    0.00000000e+00  0.00000000e+00  0.00000000e+00    0.00000000e+00  0.00000000e+00  0.00000000e+00 0
-2.45375873e+00 -6.53890002e+00  8.54194907e+00    0.00000000e+00  0.00000000e+00  0.00000000e+00    0.00000000e+00  0.00000000e+00  0.00000000e+00 0
-2.26278230e+00 -6.06780417e+00  9.28180163e+00    0.00000000e+00  0.00000000e+00  0.00000000e+00    0.00000000e+00  0.00000000e+00  0.00000000e+00 0
-2.84541578e+00 -2.15361531e+00  6.31925651e+00    0.00000000e+00  0.00000000e+00  0.00000000e+00    0.00000000e+00  0.00000000e+00  0.00000000e+00 0
-2.87300313e+00 -2.18420901e+00  7.26216458e+00    0.00000000e+00  0.00000000e+00  0.00000000e+00    0.00000000e+00  0.00000000e+00  0.00000000e+00 0
-2.36955666e+00 -2.05508129e+00  8.00730124e+00    0.00000000e+00  0.00000000e+00  0.00000000e+00    0.00000000e+00  0.00000000e+00  0.00000000e+00 0
-1.29510946e+00 -3.20892474e-01  1.09313402e+01    0.00000000e+00  0.00000000e+00  0.00000000e+00    0.00000000e+00  0.00000000e+00  0.00000000e+00 0
-1.38110466e+00 -5.06427626e-01  1.00475553e+01    0.00000000e+00  0.00000000e+00  0.00000000e+00    0.00000000e+00  0.00000000e+00  0.00000000e+00 0
-1.69770030e+00 -6.95465131e-01  9.17914272e+00    0.00000000e+00  0.00000000e+00  0.00000000e+00    0.00000000e+00  0.00000000e+00  0.00000000e+00 0
 3.72528784e+00 -3.69411900e+00  1.09755419e+01    0.00000000e+00  0.00000000e+00  0.00000000e+00    0.00000000e+00  0.00000000e+00  0.00000000e+00 0
 3.74589454e+00 -3.93517557e+00  1.00923683e+01    0.00000000e+00  0.00000000e+00  0.00000000e+00    0.00000000e+00  0.00000000e+00  0.00000000e+00 0
 3.54398217e+00 -4.32394758e+00  9.23821072e+00    0.00000000e+00  0.00000000e+00  0.00000000e+00    0.00000000e+00  0.00000000e+00  0.00000000e+00 0
-3.86679003e+00  4.08243330e+00  1.13205331e+01    0.00000000e+00  0.00000000e+00  0.00000000e+00    0.00000000e+00  0.00000000e+00  0.00000000e+00 0
-3.45654013e+00  4.15484964e+00  1.04448579e+01    0.00000000e+00  0.00000000e+00  0.00000000e+00    0.00000000e+00  0.00000000e+00  0.00000000e+00 0
-3.43224247e+00  3.96742951e+00  9.53967835e+00    0.00000000e+00  0.00000000e+00  0.00000000e+00    0.00000000e+00  0.00000000e+00  0.00000000e+00 0
-4.90060510e+00 -6.37973951e+00  6.79004355e+00    0.00000000e+00  0.00000000e+00  0.00000000e+00    0.00000000e+00  0.00000000e+00  0.00000000e+00 0
-5.31298072e+00 -6.28565512e+00  7.60200206e+00    0.00000000e+00  0.00000000e+00  0.00000000e+00    0.00000000e+00  0.00000000e+00  0.00000000e+00 0
-5.59475535e+00 -6.24252037e+00  8.50428748e+00    0.00000000e+00  0.00000000e+00  0.00000000e+00    0.00000000e+00  0.00000000e+00  0.00000000e+00 0
-1.13360054e+00 -7.73498701e+00  1.02573929e+01    0.00000000e+00  0.00000000e+00  0.00000000e+00    0.00000000e+00  0.00000000e+00  0.00000000e+00 0
-1.48603430e+00 -7.62685468e+00  9.46467721e+00    0.00000000e+00  0.00000000e+00  0.00000000e+00    0.00000000e+00  0.00000000e+00  0.00000000e+00 0
-1.97606592e+00 -7.46993202e+00  8.73262451e+00    0.00000000e+00  0.00000000e+00  0.00000000e+00    0.00000000e+00  0.00000000e+00  0.00000000e+00 0
-4.30753116e+00 -2.00398180e+00  1.16363169e+01    0.00000000e+00  0.00000000e+00  0.00000000e+00    0.00000000e+00  0.00000000e+00  0.00000000e+00 0
-4.34530860e+00 -1.92810264e+00  1.07175487e+01    0.00000000e+00  0.00000000e+00  0.00000000e+00    0.00000000e+00  0.00000000e+00  0.00000000e+00 0
-4.47152321e+00 -1.90432852e+00  9.81471824e+00    0.00000000e+00  0.00000000e+00  0.00000000e+00    0.00000000e+00  0.00000000e+00  0.00000000e+00 0
-6.55185111e+00  2.57035604e+00  6.91460500e+00    0.00000000e+00  0.00000000e+00  0.00000000e+00    0.00000000e+00  0.00000000e+00  0.00000000e+00 0
-7.16935026e+00  2.44834064e+00  7.58782166e+00    0.00000000e+00  0.00000000e+00  0.00000000e+00    0.00000000e+00  0.00000000e+00  0.00000000e+00 0
-7.88192404e+00  1.98124544e+00  8.01907417e+00    0.00000000e+00  0.00000000e+00  0.00000000e+00    0.00000000e+00  0.00000000e+00  0.00000000e+00 0
 1.26369171e+00  8.66386528e+00  1.00667804e+01    0.00000000e+00  0.00000000e+00  0.00000000e+00    0.00000000e+00  0.00000000e+00  0.00000000e+00 0
 1.66746237e+00 -8.74468091e+00  9.34522404e+00    0.00000000e+00  0.00000000e+00  0.00000000e+00    0.00000000e+00  0.00000000e+00  0.00000000e+00 0
 2.15749767e+00 -8.48769200e+00  8.57010862e+00    0.00000000e+00  0.00000000e+00  0.00000000e+00    0.00000000e+00  0.00000000e+00  0.00000000e+00 0
 6.09243192e+00  4.50334647e+00  5.83856200e+00    0.00000000e+00  0.00000000e+00  0.00000000e+00    0.00000000e+00  0.00000000e+00  0.00000000e+00 0
 5.72197357e+00  4.45035459e+00  6.65386107e+00    0.00000000e+00  0.00000000e+00  0.00000000e+00    0.00000000e+00  0.00000000e+00  0.00000000e+00 0
 5.74185908e+00  4.58435372e+00  7.59107717e+00    0.00000000e+00  0.00000000e+00  0.00000000e+00    0.00000000e+00  0.00000000e+00  0.00000000e+00 0
-6.47766256e+00 -4.99674922e+00  1.12948933e+01    0.00000000e+00  0.00000000e+00  0.00000000e+00    0.00000000e+00  0.00000000e+00  0.00000000e+00 0
-6.62605688e+00 -4.93520205e+00  1.03595430e+01    0.00000000e+00  0.00000000e+00  0.00000000e+00    0.00000000e+00  0.00000000e+00  0.00000000e+00 0
-6.64434805e+00 -5.25526715e+00  9.50975832e+00    0.00000000e+00  0.00000000e+00  0.00000000e+00    0.00000000e+00  0.00000000e+00  0.00000000e+00 0
 2.32614117e-01  2.63153281e+00  1.12877569e+01    0.00000000e+00  0.00000000e+00  0.00000000e+00    0.00000000e+00  0.00000000e+00  0.00000000e+00 0
 6.40417220e-01  2.92519784e+00  1.05536148e+01    0.00000000e+00  0.00000000e+00  0.00000000e+00    0.00000000e+00  0.00000000e+00  0.00000000e+00 0
 1.00636902e+00  3.46766155e+00  9.86506758e+00    0.00000000e+00  0.00000000e+00  0.00000000e+00    0.00000000e+00  0.00000000e+00  0.00000000e+00 0
-3.91394220e+00  2.97626769e+00  6.86678302e+00    0.00000000e+00  0.00000000e+00  0.00000000e+00    0.00000000e+00  0.00000000e+00  0.00000000e+00 0
-3.41486291e+00  2.63805546e+00  7.57858593e+00    0.00000000e+00  0.00000000e+00  0.00000000e+00    0.00000000e+00  0.00000000e+00  0.00000000e+00 0
-3.27096429e+00  2.37534397e+00  8.46074622e+00    0.00000000e+00  0.00000000e+00  0.00000000e+00    0.00000000e+00  0.00000000e+00  0.00000000e+00 0
 2.69834998e+00 -1.15939053e+00  5.95700764e+00    0.00000000e+00  0.00000000e+00  0.00000000e+00    0.00000000e+00  0.00000000e+00  0.00000000e+00 0
 2.61191822e+00 -1.09898993e+00  6.86750821e+00    0.00000000e+00  0.00000000e+00  0.00000000e+00    0.00000000e+00  0.00000000e+00  0.00000000e+00 0
 2.74882480e+00 -1.26273147e+00  7.80590687e+00    0.00000000e+00  0.00000000e+00  0.00000000e+00    0.00000000e+00  0.00000000e+00  0.00000000e+00 0
-7.83004714e+00  1.01109091e+00  6.53159395e+00    0.00000000e+00  0.00000000e+00  0.00000000e+00    0.00000000e+00  0.00000000e+00  0.00000000e+00 0
-8.50379357e+00  1.31528950e+00  7.11116146e+00    0.00000000e+00  0.00000000e+00  0.00000000e+00    0.00000000e+00  0.00000000e+00  0.00000000e+00 0
 8.80426816e+00  1.61402799e+00  7.82831314e+00    0.00000000e+00  0.00000000e+00  0.00000000e+00    0.00000000e+00  0.00000000e+00  0.00000000e+00 0
-2.74985116e+00 -1.09620835e+00  6.71731593e+00    0.00000000e+00  0.00000000e+00  0.00000000e+00    0.00000000e+00  0.00000000e+00  0.00000000e+00 0
-2.77129192e+00 -1.05427451e+00  7.62698694e+00    0.00000000e+00  0.00000000e+00  0.00000000e+00    0.00000000e+00  0.00000000e+00  0.00000000e+00 0
-2.54080342e+00 -1.00049470e+00  8.59426377e+00    0.00000000e+00  0.00000000e+00  0.00000000e+00    0.00000000e+00  0.00000000e+00  0.00000000e+00 0
 8.71137520e+00 -4.19065475e+00  6.71057543e+00    0.00000000e+00  0.00000000e+00  0.00000000e+00    0.00000000e+00  0.00000000e+00  0.00000000e+00 0
 8.30051465e+00 -4.23232691e+00  7.55099138e+00    0.00000000e+00  0.00000000e+00  0.00000000e+00    0.00000000e+00  0.00000000e+00  0.00000000e+00 0
 8.17345354e+00 -4.08718557e+00  8.47149616e+00    0.00000000e+00  0.00000000e+00  0.00000000e+00    0.00000000e+00  0.00000000e+00  0.00000000e+00 0
-2.75009610e+00 -1.52815573e+00  1.12274666e+01    0.00000000e+00  0.00000000e+00  0.00000000e+00    0.00000000e+00  0.00000000e+00  0.00000000e+00 0
-3.02206635e+00 -1.51411014e+00  1.02677503e+01    0.00000000e+00  0.00000000e+00  0.00000000e+00    0.00000000e+00  0.00000000e+00  0.00000000e+00 0
-3.09850215e+00 -1.42832690e+00  9.37041257e+00    0.00000000e+00  0.00000000e+00  0.00000000e+00    0.00000000e+00  0.00000000e+00  0.00000000e+00 0
 7.03905996e+00 -5.95872941e+00  5.46823142e+00    0.00000000e+00  0.00000000e+00  0.00000000e+00    0.00000000e+00  0.00000000e+00  0.00000000e+00 0
 7.16185620e+00 -5.81695932e+00  6.48331008e+00    0.00000000e+00  0.00000000e+00  0.00000000e+00    0.00000000e+00  0.00000000e+00  0.00000000e+00 0
 6.82281526e+00 -5.80966792e+00  7.31060405e+00    0.00000000e+00  0.00000000e+00  0.00000000e+00    0.00000000e+00  0.00000000e+00  0.00000000e+00 0
-2.08888393e+00 -4.59444030e+00  5.94705673e+00    0.00000000e+00  0.00000000e+00  0.00000000e+00    0.00000000e+00  0.00000000e+00  0.00000000e+00 0
-1.51887784e+00 -4.40236282e+00  6.59043100e+00    0.00000000e+00  0.00000000e+00  0.00000000e+00    0.00000000e+00  0.00000000e+00  0.00000000e+00 0
-1.16730739e+00 -4.26278659e+00  7.42368268e+00    0.00000000e+00  0.00000000e+00  0.00000000e+00    0.00000000e+00  0.00000000e+00  0.00000000e+00 0
 8.26181637e-01 -8.49856090e+00  1.07110605e+01    0.00000000e+00  0.00000000e+00  0.00000000e+00    0.00000000e+00  0.00000000e+00  0.00000000e+00 0
 7.10416793e-01 -8.30540003e+00  9.73063904e+00    0.00000000e+00  0.00000000e+00  0.00000000e+00    0.00000000e+00  0.00000000e+00  0.00000000e+00 0
 3.27815500e-01 -7.83957018e+00  9.00307168e+00    0.00000000e+00  0.00000000e+00  0.00000000e+00    0.00000000e+00  0.00000000e+00  0.00000000e+00 0
 8.19104372e+00 -2.78693480e+00  1.13130879e+01    0.00000000e+00  0.00000000e+00  0.00000000e+00    0.00000000e+00  0.00000000e+00  0.00000000e+00 0
 8.04609845e+00 -2.85873255e+00  1.04143037e+01    0.00000000e+00  0.00000000e+00  0.00000000e+00    0.00000000e+00  0.00000000e+00  0.00000000e+00 0
 8.05522995e+00 -2.98344796e+00  9.45305695e+00    0.00000000e+00  0.00000000e+00  0.00000000e+00    0.00000000e+00  0.00000000e+00  0.00000000e+00 0
 3.47276426e+00  3.92812729e+00  1.21466037e+01    0.00000000e+00  0.00000000e+00  0.00000000e+00    0.00000000e+00  0.00000000e+00  0.00000000e+00 0
 3.31158648e+00  3.98343214e+00  1.11851773e+01    0.00000000e+00  0.00000000e+00  0.00000000e+00    0.00000000e+00  0.00000000e+00  0.00000000e+00 0
 3.09295890e+00  3.97952955e+00  1.02324290e+01    0.00000000e+00  0.00000000e+00  0.00000000e+00    0.00000000e+00  0.00000000e+00  0.00000000e+00 0
 2.78436062e+00 -5.02878984e+00  5.91650340e+00    0.00000000e+00  0.00000000e+00  0.00000000e+00    0.00000000e+00  0.00000000e+00  0.00000000e+00 0
 2.54438924e+00 -4.79702391e+00  6.76545105e+00    0.00000000e+00  0.00000000e+00  0.00000000e+00    0.00000000e+00  0.00000000e+00  0.00000000e+00 0
 2.18758071e+00 -4.85016033e+00  7.64147156e+00    0.00000000e+00  0.00000000e+00  0.00000000e+00    0.00000000e+00  0.00000000e+00  0.00000000e+00 0
-6.07960308e+00  5.54619906e+00  1.04398205e+01    0.00000000e+00  0.00000000e+00  0.00000000e+00    0.00000000e+00  0.00000000e+00  0.00000000e+00 0
-5.38281492e+00  6.00836867e+00  1.01376934e+01    0.00000000e+00  0.00000000e+00  0.00000000e+00    0.00000000e+00  0.00000000e+00  0.00000000e+00 0
-4.98041902e+00  6.83414571e+00  1.01074427e+01    0.00000000e+00  0.00000000e+00  0.00000000e+00    0.00000000e+00  0.00000000e+00  0.00000000e+00 0
 3.01985209e+00 -6.21957685e+00  6.86531663e+00    0.00000000e+00  0.00000000e+00  0.00000000e+00    0.00000000e+00  0.00000000e+00  0.00000000e+00 0
 2.92446169e+00 -6.12172600e+00  7.79284350e+00    0.00000000e+00  0.00000000e+00  0.00000000e+00    0.00000000e+00  0.00000000e+00  0.00000000e+00 0
 2.69776497e+00 -5.99923006e+00  8.63854972e+00    0.00000000e+00  0.00000000e+00  0.00000000e+00    0.00000000e+00  0.00000000e+00  0.00000000e+00 0
 6.44149120e+00 -3.33698312e+00  6.28002750e+00    0.00000000e+00  0.00000000e+00  0.00000000e+00    0.00000000e+00  0.00000000e+00  0.00000000e+00 0
 6.55994195e+00 -3.37225997e+00  7.17046120e+00    0.00000000e+00  0.00000000e+00  0.00000000e+00    0.00000000e+00  0.00000000e+00  0.00000000e+00 0
 6.55181810e+00 -3.40448288e+00  8.12663207e+00    0.00000000e+00  0.00000000e+00  0.00000000e+00    0.00000000e+00  0.00000000e+00  0.00000000e+00 0
 5.07476685e+00 -5.76919959e+00  6.04094001e+00    0.00000000e+00  0.00000000e+00  0.00000000e+00    0.00000000e+00  0.00000000e+00  0.00000000e+00 0
 4.77709944e+00 -6.11644921e+00  6.86637051e+00    0.00000000e+00  0.00000000e+00  0.00000000e+00    0.00000000e+00  0.00000000e+00  0.00000000e+00 0
 4.96691095e+00 -6.78744492e+00  7.53245685e+00    0.00000000e+00  0.00000000e+00  0.00000000e+00    0.00000000e+00  0.00000000e+00  0.00000000e+00 0
 5.45223142e+00 -3.78666319e+00  1.13973952e+01    0.00000000e+00  0.00000000e+00  0.00000000e+00    0.00000000e+00  0.00000000e+00  0.00000000e+00 0
 6.09806865e+00 -3.99681844e+00  1.07338469e+01    0.00000000e+00  0.00000000e+00  0.00000000e+00    0.00000000e+00  0.00000000e+00  0.00000000e+00 0
 6.67205482e+00 -3.85972065e+00  9.95208570e+00    0.00000000e+00  0.00000000e+00  0.00000000e+00    0.00000000e+00  0.00000000e+00  0.00000000e+00 0
-5.64888690e+00 -1.77313980e+00  6.62056113e+00    0.00000000e+00  0.00000000e+00  0.00000000e+00    0.00000000e+00  0.00000000e+00  0.00000000e+00 0
-5.80938167e+00 -1.90839660e+00  7.48716960e+00    0.00000000e+00  0.00000000e+00  0.00000000e+00    0.00000000e+00  0.00000000e+00  0.00000000e+00 0
-5.69272051e+00 -2.19617284e+00  8.38146092e+00    0.00000000e+00  0.00000000e+00  0.00000000e+00    0.00000000e+00  0.00000000e+00  0.00000000e+00 0
-5.60651233e+00  6.42248334e+00  1.11602683e+01    0.00000000e+00  0.00000000e+00  0.00000000e+00    0.00000000e+00  0.00000000e+00  0.00000000e+00 0
-5.97070021e+00  7.03905864e+00  1.05662057e+01    0.00000000e+00  0.00000000e+00  0.00000000e+00    0.00000000e+00  0.00000000e+00  0.00000000e+00 0
-6.33342255e+00  7.62481828e+00  9.94892401e+00    0.00000000e+00  0.00000000e+00  0.00000000e+00    0.00000000e+00  0.00000000e+00  0.00000000e+00 0
-3.06863530e+00  5.16480648e-01  1.13542505e+01    0.00000000e+00  0.00000000e+00  0.00000000e+00    0.00000000e+00  0.00000000e+00  0.00000000e+00 0
-3.18988939e+00  6.77188316e-01  1.04501558e+01    0.00000000e+00  0.00000000e+00  0.00000000e+00    0.00000000e+00  0.00000000e+00  0.00000000e+00 0
-3.21118708e+00  6.73325284e-01  9.48450576e+00    0.00000000e+00  0.00000000e+00  0.00000000e+00    0.00000000e+00  0.00000000e+00  0.00000000e+00 0
-8.54097878e+00  1.63350606e+00  5.82157193e+00    0.00000000e+00  0.00000000e+00  0.00000000e+00    0.00000000e+00  0.00000000e+00  0.00000000e+00 0
 8.80809108e+00  1.98144531e+00  6.63085635e+00    0.00000000e+00  0.00000000e+00  0.00000000e+00    0.00000000e+00  0.00000000e+00  0.00000000e+00 0
 8.12967486e+00  2.29568367e+00  7.25072883e+00    0.00000000e+00  0.00000000e+00  0.00000000e+00    0.00000000e+00  0.00000000e+00  0.00000000e+00 0
-1.71287734e+00  4.73809719e+00  1.13364508e+01    0.00000000e+00  0.00000000e+00  0.00000000e+00    0.00000000e+00  0.00000000e+00  0.00000000e+00 0
-1.70764125e+00  4.73956563e+00  1.03594045e+01    0.00000000e+00  0.00000000e+00  0.00000000e+00    0.00000000e+00  0.00000000e+00  0.00000000e+00 0
-1.78438770e+00  4.62963428e+00  9.44794718e+00    0.00000000e+00  0.00000000e+00  0.00000000e+00    0.00000000e+00  0.00000000e+00  0.00000000e+00 0
 6.45249892e+00 -6.98520078e+00  9.17154396e+00    0.00000000e+00  0.00000000e+00  0.00000000e+00    0.00000000e+00  0.00000000e+00  0.00000000e+00 0
 6.28824703e+00 -6.23913716e+00  8.60489750e+00    0.00000000e+00  0.00000000e+00  0.00000000e+00    0.00000000e+00  0.00000000e+00  0.00000000e+00 0
 6.17899623e+00 -5.41838067e+00  8.12623437e+00    0.00000000e+00  0.00000000e+00  0.00000000e+00    0.00000000e+00  0.00000000e+00  0.00000000e+00 0
-1.06292293e+00  3.13036029e+00  6.84916826e+00    0.00000000e+00  0.00000000e+00  0.00000000e+00    0.00000000e+00  0.00000000e+00  0.00000000e+00 0
-8.75647932e-01  3.24915584e+00  7.73304273e+00    0.00000000e+00  0.00000000e+00  0.00000000e+00    0.00000000e+00  0.00000000e+00  0.00000000e+00 0
-6.42087239e-01  3.21351391e+00  8.67270372e+00    0.00000000e+00  0.00000000e+00  0.00000000e+00    0.00000000e+00  0.00000000e+00  0.00000000e+00 0
-6.81320468e+00  8.65153342e+00  1.19999391e+01    0.00000000e+00  0.00000000e+00  0.00000000e+00    0.00000000e+00  0.00000000e+00  0.00000000e+00 0
-6.33773010e+00  8.87124785e+00  1.12417320e+01    0.00000000e+00  0.00000000e+00  0.00000000e+00    0.00000000e+00  0.00000000e+00  0.00000000e+00 0
-6.09304322e+00  8.53787516e+00  1.04117294e+01    0.00000000e+00  0.00000000e+00  0.00000000e+00    0.00000000e+00  0.00000000e+00  0.00000000e+00 0
-3.93420094e-01 -2.68986121e+00  1.07847312e+01    0.00000000e+00  0.00000000e+00  0.00000000e+00    0.00000000e+00  0.00000000e+00  0.00000000e+00 0
-4.16223461e-01 -2.35274266e+00  9.85155649e+00    0.00000000e+00  0.00000000e+00  0.00000000e+00    0.00000000e+00  0.00000000e+00  0.00000000e+00 0
-3.90624369e-01 -2.36421747e+00  8.90464428e+00    0.00000000e+00  0.00000000e+00  0.00000000e+00    0.00000000e+00  0.00000000e+00  0.00000000e+00 0
-2.39769293e+00  6.86036043e+00  1.16174475e+01    0.00000000e+00  0.00000000e+00  0.00000000e+00    0.00000000e+00  0.00000000e+00  0.00000000e+00 0
-2.07807714e+00  6.89223231e+00  1.07725505e+01    0.00000000e+00  0.00000000e+00  0.00000000e+00    0.00000000e+00  0.00000000e+00  0.00000000e+00 0
-2.01515346e+00  6.83692310e+00  9.82622289e+00    0.00000000e+00  0.00000000e+00  0.00000000e+00    0.00000000e+00  0.00000000e+00  0.00000000e+00 0
 1.45439242e+00 -7.53920802e+00  6.15331287e+00    0.00000000e+00  0.00000000e+00  0.00000000e+00    0.00000000e+00  0.00000000e+00  0.00000000e+00 0
 1.21428759e+00 -7.50844342e+00  7.05781543e+00    0.00000000e+00  0.00000000e+00  0.00000000e+00    0.00000000e+00  0.00000000e+00  0.00000000e+00 0
 1.00204048e+00 -7.49033601e+00  7.94857748e+00    0.00000000e+00  0.00000000e+00  0.00000000e+00    0.00000000e+00  0.00000000e+00  0.00000000e+00 0
-3.82785986e+00  5.99089933e+00  6.60290855e+00    0.00000000e+00  0.00000000e+00  0.00000000e+00    0.00000000e+00  0.00000000e+00  0.00000000e+00 0
-3.67788195e+00  5.99145330e+00  7.52706411e+00    0.00000000e+00  0.00000000e+00  0.00000000e+00    0.00000000e+00  0.00000000e+00  0.00000000e+00 0
-3.25981760e+00  5.96891288e+00  8.39716292e+00    0.00000000e+00  0.00000000e+00  0.00000000e+00    0.00000000e+00  0.00000000e+00  0.00000000e+00 0
 7.45250565e+00 -3.64685122e+00  5.99702990e+00    0.00000000e+00  0.00000000e+00  0.00000000e+00    0.00000000e+00  0.00000000e+00  0.00000000e+00 0
 7.40925442e+00 -3.89091243e+00  6.90721554e+00    0.00000000e+00  0.00000000e+00  0.00000000e+00    0.00000000e+00  0.00000000e+00  0.00000000e+00 0
 7.33233005e+00 -4.05565846e+00  7.82061375e+00    0.00000000e+00  0.00000000e+00  0.00000000e+00    0.00000000e+00  0.00000000e+00  0.00000000e+00 0
-4.83710910e+00 -2.29967677e+00  6.90965777e+00    0.00000000e+00  0.00000000e+00  0.00000000e+00    0.00000000e+00  0.00000000e+00  0.00000000e+00 0
-4.80573924e+00 -2.16702626e+00  7.81368875e+00    0.00000000e+00  0.00000000e+00  0.00000000e+00    0.00000000e+00  0.00000000e+00  0.00000000e+00 0
-4.77486616e+00 -1.97618042e+00  8.72525775e+00    0.00000000e+00  0.00000000e+00  0.00000000e+00    0.00000000e+00  0.00000000e+00  0.00000000e+00 0
 9.61890705e-01 -7.21218599e+00  1.05666975e+01    0.00000000e+00  0.00000000e+00  0.00000000e+00    0.00000000e+00  0.00000000e+00  0.00000000e+00 0
 7.79039023e-01 -7.00371542e+00  9.66933434e+00    0.00000000e+00  0.00000000e+00  0.00000000e+00    0.00000000e+00  0.00000000e+00  0.00000000e+00 0
 6.49570533e-01 -6.86786665e+00  8.78627393e+00    0.00000000e+00  0.00000000e+00  0.00000000e+00    0.00000000e+00  0.00000000e+00  0.00000000e+00 0
 3.58899432e+00 -4.35624855e+00  6.54372406e+00    0.00000000e+00  0.00000000e+00  0.00000000e+00    0.00000000e+00  0.00000000e+00  0.00000000e+00 0
 3.97496054e+00 -4.14092309e+00  7.34791278e+00    0.00000000e+00  0.00000000e+00  0.00000000e+00    0.00000000e+00  0.00000000e+00  0.00000000e+00 0
 4.36035736e+00 -4.07081035e+00  8.20306773e+00    0.00000000e+00  0.00000000e+00  0.00000000e+00    0.00000000e+00  0.00000000e+00  0.00000000e+00 0
-8.37183902e+00 -7.78363539e+00  5.76500179e+00    0.00000000e+00  0.00000000e+00  0.00000000e+00    0.00000000e+00  0.00000000e+00  0.00000000e+00 0
-8.27359373e+00 -7.55406677e+00  6.69078369e+00    0.00000000e+00  0.00000000e+00  0.00000000e+00    0.00000000e+00  0.00000000e+00  0.00000000e+00 0
-8.07593006e+00 -7.19191154e+00  7.52966117e+00    0.00000000e+00  0.00000000e+00  0.00000000e+00    0.00000000e+00  0.00000000e+00  0.00000000e+00 0
 3.28632859e+00  3.00430380e+00  1.07562860e+01    0.00000000e+00  0.00000000e+00  0.00000000e+00    0.00000000e+00  0.00000000e+00  0.00000000e+00 0
 3.03754126e+00  2.96851004e+00  9.85443670e+00    0.00000000e+00  0.00000000e+00  0.00000000e+00    0.00000000e+00  0.00000000e+00  0.00000000e+00 0
 2.97402016e+00  2.83576123e+00  8.94397301e+00    0.00000000e+00  0.00000000e+00  0.00000000e+00    0.00000000e+00  0.00000000e+00  0.00000000e+00 0
 3.23389691e+00 -5.16946962e+00  7.47398806e+00    0.00000000e+00  0.00000000e+00  0.00000000e+00    0.00000000e+00  0.00000000e+00  0.00000000e+00 0
 3.47248314e+00 -4.65939870e+00  8.17771905e+00    0.00000000e+00  0.00000000e+00  0.00000000e+00    0.00000000e+00  0.00000000e+00  0.00000000e+00 0
 3.35099381e+00 -3.78680039e+00  8.35531446e+00    0.00000000e+00  0.00000000e+00  0.00000000e+00    0.00000000e+00  0.00000000e+00  0.00000000e+00 0
-7.29687072e+00  6.36107889e+00  7.78805270e+00    0.00000000e+00  0.00000000e+00  0.00000000e+00    0.00000000e+00  0.00000000e+00  0.00000000e+00 0
-6.49044515e+00  6.66635910e+00  8.06246601e+00    0.00000000e+00  0.00000000e+00  0.00000000e+00    0.00000000e+00  0.00000000e+00  0.00000000e+00 0
-5.57952375e+00  6.88965131e+00  8.28171386e+00    0.00000000e+00  0.00000000e+00  0.00000000e+00    0.00000000e+00  0.00000000e+00  0.00000000e+00 0
-8.68102451e+00 -7.69122674e+00  1.03455266e+01    0.00000000e+00  0.00000000e+00  0.00000000e+00    0.00000000e+00  0.00000000e+00  0.00000000e+00 0
-8.20072975e+00 -7.53299729e+00  9.53006571e+00    0.00000000e+00  0.00000000e+00  0.00000000e+00    0.00000000e+00  0.00000000e+00  0.00000000e+00 0
-7.67915754e+00 -7.21428943e+00  8.74789114e+00    0.00000000e+00  0.00000000e+00  0.00000000e+00    0.00000000e+00  0.00000000e+00  0.00000000e+00 0
-5.03549821e+00  6.08721546e+00  7.39320792e+00    0.00000000e+00  0.00000000e+00  0.00000000e+00    0.00000000e+00  0.00000000e+00  0.00000000e+00 0
-4.51492582e+00  6.28188654e+00  8.10898352e+00    0.00000000e+00  0.00000000e+00  0.00000000e+00    0.00000000e+00  0.00000000e+00  0.00000000e+00 0
-3.97762992e+00  6.51874471e+00  8.81977959e+00    0.00000000e+00  0.00000000e+00  0.00000000e+00    0.00000000e+00  0.00000000e+00  0.00000000e+00 0
-8.25992232e+00  1.37355750e+00  1.09394337e+01    0.00000000e+00  0.00000000e+00  0.00000000e+00    0.00000000e+00  0.00000000e+00  0.00000000e+00 0
-8.06807961e+00  9.96904662e-01  1.01173340e+01    0.00000000e+00  0.00000000e+00  0.00000000e+00    0.00000000e+00  0.00000000e+00  0.00000000e+00 0
-8.03681416e+00  5.29312270e-01  9.28589622e+00    0.00000000e+00  0.00000000e+00  0.00000000e+00    0.00000000e+00  0.00000000e+00  0.00000000e+00 0
-1.21054299e+00  2.68718506e+00  1.13554959e+01    0.00000000e+00  0.00000000e+00  0.00000000e+00    0.00000000e+00  0.00000000e+00  0.00000000e+00 0
-9.68650781e-01  2.68535037e+00  1.04443789e+01    0.00000000e+00  0.00000000e+00  0.00000000e+00    0.00000000e+00  0.00000000e+00  0.00000000e+00 0
-7.30113656e-01  2.70903242e+00  9.53645766e+00    0.00000000e+00  0.00000000e+00  0.00000000e+00    0.00000000e+00  0.00000000e+00  0.00000000e+00 0
 8.37039534e+00 -2.23786098e+00  7.19074216e+00    0.00000000e+00  0.00000000e+00  0.00000000e+00    0.00000000e+00  0.00000000e+00  0.00000000e+00 0
 8.37924270e+00 -2.01915160e+00  8.12768510e+00    0.00000000e+00  0.00000000e+00  0.00000000e+00    0.00000000e+00  0.00000000e+00  0.00000000e+00 0
 8.54446083e+00 -2.06812270e+00  9.05914257e+00    0.00000000e+00  0.00000000e+00  0.00000000e+00    0.00000000e+00  0.00000000e+00  0.00000000e+00 0
 8.74784903e+00 -3.73045909e+00  1.11511489e+01    0.00000000e+00  0.00000000e+00  0.00000000e+00    0.00000000e+00  0.00000000e+00  0.00000000e+00 0
 8.83743416e+00 -3.84160246e+00  1.01862055e+01    0.00000000e+00  0.00000000e+00  0.00000000e+00    0.00000000e+00  0.00000000e+00  0.00000000e+00 0
 8.88509570e+00 -3.87304794e+00  9.25373139e+00    0.00000000e+00  0.00000000e+00  0.00000000e+00    0.00000000e+00  0.00000000e+00  0.00000000e+00 0
 6.34197830e+00 -2.64495513e+00  1.10062194e+01    0.00000000e+00  0.00000000e+00  0.00000000e+00    0.00000000e+00  0.00000000e+00  0.00000000e+00 0
 5.97584915e+00 -2.65331451e+00  1.01417150e+01    0.00000000e+00  0.00000000e+00  0.00000000e+00    0.00000000e+00  0.00000000e+00  0.00000000e+00 0
 5.86814498e+00 -2.43346242e+00  9.25377296e+00    0.00000000e+00  0.00000000e+00  0.00000000e+00    0.00000000e+00  0.00000000e+00  0.00000000e+00 0
 8.68383653e+00 -6.96950523e+00  5.51116178e+00    0.00000000e+00  0.00000000e+00  0.00000000e+00    0.00000000e+00  0.00000000e+00  0.00000000e+00 0
 8.43921693e+00 -7.31417948e+00  6.34170154e+00    0.00000000e+00  0.00000000e+00  0.00000000e+00    0.00000000e+00  0.00000000e+00  0.00000000e+00 0
 8.10976125e+00 -7.39562806e+00  7.19916332e+00    0.00000000e+00  0.00000000e+00  0.00000000e+00    0.00000000e+00  0.00000000e+00  0.00000000e+00 0
 7.31978187e-01 -4.89962536e+00  5.89675839e+00    0.00000000e+00  0.00000000e+00  0.00000000e+00    0.00000000e+00  0.00000000e+00  0.00000000e+00 0
 8.71002939e-01 -4.81049676e+00  6.85998450e+00    0.00000000e+00  0.00000000e+00  0.00000000e+00    0.00000000e+00  0.00000000e+00  0.00000000e+00 0
 1.04708857e+00 -4.93044885e+00  7.79490465e+00    0.00000000e+00  0.00000000e+00  0.00000000e+00    0.00000000e+00  0.00000000e+00  0.00000000e+00 0
 1.25135833e-01  6.40368845e+00  1.11189732e+01    0.00000000e+00  0.00000000e+00  0.00000000e+00    0.00000000e+00  0.00000000e+00  0.00000000e+00 0
-1.73115557e-01  6.31426406e+00  1.02562201e+01    0.00000000e+00  0.00000000e+00  0.00000000e+00    0.00000000e+00  0.00000000e+00  0.00000000e+00 0
-3.78020153e-01  6.17197369e+00  9.32388946e+00    0.00000000e+00  0.00000000e+00  0.00000000e+00    0.00000000e+00  0.00000000e+00  0.00000000e+00 0
-7.05310546e+00 -2.21911805e-02  1.13858283e+01    0.00000000e+00  0.00000000e+00  0.00000000e+00    0.00000000e+00  0.00000000e+00  0.00000000e+00 0
-6.85429016e+00 -2.00659476e-01  1.04704337e+01    0.00000000e+00  0.00000000e+00  0.00000000e+00    0.00000000e+00  0.00000000e+00  0.00000000e+00 0
-6.90469363e+00 -1.97342052e-01  9.50633024e+00    0.00000000e+00  0.00000000e+00  0.00000000e+00    0.00000000e+00  0.00000000e+00  0.00000000e+00 0
 1.82216306e+00  1.05068548e-02  1.03832237e+01    0.00000000e+00  0.00000000e+00  0.00000000e+00    0.00000000e+00  0.00000000e+00  0.00000000e+00 0
 1.94312320e+00  1.79345716e-01  9.51898721e+00    0.00000000e+00  0.00000000e+00  0.00000000e+00    0.00000000e+00  0.00000000e+00  0.00000000e+00 0
 1.91955649e+00  6.82628946e-02  8.64475735e+00    0.00000000e+00  0.00000000e+00  0.00000000e+00    0.00000000e+00  0.00000000e+00  0.00000000e+00 0
-6.09309327e+00 -2.65453201e+00  1.08180557e+01    0.00000000e+00  0.00000000e+00  0.00000000e+00    0.00000000e+00  0.00000000e+00  0.00000000e+00 0
-5.92109894e+00 -2.95532037e+00  9.94919215e+00    0.00000000e+00  0.00000000e+00  0.00000000e+00    0.00000000e+00  0.00000000e+00  0.00000000e+00 0
-5.87525794e+00 -3.12963483e+00  8.99690799e+00    0.00000000e+00  0.00000000e+00  0.00000000e+00    0.00000000e+00  0.00000000e+00  0.00000000e+00 0
 6.94972554e+00  5.29985048e+00  1.02734696e+01    0.00000000e+00  0.00000000e+00  0.00000000e+00    0.00000000e+00  0.00000000e+00  0.00000000e+00 0
 6.51723713e+00  5.41004692e+00  9.40581631e+00    0.00000000e+00  0.00000000e+00  0.00000000e+00    0.00000000e+00  0.00000000e+00  0.00000000e+00 0
 5.97690639e+00  5.20381585e+00  8.61712953e+00    0.00000000e+00  0.00000000e+00  0.00000000e+00    0.00000000e+00  0.00000000e+00  0.00000000e+00 0
 8.72928821e-01  8.44007434e+00  7.14471058e+00    0.00000000e+00  0.00000000e+00  0.00000000e+00    0.00000000e+00  0.00000000e+00  0.00000000e+00 0
 3.07916686e-01  8.54578231e+00  7.87908453e+00    0.00000000e+00  0.00000000e+00  0.00000000e+00    0.00000000e+00  0.00000000e+00  0.00000000e+00 0
-2.29624206e-02  8.80013803e+00  8.84596388e+00    0.00000000e+00  0.00000000e+00  0.00000000e+00    0.00000000e+00  0.00000000e+00  0.00000000e+00 0
-4.05751244e+00  1.98614571e+00  6.45082641e+00    0.00000000e+00  0.00000000e+00  0.00000000e+00    0.00000000e+00  0.00000000e+00  0.00000000e+00 0
-4.34154197e+00  2.19937321e+00  7.28194091e+00    0.00000000e+00  0.00000000e+00  0.00000000e+00    0.00000000e+00  0.00000000e+00  0.00000000e+00 0
-4.27759921e+00  2.16335399e+00  8.16941216e+00    0.00000000e+00  0.00000000e+00  0.00000000e+00    0.00000000e+00  0.00000000e+00  0.00000000e+00 0
-7.01815254e+00 -6.98140405e+00  6.35211974e+00    0.00000000e+00  0.00000000e+00  0.00000000e+00    0.00000000e+00  0.00000000e+00  0.00000000e+00 0
-7.27902300e+00 -6.73929667e+00  7.21797479e+00    0.00000000e+00  0.00000000e+00  0.00000000e+00    0.00000000e+00  0.00000000e+00  0.00000000e+00 0
-7.41510286e+00 -6.24134426e+00  7.97635505e+00    0.00000000e+00  0.00000000e+00  0.00000000e+00    0.00000000e+00  0.00000000e+00  0.00000000e+00 0
 7.26546670e-03  4.30415286e+00  6.51439926e+00    0.00000000e+00  0.00000000e+00  0.00000000e+00    0.00000000e+00  0.00000000e+00  0.00000000e+00 0
 5.94197559e-02  4.04378893e+00  7.39928348e+00    0.00000000e+00  0.00000000e+00  0.00000000e+00    0.00000000e+00  0.00000000e+00  0.00000000e+00 0
 1.28041004e-01  3.92736724e+00  8.38317154e+00    0.00000000e+00  0.00000000e+00  0.00000000e+00    0.00000000e+00  0.00000000e+00  0.00000000e+00 0
 5.33293002e+00  2.82947460e+00  1.04319915e+01    0.00000000e+00  0.00000000e+00  0.00000000e+00    0.00000000e+00  0.00000000e+00  0.00000000e+00 0
 5.21233049e+00  2.63894202e+00  9.51268292e+00    0.00000000e+00  0.00000000e+00  0.00000000e+00    0.00000000e+00  0.00000000e+00  0.00000000e+00 0
 5.05655602e+00  2.44730047e+00  8.60083296e+00    0.00000000e+00  0.00000000e+00  0.00000000e+00    0.00000000e+00  0.00000000e+00  0.00000000e+00 0
-5.70364256e+00 -5.56934641e+00  6.91880856e+00    0.00000000e+00  0.00000000e+00  0.00000000e+00    0.00000000e+00  0.00000000e+00  0.00000000e+00 0
-5.56227467e+00 -5.29090055e+00  7.75832449e+00    0.00000000e+00  0.00000000e+00  0.00000000e+00    0.00000000e+00  0.00000000e+00  0.00000000e+00 0
-5.77162242e+00 -5.08528162e+00  8.68677602e+00    0.00000000e+00  0.00000000e+00  0.00000000e+00    0.00000000e+00  0.00000000e+00  0.00000000e+00 0
 5.80001061e+00  2.58930689e+00  6.11553775e+00    0.00000000e+00  0.00000000e+00  0.00000000e+00    0.00000000e+00  0.00000000e+00  0.00000000e+00 0
 6.03563610e+00  2.55936420e+00  6.97609516e+00    0.00000000e+00  0.00000000e+00  0.00000000e+00    0.00000000e+00  0.00000000e+00  0.00000000e+00 0
 6.27586024e+00  2.12219270e+00  7.77926577e+00    0.00000000e+00  0.00000000e+00  0.00000000e+00    0.00000000e+00  0.00000000e+00  0.00000000e+00 0
 8.11813014e+00  2.71144351e+00  1.01830734e+01    0.00000000e+00  0.00000000e+00  0.00000000e+00    0.00000000e+00  0.00000000e+00  0.00000000e+00 0
 8.17275471e+00  2.08867015e+00  9.45121497e+00    0.00000000e+00  0.00000000e+00  0.00000000e+00    0.00000000e+00  0.00000000e+00  0.00000000e+00 0
 8.27350652e+00  1.55731030e+00  8.66625474e+00    0.00000000e+00  0.00000000e+00  0.00000000e+00    0.00000000e+00  0.00000000e+00  0.00000000e+00 0
-4.79657251e+00  4.14787823e+00  8.25959566e+00    0.00000000e+00  0.00000000e+00  0.00000000e+00    0.00000000e+00  0.00000000e+00  0.00000000e+00 0
-4.51688753e+00  3.91201390e+00  9.08256691e+00    0.00000000e+00  0.00000000e+00  0.00000000e+00    0.00000000e+00  0.00000000e+00  0.00000000e+00 0
-4.22544097e+00  3.49449230e+00  9.92256335e+00    0.00000000e+00  0.00000000e+00  0.00000000e+00    0.00000000e+00  0.00000000e+00  0.00000000e+00 0
-4.63621294e+00 -6.19385502e+00  1.07885865e+01    0.00000000e+00  0.00000000e+00  0.00000000e+00    0.00000000e+00  0.00000000e+00  0.00000000e+00 0
-4.87848480e+00 -5.89380709e+00  9.94757456e+00    0.00000000e+00  0.00000000e+00  0.00000000e+00    0.00000000e+00  0.00000000e+00  0.00000000e+00 0
-4.81995853e+00 -5.64323820e+00  9.03815240e+00    0.00000000e+00  0.00000000e+00  0.00000000e+00    0.00000000e+00  0.00000000e+00  0.00000000e+00 0
 2.03775415e+00 -1.03518796e+00  1.04408814e+01    0.00000000e+00  0.00000000e+00  0.00000000e+00    0.00000000e+00  0.00000000e+00  0.00000000e+00 0
 1.96236939e+00 -9.05949253e-01  9.55238476e+00    0.00000000e+00  0.00000000e+00  0.00000000e+00    0.00000000e+00  0.00000000e+00  0.00000000e+00 0
 2.44028612e+00 -7.95681335e-01  8.69667204e+00    0.00000000e+00  0.00000000e+00  0.00000000e+00    0.00000000e+00  0.00000000e+00  0.00000000e+00 0
 2.90155779e+00  7.42053031e+00  6.59767694e+00    0.00000000e+00  0.00000000e+00  0.00000000e+00    0.00000000e+00  0.00000000e+00  0.00000000e+00 0
 3.15553970e+00  7.50262885e+00  7.56305812e+00    0.00000000e+00  0.00000000e+00  0.00000000e+00    0.00000000e+00  0.00000000e+00  0.00000000e+00 0
 3.20965323e+00  7.96383202e+00  8.33211336e+00    0.00000000e+00  0.00000000e+00  0.00000000e+00    0.00000000e+00  0.00000000e+00  0.00000000e+00 0
-3.55387023e+00  4.61536647e+00  7.05930734e+00    0.00000000e+00  0.00000000e+00  0.00000000e+00    0.00000000e+00  0.00000000e+00  0.00000000e+00 0
-3.01381280e+00  4.43555366e+00  7.87016253e+00    0.00000000e+00  0.00000000e+00  0.00000000e+00    0.00000000e+00  0.00000000e+00  0.00000000e+00 0
-2.20209972e+00  4.44905792e+00  8.30738764e+00    0.00000000e+00  0.00000000e+00  0.00000000e+00    0.00000000e+00  0.00000000e+00  0.00000000e+00 0
-6.01057498e+00 -5.99119825e+00  1.12947070e+01    0.00000000e+00  0.00000000e+00  0.00000000e+00    0.00000000e+00  0.00000000e+00  0.00000000e+00 0
-5.82592130e+00 -5.98646100e+00  1.03604717e+01    0.00000000e+00  0.00000000e+00  0.00000000e+00    0.00000000e+00  0.00000000e+00  0.00000000e+00 0
-5.99373669e+00 -6.01044482e+00  9.44123497e+00    0.00000000e+00  0.00000000e+00  0.00000000e+00    0.00000000e+00  0.00000000e+00  0.00000000e+00 0
 6.99814396e+00 -3.45972942e+00  1.08246298e+01    0.00000000e+00  0.00000000e+00  0.00000000e+00    0.00000000e+00  0.00000000e+00  0.00000000e+00 0
 7.08918838e+00 -2.95710973e+00  1.00329243e+01    0.00000000e+00  0.00000000e+00  0.00000000e+00    0.00000000e+00  0.00000000e+00  0.00000000e+00 0
 6.84848767e+00 -2.82178154e+00  9.10444517e+00    0.00000000e+00  0.00000000e+00  0.00000000e+00    0.00000000e+00  0.00000000e+00  0.00000000e+00 0
-7.83102276e+00  6.84421722e+00  9.81897260e+00    0.00000000e+00  0.00000000e+00  0.00000000e+00    0.00000000e+00  0.00000000e+00  0.00000000e+00 0
-7.41969690e+00  7.63008111e+00  9.50494853e+00    0.00000000e+00  0.00000000e+00  0.00000000e+00    0.00000000e+00  0.00000000e+00  0.00000000e+00 0
-7.15834814e+00  8.48915333e+00  9.25090157e+00    0.00000000e+00  0.00000000e+00  0.00000000e+00    0.00000000e+00  0.00000000e+00  0.00000000e+00 0
-6.58631504e+00  2.07095370e+00  9.83034038e+00    0.00000000e+00  0.00000000e+00  0.00000000e+00    0.00000000e+00  0.00000000e+00  0.00000000e+00 0
-6.31367597e+00  1.48304381e+00  9.15824405e+00    0.00000000e+00  0.00000000e+00  0.00000000e+00    0.00000000e+00  0.00000000e+00  0.00000000e+00 0
-5.75315302e+00  1.06497955e+00  8.49507463e+00    0.00000000e+00  0.00000000e+00  0.00000000e+00    0.00000000e+00  0.00000000e+00  0.00000000e+00 0
 2.93006223e+00 -5.62337029e+00  1.15539823e+01    0.00000000e+00  0.00000000e+00  0.00000000e+00    0.00000000e+00  0.00000000e+00  0.00000000e+00 0
 2.79231174e+00 -5.73386512e+00  1.05686491e+01    0.00000000e+00  0.00000000e+00  0.00000000e+00    0.00000000e+00  0.00000000e+00  0.00000000e+00 0
 2.58888459e+00 -6.09968543e+00  9.69776844e+00    0.00000000e+00  0.00000000e+00  0.00000000e+00    0.00000000e+00  0.00000000e+00  0.00000000e+00 0
-7.41181916e-01 -1.63957000e+00  1.04184769e+01    0.00000000e+00  0.00000000e+00  0.00000000e+00    0.00000000e+00  0.00000000e+00  0.00000000e+00 0
-7.67874367e-01 -1.47174337e+00  9.50412060e+00    0.00000000e+00  0.00000000e+00  0.00000000e+00    0.00000000e+00  0.00000000e+00  0.00000000e+00 0
-6.42653966e-01 -9.84671258e-01  8.72986818e+00    0.00000000e+00  0.00000000e+00  0.00000000e+00    0.00000000e+00  0.00000000e+00  0.00000000e+00 0
-3.81273249e+00  6.90128383e+00  6.96294496e+00    0.00000000e+00  0.00000000e+00  0.00000000e+00    0.00000000e+00  0.00000000e+00  0.00000000e+00 0
-3.52501466e+00  6.91362754e+00  7.89242551e+00    0.00000000e+00  0.00000000e+00  0.00000000e+00    0.00000000e+00  0.00000000e+00  0.00000000e+00 0
-3.11638993e+00  7.07801181e+00  8.68703781e+00    0.00000000e+00  0.00000000e+00  0.00000000e+00    0.00000000e+00  0.00000000e+00  0.00000000e+00 0
-2.26373287e-01  3.09956315e+00  6.13001497e+00    0.00000000e+00  0.00000000e+00  0.00000000e+00    0.00000000e+00  0.00000000e+00  0.00000000e+00 0
-4.02964381e-02  3.09321721e+00  7.07883652e+00    0.00000000e+00  0.00000000e+00  0.00000000e+00    0.00000000e+00  0.00000000e+00  0.00000000e+00 0
 8.81966084e-02  2.95782540e+00  7.98324929e+00    0.00000000e+00  0.00000000e+00  0.00000000e+00    0.00000000e+00  0.00000000e+00  0.00000000e+00 0
-6.58754482e+00 -1.37958375e+00  6.88587370e+00    0.00000000e+00  0.00000000e+00  0.00000000e+00    0.00000000e+00  0.00000000e+00  0.00000000e+00 0
-6.74083259e+00 -1.38446163e+00  7.86339678e+00    0.00000000e+00  0.00000000e+00  0.00000000e+00    0.00000000e+00  0.00000000e+00  0.00000000e+00 0
-6.76772369e+00 -1.45561928e+00  8.83794254e+00    0.00000000e+00  0.00000000e+00  0.00000000e+00    0.00000000e+00  0.00000000e+00  0.00000000e+00 0
-4.81642205e+00 -1.24108503e+00  6.25372790e+00    0.00000000e+00  0.00000000e+00  0.00000000e+00    0.00000000e+00  0.00000000e+00  0.00000000e+00 0
-4.88537008e+00 -1.33913951e+00  7.21100400e+00    0.00000000e+00  0.00000000e+00  0.00000000e+00    0.00000000e+00  0.00000000e+00  0.00000000e+00 0
-4.54292422e+00 -1.24981696e+00  8.07385194e+00    0.00000000e+00  0.00000000e+00  0.00000000e+00    0.00000000e+00  0.00000000e+00  0.00000000e+00 0
-2.46850174e+00 -8.58819665e+00  1.08730460e+01    0.00000000e+00  0.00000000e+00  0.00000000e+00    0.00000000e+00  0.00000000e+00  0.00000000e+00 0
-2.46980810e+00 -8.30326408e+00  9.93819496e+00    0.00000000e+00  0.00000000e+00  0.00000000e+00    0.00000000e+00  0.00000000e+00  0.00000000e+00 0
-2.77457186e+00 -7.87917128e+00  9.17998719e+00    0.00000000e+00  0.00000000e+00  0.00000000e+00    0.00000000e+00  0.00000000e+00  0.00000000e+00 0
 6.07353687e+00 -8.23582210e+00  1.05997546e+01    0.00000000e+00  0.00000000e+00  0.00000000e+00    0.00000000e+00  0.00000000e+00  0.00000000e+00 0
 6.21578695e+00 -7.53774525e+00  1.00138217e+01    0.00000000e+00  0.00000000e+00  0.00000000e+00    0.00000000e+00  0.00000000e+00  0.00000000e+00 0
 6.07076558e+00 -6.55525131e+00  9.97284287e+00    0.00000000e+00  0.00000000e+00  0.00000000e+00    0.00000000e+00  0.00000000e+00  0.00000000e+00 0
 8.46693863e+00  7.40071709e+00  6.69018229e+00    0.00000000e+00  0.00000000e+00  0.00000000e+00    0.00000000e+00  0.00000000e+00  0.00000000e+00 0
 8.39905683e+00  8.10056292e+00  7.43110266e+00    0.00000000e+00  0.00000000e+00  0.00000000e+00    0.00000000e+00  0.00000000e+00  0.00000000e+00 0
 8.52714424e+00  8.41527162e+00  8.33725244e+00    0.00000000e+00  0.00000000e+00  0.00000000e+00    0.00000000e+00  0.00000000e+00  0.00000000e+00 0
 7.87369391e-01  7.82365349e+00  1.08581646e+01    0.00000000e+00  0.00000000e+00  0.00000000e+00    0.00000000e+00  0.00000000e+00  0.00000000e+00 0
 3.73329582e-01  7.33350706e+00  1.02369692e+01    0.00000000e+00  0.00000000e+00  0.00000000e+00    0.00000000e+00  0.00000000e+00  0.00000000e+00 0
 2.44882866e-01  7.08487323e+00  9.25545927e+00    0.00000000e+00  0.00000000e+00  0.00000000e+00    0.00000000e+00  0.00000000e+00  0.00000000e+00 0
 2.22449469e+00  8.80043952e+00  1.08053203e+01    0.00000000e+00  0.00000000e+00  0.00000000e+00    0.00000000e+00  0.00000000e+00  0.00000000e+00 0
 2.22686182e+00  8.35352331e+00  9.94513491e+00    0.00000000e+00  0.00000000e+00  0.00000000e+00    0.00000000e+00  0.00000000e+00  0.00000000e+00 0
 2.11493697e+00  7.89011759e+00  9.15104982e+00    0.00000000e+00  0.00000000e+00  0.00000000e+00    0.00000000e+00  0.00000000e+00  0.00000000e+00 0
-1.52537320e+00  1.08915644e+00  1.12339117e+01    0.00000000e+00  0.00000000e+00  0.00000000e+00    0.00000000e+00  0.00000000e+00  0.00000000e+00 0
-1.49885068e+00  9.66899942e-01  1.03551695e+01    0.00000000e+00  0.00000000e+00  0.00000000e+00    0.00000000e+00  0.00000000e+00  0.00000000e+00 0
-2.18645951e+00  1.17897044e+00  9.77513457e+00    0.00000000e+00  0.00000000e+00  0.00000000e+00    0.00000000e+00  0.00000000e+00  0.00000000e+00 0
 6.28642703e+00  1.48816330e+00  6.08255780e+00    0.00000000e+00  0.00000000e+00  0.00000000e+00    0.00000000e+00  0.00000000e+00  0.00000000e+00 0
 6.38289037e+00  1.36287198e+00  6.98261057e+00    0.00000000e+00  0.00000000e+00  0.00000000e+00    0.00000000e+00  0.00000000e+00  0.00000000e+00 0
 6.81508684e+00  1.14627688e+00  7.82638119e+00    0.00000000e+00  0.00000000e+00  0.00000000e+00    0.00000000e+00  0.00000000e+00  0.00000000e+00 0
 7.89717874e+00 -5.91749091e+00  1.08530733e+01    0.00000000e+00  0.00000000e+00  0.00000000e+00    0.00000000e+00  0.00000000e+00  0.00000000e+00 0
 7.96813672e+00 -5.82104254e+00  9.94918185e+00    0.00000000e+00  0.00000000e+00  0.00000000e+00    0.00000000e+00  0.00000000e+00  0.00000000e+00 0
 8.32129646e+00 -5.73997101e+00  9.12875221e+00    0.00000000e+00  0.00000000e+00  0.00000000e+00    0.00000000e+00  0.00000000e+00  0.00000000e+00 0
-5.77871757e+00 -7.46258481e-01  6.97216283e+00    0.00000000e+00  0.00000000e+00  0.00000000e+00    0.00000000e+00  0.00000000e+00  0.00000000e+00 0
-5.53590983e+00 -8.19743378e-01  7.85166011e+00    0.00000000e+00  0.00000000e+00  0.00000000e+00    0.00000000e+00  0.00000000e+00  0.00000000e+00 0
-5.49061547e+00 -1.26738054e+00  8.67315581e+00    0.00000000e+00  0.00000000e+00  0.00000000e+00    0.00000000e+00  0.00000000e+00  0.00000000e+00 0
-6.34121204e+00 -7.06109927e+00  7.10408677e+00    0.00000000e+00  0.00000000e+00  0.00000000e+00    0.00000000e+00  0.00000000e+00  0.00000000e+00 0
-6.30281021e+00 -6.93102828e+00  8.03655774e+00    0.00000000e+00  0.00000000e+00  0.00000000e+00    0.00000000e+00  0.00000000e+00  0.00000000e+00 0
-6.78047859e+00 -6.70259648e+00  8.75908907e+00    0.00000000e+00  0.00000000e+00  0.00000000e+00    0.00000000e+00  0.00000000e+00  0.00000000e+00 0
-6.33438191e+00 -1.72699881e+00  1.15846619e+01    0.00000000e+00  0.00000000e+00  0.00000000e+00    0.00000000e+00  0.00000000e+00  0.00000000e+00 0
-6.58486207e+00 -1.85566858e+00  1.07449522e+01    0.00000000e+00  0.00000000e+00  0.00000000e+00    0.00000000e+00  0.00000000e+00  0.00000000e+00 0
-6.75940120e+00 -1.98035212e+00  9.84693193e+00    0.00000000e+00  0.00000000e+00  0.00000000e+00    0.00000000e+00  0.00000000e+00  0.00000000e+00 0
 3.78202610e+00 -2.39448983e-01  6.37619020e+00    0.00000000e+00  0.00000000e+00  0.00000000e+00    0.00000000e+00  0.00000000e+00  0.00000000e+00 0
 3.86624627e+00  1.87267600e-01  7.14089691e+00    0.00000000e+00  0.00000000e+00  0.00000000e+00    0.00000000e+00  0.00000000e+00  0.00000000e+00 0
 3.66685675e+00  2.38259321e-01  8.04512186e+00    0.00000000e+00  0.00000000e+00  0.00000000e+00    0.00000000e+00  0.00000000e+00  0.00000000e+00 0
-5.57320616e+00 -5.03851104e+00  1.15791482e+01    0.00000000e+00  0.00000000e+00  0.00000000e+00    0.00000000e+00  0.00000000e+00  0.00000000e+00 0
-5.52395697e+00 -4.97599925e+00  1.06611469e+01    0.00000000e+00  0.00000000e+00  0.00000000e+00    0.00000000e+00  0.00000000e+00  0.00000000e+00 0
-5.38343072e+00 -4.93035478e+00  9.70970983e+00    0.00000000e+00  0.00000000e+00  0.00000000e+00    0.00000000e+00  0.00000000e+00  0.00000000e+00 0
-7.55598298e+00 -2.00358048e+00  7.32374217e+00    0.00000000e+00  0.00000000e+00  0.00000000e+00    0.00000000e+00  0.00000000e+00  0.00000000e+00 0
-7.55266467e+00 -2.11883929e+00  8.26205602e+00    0.00000000e+00  0.00000000e+00  0.00000000e+00    0.00000000e+00  0.00000000e+00  0.00000000e+00 0
-7.58029604e+00 -2.20195298e+00  9.22118605e+00    0.00000000e+00  0.00000000e+00  0.00000000e+00    0.00000000e+00  0.00000000e+00  0.00000000e+00 0
 6.87524064e+00  6.93175505e+00  7.43352976e+00    0.00000000e+00  0.00000000e+00  0.00000000e+00    0.00000000e+00  0.00000000e+00  0.00000000e+00 0
 6.40564986e+00  6.17596491e+00  7.55305760e+00    0.00000000e+00  0.00000000e+00  0.00000000e+00    0.00000000e+00  0.00000000e+00  0.00000000e+00 0
 5.64209570e+00  5.76528711e+00  7.75015029e+00    0.00000000e+00  0.00000000e+00  0.00000000e+00    0.00000000e+00  0.00000000e+00  0.00000000e+00 0
 2.10674996e-01 -5.31481185e+00  9.99737995e+00    0.00000000e+00  0.00000000e+00  0.00000000e+00    0.00000000e+00  0.00000000e+00  0.00000000e+00 0
 3.19543210e-01 -4.96868316e+00  9.19935498e+00    0.00000000e+00  0.00000000e+00  0.00000000e+00    0.00000000e+00  0.00000000e+00  0.00000000e+00 0
 3.49432480e-01 -4.28814094e+00  8.53750781e+00    0.00000000e+00  0.00000000e+00  0.00000000e+00    0.00000000e+00  0.00000000e+00  0.00000000e+00 0
 5.42427829e+00  1.28755560e+00  1.10544833e+01    0.00000000e+00  0.00000000e+00  0.00000000e+00    0.00000000e+00  0.00000000e+00  0.00000000e+00 0
 5.35445701e+00  1.47853272e+00  1.01415574e+01    0.00000000e+00  0.00000000e+00  0.00000000e+00    0.00000000e+00  0.00000000e+00  0.00000000e+00 0
 5.45354772e+00  1.46993782e+00  9.17451097e+00    0.00000000e+00  0.00000000e+00  0.00000000e+00    0.00000000e+00  0.00000000e+00  0.00000000e+00 0
-7.87050050e-01  3.55909590e+00  1.11693543e+01    0.00000000e+00  0.00000000e+00  0.00000000e+00    0.00000000e+00  0.00000000e+00  0.00000000e+00 0
-3.21712326e-01  3.58161117e+00  1.03810176e+01    0.00000000e+00  0.00000000e+00  0.00000000e+00    0.00000000e+00  0.00000000e+00  0.00000000e+00 0
-1.00144762e-01  3.65366703e+00  9.42625456e+00    0.00000000e+00  0.00000000e+00  0.00000000e+00    0.00000000e+00  0.00000000e+00  0.00000000e+00 0
 5.66076328e+00  7.12596326e+00  7.21989371e+00    0.00000000e+00  0.00000000e+00  0.00000000e+00    0.00000000e+00  0.00000000e+00  0.00000000e+00 0
 5.18685638e+00  6.70328817e+00  7.84477979e+00    0.00000000e+00  0.00000000e+00  0.00000000e+00    0.00000000e+00  0.00000000e+00  0.00000000e+00 0
 4.64609755e+00  6.01584474e+00  8.17333107e+00    0.00000000e+00  0.00000000e+00  0.00000000e+00    0.00000000e+00  0.00000000e+00  0.00000000e+00 0
 1.54282756e-01  2.13576593e+00  6.44549644e+00    0.00000000e+00  0.00000000e+00  0.00000000e+00    0.00000000e+00  0.00000000e+00  0.00000000e+00 0
-3.98085755e-02  1.80298255e+00  7.33019045e+00    0.00000000e+00  0.00000000e+00  0.00000000e+00    0.00000000e+00  0.00000000e+00  0.00000000e+00 0
 5.05576182e-01  1.41748345e+00  8.03025032e+00    0.00000000e+00  0.00000000e+00  0.00000000e+00    0.00000000e+00  0.00000000e+00  0.00000000e+00 0
-5.42525050e+00  8.55566285e+00  1.17408642e+01    0.00000000e+00  0.00000000e+00  0.00000000e+00    0.00000000e+00  0.00000000e+00  0.00000000e+00 0
-5.19065220e+00  8.16369960e+00  1.09454890e+01    0.00000000e+00  0.00000000e+00  0.00000000e+00    0.00000000e+00  0.00000000e+00  0.00000000e+00 0
-5.30087275e+00  7.82789504e+00  1.00448169e+01    0.00000000e+00  0.00000000e+00  0.00000000e+00    0.00000000e+00  0.00000000e+00  0.00000000e+00 0
-4.88938040e+00  7.14212498e+00  7.10644440e+00    0.00000000e+00  0.00000000e+00  0.00000000e+00    0.00000000e+00  0.00000000e+00  0.00000000e+00 0
-4.49581864e+00  7.34055724e+00  7.89827906e+00    0.00000000e+00  0.00000000e+00  0.00000000e+00    0.00000000e+00  0.00000000e+00  0.00000000e+00 0
-3.96921376e+00  7.68321638e+00  8.52946313e+00    0.00000000e+00  0.00000000e+00  0.00000000e+00    0.00000000e+00  0.00000000e+00  0.00000000e+00 0
-8.81612230e-01  2.12305433e+00  6.69973946e+00    0.00000000e+00  0.00000000e+00  0.00000000e+00    0.00000000e+00  0.00000000e+00  0.00000000e+00 0
-1.10135757e+00  2.25893511e+00  7.56797644e+00    0.00000000e+00  0.00000000e+00  0.00000000e+00    0.00000000e+00  0.00000000e+00  0.00000000e+00 0
-1.29743126e+00  2.51497854e+00  8.45196039e+00    0.00000000e+00  0.00000000e+00  0.00000000e+00    0.00000000e+00  0.00000000e+00  0.00000000e+00 0
-7.37051031e+00  3.76882410e+00  7.33502390e+00    0.00000000e+00  0.00000000e+00  0.00000000e+00    0.00000000e+00  0.00000000e+00  0.00000000e+00 0
-7.94439212e+00  3.11074678e+00  7.76530946e+00    0.00000000e+00  0.00000000e+00  0.00000000e+00    0.00000000e+00  0.00000000e+00  0.00000000e+00 0
-8.62927410e+00  2.52799927e+00  7.50613599e+00    0.00000000e+00  0.00000000e+00  0.00000000e+00    0.00000000e+00  0.00000000e+00  0.00000000e+00 0
-2.23763674e+00 -3.80230141e+00  6.97173323e+00    0.00000000e+00  0.00000000e+00  0.00000000e+00    0.00000000e+00  0.00000000e+00  0.00000000e+00 0
-2.40515570e+00 -3.70870720e+00  7.89662774e+00    0.00000000e+00  0.00000000e+00  0.00000000e+00    0.00000000e+00  0.00000000e+00  0.00000000e+00 0
-2.59640844e+00 -4.24646105e+00  8.69470137e+00    0.00000000e+00  0.00000000e+00  0.00000000e+00    0.00000000e+00  0.00000000e+00  0.00000000e+00 0
 1.79199947e+00 -3.67112195e+00  1.08534683e+01    0.00000000e+00  0.00000000e+00  0.00000000e+00    0.00000000e+00  0.00000000e+00  0.00000000e+00 0
 1.50284006e+00 -3.71162878e+00  9.98814977e+00    0.00000000e+00  0.00000000e+00  0.00000000e+00    0.00000000e+00  0.00000000e+00  0.00000000e+00 0
 1.20789136e+00 -3.78673576e+00  9.09847594e+00    0.00000000e+00  0.00000000e+00  0.00000000e+00    0.00000000e+00  0.00000000e+00  0.00000000e+00 0
-5.51472573e+00  9.69150203e-02  1.10860650e+01    0.00000000e+00  0.00000000e+00  0.00000000e+00    0.00000000e+00  0.00000000e+00  0.00000000e+00 0
-5.07520020e+00  3.71389909e-02  1.03152467e+01    0.00000000e+00  0.00000000e+00  0.00000000e+00    0.00000000e+00  0.00000000e+00  0.00000000e+00 0
-4.72903758e+00 -1.97997011e-01  9.49738768e+00    0.00000000e+00  0.00000000e+00  0.00000000e+00    0.00000000e+00  0.00000000e+00  0.00000000e+00 0
-3.78089584e+00 -1.62324252e+00  6.69943610e+00    0.00000000e+00  0.00000000e+00  0.00000000e+00    0.00000000e+00  0.00000000e+00  0.00000000e+00 0
-3.62051494e+00 -1.60912875e+00  7.58890146e+00    0.00000000e+00  0.00000000e+00  0.00000000e+00    0.00000000e+00  0.00000000e+00  0.00000000e+00 0
-3.61263716e+00 -1.59946125e+00  8.52765431e+00    0.00000000e+00  0.00000000e+00  0.00000000e+00    0.00000000e+00  0.00000000e+00  0.00000000e+00 0
-8.56518975e+00 -6.11970945e+00  5.78498039e+00    0.00000000e+00  0.00000000e+00  0.00000000e+00    0.00000000e+00  0.00000000e+00  0.00000000e+00 0
-8.85871118e+00 -6.49573446e+00  6.56197373e+00    0.00000000e+00  0.00000000e+00  0.00000000e+00    0.00000000e+00  0.00000000e+00  0.00000000e+00 0
 8.83918426e+00 -6.80407096e+00  7.45018189e+00    0.00000000e+00  0.00000000e+00  0.00000000e+00    0.00000000e+00  0.00000000e+00  0.00000000e+00 0
 4.45154252e+00 -7.28812265e+00  9.86720086e+00    0.00000000e+00  0.00000000e+00  0.00000000e+00    0.00000000e+00  0.00000000e+00  0.00000000e+00 0
 3.84405978e+00 -7.14409372e+00  9.18144215e+00    0.00000000e+00  0.00000000e+00  0.00000000e+00    0.00000000e+00  0.00000000e+00  0.00000000e+00 0
 3.22256549e+00 -6.89801165e+00  8.54299595e+00    0.00000000e+00  0.00000000e+00  0.00000000e+00    0.00000000e+00  0.00000000e+00  0.00000000e+00 0
-4.10490033e+00 -8.09836300e+00  1.09443000e+01    0.00000000e+00  0.00000000e+00  0.00000000e+00    0.00000000e+00  0.00000000e+00  0.00000000e+00 0
-4.35866244e+00 -8.09488713e+00  1.00901934e+01    0.00000000e+00  0.00000000e+00  0.00000000e+00    0.00000000e+00  0.00000000e+00  0.00000000e+00 0
-4.74439648e+00 -7.97787628e+00  9.20031003e+00    0.00000000e+00  0.00000000e+00  0.00000000e+00    0.00000000e+00  0.00000000e+00  0.00000000e+00 0
 4.50531442e+00  7.47361771e-01  6.51021651e+00    0.00000000e+00  0.00000000e+00  0.00000000e+00    0.00000000e+00  0.00000000e+00  0.00000000e+00 0
 4.52417058e+00  9.14151257e-01  7.43364831e+00    0.00000000e+00  0.00000000e+00  0.00000000e+00    0.00000000e+00  0.00000000e+00  0.00000000e+00 0
 4.54558914e+00  6.34340126e-01  8.30477754e+00    0.00000000e+00  0.00000000e+00  0.00000000e+00    0.00000000e+00  0.00000000e+00  0.00000000e+00 0
-3.49372083e+00 -5.20525870e+00  6.84969422e+00    0.00000000e+00  0.00000000e+00  0.00000000e+00    0.00000000e+00  0.00000000e+00  0.00000000e+00 0
-3.62392999e+00 -5.37870483e+00  7.76784866e+00    0.00000000e+00  0.00000000e+00  0.00000000e+00    0.00000000e+00  0.00000000e+00  0.00000000e+00 0
-3.84624830e+00 -5.23412084e+00  8.66900295e+00    0.00000000e+00  0.00000000e+00  0.00000000e+00    0.00000000e+00  0.00000000e+00  0.00000000e+00 0
-2.39243717e+00 -4.64693667e+00  1.15173905e+01    0.00000000e+00  0.00000000e+00  0.00000000e+00    0.00000000e+00  0.00000000e+00  0.00000000e+00 0
-2.30025757e+00 -4.29867846e+00  1.06619468e+01    0.00000000e+00  0.00000000e+00  0.00000000e+00    0.00000000e+00  0.00000000e+00  0.00000000e+00 0
-2.34317537e+00 -4.30295222e+00  9.75441141e+00    0.00000000e+00  0.00000000e+00  0.00000000e+00    0.00000000e+00  0.00000000e+00  0.00000000e+00 0
-2.76827525e+00 -4.48995679e-01  1.15448415e+01    0.00000000e+00  0.00000000e+00  0.00000000e+00    0.00000000e+00  0.00000000e+00  0.00000000e+00 0
-2.81195955e+00 -5.82034677e-01  1.05808211e+01    0.00000000e+00  0.00000000e+00  0.00000000e+00    0.00000000e+00  0.00000000e+00  0.00000000e+00 0
-2.68431508e+00 -5.79352182e-01  9.64940657e+00    0.00000000e+00  0.00000000e+00  0.00000000e+00    0.00000000e+00  0.00000000e+00  0.00000000e+00 0
 4.62989382e-01  2.65635598e-01  1.11954045e+01    0.00000000e+00  0.00000000e+00  0.00000000e+00    0.00000000e+00  0.00000000e+00  0.00000000e+00 0
 6.56140183e-01  2.98095029e-01  1.03342287e+01    0.00000000e+00  0.00000000e+00  0.00000000e+00    0.00000000e+00  0.00000000e+00  0.00000000e+00 0
 8.62173929e-01  3.76057455e-01  9.39549256e+00    0.00000000e+00  0.00000000e+00  0.00000000e+00    0.00000000e+00  0.00000000e+00  0.00000000e+00 0
 4.62564628e+00 -4.65823083e+00  6.36882145e+00    0.00000000e+00  0.00000000e+00  0.00000000e+00    0.00000000e+00  0.00000000e+00  0.00000000e+00 0
 4.60026547e+00 -5.03000892e+00  7.18966229e+00    0.00000000e+00  0.00000000e+00  0.00000000e+00    0.00000000e+00  0.00000000e+00  0.00000000e+00 0
 4.34709760e+00 -5.16246540e+00  8.12370781e+00    0.00000000e+00  0.00000000e+00  0.00000000e+00    0.00000000e+00  0.00000000e+00  0.00000000e+00 0
-5.72120833e+00  5.40892564e+00  7.62633572e+00    0.00000000e+00  0.00000000e+00  0.00000000e+00    0.00000000e+00  0.00000000e+00  0.00000000e+00 0
-5.27912086e+00  5.15410700e+00  8.37882146e+00    0.00000000e+00  0.00000000e+00  0.00000000e+00    0.00000000e+00  0.00000000e+00  0.00000000e+00 0
-4.45261835e+00  5.24062635e+00  8.91285600e+00    0.00000000e+00  0.00000000e+00  0.00000000e+00    0.00000000e+00  0.00000000e+00  0.00000000e+00 0
-7.55760372e+00 -8.88643885e-01  6.96998630e+00    0.00000000e+00  0.00000000e+00  0.00000000e+00    0.00000000e+00  0.00000000e+00  0.00000000e+00 0
-7.58614778e+00 -7.52592403e-01  7.89337606e+00    0.00000000e+00  0.00000000e+00  0.00000000e+00    0.00000000e+00  0.00000000e+00  0.00000000e+00 0
-7.71846145e+00 -1.02312862e+00  8.77633125e+00    0.00000000e+00  0.00000000e+00  0.00000000e+00    0.00000000e+00  0.00000000e+00  0.00000000e+00 0
 1.12728793e+00  4.41754296e+00  6.37557352e+00    0.00000000e+00  0.00000000e+00  0.00000000e+00    0.00000000e+00  0.00000000e+00  0.00000000e+00 0
 1.05883921e+00  4.46202381e+00  7.27928424e+00    0.00000000e+00  0.00000000e+00  0.00000000e+00    0.00000000e+00  0.00000000e+00  0.00000000e+00 0
 1.10479747e+00  4.50440920e+00  8.20800231e+00    0.00000000e+00  0.00000000e+00  0.00000000e+00    0.00000000e+00  0.00000000e+00  0.00000000e+00 0
 2.82342892e+00 -7.82960334e+00  1.12929946e+01    0.00000000e+00  0.00000000e+00  0.00000000e+00    0.00000000e+00  0.00000000e+00  0.00000000e+00 0
 2.80996190e+00 -8.15691560e+00  1.04164056e+01    0.00000000e+00  0.00000000e+00  0.00000000e+00    0.00000000e+00  0.00000000e+00  0.00000000e+00 0
 2.66208508e+00 -8.27891266e+00  9.43525119e+00    0.00000000e+00  0.00000000e+00  0.00000000e+00    0.00000000e+00  0.00000000e+00  0.00000000e+00 0
 5.40448667e+00  1.63812371e+00  6.28633417e+00    0.00000000e+00  0.00000000e+00  0.00000000e+00    0.00000000e+00  0.00000000e+00  0.00000000e+00 0
 5.40844118e+00  1.58245211e+00  7.24501878e+00    0.00000000e+00  0.00000000e+00  0.00000000e+00    0.00000000e+00  0.00000000e+00  0.00000000e+00 0
 5.41002430e+00  1.37230591e+00  8.14705602e+00    0.00000000e+00  0.00000000e+00  0.00000000e+00    0.00000000e+00  0.00000000e+00  0.00000000e+00 0
 1.45261548e+00 -6.53104960e+00  6.18518203e+00    0.00000000e+00  0.00000000e+00  0.00000000e+00    0.00000000e+00  0.00000000e+00  0.00000000e+00 0
 1.05152603e+00 -6.53708260e+00  7.01461700e+00    0.00000000e+00  0.00000000e+00  0.00000000e+00    0.00000000e+00  0.00000000e+00  0.00000000e+00 0
 7.91756410e-01 -6.22645465e+00  7.86083665e+00    0.00000000e+00  0.00000000e+00  0.00000000e+00    0.00000000e+00  0.00000000e+00  0.00000000e+00 0
 7.54409280e+00 -1.88745302e+00  1.04305905e+01    0.00000000e+00  0.00000000e+00  0.00000000e+00    0.00000000e+00  0.00000000e+00  0.00000000e+00 0
 7.58719075e+00 -1.97880556e+00  9.52153488e+00    0.00000000e+00  0.00000000e+00  0.00000000e+00    0.00000000e+00  0.00000000e+00  0.00000000e+00 0
 7.48275227e+00 -2.13350982e+00  8.62310663e+00    0.00000000e+00  0.00000000e+00  0.00000000e+00    0.00000000e+00  0.00000000e+00  0.00000000e+00 0
 7.37447563e+00 -2.62038132e+00  6.70657555e+00    0.00000000e+00  0.00000000e+00  0.00000000e+00    0.00000000e+00  0.00000000e+00  0.00000000e+00 0
 7.43834190e+00 -2.87483937e+00  7.58837848e+00    0.00000000e+00  0.00000000e+00  0.00000000e+00    0.00000000e+00  0.00000000e+00  0.00000000e+00 0
 7.59419778e+00 -3.14323885e+00  8.45516345e+00    0.00000000e+00  0.00000000e+00  0.00000000e+00    0.00000000e+00  0.00000000e+00  0.00000000e+00 0
 2.03059919e+00  3.98316674e+00  7.21971312e+00    0.00000000e+00  0.00000000e+00  0.00000000e+00    0.00000000e+00  0.00000000e+00  0.00000000e+00 0
 1.95850328e+00  3.77816190e+00  8.11745429e+00    0.00000000e+00  0.00000000e+00  0.00000000e+00    0.00000000e+00  0.00000000e+00  0.00000000e+00 0
 1.73670031e+00  3.14383533e+00  8.79682391e+00    0.00000000e+00  0.00000000e+00  0.00000000e+00    0.00000000e+00  0.00000000e+00  0.00000000e+00 0
-1.74342868e+00  1.24175306e+00  6.70938943e+00    0.00000000e+00  0.00000000e+00  0.00000000e+00    0.00000000e+00  0.00000000e+00  0.00000000e+00 0
-1.63979616e+00  1.36792965e+00  7.61282066e+00    0.00000000e+00  0.00000000e+00  0.00000000e+00    0.00000000e+00  0.00000000e+00  0.00000000e+00 0
-1.25158171e+00  1.18897509e+00  8.47820441e+00    0.00000000e+00  0.00000000e+00  0.00000000e+00    0.00000000e+00  0.00000000e+00  0.00000000e+00 0
-5.16325871e+00  5.16024407e+00  1.13098506e+01    0.00000000e+00  0.00000000e+00  0.00000000e+00    0.00000000e+00  0.00000000e+00  0.00000000e+00 0
-4.76032466e+00  4.90700086e+00  1.04897935e+01    0.00000000e+00  0.00000000e+00  0.00000000e+00    0.00000000e+00  0.00000000e+00  0.00000000e+00 0
-4.26878280e+00  4.79400857e+00  9.73677965e+00    0.00000000e+00  0.00000000e+00  0.00000000e+00    0.00000000e+00  0.00000000e+00  0.00000000e+00 0
 3.96595501e+00 -5.31866862e-01  1.09415941e+01    0.00000000e+00  0.00000000e+00  0.00000000e+00    0.00000000e+00  0.00000000e+00  0.00000000e+00 0
 3.93627616e+00 -2.47079881e-01  1.01011975e+01    0.00000000e+00  0.00000000e+00  0.00000000e+00    0.00000000e+00  0.00000000e+00  0.00000000e+00 0
 3.94915153e+00  2.18310020e-02  9.19121329e+00    0.00000000e+00  0.00000000e+00  0.00000000e+00    0.00000000e+00  0.00000000e+00  0.00000000e+00 0
 8.45989773e+00 -3.13981884e+00  6.70258378e+00    0.00000000e+00  0.00000000e+00  0.00000000e+00    0.00000000e+00  0.00000000e+00  0.00000000e+00 0
 8.46121162e+00 -3.24605794e+00  7.63317593e+00    0.00000000e+00  0.00000000e+00  0.00000000e+00    0.00000000e+00  0.00000000e+00  0.00000000e+00 0
 8.60400571e+00 -3.12105586e+00  8.56916439e+00    0.00000000e+00  0.00000000e+00  0.00000000e+00    0.00000000e+00  0.00000000e+00  0.00000000e+00 0
 2.51482194e+00  2.68094163e-01  6.47310236e+00    0.00000000e+00  0.00000000e+00  0.00000000e+00    0.00000000e+00  0.00000000e+00  0.00000000e+00 0
 2.64728796e+00  4.88760648e-01  7.40821834e+00    0.00000000e+00  0.00000000e+00  0.00000000e+00    0.00000000e+00  0.00000000e+00  0.00000000e+00 0
 2.71389462e+00  8.08499362e-01  8.27300951e+00    0.00000000e+00  0.00000000e+00  0.00000000e+00    0.00000000e+00  0.00000000e+00  0.00000000e+00 0
 1.07115422e+00 -5.64083032e+00  1.05802131e+01    0.00000000e+00  0.00000000e+00  0.00000000e+00    0.00000000e+00  0.00000000e+00  0.00000000e+00 0
 1.00735501e+00 -5.98923328e+00  9.71426547e+00    0.00000000e+00  0.00000000e+00  0.00000000e+00    0.00000000e+00  0.00000000e+00  0.00000000e+00 0
 1.09837725e+00 -5.87429785e+00  8.76752880e+00    0.00000000e+00  0.00000000e+00  0.00000000e+00    0.00000000e+00  0.00000000e+00  0.00000000e+00 0
 5.63344181e+00 -3.17418680e+00  6.87560205e+00    0.00000000e+00  0.00000000e+00  0.00000000e+00    0.00000000e+00  0.00000000e+00  0.00000000e+00 0
 5.59030682e+00 -3.67294267e+00  7.63025653e+00    0.00000000e+00  0.00000000e+00  0.00000000e+00    0.00000000e+00  0.00000000e+00  0.00000000e+00 0
 5.38884229e+00 -3.85561732e+00  8.55223826e+00    0.00000000e+00  0.00000000e+00  0.00000000e+00    0.00000000e+00  0.00000000e+00  0.00000000e+00 0
-5.77688324e+00 -9.15453758e-01  1.13672213e+01    0.00000000e+00  0.00000000e+00  0.00000000e+00    0.00000000e+00  0.00000000e+00  0.00000000e+00 0
-5.93660454e+00 -7.65317034e-01  1.04615770e+01    0.00000000e+00  0.00000000e+00  0.00000000e+00    0.00000000e+00  0.00000000e+00  0.00000000e+00 0
-6.33327418e+00 -1.04041460e+00  9.66212068e+00    0.00000000e+00  0.00000000e+00  0.00000000e+00    0.00000000e+00  0.00000000e+00  0.00000000e+00 0
 2.90939196e+00  4.14584519e+00  6.53771036e+00    0.00000000e+00  0.00000000e+00  0.00000000e+00    0.00000000e+00  0.00000000e+00  0.00000000e+00 0
 2.82999883e+00  4.40257161e+00  7.49062367e+00    0.00000000e+00  0.00000000e+00  0.00000000e+00    0.00000000e+00  0.00000000e+00  0.00000000e+00 0
 2.79901200e+00  4.31205289e+00  8.43770208e+00    0.00000000e+00  0.00000000e+00  0.00000000e+00    0.00000000e+00  0.00000000e+00  0.00000000e+00 0
-8.31336226e+00 -4.17779956e+00  1.18306921e+01    0.00000000e+00  0.00000000e+00  0.00000000e+00    0.00000000e+00  0.00000000e+00  0.00000000e+00 0
-8.08182314e+00 -3.71181549e+00  1.10890183e+01    0.00000000e+00  0.00000000e+00  0.00000000e+00    0.00000000e+00  0.00000000e+00  0.00000000e+00 0
-7.98160441e+00 -3.64897185e+00  1.01311473e+01    0.00000000e+00  0.00000000e+00  0.00000000e+00    0.00000000e+00  0.00000000e+00  0.00000000e+00 0
-5.54397714e+00 -7.16663864e+00  6.68522077e+00    0.00000000e+00  0.00000000e+00  0.00000000e+00    0.00000000e+00  0.00000000e+00  0.00000000e+00 0
-5.46624648e+00 -7.31658662e+00  7.60257445e+00    0.00000000e+00  0.00000000e+00  0.00000000e+00    0.00000000e+00  0.00000000e+00  0.00000000e+00 0
-5.35863501e+00 -7.55024691e+00  8.48228583e+00    0.00000000e+00  0.00000000e+00  0.00000000e+00    0.00000000e+00  0.00000000e+00  0.00000000e+00 0
-1.77139809e-01 -5.98355369e-01  1.03814514e+01    0.00000000e+00  0.00000000e+00  0.00000000e+00    0.00000000e+00  0.00000000e+00  0.00000000e+00 0
-4.19531997e-01 -3.55392901e-01  9.50152721e+00    0.00000000e+00  0.00000000e+00  0.00000000e+00    0.00000000e+00  0.00000000e+00  0.00000000e+00 0
-7.55284340e-01  1.27622647e-01  8.76409247e+00    0.00000000e+00  0.00000000e+00  0.00000000e+00    0.00000000e+00  0.00000000e+00  0.00000000e+00 0
-7.08698795e+00 -8.07493615e+00  6.22892956e+00    0.00000000e+00  0.00000000e+00  0.00000000e+00    0.00000000e+00  0.00000000e+00  0.00000000e+00 0
-7.20624159e+00 -7.73406558e+00  7.09449514e+00    0.00000000e+00  0.00000000e+00  0.00000000e+00    0.00000000e+00  0.00000000e+00  0.00000000e+00 0
-7.11043039e+00 -7.54228901e+00  8.02778616e+00    0.00000000e+00  0.00000000e+00  0.00000000e+00    0.00000000e+00  0.00000000e+00  0.00000000e+00 0
 6.66008728e+00  1.26809599e+00  1.05587695e+01    0.00000000e+00  0.00000000e+00  0.00000000e+00    0.00000000e+00  0.00000000e+00  0.00000000e+00 0
 6.56412383e+00  9.53521927e-01  9.66803543e+00    0.00000000e+00  0.00000000e+00  0.00000000e+00    0.00000000e+00  0.00000000e+00  0.00000000e+00 0
 6.33484760e+00  1.01227547e+00  8.77515038e+00    0.00000000e+00  0.00000000e+00  0.00000000e+00    0.00000000e+00  0.00000000e+00  0.00000000e+00 0
 5.67767192e+00  5.82044962e-01  5.70470432e+00    0.00000000e+00  0.00000000e+00  0.00000000e+00    0.00000000e+00  0.00000000e+00  0.00000000e+00 0
 5.51317825e+00  6.36721451e-01  6.59163149e+00    0.00000000e+00  0.00000000e+00  0.00000000e+00    0.00000000e+00  0.00000000e+00  0.00000000e+00 0
 5.55594004e+00  5.68965810e-01  7.54972599e+00    0.00000000e+00  0.00000000e+00  0.00000000e+00    0.00000000e+00  0.00000000e+00  0.00000000e+00 0
 5.12051332e-01 -5.86080113e+00  6.51095035e+00    0.00000000e+00  0.00000000e+00  0.00000000e+00    0.00000000e+00  0.00000000e+00  0.00000000e+00 0
 1.73519216e-01 -5.68311640e+00  7.33787828e+00    0.00000000e+00  0.00000000e+00  0.00000000e+00    0.00000000e+00  0.00000000e+00  0.00000000e+00 0
 1.28359802e-01 -5.46368544e+00  8.21811378e+00    0.00000000e+00  0.00000000e+00  0.00000000e+00    0.00000000e+00  0.00000000e+00  0.00000000e+00 0
-4.53253230e+00  7.09469851e+00  1.13979986e+01    0.00000000e+00  0.00000000e+00  0.00000000e+00    0.00000000e+00  0.00000000e+00  0.00000000e+00 0
-4.38081203e+00  7.62890434e+00  1.06519716e+01    0.00000000e+00  0.00000000e+00  0.00000000e+00    0.00000000e+00  0.00000000e+00  0.00000000e+00 0
-4.15798139e+00  8.21205076e+00  9.90302242e+00    0.00000000e+00  0.00000000e+00  0.00000000e+00    0.00000000e+00  0.00000000e+00  0.00000000e+00 0
 7.25451728e+00  3.58107981e+00  5.99733310e+00    0.00000000e+00  0.00000000e+00  0.00000000e+00    0.00000000e+00  0.00000000e+00  0.00000000e+00 0
 6.96872379e+00  3.31352060e+00  6.81910577e+00    0.00000000e+00  0.00000000e+00  0.00000000e+00    0.00000000e+00  0.00000000e+00  0.00000000e+00 0
 6.97795348e+00  2.98391625e+00  7.72192002e+00    0.00000000e+00  0.00000000e+00  0.00000000e+00    0.00000000e+00  0.00000000e+00  0.00000000e+00 0
 6.55965066e+00 -2.27797096e+00  6.08089846e+00    0.00000000e+00  0.00000000e+00  0.00000000e+00    0.00000000e+00  0.00000000e+00  0.00000000e+00 0
 6.44726961e+00 -2.33423608e+00  7.00938384e+00    0.00000000e+00  0.00000000e+00  0.00000000e+00    0.00000000e+00  0.00000000e+00  0.00000000e+00 0
 6.51006066e+00 -2.37362769e+00  7.97305696e+00    0.00000000e+00  0.00000000e+00  0.00000000e+00    0.00000000e+00  0.00000000e+00  0.00000000e+00 0
-4.17082538e+00 -8.62683045e+00  6.81815849e+00    0.00000000e+00  0.00000000e+00  0.00000000e+00    0.00000000e+00  0.00000000e+00  0.00000000e+00 0
-3.78945263e+00 -8.88182391e+00  7.66312340e+00    0.00000000e+00  0.00000000e+00  0.00000000e+00    0.00000000e+00  0.00000000e+00  0.00000000e+00 0
-3.60268675e+00  8.69765393e+00  8.59109172e+00    0.00000000e+00  0.00000000e+00  0.00000000e+00    0.00000000e+00  0.00000000e+00  0.00000000e+00 0
 3.20492156e-01 -5.70697165e-01  6.41426287e+00    0.00000000e+00  0.00000000e+00  0.00000000e+00    0.00000000e+00  0.00000000e+00  0.00000000e+00 0
 7.91991189e-01 -5.71193501e-01  7.19953079e+00    0.00000000e+00  0.00000000e+00  0.00000000e+00    0.00000000e+00  0.00000000e+00  0.00000000e+00 0
 1.02313640e+00 -2.81635059e-01  8.03992214e+00    0.00000000e+00  0.00000000e+00  0.00000000e+00    0.00000000e+00  0.00000000e+00  0.00000000e+00 0
 7.05976721e+00  2.34615565e+00  1.02977644e+01    0.00000000e+00  0.00000000e+00  0.00000000e+00    0.00000000e+00  0.00000000e+00  0.00000000e+00 0
 7.14779179e+00  1.77954290e+00  9.56262687e+00    0.00000000e+00  0.00000000e+00  0.00000000e+00    0.00000000e+00  0.00000000e+00  0.00000000e+00 0
 7.23287004e+00  1.55700975e+00  8.64726410e+00    0.00000000e+00  0.00000000e+00  0.00000000e+00    0.00000000e+00  0.00000000e+00  0.00000000e+00 0
 9.37780034e-01 -2.92656662e+00  5.79093813e+00    0.00000000e+00  0.00000000e+00  0.00000000e+00    0.00000000e+00  0.00000000e+00  0.00000000e+00 0
 1.42851248e+00 -2.99684345e+00  6.58097851e+00    0.00000000e+00  0.00000000e+00  0.00000000e+00    0.00000000e+00  0.00000000e+00  0.00000000e+00 0
 1.67640192e+00 -3.11005587e+00  7.47467846e+00    0.00000000e+00  0.00000000e+00  0.00000000e+00    0.00000000e+00  0.00000000e+00  0.00000000e+00 0
 1.82092866e+00 -1.47133716e+00  6.15139729e+00    0.00000000e+00  0.00000000e+00  0.00000000e+00    0.00000000e+00  0.00000000e+00  0.00000000e+00 0
 1.81092378e+00 -1.54612144e+00  7.08503435e+00    0.00000000e+00  0.00000000e+00  0.00000000e+00    0.00000000e+00  0.00000000e+00  0.00000000e+00 0
 1.66727880e+00 -1.25916469e+00  8.00077701e+00    0.00000000e+00  0.00000000e+00  0.00000000e+00    0.00000000e+00  0.00000000e+00  0.00000000e+00 0
 3.95365223e+00 -1.61896781e+00  1.05529755e+01    0.00000000e+00  0.00000000e+00  0.00000000e+00    0.00000000e+00  0.00000000e+00  0.00000000e+00 0
 4.36028805e+00 -1.61936004e+00  9.61550080e+00    0.00000000e+00  0.00000000e+00  0.00000000e+00    0.00000000e+00  0.00000000e+00  0.00000000e+00 0
 4.31028839e+00 -1.38929836e+00  8.71875448e+00    0.00000000e+00  0.00000000e+00  0.00000000e+00    0.00000000e+00  0.00000000e+00  0.00000000e+00 0
-4.50948687e+00 -7.43574445e+00  6.73227354e+00    0.00000000e+00  0.00000000e+00  0.00000000e+00    0.00000000e+00  0.00000000e+00  0.00000000e+00 0
-4.28843219e+00 -7.05646190e+00  7.56431183e+00    0.00000000e+00  0.00000000e+00  0.00000000e+00    0.00000000e+00  0.00000000e+00  0.00000000e+00 0
-4.36258638e+00 -7.03254952e+00  8.45620274e+00    0.00000000e+00  0.00000000e+00  0.00000000e+00    0.00000000e+00  0.00000000e+00  0.00000000e+00 0
-1.92835273e+00 -2.39743496e+00  5.57932065e+00    0.00000000e+00  0.00000000e+00  0.00000000e+00    0.00000000e+00  0.00000000e+00  0.00000000e+00 0
-1.94192690e+00 -2.59855209e+00  6.50705295e+00    0.00000000e+00  0.00000000e+00  0.00000000e+00    0.00000000e+00  0.00000000e+00  0.00000000e+00 0
-1.96089725e+00 -2.83379819e+00  7.44252997e+00    0.00000000e+00  0.00000000e+00  0.00000000e+00    0.00000000e+00  0.00000000e+00  0.00000000e+00 0
-3.69572411e+00 -6.09789631e+00  1.13876822e+01    0.00000000e+00  0.00000000e+00  0.00000000e+00    0.00000000e+00  0.00000000e+00  0.00000000e+00 0
-3.78970448e+00 -5.71928342e+00  1.05495683e+01    0.00000000e+00  0.00000000e+00  0.00000000e+00    0.00000000e+00  0.00000000e+00  0.00000000e+00 0
-3.87051207e+00 -5.52107007e+00  9.64380778e+00    0.00000000e+00  0.00000000e+00  0.00000000e+00    0.00000000e+00  0.00000000e+00  0.00000000e+00 0
-4.40863438e+00  8.83309290e+00  1.13417417e+01    0.00000000e+00  0.00000000e+00  0.00000000e+00    0.00000000e+00  0.00000000e+00  0.00000000e+00 0
-4.74333580e+00 -8.87448927e+00  1.04649157e+01    0.00000000e+00  0.00000000e+00  0.00000000e+00    0.00000000e+00  0.00000000e+00  0.00000000e+00 0
-5.24563079e+00  8.84475771e+00  9.66872529e+00    0.00000000e+00  0.00000000e+00  0.00000000e+00    0.00000000e+00  0.00000000e+00  0.00000000e+00 0
 8.86274973e+00  1.74554478e+00  1.02844654e+01    0.00000000e+00  0.00000000e+00  0.00000000e+00    0.00000000e+00  0.00000000e+00  0.00000000e+00 0
 8.82461695e+00  1.10292941e+00  9.54301986e+00    0.00000000e+00  0.00000000e+00  0.00000000e+00    0.00000000e+00  0.00000000e+00  0.00000000e+00 0
 8.66607758e+00  4.12954604e-01  8.78334186e+00    0.00000000e+00  0.00000000e+00  0.00000000e+00    0.00000000e+00  0.00000000e+00  0.00000000e+00 0
 4.73372563e+00 -2.62363489e+00  5.70402767e+00    0.00000000e+00  0.00000000e+00  0.00000000e+00    0.00000000e+00  0.00000000e+00  0.00000000e+00 0
 4.31303978e+00 -2.49585391e+00  6.54593890e+00    0.00000000e+00  0.00000000e+00  0.00000000e+00    0.00000000e+00  0.00000000e+00  0.00000000e+00 0
 4.40546257e+00 -1.99821982e+00  7.33837185e+00    0.00000000e+00  0.00000000e+00  0.00000000e+00    0.00000000e+00  0.00000000e+00  0.00000000e+00 0
-1.96520874e+00  3.85593796e+00  6.49451168e+00    0.00000000e+00  0.00000000e+00  0.00000000e+00    0.00000000e+00  0.00000000e+00  0.00000000e+00 0
-1.76126757e+00  3.86210330e+00  7.41012302e+00    0.00000000e+00  0.00000000e+00  0.00000000e+00    0.00000000e+00  0.00000000e+00  0.00000000e+00 0
-1.66701546e+00  3.51781287e+00  8.23749544e+00    0.00000000e+00  0.00000000e+00  0.00000000e+00    0.00000000e+00  0.00000000e+00  0.00000000e+00 0
 7.10103611e+00 -8.87910372e+00  1.03816812e+01    0.00000000e+00  0.00000000e+00  0.00000000e+00    0.00000000e+00  0.00000000e+00  0.00000000e+00 0
 7.43334757e+00 -8.23919264e+00  9.87201302e+00    0.00000000e+00  0.00000000e+00  0.00000000e+00    0.00000000e+00  0.00000000e+00  0.00000000e+00 0
 7.71385084e+00 -7.80395684e+00  9.09104854e+00    0.00000000e+00  0.00000000e+00  0.00000000e+00    0.00000000e+00  0.00000000e+00  0.00000000e+00 0
 4.93769091e+00 -2.44570245e+00  1.06831049e+01    0.00000000e+00  0.00000000e+00  0.00000000e+00    0.00000000e+00  0.00000000e+00  0.00000000e+00 0
 4.91520631e+00 -2.53675659e+00  9.72614129e+00    0.00000000e+00  0.00000000e+00  0.00000000e+00    0.00000000e+00  0.00000000e+00  0.00000000e+00 0
 4.68417590e+00 -3.08793085e+00  8.90582396e+00    0.00000000e+00  0.00000000e+00  0.00000000e+00    0.00000000e+00  0.00000000e+00  0.00000000e+00 0
 5.13266826e+00 -2.67066412e-01  1.10776301e+01    0.00000000e+00  0.00000000e+00  0.00000000e+00    0.00000000e+00  0.00000000e+00  0.00000000e+00 0
 4.99080287e+00 -3.70006022e-01  1.01774216e+01    0.00000000e+00  0.00000000e+00  0.00000000e+00    0.00000000e+00  0.00000000e+00  0.00000000e+00 0
 4.97309222e+00 -4.25234512e-01  9.23373533e+00    0.00000000e+00  0.00000000e+00  0.00000000e+00    0.00000000e+00  0.00000000e+00  0.00000000e+00 0
 4.84812116e+00 -2.85772568e-01  6.01967000e+00    0.00000000e+00  0.00000000e+00  0.00000000e+00    0.00000000e+00  0.00000000e+00  0.00000000e+00 0
 4.95631443e+00 -2.56142701e-01  6.95218205e+00    0.00000000e+00  0.00000000e+00  0.00000000e+00    0.00000000e+00  0.00000000e+00  0.00000000e+00 0
 4.54627113e+00 -2.43547107e-01  7.86407896e+00    0.00000000e+00  0.00000000e+00  0.00000000e+00    0.00000000e+00  0.00000000e+00  0.00000000e+00 0
 4.92003534e+00  2.49833810e+00  5.86361011e+00    0.00000000e+00  0.00000000e+00  0.00000000e+00    0.00000000e+00  0.00000000e+00  0.00000000e+00 0
 5.08909519e+00  2.53889247e+00  6.79669060e+00    0.00000000e+00  0.00000000e+00  0.00000000e+00    0.00000000e+00  0.00000000e+00  0.00000000e+00 0
 5.35044768e+00  2.82977755e+00  7.66060155e+00    0.00000000e+00  0.00000000e+00  0.00000000e+00    0.00000000e+00  0.00000000e+00  0.00000000e+00 0
-1.03809673e+00  4.42303104e+00  6.84158554e+00    0.00000000e+00  0.00000000e+00  0.00000000e+00    0.00000000e+00  0.00000000e+00  0.00000000e+00 0
-9.12691571e-01  4.31167792e+00  7.75381124e+00    0.00000000e+00  0.00000000e+00  0.00000000e+00    0.00000000e+00  0.00000000e+00  0.00000000e+00 0
-1.01532701e+00  4.38517522e+00  8.72382770e+00    0.00000000e+00  0.00000000e+00  0.00000000e+00    0.00000000e+00  0.00000000e+00  0.00000000e+00 0
 4.61092235e+00  2.46253946e+00  1.11452445e+01    0.00000000e+00  0.00000000e+00  0.00000000e+00    0.00000000e+00  0.00000000e+00  0.00000000e+00 0
 4.20976334e+00  2.65491414e+00  1.02987533e+01    0.00000000e+00  0.00000000e+00  0.00000000e+00    0.00000000e+00  0.00000000e+00  0.00000000e+00 0
 4.14865229e+00  2.74130108e+00  9.34802101e+00    0.00000000e+00  0.00000000e+00  0.00000000e+00    0.00000000e+00  0.00000000e+00  0.00000000e+00 0
-6.08655331e+00  2.08384607e+00  7.72021704e+00    0.00000000e+00  0.00000000e+00  0.00000000e+00    0.00000000e+00  0.00000000e+00  0.00000000e+00 0
-6.60257773e+00  1.56021090e+00  8.23734179e+00    0.00000000e+00  0.00000000e+00  0.00000000e+00    0.00000000e+00  0.00000000e+00  0.00000000e+00 0
-7.31919109e+00  1.28831476e+00  8.76255119e+00    0.00000000e+00  0.00000000e+00  0.00000000e+00    0.00000000e+00  0.00000000e+00  0.00000000e+00 0
-7.13367630e+00 -5.17372168e+00  6.44947071e+00    0.00000000e+00  0.00000000e+00  0.00000000e+00    0.00000000e+00  0.00000000e+00  0.00000000e+00 0
-7.38131277e+00 -5.30570361e+00  7.30245388e+00    0.00000000e+00  0.00000000e+00  0.00000000e+00    0.00000000e+00  0.00000000e+00  0.00000000e+00 0
-7.70067260e+00 -5.15629148e+00  8.23353182e+00    0.00000000e+00  0.00000000e+00  0.00000000e+00    0.00000000e+00  0.00000000e+00  0.00000000e+00 0
 7.75445981e+00 -3.80094034e+00  1.13976129e+01    0.00000000e+00  0.00000000e+00  0.00000000e+00    0.00000000e+00  0.00000000e+00  0.00000000e+00 0
 7.86460037e+00 -4.00189790e+00  1.05208886e+01    0.00000000e+00  0.00000000e+00  0.00000000e+00    0.00000000e+00  0.00000000e+00  0.00000000e+00 0
 7.94033506e+00 -4.05003871e+00  9.59870019e+00    0.00000000e+00  0.00000000e+00  0.00000000e+00    0.00000000e+00  0.00000000e+00  0.00000000e+00 0
 5.15595723e+00 -6.36415440e+00  1.02203683e+01    0.00000000e+00  0.00000000e+00  0.00000000e+00    0.00000000e+00  0.00000000e+00  0.00000000e+00 0
 5.33390525e+00 -5.67189070e+00  9.65700177e+00    0.00000000e+00  0.00000000e+00  0.00000000e+00    0.00000000e+00  0.00000000e+00  0.00000000e+00 0
 5.30888966e+00 -5.15173415e+00  8.83088362e+00    0.00000000e+00  0.00000000e+00  0.00000000e+00    0.00000000e+00  0.00000000e+00  0.00000000e+00 0
 8.07964793e+00  2.79564183e+00  5.47449249e+00    0.00000000e+00  0.00000000e+00  0.00000000e+00    0.00000000e+00  0.00000000e+00  0.00000000e+00 0
 7.98164877e+00  2.84248683e+00  6.41276494e+00    0.00000000e+00  0.00000000e+00  0.00000000e+00    0.00000000e+00  0.00000000e+00  0.00000000e+00 0
 7.92243677e+00  3.26335074e+00  7.31118368e+00    0.00000000e+00  0.00000000e+00  0.00000000e+00    0.00000000e+00  0.00000000e+00  0.00000000e+00 0
-7.21150540e+00  6.81189916e+00  8.83520785e+00    0.00000000e+00  0.00000000e+00  0.00000000e+00    0.00000000e+00  0.00000000e+00  0.00000000e+00 0
-6.50037377e+00  7.51011377e+00  8.75995632e+00    0.00000000e+00  0.00000000e+00  0.00000000e+00    0.00000000e+00  0.00000000e+00  0.00000000e+00 0
-6.01392766e+00  8.18536853e+00  9.20544819e+00    0.00000000e+00  0.00000000e+00  0.00000000e+00    0.00000000e+00  0.00000000e+00  0.00000000e+00 0
-4.84245547e+00  8.22606176e+00  7.45751410e+00    0.00000000e+00  0.00000000e+00  0.00000000e+00    0.00000000e+00  0.00000000e+00  0.00000000e+00 0
-4.60169761e+00  8.55838761e+00  8.23908661e+00    0.00000000e+00  0.00000000e+00  0.00000000e+00    0.00000000e+00  0.00000000e+00  0.00000000e+00 0
-4.46694336e+00  8.86013906e+00  9.11468775e+00    0.00000000e+00  0.00000000e+00  0.00000000e+00    0.00000000e+00  0.00000000e+00  0.00000000e+00 0
 4.31354246e-01  5.34035022e+00  6.11217002e+00    0.00000000e+00  0.00000000e+00  0.00000000e+00    0.00000000e+00  0.00000000e+00  0.00000000e+00 0
 3.28818604e-01  5.18416949e+00  7.07332427e+00    0.00000000e+00  0.00000000e+00  0.00000000e+00    0.00000000e+00  0.00000000e+00  0.00000000e+00 0
 1.64559462e-01  4.89076727e+00  7.96038327e+00    0.00000000e+00  0.00000000e+00  0.00000000e+00    0.00000000e+00  0.00000000e+00  0.00000000e+00 0
-3.18904267e+00 -3.19879183e+00  7.16397558e+00    0.00000000e+00  0.00000000e+00  0.00000000e+00    0.00000000e+00  0.00000000e+00  0.00000000e+00 0
-3.31013360e+00 -3.30272429e+00  8.11322590e+00    0.00000000e+00  0.00000000e+00  0.00000000e+00    0.00000000e+00  0.00000000e+00  0.00000000e+00 0
-3.37956229e+00 -3.31834339e+00  9.02996152e+00    0.00000000e+00  0.00000000e+00  0.00000000e+00    0.00000000e+00  0.00000000e+00  0.00000000e+00 0
-5.39998168e+00 -8.19505616e+00  1.15909275e+01    0.00000000e+00  0.00000000e+00  0.00000000e+00    0.00000000e+00  0.00000000e+00  0.00000000e+00 0
-5.50261874e+00 -8.04899965e+00  1.07086481e+01    0.00000000e+00  0.00000000e+00  0.00000000e+00    0.00000000e+00  0.00000000e+00  0.00000000e+00 0
-5.55664359e+00 -8.01155882e+00  9.77386389e+00    0.00000000e+00  0.00000000e+00  0.00000000e+00    0.00000000e+00  0.00000000e+00  0.00000000e+00 0
-3.31038128e+00  2.86547677e+00  1.12525609e+01    0.00000000e+00  0.00000000e+00  0.00000000e+00    0.00000000e+00  0.00000000e+00  0.00000000e+00 0
-3.20274375e+00  3.03614323e+00  1.03298890e+01    0.00000000e+00  0.00000000e+00  0.00000000e+00    0.00000000e+00  0.00000000e+00  0.00000000e+00 0
-3.13525667e+00  2.88824333e+00  9.41225726e+00    0.00000000e+00  0.00000000e+00  0.00000000e+00    0.00000000e+00  0.00000000e+00  0.00000000e+00 0
 8.79191497e+00 -1.91351468e+00  1.18718617e+01    0.00000000e+00  0.00000000e+00  0.00000000e+00    0.00000000e+00  0.00000000e+00  0.00000000e+00 0
 8.89370067e+00 -1.93612413e+00  1.09661122e+01    0.00000000e+00  0.00000000e+00  0.00000000e+00    0.00000000e+00  0.00000000e+00  0.00000000e+00 0
 8.68643564e+00 -2.00941082e+00  1.00191667e+01    0.00000000e+00  0.00000000e+00  0.00000000e+00    0.00000000e+00  0.00000000e+00  0.00000000e+00 0
-8.27796390e+00 -9.43532002e-02  1.12726575e+01    0.00000000e+00  0.00000000e+00  0.00000000e+00    0.00000000e+00  0.00000000e+00  0.00000000e+00 0
-7.97128632e+00 -2.24722475e-01  1.04326298e+01    0.00000000e+00  0.00000000e+00  0.00000000e+00    0.00000000e+00  0.00000000e+00  0.00000000e+00 0
-8.07962083e+00 -4.77658577e-01  9.51236800e+00    0.00000000e+00  0.00000000e+00  0.00000000e+00    0.00000000e+00  0.00000000e+00  0.00000000e+00 0
 4.00264221e+00  4.56571007e+00  6.49528587e+00    0.00000000e+00  0.00000000e+00  0.00000000e+00    0.00000000e+00  0.00000000e+00  0.00000000e+00 0
 4.04867055e+00  4.40704323e+00  7.34767639e+00    0.00000000e+00  0.00000000e+00  0.00000000e+00    0.00000000e+00  0.00000000e+00  0.00000000e+00 0
 4.13429737e+00  4.10630311e+00  8.22804978e+00    0.00000000e+00  0.00000000e+00  0.00000000e+00    0.00000000e+00  0.00000000e+00  0.00000000e+00 0
 2.45552703e+00 -4.27590900e+00  1.04399235e+01    0.00000000e+00  0.00000000e+00  0.00000000e+00    0.00000000e+00  0.00000000e+00  0.00000000e+00 0
 2.39306711e+00 -4.35493525e+00  9.52937482e+00    0.00000000e+00  0.00000000e+00  0.00000000e+00    0.00000000e+00  0.00000000e+00  0.00000000e+00 0
 2.12400430e+00 -4.53139412e+00  8.67210377e+00    0.00000000e+00  0.00000000e+00  0.00000000e+00    0.00000000e+00  0.00000000e+00  0.00000000e+00 0
-8.33604495e-01 -6.31368703e+00  6.24586739e+00    0.00000000e+00  0.00000000e+00  0.00000000e+00    0.00000000e+00  0.00000000e+00  0.00000000e+00 0
-6.54646609e-01 -6.48101418e+00  7.09849908e+00    0.00000000e+00  0.00000000e+00  0.00000000e+00    0.00000000e+00  0.00000000e+00  0.00000000e+00 0
-6.79105942e-01 -6.21190188e+00  7.95726575e+00    0.00000000e+00  0.00000000e+00  0.00000000e+00    0.00000000e+00  0.00000000e+00  0.00000000e+00 0
-1.27475559e+00  7.92122214e+00  1.09301157e+01    0.00000000e+00  0.00000000e+00  0.00000000e+00    0.00000000e+00  0.00000000e+00  0.00000000e+00 0
-1.69423053e+00  7.78466528e+00  1.00539481e+01    0.00000000e+00  0.00000000e+00  0.00000000e+00    0.00000000e+00  0.00000000e+00  0.00000000e+00 0
-2.25230528e+00  7.78685981e+00  9.29093602e+00    0.00000000e+00  0.00000000e+00  0.00000000e+00    0.00000000e+00  0.00000000e+00  0.00000000e+00 0
 4.21459407e+00  1.83261908e+00  6.03811704e+00    0.00000000e+00  0.00000000e+00  0.00000000e+00    0.00000000e+00  0.00000000e+00  0.00000000e+00 0
 4.16304389e+00  1.94775087e+00  7.00711469e+00    0.00000000e+00  0.00000000e+00  0.00000000e+00    0.00000000e+00  0.00000000e+00  0.00000000e+00 0
 4.62393771e+00  2.01187731e+00  7.85151884e+00    0.00000000e+00  0.00000000e+00  0.00000000e+00    0.00000000e+00  0.00000000e+00  0.00000000e+00 0
 7.57375706e+00 -1.47298319e+00  6.51344608e+00    0.00000000e+00  0.00000000e+00  0.00000000e+00    0.00000000e+00  0.00000000e+00  0.00000000e+00 0
 7.49189860e+00 -1.59445738e+00  7.43325388e+00    0.00000000e+00  0.00000000e+00  0.00000000e+00    0.00000000e+00  0.00000000e+00  0.00000000e+00 0
 6.92261136e+00 -1.41378460e+00  8.17447156e+00    0.00000000e+00  0.00000000e+00  0.00000000e+00    0.00000000e+00  0.00000000e+00  0.00000000e+00 0
-6.33627039e+00 -4.48028106e+00  6.94099345e+00    0.00000000e+00  0.00000000e+00  0.00000000e+00    0.00000000e+00  0.00000000e+00  0.00000000e+00 0
-6.54894807e+00 -4.56317120e+00  7.80802241e+00    0.00000000e+00  0.00000000e+00  0.00000000e+00    0.00000000e+00  0.00000000e+00  0.00000000e+00 0
-6.84213814e+00 -4.67896565e+00  8.67454268e+00    0.00000000e+00  0.00000000e+00  0.00000000e+00    0.00000000e+00  0.00000000e+00  0.00000000e+00 0
 8.27291546e+00  4.12245358e+00  1.01534032e+01    0.00000000e+00  0.00000000e+00  0.00000000e+00    0.00000000e+00  0.00000000e+00  0.00000000e+00 0
 7.98177727e+00  3.89641624e+00  9.32079593e+00    0.00000000e+00  0.00000000e+00  0.00000000e+00    0.00000000e+00  0.00000000e+00  0.00000000e+00 0
 7.75343994e+00  3.48851961e+00  8.48554162e+00    0.00000000e+00  0.00000000e+00  0.00000000e+00    0.00000000e+00  0.00000000e+00  0.00000000e+00 0
-4.58800081e+00 -5.06754805e+00  1.12171921e+01    0.00000000e+00  0.00000000e+00  0.00000000e+00    0.00000000e+00  0.00000000e+00  0.00000000e+00 0
-4.55250121e+00 -4.74394745e+00  1.03150765e+01    0.00000000e+00  0.00000000e+00  0.00000000e+00    0.00000000e+00  0.00000000e+00  0.00000000e+00 0
-4.41283251e+00 -4.59315045e+00  9.37385946e+00    0.00000000e+00  0.00000000e+00  0.00000000e+00    0.00000000e+00  0.00000000e+00  0.00000000e+00 0
-4.00351416e+00  3.19992113e-01  1.18044514e+01    0.00000000e+00  0.00000000e+00  0.00000000e+00    0.00000000e+00  0.00000000e+00  0.00000000e+00 0
-4.02091049e+00  3.61299163e-02  1.09366990e+01    0.00000000e+00  0.00000000e+00  0.00000000e+00    0.00000000e+00  0.00000000e+00  0.00000000e+00 0
-3.79011346e+00 -1.36319664e-02  9.93730025e+00    0.00000000e+00  0.00000000e+00  0.00000000e+00    0.00000000e+00  0.00000000e+00  0.00000000e+00 0
 6.41907437e-01  6.21688454e-01  5.97686055e+00    0.00000000e+00  0.00000000e+00  0.00000000e+00    0.00000000e+00  0.00000000e+00  0.00000000e+00 0
 3.34444970e-01  5.92180114e-01  6.90397768e+00    0.00000000e+00  0.00000000e+00  0.00000000e+00    0.00000000e+00  0.00000000e+00  0.00000000e+00 0
 2.99425449e-01  4.67160107e-01  7.86931997e+00    0.00000000e+00  0.00000000e+00  0.00000000e+00    0.00000000e+00  0.00000000e+00  0.00000000e+00 0
-3.10868702e+00 -3.98545856e+00  6.52566596e+00    0.00000000e+00  0.00000000e+00  0.00000000e+00    0.00000000e+00  0.00000000e+00  0.00000000e+00 0
-3.15648783e+00 -4.17602106e+00  7.43028494e+00    0.00000000e+00  0.00000000e+00  0.00000000e+00    0.00000000e+00  0.00000000e+00  0.00000000e+00 0
-3.59702217e+00 -4.41304135e+00  8.19825338e+00    0.00000000e+00  0.00000000e+00  0.00000000e+00    0.00000000e+00  0.00000000e+00  0.00000000e+00 0
-7.40073940e+00  8.74991181e+00  1.12488023e+01    0.00000000e+00  0.00000000e+00  0.00000000e+00    0.00000000e+00  0.00000000e+00  0.00000000e+00 0
-7.12558705e+00  8.73366743e+00  1.03742738e+01    0.00000000e+00  0.00000000e+00  0.00000000e+00    0.00000000e+00  0.00000000e+00  0.00000000e+00 0
-6.54882001e+00 -8.57772252e+00  9.86310017e+00    0.00000000e+00  0.00000000e+00  0.00000000e+00    0.00000000e+00  0.00000000e+00  0.00000000e+00 0
-4.69031132e+00  6.08035055e+00  1.15460851e+01    0.00000000e+00  0.00000000e+00  0.00000000e+00    0.00000000e+00  0.00000000e+00  0.00000000e+00 0
-4.42446493e+00  6.07640884e+00  1.05953346e+01    0.00000000e+00  0.00000000e+00  0.00000000e+00    0.00000000e+00  0.00000000e+00  0.00000000e+00 0
-4.38385595e+00  5.95753119e+00  9.66049595e+00    0.00000000e+00  0.00000000e+00  0.00000000e+00    0.00000000e+00  0.00000000e+00  0.00000000e+00 0
 9.35979270e-01  3.47358526e+00  6.04428537e+00    0.00000000e+00  0.00000000e+00  0.00000000e+00    0.00000000e+00  0.00000000e+00  0.00000000e+00 0
 1.01970769e+00  3.50578094e+00  6.98225190e+00    0.00000000e+00  0.00000000e+00  0.00000000e+00    0.00000000e+00  0.00000000e+00  0.00000000e+00 0
 1.03351020e+00  3.40708470e+00  7.87205599e+00    0.00000000e+00  0.00000000e+00  0.00000000e+00    0.00000000e+00  0.00000000e+00  0.00000000e+00 0
 6.64526411e+00 -8.74894101e+00  6.98564298e+00    0.00000000e+00  0.00000000e+00  0.00000000e+00    0.00000000e+00  0.00000000e+00  0.00000000e+00 0
 7.03606609e+00 -8.05807023e+00  7.46107681e+00    0.00000000e+00  0.00000000e+00  0.00000000e+00    0.00000000e+00  0.00000000e+00  0.00000000e+00 0
 7.67343415e+00 -7.74375531e+00  8.03418195e+00    0.00000000e+00  0.00000000e+00  0.00000000e+00    0.00000000e+00  0.00000000e+00  0.00000000e+00 0
-2.04359540e+00 -5.59909864e-01  6.36118182e+00    0.00000000e+00  0.00000000e+00  0.00000000e+00    0.00000000e+00  0.00000000e+00  0.00000000e+00 0
-1.79918369e+00 -6.62228507e-01  7.25145218e+00    0.00000000e+00  0.00000000e+00  0.00000000e+00    0.00000000e+00  0.00000000e+00  0.00000000e+00 0
-1.71118554e+00 -6.51642741e-01  8.17750046e+00    0.00000000e+00  0.00000000e+00  0.00000000e+00    0.00000000e+00  0.00000000e+00  0.00000000e+00 0
 5.07861460e+00  8.18021307e+00  7.25337945e+00    0.00000000e+00  0.00000000e+00  0.00000000e+00    0.00000000e+00  0.00000000e+00  0.00000000e+00 0
 4.66234732e+00  7.79890844e+00  8.00438590e+00    0.00000000e+00  0.00000000e+00  0.00000000e+00    0.00000000e+00  0.00000000e+00  0.00000000e+00 0
 4.34140779e+00  7.39088104e+00  8.78725829e+00    0.00000000e+00  0.00000000e+00  0.00000000e+00    0.00000000e+00  0.00000000e+00  0.00000000e+00 0
 9.94717823e-01  1.51120154e+00  6.32043782e+00    0.00000000e+00  0.00000000e+00  0.00000000e+00    0.00000000e+00  0.00000000e+00  0.00000000e+00 0
 1.26474414e+00  1.65605908e+00  7.20483150e+00    0.00000000e+00  0.00000000e+00  0.00000000e+00    0.00000000e+00  0.00000000e+00  0.00000000e+00 0
 1.64643156e+00  1.70088415e+00  8.08129773e+00    0.00000000e+00  0.00000000e+00  0.00000000e+00    0.00000000e+00  0.00000000e+00  0.00000000e+00 0
 4.48025335e+00  8.47727178e+00  9.57847320e+00    0.00000000e+00  0.00000000e+00  0.00000000e+00    0.00000000e+00  0.00000000e+00  0.00000000e+00 0
 3.62780282e+00  8.39105945e+00  9.27395209e+00    0.00000000e+00  0.00000000e+00  0.00000000e+00    0.00000000e+00  0.00000000e+00  0.00000000e+00 0
 2.76973814e+00  8.60443932e+00  8.89955310e+00    0.00000000e+00  0.00000000e+00  0.00000000e+00    0.00000000e+00  0.00000000e+00  0.00000000e+00 0
-1.88346553e+00 -6.28998307e+00  6.37473433e+00    0.00000000e+00  0.00000000e+00  0.00000000e+00    0.00000000e+00  0.00000000e+00  0.00000000e+00 0
-1.72370487e+00 -6.10098749e+00  7.25957790e+00    0.00000000e+00  0.00000000e+00  0.00000000e+00    0.00000000e+00  0.00000000e+00  0.00000000e+00 0
-1.75360673e+00 -5.76254415e+00  8.16366301e+00    0.00000000e+00  0.00000000e+00  0.00000000e+00    0.00000000e+00  0.00000000e+00  0.00000000e+00 0
-6.76031520e+00  1.03764500e+00  7.20097795e+00    0.00000000e+00  0.00000000e+00  0.00000000e+00    0.00000000e+00  0.00000000e+00  0.00000000e+00 0
-6.93291727e+00  5.66234918e-01  7.98537926e+00    0.00000000e+00  0.00000000e+00  0.00000000e+00    0.00000000e+00  0.00000000e+00  0.00000000e+00 0
-7.35669681e+00 -6.85690965e-02  8.55657074e+00    0.00000000e+00  0.00000000e+00  0.00000000e+00    0.00000000e+00  0.00000000e+00  0.00000000e+00 0
 1.57379400e-01 -1.53726933e+00  6.49334890e+00    0.00000000e+00  0.00000000e+00  0.00000000e+00    0.00000000e+00  0.00000000e+00  0.00000000e+00 0
 3.62981951e-01 -1.46093535e+00  7.35600884e+00    0.00000000e+00  0.00000000e+00  0.00000000e+00    0.00000000e+00  0.00000000e+00  0.00000000e+00 0
 6.15727008e-01 -1.22213301e+00  8.20424359e+00    0.00000000e+00  0.00000000e+00  0.00000000e+00    0.00000000e+00  0.00000000e+00  0.00000000e+00 0
 1.13410598e+00  2.50128213e+00  6.68779536e+00    0.00000000e+00  0.00000000e+00  0.00000000e+00    0.00000000e+00  0.00000000e+00  0.00000000e+00 0
 1.78079260e+00  2.55190774e+00  7.29803889e+00    0.00000000e+00  0.00000000e+00  0.00000000e+00    0.00000000e+00  0.00000000e+00  0.00000000e+00 0
 2.30969362e+00  2.54314790e+00  8.09993102e+00    0.00000000e+00  0.00000000e+00  0.00000000e+00    0.00000000e+00  0.00000000e+00  0.00000000e+00 0
 1.64458020e+00  8.31473843e+00  6.27236566e+00    0.00000000e+00  0.00000000e+00  0.00000000e+00    0.00000000e+00  0.00000000e+00  0.00000000e+00 0
 2.27589227e+00  8.53042969e+00  6.91215761e+00    0.00000000e+00  0.00000000e+00  0.00000000e+00    0.00000000e+00  0.00000000e+00  0.00000000e+00 0
 2.65546793e+00  8.62514522e+00  7.80589857e+00    0.00000000e+00  0.00000000e+00  0.00000000e+00    0.00000000e+00  0.00000000e+00  0.00000000e+00 0
-3.14646019e+00 -7.67905817e+00  1.10951382e+01    0.00000000e+00  0.00000000e+00  0.00000000e+00    0.00000000e+00  0.00000000e+00  0.00000000e+00 0
-3.30018846e+00 -7.57808360e+00  1.01862846e+01    0.00000000e+00  0.00000000e+00  0.00000000e+00    0.00000000e+00  0.00000000e+00  0.00000000e+00 0
-3.81919551e+00 -7.42629425e+00  9.37219741e+00    0.00000000e+00  0.00000000e+00  0.00000000e+00    0.00000000e+00  0.00000000e+00  0.00000000e+00 0
-4.29868378e+00 -6.99466095e+00  1.16456174e+01    0.00000000e+00  0.00000000e+00  0.00000000e+00    0.00000000e+00  0.00000000e+00  0.00000000e+00 0
-4.00745415e+00 -7.01624023e+00  1.07241928e+01    0.00000000e+00  0.00000000e+00  0.00000000e+00    0.00000000e+00  0.00000000e+00  0.00000000e+00 0
-4.04465879e+00 -6.57476901e+00  9.89363990e+00    0.00000000e+00  0.00000000e+00  0.00000000e+00    0.00000000e+00  0.00000000e+00  0.00000000e+00 0
 6.77923774e+00  6.86158728e+00  9.90700888e+00    0.00000000e+00  0.00000000e+00  0.00000000e+00    0.00000000e+00  0.00000000e+00  0.00000000e+00 0
 6.12005527e+00  6.39496268e+00  9.51454868e+00    0.00000000e+00  0.00000000e+00  0.00000000e+00    0.00000000e+00  0.00000000e+00  0.00000000e+00 0
 5.63885762e+00  6.11670050e+00  8.79641349e+00    0.00000000e+00  0.00000000e+00  0.00000000e+00    0.00000000e+00  0.00000000e+00  0.00000000e+00 0
 3.86792229e+00  3.22840072e+00  6.28969344e+00    0.00000000e+00  0.00000000e+00  0.00000000e+00    0.00000000e+00  0.00000000e+00  0.00000000e+00 0
 4.04001895e+00  3.20680353e+00  7.19067016e+00    0.00000000e+00  0.00000000e+00  0.00000000e+00    0.00000000e+00  0.00000000e+00  0.00000000e+00 0
 4.41281471e+00  3.08992756e+00  8.02118606e+00    0.00000000e+00  0.00000000e+00  0.00000000e+00    0.00000000e+00  0.00000000e+00  0.00000000e+00 0
 7.67576739e+00 -8.82851193e-02  6.77366493e+00    0.00000000e+00  0.00000000e+00  0.00000000e+00    0.00000000e+00  0.00000000e+00  0.00000000e+00 0
 7.73985911e+00  1.27505807e-01  7.61730434e+00    0.00000000e+00  0.00000000e+00  0.00000000e+00    0.00000000e+00  0.00000000e+00  0.00000000e+00 0
 7.32425197e+00  5.36085364e-01  8.37084321e+00    0.00000000e+00  0.00000000e+00  0.00000000e+00    0.00000000e+00  0.00000000e+00  0.00000000e+00 0
-8.83415788e-01 -4.13952766e+00  1.13108257e+01    0.00000000e+00  0.00000000e+00  0.00000000e+00    0.00000000e+00  0.00000000e+00  0.00000000e+00 0
-1.22478989e+00 -4.31321826e+00  1.04505752e+01    0.00000000e+00  0.00000000e+00  0.00000000e+00    0.00000000e+00  0.00000000e+00  0.00000000e+00 0
-1.36162120e+00 -4.40614973e+00  9.50884715e+00    0.00000000e+00  0.00000000e+00  0.00000000e+00    0.00000000e+00  0.00000000e+00  0.00000000e+00 0
 8.27920400e+00 -8.41146091e-01  7.00385271e+00    0.00000000e+00  0.00000000e+00  0.00000000e+00    0.00000000e+00  0.00000000e+00  0.00000000e+00 0
 8.10424774e+00 -9.18604984e-01  7.94669318e+00    0.00000000e+00  0.00000000e+00  0.00000000e+00    0.00000000e+00  0.00000000e+00  0.00000000e+00 0
 8.02571452e+00 -1.23136739e+00  8.83321458e+00    0.00000000e+00  0.00000000e+00  0.00000000e+00    0.00000000e+00  0.00000000e+00  0.00000000e+00 0
 9.26161892e-01 -5.09077711e-01  1.08714575e+01    0.00000000e+00  0.00000000e+00  0.00000000e+00    0.00000000e+00  0.00000000e+00  0.00000000e+00 0
 1.01855317e+00 -5.75707234e-01  9.92067599e+00    0.00000000e+00  0.00000000e+00  0.00000000e+00    0.00000000e+00  0.00000000e+00  0.00000000e+00 0
 1.12663722e+00 -6.80641495e-01  9.02795238e+00    0.00000000e+00  0.00000000e+00  0.00000000e+00    0.00000000e+00  0.00000000e+00  0.00000000e+00 0
 1.93307414e+00  1.05787874e+00  1.07738729e+01    0.00000000e+00  0.00000000e+00  0.00000000e+00    0.00000000e+00  0.00000000e+00  0.00000000e+00 0
 1.60927892e+00  1.07804544e+00  9.89933656e+00    0.00000000e+00  0.00000000e+00  0.00000000e+00    0.00000000e+00  0.00000000e+00  0.00000000e+00 0
 1.77973236e+00  1.19577835e+00  9.01860255e+00    0.00000000e+00  0.00000000e+00  0.00000000e+00    0.00000000e+00  0.00000000e+00  0.00000000e+00 0
 4.54167254e+00  5.13609449e-01  1.12401265e+01    0.00000000e+00  0.00000000e+00  0.00000000e+00    0.00000000e+00  0.00000000e+00  0.00000000e+00 0
 4.60114257e+00  6.53306508e-01  1.03140306e+01    0.00000000e+00  0.00000000e+00  0.00000000e+00    0.00000000e+00  0.00000000e+00  0.00000000e+00 0
 4.66855052e+00  6.88549105e-01  9.37791020e+00    0.00000000e+00  0.00000000e+00  0.00000000e+00    0.00000000e+00  0.00000000e+00  0.00000000e+00 0
 7.04860395e+00  2.12261628e+00  6.02904491e+00    0.00000000e+00  0.00000000e+00  0.00000000e+00    0.00000000e+00  0.00000000e+00  0.00000000e+00 0
 7.10912504e+00  2.18575139e+00  6.98395131e+00    0.00000000e+00  0.00000000e+00  0.00000000e+00    0.00000000e+00  0.00000000e+00  0.00000000e+00 0
 7.37047151e+00  2.09944096e+00  7.86839686e+00    0.00000000e+00  0.00000000e+00  0.00000000e+00    0.00000000e+00  0.00000000e+00  0.00000000e+00 0
-8.14057896e+00 -8.51770014e+00  1.02887765e+01    0.00000000e+00  0.00000000e+00  0.00000000e+00    0.00000000e+00  0.00000000e+00  0.00000000e+00 0
-7.61708775e+00 -8.49973907e+00  9.53704405e+00    0.00000000e+00  0.00000000e+00  0.00000000e+00    0.00000000e+00  0.00000000e+00  0.00000000e+00 0
-7.23187386e+00 -8.24474039e+00  8.74069947e+00    0.00000000e+00  0.00000000e+00  0.00000000e+00    0.00000000e+00  0.00000000e+00  0.00000000e+00 0
-8.16937480e+00 -6.79324942e+00  1.06923814e+01    0.00000000e+00  0.00000000e+00  0.00000000e+00    0.00000000e+00  0.00000000e+00  0.00000000e+00 0
-8.06610059e+00 -6.48441464e+00  9.80314347e+00    0.00000000e+00  0.00000000e+00  0.00000000e+00    0.00000000e+00  0.00000000e+00  0.00000000e+00 0
-7.89535371e+00 -6.09588193e+00  8.95603937e+00    0.00000000e+00  0.00000000e+00  0.00000000e+00    0.00000000e+00  0.00000000e+00  0.00000000e+00 0
-2.50590429e+00  8.23129682e+00  1.08372263e+01    0.00000000e+00  0.00000000e+00  0.00000000e+00    0.00000000e+00  0.00000000e+00  0.00000000e+00 0
-2.64071482e+00  8.49901970e+00  9.92549164e+00    0.00000000e+00  0.00000000e+00  0.00000000e+00    0.00000000e+00  0.00000000e+00  0.00000000e+00 0
-2.70801394e+00  8.80332951e+00  9.06731689e+00    0.00000000e+00  0.00000000e+00  0.00000000e+00    0.00000000e+00  0.00000000e+00  0.00000000e+00 0
 6.24212217e+00 -1.56181982e+00  1.08047184e+01    0.00000000e+00  0.00000000e+00  0.00000000e+00    0.00000000e+00  0.00000000e+00  0.00000000e+00 0
 6.31772041e+00 -1.71210173e+00  9.89188550e+00    0.00000000e+00  0.00000000e+00  0.00000000e+00    0.00000000e+00  0.00000000e+00  0.00000000e+00 0
 6.61593749e+00 -1.81528833e+00  9.01041427e+00    0.00000000e+00  0.00000000e+00  0.00000000e+00    0.00000000e+00  0.00000000e+00  0.00000000e+00 0
-3.48758077e+00 -4.59306598e+00  1.11063183e+01    0.00000000e+00  0.00000000e+00  0.00000000e+00    0.00000000e+00  0.00000000e+00  0.00000000e+00 0
-3.47107493e+00 -4.53186339e+00  1.01800223e+01    0.00000000e+00  0.00000000e+00  0.00000000e+00    0.00000000e+00  0.00000000e+00  0.00000000e+00 0
-3.44945412e+00 -4.34714330e+00  9.29219671e+00    0.00000000e+00  0.00000000e+00  0.00000000e+00    0.00000000e+00  0.00000000e+00  0.00000000e+00 0
-5.83002941e+00  9.79066849e-01  6.59670271e+00    0.00000000e+00  0.00000000e+00  0.00000000e+00    0.00000000e+00  0.00000000e+00  0.00000000e+00 0
-5.39089081e+00  4.05592854e-01  7.27112320e+00    0.00000000e+00  0.00000000e+00  0.00000000e+00    0.00000000e+00  0.00000000e+00  0.00000000e+00 0
-5.34833361e+00  1.30826292e-01  8.19443585e+00    0.00000000e+00  0.00000000e+00  0.00000000e+00    0.00000000e+00  0.00000000e+00  0.00000000e+00 0
 5.79483010e+00  4.59964274e-01  1.03505188e+01    0.00000000e+00  0.00000000e+00  0.00000000e+00    0.00000000e+00  0.00000000e+00  0.00000000e+00 0
 5.73696024e+00  4.17869195e-01  9.43070359e+00    0.00000000e+00  0.00000000e+00  0.00000000e+00    0.00000000e+00  0.00000000e+00  0.00000000e+00 0
 5.45501862e+00  2.55331170e-01  8.59046265e+00    0.00000000e+00  0.00000000e+00  0.00000000e+00    0.00000000e+00  0.00000000e+00  0.00000000e+00 0
 3.48984992e+00  6.96877859e+00  1.10480251e+01    0.00000000e+00  0.00000000e+00  0.00000000e+00    0.00000000e+00  0.00000000e+00  0.00000000e+00 0
 3.07305909e+00  6.31420036e+00  1.06121285e+01    0.00000000e+00  0.00000000e+00  0.00000000e+00    0.00000000e+00  0.00000000e+00  0.00000000e+00 0
 2.92272655e+00  6.14059405e+00  9.72776198e+00    0.00000000e+00  0.00000000e+00  0.00000000e+00    0.00000000e+00  0.00000000e+00  0.00000000e+00 0
-7.44305193e+00 -3.13487822e+00  7.35695969e+00    0.00000000e+00  0.00000000e+00  0.00000000e+00    0.00000000e+00  0.00000000e+00  0.00000000e+00 0
-7.58451426e+00 -3.15463546e+00  8.29290827e+00    0.00000000e+00  0.00000000e+00  0.00000000e+00    0.00000000e+00  0.00000000e+00  0.00000000e+00 0
-7.80278350e+00 -3.19890381e+00  9.16669117e+00    0.00000000e+00  0.00000000e+00  0.00000000e+00    0.00000000e+00  0.00000000e+00  0.00000000e+00 0
-5.18300755e+00 -7.17656945e+00  1.08956173e+01    0.00000000e+00  0.00000000e+00  0.00000000e+00    0.00000000e+00  0.00000000e+00  0.00000000e+00 0
-4.97604850e+00 -7.15826254e+00  1.00412373e+01    0.00000000e+00  0.00000000e+00  0.00000000e+00    0.00000000e+00  0.00000000e+00  0.00000000e+00 0
-4.84639038e+00 -6.69399890e+00  9.24687560e+00    0.00000000e+00  0.00000000e+00  0.00000000e+00    0.00000000e+00  0.00000000e+00  0.00000000e+00 0
-5.45398461e+00 -3.92971771e+00  6.64646002e+00    0.00000000e+00  0.00000000e+00  0.00000000e+00    0.00000000e+00  0.00000000e+00  0.00000000e+00 0
-5.29701112e+00 -4.05886043e+00  7.52280193e+00    0.00000000e+00  0.00000000e+00  0.00000000e+00    0.00000000e+00  0.00000000e+00  0.00000000e+00 0
-5.70078724e+00 -4.13980490e+00  8.37427419e+00    0.00000000e+00  0.00000000e+00  0.00000000e+00    0.00000000e+00  0.00000000e+00  0.00000000e+00 0
-1.33373813e-01 -8.89443207e+00  9.99445329e+00    0.00000000e+00  0.00000000e+00  0.00000000e+00    0.00000000e+00  0.00000000e+00  0.00000000e+00 0
-4.93533657e-01 -8.32328243e+00  9.38643152e+00    0.00000000e+00  0.00000000e+00  0.00000000e+00    0.00000000e+00  0.00000000e+00  0.00000000e+00 0
-9.47212910e-01 -7.94194730e+00  8.62219411e+00    0.00000000e+00  0.00000000e+00  0.00000000e+00    0.00000000e+00  0.00000000e+00  0.00000000e+00 0
 4.79315168e+00 -8.52144322e+00  6.57310158e+00    0.00000000e+00  0.00000000e+00  0.00000000e+00    0.00000000e+00  0.00000000e+00  0.00000000e+00 0
 4.22915283e+00 -8.59049718e+00  7.33566649e+00    0.00000000e+00  0.00000000e+00  0.00000000e+00    0.00000000e+00  0.00000000e+00  0.00000000e+00 0
 3.71638441e+00  8.90577931e+00  8.13378622e+00    0.00000000e+00  0.00000000e+00  0.00000000e+00    0.00000000e+00  0.00000000e+00  0.00000000e+00 0
 1.76156181e+00 -5.53196565e+00  6.26660097e+00    0.00000000e+00  0.00000000e+00  0.00000000e+00    0.00000000e+00  0.00000000e+00  0.00000000e+00 0
 1.66952494e+00 -5.78617618e+00  7.14979798e+00    0.00000000e+00  0.00000000e+00  0.00000000e+00    0.00000000e+00  0.00000000e+00  0.00000000e+00 0
 1.71953234e+00 -5.64741198e+00  8.10842466e+00    0.00000000e+00  0.00000000e+00  0.00000000e+00    0.00000000e+00  0.00000000e+00  0.00000000e+00 0
 3.32288731e+00 -8.90920279e+00  6.71100776e+00    0.00000000e+00  0.00000000e+00  0.00000000e+00    0.00000000e+00  0.00000000e+00  0.00000000e+00 0
 2.98077435e+00 -8.30650157e+00  7.30719957e+00    0.00000000e+00  0.00000000e+00  0.00000000e+00    0.00000000e+00  0.00000000e+00  0.00000000e+00 0
 2.83982813e+00 -7.43795597e+00  7.74803574e+00    0.00000000e+00  0.00000000e+00  0.00000000e+00    0.00000000e+00  0.00000000e+00  0.00000000e+00 0
 6.05244034e+00  2.05118428e+00  1.05756422e+01    0.00000000e+00  0.00000000e+00  0.00000000e+00    0.00000000e+00  0.00000000e+00  0.00000000e+00 0
 6.12126327e+00  2.08014077e+00  9.68074419e+00    0.00000000e+00  0.00000000e+00  0.00000000e+00    0.00000000e+00  0.00000000e+00  0.00000000e+00 0
 6.27909334e+00  2.09189820e+00  8.76080122e+00    0.00000000e+00  0.00000000e+00  0.00000000e+00    0.00000000e+00  0.00000000e+00  0.00000000e+00 0
-8.91182866e-01  5.43930328e+00  6.39061893e+00    0.00000000e+00  0.00000000e+00  0.00000000e+00    0.00000000e+00  0.00000000e+00  0.00000000e+00 0
-6.66144005e-01  5.56864105e+00  7.27157985e+00    0.00000000e+00  0.00000000e+00  0.00000000e+00    0.00000000e+00  0.00000000e+00  0.00000000e+00 0
-4.87320421e-01  5.89493154e+00  8.21592271e+00    0.00000000e+00  0.00000000e+00  0.00000000e+00    0.00000000e+00  0.00000000e+00  0.00000000e+00 0
 1.73340962e-02 -4.37250121e+00  1.01976037e+01    0.00000000e+00  0.00000000e+00  0.00000000e+00    0.00000000e+00  0.00000000e+00  0.00000000e+00 0
-3.57025690e-01 -4.26429547e+00  9.29788735e+00    0.00000000e+00  0.00000000e+00  0.00000000e+00    0.00000000e+00  0.00000000e+00  0.00000000e+00 0
-6.36065342e-01 -4.19965289e+00  8.32808305e+00    0.00000000e+00  0.00000000e+00  0.00000000e+00    0.00000000e+00  0.00000000e+00  0.00000000e+00 0
 3.66594486e+00 -5.83510532e+00  5.41191086e+00    0.00000000e+00  0.00000000e+00  0.00000000e+00    0.00000000e+00  0.00000000e+00  0.00000000e+00 0
 3.78150616e+00 -5.82286447e+00  6.32733913e+00    0.00000000e+00  0.00000000e+00  0.00000000e+00    0.00000000e+00  0.00000000e+00  0.00000000e+00 0
 3.87481066e+00 -5.81469688e+00  7.28707757e+00    0.00000000e+00  0.00000000e+00  0.00000000e+00    0.00000000e+00  0.00000000e+00  0.00000000e+00 0
 3.61791177e+00 -3.21829800e+00  6.33313525e+00    0.00000000e+00  0.00000000e+00  0.00000000e+00    0.00000000e+00  0.00000000e+00  0.00000000e+00 0
 3.50454382e+00 -2.93794188e+00  7.22812336e+00    0.00000000e+00  0.00000000e+00  0.00000000e+00    0.00000000e+00  0.00000000e+00  0.00000000e+00 0
 2.86295445e+00 -2.89942500e+00  7.95133469e+00    0.00000000e+00  0.00000000e+00  0.00000000e+00    0.00000000e+00  0.00000000e+00  0.00000000e+00 0
 9.78523493e-01  4.06206442e+00  1.09757891e+01    0.00000000e+00  0.00000000e+00  0.00000000e+00    0.00000000e+00  0.00000000e+00  0.00000000e+00 0
 5.05498035e-01  4.37167605e+00  1.02557569e+01    0.00000000e+00  0.00000000e+00  0.00000000e+00    0.00000000e+00  0.00000000e+00  0.00000000e+00 0
 5.51135877e-01  4.37313934e+00  9.24026908e+00    0.00000000e+00  0.00000000e+00  0.00000000e+00    0.00000000e+00  0.00000000e+00  0.00000000e+00 0
 5.10970278e+00  5.16266443e+00  6.09071971e+00    0.00000000e+00  0.00000000e+00  0.00000000e+00    0.00000000e+00  0.00000000e+00  0.00000000e+00 0
 5.08321602e+00  5.16588974e+00  7.03608003e+00    0.00000000e+00  0.00000000e+00  0.00000000e+00    0.00000000e+00  0.00000000e+00  0.00000000e+00 0
 4.83560162e+00  5.00858222e+00  7.91688414e+00    0.00000000e+00  0.00000000e+00  0.00000000e+00    0.00000000e+00  0.00000000e+00  0.00000000e+00 0
-5.28771927e+00 -2.02035095e+00  1.10845551e+01    0.00000000e+00  0.00000000e+00  0.00000000e+00    0.00000000e+00  0.00000000e+00  0.00000000e+00 0
-5.70585041e+00 -1.85453578e+00  1.02463192e+01    0.00000000e+00  0.00000000e+00  0.00000000e+00    0.00000000e+00  0.00000000e+00  0.00000000e+00 0
-5.81266288e+00 -2.00485181e+00  9.35940250e+00    0.00000000e+00  0.00000000e+00  0.00000000e+00    0.00000000e+00  0.00000000e+00  0.00000000e+00 0
-4.36682420e-01  1.72805103e+00  8.34067422e+00    0.00000000e+00  0.00000000e+00  0.00000000e+00    0.00000000e+00  0.00000000e+00  0.00000000e+00 0
 8.61305821e-02  2.12185946e+00  8.96540487e+00    0.00000000e+00  0.00000000e+00  0.00000000e+00    0.00000000e+00  0.00000000e+00  0.00000000e+00 0
 2.55583170e-01  2.52366237e+00  9.76828030e+00    0.00000000e+00  0.00000000e+00  0.00000000e+00    0.00000000e+00  0.00000000e+00  0.00000000e+00 0
-5.46755578e+00  3.06196567e+00  7.61471250e+00    0.00000000e+00  0.00000000e+00  0.00000000e+00    0.00000000e+00  0.00000000e+00  0.00000000e+00 0
-4.81178776e+00  3.08109289e+00  8.25420895e+00    0.00000000e+00  0.00000000e+00  0.00000000e+00    0.00000000e+00  0.00000000e+00  0.00000000e+00 0
-4.02353912e+00  3.08413918e+00  8.80514743e+00    0.00000000e+00  0.00000000e+00  0.00000000e+00    0.00000000e+00  0.00000000e+00  0.00000000e+00 0
-3.49648838e-02  7.31079368e+00  6.73922494e+00    0.00000000e+00  0.00000000e+00  0.00000000e+00    0.00000000e+00  0.00000000e+00  0.00000000e+00 0
 1.69796206e-01  7.56840077e+00  7.62816295e+00    0.00000000e+00  0.00000000e+00  0.00000000e+00    0.00000000e+00  0.00000000e+00  0.00000000e+00 0
 3.69842277e-01  7.80439870e+00  8.56417613e+00    0.00000000e+00  0.00000000e+00  0.00000000e+00    0.00000000e+00  0.00000000e+00  0.00000000e+00 0
 5.07098652e+00  5.03633701e+00  1.08033232e+01    0.00000000e+00  0.00000000e+00  0.00000000e+00    0.00000000e+00  0.00000000e+00  0.00000000e+00 0
 4.50642331e+00  4.86038461e+00  1.00346409e+01    0.00000000e+00  0.00000000e+00  0.00000000e+00    0.00000000e+00  0.00000000e+00  0.00000000e+00 0
 4.31325612e+00  4.49470568e+00  9.19478782e+00    0.00000000e+00  0.00000000e+00  0.00000000e+00    0.00000000e+00  0.00000000e+00  0.00000000e+00 0
 8.43291440e+00 -8.31758571e+00  1.01010299e+01    0.00000000e+00  0.00000000e+00  0.00000000e+00    0.00000000e+00  0.00000000e+00  0.00000000e+00 0
 8.71756452e+00 -7.93462879e+00  9.31447535e+00    0.00000000e+00  0.00000000e+00  0.00000000e+00    0.00000000e+00  0.00000000e+00  0.00000000e+00 0
-8.53717274e+00 -7.71647244e+00  8.54159137e+00    0.00000000e+00  0.00000000e+00  0.00000000e+00    0.00000000e+00  0.00000000e+00  0.00000000e+00 0
-8.24927614e+00 -1.07361169e+00  1.11659802e+01    0.00000000e+00  0.00000000e+00  0.00000000e+00    0.00000000e+00  0.00000000e+00  0.00000000e+00 0
-8.41850518e+00 -1.22063814e+00  1.02505156e+01    0.00000000e+00  0.00000000e+00  0.00000000e+00    0.00000000e+00  0.00000000e+00  0.00000000e+00 0
-8.34516806e+00 -1.58559647e+00  9.41977899e+00    0.00000000e+00  0.00000000e+00  0.00000000e+00    0.00000000e+00  0.00000000e+00  0.00000000e+00 0
 6.21420423e+00 -2.63428364e-01  6.11065957e+00    0.00000000e+00  0.00000000e+00  0.00000000e+00    0.00000000e+00  0.00000000e+00  0.00000000e+00 0
 5.96648209e+00 -4.17834778e-01  6.95695446e+00    0.00000000e+00  0.00000000e+00  0.00000000e+00    0.00000000e+00  0.00000000e+00  0.00000000e+00 0
 5.55876500e+00 -3.99977997e-01  7.85440149e+00    0.00000000e+00  0.00000000e+00  0.00000000e+00    0.00000000e+00  0.00000000e+00  0.00000000e+00 0
 2.02567945e+00  3.20246132e+00  1.08234016e+01    0.00000000e+00  0.00000000e+00  0.00000000e+00    0.00000000e+00  0.00000000e+00  0.00000000e+00 0
 2.08312291e+00  3.37161104e+00  9.93472496e+00    0.00000000e+00  0.00000000e+00  0.00000000e+00    0.00000000e+00  0.00000000e+00  0.00000000e+00 0
 2.61350150e+00  3.72243682e+00  9.31338215e+00    0.00000000e+00  0.00000000e+00  0.00000000e+00    0.00000000e+00  0.00000000e+00  0.00000000e+00 0
 8.67061001e+00 -6.74012055e+00  9.97406619e+00    0.00000000e+00  0.00000000e+00  0.00000000e+00    0.00000000e+00  0.00000000e+00  0.00000000e+00 0
-8.89392687e+00 -6.78500513e+00  9.06293972e+00    0.00000000e+00  0.00000000e+00  0.00000000e+00    0.00000000e+00  0.00000000e+00  0.00000000e+00 0
-8.47977983e+00 -6.50321010e+00  8.31236607e+00    0.00000000e+00  0.00000000e+00  0.00000000e+00    0.00000000e+00  0.00000000e+00  0.00000000e+00 0
-2.13611377e+00  6.29780629e+00  6.59416995e+00    0.00000000e+00  0.00000000e+00  0.00000000e+00    0.00000000e+00  0.00000000e+00  0.00000000e+00 0
-1.75304245e+00  6.22562650e+00  7.43112634e+00    0.00000000e+00  0.00000000e+00  0.00000000e+00    0.00000000e+00  0.00000000e+00  0.00000000e+00 0
-1.47334922e+00  6.20589390e+00  8.31396227e+00    0.00000000e+00  0.00000000e+00  0.00000000e+00    0.00000000e+00  0.00000000e+00  0.00000000e+00 0
-1.43438936e+00 -2.97262754e+00  1.09506581e+01    0.00000000e+00  0.00000000e+00  0.00000000e+00    0.00000000e+00  0.00000000e+00  0.00000000e+00 0
-1.46145080e+00 -2.55023398e+00  1.01107801e+01    0.00000000e+00  0.00000000e+00  0.00000000e+00    0.00000000e+00  0.00000000e+00  0.00000000e+00 0
-1.33073920e+00 -2.37574063e+00  9.14150100e+00    0.00000000e+00  0.00000000e+00  0.00000000e+00    0.00000000e+00  0.00000000e+00  0.00000000e+00 0
-2.31861162e+00 -7.66144118e+00  6.94822381e+00    0.00000000e+00  0.00000000e+00  0.00000000e+00    0.00000000e+00  0.00000000e+00  0.00000000e+00 0
-2.06769388e+00 -7.99626061e+00  7.80950823e+00    0.00000000e+00  0.00000000e+00  0.00000000e+00    0.00000000e+00  0.00000000e+00  0.00000000e+00 0
-1.85272856e+00 -8.61145509e+00  8.53292956e+00    0.00000000e+00  0.00000000e+00  0.00000000e+00    0.00000000e+00  0.00000000e+00  0.00000000e+00 0
-6.77427421e+00  8.07077280e+00  7.31236612e+00    0.00000000e+00  0.00000000e+00  0.00000000e+00    0.00000000e+00  0.00000000e+00  0.00000000e+00 0
-6.51640879e+00  8.38425093e+00  8.16132952e+00    0.00000000e+00  0.00000000e+00  0.00000000e+00    0.00000000e+00  0.00000000e+00  0.00000000e+00 0
-6.28053107e+00 -8.78006565e+00  8.76357121e+00    0.00000000e+00  0.00000000e+00  0.00000000e+00    0.00000000e+00  0.00000000e+00  0.00000000e+00 0
 9.72730505e-01  5.48555185e+00  1.08518444e+01    0.00000000e+00  0.00000000e+00  0.00000000e+00    0.00000000e+00  0.00000000e+00  0.00000000e+00 0
 1.24957655e+00  5.22564432e+00  1.00468730e+01    0.00000000e+00  0.00000000e+00  0.00000000e+00    0.00000000e+00  0.00000000e+00  0.00000000e+00 0
 1.17124063e+00  5.10556365e+00  9.14174906e+00    0.00000000e+00  0.00000000e+00  0.00000000e+00    0.00000000e+00  0.00000000e+00  0.00000000e+00 0
 1.19452768e+00  5.91559682e+00  6.79969559e+00    0.00000000e+00  0.00000000e+00  0.00000000e+00    0.00000000e+00  0.00000000e+00  0.00000000e+00 0
 8.64417663e-01  5.80875262e+00  7.69146732e+00    0.00000000e+00  0.00000000e+00  0.00000000e+00    0.00000000e+00  0.00000000e+00  0.00000000e+00 0
 5.40289240e-01  5.66208781e+00  8.50646544e+00    0.00000000e+00  0.00000000e+00  0.00000000e+00    0.00000000e+00  0.00000000e+00  0.00000000e+00 0
-7.40647144e+00  7.62679094e+00  7.95402075e+00    0.00000000e+00  0.00000000e+00  0.00000000e+00    0.00000000e+00  0.00000000e+00  0.00000000e+00 0
-7.48317994e+00  8.60427155e+00  7.94784433e+00    0.00000000e+00  0.00000000e+00  0.00000000e+00    0.00000000e+00  0.00000000e+00  0.00000000e+00 0
-7.85560545e+00 -8.32144186e+00  7.81778156e+00    0.00000000e+00  0.00000000e+00  0.00000000e+00    0.00000000e+00  0.00000000e+00  0.00000000e+00 0
 6.99721874e+00 -4.65480781e+00  1.07535202e+01    0.00000000e+00  0.00000000e+00  0.00000000e+00    0.00000000e+00  0.00000000e+00  0.00000000e+00 0
 7.29359202e+00 -4.80804100e+00  9.93375004e+00    0.00000000e+00  0.00000000e+00  0.00000000e+00    0.00000000e+00  0.00000000e+00  0.00000000e+00 0
 7.49867711e+00 -4.96580760e+00  9.03357150e+00    0.00000000e+00  0.00000000e+00  0.00000000e+00    0.00000000e+00  0.00000000e+00  0.00000000e+00 0
 7.36682698e+00  4.80632431e+00  9.47096698e+00    0.00000000e+00  0.00000000e+00  0.00000000e+00    0.00000000e+00  0.00000000e+00  0.00000000e+00 0
 7.18284448e+00  4.34395483e+00  8.61821176e+00    0.00000000e+00  0.00000000e+00  0.00000000e+00    0.00000000e+00  0.00000000e+00  0.00000000e+00 0
 7.30121880e+00  4.07510910e+00  7.68821596e+00    0.00000000e+00  0.00000000e+00  0.00000000e+00    0.00000000e+00  0.00000000e+00  0.00000000e+00 0
 1.64611893e-02 -2.69814575e+00  6.08428368e+00    0.00000000e+00  0.00000000e+00  0.00000000e+00    0.00000000e+00  0.00000000e+00  0.00000000e+00 0
 7.70965796e-02 -2.52813165e+00  6.97654965e+00    0.00000000e+00  0.00000000e+00  0.00000000e+00    0.00000000e+00  0.00000000e+00  0.00000000e+00 0
-3.12987452e-02 -2.61279105e+00  7.89740256e+00    0.00000000e+00  0.00000000e+00  0.00000000e+00    0.00000000e+00  0.00000000e+00  0.00000000e+00 0
 2.43882406e+00  2.30855373e+00  1.08506929e+01    0.00000000e+00  0.00000000e+00  0.00000000e+00    0.00000000e+00  0.00000000e+00  0.00000000e+00 0
 2.26898604e+00  2.25729928e+00  9.95491582e+00    0.00000000e+00  0.00000000e+00  0.00000000e+00    0.00000000e+00  0.00000000e+00  0.00000000e+00 0
 1.94228130e+00  2.19993789e+00  9.00894085e+00    0.00000000e+00  0.00000000e+00  0.00000000e+00    0.00000000e+00  0.00000000e+00  0.00000000e+00 0
 5.07375324e+00  3.78171189e+00  6.17316986e+00    0.00000000e+00  0.00000000e+00  0.00000000e+00    0.00000000e+00  0.00000000e+00  0.00000000e+00 0
 4.94225201e+00  3.69777154e+00  7.13804307e+00    0.00000000e+00  0.00000000e+00  0.00000000e+00    0.00000000e+00  0.00000000e+00  0.00000000e+00 0
 5.25045856e+00  3.74976371e+00  8.03653388e+00    0.00000000e+00  0.00000000e+00  0.00000000e+00    0.00000000e+00  0.00000000e+00  0.00000000e+00 0
 8.73687443e+00 -5.41062463e+00  6.45041501e+00    0.00000000e+00  0.00000000e+00  0.00000000e+00    0.00000000e+00  0.00000000e+00  0.00000000e+00 0
 8.60971156e+00 -5.40889293e+00  7.37257344e+00    0.00000000e+00  0.00000000e+00  0.00000000e+00    0.00000000e+00  0.00000000e+00  0.00000000e+00 0
 8.19254820e+00 -5.10004881e+00  8.13437141e+00    0.00000000e+00  0.00000000e+00  0.00000000e+00    0.00000000e+00  0.00000000e+00  0.00000000e+00 0
 2.23219856e+00  3.13288210e+00  6.62025773e+00    0.00000000e+00  0.00000000e+00  0.00000000e+00    0.00000000e+00  0.00000000e+00  0.00000000e+00 0
 2.78279754e+00  3.16157519e+00  7.34102267e+00    0.00000000e+00  0.00000000e+00  0.00000000e+00    0.00000000e+00  0.00000000e+00  0.00000000e+00 0
 3.27616910e+00  3.38449031e+00  8.09024835e+00    0.00000000e+00  0.00000000e+00  0.00000000e+00    0.00000000e+00  0.00000000e+00  0.00000000e+00 0
 3.54519502e+00  6.61924027e-01  1.06616130e+01    0.00000000e+00  0.00000000e+00  0.00000000e+00    0.00000000e+00  0.00000000e+00  0.00000000e+00 0
 3.73045116e+00  7.73615757e-01  9.73877359e+00    0.00000000e+00  0.00000000e+00  0.00000000e+00    0.00000000e+00  0.00000000e+00  0.00000000e+00 0
 3.77650266e+00  1.02266851e+00  8.83527083e+00    0.00000000e+00  0.00000000e+00  0.00000000e+00    0.00000000e+00  0.00000000e+00  0.00000000e+00 0
-4.05294546e+00  5.30346668e+00  1.13357962e+01    0.00000000e+00  0.00000000e+00  0.00000000e+00    0.00000000e+00  0.00000000e+00  0.00000000e+00 0
-3.65299098e+00  5.29080441e+00  1.05031226e+01    0.00000000e+00  0.00000000e+00  0.00000000e+00    0.00000000e+00  0.00000000e+00  0.00000000e+00 0
-3.46008950e+00  5.50134554e+00  9.58666361e+00    0.00000000e+00  0.00000000e+00  0.00000000e+00    0.00000000e+00  0.00000000e+00  0.00000000e+00 0
 8.76729760e+00  5.56508701e-01  1.06081492e+01    0.00000000e+00  0.00000000e+00  0.00000000e+00    0.00000000e+00  0.00000000e+00  0.00000000e+00 0
-8.87535041e+00  6.86883699e-02  9.83756810e+00    0.00000000e+00  0.00000000e+00  0.00000000e+00    0.00000000e+00  0.00000000e+00  0.00000000e+00 0
 8.82493008e+00 -5.63430521e-01  9.17217948e+00    0.00000000e+00  0.00000000e+00  0.00000000e+00    0.00000000e+00  0.00000000e+00  0.00000000e+00 0
-3.74090325e+00 -2.65682355e+00  6.42664046e+00    0.00000000e+00  0.00000000e+00  0.00000000e+00    0.00000000e+00  0.00000000e+00  0.00000000e+00 0
-3.86316733e+00 -2.54529067e+00  7.38181774e+00    0.00000000e+00  0.00000000e+00  0.00000000e+00    0.00000000e+00  0.00000000e+00  0.00000000e+00 0
-3.92902567e+00 -2.54228026e+00  8.35373677e+00    0.00000000e+00  0.00000000e+00  0.00000000e+00    0.00000000e+00  0.00000000e+00  0.00000000e+00 0
 1.34699859e+00 -1.13210971e-01  6.09358625e+00    0.00000000e+00  0.00000000e+00  0.00000000e+00    0.00000000e+00  0.00000000e+00  0.00000000e+00 0
 1.77855526e+00 -2.23052442e-01  6.89622121e+00    0.00000000e+00  0.00000000e+00  0.00000000e+00    0.00000000e+00  0.00000000e+00  0.00000000e+00 0
 2.05304402e+00 -3.76841623e-01  7.78768531e+00    0.00000000e+00  0.00000000e+00  0.00000000e+00    0.00000000e+00  0.00000000e+00  0.00000000e+00 0
 7.47695710e+00  8.48420623e+00  7.23275440e+00    0.00000000e+00  0.00000000e+00  0.00000000e+00    0.00000000e+00  0.00000000e+00  0.00000000e+00 0
 7.79594692e+00 -8.73900520e+00  7.83925057e+00    0.00000000e+00  0.00000000e+00  0.00000000e+00    0.00000000e+00  0.00000000e+00  0.00000000e+00 0
 8.39167308e+00 -8.42598973e+00  8.45399013e+00    0.00000000e+00  0.00000000e+00  0.00000000e+00    0.00000000e+00  0.00000000e+00  0.00000000e+00 0
-2.75968346e+00  3.48841605e+00  6.84469628e+00    0.00000000e+00  0.00000000e+00  0.00000000e+00    0.00000000e+00  0.00000000e+00  0.00000000e+00 0
-2.52659358e+00  3.28956391e+00  7.75686064e+00    0.00000000e+00  0.00000000e+00  0.00000000e+00    0.00000000e+00  0.00000000e+00  0.00000000e+00 0
-2.43210565e+00  2.90073234e+00  8.59892901e+00    0.00000000e+00  0.00000000e+00  0.00000000e+00    0.00000000e+00  0.00000000e+00  0.00000000e+00 0
-1.09112104e+00  8.47550425e+00  6.53662661e+00    0.00000000e+00  0.00000000e+00  0.00000000e+00    0.00000000e+00  0.00000000e+00  0.00000000e+00 0
-8.25039339e-01  8.25760859e+00  7.37838749e+00    0.00000000e+00  0.00000000e+00  0.00000000e+00    0.00000000e+00  0.00000000e+00  0.00000000e+00 0
-5.85909391e-01  8.01656229e+00  8.28867290e+00    0.00000000e+00  0.00000000e+00  0.00000000e+00    0.00000000e+00  0.00000000e+00  0.00000000e+00 0
-3.61055584e+00 -5.88291901e-01  7.24950406e+00    0.00000000e+00  0.00000000e+00  0.00000000e+00    0.00000000e+00  0.00000000e+00  0.00000000e+00 0
-3.57412149e+00 -4.00276887e-01  8.12911111e+00    0.00000000e+00  0.00000000e+00  0.00000000e+00    0.00000000e+00  0.00000000e+00  0.00000000e+00 0
-3.53839747e+00 -3.54261990e-01  9.05497843e+00    0.00000000e+00  0.00000000e+00  0.00000000e+00    0.00000000e+00  0.00000000e+00  0.00000000e+00 0
-5.77778741e+00  5.40959922e+00  9.24284445e+00    0.00000000e+00  0.00000000e+00  0.00000000e+00    0.00000000e+00  0.00000000e+00  0.00000000e+00 0
-5.35394237e+00  6.25579396e+00  9.09447086e+00    0.00000000e+00  0.00000000e+00  0.00000000e+00    0.00000000e+00  0.00000000e+00  0.00000000e+00 0
-4.77960737e+00  6.99786834e+00  8.92796758e+00    0.00000000e+00  0.00000000e+00  0.00000000e+00    0.00000000e+00  0.00000000e+00  0.00000000e+00 0
-4.63251043e+00 -5.60577691e+00  7.33279531e+00    0.00000000e+00  0.00000000e+00  0.00000000e+00    0.00000000e+00  0.00000000e+00  0.00000000e+00 0
-4.41379461e+00 -5.99498177e+00  8.15541054e+00    0.00000000e+00  0.00000000e+00  0.00000000e+00    0.00000000e+00  0.00000000e+00  0.00000000e+00 0
-3.92734911e+00 -6.27594614e+00  8.95149639e+00    0.00000000e+00  0.00000000e+00  0.00000000e+00    0.00000000e+00  0.00000000e+00  0.00000000e+00 0
-7.21507891e+00 -1.27420196e+00  1.17297234e+01    0.00000000e+00  0.00000000e+00  0.00000000e+00    0.00000000e+00  0.00000000e+00  0.00000000e+00 0
-7.21189339e+00 -1.09373512e+00  1.07936339e+01    0.00000000e+00  0.00000000e+00  0.00000000e+00    0.00000000e+00  0.00000000e+00  0.00000000e+00 0
-7.43367022e+00 -1.27269759e+00  9.86760133e+00    0.00000000e+00  0.00000000e+00  0.00000000e+00    0.00000000e+00  0.00000000e+00  0.00000000e+00 0
 5.11397412e+00 -1.24425603e+00  6.20478816e+00    0.00000000e+00  0.00000000e+00  0.00000000e+00    0.00000000e+00  0.00000000e+00  0.00000000e+00 0
 5.16430843e+00 -1.29744311e+00  7.12127230e+00    0.00000000e+00  0.00000000e+00  0.00000000e+00    0.00000000e+00  0.00000000e+00  0.00000000e+00 0
 4.94193014e+00 -1.16575630e+00  8.02397982e+00    0.00000000e+00  0.00000000e+00  0.00000000e+00    0.00000000e+00  0.00000000e+00  0.00000000e+00 0
 7.49557015e+00  3.53675357e+00  1.04535597e+01    0.00000000e+00  0.00000000e+00  0.00000000e+00    0.00000000e+00  0.00000000e+00  0.00000000e+00 0
 7.27668801e+00  3.05131442e+00  9.64180795e+00    0.00000000e+00  0.00000000e+00  0.00000000e+00    0.00000000e+00  0.00000000e+00  0.00000000e+00 0
 7.03339662e+00  2.75819557e+00  8.75091292e+00    0.00000000e+00  0.00000000e+00  0.00000000e+00    0.00000000e+00  0.00000000e+00  0.00000000e+00 0
-1.55360238e+00  3.07512720e-01  6.31745803e+00    0.00000000e+00  0.00000000e+00  0.00000000e+00    0.00000000e+00  0.00000000e+00  0.00000000e+00 0
-1.50356236e+00  3.66310914e-01  7.24883800e+00    0.00000000e+00  0.00000000e+00  0.00000000e+00    0.00000000e+00  0.00000000e+00  0.00000000e+00 0
-1.72703756e+00  3.65735330e-01  8.10482544e+00    0.00000000e+00  0.00000000e+00  0.00000000e+00    0.00000000e+00  0.00000000e+00  0.00000000e+00 0
 8.89972353e-01 -1.72812708e+00  5.88135155e+00    0.00000000e+00  0.00000000e+00  0.00000000e+00    0.00000000e+00  0.00000000e+00  0.00000000e+00 0
 1.04522961e+00 -2.03905064e+00  6.76099847e+00    0.00000000e+00  0.00000000e+00  0.00000000e+00    0.00000000e+00  0.00000000e+00  0.00000000e+00 0
 1.13974042e+00 -2.26902722e+00  7.65618555e+00    0.00000000e+00  0.00000000e+00  0.00000000e+00    0.00000000e+00  0.00000000e+00  0.00000000e+00 0
 2.87672931e+00  5.34113232e+00  6.99337703e+00    0.00000000e+00  0.00000000e+00  0.00000000e+00    0.00000000e+00  0.00000000e+00  0.00000000e+00 0
 2.77272023e+00  5.47055146e+00  7.92532082e+00    0.00000000e+00  0.00000000e+00  0.00000000e+00    0.00000000e+00  0.00000000e+00  0.00000000e+00 0
 2.62867017e+00  5.87375232e+00  8.77313784e+00    0.00000000e+00  0.00000000e+00  0.00000000e+00    0.00000000e+00  0.00000000e+00  0.00000000e+00 0
 5.50650446e-02  5.39276657e+00  1.06820632e+01    0.00000000e+00  0.00000000e+00  0.00000000e+00    0.00000000e+00  0.00000000e+00  0.00000000e+00 0
 1.33408483e-01  5.31815388e+00  9.76657029e+00    0.00000000e+00  0.00000000e+00  0.00000000e+00    0.00000000e+00  0.00000000e+00  0.00000000e+00 0
-2.37571018e-01  5.01830072e+00  8.87225723e+00    0.00000000e+00  0.00000000e+00  0.00000000e+00    0.00000000e+00  0.00000000e+00  0.00000000e+00 0
 1.31297003e+00 -8.63309915e+00  6.58436243e+00    0.00000000e+00  0.00000000e+00  0.00000000e+00    0.00000000e+00  0.00000000e+00  0.00000000e+00 0
 1.09484537e+00 -8.46589536e+00  7.48819119e+00    0.00000000e+00  0.00000000e+00  0.00000000e+00    0.00000000e+00  0.00000000e+00  0.00000000e+00 0
 1.03398644e+00 -8.47793598e+00  8.49242817e+00    0.00000000e+00  0.00000000e+00  0.00000000e+00    0.00000000e+00  0.00000000e+00  0.00000000e+00 0
 8.48317452e+00  4.98857724e+00  7.49838942e+00    0.00000000e+00  0.00000000e+00  0.00000000e+00    0.00000000e+00  0.00000000e+00  0.00000000e+00 0
 8.58651874e+00  4.09965915e+00  7.69155123e+00    0.00000000e+00  0.00000000e+00  0.00000000e+00    0.00000000e+00  0.00000000e+00  0.00000000e+00 0
 8.65374071e+00  3.26894792e+00  8.09300305e+00    0.00000000e+00  0.00000000e+00  0.00000000e+00    0.00000000e+00  0.00000000e+00  0.00000000e+00 0
-8.18542476e+00  7.36385647e+00  8.65468206e+00    0.00000000e+00  0.00000000e+00  0.00000000e+00    0.00000000e+00  0.00000000e+00  0.00000000e+00 0
-8.30464388e+00  8.28318303e+00  8.71236993e+00    0.00000000e+00  0.00000000e+00  0.00000000e+00    0.00000000e+00  0.00000000e+00  0.00000000e+00 0
-8.30062423e+00 -8.64691573e+00  8.61782313e+00    0.00000000e+00  0.00000000e+00  0.00000000e+00    0.00000000e+00  0.00000000e+00  0.00000000e+00 0
-2.13061723e+00  7.25105265e+00  6.73570894e+00    0.00000000e+00  0.00000000e+00  0.00000000e+00    0.00000000e+00  0.00000000e+00  0.00000000e+00 0
-1.92245926e+00  7.33095127e+00  7.62573556e+00    0.00000000e+00  0.00000000e+00  0.00000000e+00    0.00000000e+00  0.00000000e+00  0.00000000e+00 0
-1.74719696e+00  7.29933206e+00  8.61784177e+00    0.00000000e+00  0.00000000e+00  0.00000000e+00    0.00000000e+00  0.00000000e+00  0.00000000e+00 0
-8.42878965e+00  8.04529994e+00  7.47595899e+00    0.00000000e+00  0.00000000e+00  0.00000000e+00    0.00000000e+00  0.00000000e+00  0.00000000e+00 0
-8.78654773e+00 -8.86994950e+00  7.63051939e+00    0.00000000e+00  0.00000000e+00  0.00000000e+00    0.00000000e+00  0.00000000e+00  0.00000000e+00 0
-8.85590946e+00 -7.87494552e+00  7.64769872e+00    0.00000000e+00  0.00000000e+00  0.00000000e+00    0.00000000e+00  0.00000000e+00  0.00000000e+00 0
-2.76571871e+00  4.84500035e+00  1.08879187e+01    0.00000000e+00  0.00000000e+00  0.00000000e+00    0.00000000e+00  0.00000000e+00  0.00000000e+00 0
-2.74036087e+00  4.89893784e+00  1.00121239e+01    0.00000000e+00  0.00000000e+00  0.00000000e+00    0.00000000e+00  0.00000000e+00  0.00000000e+00 0
-2.88384427e+00  4.78143148e+00  9.10235697e+00    0.00000000e+00  0.00000000e+00  0.00000000e+00    0.00000000e+00  0.00000000e+00  0.00000000e+00 0
-1.81255476e+00 -3.55414942e+00  1.01101927e+01    0.00000000e+00  0.00000000e+00  0.00000000e+00    0.00000000e+00  0.00000000e+00  0.00000000e+00 0
-2.17179956e+00 -3.35860796e+00  9.32251176e+00    0.00000000e+00  0.00000000e+00  0.00000000e+00    0.00000000e+00  0.00000000e+00  0.00000000e+00 0
-2.14140170e+00 -2.94266980e+00  8.47886148e+00    0.00000000e+00  0.00000000e+00  0.00000000e+00    0.00000000e+00  0.00000000e+00  0.00000000e+00 0
 4.04498075e+00 -8.38564010e+00  1.00925551e+01    0.00000000e+00  0.00000000e+00  0.00000000e+00    0.00000000e+00  0.00000000e+00  0.00000000e+00 0
 3.73176460e+00 -8.30382326e+00  9.23072168e+00    0.00000000e+00  0.00000000e+00  0.00000000e+00    0.00000000e+00  0.00000000e+00  0.00000000e+00 0
 3.20101264e+00 -8.01186025e+00  8.49814740e+00    0.00000000e+00  0.00000000e+00  0.00000000e+00    0.00000000e+00  0.00000000e+00  0.00000000e+00 0
 7.84121139e+00  1.29673957e+00  5.93854494e+00    0.00000000e+00  0.00000000e+00  0.00000000e+00    0.00000000e+00  0.00000000e+00  0.00000000e+00 0
 7.84467611e+00  1.34161122e+00  6.91803215e+00    0.00000000e+00  0.00000000e+00  0.00000000e+00    0.00000000e+00  0.00000000e+00  0.00000000e+00 0
 7.91548070e+00  1.17168945e+00  7.83915721e+00    0.00000000e+00  0.00000000e+00  0.00000000e+00    0.00000000e+00  0.00000000e+00  0.00000000e+00 0
-1.76561756e+00 -8.47191649e+00  6.60121814e+00    0.00000000e+00  0.00000000e+00  0.00000000e+00    0.00000000e+00  0.00000000e+00  0.00000000e+00 0
-1.37653998e+00 -8.68534755e+00  7.40781570e+00    0.00000000e+00  0.00000000e+00  0.00000000e+00    0.00000000e+00  0.00000000e+00  0.00000000e+00 0
-8.69718468e-01 -8.86935221e+00  8.22884721e+00    0.00000000e+00  0.00000000e+00  0.00000000e+00    0.00000000e+00  0.00000000e+00  0.00000000e+00 0
-6.12106777e+00 -7.03497060e+00  1.12337667e+01    0.00000000e+00  0.00000000e+00  0.00000000e+00    0.00000000e+00  0.00000000e+00  0.00000000e+00 0
-6.04871238e+00 -6.96974614e+00  1.02887188e+01    0.00000000e+00  0.00000000e+00  0.00000000e+00    0.00000000e+00  0.00000000e+00  0.00000000e+00 0
-5.81957045e+00 -7.05945029e+00  9.34989934e+00    0.00000000e+00  0.00000000e+00  0.00000000e+00    0.00000000e+00  0.00000000e+00  0.00000000e+00 0
-6.40933962e+00  6.06689209e-01  1.08044965e+01    0.00000000e+00  0.00000000e+00  0.00000000e+00    0.00000000e+00  0.00000000e+00  0.00000000e+00 0
-6.08197749e+00  2.10528817e-01  1.00111696e+01    0.00000000e+00  0.00000000e+00  0.00000000e+00    0.00000000e+00  0.00000000e+00  0.00000000e+00 0
-5.64970519e+00 -1.57706147e-01  9.23572119e+00    0.00000000e+00  0.00000000e+00  0.00000000e+00    0.00000000e+00  0.00000000e+00  0.00000000e+00 0
 3.60787269e+00 -6.36516205e+00  1.01527842e+01    0.00000000e+00  0.00000000e+00  0.00000000e+00    0.00000000e+00  0.00000000e+00  0.00000000e+00 0
 3.47629015e+00 -6.16431065e+00  9.22164526e+00    0.00000000e+00  0.00000000e+00  0.00000000e+00    0.00000000e+00  0.00000000e+00  0.00000000e+00 0
 3.74866863e+00 -5.98171271e+00  8.32328918e+00    0.00000000e+00  0.00000000e+00  0.00000000e+00    0.00000000e+00  0.00000000e+00  0.00000000e+00 0
 4.73777364e+00 -3.43355334e+00  1.03068875e+01    0.00000000e+00  0.00000000e+00  0.00000000e+00    0.00000000e+00  0.00000000e+00  0.00000000e+00 0
 5.36536286e+00 -3.45966715e+00  9.63050672e+00    0.00000000e+00  0.00000000e+00  0.00000000e+00    0.00000000e+00  0.00000000e+00  0.00000000e+00 0
 6.19678919e+00 -3.54354719e+00  9.15423269e+00    0.00000000e+00  0.00000000e+00  0.00000000e+00    0.00000000e+00  0.00000000e+00  0.00000000e+00 0
 4.28549111e+00 -9.84872843e-01  6.94010916e+00    0.00000000e+00  0.00000000e+00  0.00000000e+00    0.00000000e+00  0.00000000e+00  0.00000000e+00 0
 3.65603095e+00 -7.43710519e-01  7.61625909e+00    0.00000000e+00  0.00000000e+00  0.00000000e+00    0.00000000e+00  0.00000000e+00  0.00000000e+00 0
 3.43609384e+00 -6.52725613e-01  8.48660155e+00    0.00000000e+00  0.00000000e+00  0.00000000e+00    0.00000000e+00  0.00000000e+00  0.00000000e+00 0
-1.91700155e+00  5.92690752e+00  1.16768239e+01    0.00000000e+00  0.00000000e+00  0.00000000e+00    0.00000000e+00  0.00000000e+00  0.00000000e+00 0
-2.00589694e+00  5.85123690e+00  1.07775183e+01    0.00000000e+00  0.00000000e+00  0.00000000e+00    0.00000000e+00  0.00000000e+00  0.00000000e+00 0
-2.12385099e+00  5.64266015e+00  9.87676884e+00    0.00000000e+00  0.00000000e+00  0.00000000e+00    0.00000000e+00  0.00000000e+00  0.00000000e+00 0
 3.59886904e+00 -4.81113965e+00  1.08887087e+01    0.00000000e+00  0.00000000e+00  0.00000000e+00    0.00000000e+00  0.00000000e+00  0.00000000e+00 0
 3.21104595e+00 -4.98852346e+00  1.00701036e+01    0.00000000e+00  0.00000000e+00  0.00000000e+00    0.00000000e+00  0.00000000e+00  0.00000000e+00 0
 2.94082208e+00 -5.17628483e+00  9.19428318e+00    0.00000000e+00  0.00000000e+00  0.00000000e+00    0.00000000e+00  0.00000000e+00  0.00000000e+00 0
 2.51993554e+00 -3.58837180e+00  5.75925373e+00    0.00000000e+00  0.00000000e+00  0.00000000e+00    0.00000000e+00  0.00000000e+00  0.00000000e+00 0
 2.53249633e+00 -3.57535850e+00  6.70942491e+00    0.00000000e+00  0.00000000e+00  0.00000000e+00    0.00000000e+00  0.00000000e+00  0.00000000e+00 0
 2.61417091e+00 -3.90130838e+00  7.61723101e+00    0.00000000e+00  0.00000000e+00  0.00000000e+00    0.00000000e+00  0.00000000e+00  0.00000000e+00 0
 7.97685896e+00 -6.41016618e+00  6.26286373e+00    0.00000000e+00  0.00000000e+00  0.00000000e+00    0.00000000e+00  0.00000000e+00  0.00000000e+00 0
 8.08157158e+00 -6.18111627e+00  7.11444399e+00    0.00000000e+00  0.00000000e+00  0.00000000e+00    0.00000000e+00  0.00000000e+00  0.00000000e+00 0
 8.26683932e+00 -6.14353060e+00  8.01870328e+00    0.00000000e+00  0.00000000e+00  0.00000000e+00    0.00000000e+00  0.00000000e+00  0.00000000e+00 0
-3.42150740e+00  3.44445149e-01  6.60069337e+00    0.00000000e+00  0.00000000e+00  0.00000000e+00    0.00000000e+00  0.00000000e+00  0.00000000e+00 0
-3.35974870e+00  4.87411042e-01  7.46489671e+00    0.00000000e+00  0.00000000e+00  0.00000000e+00    0.00000000e+00  0.00000000e+00  0.00000000e+00 0
-3.29841053e+00  6.58365803e-01  8.38618787e+00    0.00000000e+00  0.00000000e+00  0.00000000e+00    0.00000000e+00  0.00000000e+00  0.00000000e+00 0
-2.81505977e+00  6.64950046e+00  7.17199652e+00    0.00000000e+00  0.00000000e+00  0.00000000e+00    0.00000000e+00  0.00000000e+00  0.00000000e+00 0
-2.49525045e+00  6.60523605e+00  8.05618448e+00    0.00000000e+00  0.00000000e+00  0.00000000e+00    0.00000000e+00  0.00000000e+00  0.00000000e+00 0
-2.33582864e+00  6.41980969e+00  8.95685680e+00    0.00000000e+00  0.00000000e+00  0.00000000e+00    0.00000000e+00  0.00000000e+00  0.00000000e+00 0
 6.99040831e-02 -6.41590862e+00  1.06722658e+01    0.00000000e+00  0.00000000e+00  0.00000000e+00    0.00000000e+00  0.00000000e+00  0.00000000e+00 0
-2.82953916e-01 -6.35194698e+00  9.81416197e+00    0.00000000e+00  0.00000000e+00  0.00000000e+00    0.00000000e+00  0.00000000e+00  0.00000000e+00 0
-1.08008406e-01 -6.22340301e+00  8.91113487e+00    0.00000000e+00  0.00000000e+00  0.00000000e+00    0.00000000e+00  0.00000000e+00  0.00000000e+00 0
-1.67352525e+00  3.85196211e+00  1.10953447e+01    0.00000000e+00  0.00000000e+00  0.00000000e+00    0.00000000e+00  0.00000000e+00  0.00000000e+00 0
-1.37357294e+00  3.77375535e+00  1.02429380e+01    0.00000000e+00  0.00000000e+00  0.00000000e+00    0.00000000e+00  0.00000000e+00  0.00000000e+00 0
-1.36197105e+00  3.60634026e+00  9.31183569e+00    0.00000000e+00  0.00000000e+00  0.00000000e+00    0.00000000e+00  0.00000000e+00  0.00000000e+00 0
-2.57630328e+00  1.93454698e+00  1.12097697e+01    0.00000000e+00  0.00000000e+00  0.00000000e+00    0.00000000e+00  0.00000000e+00  0.00000000e+00 0
-2.59496724e+00  1.99120460e+00  1.02568398e+01    0.00000000e+00  0.00000000e+00  0.00000000e+00    0.00000000e+00  0.00000000e+00  0.00000000e+00 0
-2.73939016e+00  1.95608199e+00  9.29431261e+00    0.00000000e+00  0.00000000e+00  0.00000000e+00    0.00000000e+00  0.00000000e+00  0.00000000e+00 0
 4.07335442e+00 -2.55258334e+00  1.02951232e+01    0.00000000e+00  0.00000000e+00  0.00000000e+00    0.00000000e+00  0.00000000e+00  0.00000000e+00 0
 3.77276142e+00 -2.67572627e+00  9.45619945e+00    0.00000000e+00  0.00000000e+00  0.00000000e+00    0.00000000e+00  0.00000000e+00  0.00000000e+00 0
 3.79800619e+00 -2.79786519e+00  8.54140387e+00    0.00000000e+00  0.00000000e+00  0.00000000e+00    0.00000000e+00  0.00000000e+00  0.00000000e+00 0
 5.91267011e+00 -7.83503308e-01  1.04025832e+01    0.00000000e+00  0.00000000e+00  0.00000000e+00    0.00000000e+00  0.00000000e+00  0.00000000e+00 0
 5.98365126e+00 -5.98818751e-01  9.51677472e+00    0.00000000e+00  0.00000000e+00  0.00000000e+00    0.00000000e+00  0.00000000e+00  0.00000000e+00 0
 6.16318085e+00 -8.07220841e-01  8.65234327e+00    0.00000000e+00  0.00000000e+00  0.00000000e+00    0.00000000e+00  0.00000000e+00  0.00000000e+00 0
-8.00538893e+00 -5.87538559e+00  1.08251723e+01    0.00000000e+00  0.00000000e+00  0.00000000e+00    0.00000000e+00  0.00000000e+00  0.00000000e+00 0
-7.59584035e+00 -5.45985093e+00  1.01328550e+01    0.00000000e+00  0.00000000e+00  0.00000000e+00    0.00000000e+00  0.00000000e+00  0.00000000e+00 0
-7.57450948e+00 -5.03827105e+00  9.30627721e+00    0.00000000e+00  0.00000000e+00  0.00000000e+00    0.00000000e+00  0.00000000e+00  0.00000000e+00 0
-5.79921711e+00  7.68588225e+00  7.56660251e+00    0.00000000e+00  0.00000000e+00  0.00000000e+00    0.00000000e+00  0.00000000e+00  0.00000000e+00 0
-5.44798231e+00  7.86873485e+00  8.42404358e+00    0.00000000e+00  0.00000000e+00  0.00000000e+00    0.00000000e+00  0.00000000e+00  0.00000000e+00 0
-4.87559067e+00  7.92503808e+00  9.14768124e+00    0.00000000e+00  0.00000000e+00  0.00000000e+00    0.00000000e+00  0.00000000e+00  0.00000000e+00 0
-3.54891306e+00  8.25064723e+00  1.12816454e+01    0.00000000e+00  0.00000000e+00  0.00000000e+00    0.00000000e+00  0.00000000e+00  0.00000000e+00 0
-3.57083258e+00  8.78430966e+00  1.05308765e+01    0.00000000e+00  0.00000000e+00  0.00000000e+00    0.00000000e+00  0.00000000e+00  0.00000000e+00 0
-3.55313384e+00 -8.54152740e+00  9.64383365e+00    0.00000000e+00  0.00000000e+00  0.00000000e+00    0.00000000e+00  0.00000000e+00  0.00000000e+00 0
 5.75013389e+00 -8.57320262e+00  9.38547294e+00    0.00000000e+00  0.00000000e+00  0.00000000e+00    0.00000000e+00  0.00000000e+00  0.00000000e+00 0
 6.24687079e+00 -7.99698147e+00  8.85136978e+00    0.00000000e+00  0.00000000e+00  0.00000000e+00    0.00000000e+00  0.00000000e+00  0.00000000e+00 0
 6.81917520e+00 -7.46409916e+00  8.34011586e+00    0.00000000e+00  0.00000000e+00  0.00000000e+00    0.00000000e+00  0.00000000e+00  0.00000000e+00 0
 6.62158907e+00 -5.65845200e+00  1.03180237e+01    0.00000000e+00  0.00000000e+00  0.00000000e+00    0.00000000e+00  0.00000000e+00  0.00000000e+00 0
 6.83498090e+00 -5.63514363e+00  9.37624727e+00    0.00000000e+00  0.00000000e+00  0.00000000e+00    0.00000000e+00  0.00000000e+00  0.00000000e+00 0
 7.35733068e+00 -5.91218212e+00  8.67026729e+00    0.00000000e+00  0.00000000e+00  0.00000000e+00    0.00000000e+00  0.00000000e+00  0.00000000e+00 0
 7.07660988e+00 -7.09822989e+00  5.88493960e+00    0.00000000e+00  0.00000000e+00  0.00000000e+00    0.00000000e+00  0.00000000e+00  0.00000000e+00 0
 7.26564574e+00 -7.00140345e+00  6.80378787e+00    0.00000000e+00  0.00000000e+00  0.00000000e+00    0.00000000e+00  0.00000000e+00  0.00000000e+00 0
 7.22813544e+00 -6.66845251e+00  7.69440186e+00    0.00000000e+00  0.00000000e+00  0.00000000e+00    0.00000000e+00  0.00000000e+00  0.00000000e+00 0
-3.68028660e+00 -2.69236782e+00  1.12145312e+01    0.00000000e+00  0.00000000e+00  0.00000000e+00    0.00000000e+00  0.00000000e+00  0.00000000e+00 0
-3.56291891e+00 -2.60966753e+00  1.03388379e+01    0.00000000e+00  0.00000000e+00  0.00000000e+00    0.00000000e+00  0.00000000e+00  0.00000000e+00 0
-3.85646148e+00 -2.60507027e+00  9.42843327e+00    0.00000000e+00  0.00000000e+00  0.00000000e+00    0.00000000e+00  0.00000000e+00  0.00000000e+00 0
-5.35684845e+00  2.27380534e+00  7.04348506e+00    0.00000000e+00  0.00000000e+00  0.00000000e+00    0.00000000e+00  0.00000000e+00  0.00000000e+00 0
-5.15540169e+00  1.55984268e+00  7.71087067e+00    0.00000000e+00  0.00000000e+00  0.00000000e+00    0.00000000e+00  0.00000000e+00  0.00000000e+00 0
-4.72090005e+00  8.60568545e-01  8.15408529e+00    0.00000000e+00  0.00000000e+00  0.00000000e+00    0.00000000e+00  0.00000000e+00  0.00000000e+00 0
 1.75485467e+00  7.43664332e+00  6.36857313e+00    0.00000000e+00  0.00000000e+00  0.00000000e+00    0.00000000e+00  0.00000000e+00  0.00000000e+00 0
 2.09712887e+00  7.50157767e+00  7.21720472e+00    0.00000000e+00  0.00000000e+00  0.00000000e+00    0.00000000e+00  0.00000000e+00  0.00000000e+00 0
 2.20574412e+00  7.64802573e+00  8.10584283e+00    0.00000000e+00  0.00000000e+00  0.00000000e+00    0.00000000e+00  0.00000000e+00  0.00000000e+00 0
 4.93037104e+00  8.66317620e+00  8.67540305e+00    0.00000000e+00  0.00000000e+00  0.00000000e+00    0.00000000e+00  0.00000000e+00  0.00000000e+00 0
 5.04133341e+00 -8.65008035e+00  7.91893381e+00    0.00000000e+00  0.00000000e+00  0.00000000e+00    0.00000000e+00  0.00000000e+00  0.00000000e+00 0
 5.37053187e+00 -7.72507853e+00  7.71834017e+00    0.00000000e+00  0.00000000e+00  0.00000000e+00    0.00000000e+00  0.00000000e+00  0.00000000e+00 0
-2.93678434e+00 -6.79307740e+00  1.13734679e+01    0.00000000e+00  0.00000000e+00  0.00000000e+00    0.00000000e+00  0.00000000e+00  0.00000000e+00 0
-2.98613305e+00 -6.50748204e+00  1.04707113e+01    0.00000000e+00  0.00000000e+00  0.00000000e+00    0.00000000e+00  0.00000000e+00  0.00000000e+00 0
-3.07259092e+00 -6.59569183e+00  9.52029619e+00    0.00000000e+00  0.00000000e+00  0.00000000e+00    0.00000000e+00  0.00000000e+00  0.00000000e+00 0
-6.14299062e-01 -9.54793564e-01  6.14143086e+00    0.00000000e+00  0.00000000e+00  0.00000000e+00    0.00000000e+00  0.00000000e+00  0.00000000e+00 0
-6.39312495e-01 -1.14750162e+00  7.00089582e+00    0.00000000e+00  0.00000000e+00  0.00000000e+00    0.00000000e+00  0.00000000e+00  0.00000000e+00 0
-4.89585876e-01 -1.49501184e+00  7.85078415e+00    0.00000000e+00  0.00000000e+00  0.00000000e+00    0.00000000e+00  0.00000000e+00  0.00000000e+00 0
 4.47631167e+00  3.73539879e+00  1.06294293e+01    0.00000000e+00  0.00000000e+00  0.00000000e+00    0.00000000e+00  0.00000000e+00  0.00000000e+00 0
 4.03079374e+00  3.68512374e+00  9.82760002e+00    0.00000000e+00  0.00000000e+00  0.00000000e+00    0.00000000e+00  0.00000000e+00  0.00000000e+00 0
 3.58779526e+00  3.69212447e+00  8.98045875e+00    0.00000000e+00  0.00000000e+00  0.00000000e+00    0.00000000e+00  0.00000000e+00  0.00000000e+00 0
 2.07612526e+00  4.81242275e+00  6.49997315e+00    0.00000000e+00  0.00000000e+00  0.00000000e+00    0.00000000e+00  0.00000000e+00  0.00000000e+00 0
 1.95821858e+00  5.05240349e+00  7.41712350e+00    0.00000000e+00  0.00000000e+00  0.00000000e+00    0.00000000e+00  0.00000000e+00  0.00000000e+00 0
 1.78116072e+00  5.42666667e+00  8.33777822e+00    0.00000000e+00  0.00000000e+00  0.00000000e+00    0.00000000e+00  0.00000000e+00  0.00000000e+00 0
 2.05952206e+00 -2.77363393e+00  1.03821892e+01    0.00000000e+00  0.00000000e+00  0.00000000e+00    0.00000000e+00  0.00000000e+00  0.00000000e+00 0
 1.79802659e+00 -2.72572648e+00  9.46906246e+00    0.00000000e+00  0.00000000e+00  0.00000000e+00    0.00000000e+00  0.00000000e+00  0.00000000e+00 0
 1.63318429e+00 -2.81169877e+00  8.55640313e+00    0.00000000e+00  0.00000000e+00  0.00000000e+00    0.00000000e+00  0.00000000e+00  0.00000000e+00 0
 5.52315360e+00 -3.94030617e+00  6.06282243e+00    0.00000000e+00  0.00000000e+00  0.00000000e+00    0.00000000e+00  0.00000000e+00  0.00000000e+00 0
 5.42868374e+00 -4.34325496e+00  6.90281620e+00    0.00000000e+00  0.00000000e+00  0.00000000e+00    0.00000000e+00  0.00000000e+00  0.00000000e+00 0
 5.44304717e+00 -4.80983396e+00  7.76215820e+00    0.00000000e+00  0.00000000e+00  0.00000000e+00    0.00000000e+00  0.00000000e+00  0.00000000e+00 0
-3.83800807e+00 -1.05283565e+00  1.09272133e+01    0.00000000e+00  0.00000000e+00  0.00000000e+00    0.00000000e+00  0.00000000e+00  0.00000000e+00 0
-4.01396344e+00 -9.76766422e-01  1.00258040e+01    0.00000000e+00  0.00000000e+00  0.00000000e+00    0.00000000e+00  0.00000000e+00  0.00000000e+00 0
-4.29679741e+00 -1.12316419e+00  9.11243116e+00    0.00000000e+00  0.00000000e+00  0.00000000e+00    0.00000000e+00  0.00000000e+00  0.00000000e+00 0
-5.99614069e+00  2.66630298e+00  8.74881973e+00    0.00000000e+00  0.00000000e+00  0.00000000e+00    0.00000000e+00  0.00000000e+00  0.00000000e+00 0
-5.34005008e+00  2.02878440e+00  8.72178235e+00    0.00000000e+00  0.00000000e+00  0.00000000e+00    0.00000000e+00  0.00000000e+00  0.00000000e+00 0
-4.66802554e+00  1.42987807e+00  9.02623638e+00    0.00000000e+00  0.00000000e+00  0.00000000e+00    0.00000000e+00  0.00000000e+00  0.00000000e+00 0
-3.05199109e+00 -6.11101404e+00  6.47219341e+00    0.00000000e+00  0.00000000e+00  0.00000000e+00    0.00000000e+00  0.00000000e+00  0.00000000e+00 0
-2.72311963e+00 -5.85386603e+00  7.36421206e+00    0.00000000e+00  0.00000000e+00  0.00000000e+00    0.00000000e+00  0.00000000e+00  0.00000000e+00 0
-2.75669953e+00 -5.59372032e+00  8.28327811e+00    0.00000000e+00  0.00000000e+00  0.00000000e+00    0.00000000e+00  0.00000000e+00  0.00000000e+00 0
 1.98331583e+00  7.55985014e+00  1.04729401e+01    0.00000000e+00  0.00000000e+00  0.00000000e+00    0.00000000e+00  0.00000000e+00  0.00000000e+00 0
 1.52971311e+00  7.22711649e+00  9.67678471e+00    0.00000000e+00  0.00000000e+00  0.00000000e+00    0.00000000e+00  0.00000000e+00  0.00000000e+00 0
 1.20238579e+00  7.07744024e+00  8.81882380e+00    0.00000000e+00  0.00000000e+00  0.00000000e+00    0.00000000e+00  0.00000000e+00  0.00000000e+00 0
-4.67042401e-01  8.51709046e+00  1.09572578e+01    0.00000000e+00  0.00000000e+00  0.00000000e+00    0.00000000e+00  0.00000000e+00  0.00000000e+00 0
-6.62657015e-01  8.12065647e+00  1.01578320e+01    0.00000000e+00  0.00000000e+00  0.00000000e+00    0.00000000e+00  0.00000000e+00  0.00000000e+00 0
-6.24354820e-01  7.78605412e+00  9.27305211e+00    0.00000000e+00  0.00000000e+00  0.00000000e+00    0.00000000e+00  0.00000000e+00  0.00000000e+00 0
-2.91090065e+00 -5.46780988e+00  1.10453376e+01    0.00000000e+00  0.00000000e+00  0.00000000e+00    0.00000000e+00  0.00000000e+00  0.00000000e+00 0
-2.84186267e+00 -5.52322682e+00  1.01485928e+01    0.00000000e+00  0.00000000e+00  0.00000000e+00    0.00000000e+00  0.00000000e+00  0.00000000e+00 0
-2.93712461e+00 -5.30721861e+00  9.21715852e+00    0.00000000e+00  0.00000000e+00  0.00000000e+00    0.00000000e+00  0.00000000e+00  0.00000000e+00 0
-7.11651011e+00  2.51804691e+00  1.05865247e+01    0.00000000e+00  0.00000000e+00  0.00000000e+00    0.00000000e+00  0.00000000e+00  0.00000000e+00 0
-7.66169182e+00  2.24145570e+00  9.91328856e+00    0.00000000e+00  0.00000000e+00  0.00000000e+00    0.00000000e+00  0.00000000e+00  0.00000000e+00 0
-8.02846595e+00  1.67462498e+00  9.26946090e+00    0.00000000e+00  0.00000000e+00  0.00000000e+00    0.00000000e+00  0.00000000e+00  0.00000000e+00 0
 1.52682260e+00  1.76117717e+00  1.14029915e+01    0.00000000e+00  0.00000000e+00  0.00000000e+00    0.00000000e+00  0.00000000e+00  0.00000000e+00 0
 1.35365460e+00  2.11649467e+00  1.05344607e+01    0.00000000e+00  0.00000000e+00  0.00000000e+00    0.00000000e+00  0.00000000e+00  0.00000000e+00 0
 1.17734467e+00  2.39574705e+00  9.64358654e+00    0.00000000e+00  0.00000000e+00  0.00000000e+00    0.00000000e+00  0.00000000e+00  0.00000000e+00 0
 1.47156165e+00 -4.01452032e+00  6.12755035e+00    0.00000000e+00  0.00000000e+00  0.00000000e+00    0.00000000e+00  0.00000000e+00  0.00000000e+00 0
 1.63116257e+00 -4.05445914e+00  7.03252687e+00    0.00000000e+00  0.00000000e+00  0.00000000e+00    0.00000000e+00  0.00000000e+00  0.00000000e+00 0
 1.51845170e+00 -4.01700027e+00  7.97175181e+00    0.00000000e+00  0.00000000e+00  0.00000000e+00    0.00000000e+00  0.00000000e+00  0.00000000e+00 0
-7.13016489e+00 -3.86619372e+00  1.15329936e+01    0.00000000e+00  0.00000000e+00  0.00000000e+00    0.00000000e+00  0.00000000e+00  0.00000000e+00 0
-7.09182575e+00 -3.40057275e+00  1.07503988e+01    0.00000000e+00  0.00000000e+00  0.00000000e+00    0.00000000e+00  0.00000000e+00  0.00000000e+00 0
-7.05116875e+00 -3.15307281e+00  9.78227362e+00    0.00000000e+00  0.00000000e+00  0.00000000e+00    0.00000000e+00  0.00000000e+00  0.00000000e+00 0
 6.69307399e+00  4.02002677e+00  1.01436886e+01    0.00000000e+00  0.00000000e+00  0.00000000e+00    0.00000000e+00  0.00000000e+00  0.00000000e+00 0
 6.37044202e+00  4.15435610e+00  9.25675744e+00    0.00000000e+00  0.00000000e+00  0.00000000e+00    0.00000000e+00  0.00000000e+00  0.00000000e+00 0
 6.24520725e+00  4.05602016e+00  8.30464634e+00    0.00000000e+00  0.00000000e+00  0.00000000e+00    0.00000000e+00  0.00000000e+00  0.00000000e+00 0
-7.57653449e+00  1.89119612e-01  7.02230823e+00    0.00000000e+00  0.00000000e+00  0.00000000e+00    0.00000000e+00  0.00000000e+00  0.00000000e+00 0
-8.12172410e+00  6.28481926e-01  7.63683514e+00    0.00000000e+00  0.00000000e+00  0.00000000e+00    0.00000000e+00  0.00000000e+00  0.00000000e+00 0
-8.36592827e+00  1.08157247e+00  8.42485609e+00    0.00000000e+00  0.00000000e+00  0.00000000e+00    0.00000000e+00  0.00000000e+00  0.00000000e+00 0
-1.35084731e+00 -3.41387541e+00  5.94557449e+00    0.00000000e+00  0.00000000e+00  0.00000000e+00    0.00000000e+00  0.00000000e+00  0.00000000e+00 0
-9.88214534e-01 -3.41134023e+00  6.79934892e+00    0.00000000e+00  0.00000000e+00  0.00000000e+00    0.00000000e+00  0.00000000e+00  0.00000000e+00 0
-6.32142436e-01 -3.31209828e+00  7.69020383e+00    0.00000000e+00  0.00000000e+00  0.00000000e+00    0.00000000e+00  0.00000000e+00  0.00000000e+00 0
-1.67467914e+00 -7.23911911e+00  6.23335098e+00    0.00000000e+00  0.00000000e+00  0.00000000e+00    0.00000000e+00  0.00000000e+00  0.00000000e+00 0
-1.40502783e+00 -7.15509042e+00  7.10535110e+00    0.00000000e+00  0.00000000e+00  0.00000000e+00    0.00000000e+00  0.00000000e+00  0.00000000e+00 0
-1.57630862e+00 -6.85487091e+00  7.96438423e+00    0.00000000e+00  0.00000000e+00  0.00000000e+00    0.00000000e+00  0.00000000e+00  0.00000000e+00 0
-3.62226007e-01 -4.91828364e+00  5.92330942e+00    0.00000000e+00  0.00000000e+00  0.00000000e+00    0.00000000e+00  0.00000000e+00  0.00000000e+00 0
-2.17427111e-01 -4.59988921e+00  6.76569050e+00    0.00000000e+00  0.00000000e+00  0.00000000e+00    0.00000000e+00  0.00000000e+00  0.00000000e+00 0
-5.41859403e-02 -4.75432672e+00  7.65631395e+00    0.00000000e+00  0.00000000e+00  0.00000000e+00    0.00000000e+00  0.00000000e+00  0.00000000e+00 0
-3.07662756e+00 -3.61284967e+00  1.19909756e+01    0.00000000e+00  0.00000000e+00  0.00000000e+00    0.00000000e+00  0.00000000e+00  0.00000000e+00 0
-3.07981542e+00 -3.67020468e+00  1.10084265e+01    0.00000000e+00  0.00000000e+00  0.00000000e+00    0.00000000e+00  0.00000000e+00  0.00000000e+00 0
-2.78504718e+00 -3.35686204e+00  1.01902708e+01    0.00000000e+00  0.00000000e+00  0.00000000e+00    0.00000000e+00  0.00000000e+00  0.00000000e+00 0
-8.35217623e+00 -3.66252283e+00  6.24506996e+00    0.00000000e+00  0.00000000e+00  0.00000000e+00    0.00000000e+00  0.00000000e+00  0.00000000e+00 0
-8.34169132e+00 -3.43607631e+00  7.12090870e+00    0.00000000e+00  0.00000000e+00  0.00000000e+00    0.00000000e+00  0.00000000e+00  0.00000000e+00 0
-8.41628436e+00 -3.51090210e+00  8.02289220e+00    0.00000000e+00  0.00000000e+00  0.00000000e+00    0.00000000e+00  0.00000000e+00  0.00000000e+00 0
 3.42348264e+00  6.47875242e+00  6.56886205e+00    0.00000000e+00  0.00000000e+00  0.00000000e+00    0.00000000e+00  0.00000000e+00  0.00000000e+00 0
 3.15265093e+00  6.45820490e+00  7.48148016e+00    0.00000000e+00  0.00000000e+00  0.00000000e+00    0.00000000e+00  0.00000000e+00  0.00000000e+00 0
 2.73203205e+00  6.77596596e+00  8.29297777e+00    0.00000000e+00  0.00000000e+00  0.00000000e+00    0.00000000e+00  0.00000000e+00  0.00000000e+00 0
-6.49699029e+00 -6.13421741e+00  6.49858254e+00    0.00000000e+00  0.00000000e+00  0.00000000e+00    0.00000000e+00  0.00000000e+00  0.00000000e+00 0
-6.44685617e+00 -6.09885033e+00  7.44139604e+00    0.00000000e+00  0.00000000e+00  0.00000000e+00    0.00000000e+00  0.00000000e+00  0.00000000e+00 0
-6.45446685e+00 -5.69006636e+00  8.36110957e+00    0.00000000e+00  0.00000000e+00  0.00000000e+00    0.00000000e+00  0.00000000e+00  0.00000000e+00 0
-8.68355655e+00 -3.79387560e-01  6.59588007e+00    0.00000000e+00  0.00000000e+00  0.00000000e+00    0.00000000e+00  0.00000000e+00  0.00000000e+00 0
-8.61318700e+00 -3.75235212e-01  7.51727507e+00    0.00000000e+00  0.00000000e+00  0.00000000e+00    0.00000000e+00  0.00000000e+00  0.00000000e+00 0
-8.48877110e+00 -2.26815564e-01  8.43115235e+00    0.00000000e+00  0.00000000e+00  0.00000000e+00    0.00000000e+00  0.00000000e+00  0.00000000e+00 0
-1.65085797e+00  2.00861540e+00  1.09540804e+01    0.00000000e+00  0.00000000e+00  0.00000000e+00    0.00000000e+00  0.00000000e+00  0.00000000e+00 0
-1.58239711e+00  2.00813226e+00  1.00415032e+01    0.00000000e+00  0.00000000e+00  0.00000000e+00    0.00000000e+00  0.00000000e+00  0.00000000e+00 0
-1.81046463e+00  1.92155008e+00  9.14727314e+00    0.00000000e+00  0.00000000e+00  0.00000000e+00    0.00000000e+00  0.00000000e+00  0.00000000e+00 0
-1.91029983e+00 -6.01696367e+00  1.16052939e+01    0.00000000e+00  0.00000000e+00  0.00000000e+00    0.00000000e+00  0.00000000e+00  0.00000000e+00 0
-1.96671347e+00 -6.28100527e+00  1.07415901e+01    0.00000000e+00  0.00000000e+00  0.00000000e+00    0.00000000e+00  0.00000000e+00  0.00000000e+00 0
-2.20912610e+00 -7.12537696e+00  1.02947495e+01    0.00000000e+00  0.00000000e+00  0.00000000e+00    0.00000000e+00  0.00000000e+00  0.00000000e+00 0
 3.45824972e+00 -1.07532411e+00  9.39485500e+00    0.00000000e+00  0.00000000e+00  0.00000000e+00    0.00000000e+00  0.00000000e+00  0.00000000e+00 0
 3.18625665e+00 -1.86873331e+00  9.13916455e+00    0.00000000e+00  0.00000000e+00  0.00000000e+00    0.00000000e+00  0.00000000e+00  0.00000000e+00 0
 2.77849502e+00 -2.66606884e+00  8.87365753e+00    0.00000000e+00  0.00000000e+00  0.00000000e+00    0.00000000e+00  0.00000000e+00  0.00000000e+00 0
 8.73302327e+00 -6.17623498e+00  1.12562533e+01    0.00000000e+00  0.00000000e+00  0.00000000e+00    0.00000000e+00  0.00000000e+00  0.00000000e+00 0
 8.86139971e+00 -5.82379999e+00  1.03846328e+01    0.00000000e+00  0.00000000e+00  0.00000000e+00    0.00000000e+00  0.00000000e+00  0.00000000e+00 0
-8.55597035e+00 -5.53537856e+00  9.58069319e+00    0.00000000e+00  0.00000000e+00  0.00000000e+00    0.00000000e+00  0.00000000e+00  0.00000000e+00 0
 1.95590054e+00  4.42107532e+00  1.08925818e+01    0.00000000e+00  0.00000000e+00  0.00000000e+00    0.00000000e+00  0.00000000e+00  0.00000000e+00 0
 1.85226235e+00  4.28060116e+00  9.94556185e+00    0.00000000e+00  0.00000000e+00  0.00000000e+00    0.00000000e+00  0.00000000e+00  0.00000000e+00 0
 1.67574010e+00  4.22927019e+00  8.97868104e+00    0.00000000e+00  0.00000000e+00  0.00000000e+00    0.00000000e+00  0.00000000e+00  0.00000000e+00 0
 4.79180943e-01 -3.83278629e+00  6.38856332e+00    0.00000000e+00  0.00000000e+00  0.00000000e+00    0.00000000e+00  0.00000000e+00  0.00000000e+00 0
 7.04974786e-01 -3.46253483e+00  7.21420603e+00    0.00000000e+00  0.00000000e+00  0.00000000e+00    0.00000000e+00  0.00000000e+00  0.00000000e+00 0
 7.87814825e-01 -3.36372624e+00  8.19958034e+00    0.00000000e+00  0.00000000e+00  0.00000000e+00    0.00000000e+00  0.00000000e+00  0.00000000e+00 0
 8.13877338e+00  5.98546595e+00  7.40445665e+00    0.00000000e+00  0.00000000e+00  0.00000000e+00    0.00000000e+00  0.00000000e+00  0.00000000e+00 0
 7.41822149e+00  5.34040353e+00  7.40430209e+00    0.00000000e+00  0.00000000e+00  0.00000000e+00    0.00000000e+00  0.00000000e+00  0.00000000e+00 0
 6.67430342e+00  4.94448045e+00  7.76566876e+00    0.00000000e+00  0.00000000e+00  0.00000000e+00    0.00000000e+00  0.00000000e+00  0.00000000e+00 0
-6.29750786e+00  1.18402423e-01  6.65141022e+00    0.00000000e+00  0.00000000e+00  0.00000000e+00    0.00000000e+00  0.00000000e+00  0.00000000e+00 0
-6.33993635e+00 -2.17087553e-01  7.57875243e+00    0.00000000e+00  0.00000000e+00  0.00000000e+00    0.00000000e+00  0.00000000e+00  0.00000000e+00 0
-6.40744528e+00 -4.69339632e-01  8.55941876e+00    0.00000000e+00  0.00000000e+00  0.00000000e+00    0.00000000e+00  0.00000000e+00  0.00000000e+00 0
-2.20167895e+00  2.61900415e+00  6.39791140e+00    0.00000000e+00  0.00000000e+00  0.00000000e+00    0.00000000e+00  0.00000000e+00  0.00000000e+00 0
-2.28292938e+00  2.23877831e+00  7.23880527e+00    0.00000000e+00  0.00000000e+00  0.00000000e+00    0.00000000e+00  0.00000000e+00  0.00000000e+00 0
-2.45373756e+00  1.97389815e+00  8.09113759e+00    0.00000000e+00  0.00000000e+00  0.00000000e+00    0.00000000e+00  0.00000000e+00  0.00000000e+00 0
-5.12939249e-01 -3.50131239e+00  1.02999356e+01    0.00000000e+00  0.00000000e+00  0.00000000e+00    0.00000000e+00  0.00000000e+00  0.00000000e+00 0
-1.00337157e+00 -3.27573533e+00  9.54399501e+00    0.00000000e+00  0.00000000e+00  0.00000000e+00    0.00000000e+00  0.00000000e+00  0.00000000e+00 0
-1.24624767e+00 -3.43664502e+00  8.68408630e+00    0.00000000e+00  0.00000000e+00  0.00000000e+00    0.00000000e+00  0.00000000e+00  0.00000000e+00 0
 4.24638921e+00  1.72072038e+00  1.06533674e+01    0.00000000e+00  0.00000000e+00  0.00000000e+00    0.00000000e+00  0.00000000e+00  0.00000000e+00 0
 4.36534481e+00  1.63121662e+00  9.70658429e+00    0.00000000e+00  0.00000000e+00  0.00000000e+00    0.00000000e+00  0.00000000e+00  0.00000000e+00 0
 4.57826343e+00  1.53125558e+00  8.80871250e+00    0.00000000e+00  0.00000000e+00  0.00000000e+00    0.00000000e+00  0.00000000e+00  0.00000000e+00 0
-5.38233659e-01 -1.69799554e-02  7.13457493e+00    0.00000000e+00  0.00000000e+00  0.00000000e+00    0.00000000e+00  0.00000000e+00  0.00000000e+00 0
-1.81684041e-01 -4.30067421e-01  7.90979857e+00    0.00000000e+00  0.00000000e+00  0.00000000e+00    0.00000000e+00  0.00000000e+00  0.00000000e+00 0
 2.59943919e-01 -1.47722190e-01  8.73282901e+00    0.00000000e+00  0.00000000e+00  0.00000000e+00    0.00000000e+00  0.00000000e+00  0.00000000e+00 0
-8.12808195e+00 -4.56975786e+00  6.52974420e+00    0.00000000e+00  0.00000000e+00  0.00000000e+00    0.00000000e+00  0.00000000e+00  0.00000000e+00 0
-8.37154786e+00 -4.53478426e+00  7.42269812e+00    0.00000000e+00  0.00000000e+00  0.00000000e+00    0.00000000e+00  0.00000000e+00  0.00000000e+00 0
-8.67433555e+00 -4.49072795e+00  8.26310612e+00    0.00000000e+00  0.00000000e+00  0.00000000e+00    0.00000000e+00  0.00000000e+00  0.00000000e+00 0
 3.06096869e+00 -3.01116426e+00  1.03911123e+01    0.00000000e+00  0.00000000e+00  0.00000000e+00    0.00000000e+00  0.00000000e+00  0.00000000e+00 0
 2.55840027e+00 -3.37530321e+00  9.69752012e+00    0.00000000e+00  0.00000000e+00  0.00000000e+00    0.00000000e+00  0.00000000e+00  0.00000000e+00 0
 2.37468664e+00 -3.53767413e+00  8.79462099e+00    0.00000000e+00  0.00000000e+00  0.00000000e+00    0.00000000e+00  0.00000000e+00  0.00000000e+00 0
-2.97524531e-01  7.97345621e-01  1.08789095e+01    0.00000000e+00  0.00000000e+00  0.00000000e+00    0.00000000e+00  0.00000000e+00  0.00000000e+00 0
-1.90112840e-01  8.81285604e-01  9.90576002e+00    0.00000000e+00  0.00000000e+00  0.00000000e+00    0.00000000e+00  0.00000000e+00  0.00000000e+00 0
-3.38902021e-02  8.29511728e-01  8.92553961e+00    0.00000000e+00  0.00000000e+00  0.00000000e+00    0.00000000e+00  0.00000000e+00  0.00000000e+00 0
 6.20782466e+00  3.03679967e+00  1.02818116e+01    0.00000000e+00  0.00000000e+00  0.00000000e+00    0.00000000e+00  0.00000000e+00  0.00000000e+00 0
 6.11496086e+00  3.12295135e+00  9.36596290e+00    0.00000000e+00  0.00000000e+00  0.00000000e+00    0.00000000e+00  0.00000000e+00  0.00000000e+00 0
 5.98660075e+00  3.05075056e+00  8.47668629e+00    0.00000000e+00  0.00000000e+00  0.00000000e+00    0.00000000e+00  0.00000000e+00  0.00000000e+00 0
-4.44922926e+00  1.58687202e-02  6.83152231e+00    0.00000000e+00  0.00000000e+00  0.00000000e+00    0.00000000e+00  0.00000000e+00  0.00000000e+00 0
-4.45374111e+00 -1.68441484e-01  7.69208913e+00    0.00000000e+00  0.00000000e+00  0.00000000e+00    0.00000000e+00  0.00000000e+00  0.00000000e+00 0
-4.49024030e+00 -3.42126852e-01  8.54140526e+00    0.00000000e+00  0.00000000e+00  0.00000000e+00    0.00000000e+00  0.00000000e+00  0.00000000e+00 0
-8.64698244e+00  2.69382255e+00  1.06093155e+01    0.00000000e+00  0.00000000e+00  0.00000000e+00    0.00000000e+00  0.00000000e+00  0.00000000e+00 0
-8.64682402e+00  2.63998302e+00  9.70735930e+00    0.00000000e+00  0.00000000e+00  0.00000000e+00    0.00000000e+00  0.00000000e+00  0.00000000e+00 0
-8.74528248e+00  2.26606003e+00  8.84047562e+00    0.00000000e+00  0.00000000e+00  0.00000000e+00    0.00000000e+00  0.00000000e+00  0.00000000e+00 0
-1.85720862e+00 -1.27081987e+00  1.09486301e+01    0.00000000e+00  0.00000000e+00  0.00000000e+00    0.00000000e+00  0.00000000e+00  0.00000000e+00 0
-2.05703083e+00 -1.47333246e+00  1.00248987e+01    0.00000000e+00  0.00000000e+00  0.00000000e+00    0.00000000e+00  0.00000000e+00  0.00000000e+00 0
-2.10845294e+00 -1.76937322e+00  9.11530871e+00    0.00000000e+00  0.00000000e+00  0.00000000e+00    0.00000000e+00  0.00000000e+00  0.00000000e+00 0
-7.33535319e-01  5.53038216e+00  1.17760694e+01    0.00000000e+00  0.00000000e+00  0.00000000e+00    0.00000000e+00  0.00000000e+00  0.00000000e+00 0
-1.05174178e+00  5.60410129e+00  1.08258139e+01    0.00000000e+00  0.00000000e+00  0.00000000e+00    0.00000000e+00  0.00000000e+00  0.00000000e+00 0
-1.15949548e+00  5.79065968e+00  9.91262358e+00    0.00000000e+00  0.00000000e+00  0.00000000e+00    0.00000000e+00  0.00000000e+00  0.00000000e+00 0
 4.99384167e+00 -7.25360238e+00  8.79322978e+00    0.00000000e+00  0.00000000e+00  0.00000000e+00    0.00000000e+00  0.00000000e+00  0.00000000e+00 0
 4.27394215e+00 -7.00206570e+00  8.24072145e+00    0.00000000e+00  0.00000000e+00  0.00000000e+00    0.00000000e+00  0.00000000e+00  0.00000000e+00 0
 3.70225564e+00 -6.73388278e+00  7.54966226e+00    0.00000000e+00  0.00000000e+00  0.00000000e+00    0.00000000e+00  0.00000000e+00  0.00000000e+00 0
 5.74027535e-01 -3.50996527e+00  1.03480548e+01    0.00000000e+00  0.00000000e+00  0.00000000e+00    0.00000000e+00  0.00000000e+00  0.00000000e+00 0
 2.89481378e-01 -3.46635621e+00  9.48717974e+00    0.00000000e+00  0.00000000e+00  0.00000000e+00    0.00000000e+00  0.00000000e+00  0.00000000e+00 0
-2.53401048e-01 -3.30764918e+00  8.75925951e+00    0.00000000e+00  0.00000000e+00  0.00000000e+00    0.00000000e+00  0.00000000e+00  0.00000000e+00 0
-5.56478211e+00 -2.89854280e+00  6.51345899e+00    0.00000000e+00  0.00000000e+00  0.00000000e+00    0.00000000e+00  0.00000000e+00  0.00000000e+00 0
-5.41669843e+00 -2.99117267e+00  7.46320191e+00    0.00000000e+00  0.00000000e+00  0.00000000e+00    0.00000000e+00  0.00000000e+00  0.00000000e+00 0
-5.12502351e+00 -3.17015556e+00  8.32506038e+00    0.00000000e+00  0.00000000e+00  0.00000000e+00    0.00000000e+00  0.00000000e+00  0.00000000e+00 0
-4.61707506e+00  3.93420210e+00  7.17980841e+00    0.00000000e+00  0.00000000e+00  0.00000000e+00    0.00000000e+00  0.00000000e+00  0.00000000e+00 0
-3.96635195e+00  3.70871220e+00  7.85312308e+00    0.00000000e+00  0.00000000e+00  0.00000000e+00    0.00000000e+00  0.00000000e+00  0.00000000e+00 0
-3.26941669e+00  3.68998627e+00  8.46622838e+00    0.00000000e+00  0.00000000e+00  0.00000000e+00    0.00000000e+00  0.00000000e+00  0.00000000e+00 0
-8.29249491e+00 -2.79560131e+00  1.13888555e+01    0.00000000e+00  0.00000000e+00  0.00000000e+00    0.00000000e+00  0.00000000e+00  0.00000000e+00 0
-8.65231185e+00 -2.83855555e+00  1.04857223e+01    0.00000000e+00  0.00000000e+00  0.00000000e+00    0.00000000e+00  0.00000000e+00  0.00000000e+00 0
-8.68971585e+00 -2.89407576e+00  9.52961558e+00    0.00000000e+00  0.00000000e+00  0.00000000e+00    0.00000000e+00  0.00000000e+00  0.00000000e+00 0
-1.62587148e+00 -5.14996418e+00  1.07933732e+01    0.00000000e+00  0.00000000e+00  0.00000000e+00    0.00000000e+00  0.00000000e+00  0.00000000e+00 0
-1.84436919e+00 -5.19562153e+00  9.86939556e+00    0.00000000e+00  0.00000000e+00  0.00000000e+00    0.00000000e+00  0.00000000e+00  0.00000000e+00 0
-2.01118076e+00 -5.05727592e+00  8.95271280e+00    0.00000000e+00  0.00000000e+00  0.00000000e+00    0.00000000e+00  0.00000000e+00  0.00000000e+00 0
-8.42444751e-01 -2.17778144e+00  6.24268805e+00    0.00000000e+00  0.00000000e+00  0.00000000e+00    0.00000000e+00  0.00000000e+00  0.00000000e+00 0
-9.14294575e-01 -2.39841298e+00  7.18350521e+00    0.00000000e+00  0.00000000e+00  0.00000000e+00    0.00000000e+00  0.00000000e+00  0.00000000e+00 0
-9.88257755e-01 -2.56281044e+00  8.10657982e+00    0.00000000e+00  0.00000000e+00  0.00000000e+00    0.00000000e+00  0.00000000e+00  0.00000000e+00 0
 5.58442384e-01  8.23629939e+00  9.55573298e+00    0.00000000e+00  0.00000000e+00  0.00000000e+00    0.00000000e+00  0.00000000e+00  0.00000000e+00 0
 1.19870575e+00  8.32974281e+00  8.88726634e+00    0.00000000e+00  0.00000000e+00  0.00000000e+00    0.00000000e+00  0.00000000e+00  0.00000000e+00 0
 1.62568275e+00  8.55842711e+00  8.09628744e+00    0.00000000e+00  0.00000000e+00  0.00000000e+00    0.00000000e+00  0.00000000e+00  0.00000000e+00 0
-1.03879686e+00  7.35954911e+00  6.94020139e+00    0.00000000e+00  0.00000000e+00  0.00000000e+00    0.00000000e+00  0.00000000e+00  0.00000000e+00 0
-8.31588747e-01  6.95454195e+00  7.70531541e+00    0.00000000e+00  0.00000000e+00  0.00000000e+00    0.00000000e+00  0.00000000e+00  0.00000000e+00 0
-5.22499765e-01  6.82439243e+00  8.60213794e+00    0.00000000e+00  0.00000000e+00  0.00000000e+00    0.00000000e+00  0.00000000e+00  0.00000000e+00 0
 7.59366442e+00 -4.86514231e+00  6.32611395e+00    0.00000000e+00  0.00000000e+00  0.00000000e+00    0.00000000e+00  0.00000000e+00  0.00000000e+00 0
 7.58298686e+00 -5.11809952e+00  7.19502618e+00    0.00000000e+00  0.00000000e+00  0.00000000e+00    0.00000000e+00  0.00000000e+00  0.00000000e+00 0
 7.11564261e+00 -5.10426264e+00  8.02365567e+00    0.00000000e+00  0.00000000e+00  0.00000000e+00    0.00000000e+00  0.00000000e+00  0.00000000e+00 0
-8.70875219e+00 -1.42413388e+00  6.59063833e+00    0.00000000e+00  0.00000000e+00  0.00000000e+00    0.00000000e+00  0.00000000e+00  0.00000000e+00 0
-8.89228762e+00 -1.37996827e+00  7.48501927e+00    0.00000000e+00  0.00000000e+00  0.00000000e+00    0.00000000e+00  0.00000000e+00  0.00000000e+00 0
-8.67454427e+00 -1.30890363e+00  8.39747215e+00    0.00000000e+00  0.00000000e+00  0.00000000e+00    0.00000000e+00  0.00000000e+00  0.00000000e+00 0
-2.21205023e+00  1.49381020e-01  1.09298436e+01    0.00000000e+00  0.00000000e+00  0.00000000e+00    0.00000000e+00  0.00000000e+00  0.00000000e+00 0
-2.06742550e+00  1.57947655e-01  1.00215685e+01    0.00000000e+00  0.00000000e+00  0.00000000e+00    0.00000000e+00  0.00000000e+00  0.00000000e+00 0
-1.60122470e+00  4.81143640e-01  9.25141674e+00    0.00000000e+00  0.00000000e+00  0.00000000e+00    0.00000000e+00  0.00000000e+00  0.00000000e+00 0
 7.14325244e-01 -2.68645646e+00  1.08812743e+01    0.00000000e+00  0.00000000e+00  0.00000000e+00    0.00000000e+00  0.00000000e+00  0.00000000e+00 0
 5.95508123e-01 -2.59011201e+00  9.90263336e+00    0.00000000e+00  0.00000000e+00  0.00000000e+00    0.00000000e+00  0.00000000e+00  0.00000000e+00 0
 7.16602021e-01 -2.68758326e+00  8.98126615e+00    0.00000000e+00  0.00000000e+00  0.00000000e+00    0.00000000e+00  0.00000000e+00  0.00000000e+00 0
 5.57309939e+00  4.06224043e+00  1.05224223e+01    0.00000000e+00  0.00000000e+00  0.00000000e+00    0.00000000e+00  0.00000000e+00  0.00000000e+00 0
 5.34707466e+00  3.74927911e+00  9.62956722e+00    0.00000000e+00  0.00000000e+00  0.00000000e+00    0.00000000e+00  0.00000000e+00  0.00000000e+00 0
 4.75387231e+00  3.36625388e+00  8.95953638e+00    0.00000000e+00  0.00000000e+00  0.00000000e+00    0.00000000e+00  0.00000000e+00  0.00000000e+00 0
 3.18619144e+00  7.85886101e+00  1.05702636e+01    0.00000000e+00  0.00000000e+00  0.00000000e+00    0.00000000e+00  0.00000000e+00  0.00000000e+00 0
 2.79107804e+00  7.45132862e+00  9.89661478e+00    0.00000000e+00  0.00000000e+00  0.00000000e+00    0.00000000e+00  0.00000000e+00  0.00000000e+00 0
 2.35728821e+00  6.87327147e+00  9.22802032e+00    0.00000000e+00  0.00000000e+00  0.00000000e+00    0.00000000e+00  0.00000000e+00  0.00000000e+00 0
-4.72533121e+00 -9.67011505e-01  1.15606113e+01    0.00000000e+00  0.00000000e+00  0.00000000e+00    0.00000000e+00  0.00000000e+00  0.00000000e+00 0
-4.87557823e+00 -1.04531869e+00  1.06634716e+01    0.00000000e+00  0.00000000e+00  0.00000000e+00    0.00000000e+00  0.00000000e+00  0.00000000e+00 0
-5.16760735e+00 -1.11787440e+00  9.74575939e+00    0.00000000e+00  0.00000000e+00  0.00000000e+00    0.00000000e+00  0.00000000e+00  0.00000000e+00 0
 2.49028000e+00 -2.60360231e+00  6.06058708e+00    0.00000000e+00  0.00000000e+00  0.00000000e+00    0.00000000e+00  0.00000000e+00  0.00000000e+00 0
 2.29368537e+00 -2.40728096e+00  6.94887311e+00    0.00000000e+00  0.00000000e+00  0.00000000e+00    0.00000000e+00  0.00000000e+00  0.00000000e+00 0
 2.25570144e+00 -2.10065555e+00  7.83468385e+00    0.00000000e+00  0.00000000e+00  0.00000000e+00    0.00000000e+00  0.00000000e+00  0.00000000e+00 0
-2.39448737e+00 -2.32041226e+00  1.05635951e+01    0.00000000e+00  0.00000000e+00  0.00000000e+00    0.00000000e+00  0.00000000e+00  0.00000000e+00 0
-2.60228518e+00 -2.45514700e+00  9.70969106e+00    0.00000000e+00  0.00000000e+00  0.00000000e+00    0.00000000e+00  0.00000000e+00  0.00000000e+00 0
-3.00384857e+00 -2.35739587e+00  8.86860868e+00    0.00000000e+00  0.00000000e+00  0.00000000e+00    0.00000000e+00  0.00000000e+00  0.00000000e+00 0
-4.06707091e+00 -6.15001830e+00  6.22656133e+00    0.00000000e+00  0.00000000e+00  0.00000000e+00    0.00000000e+00  0.00000000e+00  0.00000000e+00 0
-3.79218296e+00 -6.24980279e+00  7.12694722e+00    0.00000000e+00  0.00000000e+00  0.00000000e+00    0.00000000e+00  0.00000000e+00  0.00000000e+00 0
-3.46859312e+00 -6.28036550e+00  8.03132081e+00    0.00000000e+00  0.00000000e+00  0.00000000e+00    0.00000000e+00  0.00000000e+00  0.00000000e+00 0
 2.30499514e+00 -8.05760947e+00  6.18694265e+00    0.00000000e+00  0.00000000e+00  0.00000000e+00    0.00000000e+00  0.00000000e+00  0.00000000e+00 0
 2.17606988e+00 -7.85532407e+00  7.10612000e+00    0.00000000e+00  0.00000000e+00  0.00000000e+00    0.00000000e+00  0.00000000e+00  0.00000000e+00 0
 1.92877849e+00 -7.75571927e+00  8.00379577e+00    0.00000000e+00  0.00000000e+00  0.00000000e+00    0.00000000e+00  0.00000000e+00  0.00000000e+00 0
 6.45922871e+00 -5.34659844e-02  1.09311173e+01    0.00000000e+00  0.00000000e+00  0.00000000e+00    0.00000000e+00  0.00000000e+00  0.00000000e+00 0
 6.63416601e+00 -1.15402569e-02  1.00112683e+01    0.00000000e+00  0.00000000e+00  0.00000000e+00    0.00000000e+00  0.00000000e+00  0.00000000e+00 0
 6.73923662e+00  4.89131209e-03  9.04866289e+00    0.00000000e+00  0.00000000e+00  0.00000000e+00    0.00000000e+00  0.00000000e+00  0.00000000e+00 0
 2.29462821e+00  1.58365003e+00  5.75155406e+00    0.00000000e+00  0.00000000e+00  0.00000000e+00    0.00000000e+00  0.00000000e+00  0.00000000e+00 0
 2.29027316e+00  1.85817782e+00  6.70599451e+00    0.00000000e+00  0.00000000e+00  0.00000000e+00    0.00000000e+00  0.00000000e+00  0.00000000e+00 0
 2.70683394e+00  1.65430250e+00  7.51160812e+00    0.00000000e+00  0.00000000e+00  0.00000000e+00    0.00000000e+00  0.00000000e+00  0.00000000e+00 0
-3.07596089e+00  5.90491917e+00  1.15496402e+01    0.00000000e+00  0.00000000e+00  0.00000000e+00    0.00000000e+00  0.00000000e+00  0.00000000e+00 0
-3.00741905e+00  6.17065323e+00  1.06731130e+01    0.00000000e+00  0.00000000e+00  0.00000000e+00    0.00000000e+00  0.00000000e+00  0.00000000e+00 0
-3.04905361e+00  6.42614192e+00  9.71189912e+00    0.00000000e+00  0.00000000e+00  0.00000000e+00    0.00000000e+00  0.00000000e+00  0.00000000e+00 0
 6.94600852e+00 -7.63621304e-01  6.47648382e+00    0.00000000e+00  0.00000000e+00  0.00000000e+00    0.00000000e+00  0.00000000e+00  0.00000000e+00 0
 6.99268856e+00 -6.56537465e-01  7.37460777e+00    0.00000000e+00  0.00000000e+00  0.00000000e+00    0.00000000e+00  0.00000000e+00  0.00000000e+00 0
 7.13786275e+00 -4.54105306e-01  8.29705124e+00    0.00000000e+00  0.00000000e+00  0.00000000e+00    0.00000000e+00  0.00000000e+00  0.00000000e+00 0
-2.58741635e+00  4.03730118e-04  6.99491689e+00    0.00000000e+00  0.00000000e+00  0.00000000e+00    0.00000000e+00  0.00000000e+00  0.00000000e+00 0
-2.57810931e+00 -7.92930023e-02  7.96579554e+00    0.00000000e+00  0.00000000e+00  0.00000000e+00    0.00000000e+00  0.00000000e+00  0.00000000e+00 0
-2.52875001e+00  6.14434522e-02  8.85305470e+00    0.00000000e+00  0.00000000e+00  0.00000000e+00    0.00000000e+00  0.00000000e+00  0.00000000e+00 0
 3.28536789e+00 -7.25306931e+00  1.06425864e+01    0.00000000e+00  0.00000000e+00  0.00000000e+00    0.00000000e+00  0.00000000e+00  0.00000000e+00 0
 2.90290117e+00 -7.12785878e+00  9.75634664e+00    0.00000000e+00  0.00000000e+00  0.00000000e+00    0.00000000e+00  0.00000000e+00  0.00000000e+00 0
 2.35073971e+00 -7.31443384e+00  9.01774743e+00    0.00000000e+00  0.00000000e+00  0.00000000e+00    0.00000000e+00  0.00000000e+00  0.00000000e+00 0
-4.02153313e+00 -3.73441613e+00  6.85861229e+00    0.00000000e+00  0.00000000e+00  0.00000000e+00    0.00000000e+00  0.00000000e+00  0.00000000e+00 0
-4.26702334e+00 -3.64497899e+00  7.73684239e+00    0.00000000e+00  0.00000000e+00  0.00000000e+00    0.00000000e+00  0.00000000e+00  0.00000000e+00 0
-4.31944667e+00 -3.71027842e+00  8.70847853e+00    0.00000000e+00  0.00000000e+00  0.00000000e+00    0.00000000e+00  0.00000000e+00  0.00000000e+00 0
-4.53882576e+00  1.06276273e+00  1.07636644e+01    0.00000000e+00  0.00000000e+00  0.00000000e+00    0.00000000e+00  0.00000000e+00  0.00000000e+00 0
-4.36262615e+00  8.50942769e-01  9.87666183e+00    0.00000000e+00  0.00000000e+00  0.00000000e+00    0.00000000e+00  0.00000000e+00  0.00000000e+00 0
-4.16141734e+00  4.91551616e-01  9.02988623e+00    0.00000000e+00  0.00000000e+00  0.00000000e+00    0.00000000e+00  0.00000000e+00  0.00000000e+00 0
-6.24529616e+00 -8.10664733e+00  6.89846479e+00    0.00000000e+00  0.00000000e+00  0.00000000e+00    0.00000000e+00  0.00000000e+00  0.00000000e+00 0
-6.13521620e+00 -8.07292777e+00  7.83111189e+00    0.00000000e+00  0.00000000e+00  0.00000000e+00    0.00000000e+00  0.00000000e+00  0.00000000e+00 0
-6.33574759e+00 -7.74792217e+00  8.72578346e+00    0.00000000e+00  0.00000000e+00  0.00000000e+00    0.00000000e+00  0.00000000e+00  0.00000000e+00 0
-5.85054701e+00  2.93267788e+00  1.09132988e+01    0.00000000e+00  0.00000000e+00  0.00000000e+00    0.00000000e+00  0.00000000e+00  0.00000000e+00 0
-5.40347897e+00  2.80973922e+00  1.01251986e+01    0.00000000e+00  0.00000000e+00  0.00000000e+00    0.00000000e+00  0.00000000e+00  0.00000000e+00 0
-4.90163297e+00  2.87436101e+00  9.33606852e+00    0.00000000e+00  0.00000000e+00  0.00000000e+00    0.00000000e+00  0.00000000e+00  0.00000000e+00 0
-1.49892645e+00 -8.59112752e+00  1.08176211e+01    0.00000000e+00  0.00000000e+00  0.00000000e+00    0.00000000e+00  0.00000000e+00  0.00000000e+00 0
-1.49640709e+00 -8.70224457e+00  9.87242642e+00    0.00000000e+00  0.00000000e+00  0.00000000e+00    0.00000000e+00  0.00000000e+00  0.00000000e+00 0
-1.34397413e+00  8.56967738e+00  9.11513922e+00    0.00000000e+00  0.00000000e+00  0.00000000e+00    0.00000000e+00  0.00000000e+00  0.00000000e+00 0
-2.79114341e+00 -8.45516034e+00  6.16991289e+00    0.00000000e+00  0.00000000e+00  0.00000000e+00    0.00000000e+00  0.00000000e+00  0.00000000e+00 0
-2.85872997e+00 -8.58121037e+00  7.13485403e+00    0.00000000e+00  0.00000000e+00  0.00000000e+00    0.00000000e+00  0.00000000e+00  0.00000000e+00 0
-2.88350884e+00 -8.49818798e+00  8.03370562e+00    0.00000000e+00  0.00000000e+00  0.00000000e+00    0.00000000e+00  0.00000000e+00  0.00000000e+00 0
 7.57033335e+00 -7.00915904e+00  9.73266315e+00    0.00000000e+00  0.00000000e+00  0.00000000e+00    0.00000000e+00  0.00000000e+00  0.00000000e+00 0
 7.98946652e+00 -6.69907590e+00  8.97332448e+00    0.00000000e+00  0.00000000e+00  0.00000000e+00    0.00000000e+00  0.00000000e+00  0.00000000e+00 0
 8.41250929e+00 -7.10086495e+00  8.27516275e+00    0.00000000e+00  0.00000000e+00  0.00000000e+00    0.00000000e+00  0.00000000e+00  0.00000000e+00 0
 2.34999127e+00 -6.62133146e+00  1.13264569e+01    0.00000000e+00  0.00000000e+00  0.00000000e+00    0.00000000e+00  0.00000000e+00  0.00000000e+00 0
 2.10694842e+00 -6.73243075e+00  1.04540327e+01    0.00000000e+00  0.00000000e+00  0.00000000e+00    0.00000000e+00  0.00000000e+00  0.00000000e+00 0
 1.79110595e+00 -6.60742325e+00  9.53882826e+00    0.00000000e+00  0.00000000e+00  0.00000000e+00    0.00000000e+00  0.00000000e+00  0.00000000e+00 0
-5.05021704e+00 -4.16259905e+00  1.11240231e+01    0.00000000e+00  0.00000000e+00  0.00000000e+00    0.00000000e+00  0.00000000e+00  0.00000000e+00 0
-5.09978453e+00 -3.97140057e+00  1.01708157e+01    0.00000000e+00  0.00000000e+00  0.00000000e+00    0.00000000e+00  0.00000000e+00  0.00000000e+00 0
-5.16288031e+00 -3.84522609e+00  9.20145946e+00    0.00000000e+00  0.00000000e+00  0.00000000e+00    0.00000000e+00  0.00000000e+00  0.00000000e+00 0
-6.17001968e+00 -3.60133111e+00  1.11008204e+01    0.00000000e+00  0.00000000e+00  0.00000000e+00    0.00000000e+00  0.00000000e+00  0.00000000e+00 0
-6.41022135e+00 -3.86480714e+00  1.02598380e+01    0.00000000e+00  0.00000000e+00  0.00000000e+00    0.00000000e+00  0.00000000e+00  0.00000000e+00 0
-6.09988311e+00 -4.24820030e+00  9.40196709e+00    0.00000000e+00  0.00000000e+00  0.00000000e+00    0.00000000e+00  0.00000000e+00  0.00000000e+00 0
 1.25662034e+00  6.79968497e+00  1.08938641e+01    0.00000000e+00  0.00000000e+00  0.00000000e+00    0.00000000e+00  0.00000000e+00  0.00000000e+00 0
 9.45046394e-01  6.48621751e+00  1.00997944e+01    0.00000000e+00  0.00000000e+00  0.00000000e+00    0.00000000e+00  0.00000000e+00  0.00000000e+00 0
 8.98705354e-01  6.17027824e+00  9.23286682e+00    0.00000000e+00  0.00000000e+00  0.00000000e+00    0.00000000e+00  0.00000000e+00  0.00000000e+00 0
-4.88007306e+00  4.86280514e+00  7.20660415e+00    0.00000000e+00  0.00000000e+00  0.00000000e+00    0.00000000e+00  0.00000000e+00  0.00000000e+00 0
-4.29429937e+00  4.85865047e+00  7.90678459e+00    0.00000000e+00  0.00000000e+00  0.00000000e+00    0.00000000e+00  0.00000000e+00  0.00000000e+00 0
-3.66657362e+00  4.72132907e+00  8.53200413e+00    0.00000000e+00  0.00000000e+00  0.00000000e+00    0.00000000e+00  0.00000000e+00  0.00000000e+00 0
-4.98352141e+00 -3.10997846e+00  1.10421144e+01    0.00000000e+00  0.00000000e+00  0.00000000e+00    0.00000000e+00  0.00000000e+00  0.00000000e+00 0
-4.86134627e+00 -2.83862028e+00  1.01338210e+01    0.00000000e+00  0.00000000e+00  0.00000000e+00    0.00000000e+00  0.00000000e+00  0.00000000e+00 0
-4.85971151e+00 -2.84012792e+00  9.21083492e+00    0.00000000e+00  0.00000000e+00  0.00000000e+00    0.00000000e+00  0.00000000e+00  0.00000000e+00 0
-8.76420889e-01  7.11406278e+00  1.13948462e+01    0.00000000e+00  0.00000000e+00  0.00000000e+00    0.00000000e+00  0.00000000e+00  0.00000000e+00 0
-9.35433290e-01  7.02556159e+00  1.04827853e+01    0.00000000e+00  0.00000000e+00  0.00000000e+00    0.00000000e+00  0.00000000e+00  0.00000000e+00 0
-1.13641737e+00  6.98330789e+00  9.59532655e+00    0.00000000e+00  0.00000000e+00  0.00000000e+00    0.00000000e+00  0.00000000e+00  0.00000000e+00 0
-7.30305244e+00 -4.12110965e+00  7.15136917e+00    0.00000000e+00  0.00000000e+00  0.00000000e+00    0.00000000e+00  0.00000000e+00  0.00000000e+00 0
-7.58151464e+00 -4.19457316e+00  8.02630563e+00    0.00000000e+00  0.00000000e+00  0.00000000e+00    0.00000000e+00  0.00000000e+00  0.00000000e+00 0
-7.98347536e+00 -4.16017380e+00  8.87999291e+00    0.00000000e+00  0.00000000e+00  0.00000000e+00    0.00000000e+00  0.00000000e+00  0.00000000e+00 0
-5.10439436e+00 -8.38259786e+00  7.21662046e+00    0.00000000e+00  0.00000000e+00  0.00000000e+00    0.00000000e+00  0.00000000e+00  0.00000000e+00 0
-4.64133111e+00 -8.20533597e+00  7.94624862e+00    0.00000000e+00  0.00000000e+00  0.00000000e+00    0.00000000e+00  0.00000000e+00  0.00000000e+00 0
-3.94154766e+00 -8.14566418e+00  8.51827381e+00    0.00000000e+00  0.00000000e+00  0.00000000e+00    0.00000000e+00  0.00000000e+00  0.00000000e+00 0
-6.64287899e+00 -2.31142521e+00  6.86956157e+00    0.00000000e+00  0.00000000e+00  0.00000000e+00    0.00000000e+00  0.00000000e+00  0.00000000e+00 0
-6.78613745e+00 -2.47719790e+00  7.73961845e+00    0.00000000e+00  0.00000000e+00  0.00000000e+00    0.00000000e+00  0.00000000e+00  0.00000000e+00 0
-6.77998628e+00 -2.57831803e+00  8.74939678e+00    0.00000000e+00  0.00000000e+00  0.00000000e+00    0.00000000e+00  0.00000000e+00  0.00000000e+00 0
-2.69467121e+00  1.30301154e+00  6.94939602e+00    0.00000000e+00  0.00000000e+00  0.00000000e+00    0.00000000e+00  0.00000000e+00  0.00000000e+00 0
-2.60989781e+00  1.01248770e+00  7.84320516e+00    0.00000000e+00  0.00000000e+00  0.00000000e+00    0.00000000e+00  0.00000000e+00  0.00000000e+00 0
-2.43602289e+00  1.03891553e+00  8.77930270e+00    0.00000000e+00  0.00000000e+00  0.00000000e+00    0.00000000e+00  0.00000000e+00  0.00000000e+00 0
 4.87643283e-01  1.62460168e+00  1.10487695e+01    0.00000000e+00  0.00000000e+00  0.00000000e+00    0.00000000e+00  0.00000000e+00  0.00000000e+00 0
 6.06234329e-01  1.58944605e+00  1.01357047e+01    0.00000000e+00  0.00000000e+00  0.00000000e+00    0.00000000e+00  0.00000000e+00  0.00000000e+00 0
 8.42693621e-01  1.49451316e+00  9.19860484e+00    0.00000000e+00  0.00000000e+00  0.00000000e+00    0.00000000e+00  0.00000000e+00  0.00000000e+00 0
 3.90101467e+00  5.10065435e+00  1.10207198e+01    0.00000000e+00  0.00000000e+00  0.00000000e+00    0.00000000e+00  0.00000000e+00  0.00000000e+00 0
 3.43187962e+00  5.06454671e+00  1.02345132e+01    0.00000000e+00  0.00000000e+00  0.00000000e+00    0.00000000e+00  0.00000000e+00  0.00000000e+00 0
 3.28961550e+00  4.86878970e+00  9.32366829e+00    0.00000000e+00  0.00000000e+00  0.00000000e+00    0.00000000e+00  0.00000000e+00  0.00000000e+00 0
-1.78908710e+00  5.23952397e+00  7.04529834e+00    0.00000000e+00  0.00000000e+00  0.00000000e+00    0.00000000e+00  0.00000000e+00  0.00000000e+00 0
-1.44174967e+00  5.32185092e+00  7.87765311e+00    0.00000000e+00  0.00000000e+00  0.00000000e+00    0.00000000e+00  0.00000000e+00  0.00000000e+00 0
-1.23534643e+00  5.33029036e+00  8.83813446e+00    0.00000000e+00  0.00000000e+00  0.00000000e+00    0.00000000e+00  0.00000000e+00  0.00000000e+00 0
 3.32042947e+00 -2.00954576e+00  6.19314580e+00    0.00000000e+00  0.00000000e+00  0.00000000e+00    0.00000000e+00  0.00000000e+00  0.00000000e+00 0
 3.28813203e+00 -1.77174088e+00  7.15217873e+00    0.00000000e+00  0.00000000e+00  0.00000000e+00    0.00000000e+00  0.00000000e+00  0.00000000e+00 0
 3.54395420e+00 -1.87773242e+00  8.03158390e+00    0.00000000e+00  0.00000000e+00  0.00000000e+00    0.00000000e+00  0.00000000e+00  0.00000000e+00 0
-2.09819675e-01  4.68858092e+00  1.14510737e+01    0.00000000e+00  0.00000000e+00  0.00000000e+00    0.00000000e+00  0.00000000e+00  0.00000000e+00 0
-5.08613125e-01  4.61353259e+00  1.06439466e+01    0.00000000e+00  0.00000000e+00  0.00000000e+00    0.00000000e+00  0.00000000e+00  0.00000000e+00 0
-7.01899500e-01  4.57845801e+00  9.70545902e+00    0.00000000e+00  0.00000000e+00  0.00000000e+00    0.00000000e+00  0.00000000e+00  0.00000000e+00 0
 1.82591609e+00 -5.41167853e+00  1.10387504e+01    0.00000000e+00  0.00000000e+00  0.00000000e+00    0.00000000e+00  0.00000000e+00  0.00000000e+00 0
 1.84818889e+00 -5.37802200e+00  1.01191813e+01    0.00000000e+00  0.00000000e+00  0.00000000e+00    0.00000000e+00  0.00000000e+00  0.00000000e+00 0
 1.93124426e+00 -5.40829296e+00  9.16292601e+00    0.00000000e+00  0.00000000e+00  0.00000000e+00    0.00000000e+00  0.00000000e+00  0.00000000e+00 0
 7.08109548e+00 -9.25908721e-01  1.11965868e+01    0.00000000e+00  0.00000000e+00  0.00000000e+00    0.00000000e+00  0.00000000e+00  0.00000000e+00 0
 7.02150368e+00 -1.08486015e+00  1.02943099e+01    0.00000000e+00  0.00000000e+00  0.00000000e+00    0.00000000e+00  0.00000000e+00  0.00000000e+00 0
 7.18490715e+00 -1.00255299e+00  9.39227986e+00    0.00000000e+00  0.00000000e+00  0.00000000e+00    0.00000000e+00  0.00000000e+00  0.00000000e+00 0
 6.77718346e+00  5.96267157e-01  6.22033413e+00    0.00000000e+00  0.00000000e+00  0.00000000e+00    0.00000000e+00  0.00000000e+00  0.00000000e+00 0
 6.64469179e+00  3.71773488e-01  7.09666752e+00    0.00000000e+00  0.00000000e+00  0.00000000e+00    0.00000000e+00  0.00000000e+00  0.00000000e+00 0
 6.35410003e+00  9.70446998e-02  8.00677601e+00    0.00000000e+00  0.00000000e+00  0.00000000e+00    0.00000000e+00  0.00000000e+00  0.00000000e+00 0
 7.57080616e+00  2.67225851e-02  1.07912004e+01    0.00000000e+00  0.00000000e+00  0.00000000e+00    0.00000000e+00  0.00000000e+00  0.00000000e+00 0
 7.75153894e+00 -1.29352915e-01  9.86541949e+00    0.00000000e+00  0.00000000e+00  0.00000000e+00    0.00000000e+00  0.00000000e+00  0.00000000e+00 0
 7.93780904e+00 -1.38263537e-01  8.93862604e+00    0.00000000e+00  0.00000000e+00  0.00000000e+00    0.00000000e+00  0.00000000e+00  0.00000000e+00 0
 1.73259131e+00 -8.04524098e+00  1.07549153e+01    0.00000000e+00  0.00000000e+00  0.00000000e+00    0.00000000e+00  0.00000000e+00  0.00000000e+00 0
 1.69212985e+00 -7.78941548e+00  9.84842707e+00    0.00000000e+00  0.00000000e+00  0.00000000e+00    0.00000000e+00  0.00000000e+00  0.00000000e+00 0
 1.37871397e+00 -7.57604264e+00  8.97755853e+00    0.00000000e+00  0.00000000e+00  0.00000000e+00    0.00000000e+00  0.00000000e+00  0.00000000e+00 0
 4.68631832e+00 -3.50136102e+00  7.09670203e+00    0.00000000e+00  0.00000000e+00  0.00000000e+00    0.00000000e+00  0.00000000e+00  0.00000000e+00 0
 4.55711303e+00 -3.04824005e+00  7.89410748e+00    0.00000000e+00  0.00000000e+00  0.00000000e+00    0.00000000e+00  0.00000000e+00  0.00000000e+00 0
 4.69944362e+00 -2.22289966e+00  8.31454232e+00    0.00000000e+00  0.00000000e+00  0.00000000e+00    0.00000000e+00  0.00000000e+00  0.00000000e+00 0
 5.27894701e+00 -2.21485066e+00  6.61595568e+00    0.00000000e+00  0.00000000e+00  0.00000000e+00    0.00000000e+00  0.00000000e+00  0.00000000e+00 0
 5.44319117e+00 -2.41163420e+00  7.45897810e+00    0.00000000e+00  0.00000000e+00  0.00000000e+00    0.00000000e+00  0.00000000e+00  0.00000000e+00 0
 5.64856691e+00 -2.78361400e+00  8.33677543e+00    0.00000000e+00  0.00000000e+00  0.00000000e+00    0.00000000e+00  0.00000000e+00  0.00000000e+00 0
 2.07346770e+00  6.34615081e+00  1.12145874e+01    0.00000000e+00  0.00000000e+00  0.00000000e+00    0.00000000e+00  0.00000000e+00  0.00000000e+00 0
 1.91822795e+00  6.20804058e+00  1.03088580e+01    0.00000000e+00  0.00000000e+00  0.00000000e+00    0.00000000e+00  0.00000000e+00  0.00000000e+00 0
 1.80185170e+00  5.94592360e+00  9.40430233e+00    0.00000000e+00  0.00000000e+00  0.00000000e+00    0.00000000e+00  0.00000000e+00  0.00000000e+00 0
 1.69562415e+00  8.04654830e-01  6.75393264e+00    0.00000000e+00  0.00000000e+00  0.00000000e+00    0.00000000e+00  0.00000000e+00  0.00000000e+00 0
 1.53925591e+00  7.03977433e-01  7.67773575e+00    0.00000000e+00  0.00000000e+00  0.00000000e+00    0.00000000e+00  0.00000000e+00  0.00000000e+00 0
 1.08057953e+00  7.54629126e-01  8.48761783e+00    0.00000000e+00  0.00000000e+00  0.00000000e+00    0.00000000e+00  0.00000000e+00  0.00000000e+00 0
-2.65187535e+00  3.90546820e+00  1.10465420e+01    0.00000000e+00  0.00000000e+00  0.00000000e+00    0.00000000e+00  0.00000000e+00  0.00000000e+00 0
-2.48018882e+00  3.88095509e+00  1.01025272e+01    0.00000000e+00  0.00000000e+00  0.00000000e+00    0.00000000e+00  0.00000000e+00  0.00000000e+00 0
-2.38667903e+00  3.86640095e+00  9.18488448e+00    0.00000000e+00  0.00000000e+00  0.00000000e+00    0.00000000e+00  0.00000000e+00  0.00000000e+00 0
-8.83385508e+00  3.67039089e+00  9.68309689e+00    0.00000000e+00  0.00000000e+00  0.00000000e+00    0.00000000e+00  0.00000000e+00  0.00000000e+00 0
 8.51209030e+00  3.08739402e+00  9.12216716e+00    0.00000000e+00  0.00000000e+00  0.00000000e+00    0.00000000e+00  0.00000000e+00  0.00000000e+00 0
 8.15485450e+00  2.53076769e+00  8.48282701e+00    0.00000000e+00  0.00000000e+00  0.00000000e+00    0.00000000e+00  0.00000000e+00  0.00000000e+00 0
-2.60606065e+00  8.34398039e+00  6.41619799e+00    0.00000000e+00  0.00000000e+00  0.00000000e+00    0.00000000e+00  0.00000000e+00  0.00000000e+00 0
-2.10619097e+00  8.46192953e+00  7.21209078e+00    0.00000000e+00  0.00000000e+00  0.00000000e+00    0.00000000e+00  0.00000000e+00  0.00000000e+00 0
-1.70531433e+00  8.33399538e+00  8.09973398e+00    0.00000000e+00  0.00000000e+00  0.00000000e+00    0.00000000e+00  0.00000000e+00  0.00000000e+00 0
-3.55699421e+00  6.88041385e+00  1.15975722e+01    0.00000000e+00  0.00000000e+00  0.00000000e+00    0.00000000e+00  0.00000000e+00  0.00000000e+00 0
-3.71031243e+00  6.84892443e+00  1.06933408e+01    0.00000000e+00  0.00000000e+00  0.00000000e+00    0.00000000e+00  0.00000000e+00  0.00000000e+00 0
-3.93394421e+00  7.03425173e+00  9.77029823e+00    0.00000000e+00  0.00000000e+00  0.00000000e+00    0.00000000e+00  0.00000000e+00  0.00000000e+00 0
 5.75304926e+00  7.81775608e+00  9.65566429e+00    0.00000000e+00  0.00000000e+00  0.00000000e+00    0.00000000e+00  0.00000000e+00  0.00000000e+00 0
 5.16815765e+00  7.11787432e+00  9.46050983e+00    0.00000000e+00  0.00000000e+00  0.00000000e+00    0.00000000e+00  0.00000000e+00  0.00000000e+00 0
 4.53784148e+00  6.45885793e+00  9.25555033e+00    0.00000000e+00  0.00000000e+00  0.00000000e+00    0.00000000e+00  0.00000000e+00  0.00000000e+00 0
-6.75581698e+00 -2.67540337e+00  1.16176516e+01    0.00000000e+00  0.00000000e+00  0.00000000e+00    0.00000000e+00  0.00000000e+00  0.00000000e+00 0
-7.47759054e+00 -2.35930487e+00  1.11364360e+01    0.00000000e+00  0.00000000e+00  0.00000000e+00    0.00000000e+00  0.00000000e+00  0.00000000e+00 0
-7.84694249e+00 -2.25776449e+00  1.02497476e+01    0.00000000e+00  0.00000000e+00  0.00000000e+00    0.00000000e+00  0.00000000e+00  0.00000000e+00 0
 5.28377486e+00 -1.42466027e+00  1.10727034e+01    0.00000000e+00  0.00000000e+00  0.00000000e+00    0.00000000e+00  0.00000000e+00  0.00000000e+00 0
 5.16479325e+00 -1.35411053e+00  1.01366457e+01    0.00000000e+00  0.00000000e+00  0.00000000e+00    0.00000000e+00  0.00000000e+00  0.00000000e+00 0
 5.28995550e+00 -1.54462291e+00  9.15137622e+00    0.00000000e+00  0.00000000e+00  0.00000000e+00    0.00000000e+00  0.00000000e+00  0.00000000e+00 0
-4.23141036e+00 -3.85682502e+00  1.14832623e+01    0.00000000e+00  0.00000000e+00  0.00000000e+00    0.00000000e+00  0.00000000e+00  0.00000000e+00 0
-4.11310078e+00 -3.69890820e+00  1.06098804e+01    0.00000000e+00  0.00000000e+00  0.00000000e+00    0.00000000e+00  0.00000000e+00  0.00000000e+00 0
-4.13776202e+00 -3.54362607e+00  9.70731833e+00    0.00000000e+00  0.00000000e+00  0.00000000e+00    0.00000000e+00  0.00000000e+00  0.00000000e+00 0
 3.21695350e+00  1.11020464e+00  6.09849325e+00    0.00000000e+00  0.00000000e+00  0.00000000e+00    0.00000000e+00  0.00000000e+00  0.00000000e+00 0
 3.38993644e+00  1.11184566e+00  6.98721971e+00    0.00000000e+00  0.00000000e+00  0.00000000e+00    0.00000000e+00  0.00000000e+00  0.00000000e+00 0
 3.67858775e+00  1.31560140e+00  7.86361710e+00    0.00000000e+00  0.00000000e+00  0.00000000e+00    0.00000000e+00  0.00000000e+00  0.00000000e+00 0
-8.76503857e+00 -5.04090616e+00  1.16534963e+01    0.00000000e+00  0.00000000e+00  0.00000000e+00    0.00000000e+00  0.00000000e+00  0.00000000e+00 0
-8.60595729e+00 -4.85673660e+00  1.07661562e+01    0.00000000e+00  0.00000000e+00  0.00000000e+00    0.00000000e+00  0.00000000e+00  0.00000000e+00 0
-8.34773392e+00 -4.65569923e+00  9.86907313e+00    0.00000000e+00  0.00000000e+00  0.00000000e+00    0.00000000e+00  0.00000000e+00  0.00000000e+00 0
 5.70831978e+00  3.41167664e+00  5.51286891e+00    0.00000000e+00  0.00000000e+00  0.00000000e+00    0.00000000e+00  0.00000000e+00  0.00000000e+00 0
 6.01140462e+00  3.58568014e+00  6.35722476e+00    0.00000000e+00  0.00000000e+00  0.00000000e+00    0.00000000e+00  0.00000000e+00  0.00000000e+00 0
 5.99434478e+00  3.68217535e+00  7.28445478e+00    0.00000000e+00  0.00000000e+00  0.00000000e+00    0.00000000e+00  0.00000000e+00  0.00000000e+00 0
-4.35513436e+00 -4.62416126e+00  6.39510743e+00    0.00000000e+00  0.00000000e+00  0.00000000e+00    0.00000000e+00  0.00000000e+00  0.00000000e+00 0
-4.44151101e+00 -4.59157648e+00  7.32595953e+00    0.00000000e+00  0.00000000e+00  0.00000000e+00    0.00000000e+00  0.00000000e+00  0.00000000e+00 0
-4.70493274e+00 -4.48158580e+00  8.25009513e+00    0.00000000e+00  0.00000000e+00  0.00000000e+00    0.00000000e+00  0.00000000e+00  0.00000000e+00 0
 7.57587689e-01  2.38968219e+00  7.54624012e+00    0.00000000e+00  0.00000000e+00  0.00000000e+00    0.00000000e+00  0.00000000e+00  0.00000000e+00 0
 9.41657811e-01  2.60812382e+00  8.41299105e+00    0.00000000e+00  0.00000000e+00  0.00000000e+00    0.00000000e+00  0.00000000e+00  0.00000000e+00 0
 7.45701734e-01  3.32361116e+00  8.94989961e+00    0.00000000e+00  0.00000000e+00  0.00000000e+00    0.00000000e+00  0.00000000e+00  0.00000000e+00 0
-8.06926570e+00 -5.88279003e+00  6.78970262e+00    0.00000000e+00  0.00000000e+00  0.00000000e+00    0.00000000e+00  0.00000000e+00  0.00000000e+00 0
-8.34077973e+00 -5.72945918e+00  7.67966825e+00    0.00000000e+00  0.00000000e+00  0.00000000e+00    0.00000000e+00  0.00000000e+00  0.00000000e+00 0
-8.66427030e+00 -5.51196045e+00  8.59279286e+00    0.00000000e+00  0.00000000e+00  0.00000000e+00    0.00000000e+00  0.00000000e+00  0.00000000e+00 0
-3.50544249e+00 -7.45920877e+00  6.75688831e+00    0.00000000e+00  0.00000000e+00  0.00000000e+00    0.00000000e+00  0.00000000e+00  0.00000000e+00 0
-3.35336432e+00 -7.58606109e+00  7.72098633e+00    0.00000000e+00  0.00000000e+00  0.00000000e+00    0.00000000e+00  0.00000000e+00  0.00000000e+00 0
-3.31419015e+00 -7.22115015e+00  8.57427125e+00    0.00000000e+00  0.00000000e+00  0.00000000e+00    0.00000000e+00  0.00000000e+00  0.00000000e+00 0
-5.68238743e+00  8.50615827e+00  6.96119094e+00    0.00000000e+00  0.00000000e+00  0.00000000e+00    0.00000000e+00  0.00000000e+00  0.00000000e+00 0
-5.62326332e+00  8.77684624e+00  7.92845515e+00    0.00000000e+00  0.00000000e+00  0.00000000e+00    0.00000000e+00  0.00000000e+00  0.00000000e+00 0
-5.28563728e+00 -8.63238352e+00  8.67780472e+00    0.00000000e+00  0.00000000e+00  0.00000000e+00    0.00000000e+00  0.00000000e+00  0.00000000e+00 0
 3.26181702e+00  2.37473656e+00  6.78103431e+00    0.00000000e+00  0.00000000e+00  0.00000000e+00    0.00000000e+00  0.00000000e+00  0.00000000e+00 0
 3.38776548e+00  2.37738148e+00  7.74355486e+00    0.00000000e+00  0.00000000e+00  0.00000000e+00    0.00000000e+00  0.00000000e+00  0.00000000e+00 0
 3.83363610e+00  2.24961786e+00  8.51648661e+00    0.00000000e+00  0.00000000e+00  0.00000000e+00    0.00000000e+00  0.00000000e+00  0.00000000e+00 0
-5.64722095e-01  1.12247231e+00  6.00018583e+00    0.00000000e+00  0.00000000e+00  0.00000000e+00    0.00000000e+00  0.00000000e+00  0.00000000e+00 0
-6.82887950e-01  1.12706991e+00  6.96884066e+00    0.00000000e+00  0.00000000e+00  0.00000000e+00    0.00000000e+00  0.00000000e+00  0.00000000e+00 0
-5.91527981e-01  6.86644551e-01  7.84241650e+00    0.00000000e+00  0.00000000e+00  0.00000000e+00    0.00000000e+00  0.00000000e+00  0.00000000e+00 0
 2.17124387e+00  6.11731618e+00  6.44293357e+00    0.00000000e+00  0.00000000e+00  0.00000000e+00    0.00000000e+00  0.00000000e+00  0.00000000e+00 0
 2.05141557e+00  6.06541430e+00  7.34759951e+00    0.00000000e+00  0.00000000e+00  0.00000000e+00    0.00000000e+00  0.00000000e+00  0.00000000e+00 0
 1.81502951e+00  6.39141805e+00  8.22607733e+00    0.00000000e+00  0.00000000e+00  0.00000000e+00    0.00000000e+00  0.00000000e+00  0.00000000e+00 0
 4.12439544e+00  7.49895927e+00  6.90897170e+00    0.00000000e+00  0.00000000e+00  0.00000000e+00    0.00000000e+00  0.00000000e+00  0.00000000e+00 0
 3.98062719e+00  6.97373872e+00  7.69419739e+00    0.00000000e+00  0.00000000e+00  0.00000000e+00    0.00000000e+00  0.00000000e+00  0.00000000e+00 0
 3.79147708e+00  6.38102648e+00  8.38287101e+00    0.00000000e+00  0.00000000e+00  0.00000000e+00    0.00000000e+00  0.00000000e+00  0.00000000e+00 0
-2.94641157e+00  7.41866138e+00  1.10381859e+01    0.00000000e+00  0.00000000e+00  0.00000000e+00    0.00000000e+00  0.00000000e+00  0.00000000e+00 0
-3.14960405e+00  7.64622506e+00  1.01990764e+01    0.00000000e+00  0.00000000e+00  0.00000000e+00    0.00000000e+00  0.00000000e+00  0.00000000e+00 0
-3.31400125e+00  7.94693198e+00  9.29990279e+00    0.00000000e+00  0.00000000e+00  0.00000000e+00    0.00000000e+00  0.00000000e+00  0.00000000e+00 0
-5.76154667e+00  1.49433012e+00  1.13100516e+01    0.00000000e+00  0.00000000e+00  0.00000000e+00    0.00000000e+00  0.00000000e+00  0.00000000e+00 0
-5.57207383e+00  1.06412416e+00  1.05070501e+01    0.00000000e+00  0.00000000e+00  0.00000000e+00    0.00000000e+00  0.00000000e+00  0.00000000e+00 0
-5.42907556e+00  8.82648162e-01  9.55677544e+00    0.00000000e+00  0.00000000e+00  0.00000000e+00    0.00000000e+00  0.00000000e+00  0.00000000e+00 0
-6.88842972e+00  5.89762304e+00  9.27269477e+00    0.00000000e+00  0.00000000e+00  0.00000000e+00    0.00000000e+00  0.00000000e+00  0.00000000e+00 0
-6.23141615e+00  6.56179154e+00  9.47264923e+00    0.00000000e+00  0.00000000e+00  0.00000000e+00    0.00000000e+00  0.00000000e+00  0.00000000e+00 0
-5.65188729e+00  7.31164325e+00  9.28271916e+00    0.00000000e+00  0.00000000e+00  0.00000000e+00    0.00000000e+00  0.00000000e+00  0.00000000e+00 0
 4.86602947e+00 -8.13914647e+00  9.22496596e+00    0.00000000e+00  0.00000000e+00  0.00000000e+00    0.00000000e+00  0.00000000e+00  0.00000000e+00 0
 4.32212468e+00 -7.99994463e+00  8.49317205e+00    0.00000000e+00  0.00000000e+00  0.00000000e+00    0.00000000e+00  0.00000000e+00  0.00000000e+00 0
 3.82791364e+00 -7.78922339e+00  7.70517662e+00    0.00000000e+00  0.00000000e+00  0.00000000e+00    0.00000000e+00  0.00000000e+00  0.00000000e+00 0
-7.06785087e+00 -6.40220305e+00  1.15183518e+01    0.00000000e+00  0.00000000e+00  0.00000000e+00    0.00000000e+00  0.00000000e+00  0.00000000e+00 0
-6.95488931e+00 -6.22768631e+00  1.05944330e+01    0.00000000e+00  0.00000000e+00  0.00000000e+00    0.00000000e+00  0.00000000e+00  0.00000000e+00 0
-6.99070662e+00 -6.24599305e+00  9.63441710e+00    0.00000000e+00  0.00000000e+00  0.00000000e+00    0.00000000e+00  0.00000000e+00  0.00000000e+00 0
 8.53978515e-02 -7.86309064e+00  1.07437966e+01    0.00000000e+00  0.00000000e+00  0.00000000e+00    0.00000000e+00  0.00000000e+00  0.00000000e+00 0
-1.19166365e-01 -7.54223435e+00  9.94030405e+00    0.00000000e+00  0.00000000e+00  0.00000000e+00    0.00000000e+00  0.00000000e+00  0.00000000e+00 0
-5.17933909e-01 -7.23430115e+00  9.18356390e+00    0.00000000e+00  0.00000000e+00  0.00000000e+00    0.00000000e+00  0.00000000e+00  0.00000000e+00 0
 2.57589181e+00 -1.87743614e+00  1.06272656e+01    0.00000000e+00  0.00000000e+00  0.00000000e+00    0.00000000e+00  0.00000000e+00  0.00000000e+00 0
 2.44358639e+00 -1.74960799e+00  9.69775138e+00    0.00000000e+00  0.00000000e+00  0.00000000e+00    0.00000000e+00  0.00000000e+00  0.00000000e+00 0
 2.25010515e+00 -1.75592210e+00  8.80314352e+00    0.00000000e+00  0.00000000e+00  0.00000000e+00    0.00000000e+00  0.00000000e+00  0.00000000e+00 0
 2.64430492e+00  8.41578510e-01  1.00551261e+01    0.00000000e+00  0.00000000e+00  0.00000000e+00    0.00000000e+00  0.00000000e+00  0.00000000e+00 0
 2.73594119e+00  1.29995186e+00  9.29651851e+00    0.00000000e+00  0.00000000e+00  0.00000000e+00    0.00000000e+00  0.00000000e+00  0.00000000e+00 0
 2.93769701e+00  1.82326369e+00  8.53332931e+00    0.00000000e+00  0.00000000e+00  0.00000000e+00    0.00000000e+00  0.00000000e+00  0.00000000e+00 0
-1.39707252e+00 -5.40458564e+00  6.36917104e+00    0.00000000e+00  0.00000000e+00  0.00000000e+00    0.00000000e+00  0.00000000e+00  0.00000000e+00 0
-8.94113541e-01 -5.34593766e+00  7.12099610e+00    0.00000000e+00  0.00000000e+00  0.00000000e+00    0.00000000e+00  0.00000000e+00  0.00000000e+00 0
-8.96559993e-01 -5.13579634e+00  8.05976911e+00    0.00000000e+00  0.00000000e+00  0.00000000e+00    0.00000000e+00  0.00000000e+00  0.00000000e+00 0
 8.75246431e+00  3.76860183e-01  6.01737961e+00    0.00000000e+00  0.00000000e+00  0.00000000e+00    0.00000000e+00  0.00000000e+00  0.00000000e+00 0
 8.58882288e+00  6.13001557e-01  6.87832237e+00    0.00000000e+00  0.00000000e+00  0.00000000e+00    0.00000000e+00  0.00000000e+00  0.00000000e+00 0
 8.77056187e+00  4.69207532e-01  7.79880224e+00    0.00000000e+00  0.00000000e+00  0.00000000e+00    0.00000000e+00  0.00000000e+00  0.00000000e+00 0
 4.40924295e+00  6.30513987e+00  1.05285572e+01    0.00000000e+00  0.00000000e+00  0.00000000e+00    0.00000000e+00  0.00000000e+00  0.00000000e+00 0
 4.06377162e+00  5.80384773e+00  9.83429006e+00    0.00000000e+00  0.00000000e+00  0.00000000e+00    0.00000000e+00  0.00000000e+00  0.00000000e+00 0
 3.73038555e+00  5.63012361e+00  8.99226612e+00    0.00000000e+00  0.00000000e+00  0.00000000e+00    0.00000000e+00  0.00000000e+00  0.00000000e+00 0
 1.16216596e+00 -4.66201867e+00  1.05748960e+01    0.00000000e+00  0.00000000e+00  0.00000000e+00    0.00000000e+00  0.00000000e+00  0.00000000e+00 0
 1.31480441e+00 -4.58193464e+00  9.65560975e+00    0.00000000e+00  0.00000000e+00  0.00000000e+00    0.00000000e+00  0.00000000e+00  0.00000000e+00 0
 1.21604772e+00 -4.82015929e+00  8.74207323e+00    0.00000000e+00  0.00000000e+00  0.00000000e+00    0.00000000e+00  0.00000000e+00  0.00000000e+00 0
-7.35477526e+00 -7.83049318e+00  1.13362842e+01    0.00000000e+00  0.00000000e+00  0.00000000e+00    0.00000000e+00  0.00000000e+00  0.00000000e+00 0
-7.02727601e+00 -7.57688021e+00  1.05422140e+01    0.00000000e+00  0.00000000e+00  0.00000000e+00    0.00000000e+00  0.00000000e+00  0.00000000e+00 0
-6.74308226e+00 -7.54437110e+00  9.58810673e+00    0.00000000e+00  0.00000000e+00  0.00000000e+00    0.00000000e+00  0.00000000e+00  0.00000000e+00 0
 6.23554669e+00 -5.30754942e+00  5.43886867e+00    0.00000000e+00  0.00000000e+00  0.00000000e+00    0.00000000e+00  0.00000000e+00  0.00000000e+00 0
 6.15827264e+00 -5.66018025e+00  6.30774633e+00    0.00000000e+00  0.00000000e+00  0.00000000e+00    0.00000000e+00  0.00000000e+00  0.00000000e+00 0
 5.79632215e+00 -5.59882840e+00  7.18702491e+00    0.00000000e+00  0.00000000e+00  0.00000000e+00    0.00000000e+00  0.00000000e+00  0.00000000e+00 0
 4.57874828e+00  7.32015573e+00  1.05032416e+01    0.00000000e+00  0.00000000e+00  0.00000000e+00    0.00000000e+00  0.00000000e+00  0.00000000e+00 0
 3.91986390e+00  7.28094173e+00  9.85482829e+00    0.00000000e+00  0.00000000e+00  0.00000000e+00    0.00000000e+00  0.00000000e+00  0.00000000e+00 0
 3.37190632e+00  6.94945540e+00  9.09777500e+00    0.00000000e+00  0.00000000e+00  0.00000000e+00    0.00000000e+00  0.00000000e+00  0.00000000e+00 0
 2.98323670e-01 -8.47203682e+00  6.23254454e+00    0.00000000e+00  0.00000000e+00  0.00000000e+00    0.00000000e+00  0.00000000e+00  0.00000000e+00 0
 1.86470558e-01 -8.16172907e+00  7.10965641e+00    0.00000000e+00  0.00000000e+00  0.00000000e+00    0.00000000e+00  0.00000000e+00  0.00000000e+00 0
 9.80753188e-02 -8.19085340e+00  8.02739426e+00    0.00000000e+00  0.00000000e+00  0.00000000e+00    0.00000000e+00  0.00000000e+00  0.00000000e+00 0
-1.10138759e+00 -6.73948079e+00  1.08912604e+01    0.00000000e+00  0.00000000e+00  0.00000000e+00    0.00000000e+00  0.00000000e+00  0.00000000e+00 0
-1.21670742e+00 -6.72945739e+00  9.90112292e+00    0.00000000e+00  0.00000000e+00  0.00000000e+00    0.00000000e+00  0.00000000e+00  0.00000000e+00 0
-1.23617218e+00 -6.38572667e+00  8.99379623e+00    0.00000000e+00  0.00000000e+00  0.00000000e+00    0.00000000e+00  0.00000000e+00  0.00000000e+00 0
 2.67266502e+00  5.23745101e+00  1.09584355e+01    0.00000000e+00  0.00000000e+00  0.00000000e+00    0.00000000e+00  0.00000000e+00  0.00000000e+00 0
 2.32671689e+00  5.26269420e+00  1.01001156e+01    0.00000000e+00  0.00000000e+00  0.00000000e+00    0.00000000e+00  0.00000000e+00  0.00000000e+00 0
 2.21426893e+00  4.94432509e+00  9.17051462e+00    0.00000000e+00  0.00000000e+00  0.00000000e+00    0.00000000e+00  0.00000000e+00  0.00000000e+00 0
 4.17265112e+00  5.78487737e+00  6.35153808e+00    0.00000000e+00  0.00000000e+00  0.00000000e+00    0.00000000e+00  0.00000000e+00  0.00000000e+00 0
 4.06088663e+00  5.51449319e+00  7.22127691e+00    0.00000000e+00  0.00000000e+00  0.00000000e+00    0.00000000e+00  0.00000000e+00  0.00000000e+00 0
 3.81609332e+00  5.16120718e+00  8.03675117e+00    0.00000000e+00  0.00000000e+00  0.00000000e+00    0.00000000e+00  0.00000000e+00  0.00000000e+00 0
-4.72485715e+00  9.74555708e-01  6.32720241e+00    0.00000000e+00  0.00000000e+00  0.00000000e+00    0.00000000e+00  0.00000000e+00  0.00000000e+00 0
-4.15146522e+00  1.05929608e+00  7.09588570e+00    0.00000000e+00  0.00000000e+00  0.00000000e+00    0.00000000e+00  0.00000000e+00  0.00000000e+00 0
-3.51628231e+00  1.48465042e+00  7.74788222e+00    0.00000000e+00  0.00000000e+00  0.00000000e+00    0.00000000e+00  0.00000000e+00  0.00000000e+00 0
 5.52096706e+00  6.26211112e+00  1.05519518e+01    0.00000000e+00  0.00000000e+00  0.00000000e+00    0.00000000e+00  0.00000000e+00  0.00000000e+00 0
 5.25853332e+00  5.82811477e+00  9.75563411e+00    0.00000000e+00  0.00000000e+00  0.00000000e+00    0.00000000e+00  0.00000000e+00  0.00000000e+00 0
 4.78403156e+00  5.41541804e+00  9.08646558e+00    0.00000000e+00  0.00000000e+00  0.00000000e+00    0.00000000e+00  0.00000000e+00  0.00000000e+00 0
-2.44476150e+00 -5.07092250e+00  6.89595147e+00    0.00000000e+00  0.00000000e+00  0.00000000e+00    0.00000000e+00  0.00000000e+00  0.00000000e+00 0
-2.09343936e+00 -4.66853050e+00  7.63577145e+00    0.00000000e+00  0.00000000e+00  0.00000000e+00    0.00000000e+00  0.00000000e+00  0.00000000e+00 0
-1.63172835e+00 -4.35280326e+00  8.33328867e+00    0.00000000e+00  0.00000000e+00  0.00000000e+00    0.00000000e+00  0.00000000e+00  0.00000000e+00 0
 5.23631593e+00 -5.04556135e+00  1.06794914e+01    0.00000000e+00  0.00000000e+00  0.00000000e+00    0.00000000e+00  0.00000000e+00  0.00000000e+00 0
 4.92066449e+00 -4.55570671e+00  9.94662291e+00    0.00000000e+00  0.00000000e+00  0.00000000e+00    0.00000000e+00  0.00000000e+00  0.00000000e+00 0
 4.62595579e+00 -4.17103526e+00  9.14981678e+00    0.00000000e+00  0.00000000e+00  0.00000000e+00    0.00000000e+00  0.00000000e+00  0.00000000e+00 0
-6.36941724e-01 -4.98170755e+00  1.09256486e+01    0.00000000e+00  0.00000000e+00  0.00000000e+00    0.00000000e+00  0.00000000e+00  0.00000000e+00 0
-8.28293329e-01 -5.18126374e+00  1.00072786e+01    0.00000000e+00  0.00000000e+00  0.00000000e+00    0.00000000e+00  0.00000000e+00  0.00000000e+00 0
-9.51064830e-01 -5.37620259e+00  9.05630375e+00    0.00000000e+00  0.00000000e+00  0.00000000e+00    0.00000000e+00  0.00000000e+00  0.00000000e+00 0
-5.10628351e+00  2.06771643e+00  1.16548758e+01    0.00000000e+00  0.00000000e+00  0.00000000e+00    0.00000000e+00  0.00000000e+00  0.00000000e+00 0
-5.08797890e+00  2.06694306e+00  1.07564703e+01    0.00000000e+00  0.00000000e+00  0.00000000e+00    0.00000000e+00  0.00000000e+00  0.00000000e+00 0
-5.32789000e+00  1.83929450e+00  9.83341662e+00    0.00000000e+00  0.00000000e+00  0.00000000e+00    0.00000000e+00  0.00000000e+00  0.00000000e+00 0
-8.38904253e+00 -2.52089314e+00  6.71524495e+00    0.00000000e+00  0.00000000e+00  0.00000000e+00    0.00000000e+00  0.00000000e+00  0.00000000e+00 0
-8.52852282e+00 -2.48455737e+00  7.62375851e+00    0.00000000e+00  0.00000000e+00  0.00000000e+00    0.00000000e+00  0.00000000e+00  0.00000000e+00 0
-8.37603334e+00 -2.50420205e+00  8.56741315e+00    0.00000000e+00  0.00000000e+00  0.00000000e+00    0.00000000e+00  0.00000000e+00  0.00000000e+00 0
-5.17668526e-02  6.22600665e+00  6.54596089e+00    0.00000000e+00  0.00000000e+00  0.00000000e+00    0.00000000e+00  0.00000000e+00  0.00000000e+00 0
 9.86717657e-02  6.35896201e+00  7.47322303e+00    0.00000000e+00  0.00000000e+00  0.00000000e+00    0.00000000e+00  0.00000000e+00  0.00000000e+00 0
 4.75153092e-01  6.71128302e+00  8.28778598e+00    0.00000000e+00  0.00000000e+00  0.00000000e+00    0.00000000e+00  0.00000000e+00  0.00000000e+00 0
-2.35373130e+00  2.95824745e+00  1.14722202e+01    0.00000000e+00  0.00000000e+00  0.00000000e+00    0.00000000e+00  0.00000000e+00  0.00000000e+00 0
-2.20101600e+00  2.91793215e+00  1.05523522e+01    0.00000000e+00  0.00000000e+00  0.00000000e+00    0.00000000e+00  0.00000000e+00  0.00000000e+00 0
-2.10685256e+00  2.94879213e+00  9.58443989e+00    0.00000000e+00  0.00000000e+00  0.00000000e+00    0.00000000e+00  0.00000000e+00  0.00000000e+00 0
 2.18184887e+00 -6.95447209e+00  6.68464294e+00    0.00000000e+00  0.00000000e+00  0.00000000e+00    0.00000000e+00  0.00000000e+00  0.00000000e+00 0
 2.07247330e+00 -6.61111620e+00  7.55303341e+00    0.00000000e+00  0.00000000e+00  0.00000000e+00    0.00000000e+00  0.00000000e+00  0.00000000e+00 0
 1.87148401e+00 -6.65236186e+00  8.49133381e+00    0.00000000e+00  0.00000000e+00  0.00000000e+00    0.00000000e+00  0.00000000e+00  0.00000000e+00 0
-7.00644611e+00  1.39625358e+00  1.04015318e+01    0.00000000e+00  0.00000000e+00  0.00000000e+00    0.00000000e+00  0.00000000e+00  0.00000000e+00 0
-6.94470927e+00  8.32356892e-01  9.66847741e+00    0.00000000e+00  0.00000000e+00  0.00000000e+00    0.00000000e+00  0.00000000e+00  0.00000000e+00 0
-6.49671748e+00  4.83729297e-01  8.85419383e+00    0.00000000e+00  0.00000000e+00  0.00000000e+00    0.00000000e+00  0.00000000e+00  0.00000000e+00 0
 6.12072336e+00 -1.43029494e+00  6.69868848e+00    0.00000000e+00  0.00000000e+00  0.00000000e+00    0.00000000e+00  0.00000000e+00  0.00000000e+00 0
 6.10832118e+00 -1.23804923e+00  7.60914447e+00    0.00000000e+00  0.00000000e+00  0.00000000e+00    0.00000000e+00  0.00000000e+00  0.00000000e+00 0
 5.77273678e+00 -1.76152797e+00  8.34018321e+00    0.00000000e+00  0.00000000e+00  0.00000000e+00    0.00000000e+00  0.00000000e+00  0.00000000e+00 0
 5.33418406e-01 -1.50881441e+00  1.09159076e+01    0.00000000e+00  0.00000000e+00  0.00000000e+00    0.00000000e+00  0.00000000e+00  0.00000000e+00 0
 4.23227800e-01 -1.57471825e+00  9.99640946e+00    0.00000000e+00  0.00000000e+00  0.00000000e+00    0.00000000e+00  0.00000000e+00  0.00000000e+00 0
 1.96741894e-01 -1.46332689e+00  9.06962535e+00    0.00000000e+00  0.00000000e+00  0.00000000e+00    0.00000000e+00  0.00000000e+00  0.00000000e+00 0
-6.14947254e-01 -8.22642608e+00  5.82418516e+00    0.00000000e+00  0.00000000e+00  0.00000000e+00    0.00000000e+00  0.00000000e+00  0.00000000e+00 0
-8.83539221e-01 -7.96570702e+00  6.71222320e+00    0.00000000e+00  0.00000000e+00  0.00000000e+00    0.00000000e+00  0.00000000e+00  0.00000000e+00 0
-7.77771103e-01 -7.79589045e+00  7.62745631e+00    0.00000000e+00  0.00000000e+00  0.00000000e+00    0.00000000e+00  0.00000000e+00  0.00000000e+00 0
 6.41059544e+00 -4.36104070e+00  6.45885291e+00    0.00000000e+00  0.00000000e+00  0.00000000e+00    0.00000000e+00  0.00000000e+00  0.00000000e+00 0
 6.37852899e+00 -4.53410301e+00  7.35544610e+00    0.00000000e+00  0.00000000e+00  0.00000000e+00    0.00000000e+00  0.00000000e+00  0.00000000e+00 0
 6.35670195e+00 -4.38847542e+00  8.29596403e+00    0.00000000e+00  0.00000000e+00  0.00000000e+00    0.00000000e+00  0.00000000e+00  0.00000000e+00 0
-6.49168157e+00 -3.33228069e+00  6.83277347e+00    0.00000000e+00  0.00000000e+00  0.00000000e+00    0.00000000e+00  0.00000000e+00  0.00000000e+00 0
-6.48803133e+00 -3.48198173e+00  7.77077107e+00    0.00000000e+00  0.00000000e+00  0.00000000e+00    0.00000000e+00  0.00000000e+00  0.00000000e+00 0
-6.72946963e+00 -3.65418440e+00  8.60331315e+00    0.00000000e+00  0.00000000e+00  0.00000000e+00    0.00000000e+00  0.00000000e+00  0.00000000e+00 0
-3.38568440e+00  1.64995337e+00  1.08043102e+01    0.00000000e+00  0.00000000e+00  0.00000000e+00    0.00000000e+00  0.00000000e+00  0.00000000e+00 0
-3.49521013e+00  1.53884713e+00  9.79973634e+00    0.00000000e+00  0.00000000e+00  0.00000000e+00    0.00000000e+00  0.00000000e+00  0.00000000e+00 0
-3.61000922e+00  1.55354885e+00  8.84292787e+00    0.00000000e+00  0.00000000e+00  0.00000000e+00    0.00000000e+00  0.00000000e+00  0.00000000e+00 0
-3.45764062e+00  8.07676558e+00  6.72219473e+00    0.00000000e+00  0.00000000e+00  0.00000000e+00    0.00000000e+00  0.00000000e+00  0.00000000e+00 0
-2.98725165e+00  7.89361250e+00  7.45185125e+00    0.00000000e+00  0.00000000e+00  0.00000000e+00    0.00000000e+00  0.00000000e+00  0.00000000e+00 0
-2.60792064e+00  8.09675994e+00  8.31737550e+00    0.00000000e+00  0.00000000e+00  0.00000000e+00    0.00000000e+00  0.00000000e+00  0.00000000e+00 0
 4.63661853e+00 -5.58303137e+00  1.12067081e+01    0.00000000e+00  0.00000000e+00  0.00000000e+00    0.00000000e+00  0.00000000e+00  0.00000000e+00 0
 4.37942471e+00 -5.44964877e+00  1.02861421e+01    0.00000000e+00  0.00000000e+00  0.00000000e+00    0.00000000e+00  0.00000000e+00  0.00000000e+00 0
 4.09397274e+00 -5.20027775e+00  9.40005922e+00    0.00000000e+00  0.00000000e+00  0.00000000e+00    0.00000000e+00  0.00000000e+00  0.00000000e+00 0
 8.20287894e+00 -4.80244019e+00  1.10439153e+01    0.00000000e+00  0.00000000e+00  0.00000000e+00    0.00000000e+00  0.00000000e+00  0.00000000e+00 0
 8.38557865e+00 -4.77838509e+00  1.01408232e+01    0.00000000e+00  0.00000000e+00  0.00000000e+00    0.00000000e+00  0.00000000e+00  0.00000000e+00 0
 8.58605459e+00 -4.81923319e+00  9.17528851e+00    0.00000000e+00  0.00000000e+00  0.00000000e+00    0.00000000e+00  0.00000000e+00  0.00000000e+00 0
-2.92923169e+00  5.45290636e+00  6.84737596e+00    0.00000000e+00  0.00000000e+00  0.00000000e+00    0.00000000e+00  0.00000000e+00  0.00000000e+00 0
-2.62804350e+00  5.52046546e+00  7.67101135e+00    0.00000000e+00  0.00000000e+00  0.00000000e+00    0.00000000e+00  0.00000000e+00  0.00000000e+00 0
-2.22505066e+00  5.53283966e+00  8.54353232e+00    0.00000000e+00  0.00000000e+00  0.00000000e+00    0.00000000e+00  0.00000000e+00  0.00000000e+00 0
 7.91099987e+00  1.52036582e+00  1.10606493e+01    0.00000000e+00  0.00000000e+00  0.00000000e+00    0.00000000e+00  0.00000000e+00  0.00000000e+00 0
 7.73559011e+00  1.14835016e+00  1.02450540e+01    0.00000000e+00  0.00000000e+00  0.00000000e+00    0.00000000e+00  0.00000000e+00  0.00000000e+00 0
 7.79015451e+00  9.12033548e-01  9.26762895e+00    0.00000000e+00  0.00000000e+00  0.00000000e+00    0.00000000e+00  0.00000000e+00  0.00000000e+00 0
 2.85343009e+00  1.33519533e+00  1.12313293e+01    0.00000000e+00  0.00000000e+00  0.00000000e+00    0.00000000e+00  0.00000000e+00  0.00000000e+00 0
 3.26378153e+00  1.60964496e+00  1.04234021e+01    0.00000000e+00  0.00000000e+00  0.00000000e+00    0.00000000e+00  0.00000000e+00  0.00000000e+00 0
 3.35719077e+00  2.01909014e+00  9.54807918e+00    0.00000000e+00  0.00000000e+00  0.00000000e+00    0.00000000e+00  0.00000000e+00  0.00000000e+00 0
 3.00825560e-01 -7.00730672e+00  6.42200633e+00    0.00000000e+00  0.00000000e+00  0.00000000e+00    0.00000000e+00  0.00000000e+00  0.00000000e+00 0
 7.83726200e-02 -7.17341457e+00  7.32747301e+00    0.00000000e+00  0.00000000e+00  0.00000000e+00    0.00000000e+00  0.00000000e+00  0.00000000e+00 0
-2.84489580e-01 -7.19142787e+00  8.19785605e+00    0.00000000e+00  0.00000000e+00  0.00000000e+00    0.00000000e+00  0.00000000e+00  0.00000000e+00 0
 8.89390177e-01  6.84078512e+00  5.98500589e+00    0.00000000e+00  0.00000000e+00  0.00000000e+00    0.00000000e+00  0.00000000e+00  0.00000000e+00 0
 8.98198072e-01  7.06505589e+00  6.90537531e+00    0.00000000e+00  0.00000000e+00  0.00000000e+00    0.00000000e+00  0.00000000e+00  0.00000000e+00 0
 1.09549624e+00  7.37197857e+00  7.83416281e+00    0.00000000e+00  0.00000000e+00  0.00000000e+00    0.00000000e+00  0.00000000e+00  0.00000000e+00 0
 6.21600245e+00 -6.71745780e+00  5.94239244e+00    0.00000000e+00  0.00000000e+00  0.00000000e+00    0.00000000e+00  0.00000000e+00  0.00000000e+00 0
 6.10829089e+00 -6.54356802e+00  6.81754114e+00    0.00000000e+00  0.00000000e+00  0.00000000e+00    0.00000000e+00  0.00000000e+00  0.00000000e+00 0
 6.26688208e+00 -6.78424705e+00  7.69562528e+00    0.00000000e+00  0.00000000e+00  0.00000000e+00    0.00000000e+00  0.00000000e+00  0.00000000e+00 0
 8.36889221e+00 -4.75186000e-01  1.15807927e+01    0.00000000e+00  0.00000000e+00  0.00000000e+00    0.00000000e+00  0.00000000e+00  0.00000000e+00 0
 8.50531183e+00 -6.08940692e-01  1.06866252e+01    0.00000000e+00  0.00000000e+00  0.00000000e+00    0.00000000e+00  0.00000000e+00  0.00000000e+00 0
 8.17961362e+00 -1.05810092e+00  9.90657371e+00    0.00000000e+00  0.00000000e+00  0.00000000e+00    0.00000000e+00  0.00000000e+00  0.00000000e+00 0
-1.56107638e+00 -1.56758078e+00  6.62538844e+00    0.00000000e+00  0.00000000e+00  0.00000000e+00    0.00000000e+00  0.00000000e+00  0.00000000e+00 0
-1.60112453e+00 -1.58460149e+00  7.54991980e+00    0.00000000e+00  0.00000000e+00  0.00000000e+00    0.00000000e+00  0.00000000e+00  0.00000000e+00 0
-1.38452541e+00 -1.56395305e+00  8.48226113e+00    0.00000000e+00  0.00000000e+00  0.00000000e+00    0.00000000e+00  0.00000000e+00  0.00000000e+00 0
-4.16369416e+00  2.42195820e+00  1.13912147e+01    0.00000000e+00  0.00000000e+00  0.00000000e+00    0.00000000e+00  0.00000000e+00  0.00000000e+00 0
-4.17558322e+00  2.44764116e+00  1.03783257e+01    0.00000000e+00  0.00000000e+00  0.00000000e+00    0.00000000e+00  0.00000000e+00  0.00000000e+00 0
-4.13795884e+00  2.25683886e+00  9.49899909e+00    0.00000000e+00  0.00000000e+00  0.00000000e+00    0.00000000e+00  0.00000000e+00  0.00000000e+00 0
 6.06085377e+00  4.85525566e+00  1.03543047e+01    0.00000000e+00  0.00000000e+00  0.00000000e+00    0.00000000e+00  0.00000000e+00  0.00000000e+00 0
 5.64703322e+00  4.79588286e+00  9.56284229e+00    0.00000000e+00  0.00000000e+00  0.00000000e+00    0.00000000e+00  0.00000000e+00  0.00000000e+00 0
 5.29444356e+00  4.41028418e+00  8.77275451e+00    0.00000000e+00  0.00000000e+00  0.00000000e+00    0.00000000e+00  0.00000000e+00  0.00000000e+00 0
 5.94741844e+00 -4.60054684e+00  9.90813453e+00    0.00000000e+00  0.00000000e+00  0.00000000e+00    0.00000000e+00  0.00000000e+00  0.00000000e+00 0
 6.51806974e+00 -4.55268148e+00  9.23679290e+00    0.00000000e+00  0.00000000e+00  0.00000000e+00    0.00000000e+00  0.00000000e+00  0.00000000e+00 0
 7.08139769e+00 -3.90368944e+00  8.85845461e+00    0.00000000e+00  0.00000000e+00  0.00000000e+00    0.00000000e+00  0.00000000e+00  0.00000000e+00 0
 4.43978249e+00 -6.33444526e+00  9.54333609e+00    0.00000000e+00  0.00000000e+00  0.00000000e+00    0.00000000e+00  0.00000000e+00  0.00000000e+00 0
 4.78055219e+00 -6.12871880e+00  8.71747994e+00    0.00000000e+00  0.00000000e+00  0.00000000e+00    0.00000000e+00  0.00000000e+00  0.00000000e+00 0
 5.02876014e+00 -5.86253220e+00  7.85283800e+00    0.00000000e+00  0.00000000e+00  0.00000000e+00    0.00000000e+00  0.00000000e+00  0.00000000e+00 0
 1.52422964e+00 -1.89029939e+00  1.05220464e+01    0.00000000e+00  0.00000000e+00  0.00000000e+00    0.00000000e+00  0.00000000e+00  0.00000000e+00 0
 1.33793012e+00 -1.82657991e+00  9.64679057e+00    0.00000000e+00  0.00000000e+00  0.00000000e+00    0.00000000e+00  0.00000000e+00  0.00000000e+00 0
 1.26293929e+00 -1.79827554e+00  8.70827818e+00    0.00000000e+00  0.00000000e+00  0.00000000e+00    0.00000000e+00  0.00000000e+00  0.00000000e+00 0
-7.48074328e+00 -4.85779952e+00  1.15475602e+01    0.00000000e+00  0.00000000e+00  0.00000000e+00    0.00000000e+00  0.00000000e+00  0.00000000e+00 0
-7.44581406e+00 -4.48073907e+00  1.06770812e+01    0.00000000e+00  0.00000000e+00  0.00000000e+00    0.00000000e+00  0.00000000e+00  0.00000000e+00 0
-7.23701906e+00 -4.28870117e+00  9.76199398e+00    0.00000000e+00  0.00000000e+00  0.00000000e+00    0.00000000e+00  0.00000000e+00  0.00000000e+00 0
