# Supplementary material for: Effect of helical kink in antimicrobial peptides on membrane pore formation
Source: eLife. 2020 Mar 13;9:e47946. doi: 10.7554/eLife.47946 (PMC7069690; doi:10.7554/eLife.47946)
Supplement: Figure 3—source data 1. [file elife-47946-fig3-data1.zip]

Archive with 12 entries (11 files):
- Figure03/
- __MACOSX/._Figure03
- Figure03/3D.init
- __MACOSX/Figure03/._3D.init
- Figure03/.DS_Store
- __MACOSX/Figure03/._.DS_Store
- Figure03/3C.init
- __MACOSX/Figure03/._3C.init
- Figure03/3B.init
- __MACOSX/Figure03/._3B.init
- Figure03/3A.init
- __MACOSX/Figure03/._3A.init
