# Supplementary material for: Effect of helical kink in antimicrobial peptides on membrane pore formation
Source: eLife. 2020 Mar 13;9:e47946. doi: 10.7554/eLife.47946 (PMC7069690; doi:10.7554/eLife.47946)
Supplement: Figure 4—source data 1. [file elife-47946-fig4-data1.zip › Figure04/4B.gro]

Martini system with peptide(s) and lipid membrane
28256
    1THR     BB    1   8.579   1.176  13.975  0.1494  0.1779  0.2886
    1THR    SC1    2   8.588   1.388  13.824  0.2501  0.1022  0.1855
    2ARG     BB    3   8.459   0.907  14.072 -0.0733  0.1945  0.0736
    2ARG    SC1    4   8.407   0.912  14.433 -0.1458 -0.2555 -0.0654
    2ARG    SC2    5   8.570   0.933  14.778 -0.1710  0.3269  0.0678
    3SER     BB    6   8.444   0.747  13.807  0.2898 -0.0783  0.2054
    3SER    SC1    7   8.278   0.655  13.682  0.0910  0.0571 -0.2181
    4SER     BB    8   8.739   0.756  13.711  0.2126 -0.0490 -0.0381
    4SER    SC1    9   8.856   0.815  13.499 -0.0867 -0.1167  0.1022
    5ARG     BB   10   8.868   0.635  13.965 -0.0395 -0.0038  0.1179
    5ARG    SC1   11   9.176   0.663  13.871 -0.1075  0.0987 -0.1447
    5ARG    SC2   12   9.442   0.634  13.836  0.0695  0.0759 -0.1995
    6ALA     BB   13   8.703   0.373  13.949 -0.2196  0.1014  0.2036
    7GLY     BB   14   8.745   0.294  13.652  0.1538  0.4447  0.1518
    8LEU     BB   15   9.054   0.295  13.632  0.1453  0.0906 -0.1713
    8LEU    SC1   16   9.216   0.463  13.417  0.1081  0.0862 -0.2904
    9GLN     BB   17   9.108   0.096  13.864  0.0455  0.1982 -0.0537
    9GLN    SC1   18   9.167   0.294  14.230 -0.0641  0.2132  0.1601
   10PHE     BB   19   9.106  -0.185  13.691 -0.0031  0.1816 -0.0174
   10PHE    SC1   20   8.994  -0.205  13.417 -0.0547 -0.2504 -0.1519
   10PHE    SC2   21   8.873  -0.270  13.185 -0.2038  0.0361 -0.1612
   10PHE    SC3   22   8.874  -0.014  13.269  0.3174  0.0328 -0.1095
   11GLY     BB   23   9.078  -0.449  13.806  0.0339 -0.1452  0.1282
   12VAL     BB   24   8.737  -0.629  13.817  0.0505  0.0307 -0.1916
   12VAL    SC1   25   8.752  -0.760  13.588  0.2689 -0.1331 -0.0891
   13GLY     BB   26   8.442  -0.568  13.952  0.0207  0.1887 -0.3231
   14ARG     BB   27   8.208  -0.379  13.877 -0.0675  0.1985 -0.0414
   14ARG    SC1   28   8.146  -0.217  14.159  0.2790  0.0473  0.0048
   14ARG    SC2   29   8.286  -0.030  14.373 -0.1362  0.0811 -0.2065
   15VAL     BB   30   8.038  -0.564  13.696 -0.0830  0.3566 -0.1930
   15VAL    SC1   31   7.951  -0.570  13.446 -0.2931  0.1126 -0.1205
   16HIS     BB   32   7.947  -0.771  13.909 -0.0568  0.2912 -0.2446
   16HIS    SC1   33   7.859  -1.087  13.968 -0.5206 -0.0299 -0.3806
   16HIS    SC2   34   7.837  -1.307  14.123 -0.4899  0.1718 -0.0770
   16HIS    SC3   35   7.837  -1.331  13.854 -0.4954 -0.1940 -0.0521
   17ARG     BB   36   7.789  -0.596  14.110  0.1535  0.2190 -0.0091
   17ARG    SC1   37   7.686  -0.618  14.420  0.1646  0.4077  0.0309
   17ARG    SC2   38   7.501  -0.754  14.663  0.1033 -0.1475 -0.0200
   18LEU     BB   39   7.573  -0.478  13.922  0.0116 -0.0773 -0.0415
   18LEU    SC1   40   7.640  -0.218  13.766  0.0496  0.2336  0.0088
   19LEU     BB   41   7.440  -0.746  13.842 -0.1051 -0.0110 -0.0725
   19LEU    SC1   42   7.475  -1.026  13.687  0.1372 -0.0457  0.1080
   20ARG     BB   43   7.334  -0.817  14.124  0.0823 -0.0199 -0.0024
   20ARG    SC1   44   7.228  -1.148  14.081 -0.1441  0.5969 -0.2389
   20ARG    SC2   45   7.028  -1.371  14.143  0.1372  0.0928 -0.2440
   21LYS     BB   46   7.179  -0.555  14.184  0.0798 -0.0840  0.2947
   21LYS    SC1   47   7.186  -0.254  14.029  0.3049 -0.0409 -0.3402
   21LYS    SC2   48   7.260   0.010  14.088  0.3170 -0.0905  0.1763
    1THR     BB   49   0.632   8.986  14.903 -0.0866  0.0822 -0.0649
    1THR    SC1   50   0.830   9.142  14.841  0.0699 -0.1504 -0.1695
    2ARG     BB   51   0.685   8.767  15.116  0.0394  0.0847 -0.0928
    2ARG    SC1   52   0.752   8.744  15.414 -0.1429 -0.4861  0.3037
    2ARG    SC2   53   0.873   8.947  15.659  0.3173  0.1502  0.2718
    3SER     BB   54   0.582   8.505  14.987 -0.4156  0.2195 -0.0292
    3SER    SC1   55   0.484   8.305  15.109 -0.0203  0.1357 -0.0408
    4SER     BB   56   0.776   8.520  14.746 -0.0426  0.2750  0.2609
    4SER    SC1   57   0.714   8.368  14.550 -0.0799 -0.2792  0.1777
    5ARG     BB   58   1.051   8.583  14.875  0.3878 -0.3150 -0.2746
    5ARG    SC1   59   1.206   8.793  14.778 -0.2850  0.0395 -0.0916
    5ARG    SC2   60   1.374   8.939  14.558  0.0296  0.1068  0.0042
    6ALA     BB   61   1.042   8.336  15.062 -0.2351 -0.1997 -0.1204
    7GLY     BB   62   1.033   8.111  14.848 -0.0477 -0.1741 -0.1580
    8LEU     BB   63   1.297   8.167  14.696 -0.1051  0.0741 -0.1726
    8LEU    SC1   64   1.231   8.373  14.492  0.1573  0.2173 -0.1428
    9GLN     BB   65   1.490   8.139  14.937 -0.0385  0.4947 -0.1656
    9GLN    SC1   66   1.560   8.570  15.004  0.0394  0.1263  0.0185
   10PHE     BB   67   1.789   8.110  14.800  0.1201  0.1081  0.2269
   10PHE    SC1   68   1.725   7.958  14.568  0.1166 -0.0386  0.1532
   10PHE    SC2   69   1.536   7.957  14.375 -0.0224  0.0166  0.2854
   10PHE    SC3   70   1.775   7.840  14.331 -0.1196 -0.1355  0.1474
   11GLY     BB   71   2.075   8.279  14.735 -0.1242 -0.3046 -0.2185
   12VAL     BB   72   2.257   8.511  14.534 -0.0344  0.3741  0.0671
   12VAL    SC1   73   2.220   8.493  14.272  0.1674  0.1108  0.0507
   13GLY     BB   74   2.535   8.688  14.549  0.2390 -0.0109 -0.1800
   14ARG     BB   75   2.681   8.869  14.344  0.2175  0.0972 -0.1015
   14ARG    SC1   76   2.905   9.007  14.500 -0.1683 -0.1115 -0.1374
   14ARG    SC2   77   3.205   9.041  14.580 -0.0143  0.2101 -0.0072
   15VAL     BB   78   2.422   8.995  14.230 -0.2164 -0.4439  0.2093
   15VAL    SC1   79   2.348   8.956  13.979  0.0520  0.2223 -0.0071
   16HIS     BB   80   2.287   9.113  14.483  0.1437 -0.0723  0.2446
   16HIS    SC1   81   1.939   9.163  14.441  0.1922  0.2558 -0.4885
   16HIS    SC2   82   1.745   9.312  14.555  0.0751 -0.0715 -0.2346
   16HIS    SC3   83   1.699   9.187  14.320 -0.0953 -0.2874 -0.0923
   17ARG     BB   84   2.518   9.289  14.593  0.0472  0.1121  0.1597
   17ARG    SC1   85   2.625   9.188  14.898  0.1194 -0.2516  0.1788
   17ARG    SC2   86   2.595   8.913  14.997  0.0282 -0.2057 -0.2540
   18LEU     BB   87   2.565   9.470  14.346 -0.1604  0.2896  0.2452
   18LEU    SC1   88   2.775   9.335  14.074  0.1982  0.1513 -0.2686
   19LEU     BB   89   2.284   9.598  14.322 -0.1899  0.1647 -0.2066
   19LEU    SC1   90   2.119   9.449  14.098 -0.0506 -0.1222 -0.2158
   20ARG     BB   91   2.260   9.788  14.566  0.1463 -0.0288 -0.0117
   20ARG    SC1   92   2.242   9.591  14.830 -0.2859  0.0495  0.2634
   20ARG    SC2   93   2.063   9.343  14.917  0.0860  0.4217 -0.1085
   21LYS     BB   94   2.509   9.957  14.495  0.0863  0.0627 -0.0076
   21LYS    SC1   95   2.748   9.893  14.626 -0.1505  0.1902  0.2288
   21LYS    SC2   96   3.013   9.971  14.641 -0.0145  0.1475 -0.4236
    1THR     BB   97   9.598   4.070  14.911 -0.4284  0.1347  0.0807
    1THR    SC1   98   9.503   3.980  14.687 -0.1423 -0.2625  0.1032
    2ARG     BB   99   9.829   4.089  15.118 -0.3483 -0.1442  0.0222
    2ARG    SC1  100   9.828   3.860  15.377  0.1070 -0.1887 -0.0952
    2ARG    SC2  101   9.897   3.803  15.717  0.0695  0.2444 -0.0250
    3SER     BB  102  10.054   3.937  14.968 -0.1861  0.0132  0.1005
    3SER    SC1  103  10.220   3.781  15.068  0.3384  0.2232  0.0890
    4SER     BB  104  10.077   4.119  14.718 -0.2155 -0.2278 -0.0828
    4SER    SC1  105  10.003   4.007  14.519  0.1908  0.2582  0.0839
    5ARG     BB  106  10.149   4.390  14.849 -0.0008 -0.3171 -0.0086
    5ARG    SC1  107  10.040   4.661  14.776  0.0157 -0.3419 -0.0931
    5ARG    SC2  108   9.944   4.947  14.694  0.2963 -0.0360  0.1167
    6ALA     BB  109  10.404   4.304  15.003  0.2560  0.2521 -0.0752
    7GLY     BB  110  10.572   4.199  14.765 -0.1254 -0.0970 -0.2089
    8LEU     BB  111  10.609   4.471  14.619 -0.0259  0.0783  0.1284
    8LEU    SC1  112  10.408   4.537  14.401 -0.0054  0.0671  0.3773
    9GLN     BB  113  10.749   4.645  14.834  0.0852 -0.1563  0.2514
    9GLN    SC1  114  10.935   4.395  15.045  0.0037  0.0842 -0.1777
   10PHE     BB  115  10.926   4.896  14.714 -0.1869 -0.1280 -0.1160
   10PHE    SC1  116  10.895   4.844  14.385  0.3460  0.1968  0.1110
   10PHE    SC2  117  11.090   4.823  14.199  0.0559 -0.1502 -0.1753
   10PHE    SC3  118  10.856   4.692  14.166 -0.3449  0.4506  0.0206
   11GLY     BB  119  10.988   5.092  14.847 -0.1560 -0.1354  0.1097
   12VAL     BB  120  11.207   5.311  14.709  0.1291 -0.0696 -0.1429
   12VAL    SC1  121  11.418   5.404  14.839 -0.0620  0.1860  0.0003
   13GLY     BB  122  11.162   5.297  14.382  0.0665  0.1008 -0.1435
   14ARG     BB  123  11.413   5.234  14.212 -0.0092  0.0735 -0.2466
   14ARG    SC1  124  11.556   4.973  14.295 -0.1975  0.2371  0.2091
   14ARG    SC2  125  11.440   4.796  14.561 -0.2809  0.0901  0.0281
   15VAL     BB  126  11.462   5.515  14.091  0.2719  0.1127 -0.0553
   15VAL    SC1  127  11.603   5.578  13.875 -0.0409  0.1573 -0.2564
   16HIS     BB  128  11.522   5.687  14.341 -0.0349  0.2577 -0.0743
   16HIS    SC1  129  11.452   5.963  14.255 -0.2516 -0.0624 -0.1872
   16HIS    SC2  130  11.581   6.122  14.079 -0.1411  0.1333  0.0618
   16HIS    SC3  131  11.411   6.230  14.259  0.0820  0.0037  0.3638
   17ARG     BB  132  11.751   5.523  14.471  0.0137  0.2446 -0.1752
   17ARG    SC1  133  11.879   5.570  14.773  0.1032 -0.1333 -0.2239
   17ARG    SC2  134  11.977   5.636  15.088 -0.0436  0.2246  0.3413
   18LEU     BB  135  11.961   5.542  14.243  0.1145 -0.0856 -0.1129
   18LEU    SC1  136  11.984   5.318  14.014 -0.1542  0.5684 -0.0071
   19LEU     BB  137  11.971   5.852  14.244  0.0885 -0.0848 -0.0661
   19LEU    SC1  138  11.973   5.910  13.908  0.1505  0.0406  0.0578
   20ARG     BB  139  12.061   5.927  14.531 -0.0045  0.0207 -0.0634
   20ARG    SC1  140  11.836   6.157  14.578  0.1344 -0.0411 -0.0660
   20ARG    SC2  141  11.688   6.403  14.704 -0.2121 -0.3689 -0.3268
   21LYS     BB  142  12.336   5.783  14.518 -0.0302 -0.0635  0.2274
   21LYS    SC1  143  12.511   5.887  14.283  0.0535  0.1200 -0.0605
   21LYS    SC2  144  12.784   5.853  14.246 -0.1890  0.2782 -0.1621
    1THR     BB  145   3.863   0.062  14.062  0.1910  0.0230 -0.2033
    1THR    SC1  146   3.971   0.062  13.825  0.1657 -0.0384 -0.2153
    2ARG     BB  147   3.579   0.146  14.153  0.2013 -0.0659 -0.0846
    2ARG    SC1  148   3.622   0.227  14.489 -0.1900  0.0732  0.3354
    2ARG    SC2  149   3.728   0.485  14.715  0.1948 -0.0345 -0.2001
    3SER     BB  150   3.443   0.255  13.896  0.0162  0.0150  0.0447
    3SER    SC1  151   3.443   0.534  13.911  0.3429 -0.5010  0.1912
    4SER     BB  152   3.470   0.017  13.700  0.1189  0.0199  0.0520
    4SER    SC1  153   3.507  -0.017  13.453  0.2229 -0.2488  0.0554
    5ARG     BB  154   3.321  -0.196  13.869  0.0220  0.0084 -0.0527
    5ARG    SC1  155   3.265  -0.497  14.053  0.0654 -0.1269  0.0850
    5ARG    SC2  156   3.442  -0.777  14.096  0.3543  0.0237  0.5864
    6ALA     BB  157   3.036  -0.079  13.900  0.0199 -0.0696  0.2726
    7GLY     BB  158   2.952  -0.082  13.602  0.3188  0.1019  0.1807
    8LEU     BB  159   2.982  -0.385  13.542 -0.3700  0.0546 -0.0485
    8LEU    SC1  160   3.079  -0.430  13.212 -0.2132  0.3687  0.1322
    9GLN     BB  161   2.819  -0.482  13.787 -0.0979  0.0387  0.1329
    9GLN    SC1  162   2.751  -0.362  14.151 -0.1941  0.0377 -0.1106
   10PHE     BB  163   2.650  -0.766  13.780 -0.2244  0.1152 -0.0265
   10PHE    SC1  164   2.672  -0.866  13.480 -0.3766  0.0001 -0.2527
   10PHE    SC2  165   2.807  -0.871  13.246 -0.0198 -0.0098 -0.0570
   10PHE    SC3  166   2.641  -1.074  13.311  0.0245 -0.1000 -0.2183
   11GLY     BB  167   2.399  -0.837  14.056 -0.1059  0.4827 -0.0226
   12VAL     BB  168   2.472  -1.131  14.178  0.3136 -0.1808 -0.1364
   12VAL    SC1  169   2.470  -1.101  14.441  0.0913 -0.0206 -0.1528
   13GLY     BB  170   2.612  -1.273  13.914  0.1051 -0.0950 -0.2973
   14ARG     BB  171   2.495  -1.560  13.890 -0.2036  0.0254 -0.3009
   14ARG    SC1  172   2.326  -1.703  14.083 -0.2001  0.0568 -0.1820
   14ARG    SC2  173   2.083  -1.741  14.242  0.3120  0.0146 -0.0918
   15VAL     BB  174   2.727  -1.693  13.733 -0.1691 -0.2522 -0.0274
   15VAL    SC1  175   2.710  -1.785  13.485  0.0179 -0.3362 -0.0116
   16HIS     BB  176   2.969  -1.676  13.925 -0.0153 -0.2012 -0.2222
   16HIS    SC1  177   3.247  -1.682  13.810  0.0185  0.0097 -0.0777
   16HIS    SC2  178   3.447  -1.800  13.672  0.0007 -0.0541 -0.0492
   16HIS    SC3  179   3.504  -1.631  13.874  0.0290  0.1461 -0.2206
   17ARG     BB  180   2.852  -1.807  14.180 -0.0211 -0.1886 -0.2184
   17ARG    SC1  181   2.748  -1.546  14.355 -0.0042  0.1090  0.1264
   17ARG    SC2  182   2.775  -1.348  14.648  0.1487 -0.0224  0.2483
   18LEU     BB  183   2.788  -2.086  14.061 -0.1775 -0.1625 -0.1998
   18LEU    SC1  184   2.519  -2.144  13.934 -0.3123 -0.0502 -0.0014
   19LEU     BB  185   3.075  -2.149  13.961 -0.0490  0.0180  0.0395
   19LEU    SC1  186   3.057  -2.122  13.620  0.2248  0.1468  0.0678
   20ARG     BB  187   3.241  -2.127  14.222  0.1075  0.2491 -0.0734
   20ARG    SC1  188   3.615  -2.156  14.190  0.1940 -0.0265  0.1796
   20ARG    SC2  189   3.860  -2.273  14.181 -0.2736  0.0318 -0.0950
   21LYS     BB  190   3.140  -2.374  14.380  0.5496  0.1714  0.1102
   21LYS    SC1  191   3.014  -2.409  14.688 -0.3658  0.0352 -0.0875
   21LYS    SC2  192   3.289  -2.409  14.884  0.0359  0.2469  0.0634
    1THR     BB  193   8.770   5.744  11.337  0.1735 -0.0874  0.0366
    1THR    SC1  194   8.811   5.755  11.081  0.0636  0.1330  0.0251
    2ARG     BB  195   8.885   5.947  11.541  0.0499  0.0159  0.0052
    2ARG    SC1  196   9.178   5.929  11.455 -0.2348  0.1400  0.3940
    2ARG    SC2  197   9.411   6.040  11.588 -0.0036  0.0255 -0.1062
    3SER     BB  198   8.614   6.018  11.673 -0.0299 -0.0598 -0.1145
    3SER    SC1  199   8.528   6.208  11.847 -0.1494 -0.3662  0.0001
    4SER     BB  200   8.540   5.730  11.759  0.0663 -0.0976 -0.1568
    4SER    SC1  201   8.321   5.620  11.750  0.0886  0.2908  0.0702
    5ARG     BB  202   8.792   5.687  11.935  0.0400  0.1236 -0.0598
    5ARG    SC1  203   8.753   5.372  11.905 -0.0742  0.1471 -0.0772
    5ARG    SC2  204   8.551   5.152  11.764 -0.0189  0.1343  0.2502
    6ALA     BB  205   8.745   5.915  12.140  0.1983 -0.0254  0.1483
    7GLY     BB  206   8.464   5.817  12.225  0.0935 -0.0576 -0.2091
    8LEU     BB  207   8.541   5.538  12.336 -0.1030  0.0510  0.2314
    8LEU    SC1  208   8.332   5.312  12.225 -0.1019  0.0161  0.2901
    9GLN     BB  209   8.745   5.606  12.559 -0.1134  0.0431  0.2432
    9GLN    SC1  210   8.900   5.345  12.747  0.0038  0.0025  0.3599
   10PHE     BB  211   8.809   5.901  12.692  0.3541  0.0293  0.0784
   10PHE    SC1  212   9.081   5.945  12.661  0.1599 -0.4252 -0.0904
   10PHE    SC2  213   9.330   5.924  12.764  0.1093 -0.3130  0.0608
   10PHE    SC3  214   9.290   5.891  12.499  0.3226 -0.0933 -0.0037
   11GLY     BB  215   8.526   6.027  12.754 -0.0508  0.1678  0.1015
   12VAL     BB  216   8.339   5.738  12.822  0.0156  0.0553 -0.0773
   12VAL    SC1  217   8.174   5.716  12.616  0.1894 -0.0168 -0.2126
   13GLY     BB  218   8.522   5.538  13.010  0.0885  0.0630 -0.1385
   14ARG     BB  219   8.737   5.455  13.217 -0.1808  0.1023  0.1699
   14ARG    SC1  220   8.794   5.345  13.505 -0.3970  0.0840 -0.0309
   14ARG    SC2  221   8.715   5.169  13.746 -0.3869 -0.2085 -0.2175
   15VAL     BB  222   8.957   5.664  13.153 -0.0441  0.0388  0.4120
   15VAL    SC1  223   9.206   5.602  13.087 -0.1471 -0.0542  0.0795
   16HIS     BB  224   8.808   5.934  13.187 -0.0994  0.0551  0.0881
   16HIS    SC1  225   8.873   6.224  13.093  0.4454  0.1441  0.2398
   16HIS    SC2  226   8.752   6.440  12.986  0.2097  0.0627  0.3305
   16HIS    SC3  227   8.989   6.355  12.888  0.0920  0.0963 -0.0051
   17ARG     BB  228   8.757   5.921  13.493  0.0325  0.0657  0.1113
   17ARG    SC1  229   8.581   5.739  13.643  0.1519  0.0605 -0.2678
   17ARG    SC2  230   8.322   5.501  13.855 -0.3385 -0.1441  0.0373
   18LEU     BB  231   9.042   5.925  13.614  0.0544  0.1425  0.0579
   18LEU    SC1  232   9.185   5.638  13.640 -0.0414 -0.1748 -0.0832
   19LEU     BB  233   9.141   6.186  13.478  0.0788  0.2282  0.2352
   19LEU    SC1  234   9.334   6.068  13.254 -0.3025  0.1707 -0.1979
   20ARG     BB  235   8.945   6.415  13.548 -0.2027  0.0963 -0.0776
   20ARG    SC1  236   8.603   6.389  13.565 -0.1785 -0.0133 -0.0945
   20ARG    SC2  237   8.491   6.224  13.812 -0.0603  0.0149 -0.0515
   21LYS     BB  238   8.974   6.419  13.857 -0.2105  0.0622 -0.0765
   21LYS    SC1  239   8.925   6.160  14.042 -0.0682  0.0439  0.2754
   21LYS    SC2  240   8.884   6.267  14.304  0.0960  0.0865  0.1583
    1THR     BB  241   5.752   4.470  10.642 -0.1278  0.0312 -0.1634
    1THR    SC1  242   5.700   4.220  10.593  0.1356 -0.0341 -0.1343
    2ARG     BB  243   5.558   4.711  10.630 -0.0008  0.1374 -0.1157
    2ARG    SC1  244   5.227   4.583  10.651  0.1735 -0.0773 -0.1777
    2ARG    SC2  245   5.022   4.549  10.892 -0.2429  0.1075 -0.0480
    3SER     BB  246   5.572   4.830  10.916 -0.0591  0.0275 -0.0662
    3SER    SC1  247   5.373   4.817  11.096  0.0446 -0.0451 -0.3434
    4SER     BB  248   5.867   4.923  10.915 -0.0123 -0.1115  0.0973
    4SER    SC1  249   5.987   5.023  11.136  0.4006  0.2488  0.4348
    5ARG     BB  250   5.869   5.059  10.636 -0.2421 -0.1707  0.0640
    5ARG    SC1  251   6.116   5.081  10.445 -0.0188 -0.0083  0.2874
    5ARG    SC2  252   6.413   5.256  10.428  0.1286  0.1697  0.1764
    6ALA     BB  253   5.656   5.282  10.664  0.0586  0.1037  0.2648
    7GLY     BB  254   5.797   5.447  10.886  0.2697  0.2547  0.0281
    8LEU     BB  255   6.061   5.507  10.736  0.3204  0.2341  0.1085
    8LEU    SC1  256   6.302   5.361  10.892 -0.0369  0.0010  0.2075
    9GLN     BB  257   5.920   5.636  10.492 -0.2201 -0.1377  0.1963
    9GLN    SC1  258   6.209   5.756  10.285 -0.1989  0.2623 -0.4752
   10PHE     BB  259   5.641   5.646  10.317 -0.0375  0.2313 -0.0974
   10PHE    SC1  260   5.642   5.384  10.147 -0.4115  0.2816  0.1506
   10PHE    SC2  261   5.459   5.270   9.985  0.2362 -0.2882 -0.2608
   10PHE    SC3  262   5.644   5.117  10.109  0.5131  0.2530  0.0505
   11GLY     BB  263   5.606   5.921  10.238 -0.1371 -0.0264  0.0826
   12VAL     BB  264   5.392   6.115  10.368  0.2535 -0.3394  0.0128
   12VAL    SC1  265   5.142   6.031  10.390  0.0875  0.0844 -0.1008
   13GLY     BB  266   5.567   6.190  10.638  0.1234 -0.0072  0.0119
   14ARG     BB  267   5.702   5.946  10.773  0.2658  0.1623  0.1836
   14ARG    SC1  268   6.022   6.034  10.712  0.5122  0.0529 -0.2315
   14ARG    SC2  269   6.314   6.158  10.609 -0.1652 -0.0561 -0.3166
   15VAL     BB  270   5.524   5.914  11.024  0.0401 -0.0169  0.0069
   15VAL    SC1  271   5.601   5.832  11.263 -0.1510  0.0250  0.0860
   16HIS     BB  272   5.252   5.901  10.876  0.0033  0.1321  0.0582
   16HIS    SC1  273   5.153   6.183  10.881  0.1579 -0.2818  0.3568
   16HIS    SC2  274   5.151   6.336  11.104 -0.0188  0.0036  0.1690
   16HIS    SC3  275   5.012   6.413  10.886  0.1774 -0.2511 -0.0570
   17ARG     BB  276   5.294   5.625  10.741 -0.1481  0.0450  0.1843
   17ARG    SC1  277   5.191   5.536  10.475  0.0708 -0.4605  0.0712
   17ARG    SC2  278   4.905   5.441  10.311 -0.4531  0.1277 -0.3478
   18LEU     BB  279   5.306   5.438  10.988  0.2158  0.0425  0.1731
   18LEU    SC1  280   5.444   5.299  11.214 -0.0592 -0.1008  0.2807
   19LEU     BB  281   5.010   5.475  11.072  0.1843 -0.1580  0.1582
   19LEU    SC1  282   4.995   5.442  11.405 -0.3457 -0.0631 -0.0866
   20ARG     BB  283   4.883   5.374  10.807  0.2003 -0.0901  0.1241
   20ARG    SC1  284   4.586   5.463  10.814 -0.0713  0.0367 -0.0989
   20ARG    SC2  285   4.266   5.378  10.910  0.1800  0.2019  0.0284
   21LYS     BB  286   4.982   5.080  10.811 -0.3236 -0.2873 -0.1032
   21LYS    SC1  287   5.218   5.072  10.619 -0.0278 -0.2994 -0.0038
   21LYS    SC2  288   5.185   4.984  10.382  0.1063 -0.1198  0.2859
    1THR     BB  289  10.135   6.971  10.917 -0.0787  0.0861  0.1316
    1THR    SC1  290  10.342   6.862  10.804  0.0098  0.2207  0.1619
    2ARG     BB  291   9.941   6.769  11.051  0.0019 -0.0329  0.0718
    2ARG    SC1  292  10.035   6.469  11.060  0.3571  0.1069 -0.2740
    2ARG    SC2  293  10.126   6.271  10.834 -0.1800 -0.1964  0.3993
    3SER     BB  294   9.935   6.855  11.349 -0.0641 -0.1069  0.0922
    3SER    SC1  295   9.941   6.672  11.544 -0.2048  0.1028  0.1096
    4SER     BB  296   9.805   7.134  11.315  0.0908 -0.0551 -0.1010
    4SER    SC1  297   9.974   7.325  11.210 -0.0439 -0.0505  0.4076
    5ARG     BB  298   9.538   7.040  11.188  0.0482  0.2113 -0.2183
    5ARG    SC1  299   9.328   7.175  11.065 -0.2212  0.2735  0.0255
    5ARG    SC2  300   9.119   7.455  11.099 -0.0380 -0.5378 -0.2912
    6ALA     BB  301   9.464   6.835  11.408 -0.1568  0.2898 -0.2110
    7GLY     BB  302   9.472   7.008  11.665  0.1651 -0.0525  0.0237
    8LEU     BB  303   9.256   7.215  11.585  0.0623 -0.2355 -0.1890
    8LEU    SC1  304   9.239   7.498  11.745  0.0984 -0.2616  0.1453
    9GLN     BB  305   9.005   7.037  11.550 -0.0759 -0.0669 -0.0815
    9GLN    SC1  306   8.988   6.849  11.209  0.0623 -0.0009 -0.2220
   10PHE     BB  307   8.977   6.830  11.805 -0.2013  0.1059  0.0481
   10PHE    SC1  308   9.189   6.913  12.015  0.1956 -0.1081 -0.1317
   10PHE    SC2  309   9.266   6.839  12.263 -0.1989 -0.1946 -0.0231
   10PHE    SC3  310   9.204   7.097  12.212  0.1319 -0.1247 -0.1108
   11GLY     BB  311   8.736   6.699  11.996  0.2082  0.1481  0.1097
   12VAL     BB  312   8.752   6.835  12.345  0.1562 -0.0400 -0.0320
   12VAL    SC1  313   8.539   6.980  12.285 -0.0217 -0.2757  0.0050
   13GLY     BB  314   8.945   6.731  12.592  0.2793  0.0128 -0.1043
   14ARG     BB  315   9.090   6.976  12.714 -0.0187  0.1201  0.0495
   14ARG    SC1  316   9.277   6.869  12.967  0.1295 -0.1062 -0.0021
   14ARG    SC2  317   9.281   6.626  13.197 -0.1542  0.2284  0.0820
   15VAL     BB  318   8.840   7.158  12.690 -0.1717 -0.1195 -0.2813
   15VAL    SC1  319   8.876   7.380  12.550 -0.0530 -0.0429 -0.1330
   16HIS     BB  320   8.663   7.004  12.892  0.0102 -0.0879 -0.0923
   16HIS    SC1  321   8.445   6.801  12.794 -0.0660 -0.0241  0.2628
   16HIS    SC2  322   8.443   6.552  12.689  0.2003 -0.0171  0.2309
   16HIS    SC3  323   8.233   6.717  12.649  0.1841 -0.1026 -0.0783
   17ARG     BB  324   8.827   7.005  13.154 -0.0056  0.0001 -0.0828
   17ARG    SC1  325   8.790   6.881  13.470 -0.2833 -0.1815  0.6860
   17ARG    SC2  326   8.767   6.938  13.744 -0.3065  0.2136 -0.1700
   18LEU     BB  327   8.882   7.308  13.190 -0.0506  0.0215 -0.1898
   18LEU    SC1  328   9.124   7.439  13.021  0.1332 -0.2633 -0.1403
   19LEU     BB  329   8.591   7.416  13.211 -0.0029  0.0901  0.2983
   19LEU    SC1  330   8.591   7.547  12.926  0.1628 -0.3636  0.3100
   20ARG     BB  331   8.482   7.260  13.455  0.0266 -0.1621  0.1557
   20ARG    SC1  332   8.174   7.181  13.430  0.1725  0.0251 -0.1092
   20ARG    SC2  333   7.895   7.244  13.596 -0.0277  0.0217  0.1149
   21LYS     BB  334   8.660   7.402  13.665 -0.0199  0.1732 -0.0222
   21LYS    SC1  335   8.695   7.467  13.955 -0.1660 -0.2666  0.1080
   21LYS    SC2  336   8.540   7.590  14.134 -0.1758 -0.4373  0.2641
    1THR     BB  337   7.638   8.182  10.334  0.0619 -0.0109  0.0500
    1THR    SC1  338   7.454   8.144  10.514 -0.2280 -0.0417 -0.2387
    2ARG     BB  339   7.572   8.365  10.092 -0.2110 -0.3033 -0.1078
    2ARG    SC1  340   7.781   8.491   9.943  0.2574  0.1487 -0.0600
    2ARG    SC2  341   7.923   8.753   9.875  0.1488 -0.4660 -0.0315
    3SER     BB  342   7.309   8.496  10.189  0.1321  0.5190 -0.1612
    3SER    SC1  343   7.106   8.530  10.028  0.1941  0.1137 -0.0825
    4SER     BB  344   7.426   8.632  10.441 -0.0820  0.1538  0.1525
    4SER    SC1  345   7.332   8.637  10.666  0.1990  0.1259 -0.0343
    5ARG     BB  346   7.623   8.820  10.294 -0.0459  0.1567  0.2040
    5ARG    SC1  347   7.915   8.765  10.355 -0.2223 -0.2812  0.1985
    5ARG    SC2  348   8.148   8.663  10.547  0.0730  0.1564  0.0663
    6ALA     BB  349   7.418   8.949  10.101  0.1825  0.3736  0.0973
    7GLY     BB  350   7.214   9.058  10.307 -0.1427  0.0286 -0.0250
    8LEU     BB  351   7.408   9.227  10.479 -0.0013 -0.0193 -0.1347
    8LEU    SC1  352   7.340   9.113  10.787  0.1331  0.4307 -0.2298
    9GLN     BB  353   7.532   9.396  10.251  0.1400  0.2201  0.1100
    9GLN    SC1  354   7.836   9.248  10.207 -0.0565 -0.1680  0.0286
   10PHE     BB  355   7.595   9.676  10.088 -0.0284  0.2802  0.1451
   10PHE    SC1  356   7.629   9.874  10.294  0.1686 -0.1609  0.0524
   10PHE    SC2  357   7.791  10.054  10.413  0.0254 -0.0504  0.0839
   10PHE    SC3  358   7.524  10.064  10.455 -0.0441  0.0537 -0.3169
   11GLY     BB  359   7.509   9.722   9.840  0.4600 -0.0749  0.1874
   12VAL     BB  360   7.188   9.640   9.737  0.0327 -0.3809 -0.3057
   12VAL    SC1  361   6.950   9.707   9.642  0.0107  0.1471  0.0586
   13GLY     BB  362   7.137   9.431   9.988  0.0712  0.1237  0.1484
   14ARG     BB  363   6.960   9.517  10.227 -0.1537  0.0472  0.0143
   14ARG    SC1  364   6.679   9.392  10.250  0.4844 -0.1758 -0.5055
   14ARG    SC2  365   6.398   9.341  10.134  0.4827  0.1922 -0.1721
   15VAL     BB  366   7.159   9.719  10.353  0.1773 -0.1730 -0.1339
   15VAL    SC1  367   7.258   9.684  10.597  0.0198  0.0116 -0.0390
   16HIS     BB  368   7.175   9.928  10.125  0.0362 -0.1407 -0.1153
   16HIS    SC1  369   7.411  10.164  10.046 -0.0189  0.0222  0.1033
   16HIS    SC2  370   7.477  10.369   9.884 -0.1601 -0.0066  0.0066
   16HIS    SC3  371   7.580  10.355  10.133  0.0503  0.0445 -0.0746
   17ARG     BB  372   6.886  10.040  10.120  0.0468 -0.1046  0.0263
   17ARG    SC1  373   6.897  10.176   9.837 -0.4740  0.2140  0.2801
   17ARG    SC2  374   7.148  10.154   9.646  0.2308  0.4047 -0.0658
   18LEU     BB  375   6.856  10.127  10.416 -0.1119 -0.1960  0.0388
   18LEU    SC1  376   6.772   9.983  10.696 -0.0859 -0.0766 -0.2446
   19LEU     BB  377   7.098  10.317  10.454 -0.1929 -0.0621 -0.0984
   19LEU    SC1  378   7.176  10.464  10.728 -0.1463 -0.0827 -0.3982
   20ARG     BB  379   7.049  10.500  10.209 -0.2935 -0.1449 -0.1414
   20ARG    SC1  380   7.288  10.727  10.155 -0.0446 -0.1974 -0.1239
   20ARG    SC2  381   7.239  11.027  10.128 -0.3283 -0.4266  0.0119
   21LYS     BB  382   6.759  10.589  10.269 -0.2565  0.0500 -0.2386
   21LYS    SC1  383   6.572  10.492  10.071 -0.1101 -0.1267 -0.1300
   21LYS    SC2  384   6.442  10.230  10.049 -0.2404 -0.1094  0.1828
    1THR     BB  385  11.419   0.544  10.182  0.0782 -0.0404  0.0690
    1THR    SC1  386  11.530   0.543  10.417 -0.2588  0.1739  0.2390
    2ARG     BB  387  11.198   0.706  10.038 -0.0484 -0.2229  0.0536
    2ARG    SC1  388  11.132   0.607   9.767 -0.0519 -0.3689  0.1917
    2ARG    SC2  389  11.351   0.653   9.488 -0.0240 -0.1410 -0.2534
    3SER     BB  390  11.021   0.783  10.280  0.0596  0.0958  0.0373
    3SER    SC1  391  10.776   0.727  10.284  0.1665 -0.1506  0.7111
    4SER     BB  392  11.216   0.944  10.459  0.0731  0.0431  0.0700
    4SER    SC1  393  11.265   0.909  10.675  0.0123 -0.2871 -0.2194
    5ARG     BB  394  11.284   1.172  10.260  0.0414  0.0018  0.0111
    5ARG    SC1  395  11.567   1.258  10.264 -0.0544  0.1339  0.1007
    5ARG    SC2  396  11.781   1.393  10.035 -0.2215  0.2543 -0.3699
    6ALA     BB  397  10.995   1.276  10.218  0.0846  0.1052 -0.0367
    7GLY     BB  398  10.916   1.353  10.507 -0.3540  0.2569 -0.1847
    8LEU     BB  399  11.123   1.576  10.565  0.0296 -0.1013 -0.1062
    8LEU    SC1  400  11.340   1.397  10.740 -0.0199  0.0957  0.0315
    9GLN     BB  401  11.001   1.771  10.357  0.2356  0.1010 -0.0439
    9GLN    SC1  402  10.713   1.708  10.109 -0.0473  0.1130 -0.0168
   10PHE     BB  403  10.890   2.062  10.469  0.0998  0.0464 -0.0334
   10PHE    SC1  404  10.909   2.038  10.811  0.2309  0.0084 -0.0036
   10PHE    SC2  405  11.065   1.912  10.992  0.1230  0.0397  0.1132
   10PHE    SC3  406  10.960   2.154  11.049  0.1083  0.0616 -0.0024
   11GLY     BB  407  10.645   2.265  10.476 -0.0049 -0.1288  0.0637
   12VAL     BB  408  10.497   2.371  10.701  0.0367 -0.0726 -0.0469
   12VAL    SC1  409  10.471   2.262  10.941 -0.0340  0.1929  0.0711
   13GLY     BB  410  10.336   2.657  10.665 -0.0146 -0.0844  0.0827
   14ARG     BB  411  10.403   2.777  10.943 -0.0662 -0.3479  0.2134
   14ARG    SC1  412  10.174   3.024  10.967 -0.2386  0.0841  0.2604
   14ARG    SC2  413   9.973   3.276  10.976  0.1121  0.2428  0.0735
   15VAL     BB  414  10.712   2.759  10.950 -0.0183  0.2207  0.2335
   15VAL    SC1  415  10.790   2.609  11.154  0.0584 -0.0251  0.0318
   16HIS     BB  416  10.781   2.926  10.697 -0.1269 -0.2090 -0.0980
   16HIS    SC1  417  10.750   2.847  10.394 -0.3774 -0.1736  0.1123
   16HIS    SC2  418  10.573   2.723  10.232 -0.3783 -0.0368  0.0069
   16HIS    SC3  419  10.698   2.948  10.149 -0.0314 -0.2181  0.0134
   17ARG     BB  420  10.659   3.193  10.796 -0.0237 -0.2054  0.0222
   17ARG    SC1  421  10.475   3.369  10.667 -0.0277 -0.2896 -0.0588
   17ARG    SC2  422  10.519   3.647  10.537  0.0577 -0.1199  0.0599
   18LEU     BB  423  10.835   3.257  11.044 -0.0360 -0.1011  0.0050
   18LEU    SC1  424  10.896   3.096  11.332  0.0978 -0.1884 -0.0375
   19LEU     BB  425  11.103   3.255  10.888 -0.0411  0.0247 -0.0067
   19LEU    SC1  426  11.207   2.961  10.958 -0.2373 -0.2757 -0.3870
   20ARG     BB  427  11.052   3.466  10.667  0.1798  0.2440  0.1431
   20ARG    SC1  428  10.888   3.346  10.393  0.1989  0.2915 -0.2083
   20ARG    SC2  429  10.812   3.425  10.129 -0.1897  0.2555  0.2236
   21LYS     BB  430  10.990   3.721  10.832 -0.2665  0.2256  0.0235
   21LYS    SC1  431  10.741   3.761  10.996 -0.3608 -0.2699  0.2368
   21LYS    SC2  432  10.582   3.833  11.195  0.1564 -0.1809  0.1092
    1THR     BB  433  11.334   3.422  14.444 -0.4429 -0.3808  0.1334
    1THR    SC1  434  11.181   3.268  14.302  0.0281 -0.2838 -0.5552
    2ARG     BB  435  11.245   3.541  14.716 -0.0207  0.1516  0.0646
    2ARG    SC1  436  11.089   3.480  15.014 -0.1466 -0.0397  0.1101
    2ARG    SC2  437  11.037   3.531  15.358 -0.0386  0.2212 -0.2563
    3SER     BB  438  11.053   3.767  14.625  0.1223  0.2074 -0.1040
    3SER    SC1  439  11.030   3.975  14.718  0.0527  0.0775 -0.2822
    4SER     BB  440  10.877   3.613  14.421  0.0415 -0.1261  0.2031
    4SER    SC1  441  10.917   3.621  14.164  0.0674 -0.0278  0.0032
    5ARG     BB  442  10.753   3.391  14.599 -0.2114 -0.0676  0.1053
    5ARG    SC1  443  10.936   3.135  14.717 -0.0815 -0.0933 -0.1325
    5ARG    SC2  444  11.047   2.948  14.936  0.3312 -0.1061 -0.1839
    6ALA     BB  445  10.627   3.568  14.820  0.1532  0.1648  0.1391
    7GLY     BB  446  10.459   3.745  14.629 -0.0581 -0.0515  0.1168
    8LEU     BB  447  10.279   3.525  14.507 -0.1831  0.1845 -0.1400
    8LEU    SC1  448  10.171   3.641  14.224 -0.0019 -0.0579  0.1310
    9GLN     BB  449  10.149   3.411  14.764  0.2025 -0.2204 -0.1057
    9GLN    SC1  450  10.389   3.162  14.938  0.2215 -0.0888 -0.1168
   10PHE     BB  451   9.831   3.502  14.758  0.1717 -0.2642  0.3427
   10PHE    SC1  452   9.720   3.524  14.474 -0.0367  0.1638  0.0416
   10PHE    SC2  453   9.656   3.636  14.237  0.2664  0.3262  0.0286
   10PHE    SC3  454   9.723   3.374  14.250 -0.3936  0.1316  0.0501
   11GLY     BB  455   9.671   3.540  14.948 -0.1036 -0.0814 -0.1668
   12VAL     BB  456   9.369   3.576  15.080 -0.0239  0.2046 -0.0587
   12VAL    SC1  457   9.334   3.753  15.274 -0.1399 -0.0260  0.1382
   13GLY     BB  458   9.211   3.647  14.799 -0.0035  0.0312 -0.1158
   14ARG     BB  459   9.036   3.494  14.593  0.1069 -0.0190 -0.1735
   14ARG    SC1  460   8.770   3.442  14.782  0.0675  0.4479 -0.0773
   14ARG    SC2  461   8.702   3.415  15.098  0.0368 -0.0800 -0.0051
   15VAL     BB  462   9.260   3.354  14.431  0.0494 -0.1221 -0.1648
   15VAL    SC1  463   9.253   3.351  14.166 -0.0412 -0.1407 -0.1625
   16HIS     BB  464   9.371   3.171  14.656 -0.1382  0.0782  0.0997
   16HIS    SC1  465   9.658   3.100  14.652  0.0937  0.4196  0.1387
   16HIS    SC2  466   9.843   2.925  14.743  0.1122  0.4807  0.2195
   16HIS    SC3  467   9.865   3.027  14.494 -0.0469  0.1600  0.0653
   17ARG     BB  468   9.111   3.015  14.717 -0.3164  0.3289  0.0104
   17ARG    SC1  469   9.029   2.813  14.982  0.1197  0.3406  0.1491
   17ARG    SC2  470   8.954   2.528  15.116  0.2363 -0.0766 -0.2074
   18LEU     BB  471   9.090   2.864  14.447 -0.0492  0.0177  0.1520
   18LEU    SC1  472   8.796   2.821  14.352 -0.3153 -0.4550 -0.2921
   19LEU     BB  473   9.371   2.734  14.439 -0.0746 -0.0296 -0.0950
   19LEU    SC1  474   9.535   2.854  14.173 -0.0925  0.1160 -0.0520
   20ARG     BB  475   9.365   2.566  14.700  0.1240  0.0833 -0.0144
   20ARG    SC1  476   9.477   2.620  14.935 -0.1438  0.1284  0.5340
   20ARG    SC2  477   9.668   2.629  15.172 -0.0760 -0.2099  0.0803
   21LYS     BB  478   9.119   2.390  14.632  0.1609  0.1150 -0.2444
   21LYS    SC1  479   8.834   2.467  14.675  0.2460  0.0692 -0.0309
   21LYS    SC2  480   8.586   2.444  14.636  0.2865 -0.5720  0.0991
    1THR     BB  481   6.174   5.182  14.381 -0.0332 -0.0094  0.1095
    1THR    SC1  482   6.256   5.428  14.364 -0.0320  0.0198  0.4393
    2ARG     BB  483   6.092   5.030  14.638 -0.0569 -0.1646  0.0126
    2ARG    SC1  484   6.116   5.210  14.917  0.1811 -0.0578  0.0719
    2ARG    SC2  485   5.866   5.342  15.108  0.1257 -0.0792  0.1023
    3SER     BB  486   5.789   5.007  14.576 -0.0095  0.1365 -0.3889
    3SER    SC1  487   5.631   4.994  14.796 -0.0629 -0.1552  0.3219
    4SER     BB  488   5.798   4.831  14.320  0.2515 -0.1792 -0.1747
    4SER    SC1  489   5.605   4.846  14.163 -0.2497 -0.1607  0.0997
    5ARG     BB  490   5.940   4.586  14.446  0.0976 -0.2562 -0.1470
    5ARG    SC1  491   6.170   4.433  14.309 -0.3255  0.1576 -0.0571
    5ARG    SC2  492   6.477   4.290  14.339  0.0106 -0.1406 -0.0276
    6ALA     BB  493   5.723   4.515  14.656  0.1437 -0.1198 -0.0507
    7GLY     BB  494   5.476   4.476  14.472  0.2591 -0.0915 -0.2148
    8LEU     BB  495   5.580   4.257  14.279  0.3346  0.0730 -0.3657
    8LEU    SC1  496   5.707   4.398  14.041  0.2762 -0.0438  0.3815
    9GLN     BB  497   5.622   4.028  14.484 -0.3979 -0.0706 -0.3350
    9GLN    SC1  498   5.773   3.878  14.795  0.1729 -0.0476  0.0549
   10PHE     BB  499   5.396   3.792  14.528 -0.3904 -0.0400 -0.1129
   10PHE    SC1  500   5.255   3.734  14.272 -0.1115  0.0481  0.0641
   10PHE    SC2  501   5.018   3.809  14.165  0.0413  0.4379 -0.0279
   10PHE    SC3  502   5.231   3.764  14.005  0.0327  0.0648  0.0518
   11GLY     BB  503   5.333   3.687  14.787  0.0041 -0.0128 -0.1961
   12VAL     BB  504   5.061   3.515  14.869 -0.0393  0.2100  0.0565
   12VAL    SC1  505   4.962   3.558  15.111 -0.1436  0.1527  0.0250
   13GLY     BB  506   4.911   3.459  14.580 -0.1772 -0.2191  0.1995
   14ARG     BB  507   4.943   3.174  14.461  0.1200 -0.1119  0.0054
   14ARG    SC1  508   4.721   3.055  14.279  0.2139  0.1468 -0.3563
   14ARG    SC2  509   4.381   3.049  14.161  0.0603  0.4075  0.0605
   15VAL     BB  510   5.212   3.215  14.313  0.1010  0.0511  0.0129
   15VAL    SC1  511   5.217   3.289  14.059  0.2022 -0.0610 -0.0190
   16HIS     BB  512   5.397   3.289  14.551  0.0291  0.0197  0.0793
   16HIS    SC1  513   5.660   3.389  14.440 -0.0425  0.0323 -0.3557
   16HIS    SC2  514   5.787   3.477  14.218 -0.0003 -0.1014 -0.3857
   16HIS    SC3  515   5.890   3.528  14.462 -0.0689  0.0827 -0.3931
   17ARG     BB  516   5.361   3.027  14.712  0.3139  0.0097  0.1339
   17ARG    SC1  517   5.220   3.054  14.921  0.1681 -0.1410 -0.2378
   17ARG    SC2  518   4.995   3.034  15.205  0.0703 -0.0554  0.4123
   18LEU     BB  519   5.431   2.817  14.495  0.0394  0.0353  0.0152
   18LEU    SC1  520   5.188   2.736  14.262 -0.4870 -0.2779  0.1069
   19LEU     BB  521   5.719   2.896  14.414 -0.0109  0.1216 -0.0828
   19LEU    SC1  522   5.672   3.001  14.113 -0.0160 -0.1668  0.2333
   20ARG     BB  523   5.867   2.896  14.686  0.0121 -0.0859 -0.0928
   20ARG    SC1  524   5.808   3.135  14.870  0.0713  0.0004  0.1875
   20ARG    SC2  525   5.895   3.424  14.973 -0.0946 -0.3205 -0.2878
   21LYS     BB  526   5.824   2.599  14.765  0.1288 -0.0786  0.0028
   21LYS    SC1  527   6.172   2.508  14.790  0.0144  0.2896 -0.0979
   21LYS    SC2  528   6.292   2.333  14.884 -0.0560 -0.1234 -0.3075
    1THR     BB  529   5.440   7.211  14.173 -0.2940 -0.3115 -0.0448
    1THR    SC1  530   5.526   7.090  13.959 -0.3514 -0.1293 -0.1743
    2ARG     BB  531   5.350   7.097  14.447  0.0555 -0.4847  0.0074
    2ARG    SC1  532   5.475   7.223  14.720  0.0875 -0.0915 -0.2411
    2ARG    SC2  533   5.463   7.188  15.061 -0.1415  0.0683  0.1047
    3SER     BB  534   5.069   6.994  14.366 -0.0587 -0.1530 -0.0428
    3SER    SC1  535   4.846   6.930  14.492 -0.2428 -0.0264  0.0975
    4SER     BB  536   5.171   6.791  14.154  0.1065 -0.2258  0.1032
    4SER    SC1  537   5.123   6.742  13.924 -0.0603 -0.2149 -0.2248
    5ARG     BB  538   5.352   6.614  14.334  0.2056  0.0790  0.3162
    5ARG    SC1  539   5.667   6.694  14.373 -0.0572  0.1144  0.1737
    5ARG    SC2  540   5.909   6.504  14.348  0.1730 -0.0717 -0.2253
    6ALA     BB  541   5.144   6.513  14.540  0.1695 -0.2730  0.1197
    7GLY     BB  542   4.926   6.395  14.354 -0.0079 -0.0678  0.1905
    8LEU     BB  543   5.075   6.160  14.218 -0.0718 -0.0509  0.0900
    8LEU    SC1  544   4.866   6.005  14.038  0.1921  0.0613  0.0744
    9GLN     BB  545   5.170   5.980  14.453 -0.1820  0.1288  0.2769
    9GLN    SC1  546   4.837   6.002  14.701  0.1832  0.0555  0.0606
   10PHE     BB  547   5.069   5.672  14.389  0.3334  0.0754 -0.4860
   10PHE    SC1  548   5.161   5.654  14.102  0.1084 -0.2065 -0.0295
   10PHE    SC2  549   5.220   5.690  13.841 -0.0460 -0.3518 -0.0865
   10PHE    SC3  550   5.416   5.700  14.025 -0.0077  0.4397 -0.1183
   11GLY     BB  551   4.947   5.521  14.643  0.4075  0.0144 -0.1182
   12VAL     BB  552   4.822   5.197  14.577 -0.0235 -0.1816 -0.1149
   12VAL    SC1  553   4.830   5.049  14.797  0.3857  0.2942  0.2241
   13GLY     BB  554   4.635   5.142  14.311 -0.3588  0.1790  0.0313
   14ARG     BB  555   4.539   4.876  14.185  0.1349 -0.0408  0.0856
   14ARG    SC1  556   4.215   4.799  14.123  0.0238  0.1959 -0.3088
   14ARG    SC2  557   3.972   4.846  14.348  0.3513  0.1210  0.1210
   15VAL     BB  558   4.802   4.767  14.061 -0.0139 -0.2110 -0.0909
   15VAL    SC1  559   4.828   4.590  13.866 -0.1105 -0.1224 -0.1868
   16HIS     BB  560   4.969   4.739  14.320  0.1668 -0.1954 -0.2034
   16HIS    SC1  561   5.157   4.991  14.299  0.1569 -0.1654  0.4299
   16HIS    SC2  562   5.118   5.207  14.142 -0.3976 -0.4255  0.1658
   16HIS    SC3  563   5.306   5.213  14.335 -0.2196  0.1878  0.0081
   17ARG     BB  564   4.770   4.549  14.463 -0.0802  0.0875 -0.1563
   17ARG    SC1  565   4.731   4.506  14.726 -0.0208  0.1710 -0.0924
   17ARG    SC2  566   4.525   4.401  14.938  0.1680 -0.1823  0.0693
   18LEU     BB  567   4.793   4.310  14.266  0.1405 -0.0344  0.0111
   18LEU    SC1  568   4.497   4.256  14.090 -0.2605 -0.1580 -0.1609
   19LEU     BB  569   5.093   4.237  14.296  0.1276 -0.1212 -0.0649
   19LEU    SC1  570   5.172   4.269  13.997 -0.0626 -0.0337 -0.1205
   20ARG     BB  571   5.111   4.193  14.602 -0.2763  0.0391 -0.0081
   20ARG    SC1  572   5.307   4.230  14.863 -0.2489  0.2799  0.3413
   20ARG    SC2  573   5.436   4.128  15.123  0.1454 -0.0345  0.0291
   21LYS     BB  574   4.929   3.944  14.631 -0.0046 -0.1840 -0.1457
   21LYS    SC1  575   4.614   3.914  14.511  0.0437  0.0954 -0.2076
   21LYS    SC2  576   4.379   3.943  14.462  0.1882  0.0023 -0.2754
    1THR     BB  577  10.648   8.302  14.547 -0.2048  0.0708 -0.0185
    1THR    SC1  578  10.778   8.449  14.375 -0.0442  0.1152  0.1360
    2ARG     BB  579  10.739   8.030  14.665 -0.1753  0.0626 -0.0595
    2ARG    SC1  580  10.485   7.888  14.741  0.1054 -0.2753 -0.2928
    2ARG    SC2  581  10.224   7.697  14.675 -0.0384 -0.1319  0.1034
    3SER     BB  582  10.866   7.879  14.426  0.0692 -0.0109  0.1117
    3SER    SC1  583  10.721   7.802  14.249  0.0120 -0.1552 -0.0705
    4SER     BB  584  11.094   8.080  14.365  0.1232 -0.1166 -0.0437
    4SER    SC1  585  11.114   8.175  14.137  0.3439  0.1363  0.2426
    5ARG     BB  586  11.235   8.080  14.641  0.1074  0.0377 -0.0344
    5ARG    SC1  587  11.458   8.376  14.530  0.0359  0.1116 -0.2313
    5ARG    SC2  588  11.647   8.638  14.497  0.0697  0.0174  0.3375
    6ALA     BB  589  11.285   7.775  14.655  0.2253  0.0581  0.0006
    7GLY     BB  590  11.438   7.723  14.390  0.1334 -0.2383  0.0001
    8LEU     BB  591  11.695   7.892  14.427  0.1507 -0.2653  0.0015
    8LEU    SC1  592  11.631   8.072  14.172 -0.0339 -0.0140  0.0796
    9GLN     BB  593  11.809   7.781  14.694  0.1890  0.0443  0.1194
    9GLN    SC1  594  11.627   7.646  14.998 -0.0932 -0.3171  0.1467
   10PHE     BB  595  12.038   7.547  14.659 -0.0685 -0.1721 -0.1605
   10PHE    SC1  596  11.964   7.469  14.379  0.0764  0.3609  0.0236
   10PHE    SC2  597  11.805   7.470  14.160  0.0717 -0.1581  0.0101
   10PHE    SC3  598  12.064   7.394  14.139  0.1246 -0.0064  0.1483
   11GLY     BB  599  12.136   7.416  14.875 -0.0625 -0.0942 -0.2101
   12VAL     BB  600  12.269   7.138  14.980  0.2357 -0.1048 -0.0338
   12VAL    SC1  601  12.374   7.233  15.204 -0.2382 -0.0536  0.1850
   13GLY     BB  602  12.396   6.917  14.772  0.1947 -0.1234 -0.0394
   14ARG     BB  603  12.517   6.972  14.492  0.1147 -0.0901 -0.0679
   14ARG    SC1  604  12.782   6.763  14.510  0.3157 -0.1463 -0.0026
   14ARG    SC2  605  12.909   6.706  14.765  0.0355  0.0200 -0.1835
   15VAL     BB  606  12.480   7.280  14.496 -0.1477 -0.1200  0.1208
   15VAL    SC1  607  12.501   7.490  14.337  0.1747  0.0223  0.3355
   16HIS     BB  608  12.660   7.340  14.741  0.2435  0.0972 -0.2012
   16HIS    SC1  609  12.580   7.622  14.839 -0.2480 -0.0355  0.0167
   16HIS    SC2  610  12.482   7.868  14.786 -0.7481 -0.1928  0.1337
   16HIS    SC3  611  12.538   7.798  15.040  0.0608  0.0077  0.0508
   17ARG     BB  612  12.925   7.210  14.647  0.2553 -0.1668  0.1595
   17ARG    SC1  613  13.170   7.077  14.824  0.2492 -0.4479  0.1302
   17ARG    SC2  614  13.448   7.111  14.977  0.0927 -0.3433  0.1356
   18LEU     BB  615  12.979   7.397  14.405  0.0363 -0.0543  0.1942
   18LEU    SC1  616  12.859   7.293  14.076 -0.0498 -0.1402 -0.0498
   19LEU     BB  617  12.976   7.674  14.546 -0.3484 -0.0322  0.1590
   19LEU    SC1  618  12.907   7.926  14.384  0.1267  0.1385  0.0026
   20ARG     BB  619  13.199   7.620  14.754 -0.2724 -0.3348  0.0089
   20ARG    SC1  620  13.028   7.565  15.029 -0.2154 -0.0461 -0.1767
   20ARG    SC2  621  13.039   7.777  15.233 -0.2969 -0.0484  0.2511
   21LYS     BB  622  13.434   7.505  14.587 -0.0076  0.1374  0.0292
   21LYS    SC1  623  13.698   7.522  14.720  0.0191  0.0413 -0.2759
   21LYS    SC2  624  13.871   7.579  14.844 -0.1242 -0.4038 -0.0165
    1THR     BB  625   9.310   8.065  13.801  0.1557 -0.2164 -0.0580
    1THR    SC1  626   9.357   8.125  13.552 -0.2100 -0.3217 -0.1618
    2ARG     BB  627   9.080   7.861  13.836  0.0378 -0.0630  0.0854
    2ARG    SC1  628   8.826   7.957  13.892 -0.1349 -0.1415 -0.0252
    2ARG    SC2  629   8.595   7.892  13.720 -0.1838 -0.0023 -0.2720
    3SER     BB  630   9.093   7.714  13.563 -0.0860 -0.1116  0.1047
    3SER    SC1  631   8.965   7.822  13.377  0.2402 -0.1348  0.1410
    4SER     BB  632   9.387   7.616  13.560 -0.1179 -0.2074 -0.0099
    4SER    SC1  633   9.529   7.656  13.352  0.1358 -0.1164 -0.0400
    5ARG     BB  634   9.368   7.426  13.803 -0.1852  0.0237  0.1716
    5ARG    SC1  635   9.636   7.300  13.908 -0.2122  0.0026 -0.0392
    5ARG    SC2  636   9.768   7.223  14.178  0.0684 -0.0485 -0.0359
    6ALA     BB  637   9.137   7.248  13.697  0.0038 -0.0774 -0.0842
    7GLY     BB  638   9.252   7.147  13.427 -0.2258 -0.1643 -0.1530
    8LEU     BB  639   9.482   6.985  13.557 -0.1553  0.2805  0.3259
    8LEU    SC1  640   9.789   7.032  13.507  0.1857 -0.3972 -0.2508
    9GLN     BB  641   9.304   6.781  13.708 -0.0706  0.0676  0.1469
    9GLN    SC1  642   9.357   6.907  14.066 -0.2305 -0.1930 -0.0502
   10PHE     BB  643   9.472   6.508  13.784 -0.0970 -0.0364 -0.1501
   10PHE    SC1  644   9.616   6.463  13.498 -0.0051  0.2130 -0.0340
   10PHE    SC2  645   9.789   6.282  13.398 -0.2270 -0.1146  0.1472
   10PHE    SC3  646   9.795   6.536  13.309 -0.1490 -0.2878 -0.3966
   11GLY     BB  647   9.444   6.342  14.075  0.3044 -0.1331  0.0179
   12VAL     BB  648   9.376   5.992  13.973 -0.0175  0.0817 -0.1068
   12VAL    SC1  649   9.500   6.009  13.739 -0.1166 -0.1533 -0.1807
   13GLY     BB  650   9.313   5.705  14.122  0.0926  0.2700  0.3273
   14ARG     BB  651   9.520   5.489  14.202 -0.1059 -0.0800 -0.0428
   14ARG    SC1  652   9.503   5.403  14.499 -0.1606  0.0781 -0.1364
   14ARG    SC2  653   9.374   5.632  14.774  0.0685  0.1224 -0.0178
   15VAL     BB  654   9.771   5.588  14.049 -0.2047  0.0697 -0.1100
   15VAL    SC1  655   9.764   5.516  13.794  0.1231  0.0417 -0.1167
   16HIS     BB  656   9.791   5.880  14.152  0.4118  0.0656 -0.1602
   16HIS    SC1  657   9.896   6.084  14.021 -0.2694  0.0851  0.2184
   16HIS    SC2  658   9.894   6.268  13.823  0.3211 -0.1857 -0.0764
   16HIS    SC3  659  10.049   6.306  14.041 -0.2165  0.0421  0.2986
   17ARG     BB  660   9.833   5.798  14.448 -0.0557  0.0569 -0.0843
   17ARG    SC1  661   9.816   5.887  14.727  0.1106  0.1660 -0.2539
   17ARG    SC2  662   9.924   6.125  14.898 -0.2517 -0.0259 -0.1578
   18LEU     BB  663  10.110   5.661  14.430 -0.0129  0.1360 -0.0352
   18LEU    SC1  664  10.106   5.384  14.394  0.2536  0.4295  0.2041
   19LEU     BB  665  10.256   5.888  14.278 -0.1200  0.2059 -0.0357
   19LEU    SC1  666  10.258   5.736  13.995  0.1334 -0.0459  0.4100
   20ARG     BB  667  10.216   6.108  14.493 -0.1839 -0.1124  0.2935
   20ARG    SC1  668  10.443   6.347  14.492 -0.1869 -0.2558  0.1724
   20ARG    SC2  669  10.598   6.466  14.779  0.1414  0.1740  0.2244
   21LYS     BB  670  10.373   5.997  14.736  0.1750  0.0355  0.1401
   21LYS    SC1  671  10.588   5.764  14.637  0.0716  0.1096 -0.2985
   21LYS    SC2  672  10.638   5.559  14.788 -0.0352 -0.0087  0.0143
    1THR     BB  673  11.266   2.254  10.228  0.0263  0.1295  0.1457
    1THR    SC1  674  11.474   2.148  10.114 -0.2113 -0.1105 -0.0849
    2ARG     BB  675  11.076   2.500  10.234 -0.0293  0.0895  0.0520
    2ARG    SC1  676  11.037   2.663   9.981  0.1928  0.3185 -0.1082
    2ARG    SC2  677  10.931   2.711   9.663  0.0740  0.2156  0.0262
    3SER     BB  678  11.166   2.606  10.511  0.1045  0.3743 -0.0947
    3SER    SC1  679  11.104   2.512  10.752 -0.2655  0.0578 -0.0886
    4SER     BB  680  11.472   2.636  10.470  0.1590  0.0589  0.0352
    4SER    SC1  681  11.649   2.494  10.563  0.0509  0.4202 -0.3173
    5ARG     BB  682  11.466   2.826  10.225  0.1678 -0.0025 -0.0132
    5ARG    SC1  683  11.657   2.980  10.059 -0.2417  0.4891 -0.1414
    5ARG    SC2  684  11.967   3.073  10.021 -0.1466  0.1071  0.1639
    6ALA     BB  685  11.307   3.053  10.364  0.4858  0.4775 -0.3836
    7GLY     BB  686  11.479   3.094  10.619  0.2485 -0.0908 -0.1051
    8LEU     BB  687  11.739   3.190  10.479  0.1513 -0.0623 -0.2704
    8LEU    SC1  688  11.950   2.964  10.583  0.0413  0.1254 -0.0899
    9GLN     BB  689  11.674   3.463  10.347 -0.0330 -0.0686 -0.1972
    9GLN    SC1  690  11.303   3.497  10.229 -0.4624  0.0270  0.2997
   10PHE     BB  691  11.562   3.686  10.563 -0.0126 -0.0140 -0.2425
   10PHE    SC1  692  11.557   3.554  10.863  0.0435  0.1699 -0.0036
   10PHE    SC2  693  11.622   3.352  11.030  0.4365  0.1044 -0.2181
   10PHE    SC3  694  11.501   3.573  11.127  0.0112 -0.2109  0.0255
   11GLY     BB  695  11.776   3.922  10.568 -0.1692 -0.2253  0.2679
   12VAL     BB  696  12.064   3.971  10.527  0.0615  0.0246 -0.0652
   12VAL    SC1  697  12.204   3.897  10.740 -0.2123 -0.1106  0.0764
   13GLY     BB  698  12.199   4.258  10.436  0.2291  0.0725  0.3078
   14ARG     BB  699  12.432   4.392  10.592  0.1147  0.1560  0.4096
   14ARG    SC1  700  12.555   4.691  10.623  0.2136 -0.1664 -0.0762
   14ARG    SC2  701  12.808   4.919  10.569 -0.2252 -0.2735  0.1586
   15VAL     BB  702  12.604   4.143  10.658 -0.2119 -0.2389 -0.1027
   15VAL    SC1  703  12.720   4.092  10.891  0.1858  0.0808 -0.2134
   16HIS     BB  704  12.668   4.026  10.378  0.0333  0.0675 -0.1837
   16HIS    SC1  705  12.460   3.940  10.173 -0.2036  0.0283 -0.0480
   16HIS    SC2  706  12.280   4.001   9.982 -0.0567  0.2024 -0.1356
   16HIS    SC3  707  12.460   3.803   9.941 -0.1198  0.1404 -0.1158
   17ARG     BB  708  12.804   4.263  10.231 -0.0613  0.1335 -0.1667
   17ARG    SC1  709  12.572   4.446  10.114  0.0564 -0.1709 -0.0709
   17ARG    SC2  710  12.375   4.661  10.143 -0.0433 -0.0372 -0.0387
   18LEU     BB  711  13.024   4.332  10.439 -0.2897 -0.0756  0.1604
   18LEU    SC1  712  13.007   4.483  10.687  0.0230  0.1791 -0.5609
   19LEU     BB  713  13.175   4.063  10.473  0.3519  0.2384  0.0272
   19LEU    SC1  714  13.429   3.882  10.641  0.0241 -0.2378  0.0752
   20ARG     BB  715  13.285   4.015  10.187  0.3956  0.2005  0.0502
   20ARG    SC1  716  13.057   3.955   9.955  0.2413 -0.1502  0.2976
   20ARG    SC2  717  12.989   3.657   9.789  0.0416  0.0900  0.3487
   21LYS     BB  718  13.455   4.273  10.155  0.0657  0.4054 -0.1456
   21LYS    SC1  719  13.726   4.171  10.281  0.2390 -0.1125  0.0589
   21LYS    SC2  720  13.835   4.283  10.464  0.2823 -0.1593  0.1312
    1THR     BB  721   2.191  11.832  10.378  0.0325 -0.0308 -0.0423
    1THR    SC1  722   2.289  11.685  10.569 -0.0892 -0.0241  0.0269
    2ARG     BB  723   2.232  12.010  10.127  0.0760 -0.0615 -0.0531
    2ARG    SC1  724   2.219  11.852   9.868  0.0866 -0.0897  0.0201
    2ARG    SC2  725   2.106  11.602   9.765  0.0408 -0.1731 -0.0114
    3SER     BB  726   2.126  12.279  10.239  0.0650 -0.0131 -0.1783
    3SER    SC1  727   2.058  12.435  10.048 -0.0075  0.0822  0.0229
    4SER     BB  728   2.308  12.310  10.487 -0.0352  0.3852 -0.1441
    4SER    SC1  729   2.221  12.233  10.726  0.3782 -0.1661 -0.1019
    5ARG     BB  730   2.580  12.348  10.343 -0.0770 -0.1789 -0.4157
    5ARG    SC1  731   2.697  12.111  10.211  0.1497  0.0956  0.0066
    5ARG    SC2  732   2.775  11.934   9.989 -0.2926  0.1806 -0.1607
    6ALA     BB  733   2.531  12.628  10.218  0.0877  0.0516  0.0041
    7GLY     BB  734   2.476  12.798  10.471  0.3382  0.1231  0.0149
    8LEU     BB  735   2.760  12.813  10.594  0.2122 -0.0491  0.3463
    8LEU    SC1  736   2.771  12.613  10.859  0.4697  0.2356 -0.0224
    9GLN     BB  737   2.899  12.964  10.361 -0.1694  0.0040  0.1406
    9GLN    SC1  738   2.721  13.092  10.115 -0.2775 -0.4156  0.2024
   10PHE     BB  739   3.094  13.197  10.491  0.0307 -0.1624  0.1474
   10PHE    SC1  740   3.096  13.156  10.775 -0.0029  0.2031 -0.2393
   10PHE    SC2  741   3.215  13.279  10.984 -0.1451  0.0086 -0.0367
   10PHE    SC3  742   2.958  13.200  11.003 -0.1383 -0.0775 -0.2611
   11GLY     BB  743   3.269  13.479  10.392 -0.2084  0.0394 -0.1551
   12VAL     BB  744   3.558  13.354  10.439  0.0694 -0.1181 -0.0880
   12VAL    SC1  745   3.598  13.239  10.674  0.0080 -0.5276 -0.2646
   13GLY     BB  746   3.743  13.204  10.210 -0.0112 -0.1208 -0.1524
   14ARG     BB  747   3.779  12.914  10.313 -0.1857 -0.0761  0.0447
   14ARG    SC1  748   3.969  12.730  10.157 -0.2402  0.1739  0.0999
   14ARG    SC2  749   4.075  12.545   9.903  0.1373 -0.3918  0.1309
   15VAL     BB  750   3.487  12.851  10.399 -0.2010 -0.2099 -0.0989
   15VAL    SC1  751   3.435  12.794  10.652 -0.1065  0.0989 -0.0024
   16HIS     BB  752   3.339  12.905  10.132  0.0557  0.1046 -0.1872
   16HIS    SC1  753   3.268  13.169  10.007  0.2161  0.1048  0.2556
   16HIS    SC2  754   3.431  13.354   9.897 -0.1085  0.1131 -0.2619
   16HIS    SC3  755   3.164  13.390   9.892 -0.1629 -0.1901 -0.0076
   17ARG     BB  756   3.465  12.691   9.946 -0.0848  0.0339 -0.2028
   17ARG    SC1  757   3.615  12.865   9.779  0.1964  0.0519 -0.2795
   17ARG    SC2  758   3.847  13.155   9.693 -0.0262  0.1334 -0.2722
   18LEU     BB  759   3.434  12.424  10.099 -0.0253  0.0844 -0.1010
   18LEU    SC1  760   3.707  12.349  10.218 -0.1802 -0.2312  0.0887
   19LEU     BB  761   3.133  12.420  10.173  0.0224  0.2468  0.1155
   19LEU    SC1  762   3.091  12.452  10.469 -0.1082 -0.1134 -0.2911
   20ARG     BB  763   3.013  12.438   9.888  0.0170 -0.2050  0.0794
   20ARG    SC1  764   2.880  12.728   9.861  0.1506  0.1195  0.0192
   20ARG    SC2  765   3.080  12.886   9.696 -0.2392  0.1672  0.2338
   21LYS     BB  766   3.126  12.174   9.771  0.1774 -0.2195  0.2589
   21LYS    SC1  767   3.311  11.961   9.890  0.1243 -0.3908 -0.1715
   21LYS    SC2  768   3.587  11.961   9.966  0.0193 -0.2479  0.0563
   22POPC   NC3  769   2.523   2.723  14.244 -0.1875  0.1663  0.2159
   22POPC   PO4  770   2.989   2.592  14.229  0.0030  0.1613  0.3076
   22POPC   GL1  771   3.203   2.793  13.879 -0.0719  0.2360  0.3346
   22POPC   GL2  772   3.526   2.636  13.813 -0.0007  0.5197 -0.2379
   22POPC   C1A  773   3.336   2.957  13.467  0.1743  0.2517  0.0280
   22POPC   D2A  774   3.524   3.125  13.100 -0.2236 -0.1098  0.0576
   22POPC   C3A  775   3.316   3.189  12.687  0.1507 -0.2519 -0.1901
   22POPC   C4A  776   3.378   3.586  12.396 -0.0554 -0.2947 -0.2582
   22POPC   C1B  777   3.726   2.706  13.410  0.1132 -0.1148  0.0286
   22POPC   C2B  778   3.584   2.533  13.058  0.1347  0.1448 -0.2018
   22POPC   C3B  779   3.728   2.372  12.780 -0.2577  0.0773 -0.0292
   22POPC   C4B  780   3.983   2.360  12.437 -0.1437 -0.1386 -0.0873
   23POPC   NC3  781   6.486   3.819  14.529 -0.3013  0.0268 -0.1211
   23POPC   PO4  782   6.124   3.947  14.453 -0.1547  0.0743  0.0056
   23POPC   GL1  783   6.111   3.901  14.077 -0.2756 -0.3111  0.2623
   23POPC   GL2  784   6.253   4.118  13.853 -0.0599 -0.1876  0.1247
   23POPC   C1A  785   5.782   3.875  13.871 -0.0335 -0.1756  0.2245
   23POPC   D2A  786   5.802   4.224  13.594  0.1243 -0.0956 -0.2108
   23POPC   C3A  787   5.298   4.435  13.506 -0.0007  0.2693 -0.0208
   23POPC   C4A  788   5.232   4.857  13.741  0.2270  0.0688 -0.0957
   23POPC   C1B  789   6.281   4.038  13.399 -0.0970 -0.0012  0.0416
   23POPC   C2B  790   6.279   3.752  13.023  0.2716  0.5490  0.0310
   23POPC   C3B  791   6.272   3.362  12.889  0.0615  0.3893  0.0259
   23POPC   C4B  792   6.116   2.981  12.716  0.0778 -0.1992 -0.3492
   24POPC   NC3  793  10.466  10.447  14.279  0.1499 -0.1907 -0.2683
   24POPC   PO4  794  10.819  10.350  14.513  0.0854 -0.0695 -0.0197
   24POPC   GL1  795  11.064  10.072  14.213 -0.1847  0.2562  0.0415
   24POPC   GL2  796  11.414  10.193  14.218 -0.1624  0.1469 -0.3472
   24POPC   C1A  797  10.928  10.095  13.819  0.1657 -0.2619 -0.2196
   24POPC   D2A  798  10.626  10.240  13.460  0.0355  0.0521  0.0139
   24POPC   C3A  799  10.542   9.864  13.243 -0.1511  0.2359  0.0047
   24POPC   C4A  800  10.434   9.641  12.883  0.4706  0.0529 -0.0074
   24POPC   C1B  801  11.388  10.216  13.857  0.2296  0.4366  0.1155
   24POPC   C2B  802  11.179  10.551  13.523  0.0306  0.2054  0.1519
   24POPC   C3B  803  11.396  10.696  13.134 -0.1509 -0.0362 -0.0509
   24POPC   C4B  804  11.467  10.459  12.719  0.0825 -0.0096 -0.5036
   25POPC   NC3  805   4.843   0.557  10.054  0.2404 -0.3350  0.4707
   25POPC   PO4  806   4.497   0.769  10.181  0.1259  0.1031  0.0672
   25POPC   GL1  807   4.600   0.609  10.613 -0.2063 -0.0666  0.0047
   25POPC   GL2  808   4.391   0.832  10.707  0.0637  0.0628 -0.0720
   25POPC   C1A  809   4.497   0.275  11.025  0.0729  0.3091  0.1265
   25POPC   D2A  810   4.626  -0.056  11.302  0.1205  0.4518  0.0008
   25POPC   C3A  811   4.420  -0.177  11.734  0.1036  0.0828  0.1037
   25POPC   C4A  812   4.050   0.025  11.915  0.2335  0.0347 -0.1051
   25POPC   C1B  813   3.988   0.889  10.849 -0.0202  0.2804  0.1222
   25POPC   C2B  814   3.632   1.041  11.085 -0.0094 -0.0051  0.1491
   25POPC   C3B  815   3.465   1.011  11.636  0.2553 -0.0303 -0.1959
   25POPC   C4B  816   3.528   1.035  12.050 -0.3896  0.3130 -0.2763
   26POPC   NC3  817   4.098   7.973  13.746 -0.0572 -0.0660  0.2182
   26POPC   PO4  818   4.096   8.428  13.809 -0.1003  0.0672  0.1821
   26POPC   GL1  819   4.051   8.340  13.402  0.0614 -0.5260 -0.0469
   26POPC   GL2  820   3.994   8.128  13.257 -0.1273  0.2803 -0.2342
   26POPC   C1A  821   4.144   8.585  13.014  0.1204 -0.4107  0.3183
   26POPC   D2A  822   4.146   8.613  12.563 -0.1085  0.1929  0.0148
   26POPC   C3A  823   4.125   9.041  12.449 -0.0286  0.0042 -0.0384
   26POPC   C4A  824   3.996   9.432  12.488  0.1227 -0.2155 -0.0094
   26POPC   C1B  825   3.920   8.174  12.833  0.2140 -0.2606 -0.1393
   26POPC   C2B  826   3.952   8.147  12.430  0.2339  0.1173  0.1944
   26POPC   C3B  827   4.001   8.327  11.949  0.0674  0.1762 -0.1199
   26POPC   C4B  828   3.882   8.510  11.493 -0.2634  0.1401 -0.2353
   27POPC   NC3  829  11.649   9.055  15.236 -0.1473  0.1315  0.3627
   27POPC   PO4  830  11.604   9.051  14.760  0.0391 -0.0275 -0.2956
   27POPC   GL1  831  11.514   9.083  14.311  0.0388 -0.2016  0.2797
   27POPC   GL2  832  11.705   9.080  14.055 -0.2478 -0.1425 -0.1513
   27POPC   C1A  833  11.396   9.388  13.933  0.1864  0.1433  0.0665
   27POPC   D2A  834  11.369   9.713  13.568 -0.4933 -0.1324  0.3698
   27POPC   C3A  835  11.041   9.895  13.374 -0.2068  0.0070  0.4884
   27POPC   C4A  836  11.026  10.258  13.058 -0.0851  0.1231 -0.1136
   27POPC   C1B  837  11.729   9.190  13.515  0.0909  0.2136 -0.0052
   27POPC   C2B  838  11.522   9.082  13.108 -0.0742 -0.0143  0.3224
   27POPC   C3B  839  11.416   8.707  12.810  0.0226  0.0681  0.0155
   27POPC   C4B  840  11.296   8.427  12.353 -0.4660  0.0293  0.1048
   28POPC   NC3  841   3.535   3.581  14.107 -0.0314 -0.1317 -0.0463
   28POPC   PO4  842   3.391   4.006  14.267 -0.4430 -0.1470 -0.3878
   28POPC   GL1  843   3.474   4.199  13.894  0.0381  0.2836 -0.0107
   28POPC   GL2  844   3.763   4.549  13.977 -0.5106  0.1170 -0.1065
   28POPC   C1A  845   3.616   4.301  13.512 -0.1856  0.4693 -0.3505
   28POPC   D2A  846   3.634   4.171  13.113  0.0615  0.4303  0.0855
   28POPC   C3A  847   4.022   4.073  12.883 -0.0829 -0.0002  0.0901
   28POPC   C4A  848   3.883   3.715  12.547 -0.0341  0.0920  0.0115
   28POPC   C1B  849   4.090   4.391  13.799  0.2247 -0.1053 -0.0471
   28POPC   C2B  850   4.463   4.389  13.578 -0.1325  0.1378  0.0907
   28POPC   C3B  851   4.815   4.378  13.345 -0.0192 -0.2428  0.3566
   28POPC   C4B  852   5.135   4.443  12.952 -0.1237 -0.1631  0.4615
   29POPC   NC3  853   4.183   3.357  10.463 -0.0457  0.2163  0.1005
   29POPC   PO4  854   3.979   3.601  10.699  0.2407 -0.3003  0.0710
   29POPC   GL1  855   3.716   3.502  11.017  0.2329  0.1366 -0.1182
   29POPC   GL2  856   3.544   3.674  10.995  0.0796 -0.2132 -0.1808
   29POPC   C1A  857   3.726   3.459  11.458  0.0728 -0.0618  0.0047
   29POPC   D2A  858   3.796   3.377  11.862  0.1476 -0.0073  0.0613
   29POPC   C3A  859   3.710   3.795  11.950 -0.2767 -0.2518  0.0897
   29POPC   C4A  860   3.488   4.269  11.821 -0.0929 -0.1728  0.0540
   29POPC   C1B  861   3.385   3.841  11.429 -0.1875 -0.1961  0.1221
   29POPC   C2B  862   3.178   3.845  11.794  0.1345 -0.0216  0.0222
   29POPC   C3B  863   3.124   4.017  12.164  0.0654 -0.2711 -0.0455
   29POPC   C4B  864   3.194   4.375  12.444  0.0594 -0.0944 -0.2364
   30POPC   NC3  865   5.709   6.270  15.095 -0.1727 -0.0280 -0.4855
   30POPC   PO4  866   5.604   6.232  14.653  0.0310 -0.1182 -0.3488
   30POPC   GL1  867   5.561   6.164  14.182 -0.0956  0.0399 -0.2552
   30POPC   GL2  868   5.549   6.408  13.918  0.0357 -0.1369 -0.1997
   30POPC   C1A  869   5.810   5.969  13.803  0.1683  0.1771  0.0211
   30POPC   D2A  870   5.604   5.887  13.431  0.0551 -0.0140  0.2721
   30POPC   C3A  871   5.878   5.687  13.073  0.1857 -0.0461  0.1658
   30POPC   C4A  872   5.785   5.457  12.617 -0.0700  0.0805 -0.2606
   30POPC   C1B  873   5.327   6.172  13.754 -0.2252  0.1438  0.3119
   30POPC   C2B  874   5.071   5.964  13.412 -0.0434 -0.1604  0.1655
   30POPC   C3B  875   4.945   5.427  13.247 -0.1549  0.3447  0.1078
   30POPC   C4B  876   5.053   5.194  12.873 -0.1462 -0.0332  0.1308
   31POPC   NC3  877   9.781   6.318  14.442  0.1147 -0.0966 -0.2548
   31POPC   PO4  878   9.761   6.677  14.228  0.0004 -0.2321  0.1077
   31POPC   GL1  879   9.946   6.810  13.906 -0.2359  0.1559  0.1587
   31POPC   GL2  880  10.195   7.138  13.933  0.0391 -0.3705  0.4490
   31POPC   C1A  881  10.219   6.619  13.578  0.0330 -0.0186 -0.1247
   31POPC   D2A  882  10.241   6.319  13.222 -0.0208 -0.1907 -0.0605
   31POPC   C3A  883  10.489   6.057  13.217 -0.1095  0.0851 -0.2781
   31POPC   C4A  884  10.837   5.857  12.989  0.1705  0.1806  0.2775
   31POPC   C1B  885  10.303   7.148  13.479 -0.3753 -0.0811  0.0955
   31POPC   C2B  886  10.118   6.853  13.155 -0.1254 -0.1181 -0.0165
   31POPC   C3B  887   9.799   6.822  12.811 -0.0315  0.0264  0.2841
   31POPC   C4B  888   9.671   6.742  12.470 -0.0102 -0.0831  0.1368
   32POPC   NC3  889   7.578   2.073  14.489  0.0301  0.0959 -0.1005
   32POPC   PO4  890   7.566   1.737  14.259  0.0775 -0.2795 -0.2726
   32POPC   GL1  891   7.651   1.865  13.858  0.0054 -0.1181 -0.4455
   32POPC   GL2  892   7.914   2.059  13.808 -0.0767 -0.5519 -0.3264
   32POPC   C1A  893   7.782   2.054  13.381 -0.4416 -0.0658  0.1865
   32POPC   D2A  894   7.969   2.310  13.181  0.2553 -0.0950  0.4287
   32POPC   C3A  895   7.657   2.433  12.910  0.1668  0.1471  0.4097
   32POPC   C4A  896   7.768   2.753  12.689 -0.1270  0.1637  0.0464
   32POPC   C1B  897   8.270   2.250  13.569 -0.0015  0.1114  0.1233
   32POPC   C2B  898   8.470   2.502  13.273 -0.0951  0.2049 -0.3949
   32POPC   C3B  899   8.655   2.638  12.940 -0.3351 -0.2145  0.0098
   32POPC   C4B  900   8.821   3.036  12.792 -0.1215  0.1557 -0.2038
   33POPC   NC3  901   3.838   7.826  10.412 -0.0314  0.0371  0.1751
   33POPC   PO4  902   3.597   8.237  10.382  0.1457 -0.0114  0.2455
   33POPC   GL1  903   3.699   8.309  10.829  0.0509 -0.0850 -0.1079
   33POPC   GL2  904   3.520   8.549  10.999 -0.1592 -0.1531  0.0359
   33POPC   C1A  905   4.006   8.181  11.173  0.1448 -0.4066 -0.0932
   33POPC   D2A  906   4.492   8.270  11.433  0.0472 -0.4201  0.3652
   33POPC   C3A  907   4.441   8.498  11.830  0.0795  0.1739 -0.2030
   33POPC   C4A  908   4.476   8.690  12.205  0.4007 -0.2869  0.1103
   33POPC   C1B  909   3.561   8.875  11.369  0.1610  0.0795  0.0747
   33POPC   C2B  910   3.495   9.205  11.676 -0.1746  0.1839  0.0788
   33POPC   C3B  911   3.295   9.292  12.002  0.0267  0.1603 -0.2168
   33POPC   C4B  912   3.022   9.315  12.228 -0.0208 -0.3302  0.0825
   34POPC   NC3  913   1.288   5.154  14.556  0.1202  0.2885 -0.0692
   34POPC   PO4  914   1.653   4.976  14.286 -0.0990 -0.2259 -0.1005
   34POPC   GL1  915   1.648   5.277  13.971 -0.0037  0.0616 -0.0622
   34POPC   GL2  916   1.343   5.243  13.740 -0.1060 -0.3094  0.0150
   34POPC   C1A  917   1.768   5.321  13.516  0.0692 -0.0399 -0.2936
   34POPC   D2A  918   2.035   4.917  13.424  0.2120 -0.1009  0.2027
   34POPC   C3A  919   2.293   4.824  13.057 -0.0708  0.1145  0.0765
   34POPC   C4A  920   2.649   5.100  12.895  0.0830  0.1455 -0.1116
   34POPC   C1B  921   1.356   5.365  13.244  0.3487 -0.1078  0.2223
   34POPC   C2B  922   1.251   5.354  12.873 -0.0970  0.1392  0.0155
   34POPC   C3B  923   1.477   5.300  12.490  0.2547  0.1480 -0.4196
   34POPC   C4B  924   1.639   5.360  12.120 -0.1216  0.0279  0.3640
   35POPC   NC3  925  11.324   3.934  14.213 -0.1033  0.0587  0.1562
   35POPC   PO4  926  11.543   4.141  14.363  0.2904 -0.0207  0.0304
   35POPC   GL1  927  11.450   4.460  14.063  0.0813 -0.1442  0.0826
   35POPC   GL2  928  11.826   4.529  13.842 -0.4564 -0.0394 -0.1371
   35POPC   C1A  929  11.127   4.651  13.711  0.3744  0.2041  0.1976
   35POPC   D2A  930  11.027   4.501  13.341  0.0068 -0.0321 -0.3932
   35POPC   C3A  931  10.741   4.289  12.906  0.0796  0.0609  0.0331
   35POPC   C4A  932  10.522   3.994  12.674  0.3869 -0.1048 -0.0743
   35POPC   C1B  933  11.661   4.977  13.822  0.0299 -0.2828 -0.1083
   35POPC   C2B  934  11.658   5.200  13.404  0.3236 -0.1291  0.0574
   35POPC   C3B  935  11.426   5.195  13.012 -0.0130 -0.1351 -0.0013
   35POPC   C4B  936  11.679   5.178  12.627  0.0955  0.0194 -0.2049
   36POPC   NC3  937   7.071   3.727  14.890 -0.1397 -0.0307  0.1690
   36POPC   PO4  938   7.365   3.407  14.882  0.1880  0.1109  0.2462
   36POPC   GL1  939   7.191   3.480  14.474  0.1286  0.3003 -0.1366
   36POPC   GL2  940   6.861   3.439  14.577  0.2350  0.2761  0.1943
   36POPC   C1A  941   7.377   3.411  13.994 -0.1121 -0.1956 -0.0373
   36POPC   D2A  942   7.513   3.443  13.532 -0.2846 -0.2537  0.2853
   36POPC   C3A  943   7.365   3.016  13.445 -0.3695 -0.2334  0.0922
   36POPC   C4A  944   7.601   2.762  13.271 -0.4924  0.1874  0.0964
   36POPC   C1B  945   6.678   3.079  14.406 -0.1404 -0.3399  0.0220
   36POPC   C2B  946   6.487   2.804  14.151  0.1706 -0.4827 -0.1951
   36POPC   C3B  947   6.543   2.573  13.721  0.0509 -0.1026  0.3767
   36POPC   C4B  948   6.735   2.693  13.278 -0.1621  0.3186  0.1691
   37POPC   NC3  949   3.758   5.326  14.120 -0.0755  0.1739 -0.0385
   37POPC   PO4  950   3.863   5.666  14.109 -0.0548  0.0481 -0.1734
   37POPC   GL1  951   3.603   5.757  13.739 -0.0058 -0.0231 -0.0937
   37POPC   GL2  952   3.619   5.528  13.602  0.1728  0.0051  0.2631
   37POPC   C1A  953   3.355   5.892  13.379  0.0910 -0.1604  0.2417
   37POPC   D2A  954   3.167   5.993  12.977 -0.0090  0.1052 -0.2596
   37POPC   C3A  955   3.257   5.767  12.553 -0.4692  0.3489 -0.0854
   37POPC   C4A  956   3.697   5.476  12.477  0.1450  0.0005  0.2865
   37POPC   C1B  957   3.854   5.207  13.280  0.3329 -0.1466 -0.2374
   37POPC   C2B  958   3.882   5.055  12.861 -0.1548 -0.2257  0.0602
   37POPC   C3B  959   3.999   4.981  12.413  0.0663  0.2676  0.2280
   37POPC   C4B  960   4.034   5.324  12.081  0.0762  0.0519 -0.1898
   38POPC   NC3  961   9.933   4.203  10.860  0.0001 -0.2080 -0.3808
   38POPC   PO4  962   9.502   4.218  10.998  0.0504 -0.1988  0.1568
   38POPC   GL1  963   9.585   4.213  11.468 -0.2629  0.3646  0.0027
   38POPC   GL2  964   9.371   4.240  11.534 -0.1210 -0.1891  0.1630
   38POPC   C1A  965   9.747   3.968  11.855  0.3619  0.2185  0.3112
   38POPC   D2A  966   9.925   3.978  12.294 -0.0184 -0.0485 -0.1212
   38POPC   C3A  967   9.812   4.005  12.800 -0.0960  0.3653  0.0246
   38POPC   C4A  968   9.559   4.391  12.870  0.1411  0.2120 -0.1098
   38POPC   C1B  969   9.207   4.212  11.945 -0.2550 -0.3005  0.0997
   38POPC   C2B  970   8.813   3.978  12.182  0.0921  0.1687 -0.0193
   38POPC   C3B  971   8.449   4.140  12.276  0.1623 -0.1674 -0.1346
   38POPC   C4B  972   8.090   3.955  12.474  0.0072 -0.2884 -0.0374
   39POPC   NC3  973   7.032   7.296  13.701  0.1318 -0.0659 -0.1817
   39POPC   PO4  974   7.419   7.001  13.587 -0.0869 -0.1921  0.0369
   39POPC   GL1  975   7.615   7.050  13.234 -0.0162  0.1005 -0.0016
   39POPC   GL2  976   7.629   7.491  13.187 -0.0217  0.0391  0.0551
   39POPC   C1A  977   7.806   6.941  12.890 -0.1085  0.0094  0.2118
   39POPC   D2A  978   7.634   6.654  12.607 -0.0971  0.0057  0.0662
   39POPC   C3A  979   7.839   6.817  12.201 -0.0248  0.2488 -0.3209
   39POPC   C4A  980   8.079   7.119  12.233 -0.0408  0.3352 -0.0454
   39POPC   C1B  981   7.415   7.353  12.889  0.0565 -0.1567  0.0061
   39POPC   C2B  982   7.060   7.463  12.756  0.1233 -0.0708  0.0349
   39POPC   C3B  983   6.719   7.357  12.962 -0.0013 -0.0243  0.0524
   39POPC   C4B  984   6.374   7.194  13.188  0.1332  0.1132  0.1571
   40POPC   NC3  985   3.030   2.242  13.912 -0.0079  0.0919  0.0331
   40POPC   PO4  986   2.746   2.303  13.583 -0.1266 -0.3416 -0.0214
   40POPC   GL1  987   2.686   2.536  13.186  0.2207 -0.1348  0.0595
   40POPC   GL2  988   2.529   2.890  13.300  0.2761 -0.1115  0.2537
   40POPC   C1A  989   3.082   2.723  12.926  0.0903 -0.1812  0.1349
   40POPC   D2A  990   3.139   2.788  12.396  0.2141  0.2023 -0.0009
   40POPC   C3A  991   3.019   2.448  12.085 -0.0456 -0.4678 -0.1016
   40POPC   C4A  992   2.664   2.155  11.995 -0.1647  0.1314  0.1811
   40POPC   C1B  993   3.016   3.184  13.152  0.1687  0.1218  0.0235
   40POPC   C2B  994   3.307   3.576  13.014 -0.0106  0.1626 -0.1080
   40POPC   C3B  995   3.478   3.965  12.717  0.5266 -0.3022 -0.4013
   40POPC   C4B  996   3.615   4.093  12.374  0.1992  0.0789  0.1360
   41POPC   NC3  997   1.181   3.921  14.199  0.1234 -0.1693  0.2075
   41POPC   PO4  998   1.108   3.825  13.750 -0.1521 -0.1590  0.0682
   41POPC   GL1  999   0.917   4.015  13.495  0.3135 -0.0145 -0.1762
   41POPC   GL2 1000   0.550   3.894  13.416  0.3105 -0.1313  0.0262
   41POPC   C1A 1001   0.769   4.331  13.269  0.0325 -0.0131  0.3326
   41POPC   D2A 1002   0.897   4.530  12.972 -0.3114 -0.1551 -0.1923
   41POPC   C3A 1003   0.908   5.057  12.880  0.0360  0.5042 -0.0363
   41POPC   C4A 1004   0.859   5.409  13.129 -0.1463 -0.2408  0.1114
   41POPC   C1B 1005   0.266   3.855  13.081 -0.0695 -0.2073 -0.0705
   41POPC   C2B 1006   0.181   3.933  12.675  0.0598 -0.0537 -0.0897
   41POPC   C3B 1007  -0.235   3.894  12.472  0.0317  0.0943 -0.0737
   41POPC   C4B 1008  -0.529   3.784  12.306  0.1713 -0.2920 -0.0288
   42POPC   NC3 1009   0.960   1.229   9.705 -0.0073 -0.0638  0.0143
   42POPC   PO4 1010   1.050   0.948  10.001 -0.0772  0.2123  0.1156
   42POPC   GL1 1011   0.885   0.658  10.406  0.0096 -0.1489 -0.0662
   42POPC   GL2 1012   1.246   0.552  10.573  0.1480 -0.2064 -0.0091
   42POPC   C1A 1013   0.644   0.876  10.738 -0.0447  0.1111 -0.0329
   42POPC   D2A 1014   0.283   1.164  10.994  0.0396  0.0893  0.0131
   42POPC   C3A 1015   0.321   0.967  11.375  0.0076  0.4038  0.1518
   42POPC   C4A 1016   0.023   0.863  11.778  0.0958  0.2815  0.1487
   42POPC   C1B 1017   1.229   0.682  11.037 -0.1272 -0.3273  0.1268
   42POPC   C2B 1018   1.363   0.687  11.418  0.1717  0.3111 -0.1708
   42POPC   C3B 1019   1.599   0.740  11.856  0.1695 -0.2371  0.0909
   42POPC   C4B 1020   1.937   0.867  12.106 -0.0487 -0.1275  0.0828
   43POPC   NC3 1021   7.644   6.170  13.839 -0.1225 -0.2554  0.0197
   43POPC   PO4 1022   8.052   5.910  13.754  0.1634 -0.3886  0.1697
   43POPC   GL1 1023   7.837   5.869  13.288 -0.0081 -0.1347 -0.1851
   43POPC   GL2 1024   7.568   6.127  13.321  0.2336  0.2002 -0.3052
   43POPC   C1A 1025   7.776   5.606  13.020  0.0537 -0.0927  0.3376
   43POPC   D2A 1026   7.390   5.428  12.815 -0.0876 -0.0678 -0.0169
   43POPC   C3A 1027   7.250   5.239  12.423  0.0009  0.4017  0.1044
   43POPC   C4A 1028   6.910   5.176  12.405 -0.2389 -0.0523  0.1200
   43POPC   C1B 1029   7.233   5.939  13.217 -0.1645  0.0896  0.0103
   43POPC   C2B 1030   6.878   5.554  13.029  0.0813  0.1592  0.2755
   43POPC   C3B 1031   6.801   5.627  12.632  0.1200  0.1614 -0.0152
   43POPC   C4B 1032   6.556   5.615  12.260 -0.1617  0.4199 -0.0751
   44POPC   NC3 1033   0.201   7.980  15.061  0.0196  0.2019  0.3275
   44POPC   PO4 1034   0.142   8.206  14.641 -0.0298  0.0993 -0.2799
   44POPC   GL1 1035   0.288   7.983  14.282  0.0476  0.1628 -0.1150
   44POPC   GL2 1036   0.537   8.160  14.113  0.0727  0.3020  0.1534
   44POPC   C1A 1037   0.094   7.858  13.930 -0.0065 -0.1628 -0.1682
   44POPC   D2A 1038   0.013   7.861  13.462  0.1698  0.0354 -0.0473
   44POPC   C3A 1039  -0.297   7.649  13.177  0.1026 -0.1037  0.0952
   44POPC   C4A 1040  -0.356   7.420  12.806  0.0890  0.1972  0.1936
   44POPC   C1B 1041   0.800   7.764  13.904  0.1666 -0.2805 -0.1545
   44POPC   C2B 1042   1.070   7.526  13.640 -0.1428 -0.3412  0.1971
   44POPC   C3B 1043   1.505   7.699  13.594 -0.3466 -0.2930  0.2809
   44POPC   C4B 1044   1.805   7.768  13.859  0.1127  0.0139  0.2957
   45POPC   NC3 1045   4.871  11.401   9.608 -0.1895 -0.1811  0.1945
   45POPC   PO4 1046   4.485  11.220   9.801  0.0437 -0.0138  0.2481
   45POPC   GL1 1047   4.513  11.425  10.203 -0.1200 -0.1395  0.1024
   45POPC   GL2 1048   4.521  11.779  10.175  0.1606  0.1735 -0.0154
   45POPC   C1A 1049   4.466  11.237  10.609 -0.1476  0.0046 -0.0670
   45POPC   D2A 1050   4.737  11.175  10.968  0.3203 -0.1728  0.0113
   45POPC   C3A 1051   4.880  11.021  11.253  0.1417 -0.1558  0.1314
   45POPC   C4A 1052   4.707  10.864  11.627  0.0657  0.0541 -0.1560
   45POPC   C1B 1053   4.387  11.862  10.592  0.0619 -0.1018  0.0800
   45POPC   C2B 1054   4.228  11.713  10.948  0.3101  0.1231  0.2633
   45POPC   C3B 1055   4.106  11.928  11.313 -0.1276  0.2267 -0.2565
   45POPC   C4B 1056   3.769  12.035  11.550  0.2121 -0.2517 -0.1775
   46POPC   NC3 1057  11.664  10.584  14.708  0.0056  0.1964  0.1575
   46POPC   PO4 1058  11.866  10.833  14.374  0.0652  0.2000 -0.0456
   46POPC   GL1 1059  11.820  10.740  13.952 -0.4022 -0.0451 -0.2567
   46POPC   GL2 1060  12.166  10.602  13.925  0.1298 -0.1706 -0.0626
   46POPC   C1A 1061  11.830  11.012  13.590  0.1999  0.1143 -0.0012
   46POPC   D2A 1062  11.753  11.018  13.152 -0.2319 -0.2961  0.0151
   46POPC   C3A 1063  11.696  11.318  12.704  0.0077 -0.0336 -0.3499
   46POPC   C4A 1064  11.299  11.466  12.401  0.2841  0.2957  0.0114
   46POPC   C1B 1065  12.062  10.307  13.838  0.0393 -0.2969  0.2915
   46POPC   C2B 1066  11.750  10.050  13.569  0.0718 -0.0086  0.0996
   46POPC   C3B 1067  11.510  10.167  13.223 -0.0714  0.1792 -0.0803
   46POPC   C4B 1068  11.287  10.008  12.759  0.0452  0.0740 -0.0143
   47POPC   NC3 1069   2.559   6.017  14.098 -0.0917  0.3641 -0.0313
   47POPC   PO4 1070   2.926   6.130  14.292 -0.1148 -0.2268  0.2152
   47POPC   GL1 1071   2.867   6.480  14.035  0.2009  0.0555 -0.0248
   47POPC   GL2 1072   3.109   6.724  13.835  0.1127  0.2001  0.0542
   47POPC   C1A 1073   2.544   6.763  13.817  0.1419  0.2525 -0.0907
   47POPC   D2A 1074   2.253   7.153  13.904 -0.1132 -0.1887  0.1642
   47POPC   C3A 1075   1.913   7.310  13.590  0.0139 -0.0391 -0.2079
   47POPC   C4A 1076   1.399   7.263  13.375 -0.0579  0.0361 -0.1986
   47POPC   C1B 1077   2.875   6.742  13.467 -0.1504  0.1668 -0.1538
   47POPC   C2B 1078   2.811   6.974  13.088  0.0702 -0.0152  0.1566
   47POPC   C3B 1079   2.706   7.355  13.034  0.0750 -0.0759  0.1125
   47POPC   C4B 1080   2.729   7.659  13.328  0.2598 -0.3119  0.1294
   48POPC   NC3 1081   3.378   5.862  14.194 -0.0017 -0.1779  0.0267
   48POPC   PO4 1082   3.457   6.305  14.186  0.1937  0.0383 -0.0512
   48POPC   GL1 1083   3.264   6.200  13.849  0.0122 -0.1721  0.1904
   48POPC   GL2 1084   3.440   6.276  13.648 -0.2172 -0.0348  0.0862
   48POPC   C1A 1085   2.891   6.222  13.556 -0.2316 -0.1600 -0.2472
   48POPC   D2A 1086   2.473   6.326  13.627 -0.1862  0.3832 -0.1705
   48POPC   C3A 1087   2.153   6.308  13.289  0.0604  0.1291  0.0207
   48POPC   C4A 1088   2.135   6.547  12.932  0.1255 -0.1430 -0.1785
   48POPC   C1B 1089   3.338   6.425  13.343 -0.0693 -0.1576  0.3036
   48POPC   C2B 1090   3.213   6.665  12.911  0.1603 -0.2005  0.0909
   48POPC   C3B 1091   3.076   6.633  12.515  0.2483 -0.2273  0.0946
   48POPC   C4B 1092   3.233   6.764  12.132 -0.1202 -0.0837  0.1282
   49POPC   NC3 1093   2.699   3.564  14.249  0.1293  0.2476  0.1188
   49POPC   PO4 1094   3.089   3.580  14.119  0.5012 -0.2871  0.0165
   49POPC   GL1 1095   2.926   3.749  13.768 -0.0481  0.1264 -0.0509
   49POPC   GL2 1096   2.859   3.656  13.323 -0.1409 -0.0039 -0.1089
   49POPC   C1A 1097   3.253   3.952  13.457 -0.2094  0.2006  0.0606
   49POPC   D2A 1098   3.166   4.317  13.101  0.2217 -0.0475  0.1325
   49POPC   C3A 1099   3.507   4.672  13.082  0.4010  0.1439 -0.1134
   49POPC   C4A 1100   3.429   5.018  12.986  0.2821 -0.0260  0.2086
   49POPC   C1B 1101   2.741   3.623  12.930 -0.1216  0.0082  0.3009
   49POPC   C2B 1102   2.843   3.532  12.476  0.1879  0.0910 -0.0515
   49POPC   C3B 1103   2.894   3.209  12.227 -0.0512 -0.2137  0.0294
   49POPC   C4B 1104   2.569   3.182  11.846  0.2517  0.2295 -0.1490
   50POPC   NC3 1105   6.480   5.833  14.406 -0.3389  0.0848 -0.0597
   50POPC   PO4 1106   6.840   5.578  14.330  0.1572 -0.0768 -0.2511
   50POPC   GL1 1107   6.621   5.434  13.960 -0.3593  0.0895 -0.1321
   50POPC   GL2 1108   6.591   5.192  14.042  0.0486  0.0438 -0.3441
   50POPC   C1A 1109   6.510   5.554  13.589 -0.0181 -0.1909 -0.0779
   50POPC   D2A 1110   6.205   5.910  13.322 -0.0804  0.2246  0.0378
   50POPC   C3A 1111   6.306   5.797  12.884 -0.0603 -0.2537 -0.0860
   50POPC   C4A 1112   6.352   5.959  12.531  0.0099  0.1205 -0.1451
   50POPC   C1B 1113   6.224   5.199  13.704  0.4793 -0.0352 -0.0616
   50POPC   C2B 1114   6.162   4.878  13.410 -0.1918  0.1848 -0.1259
   50POPC   C3B 1115   5.975   4.784  13.033 -0.2623  0.2598  0.2687
   50POPC   C4B 1116   5.957   5.030  12.694 -0.1595 -0.2567  0.0668
   51POPC   NC3 1117  10.176   2.377  15.311  0.3847  0.1959 -0.2898
   51POPC   PO4 1118  10.050   2.456  14.863  0.2844  0.1499 -0.3138
   51POPC   GL1 1119  10.254   2.641  14.605  0.2669  0.0589  0.1510
   51POPC   GL2 1120  10.345   2.952  14.492 -0.2076  0.1250  0.0679
   51POPC   C1A 1121  10.404   2.575  14.129 -0.0629 -0.1225  0.1480
   51POPC   D2A 1122  10.096   2.397  13.864  0.0948 -0.1492 -0.0735
   51POPC   C3A 1123   9.969   2.547  13.509  0.0560  0.0482  0.3817
   51POPC   C4A 1124  10.088   2.378  12.982 -0.2932  0.1455 -0.2972
   51POPC   C1B 1125  10.520   3.126  14.254  0.1025  0.3747  0.0296
   51POPC   C2B 1126  10.552   3.362  13.851 -0.1982  0.1088  0.1769
   51POPC   C3B 1127  10.549   3.274  13.464  0.0413  0.4279  0.0097
   51POPC   C4B 1128  10.756   3.265  13.140 -0.0945 -0.0204 -0.0277
   52POPC   NC3 1129   5.165  10.799  13.700 -0.2014 -0.0327  0.1417
   52POPC   PO4 1130   4.844  10.502  13.640  0.0547  0.6625  0.0554
   52POPC   GL1 1131   4.865  10.478  13.204 -0.2622 -0.0681 -0.1575
   52POPC   GL2 1132   5.208  10.496  13.204 -0.0633  0.0133  0.1035
   52POPC   C1A 1133   4.985  10.429  12.766  0.2821  0.0015 -0.0943
   52POPC   D2A 1134   5.307  10.483  12.491 -0.0509  0.1149 -0.0036
   52POPC   C3A 1135   5.647  10.170  12.471 -0.0073 -0.1552  0.2798
   52POPC   C4A 1136   5.789   9.673  12.299 -0.1611 -0.4117  0.1009
   52POPC   C1B 1137   5.218  10.850  12.876 -0.2061 -0.2201  0.0339
   52POPC   C2B 1138   5.028  10.992  12.519  0.1708  0.0971 -0.2673
   52POPC   C3B 1139   4.959  11.074  12.104  0.0079  0.0359 -0.0826
   52POPC   C4B 1140   4.723  11.319  11.690 -0.2997 -0.1449  0.1500
   53POPC   NC3 1141   6.374   6.802  14.017 -0.0827 -0.0374  0.0652
   53POPC   PO4 1142   6.358   6.384  14.188 -0.2152  0.0154 -0.1391
   53POPC   GL1 1143   6.173   6.371  13.713 -0.0948 -0.3318 -0.1130
   53POPC   GL2 1144   5.928   6.701  13.844  0.2080  0.0454  0.1414
   53POPC   C1A 1145   5.835   6.280  13.380  0.0362 -0.0080  0.1296
   53POPC   D2A 1146   5.495   6.173  13.026 -0.0647  0.2644 -0.1158
   53POPC   C3A 1147   5.454   6.263  12.526  0.0107  0.1553 -0.2295
   53POPC   C4A 1148   5.310   6.164  12.205 -0.1262  0.0220  0.1056
   53POPC   C1B 1149   5.596   6.803  13.523  0.0725  0.0265  0.2566
   53POPC   C2B 1150   5.642   6.676  13.073 -0.3517  0.0920 -0.0773
   53POPC   C3B 1151   6.082   6.728  12.809 -0.1994 -0.0804 -0.1567
   53POPC   C4B 1152   6.379   7.068  12.740  0.2454 -0.1474  0.0336
   54POPC   NC3 1153   2.548   2.957   9.534  0.2239  0.0134 -0.1766
   54POPC   PO4 1154   2.316   3.030   9.905 -0.1368  0.2604  0.1109
   54POPC   GL1 1155   2.440   2.996  10.400 -0.3952 -0.0163 -0.0935
   54POPC   GL2 1156   2.731   3.042  10.417 -0.3815  0.2145  0.0612
   54POPC   C1A 1157   2.252   2.939  10.819  0.1074  0.1441  0.3957
   54POPC   D2A 1158   2.275   2.716  11.182  0.0435  0.4618 -0.3412
   54POPC   C3A 1159   2.541   2.477  11.328 -0.3341  0.3889  0.3212
   54POPC   C4A 1160   2.911   2.426  11.607 -0.2017  0.2171  0.0285
   54POPC   C1B 1161   2.723   2.814  10.836 -0.0773  0.0397  0.2006
   54POPC   C2B 1162   3.103   2.589  11.100  0.2007  0.3196  0.1059
   54POPC   C3B 1163   3.335   2.187  11.241  0.0088  0.0303 -0.3496
   54POPC   C4B 1164   3.610   1.893  11.607  0.2075  0.0277  0.1606
   55POPC   NC3 1165  11.703   7.158  15.072 -0.1301 -0.4624  0.1067
   55POPC   PO4 1166  11.459   6.855  14.876  0.1068 -0.0050  0.3619
   55POPC   GL1 1167  11.458   6.809  14.382 -0.0742  0.4215  0.3398
   55POPC   GL2 1168  11.697   6.662  14.236  0.0345 -0.0116 -0.0176
   55POPC   C1A 1169  11.560   7.076  14.098  0.2736 -0.1988  0.2829
   55POPC   D2A 1170  11.367   7.270  13.708  0.1558  0.3172 -0.2413
   55POPC   C3A 1171  11.400   7.186  13.269  0.2189 -0.1471 -0.1047
   55POPC   C4A 1172  11.057   7.217  12.931 -0.0114  0.2764  0.1084
   55POPC   C1B 1173  11.447   6.611  13.931 -0.0434  0.1624 -0.2092
   55POPC   C2B 1174  11.695   6.901  13.644 -0.3681  0.1278  0.1821
   55POPC   C3B 1175  12.121   6.958  13.504  0.3196  0.3183  0.1327
   55POPC   C4B 1176  12.242   6.675  13.229  0.3317  0.0382  0.1882
   56POPC   NC3 1177   4.583  10.180  13.925 -0.0844 -0.4223 -0.3317
   56POPC   PO4 1178   4.889   9.805  13.876 -0.1346 -0.0429 -0.2461
   56POPC   GL1 1179   5.057   9.952  13.519 -0.4355  0.0393 -0.1192
   56POPC   GL2 1180   5.413  10.096  13.456  0.1388  0.0455 -0.0547
   56POPC   C1A 1181   4.797  10.012  13.062  0.3171  0.2029 -0.2414
   56POPC   D2A 1182   5.002   9.967  12.597  0.0182 -0.0175 -0.3566
   56POPC   C3A 1183   5.276  10.111  12.145  0.1865 -0.1052 -0.0415
   56POPC   C4A 1184   5.432  10.249  11.765  0.1188  0.2298  0.2067
   56POPC   C1B 1185   5.310  10.013  12.983  0.1611 -0.1190  0.1388
   56POPC   C2B 1186   5.425   9.696  12.733 -0.2576 -0.2708  0.1110
   56POPC   C3B 1187   5.491   9.341  12.651 -0.2605 -0.2482 -0.3406
   56POPC   C4B 1188   5.465   9.045  12.306 -0.0562  0.0160  0.1543
   57POPC   NC3 1189  10.375  11.147  14.224 -0.1515 -0.1682  0.0332
   57POPC   PO4 1190  10.537  11.427  14.012  0.1369  0.1190 -0.0025
   57POPC   GL1 1191  10.397  11.280  13.610 -0.2636  0.1119  0.1857
   57POPC   GL2 1192  10.444  11.540  13.485  0.0509  0.1453  0.2179
   57POPC   C1A 1193  10.228  11.045  13.211 -0.1841 -0.1220 -0.0231
   57POPC   D2A 1194  10.303  10.681  12.860  0.0261  0.0245 -0.0537
   57POPC   C3A 1195  10.388  10.263  12.931  0.1451  0.1187  0.0532
   57POPC   C4A 1196  10.661  10.034  12.719  0.0105 -0.1057  0.0533
   57POPC   C1B 1197  10.765  11.665  13.135  0.0783 -0.1885  0.0105
   57POPC   C2B 1198  11.109  11.709  12.803  0.0697  0.0578  0.1205
   57POPC   C3B 1199  11.220  12.144  12.594 -0.0540 -0.2359 -0.1310
   57POPC   C4B 1200  11.653  12.523  12.804  0.3730 -0.4219 -0.1655
   58POPC   NC3 1201   3.734   1.778  10.145 -0.3948 -0.1474 -0.3156
   58POPC   PO4 1202   3.347   2.086  10.352 -0.1752 -0.1149  0.2788
   58POPC   GL1 1203   3.410   1.926  10.708 -0.2051 -0.1593 -0.0283
   58POPC   GL2 1204   3.723   1.936  10.696  0.1961  0.3059  0.1040
   58POPC   C1A 1205   3.606   1.674  11.085 -0.2055 -0.1796  0.1415
   58POPC   D2A 1206   3.632   1.453  11.372  0.1261 -0.1325 -0.3109
   58POPC   C3A 1207   3.801   1.356  11.814 -0.0788  0.1005  0.2605
   58POPC   C4A 1208   3.925   1.620  12.184 -0.2040 -0.0797  0.0534
   58POPC   C1B 1209   3.860   2.117  11.061  0.1192  0.0142  0.3307
   58POPC   C2B 1210   3.936   2.355  11.411 -0.0906  0.2629 -0.0240
   58POPC   C3B 1211   4.215   2.599  11.552  0.2397 -0.2204  0.3217
   58POPC   C4B 1212   4.457   2.928  11.318  0.0630  0.0316 -0.0036
   59POPC   NC3 1213   3.161  10.647  14.113  0.2408 -0.0930 -0.0819
   59POPC   PO4 1214   3.599  10.654  14.198 -0.3192 -0.2987  0.0923
   59POPC   GL1 1215   3.587  10.718  13.762  0.0585 -0.3744 -0.2958
   59POPC   GL2 1216   3.617  10.627  13.488  0.1103  0.1820 -0.0168
   59POPC   C1A 1217   3.879  11.053  13.445  0.0636  0.1686  0.1083
   59POPC   D2A 1218   4.195  11.037  13.079 -0.2410  0.1821  0.1118
   59POPC   C3A 1219   4.155  10.889  12.630 -0.1220 -0.0886 -0.5168
   59POPC   C4A 1220   4.524  10.871  12.306  0.2207  0.1539 -0.2167
   59POPC   C1B 1221   3.817  10.699  13.090 -0.0162  0.3598 -0.2233
   59POPC   C2B 1222   3.830  10.402  12.654  0.0242 -0.4930 -0.0060
   59POPC   C3B 1223   4.060  10.047  12.474  0.0248 -0.3318 -0.0228
   59POPC   C4B 1224   4.374   9.847  12.305 -0.0072 -0.0538  0.0527
   60POPC   NC3 1225   4.545  11.037  14.187 -0.2441 -0.0537  0.2172
   60POPC   PO4 1226   4.435  10.711  14.010  0.0233  0.5464  0.0538
   60POPC   GL1 1227   4.358  10.648  13.583  0.5775 -0.2399 -0.0089
   60POPC   GL2 1228   4.072  10.368  13.512  0.0348 -0.0336  0.5780
   60POPC   C1A 1229   4.390  10.542  13.145  0.0917  0.1389 -0.3111
   60POPC   D2A 1230   4.208  10.204  12.970 -0.1690 -0.0134 -0.1068
   60POPC   C3A 1231   4.425   9.885  12.789 -0.2127  0.1906 -0.1048
   60POPC   C4A 1232   4.332   9.454  12.815  0.3385  0.4003 -0.1712
   60POPC   C1B 1233   3.668  10.224  13.172  0.0829 -0.0079  0.4220
   60POPC   C2B 1234   3.343  10.359  12.848 -0.0606 -0.0547  0.1718
   60POPC   C3B 1235   3.237  10.315  12.478  0.0235 -0.0148 -0.0881
   60POPC   C4B 1236   3.027  10.288  12.046 -0.0609 -0.0619  0.4315
   61POPC   NC3 1237   9.062   4.375  11.171 -0.0045 -0.1872 -0.1807
   61POPC   PO4 1238   9.419   4.712  11.226  0.0150  0.3169  0.0172
   61POPC   GL1 1239   9.401   4.766  11.688 -0.3446  0.0726  0.1654
   61POPC   GL2 1240   9.485   4.573  11.925  0.1473 -0.0563  0.1687
   61POPC   C1A 1241   9.090   4.893  12.028 -0.2256  0.3102  0.1013
   61POPC   D2A 1242   8.806   4.993  12.350 -0.2797  0.0284 -0.0409
   61POPC   C3A 1243   8.367   4.813  12.317 -0.2907  0.3405 -0.1187
   61POPC   C4A 1244   8.202   4.485  12.591 -0.0835 -0.2127  0.0843
   61POPC   C1B 1245   9.339   4.545  12.302  0.0010  0.1217  0.2740
   61POPC   C2B 1246   9.166   4.292  12.587  0.4511  0.0389 -0.1257
   61POPC   C3B 1247   8.934   3.969  12.656  0.2609  0.0505 -0.1800
   61POPC   C4B 1248   8.882   3.514  12.888  0.2225 -0.0214 -0.1040
   62POPC   NC3 1249   2.406   3.678  13.694 -0.0487  0.3081  0.1265
   62POPC   PO4 1250   2.550   4.049  13.916  0.0636 -0.0138  0.3318
   62POPC   GL1 1251   2.427   4.174  13.546 -0.3162  0.0504 -0.0677
   62POPC   GL2 1252   2.335   3.845  13.248  0.3299 -0.3856 -0.1948
   62POPC   C1A 1253   2.725   4.112  13.097  0.2943  0.0129 -0.0541
   62POPC   D2A 1254   2.931   4.030  12.744 -0.1028 -0.2850 -0.2431
   62POPC   C3A 1255   2.678   3.992  12.390 -0.3370 -0.2085  0.1419
   62POPC   C4A 1256   2.258   3.866  12.565  0.2523 -0.2529  0.0987
   62POPC   C1B 1257   2.223   4.254  12.938  0.1287 -0.1443  0.0219
   62POPC   C2B 1258   2.119   4.525  12.701  0.1231  0.1849 -0.2862
   62POPC   C3B 1259   2.397   4.878  12.533  0.2063  0.1762 -0.1337
   62POPC   C4B 1260   2.634   5.111  12.091  0.0168 -0.3639  0.2247
   63POPC   NC3 1261  11.518   1.756  14.098 -0.2217  0.2528  0.0692
   63POPC   PO4 1262  11.569   1.377  13.882 -0.1649 -0.0398 -0.1875
   63POPC   GL1 1263  11.368   1.404  13.391  0.0659  0.0929  0.0321
   63POPC   GL2 1264  11.325   1.106  13.265  0.1145  0.1751 -0.2249
   63POPC   C1A 1265  11.305   1.649  13.158 -0.0166 -0.1413  0.1744
   63POPC   D2A 1266  10.985   1.960  13.199 -0.0662 -0.2890  0.1509
   63POPC   C3A 1267  10.535   1.955  13.043 -0.1586 -0.0476  0.3254
   63POPC   C4A 1268  10.246   1.999  12.746 -0.2356  0.0808 -0.0117
   63POPC   C1B 1269  11.089   1.156  12.944  0.0220 -0.2005  0.0390
   63POPC   C2B 1270  10.956   1.283  12.598  0.0024  0.1563 -0.0149
   63POPC   C3B 1271  10.496   1.554  12.665  0.1124 -0.1495  0.0298
   63POPC   C4B 1272  10.078   1.325  12.354 -0.1076 -0.0218  0.0108
   64POPC   NC3 1273   3.123   6.632  14.430 -0.1886  0.0586 -0.1570
   64POPC   PO4 1274   3.085   7.051  14.191 -0.0685 -0.4254  0.0683
   64POPC   GL1 1275   2.965   7.237  13.793 -0.0532 -0.0670  0.1071
   64POPC   GL2 1276   3.250   7.219  13.706  0.0844  0.4271  0.0815
   64POPC   C1A 1277   2.657   7.192  13.489 -0.0959 -0.1617  0.1693
   64POPC   D2A 1278   2.279   7.392  13.223 -0.0008  0.1966  0.0856
   64POPC   C3A 1279   2.237   7.143  12.970  0.0888  0.0842  0.3013
   64POPC   C4A 1280   2.049   7.119  12.577 -0.0639  0.1589  0.2866
   64POPC   C1B 1281   3.262   6.991  13.340 -0.0321  0.0347  0.0837
   64POPC   C2B 1282   3.476   7.032  13.057 -0.0649  0.2037  0.1958
   64POPC   C3B 1283   3.640   7.360  12.811  0.0088  0.3988  0.1937
   64POPC   C4B 1284   4.022   7.648  12.766  0.2782  0.1505 -0.2685
   65POPC   NC3 1285   3.590   7.330  14.041  0.0466  0.0028 -0.1215
   65POPC   PO4 1286   3.570   7.862  14.160  0.0197  0.2388 -0.2811
   65POPC   GL1 1287   3.535   7.675  13.732 -0.0764 -0.1484 -0.2244
   65POPC   GL2 1288   3.116   7.741  13.664  0.2368 -0.2756  0.3128
   65POPC   C1A 1289   3.628   7.789  13.336  0.1454 -0.2799 -0.2541
   65POPC   D2A 1290   3.507   7.871  12.884 -0.0660 -0.0977  0.0916
   65POPC   C3A 1291   3.524   7.790  12.358 -0.1006  0.0193 -0.0210
   65POPC   C4A 1292   3.499   7.644  11.913 -0.0027 -0.0301  0.1198
   65POPC   C1B 1293   3.188   8.002  13.245 -0.1740 -0.0693 -0.2218
   65POPC   C2B 1294   2.855   8.064  12.976  0.2646  0.0650  0.1141
   65POPC   C3B 1295   2.650   8.387  12.781 -0.0124 -0.0346  0.4898
   65POPC   C4B 1296   2.243   8.341  12.731 -0.0023 -0.1751  0.2557
   66POPC   NC3 1297   6.665  11.446  14.013  0.1559 -0.3076 -0.1156
   66POPC   PO4 1298   6.194  11.600  14.192 -0.0077  0.2897 -0.0462
   66POPC   GL1 1299   6.112  11.647  13.787  0.0689  0.0260 -0.0149
   66POPC   GL2 1300   6.319  11.441  13.628  0.1783 -0.3068  0.0017
   66POPC   C1A 1301   6.033  11.848  13.434  0.0669  0.0213  0.0875
   66POPC   D2A 1302   6.214  11.628  13.069 -0.2333  0.2550  0.2990
   66POPC   C3A 1303   5.923  11.354  12.719 -0.2793 -0.2502  0.2537
   66POPC   C4A 1304   6.082  11.175  12.354  0.1321  0.2127  0.2013
   66POPC   C1B 1305   6.509  11.248  13.324  0.1663 -0.2094 -0.2708
   66POPC   C2B 1306   6.400  11.086  13.015  0.0761  0.0524  0.0936
   66POPC   C3B 1307   6.172  10.838  12.722  0.0234 -0.0531 -0.0138
   66POPC   C4B 1308   5.841  10.710  12.440 -0.2232  0.1194 -0.2426
   67POPC   NC3 1309   6.362   7.241  14.207  0.3143 -0.5326  0.1208
   67POPC   PO4 1310   5.988   7.049  14.220 -0.1871  0.2995 -0.1281
   67POPC   GL1 1311   6.006   7.242  13.864  0.0082 -0.0038 -0.2179
   67POPC   GL2 1312   6.146   7.527  13.743 -0.1521  0.0330  0.0380
   67POPC   C1A 1313   5.895   7.180  13.399  0.4266  0.1514  0.1462
   67POPC   D2A 1314   5.909   7.321  12.872  0.2026 -0.0609  0.0015
   67POPC   C3A 1315   5.561   7.564  12.743 -0.1964 -0.2775  0.0714
   67POPC   C4A 1316   5.139   7.489  12.737  0.1874 -0.5319 -0.1794
   67POPC   C1B 1317   6.103   7.633  13.324  0.0218  0.0064 -0.0507
   67POPC   C2B 1318   6.307   7.667  12.880 -0.1251  0.1101 -0.2724
   67POPC   C3B 1319   6.016   7.897  12.532 -0.0369  0.1176 -0.2663
   67POPC   C4B 1320   6.086   8.156  12.192 -0.3449  0.0439 -0.0231
   68POPC   NC3 1321   7.100   9.937  14.565 -0.0608  0.1547 -0.0245
   68POPC   PO4 1322   6.959   9.696  14.221 -0.0872  0.1325  0.1115
   68POPC   GL1 1323   7.162   9.805  13.787  0.3779  0.2413 -0.0337
   68POPC   GL2 1324   6.973   9.731  13.548  0.2730 -0.0287  0.1518
   68POPC   C1A 1325   7.567   9.811  13.602 -0.2770 -0.3305 -0.1329
   68POPC   D2A 1326   7.624   9.853  13.116  0.2602  0.1614  0.2194
   68POPC   C3A 1327   7.757   9.858  12.726  0.2979  0.1330 -0.0579
   68POPC   C4A 1328   7.548   9.919  12.292  0.0837  0.1171 -0.3809
   68POPC   C1B 1329   6.849   9.685  13.158  0.1970 -0.0742 -0.2560
   68POPC   C2B 1330   6.826   9.902  12.837  0.2473  0.2977  0.0925
   68POPC   C3B 1331   6.549   9.826  12.446 -0.0787  0.0881 -0.2461
   68POPC   C4B 1332   6.139  10.181  12.418 -0.0464  0.2728 -0.2033
   69POPC   NC3 1333  11.612   1.004  14.238  0.1732 -0.0791 -0.0659
   69POPC   PO4 1334  11.878   0.935  13.972 -0.0974 -0.0472 -0.1325
   69POPC   GL1 1335  11.800   1.155  13.489  0.0239  0.2060 -0.0508
   69POPC   GL2 1336  11.825   0.961  13.196  0.2379  0.2068 -0.1212
   69POPC   C1A 1337  11.738   1.499  13.075 -0.4322 -0.2379 -0.0919
   69POPC   D2A 1338  11.553   1.321  12.674 -0.0775 -0.3284 -0.2185
   69POPC   C3A 1339  11.669   1.570  12.239  0.0786  0.2917  0.1733
   69POPC   C4A 1340  11.568   1.891  11.982  0.1145  0.3212  0.3059
   69POPC   C1B 1341  12.106   1.071  12.934  0.0370 -0.3284 -0.1911
   69POPC   C2B 1342  12.455   0.952  12.626  0.4147 -0.0470 -0.0036
   69POPC   C3B 1343  12.513   0.984  12.211 -0.1110  0.2613 -0.1152
   69POPC   C4B 1344  12.377   0.905  11.906  0.4400  0.1318 -0.1490
   70POPC   NC3 1345   0.725   9.641  14.438  0.0506  0.1118  0.0330
   70POPC   PO4 1346   0.458   9.302  14.535  0.0416 -0.0365  0.2934
   70POPC   GL1 1347   0.730   9.092  14.279  0.1129 -0.1377 -0.1115
   70POPC   GL2 1348   0.924   8.941  14.360 -0.1180 -0.0271  0.0584
   70POPC   C1A 1349   0.751   8.999  13.871 -0.0245  0.1175 -0.2322
   70POPC   D2A 1350   0.685   8.848  13.435 -0.1552 -0.2105 -0.0866
   70POPC   C3A 1351   0.526   8.384  13.517 -0.1196 -0.2100  0.1248
   70POPC   C4A 1352   0.525   8.048  13.608 -0.0660  0.0144  0.2193
   70POPC   C1B 1353   0.887   8.530  14.163 -0.4424 -0.1843  0.0122
   70POPC   C2B 1354   0.901   8.322  13.777 -0.2565  0.2350 -0.0566
   70POPC   C3B 1355   1.092   8.058  13.504 -0.1002  0.0787 -0.0335
   70POPC   C4B 1356   1.251   7.807  13.149  0.1100 -0.1969 -0.2349
   71POPC   NC3 1357   6.579   1.869  14.551 -0.0568 -0.0424  0.1839
   71POPC   PO4 1358   6.741   2.319  14.621  0.0716 -0.2058 -0.0053
   71POPC   GL1 1359   6.698   2.238  14.137 -0.3376 -0.1867 -0.0134
   71POPC   GL2 1360   6.915   2.540  14.113  0.2487  0.0852  0.2472
   71POPC   C1A 1361   6.446   1.932  13.754 -0.0524  0.2304 -0.0848
   71POPC   D2A 1362   6.553   1.686  13.495 -0.0657 -0.0327 -0.1560
   71POPC   C3A 1363   6.517   1.693  13.053 -0.1063 -0.0364  0.3003
   71POPC   C4A 1364   6.675   1.556  12.706 -0.1613 -0.1185 -0.0951
   71POPC   C1B 1365   7.041   2.313  13.743  0.2993 -0.2881 -0.1237
   71POPC   C2B 1366   6.743   2.132  13.366  0.1052 -0.0795 -0.0455
   71POPC   C3B 1367   6.588   2.253  13.048  0.0709 -0.0182 -0.1701
   71POPC   C4B 1368   6.193   2.148  13.070  0.2100  0.1482 -0.1034
   72POPC   NC3 1369   2.168   5.163  14.438  0.0664 -0.0520 -0.2604
   72POPC   PO4 1370   2.155   5.643  14.370 -0.2181  0.1974 -0.2537
   72POPC   GL1 1371   1.970   5.685  13.944 -0.0166  0.0587 -0.3555
   72POPC   GL2 1372   2.214   5.729  13.709 -0.0396 -0.0693  0.3274
   72POPC   C1A 1373   1.823   6.063  13.688 -0.0803  0.1758 -0.1278
   72POPC   D2A 1374   1.702   6.416  13.535 -0.0072  0.2263 -0.1121
   72POPC   C3A 1375   1.820   6.766  13.275 -0.3497 -0.2027 -0.1935
   72POPC   C4A 1376   1.762   7.179  13.053  0.2421  0.2619  0.3241
   72POPC   C1B 1377   2.272   5.774  13.243  0.0872  0.0014 -0.3857
   72POPC   C2B 1378   2.483   5.549  12.978  0.0804 -0.1702  0.3974
   72POPC   C3B 1379   2.879   5.554  12.850  0.0163 -0.1481 -0.2318
   72POPC   C4B 1380   3.176   5.342  12.705 -0.3772  0.0383 -0.0513
   73POPC   NC3 1381   0.741   1.813  14.393  0.1432 -0.1764 -0.2322
   73POPC   PO4 1382   0.698   2.146  14.183  0.0266 -0.1358 -0.1585
   73POPC   GL1 1383   0.649   2.035  13.711 -0.0978  0.0987  0.1082
   73POPC   GL2 1384   0.913   2.092  13.578  0.2026  0.0964  0.0529
   73POPC   C1A 1385   0.572   1.858  13.280  0.2259 -0.1576  0.2722
   73POPC   D2A 1386   0.529   2.091  12.800  0.0530  0.0124 -0.1120
   73POPC   C3A 1387   0.418   1.949  12.479  0.1532 -0.3065  0.0461
   73POPC   C4A 1388   0.152   1.878  11.999 -0.1040  0.4487  0.0868
   73POPC   C1B 1389   0.924   2.213  13.230  0.2000  0.1581  0.3940
   73POPC   C2B 1390   1.083   2.290  12.829 -0.1167  0.1269 -0.2076
   73POPC   C3B 1391   1.166   2.597  12.491 -0.1740 -0.1373  0.0681
   73POPC   C4B 1392   1.102   2.999  12.380  0.0766  0.4064 -0.0353
   74POPC   NC3 1393   5.212   2.270  14.422  0.0362  0.2139  0.1587
   74POPC   PO4 1394   4.698   2.584  14.302  0.0783  0.3646  0.3546
   74POPC   GL1 1395   4.911   2.359  13.973  0.1640 -0.1736 -0.0201
   74POPC   GL2 1396   4.988   2.036  13.976 -0.2280  0.1502  0.1634
   74POPC   C1A 1397   5.089   2.401  13.620 -0.1089 -0.2936  0.0729
   74POPC   D2A 1398   5.427   2.286  13.367  0.1970 -0.0209 -0.1243
   74POPC   C3A 1399   5.766   2.575  13.503 -0.3336 -0.2120 -0.1001
   74POPC   C4A 1400   6.114   2.877  13.662 -0.2254 -0.0160 -0.2310
   74POPC   C1B 1401   5.234   1.829  13.626  0.0480 -0.3500  0.1293
   74POPC   C2B 1402   5.404   1.661  13.235 -0.1353 -0.4057  0.0129
   74POPC   C3B 1403   5.649   1.428  12.921 -0.2588 -0.0526  0.0513
   74POPC   C4B 1404   6.042   1.603  12.821 -0.0255 -0.1759 -0.3375
   75POPC   NC3 1405   9.468   0.156  10.234 -0.0036 -0.1203  0.2167
   75POPC   PO4 1406   9.274  -0.111  10.434 -0.4007 -0.1407 -0.3133
   75POPC   GL1 1407   9.286  -0.194  10.917  0.2287 -0.0962  0.3159
   75POPC   GL2 1408   9.069  -0.457  11.058 -0.1893  0.1604  0.0346
   75POPC   C1A 1409   9.002  -0.045  11.356  0.1090  0.4327  0.0791
   75POPC   D2A 1410   8.821  -0.123  11.781 -0.1229 -0.2680 -0.1582
   75POPC   C3A 1411   8.990   0.003  12.121  0.0697  0.0333 -0.1465
   75POPC   C4A 1412   9.124   0.342  12.369 -0.1087 -0.1335 -0.1476
   75POPC   C1B 1413   9.377  -0.491  11.403 -0.2043 -0.2506  0.0012
   75POPC   C2B 1414   9.485  -0.650  11.808  0.0349  0.2242  0.1009
   75POPC   C3B 1415   9.695  -0.944  11.927  0.2119  0.0679 -0.1130
   75POPC   C4B 1416  10.134  -1.015  11.942 -0.3081 -0.3404  0.0803
   76POPC   NC3 1417  10.965   0.514  13.661  0.1631 -0.2130 -0.0194
   76POPC   PO4 1418  10.532   0.647  13.536 -0.1106  0.0805 -0.0583
   76POPC   GL1 1419  10.664   0.543  13.132 -0.0897 -0.2210  0.2590
   76POPC   GL2 1420  10.938   0.260  13.152 -0.0576  0.0610 -0.2841
   76POPC   C1A 1421  10.996   0.663  12.857  0.2489  0.0591 -0.1689
   76POPC   D2A 1422  11.276   0.881  12.545  0.4549  0.3360  0.0373
   76POPC   C3A 1423  11.397   0.549  12.185  0.3832 -0.2394  0.1414
   76POPC   C4A 1424  11.272   0.177  12.069 -0.3266  0.0724  0.0497
   76POPC   C1B 1425  10.746   0.180  12.763  0.0583  0.3666 -0.2724
   76POPC   C2B 1426  10.391   0.389  12.571  0.2395  0.2832 -0.0290
   76POPC   C3B 1427  10.083   0.352  12.227  0.0029  0.0822 -0.1411
   76POPC   C4B 1428   9.922   0.710  12.001 -0.0463  0.0815  0.0366
   77POPC   NC3 1429   4.377   2.759  14.626 -0.0165  0.0298 -0.0838
   77POPC   PO4 1430   4.174   2.573  14.281  0.1379 -0.1706 -0.1121
   77POPC   GL1 1431   4.417   2.619  13.850 -0.0837  0.0413 -0.1913
   77POPC   GL2 1432   4.677   2.848  13.789  0.4292 -0.0045 -0.0034
   77POPC   C1A 1433   4.595   2.565  13.352  0.0544  0.4730  0.2099
   77POPC   D2A 1434   5.000   2.754  13.197 -0.0929 -0.1634 -0.0651
   77POPC   C3A 1435   5.391   2.627  12.980 -0.2545 -0.0626  0.2597
   77POPC   C4A 1436   5.813   2.531  12.887  0.2167  0.0110 -0.0423
   77POPC   C1B 1437   4.978   2.917  13.719  0.1714  0.3703  0.1602
   77POPC   C2B 1438   5.303   2.868  13.792  0.3019  0.1720 -0.4312
   77POPC   C3B 1439   5.553   2.550  13.952 -0.2523  0.0145  0.0879
   77POPC   C4B 1440   5.595   2.237  13.829  0.2053 -0.0456  0.1033
   78POPC   NC3 1441   1.892   3.218  14.032 -0.0358  0.3032  0.2553
   78POPC   PO4 1442   1.914   3.433  13.580 -0.4657 -0.1943  0.0536
   78POPC   GL1 1443   1.851   3.226  13.318 -0.2256  0.2673  0.2240
   78POPC   GL2 1444   1.490   3.211  13.191 -0.4872 -0.0736  0.0314
   78POPC   C1A 1445   2.050   3.206  12.903 -0.2704  0.1287 -0.1806
   78POPC   D2A 1446   2.356   3.413  12.737 -0.0706 -0.0882  0.1379
   78POPC   C3A 1447   2.710   3.095  12.785 -0.1235 -0.1104 -0.4210
   78POPC   C4A 1448   2.540   2.758  12.777  0.0564  0.0906 -0.2379
   78POPC   C1B 1449   1.455   3.652  12.952  0.1922 -0.2471 -0.0082
   78POPC   C2B 1450   1.628   4.021  12.734 -0.0629  0.0685  0.3307
   78POPC   C3B 1451   1.771   4.184  12.369 -0.0490  0.1888  0.3626
   78POPC   C4B 1452   2.299   4.287  12.251  0.1314 -0.0011  0.3522
   79POPC   NC3 1453   0.620   0.598  13.785 -0.2454 -0.1137  0.1762
   79POPC   PO4 1454   0.409   0.976  13.662  0.0131  0.3971  0.1974
   79POPC   GL1 1455   0.596   0.963  13.228  0.1167 -0.0608  0.1252
   79POPC   GL2 1456   0.401   0.708  13.184  0.2012  0.2228  0.0388
   79POPC   C1A 1457   0.904   1.156  12.930  0.1772  0.3032  0.1766
   79POPC   D2A 1458   0.947   1.259  12.467 -0.3119 -0.3114 -0.0675
   79POPC   C3A 1459   0.613   1.513  12.207  0.2380 -0.0262  0.1329
   79POPC   C4A 1460   0.301   1.419  12.064 -0.2007  0.2125  0.0668
   79POPC   C1B 1461   0.474   0.439  12.807  0.1505 -0.0884  0.0874
   79POPC   C2B 1462   0.289   0.491  12.422  0.2721 -0.1098  0.2307
   79POPC   C3B 1463  -0.027   0.777  12.313  0.0031  0.1248  0.0166
   79POPC   C4B 1464  -0.221   1.106  12.152 -0.0159  0.1391  0.1385
   80POPC   NC3 1465  11.513  11.491   9.588 -0.2079  0.1274  0.1553
   80POPC   PO4 1466  11.429  11.530   9.998  0.0448 -0.0377  0.1372
   80POPC   GL1 1467  11.653  11.493  10.435 -0.1534 -0.1417 -0.1618
   80POPC   GL2 1468  11.993  11.595  10.483 -0.2306 -0.0089  0.1384
   80POPC   C1A 1469  11.767  11.208  10.727  0.1868  0.1438 -0.0438
   80POPC   D2A 1470  11.886  10.745  10.896 -0.1696  0.0955  0.0866
   80POPC   C3A 1471  11.941  10.800  11.368  0.1418 -0.1258  0.3218
   80POPC   C4A 1472  11.504  10.693  11.597  0.0905 -0.0661  0.2134
   80POPC   C1B 1473  12.024  11.602  10.939 -0.0135 -0.1740 -0.0081
   80POPC   C2B 1474  11.673  11.515  11.273 -0.0387  0.0043  0.4531
   80POPC   C3B 1475  11.798  11.221  11.582 -0.2459 -0.0380 -0.3073
   80POPC   C4B 1476  11.898  10.885  11.813  0.0313 -0.0050 -0.2385
   81POPC   NC3 1477   0.181   6.408  15.449 -0.3781 -0.0323  0.0169
   81POPC   PO4 1478   0.152   6.608  14.960 -0.1139  0.3156 -0.2508
   81POPC   GL1 1479   0.257   6.584  14.449  0.1300  0.0355 -0.1094
   81POPC   GL2 1480   0.190   6.328  14.139 -0.1077 -0.0071  0.1873
   81POPC   C1A 1481   0.318   6.864  14.150 -0.2799 -0.0233  0.0281
   81POPC   D2A 1482   0.555   7.101  14.003 -0.2741  0.2425 -0.0446
   81POPC   C3A 1483   0.503   7.409  13.730  0.2478  0.0823 -0.1569
   81POPC   C4A 1484   0.531   7.642  13.322  0.0429 -0.0824  0.2619
   81POPC   C1B 1485   0.100   6.469  13.678 -0.0492 -0.1683 -0.0407
   81POPC   C2B 1486  -0.132   6.499  13.299 -0.0595  0.2457  0.0000
   81POPC   C3B 1487  -0.397   6.246  13.085 -0.2336  0.0491 -0.0473
   81POPC   C4B 1488  -0.877   6.365  13.017  0.3266  0.0802  0.0264
   82POPC   NC3 1489   6.009  10.816  14.275  0.0604 -0.0148 -0.0068
   82POPC   PO4 1490   6.244  10.973  13.972 -0.0395  0.1220  0.1747
   82POPC   GL1 1491   6.238  10.924  13.551 -0.5208  0.0567 -0.4044
   82POPC   GL2 1492   6.555  10.753  13.500 -0.0203 -0.2386 -0.0726
   82POPC   C1A 1493   6.117  10.652  13.241 -0.0965 -0.2034  0.0350
   82POPC   D2A 1494   6.127  10.342  12.892 -0.3333 -0.4147 -0.4534
   82POPC   C3A 1495   6.549  10.230  12.681 -0.0369 -0.0668 -0.2162
   82POPC   C4A 1496   6.728  10.403  12.345 -0.3411 -0.0897  0.0250
   82POPC   C1B 1497   6.683  10.597  13.027 -0.1390 -0.0544 -0.3417
   82POPC   C2B 1498   6.981  10.584  12.793 -0.0839 -0.0888  0.2956
   82POPC   C3B 1499   7.073  10.748  12.371 -0.2640 -0.0299 -0.1926
   82POPC   C4B 1500   7.201  10.972  12.013  0.1137  0.1026  0.2380
   83POPC   NC3 1501   2.538   1.809  13.723 -0.1821  0.0439 -0.0829
   83POPC   PO4 1502   2.282   1.524  13.659 -0.1498 -0.1163 -0.3046
   83POPC   GL1 1503   2.509   1.471  13.350 -0.0431 -0.3235  0.1663
   83POPC   GL2 1504   2.846   1.526  13.313 -0.0784  0.1784 -0.2998
   83POPC   C1A 1505   2.315   1.375  12.900 -0.1979 -0.1121 -0.0007
   83POPC   D2A 1506   2.502   1.363  12.472  0.1518 -0.0926  0.0413
   83POPC   C3A 1507   3.001   1.176  12.499  0.1736  0.1255  0.0969
   83POPC   C4A 1508   3.341   0.985  12.559  0.3445 -0.4150 -0.4312
   83POPC   C1B 1509   2.771   1.622  12.927  0.0594  0.0886  0.2835
   83POPC   C2B 1510   2.384   1.826  12.721 -0.0728 -0.0626 -0.0114
   83POPC   C3B 1511   2.432   1.805  12.224  0.1186 -0.0242  0.2621
   83POPC   C4B 1512   2.384   1.636  11.869 -0.0147 -0.1135 -0.4109
   84POPC   NC3 1513   9.932   9.688  14.784 -0.0312 -0.2433 -0.3266
   84POPC   PO4 1514   9.857  10.045  14.477  0.1975  0.0233  0.2870
   84POPC   GL1 1515  10.033  10.149  14.055 -0.1052 -0.1573  0.0194
   84POPC   GL2 1516   9.925  10.410  13.829  0.1661  0.0543 -0.2137
   84POPC   C1A 1517  10.177   9.996  13.634 -0.1794 -0.1324 -0.1473
   84POPC   D2A 1518  10.087   9.750  13.323  0.2655  0.3093  0.3127
   84POPC   C3A 1519   9.877   9.391  13.198  0.2184 -0.1128  0.2247
   84POPC   C4A 1520   9.435   9.355  13.095  0.1468  0.2588 -0.0842
   84POPC   C1B 1521   9.568  10.015  13.594 -0.2668 -0.1551  0.0089
   84POPC   C2B 1522   9.639   9.870  13.246  0.4531  0.0067 -0.0543
   84POPC   C3B 1523   9.530   9.836  12.795  0.1661 -0.1166  0.3953
   84POPC   C4B 1524   9.706   9.857  12.383  0.1400 -0.1132  0.0536
   85POPC   NC3 1525   7.232   5.376  14.594 -0.2855 -0.4447  0.2405
   85POPC   PO4 1526   7.423   5.263  14.147  0.2066 -0.1123  0.0278
   85POPC   GL1 1527   7.083   4.988  13.955 -0.2668 -0.1747 -0.0823
   85POPC   GL2 1528   7.145   5.058  13.621 -0.1607  0.3184  0.1315
   85POPC   C1A 1529   7.122   4.522  13.700 -0.0605 -0.2435  0.2516
   85POPC   D2A 1530   7.055   4.200  13.366 -0.2859 -0.0471  0.0770
   85POPC   C3A 1531   6.692   4.011  13.126  0.1176  0.0353  0.0919
   85POPC   C4A 1532   6.541   4.107  12.760 -0.0457 -0.1344 -0.0270
   85POPC   C1B 1533   7.179   4.769  13.243 -0.0115 -0.1969  0.0108
   85POPC   C2B 1534   6.901   4.477  12.869 -0.1768 -0.1497 -0.2626
   85POPC   C3B 1535   6.983   4.365  12.480  0.0618  0.1042  0.1847
   85POPC   C4B 1536   7.178   4.641  12.339 -0.0454  0.1023 -0.0958
   86POPC   NC3 1537   9.522  10.928  14.120 -0.1569  0.2383 -0.0552
   86POPC   PO4 1538   9.442  11.288  14.139  0.0579  0.0101 -0.3021
   86POPC   GL1 1539   9.364  11.077  13.612 -0.0330  0.0440 -0.1752
   86POPC   GL2 1540   9.276  11.286  13.360 -0.0931 -0.3134 -0.0077
   86POPC   C1A 1541   9.266  10.881  13.124 -0.2673  0.2023  0.4506
   86POPC   D2A 1542   9.408  10.788  12.721  0.4374  0.3314  0.0535
   86POPC   C3A 1543   9.263  10.659  12.339 -0.2340  0.0516 -0.1995
   86POPC   C4A 1544   9.327  10.651  11.933  0.3139  0.1300  0.1758
   86POPC   C1B 1545   9.741  11.206  13.057  0.2891  0.3998 -0.1574
   86POPC   C2B 1546   9.833  11.028  12.667  0.1945  0.1484  0.0486
   86POPC   C3B 1547  10.038  11.191  12.374  0.0223 -0.0909  0.0078
   86POPC   C4B 1548  10.342  11.262  12.230  0.1663 -0.0913  0.1468
   87POPC   NC3 1549   2.337   4.586  13.923  0.0111  0.0447  0.1387
   87POPC   PO4 1550   1.924   4.606  13.819 -0.0568 -0.2383 -0.0445
   87POPC   GL1 1551   1.929   4.453  13.449 -0.0178  0.0650 -0.2518
   87POPC   GL2 1552   1.890   4.074  13.191  0.1594 -0.2145  0.2430
   87POPC   C1A 1553   1.815   4.664  13.069 -0.0351 -0.4966 -0.1622
   87POPC   D2A 1554   1.817   5.041  12.770  0.1205  0.0342 -0.0096
   87POPC   C3A 1555   2.076   5.197  12.607 -0.2489 -0.4009  0.0651
   87POPC   C4A 1556   1.941   5.673  12.389 -0.2304  0.2727  0.2056
   87POPC   C1B 1557   1.945   3.712  12.946 -0.2779  0.0564  0.0536
   87POPC   C2B 1558   1.891   3.530  12.571 -0.0442 -0.3541 -0.2551
   87POPC   C3B 1559   1.687   3.713  12.133  0.4723  0.0824 -0.0890
   87POPC   C4B 1560   1.611   3.818  11.774  0.1659  0.1715 -0.1422
   88POPC   NC3 1561   6.534   9.650  13.891  0.1159  0.1550  0.1481
   88POPC   PO4 1562   6.915   9.338  13.878  0.0765  0.0388  0.1811
   88POPC   GL1 1563   7.024   9.194  13.546  0.1415 -0.3247 -0.1306
   88POPC   GL2 1564   6.742   9.253  13.430 -0.0898  0.1337  0.0199
   88POPC   C1A 1565   7.228   9.337  13.112  0.3443 -0.3939  0.0348
   88POPC   D2A 1566   7.328   9.639  12.734 -0.0453 -0.0286  0.0953
   88POPC   C3A 1567   7.330   9.506  12.279 -0.0690 -0.4101  0.0421
   88POPC   C4A 1568   7.440   9.370  11.878 -0.2292  0.0736 -0.1042
   88POPC   C1B 1569   6.928   8.983  13.003  0.1761  0.0540 -0.1102
   88POPC   C2B 1570   6.934   9.027  12.640  0.1410 -0.3738 -0.1091
   88POPC   C3B 1571   7.020   9.135  12.116  0.1003  0.1585 -0.0996
   88POPC   C4B 1572   6.992   9.267  11.673  0.2288 -0.2718  0.0271
   89POPC   NC3 1573   1.689   5.459  14.434 -0.1006  0.1605  0.3026
   89POPC   PO4 1574   1.335   5.612  14.490  0.0857 -0.2501  0.0576
   89POPC   GL1 1575   1.441   5.746  14.093  0.2806  0.2213 -0.1074
   89POPC   GL2 1576   1.374   6.068  13.981 -0.0005 -0.0650  0.0462
   89POPC   C1A 1577   1.461   5.726  13.570  0.0564 -0.2739  0.1987
   89POPC   D2A 1578   1.793   5.898  13.242 -0.0980 -0.1218  0.0733
   89POPC   C3A 1579   1.617   6.222  13.033  0.0379 -0.0362  0.0518
   89POPC   C4A 1580   1.733   6.510  12.676  0.0792 -0.1492 -0.0860
   89POPC   C1B 1581   1.234   6.322  13.620 -0.0726 -0.4551 -0.2524
   89POPC   C2B 1582   1.117   6.320  13.218  0.0735 -0.1543  0.2064
   89POPC   C3B 1583   1.189   6.321  12.753 -0.3160  0.1651 -0.1728
   89POPC   C4B 1584   1.334   6.279  12.339 -0.3340 -0.1277 -0.0728
   90POPC   NC3 1585   9.585  10.432  14.225  0.2413  0.3013 -0.0068
   90POPC   PO4 1586   9.939  10.691  14.218  0.1287  0.3260  0.0244
   90POPC   GL1 1587  10.202  10.762  13.880 -0.2876 -0.0642  0.0809
   90POPC   GL2 1588   9.983  10.996  13.704 -0.1441 -0.1345 -0.1663
   90POPC   C1A 1589  10.218  10.534  13.479  0.0149  0.0829  0.1905
   90POPC   D2A 1590   9.959  10.277  13.273  0.3373  0.0579 -0.2570
   90POPC   C3A 1591  10.034   9.913  12.845  0.1829  0.0888  0.0891
   90POPC   C4A 1592   9.865   9.460  12.658  0.3661  0.0767 -0.5228
   90POPC   C1B 1593   9.751  10.784  13.413  0.1956 -0.2431  0.0017
   90POPC   C2B 1594   9.745  10.725  13.091  0.0467  0.2025  0.2606
   90POPC   C3B 1595   9.864  10.437  12.749 -0.0807 -0.0658  0.2248
   90POPC   C4B 1596   9.778  10.486  12.312  0.1004 -0.1050 -0.1301
   91POPC   NC3 1597   8.069   3.909  14.461 -0.1383 -0.0269  0.1638
   91POPC   PO4 1598   7.792   4.215  14.411 -0.3429  0.1319  0.1726
   91POPC   GL1 1599   7.616   3.930  14.224 -0.3627  0.0662  0.4122
   91POPC   GL2 1600   7.352   4.013  13.996 -0.0862 -0.3106 -0.2439
   91POPC   C1A 1601   7.829   3.633  13.987  0.3392  0.1006  0.0500
   91POPC   D2A 1602   7.965   3.729  13.541  0.6288 -0.2741 -0.1033
   91POPC   C3A 1603   8.290   3.656  13.356 -0.2739 -0.2343  0.0654
   91POPC   C4A 1604   8.531   3.702  13.112  0.0476  0.2188 -0.0257
   91POPC   C1B 1605   7.147   3.773  13.740  0.0027  0.3496  0.0032
   91POPC   C2B 1606   6.713   3.756  13.567 -0.3055  0.1429 -0.1349
   91POPC   C3B 1607   6.544   3.452  13.311  0.2610 -0.0594 -0.1300
   91POPC   C4B 1608   6.445   3.032  13.332  0.0161 -0.2379 -0.0439
   92POPC   NC3 1609   1.279   2.453  13.743  0.3353 -0.0518  0.2657
   92POPC   PO4 1610   1.187   2.902  13.523 -0.0160 -0.1514  0.1249
   92POPC   GL1 1611   0.967   3.135  13.309 -0.1695  0.2193  0.2515
   92POPC   GL2 1612   0.955   3.509  13.393  0.2242 -0.3242 -0.3180
   92POPC   C1A 1613   0.793   3.094  12.868 -0.3569 -0.1723  0.0855
   92POPC   D2A 1614   0.546   3.095  12.440 -0.0765 -0.0837  0.0428
   92POPC   C3A 1615   0.633   2.832  12.150 -0.2615  0.3042 -0.1216
   92POPC   C4A 1616   0.643   2.723  11.762  0.1046 -0.0027 -0.0629
   92POPC   C1B 1617   0.955   3.746  13.099 -0.2094 -0.0599 -0.1981
   92POPC   C2B 1618   0.740   3.993  12.847  0.1278 -0.2174  0.1553
   92POPC   C3B 1619   0.588   3.921  12.378 -0.1389  0.0598  0.1260
   92POPC   C4B 1620   0.417   4.009  12.000  0.0665 -0.1747 -0.1747
   93POPC   NC3 1621   4.536   3.632  14.904  0.1916  0.4118  0.0235
   93POPC   PO4 1622   4.396   3.404  14.494  0.2091 -0.0720 -0.2253
   93POPC   GL1 1623   4.602   3.501  14.122  0.1854  0.2169 -0.1238
   93POPC   GL2 1624   4.504   3.718  14.032  0.1818  0.2271 -0.0548
   93POPC   C1A 1625   4.826   3.432  13.805 -0.3820 -0.2490 -0.0684
   93POPC   D2A 1626   5.115   3.358  13.532  0.0955  0.0011  0.0475
   93POPC   C3A 1627   5.455   3.041  13.373  0.1120 -0.0392 -0.2712
   93POPC   C4A 1628   5.967   2.975  13.223  0.2199 -0.1071 -0.1348
   93POPC   C1B 1629   4.661   3.919  13.720 -0.1506  0.2189  0.3550
   93POPC   C2B 1630   5.108   3.940  13.535 -0.0257 -0.0799  0.3378
   93POPC   C3B 1631   5.502   3.768  13.471 -0.4987  0.0581 -0.0910
   93POPC   C4B 1632   5.653   3.360  13.698  0.4105  0.0365  0.0649
   94POPC   NC3 1633   0.475   4.516  14.149 -0.3279 -0.2197  0.0479
   94POPC   PO4 1634   0.519   4.009  14.126  0.1165 -0.0531  0.1172
   94POPC   GL1 1635   0.244   3.968  13.812  0.0466 -0.0401 -0.0573
   94POPC   GL2 1636  -0.073   3.969  13.870 -0.0247  0.1136  0.1715
   94POPC   C1A 1637   0.152   4.195  13.421  0.1200 -0.1554  0.0958
   94POPC   D2A 1638   0.329   4.370  13.006  0.0524 -0.0447  0.0729
   94POPC   C3A 1639   0.442   4.800  12.865  0.1139 -0.1514  0.1409
   94POPC   C4A 1640   0.602   4.950  12.469  0.2757  0.3186  0.3764
   94POPC   C1B 1641  -0.312   4.184  13.577  0.0829 -0.0342 -0.2059
   94POPC   C2B 1642  -0.354   4.267  13.155  0.2120  0.3008  0.3063
   94POPC   C3B 1643  -0.139   4.399  12.722  0.0980 -0.1027 -0.1546
   94POPC   C4B 1644   0.060   4.356  12.296  0.2805 -0.2330  0.0415
   95POPC   NC3 1645   9.729   7.888  14.538  0.3589  0.0452 -0.1044
   95POPC   PO4 1646   9.519   7.742  14.179 -0.3359 -0.0542 -0.0232
   95POPC   GL1 1647   9.773   7.908  13.770 -0.3603 -0.0238 -0.1744
   95POPC   GL2 1648   9.910   7.548  13.607 -0.1561 -0.2027  0.0080
   95POPC   C1A 1649   9.823   8.070  13.331 -0.3272  0.1052 -0.5364
   95POPC   D2A 1650   9.552   8.437  13.143 -0.0832 -0.1043 -0.0475
   95POPC   C3A 1651   9.302   8.416  12.758  0.1184  0.2145 -0.2382
   95POPC   C4A 1652   9.270   8.723  12.375  0.3728 -0.2766  0.0719
   95POPC   C1B 1653  10.072   7.619  13.231  0.1266  0.0410 -0.5065
   95POPC   C2B 1654  10.220   7.747  12.831 -0.3083 -0.1822  0.3599
   95POPC   C3B 1655  10.242   8.181  12.465  0.1136  0.0064  0.0372
   95POPC   C4B 1656  10.315   8.671  12.233  0.2710 -0.1938 -0.1062
   96POPC   NC3 1657   7.716   7.350  10.744 -0.2021 -0.0562 -0.0902
   96POPC   PO4 1658   7.249   7.518  10.683 -0.0600 -0.3082 -0.1240
   96POPC   GL1 1659   7.309   7.597  11.118  0.2360  0.0829  0.2898
   96POPC   GL2 1660   7.322   7.290  11.203 -0.1227 -0.1481  0.0063
   96POPC   C1A 1661   7.344   7.972  11.375  0.3636  0.1864 -0.0914
   96POPC   D2A 1662   7.007   8.142  11.651  0.0756 -0.1680  0.0445
   96POPC   C3A 1663   6.872   7.813  12.027 -0.1588  0.1537  0.0614
   96POPC   C4A 1664   6.706   7.446  12.312  0.3436  0.0940  0.1908
   96POPC   C1B 1665   7.006   7.535  11.518  0.2348 -0.0673 -0.1785
   96POPC   C2B 1666   6.703   7.439  11.789 -0.3272  0.0777  0.1297
   96POPC   C3B 1667   6.286   7.690  11.904 -0.2225 -0.0200  0.0131
   96POPC   C4B 1668   5.971   7.737  12.057  0.0376  0.1315  0.1565
   97POPC   NC3 1669   7.821   7.738  13.636  0.0214 -0.0134  0.0848
   97POPC   PO4 1670   8.206   7.593  13.718 -0.3984  0.0537 -0.1695
   97POPC   GL1 1671   8.191   7.769  13.335 -0.2819 -0.0481 -0.1346
   97POPC   GL2 1672   8.494   7.925  13.234  0.3172 -0.0622  0.3092
   97POPC   C1A 1673   8.104   7.536  13.052 -0.1225  0.0451  0.1948
   97POPC   D2A 1674   8.275   7.270  12.657  0.1064 -0.3611  0.0419
   97POPC   C3A 1675   8.459   7.509  12.244  0.1845 -0.0829  0.0345
   97POPC   C4A 1676   8.721   7.233  11.848  0.2478 -0.0389 -0.0851
   97POPC   C1B 1677   8.551   8.160  12.816 -0.4150 -0.0807  0.1335
   97POPC   C2B 1678   8.823   8.310  12.517 -0.1395 -0.1298  0.1948
   97POPC   C3B 1679   8.917   8.502  12.153  0.0481  0.2196 -0.0037
   97POPC   C4B 1680   8.907   8.609  11.838 -0.1069 -0.1962  0.1739
   98POPC   NC3 1681  11.415   7.064  10.451  0.3128  0.0336  0.1714
   98POPC   PO4 1682  11.115   7.245  10.602 -0.0527 -0.0923  0.0016
   98POPC   GL1 1683  11.261   7.213  10.964  0.1841  0.2937 -0.2597
   98POPC   GL2 1684  11.331   6.911  10.941  0.1737  0.0068  0.0836
   98POPC   C1A 1685  11.308   7.495  11.364  0.1924  0.0657  0.0825
   98POPC   D2A 1686  11.216   7.651  11.668  0.1441 -0.0944 -0.3200
   98POPC   C3A 1687  11.416   7.694  11.959 -0.1044  0.0265 -0.1210
   98POPC   C4A 1688  11.535   8.061  12.166 -0.3802  0.0565  0.0799
   98POPC   C1B 1689  11.340   6.872  11.386  0.1424 -0.0987 -0.0464
   98POPC   C2B 1690  11.492   6.804  11.754  0.2066 -0.3316 -0.1230
   98POPC   C3B 1691  11.598   6.928  12.152  0.2400 -0.2350  0.0393
   98POPC   C4B 1692  11.406   6.980  12.574  0.1383  0.1289  0.2620
   99POPC   NC3 1693   0.282   1.455  13.794  0.0940 -0.1137 -0.1863
   99POPC   PO4 1694   0.328   1.793  14.060  0.2668 -0.0344 -0.0299
   99POPC   GL1 1695   0.060   1.863  13.634  0.2636 -0.1732  0.1270
   99POPC   GL2 1696  -0.204   1.774  13.584  0.4828 -0.0371  0.0049
   99POPC   C1A 1697   0.126   1.894  13.141 -0.0977  0.1407 -0.2048
   99POPC   D2A 1698   0.041   1.848  12.771 -0.2362  0.1312 -0.1861
   99POPC   C3A 1699  -0.301   1.928  12.593 -0.0990  0.1748  0.1046
   99POPC   C4A 1700  -0.656   2.031  12.372  0.0717 -0.3553  0.0934
   99POPC   C1B 1701  -0.298   2.104  13.321  0.0427 -0.3245 -0.2169
   99POPC   C2B 1702  -0.513   2.182  12.973 -0.0186 -0.1946  0.4728
   99POPC   C3B 1703  -0.678   2.512  12.778  0.1063  0.1658 -0.3932
   99POPC   C4B 1704  -0.902   2.887  12.793  0.1745 -0.0853 -0.3895
  100POPC   NC3 1705   1.872  11.143  13.974 -0.0467  0.3306 -0.0123
  100POPC   PO4 1706   2.217  11.419  13.728  0.0978  0.0284  0.0906
  100POPC   GL1 1707   2.003  11.690  13.427 -0.0034 -0.1348  0.0841
  100POPC   GL2 1708   1.981  12.042  13.400 -0.2341 -0.0779 -0.1496
  100POPC   C1A 1709   1.707  11.884  13.006 -0.0516 -0.2159 -0.1271
  100POPC   D2A 1710   1.860  11.800  12.512  0.1102 -0.2838 -0.2357
  100POPC   C3A 1711   2.029  11.603  12.102  0.0753  0.5074 -0.2060
  100POPC   C4A 1712   1.847  11.227  11.903  0.0648 -0.0301  0.3127
  100POPC   C1B 1713   2.249  11.810  13.014  0.1233  0.0029  0.2437
  100POPC   C2B 1714   2.284  11.523  12.631 -0.0306 -0.1245  0.1210
  100POPC   C3B 1715   2.038  11.211  12.484  0.0438  0.2997  0.1239
  100POPC   C4B 1716   1.599  11.120  12.484 -0.0626 -0.1115 -0.0181
  101POPC   NC3 1717   4.125   8.874  13.624  0.2978 -0.0485  0.0458
  101POPC   PO4 1718   4.525   8.806  13.890 -0.4497 -0.0319 -0.1777
  101POPC   GL1 1719   4.662   9.047  13.461  0.4338 -0.1445  0.1444
  101POPC   GL2 1720   4.815   9.355  13.272  0.3834 -0.0794 -0.2180
  101POPC   C1A 1721   4.622   9.025  12.973 -0.1875 -0.1177 -0.1242
  101POPC   D2A 1722   4.531   9.052  12.616 -0.1417  0.1276 -0.0331
  101POPC   C3A 1723   4.568   9.323  12.376  0.1515 -0.1033 -0.3450
  101POPC   C4A 1724   4.648   9.436  11.960  0.1788 -0.2169  0.0426
  101POPC   C1B 1725   4.912   9.409  12.861 -0.0955  0.2920  0.0743
  101POPC   C2B 1726   5.039   9.450  12.414 -0.0418 -0.0743 -0.1336
  101POPC   C3B 1727   5.279   9.456  12.117 -0.5609 -0.0571 -0.0794
  101POPC   C4B 1728   5.546   9.710  11.852  0.0005 -0.0915  0.1124
  102POPC   NC3 1729   1.716   0.179   9.892  0.0999 -0.3850  0.2426
  102POPC   PO4 1730   1.496   0.121  10.211 -0.2807  0.2728 -0.0826
  102POPC   GL1 1731   1.543   0.032  10.640  0.2037  0.2747  0.0093
  102POPC   GL2 1732   1.837   0.033  10.725  0.1077 -0.2748 -0.2301
  102POPC   C1A 1733   1.130   0.022  11.002 -0.1108  0.0900  0.2604
  102POPC   D2A 1734   1.177   0.159  11.379 -0.2389  0.2502 -0.0810
  102POPC   C3A 1735   1.016   0.494  11.708  0.2922 -0.0911 -0.2546
  102POPC   C4A 1736   0.698   0.517  12.162  0.2901 -0.2191  0.3376
  102POPC   C1B 1737   1.641   0.331  11.046 -0.1585 -0.1149 -0.0434
  102POPC   C2B 1738   1.863   0.565  11.366 -0.0756 -0.1476 -0.2732
  102POPC   C3B 1739   2.105   0.820  11.661 -0.2641 -0.1347 -0.1278
  102POPC   C4B 1740   2.359   1.127  12.035 -0.4514 -0.0249  0.1193
  103POPC   NC3 1741   8.749   9.262  13.816  0.4567 -0.1816 -0.1789
  103POPC   PO4 1742   8.996   8.906  13.907 -0.1752 -0.1879 -0.0576
  103POPC   GL1 1743   9.228   9.119  13.645  0.3417  0.2124 -0.0270
  103POPC   GL2 1744   9.034   9.163  13.400  0.0370 -0.4273  0.1830
  103POPC   C1A 1745   9.601   8.989  13.466 -0.0885  0.1336  0.0560
  103POPC   D2A 1746   9.796   8.961  13.023 -0.1482  0.0948  0.2821
  103POPC   C3A 1747   9.902   8.802  12.632  0.1159 -0.1049 -0.0985
  103POPC   C4A 1748   9.720   8.788  12.228 -0.4982  0.0908 -0.1986
  103POPC   C1B 1749   8.702   9.080  13.082 -0.1015 -0.1572 -0.0362
  103POPC   C2B 1750   8.694   9.294  12.676  0.2483 -0.0247  0.3605
  103POPC   C3B 1751   8.621   9.653  12.329  0.1397 -0.0412  0.2885
  103POPC   C4B 1752   8.834  10.085  12.296  0.0699 -0.0346  0.2586
  104POPC   NC3 1753   3.606  11.639  14.645  0.0105  0.1048  0.0870
  104POPC   PO4 1754   3.708  11.503  14.226 -0.2571 -0.2009 -0.4650
  104POPC   GL1 1755   3.765  11.443  13.760 -0.5991 -0.0773  0.1493
  104POPC   GL2 1756   3.505  11.340  13.608  0.1447  0.1518  0.1109
  104POPC   C1A 1757   3.987  11.568  13.401  0.0790  0.1400 -0.2896
  104POPC   D2A 1758   4.045  11.479  12.903  0.3131  0.0725 -0.2546
  104POPC   C3A 1759   4.133  11.870  12.671 -0.0191  0.0228 -0.1026
  104POPC   C4A 1760   4.403  11.966  12.265 -0.0791  0.0998  0.2127
  104POPC   C1B 1761   3.633  11.348  13.144 -0.1807 -0.0434 -0.0704
  104POPC   C2B 1762   3.709  11.140  12.770  0.2125  0.0506  0.1162
  104POPC   C3B 1763   3.495  10.794  12.565 -0.2939 -0.0005  0.3691
  104POPC   C4B 1764   3.156  10.754  12.248  0.2159  0.2096 -0.1686
  105POPC   NC3 1765   3.466   3.892  14.759  0.0424  0.2649  0.2836
  105POPC   PO4 1766   3.805   3.616  14.569 -0.1400  0.2646  0.3218
  105POPC   GL1 1767   4.028   3.633  14.213 -0.1368  0.1595 -0.0826
  105POPC   GL2 1768   4.088   3.414  13.918 -0.2668 -0.3574  0.1252
  105POPC   C1A 1769   4.045   3.931  13.847  0.0881 -0.0361 -0.1045
  105POPC   D2A 1770   4.121   4.022  13.455  0.0088 -0.2402  0.0020
  105POPC   C3A 1771   4.416   3.967  13.306 -0.1265 -0.1622  0.1240
  105POPC   C4A 1772   4.763   3.677  13.274 -0.0433 -0.1828 -0.1872
  105POPC   C1B 1773   4.332   3.572  13.611 -0.3040 -0.0576 -0.1763
  105POPC   C2B 1774   4.318   3.500  13.105 -0.1878  0.2331 -0.2091
  105POPC   C3B 1775   4.483   3.144  12.771  0.1248  0.0914  0.2010
  105POPC   C4B 1776   4.768   3.236  12.429 -0.0294  0.0330  0.1770
  106POPC   NC3 1777   7.700   1.342  13.956 -0.3180 -0.2046  0.0292
  106POPC   PO4 1778   8.103   1.167  13.811  0.0760 -0.1367  0.1133
  106POPC   GL1 1779   8.388   1.069  13.438  0.2078 -0.0557  0.0812
  106POPC   GL2 1780   8.422   1.322  13.197 -0.0151 -0.1234 -0.1986
  106POPC   C1A 1781   8.678   0.913  13.025 -0.4229 -0.0026  0.1587
  106POPC   D2A 1782   8.903   1.169  12.833  0.0372  0.3254  0.0392
  106POPC   C3A 1783   9.303   1.307  13.089  0.2444  0.2823 -0.1922
  106POPC   C4A 1784   9.522   1.654  13.239  0.0761  0.0623  0.0490
  106POPC   C1B 1785   8.083   1.328  13.093  0.4693 -0.1107 -0.0536
  106POPC   C2B 1786   7.759   1.139  13.243 -0.2575  0.1928 -0.3003
  106POPC   C3B 1787   7.666   0.829  12.966 -0.1480  0.0175 -0.0222
  106POPC   C4B 1788   7.905   0.680  12.605 -0.2643  0.1672 -0.0831
  107POPC   NC3 1789   4.095   5.752  14.535  0.1621  0.3886 -0.1969
  107POPC   PO4 1790   4.215   5.341  14.302 -0.0515  0.2522  0.0157
  107POPC   GL1 1791   4.224   5.241  13.912 -0.0921 -0.1941 -0.1986
  107POPC   GL2 1792   4.073   5.413  13.749 -0.1697 -0.0883  0.0283
  107POPC   C1A 1793   4.362   4.853  13.646  0.2082 -0.1078 -0.1141
  107POPC   D2A 1794   4.473   4.755  13.245  0.2025 -0.1227 -0.2225
  107POPC   C3A 1795   4.796   4.777  12.965  0.0546 -0.1772 -0.2033
  107POPC   C4A 1796   4.987   4.796  12.529  0.2997 -0.0728  0.0876
  107POPC   C1B 1797   4.372   5.396  13.458 -0.0588  0.2251  0.1605
  107POPC   C2B 1798   4.471   5.201  13.002  0.5303  0.2552 -0.0967
  107POPC   C3B 1799   4.357   4.767  12.772  0.1947 -0.0951  0.1341
  107POPC   C4B 1800   4.449   4.370  12.809 -0.1337  0.3473 -0.3201
  108POPC   NC3 1801   5.219   9.640  14.272  0.2070  0.5355  0.1912
  108POPC   PO4 1802   5.610   9.336  14.087  0.2182 -0.0856 -0.0601
  108POPC   GL1 1803   5.666   9.053  13.761 -0.0192 -0.0484  0.2523
  108POPC   GL2 1804   5.487   8.800  13.743 -0.1388 -0.2128 -0.0881
  108POPC   C1A 1805   5.811   9.283  13.383 -0.0459 -0.3586 -0.0982
  108POPC   D2A 1806   5.856   9.465  12.995 -0.1121 -0.1927  0.2673
  108POPC   C3A 1807   5.779   9.904  13.048  0.2377 -0.1413 -0.0751
  108POPC   C4A 1808   5.607  10.422  12.982  0.0524 -0.2135  0.2263
  108POPC   C1B 1809   5.594   8.808  13.313  0.2259  0.1021  0.0352
  108POPC   C2B 1810   5.553   8.833  12.891 -0.1325  0.1310  0.0296
  108POPC   C3B 1811   5.231   8.581  12.663 -0.0239 -0.0719  0.1101
  108POPC   C4B 1812   4.829   8.535  12.531 -0.0882  0.0101 -0.0642
  109POPC   NC3 1813  11.306  11.491  13.786  0.0610 -0.2257 -0.0494
  109POPC   PO4 1814  11.356  11.846  13.864 -0.1600 -0.2215  0.1287
  109POPC   GL1 1815  11.341  11.800  13.399 -0.3055 -0.1104 -0.6018
  109POPC   GL2 1816  11.326  11.531  13.215 -0.1748 -0.0806  0.2368
  109POPC   C1A 1817  11.560  12.013  13.097  0.1183 -0.2773  0.0588
  109POPC   D2A 1818  11.613  11.881  12.636 -0.1473  0.1066  0.0931
  109POPC   C3A 1819  11.723  12.173  12.438 -0.0323 -0.1002  0.0084
  109POPC   C4A 1820  11.836  12.235  11.978 -0.1696 -0.3164 -0.0103
  109POPC   C1B 1821  11.202  11.197  12.990 -0.1842  0.0234  0.2403
  109POPC   C2B 1822  11.274  10.931  12.625  0.0270  0.1109  0.0024
  109POPC   C3B 1823  11.035  10.678  12.157 -0.1538 -0.1401 -0.0312
  109POPC   C4B 1824  10.915  10.474  11.849 -0.0267  0.0833  0.2205
  110POPC   NC3 1825   7.630   5.876  10.410  0.0252 -0.0506  0.0434
  110POPC   PO4 1826   7.267   6.206  10.572  0.0171  0.0042 -0.1376
  110POPC   GL1 1827   6.956   6.192  10.829  0.0434  0.0815  0.2672
  110POPC   GL2 1828   7.090   6.059  11.084  0.2094  0.2143 -0.3840
  110POPC   C1A 1829   6.674   6.549  11.010 -0.1489  0.2760 -0.0736
  110POPC   D2A 1830   6.560   6.945  11.195  0.1987 -0.1032 -0.0052
  110POPC   C3A 1831   6.314   7.038  11.548 -0.0320  0.0042  0.2172
  110POPC   C4A 1832   5.926   7.343  11.688  0.2346 -0.0453 -0.0691
  110POPC   C1B 1833   6.878   6.258  11.441  0.2771  0.0325  0.0080
  110POPC   C2B 1834   6.882   6.343  11.886 -0.3311 -0.1136  0.1904
  110POPC   C3B 1835   7.029   6.696  12.138  0.0233 -0.1280  0.0816
  110POPC   C4B 1836   6.934   7.064  12.485  0.1293  0.4430  0.0583
  111POPC   NC3 1837   7.250   4.283  14.390 -0.0118  0.0971 -0.0307
  111POPC   PO4 1838   6.913   4.088  14.512 -0.0305  0.3513 -0.1005
  111POPC   GL1 1839   6.919   3.819  14.201 -0.4313  0.2504 -0.3254
  111POPC   GL2 1840   6.667   3.921  14.080  0.0160  0.3421 -0.0179
  111POPC   C1A 1841   6.842   3.460  14.027  0.0992  0.1186 -0.4040
  111POPC   D2A 1842   6.972   3.309  13.559 -0.3091 -0.2599  0.1522
  111POPC   C3A 1843   6.977   3.110  13.156 -0.0434 -0.1189  0.0545
  111POPC   C4A 1844   7.153   2.838  12.976  0.1529 -0.2519  0.1764
  111POPC   C1B 1845   6.719   4.247  13.713  0.1138 -0.1575  0.0670
  111POPC   C2B 1846   6.544   4.435  13.334  0.1014  0.0190  0.0093
  111POPC   C3B 1847   6.472   4.781  12.981 -0.0059 -0.2912  0.1682
  111POPC   C4B 1848   6.669   4.741  12.559  0.0188 -0.0346  0.0544
  112POPC   NC3 1849   1.794   1.945  14.187 -0.0706 -0.0305  0.2038
  112POPC   PO4 1850   1.748   2.354  13.951  0.0567  0.1708  0.0322
  112POPC   GL1 1851   1.671   2.160  13.529 -0.2743  0.0281 -0.0506
  112POPC   GL2 1852   1.406   1.976  13.597  0.3648 -0.0344 -0.5238
  112POPC   C1A 1853   1.441   2.367  13.173 -0.1297  0.1358 -0.0419
  112POPC   D2A 1854   1.263   2.780  13.037 -0.3012 -0.0550 -0.3194
  112POPC   C3A 1855   1.490   3.068  12.706  0.0553 -0.0883  0.0232
  112POPC   C4A 1856   1.444   3.365  12.401  0.2885  0.0275 -0.2096
  112POPC   C1B 1857   1.319   1.813  13.243 -0.0129 -0.0670 -0.1241
  112POPC   C2B 1858   0.928   1.700  13.021 -0.2322 -0.1474 -0.0757
  112POPC   C3B 1859   0.540   1.492  12.794  0.0530  0.5392  0.0200
  112POPC   C4B 1860   0.155   1.354  12.565  0.0957 -0.0019 -0.0165
  113POPC   NC3 1861   6.516   3.223  15.427  0.0642 -0.1819 -0.0917
  113POPC   PO4 1862   6.487   3.435  15.051 -0.1435  0.1153 -0.0116
  113POPC   GL1 1863   6.315   3.333  14.621  0.1451 -0.2288  0.1579
  113POPC   GL2 1864   6.390   3.475  14.275  0.0119 -0.0279 -0.0555
  113POPC   C1A 1865   6.116   3.057  14.276  0.1165 -0.1197 -0.2591
  113POPC   D2A 1866   6.030   2.616  14.132  0.2014 -0.0855 -0.0454
  113POPC   C3A 1867   6.109   2.340  13.776  0.0992  0.2247 -0.3475
  113POPC   C4A 1868   6.250   2.549  13.307 -0.1543  0.0112 -0.3998
  113POPC   C1B 1869   6.346   3.522  13.867 -0.0569  0.0864 -0.2200
  113POPC   C2B 1870   6.133   3.568  13.515 -0.1144 -0.0802 -0.1813
  113POPC   C3B 1871   5.801   3.511  13.228 -0.0169  0.2893  0.2334
  113POPC   C4B 1872   5.691   3.555  12.776 -0.0733  0.0162  0.0317
  114POPC   NC3 1873   1.862   1.308  13.900 -0.0065 -0.2080 -0.2344
  114POPC   PO4 1874   1.762   1.640  13.837 -0.2152 -0.1878 -0.1822
  114POPC   GL1 1875   1.807   1.588  13.448  0.1237 -0.0946  0.1849
  114POPC   GL2 1876   2.101   1.746  13.294  0.0871 -0.2269  0.1472
  114POPC   C1A 1877   1.785   1.471  13.116  0.2449  0.1263  0.0170
  114POPC   D2A 1878   1.761   1.505  12.694 -0.1301 -0.1030  0.0379
  114POPC   C3A 1879   1.820   2.001  12.498 -0.0857  0.0690 -0.6240
  114POPC   C4A 1880   2.195   2.183  12.181 -0.3118  0.1030 -0.0790
  114POPC   C1B 1881   1.787   1.973  13.036 -0.0840 -0.2867 -0.1111
  114POPC   C2B 1882   1.415   1.943  12.717 -0.2796  0.2902  0.1132
  114POPC   C3B 1883   0.990   1.939  12.491  0.2509 -0.1024  0.3210
  114POPC   C4B 1884   0.947   1.920  12.030 -0.1923 -0.1722 -0.1389
  115POPC   NC3 1885  11.017   7.096  14.740 -0.0135  0.1913  0.1918
  115POPC   PO4 1886  10.698   6.850  14.528 -0.1163  0.0767  0.0585
  115POPC   GL1 1887  10.933   6.535  14.257 -0.1563  0.2146  0.2138
  115POPC   GL2 1888  10.891   6.171  14.370 -0.1966 -0.1701  0.3671
  115POPC   C1A 1889  11.023   6.447  13.795  0.2263  0.1408 -0.1223
  115POPC   D2A 1890  11.302   6.506  13.477 -0.0127  0.1268  0.1166
  115POPC   C3A 1891  11.550   6.055  13.543 -0.3206  0.2649  0.0852
  115POPC   C4A 1892  11.714   5.728  13.355 -0.2671 -0.4876  0.0311
  115POPC   C1B 1893  10.607   6.173  14.033 -0.0742  0.0164 -0.0694
  115POPC   C2B 1894  10.364   6.115  13.710  0.0147 -0.0608 -0.1756
  115POPC   C3B 1895  10.098   5.834  13.450  0.1921 -0.0239 -0.0120
  115POPC   C4B 1896   9.738   5.572  13.322 -0.0597 -0.2835  0.1079
  116POPC   NC3 1897  10.665   9.546  14.388 -0.1011 -0.0400 -0.0477
  116POPC   PO4 1898  10.839   9.091  14.273  0.2203 -0.1448 -0.1185
  116POPC   GL1 1899  10.583   8.805  13.998  0.0658 -0.2652  0.1323
  116POPC   GL2 1900  10.417   9.009  13.865  0.1170  0.4396  0.1277
  116POPC   C1A 1901  10.628   8.362  13.917 -0.0716  0.1280 -0.0263
  116POPC   D2A 1902  10.937   8.113  13.675 -0.0542  0.1176 -0.1954
  116POPC   C3A 1903  11.074   7.698  13.475 -0.1336  0.1023 -0.0661
  116POPC   C4A 1904  10.947   7.686  12.959  0.0896 -0.0717  0.2168
  116POPC   C1B 1905  10.644   8.977  13.478 -0.1914  0.2100  0.3616
  116POPC   C2B 1906  10.660   9.294  13.157  0.0582 -0.0820  0.0238
  116POPC   C3B 1907  10.706   9.216  12.698  0.0301 -0.0121  0.2726
  116POPC   C4B 1908  10.690   9.046  12.358  0.4707 -0.0662 -0.1072
  117POPC   NC3 1909   9.532  11.680  13.850  0.0105 -0.1599  0.0133
  117POPC   PO4 1910   9.578  12.099  14.005  0.1028 -0.2153 -0.0152
  117POPC   GL1 1911   9.613  12.161  13.583 -0.0469 -0.4566  0.0127
  117POPC   GL2 1912   9.453  11.917  13.408  0.0821  0.0115  0.3623
  117POPC   C1A 1913   9.760  12.142  13.136 -0.1697 -0.3273  0.2012
  117POPC   D2A 1914   9.487  12.281  12.866  0.3599  0.0044  0.4586
  117POPC   C3A 1915   9.045  12.185  12.931  0.0879 -0.0672 -0.2567
  117POPC   C4A 1916   8.763  12.359  13.176  0.0439  0.0296  0.0920
  117POPC   C1B 1917   9.408  11.776  13.058 -0.2241  0.0181  0.3822
  117POPC   C2B 1918   9.125  11.750  12.590  0.2116  0.3504  0.1192
  117POPC   C3B 1919   8.866  11.507  12.388  0.0482  0.1582  0.1174
  117POPC   C4B 1920   8.599  11.197  12.183 -0.3301 -0.3215  0.0430
  118POPC   NC3 1921   7.292   6.898  14.070  0.1294  0.0377 -0.0612
  118POPC   PO4 1922   6.938   6.803  13.809 -0.3216 -0.2030  0.3533
  118POPC   GL1 1923   6.895   6.818  13.423 -0.0097 -0.4136 -0.1163
  118POPC   GL2 1924   7.084   7.080  13.227 -0.2768  0.1978  0.0625
  118POPC   C1A 1925   6.689   6.823  13.028  0.2324  0.1249 -0.0572
  118POPC   D2A 1926   6.516   6.441  12.843 -0.3918 -0.2171 -0.1712
  118POPC   C3A 1927   6.015   6.259  12.964 -0.0932  0.1878  0.2376
  118POPC   C4A 1928   5.866   5.996  12.636 -0.1464  0.1700  0.0066
  118POPC   C1B 1929   7.216   6.936  12.876  0.4579 -0.0254 -0.0575
  118POPC   C2B 1930   7.025   6.544  12.634  0.0251 -0.0301 -0.1959
  118POPC   C3B 1931   6.738   6.274  12.408  0.1374 -0.0432 -0.0379
  118POPC   C4B 1932   6.506   6.110  12.054 -0.0495  0.2818  0.2854
  119POPC   NC3 1933   0.077   4.006  14.322  0.1575 -0.1799  0.1972
  119POPC   PO4 1934  -0.158   3.645  14.292 -0.4445 -0.1368  0.1519
  119POPC   GL1 1935  -0.398   3.424  13.977 -0.3417  0.2058  0.0889
  119POPC   GL2 1936  -0.405   3.145  13.822 -0.0416  0.2500  0.0636
  119POPC   C1A 1937  -0.834   3.339  13.790  0.0321 -0.0054 -0.3337
  119POPC   D2A 1938  -1.021   3.661  13.500 -0.1039 -0.1070 -0.0534
  119POPC   C3A 1939  -0.789   3.964  13.309 -0.2251  0.0928  0.2228
  119POPC   C4A 1940  -0.613   4.008  12.802  0.1432  0.1466  0.1903
  119POPC   C1B 1941  -0.112   3.159  13.448  0.0703  0.1511  0.1932
  119POPC   C2B 1942   0.070   3.375  13.071 -0.3345  0.4121  0.0699
  119POPC   C3B 1943   0.148   3.344  12.616  0.1133 -0.2638  0.0146
  119POPC   C4B 1944   0.115   3.622  12.261 -0.1617 -0.0572  0.6111
  120POPC   NC3 1945   3.637   2.689  14.279  0.0824 -0.2314  0.1389
  120POPC   PO4 1946   3.485   3.054  14.165 -0.3190  0.2646  0.1547
  120POPC   GL1 1947   3.744   3.105  13.846  0.2138 -0.1392  0.0518
  120POPC   GL2 1948   3.933   2.868  13.875  0.2282  0.1838 -0.0083
  120POPC   C1A 1949   3.935   3.289  13.415  0.1625  0.0658  0.1468
  120POPC   D2A 1950   3.800   3.540  12.965 -0.0637  0.1933 -0.0517
  120POPC   C3A 1951   3.908   3.154  12.682 -0.2236 -0.2235 -0.2135
  120POPC   C4A 1952   3.629   2.786  12.540  0.1251  0.2424  0.2432
  120POPC   C1B 1953   4.217   2.908  13.523  0.0310 -0.0096 -0.3278
  120POPC   C2B 1954   4.628   3.142  13.345  0.0460 -0.3677 -0.3824
  120POPC   C3B 1955   4.902   3.291  12.976 -0.2084 -0.1525  0.0333
  120POPC   C4B 1956   4.860   3.686  12.661 -0.1591  0.1093 -0.0229
  121POPC   NC3 1957   8.637  10.679  14.268  0.0209  0.1779 -0.1114
  121POPC   PO4 1958   8.365  10.876  14.128 -0.0590 -0.4049  0.1566
  121POPC   GL1 1959   8.328  10.890  13.716 -0.5907  0.0321  0.1477
  121POPC   GL2 1960   8.240  10.644  13.575  0.3664  0.2573  0.3248
  121POPC   C1A 1961   8.274  10.904  13.172  0.2124 -0.0402  0.2293
  121POPC   D2A 1962   7.915  10.905  12.897 -0.1183  0.1015  0.0440
  121POPC   C3A 1963   7.776  11.332  12.780 -0.1733  0.1613  0.0877
  121POPC   C4A 1964   7.370  11.483  12.822 -0.3624 -0.1137  0.1065
  121POPC   C1B 1965   7.829  10.769  13.407 -0.4644  0.0804  0.1187
  121POPC   C2B 1966   7.571  11.066  13.226 -0.0145 -0.0127 -0.0749
  121POPC   C3B 1967   7.359  10.991  12.860  0.0589  0.1131  0.3791
  121POPC   C4B 1968   7.242  11.230  12.429 -0.1873 -0.3103  0.0427
  122POPC   NC3 1969   5.830   8.889  14.186  0.1772  0.0268 -0.3194
  122POPC   PO4 1970   5.850   8.524  14.322 -0.2084  0.5338  0.1369
  122POPC   GL1 1971   5.955   8.347  13.918  0.1073 -0.0206  0.1109
  122POPC   GL2 1972   6.157   8.599  13.896 -0.0715 -0.0082 -0.2302
  122POPC   C1A 1973   5.948   8.188  13.486 -0.0786  0.2680 -0.1344
  122POPC   D2A 1974   6.157   8.374  13.058 -0.1023  0.1897 -0.4566
  122POPC   C3A 1975   5.960   8.527  12.781  0.0850 -0.1026  0.2805
  122POPC   C4A 1976   5.667   8.594  12.481 -0.1635 -0.1285  0.1202
  122POPC   C1B 1977   6.089   8.732  13.456  0.4157 -0.1252 -0.2049
  122POPC   C2B 1978   6.019   8.974  13.057 -0.1829  0.1623 -0.1026
  122POPC   C3B 1979   5.928   9.057  12.630 -0.0806 -0.1874 -0.1477
  122POPC   C4B 1980   6.009   9.148  12.208 -0.2135  0.1298  0.2383
  123POPC   NC3 1981   6.087   9.286  14.320 -0.2366 -0.1064  0.2878
  123POPC   PO4 1982   6.075   9.580  13.935  0.0950  0.2091  0.2584
  123POPC   GL1 1983   6.173   9.666  13.501  0.1482  0.1055 -0.0399
  123POPC   GL2 1984   5.856   9.752  13.493 -0.0008  0.1643 -0.2168
  123POPC   C1A 1985   6.324   9.403  13.154  0.4035  0.1972 -0.1039
  123POPC   D2A 1986   6.593   9.367  12.843  0.2669 -0.0047  0.0727
  123POPC   C3A 1987   6.885   9.492  12.546 -0.0748 -0.1875 -0.0169
  123POPC   C4A 1988   7.039   9.925  12.321  0.1522  0.0185  0.0449
  123POPC   C1B 1989   5.424   9.628  13.326 -0.0289  0.1399 -0.3245
  123POPC   C2B 1990   5.341   9.269  13.157 -0.3413 -0.0819 -0.1194
  123POPC   C3B 1991   5.129   8.954  13.168 -0.2878  0.2373  0.0319
  123POPC   C4B 1992   4.898   8.591  13.031  0.0280  0.1610 -0.1557
  124POPC   NC3 1993   4.992   6.941   9.971  0.2474  0.2893 -0.1108
  124POPC   PO4 1994   5.168   6.529  10.199 -0.0515 -0.2821  0.5104
  124POPC   GL1 1995   5.387   6.649  10.649 -0.3472 -0.1203 -0.0203
  124POPC   GL2 1996   5.352   6.950  10.698 -0.4194  0.1071 -0.0431
  124POPC   C1A 1997   5.530   6.630  11.125 -0.2001  0.0693  0.0495
  124POPC   D2A 1998   5.764   6.289  11.375 -0.0016 -0.1237 -0.0588
  124POPC   C3A 1999   5.946   6.127  11.221  0.0095  0.0383  0.1112
  124POPC   C4A 2000   6.069   5.684  11.244  0.1434 -0.0522  0.2397
  124POPC   C1B 2001   5.747   7.044  10.988  0.1375  0.2603 -0.0871
  124POPC   C2B 2002   5.837   6.931  11.456 -0.1490 -0.1463  0.0452
  124POPC   C3B 2003   5.955   6.866  11.874  0.0929 -0.0521 -0.1255
  124POPC   C4B 2004   6.056   6.891  12.327  0.0600 -0.1342  0.0325
  125POPC   NC3 2005   6.778   8.112  14.341  0.0657 -0.1642  0.3284
  125POPC   PO4 2006   6.653   8.514  14.135  0.0608 -0.0667 -0.0689
  125POPC   GL1 2007   6.639   8.567  13.801  0.2392 -0.2155  0.0766
  125POPC   GL2 2008   6.592   8.834  13.662  0.1532  0.1658 -0.3195
  125POPC   C1A 2009   6.448   8.394  13.459 -0.3293  0.1230 -0.4995
  125POPC   D2A 2010   6.470   7.972  13.246 -0.0889 -0.3275  0.2305
  125POPC   C3A 2011   6.809   7.859  12.893  0.2528  0.2558 -0.2409
  125POPC   C4A 2012   6.964   8.015  12.534 -0.0617 -0.2690  0.3316
  125POPC   C1B 2013   6.511   8.825  13.212 -0.1498  0.2533  0.0067
  125POPC   C2B 2014   6.435   8.886  12.741  0.1753 -0.0914  0.2646
  125POPC   C3B 2015   6.463   9.081  12.419 -0.2332  0.1050  0.1707
  125POPC   C4B 2016   6.629   8.923  12.005  0.1413 -0.1244  0.1563
  126POPC   NC3 2017   1.363   9.888  14.034  0.2109 -0.1667 -0.1869
  126POPC   PO4 2018   1.724   9.741  14.314 -0.1254 -0.3401 -0.0228
  126POPC   GL1 2019   1.583   9.430  13.923  0.1654  0.0828  0.0957
  126POPC   GL2 2020   1.767   9.239  13.861 -0.0951  0.1511  0.0084
  126POPC   C1A 2021   1.326   9.432  13.601  0.0112  0.0602  0.5179
  126POPC   D2A 2022   0.963   9.442  13.357 -0.0030 -0.1875  0.0428
  126POPC   C3A 2023   0.672   9.198  13.063 -0.1221 -0.1553  0.0227
  126POPC   C4A 2024   0.207   9.191  12.886 -0.0780  0.0298 -0.1479
  126POPC   C1B 2025   1.889   9.528  13.464 -0.2494 -0.2728 -0.2681
  126POPC   C2B 2026   1.995   9.656  13.036 -0.3021 -0.0625 -0.1528
  126POPC   C3B 2027   2.136   9.342  12.696  0.0796 -0.3064 -0.0682
  126POPC   C4B 2028   2.427   9.586  12.392 -0.0592  0.0944  0.2592
  127POPC   NC3 2029   8.602   9.762  13.923 -0.0374  0.0936 -0.0784
  127POPC   PO4 2030   8.274   9.852  14.057 -0.1993 -0.3701  0.0497
  127POPC   GL1 2031   8.249  10.071  13.662 -0.1472  0.0201 -0.3227
  127POPC   GL2 2032   8.050   9.900  13.521 -0.3971  0.0390 -0.0162
  127POPC   C1A 2033   8.552  10.111  13.176  0.1683  0.2132  0.4231
  127POPC   D2A 2034   8.656  10.006  12.738 -0.1206  0.0664 -0.1799
  127POPC   C3A 2035   8.385  10.233  12.501  0.0580  0.0318 -0.1931
  127POPC   C4A 2036   8.460  10.049  11.977 -0.0246 -0.0657 -0.2247
  127POPC   C1B 2037   8.104   9.786  13.103  0.0040 -0.1895  0.1984
  127POPC   C2B 2038   8.210   9.593  12.646  0.3164 -0.0154 -0.0421
  127POPC   C3B 2039   8.289   9.251  12.373  0.1829 -0.0836  0.3439
  127POPC   C4B 2040   8.438   9.314  11.970  0.0716 -0.1989  0.0791
  128POPC   NC3 2041   0.153   9.735  14.845  0.1224  0.2367 -0.0388
  128POPC   PO4 2042   0.213   9.801  14.478  0.1779 -0.0467 -0.5311
  128POPC   GL1 2043   0.303   9.528  14.094  0.0316 -0.1238  0.0267
  128POPC   GL2 2044   0.334   9.266  14.081  0.0550  0.1547  0.1895
  128POPC   C1A 2045   0.019   9.579  13.740  0.0901  0.0731 -0.2755
  128POPC   D2A 2046  -0.142   9.683  13.224  0.0732 -0.1795  0.0051
  128POPC   C3A 2047  -0.590   9.594  13.048 -0.2492  0.2416  0.2734
  128POPC   C4A 2048  -0.935   9.597  12.744  0.0574  0.3102 -0.0295
  128POPC   C1B 2049   0.424   9.289  13.542  0.0578 -0.4393 -0.1405
  128POPC   C2B 2050   0.327   9.538  13.307  0.1064  0.1440  0.2275
  128POPC   C3B 2051   0.220   9.717  12.861 -0.0300 -0.3475 -0.4852
  128POPC   C4B 2052  -0.025  10.079  12.717  0.0972  0.2194  0.0628
  129POPC   NC3 2053   4.443   2.173  14.098  0.2383 -0.1135 -0.0187
  129POPC   PO4 2054   4.327   1.824  14.067 -0.1402 -0.3519 -0.1700
  129POPC   GL1 2055   4.379   2.071  13.564 -0.2065  0.3156 -0.0137
  129POPC   GL2 2056   4.752   1.904  13.583 -0.1539 -0.0927 -0.1396
  129POPC   C1A 2057   4.410   1.984  13.195 -0.0720  0.2877  0.0754
  129POPC   D2A 2058   4.362   2.346  12.805  0.2142  0.1364 -0.0056
  129POPC   C3A 2059   4.689   2.675  12.824 -0.0390  0.2551 -0.1573
  129POPC   C4A 2060   4.961   2.809  12.678  0.1504  0.1631 -0.5284
  129POPC   C1B 2061   4.978   2.065  13.236 -0.2118  0.0481  0.0721
  129POPC   C2B 2062   4.790   2.129  12.860  0.0092  0.3737 -0.2517
  129POPC   C3B 2063   4.727   2.281  12.463  0.0824 -0.0120  0.0085
  129POPC   C4B 2064   5.016   2.490  12.204  0.0736 -0.4678  0.0950
  130POPC   NC3 2065  10.677   1.331  13.866 -0.2088  0.1727 -0.1214
  130POPC   PO4 2066  10.998   1.142  13.603  0.0963 -0.2012  0.1293
  130POPC   GL1 2067  10.675   1.223  13.361  0.0705  0.3137 -0.0647
  130POPC   GL2 2068  10.479   1.064  13.207 -0.1407  0.1260 -0.0801
  130POPC   C1A 2069  10.738   1.481  13.083  0.0583 -0.1236  0.1439
  130POPC   D2A 2070  11.000   1.758  12.734  0.1189 -0.2294  0.0373
  130POPC   C3A 2071  10.751   1.888  12.350  0.1907  0.0265  0.0983
  130POPC   C4A 2072  10.913   1.924  11.902  0.0578  0.1678 -0.1781
  130POPC   C1B 2073  10.592   0.935  12.736 -0.2501 -0.3927  0.1021
  130POPC   C2B 2074  10.775   0.719  12.372  0.0913 -0.4624  0.0390
  130POPC   C3B 2075  10.706   0.281  12.219  0.3687 -0.2863  0.0337
  130POPC   C4B 2076  10.750   0.024  11.874 -0.0364  0.1656 -0.3005
  131POPC   NC3 2077   4.013   6.565  14.141 -0.2882  0.2351  0.0478
  131POPC   PO4 2078   3.917   6.174  14.232 -0.0076  0.4844  0.2670
  131POPC   GL1 2079   3.891   6.208  13.869 -0.1622  0.0193  0.1753
  131POPC   GL2 2080   4.147   6.283  13.764  0.0570  0.0290  0.0984
  131POPC   C1A 2081   3.794   6.235  13.373 -0.1996 -0.1286 -0.1458
  131POPC   D2A 2082   3.677   6.252  12.993 -0.0001  0.0417  0.1668
  131POPC   C3A 2083   3.686   5.901  12.784  0.1668 -0.0160  0.1303
  131POPC   C4A 2084   3.535   5.531  13.051  0.0715 -0.0572 -0.1756
  131POPC   C1B 2085   4.309   6.106  13.390  0.1074 -0.0508 -0.2384
  131POPC   C2B 2086   4.003   5.776  13.277 -0.0129  0.3374 -0.1091
  131POPC   C3B 2087   4.058   5.540  12.981  0.1545  0.1567  0.2525
  131POPC   C4B 2088   4.197   5.397  12.611  0.1917 -0.2056 -0.3986
  132POPC   NC3 2089   7.929   3.197  14.877 -0.1433  0.3801 -0.2570
  132POPC   PO4 2090   8.256   3.415  14.807 -0.0466  0.0003 -0.1686
  132POPC   GL1 2091   8.297   3.434  14.313 -0.0511  0.1186  0.0617
  132POPC   GL2 2092   8.550   3.243  14.424  0.0157 -0.1078 -0.0194
  132POPC   C1A 2093   8.324   3.575  13.910 -0.1676  0.3374  0.3664
  132POPC   D2A 2094   8.716   3.566  13.646 -0.0528  0.1677  0.0916
  132POPC   C3A 2095   9.094   3.298  13.699 -0.1621  0.0490 -0.1241
  132POPC   C4A 2096   9.068   2.840  13.920  0.0528  0.2516  0.0583
  132POPC   C1B 2097   8.672   3.149  13.936  0.3108 -0.1184  0.1496
  132POPC   C2B 2098   8.353   3.178  13.606  0.1214 -0.1549  0.0400
  132POPC   C3B 2099   7.965   3.257  13.420 -0.2489  0.2993  0.1679
  132POPC   C4B 2100   7.604   3.205  13.070  0.1306  0.2851  0.1024
  133POPC   NC3 2101   6.779   7.505  10.707 -0.2632  0.3705 -0.2013
  133POPC   PO4 2102   6.516   7.681  10.437  0.4203 -0.1826 -0.4125
  133POPC   GL1 2103   6.409   7.893  10.759 -0.1694  0.0510 -0.1264
  133POPC   GL2 2104   6.498   8.173  10.735 -0.1155 -0.2061 -0.0895
  133POPC   C1A 2105   6.120   7.913  11.173  0.2509 -0.0310 -0.0626
  133POPC   D2A 2106   6.036   7.826  11.513  0.0157 -0.2086 -0.1121
  133POPC   C3A 2107   6.073   8.240  11.715 -0.2452 -0.2377 -0.0959
  133POPC   C4A 2108   6.362   8.609  11.674  0.1310  0.1866 -0.0066
  133POPC   C1B 2109   6.295   8.353  11.157  0.0639  0.0750 -0.1303
  133POPC   C2B 2110   6.011   8.629  11.340  0.0536  0.0753  0.2491
  133POPC   C3B 2111   5.684   8.625  11.567  0.1866 -0.0529  0.2309
  133POPC   C4B 2112   5.397   8.703  11.885 -0.0803  0.0865 -0.1100
  134POPC   NC3 2113   3.434   1.652  13.448 -0.0684  0.2653  0.0114
  134POPC   PO4 2114   3.260   1.385  13.828 -0.1820 -0.1770  0.0710
  134POPC   GL1 2115   3.496   1.111  13.459  0.1550 -0.0606 -0.1398
  134POPC   GL2 2116   3.488   0.793  13.463 -0.1867 -0.2252 -0.1418
  134POPC   C1A 2117   3.874   1.240  13.107  0.3824  0.1314  0.0185
  134POPC   D2A 2118   4.265   1.550  13.006 -0.1053  0.1809  0.0126
  134POPC   C3A 2119   4.328   1.868  12.668 -0.1939  0.0474  0.0762
  134POPC   C4A 2120   4.304   2.029  12.290 -0.1678  0.1148 -0.1567
  134POPC   C1B 2121   3.420   0.738  13.085 -0.0578  0.0770 -0.2203
  134POPC   C2B 2122   3.557   0.390  12.811  0.0883 -0.2621  0.1345
  134POPC   C3B 2123   3.814   0.042  13.033 -0.0039  0.1085 -0.0173
  134POPC   C4B 2124   4.209   0.119  13.324  0.0449 -0.0069 -0.1223
  135POPC   NC3 2125   9.609   9.714  14.168 -0.3135  0.0930 -0.1179
  135POPC   PO4 2126   9.126   9.668  14.203 -0.0397 -0.1669 -0.0983
  135POPC   GL1 2127   9.150   9.594  13.774  0.1078 -0.2825 -0.2891
  135POPC   GL2 2128   9.496   9.526  13.683 -0.1996 -0.1038 -0.0741
  135POPC   C1A 2129   9.207   9.728  13.356  0.1931 -0.2202  0.3152
  135POPC   D2A 2130   9.126   9.982  13.009  0.1627 -0.0028 -0.2212
  135POPC   C3A 2131   9.012  10.410  12.906 -0.2973  0.0521  0.0007
  135POPC   C4A 2132   8.697  10.671  12.803 -0.0531  0.1383 -0.2619
  135POPC   C1B 2133   9.973   9.481  13.697  0.0143  0.0360  0.0773
  135POPC   C2B 2134  10.401   9.500  13.579 -0.0403  0.0150 -0.0034
  135POPC   C3B 2135  10.773   9.396  13.616  0.0156  0.2258 -0.1428
  135POPC   C4B 2136  11.135   9.262  13.503 -0.0226 -0.2133  0.2948
  136POPC   NC3 2137   5.585   5.726  14.503 -0.1999  0.1430 -0.1268
  136POPC   PO4 2138   5.857   5.490  14.590  0.3113  0.1401  0.1914
  136POPC   GL1 2139   5.765   5.328  14.136 -0.1317 -0.0602  0.2186
  136POPC   GL2 2140   5.951   5.487  14.002 -0.0938  0.1334  0.0746
  136POPC   C1A 2141   5.598   5.150  13.768 -0.0245  0.3451 -0.0314
  136POPC   D2A 2142   5.339   5.358  13.509 -0.0991  0.1672 -0.5242
  136POPC   C3A 2143   5.403   5.571  13.083 -0.1664 -0.0222 -0.1016
  136POPC   C4A 2144   5.410   5.792  12.694 -0.1455 -0.0822  0.1822
  136POPC   C1B 2145   5.957   5.532  13.532 -0.1649  0.0174  0.0480
  136POPC   C2B 2146   6.252   5.379  13.213 -0.0614 -0.1091 -0.0968
  136POPC   C3B 2147   6.454   5.313  12.847 -0.2879  0.2556 -0.1516
  136POPC   C4B 2148   6.368   5.171  12.403 -0.2325  0.2594 -0.1034
  137POPC   NC3 2149   8.632  11.463  14.330 -0.0668 -0.1696 -0.2302
  137POPC   PO4 2150   8.669  11.791  14.080  0.1250  0.3444 -0.0766
  137POPC   GL1 2151   8.536  11.745  13.569  0.0694 -0.2482  0.1766
  137POPC   GL2 2152   8.444  11.510  13.417  0.1941 -0.0922  0.2221
  137POPC   C1A 2153   8.367  12.138  13.339 -0.4337 -0.5274  0.0406
  137POPC   D2A 2154   8.266  12.201  12.917  0.0498 -0.1304  0.0567
  137POPC   C3A 2155   8.430  12.507  12.614 -0.3784 -0.0088 -0.2588
  137POPC   C4A 2156   8.634  12.964  12.479 -0.2331  0.1874  0.2000
  137POPC   C1B 2157   8.349  11.704  13.027  0.0054 -0.0479 -0.1221
  137POPC   C2B 2158   8.272  11.597  12.672 -0.0164 -0.1232 -0.1624
  137POPC   C3B 2159   8.048  11.565  12.241  0.3635 -0.1287  0.0887
  137POPC   C4B 2160   7.637  11.851  12.138  0.0656 -0.0368  0.2026
  138POPC   NC3 2161   5.098   4.085  11.151 -0.0003 -0.2208 -0.0143
  138POPC   PO4 2162   5.495   4.288  11.067 -0.0946  0.1894  0.3775
  138POPC   GL1 2163   5.405   4.330  11.455 -0.1752 -0.1116 -0.2294
  138POPC   GL2 2164   5.109   4.530  11.407  0.2211  0.1712  0.2832
  138POPC   C1A 2165   5.191   4.142  11.849 -0.0334  0.0271  0.0008
  138POPC   D2A 2166   5.098   3.906  12.280 -0.1726 -0.2421  0.0707
  138POPC   C3A 2167   5.192   3.460  12.325 -0.1519  0.0695 -0.0072
  138POPC   C4A 2168   5.255   3.264  12.673 -0.1299  0.1194 -0.2013
  138POPC   C1B 2169   5.034   4.583  11.798  0.0147 -0.0747 -0.0577
  138POPC   C2B 2170   4.923   4.425  12.176  0.1591 -0.1887 -0.1762
  138POPC   C3B 2171   4.848   4.299  12.520 -0.2490 -0.0389  0.1005
  138POPC   C4B 2172   4.863   4.061  12.956 -0.2695 -0.3002  0.1179
  139POPC   NC3 2173   1.912   4.031  13.679 -0.6287 -0.1160 -0.0484
  139POPC   PO4 2174   1.568   4.093  13.895 -0.2530  0.1044  0.1498
  139POPC   GL1 2175   1.409   4.278  13.538  0.2451 -0.1502 -0.1022
  139POPC   GL2 2176   1.231   4.563  13.467 -0.4075 -0.0393  0.0704
  139POPC   C1A 2177   1.305   4.252  13.050 -0.0016  0.3798  0.4566
  139POPC   D2A 2178   1.238   4.384  12.642  0.2123 -0.0358 -0.0954
  139POPC   C3A 2179   1.636   4.622  12.568 -0.2058  0.1338  0.0517
  139POPC   C4A 2180   1.854   4.884  12.269 -0.0867 -0.1199  0.1539
  139POPC   C1B 2181   1.165   4.933  13.293  0.0686 -0.0998  0.0061
  139POPC   C2B 2182   1.338   4.880  12.915  0.1062  0.0231  0.3728
  139POPC   C3B 2183   1.133   4.901  12.455 -0.1279  0.0060  0.1054
  139POPC   C4B 2184   1.369   4.900  12.123 -0.1268  0.2079  0.0059
  140POPC   NC3 2185   7.869  10.128  14.108 -0.1789  0.2868  0.1461
  140POPC   PO4 2186   7.459  10.204  14.279 -0.3026 -0.2134  0.2715
  140POPC   GL1 2187   7.426  10.243  13.897 -0.1039  0.0854  0.0410
  140POPC   GL2 2188   7.154  10.407  13.684  0.2298  0.0636 -0.0627
  140POPC   C1A 2189   7.642  10.311  13.490  0.1679 -0.3645 -0.1796
  140POPC   D2A 2190   7.911  10.248  13.169  0.0057  0.2455 -0.2147
  140POPC   C3A 2191   8.202  10.467  13.005 -0.0553 -0.0679  0.1505
  140POPC   C4A 2192   8.255  10.657  12.516  0.3454 -0.3752 -0.4514
  140POPC   C1B 2193   7.233  10.516  13.280 -0.2226 -0.3688  0.0427
  140POPC   C2B 2194   7.524  10.543  12.946 -0.0545 -0.1080  0.1813
  140POPC   C3B 2195   7.803  10.455  12.675 -0.0405  0.1755  0.0296
  140POPC   C4B 2196   7.841  10.316  12.279  0.0734  0.1060  0.0945
  141POPC   NC3 2197   6.590   1.178  14.508  0.0619  0.0074 -0.0559
  141POPC   PO4 2198   7.070   0.976  14.442 -0.0180  0.0353 -0.1157
  141POPC   GL1 2199   6.996   1.127  14.059  0.0909  0.0760  0.1149
  141POPC   GL2 2200   7.157   1.414  14.025 -0.0970 -0.3868  0.1201
  141POPC   C1A 2201   6.943   1.345  13.633  0.0325 -0.0128 -0.0974
  141POPC   D2A 2202   6.974   1.578  13.204 -0.0413 -0.3582  0.0556
  141POPC   C3A 2203   7.162   1.568  12.821 -0.2171  0.1126 -0.2208
  141POPC   C4A 2204   7.281   1.106  12.695  0.1568  0.0875  0.0427
  141POPC   C1B 2205   6.969   1.787  13.762  0.0483 -0.4289 -0.1455
  141POPC   C2B 2206   7.269   1.909  13.500 -0.1355 -0.1920  0.0222
  141POPC   C3B 2207   7.368   2.092  13.102 -0.0033  0.1042 -0.1475
  141POPC   C4B 2208   7.433   2.012  12.612 -0.1695 -0.0530  0.1228
  142POPC   NC3 2209   8.314   5.968  13.288 -0.0518 -0.0529  0.0454
  142POPC   PO4 2210   8.225   5.495  13.375 -0.5571 -0.3741 -0.1557
  142POPC   GL1 2211   8.082   5.199  13.047 -0.1287 -0.2070 -0.3094
  142POPC   GL2 2212   8.289   5.215  12.733 -0.1461 -0.0835  0.0434
  142POPC   C1A 2213   7.908   4.850  12.830 -0.2621  0.0739 -0.0564
  142POPC   D2A 2214   7.637   4.787  12.477  0.0800  0.1623 -0.3758
  142POPC   C3A 2215   7.879   4.567  12.148 -0.1755 -0.1087 -0.1399
  142POPC   C4A 2216   7.817   4.476  11.682  0.2098 -0.3321 -0.2687
  142POPC   C1B 2217   8.477   4.843  12.814 -0.0598  0.1787 -0.1295
  142POPC   C2B 2218   8.407   4.477  13.059 -0.3861 -0.3827  0.2348
  142POPC   C3B 2219   8.494   4.144  12.821  0.0875 -0.3463 -0.0031
  142POPC   C4B 2220   8.500   3.743  12.596 -0.0127  0.3963  0.0259
  143POPC   NC3 2221   6.409  11.174  14.414 -0.0613 -0.2910  0.0936
  143POPC   PO4 2222   6.744  11.027  14.141 -0.2871  0.2769 -0.1611
  143POPC   GL1 2223   6.947  10.982  13.717  0.1099 -0.2471  0.0512
  143POPC   GL2 2224   6.999  11.375  13.653  0.2374 -0.1410 -0.2800
  143POPC   C1A 2225   6.969  10.959  13.315 -0.0923  0.0128 -0.2261
  143POPC   D2A 2226   7.028  11.388  13.146  0.1175  0.0745  0.0860
  143POPC   C3A 2227   6.856  11.286  12.736 -0.4778 -0.0298 -0.0295
  143POPC   C4A 2228   6.633  10.919  12.597 -0.0260 -0.2323  0.1930
  143POPC   C1B 2229   6.745  11.751  13.455  0.2620  0.0304 -0.0867
  143POPC   C2B 2230   6.725  11.780  13.001 -0.0128  0.0255 -0.0089
  143POPC   C3B 2231   6.531  11.696  12.599  0.1830 -0.1605 -0.0842
  143POPC   C4B 2232   6.568  11.551  12.151 -0.3064  0.4366 -0.5278
  144POPC   NC3 2233   2.356   0.530  13.730 -0.0803 -0.0800 -0.1354
  144POPC   PO4 2234   2.466   0.981  13.689 -0.1564 -0.1110  0.1177
  144POPC   GL1 2235   2.523   1.002  13.251 -0.2282 -0.0397  0.2669
  144POPC   GL2 2236   2.393   0.654  13.158  0.2185 -0.2251 -0.1018
  144POPC   C1A 2237   2.663   0.989  12.815 -0.0172  0.1812  0.0411
  144POPC   D2A 2238   2.656   0.842  12.349  0.2442 -0.5218 -0.1614
  144POPC   C3A 2239   2.728   0.255  12.308  0.2114  0.0367 -0.0442
  144POPC   C4A 2240   2.293   0.113  12.516 -0.1317  0.0497 -0.1515
  144POPC   C1B 2241   2.616   0.488  12.866 -0.2221  0.1917  0.0097
  144POPC   C2B 2242   2.989   0.472  12.763 -0.2264  0.2336  0.2197
  144POPC   C3B 2243   3.167   0.140  12.550  0.2805 -0.0215 -0.1290
  144POPC   C4B 2244   3.320   0.082  12.227 -0.1586 -0.4486  0.1151
  145POPC   NC3 2245   4.456   6.178  14.299  0.1456 -0.1236 -0.3903
  145POPC   PO4 2246   4.439   6.663  14.401 -0.0592  0.0971  0.1619
  145POPC   GL1 2247   4.632   6.803  14.061  0.0515  0.0122 -0.1316
  145POPC   GL2 2248   4.587   6.484  13.933  0.1149  0.4062 -0.0188
  145POPC   C1A 2249   4.737   6.842  13.634 -0.0315  0.2527 -0.0553
  145POPC   D2A 2250   5.155   6.615  13.497  0.2892  0.5922 -0.0575
  145POPC   C3A 2251   5.192   6.540  13.101 -0.1460 -0.1005 -0.0025
  145POPC   C4A 2252   5.055   6.659  12.721 -0.2513 -0.0396  0.2201
  145POPC   C1B 2253   4.745   6.244  13.645  0.1419 -0.2677  0.2186
  145POPC   C2B 2254   4.737   6.312  13.251 -0.3134 -0.1936  0.0046
  145POPC   C3B 2255   4.935   6.125  12.950 -0.0057 -0.1408 -0.3186
  145POPC   C4B 2256   4.689   6.092  12.583  0.2324  0.1055 -0.0236
  146POPC   NC3 2257   5.679   2.125  14.951  0.0007  0.2513  0.1068
  146POPC   PO4 2258   5.457   1.847  14.656  0.2063 -0.2074 -0.0190
  146POPC   GL1 2259   5.382   1.820  14.124 -0.2692 -0.4696  0.0600
  146POPC   GL2 2260   5.284   1.527  14.012 -0.0347 -0.1447 -0.1582
  146POPC   C1A 2261   5.764   1.758  13.771 -0.0171 -0.2040 -0.0790
  146POPC   D2A 2262   6.113   1.475  13.776 -0.0400  0.0276 -0.1981
  146POPC   C3A 2263   6.350   1.196  13.414 -0.1313 -0.0545  0.0266
  146POPC   C4A 2264   6.319   1.188  12.913 -0.3131 -0.1484 -0.1807
  146POPC   C1B 2265   5.473   1.371  13.681 -0.0604 -0.1950  0.0046
  146POPC   C2B 2266   5.786   1.306  13.388  0.0045 -0.0935 -0.0135
  146POPC   C3B 2267   6.004   1.706  13.309  0.0549  0.1183 -0.0450
  146POPC   C4B 2268   5.882   2.100  13.435  0.2319 -0.0323 -0.3486
  147POPC   NC3 2269   2.530  11.290  14.478 -0.1107  0.0350 -0.2541
  147POPC   PO4 2270   2.910  11.038  14.225 -0.1432  0.3556  0.0958
  147POPC   GL1 2271   3.109  10.941  13.706 -0.0839 -0.0818 -0.0931
  147POPC   GL2 2272   3.031  10.645  13.600  0.0537 -0.2415 -0.0256
  147POPC   C1A 2273   3.314  10.984  13.370  0.1405  0.1719  0.0450
  147POPC   D2A 2274   3.275  11.000  13.001  0.1179 -0.0374  0.1403
  147POPC   C3A 2275   2.945  10.983  12.654 -0.1173  0.0775  0.3521
  147POPC   C4A 2276   2.858  11.092  12.159  0.0488 -0.5941  0.2050
  147POPC   C1B 2277   3.230  10.404  13.340  0.0481  0.3736  0.0577
  147POPC   C2B 2278   2.986  10.543  13.075 -0.0413  0.0648  0.1427
  147POPC   C3B 2279   2.553  10.653  12.852 -0.2107 -0.0455 -0.0461
  147POPC   C4B 2280   2.053  10.781  12.731 -0.1826  0.1275  0.2083
  148POPC   NC3 2281   9.703   1.246  14.192 -0.1565 -0.1064  0.0009
  148POPC   PO4 2282   9.819   1.018  13.843  0.1592 -0.2781 -0.1278
  148POPC   GL1 2283   9.748   0.765  13.481 -0.1182 -0.1483  0.2646
  148POPC   GL2 2284  10.055   0.645  13.320 -0.0414 -0.0881 -0.1054
  148POPC   C1A 2285   9.695   0.890  13.004  0.1498 -0.0756  0.1330
  148POPC   D2A 2286   9.668   1.267  12.705 -0.2213 -0.1516  0.0289
  148POPC   C3A 2287   9.335   1.218  12.518  0.1218  0.2806 -0.1276
  148POPC   C4A 2288   8.975   1.458  12.335  0.1601 -0.0568  0.0369
  148POPC   C1B 2289  10.168   0.669  12.962 -0.1351 -0.2970  0.2141
  148POPC   C2B 2290   9.904   0.542  12.647 -0.1513 -0.0313  0.0578
  148POPC   C3B 2291   9.546   0.764  12.546  0.1848  0.0047  0.0822
  148POPC   C4B 2292   9.403   0.731  12.029  0.2025 -0.0621  0.1232
  149POPC   NC3 2293   0.250  11.747  14.013  0.1381 -0.3336  0.2308
  149POPC   PO4 2294   0.427  12.060  13.674 -0.0146  0.4596 -0.1249
  149POPC   GL1 2295   0.648  12.006  13.341  0.0419 -0.1342  0.0876
  149POPC   GL2 2296   0.830  12.292  13.317 -0.1437  0.2357 -0.2454
  149POPC   C1A 2297   0.730  11.767  12.935 -0.1363 -0.0611  0.0628
  149POPC   D2A 2298   0.895  11.540  12.534  0.4254 -0.1735 -0.0228
  149POPC   C3A 2299   0.635  11.458  12.244 -0.0087 -0.0920  0.0537
  149POPC   C4A 2300   0.266  11.372  11.996 -0.1944 -0.0867 -0.4331
  149POPC   C1B 2301   0.891  12.568  12.965  0.0596  0.2618  0.0897
  149POPC   C2B 2302   0.983  12.644  12.452 -0.0332 -0.1423 -0.0227
  149POPC   C3B 2303   1.211  12.433  12.163 -0.1431 -0.0581 -0.0981
  149POPC   C4B 2304   1.347  12.083  11.874  0.1407  0.2336  0.4005
  150POPC   NC3 2305  11.808   2.600  14.559  0.0021  0.2131  0.3844
  150POPC   PO4 2306  11.808   2.698  14.158  0.4476  0.1216 -0.1101
  150POPC   GL1 2307  11.792   2.744  13.782 -0.2400 -0.3008 -0.0054
  150POPC   GL2 2308  12.137   2.806  13.763 -0.0294 -0.2234 -0.1901
  150POPC   C1A 2309  11.750   2.677  13.346  0.0499  0.2913  0.1434
  150POPC   D2A 2310  11.626   2.650  12.963 -0.0593  0.1393 -0.1054
  150POPC   C3A 2311  11.458   2.999  12.765 -0.0120  0.2535  0.0562
  150POPC   C4A 2312  11.264   3.017  12.426 -0.1956  0.1793 -0.1658
  150POPC   C1B 2313  12.225   2.998  13.369  0.3800  0.0435  0.2393
  150POPC   C2B 2314  12.205   2.967  12.992 -0.2419  0.1334 -0.0391
  150POPC   C3B 2315  11.917   2.882  12.597 -0.1759  0.1523 -0.0066
  150POPC   C4B 2316  11.581   2.587  12.444  0.2994  0.0102  0.1353
  151POPC   NC3 2317   8.058   2.229  14.672 -0.2068  0.0825 -0.1603
  151POPC   PO4 2318   8.155   2.640  14.809  0.1538  0.0572  0.1003
  151POPC   GL1 2319   8.266   2.819  14.471  0.0256 -0.2517  0.1253
  151POPC   GL2 2320   8.068   3.035  14.383  0.1546  0.4139 -0.2111
  151POPC   C1A 2321   8.314   2.766  14.069 -0.4928 -0.0433  0.0724
  151POPC   D2A 2322   8.582   2.638  13.757  0.2666 -0.5174 -0.3305
  151POPC   C3A 2323   8.747   2.908  13.458 -0.1161 -0.1099  0.0908
  151POPC   C4A 2324   8.770   3.239  13.295  0.2110  0.3714  0.2714
  151POPC   C1B 2325   7.754   3.036  14.019 -0.0024 -0.0235 -0.0645
  151POPC   C2B 2326   7.355   2.828  13.896  0.0341 -0.2142 -0.1060
  151POPC   C3B 2327   6.984   2.855  13.760 -0.1102 -0.1988  0.0584
  151POPC   C4B 2328   6.543   3.075  13.782 -0.3792 -0.1866 -0.1765
  152POPC   NC3 2329   7.945   8.618  13.832 -0.0739  0.1681 -0.0394
  152POPC   PO4 2330   8.132   8.131  13.922 -0.0136  0.1244 -0.1951
  152POPC   GL1 2331   8.279   8.255  13.521  0.4476  0.2352 -0.1369
  152POPC   GL2 2332   7.985   8.283  13.372 -0.3387 -0.1598  0.1347
  152POPC   C1A 2333   8.489   8.553  13.271  0.0487 -0.0549 -0.2665
  152POPC   D2A 2334   8.848   8.618  12.866 -0.0044 -0.5602 -0.1700
  152POPC   C3A 2335   8.800   8.864  12.447 -0.0609 -0.4349 -0.1603
  152POPC   C4A 2336   8.567   8.872  12.110  0.3531  0.2596 -0.1373
  152POPC   C1B 2337   7.912   8.019  12.989  0.3875 -0.2236  0.2131
  152POPC   C2B 2338   7.726   7.752  12.770 -0.3014 -0.1170 -0.0143
  152POPC   C3B 2339   7.759   7.341  12.560 -0.1427  0.1474  0.2590
  152POPC   C4B 2340   7.475   7.054  12.420  0.0157 -0.2282 -0.0401
  153POPC   NC3 2341   8.334   1.432  14.758 -0.0501 -0.0734 -0.2423
  153POPC   PO4 2342   8.522   1.882  14.674  0.0355 -0.0041  0.2549
  153POPC   GL1 2343   8.637   2.014  14.290 -0.2885 -0.0240  0.0061
  153POPC   GL2 2344   8.768   2.312  14.146  0.0152  0.0269 -0.0377
  153POPC   C1A 2345   8.494   1.933  13.887 -0.0580 -0.2123 -0.1211
  153POPC   D2A 2346   8.360   1.735  13.493 -0.1469  0.2995 -0.2620
  153POPC   C3A 2347   8.207   1.788  13.035 -0.2423  0.0253 -0.1379
  153POPC   C4A 2348   7.937   2.063  12.753 -0.0300 -0.3936  0.0935
  153POPC   C1B 2349   8.909   2.249  13.721 -0.1241  0.2546  0.0466
  153POPC   C2B 2350   9.024   2.485  13.353 -0.0811  0.2795  0.2316
  153POPC   C3B 2351   9.214   2.904  13.290 -0.0730 -0.2276 -0.2370
  153POPC   C4B 2352   9.537   3.080  13.666 -0.0440 -0.0118 -0.2325
  154POPC   NC3 2353   8.602  11.286  10.147 -0.3129 -0.0234  0.3148
  154POPC   PO4 2354   8.524  11.408  10.543 -0.1041  0.1803  0.1557
  154POPC   GL1 2355   8.373  11.430  10.933 -0.4147 -0.3709 -0.2770
  154POPC   GL2 2356   8.660  11.608  11.056  0.3254 -0.0719 -0.3366
  154POPC   C1A 2357   8.300  11.218  11.363  0.1343 -0.1269  0.3028
  154POPC   D2A 2358   8.367  11.410  11.790 -0.1742 -0.0741 -0.0273
  154POPC   C3A 2359   8.463  11.714  12.119  0.1068  0.0738 -0.2144
  154POPC   C4A 2360   8.652  11.988  12.433 -0.0226 -0.0757 -0.1885
  154POPC   C1B 2361   8.787  11.308  11.413  0.2052 -0.2339  0.0576
  154POPC   C2B 2362   8.858  11.250  11.770  0.3124 -0.3192 -0.1403
  154POPC   C3B 2363   9.122  11.125  12.093  0.0588  0.0646  0.0790
  154POPC   C4B 2364   9.025  11.008  12.537  0.1688 -0.1051 -0.2993
  155POPC   NC3 2365   5.724   1.486  14.413 -0.1409  0.0811  0.1433
  155POPC   PO4 2366   5.555   1.162  14.271 -0.2061 -0.0073 -0.1456
  155POPC   GL1 2367   5.532   0.752  14.033 -0.0472 -0.2264  0.6191
  155POPC   GL2 2368   5.258   0.514  13.933 -0.0605 -0.5295  0.1891
  155POPC   C1A 2369   5.513   0.742  13.539 -0.0626  0.2066  0.0869
  155POPC   D2A 2370   5.476   0.792  13.089 -0.1647  0.1110  0.1849
  155POPC   C3A 2371   5.046   0.833  12.797  0.1361 -0.1825  0.1057
  155POPC   C4A 2372   4.861   1.117  12.453  0.0313  0.0922  0.0445
  155POPC   C1B 2373   5.354   0.270  13.590 -0.1821 -0.2760  0.0932
  155POPC   C2B 2374   5.488  -0.054  13.338 -0.0023  0.0059  0.3068
  155POPC   C3B 2375   5.706  -0.445  13.164  0.2102 -0.1577 -0.0856
  155POPC   C4B 2376   5.977  -0.657  13.317  0.1762  0.2618 -0.0387
  156POPC   NC3 2377   1.940  11.806  13.931  0.0249  0.3846 -0.0514
  156POPC   PO4 2378   1.663  11.562  13.756 -0.0518  0.2405  0.0731
  156POPC   GL1 2379   1.438  11.823  13.543  0.0562 -0.1552 -0.2139
  156POPC   GL2 2380   1.414  12.065  13.476  0.2385  0.0447 -0.1195
  156POPC   C1A 2381   1.093  11.746  13.230  0.1456  0.1184 -0.3687
  156POPC   D2A 2382   1.212  11.685  12.923 -0.2648  0.0646  0.0761
  156POPC   C3A 2383   1.503  11.486  12.806  0.2312 -0.2749  0.1115
  156POPC   C4A 2384   1.814  11.388  12.915 -0.0906 -0.0131 -0.0491
  156POPC   C1B 2385   1.270  12.207  13.105  0.0675  0.1641  0.0658
  156POPC   C2B 2386   1.026  12.139  12.780 -0.1778  0.1710 -0.1397
  156POPC   C3B 2387   0.581  12.026  12.456 -0.0119 -0.1738  0.3228
  156POPC   C4B 2388   0.185  11.879  12.233  0.0041 -0.0738  0.1203
  157POPC   NC3 2389   8.526   8.393  13.927 -0.0132  0.1956  0.1580
  157POPC   PO4 2390   8.832   8.403  14.025 -0.1668 -0.0260 -0.1284
  157POPC   GL1 2391   8.909   8.372  13.590 -0.2061 -0.0894 -0.0101
  157POPC   GL2 2392   9.065   8.593  13.518 -0.3099  0.2237 -0.3415
  157POPC   C1A 2393   8.955   8.282  13.156  0.0364  0.0605 -0.1757
  157POPC   D2A 2394   9.067   7.981  12.906  0.0424 -0.0746  0.0307
  157POPC   C3A 2395   8.838   7.838  12.443  0.1550  0.2634  0.0534
  157POPC   C4A 2396   8.944   7.777  12.027 -0.2331  0.0697 -0.2144
  157POPC   C1B 2397   9.259   8.833  13.087 -0.2393  0.2196 -0.0759
  157POPC   C2B 2398   9.206   9.070  12.787 -0.1978 -0.0673  0.1054
  157POPC   C3B 2399   9.358   9.249  12.375 -0.0399  0.1080  0.2630
  157POPC   C4B 2400   9.617   9.339  12.220  0.0300  0.2064 -0.0793
  158POPC   NC3 2401   8.246   9.242  14.470 -0.0815 -0.0315  0.1037
  158POPC   PO4 2402   8.324   9.359  14.020 -0.0008 -0.1423  0.4788
  158POPC   GL1 2403   8.240   9.409  13.622 -0.0243  0.2104 -0.1116
  158POPC   GL2 2404   8.456   9.646  13.468  0.1594 -0.2336  0.1402
  158POPC   C1A 2405   8.152   9.214  13.264 -0.1648  0.1623  0.3955
  158POPC   D2A 2406   8.184   9.162  12.912 -0.2017 -0.1557  0.0172
  158POPC   C3A 2407   7.895   9.009  12.645  0.0322 -0.2039 -0.1151
  158POPC   C4A 2408   7.988   8.775  12.344  0.1642 -0.4076 -0.3565
  158POPC   C1B 2409   8.551   9.545  13.058 -0.1251  0.0892 -0.1943
  158POPC   C2B 2410   8.994   9.521  12.911  0.1318 -0.0609 -0.2097
  158POPC   C3B 2411   9.117   9.706  12.534  0.1741 -0.2460  0.2022
  158POPC   C4B 2412   9.240   9.691  12.044  0.0632 -0.2006 -0.1100
  159POPC   NC3 2413   7.879   2.232  10.799 -0.0287 -0.3261 -0.2423
  159POPC   PO4 2414   7.752   1.885  10.575 -0.1655 -0.2383  0.1173
  159POPC   GL1 2415   7.912   1.742  10.971 -0.0313  0.2098  0.0352
  159POPC   GL2 2416   7.756   1.961  11.192 -0.1075 -0.0470 -0.3327
  159POPC   C1A 2417   7.978   1.467  11.322  0.1538 -0.1137 -0.0540
  159POPC   D2A 2418   7.666   1.105  11.520  0.1723  0.0448  0.3068
  159POPC   C3A 2419   7.442   1.255  11.740  0.2197 -0.1721 -0.0888
  159POPC   C4A 2420   7.172   1.638  11.813  0.0187  0.1040 -0.0378
  159POPC   C1B 2421   7.859   2.121  11.513 -0.0089  0.2008  0.2951
  159POPC   C2B 2422   7.909   2.439  11.897 -0.1786 -0.1484 -0.0087
  159POPC   C3B 2423   7.910   2.440  12.346 -0.0356  0.3241  0.3700
  159POPC   C4B 2424   8.274   2.505  12.682  0.0823  0.1961 -0.1139
  160POPC   NC3 2425   1.459   4.680  13.990 -0.1898 -0.1171  0.1433
  160POPC   PO4 2426   1.145   4.852  14.205  0.0622 -0.2371  0.1894
  160POPC   GL1 2427   0.749   4.941  14.034  0.3608  0.2167 -0.0944
  160POPC   GL2 2428   0.823   4.787  13.707 -0.0335 -0.0219 -0.1914
  160POPC   C1A 2429   0.763   5.289  13.672 -0.2115 -0.0984 -0.0650
  160POPC   D2A 2430   0.809   5.675  13.792  0.0625  0.3072  0.0055
  160POPC   C3A 2431   0.950   5.840  13.396  0.3146  0.0090  0.1249
  160POPC   C4A 2432   1.295   5.825  13.011 -0.2637 -0.3474  0.3917
  160POPC   C1B 2433   0.625   4.918  13.365  0.1597  0.1492 -0.0349
  160POPC   C2B 2434   0.335   5.226  13.145  0.1927  0.1993 -0.1009
  160POPC   C3B 2435  -0.004   5.432  12.997  0.0634 -0.0637 -0.1246
  160POPC   C4B 2436  -0.224   5.890  12.787 -0.1804  0.1163  0.2692
  161POPC   NC3 2437  11.626   0.444  14.060 -0.1183  0.0879  0.0183
  161POPC   PO4 2438  11.766   0.166  13.997  0.1625  0.0460  0.2589
  161POPC   GL1 2439  11.818   0.066  13.524  0.0963 -0.2797 -0.0359
  161POPC   GL2 2440  12.013   0.290  13.240 -0.1753 -0.2470 -0.1502
  161POPC   C1A 2441  11.892  -0.304  13.227 -0.0385 -0.1624 -0.1466
  161POPC   D2A 2442  12.311  -0.605  13.116  0.2052  0.1036  0.0372
  161POPC   C3A 2443  12.431  -0.927  13.424  0.0589 -0.1202 -0.1509
  161POPC   C4A 2444  12.193  -1.296  13.461 -0.0259 -0.1941 -0.1829
  161POPC   C1B 2445  12.042   0.046  12.919 -0.0164  0.2953  0.3906
  161POPC   C2B 2446  12.242  -0.317  12.640 -0.1009 -0.0501 -0.2492
  161POPC   C3B 2447  12.173  -0.812  12.509  0.1216 -0.2099 -0.3033
  161POPC   C4B 2448  12.617  -1.026  12.479  0.3957 -0.1475 -0.3015
  162POPC   NC3 2449   1.580  10.639  14.655  0.0709 -0.1077 -0.0348
  162POPC   PO4 2450   1.852  10.610  14.250 -0.2208  0.3649  0.0640
  162POPC   GL1 2451   2.057  10.624  13.848 -0.0662  0.0800  0.0822
  162POPC   GL2 2452   2.238  10.839  13.660 -0.1720  0.3060  0.1385
  162POPC   C1A 2453   1.852  10.563  13.468 -0.1338  0.4859 -0.0797
  162POPC   D2A 2454   1.709  10.464  13.099 -0.1427 -0.0171 -0.0534
  162POPC   C3A 2455   2.060  10.269  12.809  0.0257  0.1002  0.0362
  162POPC   C4A 2456   2.169  10.300  12.447  0.1537 -0.2441 -0.0176
  162POPC   C1B 2457   2.298  10.517  13.233 -0.0166  0.0067  0.1164
  162POPC   C2B 2458   2.410  10.127  13.065 -0.1090 -0.2385 -0.5027
  162POPC   C3B 2459   2.532   9.713  12.890 -0.1140 -0.2551 -0.0773
  162POPC   C4B 2460   2.782   9.489  13.218  0.0739  0.1466  0.0312
  163POPC   NC3 2461   3.188   7.984  14.424  0.0581  0.1030 -0.0496
  163POPC   PO4 2462   3.366   8.429  14.513 -0.2050 -0.2885  0.0565
  163POPC   GL1 2463   3.065   8.555  14.270  0.0113  0.3964  0.1313
  163POPC   GL2 2464   2.766   8.375  14.169 -0.2215  0.4749 -0.1542
  163POPC   C1A 2465   2.989   8.825  13.968 -0.1372  0.2635  0.0110
  163POPC   D2A 2466   2.798   9.079  13.602  0.1828  0.2175  0.1186
  163POPC   C3A 2467   2.457   9.320  13.618  0.0787 -0.1015  0.2321
  163POPC   C4A 2468   2.411   9.694  13.448  0.1036  0.1978 -0.3252
  163POPC   C1B 2469   2.642   8.589  13.716 -0.0572  0.1912  0.0516
  163POPC   C2B 2470   2.417   8.802  13.484  0.0506  0.0950  0.1125
  163POPC   C3B 2471   2.080   9.043  13.389 -0.0828 -0.3234  0.2058
  163POPC   C4B 2472   1.811   9.169  13.062 -0.0775  0.1749  0.0882
  164POPC   NC3 2473   1.712   6.274  14.736  0.1467 -0.0161 -0.0828
  164POPC   PO4 2474   1.539   6.617  14.731 -0.2272 -0.1326  0.2564
  164POPC   GL1 2475   1.401   6.774  14.379 -0.3755 -0.3322  0.1112
  164POPC   GL2 2476   1.157   6.775  14.039  0.2575  0.2564  0.0185
  164POPC   C1A 2477   1.444   7.171  14.142 -0.0898  0.1955  0.3773
  164POPC   D2A 2478   1.372   7.551  14.045 -0.3848 -0.2381 -0.2381
  164POPC   C3A 2479   1.294   8.056  13.963 -0.0159  0.2102  0.2405
  164POPC   C4A 2480   1.356   8.501  14.007 -0.0595 -0.1525 -0.0338
  164POPC   C1B 2481   1.039   7.047  13.663 -0.1062 -0.0877 -0.3382
  164POPC   C2B 2482   0.882   7.230  13.316 -0.1718 -0.0001  0.1521
  164POPC   C3B 2483   0.861   7.619  12.894  0.0938  0.0877 -0.0477
  164POPC   C4B 2484   1.002   8.048  12.771 -0.1075  0.2043  0.2345
  165POPC   NC3 2485   7.838   4.996  14.197 -0.0738  0.2693  0.1526
  165POPC   PO4 2486   8.187   5.028  13.958 -0.1578 -0.5526  0.1061
  165POPC   GL1 2487   8.305   4.999  13.527 -0.2287 -0.0166  0.2563
  165POPC   GL2 2488   8.479   5.042  13.301 -0.3526  0.3464  0.3429
  165POPC   C1A 2489   8.016   4.702  13.281  0.2880 -0.1536  0.1440
  165POPC   D2A 2490   7.595   4.587  13.057  0.1100 -0.1577  0.0352
  165POPC   C3A 2491   7.406   4.178  12.994 -0.0828  0.1905 -0.1432
  165POPC   C4A 2492   7.580   3.802  12.640  0.1330  0.0784 -0.1447
  165POPC   C1B 2493   8.889   4.906  13.159 -0.1141 -0.1683 -0.2803
  165POPC   C2B 2494   9.240   4.682  13.213  0.1241 -0.1162 -0.1632
  165POPC   C3B 2495   9.393   4.629  13.528  0.2398  0.2292 -0.1885
  165POPC   C4B 2496   9.749   4.574  13.867  0.0819  0.2287 -0.0773
  166POPC   NC3 2497   9.924   2.412  10.504 -0.0274 -0.1311  0.1278
  166POPC   PO4 2498   9.871   2.757  10.568  0.0213  0.2424 -0.0115
  166POPC   GL1 2499   9.973   2.607  10.993 -0.1327  0.2351  0.0738
  166POPC   GL2 2500   9.690   2.832  11.077  0.1484  0.0012 -0.0430
  166POPC   C1A 2501  10.215   2.513  11.332  0.0562 -0.0793 -0.0192
  166POPC   D2A 2502  10.403   2.581  11.677 -0.0953  0.0691 -0.0922
  166POPC   C3A 2503  10.768   2.529  11.961 -0.1732 -0.0131  0.1115
  166POPC   C4A 2504  11.014   2.540  12.330 -0.0207 -0.1719 -0.3129
  166POPC   C1B 2505   9.580   2.534  11.419  0.3494  0.2032 -0.1605
  166POPC   C2B 2506   9.877   2.352  11.682  0.2324  0.0729 -0.2207
  166POPC   C3B 2507   9.907   2.313  12.094  0.2934  0.0942  0.0367
  166POPC   C4B 2508   9.917   2.272  12.511 -0.0624 -0.2439  0.2445
  167POPC   NC3 2509   6.023   0.302  14.561  0.1147  0.0005  0.3270
  167POPC   PO4 2510   6.212   0.691  14.518 -0.0518 -0.1303  0.0677
  167POPC   GL1 2511   6.050   0.650  14.100  0.2219  0.3292  0.0605
  167POPC   GL2 2512   5.839   0.272  14.051 -0.1089 -0.0812  0.1609
  167POPC   C1A 2513   5.949   0.958  13.722  0.0890  0.0448  0.2123
  167POPC   D2A 2514   6.014   0.869  13.295  0.2053  0.0638 -0.0769
  167POPC   C3A 2515   6.281   0.718  13.174 -0.2301  0.0891 -0.0907
  167POPC   C4A 2516   6.377   0.722  12.753  0.0914  0.1909 -0.2313
  167POPC   C1B 2517   5.892   0.406  13.606  0.0426  0.2760 -0.1567
  167POPC   C2B 2518   5.818   0.386  13.211  0.1662  0.1679 -0.0650
  167POPC   C3B 2519   5.811   0.011  12.933  0.0473 -0.0414  0.1447
  167POPC   C4B 2520   6.059  -0.088  12.513 -0.1733 -0.1937  0.1636
  168POPC   NC3 2521   6.710   0.737  14.187  0.0484 -0.0150  0.1090
  168POPC   PO4 2522   6.953   0.409  14.222 -0.1583  0.1714 -0.1632
  168POPC   GL1 2523   7.053   0.645  13.859 -0.2114  0.1147 -0.0235
  168POPC   GL2 2524   7.293   0.548  13.812 -0.2674  0.2736  0.4202
  168POPC   C1A 2525   6.909   0.826  13.439  0.0780 -0.0924 -0.1543
  168POPC   D2A 2526   6.787   0.721  13.080  0.1369  0.0505 -0.2482
  168POPC   C3A 2527   7.098   0.668  12.961 -0.2201  0.0425 -0.0672
  168POPC   C4A 2528   7.303   0.574  12.555  0.0865  0.1124 -0.3427
  168POPC   C1B 2529   7.414   0.579  13.438 -0.2339 -0.1100  0.1427
  168POPC   C2B 2530   7.520   0.400  13.035 -0.2539  0.0739 -0.2634
  168POPC   C3B 2531   7.246   0.115  12.775 -0.1239  0.2781 -0.1072
  168POPC   C4B 2532   7.026  -0.046  12.487 -0.1989  0.3386 -0.0805
  169POPC   NC3 2533   4.452   1.580  14.544  0.1414 -0.3176  0.1630
  169POPC   PO4 2534   4.376   1.230  14.434 -0.3439 -0.0177 -0.4124
  169POPC   GL1 2535   4.653   1.182  14.130 -0.2546 -0.1086 -0.0648
  169POPC   GL2 2536   4.787   1.453  13.961 -0.1544  0.0307  0.2279
  169POPC   C1A 2537   5.056   1.006  13.899 -0.1705 -0.2387  0.0222
  169POPC   D2A 2538   5.054   0.737  13.448 -0.1325  0.0960 -0.2197
  169POPC   C3A 2539   4.744   0.907  13.156 -0.0519 -0.0104  0.1702
  169POPC   C4A 2540   4.661   1.237  12.901  0.0277 -0.1630  0.4249
  169POPC   C1B 2541   5.015   1.412  13.588  0.1244  0.1908 -0.1126
  169POPC   C2B 2542   5.192   1.169  13.321  0.1787 -0.3135 -0.1621
  169POPC   C3B 2543   5.133   1.342  12.915 -0.1581 -0.1534 -0.1079
  169POPC   C4B 2544   5.195   1.470  12.544  0.3612 -0.1715  0.2690
  170POPC   NC3 2545  11.448   5.933  14.817 -0.0286  0.3580 -0.2157
  170POPC   PO4 2546  11.088   5.753  14.596 -0.1575  0.0736  0.1896
  170POPC   GL1 2547  10.998   5.698  14.176  0.1007  0.2025 -0.1959
  170POPC   GL2 2548  10.674   5.671  14.170 -0.4937  0.0512 -0.4270
  170POPC   C1A 2549  11.128   5.969  13.872  0.1639  0.2477 -0.2157
  170POPC   D2A 2550  11.043   6.055  13.388 -0.1956 -0.1011 -0.3132
  170POPC   C3A 2551  10.721   6.445  13.431 -0.0674 -0.2442 -0.0997
  170POPC   C4A 2552  10.653   6.825  13.596  0.2464 -0.0282  0.3831
  170POPC   C1B 2553  10.693   5.699  13.633  0.4921 -0.3826 -0.1975
  170POPC   C2B 2554  10.788   5.469  13.300  0.1157 -0.2393 -0.0624
  170POPC   C3B 2555  11.072   5.003  13.297 -0.2675  0.0146 -0.1288
  170POPC   C4B 2556  11.522   4.715  13.466  0.2262 -0.1102  0.1597
  171POPC   NC3 2557   9.025   1.850  14.601  0.1953 -0.0177 -0.0805
  171POPC   PO4 2558   8.731   1.516  14.352 -0.1109  0.2055 -0.0772
  171POPC   GL1 2559   9.029   1.643  14.022 -0.2848  0.4834  0.0508
  171POPC   GL2 2560   9.164   1.939  13.993  0.2692  0.2278  0.2103
  171POPC   C1A 2561   8.892   1.716  13.600 -0.0351  0.0283  0.0766
  171POPC   D2A 2562   8.682   2.037  13.336  0.0819  0.3463 -0.1379
  171POPC   C3A 2563   8.562   2.077  12.915  0.3693  0.0661 -0.3678
  171POPC   C4A 2564   8.771   2.443  12.428 -0.3350 -0.0099 -0.0477
  171POPC   C1B 2565   9.325   2.035  13.580 -0.0066 -0.3072 -0.2636
  171POPC   C2B 2566   9.219   2.061  13.151 -0.1398  0.2227  0.2520
  171POPC   C3B 2567   9.030   2.306  12.829 -0.1100  0.3211 -0.0126
  171POPC   C4B 2568   9.153   2.706  12.606  0.1414  0.1776 -0.1696
  172POPC   NC3 2569   2.289   2.493  13.836 -0.0023 -0.1917 -0.0443
  172POPC   PO4 2570   2.194   2.131  13.727 -0.1879  0.0222 -0.2204
  172POPC   GL1 2571   2.187   2.375  13.359 -0.0671  0.2707  0.0631
  172POPC   GL2 2572   1.981   2.571  13.379  0.4231 -0.0861  0.0899
  172POPC   C1A 2573   2.213   2.381  12.944 -0.0985 -0.1289  0.1543
  172POPC   D2A 2574   2.120   2.600  12.587 -0.1538  0.0776  0.3027
  172POPC   C3A 2575   1.885   2.897  12.535 -0.1113  0.2337 -0.0142
  172POPC   C4A 2576   1.629   2.878  12.229  0.0844  0.2829 -0.1189
  172POPC   C1B 2577   1.779   2.802  13.093 -0.0681  0.4695  0.1109
  172POPC   C2B 2578   1.604   2.550  12.721 -0.1824 -0.2005 -0.0347
  172POPC   C3B 2579   1.640   2.389  12.329 -0.1882 -0.1356 -0.2988
  172POPC   C4B 2580   1.399   2.144  12.158  0.2414  0.1869 -0.0704
  173POPC   NC3 2581   3.116   7.253  10.574  0.1129  0.0370  0.1060
  173POPC   PO4 2582   3.042   6.829  10.824 -0.0143  0.2024 -0.0974
  173POPC   GL1 2583   2.886   6.557  11.153 -0.0671 -0.1803  0.0201
  173POPC   GL2 2584   3.072   6.339  10.999 -0.2570  0.1706 -0.3699
  173POPC   C1A 2585   3.024   6.645  11.593  0.0116  0.0314 -0.1141
  173POPC   D2A 2586   3.449   6.602  11.764  0.0396  0.1346 -0.0604
  173POPC   C3A 2587   3.517   6.273  12.106 -0.0620  0.0904 -0.1510
  173POPC   C4A 2588   3.322   6.223  12.553 -0.0638 -0.0869 -0.0586
  173POPC   C1B 2589   3.228   6.230  11.298 -0.0975 -0.1400  0.1115
  173POPC   C2B 2590   3.211   6.213  11.701  0.1778  0.0282  0.0342
  173POPC   C3B 2591   2.985   6.342  12.101 -0.1394  0.0475 -0.1352
  173POPC   C4B 2592   2.846   6.077  12.451  0.2273  0.3901 -0.1780
  174POPC   NC3 2593  11.064   6.345  10.772 -0.2009 -0.1362 -0.1856
  174POPC   PO4 2594  10.570   6.450  10.865 -0.1303  0.0795  0.3662
  174POPC   GL1 2595  10.438   6.497  11.270  0.0114  0.1898  0.0988
  174POPC   GL2 2596  10.445   6.801  11.284 -0.2990 -0.0583 -0.2269
  174POPC   C1A 2597  10.514   6.369  11.728 -0.1347 -0.0171  0.0369
  174POPC   D2A 2598  10.591   6.541  12.263 -0.0218  0.1799  0.0373
  174POPC   C3A 2599  10.866   6.318  12.538 -0.2066  0.0636 -0.0850
  174POPC   C4A 2600  11.238   6.041  12.651 -0.2461 -0.0140  0.0468
  174POPC   C1B 2601  10.543   6.866  11.734  0.2479  0.0482 -0.0854
  174POPC   C2B 2602  10.701   7.062  12.173 -0.0488 -0.0436  0.1732
  174POPC   C3B 2603  10.629   7.069  12.617  0.0892 -0.0767  0.0321
  174POPC   C4B 2604  10.408   7.337  12.926  0.2874  0.0589  0.3070
  175POPC   NC3 2605   3.450   8.660  14.896  0.0988 -0.1911  0.0778
  175POPC   PO4 2606   3.733   8.871  14.594  0.1217  0.4713  0.0359
  175POPC   GL1 2607   3.515   8.952  14.178 -0.0911 -0.0935 -0.4226
  175POPC   GL2 2608   3.433   9.234  14.168 -0.0846 -0.1338  0.2880
  175POPC   C1A 2609   3.493   8.824  13.702 -0.1797  0.1345 -0.0979
  175POPC   D2A 2610   3.713   8.666  13.392 -0.0591  0.0734  0.0125
  175POPC   C3A 2611   3.457   8.383  13.169  0.2040  0.0430 -0.0896
  175POPC   C4A 2612   3.087   8.513  12.902 -0.1991 -0.1834  0.1841
  175POPC   C1B 2613   3.227   9.299  13.808 -0.2213 -0.1432  0.0601
  175POPC   C2B 2614   3.188   9.315  13.415 -0.3015  0.1013  0.0909
  175POPC   C3B 2615   3.263   8.974  13.095  0.1722  0.1321 -0.1665
  175POPC   C4B 2616   3.275   8.925  12.607 -0.1110 -0.0238  0.1280
  176POPC   NC3 2617   0.225   6.694  10.943  0.3811 -0.4322  0.0569
  176POPC   PO4 2618  -0.161   6.550  10.953  0.2300  0.1400  0.0494
  176POPC   GL1 2619  -0.170   6.482  11.303  0.1518  0.2592 -0.0971
  176POPC   GL2 2620  -0.063   6.698  11.414 -0.1575 -0.1049  0.2774
  176POPC   C1A 2621   0.073   6.188  11.487  0.1609  0.0952  0.2374
  176POPC   D2A 2622   0.548   6.028  11.467 -0.0400 -0.3376 -0.1412
  176POPC   C3A 2623   0.928   6.007  11.263 -0.2714  0.1572 -0.0813
  176POPC   C4A 2624   1.346   5.993  11.415 -0.3552 -0.3730  0.1705
  176POPC   C1B 2625   0.149   6.857  11.631 -0.1658 -0.3512 -0.2355
  176POPC   C2B 2626   0.235   7.040  12.095  0.2642  0.0695 -0.1425
  176POPC   C3B 2627   0.042   7.019  12.580  0.0130 -0.1608 -0.0408
  176POPC   C4B 2628  -0.137   6.960  13.043 -0.3151  0.2355 -0.0331
  177POPC   NC3 2629  10.925   2.018  14.505  0.0905 -0.1034 -0.0055
  177POPC   PO4 2630  11.030   1.954  14.020  0.0928 -0.0539  0.2858
  177POPC   GL1 2631  10.906   2.140  13.687  0.1785  0.1812  0.1868
  177POPC   GL2 2632  10.590   2.146  13.874 -0.2446  0.1550 -0.0313
  177POPC   C1A 2633  10.816   2.539  13.672 -0.0773 -0.3413 -0.0002
  177POPC   D2A 2634  10.792   2.841  13.356 -0.0404 -0.2186  0.2293
  177POPC   C3A 2635  11.192   2.984  13.240  0.0001 -0.0647  0.1471
  177POPC   C4A 2636  11.356   3.377  13.295  0.0224 -0.1857  0.2090
  177POPC   C1B 2637  10.427   2.263  13.428  0.1579  0.2509 -0.2449
  177POPC   C2B 2638  10.374   2.705  13.180  0.2775  0.0748 -0.4429
  177POPC   C3B 2639  10.085   2.835  12.854 -0.0485  0.0925 -0.2326
  177POPC   C4B 2640  10.074   3.112  12.525  0.0987  0.3537  0.0624
  178POPC   NC3 2641   7.053   5.778  10.633 -0.0190  0.0742  0.1845
  178POPC   PO4 2642   6.614   5.663  10.671  0.0584  0.3698 -0.2251
  178POPC   GL1 2643   6.654   5.683  11.078  0.1516  0.4612  0.1001
  178POPC   GL2 2644   6.515   6.001  11.087  0.1050  0.0902  0.1277
  178POPC   C1A 2645   6.815   5.741  11.356 -0.2745  0.3339 -0.0497
  178POPC   D2A 2646   7.274   5.733  11.514 -0.3265 -0.2353  0.0906
  178POPC   C3A 2647   7.402   6.050  11.852  0.3401 -0.0253  0.3156
  178POPC   C4A 2648   7.375   6.271  12.298 -0.2658 -0.1199  0.1810
  178POPC   C1B 2649   6.413   6.029  11.511 -0.2829 -0.0170 -0.0440
  178POPC   C2B 2650   6.081   6.171  11.751  0.0495 -0.3059  0.2654
  178POPC   C3B 2651   5.769   5.986  11.953 -0.1829 -0.0485  0.1447
  178POPC   C4B 2652   5.527   5.614  12.220  0.2804  0.0258 -0.0200
  179POPC   NC3 2653   3.337  10.467  10.204  0.5144  0.0925 -0.0540
  179POPC   PO4 2654   2.934  10.733  10.153 -0.2428 -0.0529  0.0853
  179POPC   GL1 2655   3.039  10.562  10.570 -0.0252 -0.2376 -0.1705
  179POPC   GL2 2656   2.807  10.282  10.736  0.1378  0.0196 -0.0574
  179POPC   C1A 2657   3.160  10.496  11.023  0.1603 -0.0498  0.0099
  179POPC   D2A 2658   3.100  10.718  11.385  0.1182  0.0113  0.0550
  179POPC   C3A 2659   3.343  10.714  11.762 -0.2236  0.3067 -0.1191
  179POPC   C4A 2660   3.642  10.607  12.119  0.1172 -0.3228  0.0503
  179POPC   C1B 2661   2.717   9.975  11.135  0.2068  0.1726 -0.2943
  179POPC   C2B 2662   2.760   9.825  11.598 -0.1384  0.1655 -0.0292
  179POPC   C3B 2663   2.831   9.853  12.004 -0.0297  0.0016 -0.3130
  179POPC   C4B 2664   3.161   9.817  12.233 -0.1297  0.1005 -0.0959
  180POPC   NC3 2665   6.004  10.565  13.836 -0.0708 -0.1617  0.0151
  180POPC   PO4 2666   6.202  10.109  13.866 -0.2665 -0.0678  0.1297
  180POPC   GL1 2667   6.347  10.298  13.509  0.2147 -0.1256  0.1042
  180POPC   GL2 2668   6.391  10.016  13.249  0.0945 -0.0813 -0.0482
  180POPC   C1A 2669   6.845  10.194  13.371  0.0421 -0.3287 -0.1535
  180POPC   D2A 2670   7.192  10.051  13.223 -0.0010 -0.0282  0.0398
  180POPC   C3A 2671   7.285  10.136  12.844  0.0776 -0.1839  0.1296
  180POPC   C4A 2672   7.338  10.319  12.420  0.1634  0.1393  0.0160
  180POPC   C1B 2673   6.243   9.790  12.868 -0.3336 -0.1118 -0.0080
  180POPC   C2B 2674   6.217   9.497  12.491  0.0661 -0.0766  0.0840
  180POPC   C3B 2675   6.350   9.471  12.144 -0.1418 -0.0162  0.2708
  180POPC   C4B 2676   6.454   9.375  11.769 -0.0954  0.1610  0.1422
  181POPC   NC3 2677   7.565   0.289  14.735 -0.0013  0.1441 -0.3353
  181POPC   PO4 2678   7.903   0.224  14.486  0.3994 -0.0355  0.0430
  181POPC   GL1 2679   7.945   0.268  14.030  0.1553 -0.0012  0.0750
  181POPC   GL2 2680   8.256   0.150  13.795  0.3407 -0.0993 -0.0567
  181POPC   C1A 2681   7.821   0.360  13.628  0.0589  0.0822 -0.0650
  181POPC   D2A 2682   8.000   0.615  13.268 -0.0449 -0.2189 -0.0524
  181POPC   C3A 2683   8.221   0.859  12.981  0.2994  0.2338 -0.1927
  181POPC   C4A 2684   8.198   1.110  12.636 -0.3824 -0.2950  0.1272
  181POPC   C1B 2685   8.025  -0.098  13.491 -0.1505 -0.0009 -0.1692
  181POPC   C2B 2686   7.858  -0.107  13.101  0.3148  0.2900 -0.0107
  181POPC   C3B 2687   7.844   0.000  12.650  0.0632 -0.1142  0.1854
  181POPC   C4B 2688   8.078   0.216  12.308 -0.1076  0.1492 -0.3632
  182POPC   NC3 2689   9.018   1.163  14.550 -0.3910  0.5603 -0.1490
  182POPC   PO4 2690   9.058   1.119  14.048  0.0086  0.3399 -0.2417
  182POPC   GL1 2691   9.275   1.055  13.595  0.0423  0.0427  0.1291
  182POPC   GL2 2692   9.276   1.353  13.654  0.0858  0.0085  0.1205
  182POPC   C1A 2693   9.240   0.795  13.085 -0.0318 -0.3126 -0.0892
  182POPC   D2A 2694   9.025   0.709  12.740  0.0885  0.2179 -0.1659
  182POPC   C3A 2695   9.026   0.798  12.296 -0.1343 -0.0044 -0.0500
  182POPC   C4A 2696   8.745   0.870  11.987 -0.0565  0.0458 -0.1361
  182POPC   C1B 2697   8.940   1.321  13.370  0.0379  0.0356  0.0991
  182POPC   C2B 2698   8.756   1.620  13.004 -0.4074 -0.0167  0.0167
  182POPC   C3B 2699   8.470   1.514  12.736  0.0499  0.1108 -0.2113
  182POPC   C4B 2700   8.358   1.471  12.372  0.2301  0.1087 -0.1601
  183POPC   NC3 2701   7.766   9.258  14.358 -0.0957 -0.0710  0.0995
  183POPC   PO4 2702   8.036   8.951  14.118 -0.1901  0.1590 -0.2669
  183POPC   GL1 2703   7.811   9.115  13.823  0.1908  0.1097  0.4573
  183POPC   GL2 2704   7.464   9.240  13.793  0.1459 -0.0382 -0.1602
  183POPC   C1A 2705   7.739   9.406  13.376 -0.1443 -0.0436 -0.0111
  183POPC   D2A 2706   7.676   9.370  12.897 -0.0328 -0.0030  0.1177
  183POPC   C3A 2707   7.782   9.480  12.451 -0.1238  0.0576 -0.1253
  183POPC   C4A 2708   7.842   9.235  12.123  0.3091 -0.1775 -0.2008
  183POPC   C1B 2709   7.482   8.981  13.412 -0.3101 -0.2027 -0.2571
  183POPC   C2B 2710   7.821   8.892  13.149  0.0410  0.0513 -0.0153
  183POPC   C3B 2711   8.118   8.670  12.956  0.3050  0.5028  0.2281
  183POPC   C4B 2712   8.413   8.648  12.606  0.1745  0.0894  0.2233
  184POPC   NC3 2713   2.327   1.167  14.111  0.1933 -0.1953 -0.1381
  184POPC   PO4 2714   2.025   0.759  14.099  0.4658  0.0531  0.3133
  184POPC   GL1 2715   1.960   0.887  13.655  0.2034  0.3323  0.1772
  184POPC   GL2 2716   2.019   1.159  13.447  0.1186  0.1907  0.0842
  184POPC   C1A 2717   1.538   1.098  13.419  0.2325 -0.0587 -0.4152
  184POPC   D2A 2718   1.248   1.305  13.240  0.0482  0.1854  0.0589
  184POPC   C3A 2719   1.269   1.477  12.822  0.0920  0.3029  0.1603
  184POPC   C4A 2720   1.338   1.584  12.320 -0.0697  0.3053  0.0497
  184POPC   C1B 2721   1.968   1.017  13.034  0.1436 -0.0432 -0.0944
  184POPC   C2B 2722   2.113   1.056  12.589  0.0614  0.2479 -0.0504
  184POPC   C3B 2723   1.981   1.362  12.294  0.3353  0.1381 -0.2519
  184POPC   C4B 2724   1.922   1.717  12.082  0.1139 -0.1685 -0.0367
  185POPC   NC3 2725  11.420   4.325  14.833 -0.3154  0.2944 -0.1424
  185POPC   PO4 2726  11.092   4.411  14.506  0.1134  0.0599  0.0767
  185POPC   GL1 2727  10.881   4.144  14.265 -0.0980 -0.0721 -0.0364
  185POPC   GL2 2728  10.571   4.063  14.279 -0.1038 -0.0860 -0.2311
  185POPC   C1A 2729  10.872   4.183  13.808  0.0159 -0.0508  0.0119
  185POPC   D2A 2730  10.637   4.057  13.385 -0.0684 -0.0763  0.1928
  185POPC   C3A 2731  10.610   3.741  13.059  0.2630 -0.2039  0.1615
  185POPC   C4A 2732  10.919   3.633  12.674 -0.2442  0.3262  0.1343
  185POPC   C1B 2733  10.473   3.877  13.922  0.1108  0.1193  0.0343
  185POPC   C2B 2734  10.176   3.676  13.481 -0.1115 -0.1819  0.0859
  185POPC   C3B 2735  10.107   3.680  13.064  0.2917 -0.2440 -0.2443
  185POPC   C4B 2736  10.163   3.625  12.596 -0.0548  0.1829 -0.0376
  186POPC   NC3 2737   3.036   1.249  14.264 -0.1495  0.2620  0.0075
  186POPC   PO4 2738   3.031   0.945  13.923 -0.0563 -0.0578 -0.3334
  186POPC   GL1 2739   2.998   0.968  13.444  0.3160  0.1401  0.2260
  186POPC   GL2 2740   2.952   0.716  13.268  0.2701  0.1429  0.0536
  186POPC   C1A 2741   3.105   1.171  13.059  0.0876 -0.1816 -0.0006
  186POPC   D2A 2742   3.392   1.503  12.875 -0.0811 -0.2026 -0.0311
  186POPC   C3A 2743   3.442   1.434  12.429  0.1140 -0.2727 -0.1424
  186POPC   C4A 2744   3.379   1.777  12.143 -0.0699 -0.0075  0.1009
  186POPC   C1B 2745   3.148   0.231  13.284  0.0863 -0.1265  0.0034
  186POPC   C2B 2746   3.319  -0.066  12.989  0.0155 -0.0148  0.1802
  186POPC   C3B 2747   3.556  -0.257  12.763  0.0384  0.0016  0.3475
  186POPC   C4B 2748   3.741  -0.168  12.324 -0.3805  0.1888 -0.0933
  187POPC   NC3 2749   0.356  11.872   9.970 -0.2138 -0.0031  0.1025
  187POPC   PO4 2750   0.711  12.131   9.956  0.1070  0.0681  0.0274
  187POPC   GL1 2751   0.582  12.106  10.388  0.0047 -0.2389 -0.1945
  187POPC   GL2 2752   0.373  11.947  10.685 -0.0478  0.1494 -0.2862
  187POPC   C1A 2753   0.701  12.273  10.867 -0.1744  0.1696  0.3174
  187POPC   D2A 2754   0.712  12.454  11.301  0.0850 -0.1205 -0.1284
  187POPC   C3A 2755   0.889  12.851  11.545  0.3651  0.0593 -0.3742
  187POPC   C4A 2756   1.250  13.218  11.383 -0.1903 -0.0566 -0.1003
  187POPC   C1B 2757   0.417  11.990  11.083 -0.0187  0.1280  0.1399
  187POPC   C2B 2758   0.711  11.943  11.507  0.0491  0.1845 -0.0107
  187POPC   C3B 2759   0.740  11.938  11.936  0.0363  0.2780 -0.4619
  187POPC   C4B 2760   1.097  11.970  12.263  0.4049  0.2992 -0.0679
  188POPC   NC3 2761  10.134   8.465  14.654 -0.2404 -0.0867  0.1440
  188POPC   PO4 2762  10.212   8.119  14.388 -0.0561 -0.3971  0.2742
  188POPC   GL1 2763  10.167   7.929  14.084 -0.2888  0.3084 -0.1462
  188POPC   GL2 2764  10.012   7.659  14.117 -0.1192 -0.0828 -0.0613
  188POPC   C1A 2765  10.209   8.145  13.683  0.3599 -0.2674  0.2055
  188POPC   D2A 2766  10.585   8.436  13.428  0.1366 -0.1226 -0.2363
  188POPC   C3A 2767  10.565   8.506  13.004  0.1435 -0.3648 -0.0348
  188POPC   C4A 2768  10.374   8.651  12.769  0.0665 -0.0680 -0.1797
  188POPC   C1B 2769  10.429   7.590  13.667 -0.3318 -0.0633 -0.0814
  188POPC   C2B 2770  10.596   7.814  13.269 -0.3991 -0.1597  0.2178
  188POPC   C3B 2771  10.913   8.158  13.192 -0.1892 -0.1618  0.2816
  188POPC   C4B 2772  11.047   8.284  12.822 -0.3281  0.0883  0.0789
  189POPC   NC3 2773   6.866   5.025  14.443  0.1427 -0.2128 -0.2251
  189POPC   PO4 2774   6.523   4.805  14.346  0.0937 -0.1583 -0.3612
  189POPC   GL1 2775   6.186   4.827  14.049 -0.1012  0.0126 -0.1789
  189POPC   GL2 2776   6.404   4.680  13.888 -0.0778  0.1023 -0.1036
  189POPC   C1A 2777   5.928   4.727  13.783  0.2918  0.0706  0.1603
  189POPC   D2A 2778   5.715   4.730  13.439  0.0970  0.3738 -0.1423
  189POPC   C3A 2779   5.580   4.440  13.080 -0.3643  0.1051  0.1142
  189POPC   C4A 2780   5.678   4.011  13.072 -0.3814  0.1715 -0.2106
  189POPC   C1B 2781   6.730   4.775  13.591 -0.3043 -0.4244 -0.1895
  189POPC   C2B 2782   6.684   5.126  13.310  0.2656 -0.0563 -0.3424
  189POPC   C3B 2783   6.868   5.106  12.889 -0.2041 -0.1410  0.1308
  189POPC   C4B 2784   7.207   4.876  12.767 -0.0640 -0.0689 -0.2168
  190POPC   NC3 2785   0.344   4.716  14.684  0.1338 -0.0142 -0.2556
  190POPC   PO4 2786   0.309   4.968  14.288  0.0632  0.2302  0.1420
  190POPC   GL1 2787   0.288   4.892  13.828 -0.2191 -0.0762 -0.1555
  190POPC   GL2 2788   0.429   4.482  13.672 -0.0497  0.2983 -0.0274
  190POPC   C1A 2789   0.227   5.157  13.598  0.2464  0.4597  0.1028
  190POPC   D2A 2790   0.347   5.582  13.580 -0.1309 -0.1757  0.0589
  190POPC   C3A 2791   0.453   5.763  13.211 -0.1689  0.0462 -0.2680
  190POPC   C4A 2792   0.639   6.203  13.288  0.0960 -0.1132  0.0160
  190POPC   C1B 2793   0.205   4.730  13.309 -0.0282 -0.0960  0.0266
  190POPC   C2B 2794  -0.101   4.822  13.061 -0.4287 -0.0035 -0.0265
  190POPC   C3B 2795  -0.528   4.722  12.856  0.0663  0.2940 -0.0250
  190POPC   C4B 2796  -0.985   4.787  12.919  0.0994 -0.1988  0.1631
  191POPC   NC3 2797   8.784  10.216  14.206  0.2440 -0.1647 -0.0089
  191POPC   PO4 2798   9.135  10.592  14.301 -0.0620 -0.0271  0.1249
  191POPC   GL1 2799   9.248  10.590  13.847  0.2612 -0.0020  0.0325
  191POPC   GL2 2800   8.879  10.625  13.834 -0.2922  0.2955  0.1328
  191POPC   C1A 2801   9.218  10.376  13.401 -0.0115  0.1780  0.1817
  191POPC   D2A 2802   9.469  10.315  12.994 -0.4131 -0.0046 -0.0044
  191POPC   C3A 2803   9.328  10.231  12.545 -0.1930  0.1511 -0.2062
  191POPC   C4A 2804   9.442  10.148  12.033  0.1437  0.0546  0.1539
  191POPC   C1B 2805   8.843  10.662  13.367 -0.1811  0.0157  0.0953
  191POPC   C2B 2806   8.802  11.037  13.074 -0.0713 -0.0864 -0.0490
  191POPC   C3B 2807   8.564  11.257  12.737  0.1136 -0.1244 -0.4441
  191POPC   C4B 2808   8.185  11.191  12.485 -0.1533  0.0320 -0.2038
  192POPC   NC3 2809   7.534   1.227  14.397 -0.0235  0.0110 -0.0656
  192POPC   PO4 2810   7.468   0.949  14.085  0.0103  0.1370  0.2508
  192POPC   GL1 2811   7.365   1.104  13.631  0.1965  0.2395  0.3359
  192POPC   GL2 2812   7.418   1.422  13.570  0.2367  0.0891  0.3067
  192POPC   C1A 2813   7.263   1.118  13.197 -0.2043  0.1496  0.2002
  192POPC   D2A 2814   6.836   1.174  12.969 -0.0602  0.1090 -0.0788
  192POPC   C3A 2815   6.694   1.114  12.519 -0.0404  0.3133 -0.0005
  192POPC   C4A 2816   6.249   1.261  12.381  0.1944  0.0149 -0.2138
  192POPC   C1B 2817   7.491   1.623  13.188 -0.0165  0.2668  0.3923
  192POPC   C2B 2818   7.720   1.552  12.835  0.2944  0.2152 -0.0008
  192POPC   C3B 2819   7.883   1.688  12.415  0.1459 -0.1469 -0.0061
  192POPC   C4B 2820   8.009   1.862  12.214  0.0844  0.1806 -0.1156
  193POPC   NC3 2821   1.165   9.472  15.045 -0.0572 -0.2864 -0.1593
  193POPC   PO4 2822   1.273   9.378  14.666  0.1438 -0.0331  0.0406
  193POPC   GL1 2823   1.178   9.411  14.202 -0.3321 -0.0181 -0.0483
  193POPC   GL2 2824   0.949   9.529  14.019 -0.3728  0.3498 -0.0929
  193POPC   C1A 2825   1.249   9.034  13.865 -0.2510  0.4090 -0.1350
  193POPC   D2A 2826   1.140   8.669  13.538 -0.0148  0.0184  0.2995
  193POPC   C3A 2827   0.975   8.468  13.231  0.0321 -0.0256  0.1872
  193POPC   C4A 2828   1.117   8.541  12.873 -0.1020  0.1981 -0.0166
  193POPC   C1B 2829   0.695   9.630  13.731  0.4405 -0.1185  0.1352
  193POPC   C2B 2830   0.419   9.932  13.634 -0.2224  0.3500  0.0235
  193POPC   C3B 2831   0.169  10.099  13.218  0.3095  0.0140 -0.3863
  193POPC   C4B 2832  -0.053  10.488  13.094 -0.2190 -0.1113 -0.3261
  194POPC   NC3 2833   9.690  11.672  14.330 -0.0154  0.0664  0.1678
  194POPC   PO4 2834  10.045  11.869  13.933  0.1030  0.0524  0.0332
  194POPC   GL1 2835  10.109  11.886  13.464  0.0248  0.0786 -0.0833
  194POPC   GL2 2836  10.444  12.029  13.496  0.0983 -0.0880  0.0097
  194POPC   C1A 2837   9.989  11.644  13.117 -0.2762 -0.2463  0.1609
  194POPC   D2A 2838  10.215  11.442  12.781 -0.3221 -0.0553 -0.2248
  194POPC   C3A 2839  10.494  11.593  12.587 -0.0145 -0.1309  0.1639
  194POPC   C4A 2840  10.832  11.644  12.354  0.1860 -0.0998  0.0430
  194POPC   C1B 2841  10.300  12.073  13.007 -0.0624 -0.1227 -0.0655
  194POPC   C2B 2842  10.068  11.871  12.662  0.0480 -0.3672  0.2386
  194POPC   C3B 2843   9.600  11.533  12.707  0.1231 -0.0540  0.0581
  194POPC   C4B 2844   9.279  11.320  12.822  0.1094  0.1092 -0.1770
  195POPC   NC3 2845   7.572   4.535  14.721 -0.2056 -0.2451  0.2268
  195POPC   PO4 2846   7.310   4.824  14.441 -0.1895  0.1172 -0.0644
  195POPC   GL1 2847   7.442   4.634  14.069 -0.0508 -0.1653 -0.1582
  195POPC   GL2 2848   7.793   4.542  14.032  0.1437 -0.0558  0.3564
  195POPC   C1A 2849   7.555   4.883  13.545 -0.4426  0.2620 -0.0158
  195POPC   D2A 2850   7.633   5.075  13.158 -0.0913 -0.2055  0.3555
  195POPC   C3A 2851   7.319   5.403  13.273  0.1109  0.1249 -0.2487
  195POPC   C4A 2852   6.992   5.501  13.591  0.1391  0.3472 -0.0439
  195POPC   C1B 2853   7.626   4.281  13.701  0.0030  0.1779  0.4528
  195POPC   C2B 2854   7.530   3.969  13.453  0.2860 -0.1005 -0.0958
  195POPC   C3B 2855   7.716   3.699  13.101  0.1065 -0.2764  0.0911
  195POPC   C4B 2856   8.018   3.668  12.854 -0.0055 -0.0509  0.0154
  196POPC   NC3 2857   4.879   0.110  14.065  0.2987  0.0830  0.0295
  196POPC   PO4 2858   4.958   0.359  14.336 -0.0282  0.0897 -0.1544
  196POPC   GL1 2859   4.756   0.635  14.027  0.3962  0.0707 -0.3305
  196POPC   GL2 2860   4.510   0.532  13.676  0.1436 -0.0707  0.3725
  196POPC   C1A 2861   4.597   1.014  13.668 -0.0759 -0.0049  0.1698
  196POPC   D2A 2862   4.547   1.324  13.376 -0.2646 -0.1687  0.1316
  196POPC   C3A 2863   4.762   1.690  13.094 -0.0263  0.0951  0.1403
  196POPC   C4A 2864   5.207   1.837  12.849  0.1282  0.0163 -0.1819
  196POPC   C1B 2865   4.568   0.442  13.226 -0.1260 -0.2030  0.3648
  196POPC   C2B 2866   4.596   0.500  12.824  0.1107  0.1401  0.0006
  196POPC   C3B 2867   4.618   0.627  12.487 -0.1783 -0.0524 -0.0254
  196POPC   C4B 2868   4.450   0.797  12.127  0.0182 -0.0392  0.2352
  197POPC   NC3 2869   0.689   3.633  13.820  0.1840 -0.0560  0.1179
  197POPC   PO4 2870   0.350   3.517  14.169  0.0281 -0.0631  0.2564
  197POPC   GL1 2871   0.089   3.456  13.779 -0.1999 -0.0035  0.1854
  197POPC   GL2 2872   0.320   3.458  13.530  0.2493 -0.3238  0.2738
  197POPC   C1A 2873  -0.117   3.688  13.483 -0.2367 -0.1472  0.1908
  197POPC   D2A 2874  -0.262   3.761  13.041 -0.1671  0.0123  0.2809
  197POPC   C3A 2875  -0.459   3.506  12.809 -0.2449 -0.0438 -0.1706
  197POPC   C4A 2876  -0.280   3.390  12.375 -0.2640  0.1526  0.0299
  197POPC   C1B 2877   0.544   3.458  13.114 -0.2529  0.1216  0.1239
  197POPC   C2B 2878   0.570   3.536  12.676  0.0654  0.0807 -0.0271
  197POPC   C3B 2879   0.930   3.502  12.542 -0.1190  0.1529 -0.2742
  197POPC   C4B 2880   1.178   3.881  12.591 -0.0406  0.2008 -0.0377
  198POPC   NC3 2881   4.809   7.994  14.255  0.0369  0.3475 -0.2064
  198POPC   PO4 2882   4.516   7.756  13.936 -0.2129  0.0047 -0.2710
  198POPC   GL1 2883   4.522   7.682  13.498 -0.1026 -0.0640 -0.0554
  198POPC   GL2 2884   4.231   7.677  13.330  0.2684  0.1389 -0.1236
  198POPC   C1A 2885   4.793   7.316  13.265 -0.1369 -0.2066  0.2433
  198POPC   D2A 2886   4.786   7.091  12.877  0.0675 -0.0458 -0.0835
  198POPC   C3A 2887   4.551   6.884  13.076 -0.2806  0.1326  0.1104
  198POPC   C4A 2888   4.232   7.061  13.252 -0.0497 -0.0049  0.2243
  198POPC   C1B 2889   4.444   7.471  12.955 -0.4762 -0.1411  0.2757
  198POPC   C2B 2890   4.415   7.292  12.658  0.1086 -0.0382 -0.1335
  198POPC   C3B 2891   4.091   6.962  12.669  0.2122  0.0257 -0.2441
  198POPC   C4B 2892   3.902   6.750  13.006 -0.1140 -0.0001 -0.0396
  199POPC   NC3 2893   5.698  11.499  13.946 -0.0488 -0.3457 -0.1120
  199POPC   PO4 2894   5.227  11.401  13.804  0.1545  0.3085 -0.1709
  199POPC   GL1 2895   5.019  11.767  13.579 -0.3118  0.1082 -0.0000
  199POPC   GL2 2896   4.900  12.146  13.591  0.2014 -0.1898 -0.0163
  199POPC   C1A 2897   5.049  11.730  13.115 -0.1720 -0.1756  0.2226
  199POPC   D2A 2898   5.376  11.542  12.789 -0.0691  0.1497  0.2676
  199POPC   C3A 2899   5.134  11.507  12.373  0.0864 -0.1133 -0.1008
  199POPC   C4A 2900   4.700  11.564  12.288 -0.0560 -0.0544  0.0171
  199POPC   C1B 2901   5.084  12.189  13.186  0.0355 -0.1721 -0.1173
  199POPC   C2B 2902   5.398  12.153  12.907 -0.1035  0.2345  0.0632
  199POPC   C3B 2903   5.828  12.394  12.721  0.3238 -0.1702  0.3120
  199POPC   C4B 2904   5.910  12.910  12.727  0.0341  0.0626  0.1723
  200POPC   NC3 2905   9.253   4.745  15.321 -0.4108 -0.1671 -0.0976
  200POPC   PO4 2906   9.597   4.566  15.011 -0.1542 -0.0386  0.0193
  200POPC   GL1 2907   9.690   4.439  14.507 -0.0944 -0.1119 -0.2632
  200POPC   GL2 2908   9.900   4.472  14.340 -0.2507 -0.0430 -0.1518
  200POPC   C1A 2909   9.686   4.090  14.140  0.1638 -0.0625 -0.1301
  200POPC   D2A 2910   9.921   3.863  13.848 -0.2410  0.2687  0.3449
  200POPC   C3A 2911   9.997   3.311  13.820  0.1516 -0.0413  0.0181
  200POPC   C4A 2912  10.047   2.944  14.093 -0.0096 -0.1296  0.2012
  200POPC   C1B 2913  10.125   4.232  14.116  0.1156 -0.0831  0.0066
  200POPC   C2B 2914  10.425   4.358  13.902  0.0818  0.0343  0.0118
  200POPC   C3B 2915  10.614   4.773  13.740  0.0966  0.0938 -0.0984
  200POPC   C4B 2916  10.572   4.987  13.491 -0.0469 -0.2809  0.1312
  201POPC   NC3 2917   3.490   4.828  14.826 -0.0208  0.0702 -0.1808
  201POPC   PO4 2918   3.435   4.991  14.392 -0.1608 -0.0582  0.0384
  201POPC   GL1 2919   3.410   4.912  13.945 -0.0382 -0.0480  0.0981
  201POPC   GL2 2920   3.577   5.051  13.746 -0.1875  0.3464 -0.2071
  201POPC   C1A 2921   3.239   4.711  13.577 -0.1145  0.4290 -0.2216
  201POPC   D2A 2922   2.978   4.985  13.379 -0.0023  0.0953  0.1314
  201POPC   C3A 2923   3.122   5.460  13.379  0.0675 -0.2381  0.0864
  201POPC   C4A 2924   2.826   5.762  13.318 -0.1841 -0.1682  0.2310
  201POPC   C1B 2925   3.837   4.741  13.516  0.2076 -0.1137  0.0477
  201POPC   C2B 2926   3.994   4.446  13.267  0.0487  0.0122 -0.1599
  201POPC   C3B 2927   3.898   4.558  12.829  0.1909  0.1028 -0.2708
  201POPC   C4B 2928   3.971   4.509  12.489 -0.0756 -0.1417  0.3389
  202POPC   NC3 2929  10.389   4.807  15.208 -0.2098  0.0621 -0.1889
  202POPC   PO4 2930  10.370   5.057  14.968 -0.0938 -0.1104 -0.2799
  202POPC   GL1 2931  10.423   5.012  14.570  0.1985  0.1856 -0.0677
  202POPC   GL2 2932  10.593   5.234  14.413 -0.0205 -0.2133  0.1151
  202POPC   C1A 2933  10.370   4.953  14.120  0.3176 -0.0428  0.0708
  202POPC   D2A 2934  10.254   5.222  13.838  0.1588 -0.2072  0.3791
  202POPC   C3A 2935  10.315   5.397  13.420 -0.0054  0.2755  0.2349
  202POPC   C4A 2936  10.046   5.205  13.124 -0.0040 -0.2741  0.1678
  202POPC   C1B 2937  10.740   5.222  14.058 -0.0725  0.4056  0.1585
  202POPC   C2B 2938  11.144   5.148  13.785 -0.1912 -0.0162  0.3264
  202POPC   C3B 2939  11.250   5.516  13.524  0.0751  0.0366 -0.2523
  202POPC   C4B 2940  11.315   5.701  13.122 -0.0239 -0.1653 -0.2350
  203POPC   NC3 2941   2.363   6.674  14.881 -0.1983 -0.2561 -0.0845
  203POPC   PO4 2942   2.047   6.637  14.610  0.2840 -0.0478  0.3357
  203POPC   GL1 2943   1.901   6.683  14.213  0.0765 -0.0548  0.1060
  203POPC   GL2 2944   1.682   6.580  14.007 -0.1553  0.1961 -0.1694
  203POPC   C1A 2945   2.078   6.689  13.730 -0.0105  0.1051  0.1312
  203POPC   D2A 2946   2.377   6.830  13.334 -0.0720 -0.1265 -0.1779
  203POPC   C3A 2947   2.623   6.444  13.167  0.2161 -0.0442  0.1242
  203POPC   C4A 2948   2.540   6.120  12.978  0.1322 -0.0186 -0.3107
  203POPC   C1B 2949   1.627   6.867  13.728  0.0071 -0.0467  0.0318
  203POPC   C2B 2950   1.333   6.768  13.441  0.1959  0.2719  0.0312
  203POPC   C3B 2951   1.239   6.862  12.983  0.1144 -0.1775 -0.1682
  203POPC   C4B 2952   1.542   6.965  12.612 -0.1450 -0.0748  0.2360
  204POPC   NC3 2953   7.842   6.630  13.556  0.1718 -0.0977 -0.4725
  204POPC   PO4 2954   7.982   6.315  13.497 -0.1372  0.3542 -0.1643
  204POPC   GL1 2955   7.859   6.433  13.088  0.1711  0.1825  0.1248
  204POPC   GL2 2956   8.046   6.200  12.903 -0.0671  0.0765 -0.3384
  204POPC   C1A 2957   7.379   6.489  12.998 -0.0711 -0.0583  0.0223
  204POPC   D2A 2958   6.993   6.400  13.248  0.2908 -0.0860 -0.4071
  204POPC   C3A 2959   6.513   6.481  13.326  0.0068  0.2797 -0.0079
  204POPC   C4A 2960   6.147   6.769  13.422  0.0156  0.4526  0.1748
  204POPC   C1B 2961   7.624   6.070  12.823  0.4003 -0.0409 -0.0683
  204POPC   C2B 2962   7.221   6.032  12.694  0.0407  0.0167  0.3677
  204POPC   C3B 2963   6.850   6.053  12.924  0.2490  0.0948  0.0769
  204POPC   C4B 2964   6.681   6.018  13.391  0.0461 -0.0014 -0.3401
  205POPC   NC3 2965   3.695   1.660  14.023  0.4195  0.3244 -0.2014
  205POPC   PO4 2966   3.940   1.832  13.779 -0.2810 -0.1613 -0.0151
  205POPC   GL1 2967   3.870   1.864  13.301  0.2081 -0.1754 -0.0129
  205POPC   GL2 2968   3.737   2.165  13.362 -0.0967  0.1286 -0.0379
  205POPC   C1A 2969   3.964   1.927  12.935  0.2751  0.2368  0.2664
  205POPC   D2A 2970   3.790   1.890  12.568  0.1402 -0.1354  0.1672
  205POPC   C3A 2971   3.457   2.261  12.390 -0.3819  0.1373 -0.2174
  205POPC   C4A 2972   3.482   2.653  12.086  0.0767  0.0930  0.2063
  205POPC   C1B 2973   4.038   2.364  13.236  0.0431 -0.2742 -0.2937
  205POPC   C2B 2974   4.104   2.735  12.926 -0.1948 -0.1036 -0.0067
  205POPC   C3B 2975   4.298   2.824  12.451  0.1115  0.0613 -0.1314
  205POPC   C4B 2976   4.064   3.075  12.215  0.1895  0.0347  0.1452
  206POPC   NC3 2977   4.078  11.211  14.384 -0.1461 -0.1394  0.0911
  206POPC   PO4 2978   4.205  11.406  14.020 -0.2805 -0.1286  0.1867
  206POPC   GL1 2979   4.337  11.202  13.649 -0.2570 -0.1054 -0.0516
  206POPC   GL2 2980   4.735  11.010  13.730 -0.1349 -0.2047  0.0491
  206POPC   C1A 2981   4.491  11.420  13.213 -0.0386 -0.2362  0.3359
  206POPC   D2A 2982   4.608  11.865  13.052 -0.1070 -0.1358  0.2823
  206POPC   C3A 2983   4.900  12.049  12.712 -0.2242 -0.1599  0.2653
  206POPC   C4A 2984   4.914  12.058  12.269  0.1309 -0.2814 -0.1036
  206POPC   C1B 2985   4.645  10.933  13.219 -0.0835  0.2366 -0.1344
  206POPC   C2B 2986   4.618  10.809  12.828 -0.0674  0.2130  0.2482
  206POPC   C3B 2987   4.382  10.432  12.578 -0.0918  0.0491 -0.2265
  206POPC   C4B 2988   4.265  10.375  12.067 -0.1145 -0.0837  0.1803
  207POPC   NC3 2989  10.004   2.065  14.580  0.1639 -0.0901 -0.0629
  207POPC   PO4 2990   9.980   1.654  14.291 -0.0756 -0.1627 -0.1347
  207POPC   GL1 2991  10.021   1.939  13.987 -0.1228 -0.1339  0.3464
  207POPC   GL2 2992   9.706   2.137  14.124 -0.1120  0.0764  0.2141
  207POPC   C1A 2993   9.827   2.028  13.559  0.1988 -0.2381 -0.0896
  207POPC   D2A 2994   9.881   1.898  13.086 -0.1424  0.1213 -0.2106
  207POPC   C3A 2995  10.152   1.466  12.971 -0.1788 -0.4441 -0.2508
  207POPC   C4A 2996  10.139   1.088  12.766  0.1422 -0.0024  0.1284
  207POPC   C1B 2997   9.340   2.385  13.977  0.0303  0.4026  0.1728
  207POPC   C2B 2998   9.441   2.575  13.615 -0.0059 -0.1090  0.0496
  207POPC   C3B 2999   9.556   2.349  13.230 -0.2402 -0.2528 -0.0474
  207POPC   C4B 3000   9.637   2.538  12.830 -0.2024  0.1841  0.0335
  208POPC   NC3 3001   2.885   8.070  15.078  0.1324 -0.1466 -0.2339
  208POPC   PO4 3002   2.456   7.858  15.035 -0.2748 -0.0198  0.0417
  208POPC   GL1 3003   2.278   7.883  14.562 -0.1340  0.1376  0.1784
  208POPC   GL2 3004   2.422   8.000  14.360  0.0119 -0.2557 -0.0114
  208POPC   C1A 3005   2.229   7.657  14.103  0.0798  0.1827  0.2081
  208POPC   D2A 3006   2.324   7.637  13.734 -0.4237 -0.1299 -0.1017
  208POPC   C3A 3007   2.117   7.793  13.439 -0.1606 -0.1525  0.1141
  208POPC   C4A 3008   1.729   7.621  13.159  0.2437  0.2053  0.0359
  208POPC   C1B 3009   2.277   8.133  13.967 -0.2450  0.5272  0.0308
  208POPC   C2B 3010   2.222   8.387  13.694 -0.0102  0.3568  0.2161
  208POPC   C3B 3011   2.064   8.515  13.306  0.2194  0.0854 -0.4148
  208POPC   C4B 3012   2.137   8.785  12.987 -0.0744 -0.0935  0.0846
  209POPC   NC3 3013   2.977   7.253  14.627  0.0138  0.0126  0.1074
  209POPC   PO4 3014   2.792   7.684  14.506  0.1545 -0.1478 -0.0340
  209POPC   GL1 3015   2.785   7.893  14.071 -0.3234  0.0955 -0.1694
  209POPC   GL2 3016   3.188   8.182  13.952 -0.1729  0.1062  0.0238
  209POPC   C1A 3017   2.716   8.056  13.703  0.1855 -0.1230 -0.0144
  209POPC   D2A 3018   2.643   8.214  13.379 -0.3563  0.1098  0.3858
  209POPC   C3A 3019   2.369   8.058  13.166  0.3322  0.1878  0.4129
  209POPC   C4A 3020   2.108   7.815  12.856  0.0985 -0.1448  0.1176
  209POPC   C1B 3021   3.174   8.363  13.598  0.1404  0.0265  0.2374
  209POPC   C2B 3022   2.990   8.686  13.348  0.4098  0.0815 -0.6108
  209POPC   C3B 3023   2.713   8.831  13.101 -0.1849 -0.0535  0.0570
  209POPC   C4B 3024   2.399   9.241  13.070 -0.0820  0.0204  0.0343
  210POPC   NC3 3025   6.515   0.265  14.613  0.1682  0.1988 -0.1340
  210POPC   PO4 3026   6.425   0.280  14.108 -0.3062 -0.1669 -0.2905
  210POPC   GL1 3027   6.390   0.285  13.702  0.0813  0.1093 -0.2935
  210POPC   GL2 3028   6.451   0.628  13.666 -0.1135 -0.0859 -0.2187
  210POPC   C1A 3029   6.409   0.237  13.279  0.1693  0.1238 -0.2185
  210POPC   D2A 3030   6.335   0.247  12.917 -0.1727 -0.1916  0.0158
  210POPC   C3A 3031   6.752   0.329  12.721 -0.1247  0.1116 -0.1357
  210POPC   C4A 3032   6.799   0.634  12.365  0.0497 -0.1803 -0.0006
  210POPC   C1B 3033   6.835   0.329  13.508 -0.0710 -0.0326  0.0368
  210POPC   C2B 3034   7.081   0.289  13.238 -0.0540  0.0735 -0.2473
  210POPC   C3B 3035   7.348  -0.040  13.387 -0.0109 -0.4203 -0.0229
  210POPC   C4B 3036   7.493  -0.374  13.331 -0.0469  0.0961  0.2409
  211POPC   NC3 3037   2.921   5.040  14.218  0.2036  0.1202 -0.0465
  211POPC   PO4 3038   2.524   4.970  14.168 -0.1802  0.6162  0.0109
  211POPC   GL1 3039   2.513   4.920  13.649 -0.0259  0.0706 -0.2694
  211POPC   GL2 3040   2.548   4.683  13.480  0.0307 -0.1379  0.0809
  211POPC   C1A 3041   2.381   5.295  13.394  0.1642 -0.0846 -0.2069
  211POPC   D2A 3042   2.023   5.364  13.076  0.1560  0.0799  0.1722
  211POPC   C3A 3043   1.746   5.572  12.857  0.0260  0.0680 -0.1018
  211POPC   C4A 3044   1.474   5.804  12.535  0.1069  0.1906 -0.4136
  211POPC   C1B 3045   2.731   4.579  13.016  0.1854  0.2378  0.0005
  211POPC   C2B 3046   2.632   4.424  12.612  0.2534  0.0405  0.0998
  211POPC   C3B 3047   2.766   4.444  12.177  0.2608 -0.1235 -0.1289
  211POPC   C4B 3048   3.119   4.665  12.004  0.2609  0.0908 -0.0293
  212POPC   NC3 3049   0.680  10.558  14.230 -0.1139 -0.3140 -0.4455
  212POPC   PO4 3050   0.948  10.196  14.274 -0.2509 -0.0181  0.1831
  212POPC   GL1 3051   0.919  10.262  13.843  0.1605  0.1170  0.0885
  212POPC   GL2 3052   0.814  10.420  13.530 -0.0133  0.0104  0.1578
  212POPC   C1A 3053   1.043   9.903  13.497  0.0273 -0.2067 -0.3251
  212POPC   D2A 3054   1.331   9.737  13.038 -0.0335  0.0421 -0.0595
  212POPC   C3A 3055   1.605  10.063  12.825  0.6066 -0.2876  0.0785
  212POPC   C4A 3056   1.728  10.464  12.542 -0.0291  0.0133  0.1267
  212POPC   C1B 3057   0.707  10.141  13.228  0.2786 -0.0356  0.1443
  212POPC   C2B 3058   0.760   9.821  13.000 -0.1770 -0.1021  0.3463
  212POPC   C3B 3059   0.978   9.518  12.810 -0.3109 -0.0980  0.1723
  212POPC   C4B 3060   0.919   9.197  12.553 -0.1353  0.1040  0.5488
  213POPC   NC3 3061   7.584   8.340  14.308 -0.0696  0.0582 -0.1977
  213POPC   PO4 3062   7.213   8.212  14.024  0.3332 -0.1389  0.0483
  213POPC   GL1 3063   7.126   8.445  13.706  0.0554  0.0068  0.1101
  213POPC   GL2 3064   7.422   8.629  13.779 -0.0047  0.1158 -0.1135
  213POPC   C1A 3065   7.070   8.746  13.391 -0.0789  0.0883 -0.0323
  213POPC   D2A 3066   7.365   8.889  12.920 -0.0374  0.0124  0.0874
  213POPC   C3A 3067   7.655   8.568  12.737 -0.2412 -0.0558  0.3531
  213POPC   C4A 3068   8.008   8.345  12.586 -0.2444 -0.1915  0.3191
  213POPC   C1B 3069   7.510   8.467  13.371  0.1042  0.1246 -0.1982
  213POPC   C2B 3070   7.311   8.398  13.026  0.1553  0.1121 -0.2101
  213POPC   C3B 3071   7.202   8.571  12.570  0.0203  0.0871  0.1142
  213POPC   C4B 3072   6.768   8.549  12.417 -0.1511  0.0832  0.4444
  214POPC   NC3 3073  10.418   7.186  14.793 -0.0597 -0.2561 -0.0574
  214POPC   PO4 3074  10.725   7.489  14.734 -0.2309 -0.0032  0.1355
  214POPC   GL1 3075  10.996   7.401  14.354 -0.0024 -0.3368  0.1537
  214POPC   GL2 3076  11.059   7.083  14.237  0.1362 -0.0844 -0.0678
  214POPC   C1A 3077  11.121   7.662  14.013 -0.1719  0.1136  0.1369
  214POPC   D2A 3078  11.510   7.757  13.780  0.0152  0.0415  0.3141
  214POPC   C3A 3079  11.872   7.433  13.654  0.0048 -0.0338  0.1181
  214POPC   C4A 3080  12.011   7.368  13.207  0.0937 -0.1448  0.1672
  214POPC   C1B 3081  10.856   7.310  13.817 -0.0143 -0.2537  0.4390
  214POPC   C2B 3082  10.765   7.279  13.361 -0.1414 -0.2672  0.0619
  214POPC   C3B 3083  10.740   6.850  13.111  0.1413 -0.0427 -0.5167
  214POPC   C4B 3084  10.468   6.600  12.787 -0.0281 -0.0986 -0.2957
  215POPC   NC3 3085   4.498   9.692  13.626  0.0566 -0.1432  0.2779
  215POPC   PO4 3086   4.307   9.371  13.697 -0.1681  0.5835 -0.1542
  215POPC   GL1 3087   4.221   9.351  13.261  0.1445  0.0231 -0.0453
  215POPC   GL2 3088   4.192   9.718  13.204  0.0409 -0.0827 -0.1229
  215POPC   C1A 3089   3.996   9.106  12.969 -0.2370  0.0958  0.2295
  215POPC   D2A 3090   3.726   9.061  12.820  0.1929 -0.0701  0.1724
  215POPC   C3A 3091   3.651   8.624  12.806  0.1597  0.0398  0.0498
  215POPC   C4A 3092   3.455   8.292  12.553  0.0697  0.0494  0.2381
  215POPC   C1B 3093   3.909   9.707  12.885  0.0230 -0.1638 -0.1307
  215POPC   C2B 3094   3.496   9.939  12.746 -0.2479  0.0777  0.0758
  215POPC   C3B 3095   2.987   9.714  12.673 -0.1743 -0.1183  0.2554
  215POPC   C4B 3096   2.852   9.232  12.681  0.2558 -0.1997  0.0371
  216POPC   NC3 3097   2.957   0.425  13.851  0.2901 -0.0346 -0.0371
  216POPC   PO4 3098   2.517  -0.002  13.842 -0.0937  0.3981 -0.0589
  216POPC   GL1 3099   2.509  -0.166  13.478 -0.0547  0.1351 -0.0436
  216POPC   GL2 3100   2.473  -0.432  13.250 -0.2983  0.1649 -0.2502
  216POPC   C1A 3101   2.766  -0.025  13.091 -0.1960 -0.1613 -0.3751
  216POPC   D2A 3102   2.694  -0.040  12.742 -0.0405  0.3806  0.1391
  216POPC   C3A 3103   2.700  -0.342  12.357 -0.1330 -0.3693  0.0174
  216POPC   C4A 3104   3.097  -0.335  12.065 -0.3414  0.3553  0.0521
  216POPC   C1B 3105   2.741  -0.527  12.884 -0.3196 -0.0335  0.1901
  216POPC   C2B 3106   3.116  -0.430  12.601 -0.2956 -0.0160 -0.5029
  216POPC   C3B 3107   3.456  -0.564  12.413  0.0407  0.0242  0.2997
  216POPC   C4B 3108   3.821  -0.799  12.166  0.2300  0.0778 -0.0215
  217POPC   NC3 3109   1.082  11.598  13.985  0.1500  0.1013 -0.1040
  217POPC   PO4 3110   0.712  11.434  13.874 -0.1106  0.2432 -0.1484
  217POPC   GL1 3111   0.845  11.327  13.528 -0.0587 -0.0803 -0.0713
  217POPC   GL2 3112   1.221  11.342  13.542 -0.1905 -0.3050 -0.2795
  217POPC   C1A 3113   0.931  11.291  13.125 -0.0261  0.1519  0.1691
  217POPC   D2A 3114   1.103  11.153  12.719  0.0234 -0.0072  0.1309
  217POPC   C3A 3115   1.228  10.729  12.910  0.0657 -0.3001  0.3857
  217POPC   C4A 3116   1.212  10.271  13.056  0.1956 -0.1084  0.1200
  217POPC   C1B 3117   1.520  11.205  13.262  0.1488 -0.0445 -0.0065
  217POPC   C2B 3118   1.918  10.984  13.237 -0.1169 -0.1504 -0.1842
  217POPC   C3B 3119   2.285  11.113  12.990  0.6744  0.0573  0.0517
  217POPC   C4B 3120   2.472  11.105  12.572 -0.0876 -0.2043 -0.1105
  218POPC   NC3 3121   1.058  11.305  14.373  0.1946  0.3575 -0.3189
  218POPC   PO4 3122   1.117  11.055  14.016  0.0115  0.0770 -0.1271
  218POPC   GL1 3123   1.027  10.847  13.675 -0.0278  0.2359  0.2170
  218POPC   GL2 3124   1.121  10.891  13.373 -0.2015  0.2928 -0.0868
  218POPC   C1A 3125   1.306  10.481  13.600 -0.3244 -0.0416 -0.2619
  218POPC   D2A 3126   1.522  10.042  13.480  0.1740  0.0423  0.2204
  218POPC   C3A 3127   1.964  10.040  13.348 -0.0558 -0.2207 -0.0251
  218POPC   C4A 3128   2.237  10.126  13.576 -0.0406  0.3655 -0.4537
  218POPC   C1B 3129   0.762  10.791  13.018 -0.0788 -0.1775  0.3112
  218POPC   C2B 3130   0.326  10.813  12.941 -0.1194 -0.0021 -0.0715
  218POPC   C3B 3131  -0.071  10.788  12.670  0.1169  0.2497 -0.1076
  218POPC   C4B 3132  -0.166  11.028  12.331 -0.0382 -0.1148  0.0377
  219POPC   NC3 3133   0.205   9.591  10.415 -0.2335 -0.0182 -0.1046
  219POPC   PO4 3134   0.032   9.223  10.611  0.2392  0.1479 -0.1284
  219POPC   GL1 3135   0.159   9.195  11.008 -0.1554 -0.0805 -0.2729
  219POPC   GL2 3136   0.470   9.000  11.269  0.2180 -0.1100 -0.2556
  219POPC   C1A 3137   0.150   9.400  11.401  0.1177  0.1135  0.1851
  219POPC   D2A 3138   0.143   9.448  11.828 -0.0814  0.0166 -0.1271
  219POPC   C3A 3139   0.284   9.293  12.184 -0.0513  0.1633  0.2474
  219POPC   C4A 3140   0.501   9.379  12.469  0.0893  0.0444  0.2852
  219POPC   C1B 3141   0.045   8.739  11.245  0.0429 -0.1349 -0.0781
  219POPC   C2B 3142  -0.449   8.674  11.393 -0.0357 -0.3620  0.1406
  219POPC   C3B 3143  -0.882   8.499  11.474 -0.0982 -0.1195  0.0705
  219POPC   C4B 3144  -1.351   8.359  11.340 -0.0879  0.1383  0.0171
  220POPC   NC3 3145   1.709  10.619  10.146 -0.1778 -0.0004  0.1926
  220POPC   PO4 3146   1.923  11.121  10.022  0.2997 -0.1004  0.1701
  220POPC   GL1 3147   2.134  11.279  10.354 -0.0812  0.2538 -0.1195
  220POPC   GL2 3148   1.789  11.256  10.516  0.1261 -0.2165 -0.2049
  220POPC   C1A 3149   2.250  11.193  10.705  0.2074 -0.1186  0.1075
  220POPC   D2A 3150   2.465  10.987  11.126 -0.2596  0.3714  0.2982
  220POPC   C3A 3151   2.463  11.251  11.483  0.4846  0.0088  0.3389
  220POPC   C4A 3152   2.108  11.486  11.550 -0.0983  0.0202 -0.0338
  220POPC   C1B 3153   1.584  11.035  10.840  0.4315  0.3062 -0.1566
  220POPC   C2B 3154   1.475  11.080  11.326  0.1028  0.0968  0.3777
  220POPC   C3B 3155   1.393  11.084  11.684  0.2011 -0.0295  0.2858
  220POPC   C4B 3156   1.237  11.169  12.038 -0.4585 -0.2099  0.0566
  221POPC   NC3 3157   5.848   0.156  10.251 -0.0130 -0.0643  0.0460
  221POPC   PO4 3158   5.396   0.149  10.050 -0.1593 -0.1578 -0.1207
  221POPC   GL1 3159   5.432  -0.185  10.305 -0.1753  0.2688  0.2755
  221POPC   GL2 3160   5.759  -0.308  10.390 -0.0334  0.1770 -0.0434
  221POPC   C1A 3161   5.338  -0.273  10.669 -0.0019 -0.1911 -0.1792
  221POPC   D2A 3162   5.221  -0.492  11.006  0.3813  0.1010  0.1849
  221POPC   C3A 3163   5.050  -0.313  11.452 -0.0090 -0.1783 -0.2183
  221POPC   C4A 3164   4.958  -0.153  11.890  0.1386  0.1623 -0.3562
  221POPC   C1B 3165   5.769  -0.485  10.796  0.0220 -0.0056  0.3040
  221POPC   C2B 3166   5.815  -0.417  11.217  0.3877  0.0324  0.1863
  221POPC   C3B 3167   5.524  -0.454  11.464 -0.0404 -0.0629 -0.1963
  221POPC   C4B 3168   5.338  -0.488  11.864 -0.0235 -0.1286 -0.5303
  222POPC   NC3 3169   3.887   6.202  10.951 -0.2344 -0.0010 -0.0446
  222POPC   PO4 3170   3.981   6.552  10.598 -0.1715 -0.4237 -0.0335
  222POPC   GL1 3171   3.838   6.707  11.027  0.0930  0.3881  0.1292
  222POPC   GL2 3172   3.474   6.736  11.092  0.3341 -0.1468  0.0133
  222POPC   C1A 3173   3.832   6.960  11.412 -0.1054 -0.0456  0.4334
  222POPC   D2A 3174   3.900   7.070  11.913  0.2118 -0.3316 -0.1137
  222POPC   C3A 3175   3.757   6.733  12.192  0.1349 -0.4626  0.0399
  222POPC   C4A 3176   3.565   6.730  12.549 -0.1966  0.3124  0.2493
  222POPC   C1B 3177   3.267   7.014  11.339  0.2459  0.3417  0.1755
  222POPC   C2B 3178   3.342   7.106  11.744 -0.1438 -0.1171 -0.0827
  222POPC   C3B 3179   3.549   7.250  12.262  0.2923 -0.2714  0.1234
  222POPC   C4B 3180   3.979   7.329  12.362  0.1285 -0.0923  0.0688
  223POPC   NC3 3181   1.909   6.258  10.641 -0.0053  0.0356  0.1897
  223POPC   PO4 3182   2.137   6.617  10.636 -0.0916  0.0379 -0.0737
  223POPC   GL1 3183   2.306   6.718  11.044 -0.0157 -0.0626  0.4132
  223POPC   GL2 3184   2.273   7.108  11.186 -0.1661  0.0101 -0.0272
  223POPC   C1A 3185   2.528   6.731  11.450  0.0333 -0.1776  0.2610
  223POPC   D2A 3186   2.619   6.936  11.778  0.3265  0.1327  0.1583
  223POPC   C3A 3187   2.526   6.866  12.259 -0.5200 -0.0472 -0.0474
  223POPC   C4A 3188   2.627   7.061  12.642 -0.0315 -0.0941 -0.0592
  223POPC   C1B 3189   2.085   7.062  11.546 -0.1132 -0.2622  0.0002
  223POPC   C2B 3190   1.693   7.184  11.703  0.2812 -0.1089 -0.0460
  223POPC   C3B 3191   1.656   7.290  12.208 -0.4421  0.0115 -0.2956
  223POPC   C4B 3192   1.761   7.530  12.615  0.1595 -0.0442  0.1502
  224POPC   NC3 3193  11.885   3.543   9.381 -0.1718 -0.0898 -0.1255
  224POPC   PO4 3194  12.060   3.582   9.814  0.0852 -0.0297  0.0085
  224POPC   GL1 3195  12.106   3.593  10.251 -0.0705 -0.1688  0.5979
  224POPC   GL2 3196  12.320   3.394  10.255  0.0216 -0.0112  0.1054
  224POPC   C1A 3197  12.072   3.451  10.732 -0.0335  0.4546  0.1251
  224POPC   D2A 3198  12.039   3.643  11.135 -0.2706 -0.0657  0.1234
  224POPC   C3A 3199  11.775   3.443  11.542 -0.1410  0.0275 -0.0657
  224POPC   C4A 3200  11.573   3.482  11.908 -0.0458 -0.3069  0.0230
  224POPC   C1B 3201  12.547   3.541  10.549 -0.0084  0.0525  0.1297
  224POPC   C2B 3202  12.543   3.550  10.965 -0.0371 -0.3265 -0.0924
  224POPC   C3B 3203  12.546   3.296  11.287 -0.2310 -0.0756 -0.4553
  224POPC   C4B 3204  12.702   3.216  11.670 -0.1007  0.3259  0.0825
  225POPC   NC3 3205   0.906   2.603  10.115 -0.2661 -0.3012 -0.3130
  225POPC   PO4 3206   0.563   2.876  10.140  0.0671  0.1807  0.4035
  225POPC   GL1 3207   0.563   3.049  10.518  0.3051 -0.1617 -0.1367
  225POPC   GL2 3208   0.679   2.752  10.599 -0.1640 -0.1676 -0.2238
  225POPC   C1A 3209   0.438   3.086  10.881  0.1592 -0.2375  0.0055
  225POPC   D2A 3210   0.150   3.153  11.262  0.0530  0.0498  0.0683
  225POPC   C3A 3211   0.262   3.073  11.680  0.0122  0.0886  0.3759
  225POPC   C4A 3212   0.189   3.174  12.068 -0.4328  0.1085 -0.2298
  225POPC   C1B 3213   0.831   2.465  11.036  0.1324 -0.0355  0.1809
  225POPC   C2B 3214   1.033   2.338  11.358 -0.0943  0.0659  0.3294
  225POPC   C3B 3215   1.073   2.309  11.663  0.0800  0.0196 -0.0461
  225POPC   C4B 3216   0.993   2.399  12.010 -0.0821 -0.0393 -0.0304
  226POPC   NC3 3217   1.668   4.806   9.999  0.5203  0.0835  0.0798
  226POPC   PO4 3218   2.013   4.783  10.276 -0.0419  0.3877 -0.0427
  226POPC   GL1 3219   1.960   4.745  10.709 -0.0174  0.0060  0.0833
  226POPC   GL2 3220   2.234   4.575  10.795 -0.3853  0.1035 -0.0833
  226POPC   C1A 3221   1.902   4.723  11.228 -0.3076  0.0295  0.1527
  226POPC   D2A 3222   2.124   4.769  11.552 -0.0941 -0.0717 -0.0837
  226POPC   C3A 3223   2.036   5.124  11.792  0.0360  0.2926 -0.5186
  226POPC   C4A 3224   2.207   5.329  12.134  0.0192 -0.1682 -0.1206
  226POPC   C1B 3225   2.364   4.738  11.126 -0.3326 -0.1020 -0.0079
  226POPC   C2B 3226   2.657   4.831  11.284 -0.0438  0.3828  0.1147
  226POPC   C3B 3227   2.598   5.209  11.597 -0.0031  0.0502 -0.1361
  226POPC   C4B 3228   2.552   5.622  11.701  0.1688  0.1275  0.2514
  227POPC   NC3 3229   0.301   2.341  13.949  0.3843 -0.3884  0.1548
  227POPC   PO4 3230   0.747   2.511  13.870 -0.3946  0.3646  0.0334
  227POPC   GL1 3231   0.590   2.601  13.456  0.0901 -0.0175 -0.0153
  227POPC   GL2 3232   0.336   2.405  13.424  0.4432  0.2055  0.0991
  227POPC   C1A 3233   0.738   2.647  13.094  0.4134  0.2111 -0.2915
  227POPC   D2A 3234   0.562   2.602  12.704 -0.0945 -0.4679 -0.3807
  227POPC   C3A 3235   0.715   2.341  12.409 -0.0892  0.1954 -0.0665
  227POPC   C4A 3236   0.481   2.359  11.967 -0.2532  0.2436  0.0186
  227POPC   C1B 3237   0.223   2.472  13.042  0.1833  0.2432 -0.2630
  227POPC   C2B 3238   0.091   2.380  12.666 -0.0066  0.1795 -0.2749
  227POPC   C3B 3239   0.074   2.282  12.246  0.5021 -0.0010 -0.1924
  227POPC   C4B 3240   0.111   2.637  12.087  0.0604 -0.0867 -0.1127
  228POPC   NC3 3241   4.046   8.837  14.223 -0.0272 -0.2336 -0.1254
  228POPC   PO4 3242   3.963   9.173  14.009 -0.4074  0.0102  0.0154
  228POPC   GL1 3243   3.730   9.228  13.671 -0.0170 -0.0955 -0.1227
  228POPC   GL2 3244   3.644   9.577  13.693  0.2046  0.0493 -0.0831
  228POPC   C1A 3245   3.633   9.288  13.236  0.0305 -0.0843  0.4505
  228POPC   D2A 3246   3.372   9.501  12.923  0.0607 -0.0687  0.1329
  228POPC   C3A 3247   3.453   9.474  12.469  0.4873 -0.2478 -0.2390
  228POPC   C4A 3248   3.682   9.673  12.094  0.1970  0.1746  0.0900
  228POPC   C1B 3249   3.416   9.788  13.322 -0.2007  0.0993  0.1508
  228POPC   C2B 3250   3.032   9.999  13.080  0.1366  0.1142  0.1379
  228POPC   C3B 3251   2.812  10.168  12.769 -0.0303 -0.4083  0.0884
  228POPC   C4B 3252   2.575  10.064  12.460 -0.1107  0.2268 -0.1811
  229POPC   NC3 3253   2.017   3.565   9.857  0.1547  0.0499  0.3255
  229POPC   PO4 3254   2.180   3.839  10.173  0.2218 -0.0802 -0.3059
  229POPC   GL1 3255   2.231   3.893  10.597 -0.1360  0.0349 -0.0236
  229POPC   GL2 3256   1.979   3.881  10.794  0.0514 -0.0625  0.1074
  229POPC   C1A 3257   2.551   4.156  10.924  0.2641 -0.0161 -0.0057
  229POPC   D2A 3258   2.570   4.355  11.359 -0.1667 -0.0350  0.0019
  229POPC   C3A 3259   2.205   4.236  11.573 -0.1686  0.2929  0.2266
  229POPC   C4A 3260   1.930   4.433  11.951  0.0949  0.2240  0.0291
  229POPC   C1B 3261   2.000   3.504  10.935  0.1652  0.2894 -0.1516
  229POPC   C2B 3262   2.030   3.212  11.374 -0.3378 -0.0181  0.2126
  229POPC   C3B 3263   2.032   2.962  11.717 -0.0290  0.1687  0.0266
  229POPC   C4B 3264   1.978   2.629  12.017 -0.0130  0.0969  0.1181
  230POPC   NC3 3265   1.563   7.180  10.370 -0.3338  0.4675  0.1627
  230POPC   PO4 3266   1.722   7.118  10.718 -0.1641 -0.0552  0.1292
  230POPC   GL1 3267   1.903   7.456  10.946 -0.1090  0.1759 -0.0335
  230POPC   GL2 3268   1.991   7.695  10.763 -0.2521  0.2584 -0.0198
  230POPC   C1A 3269   2.010   7.533  11.393 -0.0833 -0.1802 -0.2385
  230POPC   D2A 3270   2.092   7.595  11.884  0.2857 -0.3022 -0.0831
  230POPC   C3A 3271   2.146   7.083  12.043  0.2871 -0.2110  0.2408
  230POPC   C4A 3272   1.803   6.798  12.236 -0.0231 -0.2464 -0.0864
  230POPC   C1B 3273   1.786   7.887  11.169 -0.2116 -0.2557 -0.1038
  230POPC   C2B 3274   1.775   8.070  11.562 -0.0537 -0.2227  0.0322
  230POPC   C3B 3275   1.549   8.216  12.026  0.0579 -0.0187  0.3444
  230POPC   C4B 3276   1.383   8.347  12.435 -0.2148  0.0163 -0.0407
  231POPC   NC3 3277   9.704   7.611  10.897  0.2126  0.2596  0.2191
  231POPC   PO4 3278   9.356   7.816  10.821 -0.0906 -0.1262 -0.1335
  231POPC   GL1 3279   9.415   7.839  11.316  0.1553 -0.0142 -0.1021
  231POPC   GL2 3280   9.582   7.588  11.389 -0.4963  0.2251  0.2565
  231POPC   C1A 3281   9.662   7.937  11.742  0.3218 -0.0328  0.0752
  231POPC   D2A 3282   9.917   7.887  12.157 -0.0833 -0.3007 -0.1166
  231POPC   C3A 3283   9.807   7.730  12.585 -0.0710  0.5212 -0.2455
  231POPC   C4A 3284   9.603   7.789  12.891 -0.0446 -0.2466 -0.2611
  231POPC   C1B 3285   9.741   7.389  11.700  0.2187 -0.0585  0.0831
  231POPC   C2B 3286   9.678   7.259  12.210 -0.0731 -0.1042  0.0195
  231POPC   C3B 3287   9.540   7.248  12.671  0.0324  0.0810  0.3105
  231POPC   C4B 3288   9.640   7.241  12.964  0.3651  0.0160 -0.0404
  232POPC   NC3 3289   4.785  10.349   9.288 -0.2381 -0.1638  0.0337
  232POPC   PO4 3290   4.645  10.237   9.749 -0.1062 -0.0073 -0.3731
  232POPC   GL1 3291   4.824  10.433  10.056  0.1681  0.1036  0.3346
  232POPC   GL2 3292   4.629  10.741  10.077  0.0807 -0.1566 -0.2497
  232POPC   C1A 3293   4.690  10.512  10.501  0.2274 -0.2528  0.3472
  232POPC   D2A 3294   4.473  10.355  10.988  0.1441  0.1478  0.0292
  232POPC   C3A 3295   4.420   9.958  11.213 -0.0194  0.2787 -0.1443
  232POPC   C4A 3296   4.468   9.544  11.490 -0.1339 -0.0798 -0.1757
  232POPC   C1B 3297   4.293  10.847  10.370 -0.0218 -0.1529 -0.0366
  232POPC   C2B 3298   4.273  10.761  10.744 -0.0286  0.1462  0.1622
  232POPC   C3B 3299   4.341  10.863  11.132  0.0826 -0.2377 -0.0334
  232POPC   C4B 3300   4.460  11.338  11.287  0.1342 -0.3097 -0.2460
  233POPC   NC3 3301   5.684   6.495  10.118  0.2801  0.0509  0.2008
  233POPC   PO4 3302   5.979   6.213  10.262  0.1278 -0.2630  0.1084
  233POPC   GL1 3303   6.016   6.616  10.500  0.2596  0.4856 -0.0061
  233POPC   GL2 3304   5.909   6.496  10.780 -0.1174 -0.0969  0.3315
  233POPC   C1A 3305   6.245   6.873  10.789 -0.1577 -0.2364 -0.1213
  233POPC   D2A 3306   6.290   7.338  10.760  0.0656  0.2904 -0.1581
  233POPC   C3A 3307   5.932   7.606  10.750 -0.1679  0.0632 -0.1607
  233POPC   C4A 3308   5.713   7.889  10.707 -0.0273  0.0401  0.0912
  233POPC   C1B 3309   6.185   6.578  11.141  0.0458 -0.2424 -0.1754
  233POPC   C2B 3310   6.466   6.566  11.526 -0.0410 -0.2271 -0.2231
  233POPC   C3B 3311   6.432   6.557  11.953  0.0444 -0.1802  0.0428
  233POPC   C4B 3312   6.538   6.724  12.404 -0.0344 -0.1524  0.1091
  234POPC   NC3 3313   1.190   9.369  10.696  0.2034  0.1966 -0.1912
  234POPC   PO4 3314   0.771   9.636  10.593  0.3725  0.3858 -0.1607
  234POPC   GL1 3315   0.767   9.706  10.995 -0.3929 -0.3276 -0.1672
  234POPC   GL2 3316   0.529   9.644  11.182  0.1710 -0.0297 -0.0376
  234POPC   C1A 3317   0.893   9.863  11.353 -0.1248  0.1003 -0.1485
  234POPC   D2A 3318   0.866   9.945  11.761 -0.3218  0.3107  0.0958
  234POPC   C3A 3319   1.098   9.952  12.146  0.1081 -0.1746 -0.0814
  234POPC   C4A 3320   1.078   9.955  12.583  0.2656  0.1282  0.1401
  234POPC   C1B 3321   0.411   9.872  11.565 -0.3110 -0.5979 -0.0344
  234POPC   C2B 3322   0.281   9.961  11.980  0.0595  0.3745 -0.0421
  234POPC   C3B 3323   0.133   9.750  12.343 -0.0212 -0.0977  0.0309
  234POPC   C4B 3324  -0.233   9.526  12.645 -0.3588  0.0657 -0.1206
  235POPC   NC3 3325   0.438   7.548  10.609  0.1424 -0.0256  0.1857
  235POPC   PO4 3326   0.195   7.188  10.832 -0.0542 -0.3283  0.1086
  235POPC   GL1 3327   0.403   7.115  11.282  0.1491  0.0797  0.5316
  235POPC   GL2 3328   0.689   6.954  11.371 -0.0369  0.2129 -0.0590
  235POPC   C1A 3329   0.452   7.383  11.766 -0.0047 -0.0309 -0.0374
  235POPC   D2A 3330   0.676   7.446  12.074  0.0393 -0.1699 -0.1323
  235POPC   C3A 3331   0.457   7.306  12.494 -0.0504 -0.0617  0.1042
  235POPC   C4A 3332   0.443   7.105  12.893  0.3556  0.2903  0.2882
  235POPC   C1B 3333   0.715   6.951  11.815  0.1962 -0.2270  0.6871
  235POPC   C2B 3334   0.715   6.906  12.232  0.0236  0.1159 -0.0961
  235POPC   C3B 3335   0.938   7.069  12.629  0.1969 -0.0274  0.1307
  235POPC   C4B 3336   1.295   7.380  12.899  0.1150  0.0562  0.2023
  236POPC   NC3 3337   8.596   8.066  10.098 -0.1865 -0.0337  0.0026
  236POPC   PO4 3338   8.123   8.193  10.272 -0.3742 -0.1133 -0.0039
  236POPC   GL1 3339   8.080   8.184  10.749  0.0389 -0.0477  0.2031
  236POPC   GL2 3340   7.830   8.416  10.813 -0.1402  0.0557  0.0274
  236POPC   C1A 3341   8.284   8.389  11.168 -0.0832  0.4017 -0.0196
  236POPC   D2A 3342   8.202   8.830  11.061 -0.1394 -0.1478  0.0686
  236POPC   C3A 3343   7.900   8.965  11.385  0.0247 -0.1131  0.3297
  236POPC   C4A 3344   7.726   9.300  11.517  0.3494 -0.0488  0.2520
  236POPC   C1B 3345   7.424   8.285  11.020  0.2807  0.0504 -0.2954
  236POPC   C2B 3346   7.235   8.459  11.375  0.2975 -0.0054 -0.0676
  236POPC   C3B 3347   7.460   8.398  11.845 -0.0175  0.0601  0.0499
  236POPC   C4B 3348   7.598   8.447  12.253 -0.1204 -0.1056 -0.0887
  237POPC   NC3 3349   9.029   2.155  10.079 -0.1226  0.4428 -0.2248
  237POPC   PO4 3350   9.399   2.269  10.401 -0.3479 -0.0134 -0.1902
  237POPC   GL1 3351   9.612   2.262  10.910  0.1216  0.0840  0.0815
  237POPC   GL2 3352  10.007   2.061  10.884  0.0288 -0.0808 -0.2446
  237POPC   C1A 3353   9.767   2.075  11.305 -0.0159 -0.2455  0.0428
  237POPC   D2A 3354   9.879   1.822  11.668 -0.1586  0.0208  0.2452
  237POPC   C3A 3355  10.033   1.854  12.226 -0.1799  0.0878 -0.0426
  237POPC   C4A 3356   9.945   1.699  12.597 -0.1451 -0.2225 -0.0716
  237POPC   C1B 3357  10.263   2.005  11.259  0.3218 -0.1067  0.1636
  237POPC   C2B 3358  10.371   2.045  11.602 -0.2386  0.0456  0.1435
  237POPC   C3B 3359  10.393   2.105  11.992  0.3254 -0.2946  0.0421
  237POPC   C4B 3360  10.401   2.282  12.364 -0.1697 -0.0286  0.1017
  238POPC   NC3 3361   2.233   1.190  10.083  0.0619  0.0642 -0.1309
  238POPC   PO4 3362   1.982   0.950  10.416  0.1801 -0.2669  0.4141
  238POPC   GL1 3363   1.996   0.915  10.773  0.0991 -0.3479 -0.0938
  238POPC   GL2 3364   1.715   0.760  10.904  0.2240 -0.0237 -0.2637
  238POPC   C1A 3365   2.196   0.751  11.109 -0.0834  0.2280  0.2149
  238POPC   D2A 3366   2.464   0.438  11.340  0.0914  0.2285 -0.1064
  238POPC   C3A 3367   2.366   0.200  11.643 -0.1760 -0.0663 -0.0616
  238POPC   C4A 3368   2.460   0.063  11.961 -0.1650 -0.2027 -0.2346
  238POPC   C1B 3369   1.640   1.027  11.163  0.0162  0.0228 -0.0720
  238POPC   C2B 3370   1.706   1.098  11.552 -0.0819  0.3069 -0.0981
  238POPC   C3B 3371   1.524   1.219  12.026  0.1981  0.1196  0.0612
  238POPC   C4B 3372   1.435   1.125  12.499  0.0645  0.2973  0.1188
  239POPC   NC3 3373   8.213   9.294   9.834 -0.0458 -0.0328 -0.2248
  239POPC   PO4 3374   8.284   9.021  10.165  0.0837 -0.0434  0.0912
  239POPC   GL1 3375   8.114   9.183  10.651 -0.0550  0.2616 -0.3104
  239POPC   GL2 3376   7.771   9.001  10.878 -0.3684  0.0433 -0.2103
  239POPC   C1A 3377   8.012   9.394  11.038 -0.1016 -0.1264 -0.1174
  239POPC   D2A 3378   7.840   9.767  11.375  0.1944  0.1610  0.2182
  239POPC   C3A 3379   7.566  10.169  11.516 -0.3030 -0.0214 -0.0386
  239POPC   C4A 3380   7.363  10.260  11.909  0.1409  0.0027  0.3780
  239POPC   C1B 3381   7.448   8.918  11.238 -0.0009 -0.0375  0.0912
  239POPC   C2B 3382   7.388   8.829  11.647 -0.1085  0.2971  0.0342
  239POPC   C3B 3383   7.440   8.908  12.054  0.3000  0.2169 -0.0003
  239POPC   C4B 3384   7.410   9.028  12.463 -0.1595  0.3546 -0.0828
  240POPC   NC3 3385   4.717   1.966  10.215 -0.0495  0.1174  0.0561
  240POPC   PO4 3386   4.720   1.802  10.593  0.1804 -0.2794 -0.0693
  240POPC   GL1 3387   4.448   1.355  10.757  0.1244  0.1644  0.0519
  240POPC   GL2 3388   4.221   1.251  10.542 -0.0470  0.1110  0.2530
  240POPC   C1A 3389   4.319   1.248  11.079  0.0186 -0.2248  0.0093
  240POPC   D2A 3390   4.078   1.237  11.404  0.1422  0.1369  0.1495
  240POPC   C3A 3391   3.904   0.847  11.579 -0.2012 -0.0672 -0.2008
  240POPC   C4A 3392   3.931   0.604  11.965 -0.2442 -0.0494 -0.3999
  240POPC   C1B 3393   4.006   1.534  10.727  0.0005  0.3712  0.0177
  240POPC   C2B 3394   4.134   1.707  11.246 -0.1003  0.0264  0.1480
  240POPC   C3B 3395   4.068   1.696  11.679 -0.1588  0.1972 -0.4741
  240POPC   C4B 3396   3.795   2.051  12.042 -0.1177  0.0174 -0.2012
  241POPC   NC3 3397  10.293   9.118  10.665 -0.2287 -0.0653 -0.1273
  241POPC   PO4 3398   9.875   9.096  10.609  0.2462  0.1335  0.0575
  241POPC   GL1 3399   9.894   9.014  10.996  0.2619 -0.0200 -0.0278
  241POPC   GL2 3400  10.160   8.901  11.175 -0.0610  0.1063 -0.3214
  241POPC   C1A 3401   9.627   8.957  11.422  0.0551 -0.1273  0.1143
  241POPC   D2A 3402   9.455   8.885  11.852 -0.0151 -0.0328  0.1216
  241POPC   C3A 3403   9.074   9.018  12.002  0.5606 -0.0435 -0.0478
  241POPC   C4A 3404   8.915   9.299  12.203 -0.0081 -0.0054  0.0453
  241POPC   C1B 3405  10.154   8.686  11.655 -0.2414  0.1176  0.2275
  241POPC   C2B 3406  10.505   8.397  11.820 -0.2428 -0.0904  0.0251
  241POPC   C3B 3407  10.864   8.617  12.146  0.2394 -0.1926 -0.0377
  241POPC   C4B 3408  10.960   8.699  12.540 -0.0101 -0.0925 -0.1947
  242POPC   NC3 3409   4.305   0.827  14.161  0.0915  0.0606  0.1055
  242POPC   PO4 3410   3.939   0.562  14.250  0.0006  0.0264 -0.2822
  242POPC   GL1 3411   4.040   0.585  13.829 -0.0463  0.3572 -0.2474
  242POPC   GL2 3412   3.942   0.826  13.701 -0.1173 -0.0782  0.2337
  242POPC   C1A 3413   3.847   0.384  13.419 -0.0992 -0.3689  0.0250
  242POPC   D2A 3414   4.024   0.556  13.041  0.2932  0.1953  0.0911
  242POPC   C3A 3415   3.839   0.826  12.836  0.1257 -0.0572 -0.0454
  242POPC   C4A 3416   3.776   0.865  12.460  0.1756  0.2759  0.1373
  242POPC   C1B 3417   4.270   0.916  13.320 -0.1552  0.2144  0.1374
  242POPC   C2B 3418   4.307   0.887  12.785 -0.0181 -0.2123 -0.2558
  242POPC   C3B 3419   4.165   0.434  12.614  0.2588 -0.2968  0.0311
  242POPC   C4B 3420   3.803   0.332  12.376  0.2045 -0.0216 -0.2127
  243POPC   NC3 3421   3.243   5.936  10.573 -0.0424 -0.0966  0.1367
  243POPC   PO4 3422   3.620   5.888  10.731 -0.1684 -0.0742  0.4073
  243POPC   GL1 3423   3.413   5.802  11.103  0.0550  0.2621  0.3014
  243POPC   GL2 3424   3.316   5.449  10.986 -0.1848  0.0335  0.0396
  243POPC   C1A 3425   3.500   5.883  11.546 -0.4033  0.0551 -0.1031
  243POPC   D2A 3426   3.820   6.154  11.663  0.0618  0.3615 -0.0719
  243POPC   C3A 3427   4.011   6.281  12.076 -0.0796  0.1964  0.0356
  243POPC   C4A 3428   3.927   6.329  12.515  0.1615  0.0180 -0.2439
  243POPC   C1B 3429   3.517   5.419  11.482  0.3357 -0.0933 -0.0448
  243POPC   C2B 3430   3.545   5.333  11.901  0.0821 -0.1248  0.0786
  243POPC   C3B 3431   3.313   5.111  12.222 -0.3537  0.0544  0.1506
  243POPC   C4B 3432   2.926   4.847  12.527  0.2354 -0.1506 -0.1005
  244POPC   NC3 3433   1.112   8.862  11.112  0.2860  0.1363 -0.0926
  244POPC   PO4 3434   1.367   8.890  10.923 -0.2814  0.1168 -0.0522
  244POPC   GL1 3435   1.629   9.138  11.206  0.2581  0.1892  0.1483
  244POPC   GL2 3436   1.821   9.341  11.300  0.1225 -0.2046  0.0189
  244POPC   C1A 3437   1.530   9.044  11.731  0.2131  0.0681  0.1570
  244POPC   D2A 3438   1.226   9.063  11.996 -0.0210 -0.2886 -0.0535
  244POPC   C3A 3439   1.372   9.439  12.398  0.0881  0.0007  0.0439
  244POPC   C4A 3440   1.653   9.529  12.708 -0.0051 -0.2538 -0.2324
  244POPC   C1B 3441   1.797   9.669  11.597  0.1023  0.1613 -0.1691
  244POPC   C2B 3442   1.679   9.968  11.860 -0.0218  0.0719  0.1917
  244POPC   C3B 3443   1.716  10.251  12.095  0.0949  0.0067 -0.4275
  244POPC   C4B 3444   1.541  10.672  12.072 -0.2989  0.1177 -0.1576
  245POPC   NC3 3445   1.089  10.127  10.164 -0.0014  0.0200 -0.1230
  245POPC   PO4 3446   1.510  10.193  10.317  0.3936 -0.1792 -0.0051
  245POPC   GL1 3447   1.703  10.370  10.717 -0.0986  0.2679  0.3425
  245POPC   GL2 3448   1.591  10.453  10.987 -0.0971  0.0390 -0.1035
  245POPC   C1A 3449   2.091  10.329  10.949 -0.0914  0.0290  0.1915
  245POPC   D2A 3450   2.270  10.355  11.474  0.0821 -0.0067 -0.3294
  245POPC   C3A 3451   2.163  10.422  11.889 -0.0517 -0.3120 -0.0632
  245POPC   C4A 3452   2.026  10.794  12.168  0.1875  0.0383  0.0251
  245POPC   C1B 3453   1.916  10.787  11.082 -0.3055 -0.0002 -0.2250
  245POPC   C2B 3454   1.962  11.196  11.181 -0.0975  0.1747  0.2751
  245POPC   C3B 3455   2.054  11.518  11.021 -0.0555  0.1115  0.0725
  245POPC   C4B 3456   2.136  11.950  11.132  0.1223  0.0301  0.0992
  246POPC   NC3 3457   8.922   2.160  10.617 -0.2285 -0.0606  0.1825
  246POPC   PO4 3458   9.040   1.789  10.515  0.1973  0.1229  0.3382
  246POPC   GL1 3459   9.186   1.532  10.841 -0.0356 -0.2038  0.1767
  246POPC   GL2 3460   9.240   1.853  11.011  0.2239 -0.0299 -0.0633
  246POPC   C1A 3461   9.220   1.285  11.243  0.0528 -0.0320  0.2891
  246POPC   D2A 3462   9.239   0.935  11.406  0.3681  0.2361 -0.0646
  246POPC   C3A 3463   9.616   0.812  11.611 -0.1548  0.0061  0.0046
  246POPC   C4A 3464   9.715   0.489  11.475  0.0107 -0.1388  0.1924
  246POPC   C1B 3465   9.249   1.777  11.441 -0.2595 -0.1078  0.0549
  246POPC   C2B 3466   9.430   2.049  11.782  0.1917 -0.0849  0.1721
  246POPC   C3B 3467   9.465   2.170  12.210 -0.2877 -0.0665 -0.3043
  246POPC   C4B 3468   9.586   2.025  12.718 -0.0333  0.1565  0.1297
  247POPC   NC3 3469   6.916   1.016   9.899  0.2253 -0.3256  0.0144
  247POPC   PO4 3470   7.007   0.761  10.238 -0.0430 -0.0412  0.3400
  247POPC   GL1 3471   6.749   0.321  10.313  0.0192  0.1872 -0.2404
  247POPC   GL2 3472   6.378   0.348  10.528 -0.6689 -0.4172 -0.0888
  247POPC   C1A 3473   6.765   0.291  10.878  0.2132 -0.0663  0.0342
  247POPC   D2A 3474   6.631   0.373  11.400 -0.1167  0.0849 -0.1641
  247POPC   C3A 3475   6.610  -0.074  11.681  0.0934 -0.3939  0.0461
  247POPC   C4A 3476   6.659   0.134  12.111 -0.1909 -0.0949  0.2910
  247POPC   C1B 3477   6.325   0.459  11.009  0.0872  0.0346 -0.0190
  247POPC   C2B 3478   6.220   0.148  11.465 -0.0523  0.0389  0.2158
  247POPC   C3B 3479   6.171  -0.219  11.656  0.2165  0.0886  0.2683
  247POPC   C4B 3480   5.993  -0.656  11.612  0.2007  0.0303 -0.1602
  248POPC   NC3 3481   5.779   2.791  10.885  0.0953  0.1169 -0.2087
  248POPC   PO4 3482   6.163   3.113  10.997  0.1986  0.1803  0.4235
  248POPC   GL1 3483   5.985   3.109  11.332  0.3747  0.2662 -0.0956
  248POPC   GL2 3484   5.871   3.450  11.293  0.0782 -0.1986 -0.0566
  248POPC   C1A 3485   5.949   2.940  11.735 -0.0569  0.1759  0.3480
  248POPC   D2A 3486   6.048   2.529  11.990 -0.1795  0.0788  0.1886
  248POPC   C3A 3487   6.068   2.605  12.429  0.3336  0.1908  0.1039
  248POPC   C4A 3488   6.298   2.523  12.783 -0.3329 -0.0347  0.2458
  248POPC   C1B 3489   5.602   3.331  11.602  0.2202 -0.0200  0.0843
  248POPC   C2B 3490   5.605   3.173  12.026 -0.2543  0.1715 -0.0721
  248POPC   C3B 3491   5.645   3.138  12.432  0.0076 -0.0125 -0.2073
  248POPC   C4B 3492   5.605   3.069  12.956 -0.3089  0.3708  0.5794
  249POPC   NC3 3493   5.662  10.102  13.963  0.1216  0.0891 -0.2969
  249POPC   PO4 3494   5.564  10.464  13.808 -0.1243  0.2663  0.0821
  249POPC   GL1 3495   5.645  10.791  13.500  0.0377 -0.1491  0.2217
  249POPC   GL2 3496   5.512  11.075  13.486  0.2283  0.2423 -0.0689
  249POPC   C1A 3497   5.710  10.890  13.033 -0.3051 -0.2330  0.2458
  249POPC   D2A 3498   5.528  11.060  12.546 -0.2834 -0.1373  0.1219
  249POPC   C3A 3499   5.615  11.406  12.308 -0.2020 -0.0062 -0.2097
  249POPC   C4A 3500   5.820  11.705  12.071 -0.0228  0.1782  0.3085
  249POPC   C1B 3501   5.242  11.210  13.190 -0.1092 -0.0522  0.0601
  249POPC   C2B 3502   4.943  11.281  12.919  0.2512  0.1232 -0.1896
  249POPC   C3B 3503   4.482  11.312  12.697 -0.0770  0.2201  0.0876
  249POPC   C4B 3504   4.252  11.415  12.319  0.2172 -0.0153 -0.3251
  250POPC   NC3 3505   0.593   6.304  10.451  0.0404 -0.1921  0.1901
  250POPC   PO4 3506   0.628   6.469  10.749  0.1508 -0.2448  0.1517
  250POPC   GL1 3507   0.686   6.443  11.154  0.3523  0.0009 -0.0913
  250POPC   GL2 3508   0.443   6.522  11.344  0.0586  0.0512  0.1915
  250POPC   C1A 3509   0.963   6.532  11.563 -0.0550  0.0499 -0.5550
  250POPC   D2A 3510   1.311   6.579  11.908  0.0785  0.3394 -0.1026
  250POPC   C3A 3511   1.300   6.843  12.237  0.2189 -0.2377 -0.1354
  250POPC   C4A 3512   1.167   7.357  12.232 -0.2429  0.2476  0.1150
  250POPC   C1B 3513   0.407   6.403  11.774  0.1046  0.0345 -0.0416
  250POPC   C2B 3514   0.317   6.200  12.164 -0.1230 -0.1340 -0.1621
  250POPC   C3B 3515   0.287   6.118  12.560  0.1112 -0.0806 -0.3417
  250POPC   C4B 3516   0.381   5.795  12.703  0.0706 -0.0984  0.0086
  251POPC   NC3 3517   9.559   1.790  10.631  0.1886 -0.0357  0.0218
  251POPC   PO4 3518   9.714   1.448  10.430  0.0039  0.3140 -0.2242
  251POPC   GL1 3519   9.901   1.314  10.726  0.3185  0.0089 -0.3249
  251POPC   GL2 3520  10.037   1.590  10.870  0.0192  0.1413 -0.3182
  251POPC   C1A 3521   9.769   1.161  11.098  0.1273  0.1035  0.1205
  251POPC   D2A 3522   9.640   1.419  11.508 -0.0015 -0.2530  0.3436
  251POPC   C3A 3523   9.864   1.386  11.892  0.2351  0.2122 -0.1428
  251POPC   C4A 3524   9.673   1.095  12.188 -0.0576  0.0831  0.0502
  251POPC   C1B 3525  10.005   1.620  11.238 -0.3545  0.0888 -0.3093
  251POPC   C2B 3526  10.321   1.561  11.570  0.2841 -0.1597 -0.0676
  251POPC   C3B 3527  10.322   1.551  11.976 -0.0251 -0.0846  0.2966
  251POPC   C4B 3528  10.582   1.241  12.240  0.2968  0.3279  0.4418
  252POPC   NC3 3529   3.642   9.219  10.379  0.0809  0.0960 -0.4714
  252POPC   PO4 3530   3.543   9.673  10.412 -0.4491  0.1337  0.1431
  252POPC   GL1 3531   3.534   9.760  10.812 -0.1882 -0.0182  0.0041
  252POPC   GL2 3532   3.218   9.577  10.781  0.1230 -0.1293 -0.0538
  252POPC   C1A 3533   3.743   9.950  11.159 -0.0466  0.1240  0.0228
  252POPC   D2A 3534   4.060   9.999  11.529 -0.0540 -0.1707  0.0340
  252POPC   C3A 3535   3.880  10.106  11.956 -0.1331 -0.0957 -0.0947
  252POPC   C4A 3536   3.596  10.144  12.255 -0.3640  0.1638 -0.2203
  252POPC   C1B 3537   3.277   9.908  11.220  0.2974  0.2452  0.2461
  252POPC   C2B 3538   2.988  10.267  11.387 -0.5996  0.6824 -0.2054
  252POPC   C3B 3539   2.791  10.337  11.596  0.0040  0.0458  0.0153
  252POPC   C4B 3540   2.524  10.171  11.862  0.1856 -0.1325 -0.1805
  253POPC   NC3 3541  11.002   7.755  10.751 -0.0686  0.4347  0.0104
  253POPC   PO4 3542  10.649   7.793  10.545  0.0904 -0.0974  0.1067
  253POPC   GL1 3543  10.481   7.975  10.945 -0.0687  0.1693 -0.2267
  253POPC   GL2 3544  10.817   8.126  11.011  0.0433  0.3088 -0.0655
  253POPC   C1A 3545  10.333   7.715  11.308 -0.1219 -0.1867 -0.0899
  253POPC   D2A 3546  10.169   7.638  11.736  0.1187 -0.0637  0.1696
  253POPC   C3A 3547  10.387   7.905  11.985 -0.3838  0.0457 -0.0196
  253POPC   C4A 3548  10.724   8.117  12.296  0.2238 -0.0517 -0.0153
  253POPC   C1B 3549  11.155   8.007  11.316 -0.0188 -0.0684 -0.0333
  253POPC   C2B 3550  11.409   8.146  11.558 -0.3206  0.0966  0.2645
  253POPC   C3B 3551  11.712   8.359  11.672 -0.0930 -0.2042  0.4928
  253POPC   C4B 3552  12.022   8.286  11.863 -0.1536 -0.0770 -0.1470
  254POPC   NC3 3553   6.629   2.739  10.803 -0.1632 -0.0412  0.4877
  254POPC   PO4 3554   6.959   2.571  10.695 -0.0944  0.0198  0.0619
  254POPC   GL1 3555   7.002   2.556  11.139 -0.0248  0.2273 -0.0498
  254POPC   GL2 3556   6.703   2.605  11.276 -0.0280  0.0418 -0.1900
  254POPC   C1A 3557   7.012   2.489  11.641 -0.1374 -0.3961  0.1516
  254POPC   D2A 3558   6.934   2.180  11.887 -0.1799  0.1093 -0.0831
  254POPC   C3A 3559   7.088   2.294  12.260  0.1154 -0.1653  0.1725
  254POPC   C4A 3560   7.373   2.549  12.498  0.2668  0.3963  0.0122
  254POPC   C1B 3561   6.727   2.186  11.371  0.0229 -0.1488  0.0685
  254POPC   C2B 3562   6.722   1.781  11.671  0.1039  0.0931 -0.1365
  254POPC   C3B 3563   6.639   1.481  11.907 -0.2520  0.3645 -0.1294
  254POPC   C4B 3564   6.364   1.129  11.913  0.0354  0.2364  0.0364
  255POPC   NC3 3565   6.626   8.687   9.696  0.0971  0.1302  0.1182
  255POPC   PO4 3566   6.787   8.898  10.128  0.2120  0.1449 -0.1592
  255POPC   GL1 3567   6.771   8.977  10.526 -0.1336 -0.1090 -0.0465
  255POPC   GL2 3568   6.379   9.048  10.600 -0.3223 -0.1925  0.1859
  255POPC   C1A 3569   6.853   9.382  10.737  0.1697  0.1745 -0.1485
  255POPC   D2A 3570   7.030   9.655  11.057  0.2018  0.0035 -0.2739
  255POPC   C3A 3571   7.217  10.053  11.032 -0.0217  0.0049 -0.1757
  255POPC   C4A 3572   7.541  10.316  11.049 -0.1443  0.0502  0.0330
  255POPC   C1B 3573   6.495   8.919  10.996 -0.1143  0.0114 -0.0771
  255POPC   C2B 3574   6.335   9.017  11.385 -0.1518 -0.0071  0.0165
  255POPC   C3B 3575   6.034   9.045  11.692  0.0705 -0.0930 -0.0313
  255POPC   C4B 3576   5.694   9.133  11.849  0.0901  0.2583  0.1607
  256POPC   NC3 3577  11.267   4.435  10.654 -0.1891 -0.0927  0.0584
  256POPC   PO4 3578  10.998   4.337  10.992  0.2777 -0.0864 -0.0077
  256POPC   GL1 3579  11.161   4.134  11.327 -0.0057  0.0260  0.0287
  256POPC   GL2 3580  11.085   3.732  11.317 -0.3580  0.0308  0.2650
  256POPC   C1A 3581  11.600   3.972  11.481  0.3157  0.6684  0.0033
  256POPC   D2A 3582  11.956   4.036  11.543 -0.0266 -0.2213  0.1384
  256POPC   C3A 3583  11.728   4.076  11.981  0.3812 -0.2885  0.2288
  256POPC   C4A 3584  11.246   4.004  11.869  0.1501 -0.1360  0.0994
  256POPC   C1B 3585  11.183   3.363  11.568  0.3392  0.0942 -0.0815
  256POPC   C2B 3586  11.406   3.012  11.379 -0.2357  0.0877 -0.1403
  256POPC   C3B 3587  11.403   2.573  11.241 -0.0710  0.1845 -0.0594
  256POPC   C4B 3588  11.441   2.254  11.007  0.0194 -0.2469  0.1972
  257POPC   NC3 3589   4.706   1.391  10.330 -0.0313 -0.2492 -0.1658
  257POPC   PO4 3590   4.902   1.038  10.308  0.2595 -0.0248 -0.0091
  257POPC   GL1 3591   4.853   1.075  10.723  0.0385  0.5151  0.0899
  257POPC   GL2 3592   5.129   1.184  10.840 -0.0788  0.0762 -0.2304
  257POPC   C1A 3593   4.685   0.945  11.114 -0.0769  0.2368 -0.0692
  257POPC   D2A 3594   4.432   0.944  11.548 -0.0403 -0.2593  0.0705
  257POPC   C3A 3595   4.313   1.216  11.830 -0.1587 -0.0854 -0.1499
  257POPC   C4A 3596   4.080   1.130  12.161 -0.0783  0.2713 -0.2022
  257POPC   C1B 3597   5.101   1.144  11.344  0.2075 -0.1845  0.1349
  257POPC   C2B 3598   5.301   0.856  11.550  0.0012 -0.3654 -0.3532
  257POPC   C3B 3599   5.487   0.567  11.963  0.4175  0.2906  0.3301
  257POPC   C4B 3600   5.349   0.499  12.371 -0.0850  0.1120 -0.0529
  258POPC   NC3 3601   5.782   1.922  10.630  0.1260 -0.4735 -0.1312
  258POPC   PO4 3602   5.833   1.558  10.745  0.0713 -0.0412  0.1008
  258POPC   GL1 3603   6.272   1.525  11.001  0.2019 -0.1556 -0.0568
  258POPC   GL2 3604   6.093   1.395  11.182  0.3538  0.0829 -0.1907
  258POPC   C1A 3605   6.618   1.596  11.225 -0.2160 -0.0369  0.0973
  258POPC   D2A 3606   6.905   1.323  11.529 -0.1933  0.0530 -0.1108
  258POPC   C3A 3607   6.844   0.976  11.886  0.2958 -0.3492  0.2065
  258POPC   C4A 3608   6.627   0.625  11.847  0.2779  0.1226  0.0945
  258POPC   C1B 3609   5.888   1.274  11.559 -0.2191  0.1009  0.2351
  258POPC   C2B 3610   5.815   1.047  11.871  0.1453 -0.0820 -0.1244
  258POPC   C3B 3611   5.714   0.913  12.263 -0.0374 -0.0364  0.1593
  258POPC   C4B 3612   5.480   0.997  12.534  0.5448  0.0423 -0.1998
  259POPC   NC3 3613   0.785   5.476  10.509  0.0856 -0.0776 -0.0871
  259POPC   PO4 3614   0.413   5.105  10.383  0.0643 -0.0173 -0.1291
  259POPC   GL1 3615   0.448   5.101  10.871  0.0771  0.1158  0.3317
  259POPC   GL2 3616   0.790   5.035  11.034 -0.1952  0.4895 -0.0232
  259POPC   C1A 3617   0.173   4.976  11.268  0.0651 -0.0490  0.2156
  259POPC   D2A 3618  -0.038   5.302  11.414 -0.0398  0.2404 -0.0630
  259POPC   C3A 3619  -0.505   5.296  11.676 -0.0083  0.0801 -0.0047
  259POPC   C4A 3620  -0.480   5.210  12.059  0.1788  0.0164  0.0973
  259POPC   C1B 3621   0.626   5.083  11.377 -0.1920  0.0407 -0.4529
  259POPC   C2B 3622   0.371   4.970  11.759 -0.0797  0.2869  0.1361
  259POPC   C3B 3623   0.350   4.708  12.100  0.3079  0.2043 -0.1332
  259POPC   C4B 3624   0.434   4.432  12.536 -0.2017  0.2997  0.0467
  260POPC   NC3 3625   8.688   4.262  14.820  0.0782 -0.0804  0.0961
  260POPC   PO4 3626   8.944   4.012  14.515  0.2033 -0.1777  0.2954
  260POPC   GL1 3627   9.230   3.867  14.129  0.4593 -0.0367 -0.1039
  260POPC   GL2 3628   9.161   3.879  13.877  0.0381  0.1957 -0.2507
  260POPC   C1A 3629   9.500   3.583  13.797 -0.0222 -0.1670 -0.1101
  260POPC   D2A 3630   9.659   3.480  13.395 -0.2042  0.0159  0.1348
  260POPC   C3A 3631   9.683   3.894  13.291 -0.1070  0.1617  0.0121
  260POPC   C4A 3632   9.321   4.182  13.251  0.0364 -0.0299 -0.0613
  260POPC   C1B 3633   9.460   4.161  13.721 -0.1834 -0.0045  0.0660
  260POPC   C2B 3634   9.822   4.354  13.382  0.1543  0.1638  0.0147
  260POPC   C3B 3635   9.743   4.711  13.201  0.1217 -0.3776  0.1465
  260POPC   C4B 3636   9.732   4.823  12.611  0.1335 -0.0140  0.3976
  261POPC   NC3 3637  11.536  10.115  10.422 -0.1093  0.2007 -0.0792
  261POPC   PO4 3638  11.730   9.834  10.654  0.1041 -0.3763 -0.2533
  261POPC   GL1 3639  11.702   9.809  11.070 -0.1914 -0.2192 -0.4565
  261POPC   GL2 3640  11.311   9.841  11.022  0.0905  0.0902  0.1463
  261POPC   C1A 3641  11.810   9.824  11.505 -0.0736 -0.3033 -0.0604
  261POPC   D2A 3642  11.625   9.768  11.966 -0.2746 -0.1005 -0.2440
  261POPC   C3A 3643  11.585  10.096  12.288  0.0301 -0.0135 -0.1412
  261POPC   C4A 3644  11.521  10.625  12.156 -0.1174  0.1504  0.1138
  261POPC   C1B 3645  11.191   9.761  11.433 -0.0683 -0.1683 -0.1003
  261POPC   C2B 3646  11.352   9.403  11.708  0.0009  0.0014 -0.0648
  261POPC   C3B 3647  11.639   9.029  11.662  0.2155 -0.0899  0.0562
  261POPC   C4B 3648  12.099   8.931  11.786  0.2436 -0.2159 -0.4342
  262POPC   NC3 3649   5.636  10.519  10.462  0.0648 -0.3883  0.0730
  262POPC   PO4 3650   5.389  10.522  10.060  0.0437  0.1654  0.0118
  262POPC   GL1 3651   5.211  10.720  10.424  0.0685 -0.0280 -0.0105
  262POPC   GL2 3652   4.887  10.947  10.486 -0.0009  0.0984 -0.1540
  262POPC   C1A 3653   5.035  10.600  10.896  0.1204 -0.1652  0.0343
  262POPC   D2A 3654   4.918  10.114  11.141 -0.3868  0.1511 -0.3506
  262POPC   C3A 3655   4.905  10.246  11.618  0.0572  0.1511  0.1179
  262POPC   C4A 3656   5.029  10.567  11.972 -0.1676 -0.0490 -0.4028
  262POPC   C1B 3657   4.951  11.385  10.515  0.0821  0.1544 -0.1167
  262POPC   C2B 3658   4.841  11.699  10.807 -0.2024  0.1744 -0.2792
  262POPC   C3B 3659   5.015  12.075  10.861 -0.0474  0.0350 -0.0940
  262POPC   C4B 3660   4.996  12.276  11.354  0.0391  0.1152  0.1867
  263POPC   NC3 3661   7.471   0.837  10.420 -0.0446 -0.1752 -0.2026
  263POPC   PO4 3662   7.957   0.987  10.677 -0.0316  0.3791 -0.0192
  263POPC   GL1 3663   8.022   1.021  11.121  0.1683  0.1229  0.1482
  263POPC   GL2 3664   8.342   1.239  10.997 -0.0101  0.1668 -0.1293
  263POPC   C1A 3665   8.121   0.920  11.401 -0.0202 -0.0177 -0.0779
  263POPC   D2A 3666   8.151   0.703  11.744 -0.0573  0.0057 -0.1534
  263POPC   C3A 3667   7.762   0.851  11.991  0.1548  0.1202  0.0202
  263POPC   C4A 3668   7.437   0.898  12.246  0.2729  0.4642 -0.1222
  263POPC   C1B 3669   8.596   1.088  11.211 -0.0076  0.1156  0.1030
  263POPC   C2B 3670   8.623   0.691  11.322 -0.1000 -0.0962 -0.1455
  263POPC   C3B 3671   8.527   0.304  11.433  0.1047  0.1851  0.1892
  263POPC   C4B 3672   8.297  -0.014  11.599 -0.0766 -0.0056  0.4881
  264POPC   NC3 3673   7.928   6.644  11.085 -0.0526 -0.1770  0.1830
  264POPC   PO4 3674   8.308   6.436  11.245 -0.1645 -0.0475 -0.0577
  264POPC   GL1 3675   8.116   6.289  11.586  0.2671 -0.0714  0.2036
  264POPC   GL2 3676   7.809   6.489  11.566 -0.3183 -0.2622  0.1703
  264POPC   C1A 3677   8.099   5.968  11.939 -0.2280  0.0031 -0.1303
  264POPC   D2A 3678   7.813   5.633  11.921  0.1290 -0.0228  0.2086
  264POPC   C3A 3679   7.809   5.339  12.200 -0.1707 -0.3265  0.0611
  264POPC   C4A 3680   7.812   5.284  12.540 -0.0407  0.2104 -0.1326
  264POPC   C1B 3681   7.928   6.907  11.747 -0.0823 -0.3174  0.2588
  264POPC   C2B 3682   7.716   7.270  11.778 -0.0463 -0.2588  0.0668
  264POPC   C3B 3683   7.481   7.548  11.636 -0.1410 -0.4683  0.1010
  264POPC   C4B 3684   7.437   7.891  11.941 -0.1674 -0.0191  0.0636
  265POPC   NC3 3685   2.376   7.590   9.905 -0.0432  0.3855 -0.1324
  265POPC   PO4 3686   2.445   7.787  10.471 -0.3894  0.0455  0.0242
  265POPC   GL1 3687   2.749   7.555  10.741  0.4084  0.0878 -0.3707
  265POPC   GL2 3688   2.422   7.490  10.914 -0.0753  0.1247  0.1477
  265POPC   C1A 3689   2.782   7.735  11.069 -0.0509  0.1047 -0.1883
  265POPC   D2A 3690   2.803   8.094  11.510  0.3006  0.2946 -0.1216
  265POPC   C3A 3691   3.031   7.944  11.885 -0.2312 -0.0259  0.2959
  265POPC   C4A 3692   3.486   8.139  12.051 -0.3613  0.1523 -0.4977
  265POPC   C1B 3693   2.527   7.488  11.394 -0.0137 -0.1012 -0.0352
  265POPC   C2B 3694   2.550   7.431  11.851 -0.1958 -0.3130  0.0339
  265POPC   C3B 3695   2.566   7.454  12.230 -0.1005 -0.1672  0.0477
  265POPC   C4B 3696   2.453   7.564  12.615  0.2626 -0.1123 -0.1519
  266POPC   NC3 3697   9.367   5.189  11.314 -0.4698 -0.2652 -0.1473
  266POPC   PO4 3698   9.162   5.521  11.594  0.1314  0.0566  0.0179
  266POPC   GL1 3699   9.253   5.426  11.997  0.2190 -0.1977 -0.4809
  266POPC   GL2 3700   9.107   5.491  12.236 -0.0032  0.0420 -0.0194
  266POPC   C1A 3701   9.525   5.066  12.130 -0.3121  0.1359  0.1490
  266POPC   D2A 3702   9.886   4.870  12.107 -0.1169 -0.2273 -0.3396
  266POPC   C3A 3703  10.204   4.925  12.449  0.1928 -0.3825  0.2444
  266POPC   C4A 3704  10.444   5.044  12.825 -0.2040 -0.0679  0.0205
  266POPC   C1B 3705   9.381   5.417  12.550  0.0395 -0.1646  0.0576
  266POPC   C2B 3706   9.674   5.509  12.776 -0.0846 -0.0537 -0.0913
  266POPC   C3B 3707   9.976   5.326  12.656 -0.2608  0.1024  0.1929
  266POPC   C4B 3708  10.146   5.359  12.217 -0.2669 -0.1041 -0.0309
  267POPC   NC3 3709   5.500  10.048  10.046  0.2593  0.0946 -0.0111
  267POPC   PO4 3710   5.880  10.213  10.099 -0.1272 -0.2769 -0.2220
  267POPC   GL1 3711   6.128  10.463  10.387  0.2566 -0.0546 -0.2038
  267POPC   GL2 3712   6.378  10.262  10.540  0.0887 -0.2212  0.0900
  267POPC   C1A 3713   6.119  10.442  10.927 -0.0670 -0.1476 -0.1173
  267POPC   D2A 3714   6.276  10.357  11.331 -0.2665  0.0940 -0.0693
  267POPC   C3A 3715   6.315  10.431  11.734  0.0288  0.1195  0.2139
  267POPC   C4A 3716   6.285  10.617  12.132 -0.1539 -0.0368  0.1571
  267POPC   C1B 3717   6.600  10.431  10.915  0.4220 -0.0077  0.0798
  267POPC   C2B 3718   6.721  10.562  11.355 -0.3427  0.1534 -0.0717
  267POPC   C3B 3719   6.889  10.593  11.871  0.3006  0.2837  0.1575
  267POPC   C4B 3720   6.752  11.022  12.123 -0.2334  0.0381 -0.3189
  268POPC   NC3 3721   9.996   5.050  11.647  0.0016 -0.1776 -0.2785
  268POPC   PO4 3722  10.214   4.985  11.257 -0.0225 -0.2403 -0.0926
  268POPC   GL1 3723  10.488   4.887  11.519  0.2269  0.1642  0.0419
  268POPC   GL2 3724  10.356   4.559  11.678 -0.1522  0.2417  0.1406
  268POPC   C1A 3725  10.564   5.007  11.980 -0.2226  0.0234  0.1501
  268POPC   D2A 3726  10.700   4.857  12.422 -0.4969 -0.1136  0.3514
  268POPC   C3A 3727  10.959   4.464  12.505  0.2811 -0.3724  0.2536
  268POPC   C4A 3728  11.306   4.313  12.330 -0.1843 -0.1648  0.0537
  268POPC   C1B 3729  10.158   4.304  11.967 -0.2712 -0.2801 -0.2389
  268POPC   C2B 3730   9.952   4.413  12.416 -0.2919 -0.1789  0.0487
  268POPC   C3B 3731  10.124   4.416  12.836 -0.0960  0.1107  0.2989
  268POPC   C4B 3732  10.236   4.247  13.143  0.1706 -0.0372 -0.1545
  269POPC   NC3 3733   8.961   0.314   9.918  0.1508 -0.1189 -0.0038
  269POPC   PO4 3734   9.020   0.319  10.320 -0.0262 -0.0485 -0.0320
  269POPC   GL1 3735   9.053   0.295  10.744  0.0444 -0.1957  0.3914
  269POPC   GL2 3736   9.403   0.291  10.781 -0.2200 -0.1417 -0.0960
  269POPC   C1A 3737   9.024   0.413  11.237 -0.1316  0.1950 -0.0883
  269POPC   D2A 3738   9.182   0.480  11.649 -0.0101 -0.0436  0.1941
  269POPC   C3A 3739   8.828   0.382  11.814 -0.0980 -0.2703  0.1479
  269POPC   C4A 3740   8.464   0.333  11.956 -0.2437 -0.2816  0.2281
  269POPC   C1B 3741   9.486   0.117  11.274 -0.1967  0.2008  0.0614
  269POPC   C2B 3742   9.408  -0.123  11.692 -0.3230  0.1476 -0.0697
  269POPC   C3B 3743   9.362  -0.298  12.109  0.0267  0.1236 -0.0849
  269POPC   C4B 3744   9.458  -0.696  12.386  0.2197  0.1159  0.1036
  270POPC   NC3 3745   7.325   4.391  10.575 -0.1818 -0.2959 -0.1028
  270POPC   PO4 3746   7.198   4.477  11.017 -0.0075  0.1574  0.0154
  270POPC   GL1 3747   6.881   4.476  11.330  0.1637  0.1112  0.0667
  270POPC   GL2 3748   6.512   4.495  11.289 -0.0590 -0.1379  0.1678
  270POPC   C1A 3749   6.883   4.267  11.674  0.0120 -0.1537 -0.1614
  270POPC   D2A 3750   6.902   4.221  12.015 -0.2157  0.2004  0.2180
  270POPC   C3A 3751   6.544   4.306  12.269  0.1535  0.2295 -0.3944
  270POPC   C4A 3752   6.214   4.597  12.467  0.1765 -0.1627  0.0486
  270POPC   C1B 3753   6.263   4.775  11.513  0.3776  0.0220  0.2836
  270POPC   C2B 3754   6.024   4.819  11.910 -0.0946 -0.1217  0.2174
  270POPC   C3B 3755   5.915   5.137  12.149  0.1942  0.2298 -0.0719
  270POPC   C4B 3756   6.048   5.598  12.222 -0.2885  0.0328 -0.0975
  271POPC   NC3 3757   2.795   1.383  13.790 -0.0749 -0.1097  0.3844
  271POPC   PO4 3758   3.032   1.811  13.660 -0.0418 -0.0357 -0.0377
  271POPC   GL1 3759   3.015   2.014  13.195 -0.4349 -0.5593  0.0045
  271POPC   GL2 3760   3.368   2.015  13.034 -0.2038 -0.0503  0.2464
  271POPC   C1A 3761   2.868   2.187  12.887  0.0409  0.0213  0.1398
  271POPC   D2A 3762   2.576   2.265  12.564 -0.0653  0.1893 -0.1056
  271POPC   C3A 3763   2.631   2.675  12.279 -0.0774  0.1504 -0.3420
  271POPC   C4A 3764   2.389   2.988  12.262  0.4976  0.1052  0.2273
  271POPC   C1B 3765   3.229   1.938  12.676  0.1026  0.0492  0.0183
  271POPC   C2B 3766   2.886   1.854  12.467 -0.0549  0.0522  0.0184
  271POPC   C3B 3767   2.869   1.593  12.129 -0.3220 -0.2382  0.0593
  271POPC   C4B 3768   2.996   1.156  11.966  0.0091 -0.5102 -0.2976
  272POPC   NC3 3769   0.336   9.912  10.857 -0.0522 -0.1246  0.1305
  272POPC   PO4 3770   0.148  10.222  10.805  0.0643  0.1553 -0.1379
  272POPC   GL1 3771   0.246  10.171  11.226  0.4865 -0.4710  0.0423
  272POPC   GL2 3772   0.585  10.184  11.200 -0.0323  0.2834  0.1839
  272POPC   C1A 3773   0.154  10.377  11.659 -0.0546 -0.0660  0.0024
  272POPC   D2A 3774   0.246  10.532  12.053 -0.0090  0.0269 -0.0133
  272POPC   C3A 3775   0.122  10.442  12.433  0.1549 -0.1265  0.2531
  272POPC   C4A 3776   0.361  10.356  12.822  0.1076 -0.1519 -0.1047
  272POPC   C1B 3777   1.008  10.355  11.397 -0.0645  0.1629 -0.2579
  272POPC   C2B 3778   1.335  10.544  11.512  0.0737 -0.1244 -0.1884
  272POPC   C3B 3779   1.719  10.621  11.561 -0.4317 -0.0374  0.0836
  272POPC   C4B 3780   2.166  10.842  11.645  0.0461  0.0468  0.0449
  273POPC   NC3 3781   1.874   9.954  10.517 -0.0950 -0.0906 -0.0703
  273POPC   PO4 3782   2.088   9.530  10.566  0.0046 -0.0727  0.2828
  273POPC   GL1 3783   2.411   9.450  10.884 -0.1409 -0.1229 -0.1310
  273POPC   GL2 3784   2.674   9.374  10.845 -0.1844  0.0183 -0.2584
  273POPC   C1A 3785   2.316   9.643  11.318 -0.0050 -0.0908 -0.2815
  273POPC   D2A 3786   2.317   9.627  11.704 -0.2171  0.3819 -0.1930
  273POPC   C3A 3787   2.126   9.862  12.069  0.6946  0.0300  0.1407
  273POPC   C4A 3788   1.772   9.779  12.284 -0.3918 -0.3029 -0.0884
  273POPC   C1B 3789   2.921   9.489  11.174 -0.3185 -0.1877 -0.1744
  273POPC   C2B 3790   3.102   9.502  11.536  0.2204  0.4399  0.0027
  273POPC   C3B 3791   3.240   9.840  11.744  0.1306  0.2812  0.0368
  273POPC   C4B 3792   3.516  10.127  11.648  0.0579  0.0636  0.3219
  274POPC   NC3 3793   3.308   3.146  10.108 -0.2012  0.3720  0.3037
  274POPC   PO4 3794   2.983   3.488  10.318 -0.2087 -0.1092  0.0500
  274POPC   GL1 3795   3.067   3.363  10.721  0.0558  0.0558  0.2034
  274POPC   GL2 3796   3.132   3.035  10.779 -0.1076 -0.4928 -0.4647
  274POPC   C1A 3797   3.019   3.493  11.194  0.2406  0.2552  0.4713
  274POPC   D2A 3798   2.910   3.422  11.596  0.0208  0.2993  0.1102
  274POPC   C3A 3799   2.745   3.651  11.913 -0.0017  0.0841  0.2405
  274POPC   C4A 3800   2.420   3.531  12.159  0.1800  0.2562  0.3061
  274POPC   C1B 3801   3.369   3.106  11.170  0.2374  0.2839  0.2384
  274POPC   C2B 3802   3.313   3.219  11.504 -0.0056  0.3542  0.3111
  274POPC   C3B 3803   3.314   3.360  11.909  0.0435 -0.3281 -0.2464
  274POPC   C4B 3804   3.555   3.178  12.250  0.0843 -0.1114 -0.0206
  275POPC   NC3 3805   7.924   6.727  10.268 -0.2076  0.3266 -0.1006
  275POPC   PO4 3806   7.927   6.901  10.630 -0.1466 -0.1528 -0.3226
  275POPC   GL1 3807   8.062   7.159  11.111  0.0416  0.3515 -0.0566
  275POPC   GL2 3808   7.788   7.135  11.231  0.0244  0.1438 -0.2849
  275POPC   C1A 3809   8.232   7.301  11.568  0.0543  0.0934 -0.1403
  275POPC   D2A 3810   8.436   7.657  11.765 -0.0180  0.2551 -0.1124
  275POPC   C3A 3811   8.255   7.910  12.076  0.2151  0.1417  0.2376
  275POPC   C4A 3812   8.228   7.855  12.565 -0.1251  0.0626 -0.2494
  275POPC   C1B 3813   7.477   6.935  11.440  0.2129 -0.0449  0.1395
  275POPC   C2B 3814   7.246   7.077  11.761  0.2007 -0.0860  0.0500
  275POPC   C3B 3815   7.129   7.326  12.091  0.0769  0.1260 -0.1427
  275POPC   C4B 3816   7.309   7.622  12.350  0.2499  0.0553  0.0619
  276POPC   NC3 3817   3.489   3.582  10.527  0.1081 -0.1597  0.2833
  276POPC   PO4 3818   3.689   3.169  10.496 -0.0270  0.0035 -0.0949
  276POPC   GL1 3819   3.745   2.927  10.810 -0.1626 -0.0987 -0.1115
  276POPC   GL2 3820   4.063   3.088  10.879  0.1307 -0.0822 -0.1952
  276POPC   C1A 3821   3.600   2.677  11.202  0.1772 -0.2450 -0.2855
  276POPC   D2A 3822   3.348   2.638  11.573 -0.2269  0.0962  0.5046
  276POPC   C3A 3823   3.362   2.241  11.763  0.0114 -0.5194  0.0126
  276POPC   C4A 3824   2.980   1.904  11.704 -0.2429  0.0541 -0.2836
  276POPC   C1B 3825   3.968   2.933  11.327 -0.1270 -0.4038 -0.1033
  276POPC   C2B 3826   3.746   2.944  11.657  0.1729 -0.0477 -0.2136
  276POPC   C3B 3827   3.926   2.549  11.954 -0.2764 -0.0809 -0.2444
  276POPC   C4B 3828   4.342   2.477  12.047  0.1249  0.0253 -0.0115
  277POPC   NC3 3829   6.372   4.866  10.809 -0.1481  0.1060  0.0762
  277POPC   PO4 3830   6.197   4.522  10.888 -0.0386 -0.0281  0.1829
  277POPC   GL1 3831   5.971   4.499  11.133  0.0074  0.2993 -0.0963
  277POPC   GL2 3832   6.058   4.361  11.436  0.0179 -0.1143  0.1329
  277POPC   C1A 3833   5.746   4.737  11.451 -0.2644  0.2692  0.0017
  277POPC   D2A 3834   5.452   4.905  11.661  0.3196  0.0783  0.2288
  277POPC   C3A 3835   5.435   4.840  12.077  0.2549  0.4084  0.0443
  277POPC   C4A 3836   5.714   4.727  12.320 -0.1081 -0.0914 -0.0318
  277POPC   C1B 3837   5.787   4.266  11.813  0.1403 -0.3593 -0.0663
  277POPC   C2B 3838   5.535   4.253  12.213 -0.0611  0.0618  0.1691
  277POPC   C3B 3839   5.397   4.354  12.513 -0.1394 -0.0913 -0.0571
  277POPC   C4B 3840   5.499   4.831  12.807  0.0127  0.1881  0.3520
  278POPC   NC3 3841   8.638   9.388  10.140  0.3703  0.3190  0.4067
  278POPC   PO4 3842   8.891   9.448  10.445  0.1619  0.3319  0.2360
  278POPC   GL1 3843   8.671   9.360  10.712  0.1647 -0.1924  0.1192
  278POPC   GL2 3844   8.585   8.959  10.716  0.1258  0.1130 -0.1534
  278POPC   C1A 3845   8.571   9.670  11.089  0.1155 -0.0296 -0.0199
  278POPC   D2A 3846   8.310   9.764  11.473 -0.1664 -0.1123  0.2098
  278POPC   C3A 3847   8.043   9.559  11.790 -0.2116  0.2255 -0.2287
  278POPC   C4A 3848   7.633   9.772  11.859  0.2307  0.1397  0.2405
  278POPC   C1B 3849   8.663   9.115  11.123  0.0355 -0.1010  0.1283
  278POPC   C2B 3850   8.963   9.324  11.238 -0.2475  0.0422 -0.1246
  278POPC   C3B 3851   9.356   9.289  11.153 -0.1961 -0.0204 -0.0813
  278POPC   C4B 3852   9.735   9.507  11.324  0.2075 -0.0792  0.0129
  279POPC   NC3 3853   4.094  11.552   9.911 -0.4791  0.2114  0.1616
  279POPC   PO4 3854   3.633  11.490  10.011 -0.2265 -0.1156 -0.2344
  279POPC   GL1 3855   3.379  11.667  10.367 -0.1964 -0.0660 -0.3761
  279POPC   GL2 3856   3.292  11.979  10.405  0.0360  0.1709 -0.0320
  279POPC   C1A 3857   3.237  11.608  10.764  0.0157 -0.3787 -0.1410
  279POPC   D2A 3858   3.061  11.543  10.995  0.0680 -0.2200 -0.1640
  279POPC   C3A 3859   2.903  11.227  11.274 -0.1120 -0.2704 -0.4488
  279POPC   C4A 3860   2.987  11.116  11.696 -0.0765  0.0760  0.1422
  279POPC   C1B 3861   3.444  12.160  10.743  0.0036  0.2358  0.0707
  279POPC   C2B 3862   3.474  12.454  11.010  0.4216  0.0472  0.0164
  279POPC   C3B 3863   3.433  12.406  11.446  0.0831 -0.3419  0.1858
  279POPC   C4B 3864   3.465  12.359  11.867 -0.0229 -0.2172  0.1383
  280POPC   NC3 3865   1.276   5.184   9.997 -0.1282 -0.1267  0.0642
  280POPC   PO4 3866   1.210   5.266  10.417  0.3423 -0.0040  0.2200
  280POPC   GL1 3867   1.357   5.127  10.785  0.1248  0.0610 -0.1689
  280POPC   GL2 3868   1.242   5.176  11.174  0.0726  0.0569  0.0597
  280POPC   C1A 3869   1.438   4.767  10.955  0.1143  0.0881  0.3481
  280POPC   D2A 3870   1.650   4.432  10.856 -0.1006 -0.0933  0.2028
  280POPC   C3A 3871   1.908   4.194  11.183  0.0284  0.2822 -0.0553
  280POPC   C4A 3872   1.626   4.247  11.554  0.4684  0.0595  0.2014
  280POPC   C1B 3873   1.100   4.964  11.528  0.2906  0.1228  0.0771
  280POPC   C2B 3874   0.861   5.029  11.966  0.2820 -0.1595 -0.5339
  280POPC   C3B 3875   0.492   5.303  12.152  0.2393  0.1009 -0.0301
  280POPC   C4B 3876   0.301   5.300  12.626 -0.0456 -0.0321 -0.3029
  281POPC   NC3 3877   2.711   8.887  10.644 -0.1296 -0.0899 -0.0659
  281POPC   PO4 3878   2.294   9.040  10.553  0.0899  0.0249 -0.1865
  281POPC   GL1 3879   2.172   8.789  10.904 -0.1023  0.0601  0.2262
  281POPC   GL2 3880   2.498   8.971  11.168  0.2071  0.0104 -0.0670
  281POPC   C1A 3881   2.001   8.825  11.376 -0.3747  0.0657  0.4041
  281POPC   D2A 3882   2.123   9.102  11.732 -0.0084  0.0913  0.2077
  281POPC   C3A 3883   2.317   8.741  12.004  0.2031 -0.3704  0.1137
  281POPC   C4A 3884   2.424   8.441  12.143 -0.0084  0.0678 -0.0023
  281POPC   C1B 3885   2.612   9.216  11.534  0.0038  0.1061  0.5141
  281POPC   C2B 3886   2.613   9.220  11.939  0.0658  0.1376  0.0578
  281POPC   C3B 3887   2.661   9.000  12.172  0.0205  0.0553 -0.1013
  281POPC   C4B 3888   2.441   8.872  12.522  0.0541 -0.1260 -0.3913
  282POPC   NC3 3889   3.150   3.973  10.219 -0.2768 -0.1108 -0.1688
  282POPC   PO4 3890   2.994   3.874  10.641 -0.1125  0.0869 -0.1312
  282POPC   GL1 3891   2.646   3.687  10.796 -0.3329 -0.0004  0.1560
  282POPC   GL2 3892   2.504   3.412  10.681 -0.0895 -0.0782 -0.4081
  282POPC   C1A 3893   2.287   3.801  11.202 -0.1195  0.2525  0.0223
  282POPC   D2A 3894   1.953   3.812  11.447 -0.1081  0.0387  0.1271
  282POPC   C3A 3895   1.973   3.483  11.763  0.2595  0.0681  0.3534
  282POPC   C4A 3896   1.926   3.249  12.137 -0.2566 -0.0234 -0.4786
  282POPC   C1B 3897   2.446   3.316  11.097  0.1204  0.2506 -0.3499
  282POPC   C2B 3898   2.609   3.085  11.374  0.3943  0.3216 -0.2105
  282POPC   C3B 3899   2.910   2.910  11.565  0.0213 -0.0929 -0.2850
  282POPC   C4B 3900   3.013   2.881  11.915  0.0983  0.3176  0.0283
  283POPC   NC3 3901   2.075   2.199  10.346  0.3580 -0.0148  0.2144
  283POPC   PO4 3902   2.432   2.083  10.101 -0.1032  0.0142 -0.1490
  283POPC   GL1 3903   2.452   1.940  10.578 -0.1726 -0.0446  0.1073
  283POPC   GL2 3904   2.198   1.882  10.726  0.0607  0.3177  0.0190
  283POPC   C1A 3905   2.591   2.077  10.973 -0.1835 -0.2417  0.3003
  283POPC   D2A 3906   2.822   2.065  11.246 -0.2808  0.0560  0.1223
  283POPC   C3A 3907   3.153   1.696  11.312  0.1876 -0.0538  0.0234
  283POPC   C4A 3908   3.274   1.483  11.675 -0.0731  0.0145  0.3566
  283POPC   C1B 3909   2.138   2.147  11.155  0.0918  0.1867 -0.0100
  283POPC   C2B 3910   1.900   2.518  11.492  0.0656 -0.0198  0.0292
  283POPC   C3B 3911   1.475   2.626  11.831 -0.1583 -0.0100  0.3969
  283POPC   C4B 3912   1.184   2.817  11.900 -0.1131  0.0761  0.1812
  284POPC   NC3 3913  11.784   0.881   9.470  0.0664 -0.0716  0.0742
  284POPC   PO4 3914  11.754   0.843   9.916  0.0480  0.1755  0.1122
  284POPC   GL1 3915  11.924   0.889  10.268  0.0866  0.1093 -0.0283
  284POPC   GL2 3916  11.998   1.074  10.434 -0.0273 -0.1274 -0.1976
  284POPC   C1A 3917  12.126   0.622  10.603  0.1519  0.0705 -0.1243
  284POPC   D2A 3918  12.098   0.544  11.026 -0.2502  0.2086 -0.3020
  284POPC   C3A 3919  12.110   0.440  11.458 -0.1020  0.3792  0.1378
  284POPC   C4A 3920  12.297   0.441  11.729 -0.1648 -0.3113  0.2804
  284POPC   C1B 3921  11.753   0.978  10.815 -0.2018  0.0141  0.1784
  284POPC   C2B 3922  11.540   0.921  11.308  0.2751  0.1232  0.1920
  284POPC   C3B 3923  11.362   0.996  11.748  0.1881 -0.0153 -0.0717
  284POPC   C4B 3924  11.167   1.105  12.083  0.1684 -0.0680  0.2338
  285POPC   NC3 3925   5.493  10.950   9.902 -0.0896  0.0723 -0.1154
  285POPC   PO4 3926   5.848  10.803  10.109  0.3695  0.2384  0.3181
  285POPC   GL1 3927   5.833  11.009  10.508  0.1375 -0.0492  0.0304
  285POPC   GL2 3928   5.519  11.151  10.345 -0.0629  0.2188  0.1266
  285POPC   C1A 3929   5.855  10.891  10.937  0.2526  0.2652 -0.1911
  285POPC   D2A 3930   6.163  10.968  11.218  0.3886 -0.1726  0.2251
  285POPC   C3A 3931   6.623  11.013  11.190 -0.0898 -0.1204 -0.2114
  285POPC   C4A 3932   6.905  11.321  11.075 -0.2880  0.1414  0.1468
  285POPC   C1B 3933   5.324  11.021  10.750 -0.2069 -0.2436 -0.1946
  285POPC   C2B 3934   5.478  10.968  11.235  0.2830  0.2801  0.2489
  285POPC   C3B 3935   5.379  10.806  11.672 -0.2414 -0.0029  0.2589
  285POPC   C4B 3936   5.485  10.896  12.098  0.0021  0.4636  0.0385
  286POPC   NC3 3937   6.213  11.207  10.339 -0.1151  0.2683 -0.0696
  286POPC   PO4 3938   6.291  11.663  10.161 -0.0115 -0.2239 -0.2011
  286POPC   GL1 3939   6.223  11.714  10.540 -0.1428  0.1111 -0.2288
  286POPC   GL2 3940   6.010  11.972  10.680 -0.0653 -0.1329 -0.1827
  286POPC   C1A 3941   6.403  11.851  10.939  0.1728  0.2916 -0.2090
  286POPC   D2A 3942   6.444  11.520  11.274 -0.1105 -0.1169  0.0647
  286POPC   C3A 3943   6.522  11.356  11.699 -0.2521 -0.0445  0.1528
  286POPC   C4A 3944   6.471  10.910  11.708  0.2205 -0.3512  0.1021
  286POPC   C1B 3945   5.898  11.944  11.073 -0.0170 -0.3430 -0.1629
  286POPC   C2B 3946   5.493  11.880  11.202  0.0348  0.1553  0.2977
  286POPC   C3B 3947   5.320  12.021  11.621  0.3167 -0.1859  0.0135
  286POPC   C4B 3948   5.404  11.929  11.984 -0.1333  0.0082 -0.2494
  287POPC   NC3 3949  11.063   5.608  10.500 -0.1332 -0.0216 -0.0229
  287POPC   PO4 3950  10.658   5.489  10.575 -0.2199  0.5226  0.1402
  287POPC   GL1 3951  10.852   5.666  10.932  0.0880 -0.1796 -0.0960
  287POPC   GL2 3952  10.831   6.014  11.114 -0.0007  0.1174  0.0305
  287POPC   C1A 3953  10.793   5.485  11.428 -0.3681  0.1146 -0.2045
  287POPC   D2A 3954  10.953   4.999  11.681 -0.1901 -0.1865 -0.0367
  287POPC   C3A 3955  11.113   4.634  11.527  0.1981 -0.0239  0.1124
  287POPC   C4A 3956  11.409   4.457  11.748 -0.2488 -0.0445 -0.1784
  287POPC   C1B 3957  11.067   6.185  11.424 -0.0756 -0.1571  0.0930
  287POPC   C2B 3958  11.465   6.275  11.658 -0.0818  0.2422  0.0702
  287POPC   C3B 3959  11.811   6.438  11.939  0.0992  0.4446  0.3339
  287POPC   C4B 3960  11.960   6.580  12.340 -0.0504 -0.0111  0.1320
  288POPC   NC3 3961  11.817   7.807  10.570 -0.0656 -0.2331 -0.2603
  288POPC   PO4 3962  11.795   8.135  11.015 -0.2021  0.0762  0.2663
  288POPC   GL1 3963  11.742   7.789  11.405  0.1450 -0.2136 -0.0766
  288POPC   GL2 3964  11.878   7.438  11.479 -0.0905  0.1756  0.0556
  288POPC   C1A 3965  11.889   7.729  11.876  0.1269  0.3618  0.0445
  288POPC   D2A 3966  12.005   7.872  12.310 -0.1301  0.3383  0.3554
  288POPC   C3A 3967  12.131   8.300  12.400 -0.0189 -0.4434  0.0021
  288POPC   C4A 3968  11.861   8.595  12.208  0.2088  0.0457 -0.1142
  288POPC   C1B 3969  11.691   7.229  11.783  0.1936  0.1228 -0.0945
  288POPC   C2B 3970  11.695   7.386  12.322 -0.1825 -0.2017 -0.1360
  288POPC   C3B 3971  11.996   7.545  12.706 -0.0478 -0.2604 -0.1989
  288POPC   C4B 3972  12.028   7.945  12.956  0.0342 -0.1971 -0.0708
  289POPC   NC3 3973  11.045   6.831  10.153  0.1310 -0.0233 -0.2354
  289POPC   PO4 3974  10.953   6.813  10.580 -0.3129  0.1507  0.2296
  289POPC   GL1 3975  10.848   6.857  10.941  0.0547 -0.1583 -0.2487
  289POPC   GL2 3976  10.969   6.663  11.146  0.0700 -0.0565 -0.1368
  289POPC   C1A 3977  10.860   7.094  11.380  0.0595 -0.3700  0.0267
  289POPC   D2A 3978  11.055   7.127  11.769 -0.1953  0.4450  0.1594
  289POPC   C3A 3979  11.210   7.227  12.201  0.2660 -0.0648  0.4150
  289POPC   C4A 3980  11.088   7.386  12.476  0.2785  0.1766 -0.3576
  289POPC   C1B 3981  10.950   6.609  11.665 -0.2665  0.1367 -0.1898
  289POPC   C2B 3982  11.066   6.679  12.168  0.2220  0.0354  0.2298
  289POPC   C3B 3983  10.997   6.741  12.661  0.1007  0.0718  0.3027
  289POPC   C4B 3984  11.221   6.775  13.043 -0.3780  0.1785 -0.0444
  290POPC   NC3 3985  10.294   9.896  10.555  0.0221  0.3465  0.0717
  290POPC   PO4 3986  10.070   9.556  10.601  0.0311 -0.2508  0.0282
  290POPC   GL1 3987  10.197   9.457  11.050 -0.0295 -0.2613 -0.3207
  290POPC   GL2 3988  10.477   9.254  11.076  0.0391  0.3767  0.1857
  290POPC   C1A 3989  10.140   9.248  11.501  0.0214  0.1383 -0.0228
  290POPC   D2A 3990   9.841   9.243  11.770  0.0058  0.0859  0.2173
  290POPC   C3A 3991   9.659   9.626  11.788  0.1139 -0.1665  0.2089
  290POPC   C4A 3992   9.693   9.997  11.526 -0.1085 -0.4229  0.1312
  290POPC   C1B 3993  10.611   9.386  11.453 -0.2597  0.1640  0.0150
  290POPC   C2B 3994  10.868   9.417  11.894  0.2044  0.0255 -0.4293
  290POPC   C3B 3995  10.806   9.687  12.312 -0.0589  0.2278 -0.0894
  290POPC   C4B 3996  11.272   9.589  12.265 -0.2215  0.1737 -0.0678
  291POPC   NC3 3997   3.160   8.281  10.197 -0.0760  0.2581  0.0149
  291POPC   PO4 3998   2.997   8.648  10.282  0.1895  0.0968 -0.1381
  291POPC   GL1 3999   3.112   8.423  10.667  0.2826  0.1215  0.0010
  291POPC   GL2 4000   3.050   8.643  10.862  0.1901  0.1207 -0.0125
  291POPC   C1A 4001   3.143   8.131  10.970  0.0310  0.2164 -0.2116
  291POPC   D2A 4002   3.260   8.061  11.462 -0.3779  0.1177  0.0240
  291POPC   C3A 4003   3.717   8.033  11.660  0.0154  0.0013 -0.0685
  291POPC   C4A 4004   4.175   8.001  11.662  0.1805 -0.2411 -0.0728
  291POPC   C1B 4005   3.066   8.477  11.304 -0.2611  0.1270  0.2280
  291POPC   C2B 4006   3.379   8.496  11.681  0.3739  0.2165  0.0011
  291POPC   C3B 4007   3.570   8.701  11.889  0.3385 -0.3554  0.1416
  291POPC   C4B 4008   3.696   8.629  12.317  0.1287 -0.0073  0.5031
  292POPC   NC3 4009   4.291   5.857  13.958  0.1267  0.0679 -0.0935
  292POPC   PO4 4010   4.589   5.704  14.314 -0.2629 -0.0988 -0.0968
  292POPC   GL1 4011   4.696   5.516  13.941 -0.0296 -0.0049 -0.1626
  292POPC   GL2 4012   4.713   5.699  13.667  0.1680 -0.0508 -0.2176
  292POPC   C1A 4013   4.800   5.148  13.759  0.0242  0.0022 -0.2447
  292POPC   D2A 4014   4.876   4.901  13.403 -0.0284  0.2355  0.0637
  292POPC   C3A 4015   5.262   4.930  13.196  0.1783  0.2666 -0.2318
  292POPC   C4A 4016   5.653   5.120  13.184  0.2309 -0.1943  0.1915
  292POPC   C1B 4017   4.636   5.803  13.282  0.2763 -0.0404 -0.0773
  292POPC   C2B 4018   4.613   5.646  12.860  0.0765 -0.1923 -0.0631
  292POPC   C3B 4019   4.977   5.651  12.588  0.3150  0.1483  0.2789
  292POPC   C4B 4020   5.009   5.703  12.163  0.1591 -0.0127 -0.3155
  293POPC   NC3 4021   4.892   9.142  10.254  0.0922  0.2200 -0.3882
  293POPC   PO4 4022   4.619   9.160  10.599 -0.4681 -0.0005 -0.1796
  293POPC   GL1 4023   4.968   9.099  10.861  0.3010  0.2476  0.0214
  293POPC   GL2 4024   4.987   9.028  11.144 -0.1970  0.0648  0.1635
  293POPC   C1A 4025   5.348   9.449  10.966  0.0507  0.2478  0.0973
  293POPC   D2A 4026   5.556   9.697  11.329  0.0242 -0.5011 -0.0839
  293POPC   C3A 4027   5.446  10.157  11.302  0.0492 -0.0466 -0.3142
  293POPC   C4A 4028   5.175  10.514  11.319  0.0965  0.0870 -0.0362
  293POPC   C1B 4029   4.701   9.110  11.471  0.0762 -0.0094 -0.0584
  293POPC   C2B 4030   4.450   9.034  11.790  0.0963  0.0498  0.2626
  293POPC   C3B 4031   4.009   8.891  11.919 -0.2343 -0.0021 -0.3742
  293POPC   C4B 4032   3.673   9.112  12.195  0.1603  0.2522  0.1867
  294POPC   NC3 4033   0.239  10.582  10.474  0.2046 -0.1779 -0.1730
  294POPC   PO4 4034   0.729  10.481  10.331 -0.1298  0.2666  0.4300
  294POPC   GL1 4035   0.766  10.773  10.577 -0.3627 -0.0474  0.0396
  294POPC   GL2 4036   1.083  10.919  10.504 -0.1056  0.3521 -0.2294
  294POPC   C1A 4037   0.567  10.754  11.059 -0.0300  0.1613 -0.1998
  294POPC   D2A 4038   0.545  10.588  11.470  0.0436  0.1682 -0.0584
  294POPC   C3A 4039   0.695  10.407  11.777  0.2462  0.1619 -0.0901
  294POPC   C4A 4040   0.743  10.334  12.137 -0.0267  0.1981 -0.0175
  294POPC   C1B 4041   1.145  10.856  10.962 -0.2872 -0.4549  0.2234
  294POPC   C2B 4042   0.966  10.913  11.321  0.0454 -0.4398 -0.0955
  294POPC   C3B 4043   0.909  10.887  11.821  0.1265  0.2755 -0.2470
  294POPC   C4B 4044   0.538  10.992  12.071 -0.3682  0.2681  0.1541
  295POPC   NC3 4045  10.437   9.694   9.970  0.0006 -0.2167 -0.0364
  295POPC   PO4 4046  10.710   9.926  10.263 -0.1902  0.1781  0.1159
  295POPC   GL1 4047  10.755  10.072  10.667  0.2155 -0.0759  0.1730
  295POPC   GL2 4048  10.618   9.696  10.840  0.0450 -0.0284  0.0164
  295POPC   C1A 4049  11.058  10.299  11.040 -0.1736 -0.0633  0.0829
  295POPC   D2A 4050  11.039  10.579  11.379  0.0485  0.2177 -0.0614
  295POPC   C3A 4051  11.084  10.958  11.668  0.3123  0.0493  0.1313
  295POPC   C4A 4052  11.393  11.122  11.998  0.2351  0.0689 -0.1160
  295POPC   C1B 4053  10.628  10.049  11.134  0.1968 -0.1384  0.0293
  295POPC   C2B 4054  10.765  10.048  11.533  0.2950  0.1413 -0.1808
  295POPC   C3B 4055  10.588   9.949  11.932 -0.0698  0.1031  0.2637
  295POPC   C4B 4056  10.590  10.197  12.215  0.2805 -0.2251 -0.0205
  296POPC   NC3 4057   9.541   9.626  10.640  0.0185 -0.1330 -0.1029
  296POPC   PO4 4058   9.691   9.956  10.451 -0.4364 -0.0800 -0.2975
  296POPC   GL1 4059   9.516  10.090  10.755 -0.2346  0.1466 -0.0860
  296POPC   GL2 4060   9.774   9.884  11.004  0.0131  0.0984 -0.2185
  296POPC   C1A 4061   9.238   9.927  11.102 -0.0824 -0.2469  0.1781
  296POPC   D2A 4062   9.217   9.922  11.559 -0.0885 -0.1365 -0.1943
  296POPC   C3A 4063   8.998  10.299  11.865  0.0998  0.2281  0.2191
  296POPC   C4A 4064   8.784  10.632  12.303  0.1344 -0.3413 -0.4771
  296POPC   C1B 4065  10.101   9.836  11.325 -0.0151 -0.1132 -0.2947
  296POPC   C2B 4066  10.108   9.831  11.742  0.0604  0.1487 -0.2751
  296POPC   C3B 4067   9.976  10.048  12.002  0.0203 -0.1054 -0.4679
  296POPC   C4B 4068  10.135  10.159  12.444 -0.1246 -0.1099  0.0480
  297POPC   NC3 4069   7.778   5.967  11.300 -0.0184  0.2145  0.0480
  297POPC   PO4 4070   7.890   5.546  11.422 -0.0828 -0.2606  0.1656
  297POPC   GL1 4071   7.599   5.178  11.526 -0.4001 -0.1754 -0.0496
  297POPC   GL2 4072   7.666   4.834  11.298 -0.0148  0.0596 -0.0527
  297POPC   C1A 4073   7.226   5.211  11.637  0.1911  0.0234  0.3214
  297POPC   D2A 4074   6.947   5.281  11.938  0.1714  0.1379 -0.0921
  297POPC   C3A 4075   6.847   5.689  11.850 -0.3505 -0.2264  0.1806
  297POPC   C4A 4076   7.004   5.928  12.137 -0.1761  0.0812 -0.0741
  297POPC   C1B 4077   7.394   4.680  11.622  0.2706  0.1537  0.0399
  297POPC   C2B 4078   7.380   4.375  11.915  0.2352  0.0271  0.0345
  297POPC   C3B 4079   7.658   4.093  12.107 -0.2512  0.0634  0.2459
  297POPC   C4B 4080   8.049   4.079  11.992 -0.0076 -0.1696  0.1981
  298POPC   NC3 4081   7.773  10.827   9.254 -0.1274 -0.0153 -0.0089
  298POPC   PO4 4082   7.646  10.868   9.799 -0.2960 -0.0613 -0.1580
  298POPC   GL1 4083   7.748  10.842  10.294  0.4129  0.0468  0.0526
  298POPC   GL2 4084   7.949  11.021  10.565  0.2058  0.0604 -0.0605
  298POPC   C1A 4085   7.665  10.520  10.578 -0.1017 -0.0975  0.0465
  298POPC   D2A 4086   8.040  10.531  10.895 -0.0337 -0.0415 -0.0103
  298POPC   C3A 4087   8.213  10.913  10.951  0.2536 -0.1542 -0.1070
  298POPC   C4A 4088   8.651  10.734  11.198 -0.0457  0.0719  0.0887
  298POPC   C1B 4089   7.618  10.822  10.970  0.1131 -0.0304  0.0201
  298POPC   C2B 4090   7.684  10.645  11.473  0.0543 -0.0515 -0.3423
  298POPC   C3B 4091   7.625  10.629  11.919  0.4143  0.0305 -0.2163
  298POPC   C4B 4092   7.611  10.875  12.317 -0.1701  0.1820 -0.0115
  299POPC   NC3 4093   0.500  11.323   9.391 -0.1020  0.0463 -0.2097
  299POPC   PO4 4094   0.571  11.439   9.820  0.0617 -0.3432 -0.1358
  299POPC   GL1 4095   0.575  11.562  10.349 -0.0686 -0.0586  0.1908
  299POPC   GL2 4096   0.804  11.525  10.454  0.2249  0.0001  0.0158
  299POPC   C1A 4097   0.444  11.155  10.731 -0.0128  0.0786  0.0202
  299POPC   D2A 4098   0.313  11.185  11.079  0.1606  0.1496  0.1068
  299POPC   C3A 4099   0.484  11.076  11.502 -0.0413  0.1830  0.0875
  299POPC   C4A 4100   0.723  11.383  11.759  0.0545 -0.1284 -0.0886
  299POPC   C1B 4101   0.788  11.659  10.806  0.2505 -0.0818 -0.1360
  299POPC   C2B 4102   0.722  11.490  11.216  0.0942  0.1389  0.1956
  299POPC   C3B 4103   0.274  11.591  11.457 -0.4076  0.0834 -0.0236
  299POPC   C4B 4104   0.123  11.792  11.733  0.0321  0.1998  0.2713
  300POPC   NC3 4105   8.382   4.880  10.780 -0.1711  0.1250  0.1120
  300POPC   PO4 4106   8.490   4.947  11.207 -0.1894  0.1165  0.3285
  300POPC   GL1 4107   8.604   4.677  11.537 -0.3133 -0.2360  0.0783
  300POPC   GL2 4108   8.928   4.592  11.651  0.1449  0.3099 -0.0683
  300POPC   C1A 4109   8.421   4.414  11.773  0.0231 -0.2169 -0.3271
  300POPC   D2A 4110   8.433   3.958  11.753  0.1926  0.3126  0.0093
  300POPC   C3A 4111   8.356   3.715  12.093 -0.2032 -0.1069  0.0201
  300POPC   C4A 4112   8.447   3.288  11.973  0.1464  0.3757  0.1569
  300POPC   C1B 4113   8.815   4.492  12.125 -0.1582 -0.3229 -0.0429
  300POPC   C2B 4114   8.729   4.517  12.511  0.3048  0.0780  0.0908
  300POPC   C3B 4115   8.882   4.459  12.964 -0.1539  0.1145  0.3513
  300POPC   C4B 4116   8.752   4.451  13.396 -0.0627 -0.1431  0.0480
  301POPC   NC3 4117  10.555   0.253  10.108 -0.0299 -0.0557 -0.0619
  301POPC   PO4 4118  10.981   0.285  10.171  0.0633  0.1490 -0.0415
  301POPC   GL1 4119  11.119   0.386  10.594  0.1732  0.0312  0.2560
  301POPC   GL2 4120  10.895   0.485  10.769 -0.3086  0.0898  0.1061
  301POPC   C1A 4121  11.448   0.562  10.908  0.0458 -0.0168  0.0749
  301POPC   D2A 4122  11.629   0.368  11.363 -0.2392  0.2034 -0.1419
  301POPC   C3A 4123  11.380   0.486  11.673 -0.0886 -0.0467  0.0685
  301POPC   C4A 4124  10.984   0.676  11.887  0.1321  0.4573 -0.0843
  301POPC   C1B 4125  10.986   0.143  11.023 -0.2634  0.0228  0.0189
  301POPC   C2B 4126  11.322  -0.016  11.325  0.5978 -0.3335 -0.0278
  301POPC   C3B 4127  11.532  -0.026  11.678 -0.1266  0.2758  0.1173
  301POPC   C4B 4128  11.641  -0.256  12.034 -0.0776 -0.0645  0.0538
  302POPC   NC3 4129   9.550   6.019  10.641 -0.1528 -0.1000  0.1133
  302POPC   PO4 4130   9.803   6.024  11.051 -0.1353 -0.0986  0.0232
  302POPC   GL1 4131  10.019   6.135  11.438  0.1450  0.0010  0.2795
  302POPC   GL2 4132  10.289   6.008  11.322 -0.0838 -0.1583 -0.1321
  302POPC   C1A 4133  10.047   6.345  11.862  0.2143  0.3462 -0.3298
  302POPC   D2A 4134  10.088   6.573  12.240  0.0103 -0.2013  0.2732
  302POPC   C3A 4135  10.218   6.880  12.464 -0.0045 -0.0565  0.1572
  302POPC   C4A 4136  10.045   7.185  12.546  0.0531  0.1014 -0.3223
  302POPC   C1B 4137  10.600   5.913  11.575 -0.0061 -0.0398  0.0123
  302POPC   C2B 4138  10.646   5.552  11.948 -0.1242 -0.1931 -0.0144
  302POPC   C3B 4139  10.912   5.378  12.214  0.2463  0.1238 -0.2037
  302POPC   C4B 4140  11.134   5.047  12.467 -0.2633 -0.2005  0.0799
  303POPC   NC3 4141  10.243   7.534  10.302  0.0244  0.0521 -0.0812
  303POPC   PO4 4142  10.108   7.415  10.738  0.0229 -0.3599  0.3043
  303POPC   GL1 4143  10.481   7.328  11.060  0.3309  0.1881 -0.1566
  303POPC   GL2 4144  10.780   7.336  10.952  0.2114 -0.1694  0.0148
  303POPC   C1A 4145  10.394   7.279  11.468  0.1088 -0.1464  0.0053
  303POPC   D2A 4146  10.652   7.418  11.780  0.0684 -0.2956 -0.1437
  303POPC   C3A 4147  10.851   7.738  12.039  0.0310 -0.0830  0.0186
  303POPC   C4A 4148  11.123   7.908  12.473  0.0335  0.0950  0.1534
  303POPC   C1B 4149  10.826   7.598  11.306 -0.1696  0.1591 -0.0801
  303POPC   C2B 4150  10.759   7.923  11.566 -0.0767 -0.0133 -0.1191
  303POPC   C3B 4151  11.009   8.193  11.885 -0.0542 -0.1584  0.0939
  303POPC   C4B 4152  11.326   8.564  11.860  0.2114  0.0941  0.1777
  304POPC   NC3 4153   4.858   6.772  10.594 -0.0816  0.1028  0.1166
  304POPC   PO4 4154   4.476   6.814  10.630 -0.0553  0.1377  0.1587
  304POPC   GL1 4155   4.550   6.782  11.065  0.1889 -0.0828  0.4088
  304POPC   GL2 4156   4.921   6.836  11.216 -0.1054  0.1544 -0.0748
  304POPC   C1A 4157   4.438   6.842  11.500  0.2223  0.2988  0.0823
  304POPC   D2A 4158   4.664   6.783  11.846  0.0472 -0.4470 -0.0949
  304POPC   C3A 4159   4.727   6.293  11.812 -0.2024  0.3177  0.3305
  304POPC   C4A 4160   4.787   5.834  11.674 -0.1255 -0.0367  0.0794
  304POPC   C1B 4161   5.114   6.715  11.543  0.0336  0.1314 -0.0646
  304POPC   C2B 4162   5.125   6.665  11.893  0.1221 -0.2088  0.0188
  304POPC   C3B 4163   4.955   6.608  12.233 -0.0157  0.1009 -0.0894
  304POPC   C4B 4164   4.533   6.376  12.230  0.2051  0.1100  0.0529
  305POPC   NC3 4165   2.630  10.388  10.259  0.0868 -0.0915 -0.0264
  305POPC   PO4 4166   2.143  10.374  10.307 -0.0071  0.2187 -0.1347
  305POPC   GL1 4167   2.447  10.627  10.662  0.0189  0.1751  0.2135
  305POPC   GL2 4168   2.606  10.825  10.541 -0.2089 -0.3551 -0.0765
  305POPC   C1A 4169   2.637  10.553  11.146 -0.1648  0.0976 -0.1103
  305POPC   D2A 4170   2.625  10.785  11.587 -0.2189 -0.0572 -0.1434
  305POPC   C3A 4171   2.577  10.637  12.067 -0.1173  0.0336  0.1434
  305POPC   C4A 4172   2.693  10.495  12.418 -0.1906 -0.2200 -0.0875
  305POPC   C1B 4173   2.875  10.950  10.879  0.1933  0.0091  0.3678
  305POPC   C2B 4174   3.292  11.116  10.974  0.2484  0.4176  0.0158
  305POPC   C3B 4175   3.471  11.323  11.192  0.0977  0.0884  0.0968
  305POPC   C4B 4176   3.343  11.462  11.483  0.1482  0.0172  0.0573
  306POPC   NC3 4177  10.532   4.988  10.587 -0.2834 -0.0036 -0.1186
  306POPC   PO4 4178  11.014   4.909  10.676  0.0655 -0.1144 -0.2931
  306POPC   GL1 4179  11.331   4.725  11.036 -0.0254 -0.0901  0.1251
  306POPC   GL2 4180  11.477   4.529  11.141  0.3595  0.4036  0.1069
  306POPC   C1A 4181  11.411   4.968  11.344  0.0481 -0.0557 -0.0698
  306POPC   D2A 4182  11.719   4.894  11.781 -0.1748  0.2392  0.2796
  306POPC   C3A 4183  11.905   5.283  11.959  0.6212  0.1316 -0.0104
  306POPC   C4A 4184  12.033   5.632  12.275 -0.0259 -0.2512 -0.1042
  306POPC   C1B 4185  11.825   4.513  11.382 -0.0598  0.1448  0.0039
  306POPC   C2B 4186  12.209   4.465  11.611  0.2302 -0.0693  0.1220
  306POPC   C3B 4187  12.600   4.592  11.744  0.2017  0.0369 -0.0668
  306POPC   C4B 4188  12.732   4.540  12.202 -0.0994 -0.1646  0.2715
  307POPC   NC3 4189   4.465   9.642  10.617  0.1373  0.0598  0.0009
  307POPC   PO4 4190   4.844   9.606  10.371 -0.3470  0.1492  0.1622
  307POPC   GL1 4191   4.981   9.771  10.691 -0.0320  0.0753 -0.1851
  307POPC   GL2 4192   4.836   9.602  11.005  0.0451 -0.0470  0.1074
  307POPC   C1A 4193   5.399   9.990  10.849  0.2236  0.2240  0.1261
  307POPC   D2A 4194   5.542  10.442  10.928 -0.1551 -0.2894  0.1469
  307POPC   C3A 4195   5.763  10.561  11.343  0.3233  0.1652 -0.0318
  307POPC   C4A 4196   5.800  10.540  11.812  0.0759  0.0439  0.1435
  307POPC   C1B 4197   5.082   9.594  11.389 -0.0087  0.2193  0.3776
  307POPC   C2B 4198   4.991   9.698  11.679 -0.0624  0.3407  0.0310
  307POPC   C3B 4199   4.877   9.826  12.096  0.1676 -0.1505  0.3091
  307POPC   C4B 4200   4.764  10.320  12.275 -0.2035  0.0175  0.0198
  308POPC   NC3 4201   2.336   8.539  10.371  0.0733 -0.0206  0.1266
  308POPC   PO4 4202   2.637   8.317  10.444 -0.0667  0.1979 -0.1564
  308POPC   GL1 4203   2.664   8.290  10.820  0.0701  0.1242  0.1333
  308POPC   GL2 4204   2.310   8.277  10.837  0.2538 -0.2104 -0.1559
  308POPC   C1A 4205   2.498   8.489  11.210 -0.1764  0.1412 -0.2132
  308POPC   D2A 4206   2.619   8.692  11.608 -0.1181  0.1902 -0.0774
  308POPC   C3A 4207   2.862   8.500  11.897  0.0196  0.2416 -0.3295
  308POPC   C4A 4208   3.000   8.322  12.222  0.0077  0.3009 -0.0160
  308POPC   C1B 4209   2.306   7.925  11.130 -0.0638  0.0727 -0.0908
  308POPC   C2B 4210   2.374   7.905  11.579  0.1060  0.1064 -0.1291
  308POPC   C3B 4211   2.542   7.927  12.038 -0.1721 -0.1166 -0.2766
  308POPC   C4B 4212   2.629   8.020  12.469  0.0200 -0.3589 -0.0831
  309POPC   NC3 4213   7.493   7.719  10.317 -0.0932  0.1848 -0.1784
  309POPC   PO4 4214   7.920   7.753  10.475  0.0355  0.0763  0.0122
  309POPC   GL1 4215   7.693   7.892  10.860  0.0183 -0.2025 -0.4134
  309POPC   GL2 4216   7.791   7.637  11.209 -0.0077  0.1901 -0.1938
  309POPC   C1A 4217   7.806   8.131  11.251  0.0676 -0.2565  0.1944
  309POPC   D2A 4218   7.771   8.435  11.473  0.0013 -0.2715  0.1233
  309POPC   C3A 4219   8.001   8.303  11.910 -0.0728 -0.1051  0.1249
  309POPC   C4A 4220   8.336   8.450  12.138  0.1256  0.1482 -0.0107
  309POPC   C1B 4221   7.916   7.822  11.643 -0.2870 -0.0089 -0.2320
  309POPC   C2B 4222   8.268   8.078  11.527 -0.0157  0.0884  0.0942
  309POPC   C3B 4223   8.715   8.183  11.698 -0.0289 -0.1035 -0.2409
  309POPC   C4B 4224   9.161   8.101  11.694  0.0907 -0.4498  0.1774
  310POPC   NC3 4225   2.621   6.545  10.719 -0.2158  0.2438  0.0149
  310POPC   PO4 4226   2.660   6.038  10.662 -0.0258  0.0661 -0.0442
  310POPC   GL1 4227   2.410   6.051  10.992  0.0364 -0.0661  0.0993
  310POPC   GL2 4228   2.222   6.256  11.013  0.1451  0.0061  0.0327
  310POPC   C1A 4229   2.210   5.845  11.401 -0.0717  0.2014  0.2609
  310POPC   D2A 4230   2.068   5.989  11.807 -0.5375  0.0721 -0.0371
  310POPC   C3A 4231   2.339   5.850  12.103 -0.0173  0.1524  0.2468
  310POPC   C4A 4232   2.426   5.903  12.516 -0.1477  0.0067 -0.1474
  310POPC   C1B 4233   2.269   6.324  11.436 -0.0035 -0.1553 -0.1991
  310POPC   C2B 4234   2.299   6.443  11.858 -0.0696  0.0100  0.1506
  310POPC   C3B 4235   2.452   6.347  12.239 -0.1078  0.1594  0.2978
  310POPC   C4B 4236   2.568   6.551  12.660 -0.1913  0.2331  0.2693
  311POPC   NC3 4237   0.896   5.875  14.796  0.3796 -0.0538  0.3041
  311POPC   PO4 4238   0.747   6.308  14.618  0.0583  0.1195  0.1671
  311POPC   GL1 4239   0.682   6.433  14.164  0.0931 -0.0360  0.2564
  311POPC   GL2 4240   0.875   6.304  14.034  0.2369 -0.0788 -0.0474
  311POPC   C1A 4241   0.606   6.637  13.701  0.2112 -0.1690  0.0520
  311POPC   D2A 4242   0.844   6.704  13.316 -0.0680 -0.0872  0.1338
  311POPC   C3A 4243   0.755   6.614  12.953 -0.0528 -0.0954 -0.2471
  311POPC   C4A 4244   0.488   6.556  12.608  0.3836 -0.0864  0.1187
  311POPC   C1B 4245   0.545   6.113  13.764  0.3961 -0.3348  0.0582
  311POPC   C2B 4246   0.207   6.065  13.482 -0.1480 -0.0275  0.0762
  311POPC   C3B 4247   0.110   6.093  13.055  0.2373 -0.1730  0.0492
  311POPC   C4B 4248   0.047   6.492  12.818 -0.1227  0.3109 -0.2243
  312POPC   NC3 4249   8.413   3.880  10.693 -0.0320 -0.2352  0.1374
  312POPC   PO4 4250   8.877   4.013  10.911  0.3330  0.0452  0.3543
  312POPC   GL1 4251   9.141   3.851  11.217  0.0344 -0.0544  0.0877
  312POPC   GL2 4252   9.000   3.563  11.399 -0.0124 -0.3605  0.2773
  312POPC   C1A 4253   9.341   3.771  11.661 -0.0249  0.0784 -0.1708
  312POPC   D2A 4254   9.422   3.615  12.080  0.1937  0.0185 -0.2232
  312POPC   C3A 4255   9.326   3.822  12.351 -0.2107  0.0255 -0.0856
  312POPC   C4A 4256   9.347   3.789  12.799  0.0656  0.0971  0.1372
  312POPC   C1B 4257   8.850   3.640  11.800  0.1466  0.2719 -0.0860
  312POPC   C2B 4258   8.913   3.375  12.268 -0.1469 -0.5214  0.0227
  312POPC   C3B 4259   9.184   3.409  12.579  0.0916  0.1621  0.3120
  312POPC   C4B 4260   9.468   3.035  12.659  0.1547  0.0315 -0.2935
  313POPC   NC3 4261  11.024  11.342  10.423  0.1419 -0.2179 -0.2779
  313POPC   PO4 4262  10.603  11.385  10.366 -0.0353 -0.0504 -0.0360
  313POPC   GL1 4263  10.605  11.429  10.850 -0.2826  0.2835 -0.0543
  313POPC   GL2 4264  10.518  11.094  10.818  0.1241  0.3209  0.1018
  313POPC   C1A 4265  10.988  11.507  11.085  0.1686  0.0935 -0.1317
  313POPC   D2A 4266  11.346  11.472  10.848 -0.0540  0.2998  0.0556
  313POPC   C3A 4267  11.516  11.769  10.845 -0.3619 -0.2608 -0.1353
  313POPC   C4A 4268  11.785  12.098  10.654  0.0665  0.0263  0.0785
  313POPC   C1B 4269  10.271  11.068  11.205  0.4880 -0.1942 -0.0051
  313POPC   C2B 4270  10.225  11.233  11.537 -0.3006 -0.2403  0.1732
  313POPC   C3B 4271   9.948  11.416  11.895 -0.0334 -0.0798 -0.0799
  313POPC   C4B 4272   9.872  11.646  12.276 -0.1989 -0.2247  0.2763
  314POPC   NC3 4273   0.280   2.230   9.582  0.0958  0.1372  0.1842
  314POPC   PO4 4274   0.588   1.957   9.817  0.0710  0.0713  0.1096
  314POPC   GL1 4275   0.339   2.065  10.086  0.1275 -0.1990 -0.1607
  314POPC   GL2 4276   0.107   1.962  10.318 -0.0569 -0.2506 -0.1103
  314POPC   C1A 4277   0.378   2.299  10.490 -0.0373  0.1530 -0.0799
  314POPC   D2A 4278   0.477   2.241  10.825 -0.0230  0.1215 -0.1578
  314POPC   C3A 4279   0.310   2.544  11.049  0.0679  0.3183  0.0202
  314POPC   C4A 4280  -0.107   2.772  11.050 -0.2162 -0.0765 -0.1782
  314POPC   C1B 4281   0.019   2.008  10.729  0.0047 -0.2997 -0.2085
  314POPC   C2B 4282   0.061   2.031  11.151  0.3569 -0.2622 -0.0519
  314POPC   C3B 4283  -0.008   2.114  11.507 -0.0672  0.0659 -0.3318
  314POPC   C4B 4284  -0.220   2.392  11.805 -0.3167 -0.4247  0.1594
  315POPC   NC3 4285   6.854   3.856  11.165 -0.3589 -0.1262 -0.1692
  315POPC   PO4 4286   7.116   3.586  11.133  0.3427  0.3318 -0.2165
  315POPC   GL1 4287   7.092   3.483  11.482 -0.2250 -0.2415 -0.3846
  315POPC   GL2 4288   6.794   3.521  11.504  0.1861  0.2321 -0.2241
  315POPC   C1A 4289   7.129   3.348  11.995  0.0512  0.2489 -0.0613
  315POPC   D2A 4290   7.010   3.473  12.340  0.0436  0.3857  0.0142
  315POPC   C3A 4291   7.190   3.437  12.784  0.1066 -0.1775 -0.3669
  315POPC   C4A 4292   7.133   3.575  13.152  0.1739  0.2643  0.1800
  315POPC   C1B 4293   6.743   3.748  11.807 -0.0228 -0.0722 -0.2324
  315POPC   C2B 4294   6.614   3.834  12.224  0.1461  0.1457  0.1029
  315POPC   C3B 4295   6.340   3.774  12.380  0.1157  0.0849 -0.3487
  315POPC   C4B 4296   6.006   3.490  12.405  0.0290  0.2033  0.0605
  316POPC   NC3 4297   7.697  11.794  10.199 -0.2435 -0.2094 -0.1001
  316POPC   PO4 4298   8.109  11.458  10.267 -0.0122 -0.1193 -0.3269
  316POPC   GL1 4299   7.974  11.635  10.643  0.1487  0.3360  0.1171
  316POPC   GL2 4300   8.221  11.855  10.703  0.3369 -0.0598  0.3477
  316POPC   C1A 4301   7.824  11.396  10.918  0.1377 -0.2474  0.1416
  316POPC   D2A 4302   7.808  11.114  11.302 -0.0866  0.0161  0.0396
  316POPC   C3A 4303   7.368  11.043  11.497 -0.0473  0.1212  0.0426
  316POPC   C4A 4304   6.921  11.000  11.621 -0.1396  0.2081  0.3771
  316POPC   C1B 4305   8.202  11.854  11.100 -0.0772  0.1246 -0.0133
  316POPC   C2B 4306   7.961  11.659  11.351  0.1004 -0.0144 -0.0684
  316POPC   C3B 4307   7.732  11.414  11.695  0.3051 -0.2663  0.2277
  316POPC   C4B 4308   7.572  11.346  12.109  0.0167 -0.0336 -0.2337
  317POPC   NC3 4309  11.115   6.025  10.185 -0.1572 -0.0937  0.2602
  317POPC   PO4 4310  11.344   6.064  10.509 -0.0971 -0.5366  0.1293
  317POPC   GL1 4311  11.409   5.992  10.959  0.2427  0.5202 -0.0231
  317POPC   GL2 4312  11.709   5.752  11.150 -0.0637  0.0544  0.1415
  317POPC   C1A 4313  11.300   5.710  11.364  0.0158  0.3057 -0.0288
  317POPC   D2A 4314  11.151   5.760  11.786 -0.2899  0.3513 -0.0402
  317POPC   C3A 4315  11.429   5.699  12.262  0.3495 -0.2138 -0.0935
  317POPC   C4A 4316  11.248   5.556  12.652  0.1313  0.0739 -0.1538
  317POPC   C1B 4317  11.734   5.715  11.636 -0.1367 -0.4217  0.0499
  317POPC   C2B 4318  11.869   5.929  11.890  0.3191  0.2356 -0.0280
  317POPC   C3B 4319  11.749   6.098  12.327  0.1115  0.0886 -0.2065
  317POPC   C4B 4320  11.468   6.454  12.584 -0.1525  0.2370 -0.0006
  318POPC   NC3 4321   6.985   2.581  14.935  0.1397 -0.2438  0.0811
  318POPC   PO4 4322   7.225   2.469  14.479 -0.3250  0.0885  0.0229
  318POPC   GL1 4323   7.430   2.358  14.092  0.1500 -0.1578 -0.0893
  318POPC   GL2 4324   7.767   2.504  14.261  0.0534 -0.0423  0.0429
  318POPC   C1A 4325   7.530   2.395  13.604  0.1596  0.2473 -0.0378
  318POPC   D2A 4326   7.211   2.442  13.313  0.1085 -0.0200  0.1279
  318POPC   C3A 4327   7.042   2.383  12.952  0.0519 -0.1269 -0.1832
  318POPC   C4A 4328   6.923   2.027  12.640  0.0615 -0.1723  0.1915
  318POPC   C1B 4329   7.858   2.583  13.913  0.1890  0.1371  0.2130
  318POPC   C2B 4330   8.042   2.790  13.590  0.1990 -0.0792  0.0352
  318POPC   C3B 4331   8.147   2.870  13.192  0.0712  0.0474 -0.0184
  318POPC   C4B 4332   8.339   3.239  13.055 -0.2783  0.3481  0.0665
  319POPC   NC3 4333   9.424   0.702  10.492  0.2645 -0.2462  0.1870
  319POPC   PO4 4334   9.781   0.420  10.524 -0.0433  0.1248 -0.3262
  319POPC   GL1 4335   9.960   0.136  10.779  0.1123  0.1810 -0.2798
  319POPC   GL2 4336  10.014   0.262  11.184  0.1333  0.0197  0.1878
  319POPC   C1A 4337  10.404  -0.060  10.958 -0.2933 -0.1175 -0.0013
  319POPC   D2A 4338  10.687  -0.076  11.374 -0.2158  0.1664 -0.3112
  319POPC   C3A 4339  10.930   0.299  11.504  0.0600 -0.5084 -0.0907
  319POPC   C4A 4340  11.040   0.699  11.291  0.1527  0.0939  0.2570
  319POPC   C1B 4341  10.162   0.622  11.404  0.0133  0.3742 -0.1299
  319POPC   C2B 4342  10.569   0.864  11.438 -0.0116  0.2561 -0.1281
  319POPC   C3B 4343  10.837   1.136  11.547  0.0645  0.1711 -0.1813
  319POPC   C4B 4344  10.767   1.446  11.860  0.2128 -0.0894 -0.2133
  320POPC   NC3 4345   0.611   8.451  10.613  0.0316  0.1377  0.1362
  320POPC   PO4 4346   0.670   8.619  11.006 -0.1600  0.0660 -0.1339
  320POPC   GL1 4347   0.830   8.557  11.380 -0.0342 -0.4227 -0.2268
  320POPC   GL2 4348   0.555   8.599  11.550  0.2562 -0.1089 -0.0346
  320POPC   C1A 4349   1.036   8.558  11.725  0.0304  0.1433 -0.1910
  320POPC   D2A 4350   1.105   8.601  12.154  0.0958 -0.1496 -0.2839
  320POPC   C3A 4351   1.407   8.837  12.406  0.0874  0.2322 -0.1053
  320POPC   C4A 4352   1.753   9.052  12.499 -0.0450 -0.1325 -0.2029
  320POPC   C1B 4353   0.567   8.467  12.023 -0.0436 -0.2699  0.3221
  320POPC   C2B 4354   0.723   8.457  12.452 -0.1728 -0.0098 -0.1309
  320POPC   C3B 4355   0.530   8.203  12.777 -0.2763  0.1005 -0.3178
  320POPC   C4B 4356   0.712   8.056  13.162  0.5104 -0.3127 -0.0262
  321POPC   NC3 4357   7.839   3.738  10.865  0.0224 -0.2032  0.1205
  321POPC   PO4 4358   7.495   3.421  10.842  0.2671 -0.0463 -0.4608
  321POPC   GL1 4359   7.556   3.181  11.274 -0.0640 -0.2799  0.1031
  321POPC   GL2 4360   7.228   2.976  11.352 -0.0797 -0.0066 -0.4367
  321POPC   C1A 4361   7.530   3.414  11.679 -0.0286 -0.1217 -0.1357
  321POPC   D2A 4362   7.536   3.616  12.113  0.2347 -0.2474  0.0733
  321POPC   C3A 4363   7.783   3.442  12.419  0.0147  0.0727 -0.0378
  321POPC   C4A 4364   8.001   3.173  12.646  0.3128 -0.0364  0.1032
  321POPC   C1B 4365   6.909   2.997  11.670  0.0125 -0.1836 -0.0184
  321POPC   C2B 4366   6.997   2.844  12.134  0.3756  0.0755  0.1360
  321POPC   C3B 4367   6.925   3.037  12.589  0.1303  0.0326  0.1373
  321POPC   C4B 4368   6.626   3.018  12.841 -0.1653  0.2256  0.2061
  322POPC   NC3 4369   8.485   3.916  11.262  0.1209 -0.1415 -0.0230
  322POPC   PO4 4370   8.135   4.121  11.040  0.1065 -0.0917 -0.0415
  322POPC   GL1 4371   8.014   3.865  11.471 -0.0198  0.0556 -0.0238
  322POPC   GL2 4372   8.127   3.572  11.585 -0.0843  0.2341 -0.1078
  322POPC   C1A 4373   7.706   3.888  11.662 -0.1404 -0.0439 -0.1025
  322POPC   D2A 4374   7.289   3.891  11.813 -0.1102 -0.2582 -0.0055
  322POPC   C3A 4375   7.166   3.949  12.314 -0.4431  0.1482  0.1856
  322POPC   C4A 4376   7.005   3.922  12.760  0.3063  0.2455  0.2402
  322POPC   C1B 4377   7.959   3.238  11.738  0.0480  0.0864  0.1273
  322POPC   C2B 4378   7.633   2.891  11.807  0.2583 -0.0899  0.0572
  322POPC   C3B 4379   7.473   2.482  12.028 -0.0762 -0.1879  0.0769
  322POPC   C4B 4380   7.461   2.014  12.081  0.2512 -0.0226 -0.0342
  323POPC   NC3 4381   6.492   3.542  11.069  0.2335 -0.1233 -0.0123
  323POPC   PO4 4382   6.706   3.163  11.085 -0.0568  0.1455  0.1230
  323POPC   GL1 4383   6.523   3.118  11.425 -0.1650  0.0308 -0.2946
  323POPC   GL2 4384   6.294   3.408  11.546 -0.2385 -0.0229  0.0260
  323POPC   C1A 4385   6.427   3.022  11.839 -0.1652  0.2663 -0.1249
  323POPC   D2A 4386   6.651   3.260  12.078 -0.1304  0.2081 -0.3610
  323POPC   C3A 4387   6.467   3.297  12.410  0.2153  0.0674 -0.1156
  323POPC   C4A 4388   6.658   3.592  12.692 -0.2610 -0.0402 -0.1186
  323POPC   C1B 4389   6.131   3.390  11.831 -0.2849 -0.3537 -0.0688
  323POPC   C2B 4390   6.128   3.014  12.184 -0.1586 -0.1110 -0.2127
  323POPC   C3B 4391   6.496   2.814  12.349 -0.1086  0.1194  0.0944
  323POPC   C4B 4392   6.758   2.543  12.573 -0.0328 -0.4504 -0.1087
  324POPC   NC3 4393   5.084   8.335  10.109 -0.2534  0.0611 -0.1037
  324POPC   PO4 4394   4.822   8.097  10.422 -0.1066  0.2001 -0.3112
  324POPC   GL1 4395   5.045   7.988  10.705 -0.1479  0.2482 -0.0375
  324POPC   GL2 4396   4.794   7.888  10.885  0.0718  0.0913 -0.0709
  324POPC   C1A 4397   5.397   7.914  11.047  0.3889  0.0372  0.0268
  324POPC   D2A 4398   5.651   7.618  11.183 -0.1407 -0.1887 -0.2250
  324POPC   C3A 4399   6.065   7.382  11.220  0.3203  0.2413 -0.2085
  324POPC   C4A 4400   6.465   7.502  11.245 -0.1129 -0.0524 -0.0051
  324POPC   C1B 4401   5.000   7.641  11.190 -0.2830  0.1019 -0.3256
  324POPC   C2B 4402   5.257   7.774  11.504 -0.1972 -0.1452 -0.4434
  324POPC   C3B 4403   5.262   7.848  11.911 -0.1769  0.1499 -0.3783
  324POPC   C4B 4404   5.520   7.789  12.307  0.1590 -0.2664 -0.0322
  325POPC   NC3 4405   8.082   1.470  10.558  0.2512 -0.0109 -0.0264
  325POPC   PO4 4406   8.273   1.893  10.618 -0.1807  0.2063  0.2792
  325POPC   GL1 4407   8.715   1.863  10.960 -0.2508 -0.0757 -0.4181
  325POPC   GL2 4408   8.835   2.079  11.213 -0.1015 -0.2139 -0.0008
  325POPC   C1A 4409   8.825   1.536  11.297  0.2610  0.0459 -0.4835
  325POPC   D2A 4410   8.983   1.239  11.737 -0.0329  0.1210  0.0883
  325POPC   C3A 4411   9.256   1.245  11.987 -0.0326  0.0934 -0.2640
  325POPC   C4A 4412   9.519   1.615  12.267  0.2355  0.0581 -0.1096
  325POPC   C1B 4413   8.701   2.111  11.624 -0.0427  0.3083  0.0690
  325POPC   C2B 4414   8.889   2.134  12.029 -0.0537  0.0776  0.2623
  325POPC   C3B 4415   8.980   1.973  12.390  0.1972  0.2247 -0.4798
  325POPC   C4B 4416   9.206   1.719  12.760  0.1589 -0.0219 -0.1105
  326POPC   NC3 4417   6.736   1.229  10.306 -0.0636  0.0217 -0.3932
  326POPC   PO4 4418   6.745   1.607  10.473 -0.0476 -0.0160  0.1828
  326POPC   GL1 4419   6.685   1.254  10.893 -0.1530  0.1215 -0.0182
  326POPC   GL2 4420   6.388   0.995  11.034 -0.1532 -0.3144  0.0639
  326POPC   C1A 4421   6.858   0.928  11.079  0.0735  0.3201 -0.3207
  326POPC   D2A 4422   7.058   0.658  11.305  0.1491 -0.0702  0.0580
  326POPC   C3A 4423   7.517   0.611  11.466  0.2229  0.1326 -0.2570
  326POPC   C4A 4424   7.864   0.474  11.276 -0.0214 -0.3539 -0.0833
  326POPC   C1B 4425   6.444   1.109  11.405 -0.1849  0.0937 -0.2506
  326POPC   C2B 4426   6.267   1.543  11.637  0.3002 -0.0097  0.1114
  326POPC   C3B 4427   6.103   1.610  11.980 -0.0018 -0.5123 -0.2514
  326POPC   C4B 4428   5.748   1.454  12.321  0.1127 -0.1263 -0.2372
  327POPC   NC3 4429   4.288   4.605  10.414  0.0934 -0.1192  0.1087
  327POPC   PO4 4430   4.583   4.650  10.724 -0.1754 -0.1086  0.0300
  327POPC   GL1 4431   4.356   4.872  11.006  0.1877 -0.0343  0.1339
  327POPC   GL2 4432   4.599   5.104  11.139  0.0636 -0.1431 -0.1149
  327POPC   C1A 4433   3.998   4.684  11.228 -0.0665 -0.0787 -0.1262
  327POPC   D2A 4434   3.873   4.523  11.590 -0.1765  0.3137 -0.0993
  327POPC   C3A 4435   4.054   4.315  11.912 -0.3309  0.1203 -0.2776
  327POPC   C4A 4436   4.114   4.033  12.190  0.1607 -0.2610 -0.1029
  327POPC   C1B 4437   4.685   4.943  11.419 -0.2592 -0.0867 -0.4347
  327POPC   C2B 4438   5.000   5.066  11.733 -0.1767  0.0960  0.0979
  327POPC   C3B 4439   5.066   5.164  12.190  0.1507  0.1150 -0.0763
  327POPC   C4B 4440   5.327   5.193  12.461 -0.2681  0.0834  0.0040
  328POPC   NC3 4441  11.815   3.164  15.126 -0.0263 -0.0217  0.2759
  328POPC   PO4 4442  11.525   3.043  14.768 -0.4992 -0.0061  0.0857
  328POPC   GL1 4443  11.295   2.813  14.395  0.1722  0.0002  0.0722
  328POPC   GL2 4444  11.294   2.752  14.067  0.1809  0.1666  0.0457
  328POPC   C1A 4445  10.852   2.872  13.990 -0.0174  0.1192  0.1251
  328POPC   D2A 4446  10.407   2.848  13.663 -0.2004  0.0309  0.0776
  328POPC   C3A 4447  10.095   2.994  13.407 -0.3057 -0.0789 -0.0598
  328POPC   C4A 4448   9.743   3.038  13.214  0.3372 -0.0224 -0.0246
  328POPC   C1B 4449  11.328   2.617  13.656 -0.0150 -0.0290 -0.0038
  328POPC   C2B 4450  11.175   2.483  13.272  0.0041  0.1283  0.0424
  328POPC   C3B 4451  10.819   2.418  13.096 -0.0714  0.2352  0.0446
  328POPC   C4B 4452  10.824   2.197  12.687 -0.0297  0.1721  0.2074
  329POPC   NC3 4453   3.260   5.145  10.585 -0.0711 -0.2192 -0.0925
  329POPC   PO4 4454   3.700   5.216  10.653 -0.1895 -0.1406  0.2995
  329POPC   GL1 4455   3.780   5.269  11.080 -0.0953 -0.2746  0.1774
  329POPC   GL2 4456   3.820   5.581  11.073 -0.1085 -0.0720 -0.0218
  329POPC   C1A 4457   3.985   5.103  11.469  0.0636  0.0184 -0.1435
  329POPC   D2A 4458   4.085   4.915  11.796  0.2210  0.0859 -0.1787
  329POPC   C3A 4459   4.390   4.550  11.633 -0.2944 -0.0838 -0.4372
  329POPC   C4A 4460   4.230   4.265  11.349  0.0482  0.2797 -0.0377
  329POPC   C1B 4461   3.978   5.623  11.513 -0.0130 -0.0248  0.0873
  329POPC   C2B 4462   3.852   5.722  11.928  0.0614 -0.2929  0.0739
  329POPC   C3B 4463   3.919   5.893  12.315 -0.1265 -0.0051 -0.2472
  329POPC   C4B 4464   4.244   5.958  12.588 -0.1871  0.1488  0.2297
  330POPC   NC3 4465   9.034  11.351  10.544 -0.0848  0.2194 -0.3763
  330POPC   PO4 4466   9.470  11.303  10.504 -0.0685  0.3081 -0.0267
  330POPC   GL1 4467   9.697  11.322  10.918  0.0671  0.2985 -0.2511
  330POPC   GL2 4468   9.820  11.620  11.052  0.0748  0.1185  0.0470
  330POPC   C1A 4469   9.748  11.086  11.256 -0.2338 -0.2830 -0.1025
  330POPC   D2A 4470   9.912  10.823  11.512 -0.0723  0.2570  0.3313
  330POPC   C3A 4471  10.015  10.403  11.362 -0.0806 -0.2841 -0.0958
  330POPC   C4A 4472  10.135  10.214  11.076 -0.1084  0.0255 -0.0880
  330POPC   C1B 4473   9.827  11.634  11.436  0.0846  0.3967 -0.0096
  330POPC   C2B 4474   9.830  11.958  11.722 -0.0849  0.1274  0.0800
  330POPC   C3B 4475   9.539  12.112  12.044 -0.0475 -0.0814 -0.3502
  330POPC   C4B 4476   9.541  11.994  12.462  0.0512  0.2850 -0.1603
  331POPC   NC3 4477   6.361   7.724  14.317 -0.0729  0.1123  0.2152
  331POPC   PO4 4478   6.653   7.601  13.897 -0.0666  0.2340  0.2115
  331POPC   GL1 4479   6.821   7.727  13.497  0.0779 -0.0508 -0.2890
  331POPC   GL2 4480   7.051   7.589  13.286  0.1216 -0.2830 -0.3725
  331POPC   C1A 4481   6.972   8.105  13.346 -0.1356 -0.0862 -0.0064
  331POPC   D2A 4482   6.718   8.401  12.958 -0.0748 -0.2451 -0.1258
  331POPC   C3A 4483   6.411   8.212  12.599 -0.1575 -0.0075  0.1395
  331POPC   C4A 4484   6.496   7.862  12.424  0.2768  0.0352  0.3927
  331POPC   C1B 4485   7.317   7.828  13.024  0.2911 -0.1357 -0.3017
  331POPC   C2B 4486   7.423   8.124  12.654 -0.5187 -0.1093 -0.1071
  331POPC   C3B 4487   7.766   8.002  12.311 -0.1384 -0.0105 -0.1753
  331POPC   C4B 4488   7.853   7.582  12.123 -0.0417 -0.1663 -0.0937
  332POPC   NC3 4489  10.109  11.341  10.608  0.0377 -0.2808 -0.2047
  332POPC   PO4 4490  10.048  10.912  10.599  0.0327 -0.1920  0.2186
  332POPC   GL1 4491   9.790  10.807  10.880 -0.1749 -0.0738  0.0263
  332POPC   GL2 4492   9.582  10.705  10.726 -0.0520  0.0332  0.0420
  332POPC   C1A 4493   9.572  10.377  11.119 -0.0683  0.1605 -0.3725
  332POPC   D2A 4494   9.463  10.483  11.472  0.0792 -0.0518 -0.0106
  332POPC   C3A 4495   9.786  10.446  11.795  0.0936 -0.4322  0.1943
  332POPC   C4A 4496  10.333  10.395  11.717  0.0005  0.0385 -0.2194
  332POPC   C1B 4497   9.299  10.836  11.156  0.3336  0.2855 -0.1241
  332POPC   C2B 4498   9.088  10.897  11.521 -0.0345 -0.0137  0.1068
  332POPC   C3B 4499   8.769  10.764  11.728 -0.0418  0.1033 -0.2508
  332POPC   C4B 4500   8.433  10.573  12.017  0.3631 -0.0379 -0.0436
  333POPC   NC3 4501   4.083   7.021  10.732  0.1694  0.0655  0.0575
  333POPC   PO4 4502   3.810   7.376  10.640 -0.1135 -0.1962  0.1953
  333POPC   GL1 4503   4.136   7.449  10.992 -0.1012 -0.1258 -0.0637
  333POPC   GL2 4504   4.182   7.198  11.229  0.0850  0.0631  0.1171
  333POPC   C1A 4505   4.351   7.720  11.320  0.1875  0.2391  0.1817
  333POPC   D2A 4506   4.678   7.697  11.556 -0.1425  0.1606 -0.0731
  333POPC   C3A 4507   4.673   7.933  11.843  0.2697 -0.1424 -0.0929
  333POPC   C4A 4508   4.503   8.145  12.269 -0.2707  0.2228  0.1012
  333POPC   C1B 4509   4.274   7.277  11.612 -0.0961  0.0351 -0.1717
  333POPC   C2B 4510   4.469   7.381  11.967 -0.2501 -0.2855  0.0012
  333POPC   C3B 4511   4.668   7.479  12.288 -0.1118  0.2069 -0.0318
  333POPC   C4B 4512   4.928   7.732  12.250  0.0764 -0.0777  0.0220
  334POPC   NC3 4513  10.808   8.465  10.184  0.0414  0.1344 -0.0386
  334POPC   PO4 4514  10.908   8.415  10.611 -0.2516  0.1668 -0.2797
  334POPC   GL1 4515  10.665   8.643  10.880  0.0491 -0.0225  0.2094
  334POPC   GL2 4516  10.988   8.802  11.000  0.3302 -0.0118 -0.2158
  334POPC   C1A 4517  10.614   8.837  11.390  0.0419  0.0189 -0.3015
  334POPC   D2A 4518  10.535   9.029  11.878 -0.2563  0.2429  0.0273
  334POPC   C3A 4519  10.393   9.425  11.983 -0.0516 -0.0019 -0.0918
  334POPC   C4A 4520  10.347   9.699  12.364 -0.2715  0.1897 -0.0825
  334POPC   C1B 4521  11.128   9.112  11.346  0.2383  0.0463  0.2927
  334POPC   C2B 4522  11.049   8.934  11.846 -0.1581 -0.0316 -0.0226
  334POPC   C3B 4523  11.313   9.048  12.191  0.1111 -0.1269 -0.1152
  334POPC   C4B 4524  11.645   9.282  12.147  0.0158 -0.1407 -0.1084
  335POPC   NC3 4525   8.611   3.330  10.599 -0.0246 -0.0421 -0.2063
  335POPC   PO4 4526   8.822   2.905  10.665  0.0969 -0.1144 -0.2178
  335POPC   GL1 4527   8.914   2.570  10.983  0.2111  0.3274  0.0511
  335POPC   GL2 4528   8.690   2.635  11.129  0.2588  0.0482 -0.1012
  335POPC   C1A 4529   9.112   2.409  11.369 -0.1114  0.3459  0.0687
  335POPC   D2A 4530   9.210   2.490  11.798  0.2009 -0.2659 -0.1611
  335POPC   C3A 4531   9.072   2.845  12.120  0.0763  0.1146 -0.0940
  335POPC   C4A 4532   8.590   2.908  12.336 -0.3143  0.0357  0.1690
  335POPC   C1B 4533   8.679   2.621  11.513  0.0627  0.0589 -0.0783
  335POPC   C2B 4534   8.615   2.562  11.979  0.1048 -0.0098  0.1620
  335POPC   C3B 4535   8.415   2.192  12.097 -0.0815  0.0392 -0.2287
  335POPC   C4B 4536   8.510   1.976  12.463 -0.0650 -0.0132 -0.3896
  336POPC   NC3 4537   7.766   3.044  10.745 -0.3224  0.1717 -0.0431
  336POPC   PO4 4538   8.040   2.706  10.763  0.0064 -0.4419  0.0953
  336POPC   GL1 4539   8.230   2.437  11.158  0.0915  0.0795  0.0613
  336POPC   GL2 4540   8.251   2.105  11.155 -0.1328  0.1992 -0.0290
  336POPC   C1A 4541   8.257   2.355  11.612 -0.1770 -0.0354  0.1135
  336POPC   D2A 4542   8.224   1.870  11.801 -0.0901 -0.2352 -0.1311
  336POPC   C3A 4543   8.649   1.659  11.985 -0.2124  0.0043 -0.0084
  336POPC   C4A 4544   9.114   1.737  11.924 -0.2728  0.0526 -0.0434
  336POPC   C1B 4545   8.387   1.759  11.351  0.0471  0.0041 -0.1548
  336POPC   C2B 4546   8.406   1.323  11.547 -0.1202 -0.1976 -0.1160
  336POPC   C3B 4547   8.274   1.095  12.009 -0.2035  0.3118  0.0501
  336POPC   C4B 4548   8.212   0.732  12.234 -0.2769 -0.2237 -0.1819
  337POPC   NC3 4549   5.175   2.767  10.875 -0.0708  0.0833 -0.0338
  337POPC   PO4 4550   5.113   3.142  10.761 -0.1283  0.0231 -0.0017
  337POPC   GL1 4551   5.289   3.231  11.164 -0.0673 -0.1702  0.0311
  337POPC   GL2 4552   5.494   2.972  11.289  0.3202 -0.2696 -0.0730
  337POPC   C1A 4553   5.129   3.194  11.546 -0.1984  0.0982  0.4894
  337POPC   D2A 4554   5.006   3.071  11.906 -0.3977 -0.2869 -0.1234
  337POPC   C3A 4555   5.255   2.935  12.293 -0.1064 -0.1249 -0.0852
  337POPC   C4A 4556   5.596   2.668  12.426 -0.3827  0.0396 -0.1516
  337POPC   C1B 4557   5.452   2.846  11.695  0.1302 -0.0275  0.1051
  337POPC   C2B 4558   5.542   2.639  11.928 -0.1144  0.1926  0.3196
  337POPC   C3B 4559   5.427   2.304  12.050  0.0589  0.0836  0.1115
  337POPC   C4B 4560   5.108   2.024  12.141 -0.3818 -0.4061  0.0022
  338POPC   NC3 4561   4.751   6.259  10.509 -0.1347 -0.3939 -0.3040
  338POPC   PO4 4562   4.728   5.899  10.623 -0.1258  0.0236 -0.2397
  338POPC   GL1 4563   4.782   5.949  11.060  0.0901 -0.5386 -0.1379
  338POPC   GL2 4564   5.093   5.887  11.339 -0.1857  0.0918 -0.1838
  338POPC   C1A 4565   4.614   6.286  11.323 -0.0849  0.2847  0.0940
  338POPC   D2A 4566   4.181   6.447  11.378  0.2117  0.0384 -0.3626
  338POPC   C3A 4567   4.136   6.661  11.796 -0.1288 -0.1044  0.0239
  338POPC   C4A 4568   4.232   6.832  12.219 -0.1964 -0.2380  0.1982
  338POPC   C1B 4569   5.308   6.210  11.537 -0.0325  0.1426 -0.1030
  338POPC   C2B 4570   5.621   6.434  11.891 -0.1359  0.0643  0.0281
  338POPC   C3B 4571   5.854   6.490  12.103  0.2011  0.1294 -0.2519
  338POPC   C4B 4572   6.085   6.361  12.409  0.0589  0.1416  0.0841
  339POPC   NC3 4573   2.872   2.111  10.283  0.2414  0.0872  0.2318
  339POPC   PO4 4574   2.749   1.667  10.220  0.1189  0.0842 -0.0275
  339POPC   GL1 4575   2.591   1.455  10.562  0.1122  0.4946 -0.4089
  339POPC   GL2 4576   2.270   1.321  10.610  0.0005 -0.2229 -0.0486
  339POPC   C1A 4577   2.580   1.610  11.030 -0.2517  0.0607  0.1447
  339POPC   D2A 4578   2.453   1.742  11.351  0.0427 -0.1489  0.0680
  339POPC   C3A 4579   2.301   2.146  11.646  0.1251  0.1787  0.1025
  339POPC   C4A 4580   2.521   2.619  11.818  0.1810 -0.2868 -0.1270
  339POPC   C1B 4581   2.511   1.100  10.977 -0.1876  0.0977 -0.0079
  339POPC   C2B 4582   2.640   0.890  11.391 -0.2692  0.0343 -0.4774
  339POPC   C3B 4583   2.705   0.618  11.797 -0.0463 -0.2160  0.0093
  339POPC   C4B 4584   3.086   0.590  12.187 -0.2336  0.2596 -0.0868
  340POPC   NC3 4585   6.303   1.876  10.630 -0.3760  0.0218  0.0205
  340POPC   PO4 4586   6.099   2.085  10.953  0.0953  0.0782  0.0326
  340POPC   GL1 4587   6.323   1.955  11.330 -0.0639 -0.5012 -0.0752
  340POPC   GL2 4588   6.024   1.880  11.392 -0.0021  0.1079  0.1848
  340POPC   C1A 4589   6.394   2.062  11.854 -0.1464 -0.5335 -0.2771
  340POPC   D2A 4590   6.534   1.822  12.193 -0.0637 -0.0255 -0.0005
  340POPC   C3A 4591   7.009   1.675  12.320  0.0019  0.0993 -0.0307
  340POPC   C4A 4592   7.426   1.463  12.255 -0.0925 -0.2650 -0.0716
  340POPC   C1B 4593   5.857   2.105  11.781  0.0422  0.1692 -0.1582
  340POPC   C2B 4594   6.066   2.029  12.171  0.3288 -0.2691  0.1991
  340POPC   C3B 4595   5.889   2.156  12.489  0.2250  0.0524  0.1260
  340POPC   C4B 4596   5.660   2.005  12.943 -0.1003 -0.1767  0.3017
  341POPC   NC3 4597   1.326   8.500  10.573 -0.0138  0.1224 -0.2315
  341POPC   PO4 4598   1.135   8.392  10.825 -0.1897  0.0532 -0.3379
  341POPC   GL1 4599   1.333   8.278  11.150 -0.0686 -0.3483  0.0575
  341POPC   GL2 4600   1.482   8.666  11.374  0.0506  0.1575 -0.2700
  341POPC   C1A 4601   1.278   8.120  11.506 -0.0371 -0.0089 -0.2538
  341POPC   D2A 4602   0.829   7.851  11.635 -0.1297 -0.0515  0.0594
  341POPC   C3A 4603   0.549   7.942  11.930  0.1866 -0.0681  0.2067
  341POPC   C4A 4604   0.681   7.877  12.444 -0.1056 -0.1198  0.0699
  341POPC   C1B 4605   1.640   8.491  11.634 -0.1688 -0.0477 -0.3068
  341POPC   C2B 4606   1.789   8.651  12.046 -0.2576 -0.0008  0.2799
  341POPC   C3B 4607   1.858   8.542  12.512 -0.1768  0.1759  0.0439
  341POPC   C4B 4608   1.649   8.595  12.997  0.1327 -0.1652 -0.1039
  342POPC   NC3 4609   1.407   6.381  10.094  0.1203  0.1651 -0.1186
  342POPC   PO4 4610   1.504   6.118  10.359  0.0674 -0.1031  0.0242
  342POPC   GL1 4611   1.469   6.195  10.871  0.0587 -0.2967 -0.1986
  342POPC   GL2 4612   1.744   6.071  11.133 -0.1654 -0.2544 -0.3091
  342POPC   C1A 4613   1.281   6.458  11.160  0.2072 -0.0445 -0.0738
  342POPC   D2A 4614   1.426   6.777  11.416 -0.1954 -0.2389  0.0226
  342POPC   C3A 4615   1.212   7.038  11.739 -0.1655  0.4475  0.0896
  342POPC   C4A 4616   1.029   7.418  11.652 -0.2236  0.1187  0.1155
  342POPC   C1B 4617   1.692   6.356  11.493  0.0637 -0.0530  0.2080
  342POPC   C2B 4618   1.723   6.311  11.977  0.0388 -0.2619  0.1696
  342POPC   C3B 4619   1.938   6.171  12.307 -0.2607 -0.1009 -0.0484
  342POPC   C4B 4620   2.000   6.064  12.761  0.2331  0.2090  0.2003
  343POPC   NC3 4621   5.369   1.167  10.352  0.0196 -0.1568 -0.1704
  343POPC   PO4 4622   5.326   1.549  10.603  0.0597 -0.1325 -0.2013
  343POPC   GL1 4623   5.372   1.485  11.092  0.1178 -0.0355 -0.3885
  343POPC   GL2 4624   5.185   1.645  11.307  0.1535  0.0730  0.0942
  343POPC   C1A 4625   5.385   1.331  11.689 -0.1716  0.2457  0.1183
  343POPC   D2A 4626   5.255   1.126  12.134  0.1681  0.1084  0.1578
  343POPC   C3A 4627   4.941   0.743  12.100  0.0497  0.1283 -0.1140
  343POPC   C4A 4628   4.859   0.704  11.693 -0.0609 -0.0424  0.0162
  343POPC   C1B 4629   5.495   1.812  11.590 -0.1886 -0.0605  0.1293
  343POPC   C2B 4630   5.546   1.741  11.991 -0.2858  0.0598 -0.1308
  343POPC   C3B 4631   5.494   1.856  12.412  0.1482 -0.0037 -0.1948
  343POPC   C4B 4632   5.332   2.222  12.566  0.0934 -0.2105  0.1237
  344POPC   NC3 4633   5.592   8.037  14.205  0.0353  0.2211 -0.2980
  344POPC   PO4 4634   5.939   7.812  14.113  0.3196  0.0115  0.1800
  344POPC   GL1 4635   5.600   7.683  13.850  0.1163 -0.0801  0.0760
  344POPC   GL2 4636   5.587   7.489  13.700 -0.0384 -0.1236 -0.1336
  344POPC   C1A 4637   5.499   7.959  13.474 -0.2045  0.1757  0.2018
  344POPC   D2A 4638   5.316   8.385  13.243  0.2103 -0.1291  0.0670
  344POPC   C3A 4639   5.526   8.289  12.966 -0.0324 -0.2140 -0.1007
  344POPC   C4A 4640   5.746   7.907  12.990 -0.2193 -0.3037 -0.0029
  344POPC   C1B 4641   5.523   7.526  13.257 -0.3702  0.2207 -0.0468
  344POPC   C2B 4642   5.200   7.818  13.057 -0.1147  0.2047 -0.2222
  344POPC   C3B 4643   4.772   7.821  12.945 -0.0459 -0.1760  0.0371
  344POPC   C4B 4644   4.506   7.834  12.648  0.4137  0.2839  0.0030
  345POPC   NC3 4645   8.997   4.562  14.432 -0.1871  0.2731 -0.2206
  345POPC   PO4 4646   9.372   4.781  14.639  0.2935 -0.0637 -0.2549
  345POPC   GL1 4647   9.528   4.874  14.272 -0.1623 -0.2056  0.2063
  345POPC   GL2 4648   9.292   4.652  14.042  0.0144 -0.0656  0.0786
  345POPC   C1A 4649   9.835   5.075  14.036  0.0155  0.1287  0.0595
  345POPC   D2A 4650   9.859   5.024  13.619  0.0822 -0.3230  0.2130
  345POPC   C3A 4651  10.189   4.762  13.415  0.1896 -0.4233 -0.0742
  345POPC   C4A 4652  10.536   4.614  13.220  0.0688 -0.1390 -0.2120
  345POPC   C1B 4653   9.323   5.056  13.797  0.1345 -0.1841 -0.2388
  345POPC   C2B 4654   9.335   5.198  13.405  0.2811  0.0108 -0.1763
  345POPC   C3B 4655   9.390   5.121  13.016 -0.1662 -0.1306 -0.3139
  345POPC   C4B 4656   9.206   4.828  12.635 -0.2812 -0.1850  0.0772
  346POPC   NC3 4657   4.854   7.543  10.426  0.3756 -0.2440  0.2207
  346POPC   PO4 4658   5.090   7.218  10.405  0.3996 -0.1602 -0.1058
  346POPC   GL1 4659   4.946   7.206  10.844  0.1378 -0.3830 -0.1170
  346POPC   GL2 4660   4.565   7.247  10.841  0.1966 -0.0631  0.0791
  346POPC   C1A 4661   5.271   7.244  11.168  0.2842  0.1201  0.2625
  346POPC   D2A 4662   5.418   7.276  11.589 -0.0928 -0.0527 -0.3621
  346POPC   C3A 4663   5.468   7.036  11.967  0.2760  0.0486  0.0515
  346POPC   C4A 4664   5.440   6.748  12.311 -0.2298 -0.1557  0.1318
  346POPC   C1B 4665   4.649   7.240  11.284  0.1154  0.2799  0.2512
  346POPC   C2B 4666   4.898   7.272  11.584  0.0561  0.2909 -0.1900
  346POPC   C3B 4667   5.065   7.368  11.975  0.1950  0.2019  0.0144
  346POPC   C4B 4668   5.234   7.199  12.384 -0.2247  0.1161 -0.1098
  347POPC   NC3 4669   0.796   1.626  10.131  0.2830 -0.4292  0.0046
  347POPC   PO4 4670   0.437   1.534  10.095  0.1007 -0.0145 -0.3443
  347POPC   GL1 4671   0.395   1.574  10.551  0.0071 -0.3660 -0.1174
  347POPC   GL2 4672   0.635   1.424  10.719 -0.2517  0.0601  0.4028
  347POPC   C1A 4673   0.441   1.704  11.133 -0.1388  0.2587  0.3586
  347POPC   D2A 4674   0.532   2.146  11.292  0.1705 -0.1321 -0.1900
  347POPC   C3A 4675   0.577   2.348  11.514  0.0471 -0.2751 -0.1591
  347POPC   C4A 4676   0.220   2.587  11.533  0.0019  0.1751  0.1406
  347POPC   C1B 4677   0.919   1.726  10.902 -0.2896  0.2625 -0.1466
  347POPC   C2B 4678   1.064   1.828  11.241 -0.0316  0.3829 -0.0584
  347POPC   C3B 4679   1.178   1.834  11.573 -0.0258  0.2533 -0.3411
  347POPC   C4B 4680   1.456   1.739  11.823 -0.0720 -0.2987 -0.2129
  348POPC   NC3 4681   9.291   3.809  10.675  0.2501  0.2737 -0.0419
  348POPC   PO4 4682   9.627   3.739  10.837 -0.1246 -0.2170 -0.2731
  348POPC   GL1 4683   9.534   3.589  11.268 -0.4391 -0.0509 -0.0058
  348POPC   GL2 4684   9.540   3.230  11.302 -0.0503 -0.1468  0.2011
  348POPC   C1A 4685   9.841   3.502  11.665 -0.0294 -0.2327 -0.0491
  348POPC   D2A 4686   9.936   3.435  12.109  0.1461  0.2606 -0.2679
  348POPC   C3A 4687   9.695   3.507  12.474 -0.0698 -0.0833  0.0487
  348POPC   C4A 4688   9.699   3.400  12.838 -0.1647 -0.1563 -0.2628
  348POPC   C1B 4689   9.952   2.998  11.559  0.0180  0.0940  0.2912
  348POPC   C2B 4690  10.179   2.963  11.928  0.0079 -0.0496 -0.1032
  348POPC   C3B 4691  10.291   2.744  12.303  0.0098  0.2512 -0.3632
  348POPC   C4B 4692  10.528   2.598  12.731  0.2826 -0.1794  0.2074
  349POPC   NC3 4693   3.418   5.074  10.125 -0.0958 -0.2128  0.4170
  349POPC   PO4 4694   3.087   4.846  10.236 -0.2204  0.1544 -0.2801
  349POPC   GL1 4695   3.213   4.627  10.674 -0.1704  0.0872 -0.0698
  349POPC   GL2 4696   3.442   4.693  10.883 -0.2189 -0.2124  0.2360
  349POPC   C1A 4697   2.929   4.557  11.018 -0.2236  0.3537  0.1297
  349POPC   D2A 4698   3.012   4.069  11.175  0.0778  0.4411 -0.0288
  349POPC   C3A 4699   2.703   3.877  11.409 -0.0839 -0.1643 -0.2417
  349POPC   C4A 4700   2.420   3.562  11.586  0.1723 -0.1644 -0.0690
  349POPC   C1B 4701   3.562   4.928  11.349 -0.0505  0.1034 -0.1066
  349POPC   C2B 4702   3.484   4.836  11.745 -0.2614 -0.2425 -0.0245
  349POPC   C3B 4703   3.589   4.695  12.155 -0.0414  0.0069  0.2285
  349POPC   C4B 4704   3.457   4.804  12.537  0.2407 -0.1575 -0.0179
  350POPC   NC3 4705   9.706   8.636  10.743 -0.0026 -0.1568  0.1558
  350POPC   PO4 4706  10.126   8.639  10.745  0.1452 -0.1325  0.0955
  350POPC   GL1 4707   9.984   8.419  11.098 -0.0247 -0.0328 -0.1201
  350POPC   GL2 4708   9.987   8.017  11.131 -0.2640  0.0458  0.0448
  350POPC   C1A 4709   9.738   8.405  11.542  0.1934  0.1119  0.0887
  350POPC   D2A 4710   9.465   8.365  12.022 -0.0682  0.0981  0.1661
  350POPC   C3A 4711   9.290   8.058  12.295 -0.0546 -0.2351  0.2127
  350POPC   C4A 4712   9.263   7.670  12.550  0.0845 -0.3103 -0.0581
  350POPC   C1B 4713  10.151   8.113  11.639 -0.0076  0.0742  0.1305
  350POPC   C2B 4714   9.975   8.337  12.041  0.2905  0.1090  0.0411
  350POPC   C3B 4715   9.750   8.342  12.438 -0.0812 -0.4533 -0.2472
  350POPC   C4B 4716   9.881   8.314  12.799  0.2515 -0.0370 -0.3012
  351POPC   NC3 4717   0.516   9.033  10.562 -0.1215 -0.2252  0.1178
  351POPC   PO4 4718   0.752   9.176  10.946 -0.1135  0.0610  0.0112
  351POPC   GL1 4719   0.869   9.286  11.319  0.0476  0.1985 -0.0669
  351POPC   GL2 4720   0.904   9.015  11.543  0.1388  0.0978 -0.2269
  351POPC   C1A 4721   0.622   9.424  11.628  0.1390  0.0534 -0.0617
  351POPC   D2A 4722   0.814   9.526  12.045 -0.1428  0.2608 -0.0238
  351POPC   C3A 4723   0.617   9.828  12.265 -0.4984  0.4906  0.1499
  351POPC   C4A 4724   0.499   9.998  12.543 -0.0101  0.2864  0.0538
  351POPC   C1B 4725   0.709   8.952  11.915 -0.1449 -0.0233  0.1184
  351POPC   C2B 4726   0.607   8.931  12.273  0.1612 -0.1831  0.0091
  351POPC   C3B 4727   0.494   8.904  12.599 -0.0503  0.4751 -0.2017
  351POPC   C4B 4728   0.498   8.666  12.970  0.2417 -0.1930  0.0927
  352POPC   NC3 4729  11.154   9.066  15.002  0.0393  0.2237  0.1862
  352POPC   PO4 4730  11.127   8.831  14.635 -0.2489 -0.1934 -0.1906
  352POPC   GL1 4731  11.202   8.649  14.182  0.0501  0.1650 -0.0629
  352POPC   GL2 4732  11.505   8.594  14.034 -0.0892 -0.2817  0.4091
  352POPC   C1A 4733  11.020   8.648  13.753 -0.3508  0.0942 -0.2079
  352POPC   D2A 4734  11.052   8.697  13.413  0.0530 -0.0947  0.1696
  352POPC   C3A 4735  11.001   8.948  13.075 -0.1773  0.0505  0.0021
  352POPC   C4A 4736  11.212   9.208  12.685  0.1181  0.0141  0.1730
  352POPC   C1B 4737  11.385   8.282  13.699  0.1694 -0.0990  0.0533
  352POPC   C2B 4738  11.465   8.134  13.423 -0.2651  0.0079 -0.1986
  352POPC   C3B 4739  11.429   8.044  12.945  0.6114 -0.1798 -0.2906
  352POPC   C4B 4740  11.659   8.158  12.635 -0.0758  0.0689 -0.1314
  353POPC   NC3 4741   6.470   9.573   9.400 -0.2474  0.0343 -0.2878
  353POPC   PO4 4742   6.566   9.794   9.891 -0.0588 -0.0973 -0.1167
  353POPC   GL1 4743   6.431   9.838  10.401 -0.2988  0.3657  0.2046
  353POPC   GL2 4744   6.379   9.586  10.634  0.0926  0.0112  0.0422
  353POPC   C1A 4745   6.283   9.949  10.941 -0.1628 -0.2888 -0.0584
  353POPC   D2A 4746   6.243   9.752  11.345 -0.0667 -0.0634 -0.0701
  353POPC   C3A 4747   6.629   9.822  11.587 -0.2137 -0.1116 -0.1372
  353POPC   C4A 4748   6.746  10.080  11.948  0.0677  0.0150 -0.3474
  353POPC   C1B 4749   6.379   9.406  10.945  0.2113 -0.0452 -0.1891
  353POPC   C2B 4750   6.663   9.369  11.234 -0.1675 -0.0124 -0.1322
  353POPC   C3B 4751   6.977   9.080  11.234  0.0678 -0.2495 -0.0996
  353POPC   C4B 4752   7.002   8.758  11.022  0.0899 -0.1257  0.3631
  354POPC   NC3 4753   5.378   2.517  10.462 -0.2900 -0.1517  0.3008
  354POPC   PO4 4754   5.558   2.394  10.866 -0.2128  0.2951 -0.0565
  354POPC   GL1 4755   5.839   2.358  11.269 -0.1240  0.0341  0.3425
  354POPC   GL2 4756   5.809   2.597  11.410  0.2516  0.0952 -0.3323
  354POPC   C1A 4757   6.269   2.488  11.577 -0.1853  0.2301  0.1510
  354POPC   D2A 4758   6.556   2.555  11.864  0.2969  0.0511  0.1153
  354POPC   C3A 4759   6.500   2.321  12.232 -0.2354  0.0867 -0.1015
  354POPC   C4A 4760   6.370   1.959  12.619  0.0306 -0.1164  0.0211
  354POPC   C1B 4761   5.375   2.364  11.433  0.0527  0.1282 -0.0543
  354POPC   C2B 4762   5.079   2.054  11.569  0.0954 -0.1698 -0.0445
  354POPC   C3B 4763   4.734   2.165  11.849  0.0218  0.1358  0.3149
  354POPC   C4B 4764   4.221   2.134  11.750  0.1050 -0.0586 -0.3596
  355POPC   NC3 4765   1.675   8.801   9.978  0.2370  0.1112  0.2194
  355POPC   PO4 4766   1.818   8.715  10.413  0.2604  0.1124  0.2237
  355POPC   GL1 4767   1.773   8.452  10.815  0.0973 -0.1554 -0.0499
  355POPC   GL2 4768   1.658   8.108  10.726 -0.2365 -0.1570 -0.2229
  355POPC   C1A 4769   1.936   8.373  11.199 -0.5966 -0.1417 -0.1266
  355POPC   D2A 4770   2.152   8.404  11.640  0.2473  0.2902 -0.6348
  355POPC   C3A 4771   2.051   8.094  11.986  0.0845 -0.2655 -0.1335
  355POPC   C4A 4772   1.828   7.999  12.427 -0.2796  0.0436  0.0839
  355POPC   C1B 4773   1.319   7.819  11.019 -0.3763  0.0348  0.0812
  355POPC   C2B 4774   1.480   7.613  11.467 -0.1194  0.2193  0.2235
  355POPC   C3B 4775   1.378   7.747  11.870  0.1564  0.5724  0.2422
  355POPC   C4B 4776   1.217   7.913  12.265  0.2273 -0.0207 -0.0502
  356POPC   NC3 4777   8.705   6.500  11.489  0.1212  0.0283 -0.2961
  356POPC   PO4 4778   9.123   6.427  11.431  0.0108  0.0742 -0.2375
  356POPC   GL1 4779   9.424   6.511  11.752  0.2991  0.1234  0.1953
  356POPC   GL2 4780   9.493   6.416  11.975 -0.0779 -0.0064  0.0786
  356POPC   C1A 4781   9.782   6.841  11.985 -0.2005  0.1910 -0.1903
  356POPC   D2A 4782  10.175   7.143  11.951 -0.0886  0.3235 -0.2070
  356POPC   C3A 4783  10.217   7.487  12.196 -0.2568  0.0052  0.0357
  356POPC   C4A 4784  10.564   7.631  12.482  0.1733 -0.2694 -0.1946
  356POPC   C1B 4785   9.755   6.216  12.224 -0.1339  0.0240 -0.2620
  356POPC   C2B 4786  10.022   6.265  12.594 -0.3103 -0.0094 -0.3396
  356POPC   C3B 4787  10.406   6.098  12.714 -0.2076  0.0225 -0.1411
  356POPC   C4B 4788  10.781   5.848  12.443  0.0078 -0.0210 -0.2036
  357POPC   NC3 4789   6.652  10.963   9.946  0.1422 -0.3273 -0.2520
  357POPC   PO4 4790   6.754  11.102  10.335  0.1180  0.0897 -0.0207
  357POPC   GL1 4791   6.937  10.855  10.686  0.1460 -0.4069  0.0917
  357POPC   GL2 4792   7.292  10.945  10.593 -0.2045 -0.1257  0.0752
  357POPC   C1A 4793   7.097  10.816  11.080 -0.4359  0.0460 -0.0461
  357POPC   D2A 4794   7.215  10.533  11.473 -0.1488  0.1637 -0.0673
  357POPC   C3A 4795   6.981  10.174  11.534 -0.1915  0.1106 -0.0773
  357POPC   C4A 4796   6.742  10.114  11.232 -0.0591  0.1736  0.5257
  357POPC   C1B 4797   7.364  11.219  11.003 -0.0635 -0.3988  0.1487
  357POPC   C2B 4798   7.397  11.518  11.305 -0.2263  0.0268 -0.1802
  357POPC   C3B 4799   6.990  11.588  11.485  0.2049  0.3606 -0.2226
  357POPC   C4B 4800   6.989  11.714  11.942  0.0330 -0.0848 -0.1809
  358POPC   NC3 4801   4.550   2.711  10.638 -0.1522 -0.1774 -0.2274
  358POPC   PO4 4802   4.490   2.324  10.879 -0.2232  0.0987 -0.0735
  358POPC   GL1 4803   4.521   1.982  11.137 -0.1169  0.2009  0.1355
  358POPC   GL2 4804   4.704   1.633  11.091 -0.2227  0.2654  0.0391
  358POPC   C1A 4805   4.558   1.777  11.594 -0.0186 -0.1605 -0.0771
  358POPC   D2A 4806   4.472   1.686  12.000  0.1139  0.0779  0.1315
  358POPC   C3A 4807   4.384   1.395  12.409  0.1747 -0.5214 -0.2215
  358POPC   C4A 4808   3.953   1.253  12.616  0.1548  0.2375  0.0468
  358POPC   C1B 4809   4.678   1.354  11.424 -0.2317 -0.0620  0.1352
  358POPC   C2B 4810   4.815   1.208  11.850  0.0856 -0.1292  0.0319
  358POPC   C3B 4811   4.953   1.513  12.078 -0.0715 -0.0711 -0.0309
  358POPC   C4B 4812   4.717   1.780  12.385 -0.0752  0.0678 -0.0094
  359POPC   NC3 4813   8.425   2.980  10.912  0.4020  0.0182  0.0767
  359POPC   PO4 4814   8.528   3.460  11.068  0.4713  0.0159 -0.2803
  359POPC   GL1 4815   8.707   3.194  11.224 -0.2683 -0.0155  0.0431
  359POPC   GL2 4816   8.417   3.118  11.438  0.1791  0.0155  0.1213
  359POPC   C1A 4817   8.915   3.091  11.596 -0.3627 -0.1913 -0.0767
  359POPC   D2A 4818   9.361   3.170  11.833 -0.1347 -0.1767 -0.0057
  359POPC   C3A 4819   9.585   3.034  12.157 -0.0453 -0.2190 -0.0970
  359POPC   C4A 4820   9.647   2.711  12.360 -0.0848  0.0480 -0.0300
  359POPC   C1B 4821   8.288   2.853  11.696  0.0547  0.1968  0.0894
  359POPC   C2B 4822   8.061   2.862  12.116  0.0553 -0.1629  0.3321
  359POPC   C3B 4823   7.620   3.019  12.278 -0.1159  0.0525 -0.2127
  359POPC   C4B 4824   7.423   3.094  12.592  0.2031  0.0180 -0.3916
  360POPC   NC3 4825   4.403   7.240  14.109  0.3350 -0.0914 -0.1660
  360POPC   PO4 4826   4.073   7.057  14.174  0.0691  0.0833 -0.2633
  360POPC   GL1 4827   4.160   6.853  13.750 -0.0758 -0.0808  0.0571
  360POPC   GL2 4828   3.827   6.954  13.599  0.3127 -0.0812  0.1327
  360POPC   C1A 4829   4.370   6.601  13.417 -0.0292  0.1912 -0.1075
  360POPC   D2A 4830   4.244   6.339  12.932  0.2117 -0.2859  0.3564
  360POPC   C3A 4831   4.455   6.610  12.604  0.2263  0.1341 -0.2829
  360POPC   C4A 4832   4.666   6.967  12.339 -0.2465 -0.3624 -0.0631
  360POPC   C1B 4833   3.685   7.326  13.391  0.2458 -0.1148 -0.1179
  360POPC   C2B 4834   3.240   7.485  13.245  0.1796 -0.1027  0.0450
  360POPC   C3B 4835   3.066   7.590  12.788 -0.2218 -0.2455  0.2055
  360POPC   C4B 4836   3.093   7.980  12.547  0.0617  0.4084 -0.0396
  361POPC   NC3 4837   2.719  11.166  10.132  0.0252 -0.2687 -0.0314
  361POPC   PO4 4838   2.477  11.542  10.103  0.2191 -0.1893  0.2064
  361POPC   GL1 4839   2.748  11.584  10.373 -0.1492  0.0516 -0.0329
  361POPC   GL2 4840   2.677  11.386  10.585  0.1807  0.0321 -0.0297
  361POPC   C1A 4841   2.821  11.933  10.642 -0.1960 -0.0811  0.2947
  361POPC   D2A 4842   3.046  12.093  11.000  0.0059 -0.3072 -0.0706
  361POPC   C3A 4843   2.945  12.400  11.293  0.2730  0.0817 -0.0275
  361POPC   C4A 4844   3.199  12.834  11.218  0.1242  0.2261 -0.0250
  361POPC   C1B 4845   2.553  11.491  10.977 -0.2559  0.0624  0.0236
  361POPC   C2B 4846   2.577  11.745  11.324 -0.4004  0.2292 -0.0875
  361POPC   C3B 4847   2.621  11.540  11.803 -0.1480 -0.0040  0.3892
  361POPC   C4B 4848   2.383  11.198  12.002 -0.0261 -0.0333 -0.4302
  362POPC   NC3 4849   8.014   0.689  10.241  0.0754 -0.1349  0.0369
  362POPC   PO4 4850   8.029   0.232  10.315 -0.0959 -0.4492 -0.0845
  362POPC   GL1 4851   7.726   0.158  10.673  0.1731 -0.0646 -0.0910
  362POPC   GL2 4852   7.466  -0.162  10.679 -0.0565  0.0699  0.0209
  362POPC   C1A 4853   7.593   0.134  11.089  0.4621 -0.1306  0.0637
  362POPC   D2A 4854   7.510   0.064  11.579 -0.1218 -0.0500  0.0667
  362POPC   C3A 4855   7.587   0.325  11.823 -0.0671  0.1494  0.0538
  362POPC   C4A 4856   7.644   0.442  12.213  0.0316  0.3261 -0.2728
  362POPC   C1B 4857   7.168  -0.136  10.901 -0.1019  0.1600  0.0237
  362POPC   C2B 4858   7.122   0.103  11.270  0.2719  0.1681 -0.2818
  362POPC   C3B 4859   7.039   0.269  11.673  0.1155 -0.0116  0.1123
  362POPC   C4B 4860   7.138   0.544  11.988 -0.1279  0.1317  0.0849
  363POPC   NC3 4861  10.196   1.539  10.299  0.1383 -0.1065 -0.1036
  363POPC   PO4 4862  10.298   1.935  10.300  0.3578 -0.0391 -0.2638
  363POPC   GL1 4863  10.539   1.743  10.655  0.2602  0.1429 -0.1337
  363POPC   GL2 4864  10.446   1.403  10.656 -0.2949  0.0743 -0.2270
  363POPC   C1A 4865  10.635   1.695  11.089  0.1603 -0.1620 -0.0704
  363POPC   D2A 4866  10.783   1.753  11.408  0.0750 -0.1066 -0.1279
  363POPC   C3A 4867  10.818   2.248  11.497  0.1203  0.2025 -0.2641
  363POPC   C4A 4868  11.062   2.666  11.563 -0.1016  0.0643 -0.1590
  363POPC   C1B 4869  10.409   1.236  11.074  0.1223 -0.2229 -0.0806
  363POPC   C2B 4870  10.141   1.130  11.477  0.0798 -0.3379  0.1528
  363POPC   C3B 4871  10.278   1.018  11.896  0.0462  0.2438  0.0983
  363POPC   C4B 4872  10.223   0.806  12.390 -0.1384 -0.0210  0.2925
  364POPC   NC3 4873   3.189   7.450  10.043 -0.3524  0.0625 -0.0381
  364POPC   PO4 4874   3.341   7.744  10.439  0.1944  0.1319 -0.3651
  364POPC   GL1 4875   3.540   7.780  10.872 -0.0878  0.0079  0.1211
  364POPC   GL2 4876   3.261   7.661  11.131 -0.0420  0.2462 -0.0951
  364POPC   C1A 4877   3.772   7.730  11.260  0.1044  0.2286  0.0624
  364POPC   D2A 4878   3.844   7.502  11.531  0.3408 -0.0835 -0.1687
  364POPC   C3A 4879   3.971   7.665  11.906  0.1557 -0.0594 -0.0830
  364POPC   C4A 4880   4.270   7.757  12.236 -0.0956 -0.2316 -0.0782
  364POPC   C1B 4881   3.000   7.566  11.572 -0.3957  0.0162  0.2812
  364POPC   C2B 4882   3.118   7.460  12.057 -0.0049  0.0574 -0.0785
  364POPC   C3B 4883   3.078   7.165  12.275 -0.0968  0.1131  0.2010
  364POPC   C4B 4884   3.173   7.104  12.661  0.1377  0.0231  0.2446
  365POPC   NC3 4885   3.861   8.790  10.709  0.0470 -0.0638 -0.1411
  365POPC   PO4 4886   3.411   8.785  10.527  0.0586 -0.2888 -0.2292
  365POPC   GL1 4887   3.434   9.061  10.788 -0.1776 -0.2054  0.0909
  365POPC   GL2 4888   3.154   9.123  10.844  0.2756  0.2458 -0.1024
  365POPC   C1A 4889   3.426   9.391  11.202  0.0310 -0.1049  0.3751
  365POPC   D2A 4890   3.740   9.599  11.449 -0.2610  0.1615 -0.1177
  365POPC   C3A 4891   4.061   9.240  11.565  0.1307 -0.4935 -0.0538
  365POPC   C4A 4892   4.206   8.929  11.373  0.0912  0.1869  0.0586
  365POPC   C1B 4893   2.967   8.963  11.199 -0.0322  0.1943 -0.0788
  365POPC   C2B 4894   3.085   8.958  11.639  0.0318 -0.3636 -0.1103
  365POPC   C3B 4895   3.119   8.832  12.161  0.4006 -0.0058  0.0261
  365POPC   C4B 4896   2.857   8.695  12.490 -0.1398  0.0019  0.3505
  366POPC   NC3 4897   7.292   1.692  10.465 -0.0606  0.0051 -0.0419
  366POPC   PO4 4898   7.578   1.305  10.511 -0.0723 -0.3572  0.0987
  366POPC   GL1 4899   7.403   1.561  10.907  0.0877 -0.0264  0.0754
  366POPC   GL2 4900   7.111   1.594  10.916  0.1783  0.1722 -0.1680
  366POPC   C1A 4901   7.428   1.530  11.324  0.1430 -0.1087  0.1404
  366POPC   D2A 4902   7.733   1.687  11.714  0.1880 -0.1700  0.2787
  366POPC   C3A 4903   7.883   1.332  12.000 -0.0832 -0.2017 -0.2289
  366POPC   C4A 4904   7.797   1.181  12.448  0.2635  0.1307 -0.1252
  366POPC   C1B 4905   7.020   1.847  11.224 -0.1989  0.3975 -0.1131
  366POPC   C2B 4906   7.328   2.097  11.575  0.0624  0.0354 -0.2327
  366POPC   C3B 4907   7.525   2.493  11.487 -0.0960 -0.0887  0.4698
  366POPC   C4B 4908   7.989   2.769  11.371  0.0535  0.1594 -0.2927
  367POPC   NC3 4909   9.205   5.927  12.020  0.0322 -0.2620  0.0842
  367POPC   PO4 4910   9.008   6.293  11.896 -0.1348  0.0683 -0.0647
  367POPC   GL1 4911   9.043   6.386  12.262  0.1038 -0.0319 -0.0656
  367POPC   GL2 4912   8.733   6.328  12.390  0.1979 -0.1775  0.2138
  367POPC   C1A 4913   9.323   6.407  12.551 -0.1911  0.1292  0.0933
  367POPC   D2A 4914   9.596   6.299  12.945 -0.1063  0.1301  0.1357
  367POPC   C3A 4915   9.900   5.989  12.963 -0.1472 -0.0224  0.0401
  367POPC   C4A 4916  10.271   5.637  13.021 -0.1726 -0.2100 -0.1266
  367POPC   C1B 4917   8.244   6.187  12.401  0.1526 -0.2206  0.0384
  367POPC   C2B 4918   7.874   6.060  12.426  0.0037  0.1469  0.0133
  367POPC   C3B 4919   7.649   5.750  12.377  0.0688 -0.0253 -0.1785
  367POPC   C4B 4920   7.356   5.566  12.086  0.0988  0.0039 -0.0269
  368POPC   NC3 4921  11.288  11.190  14.296  0.2372  0.2050 -0.1760
  368POPC   PO4 4922  10.902  11.069  14.277 -0.0875 -0.0608  0.3378
  368POPC   GL1 4923  10.861  11.020  13.847 -0.1906 -0.1571 -0.1025
  368POPC   GL2 4924  10.869  11.316  13.656  0.0114 -0.2381  0.1862
  368POPC   C1A 4925  10.669  10.808  13.675  0.2539  0.1333  0.1837
  368POPC   D2A 4926  10.678  10.712  13.220 -0.0354  0.0467 -0.2329
  368POPC   C3A 4927  10.916  10.755  12.921  0.2516  0.0966 -0.2008
  368POPC   C4A 4928  10.830  10.590  12.636  0.2157  0.2619 -0.1518
  368POPC   C1B 4929  10.840  11.203  13.303 -0.0031  0.1715  0.0189
  368POPC   C2B 4930  10.704  11.235  12.878 -0.1397 -0.1363 -0.3385
  368POPC   C3B 4931  10.540  11.011  12.581 -0.2488 -0.0544 -0.1255
  368POPC   C4B 4932  10.307  10.699  12.332 -0.1164 -0.1534  0.0008
  369POPC   NC3 4933  10.108   3.957  10.424 -0.5585 -0.0834 -0.0170
  369POPC   PO4 4934  10.149   3.725  10.870 -0.5311  0.1566 -0.0152
  369POPC   GL1 4935  10.386   3.380  11.221  0.1988 -0.3520 -0.3274
  369POPC   GL2 4936  10.400   3.049  11.373 -0.0955  0.0436 -0.4971
  369POPC   C1A 4937  10.353   3.385  11.725  0.0292 -0.1907 -0.1801
  369POPC   D2A 4938  10.434   3.432  12.190  0.2316 -0.0632  0.4138
  369POPC   C3A 4939  10.546   3.783  12.148  0.4276 -0.0270  0.0395
  369POPC   C4A 4940  10.874   4.020  12.298  0.1548 -0.0251  0.2891
  369POPC   C1B 4941  10.658   2.984  11.791 -0.1728 -0.0794 -0.1180
  369POPC   C2B 4942  10.751   2.998  12.275 -0.0113  0.2703  0.1521
  369POPC   C3B 4943  10.575   3.210  12.596  0.1596 -0.2228 -0.0026
  369POPC   C4B 4944  10.287   3.281  12.984 -0.2324  0.4277 -0.2218
  370POPC   NC3 4945   0.925   0.835  14.482 -0.0235 -0.0515  0.0935
  370POPC   PO4 4946   1.044   0.504  14.074 -0.2598  0.0510  0.0162
  370POPC   GL1 4947   1.107   0.586  13.699  0.2195  0.1687 -0.1713
  370POPC   GL2 4948   1.435   0.673  13.646 -0.2841  0.0563 -0.0733
  370POPC   C1A 4949   1.090   0.863  13.337 -0.0964  0.1423  0.1342
  370POPC   D2A 4950   1.410   0.954  12.947 -0.1060 -0.0998  0.0453
  370POPC   C3A 4951   1.470   0.627  12.703 -0.0594  0.0484  0.1558
  370POPC   C4A 4952   1.435   0.131  12.636 -0.1396  0.0798 -0.2440
  370POPC   C1B 4953   1.684   0.556  13.287  0.3912  0.0495  0.6507
  370POPC   C2B 4954   1.928   0.484  12.975 -0.2167 -0.2277 -0.2275
  370POPC   C3B 4955   2.166   0.583  12.585  0.1096  0.0968 -0.1029
  370POPC   C4B 4956   2.338   0.535  12.173 -0.5366 -0.2005 -0.1223
  371POPC   NC3 4957   7.568   5.347  11.060 -0.2289  0.3041 -0.1678
  371POPC   PO4 4958   7.476   5.793  10.889 -0.2382  0.0479  0.2254
  371POPC   GL1 4959   7.492   6.325  11.122 -0.0033  0.2821  0.1221
  371POPC   GL2 4960   7.203   6.553  11.063  0.1097 -0.1602 -0.1045
  371POPC   C1A 4961   7.272   6.454  11.572 -0.1428  0.3459 -0.2297
  371POPC   D2A 4962   7.480   6.631  11.937 -0.0951 -0.3163  0.1217
  371POPC   C3A 4963   7.855   6.384  12.055  0.1813  0.2013  0.0217
  371POPC   C4A 4964   8.282   6.610  12.139 -0.2185  0.0802  0.0906
  371POPC   C1B 4965   6.963   6.806  11.492  0.0528  0.4142  0.3281
  371POPC   C2B 4966   6.712   6.910  11.821 -0.2148  0.3407  0.0044
  371POPC   C3B 4967   6.350   7.190  12.007  0.0458  0.1491 -0.0214
  371POPC   C4B 4968   6.181   7.459  12.368 -0.0146  0.2458  0.1387
  372POPC   NC3 4969   1.509   1.007  10.464  0.4327  0.4485  0.3934
  372POPC   PO4 4970   1.148   1.231  10.442 -0.1115 -0.2777 -0.1949
  372POPC   GL1 4971   1.201   1.317  10.853 -0.0131  0.0836 -0.1723
  372POPC   GL2 4972   1.428   1.495  10.888 -0.4842 -0.0645 -0.0185
  372POPC   C1A 4973   0.822   1.155  11.139  0.5085 -0.1090  0.2412
  372POPC   D2A 4974   0.574   1.377  11.438 -0.1010 -0.2464 -0.0749
  372POPC   C3A 4975   0.877   1.350  11.815 -0.0486 -0.0316  0.1606
  372POPC   C4A 4976   1.067   0.998  12.009 -0.0016 -0.0920  0.0827
  372POPC   C1B 4977   1.909   1.484  10.956  0.0988 -0.2550  0.0481
  372POPC   C2B 4978   2.122   1.269  11.258  0.2707  0.1298  0.1127
  372POPC   C3B 4979   2.373   1.294  11.555 -0.2918 -0.1366  0.3191
  372POPC   C4B 4980   2.797   1.399  11.501 -0.0420 -0.0674 -0.1642
  373POPC   NC3 4981  11.507   1.711   9.576  0.1893 -0.0639 -0.0209
  373POPC   PO4 4982  11.357   1.681  10.020  0.0040  0.2049 -0.0144
  373POPC   GL1 4983  11.572   1.727  10.403 -0.1723 -0.1302 -0.2234
  373POPC   GL2 4984  11.414   1.967  10.607 -0.1131  0.1189 -0.1059
  373POPC   C1A 4985  11.851   1.465  10.710  0.3023  0.0548  0.0931
  373POPC   D2A 4986  11.695   1.373  11.125 -0.1225  0.0148  0.3330
  373POPC   C3A 4987  12.006   1.620  11.529 -0.2114  0.2102  0.2393
  373POPC   C4A 4988  12.485   1.870  11.711  0.1618  0.2777  0.0191
  373POPC   C1B 4989  11.522   1.802  10.941 -0.2064 -0.1615 -0.0302
  373POPC   C2B 4990  11.494   1.791  11.389  0.2144 -0.2603  0.0157
  373POPC   C3B 4991  11.329   2.142  11.471  0.3363  0.0016 -0.1828
  373POPC   C4B 4992  11.244   2.248  11.914  0.2492 -0.1234  0.0911
  374POPC   NC3 4993   5.235   9.471  10.019  0.0063 -0.2168 -0.0705
  374POPC   PO4 4994   5.681   9.522  10.102  0.2386  0.1333 -0.0905
  374POPC   GL1 4995   5.896   9.497  10.464  0.1491 -0.1710  0.0625
  374POPC   GL2 4996   5.880   9.208  10.634  0.0116 -0.2074  0.0023
  374POPC   C1A 4997   5.822   9.671  10.892 -0.2005 -0.0377  0.0198
  374POPC   D2A 4998   5.871  10.086  11.115  0.0603  0.0484 -0.0604
  374POPC   C3A 4999   5.906  10.080  11.563 -0.0090 -0.0369  0.2025
  374POPC   C4A 5000   5.842  10.114  12.020  0.3987 -0.0448  0.0640
  374POPC   C1B 5001   5.994   9.056  11.016 -0.2062  0.1085 -0.0090
  374POPC   C2B 5002   5.929   9.320  11.306  0.1178  0.0708 -0.3269
  374POPC   C3B 5003   6.000   9.553  11.721  0.1054  0.1675 -0.0169
  374POPC   C4B 5004   6.280   9.956  11.934  0.1173  0.2825 -0.0839
  375POPC   NC3 5005   1.828   9.137  10.733 -0.0861  0.0476  0.1130
  375POPC   PO4 5006   1.624   9.544  10.832 -0.1227  0.0051 -0.1620
  375POPC   GL1 5007   1.331   9.560  11.149  0.1050  0.2584  0.0669
  375POPC   GL2 5008   1.406   9.945  11.134  0.0743  0.1454  0.1847
  375POPC   C1A 5009   1.230   9.502  11.558  0.1414  0.0440 -0.0402
  375POPC   D2A 5010   1.371   9.580  11.874 -0.2103 -0.1250  0.0959
  375POPC   C3A 5011   1.762   9.375  12.050 -0.1279  0.0127 -0.3615
  375POPC   C4A 5012   2.156   9.228  12.259 -0.0464  0.0094  0.2762
  375POPC   C1B 5013   1.382  10.070  11.521  0.0862  0.0448  0.0149
  375POPC   C2B 5014   1.184  10.318  11.897 -0.0540  0.0179  0.0176
  375POPC   C3B 5015   1.226  10.401  12.440 -0.2538  0.3778  0.1000
  375POPC   C4B 5016   0.873  10.427  12.721  0.2125  0.3060  0.0161
  376POPC   NC3 5017   8.232   4.524  14.221  0.0520 -0.2455  0.1159
  376POPC   PO4 5018   8.546   4.321  14.344  0.1837  0.0791 -0.0028
  376POPC   GL1 5019   8.467   4.043  14.030  0.0587 -0.0370  0.6020
  376POPC   GL2 5020   8.141   4.032  13.878  0.0209 -0.2495  0.1086
  376POPC   C1A 5021   8.579   4.066  13.581  0.0206 -0.2318 -0.2003
  376POPC   D2A 5022   8.860   3.983  13.279 -0.3003 -0.2521  0.1084
  376POPC   C3A 5023   9.117   3.681  13.328  0.3146  0.2999 -0.1521
  376POPC   C4A 5024   9.280   3.338  13.088 -0.2319  0.1449 -0.0892
  376POPC   C1B 5025   8.120   4.219  13.504 -0.0263  0.2191  0.0401
  376POPC   C2B 5026   8.082   4.123  13.127 -0.2627 -0.0188 -0.1394
  376POPC   C3B 5027   7.851   4.201  12.795 -0.0122 -0.0055  0.1615
  376POPC   C4B 5028   7.512   4.301  12.496  0.3665  0.0428 -0.2019
  377POPC   NC3 5029   4.559   3.696  10.681 -0.0739 -0.1867 -0.1127
  377POPC   PO4 5030   4.710   4.069  10.778 -0.0466 -0.2394  0.0796
  377POPC   GL1 5031   4.567   3.909  11.146 -0.0107  0.0224  0.0428
  377POPC   GL2 5032   4.236   3.832  11.063  0.3963 -0.0185  0.1266
  377POPC   C1A 5033   4.689   3.886  11.541 -0.1339 -0.1120 -0.1129
  377POPC   D2A 5034   4.630   4.140  11.867  0.1030 -0.3087 -0.3394
  377POPC   C3A 5035   4.557   3.888  12.308  0.0553 -0.0605  0.1664
  377POPC   C4A 5036   4.451   3.884  12.713 -0.0008  0.0689 -0.2135
  377POPC   C1B 5037   4.188   3.418  11.303 -0.2101  0.3066  0.1907
  377POPC   C2B 5038   4.200   3.128  11.711  0.1778 -0.0049  0.2722
  377POPC   C3B 5039   4.514   2.891  11.842  0.2111  0.2954  0.1488
  377POPC   C4B 5040   4.890   2.662  11.732 -0.2251 -0.1710  0.2463
  378POPC   NC3 5041   6.067   8.375  10.016 -0.3244 -0.2317  0.0897
  378POPC   PO4 5042   6.256   8.806  10.120  0.0363  0.1993 -0.2188
  378POPC   GL1 5043   5.986   8.717  10.517 -0.0068 -0.1444  0.2153
  378POPC   GL2 5044   6.058   8.444  10.717  0.0321  0.2681  0.2447
  378POPC   C1A 5045   5.644   8.684  10.777  0.1421  0.2412 -0.1827
  378POPC   D2A 5046   5.527   8.928  11.088  0.0241  0.2536  0.0884
  378POPC   C3A 5047   5.434   9.158  11.380  0.0765  0.0989 -0.3653
  378POPC   C4A 5048   5.159   9.190  11.673 -0.1710 -0.1401 -0.1478
  378POPC   C1B 5049   5.725   8.271  11.068 -0.0697 -0.1579 -0.2649
  378POPC   C2B 5050   5.653   8.106  11.475  0.1307 -0.1457 -0.2487
  378POPC   C3B 5051   5.620   8.242  11.941  0.0594  0.1282 -0.1337
  378POPC   C4B 5052   5.902   8.646  12.015 -0.1397 -0.1187 -0.2182
  379POPC   NC3 5053  11.657  10.228   9.960  0.1291  0.3076 -0.1798
  379POPC   PO4 5054  11.756  10.658  10.117 -0.1221  0.4772  0.1773
  379POPC   GL1 5055  11.421  10.564  10.535  0.0253 -0.2766 -0.1032
  379POPC   GL2 5056  11.558  10.307  10.888  0.2304  0.1546  0.0786
  379POPC   C1A 5057  11.309  10.845  10.869  0.1186  0.2400  0.2129
  379POPC   D2A 5058  11.472  11.013  11.263 -0.0793  0.1368 -0.0371
  379POPC   C3A 5059  11.240  11.423  11.540  0.0576 -0.0313 -0.1233
  379POPC   C4A 5060  11.110  11.598  11.880 -0.2480  0.1742  0.0175
  379POPC   C1B 5061  11.666  10.353  11.318 -0.1112  0.1329  0.2815
  379POPC   C2B 5062  11.438  10.212  11.697  0.0193 -0.2439  0.2136
  379POPC   C3B 5063  11.076  10.067  11.986  0.1220  0.0222 -0.1230
  379POPC   C4B 5064  11.100  10.219  12.410 -0.1583 -0.2570 -0.1531
  380POPC   NC3 5065   1.382   2.220   9.819 -0.1115  0.0225 -0.0592
  380POPC   PO4 5066   1.042   2.122  10.081  0.5246 -0.0293 -0.0326
  380POPC   GL1 5067   1.097   2.354  10.522  0.1422 -0.1529 -0.3502
  380POPC   GL2 5068   1.168   2.603  10.619 -0.1894 -0.0161  0.0471
  380POPC   C1A 5069   1.260   2.118  10.871 -0.0300 -0.1319 -0.1576
  380POPC   D2A 5070   1.620   1.900  11.135  0.2196  0.1125 -0.0164
  380POPC   C3A 5071   1.831   1.663  11.494  0.1147 -0.1094 -0.2927
  380POPC   C4A 5072   1.990   1.313  11.823  0.0575 -0.0791  0.0543
  380POPC   C1B 5073   1.346   2.583  11.028 -0.0609 -0.1694  0.1334
  380POPC   C2B 5074   1.498   2.360  11.253  0.1957 -0.0262  0.2536
  380POPC   C3B 5075   1.533   2.154  11.600  0.3853  0.1128 -0.2977
  380POPC   C4B 5076   1.797   2.175  11.875 -0.2562 -0.3426 -0.0259
  381POPC   NC3 5077   3.970   5.664  10.465  0.3889  0.0226 -0.1711
  381POPC   PO4 5078   4.172   5.862  10.753  0.0501  0.1818 -0.4351
  381POPC   GL1 5079   4.271   5.832  11.130  0.1038 -0.1955  0.0116
  381POPC   GL2 5080   4.510   5.583  11.313 -0.1801  0.0946  0.1162
  381POPC   C1A 5081   4.296   6.031  11.603  0.1601 -0.1119  0.4383
  381POPC   D2A 5082   4.401   5.850  12.042 -0.2388  0.0747 -0.3098
  381POPC   C3A 5083   4.528   5.458  12.203 -0.1287 -0.0358 -0.2169
  381POPC   C4A 5084   4.545   5.134  12.441 -0.1569  0.1354  0.3742
  381POPC   C1B 5085   4.407   5.351  11.673 -0.0779  0.2499  0.2784
  381POPC   C2B 5086   4.557   5.092  11.904 -0.4169  0.0048  0.1973
  381POPC   C3B 5087   4.537   4.733  12.036  0.1413  0.1140  0.0844
  381POPC   C4B 5088   4.399   4.413  12.291 -0.0872  0.3440 -0.3824
  382POPC   NC3 5089   5.666   1.107  10.792  0.1787 -0.2690 -0.1746
  382POPC   PO4 5090   5.624   0.742  10.575 -0.0751  0.2168 -0.2076
  382POPC   GL1 5091   5.781   0.530  10.964 -0.2135 -0.1427  0.3076
  382POPC   GL2 5092   5.889   0.917  11.174 -0.1663 -0.0100  0.2012
  382POPC   C1A 5093   5.579   0.492  11.351  0.0422 -0.2022  0.0590
  382POPC   D2A 5094   5.791   0.252  11.725  0.2989  0.4721 -0.1401
  382POPC   C3A 5095   6.193   0.154  12.018  0.3016  0.0198 -0.3315
  382POPC   C4A 5096   6.329   0.331  12.411 -0.0309  0.0210 -0.0429
  382POPC   C1B 5097   6.123   0.640  11.388  0.2770 -0.0838  0.3787
  382POPC   C2B 5098   6.105   0.620  11.886  0.0692  0.3312  0.0089
  382POPC   C3B 5099   5.784   0.317  12.269  0.0490 -0.0278 -0.2006
  382POPC   C4B 5100   5.567  -0.034  12.487 -0.0717 -0.0140  0.2985
  383POPC   NC3 5101   4.758   8.631  10.621 -0.3515 -0.0308  0.0280
  383POPC   PO4 5102   5.020   8.717  10.469 -0.2508 -0.1963  0.4842
  383POPC   GL1 5103   5.157   8.598  10.942 -0.2285  0.0794  0.2017
  383POPC   GL2 5104   5.062   8.344  11.036 -0.2568  0.3728  0.0202
  383POPC   C1A 5105   5.194   8.658  11.450  0.1691  0.0498  0.1534
  383POPC   D2A 5106   4.885   8.763  11.791  0.1127  0.3059  0.0799
  383POPC   C3A 5107   4.883   8.983  12.221 -0.2033  0.2096 -0.0044
  383POPC   C4A 5108   5.044   9.028  12.627  0.1514  0.1116  0.1243
  383POPC   C1B 5109   4.977   8.199  11.377 -0.4680 -0.1063  0.0932
  383POPC   C2B 5110   5.054   8.257  11.738 -0.0725  0.0335  0.0945
  383POPC   C3B 5111   5.102   8.211  12.197  0.0622 -0.2077 -0.0563
  383POPC   C4B 5112   5.134   8.035  12.617 -0.1822 -0.0482 -0.1919
  384POPC   NC3 5113   3.717  10.196  10.336 -0.1712  0.2837  0.3745
  384POPC   PO4 5114   3.333  10.099  10.517 -0.3723  0.1032 -0.0242
  384POPC   GL1 5115   3.593  10.261  10.859 -0.0983 -0.3493  0.0603
  384POPC   GL2 5116   3.869  10.406  10.755 -0.3320 -0.2132 -0.0286
  384POPC   C1A 5117   3.604  10.445  11.297 -0.1787 -0.0452 -0.3554
  384POPC   D2A 5118   3.834  10.512  11.679  0.0424  0.0754  0.1884
  384POPC   C3A 5119   4.207  10.839  11.799  0.1331 -0.0286 -0.0903
  384POPC   C4A 5120   4.249  11.256  11.826 -0.1086 -0.4859 -0.0189
  384POPC   C1B 5121   4.057  10.458  11.184 -0.0261  0.1512 -0.1204
  384POPC   C2B 5122   4.354  10.415  11.536 -0.2638 -0.1957  0.3905
  384POPC   C3B 5123   4.465   9.981  11.809  0.0547  0.2742  0.2404
  384POPC   C4B 5124   4.103   9.604  11.912  0.1083 -0.1041 -0.0799
  385POPC   NC3 5125   6.547   8.537  10.483  0.0631  0.1410  0.2645
  385POPC   PO4 5126   6.930   8.343  10.445  0.0070  0.0132  0.2734
  385POPC   GL1 5127   6.953   8.288  10.921  0.3001  0.4047  0.1315
  385POPC   GL2 5128   7.073   7.943  10.874 -0.0425  0.1518 -0.1619
  385POPC   C1A 5129   6.742   8.466  11.263  0.0979 -0.1481  0.2560
  385POPC   D2A 5130   6.818   8.778  11.559 -0.0150 -0.2688 -0.4888
  385POPC   C3A 5131   6.985   8.610  11.924 -0.1275  0.0201 -0.1091
  385POPC   C4A 5132   7.103   8.291  12.154  0.1214 -0.1143 -0.0984
  385POPC   C1B 5133   6.752   7.916  11.247 -0.0047 -0.1031 -0.0595
  385POPC   C2B 5134   6.534   8.067  11.616  0.0672  0.0573  0.0986
  385POPC   C3B 5135   6.568   8.218  12.086 -0.0253 -0.1541  0.2685
  385POPC   C4B 5136   6.272   8.632  12.318 -0.1928 -0.6122  0.0397
  386POPC   NC3 5137  10.344   0.814   9.830 -0.0272 -0.1645 -0.0734
  386POPC   PO4 5138  10.248   0.737  10.263  0.2030  0.1400  0.2122
  386POPC   GL1 5139  10.345   0.905  10.648 -0.1454  0.1662 -0.1885
  386POPC   GL2 5140  10.755   0.971  10.730 -0.3778  0.2604  0.1542
  386POPC   C1A 5141  10.462   0.739  10.992 -0.0593 -0.1187  0.1073
  386POPC   D2A 5142  10.564   0.355  11.184  0.0309  0.1078 -0.1200
  386POPC   C3A 5143  10.317   0.186  11.625 -0.1062  0.0101 -0.1282
  386POPC   C4A 5144  10.416   0.568  11.905  0.2225 -0.0503 -0.4510
  386POPC   C1B 5145  10.974   1.167  11.061 -0.1083  0.0209 -0.0799
  386POPC   C2B 5146  11.220   1.383  11.365  0.0549  0.0270  0.4303
  386POPC   C3B 5147  11.230   1.543  11.762 -0.0800  0.0378 -0.0714
  386POPC   C4B 5148  11.147   1.588  12.230  0.1844  0.3932  0.0206
  387POPC   NC3 5149   4.235  10.658   9.789 -0.1808 -0.0701 -0.1855
  387POPC   PO4 5150   3.797  10.622   9.928  0.1454  0.2400 -0.0825
  387POPC   GL1 5151   3.688  10.867  10.335  0.1380 -0.0855  0.0948
  387POPC   GL2 5152   3.500  10.721  10.652  0.1721 -0.1228  0.0511
  387POPC   C1A 5153   3.703  11.212  10.619 -0.0625 -0.2722  0.2965
  387POPC   D2A 5154   3.990  11.261  11.056  0.0164  0.1100 -0.1415
  387POPC   C3A 5155   3.936  11.510  11.409  0.0592  0.2089  0.0806
  387POPC   C4A 5156   3.631  11.622  11.807  0.0344  0.0257  0.0902
  387POPC   C1B 5157   3.758  10.800  11.002  0.0422 -0.0578 -0.1366
  387POPC   C2B 5158   3.885  10.879  11.382 -0.1127 -0.0893  0.1791
  387POPC   C3B 5159   3.702  11.003  11.714 -0.0806 -0.1867 -0.1550
  387POPC   C4B 5160   3.377  11.177  11.929  0.5625  0.2196 -0.1973
  388POPC   NC3 5161   2.538   5.583  10.418 -0.1262 -0.0491 -0.3139
  388POPC   PO4 5162   2.949   5.579  10.605  0.3528  0.0819 -0.2319
  388POPC   GL1 5163   2.892   5.745  10.987  0.4136  0.1722  0.1235
  388POPC   GL2 5164   2.658   5.636  11.160  0.1159 -0.0258  0.0998
  388POPC   C1A 5165   2.759   6.086  11.362  0.2015  0.0239  0.0586
  388POPC   D2A 5166   2.644   6.099  11.783 -0.2081 -0.2515  0.0876
  388POPC   C3A 5167   2.858   5.853  12.020 -0.2124 -0.1877 -0.0311
  388POPC   C4A 5168   3.323   5.811  11.991  0.1929  0.1365  0.1284
  388POPC   C1B 5169   3.029   5.556  11.481 -0.0010  0.1371  0.2940
  388POPC   C2B 5170   3.025   5.409  11.913 -0.1658 -0.2711  0.2681
  388POPC   C3B 5171   2.896   5.487  12.319  0.1794  0.0185  0.0019
  388POPC   C4B 5172   2.556   5.373  12.492 -0.1409 -0.0859  0.0003
  389POPC   NC3 5173   2.481   4.825  10.445  0.1046  0.2023 -0.0392
  389POPC   PO4 5174   2.728   5.145  10.404  0.1597 -0.0655 -0.0887
  389POPC   GL1 5175   2.864   4.936  10.771  0.2362 -0.0557 -0.0118
  389POPC   GL2 5176   2.711   5.216  10.905 -0.0885  0.2363  0.0529
  389POPC   C1A 5177   3.110   5.038  11.175 -0.4072 -0.0282  0.0269
  389POPC   D2A 5178   3.058   4.933  11.588 -0.1407  0.0558 -0.0051
  389POPC   C3A 5179   2.685   4.666  11.739  0.3274 -0.0776  0.0618
  389POPC   C4A 5180   2.306   4.739  12.057  0.1826  0.1641 -0.0508
  389POPC   C1B 5181   2.257   5.224  11.143  0.1156 -0.1146 -0.1200
  389POPC   C2B 5182   2.097   5.395  11.400  0.4445 -0.4158  0.1938
  389POPC   C3B 5183   1.839   5.601  11.715  0.1411  0.1638 -0.0132
  389POPC   C4B 5184   1.489   5.888  11.941 -0.2328  0.0629  0.1009
  390POPC   NC3 5185   2.008   8.499  15.239 -0.3310 -0.2718  0.1845
  390POPC   PO4 5186   2.018   8.802  14.892 -0.2343  0.3528  0.0943
  390POPC   GL1 5187   1.836   8.744  14.595  0.3397 -0.1301 -0.1355
  390POPC   GL2 5188   1.680   8.506  14.442  0.0360 -0.1145  0.1146
  390POPC   C1A 5189   1.911   8.841  14.101  0.1386  0.0406 -0.1086
  390POPC   D2A 5190   1.787   8.689  13.772  0.2104 -0.3531 -0.1009
  390POPC   C3A 5191   1.577   8.932  13.435  0.1416  0.1219  0.1375
  390POPC   C4A 5192   1.276   9.002  13.114  0.0954  0.0361 -0.2667
  390POPC   C1B 5193   1.796   8.257  14.058 -0.1869  0.0894 -0.0216
  390POPC   C2B 5194   1.675   8.206  13.617 -0.1348  0.1148 -0.1867
  390POPC   C3B 5195   1.822   8.136  13.136 -0.2769 -0.1745 -0.0524
  390POPC   C4B 5196   1.498   8.087  12.860 -0.1971 -0.0436  0.0702
  391POPC   NC3 5197   0.109   5.494  10.859  0.1026 -0.2247 -0.2079
  391POPC   PO4 5198   0.404   5.757  10.577  0.2575 -0.1273 -0.2461
  391POPC   GL1 5199   0.619   5.545  11.037  0.2266 -0.3222  0.0883
  391POPC   GL2 5200   0.461   5.569  11.291  0.1071 -0.1781  0.0651
  391POPC   C1A 5201   0.926   5.511  11.415  0.1607  0.3258 -0.0164
  391POPC   D2A 5202   1.004   5.778  11.784 -0.2069  0.2223  0.2152
  391POPC   C3A 5203   1.035   6.163  11.878 -0.3303  0.0776  0.1448
  391POPC   C4A 5204   0.898   6.436  12.179 -0.0802  0.1206  0.2274
  391POPC   C1B 5205   0.468   5.516  11.724 -0.1112 -0.1556 -0.1797
  391POPC   C2B 5206   0.635   5.742  12.111 -0.2330 -0.2953 -0.1691
  391POPC   C3B 5207   0.898   5.994  12.396 -0.2094  0.1208  0.1803
  391POPC   C4B 5208   0.768   6.092  12.747  0.2467 -0.3063 -0.3476
  392POPC   NC3 5209   1.770   3.649  10.311  0.2959 -0.1291  0.0338
  392POPC   PO4 5210   1.456   3.462  10.057 -0.2192 -0.0669 -0.4656
  392POPC   GL1 5211   1.163   3.521  10.368  0.0674 -0.0654 -0.2570
  392POPC   GL2 5212   1.019   3.224  10.463 -0.1817  0.2066 -0.0833
  392POPC   C1A 5213   1.080   3.680  10.815  0.0139  0.1414 -0.0074
  392POPC   D2A 5214   1.002   3.770  11.295  0.0818 -0.0516  0.0755
  392POPC   C3A 5215   1.099   3.623  11.662  0.2353  0.2283  0.2933
  392POPC   C4A 5216   1.144   3.621  12.126 -0.0722 -0.0553  0.1595
  392POPC   C1B 5217   0.980   3.137  10.907 -0.2618  0.0066 -0.0219
  392POPC   C2B 5218   1.227   3.303  11.287  0.2053 -0.1596 -0.3557
  392POPC   C3B 5219   1.542   3.356  11.542  0.1860  0.1598  0.0122
  392POPC   C4B 5220   1.458   3.191  11.884  0.0170  0.0927 -0.2766
  393POPC   NC3 5221   9.299   9.145  14.667  0.0530  0.2242  0.0588
  393POPC   PO4 5222   9.601   8.829  14.380  0.0348  0.0918 -0.0052
  393POPC   GL1 5223   9.714   8.763  13.999 -0.0920  0.3998 -0.0141
  393POPC   GL2 5224   9.844   9.017  13.937  0.2054 -0.2172 -0.0665
  393POPC   C1A 5225   9.774   8.462  13.621  0.3307 -0.2259  0.1122
  393POPC   D2A 5226  10.086   8.502  13.267 -0.1359 -0.0122  0.0838
  393POPC   C3A 5227  10.247   8.184  13.082 -0.2184 -0.0942  0.0127
  393POPC   C4A 5228  10.586   8.065  12.848 -0.1119  0.2395  0.1645
  393POPC   C1B 5229  10.071   9.025  13.544 -0.4244  0.0038  0.0980
  393POPC   C2B 5230  10.231   8.966  13.191 -0.0323  0.1551  0.0636
  393POPC   C3B 5231  10.262   9.102  12.837 -0.1562 -0.2438 -0.0124
  393POPC   C4B 5232  10.144   9.164  12.395  0.0088 -0.1102 -0.1203
  394POPC   NC3 5233   1.654   2.459  10.491  0.1072  0.0405  0.0540
  394POPC   PO4 5234   1.511   2.601  10.062  0.1034 -0.0517 -0.0866
  394POPC   GL1 5235   1.695   3.074  10.335  0.0571  0.0129 -0.0956
  394POPC   GL2 5236   1.797   2.950  10.628 -0.0367 -0.2735  0.3426
  394POPC   C1A 5237   1.480   3.250  10.815  0.0784  0.2589  0.2172
  394POPC   D2A 5238   1.500   3.684  11.156 -0.0995 -0.3233  0.3867
  394POPC   C3A 5239   1.340   4.090  11.051  0.1166 -0.0358  0.1702
  394POPC   C4A 5240   1.213   4.511  11.376 -0.0931  0.1073  0.2358
  394POPC   C1B 5241   1.786   2.889  11.106 -0.1028 -0.0544  0.0692
  394POPC   C2B 5242   1.526   2.857  11.404 -0.1449 -0.0150 -0.2262
  394POPC   C3B 5243   1.040   2.850  11.425 -0.1276 -0.1816  0.1191
  394POPC   C4B 5244   0.666   2.843  11.273  0.1959  0.0051 -0.0129
  395POPC   NC3 5245   1.489  11.055  10.174  0.1057  0.0936 -0.0204
  395POPC   PO4 5246   1.325  11.464  10.271 -0.0688  0.0610 -0.0216
  395POPC   GL1 5247   1.240  11.451  10.707  0.1030 -0.1307 -0.0674
  395POPC   GL2 5248   1.518  11.524  10.920 -0.0082  0.0311  0.0410
  395POPC   C1A 5249   1.163  11.402  11.186  0.3168 -0.4509 -0.3822
  395POPC   D2A 5250   1.125  11.548  11.568  0.0928  0.2006 -0.0704
  395POPC   C3A 5251   1.479  11.587  11.908  0.0411  0.0966 -0.3975
  395POPC   C4A 5252   1.487  11.611  12.297  0.0768  0.3232 -0.1102
  395POPC   C1B 5253   1.591  11.598  11.406 -0.0639 -0.1821  0.0582
  395POPC   C2B 5254   1.815  11.976  11.572  0.1401  0.0619  0.1798
  395POPC   C3B 5255   1.965  12.246  11.897 -0.1235 -0.0474  0.3967
  395POPC   C4B 5256   1.701  12.307  12.316  0.4328  0.4279  0.1910
  396POPC   NC3 5257   4.761   7.411  14.362 -0.4414 -0.0687 -0.3628
  396POPC   PO4 5258   5.213   7.691  14.269 -0.0821 -0.3414  0.0564
  396POPC   GL1 5259   5.029   7.529  13.908  0.1187  0.2774 -0.3438
  396POPC   GL2 5260   5.020   7.251  13.886 -0.2943  0.2704 -0.3369
  396POPC   C1A 5261   5.011   7.697  13.508 -0.1746  0.0299 -0.4130
  396POPC   D2A 5262   4.900   8.072  13.491  0.3873 -0.1258 -0.2475
  396POPC   C3A 5263   4.481   8.114  13.185  0.0061 -0.2211 -0.2215
  396POPC   C4A 5264   4.449   8.273  12.792  0.1070  0.0831  0.0543
  396POPC   C1B 5265   5.178   7.146  13.498 -0.1254  0.1484  0.3928
  396POPC   C2B 5266   5.281   7.099  13.106 -0.0794  0.1856 -0.1832
  396POPC   C3B 5267   5.488   7.012  12.779  0.0570 -0.1689  0.2099
  396POPC   C4B 5268   5.703   7.178  12.437  0.3814 -0.0726  0.0239
  397POPC   NC3 5269   4.392   0.336   9.909  0.0016 -0.0646 -0.2711
  397POPC   PO4 5270   4.039   0.188   9.897  0.0331 -0.1747 -0.0205
  397POPC   GL1 5271   3.891   0.043  10.336  0.0199 -0.2759 -0.3584
  397POPC   GL2 5272   3.964  -0.306  10.486 -0.0520 -0.1016  0.2105
  397POPC   C1A 5273   3.928   0.271  10.776 -0.2533 -0.2065 -0.2430
  397POPC   D2A 5274   4.007   0.529  11.193 -0.0791 -0.0527 -0.0648
  397POPC   C3A 5275   4.308   0.486  11.497 -0.3370 -0.0620 -0.0228
  397POPC   C4A 5276   4.537   0.292  11.815  0.0485  0.0217 -0.1091
  397POPC   C1B 5277   3.709  -0.211  10.814 -0.1103  0.1574  0.0335
  397POPC   C2B 5278   3.473  -0.027  11.193  0.1054  0.0934 -0.1888
  397POPC   C3B 5279   3.146   0.027  11.512 -0.1603 -0.3435 -0.1094
  397POPC   C4B 5280   2.913   0.166  11.761  0.0582 -0.2210 -0.1765
  398POPC   NC3 5281  10.443   4.423  11.214 -0.0064  0.1132 -0.1886
  398POPC   PO4 5282  10.142   4.144  11.299 -0.1975 -0.1740  0.0198
  398POPC   GL1 5283  10.410   3.954  11.637  0.0620  0.0409 -0.0790
  398POPC   GL2 5284  10.677   4.116  11.651 -0.3062  0.3334 -0.0271
  398POPC   C1A 5285  10.776   3.651  11.740  0.0317  0.2401  0.0878
  398POPC   D2A 5286  10.928   3.388  12.126 -0.0712 -0.1601 -0.1226
  398POPC   C3A 5287  11.141   3.065  11.953 -0.0736  0.0006  0.0976
  398POPC   C4A 5288  11.383   2.752  11.956 -0.0860  0.0887 -0.3146
  398POPC   C1B 5289  10.899   4.376  11.936 -0.1498  0.0069  0.2521
  398POPC   C2B 5290  11.206   4.743  12.019 -0.1541  0.0138 -0.0359
  398POPC   C3B 5291  11.603   4.712  12.239 -0.0249  0.2681 -0.0151
  398POPC   C4B 5292  11.979   4.837  12.475 -0.0784  0.1599  0.1770
  399POPC   NC3 5293  10.134   5.518  11.272 -0.1167  0.0089 -0.0637
  399POPC   PO4 5294   9.677   5.627  11.394  0.1124 -0.0916  0.1613
  399POPC   GL1 5295   9.940   5.561  11.734 -0.0174 -0.1084  0.4369
  399POPC   GL2 5296   9.664   5.741  11.897 -0.4471  0.0265 -0.1726
  399POPC   C1A 5297  10.123   5.875  12.033 -0.0194  0.0881 -0.0956
  399POPC   D2A 5298  10.381   6.102  12.195 -0.0771  0.1351 -0.0987
  399POPC   C3A 5299  10.821   6.101  12.018  0.1534 -0.1831 -0.0400
  399POPC   C4A 5300  11.296   6.239  12.180 -0.2152  0.2207  0.0318
  399POPC   C1B 5301   9.693   5.677  12.283 -0.0398  0.0789  0.0405
  399POPC   C2B 5302  10.113   5.780  12.518  0.0500  0.2032 -0.3054
  399POPC   C3B 5303  10.499   5.472  12.578 -0.2091  0.1004  0.2692
  399POPC   C4B 5304  10.843   5.351  12.821  0.0163  0.3229 -0.0659
  400POPC   NC3 5305   5.886   4.025  10.990 -0.0476 -0.0262  0.1778
  400POPC   PO4 5306   6.075   3.665  10.849  0.0527  0.2170 -0.3865
  400POPC   GL1 5307   6.149   3.837  11.380 -0.3190 -0.2150 -0.2714
  400POPC   GL2 5308   6.471   3.956  11.476 -0.1021  0.0307 -0.1815
  400POPC   C1A 5309   6.198   3.932  11.892 -0.0488  0.0036  0.0210
  400POPC   D2A 5310   6.078   4.120  12.224  0.1319 -0.4584 -0.1563
  400POPC   C3A 5311   5.984   4.003  12.678  0.1024  0.3673 -0.1999
  400POPC   C4A 5312   6.145   4.289  13.005  0.1857 -0.0360  0.3357
  400POPC   C1B 5313   6.436   4.345  11.757 -0.0795  0.0957  0.1114
  400POPC   C2B 5314   6.518   4.768  12.057  0.0135 -0.3417 -0.3177
  400POPC   C3B 5315   6.361   5.275  11.890 -0.1939  0.4833 -0.1484
  400POPC   C4B 5316   6.125   5.668  11.755  0.2657 -0.3035  0.0068
  401POPC   NC3 5317  10.475  10.935  10.365  0.0100  0.0408  0.1046
  401POPC   PO4 5318  10.890  10.812  10.274 -0.1850 -0.0101  0.3281
  401POPC   GL1 5319  10.808  10.670  10.746 -0.0191 -0.0991 -0.2592
  401POPC   GL2 5320  10.440  10.564  10.752 -0.1138 -0.0412 -0.0853
  401POPC   C1A 5321  10.860  10.979  11.128  0.1220 -0.2265 -0.1858
  401POPC   D2A 5322  10.691  11.275  11.422  0.0357 -0.1630 -0.2259
  401POPC   C3A 5323  10.588  11.455  11.822  0.2586 -0.2507 -0.0313
  401POPC   C4A 5324  10.333  11.833  12.114 -0.1219  0.0072 -0.2949
  401POPC   C1B 5325  10.448  10.589  11.173  0.0719 -0.2930  0.0522
  401POPC   C2B 5326  10.596  10.809  11.596 -0.0125  0.3640 -0.0887
  401POPC   C3B 5327  10.619  10.937  11.988 -0.2719 -0.0297  0.0122
  401POPC   C4B 5328  10.937  11.176  12.231 -0.0677 -0.1032  0.0673
  402POPC   NC3 5329   8.390  10.120  10.051  0.3370 -0.0530  0.3575
  402POPC   PO4 5330   8.108   9.644  10.163 -0.2298 -0.0274  0.1251
  402POPC   GL1 5331   8.009   9.673  10.516 -0.0860 -0.2415  0.1188
  402POPC   GL2 5332   7.735   9.599  10.679  0.2450  0.1525 -0.0670
  402POPC   C1A 5333   8.048  10.019  10.918  0.0649  0.1825  0.3493
  402POPC   D2A 5334   8.027  10.238  11.297 -0.1269 -0.3460 -0.0351
  402POPC   C3A 5335   8.043  10.146  11.767 -0.0624  0.0121  0.2495
  402POPC   C4A 5336   8.034   9.875  12.198 -0.4415 -0.1776 -0.0972
  402POPC   C1B 5337   7.482   9.488  11.140  0.1645 -0.0216 -0.1244
  402POPC   C2B 5338   7.256   9.669  11.472  0.0267 -0.1609  0.2241
  402POPC   C3B 5339   7.088   9.768  11.814 -0.4416 -0.0197  0.1824
  402POPC   C4B 5340   6.828   9.571  12.028  0.1433  0.2092 -0.1936
  403POPC   NC3 5341  11.466   4.253   9.893  0.0535 -0.1182 -0.0668
  403POPC   PO4 5342  11.718   4.371  10.369  0.0328  0.0677 -0.3176
  403POPC   GL1 5343  11.846   4.360  10.856  0.1093  0.1984  0.0777
  403POPC   GL2 5344  11.915   4.111  11.060  0.3515  0.1552 -0.1311
  403POPC   C1A 5345  12.237   4.465  11.034 -0.1210  0.1496  0.2822
  403POPC   D2A 5346  12.593   4.485  11.212  0.0471 -0.4867 -0.1288
  403POPC   C3A 5347  12.734   4.189  11.505 -0.2439  0.1642  0.0211
  403POPC   C4A 5348  12.808   4.024  11.885  0.1335 -0.0601 -0.0710
  403POPC   C1B 5349  12.371   4.018  11.196 -0.2055  0.1300 -0.0508
  403POPC   C2B 5350  12.366   3.798  11.482 -0.0992 -0.3203 -0.0033
  403POPC   C3B 5351  12.300   3.522  11.704 -0.1452 -0.1791  0.0588
  403POPC   C4B 5352  12.545   3.437  12.070 -0.0597 -0.1950 -0.1123
  404POPC   NC3 5353   3.366   4.149  10.754 -0.0710 -0.1336  0.3759
  404POPC   PO4 5354   3.798   4.332  10.629  0.1396  0.1439  0.1057
  404POPC   GL1 5355   3.843   4.211  11.062 -0.2561  0.1963  0.2083
  404POPC   GL2 5356   3.570   4.344  11.203  0.4913  0.0259  0.1215
  404POPC   C1A 5357   3.915   3.862  11.431 -0.2129  0.0079 -0.1877
  404POPC   D2A 5358   4.213   3.803  11.632 -0.2462  0.0612  0.3169
  404POPC   C3A 5359   4.199   3.583  12.046  0.4904  0.2726 -0.0476
  404POPC   C4A 5360   4.278   3.444  12.424  0.0897 -0.4329  0.1613
  404POPC   C1B 5361   3.306   4.503  11.423 -0.1601  0.1056 -0.0750
  404POPC   C2B 5362   2.962   4.261  11.713 -0.1638 -0.3625 -0.0565
  404POPC   C3B 5363   2.599   4.111  11.862  0.1284 -0.1075 -0.1114
  404POPC   C4B 5364   2.229   3.897  11.895 -0.1925 -0.0112 -0.0398
  405POPC   NC3 5365   7.078   4.837  10.715 -0.5354 -0.0268  0.3903
  405POPC   PO4 5366   6.799   5.088  10.773  0.0520  0.2240 -0.0941
  405POPC   GL1 5367   6.684   4.947  11.190  0.0995  0.0362 -0.0792
  405POPC   GL2 5368   6.772   5.289  11.431 -0.1380  0.1466  0.2239
  405POPC   C1A 5369   6.751   4.831  11.629  0.1587  0.2443  0.3121
  405POPC   D2A 5370   7.027   4.796  11.899  0.3648  0.2351  0.0878
  405POPC   C3A 5371   7.469   4.984  12.055  0.3261 -0.1703 -0.2123
  405POPC   C4A 5372   7.809   4.958  11.859 -0.0525 -0.3293 -0.6432
  405POPC   C1B 5373   6.361   5.325  11.426 -0.0748 -0.0351 -0.1023
  405POPC   C2B 5374   6.007   5.248  11.545  0.0296 -0.1959 -0.0773
  405POPC   C3B 5375   5.641   5.439  11.747  0.0637  0.1463  0.2105
  405POPC   C4B 5376   5.326   5.806  11.771  0.0175  0.0097 -0.1067
  406POPC   NC3 5377   0.111   8.964  14.463 -0.0006  0.0149  0.5914
  406POPC   PO4 5378   0.440   8.778  14.534  0.3435 -0.0941 -0.3842
  406POPC   GL1 5379   0.411   8.661  14.190  0.2003 -0.1907 -0.0982
  406POPC   GL2 5380   0.094   8.435  14.147 -0.3387  0.0310 -0.0165
  406POPC   C1A 5381   0.213   8.843  13.806 -0.2537 -0.0809 -0.2173
  406POPC   D2A 5382   0.197   8.879  13.318  0.1545 -0.0151  0.2955
  406POPC   C3A 5383  -0.280   8.721  13.420 -0.2138  0.1014 -0.2030
  406POPC   C4A 5384  -0.531   8.942  13.735 -0.1077 -0.1779  0.1623
  406POPC   C1B 5385   0.058   8.365  13.681 -0.3299 -0.0242  0.0886
  406POPC   C2B 5386   0.024   8.392  13.202  0.0002 -0.0388  0.3278
  406POPC   C3B 5387   0.016   8.625  12.837  0.0038  0.0461 -0.1474
  406POPC   C4B 5388  -0.186   8.960  12.543  0.1316  0.1250 -0.0890
  407POPC   NC3 5389   8.869  10.301   9.949 -0.3869 -0.0277 -0.0725
  407POPC   PO4 5390   8.698  10.391  10.300  0.4350 -0.0432 -0.0858
  407POPC   GL1 5391   8.577  10.453  10.735  0.0771 -0.2215  0.1677
  407POPC   GL2 5392   8.964  10.441  10.881 -0.0701  0.0992  0.0740
  407POPC   C1A 5393   8.502  10.207  11.043 -0.2017  0.3533 -0.1708
  407POPC   D2A 5394   8.424  10.414  11.554 -0.2968 -0.0768  0.1133
  407POPC   C3A 5395   8.163  10.715  11.632  0.0579 -0.1263  0.0573
  407POPC   C4A 5396   8.100  11.049  12.035  0.0757  0.0134  0.1835
  407POPC   C1B 5397   8.978  10.343  11.269  0.2299  0.0914 -0.0340
  407POPC   C2B 5398   8.719  10.061  11.512  0.0147 -0.1346 -0.0152
  407POPC   C3B 5399   8.758   9.677  11.794 -0.0619  0.0757 -0.1622
  407POPC   C4B 5400   9.212   9.343  11.671 -0.0891 -0.1138  0.1025
  408POPC   NC3 5401   1.512   5.682  10.669  0.0923 -0.0600  0.2012
  408POPC   PO4 5402   1.119   5.582  10.813  0.0601  0.0810 -0.2848
  408POPC   GL1 5403   1.526   5.562  11.170 -0.1923  0.1302  0.2095
  408POPC   GL2 5404   1.743   5.360  11.039  0.1005  0.2593 -0.1030
  408POPC   C1A 5405   1.416   5.438  11.580 -0.0073 -0.0525 -0.0925
  408POPC   D2A 5406   1.260   5.304  11.890  0.4046  0.2720  0.0295
  408POPC   C3A 5407   1.109   5.507  12.207  0.0492  0.0713 -0.2014
  408POPC   C4A 5408   0.831   5.467  12.575 -0.0824 -0.1126  0.2174
  408POPC   C1B 5409   1.664   5.107  11.422  0.1381 -0.2761  0.0990
  408POPC   C2B 5410   1.534   4.781  11.687 -0.0750  0.0469 -0.0639
  408POPC   C3B 5411   1.259   4.503  11.918 -0.1573  0.1834  0.0065
  408POPC   C4B 5412   1.294   4.117  12.182 -0.2644  0.2303 -0.4630
  409POPC   NC3 5413   5.672   3.345  10.794 -0.0307  0.0278  0.0021
  409POPC   PO4 5414   5.491   3.732  10.945  0.3234  0.1302 -0.1671
  409POPC   GL1 5415   5.422   3.795  11.372  0.1047 -0.4008 -0.1656
  409POPC   GL2 5416   5.659   3.911  11.445 -0.2914  0.2883 -0.4906
  409POPC   C1A 5417   5.131   3.635  11.793 -0.0898  0.1326 -0.1180
  409POPC   D2A 5418   4.797   3.526  12.037  0.0121 -0.1693 -0.3288
  409POPC   C3A 5419   4.644   3.449  11.706  0.2885 -0.0520 -0.0565
  409POPC   C4A 5420   4.682   3.410  11.272  0.1395 -0.2016 -0.0674
  409POPC   C1B 5421   5.698   3.770  11.930  0.1087 -0.2281 -0.2380
  409POPC   C2B 5422   5.571   3.785  12.351 -0.2220  0.2589  0.1722
  409POPC   C3B 5423   5.358   3.907  12.673 -0.2567 -0.0770  0.1229
  409POPC   C4B 5424   5.257   3.747  13.008 -0.1352 -0.1224  0.1517
  410POPC   NC3 5425   8.754   7.101  10.739 -0.3268  0.1337  0.0427
  410POPC   PO4 5426   8.699   7.549  10.878  0.1929  0.1464 -0.3174
  410POPC   GL1 5427   8.790   8.009  10.902  0.1816 -0.0193 -0.1603
  410POPC   GL2 5428   9.017   8.062  11.171  0.0031  0.2934 -0.0968
  410POPC   C1A 5429   8.723   8.602  11.072 -0.3731  0.2857 -0.2832
  410POPC   D2A 5430   8.612   8.716  11.434  0.1517 -0.1803  0.2213
  410POPC   C3A 5431   8.298   8.821  11.613 -0.0742  0.1576 -0.2326
  410POPC   C4A 5432   7.889   8.823  11.837 -0.0422  0.1228 -0.2148
  410POPC   C1B 5433   9.110   8.493  11.349 -0.3599  0.4858 -0.0727
  410POPC   C2B 5434   9.072   8.912  11.488  0.0597  0.1471 -0.3578
  410POPC   C3B 5435   8.714   9.129  11.644  0.0677 -0.0325 -0.1156
  410POPC   C4B 5436   8.298   9.278  11.449  0.2273 -0.0227 -0.1242
  411W        W 5437   8.453   0.971  10.300 -0.1915  0.1062  0.3637
  412W        W 5438   7.949   0.483   6.987 -0.2452  0.0033 -0.3412
  413W        W 5439   2.485   6.804   0.104 -0.2878 -0.3871 -0.2397
  414W        W 5440   9.929   9.351   1.039 -0.0518 -0.1096 -0.0600
  415W        W 5441  10.102  11.388   1.254  0.1212 -0.2274  0.1929
  416W        W 5442   8.616   0.206  10.931  0.3554 -0.5019 -0.0456
  417W        W 5443   9.579   2.160   1.737 -0.3028 -0.0718  0.0105
  418W        W 5444   5.659  10.654   4.653  0.0688 -0.1620  0.0814
  419W        W 5445   0.823   8.495  15.915  0.0945 -0.1580  0.1391
  420W        W 5446   3.337   7.230  20.814  0.0274  0.1629  0.1953
  421W        W 5447   4.011   3.619   9.715  0.1336  0.2583 -0.3695
  422W        W 5448   5.328   2.396  20.601  0.0333  0.1950 -0.1064
  423W        W 5449   1.613   9.893   0.918 -0.0627 -0.2863 -0.1012
  424W        W 5450   9.580   2.621   9.499  0.2605 -0.1654  0.1024
  425W        W 5451  10.339   9.864   0.225 -0.0131 -0.1328 -0.1190
  426W        W 5452   1.453   1.271   2.803  0.1848  0.1794  0.2897
  427W        W 5453   9.398   6.356   8.990 -0.3341 -0.2580  0.0436
  428W        W 5454   8.215   5.550   0.918  0.0897  0.0123  0.3324
  429W        W 5455   8.701   4.921   8.441 -0.2337  0.3124 -0.0096
  430W        W 5456   6.222   4.571  17.329 -0.0714  0.0512  0.1226
  431W        W 5457   8.267   9.175   3.512  0.0107  0.2123  0.2174
  432W        W 5458   3.877   6.584  16.621 -0.2179  0.2283  0.1516
  433W        W 5459   2.681   9.947   4.566 -0.0498 -0.0542 -0.0416
  434W        W 5460   2.611   7.525   8.872  0.0840 -0.0526  0.3570
  435W        W 5461   9.533   4.305  18.120 -0.2613 -0.1601  0.0769
  436W        W 5462   1.972   8.838   8.477 -0.2397  0.1264  0.0709
  437W        W 5463   4.938   4.836   8.607 -0.0398 -0.1002 -0.1878
  438W        W 5464   0.693   3.521   8.925  0.0599  0.0751 -0.3686
  439W        W 5465   8.650   4.247   4.046  0.2807  0.2253  0.1075
  440W        W 5466  11.715   9.914   4.609 -0.2108 -0.0829  0.0456
  441W        W 5467  10.716   7.360  20.793 -0.2487  0.4638  0.1986
  442W        W 5468   9.323   7.572   2.200 -0.0778 -0.2409  0.0837
  443W        W 5469   1.759   6.887   5.162  0.0086 -0.1588 -0.0745
  444W        W 5470   6.476   0.469  19.686 -0.1832 -0.3260  0.1768
  445W        W 5471   8.048   5.141  16.808  0.2116 -0.1730  0.3061
  446W        W 5472   3.999   6.568  16.102  0.0595 -0.3284  0.0539
  447W        W 5473  10.940   9.982   4.816 -0.0927 -0.1386  0.3762
  448W        W 5474   8.067  11.244   5.814  0.3101  0.1325  0.2110
  449W        W 5475  11.376   6.535   5.784  0.2130 -0.0978 -0.0799
  450W        W 5476   6.298   4.247   9.919 -0.1202 -0.3015  0.1445
  451W        W 5477   4.643   8.622  15.503 -0.2001  0.3568  0.6592
  452W        W 5478  11.394   0.609  13.238  0.2487 -0.1292 -0.0089
  453W        W 5479   9.724   4.949   3.877  0.0965 -0.0439  0.2398
  454W        W 5480   4.503   1.254  19.773  0.2370  0.1955  0.2022
  455W        W 5481   8.965   7.589   9.421 -0.1966 -0.1278 -0.0970
  456W        W 5482   6.794   1.176   4.585  0.3425  0.0276  0.2015
  457W        W 5483  11.013  11.696  14.176  0.1042 -0.1271  0.0360
  458W        W 5484   3.221   5.448  20.084  0.1074  0.1305  0.0094
  459W        W 5485   8.181   4.244  10.095 -0.3791 -0.1460 -0.2161
  460W        W 5486   7.072   5.136  16.475  0.1558  0.3315  0.1697
  461W        W 5487   7.036   5.305  19.641  0.0168  0.1490 -0.0525
  462W        W 5488   0.128   4.398  16.364  0.0572  0.1964  0.0091
  463W        W 5489  11.189   1.952   7.523  0.1998 -0.0146 -0.0441
  464W        W 5490   0.218   3.019   4.187  0.0421 -0.1780  0.0693
  465W        W 5491  10.102   4.463  21.184  0.0748 -0.0872 -0.1070
  466W        W 5492  10.533   0.454  22.357  0.0821 -0.1255 -0.0824
  467W        W 5493   5.465   9.848   6.062  0.0771  0.2520  0.2985
  468W        W 5494   7.990   7.228   2.195  0.1990 -0.0690  0.0410
  469W        W 5495  10.022   9.057   9.545 -0.2022  0.3743 -0.1431
  470W        W 5496   7.720   0.763   4.070  0.1383 -0.1535  0.2970
  471W        W 5497  10.904   4.376  20.489  0.0390 -0.0201 -0.1834
  472W        W 5498  11.563   0.885   9.016  0.2271  0.0495  0.3734
  473W        W 5499   0.742   5.108   3.175  0.0021  0.2734 -0.2943
  474W        W 5500   5.410   4.254  22.078  0.0461  0.0042 -0.2762
  475W        W 5501   0.992  11.516  14.884  0.3122  0.2100 -0.1922
  476W        W 5502   3.241   9.969   1.369  0.0236 -0.0688  0.0496
  477W        W 5503   0.810   3.049   4.042 -0.0787 -0.3611  0.3613
  478W        W 5504   1.040   5.849  15.360  0.0300  0.1277 -0.3004
  479W        W 5505   9.264   0.371   6.662 -0.1133 -0.1675 -0.0383
  480W        W 5506   7.119   7.569  22.240  0.0289 -0.1890  0.1846
  481W        W 5507   6.227   0.069  17.658 -0.1729 -0.0325  0.1440
  482W        W 5508   5.224   4.260  19.867 -0.0686 -0.1180  0.2503
  483W        W 5509   9.502   1.743  16.065 -0.0122 -0.1505  0.2018
  484W        W 5510   3.475   7.502   7.926  0.2975 -0.1564  0.1446
  485W        W 5511   4.029   8.086   9.998 -0.3755 -0.1038 -0.0569
  486W        W 5512   8.146   7.152   5.604  0.1603  0.4278 -0.0976
  487W        W 5513  11.094  11.700   0.975  0.1157 -0.3714  0.2959
  488W        W 5514   9.238   0.700  18.157  0.0375 -0.0112  0.0265
  489W        W 5515   4.309  10.514   7.045  0.0228 -0.1765 -0.3168
  490W        W 5516   7.547   1.050  11.007  0.1191  0.1741 -0.0089
  491W        W 5517   3.783   6.829   9.767  0.0688 -0.0717 -0.0769
  492W        W 5518   4.530  10.775  21.483  0.0441 -0.1685 -0.0966
  493W        W 5519  10.502   4.012   9.071  0.1372  0.0506 -0.0938
  494W        W 5520   0.576   0.400   0.634  0.0051  0.3804 -0.2262
  495W        W 5521   1.630   5.093   0.790 -0.2260  0.0609 -0.0036
  496W        W 5522   8.798   9.378   7.949  0.1361  0.0594 -0.0386
  497W        W 5523   4.005   1.815  21.146 -0.0627  0.1520 -0.2877
  498W        W 5524   3.454  11.001  17.672  0.0938  0.1258  0.3479
  499W        W 5525   9.716   8.669   6.226 -0.0595  0.0657  0.0492
  500W        W 5526   2.496  10.164   8.098  0.1653  0.3019 -0.0131
  501W        W 5527   2.826   7.107  22.381  0.0003  0.0219  0.1915
  502W        W 5528  10.030   8.441  19.031 -0.2838 -0.0071  0.2110
  503W        W 5529   4.055   4.055   5.321 -0.0351 -0.1722 -0.2214
  504W        W 5530   1.160   8.759   9.035  0.2343  0.0718 -0.4074
  505W        W 5531   3.016   5.381   8.762 -0.0683 -0.0857 -0.0707
  506W        W 5532  11.076   2.755   4.039  0.0315  0.0399  0.5491
  507W        W 5533  10.528   6.624   5.306 -0.0744  0.1941 -0.1321
  508W        W 5534   9.252   3.879   9.926 -0.0137  0.0259  0.1507
  509W        W 5535   4.620   3.135  14.850 -0.1952  0.2057 -0.2624
  510W        W 5536  10.950   0.167  17.548  0.1595 -0.0747 -0.0477
  511W        W 5537   1.591   9.474   7.397  0.3142  0.3069  0.5072
  512W        W 5538  10.610   2.509   2.648 -0.0601 -0.0010  0.0969
  513W        W 5539   9.214   5.570  10.568  0.2392 -0.0160  0.2800
  514W        W 5540   8.026   8.821   1.426  0.2282  0.2598 -0.0940
  515W        W 5541  10.668   8.827   7.698  0.0236 -0.0004 -0.1582
  516W        W 5542   0.892   9.707  19.816  0.3891 -0.2631 -0.2477
  517W        W 5543   7.823   5.722  20.594  0.1389 -0.0256 -0.2115
  518W        W 5544   0.490   7.650  19.333  0.1434  0.1846  0.1419
  519W        W 5545   5.918  11.282  14.418  0.1510 -0.0586 -0.0935
  520W        W 5546   7.739   6.794   2.191  0.1662 -0.0358  0.2844
  521W        W 5547   2.073   3.951   6.967  0.2237  0.0130  0.2200
  522W        W 5548   0.866  10.950   5.706 -0.0580  0.1442 -0.1834
  523W        W 5549   2.530  11.072  20.698  0.0388  0.1712  0.2685
  524W        W 5550   1.216   4.485   3.651 -0.2395  0.1690 -0.2702
  525W        W 5551  10.688   0.002  15.427 -0.0540  0.3491  0.2161
  526W        W 5552  10.434  11.459   9.172 -0.1236  0.2564 -0.1258
  527W        W 5553   2.000  10.495  15.188 -0.1885 -0.1047  0.0866
  528W        W 5554   9.250   1.203  18.537  0.1308 -0.2162 -0.0271
  529W        W 5555   5.663   9.943   8.088 -0.0824  0.1502 -0.1380
  530W        W 5556   0.578   5.646  15.120  0.1911  0.4153 -0.2383
  531W        W 5557   7.370  10.648   4.410 -0.1218 -0.1008 -0.0404
  532W        W 5558   0.764  10.406  17.498 -0.1002 -0.2866  0.1086
  533W        W 5559   0.384   9.726   5.006 -0.0242  0.0945 -0.0456
  534W        W 5560  11.067   0.456   2.779  0.0628  0.1575 -0.1330
  535W        W 5561   8.972   8.453  21.134 -0.0499 -0.1348  0.0244
  536W        W 5562   6.887  11.363  14.564  0.0839  0.3942 -0.0541
  537W        W 5563  10.287   7.259  22.945 -0.0036 -0.1501 -0.3087
  538W        W 5564   6.571   8.271   2.379  0.3046 -0.1654 -0.0956
  539W        W 5565   0.176   1.979   3.121  0.1428 -0.3600  0.0131
  540W        W 5566   3.956   6.989   6.434  0.1437 -0.3286  0.0969
  541W        W 5567   9.434   8.909   5.176 -0.0521 -0.0584 -0.0125
  542W        W 5568   5.848   2.915  18.111 -0.2046 -0.0009 -0.1095
  543W        W 5569   4.545  11.875   0.933  0.3490 -0.1713  0.1382
  544W        W 5570  10.574   8.812   6.742  0.0691  0.0763  0.0568
  545W        W 5571   1.804   4.582  15.022  0.0150  0.0722  0.0862
  546W        W 5572   4.255   0.876   6.793 -0.1319  0.0746 -0.0971
  547W        W 5573   0.376   1.555   8.985 -0.1949 -0.0264  0.1093
  548W        W 5574   9.320   7.867   1.804  0.1583 -0.0608  0.2510
  549W        W 5575   4.177   3.089   7.997  0.1666  0.1366  0.0223
  550W        W 5576   7.227   1.626   1.807 -0.0326  0.0057 -0.1343
  551W        W 5577   9.911   7.643   2.452  0.1756  0.1771 -0.0352
  552W        W 5578   3.861   9.738  18.405  0.2513  0.2898  0.2611
  553W        W 5579   4.566   0.737   9.201  0.1361 -0.1497 -0.1144
  554W        W 5580   1.390   0.203   0.071 -0.1306  0.0372 -0.0350
  555W        W 5581   8.411   0.499   3.256 -0.2177 -0.0675 -0.0608
  556W        W 5582   0.969   0.206   8.900 -0.2129 -0.1874  0.0040
  557W        W 5583  10.631   9.673   0.571  0.1746  0.4162 -0.1164
  558W        W 5584   8.626   5.494   7.504 -0.2304  0.0514  0.0436
  559W        W 5585   2.083  10.127  16.367 -0.0479  0.1110 -0.2211
  560W        W 5586   7.311   9.685  20.717  0.0145 -0.2115 -0.1739
  561W        W 5587   5.058   6.086   5.855 -0.2338  0.2225  0.0943
  562W        W 5588   3.761   7.031   4.334 -0.0857  0.0571  0.0377
  563W        W 5589   4.757  10.698  18.158 -0.2765 -0.2283 -0.4085
  564W        W 5590   7.230   5.388   7.080  0.0853  0.2592 -0.2100
  565W        W 5591   1.260   2.036  16.710  0.1015 -0.0477 -0.3375
  566W        W 5592   0.476   2.965   8.665  0.1975  0.1037  0.2136
  567W        W 5593  11.227   8.428   3.523  0.1396  0.2766 -0.0173
  568W        W 5594   0.452   7.025   1.346  0.0578  0.3415  0.0121
  569W        W 5595   7.854   5.554  14.067  0.0549 -0.0335 -0.1277
  570W        W 5596  10.054   8.466   6.635  0.0884 -0.2619 -0.2547
  571W        W 5597   8.807   4.324   9.885  0.1895  0.1457 -0.0024
  572W        W 5598   7.397  11.185   5.097 -0.1918 -0.1033 -0.0531
  573W        W 5599   2.741   2.705  18.576 -0.1094 -0.0556 -0.3265
  574W        W 5600  10.180   1.676   1.195  0.0032 -0.1032  0.2864
  575W        W 5601   6.084   4.371   0.634  0.1158 -0.1301 -0.0042
  576W        W 5602   5.014   0.536  23.192 -0.0512  0.0703  0.2967
  577W        W 5603   2.006   0.598  18.269  0.0632  0.0542  0.1877
  578W        W 5604   2.028   8.130  10.423 -0.3542  0.0753  0.2270
  579W        W 5605  10.259   4.898   6.593  0.0387 -0.1853  0.1664
  580W        W 5606   1.378   4.016  15.392 -0.3761  0.3824 -0.2091
  581W        W 5607   1.919   7.966   0.165  0.1143  0.1915 -0.2893
  582W        W 5608   7.533   5.191   6.730 -0.2480  0.3671 -0.0837
  583W        W 5609   9.485   6.725   3.181 -0.1184 -0.0265  0.0742
  584W        W 5610   5.490   1.946  17.097  0.1516 -0.1860 -0.2388
  585W        W 5611   7.102  10.433  17.527 -0.0217  0.0230  0.1280
  586W        W 5612   6.212   9.026  15.503  0.0415  0.0875  0.1604
  587W        W 5613   4.508   4.600  17.659  0.0373 -0.0761 -0.4417
  588W        W 5614  10.204   9.763   7.412  0.2104 -0.0607 -0.1003
  589W        W 5615   8.498  11.399   8.125 -0.0694 -0.0838  0.1849
  590W        W 5616   2.283   9.290  15.862 -0.1541  0.0270 -0.0106
  591W        W 5617   8.736   8.935  20.983  0.4372  0.1563 -0.0728
  592W        W 5618   3.686   5.803  20.967 -0.0744 -0.0192  0.2157
  593W        W 5619   6.798   8.254   1.429 -0.0139 -0.2200  0.4770
  594W        W 5620   7.319   4.391   0.820 -0.2967  0.0230  0.0301
  595W        W 5621   0.002   1.837   9.832 -0.3657  0.1323 -0.0486
  596W        W 5622   1.954   0.731   1.837  0.3369  0.1905  0.0590
  597W        W 5623   3.519  11.045   2.691  0.0037  0.0486 -0.2359
  598W        W 5624   5.483   6.921  10.112 -0.1934  0.1313 -0.3200
  599W        W 5625   0.769   0.801  22.385 -0.0189 -0.0668  0.0938
  600W        W 5626   7.961   8.574   9.385  0.1709 -0.0742 -0.1070
  601W        W 5627   6.104   0.379  22.495  0.2651 -0.0699 -0.1628
  602W        W 5628  10.049  11.787  16.126  0.0936 -0.2222 -0.0035
  603W        W 5629   1.570   7.660   3.743  0.0293  0.3929 -0.3126
  604W        W 5630   4.377   3.662   2.487  0.1293 -0.1181  0.1267
  605W        W 5631   7.035   0.452   4.633  0.1395 -0.0547  0.2421
  606W        W 5632   3.460   7.852   3.305 -0.3414 -0.1169  0.3654
  607W        W 5633  11.512   3.913   9.353 -0.0270  0.0175 -0.0964
  608W        W 5634   2.240   4.189   2.021 -0.0449 -0.3459 -0.0940
  609W        W 5635   6.559   4.935  21.313 -0.1424 -0.2214  0.0173
  610W        W 5636   8.815  10.222  19.137 -0.0428  0.2990  0.1647
  611W        W 5637   6.618   7.141   5.771  0.0377 -0.3074 -0.3164
  612W        W 5638  11.662   5.820   8.816 -0.2047  0.0968  0.0861
  613W        W 5639   4.082   0.771  18.908 -0.1055  0.0907  0.2815
  614W        W 5640  11.216   7.684  17.995 -0.0672 -0.3392 -0.0442
  615W        W 5641   7.527  11.499  23.052  0.1016 -0.0368  0.0878
  616W        W 5642   9.670   5.130  21.586 -0.1514 -0.3104  0.0982
  617W        W 5643   0.352   3.383   8.065  0.2751  0.1682 -0.2609
  618W        W 5644   8.448   6.635   9.087 -0.2127  0.0218  0.2167
  619W        W 5645   7.550   1.261  18.221  0.1567 -0.0440 -0.0566
  620W        W 5646   2.127   7.965   9.654 -0.1540 -0.0435 -0.1313
  621W        W 5647   1.052  11.680   2.486 -0.0608 -0.0486 -0.0423
  622W        W 5648   7.109   6.225   5.831 -0.0637 -0.0854 -0.0593
  623W        W 5649   9.866   7.822   5.836  0.1965  0.2933 -0.0111
  624W        W 5650   6.325   2.032   5.494 -0.1953  0.1179  0.1304
  625W        W 5651   5.327   2.832  17.492 -0.0668 -0.1930 -0.3063
  626W        W 5652   9.822   8.999   2.260 -0.1444  0.1557 -0.0431
  627W        W 5653   2.507   7.557   4.274  0.0567  0.1769 -0.1298
  628W        W 5654   0.951   6.378   5.275 -0.1425 -0.1511 -0.0084
  629W        W 5655  10.959   2.805   2.336 -0.0325  0.0794 -0.0815
  630W        W 5656   6.054   3.160  20.895 -0.3476  0.0818  0.0901
  631W        W 5657   3.375  10.690  19.951 -0.2613 -0.2111  0.4692
  632W        W 5658   4.914   2.371  10.468  0.2840 -0.0107 -0.1223
  633W        W 5659   3.382   7.494   6.935  0.0563  0.1410 -0.2401
  634W        W 5660  10.628   2.772   1.584  0.2406  0.2625  0.0635
  635W        W 5661   3.516   0.123  23.412  0.1163 -0.0678  0.1843
  636W        W 5662   3.239   8.773   5.841 -0.0467 -0.0893 -0.3460
  637W        W 5663   2.978  10.280   5.992 -0.3251  0.1955 -0.1326
  638W        W 5664   0.550   9.019  22.367 -0.0389 -0.1127 -0.1633
  639W        W 5665   9.199  11.412   3.608  0.1137 -0.1023  0.1388
  640W        W 5666   9.502   7.360  15.054  0.0197  0.3343  0.0484
  641W        W 5667   2.456   5.680   8.648 -0.1734 -0.2776  0.3935
  642W        W 5668   6.154   5.330  20.117  0.1023 -0.0288 -0.3233
  643W        W 5669   3.153   8.920   1.696  0.0771  0.1108  0.0560
  644W        W 5670  10.431   8.010  15.452  0.0447  0.1436 -0.1809
  645W        W 5671   3.496   3.966  19.003  0.2186  0.3384 -0.1055
  646W        W 5672   0.795   0.082  14.743  0.4273  0.0555  0.1506
  647W        W 5673  11.191  10.201   5.434  0.4312  0.1913  0.0679
  648W        W 5674  10.405  11.121  15.692  0.0275  0.0069  0.1467
  649W        W 5675   4.292  11.550   6.218 -0.2818  0.1320  0.3558
  650W        W 5676   2.061   6.964  16.829  0.2487 -0.2739  0.2280
  651W        W 5677  10.939   9.270  10.812 -0.0617 -0.2621 -0.2025
  652W        W 5678   9.532   9.477   4.278 -0.1792 -0.2320 -0.0722
  653W        W 5679  10.281   3.867  20.986  0.0509 -0.1280  0.1389
  654W        W 5680   7.978   0.142   8.771 -0.2529  0.2501  0.0467
  655W        W 5681   1.322   6.484   9.190  0.1122  0.0918  0.2010
  656W        W 5682  11.442   1.376   9.204 -0.0031  0.1619  0.1585
  657W        W 5683   4.882   7.289   4.389  0.2191 -0.5247  0.2550
  658W        W 5684   5.543   9.939  15.370 -0.0174 -0.1749  0.2883
  659W        W 5685   4.701   6.825   1.018  0.0642  0.0766  0.2195
  660W        W 5686   2.697  11.021  18.785 -0.0913  0.0765 -0.0749
  661W        W 5687   8.298   0.183   7.455 -0.0249  0.0764  0.0741
  662W        W 5688   4.127   6.785   5.794 -0.1102 -0.1540 -0.2988
  663W        W 5689   2.533   7.623   7.138 -0.0941  0.1939 -0.1990
  664W        W 5690  10.996  10.358   7.578 -0.2137 -0.0210  0.2765
  665W        W 5691   7.225   7.571  18.591  0.2340 -0.1000 -0.0096
  666W        W 5692   4.289   2.826  16.619 -0.2400 -0.1537 -0.0653
  667W        W 5693  10.554   8.315  15.888  0.3700 -0.0333  0.1639
  668W        W 5694   4.703   3.658   9.873 -0.1893 -0.1184  0.2178
  669W        W 5695   3.765   9.512   6.023  0.1617  0.0079  0.2815
  670W        W 5696   1.472   7.188  21.243 -0.2289  0.2315  0.0020
  671W        W 5697   7.002   9.495   1.887 -0.0144  0.2883  0.2156
  672W        W 5698   0.513   1.930  14.816  0.1103  0.1282  0.2120
  673W        W 5699   3.990   0.755  16.142  0.0311 -0.0304 -0.0598
  674W        W 5700   8.389   0.213   1.280 -0.2743 -0.0106 -0.2798
  675W        W 5701   8.912   4.868   5.928 -0.2246 -0.4767  0.2301
  676W        W 5702  11.530  11.732  17.606  0.0305 -0.0692 -0.0348
  677W        W 5703   5.368   9.435   9.254 -0.2438 -0.0081  0.0501
  678W        W 5704   6.665   2.888   6.332 -0.0610  0.2019 -0.1278
  679W        W 5705   9.849   7.604  20.518 -0.0338 -0.0462 -0.1518
  680W        W 5706   1.348   7.177   0.759 -0.0031 -0.0085 -0.0653
  681W        W 5707   9.226   4.327  21.513  0.0318 -0.2903  0.0862
  682W        W 5708   3.397  10.855   0.958 -0.1984 -0.1476 -0.2501
  683W        W 5709  10.957   1.891   6.145 -0.0129 -0.1134  0.0668
  684W        W 5710   4.875   5.095  15.292  0.1635  0.0895  0.1960
  685W        W 5711   4.166   8.624   5.983 -0.0490 -0.0871  0.2851
  686W        W 5712   7.970  11.561  16.643 -0.1031  0.0072  0.1045
  687W        W 5713  10.955  10.339   9.792  0.1934  0.2948 -0.2843
  688W        W 5714   4.611   5.460  20.461  0.1718  0.1000  0.3114
  689W        W 5715   8.514   4.393   4.948 -0.2315  0.2630 -0.0107
  690W        W 5716   8.418   5.519  22.044 -0.2173  0.0182 -0.1480
  691W        W 5717  11.145   2.474   0.944 -0.3935  0.1133 -0.2899
  692W        W 5718   2.088   4.751   9.038 -0.2180  0.2141 -0.2235
  693W        W 5719   0.332   8.039   1.261 -0.0940 -0.4963  0.1545
  694W        W 5720  10.313   2.999   5.846  0.0582  0.0747  0.2196
  695W        W 5721   1.286   1.837  17.861 -0.2166 -0.1423 -0.0807
  696W        W 5722   1.266   7.696   2.251 -0.1902 -0.2288  0.0086
  697W        W 5723  11.502   5.675  16.401 -0.1411  0.1054  0.1921
  698W        W 5724   8.030   5.232   0.355  0.1934 -0.2704 -0.0676
  699W        W 5725   9.641   3.168   8.217  0.5438  0.4707 -0.1932
  700W        W 5726   2.914   9.542   5.537  0.1364  0.1827  0.3612
  701W        W 5727  10.873  10.654   0.670 -0.1987 -0.1955  0.6458
  702W        W 5728   6.940   2.979   6.980  0.2003 -0.1132  0.0332
  703W        W 5729   3.769   2.712  16.905  0.2153  0.2889 -0.0722
  704W        W 5730   7.849   2.817  15.179 -0.3949  0.1067  0.1227
  705W        W 5731  11.613   1.407  15.420  0.0094 -0.3854  0.3266
  706W        W 5732   5.380   7.175  15.629 -0.1019 -0.2259  0.0507
  707W        W 5733  11.610   5.052  18.279 -0.0411  0.0224  0.1450
  708W        W 5734   3.030  10.381  19.258 -0.0125 -0.3379 -0.1614
  709W        W 5735   7.540   6.881  10.914 -0.0947 -0.2946 -0.3415
  710W        W 5736   7.048   1.110  16.178  0.1199  0.0803 -0.0687
  711W        W 5737   8.376   7.508   4.118 -0.1994 -0.1912  0.1070
  712W        W 5738   3.761   2.055  17.998 -0.2329  0.2428 -0.2851
  713W        W 5739  10.442   8.466   3.282 -0.0075 -0.2403 -0.0119
  714W        W 5740   8.849   2.394   6.973 -0.1385  0.1311 -0.1139
  715W        W 5741   0.327   9.525   0.373 -0.0505 -0.1672 -0.0980
  716W        W 5742   8.917   8.330   1.080 -0.1870  0.3709 -0.1641
  717W        W 5743   2.404  11.547   8.136 -0.2264 -0.1215  0.0540
  718W        W 5744   1.846   5.648   9.504 -0.4650 -0.4340 -0.0959
  719W        W 5745  10.265   7.363   9.370 -0.5460 -0.0497 -0.1278
  720W        W 5746  10.571   1.258  21.001 -0.2321 -0.0614  0.1102
  721W        W 5747   0.416   9.273  16.985  0.0484  0.2393 -0.0010
  722W        W 5748   5.225  11.382  14.880 -0.1721 -0.2108 -0.0227
  723W        W 5749   6.894   4.999   9.250  0.0233  0.2365 -0.2280
  724W        W 5750  11.535   5.932  17.833 -0.0875  0.2426 -0.2837
  725W        W 5751   6.641  11.232   8.972 -0.2115 -0.1639  0.0868
  726W        W 5752   3.393   2.491   3.894  0.1112 -0.1249 -0.2238
  727W        W 5753   3.004  11.023  23.038  0.1366 -0.3016  0.0668
  728W        W 5754   5.197   7.755  16.887 -0.1427 -0.2737 -0.1605
  729W        W 5755   3.303   6.547   7.938  0.0771 -0.0599  0.0521
  730W        W 5756   1.933   3.143  17.213  0.0307  0.3577 -0.1189
  731W        W 5757   3.802  10.605  17.840 -0.0335 -0.2088  0.2818
  732W        W 5758   9.514   0.789  18.526  0.0677  0.2281 -0.1468
  733W        W 5759  11.725   6.482  22.676 -0.0358  0.0105 -0.2639
  734W        W 5760   1.679   1.793  10.099  0.1351  0.1326 -0.0315
  735W        W 5761   6.071   3.214  15.927 -0.0036 -0.0981 -0.2683
  736W        W 5762   3.976   5.624   1.386  0.6158 -0.3402  0.2700
  737W        W 5763  11.344   1.467  16.086 -0.0383  0.0621 -0.3314
  738W        W 5764   9.490   0.496  19.047  0.0257  0.0138  0.2214
  739W        W 5765   2.543  10.509   8.834 -0.4498 -0.0720  0.1272
  740W        W 5766   8.751   3.462   7.230  0.2253  0.0959  0.2058
  741W        W 5767   2.696   7.136   5.283 -0.4050 -0.3963  0.0687
  742W        W 5768   5.448   6.531  19.786  0.1070 -0.1578  0.3272
  743W        W 5769   2.957   4.847   6.532 -0.0490 -0.1717 -0.0087
  744W        W 5770  11.575   6.147   0.692  0.1496 -0.0379  0.2126
  745W        W 5771   1.487  10.125  22.376 -0.0732 -0.0371  0.3167
  746W        W 5772   6.060   6.052  20.888 -0.0622 -0.0666  0.3674
  747W        W 5773  11.039   1.083   0.493 -0.3491  0.0272 -0.0346
  748W        W 5774   4.089   1.657  22.803  0.0157 -0.2593 -0.1215
  749W        W 5775   0.887   1.874  19.094 -0.3143  0.1946  0.0775
  750W        W 5776   2.949   2.683  15.169  0.0532  0.0042 -0.2047
  751W        W 5777   0.954   8.828  10.619 -0.3146  0.2011 -0.2733
  752W        W 5778   8.514   6.500  19.991 -0.3354 -0.2409 -0.0999
  753W        W 5779   5.184   8.058  21.951 -0.2161 -0.2480 -0.0392
  754W        W 5780   3.630   8.729  21.288 -0.1985  0.1777  0.4351
  755W        W 5781   2.042   2.536  15.683  0.3695 -0.0837  0.0163
  756W        W 5782   6.861   6.937  23.233  0.5197 -0.2948  0.1478
  757W        W 5783   2.715   4.027   5.411  0.4007 -0.0253 -0.2508
  758W        W 5784  10.363   0.532   2.138  0.0519  0.0479 -0.3921
  759W        W 5785   3.727   7.236   3.874  0.1419  0.0613  0.1826
  760W        W 5786   3.861  11.413   9.369 -0.1761  0.0455 -0.1663
  761W        W 5787  11.213   5.820   0.364  0.0434  0.1233 -0.0331
  762W        W 5788   7.889  11.639  14.745  0.4135 -0.3502  0.1298
  763W        W 5789   9.231   6.808  20.486 -0.1123 -0.0228 -0.0905
  764W        W 5790   0.291   9.515  19.211  0.0741  0.1965 -0.0372
  765W        W 5791   6.533  10.512   3.308 -0.0321 -0.1498 -0.0445
  766W        W 5792   7.472   5.183  22.934 -0.3908  0.0097 -0.0083
  767W        W 5793   3.198  10.414   0.601 -0.2003  0.1851  0.0983
  768W        W 5794   2.416  10.217  17.539 -0.0977 -0.1320  0.2435
  769W        W 5795   3.739   1.131  22.019  0.1360 -0.2386 -0.2178
  770W        W 5796   8.345   4.559   9.576  0.2261 -0.2302  0.0252
[truncated: 1,549,772 more chars]
