# Supplementary material for: Effect of helical kink in antimicrobial peptides on membrane pore formation
Source: eLife. 2020 Mar 13;9:e47946. doi: 10.7554/eLife.47946 (PMC7069690; doi:10.7554/eLife.47946)
Supplement: Figure 4—source data 1. [file elife-47946-fig4-data1.zip › Figure04/4A.gro]

Martini system with peptide(s) and lipid membrane
28403
    1THR     BB    1  11.745   8.804  12.934  0.0313  0.0986 -0.1540
    1THR    SC1    2  11.884   8.917  12.746  0.2181  0.3120  0.0995
    2ARG     BB    3  11.823   8.584  13.138 -0.0442  0.0500 -0.1771
    2ARG    SC1    4  11.836   8.695  13.449 -0.1646  0.1542 -0.1801
    2ARG    SC2    5  11.790   8.554  13.749 -0.0912 -0.3420 -0.0390
    3SER     BB    6  11.867   8.348  12.942 -0.0441 -0.2618  0.1798
    3SER    SC1    7  11.730   8.152  12.930  0.0098 -0.0003  0.0956
    4SER     BB    8  12.080   8.478  12.758 -0.1772  0.0725  0.2511
    4SER    SC1    9  12.141   8.496  12.504 -0.0447 -0.3071 -0.4535
    5ARG     BB   10  12.302   8.544  12.964  0.1312  0.0995 -0.0753
    5ARG    SC1   11  12.335   8.817  13.105  0.1581 -0.0823 -0.0116
    5ARG    SC2   12  12.210   9.107  13.214  0.2031 -0.3483 -0.1981
    6ALA     BB   13  12.326   8.261  13.087 -0.0766  0.0646 -0.1098
    7GLY     BB   14  12.443   8.129  12.832 -0.2012  0.1901 -0.2369
    8LEU     BB   15  12.699   8.303  12.813 -0.2679  0.3254  0.0285
    8LEU    SC1   16  12.596   8.486  12.567  0.0503 -0.3521 -0.1674
    9GLN     BB   17  12.830   8.233  13.085 -0.1839  0.0426 -0.0794
    9GLN    SC1   18  12.745   8.423  13.379 -0.0388  0.2223 -0.0578
   10PHE     BB   19  12.847   7.923  13.073 -0.1234  0.0367  0.1123
   10PHE    SC1   20  12.639   7.752  13.043  0.1112 -0.2080 -0.0115
   10PHE    SC2   21  12.586   7.525  12.907 -0.0941  0.0393 -0.3703
   10PHE    SC3   22  12.520   7.544  13.168 -0.0917 -0.2987 -0.3381
   11LEU     BB   23  13.032   7.911  12.824  0.1072 -0.0921  0.2839
   11LEU    SC1   24  13.037   7.734  12.571  0.0519 -0.2829  0.2744
   12VAL     BB   25  13.291   8.043  12.932  0.0604 -0.0221  0.3115
   12VAL    SC1   26  13.457   8.199  12.796 -0.0279 -0.0064  0.2190
   13GLY     BB   27  13.338   7.838  13.159 -0.2314 -0.1778  0.2391
   14ARG     BB   28  13.370   7.581  12.988  0.2652 -0.0001  0.0387
   14ARG    SC1   29  13.181   7.337  12.802 -0.2013  0.0929 -0.1131
   14ARG    SC2   30  13.024   7.054  12.907 -0.1833 -0.2279 -0.1369
   15VAL     BB   31  13.617   7.664  12.820  0.1277  0.1821 -0.0802
   15VAL    SC1   32  13.570   7.647  12.560 -0.0222  0.4083 -0.0715
   16HIS     BB   33  13.833   7.671  13.043 -0.0288 -0.0580  0.0858
   16HIS    SC1   34  14.095   7.790  13.089  0.0854  0.0728 -0.0009
   16HIS    SC2   35  14.358   7.843  13.061  0.0854  0.1991  0.2070
   16HIS    SC3   36  14.206   7.996  13.224 -0.1632  0.2569 -0.0668
   17ARG     BB   37  13.853   7.378  13.144  0.2477  0.0015  0.2171
   17ARG    SC1   38  13.892   7.172  13.364  0.2217 -0.2849 -0.1537
   17ARG    SC2   39  14.052   6.888  13.423 -0.1965 -0.4777 -0.0061
   18LEU     BB   40  13.953   7.248  12.881  0.1381  0.0253  0.1628
   18LEU    SC1   41  13.817   7.170  12.560 -0.2916  0.1028  0.0516
   19LEU     BB   42  14.227   7.389  12.844  0.1242 -0.0358 -0.2385
   19LEU    SC1   43  14.240   7.645  12.637 -0.1438 -0.2521 -0.2863
   20ARG     BB   44  14.371   7.278  13.094  0.3284  0.1085 -0.2881
   20ARG    SC1   45  14.336   7.409  13.342 -0.0703  0.0244  0.2247
   20ARG    SC2   46  14.465   7.622  13.526  0.3410  0.0768 -0.1672
   21LYS     BB   47  14.375   6.972  13.047  0.0705  0.0301  0.1216
   21LYS    SC1   48  14.208   6.773  12.907  0.1893  0.5578  0.0289
   21LYS    SC2   49  13.923   6.728  12.923 -0.2735 -0.1023  0.0128
    1THR     BB   50   5.216   6.988  10.491 -0.2082  0.0093 -0.0766
    1THR    SC1   51   5.104   6.883  10.281  0.0171 -0.0438 -0.1742
    2ARG     BB   52   5.075   7.072  10.754 -0.0088 -0.1714  0.0942
    2ARG    SC1   53   5.148   7.082  11.044 -0.5815  0.0097  0.0543
    2ARG    SC2   54   5.141   7.001  11.323 -0.0349  0.1364  0.2266
    3SER     BB   55   4.793   6.953  10.703  0.0031 -0.1292 -0.0787
    3SER    SC1   56   4.589   7.085  10.616  0.2259  0.1414  0.0551
    4SER     BB   57   4.869   6.653  10.688  0.1498 -0.0962 -0.0221
    4SER    SC1   58   4.846   6.455  10.549  0.2527  0.1240  0.3136
    5ARG     BB   59   4.997   6.635  10.970 -0.0290 -0.1625  0.0574
    5ARG    SC1   60   5.293   6.557  10.856 -0.1152  0.2378  0.0528
    5ARG    SC2   61   5.590   6.643  10.759  0.1021 -0.2452 -0.2562
    6ALA     BB   62   4.782   6.747  11.163  0.0106 -0.1158  0.0746
    7GLY     BB   63   4.556   6.543  11.102  0.1328 -0.1541 -0.2884
    8LEU     BB   64   4.706   6.294  11.211  0.1898 -0.0562 -0.1378
    8LEU    SC1   65   4.953   6.146  11.029  0.1118 -0.1902  0.0842
    9GLN     BB   66   4.774   6.389  11.498 -0.0592  0.1352 -0.1364
    9GLN    SC1   67   5.152   6.564  11.590  0.0929  0.1426  0.2461
   10PHE     BB   68   4.508   6.496  11.616 -0.0438  0.0541 -0.0261
   10PHE    SC1   69   4.562   6.795  11.614 -0.1119  0.0013 -0.1983
   10PHE    SC2   70   4.624   7.054  11.574 -0.1057  0.0143 -0.1065
   10PHE    SC3   71   4.796   6.893  11.706 -0.1817  0.0039 -0.0190
   11LEU     BB   72   4.329   6.244  11.597 -0.1809  0.1488 -0.0105
   11LEU    SC1   73   4.048   6.265  11.477  0.0979 -0.2466 -0.4579
   12VAL     BB   74   4.485   6.050  11.782 -0.1018  0.0164 -0.2102
   12VAL    SC1   75   4.496   5.785  11.771 -0.6060 -0.0180 -0.2531
   13GLY     BB   76   4.477   6.199  12.054  0.0865 -0.4146  0.0469
   14ARG     BB   77   4.168   6.212  12.070  0.0848 -0.2141 -0.0923
   14ARG    SC1   78   4.116   6.398  12.354 -0.1264  0.0083  0.2608
   14ARG    SC2   79   4.148   6.576  12.685  0.2731  0.0312 -0.0056
   15VAL     BB   80   4.088   5.914  12.047  0.1091 -0.2229 -0.0602
   15VAL    SC1   81   3.903   5.846  11.870  0.0299  0.1505 -0.1314
   16HIS     BB   82   4.249   5.789  12.280  0.0561 -0.0274  0.0849
   16HIS    SC1   83   4.539   5.721  12.257  0.1639 -0.2516 -0.2163
   16HIS    SC2   84   4.796   5.784  12.202  0.1911  0.0457  0.1848
   16HIS    SC3   85   4.729   5.691  12.447 -0.0882 -0.0238  0.0872
   17ARG     BB   86   4.102   5.931  12.512  0.0462  0.0368  0.0396
   17ARG    SC1   87   4.168   6.021  12.800  0.1701  0.1306  0.0810
   17ARG    SC2   88   4.128   5.942  13.118  0.0505 -0.0628 -0.0471
   18LEU     BB   89   3.806   5.839  12.498  0.0512  0.0024  0.1487
   18LEU    SC1   90   3.676   6.072  12.306 -0.3101  0.1150  0.0019
   19LEU     BB   91   3.832   5.532  12.537 -0.0056 -0.0245 -0.0141
   19LEU    SC1   92   3.807   5.436  12.215  0.2490  0.0885  0.0790
   20ARG     BB   93   3.975   5.541  12.812 -0.0082 -0.0942 -0.0100
   20ARG    SC1   94   4.185   5.384  12.961  0.0565  0.2485 -0.1420
   20ARG    SC2   95   4.278   5.192  13.248 -0.1506  0.1738 -0.0399
   21LYS     BB   96   3.742   5.642  12.990  0.0022  0.0721 -0.0877
   21LYS    SC1   97   3.653   5.948  12.958 -0.0413  0.1207 -0.0293
   21LYS    SC2   98   3.633   6.166  12.800  0.2456 -0.2383 -0.3376
    1THR     BB   99   4.314   7.336  12.788 -0.1547 -0.1331 -0.1284
    1THR    SC1  100   4.377   7.332  13.040 -0.0993 -0.0753 -0.1410
    2ARG     BB  101   4.358   7.080  12.619 -0.0882 -0.1879 -0.0293
    2ARG    SC1  102   4.660   7.168  12.502  0.0148  0.1478 -0.4199
    2ARG    SC2  103   4.809   7.136  12.190  0.2379  0.3186 -0.0368
    3SER     BB  104   4.100   7.114  12.451  0.1905  0.0939 -0.4317
    3SER    SC1  105   3.921   6.973  12.353  0.2343  0.0896  0.2267
    4SER     BB  106   4.128   7.406  12.352 -0.0604  0.4048  0.3060
    4SER    SC1  107   3.959   7.585  12.401  0.0407 -0.1216 -0.0172
    5ARG     BB  108   4.388   7.411  12.182 -0.3300  0.0845 -0.1505
    5ARG    SC1  109   4.596   7.646  12.287 -0.3511  0.4202  0.0990
    5ARG    SC2  110   4.844   7.796  12.461  0.1077  0.0564  0.1218
    6ALA     BB  111   4.338   7.171  11.992  0.1686 -0.1532 -0.0078
    7GLY     BB  112   4.077   7.265  11.853  0.0943 -0.1022  0.1617
    8LEU     BB  113   4.175   7.532  11.730 -0.0496 -0.1630 -0.0982
    8LEU    SC1  114   3.976   7.783  11.625  0.0486  0.0542 -0.2823
    9GLN     BB  115   4.395   7.459  11.525  0.0736 -0.0978  0.0079
    9GLN    SC1  116   4.696   7.557  11.788  0.1878  0.1352  0.4849
   10PHE     BB  117   4.229   7.266  11.348  0.0936 -0.1392  0.0338
   10PHE    SC1  118   4.091   7.000  11.412  0.4451 -0.1709  0.2069
   10PHE    SC2  119   4.128   6.734  11.440 -0.1279 -0.3236 -0.2130
   10PHE    SC3  120   3.883   6.831  11.382 -0.0308  0.3514  0.3204
   11LEU     BB  121   4.002   7.453  11.249  0.0523 -0.1631  0.0832
   11LEU    SC1  122   3.719   7.437  11.344 -0.1610 -0.1242 -0.1158
   12VAL     BB  123   4.164   7.674  11.104 -0.1329 -0.0196  0.0894
   12VAL    SC1  124   4.164   7.934  11.156  0.0995  0.0021 -0.0025
   13GLY     BB  125   4.284   7.490  10.885 -0.1276  0.0627  0.0224
   14ARG     BB  126   4.021   7.395  10.751 -0.0495 -0.0444 -0.0577
   14ARG    SC1  127   4.031   7.173  10.490  0.3921  0.0408 -0.2128
   14ARG    SC2  128   4.239   7.011  10.269 -0.1216 -0.0603  0.2498
   15VAL     BB  129   3.886   7.669  10.699  0.1473  0.0370 -0.1539
   15VAL    SC1  130   3.717   7.743  10.889  0.2458 -0.4284  0.1400
   16HIS     BB  131   4.095   7.796  10.509  0.1943 -0.0605 -0.1682
   16HIS    SC1  132   4.337   7.943  10.653 -0.0731  0.2409 -0.1183
   16HIS    SC2  133   4.571   7.958  10.786 -0.0292 -0.1229 -0.1375
   16HIS    SC3  134   4.464   8.180  10.676  0.0655  0.1406  0.2671
   17ARG     BB  135   4.105   7.579  10.288 -0.2103 -0.2599 -0.0044
   17ARG    SC1  136   4.315   7.512  10.069  0.2096 -0.1033  0.0979
   17ARG    SC2  137   4.352   7.598   9.792  0.2591 -0.0989 -0.3488
   18LEU     BB  138   3.804   7.577  10.211 -0.1585  0.0162 -0.2365
   18LEU    SC1  139   3.592   7.417  10.392 -0.2509 -0.0237 -0.0871
   19LEU     BB  140   3.750   7.879  10.163 -0.0064  0.0997  0.0746
   19LEU    SC1  141   3.561   7.957  10.416 -0.1170 -0.1434  0.0378
   20ARG     BB  142   3.958   7.928   9.939  0.0789 -0.2028  0.0805
   20ARG    SC1  143   3.940   8.245   9.753  0.0303 -0.0582 -0.1368
   20ARG    SC2  144   4.060   8.354   9.463  0.0877 -0.0684  0.3163
   21LYS     BB  145   3.874   7.719   9.726 -0.0622 -0.0451 -0.0231
   21LYS    SC1  146   3.572   7.605   9.812 -0.1356 -0.1230  0.1543
   21LYS    SC2  147   3.398   7.428   9.930  0.1145  0.3027  0.0530
    1THR     BB  148   5.216   7.918  10.491  0.1265  0.1384 -0.1125
    1THR    SC1  149   4.980   8.007  10.426 -0.0553 -0.1366  0.1297
    2ARG     BB  150   5.429   8.024  10.690  0.1386 -0.1690  0.0480
    2ARG    SC1  151   5.656   7.811  10.800  0.2122 -0.4003  0.0416
    2ARG    SC2  152   5.900   7.627  10.966  0.1522 -0.0601  0.1949
    3SER     BB  153   5.341   8.320  10.716  0.1004 -0.1633 -0.1263
    3SER    SC1  154   5.503   8.488  10.657  0.0248  0.0627  0.2194
    4SER     BB  155   5.041   8.290  10.788  0.0794  0.0142 -0.1333
    4SER    SC1  156   4.845   8.439  10.731 -0.1570  0.0477 -0.0290
    5ARG     BB  157   5.081   8.107  11.035  0.3281 -0.0775 -0.2365
    5ARG    SC1  158   5.075   7.834  10.966 -0.0298  0.3448  0.3102
    5ARG    SC2  159   5.245   7.579  10.932 -0.2558  0.1587  0.0897
    6ALA     BB  160   5.234   8.314  11.208  0.0000  0.0977 -0.1456
    7GLY     BB  161   5.045   8.560  11.217 -0.0302  0.0723 -0.0915
    8LEU     BB  162   4.812   8.414  11.361 -0.0014  0.1853  0.0735
    8LEU    SC1  163   4.531   8.289  11.207  0.4046 -0.0786  0.0726
    9GLN     BB  164   4.965   8.301  11.606  0.1264 -0.1296 -0.1422
    9GLN    SC1  165   4.982   7.947  11.567  0.0138  0.2046  0.0837
   10PHE     BB  166   5.090   8.565  11.708  0.0057 -0.0030 -0.3139
   10PHE    SC1  167   5.326   8.731  11.778  0.0100  0.0247  0.0645
   10PHE    SC2  168   5.569   8.841  11.735  0.0564 -0.1329 -0.0947
   10PHE    SC3  169   5.379   8.981  11.866  0.2325 -0.0089  0.0366
   11LEU     BB  170   4.835   8.730  11.769  0.1061  0.0228  0.0748
   11LEU    SC1  171   4.849   9.033  11.825 -0.0515  0.1712  0.4254
   12VAL     BB  172   4.709   8.563  11.997 -0.2701  0.1766 -0.0096
   12VAL    SC1  173   4.460   8.501  11.931 -0.2126  0.0718 -0.1329
   13GLY     BB  174   4.950   8.571  12.191 -0.1418  0.1409 -0.1651
   14ARG     BB  175   4.959   8.878  12.229 -0.2845  0.1549 -0.2368
   14ARG    SC1  176   5.229   8.965  12.404 -0.1832  0.1936  0.1891
   14ARG    SC2  177   5.445   8.885  12.632  0.0582  0.0138  0.0860
   15VAL     BB  178   4.676   8.927  12.347 -0.2277 -0.0440 -0.0054
   15VAL    SC1  179   4.534   9.111  12.219 -0.3151  0.0708  0.2464
   16HIS     BB  180   4.664   8.750  12.601  0.0014 -0.0615 -0.0036
   16HIS    SC1  181   4.535   8.478  12.479 -0.4980 -0.0437  0.2211
   16HIS    SC2  182   4.413   8.260  12.377 -0.1035 -0.1522 -0.0576
   16HIS    SC3  183   4.664   8.240  12.474 -0.0275  0.1904 -0.1627
   17ARG     BB  184   4.899   8.867  12.765  0.0046 -0.1073  0.0246
   17ARG    SC1  185   5.023   8.657  12.964  0.0677  0.0952 -0.1141
   17ARG    SC2  186   5.042   8.556  13.260 -0.0349  0.4002  0.0452
   18LEU     BB  187   4.831   9.167  12.805  0.2445  0.0013 -0.3105
   18LEU    SC1  188   4.885   9.321  12.531  0.0462  0.1035 -0.2108
   19LEU     BB  189   4.574   9.124  12.974  0.3823  0.0387 -0.0847
   19LEU    SC1  190   4.337   9.088  12.775  0.0835  0.2138  0.0562
   20ARG     BB  191   4.688   8.931  13.188  0.1838 -0.1300 -0.1260
   20ARG    SC1  192   4.549   8.631  13.054  0.2548 -0.3113 -0.1533
   20ARG    SC2  193   4.461   8.392  12.938 -0.1964 -0.2127 -0.3200
   21LYS     BB  194   4.913   9.110  13.305  0.0416 -0.1414  0.1807
   21LYS    SC1  195   5.155   9.252  13.195 -0.1745  0.1300  0.2142
   21LYS    SC2  196   5.285   9.222  12.985  0.1028  0.1578  0.1056
    1THR     BB  197   5.461   8.096  12.378 -0.1171  0.2076 -0.0653
    1THR    SC1  198   5.439   7.840  12.421 -0.0746  0.2351  0.1314
    2ARG     BB  199   5.321   8.217  12.129 -0.3078  0.1157 -0.0052
    2ARG    SC1  200   5.030   8.143  12.132 -0.1538  0.6375 -0.1885
    2ARG    SC2  201   4.738   8.056  12.000 -0.1158  0.0780  0.1515
    3SER     BB  202   5.516   8.451  12.072 -0.1775  0.0530  0.1687
    3SER    SC1  203   5.548   8.662  12.222  0.0576  0.0219  0.0822
    4SER     BB  204   5.766   8.278  12.014 -0.1828  0.1576 -0.2108
    4SER    SC1  205   5.958   8.243  12.181 -0.0013 -0.1335  0.2051
    5ARG     BB  206   5.647   8.098  11.791  0.0351 -0.2265 -0.0341
    5ARG    SC1  207   5.422   7.907  11.814  0.1393 -0.0938 -0.0111
    5ARG    SC2  208   5.432   7.607  11.706 -0.0213  0.0052  0.0998
    6ALA     BB  209   5.574   8.324  11.591  0.3633  0.0730  0.1654
    7GLY     BB  210   5.855   8.428  11.511  0.2209  0.1218 -0.3186
    8LEU     BB  211   5.981   8.173  11.387  0.0850 -0.1552  0.0823
    8LEU    SC1  212   6.165   8.100  11.642 -0.0164  0.5144 -0.4523
    9GLN     BB  213   5.769   8.125  11.167  0.2506 -0.0250 -0.1112
    9GLN    SC1  214   5.503   7.875  11.303 -0.0623  0.1848  0.0775
   10PHE     BB  215   5.790   8.391  11.008  0.0738 -0.0457 -0.1731
   10PHE    SC1  216   5.670   8.628  11.093  0.0561 -0.2349 -0.1510
   10PHE    SC2  217   5.461   8.793  11.046  0.3304  0.1751 -0.0087
   10PHE    SC3  218   5.501   8.694  11.294  0.0882 -0.2413 -0.1218
   11LEU     BB  219   6.088   8.385  10.923  0.1048 -0.2385 -0.0602
   11LEU    SC1  220   6.253   8.514  11.132 -0.0900  0.1620 -0.2440
   12VAL     BB  221   6.095   8.126  10.753 -0.1658 -0.1333 -0.2422
   12VAL    SC1  222   6.267   7.944  10.840 -0.0923  0.0627  0.0409
   13GLY     BB  223   5.887   8.226  10.546 -0.1846 -0.1357 -0.2239
   14ARG     BB  224   6.046   8.472  10.446 -0.1300 -0.0479  0.0647
   14ARG    SC1  225   5.836   8.669  10.328  0.1166  0.1196 -0.0213
   14ARG    SC2  226   5.515   8.761  10.208 -0.2788  0.4186 -0.0295
   15VAL     BB  227   6.303   8.329  10.347 -0.0738  0.1499 -0.0854
   15VAL    SC1  228   6.526   8.426  10.451 -0.0732  0.0519  0.0069
   16HIS     BB  229   6.202   8.116  10.146  0.0924 -0.0624  0.0499
   16HIS    SC1  230   6.089   7.873  10.268 -0.0094 -0.2761  0.4261
   16HIS    SC2  231   6.022   7.720  10.480 -0.1578 -0.0949  0.5145
   16HIS    SC3  232   5.832   7.802  10.307 -0.0273 -0.3055  0.2617
   17ARG     BB  233   6.030   8.300   9.965  0.0203  0.0877  0.2651
   17ARG    SC1  234   5.729   8.185  10.026  0.1670  0.0052 -0.2883
   17ARG    SC2  235   5.489   8.247  10.243  0.0508  0.2073  0.2885
   18LEU     BB  236   6.249   8.504   9.885  0.1680 -0.1503  0.0382
   18LEU    SC1  237   6.280   8.799  10.038 -0.0506  0.1170  0.2149
   19LEU     BB  238   6.471   8.311   9.789  0.2400 -0.1461  0.1915
   19LEU    SC1  239   6.711   8.169   9.935 -0.1457 -0.0884  0.1746
   20ARG     BB  240   6.318   8.188   9.549  0.2520  0.2134 -0.0109
   20ARG    SC1  241   6.520   7.996   9.402  0.0410  0.1172  0.0058
   20ARG    SC2  242   6.807   8.016   9.362  0.2064 -0.0005 -0.0356
   21LYS     BB  243   6.219   8.432   9.387 -0.1694  0.0254 -0.0569
   21LYS    SC1  244   5.916   8.400   9.374 -0.1555  0.1853 -0.0605
   21LYS    SC2  245   5.778   8.247   9.544  0.0190 -0.0985  0.1197
    1THR     BB  246   6.375  11.385  12.750 -0.0541  0.0103  0.1687
    1THR    SC1  247   6.407  11.393  12.492  0.1841  0.1920  0.1991
    2ARG     BB  248   6.251  11.126  12.868  0.0179 -0.0295  0.1574
    2ARG    SC1  249   6.045  11.171  13.045  0.0625  0.1789 -0.0798
    2ARG    SC2  250   5.797  11.002  13.039  0.0570  0.1641 -0.2419
    3SER     BB  251   6.240  10.934  12.625 -0.1105 -0.0392  0.1698
    3SER    SC1  252   6.000  10.836  12.617 -0.5611  0.1838  0.1829
    4SER     BB  253   6.547  10.916  12.585 -0.0930  0.1465  0.2039
    4SER    SC1  254   6.622  10.935  12.332 -0.2146  0.1406 -0.0074
    5ARG     BB  255   6.638  10.815  12.864  0.0544 -0.0271  0.0970
    5ARG    SC1  256   6.937  10.909  12.867  0.0402  0.1466  0.0772
    5ARG    SC2  257   7.214  10.998  12.713  0.0469  0.0993 -0.0028
    6ALA     BB  258   6.476  10.551  12.874 -0.0162  0.0115 -0.0030
    7GLY     BB  259   6.606  10.423  12.623  0.1368  0.5444 -0.2164
    8LEU     BB  260   6.900  10.421  12.720  0.1047 -0.0028 -0.0810
    8LEU    SC1  261   6.992  10.584  12.432  0.0713  0.0010  0.0179
    9GLN     BB  262   6.875  10.265  12.987 -0.1890 -0.0299 -0.1191
    9GLN    SC1  263   6.822  10.466  13.293  0.1964 -0.0708 -0.0049
   10PHE     BB  264   6.775  10.002  12.858 -0.1511 -0.0206 -0.1683
   10PHE    SC1  265   6.520   9.974  12.707 -0.0912  0.5607 -0.1175
   10PHE    SC2  266   6.372   9.936  12.484  0.1016  0.1100 -0.1850
   10PHE    SC3  267   6.315   9.797  12.709  0.0486  0.3949 -0.0158
   11LEU     BB  268   7.007   9.926  12.667 -0.0834 -0.1471 -0.0385
   11LEU    SC1  269   6.948   9.692  12.468 -0.1304  0.0836 -0.0091
   12VAL     BB  270   7.235   9.888  12.874 -0.0076 -0.1953 -0.1298
   12VAL    SC1  271   7.481   9.934  12.787  0.0060  0.5115  0.1827
   13GLY     BB  272   7.090   9.684  13.057 -0.3141 -0.0103 -0.1558
   14ARG     BB  273   7.072   9.441  12.865  0.0704 -0.2747  0.1186
   14ARG    SC1  274   6.914   9.249  12.986  0.0393  0.2802  0.3026
   14ARG    SC2  275   6.660   9.045  13.084  0.0998  0.1109 -0.0955
   15VAL     BB  276   7.365   9.371  12.794  0.1313  0.0021  0.0791
   15VAL    SC1  277   7.534   9.485  12.624  0.2592 -0.0763  0.1513
   16HIS     BB  278   7.483   9.327  13.077  0.3146 -0.0249  0.0006
   16HIS    SC1  279   7.564   9.579  13.225  0.4823  0.1091  0.0918
   16HIS    SC2  280   7.453   9.719  13.427  0.1716  0.2237 -0.1478
   16HIS    SC3  281   7.625   9.840  13.258  0.4157  0.1332  0.0283
   17ARG     BB  282   7.335   9.063  13.144  0.0869  0.0887 -0.0407
   17ARG    SC1  283   7.346   8.976  13.441 -0.3460  0.2421  0.0390
   17ARG    SC2  284   7.360   8.623  13.546  0.0115  0.1414 -0.2287
   18LEU     BB  285   7.421   8.890  12.902  0.0013 -0.0918  0.0546
   18LEU    SC1  286   7.297   8.895  12.597 -0.0919  0.0896  0.1075
   19LEU     BB  287   7.729   8.922  12.919 -0.0101  0.0954 -0.0554
   19LEU    SC1  288   7.797   9.080  12.631 -0.2190  0.1852 -0.0292
   20ARG     BB  289   7.778   8.809  13.203 -0.1116 -0.1034 -0.1145
   20ARG    SC1  290   7.811   9.085  13.380 -0.1535  0.0861  0.1863
   20ARG    SC2  291   7.919   9.367  13.493 -0.0992  0.0658 -0.1936
   21LYS     BB  292   7.656   8.525  13.170 -0.4345  0.0532 -0.3498
   21LYS    SC1  293   7.867   8.248  13.167  0.0964 -0.0166 -0.2461
   21LYS    SC2  294   7.963   8.035  13.300 -0.0580  0.1369 -0.2289
    1THR     BB  295  12.278   4.456   9.258  0.0712  0.1800 -0.3102
    1THR    SC1  296  12.057   4.419   9.390  0.1164 -0.1595 -0.3186
    2ARG     BB  297  12.323   4.284   9.004 -0.1287 -0.2264 -0.0840
    2ARG    SC1  298  12.596   4.432   8.920 -0.0231 -0.2834 -0.1975
    2ARG    SC2  299  12.870   4.559   8.949  0.1655 -0.0939 -0.1115
    3SER     BB  300  12.423   4.017   9.128  0.0578 -0.0482  0.1674
    3SER    SC1  301  12.639   3.920   9.061 -0.2834 -0.4246  0.5214
    4SER     BB  302  12.182   3.958   9.312 -0.1623  0.1677 -0.0344
    4SER    SC1  303  12.178   3.975   9.534 -0.2997 -0.2508  0.0141
    5ARG     BB  304  11.966   3.921   9.093  0.0713 -0.0657 -0.2341
    5ARG    SC1  305  11.738   4.074   9.171  0.2108  0.0291  0.1824
    5ARG    SC2  306  11.449   4.208   9.033  0.1050 -0.0001 -0.4680
    6ALA     BB  307  12.096   3.691   8.931 -0.2369 -0.1757 -0.3351
    7GLY     BB  308  12.090   3.487   9.164  0.1744  0.1197 -0.0469
    8LEU     BB  309  11.781   3.489   9.169  0.1730  0.1656 -0.1332
    8LEU    SC1  310  11.813   3.619   9.472  0.1150 -0.2326 -0.2836
    9GLN     BB  311  11.717   3.384   8.884  0.0636  0.1664 -0.1094
    9GLN    SC1  312  11.614   3.776   8.724 -0.5303  0.1840 -0.1080
   10PHE     BB  313  11.867   3.114   8.902  0.2418  0.2678 -0.0336
   10PHE    SC1  314  12.147   3.124   8.840 -0.0029 -0.3617 -0.0726
   10PHE    SC2  315  12.364   3.278   8.797 -0.0553 -0.3103 -0.1574
   10PHE    SC3  316  12.376   3.074   8.973 -0.0639 -0.0370  0.1739
   11LEU     BB  317  11.682   2.982   9.113  0.0548 -0.0088 -0.3554
   11LEU    SC1  318  11.848   2.762   9.295  0.3411  0.0323  0.0495
   12VAL     BB  319  11.413   2.992   8.960 -0.1329 -0.0942 -0.0451
   12VAL    SC1  320  11.204   2.900   9.094 -0.1426 -0.0862 -0.0540
   13GLY     BB  321  11.534   2.821   8.731  0.2057 -0.0608  0.1001
   14ARG     BB  322  11.637   2.577   8.892  0.1477  0.0721  0.3467
   14ARG    SC1  323  11.923   2.566   8.863  0.5542  0.2280  0.1473
   14ARG    SC2  324  12.174   2.662   8.721  0.0176 -0.3148 -0.0219
   15VAL     BB  325  11.374   2.476   9.021 -0.0428  0.1519  0.0362
   15VAL    SC1  326  11.390   2.477   9.285  0.0041  0.0343  0.0344
   16HIS     BB  327  11.195   2.430   8.772  0.0384  0.0809 -0.0101
   16HIS    SC1  328  11.031   2.641   8.630 -0.2048 -0.0736 -0.0087
   16HIS    SC2  329  11.049   2.909   8.612 -0.0517 -0.0912 -0.1616
   16HIS    SC3  330  10.811   2.793   8.660 -0.1015  0.0747  0.0151
   17ARG     BB  331  11.396   2.243   8.628  0.1917  0.0157  0.2774
   17ARG    SC1  332  11.573   2.424   8.405 -0.0180  0.0925 -0.3671
   17ARG    SC2  333  11.845   2.486   8.253 -0.5283  0.1612  0.6411
   18LEU     BB  334  11.424   1.988   8.802  0.0534 -0.1372  0.0809
   18LEU    SC1  335  11.715   1.912   8.921 -0.2173 -0.1479  0.2327
   19LEU     BB  336  11.128   1.896   8.800  0.0375 -0.0863  0.0383
   19LEU    SC1  337  11.019   1.771   9.075 -0.1233  0.0587 -0.2559
   20ARG     BB  338  11.094   1.861   8.493  0.0190 -0.1399  0.0462
   20ARG    SC1  339  10.796   1.745   8.477 -0.2433 -0.0277  0.2696
   20ARG    SC2  340  10.548   1.834   8.634  0.0365 -0.0605  0.1945
   21LYS     BB  341  11.321   1.658   8.434 -0.1339 -0.2146 -0.3217
   21LYS    SC1  342  11.519   1.521   8.650  0.2335  0.0423  0.1249
   21LYS    SC2  343  11.551   1.272   8.576 -0.1410 -0.2030 -0.1626
    1THR     BB  344   5.555   5.590   9.519  0.1889  0.0126  0.0802
    1THR    SC1  345   5.611   5.839   9.470 -0.2096  0.0767 -0.1129
    2ARG     BB  346   5.358   5.528   9.750  0.0492 -0.1057 -0.0675
    2ARG    SC1  347   5.034   5.507   9.636  0.0521 -0.0134 -0.2183
    2ARG    SC2  348   4.797   5.483   9.422  0.4159  0.2201  0.1898
    3SER     BB  349   5.574   5.422   9.945  0.1242  0.2033  0.0245
    3SER    SC1  350   5.562   5.212  10.087  0.0518  0.0619  0.1966
    4SER     BB  351   5.766   5.665   9.964  0.2281  0.1198  0.0549
    4SER    SC1  352   6.004   5.661   9.845 -0.0932  0.0670  0.1670
    5ARG     BB  353   5.548   5.864  10.057 -0.0124 -0.1583  0.1099
    5ARG    SC1  354   5.620   6.173   9.919  0.1991  0.0472  0.1355
    5ARG    SC2  355   5.652   6.335   9.668  0.1811 -0.4276 -0.0652
    6ALA     BB  356   5.478   5.742  10.334 -0.0876 -0.4948 -0.0500
    7GLY     BB  357   5.766   5.748  10.450 -0.0568  0.1620 -0.1042
    8LEU     BB  358   5.847   6.046  10.426  0.0272  0.1438 -0.0535
    8LEU    SC1  359   6.031   6.036  10.179 -0.0391  0.1543 -0.3000
    9GLN     BB  360   5.628   6.175  10.605 -0.0210  0.1256 -0.0988
    9GLN    SC1  361   5.328   6.362  10.376  0.0018 -0.1250 -0.0404
   10PHE     BB  362   5.681   6.008  10.860  0.0826 -0.0306 -0.2196
   10PHE    SC1  363   5.500   6.084  11.071 -0.0448 -0.1532  0.0676
   10PHE    SC2  364   5.389   6.243  11.259  0.0286 -0.2681  0.2108
   10PHE    SC3  365   5.407   5.977  11.301  0.0019 -0.3023  0.0184
   11LEU     BB  366   5.985   6.064  10.890  0.0954 -0.0684 -0.2783
   11LEU    SC1  367   6.081   5.764  10.799 -0.0054  0.0402  0.1080
   12VAL     BB  368   5.978   6.373  10.879  0.0183 -0.0565 -0.0099
   12VAL    SC1  369   6.021   6.480  10.640 -0.2831  0.1656  0.0266
   13GLY     BB  370   5.825   6.403  11.147 -0.1441 -0.2662 -0.0760
   14ARG     BB  371   6.029   6.257  11.329  0.0540 -0.2661 -0.2915
   14ARG    SC1  372   6.046   6.168  11.623  0.0319  0.0838 -0.0886
   14ARG    SC2  373   5.981   6.099  11.931  0.0137 -0.1592  0.1185
   15VAL     BB  374   6.283   6.428  11.282  0.0675 -0.1350  0.1889
   15VAL    SC1  375   6.470   6.336  11.119 -0.0580  0.2290 -0.1888
   16HIS     BB  376   6.200   6.720  11.346  0.0674  0.0055 -0.3729
   16HIS    SC1  377   6.213   6.902  11.134  0.0271  0.0995  0.0021
   16HIS    SC2  378   6.063   7.118  11.072  0.1378  0.0995 -0.2887
   16HIS    SC3  379   6.094   6.918  10.893 -0.0665 -0.2270  0.0191
   17ARG     BB  380   6.137   6.653  11.643  0.2514  0.3911 -0.2369
   17ARG    SC1  381   5.873   6.603  11.724  0.0346  0.1501 -0.1256
   17ARG    SC2  382   5.652   6.474  11.778  0.2095 -0.0106 -0.1756
   18LEU     BB  383   6.398   6.540  11.766 -0.0591 -0.0799  0.0364
   18LEU    SC1  384   6.514   6.272  11.657 -0.3604  0.1568  0.1273
   19LEU     BB  385   6.561   6.801  11.722 -0.2594  0.0145 -0.1732
   19LEU    SC1  386   6.860   6.631  11.674  0.0821  0.3914 -0.1987
   20ARG     BB  387   6.394   7.001  11.889  0.0122  0.1437 -0.0477
   20ARG    SC1  388   6.130   7.120  11.769 -0.1028  0.0605  0.1330
   20ARG    SC2  389   5.934   7.109  11.547  0.0505 -0.1762 -0.0087
   21LYS     BB  390   6.414   6.865  12.167  0.3298 -0.1967 -0.2243
   21LYS    SC1  391   6.562   6.649  12.257 -0.1839 -0.0710  0.2085
   21LYS    SC2  392   6.757   6.520  12.164 -0.2529 -0.1205 -0.0320
    1THR     BB  393   5.340   0.263  12.798 -0.0753  0.3750  0.1930
    1THR    SC1  394   5.537   0.104  12.739 -0.2980  0.0476  0.2899
    2ARG     BB  395   5.224   0.204  13.080 -0.2420  0.0076  0.0568
    2ARG    SC1  396   5.467   0.184  13.291 -0.2315 -0.1602  0.1805
    2ARG    SC2  397   5.576   0.438  13.475  0.0804 -0.0778  0.3974
    3SER     BB  398   4.924   0.185  13.000 -0.1890  0.0216 -0.1564
    3SER    SC1  399   4.846   0.396  12.834 -0.2444 -0.0931 -0.4328
    4SER     BB  400   4.940  -0.065  12.819 -0.2710 -0.1813  0.1005
    4SER    SC1  401   5.008  -0.017  12.584  0.2833 -0.0348 -0.0248
    5ARG     BB  402   5.068  -0.268  13.016  0.2158  0.1918  0.1965
    5ARG    SC1  403   5.370  -0.259  13.072  0.0528  0.1961 -0.1552
    5ARG    SC2  404   5.648  -0.402  12.961  0.2152  0.0738  0.1051
    6ALA     BB  405   4.844  -0.263  13.230 -0.0536  0.0076 -0.0681
    7GLY     BB  406   4.610  -0.404  13.084 -0.1387 -0.0519  0.1219
    8LEU     BB  407   4.748  -0.675  13.022  0.2266  0.1514  0.0006
    8LEU    SC1  408   4.772  -0.961  12.878 -0.2561 -0.0721 -0.1772
    9GLN     BB  409   4.810  -0.775  13.309  0.2169  0.2172  0.0258
    9GLN    SC1  410   5.176  -0.644  13.412  0.1681  0.1627 -0.3402
   10PHE     BB  411   4.516  -0.749  13.405  0.2245  0.1931  0.0560
   10PHE    SC1  412   4.300  -0.546  13.431  0.0977  0.1358 -0.0568
   10PHE    SC2  413   4.153  -0.368  13.291 -0.1523 -0.0479 -0.0384
   10PHE    SC3  414   4.040  -0.506  13.494  0.1059 -0.0504  0.1094
   11LEU     BB  415   4.387  -0.963  13.221  0.1348  0.0376  0.2934
   11LEU    SC1  416   4.052  -0.938  13.211  0.1545 -0.2794 -0.3010
   12VAL     BB  417   4.554  -1.205  13.320  0.1766  0.0716  0.3061
   12VAL    SC1  418   4.656  -1.397  13.167 -0.2257  0.1979 -0.1588
   13GLY     BB  419   4.476  -1.197  13.619  0.1677 -0.2383  0.3167
   14ARG     BB  420   4.169  -1.240  13.610  0.1447 -0.0525 -0.1168
   14ARG    SC1  421   3.906  -1.088  13.658  0.0181  0.2151  0.1224
   14ARG    SC2  422   3.643  -0.971  13.625 -0.2013  0.3670  0.1224
   15VAL     BB  423   4.140  -1.504  13.450  0.1871 -0.0785 -0.0819
   15VAL    SC1  424   4.084  -1.433  13.201 -0.1894 -0.0014  0.0163
   16HIS     BB  425   4.310  -1.694  13.627  0.0598  0.0844  0.2258
   16HIS    SC1  426   4.617  -1.668  13.591 -0.1389 -0.1305  0.2510
   16HIS    SC2  427   4.829  -1.811  13.504 -0.1656 -0.1439  0.2065
   16HIS    SC3  428   4.857  -1.638  13.710 -0.1175 -0.1635  0.2167
   17ARG     BB  429   4.198  -1.646  13.912 -0.0861  0.0746  0.1719
   17ARG    SC1  430   4.444  -1.496  14.049 -0.0845  0.2206 -0.0921
   17ARG    SC2  431   4.664  -1.256  14.050 -0.0341  0.2395  0.1363
   18LEU     BB  432   3.906  -1.740  13.870 -0.0015  0.0426 -0.5028
   18LEU    SC1  433   3.679  -1.676  13.675 -0.2891  0.0972 -0.1742
   19LEU     BB  434   3.966  -2.033  13.788 -0.3417 -0.2383  0.1345
   19LEU    SC1  435   3.889  -2.125  13.501 -0.2652 -0.1308 -0.0111
   20ARG     BB  436   4.113  -2.132  14.042 -0.0173 -0.0782  0.0181
   20ARG    SC1  437   4.267  -2.389  14.125  0.3298 -0.0717 -0.1565
   20ARG    SC2  438   4.272  -2.620  14.302 -0.0123  0.3354  0.0606
   21LYS     BB  439   3.882  -2.088  14.244  0.0279 -0.0506  0.0645
   21LYS    SC1  440   3.601  -1.948  14.240  0.0100  0.0660 -0.0731
   21LYS    SC2  441   3.419  -1.809  14.245  0.3152  0.0455  0.1561
    1THR     BB  442   2.099   4.076  12.656  0.0724 -0.0560 -0.0445
    1THR    SC1  443   2.039   4.254  12.476 -0.1223 -0.1636 -0.0910
    2ARG     BB  444   2.338   3.935  12.795  0.0563  0.1211  0.1706
    2ARG    SC1  445   2.178   3.645  12.846 -0.0399  0.2526  0.3095
    2ARG    SC2  446   1.852   3.619  12.621 -0.1612 -0.1231  0.0600
    3SER     BB  447   2.511   3.878  12.545  0.0762  0.0486  0.2008
    3SER    SC1  448   2.615   3.655  12.525 -0.0043 -0.2522  0.4444
    4SER     BB  449   2.576   4.172  12.471  0.0959 -0.0372 -0.1472
    4SER    SC1  450   2.690   4.284  12.257  0.2540  0.1975 -0.2995
    5ARG     BB  451   2.714   4.238  12.740 -0.3536 -0.1057  0.1147
    5ARG    SC1  452   2.814   4.554  12.743  0.3557 -0.1376  0.0385
    5ARG    SC2  453   2.707   4.799  12.973 -0.1290 -0.1105  0.4982
    6ALA     BB  454   2.941   4.028  12.715 -0.0530  0.2154  0.0378
    7GLY     BB  455   3.090   4.091  12.450  0.0990 -0.0217  0.0631
    8LEU     BB  456   3.210   4.375  12.481 -0.0564  0.0535 -0.0097
    8LEU    SC1  457   3.246   4.520  12.199 -0.2365  0.1046  0.0115
    9GLN     BB  458   3.401   4.305  12.715  0.0011  0.0633 -0.0531
    9GLN    SC1  459   3.201   4.380  13.027  0.2390 -0.0433  0.0881
   10PHE     BB  460   3.555   4.080  12.567 -0.3484 -0.1376 -0.1292
   10PHE    SC1  461   3.423   3.782  12.617  0.0516 -0.2761 -0.0155
   10PHE    SC2  462   3.203   3.625  12.612  0.0067 -0.2121 -0.0762
   10PHE    SC3  463   3.449   3.513  12.609 -0.0183 -0.2998  0.3300
   11LEU     BB  464   3.678   4.242  12.333  0.0276 -0.2354 -0.0094
   11LEU    SC1  465   3.505   4.073  12.076 -0.0391 -0.1361 -0.0398
   12VAL     BB  466   3.829   4.462  12.492 -0.0549 -0.2066  0.0303
   12VAL    SC1  467   3.730   4.703  12.450  0.1921 -0.1276 -0.1334
   13GLY     BB  468   4.035   4.302  12.662 -0.1314 -0.2697  0.0647
   14ARG     BB  469   4.198   4.175  12.431  0.1634  0.0937  0.0588
   14ARG    SC1  470   4.399   3.900  12.411 -0.2010  0.1128  0.2890
   14ARG    SC2  471   4.689   3.850  12.556  0.0234  0.0949 -0.2025
   15VAL     BB  472   4.267   4.424  12.260  0.0381  0.1026  0.0199
   15VAL    SC1  473   4.091   4.486  12.072  0.0325  0.1819  0.0505
   16HIS     BB  474   4.389   4.593  12.490  0.0600  0.2093 -0.0690
   16HIS    SC1  475   4.211   4.790  12.657  0.2638  0.2884 -0.1637
   16HIS    SC2  476   4.038   4.952  12.787 -0.2205 -0.1443 -0.2187
   16HIS    SC3  477   4.181   4.770  12.925  0.0125  0.0436 -0.2028
   17ARG     BB  478   4.610   4.405  12.598 -0.1823 -0.1421 -0.1600
   17ARG    SC1  479   4.541   4.258  12.844 -0.0084  0.0575 -0.2798
   17ARG    SC2  480   4.656   4.248  13.170 -0.0205 -0.2452  0.3480
   18LEU     BB  481   4.797   4.378  12.353  0.4539 -0.0239  0.2735
   18LEU    SC1  482   5.022   4.126  12.316  0.2380  0.0903  0.1089
   19LEU     BB  483   4.855   4.680  12.314 -0.2458  0.1175  0.1285
   19LEU    SC1  484   5.039   4.824  12.052  0.1799  0.1071 -0.1364
   20ARG     BB  485   5.012   4.735  12.575 -0.1379 -0.0170  0.0935
   20ARG    SC1  486   5.115   4.981  12.691  0.1668  0.1253  0.1119
   20ARG    SC2  487   5.174   5.111  12.998  0.1227 -0.1017 -0.0685
   21LYS     BB  488   5.252   4.541  12.541 -0.1959 -0.0254 -0.3494
   21LYS    SC1  489   5.448   4.681  12.401 -0.2324  0.1894 -0.2503
   21LYS    SC2  490   5.692   4.802  12.449  0.3151 -0.2716 -0.3645
    1THR     BB  491   6.324   7.417   9.464 -0.0504 -0.1009 -0.2769
    1THR    SC1  492   6.182   7.618   9.381  0.0388  0.2062  0.2471
    2ARG     BB  493   6.420   7.181   9.641  0.2020 -0.0170 -0.2954
    2ARG    SC1  494   6.296   6.920   9.448 -0.2200 -0.3153 -0.1956
    2ARG    SC2  495   6.064   6.705   9.527  0.3435 -0.0826  0.0468
    3SER     BB  496   6.671   7.298   9.780  0.0184  0.0732 -0.0291
    3SER    SC1  497   6.878   7.192   9.917 -0.3149 -0.3360  0.1749
    4SER     BB  498   6.518   7.532   9.915 -0.0761 -0.0477  0.0762
    4SER    SC1  499   6.434   7.773   9.814 -0.2889  0.0166 -0.2967
    5ARG     BB  500   6.323   7.379  10.102 -0.2690  0.0752 -0.0208
    5ARG    SC1  501   6.065   7.395  10.013 -0.0303  0.0679 -0.0092
    5ARG    SC2  502   5.729   7.342  10.050 -0.1137 -0.0380 -0.1512
    6ALA     BB  503   6.526   7.230  10.282  0.0616  0.2743 -0.2140
    7GLY     BB  504   6.700   7.443  10.425  0.2147 -0.0433  0.0963
    8LEU     BB  505   6.471   7.610  10.551 -0.0042  0.0451 -0.3862
    8LEU    SC1  506   6.578   7.892  10.386  0.0321  0.1964  0.4633
    9GLN     BB  507   6.321   7.418  10.742  0.1354  0.3312  0.0332
    9GLN    SC1  508   6.050   7.239  10.504 -0.1863  0.1547  0.0617
   10PHE     BB  509   6.553   7.304  10.912  0.0512 -0.0556 -0.0956
   10PHE    SC1  510   6.644   7.071  11.101  0.0922 -0.1529 -0.2766
   10PHE    SC2  511   6.841   7.044  11.284  0.0046  0.0486 -0.1479
   10PHE    SC3  512   6.693   6.830  11.213 -0.0849 -0.0006  0.1621
   11LEU     BB  513   6.626   7.570  11.055 -0.2649  0.0655 -0.1472
   11LEU    SC1  514   6.850   7.669  10.823  0.3727 -0.2227  0.0902
   12VAL     BB  515   6.367   7.619  11.217  0.0028  0.0853  0.3003
   12VAL    SC1  516   6.350   7.880  11.263 -0.2021  0.1399 -0.0354
   13GLY     BB  517   6.382   7.374  11.406 -0.0037 -0.0467  0.1334
   14ARG     BB  518   6.624   7.449  11.585  0.2524  0.0950 -0.2527
   14ARG    SC1  519   6.799   7.259  11.729 -0.1175 -0.1282 -0.0895
   14ARG    SC2  520   6.889   7.126  12.015 -0.2630 -0.0081 -0.2428
   15VAL     BB  521   6.523   7.718  11.702 -0.0044 -0.1181  0.0396
   15VAL    SC1  522   6.669   7.934  11.654 -0.1986 -0.0288 -0.1800
   16HIS     BB  523   6.272   7.633  11.864 -0.0125 -0.0157  0.0819
   16HIS    SC1  524   6.009   7.685  11.985  0.1850  0.0121  0.1026
   16HIS    SC2  525   5.829   7.495  12.052  0.1779 -0.2440 -0.5355
   16HIS    SC3  526   5.783   7.754  12.117 -0.0853 -0.3781 -0.1257
   17ARG     BB  527   6.424   7.435  12.049  0.0016 -0.0287  0.0569
   17ARG    SC1  528   6.221   7.309  12.262  0.0518  0.0404 -0.3092
   17ARG    SC2  529   6.117   7.078  12.544  0.0072 -0.0463 -0.0582
   18LEU     BB  530   6.642   7.625  12.161  0.0149  0.1098 -0.1932
   18LEU    SC1  531   6.929   7.680  12.012  0.1257  0.0044 -0.0430
   19LEU     BB  532   6.464   7.870  12.231  0.1674  0.0811  0.3700
   19LEU    SC1  533   6.416   8.133  12.052  0.0046 -0.2192  0.0896
   20ARG     BB  534   6.255   7.728  12.410 -0.0744  0.0141  0.0487
   20ARG    SC1  535   6.068   7.927  12.586 -0.4078  0.3515 -0.1788
   20ARG    SC2  536   5.827   7.982  12.832 -0.0440 -0.2860  0.2864
   21LYS     BB  537   6.433   7.641  12.649 -0.0199 -0.3140 -0.1029
   21LYS    SC1  538   6.546   7.331  12.617  0.1627 -0.3062  0.0587
   21LYS    SC2  539   6.669   7.226  12.448 -0.2252  0.3809 -0.0160
    1THR     BB  540   2.178   8.552  13.745 -0.1044  0.0576  0.2637
    1THR    SC1  541   2.153   8.808  13.778 -0.1870  0.0832  0.0304
    2ARG     BB  542   2.454   8.458  13.849 -0.1041 -0.2355  0.0232
    2ARG    SC1  543   2.520   8.154  14.001  0.2482 -0.2226  0.1454
    2ARG    SC2  544   2.574   7.912  13.861  0.0481  0.1726  0.1637
    3SER     BB  545   2.605   8.426  13.580  0.1987 -0.0735  0.1650
    3SER    SC1  546   2.823   8.285  13.600  0.0818  0.2808  0.0569
    4SER     BB  547   2.559   8.713  13.472  0.0607 -0.1831 -0.0804
    4SER    SC1  548   2.375   8.808  13.300 -0.2363 -0.0868 -0.1539
    5ARG     BB  549   2.714   8.867  13.692 -0.0821 -0.1110 -0.0283
    5ARG    SC1  550   2.561   9.164  13.736 -0.1730  0.0403  0.0645
    5ARG    SC2  551   2.408   9.407  13.778  0.2501 -0.3508  0.1681
    6ALA     BB  552   2.992   8.751  13.621 -0.0274  0.0663 -0.1117
    7GLY     BB  553   3.040   8.872  13.340  0.0820  0.2218 -0.0286
    8LEU     BB  554   3.013   9.161  13.449 -0.1493  0.1232  0.1904
    8LEU    SC1  555   2.752   9.279  13.284  0.0357  0.3717 -0.1654
    9GLN     BB  556   3.228   9.162  13.672  0.1286 -0.4588 -0.0423
    9GLN    SC1  557   3.033   9.159  14.026 -0.2094  0.1813  0.0927
   10PHE     BB  558   3.486   9.113  13.509  0.3106  0.1412  0.0278
   10PHE    SC1  559   3.543   8.849  13.332  0.1594  0.0669 -0.0824
   10PHE    SC2  560   3.579   8.603  13.225  0.0222 -0.0182  0.0610
   10PHE    SC3  561   3.462   8.798  13.080  0.0503 -0.0631 -0.0227
   11LEU     BB  562   3.483   9.364  13.328 -0.3296  0.1187 -0.0247
   11LEU    SC1  563   3.437   9.339  13.047 -0.2099  0.0872  0.0926
   12VAL     BB  564   3.515   9.582  13.545  0.1466 -0.0128  0.0543
   12VAL    SC1  565   3.299   9.733  13.573 -0.0392 -0.2672  0.0428
   13GLY     BB  566   3.751   9.469  13.711 -0.0044 -0.0375  0.2580
   14ARG     BB  567   3.954   9.475  13.477  0.0566 -0.0494  0.3097
   14ARG    SC1  568   4.045   9.188  13.360  0.3263 -0.3670  0.1830
   14ARG    SC2  569   4.262   8.951  13.444  0.0476  0.2603 -0.5404
   15VAL     BB  570   3.952   9.783  13.442  0.0242 -0.0809 -0.0098
   15VAL    SC1  571   3.869   9.868  13.205 -0.0641 -0.4156 -0.1069
   16HIS     BB  572   4.046   9.874  13.723  0.1175 -0.0049 -0.0647
   16HIS    SC1  573   3.745   9.967  13.842 -0.3360 -0.3926 -0.2653
   16HIS    SC2  574   3.552  10.156  13.845 -0.1375 -0.1856 -0.0818
   16HIS    SC3  575   3.563   9.971  14.042 -0.1323 -0.1796 -0.0764
   17ARG     BB  576   4.336   9.767  13.694  0.0806 -0.1542  0.0930
   17ARG    SC1  577   4.298   9.486  13.823  0.2821 -0.5504 -0.0958
   17ARG    SC2  578   4.280   9.252  13.981  0.1766  0.0418 -0.0065
   18LEU     BB  579   4.441   9.952  13.468 -0.1487  0.0504  0.1476
   18LEU    SC1  580   4.382   9.925  13.134  0.0631 -0.1809 -0.0742
   19LEU     BB  581   4.411  10.231  13.600 -0.0765  0.0154  0.2401
   19LEU    SC1  582   4.379  10.413  13.285  0.2276 -0.0445  0.1853
   20ARG     BB  583   4.616  10.185  13.827  0.0150 -0.3181  0.0986
   20ARG    SC1  584   4.615  10.431  13.999 -0.0712 -0.2068  0.3620
   20ARG    SC2  585   4.792  10.572  14.232 -0.3349  0.1512 -0.0045
   21LYS     BB  586   4.886  10.165  13.675  0.0950 -0.1412  0.2133
   21LYS    SC1  587   5.000   9.868  13.602  0.1311 -0.0454 -0.2265
   21LYS    SC2  588   5.097   9.721  13.385  0.0442 -0.0416  0.1949
    1THR     BB  589  10.500   4.358   8.742  0.1123 -0.0871  0.0339
    1THR    SC1  590  10.619   4.589   8.737  0.0401 -0.0500 -0.0007
    2ARG     BB  591  10.442   4.114   8.559 -0.0875  0.0186 -0.0490
    2ARG    SC1  592  10.471   4.148   8.284  0.2084 -0.0176 -0.0500
    2ARG    SC2  593  10.460   4.111   7.960 -0.0003  0.2006 -0.3249
    3SER     BB  594  10.461   3.894   8.776  0.0783  0.2398  0.1713
    3SER    SC1  595  10.690   3.846   8.903  0.0764 -0.1335  0.0218
    4SER     BB  596  10.202   3.965   8.932 -0.1294 -0.1693  0.0367
    4SER    SC1  597  10.212   4.154   9.109  0.2814  0.0070 -0.0010
    5ARG     BB  598   9.994   3.924   8.706  0.1861 -0.1953 -0.2619
    5ARG    SC1  599   9.909   4.228   8.556  0.4772 -0.1055 -0.2390
    5ARG    SC2  600   9.940   4.404   8.324 -0.0105 -0.0116  0.1730
    6ALA     BB  601  10.017   3.616   8.671  0.0629 -0.2102 -0.2219
    7GLY     BB  602   9.890   3.524   8.938  0.0175 -0.0676 -0.1928
    8LEU     BB  603   9.604   3.637   8.898 -0.0628 -0.1808  0.0343
    8LEU    SC1  604   9.585   3.883   9.072  0.2249  0.0951 -0.0021
    9GLN     BB  605   9.505   3.488   8.645 -0.1124 -0.1994  0.0646
    9GLN    SC1  606   9.575   3.758   8.357 -0.1416  0.1114  0.0221
   10PHE     BB  607   9.516   3.196   8.749 -0.1746 -0.1697  0.1570
   10PHE    SC1  608   9.711   3.065   8.510 -0.0684 -0.2861 -0.0522
   10PHE    SC2  609   9.891   2.925   8.365  0.0110 -0.2707  0.0298
   10PHE    SC3  610   9.888   3.195   8.353 -0.0900 -0.2754 -0.0677
   11LEU     BB  611   9.304   3.183   8.975 -0.1730 -0.0066  0.1690
   11LEU    SC1  612   9.475   3.292   9.227 -0.0677  0.0366  0.4440
   12VAL     BB  613   9.053   3.265   8.812 -0.1651 -0.2453  0.0299
   12VAL    SC1  614   8.880   3.464   8.836 -0.0260 -0.1325  0.1301
   13GLY     BB  615   9.065   3.060   8.580  0.1411 -0.1961 -0.0039
   14ARG     BB  616   8.997   2.800   8.735 -0.1413 -0.0164  0.1858
   14ARG    SC1  617   9.003   2.495   8.694  0.0460 -0.1222  0.0672
   14ARG    SC2  618   9.041   2.361   8.393 -0.2534 -0.0326  0.3532
   15VAL     BB  619   8.717   2.880   8.844 -0.1831 -0.0521  0.1055
   15VAL    SC1  620   8.714   2.868   9.109  0.0403 -0.2436  0.1054
   16HIS     BB  621   8.589   2.928   8.566 -0.1288 -0.2767  0.0379
   16HIS    SC1  622   8.625   3.197   8.387 -0.1914 -0.2648  0.0371
   16HIS    SC2  623   8.595   3.205   8.119 -0.2507 -0.0869  0.0473
   16HIS    SC3  624   8.688   3.422   8.251 -0.5110 -0.0638  0.2031
   17ARG     BB  625   8.637   2.665   8.410  0.1463 -0.1607 -0.0814
   17ARG    SC1  626   8.848   2.754   8.186 -0.1105  0.0443  0.1069
   17ARG    SC2  627   9.008   2.965   8.030  0.0504  0.0638  0.2153
   18LEU     BB  628   8.467   2.477   8.587  0.1155 -0.1643 -0.1145
   18LEU    SC1  629   8.524   2.456   8.905  0.0814 -0.1148  0.1199
   19LEU     BB  630   8.189   2.610   8.566  0.1964  0.0843  0.2453
   19LEU    SC1  631   8.023   2.494   8.837  0.0955 -0.0216 -0.1945
   20ARG     BB  632   8.116   2.603   8.264  0.0330 -0.0250  0.2852
   20ARG    SC1  633   8.141   2.806   8.067  0.1078  0.0036 -0.1506
   20ARG    SC2  634   8.117   3.090   7.918 -0.3823  0.1790  0.0620
   21LYS     BB  635   8.096   2.300   8.203 -0.0320  0.0918 -0.3817
   21LYS    SC1  636   8.064   2.143   8.448  0.1834 -0.0690  0.0635
   21LYS    SC2  637   8.253   2.018   8.595 -0.0878 -0.1931 -0.0638
    1THR     BB  638   9.663   5.977   9.179 -0.0126  0.0153 -0.0205
    1THR    SC1  639   9.710   5.843   9.397  0.0383 -0.1112 -0.1077
    2ARG     BB  640   9.446   5.889   8.976 -0.1758  0.1392  0.0957
    2ARG    SC1  641   9.615   5.825   8.702 -0.0741  0.1129 -0.0973
    2ARG    SC2  642   9.698   5.958   8.478  0.3408  0.0563  0.2928
    3SER     BB  643   9.235   5.794   9.183 -0.0892  0.1404  0.1855
    3SER    SC1  644   9.039   5.592   9.161 -0.1446 -0.2881  0.1225
    4SER     BB  645   9.189   6.065   9.326  0.2489  0.2743  0.0583
    4SER    SC1  646   9.276   6.142   9.536 -0.0312 -0.1240  0.1105
    5ARG     BB  647   9.072   6.225   9.087 -0.0709 -0.1370 -0.0787
    5ARG    SC1  648   9.111   6.521   8.989 -0.2388  0.3267  0.0027
    5ARG    SC2  649   9.171   6.603   8.691  0.0163 -0.1134  0.0300
    6ALA     BB  650   8.847   6.032   8.995 -0.0544 -0.1733 -0.0442
    7GLY     BB  651   8.713   6.011   9.274  0.1708  0.0596  0.0884
    8LEU     BB  652   8.626   6.302   9.336  0.3000  0.1460 -0.1197
    8LEU    SC1  653   8.884   6.411   9.484 -0.1179 -0.1630 -0.3442
    9GLN     BB  654   8.433   6.337   9.095 -0.0045 -0.0721  0.0818
    9GLN    SC1  655   8.634   6.492   8.765 -0.0808  0.2630 -0.1404
   10PHE     BB  656   8.241   6.103   9.165  0.1412 -0.1525  0.2220
   10PHE    SC1  657   8.055   5.868   9.072  0.0280  0.0780 -0.1946
   10PHE    SC2  658   7.820   5.743   9.118  0.1060 -0.0521 -0.1412
   10PHE    SC3  659   7.925   5.746   8.869  0.3043 -0.4613 -0.0745
   11LEU     BB  660   8.150   6.195   9.447 -0.0846 -0.0278  0.1120
   11LEU    SC1  661   8.273   6.165   9.718 -0.2046  0.2142  0.1455
   12VAL     BB  662   8.060   6.485   9.383 -0.0360 -0.0612 -0.1223
   12VAL    SC1  663   8.194   6.636   9.555 -0.1916 -0.2220  0.1524
   13GLY     BB  664   7.840   6.414   9.177  0.0574 -0.1929 -0.1785
   14ARG     BB  665   7.655   6.235   9.351  0.0147 -0.0835 -0.1101
   14ARG    SC1  666   7.474   6.129   9.053  0.1485  0.1211  0.0951
   14ARG    SC2  667   7.311   5.917   8.881  0.1356 -0.1265 -0.1292
   15VAL     BB  668   7.581   6.437   9.574  0.0961 -0.0415 -0.1203
   15VAL    SC1  669   7.703   6.464   9.807  0.1561 -0.0129 -0.1547
   16HIS     BB  670   7.414   6.632   9.400 -0.0024  0.0775  0.1016
   16HIS    SC1  671   7.299   6.920   9.452 -0.1816 -0.0826  0.0095
   16HIS    SC2  672   7.163   7.136   9.539 -0.0147  0.1392 -0.2536
   16HIS    SC3  673   7.389   7.168   9.394  0.0439 -0.2167 -0.2547
   17ARG     BB  674   7.168   6.464   9.316  0.2806 -0.3423  0.0698
   17ARG    SC1  675   7.035   6.557   9.017 -0.2333  0.2166  0.2109
   17ARG    SC2  676   6.734   6.472   8.912 -0.2760 -0.0152 -0.3947
   18LEU     BB  677   7.033   6.400   9.588  0.0086  0.1118  0.0572
   18LEU    SC1  678   6.827   6.176   9.716  0.0437 -0.1355 -0.1020
   19LEU     BB  679   6.971   6.677   9.713  0.0549  0.1230  0.0557
   19LEU    SC1  680   7.214   6.716   9.931 -0.1457 -0.0481  0.1412
   20ARG     BB  681   6.772   6.789   9.504  0.2609  0.0866 -0.1670
   20ARG    SC1  682   6.861   6.900   9.256  0.1537  0.1025 -0.1523
   20ARG    SC2  683   6.972   7.087   9.023 -0.1690 -0.1461  0.0472
   21LYS     BB  684   6.565   6.561   9.539  0.0044  0.3289 -0.0470
   21LYS    SC1  685   6.509   6.361   9.316 -0.1561 -0.2068 -0.0959
   21LYS    SC2  686   6.380   6.199   9.189 -0.0728 -0.0029 -0.1205
    1THR     BB  687   2.568   4.156   9.569 -0.1976  0.2925  0.1619
    1THR    SC1  688   2.550   3.902   9.623 -0.0086  0.1731 -0.2763
    2ARG     BB  689   2.360   4.371   9.487 -0.4703  0.0341  0.1482
    2ARG    SC1  690   2.278   4.332   9.190 -0.2508  0.1386  0.1020
    2ARG    SC2  691   2.315   4.354   8.853 -0.1699 -0.1732  0.2919
    3SER     BB  692   2.298   4.502   9.761 -0.0290  0.0666  0.2432
    3SER    SC1  693   2.107   4.411   9.879 -0.1986 -0.3138 -0.1337
    4SER     BB  694   2.588   4.599   9.816  0.1250 -0.1328 -0.1533
    4SER    SC1  695   2.704   4.659  10.042 -0.1247  0.1093 -0.3018
    5ARG     BB  696   2.652   4.793   9.583  0.0177  0.0810 -0.0099
    5ARG    SC1  697   2.972   4.862   9.465  0.1745  0.3020 -0.0272
    5ARG    SC2  698   3.258   4.696   9.438  0.1303 -0.0368 -0.3603
    6ALA     BB  699   2.426   5.001   9.624 -0.0694  0.0519 -0.3079
    7GLY     BB  700   2.510   5.085   9.910  0.1486 -0.2183 -0.2869
    8LEU     BB  701   2.802   5.189   9.905  0.0598  0.0915  0.1287
    8LEU    SC1  702   2.972   5.248  10.142 -0.0238 -0.0650 -0.2740
    9GLN     BB  703   2.789   5.415   9.693  0.0740  0.0104  0.0401
    9GLN    SC1  704   2.745   5.251   9.340  0.0869  0.3184 -0.2443
   10PHE     BB  705   2.595   5.615   9.830  0.0365  0.1977 -0.2727
   10PHE    SC1  706   2.309   5.533   9.872 -0.3997 -0.0141  0.1011
   10PHE    SC2  707   2.072   5.410   9.830 -0.3618 -0.0511 -0.0078
   10PHE    SC3  708   2.148   5.473  10.081 -0.4333 -0.1471  0.0390
   11LEU     BB  709   2.798   5.686  10.053  0.0906  0.2140 -0.3264
   11LEU    SC1  710   2.621   5.629  10.337 -0.2684 -0.0891 -0.4889
   12VAL     BB  711   3.039   5.776   9.881  0.1798  0.3339 -0.1437
   12VAL    SC1  712   3.201   5.604   9.761 -0.1731 -0.2051  0.0983
   13GLY     BB  713   2.879   5.988   9.721 -0.2118  0.1459 -0.0183
   14ARG     BB  714   2.779   6.180   9.943  0.0342  0.1920  0.0573
   14ARG    SC1  715   2.545   6.288   9.805  0.1904 -0.1785  0.1285
   14ARG    SC2  716   2.497   6.534   9.605  0.1066  0.1447  0.2956
   15VAL     BB  717   3.050   6.270  10.063  0.0729  0.0847  0.0515
   15VAL    SC1  718   3.167   6.117  10.245  0.1869 -0.4513 -0.4247
   16HIS     BB  719   3.185   6.356   9.797 -0.0986 -0.1965 -0.1343
   16HIS    SC1  720   3.369   6.139   9.672 -0.2819  0.1855 -0.2658
   16HIS    SC2  721   3.474   5.925   9.543 -0.0579  0.0619  0.0977
   16HIS    SC3  722   3.632   6.081   9.697 -0.2535  0.3946 -0.0219
   17ARG     BB  723   2.979   6.566   9.698  0.0241  0.0573  0.1290
   17ARG    SC1  724   2.916   6.711   9.401  0.0084  0.0814  0.3386
   17ARG    SC2  725   2.834   6.993   9.249  0.3458  0.0816  0.1590
   18LEU     BB  726   2.958   6.770   9.931 -0.0507  0.0887  0.0952
   18LEU    SC1  727   2.724   6.645  10.082  0.1015 -0.2456  0.1140
   19LEU     BB  728   3.255   6.857   9.958  0.0916 -0.2932 -0.1206
   19LEU    SC1  729   3.334   6.643  10.180 -0.0360 -0.1120  0.1076
   20ARG     BB  730   3.327   6.966   9.677  0.0819 -0.0771 -0.0417
   20ARG    SC1  731   3.394   6.757   9.501  0.1891 -0.1042  0.0137
   20ARG    SC2  732   3.507   6.494   9.392  0.1358  0.1351  0.2119
   21LYS     BB  733   3.087   7.160   9.642  0.1275 -0.0775 -0.4114
   21LYS    SC1  734   2.872   7.291   9.819 -0.0777 -0.1694 -0.1347
   21LYS    SC2  735   2.724   7.485   9.833 -0.2669 -0.0852 -0.0740
    1THR     BB  736   7.651   9.396   8.965 -0.0528 -0.1697  0.1088
    1THR    SC1  737   7.835   9.271   9.099  0.0843  0.2494  0.3382
    2ARG     BB  738   7.361   9.463   9.052 -0.0136  0.0961  0.0480
    2ARG    SC1  739   7.105   9.292   9.095 -0.0872  0.2461 -0.0017
    2ARG    SC2  740   6.920   9.019   9.153 -0.2271  0.0425  0.0315
    3SER     BB  741   7.411   9.575   9.337 -0.1950  0.0473  0.1014
    3SER    SC1  742   7.431   9.416   9.530  0.1802 -0.1575 -0.2141
    4SER     BB  743   7.602   9.810   9.271 -0.1675 -0.0347 -0.1231
    4SER    SC1  744   7.820   9.894   9.312  0.0743 -0.1488  0.0425
    5ARG     BB  745   7.425   9.973   9.076  0.0275  0.2404 -0.0797
    5ARG    SC1  746   7.506  10.205   8.895  0.1759 -0.0007  0.1655
    5ARG    SC2  747   7.726  10.430   8.695  0.2527  0.1597 -0.0186
    6ALA     BB  748   7.176  10.012   9.257  0.0381  0.0227 -0.0138
    7GLY     BB  749   7.304  10.173   9.489  0.2478 -0.0599 -0.0690
    8LEU     BB  750   7.373  10.438   9.342  0.0675 -0.1022 -0.2361
    8LEU    SC1  751   7.607  10.558   9.402  0.1634 -0.0743  0.1006
    9GLN     BB  752   7.092  10.513   9.236 -0.0050 -0.1490 -0.0817
    9GLN    SC1  753   7.120  10.480   8.872 -0.0730  0.0368 -0.0445
   10PHE     BB  754   6.934  10.535   9.502  0.0076  0.2345 -0.0987
   10PHE    SC1  755   6.850  10.257   9.631  0.0703  0.0017 -0.0957
   10PHE    SC2  756   6.731  10.069   9.784 -0.3633  0.1473 -0.2327
   10PHE    SC3  757   6.743  10.037   9.516  0.2283 -0.0192 -0.2080
   11LEU     BB  758   7.093  10.766   9.634  0.1623  0.0169  0.1080
   11LEU    SC1  759   7.285  10.614   9.837 -0.0651 -0.1926  0.0373
   12VAL     BB  760   7.079  10.972   9.402  0.1104  0.0420  0.1331
   12VAL    SC1  761   7.272  11.149   9.365 -0.0952  0.2349 -0.0689
   13GLY     BB  762   6.773  11.024   9.415  0.0910  0.0319 -0.1796
   14ARG     BB  763   6.737  11.101   9.713  0.0003 -0.0871 -0.1587
   14ARG    SC1  764   6.406  11.072   9.772 -0.2672  0.2296 -0.1463
   14ARG    SC2  765   6.088  11.017   9.706  0.0197  0.1274 -0.1174
   15VAL     BB  766   6.934  11.338   9.741 -0.0038 -0.1185  0.2063
   15VAL    SC1  767   7.161  11.280   9.866  0.0925 -0.0306  0.0772
   16HIS     BB  768   6.852  11.486   9.481 -0.1380 -0.2768  0.1561
   16HIS    SC1  769   6.917  11.760   9.344 -0.2780 -0.1812 -0.0698
   16HIS    SC2  770   7.032  11.995   9.410 -0.5226 -0.1341  0.2273
   16HIS    SC3  771   7.011  11.923   9.150 -0.3947  0.1428  0.1339
   17ARG     BB  772   6.545  11.508   9.523 -0.1557  0.1705 -0.1083
   17ARG    SC1  773   6.334  11.358   9.314 -0.1444  0.2398 -0.1720
   17ARG    SC2  774   6.065  11.225   9.264  0.0416 -0.0894 -0.3745
   18LEU     BB  775   6.513  11.647   9.799 -0.2723  0.1217 -0.0961
   18LEU    SC1  776   6.604  11.481  10.085 -0.1148  0.0626 -0.0062
   19LEU     BB  777   6.679  11.905   9.753  0.1605 -0.0824  0.2160
   19LEU    SC1  778   6.976  11.869   9.936  0.2285 -0.3073 -0.0374
   20ARG     BB  779   6.541  12.035   9.509  0.1147 -0.0964  0.2345
   20ARG    SC1  780   6.620  12.227   9.279 -0.3083  0.0412  0.1276
   20ARG    SC2  781   6.537  12.521   9.186  0.0273  0.1258  0.2226
   21LYS     BB  782   6.248  12.074   9.604  0.0283 -0.4119  0.1148
   21LYS    SC1  783   6.049  11.960   9.363  0.0372 -0.1904 -0.1292
   21LYS    SC2  784   5.840  11.824   9.313 -0.1736 -0.0772 -0.0769
   22POPC   NC3  785   8.502   7.648  12.728 -0.0738  0.0997  0.0155
   22POPC   PO4  786   8.918   7.582  12.680  0.3647 -0.0180 -0.0263
   22POPC   GL1  787   8.950   7.571  12.193 -0.3725  0.1802  0.0433
   22POPC   GL2  788   8.996   7.307  12.093 -0.1125  0.0067 -0.0663
   22POPC   C1A  789   8.820   7.746  11.776  0.2168 -0.4576 -0.0543
   22POPC   D2A  790   8.603   7.890  11.466  0.1306 -0.1277 -0.0285
   22POPC   C3A  791   8.527   7.505  11.119 -0.1369  0.2049 -0.2429
   22POPC   C4A  792   8.437   7.100  11.241 -0.0507 -0.0899  0.1153
   22POPC   C1B  793   9.272   7.504  11.745  0.1811  0.1223  0.1359
   22POPC   C2B  794   9.205   7.811  11.406 -0.0139 -0.2096 -0.2970
   22POPC   C3B  795   9.228   8.145  11.191 -0.4308  0.0066  0.2288
   22POPC   C4B  796   9.462   8.286  10.892 -0.0772 -0.1718 -0.0699
   23POPC   NC3  797  10.061   8.621  12.695  0.0703 -0.0886 -0.1980
   23POPC   PO4  798  10.326   8.290  12.768  0.0536 -0.0249  0.1291
   23POPC   GL1  799  10.449   8.202  12.399  0.0298 -0.0230  0.0291
   23POPC   GL2  800  10.137   8.117  12.321  0.2383  0.1869  0.0567
   23POPC   C1A  801  10.674   8.489  11.969  0.1576  0.0518  0.0166
   23POPC   D2A  802  10.636   8.429  11.514  0.2642  0.0610  0.0144
   23POPC   C3A  803  10.527   8.014  11.385 -0.0171 -0.1519 -0.2202
   23POPC   C4A  804  10.191   7.856  11.168  0.1035  0.3814 -0.0700
   23POPC   C1B  805   9.701   8.069  12.263  0.2360 -0.0062  0.1188
   23POPC   C2B  806   9.343   7.893  12.086  0.0768 -0.1605  0.0711
   23POPC   C3B  807   8.908   8.093  12.101  0.2941 -0.0523  0.2166
   23POPC   C4B  808   8.443   7.979  12.115 -0.0242 -0.2336 -0.2019
   24POPC   NC3  809   8.490   0.944  12.894 -0.1845  0.1782  0.1911
   24POPC   PO4  810   8.713   0.760  12.464  0.2812 -0.0790 -0.2897
   24POPC   GL1  811   8.628   0.642  12.061  0.1661 -0.1041  0.3535
   24POPC   GL2  812   8.794   0.757  11.770 -0.0596  0.1212  0.0895
   24POPC   C1A  813   8.520   0.275  11.858  0.0603  0.1317  0.0248
   24POPC   D2A  814   8.229   0.122  11.548 -0.2366  0.1398  0.1039
   24POPC   C3A  815   7.804   0.381  11.505 -0.1685  0.1648  0.0631
   24POPC   C4A  816   7.601   0.698  11.642  0.3040 -0.0202 -0.0090
   24POPC   C1B  817   8.454   1.002  11.629 -0.0812 -0.0909  0.2553
   24POPC   C2B  818   8.349   1.243  11.315  0.1054  0.0570 -0.0838
   24POPC   C3B  819   8.567   1.383  10.990  0.0521  0.0579  0.1762
   24POPC   C4B  820   8.872   1.247  10.634  0.0675  0.1793 -0.0710
   25POPC   NC3  821  10.881   7.244  13.368  0.2781 -0.1983 -0.3527
   25POPC   PO4  822  11.156   7.522  13.060  0.2330  0.0752 -0.1203
   25POPC   GL1  823  11.042   7.678  12.679  0.0753  0.0256 -0.2060
   25POPC   GL2  824  11.165   7.478  12.491  0.1928 -0.0824  0.1462
   25POPC   C1A  825  10.919   7.853  12.281 -0.2547 -0.0478 -0.0552
   25POPC   D2A  826  10.695   7.948  11.848 -0.1295  0.0266 -0.1593
   25POPC   C3A  827  10.288   8.156  11.842 -0.0971  0.0080  0.0178
   25POPC   C4A  828   9.895   8.014  11.863 -0.4458  0.0114 -0.1965
   25POPC   C1B  829  11.170   7.367  12.112  0.4063 -0.4320 -0.1398
   25POPC   C2B  830  11.239   7.319  11.675 -0.0003 -0.0107  0.1164
   25POPC   C3B  831  11.150   7.332  11.228  0.0243  0.1321 -0.1531
   25POPC   C4B  832  11.239   7.145  10.825 -0.1711  0.2018  0.0970
   26POPC   NC3  833   4.738   0.570   9.475  0.0968 -0.2142 -0.0722
   26POPC   PO4  834   4.224   0.363   9.484 -0.2570  0.4585  0.0822
   26POPC   GL1  835   4.371   0.488   9.894  0.0576 -0.2739  0.2370
   26POPC   GL2  836   4.281   0.268  10.048 -0.0395  0.3008  0.0318
   26POPC   C1A  837   4.457   0.729  10.252 -0.0751  0.1571 -0.0303
   26POPC   D2A  838   4.625   0.952  10.575  0.1236 -0.0538 -0.0963
   26POPC   C3A  839   4.739   0.828  10.989 -0.0300 -0.0415 -0.6202
   26POPC   C4A  840   4.884   1.020  11.441  0.2778  0.3946 -0.2195
   26POPC   C1B  841   4.269   0.137  10.497 -0.2409  0.1489 -0.0756
   26POPC   C2B  842   4.561   0.311  10.871 -0.1101  0.1341 -0.2298
   26POPC   C3B  843   4.383   0.432  11.200  0.1252  0.0085  0.1217
   26POPC   C4B  844   4.425   0.779  11.398  0.1886 -0.1141 -0.0360
   27POPC   NC3  845   4.955   6.539  13.126  0.2745 -0.0395 -0.3966
   27POPC   PO4  846   4.706   6.677  12.663  0.2613  0.1010 -0.2151
   27POPC   GL1  847   4.493   6.754  12.280  0.0809  0.1450  0.1114
   27POPC   GL2  848   4.843   6.628  12.142  0.1798  0.0432 -0.0261
   27POPC   C1A  849   4.093   6.723  12.005  0.0034 -0.1409 -0.0721
   27POPC   D2A  850   3.710   6.908  11.863 -0.2668 -0.0138  0.1776
   27POPC   C3A  851   3.351   6.711  11.921  0.1665 -0.0430  0.0144
   27POPC   C4A  852   2.917   6.430  11.971  0.0224  0.1385  0.1746
   27POPC   C1B  853   4.968   6.292  12.033 -0.1409 -0.2236  0.1303
   27POPC   C2B  854   4.996   5.945  11.749  0.0720 -0.0657  0.1519
   27POPC   C3B  855   4.899   5.758  11.365  0.0267  0.1632  0.1035
   27POPC   C4B  856   4.607   5.670  11.013  0.1164 -0.0526 -0.0547
   28POPC   NC3  857   7.915   5.205   8.554 -0.0373 -0.0385 -0.1030
   28POPC   PO4  858   8.031   4.703   8.714 -0.1480 -0.1117 -0.0618
   28POPC   GL1  859   8.049   4.894   9.032 -0.4044 -0.1484 -0.2043
   28POPC   GL2  860   8.309   4.718   9.197 -0.1267  0.1354 -0.2586
   28POPC   C1A  861   7.905   4.789   9.481 -0.0409  0.1300 -0.1493
   28POPC   D2A  862   7.653   4.819   9.841 -0.2125 -0.0179 -0.0277
   28POPC   C3A  863   7.624   4.678  10.293  0.0281  0.0498  0.0184
   28POPC   C4A  864   7.866   4.370  10.527 -0.0872 -0.0853  0.1728
   28POPC   C1B  865   8.344   4.547   9.626 -0.2971 -0.0318 -0.0072
   28POPC   C2B  866   8.424   4.154   9.841  0.1896  0.1709  0.2247
   28POPC   C3B  867   8.162   4.011  10.129  0.1056  0.1228 -0.1565
   28POPC   C4B  868   7.777   3.905  10.144  0.3340  0.1125 -0.0782
   29POPC   NC3  869   4.618   1.054   8.952 -0.3594  0.2549 -0.0797
   29POPC   PO4  870   4.951   0.794   9.073 -0.2036 -0.1619  0.1957
   29POPC   GL1  871   4.859   1.077   9.489  0.0962 -0.1146  0.0166
   29POPC   GL2  872   4.999   0.873   9.717  0.1326 -0.0441 -0.1183
   29POPC   C1A  873   4.635   1.165   9.883 -0.1446 -0.0943 -0.2248
   29POPC   D2A  874   4.551   1.300  10.252  0.2150  0.3256 -0.1020
   29POPC   C3A  875   4.277   1.612  10.304  0.0250 -0.3116 -0.0839
   29POPC   C4A  876   4.016   1.825  10.579 -0.1708 -0.0533  0.5961
   29POPC   C1B  877   5.361   0.690   9.737  0.1914  0.0186 -0.2928
   29POPC   C2B  878   5.753   0.868   9.608 -0.4481  0.0799  0.2305
   29POPC   C3B  879   6.073   1.065   9.801 -0.1837  0.1538 -0.0762
   29POPC   C4B  880   6.324   1.307   9.494 -0.3095 -0.2375 -0.2245
   30POPC   NC3  881   9.668   7.740  13.083  0.0283  0.0110  0.2786
   30POPC   PO4  882   9.369   7.497  12.955  0.2723  0.1957 -0.0662
   30POPC   GL1  883   9.552   7.279  12.561 -0.1201  0.1235  0.0245
   30POPC   GL2  884   9.449   7.411  12.268 -0.4289 -0.1904 -0.1217
   30POPC   C1A  885   9.951   7.289  12.451 -0.0107 -0.2802  0.2055
   30POPC   D2A  886  10.115   7.203  12.086  0.2329 -0.3219  0.1969
   30POPC   C3A  887  10.396   6.961  12.011 -0.0628 -0.1032 -0.0617
   30POPC   C4A  888  10.633   6.616  11.942  0.0014  0.1041  0.0945
   30POPC   C1B  889   9.685   7.501  12.003 -0.2613  0.1276  0.5094
   30POPC   C2B  890   9.742   7.551  11.561  0.2204 -0.2083  0.2024
   30POPC   C3B  891   9.801   7.433  11.277 -0.0839 -0.0158  0.4262
   30POPC   C4B  892   9.586   7.251  10.911  0.1204 -0.0908 -0.0689
   31POPC   NC3  893   7.497  10.988  13.333 -0.1615 -0.1742  0.1408
   31POPC   PO4  894   7.264  10.658  13.086 -0.0601  0.2070 -0.0656
   31POPC   GL1  895   7.451  10.439  12.742 -0.1337  0.3539  0.0550
   31POPC   GL2  896   7.744  10.309  12.619 -0.1975 -0.0473 -0.0544
   31POPC   C1A  897   7.267  10.178  12.356  0.0928 -0.2074 -0.0790
   31POPC   D2A  898   7.376   9.800  12.229  0.1787  0.0892  0.2451
   31POPC   C3A  899   7.436   9.570  11.790 -0.3846  0.2218  0.1331
   31POPC   C4A  900   7.557   9.559  11.268 -0.0811  0.1847  0.1352
   31POPC   C1B  901   7.763  10.341  12.202  0.2101 -0.1982  0.2096
   31POPC   C2B  902   7.483  10.181  11.909  0.0345  0.3175 -0.1034
   31POPC   C3B  903   7.137  10.003  11.774  0.2436  0.1095  0.2215
   31POPC   C4B  904   6.911   9.717  11.975 -0.1741  0.1543  0.0248
   32POPC   NC3  905   8.232   8.095  12.834 -0.0680 -0.1474 -0.1101
   32POPC   PO4  906   8.018   7.779  12.780 -0.0751 -0.1907  0.0591
   32POPC   GL1  907   7.995   8.195  12.393 -0.2152 -0.1832  0.1742
   32POPC   GL2  908   7.858   8.527  12.614 -0.2347  0.1048 -0.1847
   32POPC   C1A  909   7.928   8.384  11.977 -0.1918  0.0929  0.1102
   32POPC   D2A  910   7.526   8.320  11.862 -0.0571  0.1676  0.2318
   32POPC   C3A  911   7.200   8.518  11.719  0.2004  0.1823  0.1668
   32POPC   C4A  912   6.727   8.625  11.907 -0.3235 -0.0957  0.3486
   32POPC   C1B  913   7.586   8.508  12.310  0.1271  0.0522 -0.1691
   32POPC   C2B  914   7.233   8.766  12.109 -0.0570 -0.0100 -0.1924
   32POPC   C3B  915   7.033   9.040  11.782  0.2204  0.0863 -0.2925
   32POPC   C4B  916   7.012   8.970  11.289 -0.2298 -0.0500 -0.0639
   33POPC   NC3  917   7.393   6.458  12.593  0.2944 -0.2477  0.0431
   33POPC   PO4  918   7.087   6.236  12.450  0.2506 -0.3145  0.0252
   33POPC   GL1  919   7.138   6.195  12.005 -0.1776  0.2740  0.2079
   33POPC   GL2  920   6.866   6.059  11.922 -0.0997  0.0170 -0.0573
   33POPC   C1A  921   7.213   6.303  11.585 -0.0563 -0.0189 -0.0398
   33POPC   D2A  922   7.088   6.534  11.229  0.1230 -0.0297 -0.3807
   33POPC   C3A  923   7.297   6.731  10.955  0.2534 -0.0920 -0.0046
   33POPC   C4A  924   7.555   6.998  10.689 -0.1041  0.1007 -0.4735
   33POPC   C1B  925   7.219   5.747  11.695  0.1142 -0.0529 -0.0038
   33POPC   C2B  926   7.684   5.606  11.473 -0.1963  0.5221 -0.4927
   33POPC   C3B  927   8.118   5.311  11.212  0.1196 -0.1717  0.3009
   33POPC   C4B  928   8.453   5.149  10.858  0.0558 -0.1525 -0.0850
   34POPC   NC3  929   7.732   3.913   7.957  0.2816 -0.0345 -0.3534
   34POPC   PO4  930   7.733   3.486   8.042 -0.0978  0.1018  0.2333
   34POPC   GL1  931   8.145   3.384   8.316  0.0786  0.0522 -0.0824
   34POPC   GL2  932   8.141   3.121   8.461 -0.1247 -0.0243 -0.0076
   34POPC   C1A  933   8.379   3.451   8.760 -0.0908  0.0329 -0.2154
   34POPC   D2A  934   8.471   3.339   9.237 -0.2310 -0.1126  0.0136
   34POPC   C3A  935   8.134   3.484   9.558  0.3235  0.3729 -0.1281
   34POPC   C4A  936   8.056   3.840   9.695  0.0009 -0.1907 -0.1103
   34POPC   C1B  937   8.251   3.004   8.906  0.0137  0.1743  0.4980
   34POPC   C2B  938   8.267   2.829   9.299 -0.3635 -0.0197 -0.0442
   34POPC   C3B  939   8.461   2.955   9.623  0.1492 -0.0887 -0.1333
   34POPC   C4B  940   8.713   3.080   9.923  0.1465  0.0743 -0.3362
   35POPC   NC3  941  11.258   5.347  13.136  0.1816 -0.1142 -0.0157
   35POPC   PO4  942  11.065   5.145  12.777 -0.3201  0.4184  0.2754
   35POPC   GL1  943  11.184   5.171  12.395  0.0509  0.0669 -0.1732
   35POPC   GL2  944  11.417   5.330  12.409 -0.0272  0.2420 -0.3915
   35POPC   C1A  945  11.292   5.118  11.948 -0.2441 -0.1159 -0.1373
   35POPC   D2A  946  11.201   5.252  11.585 -0.2170 -0.1428  0.1159
   35POPC   C3A  947  11.216   5.639  11.396  0.0654  0.0507 -0.2792
   35POPC   C4A  948  11.129   5.886  11.673  0.2757  0.2387  0.2673
   35POPC   C1B  949  11.588   5.727  12.288  0.1994 -0.0800  0.3455
   35POPC   C2B  950  11.497   5.987  12.017  0.0927 -0.2116 -0.1787
   35POPC   C3B  951  11.562   6.505  12.159 -0.3156 -0.0332  0.2087
   35POPC   C4B  952  11.566   6.888  12.349  0.1889  0.0182  0.0116
   36POPC   NC3  953   8.391   6.751  12.863 -0.2005  0.1440  0.0389
   36POPC   PO4  954   8.261   7.075  12.635  0.0262 -0.0748  0.0375
   36POPC   GL1  955   8.127   7.006  12.293  0.0097  0.0449 -0.2696
   36POPC   GL2  956   8.129   6.643  12.289  0.0656  0.1108  0.0213
   36POPC   C1A  957   8.196   7.083  11.807 -0.2742  0.1802  0.0654
   36POPC   D2A  958   8.512   7.365  11.761  0.0822 -0.1078 -0.0018
   36POPC   C3A  959   8.877   7.338  11.408 -0.0545  0.0236  0.2220
   36POPC   C4A  960   9.151   7.460  11.085  0.0044 -0.1340  0.0029
   36POPC   C1B  961   8.479   6.722  11.979  0.1994  0.3555  0.4130
   36POPC   C2B  962   8.750   6.906  11.644 -0.0656  0.2231 -0.3161
   36POPC   C3B  963   8.956   6.817  11.303  0.0166 -0.2215  0.0893
   36POPC   C4B  964   8.793   6.969  10.897 -0.1513 -0.0515  0.1426
   37POPC   NC3  965   9.052   7.424   8.676  0.2108  0.2269  0.1058
   37POPC   PO4  966   8.867   6.987   8.738 -0.1587  0.1713 -0.2255
   37POPC   GL1  967   8.837   6.909   9.182  0.0791  0.0916  0.0913
   37POPC   GL2  968   8.562   6.934   9.456  0.1051 -0.0722 -0.3641
   37POPC   C1A  969   9.128   7.019   9.526  0.1849  0.0126 -0.0765
   37POPC   D2A  970   9.262   7.433   9.717  0.0718 -0.1581 -0.0230
   37POPC   C3A  971   9.262   7.547  10.149  0.4394 -0.1811 -0.0302
   37POPC   C4A  972   9.508   7.423  10.490  0.1237  0.0794  0.2048
   37POPC   C1B  973   8.554   6.690   9.856  0.0300  0.1510  0.0418
   37POPC   C2B  974   8.710   6.483  10.249 -0.0560 -0.3644 -0.2150
   37POPC   C3B  975   8.951   6.735  10.510 -0.0382 -0.0963 -0.0490
   37POPC   C4B  976   9.164   6.969  10.372  0.1515  0.1778  0.1674
   38POPC   NC3  977   1.298   1.912  13.178 -0.1437  0.1801 -0.1343
   38POPC   PO4  978   1.143   1.953  12.731  0.0609 -0.1305  0.2101
   38POPC   GL1  979   0.881   2.118  12.394  0.0417 -0.1539  0.1472
   38POPC   GL2  980   0.754   1.801  12.227 -0.1471 -0.0677  0.0864
   38POPC   C1A  981   0.820   2.269  11.989 -0.0779 -0.0629 -0.2723
   38POPC   D2A  982   1.217   2.452  11.852 -0.0257 -0.1919 -0.3046
   38POPC   C3A  983   1.298   2.707  11.489 -0.1997  0.0182 -0.0082
   38POPC   C4A  984   1.101   2.628  11.094 -0.1307 -0.2190 -0.1553
   38POPC   C1B  985   0.431   1.740  11.964 -0.0168  0.0997  0.1481
   38POPC   C2B  986   0.282   1.752  11.480 -0.1886  0.2096  0.1588
   38POPC   C3B  987   0.472   2.074  11.153 -0.0874  0.1813  0.0222
   38POPC   C4B  988   0.770   2.346  10.883  0.1202  0.1362 -0.1594
   39POPC   NC3  989  10.933   3.241  12.696  0.0109 -0.1775 -0.2516
   39POPC   PO4  990  10.717   3.333  12.455  0.1579  0.0688  0.1824
   39POPC   GL1  991  10.781   3.399  11.938  0.0972 -0.2030  0.0547
   39POPC   GL2  992  10.900   3.713  11.849 -0.0112 -0.0155 -0.0805
   39POPC   C1A  993  11.069   3.445  11.508  0.1175 -0.0175  0.1214
   39POPC   D2A  994  11.218   3.546  11.069  0.0322  0.1086 -0.1405
   39POPC   C3A  995  10.967   3.513  10.696 -0.0057 -0.3937 -0.0158
   39POPC   C4A  996  10.678   3.385  10.313  0.1927 -0.2102  0.0763
   39POPC   C1B  997  11.038   3.953  11.504  0.0335 -0.0184  0.2954
   39POPC   C2B  998  11.085   4.277  11.321  0.1884 -0.2490  0.0993
   39POPC   C3B  999  11.349   4.454  10.953  0.0659  0.3811 -0.3004
   39POPC   C4B 1000  11.747   4.383  10.958 -0.2457  0.1517  0.1750
   40POPC   NC3 1001  11.969   0.843  12.803  0.1393  0.1912 -0.0244
   40POPC   PO4 1002  12.401   0.676  12.922  0.1147  0.0433 -0.1795
   40POPC   GL1 1003  12.298   0.419  12.524 -0.1248 -0.0989 -0.1663
   40POPC   GL2 1004  12.229   0.186  12.222  0.1174  0.0687 -0.0143
   40POPC   C1A 1005  12.203   0.725  12.165  0.3432 -0.1221 -0.0005
   40POPC   D2A 1006  12.240   0.927  11.723  0.0257  0.1334 -0.3083
   40POPC   C3A 1007  12.234   0.894  11.248  0.0608 -0.1894 -0.1478
   40POPC   C4A 1008  12.232   0.494  11.002 -0.1173 -0.1658 -0.0037
   40POPC   C1B 1009  12.101   0.273  11.862  0.0970 -0.0196  0.0868
   40POPC   C2B 1010  12.019   0.255  11.478  0.1111 -0.0384  0.0898
   40POPC   C3B 1011  11.883   0.041  11.208 -0.2489  0.2317  0.3630
   40POPC   C4B 1012  11.872   0.106  10.866 -0.0525 -0.0374  0.1157
   41POPC   NC3 1013   5.350  10.649   9.657  0.1482  0.0374  0.0082
   41POPC   PO4 1014   5.619  10.957   9.856 -0.1681 -0.1022  0.0995
   41POPC   GL1 1015   5.936  10.775  10.220  0.1032 -0.0510 -0.2907
   41POPC   GL2 1016   6.308  10.758  10.168 -0.2384 -0.3077 -0.3252
   41POPC   C1A 1017   6.089  10.897  10.630  0.0353  0.2257 -0.1737
   41POPC   D2A 1018   6.265  10.926  11.050  0.0240  0.0856 -0.0446
   41POPC   C3A 1019   6.662  10.661  11.028 -0.1289 -0.2996 -0.0689
   41POPC   C4A 1020   7.119  10.712  10.706 -0.1649  0.4210 -0.1122
   41POPC   C1B 1021   6.468  11.075  10.350 -0.1272 -0.2173  0.0568
   41POPC   C2B 1022   6.347  11.365  10.596  0.2110  0.2746  0.1794
   41POPC   C3B 1023   5.950  11.760  10.669 -0.1875 -0.3171  0.2710
   41POPC   C4B 1024   5.716  12.121  10.730 -0.0782 -0.2345 -0.3695
   42POPC   NC3 1025  11.134  11.080  13.418  0.0590  0.0873 -0.0550
   42POPC   PO4 1026  10.862  11.141  13.079  0.2027  0.0008 -0.0139
   42POPC   GL1 1027  10.658  11.218  12.662 -0.1855  0.0388  0.0505
   42POPC   GL2 1028  10.351  11.572  12.564 -0.2994 -0.1019 -0.6008
   42POPC   C1A 1029  10.589  11.228  12.224 -0.1758 -0.0219  0.3538
   42POPC   D2A 1030  10.418  11.021  11.907 -0.1522 -0.0824  0.1647
   42POPC   C3A 1031  10.346  10.891  11.514 -0.0034  0.2295 -0.0263
   42POPC   C4A 1032  10.432  10.950  11.081  0.1033 -0.1222  0.1651
   42POPC   C1B 1033  10.201  11.857  12.221  0.0649  0.0107 -0.2103
   42POPC   C2B 1034  10.197  11.866  11.864  0.2182  0.0883  0.2378
   42POPC   C3B 1035   9.966  11.646  11.430  0.0510 -0.2985  0.0689
   42POPC   C4B 1036   9.704  11.856  11.173  0.1641  0.1938 -0.1271
   43POPC   NC3 1037  10.248   3.502  12.513 -0.2477  0.0957  0.1924
   43POPC   PO4 1038  10.497   3.856  12.624  0.2137 -0.0769  0.1726
   43POPC   GL1 1039  10.490   3.861  12.142 -0.1697  0.0249  0.0138
   43POPC   GL2 1040  10.527   4.023  11.996  0.2438  0.1803 -0.0827
   43POPC   C1A 1041  10.379   3.707  11.679  0.0309  0.3839  0.2274
   43POPC   D2A 1042   9.979   3.507  11.447  0.1812 -0.1945 -0.0493
   43POPC   C3A 1043   9.796   3.495  11.050 -0.1944  0.0424 -0.1039
   43POPC   C4A 1044   9.380   3.337  10.915  0.0370 -0.0922 -0.0508
   43POPC   C1B 1045  10.279   4.247  11.727  0.0176  0.2276  0.3521
   43POPC   C2B 1046   9.827   4.395  11.644 -0.0801  0.0872  0.1699
   43POPC   C3B 1047   9.678   4.497  11.203 -0.1544  0.2034  0.1695
   43POPC   C4B 1048   9.948   4.508  10.712 -0.2001 -0.1129  0.0959
   44POPC   NC3 1049   1.109  10.082   9.802  0.1162 -0.2351  0.0459
   44POPC   PO4 1050   0.800   9.821   9.765 -0.1466 -0.0699 -0.2694
   44POPC   GL1 1051   0.674   9.978  10.130 -0.0207  0.0929  0.0477
   44POPC   GL2 1052   0.452  10.328  10.068 -0.0164 -0.1221  0.0981
   44POPC   C1A 1053   0.672  10.038  10.557 -0.1784 -0.1070 -0.2786
   44POPC   D2A 1054   0.908  10.235  10.893 -0.1648  0.1051  0.0132
   44POPC   C3A 1055   0.739  10.503  10.999 -0.1614 -0.0410 -0.1662
   44POPC   C4A 1056   0.854  10.826  11.166 -0.0015 -0.0652 -0.2965
   44POPC   C1B 1057   0.105  10.135  10.303  0.0738  0.1162 -0.0874
   44POPC   C2B 1058  -0.202  10.238  10.604 -0.1530 -0.3088 -0.2528
   44POPC   C3B 1059  -0.667  10.200  10.751 -0.1294 -0.0297  0.1654
   44POPC   C4B 1060  -1.016  10.228  10.956  0.3079 -0.0912 -0.1386
   45POPC   NC3 1061   4.671   1.598  13.440 -0.2344 -0.1185  0.0253
   45POPC   PO4 1062   4.394   1.170  13.212  0.2283 -0.4617 -0.2737
   45POPC   GL1 1063   4.222   0.929  12.909  0.0146  0.3402  0.0649
   45POPC   GL2 1064   4.465   0.784  12.631 -0.2498  0.2802 -0.1045
   45POPC   C1A 1065   3.951   0.804  12.581  0.0468  0.0314 -0.0975
   45POPC   D2A 1066   3.813   0.418  12.433 -0.1170  0.3712 -0.2499
   45POPC   C3A 1067   3.570   0.215  12.074  0.0402 -0.3084  0.2878
   45POPC   C4A 1068   3.373  -0.128  11.960 -0.1239  0.1674 -0.0273
   45POPC   C1B 1069   4.514   0.534  12.360 -0.0232  0.3567 -0.1373
   45POPC   C2B 1070   4.507   0.472  11.794  0.2619  0.1203  0.2454
   45POPC   C3B 1071   4.835   0.306  11.477  0.4873 -0.3453  0.0518
   45POPC   C4B 1072   5.200   0.173  11.477 -0.0980  0.3522  0.0880
   46POPC   NC3 1073   0.058   5.682  13.178 -0.4085 -0.0731 -0.0002
   46POPC   PO4 1074   0.507   5.514  13.137  0.0280  0.1238  0.2045
   46POPC   GL1 1075   0.637   5.873  12.811 -0.3182  0.4184 -0.1632
   46POPC   GL2 1076   0.957   6.054  12.737  0.1358 -0.1526 -0.0849
   46POPC   C1A 1077   0.481   6.179  12.560  0.2480 -0.1337  0.1456
   46POPC   D2A 1078   0.321   6.039  12.134 -0.0532  0.1340  0.0529
   46POPC   C3A 1079   0.012   6.234  11.824  0.1406 -0.2446 -0.1315
   46POPC   C4A 1080  -0.315   6.236  11.436 -0.1739 -0.0153  0.0175
   46POPC   C1B 1081   0.914   6.021  12.275 -0.1149 -0.1977  0.1771
   46POPC   C2B 1082   0.789   5.764  11.971  0.1456 -0.1341  0.0980
   46POPC   C3B 1083   0.638   5.721  11.545  0.2519 -0.0914  0.1244
   46POPC   C4B 1084   0.826   5.571  11.134  0.0945 -0.1573  0.0031
   47POPC   NC3 1085   0.734   0.119  13.323 -0.1590  0.0861  0.2195
   47POPC   PO4 1086   0.740   0.343  12.954 -0.1441 -0.1147  0.0113
   47POPC   GL1 1087   0.596   0.344  12.554 -0.0011 -0.0723 -0.0346
   47POPC   GL2 1088   0.319   0.455  12.362 -0.0566  0.2424 -0.1915
   47POPC   C1A 1089   0.667   0.166  12.158 -0.1447 -0.2787  0.4541
   47POPC   D2A 1090   0.680  -0.036  11.731  0.1936 -0.0782  0.1135
   47POPC   C3A 1091   0.565   0.278  11.335  0.2258 -0.2550  0.0621
   47POPC   C4A 1092   0.364   0.406  10.924 -0.0830 -0.3513 -0.1037
   47POPC   C1B 1093   0.129   0.418  12.045  0.1500 -0.2209 -0.0493
   47POPC   C2B 1094   0.076   0.484  11.563 -0.2165  0.0863 -0.0547
   47POPC   C3B 1095   0.054   0.152  11.282 -0.1241  0.1703 -0.0761
   47POPC   C4B 1096  -0.192  -0.214  11.072  0.3156  0.1357 -0.3610
   48POPC   NC3 1097  11.704   1.480  12.695 -0.4429  0.1247 -0.2992
   48POPC   PO4 1098  12.152   1.496  12.622  0.3779 -0.0395 -0.1471
   48POPC   GL1 1099  11.878   1.199  12.337  0.0749  0.2058  0.1150
   48POPC   GL2 1100  12.154   1.193  12.166  0.0626  0.0517  0.5462
   48POPC   C1A 1101  11.720   0.990  11.983  0.3361 -0.0526  0.1082
   48POPC   D2A 1102  11.837   0.676  11.729 -0.0415  0.1079  0.0247
   48POPC   C3A 1103  11.499   0.676  11.519 -0.2777  0.0814 -0.0070
   48POPC   C4A 1104  11.465   0.415  11.115  0.1120 -0.0323 -0.0888
   48POPC   C1B 1105  12.650   1.012  12.092 -0.0945  0.2604 -0.3061
   48POPC   C2B 1106  12.801   0.970  11.670 -0.3524  0.0577 -0.0466
   48POPC   C3B 1107  12.926   1.183  11.284 -0.0667  0.1971 -0.2423
   48POPC   C4B 1108  13.061   1.225  10.876 -0.2596  0.2029 -0.0263
   49POPC   NC3 1109   2.068   1.441  13.138 -0.2088  0.1046 -0.1123
   49POPC   PO4 1110   1.799   1.297  12.775  0.0687 -0.1509  0.2401
   49POPC   GL1 1111   1.753   1.211  12.384 -0.1188 -0.0846  0.1144
   49POPC   GL2 1112   1.787   1.553  12.362  0.0605 -0.2255  0.3970
   49POPC   C1A 1113   1.674   1.212  11.977 -0.0038  0.2486  0.2063
   49POPC   D2A 1114   1.360   1.219  11.748  0.0426  0.1833 -0.0294
   49POPC   C3A 1115   1.333   1.559  11.516  0.3015 -0.2092 -0.0629
   49POPC   C4A 1116   1.424   2.078  11.462  0.1588 -0.0569 -0.1967
   49POPC   C1B 1117   2.195   1.257  12.119  0.3744 -0.1254  0.2483
   49POPC   C2B 1118   2.359   1.103  11.640  0.1547 -0.3790  0.2249
   49POPC   C3B 1119   2.665   1.020  11.278  0.1952  0.2821  0.0526
   49POPC   C4B 1120   3.071   0.840  11.059  0.0170 -0.2001  0.1642
   50POPC   NC3 1121  10.247   4.215  12.996  0.0959 -0.1385 -0.3461
   50POPC   PO4 1122  10.724   4.253  12.819  0.1797 -0.1661  0.0577
   50POPC   GL1 1123  10.851   4.272  12.443  0.1929  0.1315  0.2724
   50POPC   GL2 1124  10.708   4.443  12.140 -0.2290 -0.0730 -0.2319
   50POPC   C1A 1125  11.059   4.144  12.007  0.1052 -0.3700  0.0825
   50POPC   D2A 1126  11.456   4.096  11.760  0.1438  0.0220 -0.1744
   50POPC   C3A 1127  11.569   4.364  11.392  0.0770 -0.3708 -0.0778
   50POPC   C4A 1128  11.818   4.799  11.262 -0.2983  0.3614  0.2359
   50POPC   C1B 1129  10.762   4.417  11.689  0.3855  0.0330 -0.2007
   50POPC   C2B 1130  10.607   4.144  11.363 -0.0763 -0.3694 -0.1115
   50POPC   C3B 1131  10.669   3.688  11.228  0.1729  0.3239  0.0445
   50POPC   C4B 1132  10.407   3.515  10.882  0.1821  0.1040  0.3288
   51POPC   NC3 1133  11.144   4.453  12.971 -0.0390  0.2017  0.3551
   51POPC   PO4 1134  11.658   4.302  12.904  0.0537 -0.3394  0.1298
   51POPC   GL1 1135  11.897   4.534  12.567  0.3337 -0.0263  0.1008
   51POPC   GL2 1136  11.774   4.341  12.423 -0.1616 -0.0274 -0.1605
   51POPC   C1A 1137  12.136   4.628  12.231  0.5507 -0.3464 -0.0513
   51POPC   D2A 1138  11.999   5.077  12.008 -0.2516  0.1042  0.0111
   51POPC   C3A 1139  11.935   5.222  11.603 -0.1111  0.2090  0.0023
   51POPC   C4A 1140  12.210   5.294  11.226 -0.0485 -0.0041 -0.0069
   51POPC   C1B 1141  11.801   4.033  12.193  0.1464 -0.2242 -0.0918
   51POPC   C2B 1142  11.977   3.878  11.776  0.0290 -0.2352 -0.3615
   51POPC   C3B 1143  11.939   3.769  11.464  0.1254 -0.0871 -0.0504
   51POPC   C4B 1144  11.750   3.483  11.215  0.1929 -0.2106 -0.1600
   52POPC   NC3 1145  11.326   1.080  13.042 -0.2066  0.0355 -0.1828
   52POPC   PO4 1146  11.243   1.452  12.774  0.0643 -0.0205 -0.6412
   52POPC   GL1 1147  11.265   1.320  12.346  0.1037  0.1551  0.1269
   52POPC   GL2 1148  11.070   1.398  12.067 -0.0834 -0.4288  0.3332
   52POPC   C1A 1149  11.548   1.599  12.025  0.2406  0.1949  0.1120
   52POPC   D2A 1150  11.877   1.380  11.797  0.1282  0.0914 -0.1631
   52POPC   C3A 1151  11.825   1.128  11.407  0.3388  0.1635  0.1481
   52POPC   C4A 1152  11.664   0.905  11.013 -0.0564 -0.0056  0.2040
   52POPC   C1B 1153  11.266   1.151  11.712 -0.0774 -0.1152  0.2773
   52POPC   C2B 1154  11.309   1.161  11.260 -0.5645  0.1323  0.0654
   52POPC   C3B 1155  11.247   1.098  10.782  0.0937 -0.2301  0.1143
   52POPC   C4B 1156  11.154   0.696  10.816  0.1971 -0.0686  0.1009
   53POPC   NC3 1157   7.184   8.430  13.111  0.2545  0.1135  0.1649
   53POPC   PO4 1158   6.776   8.530  12.937  0.1681  0.1316 -0.3400
   53POPC   GL1 1159   7.103   8.426  12.574  0.2571  0.0509  0.0161
   53POPC   GL2 1160   7.223   8.155  12.506 -0.0575 -0.2945 -0.1171
   53POPC   C1A 1161   6.958   8.243  12.078 -0.1443 -0.1274 -0.1533
   53POPC   D2A 1162   7.246   7.971  11.726  0.0628  0.1618  0.0066
   53POPC   C3A 1163   7.651   7.851  11.646 -0.2483 -0.0754 -0.2697
   53POPC   C4A 1164   8.067   7.915  11.793 -0.5523 -0.3303  0.0913
   53POPC   C1B 1165   7.403   8.002  12.198  0.0259  0.2511  0.2570
   53POPC   C2B 1166   7.629   7.681  12.121  0.2866  0.1571 -0.1818
   53POPC   C3B 1167   7.924   7.452  11.840  0.1115 -0.2045  0.0647
   53POPC   C4B 1168   8.052   7.457  11.507 -0.3030 -0.1120 -0.1911
   54POPC   NC3 1169   7.647   1.194  12.730  0.1391  0.0789  0.2475
   54POPC   PO4 1170   7.698   1.182  12.277  0.1215  0.0487  0.0080
   54POPC   GL1 1171   7.415   1.352  12.024  0.0201  0.0058  0.2787
   54POPC   GL2 1172   7.426   1.684  11.803 -0.0545 -0.1630 -0.5456
   54POPC   C1A 1173   7.064   1.401  11.676 -0.0017  0.2367 -0.0232
   54POPC   D2A 1174   6.679   1.628  11.513  0.0200 -0.0699 -0.1695
   54POPC   C3A 1175   6.349   1.525  11.271 -0.2673  0.0107  0.1682
   54POPC   C4A 1176   6.071   1.265  11.087 -0.0330  0.1723  0.2496
   54POPC   C1B 1177   7.154   1.825  11.387 -0.2140  0.0342  0.1340
   54POPC   C2B 1178   6.979   1.741  11.088  0.1577 -0.0033  0.0213
   54POPC   C3B 1179   6.539   1.872  10.900 -0.1767  0.1754 -0.0581
   54POPC   C4B 1180   6.166   1.733  10.779  0.0067  0.0115 -0.1137
   55POPC   NC3 1181   3.407   7.685  13.685 -0.0200  0.0448  0.1473
   55POPC   PO4 1182   3.060   7.824  13.400  0.0298 -0.1074 -0.1710
   55POPC   GL1 1183   2.962   8.160  13.138 -0.0135  0.0178  0.2717
   55POPC   GL2 1184   3.185   8.330  13.115  0.1134 -0.0698  0.0025
   55POPC   C1A 1185   2.857   8.306  12.640 -0.0392 -0.1340  0.2249
   55POPC   D2A 1186   2.782   8.372  12.263 -0.4377 -0.0800  0.2232
   55POPC   C3A 1187   3.022   8.417  11.934 -0.1440 -0.0281  0.0895
   55POPC   C4A 1188   3.140   8.758  11.551  0.1053  0.1801 -0.0208
   55POPC   C1B 1189   3.038   8.643  12.864  0.0700 -0.1217 -0.1657
   55POPC   C2B 1190   2.756   8.889  12.452 -0.2156  0.1122  0.0582
   55POPC   C3B 1191   2.557   8.857  12.120 -0.0424  0.0544  0.2871
   55POPC   C4B 1192   2.336   8.784  11.742  0.0320  0.1331 -0.2165
   56POPC   NC3 1193  11.286   9.857  13.305 -0.3607 -0.1094 -0.1446
   56POPC   PO4 1194  11.758   9.765  13.487  0.0573  0.1158 -0.1189
   56POPC   GL1 1195  11.916   9.994  13.048  0.6527 -0.1223  0.1061
   56POPC   GL2 1196  11.949  10.453  13.051 -0.0617  0.4434 -0.0439
   56POPC   C1A 1197  12.210   9.893  12.669 -0.1871  0.0873  0.0059
   56POPC   D2A 1198  12.503   9.889  12.381  0.3664  0.2395  0.0116
   56POPC   C3A 1199  12.658  10.013  11.959 -0.2144 -0.1002 -0.0375
   56POPC   C4A 1200  12.616  10.362  11.526  0.3230 -0.0346 -0.0044
   56POPC   C1B 1201  12.080  10.393  12.631  0.1530  0.0819  0.1813
   56POPC   C2B 1202  11.921  10.639  12.343 -0.1793 -0.2090  0.4815
   56POPC   C3B 1203  11.675  10.497  11.847  0.2863 -0.4612  0.2481
   56POPC   C4B 1204  11.259  10.676  11.799 -0.1978  0.0446 -0.1049
   57POPC   NC3 1205   8.225  11.013   8.411 -0.0751  0.0354 -0.0400
   57POPC   PO4 1206   8.121  10.691   8.690  0.2101 -0.2566  0.1752
   57POPC   GL1 1207   8.063  10.553   9.112  0.0377 -0.0230  0.1245
   57POPC   GL2 1208   8.202  10.360   9.447 -0.0684 -0.1815  0.0612
   57POPC   C1A 1209   8.059  10.839   9.454 -0.0953 -0.4911  0.0263
   57POPC   D2A 1210   7.624  10.974   9.675 -0.0451  0.2906 -0.1764
   57POPC   C3A 1211   7.532  11.044  10.098  0.3680 -0.2150  0.4763
   57POPC   C4A 1212   7.450  11.069  10.470  0.2265 -0.2079  0.1560
   57POPC   C1B 1213   8.125  10.110   9.745 -0.0225 -0.0979  0.2189
   57POPC   C2B 1214   8.001   9.928  10.118  0.0818  0.0858  0.0606
   57POPC   C3B 1215   8.085   9.835  10.528 -0.0690  0.0573  0.0326
   57POPC   C4B 1216   8.210  10.193  10.839 -0.1498 -0.1464  0.2078
   58POPC   NC3 1217   5.803  10.032  12.984  0.0660 -0.1044  0.2951
   58POPC   PO4 1218   5.513   9.689  13.163  0.1799  0.2047 -0.2115
   58POPC   GL1 1219   5.275   9.838  12.895 -0.3255 -0.2261 -0.0534
   58POPC   GL2 1220   5.112   9.675  12.887  0.0241  0.1099 -0.0981
   58POPC   C1A 1221   5.237  10.195  12.736 -0.0972 -0.2858 -0.1085
   58POPC   D2A 1222   4.976  10.515  12.437 -0.1060  0.0814 -0.1450
   58POPC   C3A 1223   5.104  10.801  12.183  0.0410  0.0775  0.2221
   58POPC   C4A 1224   5.136  11.003  11.832  0.2964 -0.3652 -0.1518
   58POPC   C1B 1225   4.995   9.776  12.461 -0.0197 -0.1563  0.0164
   58POPC   C2B 1226   4.734  10.116  12.211  0.2221 -0.2482  0.1486
   58POPC   C3B 1227   4.752  10.470  11.918 -0.1308  0.0495 -0.0790
   58POPC   C4B 1228   4.392  10.726  11.899  0.2126  0.0838 -0.0955
   59POPC   NC3 1229   7.674   3.949  12.064 -0.1681  0.0118  0.0104
   59POPC   PO4 1230   7.262   3.909  12.303 -0.0467  0.0281  0.1385
   59POPC   GL1 1231   7.090   3.614  11.992 -0.4149 -0.2797 -0.0445
   59POPC   GL2 1232   6.743   3.439  12.031  0.0411 -0.0018  0.1654
   59POPC   C1A 1233   6.998   3.628  11.497 -0.0354 -0.0008  0.0414
   59POPC   D2A 1234   7.360   3.621  11.228  0.2116  0.1017 -0.0482
   59POPC   C3A 1235   7.567   3.589  10.744  0.1950 -0.0145 -0.1144
   59POPC   C4A 1236   7.924   3.599  10.561  0.2855 -0.1940 -0.1880
   59POPC   C1B 1237   6.801   3.173  11.654  0.2310  0.1000 -0.0352
   59POPC   C2B 1238   6.449   3.274  11.408  0.0564  0.2825 -0.1986
   59POPC   C3B 1239   6.075   3.522  11.270 -0.2015 -0.0181  0.3554
   59POPC   C4B 1240   5.901   3.188  11.019 -0.0437 -0.2313 -0.1839
   60POPC   NC3 1241   4.769   0.981  12.956  0.0350  0.0155  0.3655
   60POPC   PO4 1242   4.742   1.407  12.922  0.3054  0.0501  0.0123
   60POPC   GL1 1243   4.688   1.646  12.525 -0.0667 -0.0052 -0.0418
   60POPC   GL2 1244   4.381   1.753  12.526 -0.0099 -0.0674 -0.5410
   60POPC   C1A 1245   4.431   1.607  12.047 -0.2354 -0.2981 -0.0246
   60POPC   D2A 1246   4.455   1.236  11.691  0.1265 -0.1746 -0.0619
   60POPC   C3A 1247   4.275   0.919  11.805 -0.1526 -0.1471 -0.5502
   60POPC   C4A 1248   3.951   0.761  12.065 -0.1704 -0.3098 -0.0801
   60POPC   C1B 1249   3.987   1.728  12.276 -0.2333  0.1585 -0.0417
   60POPC   C2B 1250   3.728   1.836  12.017 -0.0456  0.0533  0.0522
   60POPC   C3B 1251   3.596   2.114  11.564 -0.0234  0.0186 -0.3589
   60POPC   C4B 1252   3.548   1.971  11.138  0.0322  0.1282 -0.2854
   61POPC   NC3 1253   4.782   2.095  12.814 -0.0587 -0.0029 -0.3036
   61POPC   PO4 1254   4.682   2.523  13.000 -0.0259  0.1597 -0.1803
   61POPC   GL1 1255   4.657   2.485  12.451  0.1584 -0.1042 -0.3722
   61POPC   GL2 1256   4.679   2.079  12.319 -0.2115  0.0370 -0.4742
   61POPC   C1A 1257   4.520   2.501  12.018  0.0063 -0.0863  0.3104
   61POPC   D2A 1258   4.649   2.731  11.640 -0.1677  0.2159  0.1190
   61POPC   C3A 1259   4.363   2.690  11.261 -0.0402 -0.1216  0.1803
   61POPC   C4A 1260   4.216   2.653  10.855  0.1711  0.1313 -0.1673
   61POPC   C1B 1261   4.604   2.121  11.778  0.0753 -0.0683 -0.0631
   61POPC   C2B 1262   4.461   2.084  11.384  0.0835  0.2602 -0.0966
   61POPC   C3B 1263   4.221   1.810  11.056 -0.0861  0.2428  0.1305
   61POPC   C4B 1264   4.276   1.455  11.238 -0.1841  0.1393  0.0480
   62POPC   NC3 1265   8.020  11.037  13.150 -0.1279 -0.0711 -0.1634
   62POPC   PO4 1266   7.751  10.802  12.853  0.0164  0.5029 -0.2252
   62POPC   GL1 1267   7.602  10.828  12.405 -0.1389 -0.1889 -0.1190
   62POPC   GL2 1268   7.843  11.044  12.182  0.2388  0.2373 -0.2174
   62POPC   C1A 1269   7.312  10.687  12.060 -0.0818  0.0043  0.1042
   62POPC   D2A 1270   7.036  10.488  11.893 -0.1202 -0.0188  0.0036
   62POPC   C3A 1271   6.843  10.474  11.471 -0.0617 -0.3504  0.0816
   62POPC   C4A 1272   6.352  10.733  11.547  0.0454 -0.1522  0.2702
   62POPC   C1B 1273   7.765  10.766  11.798  0.0883 -0.1630 -0.1473
   62POPC   C2B 1274   7.880  10.362  11.646 -0.2103  0.0993 -0.3228
   62POPC   C3B 1275   8.075  10.103  11.326  0.1033 -0.1348  0.0336
   62POPC   C4B 1276   8.522  10.041  11.261 -0.1713  0.1983 -0.0332
   63POPC   NC3 1277   6.284   8.323  13.592 -0.2574  0.1494  0.1315
   63POPC   PO4 1278   6.381   8.614  13.190  0.1289  0.0114 -0.2593
   63POPC   GL1 1279   6.430   8.806  12.709  0.0093  0.0872  0.0520
   63POPC   GL2 1280   6.804   8.901  12.618 -0.0974 -0.1174 -0.1716
   63POPC   C1A 1281   6.319   9.031  12.293 -0.1441 -0.2477 -0.0724
   63POPC   D2A 1282   6.508   9.118  11.909  0.3602  0.0765 -0.0563
   63POPC   C3A 1283   6.681   9.402  11.631  0.2196 -0.1992  0.4699
   63POPC   C4A 1284   7.067   9.536  11.447 -0.2357 -0.0730 -0.0937
   63POPC   C1B 1285   6.963   9.140  12.332  0.1865  0.3789 -0.1606
   63POPC   C2B 1286   7.388   9.211  12.208  0.1642  0.3995 -0.0163
   63POPC   C3B 1287   7.691   9.021  11.989  0.1871  0.2074  0.1501
   63POPC   C4B 1288   7.873   8.810  11.583 -0.0936  0.2500 -0.0705
   64POPC   NC3 1289   4.202   2.470  13.071  0.2411 -0.3344 -0.0410
   64POPC   PO4 1290   3.950   2.621  12.723  0.0710 -0.3701  0.2734
   64POPC   GL1 1291   4.144   2.881  12.310 -0.0717 -0.0912 -0.0099
   64POPC   GL2 1292   3.893   3.069  12.133  0.1390 -0.1340 -0.1282
   64POPC   C1A 1293   4.349   2.976  11.981 -0.0296 -0.1363 -0.3495
   64POPC   D2A 1294   4.507   3.233  11.748  0.1027 -0.0358 -0.1474
   64POPC   C3A 1295   4.284   3.351  11.410  0.2360 -0.0065  0.0210
   64POPC   C4A 1296   4.264   3.181  10.943 -0.0461  0.1127 -0.1422
   64POPC   C1B 1297   3.869   2.922  11.683 -0.2845  0.1435 -0.3689
   64POPC   C2B 1298   3.842   2.931  11.253  0.1469  0.1907  0.0353
   64POPC   C3B 1299   3.814   2.950  10.873  0.0202 -0.0655  0.1182
   64POPC   C4B 1300   3.914   2.843  10.491 -0.0418  0.2416 -0.1439
   65POPC   NC3 1301  11.557   0.047  12.909  0.1292 -0.1702 -0.0617
   65POPC   PO4 1302  11.701  -0.294  12.817 -0.1527 -0.2428  0.1106
   65POPC   GL1 1303  11.636  -0.727  12.591  0.0506 -0.1078  0.0948
   65POPC   GL2 1304  11.885  -0.558  12.435  0.0317 -0.0863 -0.1737
   65POPC   C1A 1305  11.429  -0.788  12.231  0.0498  0.1014  0.1411
   65POPC   D2A 1306  11.582  -0.952  11.859  0.0328 -0.2071  0.0784
   65POPC   C3A 1307  11.413  -0.728  11.452 -0.0667 -0.0299 -0.1872
   65POPC   C4A 1308  11.157  -0.550  11.111 -0.0048 -0.1823  0.2480
   65POPC   C1B 1309  11.952  -0.968  12.234 -0.3294 -0.0157  0.2386
   65POPC   C2B 1310  12.112  -1.351  12.156  0.0636  0.1716  0.0329
   65POPC   C3B 1311  12.090  -1.694  11.914 -0.0604 -0.3155  0.0327
   65POPC   C4B 1312  12.147  -1.973  11.596  0.2950  0.1603 -0.0739
   66POPC   NC3 1313   8.565   2.291  12.472 -0.0206 -0.0716  0.0691
   66POPC   PO4 1314   8.172   2.681  12.445  0.1576 -0.2312  0.1008
   66POPC   GL1 1315   8.076   2.679  12.031  0.0278 -0.3152  0.1766
   66POPC   GL2 1316   7.762   2.910  11.917 -0.1048  0.0140 -0.1524
   66POPC   C1A 1317   8.198   2.701  11.600  0.2222  0.1720  0.3789
   66POPC   D2A 1318   8.211   3.034  11.275  0.0788 -0.0954  0.0471
   66POPC   C3A 1319   8.408   3.109  10.919 -0.1094  0.2388  0.2042
   66POPC   C4A 1320   8.831   3.118  10.739  0.1575 -0.2862 -0.0642
   66POPC   C1B 1321   7.808   2.977  11.569 -0.3225  0.1676 -0.0821
   66POPC   C2B 1322   7.736   2.740  11.208  0.1380  0.0698 -0.0066
   66POPC   C3B 1323   7.419   2.689  10.900  0.0471 -0.1463 -0.2483
   66POPC   C4B 1324   6.998   2.629  10.788 -0.0348 -0.0515 -0.1235
   67POPC   NC3 1325   5.405   3.655  12.609  0.1179 -0.4282 -0.0903
   67POPC   PO4 1326   5.369   3.244  12.445  0.0477 -0.2046  0.0334
   67POPC   GL1 1327   5.153   3.307  12.126 -0.0374 -0.1114 -0.1041
   67POPC   GL2 1328   5.041   3.632  12.220 -0.0470 -0.2115 -0.0821
   67POPC   C1A 1329   5.003   3.248  11.712 -0.0658 -0.2425 -0.0529
   67POPC   D2A 1330   4.808   3.139  11.351  0.1136 -0.0552  0.0678
   67POPC   C3A 1331   4.701   3.452  11.177 -0.0555  0.2068  0.0576
   67POPC   C4A 1332   4.617   3.870  11.006  0.0097 -0.3192 -0.0143
   67POPC   C1B 1333   5.195   3.826  11.927  0.0601 -0.0770 -0.0561
   67POPC   C2B 1334   5.033   3.719  11.542  0.0035 -0.0839 -0.0207
   67POPC   C3B 1335   5.171   3.809  11.188 -0.1437  0.0078 -0.0651
   67POPC   C4B 1336   5.278   3.989  10.797 -0.0207  0.1623 -0.0595
   68POPC   NC3 1337   0.581   4.204  13.248 -0.1038 -0.1772 -0.3154
   68POPC   PO4 1338   0.693   4.508  12.954  0.2419 -0.0598 -0.0525
   68POPC   GL1 1339   0.703   4.764  12.646 -0.2479 -0.1375  0.0768
   68POPC   GL2 1340   0.863   5.056  12.615 -0.0099  0.0387 -0.2058
   68POPC   C1A 1341   0.980   4.716  12.274  0.1180  0.0044 -0.0038
   68POPC   D2A 1342   1.026   5.017  11.902  0.2736 -0.1164  0.2541
   68POPC   C3A 1343   1.011   5.400  11.660 -0.1433  0.2341 -0.3118
   68POPC   C4A 1344   1.126   5.799  11.500 -0.1409  0.1818  0.3362
   68POPC   C1B 1345   0.561   5.134  12.265 -0.3951  0.0417  0.2636
   68POPC   C2B 1346   0.529   5.273  11.822 -0.2244 -0.0198  0.1323
   68POPC   C3B 1347   0.759   5.116  11.359  0.2005 -0.0446  0.0689
   68POPC   C4B 1348   0.811   4.932  10.945 -0.3712  0.0305  0.2073
   69POPC   NC3 1349  10.430   0.210  12.821  0.3174 -0.0802 -0.2554
   69POPC   PO4 1350  10.186   0.414  12.640 -0.0838  0.0511 -0.1137
   69POPC   GL1 1351  10.472   0.452  12.424  0.0840  0.0931 -0.1219
   69POPC   GL2 1352  10.662   0.114  12.392 -0.2774 -0.0108 -0.2658
   69POPC   C1A 1353  10.521   0.414  12.021  0.1870  0.2261 -0.0224
   69POPC   D2A 1354  10.432   0.499  11.550 -0.0300  0.3368  0.1364
   69POPC   C3A 1355  10.625   0.707  11.258 -0.0308  0.1218  0.1421
   69POPC   C4A 1356  11.067   0.753  11.305 -0.1610 -0.0722 -0.3879
   69POPC   C1B 1357  10.578  -0.307  12.150 -0.0056  0.2069 -0.1305
   69POPC   C2B 1358  10.708  -0.472  11.822  0.2820  0.0171  0.0824
   69POPC   C3B 1359  10.729  -0.545  11.401  0.0702 -0.1723  0.1126
   69POPC   C4B 1360  10.646  -0.547  10.961 -0.0170 -0.0734  0.0962
   70POPC   NC3 1361   5.715   9.238  13.294  0.1754  0.0962  0.0604
   70POPC   PO4 1362   5.780   9.209  12.813 -0.1063 -0.1914  0.0092
   70POPC   GL1 1363   5.624   9.561  12.701  0.1724 -0.0580 -0.2137
   70POPC   GL2 1364   5.409   9.467  12.503  0.4185  0.0659 -0.0229
   70POPC   C1A 1365   5.498   9.901  12.373 -0.2143 -0.1466 -0.1079
   70POPC   D2A 1366   5.227  10.106  12.097  0.3517 -0.3635 -0.1352
   70POPC   C3A 1367   5.295   9.852  11.705  0.1220 -0.4370 -0.1607
   70POPC   C4A 1368   5.736   9.909  11.486 -0.4821  0.1249 -0.2142
   70POPC   C1B 1369   5.068   9.382  12.114 -0.0194 -0.1977  0.4933
   70POPC   C2B 1370   4.725   9.633  11.910  0.3896 -0.2234  0.3370
   70POPC   C3B 1371   4.726  10.016  11.697 -0.3632 -0.0902 -0.0042
   70POPC   C4B 1372   4.304  10.269  11.720 -0.1157 -0.0136 -0.1793
   71POPC   NC3 1373   7.686   4.925  12.315 -0.1478  0.0816 -0.0350
   71POPC   PO4 1374   7.270   4.767  12.126 -0.1678 -0.2583  0.0082
   71POPC   GL1 1375   7.410   4.599  11.875 -0.1183  0.0277  0.1597
   71POPC   GL2 1376   7.061   4.466  11.751 -0.0411  0.3549  0.0136
   71POPC   C1A 1377   7.561   4.515  11.551  0.0171  0.1638 -0.3120
   71POPC   D2A 1378   7.511   4.532  11.096 -0.1156  0.0210  0.3382
   71POPC   C3A 1379   7.469   4.905  10.727  0.1428  0.0747 -0.0471
   71POPC   C4A 1380   7.242   5.032  10.321  0.0373 -0.0773 -0.0242
   71POPC   C1B 1381   7.143   4.680  11.333  0.2600 -0.0907 -0.1186
   71POPC   C2B 1382   6.990   5.041  11.190  0.2572  0.3421 -0.0605
   71POPC   C3B 1383   7.017   5.323  10.826 -0.0148  0.0828  0.3532
   71POPC   C4B 1384   7.253   5.537  10.462 -0.0339  0.2565  0.1434
   72POPC   NC3 1385   9.530   2.914  12.141 -0.3090 -0.0860  0.0988
   72POPC   PO4 1386   9.603   2.452  12.175 -0.2546  0.0525  0.2095
   72POPC   GL1 1387   9.709   2.372  11.864 -0.2577  0.0916 -0.4372
   72POPC   GL2 1388   9.776   2.047  11.920 -0.0326  0.0372 -0.3420
   72POPC   C1A 1389   9.655   2.536  11.457 -0.0491 -0.1769 -0.3304
   72POPC   D2A 1390   9.840   2.553  10.982 -0.0347  0.1053  0.1025
   72POPC   C3A 1391   9.630   2.391  10.520  0.2788 -0.3036 -0.0255
   72POPC   C4A 1392   9.418   2.444  10.158 -0.5927 -0.0111 -0.0655
   72POPC   C1B 1393   9.778   2.016  11.457 -0.1341 -0.0169 -0.0526
   72POPC   C2B 1394   9.835   1.808  11.092 -0.1370 -0.1168 -0.2224
   72POPC   C3B 1395  10.192   1.653  10.881 -0.3995  0.0461 -0.0587
   72POPC   C4B 1396  10.530   1.469  10.671  0.1978  0.2044 -0.1516
   73POPC   NC3 1397   2.936   3.171  12.864  0.0637  0.0470 -0.1061
   73POPC   PO4 1398   2.634   2.847  12.777 -0.1651 -0.0557  0.0415
   73POPC   GL1 1399   2.956   2.962  12.408 -0.0224 -0.1567  0.1258
   73POPC   GL2 1400   2.957   3.318  12.335 -0.3956  0.1290 -0.0549
   73POPC   C1A 1401   2.920   2.879  12.032  0.0248  0.1043 -0.1836
   73POPC   D2A 1402   3.000   2.900  11.480 -0.0002  0.0845 -0.1225
   73POPC   C3A 1403   3.416   3.134  11.384 -0.0851  0.0244  0.3004
   73POPC   C4A 1404   3.686   3.418  11.126 -0.1990  0.1944  0.0853
   73POPC   C1B 1405   3.178   3.737  12.144  0.1053 -0.1684  0.2152
   73POPC   C2B 1406   3.050   4.168  11.858  0.3749  0.1440 -0.5725
   73POPC   C3B 1407   3.015   4.210  11.387 -0.1191  0.1250 -0.0175
   73POPC   C4B 1408   3.026   4.415  11.013  0.3209 -0.0592 -0.1004
   74POPC   NC3 1409   5.432   1.009   8.753 -0.1703 -0.0608  0.1246
   74POPC   PO4 1410   4.969   1.247   8.615 -0.0554 -0.1541 -0.0100
   74POPC   GL1 1411   5.121   1.236   9.044 -0.0970 -0.1406 -0.1152
   74POPC   GL2 1412   5.423   1.488   9.114 -0.1356  0.2063  0.0340
   74POPC   C1A 1413   5.306   1.216   9.549  0.1720  0.0298  0.1186
   74POPC   D2A 1414   5.383   1.095  10.013 -0.0183  0.1920  0.1671
   74POPC   C3A 1415   5.798   1.114  10.220 -0.4523  0.2087  0.1403
   74POPC   C4A 1416   6.101   1.269  10.398  0.0775 -0.0448 -0.0855
   74POPC   C1B 1417   5.359   1.706   9.512 -0.0476 -0.0952 -0.2453
   74POPC   C2B 1418   5.551   1.898   9.808  0.3252 -0.0578  0.0609
   74POPC   C3B 1419   5.662   2.288   9.903 -0.1958 -0.2474  0.0155
   74POPC   C4B 1420   5.743   2.510  10.307 -0.0497  0.3138  0.2694
   75POPC   NC3 1421   1.242  10.251  13.432  0.3412  0.2079 -0.0276
   75POPC   PO4 1422   1.554   9.899  13.347 -0.1203  0.2324 -0.0302
   75POPC   GL1 1423   1.722   9.786  12.913 -0.0839 -0.0885 -0.2083
   75POPC   GL2 1424   1.874  10.035  12.725  0.1044  0.1460 -0.1808
   75POPC   C1A 1425   1.885   9.522  12.513 -0.1151  0.0214  0.0456
   75POPC   D2A 1426   2.236   9.810  12.270 -0.2156 -0.0966  0.1267
   75POPC   C3A 1427   2.620   9.841  11.996  0.2451 -0.1296  0.1104
   75POPC   C4A 1428   2.897   9.650  11.797 -0.0457 -0.2388 -0.0576
   75POPC   C1B 1429   1.742   9.981  12.341  0.0464  0.1073 -0.4165
   75POPC   C2B 1430   1.571  10.194  12.078  0.3803 -0.1828  0.0937
   75POPC   C3B 1431   1.238  10.347  11.783 -0.1417 -0.1152  0.2682
   75POPC   C4B 1432   1.245  10.554  11.389 -0.0229  0.3411 -0.2093
   76POPC   NC3 1433   1.917   2.437   9.323  0.2142 -0.3682  0.1723
   76POPC   PO4 1434   2.068   2.085   9.141  0.1779 -0.2120 -0.0435
   76POPC   GL1 1435   2.015   2.110   9.625  0.0121  0.1794  0.0159
   76POPC   GL2 1436   1.989   1.841   9.834  0.2312 -0.1604  0.0373
   76POPC   C1A 1437   1.655   2.240   9.861 -0.3284  0.3336 -0.2666
   76POPC   D2A 1438   1.585   2.113  10.323 -0.0618 -0.0384  0.1325
   76POPC   C3A 1439   1.803   2.292  10.501 -0.0570  0.0282 -0.2185
   76POPC   C4A 1440   1.937   2.618  10.705  0.0690 -0.2011  0.0447
   76POPC   C1B 1441   2.153   2.151  10.099 -0.0240  0.2726  0.0369
   76POPC   C2B 1442   2.194   2.515  10.287 -0.0225 -0.2925  0.1434
   76POPC   C3B 1443   2.546   2.706  10.389 -0.0382 -0.0040 -0.1912
   76POPC   C4B 1444   2.936   2.644  10.571  0.1559 -0.0084  0.3879
   77POPC   NC3 1445   5.076  12.057   8.537  0.1467 -0.1131 -0.0763
   77POPC   PO4 1446   5.406  11.769   8.921  0.3269 -0.3702  0.0741
   77POPC   GL1 1447   5.352  11.854   9.461  0.2941  0.0999  0.0432
   77POPC   GL2 1448   5.054  11.779   9.647 -0.1434 -0.0476  0.0147
   77POPC   C1A 1449   5.549  11.877   9.841 -0.0760  0.1882  0.0093
   77POPC   D2A 1450   5.703  12.031  10.251 -0.2638 -0.2139  0.0999
   77POPC   C3A 1451   6.082  12.057  10.211 -0.3072  0.1503  0.1293
   77POPC   C4A 1452   6.387  11.832  10.371 -0.1715  0.4620 -0.2987
   77POPC   C1B 1453   5.164  11.894  10.088  0.4083 -0.0734 -0.2297
   77POPC   C2B 1454   5.308  12.294  10.429  0.5497 -0.0966  0.1001
   77POPC   C3B 1455   5.203  12.474  10.849 -0.0591 -0.2475 -0.1125
   77POPC   C4B 1456   5.545  12.410  11.154  0.1324 -0.2171 -0.1492
   78POPC   NC3 1457   4.160  11.647   9.318  0.2209 -0.2046  0.1498
   78POPC   PO4 1458   4.210  11.461   9.779  0.1199 -0.0496  0.2369
   78POPC   GL1 1459   3.981  11.461  10.209  0.0291  0.1934  0.2217
   78POPC   GL2 1460   4.000  11.044  10.282  0.3564  0.2157 -0.2717
   78POPC   C1A 1461   3.825  11.778  10.569 -0.2554  0.2462 -0.0305
   78POPC   D2A 1462   3.954  11.899  10.975 -0.2840 -0.4322 -0.1567
   78POPC   C3A 1463   3.663  11.999  11.362  0.1093  0.0879 -0.1469
   78POPC   C4A 1464   3.571  11.840  11.801  0.0181 -0.1725 -0.0789
   78POPC   C1B 1465   4.346  11.228  10.423 -0.0654  0.3461 -0.1262
   78POPC   C2B 1466   4.487  11.288  10.844 -0.0790 -0.2018 -0.1546
   78POPC   C3B 1467   4.541  11.185  11.276 -0.1798 -0.1255 -0.4385
   78POPC   C4B 1468   4.705  10.888  11.611 -0.2091 -0.1501 -0.0389
   79POPC   NC3 1469   9.609  11.924  12.782 -0.3807 -0.0425  0.3944
   79POPC   PO4 1470   9.111  11.690  12.670 -0.0567 -0.1062 -0.1640
   79POPC   GL1 1471   8.980  11.241  12.418  0.1391  0.0785  0.2168
   79POPC   GL2 1472   9.313  11.089  12.428 -0.1512 -0.0163  0.0700
   79POPC   C1A 1473   9.001  10.955  12.052 -0.3356 -0.0419 -0.0676
   79POPC   D2A 1474   8.885  10.669  11.723  0.0505 -0.1829  0.2905
   79POPC   C3A 1475   8.995  10.297  11.715  0.0665  0.0339  0.0728
   79POPC   C4A 1476   8.907   9.949  11.541 -0.1350  0.2674  0.1158
   79POPC   C1B 1477   9.674  11.187  12.150  0.3177 -0.1011  0.1271
   79POPC   C2B 1478   9.716  11.608  11.852  0.1313 -0.1697  0.0547
   79POPC   C3B 1479   9.776  12.064  11.616  0.1214  0.2536 -0.1043
   79POPC   C4B 1480   9.543  12.403  11.861 -0.0999 -0.2818 -0.1217
   80POPC   NC3 1481  11.453   9.408  13.379 -0.0323  0.2422 -0.0825
   80POPC   PO4 1482  11.747   9.163  13.289 -0.0291  0.4018 -0.1528
   80POPC   GL1 1483  11.887   9.352  12.989 -0.1245 -0.0048  0.1881
   80POPC   GL2 1484  12.164   9.322  12.748  0.0015 -0.0723  0.1000
   80POPC   C1A 1485  11.781   9.627  12.631  0.2611  0.0376 -0.1827
   80POPC   D2A 1486  12.052   9.646  12.167 -0.1150 -0.3097 -0.1058
   80POPC   C3A 1487  12.091   9.858  11.712  0.0385  0.1398  0.2510
   80POPC   C4A 1488  12.482   9.863  11.541 -0.0618  0.1193  0.0762
   80POPC   C1B 1489  11.829   9.211  12.348  0.1285  0.2621 -0.1166
   80POPC   C2B 1490  11.843   9.297  11.934 -0.0157  0.3258  0.3172
   80POPC   C3B 1491  11.821   9.439  11.600  0.1735 -0.0886 -0.2192
   80POPC   C4B 1492  11.805   9.195  11.180 -0.1975  0.0969 -0.0918
   81POPC   NC3 1493   9.230  12.395   8.301  0.2007 -0.1968 -0.3787
   81POPC   PO4 1494   8.945  12.247   8.720  0.3473  0.3215  0.1855
   81POPC   GL1 1495   8.951  12.309   9.091  0.0396 -0.1092 -0.0037
   81POPC   GL2 1496   9.185  12.477   9.254  0.0717  0.3074 -0.0074
   81POPC   C1A 1497   8.856  12.287   9.686 -0.1506  0.0533 -0.1792
   81POPC   D2A 1498   8.589  12.214  10.001 -0.0397  0.0352 -0.0418
   81POPC   C3A 1499   8.725  11.885  10.338  0.1640  0.0271 -0.2388
   81POPC   C4A 1500   8.740  11.836  10.776 -0.2683  0.3566 -0.1464
   81POPC   C1B 1501   9.215  12.874   9.456  0.4642 -0.2474 -0.1556
   81POPC   C2B 1502   9.132  13.262   9.818 -0.1722 -0.1470  0.1090
   81POPC   C3B 1503   9.140  13.628  10.116  0.1679  0.0089 -0.2975
   81POPC   C4B 1504   9.385  13.555  10.610 -0.1768 -0.2559  0.2159
   82POPC   NC3 1505   0.808   8.249   8.838 -0.5050 -0.0459 -0.0512
   82POPC   PO4 1506   0.919   8.060   9.281  0.1423 -0.0246  0.0949
   82POPC   GL1 1507   0.939   7.882   9.738 -0.0790 -0.2561  0.2878
   82POPC   GL2 1508   0.652   7.796   9.721 -0.0557  0.2677 -0.0585
   82POPC   C1A 1509   1.136   7.767  10.242 -0.2178  0.2123 -0.3251
   82POPC   D2A 1510   1.330   7.417  10.397 -0.5628 -0.0187  0.0560
   82POPC   C3A 1511   1.339   7.412  10.830  0.0485 -0.1774  0.1569
   82POPC   C4A 1512   1.328   7.197  11.183 -0.0439 -0.1513  0.0530
   82POPC   C1B 1513   0.676   7.994  10.162 -0.2774  0.2397 -0.0667
   82POPC   C2B 1514   0.815   8.065  10.576 -0.1971 -0.1012  0.1410
   82POPC   C3B 1515   0.690   7.930  11.028 -0.0450  0.1291 -0.2154
   82POPC   C4B 1516   1.144   8.007  11.249 -0.2038  0.0207 -0.4045
   83POPC   NC3 1517   4.569   9.687   9.953 -0.1662  0.2605 -0.1620
   83POPC   PO4 1518   4.644   9.352  10.129 -0.3528 -0.1484  0.1282
   83POPC   GL1 1519   4.479   9.186  10.503  0.2038  0.0312  0.1573
   83POPC   GL2 1520   4.520   8.820  10.509  0.3163 -0.1609  0.1519
   83POPC   C1A 1521   4.097   9.156  10.753 -0.0620 -0.2494  0.0070
   83POPC   D2A 1522   3.583   8.986  10.669  0.4466 -0.1158  0.0551
   83POPC   C3A 1523   3.220   8.993  10.848 -0.2486  0.4132  0.2038
   83POPC   C4A 1524   3.028   9.109  11.193 -0.0589  0.2102  0.0952
   83POPC   C1B 1525   4.494   8.712  10.926 -0.0606  0.0723  0.1315
   83POPC   C2B 1526   4.506   8.920  11.397  0.0313  0.0723 -0.0629
   83POPC   C3B 1527   4.544   9.192  11.451  0.0456 -0.3267 -0.0234
   83POPC   C4B 1528   4.836   9.418  11.328  0.0844  0.2171 -0.0859
   84POPC   NC3 1529   0.522  11.410   8.813  0.3179 -0.1110 -0.1267
   84POPC   PO4 1530   0.141  11.683   9.136 -0.2330  0.2270  0.0890
   84POPC   GL1 1531   0.150  11.801   9.505 -0.2036  0.0863  0.4050
   84POPC   GL2 1532  -0.176  12.009   9.446 -0.2453  0.0432 -0.2747
   84POPC   C1A 1533   0.023  11.870   9.907  0.0960  0.2055 -0.1160
   84POPC   D2A 1534  -0.300  12.035  10.197  0.0545  0.1514 -0.4860
   84POPC   C3A 1535  -0.168  11.992  10.661  0.0802 -0.0442 -0.1928
   84POPC   C4A 1536   0.192  11.933  11.014  0.1058  0.3056 -0.0122
   84POPC   C1B 1537  -0.465  11.907   9.707 -0.2986 -0.0256 -0.2435
   84POPC   C2B 1538  -0.788  11.830  10.045  0.1032  0.0730  0.1543
   84POPC   C3B 1539  -1.160  12.019  10.183  0.1533 -0.0374  0.0359
   84POPC   C4B 1540  -1.236  12.439  10.079 -0.1879  0.2833 -0.0305
   85POPC   NC3 1541   1.336   8.236  14.046  0.0450 -0.0434  0.1827
   85POPC   PO4 1542   1.719   8.441  13.908 -0.0014  0.2056 -0.3360
   85POPC   GL1 1543   1.702   8.472  13.438  0.1731 -0.1220 -0.0339
   85POPC   GL2 1544   1.992   8.476  13.296  0.1272 -0.0290 -0.0628
   85POPC   C1A 1545   1.565   8.449  12.988 -0.1844 -0.1948 -0.1963
   85POPC   D2A 1546   1.487   8.086  12.696 -0.3135  0.0872  0.3147
   85POPC   C3A 1547   1.516   8.087  12.162 -0.1301  0.0121 -0.1617
   85POPC   C4A 1548   1.846   8.373  11.979 -0.0169  0.2697  0.1369
   85POPC   C1B 1549   1.973   8.735  12.940  0.0970  0.2151 -0.1768
   85POPC   C2B 1550   2.069   8.988  12.521  0.1267  0.3610  0.2740
   85POPC   C3B 1551   2.208   9.227  12.163  0.2255  0.1119 -0.2808
   85POPC   C4B 1552   2.385   9.317  11.801 -0.0887  0.0173 -0.0083
   86POPC   NC3 1553  11.551   9.898   8.802  0.2257 -0.4240 -0.4018
   86POPC   PO4 1554  11.391  10.242   8.952  0.0864  0.2294  0.0719
   86POPC   GL1 1555  11.337  10.076   9.468 -0.0004  0.1639  0.2745
   86POPC   GL2 1556  11.584  10.087   9.708 -0.1625  0.1231  0.3877
   86POPC   C1A 1557  11.071   9.947   9.849 -0.0126 -0.0282  0.2939
   86POPC   D2A 1558  10.995  10.223  10.190 -0.0847  0.0616  0.0253
   86POPC   C3A 1559  10.604  10.207  10.197 -0.0839 -0.0102 -0.3174
   86POPC   C4A 1560  10.283  10.156   9.824  0.2591  0.3581 -0.2690
   86POPC   C1B 1561  11.544   9.884  10.121  0.0240 -0.2556  0.0480
   86POPC   C2B 1562  11.462   9.823  10.534 -0.0623  0.0550  0.0702
   86POPC   C3B 1563  11.563   9.760  10.868 -0.0694  0.3267  0.2645
   86POPC   C4B 1564  11.634   9.703  11.235 -0.1664 -0.2358 -0.0929
   87POPC   NC3 1565   5.915   4.285   8.547  0.0603 -0.2012  0.1028
   87POPC   PO4 1566   5.750   3.962   8.876  0.1211 -0.2734  0.3518
   87POPC   GL1 1567   5.827   3.944   9.239  0.2067 -0.0499 -0.0010
   87POPC   GL2 1568   5.947   4.174   9.462 -0.3387 -0.0072  0.2921
   87POPC   C1A 1569   5.687   3.822   9.704  0.1680  0.1549  0.1691
   87POPC   D2A 1570   5.590   3.746  10.072 -0.0787  0.0867 -0.0332
   87POPC   C3A 1571   5.316   3.852  10.322 -0.0706  0.1441  0.0515
   87POPC   C4A 1572   4.892   3.927  10.499  0.0616 -0.0909 -0.3808
   87POPC   C1B 1573   6.293   4.380   9.460 -0.2598  0.0997 -0.0865
   87POPC   C2B 1574   6.605   4.220   9.688 -0.0613 -0.1110 -0.2733
   87POPC   C3B 1575   7.073   4.077   9.747  0.0871 -0.1220 -0.1139
   87POPC   C4B 1576   7.246   3.715   9.983  0.6177  0.2450 -0.2941
   88POPC   NC3 1577   8.136   4.087  12.288  0.1256  0.0100  0.0721
   88POPC   PO4 1578   8.152   3.741  12.173  0.2179  0.1392 -0.2467
   88POPC   GL1 1579   7.962   3.651  11.687  0.1076 -0.0597  0.1478
   88POPC   GL2 1580   7.898   3.908  11.612 -0.1049  0.0192  0.0097
   88POPC   C1A 1581   7.881   3.422  11.453  0.1504  0.2945  0.0087
   88POPC   D2A 1582   7.703   3.254  11.164 -0.2000 -0.0661  0.1175
   88POPC   C3A 1583   7.894   3.151  10.771  0.2186  0.0960  0.0028
   88POPC   C4A 1584   7.979   2.692  10.680 -0.1067 -0.1455  0.1954
   88POPC   C1B 1585   7.912   4.205  11.319  0.2019  0.1007 -0.0712
   88POPC   C2B 1586   8.087   4.220  10.939  0.0031  0.0510 -0.2268
   88POPC   C3B 1587   8.350   4.202  10.603  0.0787 -0.2343 -0.2248
   88POPC   C4B 1588   8.702   4.072  10.245  0.1209  0.1160 -0.4085
   89POPC   NC3 1589   6.503   3.567  12.441 -0.2571  0.1862  0.0643
   89POPC   PO4 1590   6.477   3.968  12.538  0.0607 -0.0186  0.1265
   89POPC   GL1 1591   6.770   4.061  12.304 -0.1312 -0.1210  0.2119
   89POPC   GL2 1592   6.500   4.256  12.116 -0.1232 -0.0716  0.0819
   89POPC   C1A 1593   6.910   4.014  11.818  0.2552  0.0799  0.1044
   89POPC   D2A 1594   6.829   4.125  11.347 -0.0616  0.5252  0.0652
   89POPC   C3A 1595   7.045   4.318  11.018  0.0477  0.2930  0.1304
   89POPC   C4A 1596   7.242   4.365  10.596 -0.0035 -0.0806 -0.1512
   89POPC   C1B 1597   6.558   4.368  11.681 -0.0336 -0.1760 -0.0500
   89POPC   C2B 1598   6.360   4.373  11.306 -0.0285  0.3086  0.2653
   89POPC   C3B 1599   6.522   4.250  10.897 -0.0062 -0.3809 -0.0388
   89POPC   C4B 1600   6.541   3.861  10.593  0.3419  0.0006  0.1772
   90POPC   NC3 1601  10.627  11.640  12.948 -0.3843  0.1241  0.0879
   90POPC   PO4 1602  10.605  12.143  12.837 -0.1947 -0.0168  0.0279
   90POPC   GL1 1603  10.776  11.864  12.507 -0.1210  0.0894  0.5060
   90POPC   GL2 1604  10.952  11.616  12.502 -0.0463 -0.0434  0.0296
   90POPC   C1A 1605  11.112  12.073  12.145  0.2301 -0.1701  0.0676
   90POPC   D2A 1606  11.238  11.994  11.796  0.0015 -0.2206  0.0848
   90POPC   C3A 1607  11.150  12.339  11.484 -0.3777  0.3095  0.1592
   90POPC   C4A 1608  10.911  12.278  11.127 -0.1378  0.1522 -0.0284
   90POPC   C1B 1609  10.877  11.599  12.089  0.0580 -0.0815 -0.2089
   90POPC   C2B 1610  10.563  11.472  11.789 -0.4455  0.2743 -0.1202
   90POPC   C3B 1611  10.448  11.394  11.414 -0.0165  0.3410 -0.1327
   90POPC   C4B 1612  10.298  11.523  11.000 -0.1417 -0.1543 -0.1367
   91POPC   NC3 1613  10.475  10.272  13.388 -0.2886 -0.2548  0.0393
   91POPC   PO4 1614  10.528  10.601  12.981  0.0647 -0.0047 -0.1097
   91POPC   GL1 1615  10.571  10.696  12.568 -0.2383  0.0295 -0.0281
   91POPC   GL2 1616  10.449  10.567  12.375 -0.1454 -0.1399 -0.2886
   91POPC   C1A 1617  10.865  10.721  12.070 -0.0979 -0.2080 -0.1510
   91POPC   D2A 1618  10.788  10.648  11.694  0.2106 -0.2884  0.1208
   91POPC   C3A 1619  10.861  10.983  11.356  0.0223 -0.1045  0.1404
   91POPC   C4A 1620  10.929  10.956  10.925 -0.1943 -0.2061  0.3742
   91POPC   C1B 1621  10.687  10.262  12.104 -0.0374 -0.1194 -0.1634
   91POPC   C2B 1622  10.963  10.166  11.806 -0.0603 -0.0735 -0.0002
   91POPC   C3B 1623  11.111  10.282  11.501 -0.2742 -0.1641  0.0419
   91POPC   C4B 1624  11.324  10.647  11.305 -0.1522 -0.0174 -0.0840
   92POPC   NC3 1625   3.476   2.547   8.918  0.0195  0.1191 -0.0692
   92POPC   PO4 1626   3.253   2.387   9.231 -0.2022  0.0703 -0.2162
   92POPC   GL1 1627   3.484   2.343   9.669 -0.0473  0.0419 -0.0608
   92POPC   GL2 1628   3.350   2.540   9.769 -0.1400 -0.2454 -0.1472
   92POPC   C1A 1629   3.417   2.041   9.942 -0.3254 -0.1133 -0.2851
   92POPC   D2A 1630   3.252   1.666  10.173 -0.2710 -0.1516 -0.1718
   92POPC   C3A 1631   3.159   1.268  10.262 -0.0147  0.4352 -0.1186
   92POPC   C4A 1632   2.991   0.799  10.468 -0.0429 -0.0064 -0.1564
   92POPC   C1B 1633   3.573   2.559  10.177 -0.3022 -0.6007 -0.2863
   92POPC   C2B 1634   3.989   2.372  10.403 -0.0564  0.0458 -0.1681
   92POPC   C3B 1635   4.411   2.241  10.593  0.0384 -0.0713 -0.0208
   92POPC   C4B 1636   4.577   2.294  10.965 -0.2477 -0.0374 -0.0603
   93POPC   NC3 1637   1.875   0.389  13.795  0.0639 -0.0126 -0.3216
   93POPC   PO4 1638   1.680   0.388  13.445  0.0525 -0.0161  0.1638
   93POPC   GL1 1639   1.786   0.395  13.047 -0.0233 -0.0029 -0.1344
   93POPC   GL2 1640   1.911   0.641  12.792 -0.3854  0.1049 -0.0514
   93POPC   C1A 1641   2.080   0.167  12.667  0.1347  0.3071 -0.0334
   93POPC   D2A 1642   2.216  -0.162  12.381  0.3132 -0.0077  0.0409
   93POPC   C3A 1643   2.118  -0.264  11.955 -0.4715  0.4731 -0.1324
   93POPC   C4A 1644   1.800  -0.342  11.670 -0.0120  0.0739  0.3325
   93POPC   C1B 1645   1.989   0.713  12.405 -0.1717  0.3119  0.2918
   93POPC   C2B 1646   1.920   0.666  11.874 -0.0177 -0.2351 -0.0054
   93POPC   C3B 1647   1.435   0.664  11.702  0.0840  0.2081  0.1689
   93POPC   C4B 1648   1.007   0.854  11.747  0.1841  0.1281  0.3376
   94POPC   NC3 1649   0.859   6.233  13.224  0.0416  0.0170 -0.1222
   94POPC   PO4 1650   0.756   6.581  12.997 -0.1783 -0.0289 -0.1740
   94POPC   GL1 1651   0.971   6.547  12.662 -0.1570 -0.1153  0.0941
   94POPC   GL2 1652   1.049   6.876  12.671  0.0226  0.1303  0.3102
   94POPC   C1A 1653   0.984   6.514  12.219  0.3413  0.1700  0.3446
   94POPC   D2A 1654   0.858   6.196  11.782 -0.1617  0.1986  0.0382
   94POPC   C3A 1655   0.453   6.209  11.663 -0.2853 -0.2338 -0.2040
   94POPC   C4A 1656   0.122   6.381  11.351 -0.1494  0.1036  0.0950
   94POPC   C1B 1657   0.901   7.164  12.360 -0.2653 -0.0408 -0.0536
   94POPC   C2B 1658   0.998   7.478  12.034 -0.2920 -0.1961  0.2166
   94POPC   C3B 1659   1.235   7.795  11.763 -0.1734 -0.3000  0.2412
   94POPC   C4B 1660   1.372   8.187  11.709  0.1446  0.1560 -0.0773
   95POPC   NC3 1661  10.428   4.983  13.435  0.0597  0.0225  0.5381
   95POPC   PO4 1662  10.524   5.165  12.960 -0.0290 -0.1484 -0.0235
   95POPC   GL1 1663  10.624   5.124  12.457 -0.5481 -0.0686  0.2481
   95POPC   GL2 1664  10.687   5.321  12.189 -0.0193  0.0088  0.0484
   95POPC   C1A 1665  10.513   4.914  12.095 -0.1765  0.0416  0.0422
   95POPC   D2A 1666  10.842   4.960  11.822  0.3861  0.1851  0.0429
   95POPC   C3A 1667  10.752   4.847  11.393  0.0612  0.2359 -0.0666
   95POPC   C4A 1668  10.849   4.726  10.977 -0.2130  0.0069 -0.0984
   95POPC   C1B 1669  10.795   5.451  11.735 -0.0722  0.1543  0.2590
   95POPC   C2B 1670  10.761   5.391  11.333  0.0092 -0.0511  0.1699
   95POPC   C3B 1671  10.629   5.142  10.998 -0.0287  0.1237 -0.1440
   95POPC   C4B 1672  10.342   4.767  11.043 -0.3141 -0.2534  0.1361
   96POPC   NC3 1673   6.046   2.012  12.371  0.0104  0.0838  0.2081
   96POPC   PO4 1674   6.412   2.269  12.281  0.0097 -0.1651  0.0124
   96POPC   GL1 1675   6.273   2.097  11.930 -0.3169 -0.0906 -0.0760
   96POPC   GL2 1676   5.876   2.129  11.870  0.0482  0.3415  0.1392
   96POPC   C1A 1677   6.242   1.917  11.574  0.0931  0.0898 -0.0110
   96POPC   D2A 1678   6.088   1.970  11.181  0.2350 -0.1635 -0.0931
   96POPC   C3A 1679   6.279   2.361  10.956 -0.0820  0.2318 -0.0191
   96POPC   C4A 1680   6.581   2.369  10.602 -0.2095 -0.0932 -0.3625
   96POPC   C1B 1681   6.006   2.482  11.696 -0.1004  0.1818 -0.2015
   96POPC   C2B 1682   6.026   2.681  11.343 -0.0849 -0.2606  0.2869
   96POPC   C3B 1683   6.261   2.858  11.025 -0.0342 -0.3898  0.0105
   96POPC   C4B 1684   6.393   3.341  10.901  0.1275  0.0529  0.0022
   97POPC   NC3 1685   1.477   8.899  13.633 -0.3659 -0.1778 -0.0335
   97POPC   PO4 1686   1.097   9.078  13.574  0.2327  0.2964  0.0894
   97POPC   GL1 1687   0.845   9.039  13.188 -0.1582  0.0723 -0.0318
   97POPC   GL2 1688   0.587   8.774  13.119  0.0952  0.2645  0.1754
   97POPC   C1A 1689   0.740   9.074  12.738  0.2632  0.0687 -0.1106
   97POPC   D2A 1690   0.553   9.028  12.389  0.0764  0.0921 -0.0083
   97POPC   C3A 1691   0.457   8.725  12.185 -0.0572  0.2699  0.0006
   97POPC   C4A 1692   0.545   8.499  11.858 -0.1331 -0.0433  0.1291
   97POPC   C1B 1693   0.626   8.594  12.716 -0.1479  0.3277  0.0737
   97POPC   C2B 1694   0.615   8.267  12.424 -0.1141 -0.0284 -0.5121
   97POPC   C3B 1695   0.639   7.952  12.136 -0.0922  0.0693  0.0066
   97POPC   C4B 1696   0.390   7.608  12.135  0.2917  0.0054  0.0417
   98POPC   NC3 1697   4.390   6.835  13.036 -0.0146  0.0509  0.0884
   98POPC   PO4 1698   3.921   7.083  12.928  0.0324 -0.0255  0.2545
   98POPC   GL1 1699   3.647   7.310  12.658  0.0572  0.3137  0.0151
   98POPC   GL2 1700   3.419   7.617  12.980 -0.0305 -0.0013  0.3031
   98POPC   C1A 1701   3.310   7.585  12.457 -0.2976 -0.0275  0.1080
   98POPC   D2A 1702   3.178   7.650  12.093  0.0225  0.3268  0.0187
   98POPC   C3A 1703   2.816   8.002  11.861 -0.1065 -0.1008  0.2197
   98POPC   C4A 1704   2.509   8.373  11.806 -0.0799 -0.0005 -0.0778
   98POPC   C1B 1705   3.269   7.993  12.736 -0.1405 -0.1962 -0.2724
   98POPC   C2B 1706   3.284   8.154  12.314  0.1994 -0.0735 -0.1164
   98POPC   C3B 1707   3.594   7.912  12.002  0.3145 -0.1109 -0.1883
   98POPC   C4B 1708   3.630   7.492  11.893  0.0519  0.1584  0.0799
   99POPC   NC3 1709   5.593   2.918   8.784  0.0016 -0.0982 -0.2730
   99POPC   PO4 1710   5.252   2.944   9.047  0.0960 -0.4898  0.0614
   99POPC   GL1 1711   5.480   3.044   9.300  0.0869  0.0011 -0.0463
   99POPC   GL2 1712   5.872   3.040   9.170 -0.0814  0.1200  0.1027
   99POPC   C1A 1713   5.469   3.355   9.729  0.2302  0.2382  0.1069
   99POPC   D2A 1714   5.327   3.331  10.136 -0.0836 -0.2433 -0.1083
   99POPC   C3A 1715   5.727   3.436  10.454  0.2224 -0.0350  0.2122
   99POPC   C4A 1716   6.006   3.098  10.561  0.0324 -0.0865  0.0103
   99POPC   C1B 1717   5.873   2.967   9.594 -0.0150 -0.1944  0.1573
   99POPC   C2B 1718   6.003   2.659   9.865 -0.0339  0.1666  0.3411
   99POPC   C3B 1719   6.190   2.623  10.278  0.0117 -0.1225  0.1314
   99POPC   C4B 1720   6.467   2.849  10.581  0.0118 -0.1489  0.0009
  100POPC   NC3 1721   8.475   9.966   9.295  0.0262 -0.1349  0.0810
  100POPC   PO4 1722   8.237   9.668   9.068 -0.0215  0.1741  0.0565
  100POPC   GL1 1723   8.024   9.521   9.489 -0.1204 -0.0195  0.0824
  100POPC   GL2 1724   8.057   9.219   9.672  0.2114 -0.1354  0.0850
  100POPC   C1A 1725   7.732   9.725   9.787 -0.4231  0.2963  0.3639
  100POPC   D2A 1726   7.584  10.176   9.901  0.0461  0.4073 -0.0325
  100POPC   C3A 1727   7.802  10.526   9.840  0.0101 -0.2538 -0.0583
  100POPC   C4A 1728   8.240  10.656   9.901  0.0998 -0.4355  0.1398
  100POPC   C1B 1729   8.417   9.145   9.985  0.3211  0.2354 -0.2424
  100POPC   C2B 1730   8.360   8.953  10.386  0.1486  0.1396  0.1242
  100POPC   C3B 1731   8.169   8.914  10.749 -0.1739  0.4474 -0.0266
  100POPC   C4B 1732   7.997   9.081  11.162  0.0598  0.0583  0.3082
  101POPC   NC3 1733   4.027   5.358   9.213 -0.2214 -0.3422 -0.1156
  101POPC   PO4 1734   4.301   5.423   9.466 -0.0233 -0.0389 -0.0786
  101POPC   GL1 1735   4.167   5.172   9.837  0.0743  0.4239 -0.1888
  101POPC   GL2 1736   4.124   4.843   9.814 -0.0469  0.1089 -0.0306
  101POPC   C1A 1737   3.976   5.250  10.245  0.0115  0.3152  0.1358
  101POPC   D2A 1738   4.154   5.246  10.746  0.4024  0.0973 -0.1391
  101POPC   C3A 1739   4.070   5.603  10.975 -0.2662  0.3211 -0.3798
  101POPC   C4A 1740   3.752   6.051  10.981  0.0464  0.0441 -0.0921
  101POPC   C1B 1741   4.276   4.746  10.253 -0.0657  0.2306 -0.3341
  101POPC   C2B 1742   4.484   4.813  10.708  0.2504 -0.1281 -0.0070
  101POPC   C3B 1743   4.545   4.956  11.152  0.0685  0.1654  0.1335
  101POPC   C4B 1744   4.913   5.016  11.417  0.2290  0.0235 -0.0135
  102POPC   NC3 1745   9.979   5.458  12.881  0.0201  0.1096 -0.0531
  102POPC   PO4 1746   9.909   5.861  12.758  0.1011  0.0880 -0.0310
  102POPC   GL1 1747   9.887   6.037  12.385  0.0045 -0.3353 -0.0012
  102POPC   GL2 1748   9.827   6.366  12.462 -0.1668  0.1490 -0.3851
  102POPC   C1A 1749  10.197   6.159  11.970 -0.0573 -0.2044  0.1026
  102POPC   D2A 1750  10.219   6.153  11.567 -0.2131  0.1512 -0.3316
  102POPC   C3A 1751  10.585   5.849  11.439 -0.1621  0.0036 -0.0764
  102POPC   C4A 1752  10.905   5.926  11.131  0.0908 -0.0624  0.0775
  102POPC   C1B 1753   9.617   6.403  12.094 -0.0476  0.2963 -0.1329
  102POPC   C2B 1754   9.732   6.305  11.685 -0.1456  0.0574 -0.1402
  102POPC   C3B 1755   9.928   6.495  11.359  0.2503 -0.1422 -0.1753
  102POPC   C4B 1756  10.013   6.906  11.084 -0.2595 -0.2316 -0.0734
  103POPC   NC3 1757   2.544  10.578   9.473  0.0124 -0.1971  0.1068
  103POPC   PO4 1758   2.597  10.508  10.002  0.0556 -0.3853 -0.0581
  103POPC   GL1 1759   2.831  10.503  10.318 -0.3223  0.0653 -0.2794
  103POPC   GL2 1760   3.192  10.375  10.225  0.0406 -0.0462 -0.2369
  103POPC   C1A 1761   2.888  10.468  10.758 -0.0475  0.1221 -0.0601
  103POPC   D2A 1762   2.813  10.771  11.071  0.0850  0.0356 -0.2251
  103POPC   C3A 1763   2.600  11.147  11.195 -0.0455  0.1309 -0.0637
  103POPC   C4A 1764   2.424  11.202  11.597  0.0733 -0.2804  0.0829
  103POPC   C1B 1765   3.448  10.350  10.619  0.3539  0.0759 -0.0194
  103POPC   C2B 1766   3.383  10.338  11.035  0.0549 -0.0330  0.0218
  103POPC   C3B 1767   3.074  10.473  11.371  0.0334  0.0996  0.2799
  103POPC   C4B 1768   2.699  10.624  11.530  0.1085 -0.0288 -0.0266
  104POPC   NC3 1769   4.334   4.374   8.963 -0.3843 -0.4188 -0.1278
  104POPC   PO4 1770   4.558   4.573   9.297  0.3976 -0.0414  0.2006
  104POPC   GL1 1771   4.614   4.299   9.623  0.1256 -0.1062  0.2410
  104POPC   GL2 1772   4.968   4.187   9.659 -0.5546  0.3924  0.0608
  104POPC   C1A 1773   4.524   4.285  10.130 -0.0850 -0.1352  0.2586
  104POPC   D2A 1774   4.736   4.537  10.415  0.0520 -0.1082 -0.2018
  104POPC   C3A 1775   4.945   4.327  10.821 -0.0885 -0.0878 -0.0654
  104POPC   C4A 1776   5.237   4.344  11.222 -0.0601  0.0077 -0.1128
  104POPC   C1B 1777   5.124   4.230  10.091 -0.2129 -0.0420  0.1385
  104POPC   C2B 1778   5.378   4.341  10.407 -0.0852 -0.1374 -0.1268
  104POPC   C3B 1779   5.758   4.122  10.595  0.2179 -0.2104  0.0195
  104POPC   C4B 1780   6.044   4.003  10.271 -0.1449  0.1561  0.0855
  105POPC   NC3 1781   8.599   3.842  12.351 -0.1004  0.0284 -0.0166
  105POPC   PO4 1782   8.658   3.411  12.379  0.1037 -0.0354  0.0191
  105POPC   GL1 1783   8.584   3.499  11.878 -0.0283 -0.0445  0.1583
  105POPC   GL2 1784   8.807   3.275  11.680 -0.1300  0.0873  0.2426
  105POPC   C1A 1785   8.763   3.760  11.527 -0.0025  0.1344 -0.0277
  105POPC   D2A 1786   9.041   3.975  11.250 -0.0942  0.2596 -0.3402
  105POPC   C3A 1787   8.945   4.105  10.806 -0.1803  0.3995  0.0394
  105POPC   C4A 1788   8.827   4.457  10.539 -0.0937 -0.1035  0.0791
  105POPC   C1B 1789   8.946   3.301  11.298  0.1669  0.0841  0.0747
  105POPC   C2B 1790   8.846   3.583  10.979 -0.1431 -0.0004  0.1460
  105POPC   C3B 1791   8.826   3.717  10.571  0.1288  0.2948  0.0386
  105POPC   C4B 1792   9.134   3.854  10.317  0.0193  0.2586  0.1692
  106POPC   NC3 1793   9.311  11.964   8.956 -0.1215  0.0018  0.0747
  106POPC   PO4 1794   9.737  12.189   9.119 -0.1835  0.2092 -0.1346
  106POPC   GL1 1795   9.655  12.414   9.461  0.2310 -0.0511 -0.0465
  106POPC   GL2 1796   9.960  12.604   9.556 -0.1695  0.2412 -0.1666
  106POPC   C1A 1797   9.412  12.527   9.803 -0.1393 -0.1044 -0.0307
  106POPC   D2A 1798   9.088  12.676   9.896 -0.1574 -0.3334 -0.0416
  106POPC   C3A 1799   8.692  12.780   9.778 -0.0045 -0.3667 -0.0634
  106POPC   C4A 1800   8.237  13.029  10.011 -0.1545 -0.0674  0.1882
  106POPC   C1B 1801  10.234  12.977   9.655 -0.3764  0.1180  0.1291
  106POPC   C2B 1802  10.493  13.218   9.828 -0.2086 -0.0517  0.1693
  106POPC   C3B 1803  10.542  13.099  10.269 -0.0534 -0.0193  0.3866
  106POPC   C4B 1804  10.273  13.341  10.520 -0.0663  0.1645  0.0805
  107POPC   NC3 1805   9.514   0.421  13.154  0.1126 -0.0190  0.2155
  107POPC   PO4 1806   9.665   0.385  12.792  0.0630 -0.0008  0.0547
  107POPC   GL1 1807   9.765   0.484  12.359 -0.2825 -0.2012  0.0026
  107POPC   GL2 1808   9.987   0.721  12.284  0.0160 -0.1538  0.0408
  107POPC   C1A 1809   9.904   0.305  12.021  0.1302 -0.2421  0.0092
  107POPC   D2A 1810  10.134  -0.053  11.890 -0.0332 -0.1451  0.0271
  107POPC   C3A 1811   9.721  -0.363  12.113 -0.0898  0.1583 -0.0024
  107POPC   C4A 1812   9.302  -0.503  11.918  0.1690 -0.3882  0.2267
  107POPC   C1B 1813   9.918   0.744  11.828  0.1748  0.3029 -0.1139
  107POPC   C2B 1814   9.796   1.082  11.562  0.1779 -0.0618 -0.1843
  107POPC   C3B 1815   9.918   1.230  11.120  0.1577  0.0796 -0.2964
  107POPC   C4B 1816   9.863   1.162  10.738  0.2393 -0.0913  0.0804
  108POPC   NC3 1817   1.526   5.887  13.280  0.1104 -0.0544 -0.1391
  108POPC   PO4 1818   1.390   5.765  12.913 -0.0798 -0.0056  0.0160
  108POPC   GL1 1819   1.372   5.904  12.537 -0.0577  0.0297  0.0499
  108POPC   GL2 1820   1.231   5.653  12.473  0.0329 -0.0633  0.3612
  108POPC   C1A 1821   1.350   6.108  12.113 -0.0402 -0.2141  0.0507
  108POPC   D2A 1822   1.347   6.421  11.786  0.1305 -0.0482  0.1196
  108POPC   C3A 1823   1.495   6.402  11.431 -0.3851  0.1141 -0.0159
  108POPC   C4A 1824   1.505   6.248  11.122  0.1599  0.4988 -0.0006
  108POPC   C1B 1825   0.918   5.567  12.439  0.0285  0.1677 -0.1532
  108POPC   C2B 1826   0.514   5.605  12.340 -0.0133 -0.0098 -0.1729
  108POPC   C3B 1827   0.097   5.545  12.340  0.1506  0.0693  0.0235
  108POPC   C4B 1828  -0.051   5.221  12.303  0.0488  0.1018  0.0616
  109POPC   NC3 1829  10.404   1.734  12.655  0.0888 -0.0234 -0.1795
  109POPC   PO4 1830  10.742   1.392  12.573  0.0308 -0.2818 -0.0529
  109POPC   GL1 1831  10.647   1.244  12.232 -0.0870 -0.2077 -0.2489
  109POPC   GL2 1832  10.733   1.004  12.156 -0.1653 -0.1316 -0.0775
  109POPC   C1A 1833  10.512   1.502  11.870 -0.0790  0.2349  0.3509
  109POPC   D2A 1834  10.621   1.787  11.487  0.0284  0.2753  0.2075
  109POPC   C3A 1835  10.709   1.637  11.110  0.1927 -0.2020  0.1706
  109POPC   C4A 1836  11.001   1.535  10.869 -0.0147  0.1213 -0.1477
  109POPC   C1B 1837  10.760   0.949  11.732  0.0554 -0.1769  0.0816
  109POPC   C2B 1838  10.739   1.317  11.467  0.0239  0.0393 -0.1578
  109POPC   C3B 1839  11.115   1.561  11.498 -0.0402 -0.1405  0.3877
  109POPC   C4B 1840  11.527   1.583  11.488 -0.0228  0.2709  0.2003
  110POPC   NC3 1841   5.265   5.790  12.312  0.0771  0.0990  0.1842
  110POPC   PO4 1842   5.732   5.758  12.209 -0.0108  0.4801 -0.3100
  110POPC   GL1 1843   5.620   5.510  11.901 -0.1520  0.2228  0.1314
  110POPC   GL2 1844   5.813   5.627  11.676 -0.2395  0.2710  0.2559
  110POPC   C1A 1845   5.333   5.529  11.581  0.1987 -0.1014  0.1107
  110POPC   D2A 1846   5.268   5.312  11.138  0.0812 -0.2773 -0.2828
  110POPC   C3A 1847   4.939   5.297  10.886  0.1617 -0.0951  0.0856
  110POPC   C4A 1848   4.643   5.219  10.574  0.1822 -0.0442  0.2427
  110POPC   C1B 1849   5.866   5.821  11.373 -0.0527  0.5268  0.2411
  110POPC   C2B 1850   6.282   5.849  11.292  0.1229 -0.0943 -0.0953
  110POPC   C3B 1851   6.687   5.929  11.352  0.1369  0.1342  0.0409
  110POPC   C4B 1852   7.007   6.057  11.167 -0.3484  0.1290 -0.1566
  111POPC   NC3 1853   5.746   2.843  12.445 -0.2387 -0.3331  0.2863
  111POPC   PO4 1854   5.630   2.391  12.386 -0.2323  0.1524  0.1968
  111POPC   GL1 1855   5.531   2.465  11.986 -0.1755  0.0406  0.1034
  111POPC   GL2 1856   5.683   2.775  11.931 -0.0588 -0.0677 -0.0352
  111POPC   C1A 1857   5.455   2.494  11.547 -0.3398  0.0520  0.2079
  111POPC   D2A 1858   5.682   2.251  11.284  0.3944 -0.0045  0.1584
  111POPC   C3A 1859   5.822   2.340  10.936 -0.1192  0.2053 -0.1386
  111POPC   C4A 1860   5.913   2.665  10.741  0.1960  0.1424  0.0737
  111POPC   C1B 1861   5.316   2.943  11.855  0.1393  0.0785 -0.2516
  111POPC   C2B 1862   5.107   2.798  11.462  0.2406  0.0936  0.1500
  111POPC   C3B 1863   4.868   2.704  11.099 -0.1286 -0.0810  0.0241
  111POPC   C4B 1864   4.889   2.623  10.672  0.2548 -0.0009 -0.1074
  112POPC   NC3 1865   4.933   8.920  13.900 -0.1835 -0.1858 -0.0754
  112POPC   PO4 1866   4.683   9.115  13.725  0.2110 -0.0151  0.0951
  112POPC   GL1 1867   4.461   9.401  13.326 -0.1340  0.0997  0.0749
  112POPC   GL2 1868   4.660   9.558  13.197  0.0053  0.0686 -0.0424
  112POPC   C1A 1869   4.145   9.486  13.018  0.2065  0.1519  0.3785
  112POPC   D2A 1870   4.066   9.854  12.752  0.2292 -0.0787 -0.0325
  112POPC   C3A 1871   3.789  10.044  12.602 -0.4964  0.1791 -0.1835
  112POPC   C4A 1872   3.860   9.949  12.186 -0.1749  0.1217 -0.0088
  112POPC   C1B 1873   4.573   9.666  12.800 -0.0826 -0.0293 -0.0744
  112POPC   C2B 1874   4.458   9.617  12.357  0.0813  0.4025 -0.2129
  112POPC   C3B 1875   4.230   9.583  11.973  0.1877  0.0683 -0.1627
  112POPC   C4B 1876   4.341   9.735  11.516 -0.1902 -0.2478  0.1364
  113POPC   NC3 1877   2.245  11.961  13.479 -0.0181 -0.0942 -0.2246
  113POPC   PO4 1878   2.509  12.312  13.418 -0.3100 -0.0231  0.1866
  113POPC   GL1 1879   2.480  12.297  13.049 -0.1249  0.1566 -0.2436
  113POPC   GL2 1880   2.733  12.458  12.874 -0.4138 -0.0247  0.0463
  113POPC   C1A 1881   2.540  11.990  12.671 -0.2566 -0.2692  0.3796
  113POPC   D2A 1882   2.413  11.543  12.483  0.4002  0.1685 -0.1586
  113POPC   C3A 1883   2.518  11.302  12.042  0.0874  0.0476  0.0098
  113POPC   C4A 1884   2.842  11.479  11.554  0.1167 -0.1059  0.0828
  113POPC   C1B 1885   2.614  12.539  12.444 -0.1283  0.0429  0.1045
  113POPC   C2B 1886   2.496  12.598  12.084 -0.2772 -0.1164  0.0014
  113POPC   C3B 1887   2.314  12.608  11.726  0.3827  0.1765  0.0348
  113POPC   C4B 1888   1.807  12.697  11.690  0.0108 -0.1534  0.1332
  114POPC   NC3 1889   3.872   8.499  13.582  0.0609  0.1984 -0.2384
  114POPC   PO4 1890   4.097   8.486  13.281  0.1425 -0.1542 -0.2253
  114POPC   GL1 1891   4.053   8.736  13.056 -0.2167 -0.0359 -0.3143
  114POPC   GL2 1892   4.087   8.586  12.730  0.1704  0.2626 -0.1035
  114POPC   C1A 1893   3.788   9.053  12.819  0.1816  0.2564  0.2119
  114POPC   D2A 1894   3.373   9.074  12.552  0.4698 -0.2832 -0.3551
  114POPC   C3A 1895   2.954   9.164  12.785 -0.5244 -0.0837  0.0789
  114POPC   C4A 1896   2.562   8.929  12.901  0.0312  0.1462  0.1017
  114POPC   C1B 1897   4.129   8.672  12.298  0.0327 -0.3907  0.1513
  114POPC   C2B 1898   4.176   8.933  11.926  0.4030 -0.0828  0.0504
  114POPC   C3B 1899   3.792   9.186  11.829 -0.0591  0.2114  0.2873
  114POPC   C4B 1900   3.704   9.485  12.003 -0.2526 -0.1815 -0.0803
  115POPC   NC3 1901   4.715   0.050  13.900  0.3585 -0.4210  0.0439
  115POPC   PO4 1902   4.511   0.100  13.443 -0.1183  0.0499  0.0399
  115POPC   GL1 1903   4.352   0.144  13.020 -0.1700 -0.1853  0.0736
  115POPC   GL2 1904   4.321   0.327  12.843 -0.3296 -0.3211 -0.1844
  115POPC   C1A 1905   4.218  -0.177  12.765  0.2015 -0.3204 -0.1856
  115POPC   D2A 1906   4.227  -0.659  12.871  0.0427  0.0057 -0.0004
  115POPC   C3A 1907   4.275  -1.091  12.790 -0.0933 -0.1304  0.4050
  115POPC   C4A 1908   4.375  -1.423  12.786 -0.2435  0.1875 -0.1737
  115POPC   C1B 1909   4.517  -0.003  12.468  0.1821  0.1359  0.3747
  115POPC   C2B 1910   4.431   0.009  12.078 -0.1059  0.1473 -0.2438
  115POPC   C3B 1911   4.322  -0.284  11.800 -0.1123 -0.1366 -0.0215
  115POPC   C4B 1912   4.190  -0.428  11.481 -0.2101 -0.0879  0.2010
  116POPC   NC3 1913   2.357   3.195  13.011 -0.3227 -0.0755 -0.0526
  116POPC   PO4 1914   2.305   3.195  12.596 -0.0369  0.3330  0.0045
  116POPC   GL1 1915   2.177   3.538  12.258  0.2322 -0.0529  0.1720
  116POPC   GL2 1916   2.022   3.818  12.182 -0.1611  0.2429  0.0062
  116POPC   C1A 1917   2.187   3.434  11.826  0.1098  0.2608  0.3072
  116POPC   D2A 1918   2.381   3.363  11.459  0.0091  0.0018 -0.0668
  116POPC   C3A 1919   2.569   3.045  11.299  0.0277  0.2116 -0.0219
  116POPC   C4A 1920   2.726   3.015  10.920 -0.0017  0.0038  0.2376
  116POPC   C1B 1921   1.955   3.877  11.769  0.0746 -0.0290 -0.0683
  116POPC   C2B 1922   2.121   3.779  11.339  0.1177 -0.1311 -0.2117
  116POPC   C3B 1923   2.270   4.167  11.263  0.0393  0.1783 -0.0085
  116POPC   C4B 1924   2.620   4.453  11.251 -0.0970 -0.1358  0.1134
  117POPC   NC3 1925   2.139   7.739   8.970  0.3017 -0.0256 -0.4096
  117POPC   PO4 1926   1.895   7.698   9.288 -0.0902 -0.1058 -0.1917
  117POPC   GL1 1927   1.912   7.503   9.647  0.0376 -0.2211 -0.0737
  117POPC   GL2 1928   1.861   7.177   9.623  0.0702 -0.1549  0.0015
  117POPC   C1A 1929   1.896   7.677  10.015  0.1036 -0.0955 -0.1631
  117POPC   D2A 1930   2.110   7.924  10.409 -0.2048  0.0259  0.1296
  117POPC   C3A 1931   2.390   7.842  10.701 -0.0686  0.1187 -0.0201
  117POPC   C4A 1932   2.584   8.099  10.989  0.1642  0.1236 -0.5025
  117POPC   C1B 1933   1.926   7.179  10.033  0.0310 -0.1377 -0.0437
  117POPC   C2B 1934   1.801   7.376  10.388 -0.0417  0.1535 -0.0355
  117POPC   C3B 1935   1.642   7.785  10.453 -0.3523 -0.2055 -0.0757
  117POPC   C4B 1936   1.517   7.998  10.178  0.2016 -0.2032  0.3217
  118POPC   NC3 1937   7.293   2.128  12.059 -0.0297  0.0190  0.0247
  118POPC   PO4 1938   7.686   1.744  12.252  0.0610 -0.3250 -0.0788
  118POPC   GL1 1939   7.946   1.621  11.878  0.1014  0.0700  0.2478
  118POPC   GL2 1940   8.159   1.682  11.760 -0.2775 -0.0695 -0.1279
  118POPC   C1A 1941   7.862   1.371  11.504  0.4020  0.0704  0.3026
  118POPC   D2A 1942   7.435   1.380  11.311  0.0828  0.1691  0.1365
  118POPC   C3A 1943   7.256   1.332  10.860  0.3413  0.0327  0.3338
  118POPC   C4A 1944   7.335   1.673  10.665  0.3254 -0.1272  0.0118
  118POPC   C1B 1945   8.234   1.729  11.286  0.2240  0.0009  0.3871
  118POPC   C2B 1946   8.203   1.744  10.842  0.3222  0.0686 -0.1380
  118POPC   C3B 1947   8.481   1.679  10.541  0.1803 -0.0304 -0.0535
  118POPC   C4B 1948   8.905   1.644  10.236  0.0580  0.0808  0.0594
  119POPC   NC3 1949  10.341   6.258   8.161 -0.3080 -0.0376  0.0021
  119POPC   PO4 1950  10.174   6.092   8.522 -0.2166 -0.2828  0.1014
  119POPC   GL1 1951  10.088   6.159   8.926  0.0876 -0.3142  0.0437
  119POPC   GL2 1952  10.153   6.034   9.262 -0.0593 -0.1572  0.1447
  119POPC   C1A 1953  10.111   6.534   9.192 -0.1334  0.1102 -0.0922
  119POPC   D2A 1954   9.813   6.907   9.383 -0.0817 -0.1199  0.2624
  119POPC   C3A 1955   9.748   7.156   9.625  0.2317  0.0581 -0.0614
  119POPC   C4A 1956   9.757   7.580   9.893  0.2562  0.1889  0.0595
  119POPC   C1B 1957  10.047   6.038   9.783 -0.0927  0.4264  0.1707
  119POPC   C2B 1958  10.059   5.948  10.274  0.0631  0.1029 -0.2220
  119POPC   C3B 1959  10.079   5.939  10.830  0.1438 -0.3200  0.2593
  119POPC   C4B 1960  10.297   6.194  11.084  0.2597 -0.1979  0.0969
  120POPC   NC3 1961   2.325  11.178  14.197 -0.2327 -0.2919  0.0989
  120POPC   PO4 1962   2.507  11.236  13.755 -0.3231 -0.0128  0.2362
  120POPC   GL1 1963   2.573  11.232  13.277  0.0189 -0.1572 -0.3963
  120POPC   GL2 1964   2.896  11.231  13.285  0.0033  0.2521 -0.2758
  120POPC   C1A 1965   2.805  11.549  12.908  0.2537  0.1452 -0.0555
  120POPC   D2A 1966   2.915  11.618  12.507  0.2570  0.0246 -0.1104
  120POPC   C3A 1967   2.612  11.825  12.137 -0.1290  0.0724 -0.0705
  120POPC   C4A 1968   2.578  12.181  11.758  0.2248  0.0389 -0.0596
  120POPC   C1B 1969   3.131  11.123  12.923  0.1862  0.0531  0.0656
  120POPC   C2B 1970   3.454  10.976  12.600 -0.0775  0.3757  0.2623
  120POPC   C3B 1971   3.767  10.957  12.300  0.1268  0.2489 -0.4362
  120POPC   C4B 1972   4.115  10.923  12.319 -0.2644  0.0294  0.0002
  121POPC   NC3 1973  10.143   9.627  12.933  0.0368  0.1875 -0.0113
  121POPC   PO4 1974  10.120   9.257  13.019 -0.1109 -0.3452 -0.0427
  121POPC   GL1 1975  10.153   9.162  12.649  0.0367  0.0240  0.0550
  121POPC   GL2 1976  10.208   9.544  12.475  0.4369  0.0238  0.1019
  121POPC   C1A 1977   9.982   9.143  12.303  0.3196  0.0847 -0.1829
  121POPC   D2A 1978  10.034   9.082  11.871  0.0452 -0.0562  0.0768
  121POPC   C3A 1979   9.757   9.113  11.550 -0.0819  0.3465  0.3532
  121POPC   C4A 1980   9.526   9.253  11.125  0.2199 -0.4846 -0.0564
  121POPC   C1B 1981  10.417   9.734  12.138 -0.1435 -0.0593 -0.0361
  121POPC   C2B 1982  10.511   9.857  11.728 -0.0826  0.0587  0.0892
  121POPC   C3B 1983  10.747  10.006  11.352  0.0131  0.2780  0.0178
  121POPC   C4B 1984  11.155   9.891  11.206  0.2330 -0.2975 -0.0380
  122POPC   NC3 1985   1.952   4.465  13.191 -0.3721  0.1327  0.2177
  122POPC   PO4 1986   2.298   4.466  12.879 -0.0521 -0.1404  0.0037
  122POPC   GL1 1987   2.400   4.652  12.473 -0.2764 -0.2255  0.3424
  122POPC   GL2 1988   2.512   4.882  12.509  0.0343 -0.2328 -0.3498
  122POPC   C1A 1989   2.103   4.743  12.173  0.4123  0.1879  0.0660
  122POPC   D2A 1990   2.056   4.704  11.771  0.0786  0.1638  0.1047
  122POPC   C3A 1991   1.830   4.311  11.488  0.0701  0.3427 -0.0508
  122POPC   C4A 1992   1.697   3.977  11.272  0.1098 -0.0353  0.1390
  122POPC   C1B 1993   2.823   4.734  12.244 -0.1073 -0.1146  0.2459
  122POPC   C2B 1994   2.996   4.706  11.806 -0.1951 -0.0648 -0.0363
  122POPC   C3B 1995   3.206   4.721  11.430  0.2260 -0.0759 -0.1983
  122POPC   C4B 1996   3.600   4.484  11.263 -0.1474 -0.0662  0.0546
  123POPC   NC3 1997   2.896   2.070  12.719  0.1669 -0.1217  0.1048
  123POPC   PO4 1998   2.490   2.060  12.455  0.1384 -0.1714  0.0140
  123POPC   GL1 1999   2.141   2.028  12.242  0.0362 -0.1525 -0.2705
  123POPC   GL2 2000   2.176   1.727  12.041 -0.0089 -0.2105 -0.4128
  123POPC   C1A 2001   1.928   2.107  11.855  0.0216 -0.0681 -0.0246
  123POPC   D2A 2002   1.948   2.052  11.435  0.1640  0.3148  0.0389
  123POPC   C3A 2003   2.041   2.278  11.083 -0.3239  0.0337  0.1398
  123POPC   C4A 2004   2.372   2.398  10.807  0.1013 -0.3427  0.2367
  123POPC   C1B 2005   2.315   1.758  11.704 -0.0211  0.0037  0.2042
  123POPC   C2B 2006   2.354   1.837  11.199  0.1980 -0.0622 -0.1055
  123POPC   C3B 2007   2.625   2.249  11.203  0.2628  0.0474  0.1954
  123POPC   C4B 2008   2.698   2.590  11.199 -0.3621 -0.0050 -0.0097
  124POPC   NC3 2009   7.172   2.800  12.569  0.1044 -0.0124  0.1595
  124POPC   PO4 2010   6.834   3.100  12.461  0.2419  0.2259  0.0907
  124POPC   GL1 2011   6.623   2.921  12.108  0.1637 -0.1297  0.0035
  124POPC   GL2 2012   6.328   3.215  11.979 -0.0524 -0.0452  0.3253
  124POPC   C1A 2013   6.486   2.698  11.642  0.0329 -0.0414 -0.0535
  124POPC   D2A 2014   6.602   2.331  11.440  0.1885 -0.0305  0.1185
  124POPC   C3A 2015   6.881   2.240  11.086  0.0388  0.1058 -0.0455
  124POPC   C4A 2016   7.215   2.138  10.841  0.0446 -0.0398  0.0153
  124POPC   C1B 2017   6.039   3.042  11.698  0.4135  0.4546  0.3792
  124POPC   C2B 2018   5.617   2.942  11.359  0.3230  0.0627  0.1630
  124POPC   C3B 2019   5.453   2.718  11.060  0.2488 -0.0063 -0.2313
  124POPC   C4B 2020   5.379   2.491  10.747  0.0381 -0.1651 -0.1259
  125POPC   NC3 2021   1.733   9.419  14.211  0.2574  0.0906 -0.2823
  125POPC   PO4 2022   1.884   9.311  13.823 -0.2248  0.0181 -0.1402
  125POPC   GL1 2023   1.976   9.059  13.362 -0.0771 -0.0948  0.1744
  125POPC   GL2 2024   2.236   9.307  13.335  0.1031  0.0494  0.0894
  125POPC   C1A 2025   1.691   9.251  12.901 -0.0695 -0.0279  0.0993
  125POPC   D2A 2026   1.561   9.010  12.541  0.1422  0.1670 -0.2026
  125POPC   C3A 2027   1.677   8.544  12.482  0.0819  0.1432 -0.2303
  125POPC   C4A 2028   1.922   8.122  12.406  0.0018 -0.0751 -0.1127
  125POPC   C1B 2029   2.232   9.416  12.863 -0.1388  0.1358  0.1729
  125POPC   C2B 2030   2.516   9.279  12.549  0.1228 -0.0122  0.1020
  125POPC   C3B 2031   2.770   9.307  12.159  0.2481  0.1692  0.1423
  125POPC   C4B 2032   3.231   9.404  12.087  0.1947 -0.0158 -0.0927
  126POPC   NC3 2033  11.469   1.941  12.749 -0.0827  0.2321 -0.0294
  126POPC   PO4 2034  11.899   1.893  12.500  0.0336 -0.0015  0.0382
  126POPC   GL1 2035  12.164   1.707  12.142 -0.2339 -0.0652  0.1236
  126POPC   GL2 2036  12.469   1.553  12.215 -0.0443  0.3706  0.2922
  126POPC   C1A 2037  12.145   1.766  11.695 -0.2478  0.2129 -0.0548
  126POPC   D2A 2038  11.929   1.633  11.226  0.1602 -0.1460 -0.0796
  126POPC   C3A 2039  12.085   1.267  10.983 -0.2966  0.0411 -0.3369
  126POPC   C4A 2040  12.295   0.944  10.761 -0.0838 -0.1490 -0.2942
  126POPC   C1B 2041  12.527   1.373  11.784  0.1037 -0.0186 -0.0301
  126POPC   C2B 2042  12.382   1.381  11.392  0.1538 -0.1513 -0.1617
  126POPC   C3B 2043  12.567   1.351  10.943  0.0748  0.0299  0.2803
  126POPC   C4B 2044  12.758   1.338  10.484 -0.1150  0.1027 -0.3020
  127POPC   NC3 2045   6.842   1.367  12.279  0.0668 -0.0942 -0.0465
  127POPC   PO4 2046   6.472   1.196  12.395 -0.0386 -0.1691  0.0347
  127POPC   GL1 2047   6.739   0.946  12.043  0.0436  0.0326  0.4795
  127POPC   GL2 2048   6.541   1.162  11.741  0.0425  0.0012  0.0394
  127POPC   C1A 2049   7.092   0.942  11.851 -0.0639  0.1141 -0.0450
  127POPC   D2A 2050   7.127   0.939  11.339  0.0826 -0.1511  0.0805
  127POPC   C3A 2051   6.815   1.128  11.089 -0.3100 -0.1500 -0.0253
  127POPC   C4A 2052   6.537   1.247  10.817 -0.2051 -0.1457  0.2223
  127POPC   C1B 2053   6.404   0.975  11.395 -0.3291  0.1115 -0.0507
  127POPC   C2B 2054   6.656   0.692  11.187  0.1271 -0.0464  0.2280
  127POPC   C3B 2055   7.040   0.496  11.155 -0.3342  0.2805 -0.0619
  127POPC   C4B 2056   7.303   0.303  11.524  0.0933  0.0097 -0.1391
  128POPC   NC3 2057   8.474   4.838   8.691  0.0956  0.0885  0.1119
  128POPC   PO4 2058   8.496   5.237   8.513  0.1234 -0.0969  0.1369
  128POPC   GL1 2059   8.787   5.141   8.894 -0.0945 -0.0471  0.0323
  128POPC   GL2 2060   8.611   5.137   9.128 -0.0319  0.0072  0.0923
  128POPC   C1A 2061   9.091   5.119   9.181 -0.1057 -0.0004 -0.0030
  128POPC   D2A 2062   8.914   5.315   9.600 -0.1687 -0.0264 -0.0158
  128POPC   C3A 2063   8.793   5.791   9.679 -0.1726  0.0933  0.2534
  128POPC   C4A 2064   8.902   6.153   9.872 -0.1232  0.0143 -0.0173
  128POPC   C1B 2065   8.405   5.078   9.548  0.1146 -0.1492  0.0876
  128POPC   C2B 2066   8.465   5.045  10.018  0.2423  0.3373  0.0082
  128POPC   C3B 2067   8.546   5.227  10.315 -0.2973 -0.2684 -0.0273
  128POPC   C4B 2068   8.861   5.444  10.614 -0.2523 -0.0727 -0.1082
  129POPC   NC3 2069   9.236   9.583   9.298 -0.2032 -0.0291 -0.0498
  129POPC   PO4 2070   9.634   9.894   9.067  0.0715 -0.2586  0.0849
  129POPC   GL1 2071   9.619   9.766   9.527  0.1424  0.3557 -0.0508
  129POPC   GL2 2072   9.558  10.113   9.654 -0.0220 -0.0325 -0.2514
  129POPC   C1A 2073   9.980   9.759   9.780 -0.1139  0.0923 -0.0164
  129POPC   D2A 2074  10.102   9.772  10.204  0.2577  0.1708 -0.0466
  129POPC   C3A 2075  10.011   9.651  10.679 -0.1972  0.0584 -0.3199
  129POPC   C4A 2076  10.115   9.376  11.118  0.1796 -0.1084 -0.0602
  129POPC   C1B 2077   9.507   9.792  10.071  0.2250 -0.4718  0.4798
  129POPC   C2B 2078   9.488   9.517  10.436 -0.0369  0.5478  0.0065
  129POPC   C3B 2079   9.299   9.306  10.666 -0.1034  0.1813 -0.1621
  129POPC   C4B 2080   8.946   9.027  10.466 -0.0451 -0.2371  0.2212
  130POPC   NC3 2081   5.622   1.558  12.947  0.3307 -0.1291 -0.0629
  130POPC   PO4 2082   5.710   1.075  12.894 -0.0042  0.4515  0.1440
  130POPC   GL1 2083   5.795   1.021  12.399 -0.0172 -0.1299 -0.1149
  130POPC   GL2 2084   5.433   0.915  12.322  0.0117  0.0073  0.1178
  130POPC   C1A 2085   5.885   0.717  12.031  0.1244  0.0282 -0.0898
  130POPC   D2A 2086   5.914   0.383  11.925  0.2121 -0.0210  0.0496
  130POPC   C3A 2087   5.707   0.134  11.638 -0.0436  0.0219 -0.0769
  130POPC   C4A 2088   5.853  -0.230  11.614 -0.3242 -0.2295  0.2751
  130POPC   C1B 2089   5.510   1.073  11.983  0.0958  0.0823 -0.1042
  130POPC   C2B 2090   5.341   1.226  11.590 -0.0082  0.0146 -0.2947
  130POPC   C3B 2091   5.109   1.392  11.231 -0.1154 -0.2757  0.2580
  130POPC   C4B 2092   5.191   1.526  10.835 -0.2028 -0.2947 -0.0790
  131POPC   NC3 2093   6.154  11.929  13.388  0.0440  0.1107  0.1845
  131POPC   PO4 2094   5.979  11.646  12.990  0.3890 -0.0121 -0.1512
  131POPC   GL1 2095   5.886  11.367  12.639  0.1053  0.0624  0.1095
  131POPC   GL2 2096   5.964  11.294  12.416 -0.0930  0.5713  0.0800
  131POPC   C1A 2097   5.538  11.468  12.355 -0.2889  0.0762 -0.0288
  131POPC   D2A 2098   5.211  11.687  11.995 -0.1393 -0.0790 -0.0097
  131POPC   C3A 2099   5.097  11.759  11.538 -0.0246  0.0040  0.3444
  131POPC   C4A 2100   4.965  11.624  11.113  0.1141 -0.0402 -0.0194
  131POPC   C1B 2101   6.115  10.924  12.141 -0.1553 -0.1636 -0.2143
  131POPC   C2B 2102   5.990  10.598  11.871 -0.0006  0.1934 -0.2194
  131POPC   C3B 2103   5.870  10.673  11.409  0.1233  0.0048 -0.1279
  131POPC   C4B 2104   5.827  10.636  11.014  0.0924 -0.0051  0.2041
  132POPC   NC3 2105   9.072   4.386  13.116  0.2105 -0.2582 -0.0992
  132POPC   PO4 2106   8.943   4.145  12.659  0.1200 -0.2393 -0.2970
  132POPC   GL1 2107   9.049   4.133  12.245  0.1719 -0.1283 -0.0709
  132POPC   GL2 2108   8.971   3.860  11.984  0.1704 -0.1619  0.1396
  132POPC   C1A 2109   8.776   4.235  11.745  0.0324 -0.4165  0.0027
  132POPC   D2A 2110   8.771   4.620  11.424  0.2554  0.1788 -0.2233
  132POPC   C3A 2111   8.432   4.572  11.086  0.0987 -0.3917 -0.1287
  132POPC   C4A 2112   8.429   4.687  10.710 -0.1042  0.2999 -0.1044
  132POPC   C1B 2113   9.315   3.752  11.620  0.0215 -0.1489 -0.2636
  132POPC   C2B 2114   9.368   3.629  11.292 -0.0677 -0.1007  0.0349
  132POPC   C3B 2115   9.346   3.803  10.781  0.0828 -0.0358 -0.2186
  132POPC   C4B 2116   9.602   4.051  10.441 -0.2539  0.0793  0.0458
  133POPC   NC3 2117   1.343  11.692  13.483  0.0323 -0.3621 -0.0272
  133POPC   PO4 2118   1.783  11.992  13.397 -0.1455  0.0073  0.1791
  133POPC   GL1 2119   1.776  11.698  13.036 -0.0208  0.2775 -0.1263
  133POPC   GL2 2120   1.486  11.420  13.069  0.1473  0.0531  0.1435
  133POPC   C1A 2121   1.905  11.698  12.707  0.0278  0.0243 -0.0962
  133POPC   D2A 2122   2.063  11.685  12.188  0.1170 -0.0327 -0.0880
  133POPC   C3A 2123   2.305  11.680  11.756 -0.1718 -0.5547  0.0560
  133POPC   C4A 2124   2.206  11.569  11.325  0.0001  0.0465 -0.1069
  133POPC   C1B 2125   1.450  11.298  12.625  0.1362 -0.1890 -0.1517
  133POPC   C2B 2126   1.645  10.994  12.345 -0.1775  0.1294 -0.2127
  133POPC   C3B 2127   1.672  10.721  12.010 -0.0085  0.0065 -0.1402
  133POPC   C4B 2128   1.741  10.542  11.652  0.2239  0.1145 -0.0057
  134POPC   NC3 2129   1.016   3.241   9.172  0.0467 -0.0802  0.1466
  134POPC   PO4 2130   1.487   3.214   9.225 -0.1231  0.0284 -0.3526
  134POPC   GL1 2131   1.335   3.083   9.620  0.0211 -0.2415 -0.4322
  134POPC   GL2 2132   1.559   2.996   9.788  0.0794 -0.0753 -0.0571
  134POPC   C1A 2133   1.213   2.714   9.944 -0.1841 -0.1735  0.0905
  134POPC   D2A 2134   0.933   2.383  10.054  0.0315 -0.2385 -0.2028
  134POPC   C3A 2135   0.621   2.319  10.428 -0.1041 -0.4221  0.0173
  134POPC   C4A 2136   0.273   2.234  10.616  0.2848 -0.2472 -0.0095
  134POPC   C1B 2137   1.570   3.175  10.224  0.0974  0.0664 -0.0714
  134POPC   C2B 2138   1.731   3.557  10.420 -0.2166  0.3570 -0.0592
  134POPC   C3B 2139   1.816   3.870  10.782 -0.0026  0.0351 -0.0498
  134POPC   C4B 2140   1.913   4.297  10.891 -0.3334 -0.1446 -0.2252
  135POPC   NC3 2141   9.460   9.205  13.304 -0.0034 -0.1121  0.1042
  135POPC   PO4 2142   9.239   8.866  12.983 -0.1740  0.1579 -0.0217
  135POPC   GL1 2143   9.078   8.938  12.593 -0.1794  0.1864  0.1424
  135POPC   GL2 2144   8.797   8.725  12.504 -0.0683  0.0471  0.2804
  135POPC   C1A 2145   8.812   9.150  12.189 -0.1073 -0.2079  0.1055
  135POPC   D2A 2146   8.833   9.478  11.796 -0.0225  0.2035 -0.0137
  135POPC   C3A 2147   9.077   9.368  11.469  0.2940  0.0898  0.1278
  135POPC   C4A 2148   9.009   9.165  11.030  0.1825  0.1874  0.2390
  135POPC   C1B 2149   9.129   8.664  12.178 -0.1156 -0.1319  0.3381
  135POPC   C2B 2150   9.311   8.370  12.009  0.1570 -0.0496  0.0245
  135POPC   C3B 2151   9.445   8.201  11.663  0.0505 -0.2229  0.2346
  135POPC   C4B 2152   9.733   8.082  11.311 -0.0806 -0.1232 -0.0971
  136POPC   NC3 2153   3.049  10.807   9.946  0.1254  0.0731 -0.4113
  136POPC   PO4 2154   3.028  11.257   9.912  0.0830  0.3136 -0.2191
  136POPC   GL1 2155   2.952  11.098  10.366 -0.0283  0.2102  0.2186
  136POPC   GL2 2156   3.219  10.829  10.500  0.1447 -0.0198 -0.3375
  136POPC   C1A 2157   2.659  11.125  10.679 -0.0988  0.3088  0.0517
  136POPC   D2A 2158   2.336  11.362  10.677  0.0548 -0.0097  0.1873
  136POPC   C3A 2159   2.003  11.216  10.966 -0.0591  0.0708 -0.1467
  136POPC   C4A 2160   1.918  11.020  11.383 -0.0694 -0.1207 -0.0970
  136POPC   C1B 2161   3.155  11.192  10.827  0.1759 -0.0725 -0.0262
  136POPC   C2B 2162   3.197  11.238  11.268  0.4210  0.0280  0.0961
  136POPC   C3B 2163   3.338  11.420  11.646 -0.1998  0.1347 -0.0440
  136POPC   C4B 2164   3.680  11.351  11.972  0.0143 -0.3831 -0.3171
  137POPC   NC3 2165   4.831   5.307  13.589 -0.0266  0.0335 -0.0192
  137POPC   PO4 2166   4.762   5.301  13.101 -0.2030  0.2553 -0.1337
  137POPC   GL1 2167   4.524   5.289  12.652  0.2550 -0.4578  0.1513
  137POPC   GL2 2168   4.738   5.126  12.429  0.2443  0.1596  0.1106
  137POPC   C1A 2169   4.253   5.313  12.445 -0.1536  0.1806  0.5082
  137POPC   D2A 2170   4.143   4.972  12.187  0.2432  0.0996 -0.1228
  137POPC   C3A 2171   3.861   4.976  11.913  0.1229 -0.2162 -0.0137
  137POPC   C4A 2172   3.532   4.579  11.773  0.3109  0.0931  0.0103
  137POPC   C1B 2173   4.566   5.234  12.074 -0.3673  0.0507 -0.2466
  137POPC   C2B 2174   4.219   5.426  11.900  0.1266  0.1136  0.0698
  137POPC   C3B 2175   3.849   5.423  11.635  0.2824 -0.1936  0.0945
  137POPC   C4B 2176   3.600   5.595  11.203 -0.3049 -0.0371  0.0860
  138POPC   NC3 2177   1.557  12.381  13.173  0.1506 -0.0245 -0.0441
  138POPC   PO4 2178   1.416  12.016  13.020 -0.0925  0.3665  0.0464
  138POPC   GL1 2179   1.427  12.020  12.674  0.3019  0.2665  0.0572
  138POPC   GL2 2180   1.695  12.231  12.612  0.1228  0.0210  0.1588
  138POPC   C1A 2181   1.584  11.820  12.279 -0.1382  0.1933  0.1242
  138POPC   D2A 2182   1.541  11.435  12.143 -0.1355 -0.0403  0.2836
  138POPC   C3A 2183   1.463  11.220  11.837 -0.0674 -0.2353  0.2799
  138POPC   C4A 2184   1.221  10.853  11.799  0.1327  0.2081  0.0365
  138POPC   C1B 2185   1.702  12.335  12.186 -0.2131 -0.0373  0.4454
  138POPC   C2B 2186   1.418  12.562  11.900 -0.2889  0.3344 -0.0235
  138POPC   C3B 2187   1.416  12.397  11.605  0.1275  0.0583  0.4325
  138POPC   C4B 2188   1.350  12.448  11.187  0.0021  0.0124 -0.0953
  139POPC   NC3 2189   7.119   1.048   8.709  0.2897 -0.0731  0.1330
  139POPC   PO4 2190   7.390   0.874   9.035 -0.3498 -0.0186  0.0431
  139POPC   GL1 2191   7.193   0.745   9.404  0.0312 -0.1593  0.1893
  139POPC   GL2 2192   7.349   0.506   9.608 -0.3294 -0.1679  0.1809
  139POPC   C1A 2193   7.023   0.792   9.862  0.2382  0.0262  0.0469
  139POPC   D2A 2194   6.835   0.695  10.211  0.1845 -0.4134 -0.0126
  139POPC   C3A 2195   6.574   0.353  10.027  0.0341 -0.1008  0.0476
  139POPC   C4A 2196   6.486  -0.091  10.197 -0.1256  0.0490  0.3505
  139POPC   C1B 2197   7.575   0.639   9.925  0.2045 -0.2520  0.1275
  139POPC   C2B 2198   7.348   0.774  10.287 -0.3279 -0.3873 -0.3085
  139POPC   C3B 2199   7.096   1.134  10.434  0.0765 -0.2120 -0.1365
  139POPC   C4B 2200   6.688   1.268  10.377 -0.1913 -0.0174  0.0037
  140POPC   NC3 2201   6.358  10.866  13.323 -0.1382  0.1625  0.1776
  140POPC   PO4 2202   6.036  10.554  13.070 -0.2675  0.0957 -0.0876
  140POPC   GL1 2203   6.103  10.326  12.640 -0.0577  0.1111 -0.5293
  140POPC   GL2 2204   5.815  10.309  12.493 -0.2567  0.1787 -0.3278
  140POPC   C1A 2205   6.276  10.424  12.292  0.1157 -0.0017  0.5266
  140POPC   D2A 2206   6.551  10.515  11.961 -0.1668 -0.0094  0.0384
  140POPC   C3A 2207   6.609  10.961  11.887  0.1346  0.3403 -0.1793
  140POPC   C4A 2208   6.397  11.304  11.989 -0.2554  0.2055  0.2786
  140POPC   C1B 2209   5.612  10.636  12.344 -0.2997  0.5090 -0.0024
  140POPC   C2B 2210   5.647  10.938  12.079  0.1206 -0.2629 -0.1458
  140POPC   C3B 2211   5.926  11.096  11.693  0.0312  0.2254  0.3084
  140POPC   C4B 2212   6.251  11.274  11.490 -0.4833  0.2224 -0.3394
  141POPC   NC3 2213   8.446  10.360  13.494 -0.1805  0.2539  0.1905
  141POPC   PO4 2214   8.257  10.641  13.198  0.0950  0.1139 -0.1225
  141POPC   GL1 2215   8.174  10.449  12.813  0.2540  0.6319  0.0763
  141POPC   GL2 2216   8.190  10.675  12.501 -0.0254 -0.2864 -0.1427
  141POPC   C1A 2217   8.307  10.185  12.439  0.0953  0.2978  0.1089
  141POPC   D2A 2218   8.238  10.187  11.970 -0.0389  0.0897 -0.1014
  141POPC   C3A 2219   8.366   9.793  11.676  0.1852  0.2004  0.2152
  141POPC   C4A 2220   8.586   9.534  11.352 -0.1454  0.1466 -0.1542
  141POPC   C1B 2221   8.293  10.671  12.062  0.1677 -0.0102  0.1341
  141POPC   C2B 2222   8.456  10.513  11.551  0.2592 -0.0726  0.2012
  141POPC   C3B 2223   8.408  10.518  11.125  0.3318  0.2701  0.1238
  141POPC   C4B 2224   8.630  10.560  10.810  0.2875 -0.0573 -0.0903
  142POPC   NC3 2225  11.915  10.247  13.522 -0.0423 -0.3082 -0.1653
  142POPC   PO4 2226  11.495  10.300  13.159  0.0157  0.1375  0.1250
  142POPC   GL1 2227  11.405  10.032  12.864 -0.2785  0.2016  0.0065
  142POPC   GL2 2228  11.577  10.224  12.610 -0.2168 -0.0796 -0.2532
  142POPC   C1A 2229  11.304   9.815  12.453  0.1433  0.1978 -0.0762
  142POPC   D2A 2230  10.960   9.782  12.171 -0.0106  0.1834  0.2971
  142POPC   C3A 2231  10.868   9.440  11.859 -0.0849 -0.0920  0.0905
  142POPC   C4A 2232  10.526   9.368  11.468  0.0952  0.0467  0.0453
  142POPC   C1B 2233  11.761  10.073  12.231  0.0079  0.0187 -0.2261
  142POPC   C2B 2234  12.037  10.226  12.071 -0.4184  0.0983  0.3565
  142POPC   C3B 2235  12.408  10.390  12.053 -0.0079  0.2901  0.2391
  142POPC   C4B 2236  12.789  10.486  12.012 -0.1179 -0.0556  0.1031
  143POPC   NC3 2237   8.612   3.031  12.073 -0.2257  0.3966  0.1374
  143POPC   PO4 2238   9.065   2.987  12.368  0.0520 -0.0459 -0.0879
  143POPC   GL1 2239   9.074   2.870  11.904 -0.1973 -0.0128  0.3048
  143POPC   GL2 2240   9.236   2.512  11.764  0.0868  0.3019 -0.2270
  143POPC   C1A 2241   9.328   2.965  11.459  0.2283 -0.1199  0.0187
  143POPC   D2A 2242   9.684   3.066  11.253 -0.4332 -0.1293 -0.1374
  143POPC   C3A 2243   9.758   3.047  10.746  0.0089 -0.0185 -0.2525
  143POPC   C4A 2244  10.021   3.241  10.629 -0.3306  0.0356  0.0516
  143POPC   C1B 2245   9.093   2.356  11.426  0.1689  0.1387 -0.0750
  143POPC   C2B 2246   8.951   2.267  10.960  0.2718  0.0634  0.1427
  143POPC   C3B 2247   8.751   2.085  10.555 -0.0925 -0.2676  0.2715
  143POPC   C4B 2248   8.484   2.244  10.296 -0.2666 -0.0671 -0.0050
  144POPC   NC3 2249  11.453   7.054  13.345  0.3578  0.1095  0.0183
  144POPC   PO4 2250  11.702   7.318  13.161 -0.1582  0.4797 -0.0585
  144POPC   GL1 2251  11.588   7.658  12.815 -0.2993  0.1197  0.2081
  144POPC   GL2 2252  11.490   7.921  12.555  0.1371 -0.0635 -0.1439
  144POPC   C1A 2253  11.656   7.448  12.448 -0.0472 -0.5079 -0.2100
  144POPC   D2A 2254  11.964   7.210  12.281  0.1475 -0.1476 -0.0157
  144POPC   C3A 2255  11.871   7.420  11.873  0.2502 -0.1349 -0.1256
  144POPC   C4A 2256  11.670   7.484  11.366  0.3437 -0.0440 -0.0613
  144POPC   C1B 2257  11.534   7.865  12.122 -0.0152 -0.0161 -0.1014
  144POPC   C2B 2258  11.202   7.796  11.781  0.1111  0.1855  0.3401
  144POPC   C3B 2259  10.963   7.778  11.474  0.0293  0.1919 -0.0044
  144POPC   C4B 2260  10.683   7.586  11.335 -0.2254 -0.0459  0.0799
  145POPC   NC3 2261   4.746   3.322  13.008  0.0245 -0.0162 -0.2644
  145POPC   PO4 2262   4.937   3.438  12.684 -0.2888 -0.1159 -0.2230
  145POPC   GL1 2263   4.725   3.176  12.432 -0.1976  0.1792  0.3813
  145POPC   GL2 2264   4.631   3.404  12.199 -0.5638 -0.0574 -0.2893
  145POPC   C1A 2265   4.862   2.882  12.120 -0.0484 -0.1734  0.1421
  145POPC   D2A 2266   5.025   2.510  11.923 -0.1434  0.0293  0.0268
  145POPC   C3A 2267   4.987   2.259  11.436  0.1168 -0.1569  0.0883
  145POPC   C4A 2268   5.106   2.276  11.088 -0.2936  0.0033  0.1017
  145POPC   C1B 2269   4.674   3.714  11.913 -0.0879  0.0257  0.2443
  145POPC   C2B 2270   4.751   4.047  11.869  0.1436  0.0981  0.2380
  145POPC   C3B 2271   5.110   4.349  11.753 -0.1042  0.1450  0.0481
  145POPC   C4B 2272   5.517   4.589  11.753  0.0268  0.0931  0.3073
  146POPC   NC3 2273  12.166   7.271  13.312  0.3376  0.0164 -0.3072
  146POPC   PO4 2274  12.564   7.022  13.183 -0.2080 -0.0304  0.3059
  146POPC   GL1 2275  12.514   7.061  12.797  0.1084 -0.0419  0.0736
  146POPC   GL2 2276  12.420   6.907  12.604  0.0657  0.1987 -0.1038
  146POPC   C1A 2277  12.392   7.400  12.377  0.2650 -0.1936  0.3483
  146POPC   D2A 2278  12.364   7.435  11.915  0.0346 -0.0651 -0.2731
  146POPC   C3A 2279  12.749   7.606  11.662 -0.0805 -0.1210  0.2101
  146POPC   C4A 2280  13.145   7.726  11.524 -0.0934 -0.2291  0.3766
  146POPC   C1B 2281  12.396   6.974  12.210 -0.1008 -0.1468  0.0857
  146POPC   C2B 2282  12.690   7.082  11.920 -0.1266  0.2825  0.0443
  146POPC   C3B 2283  13.074   7.226  11.658  0.2557 -0.0796 -0.0936
  146POPC   C4B 2284  13.513   7.311  11.598  0.0383 -0.0545 -0.0941
  147POPC   NC3 2285   3.397   1.838  13.266 -0.1272 -0.0275  0.0897
  147POPC   PO4 2286   2.904   1.765  13.139 -0.2523  0.1449 -0.1568
  147POPC   GL1 2287   3.226   1.729  12.744  0.0127 -0.0351 -0.0034
  147POPC   GL2 2288   3.567   1.701  12.839  0.0302  0.0748  0.1544
  147POPC   C1A 2289   3.096   1.567  12.334  0.2393  0.2376 -0.1513
  147POPC   D2A 2290   3.389   1.372  11.961  0.1190 -0.1155  0.3830
  147POPC   C3A 2291   3.621   1.205  11.512  0.0700 -0.0376 -0.4824
  147POPC   C4A 2292   3.995   1.049  11.422  0.2235 -0.4588  0.0227
  147POPC   C1B 2293   3.593   1.461  12.420  0.1585  0.3266 -0.0949
  147POPC   C2B 2294   3.811   1.198  12.160 -0.5420  0.1715 -0.1457
  147POPC   C3B 2295   4.014   1.397  11.837 -0.1087  0.0917 -0.2377
  147POPC   C4B 2296   4.147   1.944  11.820 -0.0590 -0.2353  0.0354
  148POPC   NC3 2297   2.586   6.703  13.513 -0.2162 -0.0275 -0.1037
  148POPC   PO4 2298   2.861   7.041  13.606 -0.3143 -0.1273  0.0868
  148POPC   GL1 2299   2.659   7.266  13.256  0.0258 -0.1713  0.1069
  148POPC   GL2 2300   2.396   7.487  13.185  0.1869  0.1358  0.1738
  148POPC   C1A 2301   2.640   7.171  12.753  0.4308  0.1879 -0.2223
  148POPC   D2A 2302   2.116   7.057  12.577  0.0336  0.1815 -0.0542
  148POPC   C3A 2303   1.796   7.224  12.351 -0.1147 -0.0287  0.2042
  148POPC   C4A 2304   1.514   7.462  12.098  0.0321  0.1311  0.0004
  148POPC   C1B 2305   2.296   7.573  12.810 -0.0464 -0.1012  0.4623
  148POPC   C2B 2306   2.315   7.484  12.367 -0.0971  0.0311 -0.1345
  148POPC   C3B 2307   1.990   7.655  12.122  0.0081 -0.1032  0.0432
  148POPC   C4B 2308   1.833   7.895  11.787 -0.1101 -0.2221 -0.3877
  149POPC   NC3 2309  10.527   0.939  12.664  0.1644  0.2064  0.0194
  149POPC   PO4 2310  10.225   1.300  12.678 -0.0800 -0.0048  0.0325
  149POPC   GL1 2311  10.146   1.339  12.265  0.2905  0.3629  0.1881
  149POPC   GL2 2312  10.068   1.578  12.286  0.0105 -0.2046 -0.0381
  149POPC   C1A 2313  10.265   1.090  11.915  0.1760  0.2161 -0.0441
  149POPC   D2A 2314  10.322   1.031  11.486 -0.0849 -0.2284  0.1354
  149POPC   C3A 2315  10.036   0.671  11.378 -0.3613 -0.2747 -0.0403
  149POPC   C4A 2316   9.991   0.244  11.522 -0.0896 -0.0827  0.1190
  149POPC   C1B 2317  10.012   1.534  11.847  0.0308 -0.3384  0.0491
  149POPC   C2B 2318  10.200   1.496  11.399  0.1438 -0.1883 -0.2034
  149POPC   C3B 2319  10.417   1.178  11.075  0.0543 -0.0030  0.2145
  149POPC   C4B 2320  10.778   1.123  10.946  0.3140  0.1599  0.0341
  150POPC   NC3 2321   9.420   5.936  12.508  0.1531 -0.0991  0.1573
  150POPC   PO4 2322   8.995   5.639  12.651  0.1587 -0.0171  0.1225
  150POPC   GL1 2323   9.218   5.417  12.367  0.1045  0.1313  0.0100
  150POPC   GL2 2324   9.371   5.075  12.321  0.0328  0.1612 -0.1391
  150POPC   C1A 2325   9.346   5.590  11.993 -0.0248 -0.3227  0.1503
  150POPC   D2A 2326   9.689   5.255  11.820 -0.1784  0.1888  0.1880
  150POPC   C3A 2327   9.552   4.795  11.678  0.0314 -0.1372  0.0231
  150POPC   C4A 2328   9.156   4.616  11.860 -0.1549  0.1027  0.3377
  150POPC   C1B 2329   9.217   5.099  11.971 -0.3364 -0.0677 -0.1190
  150POPC   C2B 2330   9.020   5.042  11.526 -0.0731  0.0142  0.0267
  150POPC   C3B 2331   9.232   5.250  11.192 -0.0796  0.0479  0.0956
  150POPC   C4B 2332   9.408   5.476  10.802 -0.3044 -0.1290 -0.2534
  151POPC   NC3 2333   9.855   3.019  12.793 -0.0339 -0.1330  0.0827
  151POPC   PO4 2334   9.905   3.150  12.390  0.0639 -0.1774 -0.1137
  151POPC   GL1 2335  10.071   2.906  11.959  0.0935 -0.2685 -0.0981
  151POPC   GL2 2336  10.435   2.770  11.906  0.1333  0.2258 -0.2129
  151POPC   C1A 2337  10.028   2.999  11.562  0.0164  0.1021 -0.1839
  151POPC   D2A 2338  10.219   3.196  11.147  0.0463  0.2333 -0.1828
  151POPC   C3A 2339  10.442   3.033  10.814  0.0368 -0.0956 -0.2812
  151POPC   C4A 2340  10.748   2.889  10.580 -0.3041  0.3416 -0.0856
  151POPC   C1B 2341  10.558   3.130  11.630  0.1068  0.1361  0.0458
  151POPC   C2B 2342  10.764   3.155  11.222  0.1649  0.0005  0.1036
  151POPC   C3B 2343  11.125   3.028  10.853  0.0952 -0.2731  0.2601
  151POPC   C4B 2344  11.252   3.008  10.492  0.1217  0.0515  0.1306
  152POPC   NC3 2345   9.591   1.773  12.390 -0.2146 -0.1613 -0.0891
  152POPC   PO4 2346   9.326   2.052  12.125 -0.1374 -0.0708 -0.0698
  152POPC   GL1 2347   9.321   1.884  11.675 -0.1354  0.0944 -0.2705
  152POPC   GL2 2348   9.461   1.644  11.904 -0.0471  0.1094  0.1722
  152POPC   C1A 2349   9.229   1.875  11.273 -0.5074 -0.1948 -0.1781
  152POPC   D2A 2350   9.432   2.215  11.029 -0.1261  0.2278  0.1643
  152POPC   C3A 2351   9.297   2.051  10.631  0.2847 -0.1770  0.0994
  152POPC   C4A 2352   9.187   2.055  10.229  0.2111  0.0607 -0.1805
  152POPC   C1B 2353   9.610   1.522  11.424 -0.1971 -0.0553 -0.2576
  152POPC   C2B 2354   9.333   1.276  11.230 -0.4850 -0.0777 -0.4101
  152POPC   C3B 2355   9.518   0.899  11.088 -0.1222 -0.1927 -0.0321
  152POPC   C4B 2356   9.558   0.595  10.669 -0.0114  0.3118 -0.0174
  153POPC   NC3 2357   2.372   7.598   9.497 -0.0454  0.0706  0.0758
  153POPC   PO4 2358   2.437   7.149   9.608  0.0778  0.1461 -0.1085
  153POPC   GL1 2359   2.436   7.144  10.084 -0.0344 -0.0912  0.0171
  153POPC   GL2 2360   2.666   7.154  10.283  0.2830 -0.0670 -0.2101
  153POPC   C1A 2361   2.123   6.905  10.433  0.0659 -0.4058  0.2160
  153POPC   D2A 2362   1.931   6.585  10.683  0.1228 -0.1092  0.0807
  153POPC   C3A 2363   1.777   6.724  11.070 -0.1579 -0.2367  0.2646
  153POPC   C4A 2364   1.656   6.896  11.465 -0.0595 -0.2133 -0.2279
  153POPC   C1B 2365   2.545   6.842  10.647  0.0693 -0.2343  0.1974
  153POPC   C2B 2366   2.240   6.830  10.992  0.1691  0.1363 -0.1321
  153POPC   C3B 2367   2.282   6.479  11.249 -0.0230 -0.0003 -0.3144
  153POPC   C4B 2368   1.984   6.192  11.291 -0.2558 -0.3003 -0.1151
  154POPC   NC3 2369   1.787   5.525  13.157 -0.0341  0.2900  0.0571
  154POPC   PO4 2370   2.035   5.870  13.146  0.2459 -0.0588 -0.0195
  154POPC   GL1 2371   1.886   5.820  12.709 -0.1347 -0.2416  0.1268
  154POPC   GL2 2372   1.955   5.496  12.694 -0.2447 -0.1051  0.1511
  154POPC   C1A 2373   1.701   5.628  12.297 -0.2577 -0.1015 -0.1016
  154POPC   D2A 2374   1.843   5.536  11.941 -0.2404 -0.1892 -0.3010
  154POPC   C3A 2375   2.454   5.566  11.854  0.0354  0.0216  0.0717
  154POPC   C4A 2376   2.892   5.788  12.011 -0.0717  0.3288 -0.0861
  154POPC   C1B 2377   2.058   5.258  12.375  0.1726 -0.1352  0.4546
  154POPC   C2B 2378   2.351   5.144  12.073 -0.1466  0.1844  0.2636
  154POPC   C3B 2379   2.493   4.735  11.909 -0.0990 -0.0418  0.2950
  154POPC   C4B 2380   2.634   4.371  11.725 -0.0314 -0.0962 -0.0738
  155POPC   NC3 2381  10.438   5.836   8.860 -0.0624  0.1195  0.1047
  155POPC   PO4 2382   9.992   5.593   8.916 -0.3292 -0.3868  0.0753
  155POPC   GL1 2383  10.293   5.536   9.247 -0.1235 -0.4611 -0.2295
  155POPC   GL2 2384  10.478   5.297   9.417  0.0893 -0.3032 -0.2357
  155POPC   C1A 2385  10.450   5.736   9.566 -0.0100 -0.4979 -0.0959
  155POPC   D2A 2386  10.446   5.726  10.028 -0.3897  0.0589  0.1477
  155POPC   C3A 2387  10.345   5.524  10.236 -0.1294  0.2622 -0.0854
  155POPC   C4A 2388  10.578   5.403  10.580 -0.1804  0.0807 -0.0648
  155POPC   C1B 2389  10.616   5.254   9.851  0.1699  0.1181 -0.0474
  155POPC   C2B 2390  10.753   5.148  10.165  0.0367  0.0682  0.1637
  155POPC   C3B 2391  10.702   4.771  10.450  0.0512 -0.2672  0.2348
  155POPC   C4B 2392  10.449   4.417  10.518 -0.0717 -0.1339  0.1330
  156POPC   NC3 2393   2.050   9.722  13.576  0.4464  0.0941 -0.0215
  156POPC   PO4 2394   2.011  10.149  13.766  0.2226 -0.2522 -0.0467
  156POPC   GL1 2395   2.007  10.200  13.354  0.0592  0.2485  0.0789
  156POPC   GL2 2396   2.335  10.249  13.341 -0.0885 -0.0423 -0.1376
  156POPC   C1A 2397   2.126  10.422  12.880 -0.0456 -0.1779  0.2197
  156POPC   D2A 2398   2.094  10.840  12.681  0.2875 -0.0640 -0.0433
  156POPC   C3A 2399   2.316  10.806  12.301  0.0126  0.3578 -0.2883
  156POPC   C4A 2400   2.660  10.860  12.028 -0.0208  0.2222 -0.0073
  156POPC   C1B 2401   2.700  10.206  13.035  0.1441 -0.0668 -0.1117
  156POPC   C2B 2402   3.065  10.084  12.824  0.0502  0.0300  0.0263
  156POPC   C3B 2403   3.395   9.836  12.874 -0.2413 -0.0134  0.0207
  156POPC   C4B 2404   3.674   9.579  12.530  0.1390  0.1747 -0.1006
  157POPC   NC3 2405   5.426   9.985  13.800 -0.2436  0.1035  0.1830
  157POPC   PO4 2406   5.508  10.115  13.484  0.1447  0.0671 -0.0790
  157POPC   GL1 2407   5.099  10.291  13.228  0.0986 -0.0437  0.0929
  157POPC   GL2 2408   4.858  10.047  13.134  0.2598 -0.0546  0.1139
  157POPC   C1A 2409   4.880  10.589  12.980  0.2634 -0.2552 -0.2506
  157POPC   D2A 2410   4.939  10.950  12.709  0.1431  0.2442  0.0604
  157POPC   C3A 2411   4.634  11.079  12.271  0.0515  0.1586 -0.0013
  157POPC   C4A 2412   4.308  11.319  12.129 -0.0751 -0.1923  0.0921
  157POPC   C1B 2413   4.730  10.100  12.715 -0.1451  0.1610 -0.0901
  157POPC   C2B 2414   4.296  10.090  12.373  0.0938 -0.0330 -0.0610
  157POPC   C3B 2415   4.095  10.391  12.143  0.0005 -0.0932 -0.0979
  157POPC   C4B 2416   3.786  10.531  11.957 -0.1124 -0.0356 -0.1400
  158POPC   NC3 2417   8.404   4.796  12.374 -0.1196  0.2879 -0.3429
  158POPC   PO4 2418   8.037   4.573  12.425  0.0184 -0.0463 -0.1929
  158POPC   GL1 2419   8.025   4.743  11.984 -0.0695 -0.0928 -0.2240
  158POPC   GL2 2420   7.969   4.345  11.863  0.1678  0.0269  0.1916
  158POPC   C1A 2421   7.882   4.976  11.691  0.3475  0.4720 -0.0376
  158POPC   D2A 2422   7.391   5.008  11.573  0.0037  0.0866  0.0647
  158POPC   C3A 2423   7.525   5.136  11.206  0.2036 -0.0828 -0.1757
  158POPC   C4A 2424   7.611   5.377  10.854 -0.1873 -0.0263  0.0044
  158POPC   C1B 2425   8.314   4.437  11.638  0.3793 -0.2432  0.2437
  158POPC   C2B 2426   8.472   4.153  11.341 -0.2431  0.1247 -0.0009
  158POPC   C3B 2427   8.520   3.940  11.048  0.2104 -0.0183  0.0881
  158POPC   C4B 2428   8.299   3.644  10.826 -0.2343  0.1359  0.1227
  159POPC   NC3 2429   5.657   4.576  13.017 -0.0381  0.4928 -0.0357
  159POPC   PO4 2430   5.596   4.200  12.854 -0.0005  0.4205 -0.1392
  159POPC   GL1 2431   5.712   4.244  12.503 -0.0948 -0.3112 -0.0281
  159POPC   GL2 2432   6.047   4.231  12.375  0.1345 -0.1262 -0.1767
  159POPC   C1A 2433   5.506   4.226  12.057  0.2917  0.2019  0.5763
  159POPC   D2A 2434   5.523   4.122  11.580 -0.2267  0.1065 -0.0642
  159POPC   C3A 2435   5.607   3.708  11.374 -0.5168 -0.2342 -0.1968
  159POPC   C4A 2436   5.622   3.651  10.890 -0.2214  0.0506 -0.1822
  159POPC   C1B 2437   5.948   4.271  11.902  0.2634 -0.3917  0.3010
  159POPC   C2B 2438   6.041   4.010  11.537 -0.0936  0.3144 -0.1851
  159POPC   C3B 2439   6.107   4.062  11.053 -0.0204  0.2538 -0.1343
  159POPC   C4B 2440   6.095   3.708  10.743  0.1893 -0.3393 -0.0612
  160POPC   NC3 2441   7.055   0.544  12.703 -0.0189 -0.2217  0.0658
  160POPC   PO4 2442   6.670   0.348  12.473  0.0882  0.1926 -0.1666
  160POPC   GL1 2443   6.683   0.089  12.203  0.0818  0.2228 -0.0110
  160POPC   GL2 2444   6.700  -0.179  12.268  0.0426  0.2956  0.1139
  160POPC   C1A 2445   6.360   0.292  11.884  0.0742  0.2935  0.0115
  160POPC   D2A 2446   6.352   0.445  11.465 -0.1962  0.0501  0.3358
  160POPC   C3A 2447   6.490   0.242  10.967 -0.0983  0.1900  0.0799
  160POPC   C4A 2448   6.847   0.306  10.665 -0.3348 -0.0963  0.1667
  160POPC   C1B 2449   7.082  -0.033  11.944  0.2193  0.0905 -0.1552
  160POPC   C2B 2450   7.125  -0.168  11.515  0.1048  0.0518 -0.2098
  160POPC   C3B 2451   7.121   0.004  11.155  0.1351 -0.0320  0.1808
  160POPC   C4B 2452   7.238  -0.001  10.733  0.0987  0.3692 -0.2084
  161POPC   NC3 2453   7.035  11.991  12.645  0.2539 -0.1067 -0.1347
  161POPC   PO4 2454   7.444  11.907  12.658  0.0839  0.1913  0.3252
  161POPC   GL1 2455   7.568  12.013  12.254  0.0143  0.1009  0.0057
  161POPC   GL2 2456   7.907  12.089  12.254  0.2930 -0.1710  0.2347
  161POPC   C1A 2457   7.488  12.190  11.809  0.1176  0.0749  0.0982
  161POPC   D2A 2458   7.696  12.362  11.389 -0.1661 -0.2725 -0.1042
  161POPC   C3A 2459   7.588  12.602  11.083 -0.2764 -0.2389  0.0958
  161POPC   C4A 2460   7.555  12.967  11.104 -0.0157 -0.0839 -0.1828
  161POPC   C1B 2461   7.825  11.771  11.893  0.0599 -0.2152 -0.1766
  161POPC   C2B 2462   7.796  11.393  11.747 -0.2304  0.2250  0.1005
  161POPC   C3B 2463   7.812  11.105  11.436 -0.2917  0.1005 -0.0959
  161POPC   C4B 2464   7.955  10.632  11.250 -0.1212 -0.2831  0.1579
  162POPC   NC3 2465   1.823   7.699  14.026 -0.3208  0.0374 -0.2810
  162POPC   PO4 2466   2.104   8.040  13.772 -0.0852 -0.0425 -0.2683
  162POPC   GL1 2467   2.284   8.102  13.399 -0.1230 -0.0446  0.0784
  162POPC   GL2 2468   2.573   7.953  13.349  0.2341 -0.2342 -0.0683
  162POPC   C1A 2469   2.203   8.265  12.893  0.2269  0.1148 -0.1938
  162POPC   D2A 2470   2.395   8.542  12.591 -0.0895 -0.1727  0.0860
  162POPC   C3A 2471   2.170   8.523  12.290  0.1029 -0.0428  0.3654
  162POPC   C4A 2472   1.930   8.827  12.068 -0.1942 -0.1621 -0.1367
  162POPC   C1B 2473   2.544   7.974  12.960 -0.0434 -0.1176  0.0792
  162POPC   C2B 2474   2.411   8.102  12.499 -0.2122 -0.0594 -0.0188
  162POPC   C3B 2475   2.321   7.984  12.095  0.1568  0.1894  0.0347
  162POPC   C4B 2476   2.419   7.707  11.742  0.1192  0.0637 -0.1935
  163POPC   NC3 2477   9.302  10.162  12.783 -0.0851 -0.2966  0.3515
  163POPC   PO4 2478   9.652  10.256  12.928 -0.0710  0.3532 -0.0770
  163POPC   GL1 2479   9.736   9.978  12.551 -0.3436  0.0671  0.0379
  163POPC   GL2 2480  10.043  10.033  12.472 -0.3485  0.1328  0.2645
  163POPC   C1A 2481   9.703   9.683  12.324  0.1442 -0.0634  0.0955
  163POPC   D2A 2482   9.682   9.485  12.000  0.0669  0.0284  0.2139
  163POPC   C3A 2483   9.688   9.579  11.527 -0.0654 -0.0818  0.4991
  163POPC   C4A 2484   9.722   9.707  11.128  0.0839 -0.0846 -0.0100
  163POPC   C1B 2485  10.129  10.252  12.202  0.0673 -0.0070  0.1756
  163POPC   C2B 2486  10.330  10.325  11.767  0.3955 -0.0792 -0.2315
  163POPC   C3B 2487  10.403  10.366  11.326 -0.1900  0.0061 -0.0907
  163POPC   C4B 2488  10.441  10.200  10.864  0.3702 -0.3260 -0.0370
  164POPC   NC3 2489   6.366   9.771  13.516  0.1671  0.1377 -0.3472
  164POPC   PO4 2490   6.534   9.557  13.110 -0.2284 -0.2566 -0.3539
  164POPC   GL1 2491   6.558   9.416  12.663  0.0998  0.0361  0.2377
  164POPC   GL2 2492   6.235   9.305  12.660 -0.3614 -0.2864  0.2372
  164POPC   C1A 2493   6.533   9.486  12.261  0.3410  0.0528 -0.2172
  164POPC   D2A 2494   6.342   9.685  11.936  0.1541 -0.2518 -0.1071
  164POPC   C3A 2495   6.493   9.987  11.983 -0.0552 -0.1192 -0.0558
  164POPC   C4A 2496   6.758  10.167  12.256 -0.1622  0.0320 -0.4095
  164POPC   C1B 2497   5.991   9.575  12.364  0.1966 -0.0332  0.1239
  164POPC   C2B 2498   5.966  10.024  12.133 -0.0156  0.0240  0.0205
  164POPC   C3B 2499   5.665  10.174  11.925  0.0653 -0.4359  0.0855
  164POPC   C4B 2500   5.474  10.535  11.764  0.3043 -0.1371  0.3248
  165POPC   NC3 2501   0.452   3.149  12.896 -0.0004  0.1592  0.2427
  165POPC   PO4 2502   0.794   3.385  12.971  0.1073 -0.2177  0.5018
  165POPC   GL1 2503   0.563   3.594  12.539 -0.1696 -0.0277 -0.1744
  165POPC   GL2 2504   0.726   3.801  12.354 -0.3418 -0.0593  0.2063
  165POPC   C1A 2505   0.428   3.448  12.100 -0.3252 -0.3397 -0.0663
  165POPC   D2A 2506   0.531   3.513  11.700 -0.1173  0.1889 -0.0164
  165POPC   C3A 2507   0.559   3.315  11.213 -0.0589 -0.1254 -0.0023
  165POPC   C4A 2508   0.305   3.338  10.839 -0.0268  0.1299  0.0260
  165POPC   C1B 2509   1.039   3.999  12.013  0.0543 -0.3394 -0.2652
  165POPC   C2B 2510   1.076   4.472  11.808  0.1911  0.1035 -0.3207
  165POPC   C3B 2511   1.449   4.481  11.632 -0.1277  0.0447 -0.3556
  165POPC   C4B 2512   1.707   4.810  11.342  0.1031  0.1559 -0.2900
  166POPC   NC3 2513  10.970   9.045  13.126 -0.1138 -0.2043  0.2305
  166POPC   PO4 2514  10.969   9.468  13.206 -0.1732 -0.1845  0.1684
  166POPC   GL1 2515  11.090   9.452  12.781 -0.1408 -0.1687 -0.1878
  166POPC   GL2 2516  11.394   9.511  12.874 -0.1176  0.2565  0.0098
  166POPC   C1A 2517  10.816   9.344  12.375 -0.1588  0.1255  0.2956
  166POPC   D2A 2518  10.479   9.189  12.164 -0.0582 -0.0944  0.0676
  166POPC   C3A 2519  10.594   8.963  11.761 -0.1260 -0.0297  0.0301
  166POPC   C4A 2520  10.955   9.041  11.561 -0.5099 -0.2176 -0.0929
  166POPC   C1B 2521  11.329   9.329  12.351  0.2416  0.2649  0.0513
  166POPC   C2B 2522  11.387   9.548  11.960  0.0616  0.0714 -0.0537
  166POPC   C3B 2523  11.292   9.437  11.541 -0.1493 -0.1141 -0.1852
  166POPC   C4B 2524  11.097   9.317  11.190  0.1075 -0.0688 -0.0118
  167POPC   NC3 2525   0.590  11.369  13.301  0.0504 -0.2454  0.1157
  167POPC   PO4 2526   0.962  11.480  13.241  0.0568  0.0343 -0.1940
  167POPC   GL1 2527   1.033  11.658  12.802 -0.0301  0.0559  0.0830
  167POPC   GL2 2528   0.729  11.780  12.701  0.0705 -0.1021 -0.0339
  167POPC   C1A 2529   1.119  11.659  12.429 -0.2289  0.2035  0.1754
  167POPC   D2A 2530   0.932  11.569  11.991  0.0121  0.0568  0.1138
  167POPC   C3A 2531   0.932  11.328  11.647  0.0897  0.0948 -0.2953
  167POPC   C4A 2532   0.680  11.257  11.348  0.1436  0.1183 -0.1813
  167POPC   C1B 2533   0.607  11.464  12.443 -0.0753 -0.0872  0.2301
  167POPC   C2B 2534   0.578  11.239  12.059 -0.3850  0.1036 -0.0496
  167POPC   C3B 2535   0.724  10.819  11.961  0.0398 -0.0383 -0.2009
  167POPC   C4B 2536   0.702  10.402  11.602 -0.0862  0.0503 -0.1858
  168POPC   NC3 2537   8.243   5.451  12.677  0.0605 -0.1331 -0.0879
  168POPC   PO4 2538   8.090   5.170  12.356 -0.1820 -0.0037 -0.2366
  168POPC   GL1 2539   8.402   5.117  12.032  0.4856  0.2623 -0.0932
  168POPC   GL2 2540   8.592   4.796  11.896 -0.5153  0.0751  0.0692
  168POPC   C1A 2541   8.564   5.341  11.620  0.0194  0.0490  0.3055
  168POPC   D2A 2542   8.693   5.339  11.226  0.2634 -0.1130  0.1879
  168POPC   C3A 2543   8.423   5.651  10.870 -0.4539  0.0159 -0.1485
  168POPC   C4A 2544   7.990   5.841  10.895 -0.4922 -0.1428 -0.1968
  168POPC   C1B 2545   8.354   4.899  11.463  0.3557 -0.1211  0.2336
  168POPC   C2B 2546   7.991   4.691  11.198  0.4099 -0.0464 -0.0390
  168POPC   C3B 2547   7.942   4.818  10.794  0.0394  0.0265 -0.0244
  168POPC   C4B 2548   8.141   5.035  10.517  0.2145 -0.6085  0.0867
  169POPC   NC3 2549   6.537   0.204  12.989 -0.2690 -0.0418  0.0173
  169POPC   PO4 2550   7.006   0.036  12.793 -0.1971 -0.3753  0.3295
  169POPC   GL1 2551   7.212   0.238  12.367  0.1745 -0.1025  0.0851
  169POPC   GL2 2552   6.994   0.518  12.148  0.1992 -0.0761 -0.2747
  169POPC   C1A 2553   7.502   0.259  12.039 -0.0097 -0.4122 -0.1034
  169POPC   D2A 2554   7.940   0.224  11.930 -0.0953  0.3075  0.1347
  169POPC   C3A 2555   8.122   0.592  11.781 -0.1309  0.1702 -0.3366
  169POPC   C4A 2556   8.000   0.795  11.364 -0.0259 -0.2128 -0.0003
  169POPC   C1B 2557   6.881   0.448  11.732 -0.0191  0.2338  0.1221
  169POPC   C2B 2558   6.721   0.092  11.489 -0.0982  0.0555 -0.3068
  169POPC   C3B 2559   6.651  -0.221  11.261  0.1203 -0.0648  0.0944
  169POPC   C4B 2560   6.806  -0.190  10.800  0.0053 -0.0809  0.2214
  170POPC   NC3 2561   2.263   3.354   9.553 -0.0418 -0.0809  0.0926
  170POPC   PO4 2562   2.155   3.711   9.485  0.1849 -0.1544 -0.0830
  170POPC   GL1 2563   2.063   3.680   9.974  0.2555 -0.1718  0.3101
  170POPC   GL2 2564   1.742   3.899   9.943 -0.0570  0.1450 -0.4471
  170POPC   C1A 2565   2.196   3.461  10.348 -0.0661  0.0320  0.1523
  170POPC   D2A 2566   2.581   3.224  10.471  0.2337  0.2030 -0.0599
  170POPC   C3A 2567   2.714   3.531  10.887 -0.1236  0.0592 -0.0839
  170POPC   C4A 2568   2.927   3.407  11.252 -0.2298 -0.0846 -0.2028
  170POPC   C1B 2569   1.369   3.594  10.032  0.1081  0.0086  0.0497
  170POPC   C2B 2570   1.055   3.241  10.220  0.0527 -0.3660  0.2856
  170POPC   C3B 2571   0.696   3.099  10.499  0.0819 -0.0311  0.1113
  170POPC   C4B 2572   0.543   2.771  10.587  0.0321 -0.0352  0.0788
  171POPC   NC3 2573  12.012   5.745  13.545  0.1115 -0.1272  0.0350
  171POPC   PO4 2574  12.017   5.772  13.192  0.3027  0.1174  0.2512
  171POPC   GL1 2575  12.093   5.802  12.700 -0.2340 -0.0083 -0.2408
  171POPC   GL2 2576  12.007   5.518  12.452  0.1205  0.0917 -0.3902
  171POPC   C1A 2577  12.270   5.962  12.265  0.1921 -0.3070  0.2198
  171POPC   D2A 2578  12.481   6.443  12.310 -0.1388 -0.1423  0.0484
  171POPC   C3A 2579  12.769   6.576  11.959  0.3629 -0.2519 -0.0191
  171POPC   C4A 2580  13.144   6.867  11.984  0.0365 -0.0649 -0.2785
  171POPC   C1B 2581  11.992   5.564  12.004  0.1705  0.0827  0.2139
  171POPC   C2B 2582  12.099   5.766  11.676 -0.1096  0.1749 -0.1171
  171POPC   C3B 2583  12.513   5.900  11.509  0.0204 -0.1297  0.0980
  171POPC   C4B 2584  12.668   5.706  11.127 -0.0775 -0.2252  0.1179
  172POPC   NC3 2585   9.944   9.766   8.734  0.1138 -0.2256  0.0563
  172POPC   PO4 2586  10.392   9.601   8.844  0.1360  0.1205  0.1322
  172POPC   GL1 2587  10.489   9.516   9.253  0.2854  0.0444 -0.2405
  172POPC   GL2 2588  10.426   9.703   9.596 -0.0768  0.0044  0.1473
  172POPC   C1A 2589  10.730   9.339   9.633 -0.0898 -0.1148  0.2903
  172POPC   D2A 2590  10.944   9.068   9.699  0.2570 -0.3159  0.0582
  172POPC   C3A 2591  10.851   8.753   9.907 -0.0936 -0.1989  0.0962
  172POPC   C4A 2592  10.754   8.636  10.244  0.0357  0.0238 -0.1719
  172POPC   C1B 2593  10.588   9.700   9.958  0.0958  0.4495 -0.0182
  172POPC   C2B 2594  10.533   9.739  10.419 -0.1486  0.2928 -0.0140
  172POPC   C3B 2595  10.491   9.721  10.893 -0.4675  0.0404 -0.2053
  172POPC   C4B 2596  10.303   9.823  11.296  0.1629  0.1725 -0.0030
  173POPC   NC3 2597   9.244   0.134  12.712 -0.0020 -0.2164 -0.3750
  173POPC   PO4 2598   9.177  -0.199  12.475 -0.3705  0.4251 -0.1896
  173POPC   GL1 2599   9.166   0.131  12.207  0.1196 -0.0520  0.0837
  173POPC   GL2 2600   9.061   0.462  12.268 -0.0229  0.0414 -0.2581
  173POPC   C1A 2601   9.155   0.242  11.757  0.0499 -0.0016  0.0739
  173POPC   D2A 2602   8.797   0.131  11.403 -0.1070 -0.3289 -0.1566
  173POPC   C3A 2603   8.715  -0.236  11.143 -0.0851  0.0736  0.1996
  173POPC   C4A 2604   8.542  -0.179  10.687 -0.3863 -0.1805  0.0744
  173POPC   C1B 2605   9.381   0.580  12.032  0.0743 -0.2148 -0.0470
  173POPC   C2B 2606   9.556   0.480  11.611 -0.1704  0.1854  0.1605
  173POPC   C3B 2607   9.644   0.424  11.183 -0.2813  0.1100 -0.1463
  173POPC   C4B 2608   9.967   0.766  10.906  0.1828  0.1862 -0.1421
  174POPC   NC3 2609  10.300   8.007  13.115  0.0511 -0.1967 -0.0504
  174POPC   PO4 2610  10.101   7.622  12.959  0.3195 -0.0996 -0.1718
  174POPC   GL1 2611  10.258   7.634  12.602  0.3129 -0.2116 -0.2403
  174POPC   GL2 2612  10.551   7.771  12.582  0.0374 -0.2048  0.5236
  174POPC   C1A 2613  10.267   7.713  12.107 -0.3580  0.4196  0.2577
  174POPC   D2A 2614  10.268   7.691  11.644 -0.2352  0.3604  0.0811
  174POPC   C3A 2615  10.268   7.186  11.562  0.1895  0.0382  0.0158
  174POPC   C4A 2616  10.378   6.770  11.346  0.2776 -0.2823 -0.1106
  174POPC   C1B 2617  10.635   7.406  12.249 -0.0796 -0.2957  0.0345
  174POPC   C2B 2618  10.642   7.419  11.827 -0.0602  0.1402  0.1255
  174POPC   C3B 2619  10.773   7.123  11.550 -0.0401  0.0587 -0.0341
  174POPC   C4B 2620  10.755   7.053  11.156 -0.1456 -0.0916 -0.3496
  175POPC   NC3 2621  10.298   3.582   8.198 -0.1043 -0.2001  0.0177
  175POPC   PO4 2622  10.703   3.707   8.339  0.1548  0.4244 -0.2515
  175POPC   GL1 2623  10.805   3.389   8.615  0.1235 -0.0266 -0.2712
  175POPC   GL2 2624  10.433   3.361   8.682 -0.0992 -0.3063 -0.1536
  175POPC   C1A 2625  10.725   3.132   9.034 -0.2977 -0.4294 -0.1938
  175POPC   D2A 2626  10.497   2.934   9.358  0.0001 -0.1282  0.0195
  175POPC   C3A 2627  10.332   3.204   9.655 -0.1183  0.0268 -0.3637
  175POPC   C4A 2628  10.317   3.651   9.842 -0.0777  0.2149 -0.2110
  175POPC   C1B 2629  10.380   3.435   9.183  0.4857  0.0120  0.3956
  175POPC   C2B 2630  10.145   3.636   9.370 -0.1064 -0.3777 -0.0347
  175POPC   C3B 2631   9.720   3.641   9.551  0.2227  0.0751 -0.1771
  175POPC   C4B 2632   9.498   3.264   9.745  0.2934 -0.0035  0.2604
  176POPC   NC3 2633   8.758   0.199  12.540 -0.0311 -0.0477  0.1667
  176POPC   PO4 2634   8.396  -0.023  12.660 -0.0275  0.0633 -0.0614
  176POPC   GL1 2635   8.426  -0.068  12.310  0.0996 -0.1734  0.1141
  176POPC   GL2 2636   8.748  -0.163  12.219  0.1745 -0.2415 -0.2885
  176POPC   C1A 2637   8.253  -0.170  11.947 -0.2072 -0.0532 -0.3329
  176POPC   D2A 2638   8.066  -0.362  11.535 -0.0204  0.2896 -0.1294
  176POPC   C3A 2639   8.240  -0.181  11.149  0.0194 -0.3841  0.0722
  176POPC   C4A 2640   8.094  -0.001  10.790 -0.0255 -0.2185 -0.0788
  176POPC   C1B 2641   8.714  -0.228  11.793  0.0095 -0.0818  0.0592
  176POPC   C2B 2642   9.092  -0.337  11.497  0.0658  0.0012 -0.2706
  176POPC   C3B 2643   9.435  -0.091  11.344  0.1526  0.2825  0.0018
  176POPC   C4B 2644   9.784  -0.100  11.149 -0.1693 -0.1413  0.0463
  177POPC   NC3 2645   3.886   1.054   9.553 -0.5540  0.0971  0.0729
  177POPC   PO4 2646   3.561   1.346   9.681  0.0163 -0.0765  0.1587
  177POPC   GL1 2647   3.674   1.297  10.061  0.3059  0.2242  0.1899
  177POPC   GL2 2648   3.793   1.636  10.028 -0.0335 -0.0753 -0.0341
  177POPC   C1A 2649   3.602   1.518  10.484 -0.0024 -0.1606  0.1818
  177POPC   D2A 2650   3.315   1.628  10.789  0.0130 -0.0372  0.0604
  177POPC   C3A 2651   3.244   1.435  11.111 -0.1392 -0.1033  0.0414
  177POPC   C4A 2652   3.315   1.644  11.505  0.0253  0.0234 -0.2653
  177POPC   C1B 2653   3.986   1.973  10.088 -0.1129  0.1196 -0.1438
  177POPC   C2B 2654   4.425   2.084  10.104 -0.1509  0.0997  0.0741
  177POPC   C3B 2655   4.863   2.198  10.247  0.0693  0.0171 -0.0422
  177POPC   C4B 2656   4.999   2.100  10.645  0.1232  0.0303  0.0456
  178POPC   NC3 2657   0.447   0.728  12.879  0.0468 -0.1499  0.1970
  178POPC   PO4 2658   0.506   1.135  12.859 -0.0990  0.1602 -0.2518
  178POPC   GL1 2659   0.600   1.386  12.508 -0.3411  0.2513  0.1158
  178POPC   GL2 2660   0.972   1.279  12.517  0.0199 -0.2674 -0.0204
  178POPC   C1A 2661   0.660   1.260  12.106  0.1370  0.0068 -0.3553
  178POPC   D2A 2662   0.875   1.438  11.733  0.4071 -0.1419  0.0874
  178POPC   C3A 2663   0.963   1.145  11.354  0.0702  0.3661  0.2708
  178POPC   C4A 2664   1.419   1.013  11.198  0.0090 -0.0619 -0.2538
  178POPC   C1B 2665   1.216   1.057  12.201 -0.2586  0.1061 -0.0683
  178POPC   C2B 2666   1.505   0.725  12.170 -0.2774  0.0282 -0.2069
  178POPC   C3B 2667   1.641   0.381  12.393  0.0638  0.2703  0.2624
  178POPC   C4B 2668   2.030   0.241  12.141  0.1218  0.3237  0.2529
  179POPC   NC3 2669  12.083   6.639  12.999  0.0636 -0.2068 -0.0032
  179POPC   PO4 2670  11.816   6.220  12.929 -0.0405  0.1807  0.1411
  179POPC   GL1 2671  11.970   6.315  12.425  0.1133 -0.3348 -0.2982
  179POPC   GL2 2672  11.927   6.579  12.504 -0.0688  0.0075 -0.1940
  179POPC   C1A 2673  11.923   6.212  11.890 -0.2456  0.2136 -0.2116
  179POPC   D2A 2674  11.712   6.036  11.564 -0.2693 -0.0014  0.1914
  179POPC   C3A 2675  11.524   6.027  11.191  0.2518 -0.1096  0.2964
  179POPC   C4A 2676  11.450   5.766  10.875  0.1822 -0.1408 -0.0716
  179POPC   C1B 2677  12.019   6.680  12.057 -0.0984  0.1612  0.0293
  179POPC   C2B 2678  12.248   6.770  11.706 -0.0351  0.3020  0.0871
  179POPC   C3B 2679  12.183   6.811  11.209 -0.0760  0.0459  0.0640
  179POPC   C4B 2680  12.051   6.927  10.816  0.0591 -0.2196  0.0736
  180POPC   NC3 2681   1.661  11.625  13.890  0.2482 -0.2605  0.1071
  180POPC   PO4 2682   1.975  11.127  13.805  0.0096 -0.1146  0.0043
  180POPC   GL1 2683   2.163  10.944  13.479 -0.1451 -0.1388  0.0871
  180POPC   GL2 2684   2.365  10.789  13.178  0.2893  0.1308  0.1210
  180POPC   C1A 2685   2.093  11.170  13.135  0.0843 -0.0128 -0.0685
  180POPC   D2A 2686   1.902  11.242  12.822  0.3355 -0.1446  0.0383
  180POPC   C3A 2687   2.037  11.273  12.404  0.3619  0.4125  0.0015
  180POPC   C4A 2688   1.987  11.126  11.943 -0.0140  0.3278 -0.0952
  180POPC   C1B 2689   2.605  10.946  12.841 -0.0428  0.1824  0.1211
  180POPC   C2B 2690   2.740  11.075  12.469  0.0440  0.1661 -0.0783
  180POPC   C3B 2691   3.086  10.887  12.296 -0.3885  0.1045  0.0882
  180POPC   C4B 2692   3.422  10.576  12.265 -0.0262 -0.2016 -0.2278
  181POPC   NC3 2693   7.838   7.351   8.897 -0.2435 -0.2327  0.1268
  181POPC   PO4 2694   7.598   7.604   9.216 -0.3228 -0.0402 -0.2042
  181POPC   GL1 2695   7.744   7.439   9.596  0.0589 -0.2842 -0.0684
  181POPC   GL2 2696   8.094   7.584   9.680  0.0054  0.0687 -0.1452
  181POPC   C1A 2697   7.769   7.595  10.034 -0.1137  0.1920  0.1863
  181POPC   D2A 2698   7.684   7.364  10.387  0.4448  0.0496 -0.1143
  181POPC   C3A 2699   7.568   7.463  10.851  0.0216 -0.2308  0.4200
  181POPC   C4A 2700   7.628   7.541  11.240 -0.1993  0.1452  0.1808
  181POPC   C1B 2701   8.374   7.581  10.037 -0.1072 -0.0756 -0.0522
  181POPC   C2B 2702   8.708   7.467  10.350 -0.1898 -0.0865 -0.3402
  181POPC   C3B 2703   8.809   7.424  10.717 -0.0406  0.0412  0.0391
  181POPC   C4B 2704   8.792   7.872  10.938  0.0694  0.1694  0.3329
  182POPC   NC3 2705  10.179  11.740   8.998  0.0754 -0.0871 -0.1727
  182POPC   PO4 2706   9.739  11.671   9.124 -0.3485 -0.1480 -0.0268
  182POPC   GL1 2707   9.720  11.895   9.560  0.3712  0.0223  0.3966
  182POPC   GL2 2708   9.379  11.789   9.586 -0.0801 -0.0553  0.1246
  182POPC   C1A 2709   9.783  12.000  10.063  0.2085 -0.0046 -0.0411
  182POPC   D2A 2710   9.741  11.975  10.582  0.0435 -0.0282  0.1223
  182POPC   C3A 2711   9.400  12.062  10.887  0.1243 -0.1148  0.1714
  182POPC   C4A 2712   9.028  12.180  10.589 -0.4375 -0.2585 -0.0381
  182POPC   C1B 2713   9.311  12.040   9.929  0.0958  0.1031  0.0097
  182POPC   C2B 2714   9.331  12.294  10.251 -0.4960  0.0191  0.0357
  182POPC   C3B 2715   9.234  12.623  10.573  0.0459 -0.0697 -0.0575
  182POPC   C4B 2716   9.195  12.576  10.921 -0.0365 -0.2172 -0.0232
  183POPC   NC3 2717   1.142   3.773  12.609 -0.2251 -0.1519 -0.1252
  183POPC   PO4 2718   0.639   3.981  12.767 -0.1468 -0.2161 -0.0073
  183POPC   GL1 2719   0.556   4.334  12.482  0.1664 -0.0370  0.4600
  183POPC   GL2 2720   0.697   4.324  12.147 -0.0298  0.0160 -0.1217
  183POPC   C1A 2721   0.240   4.662  12.261 -0.2519  0.1214 -0.2380
  183POPC   D2A 2722   0.122   4.949  11.936  0.0139 -0.2875 -0.2966
  183POPC   C3A 2723  -0.026   5.314  11.770 -0.2422 -0.0031 -0.1352
  183POPC   C4A 2724   0.242   5.668  11.860 -0.0456 -0.1783 -0.2197
  183POPC   C1B 2725   0.572   4.688  11.902 -0.2654  0.0708  0.1005
  183POPC   C2B 2726   0.363   4.785  11.540 -0.0437 -0.0763 -0.1941
  183POPC   C3B 2727   0.381   4.726  11.077 -0.0862 -0.0747  0.0039
  183POPC   C4B 2728   0.251   4.386  10.792 -0.1976 -0.2556 -0.1840
  184POPC   NC3 2729   3.863  11.018   9.804 -0.1717 -0.0104  0.0240
  184POPC   PO4 2730   4.014  10.644   9.911 -0.3551 -0.1444  0.2535
  184POPC   GL1 2731   4.334  10.571  10.247 -0.2218  0.3294  0.2263
  184POPC   GL2 2732   4.371  10.780  10.523  0.0806 -0.2891  0.0822
  184POPC   C1A 2733   4.437  10.290  10.587 -0.0875 -0.1268  0.0792
  184POPC   D2A 2734   4.764  10.285  10.890 -0.1543  0.3418  0.1559
  184POPC   C3A 2735   4.810   9.852  10.866  0.0868  0.2480  0.0214
  184POPC   C4A 2736   4.503   9.483  10.973 -0.0136 -0.5321 -0.1778
  184POPC   C1B 2737   4.305  10.701  10.921  0.0072 -0.1506 -0.0840
  184POPC   C2B 2738   4.315  10.357  11.220 -0.0147 -0.2606  0.2882
  184POPC   C3B 2739   4.254   9.947  11.042 -0.0921 -0.6626  0.2934
  184POPC   C4B 2740   4.115   9.693  10.688  0.0392  0.1219 -0.0361
  185POPC   NC3 2741   3.322   5.664  13.293  0.0686 -0.1632 -0.3632
  185POPC   PO4 2742   3.202   6.104  13.243  0.1081  0.1086  0.1595
  185POPC   GL1 2743   3.126   6.229  12.833  0.0109  0.1997  0.0952
  185POPC   GL2 2744   3.202   6.460  12.791 -0.2484  0.1280 -0.0095
  185POPC   C1A 2745   3.096   6.057  12.349  0.0442  0.2429  0.0130
  185POPC   D2A 2746   3.285   6.122  12.002  0.0676  0.2453  0.3625
  185POPC   C3A 2747   3.106   6.034  11.681  0.1840  0.0446 -0.1222
  185POPC   C4A 2748   2.811   5.687  11.514  0.0115 -0.4418  0.2395
  185POPC   C1B 2749   3.125   6.587  12.399 -0.0626  0.1141  0.2001
  185POPC   C2B 2750   2.922   6.902  12.154 -0.0912  0.1483  0.2511
  185POPC   C3B 2751   2.875   7.260  12.329  0.2882  0.2615  0.0825
  185POPC   C4B 2752   2.780   7.708  12.369  0.0921  0.2432  0.0831
  186POPC   NC3 2753   7.230   2.787   8.203  0.0773  0.0420 -0.2193
  186POPC   PO4 2754   7.177   3.275   8.272 -0.1903 -0.3643  0.4120
  186POPC   GL1 2755   7.479   3.233   8.378 -0.2712  0.0296  0.1756
  186POPC   GL2 2756   7.664   2.987   8.279 -0.3210  0.0589 -0.2296
  186POPC   C1A 2757   7.717   3.311   8.705  0.1404 -0.0175  0.0579
  186POPC   D2A 2758   7.957   3.414   9.091 -0.0975  0.0362  0.1976
  186POPC   C3A 2759   8.185   3.785   9.113 -0.0398  0.1518  0.0558
  186POPC   C4A 2760   8.268   4.221   9.170  0.1093  0.1025  0.1527
  186POPC   C1B 2761   7.695   2.858   8.694  0.0498 -0.0289 -0.4232
  186POPC   C2B 2762   7.748   2.902   9.191 -0.3212 -0.0039  0.0796
  186POPC   C3B 2763   7.881   2.846   9.628 -0.0290  0.1527 -0.1736
  186POPC   C4B 2764   7.912   3.028  10.060  0.3149 -0.0623 -0.1885
  187POPC   NC3 2765   6.562   1.234   8.305 -0.2093 -0.1181 -0.3621
  187POPC   PO4 2766   6.668   1.197   8.733  0.1771  0.2287 -0.2648
  187POPC   GL1 2767   6.776   1.353   9.178  0.0423  0.1459 -0.0233
  187POPC   GL2 2768   7.105   1.219   9.210  0.0477  0.1115 -0.0394
  187POPC   C1A 2769   6.786   1.507   9.523  0.0836  0.1889  0.1082
  187POPC   D2A 2770   6.858   1.951   9.624  0.1542  0.1784 -0.0183
  187POPC   C3A 2771   6.471   2.250   9.698 -0.0516 -0.1149 -0.6135
  187POPC   C4A 2772   6.185   2.209   9.991  0.0347  0.0578 -0.0442
  187POPC   C1B 2773   7.302   1.262   9.679 -0.3013  0.1502 -0.1530
  187POPC   C2B 2774   7.370   1.198  10.071  0.0456 -0.1204 -0.0014
  187POPC   C3B 2775   7.581   1.342  10.446 -0.0704  0.0421 -0.1193
  187POPC   C4B 2776   7.962   1.341  10.748  0.1336 -0.1918 -0.0233
  188POPC   NC3 2777   9.524   1.893   7.796 -0.0812  0.0448 -0.0980
  188POPC   PO4 2778   9.441   2.156   8.211 -0.0048 -0.2008 -0.3337
  188POPC   GL1 2779   9.477   2.312   8.635 -0.0421 -0.1014 -0.4388
  188POPC   GL2 2780   9.531   2.094   8.741  0.5042  0.0581 -0.1821
  188POPC   C1A 2781   9.466   2.691   8.827  0.1342  0.0059  0.2140
  188POPC   D2A 2782   9.503   2.826   9.287  0.1174  0.4375  0.1096
  188POPC   C3A 2783   9.442   2.756   9.744 -0.0880 -0.0088 -0.1175
  188POPC   C4A 2784   9.176   2.850  10.091 -0.0116  0.0216  0.4604
  188POPC   C1B 2785   9.201   2.206   9.092  0.1452  0.1517  0.4313
  188POPC   C2B 2786   9.067   2.562   9.267  0.0240  0.2504 -0.0530
  188POPC   C3B 2787   8.822   2.652   9.683  0.0870 -0.2260  0.1238
  188POPC   C4B 2788   8.444   2.453   9.853  0.2694 -0.1936  0.1285
  189POPC   NC3 2789   0.262  12.377  13.576  0.0321 -0.0001  0.1462
  189POPC   PO4 2790   0.188  12.201  13.182  0.3327  0.1677  0.2477
  189POPC   GL1 2791   0.192  12.050  12.751 -0.0283  0.1422 -0.4431
  189POPC   GL2 2792   0.210  12.258  12.500 -0.2555 -0.0679  0.0566
  189POPC   C1A 2793   0.056  11.794  12.384 -0.2463  0.4153  0.0091
  189POPC   D2A 2794   0.033  11.463  12.118  0.0400 -0.4017  0.2560
  189POPC   C3A 2795   0.278  11.341  11.692  0.0937 -0.0310  0.3319
  189POPC   C4A 2796   0.161  11.267  11.242  0.1844 -0.1700  0.1106
  189POPC   C1B 2797   0.251  12.328  12.109 -0.0981  0.3750 -0.0906
  189POPC   C2B 2798   0.105  12.441  11.770 -0.4989 -0.0275 -0.1551
  189POPC   C3B 2799  -0.218  12.281  11.619  0.0250 -0.0452  0.2505
  189POPC   C4B 2800  -0.115  11.886  11.390  0.4645 -0.0242 -0.0296
  190POPC   NC3 2801   6.170   0.830  12.698 -0.1726 -0.4125  0.1015
  190POPC   PO4 2802   6.213   0.434  12.737  0.0873 -0.0244  0.2344
  190POPC   GL1 2803   6.110   0.178  12.338  0.2236 -0.0048 -0.0113
  190POPC   GL2 2804   5.969  -0.149  12.526  0.0660  0.1083 -0.1004
  190POPC   C1A 2805   6.071  -0.128  12.047  0.1482  0.0624  0.0405
  190POPC   D2A 2806   6.368  -0.243  11.778 -0.1355 -0.1672 -0.1150
  190POPC   C3A 2807   6.260  -0.532  11.412  0.0056  0.0952 -0.0866
  190POPC   C4A 2808   6.413  -0.502  10.945  0.2299  0.1225 -0.0021
  190POPC   C1B 2809   5.652   0.061  12.192 -0.2819 -0.1093  0.0609
  190POPC   C2B 2810   5.338  -0.038  11.983  0.3499 -0.2101 -0.1204
  190POPC   C3B 2811   5.310  -0.259  11.668  0.1103  0.3041 -0.0373
  190POPC   C4B 2812   5.309  -0.420  11.205 -0.4351 -0.1493 -0.0733
  191POPC   NC3 2813   6.644   4.998  12.624  0.2222  0.0088 -0.2054
  191POPC   PO4 2814   7.014   5.285  12.452  0.0718 -0.0419 -0.1575
  191POPC   GL1 2815   6.821   5.052  12.135  0.1702 -0.0207  0.3085
  191POPC   GL2 2816   6.788   4.685  12.108  0.0740  0.1350 -0.1120
  191POPC   C1A 2817   6.844   5.023  11.685 -0.2284 -0.2290  0.1222
  191POPC   D2A 2818   6.574   4.820  11.361 -0.1262 -0.1427 -0.1652
  191POPC   C3A 2819   6.596   4.916  10.889 -0.1777  0.1650 -0.0126
  191POPC   C4A 2820   6.957   4.818  10.702  0.4136  0.2134  0.1157
  191POPC   C1B 2821   6.443   4.807  11.844  0.1515 -0.2560 -0.2841
  191POPC   C2B 2822   5.955   4.747  11.745 -0.2319 -0.2288  0.2093
  191POPC   C3B 2823   5.773   4.567  11.355 -0.1555  0.1392 -0.2162
  191POPC   C4B 2824   5.690   4.192  11.076  0.1883  0.3945  0.0599
  192POPC   NC3 2825   3.930   3.290  12.627 -0.0582 -0.1196 -0.1343
  192POPC   PO4 2826   4.398   3.471  12.676 -0.0969  0.0852 -0.0557
  192POPC   GL1 2827   4.129   3.538  12.243  0.4526 -0.1034  0.2185
  192POPC   GL2 2828   3.858   3.719  12.319  0.1914  0.1604  0.1851
  192POPC   C1A 2829   4.199   3.929  11.978  0.0989  0.0964 -0.0077
  192POPC   D2A 2830   3.856   4.203  11.726  0.3059 -0.2460  0.1921
  192POPC   C3A 2831   3.520   4.023  11.512  0.0181  0.0836 -0.2854
  192POPC   C4A 2832   3.375   3.673  11.444 -0.3283 -0.0944 -0.2596
  192POPC   C1B 2833   3.729   3.612  11.772 -0.0345 -0.1495  0.1211
  192POPC   C2B 2834   4.069   3.803  11.546 -0.1780 -0.1378  0.0395
  192POPC   C3B 2835   4.489   3.784  11.473 -0.0947 -0.1957  0.1014
  192POPC   C4B 2836   4.810   4.112  11.400 -0.1436  0.0206  0.0689
  193POPC   NC3 2837   1.070  12.338  12.878 -0.1419 -0.1387 -0.1218
  193POPC   PO4 2838   0.633  12.274  12.895  0.2082  0.0524 -0.1680
  193POPC   GL1 2839   0.760  12.289  12.506 -0.1265 -0.1571 -0.0258
  193POPC   GL2 2840   1.033  12.429  12.402 -0.1121 -0.5262 -0.0786
  193POPC   C1A 2841   0.710  12.051  12.123 -0.3519  0.0189 -0.1164
  193POPC   D2A 2842   0.453  11.842  11.877  0.4157 -0.1786 -0.0238
  193POPC   C3A 2843   0.020  11.926  11.897  0.1340 -0.0878  0.2909
  193POPC   C4A 2844  -0.208  12.111  12.159  0.0819 -0.0867 -0.3373
  193POPC   C1B 2845   1.196  12.124  12.209  0.1544  0.0374  0.1414
  193POPC   C2B 2846   1.262  11.978  11.830  0.1767  0.2932  0.0803
  193POPC   C3B 2847   0.862  11.872  11.567 -0.1186  0.2668 -0.0656
  193POPC   C4B 2848   0.532  11.702  11.322 -0.1811  0.3627 -0.0898
  194POPC   NC3 2849  11.922   8.170  13.368  0.1828  0.1556  0.0784
  194POPC   PO4 2850  12.092   7.831  13.104  0.1908 -0.2259  0.0494
  194POPC   GL1 2851  12.145   7.672  12.735 -0.0525 -0.0836  0.4493
  194POPC   GL2 2852  12.016   7.870  12.604 -0.1537 -0.2196  0.1340
  194POPC   C1A 2853  12.538   7.819  12.475 -0.0953  0.0353  0.0217
  194POPC   D2A 2854  12.560   8.071  12.150 -0.2612  0.1721 -0.0460
  194POPC   C3A 2855  12.758   8.084  11.737 -0.0740 -0.0677 -0.2216
  194POPC   C4A 2856  13.038   8.216  11.396 -0.2132  0.1347  0.1126
  194POPC   C1B 2857  12.018   7.807  12.173 -0.3949  0.1416 -0.1029
  194POPC   C2B 2858  11.775   7.957  11.664 -0.0410  0.4971  0.1946
  194POPC   C3B 2859  11.708   8.349  11.448 -0.2429 -0.1617  0.2114
  194POPC   C4B 2860  11.912   8.686  11.179  0.0381 -0.0815  0.1466
  195POPC   NC3 2861  11.329   2.543  12.583  0.0416 -0.0946  0.0149
  195POPC   PO4 2862  11.077   2.351  12.484  0.0922 -0.3486 -0.2437
  195POPC   GL1 2863  11.036   2.474  12.008  0.0341 -0.0164  0.0382
  195POPC   GL2 2864  11.012   2.770  11.823 -0.0451  0.0106 -0.0643
  195POPC   C1A 2865  11.030   2.455  11.502 -0.3136 -0.0388  0.0433
  195POPC   D2A 2866  10.889   2.630  11.102  0.1716 -0.1178  0.0489
  195POPC   C3A 2867  11.012   2.457  10.692  0.0919 -0.0644  0.0313
  195POPC   C4A 2868  11.187   2.278  10.712 -0.0313  0.1116  0.0083
  195POPC   C1B 2869  11.060   2.977  11.540 -0.0220 -0.0053  0.0525
  195POPC   C2B 2870  11.431   3.102  11.299  0.2403  0.2237 -0.0507
  195POPC   C3B 2871  11.808   2.948  11.170  0.0997  0.0830  0.0089
  195POPC   C4B 2872  12.005   2.929  10.768 -0.1771 -0.1511 -0.0653
  196POPC   NC3 2873   6.592   2.697  12.521  0.2169 -0.2130  0.0402
  196POPC   PO4 2874   6.249   3.123  12.448  0.2984  0.1895  0.4696
  196POPC   GL1 2875   5.809   3.253  12.108  0.0414 -0.0656 -0.0217
  196POPC   GL2 2876   5.598   3.555  12.162  0.0520  0.1286  0.0318
  196POPC   C1A 2877   5.983   3.522  11.863 -0.0829 -0.0733  0.0570
  196POPC   D2A 2878   6.351   3.726  11.893 -0.0784 -0.0062 -0.2365
  196POPC   C3A 2879   6.515   3.773  11.585  0.1471 -0.0479  0.2115
  196POPC   C4A 2880   6.533   3.799  11.143 -0.0006  0.4344  0.0710
  196POPC   C1B 2881   5.462   3.424  11.747  0.0468  0.1715 -0.0071
  196POPC   C2B 2882   5.329   3.325  11.298 -0.0282  0.1165 -0.0252
  196POPC   C3B 2883   5.111   3.306  10.881  0.0042 -0.1122 -0.0314
  196POPC   C4B 2884   5.051   3.139  10.455  0.0643 -0.0106 -0.2408
  197POPC   NC3 2885   2.721   0.304  13.279  0.0677 -0.0678 -0.4675
  197POPC   PO4 2886   3.125   0.109  13.254  0.0471  0.1404  0.0002
  197POPC   GL1 2887   3.329  -0.040  12.886  0.2532  0.0508  0.4221
  197POPC   GL2 2888   3.186  -0.384  12.776 -0.4402  0.2577  0.3191
  197POPC   C1A 2889   3.527  -0.113  12.470 -0.2338  0.0993 -0.2069
  197POPC   D2A 2890   3.953  -0.167  12.202  0.1168 -0.3080 -0.0748
  197POPC   C3A 2891   3.816  -0.130  11.734 -0.0513  0.1539  0.0904
  197POPC   C4A 2892   3.867  -0.024  11.233 -0.0548  0.0557  0.0066
  197POPC   C1B 2893   3.018  -0.209  12.409  0.1091 -0.1285  0.3039
  197POPC   C2B 2894   2.930  -0.065  12.113  0.3355  0.2871 -0.0162
  197POPC   C3B 2895   2.931   0.066  11.720  0.0568  0.4069 -0.2075
  197POPC   C4B 2896   3.001  -0.129  11.363  0.3302 -0.0353  0.2490
  198POPC   NC3 2897   0.122   8.868  13.910  0.1360 -0.0321 -0.0324
  198POPC   PO4 2898   0.209   8.898  13.499  0.0401 -0.1164  0.1364
  198POPC   GL1 2899   0.239   9.152  13.162  0.0385  0.0298  0.0407
  198POPC   GL2 2900   0.467   9.372  13.086 -0.0372  0.1494 -0.4336
  198POPC   C1A 2901   0.218   8.990  12.748 -0.3152  0.0085  0.0239
  198POPC   D2A 2902  -0.043   8.995  12.442 -0.0331 -0.0230 -0.0284
  198POPC   C3A 2903  -0.009   8.594  12.098 -0.1734  0.1841 -0.1853
  198POPC   C4A 2904  -0.070   8.586  11.575  0.2978 -0.0553 -0.2226
  198POPC   C1B 2905   0.462   9.532  12.726 -0.0656  0.1330  0.2650
  198POPC   C2B 2906   0.279   9.468  12.401 -0.0748  0.0187 -0.1774
  198POPC   C3B 2907   0.110   9.354  12.098 -0.0554 -0.5381  0.0367
  198POPC   C4B 2908  -0.085   9.459  11.715  0.1074 -0.0374  0.0200
  199POPC   NC3 2909  11.617   4.724  13.138  0.2561  0.1450 -0.4081
  199POPC   PO4 2910  11.376   4.889  13.109  0.1324 -0.0512  0.0454
  199POPC   GL1 2911  11.479   4.859  12.660 -0.0609  0.2579  0.0356
  199POPC   GL2 2912  11.424   4.647  12.550 -0.0335 -0.2490 -0.2591
  199POPC   C1A 2913  11.669   4.804  12.206  0.2147  0.1207  0.0534
  199POPC   D2A 2914  11.760   4.527  11.855  0.0135  0.1399  0.0385
  199POPC   C3A 2915  12.118   4.684  11.713 -0.3056  0.0905 -0.0585
  199POPC   C4A 2916  12.291   4.832  11.440  0.1861  0.0078 -0.2100
  199POPC   C1B 2917  11.200   4.643  12.141  0.0765  0.1007 -0.0006
  199POPC   C2B 2918  11.166   4.653  11.707  0.1168  0.2646 -0.1052
  199POPC   C3B 2919  11.258   4.761  11.327  0.3552 -0.0476 -0.2545
  199POPC   C4B 2920  11.360   5.043  11.032  0.1138 -0.0874 -0.1212
  200POPC   NC3 2921   9.068   8.393  12.818  0.2937 -0.0197 -0.2752
  200POPC   PO4 2922   9.485   8.376  12.804  0.3394 -0.0610  0.3260
  200POPC   GL1 2923   9.566   8.554  12.446  0.0566 -0.2204 -0.0929
  200POPC   GL2 2924   9.578   8.905  12.497 -0.1465 -0.1452 -0.0382
  200POPC   C1A 2925   9.847   8.514  11.999  0.0191  0.1721 -0.1697
  200POPC   D2A 2926  10.145   8.626  11.716  0.1092 -0.0369  0.0623
  200POPC   C3A 2927  10.230   8.873  11.399  0.0382  0.1551 -0.0856
  200POPC   C4A 2928  10.229   8.803  11.036 -0.3176  0.0170  0.2210
  200POPC   C1B 2929   9.563   8.935  12.061 -0.1989 -0.0262  0.2679
  200POPC   C2B 2930   9.404   8.751  11.625  0.0411 -0.2193 -0.0956
  200POPC   C3B 2931   9.744   8.584  11.280  0.1600  0.1740 -0.0417
  200POPC   C4B 2932   9.763   8.655  10.800  0.0601  0.2233  0.3369
  201POPC   NC3 2933   7.221  11.474  12.558 -0.1024  0.1107 -0.3042
  201POPC   PO4 2934   6.861  11.363  12.692  0.3431 -0.1296 -0.1892
  201POPC   GL1 2935   6.843  11.368  12.219 -0.1813  0.2451  0.0879
  201POPC   GL2 2936   6.977  11.761  12.156 -0.1178  0.0542  0.1691
  201POPC   C1A 2937   6.891  11.308  11.806  0.1472 -0.1502  0.3786
  201POPC   D2A 2938   6.758  11.093  11.418 -0.1079 -0.0700 -0.2656
  201POPC   C3A 2939   7.128  10.890  11.208  0.1729  0.0757 -0.4246
  201POPC   C4A 2940   7.539  10.930  11.082 -0.1704  0.1399 -0.0935
  201POPC   C1B 2941   6.844  11.887  11.717 -0.3047  0.5279 -0.1179
  201POPC   C2B 2942   6.997  11.771  11.334 -0.0226 -0.0935  0.3021
  201POPC   C3B 2943   7.290  11.943  10.928 -0.2533  0.1893 -0.0492
  201POPC   C4B 2944   7.716  12.040  10.656 -0.0349  0.0035 -0.2036
  202POPC   NC3 2945  11.805   8.847   8.644 -0.2443  0.1559 -0.1849
  202POPC   PO4 2946  12.017   8.558   8.886 -0.0031  0.0338 -0.1010
  202POPC   GL1 2947  11.927   8.434   9.263  0.1783 -0.1923 -0.1927
  202POPC   GL2 2948  11.982   8.586   9.522 -0.0647  0.0424  0.0988
  202POPC   C1A 2949  11.961   8.064   9.504 -0.1030 -0.1281 -0.0565
  202POPC   D2A 2950  12.212   7.875   9.859 -0.1134  0.4242  0.4477
  202POPC   C3A 2951  12.308   7.953  10.310 -0.1928 -0.2511  0.0017
  202POPC   C4A 2952  12.318   7.818  10.756 -0.1454 -0.0526 -0.0518
  202POPC   C1B 2953  11.658   8.918   9.789  0.0959 -0.2768  0.3779
  202POPC   C2B 2954  11.363   8.845   9.985 -0.3717  0.0149  0.1295
  202POPC   C3B 2955  11.228   8.705  10.393  0.0804 -0.1606 -0.2604
  202POPC   C4B 2956  11.180   8.803  10.774 -0.1984 -0.1200 -0.1842
  203POPC   NC3 2957   1.238   1.005  13.221  0.1708  0.3366  0.1426
  203POPC   PO4 2958   0.927   0.846  12.967 -0.2935  0.2316 -0.2645
  203POPC   GL1 2959   0.893   0.807  12.620 -0.2582  0.1428  0.0672
  203POPC   GL2 2960   1.092   0.520  12.599  0.1407  0.1261 -0.0838
  203POPC   C1A 2961   0.646   0.789  12.218 -0.2073  0.0534 -0.5886
  203POPC   D2A 2962   0.566   0.509  11.778  0.2290  0.0039 -0.0171
  203POPC   C3A 2963   0.719   0.732  11.327 -0.2032 -0.0728  0.1164
  203POPC   C4A 2964   0.952   0.872  10.965 -0.2355  0.0197  0.0405
  203POPC   C1B 2965   1.041   0.471  12.090 -0.1080 -0.0090  0.1280
  203POPC   C2B 2966   1.073   0.333  11.599 -0.2906 -0.1699  0.0147
  203POPC   C3B 2967   1.094   0.475  11.247  0.2232  0.2482  0.4835
  203POPC   C4B 2968   1.360   0.460  10.878 -0.0636 -0.2044 -0.0579
  204POPC   NC3 2969   1.801   4.588  12.739 -0.1096  0.1650  0.0556
  204POPC   PO4 2970   1.608   4.100  12.797  0.0781  0.1041 -0.1214
  204POPC   GL1 2971   1.585   4.021  12.456  0.0010  0.2024  0.0453
  204POPC   GL2 2972   1.444   3.741  12.225  0.2559 -0.0798  0.0102
  204POPC   C1A 2973   1.701   4.259  12.037 -0.0473 -0.0336 -0.3777
  204POPC   D2A 2974   2.197   4.256  11.968  0.0724  0.1564  0.0551
  204POPC   C3A 2975   2.427   3.873  11.759 -0.0473 -0.2824 -0.1389
  204POPC   C4A 2976   2.637   3.676  12.048 -0.0754 -0.0507 -0.2225
  204POPC   C1B 2977   1.439   3.935  11.692  0.0308 -0.2406  0.2125
  204POPC   C2B 2978   1.184   4.161  11.391  0.0899  0.1730  0.0489
  204POPC   C3B 2979   1.122   3.873  10.953 -0.4011  0.0154 -0.1124
  204POPC   C4B 2980   1.264   3.713  10.500 -0.2073  0.0526  0.1954
  205POPC   NC3 2981   9.131   6.473  13.160  0.0322 -0.0511 -0.1170
  205POPC   PO4 2982   9.552   6.653  13.098 -0.0249 -0.1828 -0.1574
  205POPC   GL1 2983   9.823   6.829  12.676  0.2391 -0.2365  0.0485
  205POPC   GL2 2984   9.979   6.933  12.776  0.0184  0.0059  0.0355
  205POPC   C1A 2985   9.731   6.891  12.211 -0.0579  0.0054  0.0852
  205POPC   D2A 2986   9.441   7.024  11.923 -0.2288  0.1470 -0.1789
  205POPC   C3A 2987   9.367   6.686  11.589  0.1873  0.1635  0.4136
  205POPC   C4A 2988   9.365   6.509  11.281 -0.0167 -0.1046  0.5624
  205POPC   C1B 2989  10.389   7.047  12.516 -0.3841 -0.1093  0.1058
  205POPC   C2B 2990  10.807   6.976  12.262  0.1026  0.1933  0.2461
  205POPC   C3B 2991  11.196   6.862  11.990 -0.0403  0.3606  0.3124
  205POPC   C4B 2992  11.550   7.009  11.904 -0.0181 -0.0399  0.2252
  206POPC   NC3 2993   0.061   2.351  12.861  0.1060 -0.1306 -0.2534
  206POPC   PO4 2994  -0.031   2.647  12.607 -0.0807 -0.2497 -0.1032
  206POPC   GL1 2995  -0.075   2.515  12.177 -0.2188  0.0483  0.2060
  206POPC   GL2 2996  -0.334   2.270  12.226 -0.0826  0.2084 -0.0544
  206POPC   C1A 2997  -0.116   2.754  11.810  0.0680  0.1469 -0.0374
  206POPC   D2A 2998  -0.277   2.666  11.410 -0.3327  0.2355  0.1683
  206POPC   C3A 2999  -0.059   3.002  11.082 -0.1383  0.1494  0.1457
  206POPC   C4A 3000  -0.186   3.446  11.068  0.0047 -0.2431  0.0479
  206POPC   C1B 3001  -0.626   2.124  11.833  0.0404 -0.0589 -0.2985
  206POPC   C2B 3002  -0.637   2.060  11.452  0.1853  0.1502 -0.2507
  206POPC   C3B 3003  -0.657   2.170  11.014  0.2811  0.0217 -0.3609
  206POPC   C4B 3004  -0.405   2.132  10.641  0.2011 -0.2658 -0.1253
  207POPC   NC3 3005   7.659   2.910  12.420  0.2440  0.3966  0.0460
  207POPC   PO4 3006   7.385   2.579  12.168  0.0859 -0.2945 -0.1174
  207POPC   GL1 3007   7.352   2.631  11.711  0.2512 -0.0686  0.1545
  207POPC   GL2 3008   7.374   2.312  11.606  0.3012  0.1855 -0.3655
  207POPC   C1A 3009   7.117   2.725  11.427 -0.1734  0.0127  0.1052
  207POPC   D2A 3010   6.715   2.855  11.231 -0.0094 -0.0736 -0.1204
  207POPC   C3A 3011   6.809   3.067  10.862  0.0802 -0.0761 -0.3452
  207POPC   C4A 3012   7.337   3.159  10.755 -0.1824 -0.0951 -0.3207
  207POPC   C1B 3013   7.539   2.256  11.193 -0.0534  0.4546  0.0367
  207POPC   C2B 3014   7.874   2.282  11.054 -0.1947 -0.0485 -0.2908
  207POPC   C3B 3015   8.211   2.573  11.070 -0.0718 -0.2196  0.1469
  207POPC   C4B 3016   8.606   2.657  10.821  0.0008 -0.3000  0.4797
  208POPC   NC3 3017   4.980   3.445   9.084 -0.0377  0.1742  0.0649
  208POPC   PO4 3018   4.569   3.592   9.231 -0.0586  0.2552 -0.0731
  208POPC   GL1 3019   4.834   3.574   9.571  0.0693 -0.3102  0.0679
  208POPC   GL2 3020   5.178   3.708   9.462 -0.0042 -0.4025  0.0147
  208POPC   C1A 3021   4.754   3.411   9.998 -0.0393 -0.0261  0.1198
  208POPC   D2A 3022   4.661   3.484  10.370  0.0125  0.0703  0.1154
  208POPC   C3A 3023   4.379   3.816  10.476 -0.0691  0.1815  0.0769
  208POPC   C4A 3024   4.149   3.741  10.838 -0.2884  0.0515  0.1912
  208POPC   C1B 3025   5.135   3.750   9.899  0.0051  0.3010 -0.0142
  208POPC   C2B 3026   4.812   3.889  10.026 -0.1494 -0.2079 -0.0007
  208POPC   C3B 3027   4.397   3.805   9.972  0.3534 -0.0565  0.2435
  208POPC   C4B 3028   3.914   3.827  10.074 -0.0281 -0.1808  0.1408
  209POPC   NC3 3029  10.971  10.364  12.763 -0.1274 -0.2861 -0.1992
  209POPC   PO4 3030  11.119  10.733  12.854 -0.2699  0.2151 -0.1442
  209POPC   GL1 3031  11.176  10.863  12.458 -0.0539 -0.2851 -0.1572
  209POPC   GL2 3032  11.357  10.612  12.373 -0.0067 -0.1134  0.1902
  209POPC   C1A 3033  11.087  11.195  12.282 -0.1888 -0.3031  0.0045
  209POPC   D2A 3034  11.024  11.126  11.826  0.1959 -0.4556 -0.1488
  209POPC   C3A 3035  11.348  11.188  11.453  0.1599 -0.0766 -0.1771
  209POPC   C4A 3036  11.316  11.429  11.040 -0.1882 -0.0925 -0.0251
  209POPC   C1B 3037  11.308  10.221  12.141  0.0181 -0.2732  0.0991
  209POPC   C2B 3038  11.438  10.029  11.806  0.0005  0.0872  0.2530
  209POPC   C3B 3039  11.712  10.166  11.465  0.1740  0.1929 -0.1241
  209POPC   C4B 3040  11.787  10.455  11.185 -0.0957  0.2353 -0.1881
  210POPC   NC3 3041   9.605   2.239  12.608 -0.0213 -0.1512 -0.0553
  210POPC   PO4 3042  10.033   2.134  12.519  0.0703 -0.1588 -0.0158
  210POPC   GL1 3043  10.205   2.043  12.177  0.0787  0.3143 -0.1311
  210POPC   GL2 3044  10.189   2.367  12.012 -0.0270 -0.2992  0.2496
  210POPC   C1A 3045  10.209   1.971  11.635  0.0984 -0.1996 -0.3546
  210POPC   D2A 3046  10.257   2.037  11.191  0.1569 -0.0666 -0.0263
  210POPC   C3A 3047  10.122   2.159  10.706  0.0943  0.0814 -0.0368
  210POPC   C4A 3048  10.241   2.024  10.377 -0.2628  0.2728  0.1377
  210POPC   C1B 3049  10.125   2.487  11.590  0.2564  0.1050 -0.3751
  210POPC   C2B 3050  10.363   2.751  11.316 -0.1274  0.1542  0.2524
  210POPC   C3B 3051  10.440   2.556  10.869 -0.1217  0.2192  0.1268
  210POPC   C4B 3052  10.554   2.406  10.480  0.0389  0.1114 -0.1031
  211POPC   NC3 3053   5.367  11.375  13.837  0.2429  0.3597 -0.1725
  211POPC   PO4 3054   5.524  11.241  13.426  0.4973 -0.0075 -0.2175
  211POPC   GL1 3055   5.539  11.396  13.028 -0.0435 -0.4455 -0.0296
  211POPC   GL2 3056   5.275  11.695  12.877  0.2790  0.1771 -0.0293
  211POPC   C1A 3057   5.330  11.182  12.712  0.0537 -0.0011 -0.3343
  211POPC   D2A 3058   5.072  11.286  12.331 -0.0810  0.1115 -0.1052
  211POPC   C3A 3059   4.641  11.541  12.412  0.1608  0.0888 -0.2082
  211POPC   C4A 3060   4.419  11.879  12.447 -0.0493 -0.0619  0.0712
  211POPC   C1B 3061   4.992  11.896  12.618  0.1106  0.0779 -0.0525
  211POPC   C2B 3062   4.899  12.126  12.255  0.0916  0.2976 -0.0669
  211POPC   C3B 3063   4.752  11.836  11.942  0.1088  0.1886  0.2407
  211POPC   C4B 3064   4.753  11.350  11.857  0.1801  0.1806  0.1258
  212POPC   NC3 3065   6.698   6.050   8.376 -0.0243 -0.0121  0.0896
  212POPC   PO4 3066   6.751   6.002   8.794  0.1155  0.3841 -0.0543
  212POPC   GL1 3067   6.628   5.709   9.093  0.1158 -0.3962  0.2676
  212POPC   GL2 3068   6.524   5.794   9.432 -0.1930  0.1558  0.2143
  212POPC   C1A 3069   6.523   5.288   9.202 -0.4516  0.1283 -0.0697
  212POPC   D2A 3070   6.514   4.800   9.275 -0.1216 -0.1072 -0.2081
  212POPC   C3A 3071   6.632   4.708   9.625 -0.2078 -0.1815  0.0769
  212POPC   C4A 3072   6.517   4.801  10.042 -0.4041 -0.1836  0.1686
  212POPC   C1B 3073   6.993   5.730   9.613  0.0484  0.0083  0.1097
  212POPC   C2B 3074   7.332   6.026   9.858  0.0037  0.1336 -0.0469
  212POPC   C3B 3075   7.440   6.053  10.349 -0.1996  0.2353 -0.0439
  212POPC   C4B 3076   7.723   5.752  10.476 -0.0379  0.2025  0.0198
  213POPC   NC3 3077  11.875   3.893  13.160 -0.4515 -0.0205 -0.1247
  213POPC   PO4 3078  12.108   3.559  12.907 -0.2721 -0.1306 -0.0487
  213POPC   GL1 3079  12.027   3.411  12.442  0.3600  0.1616 -0.2253
  213POPC   GL2 3080  12.188   3.692  12.342  0.1808 -0.1245  0.2551
  213POPC   C1A 3081  11.836   3.229  12.082  0.0650  0.0416 -0.1549
  213POPC   D2A 3082  11.894   2.975  11.743 -0.0148  0.1736 -0.1389
  213POPC   C3A 3083  12.211   3.256  11.491  0.3403 -0.0138 -0.1053
  213POPC   C4A 3084  12.613   3.225  11.519  0.0187 -0.0190  0.0186
  213POPC   C1B 3085  12.373   3.447  11.985  0.1055 -0.1822  0.0377
  213POPC   C2B 3086  12.499   3.755  11.628  0.0892 -0.3990  0.0706
  213POPC   C3B 3087  12.760   3.749  11.311  0.2500 -0.0472  0.4434
  213POPC   C4B 3088  13.223   3.862  11.289  0.1900  0.3095 -0.2337
  214POPC   NC3 3089   7.150   6.890  12.861  0.0749 -0.3196  0.0711
  214POPC   PO4 3090   7.078   6.802  12.418  0.3192  0.0101  0.1894
  214POPC   GL1 3091   7.203   6.737  12.069 -0.0927 -0.1969  0.1514
  214POPC   GL2 3092   7.486   6.542  11.990  0.0488  0.1715  0.1310
  214POPC   C1A 3093   7.311   6.861  11.646  0.1358 -0.2835 -0.0832
  214POPC   D2A 3094   7.576   6.631  11.333 -0.2933 -0.0959 -0.1816
  214POPC   C3A 3095   7.799   6.593  11.002  0.0108  0.2136  0.1092
  214POPC   C4A 3096   8.156   6.439  10.826  0.1163  0.2944 -0.0181
  214POPC   C1B 3097   7.983   6.555  11.837  0.2113 -0.0671  0.1567
  214POPC   C2B 3098   8.305   6.699  11.461 -0.0926  0.0086  0.1124
  214POPC   C3B 3099   8.566   6.572  11.111  0.1318  0.0810  0.1177
  214POPC   C4B 3100   8.931   6.311  11.115  0.4435  0.1246  0.0224
  215POPC   NC3 3101   1.416   2.851  12.765 -0.2406  0.2041 -0.3377
  215POPC   PO4 3102   0.909   2.853  12.846  0.2644  0.0405  0.0143
  215POPC   GL1 3103   0.945   2.951  12.516  0.1568 -0.0109 -0.1559
  215POPC   GL2 3104   0.973   3.312  12.502  0.1953 -0.1653 -0.3424
  215POPC   C1A 3105   0.782   2.814  12.171 -0.2618 -0.0711 -0.0270
  215POPC   D2A 3106   0.865   2.831  11.774  0.0774  0.0825  0.3745
  215POPC   C3A 3107   0.722   2.496  11.568  0.0253  0.0368 -0.2653
  215POPC   C4A 3108   0.441   2.175  11.626 -0.2325  0.2937  0.0264
  215POPC   C1B 3109   0.977   3.527  11.971 -0.1197  0.0117 -0.0776
  215POPC   C2B 3110   1.055   3.409  11.517  0.3160  0.1900  0.0818
  215POPC   C3B 3111   0.994   3.079  11.313 -0.1565 -0.0512 -0.1127
  215POPC   C4B 3112   0.673   2.805  11.174 -0.1780  0.0065 -0.1381
  216POPC   NC3 3113   2.495  10.204  13.837 -0.0713  0.1271  0.1067
  216POPC   PO4 3114   2.519   9.878  13.678  0.0386 -0.0023  0.3675
  216POPC   GL1 3115   2.584   9.727  13.373 -0.2281 -0.3285  0.1250
  216POPC   GL2 3116   2.320   9.791  13.127 -0.1085  0.0820 -0.1465
  216POPC   C1A 3117   2.868   9.653  12.972  0.0423  0.1308  0.3944
  216POPC   D2A 3118   3.067   9.644  12.546  0.4223 -0.0840 -0.1678
  216POPC   C3A 3119   3.376   9.957  12.349  0.1408 -0.0784 -0.1124
  216POPC   C4A 3120   3.443  10.208  11.911  0.2902 -0.0031  0.1412
  216POPC   C1B 3121   2.378   9.988  12.761  0.3056  0.0710  0.1634
  216POPC   C2B 3122   2.679   9.944  12.461  0.0037 -0.1413 -0.1339
  216POPC   C3B 3123   2.987  10.171  12.140  0.0775 -0.0166  0.1861
  216POPC   C4B 3124   3.019  10.565  11.886  0.0662  0.3059 -0.2248
  217POPC   NC3 3125   2.532   6.058  12.939  0.1172 -0.0045  0.0417
  217POPC   PO4 3126   2.750   6.472  12.956 -0.0537  0.1500  0.2215
  217POPC   GL1 3127   2.682   6.347  12.559  0.1571 -0.1823 -0.0702
  217POPC   GL2 3128   2.294   6.149  12.470 -0.0272  0.1779  0.1901
  217POPC   C1A 3129   2.521   6.613  12.270  0.0218  0.0909  0.6180
  217POPC   D2A 3130   2.381   6.517  11.954  0.5120  0.1354  0.1023
  217POPC   C3A 3131   2.449   6.804  11.609  0.0507 -0.1584 -0.3342
  217POPC   C4A 3132   2.913   6.948  11.611  0.0407 -0.1140  0.0455
  217POPC   C1B 3133   2.504   6.067  12.146  0.2289  0.0275 -0.2035
  217POPC   C2B 3134   2.558   6.085  11.797  0.1817  0.0997  0.2314
  217POPC   C3B 3135   2.442   6.026  11.393 -0.2392 -0.1374  0.2293
  217POPC   C4B 3136   2.640   5.865  11.038  0.2897 -0.2673  0.1873
  218POPC   NC3 3137   3.503  11.606  14.085  0.2359 -0.0409 -0.1134
  218POPC   PO4 3138   3.508  11.127  13.958  0.0763  0.4368 -0.1254
  218POPC   GL1 3139   3.365  11.050  13.429  0.0540 -0.0199 -0.0430
  218POPC   GL2 3140   3.539  11.151  13.236  0.0777 -0.3152 -0.0414
  218POPC   C1A 3141   3.664  10.695  13.096  0.1280 -0.0619 -0.0223
  218POPC   D2A 3142   3.952  10.332  13.020 -0.2782  0.2615 -0.0342
  218POPC   C3A 3143   4.319  10.402  12.798 -0.1036  0.1052  0.0489
  218POPC   C4A 3144   4.495  10.615  12.386  0.2365 -0.0216  0.0528
  218POPC   C1B 3145   3.767  11.248  12.888 -0.0528  0.3666  0.0894
  218POPC   C2B 3146   3.863  11.401  12.501  0.2156 -0.2248  0.0917
  218POPC   C3B 3147   3.997  11.787  12.102 -0.1053 -0.0876  0.1619
  218POPC   C4B 3148   4.281  11.642  11.790 -0.1857 -0.1134 -0.3432
  219POPC   NC3 3149   8.885   1.074  12.142  0.0613 -0.1039 -0.1605
  219POPC   PO4 3150   9.279   1.354  12.274  0.0720 -0.1041  0.1092
  219POPC   GL1 3151   9.311   1.170  11.856  0.5372  0.2786 -0.0913
  219POPC   GL2 3152   9.027   1.414  11.592 -0.0165 -0.1624 -0.0951
  219POPC   C1A 3153   9.302   0.853  11.545 -0.0209 -0.0553  0.0593
  219POPC   D2A 3154   9.041   0.616  11.339  0.0117  0.4373 -0.0283
  219POPC   C3A 3155   8.580   0.601  11.388  0.0784 -0.0624  0.0712
  219POPC   C4A 3156   8.287   0.445  11.113  0.2810  0.0703  0.1757
  219POPC   C1B 3157   8.862   1.123  11.365 -0.0467  0.0791  0.0228
  219POPC   C2B 3158   8.687   0.949  11.032 -0.2537  0.2156  0.0670
  219POPC   C3B 3159   8.558   0.720  10.645  0.0223 -0.1641 -0.0075
  219POPC   C4B 3160   8.160   0.531  10.557 -0.1886 -0.1273 -0.1485
  220POPC   NC3 3161   4.669   8.394  10.234  0.0419 -0.0645 -0.1739
  220POPC   PO4 3162   5.062   8.508  10.238 -0.1764 -0.2712 -0.2892
  220POPC   GL1 3163   5.050   8.863  10.494 -0.4236 -0.2192  0.0251
  220POPC   GL2 3164   4.957   9.170  10.465 -0.5378  0.2002  0.0188
  220POPC   C1A 3165   4.977   8.891  10.884 -0.2133 -0.2528 -0.1376
  220POPC   D2A 3166   5.065   8.997  11.358  0.1375  0.2116 -0.0416
  220POPC   C3A 3167   5.346   9.363  11.582 -0.2020 -0.0871  0.1602
  220POPC   C4A 3168   5.680   9.617  11.923  0.1532 -0.6358  0.2117
  220POPC   C1B 3169   5.006   9.402  10.826  0.1674  0.1924  0.1340
  220POPC   C2B 3170   5.306   9.386  11.121  0.1861 -0.1973  0.2570
  220POPC   C3B 3171   5.717   9.202  11.194 -0.1378  0.3585 -0.2705
  220POPC   C4B 3172   5.983   8.934  11.334  0.1291 -0.1124 -0.2089
  221POPC   NC3 3173   3.395   4.731  13.390  0.1299  0.0687  0.0730
  221POPC   PO4 3174   3.205   4.882  13.059 -0.2991 -0.2031  0.1582
  221POPC   GL1 3175   3.181   4.851  12.583 -0.1311  0.2536 -0.0373
  221POPC   GL2 3176   3.057   5.045  12.592  0.0297 -0.0621  0.1745
  221POPC   C1A 3177   3.293   5.065  12.131  0.0853  0.0227  0.3107
  221POPC   D2A 3178   3.318   5.094  11.739 -0.1694 -0.0476  0.1097
  221POPC   C3A 3179   3.634   4.981  11.485 -0.1907 -0.1000 -0.0347
  221POPC   C4A 3180   4.054   5.206  11.254  0.0073  0.4353  0.1184
  221POPC   C1B 3181   3.360   5.536  12.374  0.0505 -0.0205 -0.0441
  221POPC   C2B 3182   3.408   5.654  11.945  0.1062 -0.2011  0.1055
  221POPC   C3B 3183   3.303   5.561  11.544 -0.1235  0.2977 -0.1556
  221POPC   C4B 3184   3.199   5.236  11.259  0.1932  0.1428 -0.1240
  222POPC   NC3 3185   9.059   1.625  12.623 -0.0910 -0.1949 -0.6280
  222POPC   PO4 3186   8.614   1.790  12.473  0.4697 -0.1439  0.0733
  222POPC   GL1 3187   8.454   1.995  12.015 -0.0722  0.1139 -0.3723
  222POPC   GL2 3188   8.333   2.270  11.941  0.3603  0.4140  0.0371
  222POPC   C1A 3189   8.657   1.788  11.628 -0.0034 -0.0787 -0.2471
  222POPC   D2A 3190   8.692   1.825  11.164 -0.2419  0.0919  0.2356
  222POPC   C3A 3191   8.941   1.714  10.851 -0.0780 -0.0529  0.0899
  222POPC   C4A 3192   9.411   1.618  10.864  0.1856  0.0388 -0.1317
  222POPC   C1B 3193   8.196   2.156  11.538  0.4088 -0.1173  0.0588
  222POPC   C2B 3194   7.777   1.914  11.483  0.1930  0.1591  0.2591
  222POPC   C3B 3195   7.717   1.759  11.045  0.0884 -0.1188 -0.0345
  222POPC   C4B 3196   7.824   1.758  10.504  0.0704 -0.4162 -0.1316
  223POPC   NC3 3197   0.777  10.127  13.866  0.0580  0.2829 -0.1167
  223POPC   PO4 3198   0.773  10.043  13.326  0.0849 -0.2521 -0.2554
  223POPC   GL1 3199   0.931   9.918  12.991  0.1917  0.1315 -0.1387
  223POPC   GL2 3200   1.216   9.833  12.964 -0.0745  0.0196 -0.0352
  223POPC   C1A 3201   0.834   9.782  12.538 -0.5726 -0.1529 -0.1225
  223POPC   D2A 3202   0.712   9.528  12.145 -0.0025  0.2056 -0.3763
  223POPC   C3A 3203   0.962   9.548  11.722  0.2852  0.0196  0.2320
  223POPC   C4A 3204   1.356   9.474  11.614  0.1968  0.1023 -0.3182
  223POPC   C1B 3205   1.385   9.617  12.664 -0.0254  0.2944 -0.0688
  223POPC   C2B 3206   1.496   9.562  12.128 -0.3127  0.2680 -0.0393
  223POPC   C3B 3207   1.876   9.738  11.909  0.0971  0.1101 -0.0356
  223POPC   C4B 3208   2.247   9.721  11.636 -0.2651 -0.2076  0.0717
  224POPC   NC3 3209   1.959   6.095  13.568 -0.1997  0.0246  0.1251
  224POPC   PO4 3210   1.780   6.401  13.201  0.0077  0.0095  0.1019
  224POPC   GL1 3211   1.700   6.291  12.694 -0.1025 -0.1809  0.0267
  224POPC   GL2 3212   1.513   6.439  12.423 -0.2074 -0.1926 -0.2635
  224POPC   C1A 3213   1.845   6.172  12.289  0.4449  0.0375  0.2212
  224POPC   D2A 3214   1.822   6.441  11.920 -0.2594 -0.1207 -0.5597
  224POPC   C3A 3215   1.635   6.844  11.965 -0.0184 -0.2126 -0.0484
  224POPC   C4A 3216   1.220   6.950  11.999 -0.0742 -0.2404 -0.2503
  224POPC   C1B 3217   1.956   6.649  12.413 -0.0320  0.1337 -0.0009
  224POPC   C2B 3218   2.118   6.923  12.113 -0.0795  0.0535 -0.1329
  224POPC   C3B 3219   2.036   7.191  11.842 -0.2190 -0.0085  0.3068
  224POPC   C4B 3220   2.069   7.296  11.420  0.1374 -0.1559 -0.3150
  225POPC   NC3 3221   9.630   4.811  13.126 -0.1321 -0.1157 -0.2507
  225POPC   PO4 3222   9.617   5.062  12.736  0.0876 -0.3010 -0.1866
  225POPC   GL1 3223   9.883   4.922  12.389  0.1895 -0.0153  0.0331
  225POPC   GL2 3224  10.088   5.182  12.485 -0.2676 -0.1440  0.0315
  225POPC   C1A 3225  10.024   4.675  12.058 -0.0087  0.1657 -0.0708
  225POPC   D2A 3226  10.275   4.701  11.576  0.0064 -0.0760 -0.2158
  225POPC   C3A 3227  10.131   4.374  11.277 -0.4192 -0.0699 -0.4067
  225POPC   C4A 3228  10.171   3.835  11.151  0.1089  0.1377 -0.1371
  225POPC   C1B 3229  10.150   5.306  12.061  0.2864 -0.0697  0.1007
  225POPC   C2B 3230  10.388   5.156  11.652 -0.0651 -0.0185 -0.3535
  225POPC   C3B 3231  10.177   5.163  11.314 -0.0215  0.0104  0.2379
  225POPC   C4B 3232   9.758   5.311  11.115 -0.1442 -0.1078 -0.0781
  226POPC   NC3 3233   7.918  11.656  12.546 -0.3699  0.0602 -0.1799
  226POPC   PO4 3234   7.723  11.277  12.572  0.1797  0.1159 -0.2058
  226POPC   GL1 3235   7.539  11.429  12.197 -0.0209 -0.1152  0.2133
  226POPC   GL2 3236   7.354  11.243  12.089  0.4619 -0.2214 -0.2040
  226POPC   C1A 3237   7.357  11.580  11.772  0.3656  0.0534 -0.0970
  226POPC   D2A 3238   7.363  11.405  11.342 -0.0963 -0.0578  0.0748
  226POPC   C3A 3239   7.093  11.364  11.009  0.0761 -0.1865 -0.0043
  226POPC   C4A 3240   6.816  11.071  10.859  0.2540 -0.2278  0.4131
  226POPC   C1B 3241   7.339  10.981  11.676 -0.0678  0.1579 -0.1124
  226POPC   C2B 3242   7.398  10.575  11.472 -0.3841 -0.2073 -0.1545
  226POPC   C3B 3243   7.579  10.389  11.013 -0.1542 -0.1213 -0.1739
  226POPC   C4B 3244   7.733  10.632  10.728  0.4493  0.4677 -0.0663
  227POPC   NC3 3245   9.122   2.520  12.282  0.1211 -0.1453  0.2682
  227POPC   PO4 3246   8.730   2.568  12.118  0.1890 -0.3561 -0.3193
  227POPC   GL1 3247   8.693   2.668  11.696 -0.1241 -0.1308  0.0728
  227POPC   GL2 3248   8.659   2.801  11.536 -0.0160 -0.0673  0.0903
  227POPC   C1A 3249   8.593   2.302  11.400 -0.4682  0.2698  0.2522
  227POPC   D2A 3250   8.446   2.181  10.914  0.2101  0.0886 -0.1603
  227POPC   C3A 3251   8.096   2.242  10.604  0.1113  0.2972 -0.1340
  227POPC   C4A 3252   7.689   2.256  10.614  0.1249 -0.3359 -0.0094
  227POPC   C1B 3253   8.948   2.802  11.181 -0.2239  0.1615  0.1498
  227POPC   C2B 3254   9.365   2.693  10.895  0.0096 -0.0620  0.2437
  227POPC   C3B 3255   9.306   2.994  10.551  0.1674 -0.0899 -0.2302
  227POPC   C4B 3256   9.197   3.377  10.438  0.1477 -0.2039 -0.0587
  228POPC   NC3 3257   8.691   9.483   8.798  0.0649  0.2014 -0.1406
  228POPC   PO4 3258   8.766   9.600   9.200 -0.0247  0.0009 -0.1992
  228POPC   GL1 3259   8.713   9.631   9.669 -0.2658  0.0135 -0.2658
  228POPC   GL2 3260   8.403   9.670   9.795  0.0821 -0.0975  0.0165
  228POPC   C1A 3261   8.801   9.798  10.015  0.3824  0.0680 -0.0429
  228POPC   D2A 3262   8.606   9.955  10.512 -0.2062 -0.2062 -0.0613
  228POPC   C3A 3263   8.456   9.709  10.885 -0.1132  0.0304  0.0699
  228POPC   C4A 3264   8.555   9.254  10.832 -0.3595  0.0569 -0.1933
  228POPC   C1B 3265   8.080   9.458  10.130  0.3321 -0.0532 -0.3033
  228POPC   C2B 3266   7.891   9.331  10.518 -0.1142  0.2004 -0.1784
  228POPC   C3B 3267   8.009   9.498  10.836  0.1768  0.0143  0.1364
  228POPC   C4B 3268   8.064   9.582  11.221 -0.0879 -0.0197  0.1828
  229POPC   NC3 3269  10.867   8.717  13.481  0.2031 -0.2373  0.1107
  229POPC   PO4 3270  10.883   8.566  13.044  0.2536  0.1825  0.1526
  229POPC   GL1 3271  10.954   8.448  12.535  0.0203  0.1914  0.2920
  229POPC   GL2 3272  10.921   8.672  12.339  0.0832 -0.0852 -0.0530
  229POPC   C1A 3273  11.220   8.315  12.263  0.0096  0.3693  0.0426
  229POPC   D2A 3274  11.435   8.439  11.858  0.2982 -0.2384 -0.0933
  229POPC   C3A 3275  11.191   8.403  11.611 -0.3180 -0.0912 -0.3593
  229POPC   C4A 3276  11.109   8.450  11.188 -0.2229 -0.2090 -0.2073
  229POPC   C1B 3277  11.136   8.877  11.995 -0.1590 -0.1049  0.1475
  229POPC   C2B 3278  11.537   9.010  11.749  0.3432  0.0202 -0.0199
  229POPC   C3B 3279  11.826   8.862  11.598 -0.0567 -0.1288  0.0890
  229POPC   C4B 3280  12.222   9.035  11.361  0.1164 -0.0923 -0.3639
  230POPC   NC3 3281   0.143   3.832  12.859  0.0039 -0.2281 -0.2063
  230POPC   PO4 3282  -0.297   4.189  12.895  0.1736 -0.1564  0.2212
  230POPC   GL1 3283   0.049   4.199  12.499 -0.1676  0.0341 -0.0553
  230POPC   GL2 3284   0.210   3.922  12.375  0.3200  0.1617 -0.3712
  230POPC   C1A 3285  -0.015   4.191  11.988  0.0330  0.0133  0.5096
  230POPC   D2A 3286  -0.115   4.234  11.515 -0.0310 -0.1375  0.0598
  230POPC   C3A 3287  -0.125   4.058  11.171  0.2446  0.0843 -0.2406
  230POPC   C4A 3288  -0.348   3.893  10.980  0.1155  0.1839 -0.0733
  230POPC   C1B 3289   0.504   3.948  11.976 -0.0228  0.3273 -0.1165
  230POPC   C2B 3290   0.634   4.275  11.666  0.0065  0.1321 -0.2569
  230POPC   C3B 3291   0.840   4.618  11.397 -0.1912 -0.3363  0.4257
  230POPC   C4B 3292   1.196   4.849  11.378  0.1434  0.1744  0.0423
  231POPC   NC3 3293  11.781   5.027   9.431  0.3142 -0.0802  0.0598
  231POPC   PO4 3294  11.607   4.572   9.311  0.0078  0.0341 -0.3196
  231POPC   GL1 3295  11.592   4.301   9.590 -0.0228  0.1804 -0.1153
  231POPC   GL2 3296  11.346   4.010   9.498 -0.1611 -0.1110  0.0765
  231POPC   C1A 3297  11.810   4.002  10.006 -0.1948  0.1449 -0.0733
  231POPC   D2A 3298  11.993   3.634  10.169 -0.0596 -0.2321  0.2107
  231POPC   C3A 3299  11.884   3.550  10.653 -0.0374 -0.0645 -0.1027
  231POPC   C4A 3300  11.533   3.367  10.759  0.1062 -0.1002  0.4805
  231POPC   C1B 3301  11.264   4.033   9.929 -0.0115  0.0598  0.3584
  231POPC   C2B 3302  11.090   3.686  10.198  0.1253  0.2437 -0.0882
  231POPC   C3B 3303  11.123   3.262   9.971 -0.0458  0.0952 -0.2752
  231POPC   C4B 3304  11.367   2.906  10.013  0.2108 -0.2844 -0.0551
  232POPC   NC3 3305   8.569   4.104   8.065 -0.1454 -0.1712 -0.1008
  232POPC   PO4 3306   8.511   4.351   8.487  0.2152  0.1830 -0.0474
  232POPC   GL1 3307   8.676   4.425   8.954 -0.1861  0.0849 -0.0276
  232POPC   GL2 3308   8.803   4.650   9.067  0.1481  0.0449 -0.0055
  232POPC   C1A 3309   8.770   4.213   9.398  0.2923 -0.3605 -0.0072
  232POPC   D2A 3310   8.996   4.230   9.735 -0.2093 -0.3825 -0.1908
  232POPC   C3A 3311   8.948   3.847   9.844 -0.1210 -0.3619  0.0014
  232POPC   C4A 3312   9.051   3.443   9.948  0.0138 -0.1871  0.1581
  232POPC   C1B 3313   8.861   4.771   9.505  0.2381 -0.3008  0.1898
  232POPC   C2B 3314   8.871   4.742  10.014 -0.1688  0.0117 -0.1148
  232POPC   C3B 3315   8.978   4.849  10.338 -0.0959  0.0959 -0.0021
  232POPC   C4B 3316   9.235   5.068  10.553 -0.1513 -0.1165  0.1753
  233POPC   NC3 3317  10.224   8.108   9.127  0.1067  0.1511  0.0772
  233POPC   PO4 3318   9.769   8.166   9.191  0.1490  0.3027 -0.0595
  233POPC   GL1 3319   9.513   8.072   9.562  0.3847  0.1184 -0.2202
  233POPC   GL2 3320   9.627   8.077   9.718 -0.1787  0.2664  0.1038
  233POPC   C1A 3321   9.124   7.970   9.830  0.0524 -0.0237 -0.0368
  233POPC   D2A 3322   8.944   7.968  10.243 -0.4156  0.2372 -0.2894
  233POPC   C3A 3323   9.197   7.861  10.593  0.2301 -0.1190 -0.0838
  233POPC   C4A 3324   9.448   7.758  10.928 -0.2226 -0.1214  0.1795
  233POPC   C1B 3325   9.487   7.951  10.207 -0.1499 -0.1325 -0.3076
  233POPC   C2B 3326   9.719   7.870  10.539 -0.3389  0.1382 -0.0849
  233POPC   C3B 3327  10.009   7.567  10.790  0.0025 -0.2324  0.1149
  233POPC   C4B 3328  10.316   7.349  10.903  0.0527  0.3805  0.0220
  234POPC   NC3 3329   7.791   6.111  13.069  0.0436  0.0027  0.0676
  234POPC   PO4 3330   7.995   5.959  12.641  0.0932 -0.1687 -0.0276
  234POPC   GL1 3331   7.883   5.720  12.240  0.0696 -0.3132  0.2259
  234POPC   GL2 3332   7.800   5.412  12.011 -0.2473  0.0996 -0.0594
  234POPC   C1A 3333   7.618   5.920  11.928  0.1318 -0.3326 -0.1717
  234POPC   D2A 3334   7.660   6.227  11.590  0.4196  0.1195  0.0291
  234POPC   C3A 3335   7.489   6.000  11.270  0.1328  0.0158  0.3326
  234POPC   C4A 3336   7.396   5.791  10.900  0.0134 -0.0558  0.1130
  234POPC   C1B 3337   8.150   5.568  11.793  0.0539 -0.1218  0.1463
  234POPC   C2B 3338   8.292   5.744  11.403 -0.2911  0.0623  0.2091
  234POPC   C3B 3339   8.402   6.071  11.134 -0.0393  0.2590 -0.4136
  234POPC   C4B 3340   8.609   6.316  10.709  0.1647  0.0605 -0.1487
  235POPC   NC3 3341  11.353   8.005   8.901  0.0721  0.0625  0.0496
  235POPC   PO4 3342  11.497   8.435   8.884  0.0865  0.2036  0.0500
  235POPC   GL1 3343  11.415   8.325   9.361 -0.0750 -0.3193  0.2296
  235POPC   GL2 3344  11.493   8.004   9.332 -0.1960  0.1205 -0.1318
  235POPC   C1A 3345  11.533   8.432   9.702  0.0036  0.0202  0.1597
  235POPC   D2A 3346  11.682   8.468  10.093  0.4924 -0.0823 -0.1912
  235POPC   C3A 3347  11.918   8.852  10.184 -0.1283 -0.0991 -0.6016
  235POPC   C4A 3348  12.221   9.206  10.319  0.0448 -0.0625 -0.1569
  235POPC   C1B 3349  11.459   7.979   9.749  0.1871  0.4230  0.1682
  235POPC   C2B 3350  11.723   7.987  10.118 -0.1133 -0.1554 -0.0020
  235POPC   C3B 3351  11.862   7.821  10.480 -0.1050  0.1966  0.2095
  235POPC   C4B 3352  11.830   7.757  10.977  0.1232  0.0073  0.2757
  236POPC   NC3 3353   7.004   0.070   8.444  0.0125  0.0303  0.0916
  236POPC   PO4 3354   6.983  -0.045   8.888  0.0201 -0.0683  0.1800
  236POPC   GL1 3355   7.113   0.001   9.280  0.0094 -0.3906  0.0787
  236POPC   GL2 3356   7.342  -0.020   9.443 -0.0189 -0.0947 -0.0242
  236POPC   C1A 3357   6.945  -0.067   9.712  0.0140  0.1514  0.1038
  236POPC   D2A 3358   6.989   0.061  10.055  0.0649 -0.0066  0.0829
  236POPC   C3A 3359   7.322   0.275  10.309 -0.1683  0.2531  0.0226
  236POPC   C4A 3360   7.539   0.395  10.619  0.2606  0.4919 -0.4079
  236POPC   C1B 3361   7.495   0.113   9.856  0.0929  0.1685  0.0667
  236POPC   C2B 3362   7.767   0.126  10.150  0.0394  0.0253 -0.1005
  236POPC   C3B 3363   7.905  -0.200  10.229  0.1313 -0.0527 -0.0436
  236POPC   C4B 3364   8.209  -0.440  10.411 -0.0220  0.0551 -0.2228
  237POPC   NC3 3365   3.834   0.498  13.727  0.0133  0.2027 -0.0275
  237POPC   PO4 3366   3.664   0.897  13.475  0.0133  0.3554  0.0351
  237POPC   GL1 3367   3.805   1.090  13.041 -0.0832 -0.2207 -0.1467
  237POPC   GL2 3368   3.607   1.118  12.816 -0.0751 -0.1584 -0.0679
  237POPC   C1A 3369   4.036   1.369  12.667  0.1881  0.3359 -0.2265
  237POPC   D2A 3370   4.312   1.155  12.255  0.1160 -0.0700 -0.0150
  237POPC   C3A 3371   4.696   1.106  12.162  0.2846 -0.0626 -0.0529
  237POPC   C4A 3372   5.011   0.864  11.943 -0.1821 -0.1508  0.0278
  237POPC   C1B 3373   3.488   0.872  12.426  0.1288 -0.1265  0.1601
  237POPC   C2B 3374   3.333   0.873  12.055 -0.1250 -0.3603 -0.0716
  237POPC   C3B 3375   3.540   0.620  11.729  0.0369  0.1682 -0.0546
  237POPC   C4B 3376   3.951   0.551  11.608 -0.1329  0.1014  0.0291
  238POPC   NC3 3377   2.645   0.566   9.764 -0.0594  0.0802 -0.2295
  238POPC   PO4 3378   2.673   1.029   9.593  0.2937  0.0447 -0.2271
  238POPC   GL1 3379   2.750   0.942  10.064  0.3802 -0.0491 -0.1845
  238POPC   GL2 3380   2.561   0.716  10.220  0.2890  0.1612  0.0092
  238POPC   C1A 3381   2.627   1.133  10.533  0.0337  0.0181 -0.0119
  238POPC   D2A 3382   3.013   1.267  10.768  0.4246  0.0975 -0.4242
  238POPC   C3A 3383   3.380   1.123  10.694 -0.1569  0.1219  0.0771
  238POPC   C4A 3384   3.696   1.020  11.019  0.2912  0.2352 -0.0511
  238POPC   C1B 3385   2.213   0.704  10.447  0.1123 -0.1591 -0.0955
  238POPC   C2B 3386   2.264   0.923  10.815 -0.0413 -0.2869  0.0479
  238POPC   C3B 3387   2.186   0.796  11.234 -0.0108 -0.0005  0.1949
  238POPC   C4B 3388   1.831   1.054  11.536  0.3156  0.1184  0.1015
  239POPC   NC3 3389   3.537   2.903   9.474 -0.2495  0.1049 -0.0899
  239POPC   PO4 3390   3.650   3.326   9.337 -0.3099  0.0088  0.4947
  239POPC   GL1 3391   3.986   3.422   9.677  0.1149 -0.3712  0.2474
  239POPC   GL2 3392   4.363   3.287   9.589  0.0724  0.3172  0.1605
  239POPC   C1A 3393   4.165   3.305  10.104  0.2566  0.0458  0.0936
  239POPC   D2A 3394   4.145   3.343  10.487  0.2190 -0.0336 -0.1403
  239POPC   C3A 3395   3.775   3.430  10.627  0.0407  0.2211 -0.0221
  239POPC   C4A 3396   3.341   3.185  10.759  0.0185  0.3746 -0.0911
  239POPC   C1B 3397   4.491   2.994   9.838 -0.0783 -0.0984  0.1352
  239POPC   C2B 3398   4.812   2.759  10.083 -0.2492  0.1045  0.0071
  239POPC   C3B 3399   5.203   2.584  10.206 -0.3755 -0.0002 -0.1151
  239POPC   C4B 3400   5.366   2.189  10.247  0.0841 -0.3424 -0.1921
  240POPC   NC3 3401   6.608   9.873   8.668 -0.2351  0.0463 -0.0682
  240POPC   PO4 3402   6.749   9.630   9.080  0.3539  0.1504  0.0389
  240POPC   GL1 3403   6.910   9.549   9.480  0.0795  0.0977 -0.3053
  240POPC   GL2 3404   6.691   9.518   9.728  0.0143  0.0505  0.2374
  240POPC   C1A 3405   7.170   9.758   9.750  0.0582 -0.1215 -0.0399
  240POPC   D2A 3406   7.158  10.071  10.096  0.0031 -0.1661  0.0383
  240POPC   C3A 3407   6.955  10.345  10.238 -0.0634  0.0188 -0.1506
  240POPC   C4A 3408   6.634  10.680  10.508 -0.1353  0.1031 -0.1721
  240POPC   C1B 3409   6.804   9.603  10.140 -0.0701 -0.1906 -0.4036
  240POPC   C2B 3410   7.047   9.684  10.475  0.1062  0.1122 -0.1063
  240POPC   C3B 3411   7.086  10.095  10.641 -0.1111 -0.1029 -0.0041
  240POPC   C4B 3412   7.083  10.329  11.061 -0.0325 -0.4304  0.2638
  241POPC   NC3 3413   3.450   0.092   9.432  0.1296  0.0371 -0.1172
  241POPC   PO4 3414   3.460  -0.300   9.607  0.1132 -0.1136 -0.1913
  241POPC   GL1 3415   3.236  -0.346  10.009 -0.0148  0.0811 -0.0982
  241POPC   GL2 3416   3.031  -0.265  10.041 -0.0250  0.2542 -0.0037
  241POPC   C1A 3417   3.400  -0.396  10.407  0.3992 -0.1725  0.2649
  241POPC   D2A 3418   3.263  -0.731  10.726 -0.1771 -0.3797 -0.0990
  241POPC   C3A 3419   3.520  -0.800  11.030  0.3949 -0.1282 -0.0271
  241POPC   C4A 3420   3.680  -1.281  11.215  0.0783 -0.1484 -0.2349
  241POPC   C1B 3421   2.923  -0.264  10.469 -0.0104  0.1269  0.2401
  241POPC   C2B 3422   2.789  -0.408  10.872 -0.1630 -0.1571 -0.0375
  241POPC   C3B 3423   2.382  -0.564  10.889  0.2153  0.0616 -0.0624
  241POPC   C4B 3424   1.973  -0.694  10.857 -0.1525  0.0613  0.1250
  242POPC   NC3 3425   3.236   0.833  13.215  0.2104 -0.0890  0.0619
  242POPC   PO4 3426   2.812   0.877  13.220 -0.2444 -0.1035  0.1346
  242POPC   GL1 3427   2.822   0.871  12.769 -0.1108  0.0157  0.0399
  242POPC   GL2 3428   2.885   1.152  12.640 -0.0764 -0.0729  0.0431
  242POPC   C1A 3429   3.017   0.672  12.397  0.0457  0.1543 -0.1987
  242POPC   D2A 3430   3.076   0.385  12.071 -0.1093  0.1041  0.0350
  242POPC   C3A 3431   3.013   0.577  11.684 -0.0520 -0.0035  0.0755
  242POPC   C4A 3432   3.021   0.369  11.207 -0.2093 -0.0500  0.1725
  242POPC   C1B 3433   2.731   1.072  12.242 -0.0593  0.2588  0.0983
  242POPC   C2B 3434   2.912   1.178  11.874  0.1379 -0.1933  0.0721
  242POPC   C3B 3435   3.182   1.021  11.497 -0.0508 -0.0466 -0.0262
  242POPC   C4B 3436   3.451   0.663  11.258 -0.0691  0.5348 -0.4005
  243POPC   NC3 3437   0.005   8.680   9.210  0.0292 -0.1840 -0.0471
  243POPC   PO4 3438   0.364   8.637   9.495 -0.0864  0.2655 -0.1753
  243POPC   GL1 3439   0.096   8.379   9.656 -0.0581  0.3050 -0.0051
  243POPC   GL2 3440   0.156   8.097   9.687  0.2420  0.0326  0.0147
  243POPC   C1A 3441  -0.269   8.327  10.024  0.0037  0.1357  0.0757
  243POPC   D2A 3442  -0.402   8.401  10.440 -0.0322 -0.0357 -0.0556
  243POPC   C3A 3443  -0.314   8.224  10.808 -0.0434  0.0498 -0.1110
  243POPC   C4A 3444  -0.245   8.199  11.215  0.1695 -0.1824  0.4237
  243POPC   C1B 3445   0.244   8.302  10.116  0.0681 -0.4241 -0.0862
  243POPC   C2B 3446   0.128   8.344  10.580 -0.0659  0.0840 -0.2248
  243POPC   C3B 3447   0.246   8.159  10.877  0.3629 -0.1291 -0.0690
  243POPC   C4B 3448   0.228   7.997  11.225  0.2386  0.1660 -0.2016
  244POPC   NC3 3449   0.360   9.049   8.727  0.2660 -0.0138  0.1583
  244POPC   PO4 3450   0.286   9.081   9.093  0.0878  0.2860  0.0145
  244POPC   GL1 3451   0.076   9.055   9.486 -0.3935 -0.0083  0.2793
  244POPC   GL2 3452  -0.230   9.089   9.500  0.1170  0.1085 -0.3286
  244POPC   C1A 3453   0.053   9.209   9.894  0.0071 -0.1019 -0.0231
  244POPC   D2A 3454   0.257   9.122  10.256 -0.2935  0.0168  0.1839
  244POPC   C3A 3455   0.164   9.127  10.644 -0.0766 -0.3899  0.2096
  244POPC   C4A 3456  -0.160   9.187  10.894  0.0161  0.2137 -0.3541
  244POPC   C1B 3457  -0.145   8.764   9.839 -0.0583 -0.4318 -0.1507
  244POPC   C2B 3458  -0.026   8.719  10.269  0.3062 -0.1342 -0.1292
  244POPC   C3B 3459  -0.149   8.731  10.702 -0.1189  0.2111  0.0655
  244POPC   C4B 3460  -0.057   8.678  11.061 -0.1653  0.0306  0.1008
  245POPC   NC3 3461   4.833   7.673  13.007 -0.2620 -0.2497  0.1363
  245POPC   PO4 3462   4.482   7.831  12.780  0.0672 -0.0953  0.2536
  245POPC   GL1 3463   4.126   8.011  12.635 -0.1340 -0.2826 -0.1386
  245POPC   GL2 3464   3.837   8.171  12.897 -0.0739  0.0321 -0.0376
  245POPC   C1A 3465   3.894   8.178  12.336  0.4594  0.2122 -0.0155
  245POPC   D2A 3466   3.612   8.457  12.059  0.2809 -0.0317  0.2601
  245POPC   C3A 3467   3.686   8.908  12.257 -0.1077  0.4874 -0.1883
  245POPC   C4A 3468   3.998   9.213  12.299 -0.0955 -0.0168  0.0129
  245POPC   C1B 3469   3.517   8.486  12.742 -0.0288  0.3440  0.0945
  245POPC   C2B 3470   3.237   8.644  12.414 -0.0222 -0.1758 -0.1252
  245POPC   C3B 3471   3.108   8.925  12.095  0.3518  0.1735  0.1858
  245POPC   C4B 3472   2.828   9.096  11.751  0.0469  0.3160  0.3243
  246POPC   NC3 3473   8.672  10.540  12.959 -0.2562 -0.1036  0.0324
  246POPC   PO4 3474   9.031  10.454  13.083  0.3298 -0.1868 -0.0912
  246POPC   GL1 3475   9.055  10.521  12.591  0.0214  0.0281  0.1005
  246POPC   GL2 3476   8.763  10.745  12.469  0.2262  0.2212  0.2410
  246POPC   C1A 3477   9.236  10.490  12.169 -0.0694  0.0494 -0.0112
  246POPC   D2A 3478   9.410  10.591  11.845  0.4397 -0.4751  0.0825
  246POPC   C3A 3479   9.480  10.311  11.592  0.0312 -0.1345  0.1316
  246POPC   C4A 3480   9.913  10.191  11.393 -0.0748  0.2721  0.0264
  246POPC   C1B 3481   8.545  11.080  12.191  0.0689 -0.2060  0.0452
  246POPC   C2B 3482   8.693  11.297  11.866 -0.1209  0.3469 -0.1127
  246POPC   C3B 3483   8.811  11.387  11.487  0.5036  0.0704 -0.3349
  246POPC   C4B 3484   8.845  11.692  11.218 -0.0002 -0.0417  0.0121
  247POPC   NC3 3485   2.828   3.254   8.890  0.2147 -0.0474 -0.3613
  247POPC   PO4 3486   2.651   3.175   9.396  0.2542 -0.2977  0.1638
  247POPC   GL1 3487   2.776   3.389   9.656 -0.0191  0.1696  0.1557
  247POPC   GL2 3488   2.764   3.169   9.994 -0.1308 -0.1817  0.0922
  247POPC   C1A 3489   2.552   3.609  10.047 -0.0209  0.2705 -0.0204
  247POPC   D2A 3490   2.590   3.757  10.434 -0.1764 -0.1520  0.0166
  247POPC   C3A 3491   3.070   3.878  10.481  0.2024 -0.0022 -0.0824
  247POPC   C4A 3492   3.225   3.627  10.695 -0.0604  0.0181  0.2713
  247POPC   C1B 3493   3.116   3.356  10.259 -0.1450 -0.0337  0.2993
  247POPC   C2B 3494   3.488   3.640  10.237  0.1290 -0.0876  0.1027
  247POPC   C3B 3495   3.662   3.868  10.566 -0.0212 -0.0355 -0.0095
  247POPC   C4B 3496   3.615   3.895  11.009 -0.2071 -0.0132  0.1319
  248POPC   NC3 3497   9.408   4.241   8.433 -0.1799  0.0704  0.0067
  248POPC   PO4 3498   9.510   4.643   8.295 -0.0204 -0.1679 -0.4054
  248POPC   GL1 3499   9.651   4.687   8.706 -0.0337 -0.0113  0.0461
  248POPC   GL2 3500   9.367   4.696   8.866  0.1808  0.2250 -0.3944
  248POPC   C1A 3501   9.769   4.379   9.053  0.2467 -0.2775 -0.2913
  248POPC   D2A 3502   9.765   4.334   9.456 -0.4447 -0.0004 -0.0638
  248POPC   C3A 3503   9.470   4.141   9.589  0.0693 -0.0733  0.0350
  248POPC   C4A 3504   9.421   3.818   9.896 -0.1228 -0.1926 -0.1878
  248POPC   C1B 3505   9.307   4.299   9.135  0.0491 -0.2611  0.1609
  248POPC   C2B 3506   9.194   3.845   9.348  0.0825  0.0344 -0.0276
  248POPC   C3B 3507   9.039   3.505   9.386 -0.0947  0.0727  0.0497
  248POPC   C4B 3508   9.012   3.062   9.475 -0.3751  0.1020 -0.3190
  249POPC   NC3 3509   2.026  11.229   9.714  0.0763 -0.1061  0.0732
  249POPC   PO4 3510   1.505  11.372   9.612  0.0147 -0.2599  0.2574
  249POPC   GL1 3511   1.619  11.557   9.967 -0.1864 -0.1852 -0.3481
  249POPC   GL2 3512   1.440  11.311  10.135  0.2798 -0.1054  0.3150
  249POPC   C1A 3513   1.652  11.952   9.967 -0.4964  0.1150  0.2109
  249POPC   D2A 3514   1.556  12.353  10.163  0.0185  0.0440  0.4492
  249POPC   C3A 3515   1.305  12.589   9.824  0.1265 -0.3360 -0.0112
  249POPC   C4A 3516   1.016  12.453   9.615  0.0160 -0.2711  0.2784
  249POPC   C1B 3517   1.088  11.433  10.282  0.2430 -0.2345 -0.0400
  249POPC   C2B 3518   0.996  11.629  10.628 -0.0476 -0.0173 -0.0335
  249POPC   C3B 3519   0.914  11.928  11.010  0.0160 -0.1800  0.3219
  249POPC   C4B 3520   0.863  12.326  11.312  0.3742 -0.0877 -0.0691
  250POPC   NC3 3521   9.467   8.983   9.281 -0.0136  0.0863  0.0821
  250POPC   PO4 3522   9.554   8.648   9.187 -0.0199  0.0485  0.0397
  250POPC   GL1 3523   9.663   8.562   9.562  0.1310  0.0645  0.3229
  250POPC   GL2 3524   9.857   8.722   9.797  0.2715 -0.1222 -0.2261
  250POPC   C1A 3525   9.360   8.423   9.953  0.1000  0.1465 -0.2342
  250POPC   D2A 3526   9.170   8.495  10.326 -0.0672 -0.3495  0.0758
  250POPC   C3A 3527   9.037   8.313  10.726  0.1030  0.3754  0.0377
  250POPC   C4A 3528   8.781   8.308  11.157  0.4625 -0.0796 -0.0401
  250POPC   C1B 3529   9.965   8.762  10.114 -0.2848 -0.1303 -0.1991
  250POPC   C2B 3530  10.181   8.804  10.473  0.0801 -0.1405  0.1582
  250POPC   C3B 3531  10.604   8.814  10.682 -0.2179  0.0315 -0.2308
  250POPC   C4B 3532  10.782   8.807  11.154  0.1334  0.0185  0.1908
  251POPC   NC3 3533   8.327   6.806   9.048 -0.0297  0.0745  0.1860
  251POPC   PO4 3534   7.973   6.901   8.883  0.0410 -0.1790  0.0786
  251POPC   GL1 3535   8.012   7.118   9.311 -0.1236 -0.2709  0.2180
  251POPC   GL2 3536   7.821   6.934   9.319  0.2223 -0.1315 -0.1231
  251POPC   C1A 3537   8.161   7.120   9.625 -0.0430 -0.3429  0.0360
  251POPC   D2A 3538   8.144   6.922  10.090 -0.1334 -0.2029 -0.0287
  251POPC   C3A 3539   8.222   6.466  10.216  0.1922 -0.1584 -0.0457
  251POPC   C4A 3540   8.474   6.091  10.204 -0.3342 -0.0307  0.0725
  251POPC   C1B 3541   7.653   6.959   9.800 -0.2553 -0.0725  0.0347
  251POPC   C2B 3542   7.608   6.843  10.196 -0.1561 -0.1181 -0.0623
  251POPC   C3B 3543   7.729   6.524  10.428  0.0417 -0.0884 -0.0363
  251POPC   C4B 3544   7.600   6.225  10.811 -0.2227  0.0379  0.1365
  252POPC   NC3 3545   0.815   4.111   9.386  0.4515  0.2617  0.0274
  252POPC   PO4 3546   0.353   4.231   9.386 -0.2607  0.1708  0.1302
  252POPC   GL1 3547   0.192   4.228   9.703 -0.1211 -0.0087  0.2654
  252POPC   GL2 3548  -0.008   4.465   9.723  0.0562  0.2499  0.0040
  252POPC   C1A 3549   0.042   4.086  10.149 -0.3894  0.0788  0.0006
  252POPC   D2A 3550  -0.001   3.891  10.484  0.3562 -0.0763 -0.2171
  252POPC   C3A 3551  -0.485   4.054  10.533 -0.0264  0.1509  0.0845
  252POPC   C4A 3552  -0.975   3.927  10.413 -0.2853 -0.2462  0.0655
  252POPC   C1B 3553  -0.327   4.393  10.118  0.0668 -0.2230 -0.0346
  252POPC   C2B 3554  -0.416   4.514  10.549  0.0142 -0.1431  0.1956
  252POPC   C3B 3555  -0.662   4.899  10.602  0.2782 -0.1065 -0.1427
  252POPC   C4B 3556  -0.609   5.231  10.270  0.1780  0.0877  0.0960
  253POPC   NC3 3557  10.277   2.500  12.817 -0.0488  0.0106  0.1211
  253POPC   PO4 3558  10.613   2.159  12.701 -0.0442  0.0923  0.1243
  253POPC   GL1 3559  10.725   2.060  12.293 -0.0663  0.3911 -0.2681
  253POPC   GL2 3560  10.637   1.816  12.212 -0.0619 -0.2154 -0.1681
  253POPC   C1A 3561  10.627   2.170  11.901  0.3198 -0.3349  0.1258
  253POPC   D2A 3562  10.563   2.295  11.460 -0.1566 -0.1786  0.0912
  253POPC   C3A 3563  10.755   2.166  11.059  0.2043 -0.0921 -0.2782
  253POPC   C4A 3564  10.727   1.973  10.682 -0.1217 -0.2585 -0.2286
  253POPC   C1B 3565  11.025   1.878  11.968  0.2551  0.1816  0.0817
  253POPC   C2B 3566  11.321   2.023  11.718  0.0260  0.0121  0.0301
  253POPC   C3B 3567  11.325   2.102  11.243  0.2824  0.0751  0.1011
  253POPC   C4B 3568  11.437   1.815  11.011  0.0278  0.2014  0.1427
  254POPC   NC3 3569   8.204   0.742   8.970  0.0892  0.0355  0.0044
  254POPC   PO4 3570   8.769   0.753   8.934  0.1885 -0.0470 -0.1168
  254POPC   GL1 3571   8.628   0.869   9.312 -0.1240  0.2333 -0.1787
  254POPC   GL2 3572   8.695   1.157   9.425 -0.0046  0.2677 -0.0449
  254POPC   C1A 3573   8.647   0.824   9.828 -0.0948  0.1043  0.2748
  254POPC   D2A 3574   8.771   0.638  10.158 -0.3405 -0.2804  0.2724
  254POPC   C3A 3575   9.111   0.701  10.412 -0.1549  0.0567 -0.2643
  254POPC   C4A 3576   9.125   0.718  10.878  0.0304  0.0911  0.0041
  254POPC   C1B 3577   8.697   1.296   9.826 -0.1668  0.3571 -0.1683
  254POPC   C2B 3578   8.660   1.187  10.179  0.1051  0.0425 -0.0233
  254POPC   C3B 3579   8.400   1.189  10.600 -0.2706  0.0177  0.0483
  254POPC   C4B 3580   8.170   0.945  10.948 -0.1294  0.0493  0.0195
  255POPC   NC3 3581   9.482  10.352   9.128  0.1484  0.1506 -0.1084
  255POPC   PO4 3582   9.107  10.597   9.038  0.2028 -0.1115  0.1496
  255POPC   GL1 3583   8.988  10.479   9.454  0.1010 -0.1504  0.1765
  255POPC   GL2 3584   8.723  10.396   9.487 -0.2564 -0.2442 -0.0963
  255POPC   C1A 3585   9.144  10.298   9.999 -0.1659 -0.0374 -0.0783
  255POPC   D2A 3586   9.083   9.974  10.378 -0.0933 -0.0092 -0.1004
  255POPC   C3A 3587   8.951   9.579  10.425 -0.2066  0.0328  0.0236
  255POPC   C4A 3588   8.558   9.492  10.355 -0.0402  0.0358  0.0095
  255POPC   C1B 3589   8.533  10.249   9.895 -0.5074  0.0512 -0.0853
  255POPC   C2B 3590   8.291  10.371  10.300  0.0836 -0.0194 -0.0998
  255POPC   C3B 3591   7.869  10.390  10.298 -0.0503 -0.0826 -0.3537
  255POPC   C4B 3592   7.434  10.528  10.377 -0.1053  0.1015 -0.1895
  256POPC   NC3 3593   6.511   3.426   8.626 -0.4074 -0.0122  0.1128
  256POPC   PO4 3594   6.086   3.199   8.720  0.2417 -0.2105 -0.0838
  256POPC   GL1 3595   6.380   2.993   9.032  0.1570 -0.1005  0.2182
  256POPC   GL2 3596   6.751   3.014   8.999 -0.0232  0.2187 -0.0076
  256POPC   C1A 3597   6.375   3.161   9.424 -0.0092 -0.0011  0.1139
  256POPC   D2A 3598   6.481   3.389   9.683  0.0237 -0.1066 -0.0973
  256POPC   C3A 3599   6.757   3.671   9.617 -0.0823 -0.1939 -0.1245
  256POPC   C4A 3600   7.241   3.646   9.501  0.0587  0.0491 -0.0881
  256POPC   C1B 3601   7.135   2.922   9.245  0.1381 -0.1008 -0.2380
  256POPC   C2B 3602   7.377   2.917   9.627  0.0948 -0.1458 -0.4789
  256POPC   C3B 3603   7.388   3.168   9.988  0.5869  0.2798 -0.1899
  256POPC   C4B 3604   7.566   3.395  10.319  0.4306 -0.1529  0.2138
  257POPC   NC3 3605   7.061   8.222   8.407 -0.3694 -0.0776 -0.0520
  257POPC   PO4 3606   7.139   8.485   8.865  0.2807 -0.1847  0.3049
  257POPC   GL1 3607   7.092   8.549   9.340 -0.1014  0.2755 -0.0847
  257POPC   GL2 3608   6.851   8.581   9.571 -0.2001 -0.1959  0.0603
  257POPC   C1A 3609   7.172   8.323   9.834  0.1702  0.1430  0.0203
  257POPC   D2A 3610   7.418   8.002  10.075 -0.4235 -0.0434  0.1394
  257POPC   C3A 3611   7.501   8.174  10.437 -0.1923 -0.3614 -0.1168
  257POPC   C4A 3612   7.545   8.394  10.820 -0.0157  0.3969  0.0824
  257POPC   C1B 3613   6.859   8.675   9.992  0.0112  0.0157 -0.0780
  257POPC   C2B 3614   7.045   8.443  10.269 -0.0667  0.0217 -0.3623
  257POPC   C3B 3615   6.993   8.140  10.544  0.0210 -0.1892 -0.0763
  257POPC   C4B 3616   6.714   8.181  10.853 -0.0283 -0.3039  0.0824
  258POPC   NC3 3617   1.543   8.455   9.343  0.0127  0.1656 -0.4483
  258POPC   PO4 3618   1.233   8.331   9.582  0.1352  0.1570 -0.0241
  258POPC   GL1 3619   1.194   8.469   9.929 -0.2213 -0.4755  0.0702
  258POPC   GL2 3620   1.033   8.316  10.044  0.1624 -0.0927  0.1841
  258POPC   C1A 3621   1.287   8.451  10.444  0.2623  0.2342 -0.2991
  258POPC   D2A 3622   1.259   8.130  10.789  0.0987  0.2038  0.1323
  258POPC   C3A 3623   1.525   7.932  10.976  0.1410 -0.1558  0.1326
  258POPC   C4A 3624   1.523   7.635  11.309  0.2701  0.2451  0.0553
  258POPC   C1B 3625   0.815   8.548  10.235  0.1278  0.1047 -0.4599
  258POPC   C2B 3626   0.551   8.527  10.531  0.0946  0.1434 -0.1772
  258POPC   C3B 3627   0.447   8.762  10.905 -0.1343  0.0168 -0.1319
  258POPC   C4B 3628   0.270   9.027  11.167 -0.0444  0.4010 -0.2744
  259POPC   NC3 3629   4.008   6.830  13.388 -0.0611  0.1037  0.2671
  259POPC   PO4 3630   4.027   6.487  13.195 -0.1354 -0.1562  0.1541
  259POPC   GL1 3631   3.690   6.667  12.776 -0.0528  0.1311  0.0627
  259POPC   GL2 3632   3.484   6.841  12.729  0.1141  0.4301  0.1946
  259POPC   C1A 3633   3.597   6.541  12.366  0.1940  0.1370 -0.0530
  259POPC   D2A 3634   3.715   6.351  11.891  0.0159 -0.0288  0.0650
  259POPC   C3A 3635   3.574   6.002  11.551 -0.0677 -0.1622 -0.1695
  259POPC   C4A 3636   3.159   5.987  11.211 -0.3025  0.3075 -0.2419
  259POPC   C1B 3637   3.391   7.057  12.354  0.3272  0.2369  0.0443
  259POPC   C2B 3638   3.252   7.207  11.929  0.2023 -0.1209 -0.3111
  259POPC   C3B 3639   2.844   7.352  11.843 -0.0618  0.2981  0.1358
  259POPC   C4B 3640   2.521   7.226  11.926 -0.0684  0.0369 -0.1408
  260POPC   NC3 3641   3.176   8.231   9.474  0.2360 -0.1250  0.2377
  260POPC   PO4 3642   2.731   8.025   9.571  0.0173  0.4241 -0.1570
  260POPC   GL1 3643   2.735   8.031  10.076  0.0282 -0.0323  0.2907
  260POPC   GL2 3644   2.623   7.665  10.262 -0.0675 -0.0179 -0.0082
  260POPC   C1A 3645   2.595   8.280  10.426 -0.0951 -0.1706  0.1778
  260POPC   D2A 3646   2.275   8.455  10.713  0.0657 -0.0390 -0.0168
  260POPC   C3A 3647   2.323   8.575  11.105 -0.3230 -0.3095  0.0888
  260POPC   C4A 3648   2.635   8.741  11.379 -0.0511 -0.2286  0.2715
  260POPC   C1B 3649   2.274   7.475  10.393  0.1472  0.1493  0.2086
  260POPC   C2B 3650   2.245   7.281  10.788  0.4511 -0.2037 -0.0666
  260POPC   C3B 3651   2.409   7.414  11.054 -0.1099  0.1096 -0.0621
  260POPC   C4B 3652   2.635   7.338  11.408  0.0087 -0.1533  0.0073
  261POPC   NC3 3653   2.529   8.859   9.236  0.1531  0.0244 -0.1701
  261POPC   PO4 3654   2.533   8.952   9.657 -0.2285  0.2859 -0.0762
  261POPC   GL1 3655   2.335   8.799   9.971  0.1900 -0.3053 -0.2641
  261POPC   GL2 3656   2.423   8.886  10.330 -0.2473  0.0004  0.0140
  261POPC   C1A 3657   2.098   8.510  10.221 -0.0984  0.1189 -0.1913
  261POPC   D2A 3658   1.777   8.337  10.618  0.2608  0.0991 -0.0140
  261POPC   C3A 3659   2.086   8.106  11.058 -0.0647  0.0060  0.1979
  261POPC   C4A 3660   2.349   8.056  11.408  0.3538  0.1398 -0.0523
  261POPC   C1B 3661   2.342   9.244  10.633 -0.0677  0.2160 -0.1692
  261POPC   C2B 3662   2.054   9.628  10.627  0.0439 -0.0844  0.2480
  261POPC   C3B 3663   1.748   9.759  10.934 -0.0380 -0.2486  0.2477
  261POPC   C4B 3664   1.354   9.542  11.171  0.2519 -0.4008  0.2393
  262POPC   NC3 3665   3.554  12.316  13.380  0.0402 -0.0680 -0.0563
  262POPC   PO4 3666   3.466  11.992  13.684  0.5099 -0.0016 -0.4534
  262POPC   GL1 3667   3.514  11.820  13.323 -0.2508 -0.0272 -0.2534
  262POPC   GL2 3668   3.260  11.625  13.260 -0.0706  0.0391 -0.2976
  262POPC   C1A 3669   3.764  11.846  12.954 -0.0149 -0.2301 -0.5191
  262POPC   D2A 3670   3.863  11.890  12.583  0.1252 -0.1000  0.2832
  262POPC   C3A 3671   3.556  11.877  12.274 -0.1729  0.0934 -0.1513
  262POPC   C4A 3672   3.109  11.758  12.103 -0.4328 -0.1466 -0.1133
  262POPC   C1B 3673   3.399  11.529  12.783 -0.2445 -0.0447  0.2749
  262POPC   C2B 3674   3.355  11.385  12.359  0.0681  0.2086 -0.0314
  262POPC   C3B 3675   3.025  11.277  12.013 -0.1688  0.2272  0.2499
  262POPC   C4B 3676   2.995  11.013  11.603  0.0438 -0.3948  0.1563
  263POPC   NC3 3677   1.237   3.188  13.023 -0.2963  0.1807 -0.3118
  263POPC   PO4 3678   1.434   3.345  12.601  0.3050 -0.2094  0.0613
  263POPC   GL1 3679   1.388   3.228  12.203  0.1513 -0.0750  0.2528
  263POPC   GL2 3680   1.416   2.902  12.287  0.1587  0.0088  0.0943
  263POPC   C1A 3681   1.359   3.115  11.788 -0.1822 -0.2162  0.1053
  263POPC   D2A 3682   1.482   3.117  11.324  0.0549  0.2651 -0.2544
  263POPC   C3A 3683   1.607   2.722  11.096  0.3165 -0.0331  0.3334
  263POPC   C4A 3684   1.505   2.297  11.031 -0.1475  0.1032  0.0103
  263POPC   C1B 3685   1.635   2.680  12.004  0.0746  0.2900  0.2375
  263POPC   C2B 3686   1.896   2.950  11.776 -0.3783 -0.0044  0.1052
  263POPC   C3B 3687   2.306   2.936  11.809 -0.0048  0.0601 -0.1472
  263POPC   C4B 3688   2.643   3.193  11.814 -0.1003  0.3246 -0.0386
  264POPC   NC3 3689   2.543   1.999   9.367  0.0608 -0.1584  0.0245
  264POPC   PO4 3690   2.404   2.363   9.486 -0.0329  0.1336 -0.2013
  264POPC   GL1 3691   2.290   2.651   9.773 -0.0766  0.0139  0.2184
  264POPC   GL2 3692   1.993   2.668   9.838 -0.2747  0.2749  0.1200
  264POPC   C1A 3693   2.208   3.039  10.090  0.0317  0.2747  0.1809
  264POPC   D2A 3694   2.021   3.065  10.559 -0.2771 -0.4357 -0.1305
  264POPC   C3A 3695   1.702   3.216  10.825  0.2121  0.0030  0.0551
  264POPC   C4A 3696   1.514   3.510  11.024 -0.2602  0.0042 -0.2537
  264POPC   C1B 3697   1.704   2.680  10.173 -0.2021  0.1355  0.4188
  264POPC   C2B 3698   1.500   2.758  10.535  0.0455 -0.0186  0.1522
  264POPC   C3B 3699   1.262   3.142  10.699  0.0986  0.0278  0.1272
  264POPC   C4B 3700   0.892   3.298  10.874  0.1571 -0.1279 -0.0854
  265POPC   NC3 3701  11.262  12.126   8.871 -0.1346 -0.0220 -0.3136
  265POPC   PO4 3702  11.085  11.815   9.022  0.1571  0.1002  0.0663
  265POPC   GL1 3703  11.025  12.189   9.324  0.0542 -0.0110 -0.2350
  265POPC   GL2 3704  11.057  12.029   9.547  0.0345  0.1802  0.4793
  265POPC   C1A 3705  10.995  12.545   9.638  0.0342 -0.3280 -0.0569
  265POPC   D2A 3706  10.850  12.849   9.918  0.0615  0.0493 -0.1356
  265POPC   C3A 3707  11.034  12.884  10.314 -0.0774  0.2424  0.2601
  265POPC   C4A 3708  11.086  12.645  10.614  0.0836  0.1875 -0.1515
  265POPC   C1B 3709  11.426  12.142   9.702  0.0232 -0.0853  0.0786
  265POPC   C2B 3710  11.680  12.316  10.161 -0.0540 -0.1221  0.2108
  265POPC   C3B 3711  11.551  12.494  10.497  0.1485 -0.1532  0.0328
  265POPC   C4B 3712  11.413  12.364  10.993 -0.1354 -0.0994 -0.2527
  266POPC   NC3 3713   9.253   8.270   9.173  0.1202  0.1649 -0.1145
  266POPC   PO4 3714   9.042   8.672   9.159  0.1467 -0.0689 -0.0859
  266POPC   GL1 3715   9.144   8.609   9.613 -0.0125 -0.0985  0.3569
  266POPC   GL2 3716   8.899   8.329   9.552 -0.0724  0.1714 -0.3065
  266POPC   C1A 3717   9.369   8.881   9.920  0.0759  0.0267 -0.3119
  266POPC   D2A 3718   9.521   8.934  10.406  0.2109  0.2748 -0.0337
  266POPC   C3A 3719   9.243   8.808  10.773  0.2176  0.0409  0.1929
  266POPC   C4A 3720   9.199   8.649  11.154  0.1669 -0.3174 -0.3950
  266POPC   C1B 3721   8.790   8.463   9.897 -0.1313  0.2696  0.1763
  266POPC   C2B 3722   8.785   8.830  10.043  0.2013  0.0502 -0.0828
  266POPC   C3B 3723   8.851   9.246  10.006  0.1356 -0.3682  0.2345
  266POPC   C4B 3724   9.141   9.362  10.002 -0.4829  0.1709  0.3420
  267POPC   NC3 3725   1.079   5.203   9.450  0.0288  0.2296  0.0225
  267POPC   PO4 3726   0.941   5.772   9.404 -0.1289  0.3092 -0.0616
  267POPC   GL1 3727   0.817   5.662   9.820 -0.0641  0.1794  0.0032
  267POPC   GL2 3728   1.053   5.317   9.941  0.1070  0.0718 -0.0784
  267POPC   C1A 3729   0.755   5.649  10.219 -0.3015  0.1830  0.2586
  267POPC   D2A 3730   1.025   5.878  10.603  0.1594 -0.1343 -0.0079
  267POPC   C3A 3731   1.242   5.843  10.993  0.0493 -0.0110 -0.0459
  267POPC   C4A 3732   1.564   5.715  11.297 -0.2482  0.2037 -0.1005
  267POPC   C1B 3733   1.170   5.474  10.360  0.1524 -0.0823 -0.2308
  267POPC   C2B 3734   1.173   5.377  10.698 -0.1218  0.0430  0.2219
  267POPC   C3B 3735   1.249   5.309  11.164 -0.0455 -0.1609 -0.1913
  267POPC   C4B 3736   1.499   5.304  11.520  0.3284  0.0419 -0.1131
  268POPC   NC3 3737   1.817   5.557   9.441 -0.0195  0.1549 -0.2162
  268POPC   PO4 3738   1.690   5.099   9.332 -0.0917 -0.0282 -0.0795
  268POPC   GL1 3739   1.520   5.241   9.771 -0.2149  0.0892  0.0910
  268POPC   GL2 3740   1.434   5.536   9.744 -0.1235 -0.1618 -0.1130
  268POPC   C1A 3741   1.686   5.161  10.240  0.0078 -0.3098 -0.0631
  268POPC   D2A 3742   1.828   4.811  10.620  0.1145  0.1010 -0.0650
  268POPC   C3A 3743   1.868   4.981  10.900  0.0778  0.3550 -0.0251
  268POPC   C4A 3744   2.339   5.044  10.919 -0.0337 -0.1534 -0.1186
  268POPC   C1B 3745   1.248   5.865  10.004  0.1590  0.1136 -0.0520
  268POPC   C2B 3746   1.374   6.032  10.311 -0.0682  0.1596 -0.3240
  268POPC   C3B 3747   1.452   6.391  10.632 -0.2314  0.0984 -0.2857
  268POPC   C4B 3748   1.277   6.697  11.060 -0.1574  0.0662  0.0169
  269POPC   NC3 3749   3.037   0.724   9.447 -0.1569 -0.2395  0.1430
  269POPC   PO4 3750   3.187   0.432   9.683 -0.0742  0.3117 -0.1297
  269POPC   GL1 3751   3.354   0.172   9.939 -0.0910 -0.2140  0.1193
  269POPC   GL2 3752   3.164   0.375  10.171 -0.0116  0.2739  0.2621
  269POPC   C1A 3753   3.728   0.028  10.217  0.1943  0.1987  0.2534
  269POPC   D2A 3754   3.841  -0.076  10.641 -0.1509 -0.1353  0.2227
  269POPC   C3A 3755   4.032   0.251  10.872  0.2623  0.0994  0.3451
  269POPC   C4A 3756   3.894   0.599  11.098  0.0620 -0.1459 -0.0745
  269POPC   C1B 3757   3.363   0.101  10.556 -0.2260  0.0482 -0.0139
  269POPC   C2B 3758   3.407  -0.306  10.965  0.0059 -0.2336 -0.1652
  269POPC   C3B 3759   3.213  -0.578  11.340  0.2592 -0.1163 -0.1723
  269POPC   C4B 3760   3.031  -0.490  11.667  0.2262 -0.1809 -0.3672
  270POPC   NC3 3761   7.129   7.572   9.179  0.0602  0.1500  0.0381
  270POPC   PO4 3762   6.831   7.462   9.392 -0.0279 -0.0008 -0.0488
  270POPC   GL1 3763   6.974   7.676   9.698 -0.1652 -0.1555 -0.2607
  270POPC   GL2 3764   7.252   7.783   9.610  0.2006  0.3515 -0.2529
  270POPC   C1A 3765   6.979   7.706  10.105  0.1092  0.2449 -0.1363
  270POPC   D2A 3766   7.274   7.645  10.456 -0.1168 -0.0707 -0.1184
  270POPC   C3A 3767   7.284   7.871  10.880  0.0947 -0.3245  0.1295
  270POPC   C4A 3768   7.517   8.161  11.273 -0.0810  0.0477 -0.0824
  270POPC   C1B 3769   7.354   7.330   9.945 -0.0627  0.0919 -0.0911
  270POPC   C2B 3770   7.188   7.202  10.289  0.1302 -0.0192 -0.2338
  270POPC   C3B 3771   7.223   6.665  10.403 -0.1344 -0.3569 -0.0801
  270POPC   C4B 3772   6.997   6.373  10.188 -0.0385 -0.1646 -0.0977
  271POPC   NC3 3773   4.106   4.415   9.486 -0.1300  0.0789 -0.0271
  271POPC   PO4 3774   3.786   4.691   9.417  0.0931  0.2623 -0.3013
  271POPC   GL1 3775   3.715   4.457   9.785  0.0726  0.0367 -0.3467
  271POPC   GL2 3776   3.997   4.339   9.953  0.0036 -0.3368  0.1202
  271POPC   C1A 3777   3.571   4.318  10.262 -0.0906 -0.0629  0.0644
  271POPC   D2A 3778   3.381   4.271  10.673  0.1863 -0.0237  0.3020
  271POPC   C3A 3779   3.759   4.340  10.813  0.3558 -0.1767 -0.0537
  271POPC   C4A 3780   4.067   4.236  11.123  0.0704 -0.2142 -0.1329
  271POPC   C1B 3781   4.073   4.247  10.377 -0.1931  0.0942  0.0103
  271POPC   C2B 3782   4.427   4.300  10.701  0.0651  0.1905 -0.1244
  271POPC   C3B 3783   4.571   4.466  11.098  0.3300  0.1697 -0.1344
  271POPC   C4B 3784   4.662   4.569  11.526 -0.1849 -0.1500 -0.3879
  272POPC   NC3 3785   6.128   1.184   8.632 -0.0934  0.0878 -0.3405
  272POPC   PO4 3786   5.836   1.222   8.993 -0.1102  0.2172  0.1205
  272POPC   GL1 3787   5.827   1.451   9.396  0.2037  0.0618  0.2079
  272POPC   GL2 3788   5.835   1.868   9.419  0.0732 -0.2234 -0.0749
  272POPC   C1A 3789   5.989   1.617   9.791 -0.0187  0.0811 -0.2904
  272POPC   D2A 3790   6.068   1.766  10.243 -0.3301 -0.0808 -0.1517
  272POPC   C3A 3791   6.444   1.714  10.376 -0.1641 -0.0467 -0.0324
  272POPC   C4A 3792   6.793   1.699  10.569 -0.1683  0.2029 -0.0511
  272POPC   C1B 3793   5.921   2.232   9.440  0.1455 -0.3172 -0.1921
  272POPC   C2B 3794   6.201   2.590   9.413  0.1499  0.4449  0.1276
  272POPC   C3B 3795   6.448   2.772   9.825 -0.2226 -0.2502  0.1219
  272POPC   C4B 3796   6.503   3.018  10.047  0.1231  0.0627 -0.1803
  273POPC   NC3 3797   3.605   3.444  13.083 -0.0973 -0.2190 -0.1273
  273POPC   PO4 3798   3.468   3.095  12.982  0.2293  0.0053  0.0805
  273POPC   GL1 3799   3.443   3.052  12.527 -0.0750 -0.1647 -0.3106
  273POPC   GL2 3800   3.517   2.768  12.433  0.0573 -0.1093 -0.1484
  273POPC   C1A 3801   3.381   3.253  12.094  0.0199 -0.2208 -0.1459
  273POPC   D2A 3802   3.155   3.318  11.757 -0.0291 -0.1357 -0.0502
  273POPC   C3A 3803   2.946   3.696  11.679 -0.0010  0.1678 -0.0228
  273POPC   C4A 3804   2.616   3.833  11.289 -0.2661  0.2905 -0.1611
  273POPC   C1B 3805   3.500   2.761  12.023 -0.1815 -0.1991 -0.3733
  273POPC   C2B 3806   3.310   2.527  11.731 -0.1284  0.1023 -0.0410
  273POPC   C3B 3807   3.121   2.300  11.347 -0.2031  0.1340  0.0812
  273POPC   C4B 3808   2.976   1.921  11.154  0.0734  0.3280  0.0761
  274POPC   NC3 3809   1.856   4.746   8.933  0.1728  0.0573  0.1912
  274POPC   PO4 3810   1.894   4.645   9.331  0.0648  0.1970  0.0241
  274POPC   GL1 3811   1.739   4.713   9.638 -0.2899  0.0971 -0.1278
  274POPC   GL2 3812   1.971   4.924   9.744  0.2432 -0.2665 -0.1124
  274POPC   C1A 3813   1.577   4.634  10.095 -0.0808 -0.2671  0.2675
  274POPC   D2A 3814   1.412   4.101  10.238 -0.1412  0.0762 -0.0065
  274POPC   C3A 3815   0.948   4.131  10.393  0.1617  0.0125  0.0393
  274POPC   C4A 3816   0.588   4.404  10.420  0.1036  0.3351 -0.2057
  274POPC   C1B 3817   2.090   4.853  10.110 -0.1479  0.1931 -0.2270
  274POPC   C2B 3818   2.349   4.665  10.351  0.0931 -0.0086  0.0091
  274POPC   C3B 3819   2.467   4.621  10.751  0.0013 -0.0951  0.1738
  274POPC   C4B 3820   2.203   4.688  11.162  0.2007 -0.1252  0.3841
  275POPC   NC3 3821   0.333   2.396   8.322 -0.0412 -0.0414  0.3473
  275POPC   PO4 3822   0.131   2.255   8.744  0.3392 -0.1748 -0.0839
  275POPC   GL1 3823  -0.155   2.194   9.039  0.0350 -0.1324  0.0224
  275POPC   GL2 3824  -0.300   1.810   9.173  0.0884 -0.5367 -0.1539
  275POPC   C1A 3825  -0.604   2.275   9.297 -0.1906 -0.0528 -0.0191
  275POPC   D2A 3826  -0.993   2.000   9.306  0.0277 -0.1253 -0.0895
  275POPC   C3A 3827  -1.336   2.093   9.445 -0.0123 -0.2760 -0.0161
  275POPC   C4A 3828  -1.577   1.822   9.628 -0.2383 -0.1260 -0.2470
  275POPC   C1B 3829  -0.602   1.778   9.495  0.1399 -0.1373 -0.0890
  275POPC   C2B 3830  -0.624   1.630   9.918  0.0249 -0.0702 -0.1036
  275POPC   C3B 3831  -0.536   1.788  10.307 -0.0133  0.0853  0.0728
  275POPC   C4B 3832  -0.858   2.001  10.581 -0.0161 -0.0316  0.2992
  276POPC   NC3 3833  10.180   0.490   8.701 -0.2346 -0.0032 -0.4003
  276POPC   PO4 3834  10.483   0.598   8.789 -0.0871  0.0093  0.1174
  276POPC   GL1 3835  10.426   0.690   9.187 -0.1466  0.1856 -0.0345
  276POPC   GL2 3836  10.687   0.582   9.390 -0.1297 -0.0432 -0.1749
  276POPC   C1A 3837  10.492   1.104   9.387  0.0425 -0.0506  0.1131
  276POPC   D2A 3838  10.503   1.346   9.794 -0.0708  0.1270 -0.1116
  276POPC   C3A 3839  10.599   1.144  10.099 -0.0172 -0.1663 -0.1238
  276POPC   C4A 3840  10.869   0.942  10.498  0.0769  0.2206 -0.2434
  276POPC   C1B 3841  10.962   0.782   9.491  0.0434 -0.1306 -0.2193
  276POPC   C2B 3842  11.007   0.896   9.933  0.1826 -0.0622  0.0154
  276POPC   C3B 3843  11.236   0.936  10.203  0.1409  0.1368  0.0207
  276POPC   C4B 3844  11.435   0.683  10.484  0.2437 -0.0195  0.1294
  277POPC   NC3 3845   9.023  11.099   9.190  0.3711  0.0679  0.2067
  277POPC   PO4 3846   9.259  11.503   9.231 -0.0602  0.0041  0.1464
  277POPC   GL1 3847   9.487  11.290   9.641  0.2041 -0.1476 -0.1247
  277POPC   GL2 3848   9.672  11.542   9.903  0.1101  0.0864 -0.1795
  277POPC   C1A 3849   9.388  11.150  10.113 -0.0489  0.0287  0.0778
  277POPC   D2A 3850   9.322  11.126  10.571  0.1539  0.1620 -0.2838
  277POPC   C3A 3851   9.100  10.743  10.861  0.0458 -0.2183 -0.2166
  277POPC   C4A 3852   8.939  10.543  11.220  0.1289  0.4450 -0.3199
  277POPC   C1B 3853   9.877  11.497  10.280  0.1827 -0.1678 -0.2099
  277POPC   C2B 3854  10.185  11.320  10.433 -0.1952  0.0575 -0.1484
  277POPC   C3B 3855  10.420  10.995  10.514  0.2556 -0.1003  0.1985
  277POPC   C4B 3856  10.598  10.598  10.573 -0.1370 -0.2470 -0.1065
  278POPC   NC3 3857   1.413  11.792   9.138 -0.0727  0.0675  0.0266
  278POPC   PO4 3858   1.099  11.799   9.341  0.0113 -0.0269 -0.2588
  278POPC   GL1 3859   0.843  11.932   9.663 -0.1895 -0.0390 -0.1732
  278POPC   GL2 3860   0.573  11.748   9.880 -0.0289  0.1144 -0.0325
  278POPC   C1A 3861   1.165  12.062   9.957 -0.0648  0.4178 -0.1253
  278POPC   D2A 3862   1.225  12.039  10.435 -0.0471  0.5514  0.1462
  278POPC   C3A 3863   1.535  11.765  10.426  0.0809 -0.4205 -0.2777
  278POPC   C4A 3864   1.962  11.681  10.299 -0.0591 -0.0628  0.0970
  278POPC   C1B 3865   0.712  11.876  10.257 -0.0647 -0.1419  0.0713
  278POPC   C2B 3866   0.751  12.152  10.623  0.3344  0.2582 -0.4009
  278POPC   C3B 3867   0.471  12.313  10.937 -0.1343 -0.1434  0.4243
  278POPC   C4B 3868   0.314  12.164  11.387 -0.5657 -0.0579  0.0527
  279POPC   NC3 3869   5.398   9.786   9.450  0.0910 -0.3112  0.0306
  279POPC   PO4 3870   5.400  10.160   9.698 -0.0441 -0.0263  0.4283
  279POPC   GL1 3871   5.352   9.987  10.166 -0.0391  0.1252 -0.0636
  279POPC   GL2 3872   5.212  10.141  10.453 -0.0313 -0.4478  0.3857
  279POPC   C1A 3873   5.677   9.895  10.576  0.2486  0.3001 -0.4013
  279POPC   D2A 3874   5.845   9.772  11.045 -0.0427 -0.1300 -0.1104
  279POPC   C3A 3875   6.144  10.096  11.225  0.1644 -0.1641  0.2619
  279POPC   C4A 3876   6.151  10.202  11.605  0.0682 -0.0370 -0.1084
  279POPC   C1B 3877   5.266   9.853  10.796  0.1818 -0.1629  0.0605
  279POPC   C2B 3878   5.216   9.952  11.225  0.0958  0.1575  0.2622
  279POPC   C3B 3879   5.058  10.376  11.384  0.1161  0.2407 -0.0341
  279POPC   C4B 3880   4.829  10.748  11.190 -0.1489  0.0021 -0.0560
  280POPC   NC3 3881   4.026  10.229   9.591 -0.2369  0.3463 -0.1930
  280POPC   PO4 3882   3.794   9.917   9.811  0.2383 -0.0957 -0.2092
  280POPC   GL1 3883   3.696  10.038  10.205 -0.2534 -0.2416 -0.2832
  280POPC   GL2 3884   3.815  10.382  10.290  0.0345  0.0278 -0.2110
  280POPC   C1A 3885   3.692   9.884  10.592 -0.0559 -0.1987  0.1227
  280POPC   D2A 3886   3.776   9.967  11.079  0.2303  0.0322 -0.1588
  280POPC   C3A 3887   3.451  10.037  11.389  0.1878 -0.0289 -0.0805
  280POPC   C4A 3888   3.335   9.773  11.765  0.0040 -0.2850  0.3190
  280POPC   C1B 3889   3.968  10.266  10.701 -0.0322  0.0044 -0.0498
  280POPC   C2B 3890   3.856  10.508  11.036  0.0782 -0.0559  0.1519
  280POPC   C3B 3891   4.010  10.750  11.428  0.3493  0.1678 -0.2366
  280POPC   C4B 3892   4.097  11.184  11.709 -0.0394  0.3551 -0.0713
  281POPC   NC3 3893   3.705   7.220   9.508 -0.0780 -0.0479  0.0462
  281POPC   PO4 3894   3.919   7.213   9.932 -0.1819  0.0416 -0.1443
  281POPC   GL1 3895   3.737   6.998  10.107  0.0639  0.3099  0.3628
  281POPC   GL2 3896   3.872   6.704  10.240 -0.0734  0.0514  0.2211
  281POPC   C1A 3897   3.315   7.057  10.476  0.0336 -0.0462 -0.1583
  281POPC   D2A 3898   3.012   7.077  10.817  0.2499  0.0468 -0.3433
  281POPC   C3A 3899   3.109   7.266  11.221 -0.1882 -0.0181 -0.0525
  281POPC   C4A 3900   3.379   7.046  11.430 -0.3172  0.2426  0.1423
  281POPC   C1B 3901   3.610   6.580  10.522  0.0287 -0.0301 -0.2221
  281POPC   C2B 3902   3.485   6.719  10.897  0.0706 -0.0358 -0.2725
  281POPC   C3B 3903   3.145   6.682  11.127 -0.0302 -0.5562 -0.1018
  281POPC   C4B 3904   2.679   6.825  11.159 -0.2194  0.1454  0.0838
  282POPC   NC3 3905  12.190  11.978   8.965 -0.1388 -0.1518 -0.0308
  282POPC   PO4 3906  12.137  12.428   9.069  0.3486 -0.5089 -0.2342
  282POPC   GL1 3907  12.161  12.758   9.442 -0.2071  0.0802 -0.3040
  282POPC   GL2 3908  12.375  12.584   9.551 -0.0220 -0.3925 -0.0112
  282POPC   C1A 3909  12.121  13.014   9.824 -0.0684  0.2173  0.1049
  282POPC   D2A 3910  12.217  13.213  10.271 -0.0827 -0.3790 -0.3017
  282POPC   C3A 3911  12.343  13.651  10.178 -0.1982  0.1981 -0.1951
  282POPC   C4A 3912  12.231  13.871  10.135  0.0018 -0.0325 -0.0737
  282POPC   C1B 3913  12.606  12.326   9.738  0.2224  0.2143 -0.1946
  282POPC   C2B 3914  12.926  12.247   9.864  0.4683 -0.1067 -0.2477
  282POPC   C3B 3915  13.043  12.456  10.117  0.3399 -0.2381  0.0925
  282POPC   C4B 3916  12.919  12.536  10.469 -0.1223  0.0676  0.1575
  283POPC   NC3 3917   3.539   9.557   9.576 -0.3162  0.0528  0.0257
  283POPC   PO4 3918   3.771   9.282   9.876 -0.0421  0.1019  0.3343
  283POPC   GL1 3919   3.575   9.501  10.163  0.3725  0.2924 -0.0829
  283POPC   GL2 3920   3.725   9.385  10.467 -0.0728  0.1271 -0.1050
  283POPC   C1A 3921   3.258   9.455  10.395 -0.0417 -0.4201  0.0310
  283POPC   D2A 3922   2.959   9.407  10.806 -0.0734 -0.0245  0.2912
  283POPC   C3A 3923   2.658   9.737  10.909 -0.0797  0.0743 -0.1240
  283POPC   C4A 3924   2.298   9.799  11.057 -0.0331  0.0653  0.2824
  283POPC   C1B 3925   3.611   9.454  10.980  0.1567 -0.0414  0.0775
  283POPC   C2B 3926   3.638   9.613  11.362 -0.2176  0.0319 -0.1691
  283POPC   C3B 3927   3.895   9.851  11.670 -0.1099  0.0907  0.0329
  283POPC   C4B 3928   3.829  10.316  11.495  0.1852 -0.1618 -0.1945
  284POPC   NC3 3929   4.706   2.671   8.883  0.0217 -0.2450  0.0207
  284POPC   PO4 3930   4.730   3.038   8.767  0.2868 -0.1678 -0.1974
  284POPC   GL1 3931   4.849   2.992   9.240  0.2018  0.1842  0.3634
  284POPC   GL2 3932   4.630   2.807   9.398  0.0176  0.2098 -0.0297
  284POPC   C1A 3933   4.984   3.113   9.672  0.1338 -0.3211 -0.1088
  284POPC   D2A 3934   5.337   2.854   9.814 -0.0406  0.1150 -0.2698
  284POPC   C3A 3935   5.182   2.412   9.650 -0.0451  0.1125 -0.1717
  284POPC   C4A 3936   5.067   1.962   9.813 -0.3448 -0.0844 -0.1752
  284POPC   C1B 3937   4.532   2.475   9.747  0.1440  0.2737 -0.1007
  284POPC   C2B 3938   4.355   2.569  10.097  0.3036  0.0359 -0.2256
  284POPC   C3B 3939   4.479   2.909  10.425  0.1350  0.2077 -0.2741
  284POPC   C4B 3940   4.696   3.045  10.792 -0.1182 -0.1140  0.0434
  285POPC   NC3 3941   0.967   9.348   9.694 -0.2168 -0.4326 -0.1661
  285POPC   PO4 3942   1.297   9.632   9.716 -0.3959  0.1997  0.0841
  285POPC   GL1 3943   1.145   9.587  10.133 -0.4525 -0.2167  0.1826
  285POPC   GL2 3944   1.109   9.841  10.294  0.1624 -0.5206 -0.0574
  285POPC   C1A 3945   1.223   9.303  10.448  0.3761 -0.1135  0.1023
  285POPC   D2A 3946   1.190   9.161  10.884  0.2166 -0.2238  0.0218
  285POPC   C3A 3947   0.810   8.974  11.068  0.0634  0.0080 -0.0265
  285POPC   C4A 3948   0.685   8.864  11.467 -0.1025  0.0628  0.1037
  285POPC   C1B 3949   1.094   9.667  10.746  0.0654  0.1691 -0.2598
  285POPC   C2B 3950   0.866   9.536  11.098 -0.2351  0.2810  0.0860
  285POPC   C3B 3951   0.593   9.334  11.386 -0.3555  0.0976  0.1141
  285POPC   C4B 3952   0.419   9.516  11.746  0.1053 -0.2879  0.1808
  286POPC   NC3 3953   8.437   5.742   8.430 -0.1285  0.2258  0.1439
  286POPC   PO4 3954   8.429   5.969   8.694 -0.1046 -0.2668  0.0651
  286POPC   GL1 3955   8.486   5.643   8.931  0.1989  0.2261 -0.1300
  286POPC   GL2 3956   8.255   5.393   8.874  0.0803  0.3471  0.2122
  286POPC   C1A 3957   8.531   5.537   9.335 -0.0076 -0.0563  0.1216
  286POPC   D2A 3958   8.191   5.650   9.566 -0.2553  0.1504 -0.1763
  286POPC   C3A 3959   8.238   5.660   9.927  0.0073  0.0062 -0.3229
  286POPC   C4A 3960   8.213   5.551  10.443  0.0133 -0.2095  0.2999
  286POPC   C1B 3961   8.038   5.307   9.273  0.1414  0.1803 -0.0971
  286POPC   C2B 3962   7.936   5.275   9.613  0.0396  0.3391  0.0736
  286POPC   C3B 3963   7.953   5.208  10.011  0.3937 -0.1452 -0.0896
  286POPC   C4B 3964   7.746   5.283  10.366  0.2311 -0.0619 -0.2402
  287POPC   NC3 3965   3.604   8.938  10.189  0.1050 -0.4497  0.1600
  287POPC   PO4 3966   3.428   8.648   9.912 -0.2826  0.3437 -0.0239
  287POPC   GL1 3967   3.239   8.408  10.248 -0.0239 -0.0477  0.1768
  287POPC   GL2 3968   2.942   8.588  10.321 -0.0384 -0.0300  0.1704
  287POPC   C1A 3969   3.107   8.407  10.707  0.3995 -0.0454 -0.3982
  287POPC   D2A 3970   3.012   8.561  11.128 -0.1561  0.1059  0.3413
  287POPC   C3A 3971   3.325   8.314  11.503 -0.1164 -0.1141 -0.1845
  287POPC   C4A 3972   3.778   8.162  11.396 -0.2703  0.0092  0.2209
  287POPC   C1B 3973   2.724   8.731  10.752 -0.2421  0.1109  0.1419
  287POPC   C2B 3974   2.585   9.188  11.041 -0.0060  0.0157 -0.0356
  287POPC   C3B 3975   2.231   9.230  11.303  0.2405 -0.2689 -0.2770
  287POPC   C4B 3976   1.812   9.542  11.444 -0.1693  0.1290  0.0142
  288POPC   NC3 3977  11.045   8.489   9.070 -0.1086 -0.3606 -0.2187
  288POPC   PO4 3978  10.978   8.129   9.196 -0.1399  0.1280 -0.1276
  288POPC   GL1 3979  11.036   8.017   9.546 -0.4133  0.1702 -0.2442
  288POPC   GL2 3980  11.021   8.316   9.717  0.0509  0.1129 -0.1158
  288POPC   C1A 3981  10.766   7.904   9.901  0.1322  0.1963  0.1237
  288POPC   D2A 3982  10.629   7.758  10.283  0.1471  0.1511 -0.1100
  288POPC   C3A 3983  10.411   7.393  10.368 -0.1376 -0.0240 -0.0918
  288POPC   C4A 3984  10.028   7.405  10.278 -0.0177  0.0759  0.3105
  288POPC   C1B 3985  11.192   8.284  10.052  0.0215  0.3435 -0.0682
  288POPC   C2B 3986  11.419   8.247  10.437 -0.1438 -0.0991 -0.0692
  288POPC   C3B 3987  11.330   8.053  10.871 -0.3054  0.0287 -0.0965
  288POPC   C4B 3988  11.355   7.948  11.271  0.2645  0.1633  0.0698
  289POPC   NC3 3989  11.424  11.090   9.518  0.1014  0.2420 -0.0927
  289POPC   PO4 3990  10.954  10.946   9.516  0.4231  0.2755 -0.1631
  289POPC   GL1 3991  10.763  11.130   9.725  0.1039  0.0793 -0.0920
  289POPC   GL2 3992  10.791  11.488   9.791  0.0350  0.0474 -0.2727
  289POPC   C1A 3993  10.357  11.140   9.929  0.1245 -0.0305 -0.0441
  289POPC   D2A 3994   9.923  11.050  10.031 -0.1201  0.0236  0.3500
  289POPC   C3A 3995   9.778  10.987  10.439  0.0799  0.1731  0.2235
  289POPC   C4A 3996   9.990  10.944  10.743  0.0989 -0.1716  0.2835
  289POPC   C1B 3997  10.625  11.395  10.183 -0.1843 -0.1789  0.0179
  289POPC   C2B 3998  10.638  11.441  10.693  0.0003  0.2094  0.1709
  289POPC   C3B 3999  10.807  11.423  10.985  0.2359  0.0351 -0.0039
  289POPC   C4B 4000  10.971  11.504  11.459  0.0032 -0.0620  0.1935
  290POPC   NC3 4001   5.522  12.340   9.337  0.2039  0.0684 -0.1019
  290POPC   PO4 4002   5.649  12.757   9.014 -0.2146  0.0474  0.2257
  290POPC   GL1 4003   5.825  12.744   9.443  0.0348  0.0342  0.1703
  290POPC   GL2 4004   5.874  12.468   9.697 -0.1051 -0.1238  0.3221
  290POPC   C1A 4005   5.988  12.879   9.862 -0.1923 -0.1945 -0.1120
  290POPC   D2A 4006   6.047  12.984  10.221 -0.1206 -0.3554 -0.0772
  290POPC   C3A 4007   6.240  12.741  10.499 -0.2320  0.1280 -0.2857
  290POPC   C4A 4008   6.282  12.330  10.632 -0.0365  0.0732  0.1661
  290POPC   C1B 4009   5.836  12.543  10.170 -0.0801  0.1149  0.1118
  290POPC   C2B 4010   5.733  12.630  10.495  0.0986  0.1280  0.2775
  290POPC   C3B 4011   5.964  12.579  10.926  0.0509 -0.0458 -0.1277
  290POPC   C4B 4012   6.168  12.415  11.266  0.0364 -0.0877  0.1290
  291POPC   NC3 4013  12.238   5.326   9.114  0.0093  0.4664  0.3765
  291POPC   PO4 4014  12.222   4.972   9.325 -0.4097  0.1378  0.3680
  291POPC   GL1 4015  12.176   4.853   9.719  0.1672 -0.1299  0.0890
  291POPC   GL2 4016  11.890   4.658   9.773  0.0045 -0.1137  0.2716
  291POPC   C1A 4017  12.209   4.889  10.069  0.2913  0.1500  0.0443
  291POPC   D2A 4018  12.356   5.174  10.479 -0.0779  0.0467 -0.0641
  291POPC   C3A 4019  12.348   4.927  10.874 -0.1731 -0.0136  0.0413
  291POPC   C4A 4020  12.311   4.536  11.081 -0.1871  0.3610  0.2494
  291POPC   C1B 4021  11.601   4.528  10.106 -0.0992 -0.1249  0.1422
  291POPC   C2B 4022  11.483   4.480  10.466 -0.1817 -0.0728 -0.1588
  291POPC   C3B 4023  11.084   4.284  10.541 -0.2250 -0.1421 -0.2064
  291POPC   C4B 4024  10.785   4.091  10.830 -0.2903 -0.4109 -0.0047
  292POPC   NC3 4025  11.758   3.283  12.864  0.1293 -0.1971  0.4633
  292POPC   PO4 4026  11.460   3.089  12.679  0.2281  0.2114  0.1655
  292POPC   GL1 4027  11.523   2.918  12.293  0.3439  0.2783 -0.1008
  292POPC   GL2 4028  11.762   2.621  12.145  0.2522  0.1123 -0.1262
  292POPC   C1A 4029  11.403   3.146  11.855  0.0583 -0.0264  0.2819
  292POPC   D2A 4030  11.544   3.546  11.773 -0.3266 -0.4047 -0.0721
  292POPC   C3A 4031  11.474   3.867  11.313 -0.1327 -0.3508  0.0599
  292POPC   C4A 4032  11.606   3.886  10.919 -0.1476 -0.2848  0.0314
  292POPC   C1B 4033  11.513   2.614  11.887 -0.1078 -0.3852  0.0920
  292POPC   C2B 4034  11.519   2.518  11.573 -0.2127  0.1470  0.1115
  292POPC   C3B 4035  11.399   2.612  11.170 -0.2459 -0.2078 -0.0464
  292POPC   C4B 4036  11.559   2.702  10.800  0.3334 -0.1785  0.1668
  293POPC   NC3 4037   7.312   5.246   8.397 -0.2805 -0.0942 -0.0631
  293POPC   PO4 4038   7.544   5.548   8.656  0.1915  0.1025 -0.0561
  293POPC   GL1 4039   7.442   5.374   9.022  0.0337 -0.2103 -0.1156
  293POPC   GL2 4040   7.089   5.423   9.204  0.1567 -0.2511 -0.2966
  293POPC   C1A 4041   7.512   5.633   9.465  0.2025  0.1383 -0.0569
  293POPC   D2A 4042   7.789   5.926   9.700 -0.0573  0.3446  0.0669
  293POPC   C3A 4043   7.824   6.112  10.097  0.0549 -0.0070  0.0776
  293POPC   C4A 4044   8.073   6.094  10.463 -0.0423 -0.2031 -0.2245
  293POPC   C1B 4045   6.909   5.183   9.499  0.2512 -0.0206  0.0301
  293POPC   C2B 4046   7.047   4.947   9.871  0.1289  0.0456  0.3212
  293POPC   C3B 4047   6.960   4.627  10.229 -0.2751  0.0481  0.6361
  293POPC   C4B 4048   6.552   4.608  10.509 -0.0034 -0.0381 -0.1640
  294POPC   NC3 4049   4.806   7.711  10.079  0.1595 -0.0444  0.0689
  294POPC   PO4 4050   4.443   7.991  10.139 -0.0061 -0.2579 -0.3643
  294POPC   GL1 4051   4.065   8.245  10.364 -0.2745 -0.3163 -0.1443
  294POPC   GL2 4052   3.763   8.389  10.204 -0.1429  0.0659  0.2458
  294POPC   C1A 4053   4.087   8.383  10.867  0.0486  0.0431 -0.1755
  294POPC   D2A 4054   4.105   8.555  11.260 -0.1193 -0.3094 -0.3347
  294POPC   C3A 4055   3.994   8.967  11.317 -0.1320  0.0870 -0.0077
  294POPC   C4A 4056   4.060   9.436  11.209 -0.1000  0.1762  0.1875
  294POPC   C1B 4057   3.613   8.440  10.599  0.1523 -0.5425 -0.0404
  294POPC   C2B 4058   3.559   8.501  11.068 -0.0626 -0.1866  0.1170
  294POPC   C3B 4059   3.473   8.885  11.228  0.1284 -0.0686  0.1552
  294POPC   C4B 4060   3.325   9.253  11.571 -0.0035 -0.0089  0.0428
  295POPC   NC3 4061   8.766   1.644   8.016  0.1291 -0.0816  0.2204
  295POPC   PO4 4062   9.028   1.853   8.207  0.1186  0.6927 -0.3288
  295POPC   GL1 4063   9.008   1.920   8.604 -0.0527 -0.0518  0.1973
  295POPC   GL2 4064   8.767   2.071   8.763  0.2680 -0.0106  0.4186
  295POPC   C1A 4065   9.124   1.734   8.940 -0.1135 -0.1944 -0.2638
  295POPC   D2A 4066   9.213   1.416   9.168 -0.0648  0.0896  0.3415
  295POPC   C3A 4067   9.129   1.334   9.583 -0.0175 -0.1331  0.0039
  295POPC   C4A 4068   9.346   1.652   9.881 -0.1849  0.1441 -0.2485
  295POPC   C1B 4069   8.669   1.985   9.122 -0.0733  0.0526  0.0760
  295POPC   C2B 4070   8.718   2.203   9.471  0.2287  0.1554 -0.0412
  295POPC   C3B 4071   8.730   1.999   9.881  0.0622 -0.4132  0.0628
  295POPC   C4B 4072   8.428   1.714  10.023  0.0091 -0.0135  0.0000
  296POPC   NC3 4073  11.775   5.965   9.286 -0.2086  0.1355  0.1078
  296POPC   PO4 4074  12.052   6.347   9.478 -0.4515 -0.0494 -0.1427
  296POPC   GL1 4075  11.832   6.598   9.729 -0.1317 -0.1053 -0.1345
  296POPC   GL2 4076  12.166   6.756   9.838  0.0271 -0.2218 -0.0765
  296POPC   C1A 4077  11.518   6.619  10.084  0.3355  0.2775  0.0234
  296POPC   D2A 4078  11.101   6.516  10.044  0.1555 -0.2181 -0.0992
  296POPC   C3A 4079  10.760   6.509  10.353 -0.1522 -0.1125 -0.2750
  296POPC   C4A 4080  10.802   6.900  10.578  0.2179 -0.1012  0.0563
  296POPC   C1B 4081  11.820   6.979  10.104 -0.2793 -0.3382  0.0736
  296POPC   C2B 4082  11.675   6.835  10.570 -0.3185 -0.1729  0.1717
  296POPC   C3B 4083  11.518   6.564  10.905 -0.0844 -0.0216  0.0336
  296POPC   C4B 4084  11.205   6.376  11.094 -0.2098  0.2165  0.1133
  297POPC   NC3 4085   6.771   5.044   7.989  0.1710 -0.3578 -0.2450
  297POPC   PO4 4086   6.958   4.842   8.353  0.3848  0.1913 -0.0427
  297POPC   GL1 4087   7.166   4.995   8.780  0.0111 -0.3060  0.1164
  297POPC   GL2 4088   7.571   4.943   8.813 -0.5040 -0.0477 -0.0823
  297POPC   C1A 4089   6.996   4.928   9.093  0.1262 -0.2311  0.0422
  297POPC   D2A 4090   7.026   4.669   9.376 -0.0735 -0.1777  0.1540
  297POPC   C3A 4091   6.838   4.318   9.275 -0.2285 -0.0383  0.2016
  297POPC   C4A 4092   6.949   3.878   9.178 -0.3076  0.2672 -0.2932
  297POPC   C1B 4093   7.478   4.892   9.231 -0.1853  0.0124  0.2610
  297POPC   C2B 4094   7.472   5.130   9.486 -0.1408  0.0236  0.0949
  297POPC   C3B 4095   7.374   5.321   9.845  0.0451 -0.2791 -0.2520
  297POPC   C4B 4096   7.591   5.598   9.997  0.1821 -0.0843 -0.0567
  298POPC   NC3 4097   9.401   5.103   8.523  0.1268 -0.0519  0.0673
  298POPC   PO4 4098   9.414   5.405   8.746 -0.0280 -0.0162  0.3172
  298POPC   GL1 4099   9.497   5.368   9.144 -0.2248  0.2085 -0.1621
  298POPC   GL2 4100   9.830   5.292   9.353  0.0387  0.1774  0.2878
  298POPC   C1A 4101   9.409   5.515   9.564 -0.0191  0.1154  0.0876
  298POPC   D2A 4102   9.269   5.642   9.811 -0.0598 -0.5032 -0.1945
  298POPC   C3A 4103   9.424   5.583  10.257 -0.3631  0.0760 -0.3301
  298POPC   C4A 4104   9.841   5.544  10.437 -0.0349 -0.0911  0.0742
  298POPC   C1B 4105   9.653   5.119   9.742 -0.2111 -0.0815  0.0672
  298POPC   C2B 4106   9.360   4.996  10.004 -0.4841  0.0312 -0.0162
  298POPC   C3B 4107   9.012   5.352  10.129 -0.2328  0.0172  0.0597
  298POPC   C4B 4108   8.777   5.692  10.216  0.1405  0.0434  0.0691
  299POPC   NC3 4109  11.159   5.951   8.628  0.1006 -0.1370 -0.2026
  299POPC   PO4 4110  10.897   5.879   8.996 -0.1672 -0.1078  0.0795
  299POPC   GL1 4111  10.682   6.106   9.249 -0.0148 -0.4226  0.1195
  299POPC   GL2 4112  10.655   6.394   9.251  0.2915  0.0410  0.0709
  299POPC   C1A 4113  10.865   6.092   9.623  0.1526 -0.2659 -0.1154
  299POPC   D2A 4114  10.855   6.095  10.049  0.0701 -0.1472 -0.0079
  299POPC   C3A 4115  10.573   6.026  10.417  0.2003  0.2791 -0.0167
  299POPC   C4A 4116  10.589   5.809  10.797  0.1286  0.1233 -0.2158
  299POPC   C1B 4117  10.344   6.375   9.653 -0.4936  0.1044 -0.0240
  299POPC   C2B 4118  10.308   6.359  10.125 -0.3166 -0.1432  0.0226
  299POPC   C3B 4119  10.291   6.438  10.621 -0.2069  0.1953 -0.2109
  299POPC   C4B 4120  10.438   6.748  10.892  0.1025  0.1245 -0.3771
  300POPC   NC3 4121   3.469   8.133   9.864 -0.0450  0.2301  0.2564
  300POPC   PO4 4122   3.112   7.838   9.775  0.0836  0.4085  0.1103
  300POPC   GL1 4123   3.154   7.814  10.199 -0.1428  0.2251  0.0777
  300POPC   GL2 4124   3.067   7.505  10.277  0.1328 -0.0233 -0.0360
  300POPC   C1A 4125   3.020   7.897  10.591  0.1152 -0.2952 -0.4787
  300POPC   D2A 4126   3.321   8.016  10.997 -0.2464 -0.0912 -0.1380
  300POPC   C3A 4127   3.396   7.873  11.357 -0.2557  0.2716 -0.2882
  300POPC   C4A 4128   3.220   7.604  11.596 -0.1974 -0.2070  0.3497
  300POPC   C1B 4129   2.762   7.481  10.688 -0.1948  0.1200  0.0788
  300POPC   C2B 4130   2.869   7.698  11.046 -0.1517  0.3371 -0.1637
  300POPC   C3B 4131   2.820   7.844  11.328 -0.2817  0.1265  0.0196
  300POPC   C4B 4132   2.819   8.240  11.406  0.0011  0.2116 -0.2243
  301POPC   NC3 4133   3.497   1.485   9.186 -0.0792 -0.0632  0.0388
  301POPC   PO4 4134   3.916   1.470   9.232  0.0648  0.1603 -0.0133
  301POPC   GL1 4135   4.128   1.499   9.657  0.3909  0.1940 -0.5357
  301POPC   GL2 4136   4.160   1.225   9.951  0.0752  0.1455  0.0505
  301POPC   C1A 4137   4.528   1.665   9.850  0.3314 -0.2842  0.1156
  301POPC   D2A 4138   4.778   1.728  10.152 -0.2939  0.1014  0.1302
  301POPC   C3A 4139   5.187   1.738  10.350 -0.1195 -0.2407 -0.1274
  301POPC   C4A 4140   5.582   1.529  10.318  0.2667  0.1192  0.1167
  301POPC   C1B 4141   4.014   1.127  10.368 -0.1549  0.0097  0.1165
  301POPC   C2B 4142   4.002   1.344  10.770 -0.0919  0.1976 -0.0349
  301POPC   C3B 4143   3.697   1.496  11.132  0.1824 -0.1524 -0.0298
  301POPC   C4B 4144   3.854   1.714  11.393 -0.2156  0.1491 -0.0720
  302POPC   NC3 4145   8.359   4.463   7.774 -0.0989  0.2599 -0.1515
  302POPC   PO4 4146   8.129   4.111   7.862 -0.0008  0.1308  0.2602
  302POPC   GL1 4147   8.170   3.877   8.284 -0.4715 -0.0842  0.2910
  302POPC   GL2 4148   8.447   3.859   8.535  0.3384 -0.1488  0.2300
  302POPC   C1A 4149   7.975   3.721   8.671 -0.1029  0.0698  0.0710
  302POPC   D2A 4150   7.627   3.782   8.907  0.0237 -0.1025  0.2604
  302POPC   C3A 4151   7.701   3.773   9.360  0.0925 -0.1476  0.2366
  302POPC   C4A 4152   7.573   3.948   9.707  0.3233  0.0134 -0.3484
  302POPC   C1B 4153   8.661   3.884   8.996 -0.1637  0.3820 -0.0353
  302POPC   C2B 4154   8.588   3.742   9.549 -0.0816 -0.2705  0.1413
  302POPC   C3B 4155   8.520   3.528   9.899  0.4155  0.1778  0.2067
  302POPC   C4B 4156   8.579   3.328  10.367 -0.1471 -0.0935 -0.2076
  303POPC   NC3 4157   8.458   9.249   9.262  0.0401  0.0283 -0.0990
  303POPC   PO4 4158   8.177   8.927   9.298 -0.2979  0.0481 -0.0768
  303POPC   GL1 4159   8.122   8.687   9.735 -0.1717 -0.1059  0.2757
  303POPC   GL2 4160   8.266   8.423   9.672 -0.0667 -0.1865 -0.0412
  303POPC   C1A 4161   7.920   8.885  10.104  0.1242  0.1110  0.3123
  303POPC   D2A 4162   7.605   9.200   9.978 -0.0658 -0.2191 -0.2388
  303POPC   C3A 4163   7.490   9.610  10.265  0.1502  0.1694  0.0795
  303POPC   C4A 4164   7.576   9.975  10.451 -0.2782 -0.1103  0.1648
  303POPC   C1B 4165   8.296   8.467  10.171 -0.2180 -0.3098  0.2892
  303POPC   C2B 4166   8.661   8.538  10.418 -0.3608  0.1243 -0.3192
  303POPC   C3B 4167   8.673   8.770  10.842 -0.0212 -0.1603 -0.0433
  303POPC   C4B 4168   8.722   8.871  11.224  0.1194 -0.0310 -0.0121
  304POPC   NC3 4169  10.387   9.102   8.981 -0.1170 -0.0529  0.4214
  304POPC   PO4 4170  10.260   8.601   9.093 -0.0283 -0.3642  0.1430
  304POPC   GL1 4171  10.136   8.434   9.444 -0.1524  0.0073 -0.2803
  304POPC   GL2 4172  10.065   8.222   9.617  0.0410  0.0333  0.1749
  304POPC   C1A 4173  10.443   8.449   9.819  0.0117 -0.3507 -0.0924
  304POPC   D2A 4174  10.448   8.236  10.121  0.1143  0.3869 -0.0221
  304POPC   C3A 4175  10.424   8.364  10.533  0.0410  0.0340  0.0601
  304POPC   C4A 4176  10.580   8.379  10.978  0.0585 -0.1432  0.4560
  304POPC   C1B 4177   9.838   8.291  10.078  0.1489 -0.1144 -0.1920
  304POPC   C2B 4178   9.948   8.364  10.421 -0.0097 -0.0104 -0.2692
  304POPC   C3B 4179  10.005   8.199  10.894 -0.1043  0.1844 -0.1047
  304POPC   C4B 4180  10.171   8.321  11.274 -0.0967 -0.2407 -0.1239
  305POPC   NC3 4181   7.100  11.600   8.678  0.2074  0.1520 -0.2394
  305POPC   PO4 4182   7.329  11.559   9.104  0.2047 -0.3863 -0.0622
  305POPC   GL1 4183   7.444  11.575   9.481 -0.1174  0.0252 -0.0802
  305POPC   GL2 4184   7.691  11.758   9.458 -0.0560 -0.1381  0.2433
  305POPC   C1A 4185   7.641  11.545   9.908 -0.2951  0.0870 -0.0250
  305POPC   D2A 4186   7.881  11.602  10.307 -0.0304 -0.0039  0.0478
  305POPC   C3A 4187   7.864  11.595  10.778  0.1425  0.0053  0.2244
  305POPC   C4A 4188   7.587  11.374  10.931 -0.0898 -0.0527 -0.0322
  305POPC   C1B 4189   7.486  12.015   9.771  0.3544  0.2122  0.2841
  305POPC   C2B 4190   7.404  12.165  10.162  0.4808 -0.1912 -0.1443
  305POPC   C3B 4191   7.073  12.095  10.437 -0.1022  0.2007  0.1629
  305POPC   C4B 4192   6.850  11.731  10.670 -0.0109 -0.0376  0.3253
  306POPC   NC3 4193   0.999  11.008  13.382 -0.2464 -0.0237 -0.0737
  306POPC   PO4 4194   1.270  10.775  13.362 -0.0430  0.4390  0.1989
  306POPC   GL1 4195   1.104  10.519  13.012 -0.2418 -0.0473 -0.0179
  306POPC   GL2 4196   1.313  10.704  12.755  0.0491 -0.0774 -0.1994
  306POPC   C1A 4197   1.020  10.252  12.662 -0.4953  0.2369  0.2217
  306POPC   D2A 4198   1.275  10.043  12.443 -0.0387  0.0410 -0.1471
  306POPC   C3A 4199   1.175   9.935  12.081  0.3121  0.2773  0.2428
  306POPC   C4A 4200   0.718   9.949  11.890 -0.0118 -0.2830 -0.1308
  306POPC   C1B 4201   1.630  10.433  12.520  0.1111  0.1743  0.1121
  306POPC   C2B 4202   2.035  10.403  12.279  0.0798 -0.1806  0.2754
  306POPC   C3B 4203   2.078  10.182  11.868 -0.0713  0.0766  0.1399
  306POPC   C4B 4204   2.353  10.187  11.507 -0.0864 -0.1762  0.1549
  307POPC   NC3 4205   6.456   3.656   8.207  0.2446 -0.1025  0.1339
  307POPC   PO4 4206   6.841   3.839   8.380  0.0694  0.0446 -0.5789
  307POPC   GL1 4207   6.955   3.537   8.723  0.1839  0.1284 -0.0941
  307POPC   GL2 4208   7.240   3.523   8.773 -0.1886 -0.0311 -0.1749
  307POPC   C1A 4209   6.891   3.374   9.220 -0.1863 -0.3013 -0.0936
  307POPC   D2A 4210   6.900   3.134   9.671 -0.2415 -0.0511  0.0002
  307POPC   C3A 4211   6.840   3.414  10.023  0.0277 -0.0319  0.1247
  307POPC   C4A 4212   7.074   3.527  10.413  0.3374 -0.3462 -0.1907
  307POPC   C1B 4213   7.430   3.314   9.150  0.0150  0.0597 -0.2011
  307POPC   C2B 4214   7.621   3.310   9.508  0.0001 -0.1258 -0.2811
  307POPC   C3B 4215   7.728   3.453   9.856  0.3708 -0.2275  0.0269
  307POPC   C4B 4216   8.097   3.509  10.102  0.2013  0.0822  0.2308
  308POPC   NC3 4217  10.798   5.509  12.688 -0.0105  0.0128 -0.0901
  308POPC   PO4 4218  10.412   5.693  12.684  0.0733  0.5311  0.0629
  308POPC   GL1 4219  10.247   5.700  12.322 -0.2231 -0.0882  0.0648
  308POPC   GL2 4220  10.411   5.674  12.017  0.0316  0.0282  0.3595
  308POPC   C1A 4221   9.850   5.707  11.952 -0.3247  0.0478 -0.0931
  308POPC   D2A 4222   9.627   5.681  11.577  0.0136  0.1446  0.0717
  308POPC   C3A 4223   9.781   5.918  11.259  0.0218 -0.2178 -0.2307
  308POPC   C4A 4224   9.746   6.366  10.945 -0.2258  0.2855 -0.1769
  308POPC   C1B 4225  10.192   5.616  11.587 -0.1554  0.1534 -0.1699
  308POPC   C2B 4226  10.252   5.612  11.157 -0.1256 -0.0206  0.4256
  308POPC   C3B 4227  10.141   5.452  10.813  0.0413  0.0337  0.3086
  308POPC   C4B 4228  10.235   4.986  10.627  0.0740 -0.1009  0.1109
  309POPC   NC3 4229  12.296  10.994  13.585 -0.3231 -0.0477 -0.0961
  309POPC   PO4 4230  11.924  10.966  13.207 -0.2519 -0.2253 -0.1601
  309POPC   GL1 4231  12.214  10.870  12.821 -0.3776  0.2536 -0.2984
  309POPC   GL2 4232  12.484  10.669  12.907 -0.0796  0.2838  0.4054
  309POPC   C1A 4233  12.465  10.857  12.408 -0.1056 -0.0362 -0.2684
  309POPC   D2A 4234  12.566  10.984  11.944  0.2076 -0.0359 -0.2416
  309POPC   C3A 4235  12.793  10.845  11.663  0.0160  0.0907  0.1207
  309POPC   C4A 4236  12.774  10.723  11.182  0.1734  0.1895  0.2164
  309POPC   C1B 4237  12.612  10.304  12.605 -0.1051 -0.4565 -0.2770
  309POPC   C2B 4238  12.950  10.149  12.407  0.1647  0.1244 -0.0060
  309POPC   C3B 4239  13.346  10.355  12.170 -0.1841  0.0233 -0.0593
  309POPC   C4B 4240  13.694  10.588  12.265  0.0349 -0.0874  0.0449
  310POPC   NC3 4241  11.161   3.772   8.621 -0.2634 -0.0466 -0.1779
  310POPC   PO4 4242  10.978   4.211   8.782 -0.0698  0.1603  0.3032
  310POPC   GL1 4243  10.895   4.175   9.202  0.0832  0.2025  0.0894
  310POPC   GL2 4244  10.637   4.403   9.225  0.1631  0.1787 -0.1797
  310POPC   C1A 4245  10.567   3.992   9.442 -0.1573  0.4107 -0.3620
  310POPC   D2A 4246  10.036   4.037   9.690  0.4271  0.3124 -0.2980
  310POPC   C3A 4247   9.869   3.858  10.106  0.0252 -0.1562 -0.1485
  310POPC   C4A 4248   9.645   3.517  10.359 -0.3204  0.0941  0.3855
  310POPC   C1B 4249  10.297   4.498   9.579  0.0962 -0.1415 -0.0488
  310POPC   C2B 4250   9.957   4.576   9.838  0.4378  0.2521  0.3384
  310POPC   C3B 4251   9.737   4.742  10.192  0.2907 -0.1096 -0.0973
  310POPC   C4B 4252   9.482   4.529  10.495  0.0335 -0.1557 -0.0969
  311POPC   NC3 4253   8.889   5.042  12.452  0.3549 -0.1785  0.1895
  311POPC   PO4 4254   8.684   5.339  12.363 -0.1915  0.0912  0.3028
  311POPC   GL1 4255   8.847   5.444  12.030  0.0782  0.2477 -0.0552
  311POPC   GL2 4256   8.943   5.815  12.063 -0.2678  0.0647  0.2497
  311POPC   C1A 4257   8.573   5.856  11.768 -0.1798  0.3796 -0.0439
  311POPC   D2A 4258   8.600   6.307  11.625  0.2749 -0.0716  0.0586
  311POPC   C3A 4259   8.958   6.413  11.834 -0.0944 -0.0518 -0.0841
  311POPC   C4A 4260   8.945   6.698  12.097 -0.0270 -0.0925 -0.0422
  311POPC   C1B 4261   9.031   5.618  11.638  0.2019 -0.0439  0.0806
  311POPC   C2B 4262   8.905   5.797  11.216 -0.0349 -0.1969  0.0412
  311POPC   C3B 4263   9.026   5.864  10.726  0.1072  0.0633 -0.1300
  311POPC   C4B 4264   9.086   6.107  10.315 -0.4469 -0.0338 -0.2163
  312POPC   NC3 4265   1.670   1.838  12.885 -0.1121  0.0476 -0.0508
  312POPC   PO4 4266   1.672   2.030  12.468 -0.1500  0.1401 -0.3704
  312POPC   GL1 4267   1.337   1.972  12.215 -0.0912 -0.3243 -0.1533
  312POPC   GL2 4268   1.274   1.689  12.233  0.1601 -0.1183  0.0370
  312POPC   C1A 4269   1.102   1.904  11.838 -0.2007 -0.1304 -0.0483
  312POPC   D2A 4270   0.914   2.000  11.478  0.0880  0.2054 -0.3769
  312POPC   C3A 4271   0.839   1.693  11.229 -0.0844 -0.2115  0.3506
  312POPC   C4A 4272   0.504   1.671  10.916  0.3575 -0.0145  0.0297
  312POPC   C1B 4273   1.563   1.669  11.928 -0.2566  0.1883  0.0322
  312POPC   C2B 4274   1.856   1.571  11.599  0.1829  0.0566  0.0596
  312POPC   C3B 4275   2.067   1.400  11.185 -0.3767  0.1263  0.0165
  312POPC   C4B 4276   2.279   1.504  10.798  0.0709 -0.3356 -0.2675
  313POPC   NC3 4277   1.239   2.807   9.033  0.1366 -0.2123  0.1305
  313POPC   PO4 4278   0.740   2.868   8.916  0.0642 -0.1254 -0.1664
  313POPC   GL1 4279   0.455   2.774   9.182  0.1676 -0.0794 -0.4885
  313POPC   GL2 4280   0.376   2.456   9.263 -0.0313 -0.3331  0.1867
  313POPC   C1A 4281   0.115   3.026   9.457  0.0726  0.1817  0.2678
  313POPC   D2A 4282   0.227   3.187   9.805  0.0497  0.2030 -0.1032
  313POPC   C3A 4283  -0.115   3.284  10.093 -0.2043 -0.1088 -0.1381
  313POPC   C4A 4284  -0.120   3.276  10.587  0.0718  0.1023  0.0446
  313POPC   C1B 4285   0.258   2.569   9.653  0.0120 -0.0586 -0.0266
  313POPC   C2B 4286  -0.104   2.751   9.846  0.1113  0.4314 -0.1715
  313POPC   C3B 4287  -0.503   2.724   9.821  0.1099  0.1661  0.0890
  313POPC   C4B 4288  -0.758   2.336   9.712 -0.0623  0.3886 -0.1740
  314POPC   NC3 4289  11.084   5.067   8.788  0.2612  0.4207 -0.1838
  314POPC   PO4 4290  11.326   5.039   9.147 -0.1656  0.0665  0.2950
  314POPC   GL1 4291  11.247   5.017   9.549 -0.0253 -0.2711 -0.1223
  314POPC   GL2 4292  11.322   4.689   9.754 -0.2300 -0.0200 -0.0373
  314POPC   C1A 4293  11.277   5.076  10.006 -0.1554 -0.1785 -0.1637
  314POPC   D2A 4294  11.240   4.928  10.376 -0.0056  0.0998  0.3200
  314POPC   C3A 4295  11.002   5.124  10.661 -0.0824  0.1034  0.0557
  314POPC   C4A 4296  11.049   5.469  10.907 -0.1347 -0.0147  0.2062
  314POPC   C1B 4297  11.100   4.600  10.055 -0.1662  0.2948 -0.1757
  314POPC   C2B 4298  10.814   4.359  10.135 -0.1209 -0.1267 -0.0646
  314POPC   C3B 4299  10.400   4.281  10.043  0.1905 -0.1020 -0.1518
  314POPC   C4B 4300   9.976   4.330  10.265 -0.0495  0.0937 -0.1365
  315POPC   NC3 4301  11.684   0.278   8.916 -0.2038  0.2396 -0.1311
  315POPC   PO4 4302  11.291   0.167   8.880 -0.2036 -0.0249  0.1375
  315POPC   GL1 4303  11.522   0.008   9.333 -0.1255 -0.3427 -0.1880
  315POPC   GL2 4304  11.793  -0.217   9.380  0.1016  0.1550 -0.1379
  315POPC   C1A 4305  11.418   0.265   9.692 -0.0339 -0.1251 -0.0252
  315POPC   D2A 4306  11.527   0.540   9.992 -0.4917 -0.1230  0.1062
  315POPC   C3A 4307  11.824   0.469  10.222  0.0427 -0.0592 -0.1156
  315POPC   C4A 4308  11.905   0.564  10.633  0.2789 -0.0098  0.0924
  315POPC   C1B 4309  11.876   0.048   9.755 -0.0633 -0.0514 -0.2176
  315POPC   C2B 4310  12.199   0.171  10.118  0.3990 -0.1035 -0.2816
  315POPC   C3B 4311  12.484  -0.086  10.275  0.0025  0.3901 -0.0189
  315POPC   C4B 4312  12.722  -0.386  10.405  0.0703  0.0393 -0.0744
  316POPC   NC3 4313   1.642   3.820   9.252 -0.0653 -0.1572 -0.1499
  316POPC   PO4 4314   1.234   3.648   9.374  0.0335  0.4562  0.1089
  316POPC   GL1 4315   0.931   3.541   9.627 -0.1196  0.0220 -0.1867
  316POPC   GL2 4316   0.968   3.864   9.818  0.2169 -0.0012  0.1804
  316POPC   C1A 4317   0.654   3.323   9.886  0.1440 -0.2157 -0.1907
  316POPC   D2A 4318   0.706   2.972   9.986 -0.0065  0.0542 -0.0833
  316POPC   C3A 4319   0.401   2.694  10.098 -0.0497  0.2886  0.1106
  316POPC   C4A 4320   0.097   2.374  10.166 -0.3230  0.0729  0.0226
  316POPC   C1B 4321   0.784   3.711  10.202 -0.1635 -0.2854  0.0359
  316POPC   C2B 4322   0.613   3.686  10.558 -0.1597 -0.0166 -0.2048
  316POPC   C3B 4323   0.497   3.978  10.878 -0.4026  0.1070  0.1402
  316POPC   C4B 4324   0.421   4.212  11.212 -0.0703  0.0128  0.1344
  317POPC   NC3 4325   0.711   1.413   8.495  0.0420 -0.2737  0.1570
  317POPC   PO4 4326   0.474   1.683   8.866 -0.1534 -0.3051  0.0700
  317POPC   GL1 4327   0.541   1.514   9.294 -0.1589 -0.0730  0.2459
  317POPC   GL2 4328   0.375   1.702   9.598  0.0423  0.2034  0.0320
  317POPC   C1A 4329   0.816   1.453   9.663 -0.1002  0.2425 -0.1469
  317POPC   D2A 4330   1.170   1.459   9.949  0.0365  0.2744 -0.1265
  317POPC   C3A 4331   1.565   1.664  10.037 -0.1925 -0.2984  0.0137
  317POPC   C4A 4332   1.805   1.682  10.357 -0.1602  0.3769 -0.0358
  317POPC   C1B 4333   0.209   2.035   9.830 -0.2296 -0.3296 -0.0618
  317POPC   C2B 4334  -0.112   1.922  10.144  0.2940 -0.0855 -0.0911
  317POPC   C3B 4335  -0.451   2.237  10.146  0.1814  0.2786  0.0030
  317POPC   C4B 4336  -0.540   2.592  10.341  0.0261 -0.1719 -0.1567
  318POPC   NC3 4337   0.443   1.160   8.916  0.4836 -0.0889  0.0532
  318POPC   PO4 4338   0.217   0.883   8.857  0.1601 -0.1308 -0.2028
  318POPC   GL1 4339   0.118   0.874   9.340 -0.1787 -0.1664  0.1465
  318POPC   GL2 4340  -0.255   0.858   9.299 -0.0276 -0.0621  0.0982
  318POPC   C1A 4341   0.093   0.894   9.789 -0.0131  0.2619  0.1693
  318POPC   D2A 4342   0.359   0.897  10.145 -0.0904 -0.0702 -0.1076
  318POPC   C3A 4343   0.323   0.863  10.569  0.0327 -0.0159  0.2966
  318POPC   C4A 4344   0.289   0.847  11.005  0.1393  0.3810  0.0982
  318POPC   C1B 4345  -0.057   1.321   9.509  0.0283  0.2831  0.0424
  318POPC   C2B 4346  -0.099   1.720   9.612  0.0687 -0.0178 -0.1385
  318POPC   C3B 4347  -0.211   2.194   9.614 -0.2030  0.2867 -0.0150
  318POPC   C4B 4348  -0.162   2.573   9.368  0.5081 -0.1248 -0.0335
  319POPC   NC3 4349   7.627   7.122  12.468  0.5914 -0.1064 -0.0436
  319POPC   PO4 4350   7.135   7.318  12.382 -0.1330 -0.0178 -0.0339
  319POPC   GL1 4351   7.408   7.237  11.997 -0.0272 -0.0595  0.0184
  319POPC   GL2 4352   7.657   7.005  11.994 -0.1808  0.1578 -0.1866
  319POPC   C1A 4353   7.374   7.433  11.684  0.2371  0.0839 -0.2294
  319POPC   D2A 4354   7.085   7.568  11.395  0.1448 -0.0626  0.0045
  319POPC   C3A 4355   6.995   8.027  11.304  0.2049  0.0240  0.0535
  319POPC   C4A 4356   7.101   8.443  11.118  0.1565  0.1278 -0.0102
  319POPC   C1B 4357   7.754   7.011  11.571  0.2441 -0.0553 -0.0095
  319POPC   C2B 4358   7.899   7.071  11.207  0.0068 -0.0666 -0.0284
  319POPC   C3B 4359   8.109   7.074  10.848  0.0138  0.1383  0.2351
  319POPC   C4B 4360   8.219   7.299  10.416  0.0223  0.4675 -0.2490
  320POPC   NC3 4361  12.200   0.327  13.254 -0.2514 -0.4556  0.0558
  320POPC   PO4 4362  11.945   0.373  12.903  0.1422 -0.0931 -0.0392
  320POPC   GL1 4363  11.808   0.333  12.524 -0.0911  0.1657  0.1219
  320POPC   GL2 4364  11.703   0.621  12.305  0.1692 -0.1344 -0.1323
  320POPC   C1A 4365  11.820  -0.085  12.214 -0.0771 -0.2639  0.0305
  320POPC   D2A 4366  11.718  -0.467  11.958 -0.1050  0.0621  0.0950
  320POPC   C3A 4367  11.930  -0.699  11.647  0.1492 -0.1033 -0.2350
  320POPC   C4A 4368  12.202  -1.034  11.592  0.1177 -0.2625 -0.1430
  320POPC   C1B 4369  11.498   0.339  12.018 -0.2021 -0.0819 -0.0736
  320POPC   C2B 4370  11.563   0.137  11.597 -0.2111  0.0302 -0.0506
  320POPC   C3B 4371  11.683  -0.309  11.495 -0.0735 -0.2120  0.2546
  320POPC   C4B 4372  11.795  -0.622  11.097 -0.2467  0.4978 -0.1677
  321POPC   NC3 4373   2.121   2.764  12.755 -0.5297  0.1923  0.1703
  321POPC   PO4 4374   1.853   3.143  12.814  0.1313  0.1540  0.0686
  321POPC   GL1 4375   1.847   3.181  12.340 -0.3857 -0.2155 -0.0200
  321POPC   GL2 4376   1.990   2.961  12.254  0.2151  0.1372 -0.1928
  321POPC   C1A 4377   1.723   3.473  11.973 -0.2131 -0.2981 -0.2087
  321POPC   D2A 4378   1.726   3.533  11.528 -0.0182  0.1244 -0.2841
  321POPC   C3A 4379   1.935   3.280  11.339  0.0485 -0.0493 -0.2162
  321POPC   C4A 4380   2.086   2.914  11.128 -0.1396  0.4436  0.0558
  321POPC   C1B 4381   2.119   2.538  12.036 -0.1989  0.0313  0.0515
  321POPC   C2B 4382   2.457   2.218  11.869  0.0728  0.0601 -0.0365
  321POPC   C3B 4383   2.844   2.043  11.738  0.1672  0.4274 -0.0055
  321POPC   C4B 4384   3.140   1.855  11.936  0.1769  0.0834 -0.2524
  322POPC   NC3 4385   5.105  11.479   9.187 -0.0681  0.2051 -0.2616
  322POPC   PO4 4386   5.554  11.388   9.304 -0.1792 -0.1001 -0.1614
  322POPC   GL1 4387   5.763  11.418   9.680 -0.0341 -0.0404 -0.1826
  322POPC   GL2 4388   5.969  11.531   9.799 -0.1661 -0.1550 -0.0588
  322POPC   C1A 4389   5.464  11.499  10.139  0.1934  0.3442  0.0299
  322POPC   D2A 4390   5.259  11.401  10.556  0.1203  0.0431  0.0584
  322POPC   C3A 4391   5.518  11.660  10.856  0.1085 -0.0828 -0.3184
  322POPC   C4A 4392   5.853  11.918  11.143 -0.2058 -0.0895  0.3579
  322POPC   C1B 4393   5.939  11.535  10.232 -0.1682  0.0351 -0.0048
  322POPC   C2B 4394   5.759  11.258  10.507  0.4325 -0.0115  0.1908
  322POPC   C3B 4395   5.483  10.856  10.534  0.2170  0.0352  0.2166
  322POPC   C4B 4396   5.298  10.549  10.924  0.4525 -0.4562  0.0642
  323POPC   NC3 4397  10.320  11.054  12.969 -0.2371  0.1066  0.1922
  323POPC   PO4 4398   9.921  10.910  13.106  0.0415  0.0947  0.2188
  323POPC   GL1 4399   9.865  11.001  12.635 -0.0756  0.0113  0.0422
  323POPC   GL2 4400  10.110  11.040  12.399 -0.3243  0.0665 -0.3501
  323POPC   C1A 4401   9.634  10.688  12.337 -0.1044 -0.1622 -0.0960
  323POPC   D2A 4402   9.611  10.155  12.108  0.1444 -0.0429 -0.1482
  323POPC   C3A 4403   9.887   9.978  11.852 -0.2222 -0.0309 -0.0834
  323POPC   C4A 4404  10.130   9.542  11.736  0.1158  0.0010 -0.1068
  323POPC   C1B 4405  10.030  10.804  12.077 -0.2200 -0.0418  0.0393
  323POPC   C2B 4406   9.889  10.652  11.736 -0.3404 -0.1582  0.0730
  323POPC   C3B 4407   9.621  10.798  11.401 -0.1116 -0.2263  0.0148
  323POPC   C4B 4408   9.572  10.911  10.953 -0.2888  0.2527  0.1208
  324POPC   NC3 4409   2.046  10.346   9.959  0.1435 -0.0012  0.0028
  324POPC   PO4 4410   2.085  10.661   9.642 -0.0562  0.1709 -0.0099
  324POPC   GL1 4411   2.144  10.874  10.083  0.0885 -0.0043  0.1452
  324POPC   GL2 4412   2.396  10.899  10.290 -0.1432  0.2648  0.0479
  324POPC   C1A 4413   1.977  11.174  10.449  0.1057 -0.0553  0.0228
  324POPC   D2A 4414   1.566  11.282  10.719 -0.0365 -0.1305  0.2468
  324POPC   C3A 4415   1.637  11.456  11.150  0.3726 -0.1296 -0.0634
  324POPC   C4A 4416   1.740  11.546  11.650 -0.0190 -0.3279  0.0617
  324POPC   C1B 4417   2.236  10.826  10.706 -0.1768 -0.0274  0.0427
  324POPC   C2B 4418   2.248  10.671  11.102  0.0655  0.0476 -0.2526
  324POPC   C3B 4419   2.140  10.617  11.428  0.0252 -0.2540  0.1988
  324POPC   C4B 4420   2.274  10.612  11.835 -0.0920  0.0771 -0.1842
  325POPC   NC3 4421   5.980   8.814  12.914  0.3278  0.2102  0.2730
  325POPC   PO4 4422   5.717   8.454  12.652  0.0831  0.1030 -0.0213
  325POPC   GL1 4423   5.981   8.670  12.440  0.0696 -0.1851 -0.0740
  325POPC   GL2 4424   5.873   8.959  12.379  0.1994 -0.1806 -0.2435
  325POPC   C1A 4425   6.044   8.670  12.010 -0.2182 -0.1759  0.1589
  325POPC   D2A 4426   6.250   8.658  11.637  0.2788  0.1069 -0.1888
  325POPC   C3A 4427   6.469   8.867  11.422 -0.0602 -0.4349 -0.1749
  325POPC   C4A 4428   6.458   9.249  11.079  0.0229 -0.0283  0.0122
  325POPC   C1B 4429   5.757   9.207  12.166 -0.3334  0.0694  0.0260
  325POPC   C2B 4430   5.933   9.190  11.853  0.2122 -0.3030 -0.1753
  325POPC   C3B 4431   5.966   9.469  11.548 -0.1177 -0.1523 -0.2927
  325POPC   C4B 4432   6.282   9.678  11.401  0.2161 -0.2132  0.2123
  326POPC   NC3 4433   5.967   7.103   9.054 -0.0324 -0.0221  0.0789
  326POPC   PO4 4434   5.884   7.151   9.606  0.1803 -0.0486 -0.2698
  326POPC   GL1 4435   6.134   6.892   9.974  0.1796 -0.0435 -0.1902
  326POPC   GL2 4436   6.466   6.795   9.963  0.0047 -0.0774  0.1214
  326POPC   C1A 4437   6.206   6.810  10.358 -0.2571 -0.0296 -0.2781
  326POPC   D2A 4438   6.509   6.747  10.691 -0.2710  0.3358 -0.2120
  326POPC   C3A 4439   6.800   6.500  10.687  0.0322  0.0424  0.2487
  326POPC   C4A 4440   7.176   6.271  10.766  0.2108 -0.0321  0.1302
  326POPC   C1B 4441   6.784   6.807  10.232  0.4340 -0.1340  0.0284
  326POPC   C2B 4442   6.928   7.056  10.645  0.2420 -0.1808  0.2278
  326POPC   C3B 4443   7.109   7.261  10.906  0.0287 -0.1000  0.0684
  326POPC   C4B 4444   7.370   7.139  11.258 -0.0724 -0.1641 -0.0699
  327POPC   NC3 4445   6.376   2.275   8.306 -0.0805 -0.1114  0.1649
  327POPC   PO4 4446   6.127   2.031   8.707 -0.1561  0.0726  0.0573
  327POPC   GL1 4447   6.371   2.180   9.077 -0.1396  0.3012 -0.1019
  327POPC   GL2 4448   6.539   2.514   8.983 -0.3535 -0.1133  0.1908
  327POPC   C1A 4449   6.326   1.847   9.379 -0.1621  0.1189  0.4343
  327POPC   D2A 4450   6.461   1.728   9.837 -0.1082 -0.1642  0.1670
  327POPC   C3A 4451   6.680   2.040  10.141 -0.0526 -0.0921 -0.0188
  327POPC   C4A 4452   6.721   2.544  10.172 -0.0587  0.0004  0.2084
  327POPC   C1B 4453   6.680   2.627   9.391 -0.2318 -0.3144 -0.2586
  327POPC   C2B 4454   6.996   2.654   9.681 -0.1339  0.1024  0.0629
  327POPC   C3B 4455   7.091   2.813  10.038  0.0296 -0.1145  0.1799
  327POPC   C4B 4456   6.955   2.996  10.406  0.0870  0.2197 -0.1519
  328POPC   NC3 4457  11.668   3.289   8.088 -0.1911  0.0569  0.2118
  328POPC   PO4 4458  11.379   3.349   8.495  0.3458 -0.1234  0.5165
  328POPC   GL1 4459  11.234   3.420   8.977 -0.0442 -0.1980 -0.0438
  328POPC   GL2 4460  11.169   3.784   9.091  0.1186  0.2486  0.1077
  328POPC   C1A 4461  11.325   3.420   9.418 -0.2762 -0.0375 -0.1267
  328POPC   D2A 4462  11.504   3.592   9.884 -0.0884  0.0281  0.0531
  328POPC   C3A 4463  11.518   3.429  10.234 -0.1062  0.1896  0.1235
  328POPC   C4A 4464  11.722   3.180  10.207 -0.0147  0.0945  0.0756
  328POPC   C1B 4465  10.822   3.608   9.352 -0.1130 -0.1922  0.0262
  328POPC   C2B 4466  10.824   3.212   9.631  0.0021 -0.1586 -0.4632
  328POPC   C3B 4467  10.678   2.973   9.936  0.0258 -0.1108 -0.2864
  328POPC   C4B 4468  10.295   3.022  10.156  0.2500  0.1287 -0.0716
  329POPC   NC3 4469  12.260   7.600   8.906 -0.2360  0.1302  0.2908
  329POPC   PO4 4470  11.977   7.222   8.976  0.2688  0.1084 -0.2934
  329POPC   GL1 4471  11.810   7.516   9.280  0.0564  0.5368  0.0606
  329POPC   GL2 4472  11.502   7.415   9.351 -0.0114  0.0063 -0.3221
  329POPC   C1A 4473  11.818   7.625   9.726 -0.1397  0.4856  0.2488
  329POPC   D2A 4474  11.855   7.531  10.094  0.3388  0.0762  0.0795
  329POPC   C3A 4475  11.601   7.383  10.412  0.1622  0.0014  0.3118
  329POPC   C4A 4476  11.399   7.622  10.643 -0.0030  0.1789  0.0897
  329POPC   C1B 4477  11.324   7.419   9.824 -0.1385 -0.3588  0.2567
  329POPC   C2B 4478  11.207   7.718  10.144 -0.1661  0.2076 -0.2283
  329POPC   C3B 4479  11.047   7.984  10.461  0.0637 -0.1589 -0.1681
  329POPC   C4B 4480  10.955   8.422  10.643 -0.3113  0.2458 -0.0808
  330POPC   NC3 4481   3.187  11.687   9.657  0.0104 -0.0593 -0.0952
  330POPC   PO4 4482   2.827  11.908   9.623  0.1586 -0.2327  0.2515
  330POPC   GL1 4483   2.761  11.654   9.986  0.0067 -0.1314  0.0647
  330POPC   GL2 4484   2.469  11.440  10.145  0.0651 -0.2678  0.1334
  330POPC   C1A 4485   2.797  11.605  10.493 -0.0271  0.2503 -0.2137
  330POPC   D2A 4486   2.828  11.552  10.943 -0.1570  0.1170  0.2313
  330POPC   C3A 4487   2.635  11.823  11.291  0.1191 -0.0638  0.1179
  330POPC   C4A 4488   2.238  12.061  11.336 -0.0165  0.0276  0.0155
  330POPC   C1B 4489   2.383  11.843  10.399  0.0257 -0.3074  0.0743
  330POPC   C2B 4490   2.427  12.269  10.514  0.0751 -0.0539 -0.1289
  330POPC   C3B 4491   2.261  12.646  10.682 -0.1510 -0.0398  0.0219
  330POPC   C4B 4492   2.055  12.842  10.926 -0.2779  0.0705 -0.2309
  331POPC   NC3 4493   2.505  12.343   9.364 -0.2812  0.0824  0.0235
  331POPC   PO4 4494   2.335  12.644   9.575 -0.1411 -0.1657  0.1609
  331POPC   GL1 4495   2.415  12.603   9.991  0.2097 -0.1394 -0.0020
  331POPC   GL2 4496   2.524  12.214  10.029  0.3222 -0.1900  0.0613
  331POPC   C1A 4497   2.724  12.619  10.326 -0.0588 -0.2417 -0.2896
  331POPC   D2A 4498   2.933  12.763  10.664 -0.1324 -0.0059  0.2342
  331POPC   C3A 4499   2.886  12.477  10.882  0.1310 -0.2091  0.1057
  331POPC   C4A 4500   2.503  12.491  11.161 -0.1537  0.0461 -0.0163
  331POPC   C1B 4501   2.136  12.165  10.137 -0.0243 -0.2772 -0.4994
  331POPC   C2B 4502   1.898  12.151  10.547 -0.1034 -0.0870  0.0424
  331POPC   C3B 4503   1.910  12.331  10.991  0.1142  0.0462 -0.0668
  331POPC   C4B 4504   1.884  12.467  11.333 -0.0447 -0.1467  0.2313
  332POPC   NC3 4505   9.806   6.465   8.397 -0.1171 -0.0381  0.5156
  332POPC   PO4 4506   9.615   6.374   8.819  0.1913  0.3266  0.1768
  332POPC   GL1 4507   9.545   6.449   9.204  0.1558  0.0123 -0.0626
  332POPC   GL2 4508   9.764   6.366   9.468 -0.2749 -0.0204  0.1941
  332POPC   C1A 4509   9.411   6.656   9.639  0.2144  0.1116  0.0157
  332POPC   D2A 4510   9.098   6.682   9.948  0.0146  0.2350  0.1084
  332POPC   C3A 4511   9.344   6.521  10.245  0.0901  0.0818  0.0598
  332POPC   C4A 4512   9.285   6.427  10.750 -0.0247  0.0465  0.0862
  332POPC   C1B 4513   9.904   6.510   9.941  0.2254 -0.3138 -0.0574
  332POPC   C2B 4514   9.868   6.505  10.393 -0.1640  0.1869  0.1063
  332POPC   C3B 4515   9.579   6.789  10.616 -0.1594  0.0538  0.2293
  332POPC   C4B 4516   9.280   6.856  10.929  0.2159  0.1108 -0.1528
  333POPC   NC3 4517   4.925   5.041   9.068  0.3166 -0.1614 -0.1424
  333POPC   PO4 4518   5.275   5.291   9.107 -0.0100  0.1486 -0.3406
  333POPC   GL1 4519   5.315   5.078   9.505 -0.2746 -0.0861 -0.1900
  333POPC   GL2 4520   5.582   4.792   9.542 -0.0316 -0.1365 -0.2681
  333POPC   C1A 4521   5.119   5.148   9.953  0.2740  0.2600 -0.3141
  333POPC   D2A 4522   4.990   4.942  10.373 -0.0608 -0.1510 -0.2853
  333POPC   C3A 4523   5.398   4.853  10.651  0.2751 -0.2518 -0.1944
  333POPC   C4A 4524   5.572   4.558  10.840  0.0132  0.1657 -0.0178
  333POPC   C1B 4525   5.948   4.638   9.711  0.2009  0.0789  0.0318
  333POPC   C2B 4526   6.120   4.293   9.933 -0.3255 -0.0078  0.4338
  333POPC   C3B 4527   6.439   4.291  10.144  0.2228  0.3413  0.2681
  333POPC   C4B 4528   6.947   4.118  10.209 -0.3840  0.0916 -0.3438
  334POPC   NC3 4529  10.866   9.406   8.964  0.1024 -0.1621 -0.1606
  334POPC   PO4 4530  11.285   9.260   9.138  0.1947 -0.0887 -0.3024
  334POPC   GL1 4531  11.314   9.338   9.654 -0.0741 -0.3036 -0.0892
  334POPC   GL2 4532  11.464   9.589   9.706  0.0509 -0.1214 -0.3781
  334POPC   C1A 4533  11.042   9.468  10.053 -0.1599 -0.1786 -0.1716
  334POPC   D2A 4534  10.982   9.227  10.502 -0.1364  0.1667  0.0322
  334POPC   C3A 4535  11.068   9.598  10.778 -0.2312 -0.0355 -0.0365
  334POPC   C4A 4536  10.941   9.998  10.777  0.2382  0.5885 -0.5429
  334POPC   C1B 4537  11.676   9.363  10.022  0.0286  0.2474  0.1321
  334POPC   C2B 4538  11.521   9.314  10.370  0.1290  0.1136 -0.1294
  334POPC   C3B 4539  11.427   9.263  10.846 -0.1646  0.0020 -0.2774
  334POPC   C4B 4540  11.431   8.937  11.247  0.4655  0.0748 -0.0611
  335POPC   NC3 4541   4.550  11.907   9.718  0.0747  0.0979 -0.1908
  335POPC   PO4 4542   4.225  12.149   9.958 -0.0355 -0.2813 -0.0285
  335POPC   GL1 4543   4.291  12.024  10.414 -0.1997  0.0587 -0.2180
  335POPC   GL2 4544   4.284  11.669  10.622  0.0213  0.0306  0.0183
  335POPC   C1A 4545   4.334  12.258  10.921  0.0993  0.1929  0.0285
  335POPC   D2A 4546   4.454  12.423  11.263  0.3716  0.0263  0.1534
  335POPC   C3A 4547   4.216  12.592  11.550  0.0002 -0.4479 -0.0325
  335POPC   C4A 4548   4.051  12.705  11.994 -0.0363 -0.0762  0.1526
  335POPC   C1B 4549   4.463  11.780  11.015 -0.0268 -0.1969  0.0246
  335POPC   C2B 4550   4.571  11.638  11.423 -0.0613 -0.2025 -0.0595
  335POPC   C3B 4551   5.001  11.276  11.426  0.0748 -0.3155 -0.0502
  335POPC   C4B 4552   5.268  10.885  11.363 -0.4903 -0.0239  0.2447
  336POPC   NC3 4553   3.930   0.591   9.150 -0.2677 -0.3316 -0.2275
  336POPC   PO4 4554   3.747   0.553   9.590 -0.1169 -0.0263  0.3158
  336POPC   GL1 4555   3.844   0.516   9.952  0.4009  0.0703  0.0815
  336POPC   GL2 4556   3.787   0.831  10.035 -0.2196 -0.2253 -0.0940
  336POPC   C1A 4557   3.981   0.539  10.351 -0.1943  0.1496 -0.0461
  336POPC   D2A 4558   4.187   0.695  10.691 -0.2137  0.1024 -0.1243
  336POPC   C3A 4559   4.246   0.982  10.921 -0.2786 -0.0286 -0.0669
  336POPC   C4A 4560   4.696   1.350  10.910  0.3634 -0.0317  0.0413
  336POPC   C1B 4561   3.477   0.735  10.369 -0.2382  0.0970 -0.2188
  336POPC   C2B 4562   3.504   0.642  10.791  0.1227 -0.0466  0.0813
  336POPC   C3B 4563   3.428   0.208  10.990  0.0443 -0.1984 -0.0608
  336POPC   C4B 4564   3.455   0.152  11.436 -0.0298  0.2839  0.3726
  337POPC   NC3 4565   3.167   9.832  14.570 -0.1252  0.1644 -0.0038
  337POPC   PO4 4566   3.180  10.211  14.313  0.0105 -0.2632 -0.0019
  337POPC   GL1 4567   3.119  10.567  13.841  0.0386 -0.5019  0.0504
  337POPC   GL2 4568   2.792  10.714  13.692  0.3168  0.1868  0.2905
  337POPC   C1A 4569   3.319  10.516  13.461  0.1000  0.0315  0.2970
  337POPC   D2A 4570   3.401  10.208  13.233  0.0825 -0.1137  0.0412
  337POPC   C3A 4571   3.493  10.330  12.784 -0.0349 -0.0286 -0.6029
  337POPC   C4A 4572   3.812  10.565  12.572 -0.2915  0.1470 -0.1084
  337POPC   C1B 4573   2.832  10.651  13.294 -0.0593  0.2153 -0.1031
  337POPC   C2B 4574   3.128  10.602  12.898 -0.0806  0.1287  0.0410
  337POPC   C3B 4575   2.904  10.516  12.549  0.1000  0.0605  0.0319
  337POPC   C4B 4576   2.521  10.382  12.275 -0.1531  0.1213 -0.1031
  338POPC   NC3 4577   1.055  11.285   9.386 -0.0871  0.2854  0.0005
  338POPC   PO4 4578   0.645  11.059   9.597 -0.0898  0.0131 -0.1424
  338POPC   GL1 4579   0.743  10.914  10.109 -0.0391 -0.1916  0.2639
  338POPC   GL2 4580   0.518  10.943  10.167 -0.2405  0.0901 -0.2754
  338POPC   C1A 4581   1.107  10.956  10.434 -0.4836  0.2249 -0.1255
  338POPC   D2A 4582   1.084  10.988  10.787 -0.0755 -0.1188 -0.1221
  338POPC   C3A 4583   1.218  10.659  10.889 -0.1827 -0.0142  0.0569
  338POPC   C4A 4584   1.682  10.617  11.134  0.4036 -0.0854  0.0273
  338POPC   C1B 4585   0.603  11.318  10.468  0.2327  0.2187 -0.1423
  338POPC   C2B 4586   0.710  11.365  10.882  0.1523  0.1426  0.1273
  338POPC   C3B 4587   1.093  11.406  11.121  0.2237 -0.0492  0.1810
  338POPC   C4B 4588   1.349  11.031  11.328  0.0984  0.1661  0.0481
  339POPC   NC3 4589   8.162   3.192  12.292  0.3454  0.3116  0.1608
  339POPC   PO4 4590   7.730   3.388  12.193  0.1546  0.2999 -0.2429
  339POPC   GL1 4591   7.523   3.379  11.828 -0.2343  0.1064  0.0184
  339POPC   GL2 4592   7.483   3.657  11.702  0.2212  0.0538 -0.1735
  339POPC   C1A 4593   7.257   3.133  11.655 -0.1758  0.0194  0.1044
  339POPC   D2A 4594   7.122   3.190  11.259  0.0431 -0.2471  0.0825
  339POPC   C3A 4595   6.969   3.493  10.958  0.0070 -0.3299 -0.1292
  339POPC   C4A 4596   7.053   3.836  10.780 -0.0441  0.3416  0.4451
  339POPC   C1B 4597   7.311   4.033  11.511  0.0255 -0.1945  0.0340
  339POPC   C2B 4598   7.495   4.061  11.025 -0.2676 -0.1200  0.0079
  339POPC   C3B 4599   7.873   3.758  11.071  0.2051  0.0001 -0.3050
  339POPC   C4B 4600   8.353   3.626  11.342  0.2287  0.0414  0.0981
  340POPC   NC3 4601   0.048   6.287   9.286  0.0416  0.1535  0.2815
  340POPC   PO4 4602   0.300   5.881   9.252 -0.0386  0.1214  0.1320
  340POPC   GL1 4603   0.026   5.951   9.697  0.3112  0.0827 -0.0995
  340POPC   GL2 4604   0.088   6.367   9.792  0.1682 -0.0493  0.0085
  340POPC   C1A 4605  -0.178   6.018  10.147 -0.0293 -0.0073  0.0565
  340POPC   D2A 4606  -0.345   6.123  10.461 -0.1676  0.0174  0.1339
  340POPC   C3A 4607  -0.377   6.520  10.333  0.2614  0.0922 -0.2541
  340POPC   C4A 4608  -0.156   6.886  10.372 -0.0192  0.0624 -0.0198
  340POPC   C1B 4609   0.188   6.481  10.136 -0.0566 -0.1662 -0.2354
  340POPC   C2B 4610   0.108   6.465  10.572  0.1955  0.2306 -0.1622
  340POPC   C3B 4611   0.125   6.703  10.881 -0.0375 -0.0043  0.2487
  340POPC   C4B 4612   0.305   6.813  11.342 -0.0415 -0.4325  0.1601
  341POPC   NC3 4613   0.660   2.404   8.734  0.0709  0.0799 -0.3268
  341POPC   PO4 4614   0.926   2.400   9.124 -0.0967 -0.2152 -0.1500
  341POPC   GL1 4615   0.953   2.297   9.471 -0.0823  0.0432 -0.0924
  341POPC   GL2 4616   0.672   2.232   9.610  0.0851  0.3250  0.1369
  341POPC   C1A 4617   1.207   2.064   9.814 -0.0884 -0.0522 -0.0889
  341POPC   D2A 4618   1.167   1.941  10.212  0.0530  0.0651  0.2657
  341POPC   C3A 4619   1.148   2.320  10.535 -0.2111  0.2407 -0.0983
  341POPC   C4A 4620   1.021   2.702  10.508  0.0283  0.1584  0.0270
  341POPC   C1B 4621   0.749   1.879  10.003  0.0815  0.0959  0.1253
  341POPC   C2B 4622   0.741   1.508  10.212 -0.1341 -0.1599  0.3730
  341POPC   C3B 4623   0.909   1.461  10.509 -0.1318  0.1388  0.0120
  341POPC   C4B 4624   1.171   1.311  10.855  0.1971  0.0102 -0.1716
  342POPC   NC3 4625   3.402  10.822   9.151  0.1096 -0.1002 -0.1757
  342POPC   PO4 4626   3.435  10.798   9.658  0.1410 -0.0851 -0.0811
  342POPC   GL1 4627   3.535  10.811  10.124 -0.0879  0.1255  0.1165
  342POPC   GL2 4628   3.436  11.084  10.138 -0.0118  0.1136  0.1798
  342POPC   C1A 4629   3.678  10.732  10.603  0.1535 -0.1669 -0.1813
  342POPC   D2A 4630   3.352  10.806  11.016  0.2279  0.1265  0.0864
  342POPC   C3A 4631   3.469  10.705  11.412  0.0289 -0.2933  0.4029
  342POPC   C4A 4632   3.424  10.984  11.806  0.0856  0.0234 -0.1256
  342POPC   C1B 4633   3.562  11.310  10.464  0.1391 -0.0910  0.2869
  342POPC   C2B 4634   3.861  11.352  10.750  0.0230 -0.1809  0.4769
  342POPC   C3B 4635   4.079  11.420  11.122 -0.0859 -0.0283  0.1390
  342POPC   C4B 4636   3.837  11.582  11.506  0.2235  0.3715 -0.0806
  343POPC   NC3 4637   2.771   2.744   9.617 -0.1263 -0.1358 -0.0179
  343POPC   PO4 4638   3.129   3.021   9.700  0.0911 -0.2250 -0.4230
  343POPC   GL1 4639   2.976   2.730  10.085 -0.0660 -0.0577  0.1376
  343POPC   GL2 4640   2.709   2.448  10.022  0.0728  0.0408  0.0785
  343POPC   C1A 4641   3.201   2.288  10.322  0.1284  0.2888 -0.0612
  343POPC   D2A 4642   3.584   2.035  10.506  0.0476  0.0101  0.0419
  343POPC   C3A 4643   3.795   2.265  10.833  0.1095  0.0644  0.2923
  343POPC   C4A 4644   4.026   2.191  11.205 -0.4376  0.0679 -0.2760
  343POPC   C1B 4645   2.630   2.230  10.406 -0.1508 -0.0562 -0.2163
  343POPC   C2B 4646   2.798   2.169  10.737 -0.1027  0.0490 -0.0745
  343POPC   C3B 4647   3.241   2.241  10.868  0.0809  0.1853  0.2920
  343POPC   C4B 4648   3.478   2.580  10.660 -0.2310 -0.1870  0.2012
  344POPC   NC3 4649   1.053   0.469   8.515 -0.2321 -0.0263  0.0484
  344POPC   PO4 4650   1.093   0.445   8.932  0.2875 -0.0501  0.2198
  344POPC   GL1 4651   1.109   0.462   9.337  0.0001 -0.3252  0.0276
  344POPC   GL2 4652   0.739   0.401   9.313 -0.0761 -0.0406 -0.1173
  344POPC   C1A 4653   0.907   0.508   9.828 -0.0238 -0.1906 -0.0684
  344POPC   D2A 4654   0.735   0.517  10.229  0.0122 -0.1360 -0.1860
  344POPC   C3A 4655   0.822   0.471  10.679 -0.3285  0.1310 -0.1553
  344POPC   C4A 4656   0.872   0.210  10.885 -0.0319  0.2233  0.0344
  344POPC   C1B 4657   0.415   0.391   9.632 -0.1887  0.0132 -0.0393
  344POPC   C2B 4658   0.176   0.389  10.007 -0.1070 -0.0297 -0.3633
  344POPC   C3B 4659   0.140   0.430  10.356 -0.0952  0.0412  0.1754
  344POPC   C4B 4660  -0.054   0.141  10.712  0.0099 -0.0708  0.3199
  345POPC   NC3 4661   1.478   7.320   9.397  0.3466 -0.2103  0.1200
  345POPC   PO4 4662   1.407   6.893   9.601 -0.0147 -0.0185  0.1277
  345POPC   GL1 4663   1.589   6.760   9.990  0.1690 -0.0487 -0.3601
  345POPC   GL2 4664   1.431   6.384   9.912  0.2507  0.2455  0.2747
  345POPC   C1A 4665   1.614   6.879  10.368 -0.2668 -0.0621  0.1171
  345POPC   D2A 4666   1.540   6.971  10.728 -0.4705  0.1418 -0.2463
  345POPC   C3A 4667   1.809   7.206  11.012  0.1039  0.3668 -0.1488
  345POPC   C4A 4668   1.922   7.626  11.036 -0.0045 -0.2483  0.0929
  345POPC   C1B 4669   1.177   6.555  10.188  0.2086 -0.2729 -0.3068
  345POPC   C2B 4670   0.973   6.528  10.522 -0.1812  0.1147  0.2220
  345POPC   C3B 4671   1.013   6.339  10.881 -0.1182 -0.0904  0.1232
  345POPC   C4B 4672   1.022   6.286  11.255 -0.2788  0.2435 -0.4017
  346POPC   NC3 4673   6.200   1.342  12.848  0.1425 -0.1411  0.0035
  346POPC   PO4 4674   5.909   1.547  12.555 -0.1422 -0.0764  0.0819
  346POPC   GL1 4675   5.856   1.454  12.175 -0.3999 -0.2719 -0.0529
  346POPC   GL2 4676   6.112   1.228  12.011  0.0305  0.2067  0.0509
  346POPC   C1A 4677   5.693   1.589  11.798 -0.0696  0.1623 -0.1732
  346POPC   D2A 4678   5.760   1.627  11.421  0.0618 -0.0315 -0.2821
  346POPC   C3A 4679   5.570   1.489  11.175  0.0430  0.0550 -0.0578
  346POPC   C4A 4680   5.749   1.418  10.734 -0.2449 -0.0982  0.0442
  346POPC   C1B 4681   5.981   1.179  11.630 -0.1629  0.0830 -0.0299
  346POPC   C2B 4682   5.988   0.749  11.554  0.1722 -0.2450  0.1539
  346POPC   C3B 4683   5.806   0.477  11.229 -0.2568 -0.2873 -0.0774
  346POPC   C4B 4684   5.517   0.431  10.883 -0.3420 -0.0663  0.0157
  347POPC   NC3 4685   2.596   9.416   9.799 -0.1047 -0.2586 -0.1196
  347POPC   PO4 4686   2.839   9.801   9.725  0.3449  0.0602  0.0227
  347POPC   GL1 4687   2.548   9.933  10.037  0.2789 -0.1690 -0.0519
  347POPC   GL2 4688   2.826  10.019  10.276 -0.2069 -0.0207 -0.0791
  347POPC   C1A 4689   2.412   9.890  10.459  0.2354 -0.0455  0.5587
  347POPC   D2A 4690   2.522  10.181  10.771 -0.1719  0.0839  0.0493
  347POPC   C3A 4691   2.794  10.058  11.213  0.1107 -0.0340  0.3812
  347POPC   C4A 4692   2.870  10.110  11.646  0.3394  0.0513 -0.0782
  347POPC   C1B 4693   3.081   9.978  10.651 -0.1817 -0.2393 -0.2265
  347POPC   C2B 4694   3.282   9.828  10.901  0.1121  0.3572  0.0482
  347POPC   C3B 4695   3.101   9.605  11.271 -0.3562  0.2269  0.1965
  347POPC   C4B 4696   2.673   9.508  11.391 -0.1628  0.1273 -0.1375
  348POPC   NC3 4697   5.160   2.211  12.378  0.3169  0.2208  0.1578
  348POPC   PO4 4698   5.154   1.789  12.606  0.1293  0.2074 -0.1766
  348POPC   GL1 4699   5.050   1.706  12.183  0.0900  0.3906 -0.0265
  348POPC   GL2 4700   5.114   1.965  11.824  0.2462  0.1282  0.1798
  348POPC   C1A 4701   4.956   1.462  11.823 -0.2530  0.0912  0.1909
  348POPC   D2A 4702   4.702   1.619  11.456  0.2040  0.1018  0.0339
  348POPC   C3A 4703   4.836   1.836  11.123  0.0450  0.0984  0.0704
  348POPC   C4A 4704   4.632   1.765  10.649 -0.2457  0.2866 -0.1399
  348POPC   C1B 4705   5.316   1.871  11.327  0.0836 -0.0828 -0.3232
  348POPC   C2B 4706   5.505   1.952  10.888 -0.0106 -0.2045 -0.2199
  348POPC   C3B 4707   5.762   1.979  10.569 -0.2863  0.3465  0.1122
  348POPC   C4B 4708   6.166   2.165  10.541 -0.1268  0.2271  0.3522
  349POPC   NC3 4709   0.612   5.430   9.290  0.2437 -0.3167 -0.2798
  349POPC   PO4 4710   0.727   4.948   9.158  0.2015  0.1107  0.0636
  349POPC   GL1 4711   0.645   5.055   9.696 -0.1869 -0.2850 -0.1988
  349POPC   GL2 4712   0.466   5.340   9.899 -0.1010 -0.0880  0.5948
  349POPC   C1A 4713   0.787   4.927  10.100 -0.0604 -0.3389  0.0033
  349POPC   D2A 4714   0.811   5.112  10.441  0.3937 -0.5860  0.0084
  349POPC   C3A 4715   0.386   4.986  10.618 -0.1805 -0.1306  0.0746
  349POPC   C4A 4716   0.062   4.711  10.440 -0.1050  0.0079 -0.0851
  349POPC   C1B 4717   0.350   5.415  10.299 -0.3291 -0.0482  0.1428
  349POPC   C2B 4718   0.508   5.548  10.653 -0.0956  0.0776  0.1070
  349POPC   C3B 4719   0.430   5.261  11.017 -0.3068 -0.2097 -0.1786
  349POPC   C4B 4720   0.275   5.277  11.364  0.1259  0.0548 -0.1706
  350POPC   NC3 4721   6.999   4.342   8.358  0.2084 -0.0953 -0.0784
  350POPC   PO4 4722   7.517   4.265   8.456 -0.1381 -0.1621  0.2675
  350POPC   GL1 4723   7.584   4.256   8.956 -0.1172 -0.1210 -0.2828
  350POPC   GL2 4724   7.799   4.481   9.153 -0.0473  0.0245  0.0721
  350POPC   C1A 4725   7.446   4.369   9.460 -0.4928  0.0183  0.1088
  350POPC   D2A 4726   7.297   4.520   9.812  0.0258  0.0926 -0.0950
  350POPC   C3A 4727   7.415   4.267  10.077 -0.0103 -0.1814 -0.1560
  350POPC   C4A 4728   7.391   3.949  10.393 -0.0966 -0.2053 -0.2494
  350POPC   C1B 4729   7.889   4.268   9.576 -0.1629  0.0250  0.4061
  350POPC   C2B 4730   7.893   4.381   9.948 -0.0615  0.1715 -0.0646
  350POPC   C3B 4731   8.107   4.605  10.157  0.3870 -0.1474  0.4119
  350POPC   C4B 4732   8.397   4.606  10.227 -0.2213 -0.1121  0.1846
  351POPC   NC3 4733   1.439   4.441   9.373 -0.2743 -0.3339 -0.1668
  351POPC   PO4 4734   1.399   4.120   9.579  0.0939 -0.0147 -0.0049
  351POPC   GL1 4735   1.125   4.372   9.831  0.0682  0.0389 -0.0301
  351POPC   GL2 4736   0.710   4.275   9.881  0.0143  0.1438  0.1428
  351POPC   C1A 4737   1.049   4.564  10.183  0.2045  0.0751  0.0848
  351POPC   D2A 4738   1.304   4.882  10.466 -0.2315  0.0171  0.1692
  351POPC   C3A 4739   1.353   4.835  10.913  0.2118  0.0263  0.0754
  351POPC   C4A 4740   1.447   4.454  11.154  0.0595 -0.0986  0.3126
  351POPC   C1B 4741   0.452   4.605   9.962 -0.3542 -0.0687  0.0098
  351POPC   C2B 4742   0.251   4.893   9.875  0.0424 -0.1687 -0.0764
  351POPC   C3B 4743   0.014   5.300   9.936  0.1632  0.1249 -0.1789
  351POPC   C4B 4744  -0.340   5.554  10.104  0.1813  0.1766  0.3130
  352POPC   NC3 4745   2.273   1.155   9.339 -0.2089  0.1103 -0.1232
  352POPC   PO4 4746   1.788   1.097   9.353 -0.1315 -0.0736 -0.0092
  352POPC   GL1 4747   1.917   1.229   9.750  0.4850 -0.0273 -0.3756
  352POPC   GL2 4748   2.180   1.286   9.994  0.0357  0.3450  0.1581
  352POPC   C1A 4749   1.641   1.186  10.159 -0.0490 -0.0349  0.1222
  352POPC   D2A 4750   1.395   1.391  10.408 -0.0613  0.2476  0.1160
  352POPC   C3A 4751   1.315   1.747  10.657 -0.1215  0.0126  0.0998
  352POPC   C4A 4752   1.156   2.014  10.915 -0.2259 -0.0114  0.0339
  352POPC   C1B 4753   2.045   1.225  10.453 -0.2445 -0.0035 -0.3460
  352POPC   C2B 4754   1.740   1.322  10.790 -0.0395  0.1348 -0.2694
  352POPC   C3B 4755   1.760   0.802  10.874  0.0114  0.0235  0.2190
  352POPC   C4B 4756   1.678   0.563  11.280  0.3163  0.0412  0.1306
  353POPC   NC3 4757   9.839   1.866   8.192 -0.0699  0.0915 -0.0031
  353POPC   PO4 4758  10.027   1.985   8.525  0.0537 -0.0021  0.0751
  353POPC   GL1 4759   9.986   2.077   8.988  0.1282  0.3790 -0.1979
  353POPC   GL2 4760   9.762   2.366   9.110  0.1779 -0.0283 -0.1521
  353POPC   C1A 4761  10.051   2.117   9.444 -0.1045 -0.0490  0.3995
  353POPC   D2A 4762   9.784   2.236   9.860 -0.0623 -0.2163 -0.2955
  353POPC   C3A 4763   9.747   1.927  10.181 -0.1735 -0.0273 -0.3080
  353POPC   C4A 4764   9.843   1.723  10.550  0.0428  0.4583  0.0197
  353POPC   C1B 4765   9.541   2.360   9.487 -0.1675  0.0886 -0.0229
  353POPC   C2B 4766   9.116   2.266   9.747 -0.1004  0.0139 -0.0280
  353POPC   C3B 4767   8.906   2.471  10.128 -0.0146  0.1535 -0.0848
  353POPC   C4B 4768   9.046   2.525  10.582  0.3236  0.2070  0.0827
  354POPC   NC3 4769  10.279   1.168   8.110 -0.0762  0.1008 -0.2097
  354POPC   PO4 4770  10.191   1.590   8.287 -0.0902  0.2497 -0.0285
  354POPC   GL1 4771   9.945   1.541   8.666 -0.1706  0.1069  0.1313
  354POPC   GL2 4772  10.183   1.593   8.869 -0.0887 -0.4950 -0.0931
  354POPC   C1A 4773   9.661   1.612   8.927  0.1586  0.0745  0.2311
  354POPC   D2A 4774   9.591   1.895   9.315  0.0252  0.1811 -0.0596
  354POPC   C3A 4775   9.176   1.852   9.480 -0.1125 -0.1644  0.0557
  354POPC   C4A 4776   8.765   1.657   9.507 -0.1294 -0.1838 -0.1398
  354POPC   C1B 4777  10.028   1.632   9.301  0.1000 -0.0709 -0.1642
  354POPC   C2B 4778   9.915   1.685   9.755 -0.0952 -0.0790  0.0851
  354POPC   C3B 4779  10.172   1.545  10.131 -0.1217  0.3149 -0.0663
  354POPC   C4B 4780  10.584   1.701  10.224 -0.1399  0.2780 -0.2191
  355POPC   NC3 4781  12.204   1.063   8.814  0.2287 -0.3053  0.3612
  355POPC   PO4 4782  11.801   0.810   8.665  0.1095  0.0567  0.1755
  355POPC   GL1 4783  11.619   0.999   9.052 -0.3559 -0.4148  0.0102
  355POPC   GL2 4784  11.713   0.651   9.263  0.1725 -0.2523  0.0580
  355POPC   C1A 4785  11.276   1.101   9.215 -0.0374  0.3325  0.3119
  355POPC   D2A 4786  10.937   1.320   9.470  0.2199 -0.0558  0.2529
  355POPC   C3A 4787  10.975   1.437   9.930 -0.3570  0.0812  0.1888
  355POPC   C4A 4788  10.980   1.409  10.223  0.1013  0.2125  0.0364
  355POPC   C1B 4789  11.485   0.936   9.647  0.1791  0.1208  0.1206
  355POPC   C2B 4790  11.504   1.275   9.866 -0.1177 -0.0464 -0.0783
  355POPC   C3B 4791  11.484   1.466  10.315  0.2450  0.0492 -0.4152
  355POPC   C4B 4792  11.658   1.505  10.710 -0.0315  0.2773  0.1132
  356POPC   NC3 4793   7.130   1.403   8.211 -0.0807 -0.4033  0.1950
  356POPC   PO4 4794   7.441   1.366   8.535 -0.3199 -0.1506 -0.0361
  356POPC   GL1 4795   7.434   1.497   8.955  0.0269 -0.0920 -0.3890
  356POPC   GL2 4796   7.791   1.506   9.050  0.1653  0.1617 -0.4687
  356POPC   C1A 4797   7.262   1.707   9.337  0.0625 -0.2497  0.1224
  356POPC   D2A 4798   7.407   1.792   9.724  0.0947  0.0749 -0.1284
  356POPC   C3A 4799   7.766   1.551  10.029  0.0513 -0.2419 -0.2390
  356POPC   C4A 4800   8.103   1.381  10.257 -0.2002  0.0454  0.0233
  356POPC   C1B 4801   7.810   1.177   9.452 -0.1609 -0.0690 -0.1786
  356POPC   C2B 4802   7.964   1.052   9.923  0.0108  0.2293  0.1095
  356POPC   C3B 4803   7.849   0.944  10.313 -0.2769 -0.0087  0.1961
  356POPC   C4B 4804   7.757   0.833  10.729  0.2458 -0.0035 -0.0441
  357POPC   NC3 4805  11.452   6.906   8.768  0.2297  0.0969 -0.2639
  357POPC   PO4 4806  11.237   7.160   8.982 -0.1672 -0.0098  0.4812
  357POPC   GL1 4807  11.096   7.123   9.400 -0.1390 -0.2224  0.1297
  357POPC   GL2 4808  10.852   7.054   9.283  0.1007 -0.3197 -0.1256
  357POPC   C1A 4809  11.209   6.926   9.789  0.2501 -0.0511 -0.0077
  357POPC   D2A 4810  11.258   7.003  10.228  0.0847  0.0845  0.1343
  357POPC   C3A 4811  11.218   6.619  10.529 -0.3859 -0.1129 -0.0751
  357POPC   C4A 4812  11.487   6.300  10.468 -0.0346 -0.3627 -0.0311
  357POPC   C1B 4813  10.469   7.016   9.557 -0.1308 -0.2082 -0.1389
  357POPC   C2B 4814  10.238   6.939   9.806  0.0174 -0.0907 -0.1107
  357POPC   C3B 4815   9.890   6.963  10.076 -0.0327 -0.1049  0.3619
  357POPC   C4B 4816   9.527   7.016  10.045  0.1368 -0.1479  0.0623
  358POPC   NC3 4817   1.267   0.986   9.242  0.0669  0.0779 -0.1878
  358POPC   PO4 4818   0.761   0.869   9.102  0.1587  0.1882  0.0480
  358POPC   GL1 4819   0.737   0.929   9.512  0.0699  0.0299  0.4576
  358POPC   GL2 4820   0.518   0.941   9.603 -0.1952 -0.3869  0.2521
  358POPC   C1A 4821   0.864   1.032   9.945  0.0643 -0.1819 -0.2270
  358POPC   D2A 4822   0.934   0.947  10.437 -0.0052  0.3485  0.1120
  358POPC   C3A 4823   1.350   0.878  10.561 -0.1499  0.0775  0.0539
  358POPC   C4A 4824   1.717   0.737  10.377 -0.1844  0.2881  0.2218
  358POPC   C1B 4825   0.373   1.283   9.835 -0.2360  0.4004  0.2612
  358POPC   C2B 4826   0.278   1.634  10.077  0.0945  0.3540 -0.3058
  358POPC   C3B 4827   0.416   1.857  10.362  0.1974 -0.0057  0.2692
  358POPC   C4B 4828   0.790   1.921  10.586 -0.1422 -0.3058 -0.0014
  359POPC   NC3 4829   8.640   7.785   8.878 -0.0864 -0.0593  0.2607
  359POPC   PO4 4830   9.062   7.833   8.997 -0.0401  0.2088 -0.0265
  359POPC   GL1 4831   8.807   7.814   9.366 -0.1990 -0.3446 -0.0246
  359POPC   GL2 4832   8.508   7.936   9.377  0.0677  0.1230 -0.0866
  359POPC   C1A 4833   8.790   7.588   9.761  0.0176  0.1493  0.1269
  359POPC   D2A 4834   8.773   7.195   9.853 -0.1262 -0.1382  0.0622
  359POPC   C3A 4835   8.597   7.009  10.269  0.2049  0.2151  0.0426
  359POPC   C4A 4836   8.413   6.769  10.613  0.0729 -0.0140  0.5858
  359POPC   C1B 4837   8.552   8.025   9.902 -0.1557  0.3593 -0.0936
  359POPC   C2B 4838   8.493   8.022  10.350 -0.0494 -0.0935 -0.0287
  359POPC   C3B 4839   8.375   7.788  10.644  0.0983 -0.0111  0.2488
  359POPC   C4B 4840   8.066   7.563  10.853  0.1434 -0.0592 -0.1208
  360POPC   NC3 4841   6.509  12.253  12.711  0.3981  0.1286  0.1154
  360POPC   PO4 4842   6.274  12.014  12.907 -0.1022 -0.4892  0.1367
  360POPC   GL1 4843   6.190  11.838  12.544 -0.0754  0.1153 -0.2545
  360POPC   GL2 4844   6.580  11.818  12.499 -0.1018 -0.2348 -0.1011
  360POPC   C1A 4845   5.890  11.801  12.372 -0.2089 -0.1144  0.2581
  360POPC   D2A 4846   5.677  11.973  12.077  0.1799 -0.0982 -0.1182
  360POPC   C3A 4847   5.622  11.767  11.573 -0.0697 -0.1231  0.1384
  360POPC   C4A 4848   5.507  11.474  11.300  0.1377 -0.2621  0.0760
  360POPC   C1B 4849   6.482  11.823  12.135 -0.0327  0.1593  0.0482
  360POPC   C2B 4850   6.138  11.752  11.876  0.1550 -0.4684  0.3143
  360POPC   C3B 4851   5.835  11.505  11.981  0.2250 -0.1133 -0.1208
  360POPC   C4B 4852   5.502  11.335  11.834  0.0555 -0.0906  0.0555
  361POPC   NC3 4853   5.229   1.254  12.930  0.6203 -0.3031 -0.0876
  361POPC   PO4 4854   5.229   0.706  12.729  0.2248 -0.1283  0.1493
  361POPC   GL1 4855   5.052   0.589  12.363 -0.0446 -0.0977 -0.2167
  361POPC   GL2 4856   5.241   0.367  12.280  0.0426 -0.1094 -0.0985
  361POPC   C1A 4857   4.875   0.175  12.121  0.2652  0.0363 -0.1127
  361POPC   D2A 4858   4.835  -0.142  11.806  0.2915  0.2528  0.2462
  361POPC   C3A 4859   4.736  -0.328  11.499  0.0444 -0.1378 -0.0314
  361POPC   C4A 4860   4.802  -0.323  11.081 -0.3083 -0.0696  0.1112
  361POPC   C1B 4861   5.407   0.552  11.929  0.3055  0.1961 -0.1369
  361POPC   C2B 4862   5.424   0.634  11.524  0.1672 -0.1864 -0.0460
  361POPC   C3B 4863   5.224   0.740  11.195 -0.3152  0.3003  0.5363
  361POPC   C4B 4864   4.974   0.445  11.048 -0.4427  0.0330 -0.1081
  362POPC   NC3 4865   8.525   5.912  12.712  0.1692 -0.1267  0.0509
  362POPC   PO4 4866   8.722   6.352  12.803  0.0459  0.0590 -0.2470
  362POPC   GL1 4867   8.906   6.155  12.481 -0.0271 -0.1832  0.2125
  362POPC   GL2 4868   9.125   6.265  12.235 -0.1112 -0.0211 -0.0312
  362POPC   C1A 4869   8.599   6.190  12.138  0.0303  0.1643  0.0126
  362POPC   D2A 4870   8.168   6.064  12.027  0.0271 -0.1689 -0.0175
  362POPC   C3A 4871   8.138   6.082  11.699 -0.0671 -0.0698  0.1401
  362POPC   C4A 4872   7.995   6.294  11.310  0.2847  0.0984  0.2251
  362POPC   C1B 4873   9.300   6.066  11.885 -0.1507 -0.3568  0.0794
  362POPC   C2B 4874   9.308   6.067  11.442  0.4775  0.3561  0.2840
  362POPC   C3B 4875   9.385   6.004  11.018 -0.2597  0.2166  0.3128
  362POPC   C4B 4876   9.552   6.083  10.523 -0.3649  0.0530  0.1445
  363POPC   NC3 4877   0.964   4.873  13.089 -0.2359  0.0197  0.2673
  363POPC   PO4 4878   1.458   4.688  13.150  0.0704 -0.1674  0.1401
  363POPC   GL1 4879   1.290   4.820  12.736 -0.1563  0.0628  0.0494
  363POPC   GL2 4880   1.374   4.581  12.506 -0.0953 -0.0470 -0.1727
  363POPC   C1A 4881   1.479   5.205  12.465 -0.1309 -0.0157  0.3419
  363POPC   D2A 4882   1.312   5.323  12.087 -0.0680  0.2162 -0.0315
  363POPC   C3A 4883   1.332   5.656  11.960  0.2363 -0.1501  0.2319
  363POPC   C4A 4884   1.649   5.988  11.650 -0.1869  0.0326 -0.1504
  363POPC   C1B 4885   1.422   4.765  12.124 -0.1861 -0.0557  0.3714
  363POPC   C2B 4886   1.704   5.017  11.875  0.2461 -0.0588  0.2602
  363POPC   C3B 4887   1.975   5.139  11.601 -0.1292  0.1656 -0.0195
  363POPC   C4B 4888   2.398   5.433  11.362  0.0264  0.0210 -0.1314
  364POPC   NC3 4889   6.025   6.055   8.899  0.2464  0.1440  0.1401
  364POPC   PO4 4890   5.934   6.236   9.320  0.0732  0.1098  0.1982
  364POPC   GL1 4891   6.157   6.144   9.648  0.1663 -0.2255  0.0071
  364POPC   GL2 4892   6.203   6.388   9.912 -0.0224  0.0765 -0.1951
  364POPC   C1A 4893   6.447   5.909   9.884  0.2789 -0.5239  0.2660
  364POPC   D2A 4894   6.408   5.752  10.295  0.1810  0.3552  0.0800
  364POPC   C3A 4895   6.780   5.534  10.463 -0.0785 -0.1498  0.0969
  364POPC   C4A 4896   6.655   5.121  10.424  0.1887  0.1159  0.2476
  364POPC   C1B 4897   6.423   6.359  10.305 -0.0361 -0.2612 -0.4783
  364POPC   C2B 4898   6.425   6.081  10.683  0.2508 -0.1121 -0.1202
  364POPC   C3B 4899   6.682   5.763  10.911 -0.2595  0.0117  0.2926
  364POPC   C4B 4900   7.021   5.552  11.235  0.1143 -0.1789  0.0587
  365POPC   NC3 4901  10.724   2.807   8.167 -0.1149 -0.0731 -0.1661
  365POPC   PO4 4902  10.374   2.961   8.231 -0.3431 -0.0640  0.2382
  365POPC   GL1 4903  10.350   2.725   8.538  0.3050 -0.1301  0.4336
  365POPC   GL2 4904  10.214   2.471   8.663  0.2222 -0.0701 -0.0327
  365POPC   C1A 4905  10.304   2.945   8.856  0.3139 -0.0330 -0.0298
  365POPC   D2A 4906   9.882   3.027   8.991 -0.0079  0.1736 -0.1923
  365POPC   C3A 4907   9.893   3.189   9.426  0.1205 -0.1845 -0.0286
  365POPC   C4A 4908   9.954   3.336   9.955 -0.0317  0.1286  0.0988
  365POPC   C1B 4909  10.288   2.519   9.018 -0.4764  0.1958  0.3464
  365POPC   C2B 4910  10.135   2.619   9.434  0.0296 -0.1715  0.0798
  365POPC   C3B 4911   9.961   2.800   9.807 -0.0214 -0.0047 -0.3752
  365POPC   C4B 4912   9.710   2.895  10.198  0.0226  0.0403 -0.1491
  366POPC   NC3 4913   4.998   6.358   9.981  0.3866 -0.0534 -0.1301
  366POPC   PO4 4914   4.645   6.713  10.204 -0.2846  0.0435  0.0324
  366POPC   GL1 4915   4.345   6.493  10.432  0.0603 -0.1942 -0.1851
  366POPC   GL2 4916   4.289   6.686  10.676  0.3035  0.0256  0.2082
  366POPC   C1A 4917   4.082   6.183  10.481  0.0134  0.1983  0.2840
  366POPC   D2A 4918   4.018   5.740  10.459 -0.1735 -0.1664  0.1263
  366POPC   C3A 4919   3.698   5.529  10.531  0.0066 -0.1577  0.0639
  366POPC   C4A 4920   3.487   5.198  10.366  0.3547 -0.0496  0.0517
  366POPC   C1B 4921   3.966   6.488  10.943  0.2626  0.0744 -0.3239
  366POPC   C2B 4922   3.585   6.454  11.293  0.2352  0.0957  0.0761
  366POPC   C3B 4923   3.285   6.477  11.513  0.1538 -0.1942  0.2882
  366POPC   C4B 4924   2.814   6.454  11.487 -0.1410  0.0021  0.1383
  367POPC   NC3 4925   5.711   5.208   8.807 -0.0450  0.1340 -0.1197
  367POPC   PO4 4926   5.782   5.222   9.255 -0.0016 -0.0494 -0.0344
  367POPC   GL1 4927   5.985   5.172   9.650  0.0105 -0.3025  0.0255
  367POPC   GL2 4928   6.193   5.082   9.576 -0.2335 -0.2088 -0.0210
  367POPC   C1A 4929   5.960   4.907  10.106 -0.0898  0.0861  0.0779
  367POPC   D2A 4930   5.868   4.596  10.418  0.1965  0.2581 -0.0121
  367POPC   C3A 4931   5.632   4.234  10.041 -0.3500 -0.0497  0.0409
  367POPC   C4A 4932   5.416   4.366   9.710  0.1000  0.0423 -0.2269
  367POPC   C1B 4933   6.497   5.273   9.740  0.0109 -0.1461 -0.1562
  367POPC   C2B 4934   6.793   5.452   9.976  0.1011 -0.0475  0.0281
  367POPC   C3B 4935   6.928   5.854  10.130  0.2121 -0.2394  0.1183
  367POPC   C4B 4936   6.881   5.995  10.488 -0.2834 -0.0380  0.2422
  368POPC   NC3 4937  10.373   6.040  13.085 -0.1131 -0.1121 -0.0956
  368POPC   PO4 4938  10.375   6.482  13.026  0.2808  0.1999  0.0138
  368POPC   GL1 4939  10.238   6.433  12.710 -0.0229  0.3384  0.1844
  368POPC   GL2 4940  10.342   6.127  12.505 -0.3448  0.1696 -0.0965
  368POPC   C1A 4941  10.267   6.567  12.292  0.0344  0.1781  0.2355
  368POPC   D2A 4942  10.115   6.629  11.805  0.0183  0.1406 -0.1954
  368POPC   C3A 4943   9.803   6.939  11.579 -0.2251  0.1134  0.2694
  368POPC   C4A 4944   9.434   7.137  11.377 -0.0535 -0.1199 -0.1037
  368POPC   C1B 4945  10.661   6.308  12.298  0.0927  0.3644 -0.1711
  368POPC   C2B 4946  11.125   6.287  11.979 -0.1232 -0.1643 -0.2211
  368POPC   C3B 4947  11.350   6.451  11.615 -0.0027 -0.0710  0.2050
  368POPC   C4B 4948  11.723   6.523  11.351 -0.0527 -0.1598 -0.1930
  369POPC   NC3 4949   8.546  11.853   8.973  0.0100 -0.2006  0.3231
  369POPC   PO4 4950   8.719  11.528   9.231 -0.1423  0.2840  0.0843
  369POPC   GL1 4951   8.986  11.474   9.608 -0.0376 -0.1483  0.0153
  369POPC   GL2 4952   8.865  11.792   9.862  0.1813 -0.3963 -0.2151
  369POPC   C1A 4953   8.843  11.293  10.024  0.1189 -0.3071  0.0446
  369POPC   D2A 4954   8.864  11.310  10.475  0.3214 -0.1253 -0.1658
  369POPC   C3A 4955   8.415  11.437  10.700  0.1132  0.0760  0.0600
  369POPC   C4A 4956   8.260  11.810  10.950 -0.0541  0.0880  0.1269
  369POPC   C1B 4957   9.175  11.637  10.142  0.0564  0.1635 -0.3005
  369POPC   C2B 4958   9.294  11.694  10.619 -0.1952 -0.1879 -0.4484
  369POPC   C3B 4959   9.275  11.516  10.915 -0.0913  0.0443  0.0607
  369POPC   C4B 4960   9.455  11.341  11.210  0.2140 -0.0534  0.3554
  370POPC   NC3 4961   9.522  11.028   9.130  0.0051  0.2320  0.1144
  370POPC   PO4 4962   9.600  10.824   9.489  0.0268 -0.1068  0.2882
  370POPC   GL1 4963   9.575  10.637   9.828 -0.4853 -0.0886 -0.2551
  370POPC   GL2 4964   9.830  10.476   9.834  0.1546 -0.0370 -0.1505
  370POPC   C1A 4965   9.351  10.690  10.272  0.0357  0.3101 -0.2637
  370POPC   D2A 4966   9.373  10.454  10.629 -0.1486 -0.4077  0.0687
  370POPC   C3A 4967   9.772  10.523  10.734  0.1707  0.1173 -0.0075
  370POPC   C4A 4968  10.059  10.619  11.106  0.1426 -0.0024  0.0201
  370POPC   C1B 4969   9.664  10.295  10.190  0.1904 -0.0642  0.1731
  370POPC   C2B 4970   9.572   9.977  10.519  0.3259  0.3525 -0.2490
  370POPC   C3B 4971   9.303   9.813  10.823 -0.0595  0.1320  0.1592
  370POPC   C4B 4972   9.032   9.646  11.045  0.3417 -0.2206  0.2721
  371POPC   NC3 4973   5.976   8.936   9.442  0.1585 -0.0293  0.0925
  371POPC   PO4 4974   5.806   8.699   9.787  0.0534 -0.2460 -0.0407
  371POPC   GL1 4975   5.877   9.094  10.035  0.2322 -0.2326 -0.1351
  371POPC   GL2 4976   5.965   9.367   9.827 -0.1034 -0.3945  0.1441
  371POPC   C1A 4977   6.157   9.153  10.391 -0.0192 -0.2146 -0.2953
  371POPC   D2A 4978   6.563   9.382  10.609  0.0965  0.2370 -0.1969
  371POPC   C3A 4979   6.861   9.198  10.870 -0.1648  0.0929  0.3945
  371POPC   C4A 4980   7.232   9.213  10.960  0.4062 -0.2632  0.2063
  371POPC   C1B 4981   6.305   9.300   9.945 -0.0101  0.0943  0.0322
  371POPC   C2B 4982   6.588   9.143  10.184  0.1351 -0.0036 -0.0366
  371POPC   C3B 4983   6.815   8.875  10.426  0.1112 -0.2376  0.2673
  371POPC   C4B 4984   7.130   8.758  10.786  0.0038  0.0391  0.0237
  372POPC   NC3 4985   0.786   8.292  13.362  0.1228 -0.2707  0.2986
  372POPC   PO4 4986   1.224   8.439  13.591  0.0337 -0.0703 -0.4552
  372POPC   GL1 4987   1.220   8.645  13.194  0.4748 -0.6273  0.3005
  372POPC   GL2 4988   1.423   8.928  13.180  0.0811  0.3609  0.2316
  372POPC   C1A 4989   1.089   8.694  12.792  0.1088 -0.5245  0.1268
  372POPC   D2A 4990   0.986   8.727  12.394 -0.2194 -0.3783 -0.3009
  372POPC   C3A 4991   1.101   8.323  12.192 -0.0135 -0.4504  0.2928
  372POPC   C4A 4992   0.907   8.144  11.780 -0.0825 -0.1218  0.4143
  372POPC   C1B 4993   1.182   9.269  12.900 -0.0469  0.1115  0.1366
  372POPC   C2B 4994   1.101   9.231  12.390  0.0302  0.0765 -0.1208
  372POPC   C3B 4995   1.107   9.119  12.008 -0.1944  0.1051  0.3029
  372POPC   C4B 4996   1.095   9.112  11.486 -0.0679  0.3290  0.1091
  373POPC   NC3 4997   7.754   7.944   8.911  0.0819 -0.0612  0.0391
  373POPC   PO4 4998   7.997   8.223   9.209 -0.1158  0.2010  0.0205
  373POPC   GL1 4999   7.975   8.069   9.617  0.2579  0.1090  0.4879
  373POPC   GL2 5000   7.670   8.216   9.624  0.0064  0.1909 -0.2839
  373POPC   C1A 5001   8.003   8.019  10.014  0.3875 -0.0986 -0.1982
  373POPC   D2A 5002   7.870   7.872  10.480  0.2112  0.1994  0.1810
  373POPC   C3A 5003   7.912   8.015  10.814  0.0026  0.1672 -0.1854
  373POPC   C4A 5004   8.234   7.925  11.107  0.4410 -0.1590  0.2759
  373POPC   C1B 5005   7.740   8.429  10.016 -0.2934 -0.1750 -0.0652
  373POPC   C2B 5006   7.875   8.477  10.421 -0.3276 -0.1601 -0.0076
  373POPC   C3B 5007   8.165   8.389  10.658  0.3917 -0.3655  0.2004
  373POPC   C4B 5008   8.411   8.291  10.820 -0.3165  0.1739  0.2095
  374POPC   NC3 5009   4.333   6.269   9.177  0.2157  0.2906  0.1288
  374POPC   PO4 5010   4.086   6.350   9.539  0.0234 -0.2371 -0.0638
  374POPC   GL1 5011   4.079   6.249   9.932 -0.1754  0.0824 -0.0686
  374POPC   GL2 5012   3.996   5.905  10.010 -0.1983 -0.0585 -0.1245
  374POPC   C1A 5013   3.718   6.272  10.154  0.3164 -0.1947 -0.1379
  374POPC   D2A 5014   3.563   6.061  10.508  0.1250  0.3240  0.0760
  374POPC   C3A 5015   3.280   6.280  10.740  0.0406  0.0076  0.3452
  374POPC   C4A 5016   2.985   6.556  10.545 -0.4195 -0.2806 -0.0427
  374POPC   C1B 5017   3.578   5.745  10.088  0.3599 -0.1581  0.1530
  374POPC   C2B 5018   3.235   5.652  10.336 -0.0987 -0.1050  0.3018
  374POPC   C3B 5019   3.015   5.264  10.641  0.0131  0.0199  0.0237
  374POPC   C4B 5020   2.678   5.072  10.504 -0.0412  0.2032 -0.0715
  375POPC   NC3 5021  11.843  11.876  13.236  0.0406  0.0492 -0.2477
  375POPC   PO4 5022  11.652  11.620  13.063 -0.0046  0.2109 -0.1334
  375POPC   GL1 5023  11.952  11.425  12.854  0.1084  0.2525 -0.0723
  375POPC   GL2 5024  11.898  11.181  12.736 -0.0187 -0.1053  0.0676
  375POPC   C1A 5025  12.339  11.344  12.667 -0.0838 -0.0936 -0.0335
  375POPC   D2A 5026  12.792  11.117  12.678  0.0130 -0.3974  0.1518
  375POPC   C3A 5027  13.105  10.819  12.504  0.1508 -0.2503 -0.0534
  375POPC   C4A 5028  13.449  11.064  12.308 -0.2100  0.1589 -0.0207
  375POPC   C1B 5029  11.605  11.198  12.422  0.0989  0.0874  0.0516
  375POPC   C2B 5030  11.578  10.984  11.986  0.2490 -0.0316  0.2981
  375POPC   C3B 5031  11.821  11.026  11.617  0.1399 -0.1652 -0.4110
  375POPC   C4B 5032  11.808  11.336  11.255  0.0084 -0.1080  0.0545
  376POPC   NC3 5033  12.268  11.338   9.380  0.1072  0.1983 -0.0962
  376POPC   PO4 5034  11.834  11.337   9.382  0.0784  0.2802 -0.0271
  376POPC   GL1 5035  11.669  11.274   9.883  0.4091 -0.0091 -0.3678
  376POPC   GL2 5036  11.799  11.079   9.982  0.2162  0.1155  0.0421
  376POPC   C1A 5037  11.568  11.382  10.337 -0.0667  0.2409  0.2589
  376POPC   D2A 5038  11.279  11.374  10.538  0.0779 -0.2864  0.2992
  376POPC   C3A 5039  11.012  11.118  10.323  0.0817 -0.2978  0.2274
  376POPC   C4A 5040  10.846  10.717  10.187  0.2283 -0.1732 -0.0981
  376POPC   C1B 5041  12.075  10.934  10.328 -0.1962  0.0930  0.1282
  376POPC   C2B 5042  11.984  10.657  10.716  0.1542 -0.1209  0.2096
  376POPC   C3B 5043  12.067  10.845  11.132  0.3333  0.1103 -0.0212
  376POPC   C4B 5044  12.288  10.922  11.442 -0.0004 -0.0347  0.0260
  377POPC   NC3 5045   8.598   9.302  13.683 -0.2361  0.0138 -0.1932
  377POPC   PO4 5046   8.928   9.418  13.255 -0.3541 -0.2854  0.0274
  377POPC   GL1 5047   9.194   9.370  12.819  0.1352 -0.3601 -0.2086
  377POPC   GL2 5048   9.229   9.707  12.673  0.2388  0.3305 -0.0196
  377POPC   C1A 5049   9.282   9.318  12.344 -0.0551  0.1029 -0.2971
  377POPC   D2A 5050   9.240   9.243  11.917  0.0263  0.3429  0.2335
  377POPC   C3A 5051   8.947   8.873  11.744 -0.0824  0.0899 -0.1466
  377POPC   C4A 5052   8.910   8.447  11.608  0.0458 -0.0170 -0.0148
  377POPC   C1B 5053   9.239   9.788  12.221  0.1103 -0.0478 -0.1494
  377POPC   C2B 5054   9.307   9.694  11.774 -0.0642  0.1704 -0.0837
  377POPC   C3B 5055   9.343   9.896  11.373 -0.1886  0.0913 -0.1037
  377POPC   C4B 5056   9.419  10.234  11.085 -0.0647  0.3344  0.0894
  378POPC   NC3 5057   9.464  11.300  12.822  0.0583 -0.0446  0.0201
  378POPC   PO4 5058   9.888  11.452  12.807  0.0290 -0.3943  0.0265
  378POPC   GL1 5059   9.797  11.556  12.432 -0.1421  0.1128 -0.2446
  378POPC   GL2 5060   9.451  11.617  12.270 -0.0460 -0.0147  0.3076
  378POPC   C1A 5061  10.113  11.408  12.088  0.3301  0.0441  0.0667
  378POPC   D2A 5062   9.906  11.153  11.720  0.2601  0.0296 -0.0002
  378POPC   C3A 5063  10.010  11.137  11.221 -0.1343 -0.0479  0.0228
  378POPC   C4A 5064   9.833  11.463  10.796  0.2712 -0.2004 -0.3136
  378POPC   C1B 5065   9.172  11.416  11.965 -0.1063 -0.0744  0.1558
  378POPC   C2B 5066   9.268  11.082  11.678  0.0292 -0.0675 -0.3949
  378POPC   C3B 5067   9.100  10.950  11.312  0.1353  0.1635 -0.0487
  378POPC   C4B 5068   8.863  11.246  10.985  0.0571  0.2547  0.3568
  379POPC   NC3 5069   1.800   6.441   9.616 -0.1683  0.0718  0.0354
  379POPC   PO4 5070   2.071   6.759   9.501 -0.0243 -0.1323 -0.1801
  379POPC   GL1 5071   2.178   6.631   9.998 -0.2112 -0.1382 -0.0957
  379POPC   GL2 5072   1.977   6.380  10.044 -0.0103  0.1307  0.0121
  379POPC   C1A 5073   2.326   6.431  10.347  0.0294  0.1883 -0.2112
  379POPC   D2A 5074   2.677   6.186  10.474 -0.0226 -0.1468  0.2256
  379POPC   C3A 5075   2.917   5.952  10.632 -0.0624  0.1023  0.1703
  379POPC   C4A 5076   3.321   5.742  10.810  0.2280  0.0687 -0.2450
  379POPC   C1B 5077   1.830   6.175  10.413 -0.2171  0.1189  0.0696
  379POPC   C2B 5078   1.679   5.943  10.764  0.2194 -0.2687  0.0410
  379POPC   C3B 5079   1.595   5.526  10.840  0.1301 -0.2130 -0.3076
  379POPC   C4B 5080   1.845   5.350  11.185  0.0649 -0.2066  0.2287
  380POPC   NC3 5081   7.958   1.158   8.721  0.0873  0.1604  0.0355
  380POPC   PO4 5082   8.189   1.524   8.807 -0.0253 -0.2625  0.0755
  380POPC   GL1 5083   8.294   1.714   9.116 -0.0923  0.2781 -0.3892
  380POPC   GL2 5084   8.185   2.059   9.144 -0.2540 -0.0306 -0.2538
  380POPC   C1A 5085   8.240   1.918   9.614  0.2176 -0.2206  0.2820
  380POPC   D2A 5086   8.036   2.049  10.079  0.0941 -0.0442 -0.2045
  380POPC   C3A 5087   8.045   2.486  10.223  0.0823 -0.1704  0.3692
  380POPC   C4A 5088   8.328   2.877  10.336  0.0237  0.0080 -0.2433
  380POPC   C1B 5089   8.154   2.386   9.455 -0.0027  0.1605 -0.2314
  380POPC   C2B 5090   7.793   2.364   9.747  0.0259  0.0224 -0.4306
  380POPC   C3B 5091   7.571   2.556  10.010 -0.2573  0.1044  0.1922
  380POPC   C4B 5092   7.486   2.835  10.389 -0.0840 -0.2285 -0.0903
  381POPC   NC3 5093  11.444   5.985  13.253  0.3104  0.0017 -0.2823
  381POPC   PO4 5094  11.138   5.792  12.958  0.3101  0.0429 -0.3887
  381POPC   GL1 5095  11.077   5.850  12.441  0.1605  0.1799 -0.1373
  381POPC   GL2 5096  10.757   5.846  12.284 -0.3016  0.1608  0.1614
  381POPC   C1A 5097  11.144   5.614  12.081 -0.0834  0.4040  0.1146
  381POPC   D2A 5098  11.586   5.543  11.784 -0.0389  0.2206 -0.1591
  381POPC   C3A 5099  11.686   5.551  11.347 -0.2641  0.0049 -0.1207
  381POPC   C4A 5100  12.026   5.848  11.131 -0.2497  0.0155  0.0907
  381POPC   C1B 5101  10.668   6.063  11.870 -0.0613  0.1785 -0.6202
  381POPC   C2B 5102  10.785   6.297  11.535  0.0441  0.1654  0.0687
  381POPC   C3B 5103  10.928   6.637  11.382 -0.1441  0.0235  0.1213
  381POPC   C4B 5104  11.303   6.854  11.275  0.1544 -0.2041 -0.2647
  382POPC   NC3 5105   2.329   6.209   9.060  0.0513  0.2231  0.1281
  382POPC   PO4 5106   2.000   6.063   9.358 -0.1686  0.1244  0.0918
  382POPC   GL1 5107   1.978   5.974   9.768  0.0013 -0.2533 -0.0367
  382POPC   GL2 5108   1.762   5.851   9.885  0.2179  0.0647  0.0471
  382POPC   C1A 5109   2.289   5.989  10.100 -0.0480 -0.0500  0.2078
  382POPC   D2A 5110   2.186   5.877  10.504 -0.2921  0.4167 -0.3246
  382POPC   C3A 5111   2.319   6.207  10.830 -0.3057  0.0755  0.5052
  382POPC   C4A 5112   2.713   6.350  11.028 -0.0426  0.1726  0.1782
  382POPC   C1B 5113   1.778   5.664  10.295 -0.1652  0.2583 -0.4015
  382POPC   C2B 5114   2.025   5.362  10.567 -0.4229 -0.0059  0.1495
  382POPC   C3B 5115   2.442   5.489  10.762 -0.1343 -0.2651 -0.4092
  382POPC   C4B 5116   2.803   5.390  11.056  0.1426 -0.0524  0.0222
  383POPC   NC3 5117   2.694   1.213  13.601  0.0468  0.3060 -0.0994
  383POPC   PO4 5118   2.384   1.035  13.343  0.2947 -0.1471 -0.3285
  383POPC   GL1 5119   2.353   0.855  13.003  0.3357 -0.0227  0.0108
  383POPC   GL2 5120   2.431   0.471  12.845 -0.2291  0.1526 -0.4057
  383POPC   C1A 5121   2.364   1.088  12.553 -0.0477  0.1919 -0.1630
  383POPC   D2A 5122   2.632   1.509  12.443 -0.0881 -0.4273  0.0357
  383POPC   C3A 5123   2.666   1.607  12.011 -0.0514 -0.1702 -0.1844
  383POPC   C4A 5124   2.828   1.555  11.531  0.0701  0.1388 -0.2652
  383POPC   C1B 5125   2.509   0.579  12.357  0.0631 -0.0796  0.0056
  383POPC   C2B 5126   2.501   0.668  11.945 -0.1878  0.0981  0.1877
  383POPC   C3B 5127   2.570   0.469  11.432  0.1189 -0.1245  0.1169
  383POPC   C4B 5128   2.595   0.530  10.999  0.0505  0.2632  0.1930
  384POPC   NC3 5129  10.788   0.487  13.167 -0.0395 -0.1863  0.1386
  384POPC   PO4 5130  10.822   0.555  12.768 -0.2632 -0.4163  0.4645
  384POPC   GL1 5131  10.971   0.442  12.312  0.0245 -0.4194 -0.2846
  384POPC   GL2 5132  11.159   0.753  12.200 -0.1363  0.1312  0.2967
  384POPC   C1A 5133  10.967   0.100  11.967  0.0966  0.1277 -0.3337
  384POPC   D2A 5134  10.604  -0.016  11.628  0.0516  0.2229 -0.0407
  384POPC   C3A 5135  10.253  -0.305  11.413  0.1277 -0.0503  0.0526
  384POPC   C4A 5136  10.206  -0.316  10.960  0.2861 -0.0043 -0.5257
  384POPC   C1B 5137  11.045   0.577  11.833 -0.2155  0.4158 -0.0358
  384POPC   C2B 5138  10.939   0.341  11.485 -0.0289 -0.0149  0.0175
  384POPC   C3B 5139  10.863   0.321  11.056  0.0962 -0.0185  0.0806
  384POPC   C4B 5140  10.544   0.567  10.805 -0.1177  0.2241 -0.0472
  385POPC   NC3 5141   8.789  11.765  12.320  0.2013 -0.2480  0.3398
  385POPC   PO4 5142   8.377  11.856  12.545  0.0588 -0.0315  0.1873
  385POPC   GL1 5143   8.312  11.721  12.096  0.0162 -0.0635 -0.0616
  385POPC   GL2 5144   8.157  11.443  12.082  0.1679 -0.0814  0.3292
  385POPC   C1A 5145   8.476  11.819  11.640 -0.1994  0.3501  0.1551
  385POPC   D2A 5146   8.366  11.536  11.329  0.0350  0.2080  0.2774
  385POPC   C3A 5147   7.895  11.647  11.261 -0.1244  0.1420 -0.0308
  385POPC   C4A 5148   7.540  11.880  11.440 -0.1709  0.2143  0.1508
  385POPC   C1B 5149   8.262  11.180  11.653 -0.0650 -0.1019  0.1318
  385POPC   C2B 5150   8.541  11.007  11.307  0.0273 -0.2299  0.2558
  385POPC   C3B 5151   8.442  10.997  10.829 -0.2899  0.2431  0.1976
  385POPC   C4B 5152   8.186  10.690  10.630  0.1356 -0.0038  0.0246
  386POPC   NC3 5153   1.501   0.136   9.194 -0.4341  0.0817  0.0006
  386POPC   PO4 5154   1.955   0.172   9.240  0.1000  0.2651  0.0286
  386POPC   GL1 5155   1.889   0.383   9.662  0.0461 -0.0438  0.2777
  386POPC   GL2 5156   1.965   0.380  10.022 -0.1635  0.2968  0.0048
  386POPC   C1A 5157   1.618   0.725   9.824  0.0501 -0.1098 -0.0063
  386POPC   D2A 5158   1.255   0.797  10.091  0.5525 -0.0732 -0.3021
  386POPC   C3A 5159   1.266   0.398  10.281 -0.0251  0.1039  0.0781
  386POPC   C4A 5160   1.030   0.116  10.381 -0.2453 -0.3863  0.0332
  386POPC   C1B 5161   1.880   0.253  10.371 -0.4206 -0.0643  0.1338
  386POPC   C2B 5162   1.470   0.026  10.621 -0.0140  0.2977 -0.2315
  386POPC   C3B 5163   1.494  -0.372  10.878 -0.0109 -0.2106 -0.1065
  386POPC   C4B 5164   1.368  -0.566  11.324 -0.1437  0.4590  0.1268
  387POPC   NC3 5165   3.699   5.142   9.440  0.1889 -0.0107 -0.3059
  387POPC   PO4 5166   3.251   5.270   9.454  0.0211 -0.1923  0.3331
  387POPC   GL1 5167   3.283   5.023   9.872 -0.0355 -0.1784 -0.0332
  387POPC   GL2 5168   3.617   5.032   9.889  0.1564  0.1338 -0.3217
  387POPC   C1A 5169   3.242   4.652  10.154 -0.0173  0.0385  0.5383
  387POPC   D2A 5170   3.089   4.788  10.497 -0.0486  0.0846 -0.0947
  387POPC   C3A 5171   3.349   4.859  10.783  0.1631  0.0416  0.3881
  387POPC   C4A 5172   3.600   5.162  10.978  0.1424 -0.1807  0.1741
  387POPC   C1B 5173   3.781   4.736  10.232 -0.0038 -0.1650  0.0677
  387POPC   C2B 5174   3.862   4.843  10.663 -0.2921  0.1501  0.0871
  387POPC   C3B 5175   4.027   4.744  11.080  0.0088 -0.0550 -0.1315
  387POPC   C4B 5176   4.085   4.627  11.492 -0.0140 -0.1453 -0.2321
  388POPC   NC3 5177  10.636  10.062   9.323 -0.1878  0.2212  0.0451
  388POPC   PO4 5178  10.420  10.441   9.146  0.2558  0.2146 -0.1452
  388POPC   GL1 5179  10.662  10.461   9.549 -0.0361 -0.0723 -0.2828
  388POPC   GL2 5180  10.956  10.353   9.600  0.0696 -0.1828  0.0296
  388POPC   C1A 5181  10.390  10.642   9.962  0.1659 -0.4783  0.1356
  388POPC   D2A 5182  10.130  10.626  10.265  0.0265  0.2668  0.1470
  388POPC   C3A 5183  10.076  10.176  10.502  0.1684  0.3933  0.0680
  388POPC   C4A 5184   9.927  10.085  10.919  0.0059  0.1350 -0.1852
  388POPC   C1B 5185  11.231  10.509   9.879  0.2962  0.1692 -0.0978
  388POPC   C2B 5186  11.395  10.825  10.084  0.0151  0.0139  0.0599
  388POPC   C3B 5187  11.524  10.926  10.575  0.2170  0.0735 -0.0382
  388POPC   C4B 5188  11.548  11.014  10.948  0.2442  0.4983  0.0256
  389POPC   NC3 5189  10.573  10.877   9.148 -0.2278  0.0813 -0.0102
  389POPC   PO4 5190  10.462  11.389   9.366  0.2179  0.3052 -0.2146
  389POPC   GL1 5191  10.228  11.725   9.581 -0.1900 -0.0834  0.1454
  389POPC   GL2 5192  10.158  12.066   9.411 -0.2110  0.0074  0.3240
  389POPC   C1A 5193  10.215  11.769  10.024  0.0980  0.1824  0.0138
  389POPC   D2A 5194  10.374  11.800  10.512 -0.0667  0.1143  0.1353
  389POPC   C3A 5195  10.959  11.734  10.398  0.1806  0.0650 -0.0117
  389POPC   C4A 5196  11.199  11.536  10.015 -0.1376  0.0425 -0.1632
  389POPC   C1B 5197  10.135  12.207   9.780 -0.0377 -0.0456  0.0533
  389POPC   C2B 5198   9.855  12.505  10.029 -0.0146  0.0375 -0.1722
  389POPC   C3B 5199   9.522  12.860  10.200  0.0043 -0.1655 -0.0352
  389POPC   C4B 5200   9.534  13.267  10.159  0.3328 -0.0754 -0.1422
  390POPC   NC3 5201   5.835   5.713  12.715  0.0504  0.2712  0.4331
  390POPC   PO4 5202   5.597   5.441  12.567 -0.1699 -0.3398 -0.2257
  390POPC   GL1 5203   5.375   5.218  12.318  0.1010 -0.2497 -0.2601
  390POPC   GL2 5204   5.050   5.387  12.133  0.1351  0.1474  0.0388
  390POPC   C1A 5205   5.437   5.069  11.855  0.1477 -0.1049 -0.1525
  390POPC   D2A 5206   5.572   5.108  11.486 -0.3581  0.0885 -0.2257
  390POPC   C3A 5207   5.313   4.802  11.194 -0.2737  0.0874 -0.0719
  390POPC   C4A 5208   4.970   4.804  10.892 -0.0598 -0.2100  0.0651
  390POPC   C1B 5209   4.900   5.395  11.750 -0.1053  0.1444  0.2406
  390POPC   C2B 5210   4.558   5.408  11.425 -0.2792  0.0632 -0.2264
  390POPC   C3B 5211   4.349   5.047  11.629  0.0148 -0.4558  0.0413
  390POPC   C4B 5212   4.516   4.754  11.976  0.0536  0.0667 -0.2613
  391POPC   NC3 5213   4.320   5.930   9.662  0.2857 -0.2311  0.0578
  391POPC   PO4 5214   4.715   5.929   9.510  0.1483 -0.1096  0.0174
  391POPC   GL1 5215   4.577   5.453   9.880  0.0404  0.0094 -0.3171
  391POPC   GL2 5216   4.366   5.591  10.201  0.3504 -0.2288  0.1286
  391POPC   C1A 5217   4.617   5.145  10.067 -0.1151  0.0522  0.3770
  391POPC   D2A 5218   4.626   4.748   9.915 -0.1197  0.1587  0.2075
  391POPC   C3A 5219   5.067   4.680   9.910  0.0272  0.2614 -0.0003
  391POPC   C4A 5220   5.463   4.687  10.054 -0.0944 -0.1469  0.0676
  391POPC   C1B 5221   4.623   5.759  10.484  0.0650  0.1536 -0.1557
  391POPC   C2B 5222   4.540   6.079  10.723 -0.1852  0.1777 -0.1177
  391POPC   C3B 5223   4.279   6.081  10.976  0.4023  0.0580 -0.2004
  391POPC   C4B 5224   4.295   5.842  11.354  0.0211  0.0600  0.2033
  392POPC   NC3 5225  11.624   6.510   9.021  0.2477  0.1021 -0.0921
  392POPC   PO4 5226  11.349   6.133   9.075  0.1215 -0.3246 -0.0002
  392POPC   GL1 5227  11.183   6.418   9.472  0.2803 -0.2468 -0.1206
  392POPC   GL2 5228  11.468   6.271   9.555 -0.0683 -0.1153  0.2273
  392POPC   C1A 5229  10.848   6.633   9.593  0.2628  0.2670 -0.0031
  392POPC   D2A 5230  10.736   6.875   9.983  0.2160  0.0848  0.0504
  392POPC   C3A 5231  10.345   6.852  10.299  0.2847  0.0600 -0.3815
  392POPC   C4A 5232  10.067   6.943  10.555  0.0350 -0.0358 -0.1302
  392POPC   C1B 5233  11.316   6.058   9.941 -0.2655 -0.1019  0.0849
  392POPC   C2B 5234  11.177   5.882  10.477 -0.2627  0.0832  0.0166
  392POPC   C3B 5235  11.019   6.128  10.704 -0.3653 -0.2942 -0.0373
  392POPC   C4B 5236  10.701   6.355  10.862 -0.0317 -0.4006  0.0653
  393POPC   NC3 5237   9.867   4.954   8.263 -0.1207 -0.1559 -0.2045
  393POPC   PO4 5238  10.207   4.801   8.535  0.0297  0.0285 -0.1371
  393POPC   GL1 5239  10.111   4.765   8.931 -0.4011 -0.2461 -0.0284
  393POPC   GL2 5240  10.226   4.735   9.132 -0.1735  0.0654  0.1548
  393POPC   C1A 5241   9.756   4.853   9.269  0.2961 -0.1747  0.0010
  393POPC   D2A 5242   9.417   4.702   9.460 -0.2571 -0.0691 -0.0772
  393POPC   C3A 5243   9.447   4.550   9.852  0.1553  0.1430 -0.1171
  393POPC   C4A 5244   9.186   4.319  10.169  0.1087  0.0450  0.1316
  393POPC   C1B 5245  10.199   4.965   9.608 -0.0534  0.2479 -0.0905
  393POPC   C2B 5246  10.141   5.419   9.771  0.0704  0.1560 -0.3394
  393POPC   C3B 5247   9.750   5.638   9.907  0.2304  0.0590 -0.0654
  393POPC   C4B 5248   9.506   6.030  10.021  0.4991  0.1780  0.3607
  394POPC   NC3 5249   5.892  10.455   9.072 -0.0867  0.0736  0.1588
  394POPC   PO4 5250   6.205  10.721   9.215  0.2474 -0.1924  0.0005
  394POPC   GL1 5251   6.437  10.587   9.625 -0.0968 -0.1882 -0.0194
  394POPC   GL2 5252   6.302  10.355   9.879  0.1235 -0.0016 -0.1472
  394POPC   C1A 5253   6.673  10.656   9.881 -0.0170  0.1414 -0.0296
  394POPC   D2A 5254   6.926  10.873  10.129  0.2632  0.0368  0.1391
  394POPC   C3A 5255   6.986  11.316  10.375 -0.0908 -0.0992  0.1315
  394POPC   C4A 5256   7.445  11.604  10.476  0.3062 -0.1354  0.1259
  394POPC   C1B 5257   6.486  10.269  10.298 -0.2716 -0.1495  0.1734
  394POPC   C2B 5258   6.655  10.212  10.714  0.2413  0.2319 -0.0886
  394POPC   C3B 5259   6.593  10.125  11.094  0.0959 -0.2187  0.0682
  394POPC   C4B 5260   6.690   9.969  11.455 -0.3111 -0.0312 -0.0740
  395POPC   NC3 5261   1.677   8.792   9.864 -0.3677 -0.0296 -0.0377
  395POPC   PO4 5262   1.409   9.154   9.861 -0.0298 -0.1872 -0.0959
  395POPC   GL1 5263   1.228   8.906  10.171 -0.2357 -0.3712 -0.1009
  395POPC   GL2 5264   0.856   9.128  10.230 -0.1821 -0.0356 -0.0811
  395POPC   C1A 5265   0.993   8.834  10.603 -0.1100 -0.0388  0.2918
  395POPC   D2A 5266   0.817   8.417  10.945 -0.1533  0.2640 -0.2242
  395POPC   C3A 5267   0.988   8.489  11.402 -0.2221  0.1339  0.0387
  395POPC   C4A 5268   1.022   8.613  11.746 -0.0556 -0.1433 -0.0929
  395POPC   C1B 5269   0.680   9.317  10.596 -0.1505 -0.0313 -0.2548
  395POPC   C2B 5270   0.413   9.490  10.949 -0.1078 -0.2703 -0.1063
  395POPC   C3B 5271   0.111   9.496  11.246  0.0741  0.1791  0.2071
  395POPC   C4B 5272  -0.323   9.534  11.240 -0.1984  0.0043  0.2187
  396POPC   NC3 5273   6.272   9.763   9.107  0.2623 -0.0445  0.1612
  396POPC   PO4 5274   5.855   9.901   9.145  0.3992 -0.1879  0.1685
  396POPC   GL1 5275   5.980   9.877   9.596  0.0527 -0.1774 -0.3489
  396POPC   GL2 5276   5.788   9.953   9.877 -0.0173  0.0364  0.1254
  396POPC   C1A 5277   6.277   9.833   9.888 -0.2866 -0.0082  0.3329
  396POPC   D2A 5278   6.390   9.778  10.374  0.1425  0.0034 -0.1698
  396POPC   C3A 5279   6.134  10.095  10.676 -0.0838  0.2053 -0.1882
  396POPC   C4A 5280   6.239  10.467  10.872  0.7088 -0.0316  0.0619
  396POPC   C1B 5281   5.895  10.222  10.137 -0.1352  0.2691 -0.0670
  396POPC   C2B 5282   5.725  10.411  10.527 -0.1157 -0.0892  0.1866
  396POPC   C3B 5283   5.620  10.163  10.945 -0.0041  0.1304 -0.0457
  396POPC   C4B 5284   5.578  10.331  11.283  0.0908  0.3905  0.1798
  397POPC   NC3 5285   9.761   0.264   9.030 -0.2700  0.0782  0.0901
  397POPC   PO4 5286   9.781   0.717   8.820 -0.0045 -0.0046  0.2271
  397POPC   GL1 5287   9.919   0.693   9.217  0.1735  0.0048 -0.0162
  397POPC   GL2 5288   9.659   0.694   9.350  0.4404 -0.2205 -0.0732
  397POPC   C1A 5289  10.039   0.956   9.553 -0.0023  0.3764 -0.0305
  397POPC   D2A 5290  10.089   1.111   9.985  0.2425  0.0904  0.1690
  397POPC   C3A 5291   9.790   1.323  10.197  0.2684 -0.2747  0.0669
  397POPC   C4A 5292   9.399   1.536  10.333 -0.1352  0.2145 -0.1148
  397POPC   C1B 5293   9.715   0.594   9.759  0.1021  0.4301  0.1484
  397POPC   C2B 5294   9.989   0.632  10.182 -0.0719  0.0584  0.1305
  397POPC   C3B 5295  10.143   0.374  10.485 -0.3399  0.3506 -0.2081
  397POPC   C4B 5296  10.166   0.230  10.833  0.0499 -0.0959  0.1996
  398POPC   NC3 5297  12.132   9.561   9.214 -0.3540  0.0723 -0.0933
  398POPC   PO4 5298  11.930   9.694   9.556  0.0345 -0.1054 -0.2182
  398POPC   GL1 5299  12.100   9.652   9.897  0.3614 -0.1028 -0.1187
  398POPC   GL2 5300  12.173   9.897  10.015 -0.3318  0.1649 -0.1596
  398POPC   C1A 5301  12.029   9.715  10.432 -0.2180 -0.0133  0.2475
  398POPC   D2A 5302  11.925   9.497  10.762 -0.4695 -0.1575  0.2515
  398POPC   C3A 5303  11.890   9.061  10.661 -0.1848  0.2745  0.0556
  398POPC   C4A 5304  11.719   8.615  10.724  0.0654 -0.0282 -0.2049
  398POPC   C1B 5305  12.461   9.590  10.193 -0.1832 -0.1523 -0.3619
  398POPC   C2B 5306  12.523   9.628  10.617  0.4966 -0.0250 -0.0555
  398POPC   C3B 5307  12.672   9.982  10.799  0.1742 -0.0662 -0.0074
  398POPC   C4B 5308  12.804  10.172  11.103  0.1942  0.2885 -0.3898
  399POPC   NC3 5309   5.428   9.494   9.910 -0.1381  0.0553 -0.1333
  399POPC   PO4 5310   5.395   9.240  10.212  0.3284  0.0719 -0.0114
  399POPC   GL1 5311   5.667   9.250  10.503 -0.2211 -0.0019  0.0559
  399POPC   GL2 5312   5.725   9.027  10.678  0.2358 -0.0241 -0.2777
  399POPC   C1A 5313   6.060   9.371  10.844 -0.0295 -0.0028  0.0175
  399POPC   D2A 5314   6.319   9.669  10.925 -0.1027 -0.0637  0.0063
  399POPC   C3A 5315   6.825   9.704  11.022 -0.0486 -0.1058 -0.1692
  399POPC   C4A 5316   7.225   9.832  11.112  0.1221 -0.4288  0.3544
  399POPC   C1B 5317   6.020   8.861  10.760 -0.1920  0.2440 -0.3045
  399POPC   C2B 5318   6.419   8.861  10.720  0.2171  0.0226 -0.0212
  399POPC   C3B 5319   6.686   8.701  10.982 -0.0111 -0.1043  0.5112
  399POPC   C4B 5320   6.677   8.415  11.436 -0.1710  0.1302 -0.0534
  400POPC   NC3 5321   0.840   6.999   9.416  0.2472  0.1176  0.1398
  400POPC   PO4 5322   0.986   7.487   9.466 -0.3404  0.0534 -0.0550
  400POPC   GL1 5323   0.973   7.299   9.786  0.0207 -0.0919  0.0980
  400POPC   GL2 5324   1.015   6.964   9.872 -0.0664  0.1601  0.1199
  400POPC   C1A 5325   0.603   7.332  10.067 -0.2279  0.0976 -0.3859
  400POPC   D2A 5326   0.700   7.312  10.515 -0.0157 -0.1086  0.5022
  400POPC   C3A 5327   0.888   7.542  10.780  0.0594 -0.0544 -0.1281
  400POPC   C4A 5328   0.979   7.532  11.147  0.0517  0.0960  0.2500
  400POPC   C1B 5329   1.112   7.019  10.307 -0.3852 -0.1853 -0.2909
  400POPC   C2B 5330   1.019   6.997  10.766  0.0591  0.0306  0.0563
  400POPC   C3B 5331   0.846   6.982  11.230  0.1911  0.2811  0.0316
  400POPC   C4B 5332   0.938   6.708  11.606  0.0303  0.0326  0.4685
  401POPC   NC3 5333   5.796   3.583   8.543 -0.1766  0.0211 -0.3024
  401POPC   PO4 5334   6.182   3.800   8.663  0.1548 -0.1300 -0.1395
  401POPC   GL1 5335   6.155   3.592   8.967 -0.0225  0.1078  0.0818
  401POPC   GL2 5336   6.438   3.502   9.104  0.3314  0.0817 -0.2845
  401POPC   C1A 5337   5.998   3.500   9.410 -0.0034 -0.0487  0.5291
  401POPC   D2A 5338   6.012   3.335   9.895 -0.2499 -0.2843  0.0767
  401POPC   C3A 5339   5.768   3.069  10.085 -0.0167  0.3304 -0.3720
  401POPC   C4A 5340   5.542   2.966  10.581  0.5160 -0.2102 -0.2134
  401POPC   C1B 5341   6.340   3.853   9.316  0.0478 -0.3220  0.2669
  401POPC   C2B 5342   6.228   3.835   9.717 -0.1748 -0.0909 -0.0405
  401POPC   C3B 5343   6.442   3.794  10.113 -0.1028 -0.3027  0.3477
  401POPC   C4B 5344   6.474   3.414  10.407  0.0406 -0.0490  0.0444
  402POPC   NC3 5345   1.817  10.234   9.305 -0.1923 -0.3804  0.1173
  402POPC   PO4 5346   1.833   9.978   9.743  0.1308 -0.1784  0.0485
  402POPC   GL1 5347   1.578  10.007  10.172 -0.1621  0.3896  0.0500
  402POPC   GL2 5348   1.621  10.212  10.336  0.0988  0.0117 -0.1408
  402POPC   C1A 5349   1.545   9.655  10.535 -0.0235 -0.0692  0.2037
  402POPC   D2A 5350   1.637   9.290  10.865 -0.0503 -0.0307  0.0191
  402POPC   C3A 5351   1.561   9.073  11.267  0.0061 -0.2269  0.0282
  402POPC   C4A 5352   1.487   8.777  11.746 -0.0397  0.1471 -0.0254
  402POPC   C1B 5353   2.013  10.096  10.675  0.2995 -0.0367  0.1367
  402POPC   C2B 5354   2.039  10.216  11.061  0.1891  0.1061 -0.1996
  402POPC   C3B 5355   1.851  10.066  11.384 -0.0562 -0.2486 -0.1398
  402POPC   C4B 5356   1.520   9.987  11.648  0.2434  0.2511  0.1419
  403POPC   NC3 5357  11.263   8.083  13.001  0.2744 -0.0552 -0.0299
  403POPC   PO4 5358  11.372   8.435  12.897  0.1074 -0.1633 -0.2597
  403POPC   GL1 5359  11.563   8.454  12.561 -0.2864 -0.0717  0.0513
  403POPC   GL2 5360  11.641   8.750  12.342  0.2175  0.2608 -0.1207
  403POPC   C1A 5361  11.825   8.265  12.245  0.0223  0.1510 -0.1706
  403POPC   D2A 5362  12.071   8.386  11.879  0.2098  0.0824 -0.0747
  403POPC   C3A 5363  12.255   7.958  11.661  0.0606 -0.0798  0.2984
  403POPC   C4A 5364  12.218   7.612  11.333  0.0750  0.2334  0.0071
  403POPC   C1B 5365  11.918   8.791  12.092  0.1173 -0.4568 -0.0900
  403POPC   C2B 5366  12.285   9.005  11.902  0.0370 -0.1423 -0.2348
  403POPC   C3B 5367  12.675   8.986  11.703 -0.2827  0.2565  0.0511
  403POPC   C4B 5368  13.050   9.080  11.880 -0.1927 -0.0903 -0.0206
  404POPC   NC3 5369   0.454   7.858   9.269  0.0945 -0.0536  0.4622
  404POPC   PO4 5370   0.499   7.367   9.342 -0.1002 -0.4583 -0.3818
  404POPC   GL1 5371   0.184   7.487   9.712  0.1737  0.1529  0.2046
  404POPC   GL2 5372  -0.111   7.269   9.785 -0.1552 -0.0322  0.1240
  404POPC   C1A 5373   0.236   7.618  10.164  0.1405 -0.2335  0.0341
  404POPC   D2A 5374   0.321   7.848  10.505  0.2495  0.0893  0.4064
  404POPC   C3A 5375   0.304   7.609  10.861  0.0217  0.0336 -0.1223
  404POPC   C4A 5376   0.507   7.372  11.212  0.0122  0.0778 -0.0613
  404POPC   C1B 5377  -0.164   7.382  10.268 -0.1116 -0.0675 -0.1445
  404POPC   C2B 5378  -0.408   7.379  10.655 -0.1170 -0.3432  0.0785
  404POPC   C3B 5379  -0.721   7.240  10.949  0.1337  0.0070  0.0289
  404POPC   C4B 5380  -0.658   7.005  11.395 -0.2737  0.0270 -0.0203
  405POPC   NC3 5381   6.745   5.729  12.415  0.3369  0.0326 -0.1872
  405POPC   PO4 5382   6.359   5.670  12.406  0.1736 -0.0210 -0.1004
  405POPC   GL1 5383   6.186   5.639  12.024  0.2517  0.3284  0.1750
  405POPC   GL2 5384   6.390   5.810  11.766  0.0670 -0.1059  0.1715
  405POPC   C1A 5385   6.127   5.250  11.775 -0.3279  0.4376 -0.0616
  405POPC   D2A 5386   6.051   5.145  11.351 -0.2070 -0.1407 -0.1946
  405POPC   C3A 5387   6.153   4.894  11.097  0.0541  0.1263 -0.0907
  405POPC   C4A 5388   6.112   4.527  10.852  0.2141  0.0516 -0.1175
  405POPC   C1B 5389   6.506   5.469  11.583  0.2715 -0.2517 -0.0178
  405POPC   C2B 5390   6.571   5.385  11.122 -0.0164  0.0882  0.0044
  405POPC   C3B 5391   6.345   5.358  10.781  0.2520 -0.1256 -0.0395
  405POPC   C4B 5392   6.171   4.951  10.605  0.1478  0.1908 -0.0589
  406POPC   NC3 5393   0.809  10.506   9.799  0.2008  0.0620  0.1293
  406POPC   PO4 5394   1.177  10.485  10.006 -0.0042  0.1295  0.0712
  406POPC   GL1 5395   1.140  10.340  10.448  0.1994 -0.0448  0.2654
  406POPC   GL2 5396   0.824  10.493  10.398 -0.0765  0.0504 -0.3383
  406POPC   C1A 5397   1.385  10.149  10.751 -0.0657 -0.2186 -0.0681
  406POPC   D2A 5398   1.407  10.161  11.168  0.0338  0.1115  0.0842
  406POPC   C3A 5399   1.073  10.038  11.391 -0.1070 -0.0636  0.2788
  406POPC   C4A 5400   0.658   9.856  11.439  0.4777  0.0766 -0.1732
  406POPC   C1B 5401   0.617  10.827  10.650  0.1177 -0.0088 -0.1826
  406POPC   C2B 5402   0.273  11.082  10.804  0.1855 -0.0277  0.0146
  406POPC   C3B 5403  -0.165  11.162  10.765 -0.0923  0.0561 -0.1992
  406POPC   C4B 5404  -0.537  11.240  10.755  0.0944  0.0681 -0.2003
  407POPC   NC3 5405   7.748   8.843   9.480  0.2242 -0.2097 -0.0323
  407POPC   PO4 5406   7.429   8.975   9.182 -0.0402  0.0577 -0.1072
  407POPC   GL1 5407   7.266   8.931   9.545  0.0594  0.0095 -0.0996
  407POPC   GL2 5408   7.006   9.097   9.708 -0.1518  0.3613  0.0323
  407POPC   C1A 5409   7.350   8.793   9.917  0.1120 -0.1664 -0.0269
  407POPC   D2A 5410   7.469   8.701  10.357  0.0339 -0.1245 -0.2026
  407POPC   C3A 5411   7.638   8.879  10.642 -0.0293 -0.2516 -0.3146
  407POPC   C4A 5412   7.476   8.869  11.096 -0.0352 -0.0546 -0.2695
  407POPC   C1B 5413   7.078   9.176  10.130 -0.3262  0.1535  0.0300
  407POPC   C2B 5414   7.328   9.230  10.493 -0.1810  0.0289  0.3829
  407POPC   C3B 5415   7.470   9.569  10.756  0.2415  0.0051 -0.1838
  407POPC   C4B 5416   7.732   9.937  10.982 -0.1321  0.3303 -0.1775
  408POPC   NC3 5417   3.078   1.274   9.662  0.1120  0.0691 -0.2449
  408POPC   PO4 5418   2.721   1.507   9.378  0.4510 -0.1762 -0.0448
  408POPC   GL1 5419   2.529   1.562   9.773  0.2288  0.2170 -0.0093
  408POPC   GL2 5420   2.508   1.994   9.850 -0.0345  0.1035 -0.1772
  408POPC   C1A 5421   2.393   1.685  10.218  0.1852  0.2461 -0.0160
  408POPC   D2A 5422   2.223   1.925  10.544  0.5749 -0.1734 -0.0671
  408POPC   C3A 5423   1.887   1.860  10.812  0.0805 -0.3548 -0.1366
  408POPC   C4A 5424   1.640   1.719  11.138 -0.3184 -0.0387  0.0486
  408POPC   C1B 5425   2.877   1.922  10.003  0.2910  0.1726 -0.2094
  408POPC   C2B 5426   2.836   1.690  10.376 -0.0556  0.0276  0.1600
  408POPC   C3B 5427   2.691   1.717  10.661 -0.1607  0.0675 -0.1584
  408POPC   C4B 5428   2.715   1.527  11.043  0.0469 -0.1626  0.0150
  409POPC   NC3 5429  12.373   1.949  12.556 -0.2198  0.2041  0.2236
  409POPC   PO4 5430  12.789   2.097  12.525  0.0731 -0.0585  0.1103
  409POPC   GL1 5431  12.748   2.237  12.160  0.0111 -0.0433 -0.0946
  409POPC   GL2 5432  12.515   2.076  12.030 -0.3876  0.0823  0.1420
  409POPC   C1A 5433  12.793   2.633  11.858  0.0344 -0.2453  0.4299
  409POPC   D2A 5434  12.687   2.756  11.432  0.0759  0.0813 -0.0630
  409POPC   C3A 5435  12.620   2.501  11.115 -0.1402  0.3960  0.0422
  409POPC   C4A 5436  12.334   2.554  10.792 -0.4397  0.1124  0.2313
  409POPC   C1B 5437  12.404   2.245  11.686  0.0253  0.1809 -0.0782
  409POPC   C2B 5438  12.278   2.144  11.348  0.3100  0.0969 -0.2321
  409POPC   C3B 5439  12.363   1.907  10.995  0.3697 -0.2420  0.0765
  409POPC   C4B 5440  12.278   1.574  10.633 -0.1299  0.0900 -0.1299
  410POPC   NC3 5441  10.766   0.961   8.526 -0.0043  0.0292 -0.0738
  410POPC   PO4 5442  10.570   1.296   8.500 -0.3329 -0.0519  0.2043
  410POPC   GL1 5443  10.518   1.235   8.910  0.0158  0.1092  0.5137
  410POPC   GL2 5444  10.637   1.418   9.074  0.0244 -0.1710  0.0724
  410POPC   C1A 5445  10.100   1.144   9.074  0.0369  0.0710 -0.0043
  410POPC   D2A 5446   9.666   1.159   9.193 -0.2651 -0.2315  0.1768
  410POPC   C3A 5447   9.656   1.341   9.479  0.0331  0.1154  0.0256
  410POPC   C4A 5448   9.574   1.109   9.748 -0.1631  0.5475  0.2775
  410POPC   C1B 5449  10.474   1.790   9.315  0.0145 -0.1046 -0.3697
  410POPC   C2B 5450  10.428   1.912   9.811  0.0161 -0.2688  0.0461
  410POPC   C3B 5451  10.681   2.183  10.019  0.0532 -0.2127  0.0506
  410POPC   C4B 5452  10.867   2.624  10.197  0.0927 -0.0940 -0.0225
  411POPC   NC3 5453  12.154   5.735   8.809  0.1500 -0.1720  0.1289
  411POPC   PO4 5454  11.801   5.501   9.053 -0.0963  0.0184  0.3565
  411POPC   GL1 5455  11.447   5.444   9.429  0.0094 -0.0357 -0.2364
  411POPC   GL2 5456  11.308   5.711   9.525 -0.2749  0.2468  0.0593
  411POPC   C1A 5457  11.538   5.523   9.891  0.0243 -0.3824 -0.2491
  411POPC   D2A 5458  11.662   5.791  10.259 -0.1940  0.1837 -0.4546
  411POPC   C3A 5459  11.923   5.667  10.594 -0.0391 -0.0884 -0.0536
  411POPC   C4A 5460  12.361   5.609  10.717  0.2585 -0.0466 -0.2245
  411POPC   C1B 5461  10.977   5.601   9.913  0.1789 -0.0219  0.1414
  411POPC   C2B 5462  11.210   5.439  10.283  0.1974  0.3515 -0.3754
  411POPC   C3B 5463  11.518   5.337  10.605  0.1376 -0.5427 -0.2797
  411POPC   C4B 5464  11.791   5.277  10.940 -0.2822  0.1987  0.0680
  412POPC   NC3 5465   9.834   8.456   8.808 -0.0031  0.2860  0.2232
  412POPC   PO4 5466   9.890   8.946   8.920  0.0298 -0.2512  0.0589
  412POPC   GL1 5467   9.993   8.974   9.306  0.2260 -0.0615 -0.1693
  412POPC   GL2 5468  10.361   8.969   9.450  0.0834  0.1604  0.2710
  412POPC   C1A 5469   9.983   9.301   9.600 -0.0784 -0.0718  0.0761
  412POPC   D2A 5470   9.754   9.212   9.953 -0.0860 -0.3258  0.0910
  412POPC   C3A 5471   9.955   9.280  10.349  0.0552 -0.0521  0.1076
  412POPC   C4A 5472   9.844   9.136  10.738  0.1612  0.1916 -0.1477
  412POPC   C1B 5473  10.324   9.060   9.893  0.2548 -0.3798  0.0007
  412POPC   C2B 5474  10.549   9.101  10.274 -0.1785  0.1478  0.0541
  412POPC   C3B 5475  10.396   9.252  10.632  0.1167 -0.2017  0.0690
  412POPC   C4B 5476  10.541   9.206  10.985  0.1301 -0.1003  0.2635
  413POPC   NC3 5477   0.403   3.223   8.594 -0.3059  0.0880  0.0268
  413POPC   PO4 5478   0.366   3.506   8.818 -0.2340  0.2588 -0.4818
  413POPC   GL1 5479   0.109   3.506   9.230 -0.0619 -0.0009  0.0770
  413POPC   GL2 5480   0.208   3.735   9.497 -0.2359 -0.1913  0.1343
  413POPC   C1A 5481  -0.149   3.488   9.600 -0.2000  0.1600 -0.2981
  413POPC   D2A 5482  -0.392   3.124   9.535 -0.1337 -0.0441  0.3218
  413POPC   C3A 5483  -0.704   3.158   9.669  0.4242 -0.0453  0.1222
  413POPC   C4A 5484  -1.049   2.979   9.513 -0.0616  0.1675  0.1899
  413POPC   C1B 5485   0.398   3.740   9.806  0.0834  0.0659  0.0376
  413POPC   C2B 5486   0.254   3.596  10.160 -0.0842  0.1244  0.2264
  413POPC   C3B 5487   0.261   3.139  10.331 -0.0938 -0.1730 -0.0542
  413POPC   C4B 5488  -0.013   2.784  10.360  0.0525  0.0379 -0.0157
  414POPC   NC3 5489  10.591  11.876   9.236  0.0929  0.3883  0.1182
  414POPC   PO4 5490  10.583  12.171   8.988 -0.2858 -0.4748 -0.2486
  414POPC   GL1 5491  10.620  12.264   9.516  0.1060 -0.0827 -0.0219
  414POPC   GL2 5492  10.479  12.580   9.610 -0.1002  0.0867  0.2962
  414POPC   C1A 5493  10.663  12.169   9.907 -0.0093 -0.0599 -0.0271
  414POPC   D2A 5494  10.639  12.145  10.359 -0.0535 -0.0445 -0.1935
  414POPC   C3A 5495  10.171  12.314  10.451 -0.1001  0.1900 -0.1195
  414POPC   C4A 5496   9.707  12.507  10.571  0.0885  0.0379 -0.2728
  414POPC   C1B 5497  10.382  12.586   9.985 -0.1532 -0.1622 -0.4493
  414POPC   C2B 5498  10.639  12.634  10.407  0.2485  0.0204  0.0839
  414POPC   C3B 5499  10.616  12.445  10.766  0.0272  0.2470 -0.0966
  414POPC   C4B 5500  10.473  12.547  11.197 -0.0508 -0.2316 -0.2377
  415POPC   NC3 5501   4.517  12.408   9.607  0.2399 -0.0456 -0.0666
  415POPC   PO4 5502   4.976  12.318   9.516  0.0663  0.0974  0.0325
  415POPC   GL1 5503   5.146  12.620   9.863 -0.0984  0.1244  0.1452
  415POPC   GL2 5504   4.912  12.916  10.002 -0.0013  0.0033 -0.1709
  415POPC   C1A 5505   5.314  12.765  10.269  0.2823 -0.1250  0.1661
  415POPC   D2A 5506   5.534  13.086  10.357 -0.0424  0.0479  0.2549
  415POPC   C3A 5507   5.875  13.146  10.656 -0.2578  0.2317  0.0724
  415POPC   C4A 5508   6.208  13.200  10.976 -0.0947  0.0632 -0.1131
  415POPC   C1B 5509   5.001  13.195  10.284 -0.0251  0.0945 -0.2200
  415POPC   C2B 5510   5.127  13.218  10.670  0.0547 -0.0708  0.0253
  415POPC   C3B 5511   5.469  13.442  10.763  0.1422  0.1921 -0.2861
  415POPC   C4B 5512   5.661  13.409  11.266  0.2169 -0.0685  0.4538
  416POPC   NC3 5513   1.782   9.394   9.575 -0.2482  0.0228  0.2716
  416POPC   PO4 5514   2.079   9.192   9.829 -0.0755  0.1287  0.1734
  416POPC   GL1 5515   2.002   9.061  10.242  0.2211  0.3144  0.0482
  416POPC   GL2 5516   1.713   9.175  10.369  0.1674  0.1443  0.1516
  416POPC   C1A 5517   1.991   8.860  10.604 -0.0716 -0.0123  0.2950
  416POPC   D2A 5518   1.798   8.687  10.985  0.1414 -0.1275 -0.4074
  416POPC   C3A 5519   1.953   8.866  11.367  0.1494  0.0286  0.0901
  416POPC   C4A 5520   1.851   9.114  11.695  0.1276 -0.2687  0.3060
  416POPC   C1B 5521   1.528   8.860  10.621  0.3110 -0.0582  0.3695
  416POPC   C2B 5522   1.295   8.651  10.957  0.1256 -0.1704  0.3168
  416POPC   C3B 5523   1.464   8.494  11.348  0.0610  0.0879  0.3325
  416POPC   C4B 5524   1.911   8.422  11.410  0.1132 -0.1276 -0.0164
  417POPC   NC3 5525   4.564   7.580  10.482 -0.0320  0.3289  0.1005
  417POPC   PO4 5526   5.005   7.464  10.523  0.0004 -0.1400  0.2139
  417POPC   GL1 5527   4.771   7.469  10.883 -0.2158  0.0661 -0.2702
  417POPC   GL2 5528   4.689   7.224  11.129  0.0950  0.0501 -0.3491
  417POPC   C1A 5529   4.643   7.790  11.236  0.1439  0.3413  0.2158
  417POPC   D2A 5530   4.397   8.070  11.627  0.0953 -0.3825 -0.0090
  417POPC   C3A 5531   4.030   8.368  11.799  0.1702  0.0156  0.2559
  417POPC   C4A 5532   3.735   8.622  11.618  0.0030  0.1654 -0.2749
  417POPC   C1B 5533   4.369   6.973  11.032 -0.1515 -0.0886  0.0363
  417POPC   C2B 5534   3.921   6.962  10.929  0.0406 -0.0145  0.0948
  417POPC   C3B 5535   3.555   7.239  10.875  0.0343  0.0706  0.1424
  417POPC   C4B 5536   3.264   7.525  10.768 -0.1939  0.0459  0.0193
  418POPC   NC3 5537   3.517   2.544  13.018  0.2307 -0.1416 -0.3789
  418POPC   PO4 5538   3.320   2.193  12.885  0.1262  0.1178 -0.1670
  418POPC   GL1 5539   3.498   2.253  12.515 -0.1985 -0.1367 -0.0650
  418POPC   GL2 5540   3.393   2.168  12.291  0.1689  0.1575  0.2551
  418POPC   C1A 5541   3.807   2.396  12.039 -0.3059  0.2219  0.0405
  418POPC   D2A 5542   3.989   2.455  11.652  0.0057 -0.0505 -0.0018
  418POPC   C3A 5543   3.561   2.482  11.247 -0.1766 -0.0044  0.0263
  418POPC   C4A 5544   3.177   2.732  11.073  0.0731 -0.0123  0.1592
  418POPC   C1B 5545   2.970   2.334  12.082 -0.0893  0.1015 -0.1206
  418POPC   C2B 5546   2.721   2.557  11.708 -0.0499  0.0325 -0.1259
  418POPC   C3B 5547   2.216   2.576  11.472 -0.0514  0.0306  0.0058
  418POPC   C4B 5548   1.826   2.530  11.495  0.6331 -0.0692 -0.1529
  419POPC   NC3 5549   0.019   1.806   8.641  0.0224  0.2805 -0.1730
  419POPC   PO4 5550  -0.445   1.570   8.630  0.0042 -0.1574  0.1860
  419POPC   GL1 5551  -0.555   1.440   9.021 -0.1588  0.0159  0.2029
  419POPC   GL2 5552  -0.909   1.532   9.123  0.0654  0.1863 -0.2210
  419POPC   C1A 5553  -0.588   1.300   9.457 -0.0037 -0.0807 -0.0637
  419POPC   D2A 5554  -0.414   1.096   9.799 -0.0611 -0.0915  0.2353
  419POPC   C3A 5555  -0.636   1.002  10.245 -0.3089 -0.1540  0.2571
  419POPC   C4A 5556  -0.640   1.052  10.558  0.3010  0.0570 -0.0651
  419POPC   C1B 5557  -1.096   1.582   9.540  0.0861  0.0395  0.0154
  419POPC   C2B 5558  -1.131   1.831   9.972 -0.0423 -0.0826  0.0507
  419POPC   C3B 5559  -1.348   1.979  10.247  0.1708 -0.0468 -0.0596
  419POPC   C4B 5560  -1.268   1.792  10.505  0.2950 -0.0487  0.1621
  420POPC   NC3 5561   3.411   3.960   9.582  0.2284  0.6319 -0.4118
  420POPC   PO4 5562   3.022   4.340   9.700 -0.1849  0.2771 -0.0709
  420POPC   GL1 5563   2.887   4.172  10.067  0.0638 -0.0201  0.0805
  420POPC   GL2 5564   2.529   4.118  10.058  0.0864 -0.0117 -0.1384
  420POPC   C1A 5565   2.834   4.338  10.403  0.0858 -0.2264 -0.1200
  420POPC   D2A 5566   2.661   4.151  10.819 -0.1496  0.0813 -0.0674
  420POPC   C3A 5567   2.300   3.895  10.829 -0.3448  0.0628  0.2224
  420POPC   C4A 5568   2.205   3.451  10.889  0.2193  0.3149 -0.0410
  420POPC   C1B 5569   2.216   4.071  10.297  0.1579  0.0178 -0.0518
  420POPC   C2B 5570   1.848   4.297  10.406 -0.0372 -0.0755 -0.0749
  420POPC   C3B 5571   1.411   4.370  10.613  0.0802 -0.0195 -0.0813
  420POPC   C4B 5572   0.922   4.405  10.890  0.1165  0.2593 -0.2839
  421POPC   NC3 5573   6.156   0.363   8.762  0.0534 -0.1154 -0.1688
  421POPC   PO4 5574   6.358   0.548   9.241 -0.2041  0.1419 -0.1236
  421POPC   GL1 5575   6.449   0.739   9.645 -0.1641  0.4271 -0.0968
  421POPC   GL2 5576   6.705   0.904   9.521 -0.1198 -0.0969  0.4439
  421POPC   C1A 5577   6.404   0.857  10.070 -0.2282  0.0985  0.0145
  421POPC   D2A 5578   6.384   0.847  10.487  0.0204  0.1173 -0.2970
  421POPC   C3A 5579   6.762   0.800  10.677  0.0311 -0.1005 -0.1548
  421POPC   C4A 5580   7.201   0.813  10.839 -0.3615  0.2165  0.2900
  421POPC   C1B 5581   6.768   1.186   9.919  0.0649 -0.2523 -0.1485
  421POPC   C2B 5582   6.928   1.577  10.057 -0.3551  0.0070  0.2254
  421POPC   C3B 5583   7.152   1.887  10.236 -0.0001  0.2907 -0.0504
  421POPC   C4B 5584   7.518   2.026  10.167  0.3038 -0.0548 -0.3447
  422POPC   NC3 5585   4.315   3.076   9.117  0.0278  0.1334 -0.0204
  422POPC   PO4 5586   4.231   2.643   9.084  0.0407 -0.0251  0.3371
  422POPC   GL1 5587   4.405   2.207   9.202 -0.2357 -0.4534 -0.1366
  422POPC   GL2 5588   4.188   1.925   9.229  0.1392  0.0052 -0.2529
  422POPC   C1A 5589   4.650   1.951   9.441 -0.1521 -0.1016  0.2232
  422POPC   D2A 5590   4.880   1.596   9.471 -0.3706  0.0107  0.0101
  422POPC   C3A 5591   5.079   1.463   9.918 -0.4221  0.0278  0.2164
  422POPC   C4A 5592   5.060   1.257  10.375  0.1831  0.1155  0.0965
  422POPC   C1B 5593   4.180   2.150   9.617 -0.1157 -0.0360  0.1713
  422POPC   C2B 5594   3.947   2.423   9.897  0.2302  0.2968 -0.1543
  422POPC   C3B 5595   3.861   2.948  10.024  0.2396  0.3749 -0.3319
  422POPC   C4B 5596   3.561   3.132  10.218  0.1223 -0.0267 -0.3564
  423POPC   NC3 5597   5.151   5.794   9.276 -0.0471 -0.1378  0.0924
  423POPC   PO4 5598   5.171   5.962   9.736 -0.0145 -0.1614  0.2794
  423POPC   GL1 5599   4.997   5.841  10.079 -0.1101 -0.0898 -0.0811
  423POPC   GL2 5600   4.994   5.503  10.224 -0.1966 -0.1617 -0.3744
  423POPC   C1A 5601   5.096   5.962  10.539 -0.3000  0.0503  0.1189
  423POPC   D2A 5602   5.215   5.762  10.783  0.0226  0.0091 -0.2774
  423POPC   C3A 5603   5.641   5.536  10.936 -0.0222 -0.0397 -0.0427
  423POPC   C4A 5604   5.714   5.062  10.970 -0.2034 -0.0173  0.0576
  423POPC   C1B 5605   5.304   5.311  10.540  0.1698  0.1776  0.0591
  423POPC   C2B 5606   5.796   5.263  10.535  0.0975  0.2796 -0.0240
  423POPC   C3B 5607   6.017   5.366  10.413 -0.0848  0.1047  0.0807
  423POPC   C4B 5608   6.213   5.331  10.114 -0.2493 -0.2626 -0.1553
  424POPC   NC3 5609  11.122   4.610   8.983  0.2379 -0.0363  0.0671
  424POPC   PO4 5610  10.712   4.840   9.136  0.0477  0.1757 -0.0014
  424POPC   GL1 5611  10.817   4.743   9.576 -0.0396  0.0868  0.0119
  424POPC   GL2 5612  10.627   4.741   9.895 -0.2368  0.1598  0.3020
  424POPC   C1A 5613  10.878   4.303   9.670  0.1954  0.1766 -0.1204
  424POPC   D2A 5614  10.793   3.910   9.894  0.1660 -0.1711  0.1629
  424POPC   C3A 5615  10.573   3.977  10.331 -0.0723  0.3220  0.1065
  424POPC   C4A 5616  10.322   3.952  10.694  0.0955 -0.0654  0.0363
  424POPC   C1B 5617  10.342   4.740  10.097  0.0886 -0.1203 -0.0159
  424POPC   C2B 5618  10.060   5.087  10.176  0.2565  0.0884 -0.1879
  424POPC   C3B 5619   9.724   5.060  10.602 -0.1704 -0.0802  0.3433
  424POPC   C4B 5620   9.817   4.888  10.952 -0.4427  0.2239  0.1626
  425POPC   NC3 5621   7.978  11.156   8.864  0.0531 -0.0344 -0.0214
  425POPC   PO4 5622   8.200  11.462   9.209  0.1757 -0.2152 -0.0919
  425POPC   GL1 5623   8.083  11.363   9.609 -0.1942 -0.1085  0.0779
  425POPC   GL2 5624   8.488  11.350   9.707  0.0117  0.1572  0.3770
  425POPC   C1A 5625   8.096  11.135  10.004 -0.1217 -0.1567  0.1379
  425POPC   D2A 5626   7.917  10.869  10.306  0.0235  0.1610 -0.1805
  425POPC   C3A 5627   7.957  11.152  10.643  0.3352 -0.1360 -0.1027
  425POPC   C4A 5628   8.058  11.217  11.078  0.1204  0.0239 -0.1143
  425POPC   C1B 5629   8.602  10.922   9.612 -0.1781  0.0450 -0.0164
  425POPC   C2B 5630   8.761  10.664   9.951 -0.1795 -0.0241  0.0062
  425POPC   C3B 5631   8.791  10.378  10.339 -0.3642 -0.3201 -0.0486
  425POPC   C4B 5632   8.950  10.168  10.883 -0.0960 -0.1021 -0.1719
  426POPC   NC3 5633   8.360  10.087  13.085  0.0847  0.1371  0.2374
  426POPC   PO4 5634   8.096   9.829  13.290 -0.1039 -0.0790  0.1938
  426POPC   GL1 5635   8.008   9.743  12.911 -0.2011 -0.2488  0.0396
  426POPC   GL2 5636   8.020   9.397  12.920  0.6511 -0.0534 -0.0707
  426POPC   C1A 5637   7.901   9.801  12.469  0.1165  0.0475 -0.0228
  426POPC   D2A 5638   7.896   9.506  12.115 -0.1712  0.0049  0.2407
  426POPC   C3A 5639   7.842   9.814  11.710  0.0203  0.2138  0.0525
  426POPC   C4A 5640   7.539  10.018  11.433  0.0877 -0.2206 -0.1303
  426POPC   C1B 5641   8.223   9.421  12.499 -0.3039 -0.1062 -0.1014
  426POPC   C2B 5642   8.407   9.524  12.103 -0.1777  0.0985 -0.1942
  426POPC   C3B 5643   8.750   9.894  12.036  0.2020  0.2421 -0.1069
  426POPC   C4B 5644   8.738  10.358  12.132  0.1071 -0.2291  0.0313
  427POPC   NC3 5645   1.432   6.488   9.294  0.0527 -0.1565  0.1179
  427POPC   PO4 5646   1.124   6.464   9.527  0.2814 -0.1018 -0.0399
  427POPC   GL1 5647   0.886   6.192   9.790  0.2558 -0.1960  0.4131
  427POPC   GL2 5648   0.523   6.086   9.694 -0.0565 -0.0376 -0.0367
  427POPC   C1A 5649   0.799   6.169  10.222  0.3340 -0.0837 -0.2228
  427POPC   D2A 5650   0.547   6.291  10.445 -0.3018  0.0364 -0.1316
  427POPC   C3A 5651   0.601   6.093  10.782  0.0749 -0.1625  0.3440
  427POPC   C4A 5652   0.520   6.143  11.189  0.4930 -0.0481 -0.0840
  427POPC   C1B 5653   0.333   5.793   9.987  0.0477  0.0176 -0.4071
  427POPC   C2B 5654   0.209   5.953  10.447  0.3275  0.1797  0.0412
  427POPC   C3B 5655  -0.039   6.117  10.882 -0.0847 -0.0209 -0.2481
  427POPC   C4B 5656  -0.348   6.380  10.915 -0.3221 -0.2300 -0.0446
  428POPC   NC3 5657   6.796   3.008   8.349 -0.1596 -0.2080  0.0006
  428POPC   PO4 5658   6.721   2.656   8.557  0.0140  0.0479 -0.0585
  428POPC   GL1 5659   7.028   2.546   8.900 -0.4299  0.4042  0.0112
  428POPC   GL2 5660   7.435   2.535   8.874  0.0273  0.1685  0.3268
  428POPC   C1A 5661   7.051   2.279   9.291 -0.2110 -0.2289  0.0270
  428POPC   D2A 5662   7.303   2.310   9.603 -0.1466  0.2125  0.0974
  428POPC   C3A 5663   7.171   2.266   9.933  0.2090 -0.0058  0.0089
  428POPC   C4A 5664   7.231   2.364  10.369  0.0768  0.0628 -0.1388
  428POPC   C1B 5665   7.643   2.458   9.276  0.0294 -0.0535 -0.1013
  428POPC   C2B 5666   7.736   2.000   9.383 -0.2039 -0.1031 -0.2710
  428POPC   C3B 5667   7.859   1.634   9.547  0.2339  0.0805  0.1619
  428POPC   C4B 5668   8.271   1.435   9.541 -0.1830 -0.0870 -0.2261
  429POPC   NC3 5669  10.822   2.033   8.059  0.0276 -0.3172  0.1398
  429POPC   PO4 5670  10.742   2.252   8.399  0.1128 -0.2601 -0.1285
  429POPC   GL1 5671  10.759   2.243   8.822  0.4630  0.1276 -0.2301
  429POPC   GL2 5672  10.691   2.114   9.092  0.1645 -0.0376 -0.1130
  429POPC   C1A 5673  10.870   2.551   9.163 -0.1497  0.1295  0.3027
  429POPC   D2A 5674  10.974   2.618   9.624  0.0164  0.2014  0.0059
  429POPC   C3A 5675  11.191   2.436   9.771 -0.0631  0.3181 -0.2361
  429POPC   C4A 5676  11.432   2.351  10.187  0.0245 -0.1497 -0.0613
  429POPC   C1B 5677  10.571   2.266   9.494 -0.0465 -0.0550 -0.2325
  429POPC   C2B 5678  10.403   2.561   9.829 -0.0713  0.1155  0.0587
  429POPC   C3B 5679  10.066   2.460  10.278 -0.0423 -0.2783 -0.0338
  429POPC   C4B 5680  10.067   2.698  10.563  0.1121 -0.1785 -0.2358
  430POPC   NC3 5681   0.723   6.160   9.243 -0.0024  0.0027  0.1821
  430POPC   PO4 5682   0.540   6.461   9.305 -0.0173 -0.1943 -0.0360
  430POPC   GL1 5683   0.567   6.642   9.680 -0.1029  0.3397 -0.1930
  430POPC   GL2 5684   0.455   7.000   9.737 -0.0309 -0.3827 -0.0469
  430POPC   C1A 5685   0.726   6.580  10.054  0.4498  0.0075 -0.0866
  430POPC   D2A 5686   0.632   6.853  10.289 -0.1737 -0.0841 -0.1492
  430POPC   C3A 5687   0.553   6.739  10.644  0.1753 -0.0035 -0.1355
  430POPC   C4A 5688   0.593   6.553  11.010  0.2296 -0.2011 -0.2035
  430POPC   C1B 5689   0.198   7.005  10.084 -0.2120 -0.0836 -0.1437
  430POPC   C2B 5690   0.195   7.143  10.554 -0.0042 -0.0777  0.1991
  430POPC   C3B 5691  -0.001   7.263  11.061 -0.1401  0.0753  0.2376
  430POPC   C4B 5692  -0.001   7.198  11.469 -0.1609 -0.0750 -0.2760
  431POPC   NC3 5693   8.177   8.695  12.993  0.0195  0.2308 -0.0696
  431POPC   PO4 5694   8.519   8.544  12.845  0.1159 -0.1386  0.0801
  431POPC   GL1 5695   8.290   8.866  12.541  0.0465  0.0759  0.1468
  431POPC   GL2 5696   8.325   8.578  12.327  0.3855 -0.0421  0.1167
  431POPC   C1A 5697   8.367   9.042  12.114 -0.2299  0.1095 -0.3326
  431POPC   D2A 5698   8.397   9.141  11.686 -0.2568 -0.2229  0.0104
  431POPC   C3A 5699   7.927   9.317  11.638 -0.1450  0.3956  0.0421
  431POPC   C4A 5700   7.499   9.137  11.551  0.2206 -0.2849  0.1875
  431POPC   C1B 5701   8.661   8.588  12.031  0.0793 -0.2067  0.0416
  431POPC   C2B 5702   8.464   8.333  11.666 -0.4313  0.3128  0.2001
  431POPC   C3B 5703   8.242   8.454  11.304 -0.3334 -0.1374  0.0718
  431POPC   C4B 5704   7.905   8.596  11.056 -0.1028  0.3225  0.3418
  432POPC   NC3 5705   2.297   5.454  13.226 -0.1281 -0.0132  0.0857
  432POPC   PO4 5706   2.652   5.312  12.946  0.0941  0.3278  0.2003
  432POPC   GL1 5707   2.470   5.664  12.697  0.0652 -0.0491 -0.0532
  432POPC   GL2 5708   2.710   5.790  12.546 -0.1764 -0.0441 -0.0365
  432POPC   C1A 5709   2.265   5.664  12.273 -0.0129 -0.0940 -0.0471
  432POPC   D2A 5710   2.089   6.012  11.840 -0.1858 -0.0569  0.1094
  432POPC   C3A 5711   2.021   5.700  11.543 -0.0288 -0.0954  0.1793
  432POPC   C4A 5712   2.130   5.762  11.035  0.0693  0.1476 -0.1940
  432POPC   C1B 5713   2.857   5.366  12.220 -0.2332 -0.2288  0.2478
  432POPC   C2B 5714   2.834   5.257  11.782 -0.0473  0.5390  0.0664
  432POPC   C3B 5715   2.772   5.034  11.448 -0.0568 -0.1523 -0.0498
  432POPC   C4B 5716   2.877   4.897  10.974 -0.0086  0.3479  0.0489
  433POPC   NC3 5717  12.134  10.143   9.606  0.2873 -0.4126 -0.0155
  433POPC   PO4 5718  12.370  10.392   9.509  0.1308 -0.2624 -0.1867
  433POPC   GL1 5719  12.382  10.484   9.939  0.2020 -0.1689 -0.3110
  433POPC   GL2 5720  12.173  10.453  10.116 -0.1749 -0.0176 -0.2337
  433POPC   C1A 5721  12.573  10.677  10.369  0.5251 -0.0863  0.0598
  433POPC   D2A 5722  12.692  10.462  10.747  0.0404 -0.1706 -0.2229
  433POPC   C3A 5723  12.326  10.370  11.071  0.5034 -0.0089 -0.0253
  433POPC   C4A 5724  12.053   9.983  11.147  0.1495 -0.0022 -0.0405
  433POPC   C1B 5725  11.756  10.299  10.275  0.0778  0.1234  0.3230
  433POPC   C2B 5726  11.400  10.402  10.427  0.0181  0.3529  0.2411
  433POPC   C3B 5727  11.037  10.439  10.750  0.2286 -0.0647  0.0132
  433POPC   C4B 5728  10.813  10.521  11.134 -0.1898  0.1845 -0.3204
  434POPC   NC3 5729  10.714   7.281   8.834 -0.3915 -0.1384 -0.1455
  434POPC   PO4 5730  10.228   7.308   9.064  0.1348  0.0762  0.3167
  434POPC   GL1 5731  10.256   7.565   9.449 -0.3689 -0.2220  0.2676
  434POPC   GL2 5732  10.016   7.774   9.495  0.0555  0.1438 -0.2092
  434POPC   C1A 5733  10.404   7.454   9.869  0.2398  0.1416 -0.1030
  434POPC   D2A 5734  10.789   7.332  10.055 -0.1312  0.0623  0.1174
  434POPC   C3A 5735  10.913   7.415  10.489 -0.2400  0.0155 -0.0978
  434POPC   C4A 5736  10.834   7.499  10.791  0.0451  0.0247 -0.0943
  434POPC   C1B 5737  10.085   7.866   9.961  0.0789 -0.1707 -0.1425
  434POPC   C2B 5738  10.181   7.933  10.394  0.0918 -0.1017 -0.0964
  434POPC   C3B 5739  10.445   7.890  10.715 -0.2688 -0.0691 -0.1473
  434POPC   C4B 5740  10.859   7.952  10.963  0.1197  0.4701 -0.4430
  435POPC   NC3 5741  12.428  10.786   9.243 -0.1981 -0.1861  0.1135
  435POPC   PO4 5742  12.090  10.924   9.609 -0.1560  0.1682 -0.1660
  435POPC   GL1 5743  12.316  11.021   9.886  0.0095  0.0675  0.0093
  435POPC   GL2 5744  12.173  11.396   9.923  0.0759 -0.1762 -0.3477
  435POPC   C1A 5745  12.570  11.178  10.266  0.2420  0.0015 -0.1432
  435POPC   D2A 5746  12.588  11.560  10.289  0.2440  0.0983  0.2606
  435POPC   C3A 5747  12.625  11.644  10.672 -0.0403 -0.2504 -0.0749
  435POPC   C4A 5748  12.267  11.600  10.995 -0.4120  0.1732 -0.2760
  435POPC   C1B 5749  12.118  11.516  10.400 -0.1651 -0.0067 -0.2769
  435POPC   C2B 5750  11.863  11.781  10.559  0.2270 -0.4096  0.1790
  435POPC   C3B 5751  11.478  11.862  10.714 -0.0461  0.1938  0.0477
  435POPC   C4B 5752  11.066  12.146  10.615 -0.0168 -0.0813 -0.1755
  436POPC   NC3 5753   4.777  10.904   9.588  0.0954 -0.3371  0.3351
  436POPC   PO4 5754   5.051  10.956  10.009  0.0683  0.1171  0.2182
  436POPC   GL1 5755   4.819  11.130  10.437 -0.0440 -0.1371  0.1647
  436POPC   GL2 5756   4.810  10.823  10.694  0.0562  0.1635 -0.0715
  436POPC   C1A 5757   4.777  11.540  10.534 -0.0483  0.1358 -0.0523
  436POPC   D2A 5758   4.743  11.926  10.612  0.4261  0.0158 -0.1775
  436POPC   C3A 5759   4.677  12.340  10.601  0.1499 -0.1820  0.1291
  436POPC   C4A 5760   4.826  12.752  10.445 -0.0451  0.1726 -0.1230
  436POPC   C1B 5761   5.134  11.067  10.930  0.1693  0.0608  0.0565
  436POPC   C2B 5762   5.564  11.041  10.962  0.0342  0.0877 -0.0421
  436POPC   C3B 5763   5.960  11.323  11.019 -0.1490  0.1361 -0.2691
  436POPC   C4B 5764   6.452  11.458  11.094  0.0398  0.1337 -0.2458
  437POPC   NC3 5765   9.176   3.821  12.993  0.2307 -0.3358  0.1853
  437POPC   PO4 5766   9.469   4.132  12.821  0.2557  0.0755 -0.3084
  437POPC   GL1 5767   9.527   4.247  12.421  0.0580  0.0726  0.0801
  437POPC   GL2 5768   9.458   4.493  12.304 -0.1547  0.3820  0.1455
  437POPC   C1A 5769   9.879   4.241  12.074  0.2625 -0.0666 -0.1007
  437POPC   D2A 5770   9.930   3.933  11.687 -0.2799 -0.1494 -0.0112
  437POPC   C3A 5771   9.691   3.996  11.388 -0.0113 -0.1643  0.0777
  437POPC   C4A 5772   9.810   4.084  10.926  0.3774 -0.0125 -0.0421
  437POPC   C1B 5773   9.385   4.191  11.924  0.0959  0.0074 -0.0151
  437POPC   C2B 5774   9.344   4.304  11.496  0.2080 -0.0309 -0.0291
  437POPC   C3B 5775   9.203   4.536  11.085 -0.0609 -0.2819 -0.1932
  437POPC   C4B 5776   8.884   4.728  10.934  0.0350 -0.1736  0.1190
  438POPC   NC3 5777   8.082  11.987   9.174 -0.1855 -0.1299 -0.1784
  438POPC   PO4 5778   7.918  12.381   9.194 -0.0440 -0.0129 -0.1355
  438POPC   GL1 5779   7.946  12.238   9.586  0.0259 -0.1400 -0.0585
  438POPC   GL2 5780   8.111  12.009   9.694  0.3065 -0.0658  0.1779
  438POPC   C1A 5781   8.186  12.497   9.789 -0.1981  0.0694 -0.2758
  438POPC   D2A 5782   8.295  12.564  10.240 -0.3349  0.0790  0.0076
  438POPC   C3A 5783   8.723  12.669  10.479  0.0032 -0.2410 -0.2565
  438POPC   C4A 5784   8.739  12.799  10.878  0.1878 -0.0405 -0.0600
  438POPC   C1B 5785   8.363  11.726   9.985  0.1051  0.0095 -0.2555
  438POPC   C2B 5786   8.407  11.432  10.218 -0.0404  0.0154  0.2247
  438POPC   C3B 5787   8.454  10.976  10.276 -0.1616  0.0849 -0.0048
  438POPC   C4B 5788   8.854  10.832  10.477  0.0661 -0.0593  0.0376
  439W        W 5789   8.049   6.208  19.071 -0.3353  0.0802  0.3966
  440W        W 5790   7.681   6.698   4.263 -0.0612  0.2865 -0.3061
  441W        W 5791   7.142   6.680   1.426  0.2388  0.0235  0.0596
  442W        W 5792  10.601   6.079   7.246  0.0603  0.1868 -0.1042
  443W        W 5793   7.830   5.088  19.605  0.3828  0.2656 -0.0122
  444W        W 5794   1.213  11.516  15.778 -0.3948  0.0451 -0.1274
  445W        W 5795  11.486   8.737  14.276  0.2917 -0.2474  0.0274
  446W        W 5796   5.796   0.512   2.420  0.2573 -0.4156 -0.2157
[truncated: 1,559,915 more chars]
