# Supplementary material for: Effect of helical kink in antimicrobial peptides on membrane pore formation
Source: eLife. 2020 Mar 13;9:e47946. doi: 10.7554/eLife.47946 (PMC7069690; doi:10.7554/eLife.47946)
Supplement: Figure 5—source data 1. [file elife-47946-fig5-data1.zip]

Archive with 10 entries (9 files):
- Figure05/
- __MACOSX/._Figure05
- Figure05/.DS_Store
- __MACOSX/Figure05/._.DS_Store
- Figure05/5A.gro
- __MACOSX/Figure05/._5A.gro
- Figure05/5C.gro
- __MACOSX/Figure05/._5C.gro
- Figure05/5B.gro
- __MACOSX/Figure05/._5B.gro
