# Supplementary material for: Effect of helical kink in antimicrobial peptides on membrane pore formation
Source: eLife. 2020 Mar 13;9:e47946. doi: 10.7554/eLife.47946 (PMC7069690; doi:10.7554/eLife.47946)
Supplement: Figure 5—source data 1. [file elife-47946-fig5-data1.zip › Figure05/5C.gro]

Martini system with peptide(s) and lipid membrane
27362
    1THR     BB    1   9.648   4.942  11.725 -0.0489  0.2167  0.1537
    1THR    SC1    2   9.622   5.001  11.977 -0.1021 -0.0205  0.2072
    2ARG     BB    3   9.819   4.958  11.467  0.0401  0.0207  0.1979
    2ARG    SC1    4   9.889   5.257  11.393  0.1855  0.4637 -0.2488
    2ARG    SC2    5   9.806   5.567  11.317  0.1012  0.2166 -0.0426
    3SER     BB    6   9.878   4.660  11.406  0.0104  0.0884 -0.1970
    3SER    SC1    7  10.111   4.550  11.463  0.0366 -0.2230  0.4866
    4SER     BB    8   9.588   4.552  11.379  0.0199  0.0171 -0.0316
    4SER    SC1    9   9.421   4.509  11.592 -0.1441 -0.0091 -0.0923
    5ARG     BB   10   9.510   4.710  11.123  0.2110  0.4225  0.1468
    5ARG    SC1   11   9.404   4.931  11.184  0.3321  0.2420 -0.0335
    5ARG    SC2   12   9.140   5.087  11.045 -0.2042 -0.0901 -0.0019
    6ALA     BB   13   9.732   4.604  10.935 -0.0622 -0.0082  0.0457
    7GLY     BB   14   9.649   4.305  10.920 -0.0053 -0.0190 -0.0736
    8LEU     BB   15   9.363   4.311  10.802 -0.0599  0.2467  0.0611
    8LEU    SC1   16   9.126   4.062  10.785  0.3293 -0.0171 -0.0017
    9GLN     BB   17   9.410   4.471  10.541  0.0554  0.1690  0.0336
    9GLN    SC1   18   9.347   4.880  10.607 -0.0018 -0.0188  0.4566
   10PHE     BB   19   9.630   4.297  10.408 -0.0638 -0.0773  0.1496
   10PHE    SC1   20   9.889   4.249  10.226  0.0738 -0.0012 -0.1268
   10PHE    SC2   21  10.117   4.319  10.352 -0.0065 -0.1036  0.0832
   10PHE    SC3   22  10.115   4.108  10.184  0.0980  0.0245 -0.0840
   11LEU     BB   23   9.469   4.035  10.369 -0.0997 -0.0491  0.1071
   11LEU    SC1   24   9.403   3.738  10.475 -0.2213 -0.1849  0.1070
   12VAL     BB   25   9.248   4.143  10.180  0.1300  0.0188 -0.1311
   12VAL    SC1   26   9.025   4.247  10.277  0.2472  0.1910 -0.0363
   13GLY     BB   27   9.435   4.236   9.951  0.1566  0.1407 -0.0612
   14ARG     BB   28   9.531   3.956   9.860  0.0171  0.0682  0.0123
   14ARG    SC1   29   9.774   3.997   9.687 -0.1938  0.2112  0.1303
   14ARG    SC2   30   9.830   4.204   9.446 -0.1881  0.1980 -0.0727
   15VAL     BB   31   9.252   3.824   9.828  0.0623 -0.0318  0.0231
   15VAL    SC1   32   9.245   3.593   9.957  0.1915 -0.0200  0.0535
   16HIS     BB   33   9.143   4.002   9.598 -0.0744 -0.0192  0.0963
   16HIS    SC1   34   9.009   4.246   9.683  0.1623 -0.1764  0.4708
   16HIS    SC2   35   8.992   4.504   9.762 -0.0902  0.0055 -0.1010
   16HIS    SC3   36   8.767   4.360   9.720  0.0469 -0.3117  0.1814
   17ARG     BB   37   9.374   3.973   9.394 -0.0210  0.1483  0.1308
   17ARG    SC1   38   9.381   4.163   9.175 -0.2359  0.2724 -0.1579
   17ARG    SC2   39   9.507   4.093   8.888  0.1178 -0.0769  0.0281
   18LEU     BB   40   9.427   3.667   9.405  0.1225  0.1577 -0.1583
   18LEU    SC1   41   9.642   3.545   9.649 -0.1674 -0.0844 -0.2382
   19LEU     BB   42   9.139   3.590   9.317  0.1054  0.1311 -0.0804
   19LEU    SC1   43   9.118   3.309   9.495 -0.0615  0.1431 -0.2033
   20ARG     BB   44   9.163   3.706   9.031  0.0938  0.1409 -0.0772
   20ARG    SC1   45   8.900   3.532   8.920  0.1613 -0.0979  0.3031
   20ARG    SC2   46   8.707   3.630   8.716  0.2146 -0.0830  0.1597
   21LYS     BB   47   9.405   3.532   8.947  0.0052 -0.2062  0.3387
   21LYS    SC1   48   9.255   3.219   8.922  0.0024  0.3673 -0.1643
   21LYS    SC2   49   9.355   2.977   8.829  0.0803  0.0448  0.1383
    1THR     BB   50   6.590  11.370   8.379  0.0886 -0.1297  0.1516
    1THR    SC1   51   6.761  11.261   8.541  0.4857  0.2653  0.0284
    2ARG     BB   52   6.421  11.192   8.190 -0.0103  0.0513  0.0652
    2ARG    SC1   53   6.655  11.064   7.979  0.0116  0.1190  0.1602
    2ARG    SC2   54   6.941  11.088   8.088  0.2803  0.1106  0.0201
    3SER     BB   55   6.411  10.926   8.349 -0.0486 -0.0971 -0.1776
    3SER    SC1   56   6.444  10.703   8.229  0.2024  0.3081 -0.0686
    4SER     BB   57   6.231  11.035   8.576  0.1167 -0.1114 -0.0366
    4SER    SC1   58   6.295  11.042   8.826 -0.1702  0.1919  0.0398
    5ARG     BB   59   5.986  11.087   8.394  0.0954  0.1315  0.0571
    5ARG    SC1   60   5.917  11.304   8.211 -0.0167  0.0785  0.2323
    5ARG    SC2   61   5.915  11.636   8.168 -0.1865 -0.0708  0.2806
    6ALA     BB   62   5.944  10.796   8.298 -0.3059  0.1487  0.1513
    7GLY     BB   63   5.905  10.662   8.575 -0.0411 -0.1933  0.0336
    8LEU     BB   64   5.669  10.841   8.664  0.0110 -0.0443 -0.1208
    8LEU    SC1   65   5.787  10.997   8.890 -0.0874 -0.2127  0.2230
    9GLN     BB   66   5.479  10.807   8.421 -0.1032 -0.0343 -0.0344
    9GLN    SC1   67   5.494  11.021   8.148  0.0746  0.0105  0.2447
   10PHE     BB   68   5.430  10.503   8.457  0.0558 -0.0837 -0.2131
   10PHE    SC1   69   5.599  10.335   8.304  0.0332  0.2351 -0.4801
   10PHE    SC2   70   5.694  10.095   8.225  0.2993  0.2091 -0.1189
   10PHE    SC3   71   5.796  10.322   8.120  0.2241  0.1714 -0.2781
   11LEU     BB   72   5.292  10.500   8.734 -0.2707 -0.1359 -0.3684
   11LEU    SC1   73   5.201  10.354   8.995  0.0866  0.1746  0.2208
   12VAL     BB   74   5.065  10.701   8.669 -0.3281 -0.0872 -0.0483
   12VAL    SC1   75   4.942  10.771   8.892  0.0600 -0.3169  0.2586
   13GLY     BB   76   4.927  10.528   8.451 -0.1324 -0.1046 -0.1633
   14ARG     BB   77   4.840  10.275   8.608 -0.1061  0.0236  0.0647
   14ARG    SC1   78   5.075  10.089   8.567  0.3471  0.2125  0.0159
   14ARG    SC2   79   5.191   9.926   8.281 -0.0196  0.2649 -0.1374
   15VAL     BB   80   4.632  10.388   8.808 -0.0776  0.0888  0.0578
   15VAL    SC1   81   4.653  10.271   9.044 -0.0646  0.2022  0.1141
   16HIS     BB   82   4.431  10.515   8.608  0.0671 -0.0378 -0.1757
   16HIS    SC1   83   4.540  10.787   8.560 -0.1793  0.0238  0.1478
   16HIS    SC2   84   4.627  11.043   8.572 -0.2037  0.0332  0.1270
   16HIS    SC3   85   4.490  10.957   8.356 -0.2898  0.0325  0.1812
   17ARG     BB   86   4.380  10.278   8.415 -0.3074 -0.0296 -0.0976
   17ARG    SC1   87   4.299  10.226   8.130 -0.1311  0.1469 -0.1150
   17ARG    SC2   88   4.309   9.918   8.009  0.1548  0.0912  0.0883
   18LEU     BB   89   4.260  10.078   8.619 -0.0469 -0.0391  0.0522
   18LEU    SC1   90   4.437   9.908   8.824 -0.0228 -0.4418  0.1322
   19LEU     BB   91   4.018  10.250   8.705  0.0507 -0.0149  0.2899
   19LEU    SC1   92   4.024  10.443   8.956  0.1190 -0.2602 -0.0368
   20ARG     BB   93   3.884  10.296   8.429  0.3991  0.1566  0.1414
   20ARG    SC1   94   4.011  10.551   8.307  0.2728  0.2509  0.5327
   20ARG    SC2   95   4.065  10.806   8.091  0.1741 -0.0943  0.1272
   21LYS     BB   96   3.828  10.002   8.352  0.0431  0.2309  0.0909
   21LYS    SC1   97   3.539   9.992   8.215  0.2524  0.2096  0.1961
   21LYS    SC2   98   3.330  10.171   8.273  0.3469 -0.2111 -0.1723
    1THR     BB   99   8.413   9.606  12.353  0.1484  0.1984  0.2062
    1THR    SC1  100   8.330   9.747  12.151 -0.0488 -0.2109 -0.0166
    2ARG     BB  101   8.323   9.330  12.459  0.1884 -0.0033 -0.2485
    2ARG    SC1  102   8.302   9.407  12.763  0.0401  0.0687  0.2512
    2ARG    SC2  103   8.117   9.551  12.996  0.2515  0.1156 -0.0505
    3SER     BB  104   8.185   9.193  12.218 -0.1428 -0.0881 -0.0212
    3SER    SC1  105   8.032   9.000  12.158 -0.0636  0.1424  0.0623
    4SER     BB  106   8.412   9.219  12.009 -0.1128 -0.4553 -0.0457
    4SER    SC1  107   8.452   9.350  11.807 -0.0649 -0.0610  0.0935
    5ARG     BB  108   8.645   9.090  12.166  0.2491  0.0760 -0.1050
    5ARG    SC1  109   8.870   9.319  12.208 -0.2658  0.1569  0.2566
    5ARG    SC2  110   9.070   9.473  12.372 -0.2104 -0.2340 -0.0334
    6ALA     BB  111   8.548   8.796  12.190  0.2533  0.0857  0.0350
    7GLY     BB  112   8.524   8.700  11.897  0.0390 -0.2145  0.1438
    8LEU     BB  113   8.822   8.742  11.822 -0.0569  0.2627 -0.0189
    8LEU    SC1  114   8.770   9.021  11.641 -0.3646  0.2735 -0.2982
    9GLN     BB  115   8.947   8.570  12.047 -0.1329  0.0418 -0.1409
    9GLN    SC1  116   9.020   8.819  12.310  0.0905  0.2255  0.1226
   10PHE     BB  117   8.801   8.300  12.003  0.1489 -0.1196 -0.1241
   10PHE    SC1  118   8.773   8.142  12.268 -0.4800  0.2576  0.0145
   10PHE    SC2  119   8.663   8.005  12.473 -0.0195  0.1623  0.2152
   10PHE    SC3  120   8.847   7.887  12.314  0.0418  0.4059  0.0974
   11LEU     BB  121   8.913   8.223  11.725  0.2104 -0.1021 -0.1044
   11LEU    SC1  122   8.823   7.984  11.511 -0.0305 -0.1968 -0.2743
   12VAL     BB  123   9.218   8.213  11.780  0.1743 -0.1164  0.1067
   12VAL    SC1  124   9.427   8.289  11.635  0.0231 -0.1314 -0.1275
   13GLY     BB  125   9.215   8.011  12.014  0.3439 -0.1323  0.0973
   14ARG     BB  126   9.108   7.759  11.868 -0.0685  0.1508 -0.1179
   14ARG    SC1  127   9.011   7.498  12.067 -0.0012 -0.3089 -0.1368
   14ARG    SC2  128   9.080   7.337  12.312  0.0448  0.0951  0.0800
   15VAL     BB  129   9.330   7.722  11.654 -0.1293 -0.1849 -0.1321
   15VAL    SC1  130   9.262   7.738  11.399  0.0531  0.1882 -0.1687
   16HIS     BB  131   9.566   7.704  11.854 -0.1010  0.0863 -0.1349
   16HIS    SC1  132   9.701   7.937  11.997  0.4353 -0.0878  0.2830
   16HIS    SC2  133   9.890   8.129  11.989  0.0156  0.3556 -0.1808
   16HIS    SC3  134   9.678   8.156  12.153  0.0404  0.1834 -0.1170
   17ARG     BB  135   9.489   7.444  12.004  0.3245 -0.0605 -0.1495
   17ARG    SC1  136   9.611   7.335  12.309  0.0153 -0.0544 -0.1149
   17ARG    SC2  137   9.784   7.035  12.411  0.3910 -0.1918  0.0073
   18LEU     BB  138   9.455   7.239  11.775 -0.2883  0.0756 -0.2053
   18LEU    SC1  139   9.200   7.238  11.587 -0.2249 -0.1634 -0.2409
   19LEU     BB  140   9.740   7.267  11.656 -0.1350 -0.2875  0.0487
   19LEU    SC1  141   9.837   7.348  11.372  0.0754  0.1970  0.5912
   20ARG     BB  142   9.915   7.211  11.905  0.0447  0.1007  0.0201
   20ARG    SC1  143  10.003   7.497  12.025  0.0851 -0.1186 -0.0506
   20ARG    SC2  144   9.996   7.697  12.261  0.2776  0.2269  0.0659
   21LYS     BB  145   9.817   6.920  11.951  0.0971  0.0221 -0.3259
   21LYS    SC1  146   9.859   6.597  11.907  0.1916  0.0852  0.1170
   21LYS    SC2  147   9.660   6.414  11.870 -0.0575 -0.0981  0.0248
    1THR     BB  148   8.463   4.929   8.755  0.0224  0.0819 -0.1850
    1THR    SC1  149   8.362   4.998   8.526 -0.2300  0.0053 -0.1016
    2ARG     BB  150   8.463   5.155   8.967  0.2252 -0.1245  0.0458
    2ARG    SC1  151   8.585   5.398   8.801  0.0032 -0.1052 -0.2572
    2ARG    SC2  152   8.531   5.635   8.630  0.2973  0.2362 -0.0526
    3SER     BB  153   8.194   5.093   9.109  0.0679  0.0137 -0.1820
    3SER    SC1  154   7.988   5.228   9.107  0.0243 -0.1339  0.1677
    4SER     BB  155   8.263   4.812   9.220  0.0751  0.0171 -0.1780
    4SER    SC1  156   8.228   4.625   9.070  0.2525 -0.1224 -0.0974
    5ARG     BB  157   8.520   4.874   9.383 -0.0710 -0.0967  0.1065
    5ARG    SC1  158   8.768   4.741   9.346  0.2232 -0.2107  0.0467
    5ARG    SC2  159   9.015   4.513   9.270  0.1705 -0.1936 -0.1903
    6ALA     BB  160   8.418   5.101   9.567  0.0085  0.0887 -0.0719
    7GLY     BB  161   8.190   4.932   9.692  0.0734 -0.0697 -0.1627
    8LEU     BB  162   8.336   4.688   9.816  0.1775 -0.0070 -0.1600
    8LEU    SC1  163   8.222   4.495   9.596 -0.1446  0.0091 -0.0881
    9GLN     BB  164   8.527   4.843  10.004  0.0970  0.1919 -0.2377
    9GLN    SC1  165   8.874   5.003   9.797 -0.0709  0.1118 -0.0224
   10PHE     BB  166   8.317   4.987  10.182 -0.0421 -0.2499 -0.0236
   10PHE    SC1  167   8.323   5.278  10.070  0.1473  0.1907 -0.0196
   10PHE    SC2  168   8.413   5.532  10.088  0.3971  0.1193 -0.1801
   10PHE    SC3  169   8.231   5.467   9.900  0.0023  0.2595  0.1309
   11LEU     BB  170   8.164   4.743  10.297 -0.2770 -0.1249 -0.0628
   11LEU    SC1  171   7.984   4.472  10.292 -0.0425  0.2752  0.1962
   12VAL     BB  172   8.406   4.607  10.436 -0.1673 -0.0611 -0.1878
   12VAL    SC1  173   8.605   4.474  10.322  0.2300  0.1574  0.2053
   13GLY     BB  174   8.489   4.839  10.624 -0.0140 -0.0482 -0.2687
   14ARG     BB  175   8.240   4.845  10.809  0.0103 -0.2976 -0.2235
   14ARG    SC1  176   8.287   5.094  10.999  0.1279 -0.0002 -0.0847
   14ARG    SC2  177   8.600   5.088  11.066  0.0615 -0.2655  0.4863
   15VAL     BB  178   8.226   4.550  10.903  0.0708 -0.1772  0.1919
   15VAL    SC1  179   8.033   4.417  10.778  0.0984 -0.0600  0.0200
   16HIS     BB  180   8.491   4.547  11.064  0.1686  0.1606  0.0496
   16HIS    SC1  181   8.731   4.545  10.888  0.1719 -0.4023  0.0034
   16HIS    SC2  182   8.920   4.730  10.834 -0.3909  0.2356  0.0079
   16HIS    SC3  183   8.906   4.504  10.687  0.3703  0.1239  0.0450
   17ARG     BB  184   8.389   4.717  11.302 -0.0214 -0.0572  0.1295
   17ARG    SC1  185   8.531   4.846  11.544  0.0689  0.0665 -0.0285
   17ARG    SC2  186   8.680   4.879  11.833 -0.1018  0.0962  0.0228
   18LEU     BB  187   8.142   4.560  11.405  0.0002 -0.1526  0.0380
   18LEU    SC1  188   7.866   4.677  11.257 -0.1704 -0.4654  0.3221
   19LEU     BB  189   8.288   4.298  11.483  0.0474 -0.1988 -0.1937
   19LEU    SC1  190   8.205   4.141  11.193  0.1029  0.0171  0.3873
   20ARG     BB  191   8.494   4.383  11.699  0.0150  0.0707 -0.2642
   20ARG    SC1  192   8.793   4.419  11.707  0.2065  0.0059 -0.0741
   20ARG    SC2  193   9.074   4.281  11.884 -0.3752  0.2517  0.1984
   21LYS     BB  194   8.283   4.498  11.896  0.3437  0.2794 -0.0184
   21LYS    SC1  195   8.245   4.338  12.159 -0.2207  0.3949 -0.0207
   21LYS    SC2  196   8.156   4.183  12.373 -0.1771 -0.0578  0.0690
    1THR     BB  197   7.499   3.821  11.850 -0.0336  0.2586 -0.1049
    1THR    SC1  198   7.656   3.678  11.701 -0.0680  0.0995  0.0069
    2ARG     BB  199   7.434   4.068  12.026 -0.0074  0.1904  0.0023
    2ARG    SC1  200   7.598   4.049  12.316 -0.0433 -0.0210  0.1430
    2ARG    SC2  201   7.655   4.226  12.609 -0.0176 -0.4292 -0.0091
    3SER     BB  202   7.361   4.271  11.803  0.0449  0.1241 -0.0759
    3SER    SC1  203   7.443   4.511  11.780 -0.2058  0.1017 -0.0359
    4SER     BB  204   7.128   4.114  11.670 -0.0070  0.2567 -0.1442
    4SER    SC1  205   7.123   3.886  11.517  0.2883 -0.0038  0.2055
    5ARG     BB  206   6.954   4.083  11.925 -0.0076 -0.0664 -0.1786
    5ARG    SC1  207   6.814   3.810  11.983  0.1931  0.1881 -0.1596
    5ARG    SC2  208   6.780   3.522  12.167  0.2788 -0.0693  0.2113
    6ALA     BB  209   6.915   4.382  11.996  0.1095 -0.0863 -0.0230
    7GLY     BB  210   6.802   4.485  11.727  0.1573 -0.0992 -0.0484
    8LEU     BB  211   6.570   4.281  11.698 -0.0648  0.1229  0.1034
    8LEU    SC1  212   6.663   4.198  11.396 -0.1764 -0.2649  0.1570
    9GLN     BB  213   6.383   4.325  11.941 -0.2746 -0.1259 -0.0053
    9GLN    SC1  214   6.547   4.135  12.216 -0.0122  0.1771  0.3380
   10PHE     BB  215   6.291   4.613  11.872 -0.2813 -0.0857  0.1636
   10PHE    SC1  216   6.473   4.857  11.846  0.2228 -0.1151  0.1433
   10PHE    SC2  217   6.443   5.125  11.830 -0.3072 -0.1640  0.0298
   10PHE    SC3  218   6.644   5.003  11.697 -0.0465  0.1703  0.0977
   11LEU     BB  219   6.178   4.578  11.585  0.1112  0.1171 -0.0290
   11LEU    SC1  220   6.426   4.663  11.417 -0.4167  0.3759  0.1743
   12VAL     BB  221   5.969   4.364  11.667  0.1423  0.0545 -0.1109
   12VAL    SC1  222   6.063   4.117  11.643 -0.3509 -0.1506 -0.1097
   13GLY     BB  223   5.803   4.521  11.877  0.2615 -0.0819  0.0906
   14ARG     BB  224   5.720   4.748  11.682  0.3272 -0.0672  0.0788
   14ARG    SC1  225   5.942   4.992  11.692  0.2967  0.5533 -0.0218
   14ARG    SC2  226   6.033   4.989  12.020  0.3634  0.0460  0.3344
   15VAL     BB  227   5.554   4.573  11.488  0.1239  0.1266  0.0722
   15VAL    SC1  228   5.607   4.517  11.235 -0.1606  0.0199  0.0306
   16HIS     BB  229   5.350   4.455  11.690  0.0769  0.1472  0.0366
   16HIS    SC1  230   5.432   4.178  11.770  0.0658  0.3508 -0.1676
   16HIS    SC2  231   5.621   3.986  11.751  0.0592  0.3366 -0.0929
   16HIS    SC3  232   5.586   4.119  11.984 -0.2741  0.0782  0.0180
   17ARG     BB  233   5.224   4.720  11.791 -0.1249  0.0377  0.0801
   17ARG    SC1  234   5.279   4.749  12.090  0.2561 -0.0049 -0.1283
   17ARG    SC2  235   5.159   4.781  12.410 -0.0729  0.0973 -0.1004
   18LEU     BB  236   5.084   4.820  11.533  0.2861  0.0636 -0.1454
   18LEU    SC1  237   5.225   4.907  11.246 -0.0033 -0.2389 -0.0010
   19LEU     BB  238   4.925   4.556  11.496 -0.0884  0.2552  0.0129
   19LEU    SC1  239   4.864   4.646  11.154  0.5942 -0.0554  0.0684
   20ARG     BB  240   4.765   4.563  11.761 -0.0331  0.1476  0.0501
   20ARG    SC1  241   4.859   4.323  11.955  0.0378 -0.2226  0.1015
   20ARG    SC2  242   4.686   4.117  12.214  0.0719  0.0173 -0.1762
   21LYS     BB  243   4.622   4.836  11.730  0.0424  0.1925  0.0914
   21LYS    SC1  244   4.313   4.710  11.659  0.2194  0.1799  0.0917
   21LYS    SC2  245   4.078   4.821  11.799 -0.4122  0.2052 -0.1703
    1THR     BB  246   7.694   8.216  12.199 -0.1323  0.0485 -0.1427
    1THR    SC1  247   7.712   8.233  11.940 -0.0468 -0.1993 -0.1562
    2ARG     BB  248   7.457   8.260  12.394  0.1212  0.2183  0.1408
    2ARG    SC1  249   7.518   8.272  12.684 -0.2831 -0.1178 -0.0452
    2ARG    SC2  250   7.642   8.468  12.949 -0.0189  0.2054  0.1978
    3SER     BB  251   7.248   8.252  12.165  0.1336  0.0432  0.1329
    3SER    SC1  252   7.129   8.494  12.083 -0.3202  0.2321 -0.1888
    4SER     BB  253   7.328   7.983  12.033  0.0424  0.1671 -0.1894
    4SER    SC1  254   7.369   7.925  11.761  0.0920  0.2814 -0.1791
    5ARG     BB  255   7.267   7.808  12.281  0.1892  0.3041 -0.0530
    5ARG    SC1  256   7.396   7.554  12.201 -0.1450  0.1335  0.2505
    5ARG    SC2  257   7.527   7.357  12.368  0.0464 -0.0959 -0.1205
    6ALA     BB  258   6.959   7.842  12.295  0.1376 -0.0999 -0.0114
    7GLY     BB  259   6.874   7.723  12.022  0.1996 -0.0565 -0.0500
    8LEU     BB  260   6.971   7.428  12.025  0.1683 -0.0669 -0.0550
    8LEU    SC1  261   7.163   7.409  11.755 -0.2964  0.3462 -0.0077
    9GLN     BB  262   6.810   7.316  12.266  0.1013  0.0360 -0.0507
    9GLN    SC1  263   7.006   7.413  12.595 -0.0677 -0.0181  0.0298
   10PHE     BB  264   6.521   7.355  12.161  0.0733 -0.0103  0.0078
   10PHE    SC1  265   6.380   7.624  12.104  0.2614  0.1729  0.2222
   10PHE    SC2  266   6.261   7.785  11.922  0.2556  0.0060  0.0745
   10PHE    SC3  267   6.140   7.734  12.158  0.1802  0.0844  0.0530
   11LEU     BB  268   6.549   7.157  11.923 -0.2422 -0.1969  0.1171
   11LEU    SC1  269   6.553   7.034  11.626 -0.0688  0.1305  0.2624
   12VAL     BB  270   6.658   6.905  12.066  0.1377  0.0196  0.2290
   12VAL    SC1  271   6.777   6.713  11.926 -0.2430 -0.0368 -0.0397
   13GLY     BB  272   6.425   6.869  12.266  0.1384  0.1707  0.2586
   14ARG     BB  273   6.200   6.829  12.056  0.3888  0.2616 -0.0374
   14ARG    SC1  274   5.910   6.863  12.148 -0.0294 -0.0444 -0.3378
   14ARG    SC2  275   5.644   7.074  12.318  0.0478 -0.2627  0.3188
   15VAL     BB  276   6.298   6.586  11.890  0.1095  0.1735 -0.0803
   15VAL    SC1  277   6.189   6.484  11.671 -0.4091  0.1273  0.1760
   16HIS     BB  278   6.354   6.370  12.105 -0.0623 -0.1749 -0.3697
   16HIS    SC1  279   6.627   6.402  12.234  0.0523  0.3312  0.0271
   16HIS    SC2  280   6.887   6.352  12.289 -0.0627 -0.2201  0.1653
   16HIS    SC3  281   6.703   6.347  12.487 -0.1660  0.4550  0.1232
   17ARG     BB  282   6.077   6.379  12.244  0.0784  0.4760 -0.0779
   17ARG    SC1  283   6.140   6.291  12.532  0.3411  0.2511 -0.3159
   17ARG    SC2  284   6.103   6.391  12.861 -0.1817 -0.1293 -0.1011
   18LEU     BB  285   5.903   6.294  12.002  0.0069 -0.1614  0.1693
   18LEU    SC1  286   5.723   6.431  11.776 -0.0246 -0.0067 -0.1624
   19LEU     BB  287   5.999   6.019  11.898 -0.3376 -0.1579 -0.1957
   19LEU    SC1  288   5.985   6.066  11.571 -0.2762 -0.0191  0.1408
   20ARG     BB  289   5.998   5.880  12.175 -0.1225 -0.0276 -0.1255
   20ARG    SC1  290   6.282   5.897  12.300 -0.1447  0.1413 -0.0943
   20ARG    SC2  291   6.568   5.882  12.444 -0.0666  0.1722 -0.0112
   21LYS     BB  292   5.694   5.884  12.236 -0.0811  0.1392  0.0885
   21LYS    SC1  293   5.522   6.134  12.270  0.1470  0.3307  0.3407
   21LYS    SC2  294   5.298   6.237  12.292  0.3332  0.3477 -0.0122
    1THR     BB  295   0.131   8.095  12.233 -0.1811  0.0143  0.2831
    1THR    SC1  296  -0.031   7.973  12.070  0.1860 -0.0276 -0.0734
    2ARG     BB  297   0.403   8.211  12.326 -0.2658  0.3375  0.1486
    2ARG    SC1  298   0.644   8.079  12.509 -0.2690  0.0551 -0.0439
    2ARG    SC2  299   0.902   8.040  12.352 -0.0237  0.3912  0.3585
    3SER     BB  300   0.494   8.312  12.048 -0.2861  0.1303  0.0642
    3SER    SC1  301   0.678   8.250  11.919 -0.0055 -0.0980 -0.1451
    4SER     BB  302   0.252   8.497  11.990 -0.3028  0.0836 -0.0174
    4SER    SC1  303   0.087   8.426  11.796 -0.2006  0.2852 -0.1530
    5ARG     BB  304   0.234   8.669  12.247 -0.3988  0.1310 -0.0551
    5ARG    SC1  305  -0.067   8.737  12.333  0.0589 -0.1964  0.0001
    5ARG    SC2  306  -0.392   8.696  12.407  0.1430  0.1054  0.1052
    6ALA     BB  307   0.509   8.812  12.248 -0.2748 -0.0940 -0.2416
    7GLY     BB  308   0.466   8.959  11.978 -0.0471  0.0317 -0.2132
    8LEU     BB  309   0.229   9.139  12.063  0.1666  0.2132  0.0218
    8LEU    SC1  310   0.099   9.303  11.825 -0.0213 -0.4423  0.2123
    9GLN     BB  311   0.346   9.284  12.311  0.0135  0.1999  0.1034
    9GLN    SC1  312   0.291   9.045  12.601  0.0895  0.1368 -0.0418
   10PHE     BB  313   0.596   9.423  12.193  0.0157 -0.1129 -0.2900
   10PHE    SC1  314   0.817   9.243  12.276  0.1194 -0.0945 -0.1378
   10PHE    SC2  315   0.909   9.037  12.425  0.0817  0.1295  0.2118
   10PHE    SC3  316   1.067   9.148  12.237  0.2191 -0.0144  0.2392
   11LEU     BB  317   0.443   9.621  12.010 -0.1468 -0.0998 -0.1431
   11LEU    SC1  318   0.512   9.668  11.688  0.1135 -0.0734 -0.1413
   12VAL     BB  319   0.302   9.803  12.218  0.2120 -0.1186  0.1312
   12VAL    SC1  320   0.074   9.875  12.105  0.0112 -0.2344  0.4403
   13GLY     BB  321   0.539   9.938  12.366  0.0264  0.5113 -0.0987
   14ARG     BB  322   0.670  10.075  12.120  0.1694  0.1243 -0.2495
   14ARG    SC1  323   0.935   9.844  12.010 -0.1506  0.0251  0.1205
   14ARG    SC2  324   1.019   9.744  12.312  0.0653 -0.1987  0.0618
   15VAL     BB  325   0.435  10.259  12.036 -0.1967 -0.2387 -0.0761
   15VAL    SC1  326   0.300  10.185  11.821 -0.3757  0.3085 -0.1772
   16HIS     BB  327   0.407  10.438  12.288  0.1887 -0.0679 -0.1428
   16HIS    SC1  328   0.202  10.298  12.473  0.0732 -0.2106 -0.0236
   16HIS    SC2  329   0.050  10.102  12.579  0.2317 -0.1648  0.3204
   16HIS    SC3  330   0.138  10.304  12.735 -0.2305  0.4059 -0.0862
   17ARG     BB  331   0.683  10.576  12.317  0.0505  0.2117 -0.1140
   17ARG    SC1  332   0.903  10.780  12.520 -0.1313  0.0502  0.4374
   17ARG    SC2  333   1.002  10.785  12.845  0.0870 -0.0270 -0.0323
   18LEU     BB  334   0.706  10.695  12.032  0.0933  0.0858 -0.1641
   18LEU    SC1  335   0.772  10.637  11.706  0.2570 -0.3535  0.1668
   19LEU     BB  336   0.448  10.867  12.049  0.0106 -0.0534  0.0537
   19LEU    SC1  337   0.402  11.067  11.784  0.1841 -0.0713 -0.2213
   20ARG     BB  338   0.521  11.060  12.280 -0.0720 -0.0147  0.0478
   20ARG    SC1  339   0.276  11.260  12.349 -0.2223  0.2702 -0.2011
   20ARG    SC2  340   0.282  11.386  12.656  0.2373 -0.3465  0.1092
   21LYS     BB  341   0.781  11.182  12.162 -0.0299  0.0142  0.1687
   21LYS    SC1  342   1.040  11.061  12.087  0.0865  0.2561  0.2527
   21LYS    SC2  343   1.167  10.829  12.086 -0.1521  0.1795  0.0250
    1THR     BB  344   9.444   5.016   9.737 -0.0687 -0.2190 -0.1110
    1THR    SC1  345   9.277   4.994   9.539 -0.2141 -0.0729 -0.0084
    2ARG     BB  346   9.456   4.771   9.927 -0.1366 -0.0508  0.1165
    2ARG    SC1  347   9.264   4.777  10.137 -0.2012 -0.3707 -0.0324
    2ARG    SC2  348   8.935   4.764  10.291 -0.2839 -0.1577  0.1891
    3SER     BB  349   9.761   4.718   9.912 -0.1336  0.0042 -0.0525
    3SER    SC1  350   9.929   4.555   9.808  0.1008 -0.2084 -0.1268
    4SER     BB  351   9.849   4.989  10.035  0.0974 -0.0773 -0.0309
    4SER    SC1  352   9.849   5.235   9.936  0.2801 -0.0785  0.2488
    5ARG     BB  353   9.720   4.986  10.317  0.1619  0.1152  0.0024
    5ARG    SC1  354   9.610   5.289  10.430 -0.0867  0.1778 -0.0547
    5ARG    SC2  355   9.312   5.415  10.586  0.0183 -0.0259  0.3365
    6ALA     BB  356   9.841   4.736  10.454  0.0406  0.0409 -0.0236
    7GLY     BB  357  10.137   4.827  10.465  0.0287  0.0851 -0.0677
    8LEU     BB  358  10.115   5.092  10.624 -0.1053  0.0211  0.0232
    8LEU    SC1  359  10.296   5.377  10.576  0.2091  0.4890  0.1914
    9GLN     BB  360  10.009   4.989  10.896 -0.0348  0.1764  0.1114
    9GLN    SC1  361   9.675   5.208  10.934  0.1579 -0.1040  0.2953
   10PHE     BB  362  10.228   4.782  10.968 -0.1441 -0.0350 -0.1417
   10PHE    SC1  363  10.205   4.490  10.827 -0.2320  0.2053 -0.0478
   10PHE    SC2  364  10.149   4.286  10.994 -0.1980  0.2417  0.0088
   10PHE    SC3  365  10.303   4.244  10.776 -0.4296  0.1430 -0.1422
   11LEU     BB  366  10.470   4.976  10.963 -0.0826 -0.1098 -0.1050
   11LEU    SC1  367  10.710   5.157  10.804  0.1760  0.0617  0.0090
   12VAL     BB  368  10.359   5.175  11.174 -0.1191 -0.0301 -0.1981
   12VAL    SC1  369  10.268   5.396  11.060 -0.2486  0.1149  0.1635
   13GLY     BB  370  10.366   4.978  11.414  0.0551  0.0012 -0.1755
   14ARG     BB  371  10.668   4.910  11.427  0.0906  0.1331 -0.2808
   14ARG    SC1  372  10.612   4.645  11.670 -0.1383  0.0935  0.0153
   14ARG    SC2  373  10.460   4.397  11.852 -0.0726 -0.3636 -0.0974
   15VAL     BB  374  10.778   5.200  11.446  0.3556  0.0153  0.2498
   15VAL    SC1  375  10.989   5.213  11.287  0.0763 -0.1081 -0.1547
   16HIS     BB  376  10.651   5.277  11.718  0.0550 -0.1035  0.1495
   16HIS    SC1  377  10.379   5.411  11.660 -0.0147 -0.0255 -0.0473
   16HIS    SC2  378  10.158   5.478  11.800  0.0646 -0.3266  0.2425
   16HIS    SC3  379  10.208   5.595  11.561 -0.4148 -0.2669  0.1570
   17ARG     BB  380  10.795   5.068  11.895  0.1645  0.0426  0.2366
   17ARG    SC1  381  10.577   4.927  12.078 -0.2068  0.1742 -0.1157
   17ARG    SC2  382  10.337   5.017  12.316 -0.2780 -0.0945 -0.1278
   18LEU     BB  383  11.088   5.149  11.832  0.1057  0.1428  0.0862
   18LEU    SC1  384  11.199   4.899  11.623 -0.2012  0.2818  0.0644
   19LEU     BB  385  11.068   5.443  11.928  0.1551  0.1731  0.0052
   19LEU    SC1  386  11.098   5.587  11.655  0.4301 -0.0225  0.2135
   20ARG     BB  387  10.961   5.365  12.208 -0.1121 -0.1963 -0.1872
   20ARG    SC1  388  10.859   5.516  12.420 -0.0739 -0.0895  0.0661
   20ARG    SC2  389  11.042   5.730  12.621  0.3305  0.0088 -0.1306
   21LYS     BB  390  11.220   5.223  12.300  0.2530  0.3021 -0.3770
   21LYS    SC1  391  11.125   4.892  12.428  0.3906 -0.0675 -0.0066
   21LYS    SC2  392  11.171   4.646  12.515  0.0445  0.0269  0.2306
    1THR     BB  393   9.538   5.267   9.098 -0.0084  0.0212 -0.0706
    1THR    SC1  394   9.283   5.321   9.102 -0.0809 -0.2811 -0.1994
    2ARG     BB  395   9.731   5.333   9.332 -0.0766 -0.0078 -0.0054
    2ARG    SC1  396  10.005   5.204   9.330  0.0575  0.0479  0.1244
    2ARG    SC2  397  10.238   5.021   9.224  0.1046  0.2643 -0.0365
    3SER     BB  398   9.748   5.642   9.334 -0.0191 -0.0107  0.1458
    3SER    SC1  399   9.939   5.748   9.247 -0.1586 -0.1888 -0.2564
    4SER     BB  400   9.451   5.697   9.406 -0.0703  0.0420 -0.0938
    4SER    SC1  401   9.337   5.923   9.298 -0.0899  0.0226  0.1275
    5ARG     BB  402   9.410   5.504   9.645 -0.1385 -0.0081 -0.1448
    5ARG    SC1  403   9.090   5.450   9.645  0.1486  0.0448 -0.2742
    5ARG    SC2  404   8.781   5.515   9.714  0.1409  0.1011 -0.3351
    6ALA     BB  405   9.618   5.645   9.828 -0.2325  0.1695 -0.1715
    7GLY     BB  406   9.508   5.934   9.854 -0.0714  0.2128  0.0834
    8LEU     BB  407   9.218   5.852   9.928 -0.1454  0.2745 -0.1258
    8LEU    SC1  408   8.999   6.118   9.881 -0.4629  0.0192 -0.1144
    9GLN     BB  409   9.268   5.682  10.183 -0.1609 -0.0511 -0.3311
    9GLN    SC1  410   9.274   5.291  10.085  0.2463 -0.0668 -0.0254
   10PHE     BB  411   9.392   5.901  10.364 -0.3207 -0.0918 -0.1688
   10PHE    SC1  412   9.713   5.913  10.308 -0.1144 -0.1098 -0.1815
   10PHE    SC2  413   9.950   5.917  10.180 -0.1378 -0.1511 -0.2266
   10PHE    SC3  414   9.847   5.683  10.265 -0.0460 -0.1092  0.0131
   11LEU     BB  415   9.162   6.108  10.384 -0.0223  0.2255  0.2741
   11LEU    SC1  416   9.081   6.412  10.297  0.1747 -0.3577 -0.0215
   12VAL     BB  417   8.953   5.907  10.493  0.0917 -0.0051  0.0827
   12VAL    SC1  418   8.787   5.803  10.314  0.0405  0.0962  0.0702
   13GLY     BB  419   9.099   5.828  10.755 -0.1424  0.0260  0.2273
   14ARG     BB  420   9.122   6.115  10.868 -0.2215  0.1897 -0.1514
   14ARG    SC1  421   9.344   6.134  11.099  0.1154  0.1362  0.0936
   14ARG    SC2  422   9.473   5.974  11.368  0.1645  0.1126  0.1313
   15VAL     BB  423   8.825   6.205  10.873 -0.3675 -0.2414 -0.3370
   15VAL    SC1  424   8.726   6.451  10.875 -0.2238 -0.1738  0.0783
   16HIS     BB  425   8.683   5.999  11.056  0.1330 -0.2331  0.0979
   16HIS    SC1  426   8.402   5.843  11.077 -0.1022  0.0251 -0.0993
   16HIS    SC2  427   8.231   5.662  10.973 -0.2678  0.2483 -0.2307
   16HIS    SC3  428   8.149   5.827  11.170 -0.0142 -0.0397  0.1381
   17ARG     BB  429   8.860   6.037  11.308  0.0755 -0.0577  0.1139
   17ARG    SC1  430   8.976   5.825  11.470  0.1549 -0.2886  0.2079
   17ARG    SC2  431   8.813   5.774  11.739 -0.4613 -0.4203  0.3249
   18LEU     BB  432   8.815   6.337  11.369  0.0892 -0.0040 -0.1261
   18LEU    SC1  433   9.087   6.522  11.213  0.3890  0.4236 -0.3333
   19LEU     BB  434   8.507   6.331  11.400  0.0962  0.0799 -0.0293
   19LEU    SC1  435   8.397   6.640  11.485 -0.0923  0.2738 -0.2739
   20ARG     BB  436   8.480   6.111  11.617 -0.1650 -0.0439 -0.1800
   20ARG    SC1  437   8.294   5.866  11.622 -0.2747  0.0209 -0.4626
   20ARG    SC2  438   8.253   5.702  11.885  0.1496 -0.0986  0.0258
   21LYS     BB  439   8.628   6.248  11.853 -0.1969  0.2771 -0.3382
   21LYS    SC1  440   8.582   6.513  11.995  0.0546  0.2041  0.1643
   21LYS    SC2  441   8.392   6.688  11.974 -0.3065  0.1671 -0.0427
    1THR     BB  442   3.223   9.204  12.234 -0.3678  0.0041 -0.2082
    1THR    SC1  443   3.382   9.409  12.233 -0.1954 -0.1244 -0.0755
    2ARG     BB  444   3.086   9.031  12.452  0.0381  0.0065  0.0655
    2ARG    SC1  445   2.939   9.121  12.719  0.0653  0.1174 -0.2366
    2ARG    SC2  446   2.972   9.177  13.040 -0.2351  0.2347 -0.1800
    3SER     BB  447   2.862   8.915  12.271  0.0919  0.1427 -0.0918
    3SER    SC1  448   2.618   8.809  12.337 -0.1641 -0.2472  0.4238
    4SER     BB  449   3.005   8.722  12.076 -0.0448 -0.0726  0.0154
    4SER    SC1  450   3.155   8.813  11.887 -0.3062 -0.5036 -0.4398
    5ARG     BB  451   3.147   8.524  12.267 -0.1468  0.0190  0.1902
    5ARG    SC1  452   3.431   8.430  12.316 -0.2736  0.1655  0.3323
    5ARG    SC2  453   3.519   8.143  12.323  0.2860  0.1042 -0.0067
    6ALA     BB  454   2.902   8.405  12.414 -0.2594  0.0574  0.0375
    7GLY     BB  455   2.745   8.268  12.184  0.0171 -0.1207 -0.0521
    8LEU     BB  456   2.944   8.055  12.078  0.0565 -0.0718 -0.0770
    8LEU    SC1  457   2.830   8.014  11.730 -0.1256  0.1632 -0.1131
    9GLN     BB  458   2.982   7.878  12.330 -0.2288 -0.1288 -0.0692
    9GLN    SC1  459   3.040   8.036  12.711 -0.1816 -0.1681 -0.1683
   10PHE     BB  460   2.679   7.823  12.365 -0.2018 -0.1725  0.1117
   10PHE    SC1  461   2.656   7.798  12.684  0.1891 -0.0034  0.2766
   10PHE    SC2  462   2.598   7.597  12.854  0.1514  0.0343  0.3084
   10PHE    SC3  463   2.548   7.853  12.925  0.0212  0.0424  0.1932
   11LEU     BB  464   2.662   7.662  12.101 -0.1230 -0.0123  0.0064
   11LEU    SC1  465   2.448   7.571  11.862 -0.1245 -0.2409 -0.0495
   12VAL     BB  466   2.885   7.456  12.164  0.1603  0.2561 -0.0830
   12VAL    SC1  467   2.980   7.353  11.940 -0.1797  0.1301 -0.1784
   13GLY     BB  468   2.768   7.353  12.432  0.0411 -0.1785 -0.2890
   14ARG     BB  469   2.498   7.234  12.338 -0.1358  0.1052 -0.1613
   14ARG    SC1  470   2.256   7.153  12.540 -0.0033  0.0212  0.1878
   14ARG    SC2  471   2.153   6.958  12.768 -0.3984 -0.0341  0.0361
   15VAL     BB  472   2.634   7.024  12.154 -0.0016 -0.1018  0.1599
   15VAL    SC1  473   2.590   7.020  11.892  0.0927 -0.1049  0.1437
   16HIS     BB  474   2.817   6.875  12.355  0.0129 -0.2238  0.0584
   16HIS    SC1  475   3.081   6.712  12.269  0.1759 -0.4874 -0.1064
   16HIS    SC2  476   3.269   6.640  12.449  0.4230  0.2565 -0.0145
   16HIS    SC3  477   3.318   6.614  12.184  0.4558  0.0275  0.0114
   17ARG     BB  478   2.615   6.750  12.554  0.0566  0.0105  0.2566
   17ARG    SC1  479   2.657   6.953  12.783  0.2677  0.1893 -0.0642
   17ARG    SC2  480   2.773   7.182  13.000  0.4160 -0.2270 -0.0812
   18LEU     BB  481   2.450   6.562  12.371  0.2297 -0.1319  0.2420
   18LEU    SC1  482   2.244   6.656  12.128  0.0248  0.1695 -0.2395
   19LEU     BB  483   2.664   6.366  12.263 -0.0061 -0.1998 -0.1288
   19LEU    SC1  484   2.574   6.256  11.950  0.1453  0.0915  0.0401
   20ARG     BB  485   2.765   6.217  12.516  0.3570  0.1528 -0.0505
   20ARG    SC1  486   2.965   6.365  12.678  0.1699  0.2415  0.0571
   20ARG    SC2  487   3.273   6.247  12.760 -0.1686 -0.0075 -0.1133
   21LYS     BB  488   2.493   6.081  12.578  0.4003 -0.0154 -0.2133
   21LYS    SC1  489   2.351   5.974  12.344 -0.0975  0.0455  0.3619
   21LYS    SC2  490   2.179   6.133  12.205 -0.1510 -0.1416  0.2986
    1THR     BB  491   0.082   4.663  12.308  0.3092 -0.1421  0.0593
    1THR    SC1  492   0.195   4.648  12.075  0.0174 -0.1089 -0.0958
    2ARG     BB  493  -0.032   4.893  12.483  0.4242 -0.1214  0.1089
    2ARG    SC1  494  -0.091   4.778  12.759 -0.1798 -0.0717 -0.0029
    2ARG    SC2  495  -0.381   4.711  12.843 -0.2068 -0.0034  0.1317
    3SER     BB  496   0.043   5.127  12.294 -0.0010 -0.0635 -0.0088
    3SER    SC1  497   0.197   5.349  12.349  0.0800  0.1117  0.4783
    4SER     BB  498  -0.153   5.068  12.061  0.0495  0.0395 -0.0858
    4SER    SC1  499  -0.073   5.002  11.841 -0.2050 -0.0413 -0.2697
    5ARG     BB  500  -0.416   5.116  12.217  0.1141 -0.0427  0.0510
    5ARG    SC1  501  -0.615   4.990  11.983  0.0201 -0.1256 -0.0573
    5ARG    SC2  502  -0.839   4.766  12.019  0.0919  0.1458  0.1829
    6ALA     BB  503  -0.376   5.416  12.284  0.2171 -0.0681  0.1047
    7GLY     BB  504  -0.408   5.559  12.010 -0.2393  0.1161  0.2404
    8LEU     BB  505  -0.702   5.483  11.947 -0.1767  0.0897 -0.0401
    8LEU    SC1  506  -0.728   5.294  11.647 -0.1874 -0.1579  0.2154
    9GLN     BB  507  -0.823   5.613  12.201 -0.0716 -0.0225  0.0699
    9GLN    SC1  508  -0.745   5.508  12.583 -0.1612 -0.1249  0.2057
   10PHE     BB  509  -0.753   5.912  12.152 -0.1647  0.0009  0.0767
   10PHE    SC1  510  -0.480   6.044  12.118 -0.0789 -0.0356 -0.0555
   10PHE    SC2  511  -0.256   6.193  12.103  0.0084 -0.1680 -0.0874
   10PHE    SC3  512  -0.438   6.203  11.904  0.0034 -0.0888 -0.0794
   11LEU     BB  513  -0.952   5.955  11.918 -0.0881 -0.2323 -0.0365
   11LEU    SC1  514  -0.861   6.055  11.596  0.1012  0.1416  0.2334
   12VAL     BB  515  -1.214   5.918  12.078 -0.1368  0.0414 -0.0452
   12VAL    SC1  516  -1.444   5.855  11.962 -0.1104 -0.3309  0.0846
   13GLY     BB  517  -1.182   6.136  12.296  0.1360 -0.0408  0.0023
   14ARG     BB  518  -1.151   6.382  12.109 -0.1483  0.0987  0.1292
   14ARG    SC1  519  -0.820   6.417  12.126  0.1584 -0.1024 -0.5328
   14ARG    SC2  520  -0.612   6.452  12.417  0.0881  0.1853  0.1394
   15VAL     BB  521  -1.396   6.348  11.922 -0.0511  0.0806  0.0033
   15VAL    SC1  522  -1.346   6.227  11.691 -0.0630  0.1060 -0.0127
   16HIS     BB  523  -1.617   6.352  12.139 -0.0441  0.0517  0.0111
   16HIS    SC1  524  -1.740   6.140  12.290 -0.1376  0.0328  0.0658
   16HIS    SC2  525  -1.671   5.902  12.395  0.2454  0.1473  0.0973
   16HIS    SC3  526  -1.871   6.045  12.505  0.1862 -0.0393  0.2403
   17ARG     BB  527  -1.562   6.622  12.280 -0.0310  0.0611 -0.0119
   17ARG    SC1  528  -1.564   6.526  12.581  0.1081 -0.3048 -0.0460
   17ARG    SC2  529  -1.430   6.232  12.706  0.1837 -0.2464 -0.0190
   18LEU     BB  530  -1.611   6.817  12.044  0.1320 -0.1027 -0.1852
   18LEU    SC1  531  -1.472   6.809  11.768  0.0971 -0.0409  0.4246
   19LEU     BB  532  -1.904   6.755  11.962  0.0681 -0.1487  0.0659
   19LEU    SC1  533  -1.990   6.948  11.696 -0.0245  0.2472 -0.3800
   20ARG     BB  534  -2.033   6.807  12.239 -0.1477  0.2046 -0.0907
   20ARG    SC1  535  -2.083   6.506  12.378  0.0729  0.2794 -0.0848
   20ARG    SC2  536  -2.217   6.377  12.653 -0.1770  0.0667  0.0496
   21LYS     BB  537  -1.986   7.111  12.277  0.3025  0.1339  0.0084
   21LYS    SC1  538  -1.724   7.106  12.509 -0.0545  0.0929 -0.1351
   21LYS    SC2  539  -1.470   6.998  12.568  0.3433 -0.1085 -0.2829
    1THR     BB  540   9.376  11.420  12.222  0.0056 -0.0860  0.2101
    1THR    SC1  541   9.477  11.396  11.983 -0.1481  0.2130  0.1079
    2ARG     BB  542   9.466  11.630  12.431  0.1310 -0.1529  0.2249
    2ARG    SC1  543   9.284  11.709  12.713 -0.1232 -0.0282 -0.1770
    2ARG    SC2  544   9.161  11.494  12.988 -0.2900 -0.0337  0.1519
    3SER     BB  545   9.622  11.814  12.235  0.1186 -0.2129  0.1582
    3SER    SC1  546   9.840  11.902  12.312 -0.2129 -0.0490 -0.1817
    4SER     BB  547   9.386  11.902  12.055  0.1284  0.1033  0.2906
    4SER    SC1  548   9.372  12.024  11.837 -0.0647  0.0179  0.1637
    5ARG     BB  549   9.218  12.041  12.276  0.2278  0.0081  0.4282
    5ARG    SC1  550   8.927  12.060  12.278  0.1987  0.0122 -0.2748
    5ARG    SC2  551   8.638  12.010  12.286  0.1274 -0.1395 -0.0139
    6ALA     BB  552   9.418  12.269  12.341  0.0747  0.2288  0.1570
    7GLY     BB  553   9.447  12.418  12.071 -0.0692 -0.3630 -0.2184
    8LEU     BB  554   9.148  12.496  12.042  0.0563  0.1314 -0.3160
    8LEU    SC1  555   9.071  12.390  11.676  0.1706  0.2046  0.0116
    9GLN     BB  556   9.088  12.634  12.313 -0.0110  0.2871 -0.4081
    9GLN    SC1  557   8.742  12.466  12.535 -0.0584  0.0832 -0.0694
   10PHE     BB  558   9.296  12.863  12.320  0.0489  0.2355  0.1526
   10PHE    SC1  559   9.527  12.788  12.490  0.0370 -0.1009 -0.4764
   10PHE    SC2  560   9.733  12.624  12.430  0.2642 -0.1109  0.1962
   10PHE    SC3  561   9.623  12.617  12.676  0.0685  0.5309  0.1534
   11LEU     BB  562   9.183  13.007  12.070 -0.0934 -0.1116  0.0076
   11LEU    SC1  563   9.115  12.861  11.759  0.1422  0.1339 -0.1463
   12VAL     BB  564   8.900  13.081  12.173 -0.0847  0.0809 -0.1010
   12VAL    SC1  565   8.710  12.896  12.172 -0.0128 -0.0033  0.2242
   13GLY     BB  566   8.962  13.263  12.416 -0.2956 -0.1501  0.1339
   14ARG     BB  567   9.137  13.480  12.282 -0.1114 -0.0865  0.4596
   14ARG    SC1  568   9.384  13.698  12.381  0.0282  0.1643  0.1605
   14ARG    SC2  569   9.639  13.660  12.591 -0.1077  0.1420  0.1368
   15VAL     BB  570   8.946  13.608  12.074 -0.0264 -0.2876  0.2499
   15VAL    SC1  571   9.046  13.547  11.837 -0.0622 -0.1125  0.1879
   16HIS     BB  572   8.728  13.711  12.269 -0.2010 -0.1087 -0.0294
   16HIS    SC1  573   8.474  13.792  12.174  0.1168 -0.1919 -0.1601
   16HIS    SC2  574   8.226  13.886  12.224  0.1687 -0.1377  0.0032
   16HIS    SC3  575   8.323  13.888  11.972 -0.1582 -0.5567 -0.1436
   17ARG     BB  576   8.909  13.863  12.470  0.1098 -0.1363 -0.2773
   17ARG    SC1  577   9.008  13.644  12.695 -0.0238 -0.0188 -0.2034
   17ARG    SC2  578   8.817  13.436  12.846 -0.0487 -0.0961 -0.0904
   18LEU     BB  579   9.025  14.081  12.283 -0.1560  0.1500 -0.1225
   18LEU    SC1  580   9.233  13.990  12.013  0.0960 -0.2474 -0.3053
   19LEU     BB  581   8.762  14.213  12.186 -0.1676  0.0267 -0.2638
   19LEU    SC1  582   8.646  14.233  11.929  0.0484 -0.2691 -0.0996
   20ARG     BB  583   8.662  14.287  12.470 -0.0272 -0.0822 -0.1839
   20ARG    SC1  584   8.440  14.238  12.637  0.2678  0.0660 -0.2866
   20ARG    SC2  585   8.246  14.341  12.904 -0.0421  0.0030  0.1781
   21LYS     BB  586   8.888  14.482  12.552 -0.0813 -0.0500 -0.1098
   21LYS    SC1  587   9.003  14.827  12.514 -0.0764  0.1364 -0.0850
   21LYS    SC2  588   8.951  15.090  12.577  0.0315  0.1528 -0.2238
    1THR     BB  589   5.361   4.454   8.482 -0.0505 -0.3409 -0.1603
    1THR    SC1  590   5.206   4.517   8.680  0.2686  0.0799 -0.0208
    2ARG     BB  591   5.622   4.615   8.430 -0.1878 -0.0446  0.0263
    2ARG    SC1  592   5.814   4.616   8.197  0.0963  0.1421 -0.1261
    2ARG    SC2  593   6.078   4.561   8.076 -0.1462  0.2904 -0.2561
    3SER     BB  594   5.712   4.659   8.723  0.1941 -0.1294 -0.0699
    3SER    SC1  595   5.819   4.889   8.769  0.1893 -0.0143  0.0587
    4SER     BB  596   5.781   4.366   8.799  0.1893 -0.1092  0.0139
    4SER    SC1  597   5.645   4.247   8.985 -0.2503  0.0628 -0.2303
    5ARG     BB  598   6.002   4.300   8.591  0.2207 -0.2215  0.0819
    5ARG    SC1  599   6.050   3.965   8.539  0.0205 -0.1056  0.1744
    5ARG    SC2  600   5.927   3.714   8.415 -0.1948 -0.1578 -0.6755
    6ALA     BB  601   6.207   4.525   8.651  0.1788 -0.1434 -0.0585
    7GLY     BB  602   6.284   4.426   8.935 -0.1661 -0.2532  0.0049
    8LEU     BB  603   6.387   4.140   8.871  0.3350 -0.1482  0.2665
    8LEU    SC1  604   6.190   4.021   9.082  0.0977 -0.2736  0.0362
    9GLN     BB  605   6.601   4.198   8.654  0.2334 -0.3531  0.1069
    9GLN    SC1  606   6.556   4.447   8.310 -0.2715  0.2015 -0.3537
   10PHE     BB  607   6.802   4.366   8.819  0.0228 -0.0560  0.0728
   10PHE    SC1  608   6.748   4.593   8.990  0.2165 -0.0416  0.0612
   10PHE    SC2  609   6.675   4.802   9.145  0.0861 -0.1162  0.1024
   10PHE    SC3  610   6.636   4.811   8.878  0.1850 -0.0432  0.0895
   11LEU     BB  611   6.894   4.142   9.012  0.0326  0.0443  0.1864
   11LEU    SC1  612   7.008   4.081   9.304  0.0103 -0.1365  0.3185
   12VAL     BB  613   7.016   3.951   8.801  0.0367  0.2292  0.0172
   12VAL    SC1  614   6.986   3.706   8.898  0.1602  0.1848 -0.0531
   13GLY     BB  615   7.204   4.140   8.643  0.1900  0.2048  0.1658
   14ARG     BB  616   7.380   4.269   8.863  0.0753  0.2960  0.2054
   14ARG    SC1  617   7.263   4.595   8.870  0.2141  0.0676 -0.1386
   14ARG    SC2  618   7.102   4.828   8.725  0.0604  0.4929  0.0568
   15VAL     BB  619   7.500   4.021   9.004 -0.0609  0.0395 -0.1104
   15VAL    SC1  620   7.530   3.943   9.256  0.2633  0.2079 -0.0885
   16HIS     BB  621   7.635   3.885   8.760  0.0827 -0.1857  0.0865
   16HIS    SC1  622   7.468   3.747   8.555  0.1237 -0.1034 -0.2246
   16HIS    SC2  623   7.328   3.774   8.326  0.0324  0.0713 -0.1505
   16HIS    SC3  624   7.287   3.559   8.485 -0.1854  0.1395 -0.1095
   17ARG     BB  625   7.832   4.113   8.688 -0.0053 -0.0621  0.2284
   17ARG    SC1  626   7.771   4.378   8.552  0.2674 -0.1403 -0.0506
   17ARG    SC2  627   7.596   4.602   8.514  0.0979 -0.1380  0.2063
   18LEU     BB  628   7.989   4.155   8.951 -0.0790  0.1003  0.2484
   18LEU    SC1  629   7.935   4.305   9.241  0.0914 -0.2452  0.1392
   19LEU     BB  630   8.084   3.864   8.995 -0.1517  0.0533  0.1043
   19LEU    SC1  631   8.041   3.842   9.298  0.1969  0.1367 -0.0178
   20ARG     BB  632   8.233   3.812   8.728 -0.0364 -0.4318  0.2465
   20ARG    SC1  633   8.034   3.683   8.537 -0.1661 -0.0200  0.3524
   20ARG    SC2  634   7.942   3.620   8.264 -0.0595  0.1681  0.0494
   21LYS     BB  635   8.439   4.042   8.749 -0.0974 -0.3625  0.1083
   21LYS    SC1  636   8.367   4.261   8.564 -0.1902  0.2456  0.4206
   21LYS    SC2  637   8.243   4.506   8.522 -0.0267  0.3431  0.0066
    1THR     BB  638  10.089   5.909   8.772  0.1602 -0.0469  0.0885
    1THR    SC1  639  10.254   6.013   8.944  0.2892 -0.2155  0.0705
    2ARG     BB  640   9.813   5.889   8.632  0.2145 -0.1307 -0.0089
    2ARG    SC1  641   9.671   5.959   8.370 -0.2242 -0.0603  0.0350
    2ARG    SC2  642   9.399   5.795   8.302 -0.0574 -0.0489  0.1168
    3SER     BB  643   9.626   5.865   8.878 -0.2603 -0.0959 -0.3474
    3SER    SC1  644   9.402   5.759   8.838  0.1495 -0.0642  0.1310
    4SER     BB  645   9.692   6.140   9.003 -0.1774 -0.2105 -0.1314
    4SER    SC1  646   9.728   6.203   9.245 -0.2336  0.4230 -0.0036
    5ARG     BB  647   9.585   6.314   8.770  0.0669  0.2314  0.0665
    5ARG    SC1  648   9.685   6.598   8.827  0.2621 -0.1830 -0.0261
    5ARG    SC2  649   9.779   6.766   8.578 -0.0313 -0.0148  0.1772
    6ALA     BB  650   9.296   6.215   8.718  0.1279  0.1762 -0.1897
    7GLY     BB  651   9.180   6.305   8.991  0.0055 -0.1422 -0.1299
    8LEU     BB  652   9.231   6.607   8.945  0.2657 -0.1645 -0.0157
    8LEU    SC1  653   9.417   6.752   9.196 -0.0645  0.0915 -0.0600
    9GLN     BB  654   9.049   6.654   8.699 -0.0301 -0.0041  0.2249
    9GLN    SC1  655   9.245   6.727   8.372 -0.0382 -0.0634  0.2095
   10PHE     BB  656   8.780   6.522   8.780 -0.3028  0.2770 -0.1648
   10PHE    SC1  657   8.651   6.420   8.541 -0.1027  0.0254 -0.1136
   10PHE    SC2  658   8.496   6.426   8.320  0.0469 -0.0890 -0.2244
   10PHE    SC3  659   8.478   6.218   8.492 -0.2762  0.1341  0.0301
   11LEU     BB  660   8.704   6.725   9.002 -0.0101  0.0234  0.1855
   11LEU    SC1  661   8.833   6.601   9.247 -0.0993 -0.2710  0.0290
   12VAL     BB  662   8.722   6.978   8.823  0.0664 -0.1450 -0.0518
   12VAL    SC1  663   8.901   7.162   8.887 -0.2191  0.0914  0.1061
   13GLY     BB  664   8.526   6.865   8.610  0.0241 -0.2066  0.0187
   14ARG     BB  665   8.274   6.824   8.784 -0.1410  0.3129 -0.0709
   14ARG    SC1  666   8.154   6.532   8.762 -0.0407  0.2684  0.3541
   14ARG    SC2  667   7.967   6.412   8.589  0.1905  0.1714 -0.0540
   15VAL     BB  668   8.238   7.119   8.872 -0.0610  0.2792  0.0817
   15VAL    SC1  669   8.161   7.168   9.121  0.0313 -0.1858  0.2164
   16HIS     BB  670   8.201   7.252   8.594  0.1489 -0.0330 -0.1051
   16HIS    SC1  671   8.468   7.430   8.585  0.1324  0.3262 -0.2683
   16HIS    SC2  672   8.620   7.546   8.776  0.3891 -0.1645 -0.1472
   16HIS    SC3  673   8.682   7.580   8.515  0.0631  0.4732 -0.1733
   17ARG     BB  674   7.938   7.131   8.484  0.0841 -0.0963  0.1121
   17ARG    SC1  675   7.875   7.111   8.166  0.1791 -0.0497  0.4026
   17ARG    SC2  676   7.987   7.027   7.842 -0.0200  0.1374 -0.0631
   18LEU     BB  677   7.719   7.228   8.681  0.2382 -0.0819  0.2799
   18LEU    SC1  678   7.638   7.111   9.004 -0.2402  0.0014 -0.0690
   19LEU     BB  679   7.735   7.532   8.624  0.1933 -0.1282 -0.0007
   19LEU    SC1  680   7.610   7.664   8.912  0.0435 -0.4913  0.0584
   20ARG     BB  681   7.653   7.529   8.325 -0.1167  0.1194  0.0737
   20ARG    SC1  682   7.984   7.582   8.219 -0.0776 -0.0696 -0.2251
   20ARG    SC2  683   8.271   7.608   8.181  0.0599  0.1801 -0.1603
   21LYS     BB  684   7.374   7.398   8.357 -0.0836 -0.0141 -0.1487
   21LYS    SC1  685   7.310   7.064   8.384  0.0294 -0.1848 -0.1625
   21LYS    SC2  686   7.161   6.866   8.394 -0.1080 -0.2926 -0.0458
    1THR     BB  687   4.468   7.560   9.038 -0.2057  0.1293  0.0569
    1THR    SC1  688   4.472   7.573   9.297 -0.5565 -0.0584  0.0798
    2ARG     BB  689   4.639   7.662   8.799 -0.2548 -0.1329 -0.0961
    2ARG    SC1  690   4.804   7.411   8.689  0.1947 -0.2453 -0.1401
    2ARG    SC2  691   4.835   7.167   8.633  0.2468 -0.0604 -0.0988
    3SER     BB  692   4.780   7.903   8.933 -0.2077 -0.0866 -0.2269
    3SER    SC1  693   4.837   8.162   8.839 -0.0572 -0.0069 -0.1613
    4SER     BB  694   4.931   7.773   9.171 -0.0251  0.1999 -0.1788
    4SER    SC1  695   4.981   7.879   9.384  0.4669 -0.2913 -0.1005
    5ARG     BB  696   5.133   7.607   9.005 -0.1627 -0.1300 -0.0290
    5ARG    SC1  697   5.168   7.286   9.068 -0.1014  0.0708  0.0635
    5ARG    SC2  698   5.190   6.934   9.049 -0.1164  0.1606  0.1913
    6ALA     BB  699   5.257   7.852   8.862 -0.0574 -0.1594  0.0105
    7GLY     BB  700   5.359   8.014   9.106 -0.2073 -0.1586  0.0743
    8LEU     BB  701   5.563   7.805   9.209  0.1546  0.0962 -0.0944
    8LEU    SC1  702   5.476   7.782   9.554  0.0037  0.0270  0.1443
    9GLN     BB  703   5.724   7.757   8.949  0.2334 -0.1412 -0.0067
    9GLN    SC1  704   5.580   7.618   8.623 -0.0366 -0.3056 -0.0223
   10PHE     BB  705   5.829   8.047   8.911 -0.1035 -0.0129 -0.0054
   10PHE    SC1  706   5.645   8.167   8.703 -0.1773 -0.4641  0.4178
   10PHE    SC2  707   5.407   8.283   8.648  0.1323  0.0832  0.1040
   10PHE    SC3  708   5.518   8.111   8.471  0.2028  0.2462 -0.0142
   11LEU     BB  709   6.009   8.082   9.161 -0.0176 -0.0574 -0.0603
   11LEU    SC1  710   5.942   8.063   9.473 -0.1489 -0.3026  0.2289
   12VAL     BB  711   6.204   7.849   9.096  0.0424 -0.0130 -0.0412
   12VAL    SC1  712   6.341   7.753   9.301  0.3007 -0.0410 -0.2204
   13GLY     BB  713   6.307   7.956   8.824 -0.0510 -0.0644 -0.0979
   14ARG     BB  714   6.430   8.224   8.922  0.0630 -0.0258 -0.3348
   14ARG    SC1  715   6.161   8.418   8.798 -0.0811 -0.2925  0.2741
   14ARG    SC2  716   6.050   8.353   8.524  0.0950 -0.1600 -0.0790
   15VAL     BB  717   6.657   8.116   9.104 -0.1542  0.1344  0.0502
   15VAL    SC1  718   6.832   8.184   9.290 -0.0616  0.0399 -0.0008
   16HIS     BB  719   6.796   7.951   8.881 -0.0262  0.3779 -0.0554
   16HIS    SC1  720   6.979   7.667   8.874  0.0264 -0.0972 -0.1202
   16HIS    SC2  721   7.201   7.515   8.852 -0.0945 -0.2700 -0.1751
   16HIS    SC3  722   6.970   7.434   8.739 -0.3091 -0.3346  0.2775
   17ARG     BB  723   6.893   8.172   8.686  0.0676  0.1785 -0.2415
   17ARG    SC1  724   6.731   8.164   8.422 -0.2513  0.0699 -0.1296
   17ARG    SC2  725   6.497   8.272   8.248  0.1130  0.1794 -0.0542
   18LEU     BB  726   7.103   8.306   8.871 -0.2227  0.2266  0.0676
   18LEU    SC1  727   6.967   8.596   8.944  0.2841 -0.0493 -0.0143
   19LEU     BB  728   7.282   8.058   8.919 -0.0648  0.3036 -0.1016
   19LEU    SC1  729   7.276   7.942   9.241  0.1332  0.0612 -0.1209
   20ARG     BB  730   7.341   7.993   8.622 -0.1069  0.0708 -0.0624
   20ARG    SC1  731   7.113   7.850   8.453  0.0542  0.0260  0.0369
   20ARG    SC2  732   6.871   7.678   8.342 -0.1315  0.3721  0.1429
   21LYS     BB  733   7.494   8.254   8.553  0.0050  0.0062 -0.0622
   21LYS    SC1  734   7.425   8.537   8.482 -0.1437 -0.2810 -0.0995
   21LYS    SC2  735   7.597   8.636   8.285  0.0653  0.2043 -0.0033
    1THR     BB  736   1.482   4.704   8.618  0.1837  0.0446  0.1571
    1THR    SC1  737   1.640   4.599   8.796 -0.0290 -0.2119  0.2038
    2ARG     BB  738   1.257   4.590   8.438  0.2213  0.0442  0.1098
    2ARG    SC1  739   1.313   4.500   8.135 -0.0592 -0.2566  0.1069
    2ARG    SC2  740   1.280   4.408   7.773  0.3544 -0.0032  0.1322
    3SER     BB  741   1.134   4.396   8.647 -0.1897 -0.0012 -0.1559
    3SER    SC1  742   1.239   4.182   8.676 -0.4026 -0.0068  0.0538
    4SER     BB  743   1.067   4.619   8.851  0.0569 -0.0176 -0.0506
    4SER    SC1  744   1.142   4.600   9.078 -0.1144  0.0131 -0.3735
    5ARG     BB  745   0.880   4.759   8.647  0.4203  0.1593 -0.2779
    5ARG    SC1  746   0.806   5.070   8.714 -0.0958  0.1291  0.0670
    5ARG    SC2  747   0.762   5.356   8.486  0.1171  0.1745 -0.2036
    6ALA     BB  748   0.677   4.528   8.604  0.5894 -0.0953  0.1874
    7GLY     BB  749   0.557   4.498   8.889 -0.1201  0.2209 -0.0437
    8LEU     BB  750   0.466   4.789   8.945 -0.0006  0.2410  0.0524
    8LEU    SC1  751   0.574   4.955   9.194 -0.1510  0.2008  0.0019
    9GLN     BB  752   0.257   4.793   8.715  0.0675 -0.1691 -0.0286
    9GLN    SC1  753   0.459   4.961   8.388  0.0837  0.0172 -0.0195
   10PHE     BB  754   0.056   4.581   8.819 -0.0261 -0.0253  0.0903
   10PHE    SC1  755   0.162   4.301   8.767  0.0337 -0.0059 -0.1512
   10PHE    SC2  756   0.332   4.152   8.619  0.4294  0.2410  0.0275
   10PHE    SC3  757   0.270   4.076   8.871  0.0870  0.0393 -0.1073
   11LEU     BB  758  -0.033   4.699   9.091 -0.1599 -0.1691  0.1136
   11LEU    SC1  759  -0.099   4.621   9.392  0.2777  0.2609  0.0715
   12VAL     BB  760  -0.124   4.983   9.004  0.3049 -0.0547 -0.0436
   12VAL    SC1  761  -0.080   5.170   9.186 -0.0815 -0.0537  0.0626
   13GLY     BB  762  -0.327   4.896   8.786  0.0131 -0.0162  0.2011
   14ARG     BB  763  -0.511   4.707   8.948 -0.2138 -0.0814 -0.1192
   14ARG    SC1  764  -0.511   4.421   8.787  0.0900 -0.1850  0.3819
   14ARG    SC2  765  -0.764   4.256   8.587 -0.0929  0.0232 -0.0111
   15VAL     BB  766  -0.612   4.882   9.183 -0.1340 -0.1546 -0.0295
   15VAL    SC1  767  -0.511   4.841   9.424 -0.0330 -0.1199 -0.0652
   16HIS     BB  768  -0.741   5.110   9.017  0.0463  0.0235  0.0686
   16HIS    SC1  769  -0.585   5.312   8.878  0.1004  0.2235 -0.0414
   16HIS    SC2  770  -0.512   5.447   8.656  0.1620 -0.0252 -0.1776
   16HIS    SC3  771  -0.344   5.433   8.867  0.0116  0.4073 -0.0142
   17ARG     BB  772  -0.934   4.929   8.856 -0.0100  0.0916  0.0589
   17ARG    SC1  773  -0.860   4.950   8.581  0.1352 -0.1779 -0.1254
   17ARG    SC2  774  -0.911   5.112   8.325 -0.2116  0.1112 -0.1875
   18LEU     BB  775  -1.082   4.798   9.096 -0.0000  0.0026  0.0169
   18LEU    SC1  776  -0.929   4.548   9.238  0.1253  0.2058 -0.0548
   19LEU     BB  777  -1.204   5.052   9.225 -0.1251 -0.1215  0.1483
   19LEU    SC1  778  -1.020   5.258   9.391 -0.1421 -0.0894 -0.0484
   20ARG     BB  779  -1.400   5.142   9.002  0.1632 -0.1278 -0.1185
   20ARG    SC1  780  -1.473   5.443   8.954 -0.3060 -0.0147 -0.2151
   20ARG    SC2  781  -1.521   5.774   9.007  0.0621 -0.0047  0.3496
   21LYS     BB  782  -1.575   4.886   8.993 -0.1804  0.0918 -0.0010
   21LYS    SC1  783  -1.532   4.586   8.848 -0.2297  0.0950 -0.1369
   21LYS    SC2  784  -1.290   4.470   8.724  0.0609 -0.2805 -0.0030
   22POPC   NC3  785   9.775   4.266  12.322 -0.0279  0.0899  0.0817
   22POPC   PO4  786   9.850   4.517  11.953  0.2321  0.0844 -0.0642
   22POPC   GL1  787   9.947   4.139  11.652  0.0838  0.0878 -0.1703
   22POPC   GL2  788  10.207   4.089  11.463  0.0390  0.2034 -0.2413
   22POPC   C1A  789   9.686   4.046  11.309  0.0898  0.0810 -0.1718
   22POPC   D2A  790   9.528   3.826  11.014  0.0579  0.1758 -0.1261
   22POPC   C3A  791   9.358   3.371  10.838 -0.4572 -0.2244 -0.0348
   22POPC   C4A  792   9.110   3.329  10.449 -0.2307 -0.2113  0.0849
   22POPC   C1B  793  10.502   3.946  11.126  0.1484  0.0414  0.1815
   22POPC   C2B  794  10.805   3.917  10.732  0.1516 -0.3981 -0.0265
   22POPC   C3B  795  11.070   4.225  10.521  0.2559  0.0989 -0.0998
   22POPC   C4B  796  11.494   4.360  10.193  0.1686 -0.1050  0.1510
   23POPC   NC3  797   1.855   1.891  12.341  0.0426 -0.0367 -0.2220
   23POPC   PO4  798   1.424   1.768  12.354  0.1838 -0.0370 -0.1257
   23POPC   GL1  799   1.539   1.578  11.931  0.1674  0.2907 -0.2211
   23POPC   GL2  800   1.844   1.573  11.917 -0.0812  0.1620  0.2335
   23POPC   C1A  801   1.605   1.042  11.865 -0.1523  0.0390 -0.1579
   23POPC   D2A  802   1.764   0.746  12.160  0.0141  0.2717  0.0079
   23POPC   C3A  803   1.715   0.321  11.853  0.2347  0.2218  0.1199
   23POPC   C4A  804   1.685  -0.184  11.682  0.2067 -0.3220  0.2245
   23POPC   C1B  805   2.091   1.172  11.873 -0.1240  0.3085 -0.2082
   23POPC   C2B  806   1.951   0.709  11.706 -0.1112 -0.1449  0.0644
   23POPC   C3B  807   1.821   0.782  11.293 -0.2199  0.1262  0.0686
   23POPC   C4B  808   1.918   1.029  10.873 -0.0971  0.0346 -0.0901
   24POPC   NC3  809   7.472   2.160  12.258  0.4904 -0.2963  0.3298
   24POPC   PO4  810   7.702   1.684  12.320 -0.3837  0.2658  0.1708
   24POPC   GL1  811   7.682   1.426  11.971  0.2708 -0.1099  0.0686
   24POPC   GL2  812   7.996   1.281  11.913 -0.2259  0.3004 -0.1895
   24POPC   C1A  813   7.725   1.231  11.454 -0.0271 -0.0655  0.0803
   24POPC   D2A  814   7.936   1.397  11.072 -0.1517  0.2627  0.0487
   24POPC   C3A  815   8.206   1.683  11.229 -0.0958  0.2321 -0.0927
   24POPC   C4A  816   8.660   1.716  11.079  0.0019 -0.1467  0.1042
   24POPC   C1B  817   8.176   1.277  11.552  0.0922  0.0447  0.2996
   24POPC   C2B  818   8.441   1.177  11.208  0.0203 -0.1553 -0.0073
   24POPC   C3B  819   8.670   1.145  10.864 -0.0307  0.2208  0.0061
   24POPC   C4B  820   9.103   1.050  10.709 -0.2858  0.1293  0.0977
   25POPC   NC3  821   7.046   0.075  12.930  0.1250  0.2079  0.0207
   25POPC   PO4  822   7.426   0.180  12.699 -0.2454 -0.0785  0.1960
   25POPC   GL1  823   7.520   0.061  12.213 -0.2544 -0.5387 -0.1195
   25POPC   GL2  824   7.784  -0.054  12.185 -0.3074 -0.0346  0.0497
   25POPC   C1A  825   7.336   0.158  11.913  0.1542  0.0755  0.2192
   25POPC   D2A  826   7.265  -0.150  11.725  0.3539  0.2359 -0.2855
   25POPC   C3A  827   7.067   0.048  11.404 -0.0340 -0.0615  0.1787
   25POPC   C4A  828   6.871  -0.190  11.115  0.1177  0.0287 -0.3981
   25POPC   C1B  829   7.922  -0.079  11.718 -0.2801 -0.3781 -0.0013
   25POPC   C2B  830   8.021  -0.110  11.239 -0.5677  0.3330  0.0006
   25POPC   C3B  831   8.078  -0.048  10.751 -0.0393  0.1148 -0.1143
   25POPC   C4B  832   7.791  -0.169  10.341  0.4013 -0.1000 -0.1301
   26POPC   NC3  833  10.343   1.686  13.157 -0.2948  0.2100  0.2124
   26POPC   PO4  834  10.092   1.492  12.776 -0.3810 -0.2277 -0.0293
   26POPC   GL1  835  10.165   1.401  12.376  0.1518 -0.0712 -0.1450
   26POPC   GL2  836   9.850   1.447  12.160 -0.0768 -0.1614 -0.1629
   26POPC   C1A  837  10.255   1.215  11.928  0.3127 -0.0180 -0.5917
   26POPC   D2A  838  10.464   1.303  11.582  0.0774  0.0908  0.1921
   26POPC   C3A  839  10.244   1.652  11.298 -0.2523  0.1202 -0.0080
   26POPC   C4A  840  10.270   1.795  10.783  0.1274 -0.0942  0.1324
   26POPC   C1B  841   9.745   1.579  11.846 -0.0879  0.3671 -0.0083
   26POPC   C2B  842   9.888   1.389  11.538 -0.1676  0.2051  0.4554
   26POPC   C3B  843   9.954   1.289  11.124  0.1412  0.0132  0.1139
   26POPC   C4B  844   9.942   1.199  10.752 -0.1531  0.1769  0.2543
   27POPC   NC3  845   7.655  11.343  12.294 -0.3005 -0.0720  0.0415
   27POPC   PO4  846   8.036  11.330  12.280 -0.3683 -0.1225  0.0076
   27POPC   GL1  847   7.994  11.288  11.873  0.3804 -0.1061 -0.2140
   27POPC   GL2  848   7.624  11.362  11.825  0.1335  0.1188 -0.0353
   27POPC   C1A  849   8.031  11.236  11.409 -0.0696  0.3105 -0.1721
   27POPC   D2A  850   7.959  11.382  11.019 -0.0843 -0.0637 -0.2402
   27POPC   C3A  851   7.744  11.167  10.731 -0.0940  0.1802 -0.1941
   27POPC   C4A  852   7.763  11.274  10.294  0.3333 -0.0483  0.3534
   27POPC   C1B  853   7.465  11.389  11.421  0.1199 -0.0387  0.0766
   27POPC   C2B  854   7.329  11.303  10.942 -0.1043  0.2267 -0.1972
   27POPC   C3B  855   7.337  11.019  10.410 -0.0258 -0.2507  0.0517
   27POPC   C4B  856   7.003  10.830  10.075 -0.4799 -0.0517  0.0539
   28POPC   NC3  857   7.109   2.109  12.992 -0.4711 -0.2283 -0.0042
   28POPC   PO4  858   7.096   2.166  12.533 -0.2810 -0.0112  0.2845
   28POPC   GL1  859   7.028   2.140  12.033 -0.0546  0.0021 -0.2374
   28POPC   GL2  860   7.154   2.444  11.849  0.1106 -0.3369 -0.0792
   28POPC   C1A  861   6.959   2.066  11.550 -0.0329 -0.0795  0.0000
   28POPC   D2A  862   7.099   1.750  11.211 -0.3526 -0.5632 -0.1431
   28POPC   C3A  863   6.802   1.597  10.950 -0.3096  0.1727 -0.0514
   28POPC   C4A  864   6.842   1.552  10.541 -0.1412 -0.1685 -0.3373
   28POPC   C1B  865   6.848   2.527  11.610 -0.0510  0.2884 -0.5800
   28POPC   C2B  866   6.810   2.428  11.209 -0.2826  0.2079  0.0570
   28POPC   C3B  867   6.966   2.521  10.870  0.2025  0.1326  0.1499
   28POPC   C4B  868   7.064   2.343  10.413  0.2038 -0.0738 -0.0101
   29POPC   NC3  869   2.207   9.683  12.292  0.0290  0.0868  0.1235
   29POPC   PO4  870   2.080   9.474  12.582  0.1391 -0.0398 -0.0943
   29POPC   GL1  871   2.098   9.134  12.242  0.3021 -0.0819  0.1043
   29POPC   GL2  872   2.369   9.121  11.976 -0.2765  0.1382 -0.1168
   29POPC   C1A  873   1.899   9.142  11.793 -0.1607 -0.2914  0.1691
   29POPC   D2A  874   1.690   8.939  11.449 -0.1582 -0.1928  0.0752
   29POPC   C3A  875   1.319   9.171  11.378 -0.0588 -0.0331 -0.0644
   29POPC   C4A  876   0.999   9.337  11.133 -0.2081  0.1941 -0.0780
   29POPC   C1B  877   2.354   9.211  11.524 -0.2294  0.2017 -0.2289
   29POPC   C2B  878   2.243   9.273  11.239 -0.0538  0.0765 -0.1146
   29POPC   C3B  879   2.051   8.919  11.029  0.0608 -0.0341 -0.3104
   29POPC   C4B  880   1.894   8.904  10.732  0.1394 -0.2488  0.0250
   30POPC   NC3  881   1.719   4.568  12.595 -0.1404 -0.0519  0.2893
   30POPC   PO4  882   1.547   4.226  12.332 -0.0889 -0.1701  0.3339
   30POPC   GL1  883   1.438   4.351  11.919  0.2822  0.1385  0.1613
   30POPC   GL2  884   1.050   4.455  11.756 -0.2054  0.2601  0.1476
   30POPC   C1A  885   1.728   4.444  11.550 -0.1628  0.0299 -0.0936
   30POPC   D2A  886   1.552   4.581  11.148 -0.2729  0.0085 -0.0402
   30POPC   C3A  887   1.563   4.867  10.766 -0.0131 -0.5145  0.0941
   30POPC   C4A  888   1.601   5.286  10.677  0.1943  0.2216  0.1564
   30POPC   C1B  889   1.185   4.370  11.384 -0.2287  0.2764 -0.1547
   30POPC   C2B  890   1.290   4.306  10.829 -0.1222  0.5319 -0.1787
   30POPC   C3B  891   1.294   4.533  10.507 -0.2148  0.2231  0.2070
   30POPC   C4B  892   1.209   4.911  10.343 -0.1448  0.3461  0.3640
   31POPC   NC3  893   1.169   6.845  12.738 -0.0514  0.0121  0.0323
   31POPC   PO4  894   0.803   7.067  12.691  0.1858 -0.0797  0.2375
   31POPC   GL1  895   0.703   7.123  12.273 -0.2952  0.1768 -0.0351
   31POPC   GL2  896   0.843   7.286  12.216  0.0117 -0.0016 -0.0253
   31POPC   C1A  897   0.598   6.964  11.857 -0.0397 -0.3226 -0.2917
   31POPC   D2A  898   0.743   7.036  11.406  0.0567 -0.0150 -0.2740
   31POPC   C3A  899   0.632   6.971  10.986 -0.1959  0.2570  0.0174
   31POPC   C4A  900   0.309   6.830  10.736  0.0358  0.1257 -0.2665
   31POPC   C1B  901   1.159   7.179  11.907  0.0337 -0.2180  0.0825
   31POPC   C2B  902   1.213   7.202  11.461 -0.0919 -0.1141 -0.3850
   31POPC   C3B  903   1.522   7.396  11.225  0.1328  0.2892  0.2911
   31POPC   C4B  904   1.865   7.461  10.864  0.1318 -0.0849  0.3253
   32POPC   NC3  905   1.603   3.359  12.077 -0.0391 -0.0313  0.1378
   32POPC   PO4  906   1.743   3.807  11.982 -0.2204  0.2242  0.1954
   32POPC   GL1  907   1.780   3.697  11.642 -0.3736 -0.3512 -0.0140
   32POPC   GL2  908   1.639   3.943  11.525 -0.2157  0.2797  0.0631
   32POPC   C1A  909   1.860   3.616  11.138  0.1778  0.1349 -0.3146
   32POPC   D2A  910   2.258   3.679  10.903  0.0205  0.0825 -0.1535
   32POPC   C3A  911   2.252   3.846  10.475 -0.3295  0.0312 -0.0903
   32POPC   C4A  912   2.162   4.117  10.172  0.1083  0.5807  0.1048
   32POPC   C1B  913   1.583   4.009  11.122  0.3061 -0.2174  0.0351
   32POPC   C2B  914   1.846   4.226  10.835 -0.0201 -0.1645 -0.0590
   32POPC   C3B  915   2.265   4.222  10.791 -0.1131 -0.1401  0.0422
   32POPC   C4B  916   2.588   4.488  10.731  0.0219 -0.0215  0.3828
   33POPC   NC3  917  11.244   8.956  12.911  0.3029 -0.1317 -0.1567
   33POPC   PO4  918  11.239   8.752  12.458  0.0505 -0.0155  0.0160
   33POPC   GL1  919  11.223   8.871  12.089  0.0490  0.0078 -0.1947
   33POPC   GL2  920  11.212   9.087  11.949  0.1831 -0.0525 -0.3016
   33POPC   C1A  921  11.221   8.659  11.655 -0.1312 -0.0073  0.0210
   33POPC   D2A  922  10.981   8.697  11.375 -0.0954 -0.0452  0.2401
   33POPC   C3A  923  10.740   8.400  11.216  0.2955 -0.2071  0.0501
   33POPC   C4A  924  10.730   7.939  11.047 -0.4096 -0.3995  0.0755
   33POPC   C1B  925  11.203   9.209  11.454 -0.3201 -0.0160  0.0442
   33POPC   C2B  926  11.287   8.911  11.045  0.2811 -0.1572 -0.4174
   33POPC   C3B  927  11.305   8.955  10.660  0.0802  0.0038  0.0728
   33POPC   C4B  928  11.631   8.978  10.610 -0.0917 -0.1114 -0.2457
   34POPC   NC3  929  11.574   8.017  12.708  0.0519 -0.0014 -0.1499
   34POPC   PO4  930  11.400   7.579  12.831 -0.1090  0.0189  0.1640
   34POPC   GL1  931  11.392   7.673  12.376  0.2419  0.0647  0.1145
   34POPC   GL2  932  11.698   7.879  12.230  0.1886  0.1332 -0.1664
   34POPC   C1A  933  11.525   7.514  11.923  0.1461 -0.2232  0.0609
   34POPC   D2A  934  11.556   7.133  11.620  0.0822 -0.0162 -0.0853
   34POPC   C3A  935  11.136   7.006  11.399  0.1951 -0.1782  0.1725
   34POPC   C4A  936  10.594   7.009  11.255  0.5123 -0.2922  0.1352
   34POPC   C1B  937  11.805   7.881  11.779  0.0706 -0.0668 -0.1455
   34POPC   C2B  938  11.840   7.941  11.353 -0.2319  0.4849 -0.1068
   34POPC   C3B  939  11.973   8.066  10.890 -0.0509  0.2493 -0.1664
   34POPC   C4B  940  12.342   8.274  10.768 -0.0834 -0.1886  0.0040
   35POPC   NC3  941  10.228   9.551  12.495 -0.4112  0.2648 -0.1492
   35POPC   PO4  942  10.136   9.887  12.213  0.0284  0.0510 -0.1618
   35POPC   GL1  943   9.924   9.838  11.773 -0.1451 -0.2681 -0.0245
   35POPC   GL2  944   9.620  10.055  11.618  0.3514  0.3709 -0.2043
   35POPC   C1A  945   9.794   9.805  11.276  0.0928  0.0881 -0.2364
   35POPC   D2A  946   9.593   9.988  10.966  0.0505 -0.3343 -0.2377
   35POPC   C3A  947   9.816   9.917  10.571  0.0675 -0.3387 -0.0964
   35POPC   C4A  948   9.874   9.943  10.137 -0.2001  0.1409 -0.0465
   35POPC   C1B  949   9.506  10.350  11.284 -0.0657 -0.0905 -0.0730
   35POPC   C2B  950   9.181  10.447  10.975 -0.0677  0.2555  0.2798
   35POPC   C3B  951   9.087  10.666  10.612 -0.1983  0.4835 -0.0454
   35POPC   C4B  952   8.799  10.954  10.639  0.2492 -0.0467  0.1244
   36POPC   NC3  953   2.526   3.850  12.371  0.1304  0.2074 -0.0736
   36POPC   PO4  954   2.624   3.614  11.987 -0.0803  0.0844 -0.0459
   36POPC   GL1  955   2.611   3.834  11.552 -0.3045  0.1638 -0.1734
   36POPC   GL2  956   2.317   3.796  11.431  0.2227  0.1717  0.2247
   36POPC   C1A  957   2.705   4.006  11.155  0.1418 -0.0987 -0.3083
   36POPC   D2A  958   2.803   3.976  10.663  0.4726  0.0335  0.0904
   36POPC   C3A  959   3.084   4.245  10.584  0.0974  0.1085 -0.0253
   36POPC   C4A  960   3.424   4.482  10.687  0.1907  0.0315  0.3411
   36POPC   C1B  961   2.057   4.076  11.288 -0.0254 -0.1109 -0.2768
   36POPC   C2B  962   2.020   4.534  11.194 -0.1996  0.3722  0.1513
   36POPC   C3B  963   2.224   4.837  11.509 -0.4986  0.0555  0.3616
   36POPC   C4B  964   2.172   5.010  11.827  0.1443 -0.1219  0.1971
   37POPC   NC3  965   0.874   1.609  12.335 -0.0108  0.1420  0.2872
   37POPC   PO4  966   0.495   1.800  12.488 -0.1776 -0.1053 -0.0604
   37POPC   GL1  967   0.448   1.588  12.077 -0.2632 -0.2627 -0.0471
   37POPC   GL2  968   0.201   1.760  12.078 -0.1755 -0.1299 -0.0588
   37POPC   C1A  969   0.678   1.320  11.787  0.3291  0.0276 -0.0678
   37POPC   D2A  970   0.931   1.552  11.453  0.0370 -0.0677 -0.3375
   37POPC   C3A  971   0.917   2.004  11.258 -0.2487  0.2516 -0.3021
   37POPC   C4A  972   1.051   2.232  10.894  0.2402  0.2464 -0.0000
   37POPC   C1B  973   0.151   1.562  11.650  0.1061 -0.1915  0.1532
   37POPC   C2B  974  -0.007   1.862  11.356  0.0580  0.1059  0.0899
   37POPC   C3B  975   0.042   1.909  10.953 -0.1424  0.0606  0.1760
   37POPC   C4B  976   0.037   1.882  10.497 -0.0012  0.0921  0.2755
   38POPC   NC3  977  11.671  10.176  13.059  0.1796 -0.0556  0.2004
   38POPC   PO4  978  11.898  10.468  12.721 -0.1133  0.1572  0.0718
   38POPC   GL1  979  11.675  10.526  12.373 -0.2057  0.1501 -0.0495
   38POPC   GL2  980  12.015  10.328  12.235  0.0112 -0.1724 -0.0864
   38POPC   C1A  981  11.412  10.423  11.960 -0.1904 -0.2436 -0.1544
   38POPC   D2A  982  11.173  10.614  11.659  0.0827 -0.2213 -0.2494
   38POPC   C3A  983  11.096  11.028  11.561 -0.0707 -0.5612 -0.2030
   38POPC   C4A  984  11.339  11.359  11.445  0.1084  0.0041  0.0301
   38POPC   C1B  985  12.040  10.208  11.819  0.0649 -0.1626 -0.0758
   38POPC   C2B  986  12.165  10.261  11.382 -0.1432 -0.2451  0.0154
   38POPC   C3B  987  12.296  10.452  10.970 -0.0295 -0.1477  0.2481
   38POPC   C4B  988  12.529  10.470  10.605  0.2802  0.2604 -0.2004
   39POPC   NC3  989   9.930  11.540  12.766  0.1955 -0.0279  0.3421
   39POPC   PO4  990   9.943  11.402  12.288  0.2305 -0.0751  0.0079
   39POPC   GL1  991   9.955  11.545  11.941 -0.1675  0.1750 -0.2766
   39POPC   GL2  992   9.980  11.258  11.697 -0.2871 -0.0333  0.0049
   39POPC   C1A  993   9.748  11.710  11.691 -0.2207  0.0909  0.0549
   39POPC   D2A  994   9.598  11.757  11.276  0.1220  0.1864 -0.2664
   39POPC   C3A  995   9.399  11.685  10.939 -0.1568  0.1517 -0.1917
   39POPC   C4A  996   9.171  11.707  10.535  0.2165 -0.1360 -0.1382
   39POPC   C1B  997  10.024  11.362  11.333  0.2668  0.1285  0.0040
   39POPC   C2B  998  10.240  11.145  10.996  0.3529  0.2321  0.0438
   39POPC   C3B  999  10.650  11.113  10.699 -0.3917 -0.1130 -0.1591
   39POPC   C4B 1000  10.884  11.242  10.243  0.2663  0.0160  0.2365
   40POPC   NC3 1001   0.762   8.555  13.170  0.1284 -0.0183  0.1037
   40POPC   PO4 1002   0.591   8.521  12.704  0.1859 -0.4301  0.2652
   40POPC   GL1 1003   0.896   8.581  12.265 -0.3608 -0.3794 -0.1920
   40POPC   GL2 1004   1.200   8.511  12.228  0.2547  0.0254 -0.2165
   40POPC   C1A 1005   0.927   8.757  11.858  0.2306  0.2462  0.1840
   40POPC   D2A 1006   0.635   8.722  11.550 -0.1371 -0.0565 -0.0651
   40POPC   C3A 1007   0.475   8.430  11.435  0.0663  0.0807 -0.0113
   40POPC   C4A 1008   0.242   8.376  11.235 -0.2479  0.0458  0.0086
   40POPC   C1B 1009   1.423   8.731  12.033  0.0185 -0.5415  0.0662
   40POPC   C2B 1010   1.415   9.088  11.888 -0.1508  0.0996 -0.2299
   40POPC   C3B 1011   1.192   9.440  11.815 -0.0634  0.3067 -0.0706
   40POPC   C4B 1012   0.974   9.718  11.485 -0.0807 -0.1914  0.4271
   41POPC   NC3 1013   0.823  11.577  13.209  0.1029  0.0011  0.0418
   41POPC   PO4 1014   0.845  11.761  12.725  0.1899 -0.3356 -0.1782
   41POPC   GL1 1015   0.627  11.876  12.308 -0.0745  0.1832 -0.1410
   41POPC   GL2 1016   0.641  12.150  12.227  0.2127 -0.0075  0.0642
   41POPC   C1A 1017   0.478  11.667  11.948  0.1055 -0.2180  0.0747
   41POPC   D2A 1018   0.715  11.478  11.577  0.1891  0.1819  0.1185
   41POPC   C3A 1019   0.676  11.086  11.387  0.0695  0.3444 -0.2769
   41POPC   C4A 1020   0.732  10.527  11.253  0.2213 -0.4779 -0.0673
   41POPC   C1B 1021   0.727  12.514  11.884  0.1300 -0.3302  0.3751
   41POPC   C2B 1022   0.917  12.726  11.479  0.1119  0.0860  0.1441
   41POPC   C3B 1023   0.923  12.860  11.107  0.0121 -0.3612 -0.0613
   41POPC   C4B 1024   0.991  13.142  10.703  0.0227 -0.0135 -0.0826
   42POPC   NC3 1025   3.778   1.352  12.321  0.0341 -0.0405 -0.1758
   42POPC   PO4 1026   3.332   1.259  12.489  0.2358 -0.0228 -0.1891
   42POPC   GL1 1027   3.131   1.028  12.103 -0.0227  0.0394  0.0152
   42POPC   GL2 1028   3.216   0.723  11.973  0.0687  0.4138 -0.1282
   42POPC   C1A 1029   3.028   1.243  11.760  0.1583 -0.0830  0.2311
   42POPC   D2A 1030   3.016   1.673  11.607  0.1318 -0.1573 -0.0142
   42POPC   C3A 1031   2.803   1.769  11.206  0.2524  0.0620 -0.1245
   42POPC   C4A 1032   2.634   1.635  10.818  0.1338  0.3812 -0.0136
   42POPC   C1B 1033   2.857   0.562  11.768  0.2777 -0.0100  0.1408
   42POPC   C2B 1034   2.783   0.191  11.387 -0.0935  0.1782 -0.0277
   42POPC   C3B 1035   2.787  -0.130  11.199  0.0573  0.1350  0.1245
   42POPC   C4B 1036   2.580  -0.317  10.863 -0.0282  0.0294 -0.1198
   43POPC   NC3 1037   5.072   8.720  12.396 -0.0113  0.0433 -0.1560
   43POPC   PO4 1038   4.753   9.143  12.498 -0.0859  0.2745 -0.0024
   43POPC   GL1 1039   4.974   9.145  12.065  0.0708 -0.1990  0.2937
   43POPC   GL2 1040   5.143   9.335  12.067 -0.2275  0.0625  0.0759
   43POPC   C1A 1041   4.856   9.089  11.667 -0.0750 -0.2819  0.0992
   43POPC   D2A 1042   4.708   8.863  11.270  0.1811 -0.1081 -0.0710
   43POPC   C3A 1043   4.858   8.930  10.867  0.1014 -0.2084 -0.0373
   43POPC   C4A 1044   5.204   8.662  10.667  0.0714  0.1657 -0.1246
   43POPC   C1B 1045   5.183   9.492  11.640 -0.2813  0.0982 -0.0902
   43POPC   C2B 1046   5.379   9.651  11.296  0.0022 -0.0782  0.3730
   43POPC   C3B 1047   5.436   9.842  10.951  0.2745 -0.1656  0.1730
   43POPC   C4B 1048   5.502   9.887  10.574  0.2358  0.2811  0.1245
   44POPC   NC3 1049   4.748   0.245  12.440  0.0237  0.0672 -0.1338
   44POPC   PO4 1050   5.122   0.423  12.522  0.0068 -0.2405 -0.1304
   44POPC   GL1 1051   5.050   0.421  12.109 -0.0518 -0.2939 -0.2886
   44POPC   GL2 1052   4.757   0.382  11.943 -0.0368 -0.3625  0.4028
   44POPC   C1A 1053   5.211   0.518  11.693  0.0270  0.0997  0.4249
   44POPC   D2A 1054   5.144   0.566  11.258  0.1121  0.1209 -0.2695
   44POPC   C3A 1055   5.196   0.662  10.805  0.1980  0.0656 -0.3109
   44POPC   C4A 1056   5.360   1.073  10.728  0.1442  0.1768 -0.0160
   44POPC   C1B 1057   4.825   0.222  11.492 -0.1180  0.1574  0.0560
   44POPC   C2B 1058   4.897   0.190  11.034  0.1467  0.0437 -0.0520
   44POPC   C3B 1059   4.751   0.487  10.806 -0.1204  0.3135 -0.0932
   44POPC   C4B 1060   4.833   0.688  10.391  0.2519  0.0348 -0.4671
   45POPC   NC3 1061  10.436  11.316  12.097  0.1643  0.2135 -0.1474
   45POPC   PO4 1062  10.297  11.704  12.367 -0.0419  0.2725  0.0340
   45POPC   GL1 1063  10.326  11.914  11.876  0.3494 -0.2628  0.3389
   45POPC   GL2 1064  10.380  11.679  11.673  0.1249  0.0442 -0.1389
   45POPC   C1A 1065  10.186  12.297  11.561  0.1569 -0.3417  0.4529
   45POPC   D2A 1066   9.962  12.589  11.301 -0.0469  0.2432 -0.3009
   45POPC   C3A 1067  10.036  12.784  10.908  0.3586 -0.0568  0.0416
   45POPC   C4A 1068   9.885  12.653  10.451 -0.3035 -0.1306 -0.1502
   45POPC   C1B 1069  10.174  11.804  11.354  0.0554  0.0792 -0.0488
   45POPC   C2B 1070   9.950  11.638  10.940 -0.5572 -0.3709 -0.1354
   45POPC   C3B 1071   9.789  11.612  10.602  0.0803  0.2193 -0.1662
   45POPC   C4B 1072   9.583  11.773  10.249 -0.3236  0.3727  0.1583
   46POPC   NC3 1073   9.500   0.664  13.010  0.2371  0.1113 -0.4084
   46POPC   PO4 1074   9.347   0.966  12.731  0.3336  0.0939  0.1879
   46POPC   GL1 1075   9.661   0.968  12.312  0.1326  0.0070 -0.0630
   46POPC   GL2 1076   9.942   0.888  12.120 -0.1373 -0.1804 -0.3696
   46POPC   C1A 1077   9.537   1.068  11.902 -0.0457 -0.4546 -0.1557
   46POPC   D2A 1078   9.434   1.044  11.544 -0.1870  0.0218  0.2028
   46POPC   C3A 1079   9.384   1.547  11.498 -0.2129  0.2126 -0.0612
   46POPC   C4A 1080   9.206   1.845  11.079  0.2032 -0.1168 -0.0651
   46POPC   C1B 1081   9.987   0.901  11.662 -0.0581  0.0354 -0.0268
   46POPC   C2B 1082   9.820   0.841  11.245  0.1726  0.0231 -0.3681
   46POPC   C3B 1083   9.481   0.805  11.052 -0.1509  0.1722 -0.1010
   46POPC   C4B 1084   8.975   0.945  11.163 -0.4181 -0.0611  0.1308
   47POPC   NC3 1085   3.232  11.220  11.946 -0.1834  0.1377 -0.1102
   47POPC   PO4 1086   2.780  11.189  12.028 -0.0230  0.2875  0.1331
   47POPC   GL1 1087   2.842  11.001  11.612  0.1486 -0.0003 -0.1096
   47POPC   GL2 1088   2.881  11.294  11.519  0.0479  0.0363  0.3455
   47POPC   C1A 1089   2.921  10.925  11.182  0.0363  0.0846 -0.4918
   47POPC   D2A 1090   3.048  10.548  10.915 -0.2256  0.3684  0.1441
   47POPC   C3A 1091   3.175  10.623  10.408  0.0250 -0.2608 -0.1665
   47POPC   C4A 1092   3.573  10.948  10.295  0.0422 -0.2370  0.3598
   47POPC   C1B 1093   3.057  11.476  11.137  0.1145  0.3043  0.4940
   47POPC   C2B 1094   3.011  11.649  10.792  0.1219  0.0336 -0.2679
   47POPC   C3B 1095   2.941  11.371  10.459 -0.0079  0.1642 -0.0894
   47POPC   C4B 1096   2.762  11.264  10.110  0.1867  0.2843 -0.0998
   48POPC   NC3 1097  10.687   0.367  12.367  0.0989 -0.0731  0.0917
   48POPC   PO4 1098  10.606   0.743  12.555 -0.1826 -0.0307  0.1515
   48POPC   GL1 1099  10.542   0.982  12.268 -0.1808 -0.0366  0.1503
   48POPC   GL2 1100  10.463   0.692  11.983 -0.0717 -0.3197  0.1700
   48POPC   C1A 1101  10.805   1.150  11.900 -0.2610  0.1652  0.0584
   48POPC   D2A 1102  11.060   1.154  11.601 -0.2887 -0.3383 -0.4440
   48POPC   C3A 1103  10.792   1.013  11.255  0.2586  0.1220  0.1076
   48POPC   C4A 1104  10.648   0.743  10.881 -0.0343  0.1899  0.0563
   48POPC   C1B 1105  10.448   0.723  11.592 -0.1483 -0.1689 -0.1057
   48POPC   C2B 1106  10.324   0.967  11.233  0.2192  0.1859  0.1512
   48POPC   C3B 1107  10.432   1.289  10.933  0.1274 -0.0572 -0.2356
   48POPC   C4B 1108  10.599   1.432  10.565 -0.1264  0.2560  0.1592
   49POPC   NC3 1109   5.990   8.431  12.462 -0.1756 -0.0495 -0.2774
   49POPC   PO4 1110   6.223   8.655  12.164 -0.1435 -0.2674  0.1555
   49POPC   GL1 1111   6.005   8.693  11.848  0.0080  0.3795  0.1292
   49POPC   GL2 1112   6.022   9.047  11.794  0.0307  0.1610  0.0332
   49POPC   C1A 1113   5.668   8.634  11.567 -0.2751 -0.1603  0.0322
   49POPC   D2A 1114   5.443   9.076  11.445 -0.0642  0.1441 -0.2152
   49POPC   C3A 1115   5.209   9.218  11.082 -0.3031  0.1214  0.0811
   49POPC   C4A 1116   5.113   9.300  10.653 -0.0256 -0.3169  0.2249
   49POPC   C1B 1117   6.082   8.898  11.387  0.0272  0.3199 -0.1040
   49POPC   C2B 1118   5.980   8.688  11.009  0.2146  0.1169  0.2292
   49POPC   C3B 1119   6.000   8.749  10.681 -0.3164 -0.4126  0.3112
   49POPC   C4B 1120   5.875   9.185  10.465  0.7141 -0.0122  0.0480
   50POPC   NC3 1121   2.090   7.695  13.148  0.1725  0.0109 -0.0573
   50POPC   PO4 1122   2.111   7.492  12.870  0.2779  0.1697  0.2369
   50POPC   GL1 1123   2.192   7.696  12.460 -0.2124 -0.3098  0.5500
   50POPC   GL2 1124   2.135   7.641  12.294 -0.0342  0.4750 -0.2087
   50POPC   C1A 1125   2.325   8.035  12.041  0.0035  0.1966 -0.0729
   50POPC   D2A 1126   2.405   8.371  11.812  0.2328 -0.2193  0.0738
   50POPC   C3A 1127   2.472   8.349  11.396  0.0537 -0.1588 -0.0785
   50POPC   C4A 1128   2.365   8.170  11.017  0.2853  0.2893  0.1214
   50POPC   C1B 1129   1.928   7.854  11.851  0.2102  0.1856  0.1594
   50POPC   C2B 1130   1.597   7.923  11.417  0.1499 -0.2086 -0.2792
   50POPC   C3B 1131   1.402   8.238  11.154 -0.0759 -0.1256 -0.4827
   50POPC   C4B 1132   1.285   8.667  10.940  0.0241  0.0091  0.0751
   51POPC   NC3 1133   5.310  10.489  12.706  0.0135 -0.1576 -0.2399
   51POPC   PO4 1134   5.261  10.416  12.299 -0.0251 -0.0137 -0.1831
   51POPC   GL1 1135   5.470  10.413  11.937 -0.1026  0.1709  0.1134
   51POPC   GL2 1136   5.231  10.168  11.751 -0.0922  0.0261  0.0235
   51POPC   C1A 1137   5.916  10.415  11.792 -0.2647 -0.0768  0.3528
   51POPC   D2A 1138   6.281  10.462  11.467 -0.0398 -0.0153 -0.1315
   51POPC   C3A 1139   6.240  10.785  11.280  0.2269  0.3408  0.3439
   51POPC   C4A 1140   6.531  11.162  11.420 -0.0720 -0.4736  0.2161
   51POPC   C1B 1141   5.044  10.012  11.362 -0.1732 -0.0015 -0.1948
   51POPC   C2B 1142   4.950  10.055  10.989  0.2209  0.1786  0.1988
   51POPC   C3B 1143   5.030   9.952  10.572  0.1008 -0.0702 -0.2091
   51POPC   C4B 1144   4.967   9.850  10.164  0.2337  0.3756  0.3208
   52POPC   NC3 1145   4.042   8.707  12.209  0.4853  0.1954  0.1207
   52POPC   PO4 1146   4.284   9.003  12.119 -0.1796  0.0614 -0.3096
   52POPC   GL1 1147   4.477   8.721  11.846 -0.1621 -0.1011  0.2516
   52POPC   GL2 1148   4.826   8.676  11.928 -0.0298  0.2419  0.1665
   52POPC   C1A 1149   4.450   8.593  11.524  0.0296  0.2308  0.3211
   52POPC   D2A 1150   4.327   8.607  11.125 -0.1036  0.2123 -0.1354
   52POPC   C3A 1151   4.310   8.578  10.751 -0.0798 -0.1772  0.0361
   52POPC   C4A 1152   4.704   8.485  10.628 -0.0599 -0.1886 -0.0528
   52POPC   C1B 1153   5.095   8.660  11.588 -0.2576 -0.0248 -0.0136
   52POPC   C2B 1154   5.363   8.645  11.155 -0.2255  0.1292  0.1606
   52POPC   C3B 1155   5.575   8.887  10.884 -0.0275  0.2176  0.1648
   52POPC   C4B 1156   5.567   9.403  10.811  0.0126  0.2148 -0.2098
   53POPC   NC3 1157   0.298   6.091  12.706  0.3115 -0.1360  0.2115
   53POPC   PO4 1158   0.628   5.996  12.371 -0.3009  0.0950  0.1606
   53POPC   GL1 1159   0.641   6.087  11.975 -0.0514  0.2134  0.1505
   53POPC   GL2 1160   0.963   6.200  11.968  0.0564  0.2818  0.0758
   53POPC   C1A 1161   0.368   5.897  11.604 -0.1796  0.0739 -0.1572
   53POPC   D2A 1162   0.302   5.449  11.286 -0.1612  0.2133  0.1595
   53POPC   C3A 1163   0.267   5.550  10.905 -0.3512 -0.1096  0.2613
   53POPC   C4A 1164   0.006   5.570  10.531 -0.1810 -0.0766  0.1132
   53POPC   C1B 1165   1.094   6.205  11.535  0.0805  0.2364  0.1921
   53POPC   C2B 1166   1.109   6.184  11.264 -0.0313  0.0870 -0.2768
   53POPC   C3B 1167   1.157   6.141  10.784 -0.1016 -0.0217  0.0951
   53POPC   C4B 1168   1.342   6.165  10.469 -0.1505  0.1682 -0.0170
   54POPC   NC3 1169   8.247   7.803  12.642  0.1415 -0.1555 -0.0163
   54POPC   PO4 1170   8.551   7.509  12.344 -0.1244  0.0800  0.5230
   54POPC   GL1 1171   8.372   7.504  11.985 -0.0622  0.1179  0.0316
   54POPC   GL2 1172   8.604   7.808  11.905 -0.1270  0.2722 -0.0534
   54POPC   C1A 1173   8.369   7.213  11.614  0.0969  0.1180  0.0056
   54POPC   D2A 1174   8.399   7.122  11.321  0.0161 -0.0493  0.0088
   54POPC   C3A 1175   8.457   7.511  11.117  0.2577 -0.3119  0.0335
   54POPC   C4A 1176   8.195   7.558  10.776 -0.3628 -0.1582  0.1239
   54POPC   C1B 1177   8.408   7.767  11.517  0.3061 -0.1004 -0.3468
   54POPC   C2B 1178   8.409   8.006  11.190  0.1029 -0.1992  0.1867
   54POPC   C3B 1179   8.457   8.038  10.784  0.1153 -0.0935  0.2594
   54POPC   C4B 1180   8.697   7.778  10.577 -0.1566 -0.2159  0.4379
   55POPC   NC3 1181   1.619   3.795  12.574 -0.2732 -0.2694 -0.1051
   55POPC   PO4 1182   1.266   3.822  12.299 -0.0329  0.0943  0.2054
   55POPC   GL1 1183   1.098   3.888  11.866  0.2537 -0.0056 -0.2884
   55POPC   GL2 1184   1.211   3.580  11.837 -0.0205 -0.1648  0.1370
   55POPC   C1A 1185   1.126   3.875  11.418  0.0481 -0.1925  0.1530
   55POPC   D2A 1186   1.023   3.920  11.011  0.0628  0.0628  0.0036
   55POPC   C3A 1187   0.738   3.790  10.763  0.2050 -0.0051 -0.0414
   55POPC   C4A 1188   0.493   3.518  10.351 -0.0693  0.0904 -0.0867
   55POPC   C1B 1189   1.373   3.408  11.493  0.2517 -0.2143 -0.1274
   55POPC   C2B 1190   1.422   3.260  11.176  0.1156 -0.1607  0.0507
   55POPC   C3B 1191   1.384   3.046  10.816 -0.1728 -0.0955 -0.1721
   55POPC   C4B 1192   1.429   3.125  10.369 -0.2868 -0.1049  0.1273
   56POPC   NC3 1193   1.608   8.530  12.609 -0.0926  0.5802 -0.1715
   56POPC   PO4 1194   2.096   8.612  12.468 -0.0046  0.2829 -0.0734
   56POPC   GL1 1195   1.969   8.660  12.042 -0.3667  0.1462  0.1676
   56POPC   GL2 1196   1.854   8.393  11.793  0.0679 -0.0300  0.2054
   56POPC   C1A 1197   2.149   8.778  11.558  0.0792 -0.2328 -0.1200
   56POPC   D2A 1198   2.504   8.806  11.204  0.1253 -0.3842  0.0015
   56POPC   C3A 1199   2.776   8.728  10.865  0.0824 -0.0167 -0.0025
   56POPC   C4A 1200   2.880   8.845  10.521  0.1817  0.1377 -0.0733
   56POPC   C1B 1201   2.009   8.174  11.509 -0.1986 -0.0301  0.1133
   56POPC   C2B 1202   2.379   7.883  11.401  0.2727  0.1453  0.3035
   56POPC   C3B 1203   2.748   7.815  11.104 -0.0617 -0.0928 -0.2604
   56POPC   C4B 1204   2.896   7.429  10.990 -0.0398  0.3218 -0.0761
   57POPC   NC3 1205   6.205   2.222  12.478  0.4296  0.3035  0.0781
   57POPC   PO4 1206   6.086   1.866  12.210  0.0894  0.3469  0.0799
   57POPC   GL1 1207   5.993   2.001  11.817  0.3200  0.1408  0.1945
   57POPC   GL2 1208   6.228   2.252  11.985  0.0547  0.0786 -0.0754
   57POPC   C1A 1209   6.193   2.186  11.491 -0.2324  0.0331  0.2592
   57POPC   D2A 1210   6.348   2.313  11.019 -0.2619  0.1831 -0.0758
   57POPC   C3A 1211   6.765   2.087  10.843 -0.1511 -0.2409  0.1453
   57POPC   C4A 1212   7.180   1.941  10.726  0.1162 -0.0481  0.0286
   57POPC   C1B 1213   6.336   2.620  11.699 -0.2808 -0.1618 -0.2506
   57POPC   C2B 1214   6.328   2.774  11.307 -0.0577  0.1123  0.1246
   57POPC   C3B 1215   6.502   2.782  10.908  0.2103  0.0481 -0.0019
   57POPC   C4B 1216   6.770   2.874  10.582 -0.0598 -0.1678 -0.2696
   58POPC   NC3 1217   5.165   7.752  12.408 -0.5143 -0.0739  0.0689
   58POPC   PO4 1218   4.960   8.220  12.329  0.1983  0.0650  0.0717
   58POPC   GL1 1219   4.738   7.891  12.115  0.1022 -0.0922 -0.0918
   58POPC   GL2 1220   4.477   8.051  11.905  0.0696 -0.0074 -0.0431
   58POPC   C1A 1221   4.674   7.684  11.686 -0.1170  0.0930  0.0614
   58POPC   D2A 1222   4.705   7.864  11.232 -0.0431 -0.1042 -0.1465
   58POPC   C3A 1223   5.009   7.566  11.042 -0.0921  0.2329 -0.0744
   58POPC   C4A 1224   5.106   7.555  10.589 -0.2027 -0.0064  0.2636
   58POPC   C1B 1225   4.305   8.035  11.466  0.1573  0.0744 -0.2402
   58POPC   C2B 1226   3.960   8.248  11.273  0.3307  0.1066  0.2372
   58POPC   C3B 1227   3.834   8.636  11.263  0.0243  0.0627  0.1504
   58POPC   C4B 1228   3.953   8.929  10.932 -0.1488  0.0104 -0.0061
   59POPC   NC3 1229   4.288   3.055  12.029 -0.0575  0.3768 -0.1117
   59POPC   PO4 1230   3.903   3.257  12.222  0.0823  0.1426  0.2392
   59POPC   GL1 1231   3.722   3.284  11.777 -0.4229 -0.0157 -0.1867
   59POPC   GL2 1232   3.929   3.187  11.491 -0.0156 -0.1389  0.1963
   59POPC   C1A 1233   3.496   3.511  11.536  0.4724 -0.3345 -0.0132
   59POPC   D2A 1234   3.488   3.968  11.460 -0.0443  0.0672  0.0489
   59POPC   C3A 1235   3.167   4.304  11.447 -0.0602  0.1154 -0.0605
   59POPC   C4A 1236   2.850   4.450  11.666 -0.1866 -0.0995 -0.1125
   59POPC   C1B 1237   3.911   3.470  11.191 -0.2058  0.4334 -0.1305
   59POPC   C2B 1238   3.634   3.817  10.966  0.1380  0.0562  0.0062
   59POPC   C3B 1239   3.416   3.890  10.569  0.1906  0.0270 -0.0017
   59POPC   C4B 1240   3.331   4.216  10.168  0.1056 -0.0653  0.0963
   60POPC   NC3 1241   3.672   9.951  11.739  0.2852  0.0521  0.0795
   60POPC   PO4 1242   3.199   9.846  12.049  0.0876  0.1950  0.0369
   60POPC   GL1 1243   3.234   9.782  11.638  0.0618  0.4151 -0.0956
   60POPC   GL2 1244   2.926   9.776  11.502 -0.1006  0.3764  0.1997
   60POPC   C1A 1245   3.468   9.777  11.124  0.1453  0.1881 -0.1834
   60POPC   D2A 1246   3.332   9.753  10.693  0.0264  0.3463  0.2579
   60POPC   C3A 1247   3.305   9.461  10.417 -0.2419 -0.0571  0.1157
   60POPC   C4A 1248   3.368   8.927  10.478 -0.1087  0.1173  0.2902
   60POPC   C1B 1249   2.544   9.701  11.195  0.0828  0.0904 -0.0871
   60POPC   C2B 1250   2.126   9.738  11.031 -0.1034 -0.2530  0.2808
   60POPC   C3B 1251   1.688   9.906  11.134 -0.1294 -0.1589  0.2447
   60POPC   C4B 1252   1.511  10.251  10.893  0.3732  0.1751  0.0185
   61POPC   NC3 1253   7.409   9.627  12.354 -0.0190 -0.0250 -0.3444
   61POPC   PO4 1254   7.900   9.567  12.399  0.3460  0.0483 -0.4184
   61POPC   GL1 1255   7.839   9.644  12.036  0.1627  0.1192  0.0471
   61POPC   GL2 1256   7.895   9.424  11.946  0.1649 -0.1590 -0.0945
   61POPC   C1A 1257   7.989   9.801  11.597 -0.1034  0.0692  0.3502
   61POPC   D2A 1258   8.216   9.419  11.377  0.2617  0.3484 -0.2214
   61POPC   C3A 1259   7.953   9.189  11.026 -0.1558  0.0112  0.2504
   61POPC   C4A 1260   7.663   9.189  10.627 -0.3013 -0.0995 -0.4161
   61POPC   C1B 1261   7.657   9.178  11.555  0.0638 -0.1525 -0.1556
   61POPC   C2B 1262   7.500   9.343  11.211  0.3482 -0.1411 -0.0772
   61POPC   C3B 1263   7.414   9.523  10.878  0.0129  0.1184  0.0991
   61POPC   C4B 1264   7.144   9.526  10.521 -0.2381 -0.0035 -0.0792
   62POPC   NC3 1265   5.206   9.954  12.199  0.1687  0.0470  0.2797
   62POPC   PO4 1266   4.764   9.773  12.141 -0.0600  0.0989 -0.0295
   62POPC   GL1 1267   4.692   9.561  11.809  0.1903  0.1953 -0.1324
   62POPC   GL2 1268   4.387   9.361  11.745 -0.1739 -0.2365  0.0406
   62POPC   C1A 1269   4.767   9.601  11.453  0.1472  0.3107 -0.1154
   62POPC   D2A 1270   4.786   9.479  11.017 -0.0262 -0.0313  0.1100
   62POPC   C3A 1271   4.662   9.580  10.641  0.5276 -0.0661 -0.2252
   62POPC   C4A 1272   4.238   9.563  10.560  0.0575  0.0041 -0.1131
   62POPC   C1B 1273   4.311   9.747  11.447  0.1364 -0.1017 -0.0373
   62POPC   C2B 1274   4.277   9.679  10.995  0.0281 -0.2397 -0.0456
   62POPC   C3B 1275   4.306  10.119  10.886  0.1975  0.0582 -0.0087
   62POPC   C4B 1276   4.274  10.540  10.881  0.0141 -0.3234 -0.0217
   63POPC   NC3 1277   2.086   5.176  12.577  0.3866 -0.0471  0.3583
   63POPC   PO4 1278   2.401   5.432  12.275  0.1116 -0.0576 -0.1752
   63POPC   GL1 1279   2.203   5.696  11.892 -0.0605  0.2011  0.1610
   63POPC   GL2 1280   2.387   5.788  11.682  0.3361 -0.3336  0.0048
   63POPC   C1A 1281   1.947   5.801  11.509 -0.0216  0.1563 -0.0015
   63POPC   D2A 1282   1.885   5.586  11.086 -0.1065  0.4382 -0.2876
   63POPC   C3A 1283   2.162   5.495  10.761 -0.0400 -0.3246  0.4791
   63POPC   C4A 1284   2.327   5.309  10.348  0.0566 -0.1795  0.1861
   63POPC   C1B 1285   2.340   5.951  11.236 -0.2583  0.1134 -0.0008
   63POPC   C2B 1286   2.324   6.060  10.809  0.0345  0.0892  0.0235
   63POPC   C3B 1287   2.202   6.102  10.462  0.0389  0.0197 -0.0133
   63POPC   C4B 1288   1.843   6.275  10.238 -0.2774  0.2823  0.2292
   64POPC   NC3 1289  12.094   2.549  13.016  0.0884  0.3251  0.0866
   64POPC   PO4 1290  12.305   2.134  13.005  0.1478 -0.3025 -0.0516
   64POPC   GL1 1291  12.401   2.144  12.496  0.0715  0.0424 -0.0360
   64POPC   GL2 1292  12.589   2.374  12.228  0.3325  0.0416  0.0811
   64POPC   C1A 1293  12.064   2.099  12.172  0.0378  0.1255  0.1715
   64POPC   D2A 1294  11.936   1.733  11.909  0.1987 -0.0586  0.2334
   64POPC   C3A 1295  11.807   1.795  11.438  0.1265 -0.3751 -0.3497
   64POPC   C4A 1296  11.702   2.070  11.024  0.2732  0.0990  0.2002
   64POPC   C1B 1297  12.826   2.174  11.984  0.0024 -0.3279  0.0087
   64POPC   C2B 1298  12.790   1.849  11.554 -0.1142  0.1829 -0.0229
   64POPC   C3B 1299  12.652   1.589  11.246 -0.0714  0.1950 -0.1598
   64POPC   C4B 1300  12.821   1.282  11.211 -0.1350  0.1107 -0.0125
   65POPC   NC3 1301   9.226   8.295  12.400 -0.0156 -0.0771  0.0325
   65POPC   PO4 1302   9.520   8.542  12.420  0.1219  0.0499  0.1572
   65POPC   GL1 1303   9.506   8.698  12.020  0.2255  0.0028  0.0156
   65POPC   GL2 1304   9.745   8.606  11.902  0.1837 -0.1568 -0.0301
   65POPC   C1A 1305   9.257   8.797  11.673  0.0116 -0.0401 -0.0425
   65POPC   D2A 1306   9.074   8.562  11.357 -0.2101  0.0772  0.0308
   65POPC   C3A 1307   8.628   8.513  11.349  0.1079  0.0741  0.0758
   65POPC   C4A 1308   8.353   8.533  10.973 -0.0851 -0.0705  0.1382
   65POPC   C1B 1309   9.728   8.744  11.523 -0.3007  0.0945 -0.0278
   65POPC   C2B 1310   9.674   8.465  11.185 -0.0300  0.2871  0.3729
   65POPC   C3B 1311   9.379   8.162  11.107  0.0386  0.0415  0.2000
   65POPC   C4B 1312   9.275   7.858  10.686  0.2535  0.2557  0.2834
   66POPC   NC3 1313   3.630  11.655  12.306 -0.2607 -0.0573  0.1018
   66POPC   PO4 1314   3.521  11.654  11.907 -0.1107 -0.0715 -0.3053
   66POPC   GL1 1315   3.644  11.885  11.709  0.0682 -0.4607 -0.3423
   66POPC   GL2 1316   3.990  11.942  11.604 -0.1116  0.2722 -0.0860
   66POPC   C1A 1317   3.422  12.247  11.487  0.2091 -0.0040  0.1408
   66POPC   D2A 1318   3.315  12.145  11.075  0.2637 -0.0754  0.1933
   66POPC   C3A 1319   3.096  12.110  10.715 -0.0673 -0.0178 -0.0422
   66POPC   C4A 1320   2.768  12.156  10.413  0.2156 -0.0317 -0.1103
   66POPC   C1B 1321   3.890  12.311  11.439 -0.3885 -0.0548  0.0540
   66POPC   C2B 1322   3.846  12.505  11.144  0.1274 -0.0989  0.0713
   66POPC   C3B 1323   3.502  12.516  10.716 -0.0319  0.0761  0.2807
   66POPC   C4B 1324   3.584  12.160  10.373 -0.0261 -0.1582  0.0490
   67POPC   NC3 1325   8.198  10.415  12.713 -0.0779  0.1135  0.2156
   67POPC   PO4 1326   8.600  10.588  12.431  0.1469 -0.0680 -0.0549
   67POPC   GL1 1327   8.429  10.628  12.051 -0.0702 -0.0596 -0.1460
   67POPC   GL2 1328   8.419  10.919  11.888 -0.1179  0.1123 -0.0770
   67POPC   C1A 1329   8.457  10.402  11.660 -0.0216  0.3889 -0.2988
   67POPC   D2A 1330   8.316  10.373  11.311  0.1305  0.2021 -0.1634
   67POPC   C3A 1331   7.984  10.149  11.222 -0.1520 -0.0408  0.1760
   67POPC   C4A 1332   7.963   9.702  11.068  0.0463  0.0437 -0.1203
   67POPC   C1B 1333   8.427  10.825  11.482 -0.0941 -0.0317  0.1489
   67POPC   C2B 1334   8.108  10.817  11.194 -0.0097 -0.0275  0.0133
   67POPC   C3B 1335   8.183  10.763  10.759  0.0342  0.1774  0.0390
   67POPC   C4B 1336   7.978  10.822  10.352  0.2679  0.1439  0.1648
   68POPC   NC3 1337   5.534  11.860  12.124  0.4340 -0.1330 -0.4290
   68POPC   PO4 1338   5.095  11.749  12.053 -0.3949  0.1520  0.0512
   68POPC   GL1 1339   4.999  11.644  11.663  0.4436  0.0106  0.0279
   68POPC   GL2 1340   5.154  11.866  11.564 -0.0685  0.1444  0.0902
   68POPC   C1A 1341   5.050  11.438  11.229  0.0179 -0.0900  0.3128
   68POPC   D2A 1342   5.029  11.010  11.086  0.0936 -0.0089  0.1299
   68POPC   C3A 1343   5.255  10.827  10.793  0.3276 -0.1657  0.2645
   68POPC   C4A 1344   5.341  10.963  10.437 -0.0485 -0.2861  0.0377
   68POPC   C1B 1345   4.797  12.000  11.328  0.1800 -0.1197 -0.0394
   68POPC   C2B 1346   4.553  11.780  10.971 -0.0279 -0.3484  0.1680
   68POPC   C3B 1347   4.440  11.450  10.523  0.0298 -0.2872 -0.1762
   68POPC   C4B 1348   4.718  11.262  10.221  0.2298  0.2703 -0.0870
   69POPC   NC3 1349   1.485   5.595  12.424 -0.1642  0.0891 -0.2084
   69POPC   PO4 1350   1.576   5.087  12.494 -0.0132 -0.3330 -0.0844
   69POPC   GL1 1351   1.666   5.126  12.136  0.2307 -0.0292 -0.3350
   69POPC   GL2 1352   1.749   5.429  11.974 -0.0358 -0.0479 -0.2311
   69POPC   C1A 1353   1.714   4.819  11.888  0.0213 -0.2123  0.0031
   69POPC   D2A 1354   1.304   4.859  11.667 -0.1332 -0.1577 -0.2077
   69POPC   C3A 1355   1.182   4.874  11.192 -0.0877 -0.2167 -0.3176
   69POPC   C4A 1356   1.029   4.900  10.842  0.2617  0.0108 -0.1532
   69POPC   C1B 1357   1.847   5.250  11.532 -0.0818  0.1589  0.2720
   69POPC   C2B 1358   2.207   5.387  11.418 -0.3492  0.2008  0.2150
   69POPC   C3B 1359   2.605   5.424  11.094  0.0534 -0.2721  0.0358
   69POPC   C4B 1360   2.892   5.382  10.774  0.3821  0.0242  0.1719
   70POPC   NC3 1361   3.911   0.541  12.307 -0.2473 -0.3121 -0.1953
   70POPC   PO4 1362   3.617   0.881  12.250 -0.2026  0.1675  0.0350
   70POPC   GL1 1363   3.551   1.126  11.861 -0.0844 -0.0076 -0.2450
   70POPC   GL2 1364   3.482   1.503  11.925  0.1154  0.0784 -0.0352
   70POPC   C1A 1365   3.374   0.917  11.475 -0.0562 -0.0232 -0.2248
   70POPC   D2A 1366   2.996   0.796  11.287  0.0368  0.2620 -0.1007
   70POPC   C3A 1367   3.063   0.828  10.901  0.1001 -0.1685 -0.0816
   70POPC   C4A 1368   3.361   0.725  10.732 -0.0738 -0.0056 -0.0541
   70POPC   C1B 1369   3.499   1.665  11.588 -0.2130 -0.1094 -0.1581
   70POPC   C2B 1370   3.476   1.680  11.206  0.1707  0.1691  0.2567
   70POPC   C3B 1371   3.633   1.581  10.784  0.4720 -0.1610  0.0478
   70POPC   C4B 1372   3.936   1.583  10.365 -0.2250  0.2358  0.1875
   71POPC   NC3 1373   6.071   3.207  12.226  0.1287  0.0304 -0.1083
   71POPC   PO4 1374   6.460   3.073  12.153 -0.1885 -0.2877  0.1024
   71POPC   GL1 1375   6.582   3.098  11.775  0.0234 -0.0087 -0.2890
   71POPC   GL2 1376   6.418   3.317  11.525 -0.4103  0.0932  0.0183
   71POPC   C1A 1377   6.778   2.968  11.363  0.0772 -0.0976 -0.2418
   71POPC   D2A 1378   6.893   3.270  11.035 -0.0262  0.2207 -0.2253
   71POPC   C3A 1379   7.039   3.561  10.842  0.0504 -0.1837 -0.0036
   71POPC   C4A 1380   7.181   3.756  10.530 -0.1403  0.2763 -0.2392
   71POPC   C1B 1381   6.422   3.220  11.124  0.2042 -0.0232 -0.0475
   71POPC   C2B 1382   6.561   3.287  10.628  0.0959 -0.0826  0.0545
   71POPC   C3B 1383   6.768   3.491  10.372  0.3266  0.1907 -0.1799
   71POPC   C4B 1384   6.639   3.759  10.117 -0.2149  0.0646  0.1153
   72POPC   NC3 1385   2.636   1.368  12.594  0.0195 -0.0402  0.0890
   72POPC   PO4 1386   2.832   0.968  12.570 -0.2002  0.0170  0.0754
   72POPC   GL1 1387   2.663   0.832  12.174  0.1064 -0.0043  0.2147
   72POPC   GL2 1388   2.544   1.168  12.061 -0.1089 -0.4485 -0.0818
   72POPC   C1A 1389   2.508   0.930  11.654 -0.0457  0.1792 -0.0648
   72POPC   D2A 1390   2.215   1.117  11.336  0.2086  0.1239 -0.2106
   72POPC   C3A 1391   2.385   1.227  10.998 -0.1771  0.2145 -0.2295
   72POPC   C4A 1392   2.731   1.155  10.732  0.1268  0.1011 -0.2174
   72POPC   C1B 1393   2.524   1.537  11.896  0.1492  0.2237  0.2543
   72POPC   C2B 1394   2.219   1.601  11.494 -0.2398 -0.1226 -0.1412
   72POPC   C3B 1395   1.813   1.384  11.493 -0.0021  0.3647 -0.1829
   72POPC   C4B 1396   1.396   1.237  11.411 -0.1008  0.1617 -0.0706
   73POPC   NC3 1397   0.657   0.832  12.668 -0.1081  0.1638  0.1811
   73POPC   PO4 1398   1.061   1.206  12.567  0.1135 -0.2763  0.0319
   73POPC   GL1 1399   1.198   0.979  12.302  0.2440  0.1174  0.0786
   73POPC   GL2 1400   1.033   0.793  12.263 -0.0556  0.2850  0.0879
   73POPC   C1A 1401   1.089   1.080  11.898 -0.0409 -0.1040 -0.0814
   73POPC   D2A 1402   0.925   0.948  11.483  0.3762  0.1783 -0.0993
   73POPC   C3A 1403   1.013   1.156  11.132  0.1612 -0.3506  0.0677
   73POPC   C4A 1404   0.961   1.422  10.924  0.2088  0.2206  0.3322
   73POPC   C1B 1405   1.207   0.600  11.822  0.2237  0.2640 -0.2879
   73POPC   C2B 1406   1.372   0.678  11.374  0.3252  0.0363  0.2285
   73POPC   C3B 1407   1.367   0.884  10.999 -0.3888 -0.0792 -0.0252
   73POPC   C4B 1408   1.539   1.362  10.829 -0.0102 -0.0417  0.1712
   74POPC   NC3 1409  10.746   3.388  12.880  0.1931  0.2695 -0.0159
   74POPC   PO4 1410  10.692   3.508  12.433 -0.1448 -0.4048 -0.2601
   74POPC   GL1 1411  10.575   3.337  12.011  0.0594  0.2634  0.3316
   74POPC   GL2 1412  10.278   3.342  11.885 -0.1201 -0.0800 -0.0292
   74POPC   C1A 1413  10.605   2.916  12.073 -0.1621  0.2192 -0.1913
   74POPC   D2A 1414  10.943   2.672  12.057 -0.4193 -0.2056 -0.3044
   74POPC   C3A 1415  10.991   2.592  11.542  0.0066 -0.3061  0.1173
   74POPC   C4A 1416  10.928   2.487  11.079 -0.2178 -0.2094  0.0218
   74POPC   C1B 1417  10.178   3.633  11.499 -0.0050  0.1785 -0.2737
   74POPC   C2B 1418  10.029   3.712  11.011  0.4217 -0.3055 -0.1587
   74POPC   C3B 1419  10.305   3.630  10.666  0.1878  0.2263  0.2775
   74POPC   C4B 1420  10.563   3.747  10.365  0.0784 -0.3095  0.1737
   75POPC   NC3 1421   1.030   4.262  12.234  0.0252  0.0136  0.1189
   75POPC   PO4 1422   0.903   4.670  12.455 -0.1224 -0.1273 -0.0139
   75POPC   GL1 1423   0.623   4.557  12.117  0.0556 -0.0572  0.1137
   75POPC   GL2 1424   0.541   4.215  11.996  0.1332 -0.0123 -0.4788
   75POPC   C1A 1425   0.474   4.564  11.673  0.1111 -0.3168 -0.0453
   75POPC   D2A 1426   0.764   4.693  11.448 -0.0326  0.6120  0.1989
   75POPC   C3A 1427   0.800   4.476  10.989  0.0052  0.2711 -0.0471
   75POPC   C4A 1428   0.660   4.298  10.521  0.2103 -0.1688 -0.4111
   75POPC   C1B 1429   0.709   4.109  11.599 -0.1733  0.3510 -0.0120
   75POPC   C2B 1430   0.506   3.945  11.285 -0.1425 -0.1526  0.0878
   75POPC   C3B 1431   0.453   3.475  11.270 -0.1730 -0.0411  0.3115
   75POPC   C4B 1432   0.322   3.410  10.806 -0.2496 -0.2401 -0.0287
   76POPC   NC3 1433   4.655   5.624  12.022 -0.1406 -0.0995  0.2536
   76POPC   PO4 1434   5.030   5.751  12.249  0.1303 -0.1451  0.0762
   76POPC   GL1 1435   5.057   5.987  11.872 -0.1423 -0.2392 -0.2652
   76POPC   GL2 1436   5.362   6.107  11.786  0.3288  0.2074 -0.1952
   76POPC   C1A 1437   5.000   6.122  11.388 -0.1570 -0.2265  0.0724
   76POPC   D2A 1438   4.816   6.437  11.075  0.0022  0.0925  0.0998
   76POPC   C3A 1439   5.133   6.636  10.985  0.0412 -0.3023 -0.1891
   76POPC   C4A 1440   5.048   7.052  10.819  0.2615  0.0900  0.1104
   76POPC   C1B 1441   5.500   6.053  11.374  0.0877 -0.0957 -0.1328
   76POPC   C2B 1442   5.366   6.101  10.965  0.1146  0.0824 -0.0785
   76POPC   C3B 1443   5.497   5.899  10.601  0.0356 -0.0639  0.2093
   76POPC   C4B 1444   5.647   5.509  10.595 -0.1261  0.3001  0.0346
   77POPC   NC3 1445   3.244   2.532  12.328 -0.0023 -0.1625  0.0065
   77POPC   PO4 1446   3.331   2.858  11.973 -0.2157  0.0598  0.0671
   77POPC   GL1 1447   3.423   2.905  11.535 -0.1395  0.2692  0.1511
   77POPC   GL2 1448   3.231   2.685  11.434 -0.0892 -0.0843 -0.2622
   77POPC   C1A 1449   3.399   2.995  11.081 -0.1873  0.2300 -0.1011
   77POPC   D2A 1450   3.423   3.350  10.875 -0.1171 -0.2016 -0.0653
   77POPC   C3A 1451   3.679   3.483  10.551 -0.1187  0.0876 -0.1700
   77POPC   C4A 1452   4.044   3.560  10.315  0.0557  0.0660 -0.2570
   77POPC   C1B 1453   3.417   2.519  11.015 -0.0198 -0.2441 -0.0123
   77POPC   C2B 1454   3.707   2.602  10.764  0.0092 -0.0510  0.0558
   77POPC   C3B 1455   4.020   2.497  10.638 -0.0136 -0.0234 -0.1964
   77POPC   C4B 1456   4.424   2.490  10.517 -0.0434  0.1955  0.1430
   78POPC   NC3 1457   2.903  10.248  11.808 -0.0297 -0.0272 -0.0706
   78POPC   PO4 1458   3.011  10.690  11.907  0.1089  0.1288 -0.0605
   78POPC   GL1 1459   3.240  10.580  11.496 -0.1577  0.0242  0.1185
   78POPC   GL2 1460   3.272  10.221  11.389  0.0149 -0.0878 -0.0232
   78POPC   C1A 1461   3.471  10.773  11.236  0.0750  0.2163  0.1944
   78POPC   D2A 1462   3.681  10.811  10.790 -0.6492  0.0633 -0.1654
   78POPC   C3A 1463   3.841  10.553  10.537 -0.3130 -0.1915 -0.4307
   78POPC   C4A 1464   3.709  10.466  10.152  0.1197 -0.2398  0.3478
   78POPC   C1B 1465   2.980  10.093  11.128 -0.1654  0.3424  0.0887
   78POPC   C2B 1466   2.737  10.112  10.797  0.0796 -0.4356  0.1440
   78POPC   C3B 1467   2.385   9.793  10.486 -0.1230 -0.0249 -0.0180
   78POPC   C4B 1468   2.331   9.403  10.267 -0.0089 -0.1003 -0.1351
   79POPC   NC3 1469  11.474   3.087  12.599 -0.0573 -0.0339 -0.1520
   79POPC   PO4 1470  11.332   3.425  12.657 -0.0357 -0.0351 -0.3493
   79POPC   GL1 1471  11.502   3.359  12.203  0.1722  0.2323  0.3226
   79POPC   GL2 1472  11.815   3.563  12.088 -0.0826 -0.0341 -0.0695
   79POPC   C1A 1473  11.472   3.296  11.793  0.0452  0.0051  0.0723
   79POPC   D2A 1474  11.367   2.954  11.531  0.1996  0.1555  0.0028
   79POPC   C3A 1475  11.231   2.935  11.124  0.3657 -0.0235  0.4750
   79POPC   C4A 1476  11.015   2.816  10.734 -0.1190  0.2773 -0.1602
   79POPC   C1B 1477  12.213   3.478  11.900  0.2248 -0.1972  0.1434
   79POPC   C2B 1478  11.957   3.151  11.605 -0.1497 -0.1936 -0.3243
   79POPC   C3B 1479  11.825   2.767  11.424 -0.1105 -0.3310 -0.1763
   79POPC   C4B 1480  11.885   2.318  11.469  0.0064  0.1709 -0.2294
   80POPC   NC3 1481   4.306   7.420  12.590 -0.0558 -0.0424 -0.2378
   80POPC   PO4 1482   4.142   7.216  12.252 -0.0671 -0.2683  0.1406
   80POPC   GL1 1483   4.207   7.244  11.805 -0.0215  0.1573  0.0343
   80POPC   GL2 1484   4.640   7.277  11.905 -0.2026  0.0607 -0.2050
   80POPC   C1A 1485   4.177   7.529  11.539  0.0859  0.0119 -0.1655
   80POPC   D2A 1486   4.220   7.705  11.057 -0.0815 -0.3793 -0.0983
   80POPC   C3A 1487   4.318   8.095  10.912 -0.4057  0.1761  0.0315
   80POPC   C4A 1488   4.189   8.188  10.498  0.1165 -0.2648 -0.1613
   80POPC   C1B 1489   4.700   7.247  11.450 -0.1932 -0.0539  0.2449
   80POPC   C2B 1490   4.702   6.982  11.216 -0.2300 -0.0452 -0.2204
   80POPC   C3B 1491   4.571   6.899  10.724  0.0691 -0.1820  0.0971
   80POPC   C4B 1492   4.824   7.191  10.381  0.2352  0.4680  0.1685
   81POPC   NC3 1493   4.569  11.692  11.948  0.0754 -0.0964 -0.1608
   81POPC   PO4 1494   4.354  12.027  12.027  0.2954  0.0112 -0.0603
   81POPC   GL1 1495   4.413  12.297  11.655 -0.0490 -0.0974  0.3055
   81POPC   GL2 1496   4.254  12.566  11.599  0.0205  0.1674 -0.1264
   81POPC   C1A 1497   4.395  12.244  11.243  0.2197 -0.1116  0.0166
   81POPC   D2A 1498   4.398  12.370  10.814  0.0178 -0.1025  0.0013
   81POPC   C3A 1499   4.093  12.281  10.503  0.1144 -0.1487  0.1442
   81POPC   C4A 1500   3.896  12.646  10.230 -0.2492  0.2375  0.1682
   81POPC   C1B 1501   4.358  12.742  11.187 -0.2994 -0.0649  0.1238
   81POPC   C2B 1502   4.372  13.110  10.870 -0.0128  0.0124 -0.0065
   81POPC   C3B 1503   4.033  13.444  10.847 -0.0835  0.0871  0.1181
   81POPC   C4B 1504   3.695  13.389  10.528 -0.0158 -0.3039  0.0352
   82POPC   NC3 1505   3.386   4.984  12.120  0.1729 -0.3575  0.1136
   82POPC   PO4 1506   3.560   4.684  11.891  0.2865 -0.0057  0.0537
   82POPC   GL1 1507   3.712   4.590  11.510  0.1259  0.1949 -0.1607
   82POPC   GL2 1508   3.865   4.284  11.642  0.0416  0.0927  0.4250
   82POPC   C1A 1509   3.650   4.353  11.111  0.2979  0.1365  0.1512
   82POPC   D2A 1510   3.844   4.281  10.743 -0.1363  0.0882  0.5117
   82POPC   C3A 1511   3.851   4.012  10.331  0.3758  0.1891 -0.1838
   82POPC   C4A 1512   4.024   3.712   9.862  0.3487 -0.1729  0.1422
   82POPC   C1B 1513   4.101   4.308  11.312 -0.0791 -0.2947 -0.0187
   82POPC   C2B 1514   4.304   4.655  11.092 -0.0150  0.0712  0.1808
   82POPC   C3B 1515   4.450   5.086  11.190 -0.2639  0.1376  0.1143
   82POPC   C4B 1516   4.822   5.156  11.094 -0.1583 -0.0890  0.1928
   83POPC   NC3 1517   2.060   6.184  12.844  0.4811 -0.0330 -0.3283
   83POPC   PO4 1518   1.986   6.546  12.544  0.0425  0.0151  0.2781
   83POPC   GL1 1519   1.768   6.431  12.159 -0.1157  0.1555  0.0884
   83POPC   GL2 1520   1.466   6.442  12.074 -0.2133  0.1010 -0.3262
   83POPC   C1A 1521   1.929   6.532  11.789  0.0108 -0.4835  0.0367
   83POPC   D2A 1522   2.124   6.239  11.620 -0.0415 -0.2922 -0.3202
   83POPC   C3A 1523   1.860   6.123  11.120 -0.0117  0.2896 -0.2438
   83POPC   C4A 1524   1.871   6.428  10.719  0.0287 -0.0300  0.0818
   83POPC   C1B 1525   1.247   6.587  11.773  0.0027  0.0398 -0.0878
   83POPC   C2B 1526   1.153   6.694  11.357 -0.1434 -0.1268 -0.0050
   83POPC   C3B 1527   1.176   6.972  10.961  0.2144 -0.1307  0.0764
   83POPC   C4B 1528   1.089   7.388  10.990 -0.2303  0.2848 -0.1517
   84POPC   NC3 1529   2.415  11.253  11.737 -0.1953 -0.0799 -0.2216
   84POPC   PO4 1530   2.453  11.658  12.152 -0.0088  0.1596 -0.0603
   84POPC   GL1 1531   2.124  11.786  11.830 -0.0657  0.0384  0.2119
   84POPC   GL2 1532   2.040  11.599  11.523  0.0770 -0.0365 -0.3228
   84POPC   C1A 1533   2.322  12.097  11.502  0.2618 -0.0060  0.2077
   84POPC   D2A 1534   2.260  12.332  11.054  0.2586 -0.0666 -0.1564
   84POPC   C3A 1535   2.047  12.705  10.878  0.1291  0.1280  0.0495
   84POPC   C4A 1536   1.586  12.662  10.620  0.0153 -0.0216  0.2480
   84POPC   C1B 1537   2.185  11.795  11.086  0.2970  0.0987  0.0466
   84POPC   C2B 1538   2.155  11.820  10.662  0.0469 -0.1020  0.2572
   84POPC   C3B 1539   1.905  11.668  10.357 -0.2825  0.0023  0.2380
   84POPC   C4B 1540   1.655  11.371  10.217  0.1591  0.3118 -0.0213
   85POPC   NC3 1541   4.809   6.070   8.660 -0.1670  0.1965 -0.0698
   85POPC   PO4 1542   4.346   6.326   8.867 -0.0620 -0.1141  0.0429
   85POPC   GL1 1543   4.394   6.527   9.332  0.1319  0.0619 -0.2282
   85POPC   GL2 1544   4.151   6.375   9.426 -0.0860  0.0099  0.1779
   85POPC   C1A 1545   4.680   6.632   9.695  0.3673  0.2962  0.1939
   85POPC   D2A 1546   4.649   6.855  10.028  0.0844 -0.1623  0.1766
   85POPC   C3A 1547   4.618   7.224   9.860  0.0236  0.5058  0.0594
   85POPC   C4A 1548   4.704   7.531  10.047 -0.1204  0.1486  0.1606
   85POPC   C1B 1549   4.223   6.503   9.831  0.3760 -0.3433  0.0400
   85POPC   C2B 1550   4.165   6.459  10.183  0.1528 -0.3355 -0.1977
   85POPC   C3B 1551   4.164   6.814  10.409  0.1896  0.0343 -0.2350
   85POPC   C4B 1552   4.331   7.197  10.299 -0.1420 -0.0834 -0.1786
   86POPC   NC3 1553  10.507   7.951  12.670 -0.0834  0.0559 -0.0266
   86POPC   PO4 1554  10.777   8.349  12.624  0.2768  0.0478  0.0113
   86POPC   GL1 1555  10.822   8.439  12.153  0.3195  0.1036 -0.2190
   86POPC   GL2 1556  10.662   8.673  12.086 -0.0634 -0.4349 -0.1234
   86POPC   C1A 1557  10.852   8.255  11.721  0.3978  0.0174 -0.0759
   86POPC   D2A 1558  11.024   7.944  11.501 -0.1760  0.1596  0.1834
   86POPC   C3A 1559  11.249   7.801  11.119  0.0140 -0.1028 -0.0803
   86POPC   C4A 1560  11.419   7.966  10.641  0.3031 -0.3937 -0.2094
   86POPC   C1B 1561  10.705   9.068  11.840 -0.0191 -0.0933 -0.0801
   86POPC   C2B 1562  10.796   9.507  11.676  0.2955 -0.3016  0.1268
   86POPC   C3B 1563  11.118   9.818  11.611 -0.0488  0.4148 -0.2085
   86POPC   C4B 1564  11.336  10.068  11.265 -0.3202 -0.0830 -0.0241
   87POPC   NC3 1565  12.069   9.239  12.432 -0.1138  0.1224 -0.0145
   87POPC   PO4 1566  11.682   9.136  12.216  0.0988  0.0119 -0.0027
   87POPC   GL1 1567  11.933   9.081  11.880 -0.0121 -0.2878 -0.3588
   87POPC   GL2 1568  12.166   8.870  11.843  0.0772 -0.0725 -0.1331
   87POPC   C1A 1569  12.001   9.306  11.476 -0.2313 -0.0918 -0.2670
   87POPC   D2A 1570  12.331   9.326  11.181  0.0697  0.3513  0.2385
   87POPC   C3A 1571  12.697   9.199  11.359 -0.1917 -0.0046  0.2588
   87POPC   C4A 1572  13.017   9.261  11.679  0.1947  0.1334 -0.0174
   87POPC   C1B 1573  12.336   8.808  11.464 -0.1170 -0.2951  0.0047
   87POPC   C2B 1574  12.134   8.781  11.070 -0.3416  0.0494 -0.2028
   87POPC   C3B 1575  12.041   8.654  10.582  0.2519  0.1515 -0.2275
   87POPC   C4B 1576  11.878   8.583  10.223 -0.1436 -0.2026 -0.1999
   88POPC   NC3 1577  11.950   9.823  12.848 -0.0803  0.0211  0.0258
   88POPC   PO4 1578  11.965   9.766  12.443 -0.0752  0.2270  0.0647
   88POPC   GL1 1579  11.903   9.559  12.092 -0.1458  0.3648 -0.2883
   88POPC   GL2 1580  11.543   9.446  11.832 -0.2932 -0.2166  0.1242
   88POPC   C1A 1581  12.104   9.699  11.734 -0.2142  0.1547 -0.2635
   88POPC   D2A 1582  12.355   9.800  11.459 -0.1163  0.0569 -0.0543
   88POPC   C3A 1583  12.303   9.829  11.047 -0.0330  0.1859  0.1579
   88POPC   C4A 1584  12.589   9.942  10.725 -0.0094  0.0025  0.2306
   88POPC   C1B 1585  11.511   9.585  11.374 -0.1292  0.2709 -0.0519
   88POPC   C2B 1586  11.602   9.685  10.894  0.1084  0.1055  0.2063
   88POPC   C3B 1587  11.466   9.492  10.501  0.2421  0.1180 -0.0230
   88POPC   C4B 1588  11.257   9.258  10.116  0.0063 -0.1644  0.1400
   89POPC   NC3 1589   0.628   2.740  13.126 -0.1500 -0.1096  0.1938
   89POPC   PO4 1590   0.724   2.751  12.634  0.0243  0.3135  0.2029
   89POPC   GL1 1591   0.634   2.883  12.219  0.1279  0.4001 -0.1019
   89POPC   GL2 1592   0.478   3.133  12.132  0.0744  0.0135  0.0065
   89POPC   C1A 1593   0.622   2.810  11.766  0.1070  0.1602 -0.1540
   89POPC   D2A 1594   0.518   2.855  11.291 -0.1901 -0.0433  0.1542
   89POPC   C3A 1595   0.454   2.882  10.879 -0.0433 -0.0195  0.0571
   89POPC   C4A 1596   0.661   3.072  10.626  0.0755 -0.2036  0.1818
   89POPC   C1B 1597   0.315   3.143  11.704 -0.1996 -0.2829  0.0342
   89POPC   C2B 1598   0.033   3.167  11.262 -0.0011  0.0089 -0.0452
   89POPC   C3B 1599  -0.105   2.826  10.907 -0.1656  0.0119 -0.1805
   89POPC   C4B 1600   0.130   2.575  10.647 -0.0327  0.0209 -0.1158
   90POPC   NC3 1601   9.067   6.419  12.108 -0.3425  0.2191 -0.0885
   90POPC   PO4 1602   9.230   6.374  11.669  0.0021  0.0649 -0.1698
   90POPC   GL1 1603   9.469   6.688  11.472 -0.2612  0.0676 -0.1394
   90POPC   GL2 1604   9.652   6.473  11.376 -0.3017 -0.1240  0.2226
   90POPC   C1A 1605   9.478   6.985  11.246 -0.1430  0.1350 -0.0456
   90POPC   D2A 1606   9.413   7.387  10.966  0.2484 -0.0469  0.1074
   90POPC   C3A 1607   9.732   7.682  10.931  0.3156 -0.1201 -0.1802
   90POPC   C4A 1608   9.967   7.664  10.627  0.4867  0.1707  0.1702
   90POPC   C1B 1609  10.062   6.789  11.301 -0.1094  0.2084 -0.0331
   90POPC   C2B 1610  10.129   7.145  10.990 -0.3889  0.0253 -0.0916
   90POPC   C3B 1611  10.407   7.495  10.980 -0.2850  0.1022  0.1534
   90POPC   C4B 1612  10.826   7.473  10.974  0.1894  0.2925 -0.2311
   91POPC   NC3 1613   8.974  10.379  12.673 -0.3642  0.0220  0.1051
   91POPC   PO4 1614   9.407  10.424  12.364 -0.2974 -0.2003  0.0289
   91POPC   GL1 1615   9.274  10.474  11.959  0.0130 -0.1172 -0.2388
   91POPC   GL2 1616   9.502  10.530  11.792  0.1794 -0.0919  0.2015
   91POPC   C1A 1617   8.987  10.159  11.644 -0.4674  0.2145  0.2662
   91POPC   D2A 1618   8.874  10.085  11.215 -0.3075 -0.0019  0.0926
   91POPC   C3A 1619   9.103   9.895  10.869 -0.0514  0.0848  0.2310
   91POPC   C4A 1620   9.346   9.858  10.441 -0.2073 -0.1317 -0.1190
   91POPC   C1B 1621   9.834  10.704  11.479  0.0298 -0.1504  0.2138
   91POPC   C2B 1622  10.173  10.659  11.144  0.2105 -0.0836 -0.1312
   91POPC   C3B 1623  10.615  10.615  10.869  0.2712  0.0141  0.1656
   91POPC   C4B 1624  10.926  10.458  10.613 -0.2503  0.1533  0.0740
   92POPC   NC3 1625   1.941  10.446  12.143 -0.1786 -0.0550  0.0734
   92POPC   PO4 1626   2.362  10.304  11.999 -0.0743 -0.1576  0.0675
   92POPC   GL1 1627   2.170  10.447  11.550 -0.2386 -0.2290  0.0475
   92POPC   GL2 1628   1.809  10.286  11.560 -0.1175  0.1685  0.3079
   92POPC   C1A 1629   2.082  10.378  11.108  0.2985 -0.2194 -0.1782
   92POPC   D2A 1630   2.153  10.225  10.770 -0.0609  0.0449  0.0087
   92POPC   C3A 1631   2.028  10.634  10.608  0.1049  0.3084  0.2652
   92POPC   C4A 1632   1.812  11.042  10.537  0.1251  0.1136  0.1489
   92POPC   C1B 1633   1.607  10.567  11.245  0.0139  0.2620 -0.2185
   92POPC   C2B 1634   1.745  10.887  11.040  0.0356  0.2289 -0.0697
   92POPC   C3B 1635   1.374  11.019  10.739 -0.2524 -0.1471 -0.2357
   92POPC   C4B 1636   1.155  11.064  10.374  0.0837  0.3311  0.2494
   93POPC   NC3 1637   9.238   3.693  12.663 -0.0652 -0.0735  0.1623
   93POPC   PO4 1638   9.256   4.086  12.296 -0.1309  0.2524 -0.1924
   93POPC   GL1 1639   8.944   3.804  11.972 -0.0646 -0.0143  0.1385
   93POPC   GL2 1640   8.893   3.931  11.597 -0.1237  0.2927 -0.0196
   93POPC   C1A 1641   8.920   3.465  11.668 -0.3271 -0.3514  0.2348
   93POPC   D2A 1642   9.028   3.181  11.292  0.1736  0.1512 -0.0848
   93POPC   C3A 1643   8.849   3.010  10.993  0.0008  0.2514  0.0500
   93POPC   C4A 1644   9.006   2.627  10.788 -0.0444 -0.1337  0.1350
   93POPC   C1B 1645   9.362   3.705  11.579  0.1414  0.0130  0.4563
   93POPC   C2B 1646   9.688   3.463  11.372 -0.0961  0.2983 -0.1638
   93POPC   C3B 1647   9.834   3.279  10.963 -0.1790 -0.0395 -0.3514
   93POPC   C4B 1648   9.876   3.304  10.539 -0.1203  0.1863  0.0772
   94POPC   NC3 1649   4.663   7.002  12.364  0.1873  0.2317 -0.4227
   94POPC   PO4 1650   4.510   6.556  12.504 -0.1707  0.1162  0.0994
   94POPC   GL1 1651   4.275   6.723  12.144 -0.1190  0.2940 -0.2729
   94POPC   GL2 1652   4.475   6.738  11.779  0.0649  0.0838  0.1262
   94POPC   C1A 1653   3.994   6.526  11.693  0.1186  0.2035 -0.0717
   94POPC   D2A 1654   3.856   6.517  11.336  0.1724 -0.0250 -0.2301
   94POPC   C3A 1655   3.480   6.444  10.992 -0.1720  0.2503  0.1627
   94POPC   C4A 1656   3.419   6.161  10.629  0.0594 -0.1103  0.3182
   94POPC   C1B 1657   4.851   6.606  11.575 -0.1329  0.1429 -0.0252
   94POPC   C2B 1658   5.236   6.539  11.437 -0.3326  0.0770 -0.1288
   94POPC   C3B 1659   5.699   6.510  11.271  0.2545  0.1925 -0.0693
   94POPC   C4B 1660   6.037   6.254  11.051 -0.0021 -0.1804 -0.4571
   95POPC   NC3 1661   2.760   1.997  12.357 -0.0754  0.0479  0.3397
   95POPC   PO4 1662   3.116   2.054  12.304  0.1548  0.0203  0.2707
   95POPC   GL1 1663   3.292   2.066  11.919  0.0252 -0.1136 -0.3046
   95POPC   GL2 1664   3.468   2.347  11.766 -0.2784 -0.2175 -0.1374
   95POPC   C1A 1665   3.116   2.122  11.430 -0.1319 -0.2709  0.3331
   95POPC   D2A 1666   3.220   2.086  10.961 -0.4204 -0.0389  0.0529
   95POPC   C3A 1667   3.106   1.740  10.728  0.1846 -0.2378  0.1745
   95POPC   C4A 1668   2.975   1.595  10.368  0.0294  0.0259 -0.0753
   95POPC   C1B 1669   3.628   2.114  11.395 -0.3258 -0.0925 -0.2622
   95POPC   C2B 1670   3.710   2.046  10.999 -0.4659 -0.5769  0.3374
   95POPC   C3B 1671   3.614   2.109  10.625 -0.1909  0.2055  0.1937
   95POPC   C4B 1672   3.598   2.121  10.082 -0.1806 -0.0685 -0.1530
   96POPC   NC3 1673   8.540   3.570  12.225  0.0174 -0.1175 -0.1354
   96POPC   PO4 1674   8.466   3.922  12.031 -0.0688  0.2275  0.0417
   96POPC   GL1 1675   8.459   3.745  11.694 -0.2738  0.0586 -0.3637
   96POPC   GL2 1676   8.139   3.805  11.533  0.1775 -0.1999 -0.2022
   96POPC   C1A 1677   8.568   3.630  11.267  0.2757 -0.2118  0.1529
   96POPC   D2A 1678   8.455   3.622  10.903  0.2308  0.2361  0.0818
   96POPC   C3A 1679   8.009   3.783  10.860 -0.0555  0.1178 -0.3254
   96POPC   C4A 1680   7.718   3.856  10.501 -0.0040  0.0332  0.2788
   96POPC   C1B 1681   7.950   3.554  11.250 -0.1458 -0.0081 -0.3304
   96POPC   C2B 1682   7.851   3.262  10.971  0.2003  0.1425 -0.3731
   96POPC   C3B 1683   7.777   2.930  10.714 -0.0771 -0.1190 -0.0870
   96POPC   C4B 1684   7.432   2.544  10.758  0.2246  0.0394 -0.2652
   97POPC   NC3 1685   7.899   5.194  12.457 -0.0523  0.1210 -0.1717
   97POPC   PO4 1686   7.562   4.968  12.116 -0.0192 -0.0440 -0.0281
   97POPC   GL1 1687   7.386   5.167  11.745  0.3180  0.2813  0.0087
   97POPC   GL2 1688   7.163   4.955  11.584  0.1729  0.0818  0.1966
   97POPC   C1A 1689   7.513   5.550  11.598  0.0058 -0.0346  0.0605
   97POPC   D2A 1690   7.634   5.994  11.378 -0.0289 -0.0957 -0.2459
   97POPC   C3A 1691   7.650   5.973  10.914 -0.1504 -0.2139 -0.1117
   97POPC   C4A 1692   8.042   6.072  10.784 -0.1105 -0.1232 -0.1818
   97POPC   C1B 1693   6.918   4.944  11.238 -0.1532  0.0536 -0.0991
   97POPC   C2B 1694   7.051   5.025  10.836  0.1918  0.1758 -0.3642
   97POPC   C3B 1695   7.041   5.142  10.410  0.2846 -0.2940  0.0115
   97POPC   C4B 1696   6.952   5.418  10.066  0.1738 -0.2182  0.2099
   98POPC   NC3 1697   1.866   2.486  12.326  0.2362 -0.1143  0.3567
   98POPC   PO4 1698   1.473   2.372  12.559 -0.1073  0.1131  0.2798
   98POPC   GL1 1699   1.316   2.239  12.140  0.0692 -0.3317  0.1500
   98POPC   GL2 1700   1.549   2.136  11.965 -0.3027  0.3969  0.0685
   98POPC   C1A 1701   1.084   2.413  11.810  0.2878 -0.0865 -0.1573
   98POPC   D2A 1702   0.900   2.458  11.471  0.0154  0.1126  0.2345
   98POPC   C3A 1703   0.505   2.309  11.490  0.1387 -0.0041  0.0492
   98POPC   C4A 1704   0.114   2.197  11.748 -0.3587 -0.1561 -0.2780
   98POPC   C1B 1705   1.376   1.908  11.600  0.1046  0.1945 -0.2529
   98POPC   C2B 1706   1.404   1.688  11.214  0.3340 -0.2611 -0.1499
   98POPC   C3B 1707   1.239   1.800  10.767 -0.1847 -0.1868 -0.0506
   98POPC   C4B 1708   1.025   1.752  10.372 -0.1996 -0.0862 -0.0026
   99POPC   NC3 1709  11.985   3.810  12.517  0.0315 -0.0567  0.1243
   99POPC   PO4 1710  11.824   3.450  12.754  0.1070  0.2024 -0.0982
   99POPC   GL1 1711  11.929   3.192  12.383  0.2010 -0.1154 -0.0747
   99POPC   GL2 1712  12.270   3.195  12.323  0.0068 -0.1113 -0.1822
   99POPC   C1A 1713  11.815   2.982  12.072 -0.0573  0.1073  0.2120
   99POPC   D2A 1714  11.407   2.890  12.061  0.1609 -0.0887 -0.0047
   99POPC   C3A 1715  11.015   3.140  11.779 -0.3266 -0.0826  0.2855
   99POPC   C4A 1716  10.623   3.027  11.582  0.0889  0.0330  0.0744
   99POPC   C1B 1717  12.293   2.833  11.980  0.2884 -0.2093 -0.0442
   99POPC   C2B 1718  12.278   2.748  11.553  0.0916 -0.0052 -0.2074
   99POPC   C3B 1719  12.380   2.449  11.203  0.3965  0.0080 -0.0369
   99POPC   C4B 1720  12.708   2.306  10.945 -0.1508 -0.4225  0.1513
  100POPC   NC3 1721   5.156   3.246  12.112  0.2937  0.0904  0.1698
  100POPC   PO4 1722   4.810   3.171  12.220  0.0709  0.2047 -0.1663
  100POPC   GL1 1723   4.689   3.380  11.831  0.0169 -0.1986 -0.0772
  100POPC   GL2 1724   5.014   3.392  11.661 -0.0544  0.1474  0.1373
  100POPC   C1A 1725   4.419   3.382  11.506 -0.2401  0.2625 -0.1557
  100POPC   D2A 1726   4.363   3.137  11.146  0.1049 -0.1176  0.1587
  100POPC   C3A 1727   4.188   2.744  11.091  0.0200 -0.0755 -0.0177
  100POPC   C4A 1728   3.873   2.520  11.209  0.1988 -0.0186  0.0253
  100POPC   C1B 1729   4.892   3.408  11.219  0.1008  0.4117 -0.0704
  100POPC   C2B 1730   4.549   3.531  10.900 -0.0283  0.1132 -0.0913
  100POPC   C3B 1731   4.168   3.381  10.768 -0.0313  0.0593 -0.3755
  100POPC   C4B 1732   3.946   2.992  10.722 -0.1791 -0.0178  0.2077
  101POPC   NC3 1733   5.584   3.876  12.488  0.0940  0.2456 -0.2124
  101POPC   PO4 1734   5.686   3.550  12.168 -0.0853 -0.0250  0.1416
  101POPC   GL1 1735   5.605   3.288  11.823 -0.1174 -0.0076  0.0543
  101POPC   GL2 1736   5.813   3.112  11.789 -0.3736  0.0305 -0.1691
  101POPC   C1A 1737   5.504   3.224  11.380  0.0893 -0.0022 -0.0278
  101POPC   D2A 1738   5.650   3.080  11.024 -0.0813  0.0551 -0.0517
  101POPC   C3A 1739   6.082   3.051  10.843 -0.3187  0.0923  0.2654
  101POPC   C4A 1740   6.280   2.886  10.404 -0.2531  0.4140 -0.3116
  101POPC   C1B 1741   5.997   3.163  11.400  0.1338 -0.1241  0.2244
  101POPC   C2B 1742   6.041   3.540  11.026  0.1187 -0.1558 -0.1146
  101POPC   C3B 1743   5.759   3.707  10.693  0.1549 -0.2996 -0.0253
  101POPC   C4B 1744   5.810   3.891  10.387  0.0993 -0.2552 -0.2626
  102POPC   NC3 1745   2.845  12.042  12.215 -0.1477  0.4403 -0.1014
  102POPC   PO4 1746   3.085  11.689  12.170 -0.0703  0.1189  0.2273
  102POPC   GL1 1747   2.963  11.659  11.853  0.1560 -0.2137 -0.1087
  102POPC   GL2 1748   2.650  11.758  11.691 -0.0426  0.3279  0.1040
  102POPC   C1A 1749   3.115  11.853  11.458 -0.2634  0.0748 -0.3390
  102POPC   D2A 1750   3.565  11.752  11.276 -0.0771 -0.0399  0.0105
  102POPC   C3A 1751   3.586  11.777  10.801  0.1233 -0.3116  0.1957
  102POPC   C4A 1752   3.547  11.616  10.446 -0.0006 -0.3051 -0.0770
  102POPC   C1B 1753   2.596  11.662  11.301  0.0851 -0.0726  0.0578
  102POPC   C2B 1754   2.543  11.405  10.934  0.0495  0.2180  0.1608
  102POPC   C3B 1755   2.431  11.358  10.544 -0.2149 -0.1785  0.0592
  102POPC   C4B 1756   2.351  10.932  10.304  0.0786  0.0523 -0.2705
  103POPC   NC3 1757   5.859   8.915  12.278  0.2768 -0.2334  0.0392
  103POPC   PO4 1758   5.531   8.642  12.528 -0.4942  0.3198  0.1194
  103POPC   GL1 1759   5.422   8.401  12.107 -0.3654  0.2281 -0.0657
  103POPC   GL2 1760   5.702   8.349  12.022 -0.1033 -0.0748 -0.1569
  103POPC   C1A 1761   5.449   8.201  11.580  0.2166 -0.1741 -0.1385
  103POPC   D2A 1762   5.633   8.208  11.162  0.0268  0.0121  0.1483
  103POPC   C3A 1763   5.640   8.376  10.715 -0.0030  0.0023  0.1708
  103POPC   C4A 1764   5.689   8.622  10.186  0.0275  0.3244  0.1336
  103POPC   C1B 1765   5.927   8.118  11.758  0.1875 -0.0980  0.0398
  103POPC   C2B 1766   5.918   7.842  11.455  0.3062 -0.2111  0.1597
  103POPC   C3B 1767   6.040   7.798  11.071  0.1153 -0.1747  0.1425
  103POPC   C4B 1768   6.288   7.728  10.770 -0.0583  0.4805 -0.1304
  104POPC   NC3 1769   1.110  11.984  12.353 -0.0257  0.0702  0.1918
  104POPC   PO4 1770   1.552  11.762  12.422 -0.1515  0.1312 -0.2174
  104POPC   GL1 1771   1.354  11.739  11.926  0.0815 -0.0962 -0.2015
  104POPC   GL2 1772   0.942  11.728  11.940 -0.0569  0.0038 -0.2017
  104POPC   C1A 1773   1.491  11.679  11.494  0.1464  0.2048 -0.0759
  104POPC   D2A 1774   1.193  11.805  11.180 -0.1821 -0.1064  0.0681
  104POPC   C3A 1775   0.732  11.788  11.141  0.0969 -0.0059  0.0117
  104POPC   C4A 1776   0.317  11.890  11.263 -0.0103 -0.2203 -0.2297
  104POPC   C1B 1777   0.907  12.014  11.520 -0.2738 -0.1178  0.0873
  104POPC   C2B 1778   0.973  12.359  11.079  0.1979  0.2566 -0.0929
  104POPC   C3B 1779   1.367  12.484  11.019 -0.3239  0.4000  0.1710
  104POPC   C4B 1780   1.770  12.552  11.294  0.0030 -0.0269 -0.0000
  105POPC   NC3 1781   0.867   3.244  12.488  0.1008 -0.0284 -0.0700
  105POPC   PO4 1782   1.194   3.159  12.185 -0.0302  0.3351 -0.1692
  105POPC   GL1 1783   1.253   2.953  11.852  0.2312 -0.1104 -0.0040
  105POPC   GL2 1784   1.552   2.663  11.878  0.3980 -0.1944 -0.0925
  105POPC   C1A 1785   1.169   2.876  11.365  0.3436 -0.0813  0.2049
  105POPC   D2A 1786   0.901   2.673  10.996 -0.0587 -0.0678 -0.2328
  105POPC   C3A 1787   0.711   2.410  10.538 -0.0549 -0.0475 -0.0330
  105POPC   C4A 1788   0.319   2.236  10.268 -0.2208  0.0986  0.2751
  105POPC   C1B 1789   1.563   2.459  11.452 -0.2070 -0.3214  0.0632
  105POPC   C2B 1790   1.891   2.388  11.108 -0.2792 -0.0677  0.0214
  105POPC   C3B 1791   2.237   2.603  10.967 -0.1992  0.1275  0.1842
  105POPC   C4B 1792   2.521   2.793  10.752 -0.3488 -0.1210 -0.1641
  106POPC   NC3 1793  11.215   0.313  12.627  0.1989  0.4541 -0.0289
  106POPC   PO4 1794  11.051   0.039  12.381 -0.1776  0.3504  0.1949
  106POPC   GL1 1795  11.176   0.349  12.097 -0.1036 -0.0514 -0.0450
  106POPC   GL2 1796  11.053   0.669  12.283  0.0393  0.0622  0.1863
  106POPC   C1A 1797  11.248   0.267  11.645 -0.3714 -0.2113  0.2199
  106POPC   D2A 1798  11.168   0.070  11.291 -0.1737 -0.0944  0.1283
  106POPC   C3A 1799  10.761   0.139  11.318  0.2179 -0.1232 -0.3611
  106POPC   C4A 1800  10.453   0.399  11.205  0.1561 -0.2587 -0.4458
  106POPC   C1B 1801  10.921   0.650  11.815  0.1255 -0.0684 -0.1043
  106POPC   C2B 1802  10.984   0.555  11.338 -0.1210  0.2400 -0.2393
  106POPC   C3B 1803  11.361   0.544  11.097 -0.1759  0.4292 -0.1057
  106POPC   C4B 1804  11.366   0.452  10.612 -0.0818  0.2270  0.0170
  107POPC   NC3 1805   6.249  10.253  12.696  0.0164  0.0412  0.0813
  107POPC   PO4 1806   6.213  10.055  12.298  0.0236  0.2864 -0.0360
  107POPC   GL1 1807   6.198  10.020  11.882 -0.0972  0.1814  0.0342
  107POPC   GL2 1808   6.451   9.828  11.644  0.1448 -0.0929 -0.3308
  107POPC   C1A 1809   6.059   9.831  11.426  0.0183  0.0617 -0.2124
  107POPC   D2A 1810   5.910   9.691  11.094 -0.0778 -0.2438 -0.2308
  107POPC   C3A 1811   5.886  10.076  10.833  0.1461  0.1192 -0.0178
  107POPC   C4A 1812   6.042  10.140  10.530 -0.1564 -0.0217  0.4580
  107POPC   C1B 1813   6.715   9.652  11.380 -0.0470  0.3955  0.2885
  107POPC   C2B 1814   6.700   9.548  10.856 -0.0266 -0.1825  0.0368
  107POPC   C3B 1815   6.477   9.516  10.409 -0.0197  0.4651 -0.1523
  107POPC   C4B 1816   6.389   9.894  10.155  0.2670 -0.1908  0.1129
  108POPC   NC3 1817   4.503   1.213  12.233 -0.0279 -0.0407  0.2440
  108POPC   PO4 1818   4.903   1.296  12.087  0.5274  0.1095  0.3034
  108POPC   GL1 1819   4.696   1.269  11.713  0.3749  0.1550 -0.1453
  108POPC   GL2 1820   4.416   1.328  11.711  0.1335 -0.0948  0.1328
  108POPC   C1A 1821   4.904   1.438  11.318  0.1201 -0.0795 -0.1830
  108POPC   D2A 1822   5.053   1.702  10.975 -0.0149  0.1141 -0.2086
  108POPC   C3A 1823   5.355   1.549  10.732  0.1225 -0.2775  0.1924
  108POPC   C4A 1824   5.720   1.732  10.444  0.2102 -0.1639 -0.0549
  108POPC   C1B 1825   4.474   1.682  11.448 -0.0472 -0.1711  0.0005
  108POPC   C2B 1826   4.574   1.839  11.078  0.0031 -0.2373  0.1685
  108POPC   C3B 1827   4.746   1.642  10.608  0.0863 -0.1437  0.0304
  108POPC   C4B 1828   4.581   1.669  10.180 -0.0981 -0.3758 -0.0054
  109POPC   NC3 1829  12.039   6.857  13.011  0.0664 -0.2892 -0.1875
  109POPC   PO4 1830  12.194   7.046  12.581  0.0061  0.0610  0.2312
  109POPC   GL1 1831  12.387   7.043  12.182 -0.3146 -0.0471  0.3666
  109POPC   GL2 1832  12.587   7.342  11.983 -0.1689 -0.2062  0.0681
  109POPC   C1A 1833  12.253   6.928  11.735 -0.2951 -0.0314  0.0356
  109POPC   D2A 1834  12.552   6.878  11.459  0.1375 -0.1114  0.0753
  109POPC   C3A 1835  12.462   6.519  11.147  0.0293  0.0430  0.0465
  109POPC   C4A 1836  12.550   6.276  10.883  0.0159  0.1933  0.0272
  109POPC   C1B 1837  12.542   7.402  11.484 -0.2137 -0.4203  0.1692
  109POPC   C2B 1838  12.458   7.261  11.104 -0.1668 -0.1213 -0.1122
  109POPC   C3B 1839  12.000   7.098  10.882 -0.0979 -0.1350 -0.3263
  109POPC   C4B 1840  11.532   7.128  11.050  0.1204  0.1000 -0.2529
  110POPC   NC3 1841   0.129   1.432  12.470  0.1836 -0.3503  0.0010
  110POPC   PO4 1842   0.058   1.045  12.322 -0.2958  0.1661 -0.1677
  110POPC   GL1 1843  -0.080   1.272  11.998  0.2932  0.2484  0.0007
  110POPC   GL2 1844   0.134   1.105  11.821 -0.1037  0.3076  0.0577
  110POPC   C1A 1845  -0.273   1.240  11.596  0.1142 -0.0111 -0.0074
  110POPC   D2A 1846  -0.483   1.060  11.244  0.1875 -0.2976 -0.0283
  110POPC   C3A 1847  -0.928   0.975  11.231  0.3507 -0.5475 -0.4196
  110POPC   C4A 1848  -1.200   0.930  10.844 -0.1432 -0.1876 -0.2890
  110POPC   C1B 1849   0.096   1.198  11.312 -0.1766 -0.0786  0.2496
  110POPC   C2B 1850   0.031   0.882  10.931  0.1873  0.3443 -0.0433
  110POPC   C3B 1851   0.099   0.599  10.686  0.1733  0.0656  0.1004
  110POPC   C4B 1852   0.321   0.566  10.304  0.4311 -0.3192  0.0251
  111POPC   NC3 1853   1.923  11.374  11.977  0.1493  0.0414  0.2781
  111POPC   PO4 1854   1.468  11.218  12.041  0.2334  0.2012 -0.2158
  111POPC   GL1 1855   1.251  11.260  11.657  0.2129  0.1799 -0.0442
  111POPC   GL2 1856   1.273  10.920  11.482  0.3481 -0.0777  0.0164
  111POPC   C1A 1857   1.134  11.315  11.199  0.1035  0.0464 -0.0469
  111POPC   D2A 1858   0.864  11.175  10.864 -0.1750 -0.3071  0.3671
  111POPC   C3A 1859   0.603  10.836  10.901 -0.4086 -0.0534  0.2436
  111POPC   C4A 1860   0.667  10.304  10.823 -0.1171 -0.3169  0.2713
  111POPC   C1B 1861   1.140  10.769  11.113  0.1212  0.1785 -0.1097
  111POPC   C2B 1862   1.130  10.606  10.692  0.3789  0.2808 -0.0219
  111POPC   C3B 1863   1.115  10.251  10.538 -0.0391 -0.1767  0.1211
  111POPC   C4B 1864   1.005   9.880  10.315  0.0278 -0.1684  0.1425
  112POPC   NC3 1865   3.882   5.273  12.447  0.1797 -0.2044 -0.5734
  112POPC   PO4 1866   3.867   5.223  12.004 -0.0249  0.1166 -0.0746
  112POPC   GL1 1867   3.649   5.211  11.609 -0.1797 -0.1160 -0.0311
  112POPC   GL2 1868   3.959   5.131  11.408  0.0538 -0.0213  0.1433
  112POPC   C1A 1869   3.544   5.298  11.175 -0.4846  0.1303 -0.3862
  112POPC   D2A 1870   3.519   5.332  10.850 -0.3269 -0.1172 -0.1422
  112POPC   C3A 1871   3.340   5.712  10.874  0.2613 -0.0811  0.0434
  112POPC   C4A 1872   3.070   5.760  10.520 -0.1342 -0.3886 -0.1490
  112POPC   C1B 1873   3.779   4.859  11.139  0.0768  0.0394  0.2496
  112POPC   C2B 1874   3.278   4.808  11.023 -0.0422  0.2583 -0.0640
  112POPC   C3B 1875   2.959   4.879  10.752  0.2884 -0.1626 -0.1139
  112POPC   C4B 1876   2.607   4.997  10.607  0.1060  0.4290 -0.1202
  113POPC   NC3 1877  10.382   8.663  12.730 -0.1507 -0.0064 -0.0372
  113POPC   PO4 1878  10.190   8.303  12.477 -0.1127 -0.1558  0.1398
  113POPC   GL1 1879  10.238   8.492  12.026  0.0462  0.3371 -0.1113
  113POPC   GL2 1880  10.391   8.252  11.956  0.0556  0.0083 -0.0151
  113POPC   C1A 1881  10.098   8.330  11.557 -0.0230  0.1056 -0.1449
  113POPC   D2A 1882  10.193   8.458  11.186  0.2089  0.2022 -0.1282
  113POPC   C3A 1883  10.443   8.777  10.897 -0.2504  0.0828 -0.1346
  113POPC   C4A 1884  10.843   8.762  10.819 -0.1123 -0.0065 -0.1501
  113POPC   C1B 1885  10.493   8.624  11.576 -0.1192  0.0407  0.0302
  113POPC   C2B 1886  10.607   9.058  11.371  0.3097  0.1162  0.1201
  113POPC   C3B 1887  10.819   9.152  11.119 -0.2990 -0.0954  0.2169
  113POPC   C4B 1888  10.911   9.194  10.579  0.1437  0.1975 -0.1156
  114POPC   NC3 1889  10.931  10.307  12.428 -0.0777 -0.5385 -0.0223
  114POPC   PO4 1890  10.830  10.747  12.285  0.3569  0.0755  0.1974
  114POPC   GL1 1891  10.723  10.780  11.866 -0.1069  0.0437  0.2572
  114POPC   GL2 1892  10.292  10.815  11.848 -0.0388  0.3048  0.4053
  114POPC   C1A 1893  10.659  10.570  11.429 -0.0145  0.1162 -0.0718
  114POPC   D2A 1894  11.020  10.509  11.136  0.0884  0.1250  0.1033
  114POPC   C3A 1895  11.162  10.781  10.944  0.0242 -0.1502 -0.0563
  114POPC   C4A 1896  11.268  11.019  10.581 -0.2161 -0.0764  0.0289
  114POPC   C1B 1897  10.374  11.070  11.501 -0.1265  0.3270  0.1185
  114POPC   C2B 1898  10.719  11.046  11.202  0.1369  0.0873 -0.0734
  114POPC   C3B 1899  10.994  11.247  11.035  0.2861 -0.2216 -0.0218
  114POPC   C4B 1900  11.085  11.669  11.052  0.0337  0.0293 -0.0703
  115POPC   NC3 1901   2.480   5.933   8.690  0.5840  0.3662 -0.3629
  115POPC   PO4 1902   2.537   5.540   8.477 -0.2177 -0.1315  0.1032
  115POPC   GL1 1903   2.568   5.431   8.908 -0.5235  0.0395  0.0337
  115POPC   GL2 1904   2.895   5.435   9.021 -0.1810  0.2964  0.0176
  115POPC   C1A 1905   2.646   5.709   9.348 -0.1756 -0.1687  0.4482
  115POPC   D2A 1906   2.611   5.797   9.719 -0.1596 -0.0471  0.1751
  115POPC   C3A 1907   2.942   6.033   9.848  0.0963 -0.0395  0.1791
  115POPC   C4A 1908   3.080   6.242  10.119  0.0333  0.1861 -0.1946
  115POPC   C1B 1909   2.974   5.404   9.549  0.2222 -0.3105  0.1307
  115POPC   C2B 1910   3.053   5.557   9.939 -0.1230 -0.2284 -0.1477
  115POPC   C3B 1911   2.804   5.609  10.133 -0.0764  0.1184  0.0154
  115POPC   C4B 1912   2.568   5.683  10.490  0.0857 -0.4340  0.1177
  116POPC   NC3 1913  10.428   3.592  13.201 -0.1306 -0.0105  0.0514
  116POPC   PO4 1914  10.234   3.177  13.141  0.1489  0.1274  0.0206
  116POPC   GL1 1915  10.153   3.008  12.831  0.1022 -0.0994  0.0834
  116POPC   GL2 1916  10.364   3.041  12.642 -0.1390 -0.2882  0.1210
  116POPC   C1A 1917  10.122   2.620  12.660 -0.4088 -0.3792 -0.0292
  116POPC   D2A 1918  10.051   2.286  12.456 -0.0779 -0.0655 -0.1894
  116POPC   C3A 1919  10.234   2.371  12.061 -0.0853  0.1673  0.0626
  116POPC   C4A 1920  10.595   2.427  11.803 -0.0552 -0.0263 -0.0241
  116POPC   C1B 1921  10.700   2.756  12.565  0.0205  0.2086  0.3041
  116POPC   C2B 1922  10.807   2.336  12.366 -0.0076 -0.2153 -0.1439
  116POPC   C3B 1923  10.637   2.018  12.088 -0.2114  0.5106  0.0856
  116POPC   C4B 1924  10.534   1.550  12.174  0.0040 -0.2038 -0.0829
  117POPC   NC3 1925   6.765   3.075  12.840 -0.0868  0.1050 -0.2036
  117POPC   PO4 1926   6.888   3.028  12.428  0.0613 -0.1657  0.2227
  117POPC   GL1 1927   7.101   3.179  12.019 -0.0696  0.3091  0.2356
  117POPC   GL2 1928   7.168   3.441  11.807  0.1009 -0.2283 -0.1140
  117POPC   C1A 1929   7.138   2.949  11.655 -0.0597  0.0772 -0.3113
  117POPC   D2A 1930   7.270   2.742  11.297 -0.0310 -0.0141 -0.0499
  117POPC   C3A 1931   7.340   2.294  11.191 -0.1170  0.1430  0.0038
  117POPC   C4A 1932   7.429   2.089  11.559 -0.0845 -0.1456 -0.3587
  117POPC   C1B 1933   6.855   3.451  11.505 -0.0426 -0.2384  0.1895
  117POPC   C2B 1934   6.732   3.714  11.215  0.0806  0.1862  0.1565
  117POPC   C3B 1935   6.544   3.789  10.784 -0.2582 -0.0422  0.0914
  117POPC   C4B 1936   6.125   4.078  10.665  0.2523  0.0000 -0.0305
  118POPC   NC3 1937   0.213   0.197  12.395 -0.2427  0.0427  0.0515
  118POPC   PO4 1938  -0.221  -0.054  12.650  0.2006 -0.0439 -0.0989
  118POPC   GL1 1939  -0.175  -0.130  12.156 -0.0949 -0.1844 -0.0576
  118POPC   GL2 1940   0.100  -0.132  12.101  0.1290 -0.3129  0.2491
  118POPC   C1A 1941  -0.125  -0.166  11.680  0.1108 -0.1409 -0.2684
  118POPC   D2A 1942  -0.224  -0.394  11.264  0.0042 -0.0747 -0.3684
  118POPC   C3A 1943  -0.669  -0.388  11.075 -0.3244 -0.2947 -0.0348
  118POPC   C4A 1944  -1.053  -0.178  10.785  0.2560  0.0068 -0.0796
  118POPC   C1B 1945   0.433  -0.161  11.770 -0.1787 -0.0697  0.0312
  118POPC   C2B 1946   0.539   0.112  11.421  0.2105 -0.0057 -0.0374
  118POPC   C3B 1947   0.505   0.053  10.975  0.3874  0.0356  0.0187
  118POPC   C4B 1948   0.735   0.046  10.561  0.2491 -0.1587 -0.0482
  119POPC   NC3 1949   0.522   5.553  12.768 -0.2763  0.3769 -0.1663
  119POPC   PO4 1950   0.919   5.547  12.600 -0.3605  0.0921  0.1365
  119POPC   GL1 1951   0.969   5.566  12.190 -0.0412 -0.0332 -0.2028
  119POPC   GL2 1952   1.270   5.420  11.999  0.0972 -0.1681 -0.1536
  119POPC   C1A 1953   0.969   5.726  11.794  0.4474  0.0048 -0.3452
  119POPC   D2A 1954   0.784   5.777  11.354 -0.0953  0.1826  0.1621
  119POPC   C3A 1955   0.614   6.176  11.252 -0.2308 -0.2668 -0.4232
  119POPC   C4A 1956   0.745   6.517  11.648  0.2448  0.2854 -0.3994
  119POPC   C1B 1957   1.186   5.295  11.510 -0.0874  0.1417 -0.1942
  119POPC   C2B 1958   1.521   5.260  11.162  0.0063 -0.3542 -0.0055
  119POPC   C3B 1959   1.857   5.091  11.073 -0.1951  0.1308  0.3940
  119POPC   C4B 1960   2.256   5.052  10.949  0.0739  0.1963  0.4514
  120POPC   NC3 1961   5.611   2.515  12.403  0.1376 -0.2168  0.0980
  120POPC   PO4 1962   5.676   2.203  12.215 -0.2403  0.0943  0.0907
  120POPC   GL1 1963   5.747   2.433  11.775  0.0224  0.2034 -0.1912
  120POPC   GL2 1964   5.868   2.688  11.512  0.0908 -0.2858  0.1455
  120POPC   C1A 1965   5.708   2.180  11.297  0.0661  0.1054  0.0225
  120POPC   D2A 1966   5.401   2.151  11.009  0.2323  0.1166 -0.0811
  120POPC   C3A 1967   5.313   2.101  10.611  0.0057  0.2492  0.2719
  120POPC   C4A 1968   5.421   2.411  10.401  0.1394  0.0422  0.0902
  120POPC   C1B 1969   5.905   2.599  11.015 -0.1421 -0.2650 -0.1409
  120POPC   C2B 1970   5.772   2.762  10.530  0.3665  0.0858 -0.1347
  120POPC   C3B 1971   5.599   2.851  10.114 -0.0327 -0.1314 -0.2936
  120POPC   C4B 1972   5.255   2.843   9.936 -0.2609 -0.1471  0.1032
  121POPC   NC3 1973   7.743   6.290  12.331 -0.0612  0.0134 -0.3271
  121POPC   PO4 1974   7.880   6.568  12.087 -0.1242 -0.3257  0.0327
  121POPC   GL1 1975   7.943   6.724  11.746 -0.1508  0.1030 -0.1665
  121POPC   GL2 1976   8.034   6.328  11.644  0.0357  0.2783 -0.0170
  121POPC   C1A 1977   7.944   6.774  11.371 -0.0640  0.2751 -0.2640
  121POPC   D2A 1978   7.699   6.741  10.868 -0.1054 -0.3066  0.1451
  121POPC   C3A 1979   7.927   6.527  10.509  0.0379 -0.1143  0.1615
  121POPC   C4A 1980   7.964   6.369  10.157 -0.0642  0.2521 -0.1544
  121POPC   C1B 1981   7.988   6.317  11.214  0.1907 -0.3101 -0.0379
  121POPC   C2B 1982   8.214   6.648  10.911  0.2118  0.3449 -0.1984
  121POPC   C3B 1983   8.498   7.072  10.844 -0.1513 -0.2809  0.2096
  121POPC   C4B 1984   8.793   7.309  10.660 -0.2809 -0.0259 -0.3715
  122POPC   NC3 1985   9.849  10.897  12.032 -0.0482 -0.2092  0.0671
  122POPC   PO4 1986   9.448  10.927  12.095 -0.0897  0.1885 -0.0358
  122POPC   GL1 1987   9.293  10.948  11.681 -0.3360 -0.4305 -0.5254
  122POPC   GL2 1988   9.053  10.793  11.612 -0.0461  0.0655  0.0839
  122POPC   C1A 1989   9.310  10.908  11.184  0.1336 -0.3030 -0.2380
  122POPC   D2A 1990   9.605  10.682  10.972 -0.3043  0.0639  0.1799
  122POPC   C3A 1991   9.540  10.447  10.550 -0.2679  0.0197 -0.0901
  122POPC   C4A 1992   9.551  10.306  10.199 -0.3729  0.0384  0.2996
  122POPC   C1B 1993   8.841  10.645  11.314 -0.1339  0.5099  0.0725
  122POPC   C2B 1994   8.591  10.620  10.950  0.0126 -0.1538  0.0368
  122POPC   C3B 1995   8.609  10.496  10.568  0.2823 -0.0503 -0.0779
  122POPC   C4B 1996   8.387  10.273  10.234  0.1848 -0.3597 -0.0676
  123POPC   NC3 1997   7.319   5.462  12.215 -0.2596  0.0515 -0.1377
  123POPC   PO4 1998   7.048   5.768  12.430 -0.1411 -0.0905 -0.3213
  123POPC   GL1 1999   6.854   5.862  11.986 -0.1384  0.1839 -0.3090
  123POPC   GL2 2000   7.087   5.620  11.829  0.0199  0.2475  0.0877
  123POPC   C1A 2001   6.591   6.190  11.685 -0.2788  0.3883  0.1567
  123POPC   D2A 2002   6.713   6.559  11.454  0.2439 -0.2457  0.1657
  123POPC   C3A 2003   6.461   6.658  11.148  0.2124 -0.0979  0.0805
  123POPC   C4A 2004   6.425   6.508  10.762  0.1177 -0.0350 -0.0359
  123POPC   C1B 2005   6.904   5.467  11.518  0.2261  0.0926  0.3499
  123POPC   C2B 2006   6.821   5.428  11.070 -0.2037 -0.1756 -0.2439
  123POPC   C3B 2007   6.720   5.358  10.685  0.0076  0.0713  0.2468
  123POPC   C4B 2008   6.675   5.649  10.419  0.1211  0.1898 -0.0074
  124POPC   NC3 2009  11.352   1.015  13.057  0.0684  0.1645 -0.2203
  124POPC   PO4 2010  11.147   1.419  12.985  0.2531 -0.0391 -0.1613
  124POPC   GL1 2011  11.131   1.647  12.619  0.0829  0.1485  0.2387
  124POPC   GL2 2012  11.177   1.486  12.387 -0.1284  0.0105 -0.2358
  124POPC   C1A 2013  11.144   1.975  12.238  0.2914  0.0321  0.3004
  124POPC   D2A 2014  11.097   2.219  11.905 -0.2981 -0.3150  0.1414
  124POPC   C3A 2015  10.879   2.102  11.533 -0.0074 -0.1404 -0.0857
  124POPC   C4A 2016  10.555   2.047  11.216 -0.0354  0.0311 -0.4042
  124POPC   C1B 2017  11.081   1.589  11.887  0.2941  0.3120  0.0214
  124POPC   C2B 2018  10.829   1.603  11.569 -0.0873 -0.1531  0.1335
  124POPC   C3B 2019  10.884   1.510  11.169 -0.0214  0.1056  0.4236
  124POPC   C4B 2020  11.104   1.477  10.842 -0.0335 -0.1026 -0.0329
  125POPS   CNO 2021   5.447   0.370   8.324 -0.0144  0.0630 -0.3362
  125POPS   PO4 2022   5.159   0.376   8.094  0.2706  0.4570  0.3238
  125POPS   GL1 2023   4.987   0.498   8.493  0.1384 -0.1654 -0.0754
  125POPS   GL2 2024   4.748   0.280   8.615  0.0826  0.2058 -0.0046
  125POPS   C1A 2025   5.253   0.469   8.867  0.1497 -0.2040 -0.0944
  125POPS   D2A 2026   5.649   0.538   9.096  0.1686  0.3653 -0.2390
  125POPS   C3A 2027   5.661   0.661   9.505  0.3201  0.1790  0.1677
  125POPS   C4A 2028   5.805   0.458   9.834 -0.2240  0.1496  0.3662
  125POPS   C1B 2029   4.839   0.082   9.026  0.0383 -0.2717 -0.1690
  125POPS   C2B 2030   5.037  -0.109   9.366 -0.0900 -0.1349  0.0951
  125POPS   C3B 2031   5.003   0.079   9.732  0.0443 -0.0462 -0.3831
  125POPS   C4B 2032   4.850   0.519   9.906  0.2031  0.0038 -0.1784
  126POPS   CNO 2033  10.822  11.086  12.616  0.1644  0.2665 -0.0838
  126POPS   PO4 2034  10.770  11.512  12.493  0.1850 -0.2509 -0.1133
  126POPS   GL1 2035  10.902  11.674  12.030 -0.2662  0.1764  0.4274
  126POPS   GL2 2036  11.273  11.488  11.923  0.1796 -0.1706 -0.0643
  126POPS   C1A 2037  10.766  12.028  11.723  0.0581 -0.0089 -0.1899
  126POPS   D2A 2038  10.700  11.946  11.346 -0.3893  0.1532  0.1423
  126POPS   C3A 2039  10.439  12.132  11.111  0.0050  0.0966  0.1699
  126POPS   C4A 2040   9.978  12.182  11.008 -0.0448  0.0293 -0.1385
  126POPS   C1B 2041  10.877  11.487  11.573 -0.1381  0.2982 -0.2710
  126POPS   C2B 2042  10.564  11.484  11.233  0.1537  0.0208 -0.0223
  126POPS   C3B 2043  10.519  11.652  10.867  0.0173 -0.1380  0.0432
  126POPS   C4B 2044  10.165  11.889  10.553 -0.4603  0.5538  0.0407
  127POPS   CNO 2045   1.369  11.991  12.873  0.4087  0.0804  0.0255
  127POPS   PO4 2046   1.502  12.242  12.631 -0.0134  0.1034 -0.1259
  127POPS   GL1 2047   1.567  12.196  12.212 -0.4464  0.0121  0.2553
  127POPS   GL2 2048   1.871  12.002  12.152 -0.2392 -0.1794 -0.0569
  127POPS   C1A 2049   1.296  12.321  11.894  0.2673 -0.2010  0.1837
  127POPS   D2A 2050   1.288  12.334  11.473 -0.1699  0.2644  0.1024
  127POPS   C3A 2051   1.604  12.087  11.180 -0.3974 -0.1306 -0.0589
  127POPS   C4A 2052   1.804  12.141  10.739 -0.0399 -0.4797 -0.0841
  127POPS   C1B 2053   2.171  12.323  11.962  0.1230 -0.1650 -0.2463
  127POPS   C2B 2054   2.315  12.586  11.555  0.1277  0.4406 -0.4123
  127POPS   C3B 2055   2.302  12.893  11.221 -0.2579  0.1654  0.0057
  127POPS   C4B 2056   2.553  13.030  11.020 -0.1112  0.1603 -0.1309
  128POPS   CNO 2057   2.498  10.812  11.929  0.3380  0.0442  0.0432
  128POPS   PO4 2058   2.077  10.945  11.825 -0.3167  0.1995 -0.0258
  128POPS   GL1 2059   2.201  10.888  11.344 -0.1612 -0.0251  0.0025
  128POPS   GL2 2060   2.356  11.110  11.297  0.1170 -0.1129 -0.2235
  128POPS   C1A 2061   2.278  10.971  10.822 -0.1290 -0.0472 -0.3162
  128POPS   D2A 2062   2.721  10.940  10.639 -0.2566 -0.1159  0.1439
  128POPS   C3A 2063   3.195  11.098  10.805  0.0540 -0.0991  0.4939
  128POPS   C4A 2064   3.508  11.274  10.776  0.0659 -0.3141  0.0235
  128POPS   C1B 2065   2.070  11.298  11.097 -0.1701 -0.0596  0.4582
  128POPS   C2B 2066   1.671  11.509  10.913  0.0914  0.2865 -0.0461
  128POPS   C3B 2067   1.386  11.805  10.717 -0.3354  0.0541  0.0855
  128POPS   C4B 2068   1.027  11.646  10.731  0.1456  0.2360 -0.4659
  129POPS   CNO 2069   3.882   9.288  12.239 -0.1028  0.0896  0.1493
  129POPS   PO4 2070   3.852   9.724  12.119  0.0389  0.1022 -0.1901
  129POPS   GL1 2071   3.756   9.480  11.769  0.1395 -0.1011 -0.0102
  129POPS   GL2 2072   3.418   9.316  11.725  0.2345 -0.1269 -0.0559
  129POPS   C1A 2073   3.860   9.360  11.270 -0.1431 -0.2158  0.0530
  129POPS   D2A 2074   3.650   9.375  10.895  0.0618  0.1373  0.0382
  129POPS   C3A 2075   3.800   9.303  10.476  0.1155 -0.1527  0.3111
  129POPS   C4A 2076   4.056   9.110  10.043 -0.0902 -0.0320 -0.1580
  129POPS   C1B 2077   3.328   9.330  11.323  0.1141 -0.0853  0.1249
  129POPS   C2B 2078   3.044   9.528  11.126 -0.0224 -0.3324  0.2071
  129POPS   C3B 2079   2.842   9.659  10.745  0.3000  0.0599  0.0927
  129POPS   C4B 2080   2.893   9.912  10.378  0.0815 -0.0841 -0.1131
  130POPS   CNO 2081   6.347   8.155  12.215 -0.0014 -0.1096 -0.1539
  130POPS   PO4 2082   6.659   8.415  12.297 -0.2400  0.2450 -0.3768
  130POPS   GL1 2083   6.701   8.244  11.850 -0.0575 -0.0673 -0.3029
  130POPS   GL2 2084   6.924   8.148  11.702 -0.1538  0.0598  0.1083
  130POPS   C1A 2085   6.457   7.997  11.559  0.1885 -0.0342  0.1712
  130POPS   D2A 2086   6.528   7.791  11.208 -0.0944 -0.1982 -0.3352
  130POPS   C3A 2087   6.685   7.430  11.072 -0.2635 -0.2381  0.2013
  130POPS   C4A 2088   7.005   7.210  11.196 -0.0575  0.3228 -0.2706
  130POPS   C1B 2089   6.735   8.254  11.218  0.0515  0.0297  0.0226
  130POPS   C2B 2090   6.478   8.597  11.088 -0.1337  0.0760  0.1960
  130POPS   C3B 2091   6.520   9.012  10.956 -0.1961  0.1556  0.0402
  130POPS   C4B 2092   6.140   9.271  10.935 -0.0559  0.1714 -0.0154
  131POPS   CNO 2093   0.451   4.813  12.570  0.2659  0.0865 -0.3334
  131POPS   PO4 2094   0.669   5.174  12.351  0.0136  0.0809 -0.1183
  131POPS   GL1 2095   0.454   5.045  11.913  0.1145 -0.5337  0.0738
  131POPS   GL2 2096   0.630   5.333  11.746 -0.2072 -0.0252 -0.0261
  131POPS   C1A 2097   0.314   4.960  11.461  0.1038 -0.0547 -0.0634
  131POPS   D2A 2098  -0.002   4.887  11.173  0.2425  0.1061 -0.2916
  131POPS   C3A 2099   0.034   5.153  10.821 -0.0270 -0.5283 -0.1931
  131POPS   C4A 2100   0.116   4.970  10.536 -0.0842  0.0204 -0.0452
  131POPS   C1B 2101   0.713   5.190  11.353  0.0938  0.0133 -0.1724
  131POPS   C2B 2102   0.555   5.073  10.952 -0.1953  0.2809  0.2476
  131POPS   C3B 2103   0.652   4.845  10.508  0.2095  0.2401 -0.1342
  131POPS   C4B 2104   0.888   4.652  10.078  0.2858  0.0075  0.1273
  132POPS   CNO 2105   0.072   8.390  12.707  0.3358 -0.0658 -0.1594
  132POPS   PO4 2106  -0.269   8.204  12.493 -0.0796  0.0565  0.1707
  132POPS   GL1 2107  -0.370   8.345  12.012  0.1827 -0.2645 -0.1670
  132POPS   GL2 2108  -0.598   8.635  11.899  0.2916  0.0065 -0.0404
  132POPS   C1A 2109  -0.378   8.347  11.543  0.4969 -0.0247 -0.2643
  132POPS   D2A 2110  -0.558   8.613  11.079 -0.0736  0.0182 -0.2614
  132POPS   C3A 2111  -0.765   8.456  10.626 -0.1431  0.1688 -0.0192
  132POPS   C4A 2112  -1.196   8.508  10.419 -0.1104  0.2841 -0.2320
  132POPS   C1B 2113  -0.603   8.900  11.519  0.0243  0.1039  0.0658
  132POPS   C2B 2114  -0.550   9.121  11.089  0.4244 -0.0916 -0.1624
  132POPS   C3B 2115  -0.280   9.242  10.831 -0.4044  0.0635  0.0592
  132POPS   C4B 2116  -0.248   9.645  10.572  0.0670 -0.0662  0.1814
  133POPS   CNO 2117   5.923   0.918  12.203 -0.3208  0.0173  0.0703
  133POPS   PO4 2118   6.013   1.328  12.166  0.0584 -0.0970 -0.0631
  133POPS   GL1 2119   6.147   1.542  11.803  0.0658  0.0893 -0.3652
  133POPS   GL2 2120   6.463   1.800  11.876 -0.2634 -0.0487 -0.1128
  133POPS   C1A 2121   5.944   1.628  11.398  0.0475 -0.2614 -0.2792
  133POPS   D2A 2122   5.794   1.773  11.041 -0.2530  0.0878  0.2895
  133POPS   C3A 2123   5.927   2.081  10.883  0.0941  0.0947  0.0742
  133POPS   C4A 2124   6.126   2.449  10.566 -0.3492  0.0816  0.1710
  133POPS   C1B 2125   6.520   1.693  11.409  0.1715  0.3229 -0.0827
  133POPS   C2B 2126   6.329   1.824  11.056 -0.1297  0.0323  0.0774
  133POPS   C3B 2127   6.365   1.984  10.618 -0.0776 -0.1713  0.2216
  133POPS   C4B 2128   6.563   2.423  10.469 -0.6233  0.1696 -0.3273
  134POPS   CNO 2129   7.756   8.689  12.467 -0.1684  0.0891 -0.0541
  134POPS   PO4 2130   7.617   8.705  12.117  0.3938  0.3761 -0.0640
  134POPS   GL1 2131   7.473   8.657  11.755 -0.1556  0.0424 -0.0116
  134POPS   GL2 2132   7.375   8.405  11.640 -0.0375  0.0366  0.0383
  134POPS   C1A 2133   7.535   8.817  11.241  0.3765  0.0279 -0.1566
  134POPS   D2A 2134   7.814   8.696  11.045  0.1796 -0.1316 -0.1259
  134POPS   C3A 2135   7.907   8.770  10.662  0.0105 -0.0461 -0.3196
  134POPS   C4A 2136   8.059   8.440  10.432 -0.1349 -0.1414 -0.1559
  134POPS   C1B 2137   7.476   8.247  11.219 -0.4196  0.0924 -0.2998
  134POPS   C2B 2138   7.208   8.077  11.152  0.0954  0.0536 -0.0586
  134POPS   C3B 2139   7.085   7.715  10.921  0.0464 -0.6023  0.3791
  134POPS   C4B 2140   7.053   7.331  10.729  0.0925 -0.3511  0.2513
  135POPS   CNO 2141   2.757   4.420  12.525 -0.1072  0.0855 -0.2626
  135POPS   PO4 2142   2.361   4.380  12.236  0.1394 -0.1491  0.1062
  135POPS   GL1 2143   2.443   4.562  11.880  0.1967  0.1019 -0.2599
  135POPS   GL2 2144   2.370   4.371  11.633 -0.1234  0.1039  0.1995
  135POPS   C1A 2145   2.671   4.925  11.715 -0.0782 -0.1093  0.4383
  135POPS   D2A 2146   2.589   5.343  11.764  0.2618  0.0884 -0.3625
  135POPS   C3A 2147   2.791   5.535  11.524  0.0926  0.3869  0.1762
  135POPS   C4A 2148   2.871   5.885  11.073  0.1948 -0.1475 -0.2800
  135POPS   C1B 2149   2.508   4.479  11.279  0.2805  0.4387  0.2589
  135POPS   C2B 2150   2.773   4.922  11.211 -0.0607  0.0030 -0.0113
  135POPS   C3B 2151   3.059   5.211  11.271 -0.4735 -0.0284  0.1061
  135POPS   C4B 2152   3.274   5.649  11.354 -0.3121 -0.2092  0.2418
  136POPS   CNO 2153   5.075   3.896  12.521 -0.0909 -0.0451 -0.0765
  136POPS   PO4 2154   5.218   4.279  12.262  0.0785 -0.0012  0.0341
  136POPS   GL1 2155   5.083   3.876  11.964  0.3459 -0.1392 -0.1888
  136POPS   GL2 2156   5.263   3.682  11.944 -0.0678 -0.0070 -0.0492
  136POPS   C1A 2157   5.007   4.042  11.543 -0.0263  0.1281 -0.0720
  136POPS   D2A 2158   5.210   4.277  11.186  0.3000  0.0823 -0.0604
  136POPS   C3A 2159   5.270   4.048  10.800  0.0486  0.4871 -0.0207
  136POPS   C4A 2160   5.359   4.156  10.377 -0.2704  0.0880  0.2155
  136POPS   C1B 2161   5.284   3.726  11.385 -0.2434 -0.2766  0.1764
  136POPS   C2B 2162   5.385   3.523  11.014 -0.2021 -0.0830  0.0915
  136POPS   C3B 2163   5.512   3.266  10.543  0.4229 -0.1762 -0.1157
  136POPS   C4B 2164   5.811   3.345  10.319 -0.0019 -0.4638  0.1686
  137POPS   CNO 2165   8.627   3.265  13.004 -0.0992 -0.4616  0.1419
  137POPS   PO4 2166   8.813   3.348  12.662 -0.0648  0.0317 -0.1859
  137POPS   GL1 2167   8.971   3.186  12.172 -0.0747 -0.1440  0.3781
  137POPS   GL2 2168   8.688   2.979  12.134  0.1438  0.0291  0.2669
  137POPS   C1A 2169   9.297   3.164  11.922  0.0853  0.0046  0.3417
  137POPS   D2A 2170   9.333   2.964  11.626  0.1746 -0.2860  0.2352
  137POPS   C3A 2171   9.482   2.972  11.216 -0.0430 -0.0375  0.1609
  137POPS   C4A 2172   9.467   2.884  10.779 -0.2558 -0.0975  0.2602
  137POPS   C1B 2173   8.847   2.889  11.771  0.0666  0.2089  0.0417
  137POPS   C2B 2174   8.715   2.754  11.432  0.0375 -0.1197 -0.2763
  137POPS   C3B 2175   8.523   2.684  11.108 -0.4046  0.1632  0.1440
  137POPS   C4B 2176   8.128   2.762  11.005 -0.0160  0.4201 -0.3452
  138POPS   CNO 2177   7.306   3.660  12.275 -0.2205  0.1227 -0.0089
  138POPS   PO4 2178   7.608   3.497  12.231 -0.2400 -0.0495 -0.2775
  138POPS   GL1 2179   7.612   3.193  11.940  0.0231 -0.1886 -0.1778
  138POPS   GL2 2180   7.751   2.925  12.021 -0.0828  0.1693 -0.0353
  138POPS   C1A 2181   7.502   3.219  11.504 -0.1791  0.0450 -0.1828
  138POPS   D2A 2182   7.394   3.499  11.292  0.2148  0.1254  0.0337
  138POPS   C3A 2183   7.524   3.613  10.855  0.0761  0.3216 -0.0026
  138POPS   C4A 2184   7.578   3.380  10.491 -0.1811  0.0665  0.0152
  138POPS   C1B 2185   7.680   2.763  11.607 -0.1842  0.1099 -0.1850
  138POPS   C2B 2186   7.718   2.851  11.250  0.4793 -0.0766 -0.1052
  138POPS   C3B 2187   7.363   3.087  10.946 -0.1957  0.2393 -0.1138
  138POPS   C4B 2188   7.121   3.194  10.551  0.0730 -0.0315  0.0890
  139POPS   CNO 2189   9.222   2.897   8.275  0.1590  0.4308 -0.0106
  139POPS   PO4 2190   8.972   2.761   8.572  0.1167  0.3200  0.2136
  139POPS   GL1 2191   8.879   2.514   9.016  0.0453 -0.2220 -0.1983
  139POPS   GL2 2192   9.084   2.430   9.255 -0.0235 -0.0866  0.1367
  139POPS   C1A 2193   8.531   2.429   9.216 -0.1434  0.1417  0.0857
  139POPS   D2A 2194   8.409   2.473   9.604  0.0980 -0.0311  0.0339
  139POPS   C3A 2195   8.721   2.575   9.911 -0.0788 -0.1160  0.0736
  139POPS   C4A 2196   9.008   2.333  10.257 -0.1532  0.1380 -0.0542
  139POPS   C1B 2197   9.301   2.189   9.498 -0.2041 -0.0413  0.0634
  139POPS   C2B 2198   9.186   1.927   9.855 -0.0157  0.0809 -0.0269
  139POPS   C3B 2199   9.421   1.893  10.145 -0.1740  0.1886 -0.1674
  139POPS   C4B 2200   9.876   1.973  10.249 -0.1152 -0.0577 -0.0949
  140POPS   CNO 2201  11.159   6.489  13.021  0.1410  0.0274 -0.0248
  140POPS   PO4 2202  11.204   6.547  12.608 -0.1139  0.0855  0.2194
  140POPS   GL1 2203  11.172   6.862  12.376  0.0459 -0.4007  0.0741
  140POPS   GL2 2204  11.293   7.132  12.400 -0.2623 -0.0338 -0.0174
  140POPS   C1A 2205  11.237   6.862  11.931  0.3789  0.2054 -0.2736
  140POPS   D2A 2206  11.276   6.569  11.627  0.0696  0.1369 -0.0235
  140POPS   C3A 2207  11.709   6.394  11.441 -0.2146 -0.1265  0.0192
  140POPS   C4A 2208  11.877   6.497  11.012  0.1800 -0.0171 -0.1779
  140POPS   C1B 2209  11.592   7.128  12.123 -0.0363 -0.1308 -0.1809
  140POPS   C2B 2210  11.947   7.241  11.946  0.1501 -0.0131 -0.0560
  140POPS   C3B 2211  12.199   7.557  11.757  0.1875  0.0246  0.0886
  140POPS   C4B 2212  12.327   7.959  11.555 -0.3273 -0.2267  0.1687
  141POPS   CNO 2213   8.026   1.294  12.931 -0.3859  0.4202 -0.2160
  141POPS   PO4 2214   8.358   1.018  12.745 -0.1711 -0.2144  0.0057
  141POPS   GL1 2215   8.410   1.013  12.346 -0.1673  0.1495 -0.0856
  141POPS   GL2 2216   8.254   0.709  12.110  0.1058  0.2311 -0.0999
  141POPS   C1A 2217   8.508   1.137  11.967  0.3544  0.1297 -0.2519
  141POPS   D2A 2218   8.758   0.983  11.592  0.1537 -0.0462 -0.0477
  141POPS   C3A 2219   9.004   1.374  11.312 -0.1509  0.0141 -0.1487
  141POPS   C4A 2220   9.397   1.332  10.972  0.2954  0.4693 -0.1003
  141POPS   C1B 2221   8.205   0.824  11.668  0.3676  0.1050  0.0455
  141POPS   C2B 2222   8.036   0.667  11.336 -0.0724  0.4919 -0.1067
  141POPS   C3B 2223   8.021   0.723  10.853  0.1001 -0.2419  0.0294
  141POPS   C4B 2224   8.210   0.945  10.662 -0.0773  0.1783 -0.2080
  142POPS   CNO 2225   3.729   5.737  12.506 -0.0844 -0.1518  0.2952
  142POPS   PO4 2226   3.640   6.109  12.361 -0.0131 -0.0141  0.0602
  142POPS   GL1 2227   3.593   6.282  11.978  0.3360 -0.3077 -0.1047
  142POPS   GL2 2228   3.757   6.141  11.799  0.0950  0.5716 -0.1524
  142POPS   C1A 2229   3.448   6.498  11.580 -0.1231 -0.5377 -0.1400
  142POPS   D2A 2230   3.482   6.846  11.343  0.1901 -0.3397 -0.0073
  142POPS   C3A 2231   3.125   6.907  10.986  0.0851 -0.2503 -0.2747
  142POPS   C4A 2232   2.675   6.909  11.005  0.1874 -0.0589 -0.2022
  142POPS   C1B 2233   3.528   6.077  11.333  0.0030 -0.0675  0.3054
  142POPS   C2B 2234   3.836   6.154  10.987 -0.2229  0.3266  0.1871
  142POPS   C3B 2235   3.913   6.273  10.643 -0.3901  0.1025 -0.0095
  142POPS   C4B 2236   3.637   6.492  10.308 -0.0860 -0.3175 -0.1651
  143POPS   CNO 2237   9.235   9.984  12.054  0.0355 -0.0861 -0.0331
  143POPS   PO4 2238   9.428   9.629  11.991 -0.0359 -0.1179 -0.1130
  143POPS   GL1 2239   9.534   9.476  11.545 -0.0501  0.0169  0.0543
  143POPS   GL2 2240   9.546   9.124  11.354  0.1710 -0.1686  0.1382
  143POPS   C1A 2241   9.315   9.630  11.243 -0.3402 -0.1897 -0.0390
  143POPS   D2A 2242   9.163   9.348  10.867  0.0658  0.1523 -0.0059
  143POPS   C3A 2243   9.376   9.336  10.649 -0.0136  0.1267  0.3866
  143POPS   C4A 2244   9.749   9.467  10.874 -0.2511 -0.2034  0.1252
  143POPS   C1B 2245   9.143   9.175  11.329 -0.2251 -0.1254 -0.2174
  143POPS   C2B 2246   8.951   8.884  11.025 -0.4217  0.2659  0.1015
  143POPS   C3B 2247   8.729   8.689  10.766  0.2393  0.1668  0.1513
  143POPS   C4B 2248   8.593   8.414  10.385  0.2845 -0.3176 -0.1762
  144POPS   CNO 2249   7.925   2.225  12.520 -0.2643  0.0146  0.0011
  144POPS   PO4 2250   7.702   2.588  12.342 -0.3358  0.1810  0.1037
  144POPS   GL1 2251   7.743   2.339  11.865 -0.2336  0.1534 -0.1647
  144POPS   GL2 2252   7.740   1.973  11.879 -0.0371 -0.1663 -0.0170
  144POPS   C1A 2253   7.858   2.335  11.437  0.2250 -0.0824 -0.4146
  144POPS   D2A 2254   8.164   2.179  11.172 -0.0477  0.0823 -0.0445
  144POPS   C3A 2255   8.342   2.231  10.804  0.1683 -0.2718 -0.1184
  144POPS   C4A 2256   8.695   2.073  10.585  0.0587 -0.3414 -0.0194
  144POPS   C1B 2257   8.086   1.921  11.645  0.0571 -0.0149  0.1788
  144POPS   C2B 2258   8.497   2.195  11.533 -0.1214  0.0778  0.0335
  144POPS   C3B 2259   8.784   2.246  11.148 -0.3276  0.0821  0.4279
  144POPS   C4B 2260   9.128   2.576  11.301 -0.2518 -0.0453 -0.3084
  145POPS   CNO 2261   8.375  12.048  12.692  0.1498 -0.0970 -0.2160
  145POPS   PO4 2262   8.131  11.848  12.348  0.3080 -0.5014  0.1222
  145POPS   GL1 2263   8.086  11.818  12.010 -0.1525  0.2938 -0.0037
  145POPS   GL2 2264   8.334  11.894  11.880 -0.1047  0.0426 -0.1834
  145POPS   C1A 2265   7.978  11.716  11.573 -0.0212  0.2180 -0.1014
  145POPS   D2A 2266   7.633  11.922  11.442 -0.2080 -0.2638  0.0233
  145POPS   C3A 2267   7.374  11.786  11.108 -0.1022 -0.2164  0.2318
  145POPS   C4A 2268   7.323  11.988  10.675  0.0027  0.1551 -0.2519
  145POPS   C1B 2269   8.428  12.085  11.585  0.0387 -0.0455 -0.2202
  145POPS   C2B 2270   8.663  12.370  11.451 -0.2141  0.0188  0.1633
  145POPS   C3B 2271   8.958  12.621  11.193  0.0735  0.3693  0.4433
  145POPS   C4B 2272   9.141  12.721  10.818 -0.0064 -0.0342 -0.0921
  146POPS   CNO 2273   3.585   6.648  12.889 -0.1157  0.0462  0.2388
  146POPS   PO4 2274   3.821   6.826  12.953  0.1143  0.3507 -0.2256
  146POPS   GL1 2275   3.671   6.885  12.451 -0.1053  0.1577  0.0531
  146POPS   GL2 2276   3.753   6.734  12.103  0.1829  0.0610 -0.0601
  146POPS   C1A 2277   3.416   7.091  12.147  0.2511 -0.1794 -0.0581
  146POPS   D2A 2278   3.273   6.955  11.786 -0.3536 -0.1618 -0.0165
  146POPS   C3A 2279   3.065   7.183  11.482  0.3921  0.2525  0.2308
  146POPS   C4A 2280   2.918   7.578  11.474  0.0966  0.1758 -0.5194
  146POPS   C1B 2281   3.797   6.941  11.794 -0.1887 -0.1408  0.0274
  146POPS   C2B 2282   4.069   6.959  11.460  0.0534 -0.2074 -0.2092
  146POPS   C3B 2283   4.268   7.210  11.157  0.0918  0.3576 -0.1545
  146POPS   C4B 2284   4.526   7.392  10.852 -0.0961 -0.2906  0.1358
  147POPS   CNO 2285   3.878  12.023   7.776 -0.1128  0.1865  0.0601
  147POPS   PO4 2286   3.756  11.651   7.882  0.1869 -0.0737  0.0857
  147POPS   GL1 2287   3.744  11.511   8.318  0.0684  0.2200 -0.4622
  147POPS   GL2 2288   3.474  11.494   8.514  0.2259 -0.1692 -0.2628
  147POPS   C1A 2289   3.796  11.320   8.810 -0.1804  0.1271 -0.1202
  147POPS   D2A 2290   3.774  11.011   9.077  0.0789  0.2188 -0.0929
  147POPS   C3A 2291   4.077  10.760   9.344  0.1113  0.1527  0.2134
  147POPS   C4A 2292   4.321  10.414   9.469  0.1890 -0.1416 -0.1090
  147POPS   C1B 2293   3.289  11.540   8.959  0.0304  0.0682 -0.2780
  147POPS   C2B 2294   3.571  11.599   9.258 -0.1342  0.1515  0.2037
  147POPS   C3B 2295   3.554  11.606   9.661 -0.0512  0.0291  0.2423
  147POPS   C4B 2296   3.780  11.412  10.033 -0.0166  0.2703  0.1723
  148POPS   CNO 2297   1.252  10.297  12.856  0.2084  0.1251 -0.0421
  148POPS   PO4 2298   1.404   9.956  12.665 -0.1993  0.1724  0.2125
  148POPS   GL1 2299   1.613   9.739  12.381 -0.1871 -0.0723  0.1396
  148POPS   GL2 2300   1.464   9.974  12.170  0.2212  0.1579 -0.1260
  148POPS   C1A 2301   1.674   9.579  11.930 -0.0461  0.1652  0.1843
  148POPS   D2A 2302   1.943   9.592  11.522  0.0023  0.2002  0.2470
  148POPS   C3A 2303   1.766   9.411  11.163 -0.0428  0.0177  0.2095
  148POPS   C4A 2304   1.521   9.255  10.819  0.1238  0.1277 -0.1964
  148POPS   C1B 2305   1.432   9.997  11.753 -0.1709  0.0333 -0.4448
  148POPS   C2B 2306   1.484   9.678  11.469  0.0451  0.4628 -0.2947
  148POPS   C3B 2307   1.325   9.648  11.049 -0.0010  0.2166 -0.1315
  148POPS   C4B 2308   1.459   9.891  10.583 -0.1692  0.2013 -0.1394
  149POPS   CNO 2309   3.903  11.460  11.510 -0.3229  0.0327 -0.1596
  149POPS   PO4 2310   3.797  11.208  11.836  0.1611 -0.1198 -0.1017
  149POPS   GL1 2311   3.992  10.867  11.547  0.1416  0.1637 -0.0454
  149POPS   GL2 2312   3.760  10.468  11.499  0.1474  0.2589 -0.0620
  149POPS   C1A 2313   4.019  10.903  11.190 -0.0862 -0.1528  0.1098
  149POPS   D2A 2314   4.097  11.155  10.718  0.0736 -0.3407 -0.1657
  149POPS   C3A 2315   4.044  11.596  10.889  0.0317 -0.1678  0.2886
  149POPS   C4A 2316   4.004  12.010  11.016  0.0139 -0.0349 -0.3199
  149POPS   C1B 2317   3.686  10.376  11.029  0.0779  0.2162  0.0039
  149POPS   C2B 2318   3.449  10.280  10.648 -0.0598 -0.0509 -0.0259
  149POPS   C3B 2319   3.393  10.051  10.306 -0.2089  0.0798  0.1471
  149POPS   C4B 2320   3.640  10.001   9.935  0.0495  0.2251  0.0897
  150POPS   CNO 2321   0.762   0.390  13.015 -0.2416 -0.0107  0.2644
  150POPS   PO4 2322   0.593   0.301  12.648 -0.3253 -0.0289 -0.2501
  150POPS   GL1 2323   0.474   0.615  12.266 -0.1011 -0.1487  0.2520
  150POPS   GL2 2324   0.242   0.605  12.043  0.0150  0.2036 -0.0773
  150POPS   C1A 2325   0.596   0.723  11.807  0.1176 -0.1288 -0.0870
  150POPS   D2A 2326   0.350   0.762  11.460 -0.1843  0.2413 -0.2134
  150POPS   C3A 2327   0.362   0.484  11.135 -0.0421 -0.1912 -0.2451
  150POPS   C4A 2328   0.578   0.450  10.721  0.0048 -0.3852 -0.0126
  150POPS   C1B 2329   0.072   0.293  11.687 -0.1790  0.2934  0.2426
  150POPS   C2B 2330   0.051   0.108  11.240 -0.0777 -0.0278  0.0156
  150POPS   C3B 2331   0.033   0.144  10.835 -0.1562 -0.2294 -0.1807
  150POPS   C4B 2332  -0.279  -0.081  10.606  0.1137 -0.2170 -0.2899
  151POPS   CNO 2333   5.802   7.278  12.842 -0.0470  0.0056  0.0656
  151POPS   PO4 2334   6.049   7.290  12.466 -0.1613  0.0847  0.0118
  151POPS   GL1 2335   5.852   7.362  11.988 -0.1178  0.0318 -0.0639
  151POPS   GL2 2336   6.127   7.264  11.831  0.2681 -0.2951  0.1830
  151POPS   C1A 2337   5.652   7.768  11.919  0.2414  0.1979 -0.2030
  151POPS   D2A 2338   5.234   8.003  11.952 -0.0541  0.3054  0.1957
  151POPS   C3A 2339   4.941   8.223  11.601 -0.2595 -0.0840  0.1284
  151POPS   C4A 2340   4.741   8.343  11.211  0.1453  0.4313 -0.0884
  151POPS   C1B 2341   6.225   7.472  11.535  0.0250 -0.0231  0.2264
  151POPS   C2B 2342   6.677   7.549  11.572 -0.1208 -0.1613  0.1384
  151POPS   C3B 2343   6.974   7.753  11.408 -0.0562 -0.0475  0.1475
  151POPS   C4B 2344   7.428   7.589  11.303  0.0889 -0.0636 -0.0987
  152POPS   CNO 2345   7.006   1.254   7.977 -0.3872 -0.1525 -0.2678
  152POPS   PO4 2346   6.787   1.617   8.278 -0.3764  0.1360 -0.0508
  152POPS   GL1 2347   6.860   1.842   8.593  0.0767  0.0310  0.1583
  152POPS   GL2 2348   7.178   1.810   8.705  0.1496  0.0280  0.2584
  152POPS   C1A 2349   6.671   2.113   8.809  0.1478  0.2476 -0.3323
  152POPS   D2A 2350   6.669   2.180   9.291  0.0465  0.1531  0.1139
  152POPS   C3A 2351   6.562   2.184   9.678 -0.0640 -0.1100 -0.0642
  152POPS   C4A 2352   6.439   2.295  10.032  0.0204  0.2849 -0.0585
  152POPS   C1B 2353   7.025   1.861   9.094 -0.0004 -0.0568 -0.0327
  152POPS   C2B 2354   7.021   1.890   9.511 -0.2435  0.2953  0.2359
  152POPS   C3B 2355   7.029   2.082   9.939 -0.1042 -0.2043  0.0907
  152POPS   C4B 2356   6.776   1.990  10.319  0.2039 -0.2519  0.0081
  153POPS   CNO 2357   4.260  11.340   7.957  0.0814  0.1968 -0.2510
  153POPS   PO4 2358   4.527  11.592   8.109  0.0808  0.0851  0.3071
  153POPS   GL1 2359   4.707  11.554   8.517 -0.0405 -0.3030  0.0641
  153POPS   GL2 2360   4.588  11.758   8.743 -0.0735 -0.0723  0.0073
  153POPS   C1A 2361   4.798  11.352   8.948 -0.0814 -0.1097 -0.0125
  153POPS   D2A 2362   4.835  11.117   9.370 -0.2377  0.0307 -0.1041
  153POPS   C3A 2363   4.765  11.363   9.694  0.1690  0.1675 -0.1607
  153POPS   C4A 2364   4.783  11.680  10.001 -0.2967  0.0460  0.0768
  153POPS   C1B 2365   4.550  11.863   9.174 -0.2616 -0.0624 -0.1257
  153POPS   C2B 2366   4.487  11.875   9.617 -0.3140  0.1048 -0.0641
  153POPS   C3B 2367   4.363  11.898   9.946 -0.2807  0.3078 -0.0391
  153POPS   C4B 2368   4.522  12.000  10.340  0.1003  0.3011  0.0144
  154POPS   CNO 2369   6.557   9.610  12.113 -0.3371  0.0275  0.0317
  154POPS   PO4 2370   6.911   9.653  12.290 -0.0539  0.2547 -0.3990
  154POPS   GL1 2371   6.944  10.008  11.975 -0.0013  0.3700 -0.2982
  154POPS   GL2 2372   7.266  10.276  12.131 -0.0925  0.1635 -0.0699
  154POPS   C1A 2373   6.810  10.150  11.543  0.1818 -0.1370  0.0396
  154POPS   D2A 2374   6.391  10.147  11.150 -0.1452  0.1832  0.2450
  154POPS   C3A 2375   6.293   9.834  10.803 -0.2290 -0.1079 -0.1067
  154POPS   C4A 2376   5.916   9.659  10.544 -0.1063 -0.1601  0.0432
  154POPS   C1B 2377   7.407  10.028  11.760 -0.2300 -0.2331 -0.2065
  154POPS   C2B 2378   7.554   9.876  11.313  0.1352 -0.0847  0.0380
  154POPS   C3B 2379   7.600  10.000  10.897  0.1285  0.4391  0.0669
  154POPS   C4B 2380   7.678   9.767  10.490  0.0620 -0.0136  0.0841
  155POPS   CNO 2381  10.109   7.816  12.991 -0.0174 -0.4421  0.2436
  155POPS   PO4 2382  10.256   7.517  12.648  0.0116 -0.5148 -0.0734
  155POPS   GL1 2383  10.566   7.703  12.255 -0.0787 -0.1426  0.0638
  155POPS   GL2 2384  10.830   7.843  12.184 -0.0073 -0.0618 -0.2715
  155POPS   C1A 2385  10.556   7.858  11.791 -0.1243  0.2499 -0.2187
  155POPS   D2A 2386  10.471   8.058  11.446 -0.3670 -0.0176  0.2513
  155POPS   C3A 2387  10.159   7.950  11.127 -0.0965  0.3351  0.0847
  155POPS   C4A 2388   9.941   8.129  10.839  0.1172  0.0402 -0.0172
  155POPS   C1B 2389  11.122   7.892  12.002  0.3905  0.0013  0.3188
  155POPS   C2B 2390  11.398   8.152  11.760 -0.0349 -0.0673 -0.0819
  155POPS   C3B 2391  11.266   8.303  11.295  0.2789  0.1077  0.1117
  155POPS   C4B 2392  11.102   8.226  10.937 -0.0185  0.4067  0.1659
  156POPS   CNO 2393   4.082   6.100  12.143 -0.1386  0.2339 -0.1092
  156POPS   PO4 2394   4.500   6.074  12.028  0.4231  0.0805  0.3488
  156POPS   GL1 2395   4.513   6.132  11.638  0.0801  0.1014  0.1511
  156POPS   GL2 2396   4.580   5.820  11.560 -0.2493 -0.1880 -0.2988
  156POPS   C1A 2397   4.378   6.488  11.376  0.1205 -0.1090 -0.0133
  156POPS   D2A 2398   4.320   6.574  10.991 -0.2927  0.1720  0.1025
  156POPS   C3A 2399   3.896   6.804  10.878  0.3894  0.1589 -0.0159
  156POPS   C4A 2400   3.572   6.963  10.787 -0.1074 -0.3927  0.0730
  156POPS   C1B 2401   4.345   5.609  11.257  0.1232  0.1936  0.1294
  156POPS   C2B 2402   4.570   5.515  10.863  0.2974 -0.1221  0.1459
  156POPS   C3B 2403   4.596   5.803  10.493 -0.0645 -0.0084  0.1928
  156POPS   C4B 2404   4.554   5.571   9.989  0.3586 -0.0053 -0.2009
  157POPS   CNO 2405   6.029   7.863   8.439 -0.0894 -0.1595  0.1803
  157POPS   PO4 2406   6.393   7.687   8.387 -0.1291  0.1405 -0.3653
  157POPS   GL1 2407   6.512   7.529   8.866 -0.1229  0.4306 -0.3054
  157POPS   GL2 2408   6.352   7.239   9.048  0.2152  0.4346 -0.1900
  157POPS   C1A 2409   6.765   7.476   9.274  0.0372  0.0446 -0.0443
  157POPS   D2A 2410   6.938   7.761   9.536  0.1755  0.2411 -0.0382
  157POPS   C3A 2411   6.607   8.084   9.664  0.3538  0.0107 -0.1975
  157POPS   C4A 2412   6.334   8.376  10.003  0.1934 -0.0772 -0.3806
  157POPS   C1B 2413   6.374   7.194   9.501  0.1079 -0.1588  0.1405
  157POPS   C2B 2414   6.607   7.417   9.810 -0.0945 -0.2289  0.1630
  157POPS   C3B 2415   6.874   7.706  10.025 -0.1954 -0.1036  0.2373
  157POPS   C4B 2416   7.268   7.510  10.285 -0.1755 -0.1838  0.1578
  158POPS   CNO 2417  10.433   5.200   8.646  0.1008  0.1750 -0.1068
  158POPS   PO4 2418  10.306   5.506   8.992  0.0817 -0.0082 -0.1210
  158POPS   GL1 2419  10.435   5.584   9.379 -0.1235  0.0183  0.0759
  158POPS   GL2 2420  10.584   5.344   9.382 -0.0434 -0.0432  0.1558
  158POPS   C1A 2421  10.707   5.766   9.687 -0.0444  0.0571 -0.1358
  158POPS   D2A 2422  10.735   5.755  10.008 -0.0691 -0.1484 -0.0800
  158POPS   C3A 2423  10.352   5.663  10.068 -0.0521 -0.3072  0.0901
  158POPS   C4A 2424  10.121   5.637   9.771 -0.2895 -0.0968 -0.2225
  158POPS   C1B 2425  10.684   5.309   9.815 -0.4788 -0.1932 -0.1560
  158POPS   C2B 2426  11.076   5.252  10.142  0.0271  0.1088  0.0279
  158POPS   C3B 2427  11.229   5.323  10.638  0.2240 -0.0001  0.0571
  158POPS   C4B 2428  11.567   5.180  11.027  0.3811  0.3081  0.0004
  159POPS   CNO 2429   7.225  11.215  12.591 -0.0068 -0.0022  0.0217
  159POPS   PO4 2430   6.748  11.057  12.396 -0.0005 -0.1933  0.3598
  159POPS   GL1 2431   7.005  10.892  12.068 -0.3425 -0.2471  0.1767
  159POPS   GL2 2432   7.393  10.940  11.984  0.0594 -0.3312 -0.3040
  159POPS   C1A 2433   7.211  10.509  11.731 -0.1408  0.0197  0.1131
  159POPS   D2A 2434   7.223  10.228  11.353 -0.3427 -0.1372 -0.1154
  159POPS   C3A 2435   7.187  10.312  10.878 -0.2118  0.1381  0.0824
  159POPS   C4A 2436   7.206  10.038  10.476  0.1901  0.1388 -0.3672
  159POPS   C1B 2437   7.157  11.064  11.591 -0.2301 -0.2409 -0.2691
  159POPS   C2B 2438   6.945  11.082  11.159  0.2040 -0.1128  0.1591
  159POPS   C3B 2439   7.026  10.865  10.806 -0.2683 -0.5411 -0.0453
  159POPS   C4B 2440   7.008  10.502  10.439  0.3066  0.0987 -0.2311
  160POPS   CNO 2441  11.321  11.327  12.499  0.2292  0.0332 -0.0251
  160POPS   PO4 2442  11.702  11.325  12.214  0.0224 -0.0826  0.2822
  160POPS   GL1 2443  11.724  11.089  11.841 -0.0609  0.0583  0.1864
  160POPS   GL2 2444  11.824  10.760  11.937 -0.0844  0.0989 -0.0967
  160POPS   C1A 2445  11.631  10.972  11.395  0.3226 -0.2108 -0.3099
  160POPS   D2A 2446  11.575  11.086  10.957 -0.1135  0.0934 -0.1749
  160POPS   C3A 2447  11.497  11.438  10.812  0.1661 -0.2271 -0.0668
  160POPS   C4A 2448  11.332  11.576  10.463 -0.4618  0.2924 -0.1609
  160POPS   C1B 2449  11.712  10.507  11.594  0.1067 -0.1301  0.2171
  160POPS   C2B 2450  11.561  10.546  11.175 -0.0132 -0.0172  0.0530
  160POPS   C3B 2451  11.495  10.277  10.723 -0.1490 -0.0600  0.0501
  160POPS   C4B 2452  11.299  10.204  10.314 -0.0536  0.0894 -0.0350
  161POPS   CNO 2453   8.568  10.107  12.512 -0.0976 -0.2104 -0.1775
  161POPS   PO4 2454   8.811   9.913  12.354 -0.1138 -0.0649 -0.4925
  161POPS   GL1 2455   8.741   9.702  11.935 -0.2472 -0.1218  0.1899
  161POPS   GL2 2456   8.975   9.687  11.769 -0.1127 -0.0920 -0.1240
  161POPS   C1A 2457   8.554   9.931  11.622  0.0243  0.2752  0.1042
  161POPS   D2A 2458   8.385   9.895  11.292  0.3202 -0.1265  0.0122
  161POPS   C3A 2459   8.383  10.063  10.884 -0.1468 -0.1890 -0.2497
  161POPS   C4A 2460   8.037  10.267  10.685 -0.2831 -0.0665  0.0416
  161POPS   C1B 2461   8.838   9.581  11.450 -0.0845 -0.1158  0.0485
  161POPS   C2B 2462   8.805   9.573  11.083  0.0661  0.1632 -0.1382
  161POPS   C3B 2463   8.399   9.538  10.804 -0.0413  0.5331  0.0076
  161POPS   C4B 2464   8.151   9.757  10.494 -0.1976 -0.0504 -0.0625
  162POPS   CNO 2465   0.018   5.604  13.071  0.2922  0.1679  0.1196
  162POPS   PO4 2466   0.021   5.696  12.643 -0.2163  0.1360 -0.3953
  162POPS   GL1 2467   0.100   5.912  12.251  0.0264  0.4593 -0.0324
  162POPS   GL2 2468   0.357   5.697  12.078 -0.1909 -0.0664 -0.0018
  162POPS   C1A 2469  -0.080   5.860  11.813  0.0282  0.2069 -0.0910
  162POPS   D2A 2470  -0.505   5.745  11.555  0.0516  0.1359  0.0263
  162POPS   C3A 2471  -0.505   6.003  11.149  0.0067  0.0259 -0.2359
  162POPS   C4A 2472  -0.665   6.127  10.829  0.0553 -0.0959  0.1791
  162POPS   C1B 2473   0.145   5.433  11.769 -0.2050  0.0756  0.1363
  162POPS   C2B 2474  -0.200   5.353  11.418 -0.1559 -0.0812 -0.2269
  162POPS   C3B 2475  -0.419   4.895  11.449  0.0150  0.1516 -0.1061
  162POPS   C4B 2476  -0.722   4.588  11.333  0.0796 -0.0254  0.1497
  163POPS   CNO 2477   5.697   6.120  12.709  0.0591 -0.0025  0.1358
  163POPS   PO4 2478   5.596   6.579  12.432 -0.3160  0.0044 -0.0401
  163POPS   GL1 2479   5.404   6.766  12.021  0.0229 -0.3398  0.1670
  163POPS   GL2 2480   5.156   6.903  11.987 -0.0571  0.0726  0.3486
  163POPS   C1A 2481   5.731   6.899  11.692 -0.2793 -0.0008 -0.0561
  163POPS   D2A 2482   6.068   6.880  11.483 -0.0356  0.0646 -0.5342
  163POPS   C3A 2483   6.330   7.118  11.180 -0.0663  0.0514 -0.2301
  163POPS   C4A 2484   6.261   7.181  10.713 -0.0486  0.3029 -0.0211
  163POPS   C1B 2485   5.109   7.052  11.689  0.2057  0.0794 -0.0502
  163POPS   C2B 2486   5.229   7.084  11.333  0.0890 -0.1751  0.1589
  163POPS   C3B 2487   5.510   6.942  11.071 -0.1724 -0.0389 -0.0769
  163POPS   C4B 2488   5.874   6.776  10.928  0.1823 -0.3921  0.0956
  164POPS   CNO 2489   0.149   6.498  12.911  0.3057  0.2166  0.0927
  164POPS   PO4 2490  -0.111   6.458  12.661 -0.2390 -0.1737  0.0026
  164POPS   GL1 2491  -0.021   6.550  12.245  0.3090 -0.0644 -0.0591
  164POPS   GL2 2492  -0.274   6.707  12.170  0.1262  0.0497  0.1082
  164POPS   C1A 2493   0.175   6.307  11.905  0.1016 -0.0513 -0.0763
  164POPS   D2A 2494  -0.055   6.377  11.565 -0.1525  0.0298 -0.1484
  164POPS   C3A 2495  -0.017   6.096  11.290 -0.3514  0.1751  0.0763
  164POPS   C4A 2496  -0.057   5.791  11.229  0.0392 -0.3220 -0.1673
  164POPS   C1B 2497  -0.469   6.711  11.842  0.2448 -0.0131  0.1030
  164POPS   C2B 2498  -0.265   6.829  11.389  0.2342 -0.2446  0.1953
  164POPS   C3B 2499  -0.277   7.319  11.343  0.2277  0.0272 -0.0957
  164POPS   C4B 2500  -0.038   7.698  11.139 -0.1707 -0.4107 -0.4329
  165POPS   CNO 2501   4.574   4.610  12.265 -0.0566  0.0659  0.0318
  165POPS   PO4 2502   4.324   4.436  12.081 -0.0286 -0.3306 -0.2172
  165POPS   GL1 2503   4.386   4.234  11.720  0.0726 -0.0667  0.1273
  165POPS   GL2 2504   4.461   3.888  11.804  0.0175  0.1149 -0.1856
  165POPS   C1A 2505   4.554   4.272  11.292  0.0614 -0.4838 -0.1778
  165POPS   D2A 2506   4.380   4.156  10.920  0.0339 -0.3267  0.1332
  165POPS   C3A 2507   4.149   3.860  11.001  0.0302  0.1351 -0.1890
  165POPS   C4A 2508   4.135   3.791  11.471  0.2095 -0.2097 -0.1013
  165POPS   C1B 2509   4.597   3.766  11.343 -0.0921  0.0349  0.3058
  165POPS   C2B 2510   4.870   3.923  11.051 -0.0490  0.0052 -0.1090
  165POPS   C3B 2511   4.822   4.293  10.764 -0.0474  0.2804  0.1291
  165POPS   C4B 2512   4.772   4.171  10.241  0.1836  0.2474  0.0683
  166POPS   CNO 2513   3.069   0.246  12.138  0.1214 -0.0951 -0.0362
  166POPS   PO4 2514   3.523   0.270  12.196  0.2589  0.0003  0.3939
  166POPS   GL1 2515   3.549   0.457  11.691 -0.3917  0.2287  0.1601
  166POPS   GL2 2516   3.777   0.618  11.850 -0.2752  0.0544 -0.1862
  166POPS   C1A 2517   3.378   0.448  11.224  0.0959  0.0757 -0.1614
  166POPS   D2A 2518   3.067   0.310  10.917  0.0225 -0.0800 -0.2003
  166POPS   C3A 2519   2.731   0.246  10.839 -0.1444  0.4241  0.0714
  166POPS   C4A 2520   2.465   0.510  10.589  0.0225  0.1280 -0.0423
  166POPS   C1B 2521   3.940   0.729  11.487 -0.0001 -0.0095 -0.2741
  166POPS   C2B 2522   3.809   0.752  11.098  0.0419 -0.3593 -0.2155
  166POPS   C3B 2523   3.876   0.655  10.694 -0.1595  0.1362  0.4057
  166POPS   C4B 2524   4.139   0.888  10.378 -0.3344 -0.2411 -0.4808
  167POPS   CNO 2525   7.603   9.176  12.296 -0.1131  0.0611 -0.2647
  167POPS   PO4 2526   7.237   9.111  12.329 -0.0537 -0.1162 -0.0234
  167POPS   GL1 2527   7.318   9.059  11.915 -0.0218  0.0817  0.4894
  167POPS   GL2 2528   7.382   9.393  11.878  0.3371 -0.2551 -0.1611
  167POPS   C1A 2529   7.138   9.113  11.510  0.1273  0.1042  0.3182
  167POPS   D2A 2530   7.026   9.246  11.137  0.1096  0.0661 -0.2229
  167POPS   C3A 2531   6.981   9.087  10.798  0.1642  0.0088 -0.0408
  167POPS   C4A 2532   6.880   9.173  10.345  0.1287  0.1202 -0.2483
  167POPS   C1B 2533   7.215   9.605  11.561  0.2905 -0.0478 -0.2330
  167POPS   C2B 2534   7.030   9.872  11.089  0.0058  0.0663  0.0987
  167POPS   C3B 2535   6.751  10.104  10.707  0.2884  0.0493  0.1250
  167POPS   C4B 2536   6.488  10.345  10.371 -0.0576 -0.0687  0.0390
  168POPS   CNO 2537   5.833   5.429  12.282 -0.0315  0.4415  0.1282
  168POPS   PO4 2538   5.673   4.969  12.379 -0.1644 -0.0704  0.0851
  168POPS   GL1 2539   5.541   5.212  11.909 -0.3025  0.0389  0.1810
  168POPS   GL2 2540   5.445   5.577  11.974 -0.0583 -0.3458 -0.0728
  168POPS   C1A 2541   5.446   5.220  11.579 -0.2591 -0.2775 -0.0898
  168POPS   D2A 2542   5.653   5.194  11.215 -0.0811  0.1105 -0.0419
  168POPS   C3A 2543   5.656   4.904  10.946 -0.1657 -0.1328  0.2264
  168POPS   C4A 2544   5.297   4.560  10.777  0.4326 -0.1079 -0.1546
  168POPS   C1B 2545   5.718   5.613  11.520 -0.1316  0.4315 -0.0755
  168POPS   C2B 2546   5.766   5.782  11.004  0.0548 -0.2723 -0.0779
  168POPS   C3B 2547   6.060   5.794  10.648  0.0502 -0.1886 -0.0208
  168POPS   C4B 2548   6.399   6.026  10.632 -0.2171  0.0724  0.0528
  169POPS   CNO 2549   9.900   3.723  11.900  0.1396  0.3805 -0.0380
  169POPS   PO4 2550  10.197   4.044  12.109 -0.3442 -0.0136  0.1676
  169POPS   GL1 2551  10.505   3.858  11.865 -0.1230 -0.0792  0.1103
  169POPS   GL2 2552  10.807   3.999  11.744 -0.1370  0.4917 -0.1376
  169POPS   C1A 2553  10.658   3.583  11.505 -0.1636  0.4544  0.2592
  169POPS   D2A 2554  10.937   3.266  11.307  0.2564  0.1774  0.2204
  169POPS   C3A 2555  10.673   2.913  11.123  0.0511  0.3315 -0.1621
  169POPS   C4A 2556  10.550   3.057  10.652 -0.2557 -0.1307 -0.1490
  169POPS   C1B 2557  10.931   4.068  11.273 -0.0214 -0.0822 -0.1951
  169POPS   C2B 2558  11.259   4.199  10.998 -0.0509 -0.2555  0.1424
  169POPS   C3B 2559  11.485   4.514  10.760  0.3484  0.0632 -0.0017
  169POPS   C4B 2560  11.671   4.842  10.710 -0.1111  0.2219 -0.1062
  170POPS   CNO 2561  10.159   2.109  12.970 -0.0734 -0.0773  0.1766
  170POPS   PO4 2562   9.789   1.871  12.908  0.1729  0.0418 -0.2787
  170POPS   GL1 2563   9.871   1.846  12.506  0.0374  0.0404  0.0021
  170POPS   GL2 2564   9.608   1.875  12.284 -0.2058 -0.4894 -0.2825
  170POPS   C1A 2565  10.122   1.861  12.095  0.0541  0.0865 -0.2680
  170POPS   D2A 2566  10.241   1.873  11.742  0.0430  0.1469 -0.3138
  170POPS   C3A 2567  10.107   2.160  11.498 -0.1749  0.2265  0.1295
  170POPS   C4A 2568  10.072   2.168  11.055 -0.0772  0.2298 -0.2909
  170POPS   C1B 2569   9.696   2.128  12.007  0.2836  0.3063 -0.0457
  170POPS   C2B 2570   9.608   2.069  11.531 -0.0810  0.1265 -0.1207
  170POPS   C3B 2571   9.721   1.808  11.193  0.1385 -0.2326 -0.0531
  170POPS   C4B 2572   9.706   1.822  10.687 -0.0124  0.1294  0.1476
  171POPS   CNO 2573   4.033   7.177   8.373 -0.0348  0.1943  0.0625
  171POPS   PO4 2574   4.298   7.149   8.806  0.1587  0.1388  0.1310
  171POPS   GL1 2575   4.122   6.947   9.172 -0.3306 -0.2731  0.2075
  171POPS   GL2 2576   4.299   7.009   9.491  0.2451  0.2143 -0.0148
  171POPS   C1A 2577   3.737   6.847   9.440  0.0893 -0.1374 -0.0700
  171POPS   D2A 2578   3.278   7.051   9.459 -0.2211  0.1483 -0.0709
  171POPS   C3A 2579   3.119   7.092   9.887 -0.4267 -0.0520  0.2193
  171POPS   C4A 2580   2.916   6.815  10.123 -0.2795 -0.1702  0.0720
  171POPS   C1B 2581   4.057   7.096   9.868 -0.0461 -0.0378 -0.0224
  171POPS   C2B 2582   3.977   7.569  10.199  0.2282  0.1435  0.0984
  171POPS   C3B 2583   3.979   7.767  10.504 -0.2281  0.1179  0.1747
  171POPS   C4B 2584   3.792   7.915  10.858  0.0126 -0.1226  0.2838
  172POPS   CNO 2585   2.744   5.791  12.064  0.3377 -0.1448  0.2445
  172POPS   PO4 2586   3.190   5.836  12.254 -0.1837 -0.3183  0.1668
  172POPS   GL1 2587   3.067   6.202  12.102 -0.0164  0.0354 -0.0424
  172POPS   GL2 2588   3.201   6.091  11.820  0.0992 -0.1216 -0.0004
  172POPS   C1A 2589   2.894   6.615  11.838 -0.2756  0.2549  0.0344
  172POPS   D2A 2590   2.936   6.705  11.493 -0.5431  0.1589  0.1179
  172POPS   C3A 2591   3.045   6.431  11.241  0.2400  0.1192  0.0799
  172POPS   C4A 2592   3.014   6.359  10.818 -0.2608 -0.1036 -0.2823
  172POPS   C1B 2593   2.870   6.093  11.576 -0.2952  0.1318  0.2479
  172POPS   C2B 2594   2.585   6.384  11.445  0.1102  0.0034  0.0606
  172POPS   C3B 2595   2.398   6.783  11.450 -0.0994 -0.1171 -0.3570
  172POPS   C4B 2596   2.080   7.089  11.173  0.0358  0.0316 -0.1574
  173POPS   CNO 2597  11.325   4.297  12.175  0.0730 -0.1189 -0.2591
  173POPS   PO4 2598  10.939   4.613  12.041  0.2799 -0.3257 -0.1123
  173POPS   GL1 2599  11.127   4.417  11.697 -0.0592  0.0134 -0.0141
  173POPS   GL2 2600  11.083   4.513  11.352  0.0339  0.2296  0.0095
  173POPS   C1A 2601  11.426   4.121  11.409  0.1822 -0.0886 -0.0517
  173POPS   D2A 2602  11.712   3.968  11.026  0.4316  0.0610  0.3097
  173POPS   C3A 2603  11.552   4.005  10.578 -0.0140 -0.4602 -0.0368
  173POPS   C4A 2604  11.257   3.753  10.383 -0.1982 -0.1628  0.1460
  173POPS   C1B 2605  11.141   4.783  11.034  0.3415 -0.4165 -0.2278
  173POPS   C2B 2606  11.043   4.877  10.616 -0.2686 -0.0929 -0.0487
  173POPS   C3B 2607  11.315   4.839  10.223  0.1197  0.2560  0.3667
  173POPS   C4B 2608  11.755   4.939  10.046 -0.1006 -0.0202 -0.0782
  174POPS   CNO 2609   0.904  11.668   8.299 -0.1749  0.0698 -0.1111
  174POPS   PO4 2610   0.781  11.372   8.589 -0.0058 -0.1672  0.1778
  174POPS   GL1 2611   0.870  11.383   8.982  0.2518 -0.0615  0.4161
  174POPS   GL2 2612   1.139  11.446   9.052  0.1079 -0.0464 -0.1512
  174POPS   C1A 2613   0.831  11.049   9.286  0.1392 -0.0200 -0.1117
  174POPS   D2A 2614   1.001  10.826   9.730 -0.2176 -0.2490  0.1860
  174POPS   C3A 2615   0.785  10.950   9.995 -0.1796  0.3407  0.0798
  174POPS   C4A 2616   0.751  10.761  10.407  0.2631 -0.0224 -0.0960
  174POPS   C1B 2617   1.008  11.536   9.483  0.1197  0.0033  0.0897
  174POPS   C2B 2618   0.703  11.434   9.748  0.1228  0.1064 -0.0727
  174POPS   C3B 2619   0.398  11.338  10.020  0.1815 -0.2802 -0.1661
  174POPS   C4B 2620   0.047  11.395  10.219  0.1390  0.3060  0.0539
  175POPS   CNO 2621   1.745  10.321  12.659 -0.2467  0.1446 -0.1065
  175POPS   PO4 2622   1.448  10.533  12.344 -0.1787  0.1740 -0.0797
  175POPS   GL1 2623   1.122  10.317  11.960  0.2662 -0.0874 -0.0855
  175POPS   GL2 2624   1.240  10.488  11.693 -0.1006  0.2002  0.1267
  175POPS   C1A 2625   0.763  10.173  11.640 -0.1346  0.2753 -0.0705
  175POPS   D2A 2626   0.408  10.150  11.283 -0.3593 -0.1210  0.3561
  175POPS   C3A 2627   0.566   9.730  11.158  0.0076  0.6156  0.2728
  175POPS   C4A 2628   0.574   9.378  10.878 -0.1857  0.0820 -0.0980
  175POPS   C1B 2629   1.267  10.276  11.389  0.0150 -0.0768  0.0818
  175POPS   C2B 2630   1.116  10.030  11.150 -0.0388 -0.0846 -0.1067
  175POPS   C3B 2631   0.917   9.841  10.820 -0.0818  0.0838 -0.2434
  175POPS   C4B 2632   0.883   9.461  10.490 -0.3562 -0.0797  0.1184
  176POPS   CNO 2633   8.369   7.036  12.374  0.1121  0.0714  0.0512
  176POPS   PO4 2634   8.812   6.899  12.242  0.0014 -0.1088  0.1392
  176POPS   GL1 2635   8.709   7.081  11.917  0.0990 -0.2180  0.0665
  176POPS   GL2 2636   8.801   6.849  11.730  0.2035 -0.0093  0.0540
  176POPS   C1A 2637   8.786   7.413  11.542  0.0007  0.1042 -0.0658
  176POPS   D2A 2638   8.924   7.380  11.152  0.1187  0.0716 -0.1932
  176POPS   C3A 2639   8.854   7.808  11.060 -0.1156 -0.4400  0.0598
  176POPS   C4A 2640   8.883   8.187  10.965 -0.4529 -0.0796 -0.0339
  176POPS   C1B 2641   8.875   6.951  11.326  0.1602  0.1254 -0.3560
  176POPS   C2B 2642   9.075   6.906  10.881  0.1646 -0.1225  0.0460
  176POPS   C3B 2643   9.286   6.870  10.466 -0.0439 -0.1911  0.2287
  176POPS   C4B 2644   9.598   7.016  10.177 -0.2956  0.0161 -0.1762
  177POPS   CNO 2645   5.934  11.112  12.525 -0.0824  0.0026 -0.1002
  177POPS   PO4 2646   5.588  10.802  12.460 -0.2219 -0.2407  0.2759
  177POPS   GL1 2647   5.816  10.853  12.016 -0.1792 -0.0837 -0.1803
  177POPS   GL2 2648   5.707  10.878  11.659  0.2918 -0.0534 -0.0162
  177POPS   C1A 2649   6.262  10.904  11.804  0.1779  0.3189  0.1921
  177POPS   D2A 2650   6.609  10.682  11.863 -0.0351 -0.0167  0.1328
  177POPS   C3A 2651   6.729  10.657  11.358 -0.1377 -0.0802 -0.0231
  177POPS   C4A 2652   6.650  10.527  10.929 -0.0168  0.1425  0.3447
  177POPS   C1B 2653   5.374  10.564  11.516 -0.0001 -0.2946  0.1672
  177POPS   C2B 2654   5.267  10.429  11.148 -0.1685 -0.1489 -0.0074
  177POPS   C3B 2655   5.435  10.318  10.762 -0.1405 -0.1300 -0.0405
  177POPS   C4B 2656   5.688  10.578  10.499 -0.1153 -0.1390  0.3494
  178POPS   CNO 2657   3.805   1.455   8.139 -0.1412  0.1406  0.4426
  178POPS   PO4 2658   3.658   1.515   8.362 -0.0572 -0.0591 -0.0166
  178POPS   GL1 2659   3.584   1.473   8.719  0.3042  0.1468 -0.0234
  178POPS   GL2 2660   3.442   1.622   8.911 -0.0557 -0.0915  0.3662
  178POPS   C1A 2661   3.830   1.401   9.164 -0.1840 -0.1225  0.0905
  178POPS   D2A 2662   3.944   1.504   9.601  0.0424  0.1906 -0.0800
  178POPS   C3A 2663   3.720   1.674   9.932 -0.2749  0.1876  0.2345
  178POPS   C4A 2664   3.452   1.574  10.246  0.0400  0.0158 -0.1142
  178POPS   C1B 2665   3.535   1.782   9.311  0.2417  0.0501  0.0788
  178POPS   C2B 2666   3.855   2.083   9.601  0.4397  0.0381 -0.1029
  178POPS   C3B 2667   4.213   2.288   9.643  0.2413 -0.0437 -0.0906
  178POPS   C4B 2668   4.556   2.278   9.920  0.3570  0.1468  0.0429
  179POPS   CNO 2669   9.839   6.111  12.287 -0.2338 -0.0739 -0.0982
  179POPS   PO4 2670  10.078   5.764  12.204 -0.0565 -0.0869 -0.0052
  179POPS   GL1 2671  10.269   6.002  11.864  0.1635  0.1507 -0.1479
  179POPS   GL2 2672  10.178   6.217  11.886  0.0086  0.1138  0.0141
  179POPS   C1A 2673  10.520   5.932  11.523  0.1349  0.1092 -0.3830
  179POPS   D2A 2674  10.669   5.662  11.266 -0.0102  0.2577 -0.2143
  179POPS   C3A 2675  11.124   5.696  10.940 -0.1600 -0.0204  0.1661
  179POPS   C4A 2676  11.656   5.619  10.803  0.1703 -0.0936  0.1347
  179POPS   C1B 2677  10.418   6.432  11.556  0.0155 -0.1129  0.0913
  179POPS   C2B 2678  10.791   6.578  11.339 -0.0303 -0.0951  0.4300
  179POPS   C3B 2679  10.966   6.593  10.839 -0.0791  0.1461 -0.0909
  179POPS   C4B 2680  11.078   6.163  10.650 -0.2176 -0.1697  0.1216
  180POPS   CNO 2681  12.007   4.271  12.659 -0.3758  0.0583  0.0807
  180POPS   PO4 2682  11.806   4.567  12.309 -0.0509 -0.1250 -0.0726
  180POPS   GL1 2683  11.951   4.524  11.931 -0.1648  0.1269  0.1310
  180POPS   GL2 2684  11.698   4.378  11.776  0.1445 -0.2638  0.0811
  180POPS   C1A 2685  12.118   4.533  11.632 -0.1948 -0.1807 -0.0469
  180POPS   D2A 2686  12.424   4.383  11.213 -0.1563 -0.1071  0.0785
  180POPS   C3A 2687  12.547   4.646  10.843 -0.0516 -0.0559  0.1133
  180POPS   C4A 2688  12.476   4.502  10.366 -0.2909 -0.3474 -0.2886
  180POPS   C1B 2689  11.865   4.249  11.332 -0.6200 -0.3155 -0.2643
  180POPS   C2B 2690  11.970   4.476  10.931  0.1225  0.0189 -0.2757
  180POPS   C3B 2691  12.070   4.308  10.528 -0.0619  0.2298  0.2471
  180POPS   C4B 2692  12.084   4.103  10.147 -0.1432 -0.1477  0.2432
  181POPS   CNO 2693   9.355   3.624  12.165  0.3880 -0.0629  0.0134
  181POPS   PO4 2694   9.702   3.603  12.450 -0.4724 -0.1317  0.4717
  181POPS   GL1 2695   9.798   3.295  12.210 -0.2100  0.0687 -0.0795
  181POPS   GL2 2696   9.871   3.130  12.453  0.3903  0.3210 -0.0342
  181POPS   C1A 2697   9.792   3.183  11.754 -0.0133  0.4091  0.4238
  181POPS   D2A 2698  10.011   2.998  11.323 -0.2071  0.0395 -0.0563
  181POPS   C3A 2699  10.328   3.333  11.147  0.0221 -0.1031  0.0504
  181POPS   C4A 2700  10.735   3.552  10.974  0.1830  0.1296 -0.0409
  181POPS   C1B 2701  10.162   2.878  12.205  0.0248  0.2123  0.2478
  181POPS   C2B 2702  10.259   2.745  11.741 -0.0175 -0.2064  0.2732
  181POPS   C3B 2703  10.356   2.553  11.337 -0.2944  0.2685  0.1489
  181POPS   C4B 2704  10.476   2.390  10.898  0.0297 -0.2209  0.1123
  182POPS   CNO 2705   8.291   8.673  12.587  0.2000 -0.3918  0.1290
  182POPS   PO4 2706   8.169   8.472  12.183 -0.1325 -0.0951  0.1338
  182POPS   GL1 2707   8.023   8.596  11.760 -0.1991  0.0896  0.2564
  182POPS   GL2 2708   8.085   8.950  11.688  0.1716 -0.1416  0.0637
  182POPS   C1A 2709   7.983   8.323  11.337 -0.0449  0.0533  0.2332
  182POPS   D2A 2710   7.971   8.239  11.006  0.0218 -0.3079 -0.2266
  182POPS   C3A 2711   7.642   8.319  10.765  0.2322  0.0519  0.1925
  182POPS   C4A 2712   7.214   8.349  10.553 -0.0492  0.1593 -0.0038
  182POPS   C1B 2713   8.261   8.919  11.373 -0.2630 -0.0826  0.0728
  182POPS   C2B 2714   8.496   9.143  11.070  0.2962  0.1021  0.2100
  182POPS   C3B 2715   8.686   9.155  10.706 -0.1419 -0.1179  0.4418
  182POPS   C4B 2716   9.030   8.996  10.476 -0.0658 -0.0432 -0.0050
  183POPS   CNO 2717   5.247  12.175  12.719  0.1439  0.2478 -0.2337
  183POPS   PO4 2718   5.176  12.236  12.291  0.3545 -0.0927  0.1870
  183POPS   GL1 2719   5.413  12.349  11.808 -0.2834  0.3997 -0.2570
  183POPS   GL2 2720   5.697  12.290  11.920  0.0835 -0.2529  0.1847
  183POPS   C1A 2721   5.271  12.343  11.367  0.0521 -0.0714 -0.1000
  183POPS   D2A 2722   5.434  12.394  11.116 -0.1997  0.1638  0.1662
  183POPS   C3A 2723   5.315  12.461  10.635  0.0756  0.0799  0.1631
  183POPS   C4A 2724   4.934  12.362  10.381 -0.1221  0.2646  0.2426
  183POPS   C1B 2725   5.797  12.662  11.646  0.2464  0.0318 -0.2485
  183POPS   C2B 2726   5.609  12.867  11.255 -0.2550  0.0636  0.1270
  183POPS   C3B 2727   5.729  12.732  10.863 -0.0170 -0.2218  0.0357
  183POPS   C4B 2728   5.796  12.543  10.499 -0.2173  0.3299 -0.1685
  184POPS   CNO 2729   4.483   5.743  12.460 -0.0001 -0.0788 -0.1578
  184POPS   PO4 2730   4.145   5.591  12.153  0.1704  0.1458  0.2430
  184POPS   GL1 2731   4.107   5.770  11.720  0.0890  0.0579  0.0273
  184POPS   GL2 2732   3.763   5.665  11.583  0.2612  0.1297  0.2559
  184POPS   C1A 2733   4.157   6.023  11.379  0.1900 -0.3675  0.5926
  184POPS   D2A 2734   4.424   6.069  11.056 -0.1310  0.0201 -0.1515
  184POPS   C3A 2735   4.161   5.805  10.783 -0.1000 -0.0083 -0.0535
  184POPS   C4A 2736   3.752   5.706  10.613  0.2202  0.0417 -0.0472
  184POPS   C1B 2737   3.810   5.706  11.215  0.3159 -0.3389  0.0547
  184POPS   C2B 2738   4.012   5.392  10.968 -0.2962 -0.1845  0.2988
  184POPS   C3B 2739   4.309   5.041  10.665 -0.2189 -0.1231 -0.1454
  184POPS   C4B 2740   4.659   5.225  10.399  0.0410 -0.1016  0.2070
  185POPS   CNO 2741   3.039   8.377   8.634 -0.0021 -0.1863 -0.4676
  185POPS   PO4 2742   3.316   8.494   8.481  0.1996  0.2534  0.0444
  185POPS   GL1 2743   3.332   8.822   8.768 -0.0239  0.1158 -0.0823
  185POPS   GL2 2744   2.995   8.821   9.032 -0.0490 -0.0677  0.1799
  185POPS   C1A 2745   3.551   9.136   8.824 -0.0188 -0.4925 -0.2034
  185POPS   D2A 2746   3.762   9.241   9.255 -0.1592 -0.0309  0.1189
  185POPS   C3A 2747   3.716   8.943   9.589 -0.1037  0.2370  0.0062
  185POPS   C4A 2748   3.281   8.751   9.876 -0.2049  0.0275  0.1337
  185POPS   C1B 2749   2.706   8.932   9.380 -0.1196  0.1423  0.2325
  185POPS   C2B 2750   2.557   8.908   9.802  0.0003  0.1183  0.2330
  185POPS   C3B 2751   2.584   8.684  10.139 -0.0004  0.3025 -0.0962
  185POPS   C4B 2752   2.721   8.357  10.221 -0.0227  0.1581  0.2485
  186POPS   CNO 2753   7.429   7.700  12.738  0.1402 -0.1304 -0.1298
  186POPS   PO4 2754   7.706   7.802  12.490  0.0762 -0.2327  0.0929
  186POPS   GL1 2755   7.830   7.755  12.083 -0.1671 -0.1621  0.2355
  186POPS   GL2 2756   7.784   7.536  11.933  0.4261  0.1835 -0.1694
  186POPS   C1A 2757   7.901   7.908  11.589  0.0940  0.0690 -0.2390
  186POPS   D2A 2758   7.943   7.700  11.195 -0.0902 -0.6354  0.0355
  186POPS   C3A 2759   7.703   7.837  10.882 -0.0214 -0.0204  0.2531
  186POPS   C4A 2760   7.410   7.841  10.591 -0.1318  0.0938 -0.2241
  186POPS   C1B 2761   7.895   7.398  11.536 -0.0830  0.1650 -0.0766
  186POPS   C2B 2762   7.956   7.220  11.079 -0.0081  0.1200  0.0569
  186POPS   C3B 2763   7.988   7.069  10.645  0.1798  0.1618 -0.1919
  186POPS   C4B 2764   8.261   7.034  10.352 -0.3407  0.0777 -0.3210
  187POPS   CNO 2765   7.155   1.657  12.538  0.1519  0.2949 -0.2430
  187POPS   PO4 2766   7.190   1.672  12.156  0.2722  0.1358 -0.2261
  187POPS   GL1 2767   7.038   1.554  11.852  0.1043 -0.2634 -0.0649
  187POPS   GL2 2768   7.256   1.653  11.676  0.0370 -0.0063 -0.2609
  187POPS   C1A 2769   6.682   1.306  11.722  0.1529 -0.3000 -0.1867
  187POPS   D2A 2770   6.703   1.179  11.260  0.0829  0.1893  0.2252
  187POPS   C3A 2771   6.529   0.859  11.024  0.2600 -0.0062  0.1241
  187POPS   C4A 2772   6.260   0.516  10.951 -0.1111  0.1132 -0.2274
  187POPS   C1B 2773   7.669   1.713  11.414  0.5908 -0.3671 -0.2983
  187POPS   C2B 2774   7.743   1.936  11.043  0.0029  0.2698  0.0455
  187POPS   C3B 2775   7.803   2.219  10.790  0.3018 -0.4272  0.1402
  187POPS   C4B 2776   8.015   2.549  10.489  0.2303 -0.2027  0.3001
  188POPS   CNO 2777   6.589   9.296  12.522 -0.1526 -0.1853 -0.0633
  188POPS   PO4 2778   6.439   9.147  12.054  0.2611 -0.0507  0.0367
  188POPS   GL1 2779   6.539   8.726  11.804 -0.1466  0.0296  0.0654
  188POPS   GL2 2780   6.910   8.762  11.747 -0.2804  0.1530  0.1921
  188POPS   C1A 2781   6.337   8.494  11.524 -0.0830 -0.1501  0.0033
  188POPS   D2A 2782   6.186   8.235  11.206 -0.3271  0.1584 -0.2281
  188POPS   C3A 2783   6.106   8.200  10.791  0.0830 -0.3148 -0.3766
  188POPS   C4A 2784   6.023   8.326  10.390  0.0288 -0.3202  0.1304
  188POPS   C1B 2785   7.092   8.651  11.254 -0.0764  0.3860  0.0182
  188POPS   C2B 2786   6.923   8.572  10.857 -0.1455 -0.0368  0.2373
  188POPS   C3B 2787   6.858   8.128  10.745  0.1104 -0.2209  0.0322
  188POPS   C4B 2788   6.804   7.764  10.491  0.1871  0.0176 -0.0735
  189POPS   CNO 2789   9.377   5.322  11.443 -0.0358 -0.2007 -0.0730
  189POPS   PO4 2790   9.333   5.559  11.089 -0.2097  0.0563 -0.5532
  189POPS   GL1 2791   9.613   5.787  10.840 -0.1119 -0.1060  0.0796
  189POPS   GL2 2792   9.862   5.581  10.743 -0.1395  0.1044  0.0022
  189POPS   C1A 2793   9.628   6.231  10.723 -0.2626  0.1484  0.0613
  189POPS   D2A 2794   9.479   6.637  10.932  0.0706 -0.0048  0.0859
  189POPS   C3A 2795   9.697   7.009  10.794 -0.0134  0.1392  0.0900
  189POPS   C4A 2796  10.002   7.173  10.417  0.1353 -0.0300 -0.0132
  189POPS   C1B 2797  10.121   5.894  10.662  0.0167 -0.0682  0.2840
  189POPS   C2B 2798  10.348   6.302  10.712  0.4140  0.0679 -0.0044
  189POPS   C3B 2799  10.483   6.765  10.833  0.0998 -0.0346 -0.0896
  189POPS   C4B 2800  10.520   7.088  10.689  0.2445  0.1253 -0.1677
  190POPS   CNO 2801   7.870   1.226  12.440  0.3659 -0.0688 -0.0351
  190POPS   PO4 2802   7.730   0.907  12.243  0.0009  0.2196  0.2410
  190POPS   GL1 2803   7.750   0.759  11.829  0.2059 -0.0427  0.1330
  190POPS   GL2 2804   7.812   0.433  11.881  0.0720 -0.4342  0.0168
  190POPS   C1A 2805   7.569   0.775  11.482 -0.2074 -0.1395 -0.2488
  190POPS   D2A 2806   7.532   0.696  11.108  0.2664  0.0506 -0.2041
  190POPS   C3A 2807   7.275   0.285  11.034 -0.5023  0.0705  0.2330
  190POPS   C4A 2808   7.144   0.259  10.600 -0.2599 -0.1453  0.0562
  190POPS   C1B 2809   7.697   0.297  11.448  0.0718  0.1513  0.2107
  190POPS   C2B 2810   7.783   0.279  11.030 -0.0418  0.2844  0.0771
  190POPS   C3B 2811   7.712   0.470  10.542 -0.0653 -0.0779  0.4316
  190POPS   C4B 2812   7.797   0.696  10.208  0.0086  0.1315 -0.1520
  191POPS   CNO 2813   8.350   0.560  12.576 -0.0339 -0.0664  0.1505
  191POPS   PO4 2814   8.230   0.153  12.347 -0.2927  0.3332 -0.1725
  191POPS   GL1 2815   8.332   0.170  11.962  0.1163  0.2541 -0.0941
  191POPS   GL2 2816   8.647   0.150  11.935  0.0751 -0.0186 -0.0103
  191POPS   C1A 2817   8.221   0.276  11.517  0.1695 -0.0624  0.0469
  191POPS   D2A 2818   8.359   0.249  11.072  0.2175 -0.1572 -0.1506
  191POPS   C3A 2819   8.451  -0.166  11.040 -0.0851  0.0358  0.2991
  191POPS   C4A 2820   8.305  -0.571  11.141  0.1702 -0.6111 -0.1269
  191POPS   C1B 2821   8.599   0.492  11.734  0.0614  0.2405  0.1915
  191POPS   C2B 2822   8.530   0.640  11.296 -0.0613  0.0124  0.2539
  191POPS   C3B 2823   8.577   0.679  10.836  0.0649  0.1379 -0.2575
  191POPS   C4B 2824   8.328   0.435  10.581  0.0585 -0.4063 -0.2087
  192POPS   CNO 2825   4.684   0.760  12.384 -0.0233 -0.2271  0.0615
  192POPS   PO4 2826   4.363   0.719  12.094 -0.2648 -0.2612 -0.0690
  192POPS   GL1 2827   4.456   0.852  11.729 -0.0184  0.0902  0.1604
  192POPS   GL2 2828   4.777   0.754  11.612 -0.0215  0.1541  0.0402
  192POPS   C1A 2829   4.266   1.067  11.334 -0.0665 -0.1313 -0.0408
  192POPS   D2A 2830   4.494   1.339  10.944  0.2351 -0.0143  0.2208
  192POPS   C3A 2831   4.454   1.278  10.494  0.0777  0.1860  0.1299
  192POPS   C4A 2832   4.357   1.196  10.073  0.0514 -0.0725 -0.0222
  192POPS   C1B 2833   4.742   0.867  11.213  0.3978 -0.2475 -0.0121
  192POPS   C2B 2834   4.870   1.045  10.805  0.1803 -0.2433 -0.1418
  192POPS   C3B 2835   4.978   1.273  10.455 -0.3458  0.2416 -0.1016
  192POPS   C4B 2836   4.850   1.145  10.068  0.0169  0.1076 -0.3715
  193POPS   CNO 2837   5.068   1.010  12.458 -0.2677  0.1567 -0.0832
  193POPS   PO4 2838   5.242   1.442  12.361 -0.3237 -0.0046  0.2610
  193POPS   GL1 2839   5.472   1.042  12.107  0.0540 -0.0653 -0.2625
  193POPS   GL2 2840   5.189   0.889  11.999  0.1295  0.2893 -0.1510
  193POPS   C1A 2841   5.628   0.909  11.794  0.0234 -0.1788  0.2032
  193POPS   D2A 2842   5.849   1.076  11.390  0.0929  0.0764 -0.1941
  193POPS   C3A 2843   5.786   1.019  10.948  0.1075  0.2459  0.1911
  193POPS   C4A 2844   5.816   1.127  10.504  0.3883 -0.2921  0.0909
  193POPS   C1B 2845   5.144   0.995  11.555  0.0841 -0.1568  0.0149
  193POPS   C2B 2846   5.321   1.081  11.182 -0.1494 -0.1361 -0.2192
  193POPS   C3B 2847   5.541   1.420  11.215  0.2912 -0.0617  0.0957
  193POPS   C4B 2848   5.371   1.773  11.404  0.1344  0.0946  0.0901
  194POPS   CNO 2849   3.828   8.464  12.617 -0.0041  0.2238 -0.0721
  194POPS   PO4 2850   4.087   8.245  12.470 -0.1812 -0.0734 -0.0460
  194POPS   GL1 2851   4.018   8.176  12.074 -0.2153  0.1708 -0.2468
  194POPS   GL2 2852   4.065   8.466  11.780  0.0515  0.0940  0.3347
  194POPS   C1A 2853   3.842   7.840  11.821  0.2903 -0.1196 -0.0920
  194POPS   D2A 2854   3.814   7.799  11.400  0.0597 -0.1272 -0.0529
  194POPS   C3A 2855   3.797   7.380  11.114 -0.0656  0.0213  0.0533
  194POPS   C4A 2856   3.976   7.267  10.719 -0.1569 -0.3569  0.0981
  194POPS   C1B 2857   3.582   8.446  11.753  0.0589 -0.1912  0.0714
  194POPS   C2B 2858   3.232   8.337  11.815 -0.1735 -0.0922  0.3500
  194POPS   C3B 2859   2.898   8.477  11.656  0.2561  0.1990 -0.2682
  194POPS   C4B 2860   2.703   8.835  11.671 -0.1393 -0.0263  0.1043
  195POPS   CNO 2861  11.017   7.889  12.698  0.0076 -0.2879  0.0628
  195POPS   PO4 2862  10.892   7.470  12.613 -0.3153 -0.0682  0.3802
  195POPS   GL1 2863  10.853   7.274  12.128 -0.0782 -0.1083  0.1578
  195POPS   GL2 2864  11.064   7.409  12.110 -0.4076  0.1505 -0.1695
  195POPS   C1A 2865  10.701   7.311  11.727 -0.1738  0.1581 -0.0548
  195POPS   D2A 2866  10.370   7.448  11.494 -0.1189  0.1509 -0.0429
  195POPS   C3A 2867  10.116   7.713  11.560 -0.0981  0.1190 -0.0834
  195POPS   C4A 2868   9.753   7.922  11.430  0.0925 -0.1282 -0.2190
  195POPS   C1B 2869  11.159   7.487  11.575 -0.3128  0.0224 -0.2484
  195POPS   C2B 2870  11.552   7.596  11.410  0.2718  0.1161 -0.0185
  195POPS   C3B 2871  11.743   7.604  11.025  0.2455 -0.1925  0.0325
  195POPS   C4B 2872  11.786   7.577  10.550  0.1269 -0.0447 -0.0895
  196POPS   CNO 2873   4.717  11.484  12.361 -0.0685 -0.0678  0.1282
  196POPS   PO4 2874   5.018  11.114  12.369  0.1538 -0.2563 -0.2921
  196POPS   GL1 2875   4.863  11.100  11.914 -0.0656 -0.0206 -0.1577
  196POPS   GL2 2876   5.051  10.996  11.642  0.1397  0.2547  0.1277
  196POPS   C1A 2877   4.638  11.284  11.487 -0.0300 -0.0519  0.0064
  196POPS   D2A 2878   4.510  11.233  11.002 -0.3012 -0.0570  0.3752
  196POPS   C3A 2879   4.650  11.009  10.683  0.0767  0.2123 -0.1777
  196POPS   C4A 2880   4.914  10.674  10.352 -0.3072  0.0688 -0.1929
  196POPS   C1B 2881   5.396  11.117  11.379 -0.0463  0.2833  0.0088
  196POPS   C2B 2882   5.632  10.982  11.143 -0.0711 -0.4437  0.0692
  196POPS   C3B 2883   5.876  11.016  10.770  0.1884  0.1547  0.0114
  196POPS   C4B 2884   6.088  10.777  10.406 -0.2508 -0.1261 -0.6068
  197POPS   CNO 2885   2.287   3.440   8.014 -0.0769  0.1188 -0.4172
  197POPS   PO4 2886   2.354   3.399   8.381  0.3783 -0.2183  0.4101
  197POPS   GL1 2887   2.421   3.672   8.683  0.1583  0.0071  0.1738
  197POPS   GL2 2888   2.188   3.834   8.856 -0.1133  0.0072  0.1460
  197POPS   C1A 2889   2.647   3.728   9.065  0.3097  0.0210 -0.2189
  197POPS   D2A 2890   2.761   3.493   9.454  0.1176 -0.0716 -0.1273
  197POPS   C3A 2891   2.921   3.412   9.870 -0.1573  0.3511  0.0105
  197POPS   C4A 2892   2.956   3.147  10.192 -0.2119 -0.1970 -0.0030
  197POPS   C1B 2893   2.244   3.787   9.342 -0.0401 -0.1817 -0.1181
  197POPS   C2B 2894   1.978   3.742   9.766 -0.0175  0.0594  0.1242
  197POPS   C3B 2895   1.969   3.593  10.177  0.1239 -0.0132 -0.3889
  197POPS   C4B 2896   1.792   3.473  10.667 -0.3100  0.1042  0.0420
  198POPS   CNO 2897   3.183  11.914   8.609 -0.2711 -0.1785  0.0490
  198POPS   PO4 2898   2.849  12.269   8.591  0.1945  0.1962 -0.2368
  198POPS   GL1 2899   2.750  12.436   8.987 -0.2553  0.3388 -0.2044
  198POPS   GL2 2900   2.734  12.703   8.893 -0.2779  0.0216 -0.1163
  198POPS   C1A 2901   3.070  12.415   9.293  0.0578 -0.2057 -0.2637
  198POPS   D2A 2902   3.081  12.348   9.705 -0.0501  0.1244  0.2932
  198POPS   C3A 2903   3.288  12.010   9.995  0.1753  0.4240  0.2097
  198POPS   C4A 2904   3.118  11.889  10.262 -0.0356  0.2396 -0.0644
  198POPS   C1B 2905   2.549  12.733   9.327  0.0266  0.2296 -0.0092
  198POPS   C2B 2906   2.704  12.912   9.770  0.3084 -0.2757  0.2548
  198POPS   C3B 2907   2.726  12.691  10.122  0.5011 -0.1647  0.0057
  198POPS   C4B 2908   2.916  12.787  10.470 -0.0451  0.4572  0.0327
  199POPS   CNO 2909   1.750   6.046  12.492  0.0831 -0.0706  0.0660
  199POPS   PO4 2910   1.922   5.730  12.312  0.1318  0.2177 -0.1513
  199POPS   GL1 2911   1.777   5.910  11.958 -0.2653 -0.3231  0.0397
  199POPS   GL2 2912   1.404   5.938  12.019 -0.2267  0.0680  0.1408
  199POPS   C1A 2913   1.656   6.158  11.642 -0.2135 -0.0081 -0.1066
  199POPS   D2A 2914   1.511   6.379  11.347 -0.2197  0.1045  0.0786
  199POPS   C3A 2915   1.388   6.473  10.987  0.2144  0.2065  0.3393
  199POPS   C4A 2916   1.340   6.655  10.643 -0.2837  0.0808 -0.0450
  199POPS   C1B 2917   1.469   5.722  11.640 -0.0255 -0.0432 -0.0012
  199POPS   C2B 2918   1.340   5.716  11.245  0.2589 -0.0508  0.0304
  199POPS   C3B 2919   1.165   5.642  10.908  0.2500  0.1043 -0.3264
  199POPS   C4B 2920   0.963   5.341  10.575  0.5544  0.0614 -0.3266
  200POPS   CNO 2921   9.651   5.489  11.811  0.1265 -0.3313  0.2538
  200POPS   PO4 2922   9.705   5.903  11.817 -0.1153  0.0705  0.0193
  200POPS   GL1 2923   9.972   6.015  11.391  0.1776  0.0542  0.2028
  200POPS   GL2 2924  10.178   5.848  11.145  0.3986 -0.0061 -0.1322
  200POPS   C1A 2925  10.076   6.310  11.148 -0.0278 -0.0539  0.0151
  200POPS   D2A 2926   9.980   6.597  10.817  0.5587  0.0861  0.0028
  200POPS   C3A 2927   9.866   6.604  10.457 -0.1374  0.2700  0.0429
  200POPS   C4A 2928   9.603   6.356  10.202  0.2524  0.3182 -0.2231
  200POPS   C1B 2929  10.533   6.141  11.119 -0.2701  0.5746  0.1058
  200POPS   C2B 2930  10.929   6.071  11.150  0.1447  0.0688 -0.0574
  200POPS   C3B 2931  11.212   6.298  11.236 -0.0735  0.3556 -0.1608
  200POPS   C4B 2932  11.403   6.622  11.074 -0.3147  0.0403  0.0978
  201POPS   CNO 2933   6.350   0.084  12.375 -0.0912  0.4224  0.1300
  201POPS   PO4 2934   6.635  -0.120  12.130  0.2549  0.1286 -0.1503
  201POPS   GL1 2935   6.386  -0.114  11.782  0.0637 -0.0191  0.1691
  201POPS   GL2 2936   6.601   0.036  11.642 -0.1682 -0.0373  0.1206
  201POPS   C1A 2937   6.022  -0.198  11.581  0.0452 -0.3009  0.1472
  201POPS   D2A 2938   5.731  -0.199  11.353  0.0666 -0.1258  0.0922
  201POPS   C3A 2939   5.308  -0.366  11.114  0.0508 -0.0895  0.0996
  201POPS   C4A 2940   5.064  -0.308  10.677  0.1227  0.3766  0.0475
  201POPS   C1B 2941   6.353   0.056  11.177  0.0306 -0.3322 -0.0384
  201POPS   C2B 2942   5.999   0.044  10.895  0.0747 -0.0521 -0.1269
  201POPS   C3B 2943   5.647  -0.224  10.760 -0.0943  0.0332  0.1293
  201POPS   C4B 2944   5.527  -0.565  10.528  0.2486  0.0890 -0.0384
  202POPS   CNO 2945   4.072   8.290   8.299 -0.1081  0.1393 -0.0367
  202POPS   PO4 2946   3.781   8.204   8.664  0.3980  0.1210  0.2251
  202POPS   GL1 2947   3.824   8.335   9.050 -0.0803  0.1896  0.2146
  202POPS   GL2 2948   3.896   8.769   9.021 -0.2259 -0.2102 -0.0602
  202POPS   C1A 2949   4.152   8.504   9.418  0.0854 -0.2704 -0.4454
  202POPS   D2A 2950   4.200   8.533   9.845  0.0312  0.0673  0.2946
  202POPS   C3A 2951   4.473   8.273  10.114 -0.1584  0.2387  0.2330
  202POPS   C4A 2952   4.448   7.863  10.253 -0.1770 -0.2355 -0.0628
  202POPS   C1B 2953   4.213   8.983   9.203  0.2569  0.4620  0.1290
  202POPS   C2B 2954   4.427   9.021   9.579 -0.1306 -0.0008 -0.1348
  202POPS   C3B 2955   4.671   8.975   9.949 -0.0921 -0.0049 -0.1365
  202POPS   C4B 2956   4.865   8.844  10.338 -0.0636  0.0695 -0.1152
  203POPS   CNO 2957   4.806   9.788   7.908  0.3000  0.0585 -0.0289
  203POPS   PO4 2958   4.714   9.849   8.330  0.0184 -0.3130  0.1126
  203POPS   GL1 2959   4.889   9.633   8.618 -0.1057  0.0377  0.0021
  203POPS   GL2 2960   4.963   9.297   8.724  0.1520  0.0917 -0.3298
  203POPS   C1A 2961   4.948   9.837   8.955  0.2333  0.1766 -0.1909
  203POPS   D2A 2962   5.001  10.070   9.352 -0.0858 -0.1502 -0.3968
  203POPS   C3A 2963   4.756  10.067   9.711 -0.0656 -0.0621  0.2522
  203POPS   C4A 2964   4.366   9.911   9.766 -0.2617 -0.0203 -0.0495
  203POPS   C1B 2965   4.794   9.186   9.161 -0.0584  0.2552  0.1929
  203POPS   C2B 2966   4.985   9.072   9.550 -0.2202  0.1890  0.3777
  203POPS   C3B 2967   5.152   8.921   9.935  0.2054 -0.1122 -0.1943
  203POPS   C4B 2968   5.366   8.989  10.363 -0.3129 -0.2942  0.1317
  204POPS   CNO 2969   3.894  10.365  11.979  0.1134 -0.1811 -0.1765
  204POPS   PO4 2970   4.293  10.391  12.101 -0.2431 -0.0209 -0.1706
  204POPS   GL1 2971   4.333  10.563  11.728  0.2291 -0.3183 -0.1845
  204POPS   GL2 2972   4.578  10.822  11.609  0.0393 -0.2052  0.1831
  204POPS   C1A 2973   4.187  10.311  11.332 -0.2019 -0.0830  0.0316
  204POPS   D2A 2974   3.920   9.986  11.146 -0.0746  0.0868 -0.1683
  204POPS   C3A 2975   3.831   9.797  10.757  0.2274 -0.1061  0.0725
  204POPS   C4A 2976   3.934  10.041  10.396  0.0572 -0.4589  0.2167
  204POPS   C1B 2977   4.852  10.514  11.375 -0.2594 -0.3132 -0.0547
  204POPS   C2B 2978   4.769  10.572  10.915 -0.0760  0.0135  0.0252
  204POPS   C3B 2979   4.582  10.298  10.551  0.1655  0.1120 -0.2542
  204POPS   C4B 2980   4.442   9.996  10.255  0.0535 -0.0160  0.0173
  205POPS   CNO 2981   2.963   3.225  12.080 -0.2863  0.2586 -0.3197
  205POPS   PO4 2982   2.807   2.791  12.034  0.2586  0.2504  0.0172
  205POPS   GL1 2983   2.744   2.942  11.658  0.2302  0.3395  0.0087
  205POPS   GL2 2984   2.618   3.237  11.658  0.1233  0.1449  0.2065
  205POPS   C1A 2985   2.884   2.974  11.097 -0.1073  0.0442 -0.1579
  205POPS   D2A 2986   3.009   3.065  10.720  0.0825 -0.0171  0.0635
  205POPS   C3A 2987   3.365   2.982  10.509 -0.0128 -0.1274  0.4803
  205POPS   C4A 2988   3.790   3.097  10.175  0.2997  0.0747 -0.0800
  205POPS   C1B 2989   2.997   3.378  11.494 -0.0302  0.2191  0.0849
  205POPS   C2B 2990   3.200   3.657  11.186  0.2373 -0.0895  0.2533
  205POPS   C3B 2991   3.176   4.056  11.034 -0.3436  0.5211  0.1980
  205POPS   C4B 2992   2.962   4.455  11.071  0.2239  0.1096  0.0686
  206POPS   CNO 2993   7.149   1.174  12.733  0.2584  0.0639 -0.0685
  206POPS   PO4 2994   7.033   0.845  12.363  0.0366 -0.1336 -0.2401
  206POPS   GL1 2995   7.044   0.965  11.932  0.0624  0.1539 -0.2120
  206POPS   GL2 2996   7.272   1.090  11.782  0.0788 -0.1901  0.0111
  206POPS   C1A 2997   6.699   0.834  11.625  0.4052  0.0911  0.2262
  206POPS   D2A 2998   6.577   0.540  11.391 -0.3544  0.3369 -0.2566
  206POPS   C3A 2999   6.776   0.350  11.069  0.0542 -0.2365 -0.2320
  206POPS   C4A 3000   6.826   0.646  10.663  0.4129  0.2429  0.0215
  206POPS   C1B 3001   7.175   1.212  11.298 -0.4591 -0.0459 -0.1871
  206POPS   C2B 3002   7.411   1.419  10.950 -0.0785 -0.0069 -0.0849
  206POPS   C3B 3003   7.622   1.703  10.569 -0.1070 -0.1531  0.1316
  206POPS   C4B 3004   7.309   1.829  10.253  0.0970 -0.0108 -0.0648
  207POPS   CNO 3005   4.270   8.492   8.884 -0.2366  0.1065  0.2588
  207POPS   PO4 3006   4.247   8.077   8.775  0.2855  0.1269  0.1505
  207POPS   GL1 3007   4.221   8.017   9.202  0.0705 -0.0570  0.1221
  207POPS   GL2 3008   4.513   8.084   9.275 -0.1459 -0.2582  0.0271
  207POPS   C1A 3009   4.000   7.994   9.537 -0.0037  0.1823  0.1362
  207POPS   D2A 3010   3.698   8.335   9.690 -0.0044  0.3390 -0.2404
  207POPS   C3A 3011   3.298   8.193   9.834 -0.0821 -0.0329  0.1072
  207POPS   C4A 3012   3.195   8.356  10.271 -0.0985 -0.3518  0.3138
  207POPS   C1B 3013   4.477   8.124   9.639 -0.2478  0.0501  0.0126
  207POPS   C2B 3014   4.837   7.943   9.838 -0.1943 -0.0091 -0.1701
  207POPS   C3B 3015   4.961   7.971  10.288  0.2258 -0.2415  0.0676
  207POPS   C4B 3016   5.404   8.135  10.279 -0.0171 -0.0335  0.1822
  208POPS   CNO 3017   6.848  11.541  12.354 -0.1549  0.1104  0.0272
  208POPS   PO4 3018   7.199  11.432  12.105  0.1318  0.2579 -0.0398
  208POPS   GL1 3019   7.051  11.637  11.740 -0.1189 -0.0117 -0.0757
  208POPS   GL2 3020   6.739  11.798  11.766  0.0745 -0.0224  0.1903
  208POPS   C1A 3021   6.894  11.584  11.288 -0.0491 -0.1881 -0.2508
  208POPS   D2A 3022   6.652  11.645  10.920 -0.0407  0.1242  0.0555
  208POPS   C3A 3023   6.464  12.026  10.764 -0.2211  0.1040 -0.0144
  208POPS   C4A 3024   6.652  12.412  10.629  0.0015  0.0182 -0.1495
  208POPS   C1B 3025   6.396  11.784  11.385 -0.0705 -0.0854  0.2692
  208POPS   C2B 3026   6.144  11.785  11.049  0.0422 -0.4055  0.0565
  208POPS   C3B 3027   6.039  11.658  10.621  0.0125  0.0154 -0.2137
  208POPS   C4B 3028   6.282  11.278  10.450  0.0804 -0.1314  0.0155
  209POPS   CNO 3029   1.204   7.860  12.787  0.2565 -0.0685  0.0088
  209POPS   PO4 3030   1.136   7.624  12.502 -0.0501  0.0717 -0.2230
  209POPS   GL1 3031   1.248   7.672  12.196 -0.2255  0.1059  0.0796
  209POPS   GL2 3032   1.599   7.635  12.137  0.0579 -0.0335 -0.2173
  209POPS   C1A 3033   1.227   7.673  11.695  0.0503  0.1051  0.0360
  209POPS   D2A 3034   1.089   7.803  11.315 -0.1585  0.0969 -0.0636
  209POPS   C3A 3035   0.977   7.935  10.888 -0.1715  0.4166 -0.2607
  209POPS   C4A 3036   1.034   8.248  10.660  0.1191 -0.1460  0.0629
  209POPS   C1B 3037   1.661   7.465  11.689  0.3182  0.2138  0.0746
  209POPS   C2B 3038   2.015   7.550  11.406  0.2194 -0.0633 -0.3775
  209POPS   C3B 3039   1.955   7.888  11.092 -0.1181 -0.0314 -0.0961
  209POPS   C4B 3040   1.915   8.375  11.033 -0.0167 -0.1510 -0.0762
  210POPS   CNO 3041   4.283   1.993  12.359  0.0120 -0.0360 -0.1035
  210POPS   PO4 3042   4.233   1.627  12.112 -0.0661  0.0836  0.1854
  210POPS   GL1 3043   3.942   1.471  11.763  0.0923  0.0004 -0.0392
  210POPS   GL2 3044   4.005   1.623  11.565 -0.0717 -0.0434 -0.0246
  210POPS   C1A 3045   3.780   1.246  11.346  0.0657 -0.0192 -0.1821
  210POPS   D2A 3046   3.452   1.098  11.037  0.0301  0.0499  0.1050
  210POPS   C3A 3047   3.059   1.368  11.029 -0.0271 -0.2622  0.0041
  210POPS   C4A 3048   2.714   1.294  11.353  0.0990 -0.2916  0.0278
  210POPS   C1B 3049   4.025   1.611  11.120 -0.3064 -0.0979 -0.1710
  210POPS   C2B 3050   4.245   1.703  10.790 -0.2423  0.3007  0.3389
  210POPS   C3B 3051   4.522   2.028  10.592  0.1511 -0.4241 -0.0676
  210POPS   C4B 3052   4.813   2.134  10.338 -0.1919  0.1975 -0.1690
  211POPS   CNO 3053   0.919   9.937   8.098 -0.2197  0.2141  0.0598
  211POPS   PO4 3054   0.787   9.543   8.298 -0.1133  0.2722  0.0204
  211POPS   GL1 3055   0.873   9.473   8.708 -0.0854 -0.0255 -0.2216
  211POPS   GL2 3056   0.593   9.354   8.832  0.1302  0.1837  0.3139
  211POPS   C1A 3057   1.061   9.563   9.078 -0.4920  0.2227  0.3446
  211POPS   D2A 3058   1.407   9.621   9.373  0.1324  0.3092  0.1284
  211POPS   C3A 3059   1.267   9.655   9.804 -0.1247 -0.0297  0.3914
  211POPS   C4A 3060   1.372   9.519  10.228 -0.2276  0.2082 -0.0534
  211POPS   C1B 3061   0.606   9.237   9.203  0.1495  0.0854  0.1327
  211POPS   C2B 3062   0.735   8.856   9.575 -0.1797  0.0394 -0.1896
  211POPS   C3B 3063   0.691   8.927   9.975 -0.0334 -0.1249 -0.2222
  211POPS   C4B 3064   0.536   9.068  10.410  0.0753  0.0631 -0.3491
  212POPS   CNO 3065   2.352   2.602  12.115  0.1651 -0.0755 -0.3302
  212POPS   PO4 3066   2.749   2.459  12.415 -0.0710 -0.3330 -0.4356
  212POPS   GL1 3067   2.778   2.250  11.953  0.0863  0.3615 -0.0458
  212POPS   GL2 3068   2.782   2.440  11.617  0.0329 -0.1080 -0.1485
  212POPS   C1A 3069   2.598   2.005  11.702  0.0219 -0.1002  0.0251
  212POPS   D2A 3070   2.380   2.141  11.344  0.0968 -0.1564 -0.0614
  212POPS   C3A 3071   2.298   1.959  11.025 -0.2526  0.0881 -0.1454
  212POPS   C4A 3072   1.879   2.046  10.736 -0.0424  0.0681 -0.1155
  212POPS   C1B 3073   2.674   2.486  11.197 -0.1572  0.3688 -0.1951
  212POPS   C2B 3074   2.670   2.294  10.768  0.0472 -0.0406 -0.1279
  212POPS   C3B 3075   2.845   2.088  10.487 -0.0130 -0.0967 -0.0806
  212POPS   C4B 3076   3.121   2.087  10.232  0.2178  0.0823 -0.1520
  213POPS   CNO 3077   7.024   6.565  12.776 -0.2224  0.0352 -0.0464
  213POPS   PO4 3078   6.941   6.901  12.470  0.0403  0.1747 -0.0641
  213POPS   GL1 3079   7.163   6.978  12.103  0.0294  0.0173  0.0914
  213POPS   GL2 3080   7.558   6.933  12.041  0.4135  0.2235 -0.0327
  213POPS   C1A 3081   7.149   6.836  11.664  0.0051  0.1696 -0.1119
  213POPS   D2A 3082   7.083   6.769  11.205  0.2439  0.2365 -0.1377
  213POPS   C3A 3083   6.908   6.403  11.013  0.0352  0.1621  0.0607
  213POPS   C4A 3084   6.499   6.176  11.166  0.0863  0.1996  0.1438
  213POPS   C1B 3085   7.530   7.115  11.643 -0.3207  0.0568 -0.1393
  213POPS   C2B 3086   7.492   7.072  11.173 -0.3908 -0.1023  0.0626
  213POPS   C3B 3087   7.522   7.289  10.770  0.0861  0.1296  0.2171
  213POPS   C4B 3088   7.769   7.468  10.470  0.0923  0.1062 -0.2455
  214POPS   CNO 3089   8.858   5.266  11.491  0.1519  0.0966 -0.1416
  214POPS   PO4 3090   8.504   5.483  11.415 -0.2744 -0.0009  0.0048
  214POPS   GL1 3091   8.137   5.347  11.395 -0.0817 -0.4223  0.0507
  214POPS   GL2 3092   8.005   5.100  11.433 -0.0255  0.0153 -0.0346
  214POPS   C1A 3093   7.762   5.499  11.172 -0.0652  0.0006  0.1887
  214POPS   D2A 3094   7.869   5.634  10.681  0.2556 -0.2845  0.0586
  214POPS   C3A 3095   7.736   5.465  10.246 -0.0081 -0.0078 -0.0323
  214POPS   C4A 3096   7.432   5.264  10.138 -0.0687 -0.0911 -0.2692
  214POPS   C1B 3097   7.810   5.090  10.967 -0.0403 -0.3361 -0.0648
  214POPS   C2B 3098   7.470   5.354  10.661  0.3804  0.0356  0.0958
  214POPS   C3B 3099   7.152   5.602  10.633  0.2648 -0.1608 -0.0595
  214POPS   C4B 3100   6.883   5.895  10.820 -0.0736  0.1920 -0.2633
  215POPS   CNO 3101  10.810   9.018  12.498  0.3152 -0.1947  0.0357
  215POPS   PO4 3102  10.390   9.050  12.447 -0.0427  0.1991  0.0015
  215POPS   GL1 3103  10.269   9.158  12.087  0.0487  0.2012 -0.3085
  215POPS   GL2 3104  10.211   9.408  12.014 -0.0261  0.1955 -0.0093
  215POPS   C1A 3105  10.163   8.948  11.663 -0.1308 -0.2836 -0.1480
  215POPS   D2A 3106  10.131   8.993  11.316  0.3073 -0.0998  0.1541
  215POPS   C3A 3107   9.846   8.837  10.941  0.0001  0.3274 -0.1400
  215POPS   C4A 3108   9.461   8.879  10.909 -0.1761 -0.1840 -0.0129
  215POPS   C1B 3109  10.223   9.420  11.582 -0.0212 -0.1527  0.1648
  215POPS   C2B 3110  10.193   9.460  11.116  0.3149  0.0745 -0.1763
  215POPS   C3B 3111  10.437   9.302  10.794 -0.0208 -0.1226 -0.0775
  215POPS   C4B 3112  10.450   9.061  10.417 -0.0924 -0.2068 -0.0890
  216POPS   CNO 3113   5.925   9.885  12.667  0.0702 -0.1695  0.7187
  216POPS   PO4 3114   5.565   9.483  12.729 -0.0245  0.1145  0.0055
  216POPS   GL1 3115   5.577   9.626  12.292  0.3167  0.1089  0.2481
  216POPS   GL2 3116   5.761   9.866  12.180  0.0769  0.1942  0.0213
  216POPS   C1A 3117   5.642   9.420  11.882  0.1854 -0.1192  0.0132
  216POPS   D2A 3118   5.838   9.394  11.472 -0.2714  0.0394  0.1850
  216POPS   C3A 3119   6.297   9.328  11.425 -0.1656 -0.0857 -0.2586
  216POPS   C4A 3120   6.604   9.132  11.454 -0.1511  0.0255 -0.3481
  216POPS   C1B 3121   5.701   9.923  11.715 -0.1423 -0.2155 -0.0548
  216POPS   C2B 3122   5.568  10.094  11.358  0.0805 -0.1460  0.2585
  216POPS   C3B 3123   5.786  10.462  11.193 -0.2185  0.1784  0.5711
  216POPS   C4B 3124   6.131  10.531  10.882 -0.2534 -0.0099 -0.0806
  217POPS   CNO 3125   9.716   2.906  13.017  0.2455 -0.1124 -0.0192
  217POPS   PO4 3126   9.480   2.780  12.696  0.3363 -0.2240 -0.1133
  217POPS   GL1 3127   9.657   2.718  12.248  0.0217  0.1235  0.1687
  217POPS   GL2 3128   9.261   2.754  12.154 -0.1830 -0.1368  0.2357
  217POPS   C1A 3129   9.771   2.676  11.791  0.2169 -0.1343  0.0149
  217POPS   D2A 3130   9.741   2.501  11.308 -0.0561 -0.0821 -0.1245
  217POPS   C3A 3131   9.430   2.328  11.037 -0.2953 -0.2971  0.2448
  217POPS   C4A 3132   9.245   2.020  10.622  0.0606  0.2535 -0.1234
  217POPS   C1B 3133   9.299   2.479  11.804 -0.0069  0.2712  0.1887
  217POPS   C2B 3134   9.139   2.126  11.652 -0.3954  0.0188  0.0425
  217POPS   C3B 3135   8.954   1.789  11.527  0.2523  0.2626  0.1403
  217POPS   C4B 3136   8.678   1.610  11.623  0.0199  0.3993 -0.3756
  218POPS   CNO 3137  11.558   1.226  12.556 -0.0162  0.2390 -0.0737
  218POPS   PO4 3138  11.891   1.425  12.394 -0.2656 -0.4253 -0.3933
  218POPS   GL1 3139  11.566   1.312  12.025  0.1849  0.3199  0.0554
  218POPS   GL2 3140  11.267   1.091  12.112  0.1039  0.0200  0.2613
  218POPS   C1A 3141  11.518   1.356  11.678 -0.1205  0.0699 -0.2635
  218POPS   D2A 3142  11.486   1.465  11.186 -0.1016 -0.1258 -0.1106
  218POPS   C3A 3143  11.545   1.214  10.823  0.2652  0.0584 -0.0280
  218POPS   C4A 3144  11.603   1.301  10.322  0.0627 -0.0536 -0.3034
  218POPS   C1B 3145  11.443   0.834  11.740  0.0593 -0.1139 -0.3411
  218POPS   C2B 3146  11.621   0.546  11.544 -0.0402  0.0880 -0.0831
  218POPS   C3B 3147  11.830   0.234  11.298  0.0968 -0.2356  0.0554
  218POPS   C4B 3148  11.620   0.167  10.966  0.2153 -0.2460 -0.0325
  219POPS   CNO 3149   7.897   3.799  12.726  0.1332 -0.0177 -0.0716
  219POPS   PO4 3150   8.045   3.676  12.369  0.1071 -0.0439  0.0199
  219POPS   GL1 3151   8.090   3.453  11.953 -0.1437  0.1990 -0.3216
  219POPS   GL2 3152   8.292   3.123  11.908 -0.0595  0.3796  0.4270
  219POPS   C1A 3153   7.993   3.211  11.559 -0.2349 -0.0873 -0.0329
  219POPS   D2A 3154   8.212   2.779  11.512  0.0381 -0.1126  0.2878
  219POPS   C3A 3155   8.446   2.555  11.897  0.0146 -0.1376  0.2290
  219POPS   C4A 3156   8.817   2.511  12.070  0.0759 -0.0467 -0.2496
  219POPS   C1B 3157   8.491   3.205  11.575  0.0608  0.1509 -0.3044
  219POPS   C2B 3158   8.317   3.159  11.172 -0.0264  0.1443  0.0950
  219POPS   C3B 3159   8.329   3.175  10.686  0.1150  0.1395  0.0901
  219POPS   C4B 3160   8.635   3.366  10.435  0.1679  0.1823  0.3424
  220POPS   CNO 3161   0.151   3.945  12.804  0.3218 -0.5145 -0.0960
  220POPS   PO4 3162   0.142   4.117  12.424 -0.0473 -0.3845  0.3289
  220POPS   GL1 3163   0.045   4.117  11.992  0.0557  0.0950  0.1716
  220POPS   GL2 3164   0.354   3.762  11.912 -0.1043 -0.1243 -0.0684
  220POPS   C1A 3165   0.017   3.987  11.598 -0.2630  0.2946 -0.4144
  220POPS   D2A 3166  -0.038   3.893  11.267  0.2687  0.0624  0.0091
  220POPS   C3A 3167   0.179   4.055  10.849 -0.0197  0.0081  0.3749
  220POPS   C4A 3168   0.319   4.015  10.357 -0.4227  0.0053  0.1602
  220POPS   C1B 3169   0.724   3.478  11.798  0.0706 -0.2186  0.1497
  220POPS   C2B 3170   0.874   3.330  11.439  0.0373  0.1629 -0.3181
  220POPS   C3B 3171   0.918   3.406  10.973 -0.0376  0.1731  0.0023
  220POPS   C4B 3172   1.254   3.540  10.686  0.2440 -0.1727 -0.0728
  221POPS   CNO 3173   7.349  10.854  12.959 -0.3320  0.1720  0.2179
  221POPS   PO4 3174   7.514  10.467  12.780 -0.3325  0.0071  0.0304
  221POPS   GL1 3175   7.702  10.351  12.403  0.2604 -0.0478 -0.4200
  221POPS   GL2 3176   7.707  10.072  12.276  0.1031  0.2665 -0.4634
  221POPS   C1A 3177   7.700  10.597  12.042  0.3066  0.0075 -0.0750
  221POPS   D2A 3178   7.849  10.837  11.689  0.1142  0.1070  0.0691
  221POPS   C3A 3179   7.646  10.943  11.259  0.2518 -0.2030  0.3077
  221POPS   C4A 3180   7.282  10.730  11.238  0.0791 -0.0750  0.1167
  221POPS   C1B 3181   7.837  10.233  11.790  0.1243 -0.2480 -0.1660
  221POPS   C2B 3182   7.674  10.442  11.478 -0.3833 -0.0724  0.0224
  221POPS   C3B 3183   7.672  10.493  11.000 -0.1049 -0.0708  0.5374
  221POPS   C4B 3184   7.571  10.568  10.678 -0.4081 -0.3023 -0.2550
  222POPS   CNO 3185   2.364   9.113  12.764 -0.0142 -0.0056 -0.1056
  222POPS   PO4 3186   2.577   9.363  12.439  0.0141 -0.2679 -0.0240
  222POPS   GL1 3187   2.737   9.442  12.105  0.0574  0.0419  0.1270
  222POPS   GL2 3188   2.911   9.302  11.846 -0.5233  0.1310 -0.1843
  222POPS   C1A 3189   2.516   9.607  11.772 -0.1511  0.1143 -0.1479
  222POPS   D2A 3190   2.316   9.994  11.587 -0.0178  0.1519  0.2116
  222POPS   C3A 3191   2.487  10.191  11.225 -0.2531  0.2695  0.0043
  222POPS   C4A 3192   2.560  10.566  10.963 -0.1532  0.2397  0.0644
  222POPS   C1B 3193   2.855   9.305  11.539 -0.1257  0.2089 -0.0227
  222POPS   C2B 3194   2.951   9.053  11.233  0.3642  0.0029 -0.0211
  222POPS   C3B 3195   3.115   8.645  11.285  0.0945  0.0686  0.1668
  222POPS   C4B 3196   2.855   8.279  11.111 -0.3274 -0.2317  0.0009
  223POPS   CNO 3197  12.089  11.280  12.531 -0.0098 -0.1192 -0.2060
  223POPS   PO4 3198  12.174  11.722  12.397  0.0156  0.0268  0.0091
  223POPS   GL1 3199  12.025  11.668  12.045  0.5213 -0.3566 -0.0265
  223POPS   GL2 3200  11.714  11.780  12.081  0.1019 -0.3031  0.0124
  223POPS   C1A 3201  12.333  11.487  11.683 -0.1177 -0.2182  0.1774
  223POPS   D2A 3202  12.404  11.339  11.306  0.0391 -0.0861 -0.0697
  223POPS   C3A 3203  12.621  11.468  10.949 -0.0819  0.0001  0.3873
  223POPS   C4A 3204  12.740  11.299  10.531 -0.3243  0.0240 -0.1112
  223POPS   C1B 3205  11.719  11.592  11.634 -0.3672 -0.1145 -0.3364
  223POPS   C2B 3206  11.835  11.396  11.283 -0.4023  0.1260  0.0712
  223POPS   C3B 3207  12.012  11.493  10.908  0.0174 -0.0483 -0.1742
  223POPS   C4B 3208  12.244  11.777  10.693 -0.0901 -0.0539  0.1435
  224POPS   CNO 3209   5.599   3.046  12.397 -0.0109  0.1935 -0.2043
  224POPS   PO4 3210   5.469   2.878  12.088 -0.1584 -0.1134  0.0714
  224POPS   GL1 3211   5.310   2.870  11.669 -0.0169  0.0558  0.0185
  224POPS   GL2 3212   4.958   2.802  11.615  0.1692  0.0438  0.2030
  224POPS   C1A 3213   5.384   2.704  11.287 -0.3220 -0.1637 -0.1592
  224POPS   D2A 3214   5.177   3.053  10.927 -0.0680 -0.1072  0.2297
  224POPS   C3A 3215   4.960   3.370  10.698  0.0299 -0.0091 -0.2171
  224POPS   C4A 3216   4.835   3.801  10.546 -0.2538 -0.1516 -0.2836
  224POPS   C1B 3217   4.718   2.828  11.227  0.4166 -0.1818 -0.1153
  224POPS   C2B 3218   4.671   2.821  10.890  0.1225  0.1069  0.0117
  224POPS   C3B 3219   4.596   3.088  10.606 -0.0467 -0.3187  0.1595
  224POPS   C4B 3220   4.232   2.975  10.342  0.0843  0.1606  0.3055
  225POPS   CNO 3221  10.428   0.601  13.008  0.0659  0.0050  0.1663
  225POPS   PO4 3222  10.273   0.421  12.630 -0.1074  0.2658 -0.1768
  225POPS   GL1 3223  10.158   0.437  12.245  0.0824  0.1612 -0.3410
  225POPS   GL2 3224  10.129   0.136  12.177  0.0055 -0.1537  0.1085
  225POPS   C1A 3225   9.902   0.462  11.835 -0.1239  0.0855 -0.0425
  225POPS   D2A 3226   9.572   0.529  11.575 -0.0364  0.3190  0.0135
  225POPS   C3A 3227   9.439   0.317  11.304  0.2675 -0.0677 -0.2150
  225POPS   C4A 3228   9.569   0.175  10.868  0.0392 -0.0664 -0.1160
  225POPS   C1B 3229   9.851  -0.049  11.927  0.1547  0.0201  0.1772
  225POPS   C2B 3230   9.696  -0.061  11.524  0.0390  0.0970 -0.0449
  225POPS   C3B 3231   9.245  -0.185  11.252 -0.4236 -0.0499 -0.0369
  225POPS   C4B 3232   9.088  -0.159  10.928  0.0254  0.1440  0.0104
  226POPS   CNO 3233   9.148   4.891  11.674 -0.2732 -0.1873 -0.3031
  226POPS   PO4 3234   8.954   4.786  11.347 -0.2713  0.2087 -0.2595
  226POPS   GL1 3235   9.063   4.413  11.241 -0.0869  0.0315 -0.1579
  226POPS   GL2 3236   9.208   4.199  11.294  0.3204  0.2282 -0.2475
  226POPS   C1A 3237   8.713   4.114  11.118 -0.0792  0.1638  0.0205
  226POPS   D2A 3238   8.457   4.086  10.782 -0.1549  0.1775  0.1946
  226POPS   C3A 3239   8.212   3.963  10.443  0.2035 -0.1225 -0.2719
  226POPS   C4A 3240   8.367   4.160  10.046 -0.0552 -0.1477 -0.0850
  226POPS   C1B 3241   9.107   3.727  11.171  0.2380  0.1148  0.1421
  226POPS   C2B 3242   8.912   3.659  10.832  0.0348 -0.1153 -0.0275
  226POPS   C3B 3243   8.879   3.774  10.353  0.0608 -0.2605 -0.0353
  226POPS   C4B 3244   8.782   3.895  10.004  0.0903 -0.1361 -0.0521
  227POPS   CNO 3245   8.724   8.489   8.340  0.1651  0.1797  0.0782
  227POPS   PO4 3246   8.755   8.094   8.659 -0.3986  0.2113  0.0950
  227POPS   GL1 3247   8.778   8.091   9.092 -0.1078 -0.0452  0.0116
  227POPS   GL2 3248   8.442   8.114   9.084  0.4209 -0.3242 -0.1106
  227POPS   C1A 3249   8.824   8.180   9.529  0.3297  0.0348  0.0271
  227POPS   D2A 3250   8.770   7.990   9.876  0.0040 -0.0763 -0.0152
  227POPS   C3A 3251   8.379   8.047  10.130  0.0831 -0.1089 -0.1521
  227POPS   C4A 3252   7.975   7.994  10.461  0.3129 -0.0357 -0.1699
  227POPS   C1B 3253   8.268   8.044   9.511 -0.3041 -0.1222  0.2805
  227POPS   C2B 3254   7.994   8.032   9.783 -0.2437 -0.0745 -0.0507
  227POPS   C3B 3255   7.880   8.389   9.976  0.0844  0.1849 -0.0053
  227POPS   C4B 3256   7.543   8.459  10.210  0.1881  0.0031  0.1405
  228POPS   CNO 3257   6.066   3.668  12.519 -0.3236 -0.3123  0.2744
  228POPS   PO4 3258   6.432   3.690  12.423 -0.0188  0.2374  0.1437
  228POPS   GL1 3259   6.294   3.630  11.978 -0.0947  0.1907 -0.0489
  228POPS   GL2 3260   6.058   3.589  11.839  0.2575  0.1112 -0.0004
  228POPS   C1A 3261   6.410   3.780  11.603 -0.1680 -0.1905 -0.3902
  228POPS   D2A 3262   6.221   3.949  11.181 -0.2149 -0.0354 -0.0714
  228POPS   C3A 3263   6.127   4.382  11.094 -0.1512  0.2889 -0.0062
  228POPS   C4A 3264   6.021   4.803  11.226  0.0023 -0.3724 -0.0472
  228POPS   C1B 3265   5.888   3.672  11.495  0.0224  0.5381  0.0749
  228POPS   C2B 3266   5.670   4.024  11.137 -0.1169  0.0274 -0.3115
  228POPS   C3B 3267   5.719   4.292  10.799  0.0743  0.4353  0.0872
  228POPS   C4B 3268   5.733   4.679  10.507 -0.0374 -0.1169  0.0805
  229POPS   CNO 3269   8.585  11.082  12.404 -0.0371 -0.1307  0.1551
  229POPS   PO4 3270   8.945  11.160  12.023  0.2605  0.1453 -0.2519
  229POPS   GL1 3271   8.749  11.252  11.654  0.0314 -0.1201  0.0060
  229POPS   GL2 3272   8.461  11.398  11.511 -0.0332  0.1153  0.3708
  229POPS   C1A 3273   9.012  11.309  11.222  0.1047 -0.0803 -0.2087
  229POPS   D2A 3274   9.182  11.230  10.821  0.0597 -0.1186  0.0973
  229POPS   C3A 3275   9.353  11.050  10.426  0.1941  0.1144 -0.0531
  229POPS   C4A 3276   9.604  10.762  10.142 -0.1952  0.2550 -0.2065
  229POPS   C1B 3277   8.558  11.146  11.090 -0.2922 -0.0222 -0.0992
  229POPS   C2B 3278   8.375  11.395  10.714 -0.1991 -0.0438  0.3593
  229POPS   C3B 3279   8.275  11.261  10.413 -0.5703  0.2531  0.3019
  229POPS   C4B 3280   8.500  10.833  10.234 -0.0155  0.3339 -0.2509
  230POPS   CNO 3281  11.237  10.300  12.852 -0.0033 -0.3045 -0.2311
  230POPS   PO4 3282  11.185   9.902  12.850  0.0657  0.0055  0.2601
  230POPS   GL1 3283  11.051   9.816  12.406  0.1036 -0.2368 -0.0279
  230POPS   GL2 3284  11.293   9.762  12.188  0.0402  0.0510 -0.1640
  230POPS   C1A 3285  10.787   9.883  12.003 -0.3046  0.0438  0.0814
  230POPS   D2A 3286  10.844  10.231  11.766  0.1025 -0.0817  0.3431
  230POPS   C3A 3287  10.806  10.094  11.363 -0.1409 -0.1637  0.4021
  230POPS   C4A 3288  10.980  10.038  10.887  0.1203 -0.0218 -0.0795
  230POPS   C1B 3289  11.546   9.954  11.868 -0.2439 -0.0378 -0.2206
  230POPS   C2B 3290  11.765   9.983  11.439 -0.1499 -0.1485 -0.3334
  230POPS   C3B 3291  11.846  10.142  11.058  0.2793  0.0375  0.1345
  230POPS   C4B 3292  12.092  10.175  10.646 -0.1920  0.1142 -0.4423
  231POPS   CNO 3293   6.382   5.421  12.613  0.0526 -0.1613  0.1351
  231POPS   PO4 3294   6.331   5.367  12.252  0.4654 -0.2427  0.1938
  231POPS   GL1 3295   6.388   5.629  11.887  0.2398  0.0544 -0.0614
  231POPS   GL2 3296   6.075   5.428  11.784  0.2401 -0.1825  0.0279
  231POPS   C1A 3297   6.458   5.743  11.428 -0.0993  0.0482 -0.0437
  231POPS   D2A 3298   6.307   5.567  11.048  0.0507  0.2627  0.1870
  231POPS   C3A 3299   6.199   5.309  10.773 -0.0576 -0.3092 -0.0541
  231POPS   C4A 3300   5.965   5.054  10.649  0.0443  0.0199  0.2340
  231POPS   C1B 3301   6.110   5.299  11.407  0.0903  0.1599 -0.2313
  231POPS   C2B 3302   6.470   5.179  11.255  0.2834 -0.2095 -0.0533
  231POPS   C3B 3303   6.483   4.942  10.934 -0.0561 -0.5298  0.0123
  231POPS   C4B 3304   6.672   4.840  10.466 -0.0541  0.1243  0.0699
  232POPS   CNO 3305   2.316   2.604  12.698  0.1430 -0.3353 -0.0327
  232POPS   PO4 3306   2.260   2.183  12.440 -0.0131  0.0169  0.1826
  232POPS   GL1 3307   2.208   2.091  11.981  0.1655 -0.2112  0.1353
  232POPS   GL2 3308   1.954   2.408  11.808  0.2946  0.1222 -0.0669
  232POPS   C1A 3309   1.907   2.035  11.534 -0.1069  0.0834 -0.0225
  232POPS   D2A 3310   1.758   1.944  11.251  0.0775 -0.1513  0.2236
  232POPS   C3A 3311   1.942   1.528  11.032  0.0951 -0.0300  0.2372
  232POPS   C4A 3312   2.108   1.513  10.686 -0.1604 -0.0794 -0.1183
  232POPS   C1B 3313   2.174   2.736  11.580  0.0755 -0.0455  0.1494
  232POPS   C2B 3314   2.331   2.951  11.244 -0.2045 -0.1786  0.1232
  232POPS   C3B 3315   2.510   3.295  11.192  0.0244  0.4243 -0.0357
  232POPS   C4B 3316   2.747   3.548  10.946  0.1176 -0.1657  0.1869
  233POPS   CNO 3317   8.885  12.202   8.702  0.1867  0.1528  0.1281
  233POPS   PO4 3318   8.481  11.937   8.730 -0.0977 -0.0460  0.0485
  233POPS   GL1 3319   8.678  11.885   9.156  0.3500  0.1132  0.1124
  233POPS   GL2 3320   8.662  12.223   9.181 -0.2267 -0.0541 -0.1708
  233POPS   C1A 3321   8.501  11.740   9.598  0.0113  0.1447 -0.0128
  233POPS   D2A 3322   8.224  11.930   9.911 -0.1841  0.0406 -0.1267
  233POPS   C3A 3323   8.087  11.702  10.313 -0.1596  0.0817 -0.0468
  233POPS   C4A 3324   7.778  11.726  10.662  0.1211 -0.0651  0.0755
  233POPS   C1B 3325   8.270  12.070   9.342  0.0620 -0.5783 -0.0574
  233POPS   C2B 3326   7.929  11.852   9.506 -0.3364 -0.2239 -0.0587
  233POPS   C3B 3327   7.462  11.708   9.471  0.0863  0.3034  0.0124
  233POPS   C4B 3328   7.012  11.647   9.578 -0.0224  0.3344 -0.0860
  234POPS   CNO 3329   9.759   0.264   8.398 -0.5566 -0.0906  0.0054
  234POPS   PO4 3330   9.682   0.487   8.674  0.2437 -0.2069  0.0894
  234POPS   GL1 3331   9.475   0.302   9.046  0.0004  0.2151 -0.0087
  234POPS   GL2 3332   9.202   0.130   9.064 -0.2181  0.0398  0.0293
  234POPS   C1A 3333   9.442   0.197   9.554  0.1678 -0.0920  0.2467
  234POPS   D2A 3334   9.168   0.284   9.939 -0.2356  0.1340 -0.0546
  234POPS   C3A 3335   9.382   0.580  10.291  0.1696 -0.1048  0.0074
  234POPS   C4A 3336   9.627   1.008  10.470  0.1150  0.0368  0.2419
  234POPS   C1B 3337   8.899   0.377   9.452  0.4305  0.1624  0.3254
  234POPS   C2B 3338   8.476   0.585   9.677  0.1323 -0.2777 -0.0429
  234POPS   C3B 3339   8.497   0.741  10.024  0.4692 -0.0200 -0.0749
  234POPS   C4B 3340   8.626   1.095  10.372 -0.3779  0.0516  0.1149
  235POPC   NC3 3341  11.561   9.398   8.211 -0.0449 -0.2942 -0.2223
  235POPC   PO4 3342  11.892   9.222   8.347  0.1393 -0.1974 -0.1147
  235POPC   GL1 3343  12.045   9.304   8.764 -0.0636  0.0781  0.2488
  235POPC   GL2 3344  12.337   9.205   8.837  0.1535  0.0089  0.0298
  235POPC   C1A 3345  11.863   9.085   9.065  0.0124  0.2595 -0.1501
  235POPC   D2A 3346  12.017   8.756   9.354  0.0610 -0.0065  0.2307
  235POPC   C3A 3347  12.226   8.337   9.373  0.4827  0.2799 -0.2965
  235POPC   C4A 3348  12.525   8.018   9.333  0.0613  0.2081  0.1424
  235POPC   C1B 3349  12.391   9.351   9.215  0.0566 -0.0055  0.3981
  235POPC   C2B 3350  12.625   9.339   9.709 -0.3206  0.2231  0.2670
  235POPC   C3B 3351  12.810   9.465  10.002 -0.2188  0.1882  0.0920
  235POPC   C4B 3352  12.784   9.781  10.281  0.0636 -0.1406 -0.0259
  236POPC   NC3 3353   9.194   7.993   8.402 -0.0298 -0.0423 -0.0511
  236POPC   PO4 3354   9.560   8.146   8.456 -0.1313 -0.4236 -0.2062
  236POPC   GL1 3355   9.715   8.411   8.815 -0.2285  0.0431 -0.1114
  236POPC   GL2 3356   9.495   8.671   8.940 -0.0687 -0.4199 -0.1451
  236POPC   C1A 3357   9.649   8.308   9.242 -0.0239  0.1119  0.1036
  236POPC   D2A 3358   9.290   7.996   9.313  0.0526 -0.2749  0.2434
  236POPC   C3A 3359   9.258   7.895   9.711  0.2152 -0.0718  0.0569
  236POPC   C4A 3360   9.129   7.832  10.182 -0.6444 -0.0961  0.0432
  236POPC   C1B 3361   9.850   8.804   9.208 -0.0163  0.1306 -0.1610
  236POPC   C2B 3362  10.032   8.825   9.659  0.1562  0.0286 -0.1442
  236POPC   C3B 3363   9.942   8.872  10.068  0.0482 -0.0045  0.1256
  236POPC   C4B 3364  10.054   8.664  10.514 -0.2365 -0.0079 -0.0447
  237POPC   NC3 3365  10.356   7.220   8.401  0.1645 -0.1673 -0.1174
  237POPC   PO4 3366  10.583   6.793   8.684 -0.0258  0.4590 -0.1415
  237POPC   GL1 3367  10.538   6.669   9.177 -0.1986 -0.1462  0.2356
  237POPC   GL2 3368  10.597   6.372   9.248 -0.1556  0.1385 -0.1676
  237POPC   C1A 3369  10.576   6.602   9.675  0.1172  0.0891  0.1780
  237POPC   D2A 3370  10.465   6.212   9.915 -0.2022  0.1274 -0.1369
  237POPC   C3A 3371  10.630   6.048  10.403  0.0544  0.2585 -0.1379
  237POPC   C4A 3372  10.589   5.795  10.787 -0.3008 -0.1865 -0.0640
  237POPC   C1B 3373  10.362   6.183   9.414 -0.2200 -0.0490  0.2744
  237POPC   C2B 3374   9.990   6.148   9.608  0.0380 -0.2373 -0.2077
  237POPC   C3B 3375   9.543   6.389   9.662 -0.2150 -0.0480 -0.0689
  237POPC   C4B 3376   9.183   6.376   9.520  0.1234  0.2405 -0.0958
  238POPC   NC3 3377  10.408   9.646   8.589  0.2071 -0.0827  0.3970
  238POPC   PO4 3378  10.741   9.398   8.672  0.2641  0.2348  0.1349
  238POPC   GL1 3379  10.854   9.342   9.017  0.1112  0.1580  0.0589
  238POPC   GL2 3380  10.875   9.020   9.223 -0.0914 -0.3781  0.0688
  238POPC   C1A 3381  11.058   9.515   9.387  0.1458 -0.1631  0.2569
  238POPC   D2A 3382  11.427   9.727   9.561  0.0681 -0.1198 -0.2575
  238POPC   C3A 3383  11.400   9.775   9.977 -0.1149  0.1510 -0.0697
  238POPC   C4A 3384  11.071   9.791  10.255  0.2846 -0.1110 -0.0949
  238POPC   C1B 3385  10.746   8.668   9.539 -0.0784 -0.0859 -0.3477
  238POPC   C2B 3386  10.438   8.735   9.923 -0.2788  0.1305  0.3135
  238POPC   C3B 3387  10.541   8.595  10.394 -0.1356  0.1576  0.1121
  238POPC   C4B 3388  10.623   8.347  10.718 -0.1144 -0.0504  0.0974
  239POPC   NC3 3389   9.731   2.851   8.449  0.0175 -0.0898 -0.0415
  239POPC   PO4 3390   9.806   2.788   8.915 -0.2072 -0.4052 -0.0110
  239POPC   GL1 3391   9.977   2.948   9.265  0.3070 -0.0863  0.0264
  239POPC   GL2 3392   9.631   3.225   9.312 -0.0962  0.0863  0.0750
  239POPC   C1A 3393  10.104   3.190   9.569 -0.0044 -0.0028  0.1616
  239POPC   D2A 3394  10.161   3.604   9.758  0.0184 -0.1273 -0.0099
  239POPC   C3A 3395   9.813   3.752  10.220  0.1028 -0.1581 -0.0069
  239POPC   C4A 3396   9.859   3.920  10.624  0.2043 -0.2061  0.0029
  239POPC   C1B 3397   9.550   3.035   9.722 -0.0495  0.4482 -0.1095
  239POPC   C2B 3398   9.534   2.920  10.267  0.2621 -0.0251 -0.0833
  239POPC   C3B 3399   9.997   2.809  10.562 -0.0480  0.1906 -0.1112
  239POPC   C4B 3400  10.179   2.776  10.915 -0.2152 -0.0051  0.1385
  240POPC   NC3 3401   9.120   1.168   8.136 -0.0774 -0.2024 -0.1115
  240POPC   PO4 3402   9.305   0.929   8.459  0.0280 -0.1607  0.0960
  240POPC   GL1 3403   9.327   0.811   8.971 -0.1515  0.0486  0.0409
  240POPC   GL2 3404   9.508   1.108   9.166 -0.1442 -0.1502  0.0903
  240POPC   C1A 3405   9.288   0.744   9.376  0.0559  0.3952 -0.0663
  240POPC   D2A 3406   9.243   0.743   9.801  0.1838  0.1327  0.3086
  240POPC   C3A 3407   9.506   0.971   9.938 -0.1211 -0.0428  0.0480
  240POPC   C4A 3408   9.896   0.786  10.063 -0.1780 -0.0846 -0.1241
  240POPC   C1B 3409   9.321   1.249   9.563 -0.0767 -0.1526 -0.1651
  240POPC   C2B 3410   9.357   1.434   9.946  0.0760 -0.1589  0.0758
  240POPC   C3B 3411   9.802   1.337  10.073  0.2474  0.1180 -0.0618
  240POPC   C4B 3412  10.089   1.491  10.349  0.0390 -0.2298 -0.4658
  241POPC   NC3 3413   0.674   3.068   8.250  0.2349  0.0785 -0.0549
  241POPC   PO4 3414   1.036   2.793   8.332 -0.3392 -0.0248 -0.3022
  241POPC   GL1 3415   1.291   2.745   8.708 -0.1757 -0.1541 -0.1638
  241POPC   GL2 3416   1.009   2.574   8.819  0.1854 -0.1142  0.1461
  241POPC   C1A 3417   1.463   2.455   9.035 -0.0847 -0.3037  0.0821
  241POPC   D2A 3418   1.629   2.294   9.476 -0.0718  0.0170  0.0461
  241POPC   C3A 3419   1.585   2.067   9.816  0.1927  0.3604 -0.0468
  241POPC   C4A 3420   1.436   1.727  10.067 -0.1300 -0.0411 -0.0919
  241POPC   C1B 3421   1.125   2.766   9.220  0.0057 -0.1846 -0.1569
  241POPC   C2B 3422   0.992   2.938   9.643 -0.3503 -0.2566 -0.0532
  241POPC   C3B 3423   0.747   3.240   9.977  0.1266 -0.1337  0.1657
  241POPC   C4B 3424   0.999   3.347  10.349 -0.3689 -0.0586  0.3487
  242POPC   NC3 3425   8.720   3.124   8.295 -0.1185  0.4585  0.1112
  242POPC   PO4 3426   9.070   3.328   8.500 -0.2777  0.2205 -0.2725
  242POPC   GL1 3427   8.718   3.102   8.798 -0.0354  0.1817 -0.0963
  242POPC   GL2 3428   8.908   3.033   9.184  0.0306  0.1564 -0.2908
  242POPC   C1A 3429   8.479   2.870   9.071  0.0996 -0.2698 -0.0646
  242POPC   D2A 3430   8.109   2.901   9.469 -0.0976  0.0681  0.0743
  242POPC   C3A 3431   8.008   3.196   9.756  0.1470  0.0156  0.1061
  242POPC   C4A 3432   7.790   3.592  10.010  0.0811  0.1924  0.4407
  242POPC   C1B 3433   8.862   2.799   9.503  0.4316  0.0534 -0.0322
  242POPC   C2B 3434   9.230   2.592   9.781  0.0601  0.0485  0.2433
  242POPC   C3B 3435   9.513   2.448  10.040  0.1806  0.2227  0.1506
  242POPC   C4B 3436   9.666   2.364  10.483  0.0853 -0.1770 -0.0893
  243POPC   NC3 3437   9.837   3.701   9.166  0.1244 -0.2622  0.1569
  243POPC   PO4 3438  10.088   3.985   9.090  0.0670  0.2155 -0.1175
  243POPC   GL1 3439  10.278   3.972   9.495  0.1416 -0.2529  0.0564
  243POPC   GL2 3440  10.287   4.252   9.770 -0.3512  0.0915 -0.1901
  243POPC   C1A 3441  10.579   3.901   9.884  0.2373 -0.4028  0.1374
  243POPC   D2A 3442  10.643   4.212  10.226 -0.2477  0.0301  0.0007
  243POPC   C3A 3443  10.919   4.571  10.127  0.1056  0.3024  0.1254
  243POPC   C4A 3444  11.279   4.431   9.722  0.1032 -0.1220 -0.0857
  243POPC   C1B 3445  10.437   4.639  10.083 -0.0125 -0.4708  0.0908
  243POPC   C2B 3446  10.551   4.615  10.496 -0.0563  0.2226  0.0846
  243POPC   C3B 3447  10.757   4.551  10.779 -0.0391 -0.1570  0.1091
  243POPC   C4B 3448  10.608   4.460  11.212  0.1121  0.0259  0.1303
  244POPC   NC3 3449   9.698  10.114  12.127  0.0578 -0.0286  0.3551
  244POPC   PO4 3450   9.993  10.430  12.024 -0.1703  0.3034  0.1619
  244POPC   GL1 3451  10.070  10.309  11.616 -0.1288 -0.0011 -0.3103
  244POPC   GL2 3452  10.378  10.182  11.802 -0.0743 -0.1196  0.2258
  244POPC   C1A 3453  10.049  10.169  11.230 -0.0419  0.3385  0.3421
  244POPC   D2A 3454  10.315  10.012  10.892  0.2761  0.1500 -0.0178
  244POPC   C3A 3455  10.297  10.307  10.650  0.2061  0.1485 -0.0514
  244POPC   C4A 3456  10.182  10.753  10.661 -0.1758  0.1201 -0.0339
  244POPC   C1B 3457  10.420   9.823  11.601 -0.2467 -0.1641 -0.0439
  244POPC   C2B 3458  10.624   9.628  11.222  0.1220 -0.1156  0.0150
  244POPC   C3B 3459  11.084   9.622  11.147 -0.1086  0.2536  0.1707
  244POPC   C4B 3460  11.229   9.374  10.905 -0.0700  0.2446  0.3002
  245POPC   NC3 3461   5.402   3.091   8.050  0.0434 -0.0612 -0.1847
  245POPC   PO4 3462   5.818   3.211   8.281 -0.0287  0.0157 -0.1103
  245POPC   GL1 3463   5.970   2.897   8.560 -0.0684 -0.2291  0.0196
  245POPC   GL2 3464   6.014   2.549   8.518 -0.2542 -0.2541  0.1344
  245POPC   C1A 3465   6.127   2.940   8.971  0.3922 -0.2041 -0.2451
  245POPC   D2A 3466   6.160   3.114   9.458 -0.1462  0.5301  0.0409
  245POPC   C3A 3467   6.464   2.857   9.792  0.1042  0.2063 -0.1770
  245POPC   C4A 3468   6.782   2.596  10.023  0.0122  0.1878 -0.1497
  245POPC   C1B 3469   6.141   2.171   8.673  0.1685  0.0774  0.2478
  245POPC   C2B 3470   6.200   1.998   9.060  0.2137  0.2151  0.1280
  245POPC   C3B 3471   6.166   1.930   9.596  0.2317  0.0334  0.0411
  245POPC   C4B 3472   6.078   1.898  10.055  0.1271 -0.1002 -0.0480
  246POPC   NC3 3473  11.442  11.440   8.449 -0.1702 -0.2908  0.1048
  246POPC   PO4 3474  10.952  11.390   8.463  0.0348 -0.4264 -0.2844
  246POPC   GL1 3475  11.089  11.365   8.876 -0.2780  0.2645  0.1977
  246POPC   GL2 3476  11.228  11.099   8.945 -0.0417  0.3740  0.1299
  246POPC   C1A 3477  10.971  11.416   9.334  0.1807  0.2138 -0.0196
  246POPC   D2A 3478  10.835  11.387   9.760 -0.1980 -0.2110 -0.1601
  246POPC   C3A 3479  10.490  11.427   9.997  0.0934  0.1326 -0.0106
  246POPC   C4A 3480  10.567  11.801  10.126 -0.2563 -0.0524  0.1761
  246POPC   C1B 3481  11.443  10.936   9.230  0.0883 -0.0055 -0.0072
  246POPC   C2B 3482  11.652  10.841   9.618  0.1942  0.0869  0.1006
  246POPC   C3B 3483  11.607  10.660   9.994 -0.0490 -0.0588 -0.1465
  246POPC   C4B 3484  11.583  10.688  10.346  0.2377  0.1631  0.0724
  247POPC   NC3 3485   0.121   5.649   8.771 -0.0697  0.1167  0.3421
  247POPC   PO4 3486   0.312   5.254   8.813  0.2631  0.1027 -0.0882
  247POPC   GL1 3487   0.792   5.425   9.000  0.1918  0.1689  0.2758
  247POPC   GL2 3488   0.668   5.738   9.029 -0.0995  0.0364 -0.1415
  247POPC   C1A 3489   0.728   5.374   9.465  0.0588  0.1949 -0.0754
  247POPC   D2A 3490   0.452   5.507   9.853  0.0803  0.0627 -0.0775
  247POPC   C3A 3491   0.261   5.821  10.096  0.2252 -0.1428 -0.1059
  247POPC   C4A 3492   0.281   6.007  10.504 -0.0006 -0.0753 -0.1062
  247POPC   C1B 3493   0.538   5.927   9.512  0.0380 -0.2022 -0.6345
  247POPC   C2B 3494   0.515   6.184   9.897 -0.0453  0.3461 -0.1758
  247POPC   C3B 3495   0.616   6.337  10.390  0.0554 -0.3468  0.6085
  247POPC   C4B 3496   0.834   6.526  10.622 -0.0871 -0.1557  0.1808
  248POPC   NC3 3497  10.401   3.656   8.731 -0.1411 -0.1362 -0.1958
  248POPC   PO4 3498  10.584   4.057   8.815  0.1414  0.1711 -0.0222
  248POPC   GL1 3499  10.686   4.041   9.247  0.0111 -0.3496 -0.0451
  248POPC   GL2 3500  10.876   4.452   9.255 -0.2179  0.0612 -0.3999
  248POPC   C1A 3501  11.067   4.015   9.520 -0.4044  0.0535  0.0497
  248POPC   D2A 3502  11.518   4.041   9.668  0.2092 -0.1099 -0.0875
  248POPC   C3A 3503  11.866   4.406   9.838 -0.4007  0.1042  0.6311
  248POPC   C4A 3504  12.200   4.581   9.983 -0.0212 -0.0765 -0.0238
  248POPC   C1B 3505  10.791   4.323   9.689  0.0159  0.0994  0.1480
  248POPC   C2B 3506  11.147   4.005  10.016  0.1714  0.0322 -0.1620
  248POPC   C3B 3507  11.650   3.902  10.110 -0.0103  0.2356 -0.0012
  248POPC   C4B 3508  11.876   3.560  10.103  0.1067  0.0051  0.2118
  249POPC   NC3 3509   3.549   7.759   8.728 -0.3163  0.3065 -0.4136
  249POPC   PO4 3510   3.327   8.013   8.898  0.3818 -0.1190 -0.2174
  249POPC   GL1 3511   3.397   7.918   9.408 -0.0359 -0.0608  0.1030
  249POPC   GL2 3512   3.415   7.626   9.417 -0.2085 -0.0883  0.1891
  249POPC   C1A 3513   3.651   7.774   9.821  0.1855 -0.2963 -0.1833
  249POPC   D2A 3514   3.569   7.887  10.240 -0.0238  0.2273  0.0787
  249POPC   C3A 3515   3.556   8.166  10.548 -0.2563  0.0458 -0.1970
  249POPC   C4A 3516   3.852   8.389  10.812 -0.2102 -0.0477 -0.2826
  249POPC   C1B 3517   3.094   7.698   9.800 -0.2117 -0.2428  0.0801
  249POPC   C2B 3518   2.959   7.942  10.142 -0.2676  0.2518  0.0174
  249POPC   C3B 3519   3.045   7.686  10.519 -0.0845 -0.2603 -0.0884
  249POPC   C4B 3520   3.517   7.540  10.660 -0.2938 -0.2127  0.0459
  250POPC   NC3 3521   8.231  10.580   8.309  0.1183 -0.0109  0.1902
  250POPC   PO4 3522   8.525  10.297   8.366 -0.1978 -0.2332  0.1823
  250POPC   GL1 3523   8.721  10.208   8.817  0.0922  0.1133 -0.1709
  250POPC   GL2 3524   8.817   9.961   8.902  0.0695 -0.0950  0.0566
  250POPC   C1A 3525   8.921  10.448   9.112 -0.0138  0.0543  0.0544
  250POPC   D2A 3526   9.356  10.527   9.074  0.1325 -0.3067 -0.0316
  250POPC   C3A 3527   9.471  10.962   9.253 -0.0605  0.1205 -0.0083
  250POPC   C4A 3528   9.484  11.330   9.220 -0.0718  0.0352 -0.0470
  250POPC   C1B 3529   9.077   9.631   9.037  0.2357  0.2507 -0.1406
  250POPC   C2B 3530   9.183   9.556   9.489 -0.1063 -0.0731  0.2109
  250POPC   C3B 3531   9.411   9.628   9.888 -0.0636 -0.2657 -0.4581
  250POPC   C4B 3532   9.155   9.354  10.179  0.0044 -0.1903 -0.0574
  251POPC   NC3 3533   8.358   0.062   8.361 -0.2210  0.0393 -0.0816
  251POPC   PO4 3534   7.966   0.333   8.488 -0.2592  0.2678  0.0226
  251POPC   GL1 3535   7.944   0.534   8.827  0.0355  0.0760  0.1939
  251POPC   GL2 3536   7.653   0.454   9.075  0.0611  0.1646 -0.2357
  251POPC   C1A 3537   7.894   0.840   9.242  0.1615  0.2982 -0.1717
  251POPC   D2A 3538   7.593   1.098   9.609 -0.1747  0.0078 -0.2044
  251POPC   C3A 3539   7.544   1.187  10.112  0.2383 -0.1539 -0.1337
  251POPC   C4A 3540   7.310   1.286  10.409 -0.1227  0.0871 -0.0585
  251POPC   C1B 3541   7.501   0.459   9.516  0.2165 -0.1538 -0.0896
  251POPC   C2B 3542   7.424   0.614   9.911  0.3530  0.1035  0.1019
  251POPC   C3B 3543   7.225   0.699  10.270 -0.1500 -0.2397  0.1128
  251POPC   C4B 3544   7.275   0.793  10.640 -0.2259 -0.2044  0.0279
  252POPC   NC3 3545   2.310   7.748   8.532 -0.4025 -0.1441  0.1103
  252POPC   PO4 3546   2.285   7.749   9.037  0.2260  0.4612 -0.3305
  252POPC   GL1 3547   2.096   7.568   9.394 -0.1093  0.3662  0.5192
  252POPC   GL2 3548   2.278   7.340   9.527  0.0481 -0.0399  0.1435
  252POPC   C1A 3549   1.807   7.376   9.779  0.0225  0.1285 -0.0570
  252POPC   D2A 3550   1.757   7.422  10.216  0.1479  0.1465  0.1853
  252POPC   C3A 3551   1.626   7.616  10.437  0.0710  0.2252 -0.1086
  252POPC   C4A 3552   1.545   7.832  10.825  0.0963 -0.0162 -0.1721
  252POPC   C1B 3553   2.138   7.717   9.807  0.0342  0.2251  0.1270
  252POPC   C2B 3554   2.219   7.739  10.215  0.1496 -0.2864  0.0208
  252POPC   C3B 3555   2.012   7.898  10.555 -0.0433  0.0177 -0.0873
  252POPC   C4B 3556   1.771   8.225  10.560  0.2527  0.1867 -0.0252
  253POPC   NC3 3557   7.694  10.192   8.153 -0.0343  0.2478 -0.0494
  253POPC   PO4 3558   8.036  10.157   8.015 -0.1802 -0.3450 -0.2715
  253POPC   GL1 3559   8.041  10.131   8.553  0.0008 -0.1165 -0.3759
  253POPC   GL2 3560   8.199   9.812   8.707  0.2836 -0.1657  0.0289
  253POPC   C1A 3561   7.775  10.056   8.935  0.1670 -0.1286  0.1707
  253POPC   D2A 3562   7.747   9.830   9.263  0.2796 -0.0797  0.0406
  253POPC   C3A 3563   7.656   9.798   9.672  0.1045  0.0674 -0.0796
  253POPC   C4A 3564   7.533   9.678  10.066  0.0024 -0.2245  0.0011
  253POPC   C1B 3565   8.325   9.928   9.047  0.0028 -0.6152  0.3011
  253POPC   C2B 3566   8.217  10.031   9.542 -0.2336 -0.1043  0.0996
  253POPC   C3B 3567   8.018  10.027  10.027 -0.3732  0.0263 -0.0553
  253POPC   C4B 3568   7.718  10.236  10.339 -0.1054 -0.0063  0.0640
  254POPC   NC3 3569   5.172   0.824   8.166  0.0408  0.1697 -0.0937
  254POPC   PO4 3570   5.624   1.019   8.120 -0.1875 -0.0268 -0.0073
  254POPC   GL1 3571   5.561   1.270   8.468 -0.1021  0.1770 -0.1369
  254POPC   GL2 3572   5.146   1.220   8.470  0.0584 -0.1281 -0.2436
  254POPC   C1A 3573   5.505   1.147   8.965  0.0742 -0.0523 -0.2954
  254POPC   D2A 3574   5.413   1.442   9.331  0.1482  0.0625 -0.1173
  254POPC   C3A 3575   5.508   1.142   9.671 -0.1830 -0.1943  0.0611
  254POPC   C4A 3576   5.381   1.191  10.129  0.2371  0.1553  0.1592
  254POPC   C1B 3577   5.022   0.993   8.832 -0.1648 -0.0332  0.1632
  254POPC   C2B 3578   5.244   0.881   9.283  0.0479  0.3422  0.0926
  254POPC   C3B 3579   5.246   0.771   9.790  0.1077  0.1479 -0.1930
  254POPC   C4B 3580   5.356   0.281  10.148 -0.1969  0.1869  0.2888
  255POPC   NC3 3581   5.813   0.575   8.019  0.1383 -0.0108 -0.0024
  255POPC   PO4 3582   6.182   0.824   8.171  0.0807  0.0455 -0.0828
  255POPC   GL1 3583   6.225   1.019   8.518  0.0423 -0.3656 -0.0420
  255POPC   GL2 3584   5.922   0.913   8.655 -0.4275  0.0002 -0.0114
  255POPC   C1A 3585   6.357   1.183   8.871  0.0009 -0.0648  0.3600
  255POPC   D2A 3586   6.446   1.233   9.315  0.0876  0.1071  0.1761
  255POPC   C3A 3587   6.230   1.479   9.732  0.1364 -0.0950  0.1511
  255POPC   C4A 3588   5.877   1.403  10.073  0.1575  0.1240  0.2164
  255POPC   C1B 3589   5.989   0.979   9.163  0.1547 -0.1214 -0.7735
  255POPC   C2B 3590   6.055   0.971   9.592  0.2231  0.0547  0.1365
  255POPC   C3B 3591   5.832   0.906   9.969 -0.2177  0.5058  0.0568
  255POPC   C4B 3592   5.582   0.752  10.256 -0.0792  0.3374  0.1593
  256POPC   NC3 3593   1.296   7.714   8.549 -0.0290 -0.0773 -0.0649
  256POPC   PO4 3594   0.905   7.984   8.761 -0.0987 -0.1656  0.1611
  256POPC   GL1 3595   0.749   7.773   9.049  0.0873 -0.1744  0.0320
  256POPC   GL2 3596   0.458   7.459   9.131 -0.1190  0.0504  0.1025
  256POPC   C1A 3597   0.766   7.898   9.469 -0.2585 -0.0409 -0.1113
  256POPC   D2A 3598   0.786   7.795   9.850 -0.3016  0.0162  0.0098
  256POPC   C3A 3599   0.941   8.004  10.108 -0.0037 -0.0698 -0.0670
  256POPC   C4A 3600   1.304   7.990  10.392 -0.4234 -0.1452  0.2925
  256POPC   C1B 3601   0.004   7.372   9.349 -0.1259  0.2174  0.1040
  256POPC   C2B 3602  -0.079   7.234   9.765 -0.0654  0.2044 -0.2496
  256POPC   C3B 3603   0.141   7.207  10.114 -0.0691  0.1511  0.2862
  256POPC   C4B 3604   0.124   7.314  10.576 -0.1444  0.0272  0.4405
  257POPC   NC3 3605  11.236   6.640   7.993  0.0663  0.4552  0.0586
  257POPC   PO4 3606  11.577   6.744   8.362 -0.2067 -0.1745 -0.2813
  257POPC   GL1 3607  11.697   6.796   8.817  0.0477 -0.0857 -0.2281
  257POPC   GL2 3608  12.070   7.068   8.846 -0.2688  0.2035  0.0186
  257POPC   C1A 3609  11.415   6.691   9.156 -0.2670 -0.0417  0.2254
  257POPC   D2A 3610  11.081   6.647   9.454  0.2236  0.0572  0.0310
  257POPC   C3A 3611  11.038   6.868   9.788 -0.0303 -0.1856  0.0729
  257POPC   C4A 3612  11.130   6.888  10.221  0.1024 -0.0183 -0.1448
  257POPC   C1B 3613  12.065   6.968   9.163 -0.1139  0.2585  0.0952
  257POPC   C2B 3614  12.314   6.847   9.510  0.2361  0.1195 -0.1124
  257POPC   C3B 3615  12.566   6.696   9.852  0.0355 -0.0649  0.1108
  257POPC   C4B 3616  12.775   6.843  10.190 -0.3105  0.0223  0.0714
  258POPC   NC3 3617   0.770   8.409   8.520 -0.2003  0.0827  0.5066
  258POPC   PO4 3618   0.377   8.360   8.689 -0.1066  0.1750  0.0788
  258POPC   GL1 3619   0.557   8.229   9.041 -0.0928  0.1423  0.0781
  258POPC   GL2 3620   0.721   8.616   9.001  0.3285 -0.0498 -0.1231
  258POPC   C1A 3621   0.488   8.475   9.410 -0.0519 -0.0352 -0.0372
  258POPC   D2A 3622   0.748   8.414   9.785  0.1868 -0.0473 -0.1009
  258POPC   C3A 3623   0.456   8.524  10.125 -0.0083  0.1215  0.2881
  258POPC   C4A 3624   0.130   8.166  10.296 -0.1241  0.1344  0.1368
  258POPC   C1B 3625   0.938   8.904   9.122 -0.0520  0.1666  0.0985
  258POPC   C2B 3626   1.148   9.148   9.437 -0.0296 -0.0704 -0.1341
  258POPC   C3B 3627   1.473   9.180   9.745  0.2291 -0.3051 -0.1504
  258POPC   C4B 3628   1.838   9.263   9.997 -0.0154  0.1909 -0.1565
  259POPC   NC3 3629   0.679  12.233   8.777  0.2652  0.1111  0.2226
  259POPC   PO4 3630   0.819  11.852   8.833 -0.2118  0.0139 -0.1198
  259POPC   GL1 3631   0.766  11.856   9.203 -0.4910 -0.1479 -0.3232
  259POPC   GL2 3632   0.565  11.601   9.292  0.2472 -0.0379  0.0218
  259POPC   C1A 3633   0.714  12.234   9.571  0.0955  0.1780  0.1186
  259POPC   D2A 3634   0.721  12.293   9.947 -0.1498 -0.0122 -0.1076
  259POPC   C3A 3635   0.862  11.931  10.230 -0.0434 -0.0781  0.1110
  259POPC   C4A 3636   0.892  11.524  10.194 -0.0161 -0.0808 -0.1710
  259POPC   C1B 3637   0.239  11.421   9.522  0.3107 -0.3185 -0.0428
  259POPC   C2B 3638  -0.056  11.427   9.769 -0.0519 -0.0808 -0.2449
  259POPC   C3B 3639  -0.322  11.129  10.050  0.0603  0.1083 -0.0995
  259POPC   C4B 3640  -0.298  11.090  10.469 -0.3289 -0.2106 -0.2425
  260POPC   NC3 3641   0.125   8.841   7.878 -0.1307 -0.0980 -0.2028
  260POPC   PO4 3642   0.076   8.984   8.289  0.2470 -0.0674  0.1110
  260POPC   GL1 3643  -0.246   8.839   8.609  0.0421 -0.1020 -0.1435
  260POPC   GL2 3644  -0.088   8.648   8.829 -0.2005 -0.0536 -0.0107
  260POPC   C1A 3645  -0.599   8.650   8.918  0.2303  0.0306  0.4419
  260POPC   D2A 3646  -0.825   8.610   9.241 -0.2182 -0.2105  0.0217
  260POPC   C3A 3647  -1.006   8.769   9.530  0.2233 -0.0872 -0.0014
  260POPC   C4A 3648  -1.146   9.025   9.647 -0.1523  0.0670  0.4131
  260POPC   C1B 3649   0.177   8.835   9.124 -0.1726 -0.0225 -0.0425
  260POPC   C2B 3650   0.253   8.909   9.430  0.1316 -0.1606  0.1688
  260POPC   C3B 3651   0.140   8.878   9.835 -0.2135 -0.0061 -0.2004
  260POPC   C4B 3652   0.005   8.954  10.292  0.1611  0.3048  0.1005
  261POPC   NC3 3653  10.427   0.275   8.488 -0.2135 -0.2767  0.1761
  261POPC   PO4 3654  10.223  -0.159   8.332 -0.0083 -0.0096  0.0694
  261POPC   GL1 3655  10.362  -0.313   8.776  0.0817 -0.3981  0.0135
  261POPC   GL2 3656  10.339  -0.007   8.969  0.3556 -0.2645  0.1865
  261POPC   C1A 3657  10.081  -0.430   9.184  0.1102  0.2052 -0.1713
  261POPC   D2A 3658   9.932  -0.752   9.437 -0.4908  0.1928 -0.0028
  261POPC   C3A 3659  10.041  -1.184   9.318 -0.0392  0.0858  0.2652
  261POPC   C4A 3660  10.175  -1.593   9.432 -0.2043  0.1391  0.0763
  261POPC   C1B 3661  10.412  -0.006   9.421  0.1581 -0.0610 -0.1423
  261POPC   C2B 3662  10.267  -0.428   9.741  0.1459 -0.3095 -0.0607
  261POPC   C3B 3663   9.997  -0.697   9.948  0.2375  0.0370  0.1817
  261POPC   C4B 3664   9.833  -1.014  10.231 -0.3957  0.1595  0.2155
  262POPC   NC3 3665   0.394   1.673   8.792 -0.0334  0.0284  0.0803
  262POPC   PO4 3666  -0.039   1.358   8.905 -0.2297 -0.3209 -0.3991
  262POPC   GL1 3667   0.077   1.324   9.280  0.0363  0.0716 -0.1968
  262POPC   GL2 3668   0.398   1.274   9.178 -0.0163 -0.0422  0.1614
  262POPC   C1A 3669   0.033   1.196   9.664  0.1180 -0.0629 -0.1501
  262POPC   D2A 3670   0.316   1.074  10.000 -0.2022 -0.5334 -0.0624
  262POPC   C3A 3671   0.237   1.053  10.349  0.1243 -0.1637 -0.1715
  262POPC   C4A 3672   0.461   0.981  10.779 -0.2672  0.1351  0.0088
  262POPC   C1B 3673   0.501   1.334   9.616 -0.1210  0.2108 -0.1428
  262POPC   C2B 3674   0.683   1.410  10.031 -0.1606  0.2335 -0.1811
  262POPC   C3B 3675   0.620   1.332  10.504  0.2612 -0.0294  0.2261
  262POPC   C4B 3676   0.292   1.499  10.801  0.3479 -0.3812  0.2655
  263POPC   NC3 3677   7.634   3.011   7.736 -0.2699 -0.1934  0.1905
  263POPC   PO4 3678   7.552   3.464   7.953 -0.0215 -0.1008  0.1136
  263POPC   GL1 3679   7.598   3.221   8.325 -0.4977 -0.3084 -0.1601
  263POPC   GL2 3680   7.777   3.316   8.656  0.2520 -0.0064  0.1290
  263POPC   C1A 3681   7.249   3.110   8.661  0.1994  0.1065  0.0626
  263POPC   D2A 3682   7.206   2.996   9.146 -0.1014  0.0796 -0.0200
  263POPC   C3A 3683   6.935   2.753   9.166  0.2132 -0.0645 -0.1417
  263POPC   C4A 3684   6.515   2.770   9.344  0.1682 -0.1439 -0.0968
  263POPC   C1B 3685   7.411   3.467   9.002  0.0306  0.2417 -0.2298
  263POPC   C2B 3686   7.116   3.433   9.308  0.1141  0.0866 -0.0913
  263POPC   C3B 3687   6.995   3.073   9.705 -0.0039 -0.5224  0.1494
  263POPC   C4B 3688   6.774   3.055  10.158  0.2063 -0.0247 -0.3224
  264POPC   NC3 3689   7.468  10.826   8.728  0.3216  0.1061  0.1240
  264POPC   PO4 3690   7.745  10.565   8.494  0.1206  0.2526  0.0763
  264POPC   GL1 3691   7.951  10.705   8.797 -0.2778  0.3684  0.2206
  264POPC   GL2 3692   8.238  10.511   8.834  0.0862  0.0654 -0.2315
  264POPC   C1A 3693   8.215  10.986   9.119  0.0187 -0.2353  0.1484
  264POPC   D2A 3694   8.339  10.918   9.578 -0.1881  0.1566  0.2033
  264POPC   C3A 3695   8.244  11.229   9.862 -0.0824 -0.0123 -0.2665
  264POPC   C4A 3696   7.864  11.539   9.886 -0.1410 -0.1826  0.3238
  264POPC   C1B 3697   8.433  10.470   9.184  0.2108 -0.3694 -0.1745
  264POPC   C2B 3698   8.685  10.630   9.530  0.0672 -0.2261  0.0395
  264POPC   C3B 3699   9.030  10.526   9.680  0.1901 -0.2470 -0.1182
  264POPC   C4B 3700   9.419  10.509   9.748  0.0094 -0.0135  0.1809
  265POPC   NC3 3701   6.566   9.123   8.575 -0.3471 -0.1899  0.5281
  265POPC   PO4 3702   6.613   8.646   8.643  0.6510  0.0497 -0.4674
  265POPC   GL1 3703   6.526   8.810   9.040  0.2404  0.2207  0.0910
  265POPC   GL2 3704   6.376   9.100   9.039  0.3179 -0.2485 -0.3640
  265POPC   C1A 3705   6.859   9.004   9.264 -0.0466  0.1804  0.2535
  265POPC   D2A 3706   6.864   9.172   9.672  0.3452 -0.2033 -0.0003
  265POPC   C3A 3707   6.519   9.337   9.915  0.0810  0.2568 -0.0858
  265POPC   C4A 3708   6.112   9.409  10.088  0.3091  0.3913  0.0963
  265POPC   C1B 3709   6.332   8.963   9.520  0.0589 -0.0273  0.0869
  265POPC   C2B 3710   6.040   9.228   9.684  0.1375  0.0696 -0.0410
  265POPC   C3B 3711   6.192   9.731   9.720 -0.0380 -0.0471  0.1996
  265POPC   C4B 3712   6.259  10.189   9.661  0.3086 -0.0340  0.3637
  266POPC   NC3 3713   6.431   6.544   8.534  0.3139  0.2403  0.2567
  266POPC   PO4 3714   6.584   6.205   8.470  0.0795 -0.2021 -0.0982
  266POPC   GL1 3715   6.523   6.278   8.966  0.2388  0.3973 -0.4000
  266POPC   GL2 3716   6.367   6.283   9.307 -0.0384  0.3068  0.1211
  266POPC   C1A 3717   6.799   6.447   9.220 -0.0444  0.0909  0.0177
  266POPC   D2A 3718   7.004   6.147   9.572 -0.1763 -0.2258  0.0611
  266POPC   C3A 3719   7.145   6.385   9.922  0.0435  0.1301 -0.2456
  266POPC   C4A 3720   6.917   6.528  10.390 -0.3827  0.1127 -0.0459
  266POPC   C1B 3721   6.158   6.169   9.623  0.0238  0.2373 -0.0184
  266POPC   C2B 3722   5.918   6.190  10.046  0.1288  0.1585 -0.0181
  266POPC   C3B 3723   5.947   6.348  10.407 -0.2602  0.2906  0.0267
  266POPC   C4B 3724   5.955   6.829  10.344  0.1130 -0.2234  0.0204
  267POPC   NC3 3725   3.992   8.934   8.137  0.2409  0.0132 -0.0073
  267POPC   PO4 3726   4.297   8.872   8.345  0.1838  0.2409  0.1918
  267POPC   GL1 3727   4.513   8.992   8.673 -0.4940 -0.1991  0.0474
  267POPC   GL2 3728   4.716   8.886   8.581 -0.0756  0.0816  0.0488
  267POPC   C1A 3729   4.482   9.422   8.908 -0.0314 -0.1611  0.1595
  267POPC   D2A 3730   4.616   9.774   9.338  0.4420 -0.1006  0.2493
  267POPC   C3A 3731   4.665   9.512   9.737 -0.1347  0.0450 -0.1699
  267POPC   C4A 3732   4.501   9.451  10.169 -0.1238  0.0033  0.1251
  267POPC   C1B 3733   4.676   8.670   9.033  0.1539  0.2148  0.1719
  267POPC   C2B 3734   4.750   8.505   9.435 -0.0835  0.0797  0.0737
  267POPC   C3B 3735   4.745   8.544   9.789 -0.0793 -0.1900 -0.1153
  267POPC   C4B 3736   5.037   8.421  10.034 -0.2451 -0.1435 -0.0715
  268POPC   NC3 3737   9.606   9.705   8.592 -0.2821 -0.0320  0.0419
  268POPC   PO4 3738  10.004   9.869   8.802  0.2382 -0.3958 -0.1880
  268POPC   GL1 3739  10.211   9.776   9.172  0.2114  0.3487  0.0990
  268POPC   GL2 3740  10.312   9.476   9.088 -0.3621  0.1548  0.0643
  268POPC   C1A 3741  10.559   9.677   9.501  0.0041 -0.0548  0.4379
  268POPC   D2A 3742  10.862   9.492   9.871 -0.1550  0.0380 -0.1071
  268POPC   C3A 3743  10.706   9.479  10.193  0.2364  0.2775 -0.2900
  268POPC   C4A 3744  10.684   9.671  10.604  0.1326 -0.4495 -0.1992
  268POPC   C1B 3745  10.181   9.347   9.434  0.1974 -0.3447  0.0853
  268POPC   C2B 3746   9.884   9.468   9.850  0.0772  0.0027 -0.1731
  268POPC   C3B 3747   9.710   9.431  10.337  0.3498  0.1461  0.2143
  268POPC   C4B 3748   9.974   9.133  10.556 -0.0657 -0.1618 -0.0542
  269POPC   NC3 3749  12.199  11.631   8.200  0.1290 -0.3813  0.0843
  269POPC   PO4 3750  11.889  11.357   8.398 -0.0384  0.1773 -0.0701
  269POPC   GL1 3751  12.176  11.223   8.717 -0.0026 -0.4578  0.1172
  269POPC   GL2 3752  12.558  11.265   8.674  0.1704  0.1218  0.2447
  269POPC   C1A 3753  12.268  11.446   9.080 -0.3112  0.0207 -0.0434
  269POPC   D2A 3754  12.010  11.678   9.398 -0.3338  0.1022  0.0271
  269POPC   C3A 3755  12.019  11.907   9.775 -0.1682 -0.0226  0.1217
  269POPC   C4A 3756  12.220  11.912  10.216  0.0606  0.0894 -0.0950
  269POPC   C1B 3757  12.674  11.157   9.134  0.1172  0.0216  0.2347
  269POPC   C2B 3758  12.495  10.795   9.210 -0.0355 -0.3168 -0.1008
  269POPC   C3B 3759  12.250  10.466   9.365  0.1676 -0.0903  0.2552
  269POPC   C4B 3760  12.067  10.402   9.801 -0.0324 -0.0710  0.3019
  270POPC   NC3 3761  11.542   5.873   8.759 -0.2134 -0.1154  0.0101
  270POPC   PO4 3762  12.000   5.962   8.789  0.2656  0.3537  0.0400
  270POPC   GL1 3763  12.064   5.803   9.167  0.0789 -0.0969 -0.1575
  270POPC   GL2 3764  12.412   5.824   9.283  0.0025 -0.2229  0.1115
  270POPC   C1A 3765  11.769   5.980   9.442 -0.1706  0.1261  0.1043
  270POPC   D2A 3766  11.773   6.105   9.911  0.1738 -0.0981 -0.0452
  270POPC   C3A 3767  12.020   5.904  10.253  0.2868 -0.0143 -0.0054
  270POPC   C4A 3768  12.070   6.050  10.729 -0.1795  0.1758  0.3842
  270POPC   C1B 3769  12.334   5.535   9.531  0.1999 -0.0123  0.2331
  270POPC   C2B 3770  12.566   5.134   9.533  0.4914  0.0475  0.0760
  270POPC   C3B 3771  12.589   4.675   9.678  0.2304  0.3402  0.0126
  270POPC   C4B 3772  12.431   4.188   9.729  0.2077  0.0032  0.0390
  271POPC   NC3 3773   8.568  10.822   8.616 -0.0850 -0.0217 -0.1223
  271POPC   PO4 3774   8.310  11.076   8.490  0.0250  0.0797 -0.0999
  271POPC   GL1 3775   8.616  11.267   8.832 -0.0160  0.0846  0.2278
  271POPC   GL2 3776   8.393  11.420   8.928  0.1864 -0.3680 -0.0025
  271POPC   C1A 3777   8.979  11.468   9.125  0.0724 -0.1315 -0.0837
  271POPC   D2A 3778   9.186  11.508   9.527  0.0519  0.1390 -0.2490
  271POPC   C3A 3779   8.904  11.650   9.848  0.2873 -0.1680  0.2181
  271POPC   C4A 3780   8.535  11.655  10.171 -0.0657 -0.1130  0.0090
  271POPC   C1B 3781   8.162  11.484   9.264 -0.1779 -0.1573  0.1009
  271POPC   C2B 3782   7.931  11.321   9.478  0.3636 -0.2213  0.1252
  271POPC   C3B 3783   7.808  11.012   9.788 -0.2113 -0.3631 -0.3316
  271POPC   C4B 3784   7.782  10.635   9.874  0.3334  0.1701  0.2961
  272POPC   NC3 3785   5.651   6.279   8.594 -0.2204  0.3566 -0.0075
  272POPC   PO4 3786   5.362   6.232   8.734 -0.2236 -0.3836 -0.1587
  272POPC   GL1 3787   5.645   6.185   9.108 -0.0540 -0.1237 -0.1029
  272POPC   GL2 3788   5.763   6.377   9.388 -0.2052  0.1907  0.2207
  272POPC   C1A 3789   5.976   5.991   9.160 -0.2874  0.2449  0.0880
  272POPC   D2A 3790   6.050   5.711   9.533  0.2216 -0.4125 -0.1398
  272POPC   C3A 3791   5.955   5.712   9.925  0.1180  0.0064  0.3097
  272POPC   C4A 3792   5.977   5.560  10.237  0.3049 -0.0292  0.0208
  272POPC   C1B 3793   5.667   6.060   9.628  0.3007 -0.1792 -0.0121
  272POPC   C2B 3794   5.445   5.813   9.838  0.0534 -0.0733  0.0246
  272POPC   C3B 3795   5.451   5.451  10.157 -0.0988 -0.0086 -0.3445
  272POPC   C4B 3796   5.759   5.082  10.120  0.0939  0.1318 -0.2169
  273POPC   NC3 3797   6.758   5.536   8.477 -0.2093 -0.0835 -0.1332
  273POPC   PO4 3798   6.811   5.271   8.792 -0.0097  0.1482  0.0663
  273POPC   GL1 3799   6.963   5.257   9.176  0.2003 -0.1342  0.1588
  273POPC   GL2 3800   7.338   5.119   9.103 -0.1169 -0.0227  0.0007
  273POPC   C1A 3801   6.791   5.056   9.580 -0.0716 -0.0239  0.1377
  273POPC   D2A 3802   6.744   4.958   9.920  0.0671  0.1031 -0.3699
  273POPC   C3A 3803   6.545   4.488   9.983 -0.1785  0.4778 -0.2918
  273POPC   C4A 3804   6.320   4.155  10.260 -0.0990 -0.1977 -0.0016
  273POPC   C1B 3805   7.116   4.789   9.291 -0.1188 -0.2514 -0.1693
  273POPC   C2B 3806   6.928   4.528   9.611  0.2527  0.1472  0.0250
  273POPC   C3B 3807   6.792   4.097   9.792  0.2793  0.0899  0.2234
  273POPC   C4B 3808   6.919   3.658   9.679 -0.0536 -0.2570 -0.0219
  274POPC   NC3 3809  10.860   7.794   8.101 -0.2716  0.1045  0.2145
  274POPC   PO4 3810  10.779   7.475   8.312 -0.2683  0.0335  0.0964
  274POPC   GL1 3811  10.753   7.420   8.840  0.3766 -0.0343  0.1545
  274POPC   GL2 3812  10.749   7.091   8.996  0.3410  0.3156 -0.2323
  274POPC   C1A 3813  10.530   7.507   9.227  0.3570  0.3493  0.1789
  274POPC   D2A 3814  10.495   7.760   9.655  0.0622 -0.2262 -0.0531
  274POPC   C3A 3815  10.665   7.788  10.072  0.0195  0.0786 -0.0646
  274POPC   C4A 3816  10.917   7.939  10.516  0.1660 -0.1327  0.1091
  274POPC   C1B 3817  10.708   7.078   9.514 -0.0327  0.0187  0.0315
  274POPC   C2B 3818  10.831   7.353   9.872  0.2805 -0.3890 -0.4037
  274POPC   C3B 3819  10.715   7.309  10.257 -0.0426  0.1177 -0.0676
  274POPC   C4B 3820  10.438   7.486  10.418  0.0577 -0.0813 -0.3228
  275POPC   NC3 3821   1.686   0.836   8.427  0.2391  0.3804 -0.0008
  275POPC   PO4 3822   1.518   1.171   8.370 -0.0297  0.1810  0.0103
  275POPC   GL1 3823   1.549   1.281   8.757  0.2303 -0.1827  0.5732
  275POPC   GL2 3824   1.354   1.317   9.073  0.0170 -0.1483 -0.0238
  275POPC   C1A 3825   1.886   1.332   9.026 -0.1630 -0.4198  0.1442
  275POPC   D2A 3826   2.292   1.501   9.301  0.1099  0.2073  0.0208
  275POPC   C3A 3827   2.257   1.599   9.726  0.1326 -0.0541  0.0811
  275POPC   C4A 3828   2.697   1.830  10.036 -0.0759 -0.1672 -0.0161
  275POPC   C1B 3829   1.421   1.381   9.432 -0.3074 -0.0932  0.2350
  275POPC   C2B 3830   1.719   1.441   9.815  0.0202  0.0556 -0.2033
  275POPC   C3B 3831   1.628   1.332  10.233  0.2010 -0.2183  0.0167
  275POPC   C4B 3832   1.691   1.666  10.504 -0.1540  0.0224  0.0344
  276POPC   NC3 3833  12.025   0.463   8.534 -0.1395  0.0389  0.1333
  276POPC   PO4 3834  11.972   0.870   8.698  0.0640 -0.1861 -0.1835
  276POPC   GL1 3835  11.981   0.870   9.125 -0.0441  0.0723 -0.1814
  276POPC   GL2 3836  11.846   1.060   9.407 -0.1869 -0.2488 -0.1294
  276POPC   C1A 3837  12.162   0.715   9.461 -0.0837  0.1721 -0.2544
  276POPC   D2A 3838  12.390   0.615   9.852  0.1956  0.1739  0.0434
  276POPC   C3A 3839  12.094   0.755  10.137 -0.2361  0.1570 -0.0660
  276POPC   C4A 3840  11.807   0.893  10.551  0.1547  0.2407  0.1927
  276POPC   C1B 3841  11.827   1.170   9.889 -0.1273  0.0967 -0.1392
  276POPC   C2B 3842  12.106   1.255  10.163  0.0908  0.2287  0.1917
  276POPC   C3B 3843  12.087   1.295  10.623  0.1855  0.0270  0.3835
  276POPC   C4B 3844  11.986   1.490  11.077 -0.1302 -0.2440 -0.0843
  277POPC   NC3 3845   5.680   1.496   7.823 -0.0985  0.0631 -0.0004
  277POPC   PO4 3846   5.644   1.887   7.838  0.0286 -0.0931 -0.2733
  277POPC   GL1 3847   5.498   1.910   8.228 -0.0195 -0.1241  0.1861
  277POPC   GL2 3848   5.297   2.212   8.305  0.1085  0.1710  0.1070
  277POPC   C1A 3849   5.604   2.281   8.658  0.3058 -0.0246 -0.2103
  277POPC   D2A 3850   5.712   2.289   9.005 -0.1506  0.0139  0.1494
  277POPC   C3A 3851   5.746   2.018   9.327  0.0546  0.2883  0.0096
  277POPC   C4A 3852   5.318   1.905   9.527  0.1729 -0.1997  0.2467
  277POPC   C1B 3853   5.017   2.011   8.637 -0.1849 -0.4376  0.3505
  277POPC   C2B 3854   4.939   1.675   8.937 -0.2515  0.2435 -0.2154
  277POPC   C3B 3855   4.703   1.382   9.187 -0.1730 -0.1272 -0.3704
  277POPC   C4B 3856   4.409   1.266   9.561 -0.1167 -0.1901 -0.0247
  278POPC   NC3 3857   6.433   2.452   7.879  0.1179 -0.3024 -0.2699
  278POPC   PO4 3858   6.776   2.782   7.864  0.1660  0.1719 -0.1629
  278POPC   GL1 3859   6.716   2.795   8.315 -0.1706  0.1066 -0.0632
  278POPC   GL2 3860   6.625   2.515   8.370  0.0101 -0.1602  0.4550
  278POPC   C1A 3861   6.936   2.721   8.709 -0.0126 -0.1214 -0.0563
  278POPC   D2A 3862   7.127   2.299   8.864 -0.5766  0.3659  0.3026
  278POPC   C3A 3863   7.146   2.309   9.296  0.1839 -0.2150  0.1646
  278POPC   C4A 3864   7.051   2.533   9.614 -0.1133  0.2184  0.0648
  278POPC   C1B 3865   6.491   2.546   8.857 -0.0845  0.1003 -0.2146
  278POPC   C2B 3866   6.144   2.482   9.159  0.2469  0.1458 -0.0044
  278POPC   C3B 3867   5.907   2.422   9.588 -0.0274  0.0970  0.1864
  278POPC   C4B 3868   5.636   2.213   9.941 -0.3323 -0.1246  0.2662
  279POPC   NC3 3869   6.726  10.362   8.410  0.3506  0.2311  0.1373
  279POPC   PO4 3870   6.896  10.730   8.463 -0.1761  0.0707  0.1664
  279POPC   GL1 3871   7.039  10.477   8.802 -0.0233 -0.1927 -0.2101
  279POPC   GL2 3872   7.281  10.321   8.812 -0.2780  0.1447 -0.2185
  279POPC   C1A 3873   7.361  10.553   9.263 -0.0526  0.2800 -0.2225
  279POPC   D2A 3874   7.311  10.654   9.548  0.0142 -0.0043 -0.1548
  279POPC   C3A 3875   7.333  11.111   9.666 -0.0493  0.1347  0.3407
  279POPC   C4A 3876   7.227  11.393   9.980  0.3049  0.0272 -0.0126
  279POPC   C1B 3877   7.198  10.101   9.175  0.0228 -0.1491 -0.0277
  279POPC   C2B 3878   7.165  10.167   9.609 -0.1859 -0.1244 -0.0732
  279POPC   C3B 3879   7.179   9.784   9.758 -0.1348 -0.1166 -0.1895
  279POPC   C4B 3880   6.962   9.535  10.045 -0.1574 -0.0242 -0.0655
  280POPC   NC3 3881   0.369   7.308  12.528 -0.0601  0.1336  0.0217
  280POPC   PO4 3882   0.429   7.700  12.276  0.1887  0.2294  0.2441
  280POPC   GL1 3883   0.430   7.799  11.894 -0.0119 -0.2702 -0.3235
  280POPC   GL2 3884   0.782   7.731  11.924  0.1802 -0.0377 -0.2992
  280POPC   C1A 3885   0.541   7.946  11.493 -0.0685 -0.1213  0.3448
  280POPC   D2A 3886   0.584   7.984  11.260 -0.1504 -0.0946  0.1956
  280POPC   C3A 3887   0.410   7.914  10.940 -0.1724 -0.0559  0.1389
  280POPC   C4A 3888   0.593   7.934  10.534  0.3777 -0.3810  0.2726
  280POPC   C1B 3889   0.778   7.472  11.709 -0.1616  0.0722 -0.1953
  280POPC   C2B 3890   0.703   7.511  11.286  0.0716  0.2953 -0.0312
  280POPC   C3B 3891   0.567   7.442  10.838 -0.3030  0.2739  0.1432
  280POPC   C4B 3892   0.833   7.092  10.554  0.2285 -0.1971 -0.4333
  281POPC   NC3 3893   7.230  11.908   8.396  0.1487  0.2250 -0.0495
  281POPC   PO4 3894   7.038  11.572   8.248  0.0226  0.2079 -0.0302
  281POPC   GL1 3895   7.039  11.591   8.741 -0.0765  0.1913  0.0975
  281POPC   GL2 3896   7.311  11.467   8.955  0.3193 -0.0307  0.2250
  281POPC   C1A 3897   6.938  11.766   9.121 -0.0781 -0.0895  0.1379
  281POPC   D2A 3898   6.505  11.843   9.416  0.0040  0.2228  0.1690
  281POPC   C3A 3899   6.520  11.580   9.744  0.1383  0.3815 -0.1635
  281POPC   C4A 3900   6.289  11.649  10.144  0.0259  0.2891  0.0199
  281POPC   C1B 3901   7.516  11.195   9.211  0.0338  0.2085 -0.0940
  281POPC   C2B 3902   7.746  10.894   9.270  0.5023 -0.3909 -0.1390
  281POPC   C3B 3903   7.949  10.550   9.286 -0.0078 -0.0742 -0.0955
  281POPC   C4B 3904   7.645  10.270   9.586 -0.4910  0.1403 -0.0381
  282POPC   NC3 3905   0.668   6.518   8.644 -0.4881 -0.0318  0.0293
  282POPC   PO4 3906   0.324   6.546   8.566 -0.1452 -0.0404  0.1848
  282POPC   GL1 3907  -0.027   6.545   8.888 -0.2025  0.0889  0.1409
  282POPC   GL2 3908  -0.212   6.521   8.765 -0.1440  0.0002 -0.1184
  282POPC   C1A 3909   0.061   6.342   9.311 -0.1891 -0.0462  0.0388
  282POPC   D2A 3910   0.014   6.073   9.669  0.2770  0.1123  0.4781
  282POPC   C3A 3911   0.056   6.258  10.059 -0.1270 -0.1381 -0.1832
  282POPC   C4A 3912   0.111   6.528  10.424 -0.2648 -0.3705  0.0499
  282POPC   C1B 3913  -0.406   6.439   9.173  0.1135 -0.0317  0.3548
  282POPC   C2B 3914  -0.400   6.503   9.623  0.1009 -0.2467 -0.0790
  282POPC   C3B 3915  -0.218   6.766   9.986  0.2165  0.0230 -0.4194
  282POPC   C4B 3916  -0.216   6.904  10.359 -0.2448 -0.0542  0.3865
  283POPC   NC3 3917   3.810   4.264   8.463  0.5373 -0.0085  0.2418
  283POPC   PO4 3918   4.202   3.984   8.526  0.1350  0.3247 -0.1765
  283POPC   GL1 3919   4.118   3.737   8.913  0.3956  0.3321 -0.1916
  283POPC   GL2 3920   3.708   3.715   8.933  0.1837  0.1972 -0.1565
  283POPC   C1A 3921   4.209   3.402   9.131  0.3058 -0.0029 -0.1826
  283POPC   D2A 3922   4.050   3.177   9.451 -0.3059  0.2380  0.0687
  283POPC   C3A 3923   4.215   3.270   9.902 -0.5170 -0.1504  0.0317
  283POPC   C4A 3924   4.546   3.390  10.123 -0.0529  0.0943  0.1322
  283POPC   C1B 3925   3.739   3.550   9.383 -0.0379  0.1071 -0.0048
  283POPC   C2B 3926   3.647   3.359   9.793  0.1569 -0.1102  0.1184
  283POPC   C3B 3927   3.373   3.426  10.139 -0.1719 -0.0645 -0.0561
  283POPC   C4B 3928   3.114   3.517  10.470  0.0708  0.0861 -0.0655
  284POPC   NC3 3929   1.642   5.522   8.304  0.0329 -0.1040  0.0345
  284POPC   PO4 3930   1.886   5.739   8.747  0.3156 -0.1644  0.0555
  284POPC   GL1 3931   1.683   5.801   9.174 -0.0113  0.0888 -0.0683
  284POPC   GL2 3932   1.546   6.094   9.273  0.1421 -0.3283  0.1594
  284POPC   C1A 3933   1.731   5.546   9.510  0.3790 -0.0277 -0.1562
  284POPC   D2A 3934   1.714   5.405   9.924 -0.1293 -0.1332  0.0934
  284POPC   C3A 3935   1.727   5.038  10.154 -0.0073 -0.0119  0.1746
  284POPC   C4A 3936   1.973   5.022  10.500 -0.0060 -0.0665  0.0928
  284POPC   C1B 3937   1.432   6.404   9.557  0.2761  0.0786 -0.1166
  284POPC   C2B 3938   1.719   6.551   9.802 -0.2546 -0.3088 -0.3528
  284POPC   C3B 3939   1.787   6.854  10.071  0.2610 -0.0405 -0.1827
  284POPC   C4B 3940   1.791   6.835  10.440  0.0730 -0.1154 -0.1300
  285POPC   NC3 3941   8.601   1.762   8.827 -0.0194  0.1784  0.2590
  285POPC   PO4 3942   8.516   1.324   8.786  0.0875 -0.1061 -0.1713
  285POPC   GL1 3943   8.441   1.224   9.256  0.1250 -0.0094  0.2174
  285POPC   GL2 3944   8.628   1.530   9.344  0.2189 -0.0603  0.1577
  285POPC   C1A 3945   8.201   1.024   9.628 -0.1031 -0.0772 -0.4331
  285POPC   D2A 3946   8.016   0.614   9.772  0.4019  0.2306 -0.0424
  285POPC   C3A 3947   8.187   0.294  10.149 -0.1888  0.0563 -0.0600
  285POPC   C4A 3948   8.286   0.020  10.279  0.2463  0.0048  0.0811
  285POPC   C1B 3949   8.454   1.424   9.728 -0.5354 -0.0708 -0.1493
  285POPC   C2B 3950   8.330   1.594  10.220 -0.0214  0.0130  0.0885
  285POPC   C3B 3951   8.009   1.420  10.463 -0.1095  0.0989 -0.2793
  285POPC   C4B 3952   7.745   1.134  10.650  0.0783 -0.0131 -0.0143
  286POPC   NC3 3953   1.521   5.495   8.804 -0.1571  0.1590 -0.2664
  286POPC   PO4 3954   1.269   5.190   8.629  0.0445 -0.2265  0.2716
  286POPC   GL1 3955   1.254   5.083   8.907  0.0107  0.1545  0.1593
  286POPC   GL2 3956   1.476   4.965   9.146 -0.0567 -0.0033  0.1923
  286POPC   C1A 3957   1.031   5.035   9.267 -0.1369  0.3011  0.2820
  286POPC   D2A 3958   0.804   4.940   9.712  0.1500 -0.1257 -0.1220
  286POPC   C3A 3959   0.807   5.216  10.056 -0.0445  0.5103 -0.2895
  286POPC   C4A 3960   0.480   5.435  10.372  0.0433  0.3475  0.1198
  286POPC   C1B 3961   1.500   5.087   9.434 -0.1100  0.4029  0.0448
  286POPC   C2B 3962   1.317   5.023   9.862 -0.1199 -0.1330  0.0270
  286POPC   C3B 3963   1.251   5.353  10.193 -0.1240  0.0591 -0.2379
  286POPC   C4B 3964   1.357   5.633  10.443  0.0957 -0.1614  0.1749
  287POPC   NC3 3965  12.020  10.755  13.125  0.0154 -0.1675  0.4244
  287POPC   PO4 3966  12.211  10.851  12.737 -0.1190 -0.0257  0.5506
  287POPC   GL1 3967  12.189  10.787  12.303  0.0613  0.1076  0.3439
  287POPC   GL2 3968  12.195  11.074  12.053 -0.1143  0.3381  0.0293
  287POPC   C1A 3969  12.317  10.607  11.851 -0.0443 -0.1559 -0.2211
  287POPC   D2A 3970  12.523  10.597  11.427  0.0738  0.4400  0.1355
  287POPC   C3A 3971  12.508  10.871  11.244 -0.0495  0.0445  0.1207
  287POPC   C4A 3972  12.366  10.938  10.798 -0.1403 -0.1874  0.0527
  287POPC   C1B 3973  12.165  10.945  11.564 -0.4762  0.0419  0.1455
  287POPC   C2B 3974  12.007  10.824  11.139  0.2375 -0.1496 -0.1533
  287POPC   C3B 3975  11.843  10.640  10.756  0.2558 -0.1541  0.1340
  287POPC   C4B 3976  12.087  10.594  10.323  0.2158 -0.1532 -0.2918
  288POPC   NC3 3977   8.428   0.709   8.692  0.0837  0.0574  0.0255
  288POPC   PO4 3978   8.672   0.396   8.606  0.0728 -0.1253 -0.2113
  288POPC   GL1 3979   8.650   0.413   9.020  0.0914 -0.0734 -0.1334
  288POPC   GL2 3980   8.625   0.730   9.189  0.1161 -0.1966 -0.0608
  288POPC   C1A 3981   8.272   0.369   9.303  0.0155  0.1484  0.0319
  288POPC   D2A 3982   7.955   0.140   9.616  0.1978  0.0337 -0.0134
  288POPC   C3A 3983   7.739   0.243   9.992  0.0210  0.1006  0.2887
  288POPC   C4A 3984   7.346   0.122  10.137 -0.2193  0.3789  0.1135
  288POPC   C1B 3985   8.798   0.973   9.531  0.0050 -0.0294 -0.1095
  288POPC   C2B 3986   8.843   1.101   9.889 -0.0618 -0.3177  0.0829
  288POPC   C3B 3987   9.116   1.132  10.206 -0.0549 -0.3116  0.1307
  288POPC   C4B 3988   9.443   1.467  10.468 -0.0493  0.0961  0.1609
  289POPC   NC3 3989   7.388   9.394   8.507  0.1941 -0.4197  0.0159
  289POPC   PO4 3990   7.639   9.138   8.350 -0.2583  0.1064  0.0102
  289POPC   GL1 3991   7.524   8.990   8.719  0.1004  0.3418  0.2111
  289POPC   GL2 3992   7.811   9.030   8.956  0.0925 -0.0528  0.1427
  289POPC   C1A 3993   7.351   8.838   9.157  0.0052 -0.1048 -0.1861
  289POPC   D2A 3994   7.162   8.571   9.456  0.0461  0.1157 -0.2401
  289POPC   C3A 3995   6.719   8.584   9.488  0.0219  0.0941  0.0312
  289POPC   C4A 3996   6.360   8.426   9.424 -0.1316  0.2503  0.2165
  289POPC   C1B 3997   7.837   9.211   9.403  0.2411 -0.0116 -0.0596
  289POPC   C2B 3998   7.902   9.392   9.838 -0.2262 -0.0984  0.0311
  289POPC   C3B 3999   7.995   9.370  10.240 -0.0665 -0.3412 -0.0745
  289POPC   C4B 4000   8.166   9.184  10.568 -0.0708  0.0278 -0.0857
  290POPC   NC3 4001  10.781   4.077   8.001  0.2991 -0.0435  0.0752
  290POPC   PO4 4002  11.053   4.138   8.353  0.3369 -0.3721 -0.0598
  290POPC   GL1 4003  11.086   4.012   8.846  0.0076 -0.0530  0.2554
  290POPC   GL2 4004  10.937   3.699   9.169 -0.2317  0.0942  0.0102
  290POPC   C1A 4005  11.419   4.064   9.199  0.2008 -0.2913  0.0872
  290POPC   D2A 4006  11.832   4.271   9.328 -0.0608 -0.1085 -0.1115
  290POPC   C3A 4007  12.189   4.127   9.235 -0.2995 -0.4366 -0.0986
  290POPC   C4A 4008  12.356   3.778   9.458 -0.1766 -0.3076 -0.1417
  290POPC   C1B 4009  10.840   3.449   9.615  0.0342  0.1832  0.1162
  290POPC   C2B 4010  10.634   3.345   9.959 -0.0779  0.0796  0.1283
  290POPC   C3B 4011  10.264   3.324  10.136  0.0528  0.0947 -0.2404
  290POPC   C4B 4012   9.874   3.256   9.994  0.1348 -0.1138  0.2164
  291POPC   NC3 4013   3.632   9.719   7.837 -0.4629  0.0343  0.1250
  291POPC   PO4 4014   3.724   9.492   8.217  0.1643 -0.1491 -0.1386
  291POPC   GL1 4015   3.648   9.632   8.676 -0.1519 -0.0063 -0.0642
  291POPC   GL2 4016   3.501   9.969   8.701 -0.0984  0.3107  0.0999
  291POPC   C1A 4017   3.988   9.648   8.933 -0.0986 -0.0246 -0.0087
  291POPC   D2A 4018   4.165   9.486   9.334 -0.1006  0.2019  0.2956
  291POPC   C3A 4019   4.107   9.508   9.741 -0.1567  0.0006  0.0553
  291POPC   C4A 4020   4.019   9.616  10.110  0.1812 -0.0448  0.0002
  291POPC   C1B 4021   3.631   9.963   9.152  0.0319  0.4418  0.0262
  291POPC   C2B 4022   3.685   9.754   9.514 -0.1553 -0.2010 -0.1259
  291POPC   C3B 4023   3.646   9.500   9.843 -0.0417 -0.3340 -0.1854
  291POPC   C4B 4024   3.533   9.167  10.015  0.0330 -0.0510  0.0957
  292POPC   NC3 4025   2.712   7.869   8.770  0.0879 -0.1435  0.0639
  292POPC   PO4 4026   2.456   8.168   8.794  0.3664  0.1067 -0.1072
  292POPC   GL1 4027   2.324   8.457   9.107 -0.3021  0.2631  0.3788
  292POPC   GL2 4028   1.957   8.632   9.193 -0.1028 -0.1378  0.1681
  292POPC   C1A 4029   2.359   8.532   9.490 -0.0129  0.1718 -0.2828
  292POPC   D2A 4030   2.134   8.580   9.840  0.4359  0.0249  0.0761
  292POPC   C3A 4031   2.179   8.926  10.176  0.0221 -0.0001 -0.1677
  292POPC   C4A 4032   2.377   8.988  10.532 -0.2882 -0.0407 -0.1205
  292POPC   C1B 4033   1.826   8.861   9.547  0.0098 -0.0346 -0.1535
  292POPC   C2B 4034   1.690   8.754   9.996 -0.1942  0.2247 -0.0512
  292POPC   C3B 4035   1.471   9.032  10.397  0.1803  0.1203  0.6288
  292POPC   C4B 4036   1.057   9.074  10.708  0.0076  0.2101 -0.3158
  293POPC   NC3 4037   2.588   6.556   8.149 -0.5721 -0.0935  0.2005
  293POPC   PO4 4038   2.576   6.408   8.535 -0.3475 -0.0393  0.0783
  293POPC   GL1 4039   2.389   6.528   9.022 -0.1821 -0.0451 -0.0218
  293POPC   GL2 4040   2.337   6.752   9.108  0.0007 -0.1506 -0.0696
  293POPC   C1A 4041   2.087   6.468   9.405  0.0695 -0.1363 -0.1339
  293POPC   D2A 4042   1.972   6.089   9.555 -0.4280  0.0819  0.0445
  293POPC   C3A 4043   1.681   5.977   9.816  0.0484 -0.0156  0.3716
  293POPC   C4A 4044   1.235   6.081   9.983  0.1533 -0.3697 -0.1174
  293POPC   C1B 4045   2.699   6.766   9.387  0.5238 -0.0177  0.2019
  293POPC   C2B 4046   2.743   6.554   9.741  0.0931  0.3367  0.2241
  293POPC   C3B 4047   2.566   6.456  10.213 -0.2279 -0.2235  0.1552
  293POPC   C4B 4048   2.713   6.144  10.518  0.0762 -0.1614  0.2732
  294POPC   NC3 4049   4.694   8.735   8.115  0.0541  0.0162 -0.1424
  294POPC   PO4 4050   5.109   8.854   8.288  0.2309  0.2885  0.0472
  294POPC   GL1 4051   5.129   8.709   8.750  0.0301  0.1531  0.0688
  294POPC   GL2 4052   5.357   9.019   8.771 -0.0746  0.0836 -0.3851
  294POPC   C1A 4053   5.147   8.462   9.126  0.0727  0.0303 -0.0205
  294POPC   D2A 4054   5.240   8.318   9.544 -0.1023  0.0082  0.3734
  294POPC   C3A 4055   5.557   8.239   9.785 -0.1149 -0.1640 -0.1680
  294POPC   C4A 4056   5.847   8.010  10.052 -0.0029 -0.0716 -0.2175
  294POPC   C1B 4057   5.301   8.927   9.190  0.1879 -0.0984 -0.2137
  294POPC   C2B 4058   5.478   8.813   9.594 -0.3177 -0.3028  0.0872
  294POPC   C3B 4059   5.583   9.090   9.897 -0.0293  0.1173  0.2245
  294POPC   C4B 4060   5.551   9.512  10.215  0.0562  0.2873 -0.1290
  295POPC   NC3 4061   5.059   5.371   8.350 -0.1604  0.0063  0.1869
  295POPC   PO4 4062   4.797   5.532   8.641  0.0148  0.2082 -0.1272
  295POPC   GL1 4063   5.122   5.444   8.925  0.0848  0.4359 -0.0005
  295POPC   GL2 4064   5.151   5.747   8.934  0.1660  0.0048  0.0696
  295POPC   C1A 4065   5.178   5.144   9.433 -0.0466 -0.3099  0.2209
  295POPC   D2A 4066   5.244   5.088   9.810  0.2693  0.0174 -0.0854
  295POPC   C3A 4067   4.909   4.968  10.028 -0.2266  0.0191 -0.2056
  295POPC   C4A 4068   4.463   4.818  10.180 -0.0140  0.2545 -0.0638
  295POPC   C1B 4069   5.236   5.966   9.336  0.2411 -0.1094  0.0471
  295POPC   C2B 4070   5.079   6.116   9.735  0.1312  0.2517 -0.0784
  295POPC   C3B 4071   5.068   6.557  10.000  0.2699 -0.0327 -0.1690
  295POPC   C4B 4072   4.990   6.645  10.459  0.0482  0.0873 -0.3306
  296POPC   NC3 4073   0.772   2.305   8.461  0.2897  0.0599  0.1980
  296POPC   PO4 4074   0.455   2.652   8.480 -0.4563  0.1176 -0.0450
  296POPC   GL1 4075   0.410   2.794   8.816  0.3605  0.4616 -0.1163
  296POPC   GL2 4076   0.555   2.800   9.138 -0.3970 -0.2342 -0.1353
  296POPC   C1A 4077   0.025   2.838   9.158 -0.2837 -0.0246  0.0190
  296POPC   D2A 4078  -0.184   2.860   9.501 -0.2207 -0.0972  0.2475
  296POPC   C3A 4079   0.042   2.566   9.713  0.0035 -0.1338  0.0485
  296POPC   C4A 4080   0.255   2.157   9.771  0.1163  0.0443  0.0263
  296POPC   C1B 4081   0.899   3.243   9.285  0.0468  0.2374  0.1871
  296POPC   C2B 4082   1.043   3.554   9.581 -0.3542 -0.2286  0.6253
  296POPC   C3B 4083   1.449   3.876   9.609  0.2806 -0.2269  0.0245
  296POPC   C4B 4084   1.801   3.974   9.355 -0.3241 -0.3231  0.0941
  297POPC   NC3 4085   1.946  11.435   8.183  0.3401 -0.3126 -0.2961
  297POPC   PO4 4086   1.696  11.310   8.519 -0.0706 -0.3412 -0.0281
  297POPC   GL1 4087   1.908  11.291   8.903  0.0549  0.0632  0.1463
  297POPC   GL2 4088   2.150  11.499   8.962 -0.0749 -0.1782 -0.0154
  297POPC   C1A 4089   1.794  11.235   9.354  0.0329  0.2311  0.1074
  297POPC   D2A 4090   1.895  11.232   9.798  0.3745  0.2237 -0.1565
  297POPC   C3A 4091   2.179  11.436  10.080 -0.1699 -0.2427 -0.4016
  297POPC   C4A 4092   2.579  11.676  10.206  0.0155 -0.3332  0.1051
  297POPC   C1B 4093   2.223  11.443   9.405 -0.2641 -0.0979 -0.0291
  297POPC   C2B 4094   2.548  11.613   9.734 -0.1807 -0.4201  0.0644
  297POPC   C3B 4095   2.733  12.020   9.808 -0.0661 -0.2789  0.0049
  297POPC   C4B 4096   2.651  12.247   9.405 -0.0825  0.2379 -0.0406
  298POPC   NC3 4097  10.886   1.483   8.471  0.1391  0.1226  0.0012
  298POPC   PO4 4098  10.902   1.653   8.802 -0.0616  0.0574 -0.0606
  298POPC   GL1 4099  10.936   1.737   9.200  0.1005 -0.0932 -0.1738
  298POPC   GL2 4100  11.050   2.030   9.328 -0.0084  0.2440  0.1807
  298POPC   C1A 4101  11.022   1.544   9.567  0.1574  0.0707  0.1584
  298POPC   D2A 4102  11.307   1.425   9.914  0.3075  0.0971 -0.0520
  298POPC   C3A 4103  11.122   1.338  10.298  0.1686 -0.1528  0.3401
  298POPC   C4A 4104  10.818   0.989  10.405  0.2514  0.0616  0.3137
  298POPC   C1B 4105  11.158   1.980   9.727  0.5723  0.2097  0.0523
  298POPC   C2B 4106  11.338   1.898  10.093  0.0691 -0.0901  0.0989
  298POPC   C3B 4107  11.133   1.818  10.509 -0.4670 -0.1047 -0.2512
  298POPC   C4B 4108  10.761   1.914  10.791  0.0770  0.1389 -0.0502
  299POPC   NC3 4109   5.473   2.414   7.886  0.0392  0.0650  0.1608
  299POPC   PO4 4110   5.004   2.536   7.964  0.3438  0.0879  0.1169
  299POPC   GL1 4111   5.127   2.739   8.384  0.0966 -0.1229  0.3251
  299POPC   GL2 4112   5.277   3.007   8.506 -0.0091 -0.0269 -0.1394
  299POPC   C1A 4113   5.149   2.499   8.751  0.0264 -0.3107  0.0041
  299POPC   D2A 4114   5.253   2.560   9.173 -0.0540 -0.0270 -0.0393
  299POPC   C3A 4115   5.339   2.467   9.561  0.1462  0.0540  0.2588
  299POPC   C4A 4116   5.180   2.262   9.946  0.0336 -0.0188  0.1870
  299POPC   C1B 4117   5.576   2.785   8.872 -0.0459 -0.0269  0.2057
  299POPC   C2B 4118   5.715   2.739   9.247  0.2593  0.2037 -0.2345
  299POPC   C3B 4119   5.729   2.971   9.646 -0.0992  0.0273 -0.0887
  299POPC   C4B 4120   6.030   2.941   9.930 -0.1406  0.4944  0.2003
  300POPC   NC3 4121  11.681   7.795   8.521 -0.0681  0.2686  0.0473
  300POPC   PO4 4122  11.221   7.605   8.516  0.1214 -0.1975 -0.0191
  300POPC   GL1 4123  11.399   7.482   8.962  0.2158 -0.0774  0.1247
  300POPC   GL2 4124  11.289   7.134   9.009  0.0935  0.1001  0.2304
  300POPC   C1A 4125  11.429   7.737   9.396  0.0712  0.1680 -0.1765
  300POPC   D2A 4126  11.515   7.970   9.726 -0.2148 -0.3366  0.2446
  300POPC   C3A 4127  11.617   7.676  10.048 -0.0105 -0.0583  0.2201
  300POPC   C4A 4128  11.895   7.336  10.113  0.4999  0.3518  0.2275
  300POPC   C1B 4129  11.278   7.214   9.409  0.2226 -0.1251  0.0089
  300POPC   C2B 4130  11.324   7.333   9.833 -0.0531 -0.3658  0.1116
  300POPC   C3B 4131  11.215   7.548  10.334 -0.4858 -0.1098  0.0939
  300POPC   C4B 4132  11.314   7.449  10.796  0.0480  0.1472  0.2467
  301POPC   NC3 4133   6.417   0.509   8.448  0.1759  0.3060 -0.0815
  301POPC   PO4 4134   5.937   0.449   8.514  0.1911  0.0049 -0.3846
  301POPC   GL1 4135   5.736   0.150   8.725  0.1577  0.0306  0.1852
  301POPC   GL2 4136   5.924  -0.138   8.917 -0.1770 -0.3277 -0.3613
  301POPC   C1A 4137   5.404  -0.024   8.974  0.4216  0.1256  0.3836
  301POPC   D2A 4138   5.483  -0.223   9.241  0.1369 -0.1265  0.0094
  301POPC   C3A 4139   5.611  -0.250   9.636  0.2048 -0.1540 -0.1155
  301POPC   C4A 4140   5.762  -0.044  10.046 -0.2467  0.2234  0.0739
  301POPC   C1B 4141   6.084  -0.336   9.263  0.2240  0.0064  0.1883
  301POPC   C2B 4142   5.975  -0.645   9.690  0.1319  0.0246  0.1863
  301POPC   C3B 4143   5.642  -0.646  10.027  0.0836 -0.1543  0.0402
  301POPC   C4B 4144   5.194  -0.824  10.269 -0.1176  0.1243  0.2611
  302POPC   NC3 4145   5.941   5.439   8.428  0.0080  0.1925 -0.0483
  302POPC   PO4 4146   5.719   5.821   8.438 -0.2576 -0.0069  0.0584
  302POPC   GL1 4147   5.660   5.696   8.800 -0.2479  0.0158  0.0319
  302POPC   GL2 4148   5.655   5.390   8.844  0.2068  0.0624 -0.0710
  302POPC   C1A 4149   5.545   5.617   9.232 -0.0688  0.2607 -0.0681
  302POPC   D2A 4150   5.585   5.388   9.621 -0.0049 -0.1627  0.2205
  302POPC   C3A 4151   5.680   4.827   9.715 -0.1135  0.1010  0.0565
  302POPC   C4A 4152   5.477   4.668  10.066  0.1651 -0.1772 -0.0923
  302POPC   C1B 4153   6.023   5.422   9.083 -0.0617  0.0599 -0.2401
  302POPC   C2B 4154   6.397   5.378   9.391  0.0142 -0.0461 -0.3815
  302POPC   C3B 4155   6.383   5.466   9.922  0.2198  0.0743  0.0539
  302POPC   C4B 4156   6.344   5.143  10.240  0.4146  0.0078 -0.2843
  303POPC   NC3 4157   8.987   2.220   8.528 -0.1486 -0.1413 -0.0330
  303POPC   PO4 4158   9.136   1.825   8.714 -0.1766 -0.1077 -0.0467
  303POPC   GL1 4159   8.975   1.936   9.098 -0.1318 -0.0678  0.0182
  303POPC   GL2 4160   9.126   1.699   9.381  0.4041 -0.2780 -0.3262
  303POPC   C1A 4161   8.840   2.118   9.570 -0.0306 -0.2437 -0.2500
  303POPC   D2A 4162   8.647   1.999   9.966  0.0495 -0.0168 -0.1367
  303POPC   C3A 4163   8.338   2.218  10.213 -0.0027  0.0652  0.1117
  303POPC   C4A 4164   8.070   1.978  10.513 -0.0387  0.2465 -0.2850
  303POPC   C1B 4165   8.935   1.535   9.721  0.1124 -0.0676  0.4751
  303POPC   C2B 4166   8.895   1.575  10.144 -0.2417  0.2326  0.1900
  303POPC   C3B 4167   8.899   1.607  10.634  0.0766 -0.2686 -0.3468
  303POPC   C4B 4168   8.373   1.638  10.738 -0.0860 -0.1574  0.2340
  304POPC   NC3 4169  11.647   1.417   9.066  0.0869 -0.1650  0.0282
  304POPC   PO4 4170  11.445   1.762   9.098  0.1308  0.0247  0.0584
  304POPC   GL1 4171  11.874   1.790   9.230 -0.2256  0.1051  0.0291
  304POPC   GL2 4172  11.955   1.633   9.381 -0.1794 -0.0700 -0.2228
  304POPC   C1A 4173  11.910   2.152   9.555  0.1237  0.0056 -0.4965
  304POPC   D2A 4174  12.014   2.103  10.088 -0.1223 -0.2736 -0.1832
  304POPC   C3A 4175  11.815   1.734  10.301 -0.0053 -0.1885  0.0172
  304POPC   C4A 4176  11.617   1.688  10.680  0.2607  0.3763 -0.1892
  304POPC   C1B 4177  12.230   1.715   9.675  0.0256 -0.0444  0.1240
  304POPC   C2B 4178  12.409   1.757  10.041 -0.0642  0.2877  0.3531
  304POPC   C3B 4179  12.814   1.799  10.389 -0.0399 -0.2293 -0.0917
  304POPC   C4B 4180  12.888   1.874  10.893 -0.0348 -0.0741  0.1339
  305POPC   NC3 4181   2.356   0.233   8.649  0.4911  0.2111  0.1557
  305POPC   PO4 4182   2.470   0.552   8.487 -0.1563  0.1989 -0.1375
  305POPC   GL1 4183   2.228   0.867   8.736  0.2962  0.2982  0.1162
  305POPC   GL2 4184   1.926   0.952   8.840  0.1113  0.0705  0.2424
  305POPC   C1A 4185   2.363   0.974   9.141  0.1466  0.0119 -0.1082
  305POPC   D2A 4186   2.488   1.051   9.500  0.2027  0.1573  0.0960
  305POPC   C3A 4187   2.561   1.278   9.989  0.0777  0.2727 -0.1208
  305POPC   C4A 4188   2.539   1.435  10.393 -0.0259 -0.2702 -0.0213
  305POPC   C1B 4189   2.056   0.617   9.208 -0.2611  0.1673  0.2708
  305POPC   C2B 4190   2.207   0.632   9.664  0.0463  0.1268 -0.0506
  305POPC   C3B 4191   2.382   0.796  10.121 -0.0520  0.2188 -0.1669
  305POPC   C4B 4192   2.812   0.986  10.270  0.1272 -0.0569  0.1264
  306POPC   NC3 4193  12.219   2.541   8.570  0.0685  0.0507 -0.2954
  306POPC   PO4 4194  12.640   2.212   8.750  0.1835  0.0892  0.2702
  306POPC   GL1 4195  12.865   2.303   9.047 -0.1531  0.0727 -0.1182
  306POPC   GL2 4196  12.794   2.001   9.160  0.0354 -0.0268  0.0119
  306POPC   C1A 4197  13.216   2.136   9.329  0.0865 -0.2541  0.1081
  306POPC   D2A 4198  13.304   2.370   9.707 -0.2779 -0.2654 -0.0558
  306POPC   C3A 4199  12.986   2.433  10.035  0.1304  0.0394 -0.0805
  306POPC   C4A 4200  12.678   2.758  10.281 -0.2286 -0.1406 -0.0826
  306POPC   C1B 4201  12.802   1.840   9.532  0.0724  0.4615  0.1904
  306POPC   C2B 4202  12.986   1.908   9.967 -0.0188 -0.0614  0.2691
  306POPC   C3B 4203  13.413   2.165  10.186  0.1227  0.0280  0.1671
  306POPC   C4B 4204  13.701   2.181  10.495 -0.0963 -0.1028 -0.2513
  307POPC   NC3 4205   3.242   2.434   8.210  0.0929 -0.0521  0.1655
  307POPC   PO4 4206   3.535   2.302   8.394 -0.1656 -0.1506 -0.2541
  307POPC   GL1 4207   3.314   2.120   8.795 -0.0246 -0.0970 -0.2227
  307POPC   GL2 4208   3.015   2.238   8.738  0.1245 -0.2456 -0.2734
  307POPC   C1A 4209   3.032   1.955   9.206 -0.0744  0.1520 -0.2340
  307POPC   D2A 4210   2.595   2.044   9.487 -0.0073  0.0516 -0.2740
  307POPC   C3A 4211   2.451   2.431   9.525 -0.1358 -0.0639 -0.1144
  307POPC   C4A 4212   2.248   2.850   9.616 -0.1392 -0.0818 -0.1915
  307POPC   C1B 4213   2.749   2.353   9.028 -0.0476 -0.1321  0.3885
  307POPC   C2B 4214   2.353   2.240   9.038 -0.0297  0.0768  0.2279
  307POPC   C3B 4215   1.906   2.042   9.093 -0.2426 -0.2932 -0.0051
  307POPC   C4B 4216   1.623   1.742   8.958 -0.0600  0.3564 -0.0305
  308POPC   NC3 4217   9.456   8.661   8.439  0.2897 -0.0811 -0.1602
  308POPC   PO4 4218   9.439   9.127   8.516 -0.3009 -0.0613 -0.3392
  308POPC   GL1 4219   9.278   9.165   8.832  0.4092 -0.0342  0.1105
  308POPC   GL2 4220   9.037   9.087   8.841  0.0132  0.1986 -0.1723
  308POPC   C1A 4221   9.331   8.962   9.330  0.3300  0.1578  0.0682
  308POPC   D2A 4222   9.527   8.656   9.701  0.1091  0.0606  0.0364
  308POPC   C3A 4223   9.937   8.345   9.701  0.1775  0.0651  0.2424
  308POPC   C4A 4224  10.049   8.380  10.132  0.0572  0.0974  0.1588
  308POPC   C1B 4225   8.852   9.225   9.299 -0.0764  0.0957 -0.1218
  308POPC   C2B 4226   8.760   9.468   9.775 -0.0719 -0.1518 -0.0476
  308POPC   C3B 4227   8.577   9.354  10.186 -0.1134 -0.1521 -0.0674
  308POPC   C4B 4228   8.512   8.921  10.247 -0.2768  0.2968 -0.0499
  309POPC   NC3 4229  11.816  10.873   8.279 -0.1169  0.1433 -0.0374
  309POPC   PO4 4230  11.572  10.943   8.568 -0.1133  0.1410  0.0932
  309POPC   GL1 4231  11.755  11.142   8.902  0.0247 -0.0889  0.3242
  309POPC   GL2 4232  11.786  11.533   8.857  0.3951  0.3287 -0.2086
  309POPC   C1A 4233  12.011  11.048   9.281 -0.1535  0.1507 -0.1800
  309POPC   D2A 4234  12.195  10.914   9.705  0.1392  0.3616  0.1696
  309POPC   C3A 4235  12.697  10.889   9.675 -0.2909 -0.5355 -0.0180
  309POPC   C4A 4236  12.952  10.549   9.518  0.0558  0.0287  0.1500
  309POPC   C1B 4237  11.542  11.465   9.216  0.1465  0.1599 -0.3436
  309POPC   C2B 4238  11.621  11.375   9.634 -0.1553 -0.0013  0.0992
  309POPC   C3B 4239  11.670  11.595   9.978  0.3214 -0.1323  0.1008
  309POPC   C4B 4240  11.829  11.585  10.431 -0.0906 -0.0509  0.3083
  310POPC   NC3 4241   8.325   8.394   8.675 -0.0531 -0.0815 -0.0992
  310POPC   PO4 4242   8.010   8.737   8.590  0.2407  0.0065  0.0137
  310POPC   GL1 4243   7.780   8.528   8.841 -0.2477  0.0289 -0.0380
  310POPC   GL2 4244   7.964   8.576   9.080  0.0520 -0.0276  0.0822
  310POPC   C1A 4245   7.549   8.378   9.177 -0.3448  0.1585  0.2349
  310POPC   D2A 4246   7.557   8.273   9.652 -0.1126 -0.2170  0.0447
  310POPC   C3A 4247   7.052   8.182   9.823  0.0309 -0.0560  0.1443
  310POPC   C4A 4248   6.864   8.211  10.207  0.1155  0.0771  0.0181
  310POPC   C1B 4249   7.856   8.748   9.438 -0.4841  0.0082  0.2501
  310POPC   C2B 4250   7.553   8.774   9.759  0.4283  0.0033 -0.2275
  310POPC   C3B 4251   7.107   8.711   9.926 -0.1401 -0.4218  0.1333
  310POPC   C4B 4252   6.734   8.822   9.997 -0.0689 -0.0156  0.0229
  311POPC   NC3 4253  10.181   1.080   8.157  0.3424 -0.0012  0.0467
  311POPC   PO4 4254  10.391   0.760   8.470  0.0228 -0.1249  0.3237
  311POPC   GL1 4255  10.393   0.619   8.893 -0.2994 -0.2007  0.0185
  311POPC   GL2 4256  10.098   0.575   8.899  0.1951  0.1824 -0.2696
  311POPC   C1A 4257  10.328   0.463   9.363  0.3100 -0.0811  0.4316
  311POPC   D2A 4258  10.289   0.383   9.769 -0.3501  0.1378 -0.1067
  311POPC   C3A 4259   9.974   0.001   9.724 -0.4157 -0.0885 -0.1329
  311POPC   C4A 4260   9.924   0.026   9.296  0.1449  0.0711  0.2669
  311POPC   C1B 4261   9.859   0.785   9.226  0.2155 -0.0445  0.1485
  311POPC   C2B 4262   9.696   0.615   9.655  0.0871  0.4072  0.0307
  311POPC   C3B 4263   9.700   0.321  10.021 -0.0351  0.1372  0.2071
  311POPC   C4B 4264   9.454   0.022  10.326 -0.0300 -0.0083 -0.0661
  312POPC   NC3 4265   0.897   4.069   7.779 -0.0214 -0.3386  0.0275
  312POPC   PO4 4266   1.016   4.075   8.246 -0.0253 -0.0020 -0.1535
  312POPC   GL1 4267   0.805   3.970   8.593  0.0866  0.0771 -0.0348
  312POPC   GL2 4268   0.920   3.650   8.614 -0.1412 -0.0317 -0.2953
  312POPC   C1A 4269   0.855   4.151   8.985 -0.0376  0.2440 -0.1890
  312POPC   D2A 4270   1.036   4.126   9.489  0.1482 -0.1349 -0.0355
  312POPC   C3A 4271   0.825   4.220   9.797  0.2342 -0.0013 -0.0128
  312POPC   C4A 4272   0.603   4.277  10.056  0.2549  0.0516 -0.0957
  312POPC   C1B 4273   1.056   3.748   9.066  0.1075  0.1002 -0.0201
  312POPC   C2B 4274   1.393   4.044   9.089  0.2578  0.0113  0.0505
  312POPC   C3B 4275   1.469   4.338   9.371  0.0879  0.0247 -0.0087
  312POPC   C4B 4276   1.174   4.620   9.646  0.3051  0.0265  0.1976
  313POPC   NC3 4277  11.479   2.375   8.272  0.1732 -0.1841 -0.0921
  313POPC   PO4 4278  11.614   2.809   8.555 -0.0757  0.0774 -0.2336
  313POPC   GL1 4279  11.803   2.646   8.945  0.1567 -0.1123 -0.1391
  313POPC   GL2 4280  11.613   2.771   9.128  0.0724 -0.2770 -0.1383
  313POPC   C1A 4281  11.977   2.309   9.123 -0.2325  0.0180  0.1148
  313POPC   D2A 4282  12.429   2.324   9.197 -0.2467 -0.1291 -0.3635
  313POPC   C3A 4283  12.768   2.478   9.515  0.2457 -0.0393  0.1532
  313POPC   C4A 4284  12.671   2.929   9.641  0.0905  0.0973  0.1095
  313POPC   C1B 4285  11.680   2.583   9.561 -0.1323 -0.1992 -0.2144
  313POPC   C2B 4286  11.611   2.341   9.867  0.1400 -0.1333  0.1133
  313POPC   C3B 4287  11.601   2.305  10.262 -0.0374 -0.3810  0.3302
  313POPC   C4B 4288  12.008   2.275  10.584 -0.2267 -0.0073  0.0063
  314POPC   NC3 4289   9.949   7.666   8.464  0.0478 -0.2102 -0.2490
  314POPC   PO4 4290  10.432   7.765   8.489 -0.1001  0.2020 -0.0110
  314POPC   GL1 4291  10.433   7.934   8.909  0.1391  0.1783 -0.1612
  314POPC   GL2 4292  10.021   7.994   8.864 -0.0300  0.2762  0.0997
  314POPC   C1A 4293  10.715   8.104   9.282  0.0386 -0.1235  0.2788
  314POPC   D2A 4294  11.153   8.296   9.490 -0.1013  0.0365 -0.0800
  314POPC   C3A 4295  11.011   8.566   9.951  0.0814  0.2147 -0.2479
  314POPC   C4A 4296  10.866   8.974  10.102  0.1723 -0.1835 -0.1180
  314POPC   C1B 4297  10.049   8.005   9.321  0.1229  0.2475 -0.0847
  314POPC   C2B 4298   9.747   7.882   9.612  0.2277  0.0249 -0.0091
  314POPC   C3B 4299   9.610   8.027  10.013  0.2612 -0.0577  0.1770
  314POPC   C4B 4300   9.645   7.985  10.402 -0.1324 -0.1390 -0.1661
  315POPC   NC3 4301   3.178   1.329   8.499 -0.0213 -0.1901  0.1803
  315POPC   PO4 4302   3.113   0.977   8.262  0.2859  0.1638 -0.4451
  315POPC   GL1 4303   3.301   0.859   8.775  0.2873 -0.0111  0.0815
  315POPC   GL2 4304   3.543   1.023   8.953 -0.0508  0.0186 -0.3344
  315POPC   C1A 4305   3.322   0.567   9.128  0.1724  0.1408 -0.0202
  315POPC   D2A 4306   3.439   0.401   9.511  0.1560 -0.3792 -0.0582
  315POPC   C3A 4307   3.602   0.716   9.738 -0.1655  0.0189  0.2791
  315POPC   C4A 4308   3.769   1.091  10.002  0.1052 -0.1656  0.2701
  315POPC   C1B 4309   3.762   0.861   9.163  0.3008  0.1592 -0.3923
  315POPC   C2B 4310   3.968   1.003   9.523 -0.0358  0.0159 -0.2814
  315POPC   C3B 4311   4.126   0.737   9.839  0.0110  0.2209  0.1819
  315POPC   C4B 4312   4.455   0.768  10.015 -0.1134  0.0138  0.1634
  316POPC   NC3 4313  12.006   6.992   8.333 -0.4524 -0.1166  0.0224
  316POPC   PO4 4314  12.049   7.475   8.462 -0.0796 -0.0659  0.0549
  316POPC   GL1 4315  12.085   7.610   8.871  0.0856  0.1513 -0.5120
  316POPC   GL2 4316  11.810   7.639   8.992 -0.1950  0.3916 -0.1563
  316POPC   C1A 4317  12.080   7.844   9.335  0.0875 -0.0534  0.0544
  316POPC   D2A 4318  11.970   7.691   9.716  0.0624 -0.0302 -0.1689
  316POPC   C3A 4319  12.216   7.697  10.117  0.1065  0.2318 -0.0324
  316POPC   C4A 4320  12.295   7.808  10.572  0.0968 -0.0331 -0.0530
  316POPC   C1B 4321  11.778   7.390   9.319  0.2640 -0.1383 -0.1196
  316POPC   C2B 4322  11.717   7.065   9.632  0.2481 -0.2481  0.0291
  316POPC   C3B 4323  11.571   6.932  10.073 -0.1482 -0.0676  0.0756
  316POPC   C4B 4324  11.628   7.038  10.573  0.0920  0.1107 -0.1446
  317POPC   NC3 4325   1.273  10.391   8.154  0.1199  0.1206  0.5215
  317POPC   PO4 4326   1.509   9.991   8.280 -0.2159  0.3832  0.0724
  317POPC   GL1 4327   1.142   9.915   8.673 -0.2962  0.1312  0.2584
  317POPC   GL2 4328   0.719   9.936   8.625  0.1572  0.1703 -0.1984
  317POPC   C1A 4329   1.300  10.007   9.073  0.2078 -0.0943 -0.2109
  317POPC   D2A 4330   1.507  10.100   9.428  0.0664  0.2596  0.0884
  317POPC   C3A 4331   1.218  10.425   9.698 -0.1794  0.1555  0.3304
  317POPC   C4A 4332   1.079  10.528  10.109 -0.1809 -0.2713 -0.0023
  317POPC   C1B 4333   0.595   9.828   8.953  0.2628 -0.0768 -0.0289
  317POPC   C2B 4334   0.577   9.696   9.344  0.0350  0.2501 -0.0673
  317POPC   C3B 4335   0.852   9.480   9.631 -0.2647 -0.0422  0.2763
  317POPC   C4B 4336   1.016   9.288   9.997 -0.0504  0.1375 -0.2003
  318POPC   NC3 4337   1.474   2.556   8.256 -0.1077  0.1779  0.0176
  318POPC   PO4 4338   1.881   2.519   8.334  0.0116 -0.1698 -0.2057
  318POPC   GL1 4339   1.903   2.778   8.679  0.2319  0.0911  0.0004
  318POPC   GL2 4340   1.895   2.520   8.891  0.0523 -0.2418  0.0203
  318POPC   C1A 4341   1.717   2.938   9.135 -0.3380 -0.0642  0.0166
  318POPC   D2A 4342   1.518   2.764   9.570  0.4880 -0.1288 -0.1709
  318POPC   C3A 4343   1.548   2.751  10.019  0.2798 -0.1714 -0.1272
  318POPC   C4A 4344   1.643   2.709  10.465 -0.1267  0.1934 -0.0195
  318POPC   C1B 4345   2.022   2.565   9.329  0.2387  0.3587  0.0976
  318POPC   C2B 4346   1.977   2.488   9.760 -0.0245 -0.3233 -0.0908
  318POPC   C3B 4347   1.896   2.285  10.177  0.1576  0.2506 -0.2355
  318POPC   C4B 4348   1.958   1.832  10.073 -0.1239 -0.0049 -0.0410
  319POPC   NC3 4349   4.475   4.111   7.988 -0.0691  0.0304  0.2332
  319POPC   PO4 4350   4.640   4.327   8.393 -0.0916 -0.1233 -0.0084
  319POPC   GL1 4351   4.828   4.151   8.764 -0.5528 -0.3220  0.0177
  319POPC   GL2 4352   4.621   3.909   8.869  0.1800  0.2122 -0.1875
  319POPC   C1A 4353   5.097   4.290   9.098 -0.0411 -0.0432 -0.2336
  319POPC   D2A 4354   5.370   4.075   9.374 -0.1904  0.0811  0.0315
  319POPC   C3A 4355   5.626   4.343   9.763 -0.2345  0.0552  0.2432
  319POPC   C4A 4356   5.877   4.287  10.119 -0.3159 -0.0606 -0.0491
  319POPC   C1B 4357   4.480   3.764   9.274 -0.2486 -0.2503 -0.0467
  319POPC   C2B 4358   4.624   3.612   9.659 -0.1133 -0.3498  0.1650
  319POPC   C3B 4359   4.881   3.754   9.999  0.1622  0.0628  0.4898
  319POPC   C4B 4360   5.203   4.073   9.887 -0.3167 -0.0190  0.4511
  320POPC   NC3 4361   1.050   6.013   8.359  0.1325  0.0268  0.1619
  320POPC   PO4 4362   1.081   5.656   8.651 -0.0924  0.1937  0.2577
  320POPC   GL1 4363   1.158   5.833   9.051 -0.3007 -0.0223  0.0303
  320POPC   GL2 4364   1.194   5.530   9.233 -0.0847 -0.0454 -0.1675
  320POPC   C1A 4365   1.041   6.001   9.469 -0.0461 -0.2590 -0.4295
  320POPC   D2A 4366   0.782   6.386   9.544 -0.0510 -0.0277 -0.1959
  320POPC   C3A 4367   0.906   6.546   9.955  0.2936  0.0777  0.1508
  320POPC   C4A 4368   1.302   6.579  10.162  0.1519 -0.1476  0.2282
  320POPC   C1B 4369   1.239   5.511   9.701  0.1593  0.2809  0.0867
  320POPC   C2B 4370   0.916   5.687  10.014 -0.0102 -0.0093 -0.0084
  320POPC   C3B 4371   0.791   5.880  10.445 -0.0771  0.1903  0.2313
  320POPC   C4B 4372   0.722   5.971  10.786  0.2792  0.2729  0.0000
  321POPC   NC3 4373   8.023  12.111   8.574 -0.2543  0.3354 -0.0377
  321POPC   PO4 4374   7.591  11.959   8.770  0.2407 -0.0932 -0.2717
  321POPC   GL1 4375   7.339  12.109   9.152 -0.1528  0.3306  0.0256
  321POPC   GL2 4376   7.686  12.160   9.277 -0.1912 -0.1503 -0.0432
  321POPC   C1A 4377   6.950  12.156   9.455 -0.1141  0.4228 -0.1249
  321POPC   D2A 4378   6.784  12.135   9.798 -0.0467 -0.1087 -0.0589
  321POPC   C3A 4379   6.873  11.761  10.081  0.0613  0.2457  0.4933
  321POPC   C4A 4380   6.681  11.624  10.423 -0.3048 -0.1702 -0.2756
  321POPC   C1B 4381   7.422  12.221   9.657  0.2012  0.2538 -0.0022
  321POPC   C2B 4382   7.302  11.955   9.930  0.2053  0.1977  0.1985
  321POPC   C3B 4383   7.420  11.722  10.224 -0.0360 -0.2667 -0.1946
  321POPC   C4B 4384   7.282  11.533  10.557  0.2094 -0.2702  0.1387
  322POPC   NC3 4385  11.809   1.405   8.584 -0.4269  0.0416 -0.0528
  322POPC   PO4 4386  11.332   1.385   8.669 -0.1272  0.1988 -0.1936
  322POPC   GL1 4387  11.142   1.272   9.029  0.2401  0.1708  0.0371
  322POPC   GL2 4388  11.319   1.171   9.425 -0.0032 -0.0673 -0.0365
  322POPC   C1A 4389  10.825   1.110   9.385  0.0363  0.2686 -0.1278
  322POPC   D2A 4390  10.841   1.120   9.884 -0.2318 -0.2321 -0.0691
  322POPC   C3A 4391  10.698   1.414   9.953  0.0627 -0.2819 -0.2479
  322POPC   C4A 4392  10.793   1.889  10.031 -0.0690 -0.2477 -0.1488
  322POPC   C1B 4393  11.279   0.900   9.768  0.2586 -0.1014  0.0875
  322POPC   C2B 4394  11.146   0.704  10.254  0.0330  0.2027  0.1642
  322POPC   C3B 4395  10.864   0.436  10.579  0.0116 -0.4611 -0.1297
  322POPC   C4B 4396  11.009   0.295  10.876 -0.0294  0.1325  0.3448
  323POPC   NC3 4397   0.685   7.461   8.642 -0.2599  0.1387 -0.2077
  323POPC   PO4 4398   0.745   7.082   8.752 -0.0934  0.0245 -0.1073
  323POPC   GL1 4399   0.863   6.720   9.061 -0.3947  0.2004  0.4228
  323POPC   GL2 4400   0.565   6.532   9.113 -0.3060 -0.0561  0.1941
  323POPC   C1A 4401   1.219   6.869   9.404 -0.1121  0.1145  0.0157
  323POPC   D2A 4402   0.953   7.026   9.778 -0.0983 -0.0417  0.0154
  323POPC   C3A 4403   0.758   7.321  10.047 -0.0611 -0.0417 -0.2786
  323POPC   C4A 4404   0.422   7.654  10.164  0.2132 -0.0686 -0.1020
  323POPC   C1B 4405   0.563   6.923   9.462  0.1033  0.0155  0.1075
  323POPC   C2B 4406   0.377   7.196   9.712 -0.4450  0.3582  0.0680
  323POPC   C3B 4407   0.306   7.605   9.648 -0.2161  0.0857  0.1452
  323POPC   C4B 4408   0.354   8.032   9.862  0.2411  0.1605 -0.1374
  324POPC   NC3 4409   6.153   9.851   8.018  0.0344  0.1353  0.1362
  324POPC   PO4 4410   6.219  10.272   8.302  0.2747  0.1499 -0.0068
  324POPC   GL1 4411   5.981  10.217   8.651 -0.0510  0.2323  0.0268
  324POPC   GL2 4412   5.951   9.887   8.568 -0.3059  0.2089 -0.0288
  324POPC   C1A 4413   5.718  10.421   8.907 -0.3170  0.0379  0.3172
  324POPC   D2A 4414   5.804  10.667   9.340 -0.0424 -0.1939 -0.0992
  324POPC   C3A 4415   5.980  10.643   9.666  0.0217 -0.3035  0.1353
  324POPC   C4A 4416   6.024  10.441  10.072  0.2006 -0.0132 -0.2945
  324POPC   C1B 4417   6.015   9.603   8.905 -0.1679  0.0075  0.1619
  324POPC   C2B 4418   6.051   9.548   9.275 -0.2891 -0.0400 -0.3164
  324POPC   C3B 4419   6.536   9.436   9.390  0.1085  0.0531  0.2473
  324POPC   C4B 4420   6.925   9.583   9.344  0.4330 -0.0996  0.0757
  325POPC   NC3 4421   9.888   1.784   8.117 -0.1532 -0.0935 -0.0855
  325POPC   PO4 4422   9.926   1.439   8.533  0.0289 -0.2051 -0.1034
  325POPC   GL1 4423  10.126   1.275   8.985 -0.1903 -0.1430  0.2249
  325POPC   GL2 4424  10.487   1.515   9.208  0.1172  0.2797  0.1726
  325POPC   C1A 4425  10.314   1.034   9.287 -0.2810  0.2537  0.1445
  325POPC   D2A 4426  10.336   0.887   9.740 -0.1762  0.2828  0.0142
  325POPC   C3A 4427  10.386   1.074  10.133  0.0793 -0.0117  0.0056
  325POPC   C4A 4428  10.283   0.893  10.486 -0.0526 -0.0882 -0.0505
  325POPC   C1B 4429  10.483   1.755   9.471 -0.0882  0.1760 -0.1329
  325POPC   C2B 4430  10.295   1.935   9.863  0.1328 -0.0623 -0.0762
  325POPC   C3B 4431  10.344   1.963  10.347  0.0116  0.0570 -0.0472
  325POPC   C4B 4432  10.183   2.240  10.585  0.1299 -0.1454 -0.1542
  326POPC   NC3 4433   7.883   1.936   8.368 -0.1469  0.3487  0.0281
  326POPC   PO4 4434   7.635   1.733   8.585 -0.1737 -0.3973 -0.2652
  326POPC   GL1 4435   7.535   1.305   8.748 -0.0039 -0.0807  0.2408
  326POPC   GL2 4436   7.592   0.942   8.790 -0.1457 -0.2399  0.3952
  326POPC   C1A 4437   7.627   1.388   9.175 -0.3199  0.0354 -0.1168
  326POPC   D2A 4438   7.987   1.462   9.403  0.1091  0.5317  0.0030
  326POPC   C3A 4439   7.941   1.367   9.864 -0.0348 -0.1480 -0.1102
  326POPC   C4A 4440   8.138   1.082  10.129  0.1571 -0.1448  0.0029
  326POPC   C1B 4441   7.374   0.850   9.220 -0.0134  0.1217 -0.3311
  326POPC   C2B 4442   7.126   0.899   9.577 -0.0449  0.2973 -0.4603
  326POPC   C3B 4443   7.072   1.063   9.918 -0.1312  0.2126 -0.0781
  326POPC   C4B 4444   6.803   1.077  10.224  0.1347 -0.0080 -0.0223
  327POPC   NC3 4445   2.745  10.593   8.128 -0.2247  0.0718 -0.2168
  327POPC   PO4 4446   3.078  10.601   8.389  0.2381  0.0988  0.1943
  327POPC   GL1 4447   3.003  10.874   8.827 -0.2457 -0.1604  0.5832
  327POPC   GL2 4448   3.274  10.937   8.976 -0.1659 -0.2056 -0.0696
  327POPC   C1A 4449   2.890  10.785   9.232 -0.1695  0.0760 -0.1332
  327POPC   D2A 4450   2.720  10.642   9.596  0.1485  0.1747  0.0954
  327POPC   C3A 4451   2.386  10.458   9.811 -0.1729 -0.0023  0.0295
  327POPC   C4A 4452   2.203  10.174   9.631  0.2737 -0.1831  0.2481
  327POPC   C1B 4453   3.465  11.152   9.414  0.0557 -0.0779  0.0036
  327POPC   C2B 4454   3.862  11.167   9.603  0.2247 -0.1408 -0.1112
  327POPC   C3B 4455   3.948  10.717   9.837  0.0124  0.0680  0.2976
  327POPC   C4B 4456   4.377  10.450   9.975  0.3933  0.1487 -0.0476
  328POPC   NC3 4457  11.498  10.091   8.700 -0.1123 -0.0681 -0.0039
  328POPC   PO4 4458  11.686  10.470   8.527 -0.2389  0.0777  0.2252
  328POPC   GL1 4459  11.837  10.372   8.943 -0.4788  0.1536 -0.1937
  328POPC   GL2 4460  11.841  10.692   9.030 -0.1221 -0.1690  0.1553
  328POPC   C1A 4461  12.171  10.091   9.025 -0.1078  0.0812  0.0573
  328POPC   D2A 4462  12.400   9.835   9.335 -0.2217  0.3098  0.3230
  328POPC   C3A 4463  12.480   9.778   9.789 -0.3394 -0.4520  0.3849
  328POPC   C4A 4464  12.254   9.943  10.067 -0.0134 -0.1507  0.0409
  328POPC   C1B 4465  11.594  10.441   9.352  0.1288  0.1835 -0.3492
  328POPC   C2B 4466  11.436  10.260   9.723  0.1111  0.0163  0.2015
  328POPC   C3B 4467  11.694  10.175  10.063 -0.1901 -0.0342 -0.3149
  328POPC   C4B 4468  11.743   9.998  10.381 -0.0201  0.0030 -0.1917
  329POPC   NC3 4469   6.127   6.931   8.719  0.0142 -0.0612  0.2450
  329POPC   PO4 4470   6.009   6.474   8.830  0.0591  0.0470  0.0241
  329POPC   GL1 4471   6.117   6.703   9.145 -0.1702  0.2387 -0.3258
  329POPC   GL2 4472   6.474   6.793   9.111  0.0807 -0.1995  0.0239
  329POPC   C1A 4473   6.125   6.714   9.529  0.0110  0.1108  0.1191
  329POPC   D2A 4474   6.206   6.615   9.970  0.1310  0.1905 -0.0767
  329POPC   C3A 4475   6.444   6.259  10.071 -0.0669  0.0151  0.0605
  329POPC   C4A 4476   6.330   5.877  10.151  0.2845  0.4382  0.2412
  329POPC   C1B 4477   6.636   6.690   9.592  0.1634  0.1727  0.0862
  329POPC   C2B 4478   6.658   6.879   9.977  0.2046 -0.1540 -0.0523
  329POPC   C3B 4479   6.514   6.887  10.375  0.0953 -0.1765  0.1564
  329POPC   C4B 4480   6.693   6.947  10.798  0.0687 -0.0714  0.0730
  330POPC   NC3 4481   9.287  10.364   8.580  0.0619  0.1108  0.1982
  330POPC   PO4 4482   9.169   9.956   8.526  0.0563 -0.0341 -0.0871
  330POPC   GL1 4483   9.436  10.038   8.990  0.6263  0.1504  0.0421
  330POPC   GL2 4484   9.707  10.129   9.083  0.1372 -0.2635  0.2378
  330POPC   C1A 4485   9.282  10.162   9.383  0.2154  0.4208 -0.0877
  330POPC   D2A 4486   9.189  10.097   9.811  0.1570  0.1448 -0.2331
  330POPC   C3A 4487   8.969   9.832  10.071 -0.0334  0.2405 -0.1229
  330POPC   C4A 4488   8.887   9.622  10.500  0.2067  0.0024 -0.1618
  330POPC   C1B 4489  10.065  10.198   9.454 -0.0330  0.1189  0.1638
  330POPC   C2B 4490  10.183   9.947   9.693  0.0272 -0.0067  0.2895
  330POPC   C3B 4491  10.459   9.856  10.010 -0.1376  0.2452 -0.0372
  330POPC   C4B 4492  10.650  10.044  10.305 -0.0615 -0.1067 -0.2387
  331POPC   NC3 4493   2.315   2.582   8.109 -0.0293  0.2748  0.0329
  331POPC   PO4 4494   2.721   2.542   8.303 -0.0490  0.0039 -0.5240
  331POPC   GL1 4495   2.774   2.707   8.702 -0.0321 -0.0105  0.0950
  331POPC   GL2 4496   3.146   2.754   8.718  0.4400  0.2724  0.1708
  331POPC   C1A 4497   2.486   2.809   9.025  0.1774 -0.1581 -0.1667
  331POPC   D2A 4498   2.322   3.231   9.209 -0.2155  0.1404  0.5530
  331POPC   C3A 4499   2.358   3.311   9.687 -0.1941 -0.1207 -0.2211
  331POPC   C4A 4500   2.411   3.184  10.150  0.2291 -0.0795 -0.1347
  331POPC   C1B 4501   3.096   2.664   9.224  0.2569 -0.0258  0.0426
  331POPC   C2B 4502   2.939   2.447   9.599 -0.0363  0.1661  0.2792
  331POPC   C3B 4503   2.904   2.526  10.159 -0.0848  0.0426  0.1246
  331POPC   C4B 4504   3.099   2.552  10.611  0.1307  0.1024  0.1920
  332POPC   NC3 4505  10.582  11.076   8.411 -0.0367  0.2579 -0.3676
  332POPC   PO4 4506  10.465  11.441   8.738 -0.3216  0.0850  0.2638
  332POPC   GL1 4507  10.532  11.463   9.152  0.3166 -0.2580 -0.1758
  332POPC   GL2 4508  10.580  11.785   9.222 -0.0757  0.1924 -0.1897
  332POPC   C1A 4509  10.381  11.354   9.531  0.0231  0.0876 -0.3593
  332POPC   D2A 4510  10.178  11.028   9.876  0.1276 -0.1981  0.1549
  332POPC   C3A 4511  10.271  11.058  10.303 -0.0133  0.0379  0.0717
  332POPC   C4A 4512  10.290  11.395  10.512 -0.2053 -0.0801  0.0145
  332POPC   C1B 4513  10.753  11.921   9.614 -0.0970  0.1465 -0.0561
  332POPC   C2B 4514  10.667  12.238   9.864 -0.1185  0.0667 -0.0493
  332POPC   C3B 4515  10.346  12.276  10.128 -0.0076 -0.1672 -0.0255
  332POPC   C4B 4516   9.942  12.135  10.185  0.0017 -0.0266 -0.1015
  333POPC   NC3 4517   7.249   1.450   8.359  0.2087 -0.0617 -0.0407
  333POPC   PO4 4518   7.167   1.029   8.494  0.2297  0.3993 -0.1154
  333POPC   GL1 4519   7.006   1.174   8.911  0.0846  0.0462 -0.0647
  333POPC   GL2 4520   6.870   1.386   8.723 -0.1508 -0.3916  0.0869
  333POPC   C1A 4521   7.014   1.409   9.261 -0.0189  0.2720  0.1618
  333POPC   D2A 4522   7.185   1.428   9.601 -0.0001  0.2484  0.3370
  333POPC   C3A 4523   7.513   1.623   9.718  0.4725 -0.1692  0.0160
  333POPC   C4A 4524   7.765   1.759  10.097  0.1955 -0.1366  0.0035
  333POPC   C1B 4525   6.610   1.626   8.979 -0.2305 -0.0972  0.0342
  333POPC   C2B 4526   6.554   1.707   9.391 -0.0765 -0.0749 -0.2398
  333POPC   C3B 4527   6.723   1.425   9.732  0.1073 -0.1359 -0.0062
  333POPC   C4B 4528   6.898   1.623  10.007 -0.2241 -0.0099  0.1742
  334POPC   NC3 4529   4.272   3.154   7.862  0.2297  0.0967  0.3976
  334POPC   PO4 4530   4.128   3.175   8.199 -0.0680 -0.1801  0.0782
  334POPC   GL1 4531   4.009   3.083   8.625  0.0697 -0.1163  0.1455
  334POPC   GL2 4532   3.772   2.827   8.737  0.1175 -0.0455  0.0752
  334POPC   C1A 4533   3.771   3.162   9.052 -0.0934 -0.1397  0.0055
  334POPC   D2A 4534   3.626   2.912   9.462 -0.0442 -0.0991 -0.1885
  334POPC   C3A 4535   3.935   2.801   9.768 -0.2432  0.0013  0.0505
  334POPC   C4A 4536   4.012   2.472  10.114  0.1226  0.1356  0.1222
  334POPC   C1B 4537   3.521   2.572   9.005 -0.0166 -0.3134 -0.0004
  334POPC   C2B 4538   3.430   2.284   9.356  0.0899  0.0959 -0.2755
  334POPC   C3B 4539   3.334   2.026   9.691 -0.0245 -0.0393 -0.0461
  334POPC   C4B 4540   3.111   1.602   9.859  0.0776  0.0987 -0.1921
  335POPC   NC3 4541   2.142   5.306   8.689  0.3340 -0.1777  0.1050
  335POPC   PO4 4542   1.810   5.125   8.672 -0.2162  0.0691 -0.2398
  335POPC   GL1 4543   1.915   5.230   9.112  0.1384 -0.1126 -0.1578
  335POPC   GL2 4544   2.146   5.482   9.152 -0.0881 -0.4934 -0.2022
  335POPC   C1A 4545   2.000   5.072   9.517 -0.0005  0.0412  0.0381
  335POPC   D2A 4546   2.170   4.976   9.937 -0.2100  0.0585  0.1884
  335POPC   C3A 4547   2.039   4.635  10.099  0.0121  0.1617 -0.1289
  335POPC   C4A 4548   1.770   4.454  10.399 -0.2009 -0.0966  0.0634
  335POPC   C1B 4549   2.204   5.631   9.553  0.0360  0.2247  0.2112
  335POPC   C2B 4550   2.102   5.665   9.992 -0.0661 -0.1122  0.2472
  335POPC   C3B 4551   1.831   5.762  10.347 -0.2114  0.2149 -0.0177
  335POPC   C4B 4552   1.641   5.884  10.763  0.2547  0.0806  0.2184
  336POPC   NC3 4553   0.724   0.673   8.454  0.0297 -0.0833  0.1255
  336POPC   PO4 4554   1.032   0.320   8.636  0.1464 -0.5230 -0.4475
  336POPC   GL1 4555   1.189   0.221   9.035 -0.8006 -0.2310  0.3024
  336POPC   GL2 4556   0.948   0.205   9.179  0.0640  0.1776  0.2464
  336POPC   C1A 4557   1.258   0.304   9.556  0.2283  0.2380  0.5956
  336POPC   D2A 4558   1.119   0.645   9.929 -0.0855  0.0095  0.1665
  336POPC   C3A 4559   1.294   0.689  10.285 -0.3586  0.0894 -0.0497
  336POPC   C4A 4560   1.530   0.943  10.484 -0.0253  0.2342  0.0474
  336POPC   C1B 4561   1.195  -0.167   9.328 -0.1547 -0.2615 -0.2119
  336POPC   C2B 4562   1.469  -0.511   9.298 -0.1172  0.2111  0.4305
  336POPC   C3B 4563   1.485  -0.695   9.731 -0.0846 -0.0335  0.1436
  336POPC   C4B 4564   1.162  -0.963   9.852 -0.2382 -0.1771  0.2025
  337POPC   NC3 4565   6.091   1.325   8.159  0.0356  0.3542  0.1966
  337POPC   PO4 4566   5.896   1.662   8.315  0.3207  0.0060 -0.4824
  337POPC   GL1 4567   5.809   1.784   8.696 -0.2994 -0.1509  0.0254
  337POPC   GL2 4568   5.982   1.479   8.827  0.3065  0.2142 -0.3546
  337POPC   C1A 4569   5.426   1.858   8.949  0.1284  0.1218  0.2050
  337POPC   D2A 4570   4.987   2.099   9.137  0.3399 -0.1095 -0.2444
  337POPC   C3A 4571   4.800   1.870   9.410 -0.3242  0.0497 -0.0851
  337POPC   C4A 4572   4.962   1.837   9.875  0.1255  0.0692 -0.0644
  337POPC   C1B 4573   5.969   1.565   9.199  0.1212  0.1015 -0.2876
  337POPC   C2B 4574   5.803   1.665   9.658  0.2316 -0.1486 -0.0156
  337POPC   C3B 4575   5.493   1.627   9.905 -0.1414  0.1985  0.1454
  337POPC   C4B 4576   5.262   1.735  10.252  0.2595  0.1738  0.0062
  338POPC   NC3 4577   2.970   5.706   8.578 -0.1325 -0.2115 -0.1997
  338POPC   PO4 4578   3.423   5.519   8.486 -0.1085 -0.1455 -0.2823
  338POPC   GL1 4579   3.398   5.583   8.943 -0.0887  0.3198 -0.0349
  338POPC   GL2 4580   3.325   5.344   9.256 -0.0512  0.2336  0.1419
  338POPC   C1A 4581   3.188   5.811   9.310 -0.3596 -0.2354  0.1937
  338POPC   D2A 4582   2.976   6.132   9.313 -0.1616 -0.1407  0.0495
  338POPC   C3A 4583   2.489   6.199   9.420  0.0019 -0.1935 -0.2790
  338POPC   C4A 4584   2.302   6.161   9.906 -0.2941  0.0273  0.0331
  338POPC   C1B 4585   3.469   5.036   9.624 -0.2322  0.3574  0.0402
  338POPC   C2B 4586   3.667   5.115  10.082  0.0679  0.0252 -0.1463
  338POPC   C3B 4587   3.900   5.250  10.378  0.1777 -0.1511  0.1767
  338POPC   C4B 4588   4.200   5.483  10.431  0.2975  0.4576 -0.0785
  339POPC   NC3 4589   5.033  11.716   8.036 -0.0540 -0.2172  0.3188
  339POPC   PO4 4590   5.375  11.499   8.177 -0.0011 -0.1578  0.0921
  339POPC   GL1 4591   5.219  11.728   8.563  0.2435 -0.1286 -0.1968
  339POPC   GL2 4592   5.454  11.915   8.560  0.5224  0.2909  0.0926
  339POPC   C1A 4593   5.023  11.869   8.864  0.2765  0.0376  0.0127
  339POPC   D2A 4594   5.002  11.691   9.349 -0.1027  0.1081 -0.1622
  339POPC   C3A 4595   5.193  11.761   9.754 -0.2744 -0.0215 -0.0328
  339POPC   C4A 4596   5.204  12.030  10.080  0.3858 -0.0786  0.0257
  339POPC   C1B 4597   5.574  11.685   8.931  0.3122  0.0891  0.0341
  339POPC   C2B 4598   5.508  11.500   9.283 -0.0586  0.2134 -0.0371
  339POPC   C3B 4599   5.247  11.157   9.552  0.1068  0.0629 -0.1412
  339POPC   C4B 4600   5.114  10.964   9.906  0.3745  0.1222 -0.1998
  340POPS   CNO 4601   2.280  11.219   8.514  0.1724  0.0167 -0.3311
  340POPS   PO4 4602   2.341  10.792   8.356 -0.2114 -0.0599  0.0785
  340POPS   GL1 4603   2.463  10.966   8.897 -0.0992  0.1851  0.5386
  340POPS   GL2 4604   2.656  11.271   8.900  0.2613 -0.1209  0.1994
  340POPS   C1A 4605   2.368  10.957   9.327  0.4077 -0.1262 -0.2198
  340POPS   D2A 4606   2.467  11.030   9.798  0.0725  0.0989  0.2279
  340POPS   C3A 4607   2.716  10.696  10.099  0.1484 -0.0343  0.2062
  340POPS   C4A 4608   2.612  10.441  10.460  0.0747 -0.0238 -0.2669
  340POPS   C1B 4609   2.776  11.227   9.373  0.3461 -0.0815  0.1472
  340POPS   C2B 4610   2.965  11.087   9.678 -0.1624  0.1259 -0.0873
  340POPS   C3B 4611   3.289  10.819   9.800 -0.0074 -0.2165 -0.1393
  340POPS   C4B 4612   3.436  10.445   9.742 -0.3399  0.2671 -0.1433
  341POPS   CNO 4613   5.760   7.180   8.423 -0.4372  0.0272 -0.0394
  341POPS   PO4 4614   5.630   7.156   8.839 -0.0115 -0.0430  0.0717
  341POPS   GL1 4615   5.668   7.342   9.220 -0.0439  0.0947  0.0500
  341POPS   GL2 4616   5.932   7.487   9.268 -0.4722  0.0707  0.3956
  341POPS   C1A 4617   5.573   7.309   9.633 -0.2504 -0.0231 -0.2181
  341POPS   D2A 4618   5.823   7.085   9.922 -0.0123 -0.3033  0.1471
  341POPS   C3A 4619   6.248   7.188  10.052 -0.0754 -0.2525  0.1271
  341POPS   C4A 4620   6.511   7.386  10.275 -0.2281 -0.2809 -0.0760
  341POPS   C1B 4621   6.047   7.598   9.774  0.0830  0.1511  0.1153
  341POPS   C2B 4622   6.326   7.736  10.000  0.2350 -0.2982  0.0192
  341POPS   C3B 4623   6.363   7.983  10.384  0.0449  0.3750 -0.0326
  341POPS   C4B 4624   6.509   8.357  10.526 -0.0218  0.2501 -0.2447
  342POPS   CNO 4625   1.782   7.528   9.016  0.2401 -0.1320  0.2378
  342POPS   PO4 4626   1.876   7.790   8.714  0.0230  0.0052  0.0902
  342POPS   GL1 4627   1.882   8.019   9.108  0.0035 -0.0036 -0.0544
  342POPS   GL2 4628   2.050   8.120   9.409  0.0334  0.0485 -0.0874
  342POPS   C1A 4629   1.664   7.797   9.525  0.0743  0.1796 -0.1311
  342POPS   D2A 4630   1.600   7.787   9.936  0.1722 -0.1768  0.0804
  342POPS   C3A 4631   1.279   7.645  10.075  0.0820 -0.2918  0.1811
  342POPS   C4A 4632   0.946   7.564  10.459 -0.0514 -0.3969  0.0497
  342POPS   C1B 4633   2.354   8.123   9.782 -0.2772 -0.2167 -0.2759
  342POPS   C2B 4634   2.792   8.279   9.727  0.1815  0.1350 -0.1481
  342POPS   C3B 4635   3.032   8.546   9.517  0.0789 -0.0005 -0.2435
  342POPS   C4B 4636   3.448   8.671   9.295  0.0614  0.1163  0.1246
  343POPS   CNO 4637   7.743   6.567   7.841 -0.0876  0.0814  0.1365
  343POPS   PO4 4638   7.617   6.607   8.254 -0.2754 -0.0532  0.1851
  343POPS   GL1 4639   7.547   6.689   8.694  0.0774 -0.1735  0.1101
  343POPS   GL2 4640   7.466   6.328   8.853 -0.1868 -0.0946 -0.0365
  343POPS   C1A 4641   7.733   6.660   9.106 -0.1081  0.1950  0.2448
  343POPS   D2A 4642   7.831   6.967   9.433  0.1484  0.2685 -0.1907
  343POPS   C3A 4643   7.670   7.293   9.437 -0.1259 -0.2431 -0.0395
  343POPS   C4A 4644   7.239   7.425   9.359 -0.0505 -0.0525 -0.0691
  343POPS   C1B 4645   7.368   6.279   9.282  0.0109 -0.0054  0.0560
  343POPS   C2B 4646   7.501   5.954   9.572 -0.0195  0.2237  0.2451
  343POPS   C3B 4647   7.826   5.833   9.865  0.0864  0.0449 -0.2582
  343POPS   C4B 4648   8.115   5.903  10.227  0.2672  0.2045 -0.2795
  344POPS   CNO 4649  12.106   3.435   8.034 -0.1593  0.1718  0.0383
  344POPS   PO4 4650  12.588   3.432   8.074 -0.1726 -0.0284 -0.0753
  344POPS   GL1 4651  12.714   3.474   8.600  0.1893  0.2408  0.3051
  344POPS   GL2 4652  12.557   3.315   8.861  0.1160 -0.3053  0.1243
  344POPS   C1A 4653  12.826   3.726   8.993  0.4580  0.0501  0.0135
  344POPS   D2A 4654  12.819   3.958   9.365  0.0928 -0.2055 -0.1056
  344POPS   C3A 4655  12.685   4.323   9.312  0.0568 -0.0840 -0.0885
  344POPS   C4A 4656  13.015   4.535   9.361  0.1032  0.0805  0.4776
  344POPS   C1B 4657  12.660   3.257   9.267  0.2077 -0.1793  0.1039
  344POPS   C2B 4658  12.789   3.490   9.513  0.2902 -0.0419 -0.0857
  344POPS   C3B 4659  12.829   3.736   9.852 -0.0726  0.1362 -0.1260
  344POPS   C4B 4660  13.053   3.872  10.179  0.0112 -0.1194 -0.1452
  345POPS   CNO 4661   0.501   1.145   8.738  0.1939  0.1415  0.6397
  345POPS   PO4 4662   0.717   0.936   8.954 -0.0961  0.1799 -0.0834
  345POPS   GL1 4663   0.970   0.954   9.304  0.0306 -0.2472  0.1541
  345POPS   GL2 4664   1.034   0.705   9.360 -0.1390  0.0482 -0.1865
  345POPS   C1A 4665   1.440   0.860   9.593  0.2578 -0.2277 -0.0743
  345POPS   D2A 4666   1.572   0.880   9.892 -0.2112  0.1856 -0.0433
  345POPS   C3A 4667   1.898   0.795  10.200  0.1101  0.2135  0.3133
  345POPS   C4A 4668   2.031   0.443  10.371  0.0586  0.0920 -0.1154
  345POPS   C1B 4669   0.775   0.476   9.602  0.0282  0.3309  0.0110
  345POPS   C2B 4670   0.588   0.492   9.879  0.3775 -0.1758  0.0504
  345POPS   C3B 4671   0.797   0.444  10.303  0.0773  0.2106  0.2447
  345POPS   C4B 4672   1.061   0.405  10.576 -0.1527  0.0870  0.3161
  346POPS   CNO 4673   7.524  11.503   8.527 -0.2376  0.1491 -0.0713
  346POPS   PO4 4674   7.246  11.192   8.513 -0.0033 -0.0214 -0.2009
  346POPS   GL1 4675   7.016  10.978   8.870 -0.1899 -0.0516  0.1549
  346POPS   GL2 4676   6.875  11.234   9.079  0.1041 -0.0720  0.0024
  346POPS   C1A 4677   6.811  10.762   9.149  0.0967  0.1412 -0.0189
  346POPS   D2A 4678   6.424  10.848   9.328  0.2832  0.5744 -0.1662
  346POPS   C3A 4679   6.212  10.402   9.208 -0.1028 -0.2582  0.0881
  346POPS   C4A 4680   5.977  10.027   9.195  0.2795 -0.0458  0.1823
  346POPS   C1B 4681   6.662  11.266   9.278  0.2372 -0.0221 -0.3770
  346POPS   C2B 4682   6.647  11.115   9.676 -0.0194  0.1805 -0.1410
  346POPS   C3B 4683   6.697  11.217  10.142  0.2519 -0.1646  0.2219
  346POPS   C4B 4684   6.896  11.201  10.497  0.0835  0.0320  0.0146
  347POPS   CNO 4685   3.557   3.807   8.410 -0.0920  0.0608  0.1096
  347POPS   PO4 4686   3.226   4.168   8.499 -0.1552 -0.0744  0.1615
  347POPS   GL1 4687   3.481   4.137   8.778 -0.0486  0.1066 -0.0235
  347POPS   GL2 4688   3.578   4.432   8.906  0.3602  0.0460  0.1367
  347POPS   C1A 4689   3.506   4.031   9.203  0.2732  0.2558 -0.2954
  347POPS   D2A 4690   3.305   3.782   9.472 -0.1910  0.2902 -0.1134
  347POPS   C3A 4691   3.499   3.910   9.827 -0.1237 -0.0957  0.1555
  347POPS   C4A 4692   3.824   4.181   9.862  0.0209 -0.1626 -0.3645
  347POPS   C1B 4693   3.567   4.511   9.325 -0.0893  0.1092  0.0287
  347POPS   C2B 4694   3.454   4.553   9.790  0.1099  0.1475  0.0055
  347POPS   C3B 4695   3.460   4.718  10.181 -0.0752 -0.0441 -0.0183
  347POPS   C4B 4696   3.385   4.987  10.550  0.0311 -0.2174  0.1165
  348POPS   CNO 4697   3.127   7.527   8.640 -0.1347 -0.0253 -0.1126
  348POPS   PO4 4698   2.668   7.399   8.713 -0.1328  0.2296  0.0478
  348POPS   GL1 4699   2.847   7.384   9.037  0.1579 -0.0711  0.0527
  348POPS   GL2 4700   3.002   7.654   9.141 -0.1020 -0.0848 -0.0900
  348POPS   C1A 4701   2.850   7.351   9.479  0.2163 -0.1979 -0.2913
  348POPS   D2A 4702   2.615   7.086   9.777 -0.2011 -0.1521 -0.0229
  348POPS   C3A 4703   2.356   7.301  10.072  0.0067 -0.0359  0.2009
  348POPS   C4A 4704   2.211   7.386  10.487  0.1050  0.0255 -0.0697
  348POPS   C1B 4705   2.694   7.860   9.441 -0.4010  0.3388  0.3967
  348POPS   C2B 4706   2.625   7.662   9.800 -0.1077 -0.0975  0.2070
  348POPS   C3B 4707   2.784   7.452  10.174 -0.4465  0.0128 -0.0051
  348POPS   C4B 4708   2.678   7.242  10.548  0.1782 -0.2183  0.3211
  349POPS   CNO 4709   2.349   4.935   8.363 -0.1138  0.0128 -0.2820
  349POPS   PO4 4710   2.634   4.978   8.735  0.2806  0.0719  0.1183
  349POPS   GL1 4711   2.427   5.012   9.162 -0.0143 -0.1273  0.0027
  349POPS   GL2 4712   2.363   4.758   9.419  0.1045 -0.2323  0.0173
  349POPS   C1A 4713   2.528   5.197   9.564 -0.0031 -0.0466 -0.0702
  349POPS   D2A 4714   2.653   5.122   9.995  0.3030  0.1284  0.0287
  349POPS   C3A 4715   2.541   4.679  10.155  0.0161 -0.2510  0.1821
  349POPS   C4A 4716   2.695   4.239  10.286  0.2592 -0.1559  0.2258
  349POPS   C1B 4717   2.649   4.436   9.724 -0.0038 -0.1973  0.0790
  349POPS   C2B 4718   2.520   3.967   9.847  0.1677 -0.1940 -0.1087
  349POPS   C3B 4719   2.669   3.607  10.242 -0.1598 -0.1323  0.1155
  349POPS   C4B 4720   2.473   3.284  10.615  0.1595  0.2311 -0.0598
  350POPS   CNO 4721  10.155   6.111   8.333  0.3591 -0.2480  0.0874
  350POPS   PO4 4722  10.178   6.410   8.614  0.2916  0.1277  0.2571
  350POPS   GL1 4723  10.103   6.484   8.999  0.1562  0.0602 -0.0742
  350POPS   GL2 4724  10.110   6.882   8.934 -0.0452 -0.1334  0.1042
  350POPS   C1A 4725   9.952   6.646   9.387  0.3624 -0.1331 -0.1461
  350POPS   D2A 4726   9.970   6.710   9.887  0.2405 -0.1346 -0.0365
  350POPS   C3A 4727  10.368   6.759  10.139  0.0078  0.0172  0.2017
  350POPS   C4A 4728  10.749   6.598  10.363 -0.3538  0.1035  0.1331
  350POPS   C1B 4729  10.267   7.009   9.296  0.2841 -0.3016 -0.2691
  350POPS   C2B 4730  10.245   7.094   9.713  0.0842  0.0150  0.1232
  350POPS   C3B 4731  10.253   7.397  10.018  0.1352  0.0500 -0.0490
  350POPS   C4B 4732  10.102   7.784  10.041  0.2842  0.0336  0.0230
  351POPS   CNO 4733   9.117   5.419   8.630 -0.2074 -0.1802  0.1471
  351POPS   PO4 4734   8.947   5.850   8.599 -0.3116 -0.0654  0.1190
  351POPS   GL1 4735   8.782   6.025   8.873 -0.0387  0.2108  0.2507
  351POPS   GL2 4736   8.907   5.743   9.060  0.0467 -0.3136  0.4439
  351POPS   C1A 4737   8.454   6.215   9.034 -0.1852 -0.1487 -0.0306
  351POPS   D2A 4738   8.242   6.641   9.232 -0.3587  0.1193 -0.0292
  351POPS   C3A 4739   8.419   6.819   9.404 -0.1220  0.0934  0.2166
  351POPS   C4A 4740   8.607   7.157   9.252 -0.0365 -0.0172 -0.1772
  351POPS   C1B 4741   8.832   6.059   9.347  0.0156 -0.3375  0.0938
  351POPS   C2B 4742   8.565   6.326   9.545 -0.0205 -0.0795 -0.3519
  351POPS   C3B 4743   8.231   6.608   9.809 -0.2875 -0.1525 -0.1589
  351POPS   C4B 4744   7.956   6.989   9.973 -0.5381 -0.0393 -0.0168
  352POPS   CNO 4745   9.375   7.364   8.370  0.2772  0.4206  0.0344
  352POPS   PO4 4746   9.520   7.639   8.212 -0.0948 -0.0993  0.0437
  352POPS   GL1 4747   9.504   7.729   8.727 -0.0236 -0.0684  0.0284
  352POPS   GL2 4748   9.167   7.672   8.849  0.1095  0.1209 -0.0143
  352POPS   C1A 4749   9.666   7.716   9.124  0.0215 -0.3374  0.2803
  352POPS   D2A 4750   9.459   7.536   9.370  0.2371  0.0438 -0.0749
  352POPS   C3A 4751   9.209   7.196   9.291 -0.1946 -0.0824 -0.0227
  352POPS   C4A 4752   9.092   6.909   9.575  0.1627  0.2973 -0.0672
  352POPS   C1B 4753   8.905   7.592   9.257  0.0162 -0.0713 -0.1841
  352POPS   C2B 4754   8.565   7.656   9.508 -0.1349 -0.1812 -0.1459
  352POPS   C3B 4755   8.383   7.675   9.808  0.2148 -0.1143 -0.0099
  352POPS   C4B 4756   8.319   7.494  10.266  0.0765 -0.1050  0.0242
  353POPS   CNO 4757   2.884   6.566   8.930 -0.0764 -0.0292 -0.0168
  353POPS   PO4 4758   2.991   6.136   8.850 -0.1244 -0.0851  0.0554
  353POPS   GL1 4759   3.496   6.084   8.964 -0.1394  0.0378 -0.2352
  353POPS   GL2 4760   3.946   5.895   8.995  0.0456  0.3303  0.2192
  353POPS   C1A 4761   3.493   6.250   9.386 -0.1439 -0.2625  0.0789
  353POPS   D2A 4762   3.279   6.587   9.730 -0.0802 -0.0741  0.1484
  353POPS   C3A 4763   3.578   6.880   9.902 -0.2161 -0.0455  0.0728
  353POPS   C4A 4764   3.723   7.075  10.329 -0.1774  0.1929 -0.1381
  353POPS   C1B 4765   3.698   5.766   9.338  0.0534 -0.0875  0.0587
  353POPS   C2B 4766   3.462   5.799   9.718 -0.3342  0.0961  0.0382
  353POPS   C3B 4767   3.422   5.849  10.136 -0.0081  0.1382  0.0863
  353POPS   C4B 4768   3.424   5.486  10.350  0.0420  0.0822 -0.4582
  354POPS   CNO 4769   2.310   9.366   8.520  0.2112  0.1188  0.0800
  354POPS   PO4 4770   1.846   9.262   8.618  0.0135 -0.2314 -0.1901
  354POPS   GL1 4771   1.687   9.182   9.023 -0.1573  0.0439 -0.3144
  354POPS   GL2 4772   1.816   9.299   9.372  0.1900 -0.1743  0.4734
  354POPS   C1A 4773   1.507   8.822   9.158 -0.1926  0.1046  0.1841
  354POPS   D2A 4774   1.255   8.666   9.470 -0.4604 -0.0358  0.0222
  354POPS   C3A 4775   1.167   8.762   9.879  0.1281  0.1563 -0.1437
  354POPS   C4A 4776   0.895   8.715  10.387 -0.3719 -0.0915  0.2883
  354POPS   C1B 4777   2.212   9.255   9.552 -0.1668  0.2693 -0.0363
  354POPS   C2B 4778   2.591   9.363   9.537 -0.2388 -0.2924 -0.0549
  354POPS   C3B 4779   2.816   9.652   9.960  0.3286 -0.1589 -0.3562
  354POPS   C4B 4780   3.196   9.714   9.960  0.0213 -0.1073  0.1230
  355POPS   CNO 4781   3.796   7.023   8.782  0.0181 -0.2843  0.2902
  355POPS   PO4 4782   3.568   7.300   8.903 -0.0551  0.0617 -0.1806
  355POPS   GL1 4783   3.794   7.283   9.278  0.0765 -0.3525 -0.1144
  355POPS   GL2 4784   4.046   7.463   9.447 -0.0463  0.0741 -0.2231
  355POPS   C1A 4785   3.611   7.314   9.732  0.1890 -0.0741  0.1819
  355POPS   D2A 4786   3.409   7.428  10.137 -0.0659  0.2122  0.0853
  355POPS   C3A 4787   3.231   7.159  10.403  0.1664  0.0970  0.0685
  355POPS   C4A 4788   3.249   6.727  10.492 -0.4420  0.2356  0.1215
  355POPS   C1B 4789   4.325   7.652   9.794  0.0678 -0.1355  0.1081
  355POPS   C2B 4790   4.062   8.015  10.021 -0.1003 -0.1074 -0.1437
  355POPS   C3B 4791   3.872   8.372  10.148 -0.2393 -0.0453  0.0381
  355POPS   C4B 4792   3.865   8.700  10.393 -0.1028  0.0593  0.2289
  356POPS   CNO 4793   8.907  10.642   8.307  0.1769  0.0707  0.0364
  356POPS   PO4 4794   9.084  10.804   8.661  0.1773 -0.1942 -0.4823
  356POPS   GL1 4795   8.956  10.923   9.089 -0.1394 -0.0636  0.2213
  356POPS   GL2 4796   8.701  10.905   9.157  0.1301 -0.1223  0.0730
  356POPS   C1A 4797   9.060  11.036   9.504  0.0505  0.0417  0.0165
  356POPS   D2A 4798   9.228  10.958   9.892  0.0656  0.1517 -0.1801
  356POPS   C3A 4799   8.982  10.779  10.194  0.0702 -0.1239  0.0712
  356POPS   C4A 4800   8.965  10.331  10.179 -0.1520 -0.0721 -0.0444
  356POPS   C1B 4801   8.629  11.267   9.461 -0.3939  0.0350  0.0304
  356POPS   C2B 4802   8.730  11.168   9.886  0.3299  0.0599 -0.1865
  356POPS   C3B 4803   8.893  11.321  10.317  0.2087  0.1672 -0.0905
  356POPS   C4B 4804   9.290  11.418  10.037 -0.1570  0.0642 -0.1624
  357POPS   CNO 4805   6.421   5.259   8.033  0.2743  0.0094 -0.3628
  357POPS   PO4 4806   6.247   4.937   8.363  0.0837  0.1476 -0.0958
  357POPS   GL1 4807   6.240   5.155   8.767 -0.0561  0.2939  0.1061
  357POPS   GL2 4808   6.300   5.499   8.745 -0.3764  0.0328  0.1097
  357POPS   C1A 4809   6.164   4.889   9.118  0.2110 -0.1016  0.0180
  357POPS   D2A 4810   5.928   4.532   9.318  0.0611 -0.0609 -0.1352
  357POPS   C3A 4811   6.094   4.361   9.664  0.1451  0.0995  0.0367
  357POPS   C4A 4812   6.324   3.950   9.709 -0.1434 -0.0279 -0.0676
  357POPS   C1B 4813   6.525   5.788   9.048  0.0317 -0.0637  0.1712
  357POPS   C2B 4814   6.703   5.777   9.512 -0.0029 -0.2191 -0.0172
  357POPS   C3B 4815   6.763   5.920   9.945 -0.1792 -0.1505  0.1161
  357POPS   C4B 4816   6.993   6.035  10.327 -0.2049  0.1136  0.1029
  358POPS   CNO 4817   8.065   5.381   8.616  0.0000 -0.1216  0.0816
  358POPS   PO4 4818   8.113   5.801   8.356 -0.1195  0.1311 -0.3039
  358POPS   GL1 4819   8.059   5.894   8.722  0.2506 -0.1686  0.0636
  358POPS   GL2 4820   8.137   5.724   8.977 -0.1673  0.0771 -0.1464
  358POPS   C1A 4821   7.721   5.953   8.995 -0.1379 -0.0938 -0.0612
  358POPS   D2A 4822   7.278   5.685   9.137 -0.6669 -0.2108 -0.0277
  358POPS   C3A 4823   7.233   5.507   9.574 -0.2105 -0.0378  0.2055
  358POPS   C4A 4824   7.339   5.756  10.003 -0.2035  0.1226 -0.0882
  358POPS   C1B 4825   8.056   6.104   9.355  0.1541 -0.1242 -0.1959
  358POPS   C2B 4826   7.754   6.426   9.641  0.0025 -0.0331 -0.1723
  358POPS   C3B 4827   7.527   6.654  10.038 -0.0995 -0.0144  0.1232
  358POPS   C4B 4828   7.566   6.950  10.412 -0.2393  0.0026 -0.0888
  359POPS   CNO 4829   1.961   2.999  11.937  0.0371  0.0979  0.1313
  359POPS   PO4 4830   2.131   3.401  11.780  0.1326 -0.0692  0.2698
  359POPS   GL1 4831   1.962   3.212  11.435 -0.1509  0.0695 -0.0489
  359POPS   GL2 4832   1.723   3.005  11.472  0.0547  0.1761 -0.1017
  359POPS   C1A 4833   2.095   3.173  10.908 -0.0429  0.2053  0.1037
  359POPS   D2A 4834   2.128   2.811  10.541  0.0160 -0.3830 -0.1854
  359POPS   C3A 4835   2.232   2.385  10.510 -0.2501  0.0027 -0.2018
  359POPS   C4A 4836   2.317   1.926  10.448 -0.2436  0.1229  0.0026
  359POPS   C1B 4837   1.761   2.841  11.178  0.0444  0.0721 -0.4735
  359POPS   C2B 4838   1.406   2.551  10.984 -0.1226 -0.1387  0.1242
  359POPS   C3B 4839   1.134   2.646  10.506 -0.2909  0.0360  0.1258
  359POPS   C4B 4840   1.082   2.791  10.120  0.0093  0.3088  0.4038
  360POPS   CNO 4841   3.507   3.271   7.783 -0.1128  0.2227  0.0080
  360POPS   PO4 4842   3.301   3.451   8.136  0.0123  0.5103  0.0923
  360POPS   GL1 4843   3.124   3.235   8.534 -0.1217 -0.1123  0.2060
  360POPS   GL2 4844   2.751   3.248   8.622 -0.0837  0.2653 -0.2171
  360POPS   C1A 4845   3.332   3.079   8.922  0.0270 -0.2242  0.1322
  360POPS   D2A 4846   3.310   3.251   9.294  0.1501  0.0138  0.0354
  360POPS   C3A 4847   3.204   3.059   9.682  0.2387 -0.1343 -0.0168
  360POPS   C4A 4848   3.323   2.911   9.963 -0.5082 -0.1867  0.2265
  360POPS   C1B 4849   2.836   3.210   9.040  0.4888  0.0896 -0.0949
  360POPS   C2B 4850   2.697   2.985   9.455  0.0213  0.0995  0.1351
  360POPS   C3B 4851   2.681   2.942   9.803 -0.1168  0.0960 -0.2186
  360POPS   C4B 4852   2.425   2.691  10.113  0.1497  0.1086  0.2037
  361POPS   CNO 4853  10.357  10.209   8.644  0.2593  0.2590 -0.1800
  361POPS   PO4 4854  10.831   9.967   8.677 -0.2966  0.1170  0.3145
  361POPS   GL1 4855  11.022   9.855   8.975  0.2487 -0.1640 -0.1939
  361POPS   GL2 4856  11.272   9.679   8.964  0.0777 -0.2826 -0.1572
  361POPS   C1A 4857  11.013  10.038   9.373 -0.1807 -0.0142 -0.3729
  361POPS   D2A 4858  10.867   9.996   9.760 -0.1811  0.0751 -0.0014
  361POPS   C3A 4859  10.927  10.322   9.935  0.1946  0.0003 -0.0110
  361POPS   C4A 4860  11.126  10.713  10.159 -0.2236 -0.1425 -0.0720
  361POPS   C1B 4861  11.427   9.329   9.140  0.2057  0.0484  0.0007
  361POPS   C2B 4862  11.603   9.145   9.578  0.0366  0.0203 -0.0953
  361POPS   C3B 4863  11.620   8.829   9.804  0.1575 -0.0312 -0.2649
  361POPS   C4B 4864  11.465   8.851  10.176  0.0008 -0.0344  0.1851
  362POPS   CNO 4865   6.826   7.172   8.206 -0.1267  0.3467 -0.0263
  362POPS   PO4 4866   6.637   7.062   8.608 -0.1788 -0.3341 -0.1762
  362POPS   GL1 4867   6.875   7.040   9.041 -0.2500  0.0210 -0.1726
  362POPS   GL2 4868   7.114   6.963   8.930 -0.1710  0.4367  0.1530
  362POPS   C1A 4869   6.898   7.088   9.541  0.2853 -0.0446 -0.0721
  362POPS   D2A 4870   7.077   7.206   9.908  0.2601 -0.0241  0.0774
  362POPS   C3A 4871   6.995   7.100  10.329  0.0258 -0.0446  0.0534
  362POPS   C4A 4872   7.165   6.847  10.728 -0.1260  0.0276  0.2759
  362POPS   C1B 4873   7.251   6.790   9.297  0.1673  0.0445  0.0303
  362POPS   C2B 4874   7.396   6.955   9.616 -0.2120 -0.0160 -0.0608
  362POPS   C3B 4875   7.594   7.323   9.946  0.0007 -0.1610 -0.1693
  362POPS   C4B 4876   7.913   7.502   9.912  0.1893 -0.0546  0.3820
  363POPS   CNO 4877   9.946  10.189   7.977 -0.0483  0.0524  0.0500
  363POPS   PO4 4878  10.131  10.494   8.277 -0.1122  0.0666 -0.0746
  363POPS   GL1 4879  10.326  10.690   8.555  0.0423 -0.3759 -0.0290
  363POPS   GL2 4880  10.194  10.933   8.766  0.1702 -0.0163  0.0283
  363POPS   C1A 4881  10.458  10.489   9.007  0.2131  0.0455 -0.0302
  363POPS   D2A 4882  10.544  10.137   9.119  0.1275  0.0514 -0.1387
  363POPS   C3A 4883  10.535  10.256   9.453 -0.2283  0.0178 -0.1762
  363POPS   C4A 4884  10.416  10.429   9.832  0.0248  0.1913 -0.0078
  363POPS   C1B 4885   9.917  10.585   8.967  0.1111  0.1496  0.4174
  363POPS   C2B 4886   9.716  10.573   9.360 -0.4989 -0.1318  0.0763
  363POPS   C3B 4887   9.734  10.870   9.654  0.0876  0.1781  0.0724
  363POPS   C4B 4888   9.695  11.236   9.772  0.0454 -0.0386 -0.3147
  364POPS   CNO 4889   5.029   3.029   7.701  0.4162  0.0464 -0.0583
  364POPS   PO4 4890   4.759   3.046   8.028 -0.0591  0.0755 -0.0883
  364POPS   GL1 4891   4.582   2.991   8.433 -0.1840 -0.0404 -0.0442
  364POPS   GL2 4892   4.682   2.530   8.477 -0.1377 -0.0237 -0.2198
  364POPS   C1A 4893   4.746   3.148   8.788  0.0991 -0.1147  0.2749
  364POPS   D2A 4894   5.124   3.082   9.004  0.1460 -0.3389  0.1976
  364POPS   C3A 4895   5.194   3.089   9.408  0.0716 -0.2375  0.0872
  364POPS   C4A 4896   4.833   3.159   9.701 -0.1037 -0.0288 -0.0677
  364POPS   C1B 4897   4.641   2.192   8.802  0.2911  0.1399 -0.2436
  364POPS   C2B 4898   4.446   2.257   9.145 -0.0370 -0.2326 -0.0007
  364POPS   C3B 4899   4.694   2.364   9.447 -0.3141 -0.1460  0.1721
  364POPS   C4B 4900   4.864   2.580   9.680  0.0780 -0.0602  0.1648
  365POPS   CNO 4901   7.221  10.361   8.308 -0.0354 -0.0695 -0.0071
  365POPS   PO4 4902   7.334   9.928   8.436  0.0666 -0.2000 -0.2737
  365POPS   GL1 4903   7.311   9.719   8.876  0.0641 -0.2115  0.0702
  365POPS   GL2 4904   7.637   9.553   8.880  0.1816  0.1489  0.1338
  365POPS   C1A 4905   7.345   9.443   9.325 -0.2372  0.3051  0.2895
  365POPS   D2A 4906   7.420   9.357   9.679  0.3133  0.5523  0.1370
  365POPS   C3A 4907   7.418   9.187  10.102 -0.0498 -0.1645  0.1587
  365POPS   C4A 4908   7.260   8.907  10.354  0.1082  0.0962  0.2267
  365POPS   C1B 4909   8.054   9.508   9.088 -0.2201  0.2432  0.4103
  365POPS   C2B 4910   8.240   9.588   9.447  0.0900  0.1513  0.2052
  365POPS   C3B 4911   8.298   9.658   9.848 -0.1262 -0.0085 -0.0241
  365POPS   C4B 4912   8.535   9.825  10.143 -0.0071 -0.0816 -0.2739
  366POPS   CNO 4913   8.887   8.112   7.967  0.1932 -0.0157 -0.1716
  366POPS   PO4 4914   8.529   8.005   8.223  0.1302 -0.2172 -0.1533
  366POPS   GL1 4915   8.252   7.938   8.585 -0.0658  0.0445  0.0223
  366POPS   GL2 4916   7.890   8.069   8.690 -0.1909 -0.0481 -0.3500
  366POPS   C1A 4917   8.168   7.675   8.921  0.0719 -0.2471 -0.1772
  366POPS   D2A 4918   8.122   7.593   9.311  0.1314  0.1681  0.0842
  366POPS   C3A 4919   8.247   7.258   9.595 -0.3284  0.1548  0.1346
  366POPS   C4A 4920   8.525   7.073   9.940  0.1770 -0.0372 -0.0476
  366POPS   C1B 4921   7.911   8.037   9.145  0.0069  0.0968 -0.0854
  366POPS   C2B 4922   7.741   7.828   9.455 -0.1594  0.1422  0.1044
  366POPS   C3B 4923   7.382   7.740   9.762  0.1165 -0.2779  0.1409
  366POPS   C4B 4924   7.394   7.929  10.121 -0.2968 -0.1859  0.1702
  367POPS   CNO 4925   8.947   4.997   8.929  0.0482 -0.3630 -0.0864
  367POPS   PO4 4926   8.828   5.285   9.219 -0.1803 -0.4145 -0.1090
  367POPS   GL1 4927   8.424   5.527   9.290 -0.1956  0.2484  0.1756
  367POPS   GL2 4928   8.439   5.773   9.375  0.1336  0.0328 -0.2888
  367POPS   C1A 4929   8.000   5.576   9.447 -0.1795 -0.0147 -0.0692
  367POPS   D2A 4930   7.772   5.289   9.733  0.1328 -0.1501  0.1501
  367POPS   C3A 4931   7.792   4.907   9.968  0.2580 -0.0621  0.1192
  367POPS   C4A 4932   7.694   4.574   9.760  0.1658 -0.0119 -0.1799
  367POPS   C1B 4933   8.307   5.911   9.744  0.1028 -0.3078 -0.0276
  367POPS   C2B 4934   8.521   6.269  10.028  0.3418 -0.1604  0.1380
  367POPS   C3B 4935   8.812   6.598   9.929  0.0406  0.2668  0.1108
  367POPS   C4B 4936   9.225   6.687   9.970 -0.2249 -0.0642 -0.0602
  368POPS   CNO 4937  11.510   8.086   7.761  0.1677 -0.1134 -0.1870
  368POPS   PO4 4938  11.301   8.059   8.290  0.1937 -0.0809 -0.0970
  368POPS   GL1 4939  11.311   8.047   8.729 -0.0323 -0.0079 -0.0720
  368POPS   GL2 4940  11.164   8.010   8.996 -0.2719  0.0156  0.1064
  368POPS   C1A 4941  11.621   8.160   9.220  0.0892 -0.2080 -0.3463
  368POPS   D2A 4942  11.745   8.388   9.607  0.0177 -0.1047  0.1905
  368POPS   C3A 4943  11.961   8.140   9.953  0.0483 -0.3714  0.0906
  368POPS   C4A 4944  11.903   8.062  10.348  0.3199 -0.0879 -0.2041
  368POPS   C1B 4945  10.971   7.699   9.262 -0.2506 -0.2128  0.0942
  368POPS   C2B 4946  11.015   7.766   9.697  0.1641 -0.1199 -0.3161
  368POPS   C3B 4947  11.200   7.965  10.088 -0.0158  0.1068 -0.1280
  368POPS   C4B 4948  11.430   8.362  10.113  0.2185  0.2112  0.0662
  369POPS   CNO 4949  10.412  10.454   7.854 -0.1052  0.4050 -0.1543
  369POPS   PO4 4950  10.701  10.477   8.272  0.1548 -0.1773 -0.2133
  369POPS   GL1 4951  10.787  10.519   8.676  0.1050  0.0158 -0.1285
  369POPS   GL2 4952  10.807  10.850   8.799  0.2943  0.0042 -0.2460
  369POPS   C1A 4953  10.920  10.493   9.182 -0.0323  0.0378  0.1317
  369POPS   D2A 4954  11.189  10.637   9.593 -0.1224 -0.1263 -0.1351
  369POPS   C3A 4955  11.179  11.010   9.748 -0.3361 -0.2372  0.1745
  369POPS   C4A 4956  11.466  11.167  10.137  0.0972  0.0380  0.1418
  369POPS   C1B 4957  10.742  10.984   9.193  0.1908  0.2237  0.2092
  369POPS   C2B 4958  10.656  10.806   9.559  0.0041  0.2087  0.1636
  369POPS   C3B 4959  10.692  10.890   9.980  0.2488 -0.3060  0.0606
  369POPS   C4B 4960  10.584  10.632  10.317  0.1583 -0.0333 -0.2271
  370POPS   CNO 4961   1.455   0.353   8.274  0.2195 -0.1626 -0.0549
  370POPS   PO4 4962   1.524   0.421   8.787 -0.1700 -0.0782 -0.3167
  370POPS   GL1 4963   1.565   0.550   9.174  0.1904  0.2612  0.2025
  370POPS   GL2 4964   1.586   0.853   9.174  0.2545 -0.0708  0.2864
  370POPS   C1A 4965   1.729   0.479   9.589 -0.2230  0.1312  0.2910
  370POPS   D2A 4966   1.594   0.345   9.981  0.3983 -0.2326  0.0805
  370POPS   C3A 4967   1.251  -0.008   9.976  0.1787 -0.3305 -0.1779
  370POPS   C4A 4968   1.124  -0.387   9.806 -0.1042 -0.0669  0.0486
  370POPS   C1B 4969   1.875   1.016   9.445 -0.1727 -0.4744  0.1364
  370POPS   C2B 4970   2.067   1.057   9.846 -0.0815 -0.0388  0.0424
  370POPS   C3B 4971   2.107   1.313  10.195 -0.0375 -0.1552 -0.1250
  370POPS   C4B 4972   2.312   1.061  10.530 -0.0014 -0.1637 -0.3096
  371POPS   CNO 4973   6.531  11.592   8.816 -0.0473 -0.0519  0.1527
  371POPS   PO4 4974   6.242  11.739   8.530 -0.0127  0.3177 -0.0168
  371POPS   GL1 4975   6.003  11.485   8.682  0.0696  0.3138 -0.2531
  371POPS   GL2 4976   5.631  11.366   8.589  0.1776  0.1836 -0.0726
  371POPS   C1A 4977   6.120  11.333   9.148  0.0231 -0.0993 -0.0431
  371POPS   D2A 4978   6.059  11.135   9.528  0.1836  0.1392  0.2138
  371POPS   C3A 4979   5.775  11.113   9.897  0.2174 -0.4629 -0.0387
  371POPS   C4A 4980   5.791  11.227  10.311 -0.2644 -0.0023  0.2206
  371POPS   C1B 4981   5.291  11.212   8.936 -0.1378 -0.0642 -0.0163
  371POPS   C2B 4982   5.288  10.824   9.163  0.0234  0.0702 -0.0945
  371POPS   C3B 4983   5.370  10.536   9.518 -0.0073  0.0794  0.2104
  371POPS   C4B 4984   5.673  10.221   9.645  0.1765 -0.0123 -0.1677
  372POPS   CNO 4985   8.988   4.054   8.608  0.1965  0.1719  0.0722
  372POPS   PO4 4986   8.936   4.132   8.963 -0.0986  0.3568  0.0644
  372POPS   GL1 4987   8.778   4.001   9.199 -0.2475 -0.1897 -0.1542
  372POPS   GL2 4988   8.481   4.246   9.219 -0.2806 -0.1215  0.0654
  372POPS   C1A 4989   8.728   3.705   9.522 -0.1568  0.0462 -0.1110
  372POPS   D2A 4990   8.775   3.438   9.864 -0.2835  0.0635  0.2567
  372POPS   C3A 4991   9.086   3.107   9.947 -0.4301  0.1564  0.1348
  372POPS   C4A 4992   9.036   2.878  10.264  0.1781  0.2826  0.3573
  372POPS   C1B 4993   8.387   4.017   9.529  0.3443  0.3051 -0.2060
  372POPS   C2B 4994   8.325   3.647   9.722 -0.0807  0.0085  0.1768
  372POPS   C3B 4995   8.288   3.472  10.041 -0.0137 -0.1910  0.1911
  372POPS   C4B 4996   8.103   3.483  10.405 -0.1037  0.1993 -0.0066
  373POPS   CNO 4997   9.660  11.395   8.290 -0.0511  0.0443 -0.1118
  373POPS   PO4 4998   9.465  11.757   8.628  0.1613  0.1821  0.1319
  373POPS   GL1 4999   9.541  11.939   9.027 -0.0615 -0.0089  0.2272
  373POPS   GL2 5000   9.205  11.901   9.026 -0.1036  0.4525  0.4515
  373POPS   C1A 5001   9.539  11.951   9.390 -0.0024  0.1350 -0.1816
  373POPS   D2A 5002   9.583  11.866   9.729  0.2187 -0.2530 -0.2829
  373POPS   C3A 5003   9.274  11.994   9.953 -0.0573 -0.1667  0.1657
  373POPS   C4A 5004   8.933  12.118  10.211  0.3950  0.1519 -0.0386
  373POPS   C1B 5005   9.066  12.047   9.454 -0.0681  0.0328 -0.1256
  373POPS   C2B 5006   8.782  12.191   9.725 -0.0322 -0.1438  0.2355
  373POPS   C3B 5007   8.666  12.571  10.126  0.2112  0.0913  0.1494
  373POPS   C4B 5008   8.832  12.862  10.404  0.1350 -0.5314  0.2679
  374POPS   CNO 5009   1.654   9.776   8.877 -0.1655  0.1342  0.2401
  374POPS   PO4 5010   2.064   9.587   8.941 -0.1386 -0.1113  0.1152
  374POPS   GL1 5011   2.195   9.680   9.313  0.0466  0.0944  0.2685
  374POPS   GL2 5012   1.958   9.869   9.273  0.1361 -0.0845 -0.2202
  374POPS   C1A 5013   2.355   9.705   9.766  0.0321  0.0584  0.0139
  374POPS   D2A 5014   2.403  10.040  10.108  0.0905  0.0500 -0.0594
  374POPS   C3A 5015   2.077  10.288  10.170  0.3080  0.4091  0.1873
  374POPS   C4A 5016   1.630  10.418  10.328 -0.1307  0.0950 -0.0617
  374POPS   C1B 5017   1.857   9.702   9.668  0.0518 -0.1144 -0.3447
  374POPS   C2B 5018   1.871   9.791  10.151 -0.7190 -0.0267 -0.0856
  374POPS   C3B 5019   1.845   9.575  10.539  0.1661  0.1471 -0.0829
  374POPS   C4B 5020   2.074   9.347  10.775 -0.0884 -0.1354  0.0289
  375POPS   CNO 5021   2.966   1.723   8.785  0.2136 -0.1035 -0.3735
  375POPS   PO4 5022   2.606   1.471   8.866  0.1741 -0.1841 -0.0745
  375POPS   GL1 5023   3.006   1.284   8.966  0.0545 -0.0425 -0.1827
  375POPS   GL2 5024   2.869   1.039   8.799  0.2846 -0.1946 -0.1138
  375POPS   C1A 5025   3.311   1.316   9.296  0.0531 -0.1903 -0.0199
  375POPS   D2A 5026   3.442   1.290   9.681 -0.1973 -0.2686 -0.0969
  375POPS   C3A 5027   3.251   1.075  10.058  0.0637 -0.3961 -0.0805
  375POPS   C4A 5028   3.191   1.155  10.527  0.0959 -0.1218 -0.5197
  375POPS   C1B 5029   2.954   0.881   9.248 -0.3685 -0.1498  0.1106
  375POPS   C2B 5030   3.186   0.817   9.546  0.1001 -0.0320 -0.2885
  375POPS   C3B 5031   3.139   0.561   9.893  0.0479  0.0910 -0.2687
  375POPS   C4B 5032   3.429   0.654  10.232 -0.0016 -0.0378  0.1545
  376POPS   CNO 5033   1.823   7.157  13.094 -0.0280  0.0346 -0.0851
  376POPS   PO4 5034   1.749   7.207  12.573  0.0361 -0.1101  0.0104
  376POPS   GL1 5035   1.995   7.022  12.160  0.1810 -0.3385  0.2053
  376POPS   GL2 5036   1.696   6.988  11.981  0.0492 -0.2027 -0.0090
  376POPS   C1A 5037   2.115   7.148  11.776 -0.2051 -0.0262  0.4741
  376POPS   D2A 5038   2.494   7.313  11.408 -0.0691  0.0021  0.2890
  376POPS   C3A 5039   2.424   7.453  11.015  0.3696 -0.0851  0.2531
  376POPS   C4A 5040   2.514   7.747  10.714  0.0300  0.1150 -0.0618
  376POPS   C1B 5041   1.718   6.942  11.491  0.3308 -0.2249 -0.2428
  376POPS   C2B 5042   1.964   6.578  11.286 -0.0653 -0.0770 -0.0453
  376POPS   C3B 5043   2.250   6.512  11.041 -0.1323 -0.1640  0.3843
  376POPS   C4B 5044   2.544   6.534  10.733 -0.2847 -0.1002  0.1440
  377POPS   CNO 5045   0.946  10.926   8.800  0.3402 -0.0955 -0.0521
  377POPS   PO4 5046   1.088  10.782   8.400  0.0386  0.0414  0.0533
  377POPS   GL1 5047   1.494  10.848   8.666  0.1048 -0.4041 -0.3439
  377POPS   GL2 5048   1.876  10.853   8.531  0.0280  0.1359 -0.1274
  377POPS   C1A 5049   1.526  10.977   9.016 -0.0502 -0.2127  0.6074
  377POPS   D2A 5050   1.345  11.031   9.413  0.2887  0.1980  0.1197
  377POPS   C3A 5051   1.437  10.849   9.878 -0.0028 -0.0869 -0.1672
  377POPS   C4A 5052   1.937  10.755  10.018 -0.0462  0.0235 -0.0105
  377POPS   C1B 5053   1.993  10.833   9.018 -0.4806  0.1962  0.1337
  377POPS   C2B 5054   1.803  10.764   9.505 -0.0132 -0.1607 -0.0097
  377POPS   C3B 5055   1.718  10.446   9.736  0.0245  0.0550 -0.4875
  377POPS   C4B 5056   1.505  10.115   9.919  0.1203 -0.0273 -0.2300
  378POPS   CNO 5057   6.604   3.452   7.611 -0.1906 -0.0984 -0.0438
  378POPS   PO4 5058   6.725   3.749   7.929  0.2582 -0.1857 -0.1533
  378POPS   GL1 5059   6.585   3.662   8.339 -0.1905 -0.1821 -0.1187
  378POPS   GL2 5060   6.818   3.375   8.502  0.0296 -0.2929 -0.1890
  378POPS   C1A 5061   6.476   3.669   8.803  0.3120  0.1349 -0.1966
  378POPS   D2A 5062   6.574   3.821   9.267  0.0568  0.1736  0.1324
  378POPS   C3A 5063   6.557   4.303   9.345 -0.3254 -0.0357 -0.3372
  378POPS   C4A 5064   6.385   4.698   9.498  0.0735 -0.3651  0.0935
  378POPS   C1B 5065   6.746   3.261   8.864  0.1267 -0.0238  0.2112
  378POPS   C2B 5066   6.600   3.283   9.284  0.1378 -0.4121  0.1777
  378POPS   C3B 5067   6.499   3.413   9.706 -0.0431  0.0297 -0.4911
  378POPS   C4B 5068   6.332   3.288  10.163 -0.0401  0.0505 -0.1134
  379POPS   CNO 5069  11.678   2.800  13.247 -0.0326  0.1341 -0.4325
  379POPS   PO4 5070  11.519   2.668  12.902  0.0999  0.0662 -0.0718
  379POPS   GL1 5071  11.712   2.682  12.445 -0.1056 -0.2801 -0.0691
  379POPS   GL2 5072  12.030   2.553  12.397 -0.0689  0.3933 -0.1530
  379POPS   C1A 5073  11.458   2.354  12.293  0.1119  0.0006 -0.0808
  379POPS   D2A 5074  11.559   2.022  11.903  0.1240 -0.0409 -0.3372
  379POPS   C3A 5075  11.267   1.821  11.510 -0.0719  0.0843  0.4432
  379POPS   C4A 5076  11.202   1.915  11.000 -0.1879  0.2332 -0.2604
  379POPS   C1B 5077  11.860   2.523  11.940  0.0806 -0.1612  0.1901
  379POPS   C2B 5078  11.457   2.527  11.735 -0.1297  0.0139  0.3174
  379POPS   C3B 5079  11.325   2.277  11.334 -0.0936 -0.3207  0.0124
  379POPS   C4B 5080  11.535   2.578  10.918 -0.1487  0.2754  0.2595
  380POPS   CNO 5081   8.836  11.841  12.744 -0.1677 -0.1245 -0.0234
  380POPS   PO4 5082   8.938  11.596  12.367  0.1648  0.2523 -0.1942
  380POPS   GL1 5083   8.965  11.668  11.954  0.0479  0.2854  0.1477
  380POPS   GL2 5084   8.829  11.954  11.787 -0.2375  0.1321 -0.0952
  380POPS   C1A 5085   9.217  11.509  11.612  0.0741  0.4830  0.0938
  380POPS   D2A 5086   9.534  11.285  11.433 -0.1491 -0.2823  0.0493
  380POPS   C3A 5087   9.691  11.231  11.023  0.1941 -0.1362 -0.2507
  380POPS   C4A 5088   9.847  11.148  10.683  0.2198 -0.2944 -0.1315
  380POPS   C1B 5089   8.807  11.830  11.362  0.2543 -0.0443  0.1945
  380POPS   C2B 5090   8.755  11.686  10.960 -0.1228 -0.0560  0.1112
  380POPS   C3B 5091   8.638  12.004  10.626  0.1216 -0.0815 -0.2460
  380POPS   C4B 5092   8.710  12.471  10.717 -0.3774  0.0831  0.3372
  381POPS   CNO 5093  12.152  12.233   8.506  0.2610  0.2962 -0.0474
  381POPS   PO4 5094  12.458  12.250   8.628  0.2712  0.0402 -0.1191
  381POPS   GL1 5095  12.515  12.204   9.063  0.0824 -0.1979  0.0328
  381POPS   GL2 5096  12.466  11.932   9.073 -0.1038  0.2922  0.0101
  381POPS   C1A 5097  12.613  12.596   9.370  0.0297 -0.1320  0.0374
  381POPS   D2A 5098  12.668  13.136   9.424  0.0488  0.4019  0.1047
  381POPS   C3A 5099  13.011  13.190   9.712 -0.0076 -0.2658 -0.4468
  381POPS   C4A 5100  13.045  13.205  10.196  0.0056  0.0722  0.0942
  381POPS   C1B 5101  12.504  11.916   9.546 -0.2148 -0.2658  0.0313
  381POPS   C2B 5102  12.662  11.827   9.896  0.0908 -0.1287  0.2113
  381POPS   C3B 5103  12.639  11.789  10.303 -0.2765  0.0603  0.3211
  381POPS   C4B 5104  12.801  11.860  10.719  0.0482  0.2355 -0.0403
  382POPS   CNO 5105   8.105   9.307   8.593  0.0251 -0.1558  0.1376
  382POPS   PO4 5106   8.537   9.351   8.408  0.0597 -0.0367  0.0352
  382POPS   GL1 5107   8.594   9.408   8.830 -0.3325  0.1346 -0.0276
  382POPS   GL2 5108   8.508   9.305   9.022  0.0195  0.0044  0.2694
  382POPS   C1A 5109   8.672   9.716   9.284 -0.1052  0.0254 -0.1371
  382POPS   D2A 5110   8.758   9.906   9.568  0.0092  0.1981 -0.1516
  382POPS   C3A 5111   8.612  10.197   9.749 -0.1426  0.1656 -0.0320
  382POPS   C4A 5112   8.238  10.475   9.786  0.1294  0.2338  0.1935
  382POPS   C1B 5113   8.384   9.051   9.268  0.0501 -0.1406  0.0887
  382POPS   C2B 5114   8.374   9.094   9.646 -0.1039  0.0288 -0.0496
  382POPS   C3B 5115   8.072   8.869   9.859 -0.1126  0.0325 -0.0239
  382POPS   C4B 5116   7.822   8.908  10.159  0.1665  0.0017  0.0045
  383POPS   CNO 5117   2.891  11.885   8.211  0.2012 -0.0927 -0.0475
  383POPS   PO4 5118   2.586  11.585   8.208  0.0530 -0.0513  0.1572
  383POPS   GL1 5119   2.520  11.705   8.597  0.2184  0.1046 -0.1839
  383POPS   GL2 5120   2.425  11.970   8.725 -0.1293 -0.0227 -0.0845
  383POPS   C1A 5121   2.797  11.761   8.936  0.2156  0.1487 -0.1295
  383POPS   D2A 5122   3.069  11.858   9.317  0.2376  0.2214  0.2241
  383POPS   C3A 5123   3.057  11.581   9.658  0.0175  0.0098 -0.2758
  383POPS   C4A 5124   3.242  11.371  10.054  0.1106  0.1857  0.0157
  383POPS   C1B 5125   2.404  11.902   9.197  0.1696  0.3300  0.1875
  383POPS   C2B 5126   2.197  11.880   9.564 -0.0943 -0.1164 -0.1748
  383POPS   C3B 5127   2.135  11.939   9.973  0.0216 -0.0981  0.0679
  383POPS   C4B 5128   1.885  12.202  10.192 -0.1988  0.2756 -0.0710
  384POPS   CNO 5129   7.911   4.954   8.333 -0.0870  0.0899 -0.4438
  384POPS   PO4 5130   7.793   5.005   8.720  0.0484 -0.0609 -0.4064
  384POPS   GL1 5131   7.733   4.714   8.995 -0.0220  0.0714  0.0672
  384POPS   GL2 5132   7.717   4.886   9.365  0.1881 -0.0173 -0.0571
  384POPS   C1A 5133   7.462   4.425   9.342  0.1635  0.0588  0.0276
  384POPS   D2A 5134   7.284   4.186   9.702  0.1615 -0.1581 -0.0036
  384POPS   C3A 5135   7.082   4.368  10.073  0.0307  0.3025  0.1235
  384POPS   C4A 5136   6.814   4.248  10.389  0.0105 -0.1477 -0.2387
  384POPS   C1B 5137   7.381   5.000   9.610  0.1380  0.0682 -0.1018
  384POPS   C2B 5138   7.213   4.794   9.922 -0.0832 -0.1010 -0.0660
  384POPS   C3B 5139   7.283   4.781  10.283  0.0254 -0.1961 -0.1122
  384POPS   C4B 5140   7.126   4.646  10.600  0.4648  0.1254  0.0880
  385POPS   CNO 5141  11.477   3.809  12.371  0.0304  0.1421 -0.1787
  385POPS   PO4 5142  11.792   4.098  12.199 -0.1249  0.0299 -0.0593
  385POPS   GL1 5143  11.790   3.925  11.763 -0.1086 -0.0975  0.1645
  385POPS   GL2 5144  11.492   3.865  11.865  0.1933  0.0378  0.1478
  385POPS   C1A 5145  11.766   3.686  11.419 -0.0037 -0.0604 -0.5370
  385POPS   D2A 5146  11.902   3.552  11.077  0.0097 -0.1459  0.0058
  385POPS   C3A 5147  12.011   3.314  10.714 -0.0701  0.2001 -0.1812
  385POPS   C4A 5148  12.381   3.095  10.550  0.3605 -0.2585  0.3931
  385POPS   C1B 5149  11.289   3.630  11.442 -0.0459 -0.0477 -0.1466
  385POPS   C2B 5150  11.426   3.349  11.261 -0.0836 -0.1361  0.1040
  385POPS   C3B 5151  11.288   3.478  10.859 -0.2558 -0.0415  0.0616
  385POPS   C4B 5152  10.936   3.383  10.570 -0.3402  0.2637  0.0447
  386POPS   CNO 5153   5.829   4.162   7.795  0.1073 -0.1923  0.0229
  386POPS   PO4 5154   5.694   4.148   8.214  0.3404  0.2224 -0.1536
  386POPS   GL1 5155   5.513   3.924   8.673 -0.1567  0.0242 -0.0257
  386POPS   GL2 5156   5.288   3.961   8.792  0.0272 -0.0426  0.0120
  386POPS   C1A 5157   5.690   3.757   9.099 -0.1609 -0.2212 -0.1873
  386POPS   D2A 5158   5.838   3.882   9.462 -0.1534  0.2005  0.0160
  386POPS   C3A 5159   5.635   3.759   9.840 -0.1879  0.0366  0.0732
  386POPS   C4A 5160   5.323   3.621  10.211  0.0159 -0.2105 -0.0027
  386POPS   C1B 5161   5.165   3.575   8.987  0.0985 -0.4008  0.0108
  386POPS   C2B 5162   4.849   3.431   9.255 -0.1030 -0.3757 -0.1251
  386POPS   C3B 5163   4.700   3.029   9.245 -0.1882 -0.1251  0.0691
  386POPS   C4B 5164   4.683   2.656   8.959 -0.0427  0.2568 -0.0009
  387POPS   CNO 5165   5.876  12.126   8.336  0.2510  0.0332 -0.0122
  387POPS   PO4 5166   6.297  12.249   8.506 -0.2471 -0.3791 -0.3049
  387POPS   GL1 5167   6.281  12.481   8.975 -0.0625 -0.2521  0.2780
  387POPS   GL2 5168   6.265  12.899   8.966 -0.1720  0.0710 -0.0054
  387POPS   C1A 5169   6.373  12.371   9.397  0.0894 -0.2579  0.0151
  387POPS   D2A 5170   6.237  12.158   9.782 -0.0485  0.3619  0.1256
  387POPS   C3A 5171   6.511  12.089  10.201 -0.2914 -0.2874  0.0641
  387POPS   C4A 5172   6.909  12.074  10.404  0.1449  0.1632 -0.0523
  387POPS   C1B 5173   6.181  12.792   9.451  0.2275  0.1100 -0.1192
  387POPS   C2B 5174   6.299  12.669   9.847  0.0446 -0.1924 -0.0316
  387POPS   C3B 5175   6.209  12.461  10.210  0.2158  0.1939 -0.0244
  387POPS   C4B 5176   6.107  12.106  10.466 -0.0706 -0.2376  0.2871
  388POPS   CNO 5177   1.801   3.439   8.305 -0.4576  0.0885  0.1635
  388POPS   PO4 5178   1.603   3.058   8.308 -0.0145 -0.0087 -0.2345
  388POPS   GL1 5179   1.509   3.287   8.734 -0.2506 -0.3867 -0.2889
  388POPS   GL2 5180   1.288   3.160   8.962  0.0908  0.0540  0.0569
  388POPS   C1A 5181   1.584   3.581   9.019 -0.3652  0.3274  0.0287
  388POPS   D2A 5182   1.888   3.442   9.280  0.1898 -0.1646 -0.1504
  388POPS   C3A 5183   1.899   3.203   9.514 -0.1161  0.1524  0.1688
  388POPS   C4A 5184   1.934   3.146   9.939  0.1375  0.1317 -0.1004
  388POPS   C1B 5185   1.377   3.215   9.357 -0.3055  0.3673  0.1114
  388POPS   C2B 5186   1.389   3.282   9.782 -0.2238  0.0069  0.0719
  388POPS   C3B 5187   1.357   3.663  10.093 -0.3173 -0.1285  0.1119
  388POPS   C4B 5188   1.181   4.039  10.409  0.4419 -0.1620 -0.5502
  389POPS   CNO 5189  11.633   3.437   8.529 -0.2032  0.2073 -0.0839
  389POPS   PO4 5190  11.365   3.767   8.536 -0.1452  0.3481 -0.0721
  389POPS   GL1 5191  11.411   3.604   9.000  0.3550 -0.1117  0.0323
  389POPS   GL2 5192  11.653   3.244   8.967  0.1171  0.0247 -0.2620
  389POPS   C1A 5193  11.369   3.612   9.497  0.0707 -0.0030 -0.2149
  389POPS   D2A 5194  11.384   3.490   9.912  0.0234  0.0404  0.1041
  389POPS   C3A 5195  11.481   3.303  10.317 -0.1351 -0.0091 -0.0657
  389POPS   C4A 5196  11.537   3.117  10.710  0.0254  0.1998 -0.2329
  389POPS   C1B 5197  11.650   3.198   9.379  0.1186 -0.4337 -0.3047
  389POPS   C2B 5198  11.671   3.044   9.823 -0.0362 -0.1699 -0.1513
  389POPS   C3B 5199  11.904   2.711  10.023 -0.2153 -0.1823 -0.1129
  389POPS   C4B 5200  12.212   2.539  10.205  0.0740  0.0548  0.4493
  390POPS   CNO 5201   4.696   6.488   8.496 -0.2975  0.0729 -0.0510
  390POPS   PO4 5202   4.991   6.636   8.682 -0.0875 -0.0286  0.0452
  390POPS   GL1 5203   4.961   6.474   9.207 -0.0683 -0.1327 -0.3688
  390POPS   GL2 5204   4.775   6.228   9.099  0.2159  0.2040  0.3720
  390POPS   C1A 5205   5.299   6.494   9.558  0.0695  0.1182 -0.1879
  390POPS   D2A 5206   5.638   6.569   9.836  0.2196 -0.0007 -0.1154
  390POPS   C3A 5207   5.506   6.602  10.247 -0.2317 -0.3063  0.3381
  390POPS   C4A 5208   5.528   6.479  10.671  0.0945  0.0493 -0.0592
  390POPS   C1B 5209   4.636   6.010   9.421  0.0080 -0.0003  0.1045
  390POPS   C2B 5210   4.573   6.098   9.790 -0.1985  0.3528 -0.4019
  390POPS   C3B 5211   4.689   6.253  10.234  0.1502  0.0197  0.1795
  390POPS   C4B 5212   4.479   6.283  10.561 -0.1957 -0.1580  0.0728
  391POPS   CNO 5213   3.564   8.071  12.787 -0.1013  0.2147 -0.2741
  391POPS   PO4 5214   3.394   7.691  12.516 -0.1593  0.0954 -0.2846
  391POPS   GL1 5215   3.356   7.597  12.191  0.0583 -0.0651 -0.1215
  391POPS   GL2 5216   3.681   7.431  12.035 -0.1199 -0.2861 -0.1274
  391POPS   C1A 5217   3.298   7.782  11.813  0.2494  0.3506 -0.1480
  391POPS   D2A 5218   3.262   8.028  11.423 -0.1788 -0.1995 -0.0605
  391POPS   C3A 5219   3.480   8.301  11.161 -0.0785  0.2911  0.1907
  391POPS   C4A 5220   3.214   8.515  10.775 -0.1171  0.0027  0.2832
  391POPS   C1B 5221   3.517   7.394  11.632 -0.1996  0.0993 -0.2106
  391POPS   C2B 5222   3.337   7.580  11.222  0.0368  0.0673 -0.3151
  391POPS   C3B 5223   3.243   7.893  10.923  0.0134  0.4089 -0.0916
  391POPS   C4B 5224   2.848   8.134  10.620 -0.3351 -0.0007  0.1561
  392POPS   CNO 5225  11.557   9.309   8.722 -0.2515 -0.0212  0.1858
  392POPS   PO4 5226  11.753   9.687   8.623 -0.0978  0.0775 -0.2093
  392POPS   GL1 5227  11.805   9.650   9.063 -0.1632  0.3032 -0.2426
  392POPS   GL2 5228  11.611   9.926   9.173  0.0221  0.1340  0.0873
  392POPS   C1A 5229  11.892   9.483   9.410  0.3090 -0.0182 -0.0866
  392POPS   D2A 5230  12.176   9.302   9.680  0.0785  0.1233 -0.2960
  392POPS   C3A 5231  12.317   9.490  10.174  0.0777  0.0836 -0.2734
  392POPS   C4A 5232  12.426   9.412  10.595  0.1118 -0.1711 -0.1687
  392POPS   C1B 5233  11.906  10.103   9.404 -0.0855  0.0515 -0.3245
  392POPS   C2B 5234  11.905   9.889   9.689 -0.3139 -0.5844 -0.0999
  392POPS   C3B 5235  11.879   9.593   9.969 -0.5094 -0.2328  0.1778
  392POPS   C4B 5236  11.828   9.209  10.210  0.0355  0.2142 -0.1416
  393POPS   CNO 5237   2.646   8.646   8.779  0.2467  0.1256  0.0800
  393POPS   PO4 5238   2.667   9.015   8.702 -0.1118 -0.0705 -0.1672
  393POPS   GL1 5239   2.979   9.281   8.812  0.2232 -0.0031  0.3428
  393POPS   GL2 5240   3.087   9.530   8.787 -0.3934 -0.0146  0.2148
  393POPS   C1A 5241   3.273   9.356   9.159 -0.1599  0.2666 -0.1375
  393POPS   D2A 5242   3.194   9.136   9.557 -0.0198  0.3523 -0.2817
  393POPS   C3A 5243   3.045   9.184   9.937  0.3704  0.0634  0.0138
  393POPS   C4A 5244   2.837   9.346  10.325  0.0084  0.3331  0.2398
  393POPS   C1B 5245   2.867   9.732   8.994  0.0963  0.0753  0.2786
  393POPS   C2B 5246   2.649   9.950   9.246 -0.1187  0.0198  0.3090
  393POPS   C3B 5247   2.719  10.134   9.596 -0.0887 -0.2262 -0.0173
  393POPS   C4B 5248   3.001  10.223   9.896  0.1607 -0.1714  0.2700
  394POPS   CNO 5249  10.337   9.089   8.546  0.3706  0.1140 -0.1546
  394POPS   PO4 5250   9.996   9.403   8.677  0.1152  0.0422 -0.1941
  394POPS   GL1 5251   9.743   9.309   9.082 -0.3923  0.1519 -0.0861
  394POPS   GL2 5252   9.569   9.556   9.085  0.0022  0.2732 -0.0555
  394POPS   C1A 5253   9.644   9.221   9.517 -0.2625 -0.2026  0.1815
  394POPS   D2A 5254   9.314   9.147   9.773  0.0443  0.0413  0.1898
  394POPS   C3A 5255   9.435   8.937  10.140  0.3407 -0.0375  0.0025
  394POPS   C4A 5256   9.574   8.576  10.229 -0.0115 -0.0108 -0.0667
  394POPS   C1B 5257   9.730   9.721   9.439 -0.0008 -0.0517  0.3090
  394POPS   C2B 5258   9.692  10.031   9.725 -0.0213  0.0377  0.1656
  394POPS   C3B 5259   9.937  10.435   9.859  0.0332  0.5528 -0.4158
  394POPS   C4B 5260  10.099  10.545  10.247 -0.1735 -0.1287  0.0070
  395POPS   CNO 5261   3.026   5.221   8.537 -0.3178 -0.0758  0.0332
  395POPS   PO4 5262   3.341   5.072   8.722  0.0753  0.0415 -0.0770
  395POPS   GL1 5263   3.710   5.183   8.923 -0.3597 -0.1152  0.1330
  395POPS   GL2 5264   3.695   4.931   8.986 -0.2644 -0.3382  0.0850
  395POPS   C1A 5265   3.791   5.323   9.250 -0.3628  0.4816 -0.3434
  395POPS   D2A 5266   3.879   5.306   9.619 -0.0523 -0.1330 -0.0537
  395POPS   C3A 5267   3.881   5.586  10.006 -0.0127 -0.0940  0.1831
  395POPS   C4A 5268   4.196   5.964  10.272  0.0605  0.2296  0.0432
  395POPS   C1B 5269   3.938   4.838   9.369  0.1536  0.2333  0.1498
  395POPS   C2B 5270   3.918   4.830   9.752 -0.1400  0.0549 -0.1237
  395POPS   C3B 5271   3.958   4.721  10.175 -0.0942 -0.3090 -0.2932
  395POPS   C4B 5272   3.883   4.823  10.587 -0.0997  0.1079  0.0085
  396POPS   CNO 5273   5.788   9.168   8.554  0.0062 -0.0287 -0.1528
  396POPS   PO4 5274   6.070   8.898   8.510  0.1063  0.1332 -0.0075
  396POPS   GL1 5275   5.932   8.834   8.882 -0.2816 -0.3946 -0.4429
  396POPS   GL2 5276   5.612   8.584   8.984  0.0477 -0.0284 -0.3224
  396POPS   C1A 5277   5.753   9.131   9.091  0.1881  0.0700 -0.2146
  396POPS   D2A 5278   5.534   9.401   9.423  0.2312 -0.1348 -0.2898
  396POPS   C3A 5279   5.703   9.602   9.741 -0.0845 -0.1536  0.2615
  396POPS   C4A 5280   5.815   9.928  10.062  0.0589  0.1360  0.0428
  396POPS   C1B 5281   5.892   8.657   9.340  0.3388  0.0660 -0.3567
  396POPS   C2B 5282   6.021   8.687   9.765 -0.1094 -0.2644 -0.0628
  396POPS   C3B 5283   6.181   8.842  10.157 -0.2035  0.1669  0.3369
  396POPS   C4B 5284   6.464   8.907  10.400  0.0683 -0.1171 -0.0274
  397POPS   CNO 5285  10.986   2.378   8.391  0.2425 -0.0977 -0.2725
  397POPS   PO4 5286  11.351   2.465   8.764  0.2405 -0.0877 -0.4128
  397POPS   GL1 5287  11.095   2.565   9.187 -0.0313 -0.2101  0.0729
  397POPS   GL2 5288  10.761   2.555   9.171  0.2219  0.1187 -0.0681
  397POPS   C1A 5289  11.119   2.472   9.661  0.2830  0.1199  0.3897
  397POPS   D2A 5290  11.174   2.466  10.071  0.1288  0.1597 -0.3519
  397POPS   C3A 5291  11.421   2.761  10.320  0.0333 -0.1354  0.1661
  397POPS   C4A 5292  11.945   2.882  10.475 -0.1623  0.0713 -0.1783
  397POPS   C1B 5293  10.313   2.611   9.366 -0.0544  0.1335 -0.1135
  397POPS   C2B 5294   9.886   2.543   9.645  0.0002  0.0914  0.0767
  397POPS   C3B 5295   9.833   2.104   9.737 -0.3503 -0.1850 -0.2247
  397POPS   C4B 5296   9.740   1.663   9.700  0.1466  0.2441 -0.0693
  398POPS   CNO 5297   7.344   6.154  12.603  0.2296  0.4322 -0.1665
  398POPS   PO4 5298   7.447   6.632  12.503  0.0771 -0.1283 -0.0305
  398POPS   GL1 5299   7.341   6.511  12.059  0.1605  0.1781 -0.0761
  398POPS   GL2 5300   7.505   6.497  11.784 -0.1939  0.0765 -0.3325
  398POPS   C1A 5301   7.071   6.290  11.706 -0.2903 -0.3864 -0.2510
  398POPS   D2A 5302   7.070   6.060  11.374  0.1655 -0.0706  0.2476
  398POPS   C3A 5303   7.247   5.698  11.150  0.1535 -0.3474  0.3391
  398POPS   C4A 5304   7.340   5.251  11.206  0.0110 -0.1063 -0.0488
  398POPS   C1B 5305   7.487   6.610  11.369 -0.1365 -0.4454 -0.2650
  398POPS   C2B 5306   7.372   6.351  11.075  0.0060 -0.1765  0.1879
  398POPS   C3B 5307   7.316   6.233  10.668  0.1123 -0.3110  0.0929
  398POPS   C4B 5308   7.604   6.022  10.265 -0.0545  0.1831  0.1756
  399POPS   CNO 5309  11.430   0.631   8.609 -0.1366  0.0928 -0.2289
  399POPS   PO4 5310  11.704   0.473   8.951 -0.1865  0.0608 -0.0010
  399POPS   GL1 5311  11.610   0.599   9.357 -0.1215  0.0294 -0.4209
  399POPS   GL2 5312  11.297   0.473   9.400  0.0853  0.1201 -0.0698
  399POPS   C1A 5313  11.792   0.629   9.764  0.0228  0.3099  0.0510
  399POPS   D2A 5314  11.635   0.542  10.193 -0.0988  0.3322 -0.3727
  399POPS   C3A 5315  11.541   0.064  10.342  0.1978 -0.1312  0.2912
  399POPS   C4A 5316  11.524  -0.292  10.251 -0.0390 -0.4245  0.1546
  399POPS   C1B 5317  11.357   0.413   9.838  0.1761  0.0377  0.0259
  399POPS   C2B 5318  11.068   0.270  10.115 -0.2848 -0.0710  0.2804
  399POPS   C3B 5319  10.841  -0.021  10.340  0.0766  0.1176  0.0794
  399POPS   C4B 5320  10.588  -0.082  10.689 -0.0193  0.2288 -0.2122
  400POPS   CNO 5321   7.940   3.973  11.971  0.1136 -0.0351 -0.1681
  400POPS   PO4 5322   7.865   4.232  11.732 -0.0489  0.3101  0.0537
  400POPS   GL1 5323   7.583   4.211  11.377 -0.1383 -0.0836 -0.0523
  400POPS   GL2 5324   7.662   3.957  11.250 -0.4304  0.0536 -0.4154
  400POPS   C1A 5325   7.552   4.253  10.846 -0.6136  0.2616 -0.4437
  400POPS   D2A 5326   7.536   4.357  10.452  0.1368  0.3143  0.3415
  400POPS   C3A 5327   7.673   4.158  10.007 -0.0210 -0.3147 -0.3202
  400POPS   C4A 5328   7.925   4.043   9.732 -0.0628  0.2770  0.0810
  400POPS   C1B 5329   7.218   3.946  11.051 -0.1068  0.1236 -0.0449
  400POPS   C2B 5330   6.973   4.199  10.917 -0.0966  0.3115  0.0342
  400POPS   C3B 5331   6.530   4.338  10.809  0.2022 -0.2706 -0.1276
  400POPS   C4B 5332   6.274   4.574  10.621 -0.2639  0.1456  0.3393
  401POPS   CNO 5333   8.239   2.948   8.546 -0.1574  0.1822 -0.1701
  401POPS   PO4 5334   8.294   3.280   8.468  0.1888  0.3210  0.1045
  401POPS   GL1 5335   8.233   3.339   8.886 -0.0513 -0.2384 -0.0561
  401POPS   GL2 5336   8.457   3.545   9.172  0.3478 -0.0571 -0.2782
  401POPS   C1A 5337   7.998   3.372   9.306 -0.3828  0.0625  0.2340
  401POPS   D2A 5338   7.545   3.409   9.526 -0.2164  0.0273  0.1173
  401POPS   C3A 5339   7.430   3.714   9.678 -0.0281 -0.0030  0.0673
  401POPS   C4A 5340   7.155   3.878  10.058  0.1934  0.0912 -0.0863
  401POPS   C1B 5341   8.503   3.249   9.450 -0.1948  0.1267  0.0694
  401POPS   C2B 5342   8.462   2.973   9.763  0.0813 -0.0462  0.0390
  401POPS   C3B 5343   8.469   2.948  10.211  0.0347  0.2411 -0.1344
  401POPS   C4B 5344   8.572   2.654  10.562 -0.1358 -0.1399 -0.5845
  402POPS   CNO 5345   9.967   7.290   8.050 -0.2767  0.0964 -0.0183
  402POPS   PO4 5346   9.877   7.182   8.346 -0.1084  0.0163  0.1389
  402POPS   GL1 5347   9.928   7.315   8.854 -0.2563  0.1383 -0.1697
  402POPS   GL2 5348  10.158   7.481   8.843  0.0065  0.0428 -0.0104
  402POPS   C1A 5349   9.750   7.170   9.190  0.1282  0.2408 -0.1605
  402POPS   D2A 5350   9.560   7.010   9.609  0.2128  0.1861 -0.2204
  402POPS   C3A 5351   9.300   7.230   9.856 -0.1581 -0.1264  0.2660
  402POPS   C4A 5352   8.849   7.452   9.860 -0.0633 -0.2866  0.0093
  402POPS   C1B 5353  10.064   7.531   9.315 -0.1314 -0.0711  0.1838
  402POPS   C2B 5354   9.872   7.381   9.644 -0.0647  0.1149  0.0915
  402POPS   C3B 5355   9.666   7.541  10.038 -0.2129 -0.1654  0.2635
  402POPS   C4B 5356   9.519   7.452  10.483  0.2471 -0.1230 -0.0104
  403POPS   CNO 5357   3.913   9.017  12.715  0.1209 -0.0936  0.0999
  403POPS   PO4 5358   3.592   8.886  12.428 -0.1139 -0.2371 -0.2303
  403POPS   GL1 5359   3.635   8.954  11.958 -0.0589  0.0712  0.1507
  403POPS   GL2 5360   3.945   8.994  11.822 -0.0128 -0.1721 -0.2320
  403POPS   C1A 5361   3.539   8.890  11.489  0.3269  0.0773 -0.0742
  403POPS   D2A 5362   3.405   8.930  10.986  0.0997  0.0132  0.0803
  403POPS   C3A 5363   3.122   9.171  10.790 -0.4762 -0.2854 -0.0656
  403POPS   C4A 5364   2.608   9.219  10.894 -0.0209  0.1261 -0.0546
  403POPS   C1B 5365   4.180   8.988  11.431 -0.2381  0.0915  0.2036
  403POPS   C2B 5366   4.367   9.176  11.048 -0.2268 -0.0381 -0.1317
  403POPS   C3B 5367   4.406   9.058  10.646 -0.1749  0.0055  0.0516
  403POPS   C4B 5368   4.335   8.757  10.316 -0.2113  0.1997  0.2133
  404POPS   CNO 5369   1.116   8.343  12.686  0.1717 -0.0887  0.2004
  404POPS   PO4 5370   1.407   8.141  12.437  0.1922  0.2821  0.0382
  404POPS   GL1 5371   1.155   8.084  11.931 -0.0981 -0.0149  0.0637
  404POPS   GL2 5372   1.341   8.066  11.901 -0.0596 -0.1213 -0.2187
  404POPS   C1A 5373   0.926   8.270  11.543  0.0879 -0.1221  0.0808
  404POPS   D2A 5374   0.839   8.385  11.127  0.3860 -0.2457  0.1108
  404POPS   C3A 5375   0.632   8.427  10.785  0.1592  0.0864  0.4580
  404POPS   C4A 5376   0.328   8.692  10.607 -0.0417  0.1463  0.1699
  404POPS   C1B 5377   1.399   8.412  11.609 -0.1204 -0.0144 -0.3029
  404POPS   C2B 5378   1.148   8.748  11.445 -0.0208 -0.0343 -0.0721
  404POPS   C3B 5379   0.823   8.909  11.131  0.1548 -0.0208  0.1428
  404POPS   C4B 5380   0.411   8.802  11.067  0.0168 -0.0731 -0.2351
  405POPS   CNO 5381   1.690   4.248   8.325 -0.1229 -0.1353  0.1049
  405POPS   PO4 5382   2.024   4.327   8.620  0.0644  0.1442  0.0524
  405POPS   GL1 5383   2.021   4.287   9.037 -0.0055  0.1356  0.0150
  405POPS   GL2 5384   2.377   4.309   9.135 -0.0022 -0.1503 -0.0963
  405POPS   C1A 5385   1.884   4.669   9.246 -0.1281 -0.1706  0.2133
  405POPS   D2A 5386   1.741   4.688   9.699 -0.1010  0.1145 -0.0104
  405POPS   C3A 5387   1.483   4.569  10.028 -0.2031  0.0053  0.2521
  405POPS   C4A 5388   1.299   4.268   9.931 -0.5103  0.2496 -0.3487
  405POPS   C1B 5389   2.107   4.301   9.619 -0.0075 -0.1321  0.1364
  405POPS   C2B 5390   1.780   4.214   9.852  0.1342 -0.1901  0.2583
  405POPS   C3B 5391   1.683   4.031  10.197 -0.0473  0.0100 -0.1553
  405POPS   C4B 5392   1.562   3.903  10.643 -0.1637 -0.0716 -0.1779
  406POPS   CNO 5393   7.029   0.526   8.277 -0.2100  0.0515  0.2021
  406POPS   PO4 5394   6.797   0.271   8.611  0.0934 -0.0555 -0.1029
  406POPS   GL1 5395   6.864   0.395   9.048  0.1453  0.2975 -0.1612
  406POPS   GL2 5396   6.800   0.727   9.195 -0.1794  0.1525  0.0465
  406POPS   C1A 5397   6.857   0.390   9.498 -0.1944 -0.1800 -0.0980
  406POPS   D2A 5398   6.825   0.551   9.982  0.1271  0.2314 -0.2968
  406POPS   C3A 5399   6.469   0.676  10.309 -0.0845  0.0567 -0.1660
  406POPS   C4A 5400   6.012   0.709  10.464 -0.1960 -0.0498  0.1825
  406POPS   C1B 5401   6.567   0.866   9.612  0.2104  0.2662 -0.0310
  406POPS   C2B 5402   6.375   0.986   9.961  0.0762 -0.1061  0.4988
  406POPS   C3B 5403   6.313   1.190  10.273  0.2612 -0.0470 -0.2927
  406POPS   C4B 5404   6.463   1.236  10.719 -0.2926 -0.2096 -0.0771
  407POPS   CNO 5405   4.730   5.283  12.407  0.0630 -0.0252  0.2709
  407POPS   PO4 5406   4.836   5.005  12.144 -0.0363  0.1953  0.0369
  407POPS   GL1 5407   5.006   5.245  11.830  0.1534  0.2048 -0.1973
  407POPS   GL2 5408   4.763   5.359  11.541  0.0754  0.1451  0.0156
  407POPS   C1A 5409   5.167   5.627  11.550  0.1977 -0.1237  0.1404
  407POPS   D2A 5410   5.330   5.601  11.143  0.2160 -0.0227 -0.1338
  407POPS   C3A 5411   5.301   5.302  10.903  0.1431  0.0154 -0.0768
  407POPS   C4A 5412   5.358   5.002  10.430  0.0553  0.1036 -0.2966
  407POPS   C1B 5413   4.827   5.704  11.206 -0.3539  0.2679  0.0954
  407POPS   C2B 5414   4.905   5.980  10.868  0.2088 -0.0734 -0.1461
  407POPS   C3B 5415   5.140   6.167  10.479 -0.3354 -0.1953 -0.0156
  407POPS   C4B 5416   5.414   6.166  10.150 -0.3746 -0.0926  0.1338
  408POPS   CNO 5417  11.755  11.867   8.488  0.0065  0.0858  0.2014
  408POPS   PO4 5418  11.350  11.935   8.669 -0.0757  0.2512 -0.4000
  408POPS   GL1 5419  11.677  11.981   8.996  0.3556 -0.1736 -0.1998
  408POPS   GL2 5420  11.978  12.134   8.956  0.1476 -0.2639  0.0170
  408POPS   C1A 5421  11.576  11.878   9.512 -0.0187 -0.1888 -0.0138
  408POPS   D2A 5422  11.198  11.681   9.684  0.0893 -0.1104  0.1634
  408POPS   C3A 5423  11.075  11.780  10.085 -0.0161 -0.2078 -0.2341
  408POPS   C4A 5424  10.907  11.702  10.559  0.0545 -0.0034 -0.1782
  408POPS   C1B 5425  12.085  12.160   9.290  0.1260 -0.2583  0.1068
  408POPS   C2B 5426  12.219  12.397   9.672 -0.1953 -0.0721  0.3040
  408POPS   C3B 5427  12.467  12.339   9.934  0.0668 -0.1251 -0.0347
  408POPS   C4B 5428  12.555  12.321  10.365 -0.1063 -0.2127  0.1848
  409POPS   CNO 5429  10.184   8.235   8.459 -0.3278 -0.3560  0.0434
  409POPS   PO4 5430  10.550   8.412   8.666 -0.4399 -0.0836 -0.1592
  409POPS   GL1 5431  10.247   8.584   8.902 -0.1060 -0.0069  0.0204
  409POPS   GL2 5432  10.187   8.410   9.116 -0.1806  0.1133 -0.1006
  409POPS   C1A 5433  10.383   8.859   9.247  0.1385 -0.1132  0.0350
  409POPS   D2A 5434  10.566   9.104   9.630  0.1654 -0.0514  0.5207
  409POPS   C3A 5435  10.350   9.246   9.932  0.0156  0.0699  0.3377
  409POPS   C4A 5436  10.188   9.561  10.275  0.1483 -0.1303  0.1001
  409POPS   C1B 5437  10.415   8.288   9.622  0.1681 -0.0792 -0.0657
  409POPS   C2B 5438  10.577   8.198   9.879  0.0677  0.0837 -0.0991
  409POPS   C3B 5439  10.421   8.118  10.302 -0.0472 -0.0447 -0.1490
  409POPS   C4B 5440  10.374   7.919  10.689  0.1451  0.0384 -0.2039
  410POPS   CNO 5441   4.588   6.738   8.933 -0.2707 -0.3013 -0.0111
  410POPS   PO4 5442   4.693   7.123   9.104 -0.2035 -0.3129  0.1932
  410POPS   GL1 5443   4.883   7.225   9.449 -0.0657 -0.1017 -0.0250
  410POPS   GL2 5444   5.059   6.945   9.516  0.3885 -0.0212 -0.1609
  410POPS   C1A 5445   5.134   7.462   9.659  0.2582  0.0739  0.0608
  410POPS   D2A 5446   5.257   7.597  10.070 -0.2385 -0.1041  0.3862
  410POPS   C3A 5447   5.668   7.576  10.213  0.0251  0.1321  0.0570
  410POPS   C4A 5448   5.986   7.623  10.411 -0.0643  0.0287  0.2619
  410POPS   C1B 5449   5.083   7.042   9.956  0.2203 -0.0663 -0.1758
  410POPS   C2B 5450   5.312   7.080  10.253 -0.0500 -0.1224 -0.0350
  410POPS   C3B 5451   5.579   7.098  10.538  0.1398  0.1720 -0.0068
  410POPS   C4B 5452   5.790   7.310  10.841 -0.0476 -0.4625  0.2669
  411POPS   CNO 5453   4.892   9.206   7.976 -0.2531 -0.4041 -0.0565
  411POPS   PO4 5454   5.249   9.429   8.323  0.0956 -0.1197 -0.2402
  411POPS   GL1 5455   5.395   9.622   8.643 -0.0784  0.1051  0.0164
  411POPS   GL2 5456   5.553   9.911   8.800  0.3393  0.1471 -0.0322
  411POPS   C1A 5457   5.267   9.444   9.044 -0.1145  0.0691  0.0220
  411POPS   D2A 5458   5.097   9.605   9.420  0.1677  0.0542  0.6504
  411POPS   C3A 5459   5.194   9.416   9.817  0.1534 -0.0866 -0.0726
  411POPS   C4A 5460   4.966   9.298  10.179 -0.1519 -0.0926  0.1309
  411POPS   C1B 5461   5.493   9.881   9.314 -0.0219  0.0094  0.1895
  411POPS   C2B 5462   5.269   9.903   9.755 -0.0313 -0.0064  0.2705
  411POPS   C3B 5463   5.372  10.238  10.107 -0.0599  0.2169 -0.2055
  411POPS   C4B 5464   5.513  10.654  10.052 -0.1089  0.0482 -0.2237
  412POPS   CNO 5465   6.574   9.525   8.903  0.1280 -0.1579  0.2360
  412POPS   PO4 5466   6.904   9.539   8.547  0.0625  0.2290  0.1966
  412POPS   GL1 5467   6.818   9.978   8.827 -0.3724 -0.2691 -0.1563
  412POPS   GL2 5468   6.483  10.049   8.856  0.0289  0.0297  0.0215
  412POPS   C1A 5469   6.740  10.298   9.241  0.1559  0.1738 -0.0959
  412POPS   D2A 5470   6.791  10.596   9.690 -0.1518  0.0985 -0.0025
  412POPS   C3A 5471   6.458  10.718   9.800  0.0785  0.2674 -0.1036
  412POPS   C4A 5472   6.255  11.079   9.967  0.1358 -0.0982  0.0304
  412POPS   C1B 5473   6.468   9.895   9.250  0.1555  0.0879 -0.1272
  412POPS   C2B 5474   6.659   9.899   9.701  0.1374  0.0219 -0.0710
  412POPS   C3B 5475   6.846  10.134   9.992 -0.0389 -0.0300  0.0471
  412POPS   C4B 5476   7.317  10.325  10.061 -0.2362 -0.1324 -0.1082
  413POPS   CNO 5477  10.185   2.648   8.475 -0.0651  0.0380 -0.3009
  413POPS   PO4 5478  10.506   2.349   8.732 -0.0149 -0.0836  0.1678
  413POPS   GL1 5479  10.335   2.278   9.013  0.1337  0.2577 -0.3830
  413POPS   GL2 5480  10.567   2.107   9.164 -0.4006 -0.1156 -0.0076
  413POPS   C1A 5481  10.060   1.891   9.142  0.0358  0.4896 -0.0374
  413POPS   D2A 5482   9.828   1.486   9.270 -0.0825  0.2428 -0.0297
  413POPS   C3A 5483   9.922   1.164   9.584 -0.0520 -0.1775 -0.1073
  413POPS   C4A 5484  10.192   1.467   9.824 -0.0833 -0.1632  0.0136
  413POPS   C1B 5485  10.661   2.325   9.593  0.1336 -0.0578  0.1211
  413POPS   C2B 5486  10.532   2.358  10.050  0.0685  0.0921  0.3151
  413POPS   C3B 5487  10.805   2.247  10.404  0.1592  0.1606 -0.1193
  413POPS   C4B 5488  11.171   2.290  10.665  0.0557 -0.1897  0.0811
  414POPS   CNO 5489  11.431   5.665   8.341  0.1387 -0.1582 -0.1556
  414POPS   PO4 5490  11.215   5.439   8.672 -0.0469  0.0390 -0.0772
  414POPS   GL1 5491  11.198   5.670   9.058  0.2181  0.1131 -0.3771
  414POPS   GL2 5492  11.525   5.654   9.169  0.3764  0.0134  0.0692
  414POPS   C1A 5493  11.284   5.758   9.572 -0.2537 -0.1150  0.2479
  414POPS   D2A 5494  11.213   5.791   9.937  0.0396  0.1531 -0.0961
  414POPS   C3A 5495  11.481   5.630  10.308 -0.2344 -0.1464  0.0200
  414POPS   C4A 5496  11.690   5.250  10.439 -0.1058  0.0565 -0.1669
  414POPS   C1B 5497  11.760   5.369   9.386 -0.1487  0.0559  0.1228
  414POPS   C2B 5498  12.010   5.179   9.671  0.2975  0.1424  0.2718
  414POPS   C3B 5499  12.212   5.198  10.085 -0.0514  0.2929  0.0435
  414POPS   C4B 5500  12.612   4.973  10.146 -0.3541  0.1909 -0.1583
  415POPS   CNO 5501   1.912   0.385   8.462  0.0190  0.0645  0.0788
  415POPS   PO4 5502   1.905   0.026   8.522  0.3629 -0.1959  0.0618
  415POPS   GL1 5503   1.897   0.135   8.958  0.3151  0.1134  0.1836
  415POPS   GL2 5504   1.638  -0.066   9.085  0.0452 -0.1736 -0.0160
  415POPS   C1A 5505   2.216   0.126   9.280 -0.1018  0.2185 -0.3421
  415POPS   D2A 5506   2.212   0.128   9.739 -0.0511  0.2455  0.0086
  415POPS   C3A 5507   2.378   0.041  10.120 -0.2773  0.0479 -0.0986
  415POPS   C4A 5508   2.251  -0.012  10.500 -0.0447 -0.2122 -0.0534
  415POPS   C1B 5509   1.761   0.005   9.479  0.0362  0.0861 -0.3823
  415POPS   C2B 5510   1.614  -0.230   9.760 -0.4642 -0.3260 -0.1661
  415POPS   C3B 5511   1.458  -0.382  10.202  0.2235  0.1344  0.0056
  415POPS   C4B 5512   1.333   0.002  10.493  0.1649  0.1001 -0.2873
  416POPS   CNO 5513   2.904  10.170   7.970 -0.0603  0.4546  0.1388
  416POPS   PO4 5514   2.919   9.877   8.304 -0.0420  0.1633 -0.1209
  416POPS   GL1 5515   3.000  10.115   8.733 -0.1642  0.1387  0.3090
  416POPS   GL2 5516   2.764  10.434   8.901 -0.2166 -0.1338 -0.1111
  416POPS   C1A 5517   3.248  10.230   9.055  0.1261  0.4005  0.1249
  416POPS   D2A 5518   3.118  10.369   9.391 -0.0262 -0.0735  0.1451
  416POPS   C3A 5519   3.252  10.030   9.526  0.0013 -0.0093  0.0595
  416POPS   C4A 5520   2.977   9.645   9.463  0.3857 -0.1624  0.0283
  416POPS   C1B 5521   2.468  10.431   9.194 -0.2927  0.1699 -0.1144
  416POPS   C2B 5522   2.031  10.328   9.195 -0.3130  0.5227  0.5688
  416POPS   C3B 5523   1.560  10.490   9.149 -0.1907  0.4306 -0.3078
  416POPS   C4B 5524   1.130  10.631   9.176  0.2310  0.2754 -0.0268
  417POPS   CNO 5525   8.500   2.494   8.640 -0.2266 -0.0389  0.4203
  417POPS   PO4 5526   8.369   2.053   8.446  0.3098  0.0262  0.0051
  417POPS   GL1 5527   8.260   2.145   8.954  0.3159  0.2592 -0.1401
  417POPS   GL2 5528   7.901   2.169   8.798  0.0149 -0.4024 -0.1107
  417POPS   C1A 5529   8.094   2.094   9.362  0.0882  0.4097  0.1437
  417POPS   D2A 5530   8.165   1.909   9.777 -0.0932 -0.0874 -0.0609
  417POPS   C3A 5531   7.857   2.217  10.052  0.0788  0.0341 -0.2422
  417POPS   C4A 5532   7.537   2.292  10.340 -0.0470  0.1755  0.1868
  417POPS   C1B 5533   7.602   1.969   9.233  0.0698  0.2166 -0.0729
  417POPS   C2B 5534   7.474   2.095   9.653  0.1751 -0.1523 -0.1599
  417POPS   C3B 5535   7.497   2.541   9.890 -0.0834  0.0870 -0.1218
  417POPS   C4B 5536   7.423   2.779  10.313 -0.1527  0.0176 -0.1119
  418POPS   CNO 5537   3.773   0.604   8.105 -0.0546  0.1728  0.0071
  418POPS   PO4 5538   3.574   0.520   8.468 -0.0192 -0.0350  0.2343
  418POPS   GL1 5539   3.744   0.355   8.953 -0.2839 -0.1648 -0.0207
  418POPS   GL2 5540   3.897   0.082   9.043  0.4196  0.2210  0.1342
  418POPS   C1A 5541   3.922   0.407   9.408 -0.3295  0.1759  0.1865
  418POPS   D2A 5542   3.893   0.207   9.771 -0.0257  0.1141 -0.0650
  418POPS   C3A 5543   3.510   0.209   9.926 -0.1005 -0.0781  0.0339
  418POPS   C4A 5544   3.183   0.177  10.242  0.5410  0.0205 -0.1473
  418POPS   C1B 5545   3.961  -0.319   9.337  0.0240 -0.2850  0.0628
  418POPS   C2B 5546   4.088  -0.671   9.633 -0.1281 -0.0685  0.0514
  418POPS   C3B 5547   4.252  -0.890  10.021 -0.2175 -0.0086  0.0792
  418POPS   C4B 5548   4.238  -1.289  10.288 -0.4091  0.3068  0.2216
  419POPS   CNO 5549   5.718   3.713   7.982 -0.3412 -0.2354  0.0725
  419POPS   PO4 5550   5.450   3.652   8.237 -0.0827 -0.1638  0.2474
  419POPS   GL1 5551   5.622   3.345   8.694  0.0170 -0.2361 -0.0164
  419POPS   GL2 5552   6.017   3.360   8.843 -0.1058 -0.2641 -0.1122
  419POPS   C1A 5553   5.610   3.213   9.079 -0.1306 -0.0355 -0.1139
  419POPS   D2A 5554   5.625   3.411   9.439 -0.3110  0.1739 -0.2735
  419POPS   C3A 5555   5.424   3.299   9.834 -0.0951  0.0597 -0.0413
  419POPS   C4A 5556   5.047   3.244  10.140 -0.2078  0.0699 -0.2435
  419POPS   C1B 5557   6.146   3.512   9.241  0.0043  0.0285  0.0309
  419POPS   C2B 5558   6.013   3.447   9.740 -0.0134 -0.1751  0.0499
  419POPS   C3B 5559   6.091   3.676  10.065  0.0169  0.0560 -0.1318
  419POPS   C4B 5560   6.269   3.645  10.436 -0.1987 -0.0309  0.0619
  420POPS   CNO 5561  11.178   6.109   8.343  0.1041  0.1136  0.1562
  420POPS   PO4 5562  11.035   6.035   8.716  0.2832  0.1526  0.1299
  420POPS   GL1 5563  11.036   6.172   9.156 -0.2070 -0.2323  0.1090
  420POPS   GL2 5564  11.372   6.153   9.173 -0.1415 -0.0285  0.3271
  420POPS   C1A 5565  10.920   6.194   9.642  0.3567  0.0198  0.1313
  420POPS   D2A 5566  10.975   6.253  10.099 -0.2433  0.0607 -0.1313
  420POPS   C3A 5567  11.454   6.126  10.327  0.1102 -0.4107 -0.3892
  420POPS   C4A 5568  11.888   6.359  10.319  0.1589  0.1094 -0.2538
  420POPS   C1B 5569  11.417   6.368   9.595 -0.1290  0.1467 -0.3149
  420POPS   C2B 5570  11.419   6.487   9.991 -0.0880  0.2834 -0.1631
  420POPS   C3B 5571  11.347   6.591  10.539 -0.1092 -0.1835  0.0946
  420POPS   C4B 5572  11.032   7.018  10.653  0.0156  0.0188 -0.2667
  421POPS   CNO 5573   5.375   7.092  12.735 -0.1677  0.0787 -0.2127
  421POPS   PO4 5574   5.218   7.270  12.408  0.0692  0.3566 -0.2520
  421POPS   GL1 5575   5.336   7.377  12.075  0.1033 -0.1104  0.1758
  421POPS   GL2 5576   5.099   7.491  11.929  0.0610 -0.4489 -0.2116
  421POPS   C1A 5577   5.519   7.368  11.637 -0.1641  0.1173 -0.0516
  421POPS   D2A 5578   5.671   7.391  11.316  0.0610 -0.0036  0.1971
  421POPS   C3A 5579   5.562   7.742  11.007  0.1400 -0.1578 -0.0170
  421POPS   C4A 5580   5.481   7.863  10.679 -0.0391  0.0409 -0.2370
  421POPS   C1B 5581   5.163   7.681  11.543 -0.0683 -0.0073 -0.3772
  421POPS   C2B 5582   5.166   8.066  11.208 -0.0866 -0.0386  0.0981
  421POPS   C3B 5583   4.945   8.077  10.850 -0.0003 -0.3576 -0.1537
  421POPS   C4B 5584   4.681   7.850  10.713  0.0647 -0.2266  0.1697
  422POPS   CNO 5585   4.275   4.964   8.183  0.0759  0.0051 -0.2497
  422POPS   PO4 5586   4.586   5.100   8.419  0.2588 -0.3271 -0.1086
  422POPS   GL1 5587   4.884   4.943   8.769  0.1614 -0.1617  0.0944
  422POPS   GL2 5588   4.687   5.135   8.946 -0.0235  0.1060  0.0360
  422POPS   C1A 5589   4.896   4.743   9.165 -0.3657 -0.0254 -0.1239
  422POPS   D2A 5590   4.735   4.877   9.598 -0.4338 -0.0443 -0.2505
  422POPS   C3A 5591   4.416   5.078   9.609 -0.0752  0.1010 -0.4045
  422POPS   C4A 5592   4.207   5.172  10.000 -0.4946  0.0550 -0.0200
  422POPS   C1B 5593   4.794   5.475   9.329 -0.1325  0.2755 -0.1308
  422POPS   C2B 5594   5.017   5.596   9.688 -0.1792 -0.0783  0.0134
  422POPS   C3B 5595   5.010   5.679  10.091 -0.1199  0.2105 -0.0973
  422POPS   C4B 5596   5.008   5.539  10.532 -0.0628 -0.1889  0.1081
  423POPS   CNO 5597  10.858   0.505   8.700  0.3402 -0.1923 -0.1662
  423POPS   PO4 5598  10.801   0.042   8.735  0.0179 -0.1256  0.1989
  423POPS   GL1 5599  10.835   0.007   9.174 -0.0944  0.1338  0.4107
  423POPS   GL2 5600  10.804   0.289   9.146 -0.1182  0.2045  0.1597
  423POPS   C1A 5601  11.182  -0.042   9.519  0.2532  0.0728 -0.0591
  423POPS   D2A 5602  11.327  -0.075   9.814 -0.0446  0.0055 -0.2312
  423POPS   C3A 5603  11.742   0.148   9.831 -0.4201 -0.1231  0.2299
  423POPS   C4A 5604  12.024   0.265  10.116  0.3205 -0.0453 -0.0991
  423POPS   C1B 5605  10.878   0.462   9.596  0.1129  0.0913 -0.0914
  423POPS   C2B 5606  10.725   0.641   9.951  0.0772  0.1573 -0.2143
  423POPS   C3B 5607  10.573   0.537  10.203  0.1060  0.2906  0.1844
  423POPS   C4B 5608  10.379   0.377  10.506  0.5121 -0.1715  0.0232
  424POPS   CNO 5609   9.448   4.492   9.497 -0.1393  0.0713 -0.1278
  424POPS   PO4 5610   9.817   4.786   9.412 -0.0195  0.0641 -0.1597
  424POPS   GL1 5611  10.273   4.936   9.687  0.0420 -0.0585  0.1629
  424POPS   GL2 5612  10.589   4.814   9.593  0.1483 -0.2275  0.0711
  424POPS   C1A 5613  10.322   5.140  10.089  0.2348 -0.0473 -0.1074
  424POPS   D2A 5614  10.605   5.087  10.278 -0.0549  0.0347 -0.1199
  424POPS   C3A 5615  10.726   5.461  10.431 -0.0842 -0.1500 -0.1154
  424POPS   C4A 5616  11.037   5.715  10.455  0.2392 -0.3159  0.0556
  424POPS   C1B 5617  10.970   4.939   9.644 -0.1626  0.2322 -0.3714
  424POPS   C2B 5618  11.342   4.990   9.763 -0.1106 -0.1686  0.0004
  424POPS   C3B 5619  11.527   5.322   9.805  0.0811 -0.0561 -0.1089
  424POPS   C4B 5620  11.904   5.610   9.843 -0.1912  0.0545 -0.0677
  425POPS   CNO 5621   4.399   4.660   8.636  0.2114  0.1292 -0.1202
  425POPS   PO4 5622   3.882   4.724   8.594 -0.0233  0.1724 -0.1652
  425POPS   GL1 5623   4.059   4.554   8.936 -0.2647  0.1380  0.0089
  425POPS   GL2 5624   4.013   4.253   8.936 -0.1555 -0.3143 -0.2617
  425POPS   C1A 5625   4.487   4.259   9.101 -0.1322 -0.1877 -0.1624
  425POPS   D2A 5626   4.744   4.374   9.455  0.1041 -0.0433  0.3815
  425POPS   C3A 5627   4.839   4.014   9.521  0.0142 -0.0266  0.0758
  425POPS   C4A 5628   5.173   3.632   9.607 -0.0139 -0.2398  0.3132
  425POPS   C1B 5629   3.965   4.219   9.385  0.0162 -0.1167  0.2028
  425POPS   C2B 5630   4.317   4.025   9.674  0.2117 -0.3398  0.2821
  425POPS   C3B 5631   4.384   3.928  10.078 -0.1208  0.0208 -0.2227
  425POPS   C4B 5632   4.364   3.845  10.530 -0.0111 -0.1144 -0.0530
  426POPS   CNO 5633   4.075   0.097   8.121  0.0652  0.2592  0.0318
  426POPS   PO4 5634   4.333  -0.011   8.447  0.3537 -0.0401  0.1241
  426POPS   GL1 5635   4.352   0.103   8.837  0.1524  0.0664 -0.1849
  426POPS   GL2 5636   4.308   0.495   8.949  0.0060  0.0083 -0.1089
  426POPS   C1A 5637   4.344   0.110   9.298  0.0585  0.0356 -0.1433
  426POPS   D2A 5638   4.431   0.197   9.721 -0.0348  0.4376 -0.1740
  426POPS   C3A 5639   4.404   0.215  10.082  0.2880 -0.1845 -0.1463
  426POPS   C4A 5640   4.405   0.476  10.416  0.2197  0.1459 -0.3669
  426POPS   C1B 5641   4.652   0.573   9.088 -0.3286 -0.1484 -0.0056
  426POPS   C2B 5642   5.058   0.413   9.369  0.3155 -0.0683  0.0180
  426POPS   C3B 5643   5.448   0.235   9.454  0.1122 -0.0301  0.1004
  426POPS   C4B 5644   5.894   0.129   9.479  0.0632 -0.2298 -0.4051
  427POPS   CNO 5645   4.539   2.707  12.446 -0.1850 -0.1410  0.1385
  427POPS   PO4 5646   4.747   2.659  12.093 -0.3171 -0.3296  0.2180
  427POPS   GL1 5647   4.642   2.392  11.671 -0.3188 -0.0837  0.1194
  427POPS   GL2 5648   4.937   2.240  11.695 -0.1008 -0.1008  0.0643
  427POPS   C1A 5649   4.415   2.286  11.366  0.1162  0.1968  0.2584
  427POPS   D2A 5650   4.200   2.214  10.965  0.1322 -0.5152 -0.4714
  427POPS   C3A 5651   4.068   2.016  10.438 -0.0448 -0.2732 -0.1363
  427POPS   C4A 5652   4.118   2.007  10.046  0.1036  0.1115 -0.0311
  427POPS   C1B 5653   4.953   2.063  11.338  0.0837 -0.2529  0.1198
  427POPS   C2B 5654   4.863   2.186  10.916  0.1229 -0.0338 -0.4124
  427POPS   C3B 5655   5.112   2.586  10.780 -0.0232 -0.2783 -0.2740
  427POPS   C4B 5656   5.077   2.832  10.448  0.5152 -0.1237 -0.2685
  428POPS   CNO 5657   8.028   2.528   8.368 -0.4061  0.1170  0.1905
  428POPS   PO4 5658   7.553   2.715   8.255  0.1529 -0.1010 -0.0947
  428POPS   GL1 5659   7.714   2.828   8.773  0.3550 -0.1124  0.1025
  428POPS   GL2 5660   7.519   2.690   8.875  0.1544  0.0354  0.0082
  428POPS   C1A 5661   7.705   2.964   9.237  0.1040 -0.3004 -0.0218
  428POPS   D2A 5662   7.495   2.936   9.551  0.0512  0.0189  0.1264
  428POPS   C3A 5663   7.523   3.056   9.866  0.4947 -0.0283 -0.3108
  428POPS   C4A 5664   7.298   3.363  10.111 -0.1382 -0.1358  0.1098
  428POPS   C1B 5665   7.662   2.480   9.217  0.3070 -0.0360 -0.1704
  428POPS   C2B 5666   7.873   2.473   9.626 -0.1966  0.0198 -0.2600
  428POPS   C3B 5667   7.946   2.659   9.979  0.0329 -0.1370  0.1124
  428POPS   C4B 5668   7.882   3.049  10.207  0.0107 -0.0013  0.1916
  429POPS   CNO 5669   5.664   0.654  12.614  0.1431  0.3064  0.0926
  429POPS   PO4 5670   6.029   0.468  12.439 -0.0911  0.0572 -0.0241
  429POPS   GL1 5671   6.150   0.446  12.008 -0.0974  0.0555 -0.0657
  429POPS   GL2 5672   6.467   0.386  11.989  0.0219 -0.1111  0.2836
  429POPS   C1A 5673   6.153   0.764  11.754  0.2118  0.3989  0.4978
  429POPS   D2A 5674   6.284   1.150  11.499 -0.0985 -0.0970  0.0622
  429POPS   C3A 5675   6.165   1.326  11.121  0.0335 -0.2289  0.0517
  429POPS   C4A 5676   6.118   1.545  10.695  0.0297 -0.2876  0.2230
  429POPS   C1B 5677   6.928   0.441  11.788  0.1601  0.1376  0.0103
  429POPS   C2B 5678   7.137   0.617  11.521 -0.0661  0.0655  0.3186
  429POPS   C3B 5679   7.021   0.755  11.101  0.0641 -0.2125 -0.1459
  429POPS   C4B 5680   6.922   1.116  10.819 -0.0721  0.2948  0.2658
  430POPS   CNO 5681   8.795   5.276  10.210  0.2123 -0.2287  0.3239
  430POPS   PO4 5682   8.848   5.190  10.597  0.0736 -0.1861 -0.2508
  430POPS   GL1 5683   8.482   5.348  10.616  0.1205 -0.0547 -0.1883
  430POPS   GL2 5684   8.398   5.593  10.552  0.0114  0.1656  0.0637
  430POPS   C1A 5685   8.023   5.238  10.508 -0.0818  0.0569  0.1613
  430POPS   D2A 5686   7.700   4.929  10.487  0.1882  0.1579  0.0476
  430POPS   C3A 5687   7.557   4.720  10.842 -0.3150 -0.0245 -0.0841
  430POPS   C4A 5688   7.286   4.593  11.201 -0.2740 -0.2140  0.4503
  430POPS   C1B 5689   8.459   6.104  10.563  0.0085 -0.3988 -0.1625
  430POPS   C2B 5690   8.499   6.584  10.422  0.0053  0.0202 -0.4583
  430POPS   C3B 5691   8.795   6.893  10.345  0.3160  0.0516 -0.0670
  430POPS   C4B 5692   9.029   7.310  10.257 -0.0488 -0.1075 -0.1519
  431POPS   CNO 5693   1.226   1.580   8.200  0.0682  0.0854  0.1962
  431POPS   PO4 5694   0.883   1.687   8.418 -0.0093  0.2191 -0.0579
  431POPS   GL1 5695   1.049   1.593   8.780 -0.2390  0.1474 -0.1682
  431POPS   GL2 5696   1.092   2.007   8.831  0.0229 -0.0867 -0.0556
  431POPS   C1A 5697   0.883   1.655   9.149  0.0649  0.1157  0.1633
  431POPS   D2A 5698   0.943   1.489   9.618  0.0743 -0.1137  0.2287
  431POPS   C3A 5699   1.189   1.267   9.936  0.2626 -0.0787  0.0314
  431POPS   C4A 5700   1.132   1.264  10.388 -0.1542  0.0226 -0.3384
  431POPS   C1B 5701   1.407   1.896   9.342 -0.0961  0.2122 -0.0167
  431POPS   C2B 5702   1.750   1.753   9.465 -0.2400 -0.1218 -0.0144
  431POPS   C3B 5703   2.116   2.040   9.597 -0.0880  0.0297 -0.0248
  431POPS   C4B 5704   2.400   2.241   9.948 -0.0122 -0.0258  0.2176
  432POPS   CNO 5705   3.907  11.155   7.630 -0.0778 -0.3225 -0.0669
  432POPS   PO4 5706   3.679  11.096   7.984 -0.0907  0.1592 -0.1097
  432POPS   GL1 5707   3.765  10.972   8.451 -0.1215 -0.0180 -0.0619
  432POPS   GL2 5708   4.066  10.883   8.667 -0.0196  0.0659 -0.2808
  432POPS   C1A 5709   3.650  10.681   8.741  0.0591 -0.1112  0.3480
  432POPS   D2A 5710   3.599  10.563   9.249  0.2814  0.0671 -0.0488
  432POPS   C3A 5711   3.857  10.269   9.435 -0.1536 -0.0112  0.1095
  432POPS   C4A 5712   4.126   9.978   9.274 -0.0363  0.1719 -0.1369
  432POPS   C1B 5713   4.296  11.013   8.972 -0.2109  0.0224 -0.3103
  432POPS   C2B 5714   4.609  10.755   9.235  0.3983 -0.0837 -0.0117
  432POPS   C3B 5715   4.838  10.531   9.488 -0.0342  0.1479 -0.0685
  432POPS   C4B 5716   4.905  10.451   9.921  0.1392 -0.1629  0.0027
  433POPS   CNO 5717   4.249   5.817   7.982 -0.2211 -0.2793 -0.2900
  433POPS   PO4 5718   4.188   5.442   8.342 -0.5154 -0.2849 -0.1443
  433POPS   GL1 5719   4.216   5.390   8.773 -0.1331  0.1719  0.2077
  433POPS   GL2 5720   4.187   5.032   8.900 -0.1631  0.1120  0.1387
  433POPS   C1A 5721   4.265   5.435   9.228 -0.1472  0.0558  0.1602
  433POPS   D2A 5722   4.237   5.634   9.577 -0.1264 -0.1248 -0.3274
  433POPS   C3A 5723   4.003   5.976   9.696 -0.2625  0.2913 -0.0760
  433POPS   C4A 5724   3.805   6.198   9.935 -0.3013 -0.2080 -0.1131
  433POPS   C1B 5725   4.417   4.757   9.174  0.4010 -0.1522 -0.3306
  433POPS   C2B 5726   4.317   4.571   9.654  0.2510 -0.1392  0.0317
  433POPS   C3B 5727   4.298   4.385  10.004 -0.0854 -0.3286  0.0133
  433POPS   C4B 5728   4.327   4.475  10.518 -0.0069  0.0451  0.2930
  434POPS   CNO 5729   0.387  10.791   8.640 -0.3424 -0.0920 -0.1473
  434POPS   PO4 5730   0.281  10.392   8.541  0.0333 -0.0347 -0.0702
  434POPS   GL1 5731   0.462  10.295   8.926  0.0752 -0.1182  0.0753
  434POPS   GL2 5732   0.606  10.548   9.005  0.1441 -0.2866  0.0740
  434POPS   C1A 5733   0.421  10.236   9.317  0.1019  0.2443 -0.3606
  434POPS   D2A 5734   0.330  10.277   9.745 -0.0486 -0.0538 -0.2043
  434POPS   C3A 5735   0.233  10.591  10.030 -0.1297  0.3397  0.2067
  434POPS   C4A 5736   0.301  10.846  10.292  0.1065  0.0330  0.0205
  434POPS   C1B 5737   0.884  10.214   9.171 -0.2724 -0.3505  0.3025
  434POPS   C2B 5738   0.916  10.005   9.528 -0.0908  0.0903  0.4975
  434POPS   C3B 5739   0.789  10.141   9.907  0.3714 -0.0601 -0.1822
  434POPS   C4B 5740   0.632  10.287  10.227  0.0115 -0.0486 -0.0654
  435POPS   CNO 5741   4.453   1.317   8.198  0.0113  0.0119 -0.0981
  435POPS   PO4 5742   4.592   0.818   8.140 -0.1096 -0.0876 -0.0570
  435POPS   GL1 5743   4.522   0.949   8.625 -0.1069 -0.1651 -0.0403
  435POPS   GL2 5744   4.590   1.295   8.675 -0.1662 -0.1605 -0.1429
  435POPS   C1A 5745   4.384   0.993   9.114 -0.0111  0.1596 -0.0781
  435POPS   D2A 5746   4.487   0.764   9.489 -0.0634 -0.2372 -0.1341
  435POPS   C3A 5747   4.834   0.954   9.572  0.3904 -0.1637 -0.1154
  435POPS   C4A 5748   5.022   1.377   9.614  0.1008  0.0793 -0.0310
  435POPS   C1B 5749   4.527   1.728   8.622  0.1232  0.2568  0.0239
  435POPS   C2B 5750   4.198   1.880   8.840  0.1125  0.0595 -0.0128
  435POPS   C3B 5751   4.146   1.829   9.245 -0.0912  0.1090  0.1225
  435POPS   C4B 5752   4.322   1.759   9.670  0.3455 -0.1123  0.1321
  436POPS   CNO 5753   1.457   8.914   8.315 -0.1499  0.0798 -0.1040
  436POPS   PO4 5754   1.233   8.607   8.530  0.0253 -0.1348  0.3811
  436POPS   GL1 5755   1.179   8.445   8.925  0.2948  0.1055  0.1671
  436POPS   GL2 5756   1.510   8.329   9.130  0.1288  0.3084 -0.0547
  436POPS   C1A 5757   1.018   8.322   9.288  0.2560 -0.0591 -0.0853
  436POPS   D2A 5758   1.266   8.131   9.635  0.2792  0.4356 -0.0822
  436POPS   C3A 5759   1.376   8.294   9.994  0.0545 -0.4472  0.3357
  436POPS   C4A 5760   1.367   8.490  10.362  0.1255 -0.1494 -0.1273
  436POPS   C1B 5761   1.667   8.366   9.536 -0.2055 -0.0539 -0.1725
  436POPS   C2B 5762   1.863   8.222  10.016 -0.2882  0.1014 -0.0638
  436POPS   C3B 5763   2.164   8.328  10.296  0.5779  0.1468  0.0907
  436POPS   C4B 5764   2.384   8.419  10.639 -0.0778 -0.2274  0.3287
  437POPS   CNO 5765   5.332   5.005   8.090  0.2867  0.0762 -0.3028
  437POPS   PO4 5766   5.376   5.039   8.550  0.1024 -0.2785 -0.2273
  437POPS   GL1 5767   5.388   4.970   8.959  0.3086 -0.0764 -0.2098
  437POPS   GL2 5768   5.441   4.744   9.114  0.2774  0.0478 -0.0901
  437POPS   C1A 5769   5.719   5.062   9.283  0.0888  0.2438  0.0326
  437POPS   D2A 5770   6.021   5.209   9.606 -0.2452  0.2656 -0.0429
  437POPS   C3A 5771   6.179   4.995   9.805 -0.2159  0.0507 -0.2541
  437POPS   C4A 5772   6.091   4.734  10.140  0.2966 -0.0534 -0.0858
  437POPS   C1B 5773   5.237   4.626   9.502  0.0412  0.1866  0.1897
  437POPS   C2B 5774   4.958   4.503   9.888  0.0360  0.2533 -0.0954
  437POPS   C3B 5775   4.989   4.559  10.369 -0.2732  0.3604  0.1577
  437POPS   C4B 5776   4.852   4.852  10.643  0.1375 -0.3165  0.1740
  438POPS   CNO 5777   2.086   6.765   8.617  0.1385  0.1742 -0.0320
  438POPS   PO4 5778   1.761   6.897   8.838  0.1890  0.1690  0.0657
  438POPS   GL1 5779   1.877   6.975   9.143 -0.2430 -0.0351 -0.0472
  438POPS   GL2 5780   1.607   7.126   9.284  0.3921 -0.2463  0.0216
  438POPS   C1A 5781   2.020   6.917   9.564 -0.2346 -0.0837 -0.1689
  438POPS   D2A 5782   2.283   6.734   9.849  0.0827 -0.0795  0.0768
  438POPS   C3A 5783   2.268   6.875  10.264  0.0730  0.0034 -0.0990
  438POPS   C4A 5784   2.174   6.948  10.718 -0.2131 -0.2070 -0.0699
  438POPS   C1B 5785   1.358   7.287   9.726 -0.0604  0.1802 -0.1261
  438POPS   C2B 5786   1.250   7.161  10.193  0.0679 -0.4261  0.2526
  438POPS   C3B 5787   1.481   7.162  10.620 -0.1224  0.1869 -0.0161
  438POPS   C4B 5788   1.695   6.888  10.961  0.2547 -0.0952 -0.0733
  439POPS   CNO 5789  11.722   0.410  12.691  0.1313  0.2788  0.1387
  439POPS   PO4 5790  11.462   0.735  12.688  0.0931 -0.1592 -0.1137
  439POPS   GL1 5791  11.578   0.690  12.300  0.1137 -0.0872  0.0856
  439POPS   GL2 5792  11.859   0.933  12.161  0.0506  0.0337  0.0454
  439POPS   C1A 5793  11.646   0.432  12.055 -0.0283  0.2069  0.2169
  439POPS   D2A 5794  11.685   0.126  11.857  0.0703  0.3717  0.0662
  439POPS   C3A 5795  11.554  -0.146  11.566 -0.1954 -0.1392 -0.1365
  439POPS   C4A 5796  11.192  -0.395  11.498 -0.2250 -0.2192 -0.0634
[truncated: 1,488,086 more chars]
