# Supplementary material for: Effect of helical kink in antimicrobial peptides on membrane pore formation
Source: eLife. 2020 Mar 13;9:e47946. doi: 10.7554/eLife.47946 (PMC7069690; doi:10.7554/eLife.47946)
Supplement: Figure 5—source data 1. [file elife-47946-fig5-data1.zip › Figure05/5B.gro]

Martini system with peptide(s) and lipid membrane
27362
    1THR     BB    1  11.387   2.652  11.360  0.2315 -0.2716  0.2798
    1THR    SC1    2  11.380   2.894  11.455 -0.0963 -0.3161  0.3869
    2ARG     BB    3  11.201   2.542  11.137  0.0742  0.2941  0.1067
    2ARG    SC1    4  11.122   2.314  10.988  0.2719 -0.1251  0.1664
    2ARG    SC2    5  11.140   1.995  11.017  0.0159 -0.1173 -0.5820
    3SER     BB    6  11.123   2.808  10.999 -0.2618 -0.0219 -0.3590
    3SER    SC1    7  10.916   2.936  10.935 -0.1631 -0.1905 -0.0241
    4SER     BB    8  11.408   2.907  10.928 -0.1358  0.0203  0.1486
    4SER    SC1    9  11.453   3.131  10.906  0.0636 -0.0847  0.0041
    5ARG     BB   10  11.477   2.695  10.712 -0.0561  0.1500  0.0443
    5ARG    SC1   11  11.630   2.425  10.768 -0.1796  0.3260  0.0104
    5ARG    SC2   12  11.723   2.126  10.879  0.0183  0.0851 -0.1432
    6ALA     BB   13  11.262   2.733  10.492  0.0235  0.0418 -0.0540
    7GLY     BB   14  11.328   3.020  10.395 -0.2019  0.1393  0.0696
    8LEU     BB   15  11.618   2.958  10.304 -0.2643 -0.2063  0.0832
    8LEU    SC1   16  11.782   3.009  10.581 -0.0938 -0.0756 -0.0729
    9GLN     BB   17  11.536   2.735  10.105 -0.3130 -0.1575  0.0481
    9GLN    SC1   18  11.558   2.366  10.253 -0.0661 -0.3023  0.3421
   10PHE     BB   19  11.363   2.899   9.907  0.0720  0.2433  0.0206
   10PHE    SC1   20  11.119   2.936   9.756 -0.0919  0.3802 -0.1369
   10PHE    SC2   21  10.878   2.815   9.759  0.0512  0.0806  0.0059
   10PHE    SC3   22  10.953   2.962   9.546 -0.1835  0.0276 -0.1180
   11LEU     BB   23  11.574   3.104   9.808  0.0991  0.2340  0.0584
   11LEU    SC1   24  11.411   3.343   9.927 -0.0236 -0.1939 -0.1569
   12VAL     BB   25  11.762   2.910   9.655 -0.0992  0.1396 -0.0719
   12VAL    SC1   26  12.025   2.940   9.648 -0.0964  0.0907 -0.3247
   13GLY     BB   27  11.577   2.806   9.429 -0.1406  0.0221  0.0148
   14ARG     BB   28  11.546   3.087   9.303  0.1210  0.0585  0.0234
   14ARG    SC1   29  11.311   3.086   9.162 -0.1104 -0.0180 -0.5201
   14ARG    SC2   30  11.156   2.896   8.924  0.1790 -0.2118 -0.5819
   15VAL     BB   31  11.841   3.160   9.242  0.1915 -0.0678  0.1996
   15VAL    SC1   32  12.013   3.345   9.323  0.5013 -0.1258 -0.2676
   16HIS     BB   33  11.906   2.960   9.014 -0.1175  0.0662 -0.0178
   16HIS    SC1   34  12.000   2.720   9.144 -0.3699 -0.0453 -0.1995
   16HIS    SC2   35  12.069   2.466   9.082 -0.0211  0.0158 -0.0913
   16HIS    SC3   36  11.958   2.521   9.321 -0.0312 -0.0249 -0.0866
   17ARG     BB   37  11.704   3.081   8.813 -0.1683 -0.0078 -0.0117
   17ARG    SC1   38  11.493   2.992   8.580 -0.2493  0.0451  0.1557
   17ARG    SC2   39  11.418   3.133   8.299  0.4602 -0.0990  0.2690
   18LEU     BB   40  11.817   3.370   8.818  0.2715 -0.1647 -0.1638
   18LEU    SC1   41  11.616   3.620   8.941  0.1540  0.4848  0.1271
   19LEU     BB   42  12.098   3.316   8.698  0.2494  0.1568 -0.3812
   19LEU    SC1   43  12.299   3.275   8.930 -0.1302  0.3181 -0.2904
   20ARG     BB   44  12.008   3.164   8.444  0.0857  0.0879 -0.2846
   20ARG    SC1   45  11.995   2.861   8.394 -0.2038 -0.3062 -0.2494
   20ARG    SC2   46  11.959   2.602   8.594  0.0120 -0.0856  0.2321
   21LYS     BB   47  11.809   3.359   8.310 -0.2196 -0.0228 -0.0115
   21LYS    SC1   48  11.991   3.629   8.203 -0.1089 -0.3793  0.0450
   21LYS    SC2   49  12.117   3.787   8.068  0.0405  0.1194  0.2913
    1THR     BB   50  12.236   1.835  10.147 -0.1920 -0.0401 -0.0435
    1THR    SC1   51  12.290   1.986   9.942 -0.2532  0.2449  0.1416
    2ARG     BB   52  12.461   1.736  10.335 -0.0587  0.0488 -0.1530
    2ARG    SC1   53  12.323   1.491  10.514  0.0461  0.0809 -0.1935
    2ARG    SC2   54  12.079   1.474  10.687  0.0609 -0.4418 -0.2877
    3SER     BB   55  12.705   1.875  10.202  0.0459 -0.2062 -0.2355
    3SER    SC1   56  12.821   1.781  10.045 -0.1877  0.1764  0.4787
    4SER     BB   57  12.622   2.171  10.240  0.1308 -0.2119  0.0209
    4SER    SC1   58  12.682   2.334  10.038 -0.0890 -0.0571 -0.2647
    5ARG     BB   59  12.586   2.200  10.547 -0.1960 -0.0640 -0.0258
    5ARG    SC1   60  12.398   2.404  10.614 -0.2264 -0.0007 -0.1970
    5ARG    SC2   61  12.162   2.532  10.824  0.0114 -0.1921  0.2018
    6ALA     BB   62  12.878   2.155  10.639 -0.1806  0.0136 -0.0358
    7GLY     BB   63  13.035   2.398  10.527  0.1822 -0.0798  0.2403
    8LEU     BB   64  12.879   2.619  10.680 -0.2676 -0.0766 -0.1855
    8LEU    SC1   65  12.799   2.930  10.797 -0.1104  0.0169 -0.2035
    9GLN     BB   66  12.895   2.495  10.963 -0.1122  0.2314 -0.0508
    9GLN    SC1   67  12.608   2.271  11.060  0.1875  0.1565 -0.1739
   10PHE     BB   68  13.199   2.451  11.001 -0.1120  0.1367 -0.1546
   10PHE    SC1   69  13.360   2.217  10.889 -0.0815  0.0277  0.3190
   10PHE    SC2   70  13.336   2.020  10.706  0.1598  0.2160  0.0705
   10PHE    SC3   71  13.553   2.029  10.866  0.0746  0.1974  0.1890
   11LEU     BB   72  13.289   2.742  10.941 -0.0013  0.1712  0.1530
   11LEU    SC1   73  13.475   2.726  10.642 -0.1126  0.0775 -0.0034
   12VAL     BB   74  13.149   2.891  11.174 -0.4612 -0.2916  0.1990
   12VAL    SC1   75  13.088   3.143  11.227  0.1912 -0.0960  0.1437
   13GLY     BB   76  13.292   2.769  11.420  0.1741  0.0544  0.0355
   14ARG     BB   77  13.589   2.825  11.352  0.1757  0.0105  0.0045
   14ARG    SC1   78  13.843   2.698  11.536 -0.0822 -0.0657  0.2813
   14ARG    SC2   79  13.860   2.432  11.706 -0.0390  0.1993  0.0737
   15VAL     BB   80  13.567   3.134  11.355 -0.0658 -0.0009 -0.1647
   15VAL    SC1   81  13.732   3.243  11.179 -0.0090  0.0512 -0.0802
   16HIS     BB   82  13.466   3.157  11.648  0.1227 -0.1761 -0.0828
   16HIS    SC1   83  13.162   3.102  11.733  0.0549 -0.2230  0.0127
   16HIS    SC2   84  13.022   2.924  11.880 -0.2471  0.0602  0.0882
   16HIS    SC3   85  12.899   3.143  11.782  0.1173  0.2454  0.0201
   17ARG     BB   86  13.704   3.053  11.818  0.1320  0.2156  0.1595
   17ARG    SC1   87  13.663   2.871  12.098  0.3351  0.1709 -0.0044
   17ARG    SC2   88  13.670   2.997  12.445  0.0525  0.0321  0.1411
   18LEU     BB   89  13.932   3.249  11.743  0.2829  0.0062  0.0556
   18LEU    SC1   90  14.136   3.173  11.523  0.0307  0.1469 -0.2657
   19LEU     BB   91  13.793   3.500  11.860  0.1618 -0.0952  0.1335
   19LEU    SC1   92  13.711   3.647  11.582  0.2407  0.2884  0.1648
   20ARG     BB   93  13.707   3.408  12.143 -0.0247  0.3479  0.2345
   20ARG    SC1   94  13.390   3.338  12.118 -0.2035  0.2053 -0.0641
   20ARG    SC2   95  13.053   3.318  12.245 -0.1281  0.2795 -0.2842
   21LYS     BB   96  13.993   3.352  12.249 -0.0010 -0.0288  0.0003
   21LYS    SC1   97  14.134   3.629  12.227  0.0306  0.0779  0.0225
   21LYS    SC2   98  14.127   3.890  12.229  0.0347 -0.1178  0.0833
    1THR     BB   99   8.075   0.728   8.866  0.1581 -0.0855 -0.2121
    1THR    SC1  100   8.058   0.490   8.972 -0.1931 -0.0180 -0.0960
    2ARG     BB  101   8.273   0.933   8.745  0.3428 -0.0116  0.1907
    2ARG    SC1  102   8.113   1.186   8.554  0.1381  0.0356  0.1435
    2ARG    SC2  103   8.197   1.479   8.591  0.2365 -0.0478  0.2927
    3SER     BB  104   8.373   1.063   9.008  0.3207  0.0336  0.1769
    3SER    SC1  105   8.384   1.320   9.041 -0.2623 -0.1971 -0.1622
    4SER     BB  106   8.482   0.811   9.152 -0.2528 -0.3361  0.0129
    4SER    SC1  107   8.317   0.690   9.349  0.1273  0.2271  0.0467
    5ARG     BB  108   8.685   0.751   8.925 -0.0741  0.0764  0.0509
    5ARG    SC1  109   8.858   0.537   8.771 -0.0226 -0.1668  0.0278
    5ARG    SC2  110   9.068   0.285   8.784 -0.3634 -0.2845 -0.1700
    6ALA     BB  111   8.867   0.999   8.965  0.0415 -0.0021  0.0196
    7GLY     BB  112   8.971   0.917   9.246  0.0939 -0.1136 -0.0313
    8LEU     BB  113   9.099   0.641   9.190 -0.2003 -0.2411 -0.1061
    8LEU    SC1  114   8.980   0.331   9.268 -0.1200  0.1347 -0.0207
    9GLN     BB  115   9.311   0.738   8.985 -0.0252  0.1132  0.2243
    9GLN    SC1  116   9.168   0.824   8.580  0.0698  0.0517 -0.0697
   10PHE     BB  117   9.455   0.963   9.142  0.2902  0.0430  0.0479
   10PHE    SC1  118   9.572   1.233   9.158 -0.2428  0.2831  0.0404
   10PHE    SC2  119   9.769   1.335   9.312 -0.0373 -0.2043  0.1295
   10PHE    SC3  120   9.768   1.380   9.046  0.0311  0.0292  0.1652
   11LEU     BB  121   9.560   0.782   9.371  0.2873 -0.0408 -0.0163
   11LEU    SC1  122   9.420   0.849   9.672  0.3903 -0.4891 -0.2796
   12VAL     BB  123   9.701   0.568   9.197 -0.0356 -0.1667 -0.1347
   12VAL    SC1  124   9.802   0.350   9.307 -0.0552 -0.0664  0.0900
   13GLY     BB  125   9.897   0.744   9.033  0.1565 -0.1526  0.1014
   14ARG     BB  126  10.036   0.907   9.257  0.1380  0.1488 -0.0968
   14ARG    SC1  127  10.241   1.123   9.202 -0.2052 -0.2010 -0.2857
   14ARG    SC2  128  10.469   1.284   9.037  0.0098  0.0628  0.1133
   15VAL     BB  129  10.146   0.677   9.435 -0.1618 -0.0576 -0.1656
   15VAL    SC1  130  10.055   0.658   9.683  0.0864 -0.0504 -0.0688
   16HIS     BB  131  10.315   0.523   9.226  0.3344 -0.1646  0.2812
   16HIS    SC1  132  10.179   0.332   9.024 -0.1326 -0.1181  0.2507
   16HIS    SC2  133   9.999   0.196   8.877  0.0607 -0.1642  0.0476
   16HIS    SC3  134  10.165   0.371   8.757  0.2855 -0.2706  0.1950
   17ARG     BB  135  10.523   0.735   9.136  0.0475  0.0698  0.1461
   17ARG    SC1  136  10.405   0.811   8.868 -0.2155 -0.0352  0.2176
   17ARG    SC2  137  10.557   0.802   8.590 -0.1614  0.0331  0.1422
   18LEU     BB  138  10.658   0.764   9.413  0.1359  0.1125  0.0995
   18LEU    SC1  139  10.525   0.925   9.612 -0.0588  0.1955  0.1989
   19LEU     BB  140  10.753   0.470   9.442 -0.1762 -0.0238 -0.1666
   19LEU    SC1  141  10.930   0.507   9.724 -0.3667  0.1834 -0.0528
   20ARG     BB  142  10.943   0.441   9.199 -0.2266  0.1655 -0.2313
   20ARG    SC1  143  11.059   0.120   9.102  0.1166 -0.3763 -0.0446
   20ARG    SC2  144  11.065   0.067   8.777 -0.0925 -0.0744 -0.0360
   21LYS     BB  145  11.153   0.662   9.258 -0.0165 -0.1161  0.1449
   21LYS    SC1  146  11.004   0.923   9.173 -0.0877  0.1079  0.1019
   21LYS    SC2  147  10.956   1.157   9.163  0.2367  0.0437  0.0542
    1THR     BB  148   0.476   2.641   8.372  0.1523  0.3098 -0.1154
    1THR    SC1  149   0.558   2.487   8.565  0.0646  0.2447 -0.1292
    2ARG     BB  150   0.210   2.795   8.327  0.1184  0.2814 -0.0154
    2ARG    SC1  151   0.104   2.711   8.062 -0.1504 -0.0636 -0.1479
    2ARG    SC2  152  -0.070   2.602   7.874 -0.1613 -0.1056 -0.1472
    3SER     BB  153   0.204   2.938   8.602 -0.1592  0.2407  0.0039
    3SER    SC1  154   0.120   2.822   8.813 -0.2006 -0.3620 -0.2694
    4SER     BB  155   0.475   3.089   8.591  0.0419 -0.1028  0.0444
    4SER    SC1  156   0.670   2.946   8.700  0.0990 -0.2680  0.0637
    5ARG     BB  157   0.440   3.259   8.334 -0.0766 -0.1362  0.0377
    5ARG    SC1  158   0.514   3.379   8.052  0.0003 -0.2518  0.0415
    5ARG    SC2  159   0.671   3.597   7.870  0.1169  0.3521  0.0352
    6ALA     BB  160   0.198   3.438   8.411  0.0636  0.1971 -0.2580
    7GLY     BB  161   0.337   3.585   8.646 -0.3640  0.1605  0.0334
    8LEU     BB  162   0.551   3.702   8.455 -0.1099 -0.5068 -0.1293
    8LEU    SC1  163   0.815   3.821   8.545  0.1056  0.2424 -0.1024
    9GLN     BB  164   0.373   3.837   8.241  0.0840  0.0804  0.0487
    9GLN    SC1  165   0.360   4.015   7.894 -0.0447 -0.3261  0.1904
   10PHE     BB  166   0.212   4.048   8.400 -0.0918  0.0159 -0.0386
   10PHE    SC1  167   0.045   3.937   8.635  0.1517 -0.4009  0.3910
   10PHE    SC2  168  -0.021   3.859   8.884 -0.0482 -0.5149  0.3079
   10PHE    SC3  169  -0.173   3.783   8.674 -0.2984  0.1328  0.2221
   11LEU     BB  170   0.441   4.206   8.538  0.1065 -0.2727 -0.0245
   11LEU    SC1  171   0.458   4.044   8.808 -0.2300  0.0877 -0.2172
   12VAL     BB  172   0.601   4.285   8.285  0.0180  0.1964  0.0518
   12VAL    SC1  173   0.851   4.371   8.308 -0.0329  0.3587  0.0183
   13GLY     BB  174   0.367   4.423   8.135 -0.1018 -0.0072  0.0463
   14ARG     BB  175   0.300   4.637   8.349 -0.0325  0.2223 -0.1551
   14ARG    SC1  176   0.023   4.833   8.337 -0.1374 -0.0068  0.1441
   14ARG    SC2  177  -0.240   4.769   8.220  0.1669  0.1039  0.1226
   15VAL     BB  178   0.559   4.807   8.339  0.0346  0.1302 -0.0266
   15VAL    SC1  179   0.709   4.778   8.556 -0.0692 -0.2370  0.0062
   16HIS     BB  180   0.589   4.917   8.051  0.1629  0.3691  0.0737
   16HIS    SC1  181   0.757   4.668   7.934  0.4193  0.3948  0.1325
   16HIS    SC2  182   0.699   4.479   7.750 -0.0198  0.4336  0.2127
   16HIS    SC3  183   0.952   4.507   7.839  0.0957  0.0221  0.0540
   17ARG     BB  184   0.315   5.057   8.014 -0.0760 -0.1007 -0.0636
   17ARG    SC1  185   0.264   5.130   7.743 -0.2762  0.0727  0.1093
   17ARG    SC2  186   0.125   5.380   7.555  0.1244 -0.2047 -0.4510
   18LEU     BB  187   0.349   5.255   8.251  0.0739 -0.0064 -0.1605
   18LEU    SC1  188   0.257   5.217   8.554 -0.1022 -0.0835 -0.2896
   19LEU     BB  189   0.579   5.445   8.168 -0.1022  0.4381  0.2958
   19LEU    SC1  190   0.616   5.676   8.368 -0.2893  0.0238 -0.0482
   20ARG     BB  191   0.486   5.529   7.884 -0.1557 -0.1179  0.1319
   20ARG    SC1  192   0.683   5.478   7.661 -0.1100 -0.1428 -0.0417
   20ARG    SC2  193   0.815   5.531   7.359 -0.1630 -0.0719 -0.1904
   21LYS     BB  194   0.214   5.660   7.952 -0.0303  0.2816 -0.0871
   21LYS    SC1  195   0.364   5.952   7.967  0.2808 -0.1455 -0.1264
   21LYS    SC2  196   0.290   6.154   8.163 -0.0041  0.1461  0.0885
    1THR     BB  197   0.658   2.228  11.834 -0.0777 -0.1813  0.1007
    1THR    SC1  198   0.697   2.362  12.053 -0.0689  0.2447 -0.1449
    2ARG     BB  199   0.688   2.357  11.554 -0.0348  0.1662  0.2576
    2ARG    SC1  200   0.554   2.596  11.377  0.1267  0.1003  0.0227
    2ARG    SC2  201   0.467   2.929  11.387  0.1014 -0.0212  0.0653
    3SER     BB  202   0.937   2.207  11.446 -0.1492  0.1281  0.0379
    3SER    SC1  203   1.193   2.249  11.393  0.2667 -0.2685 -0.1020
    4SER     BB  204   0.845   1.919  11.515  0.3376 -0.1116 -0.2342
    4SER    SC1  205   1.002   1.708  11.545 -0.2320 -0.0857 -0.0210
    5ARG     BB  206   0.590   1.929  11.339  0.1799  0.3516 -0.0045
    5ARG    SC1  207   0.331   1.918  11.419 -0.3412 -0.1492 -0.0409
    5ARG    SC2  208   0.242   2.178  11.579  0.1803 -0.1935  0.3004
    6ALA     BB  209   0.717   1.954  11.058  0.2469 -0.2213 -0.0425
    7GLY     BB  210   0.883   1.694  11.023  0.2805 -0.1912 -0.1094
    8LEU     BB  211   0.650   1.490  11.013  0.0553  0.0466  0.0684
    8LEU    SC1  212   0.694   1.169  11.123 -0.0139 -0.3651 -0.0854
    9GLN     BB  213   0.500   1.598  10.765 -0.0720 -0.0917  0.0829
    9GLN    SC1  214   0.229   1.767  10.888  0.3982 -0.1471  0.3042
   10PHE     BB  215   0.723   1.563  10.552 -0.0041 -0.2872  0.1827
   10PHE    SC1  216   0.915   1.747  10.389 -0.1443  0.0414  0.0780
   10PHE    SC2  217   1.161   1.790  10.287 -0.0788 -0.1145  0.1657
   10PHE    SC3  218   0.972   1.983  10.270 -0.0295 -0.0850 -0.1245
   11LEU     BB  219   0.760   1.255  10.554  0.0424 -0.2816  0.2615
   11LEU    SC1  220   0.977   1.147  10.744 -0.0106 -0.2070  0.0529
   12VAL     BB  221   0.474   1.163  10.478  0.0938 -0.1620 -0.1058
   12VAL    SC1  222   0.288   1.017  10.597  0.0346  0.0714  0.1011
   13GLY     BB  223   0.452   1.302  10.201  0.0073  0.0108 -0.0146
   14ARG     BB  224   0.694   1.171  10.058  0.2668  0.2302  0.2066
   14ARG    SC1  225   0.830   1.311   9.851  0.0111  0.2699  0.2712
   14ARG    SC2  226   0.789   1.383   9.557  0.0850 -0.4866  0.0976
   15VAL     BB  227   0.609   0.873  10.063  0.1970  0.2501  0.2266
   15VAL    SC1  228   0.619   0.723  10.281  0.1071 -0.1140 -0.0063
   16HIS     BB  229   0.351   0.900   9.894  0.1329 -0.0138  0.2754
   16HIS    SC1  230   0.116   0.991  10.022 -0.0170 -0.2915  0.0101
   16HIS    SC2  231  -0.046   1.056  10.228 -0.0178 -0.3122  0.0225
   16HIS    SC3  232  -0.040   1.211  10.006 -0.2078 -0.4218 -0.0635
   17ARG     BB  233   0.448   1.009   9.620 -0.0834 -0.1686  0.1324
   17ARG    SC1  234   0.274   1.106   9.396 -0.2481  0.1123  0.1483
   17ARG    SC2  235   0.234   1.110   9.100  0.1837  0.1635 -0.0899
   18LEU     BB  236   0.659   0.802   9.527 -0.0912 -0.1279  0.0234
   18LEU    SC1  237   0.926   0.740   9.695  0.0752  0.0063  0.0930
   19LEU     BB  238   0.486   0.545   9.516 -0.2402 -0.0353  0.1443
   19LEU    SC1  239   0.532   0.424   9.823  0.2386  0.6828 -0.0430
   20ARG     BB  240   0.265   0.625   9.313 -0.2476  0.0051  0.1680
   20ARG    SC1  241  -0.013   0.557   9.249  0.2067 -0.1036  0.4442
   20ARG    SC2  242  -0.272   0.569   9.062 -0.0695 -0.3813 -0.1904
   21LYS     BB  243   0.430   0.650   9.051 -0.0105 -0.1095  0.3015
   21LYS    SC1  244   0.746   0.587   9.032  0.0035  0.3355 -0.2937
   21LYS    SC2  245   0.938   0.581   9.191  0.1448 -0.0112  0.0665
    1THR     BB  246  11.514   1.167   9.121  0.1021  0.2183 -0.0851
    1THR    SC1  247  11.482   0.938   9.002  0.2042  0.1481  0.0188
    2ARG     BB  248  11.352   1.309   9.343  0.0933  0.0755  0.0017
    2ARG    SC1  249  11.219   1.569   9.223  0.1854  0.5404 -0.0791
    2ARG    SC2  250  11.229   1.837   9.084  0.0023  0.0210  0.4022
    3SER     BB  251  11.260   1.075   9.524  0.1126 -0.0093 -0.0970
    3SER    SC1  252  11.025   1.037   9.632 -0.1753  0.0363 -0.0668
    4SER     BB  253  11.523   0.933   9.608  0.3392  0.1865 -0.4384
    4SER    SC1  254  11.563   0.702   9.540 -0.2935  0.2907 -0.0508
    5ARG     BB  255  11.637   1.164   9.780 -0.0305  0.0386  0.0398
    5ARG    SC1  256  11.863   1.337   9.658  0.0325 -0.2632  0.3749
    5ARG    SC2  257  12.049   1.602   9.684 -0.2130  0.0165  0.2019
    6ALA     BB  258  11.414   1.205   9.992 -0.0625  0.0280  0.0081
    7GLY     BB  259  11.421   0.925  10.124 -0.1658  0.0896  0.1484
    8LEU     BB  260  11.714   0.933  10.224 -0.0909  0.0219 -0.0561
    8LEU    SC1  261  11.824   0.641  10.306  0.2241 -0.2234  0.2440
    9GLN     BB  262  11.693   1.179  10.412 -0.3081  0.0245 -0.0799
    9GLN    SC1  263  11.805   1.485  10.187 -0.0750  0.0904 -0.0757
   10PHE     BB  264  11.477   1.067  10.605 -0.1355 -0.2947 -0.0618
   10PHE    SC1  265  11.203   1.174  10.480 -0.0327  0.4508  0.3036
   10PHE    SC2  266  11.025   1.265  10.298  0.0236 -0.2033 -0.1296
   10PHE    SC3  267  10.941   1.112  10.505  0.0483 -0.2148 -0.1280
   11LEU     BB  268  11.637   0.851  10.759  0.0065  0.0174  0.2486
   11LEU    SC1  269  11.490   0.576  10.665  0.2046 -0.1646  0.2463
   12VAL     BB  270  11.877   1.029  10.844 -0.0205  0.1367  0.0813
   12VAL    SC1  271  12.114   0.915  10.870 -0.0984 -0.0096  0.1708
   13GLY     BB  272  11.729   1.247  11.008  0.1645  0.0935  0.3130
   14ARG     BB  273  11.617   1.051  11.221 -0.0010 -0.1044  0.0539
   14ARG    SC1  274  11.376   1.130  11.426 -0.2358  0.1086 -0.0983
   14ARG    SC2  275  11.338   1.316  11.700  0.1574 -0.0341 -0.0999
   15VAL     BB  276  11.873   0.923  11.340 -0.0556 -0.0892  0.1897
   15VAL    SC1  277  11.977   0.690  11.270 -0.2307 -0.1337  0.0693
   16HIS     BB  278  12.020   1.186  11.412  0.1334 -0.1907  0.1825
   16HIS    SC1  279  12.248   1.257  11.195  0.1676 -0.0282  0.0738
   16HIS    SC2  280  12.434   1.287  11.001  0.1811  0.0227  0.0866
   16HIS    SC3  281  12.461   1.417  11.236  0.1937 -0.0678  0.1359
   17ARG     BB  282  11.799   1.323  11.580 -0.0517 -0.0552 -0.1562
   17ARG    SC1  283  11.705   1.604  11.633 -0.0624  0.0637  0.0544
   17ARG    SC2  284  11.662   1.820  11.833 -0.3914 -0.2192 -0.2659
   18LEU     BB  285  11.762   1.118  11.810 -0.0865  0.2414  0.1134
   18LEU    SC1  286  11.598   0.856  11.798 -0.0220  0.3753 -0.0098
   19LEU     BB  287  12.056   1.104  11.908 -0.0233  0.1768 -0.0785
   19LEU    SC1  288  12.170   0.823  11.736  0.1723 -0.4007 -0.1335
   20ARG     BB  289  12.100   1.396  12.003 -0.1664  0.2149 -0.1261
   20ARG    SC1  290  12.370   1.428  12.197  0.1508  0.0858 -0.0820
   20ARG    SC2  291  12.652   1.525  12.277  0.0073  0.2334 -0.1285
   21LYS     BB  292  11.863   1.424  12.201  0.0030  0.0801  0.1029
   21LYS    SC1  293  11.904   1.166  12.359  0.1756  0.2251 -0.1138
   21LYS    SC2  294  11.888   0.902  12.481 -0.0330  0.0405  0.0892
    1THR     BB  295   6.159   9.736  12.392  0.2289 -0.0477  0.4044
    1THR    SC1  296   6.211   9.689  12.142  0.0110 -0.2340  0.3893
    2ARG     BB  297   6.049  10.013  12.476  0.5100  0.1650  0.1075
    2ARG    SC1  298   6.195  10.198  12.683  0.2038  0.0332  0.1151
    2ARG    SC2  299   6.304  10.497  12.643  0.0270  0.2759 -0.1842
    3SER     BB  300   5.911  10.106  12.214 -0.1228  0.0976  0.3895
    3SER    SC1  301   6.001  10.328  12.116  0.0910 -0.1012 -0.0533
    4SER     BB  302   5.716   9.879  12.133  0.0802  0.0384  0.0347
    4SER    SC1  303   5.710   9.666  11.990 -0.1633  0.2045  0.2121
    5ARG     BB  304   5.510   9.910  12.363 -0.1318  0.1716 -0.1655
    5ARG    SC1  305   5.337   9.653  12.340  0.0629 -0.1250 -0.0114
    5ARG    SC2  306   5.143   9.387  12.514  0.0699 -0.0107 -0.0612
    6ALA     BB  307   5.424  10.202  12.306 -0.1174  0.2061 -0.0180
    7GLY     BB  308   5.270  10.154  12.041 -0.1022 -0.1110  0.0240
    8LEU     BB  309   5.059   9.960  12.159 -0.0187 -0.1045  0.1889
    8LEU    SC1  310   4.895   9.825  11.937  0.0377  0.1381 -0.2658
    9GLN     BB  311   4.927  10.144  12.371 -0.0293  0.0927  0.0164
    9GLN    SC1  312   4.941   9.903  12.685 -0.1069  0.0693 -0.4781
   10PHE     BB  313   4.808  10.383  12.214  0.3285  0.2619 -0.0122
   10PHE    SC1  314   5.023  10.615  12.117 -0.2389  0.1955 -0.0659
   10PHE    SC2  315   5.104  10.867  12.170  0.0034  0.1022  0.0288
   10PHE    SC3  316   5.085  10.782  11.914  0.2093  0.1296  0.0015
   11LEU     BB  317   4.605  10.222  12.043  0.3312 -0.0409  0.2554
   11LEU    SC1  318   4.619  10.348  11.741 -0.0928  0.1716 -0.2077
   12VAL     BB  319   4.442  10.073  12.262 -0.3437 -0.0603 -0.2130
   12VAL    SC1  320   4.554   9.860  12.372 -0.0305 -0.0225 -0.4374
   13GLY     BB  321   4.342  10.316  12.426  0.1933  0.1414 -0.1546
   14ARG     BB  322   4.169  10.467  12.219 -0.0402  0.0672 -0.0193
   14ARG    SC1  323   4.077  10.753  12.360 -0.1611  0.1327  0.0694
   14ARG    SC2  324   3.893  10.919  12.534 -0.1398  0.0340  0.0289
   15VAL     BB  325   3.993  10.225  12.138  0.1752 -0.1611  0.1725
   15VAL    SC1  326   4.017  10.197  11.875  0.0631  0.1157  0.1284
   16HIS     BB  327   3.852  10.167  12.408  0.2042  0.0590  0.2378
   16HIS    SC1  328   4.013   9.955  12.505  0.0743  0.2115 -0.1184
   16HIS    SC2  329   4.144   9.815  12.695 -0.3067  0.3402  0.2611
   16HIS    SC3  330   4.096   9.703  12.454 -0.0165  0.0818  0.3144
   17ARG     BB  331   3.714  10.442  12.441  0.0524 -0.0070  0.1674
   17ARG    SC1  332   3.605  10.566  12.670  0.2274 -0.0158 -0.2279
   17ARG    SC2  333   3.364  10.803  12.798  0.1843  0.4017  0.1082
   18LEU     BB  334   3.519  10.431  12.200 -0.0164 -0.2933  0.2307
   18LEU    SC1  335   3.626  10.635  12.002 -0.1178 -0.0729 -0.0434
   19LEU     BB  336   3.347  10.180  12.258 -0.1859 -0.2546 -0.0719
   19LEU    SC1  337   3.076  10.215  12.070 -0.1752  0.0617  0.0614
   20ARG     BB  338   3.249  10.238  12.546 -0.1604  0.0448 -0.1190
   20ARG    SC1  339   3.311   9.973  12.699 -0.0728  0.1165  0.4345
   20ARG    SC2  340   3.105   9.764  12.610 -0.1760 -0.0469  0.0307
   21LYS     BB  341   3.109  10.509  12.492  0.0493  0.1467 -0.1683
   21LYS    SC1  342   2.890  10.598  12.670  0.0327 -0.1324  0.4144
   21LYS    SC2  343   2.805  10.706  12.879 -0.0758 -0.0442 -0.0549
    1THR     BB  344  11.525   2.157   9.467 -0.2351  0.0731  0.0008
    1THR    SC1  345  11.545   2.243   9.222  0.1544  0.0645  0.0194
    2ARG     BB  346  11.523   2.387   9.674  0.1166 -0.1465  0.2670
    2ARG    SC1  347  11.784   2.433   9.766  0.1119 -0.0263 -0.0603
    2ARG    SC2  348  12.092   2.472   9.834 -0.1660  0.1012  0.2624
    3SER     BB  349  11.229   2.461   9.609  0.1819 -0.1256 -0.0247
    3SER    SC1  350  11.159   2.552   9.360 -0.0629  0.0822  0.1774
    4SER     BB  351  11.088   2.200   9.700  0.0342  0.0163  0.1657
    4SER    SC1  352  11.073   2.013   9.534  0.0216  0.3434  0.2855
    5ARG     BB  353  11.197   2.199   9.989  0.0963 -0.0352  0.1423
    5ARG    SC1  354  11.312   1.953  10.061 -0.0443 -0.1505  0.4548
    5ARG    SC2  355  11.297   1.686  10.207 -0.0657  0.0172 -0.1092
    6ALA     BB  356  11.111   2.485  10.074 -0.1886 -0.0766  0.0085
    7GLY     BB  357  10.804   2.446  10.097 -0.1912  0.0715  0.2835
    8LEU     BB  358  10.797   2.215  10.304 -0.2733  0.0117  0.2147
    8LEU    SC1  359  10.547   2.065  10.349 -0.1612  0.1076  0.2390
    9GLN     BB  360  10.964   2.339  10.533  0.1152 -0.2814  0.1054
    9GLN    SC1  361  11.273   2.065  10.560  0.1761  0.0124  0.2711
   10PHE     BB  362  10.775   2.579  10.584  0.0033 -0.3223 -0.0992
   10PHE    SC1  363  10.802   2.837  10.417  0.1292  0.0251  0.3502
   10PHE    SC2  364  10.870   2.992  10.207 -0.1612 -0.0133  0.2201
   10PHE    SC3  365  10.850   3.100  10.453 -0.0073  0.0740  0.1965
   11LEU     BB  366  10.507   2.451  10.670 -0.0754 -0.0081  0.1527
   11LEU    SC1  367  10.268   2.444  10.444  0.2388  0.4032  0.0160
   12VAL     BB  368  10.608   2.292  10.916  0.2044  0.0804  0.0999
   12VAL    SC1  369  10.712   2.070  10.814 -0.1945 -0.1006  0.0598
   13GLY     BB  370  10.680   2.523  11.109  0.0088  0.1101  0.1404
   14ARG     BB  371  10.405   2.664  11.136 -0.1354 -0.1580  0.1194
   14ARG    SC1  372  10.470   2.952  11.217  0.2749  0.4185  0.2223
   14ARG    SC2  373  10.364   3.153  11.488  0.0268  0.0364 -0.0064
   15VAL     BB  374  10.238   2.424  11.240 -0.0059 -0.1884  0.2626
   15VAL    SC1  375   9.978   2.376  11.247 -0.0477 -0.1026 -0.2204
   16HIS     BB  376  10.376   2.348  11.507  0.0094 -0.2261  0.2442
   16HIS    SC1  377  10.616   2.186  11.474 -0.0174  0.1829  0.0608
   16HIS    SC2  378  10.724   1.995  11.317  0.0241  0.0336  0.2649
   16HIS    SC3  379  10.882   2.182  11.432 -0.0388  0.3346 -0.1077
   17ARG     BB  380  10.401   2.636  11.619 -0.0556 -0.1078 -0.0321
   17ARG    SC1  381  10.693   2.701  11.583  0.0998 -0.1021  0.0481
   17ARG    SC2  382  10.871   2.973  11.633  0.3330  0.1274  0.0182
   18LEU     BB  383  10.100   2.704  11.653 -0.0324 -0.1121  0.2079
   18LEU    SC1  384   9.987   2.868  11.372 -0.0716  0.2746  0.0916
   19LEU     BB  385  10.010   2.463  11.826 -0.1763 -0.1570  0.0734
   19LEU    SC1  386   9.709   2.293  11.749 -0.5371  0.1040 -0.1837
   20ARG     BB  387  10.205   2.512  12.062  0.1567  0.2746 -0.2658
   20ARG    SC1  388  10.425   2.306  12.050  0.1322 -0.0982  0.2566
   20ARG    SC2  389  10.721   2.324  11.935  0.1992  0.1486  0.1798
   21LYS     BB  390  10.086   2.785  12.146  0.0072  0.2496 -0.3888
   21LYS    SC1  391   9.786   2.787  12.149 -0.0603 -0.2328  0.0529
   21LYS    SC2  392   9.612   2.630  12.172 -0.0039  0.0864 -0.1262
    1THR     BB  393  10.767  12.201  12.460 -0.0169 -0.1555 -0.0020
    1THR    SC1  394  10.636  11.984  12.403 -0.2474 -0.0641  0.1569
    2ARG     BB  395  10.968  12.172  12.694 -0.0362  0.0562  0.0444
    2ARG    SC1  396  11.172  12.369  12.831  0.1527  0.0120 -0.0074
    2ARG    SC2  397  11.355  12.539  12.992  0.1600  0.1938 -0.0978
    3SER     BB  398  11.127  11.925  12.593  0.2441  0.1547  0.2276
    3SER    SC1  399  11.013  11.713  12.607 -0.2290  0.1263 -0.4252
    4SER     BB  400  11.231  12.050  12.329  0.1922 -0.0716  0.0958
    4SER    SC1  401  11.098  12.089  12.102  0.1188 -0.0693 -0.3063
    5ARG     BB  402  11.401  12.287  12.434  0.2410  0.0570 -0.2356
    5ARG    SC1  403  11.166  12.512  12.352  0.2051 -0.0739  0.3327
    5ARG    SC2  404  11.157  12.825  12.288 -0.1628 -0.0752  0.1897
    6ALA     BB  405  11.607  12.130  12.604  0.1574  0.1631 -0.0231
    7GLY     BB  406  11.747  11.961  12.385 -0.2060  0.0136 -0.1519
    8LEU     BB  407  11.827  12.204  12.210  0.0384  0.0594  0.0153
    8LEU    SC1  408  11.964  12.175  11.922 -0.0524 -0.0972 -0.5746
    9GLN     BB  409  11.970  12.384  12.418 -0.0923  0.2659 -0.0626
    9GLN    SC1  410  12.078  12.702  12.511  0.2544  0.2418  0.2683
   10PHE     BB  411  12.205  12.217  12.530 -0.3798 -0.1762 -0.0695
   10PHE    SC1  412  12.093  12.085  12.780 -0.2832  0.1736  0.0809
   10PHE    SC2  413  11.955  11.878  12.885 -0.2989  0.2598  0.2356
   10PHE    SC3  414  12.183  11.962  13.002 -0.2617  0.2941  0.1403
   11LEU     BB  415  12.361  12.191  12.263  0.2244  0.0807  0.2240
   11LEU    SC1  416  12.542  12.008  12.100  0.1044 -0.1301  0.2797
   12VAL     BB  417  12.403  12.492  12.204  0.2514  0.0093 -0.2177
   12VAL    SC1  418  12.288  12.613  11.999 -0.0545 -0.1730 -0.1676
   13GLY     BB  419  12.576  12.573  12.448  0.0280  0.0080 -0.0539
   14ARG     BB  420  12.834  12.416  12.376  0.0992 -0.1021  0.3951
   14ARG    SC1  421  12.927  12.287  12.644 -0.0712 -0.3900  0.1069
   14ARG    SC2  422  13.121  12.072  12.708  0.1586 -0.4862  0.0514
   15VAL     BB  423  12.887  12.558  12.106  0.0661 -0.2887  0.2881
   15VAL    SC1  424  12.998  12.430  11.903  0.1224 -0.1033  0.1985
   16HIS     BB  425  12.897  12.847  12.219 -0.0671 -0.1109 -0.1268
   16HIS    SC1  426  12.652  12.993  12.201 -0.0458 -0.1743 -0.1322
   16HIS    SC2  427  12.491  13.156  12.058 -0.0113 -0.2146 -0.2180
   16HIS    SC3  428  12.385  12.994  12.246 -0.0092  0.1752  0.1427
   17ARG     BB  429  13.127  12.826  12.426  0.1529  0.2547 -0.3185
   17ARG    SC1  430  12.936  12.843  12.703  0.4250 -0.1475 -0.1099
   17ARG    SC2  431  12.636  12.959  12.739  0.0021  0.1017 -0.3776
   18LEU     BB  432  13.349  12.745  12.225  0.2397 -0.2249 -0.0518
   18LEU    SC1  433  13.329  12.428  12.376  0.0417  0.1857  0.2010
   19LEU     BB  434  13.336  13.016  12.075 -0.2610 -0.0593  0.2560
   19LEU    SC1  435  13.413  13.002  11.731 -0.1514  0.2578  0.0093
   20ARG     BB  436  13.427  13.218  12.292  0.1994  0.1029 -0.0644
   20ARG    SC1  437  13.328  13.295  12.606  0.3215  0.3529  0.6046
   20ARG    SC2  438  13.319  13.242  12.948 -0.2957  0.2861 -0.0165
   21LYS     BB  439  13.689  13.076  12.377  0.0781 -0.0353  0.0906
   21LYS    SC1  440  13.817  12.778  12.257  0.2691  0.2398 -0.1347
   21LYS    SC2  441  13.793  12.562  12.364  0.1919 -0.1009 -0.1564
    1THR     BB  442   7.392   0.794  12.334 -0.1964  0.0083  0.2114
    1THR    SC1  443   7.397   0.860  12.083 -0.1060  0.0940  0.2351
    2ARG     BB  444   7.626   0.732  12.527  0.0156  0.1452  0.0061
    2ARG    SC1  445   7.538   0.661  12.851 -0.1415 -0.0253  0.1765
    2ARG    SC2  446   7.673   0.508  13.180  0.0668  0.0673  0.2458
    3SER     BB  447   7.829   0.606  12.330 -0.3232 -0.2342 -0.1211
    3SER    SC1  448   7.959   0.352  12.414  0.0555  0.2355  0.0755
    4SER     BB  449   7.872   0.838  12.129 -0.1614 -0.0508  0.1177
    4SER    SC1  450   7.960   0.772  11.893  0.0990  0.1659  0.4421
    5ARG     BB  451   7.969   1.048  12.336 -0.2117  0.0137  0.0766
    5ARG    SC1  452   7.799   1.212  12.508  0.0329 -0.2065 -0.0109
    5ARG    SC2  453   7.797   1.427  12.780  0.4315 -0.0112  0.1812
    6ALA     BB  454   8.216   0.904  12.456 -0.0323  0.2693  0.0261
    7GLY     BB  455   8.393   0.868  12.203 -0.1714 -0.1498 -0.0235
    8LEU     BB  456   8.428   1.173  12.158 -0.1617 -0.1340  0.0835
    8LEU    SC1  457   8.197   1.218  11.909 -0.3100  0.2110 -0.2479
    9GLN     BB  458   8.602   1.228  12.408  0.1252 -0.0063 -0.1359
    9GLN    SC1  459   8.374   1.311  12.760 -0.0658 -0.2749  0.0865
   10PHE     BB  460   8.825   1.016  12.374  0.0967 -0.0495 -0.0570
   10PHE    SC1  461   8.971   0.934  12.620 -0.2805 -0.1601  0.1618
   10PHE    SC2  462   9.064   1.113  12.800 -0.1396 -0.0841  0.0167
   10PHE    SC3  463   9.076   0.848  12.854  0.0401 -0.0698  0.0578
   11LEU     BB  464   8.935   1.122  12.104 -0.0659  0.0261 -0.0957
   11LEU    SC1  465   9.154   0.911  12.003  0.2616 -0.1322  0.0759
   12VAL     BB  466   9.034   1.405  12.181 -0.0676 -0.0043  0.0209
   12VAL    SC1  467   8.999   1.665  12.147 -0.3373 -0.0517 -0.1003
   13GLY     BB  468   9.225   1.357  12.421 -0.0918  0.0485  0.0513
   14ARG     BB  469   9.417   1.160  12.277 -0.2035  0.0751 -0.1406
   14ARG    SC1  470   9.458   0.895  12.371  0.2066  0.2421 -0.2011
   14ARG    SC2  471   9.409   0.658  12.587 -0.0392  0.3266 -0.1086
   15VAL     BB  472   9.544   1.360  12.078  0.4888 -0.1680  0.0145
   15VAL    SC1  473   9.507   1.371  11.816  0.1529  0.0938  0.0610
   16HIS     BB  474   9.676   1.558  12.276  0.3174 -0.0132 -0.0216
   16HIS    SC1  475   9.755   1.861  12.188  0.1686  0.0775 -0.0553
   16HIS    SC2  476   9.872   2.104  12.184 -0.4733  0.4167 -0.2233
   16HIS    SC3  477   9.908   1.934  11.977  0.0427  0.3110 -0.0694
   17ARG     BB  478   9.847   1.364  12.447  0.0487 -0.2177  0.0248
   17ARG    SC1  479   9.660   1.338  12.712 -0.0759  0.1447 -0.0532
   17ARG    SC2  480   9.637   1.458  12.993  0.2900 -0.0074 -0.1044
   18LEU     BB  481  10.026   1.242  12.225 -0.2440  0.0975 -0.4089
   18LEU    SC1  482   9.878   1.033  12.065  0.1774  0.0892  0.0463
   19LEU     BB  483  10.150   1.500  12.105 -0.2875  0.3279  0.0130
   19LEU    SC1  484  10.047   1.482  11.807 -0.1428 -0.1174  0.0575
   20ARG     BB  485  10.283   1.617  12.359 -0.2462 -0.2235  0.2666
   20ARG    SC1  486  10.311   1.919  12.357 -0.0409 -0.1550  0.0095
   20ARG    SC2  487  10.242   2.152  12.503  0.0572 -0.0938 -0.3408
   21LYS     BB  488  10.459   1.377  12.443  0.0885 -0.1036 -0.0531
   21LYS    SC1  489  10.609   1.345  12.154  0.0455  0.1195 -0.1106
   21LYS    SC2  490  10.819   1.388  12.031  0.1981 -0.1552  0.0286
    1THR     BB  491   8.406   7.837  12.505  0.2429  0.0222  0.1183
    1THR    SC1  492   8.199   7.994  12.499  0.1113 -0.1451  0.1585
    2ARG     BB  493   8.570   7.733  12.747  0.1137  0.1158  0.2489
    2ARG    SC1  494   8.472   7.614  13.031 -0.1303  0.0882  0.0969
    2ARG    SC2  495   8.318   7.335  13.065 -0.1324  0.2871  0.0275
    3SER     BB  496   8.684   7.477  12.614 -0.2023  0.0980 -0.0056
    3SER    SC1  497   8.583   7.254  12.637 -0.0662  0.3200 -0.1259
    4SER     BB  498   8.836   7.614  12.381 -0.1287 -0.0378 -0.0391
    4SER    SC1  499   8.861   7.569  12.138  0.2099 -0.0207  0.1855
    5ARG     BB  500   9.038   7.753  12.570 -0.1295  0.0191 -0.0797
    5ARG    SC1  501   9.167   8.023  12.532  0.1994  0.0490  0.2686
    5ARG    SC2  502   9.155   8.347  12.435  0.0667  0.0248 -0.0049
    6ALA     BB  503   9.179   7.504  12.689 -0.2850 -0.0064  0.0560
    7GLY     BB  504   9.304   7.407  12.423  0.0081 -0.1079  0.2243
    8LEU     BB  505   9.462   7.663  12.349  0.0557 -0.1775  0.0791
    8LEU    SC1  506   9.336   7.714  12.067  0.0229  0.2248  0.2055
    9GLN     BB  507   9.644   7.679  12.600  0.2495  0.1088 -0.0705
    9GLN    SC1  508   9.524   7.802  12.958  0.2595 -0.1543  0.1115
   10PHE     BB  509   9.800   7.414  12.559 -0.1272 -0.0961 -0.2610
   10PHE    SC1  510   9.637   7.138  12.596 -0.1897 -0.0033  0.2982
   10PHE    SC2  511   9.578   6.898  12.487 -0.4060  0.3248 -0.3946
   10PHE    SC3  512   9.405   7.015  12.659 -0.1279 -0.1399  0.2628
   11LEU     BB  513   9.954   7.471  12.296  0.3380  0.1319  0.0409
   11LEU    SC1  514   9.757   7.351  12.079  0.3097 -0.3469  0.2689
   12VAL     BB  515  10.104   7.725  12.389  0.2921  0.1247  0.1366
   12VAL    SC1  516  10.185   7.962  12.300  0.2481  0.2003  0.2920
   13GLY     BB  517  10.297   7.606  12.600  0.0692 -0.2121  0.1609
   14ARG     BB  518  10.441   7.399  12.420 -0.5026 -0.2950 -0.2429
   14ARG    SC1  519  10.515   7.130  12.459 -0.1140  0.0236  0.1284
   14ARG    SC2  520  10.570   6.846  12.501 -0.0877  0.1703 -0.0344
   15VAL     BB  521  10.552   7.620  12.234  0.0368 -0.1415  0.2167
   15VAL    SC1  522  10.567   7.606  11.969  0.2154  0.0645  0.2121
   16HIS     BB  523  10.691   7.821  12.424  0.1806  0.0204 -0.0495
   16HIS    SC1  524  10.676   8.075  12.269 -0.3013 -0.0793 -0.5075
   16HIS    SC2  525  10.809   8.295  12.185 -0.0252  0.0780  0.2197
   16HIS    SC3  526  10.543   8.307  12.230 -0.1513  0.0314 -0.3864
   17ARG     BB  527  10.901   7.652  12.579 -0.2158 -0.2495  0.2221
   17ARG    SC1  528  11.049   7.677  12.872  0.0387  0.0767 -0.1192
   17ARG    SC2  529  11.179   7.905  13.084 -0.3110  0.1950  0.0272
   18LEU     BB  530  11.071   7.554  12.339  0.0010  0.0400  0.2494
   18LEU    SC1  531  10.873   7.308  12.163 -0.0521  0.2953  0.1833
   19LEU     BB  532  11.183   7.827  12.245 -0.1135 -0.0146 -0.0610
   19LEU    SC1  533  11.101   7.823  11.940 -0.2505 -0.0895  0.0135
   20ARG     BB  534  11.326   7.907  12.508  0.1281  0.0056 -0.1944
   20ARG    SC1  535  11.170   8.103  12.640  0.3442 -0.1162 -0.2531
   20ARG    SC2  536  10.875   8.210  12.760  0.2014  0.1803  0.1000
   21LYS     BB  537  11.513   7.662  12.545 -0.1398 -0.1628  0.1254
   21LYS    SC1  538  11.435   7.358  12.537  0.3956  0.2933  0.6451
   21LYS    SC2  539  11.513   7.125  12.377  0.2130 -0.3976  0.0460
    1THR     BB  540   4.281   6.051  12.473  0.1007 -0.1109  0.0867
    1THR    SC1  541   4.414   5.850  12.376 -0.1119 -0.1691 -0.0967
    2ARG     BB  542   3.983   6.033  12.559  0.0790  0.1224  0.0698
    2ARG    SC1  543   3.919   6.275  12.751 -0.0534 -0.0079  0.3850
    2ARG    SC2  544   3.806   6.568  12.759 -0.4850  0.1708 -0.0923
    3SER     BB  545   3.825   6.008  12.294 -0.0360 -0.0141  0.1489
    3SER    SC1  546   3.707   6.260  12.213 -0.0278 -0.0469  0.1655
    4SER     BB  547   3.965   5.758  12.174 -0.0453  0.0879 -0.0833
    4SER    SC1  548   3.926   5.652  11.941 -0.2370  0.0126 -0.3439
    5ARG     BB  549   3.930   5.559  12.409 -0.0465 -0.0967 -0.2364
    5ARG    SC1  550   4.086   5.344  12.337 -0.2648  0.4507 -0.0820
    5ARG    SC2  551   4.164   5.025  12.461  0.2366  0.0679 -0.1671
    6ALA     BB  552   3.623   5.564  12.451 -0.0169  0.1014 -0.0019
    7GLY     BB  553   3.539   5.468  12.168  0.1915 -0.0643 -0.0110
    8LEU     BB  554   3.664   5.185  12.183 -0.0765 -0.1912 -0.0779
    8LEU    SC1  555   3.855   5.189  11.916 -0.1856  0.1719  0.0540
    9GLN     BB  556   3.506   5.084  12.430 -0.0204  0.0317  0.0541
    9GLN    SC1  557   3.740   5.131  12.708  0.0919 -0.0416  0.0633
   10PHE     BB  558   3.219   5.110  12.314 -0.0627 -0.0412  0.1404
   10PHE    SC1  559   3.091   5.404  12.337  0.3363  0.2801  0.0158
   10PHE    SC2  560   3.037   5.577  12.137  0.6119  0.1770 -0.1560
   10PHE    SC3  561   3.112   5.670  12.378 -0.2698  0.3354  0.1125
   11LEU     BB  562   3.240   4.952  12.048 -0.0416  0.1312  0.0374
   11LEU    SC1  563   3.371   5.068  11.789 -0.3664 -0.0199  0.1485
   12VAL     BB  564   3.339   4.680  12.158 -0.0137  0.1392  0.0322
   12VAL    SC1  565   3.484   4.510  12.015  0.1365  0.1487  0.1693
   13GLY     BB  566   3.102   4.596  12.339 -0.1951  0.3425 -0.1038
   14ARG     BB  567   2.876   4.554  12.131 -0.1973 -0.2117 -0.0122
   14ARG    SC1  568   2.590   4.625  12.021 -0.1384  0.1675 -0.2574
   14ARG    SC2  569   2.313   4.744  12.140 -0.0194 -0.3522  0.0529
   15VAL     BB  570   3.016   4.359  11.935  0.1004  0.1229 -0.1499
   15VAL    SC1  571   3.063   4.366  11.674  0.1245 -0.1839 -0.1596
   16HIS     BB  572   3.054   4.128  12.139 -0.2334  0.3201  0.1525
   16HIS    SC1  573   3.256   4.116  12.356  0.0806 -0.2068 -0.1428
   16HIS    SC2  574   3.444   4.207  12.527 -0.2916 -0.0267  0.1949
   16HIS    SC3  575   3.435   3.945  12.464 -0.0882 -0.0825  0.3787
   17ARG     BB  576   2.752   4.098  12.201 -0.1867 -0.0937  0.2183
   17ARG    SC1  577   2.667   4.266  12.431 -0.1926 -0.0122  0.2211
   17ARG    SC2  578   2.622   4.225  12.769 -0.2493 -0.1547 -0.0141
   18LEU     BB  579   2.632   4.025  11.925  0.3804 -0.0542 -0.0598
   18LEU    SC1  580   2.532   4.210  11.655 -0.0990 -0.0440  0.2284
   19LEU     BB  581   2.801   3.772  11.863  0.2663 -0.1461 -0.0059
   19LEU    SC1  582   2.611   3.594  11.635 -0.1699  0.2274 -0.2737
   20ARG     BB  583   2.735   3.604  12.114 -0.0805  0.0707  0.0584
   20ARG    SC1  584   3.034   3.576  12.280 -0.3557 -0.2059 -0.1638
   20ARG    SC2  585   3.201   3.440  12.496 -0.0766  0.0402  0.0115
   21LYS     BB  586   2.427   3.577  12.101 -0.0798  0.1619 -0.2655
   21LYS    SC1  587   2.250   3.351  11.979  0.2068 -0.3127 -0.2772
   21LYS    SC2  588   2.148   3.111  12.055 -0.1672 -0.2436  0.1468
    1THR     BB  589   3.834   1.717   8.454 -0.0697 -0.1494  0.1878
    1THR    SC1  590   4.030   1.886   8.424 -0.0245 -0.2783 -0.5014
    2ARG     BB  591   3.598   1.713   8.253  0.1853 -0.1140 -0.1258
    2ARG    SC1  592   3.724   1.938   8.040  0.0116  0.0151 -0.1426
    2ARG    SC2  593   3.973   2.134   7.977  0.1900 -0.1572  0.1650
    3SER     BB  594   3.413   1.521   8.411  0.0413  0.0983 -0.0286
    3SER    SC1  595   3.281   1.339   8.285  0.0055  0.3340 -0.3692
    4SER     BB  596   3.338   1.681   8.665 -0.0642 -0.1751  0.1185
    4SER    SC1  597   3.269   1.552   8.885  0.0170  0.3986  0.1939
    5ARG     BB  598   3.157   1.892   8.528  0.1372  0.0406  0.1755
    5ARG    SC1  599   3.212   2.135   8.344 -0.0075 -0.2671  0.1917
    5ARG    SC2  600   3.220   2.125   8.027 -0.4742  0.1258  0.0267
    6ALA     BB  601   2.950   1.694   8.408  0.2585 -0.0612  0.1308
    7GLY     BB  602   2.815   1.610   8.674  0.1134  0.1784  0.1371
    8LEU     BB  603   2.725   1.889   8.774  0.0219  0.2114 -0.0312
    8LEU    SC1  604   2.923   2.010   9.033  0.0765  0.3026  0.2142
    9GLN     BB  605   2.533   1.981   8.549 -0.0234 -0.1229 -0.1374
    9GLN    SC1  606   2.727   2.095   8.255 -0.2040  0.1182 -0.0054
   10PHE     BB  607   2.314   1.762   8.569 -0.2683  0.1213 -0.0436
   10PHE    SC1  608   2.170   1.643   8.324 -0.1037 -0.2187  0.0254
   10PHE    SC2  609   2.117   1.660   8.060 -0.0462 -0.0634  0.0220
   10PHE    SC3  610   1.997   1.470   8.210 -0.4344  0.1263 -0.0289
   11LEU     BB  611   2.233   1.816   8.863  0.1208 -0.1632  0.1304
   11LEU    SC1  612   2.133   1.700   9.125  0.0472  0.4004 -0.0668
   12VAL     BB  613   2.101   2.094   8.822  0.0227 -0.1979  0.2032
   12VAL    SC1  614   2.088   2.276   9.014 -0.1521  0.1059 -0.0800
   13GLY     BB  615   1.886   1.999   8.619 -0.1104  0.0027  0.2461
   14ARG     BB  616   1.743   1.780   8.786 -0.1071 -0.0271  0.2100
   14ARG    SC1  617   1.883   1.479   8.757 -0.1528 -0.1552 -0.1222
   14ARG    SC2  618   2.006   1.180   8.636  0.1605 -0.2871 -0.3496
   15VAL     BB  619   1.652   1.979   9.006  0.0919  0.0389  0.2366
   15VAL    SC1  620   1.661   1.881   9.252 -0.1771 -0.1933  0.1616
   16HIS     BB  621   1.491   2.184   8.838 -0.0627 -0.0443  0.2797
   16HIS    SC1  622   1.617   2.459   8.725 -0.1845  0.1025  0.3493
   16HIS    SC2  623   1.690   2.694   8.615 -0.0224  0.1005  0.4479
   16HIS    SC3  624   1.877   2.509   8.675 -0.1764 -0.2423 -0.0354
   17ARG     BB  625   1.284   1.981   8.728 -0.0184  0.0612 -0.0120
   17ARG    SC1  626   1.382   1.850   8.428  0.1245 -0.0439 -0.2584
   17ARG    SC2  627   1.589   1.752   8.204 -0.0239  0.0682 -0.1366
   18LEU     BB  628   1.164   1.898   9.001  0.0462  0.1087  0.0312
   18LEU    SC1  629   1.271   1.594   9.137  0.1115 -0.0639  0.1081
   19LEU     BB  630   1.070   2.179   9.093 -0.0313  0.0809  0.0377
   19LEU    SC1  631   1.207   2.220   9.363  0.1603  0.4372 -0.0899
   20ARG     BB  632   0.912   2.247   8.835  0.1707 -0.1918 -0.1663
   20ARG    SC1  633   1.037   2.466   8.654  0.0032 -0.0497  0.1851
   20ARG    SC2  634   1.227   2.421   8.392 -0.1066  0.0243 -0.1386
   21LYS     BB  635   0.682   2.040   8.852  0.1752 -0.1802  0.0764
   21LYS    SC1  636   0.415   2.163   8.980 -0.2833  0.0056  0.1639
   21LYS    SC2  637   0.217   2.012   9.099  0.0809  0.5058 -0.2751
    1THR     BB  638  11.134   9.355   9.055 -0.0502  0.7056 -0.1738
    1THR    SC1  639  11.351   9.395   8.917  0.2923 -0.0939  0.0491
    2ARG     BB  640  10.851   9.281   8.952  0.1010  0.0507 -0.1829
    2ARG    SC1  641  10.893   9.046   8.715 -0.0170  0.2803 -0.0441
    2ARG    SC2  642  10.866   8.738   8.558  0.2884 -0.1000  0.4478
    3SER     BB  643  10.682   9.405   9.180  0.1578 -0.1135 -0.0488
    3SER    SC1  644  10.558   9.257   9.351  0.1767  0.0578 -0.1468
    4SER     BB  645  10.811   9.687   9.178  0.0826 -0.0777  0.0141
    4SER    SC1  646  10.832   9.792   9.376 -0.1832 -0.2752 -0.0964
    5ARG     BB  647  10.723   9.760   8.890 -0.1417 -0.0001  0.0990
    5ARG    SC1  648  10.962   9.724   8.679 -0.2454 -0.1027  0.1171
    5ARG    SC2  649  11.047   9.504   8.532  0.2251  0.3935 -0.1286
    6ALA     BB  650  10.415   9.762   8.925 -0.1245 -0.0764  0.2709
    7GLY     BB  651  10.401   9.983   9.142  0.2924  0.2225  0.0157
    8LEU     BB  652  10.548  10.216   8.998  0.2214  0.1815 -0.1258
    8LEU    SC1  653  10.638  10.409   9.223 -0.0316 -0.1304 -0.0886
    9GLN     BB  654  10.372  10.229   8.743 -0.0511 -0.1986  0.0285
    9GLN    SC1  655  10.598   9.974   8.498  0.4719 -0.2895  0.0346
   10PHE     BB  656  10.087  10.283   8.851 -0.0562  0.0238 -0.0881
   10PHE    SC1  657   9.971  10.038   8.954 -0.0494 -0.1006 -0.0327
   10PHE    SC2  658   9.883   9.960   9.197  0.3901 -0.1026  0.1397
   10PHE    SC3  659   9.856   9.796   8.984 -0.1080 -0.0525  0.1481
   11LEU     BB  660  10.131  10.552   8.999 -0.0446 -0.0434  0.0323
   11LEU    SC1  661   9.938  10.705   9.184  0.0864  0.1764 -0.1117
   12VAL     BB  662  10.276  10.707   8.773 -0.0570  0.0735  0.1033
   12VAL    SC1  663  10.531  10.760   8.818 -0.0295  0.2025 -0.1784
   13GLY     BB  664  10.066  10.699   8.545 -0.0103  0.0643  0.0606
   14ARG     BB  665   9.826  10.835   8.687 -0.0291  0.3462 -0.2234
   14ARG    SC1  666   9.558  10.731   8.672  0.2115 -0.2179 -0.1894
   14ARG    SC2  667   9.295  10.505   8.587  0.3324 -0.3474  0.0746
   15VAL     BB  668   9.977  11.095   8.764  0.2694  0.1374 -0.0719
   15VAL    SC1  669   9.947  11.194   9.008  0.3844  0.2288 -0.0936
   16HIS     BB  670  10.041  11.202   8.480  0.0601  0.4493 -0.0092
   16HIS    SC1  671  10.384  11.159   8.562  0.0679  0.1235  0.3937
   16HIS    SC2  672  10.591  11.310   8.475 -0.0854  0.0038 -0.2584
   16HIS    SC3  673  10.572  11.051   8.400 -0.3164 -0.0807  0.0587
   17ARG     BB  674   9.748  11.237   8.384  0.0755  0.2836 -0.1233
   17ARG    SC1  675   9.640  11.309   8.073  0.0804  0.1125 -0.1332
   17ARG    SC2  676   9.482  11.483   7.845  0.3698 -0.0535  0.0171
   18LEU     BB  677   9.629  11.447   8.579  0.1100  0.1079  0.0921
   18LEU    SC1  678   9.362  11.333   8.735 -0.0504 -0.0068 -0.0416
   19LEU     BB  679   9.839  11.670   8.531  0.2442 -0.0276  0.0372
   19LEU    SC1  680  10.050  11.588   8.721 -0.0864  0.0106  0.0700
   20ARG     BB  681   9.849  11.729   8.227  0.0005 -0.2155 -0.0126
   20ARG    SC1  682  10.070  11.576   8.098 -0.2511 -0.1808  0.1206
   20ARG    SC2  683  10.290  11.343   8.067  0.1006  0.1268  0.3720
   21LYS     BB  684   9.564  11.842   8.181  0.0910  0.0541  0.0567
   21LYS    SC1  685   9.334  11.812   8.399  0.1581  0.0648 -0.0950
   21LYS    SC2  686   9.193  11.770   8.626  0.2377  0.0139 -0.2289
    1THR     BB  687   8.458   3.675   8.282 -0.0554  0.3687 -0.1419
    1THR    SC1  688   8.322   3.486   8.167  0.0162  0.2215  0.0081
    2ARG     BB  689   8.743   3.719   8.167  0.1240  0.0058  0.1350
    2ARG    SC1  690   8.888   3.527   8.031  0.0900  0.1454 -0.4581
    2ARG    SC2  691   9.161   3.390   7.934 -0.0412  0.0437 -0.1968
    3SER     BB  692   8.888   3.837   8.415  0.0385  0.0827  0.1492
    3SER    SC1  693   8.923   4.082   8.526  0.0048 -0.2161  0.4693
    4SER     BB  694   8.830   3.615   8.624  0.1737  0.0120  0.1138
    4SER    SC1  695   8.749   3.648   8.851  0.0346  0.1604 -0.1575
    5ARG     BB  696   8.942   3.361   8.487 -0.0984  0.0632 -0.2258
    5ARG    SC1  697   8.800   3.146   8.322 -0.3282  0.0073 -0.2394
    5ARG    SC2  698   8.627   2.908   8.339  0.0505 -0.1970  0.2618
    6ALA     BB  699   9.236   3.448   8.442 -0.0866  0.1425 -0.0112
    7GLY     BB  700   9.317   3.478   8.740 -0.0839 -0.1014  0.0152
    8LEU     BB  701   9.261   3.185   8.827 -0.2525 -0.1062 -0.1020
    8LEU    SC1  702   9.005   3.142   8.981 -0.3430 -0.1787  0.0424
    9GLN     BB  703   9.433   3.046   8.610  0.0378 -0.0170  0.0634
    9GLN    SC1  704   9.110   2.819   8.469 -0.1719 -0.0458  0.0214
   10PHE     BB  705   9.705   3.177   8.683  0.0085  0.0821 -0.0038
   10PHE    SC1  706   9.774   3.444   8.599  0.1777 -0.0853 -0.0949
   10PHE    SC2  707   9.933   3.554   8.410 -0.0618  0.2665 -0.1065
   10PHE    SC3  708   9.694   3.666   8.468 -0.1875 -0.0853  0.1071
   11LEU     BB  709   9.724   3.063   8.970  0.0225  0.0367 -0.0226
   11LEU    SC1  710   9.934   3.250   9.112 -0.2026  0.1373  0.0182
   12VAL     BB  711   9.740   2.765   8.887  0.0296 -0.0228  0.1825
   12VAL    SC1  712   9.524   2.617   8.846 -0.0313  0.0971  0.0596
   13GLY     BB  713   9.969   2.771   8.678 -0.0998 -0.1105  0.0337
   14ARG     BB  714  10.185   2.910   8.853 -0.1359  0.0333 -0.0337
   14ARG    SC1  715  10.334   3.141   8.731  0.0053 -0.0117 -0.0122
   14ARG    SC2  716  10.391   3.300   8.437 -0.1049  0.0471  0.1232
   15VAL     BB  717  10.195   2.711   9.090 -0.0198  0.0542 -0.0203
   15VAL    SC1  718  10.177   2.715   9.354  0.1240 -0.0101 -0.0081
   16HIS     BB  719  10.279   2.442   8.962 -0.0930 -0.1180  0.2779
   16HIS    SC1  720  10.061   2.309   8.828 -0.1782 -0.2175  0.2086
   16HIS    SC2  721   9.828   2.175   8.797 -0.2890 -0.0516  0.2998
   16HIS    SC3  722   9.940   2.303   8.587 -0.1797 -0.2847  0.2109
   17ARG     BB  723  10.535   2.521   8.806 -0.1610 -0.1222  0.1628
   17ARG    SC1  724  10.565   2.712   8.522 -0.4147  0.2094 -0.1699
   17ARG    SC2  725  10.381   2.786   8.267  0.2058  0.0271  0.1831
   18LEU     BB  726  10.716   2.618   9.038 -0.0352  0.0574 -0.0049
   18LEU    SC1  727  10.647   2.873   9.180  0.2972  0.1219 -0.0570
   19LEU     BB  728  10.757   2.348   9.184  0.0272 -0.1010 -0.3052
   19LEU    SC1  729  10.732   2.409   9.497 -0.0042 -0.2022  0.0641
   20ARG     BB  730  10.863   2.170   8.953 -0.2372 -0.0857 -0.4439
   20ARG    SC1  731  10.616   2.080   8.742  0.2521 -0.1371  0.1013
   20ARG    SC2  732  10.386   1.863   8.647 -0.1023 -0.0327  0.1030
   21LYS     BB  733  11.132   2.307   8.881 -0.2754  0.0009 -0.4241
   21LYS    SC1  734  11.054   2.451   8.589  0.1237  0.2525 -0.2225
   21LYS    SC2  735  10.913   2.370   8.376  0.0675 -0.0080  0.1295
    1THR     BB  736   0.832  10.416   8.981  0.0457 -0.1539  0.0443
    1THR    SC1  737   0.813  10.387   9.239 -0.0495  0.0245  0.0594
    2ARG     BB  738   1.083  10.496   8.819 -0.1335  0.1526 -0.0954
    2ARG    SC1  739   1.144  10.781   8.693 -0.0082 -0.0876 -0.2172
    2ARG    SC2  740   1.387  10.994   8.790 -0.0832 -0.4160  0.0407
    3SER     BB  741   1.279  10.445   9.054 -0.1600 -0.1193 -0.1278
    3SER    SC1  742   1.482  10.615   9.077 -0.1371  0.3559 -0.0065
    4SER     BB  743   1.244  10.139   9.090 -0.0724 -0.0999  0.1573
    4SER    SC1  744   1.097  10.033   9.274  0.1173  0.0585 -0.2420
    5ARG     BB  745   1.364  10.041   8.821  0.1480  0.1555  0.1562
    5ARG    SC1  746   1.420   9.765   8.697 -0.0901  0.1458 -0.0231
    5ARG    SC2  747   1.263   9.507   8.606  0.0179  0.0066  0.2635
    6ALA     BB  748   1.630  10.199   8.830  0.2362  0.0465 -0.2545
    7GLY     BB  749   1.751  10.119   9.104  0.2078  0.2015 -0.1955
    8LEU     BB  750   1.792   9.816   9.051 -0.4200  0.1022 -0.2267
    8LEU    SC1  751   1.897   9.549   9.230  0.1079  0.1196 -0.2874
    9GLN     BB  752   1.972   9.850   8.801 -0.0121  0.4249  0.0887
    9GLN    SC1  753   2.168   9.687   8.490  0.1680 -0.0850  0.0566
   10PHE     BB  754   2.228   9.977   8.920  0.0847  0.2189  0.1060
   10PHE    SC1  755   2.168  10.293   8.932  0.1207  0.0465  0.2255
   10PHE    SC2  756   2.075  10.493   9.087  0.0090 -0.0979  0.3501
   10PHE    SC3  757   2.033  10.498   8.821  0.2744  0.1944  0.3038
   11LEU     BB  758   2.316   9.761   9.124 -0.0288 -0.0382 -0.1079
   11LEU    SC1  759   2.517   9.718   9.372 -0.0324  0.0664 -0.3497
   12VAL     BB  760   2.382   9.532   8.926  0.2260 -0.0486 -0.0172
   12VAL    SC1  761   2.238   9.313   8.965  0.0124  0.1370  0.3081
   13GLY     BB  762   2.604   9.683   8.772  0.2088  0.1696  0.1637
   14ARG     BB  763   2.814   9.710   8.999  0.1378  0.0275  0.2483
   14ARG    SC1  764   3.087   9.914   8.985  0.3851 -0.3889  0.0674
   14ARG    SC2  765   3.206  10.191   8.895 -0.1851 -0.2608  0.3439
   15VAL     BB  766   2.865   9.411   9.062  0.1124 -0.0319  0.0036
   15VAL    SC1  767   2.771   9.308   9.288 -0.1240 -0.0448 -0.0960
   16HIS     BB  768   2.937   9.297   8.783 -0.0121  0.2666 -0.1572
   16HIS    SC1  769   2.724   9.106   8.665  0.0130 -0.0773 -0.1863
   16HIS    SC2  770   2.552   9.003   8.485 -0.0860  0.3843 -0.3765
   16HIS    SC3  771   2.527   8.941   8.746 -0.0629 -0.1407 -0.4819
   17ARG     BB  772   3.190   9.462   8.714  0.1391  0.0340 -0.1734
   17ARG    SC1  773   3.221   9.493   8.413 -0.0625 -0.1365  0.0990
   17ARG    SC2  774   3.541   9.560   8.254  0.0783 -0.1426  0.0834
   18LEU     BB  775   3.396   9.371   8.927 -0.1948  0.0851  0.1861
   18LEU    SC1  776   3.489   9.412   9.224 -0.0418 -0.1926 -0.1581
   19LEU     BB  777   3.415   9.067   8.870 -0.0363  0.1393 -0.0772
   19LEU    SC1  778   3.551   8.914   9.137 -0.0311  0.0580  0.0583
   20ARG     BB  779   3.455   9.019   8.567 -0.0902  0.3088 -0.1126
   20ARG    SC1  780   3.313   8.700   8.535 -0.0912  0.0702  0.1227
   20ARG    SC2  781   3.024   8.663   8.635 -0.1755 -0.0324 -0.4012
   21LYS     BB  782   3.715   9.172   8.498  0.1498  0.0526  0.1829
   21LYS    SC1  783   3.873   9.461   8.579 -0.1737  0.1991  0.0789
   21LYS    SC2  784   4.031   9.646   8.608  0.0993  0.0884 -0.0186
   22POPC   NC3  785   5.546   6.899  12.364 -0.1730  0.1682 -0.2867
   22POPC   PO4  786   5.307   6.607  12.675 -0.4707  0.1369  0.0385
   22POPC   GL1  787   5.327   6.472  12.135  0.0678 -0.3562 -0.0545
   22POPC   GL2  788   5.577   6.235  11.893 -0.2628  0.1203 -0.3944
   22POPC   C1A  789   5.086   6.321  11.727 -0.2334  0.1988  0.0651
   22POPC   D2A  790   5.063   6.378  11.315 -0.0327  0.1927 -0.1263
   22POPC   C3A  791   5.041   6.090  11.113  0.3865 -0.1326 -0.0646
   22POPC   C4A  792   5.148   5.923  10.833  0.0442 -0.1752  0.0486
   22POPC   C1B  793   5.831   6.315  11.494 -0.3460  0.0246  0.4494
   22POPC   C2B  794   5.557   6.266  11.161  0.0389 -0.0927  0.1346
   22POPC   C3B  795   5.372   6.344  10.743  0.2666  0.4610  0.2883
   22POPC   C4B  796   5.219   6.178  10.407  0.2691 -0.0576  0.2085
   23POPC   NC3  797   8.671  11.025  12.804 -0.4519  0.3312 -0.1327
   23POPC   PO4  798   9.077  10.855  12.833  0.1402  0.2296  0.1374
   23POPC   GL1  799   9.205  10.828  12.359  0.1527 -0.1247 -0.2752
   23POPC   GL2  800   8.911  10.740  12.366 -0.0531 -0.0505 -0.0036
   23POPC   C1A  801   9.498  11.129  12.027 -0.1657 -0.2878  0.2410
   23POPC   D2A  802   9.399  11.369  11.595 -0.2762 -0.2364  0.0016
   23POPC   C3A  803   9.197  10.971  11.357 -0.2429 -0.1628 -0.6502
   23POPC   C4A  804   9.297  10.780  10.935 -0.0165 -0.0441 -0.1232
   23POPC   C1B  805   8.941  10.833  11.879  0.0878  0.1691 -0.2160
   23POPC   C2B  806   8.738  10.860  11.497 -0.0030 -0.1582  0.1381
   23POPC   C3B  807   8.802  10.608  11.112 -0.2071 -0.1374  0.0505
   23POPC   C4B  808   8.486  10.345  10.870 -0.0660 -0.1265 -0.1952
   24POPC   NC3  809   5.668   4.012  12.338  0.0635 -0.1317  0.3201
   24POPC   PO4  810   6.039   4.064  12.316 -0.3644 -0.3592  0.1161
   24POPC   GL1  811   6.022   4.144  11.854  0.1635 -0.1944 -0.0707
   24POPC   GL2  812   6.252   4.008  11.641 -0.2145  0.1675  0.2623
   24POPC   C1A  813   5.822   4.425  11.544 -0.0558  0.0153 -0.0103
   24POPC   D2A  814   6.036   4.694  11.203  0.5684 -0.2292  0.1014
   24POPC   C3A  815   5.884   5.043  11.035 -0.0348  0.0291  0.0480
   24POPC   C4A  816   5.867   5.482  10.851  0.0473  0.3306  0.1137
   24POPC   C1B  817   6.082   4.111  11.191  0.0725  0.3550 -0.0065
   24POPC   C2B  818   6.096   4.339  10.808  0.4449  0.1726  0.2566
   24POPC   C3B  819   6.498   4.344  10.598  0.2046 -0.4430  0.1130
   24POPC   C4B  820   6.862   4.339  10.371  0.0939  0.1198  0.0927
   25POPC   NC3  821   9.300  10.982  13.219  0.0494 -0.0458 -0.1776
   25POPC   PO4  822   9.670  11.254  13.076  0.0154 -0.1335  0.0363
   25POPC   GL1  823   9.608  11.455  12.649 -0.0513  0.1725 -0.2498
   25POPC   GL2  824   9.773  11.380  12.415  0.3668 -0.2939  0.2528
   25POPC   C1A  825   9.274  11.405  12.461  0.1490 -0.2609 -0.0224
   25POPC   D2A  826   9.091  11.859  12.407  0.1881 -0.1077  0.3083
   25POPC   C3A  827   9.320  12.175  12.179 -0.0552 -0.0563  0.1857
   25POPC   C4A  828   9.247  12.564  12.066 -0.0313  0.0533 -0.0117
   25POPC   C1B  829   9.978  11.337  11.927 -0.1732 -0.0557 -0.1975
   25POPC   C2B  830  10.059  11.400  11.519 -0.4068  0.3622 -0.0531
   25POPC   C3B  831   9.752  11.347  11.222  0.2706 -0.0626 -0.2279
   25POPC   C4B  832   9.454  11.290  10.907  0.1215  0.1030 -0.1693
   26POPC   NC3  833   6.600   4.577  12.510  0.0850  0.1053  0.0330
   26POPC   PO4  834   6.921   4.278  12.260 -0.0884  0.1865  0.2031
   26POPC   GL1  835   6.943   4.299  11.824  0.1482  0.1134  0.1999
   26POPC   GL2  836   6.762   3.914  11.731 -0.0611  0.3671  0.0036
   26POPC   C1A  837   7.153   4.163  11.405  0.0339 -0.0688  0.3856
   26POPC   D2A  838   7.435   4.015  10.968  0.0621  0.1269  0.0199
   26POPC   C3A  839   7.784   4.048  11.116 -0.1582 -0.2028 -0.2353
   26POPC   C4A  840   7.792   4.378  11.491  0.2353  0.0151  0.3688
   26POPC   C1B  841   6.546   3.782  11.341 -0.1399  0.2395 -0.1065
   26POPC   C2B  842   6.093   3.611  11.320 -0.1725 -0.2020  0.2008
   26POPC   C3B  843   5.788   3.622  11.038 -0.2803  0.3062  0.2364
   26POPC   C4B  844   5.405   3.664  10.811 -0.2339  0.0658 -0.1507
   27POPC   NC3  845  11.405   8.772  12.806 -0.1215  0.3380  0.1943
   27POPC   PO4  846  11.250   8.486  12.919 -0.1333 -0.1667  0.0779
   27POPC   GL1  847  11.471   8.438  12.444 -0.1589 -0.5009  0.1960
   27POPC   GL2  848  11.688   8.615  12.314 -0.2492 -0.1452 -0.0124
   27POPC   C1A  849  11.378   8.225  12.079  0.1123  0.2588  0.3642
   27POPC   D2A  850  11.295   8.261  11.629  0.1337 -0.0191 -0.0362
   27POPC   C3A  851  11.141   8.316  11.162  0.0177  0.2678  0.1104
   27POPC   C4A  852  10.966   8.180  10.847  0.2619 -0.0545 -0.2498
   27POPC   C1B  853  11.578   8.635  11.879 -0.3260 -0.0368 -0.0644
   27POPC   C2B  854  11.273   8.807  11.603 -0.0419 -0.1344  0.0025
   27POPC   C3B  855  11.250   8.812  11.140 -0.0733  0.1252  0.4656
   27POPC   C4B  856  11.205   8.902  10.757 -0.0245  0.2825 -0.0365
   28POPC   NC3  857   0.673   9.185  12.655  0.1897 -0.0784  0.0081
   28POPC   PO4  858   0.942   8.802  12.631  0.0260  0.1012  0.1031
   28POPC   GL1  859   0.798   9.010  12.234 -0.1946  0.0348  0.0228
   28POPC   GL2  860   0.918   8.636  11.976  0.0822 -0.1106 -0.2776
   28POPC   C1A  861   0.791   9.299  11.989 -0.3842  0.1523 -0.0494
   28POPC   D2A  862   0.913   9.599  11.897  0.0844  0.0745 -0.2160
   28POPC   C3A  863   1.100   9.693  11.558 -0.3111  0.0094  0.0678
   28POPC   C4A  864   1.485   9.974  11.406 -0.1397  0.1811 -0.0386
   28POPC   C1B  865   0.604   8.558  11.669  0.3243 -0.0475 -0.2425
   28POPC   C2B  866   0.310   8.273  11.492  0.1159  0.0270  0.0109
   28POPC   C3B  867  -0.078   8.161  11.172 -0.1804 -0.0770  0.0236
   28POPC   C4B  868  -0.393   7.968  10.708  0.0411  0.1774 -0.1850
   29POPC   NC3  869   8.862   3.788  12.302 -0.2171  0.0732 -0.1042
   29POPC   PO4  870   9.134   3.442  12.370 -0.1123  0.1014  0.0636
   29POPC   GL1  871   9.075   3.407  11.859  0.1353  0.0473  0.3171
   29POPC   GL2  872   8.735   3.487  11.660 -0.1288  0.2958 -0.0574
   29POPC   C1A  873   9.072   3.481  11.332 -0.1470  0.1424  0.3374
   29POPC   D2A  874   8.954   3.757  10.928 -0.0432  0.0247  0.2052
   29POPC   C3A  875   8.956   3.544  10.519  0.0164  0.1528  0.0233
   29POPC   C4A  876   8.917   3.258  10.253  0.0569  0.1258 -0.0143
   29POPC   C1B  877   8.505   3.486  11.324  0.0163 -0.4153  0.0195
   29POPC   C2B  878   8.204   3.380  10.944  0.0050 -0.2411 -0.0956
   29POPC   C3B  879   7.983   3.166  10.638  0.0918  0.0554  0.2889
   29POPC   C4B  880   7.996   2.797  10.400  0.0131 -0.0105  0.0320
   30POPC   NC3  881   2.567   2.212  13.063  0.2392  0.3158 -0.0517
   30POPC   PO4  882   2.460   2.386  12.635 -0.2210  0.2481 -0.0675
   30POPC   GL1  883   2.580   2.223  12.145 -0.3663  0.0404 -0.2679
   30POPC   GL2  884   2.582   1.949  11.989 -0.0767 -0.0396  0.0867
   30POPC   C1A  885   2.755   2.375  11.674  0.1562 -0.0441 -0.1833
   30POPC   D2A  886   3.050   2.270  11.301  0.3306  0.0203 -0.0730
   30POPC   C3A  887   3.329   1.862  11.199  0.0653 -0.0690 -0.1445
   30POPC   C4A  888   3.456   1.644  11.514  0.1450  0.1942 -0.0632
   30POPC   C1B  889   2.365   2.044  11.574 -0.0875  0.0481  0.2931
   30POPC   C2B  890   2.547   2.276  11.243  0.0707 -0.1522 -0.2389
   30POPC   C3B  891   2.766   2.200  10.826  0.0834 -0.1975 -0.0280
   30POPC   C4B  892   3.201   2.064  10.806  0.1567  0.0364  0.0465
   31POPC   NC3  893   0.932  11.091  12.834  0.1272 -0.1844 -0.2076
   31POPC   PO4  894   1.307  11.029  12.817 -0.2226 -0.1714  0.0834
   31POPC   GL1  895   1.563  10.783  12.524  0.1186 -0.0453 -0.2713
   31POPC   GL2  896   1.370  10.446  12.634  0.0606  0.1866 -0.0519
   31POPC   C1A  897   1.716  10.812  12.106  0.2488  0.2473 -0.0523
   31POPC   D2A  898   1.598  10.888  11.721  0.2482 -0.1504 -0.1275
   31POPC   C3A  899   1.801  11.229  11.609  0.2117  0.1278  0.1655
   31POPC   C4A  900   1.971  11.609  11.523 -0.1554  0.2645  0.3554
   31POPC   C1B  901   1.194  10.459  12.265  0.1597  0.0528 -0.0690
   31POPC   C2B  902   1.212  10.817  12.023 -0.0544  0.1645 -0.0998
   31POPC   C3B  903   0.976  11.049  11.827 -0.0841 -0.1843  0.1198
   31POPC   C4B  904   0.628  11.190  11.503 -0.2585  0.2304  0.0535
   32POPC   NC3  905   5.825  12.170   8.436 -0.0582  0.0592  0.0186
   32POPC   PO4  906   6.136  12.334   8.339 -0.3934  0.3653  0.1104
   32POPC   GL1  907   6.118  12.679   8.653 -0.1869 -0.1984  0.0280
   32POPC   GL2  908   6.361  12.970   8.656  0.2330  0.0209  0.0910
   32POPC   C1A  909   6.397  12.678   9.107 -0.0342 -0.1417 -0.1173
   32POPC   D2A  910   6.530  12.529   9.465 -0.1121 -0.1978  0.0588
   32POPC   C3A  911   6.847  12.475   9.874 -0.4369 -0.0915  0.2469
   32POPC   C4A  912   6.819  12.684  10.245  0.2541  0.2219  0.0832
   32POPC   C1B  913   6.381  13.229   9.067 -0.2284 -0.0161  0.0655
   32POPC   C2B  914   6.474  13.411   9.432 -0.1915  0.1137 -0.4607
   32POPC   C3B  915   6.675  13.832   9.496 -0.6167 -0.2230  0.1199
   32POPC   C4B  916   6.813  14.076   9.167 -0.3307  0.0203  0.1059
   33POPC   NC3  917   3.921   8.100  12.756 -0.0975  0.0629  0.0462
   33POPC   PO4  918   4.363   8.150  12.509  0.1129 -0.0161  0.2273
   33POPC   GL1  919   4.289   7.929  12.131 -0.2626  0.3284  0.1681
   33POPC   GL2  920   4.607   7.944  11.912 -0.0514 -0.2055  0.0523
   33POPC   C1A  921   4.097   8.099  11.692  0.1647  0.1219  0.0682
   33POPC   D2A  922   4.216   8.289  11.284  0.2375 -0.0549  0.0965
   33POPC   C3A  923   4.425   8.330  10.935 -0.3487 -0.0903 -0.1211
   33POPC   C4A  924   4.366   8.531  10.529 -0.1971 -0.0760 -0.3002
   33POPC   C1B  925   4.537   8.317  11.611  0.0709  0.0445 -0.1975
   33POPC   C2B  926   4.603   8.591  11.322  0.2192 -0.2580  0.2550
   33POPC   C3B  927   4.670   9.117  11.293 -0.0296  0.0846 -0.3195
   33POPC   C4B  928   4.452   9.530  11.337  0.1334  0.1434  0.2253
   34POPC   NC3  929   9.050   5.853  12.798 -0.1444  0.0519 -0.0794
   34POPC   PO4  930   8.918   6.341  12.744  0.2681 -0.1246 -0.0885
   34POPC   GL1  931   8.896   6.519  12.313 -0.0130 -0.0843 -0.0167
   34POPC   GL2  932   9.166   6.474  12.265  0.0329  0.2590 -0.2697
   34POPC   C1A  933   8.698   6.601  11.915  0.1673 -0.4325 -0.2108
   34POPC   D2A  934   8.303   6.775  11.696 -0.1452 -0.0083  0.2862
   34POPC   C3A  935   8.420   6.882  11.238  0.2740 -0.1613 -0.3518
   34POPC   C4A  936   8.574   6.716  10.962 -0.4834 -0.0672  0.2462
   34POPC   C1B  937   9.192   6.630  11.869  0.0280  0.0186  0.4128
   34POPC   C2B  938   9.149   7.017  11.511 -0.2908 -0.2155  0.4554
   34POPC   C3B  939   9.244   7.334  11.102  0.0388  0.1053 -0.0317
   34POPC   C4B  940   8.987   7.663  10.876  0.0218  0.0979  0.0342
   35POPC   NC3  941   6.989   0.163  12.482  0.1686  0.1188  0.0164
   35POPC   PO4  942   7.424   0.245  12.477  0.0822 -0.2197 -0.2223
   35POPC   GL1  943   7.479   0.274  12.096  0.1120  0.2478  0.3052
   35POPC   GL2  944   7.786   0.230  11.957 -0.0781  0.0382  0.3184
   35POPC   C1A  945   7.491   0.575  11.691 -0.1011  0.2436 -0.2370
   35POPC   D2A  946   7.665   0.910  11.523 -0.0403 -0.1701  0.0220
   35POPC   C3A  947   7.850   0.987  11.117 -0.2231 -0.0687  0.0145
   35POPC   C4A  948   8.127   0.853  10.792  0.1510  0.2033  0.3284
   35POPC   C1B  949   7.992   0.008  11.628  0.0482  0.0353 -0.2183
   35POPC   C2B  950   8.163  -0.243  11.277 -0.4036 -0.0026  0.0457
   35POPC   C3B  951   8.075  -0.464  10.922  0.1169 -0.0870  0.0483
   35POPC   C4B  952   7.988  -0.542  10.570  0.1272 -0.3952 -0.0482
   36POPC   NC3  953   7.204   3.784  11.949  0.0247 -0.2882  0.2234
   36POPC   PO4  954   7.495   4.142  12.151  0.1300  0.2002  0.1867
   36POPC   GL1  955   7.436   4.482  11.816 -0.1511 -0.0156 -0.4860
   36POPC   GL2  956   7.144   4.737  11.677  0.1602  0.3031 -0.0207
   36POPC   C1A  957   7.382   4.596  11.251 -0.0024  0.0092  0.0526
   36POPC   D2A  958   7.596   4.519  10.899  0.1764 -0.0952 -0.3012
   36POPC   C3A  959   7.665   4.828  10.591  0.0668 -0.0156 -0.2262
   36POPC   C4A  960   7.579   4.951  10.134 -0.4492  0.2881  0.1936
   36POPC   C1B  961   6.765   4.614  11.469 -0.2605 -0.0523 -0.2209
   36POPC   C2B  962   6.630   4.234  11.202  0.1268 -0.5052 -0.1708
   36POPC   C3B  963   6.402   3.854  10.869 -0.3343  0.2539 -0.1055
   36POPC   C4B  964   6.113   3.658  10.570  0.0471  0.0521 -0.0117
   37POPC   NC3  965   6.018   8.944  12.591  0.0546 -0.0738  0.0292
   37POPC   PO4  966   5.766   8.580  12.486 -0.0134 -0.3846 -0.1906
   37POPC   GL1  967   5.770   8.851  12.177 -0.0444  0.4616 -0.0774
   37POPC   GL2  968   5.828   8.599  11.947 -0.2033 -0.0755  0.0079
   37POPC   C1A  969   5.954   9.189  11.998  0.0139 -0.2120  0.0111
   37POPC   D2A  970   6.101   9.329  11.674 -0.0991 -0.0342  0.1626
   37POPC   C3A  971   6.061   9.711  11.668  0.0095 -0.3347  0.2844
   37POPC   C4A  972   5.895  10.046  11.673  0.3394  0.3087 -0.1141
   37POPC   C1B  973   6.024   8.432  11.557  0.0260  0.1911 -0.1247
   37POPC   C2B  974   6.294   8.336  11.172  0.1098  0.1104  0.0877
   37POPC   C3B  975   6.401   8.173  10.821  0.1736  0.1664 -0.0389
   37POPC   C4B  976   6.612   7.763  10.529 -0.1488 -0.0475  0.2963
   38POPC   NC3  977  10.985   1.453  12.543  0.1407  0.3247 -0.2221
   38POPC   PO4  978  10.803   1.875  12.171 -0.0127  0.0506 -0.0833
   38POPC   GL1  979  10.721   1.806  11.773 -0.3409  0.0759  0.1376
   38POPC   GL2  980  10.387   1.855  11.836  0.1740 -0.0541  0.3737
   38POPC   C1A  981  10.440   1.571  11.477  0.0283 -0.1812  0.0995
   38POPC   D2A  982  10.139   1.420  11.230  0.0258 -0.0992  0.1710
   38POPC   C3A  983  10.122   0.979  11.133 -0.0515 -0.0779  0.0095
   38POPC   C4A  984  10.139   0.481  11.099  0.4563 -0.3616 -0.0259
   38POPC   C1B  985  10.118   1.920  11.482  0.3424  0.1642  0.1628
   38POPC   C2B  986  10.183   1.917  11.097 -0.0146  0.2894 -0.4551
   38POPC   C3B  987  10.176   1.971  10.767 -0.0167 -0.1373  0.0204
   38POPC   C4B  988  10.023   1.857  10.364 -0.1096 -0.0177 -0.2685
   39POPC   NC3  989   4.793   5.868   8.699  0.0029 -0.3810 -0.0783
   39POPC   PO4  990   4.943   5.585   8.990  0.1133 -0.0539  0.1772
   39POPC   GL1  991   4.895   5.552   9.354  0.0809  0.0457  0.4596
   39POPC   GL2  992   5.034   5.654   9.479 -0.1166  0.1099  0.0627
   39POPC   C1A  993   4.522   5.477   9.744  0.0161 -0.1450  0.0233
   39POPC   D2A  994   4.558   5.420  10.301  0.2915  0.0389  0.1478
   39POPC   C3A  995   4.245   5.523  10.637  0.1859  0.0226 -0.0943
   39POPC   C4A  996   3.863   5.378  10.920 -0.1419 -0.0093  0.0877
   39POPC   C1B  997   5.459   5.852   9.627  0.0451  0.0533 -0.4783
   39POPC   C2B  998   5.481   5.900  10.078 -0.1768  0.0687  0.0925
   39POPC   C3B  999   5.327   5.703  10.416  0.0042  0.1928 -0.1206
   39POPC   C4B 1000   5.392   5.302  10.660 -0.1038  0.0585 -0.0451
   40POPC   NC3 1001  12.171   3.768  11.848  0.1745 -0.1016  0.0706
   40POPC   PO4 1002  11.675   3.818  11.574 -0.2382 -0.2710 -0.1588
   40POPC   GL1 1003  11.588   4.139  11.348 -0.0085  0.0813 -0.0211
   40POPC   GL2 1004  11.707   4.190  11.009  0.0310  0.0762  0.0234
   40POPC   C1A 1005  11.373   4.441  11.324 -0.1384  0.1557 -0.1806
   40POPC   D2A 1006  11.314   4.754  10.989 -0.1838  0.1440 -0.1231
   40POPC   C3A 1007  10.897   4.901  10.607  0.0550 -0.1186 -0.2474
   40POPC   C4A 1008  10.601   4.749  10.348  0.2240  0.1540 -0.0161
   40POPC   C1B 1009  11.316   4.153  10.740  0.3353 -0.0791 -0.2039
   40POPC   C2B 1010  10.932   4.374  10.729 -0.3062  0.0670  0.0862
   40POPC   C3B 1011  10.464   4.461  10.744 -0.1601 -0.3162 -0.2355
   40POPC   C4B 1012  10.053   4.499  10.818  0.2127 -0.3571  0.1023
   41POPC   NC3 1013   7.586   7.357  12.851  0.0814  0.0962 -0.1546
   41POPC   PO4 1014   7.195   7.506  12.696  0.3820  0.1178 -0.0526
   41POPC   GL1 1015   7.246   7.677  12.368 -0.1652  0.0678 -0.1082
   41POPC   GL2 1016   7.495   7.590  12.089 -0.0590 -0.0582  0.4332
   41POPC   C1A 1017   7.048   7.668  11.967 -0.0392  0.1166 -0.0151
   41POPC   D2A 1018   7.007   7.683  11.528  0.1544 -0.1485  0.5040
   41POPC   C3A 1019   7.059   7.363  11.290  0.1108 -0.0067 -0.0266
   41POPC   C4A 1020   6.929   7.491  10.871  0.2139  0.2458 -0.2282
   41POPC   C1B 1021   7.554   7.871  11.720 -0.3869 -0.1951 -0.1756
   41POPC   C2B 1022   7.629   8.128  11.311  0.0547 -0.1727  0.0233
   41POPC   C3B 1023   7.453   8.506  11.005 -0.2598  0.1797  0.4773
   41POPC   C4B 1024   7.209   8.502  10.691 -0.2367 -0.0974 -0.2946
   42POPC   NC3 1025   9.778   5.358  12.532  0.0244 -0.1729  0.0634
   42POPC   PO4 1026  10.042   5.075  12.424 -0.3654 -0.1857 -0.0796
   42POPC   GL1 1027  10.181   5.244  12.062 -0.0911 -0.0195  0.1643
   42POPC   GL2 1028  10.164   4.980  11.852  0.1256 -0.0916  0.3824
   42POPC   C1A 1029  10.119   5.549  11.733  0.1088 -0.0494 -0.2087
   42POPC   D2A 1030  10.273   5.719  11.578 -0.4020 -0.0533  0.0279
   42POPC   C3A 1031  10.566   6.023  11.372 -0.3292 -0.0423  0.1927
   42POPC   C4A 1032  10.933   6.181  11.347 -0.0206  0.0543  0.1081
   42POPC   C1B 1033   9.883   5.171  11.428 -0.0145  0.3189 -0.0503
   42POPC   C2B 1034   9.860   5.216  10.947  0.0191  0.2954 -0.1159
   42POPC   C3B 1035   9.726   5.466  10.573 -0.1530 -0.1065  0.0598
   42POPC   C4B 1036   9.613   5.785  10.221  0.0118 -0.1277 -0.1624
   43POPC   NC3 1037  10.440   4.218  12.066 -0.1432 -0.3186 -0.0419
   43POPC   PO4 1038  10.888   4.386  11.806  0.1928  0.1036  0.1267
   43POPC   GL1 1039  10.985   4.749  11.480 -0.0040 -0.1195 -0.2655
   43POPC   GL2 1040  11.110   5.078  11.469 -0.1854 -0.0566  0.1931
   43POPC   C1A 1041  10.784   4.856  11.126  0.0000  0.1390 -0.1622
   43POPC   D2A 1042  10.654   5.213  10.937 -0.2216 -0.2444 -0.2026
   43POPC   C3A 1043  10.887   5.426  10.602 -0.1610 -0.0758 -0.1025
   43POPC   C4A 1044  11.129   5.789  10.595 -0.2061  0.5301 -0.1876
   43POPC   C1B 1045  11.357   5.557  11.542 -0.0708 -0.1795 -0.1231
   43POPC   C2B 1046  11.376   5.877  11.355  0.1463  0.2472  0.1538
   43POPC   C3B 1047  11.530   6.050  10.916  0.1732  0.0295 -0.0072
   43POPC   C4B 1048  11.616   6.069  10.541 -0.2945 -0.0332 -0.0948
   44POPC   NC3 1049   8.661   4.724  12.144 -0.1464  0.4814 -0.0895
   44POPC   PO4 1050   8.551   5.088  12.404  0.0661 -0.0243 -0.1241
   44POPC   GL1 1051   8.869   5.293  12.159 -0.2649 -0.3259 -0.2885
   44POPC   GL2 1052   9.124   5.175  12.150  0.0012  0.1028  0.3536
   44POPC   C1A 1053   8.787   5.352  11.640 -0.0297 -0.1682  0.4272
   44POPC   D2A 1054   8.807   5.401  11.199  0.0603 -0.2165 -0.2783
   44POPC   C3A 1055   8.874   5.005  11.059 -0.2436  0.1206 -0.2851
   44POPC   C4A 1056   8.704   4.610  11.091  0.0923  0.3127  0.0765
   44POPC   C1B 1057   9.295   5.153  11.737  0.0539  0.1206 -0.0794
   44POPC   C2B 1058   9.379   5.142  11.208 -0.0116  0.0962  0.2332
   44POPC   C3B 1059   9.200   5.304  10.850 -0.0514 -0.3925 -0.1236
   44POPC   C4B 1060   9.177   5.493  10.353 -0.2285 -0.0716  0.1905
   45POPC   NC3 1061   7.230   3.304  12.562 -0.1841  0.1618  0.0768
   45POPC   PO4 1062   7.389   3.296  12.082 -0.1536  0.0256 -0.0099
   45POPC   GL1 1063   7.442   3.203  11.676 -0.1298  0.2694  0.1246
   45POPC   GL2 1064   7.778   3.207  11.538  0.1717  0.1076  0.1180
   45POPC   C1A 1065   7.246   3.109  11.190  0.1281 -0.0685 -0.1589
   45POPC   D2A 1066   6.972   2.980  10.861 -0.0269 -0.0090  0.0070
   45POPC   C3A 1067   7.054   2.688  10.422 -0.1247  0.0229  0.2157
   45POPC   C4A 1068   6.971   2.937  10.069  0.1472 -0.2663 -0.0864
   45POPC   C1B 1069   7.747   3.267  11.065 -0.2291  0.0803  0.1501
   45POPC   C2B 1070   7.675   3.696  10.758  0.1966  0.0346  0.1149
   45POPC   C3B 1071   7.754   4.071  10.587 -0.0014  0.2511 -0.1362
   45POPC   C4B 1072   8.085   4.277  10.513  0.1159 -0.1863  0.1721
   46POPC   NC3 1073   5.391  11.771  12.448  0.0178 -0.0828 -0.1941
   46POPC   PO4 1074   5.050  11.574  12.739 -0.0888 -0.2186 -0.0889
   46POPC   GL1 1075   4.945  11.595  12.278 -0.1508 -0.0365  0.3167
   46POPC   GL2 1076   5.086  11.390  12.049 -0.2332  0.0185 -0.0288
   46POPC   C1A 1077   4.976  11.829  11.875 -0.0098 -0.5043  0.1085
   46POPC   D2A 1078   5.129  12.073  11.524  0.4397  0.3281  0.2358
   46POPC   C3A 1079   5.434  11.990  11.328  0.2625 -0.1311  0.3151
   46POPC   C4A 1080   5.719  11.709  11.225 -0.1600  0.3011 -0.0564
   46POPC   C1B 1081   4.964  11.325  11.697 -0.0224  0.0588  0.3723
   46POPC   C2B 1082   4.799  11.236  11.329 -0.1284 -0.0921  0.1954
   46POPC   C3B 1083   4.423  11.198  10.966  0.2281  0.2186 -0.3188
   46POPC   C4B 1084   4.153  11.506  10.834  0.3137  0.2177  0.1824
   47POPC   NC3 1085   7.667   0.090  12.881  0.0404 -0.2277 -0.2889
   47POPC   PO4 1086   7.782  -0.091  12.449 -0.3905  0.0071 -0.1244
   47POPC   GL1 1087   7.733  -0.244  12.095  0.1039  0.2046 -0.2133
   47POPC   GL2 1088   7.676  -0.545  12.037 -0.1199  0.2529  0.1855
   47POPC   C1A 1089   7.493  -0.147  11.779  0.1672  0.1701 -0.0966
   47POPC   D2A 1090   7.515   0.131  11.522  0.0415  0.2742 -0.0627
   47POPC   C3A 1091   7.781   0.116  11.159 -0.0058 -0.0111 -0.0999
   47POPC   C4A 1092   8.195   0.250  11.053  0.3561  0.1711  0.0951
   47POPC   C1B 1093   8.083  -0.439  11.786  0.2728 -0.3450  0.4707
   47POPC   C2B 1094   8.466  -0.162  11.681 -0.2297  0.0849 -0.1706
   47POPC   C3B 1095   8.627  -0.033  11.328  0.1756 -0.1490  0.1132
   47POPC   C4B 1096   8.817   0.102  10.936  0.4340 -0.1671 -0.4184
   48POPC   NC3 1097   8.653   3.964  11.861 -0.0357 -0.0024 -0.2669
   48POPC   PO4 1098   8.465   4.273  12.043 -0.0913 -0.0651  0.2282
   48POPC   GL1 1099   8.468   4.463  11.761  0.1293 -0.0348 -0.1030
   48POPC   GL2 1100   8.796   4.497  11.580  0.1622 -0.2337  0.5988
   48POPC   C1A 1101   8.280   4.486  11.369  0.0891  0.0093 -0.3071
   48POPC   D2A 1102   8.142   4.401  10.980  0.1060 -0.1567  0.0194
   48POPC   C3A 1103   8.245   4.745  10.599 -0.1605 -0.2584 -0.2420
   48POPC   C4A 1104   8.056   4.998  10.261  0.3110 -0.1028 -0.2250
   48POPC   C1B 1105   9.186   4.586  11.311 -0.4069 -0.2592  0.1041
   48POPC   C2B 1106   9.163   4.739  10.787  0.0486  0.0450 -0.2352
   48POPC   C3B 1107   9.426   4.868  10.451 -0.4593  0.0741  0.0721
   48POPC   C4B 1108   9.884   4.841  10.343  0.2257 -0.0444 -0.2369
   49POPC   NC3 1109   4.144   1.035  12.535  0.6127  0.0559  0.1184
   49POPC   PO4 1110   4.065   1.309  12.178  0.1194  0.0572 -0.0356
   49POPC   GL1 1111   3.986   1.190  11.807  0.0795  0.0948  0.2036
   49POPC   GL2 1112   3.943   0.830  11.745  0.0939 -0.1496 -0.0421
   49POPC   C1A 1113   3.843   1.248  11.302  0.0025  0.0973  0.1091
   49POPC   D2A 1114   3.935   0.995  10.995 -0.0411  0.1813  0.0002
   49POPC   C3A 1115   3.538   0.929  10.724 -0.2775 -0.0780 -0.1768
   49POPC   C4A 1116   3.289   0.655  10.864 -0.0299  0.0389  0.1175
   49POPC   C1B 1117   4.112   0.705  11.335  0.1092  0.2218  0.1387
   49POPC   C2B 1118   4.323   0.435  11.011 -0.0028  0.0247  0.1972
   49POPC   C3B 1119   4.201   0.189  10.521 -0.2192 -0.1031  0.1086
   49POPC   C4B 1120   4.172   0.247  10.064 -0.2321 -0.0207  0.2207
   50POPC   NC3 1121   6.556   7.455  12.786 -0.1346  0.1078 -0.2363
   50POPC   PO4 1122   6.399   7.411  12.472  0.1058  0.0930 -0.1525
   50POPC   GL1 1123   6.655   7.308  12.128 -0.4002  0.2207  0.1937
   50POPC   GL2 1124   6.424   7.124  12.051  0.0039 -0.0987  0.0264
   50POPC   C1A 1125   6.789   7.213  11.724 -0.1039  0.1183  0.0340
   50POPC   D2A 1126   6.699   7.007  11.474 -0.1048 -0.0372 -0.0630
   50POPC   C3A 1127   6.604   7.156  10.965  0.1105 -0.0848 -0.2528
   50POPC   C4A 1128   6.513   7.214  10.583  0.0758 -0.0316 -0.2762
   50POPC   C1B 1129   6.212   7.203  11.679 -0.1600  0.1642  0.1363
   50POPC   C2B 1130   6.155   7.271  11.209 -0.1399  0.0172 -0.0558
   50POPC   C3B 1131   5.989   7.359  10.816  0.1792 -0.1859  0.1226
   50POPC   C4B 1132   6.066   7.733  10.538 -0.3570  0.1023 -0.1318
   51POPC   NC3 1133   3.231   5.770  12.894  0.2685 -0.0960 -0.0679
   51POPC   PO4 1134   3.499   6.102  12.646  0.2965  0.0245  0.2794
   51POPC   GL1 1135   3.254   6.112  12.276 -0.1228 -0.1176 -0.1776
   51POPC   GL2 1136   3.177   6.321  12.082 -0.3184 -0.2255  0.0827
   51POPC   C1A 1137   3.355   5.862  11.890  0.1169 -0.0002 -0.2009
   51POPC   D2A 1138   3.602   5.527  11.589  0.1106  0.3199 -0.1094
   51POPC   C3A 1139   4.022   5.682  11.380 -0.0098  0.0788 -0.3905
   51POPC   C4A 1140   4.099   5.961  10.935 -0.0647 -0.0029 -0.0694
   51POPC   C1B 1141   3.543   6.311  11.766 -0.1616  0.1393 -0.0936
   51POPC   C2B 1142   3.639   5.973  11.493 -0.1860  0.3632  0.0160
   51POPC   C3B 1143   3.605   5.821  10.961 -0.0666 -0.1788 -0.1545
   51POPC   C4B 1144   3.498   5.467  10.606  0.3873  0.1947 -0.0261
   52POPC   NC3 1145   1.335   5.926  11.974  0.0424 -0.1641 -0.1409
   52POPC   PO4 1146   1.133   5.554  11.770 -0.1330 -0.0438 -0.0711
   52POPC   GL1 1147   0.917   5.514  11.388  0.0946  0.0856  0.2376
   52POPC   GL2 1148   1.155   5.518  11.200 -0.0595 -0.2873 -0.2644
   52POPC   C1A 1149   0.742   5.678  10.894 -0.0431 -0.1506 -0.1039
   52POPC   D2A 1150   0.785   5.704  10.386 -0.0162 -0.2539 -0.2524
   52POPC   C3A 1151   0.690   5.852   9.938  0.0991  0.0143  0.0098
   52POPC   C4A 1152   0.445   5.853   9.733  0.1822  0.2271  0.0730
   52POPC   C1B 1153   1.588   5.386  11.165 -0.1595  0.1811  0.0274
   52POPC   C2B 1154   1.826   5.335  10.808 -0.2061  0.0209  0.0422
   52POPC   C3B 1155   1.915   5.462  10.329  0.1260 -0.2340  0.1935
   52POPC   C4B 1156   1.743   5.835  10.137  0.0433  0.3654  0.0365
   53POPC   NC3 1157   5.164   0.282  11.950 -0.1804  0.0819  0.1263
   53POPC   PO4 1158   5.352   0.612  12.270  0.1137  0.3661  0.3489
   53POPC   GL1 1159   5.317   0.813  11.876 -0.1098  0.0548 -0.2054
   53POPC   GL2 1160   4.945   0.808  11.700 -0.2011  0.0999 -0.1220
   53POPC   C1A 1161   5.464   1.147  11.696 -0.3776  0.2549 -0.1086
   53POPC   D2A 1162   5.608   1.381  11.374  0.2185  0.2747  0.1564
   53POPC   C3A 1163   5.610   1.739  11.039  0.3959 -0.2095 -0.1746
   53POPC   C4A 1164   5.637   2.214  10.909 -0.0383  0.2002  0.0732
   53POPC   C1B 1165   5.094   0.552  11.401  0.0610  0.0117 -0.2164
   53POPC   C2B 1166   5.150   0.237  11.076 -0.1293 -0.0678 -0.2317
   53POPC   C3B 1167   5.470   0.013  10.828 -0.0674 -0.0610 -0.1551
   53POPC   C4B 1168   5.500  -0.006  10.491  0.2274 -0.2662  0.2334
   54POPC   NC3 1169   7.328   2.347  12.548  0.0096 -0.0107  0.1860
   54POPC   PO4 1170   6.988   2.485  12.213  0.0941 -0.2015 -0.4700
   54POPC   GL1 1171   6.823   2.458  11.761 -0.1743 -0.0770  0.1780
   54POPC   GL2 1172   6.498   2.514  11.691  0.1896 -0.1910  0.2403
   54POPC   C1A 1173   6.918   2.276  11.388  0.2660 -0.1326  0.0737
   54POPC   D2A 1174   6.973   2.495  11.088  0.1654  0.3233 -0.1769
   54POPC   C3A 1175   6.822   2.437  10.766 -0.1411 -0.0303 -0.0664
   54POPC   C4A 1176   6.904   2.108  10.395 -0.1555  0.3444  0.0400
   54POPC   C1B 1177   6.469   2.434  11.154  0.1895 -0.1327 -0.1564
   54POPC   C2B 1178   6.485   2.771  10.865  0.1245  0.3400  0.1711
   54POPC   C3B 1179   6.621   2.955  10.512 -0.1538 -0.1827  0.1878
   54POPC   C4B 1180   6.344   3.285  10.306  0.1229 -0.2107 -0.3180
   55POPC   NC3 1181   7.854  11.700  12.606  0.0747 -0.1446  0.0025
   55POPC   PO4 1182   8.190  11.676  12.942 -0.1206  0.1387  0.0393
   55POPC   GL1 1183   8.346  11.490  12.559  0.0094 -0.1443 -0.0256
   55POPC   GL2 1184   8.169  11.621  12.243 -0.0358  0.2999 -0.1150
   55POPC   C1A 1185   8.641  11.371  12.288 -0.4641  0.2776  0.0535
   55POPC   D2A 1186   8.956  11.262  12.127  0.1934  0.0803  0.0861
   55POPC   C3A 1187   8.819  11.283  11.684 -0.2735 -0.2381  0.3964
   55POPC   C4A 1188   8.831  11.368  11.242  0.1375  0.0129 -0.1721
   55POPC   C1B 1189   8.359  11.442  11.879  0.0102 -0.0093 -0.0208
   55POPC   C2B 1190   8.525  11.679  11.477 -0.3523  0.2271 -0.1295
   55POPC   C3B 1191   8.724  11.834  11.057 -0.0692  0.2350 -0.0986
   55POPC   C4B 1192   9.099  11.956  10.820 -0.2049  0.0239 -0.0728
   56POPC   NC3 1193   7.696  10.913  12.447 -0.0288 -0.0178 -0.0553
   56POPC   PO4 1194   7.730  11.316  12.319  0.3311 -0.3627  0.0544
   56POPC   GL1 1195   7.694  11.172  11.965  0.1238 -0.0958 -0.1344
   56POPC   GL2 1196   7.412  11.256  11.861  0.0408  0.1328  0.0171
   56POPC   C1A 1197   7.861  10.826  11.752  0.1715 -0.1515  0.1380
   56POPC   D2A 1198   7.735  10.742  11.363  0.1242  0.0311 -0.0073
   56POPC   C3A 1199   7.991  10.869  11.022  0.1016  0.0144  0.0557
   56POPC   C4A 1200   8.500  10.949  10.927  0.1457 -0.2193 -0.0935
   56POPC   C1B 1201   7.656  11.329  11.498 -0.1464 -0.0754  0.4268
   56POPC   C2B 1202   7.850  11.387  11.109  0.1252  0.0470 -0.2284
   56POPC   C3B 1203   7.920  11.271  10.684 -0.0074 -0.0123  0.2121
   56POPC   C4B 1204   7.801  11.306  10.329 -0.4304  0.0107 -0.1359
   57POPC   NC3 1205   6.211   9.115  12.994  0.0283  0.0781 -0.2235
   57POPC   PO4 1206   6.340   9.353  12.657 -0.1611  0.2664  0.4637
   57POPC   GL1 1207   6.395   9.189  12.184  0.0025 -0.0369 -0.2938
   57POPC   GL2 1208   6.549   9.383  11.886 -0.2494  0.0020 -0.3163
   57POPC   C1A 1209   6.410   8.884  11.810  0.0706 -0.2914 -0.1046
   57POPC   D2A 1210   6.508   8.826  11.403  0.0545  0.3365  0.1961
   57POPC   C3A 1211   6.204   8.996  11.166 -0.1950 -0.2957  0.4497
   57POPC   C4A 1212   5.796   8.746  11.079 -0.0511 -0.0317  0.3279
   57POPC   C1B 1213   6.464   9.494  11.444 -0.0192 -0.1449  0.2445
   57POPC   C2B 1214   6.438   9.560  11.040 -0.0521  0.1832 -0.0092
   57POPC   C3B 1215   6.121   9.914  10.910 -0.0689  0.2291 -0.0344
   57POPC   C4B 1216   5.833  10.208  10.622  0.0750 -0.0410  0.2233
   58POPC   NC3 1217   6.051   1.774  12.605  0.0749 -0.0272  0.4346
   58POPC   PO4 1218   5.650   1.639  12.520 -0.2447  0.0567 -0.3017
   58POPC   GL1 1219   5.679   1.612  12.091 -0.1391  0.2412 -0.1332
   58POPC   GL2 1220   5.421   1.663  11.855  0.0836  0.1607  0.4498
   58POPC   C1A 1221   5.917   1.736  11.642 -0.4098  0.0063  0.2749
   58POPC   D2A 1222   6.032   1.599  11.235  0.0757  0.3119  0.0521
   58POPC   C3A 1223   6.315   1.666  10.836 -0.2637 -0.2322  0.4138
   58POPC   C4A 1224   6.342   1.621  10.401  0.2440  0.2021 -0.1223
   58POPC   C1B 1225   5.448   2.030  11.465 -0.0736 -0.0247 -0.3013
   58POPC   C2B 1226   5.552   2.496  11.455  0.0688  0.0008  0.0468
   58POPC   C3B 1227   5.607   2.874  11.402  0.1264 -0.5166  0.0979
   58POPC   C4B 1228   5.605   3.061  11.073 -0.4271  0.1690  0.0090
   59POPC   NC3 1229   4.593   5.254  13.057  0.5192  0.1335  0.2432
   59POPC   PO4 1230   4.419   5.403  12.648 -0.0795  0.0017 -0.1517
   59POPC   GL1 1231   4.577   5.416  12.164  0.1234  0.0794 -0.0093
   59POPC   GL2 1232   4.912   5.241  12.082 -0.1767 -0.0281  0.0008
   59POPC   C1A 1233   4.338   5.352  11.740  0.0647  0.1512  0.1272
   59POPC   D2A 1234   4.056   5.172  11.438 -0.0259  0.4514 -0.1282
   59POPC   C3A 1235   3.997   4.680  11.229  0.0385  0.0950 -0.1672
   59POPC   C4A 1236   3.860   4.412  10.865  0.2166 -0.1893 -0.2237
   59POPC   C1B 1237   4.884   5.213  11.701  0.2124 -0.1894 -0.2296
   59POPC   C2B 1238   5.194   5.211  11.606 -0.3998 -0.0037  0.2509
   59POPC   C3B 1239   5.664   5.340  11.350  0.1871 -0.2294  0.1537
   59POPC   C4B 1240   6.137   5.435  11.279 -0.1369 -0.0969 -0.1254
   60POPC   NC3 1241   5.064   3.900  12.773 -0.0346 -0.0391 -0.0770
   60POPC   PO4 1242   5.226   3.658  12.333  0.0330  0.0363  0.3375
   60POPC   GL1 1243   5.335   3.860  11.882  0.0722 -0.0243 -0.3047
   60POPC   GL2 1244   5.490   4.109  11.877 -0.0569  0.2599  0.2689
   60POPC   C1A 1245   5.070   3.890  11.560 -0.4214 -0.2402  0.0963
   60POPC   D2A 1246   5.086   3.957  11.174 -0.1465  0.1774  0.0404
   60POPC   C3A 1247   4.764   4.371  11.085 -0.4232  0.2298 -0.0090
   60POPC   C4A 1248   4.475   4.652  10.963  0.0655 -0.0744  0.1987
   60POPC   C1B 1249   5.325   4.340  11.601 -0.0136 -0.2735  0.0852
   60POPC   C2B 1250   4.860   4.400  11.554 -0.0648  0.1305 -0.0820
   60POPC   C3B 1251   4.384   4.440  11.463  0.0269 -0.0495  0.3305
   60POPC   C4B 1252   4.209   4.237  11.133  0.1049 -0.0025 -0.1626
   61POPC   NC3 1253   2.324   5.840  12.642 -0.2396  0.0010 -0.2560
   61POPC   PO4 1254   2.734   5.879  12.647 -0.0634  0.3170 -0.1207
   61POPC   GL1 1255   2.770   6.033  12.196  0.0030  0.3165  0.2280
   61POPC   GL2 1256   2.397   5.958  12.042 -0.2423 -0.3132  0.0871
   61POPC   C1A 1257   2.878   5.953  11.832 -0.1485  0.2205  0.0493
   61POPC   D2A 1258   3.077   5.957  11.408  0.4165 -0.2153 -0.1097
   61POPC   C3A 1259   3.096   5.715  11.058  0.0510 -0.0455  0.2015
   61POPC   C4A 1260   2.820   5.657  10.686 -0.1447  0.1715 -0.0611
   61POPC   C1B 1261   2.534   5.632  11.739 -0.0268  0.3890 -0.1861
   61POPC   C2B 1262   2.917   5.431  11.627 -0.0039  0.2066  0.0487
   61POPC   C3B 1263   3.153   5.267  11.428 -0.3225 -0.0842  0.1008
   61POPC   C4B 1264   3.467   5.119  11.174 -0.0385  0.2708  0.2447
   62POPC   NC3 1265  12.235  10.218  12.832 -0.3403  0.1167 -0.2204
   62POPC   PO4 1266  12.016   9.845  12.562 -0.1834 -0.0466 -0.0558
   62POPC   GL1 1267  11.953   9.746  11.966 -0.2723 -0.1880 -0.1669
   62POPC   GL2 1268  11.705   9.673  11.843  0.1041 -0.0615  0.2516
   62POPC   C1A 1269  12.224   9.802  11.629  0.2491  0.0942  0.0243
   62POPC   D2A 1270  12.369   9.753  11.240 -0.1144 -0.2237  0.1458
   62POPC   C3A 1271  12.800   9.804  11.153 -0.1213 -0.2584  0.1323
   62POPC   C4A 1272  12.986  10.053  10.796  0.0783 -0.0948  0.1743
   62POPC   C1B 1273  11.939   9.305  11.815 -0.0084  0.0681  0.2654
   62POPC   C2B 1274  12.281   9.277  11.514  0.1475  0.0168 -0.0852
   62POPC   C3B 1275  12.530   9.141  11.350 -0.1505  0.1688 -0.1446
   62POPC   C4B 1276  12.891   9.043  11.584 -0.0753 -0.2527  0.0502
   63POPC   NC3 1277   8.841   6.713  13.068  0.1116 -0.1934 -0.3568
   63POPC   PO4 1278   8.945   6.891  12.733 -0.0744 -0.0346 -0.0564
   63POPC   GL1 1279   8.990   7.042  12.387  0.0900  0.1701  0.0061
   63POPC   GL2 1280   8.691   7.038  12.195  0.1973 -0.2437 -0.0408
   63POPC   C1A 1281   9.153   7.209  11.973  0.0305 -0.1331  0.1054
   63POPC   D2A 1282   9.187   7.533  11.602  0.1624 -0.0422 -0.0995
   63POPC   C3A 1283   8.855   7.713  11.383 -0.0723 -0.3086  0.1759
   63POPC   C4A 1284   8.929   8.110  11.227 -0.0061  0.0893 -0.0344
   63POPC   C1B 1285   8.680   7.116  11.812 -0.2084  0.3070  0.2206
   63POPC   C2B 1286   8.737   7.232  11.381  0.1374 -0.2390  0.0715
   63POPC   C3B 1287   8.690   7.263  11.064 -0.1140 -0.2485 -0.0201
   63POPC   C4B 1288   8.480   7.160  10.681 -0.0370  0.2028 -0.3904
   64POPC   NC3 1289   2.141   2.080  12.408 -0.2262  0.1122  0.3594
   64POPC   PO4 1290   2.516   1.911  12.686 -0.0775  0.2063  0.1261
   64POPC   GL1 1291   2.569   1.558  12.340  0.0403  0.0815  0.0026
   64POPC   GL2 1292   2.281   1.541  12.075  0.1187  0.0546 -0.2211
   64POPC   C1A 1293   2.802   1.474  11.821  0.0055  0.1560 -0.1863
   64POPC   D2A 1294   2.867   1.365  11.304 -0.0240 -0.0668  0.0721
   64POPC   C3A 1295   3.268   1.245  11.115 -0.0338 -0.0364 -0.2212
   64POPC   C4A 1296   3.588   1.477  10.969 -0.2353 -0.2452 -0.2549
   64POPC   C1B 1297   2.314   1.478  11.609  0.0771 -0.0108 -0.1604
   64POPC   C2B 1298   2.286   1.651  11.251 -0.2213 -0.0059  0.0043
   64POPC   C3B 1299   2.425   1.885  10.894 -0.0776 -0.0355 -0.1541
   64POPC   C4B 1300   2.196   1.940  10.553 -0.4823 -0.0758  0.1302
   65POPC   NC3 1301   6.516   2.256  12.141  0.0164 -0.1193 -0.0033
   65POPC   PO4 1302   6.591   1.762  12.258 -0.0543 -0.2524  0.0783
   65POPC   GL1 1303   6.767   1.815  11.952  0.0451 -0.3811  0.1810
   65POPC   GL2 1304   6.686   1.971  11.665 -0.0673  0.1870  0.2496
   65POPC   C1A 1305   7.129   1.912  11.697 -0.0430 -0.2152  0.1188
   65POPC   D2A 1306   7.490   1.715  11.622 -0.5173 -0.0813 -0.0749
   65POPC   C3A 1307   7.367   1.379  11.486 -0.0843 -0.4682 -0.4112
   65POPC   C4A 1308   7.383   1.282  11.126  0.0239 -0.4062  0.1402
   65POPC   C1B 1309   6.295   2.033  11.448 -0.0273  0.6303  0.1864
   65POPC   C2B 1310   6.084   2.083  11.063  0.0176 -0.1811 -0.0874
   65POPC   C3B 1311   5.976   1.944  10.645  0.1777  0.0207 -0.0942
   65POPC   C4B 1312   5.882   1.840  10.353  0.1601 -0.2213 -0.0773
   66POPC   NC3 1313   9.422   0.027  13.081 -0.3292  0.3749  0.1700
   66POPC   PO4 1314   9.768   0.458  12.943  0.1038 -0.0318  0.3141
   66POPC   GL1 1315   9.812   0.352  12.445  0.3034  0.2848 -0.3113
   66POPC   GL2 1316   9.725   0.075  12.441 -0.0144 -0.2362  0.1503
   66POPC   C1A 1317   9.813   0.497  11.988  0.0190 -0.1040  0.0418
   66POPC   D2A 1318   9.540   0.739  11.881 -0.1901  0.1824  0.3805
   66POPC   C3A 1319   9.342   0.434  11.519  0.1884 -0.0094 -0.0931
   66POPC   C4A 1320   9.215   0.026  11.219  0.4460 -0.4724 -0.1356
   66POPC   C1B 1321   9.772  -0.026  11.936  0.1321 -0.0822 -0.3713
   66POPC   C2B 1322   9.990   0.085  11.646  0.2730  0.2089  0.2080
   66POPC   C3B 1323   9.853   0.096  11.294  0.0818 -0.0174  0.3093
   66POPC   C4B 1324   9.605   0.033  10.956 -0.0985  0.0021  0.1505
   67POPC   NC3 1325   4.417   2.143  12.453  0.0082  0.0056 -0.2569
   67POPC   PO4 1326   4.073   2.519  12.350 -0.0403 -0.2998 -0.1594
   67POPC   GL1 1327   4.191   2.322  12.065  0.0370 -0.1417  0.3153
   67POPC   GL2 1328   3.947   2.256  11.815 -0.1297  0.2811 -0.0781
   67POPC   C1A 1329   4.348   2.049  11.701 -0.0465  0.2067 -0.3315
   67POPC   D2A 1330   4.498   1.651  11.611 -0.0171  0.0798  0.1360
   67POPC   C3A 1331   4.498   1.440  11.154  0.1731 -0.1568 -0.0934
   67POPC   C4A 1332   4.828   1.288  10.836 -0.0048 -0.0219 -0.1200
   67POPC   C1B 1333   3.802   2.596  11.661  0.0823  0.0408  0.1110
   67POPC   C2B 1334   3.791   2.710  11.243 -0.1507  0.0132  0.0924
   67POPC   C3B 1335   3.946   2.514  10.904  0.1305 -0.1132 -0.0982
   67POPC   C4B 1336   3.849   2.340  10.456  0.0446 -0.1273  0.0698
   68POPC   NC3 1337   3.974   3.665  12.301  0.3762  0.0000 -0.0329
   68POPC   PO4 1338   4.344   3.625  12.098  0.1026 -0.2208 -0.0304
   68POPC   GL1 1339   4.370   3.833  11.775 -0.3217 -0.0566  0.2294
   68POPC   GL2 1340   3.979   3.822  11.740 -0.3105  0.0960  0.0444
   68POPC   C1A 1341   4.531   3.948  11.362  0.0783  0.4739 -0.2400
   68POPC   D2A 1342   4.413   3.893  10.902 -0.1332 -0.1837  0.0899
   68POPC   C3A 1343   4.794   3.953  10.688  0.0180  0.3587  0.0164
   68POPC   C4A 1344   5.145   3.906  10.489 -0.1310 -0.1135  0.0763
   68POPC   C1B 1345   4.094   3.678  11.246  0.1798  0.1404 -0.1136
   68POPC   C2B 1346   4.067   3.547  10.899 -0.0923 -0.0966 -0.2966
   68POPC   C3B 1347   3.826   3.505  10.649 -0.0915  0.0204  0.2212
   68POPC   C4B 1348   3.475   3.316  10.383  0.0336 -0.0382 -0.1509
   69POPC   NC3 1349  10.309   9.126  12.716  0.1449 -0.0450  0.3698
   69POPC   PO4 1350   9.913   9.149  12.624 -0.1516 -0.0902  0.0505
   69POPC   GL1 1351   9.809   9.009  12.230  0.2429 -0.0711 -0.1447
   69POPC   GL2 1352   9.545   9.150  12.161 -0.1616  0.1824  0.1063
   69POPC   C1A 1353   9.973   8.837  11.824  0.0778 -0.0277  0.1019
   69POPC   D2A 1354  10.276   8.761  11.487  0.0876 -0.0390 -0.0998
   69POPC   C3A 1355  10.262   8.952  10.969  0.2500 -0.2451 -0.1966
   69POPC   C4A 1356  10.228   8.694  10.576 -0.1960  0.0289  0.1013
   69POPC   C1B 1357   9.512   9.054  11.727 -0.0689  0.1320 -0.0555
   69POPC   C2B 1358   9.300   9.285  11.434  0.0609  0.2884  0.3546
   69POPC   C3B 1359   9.459   9.371  11.018  0.0247 -0.0666 -0.1957
   69POPC   C4B 1360   9.705   9.390  10.625 -0.1159  0.2978 -0.1156
   70POPC   NC3 1361   8.384   2.193  12.302  0.1505 -0.2507 -0.0086
   70POPC   PO4 1362   8.827   2.088  12.389 -0.0408 -0.1928  0.0435
   70POPC   GL1 1363   8.722   2.133  11.949  0.0679 -0.0806 -0.2364
   70POPC   GL2 1364   8.443   2.139  11.806  0.0737 -0.0216  0.4863
   70POPC   C1A 1365   8.929   1.994  11.646  0.1159  0.0466  0.0145
   70POPC   D2A 1366   9.017   1.890  11.211 -0.2825 -0.2910  0.0309
   70POPC   C3A 1367   8.960   1.426  11.029 -0.3143 -0.1218  0.1739
   70POPC   C4A 1368   9.143   1.035  10.994 -0.2727 -0.0877  0.2072
   70POPC   C1B 1369   8.550   2.008  11.325  0.1817 -0.4192 -0.1392
   70POPC   C2B 1370   8.539   1.789  10.960 -0.3654  0.0558 -0.1201
   70POPC   C3B 1371   8.643   1.659  10.619  0.0774  0.0657  0.1343
   70POPC   C4B 1372   8.349   1.575  10.316  0.1198 -0.1393  0.0164
   71POPC   NC3 1373   3.453   2.023  12.667 -0.0545 -0.0639 -0.2748
   71POPC   PO4 1374   3.268   2.440  12.475  0.2683 -0.0869 -0.0243
   71POPC   GL1 1375   3.159   2.437  12.002 -0.2015 -0.0550  0.0176
   71POPC   GL2 1376   3.296   2.438  11.693 -0.1674  0.1259 -0.0207
   71POPC   C1A 1377   2.992   2.801  11.758  0.2627  0.0775  0.0367
   71POPC   D2A 1378   2.777   2.957  11.352  0.1426  0.0346 -0.0776
   71POPC   C3A 1379   2.831   2.680  11.003  0.0405  0.0487 -0.1145
   71POPC   C4A 1380   2.851   2.508  10.470 -0.1440 -0.2878 -0.3404
   71POPC   C1B 1381   3.620   2.134  11.510  0.2073  0.0823 -0.2677
   71POPC   C2B 1382   4.060   2.209  11.346  0.1016  0.0041 -0.0403
   71POPC   C3B 1383   4.367   2.143  10.960  0.0608 -0.0672 -0.1561
   71POPC   C4B 1384   4.629   1.887  10.779  0.0406  0.3762 -0.2036
   72POPC   NC3 1385   8.064   6.420  12.705  0.1116  0.0623 -0.2254
   72POPC   PO4 1386   8.356   6.088  12.671 -0.2360 -0.0978  0.0006
   72POPC   GL1 1387   8.608   6.112  12.319  0.2638 -0.0870 -0.1388
   72POPC   GL2 1388   9.014   6.001  12.292 -0.4149  0.0237 -0.1925
   72POPC   C1A 1389   8.438   6.186  11.887  0.0859  0.1018  0.4031
   72POPC   D2A 1390   8.433   6.324  11.414  0.1053 -0.1271 -0.2572
   72POPC   C3A 1391   8.912   6.579  11.410 -0.0995  0.0234 -0.0635
   72POPC   C4A 1392   9.115   6.777  11.112  0.1422 -0.1215 -0.0974
   72POPC   C1B 1393   8.956   6.142  11.802  0.1593 -0.2528  0.3010
   72POPC   C2B 1394   8.849   5.994  11.385  0.2515 -0.2908 -0.0832
   72POPC   C3B 1395   8.576   5.830  11.029 -0.0369  0.1723 -0.0538
   72POPC   C4B 1396   8.437   5.889  10.576 -0.1503  0.0703  0.0513
   73POPC   NC3 1397   5.097   4.778  12.420 -0.3108  0.0327 -0.0028
   73POPC   PO4 1398   5.322   5.186  12.458  0.2890 -0.0203  0.3416
   73POPC   GL1 1399   5.429   5.244  12.083 -0.1719 -0.0636 -0.1353
   73POPC   GL2 1400   5.417   4.932  12.026 -0.1105 -0.3225  0.0633
   73POPC   C1A 1401   5.753   5.268  11.860  0.0971  0.0120  0.1604
   73POPC   D2A 1402   6.006   5.043  11.583 -0.1102 -0.0905 -0.3705
   73POPC   C3A 1403   6.417   5.017  11.270 -0.1918  0.1831 -0.1415
   73POPC   C4A 1404   6.478   4.718  10.911 -0.0227  0.5329 -0.1502
   73POPC   C1B 1405   5.577   4.878  11.558 -0.1413 -0.4677 -0.0531
   73POPC   C2B 1406   5.538   4.548  11.113 -0.1132 -0.0429  0.4264
   73POPC   C3B 1407   5.556   4.706  10.703 -0.2010  0.0511  0.0403
   73POPC   C4B 1408   5.380   4.464  10.255  0.0174 -0.1790  0.2775
   74POPC   NC3 1409   2.717  11.962  12.911  0.2515  0.2048 -0.1668
   74POPC   PO4 1410   2.220  12.020  12.804  0.2836 -0.2290 -0.2673
   74POPC   GL1 1411   2.214  11.853  12.376 -0.0780 -0.2051 -0.2268
   74POPC   GL2 1412   2.560  11.941  12.430 -0.2200  0.0546 -0.3228
   74POPC   C1A 1413   1.889  11.845  12.047 -0.3117  0.2236 -0.3034
   74POPC   D2A 1414   1.586  11.785  11.726  0.3510  0.1103  0.1636
   74POPC   C3A 1415   1.637  11.979  11.246 -0.4542  0.2927 -0.0719
   74POPC   C4A 1416   1.614  12.083  10.722  0.4132 -0.2206  0.2215
   74POPC   C1B 1417   2.568  11.863  11.948 -0.0200  0.0150  0.0039
   74POPC   C2B 1418   2.346  11.491  11.836  0.0525  0.0654 -0.3122
   74POPC   C3B 1419   2.377  11.286  11.517 -0.2764  0.1567  0.0911
   74POPC   C4B 1420   2.265  11.392  11.152 -0.2016 -0.1445 -0.2399
   75POPC   NC3 1421  11.268   6.194  12.603 -0.1476  0.1393 -0.3822
   75POPC   PO4 1422  11.211   5.835  12.346  0.0871  0.0887 -0.3218
   75POPC   GL1 1423  10.973   5.857  12.024 -0.1124 -0.2998 -0.1237
   75POPC   GL2 1424  10.855   6.146  11.871 -0.2537 -0.0572 -0.0222
   75POPC   C1A 1425  10.896   5.636  11.643  0.2585  0.1142  0.2103
   75POPC   D2A 1426  10.958   5.643  11.183  0.1470 -0.0498  0.3345
   75POPC   C3A 1427  10.694   5.850  10.834  0.1277 -0.0824  0.0391
   75POPC   C4A 1428  10.239   5.973  10.863 -0.0842  0.0535 -0.0144
   75POPC   C1B 1429  10.917   6.500  11.701 -0.1401 -0.1014  0.1000
   75POPC   C2B 1430  11.070   6.808  11.487  0.1806  0.0636 -0.0442
   75POPC   C3B 1431  11.311   6.963  11.195  0.0453  0.1563  0.0677
   75POPC   C4B 1432  11.482   7.127  10.823  0.4005 -0.0094  0.0102
   76POPC   NC3 1433   1.445   0.845   8.595 -0.3084 -0.3733 -0.2134
   76POPC   PO4 1434   1.472   1.283   8.667 -0.2861  0.0467  0.1132
   76POPC   GL1 1435   1.657   1.187   9.069  0.0936 -0.2062 -0.0859
   76POPC   GL2 1436   1.767   1.027   9.157  0.0479  0.0742  0.4549
   76POPC   C1A 1437   1.810   1.459   9.442 -0.3512  0.0534 -0.0830
   76POPC   D2A 1438   1.970   1.459   9.895 -0.0841 -0.1120  0.0526
   76POPC   C3A 1439   2.286   1.334  10.086 -0.1102 -0.0523  0.2288
   76POPC   C4A 1440   2.362   0.973  10.415 -0.1043 -0.1505 -0.0170
   76POPC   C1B 1441   2.058   0.981   9.512  0.3760 -0.0030  0.2395
   76POPC   C2B 1442   2.008   0.887   9.859 -0.0907  0.0571 -0.3307
   76POPC   C3B 1443   2.092   0.617  10.138 -0.0089 -0.0240  0.0293
   76POPC   C4B 1444   2.273   0.191  10.024  0.0430  0.2895 -0.3514
   77POPC   NC3 1445   6.012  11.210  12.999 -0.1749  0.0632 -0.0268
   77POPC   PO4 1446   5.805  11.508  12.691  0.1591 -0.0051  0.0863
   77POPC   GL1 1447   5.828  11.364  12.253  0.3213  0.1015  0.0082
   77POPC   GL2 1448   5.531  11.353  12.226 -0.0911 -0.0046  0.1039
   77POPC   C1A 1449   6.012  11.273  11.881  0.1697  0.0989  0.0268
   77POPC   D2A 1450   5.815  11.200  11.452 -0.2258 -0.1656 -0.0480
   77POPC   C3A 1451   5.678  10.690  11.388 -0.0338 -0.0216  0.1113
   77POPC   C4A 1452   5.726  10.195  11.274 -0.3326  0.0990  0.0190
   77POPC   C1B 1453   5.499  11.039  11.801  0.1070  0.0005 -0.1341
   77POPC   C2B 1454   5.306  10.987  11.457  0.1675  0.1152  0.0818
   77POPC   C3B 1455   5.091  10.818  11.174 -0.3091 -0.0510  0.2233
   77POPC   C4B 1456   4.871  10.904  10.823 -0.1397 -0.0308  0.3793
   78POPC   NC3 1457   6.938   1.503  12.418 -0.4537  0.1194  0.2115
   78POPC   PO4 1458   6.937   1.095  12.384 -0.0573 -0.1905  0.2506
   78POPC   GL1 1459   6.728   1.249  12.020  0.1511 -0.1719 -0.1114
   78POPC   GL2 1460   6.594   1.052  11.750 -0.0850 -0.0700  0.0099
   78POPC   C1A 1461   6.890   1.488  11.581 -0.1605 -0.0807 -0.0243
   78POPC   D2A 1462   7.080   1.719  11.252 -0.1275  0.0537 -0.0110
   78POPC   C3A 1463   7.026   1.627  10.893  0.0248 -0.1143  0.2409
   78POPC   C4A 1464   7.256   1.700  10.572  0.2315  0.2983  0.1899
   78POPC   C1B 1465   6.810   1.123  11.287  0.0530  0.1016  0.1204
   78POPC   C2B 1466   6.995   0.994  10.786 -0.0712 -0.2800  0.1891
   78POPC   C3B 1467   6.954   0.869  10.405  0.1070 -0.4382 -0.1979
   78POPC   C4B 1468   7.228   0.690  10.166 -0.1270  0.0305  0.1014
   79POPC   NC3 1469   0.372   4.906  12.413 -0.1218  0.1262  0.1866
   79POPC   PO4 1470   0.790   4.822  12.087 -0.0244  0.2391  0.0390
   79POPC   GL1 1471   0.704   4.770  11.650  0.3673 -0.0904  0.2317
   79POPC   GL2 1472   0.784   4.412  11.517  0.0427  0.1658 -0.0762
   79POPC   C1A 1473   0.547   4.648  11.208  0.2248  0.0335  0.1570
   79POPC   D2A 1474   0.263   4.620  10.830  0.1922 -0.1537 -0.1262
   79POPC   C3A 1475   0.458   4.704  10.470  0.0889 -0.1812  0.2531
   79POPC   C4A 1476   0.322   4.873  10.052  0.1951  0.2593  0.0984
   79POPC   C1B 1477   0.977   4.470  11.090 -0.1263 -0.0314  0.1705
   79POPC   C2B 1478   0.966   4.676  10.587 -0.1510 -0.2972 -0.0765
   79POPC   C3B 1479   1.106   4.779  10.245  0.0164  0.0281 -0.0697
   79POPC   C4B 1480   1.068   4.679   9.789 -0.1262  0.3490 -0.5170
   80POPC   NC3 1481   7.230   6.465  12.460  0.1902  0.0244 -0.2075
   80POPC   PO4 1482   6.833   6.281  12.605  0.0109  0.0771 -0.1093
   80POPC   GL1 1483   6.873   6.239  12.110  0.0946 -0.0203 -0.4040
   80POPC   GL2 1484   6.820   6.503  11.866 -0.0782  0.1015  0.0902
   80POPC   C1A 1485   6.956   6.051  11.698  0.1802 -0.4983 -0.3085
   80POPC   D2A 1486   7.056   5.935  11.290  0.2304 -0.3598  0.0502
   80POPC   C3A 1487   7.095   6.147  10.894 -0.1796  0.0798  0.0876
   80POPC   C4A 1488   7.214   6.487  10.523  0.0385  0.3001  0.2512
   80POPC   C1B 1489   6.818   6.503  11.453 -0.0309 -0.2108  0.0493
   80POPC   C2B 1490   6.643   6.180  11.241  0.3752 -0.1362 -0.1631
   80POPC   C3B 1491   6.409   5.769  10.980  0.0710 -0.2065  0.2162
   80POPC   C4B 1492   6.330   5.277  10.850 -0.2938  0.2037  0.0431
   81POPC   NC3 1493   4.238   0.341  12.815  0.1133  0.0484  0.0201
   81POPC   PO4 1494   4.326   0.579  12.429 -0.0966 -0.0228 -0.0984
   81POPC   GL1 1495   4.424   0.505  11.928  0.2942 -0.0736  0.3313
   81POPC   GL2 1496   4.302   0.211  11.912 -0.1158  0.2612  0.0871
   81POPC   C1A 1497   4.615   0.315  11.461 -0.1044 -0.0333 -0.1418
   81POPC   D2A 1498   4.694   0.026  11.273 -0.0948 -0.1100 -0.1162
   81POPC   C3A 1499   4.501   0.008  10.847 -0.2824 -0.0095  0.0938
   81POPC   C4A 1500   4.301  -0.295  10.521 -0.1366  0.1660  0.0723
   81POPC   C1B 1501   4.325  -0.146  11.608  0.0739 -0.2928  0.3217
   81POPC   C2B 1502   4.292  -0.315  11.181  0.0915 -0.1989  0.1219
   81POPC   C3B 1503   4.531  -0.487  10.901  0.2099 -0.1721 -0.0314
   81POPC   C4B 1504   4.818  -0.640  10.783  0.0118  0.3318  0.3804
   82POPC   NC3 1505   4.726   8.595  12.357  0.1680 -0.0977  0.0677
   82POPC   PO4 1506   4.937   8.257  12.323 -0.2698  0.1562 -0.1602
   82POPC   GL1 1507   5.066   8.207  11.910  0.0412  0.0988  0.2565
   82POPC   GL2 1508   5.389   8.374  11.887  0.1196  0.1101 -0.2584
   82POPC   C1A 1509   5.038   8.310  11.542  0.1021 -0.0510 -0.1674
   82POPC   D2A 1510   5.139   8.172  11.170  0.1958  0.0026 -0.1317
   82POPC   C3A 1511   4.957   8.265  10.879 -0.0107  0.2093  0.1805
   82POPC   C4A 1512   4.857   8.673  10.586  0.1536  0.2228  0.1438
   82POPC   C1B 1513   5.476   8.569  11.521 -0.0673 -0.0003 -0.2041
   82POPC   C2B 1514   5.781   8.881  11.534 -0.0721 -0.0166  0.0319
   82POPC   C3B 1515   5.799   9.214  11.304  0.1085 -0.0360 -0.0154
   82POPC   C4B 1516   5.603   9.519  11.497 -0.0780 -0.1251  0.1508
   83POPC   NC3 1517   9.829   8.142  13.160 -0.3837  0.0376  0.1760
   83POPC   PO4 1518   9.776   8.239  12.706 -0.3250  0.1710 -0.2964
   83POPC   GL1 1519   9.610   8.127  12.281  0.0262  0.1454  0.1338
   83POPC   GL2 1520   9.747   8.452  12.083 -0.2279  0.1544  0.0147
   83POPC   C1A 1521   9.801   7.940  11.955 -0.1310 -0.0598 -0.1339
   83POPC   D2A 1522  10.150   7.836  11.730  0.0697 -0.0785  0.0652
   83POPC   C3A 1523  10.187   8.131  11.382  0.0681 -0.0095 -0.3511
   83POPC   C4A 1524  10.342   8.324  11.018 -0.0011 -0.5477 -0.1162
   83POPC   C1B 1525  10.250   8.416  11.866 -0.0764 -0.0473  0.0049
   83POPC   C2B 1526  10.582   8.064  11.762 -0.2684 -0.2704 -0.1651
   83POPC   C3B 1527  10.759   7.736  11.540 -0.2158 -0.1237  0.1164
   83POPC   C4B 1528  11.005   7.370  11.563 -0.3220  0.1155  0.0901
   84POPC   NC3 1529   6.520  11.749  12.037  0.3116  0.0189 -0.2107
   84POPC   PO4 1530   6.563  12.171  12.322 -0.0021  0.2447  0.1283
   84POPC   GL1 1531   6.273  12.166  11.916  0.0199  0.3369 -0.0461
   84POPC   GL2 1532   6.409  12.004  11.612  0.1586 -0.1603  0.0532
   84POPC   C1A 1533   6.142  12.481  11.603 -0.1807  0.0488  0.0799
   84POPC   D2A 1534   5.810  12.822  11.765 -0.0318  0.3981  0.1281
   84POPC   C3A 1535   5.568  12.934  11.488  0.1174  0.0251  0.0493
   84POPC   C4A 1536   5.258  13.233  11.311  0.0992 -0.1397  0.1919
   84POPC   C1B 1537   6.397  12.177  11.228 -0.4291 -0.2575 -0.2352
   84POPC   C2B 1538   6.612  12.511  10.988  0.2652 -0.1312  0.1329
   84POPC   C3B 1539   6.875  12.598  10.748 -0.1425 -0.0171  0.0791
   84POPC   C4B 1540   7.254  12.802  10.803  0.1046  0.0212  0.2570
   85POPC   NC3 1541   2.024   5.421  12.350 -0.2652 -0.0557 -0.2736
   85POPC   PO4 1542   1.911   5.066  12.142  0.1880 -0.3086  0.3319
   85POPC   GL1 1543   2.076   4.932  11.724  0.2570  0.1066  0.2557
   85POPC   GL2 1544   2.315   4.777  11.587 -0.2878 -0.0536  0.3549
   85POPC   C1A 1545   1.984   5.073  11.322  0.2949 -0.1217  0.3361
   85POPC   D2A 1546   1.940   4.819  10.888  0.1244  0.1393  0.1235
   85POPC   C3A 1547   2.102   5.054  10.483  0.3663  0.1056 -0.3663
   85POPC   C4A 1548   2.534   5.161  10.331  0.1329 -0.2173 -0.2681
   85POPC   C1B 1549   2.311   4.573  11.290 -0.0449 -0.5960  0.0245
   85POPC   C2B 1550   2.097   4.324  10.967 -0.0667 -0.1055 -0.0333
   85POPC   C3B 1551   2.213   3.814  10.804 -0.0746  0.1166  0.2247
   85POPC   C4B 1552   2.327   3.444  10.698  0.2110  0.0372  0.0803
   86POPC   NC3 1553   5.873   5.935  12.586 -0.2286 -0.0574  0.1285
   86POPC   PO4 1554   5.490   5.663  12.669  0.1070  0.1692 -0.1268
   86POPC   GL1 1555   5.427   5.777  12.190  0.2325  0.0852  0.0186
   86POPC   GL2 1556   5.146   5.967  12.061  0.1476  0.3920  0.1402
   86POPC   C1A 1557   5.546   5.793  11.732  0.0168  0.2010 -0.2630
   86POPC   D2A 1558   5.416   5.786  11.257 -0.2653 -0.0943 -0.1939
   86POPC   C3A 1559   5.155   5.467  11.121 -0.0293  0.1183  0.0089
   86POPC   C4A 1560   4.933   5.212  11.138 -0.2874  0.1643  0.2021
   86POPC   C1B 1561   4.957   5.704  11.892 -0.1273  0.3723 -0.1426
   86POPC   C2B 1562   4.856   5.624  11.429  0.0133 -0.2451 -0.3097
   86POPC   C3B 1563   4.499   5.407  11.234 -0.0086 -0.0082 -0.1424
   86POPC   C4B 1564   4.532   5.128  10.935  0.0891 -0.0185 -0.1704
   87POPC   NC3 1565  12.138   6.920  12.350 -0.0086  0.1568 -0.0725
   87POPC   PO4 1566  11.715   6.623  12.365  0.0309  0.1182 -0.1968
   87POPC   GL1 1567  11.599   6.794  12.024  0.1418 -0.1755  0.2682
   87POPC   GL2 1568  11.334   7.055  11.928 -0.0933  0.3576  0.1145
   87POPC   C1A 1569  11.587   6.614  11.648 -0.1748 -0.3485 -0.0834
   87POPC   D2A 1570  11.418   6.494  11.221 -0.0758  0.0892  0.0244
   87POPC   C3A 1571  11.359   6.624  10.741 -0.0233  0.2893 -0.1669
   87POPC   C4A 1572  11.244   6.953  10.379 -0.0885  0.0475 -0.1329
   87POPC   C1B 1573  11.468   7.224  11.571 -0.0314 -0.1144 -0.0190
   87POPC   C2B 1574  11.589   7.430  11.234 -0.1093  0.0907  0.0449
   87POPC   C3B 1575  11.759   7.548  10.961 -0.0495  0.0544 -0.0712
   87POPC   C4B 1576  12.236   7.602  11.018  0.3674 -0.1659  0.0297
   88POPC   NC3 1577   8.353   0.955  13.243  0.1144  0.1910  0.0972
   88POPC   PO4 1578   8.561   0.887  12.831  0.0391 -0.0659  0.0311
   88POPC   GL1 1579   8.619   0.578  12.644  0.0523  0.0963 -0.1903
   88POPC   GL2 1580   8.460   0.430  12.553 -0.2216  0.2339 -0.1423
   88POPC   C1A 1581   8.827   0.567  12.258  0.1198  0.0482 -0.0216
   88POPC   D2A 1582   8.903   0.558  11.752  0.0929 -0.0755  0.0043
   88POPC   C3A 1583   8.948   0.800  11.375 -0.1625 -0.2007  0.0770
   88POPC   C4A 1584   8.619   0.976  11.107  0.3272  0.0607  0.3209
   88POPC   C1B 1585   8.373   0.423  12.084 -0.1047 -0.0784 -0.0599
   88POPC   C2B 1586   8.458   0.331  11.597 -0.3560  0.0417  0.3613
   88POPC   C3B 1587   8.613   0.476  11.227 -0.2215 -0.2688 -0.0211
   88POPC   C4B 1588   8.676   0.632  10.792 -0.2071  0.0772 -0.0306
   89POPC   NC3 1589   1.819   6.548  12.409 -0.0063 -0.1385  0.0111
   89POPC   PO4 1590   1.499   6.295  12.334  0.2631  0.5398  0.2592
   89POPC   GL1 1591   1.265   6.403  11.949  0.1638 -0.3101 -0.0303
   89POPC   GL2 1592   0.989   6.533  12.062 -0.0055 -0.0811 -0.2754
   89POPC   C1A 1593   1.497   6.549  11.605 -0.2351 -0.0105  0.0104
   89POPC   D2A 1594   1.445   6.695  11.197  0.1364  0.2260 -0.0516
   89POPC   C3A 1595   1.557   7.141  11.167  0.0676  0.5511  0.0642
   89POPC   C4A 1596   1.312   7.470  10.966  0.0427 -0.1291  0.0038
   89POPC   C1B 1597   0.979   6.700  11.600  0.4128 -0.0213  0.1322
   89POPC   C2B 1598   0.884   6.554  11.144 -0.0775 -0.1133 -0.1683
   89POPC   C3B 1599   0.764   6.793  10.715 -0.0542 -0.1419  0.2971
   89POPC   C4B 1600   0.993   7.045  10.409 -0.1020 -0.0900  0.0129
   90POPC   NC3 1601   0.755   8.387  12.385  0.0302 -0.0794  0.1866
   90POPC   PO4 1602   0.780   7.963  12.606  0.2299  0.1286 -0.1163
   90POPC   GL1 1603   0.565   7.903  12.195 -0.0701  0.3660 -0.1140
   90POPC   GL2 1604   0.752   7.754  11.946 -0.2524  0.1122  0.3246
   90POPC   C1A 1605   0.320   8.001  11.912  0.0541 -0.1111 -0.3428
   90POPC   D2A 1606   0.138   7.800  11.532 -0.1374 -0.1591 -0.1717
   90POPC   C3A 1607   0.407   7.430  11.406  0.2077 -0.1101  0.1099
   90POPC   C4A 1608   0.500   6.953  11.375 -0.1705 -0.0869 -0.0641
   90POPC   C1B 1609   0.657   7.849  11.521 -0.0330 -0.1861  0.0171
   90POPC   C2B 1610   0.726   7.732  11.041  0.2890  0.2164  0.0272
   90POPC   C3B 1611   0.430   7.638  10.759 -0.0389 -0.1185  0.1242
   90POPC   C4B 1612   0.095   7.804  10.570  0.0061 -0.3601  0.0232
   91POPC   NC3 1613   4.016   3.969  12.983  0.1576  0.4171  0.0139
   91POPC   PO4 1614   3.949   4.063  12.610  0.1004  0.0602 -0.0350
   91POPC   GL1 1615   3.792   4.159  12.154  0.1873 -0.0929  0.2349
   91POPC   GL2 1616   3.897   4.283  11.959 -0.1726 -0.2010 -0.2667
   91POPC   C1A 1617   3.508   4.013  11.824 -0.1300 -0.2678  0.0278
   91POPC   D2A 1618   3.195   3.883  11.598  0.1781  0.2944  0.0850
   91POPC   C3A 1619   3.295   3.750  11.134 -0.1509 -0.2341  0.0430
   91POPC   C4A 1620   3.361   3.690  10.727  0.2139  0.2056  0.2308
   91POPC   C1B 1621   3.791   4.264  11.518 -0.1006 -0.1023  0.1300
   91POPC   C2B 1622   3.547   4.187  11.273 -0.0609  0.1440 -0.0704
   91POPC   C3B 1623   3.751   3.917  10.969 -0.3106 -0.3006 -0.0271
   91POPC   C4B 1624   4.019   4.014  10.702  0.1250 -0.1053 -0.0664
   92POPC   NC3 1625  12.066   5.056  12.375  0.2772 -0.0758  0.2975
   92POPC   PO4 1626  11.723   5.212  12.114  0.0510 -0.1459 -0.1063
   92POPC   GL1 1627  11.690   4.984  11.699 -0.0574 -0.1283 -0.0286
   92POPC   GL2 1628  11.703   4.684  11.684 -0.1043  0.0777 -0.0820
   92POPC   C1A 1629  11.687   5.127  11.265 -0.3252  0.1722 -0.1618
   92POPC   D2A 1630  11.895   5.280  10.857  0.1073 -0.0070  0.1891
   92POPC   C3A 1631  11.812   5.028  10.396  0.1625  0.1327 -0.0921
   92POPC   C4A 1632  11.718   5.114  10.022 -0.4267 -0.3099 -0.0353
   92POPC   C1B 1633  11.934   4.644  11.215 -0.0369 -0.1289  0.0975
   92POPC   C2B 1634  11.816   4.730  10.789 -0.0427 -0.0937  0.0669
   92POPC   C3B 1635  11.450   4.663  10.534 -0.1933 -0.2420  0.2302
   92POPC   C4B 1636  11.179   4.819  10.221  0.2008  0.3494 -0.0321
   93POPC   NC3 1637   5.321   1.936  12.310 -0.0218 -0.3691  0.2431
   93POPC   PO4 1638   4.887   2.045  12.576  0.1784 -0.0626 -0.1256
   93POPC   GL1 1639   4.884   1.956  12.115 -0.0212 -0.0163 -0.3352
   93POPC   GL2 1640   4.785   2.200  11.991  0.0422  0.0589  0.1053
   93POPC   C1A 1641   4.972   1.865  11.597 -0.4125 -0.0696 -0.0335
   93POPC   D2A 1642   4.936   2.009  11.211 -0.0377 -0.0184  0.0218
   93POPC   C3A 1643   4.825   2.414  10.943 -0.0571  0.1776 -0.0584
   93POPC   C4A 1644   4.936   2.776  10.728  0.1018  0.2620 -0.1281
   93POPC   C1B 1645   4.783   2.317  11.651  0.0447 -0.1676 -0.1438
   93POPC   C2B 1646   5.072   2.476  11.327  0.0493  0.3909 -0.1442
   93POPC   C3B 1647   5.366   2.599  11.012 -0.2450  0.2901  0.0943
   93POPC   C4B 1648   5.636   2.640  10.603  0.1792  0.1403  0.2660
   94POPC   NC3 1649   6.671  11.165  12.386 -0.0449 -0.2219  0.0643
   94POPC   PO4 1650   6.692  10.622  12.378 -0.0022 -0.0266 -0.0509
   94POPC   GL1 1651   7.063  10.789  12.094 -0.2032 -0.0003  0.0281
   94POPC   GL2 1652   6.996  11.077  11.752  0.0560  0.1597  0.0765
   94POPC   C1A 1653   7.322  10.700  11.797 -0.2927  0.3154 -0.2060
   94POPC   D2A 1654   7.341  10.350  11.402 -0.0238  0.0079 -0.0453
   94POPC   C3A 1655   7.187   9.998  11.377  0.0514  0.1819  0.0908
   94POPC   C4A 1656   6.781   9.872  11.156 -0.2678 -0.3692 -0.2662
   94POPC   C1B 1657   7.234  11.055  11.428  0.2398 -0.1138 -0.0903
   94POPC   C2B 1658   7.441  11.078  11.070 -0.1256  0.2934  0.3132
   94POPC   C3B 1659   7.428  10.996  10.629 -0.0018  0.1602 -0.0801
   94POPC   C4B 1660   7.466  10.946  10.173 -0.2949 -0.0922 -0.0858
   95POPC   NC3 1661  12.207   8.640  12.567  0.1480  0.2180 -0.0458
   95POPC   PO4 1662  11.988   8.283  12.548 -0.0852 -0.0873 -0.2782
   95POPC   GL1 1663  12.061   8.373  12.116  0.0103 -0.1835  0.1127
   95POPC   GL2 1664  12.409   8.456  12.028 -0.1415 -0.1315 -0.2701
   95POPC   C1A 1665  11.992   8.386  11.655 -0.1174  0.2788  0.4261
   95POPC   D2A 1666  11.720   8.506  11.256 -0.1775 -0.0541 -0.0089
   95POPC   C3A 1667  11.882   8.526  10.873 -0.0752  0.2580  0.0196
   95POPC   C4A 1668  12.159   8.824  10.720 -0.1579  0.2800 -0.0769
   95POPC   C1B 1669  12.399   8.744  11.651  0.0166 -0.0231 -0.1048
   95POPC   C2B 1670  12.283   8.646  11.259  0.2092 -0.3381  0.3607
   95POPC   C3B 1671  12.506   8.454  10.955  0.1922  0.2653  0.0305
   95POPC   C4B 1672  12.652   8.108  10.950  0.1378  0.5369  0.0012
   96POPC   NC3 1673   0.410   5.670  11.997 -0.2049 -0.1089  0.0793
   96POPC   PO4 1674   0.790   5.914  11.944 -0.2900 -0.1250  0.0341
   96POPC   GL1 1675   0.989   6.020  11.612 -0.1973  0.0472 -0.1878
   96POPC   GL2 1676   1.279   6.024  11.547  0.1829 -0.0936 -0.0725
   96POPC   C1A 1677   0.848   6.052  11.208 -0.1887  0.2014 -0.1879
   96POPC   D2A 1678   0.986   6.142  10.822 -0.1440 -0.1114  0.1588
   96POPC   C3A 1679   1.130   6.495  10.538 -0.0686  0.0632 -0.2921
   96POPC   C4A 1680   1.538   6.510  10.509  0.0381  0.0109  0.1947
   96POPC   C1B 1681   1.437   5.956  11.083  0.0456  0.0139  0.0573
   96POPC   C2B 1682   1.268   5.626  10.775 -0.1543 -0.0305 -0.0772
   96POPC   C3B 1683   1.320   5.410  10.448 -0.3510  0.3893  0.2250
   96POPC   C4B 1684   0.972   5.286  10.252 -0.1241  0.4342  0.0322
   97POPC   NC3 1685   0.443   3.749  12.124 -0.1693 -0.1375  0.2963
   97POPC   PO4 1686   0.170   4.089  12.091 -0.1805  0.1322 -0.4813
   97POPC   GL1 1687   0.236   4.180  11.650 -0.1114 -0.1440 -0.3476
   97POPC   GL2 1688   0.544   3.955  11.544  0.0191  0.0739 -0.2634
   97POPC   C1A 1689   0.216   4.208  11.242  0.1260 -0.0147 -0.3248
   97POPC   D2A 1690   0.441   4.132  10.904 -0.3908  0.2151  0.2174
   97POPC   C3A 1691   0.642   4.250  10.538 -0.1328 -0.0402  0.0082
   97POPC   C4A 1692   0.725   4.401  10.125  0.0429  0.0471 -0.1741
   97POPC   C1B 1693   0.785   3.937  11.247 -0.1849  0.4034  0.1785
   97POPC   C2B 1694   0.905   3.964  10.860  0.0164  0.1900 -0.2210
   97POPC   C3B 1695   1.298   4.075  10.693 -0.0700  0.2684 -0.0164
   97POPC   C4B 1696   1.372   3.609  10.585 -0.2562  0.1913 -0.0916
   98POPC   NC3 1697   4.051   9.318  12.855  0.0724  0.2833  0.0930
   98POPC   PO4 1698   3.681   9.625  12.741 -0.2095 -0.0694  0.0047
   98POPC   GL1 1699   3.529   9.746  12.252 -0.5483  0.0618  0.1189
   98POPC   GL2 1700   3.883   9.612  11.995  0.1943  0.1223 -0.1424
   98POPC   C1A 1701   3.377   9.773  11.875  0.0139 -0.2535  0.0853
   98POPC   D2A 1702   3.393   9.743  11.388  0.1945  0.0891  0.1734
   98POPC   C3A 1703   3.560   9.385  11.256  0.1013 -0.0486 -0.0155
   98POPC   C4A 1704   3.690   9.092  10.957 -0.2224  0.0407 -0.2011
   98POPC   C1B 1705   3.925   9.596  11.545  0.1368  0.1405 -0.0004
   98POPC   C2B 1706   3.914   9.793  11.130 -0.0401  0.1672  0.2137
   98POPC   C3B 1707   3.988  10.235  11.084 -0.1140 -0.0333 -0.3273
   98POPC   C4B 1708   3.967  10.613  11.015 -0.0243  0.1777 -0.0035
   99POPC   NC3 1709   9.746  10.023  12.565  0.1397 -0.1121  0.2389
   99POPC   PO4 1710  10.193  10.154  12.569  0.0967  0.0388  0.1387
   99POPC   GL1 1711  10.220  10.427  12.209 -0.0039 -0.0968 -0.1248
   99POPC   GL2 1712  10.481  10.582  12.161 -0.2777 -0.2194  0.5483
   99POPC   C1A 1713  10.309  10.241  11.874 -0.0285 -0.0756  0.0163
   99POPC   D2A 1714  10.734  10.136  11.542  0.0034 -0.3852  0.1313
   99POPC   C3A 1715  10.820  10.228  11.189 -0.0171 -0.1130 -0.0481
   99POPC   C4A 1716  11.123  10.203  10.794 -0.0522 -0.1623 -0.0186
   99POPC   C1B 1717  10.160  10.753  11.866 -0.0641 -0.2145 -0.0959
   99POPC   C2B 1718   9.867  10.891  11.497  0.0587  0.2343 -0.1012
   99POPC   C3B 1719   9.801  10.685  11.152 -0.1029  0.0635 -0.1905
   99POPC   C4B 1720   9.927  10.503  10.743 -0.3141  0.2440  0.3108
  100POPC   NC3 1721   4.963   2.863  12.563  0.1636 -0.2805  0.1551
  100POPC   PO4 1722   5.034   2.527  12.323 -0.0486 -0.1839  0.2002
  100POPC   GL1 1723   5.014   2.734  11.927  0.0771 -0.0526  0.0347
  100POPC   GL2 1724   4.963   2.975  12.031  0.1387  0.0369  0.1592
  100POPC   C1A 1725   4.626   2.872  11.726  0.1675  0.0076 -0.1129
  100POPC   D2A 1726   4.590   2.950  11.275 -0.1831 -0.0725  0.1680
  100POPC   C3A 1727   4.586   3.146  10.771 -0.1175 -0.1771  0.0928
  100POPC   C4A 1728   4.406   3.315  10.412  0.2462  0.2405 -0.2783
  100POPC   C1B 1729   5.098   3.051  11.588  0.0109  0.0721 -0.0588
  100POPC   C2B 1730   5.096   3.047  11.154 -0.0404  0.0678  0.1060
  100POPC   C3B 1731   5.081   3.256  10.782  0.0227  0.2195 -0.0489
  100POPC   C4B 1732   4.941   3.497  10.474  0.1788  0.0074  0.0652
  101POPC   NC3 1733   6.241   3.651  12.391  0.0306  0.0633 -0.1236
  101POPC   PO4 1734   5.943   3.471  12.500  0.0604 -0.0745 -0.0451
  101POPC   GL1 1735   5.652   3.507  12.110  0.1385  0.1076  0.2397
  101POPC   GL2 1736   5.891   3.559  11.918  0.0089  0.1179 -0.0715
  101POPC   C1A 1737   5.601   3.303  11.610 -0.1506 -0.1014 -0.0779
  101POPC   D2A 1738   5.306   3.423  11.291 -0.2099 -0.1239  0.1542
  101POPC   C3A 1739   4.912   3.463  11.294  0.0639  0.0143  0.1326
  101POPC   C4A 1740   4.550   3.456  11.167  0.0211  0.0664  0.0483
  101POPC   C1B 1741   5.705   3.837  11.547 -0.1834  0.1209  0.3177
  101POPC   C2B 1742   5.559   4.038  11.270 -0.0009 -0.1325  0.0925
  101POPC   C3B 1743   5.609   4.118  10.796 -0.0506  0.4015  0.2574
  101POPC   C4B 1744   5.646   3.971  10.425 -0.1290  0.1537  0.0230
  102POPC   NC3 1745  10.032   3.265  12.153 -0.1698 -0.3064 -0.0035
  102POPC   PO4 1746   9.932   3.196  11.802 -0.1502 -0.1612  0.1551
  102POPC   GL1 1747   9.940   3.605  11.604  0.4702 -0.1905 -0.0250
  102POPC   GL2 1748  10.097   3.922  11.477 -0.1258  0.0131  0.2533
  102POPC   C1A 1749   9.569   3.679  11.283  0.1655  0.2701 -0.1983
  102POPC   D2A 1750   9.527   3.661  10.775 -0.1445 -0.2813 -0.2603
  102POPC   C3A 1751   9.420   3.317  10.550 -0.0345  0.0935  0.1373
  102POPC   C4A 1752   9.282   2.949  10.246 -0.2954  0.0483 -0.3357
  102POPC   C1B 1753   9.795   4.169  11.130 -0.1788 -0.0137  0.1990
  102POPC   C2B 1754   9.428   4.104  10.937 -0.2247  0.3143 -0.2409
  102POPC   C3B 1755   9.058   4.200  10.672  0.1925  0.3770 -0.2226
  102POPC   C4B 1756   8.772   4.538  10.465  0.1807  0.0337 -0.2064
  103POPC   NC3 1757   2.923   1.148   8.599 -0.0070 -0.1301  0.0934
  103POPC   PO4 1758   3.366   1.015   8.735  0.5022  0.1798  0.0162
  103POPC   GL1 1759   3.167   0.727   8.838  0.1284  0.5161 -0.0957
  103POPC   GL2 1760   3.412   0.327   8.761 -0.0134 -0.0894  0.0218
  103POPC   C1A 1761   2.966   0.614   9.230  0.2760  0.0233  0.0219
  103POPC   D2A 1762   2.900   0.645   9.621 -0.2108  0.1464  0.0047
  103POPC   C3A 1763   3.023   0.760  10.019  0.1763  0.3022 -0.0369
  103POPC   C4A 1764   3.471   0.977  10.101 -0.1330  0.0146 -0.0425
  103POPC   C1B 1765   3.394   0.294   9.287 -0.3877  0.3526  0.0900
  103POPC   C2B 1766   3.454   0.476   9.757 -0.3026  0.0634  0.2620
  103POPC   C3B 1767   3.794   0.596  10.133  0.0996 -0.1344 -0.3307
  103POPC   C4B 1768   3.949   0.696  10.546 -0.0886  0.3095 -0.0305
  104POPC   NC3 1769   3.351  12.038  12.760 -0.1351 -0.2001  0.0299
  104POPC   PO4 1770   3.741  11.782  12.692  0.1285  0.2463  0.0866
  104POPC   GL1 1771   3.586  11.974  12.301 -0.1410 -0.3783  0.0257
  104POPC   GL2 1772   3.540  11.728  12.154  0.0136  0.1955 -0.0546
  104POPC   C1A 1773   3.666  12.432  11.977 -0.2237 -0.0844  0.1366
  104POPC   D2A 1774   3.831  12.520  11.532  0.0158 -0.2564 -0.1110
  104POPC   C3A 1775   3.772  12.284  11.242 -0.1313  0.0406  0.1857
  104POPC   C4A 1776   3.970  12.187  10.903 -0.0328  0.2708  0.0768
  104POPC   C1B 1777   3.244  11.855  11.865 -0.0971 -0.0678  0.2465
  104POPC   C2B 1778   2.904  12.026  11.590  0.0406 -0.4757 -0.3219
  104POPC   C3B 1779   2.537  11.873  11.407 -0.1995 -0.0187 -0.3828
  104POPC   C4B 1780   2.115  11.905  11.052 -0.0586 -0.2257 -0.0740
  105POPC   NC3 1781   3.180   0.484  13.418  0.1491 -0.2627 -0.3743
  105POPC   PO4 1782   3.213   0.598  12.985  0.1477 -0.0001  0.1660
  105POPC   GL1 1783   3.167   0.329  12.640  0.0195 -0.2416 -0.1456
  105POPC   GL2 1784   3.350   0.142  12.362 -0.1100 -0.2223 -0.1381
  105POPC   C1A 1785   2.821   0.303  12.312 -0.0661 -0.0945  0.1507
  105POPC   D2A 1786   2.525   0.629  12.139  0.0468  0.0260 -0.2002
  105POPC   C3A 1787   2.328   0.590  11.737  0.1740  0.0466  0.2100
  105POPC   C4A 1788   2.160   0.425  11.430  0.2665 -0.0655 -0.0438
  105POPC   C1B 1789   3.161   0.140  12.050 -0.3467 -0.0364 -0.0119
  105POPC   C2B 1790   3.278   0.122  11.677  0.4331 -0.3197 -0.2760
  105POPC   C3B 1791   3.398   0.326  11.253  0.0752  0.2329 -0.4563
  105POPC   C4B 1792   3.359   0.170  10.836  0.2254  0.0504  0.1738
  106POPC   NC3 1793  10.297   7.374  13.170  0.0287  0.0689  0.0295
  106POPC   PO4 1794  10.190   7.177  12.793  0.0018  0.2381 -0.0131
  106POPC   GL1 1795  10.070   6.948  12.411  0.2416  0.0713 -0.2522
  106POPC   GL2 1796  10.122   6.631  12.302  0.1367  0.0264 -0.0938
  106POPC   C1A 1797  10.245   7.195  12.020 -0.1733 -0.0631 -0.2645
  106POPC   D2A 1798  10.159   7.347  11.602 -0.0026  0.1534  0.0918
  106POPC   C3A 1799  10.518   7.280  11.308 -0.0985  0.0409 -0.1876
  106POPC   C4A 1800  10.814   7.158  11.100 -0.3447  0.2330  0.0906
  106POPC   C1B 1801  10.152   6.747  11.838 -0.0667  0.2342 -0.5077
  106POPC   C2B 1802  10.091   6.825  11.387  0.3025 -0.0268 -0.1273
  106POPC   C3B 1803  10.065   7.216  11.010  0.0802  0.0275  0.0792
  106POPC   C4B 1804   9.706   7.555  10.947 -0.0456 -0.1443 -0.0601
  107POPC   NC3 1805   4.924  11.140  12.480 -0.1042 -0.0400 -0.1266
  107POPC   PO4 1806   4.795  10.673  12.583  0.3053  0.2124  0.0060
  107POPC   GL1 1807   4.567  10.850  12.185  0.0279  0.1949  0.1483
  107POPC   GL2 1808   4.683  11.100  12.027  0.2724 -0.2268 -0.1629
  107POPC   C1A 1809   4.333  10.841  11.885  0.1543  0.1286 -0.2902
  107POPC   D2A 1810   4.340  11.114  11.490 -0.0658  0.1577 -0.1900
  107POPC   C3A 1811   3.960  11.056  11.283 -0.1147  0.0370 -0.0758
  107POPC   C4A 1812   3.824  11.091  10.895  0.0751 -0.0964 -0.3287
  107POPC   C1B 1813   4.734  10.845  11.584 -0.5560  0.5816 -0.0831
  107POPC   C2B 1814   4.545  10.765  11.203  0.0398  0.0063  0.0021
  107POPC   C3B 1815   4.407  10.650  10.838 -0.0490  0.3895  0.2513
  107POPC   C4B 1816   4.594  10.730  10.394 -0.3093  0.1154  0.0096
  108POPC   NC3 1817   9.424   4.238  12.202  0.0284 -0.2035 -0.2043
  108POPC   PO4 1818   9.033   4.221  12.112 -0.1330  0.1949 -0.1039
  108POPC   GL1 1819   9.170   3.913  11.896  0.1239  0.3334 -0.2416
  108POPC   GL2 1820   9.097   4.060  11.603 -0.1508 -0.1815 -0.0016
  108POPC   C1A 1821   9.469   3.736  11.732  0.2680  0.4678 -0.2052
  108POPC   D2A 1822   9.476   3.238  11.566  0.1841 -0.3179 -0.0549
  108POPC   C3A 1823   9.540   3.227  11.090 -0.3807 -0.0694  0.1480
  108POPC   C4A 1824   9.893   3.190  10.981 -0.0919 -0.2019 -0.0082
  108POPC   C1B 1825   8.777   4.087  11.259  0.4229  0.4272 -0.0725
  108POPC   C2B 1826   8.592   4.128  10.844  0.1376 -0.0081 -0.2614
  108POPC   C3B 1827   8.550   4.023  10.528 -0.0587  0.2455  0.0761
  108POPC   C4B 1828   8.458   4.152  10.162 -0.1394  0.1771 -0.0464
  109POPC   NC3 1829   0.621   7.073  12.688  0.0706  0.1362 -0.2728
  109POPC   PO4 1830   0.965   6.936  12.385 -0.0520  0.0187  0.3870
  109POPC   GL1 1831   0.984   7.056  12.026  0.0276 -0.0420 -0.1072
  109POPC   GL2 1832   1.050   7.414  12.026 -0.1694  0.2496 -0.1353
  109POPC   C1A 1833   1.346   7.063  11.700 -0.0502 -0.1709  0.4761
  109POPC   D2A 1834   1.824   6.913  11.549 -0.0621 -0.2383  0.1019
  109POPC   C3A 1835   2.023   6.719  11.199  0.0058 -0.4058  0.0286
  109POPC   C4A 1836   2.257   6.289  11.180 -0.1695 -0.0264  0.0164
  109POPC   C1B 1837   1.230   7.710  11.742  0.1093  0.0947  0.0196
  109POPC   C2B 1838   1.209   7.839  11.315  0.0803  0.0255 -0.0054
  109POPC   C3B 1839   1.187   7.932  10.891  0.0364  0.2309  0.0512
  109POPC   C4B 1840   0.855   8.043  10.586  0.0376  0.3600 -0.0745
  110POPC   NC3 1841   1.912   4.479  11.946  0.1510 -0.0426  0.0006
  110POPC   PO4 1842   1.486   4.702  11.933  0.0688 -0.3482  0.1644
  110POPC   GL1 1843   1.177   4.738  11.489  0.0298 -0.2548 -0.2136
  110POPC   GL2 1844   1.109   5.086  11.599 -0.2480 -0.0287  0.0772
  110POPC   C1A 1845   1.448   4.800  11.107 -0.1678  0.2356 -0.3188
  110POPC   D2A 1846   1.404   5.021  10.732 -0.0629  0.1718  0.1144
  110POPC   C3A 1847   1.655   4.922  10.349  0.3159 -0.1402  0.2587
  110POPC   C4A 1848   1.915   4.999   9.947 -0.2644  0.0796 -0.0022
  110POPC   C1B 1849   0.966   5.048  11.223 -0.0352  0.2000  0.0646
  110POPC   C2B 1850   0.855   5.193  10.839 -0.1051  0.0001  0.1868
  110POPC   C3B 1851   0.549   5.161  10.464  0.1019  0.3290  0.0112
  110POPC   C4B 1852   0.353   5.426  10.139 -0.2432  0.0230  0.1585
  111POPC   NC3 1853   8.432   9.692  12.650 -0.1678 -0.0813  0.1695
  111POPC   PO4 1854   8.747   9.966  12.595  0.0646  0.0367 -0.0184
  111POPC   GL1 1855   8.899   9.965  12.242 -0.0178 -0.2000 -0.1511
  111POPC   GL2 1856   9.027  10.287  12.027  0.1208  0.1337 -0.2293
  111POPC   C1A 1857   8.713   9.895  11.829  0.0027 -0.0043  0.1098
  111POPC   D2A 1858   8.570   9.804  11.368 -0.3886 -0.1612  0.1978
  111POPC   C3A 1859   8.418  10.174  11.326 -0.0678 -0.0653 -0.1954
  111POPC   C4A 1860   8.365  10.583  11.321 -0.0028 -0.3512 -0.0435
  111POPC   C1B 1861   9.253  10.117  11.816 -0.3315  0.1612 -0.1358
  111POPC   C2B 1862   9.532  10.072  11.495  0.0806 -0.0329  0.1315
  111POPC   C3B 1863   9.745  10.118  11.027 -0.3234 -0.0619 -0.1082
  111POPC   C4B 1864   9.839   9.855  10.776 -0.3503  0.1223 -0.2402
  112POPC   NC3 1865   6.823   7.108  12.602 -0.1845 -0.2011  0.3437
  112POPC   PO4 1866   6.704   6.702  12.385 -0.2671 -0.0083  0.1278
  112POPC   GL1 1867   7.012   6.944  12.128 -0.1324 -0.0978 -0.3091
  112POPC   GL2 1868   7.191   7.194  12.119 -0.1209 -0.0554 -0.2203
  112POPC   C1A 1869   7.283   6.623  11.801  0.0983 -0.1814 -0.2192
  112POPC   D2A 1870   7.274   6.385  11.426  0.0104  0.1576 -0.1337
  112POPC   C3A 1871   7.516   6.393  11.070  0.1214  0.4464  0.0921
  112POPC   C4A 1872   7.679   6.618  10.602  0.0665 -0.0847  0.1725
  112POPC   C1B 1873   7.336   7.157  11.719  0.1082  0.2007  0.0506
  112POPC   C2B 1874   7.167   6.913  11.252 -0.0422  0.2318 -0.0747
  112POPC   C3B 1875   6.981   6.636  10.918  0.1409  0.2254  0.2022
  112POPC   C4B 1876   6.791   6.765  10.577 -0.1174 -0.1612  0.2790
  113POPC   NC3 1877   1.935   7.623  12.387 -0.1242 -0.0657  0.2564
  113POPC   PO4 1878   2.359   7.686  12.284 -0.1951  0.2153 -0.2894
  113POPC   GL1 1879   2.453   7.338  11.980 -0.0686  0.2906  0.0672
  113POPC   GL2 1880   2.648   7.189  11.986 -0.2354  0.2076 -0.1070
  113POPC   C1A 1881   2.361   7.034  11.606 -0.5976  0.1631 -0.0173
  113POPC   D2A 1882   2.498   7.236  11.172 -0.0238  0.0744 -0.2893
  113POPC   C3A 1883   2.274   7.058  10.856 -0.2532  0.0138  0.1022
  113POPC   C4A 1884   2.484   6.882  10.474 -0.0596  0.1853 -0.0335
  113POPC   C1B 1885   2.895   7.147  11.586 -0.2259 -0.2136  0.3301
  113POPC   C2B 1886   2.930   6.845  11.257 -0.1895  0.0878  0.0714
  113POPC   C3B 1887   2.553   6.647  10.950  0.4014 -0.2527  0.1302
  113POPC   C4B 1888   2.151   6.533  10.624 -0.0158 -0.0511  0.1830
  114POPC   NC3 1889   5.494   1.120  12.331 -0.0093 -0.0766 -0.0531
  114POPC   PO4 1890   5.148   1.440  12.191 -0.2969 -0.1578  0.0432
  114POPC   GL1 1891   4.923   1.401  11.838  0.3999  0.0184  0.0101
  114POPC   GL2 1892   4.648   1.211  11.637 -0.1062  0.0512 -0.2252
  114POPC   C1A 1893   5.039   1.387  11.339 -0.1321 -0.0689  0.1443
  114POPC   D2A 1894   5.135   1.747  10.871 -0.2203 -0.1724 -0.2463
  114POPC   C3A 1895   5.453   1.688  10.587  0.2495  0.0173 -0.1896
  114POPC   C4A 1896   5.619   1.462  10.263  0.1031  0.4565 -0.0907
  114POPC   C1B 1897   4.570   0.891  11.275 -0.0856 -0.0808  0.2645
  114POPC   C2B 1898   4.410   0.981  10.844  0.2627  0.0043 -0.1302
  114POPC   C3B 1899   4.236   1.023  10.396  0.0206 -0.1150  0.0565
  114POPC   C4B 1900   3.943   1.103  10.120 -0.0143 -0.1247 -0.0511
  115POPC   NC3 1901   6.834  10.224  12.720  0.0487  0.0367 -0.0953
  115POPC   PO4 1902   6.506  10.113  12.325 -0.2372 -0.1991  0.4438
  115POPC   GL1 1903   6.416  10.100  12.009  0.0576  0.0232 -0.1798
  115POPC   GL2 1904   6.690   9.883  11.884  0.0135 -0.0304  0.1257
  115POPC   C1A 1905   6.355  10.210  11.696 -0.1935 -0.0068  0.1242
  115POPC   D2A 1906   6.407  10.237  11.279 -0.0128 -0.0571  0.2055
  115POPC   C3A 1907   6.863  10.326  11.125  0.3407 -0.0484  0.3896
  115POPC   C4A 1908   7.124  10.679  11.046 -0.4266 -0.1407 -0.3040
  115POPC   C1B 1909   6.856  10.298  11.646 -0.0779 -0.2076  0.1944
  115POPC   C2B 1910   6.770  10.674  11.462 -0.0868 -0.1692  0.0146
  115POPC   C3B 1911   6.757  11.155  11.333 -0.0630 -0.0830 -0.1809
  115POPC   C4B 1912   7.127  11.424  11.187 -0.0326 -0.0406 -0.0522
  116POPC   NC3 1913   2.000   8.897  12.851  0.0572  0.0277 -0.0001
  116POPC   PO4 1914   2.211   8.632  12.481  0.1365 -0.3354  0.0117
  116POPC   GL1 1915   2.013   8.706  12.014 -0.1961 -0.0265  0.1248
  116POPC   GL2 1916   1.820   8.895  12.011  0.1600 -0.0457  0.0978
  116POPC   C1A 1917   2.008   8.860  11.589 -0.1395  0.1122  0.0106
  116POPC   D2A 1918   2.205   8.894  11.089  0.0705  0.0599  0.0257
  116POPC   C3A 1919   1.975   9.113  10.809  0.0526  0.5911 -0.0597
  116POPC   C4A 1920   1.975   9.605  10.676  0.1340  0.1357  0.0360
  116POPC   C1B 1921   1.459   8.701  11.782 -0.0735  0.0596  0.0472
  116POPC   C2B 1922   1.037   8.665  11.444  0.0375 -0.1109  0.2416
  116POPC   C3B 1923   0.633   8.863  11.074 -0.1141  0.2961 -0.3268
  116POPC   C4B 1924   0.407   9.268  10.863  0.2195 -0.0946 -0.1509
  117POPC   NC3 1925   4.756   6.687  12.297  0.0551  0.0822 -0.3117
  117POPC   PO4 1926   4.681   6.207  12.142 -0.0054 -0.0727 -0.0627
  117POPC   GL1 1927   4.649   6.066  11.670 -0.0682 -0.2495  0.2746
  117POPC   GL2 1928   4.383   5.849  11.756 -0.1126 -0.2855  0.1254
  117POPC   C1A 1929   4.465   5.885  11.261  0.0875 -0.1276 -0.1415
  117POPC   D2A 1930   4.578   5.826  10.839  0.1380 -0.2565  0.0061
  117POPC   C3A 1931   4.809   5.850  10.395  0.2147 -0.0569  0.3188
  117POPC   C4A 1932   4.928   5.747   9.928 -0.0270  0.1031 -0.2904
  117POPC   C1B 1933   4.096   6.231  11.684  0.2962  0.3447  0.3086
  117POPC   C2B 1934   3.919   6.359  11.309 -0.1333  0.0879  0.2753
  117POPC   C3B 1935   3.747   6.367  10.937  0.3386 -0.2685 -0.1041
  117POPC   C4B 1936   3.685   6.293  10.582 -0.2585 -0.0153  0.2382
  118POPC   NC3 1937   3.586   3.135  12.997 -0.0721 -0.0999 -0.0725
  118POPC   PO4 1938   3.769   3.234  12.585 -0.1634  0.1132  0.1597
  118POPC   GL1 1939   3.573   3.193  12.101 -0.2214 -0.2437 -0.0683
  118POPC   GL2 1940   3.515   3.614  12.067 -0.2745 -0.0230 -0.1198
  118POPC   C1A 1941   3.447   2.991  11.695 -0.1526  0.3579 -0.3827
  118POPC   D2A 1942   3.248   2.729  11.299  0.2209  0.0913  0.0990
  118POPC   C3A 1943   3.469   2.390  11.050  0.0598 -0.3776  0.1070
  118POPC   C4A 1944   3.758   2.057  10.958  0.1531 -0.0777  0.0616
  118POPC   C1B 1945   3.600   3.554  11.597  0.0727 -0.1279  0.0162
  118POPC   C2B 1946   3.644   3.323  11.305  0.1967 -0.1966 -0.1641
  118POPC   C3B 1947   3.541   3.111  10.935 -0.1225 -0.2673 -0.0043
  118POPC   C4B 1948   3.709   2.854  10.621 -0.1175 -0.0707 -0.0958
  119POPC   NC3 1949   6.309   8.433  12.847  0.0511 -0.5285 -0.1565
  119POPC   PO4 1950   6.795   8.266  12.759  0.3150 -0.2430  0.0369
  119POPC   GL1 1951   6.992   8.208  12.260  0.3007 -0.0262  0.3449
  119POPC   GL2 1952   7.270   8.119  12.049  0.0814  0.0778  0.1977
  119POPC   C1A 1953   6.745   8.045  11.930  0.1797 -0.1646 -0.0423
  119POPC   D2A 1954   6.492   7.594  11.669  0.1966 -0.3697  0.3290
  119POPC   C3A 1955   6.151   7.846  11.456 -0.2720 -0.3323  0.3789
  119POPC   C4A 1956   5.735   7.661  11.166  0.0202 -0.0417 -0.2018
  119POPC   C1B 1957   7.175   8.170  11.673 -0.2416 -0.1036  0.4872
  119POPC   C2B 1958   7.080   7.987  11.147 -0.0582 -0.1267 -0.2624
  119POPC   C3B 1959   7.183   7.906  10.749  0.2140  0.2165 -0.1144
  119POPC   C4B 1960   7.111   7.834  10.419  0.1165 -0.0003 -0.3304
  120POPC   NC3 1961   3.482   7.733  12.183  0.0510 -0.1950 -0.0924
  120POPC   PO4 1962   3.371   8.045  12.374 -0.2241 -0.0351  0.2588
  120POPC   GL1 1963   3.106   8.121  11.998  0.0075  0.3036  0.3948
  120POPC   GL2 1964   3.439   8.134  11.897 -0.1700 -0.0559  0.0268
  120POPC   C1A 1965   2.952   8.434  11.801  0.1915 -0.0163 -0.2672
  120POPC   D2A 1966   2.704   8.628  11.342 -0.1062  0.1954  0.1278
  120POPC   C3A 1967   2.302   8.419  11.228 -0.1990 -0.2136  0.0189
  120POPC   C4A 1968   1.886   8.125  11.336  0.2602 -0.1137  0.1531
  120POPC   C1B 1969   3.557   8.142  11.455 -0.1081 -0.1047  0.1711
  120POPC   C2B 1970   3.571   8.223  11.105 -0.1424  0.1343 -0.0578
  120POPC   C3B 1971   3.212   8.145  10.826  0.0565  0.2753 -0.0497
  120POPC   C4B 1972   2.858   7.812  10.780 -0.0483  0.1030 -0.1501
  121POPC   NC3 1973   2.089   0.368  12.952 -0.2780 -0.3255  0.2926
  121POPC   PO4 1974   1.895   0.548  12.638  0.1866  0.1276 -0.0704
  121POPC   GL1 1975   2.050   0.606  12.172 -0.2253 -0.1256 -0.0907
  121POPC   GL2 1976   2.212   1.017  11.992 -0.0529  0.2778  0.1277
  121POPC   C1A 1977   1.805   0.621  11.813  0.0361  0.3477 -0.1328
  121POPC   D2A 1978   1.503   0.408  11.573  0.0879 -0.3846 -0.1689
  121POPC   C3A 1979   1.692   0.038  11.703  0.0534  0.0488 -0.0549
  121POPC   C4A 1980   2.068  -0.127  11.561  0.0757  0.2886 -0.0480
  121POPC   C1B 1981   2.154   1.016  11.552  0.2511 -0.3100 -0.1132
  121POPC   C2B 1982   2.329   1.118  11.108  0.0796 -0.0600  0.0919
  121POPC   C3B 1983   2.539   1.207  10.826 -0.0850  0.2855 -0.0169
  121POPC   C4B 1984   2.539   1.530  10.518  0.0684 -0.1168 -0.0804
  122POPC   NC3 1985   7.433   9.640  12.608  0.1253  0.1040  0.0472
  122POPC   PO4 1986   6.979   9.751  12.706  0.2343 -0.0827 -0.0197
  122POPC   GL1 1987   6.993   9.897  12.271  0.0469  0.0701  0.1196
  122POPC   GL2 1988   6.975  10.271  12.221  0.0503 -0.2142 -0.0599
  122POPC   C1A 1989   7.190   9.670  11.851 -0.0589 -0.0383  0.1271
  122POPC   D2A 1990   7.103   9.528  11.498 -0.1251 -0.0357 -0.1254
  122POPC   C3A 1991   7.319   9.514  11.039  0.0737 -0.1875 -0.2631
  122POPC   C4A 1992   7.551   9.948  11.066  0.1565 -0.0142  0.2820
  122POPC   C1B 1993   7.245  10.170  11.889 -0.0394  0.0443  0.0168
  122POPC   C2B 1994   7.657  10.323  11.843  0.1501 -0.0134 -0.0911
  122POPC   C3B 1995   7.877  10.272  11.469  0.0171  0.1005 -0.2082
  122POPC   C4B 1996   7.967  10.252  11.054 -0.0032  0.0068 -0.0810
  123POPC   NC3 1997   3.102   6.833  12.408  0.0704 -0.1907 -0.3587
  123POPC   PO4 1998   3.413   6.567  12.476 -0.1139  0.0853  0.0971
  123POPC   GL1 1999   3.430   6.721  12.024 -0.1306 -0.2895  0.1670
  123POPC   GL2 2000   3.057   6.832  11.923  0.2885 -0.2323  0.2688
  123POPC   C1A 2001   3.398   6.915  11.590 -0.0127 -0.1516  0.1601
  123POPC   D2A 2002   3.298   7.201  11.179  0.1125  0.2214  0.2119
  123POPC   C3A 2003   2.929   7.483  11.141  0.1634  0.2361  0.0622
  123POPC   C4A 2004   2.650   7.609  11.491  0.2116  0.3204 -0.1805
  123POPC   C1B 2005   3.080   6.514  11.652  0.4036 -0.0664  0.1771
  123POPC   C2B 2006   3.312   6.432  11.295  0.1456 -0.0176 -0.1696
  123POPC   C3B 2007   3.242   6.193  10.900 -0.1501  0.0060 -0.1185
  123POPC   C4B 2008   3.135   6.061  10.540  0.0934  0.4006 -0.1230
  124POPC   NC3 2009  11.500  10.561  12.502 -0.0372 -0.0455 -0.1554
  124POPC   PO4 2010  11.887  10.414  12.593  0.1048 -0.1473  0.1391
  124POPC   GL1 2011  12.255  10.229  12.302  0.1585  0.1110  0.1277
  124POPC   GL2 2012  12.128  10.204  11.978 -0.1710 -0.2319  0.0065
  124POPC   C1A 2013  12.563  10.317  11.847 -0.0580 -0.1073  0.1268
  124POPC   D2A 2014  12.534  10.241  11.422 -0.1864 -0.1339  0.0092
  124POPC   C3A 2015  12.894  10.432  11.215 -0.2195  0.0320  0.1003
  124POPC   C4A 2016  13.162  10.684  11.057 -0.0820 -0.4348 -0.0595
  124POPC   C1B 2017  11.793  10.133  11.676  0.3004  0.2145  0.1805
  124POPC   C2B 2018  11.671   9.803  11.377 -0.0253 -0.0789 -0.0760
  124POPC   C3B 2019  11.884   9.666  11.093 -0.0230  0.3759 -0.0618
  124POPC   C4B 2020  12.166   9.295  10.984 -0.4145 -0.1357 -0.0103
  125POPG   GL0 2021   3.420  10.101   8.363 -0.1425 -0.3329 -0.0515
  125POPG   PO4 2022   3.514   9.843   8.683 -0.1947  0.0116  0.0759
  125POPG   GL1 2023   3.614  10.022   9.045  0.0729 -0.4639  0.2085
  125POPG   GL2 2024   3.883   9.791   9.058  0.2080 -0.0842  0.0306
  125POPG   C1A 2025   3.433   9.863   9.440 -0.0151 -0.2422 -0.0690
  125POPG   D2A 2026   3.298   9.998   9.849 -0.1925  0.0868  0.0673
  125POPG   C3A 2027   3.084   9.848  10.188 -0.3682  0.1546 -0.0687
  125POPG   C4A 2028   2.736   9.709  10.364  0.0901  0.0701 -0.0646
  125POPG   C1B 2029   3.884   9.570   9.461  0.0923  0.1716  0.1454
  125POPG   C2B 2030   4.034   9.539   9.832 -0.2368  0.0331  0.0187
  125POPG   C3B 2031   4.069   9.201  10.077  0.1297  0.1563  0.2588
  125POPG   C4B 2032   4.280   8.685   9.922  0.4234  0.2120 -0.0622
  126POPG   GL0 2033   2.783   4.838  12.593 -0.4273  0.0279 -0.2292
  126POPG   PO4 2034   2.381   5.102  12.477 -0.1340  0.2847 -0.0473
  126POPG   GL1 2035   2.761   5.052  12.167  0.1531 -0.0028  0.0655
  126POPG   GL2 2036   2.553   5.129  11.878  0.0299  0.4759  0.0325
  126POPG   C1A 2037   2.915   4.880  11.727  0.0645 -0.1009  0.0852
  126POPG   D2A 2038   2.936   4.803  11.424 -0.0926  0.0037  0.1891
  126POPG   C3A 2039   2.688   4.800  11.082  0.0971 -0.1186 -0.0984
  126POPG   C4A 2040   2.411   4.684  10.724  0.1908  0.3829  0.1006
  126POPG   C1B 2041   2.489   5.230  11.429  0.0881  0.0105  0.2382
  126POPG   C2B 2042   2.352   5.186  10.921  0.1324 -0.0588 -0.1432
  126POPG   C3B 2043   2.325   5.469  10.615 -0.2893 -0.3511 -0.3640
  126POPG   C4B 2044   2.290   6.001  10.624 -0.0136  0.2097  0.0837
  127POPG   GL0 2045   3.623   2.546  12.171  0.2870  0.0779 -0.2016
  127POPG   PO4 2046   3.647   2.162  12.222 -0.3501 -0.2687  0.0310
  127POPG   GL1 2047   3.476   1.872  12.071 -0.2827  0.2170  0.0679
  127POPG   GL2 2048   3.644   1.538  12.068  0.0441 -0.2311 -0.1483
  127POPG   C1A 2049   3.044   1.946  11.682  0.0589  0.0542 -0.1964
  127POPG   D2A 2050   2.752   1.845  11.270 -0.1521 -0.3482 -0.0313
  127POPG   C3A 2051   2.911   1.645  10.890  0.0746  0.1773  0.3467
  127POPG   C4A 2052   3.147   1.523  10.512  0.1403  0.0269  0.1829
  127POPG   C1B 2053   3.932   1.764  11.702  0.0559  0.2689  0.0324
  127POPG   C2B 2054   4.006   1.697  11.286 -0.2958  0.1579 -0.0452
  127POPG   C3B 2055   4.109   1.703  10.782  0.0460 -0.0200  0.0778
  127POPG   C4B 2056   4.374   1.456  10.647 -0.1818  0.0651 -0.0130
  128POPG   GL0 2057   9.520   2.945  12.516  0.1957 -0.3676  0.0969
  128POPG   PO4 2058   9.161   2.861  12.276  0.2916 -0.1399 -0.3172
  128POPG   GL1 2059   9.411   2.844  11.794 -0.2110  0.0204  0.0818
  128POPG   GL2 2060   9.571   2.735  11.610  0.0458 -0.2664 -0.1653
  128POPG   C1A 2061   9.169   2.910  11.307  0.1326 -0.1030 -0.0715
  128POPG   D2A 2062   9.209   2.916  10.841  0.0983  0.0554  0.2698
  128POPG   C3A 2063   8.825   2.935  10.640  0.0210 -0.1330 -0.1097
  128POPG   C4A 2064   8.473   2.888  10.318  0.4333  0.0231  0.3621
  128POPG   C1B 2065   9.631   2.727  11.090  0.0660  0.2671  0.0423
  128POPG   C2B 2066   9.833   2.394  10.792  0.1479 -0.4373  0.0222
  128POPG   C3B 2067   9.617   2.126  10.579 -0.1767  0.2732  0.0858
  128POPG   C4B 2068   9.377   1.778  10.844 -0.3077  0.0198 -0.1341
  129POPG   GL0 2069   2.874   3.084  12.603 -0.3269 -0.2944  0.1834
  129POPG   PO4 2070   2.676   3.121  12.289  0.0708 -0.0924  0.0700
  129POPG   GL1 2071   2.698   3.128  11.875  0.3194  0.1725  0.1724
  129POPG   GL2 2072   3.024   3.304  11.850  0.0253  0.0831 -0.0836
  129POPG   C1A 2073   2.353   3.208  11.451  0.0350  0.0626 -0.1817
  129POPG   D2A 2074   2.543   3.510  11.198  0.0021 -0.3112 -0.0937
  129POPG   C3A 2075   2.824   3.923  11.324 -0.0059 -0.0976  0.5875
  129POPG   C4A 2076   2.980   4.258  11.236 -0.2342  0.2397  0.5383
  129POPG   C1B 2077   3.048   3.348  11.384 -0.0336  0.0854 -0.3952
  129POPG   C2B 2078   3.056   3.317  10.991 -0.1848 -0.0063  0.0537
  129POPG   C3B 2079   2.839   3.240  10.549  0.2183 -0.2232  0.1761
  129POPG   C4B 2080   2.639   2.965  10.270  0.0584  0.3742 -0.1964
  130POPG   GL0 2081   2.921   8.192   8.413  0.1865 -0.0104  0.0583
  130POPG   PO4 2082   3.026   8.187   8.839 -0.3569  0.1450 -0.0432
  130POPG   GL1 2083   3.062   8.224   9.268  0.2655  0.0728 -0.1626
  130POPG   GL2 2084   3.387   8.330   9.338 -0.0793  0.0974  0.3648
  130POPG   C1A 2085   2.971   8.241   9.687  0.0566 -0.0417 -0.2338
  130POPG   D2A 2086   3.044   8.138  10.061  0.2654 -0.0340 -0.0035
  130POPG   C3A 2087   3.017   7.727  10.246  0.4719  0.1549  0.1045
  130POPG   C4A 2088   3.203   7.430  10.548  0.1287 -0.3000 -0.1003
  130POPG   C1B 2089   3.296   8.617   9.680 -0.3364 -0.0696 -0.0966
  130POPG   C2B 2090   3.293   8.565  10.138 -0.3086 -0.0148  0.0311
  130POPG   C3B 2091   2.974   8.625  10.488 -0.0337 -0.0463  0.0117
  130POPG   C4B 2092   2.863   9.041  10.590 -0.0423 -0.0157 -0.0848
  131POPG   GL0 2093   2.570   7.919   8.689  0.2221  0.2633  0.0443
  131POPG   PO4 2094   2.541   8.408   8.718 -0.0855 -0.2960  0.0819
  131POPG   GL1 2095   2.742   8.564   9.106  0.1467  0.1687  0.2027
  131POPG   GL2 2096   3.026   8.872   9.084  0.0636  0.0181 -0.1179
  131POPG   C1A 2097   2.830   8.741   9.614 -0.1450  0.2364  0.0322
  131POPG   D2A 2098   2.615   9.221   9.750  0.2139  0.2729  0.1501
  131POPG   C3A 2099   2.556   9.250  10.173 -0.0763  0.0240  0.1089
  131POPG   C4A 2100   2.241   9.293  10.418 -0.0930  0.0596 -0.2945
  131POPG   C1B 2101   3.207   9.135   9.470 -0.1270  0.1491 -0.1534
  131POPG   C2B 2102   3.503   9.532   9.782  0.0729  0.0836 -0.0562
  131POPG   C3B 2103   3.713   9.689  10.201  0.1284 -0.3317 -0.2059
  131POPG   C4B 2104   3.960   9.507  10.615 -0.0240  0.0553  0.1428
  132POPG   GL0 2105   2.145   2.123   8.212  0.0199  0.0487 -0.0385
  132POPG   PO4 2106   2.367   2.432   8.046  0.0315  0.4134  0.1728
  132POPG   GL1 2107   2.360   2.499   8.547 -0.0323 -0.1008  0.0162
  132POPG   GL2 2108   2.509   2.731   8.790 -0.0464  0.1600 -0.1837
  132POPG   C1A 2109   2.548   2.327   8.980  0.2179  0.3067  0.3136
  132POPG   D2A 2110   2.524   1.978   9.309 -0.2866 -0.1608 -0.0739
  132POPG   C3A 2111   2.290   1.812   9.671 -0.1100 -0.1903  0.0262
  132POPG   C4A 2112   2.223   1.908  10.053  0.0016 -0.0865  0.0614
  132POPG   C1B 2113   2.505   2.851   9.206 -0.1454  0.0981 -0.0598
  132POPG   C2B 2114   2.353   3.040   9.585 -0.0197 -0.0041  0.0679
  132POPG   C3B 2115   2.304   3.200  10.024 -0.1424 -0.2616 -0.2227
  132POPG   C4B 2116   2.131   3.004  10.470 -0.2573 -0.0654  0.0478
  133POPG   GL0 2117   2.125   1.512  12.770  0.0693 -0.2654  0.2750
  133POPG   PO4 2118   1.908   1.652  12.392 -0.0915  0.4524  0.4875
  133POPG   GL1 2119   1.770   1.357  11.998  0.0794 -0.1375  0.1186
  133POPG   GL2 2120   1.625   1.049  11.948 -0.2236 -0.2467  0.0701
  133POPG   C1A 2121   1.781   1.429  11.579  0.1762 -0.2324 -0.2390
  133POPG   D2A 2122   1.881   1.270  11.203 -0.0024 -0.3048 -0.0767
  133POPG   C3A 2123   2.059   1.481  10.811 -0.0587 -0.0629  0.1684
  133POPG   C4A 2124   1.948   1.537  10.359  0.0408 -0.0884 -0.0531
  133POPG   C1B 2125   1.669   0.848  11.398  0.4658  0.1075 -0.1620
  133POPG   C2B 2126   1.966   0.768  11.112  0.0046 -0.1004 -0.0245
  133POPG   C3B 2127   1.986   0.708  10.749 -0.1788 -0.0074  0.0124
  133POPG   C4B 2128   1.914   0.318  10.461  0.2595  0.0638  0.0234
  134POPG   GL0 2129   0.577  10.181  12.961 -0.0353  0.2839  0.1727
  134POPG   PO4 2130   1.017  10.198  13.003 -0.1046  0.0748 -0.0505
  134POPG   GL1 2131   0.954  10.117  12.490  0.0273 -0.1328  0.2580
  134POPG   GL2 2132   1.240   9.982  12.403 -0.2296  0.2096 -0.0136
  134POPG   C1A 2133   0.660  10.050  12.146 -0.2953  0.0544 -0.0084
  134POPG   D2A 2134   0.731  10.127  11.618  0.0445  0.0747 -0.1090
  134POPG   C3A 2135   1.027  10.175  11.164 -0.1511  0.1763  0.1183
  134POPG   C4A 2136   1.232   9.962  10.844 -0.3393 -0.1165 -0.2455
  134POPG   C1B 2137   1.153  10.087  11.917 -0.1044 -0.0132 -0.0732
  134POPG   C2B 2138   1.167  10.347  11.572 -0.0167  0.1251 -0.0114
  134POPG   C3B 2139   1.217  10.758  11.457  0.1274 -0.0895  0.1637
  134POPG   C4B 2140   1.047  11.144  11.207 -0.1401 -0.1954  0.2406
  135POPG   GL0 2141  10.247   5.977  12.783  0.0933  0.0288 -0.3411
  135POPG   PO4 2142  10.395   6.236  12.400  0.2208 -0.1213 -0.0703
  135POPG   GL1 2143  10.050   6.225  12.010  0.3301 -0.0237 -0.1968
  135POPG   GL2 2144   9.856   5.946  11.829  0.0600 -0.0575 -0.1392
  135POPG   C1A 2145   9.711   6.446  11.738 -0.1043 -0.3185  0.3319
  135POPG   D2A 2146   9.464   6.687  11.454 -0.2282  0.1337 -0.0935
  135POPG   C3A 2147   9.679   6.954  11.174  0.1912 -0.0871 -0.2329
  135POPG   C4A 2148   9.461   7.042  10.766  0.4107 -0.1563 -0.0825
  135POPG   C1B 2149  10.054   6.148  11.386 -0.1333 -0.1324 -0.3462
  135POPG   C2B 2150   9.830   6.382  11.186  0.0347 -0.1739 -0.0182
  135POPG   C3B 2151   9.674   6.616  10.782 -0.4007 -0.2652  0.0637
  135POPG   C4B 2152   9.319   6.574  10.671  0.0851  0.1544  0.0156
  136POPG   GL0 2153   9.608   3.835   7.932  0.5292  0.1598 -0.0936
  136POPG   PO4 2154   9.324   3.988   8.224 -0.1100 -0.1066 -0.1948
  136POPG   GL1 2155   9.365   3.984   8.712  0.2533 -0.3121  0.0506
  136POPG   GL2 2156   9.107   3.997   8.968  0.1000 -0.0293  0.1443
  136POPG   C1A 2157   9.742   3.899   9.075  0.0827 -0.1485  0.2202
  136POPG   D2A 2158   9.528   3.930   9.432  0.0435 -0.1856 -0.0198
  136POPG   C3A 2159   9.441   3.929   9.871  0.3684  0.0028 -0.1244
  136POPG   C4A 2160   9.091   3.970  10.178  0.0677 -0.3452 -0.1005
  136POPG   C1B 2161   9.075   4.104   9.371  0.2455 -0.0220  0.1394
  136POPG   C2B 2162   8.919   4.068   9.693  0.1782 -0.1303  0.3868
  136POPG   C3B 2163   8.873   3.714   9.768  0.2298 -0.2818  0.1868
  136POPG   C4B 2164   8.563   3.449   9.571  0.0032  0.0606  0.3028
  137POPG   GL0 2165   0.669   1.259  12.859  0.2117 -0.4470  0.1383
  137POPG   PO4 2166   0.576   1.092  12.517 -0.3537  0.2003 -0.0905
  137POPG   GL1 2167   0.715   1.134  12.083 -0.0325  0.1580 -0.2867
  137POPG   GL2 2168   0.931   1.333  12.066  0.0553 -0.0963  0.1619
  137POPG   C1A 2169   0.707   0.848  11.756  0.0719 -0.1099 -0.1103
  137POPG   D2A 2170   0.366   0.597  11.696  0.2050  0.3205 -0.1788
  137POPG   C3A 2171   0.288   0.116  11.694  0.0303 -0.0678  0.0066
  137POPG   C4A 2172   0.220  -0.259  11.608  0.3952 -0.1480  0.0179
  137POPG   C1B 2173   1.214   1.272  11.790 -0.1175  0.1378  0.1267
  137POPG   C2B 2174   1.231   1.155  11.362 -0.1231 -0.0737 -0.1114
  137POPG   C3B 2175   1.443   1.130  10.989 -0.1870  0.0539  0.4734
  137POPG   C4B 2176   1.410   0.890  10.566 -0.2122 -0.3161  0.0839
  138POPG   GL0 2177   0.177  11.072  13.239  0.0257 -0.2128  0.3641
  138POPG   PO4 2178   0.503  10.772  13.028 -0.2099 -0.1488  0.3545
  138POPG   GL1 2179   0.302  10.584  12.668 -0.2701 -0.1088 -0.3165
  138POPG   GL2 2180   0.033  10.761  12.517 -0.1237 -0.3684  0.2341
  138POPG   C1A 2181   0.459  10.476  12.298  0.2867 -0.0141 -0.0969
  138POPG   D2A 2182   0.716  10.509  12.045 -0.0381 -0.0923  0.0708
  138POPG   C3A 2183   0.715  10.625  11.721 -0.1045 -0.3560  0.1327
  138POPG   C4A 2184   0.393  10.720  11.500  0.1143  0.0868 -0.0837
  138POPG   C1B 2185  -0.147  10.690  12.041 -0.2955  0.0035  0.1135
  138POPG   C2B 2186  -0.128  10.543  11.564 -0.2196  0.3006 -0.0454
  138POPG   C3B 2187   0.017  10.608  11.156  0.0026  0.2154 -0.0209
  138POPG   C4B 2188   0.351  10.647  10.775 -0.1978  0.1280  0.1556
  139POPG   GL0 2189   5.090   7.034  12.600 -0.1545  0.0956 -0.0514
  139POPG   PO4 2190   4.868   7.264  12.321  0.1055 -0.1823 -0.3687
  139POPG   GL1 2191   4.545   7.329  12.040 -0.0690  0.2854 -0.7590
  139POPG   GL2 2192   4.686   7.085  11.866 -0.0847  0.2691 -0.1830
  139POPG   C1A 2193   4.342   7.594  11.750  0.0864  0.3392  0.1320
  139POPG   D2A 2194   4.048   7.393  11.431 -0.1441  0.0566  0.2721
  139POPG   C3A 2195   4.194   7.224  11.017  0.0219 -0.0373 -0.0841
  139POPG   C4A 2196   4.169   7.157  10.551 -0.1696  0.0978 -0.1670
  139POPG   C1B 2197   4.671   6.662  11.676  0.2489  0.0786 -0.3969
  139POPG   C2B 2198   4.566   6.411  11.309 -0.4475  0.0896 -0.0737
  139POPG   C3B 2199   4.362   6.384  10.956 -0.0308  0.1506 -0.1970
  139POPG   C4B 2200   4.075   6.631  10.736 -0.0443 -0.0747  0.0228
  140POPG   GL0 2201   8.172   4.525  12.431  0.1086  0.0281  0.0221
  140POPG   PO4 2202   8.156   4.904  12.185 -0.0487  0.0576 -0.1427
  140POPG   GL1 2203   8.415   5.045  11.879  0.2351 -0.0946 -0.0216
  140POPG   GL2 2204   8.416   5.274  11.964  0.3060 -0.1235  0.0250
  140POPG   C1A 2205   8.558   4.920  11.438 -0.1387 -0.1879 -0.2359
  140POPG   D2A 2206   8.294   4.936  11.057 -0.2133 -0.1121  0.0142
  140POPG   C3A 2207   8.495   5.150  10.795 -0.1805  0.1392  0.1904
  140POPG   C4A 2208   8.773   5.526  10.677  0.0513  0.1241 -0.0168
  140POPG   C1B 2209   8.189   5.240  11.492 -0.5026  0.0567 -0.1363
  140POPG   C2B 2210   8.240   5.483  11.069  0.0449  0.2792  0.0862
  140POPG   C3B 2211   8.081   5.836  10.915 -0.0081 -0.0196 -0.0393
  140POPG   C4B 2212   7.994   6.329  10.864  0.4144  0.2165  0.1735
  141POPG   GL0 2213   9.441   5.590  13.138  0.0020  0.1457 -0.0919
  141POPG   PO4 2214   9.343   5.397  12.761  0.0936 -0.3571  0.0368
  141POPG   GL1 2215   9.348   5.568  12.298  0.1776  0.1747 -0.0518
  141POPG   GL2 2216   9.639   5.606  12.144 -0.0668  0.0462  0.1089
  141POPG   C1A 2217   9.108   5.620  11.949 -0.0793  0.2264  0.0533
  141POPG   D2A 2218   8.662   5.731  11.896 -0.1668 -0.3192 -0.2966
  141POPG   C3A 2219   8.408   5.758  11.633  0.2484 -0.1733  0.3201
  141POPG   C4A 2220   8.017   5.840  11.533 -0.0894  0.2712  0.0190
  141POPG   C1B 2221   9.560   5.547  11.660  0.1699 -0.1794  0.2705
  141POPG   C2B 2222   9.193   5.638  11.393 -0.0666  0.0675 -0.2814
  141POPG   C3B 2223   9.130   5.816  10.965 -0.1330  0.2303  0.1022
  141POPG   C4B 2224   8.972   5.996  10.543  0.2105 -0.0373 -0.1934
  142POPG   GL0 2225  11.767  11.428  12.794  0.4242 -0.3068  0.0067
  142POPG   PO4 2226  11.817  10.910  12.793  0.0128 -0.0200  0.0819
  142POPG   GL1 2227  11.825  10.973  12.375  0.0378 -0.0074  0.2765
  142POPG   GL2 2228  11.941  11.308  12.362  0.1273 -0.1622 -0.0242
  142POPG   C1A 2229  11.515  11.173  12.062 -0.0414  0.3467 -0.0930
  142POPG   D2A 2230  11.329  11.217  11.725 -0.1378 -0.0578 -0.2400
  142POPG   C3A 2231  11.326  10.886  11.368  0.0233  0.1680  0.2549
  142POPG   C4A 2232  11.198  10.702  10.992 -0.1939  0.1393  0.0703
  142POPG   C1B 2233  12.183  11.162  11.992  0.2020  0.1024  0.1552
  142POPG   C2B 2234  12.229  11.057  11.542 -0.1870 -0.1262  0.1614
  142POPG   C3B 2235  12.065  11.095  11.195 -0.3323  0.1487  0.2925
  142POPG   C4B 2236  12.159  10.947  10.787  0.0796 -0.2340 -0.0661
  143POPG   GL0 2237   7.343   2.055  12.088  0.2581  0.0405 -0.1302
  143POPG   PO4 2238   7.494   2.448  12.095 -0.2666  0.1570  0.0369
  143POPG   GL1 2239   7.385   2.335  11.694  0.1129 -0.2878 -0.1053
  143POPG   GL2 2240   7.685   2.610  11.653  0.3040 -0.1287 -0.0516
  143POPG   C1A 2241   7.390   2.146  11.318 -0.1154  0.0996 -0.2186
  143POPG   D2A 2242   7.618   1.752  11.111  0.0295 -0.3354 -0.4188
  143POPG   C3A 2243   8.084   1.707  11.075  0.1199 -0.0525 -0.3250
  143POPG   C4A 2244   8.253   1.371  10.845 -0.2429  0.0407  0.1545
  143POPG   C1B 2245   7.393   2.690  11.300 -0.4452 -0.1197  0.3933
  143POPG   C2B 2246   7.375   2.511  10.871 -0.0247 -0.0944  0.3729
  143POPG   C3B 2247   7.479   2.312  10.484  0.0424 -0.0311  0.0226
  143POPG   C4B 2248   7.323   2.236  10.162 -0.1912 -0.1739  0.0485
  144POPG   GL0 2249   6.926   3.011  12.245  0.3103 -0.1409 -0.4647
  144POPG   PO4 2250   6.704   3.455  12.228  0.2064  0.2607 -0.3900
  144POPG   GL1 2251   6.846   3.337  11.794 -0.1138 -0.1252  0.2234
  144POPG   GL2 2252   6.595   3.249  11.477 -0.0898  0.1834 -0.2073
  144POPG   C1A 2253   6.971   3.534  11.372  0.0902 -0.0282 -0.1622
  144POPG   D2A 2254   6.904   3.836  10.959  0.1480  0.2121  0.2275
  144POPG   C3A 2255   7.136   3.883  10.583  0.1173  0.1735 -0.2650
  144POPG   C4A 2256   7.134   3.970  10.145  0.1738  0.4407  0.0833
  144POPG   C1B 2257   6.526   3.315  10.989  0.1527  0.0888  0.1522
  144POPG   C2B 2258   6.701   3.499  10.627 -0.2761  0.2883  0.3164
  144POPG   C3B 2259   6.812   3.441  10.244 -0.0191 -0.0438  0.2564
  144POPG   C4B 2260   6.845   3.604   9.912  0.2774 -0.2909 -0.0516
  145POPG   GL0 2261  11.852   7.298  12.810  0.0762 -0.1247 -0.0602
  145POPG   PO4 2262  11.999   7.396  12.409 -0.1361  0.1755 -0.3289
  145POPG   GL1 2263  11.842   7.337  12.007 -0.2883  0.2724 -0.2327
  145POPG   GL2 2264  11.569   7.540  12.006  0.0556  0.2932  0.1542
  145POPG   C1A 2265  11.922   6.971  11.705 -0.0310  0.0329  0.1211
  145POPG   D2A 2266  11.772   6.902  11.232 -0.0102 -0.2621 -0.2469
  145POPG   C3A 2267  12.053   7.077  10.866 -0.2109 -0.2501  0.0963
  145POPG   C4A 2268  12.235   7.230  10.548 -0.0516 -0.2882 -0.1655
  145POPG   C1B 2269  11.368   7.715  11.579  0.0266 -0.0436 -0.0518
  145POPG   C2B 2270  11.087   7.656  11.159  0.2144  0.0896  0.0060
  145POPG   C3B 2271  11.162   7.587  10.653 -0.0371  0.3635 -0.0373
  145POPG   C4B 2272  11.148   7.519  10.233 -0.0182 -0.4910 -0.0288
  146POPG   GL0 2273   8.316   0.080   8.646 -0.1010 -0.3688 -0.0571
  146POPG   PO4 2274   8.399   0.509   8.578 -0.0633  0.0206  0.1145
  146POPG   GL1 2275   8.563   0.308   9.058 -0.2343 -0.0440  0.0447
  146POPG   GL2 2276   8.580  -0.031   9.069 -0.0274 -0.0952 -0.2356
  146POPG   C1A 2277   8.666   0.390   9.576 -0.2001 -0.2144  0.1615
  146POPG   D2A 2278   9.002   0.623   9.713  0.1527  0.1981 -0.0497
  146POPG   C3A 2279   9.135   0.710  10.046 -0.3442 -0.0650  0.0384
  146POPG   C4A 2280   9.035   0.806  10.483  0.2242  0.1699 -0.1164
  146POPG   C1B 2281   8.716  -0.297   9.357 -0.0006 -0.3460 -0.1131
  146POPG   C2B 2282   8.825  -0.521   9.716 -0.1531  0.2151 -0.1899
  146POPG   C3B 2283   9.143  -0.761  10.034  0.1468 -0.0236  0.1777
  146POPG   C4B 2284   9.129  -0.901  10.469  0.2032 -0.3259  0.0116
  147POPG   GL0 2285   7.280  11.674  12.317  0.0111  0.0071  0.0166
  147POPG   PO4 2286   6.953  11.441  12.081  0.1278  0.0873  0.0793
  147POPG   GL1 2287   6.931  11.654  11.642  0.2559  0.0669  0.0278
  147POPG   GL2 2288   7.233  11.694  11.655  0.0615 -0.0673  0.1645
  147POPG   C1A 2289   6.702  11.687  11.371 -0.0109 -0.1437  0.0365
  147POPG   D2A 2290   6.447  11.716  10.989 -0.1329  0.2850  0.0543
  147POPG   C3A 2291   5.906  11.485  10.879 -0.2780  0.1932 -0.1581
  147POPG   C4A 2292   5.626  11.076  11.021 -0.1351  0.0626 -0.2488
  147POPG   C1B 2293   7.555  11.835  11.352  0.3345 -0.2379 -0.1957
  147POPG   C2B 2294   7.592  11.907  10.916  0.2588 -0.2609 -0.1495
  147POPG   C3B 2295   7.822  12.225  10.653 -0.1193 -0.1432  0.1219
  147POPG   C4B 2296   8.220  12.574  10.576 -0.0398 -0.0828 -0.2999
  148POPG   GL0 2297  11.992   1.994   8.975  0.2222  0.1627  0.2585
  148POPG   PO4 2298  12.075   2.054   9.467 -0.1078 -0.1667  0.1777
  148POPG   GL1 2299  12.437   2.384   9.459 -0.2766 -0.0068 -0.0080
  148POPG   GL2 2300  12.393   2.712   9.474  0.1404  0.1628  0.1435
  148POPG   C1A 2301  12.910   2.534   9.540  0.0498  0.3771  0.2939
  148POPG   D2A 2302  13.241   2.850   9.543  0.0125  0.0030  0.1147
  148POPG   C3A 2303  13.223   3.124   9.906  0.1503  0.0491  0.2389
  148POPG   C4A 2304  13.127   3.489   9.867  0.5140  0.2370 -0.1645
  148POPG   C1B 2305  12.635   2.874   9.778  0.1960 -0.0600 -0.1803
  148POPG   C2B 2306  12.834   2.862  10.150  0.1681  0.1192  0.3662
  148POPG   C3B 2307  13.155   3.011  10.420 -0.2870  0.3710  0.2535
  148POPG   C4B 2308  13.255   3.275  10.776  0.0616 -0.0139  0.0959
  149POPG   GL0 2309  11.508   2.100  11.366  0.3352 -0.1034  0.2211
  149POPG   PO4 2310  11.204   1.786  11.597  0.1632 -0.0439  0.1749
  149POPG   GL1 2311  10.964   1.594  11.321  0.0595  0.0243  0.0352
  149POPG   GL2 2312  10.912   1.393  11.461 -0.1752 -0.1712  0.1107
  149POPG   C1A 2313  10.627   1.400  10.994  0.0695  0.0655 -0.1589
  149POPG   D2A 2314  10.546   1.011  10.858  0.5002  0.2293  0.0213
  149POPG   C3A 2315  10.445   1.030  10.385  0.0460  0.0969 -0.0544
  149POPG   C4A 2316  10.288   0.936  10.077 -0.1431  0.0045 -0.3881
  149POPG   C1B 2317  10.680   1.012  11.371 -0.2019  0.5498 -0.3579
  149POPG   C2B 2318  10.557   0.513  11.379 -0.0466 -0.1273 -0.0097
  149POPG   C3B 2319  10.669   0.042  11.143 -0.5000  0.2377 -0.2552
  149POPG   C4B 2320  10.676  -0.277  10.993  0.0949  0.0340  0.0272
  150POPG   GL0 2321   1.120   3.427  12.613 -0.0359 -0.0061 -0.0505
  150POPG   PO4 2322   0.938   3.785  12.334 -0.1690  0.0615  0.2116
  150POPG   GL1 2323   0.929   3.728  11.901 -0.0521 -0.1123  0.2587
  150POPG   GL2 2324   1.073   4.060  11.704  0.4633  0.3007  0.1830
  150POPG   C1A 2325   1.006   3.568  11.442 -0.3472  0.2543 -0.1169
  150POPG   D2A 2326   1.257   3.678  11.079 -0.1304 -0.0060 -0.0777
  150POPG   C3A 2327   1.651   3.819  11.037  0.2154  0.1822 -0.0669
  150POPG   C4A 2328   1.803   4.079  10.614  0.0495 -0.0771  0.0989
  150POPG   C1B 2329   1.441   4.173  11.441  0.0194  0.0596 -0.0997
  150POPG   C2B 2330   1.626   4.313  11.114 -0.1663  0.2324  0.0897
  150POPG   C3B 2331   1.551   4.513  10.648 -0.2133 -0.0060 -0.2960
  150POPG   C4B 2332   1.474   4.366  10.317  0.2833  0.1055 -0.3105
  151POPG   GL0 2333   2.426   0.668  12.701 -0.1185  0.1784  0.0963
  151POPG   PO4 2334   2.446   1.075  12.444 -0.1398 -0.3580  0.1490
  151POPG   GL1 2335   2.671   1.108  12.117 -0.1689  0.0716  0.0264
  151POPG   GL2 2336   3.033   1.067  12.184  0.1774  0.1580  0.1503
  151POPG   C1A 2337   2.612   1.059  11.637 -0.1266  0.3608  0.0773
  151POPG   D2A 2338   2.538   0.749  11.321 -0.1596 -0.1478 -0.0638
  151POPG   C3A 2339   2.920   0.489  11.167 -0.1529  0.1148  0.1731
  151POPG   C4A 2340   2.887   0.329  10.774  0.0078  0.3759  0.1104
  151POPG   C1B 2341   3.291   1.212  11.921 -0.0155 -0.0591 -0.0042
  151POPG   C2B 2342   3.493   1.076  11.592 -0.0011 -0.2052 -0.3274
  151POPG   C3B 2343   3.610   0.742  11.252  0.0028 -0.1833 -0.1666
  151POPG   C4B 2344   3.818   0.480  10.958  0.0580 -0.1017  0.1619
  152POPG   GL0 2345   7.601   8.669  12.753  0.0683 -0.0239  0.1545
  152POPG   PO4 2346   7.592   8.459  12.452  0.2586 -0.2011 -0.0902
  152POPG   GL1 2347   7.841   8.417  12.031 -0.0492 -0.1139 -0.1054
  152POPG   GL2 2348   8.148   8.327  12.153  0.2386 -0.0378 -0.0621
  152POPG   C1A 2349   7.972   8.432  11.548 -0.1483  0.2719  0.1554
  152POPG   D2A 2350   8.097   8.239  11.133 -0.2571  0.2056 -0.1293
  152POPG   C3A 2351   7.924   8.329  10.730 -0.1080  0.1701 -0.0005
  152POPG   C4A 2352   7.693   8.482  10.360  0.1717 -0.2488  0.1089
  152POPG   C1B 2353   8.107   8.021  11.837 -0.2417  0.0812 -0.0119
  152POPG   C2B 2354   8.472   8.074  11.533  0.0790 -0.0981  0.4639
  152POPG   C3B 2355   8.517   7.915  11.043  0.0382 -0.0609 -0.0043
  152POPG   C4B 2356   8.528   7.628  10.642 -0.1358 -0.1621 -0.0003
  153POPG   GL0 2357  10.783  12.127   8.382  0.2461  0.2193  0.1540
  153POPG   PO4 2358  10.846  11.743   8.374 -0.1321 -0.0357 -0.2544
  153POPG   GL1 2359  10.890  11.805   8.797  0.0709  0.2143 -0.2216
  153POPG   GL2 2360  10.501  11.782   8.967 -0.2164 -0.3050 -0.1261
  153POPG   C1A 2361  10.917  11.871   9.228 -0.5228 -0.0684 -0.0033
  153POPG   D2A 2362  10.838  11.818   9.779  0.1612 -0.1519 -0.3977
  153POPG   C3A 2363  10.577  11.822  10.143  0.2429  0.2207  0.0691
  153POPG   C4A 2364  10.446  11.864  10.581 -0.1311 -0.0593 -0.0007
  153POPG   C1B 2365  10.487  11.864   9.409  0.2661 -0.2452  0.0824
  153POPG   C2B 2366  10.272  11.884   9.715 -0.3675 -0.0016 -0.2318
  153POPG   C3B 2367  10.096  11.701  10.125  0.1766 -0.1200  0.0965
  153POPG   C4B 2368  10.005  11.356  10.398 -0.1197 -0.0211  0.1188
  154POPG   GL0 2369  11.702   1.900  10.421  0.1362  0.1011  0.0137
  154POPG   PO4 2370  11.602   1.639  10.691  0.1465  0.0213  0.0682
  154POPG   GL1 2371  11.188   1.561  10.755 -0.0669 -0.1451  0.1027
  154POPG   GL2 2372  10.839   1.624  10.640 -0.1674 -0.1057 -0.1114
  154POPG   C1A 2373  11.104   1.253  10.975  0.1288  0.1912  0.0131
  154POPG   D2A 2374  11.085   0.845  10.945 -0.2542 -0.2138 -0.3353
  154POPG   C3A 2375  11.488   0.513  11.177 -0.3855 -0.0660 -0.2149
  154POPG   C4A 2376  11.523   0.155  11.459 -0.3054 -0.3650  0.3698
  154POPG   C1B 2377  10.402   1.489  10.586  0.0460 -0.0261 -0.1331
  154POPG   C2B 2378  10.046   1.158  10.694 -0.2257 -0.0716  0.0637
  154POPG   C3B 2379  10.010   0.726  10.426 -0.0395  0.1817  0.1804
  154POPG   C4B 2380   9.936   0.376  10.136  0.0066  0.0971  0.0123
  155POPG   GL0 2381   2.644   5.155   7.815  0.0347  0.1872  0.0460
  155POPG   PO4 2382   2.315   5.405   7.930  0.2454 -0.3380 -0.0796
  155POPG   GL1 2383   1.960   5.412   8.093 -0.1359 -0.0481 -0.0051
  155POPG   GL2 2384   2.025   5.223   8.283  0.1523 -0.3735  0.0779
  155POPG   C1A 2385   1.613   5.371   8.445 -0.0827 -0.0183  0.0032
  155POPG   D2A 2386   1.415   5.231   8.852  0.2604  0.0037 -0.1254
  155POPG   C3A 2387   1.395   5.121   9.304 -0.1090 -0.0625  0.1868
  155POPG   C4A 2388   1.261   5.149   9.742 -0.0908 -0.0257 -0.1700
  155POPG   C1B 2389   1.884   4.877   8.581  0.4990 -0.0600 -0.0296
  155POPG   C2B 2390   1.684   4.624   8.858 -0.1934  0.0415  0.6133
  155POPG   C3B 2391   1.558   4.583   9.244 -0.0518  0.1300  0.2890
  155POPG   C4B 2392   1.505   4.146   9.489  0.2442  0.1313 -0.2274
  156POPG   GL0 2393  10.910   0.591  12.764  0.2033 -0.2305  0.0328
  156POPG   PO4 2394  10.703   0.436  12.471  0.2146 -0.0846 -0.2433
  156POPG   GL1 2395  10.740   0.242  12.018 -0.1570  0.0740  0.1686
  156POPG   GL2 2396  11.008   0.343  11.795  0.1916  0.1078  0.1773
  156POPG   C1A 2397  10.490   0.125  11.661 -0.2792 -0.1016  0.1239
  156POPG   D2A 2398  10.263  -0.191  11.300  0.2719 -0.1204  0.0166
  156POPG   C3A 2399  10.093  -0.102  10.874 -0.1070 -0.0969  0.1687
  156POPG   C4A 2400   9.962  -0.150  10.415  0.2028 -0.0205 -0.1438
  156POPG   C1B 2401  11.039  -0.059  11.593 -0.0635 -0.1049 -0.0513
  156POPG   C2B 2402  11.145  -0.268  11.159 -0.0577  0.0531  0.1215
  156POPG   C3B 2403  11.399  -0.273  10.785  0.1249 -0.0943 -0.0124
  156POPG   C4B 2404  11.620  -0.361  10.370  0.1873 -0.0027  0.0450
  157POPG   GL0 2405   7.536   7.961   8.054  0.0647  0.0695  0.1138
  157POPG   PO4 2406   7.883   7.969   8.484 -0.0843 -0.1226 -0.0450
  157POPG   GL1 2407   7.880   8.264   8.785 -0.0483  0.1212 -0.1208
  157POPG   GL2 2408   7.683   8.588   8.799  0.0520 -0.0078  0.1833
  157POPG   C1A 2409   7.571   8.243   9.157  0.0749  0.1872  0.0321
  157POPG   D2A 2410   7.501   8.119   9.552 -0.5142 -0.2456 -0.1450
  157POPG   C3A 2411   7.313   8.412   9.703  0.2271  0.1456  0.1936
  157POPG   C4A 2412   6.983   8.419  10.001 -0.3954  0.3086  0.0936
  157POPG   C1B 2413   7.832   8.659   9.231  0.0061  0.1241 -0.3118
  157POPG   C2B 2414   7.764   8.537   9.577  0.3547  0.3112 -0.0079
  157POPG   C3B 2415   7.887   8.341   9.907  0.1024 -0.0577 -0.1132
  157POPG   C4B 2416   8.216   8.087   9.938  0.0219  0.0518 -0.1725
  158POPG   GL0 2417  12.106   2.532  11.787 -0.2655 -0.4110  0.0212
  158POPG   PO4 2418  12.321   2.614  11.355  0.2439 -0.1382 -0.0660
  158POPG   GL1 2419  12.265   3.024  11.204 -0.2203 -0.0417  0.3191
  158POPG   GL2 2420  11.942   2.989  11.052 -0.3042  0.0460  0.0917
  158POPG   C1A 2421  12.384   3.173  10.871  0.1982  0.2968  0.0684
  158POPG   D2A 2422  12.246   3.385  10.477 -0.0521 -0.0365 -0.0755
  158POPG   C3A 2423  12.402   3.529  10.114  0.1135  0.0148 -0.2067
  158POPG   C4A 2424  12.342   3.282   9.816 -0.3022 -0.2049 -0.2985
  158POPG   C1B 2425  11.876   3.405  10.846 -0.1965 -0.1841 -0.1404
  158POPG   C2B 2426  11.526   3.441  10.556  0.0645  0.4725 -0.1627
  158POPG   C3B 2427  11.461   3.876  10.326  0.0078  0.1880  0.1575
  158POPG   C4B 2428  11.291   4.265  10.087 -0.0717 -0.2430  0.5000
  159POPG   GL0 2429   0.035   5.898  12.403  0.0532  0.0533 -0.2729
  159POPG   PO4 2430   0.258   6.083  12.215 -0.0281 -0.0454 -0.1608
  159POPG   GL1 2431   0.345   6.153  11.797 -0.0225  0.0435  0.1305
  159POPG   GL2 2432   0.544   6.472  11.821 -0.2241 -0.2358  0.1855
  159POPG   C1A 2433   0.017   6.183  11.496  0.0533 -0.3408  0.1532
  159POPG   D2A 2434   0.010   5.817  11.241 -0.0712  0.3386 -0.0589
  159POPG   C3A 2435   0.061   6.004  10.871 -0.4003  0.1820 -0.0373
  159POPG   C4A 2436  -0.108   6.248  10.552 -0.2757  0.0064  0.2120
  159POPG   C1B 2437   0.465   6.427  11.336 -0.0857 -0.1353  0.0975
  159POPG   C2B 2438   0.481   6.235  10.947 -0.0340  0.0049  0.1897
  159POPG   C3B 2439   0.704   6.267  10.439  0.2577  0.2828  0.1972
  159POPG   C4B 2440   0.969   6.318  10.090 -0.2003  0.0925  0.1007
  160POPG   GL0 2441   1.332   1.634  12.080  0.2986 -0.1604 -0.1597
  160POPG   PO4 2442   1.244   1.985  11.869 -0.2415 -0.0665  0.0755
  160POPG   GL1 2443   1.531   1.905  11.572  0.3653 -0.3603  0.0253
  160POPG   GL2 2444   1.677   2.076  11.300  0.4172 -0.1346  0.3698
  160POPG   C1A 2445   1.483   1.611  11.212  0.1839 -0.0967 -0.1404
  160POPG   D2A 2446   1.277   1.553  10.752  0.0214 -0.5534 -0.0932
  160POPG   C3A 2447   1.486   1.365  10.487  0.3076 -0.1457  0.1229
  160POPG   C4A 2448   1.856   1.064  10.392  0.0759  0.0476 -0.2449
  160POPG   C1B 2449   1.538   2.447  11.094 -0.1647  0.1385 -0.1761
  160POPG   C2B 2450   1.779   2.754  11.043  0.3422 -0.0731 -0.6126
  160POPG   C3B 2451   2.040   3.002  10.967  0.1133 -0.1390  0.4484
  160POPG   C4B 2452   2.546   3.092  10.922 -0.0236 -0.1755 -0.1194
  161POPG   GL0 2453   0.051   3.111  11.699  0.1779  0.3126 -0.1102
  161POPG   PO4 2454   0.362   3.509  11.663  0.0660  0.0848 -0.1163
  161POPG   GL1 2455   0.211   3.574  11.258  0.0365 -0.1665  0.0566
  161POPG   GL2 2456   0.493   3.436  11.113 -0.1368  0.1438 -0.0093
  161POPG   C1A 2457   0.021   3.712  10.894 -0.1969  0.1715  0.0445
  161POPG   D2A 2458  -0.384   3.816  10.544 -0.1641  0.3388  0.2993
  161POPG   C3A 2459  -0.506   4.319  10.321 -0.0872  0.0096 -0.1680
  161POPG   C4A 2460  -0.624   4.657  10.062 -0.0326  0.0940  0.1884
  161POPG   C1B 2461   0.485   3.671  10.693 -0.1360 -0.2000 -0.1173
  161POPG   C2B 2462   0.192   3.910  10.456  0.0428 -0.0400  0.0448
  161POPG   C3B 2463  -0.020   4.300  10.633  0.4583  0.3576  0.1673
  161POPG   C4B 2464  -0.110   4.667  10.364 -0.3151 -0.0695  0.3660
  162POPG   GL0 2465   6.247  11.762  12.517  0.0562  0.0606 -0.0054
  162POPG   PO4 2466   5.907  11.845  12.128 -0.2026  0.1811  0.3997
  162POPG   GL1 2467   5.939  11.760  11.747  0.0087 -0.2919 -0.4703
  162POPG   GL2 2468   5.501  11.839  11.839  0.1287 -0.1889 -0.2310
  162POPG   C1A 2469   6.228  11.512  11.432  0.0578  0.1562  0.2408
  162POPG   D2A 2470   6.280  11.201  11.085 -0.3009 -0.0716  0.2762
  162POPG   C3A 2471   6.591  11.248  10.853  0.0646  0.1132  0.3521
  162POPG   C4A 2472   6.949  11.141  10.785 -0.1772  0.1374  0.1398
  162POPG   C1B 2473   5.438  11.473  11.601 -0.1040  0.1891  0.0033
  162POPG   C2B 2474   5.239  11.453  11.188  0.0166  0.0135  0.0567
  162POPG   C3B 2475   5.239  11.252  10.859 -0.0696 -0.0051  0.1971
  162POPG   C4B 2476   5.043  11.300  10.453  0.1248 -0.0928  0.1011
  163POPG   GL0 2477   1.242   8.271  12.527  0.3533 -0.0312 -0.2265
  163POPG   PO4 2478   1.614   8.020  12.457  0.3619  0.1961  0.2197
  163POPG   GL1 2479   1.588   8.245  12.053 -0.0789 -0.3826 -0.2493
  163POPG   GL2 2480   1.237   8.263  12.020  0.1023  0.1245  0.1210
  163POPG   C1A 2481   1.576   8.117  11.702  0.0532 -0.3026  0.1716
  163POPG   D2A 2482   1.380   8.275  11.369  0.0193  0.0534  0.0815
  163POPG   C3A 2483   1.320   8.472  11.064  0.0013 -0.0382  0.2382
  163POPG   C4A 2484   1.271   8.905  10.942  0.0208  0.5521 -0.1178
  163POPG   C1B 2485   0.995   8.181  11.660  0.0030 -0.1132 -0.3093
  163POPG   C2B 2486   0.862   8.215  11.214  0.2399 -0.2130 -0.1413
  163POPG   C3B 2487   0.831   8.488  10.844  0.3828 -0.1125 -0.1276
  163POPG   C4B 2488   1.066   8.720  10.492 -0.1147  0.1732  0.0027
  164POPG   GL0 2489   3.343   9.301  12.507 -0.3176  0.0799 -0.1948
  164POPG   PO4 2490   3.097   8.911  12.698  0.3531 -0.2695 -0.0223
  164POPG   GL1 2491   3.200   8.924  12.253 -0.1918 -0.2507  0.0491
  164POPG   GL2 2492   3.383   8.608  12.148 -0.1822  0.1528  0.0135
  164POPG   C1A 2493   3.132   9.349  11.983 -0.3188  0.1457 -0.0065
  164POPG   D2A 2494   2.853   9.465  11.671 -0.0082 -0.4074  0.0354
  164POPG   C3A 2495   2.986   9.584  11.207 -0.0588  0.1235  0.0175
  164POPG   C4A 2496   3.037   9.715  10.850 -0.3137 -0.1223  0.1538
  164POPG   C1B 2497   3.376   8.573  11.756 -0.1392  0.3173  0.1506
  164POPG   C2B 2498   3.174   8.398  11.366  0.3587  0.1271  0.1085
  164POPG   C3B 2499   3.341   8.583  10.939  0.0705  0.0599 -0.1652
  164POPG   C4B 2500   3.377   8.866  10.608 -0.4829 -0.0630  0.1685
  165POPG   GL0 2501   5.766   9.239   8.529 -0.3690 -0.3968 -0.1660
  165POPG   PO4 2502   5.772   9.021   8.735 -0.0280  0.1499 -0.3582
  165POPG   GL1 2503   5.746   9.137   9.211  0.2575  0.0737  0.0814
  165POPG   GL2 2504   5.636   9.525   9.351 -0.1752  0.2752 -0.1379
  165POPG   C1A 2505   5.918   9.231   9.641 -0.0847 -0.1572 -0.4232
  165POPG   D2A 2506   5.854   9.392  10.029 -0.3684  0.0427 -0.0020
  165POPG   C3A 2507   6.118   9.381  10.372 -0.0363 -0.1598 -0.3601
  165POPG   C4A 2508   6.032   9.339  10.856 -0.0009 -0.3901 -0.3103
  165POPG   C1B 2509   5.963   9.729   9.621 -0.2378  0.1011 -0.0487
  165POPG   C2B 2510   6.167   9.795  10.033  0.1237 -0.0813 -0.1651
  165POPG   C3B 2511   6.313  10.101  10.287  0.0835  0.2882 -0.0794
  165POPG   C4B 2512   6.521  10.297  10.538 -0.4626 -0.0480  0.2015
  166POPG   GL0 2513   5.304   7.741  12.591 -0.0409  0.2958  0.1956
  166POPG   PO4 2514   5.406   7.384  12.300  0.2311  0.2985 -0.1703
  166POPG   GL1 2515   5.425   7.302  11.948 -0.1006  0.2524 -0.1021
  166POPG   GL2 2516   5.721   7.205  11.899  0.0117  0.4068 -0.0980
  166POPG   C1A 2517   5.139   7.226  11.637 -0.3503  0.0699 -0.0562
  166POPG   D2A 2518   4.970   7.053  11.207 -0.2157  0.3080 -0.4180
  166POPG   C3A 2519   4.730   6.727  10.965 -0.1223 -0.0923 -0.2165
  166POPG   C4A 2520   4.806   6.331  10.660 -0.3088  0.1074 -0.0750
  166POPG   C1B 2521   5.636   7.204  11.479  0.0804 -0.1367  0.0362
  166POPG   C2B 2522   5.592   7.169  11.032 -0.3656  0.0876  0.1818
  166POPG   C3B 2523   5.503   7.448  10.742  0.1556 -0.2299 -0.1181
  166POPG   C4B 2524   5.621   7.621  10.313 -0.3246  0.1183 -0.3555
  167POPG   GL0 2525   9.803   9.806  13.143 -0.1741 -0.2145  0.1261
  167POPG   PO4 2526  10.132   9.592  12.749  0.0396 -0.2256 -0.1837
  167POPG   GL1 2527   9.961   9.547  12.292  0.3072 -0.2167  0.0247
  167POPG   GL2 2528  10.130   9.811  12.124 -0.0604 -0.1872  0.3035
  167POPG   C1A 2529  10.071   9.354  11.889  0.0834 -0.0213 -0.3495
  167POPG   D2A 2530  10.171   9.295  11.431 -0.1039  0.3195 -0.2860
  167POPG   C3A 2531  10.513   9.516  11.300 -0.1364  0.2197 -0.0120
  167POPG   C4A 2532  10.782   9.674  11.044 -0.3734  0.0079  0.1673
  167POPG   C1B 2533  10.190   9.804  11.650  0.1748 -0.2931  0.0911
  167POPG   C2B 2534  10.328   9.944  11.273  0.0739  0.1462 -0.0132
  167POPG   C3B 2535  10.375  10.150  10.856  0.0008 -0.2071 -0.3031
  167POPG   C4B 2536  10.428  10.557  10.966  0.1305  0.2053  0.4667
  168POPG   GL0 2537   0.331   6.606  12.225  0.1466  0.2742  0.0260
  168POPG   PO4 2538   0.363   7.094  12.277 -0.2176  0.0596  0.1095
  168POPG   GL1 2539   0.375   7.028  11.870 -0.0760 -0.3469 -0.0686
  168POPG   GL2 2540   0.588   7.240  11.806 -0.1539 -0.0375 -0.2282
  168POPG   C1A 2541   0.171   6.800  11.708  0.5494  0.0372  0.3665
  168POPG   D2A 2542  -0.030   6.630  11.252 -0.1385  0.0179 -0.1614
  168POPG   C3A 2543   0.183   6.678  10.933  0.0092  0.0407  0.0421
  168POPG   C4A 2544   0.309   6.672  10.621  0.0717 -0.0922  0.0552
  168POPG   C1B 2545   0.889   7.224  11.468 -0.2561  0.0472  0.2052
  168POPG   C2B 2546   1.049   6.998  11.098 -0.3291 -0.2885 -0.0087
  168POPG   C3B 2547   1.315   6.967  10.744 -0.1361  0.2680 -0.3076
  168POPG   C4B 2548   1.774   6.867  10.790 -0.1052  0.1625 -0.2652
  169POPG   GL0 2549   7.869   5.836  12.652 -0.1412  0.0671 -0.1568
  169POPG   PO4 2550   7.633   6.205  12.524 -0.2414  0.0732 -0.0284
  169POPG   GL1 2551   7.617   6.379  12.128  0.3034 -0.2338 -0.0944
  169POPG   GL2 2552   7.353   6.177  12.005  0.1908 -0.0634 -0.1203
  169POPG   C1A 2553   7.893   6.404  11.874  0.2164 -0.0457 -0.1529
  169POPG   D2A 2554   7.842   6.359  11.433 -0.1779  0.0058 -0.2155
  169POPG   C3A 2555   8.007   6.629  11.271 -0.0861  0.0829  0.1301
  169POPG   C4A 2556   8.032   6.818  10.872 -0.1757 -0.0096 -0.2630
  169POPG   C1B 2557   7.487   5.983  11.625  0.2033  0.0512  0.2910
  169POPG   C2B 2558   7.611   5.952  11.261 -0.1233  0.1424  0.1443
  169POPG   C3B 2559   7.543   5.986  10.771  0.0918 -0.1190 -0.4066
  169POPG   C4B 2560   7.361   5.807  10.334  0.2912 -0.0861  0.1933
  170POPG   GL0 2561   5.793   9.365  12.409  0.0837 -0.0311 -0.2124
  170POPG   PO4 2562   5.445   9.026  12.488  0.1310  0.1076 -0.0972
  170POPG   GL1 2563   5.407   9.178  12.076  0.1112 -0.0521 -0.0890
  170POPG   GL2 2564   5.312   9.018  11.778 -0.3258 -0.1705  0.1748
  170POPG   C1A 2565   5.237   9.520  11.770 -0.0630 -0.0314 -0.2555
  170POPG   D2A 2566   5.383   9.968  11.597  0.1436  0.0750  0.1638
  170POPG   C3A 2567   5.305   9.993  11.154  0.1443  0.1726 -0.3806
  170POPG   C4A 2568   5.382  10.152  10.881 -0.1802  0.1753  0.1760
  170POPG   C1B 2569   5.306   9.131  11.376 -0.1721 -0.2608 -0.2918
  170POPG   C2B 2570   5.325   9.437  11.088 -0.1116 -0.2093 -0.2505
  170POPG   C3B 2571   5.242   9.534  10.688  0.0977  0.3153  0.0557
  170POPG   C4B 2572   5.426   9.480  10.296 -0.0341  0.1695 -0.0383
  171POPG   GL0 2573   6.264   0.042  12.708 -0.1353  0.3758 -0.0839
  171POPG   PO4 2574   6.415   0.429  12.478 -0.1375 -0.0632 -0.4215
  171POPG   GL1 2575   6.461   0.346  12.122  0.4907  0.0115  0.0715
  171POPG   GL2 2576   6.315   0.707  12.001  0.2200 -0.1763  0.0409
  171POPG   C1A 2577   6.677   0.153  11.685  0.0877 -0.1454 -0.0520
  171POPG   D2A 2578   6.948  -0.154  11.484  0.3420  0.1291  0.0902
  171POPG   C3A 2579   7.076  -0.348  11.087  0.3044 -0.1353  0.3241
  171POPG   C4A 2580   6.965  -0.594  10.775  0.2511 -0.0531 -0.2583
  171POPG   C1B 2581   6.270   0.711  11.574 -0.0566  0.0107 -0.0921
  171POPG   C2B 2582   5.987   0.688  11.255 -0.2585  0.2233  0.0335
  171POPG   C3B 2583   5.765   1.090  11.012  0.2761  0.1013  0.1345
  171POPG   C4B 2584   5.882   1.406  10.687  0.0633 -0.2899  0.0033
  172POPG   GL0 2585   8.708   5.057   8.034  0.1681  0.2632 -0.1258
  172POPG   PO4 2586   8.834   5.410   8.190 -0.1775  0.3302 -0.2786
  172POPG   GL1 2587   8.632   5.542   8.634 -0.4340  0.2606 -0.2077
  172POPG   GL2 2588   8.848   5.802   8.787 -0.0428 -0.0487  0.2542
  172POPG   C1A 2589   8.384   5.568   8.888  0.0782 -0.4074 -0.0557
  172POPG   D2A 2590   8.276   5.737   9.295  0.1238 -0.0152 -0.1005
  172POPG   C3A 2591   8.440   5.594   9.724  0.2839 -0.0547 -0.2597
  172POPG   C4A 2592   8.184   5.526  10.068 -0.3044  0.3013  0.1425
  172POPG   C1B 2593   8.782   5.934   9.100  0.0717 -0.2130  0.0215
  172POPG   C2B 2594   8.764   6.039   9.601  0.5180  0.2185 -0.1179
  172POPG   C3B 2595   8.722   6.293   9.974  0.2533 -0.4126 -0.2129
  172POPG   C4B 2596   9.049   6.507  10.274 -0.1973 -0.0632 -0.1372
  173POPG   GL0 2597  10.875   3.293  12.086 -0.2256  0.1690  0.2459
  173POPG   PO4 2598  10.787   3.438  11.659  0.0432 -0.2041  0.1732
  173POPG   GL1 2599  10.574   3.584  11.249 -0.1003  0.1041  0.1629
  173POPG   GL2 2600  10.675   3.404  11.029  0.1831  0.1431  0.0112
  173POPG   C1A 2601  10.219   3.603  10.928  0.0261  0.2354  0.1330
  173POPG   D2A 2602  10.108   3.527  10.550  0.0120  0.0220 -0.0251
  173POPG   C3A 2603   9.738   3.675  10.220  0.1172 -0.2464 -0.1318
  173POPG   C4A 2604   9.301   3.520  10.122 -0.2022 -0.1552 -0.0382
  173POPG   C1B 2605  10.431   3.154  10.747 -0.1038 -0.3075 -0.1373
  173POPG   C2B 2606  10.036   2.851  10.659 -0.1208  0.1064  0.0452
  173POPG   C3B 2607   9.590   2.734  10.557 -0.1637 -0.0027  0.0469
  173POPG   C4B 2608   9.271   2.404  10.734 -0.0291 -0.0793 -0.1995
  174POPG   GL0 2609   7.873   2.316  12.360  0.3391 -0.0667 -0.1058
  174POPG   PO4 2610   8.168   2.579  12.045  0.3730 -0.0160 -0.1008
  174POPG   GL1 2611   8.172   2.532  11.593  0.0395 -0.2161 -0.2340
  174POPG   GL2 2612   8.115   2.824  11.497 -0.1143  0.1851  0.0907
  174POPG   C1A 2613   8.256   2.401  11.153 -0.2524  0.0655 -0.0902
  174POPG   D2A 2614   8.159   2.164  10.941  0.0863  0.0005 -0.0013
  174POPG   C3A 2615   7.929   2.320  10.590 -0.1453 -0.0643 -0.1401
  174POPG   C4A 2616   7.907   2.198  10.245  0.0199 -0.1674  0.4133
  174POPG   C1B 2617   8.374   2.895  11.105 -0.0992  0.4512  0.0221
  174POPG   C2B 2618   8.274   2.764  10.790  0.4490 -0.2130  0.0911
  174POPG   C3B 2619   8.407   2.494  10.578 -0.0340 -0.0497  0.5142
  174POPG   C4B 2620   8.472   2.085  10.389  0.0391 -0.0373  0.1187
  175POPG   GL0 2621   3.849   0.702  12.880  0.4027 -0.0745  0.1793
  175POPG   PO4 2622   3.583   0.511  12.657 -0.0363  0.0504 -0.0010
  175POPG   GL1 2623   3.329   0.631  12.253 -0.2112 -0.1506  0.1583
  175POPG   GL2 2624   3.430   0.733  12.025 -0.3024  0.0383  0.0875
  175POPG   C1A 2625   2.975   0.669  11.907 -0.3484 -0.0313 -0.0974
  175POPG   D2A 2626   2.661   0.271  11.773 -0.0031  0.0621 -0.0822
  175POPG   C3A 2627   2.627   0.197  11.395  0.0428  0.3074  0.2209
  175POPG   C4A 2628   2.477   0.032  11.033  0.2179 -0.1521  0.0092
  175POPG   C1B 2629   3.428   0.621  11.685 -0.1080  0.4373  0.2004
  175POPG   C2B 2630   3.132   0.809  11.448  0.0791  0.1249 -0.1355
  175POPG   C3B 2631   2.908   0.938  11.010 -0.3878  0.3099 -0.2607
  175POPG   C4B 2632   2.518   0.651  10.828 -0.2824 -0.1127  0.3796
  176POPG   GL0 2633   2.109  10.605  13.182 -0.0054  0.2914  0.0486
  176POPG   PO4 2634   1.854  10.350  12.830  0.0087 -0.0402  0.1651
  176POPG   GL1 2635   1.905  10.374  12.431 -0.2765 -0.0560  0.2469
  176POPG   GL2 2636   1.659  10.282  12.243 -0.2118 -0.3102  0.0535
  176POPG   C1A 2637   2.106  10.415  12.043 -0.1119  0.4154 -0.2074
  176POPG   D2A 2638   2.072  10.734  11.714  0.4545 -0.1928  0.3143
  176POPG   C3A 2639   2.281  10.799  11.481  0.4083  0.3698  0.1517
  176POPG   C4A 2640   2.521  10.858  11.299 -0.0231 -0.1586 -0.1429
  176POPG   C1B 2641   1.586  10.261  11.878 -0.0085  0.1280 -0.2213
  176POPG   C2B 2642   1.639  10.452  11.503  0.0215 -0.1490  0.4094
  176POPG   C3B 2643   1.435  10.561  11.066 -0.5535 -0.2163 -0.2071
  176POPG   C4B 2644   1.330  10.464  10.696 -0.1262 -0.1092  0.0233
  177POPG   GL0 2645   8.713   8.311  12.904  0.1026 -0.0502  0.2855
  177POPG   PO4 2646   8.696   8.216  12.588 -0.0133  0.5077  0.2639
  177POPG   GL1 2647   8.686   8.142  12.136  0.0526 -0.3562  0.0328
  177POPG   GL2 2648   8.816   8.391  12.024 -0.0475  0.2539  0.0334
  177POPG   C1A 2649   8.911   7.967  11.816 -0.2568 -0.2521 -0.0546
  177POPG   D2A 2650   9.298   8.036  11.689 -0.3659 -0.0941  0.1004
  177POPG   C3A 2651   9.443   7.905  11.240  0.4249 -0.1790 -0.0656
  177POPG   C4A 2652   9.405   8.018  10.833  0.1222 -0.2681 -0.1586
  177POPG   C1B 2653   8.830   8.414  11.581  0.2026  0.0603  0.0909
  177POPG   C2B 2654   9.065   8.552  11.317  0.1600 -0.1325 -0.0501
  177POPG   C3B 2655   9.376   8.858  11.216 -0.2605 -0.1832  0.4043
  177POPG   C4B 2656   9.820   8.988  11.340 -0.4893  0.2788 -0.0527
  178POPG   GL0 2657   2.247   7.208  12.423  0.1442 -0.1545  0.0947
  178POPG   PO4 2658   1.792   7.075  12.439 -0.3805 -0.1721  0.2292
  178POPG   GL1 2659   1.975   7.307  12.007 -0.0833 -0.0266  0.0304
  178POPG   GL2 2660   1.631   7.376  11.895  0.2840 -0.1171  0.0170
  178POPG   C1A 2661   2.023   7.360  11.635 -0.3327 -0.3506  0.0331
  178POPG   D2A 2662   1.986   7.303  11.215  0.0919  0.0171  0.1023
  178POPG   C3A 2663   1.796   7.425  10.747  0.0277 -0.1893  0.1303
  178POPG   C4A 2664   1.502   7.733  10.577  0.1107  0.3479 -0.0462
  178POPG   C1B 2665   1.648   7.587  11.560  0.2918 -0.2030 -0.1366
  178POPG   C2B 2666   1.699   7.763  11.108 -0.1350  0.0764  0.1799
  178POPG   C3B 2667   1.923   8.031  10.830  0.0784 -0.1867 -0.0578
  178POPG   C4B 2668   2.025   8.477  10.754 -0.0743  0.2402 -0.2218
  179POPG   GL0 2669   3.938   9.264  12.382  0.0436 -0.2986 -0.1777
  179POPG   PO4 2670   3.883   8.949  12.593 -0.2298  0.3136  0.0020
  179POPG   GL1 2671   3.811   8.818  12.150  0.0173 -0.2615 -0.1166
  179POPG   GL2 2672   3.585   9.152  11.998 -0.2910 -0.1671  0.0409
  179POPG   C1A 2673   3.870   8.571  11.809 -0.1494 -0.1487 -0.1271
  179POPG   D2A 2674   3.670   8.632  11.339 -0.1133 -0.3231 -0.2291
  179POPG   C3A 2675   3.336   8.904  11.311  0.0337 -0.1133 -0.0070
  179POPG   C4A 2676   3.030   8.939  11.630 -0.1169  0.1482 -0.0589
  179POPG   C1B 2677   3.718   9.098  11.595 -0.1112 -0.1371  0.3656
  179POPG   C2B 2678   4.090   9.225  11.253 -0.1469  0.2216 -0.2148
  179POPG   C3B 2679   4.362   9.357  10.870  0.4638  0.0725  0.1153
  179POPG   C4B 2680   4.406   9.479  10.390  0.1406  0.1679  0.5312
  180POPG   GL0 2681  10.408   8.288  13.251 -0.1754  0.0188 -0.0429
  180POPG   PO4 2682  10.540   8.635  13.034  0.1302  0.1838 -0.1848
  180POPG   GL1 2683  10.647   8.693  12.628  0.0766  0.0088 -0.1030
  180POPG   GL2 2684  10.955   8.688  12.538 -0.4427 -0.1744 -0.1014
  180POPG   C1A 2685  10.584   8.814  12.225 -0.4732  0.3401 -0.3365
  180POPG   D2A 2686  10.438   8.956  11.932  0.0288 -0.3399  0.1301
  180POPG   C3A 2687  10.540   9.434  11.820  0.1312 -0.1797  0.1418
  180POPG   C4A 2688  10.869   9.634  11.618 -0.0149 -0.3736  0.0443
  180POPG   C1B 2689  11.087   8.664  12.220  0.0170 -0.2841  0.0354
  180POPG   C2B 2690  10.908   8.592  11.774 -0.2161  0.1403 -0.0220
  180POPG   C3B 2691  10.704   8.395  11.376 -0.0600 -0.0225  0.1605
  180POPG   C4B 2692  10.623   7.961  11.102 -0.1517  0.1196  0.1408
  181POPG   GL0 2693   6.417   6.001  12.671 -0.1627 -0.0345  0.1140
  181POPG   PO4 2694   6.545   5.940  12.276  0.2230 -0.1093 -0.0352
  181POPG   GL1 2695   6.510   5.948  11.821 -0.3672 -0.1093  0.2403
  181POPG   GL2 2696   6.345   6.144  11.687 -0.1126 -0.2472  0.0784
  181POPG   C1A 2697   6.555   5.692  11.447  0.2350  0.2939  0.0477
  181POPG   D2A 2698   6.768   5.402  11.137 -0.1288 -0.1374 -0.5261
  181POPG   C3A 2699   6.746   5.530  10.681 -0.1445 -0.2375 -0.3483
  181POPG   C4A 2700   6.945   5.934  10.496  0.2641  0.2352 -0.1641
  181POPG   C1B 2701   6.350   6.602  11.673  0.0904  0.0615  0.1836
  181POPG   C2B 2702   6.317   6.775  11.174  0.0052  0.0834 -0.1349
  181POPG   C3B 2703   6.281   6.807  10.714  0.0565 -0.1976  0.1327
  181POPG   C4B 2704   6.339   6.623  10.378  0.0598 -0.0586 -0.0134
  182POPG   GL0 2705   7.446  10.096  12.355  0.1500  0.1848 -0.0846
  182POPG   PO4 2706   7.723  10.317  12.508 -0.1573 -0.4853 -0.0581
  182POPG   GL1 2707   7.926  10.067  12.244  0.2377 -0.2822 -0.2690
  182POPG   GL2 2708   8.171  10.145  11.984  0.0849 -0.1658 -0.1702
  182POPG   C1A 2709   7.705   9.835  11.909  0.2803 -0.1343 -0.0908
  182POPG   D2A 2710   7.594   9.849  11.565 -0.1965 -0.0725  0.4022
  182POPG   C3A 2711   7.672   9.505  11.463  0.0913 -0.0475 -0.0828
  182POPG   C4A 2712   7.843   9.190  11.236 -0.0111  0.2344 -0.1051
  182POPG   C1B 2713   8.168   9.859  11.674 -0.0343  0.0730  0.0123
  182POPG   C2B 2714   8.013   9.749  11.238 -0.1593  0.2345 -0.1240
  182POPG   C3B 2715   7.913   9.709  10.790  0.0690 -0.0397 -0.1110
  182POPG   C4B 2716   7.519   9.661  10.580 -0.2860 -0.0696  0.1086
  183POPG   GL0 2717   5.047  11.005   7.815  0.4220  0.0505 -0.2057
  183POPG   PO4 2718   5.063  11.099   8.285 -0.4105 -0.0053 -0.0438
  183POPG   GL1 2719   5.272  11.035   8.778 -0.1847  0.0304 -0.0736
  183POPG   GL2 2720   5.609  10.963   8.929  0.0574  0.0185 -0.2453
  183POPG   C1A 2721   5.279  10.911   9.306 -0.1100  0.1925  0.3380
  183POPG   D2A 2722   5.433  10.784   9.681 -0.2059  0.4267  0.0156
  183POPG   C3A 2723   5.405  10.453  10.096 -0.0433 -0.0248  0.1471
  183POPG   C4A 2724   5.294  10.030  10.420 -0.1631  0.2073  0.0801
  183POPG   C1B 2725   5.813  11.029   9.392  0.4292  0.0304  0.1405
  183POPG   C2B 2726   6.013  11.538   9.533  0.0351  0.3221  0.0337
  183POPG   C3B 2727   6.138  11.801   9.787  0.0728  0.0866  0.1510
  183POPG   C4B 2728   6.439  11.819  10.125 -0.3135  0.2767  0.2200
  184POPG   GL0 2729   1.665   9.912  12.670  0.1117  0.0200  0.1400
  184POPG   PO4 2730   1.776   9.577  12.806 -0.0215  0.3081  0.0181
  184POPG   GL1 2731   1.853   9.519  12.340  0.1789 -0.0265  0.0029
  184POPG   GL2 2732   1.989   9.886  12.207  0.3211  0.2087 -0.1398
  184POPG   C1A 2733   1.957   9.337  11.853  0.1473  0.1363 -0.0220
  184POPG   D2A 2734   1.975   9.287  11.378  0.3425  0.1637 -0.0485
  184POPG   C3A 2735   2.340   9.469  11.156  0.4088 -0.2100  0.2617
  184POPG   C4A 2736   2.636   9.466  10.885 -0.0916  0.4155  0.1623
  184POPG   C1B 2737   1.855   9.814  11.819 -0.1826  0.1104 -0.1689
  184POPG   C2B 2738   1.977   9.739  11.316 -0.0730  0.1365 -0.3002
  184POPG   C3B 2739   2.178   9.931  11.058 -0.1376  0.0895 -0.1802
  184POPG   C4B 2740   2.451   9.863  10.758 -0.0421  0.0515  0.2200
  185POPG   GL0 2741  10.375  11.002  13.050 -0.0434 -0.0085  0.1077
  185POPG   PO4 2742  10.580  10.884  12.676 -0.0864 -0.0242 -0.1290
  185POPG   GL1 2743  10.876  10.946  12.264  0.1930  0.0530 -0.3946
  185POPG   GL2 2744  11.033  10.603  12.193  0.0117 -0.0555  0.1057
  185POPG   C1A 2745  10.825  10.966  11.852  0.0334 -0.1778  0.1605
  185POPG   D2A 2746  10.907  11.166  11.494 -0.1848 -0.0383  0.3828
  185POPG   C3A 2747  10.853  11.033  11.050  0.2404  0.1291 -0.2301
  185POPG   C4A 2748  10.952  11.138  10.677  0.0827  0.1540  0.0781
  185POPG   C1B 2749  11.044  10.474  11.803 -0.0316 -0.1008  0.0820
  185POPG   C2B 2750  11.225  10.438  11.429  0.3794  0.3042 -0.2088
  185POPG   C3B 2751  11.695  10.429  11.247 -0.1948  0.0279 -0.1717
  185POPG   C4B 2752  12.032  10.110  11.200  0.2753 -0.4226 -0.3506
  186POPG   GL0 2753   4.323   3.671  12.631 -0.2119  0.1371 -0.0419
  186POPG   PO4 2754   4.250   3.281  12.504 -0.1351  0.0249  0.1280
  186POPG   GL1 2755   4.237   3.176  12.134  0.1823 -0.0146  0.1382
  186POPG   GL2 2756   4.130   2.844  12.004 -0.0509 -0.2308 -0.3692
  186POPG   C1A 2757   3.982   3.198  11.752  0.2407  0.0378 -0.0631
  186POPG   D2A 2758   4.140   3.058  11.469 -0.0786  0.4159  0.0415
  186POPG   C3A 2759   4.124   3.049  11.057 -0.0491 -0.0666  0.1290
  186POPG   C4A 2760   4.119   3.065  10.741 -0.1857 -0.4229  0.0698
  186POPG   C1B 2761   4.259   2.604  11.674 -0.1710 -0.0501  0.2436
  186POPG   C2B 2762   4.468   2.449  11.320  0.0352 -0.5019 -0.3410
  186POPG   C3B 2763   4.412   2.652  10.832  0.2415  0.2723 -0.0320
  186POPG   C4B 2764   4.209   2.686  10.420 -0.2743 -0.1196  0.1270
  187POPG   GL0 2765   8.924   2.452   8.205  0.1554  0.3589 -0.3749
  187POPG   PO4 2766   8.676   2.449   8.527  0.2774  0.0227  0.4004
  187POPG   GL1 2767   8.579   2.571   8.908  0.1575  0.1260  0.0659
  187POPG   GL2 2768   8.653   2.266   8.997  0.1620 -0.1804 -0.2836
  187POPG   C1A 2769   8.344   2.568   9.361  0.0433  0.1895 -0.1424
  187POPG   D2A 2770   8.170   2.290   9.647  0.0267  0.1998  0.4716
  187POPG   C3A 2771   8.270   1.903   9.950  0.1428  0.2528  0.1076
  187POPG   C4A 2772   8.736   1.749  10.064 -0.1155  0.0319  0.0483
  187POPG   C1B 2773   9.031   2.509   9.134  0.0457  0.2578 -0.1532
  187POPG   C2B 2774   9.277   2.923   9.349 -0.0194  0.3019 -0.0206
  187POPG   C3B 2775   9.484   3.415   9.358  0.2866 -0.1205  0.0162
  187POPG   C4B 2776   9.858   3.546   9.591  0.1073  0.1820 -0.0682
  188POPG   GL0 2777   0.791   1.832  12.106 -0.2433 -0.1710  0.2746
  188POPG   PO4 2778   0.306   1.903  11.937  0.2170 -0.0413 -0.3107
  188POPG   GL1 2779   0.470   1.502  11.727  0.0921 -0.1523 -0.2129
  188POPG   GL2 2780   0.289   1.299  11.776  0.0165  0.1874  0.0823
  188POPG   C1A 2781   0.808   1.250  11.573  0.2190  0.2971 -0.0762
  188POPG   D2A 2782   0.911   0.807  11.322  0.0892  0.3587 -0.0178
  188POPG   C3A 2783   1.279   0.638  11.107  0.2300  0.0382  0.0470
  188POPG   C4A 2784   1.589   0.426  10.872  0.1401  0.0501 -0.1138
  188POPG   C1B 2785   0.359   0.986  11.455 -0.0368 -0.1927  0.1059
  188POPG   C2B 2786   0.249   0.821  11.117 -0.2164  0.1669  0.2062
  188POPG   C3B 2787   0.568   0.705  10.879 -0.1172 -0.2638 -0.0046
  188POPG   C4B 2788   1.026   0.560  10.740 -0.0846 -0.0654 -0.1924
  189POPG   GL0 2789   5.176   9.156  12.952  0.2219  0.0855 -0.2396
  189POPG   PO4 2790   4.934   8.950  12.600 -0.1223 -0.0238 -0.4388
  189POPG   GL1 2791   4.932   8.883  12.070 -0.2092 -0.0262  0.3659
  189POPG   GL2 2792   4.537   8.870  11.975 -0.1052  0.1172 -0.1643
  189POPG   C1A 2793   4.912   8.807  11.673  0.2296 -0.1461  0.1573
  189POPG   D2A 2794   5.089   8.714  11.246 -0.1456  0.1820 -0.0081
  189POPG   C3A 2795   5.341   8.945  10.891  0.0031  0.0971 -0.0404
  189POPG   C4A 2796   5.665   9.137  10.625 -0.1531  0.0795  0.1249
  189POPG   C1B 2797   4.271   8.872  11.600  0.1614  0.0310 -0.3135
  189POPG   C2B 2798   4.117   8.713  11.100  0.4555 -0.4621 -0.0553
  189POPG   C3B 2799   3.829   8.624  10.793  0.1832  0.0816 -0.2348
  189POPG   C4B 2800   3.529   8.346  10.496 -0.1392 -0.1674 -0.1524
  190POPG   GL0 2801   1.197  11.525  12.745  0.1453  0.2052  0.3287
  190POPG   PO4 2802   1.601  11.420  13.058  0.0348  0.0818  0.0355
  190POPG   GL1 2803   1.641  11.349  12.605  0.0066  0.0199 -0.2002
  190POPG   GL2 2804   1.517  11.645  12.314 -0.0894  0.3568  0.1633
  190POPG   C1A 2805   1.305  11.246  12.213 -0.1588 -0.1623 -0.3209
  190POPG   D2A 2806   0.922  11.259  12.293 -0.0292  0.2347 -0.0119
  190POPG   C3A 2807   0.624  10.926  12.289 -0.1069  0.1263  0.0027
  190POPG   C4A 2808   0.349  10.848  11.969  0.0546  0.0160 -0.1619
  190POPG   C1B 2809   1.877  11.333  12.205  0.1173  0.1274  0.3406
  190POPG   C2B 2810   2.321  11.043  12.031  0.0343  0.0258 -0.1792
  190POPG   C3B 2811   2.709  10.997  11.754  0.0313 -0.0527 -0.1231
  190POPG   C4B 2812   3.037  11.062  11.490 -0.1097 -0.0521  0.1013
  191POPG   GL0 2813  11.251   1.619  12.114  0.0717  0.2098  0.2868
  191POPG   PO4 2814  11.343   1.134  12.134  0.1322  0.0782  0.1354
  191POPG   GL1 2815  10.972   0.994  11.777 -0.2381 -0.0002  0.0077
  191POPG   GL2 2816  10.655   0.864  11.887 -0.0051  0.0027  0.4057
  191POPG   C1A 2817  11.043   0.684  11.438 -0.1529 -0.0834 -0.3572
  191POPG   D2A 2818  11.036   0.303  11.307 -0.1068  0.2074  0.3078
  191POPG   C3A 2819  11.252   0.196  10.876  0.0123  0.0205 -0.1350
  191POPG   C4A 2820  11.274   0.013  10.418 -0.1569  0.3267  0.3046
  191POPG   C1B 2821  10.230   1.059  11.688 -0.3297  0.1883  0.0268
  191POPG   C2B 2822   9.831   1.128  11.532 -0.4292 -0.0041 -0.1118
  191POPG   C3B 2823   9.386   1.056  11.462  0.2122  0.0990  0.0920
  191POPG   C4B 2824   9.020   1.376  11.603  0.0189  0.1109  0.0406
  192POPG   GL0 2825   5.807   7.788  12.587  0.1804 -0.1174 -0.0704
  192POPG   PO4 2826   5.712   7.707  12.205  0.0649  0.1525  0.1700
  192POPG   GL1 2827   5.682   7.783  11.808 -0.1138  0.0722 -0.2105
  192POPG   GL2 2828   5.354   7.706  11.673 -0.2047  0.0444  0.1246
  192POPG   C1A 2829   5.667   8.050  11.496 -0.1045 -0.2219 -0.2109
  192POPG   D2A 2830   5.718   8.256  11.168 -0.0801  0.0355 -0.1795
  192POPG   C3A 2831   5.437   8.466  10.877  0.0825  0.2138 -0.1541
  192POPG   C4A 2832   5.605   8.665  10.527 -0.0969 -0.1840 -0.2938
  192POPG   C1B 2833   5.237   7.546  11.252  0.1563  0.0656 -0.2231
  192POPG   C2B 2834   5.049   7.728  10.837  0.0281 -0.0674  0.1977
  192POPG   C3B 2835   5.322   7.902  10.629 -0.3960 -0.2563 -0.1202
  192POPG   C4B 2836   5.670   7.945  10.720 -0.1781  0.4209  0.0938
  193POPG   GL0 2837   2.553   8.584  11.984  0.0710 -0.1599 -0.0128
  193POPG   PO4 2838   2.626   8.216  12.340 -0.1717 -0.1771 -0.0307
  193POPG   GL1 2839   2.607   8.085  11.974  0.1378 -0.2549 -0.1502
  193POPG   GL2 2840   2.463   7.940  11.859 -0.1054 -0.2909  0.3389
  193POPG   C1A 2841   2.627   8.162  11.469 -0.0038 -0.1250 -0.1710
  193POPG   D2A 2842   2.837   8.292  11.005 -0.2352 -0.0517 -0.1366
  193POPG   C3A 2843   2.635   8.629  10.806  0.2933 -0.3419 -0.0211
  193POPG   C4A 2844   2.351   8.786  10.578  0.3548 -0.0069 -0.3845
  193POPG   C1B 2845   2.204   7.824  11.533 -0.0137 -0.2018  0.0705
  193POPG   C2B 2846   2.243   7.737  11.134  0.0959  0.1333 -0.0010
  193POPG   C3B 2847   2.442   7.539  10.797 -0.2138  0.1954 -0.2809
  193POPG   C4B 2848   2.688   7.300  10.544  0.3489 -0.4250 -0.0464
  194POPG   GL0 2849   4.825   0.379  12.304  0.0257  0.2616  0.0448
  194POPG   PO4 2850   4.520   0.012  12.489 -0.1084 -0.2337  0.0812
  194POPG   GL1 2851   4.439  -0.342  12.051 -0.0035 -0.0796 -0.0387
  194POPG   GL2 2852   4.175  -0.430  12.306 -0.0879  0.4148  0.1715
  194POPG   C1A 2853   4.516  -0.686  11.781 -0.0348 -0.1141  0.3575
  194POPG   D2A 2854   4.812  -0.478  11.325  0.1179 -0.0674  0.2981
  194POPG   C3A 2855   5.077  -0.236  10.979  0.0338  0.1338  0.2065
  194POPG   C4A 2856   5.014   0.088  10.606 -0.1898 -0.0953 -0.1423
  194POPG   C1B 2857   3.973  -0.187  11.996  0.0877  0.2887  0.1529
  194POPG   C2B 2858   3.728  -0.291  11.629  0.2867  0.0398  0.1939
  194POPG   C3B 2859   3.437  -0.316  11.323 -0.2943 -0.5203 -0.1036
  194POPG   C4B 2860   3.475  -0.395  10.896  0.1115 -0.1761  0.0830
  195POPG   GL0 2861   9.704   5.182   8.135 -0.0810 -0.0755  0.1132
  195POPG   PO4 2862  10.103   4.898   8.272 -0.1688  0.0119 -0.3016
  195POPG   GL1 2863  10.390   5.013   8.602  0.2735  0.0668  0.2196
  195POPG   GL2 2864  10.707   5.103   8.580 -0.0500 -0.0290  0.0579
  195POPG   C1A 2865  10.473   5.277   8.984 -0.0095 -0.3478  0.0130
  195POPG   D2A 2866  10.480   5.277   9.424  0.3224 -0.0062  0.0475
  195POPG   C3A 2867  10.162   5.233   9.742 -0.0718 -0.0661  0.0856
  195POPG   C4A 2868  10.299   5.125  10.179  0.1027 -0.0289  0.1720
  195POPG   C1B 2869  10.755   4.796   9.009  0.1059  0.0838  0.1988
  195POPG   C2B 2870  10.711   4.818   9.445 -0.2916  0.1939  0.3487
  195POPG   C3B 2871  10.644   5.032   9.844 -0.0972 -0.2062 -0.1746
  195POPG   C4B 2872  10.791   5.224  10.175 -0.0914 -0.2513  0.1015
  196POPG   GL0 2873   2.917  11.562  13.056 -0.1315  0.2537 -0.0051
  196POPG   PO4 2874   3.123  11.633  12.629 -0.1624 -0.1714  0.0601
  196POPG   GL1 2875   3.078  11.420  12.266 -0.1946  0.0848  0.3043
  196POPG   GL2 2876   2.705  11.434  12.130 -0.0613 -0.0304 -0.0703
  196POPG   C1A 2877   3.230  11.284  11.959  0.0408  0.2161  0.0407
  196POPG   D2A 2878   3.501  11.483  11.580 -0.3413  0.2134 -0.0605
  196POPG   C3A 2879   3.091  11.667  11.304 -0.3809  0.2726 -0.4183
  196POPG   C4A 2880   2.985  12.145  11.122  0.3706 -0.1529 -0.2965
  196POPG   C1B 2881   2.811  11.492  11.724 -0.1644 -0.0470 -0.0128
  196POPG   C2B 2882   2.747  11.345  11.131  0.0538  0.1178  0.0244
  196POPG   C3B 2883   2.517  11.724  10.811 -0.1522 -0.0143 -0.0678
  196POPG   C4B 2884   2.684  12.051  10.545  0.0103 -0.0906 -0.0365
  197POPG   GL0 2885   7.727   7.753  12.619 -0.3355 -0.0429 -0.3940
  197POPG   PO4 2886   8.110   7.479  12.681 -0.0190 -0.2602 -0.1587
  197POPG   GL1 2887   8.089   7.558  12.195  0.0368  0.2333 -0.0424
  197POPG   GL2 2888   8.377   7.438  12.091  0.0689  0.0793  0.4038
  197POPG   C1A 2889   7.933   7.584  11.787 -0.4174  0.1688 -0.0406
  197POPG   D2A 2890   7.617   7.442  11.411 -0.3106 -0.3772  0.0509
  197POPG   C3A 2891   7.463   7.667  11.170 -0.0605 -0.1828  0.2258
  197POPG   C4A 2892   7.461   7.451  10.866  0.1542  0.1069  0.2329
  197POPG   C1B 2893   8.467   7.585  11.683 -0.0440  0.2923 -0.0288
  197POPG   C2B 2894   8.112   7.758  11.374 -0.0684  0.1099  0.0376
  197POPG   C3B 2895   7.883   7.819  10.930 -0.5116  0.2762 -0.1213
  197POPG   C4B 2896   7.606   7.969  10.576 -0.1820 -0.0641  0.2204
  198POPG   GL0 2897   9.900  12.176  12.907  0.0263 -0.1264 -0.0754
  198POPG   PO4 2898  10.278  12.231  12.595  0.0464  0.0064 -0.2745
  198POPG   GL1 2899  10.283  12.194  12.181 -0.1361 -0.0098  0.2318
  198POPG   GL2 2900  10.275  12.542  12.179  0.1018  0.0879  0.3741
  198POPG   C1A 2901  10.604  11.914  11.932 -0.0870 -0.4153  0.1045
  198POPG   D2A 2902  10.640  11.886  11.484 -0.1268  0.1327 -0.2831
  198POPG   C3A 2903  10.538  11.451  11.236  0.0290 -0.0917  0.0520
  198POPG   C4A 2904  10.478  11.392  10.803 -0.1376  0.0204 -0.0012
  198POPG   C1B 2905  10.238  12.793  11.783  0.0047 -0.0661 -0.0413
  198POPG   C2B 2906   9.877  12.856  11.525 -0.1925  0.0222 -0.1986
  198POPG   C3B 2907   9.643  12.812  11.165  0.1775 -0.2037 -0.0022
  198POPG   C4B 2908   9.211  12.822  10.926  0.1243 -0.1335  0.3313
  199POPG   GL0 2909  11.332  11.025  12.497 -0.1223 -0.1433  0.0000
  199POPG   PO4 2910  11.317  11.325  12.790 -0.3176 -0.1097  0.0054
  199POPG   GL1 2911  11.454  11.547  12.420 -0.1141  0.0617 -0.1857
  199POPG   GL2 2912  11.261  11.568  12.207  0.1152 -0.0143  0.0491
  199POPG   C1A 2913  11.741  11.574  11.970  0.1649  0.1131 -0.0805
  199POPG   D2A 2914  11.971  11.787  11.631 -0.0174  0.1184  0.0963
  199POPG   C3A 2915  12.177  11.613  11.343 -0.3750 -0.2103 -0.2066
  199POPG   C4A 2916  12.258  11.531  10.995 -0.0764  0.1241 -0.1494
  199POPG   C1B 2917  11.134  11.671  11.822  0.0698  0.2186 -0.0249
  199POPG   C2B 2918  11.025  11.614  11.445  0.0644 -0.1248  0.2266
  199POPG   C3B 2919  10.955  11.555  11.005  0.1828  0.2162  0.6464
  199POPG   C4B 2920  10.945  11.808  10.580 -0.1461  0.2282 -0.1870
  200POPG   GL0 2921   1.495   6.736   7.855 -0.2192 -0.0782 -0.0147
  200POPG   PO4 2922   1.110   6.361   8.004  0.0262 -0.2696  0.1190
  200POPG   GL1 2923   0.996   6.284   8.370 -0.0742 -0.0637 -0.0716
  200POPG   GL2 2924   0.758   6.244   8.367 -0.1600 -0.0760 -0.0691
  200POPG   C1A 2925   1.288   6.191   8.776 -0.3374  0.1333  0.1174
  200POPG   D2A 2926   1.350   5.991   9.196 -0.2969  0.1400 -0.0396
  200POPG   C3A 2927   1.688   5.630   9.159  0.0607 -0.1248  0.0572
  200POPG   C4A 2928   2.066   5.702   9.484  0.1150 -0.0039  0.2261
  200POPG   C1B 2929   0.508   6.259   8.815  0.0576 -0.0752 -0.1521
  200POPG   C2B 2930   0.432   6.269   9.273 -0.3022  0.0790  0.0261
  200POPG   C3B 2931   0.649   6.425   9.704  0.3546 -0.1163 -0.1280
  200POPG   C4B 2932   0.620   6.681  10.099  0.1997 -0.0053  0.1488
  201POPG   GL0 2933   5.259  10.588   8.458  0.0525 -0.1451 -0.2313
  201POPG   PO4 2934   5.075  10.439   8.909 -0.0131  0.0420 -0.3893
  201POPG   GL1 2935   5.240  10.300   9.278  0.0225 -0.3117  0.1433
  201POPG   GL2 2936   5.545  10.368   9.386 -0.0342 -0.2185  0.3701
  201POPG   C1A 2937   5.175  10.249   9.688  0.1858 -0.0087  0.0826
  201POPG   D2A 2938   4.875  10.196   9.922  0.2536 -0.0467 -0.0578
  201POPG   C3A 2939   4.854  10.277  10.374  0.0542  0.0485 -0.1204
  201POPG   C4A 2940   4.882  10.456  10.781 -0.4243 -0.2419 -0.0340
  201POPG   C1B 2941   5.698  10.123   9.632  0.0495 -0.0017  0.0835
  201POPG   C2B 2942   5.644   9.935  10.030 -0.0764  0.4253  0.5122
  201POPG   C3B 2943   5.814   9.732  10.481  0.2515  0.1596 -0.1514
  201POPG   C4B 2944   5.660   9.698  10.937  0.1613 -0.2692 -0.1521
  202POPG   GL0 2945   0.692   5.281  12.335 -0.1343  0.1951  0.0675
  202POPG   PO4 2946   0.190   5.380  12.375  0.1251 -0.1443  0.1162
  202POPG   GL1 2947  -0.032   5.494  12.005 -0.1357  0.1186 -0.0277
  202POPG   GL2 2948  -0.065   5.784  11.875 -0.2215 -0.2600  0.0045
  202POPG   C1A 2949  -0.279   5.416  11.588 -0.3682 -0.1883  0.4674
  202POPG   D2A 2950  -0.447   5.713  11.124 -0.4769 -0.1071 -0.2057
  202POPG   C3A 2951  -0.827   5.488  10.995  0.1515 -0.0670 -0.0344
  202POPG   C4A 2952  -1.076   5.213  11.035 -0.1055 -0.2153  0.1372
  202POPG   C1B 2953  -0.376   5.905  11.642  0.1363 -0.1671  0.0767
  202POPG   C2B 2954  -0.442   6.234  11.349 -0.0050 -0.1419  0.2035
  202POPG   C3B 2955  -0.413   6.430  10.937 -0.1977 -0.1297  0.0560
  202POPG   C4B 2956  -0.453   6.554  10.430  0.1075 -0.0238  0.0232
  203POPG   GL0 2957   1.572   5.168  11.659 -0.2106 -0.1076 -0.1288
  203POPG   PO4 2958   1.571   5.452  12.022  0.2569 -0.0185 -0.1459
  203POPG   GL1 2959   1.930   5.749  11.921  0.2573  0.4607  0.2008
  203POPG   GL2 2960   2.063   5.442  11.741  0.1027 -0.2239 -0.1302
  203POPG   C1A 2961   2.166   6.010  11.618  0.0886  0.1014  0.4712
  203POPG   D2A 2962   2.572   6.001  11.377  0.2036  0.1027  0.0666
  203POPG   C3A 2963   2.574   5.664  11.153 -0.1895  0.0740  0.1502
  203POPG   C4A 2964   2.828   5.275  10.998  0.0432  0.0724  0.2919
  203POPG   C1B 2965   2.104   5.556  11.356 -0.1862  0.3631  0.1713
  203POPG   C2B 2966   1.963   5.790  11.025  0.1905  0.2843 -0.0752
  203POPG   C3B 2967   1.720   5.831  10.622  0.0520  0.4707 -0.1701
  203POPG   C4B 2968   1.357   5.984  10.397 -0.2223  0.0087  0.2838
  204POPG   GL0 2969   9.660   9.742   8.366  0.1106  0.1545  0.0041
  204POPG   PO4 2970   9.732  10.182   8.549  0.0074 -0.0840 -0.2428
  204POPG   GL1 2971   9.573  10.286   8.932  0.2362 -0.0561  0.3138
  204POPG   GL2 2972   9.442  10.088   8.981 -0.1090  0.1222 -0.1222
  204POPG   C1A 2973   9.539  10.390   9.409 -0.1866  0.0409 -0.0006
  204POPG   D2A 2974   9.773  10.579   9.755 -0.2607 -0.3562 -0.4274
  204POPG   C3A 2975   9.447  10.645  10.020 -0.0656 -0.0765 -0.2050
  204POPG   C4A 2976   9.367  10.779  10.421  0.0705  0.0818  0.0652
  204POPG   C1B 2977   9.407   9.901   9.438  0.1937 -0.2659  0.3057
  204POPG   C2B 2978   9.238   9.597   9.666  0.4098  0.2687  0.0475
  204POPG   C3B 2979   8.989   9.748  10.048 -0.0624  0.1325  0.0571
  204POPG   C4B 2980   8.665   9.665  10.359 -0.1933  0.3376 -0.0555
  205POPG   GL0 2981   7.711   5.673  13.151  0.0643 -0.2947  0.2371
  205POPG   PO4 2982   7.530   5.398  12.835 -0.2484  0.0593  0.1412
  205POPG   GL1 2983   7.473   5.605  12.397 -0.0587 -0.1078 -0.0260
  205POPG   GL2 2984   7.712   5.757  12.100  0.0939 -0.0933  0.0486
  205POPG   C1A 2985   7.191   5.670  12.002 -0.3042  0.0746 -0.3248
  205POPG   D2A 2986   7.010   5.568  11.667  0.3425 -0.0223  0.2843
  205POPG   C3A 2987   7.219   5.490  11.326  0.0029  0.1932  0.3993
  205POPG   C4A 2988   7.156   5.644  10.907  0.1812 -0.1607  0.0047
  205POPG   C1B 2989   7.623   5.422  11.696  0.1130 -0.0476  0.0784
  205POPG   C2B 2990   7.740   5.459  11.216 -0.0372  0.1869  0.2611
  205POPG   C3B 2991   7.670   5.528  10.792 -0.1004  0.0908  0.5189
  205POPG   C4B 2992   7.698   5.476  10.331  0.0509  0.1393 -0.1172
  206POPG   GL0 2993   6.075   1.884  12.141  0.2890 -0.0544 -0.0037
  206POPG   PO4 2994   5.755   2.159  12.287 -0.2558 -0.0526 -0.0711
  206POPG   GL1 2995   5.947   2.371  11.938  0.3866  0.1134 -0.0475
  206POPG   GL2 2996   6.101   2.627  12.065 -0.0792  0.1306 -0.0324
  206POPG   C1A 2997   6.033   2.519  11.464  0.2024 -0.2480 -0.2233
  206POPG   D2A 2998   5.960   2.664  11.115  0.0971 -0.1132  0.1900
  206POPG   C3A 2999   6.126   2.455  10.731  0.0728 -0.0494  0.4109
  206POPG   C4A 3000   6.492   2.522  10.411  0.1709  0.2385  0.1021
  206POPG   C1B 3001   6.110   2.991  11.671  0.0124 -0.1154 -0.1872
  206POPG   C2B 3002   6.078   3.133  11.225  0.0226  0.0725 -0.1591
  206POPG   C3B 3003   6.014   3.176  10.796  0.1165  0.0758  0.3665
  206POPG   C4B 3004   5.553   3.128  10.568  0.2778 -0.1465  0.1586
  207POPG   GL0 3005   7.122  10.155   8.293 -0.1442  0.0085 -0.1294
  207POPG   PO4 3006   7.289  10.449   8.647 -0.1129  0.1500  0.1506
  207POPG   GL1 3007   7.175  10.423   9.043 -0.0354  0.0808 -0.0208
  207POPG   GL2 3008   6.969  10.260   9.162 -0.1093 -0.0662 -0.2322
  207POPG   C1A 3009   7.390  10.552   9.343  0.0085  0.2350  0.3555
  207POPG   D2A 3010   7.850  10.393   9.474 -0.4236  0.1605  0.0930
  207POPG   C3A 3011   7.943  10.253   9.902 -0.1173  0.2745  0.0308
  207POPG   C4A 3012   8.032   9.890  10.241 -0.1073  0.1547  0.1288
  207POPG   C1B 3013   7.028  10.290   9.607  0.0750  0.1075 -0.0549
  207POPG   C2B 3014   7.379  10.347   9.854 -0.1616 -0.0202  0.1946
  207POPG   C3B 3015   7.588  10.432  10.299 -0.1662 -0.1229 -0.2296
  207POPG   C4B 3016   7.661  10.186  10.643  0.1844 -0.1436 -0.2333
  208POPG   GL0 3017   9.941   6.251  12.603 -0.0824 -0.0106 -0.0897
  208POPG   PO4 3018   9.646   5.875  12.678  0.0410 -0.2576  0.2246
  208POPG   GL1 3019   9.598   6.055  12.310  0.0937 -0.1541 -0.1558
  208POPG   GL2 3020   9.639   6.462  12.239 -0.2202  0.1131 -0.3084
  208POPG   C1A 3021   9.443   6.059  11.870  0.2775  0.1528  0.0372
  208POPG   D2A 3022   9.533   6.101  11.448  0.1793  0.5514 -0.2216
  208POPG   C3A 3023   9.333   6.332  11.089  0.0689 -0.1608 -0.1538
  208POPG   C4A 3024   8.885   6.329  11.020 -0.0158  0.1742  0.3562
  208POPG   C1B 3025   9.679   6.866  11.995  0.1095 -0.0201 -0.0412
  208POPG   C2B 3026   9.636   7.124  11.648  0.1436  0.0323 -0.0933
  208POPG   C3B 3027   9.745   7.604  11.606  0.2421 -0.1464 -0.1139
  208POPG   C4B 3028  10.088   7.657  11.263  0.0776 -0.2314 -0.0650
  209POPG   GL0 3029   2.092   4.223  12.563 -0.1269  0.2332  0.2785
  209POPG   PO4 3030   2.252   4.250  12.160 -0.3632  0.2288 -0.0048
  209POPG   GL1 3031   2.199   3.900  11.800  0.0394 -0.0367 -0.1439
  209POPG   GL2 3032   1.811   4.025  11.748  0.0536  0.2750 -0.1275
  209POPG   C1A 3033   2.026   3.634  11.556 -0.1066 -0.2055  0.1245
  209POPG   D2A 3034   2.048   3.475  11.112 -0.4736  0.3094 -0.0858
  209POPG   C3A 3035   1.790   3.374  10.738  0.1403 -0.0786 -0.2213
  209POPG   C4A 3036   1.489   3.067  10.762 -0.1411 -0.5479 -0.1554
  209POPG   C1B 3037   1.966   4.106  11.425 -0.0564 -0.1595  0.1656
  209POPG   C2B 3038   2.284   3.979  11.300 -0.1260  0.3545 -0.0196
  209POPG   C3B 3039   2.580   4.158  10.936 -0.1298  0.1066 -0.3597
  209POPG   C4B 3040   2.884   4.312  10.732 -0.1661  0.1268  0.0573
  210POPG   GL0 3041  11.066  10.181   9.181  0.1573  0.0014  0.1468
  210POPG   PO4 3042  11.314   9.860   9.151 -0.0902 -0.0143 -0.0126
  210POPG   GL1 3043  11.268   9.629   9.498 -0.2197 -0.3270 -0.0458
  210POPG   GL2 3044  11.090   9.400   9.618 -0.0188  0.1512  0.2202
  210POPG   C1A 3045  11.350   9.627   9.980  0.5169  0.6167  0.2361
  210POPG   D2A 3046  11.724   9.872  10.257  0.3760 -0.3274  0.2983
  210POPG   C3A 3047  11.625  10.306  10.492 -0.1262 -0.1131 -0.2324
  210POPG   C4A 3048  11.312  10.687  10.539 -0.2274 -0.2747 -0.1001
  210POPG   C1B 3049  10.873   9.764   9.835 -0.3579  0.1208 -0.1832
  210POPG   C2B 3050  10.741  10.058  10.085 -0.1023  0.3381 -0.0469
  210POPG   C3B 3051  10.901  10.441  10.224 -0.1441 -0.4076 -0.1239
  210POPG   C4B 3052  10.789  10.607  10.569  0.2605  0.0015  0.1602
  211POPG   GL0 3053  12.115   2.005  10.630 -0.1755 -0.0886 -0.0623
  211POPG   PO4 3054  12.010   2.281  10.292 -0.3895 -0.0945  0.0559
  211POPG   GL1 3055  12.097   2.704  10.353 -0.0698 -0.1080 -0.3516
  211POPG   GL2 3056  12.448   2.921  10.480  0.0205 -0.2109  0.3051
  211POPG   C1A 3057  12.068   3.071  10.162  0.0810  0.1439 -0.1628
  211POPG   D2A 3058  11.874   3.453  10.179 -0.1381  0.1615  0.4474
  211POPG   C3A 3059  11.762   3.590   9.709 -0.1006  0.4058  0.4626
  211POPG   C4A 3060  11.419   3.553   9.400 -0.1103 -0.1281 -0.2717
  211POPG   C1B 3061  12.774   3.295  10.374 -0.0131  0.3097  0.0708
  211POPG   C2B 3062  13.152   3.536  10.377 -0.2870 -0.0666  0.0108
  211POPG   C3B 3063  13.230   3.877  10.281 -0.1271 -0.1023 -0.3827
  211POPG   C4B 3064  13.443   4.144   9.971 -0.2818  0.0881  0.0041
  212POPG   GL0 3065   4.159  11.458  12.698  0.2466  0.0832 -0.3324
  212POPG   PO4 3066   4.439  11.372  12.417  0.0776 -0.0985 -0.2481
  212POPG   GL1 3067   4.142  11.206  12.148 -0.0750 -0.3499 -0.0006
  212POPG   GL2 3068   3.923  11.352  12.254  0.0639  0.3864 -0.1447
  212POPG   C1A 3069   3.805  11.099  11.825 -0.0200  0.0058 -0.1091
  212POPG   D2A 3070   3.501  10.978  11.576  0.0801  0.0793 -0.3305
  212POPG   C3A 3071   3.498  10.773  11.207  0.1914  0.0445 -0.3780
  212POPG   C4A 3072   3.403  10.643  10.766 -0.4770  0.0326  0.1031
  212POPG   C1B 3073   3.978  11.583  11.877  0.0181 -0.0471  0.3125
  212POPG   C2B 3074   4.068  11.507  11.530 -0.1221 -0.0784 -0.0820
  212POPG   C3B 3075   3.847  11.616  11.219 -0.2381 -0.0849  0.0065
  212POPG   C4B 3076   3.430  11.340  11.080 -0.1882 -0.3272  0.2894
  213POPG   GL0 3077   0.304   8.917  12.828 -0.1303 -0.0366  0.3085
  213POPG   PO4 3078   0.423   8.736  12.412 -0.0309 -0.1080 -0.0436
  213POPG   GL1 3079   0.113   9.076  12.335 -0.2854 -0.2268  0.1245
  213POPG   GL2 3080  -0.193   8.918  12.164 -0.1127  0.0708  0.0618
  213POPG   C1A 3081   0.263   9.249  11.913  0.0141  0.1733 -0.2566
  213POPG   D2A 3082   0.454   9.586  11.597  0.1432  0.1314 -0.0710
  213POPG   C3A 3083   0.776   9.354  11.218  0.0757  0.0482  0.0778
  213POPG   C4A 3084   1.084   9.533  11.018  0.2133  0.2051 -0.1909
  213POPG   C1B 3085  -0.269   8.912  11.582 -0.0522 -0.1646  0.0032
  213POPG   C2B 3086  -0.619   9.069  11.319 -0.0478 -0.0435  0.2603
  213POPG   C3B 3087  -0.527   9.027  10.875  0.0316 -0.1343  0.2482
  213POPG   C4B 3088  -0.494   9.018  10.430 -0.0595  0.1152 -0.4741
  214POPG   GL0 3089   9.626   9.569  12.743  0.3212 -0.2591 -0.2204
  214POPG   PO4 3090   9.242   9.767  12.633 -0.3152  0.0894 -0.0655
  214POPG   GL1 3091   9.345   9.627  12.274 -0.0404  0.1079  0.1520
  214POPG   GL2 3092   9.499   9.804  12.140 -0.3753  0.0036  0.2577
  214POPG   C1A 3093   9.155   9.572  11.921 -0.0761  0.4562  0.0700
  214POPG   D2A 3094   9.073   9.747  11.435  0.3678 -0.0851  0.0275
  214POPG   C3A 3095   8.969   9.508  11.070  0.3374  0.0218 -0.1180
  214POPG   C4A 3096   8.828   9.318  10.737  0.0636 -0.0021 -0.1428
  214POPG   C1B 3097   9.623   9.645  11.705  0.0332  0.0783 -0.0069
  214POPG   C2B 3098   9.785   9.643  11.326  0.0624 -0.0802  0.0958
  214POPG   C3B 3099   9.993   9.470  11.041 -0.1031  0.2897  0.0812
  214POPG   C4B 3100  10.350   9.533  10.821  0.0090  0.0581 -0.0425
  215POPG   GL0 3101   2.670  11.037  13.264 -0.1092 -0.1711  0.0106
  215POPG   PO4 3102   2.378  11.027  12.882 -0.0940  0.0903 -0.0568
  215POPG   GL1 3103   2.643  10.949  12.468  0.3724 -0.1249  0.2226
  215POPG   GL2 3104   2.935  10.913  12.263  0.0914  0.1235  0.2914
  215POPG   C1A 3105   2.561  10.590  12.140  0.2954 -0.0942 -0.1456
  215POPG   D2A 3106   2.505  10.462  11.788  0.0833  0.1353  0.2283
  215POPG   C3A 3107   2.807  10.513  11.437  0.0934  0.0764  0.1230
  215POPG   C4A 3108   3.005  10.636  11.111 -0.0241  0.0851  0.0120
  215POPG   C1B 3109   3.034  10.638  11.846  0.0366 -0.3212  0.1730
  215POPG   C2B 3110   3.274  10.524  11.584  0.1903 -0.0904  0.2219
  215POPG   C3B 3111   3.511  10.270  11.695 -0.1813 -0.2764 -0.0400
  215POPG   C4B 3112   3.765  10.051  11.502  0.2341 -0.1980 -0.1092
  216POPG   GL0 3113   6.062   5.445   7.810  0.2806 -0.1368  0.1503
  216POPG   PO4 3114   6.042   5.527   8.268  0.2830 -0.0258  0.3351
  216POPG   GL1 3115   6.136   5.506   8.769 -0.2633  0.0482  0.0110
  216POPG   GL2 3116   6.418   5.664   8.927  0.3432  0.1174 -0.2006
  216POPG   C1A 3117   6.498   5.165   9.047  0.3633  0.1683 -0.0966
  216POPG   D2A 3118   6.544   4.697   9.134 -0.1568  0.1648 -0.2430
  216POPG   C3A 3119   6.613   4.588   9.555  0.0024  0.1290  0.0516
  216POPG   C4A 3120   6.785   4.630   9.989 -0.0542  0.2109  0.0793
  216POPG   C1B 3121   6.388   5.690   9.338  0.2445 -0.2867 -0.0483
  216POPG   C2B 3122   6.225   5.851   9.725  0.1108 -0.2685  0.2102
  216POPG   C3B 3123   6.028   5.687  10.089 -0.0823  0.0960  0.1463
  216POPG   C4B 3124   6.236   5.726  10.535  0.1363 -0.3096 -0.2060
  217POPG   GL0 3125   0.452  11.208  12.695  0.3519 -0.3674  0.1046
  217POPG   PO4 3126   0.696  11.615  12.581 -0.0949  0.2721  0.1739
  217POPG   GL1 3127   0.994  11.770  12.346  0.3245 -0.2109  0.1010
  217POPG   GL2 3128   0.879  11.999  12.217 -0.1304 -0.3805  0.2522
  217POPG   C1A 3129   1.164  11.654  11.944 -0.1999 -0.2256 -0.2365
  217POPG   D2A 3130   1.349  11.305  11.718 -0.0015 -0.2903 -0.0149
  217POPG   C3A 3131   1.488  11.426  11.344  0.4312  0.0103  0.1858
  217POPG   C4A 3132   1.721  11.545  10.985  0.0063 -0.2612  0.0068
  217POPG   C1B 3133   0.722  11.954  11.775  0.0554 -0.0329 -0.1804
  217POPG   C2B 3134   0.665  12.088  11.352  0.1131  0.0775  0.2794
  217POPG   C3B 3135   0.753  11.910  10.878  0.2005 -0.1278  0.0081
  217POPG   C4B 3136   1.085  11.678  10.631  0.2932  0.1518 -0.0450
  218POPG   GL0 3137   5.398   0.131  12.506  0.0174  0.2274 -0.1626
  218POPG   PO4 3138   5.496   0.021  12.164  0.0360  0.2622 -0.4669
  218POPG   GL1 3139   5.774   0.054  11.804  0.1182 -0.0027 -0.1085
  218POPG   GL2 3140   5.492   0.161  11.590  0.1478 -0.0825 -0.3948
  218POPG   C1A 3141   5.919  -0.144  11.355 -0.3052 -0.0212 -0.0343
  218POPG   D2A 3142   5.969  -0.048  10.987  0.1324 -0.1315  0.2207
  218POPG   C3A 3143   5.890  -0.274  10.699  0.2363 -0.0228 -0.3182
  218POPG   C4A 3144   5.959  -0.235  10.298 -0.0213 -0.0244 -0.1945
  218POPG   C1B 3145   5.620   0.267  11.278 -0.2100 -0.0590 -0.2985
  218POPG   C2B 3146   5.485   0.555  11.019 -0.0628  0.0201  0.2502
  218POPG   C3B 3147   5.154   0.758  10.720 -0.2572 -0.2450  0.0028
  218POPG   C4B 3148   5.058   0.625  10.356  0.1165 -0.2055 -0.2647
  219POPG   GL0 3149   5.813  10.117  12.945  0.1420 -0.0713 -0.1551
  219POPG   PO4 3150   5.756  10.422  12.596 -0.1935 -0.3126 -0.3513
  219POPG   GL1 3151   5.630  10.675  12.201  0.0910 -0.1756 -0.0253
  219POPG   GL2 3152   5.559  10.447  11.857  0.1090 -0.1054 -0.5281
  219POPG   C1A 3153   5.977  10.810  11.822  0.1695 -0.0401  0.1816
  219POPG   D2A 3154   6.217  10.916  11.611 -0.1282 -0.1483 -0.0287
  219POPG   C3A 3155   6.101  10.697  11.209 -0.0317  0.0820  0.0499
  219POPG   C4A 3156   6.223  10.427  10.856  0.1287  0.2716  0.0831
  219POPG   C1B 3157   5.213  10.469  11.554  0.0535  0.2606 -0.1297
  219POPG   C2B 3158   4.872  10.301  11.309  0.3381  0.0929  0.0579
  219POPG   C3B 3159   4.553  10.025  11.100 -0.0923  0.3603 -0.1182
  219POPG   C4B 3160   4.384   9.842  10.751  0.5331 -0.1643 -0.3547
  220POPG   GL0 3161   8.587  10.631   8.386  0.2529  0.2734 -0.0046
  220POPG   PO4 3162   8.950  10.877   8.671 -0.1268 -0.1597 -0.1855
  220POPG   GL1 3163   9.188  10.911   9.004 -0.0616 -0.2012 -0.1057
  220POPG   GL2 3164   9.186  10.589   9.079 -0.0283 -0.1765 -0.0191
  220POPG   C1A 3165   9.532  11.035   9.313 -0.0577  0.3721 -0.0967
  220POPG   D2A 3166   9.858  11.130   9.533 -0.1911 -0.0828 -0.1095
  220POPG   C3A 3167  10.096  11.490   9.435 -0.0568  0.2531 -0.2084
  220POPG   C4A 3168  10.037  11.766   9.175 -0.1757 -0.1500  0.1284
  220POPG   C1B 3169   9.105  10.731   9.516  0.2686  0.0644 -0.0710
  220POPG   C2B 3170   8.913  10.762   9.862  0.0613  0.0771 -0.3086
  220POPG   C3B 3171   8.952  11.022  10.128  0.0226  0.0751  0.0883
  220POPG   C4B 3172   8.883  10.892  10.573 -0.3557 -0.0182 -0.0292
  221POPG   GL0 3173  12.246   2.288   8.300 -0.1677  0.0753 -0.0471
  221POPG   PO4 3174  12.336   2.314   8.707 -0.1447 -0.1285 -0.0234
  221POPG   GL1 3175  12.704   2.608   9.081  0.1888 -0.0232  0.0720
  221POPG   GL2 3176  13.073   2.690   9.099  0.3912 -0.3877 -0.2614
  221POPG   C1A 3177  12.666   3.030   9.254  0.3589  0.0050  0.3285
  221POPG   D2A 3178  12.803   3.293   9.557  0.0589 -0.1432 -0.0566
  221POPG   C3A 3179  12.701   3.739   9.737 -0.3937  0.1125  0.3442
  221POPG   C4A 3180  12.770   3.865  10.093  0.2135 -0.0001  0.1546
  221POPG   C1B 3181  13.191   3.082   9.081  0.1588  0.1047 -0.1306
  221POPG   C2B 3182  13.370   3.341   9.491  0.3856  0.1732  0.1835
  221POPG   C3B 3183  13.532   3.669   9.859 -0.0874 -0.1299  0.1411
  221POPG   C4B 3184  13.758   3.871  10.214 -0.1050  0.2207 -0.2529
  222POPG   GL0 3185   8.444   2.640  12.597  0.2838  0.0384  0.1517
  222POPG   PO4 3186   8.727   2.554  12.285 -0.1540 -0.3817 -0.2070
  222POPG   GL1 3187   8.681   2.664  11.906  0.1486 -0.1558 -0.1389
  222POPG   GL2 3188   8.862   2.902  11.756 -0.0280 -0.2145 -0.1371
  222POPG   C1A 3189   8.698   2.540  11.460  0.0618 -0.1304  0.1881
  222POPG   D2A 3190   8.722   2.563  11.034 -0.1962 -0.3635  0.1525
  222POPG   C3A 3191   8.807   2.256  10.718  0.1546  0.1888 -0.0864
  222POPG   C4A 3192   9.082   2.137  10.329  0.0158  0.3159  0.1013
  222POPG   C1B 3193   8.745   3.078  11.392 -0.3994  0.0115 -0.1193
  222POPG   C2B 3194   8.705   3.330  10.919  0.1382 -0.2227  0.0846
  222POPG   C3B 3195   8.425   3.423  10.513 -0.1512 -0.1914 -0.1745
  222POPG   C4B 3196   8.219   3.296  10.146  0.1604 -0.0884  0.2834
  223POPG   GL0 3197   2.741   7.407  12.469 -0.1586 -0.0027  0.1570
  223POPG   PO4 3198   3.094   7.310  12.240 -0.2833  0.1781 -0.0007
  223POPG   GL1 3199   3.070   7.579  11.959 -0.0969 -0.3342 -0.0846
  223POPG   GL2 3200   3.388   7.476  11.722  0.3052 -0.0880 -0.1403
  223POPG   C1A 3201   3.078   7.868  11.602  0.4504  0.0172  0.1928
  223POPG   D2A 3202   3.146   7.947  11.261  0.0852  0.2017  0.1293
  223POPG   C3A 3203   3.332   7.680  10.955 -0.1843  0.2306  0.0495
  223POPG   C4A 3204   3.561   7.351  10.817 -0.1343 -0.2388  0.0966
  223POPG   C1B 3205   3.563   7.573  11.369 -0.1620 -0.0190  0.2989
  223POPG   C2B 3206   3.831   7.811  11.136 -0.0897 -0.2179 -0.0044
  223POPG   C3B 3207   4.310   7.848  11.042 -0.1480  0.1665  0.0670
  223POPG   C4B 3208   4.617   7.467  10.866 -0.0709  0.1748  0.0792
  224POPG   GL0 3209  11.411   3.384  11.433  0.1375 -0.0539 -0.1415
  224POPG   PO4 3210  11.125   3.293  11.240 -0.0036  0.1923 -0.1738
  224POPG   GL1 3211  11.055   3.426  10.783 -0.2944 -0.0158  0.0735
  224POPG   GL2 3212  10.934   3.737  10.731 -0.0250 -0.1878 -0.0670
  224POPG   C1A 3213  11.086   3.594  10.257  0.1757  0.0716 -0.0913
  224POPG   D2A 3214  11.295   3.813   9.846  0.1982 -0.1400 -0.0849
  224POPG   C3A 3215  11.707   4.082   9.913  0.0675 -0.1814  0.5495
  224POPG   C4A 3216  12.121   4.046   9.927 -0.0649 -0.0370 -0.3447
  224POPG   C1B 3217  10.865   3.952  10.445 -0.1173  0.3464  0.1990
  224POPG   C2B 3218  10.754   4.293  10.221 -0.2551 -0.4514  0.0694
  224POPG   C3B 3219  10.797   4.578   9.880  0.0206  0.1223  0.0037
  224POPG   C4B 3220  11.189   4.710   9.723 -0.1283  0.1793 -0.1878
  225POPG   GL0 3221  10.634   0.321   8.792  0.0920 -0.1068 -0.1623
  225POPG   PO4 3222  10.536   0.010   8.826 -0.0200  0.1589 -0.2372
  225POPG   GL1 3223  10.526   0.044   9.221 -0.1731 -0.1588  0.3683
  225POPG   GL2 3224  10.213  -0.021   9.296  0.1497  0.6498 -0.2233
  225POPG   C1A 3225  10.583   0.021   9.715 -0.0792  0.1786  0.2118
  225POPG   D2A 3226  10.392   0.433   9.956 -0.1885 -0.0595 -0.1219
  225POPG   C3A 3227  10.368   0.376  10.514 -0.0231 -0.1257  0.3657
  225POPG   C4A 3228   9.897   0.331  10.662  0.3635  0.1623  0.2019
  225POPG   C1B 3229  10.090   0.129   9.681  0.0663 -0.1407  0.2036
  225POPG   C2B 3230  10.263  -0.005  10.074  0.4485 -0.2450 -0.0695
  225POPG   C3B 3231  10.622   0.070  10.248  0.3407  0.0779  0.0835
  225POPG   C4B 3232  10.753   0.073  10.661  0.0765  0.3095  0.0441
  226POPG   GL0 3233   6.852   9.237  12.506 -0.3861 -0.1285 -0.0212
  226POPG   PO4 3234   6.578   8.893  12.669 -0.0746  0.4276 -0.2043
  226POPG   GL1 3235   6.787   8.724  12.241  0.1388  0.0920 -0.0687
  226POPG   GL2 3236   6.822   9.001  12.019 -0.2226 -0.2429 -0.1320
  226POPG   C1A 3237   6.815   8.514  11.875 -0.1510 -0.1374  0.1626
  226POPG   D2A 3238   6.543   8.373  11.599  0.0519 -0.0431 -0.0056
  226POPG   C3A 3239   6.649   8.016  11.375  0.0206  0.0479  0.3800
  226POPG   C4A 3240   6.493   7.717  11.149 -0.0052  0.0266  0.0604
  226POPG   C1B 3241   6.827   9.138  11.580  0.2047 -0.1764  0.0168
  226POPG   C2B 3242   6.806   9.228  11.105 -0.0546 -0.0605 -0.5330
  226POPG   C3B 3243   6.886   9.494  10.728 -0.3088 -0.1004  0.0168
  226POPG   C4B 3244   7.164   9.384  10.368 -0.1656 -0.0184 -0.1979
  227POPG   GL0 3245   2.358  10.485  12.671  0.2433  0.3010  0.0192
  227POPG   PO4 3246   2.686  10.079  12.664  0.3738 -0.0796  0.1244
  227POPG   GL1 3247   2.640  10.018  12.298 -0.1081 -0.0016 -0.3220
  227POPG   GL2 3248   2.842   9.763  12.087  0.0529 -0.0692  0.0598
  227POPG   C1A 3249   2.373   9.991  11.952 -0.0088 -0.2134 -0.0051
  227POPG   D2A 3250   2.126  10.183  11.603 -0.0922  0.0174 -0.0463
  227POPG   C3A 3251   2.082  10.389  11.280 -0.1458 -0.2487 -0.3155
  227POPG   C4A 3252   1.716  10.155  11.048  0.0050  0.0059 -0.1193
  227POPG   C1B 3253   2.844  10.047  11.650 -0.4243 -0.1909  0.1658
  227POPG   C2B 3254   3.148  10.153  11.266  0.0041  0.3929  0.0022
  227POPG   C3B 3255   3.435  10.192  10.949  0.0921  0.5078 -0.1081
  227POPG   C4B 3256   3.467  10.008  10.558 -0.2181  0.4858  0.0929
  228POPG   GL0 3257   0.197  11.542  13.035  0.1261 -0.1333 -0.1918
  228POPG   PO4 3258   0.437  11.965  12.868  0.2831 -0.1751  0.1821
  228POPG   GL1 3259   0.140  11.669  12.522 -0.1764  0.0189 -0.0715
  228POPG   GL2 3260  -0.081  11.749  12.420  0.0728 -0.2815 -0.3323
  228POPG   C1A 3261   0.357  11.301  12.206  0.1486  0.0821 -0.1124
  228POPG   D2A 3262   0.731  11.465  11.868  0.1215  0.0116  0.0610
  228POPG   C3A 3263   0.951  11.527  11.535 -0.2534  0.0777  0.1228
  228POPG   C4A 3264   1.128  11.718  11.153  0.2273  0.1068 -0.1456
  228POPG   C1B 3265   0.026  11.637  11.983  0.0655  0.1798  0.0771
  228POPG   C2B 3266   0.273  11.488  11.673  0.0390  0.0178  0.2344
  228POPG   C3B 3267   0.464  11.598  11.245  0.1780 -0.2303 -0.3092
  228POPG   C4B 3268   0.674  11.416  10.969  0.1070 -0.1682 -0.1230
  229POPG   GL0 3269   9.576   2.454  12.901  0.3772 -0.2306 -0.1108
  229POPG   PO4 3270   9.697   2.240  12.652  0.2695 -0.0371  0.2378
  229POPG   GL1 3271   9.321   2.172  12.352  0.3166 -0.0434  0.2024
  229POPG   GL2 3272   9.181   2.392  12.082  0.2101 -0.2300 -0.1039
  229POPG   C1A 3273   9.339   1.968  11.902  0.2354  0.0176  0.1386
  229POPG   D2A 3274   9.665   1.827  11.604  0.0923  0.0521  0.0765
  229POPG   C3A 3275   9.617   1.475  11.287 -0.4598 -0.3468 -0.2553
  229POPG   C4A 3276   9.665   1.084  10.956  0.2609  0.0359 -0.0134
  229POPG   C1B 3277   9.197   2.421  11.606 -0.3146 -0.2499 -0.3706
  229POPG   C2B 3278   9.348   2.354  11.258 -0.0970 -0.1641  0.0369
  229POPG   C3B 3279   9.689   1.970  11.102  0.1385 -0.1514 -0.0990
  229POPG   C4B 3280   9.862   1.587  10.811  0.4475  0.1278 -0.4399
  230POPG   GL0 3281   2.236   9.496  12.794 -0.0199  0.1538 -0.0057
  230POPG   PO4 3282   2.398   9.517  12.399 -0.1362 -0.1278 -0.2163
  230POPG   GL1 3283   2.439   9.451  11.979  0.1843  0.0590  0.1632
  230POPG   GL2 3284   2.430   9.096  11.838 -0.0931  0.0926  0.1096
  230POPG   C1A 3285   2.457   9.683  11.585  0.1647 -0.3720 -0.2556
  230POPG   D2A 3286   2.643   9.984  11.186 -0.3138  0.1551  0.3304
  230POPG   C3A 3287   2.532  10.395  11.080  0.1038 -0.1053  0.1486
  230POPG   C4A 3288   2.612  10.692  10.777  0.4724  0.0318 -0.0972
  230POPG   C1B 3289   2.511   9.057  11.517  0.1247 -0.1479  0.1855
  230POPG   C2B 3290   2.815   9.065  11.099 -0.4498 -0.3267  0.1961
  230POPG   C3B 3291   3.235   9.255  10.923  0.3931  0.0403  0.3967
  230POPG   C4B 3292   3.516   9.585  10.798  0.1193 -0.1201  0.0756
  231POPG   GL0 3293   4.057   7.326  12.093 -0.0865  0.0906 -0.0344
  231POPG   PO4 3294   4.339   6.933  12.272 -0.2274 -0.1848  0.3860
  231POPG   GL1 3295   4.174   6.808  11.892 -0.3230 -0.1210 -0.1559
  231POPG   GL2 3296   3.898   7.033  11.739  0.0179 -0.1338 -0.0921
  231POPG   C1A 3297   4.162   6.755  11.483 -0.1514  0.0264 -0.2119
  231POPG   D2A 3298   4.480   7.034  11.373  0.0684 -0.1428  0.1125
  231POPG   C3A 3299   4.712   7.466  11.365  0.1338  0.1518 -0.2365
  231POPG   C4A 3300   4.773   7.928  11.368  0.2852  0.1916 -0.1072
  231POPG   C1B 3301   3.813   6.974  11.240  0.1888  0.1604  0.0138
  231POPG   C2B 3302   3.635   6.843  10.822 -0.0482  0.1963  0.0254
  231POPG   C3B 3303   3.192   6.816  10.837 -0.0172 -0.0121 -0.0976
  231POPG   C4B 3304   2.907   7.075  10.831  0.1449  0.0914  0.1886
  232POPG   GL0 3305   9.638   8.929   8.421  0.1902 -0.1026  0.2471
  232POPG   PO4 3306   9.469   8.761   8.750 -0.3355  0.0435  0.0197
  232POPG   GL1 3307   9.617   8.853   9.141 -0.0443  0.4243  0.3260
  232POPG   GL2 3308   9.387   9.066   9.168  0.1820 -0.2624  0.2916
  232POPG   C1A 3309   9.710   8.897   9.445 -0.3393  0.1255 -0.1404
  232POPG   D2A 3310   9.506   9.122   9.773  0.0266 -0.2095  0.0652
  232POPG   C3A 3311   9.560   9.084  10.282 -0.2529  0.0603 -0.0735
  232POPG   C4A 3312   9.369   9.004  10.736 -0.1752  0.0464  0.1507
  232POPG   C1B 3313   9.253   8.776   9.518  0.1062  0.3439 -0.0405
  232POPG   C2B 3314   8.995   8.828   9.901 -0.0534 -0.3102  0.1949
  232POPG   C3B 3315   9.053   9.238  10.236  0.0632  0.0406  0.3339
  232POPG   C4B 3316   9.175   9.642  10.552 -0.0844 -0.0863  0.2619
  233POPG   GL0 3317   0.686  11.165   9.263  0.2550 -0.3189 -0.0770
  233POPG   PO4 3318   1.014  10.870   9.164  0.0434  0.2926 -0.1633
  233POPG   GL1 3319   1.124  10.624   9.476  0.0815 -0.3456  0.0357
  233POPG   GL2 3320   0.971  10.620   9.844 -0.0672 -0.1358  0.2805
  233POPG   C1A 3321   1.453  10.763   9.673 -0.1817 -0.0692  0.3670
  233POPG   D2A 3322   1.412  10.756  10.153 -0.2396 -0.1533  0.0721
  233POPG   C3A 3323   1.081  10.767  10.277 -0.0517 -0.1674 -0.1586
  233POPG   C4A 3324   0.823  10.645  10.589  0.1586 -0.0111  0.0497
  233POPG   C1B 3325   1.266  10.262   9.799  0.0576  0.1163  0.2319
  233POPG   C2B 3326   1.276  10.242  10.222 -0.0937 -0.0669 -0.0600
  233POPG   C3B 3327   1.739  10.152  10.408  0.2234  0.4123  0.2416
  233POPG   C4B 3328   2.086   9.931  10.280 -0.0500 -0.0374  0.0270
  234POPG   GL0 3329   7.120   0.383   8.659  0.2690 -0.1123  0.1323
  234POPG   PO4 3330   6.860   0.083   8.761  0.1171 -0.2531 -0.2677
  234POPG   GL1 3331   7.058   0.114   9.103 -0.1039  0.1129  0.1539
  234POPG   GL2 3332   7.306   0.347   9.288 -0.0696 -0.1470  0.4186
  234POPG   C1A 3333   7.049  -0.124   9.587  0.0995  0.0385 -0.0210
  234POPG   D2A 3334   6.930  -0.364   9.896  0.0439  0.0977  0.2505
  234POPG   C3A 3335   7.143  -0.474  10.166 -0.3896  0.0747 -0.0825
  234POPG   C4A 3336   7.594  -0.363  10.304 -0.2458 -0.0765  0.0648
  234POPG   C1B 3337   7.388   0.231   9.735  0.0590 -0.0935  0.3579
  234POPG   C2B 3338   7.250  -0.013  10.130  0.2740 -0.0614 -0.1685
  234POPG   C3B 3339   6.773  -0.068  10.301  0.1769  0.0350  0.0066
  234POPG   C4B 3340   6.381   0.033  10.620 -0.0566  0.3192  0.0381
  235POPC   NC3 3341   8.531  11.118   8.565  0.1134 -0.1859 -0.2563
  235POPC   PO4 3342   8.231  11.334   8.701  0.2689  0.0766  0.1385
  235POPC   GL1 3343   8.244  11.378   9.106  0.0025 -0.0167 -0.1173
  235POPC   GL2 3344   8.232  11.073   9.396 -0.1226  0.0189  0.2041
  235POPC   C1A 3345   8.210  11.749   9.320  0.0457  0.1777  0.2719
  235POPC   D2A 3346   8.366  11.833   9.790 -0.1241 -0.2049  0.1686
  235POPC   C3A 3347   8.240  11.961  10.224  0.1964 -0.2460  0.0962
  235POPC   C4A 3348   8.351  12.100  10.684  0.0399 -0.3605 -0.0892
  235POPC   C1B 3349   7.978  11.195   9.782  0.2898  0.3319  0.2195
  235POPC   C2B 3350   7.561  11.346   9.947  0.3473  0.0594  0.2999
  235POPC   C3B 3351   7.265  11.359  10.366 -0.1521  0.0229  0.0082
  235POPC   C4B 3352   7.503  11.518  10.705  0.5493 -0.3036  0.1223
  236POPC   NC3 3353   2.521  11.618   8.399 -0.1776  0.0837 -0.2947
  236POPC   PO4 3354   2.595  11.492   8.832  0.1646  0.1874  0.4645
  236POPC   GL1 3355   2.768  11.552   9.236  0.1275 -0.0551  0.0080
  236POPC   GL2 3356   2.525  11.419   9.484 -0.3155  0.0930  0.0742
  236POPC   C1A 3357   2.914  11.714   9.568 -0.2479 -0.0958  0.0076
  236POPC   D2A 3358   3.177  11.834   9.946  0.0762 -0.0858  0.1513
  236POPC   C3A 3359   3.459  11.606  10.138  0.0737  0.0159 -0.1394
  236POPC   C4A 3360   3.570  11.411  10.541 -0.0703  0.1644 -0.1649
  236POPC   C1B 3361   2.695  11.070   9.799 -0.2179 -0.1343  0.2629
  236POPC   C2B 3362   2.793  10.936  10.241  0.0517  0.1913 -0.2931
  236POPC   C3B 3363   2.967  10.531  10.433  0.1560 -0.0796 -0.3216
  236POPC   C4B 3364   2.890  10.157  10.719  0.4481 -0.0545 -0.3614
  237POPC   NC3 3365   8.764   7.271   8.253  0.1690  0.2612 -0.1762
  237POPC   PO4 3366   8.663   6.854   8.249  0.0120 -0.0126  0.0854
  237POPC   GL1 3367   8.645   7.080   8.675  0.2681  0.1433  0.0963
  237POPC   GL2 3368   8.862   7.040   8.894  0.1078 -0.0537  0.1501
  237POPC   C1A 3369   8.432   7.449   8.993  0.0665  0.1532 -0.1661
  237POPC   D2A 3370   8.133   7.734   9.072 -0.6982 -0.0481  0.1785
  237POPC   C3A 3371   8.101   8.171   9.250 -0.0743 -0.0821 -0.1083
  237POPC   C4A 3372   8.306   8.444   9.431 -0.1039 -0.1980  0.0555
  237POPC   C1B 3373   8.915   6.826   9.359  0.1621  0.0608  0.1303
  237POPC   C2B 3374   8.785   6.797   9.806 -0.2814 -0.0658 -0.0004
  237POPC   C3B 3375   8.565   6.730  10.276  0.0949 -0.2490  0.3669
  237POPC   C4B 3376   8.594   6.321  10.498 -0.1325 -0.4567  0.2767
  238POPC   NC3 3377   9.651   6.437   8.295 -0.1939 -0.0859 -0.0576
  238POPC   PO4 3378  10.019   6.599   8.418 -0.1418 -0.0660  0.1721
  238POPC   GL1 3379   9.901   6.565   8.873  0.0086 -0.2682  0.1141
  238POPC   GL2 3380   9.712   6.308   8.840 -0.1305 -0.1423  0.1784
  238POPC   C1A 3381   9.992   6.659   9.250 -0.0355 -0.0182  0.0562
  238POPC   D2A 3382  10.194   6.677   9.569 -0.1750  0.1278  0.1606
  238POPC   C3A 3383  10.037   6.650  10.093  0.0538  0.3830  0.0322
  238POPC   C4A 3384  10.100   6.461  10.418  0.0222 -0.2480 -0.0293
  238POPC   C1B 3385   9.525   6.360   9.224  0.0454  0.0446 -0.0608
  238POPC   C2B 3386   9.716   6.417   9.680 -0.4206 -0.0672 -0.2750
  238POPC   C3B 3387   9.525   6.310  10.136 -0.0173  0.1665  0.0937
  238POPC   C4B 3388   9.585   6.172  10.600  0.1008  0.3315 -0.0997
  239POPC   NC3 3389   0.431   0.179   8.740 -0.3010  0.0418  0.0123
  239POPC   PO4 3390   0.070   0.344   8.721  0.2657  0.0195  0.0543
  239POPC   GL1 3391   0.102   0.105   9.143 -0.0619  0.1455 -0.1390
  239POPC   GL2 3392   0.413   0.165   9.236 -0.0136 -0.1665 -0.1154
  239POPC   C1A 3393   0.074   0.225   9.655  0.0962  0.2161 -0.3192
  239POPC   D2A 3394   0.125  -0.123  10.029 -0.2294  0.0678 -0.3343
  239POPC   C3A 3395   0.058  -0.071  10.498  0.1041 -0.3915 -0.2578
  239POPC   C4A 3396  -0.250  -0.301  10.702  0.1956  0.1147 -0.2259
  239POPC   C1B 3397   0.749   0.004   9.551 -0.1201  0.1064 -0.2927
  239POPC   C2B 3398   0.695   0.002   9.990  0.0341  0.0922  0.1024
  239POPC   C3B 3399   0.542  -0.271  10.281  0.3403  0.0422 -0.2469
  239POPC   C4B 3400   0.335  -0.559  10.616  0.4453  0.1130 -0.2682
  240POPC   NC3 3401   6.229   4.211   8.035  0.1550 -0.1035 -0.0164
  240POPC   PO4 3402   6.598   4.083   8.134  0.0073  0.1410 -0.0913
  240POPC   GL1 3403   6.822   4.020   8.651 -0.1478 -0.0042 -0.1263
  240POPC   GL2 3404   6.640   4.323   8.770  0.1975 -0.1404  0.1000
  240POPC   C1A 3405   7.217   3.995   8.905  0.0951 -0.2541 -0.1989
  240POPC   D2A 3406   7.469   4.147   9.169  0.4874  0.0329 -0.2687
  240POPC   C3A 3407   7.738   3.748   9.138 -0.0930  0.2954 -0.0085
  240POPC   C4A 3408   7.612   3.396   9.254 -0.1074 -0.1202 -0.0235
  240POPC   C1B 3409   6.958   4.443   9.114  0.2333  0.2308 -0.2056
  240POPC   C2B 3410   7.143   4.393   9.543 -0.1695 -0.0787 -0.2829
  240POPC   C3B 3411   7.336   4.499   9.955 -0.2928 -0.2182 -0.5220
  240POPC   C4B 3412   7.188   4.851  10.337  0.1780 -0.2210 -0.2431
  241POPC   NC3 3413   2.874   5.503   8.118  0.2164 -0.2549  0.0473
  241POPC   PO4 3414   2.652   5.835   7.877 -0.0601 -0.2471 -0.1751
  241POPC   GL1 3415   2.435   5.884   8.216  0.0653  0.1287 -0.5442
  241POPC   GL2 3416   2.402   5.543   8.393 -0.0562  0.3005  0.2912
  241POPC   C1A 3417   2.238   6.137   8.617  0.3173  0.1399 -0.1941
  241POPC   D2A 3418   2.210   6.423   8.923  0.3826 -0.1039 -0.1726
  241POPC   C3A 3419   2.351   6.351   9.290  0.2647 -0.0851  0.1117
  241POPC   C4A 3420   2.626   6.431   9.628  0.0886 -0.0355 -0.1668
  241POPC   C1B 3421   2.039   5.442   8.714 -0.2738 -0.2883 -0.0383
  241POPC   C2B 3422   1.911   5.205   9.058 -0.0628 -0.0514 -0.2366
  241POPC   C3B 3423   1.842   5.008   9.435 -0.1299  0.0906  0.0720
  241POPC   C4B 3424   1.625   4.593   9.724  0.0646  0.1886  0.1241
  242POPC   NC3 3425   9.567   1.526   8.543 -0.3264 -0.1285 -0.0505
  242POPC   PO4 3426   9.920   1.725   8.595  0.1302 -0.0225 -0.0691
  242POPC   GL1 3427  10.099   1.746   9.008  0.0098  0.4092 -0.2293
  242POPC   GL2 3428  10.267   1.997   9.146 -0.1679 -0.2745 -0.0644
  242POPC   C1A 3429   9.776   1.908   9.341  0.0391 -0.3581  0.0855
  242POPC   D2A 3430   9.494   1.539   9.637  0.3133  0.1790  0.0323
  242POPC   C3A 3431   9.738   1.223   9.813 -0.0362  0.1527  0.3530
  242POPC   C4A 3432   9.783   0.887  10.015  0.1838 -0.1332 -0.1036
  242POPC   C1B 3433  10.196   2.214   9.402  0.1077 -0.0005  0.3628
  242POPC   C2B 3434   9.937   2.396   9.738  0.0549 -0.1480 -0.1405
  242POPC   C3B 3435   9.867   2.709  10.065 -0.0830  0.1841 -0.4114
  242POPC   C4B 3436   9.846   3.070  10.247  0.1540 -0.2909  0.3626
  243POPC   NC3 3437   4.201   6.626   8.526  0.1204 -0.0551  0.0951
  243POPC   PO4 3438   3.723   6.559   8.567 -0.0391 -0.0233  0.0514
  243POPC   GL1 3439   3.859   6.711   8.995  0.1896 -0.1456  0.0841
  243POPC   GL2 3440   3.502   6.630   9.067 -0.0085 -0.0561  0.1244
  243POPC   C1A 3441   4.043   6.817   9.391  0.1828 -0.1231 -0.6199
  243POPC   D2A 3442   3.989   6.863   9.914  0.1494  0.0129  0.3052
  243POPC   C3A 3443   4.114   7.184  10.043  0.0403  0.1269 -0.3903
  243POPC   C4A 3444   3.970   7.612   9.981 -0.0533 -0.0924 -0.0908
  243POPC   C1B 3445   3.363   6.232   9.373 -0.2724 -0.0817  0.2612
  243POPC   C2B 3446   3.013   6.120   9.679  0.0021 -0.1437 -0.2439
  243POPC   C3B 3447   2.887   6.179  10.061  0.0684  0.0114 -0.2752
  243POPC   C4B 3448   2.438   6.279  10.098 -0.1733 -0.1421  0.1761
  244POPC   NC3 3449   8.472  10.069   8.662 -0.2612  0.1602  0.5949
  244POPC   PO4 3450   8.872  10.084   8.465 -0.4250  0.1375  0.1258
  244POPC   GL1 3451   8.942  10.146   8.933  0.0927  0.2306  0.1785
  244POPC   GL2 3452   8.680  10.383   8.994 -0.2943  0.1571 -0.5387
  244POPC   C1A 3453   8.960  10.230   9.402  0.1431  0.2025  0.3659
  244POPC   D2A 3454   9.077  10.210   9.766 -0.1649 -0.2680 -0.1231
  244POPC   C3A 3455   9.505  10.115   9.954  0.1951 -0.0954 -0.0733
  244POPC   C4A 3456   9.855  10.182  10.127 -0.0680 -0.1496  0.1498
  244POPC   C1B 3457   8.498  10.511   9.380 -0.1788  0.0191  0.1888
  244POPC   C2B 3458   8.465  10.531   9.846 -0.2500  0.2409  0.1449
  244POPC   C3B 3459   8.531  10.587  10.255  0.1315 -0.3820  0.0098
  244POPC   C4B 3460   8.167  10.327  10.407 -0.0235  0.3308  0.5379
  245POPC   NC3 3461   6.890  11.408   8.595  0.0489  0.0839 -0.0453
  245POPC   PO4 3462   6.982  11.865   8.934 -0.1335  0.1314  0.0460
  245POPC   GL1 3463   6.724  12.033   9.221 -0.0011 -0.3868  0.2456
  245POPC   GL2 3464   6.327  11.842   9.217 -0.1440 -0.2439 -0.0877
  245POPC   C1A 3465   6.487  12.074   9.627 -0.1394  0.1799  0.0773
  245POPC   D2A 3466   6.382  12.383  10.027 -0.0028 -0.0893 -0.0957
  245POPC   C3A 3467   6.247  12.782   9.889 -0.1374 -0.2068 -0.1509
  245POPC   C4A 3468   6.237  13.167   9.750 -0.3836  0.2514  0.0089
  245POPC   C1B 3469   6.504  11.532   9.387  0.1730  0.0404  0.0994
  245POPC   C2B 3470   6.892  11.657   9.454 -0.0745  0.0317  0.1586
  245POPC   C3B 3471   7.258  11.599   9.636 -0.0215 -0.2593  0.3006
  245POPC   C4B 3472   7.483  11.886   9.836 -0.0580  0.3969 -0.0392
  246POPC   NC3 3473   8.884  11.686   7.951  0.4092 -0.1040 -0.0420
  246POPC   PO4 3474   9.153  11.426   8.219  0.2884 -0.1543 -0.2079
  246POPC   GL1 3475   8.892  11.413   8.732  0.1909  0.2598 -0.1312
  246POPC   GL2 3476   8.741  11.648   8.957  0.0602  0.1321 -0.1297
  246POPC   C1A 3477   9.151  11.414   9.232 -0.2605  0.0061  0.1606
  246POPC   D2A 3478   9.167  11.171   9.639  0.0198 -0.1953  0.0519
  246POPC   C3A 3479   9.445  11.119   9.808  0.0920  0.0903 -0.0291
  246POPC   C4A 3480   9.585  11.163  10.125 -0.2903  0.2075  0.0560
  246POPC   C1B 3481   8.672  11.386   9.325  0.0205 -0.1478 -0.0420
  246POPC   C2B 3482   8.625  11.210   9.678 -0.2716  0.2320  0.1121
  246POPC   C3B 3483   8.468  11.023   9.977 -0.1358  0.2074 -0.0472
  246POPC   C4B 3484   8.335  11.053  10.438  0.2663  0.1202  0.3083
  247POPC   NC3 3485   7.778   6.704   8.418 -0.0038 -0.0923  0.3095
  247POPC   PO4 3486   7.816   7.101   8.234  0.1221  0.1929 -0.3530
  247POPC   GL1 3487   8.104   7.048   8.583 -0.1745  0.0270 -0.2071
  247POPC   GL2 3488   8.081   7.156   8.789  0.1361  0.2136 -0.0114
  247POPC   C1A 3489   8.353   6.903   9.152  0.0082  0.0422 -0.0931
  247POPC   D2A 3490   8.157   6.873   9.532  0.0141 -0.1087 -0.0093
  247POPC   C3A 3491   8.315   7.074   9.843 -0.1271  0.1654 -0.2109
  247POPC   C4A 3492   8.131   7.016  10.267 -0.2310  0.1913 -0.1375
  247POPC   C1B 3493   7.991   7.293   9.240  0.0054 -0.1934 -0.0600
  247POPC   C2B 3494   7.732   7.262   9.532 -0.0388  0.2003  0.1714
  247POPC   C3B 3495   7.500   7.133   9.861  0.3105 -0.0401  0.3226
  247POPC   C4B 3496   7.136   6.820  10.119 -0.1917 -0.0545  0.5358
  248POPC   NC3 3497   6.474   7.679   7.978  0.0570  0.0842  0.0088
  248POPC   PO4 3498   6.353   7.863   8.340 -0.2577 -0.0496  0.1598
  248POPC   GL1 3499   6.697   7.673   8.500 -0.6246 -0.1233 -0.0275
  248POPC   GL2 3500   6.904   7.371   8.452  0.2925  0.2430 -0.0826
  248POPC   C1A 3501   6.645   7.503   8.891 -0.1738 -0.5256  0.1965
  248POPC   D2A 3502   6.901   7.469   9.254 -0.1549  0.2147  0.0537
  248POPC   C3A 3503   6.897   7.600   9.609  0.1711 -0.1131  0.1109
  248POPC   C4A 3504   6.984   8.013   9.736  0.1575  0.1111 -0.0927
  248POPC   C1B 3505   6.936   7.062   8.822 -0.1700  0.0625 -0.3712
  248POPC   C2B 3506   6.648   7.002   9.228 -0.1592 -0.4749  0.0946
  248POPC   C3B 3507   6.425   6.806   9.536  0.2021 -0.2296 -0.4530
  248POPC   C4B 3508   6.155   6.935   9.885 -0.1048  0.0046  0.1766
  249POPC   NC3 3509  10.556   6.708   8.583 -0.0283 -0.2149  0.1549
  249POPC   PO4 3510  10.869   6.975   8.792  0.1112  0.1312  0.0526
  249POPC   GL1 3511  10.761   6.735   9.119 -0.2595 -0.1330  0.1939
  249POPC   GL2 3512  10.530   6.459   8.995 -0.0101  0.2940 -0.1124
  249POPC   C1A 3513  10.720   6.699   9.496  0.1991 -0.0604 -0.2949
  249POPC   D2A 3514  11.004   6.405   9.702  0.1783  0.0728 -0.1391
  249POPC   C3A 3515  10.885   5.973   9.838  0.0873 -0.0890 -0.0977
  249POPC   C4A 3516  10.875   5.700  10.130  0.1572  0.4463 -0.0889
  249POPC   C1B 3517  10.212   6.230   9.326 -0.0615 -0.0039  0.0995
  249POPC   C2B 3518   9.859   5.938   9.231  0.1765  0.2362  0.0423
  249POPC   C3B 3519  10.003   5.479   9.264 -0.0773  0.0059 -0.0242
  249POPC   C4B 3520  10.041   5.062   9.271  0.1836  0.1016  0.0568
  250POPC   NC3 3521   3.628   0.666   8.413  0.2347  0.0459 -0.0687
  250POPC   PO4 3522   3.779   1.188   8.371  0.0059 -0.0883 -0.2710
  250POPC   GL1 3523   3.786   1.411   8.824 -0.0457 -0.1336  0.0428
  250POPC   GL2 3524   3.933   1.732   9.000  0.4229 -0.0386 -0.1366
  250POPC   C1A 3525   3.643   1.403   9.287  0.5218 -0.1302  0.0112
  250POPC   D2A 3526   3.762   1.286   9.696  0.1083  0.0251  0.3031
  250POPC   C3A 3527   3.579   1.514  10.132 -0.0203  0.0921  0.0669
  250POPC   C4A 3528   3.563   1.826  10.449 -0.0034 -0.0924 -0.0748
  250POPC   C1B 3529   4.179   1.556   9.359  0.2250 -0.0668 -0.2935
  250POPC   C2B 3530   4.331   1.392   9.613  0.1498  0.0020 -0.0695
  250POPC   C3B 3531   4.554   1.265  10.045  0.1281  0.1043 -0.2317
  250POPC   C4B 3532   4.743   1.029  10.426  0.0345  0.3679  0.4697
  251POPC   NC3 3533   4.068   5.239   8.730 -0.3372 -0.2027  0.2736
  251POPC   PO4 3534   4.128   4.856   8.797 -0.1958  0.2564 -0.1208
  251POPC   GL1 3535   4.307   4.735   9.189  0.0132 -0.0527 -0.0940
  251POPC   GL2 3536   4.647   4.744   9.184  0.0639 -0.0110  0.0294
  251POPC   C1A 3537   4.143   4.712   9.672 -0.0454  0.0371 -0.1381
  251POPC   D2A 3538   3.866   4.602  10.088  0.2673 -0.3271  0.0175
  251POPC   C3A 3539   4.109   4.656  10.456  0.0911  0.0051  0.0329
  251POPC   C4A 3540   3.991   4.856  10.798 -0.1736 -0.1420 -0.3342
  251POPC   C1B 3541   4.883   4.563   9.602 -0.3030 -0.5166  0.1803
  251POPC   C2B 3542   4.941   4.653  10.052 -0.1278  0.1413 -0.1224
  251POPC   C3B 3543   4.869   4.352  10.396  0.1972 -0.0916  0.1524
  251POPC   C4B 3544   5.152   4.375  10.703 -0.4030  0.1266  0.0185
  252POPC   NC3 3545   0.843   6.828   8.210 -0.2055  0.1855 -0.1404
  252POPC   PO4 3546   0.362   6.676   8.295  0.1277  0.1911 -0.1153
  252POPC   GL1 3547   0.343   6.767   8.753 -0.2407 -0.1878  0.3543
  252POPC   GL2 3548   0.730   6.724   8.786  0.1606 -0.3059 -0.0175
  252POPC   C1A 3549   0.296   6.755   9.168 -0.0811 -0.0469 -0.0390
  252POPC   D2A 3550   0.197   6.732   9.581  0.3891  0.0382  0.2919
  252POPC   C3A 3551   0.148   6.310   9.743  0.1878 -0.2198 -0.0705
  252POPC   C4A 3552   0.236   6.431  10.242  0.3639  0.0591 -0.1453
  252POPC   C1B 3553   1.123   6.705   8.990 -0.1164  0.1896 -0.0976
  252POPC   C2B 3554   1.476   6.534   9.304  0.1416 -0.3258 -0.2823
  252POPC   C3B 3555   1.652   6.662   9.639  0.2137  0.3304 -0.2585
  252POPC   C4B 3556   1.490   6.367  10.010 -0.2007 -0.0421  0.1325
  253POPC   NC3 3557   6.921   4.455   8.228  0.1641  0.0168  0.1180
  253POPC   PO4 3558   7.382   4.462   8.266  0.3808  0.0291 -0.0329
  253POPC   GL1 3559   7.681   4.606   8.494 -0.0277 -0.2935  0.2201
  253POPC   GL2 3560   7.792   4.919   8.459  0.0425  0.0011  0.0511
  253POPC   C1A 3561   7.734   4.550   8.923 -0.2710  0.0001 -0.3005
  253POPC   D2A 3562   7.447   4.697   9.216  0.1194 -0.1379  0.0808
  253POPC   C3A 3563   7.421   4.857   9.645 -0.0568  0.4858 -0.0453
  253POPC   C4A 3564   7.092   5.036   9.897 -0.1966 -0.0193  0.1351
  253POPC   C1B 3565   7.608   5.015   8.794  0.3823  0.4603 -0.0414
  253POPC   C2B 3566   7.418   5.231   9.116 -0.0704 -0.0584  0.2039
  253POPC   C3B 3567   7.583   5.379   9.527  0.1644  0.1545 -0.0635
  253POPC   C4B 3568   7.840   5.223   9.863  0.0424 -0.0683 -0.0054
  254POPC   NC3 3569   7.027   9.466   8.909  0.1913 -0.0902 -0.0341
  254POPC   PO4 3570   7.375   9.046   8.779  0.0160  0.0567 -0.0292
  254POPC   GL1 3571   7.362   9.147   9.257  0.0480  0.3055 -0.1094
  254POPC   GL2 3572   7.279   9.411   9.473  0.1171 -0.0102 -0.1949
  254POPC   C1A 3573   7.763   9.111   9.505  0.2325  0.0347  0.0402
  254POPC   D2A 3574   8.055   9.124   9.932  0.0765 -0.2871  0.2010
  254POPC   C3A 3575   8.295   8.817   9.902 -0.0227  0.2362  0.1648
  254POPC   C4A 3576   8.574   8.413   9.911  0.0666  0.0815 -0.1179
  254POPC   C1B 3577   7.524   9.381   9.948  0.1902 -0.1271  0.0183
  254POPC   C2B 3578   7.795   9.392  10.302 -0.2180  0.1935 -0.0978
  254POPC   C3B 3579   8.245   9.425  10.476 -0.1672  0.3580 -0.1518
  254POPC   C4B 3580   8.552   9.070  10.337 -0.2665  0.3006 -0.0978
  255POPC   NC3 3581   5.109  11.525   8.618  0.0975  0.1301 -0.0695
  255POPC   PO4 3582   4.923  11.928   8.740  0.0442  0.1309 -0.3234
  255POPC   GL1 3583   5.162  11.785   9.032 -0.1372  0.0646 -0.1717
  255POPC   GL2 3584   5.207  11.472   9.106 -0.0221  0.0318 -0.0247
  255POPC   C1A 3585   5.308  11.869   9.499  0.3194  0.0793  0.0807
  255POPC   D2A 3586   5.336  11.697   9.862 -0.0583  0.2131  0.1101
  255POPC   C3A 3587   4.952  11.483  10.023 -0.1316  0.1264  0.2803
  255POPC   C4A 3588   4.706  11.147  10.095 -0.0154  0.0323 -0.0567
  255POPC   C1B 3589   5.424  11.359   9.470  0.0676  0.4357  0.2017
  255POPC   C2B 3590   5.720  11.348   9.844 -0.1354  0.1434  0.4237
  255POPC   C3B 3591   5.994  11.526  10.295  0.0836 -0.0131  0.2894
  255POPC   C4B 3592   6.290  11.649  10.560 -0.2277  0.0552 -0.2001
  256POPC   NC3 3593   5.471   8.796   8.407 -0.1659  0.1845 -0.0263
  256POPC   PO4 3594   5.183   8.477   8.674 -0.1527 -0.0426 -0.2039
  256POPC   GL1 3595   5.249   8.474   9.087 -0.0626  0.0530 -0.1081
  256POPC   GL2 3596   5.263   8.285   9.171  0.1334  0.0071  0.2382
  256POPC   C1A 3597   5.114   8.700   9.483 -0.0857 -0.0542  0.1468
  256POPC   D2A 3598   4.718   8.654   9.733 -0.1216 -0.1675  0.1511
  256POPC   C3A 3599   4.773   8.421  10.102  0.0142 -0.3005  0.1587
  256POPC   C4A 3600   5.067   8.257  10.420  0.1426 -0.0344 -0.1370
  256POPC   C1B 3601   5.662   8.537   9.276  0.1012 -0.4235  0.2083
  256POPC   C2B 3602   5.950   8.670   9.498 -0.0604 -0.1875  0.1929
  256POPC   C3B 3603   6.071   8.821   9.963  0.1831  0.1705  0.4714
  256POPC   C4B 3604   6.044   8.918  10.384 -0.1373  0.0674 -0.0649
  257POPC   NC3 3605   4.952   4.620   8.357  0.1018  0.2503  0.4535
  257POPC   PO4 3606   5.057   4.260   8.479 -0.1049  0.0985 -0.0590
  257POPC   GL1 3607   4.935   4.146   8.903 -0.6697 -0.0091  0.0348
  257POPC   GL2 3608   5.269   4.025   9.190  0.1790  0.0533  0.0111
  257POPC   C1A 3609   4.797   4.220   9.285  0.0050 -0.0405  0.0240
  257POPC   D2A 3610   4.450   4.332   9.571  0.0857 -0.2687 -0.2049
  257POPC   C3A 3611   4.444   4.414  10.088 -0.0500  0.2088  0.3186
  257POPC   C4A 3612   4.427   4.298  10.596  0.3270  0.1653 -0.1806
  257POPC   C1B 3613   5.301   4.258   9.590  0.0180 -0.0204 -0.0348
  257POPC   C2B 3614   5.377   4.655   9.654 -0.0485  0.0848 -0.1562
  257POPC   C3B 3615   5.322   4.970   9.921 -0.3477  0.0517  0.0354
  257POPC   C4B 3616   5.239   4.954  10.337 -0.0477  0.3494  0.0222
  258POPC   NC3 3617   7.758  11.267   8.827  0.2782 -0.1572 -0.3052
  258POPC   PO4 3618   7.386  11.473   8.831  0.1565  0.1055 -0.2653
  258POPC   GL1 3619   7.425  11.574   9.180  0.0797  0.1441 -0.0024
  258POPC   GL2 3620   7.394  11.921   9.297  0.3637  0.2204 -0.0036
  258POPC   C1A 3621   7.718  11.543   9.505  0.0253 -0.2336  0.0348
  258POPC   D2A 3622   7.936  11.676   9.949 -0.0369  0.0130 -0.1388
  258POPC   C3A 3623   8.277  11.458  10.157  0.2097 -0.0538  0.3560
  258POPC   C4A 3624   8.678  11.412  10.201  0.2528 -0.1215  0.0389
  258POPC   C1B 3625   7.805  12.043   9.492  0.0497  0.0134  0.2191
  258POPC   C2B 3626   7.946  12.155   9.880 -0.2447 -0.0887  0.1706
  258POPC   C3B 3627   7.815  12.310  10.152  0.1792  0.0829 -0.3856
  258POPC   C4B 3628   7.494  12.621  10.398 -0.0556 -0.2417  0.0139
  259POPC   NC3 3629  12.142   8.781   8.550 -0.0757 -0.5901 -0.3974
  259POPC   PO4 3630  12.443   8.788   8.909  0.0171 -0.3237  0.0166
  259POPC   GL1 3631  12.712   8.680   9.237 -0.0408 -0.2690  0.1945
  259POPC   GL2 3632  12.946   8.866   9.193  0.1586 -0.2331 -0.1952
  259POPC   C1A 3633  12.530   8.416   9.515  0.2446  0.0792 -0.0904
  259POPC   D2A 3634  12.228   8.590   9.730 -0.4852 -0.5475  0.0431
  259POPC   C3A 3635  11.941   8.358   9.981 -0.0173  0.0922  0.1729
  259POPC   C4A 3636  11.755   8.332  10.386  0.3020 -0.0561 -0.0397
  259POPC   C1B 3637  13.215   9.135   9.464 -0.3951  0.0642  0.1105
  259POPC   C2B 3638  13.059   9.170   9.795  0.0997 -0.0708 -0.1586
  259POPC   C3B 3639  13.091   9.176  10.261  0.0991 -0.2366  0.1020
  259POPC   C4B 3640  13.072   9.116  10.689 -0.2842 -0.0458 -0.2101
  260POPC   NC3 3641   9.247   5.018   8.281 -0.0668 -0.4702  0.2009
  260POPC   PO4 3642   9.521   5.074   8.595  0.4185 -0.3427 -0.2977
  260POPC   GL1 3643   9.637   4.825   8.811 -0.1659  0.0013 -0.3134
  260POPC   GL2 3644   9.947   4.804   8.782  0.2314  0.2658  0.1132
  260POPC   C1A 3645   9.583   4.916   9.302 -0.0173  0.1537  0.0433
  260POPC   D2A 3646   9.538   4.812   9.747  0.3542  0.2358 -0.0039
  260POPC   C3A 3647   9.717   4.472   9.942  0.1698  0.2254 -0.2224
  260POPC   C4A 3648   9.786   4.152  10.285 -0.2026 -0.0543 -0.2735
  260POPC   C1B 3649  10.289   4.628   9.026 -0.1974 -0.0922 -0.3070
  260POPC   C2B 3650  10.461   4.419   9.440  0.0828  0.0944 -0.1669
  260POPC   C3B 3651  10.399   4.224   9.846  0.1985  0.1947  0.0475
  260POPC   C4B 3652  10.267   4.331  10.309  0.1088  0.1075 -0.1327
  261POPC   NC3 3653  10.002   8.886   8.794  0.3297 -0.3710 -0.1944
  261POPC   PO4 3654  10.277   8.496   8.817 -0.0192 -0.1245  0.1533
  261POPC   GL1 3655  10.233   8.292   9.189 -0.0489  0.0706 -0.1574
  261POPC   GL2 3656  10.242   8.558   9.342  0.2335 -0.0475  0.3736
  261POPC   C1A 3657  10.196   8.048   9.547 -0.0182 -0.2830 -0.0185
  261POPC   D2A 3658  10.013   7.948   9.981 -0.1128 -0.0457  0.0655
  261POPC   C3A 3659  10.308   7.828  10.244  0.0534 -0.0976 -0.1426
  261POPC   C4A 3660  10.622   7.798  10.590 -0.1078  0.3563 -0.0215
  261POPC   C1B 3661   9.963   8.471   9.710 -0.2379  0.0332  0.0909
  261POPC   C2B 3662   9.651   8.485  10.053 -0.0379  0.0937  0.0711
  261POPC   C3B 3663   9.601   8.497  10.432 -0.2846 -0.0143 -0.1433
  261POPC   C4B 3664   9.325   8.501  10.790  0.2485 -0.0750  0.2081
  262POPC   NC3 3665   7.704   6.733   7.904 -0.2063  0.1624  0.0430
  262POPC   PO4 3666   7.334   6.583   8.186 -0.0978 -0.1399  0.3187
  262POPC   GL1 3667   7.333   6.663   8.694  0.1326 -0.0456 -0.0615
  262POPC   GL2 3668   7.577   6.979   8.816 -0.6898  0.0813  0.0639
  262POPC   C1A 3669   7.254   6.362   9.095 -0.1073 -0.1190 -0.0131
  262POPC   D2A 3670   7.161   6.288   9.524  0.0503 -0.1960 -0.1822
  262POPC   C3A 3671   7.361   6.498   9.768 -0.0433 -0.3146 -0.0957
  262POPC   C4A 3672   7.615   6.323  10.198 -0.1396  0.0050 -0.5121
  262POPC   C1B 3673   7.405   7.237   9.138 -0.1341  0.0868 -0.2230
  262POPC   C2B 3674   7.330   7.448   9.450  0.1409 -0.2764  0.1176
  262POPC   C3B 3675   7.340   7.571   9.920 -0.0543 -0.2121 -0.0324
  262POPC   C4B 3676   7.589   7.542  10.253  0.1062  0.1627  0.1491
  263POPC   NC3 3677   9.369   4.305   7.766  0.2033 -0.0671 -0.4188
  263POPC   PO4 3678   9.149   4.521   8.200 -0.0030  0.1570  0.0376
  263POPC   GL1 3679   9.256   4.547   8.609 -0.2112  0.0004  0.1675
  263POPC   GL2 3680   9.014   4.519   8.830  0.1918 -0.1709  0.1001
  263POPC   C1A 3681   9.410   4.372   9.123  0.0130 -0.2746  0.2728
  263POPC   D2A 3682   9.486   4.436   9.474  0.0667 -0.1507 -0.0616
  263POPC   C3A 3683   9.163   4.512   9.661  0.2073  0.1674 -0.0008
  263POPC   C4A 3684   8.850   4.413   9.967 -0.0128 -0.0182 -0.3527
  263POPC   C1B 3685   9.108   4.825   9.073 -0.0475 -0.3522  0.0915
  263POPC   C2B 3686   9.160   5.084   9.521  0.1335  0.3020 -0.2809
  263POPC   C3B 3687   9.430   5.307   9.816 -0.1428 -0.1506  0.2059
  263POPC   C4B 3688   9.733   5.253  10.078  0.0962 -0.1968  0.0146
  264POPC   NC3 3689   6.643   0.384   8.456 -0.2002  0.1149  0.1185
  264POPC   PO4 3690   6.856   0.772   8.451  0.1571 -0.1982  0.0326
  264POPC   GL1 3691   6.764   0.721   8.907 -0.0949  0.1664  0.1459
  264POPC   GL2 3692   6.877   1.106   9.087  0.0777 -0.2305 -0.1181
  264POPC   C1A 3693   6.786   0.724   9.384  0.2114  0.0831  0.2410
  264POPC   D2A 3694   6.792   0.833   9.815  0.0392 -0.4222  0.3459
  264POPC   C3A 3695   6.615   1.281   9.951  0.1280  0.3790  0.0272
  264POPC   C4A 3696   6.337   1.613   9.890  0.1302  0.2102  0.1860
  264POPC   C1B 3697   7.080   1.142   9.602  0.1383  0.6490 -0.3473
  264POPC   C2B 3698   7.128   1.244  10.017 -0.0287  0.0999  0.4439
  264POPC   C3B 3699   7.311   1.198  10.428  0.1692 -0.1892 -0.2422
  264POPC   C4B 3700   7.535   0.894  10.566  0.2147 -0.1282  0.2320
  265POPC   NC3 3701   5.992   2.724   8.576 -0.3899 -0.2738 -0.0372
  265POPC   PO4 3702   5.675   2.918   8.719  0.1853  0.1227  0.0509
  265POPC   GL1 3703   5.590   3.253   8.896  0.3266  0.1209  0.0161
  265POPC   GL2 3704   5.277   3.186   8.873 -0.0799  0.2271  0.1994
  265POPC   C1A 3705   5.788   3.499   9.208  0.0701  0.0940 -0.0747
  265POPC   D2A 3706   6.256   3.526   9.244  0.0920  0.0908  0.0110
  265POPC   C3A 3707   6.371   3.756   9.543 -0.0171  0.0243 -0.0248
  265POPC   C4A 3708   6.126   4.031   9.739 -0.2544  0.1272 -0.1372
  265POPC   C1B 3709   5.114   3.050   9.217 -0.0471  0.4303 -0.0361
  265POPC   C2B 3710   5.081   3.154   9.640 -0.0176 -0.5445  0.2696
  265POPC   C3B 3711   5.072   2.992   9.976 -0.0532 -0.0162 -0.0219
  265POPC   C4B 3712   4.834   3.041  10.319  0.1610 -0.2843  0.0611
  266POPC   NC3 3713   2.499   2.866   8.317  0.1215  0.0526  0.3122
  266POPC   PO4 3714   2.593   3.248   8.552  0.1177 -0.1358  0.2237
  266POPC   GL1 3715   2.825   3.259   8.925 -0.0449  0.1291  0.1289
  266POPC   GL2 3716   3.154   3.183   9.009 -0.0588  0.0980  0.2192
  266POPC   C1A 3717   2.737   3.288   9.374 -0.1497 -0.1286 -0.0539
  266POPC   D2A 3718   2.776   3.108   9.809  0.1151 -0.3738 -0.0698
  266POPC   C3A 3719   2.730   2.707   9.832  0.1331 -0.1758 -0.1154
  266POPC   C4A 3720   2.597   2.302   9.919  0.0931  0.4321 -0.3516
  266POPC   C1B 3721   3.257   3.280   9.480 -0.1329  0.0697  0.1247
  266POPC   C2B 3722   3.346   3.589   9.840 -0.0910  0.2146 -0.1617
  266POPC   C3B 3723   3.066   3.615  10.268 -0.0392 -0.2905  0.3767
  266POPC   C4B 3724   2.829   3.748  10.745 -0.5520 -0.1623 -0.1376
  267POPC   NC3 3725   7.586   1.374   8.596  0.0068  0.2458  0.1012
  267POPC   PO4 3726   7.109   1.401   8.649  0.0992  0.1091  0.2306
  267POPC   GL1 3727   7.271   1.453   9.075 -0.0432  0.0388 -0.1949
  267POPC   GL2 3728   7.430   1.339   9.287  0.1166  0.0668  0.2163
  267POPC   C1A 3729   7.230   1.748   9.543 -0.0969  0.0572  0.2864
  267POPC   D2A 3730   7.321   2.080   9.715 -0.2990  0.0390 -0.2687
  267POPC   C3A 3731   6.991   2.422   9.544  0.3958  0.3240 -0.0509
  267POPC   C4A 3732   6.996   2.833   9.575 -0.2681 -0.1758  0.1418
  267POPC   C1B 3733   7.531   1.354   9.725 -0.0689  0.1104 -0.1048
  267POPC   C2B 3734   7.745   1.173  10.082  0.1771  0.0175  0.0053
  267POPC   C3B 3735   7.935   1.231  10.467  0.2051 -0.2802  0.0406
  267POPC   C4B 3736   7.700   1.387  10.766  0.1279  0.1096  0.2642
  268POPC   NC3 3737   2.142  11.480   8.996  0.0850 -0.1102  0.0636
  268POPC   PO4 3738   2.081  11.946   8.943  0.0757 -0.1360  0.0441
  268POPC   GL1 3739   1.954  11.962   9.359  0.2673  0.0171  0.1672
  268POPC   GL2 3740   2.097  11.735   9.475 -0.1461 -0.0117  0.0939
  268POPC   C1A 3741   1.887  12.136   9.805 -0.2424  0.1347  0.0637
  268POPC   D2A 3742   1.862  12.112  10.241 -0.1494  0.0046  0.0416
  268POPC   C3A 3743   1.864  11.702  10.492  0.0067 -0.2869  0.2150
  268POPC   C4A 3744   2.088  11.476  10.642  0.1824 -0.1366 -0.1263
  268POPC   C1B 3745   2.224  11.681   9.784 -0.0015 -0.2857 -0.0808
  268POPC   C2B 3746   2.287  11.828  10.291 -0.0477 -0.0058 -0.0327
  268POPC   C3B 3747   2.147  12.144  10.648  0.0243  0.1344 -0.1521
  268POPC   C4B 3748   2.000  12.418  10.937  0.2002  0.5218 -0.2098
  269POPC   NC3 3749   3.294   6.346   8.122  0.1399  0.1139  0.1160
  269POPC   PO4 3750   3.111   5.977   8.264  0.0648 -0.3861  0.0836
  269POPC   GL1 3751   2.806   5.845   8.568 -0.1572  0.3871 -0.0001
  269POPC   GL2 3752   2.885   5.435   8.666 -0.0998 -0.0355 -0.0984
  269POPC   C1A 3753   2.550   5.857   8.892  0.0766  0.1062  0.1323
  269POPC   D2A 3754   2.053   5.926   9.009  0.3745 -0.2925  0.1112
  269POPC   C3A 3755   1.753   5.913   8.665  0.0153  0.2471 -0.1444
  269POPC   C4A 3756   1.503   5.916   8.379 -0.0711  0.1402 -0.2637
  269POPC   C1B 3757   2.580   5.325   8.791 -0.0632  0.2117 -0.0421
  269POPC   C2B 3758   2.386   5.516   9.176  0.2987  0.0358  0.0947
  269POPC   C3B 3759   2.584   5.496   9.602 -0.2553  0.1141  0.1730
  269POPC   C4B 3760   2.806   5.647   9.947  0.1658 -0.1472 -0.0400
  270POPC   NC3 3761   0.931  11.316   8.864 -0.1868  0.0047  0.1317
  270POPC   PO4 3762   1.249  11.481   9.018 -0.0987 -0.1918 -0.0196
  270POPC   GL1 3763   1.257  11.525   9.510 -0.0015 -0.2114 -0.0860
  270POPC   GL2 3764   1.095  11.166   9.521 -0.0351 -0.0414 -0.2080
  270POPC   C1A 3765   1.311  11.353   9.967  0.2180  0.0380  0.0076
  270POPC   D2A 3766   1.516  11.348  10.391  0.1135  0.0151 -0.0719
  270POPC   C3A 3767   1.584  10.949  10.609  0.2624  0.3442 -0.0260
  270POPC   C4A 3768   1.839  10.666  10.583 -0.0044 -0.0884  0.2687
  270POPC   C1B 3769   0.872  11.112   9.845  0.2410  0.0256 -0.1358
  270POPC   C2B 3770   0.582  11.095  10.191 -0.1967 -0.0932 -0.0576
  270POPC   C3B 3771   0.404  11.168  10.606  0.2052  0.0704 -0.3356
  270POPC   C4B 3772   0.339  11.072  11.075 -0.2299  0.4343  0.0190
  271POPC   NC3 3773   5.620  11.186   8.451 -0.2888 -0.2294  0.0141
  271POPC   PO4 3774   5.569  11.507   8.782  0.1104  0.2745  0.2446
  271POPC   GL1 3775   5.913  11.587   8.949  0.1051  0.4606 -0.5193
  271POPC   GL2 3776   5.886  11.924   8.834 -0.2354  0.5103 -0.1541
  271POPC   C1A 3777   6.117  11.250   9.080 -0.0037 -0.2571 -0.1292
  271POPC   D2A 3778   6.408  11.028   9.427 -0.1135 -0.0362 -0.0574
  271POPC   C3A 3779   6.180  10.960   9.813  0.3056  0.0225 -0.3198
  271POPC   C4A 3780   5.820  10.946  10.080  0.1984 -0.2207  0.2368
  271POPC   C1B 3781   5.838  11.988   9.361  0.2029  0.0224 -0.2186
  271POPC   C2B 3782   5.670  12.021   9.850 -0.1113  0.0600  0.1443
  271POPC   C3B 3783   5.525  11.749  10.318  0.2946 -0.2865  0.1063
  271POPC   C4B 3784   5.443  11.734  10.780  0.0720  0.0555 -0.0875
  272POPC   NC3 3785   3.983   2.977   8.872 -0.4050 -0.0517  0.3263
  272POPC   PO4 3786   3.515   2.981   8.773  0.1268  0.0093  0.1983
  272POPC   GL1 3787   3.501   2.907   9.286  0.2084  0.3060 -0.0573
  272POPC   GL2 3788   3.810   3.059   9.334  0.0655 -0.0049  0.2925
  272POPC   C1A 3789   3.038   2.807   9.487 -0.0351  0.0953 -0.1479
  272POPC   D2A 3790   2.849   2.351   9.452  0.2438  0.0852  0.3703
  272POPC   C3A 3791   2.358   2.448   9.454 -0.2510  0.1825  0.1321
  272POPC   C4A 3792   2.107   2.260   9.693 -0.0542  0.0058 -0.0895
  272POPC   C1B 3793   3.652   3.214   9.712  0.1850 -0.0273  0.0693
  272POPC   C2B 3794   3.277   3.062   9.974  0.1559  0.0286  0.1942
  272POPC   C3B 3795   3.185   2.854  10.343 -0.1105  0.2027  0.1547
  272POPC   C4B 3796   3.155   2.926  10.728  0.0966  0.2057 -0.2710
  273POPC   NC3 3797   4.463   9.074   8.271 -0.0440  0.1790  0.1740
  273POPC   PO4 3798   4.335   9.271   8.681 -0.0833  0.1560  0.3044
  273POPC   GL1 3799   4.423   9.132   9.052  0.0231  0.1626 -0.3733
  273POPC   GL2 3800   4.401   8.775   9.279  0.2109 -0.1389 -0.0274
  273POPC   C1A 3801   4.572   9.175   9.560  0.0580  0.1974  0.1134
  273POPC   D2A 3802   4.525   9.259   9.920  0.1181 -0.0382 -0.0630
  273POPC   C3A 3803   4.491   8.951  10.330 -0.2262 -0.1508  0.2249
  273POPC   C4A 3804   4.529   8.910  10.823  0.1199  0.3214  0.1126
  273POPC   C1B 3805   4.021   9.072   9.540  0.1942 -0.0587 -0.0155
  273POPC   C2B 3806   3.674   9.089   9.670 -0.1713 -0.1098 -0.1887
  273POPC   C3B 3807   3.553   9.076  10.151 -0.1582 -0.2859  0.1661
  273POPC   C4B 3808   3.314   9.361  10.404 -0.1126  0.2190  0.2494
  274POPC   NC3 3809   5.697   9.648   8.792  0.0838 -0.0197  0.2030
  274POPC   PO4 3810   5.770  10.015   8.988 -0.1973 -0.0890  0.0388
  274POPC   GL1 3811   6.074  10.258   9.208 -0.2439 -0.2368 -0.0763
  274POPC   GL2 3812   6.007  10.588   9.135 -0.1967 -0.5530 -0.0065
  274POPC   C1A 3813   6.227  10.193   9.644 -0.2520 -0.2294 -0.0200
  274POPC   D2A 3814   6.597  10.122   9.831  0.1006 -0.0626 -0.0662
  274POPC   C3A 3815   6.936  10.395  10.098  0.3228 -0.0288  0.3045
  274POPC   C4A 3816   7.033  10.589  10.437  0.0568  0.3365  0.3148
  274POPC   C1B 3817   5.912  10.614   9.610  0.0157 -0.1242  0.0435
  274POPC   C2B 3818   6.001  10.408  10.012  0.0954 -0.0864 -0.1121
  274POPC   C3B 3819   6.023  10.637  10.398  0.0824 -0.1607  0.0400
  274POPC   C4B 3820   6.108  11.021  10.669  0.1317  0.1407  0.0365
  275POPC   NC3 3821   8.932   8.794   8.657  0.0277 -0.0846  0.2440
  275POPC   PO4 3822   8.521   8.515   8.754  0.1461 -0.2543  0.0513
  275POPC   GL1 3823   8.796   8.500   9.127  0.1541  0.3108 -0.2440
  275POPC   GL2 3824   8.920   8.837   9.147  0.0571 -0.0241 -0.2078
  275POPC   C1A 3825   8.943   8.399   9.508  0.0150  0.0371 -0.1090
  275POPC   D2A 3826   9.029   8.127   9.766 -0.0479  0.1570 -0.1596
  275POPC   C3A 3827   9.073   8.262  10.131 -0.2544  0.1159 -0.2534
  275POPC   C4A 3828   9.179   8.681  10.328  0.2963  0.2909  0.3480
  275POPC   C1B 3829   8.523   8.884   9.315  0.4508 -0.4282 -0.1259
  275POPC   C2B 3830   8.277   9.125   9.463  0.2047  0.1131  0.2984
  275POPC   C3B 3831   8.322   9.571   9.511 -0.2110  0.2137  0.1250
  275POPC   C4B 3832   8.741   9.809   9.602  0.2178 -0.3850 -0.2589
  276POPC   NC3 3833   2.830   4.179   8.161 -0.2013 -0.3691  0.1149
  276POPC   PO4 3834   3.159   4.471   8.225  0.1844  0.1941  0.2457
  276POPC   GL1 3835   3.173   4.278   8.624 -0.2096  0.0527 -0.1443
  276POPC   GL2 3836   3.463   4.245   8.717  0.0742  0.2907 -0.0092
  276POPC   C1A 3837   2.986   4.227   8.979  0.0830 -0.1503 -0.0020
  276POPC   D2A 3838   2.986   4.271   9.404  0.0323 -0.0226 -0.0890
  276POPC   C3A 3839   2.942   4.140   9.858 -0.1992  0.2545 -0.0958
  276POPC   C4A 3840   2.926   4.085  10.243  0.3664 -0.2017 -0.1815
  276POPC   C1B 3841   3.513   4.289   9.160 -0.3153 -0.3793 -0.1183
  276POPC   C2B 3842   3.437   4.559   9.521 -0.0621  0.2173  0.1219
  276POPC   C3B 3843   3.249   4.759   9.852 -0.2633  0.2051  0.0083
  276POPC   C4B 3844   3.364   4.952  10.229 -0.1009 -0.1069  0.3227
  277POPC   NC3 3845   7.336   1.870   8.671 -0.1852 -0.1036 -0.1501
  277POPC   PO4 3846   7.001   2.118   8.546  0.2095  0.3043 -0.2444
  277POPC   GL1 3847   6.747   2.279   8.897 -0.1624  0.1197  0.0868
  277POPC   GL2 3848   6.480   2.090   8.913  0.1268  0.0264  0.1977
  277POPC   C1A 3849   6.692   2.698   9.191 -0.0487 -0.1104  0.1004
  277POPC   D2A 3850   6.454   2.752   9.521  0.1615 -0.2482  0.0146
  277POPC   C3A 3851   6.534   2.482   9.836 -0.1035 -0.2059  0.1801
  277POPC   C4A 3852   6.868   2.441  10.005 -0.2425  0.0211  0.0652
  277POPC   C1B 3853   6.383   2.208   9.382  0.0389 -0.3032  0.0166
  277POPC   C2B 3854   6.585   2.000   9.786 -0.3027  0.2930 -0.0012
  277POPC   C3B 3855   6.916   1.750   9.987 -0.0755  0.1346  0.0881
  277POPC   C4B 3856   7.347   1.708  10.074 -0.3001  0.1794 -0.0694
  278POPC   NC3 3857  10.661   8.197   8.960  0.1012 -0.2247  0.3738
  278POPC   PO4 3858  10.786   7.836   8.995 -0.0337  0.2365  0.0749
  278POPC   GL1 3859  10.920   7.894   9.348  0.0265  0.0400 -0.0256
  278POPC   GL2 3860  10.685   8.066   9.528  0.3485 -0.0131  0.3584
  278POPC   C1A 3861  11.214   7.983   9.726  0.2638 -0.2968 -0.3594
  278POPC   D2A 3862  11.458   8.165  10.037  0.1565 -0.1915  0.1643
  278POPC   C3A 3863  11.468   7.928  10.410  0.3051 -0.1125 -0.0693
  278POPC   C4A 3864  11.601   7.486  10.486 -0.0959 -0.0074  0.2741
  278POPC   C1B 3865  10.597   7.911   9.879 -0.1228 -0.0748  0.1492
  278POPC   C2B 3866  10.914   8.018  10.234 -0.0582  0.2224 -0.1695
  278POPC   C3B 3867  11.081   8.349  10.319 -0.2719  0.1752 -0.0717
  278POPC   C4B 3868  11.338   8.691  10.315 -0.0388  0.1959 -0.3662
  279POPC   NC3 3869   5.057   9.725   8.365 -0.0389 -0.1490 -0.1596
  279POPC   PO4 3870   5.308   9.396   8.711 -0.1133  0.0074 -0.0869
  279POPC   GL1 3871   5.134   9.358   9.108 -0.3268 -0.2967 -0.2949
  279POPC   GL2 3872   4.771   9.457   9.228  0.0652 -0.0278 -0.1500
  279POPC   C1A 3873   5.142   9.170   9.401  0.1067 -0.2321 -0.0556
  279POPC   D2A 3874   5.509   8.960   9.641 -0.0885 -0.1687 -0.0337
  279POPC   C3A 3875   5.545   8.994  10.102  0.1271 -0.0846 -0.0671
  279POPC   C4A 3876   5.237   8.961  10.380 -0.3363  0.1337 -0.3637
  279POPC   C1B 3877   4.831   9.602   9.659  0.3389  0.4537 -0.0614
  279POPC   C2B 3878   4.978   9.613  10.071 -0.2077 -0.0143  0.2018
  279POPC   C3B 3879   4.793   9.785  10.410  0.2912  0.1828  0.0035
  279POPC   C4B 3880   4.922   9.957  10.799  0.1775  0.0420 -0.0701
  280POPC   NC3 3881   0.412   7.154   8.423  0.1010  0.3142  0.1015
  280POPC   PO4 3882   0.795   7.160   8.579 -0.3152  0.2195 -0.3016
  280POPC   GL1 3883   1.069   7.471   9.013 -0.0614  0.1400  0.2975
  280POPC   GL2 3884   1.218   7.285   9.086 -0.0292  0.2430  0.0958
  280POPC   C1A 3885   0.935   7.807   9.342  0.1844  0.1116  0.1443
  280POPC   D2A 3886   0.988   8.026   9.725 -0.1451 -0.2022  0.0541
  280POPC   C3A 3887   0.666   7.966  10.015  0.1036  0.1914 -0.1444
  280POPC   C4A 3888   0.386   8.103  10.311  0.0126 -0.2106 -0.2648
  280POPC   C1B 3889   1.248   7.048   9.456 -0.1397  0.1464  0.1852
  280POPC   C2B 3890   1.096   6.617   9.641 -0.3163 -0.0923 -0.1652
  280POPC   C3B 3891   1.180   6.186   9.605 -0.1326 -0.4184  0.0416
  280POPC   C4B 3892   0.887   5.901   9.456 -0.0517 -0.2237 -0.0011
  281POPC   NC3 3893   9.260   0.397   8.209 -0.1243 -0.0937 -0.0488
  281POPC   PO4 3894   9.438   0.061   8.443 -0.1772 -0.1373  0.1510
  281POPC   GL1 3895   9.574  -0.231   8.858 -0.2403  0.1351 -0.1248
  281POPC   GL2 3896   9.538  -0.509   8.962  0.0319  0.0024  0.0420
  281POPC   C1A 3897   9.761  -0.132   9.259  0.2339  0.1829  0.0504
  281POPC   D2A 3898   9.822  -0.279   9.579  0.1376 -0.2794  0.1064
  281POPC   C3A 3899   9.749  -0.128   9.973  0.1109 -0.3479  0.0079
  281POPC   C4A 3900   9.471  -0.030  10.325  0.1286 -0.0503 -0.1958
  281POPC   C1B 3901   9.608  -0.721   9.356 -0.1938 -0.0916 -0.4020
  281POPC   C2B 3902   9.676  -0.699   9.840  0.1769 -0.0762 -0.0159
  281POPC   C3B 3903   9.549  -0.542  10.321 -0.1866  0.0254 -0.0596
  281POPC   C4B 3904   9.561  -0.398  10.692 -0.2352 -0.0038 -0.0571
  282POPC   NC3 3905  10.909   7.488   8.694  0.1513  0.0540 -0.1439
  282POPC   PO4 3906  11.309   7.506   8.615 -0.0519 -0.3911 -0.1129
  282POPC   GL1 3907  11.370   7.227   8.880 -0.2890 -0.0743 -0.0492
  282POPC   GL2 3908  11.162   7.194   9.178  0.0752  0.0083  0.0187
  282POPC   C1A 3909  11.732   7.147   9.113  0.0916 -0.0617  0.0812
  282POPC   D2A 3910  12.106   7.052   9.251 -0.3170 -0.1008  0.1554
  282POPC   C3A 3911  11.969   6.911   9.613  0.0569  0.0427  0.4582
  282POPC   C4A 3912  12.048   6.759   9.989 -0.0144  0.1313  0.1743
  282POPC   C1B 3913  11.056   7.027   9.607 -0.1067  0.2052 -0.1277
  282POPC   C2B 3914  10.845   6.825   9.988  0.0976  0.1627  0.0745
  282POPC   C3B 3915  10.566   6.479  10.122  0.0407 -0.2928  0.1646
  282POPC   C4B 3916  10.698   6.169  10.261 -0.2017  0.1360 -0.1092
  283POPC   NC3 3917   9.326   9.121  12.583 -0.1713  0.0412 -0.4815
  283POPC   PO4 3918   9.097   8.839  12.388 -0.3826 -0.4338  0.0029
  283POPC   GL1 3919   9.145   8.734  11.998  0.0597 -0.6266  0.3229
  283POPC   GL2 3920   9.057   8.906  11.724 -0.0814  0.4325  0.1618
  283POPC   C1A 3921   9.450   8.555  11.696  0.0411  0.3440  0.2367
  283POPC   D2A 3922   9.730   8.283  11.574 -0.0528  0.0924 -0.0340
  283POPC   C3A 3923   9.894   8.543  11.168  0.0997  0.0942 -0.4680
  283POPC   C4A 3924   9.830   8.735  10.887  0.0037  0.2833  0.0670
  283POPC   C1B 3925   8.849   9.007  11.255 -0.0834  0.1905  0.1650
  283POPC   C2B 3926   8.902   8.813  10.811  0.1586  0.1624  0.0796
  283POPC   C3B 3927   8.702   8.584  10.458  0.0683  0.0087  0.0425
  283POPC   C4B 3928   8.248   8.433  10.266 -0.3685  0.5186  0.0041
  284POPC   NC3 3929  11.153   3.435   7.660  0.1753  0.2033  0.1941
  284POPC   PO4 3930  11.385   3.630   7.949 -0.0032  0.0791 -0.3307
  284POPC   GL1 3931  11.466   3.744   8.380 -0.1182  0.1851  0.1539
  284POPC   GL2 3932  11.724   3.963   8.467  0.1723  0.2117 -0.3137
  284POPC   C1A 3933  11.238   3.872   8.750  0.1572 -0.1444 -0.0261
  284POPC   D2A 3934  11.305   3.956   9.203 -0.1878 -0.3383  0.0646
  284POPC   C3A 3935  11.488   4.296   9.428 -0.0020  0.1307 -0.1857
  284POPC   C4A 3936  11.687   4.692   9.568  0.1974 -0.0271 -0.0560
  284POPC   C1B 3937  11.794   4.113   8.946  0.0230 -0.0548  0.2280
  284POPC   C2B 3938  11.800   3.886   9.294 -0.3221  0.1659 -0.1753
  284POPC   C3B 3939  12.186   3.817   9.451  0.0145  0.3790 -0.1999
  284POPC   C4B 3940  12.480   3.607   9.304  0.1676 -0.0517  0.2895
  285POPC   NC3 3941  10.580   4.178   8.200  0.1644  0.0141  0.1331
  285POPC   PO4 3942  10.630   4.622   8.299 -0.0587 -0.0188  0.1656
  285POPC   GL1 3943  10.804   4.494   8.564  0.1736  0.0432 -0.0210
  285POPC   GL2 3944  10.655   4.222   8.721  0.0495  0.2355  0.0584
  285POPC   C1A 3945  11.050   4.377   8.996  0.0925  0.2707  0.2422
  285POPC   D2A 3946  10.998   4.384   9.330  0.1532 -0.1886  0.1176
  285POPC   C3A 3947  10.905   4.166   9.654  0.2256  0.0415 -0.1662
  285POPC   C4A 3948  10.778   3.891   9.944  0.1800 -0.3436 -0.1156
  285POPC   C1B 3949  10.672   4.004   9.092 -0.0621 -0.0426  0.1892
  285POPC   C2B 3950  10.615   3.837   9.457 -0.0167 -0.3545  0.0241
  285POPC   C3B 3951  10.309   3.661   9.729  0.0258 -0.0962  0.2045
  285POPC   C4B 3952  10.181   3.397  10.054  0.0703 -0.0299 -0.1262
  286POPC   NC3 3953   2.018   8.290   8.627 -0.1244 -0.0407 -0.3392
  286POPC   PO4 3954   2.060   7.869   8.789 -0.2033  0.0300 -0.1267
  286POPC   GL1 3955   2.287   8.100   9.029 -0.1305 -0.2812 -0.0915
  286POPC   GL2 3956   2.226   8.399   9.157  0.0012  0.1200 -0.0321
  286POPC   C1A 3957   2.587   8.235   9.428  0.0120 -0.1670 -0.0709
  286POPC   D2A 3958   2.505   8.365   9.813  0.2405 -0.2541  0.0374
  286POPC   C3A 3959   2.490   8.288  10.276  0.2163 -0.0901 -0.0841
  286POPC   C4A 3960   2.453   8.069  10.775  0.1348  0.0062 -0.1902
  286POPC   C1B 3961   2.001   8.226   9.580 -0.1106  0.0746  0.0955
  286POPC   C2B 3962   2.074   8.110   9.950 -0.1556 -0.0510 -0.1730
  286POPC   C3B 3963   1.790   8.119  10.322 -0.1487 -0.0795 -0.0201
  286POPC   C4B 3964   1.450   8.252  10.606 -0.1401 -0.1578 -0.2400
  287POPC   NC3 3965   2.444  10.625   8.481 -0.1445  0.2987  0.2442
  287POPC   PO4 3966   2.514  10.611   8.922 -0.0163  0.4042 -0.4615
  287POPC   GL1 3967   2.580  10.700   9.382  0.0622 -0.1217 -0.2206
  287POPC   GL2 3968   2.975  10.778   9.438  0.2847  0.0434  0.1027
  287POPC   C1A 3969   2.445  10.626   9.850  0.4251 -0.0133  0.0217
  287POPC   D2A 3970   2.319  10.776  10.325 -0.1202 -0.3448 -0.0283
  287POPC   C3A 3971   2.116  10.989  10.807 -0.1275  0.0144  0.0963
  287POPC   C4A 3972   1.890  10.970  11.199 -0.5314 -0.2658 -0.1739
  287POPC   C1B 3973   2.915  10.390   9.773  0.2579  0.0780  0.0799
  287POPC   C2B 3974   2.679  10.251  10.073 -0.0322 -0.0327 -0.0465
  287POPC   C3B 3975   2.446  10.323  10.352  0.2241 -0.0339  0.0935
  287POPC   C4B 3976   2.129  10.276  10.729  0.1361 -0.1195  0.4780
  288POPC   NC3 3977   0.408   9.582   8.945  0.3200 -0.0861  0.1785
  288POPC   PO4 3978   0.727   9.457   8.796  0.0068 -0.0697  0.3643
  288POPC   GL1 3979   0.936   9.551   9.173  0.2716  0.1279 -0.3304
  288POPC   GL2 3980   1.292   9.556   9.142  0.0969  0.1237  0.0929
  288POPC   C1A 3981   0.888   9.628   9.613 -0.0803 -0.3199  0.1092
  288POPC   D2A 3982   0.719   9.668  10.083 -0.0084 -0.0458 -0.1725
  288POPC   C3A 3983   0.996   9.813  10.298  0.0857 -0.1013  0.0137
  288POPC   C4A 3984   1.450   9.790  10.300 -0.0947  0.1616 -0.1729
  288POPC   C1B 3985   1.396   9.419   9.581  0.1289  0.0360 -0.0942
  288POPC   C2B 3986   1.221   9.497   9.965 -0.0327 -0.1213  0.1939
  288POPC   C3B 3987   1.167   9.436  10.526  0.0996  0.0608  0.1185
  288POPC   C4B 3988   0.708   9.579  10.685 -0.1453 -0.2523 -0.0691
  289POPC   NC3 3989   5.794   5.206   8.580 -0.0675 -0.1121  0.2225
  289POPC   PO4 3990   5.526   5.428   8.809 -0.0712  0.1397 -0.2171
  289POPC   GL1 3991   5.598   5.707   9.183 -0.0513  0.0749  0.0339
  289POPC   GL2 3992   5.866   5.826   9.058  0.1321  0.0790 -0.2106
  289POPC   C1A 3993   5.822   5.548   9.560 -0.2444 -0.2678 -0.0313
  289POPC   D2A 3994   5.797   5.094   9.868 -0.1505  0.0695 -0.0931
  289POPC   C3A 3995   5.775   4.858  10.226 -0.0043  0.2086 -0.0291
  289POPC   C4A 3996   5.866   4.482  10.356  0.2200  0.2105 -0.0866
  289POPC   C1B 3997   5.852   6.124   9.471  0.1658  0.2817 -0.1256
  289POPC   C2B 3998   5.884   6.172   9.938  0.1285  0.1648 -0.4759
  289POPC   C3B 3999   5.824   6.092  10.347  0.1166  0.0594  0.1370
  289POPC   C4B 4000   5.716   5.951  10.779  0.1673  0.3349  0.0968
  290POPC   NC3 4001   4.677   0.167   8.484 -0.3188  0.1432 -0.0049
  290POPC   PO4 4002   4.216   0.047   8.362  0.0620 -0.0433 -0.1711
  290POPC   GL1 4003   4.000   0.077   8.781  0.1956 -0.2053 -0.1531
  290POPC   GL2 4004   3.900   0.460   8.766  0.1030  0.2574 -0.2390
  290POPC   C1A 4005   4.034  -0.338   9.079  0.3365  0.0052  0.0331
  290POPC   D2A 4006   4.260  -0.538   9.536 -0.0928 -0.1252 -0.1576
  290POPC   C3A 4007   4.468  -0.568  10.060  0.1813  0.2660 -0.0925
  290POPC   C4A 4008   4.518  -0.809  10.452 -0.0980  0.0268  0.0522
  290POPC   C1B 4009   3.764   0.562   9.185  0.1650  0.0394  0.1764
  290POPC   C2B 4010   3.383   0.831   9.395 -0.1883  0.3497  0.0404
  290POPC   C3B 4011   3.096   1.075   9.675  0.1110 -0.2343  0.0650
  290POPC   C4B 4012   3.135   1.421   9.868  0.0187  0.0227 -0.2541
  291POPC   NC3 4013   5.668   1.515   8.549  0.1194  0.0728  0.1059
  291POPC   PO4 4014   5.560   1.117   8.768  0.4453  0.1423  0.0144
  291POPC   GL1 4015   5.440   1.071   9.168  0.4253 -0.0591  0.0186
  291POPC   GL2 4016   5.147   1.261   9.310  0.2324  0.0573 -0.0643
  291POPC   C1A 4017   5.500   0.996   9.569  0.2914  0.2284 -0.0418
  291POPC   D2A 4018   5.407   0.810  10.028  0.0482  0.2562 -0.0749
  291POPC   C3A 4019   5.878   0.722  10.224 -0.1963  0.4537 -0.0212
  291POPC   C4A 4020   6.046   0.667  10.695  0.3203 -0.1159 -0.5985
  291POPC   C1B 4021   4.899   1.510   9.578  0.0582  0.3328  0.3258
  291POPC   C2B 4022   5.000   1.692   9.925  0.2474 -0.1293 -0.2663
  291POPC   C3B 4023   5.428   1.799  10.050  0.2184  0.1916  0.0178
  291POPC   C4B 4024   5.756   1.782   9.888 -0.2752 -0.2988  0.0318
  292POPC   NC3 4025   3.463  10.967   8.603  0.1167 -0.0883 -0.3711
  292POPC   PO4 4026   3.526  10.474   8.724 -0.0823  0.1512  0.1460
  292POPC   GL1 4027   3.370  10.681   9.058  0.2350  0.0425  0.1769
  292POPC   GL2 4028   3.423  10.406   9.297 -0.1302 -0.3192  0.1947
  292POPC   C1A 4029   3.603  10.845   9.486  0.0399  0.2261 -0.0308
  292POPC   D2A 4030   4.008  10.993   9.613  0.0207 -0.2739  0.2260
  292POPC   C3A 4031   4.309  10.820   9.904  0.0640  0.1285  0.1081
  292POPC   C4A 4032   4.219  11.055  10.361  0.3560  0.0830  0.0417
  292POPC   C1B 4033   3.425  10.437   9.660  0.0659 -0.1210 -0.2125
  292POPC   C2B 4034   3.255  10.770   9.955  0.0966  0.1867  0.0813
  292POPC   C3B 4035   3.263  10.964  10.374  0.0532  0.0096 -0.1376
  292POPC   C4B 4036   3.064  11.145  10.805  0.3713  0.0509  0.2555
  293POPC   NC3 4037   2.759   7.237   8.951  0.0057  0.1142 -0.1474
  293POPC   PO4 4038   2.402   7.455   8.829  0.0737 -0.0894  0.5500
  293POPC   GL1 4039   2.327   7.601   9.138  0.0725  0.2170  0.1470
  293POPC   GL2 4040   2.126   7.361   9.311  0.1905  0.2066 -0.2754
  293POPC   C1A 4041   2.210   7.740   9.589  0.0812 -0.0471 -0.0279
  293POPC   D2A 4042   2.120   7.440   9.871 -0.0936  0.0219 -0.2981
  293POPC   C3A 4043   1.956   7.060   9.936 -0.1500  0.3482 -0.1102
  293POPC   C4A 4044   1.881   6.719  10.101  0.0987  0.1032  0.2795
  293POPC   C1B 4045   2.386   7.159   9.550  0.1298  0.0851 -0.3234
  293POPC   C2B 4046   2.765   6.970   9.677  0.2408 -0.0251  0.3355
  293POPC   C3B 4047   3.053   7.151   9.684  0.0861  0.0765  0.0399
  293POPC   C4B 4048   3.386   7.051   9.339  0.0620 -0.0981  0.0726
  294POPC   NC3 4049   7.950   0.477   8.453 -0.0642 -0.5497 -0.1850
  294POPC   PO4 4050   7.694   0.899   8.576  0.0927  0.0162  0.0793
  294POPC   GL1 4051   7.662   0.977   9.020 -0.3364 -0.5216  0.2246
  294POPC   GL2 4052   7.821   0.853   9.278 -0.0347 -0.3442 -0.3201
  294POPC   C1A 4053   7.301   0.862   9.244  0.0997 -0.2276 -0.1200
  294POPC   D2A 4054   7.370   0.773   9.650 -0.3930 -0.1056 -0.1913
  294POPC   C3A 4055   7.748   0.632   9.943 -0.0813  0.2058 -0.2067
  294POPC   C4A 4056   7.925   0.721  10.366 -0.0183 -0.3311  0.0255
  294POPC   C1B 4057   8.024   0.938   9.704 -0.2055  0.0576 -0.2273
  294POPC   C2B 4058   8.218   0.955  10.079  0.1366 -0.2473  0.0242
  294POPC   C3B 4059   8.426   0.746  10.391  0.0393  0.2690  0.0469
  294POPC   C4B 4060   8.704   0.514  10.170  0.2788 -0.1644 -0.4179
  295POPC   NC3 4061   8.315   5.478   8.155 -0.3099 -0.1741  0.1336
  295POPC   PO4 4062   8.035   5.767   8.380  0.2524 -0.3416 -0.2141
  295POPC   GL1 4063   7.918   5.739   8.743 -0.2060  0.0231  0.1359
  295POPC   GL2 4064   7.736   5.497   8.706 -0.1329 -0.0154 -0.1142
  295POPC   C1A 4065   7.996   6.056   9.000  0.0648  0.2723  0.2033
  295POPC   D2A 4066   8.205   6.231   9.301  0.2062 -0.2715 -0.0984
  295POPC   C3A 4067   8.282   6.056   9.683 -0.2343  0.1241  0.1484
  295POPC   C4A 4068   8.338   5.987  10.077  0.2427 -0.1058 -0.1848
  295POPC   C1B 4069   7.903   5.409   9.147 -0.0206 -0.3517 -0.0460
  295POPC   C2B 4070   8.145   5.322   9.505 -0.1642  0.0236 -0.0787
  295POPC   C3B 4071   8.370   5.082   9.830  0.1134  0.0948 -0.1151
  295POPC   C4B 4072   8.420   4.705  10.100 -0.2558 -0.0532 -0.1705
  296POPC   NC3 4073   5.582   6.873   8.369  0.0263  0.2993  0.0129
  296POPC   PO4 4074   5.470   7.088   8.751 -0.0517  0.0481  0.2654
  296POPC   GL1 4075   5.319   7.058   9.083  0.0603  0.0632 -0.2049
  296POPC   GL2 4076   5.012   7.241   9.126 -0.1719 -0.0185  0.1198
  296POPC   C1A 4077   5.614   7.196   9.417  0.3768 -0.2867  0.1331
  296POPC   D2A 4078   5.981   7.177   9.490  0.2473  0.1679  0.1979
  296POPC   C3A 4079   6.057   7.435   9.742  0.1825  0.0052 -0.0157
  296POPC   C4A 4080   6.407   7.420  10.132  0.3227  0.1903  0.0352
  296POPC   C1B 4081   5.046   7.216   9.574 -0.3207  0.2747 -0.2848
  296POPC   C2B 4082   5.302   7.289   9.812  0.1419 -0.2879  0.1801
  296POPC   C3B 4083   5.707   7.158   9.958  0.0840 -0.0802  0.1746
  296POPC   C4B 4084   6.042   7.130  10.338 -0.2069  0.3419 -0.3185
  297POPC   NC3 4085   6.280   9.060   8.705  0.1302 -0.3170  0.0227
  297POPC   PO4 4086   6.475   8.677   8.820 -0.2083 -0.3265 -0.0209
  297POPC   GL1 4087   6.467   8.509   9.189  0.3020  0.0639  0.2376
  297POPC   GL2 4088   6.526   8.707   9.323  0.3043  0.1311  0.1477
  297POPC   C1A 4089   6.339   8.364   9.622  0.0673 -0.0333 -0.1231
  297POPC   D2A 4090   6.039   8.344   9.926 -0.1266  0.0071  0.0137
  297POPC   C3A 4091   5.646   8.560   9.869 -0.0711 -0.1333  0.1511
  297POPC   C4A 4092   5.232   8.563   9.994 -0.0405  0.2144  0.1382
  297POPC   C1B 4093   6.896   8.709   9.523 -0.0714 -0.0454  0.0998
  297POPC   C2B 4094   7.287   8.914   9.698  0.0491 -0.0091  0.1304
  297POPC   C3B 4095   7.660   8.812   9.985  0.1377 -0.3246 -0.1129
  297POPC   C4B 4096   7.993   8.869  10.356 -0.0057 -0.0931  0.1651
  298POPC   NC3 4097   8.383  10.242  12.419 -0.2369  0.2174 -0.1388
  298POPC   PO4 4098   8.462  10.616  12.525  0.1250 -0.0101  0.2506
  298POPC   GL1 4099   8.519  10.569  12.086  0.0121 -0.2516 -0.1485
  298POPC   GL2 4100   8.532  10.361  11.816 -0.5292  0.0242  0.0546
  298POPC   C1A 4101   8.373  10.870  11.760 -0.1639  0.1800 -0.2278
  298POPC   D2A 4102   8.202  11.083  11.469 -0.1463  0.0266  0.1291
  298POPC   C3A 4103   8.327  11.368  11.133 -0.2370 -0.0274 -0.0301
  298POPC   C4A 4104   8.452  11.496  10.721 -0.3357  0.1223  0.0499
  298POPC   C1B 4105   8.902  10.274  11.448  0.0573  0.4295  0.0526
  298POPC   C2B 4106   8.921  10.035  11.076  0.1088 -0.2100 -0.1129
  298POPC   C3B 4107   9.325   9.903  10.917 -0.2319  0.3043 -0.0732
  298POPC   C4B 4108   9.482  10.140  10.568 -0.0441  0.0598  0.3628
  299POPC   NC3 4109   6.780  10.426   8.489  0.0443  0.2072 -0.0523
  299POPC   PO4 4110   6.433  10.762   8.555  0.0182  0.0194 -0.2393
  299POPC   GL1 4111   6.589  10.698   9.024  0.2851  0.1257 -0.1029
  299POPC   GL2 4112   6.476  10.561   9.308  0.2533 -0.1314  0.2102
  299POPC   C1A 4113   6.932  10.781   9.334 -0.1623  0.1998  0.1777
  299POPC   D2A 4114   7.151  10.790   9.787 -0.2474  0.0848 -0.0130
  299POPC   C3A 4115   6.988  11.031  10.132  0.0794 -0.1494 -0.1331
  299POPC   C4A 4116   6.755  11.386  10.381 -0.0311  0.5429 -0.1434
  299POPC   C1B 4117   6.580  10.665   9.693 -0.0768 -0.0146 -0.1817
  299POPC   C2B 4118   6.489  10.707  10.124 -0.0832  0.2186  0.0553
  299POPC   C3B 4119   6.607  10.854  10.533 -0.0901  0.2148  0.1131
  299POPC   C4B 4120   6.568  10.751  10.952  0.0389 -0.1833  0.1036
  300POPC   NC3 4121  11.904   4.528   7.699 -0.0788 -0.0246 -0.2149
  300POPC   PO4 4122  12.160   4.317   8.041 -0.1213 -0.0576  0.1917
  300POPC   GL1 4123  12.076   4.412   8.542 -0.2289  0.0399 -0.0064
  300POPC   GL2 4124  11.917   4.766   8.686 -0.3870 -0.0304  0.1414
  300POPC   C1A 4125  12.331   4.365   8.912 -0.1211  0.0416  0.2248
  300POPC   D2A 4126  12.404   4.237   9.219  0.0391 -0.0148  0.1775
  300POPC   C3A 4127  12.538   4.262   9.686  0.2581 -0.0310  0.0753
  300POPC   C4A 4128  12.506   4.390  10.115 -0.0353  0.0738  0.0005
  300POPC   C1B 4129  12.224   4.902   8.950 -0.0318 -0.2743  0.0295
  300POPC   C2B 4130  12.533   4.854   8.854 -0.1305 -0.1041 -0.0298
  300POPC   C3B 4131  12.819   5.040   9.046 -0.0939  0.4749  0.0758
  300POPC   C4B 4132  13.170   5.003   9.381  0.3627 -0.1566 -0.1042
  301POPC   NC3 4133   4.996   3.335   8.244 -0.2935 -0.0749  0.0185
  301POPC   PO4 4134   5.057   3.686   8.455  0.0455 -0.1764 -0.2235
  301POPC   GL1 4135   5.032   3.590   8.811  0.2178 -0.0695  0.0564
  301POPC   GL2 4136   4.684   3.722   8.998  0.4719  0.2768 -0.2742
  301POPC   C1A 4137   5.305   3.513   9.258  0.0200 -0.0487 -0.3094
  301POPC   D2A 4138   5.431   3.776   9.618  0.2071 -0.2991  0.0692
  301POPC   C3A 4139   5.756   3.712   9.895  0.0707  0.0550 -0.2405
  301POPC   C4A 4140   5.809   3.398  10.210  0.0798  0.0851 -0.2453
  301POPC   C1B 4141   4.874   3.743   9.364  0.3310 -0.0159 -0.1234
  301POPC   C2B 4142   4.973   3.628   9.828  0.0003 -0.0069  0.0343
  301POPC   C3B 4143   4.690   3.356   9.944 -0.1164 -0.0167  0.1820
  301POPC   C4B 4144   4.610   3.011   9.794  0.0939 -0.0608 -0.0911
  302POPC   NC3 4145   7.679   4.034   8.125  0.1487  0.4907 -0.1358
  302POPC   PO4 4146   7.881   3.760   8.361  0.1337  0.4083 -0.1081
  302POPC   GL1 4147   8.119   3.956   8.725 -0.3365 -0.1016 -0.2160
  302POPC   GL2 4148   8.337   3.886   8.729  0.1848 -0.0527 -0.0260
  302POPC   C1A 4149   8.136   4.161   9.092 -0.2136 -0.3361  0.0372
  302POPC   D2A 4150   7.893   4.313   9.416  0.1053 -0.0176 -0.0329
  302POPC   C3A 4151   7.963   4.149   9.781  0.3707  0.1347  0.2420
  302POPC   C4A 4152   7.703   3.978  10.082  0.2741 -0.3273  0.0734
  302POPC   C1B 4153   8.232   3.541   9.121 -0.0020  0.0242 -0.1512
  302POPC   C2B 4154   8.136   3.763   9.492 -0.0478 -0.0728  0.1218
  302POPC   C3B 4155   8.186   3.723   9.949  0.1713 -0.1287 -0.2274
  302POPC   C4B 4156   8.595   3.638  10.149  0.2196  0.0843 -0.0035
  303POPC   NC3 4157  11.339   9.233   8.138  0.0032  0.1744 -0.0918
  303POPC   PO4 4158  11.342   9.031   8.547  0.0386  0.1615 -0.0693
  303POPC   GL1 4159  11.371   8.902   9.092 -0.1332  0.0089  0.0882
  303POPC   GL2 4160  11.478   9.158   9.382  0.0942  0.0323 -0.1613
  303POPC   C1A 4161  11.345   8.701   9.513 -0.2568  0.0869  0.2535
  303POPC   D2A 4162  11.125   8.601   9.862  0.3345  0.2510  0.0467
  303POPC   C3A 4163  10.795   8.423   9.878  0.1400  0.3618  0.2757
  303POPC   C4A 4164  10.395   8.430   9.961 -0.3939 -0.0197 -0.1491
  303POPC   C1B 4165  11.659   9.350   9.727 -0.3534 -0.4728  0.0337
  303POPC   C2B 4166  11.931   9.386  10.158  0.2246  0.2436  0.1002
  303POPC   C3B 4167  12.151   9.321  10.457 -0.1907 -0.1091  0.4480
  303POPC   C4B 4168  12.367   9.666  10.693 -0.3016 -0.3642 -0.0612
  304POPC   NC3 4169   7.601  10.688   8.327 -0.5102  0.5121 -0.0022
  304POPC   PO4 4170   7.728  10.792   8.699 -0.0889 -0.1129 -0.2505
  304POPC   GL1 4171   7.848  10.789   9.135  0.4154  0.3017 -0.1214
  304POPC   GL2 4172   7.744  11.043   9.262 -0.0677 -0.0224 -0.1335
  304POPC   C1A 4173   7.708  10.801   9.700 -0.0234 -0.0570 -0.0051
  304POPC   D2A 4174   7.992  10.787  10.057  0.0675  0.0225 -0.1762
  304POPC   C3A 4175   7.926  10.768  10.559 -0.0040  0.1908 -0.1878
  304POPC   C4A 4176   7.609  10.536  10.972 -0.1071 -0.2929 -0.0842
  304POPC   C1B 4177   7.322  11.127   9.451 -0.0974  0.1713 -0.1285
  304POPC   C2B 4178   6.929  11.201   9.595 -0.1579  0.2745 -0.0236
  304POPC   C3B 4179   6.569  11.313   9.862  0.1054  0.1058 -0.2689
  304POPC   C4B 4180   6.335  11.181  10.239  0.1208  0.0397 -0.0988
  305POPC   NC3 4181   4.925   8.029   8.767  0.1329 -0.1904  0.0352
  305POPC   PO4 4182   5.407   7.986   8.804 -0.0703 -0.0109 -0.4026
  305POPC   GL1 4183   5.584   7.888   9.106 -0.0365 -0.0496 -0.1637
  305POPC   GL2 4184   5.402   7.657   9.228  0.0581 -0.1641 -0.0408
  305POPC   C1A 4185   5.978   7.710   9.297  0.0060 -0.0386  0.2894
  305POPC   D2A 4186   6.331   7.539   9.291  0.1447  0.3204 -0.0974
  305POPC   C3A 4187   6.502   7.259   9.706 -0.1965 -0.2500 -0.2720
  305POPC   C4A 4188   6.594   6.954  10.123 -0.1431 -0.2435  0.0342
  305POPC   C1B 4189   5.639   7.715   9.624  0.0590 -0.0019 -0.1298
  305POPC   C2B 4190   5.669   8.004   9.963 -0.0382 -0.2080 -0.1845
  305POPC   C3B 4191   5.816   8.165  10.304  0.0500 -0.0230  0.0116
  305POPC   C4B 4192   5.948   8.342  10.742 -0.1730 -0.0704 -0.0316
  306POPC   NC3 4193  12.071   9.666   8.612  0.2453 -0.1831  0.1639
  306POPC   PO4 4194  12.254   9.289   8.836 -0.4332  0.1323  0.3791
  306POPC   GL1 4195  12.076   9.015   9.157 -0.1089 -0.0667  0.0792
  306POPC   GL2 4196  12.257   9.008   9.414  0.2446  0.2418  0.0166
  306POPC   C1A 4197  11.835   8.804   9.543 -0.0460 -0.0503  0.1465
  306POPC   D2A 4198  11.680   8.858   9.925 -0.0001  0.2200  0.1149
  306POPC   C3A 4199  11.285   9.058   9.985 -0.1404  0.1753 -0.0432
  306POPC   C4A 4200  10.912   9.302  10.082 -0.2167 -0.1945  0.1419
  306POPC   C1B 4201  12.598   8.959   9.694  0.1539  0.2468 -0.1155
  306POPC   C2B 4202  12.731   8.853   9.972  0.0904 -0.1117  0.1428
  306POPC   C3B 4203  12.925   8.542  10.151 -0.2595 -0.0635  0.0106
  306POPC   C4B 4204  13.374   8.321  10.091 -0.2070 -0.2820  0.4434
  307POPC   NC3 4205   6.275   9.922   8.889 -0.0635  0.1683 -0.0505
  307POPC   PO4 4206   6.546  10.214   8.919  0.0327  0.0725  0.1748
  307POPC   GL1 4207   6.669   9.829   9.151 -0.1672 -0.0879  0.1241
  307POPC   GL2 4208   6.592   9.985   9.351  0.0178  0.0024 -0.1588
  307POPC   C1A 4209   6.999   9.821   9.535  0.3874 -0.1465 -0.2018
  307POPC   D2A 4210   7.098   9.791   9.925 -0.3505  0.1840 -0.0291
  307POPC   C3A 4211   6.736   9.802  10.197  0.1663  0.1608  0.1293
  307POPC   C4A 4212   6.469   9.692  10.482 -0.0253 -0.0880 -0.2683
  307POPC   C1B 4213   6.438   9.644   9.585 -0.3424 -0.3042 -0.0095
  307POPC   C2B 4214   6.356   9.371   9.899 -0.4232  0.0658  0.1223
  307POPC   C3B 4215   6.638   9.267  10.239 -0.0058 -0.0486  0.2988
  307POPC   C4B 4216   6.472   9.165  10.661  0.0606 -0.1974  0.1676
  308POPC   NC3 4217  11.148  11.390   8.601  0.1237 -0.0684 -0.0083
  308POPC   PO4 4218  11.006  10.964   8.642 -0.2350  0.2152  0.2065
  308POPC   GL1 4219  10.789  11.282   8.952  0.1191  0.1809  0.2531
  308POPC   GL2 4220  10.436  11.323   8.992 -0.0930  0.1180  0.0297
  308POPC   C1A 4221  10.680  11.426   9.412  0.1599  0.1671  0.1054
  308POPC   D2A 4222  10.467  11.377   9.838 -0.2112 -0.4644 -0.1231
  308POPC   C3A 4223  10.126  11.094   9.973 -0.1480 -0.3172 -0.0763
  308POPC   C4A 4224   9.880  10.722  10.284  0.3283  0.2831 -0.0057
  308POPC   C1B 4225  10.414  10.984   9.346 -0.0108  0.0681 -0.0160
  308POPC   C2B 4226  10.306  10.694   9.631  0.2127 -0.0410 -0.0213
  308POPC   C3B 4227  10.088  10.268   9.562 -0.2089 -0.1261 -0.1868
  308POPC   C4B 4228   9.892   9.945   9.682  0.0646 -0.1491 -0.1060
  309POPC   NC3 4229   4.152   7.593   8.667  0.2255 -0.3555 -0.2964
  309POPC   PO4 4230   4.433   7.919   8.860 -0.0412 -0.3831  0.0941
  309POPC   GL1 4231   4.695   7.781   9.203  0.1043  0.3068 -0.2505
  309POPC   GL2 4232   4.976   7.896   9.256  0.0591 -0.1599 -0.0277
  309POPC   C1A 4233   4.618   7.535   9.565 -0.0817  0.2207 -0.0797
  309POPC   D2A 4234   4.773   7.524   9.912  0.1558  0.1728 -0.2422
  309POPC   C3A 4235   4.621   7.355  10.212  0.1414  0.1597 -0.1078
  309POPC   C4A 4236   4.660   6.995  10.535 -0.0692 -0.2210  0.0402
  309POPC   C1B 4237   5.136   7.741   9.622  0.0659  0.2133 -0.0814
  309POPC   C2B 4238   5.154   7.843  10.086  0.1163 -0.1679 -0.0883
  309POPC   C3B 4239   5.133   7.508  10.394  0.0494  0.0976 -0.1256
  309POPC   C4B 4240   5.062   7.233  10.715  0.2144  0.1130 -0.0112
  310POPC   NC3 4241   4.858   7.136   8.687 -0.0433 -0.0484 -0.1348
  310POPC   PO4 4242   4.621   7.433   8.787  0.0949 -0.2481  0.0279
  310POPC   GL1 4243   4.436   7.398   9.100  0.1652  0.0212 -0.0233
  310POPC   GL2 4244   4.556   7.110   9.262  0.0918 -0.3172  0.2858
  310POPC   C1A 4245   4.093   7.318   9.435 -0.1537 -0.0615 -0.1428
  310POPC   D2A 4246   3.766   7.290   9.612 -0.1639  0.0378  0.1178
  310POPC   C3A 4247   3.479   6.980   9.895  0.2556  0.3479 -0.1914
  310POPC   C4A 4248   3.042   7.109  10.209 -0.1329  0.0730  0.2902
  310POPC   C1B 4249   4.505   7.062   9.705 -0.1017 -0.2258 -0.1024
  310POPC   C2B 4250   4.457   6.850  10.107  0.2265 -0.2743 -0.0004
  310POPC   C3B 4251   4.380   6.523  10.381 -0.3930 -0.0673 -0.0798
  310POPC   C4B 4252   4.244   6.077  10.415 -0.2676  0.0464  0.2317
  311POPC   NC3 4253   2.422   0.937   8.476 -0.1133  0.0064  0.0927
  311POPC   PO4 4254   2.485   1.324   8.411 -0.1195  0.3561  0.0073
  311POPC   GL1 4255   2.470   1.388   8.923 -0.0465  0.2800  0.0486
  311POPC   GL2 4256   2.298   1.228   9.062 -0.2116  0.3293  0.0318
  311POPC   C1A 4257   2.750   1.513   9.179  0.2034  0.1358  0.2702
  311POPC   D2A 4258   3.081   1.695   9.458  0.4022  0.0566  0.1341
  311POPC   C3A 4259   3.015   2.008   9.805 -0.2110 -0.0354  0.1392
  311POPC   C4A 4260   3.121   2.472   9.882 -0.4161 -0.1416 -0.1258
  311POPC   C1B 4261   2.331   1.379   9.498 -0.1648 -0.0741 -0.1967
  311POPC   C2B 4262   2.687   1.506   9.803 -0.1885 -0.2181 -0.1157
  311POPC   C3B 4263   2.670   1.814  10.141  0.2517 -0.4059 -0.1116
  311POPC   C4B 4264   2.903   1.924  10.376 -0.2011 -0.2257 -0.1975
  312POPC   NC3 4265   7.854   3.246   8.200  0.0216 -0.0065  0.1720
  312POPC   PO4 4266   8.132   2.954   8.267  0.1044 -0.0662 -0.1870
  312POPC   GL1 4267   8.217   3.094   8.588 -0.1561  0.2160  0.1174
  312POPC   GL2 4268   8.369   3.365   8.666  0.1856  0.1139 -0.1049
  312POPC   C1A 4269   8.046   3.098   8.973 -0.0027 -0.1350 -0.0186
  312POPC   D2A 4270   8.216   3.122   9.361 -0.1106  0.1647  0.2459
  312POPC   C3A 4271   7.967   3.323   9.615  0.1623  0.0867 -0.0691
  312POPC   C4A 4272   7.686   3.644   9.689  0.2388  0.0565 -0.0441
  312POPC   C1B 4273   8.532   3.066   8.973  0.0502 -0.0666  0.1146
  312POPC   C2B 4274   8.695   2.926   9.404 -0.1115 -0.2363  0.1166
  312POPC   C3B 4275   8.856   2.927   9.890  0.3063 -0.2356 -0.2887
  312POPC   C4B 4276   8.899   2.592  10.218 -0.1183 -0.0020 -0.0173
  313POPC   NC3 4277  11.468  11.024   8.690  0.1136 -0.1029 -0.2713
  313POPC   PO4 4278  11.862  11.026   8.965  0.0268  0.1614  0.2686
  313POPC   GL1 4279  11.489  10.932   9.248 -0.3660 -0.2510 -0.1819
  313POPC   GL2 4280  11.188  11.036   9.145  0.1498 -0.1041 -0.2817
  313POPC   C1A 4281  11.248  10.624   9.461 -0.1508  0.0938 -0.0342
  313POPC   D2A 4282  11.051  10.259   9.683  0.0400  0.1856  0.1988
  313POPC   C3A 4283  10.657  10.418   9.795 -0.2638 -0.1361  0.0424
  313POPC   C4A 4284  10.324  10.403  10.096 -0.0105 -0.2991 -0.1726
  313POPC   C1B 4285  10.892  10.888   9.376 -0.2195 -0.2372 -0.0034
  313POPC   C2B 4286  10.945  10.829   9.838  0.1983  0.1217  0.3422
  313POPC   C3B 4287  10.562  10.918  10.049 -0.1955  0.1599  0.1894
  313POPC   C4B 4288  10.304  10.824  10.477  0.1628 -0.0347 -0.1522
  314POPC   NC3 4289   1.389   3.005   7.531 -0.0709 -0.2415  0.0372
  314POPC   PO4 4290   1.034   3.092   7.870 -0.2926 -0.2058  0.0526
  314POPC   GL1 4291   0.968   3.350   8.289 -0.1226 -0.2140 -0.1675
  314POPC   GL2 4292   1.059   3.636   8.162 -0.0552  0.0114  0.0993
  314POPC   C1A 4293   0.907   3.384   8.716  0.2539 -0.0179 -0.0398
  314POPC   D2A 4294   0.593   3.464   9.044 -0.3030  0.0582  0.0791
  314POPC   C3A 4295   0.693   3.711   9.233 -0.0367  0.0644 -0.0826
  314POPC   C4A 4296   0.644   4.076   9.258 -0.1801 -0.0507  0.2438
  314POPC   C1B 4297   1.322   3.667   8.538 -0.1412  0.1694  0.1284
  314POPC   C2B 4298   1.421   3.983   8.851  0.2712  0.4162 -0.1766
  314POPC   C3B 4299   1.758   4.175   9.087 -0.2480  0.0603  0.0759
  314POPC   C4B 4300   2.034   4.020   9.456 -0.3251 -0.0595 -0.1600
  315POPC   NC3 4301   8.668   6.360   8.327 -0.1741 -0.1982  0.2059
  315POPC   PO4 4302   8.296   6.580   8.594 -0.0929  0.0496 -0.1159
  315POPC   GL1 4303   7.987   6.610   8.926  0.3840 -0.0936  0.2973
  315POPC   GL2 4304   7.720   6.454   8.916 -0.2383 -0.0261 -0.0146
  315POPC   C1A 4305   7.624   6.772   9.262 -0.0205  0.1073 -0.3506
  315POPC   D2A 4306   7.148   6.858   9.394 -0.1656 -0.0610 -0.0425
  315POPC   C3A 4307   6.997   7.157   9.683 -0.4076 -0.1594 -0.2070
  315POPC   C4A 4308   6.883   7.476  10.084  0.0668 -0.0283 -0.1818
  315POPC   C1B 4309   7.687   6.298   9.301 -0.4762  0.0294 -0.0501
  315POPC   C2B 4310   7.865   6.309   9.767  0.2415 -0.3265  0.0964
  315POPC   C3B 4311   7.856   6.740   9.952 -0.0091 -0.0506  0.1141
  315POPC   C4B 4312   7.566   6.985  10.318 -0.1060 -0.0027  0.1337
  316POPC   NC3 4313  11.750   6.640   7.900  0.1661 -0.2474 -0.1701
  316POPC   PO4 4314  11.455   6.671   8.158 -0.2706  0.1762 -0.2941
  316POPC   GL1 4315  11.309   6.716   8.603  0.2947 -0.2122 -0.0370
  316POPC   GL2 4316  11.033   6.452   8.754  0.0918  0.0993 -0.2279
  316POPC   C1A 4317  11.371   6.731   9.014 -0.0295  0.0199 -0.2691
  316POPC   D2A 4318  11.484   6.779   9.527  0.1691  0.0193  0.1561
  316POPC   C3A 4319  11.429   6.646   9.883  0.1998  0.3500  0.3271
  316POPC   C4A 4320  11.183   6.379  10.301  0.3096  0.0448  0.2876
  316POPC   C1B 4321  10.987   6.297   9.182 -0.0510  0.4782 -0.2513
  316POPC   C2B 4322  10.678   6.166   9.439  0.0943 -0.1893  0.0700
  316POPC   C3B 4323  10.424   6.108   9.852 -0.0133 -0.0480 -0.0497
  316POPC   C4B 4324  10.008   6.128  10.049  0.0544  0.1966  0.3360
  317POPC   NC3 4325   4.524   0.945   8.731 -0.3965  0.1373  0.1816
  317POPC   PO4 4326   4.492   0.659   8.468  0.3960  0.2123 -0.3818
  317POPC   GL1 4327   4.403   0.372   8.844  0.1554 -0.1206 -0.0496
  317POPC   GL2 4328   4.688   0.183   9.117  0.1434 -0.1171 -0.2741
  317POPC   C1A 4329   4.315   0.586   9.263  0.0737  0.1138  0.1454
  317POPC   D2A 4330   4.567   0.500   9.576 -0.3935 -0.1273 -0.1548
  317POPC   C3A 4331   4.525  -0.037   9.715  0.0407 -0.2123  0.1836
  317POPC   C4A 4332   4.800  -0.301   9.749 -0.1469  0.2824 -0.2331
  317POPC   C1B 4333   4.983   0.023   9.377  0.1070  0.3019  0.0184
  317POPC   C2B 4334   5.169   0.021   9.775  0.2070 -0.2048  0.0079
  317POPC   C3B 4335   5.140  -0.132  10.146  0.2188 -0.1522 -0.3958
  317POPC   C4B 4336   4.832  -0.414  10.323  0.0289  0.1978 -0.2860
  318POPC   NC3 4337   9.616   8.459   8.067 -0.1284  0.0222  0.0615
  318POPC   PO4 4338   9.443   8.319   8.515  0.1452 -0.2958 -0.0496
  318POPC   GL1 4339   9.247   8.246   8.883  0.1920  0.4192 -0.2836
  318POPC   GL2 4340   9.271   8.480   9.112  0.1018 -0.0110  0.4400
  318POPC   C1A 4341   9.062   7.987   9.250 -0.3286 -0.1326 -0.0607
  318POPC   D2A 4342   9.201   7.648   9.588 -0.2797  0.3241  0.0499
  318POPC   C3A 4343   9.116   7.700  10.028 -0.5873 -0.3885  0.0171
  318POPC   C4A 4344   9.167   7.812  10.469  0.2253  0.0515  0.2147
  318POPC   C1B 4345   9.463   8.290   9.492  0.3071 -0.0152 -0.0313
  318POPC   C2B 4346   9.558   8.047   9.734 -0.0197  0.0915 -0.2912
  318POPC   C3B 4347   9.539   8.027  10.179 -0.2555  0.1174  0.0879
  318POPC   C4B 4348   9.758   7.727  10.426  0.1919  0.4003  0.0188
  319POPC   NC3 4349   5.469   4.349   8.697  0.0659 -0.3210 -0.1277
  319POPC   PO4 4350   5.855   4.090   8.894 -0.1568 -0.0638 -0.1732
  319POPC   GL1 4351   6.239   4.009   9.119 -0.6011 -0.3295 -0.0549
  319POPC   GL2 4352   6.210   4.318   9.294  0.0499  0.5429  0.1354
  319POPC   C1A 4353   6.699   4.092   9.275 -0.1002  0.1831 -0.0970
  319POPC   D2A 4354   6.798   4.112   9.712  0.3051  0.0975 -0.5662
  319POPC   C3A 4355   6.436   4.256  10.015  0.0689 -0.1279  0.1429
  319POPC   C4A 4356   6.077   4.068  10.251 -0.2497  0.0762 -0.2072
  319POPC   C1B 4357   5.832   4.422   9.564 -0.0163 -0.0878 -0.0199
  319POPC   C2B 4358   5.595   4.206   9.908 -0.2712 -0.1943 -0.1548
  319POPC   C3B 4359   5.196   4.039  10.003  0.0566 -0.0350 -0.1636
  319POPC   C4B 4360   4.832   4.093   9.741  0.1692  0.0731 -0.0678
  320POPC   NC3 4361   3.327   5.592   8.425 -0.1457  0.2153  0.1203
  320POPC   PO4 4362   3.143   5.181   8.281  0.2564  0.1427  0.2423
  320POPC   GL1 4363   3.156   5.015   8.610 -0.3210 -0.2946  0.1804
  320POPC   GL2 4364   2.990   4.757   8.624  0.2659 -0.1647  0.2820
  320POPC   C1A 4365   3.129   5.197   9.056  0.0863  0.2938  0.1189
  320POPC   D2A 4366   3.524   5.275   9.305  0.4481  0.0548  0.0113
  320POPC   C3A 4367   3.719   5.532   9.701 -0.1156 -0.2242  0.0948
  320POPC   C4A 4368   3.587   5.412  10.121  0.2181  0.1526 -0.3399
  320POPC   C1B 4369   2.643   4.662   8.955  0.0316 -0.0562  0.0623
  320POPC   C2B 4370   2.596   4.604   9.447 -0.2416  0.0602  0.2338
  320POPC   C3B 4371   2.736   4.595   9.829 -0.0115  0.0482  0.0878
  320POPC   C4B 4372   2.691   4.635  10.221  0.0324 -0.2991  0.1280
  321POPC   NC3 4373   6.396   2.008   8.342  0.0735 -0.0941 -0.1267
  321POPC   PO4 4374   6.153   1.730   8.695 -0.1502 -0.0172  0.2087
  321POPC   GL1 4375   6.001   1.690   9.128  0.2535 -0.1872  0.3789
  321POPC   GL2 4376   5.693   1.521   9.068  0.0242 -0.2570  0.0030
  321POPC   C1A 4377   6.073   1.625   9.475  0.4036  0.1267 -0.0127
  321POPC   D2A 4378   5.882   1.297   9.825 -0.1780 -0.2506  0.0011
  321POPC   C3A 4379   6.096   1.228  10.227  0.1318  0.2115 -0.3095
  321POPC   C4A 4380   6.251   1.069  10.569 -0.0571  0.0065 -0.2670
  321POPC   C1B 4381   5.506   1.479   9.632 -0.0572 -0.0911 -0.0498
  321POPC   C2B 4382   5.197   1.254   9.941  0.1946  0.0338  0.0331
  321POPC   C3B 4383   5.228   1.174  10.421  0.4408  0.1877  0.1394
  321POPC   C4B 4384   5.289   1.231  10.814  0.1100 -0.1036 -0.2551
  322POPC   NC3 4385   3.944  11.913   8.425 -0.0110  0.0940 -0.1551
  322POPC   PO4 4386   3.498  12.006   8.293 -0.1094 -0.0091 -0.3860
  322POPC   GL1 4387   3.497  12.067   8.765 -0.0165 -0.1956  0.2700
  322POPC   GL2 4388   3.592  11.862   8.807  0.0541  0.3020 -0.0503
  322POPC   C1A 4389   3.583  12.084   9.278  0.1483 -0.2256 -0.1325
  322POPC   D2A 4390   3.728  12.335   9.600 -0.0234  0.0677 -0.0202
  322POPC   C3A 4391   3.624  12.179  10.065  0.1786 -0.1407  0.0083
  322POPC   C4A 4392   3.256  11.983  10.459  0.0780 -0.2826  0.1724
  322POPC   C1B 4393   3.715  11.538   8.993 -0.4260 -0.1208  0.1668
  322POPC   C2B 4394   3.742  11.370   9.386  0.0945  0.2303 -0.4362
  322POPC   C3B 4395   3.597  11.209   9.823  0.3054 -0.0129 -0.1162
  322POPC   C4B 4396   3.711  11.152  10.153 -0.0263 -0.1639  0.0666
  323POPC   NC3 4397   7.047   0.793  12.937 -0.1228  0.3700 -0.1969
  323POPC   PO4 4398   6.942   0.650  12.543  0.1157  0.0829  0.1649
  323POPC   GL1 4399   7.061   0.504  12.115 -0.0424  0.2281  0.1233
  323POPC   GL2 4400   6.844   0.644  12.009  0.2419 -0.1485  0.0113
  323POPC   C1A 4401   7.128   0.262  11.785  0.0074 -0.0160  0.3423
  323POPC   D2A 4402   7.055   0.325  11.326 -0.0629 -0.0977 -0.0898
  323POPC   C3A 4403   7.235   0.067  11.109 -0.0137  0.0260  0.0496
  323POPC   C4A 4404   7.150  -0.117  10.620 -0.1245  0.1311  0.0630
  323POPC   C1B 4405   6.797   0.635  11.603  0.1336 -0.1155 -0.1518
  323POPC   C2B 4406   6.601   0.686  11.168  0.1574 -0.0173 -0.1638
  323POPC   C3B 4407   6.578   0.739  10.718 -0.0491 -0.0153  0.0272
  323POPC   C4B 4408   6.450   0.809  10.217 -0.0218 -0.0057 -0.4454
  324POPC   NC3 4409  12.181  11.451   9.009  0.0143 -0.1289  0.1878
  324POPC   PO4 4410  12.302  11.845   8.880  0.2370 -0.2083  0.2679
  324POPC   GL1 4411  12.329  11.778   9.336 -0.1850  0.2365 -0.3788
  324POPC   GL2 4412  12.224  11.585   9.590 -0.0554 -0.1782 -0.3357
  324POPC   C1A 4413  12.628  11.934   9.590  0.0053  0.0552 -0.0527
  324POPC   D2A 4414  13.095  11.685   9.816  0.2982 -0.1417 -0.0049
  324POPC   C3A 4415  13.363  11.968   9.961  0.1569 -0.4223  0.1966
  324POPC   C4A 4416  13.640  11.856  10.290  0.0297 -0.2231  0.2246
  324POPC   C1B 4417  11.860  11.380   9.843  0.2542 -0.1460  0.1533
  324POPC   C2B 4418  11.800  11.332  10.286 -0.0358 -0.3079  0.1166
  324POPC   C3B 4419  11.639  11.050  10.649  0.0437  0.0429  0.0449
  324POPC   C4B 4420  11.668  10.847  11.000  0.3285  0.0264 -0.0319
  325POPC   NC3 4421   7.528   5.836   8.387 -0.2583  0.0168  0.1293
  325POPC   PO4 4422   7.354   6.213   8.499 -0.0298 -0.1585 -0.1229
  325POPC   GL1 4423   7.076   6.024   8.626 -0.0021 -0.0624 -0.2902
  325POPC   GL2 4424   7.284   5.801   8.850  0.0930 -0.0139 -0.1075
  325POPC   C1A 4425   6.772   6.034   8.996  0.1859 -0.0863  0.1485
  325POPC   D2A 4426   6.795   5.992   9.414 -0.1842 -0.1837  0.3859
  325POPC   C3A 4427   6.659   6.058   9.857 -0.1824  0.0650  0.0141
  325POPC   C4A 4428   6.656   5.727  10.169 -0.2190  0.0414 -0.0484
  325POPC   C1B 4429   7.555   5.733   9.084 -0.1976 -0.4673 -0.0097
  325POPC   C2B 4430   7.804   5.841   9.557  0.2605  0.0035 -0.0831
  325POPC   C3B 4431   7.803   5.850  10.048 -0.4068  0.2099  0.2288
  325POPC   C4B 4432   7.945   6.004  10.443  0.0526  0.2547 -0.3551
  326POPC   NC3 4433   5.194   1.392   8.312  0.1912  0.0222 -0.0059
  326POPC   PO4 4434   5.227   1.557   8.754 -0.1178  0.2124 -0.1789
  326POPC   GL1 4435   5.176   1.753   9.221  0.0119  0.1139  0.1452
  326POPC   GL2 4436   5.346   2.065   9.127 -0.0162 -0.1268 -0.1747
  326POPC   C1A 4437   5.154   1.995   9.579 -0.0897  0.2681  0.2259
  326POPC   D2A 4438   5.048   2.168  10.046 -0.1783  0.0167  0.1866
  326POPC   C3A 4439   5.516   2.167  10.344  0.0508 -0.2357 -0.1259
  326POPC   C4A 4440   5.887   2.350  10.209  0.1186  0.2052  0.0143
  326POPC   C1B 4441   5.444   2.468   9.394  0.1142 -0.0775  0.0239
  326POPC   C2B 4442   5.530   2.925   9.496 -0.0979 -0.2298  0.0242
  326POPC   C3B 4443   5.526   3.285   9.774 -0.3466  0.0365  0.1543
  326POPC   C4B 4444   5.317   3.535  10.199 -0.0699 -0.0589  0.1353
  327POPC   NC3 4445  10.850  11.258  12.775  0.4050  0.1976  0.0051
  327POPC   PO4 4446  10.411  11.492  12.612  0.2751  0.0250  0.0009
  327POPC   GL1 4447  10.370  11.616  12.231  0.0696  0.0822  0.1273
  327POPC   GL2 4448  10.763  11.541  12.179 -0.0558 -0.3487 -0.2309
  327POPC   C1A 4449  10.129  11.796  11.893  0.1989  0.1613 -0.0703
  327POPC   D2A 4450   9.752  11.805  11.599 -0.1029 -0.1305 -0.1331
  327POPC   C3A 4451   9.815  11.835  11.193  0.1676  0.0590  0.1970
  327POPC   C4A 4452   9.993  11.570  10.838  0.0292  0.1080  0.2352
  327POPC   C1B 4453  10.517  11.351  11.749  0.2542  0.1675  0.0182
  327POPC   C2B 4454  10.356  11.050  11.435  0.0012  0.0559 -0.1304
  327POPC   C3B 4455  10.100  11.080  10.989  0.1670 -0.2733  0.2910
  327POPC   C4B 4456   9.746  10.974  10.645  0.0517 -0.1576  0.0653
  328POPC   NC3 4457   9.200   7.069   8.456 -0.1469  0.0959  0.2840
  328POPC   PO4 4458   9.469   6.773   8.650  0.2421 -0.1249  0.0734
  328POPC   GL1 4459   9.195   6.628   8.884  0.0077 -0.0295 -0.3095
  328POPC   GL2 4460   8.883   6.489   8.763  0.1523  0.3505  0.2389
  328POPC   C1A 4461   9.075   6.365   9.316  0.0602  0.1746  0.2293
  328POPC   D2A 4462   9.149   6.347   9.728  0.3338 -0.4715  0.0212
  328POPC   C3A 4463   9.065   5.981  10.013  0.2213 -0.0405  0.2807
  328POPC   C4A 4464   8.755   5.748  10.187 -0.1200 -0.2726  0.1977
  328POPC   C1B 4465   8.639   6.430   9.110  0.1686 -0.1291  0.1876
  328POPC   C2B 4466   8.578   6.460   9.471  0.0087 -0.1181 -0.0737
  328POPC   C3B 4467   8.341   6.552   9.882 -0.2436 -0.2945 -0.3599
  328POPC   C4B 4468   8.081   6.511  10.305  0.1254  0.0882  0.0289
  329POPC   NC3 4469   6.710   6.079   8.102  0.1329  0.3561 -0.4721
  329POPC   PO4 4470   6.420   6.319   8.170 -0.0386 -0.0772 -0.1317
  329POPC   GL1 4471   6.475   6.370   8.594  0.1443  0.0869 -0.0502
  329POPC   GL2 4472   6.863   6.439   8.452 -0.2235 -0.3121  0.2348
  329POPC   C1A 4473   6.334   6.637   9.010 -0.2435  0.3014 -0.1237
  329POPC   D2A 4474   5.994   6.641   9.322 -0.2985  0.0770  0.0157
  329POPC   C3A 4475   5.754   6.697   9.627  0.1956 -0.0930 -0.1304
  329POPC   C4A 4476   5.369   6.826   9.728 -0.1702 -0.0724  0.4216
  329POPC   C1B 4477   6.836   6.522   8.902  0.1786  0.0235  0.1642
  329POPC   C2B 4478   6.756   6.513   9.289  0.1050  0.2005  0.0916
  329POPC   C3B 4479   6.819   6.533   9.795 -0.2721 -0.0354  0.0736
  329POPC   C4B 4480   6.767   6.415  10.219 -0.2422 -0.0065 -0.2033
  330POPC   NC3 4481   3.759   3.835   8.516  0.2424 -0.2543 -0.2236
  330POPC   PO4 4482   3.805   3.389   8.798  0.0480 -0.2684  0.2521
  330POPC   GL1 4483   3.651   3.507   9.215  0.2660 -0.1272  0.1903
  330POPC   GL2 4484   3.437   3.786   9.321 -0.0556 -0.1790  0.0319
  330POPC   C1A 4485   3.821   3.655   9.604 -0.2453  0.1620  0.1752
  330POPC   D2A 4486   3.792   3.659  10.061 -0.1820 -0.2401 -0.0602
  330POPC   C3A 4487   3.475   3.910  10.284  0.2045 -0.0488 -0.4992
  330POPC   C4A 4488   3.427   4.196  10.626 -0.0985  0.0540 -0.2043
  330POPC   C1B 4489   3.445   4.012   9.702  0.0198  0.0922 -0.4261
  330POPC   C2B 4490   3.433   4.330  10.028  0.1929 -0.0467 -0.0751
  330POPC   C3B 4491   3.144   4.502  10.345  0.1309 -0.3115  0.0932
  330POPC   C4B 4492   3.004   4.822  10.645  0.0180  0.1321  0.2059
  331POPC   NC3 4493   2.082   9.149   8.519  0.1311  0.2596  0.2704
  331POPC   PO4 4494   1.735   9.327   8.464  0.1657  0.1952 -0.3547
  331POPC   GL1 4495   1.743   9.192   8.890  0.0506  0.3287 -0.4253
  331POPC   GL2 4496   1.992   8.875   8.994 -0.3107 -0.3148 -0.0061
  331POPC   C1A 4497   1.566   9.073   9.341 -0.4199  0.1542  0.2014
  331POPC   D2A 4498   1.773   9.104   9.753 -0.2677 -0.0816  0.1184
  331POPC   C3A 4499   1.911   8.933  10.157 -0.1036  0.0166 -0.0251
  331POPC   C4A 4500   2.043   8.599  10.170 -0.0943 -0.1733 -0.0521
  331POPC   C1B 4501   2.328   8.886   9.232  0.1140  0.0938 -0.2774
  331POPC   C2B 4502   2.169   9.229   9.498 -0.2321 -0.4083 -0.1867
  331POPC   C3B 4503   2.327   9.581   9.842  0.0842  0.2427 -0.0666
  331POPC   C4B 4504   2.728   9.785   9.894  0.1341 -0.1904  0.0769
  332POPC   NC3 4505  11.144   2.819   8.007  0.2237  0.0711  0.1570
  332POPC   PO4 4506  10.998   2.953   8.466 -0.2755  0.2519 -0.2906
  332POPC   GL1 4507  10.786   3.216   8.866 -0.1479  0.1130  0.4250
  332POPC   GL2 4508  10.765   3.559   8.675  0.0955  0.1445 -0.1593
  332POPC   C1A 4509  10.511   3.378   9.252 -0.3507  0.0476  0.1647
  332POPC   D2A 4510  10.423   3.137   9.639 -0.1242  0.3102 -0.1781
  332POPC   C3A 4511  10.018   3.080   9.689  0.0374  0.0565 -0.0889
  332POPC   C4A 4512   9.742   2.956   9.518  0.2273  0.0779 -0.0219
  332POPC   C1B 4513  10.920   3.577   9.106  0.3202  0.0796 -0.1745
  332POPC   C2B 4514  10.954   3.512   9.562  0.1924  0.2237  0.0350
  332POPC   C3B 4515  10.806   3.351   9.892  0.0281 -0.1926  0.0426
  332POPC   C4B 4516  10.583   3.470  10.327  0.2346  0.0451  0.1062
  333POPC   NC3 4517   1.279   7.924   8.524  0.1488  0.1735  0.1561
  333POPC   PO4 4518   1.468   7.672   8.814 -0.1700 -0.0956  0.0065
  333POPC   GL1 4519   1.616   7.614   9.243  0.2646  0.0600  0.2486
  333POPC   GL2 4520   1.767   7.969   9.221 -0.1492  0.1309 -0.1076
  333POPC   C1A 4521   1.673   7.301   9.516 -0.3737  0.2276  0.2271
  333POPC   D2A 4522   1.510   7.189   9.855  0.0426 -0.0017 -0.1001
  333POPC   C3A 4523   1.330   7.382  10.117  0.1833 -0.0183 -0.2234
  333POPC   C4A 4524   1.313   7.840  10.145 -0.0179  0.2551  0.0501
  333POPC   C1B 4525   1.731   8.467   9.169 -0.0966  0.2957  0.2231
  333POPC   C2B 4526   1.909   8.692   9.494 -0.1518  0.1976  0.2874
  333POPC   C3B 4527   2.260   8.785   9.761 -0.0840  0.0475 -0.0962
  333POPC   C4B 4528   2.577   8.752  10.107 -0.5229 -0.1948  0.2903
  334POPC   NC3 4529   6.993   8.604   8.570 -0.1131 -0.1939  0.2555
  334POPC   PO4 4530   6.819   8.114   8.495  0.0468 -0.3348 -0.2080
  334POPC   GL1 4531   6.712   8.184   8.870  0.0471  0.0729 -0.0233
  334POPC   GL2 4532   6.460   7.963   8.884  0.2893  0.2714 -0.1740
  334POPC   C1A 4533   6.661   8.062   9.361 -0.1255  0.1628  0.1309
  334POPC   D2A 4534   6.379   7.855   9.667  0.0242  0.5246  0.2236
  334POPC   C3A 4535   6.333   7.920  10.088 -0.0876 -0.0884  0.0183
  334POPC   C4A 4536   6.313   8.279  10.384  0.1253  0.0255 -0.0825
  334POPC   C1B 4537   6.102   8.179   9.204  0.3593  0.2968 -0.1107
  334POPC   C2B 4538   5.875   8.108   9.543 -0.0321 -0.2520  0.2176
  334POPC   C3B 4539   5.402   8.129   9.602  0.0035 -0.1299  0.1239
  334POPC   C4B 4540   5.017   8.232   9.583  0.0680  0.1462  0.0275
  335POPC   NC3 4541  11.927   5.591   7.907 -0.0832  0.0280  0.0337
  335POPC   PO4 4542  12.015   5.180   7.858 -0.2112  0.1009  0.2749
  335POPC   GL1 4543  12.054   5.291   8.284  0.1161  0.1318  0.0873
  335POPC   GL2 4544  11.682   5.114   8.365 -0.0196 -0.3762 -0.1209
  335POPC   C1A 4545  11.981   5.404   8.712 -0.1707  0.0760 -0.1934
  335POPC   D2A 4546  12.139   5.518   9.154  0.0680  0.3372 -0.0916
  335POPC   C3A 4547  12.441   5.301   9.274 -0.2216  0.0498 -0.3533
  335POPC   C4A 4548  12.726   5.054   9.619 -0.0496  0.2618  0.4314
  335POPC   C1B 4549  11.545   5.111   8.766 -0.2275 -0.1297 -0.0188
  335POPC   C2B 4550  11.747   5.013   9.088  0.1339  0.0929 -0.1501
  335POPC   C3B 4551  12.077   4.975   9.477 -0.1576 -0.6366  0.0648
  335POPC   C4B 4552  12.450   4.751   9.370 -0.0636 -0.0587 -0.0457
  336POPC   NC3 4553   4.554   4.339   8.178 -0.2886  0.2088  0.3033
  336POPC   PO4 4554   4.150   4.311   8.320 -0.0454  0.0528  0.0310
  336POPC   GL1 4555   4.012   4.276   8.703 -0.0678  0.2699 -0.0950
  336POPC   GL2 4556   3.872   4.487   8.914 -0.2166  0.1517  0.0214
  336POPC   C1A 4557   4.348   4.205   9.004 -0.1389 -0.0028  0.0841
  336POPC   D2A 4558   4.318   3.888   9.421  0.4749  0.3717 -0.1913
  336POPC   C3A 4559   4.363   3.861   9.817 -0.1626  0.4801  0.0168
  336POPC   C4A 4560   4.716   3.888  10.184  0.3038  0.0441  0.0090
  336POPC   C1B 4561   3.976   4.355   9.355  0.0758  0.1369 -0.1185
  336POPC   C2B 4562   3.943   4.214   9.726  0.2927  0.1068 -0.0808
  336POPC   C3B 4563   4.019   4.105  10.170 -0.1311 -0.0416 -0.0082
  336POPC   C4B 4564   4.275   3.827  10.354 -0.1771 -0.0864  0.1377
  337POPC   NC3 4565   3.138  12.209   8.092  0.3314  0.0025 -0.0268
  337POPC   PO4 4566   3.084  12.358   8.529  0.3652  0.1156 -0.0964
  337POPC   GL1 4567   2.869  12.446   8.974 -0.0271  0.0890  0.1921
  337POPC   GL2 4568   3.035  12.172   9.179 -0.0282 -0.2396  0.0273
  337POPC   C1A 4569   2.643  12.495   9.352 -0.1299  0.2882  0.0952
  337POPC   D2A 4570   2.661  12.353   9.799 -0.0668  0.3478  0.1619
  337POPC   C3A 4571   2.585  12.005   9.921 -0.1690 -0.2251  0.1675
  337POPC   C4A 4572   2.654  11.543  10.086 -0.2545  0.3043  0.0443
  337POPC   C1B 4573   3.224  12.211   9.608  0.3171 -0.1329  0.1600
  337POPC   C2B 4574   3.155  12.451  10.036  0.5465  0.1746  0.1599
  337POPC   C3B 4575   3.365  12.711  10.307 -0.1326 -0.0657  0.1575
  337POPC   C4B 4576   3.688  12.492  10.454 -0.2841  0.2906  0.1014
  338POPC   NC3 4577   9.709   7.945   8.698  0.1087 -0.0413 -0.2435
  338POPC   PO4 4578   9.906   7.629   8.939 -0.1540 -0.1373 -0.2373
  338POPC   GL1 4579   9.778   7.402   9.249 -0.1040 -0.1987  0.3159
  338POPC   GL2 4580   9.842   7.555   9.549 -0.0584 -0.0159 -0.0214
  338POPC   C1A 4581   9.887   7.049   9.511 -0.0042  0.0902  0.0845
  338POPC   D2A 4582   9.885   7.083   9.948 -0.1650 -0.0654 -0.1556
  338POPC   C3A 4583  10.020   7.389  10.206 -0.2624  0.3143 -0.0604
  338POPC   C4A 4584  10.250   7.433  10.614  0.1245  0.0544 -0.0903
  338POPC   C1B 4585   9.609   7.582   9.913  0.0662 -0.0191  0.3303
  338POPC   C2B 4586   9.434   7.352  10.283  0.0134 -0.1568  0.0182
  338POPC   C3B 4587   9.055   7.297  10.475 -0.0232  0.1060 -0.0181
  338POPC   C4B 4588   8.910   6.900  10.616  0.0790 -0.2327 -0.0597
  339POPC   NC3 4589   3.451   7.011   8.650  0.0949  0.0668 -0.0440
  339POPC   PO4 4590   3.257   7.300   8.762 -0.0076  0.0111 -0.2141
  339POPC   GL1 4591   3.234   7.681   9.006  0.1477 -0.1609 -0.0964
  339POPC   GL2 4592   2.919   7.715   9.061 -0.0460  0.0929  0.2626
  339POPC   C1A 4593   3.311   7.737   9.394  0.0498 -0.4163 -0.3046
  339POPC   D2A 4594   3.195   7.815   9.734 -0.4760  0.0061 -0.1571
  339POPC   C3A 4595   3.381   7.461   9.906 -0.4249  0.1740 -0.2271
  339POPC   C4A 4596   3.667   7.326  10.240  0.1835  0.0054 -0.1231
  339POPC   C1B 4597   2.837   7.826   9.428  0.0980 -0.2718  0.2646
  339POPC   C2B 4598   2.713   7.777   9.853 -0.1133 -0.0415  0.1012
  339POPC   C3B 4599   2.458   7.823  10.198 -0.1385 -0.4435  0.1481
  339POPC   C4B 4600   2.132   7.754  10.444 -0.1425  0.0997 -0.0282
  340POPG   GL0 4601  11.694   1.675   9.319 -0.0194 -0.0350 -0.0348
  340POPG   PO4 4602  11.412   1.670   9.673  0.0983 -0.0658 -0.0077
  340POPG   GL1 4603  10.995   1.567   9.818 -0.1803  0.1481  0.4596
  340POPG   GL2 4604  10.816   1.808   9.994  0.0449  0.1481 -0.0230
  340POPG   C1A 4605  10.668   1.273   9.917  0.2852  0.2910  0.1467
  340POPG   D2A 4606  10.802   0.823  10.068 -0.2946  0.2339  0.3415
  340POPG   C3A 4607  10.914   0.519  10.448 -0.0737 -0.0499  0.0565
  340POPG   C4A 4608  10.674   0.488  10.909 -0.0424  0.1093 -0.1109
  340POPG   C1B 4609  10.413   1.668  10.076 -0.1984  0.3206 -0.0599
  340POPG   C2B 4610  10.103   1.363  10.184  0.0198 -0.0019  0.1164
  340POPG   C3B 4611   9.784   1.349  10.262  0.3331 -0.1918 -0.0110
  340POPG   C4B 4612   9.384   1.107  10.219  0.1310  0.0018 -0.2165
  341POPG   GL0 4613   8.800   9.173  12.117 -0.0084  0.1159  0.1433
  341POPG   PO4 4614   8.443   9.202  12.456  0.0830 -0.0814 -0.0608
  341POPG   GL1 4615   8.275   9.143  12.133  0.3516 -0.0165 -0.0903
  341POPG   GL2 4616   8.149   8.868  12.014  0.0014  0.1666 -0.0124
  341POPG   C1A 4617   8.263   9.364  11.631  0.0510 -0.1769 -0.3925
  341POPG   D2A 4618   8.346   9.287  11.252 -0.3808  0.1993 -0.0355
  341POPG   C3A 4619   8.380   9.553  10.940 -0.0127  0.0159 -0.3352
  341POPG   C4A 4620   8.356   9.887  10.729  0.1948 -0.1691 -0.1574
  341POPG   C1B 4621   8.411   8.508  11.756  0.0724  0.1649  0.0262
  341POPG   C2B 4622   8.435   8.604  11.317 -0.1526  0.0045 -0.2348
  341POPG   C3B 4623   8.598   8.475  10.983  0.0405  0.0682 -0.2038
  341POPG   C4B 4624   8.919   8.275  10.785 -0.2035  0.2444  0.1104
  342POPG   GL0 4625   0.586   2.910   7.954 -0.1431 -0.0375 -0.0910
  342POPG   PO4 4626   0.893   2.800   8.246  0.1823  0.2144  0.1029
  342POPG   GL1 4627   1.136   2.923   8.601 -0.1783  0.2390  0.0790
  342POPG   GL2 4628   1.349   3.131   8.560 -0.2240 -0.1688 -0.1729
  342POPG   C1A 4629   1.327   2.703   9.061 -0.0757 -0.0242  0.1323
  342POPG   D2A 4630   1.474   2.924   9.456  0.0340  0.1383  0.1216
  342POPG   C3A 4631   1.888   2.740   9.668 -0.3628  0.1093  0.0568
  342POPG   C4A 4632   2.247   2.667   9.928  0.2264 -0.0348 -0.1476
  342POPG   C1B 4633   1.477   3.320   8.963  0.1517  0.0801  0.1955
  342POPG   C2B 4634   1.153   3.692   9.096 -0.1176  0.1541 -0.0637
  342POPG   C3B 4635   1.057   3.902   9.430 -0.1380 -0.1537 -0.0336
  342POPG   C4B 4636   0.839   4.146   9.658 -0.1627 -0.0268 -0.6103
  343POPG   GL0 4637   5.525   4.636   8.277  0.0019  0.2129 -0.2013
  343POPG   PO4 4638   5.754   4.702   8.593 -0.1719 -0.0906 -0.3885
  343POPG   GL1 4639   5.775   4.874   8.982 -0.4623 -0.0970  0.0018
  343POPG   GL2 4640   5.928   5.212   9.074 -0.4188  0.0851 -0.5924
  343POPG   C1A 4641   6.148   4.829   9.293 -0.2180  0.1864  0.0389
  343POPG   D2A 4642   6.205   4.823   9.749  0.1763 -0.0218  0.1769
  343POPG   C3A 4643   6.288   4.720  10.281 -0.1303 -0.0919 -0.0320
  343POPG   C4A 4644   6.065   4.799  10.660 -0.1944  0.0332  0.2702
  343POPG   C1B 4645   6.195   5.256   9.516  0.2239  0.0178 -0.0036
  343POPG   C2B 4646   6.293   5.265   9.957 -0.0765 -0.3087 -0.1162
  343POPG   C3B 4647   6.634   5.175  10.232  0.1383 -0.3073 -0.0572
  343POPG   C4B 4648   6.723   4.816  10.484 -0.1137 -0.0005 -0.0943
  344POPG   GL0 4649  10.495   7.405   8.156  0.3613 -0.0672 -0.0854
  344POPG   PO4 4650  10.502   7.237   8.512  0.4844 -0.0535  0.0594
  344POPG   GL1 4651  10.380   7.508   8.911  0.1115  0.1149 -0.0067
  344POPG   GL2 4652  10.688   7.414   9.173 -0.2128 -0.1403 -0.1436
  344POPG   C1A 4653  10.301   7.603   9.436  0.2089  0.2957  0.0923
  344POPG   D2A 4654  10.310   7.484   9.796 -0.1196  0.0306  0.0565
  344POPG   C3A 4655  10.689   7.364  10.086  0.1784  0.3018 -0.0080
  344POPG   C4A 4656  10.833   7.160  10.493 -0.1004  0.0407 -0.1716
  344POPG   C1B 4657  10.476   7.153   9.495  0.0410 -0.0974  0.0733
  344POPG   C2B 4658  10.378   6.944   9.923  0.4298  0.1019  0.2367
  344POPG   C3B 4659  10.384   6.888  10.424 -0.1863  0.0242  0.0475
  344POPG   C4B 4660  10.517   6.922  10.836  0.1168 -0.0220 -0.0189
  345POPG   GL0 4661  12.205  10.620   8.522  0.2083  0.2817  0.0447
  345POPG   PO4 4662  11.827  10.583   8.745  0.0724  0.3317 -0.1256
  345POPG   GL1 4663  11.721  10.512   9.216  0.2552 -0.1174  0.0727
  345POPG   GL2 4664  11.542  10.253   9.287 -0.1310 -0.1767 -0.1888
  345POPG   C1A 4665  11.729  10.726   9.671  0.0260 -0.0851 -0.0411
  345POPG   D2A 4666  11.466  10.998   9.797 -0.2724 -0.2621  0.1037
  345POPG   C3A 4667  11.267  11.077  10.245 -0.0296 -0.2888 -0.2585
  345POPG   C4A 4668  11.336  11.472  10.536  0.0389 -0.1509  0.2615
  345POPG   C1B 4669  11.519  10.159   9.799  0.1792 -0.1244 -0.0306
  345POPG   C2B 4670  11.252  10.074  10.153  0.1114  0.4180 -0.0069
  345POPG   C3B 4671  11.210   9.766  10.481 -0.1382 -0.0738 -0.2883
  345POPG   C4B 4672  11.297   9.246  10.435  0.1659  0.0009  0.1256
  346POPG   GL0 4673   3.791   5.640   8.270 -0.0088 -0.1065 -0.3104
  346POPG   PO4 4674   3.701   5.157   8.404  0.2367  0.2035  0.2168
  346POPG   GL1 4675   3.631   4.999   8.863 -0.0997  0.3974  0.3305
  346POPG   GL2 4676   3.424   4.776   8.948  0.0851  0.0943 -0.0383
  346POPG   C1A 4677   3.840   4.880   9.292 -0.1548 -0.0200  0.3116
  346POPG   D2A 4678   4.029   5.214   9.523  0.0206  0.0158  0.1815
  346POPG   C3A 4679   4.131   5.225   9.948  0.1215 -0.2792  0.2943
  346POPG   C4A 4680   3.998   5.187  10.376 -0.2010  0.0264 -0.0398
  346POPG   C1B 4681   3.057   4.729   9.254  0.1836  0.2488 -0.2229
  346POPG   C2B 4682   2.784   5.038   9.494  0.0925 -0.0185  0.0728
  346POPG   C3B 4683   2.833   5.092   9.909 -0.3116 -0.1673 -0.1268
  346POPG   C4B 4684   3.027   5.368  10.304 -0.3056 -0.4226 -0.0002
  347POPG   GL0 4685   7.322   7.075   8.372 -0.0566 -0.3095  0.0623
  347POPG   PO4 4686   7.271   7.410   8.066 -0.0911 -0.6453  0.0114
  347POPG   GL1 4687   7.327   7.614   8.436  0.1004  0.0470  0.1249
  347POPG   GL2 4688   7.622   7.509   8.562  0.2126  0.3704  0.0248
  347POPG   C1A 4689   7.115   7.620   8.859  0.1735 -0.3104  0.0839
  347POPG   D2A 4690   7.214   7.881   9.238  0.2151  0.0326 -0.1739
  347POPG   C3A 4691   7.110   8.289   9.249  0.0968 -0.3003  0.0158
  347POPG   C4A 4692   7.316   8.636   9.257 -0.7431 -0.0305  0.1943
  347POPG   C1B 4693   7.614   7.689   8.985 -0.6160 -0.1950  0.1702
  347POPG   C2B 4694   7.764   7.729   9.397  0.0601  0.8855 -0.1412
  347POPG   C3B 4695   7.789   7.818   9.840  0.2622 -0.2361  0.4351
  347POPG   C4B 4696   7.435   8.042  10.064  0.1053 -0.1915  0.0560
  348POPG   GL0 4697   7.125   8.597  12.569 -0.0975  0.0636  0.0783
  348POPG   PO4 4698   7.363   9.070  12.583  0.1025  0.0223  0.2606
  348POPG   GL1 4699   7.430   8.868  12.210  0.1161 -0.0096  0.1718
  348POPG   GL2 4700   7.276   8.592  12.038  0.0353 -0.2913 -0.0311
  348POPG   C1A 4701   7.644   8.784  11.775 -0.1316  0.2032  0.3098
  348POPG   D2A 4702   7.637   8.756  11.371  0.1124  0.1272  0.4171
  348POPG   C3A 4703   7.900   8.774  10.963  0.1385 -0.1203  0.0048
  348POPG   C4A 4704   8.316   9.038  10.813 -0.0796 -0.1546 -0.0103
  348POPG   C1B 4705   7.213   8.649  11.583  0.0733  0.0467  0.0198
  348POPG   C2B 4706   6.984   8.670  11.246  0.0295  0.0502  0.0164
  348POPG   C3B 4707   6.838   8.334  10.977  0.1601  0.0681 -0.0200
  348POPG   C4B 4708   6.835   8.247  10.472 -0.2155  0.0772  0.0220
  349POPG   GL0 4709   1.239   9.777  12.878  0.1685  0.1178 -0.0827
  349POPG   PO4 4710   1.090   9.270  12.993  0.1220 -0.1750  0.1451
  349POPG   GL1 4711   1.220   9.229  12.540 -0.0047  0.0838 -0.1980
  349POPG   GL2 4712   1.377   9.502  12.409  0.0737 -0.0821 -0.3368
  349POPG   C1A 4713   1.234   9.169  12.058 -0.2776  0.0816  0.2873
  349POPG   D2A 4714   1.163   9.158  11.594 -0.3104  0.0943 -0.0317
  349POPG   C3A 4715   1.516   8.977  11.358 -0.0583  0.0829 -0.1247
  349POPG   C4A 4716   1.751   8.656  11.202 -0.4533 -0.4343  0.4005
  349POPG   C1B 4717   1.416   9.627  12.046 -0.3843  0.2287  0.0072
  349POPG   C2B 4718   1.578   9.511  11.564 -0.0003 -0.2169 -0.1277
  349POPG   C3B 4719   1.575   9.580  11.095  0.0443 -0.3417  0.0818
  349POPG   C4B 4720   1.542   9.383  10.779 -0.0412  0.0885  0.2389
  350POPG   GL0 4721   1.858  12.167  12.403 -0.1811 -0.1143 -0.1112
  350POPG   PO4 4722   1.369  12.099  12.520 -0.1776  0.0185  0.0699
  350POPG   GL1 4723   1.349  12.089  12.070 -0.0881 -0.3420  0.0845
  350POPG   GL2 4724   1.279  12.405  11.932  0.0539  0.0228  0.0178
  350POPG   C1A 4725   1.193  12.061  11.537  0.0501 -0.0772  0.2135
  350POPG   D2A 4726   1.283  12.366  11.186 -0.1731 -0.1121 -0.0052
  350POPG   C3A 4727   1.122  12.181  10.793 -0.1182 -0.0565 -0.0695
  350POPG   C4A 4728   1.015  12.200  10.370  0.0206  0.0453  0.3981
  350POPG   C1B 4729   1.041  12.527  11.556 -0.3681  0.1304  0.2857
  350POPG   C2B 4730   0.825  12.521  11.099 -0.3770 -0.2442 -0.1263
  350POPG   C3B 4731   0.503  12.394  10.761 -0.1093  0.0572 -0.1856
  350POPG   C4B 4732   0.423  12.547  10.305  0.0929  0.1130  0.1090
  351POPG   GL0 4733  11.495  10.128  12.751  0.1041 -0.1102 -0.3823
  351POPG   PO4 4734  11.064  10.127  12.465 -0.0641  0.1902  0.0919
  351POPG   GL1 4735  11.330  10.172  12.073 -0.2234 -0.0959 -0.3521
  351POPG   GL2 4736  11.670  10.216  12.160  0.1482 -0.2108 -0.2482
  351POPG   C1A 4737  11.303   9.935  11.715  0.0917 -0.1954 -0.3708
  351POPG   D2A 4738  11.213   9.903  11.297  0.2295  0.0431 -0.0245
  351POPG   C3A 4739  11.341   9.600  10.995 -0.0595  0.0776 -0.2024
  351POPG   C4A 4740  11.703   9.515  10.627 -0.1637  0.0232  0.0579
  351POPG   C1B 4741  11.596  10.530  11.810  0.2087  0.0911 -0.4097
  351POPG   C2B 4742  11.736  10.931  11.625 -0.1890 -0.0484 -0.1046
  351POPG   C3B 4743  11.660  11.370  11.399 -0.0290  0.0368 -0.1215
  351POPG   C4B 4744  11.370  11.362  11.086  0.1105 -0.2302  0.0200
  352POPG   GL0 4745   4.487   9.598   8.292 -0.0957  0.0724 -0.0607
  352POPG   PO4 4746   4.489   9.854   8.545 -0.0158 -0.1122 -0.1210
  352POPG   GL1 4747   4.363   9.966   8.893  0.0261  0.1125 -0.2133
  352POPG   GL2 4748   4.388   9.679   9.010 -0.3084 -0.0581 -0.0211
  352POPG   C1A 4749   4.165  10.152   9.249 -0.0727  0.1896 -0.2172
  352POPG   D2A 4750   3.872  10.042   9.480  0.0087  0.3921 -0.0261
  352POPG   C3A 4751   3.835  10.132   9.970  0.1333 -0.3903  0.4752
  352POPG   C4A 4752   3.471  10.333  10.188  0.3259 -0.5172  0.1028
  352POPG   C1B 4753   4.363   9.669   9.433  0.0526 -0.0088  0.0385
  352POPG   C2B 4754   4.474   9.769   9.994 -0.1592 -0.2071  0.0584
  352POPG   C3B 4755   4.158   9.908  10.303  0.1327  0.0573  0.0565
  352POPG   C4B 4756   3.941  10.162  10.562 -0.1558 -0.1429 -0.0734
  353POPG   GL0 4757   1.827   0.444   8.656 -0.1486 -0.1844 -0.0868
  353POPG   PO4 4758   2.003   0.694   8.709 -0.1943 -0.3352  0.3824
  353POPG   GL1 4759   2.296   0.719   8.993 -0.1793  0.4398  0.3072
  353POPG   GL2 4760   2.630   0.867   8.913  0.1358  0.0086  0.1061
  353POPG   C1A 4761   2.300   0.612   9.315 -0.1996  0.0863 -0.1153
  353POPG   D2A 4762   2.371   0.574   9.692 -0.0730 -0.1479 -0.3078
  353POPG   C3A 4763   2.616   0.523  10.167  0.3936 -0.2033 -0.0015
  353POPG   C4A 4764   2.468   0.227  10.472 -0.1473  0.0770  0.3334
  353POPG   C1B 4765   2.641   1.033   9.351  0.0917  0.2943  0.0252
  353POPG   C2B 4766   2.562   1.039   9.799  0.3287 -0.2712 -0.1149
  353POPG   C3B 4767   2.766   1.175  10.237  0.1364  0.3467  0.1513
  353POPG   C4B 4768   3.074   1.002  10.555 -0.0909 -0.0311  0.1715
  354POPG   GL0 4769  12.187   6.815   7.726  0.3648 -0.1791 -0.0738
  354POPG   PO4 4770  12.374   6.525   7.881 -0.1593 -0.1208 -0.2221
  354POPG   GL1 4771  12.087   6.447   8.317 -0.0488  0.0404 -0.0114
  354POPG   GL2 4772  12.261   6.361   8.595  0.2138  0.0484 -0.2993
  354POPG   C1A 4773  11.797   6.401   8.771 -0.4907 -0.2355  0.1703
  354POPG   D2A 4774  11.888   6.565   9.209 -0.1874  0.1024 -0.0737
  354POPG   C3A 4775  11.889   6.404   9.574 -0.1576 -0.1839 -0.1713
  354POPG   C4A 4776  11.820   6.156  10.003 -0.3576  0.0755 -0.0098
  354POPG   C1B 4777  12.264   6.194   9.007  0.1743  0.1497  0.1000
  354POPG   C2B 4778  12.371   5.889   9.393 -0.1343  0.1504  0.0533
  354POPG   C3B 4779  12.255   5.567   9.692  0.0881  0.1149  0.2032
  354POPG   C4B 4780  12.188   5.146   9.962  0.2129  0.0551  0.0031
  355POPG   GL0 4781   8.527  12.177   8.251  0.0793  0.0068  0.0116
  355POPG   PO4 4782   8.817  12.144   8.648 -0.2615  0.0786 -0.1848
  355POPG   GL1 4783   9.138  12.083   9.039  0.3018 -0.1249  0.0554
  355POPG   GL2 4784   9.412  12.406   9.101 -0.1149  0.0368 -0.4827
  355POPG   C1A 4785   9.278  12.003   9.470 -0.3196 -0.1341 -0.1677
  355POPG   D2A 4786   9.337  11.934   9.938 -0.0643  0.0111 -0.1863
  355POPG   C3A 4787   9.007  11.928  10.273  0.0213 -0.2506 -0.0715
  355POPG   C4A 4788   8.666  11.831  10.426  0.0199  0.2836 -0.0984
  355POPG   C1B 4789   9.374  12.496   9.576 -0.0116  0.2033  0.1533
  355POPG   C2B 4790   9.610  12.687   9.843  0.1195 -0.5890 -0.0567
  355POPG   C3B 4791   9.509  12.738  10.283  0.4841  0.1928  0.1882
  355POPG   C4B 4792   9.554  13.010  10.602 -0.2186  0.0609 -0.2541
  356POPG   GL0 4793   5.806   6.395  12.754 -0.1881 -0.2455  0.0439
  356POPG   PO4 4794   5.792   6.409  12.338  0.0015  0.1022 -0.2428
  356POPG   GL1 4795   5.886   6.610  11.893  0.0094  0.0741 -0.2198
  356POPG   GL2 4796   5.597   6.756  11.861 -0.0236  0.0604 -0.0391
  356POPG   C1A 4797   5.909   6.800  11.476 -0.0005 -0.4191  0.0239
  356POPG   D2A 4798   5.838   6.681  11.075  0.0957  0.0267  0.1228
  356POPG   C3A 4799   5.894   6.456  10.686 -0.1954  0.0898  0.1448
  356POPG   C4A 4800   5.721   6.731  10.485 -0.1237 -0.0076  0.1976
  356POPG   C1B 4801   5.385   6.732  11.555  0.1055  0.0819  0.1794
  356POPG   C2B 4802   5.346   6.710  11.097  0.0211  0.1060 -0.1202
  356POPG   C3B 4803   5.274   6.792  10.730 -0.1788  0.1590  0.0932
  356POPG   C4B 4804   5.089   6.685  10.379  0.2135 -0.2038  0.1966
  357POPG   GL0 4805   5.043   4.655   8.857  0.0671  0.3919  0.3146
  357POPG   PO4 4806   5.312   4.898   8.631  0.0481 -0.1986 -0.1004
  357POPG   GL1 4807   5.323   5.079   9.022 -0.2630  0.3485  0.2325
  357POPG   GL2 4808   5.002   5.095   9.050  0.0653 -0.0438  0.2975
  357POPG   C1A 4809   5.409   5.315   9.430 -0.2634 -0.2540 -0.1455
  357POPG   D2A 4810   5.366   5.430   9.907 -0.0519 -0.1728  0.1747
  357POPG   C3A 4811   5.707   5.366  10.299  0.2246  0.1627 -0.0703
  357POPG   C4A 4812   6.090   5.233  10.411  0.0057  0.1697  0.0302
  357POPG   C1B 4813   5.023   5.026   9.424  0.3271  0.1695 -0.2020
  357POPG   C2B 4814   4.930   5.229   9.801  0.3365  0.2045 -0.3564
  357POPG   C3B 4815   4.994   5.344  10.243  0.2113  0.4538  0.1067
  357POPG   C4B 4816   4.891   5.417  10.678 -0.3308 -0.3980  0.2228
  358POPG   GL0 4817   5.426  11.946   8.615  0.1761 -0.0619  0.2762
  358POPG   PO4 4818   5.161  12.370   8.661  0.2601 -0.1199 -0.0665
  358POPG   GL1 4819   5.329  12.347   9.051 -0.2357 -0.0131 -0.1751
  358POPG   GL2 4820   5.610  12.380   8.867  0.1930 -0.1121 -0.1258
  358POPG   C1A 4821   5.481  12.348   9.390 -0.1710 -0.0468  0.0237
  358POPG   D2A 4822   5.669  12.698   9.675 -0.0550 -0.3506  0.2843
  358POPG   C3A 4823   5.927  12.910   9.451  0.2510  0.0842  0.0844
  358POPG   C4A 4824   5.904  13.359   9.299  0.3377 -0.0557  0.2244
  358POPG   C1B 4825   5.942  12.417   9.170 -0.0633  0.1341 -0.0020
  358POPG   C2B 4826   6.037  12.323   9.637  0.0268 -0.0330 -0.0568
  358POPG   C3B 4827   5.879  12.448  10.033  0.1190 -0.3509  0.1048
  358POPG   C4B 4828   5.956  12.519  10.495  0.2788 -0.0576  0.1154
  359POPG   GL0 4829   1.786   4.037   8.479  0.0310  0.0560 -0.1191
  359POPG   PO4 4830   1.930   3.705   8.222  0.1766  0.1302 -0.0452
  359POPG   GL1 4831   2.011   3.618   8.672  0.1689  0.0597 -0.2663
  359POPG   GL2 4832   2.209   4.007   8.837  0.2844 -0.3670 -0.1674
  359POPG   C1A 4833   1.862   3.712   8.982 -0.2570  0.1438  0.1298
  359POPG   D2A 4834   1.696   3.645   9.347 -0.1888 -0.0191  0.1517
  359POPG   C3A 4835   1.755   3.771   9.721 -0.0660 -0.3393 -0.0577
  359POPG   C4A 4836   1.852   4.242  10.026 -0.1209  0.0052  0.2727
  359POPG   C1B 4837   2.391   4.185   9.185 -0.1566  0.1004  0.2574
  359POPG   C2B 4838   2.531   4.105   9.568 -0.1500  0.0885 -0.2912
  359POPG   C3B 4839   2.408   4.157  10.074 -0.2369  0.0106  0.2152
  359POPG   C4B 4840   2.414   4.231  10.490 -0.0810  0.1703 -0.2478
  360POPG   GL0 4841   4.668   1.382   8.479  0.0118  0.1434 -0.1089
  360POPG   PO4 4842   4.201   1.384   8.541  0.0138 -0.1758  0.0249
  360POPG   GL1 4843   4.249   1.321   8.972 -0.1188  0.0309  0.0549
  360POPG   GL2 4844   4.513   1.133   9.233  0.0177 -0.3979 -0.2606
  360POPG   C1A 4845   3.950   1.021   9.276  0.2221  0.1330 -0.1644
  360POPG   D2A 4846   3.853   0.762   9.688  0.0113  0.0135  0.0847
  360POPG   C3A 4847   4.045   0.398   9.588 -0.1596 -0.0729 -0.0142
  360POPG   C4A 4848   4.225   0.121   9.214 -0.0429 -0.2145 -0.1650
  360POPG   C1B 4849   4.299   0.916   9.687  0.2529 -0.1914  0.2457
  360POPG   C2B 4850   4.339   0.689  10.044 -0.1028  0.3487  0.0339
  360POPG   C3B 4851   4.502   0.537  10.448 -0.0478 -0.1840 -0.2643
  360POPG   C4B 4852   4.712   0.623  10.764  0.1633  0.0639  0.0265
  361POPG   GL0 4853  11.554   0.090   8.535 -0.0867  0.1064 -0.1682
  361POPG   PO4 4854  11.477   0.364   8.892 -0.0687  0.2641  0.2393
  361POPG   GL1 4855  11.527   0.313   9.275  0.0808  0.2144  0.0562
  361POPG   GL2 4856  11.815   0.170   9.287 -0.2442  0.0612  0.0393
  361POPG   C1A 4857  11.240   0.088   9.535 -0.0273  0.0063  0.1391
  361POPG   D2A 4858  11.057   0.033   9.891  0.2165 -0.0352 -0.3727
  361POPG   C3A 4859  11.206  -0.384  10.097 -0.2117  0.2237 -0.1824
  361POPG   C4A 4860  11.426  -0.706  10.056  0.1911 -0.0562 -0.4948
  361POPG   C1B 4861  11.905  -0.118   9.598  0.1024 -0.2142 -0.0063
  361POPG   C2B 4862  11.925  -0.429   9.913 -0.0774  0.2423  0.2451
  361POPG   C3B 4863  12.162  -0.530  10.235 -0.1498 -0.0719 -0.1011
  361POPG   C4B 4864  12.206  -0.863  10.521  0.0900 -0.3063 -0.2660
  362POPG   GL0 4865   2.001   6.186  12.832 -0.0231  0.0182  0.1778
  362POPG   PO4 4866   1.973   6.029  12.353 -0.0714 -0.0901 -0.1164
  362POPG   GL1 4867   1.972   6.238  12.020 -0.2520 -0.1117  0.5105
  362POPG   GL2 4868   1.721   6.159  11.818  0.2277  0.0142  0.1155
  362POPG   C1A 4869   2.143   6.550  11.718  0.3127 -0.3778  0.1092
  362POPG   D2A 4870   2.569   6.576  11.528 -0.3285  0.2484 -0.1420
  362POPG   C3A 4871   2.831   6.335  11.238 -0.1975 -0.3234  0.1013
  362POPG   C4A 4872   2.730   6.085  10.894 -0.0093  0.0147 -0.3036
  362POPG   C1B 4873   1.795   6.235  11.370 -0.0467  0.0108 -0.0108
  362POPG   C2B 4874   1.784   6.300  10.886  0.0168  0.3296  0.0885
  362POPG   C3B 4875   1.977   6.274  10.261  0.0291 -0.1773  0.1454
  362POPG   C4B 4876   2.054   6.221   9.847 -0.2433 -0.1946  0.1420
  363POPG   GL0 4877   6.777   1.204  12.829 -0.1704 -0.2036 -0.1095
  363POPG   PO4 4878   6.451   1.414  12.549 -0.1528 -0.0116  0.1514
  363POPG   GL1 4879   6.241   1.421  12.092  0.2381  0.3376  0.1976
  363POPG   GL2 4880   6.042   1.143  11.911  0.1502 -0.0056 -0.2269
  363POPG   C1A 4881   6.348   1.513  11.664 -0.1378 -0.0529  0.2190
  363POPG   D2A 4882   6.561   1.531  11.212 -0.1064  0.0075 -0.0868
  363POPG   C3A 4883   6.643   1.956  11.082 -0.0873 -0.1986 -0.2970
  363POPG   C4A 4884   7.135   2.080  10.883  0.0793 -0.0670 -0.1720
  363POPG   C1B 4885   6.014   1.171  11.424 -0.5146  0.1025  0.2308
  363POPG   C2B 4886   6.277   1.103  11.071  0.0039 -0.1115  0.0207
  363POPG   C3B 4887   6.631   1.293  10.776 -0.4050 -0.0208  0.2076
  363POPG   C4B 4888   6.839   1.430  10.468  0.0545  0.1676 -0.1511
  364POPG   GL0 4889   8.259   4.517   8.533  0.0844 -0.2658 -0.2659
  364POPG   PO4 4890   8.488   4.223   8.357  0.3160 -0.0557  0.0590
  364POPG   GL1 4891   8.639   4.227   8.898  0.2757  0.1018 -0.0972
  364POPG   GL2 4892   8.463   4.543   8.977 -0.1795  0.1237  0.2719
  364POPG   C1A 4893   8.630   3.986   9.183  0.0205  0.0321 -0.1695
  364POPG   D2A 4894   8.953   3.620   9.299  0.0867 -0.0440  0.3349
  364POPG   C3A 4895   9.061   3.284   9.563 -0.1895 -0.0157  0.0117
  364POPG   C4A 4896   9.331   3.119   9.797 -0.0992 -0.0490  0.1211
  364POPG   C1B 4897   8.753   4.535   9.287  0.2028 -0.1845 -0.2167
  364POPG   C2B 4898   8.749   4.821   9.663 -0.0130 -0.2401 -0.0958
  364POPG   C3B 4899   9.018   4.864  10.025  0.1432  0.1064 -0.1794
  364POPG   C4B 4900   8.936   5.073  10.472  0.3194  0.1167 -0.2043
  365POPG   GL0 4901   2.042   2.789   8.213  0.2349  0.1958 -0.1682
  365POPG   PO4 4902   1.803   3.135   8.382 -0.2023  0.0794  0.1809
  365POPG   GL1 4903   2.100   3.030   8.721  0.0635  0.2694 -0.0432
  365POPG   GL2 4904   2.165   3.214   8.848  0.2055 -0.1975 -0.0423
  365POPG   C1A 4905   1.894   2.760   9.084  0.0656  0.1063 -0.1366
  365POPG   D2A 4906   1.786   2.399   9.319 -0.0769  0.0416 -0.1901
  365POPG   C3A 4907   1.500   2.407   9.703  0.2269  0.0742 -0.0755
  365POPG   C4A 4908   1.310   2.317  10.201  0.1550 -0.1454  0.0025
  365POPG   C1B 4909   1.987   3.190   9.254  0.0544 -0.1507 -0.1758
  365POPG   C2B 4910   1.894   3.310   9.640 -0.0085 -0.3978  0.0708
  365POPG   C3B 4911   1.758   3.192  10.105 -0.0472 -0.0346  0.3243
  365POPG   C4B 4912   1.318   3.325  10.195  0.1822 -0.2723  0.4919
  366POPG   GL0 4913   6.656   9.559   8.572  0.1503  0.1115  0.0115
  366POPG   PO4 4914   6.537   9.369   8.981  0.1097 -0.3483  0.0125
  366POPG   GL1 4915   6.781   9.206   9.410 -0.3830  0.1479 -0.0473
  366POPG   GL2 4916   6.837   9.344   9.709  0.2219  0.2010  0.0367
  366POPG   C1A 4917   6.545   8.984   9.734  0.0955 -0.0183  0.0653
  366POPG   D2A 4918   6.538   8.595  10.088  0.0245  0.0424  0.1296
  366POPG   C3A 4919   6.618   8.667  10.488  0.3109  0.0871 -0.0530
  366POPG   C4A 4920   6.563   8.766  10.928  0.3668 -0.1230 -0.0514
  366POPG   C1B 4921   6.948   8.956  10.062  0.1464  0.2234 -0.2450
  366POPG   C2B 4922   7.271   8.804  10.351  0.0213 -0.3054 -0.1797
  366POPG   C3B 4923   7.529   9.005  10.472  0.0059  0.5154 -0.0513
  366POPG   C4B 4924   7.732   9.235  10.756 -0.0180  0.0372 -0.2427
  367POPG   GL0 4925  11.365   6.258  12.101 -0.0170  0.1459 -0.0337
  367POPG   PO4 4926  11.226   6.633  12.395  0.0035  0.0498 -0.0028
  367POPG   GL1 4927  10.886   6.805  12.124  0.0058 -0.1199 -0.0171
  367POPG   GL2 4928  10.615   6.588  12.066  0.2901  0.2689  0.1632
  367POPG   C1A 4929  10.699   7.014  11.792 -0.2209 -0.2498 -0.0264
  367POPG   D2A 4930  10.579   6.794  11.336 -0.0523 -0.4726 -0.1341
  367POPG   C3A 4931  10.891   6.584  11.018  0.1490 -0.1328 -0.0005
  367POPG   C4A 4932  11.056   6.224  10.814 -0.0408 -0.2035  0.1768
  367POPG   C1B 4933  10.410   6.355  11.670  0.0538 -0.1603  0.0432
  367POPG   C2B 4934  10.406   6.389  11.133 -0.1387  0.0663  0.2087
  367POPG   C3B 4935  10.562   6.378  10.713  0.0378  0.1614 -0.0077
  367POPG   C4B 4936  10.846   6.686  10.528  0.0554 -0.0260  0.1477
  368POPG   GL0 4937   8.350   3.183  11.835 -0.2795 -0.1329  0.1213
  368POPG   PO4 4938   8.406   3.570  12.121 -0.2189 -0.3551 -0.3618
  368POPG   GL1 4939   8.200   3.697  11.718  0.1900  0.1158  0.2231
  368POPG   GL2 4940   8.167   4.018  11.632  0.0659 -0.1953  0.1664
  368POPG   C1A 4941   7.918   3.644  11.311 -0.2297 -0.1440  0.0974
  368POPG   D2A 4942   7.540   3.602  11.287  0.3115  0.3809  0.1968
  368POPG   C3A 4943   7.263   3.505  10.898 -0.2054 -0.1498 -0.0340
  368POPG   C4A 4944   7.281   3.425  10.450  0.0662  0.0690  0.0736
  368POPG   C1B 4945   8.300   3.943  11.221 -0.2452  0.2859 -0.3540
  368POPG   C2B 4946   8.118   3.842  10.848 -0.0284 -0.2820  0.0204
  368POPG   C3B 4947   8.063   3.679  10.419  0.2176 -0.2462  0.3392
  368POPG   C4B 4948   7.795   3.506  10.282  0.1433  0.1386  0.1363
  369POPG   GL0 4949   3.166   3.937   7.832  0.0489  0.4747  0.1097
  369POPG   PO4 4950   3.236   3.816   8.309  0.5013 -0.0312 -0.1857
  369POPG   GL1 4951   2.958   3.825   8.709 -0.0777  0.2675  0.0037
  369POPG   GL2 4952   2.591   3.729   8.742 -0.0331  0.2430  0.1064
  369POPG   C1A 4953   2.881   3.776   9.148 -0.1222  0.1426 -0.4854
  369POPG   D2A 4954   2.978   3.715   9.557 -0.3072  0.3766 -0.0321
  369POPG   C3A 4955   2.776   3.608   9.848  0.1640  0.1377  0.2390
  369POPG   C4A 4956   2.548   3.619  10.265  0.0699  0.2052  0.0327
  369POPG   C1B 4957   2.377   3.580   9.086 -0.2869  0.2187  0.2569
  369POPG   C2B 4958   2.317   3.606   9.497  0.1018  0.0619  0.0155
  369POPG   C3B 4959   2.243   3.723   9.877 -0.0675  0.0348  0.2772
  369POPG   C4B 4960   1.982   3.732  10.270  0.0349 -0.1648 -0.0575
  370POPG   GL0 4961  11.545   4.757   7.996 -0.2550 -0.0866 -0.2103
  370POPG   PO4 4962  11.593   4.363   8.230  0.0678  0.0459  0.0112
  370POPG   GL1 4963  11.431   4.683   8.490 -0.3883  0.2163  0.0241
  370POPG   GL2 4964  11.305   4.364   8.598  0.3400  0.1167  0.2036
  370POPG   C1A 4965  11.119   4.866   8.695  0.0309 -0.1009 -0.1061
  370POPG   D2A 4966  11.072   5.245   8.937 -0.1697  0.2917 -0.4460
  370POPG   C3A 4967  10.957   5.220   9.362  0.3038 -0.2519  0.2400
  370POPG   C4A 4968  10.836   5.452   9.682 -0.1194 -0.0296  0.0626
  370POPG   C1B 4969  11.537   4.557   8.955  0.1019 -0.0586  0.1543
  370POPG   C2B 4970  11.860   4.554   9.142 -0.0019  0.0131 -0.5959
  370POPG   C3B 4971  11.992   4.352   9.498 -0.0083 -0.0998 -0.0419
  370POPG   C4B 4972  12.107   4.638   9.875 -0.2465 -0.4359 -0.0120
  371POPG   GL0 4973  10.382   6.327   8.168  0.0515 -0.0294  0.2162
  371POPG   PO4 4974  10.587   6.191   8.471 -0.1388 -0.1625 -0.3296
  371POPG   GL1 4975  10.795   5.998   8.795 -0.1143  0.0420 -0.0216
  371POPG   GL2 4976  10.791   5.642   8.690 -0.0096 -0.2812 -0.1505
  371POPG   C1A 4977  11.028   5.793   9.271 -0.2230 -0.0100  0.1400
  371POPG   D2A 4978  11.333   5.632   9.616 -0.1267  0.4823 -0.0574
  371POPG   C3A 4979  11.286   5.318   9.898 -0.1452 -0.4258 -0.1370
  371POPG   C4A 4980  11.268   5.253  10.392  0.1009 -0.2408  0.1427
  371POPG   C1B 4981  10.569   5.709   9.173 -0.0379 -0.2199 -0.0714
  371POPG   C2B 4982  10.325   5.757   9.475  0.3185  0.1504 -0.0544
  371POPG   C3B 4983  10.437   5.577   9.945  0.2553 -0.0581  0.4582
  371POPG   C4B 4984  10.188   5.731  10.254 -0.0095  0.0142  0.3659
  372POPG   GL0 4985   5.656  10.324   8.355  0.1363  0.1829  0.0028
  372POPG   PO4 4986   5.370  10.086   8.599 -0.2708 -0.0354 -0.1068
  372POPG   GL1 4987   5.200   9.852   8.909 -0.2241  0.1267 -0.1739
  372POPG   GL2 4988   4.868   9.946   9.029 -0.0885 -0.2356 -0.2577
  372POPG   C1A 4989   5.215   9.806   9.335 -0.1285 -0.2059 -0.0275
  372POPG   D2A 4990   5.304   9.779   9.746  0.2778  0.2363 -0.0820
  372POPG   C3A 4991   5.365   9.384   9.805 -0.1495 -0.1548 -0.0058
  372POPG   C4A 4992   5.056   9.106   9.958  0.2609  0.0759 -0.1914
  372POPG   C1B 4993   4.654  10.101   9.403  0.0829  0.1952  0.1156
  372POPG   C2B 4994   4.388  10.322   9.803 -0.2685 -0.0660  0.0229
  372POPG   C3B 4995   4.246  10.381  10.155  0.0485  0.2488  0.0343
  372POPG   C4B 4996   4.411  10.264  10.564 -0.0426  0.0960  0.0261
  373POPG   GL0 4997  11.825   9.116   8.730  0.2273  0.1504  0.0628
  373POPG   PO4 4998  11.793   8.687   8.867  0.1157  0.0580 -0.1069
  373POPG   GL1 4999  11.759   8.496   9.193  0.0969 -0.3691 -0.0784
  373POPG   GL2 5000  12.068   8.405   9.278 -0.0273 -0.0133 -0.2309
  373POPG   C1A 5001  11.706   8.189   9.524 -0.0372 -0.2928  0.0186
  373POPG   D2A 5002  11.777   7.874   9.761 -0.2554 -0.1349  0.1763
  373POPG   C3A 5003  11.491   7.614   9.833  0.2368  0.1435 -0.3134
  373POPG   C4A 5004  10.981   7.519   9.717 -0.0650  0.0104  0.1510
  373POPG   C1B 5005  12.192   8.046   9.512  0.1916 -0.1014 -0.2518
  373POPG   C2B 5006  12.370   7.792   9.872 -0.0525 -0.1607  0.0168
  373POPG   C3B 5007  12.609   7.548  10.186  0.1119  0.0593  0.1867
  373POPG   C4B 5008  13.071   7.502  10.265  0.0739  0.1508  0.3891
  374POPG   GL0 5009   7.964   9.950  12.740 -0.2370  0.3599  0.0872
  374POPG   PO4 5010   7.984   9.517  12.650  0.1461 -0.0800  0.3768
  374POPG   GL1 5011   7.798   9.394  12.197  0.1153  0.2349  0.0472
  374POPG   GL2 5012   7.467   9.358  12.114  0.0802 -0.2094  0.2249
  374POPG   C1A 5013   7.845   9.236  11.852 -0.2647 -0.1105  0.0454
  374POPG   D2A 5014   8.119   8.888  11.548 -0.1470 -0.1178 -0.3594
  374POPG   C3A 5015   8.549   8.974  11.714  0.0091 -0.1236 -0.0049
  374POPG   C4A 5016   8.770   9.357  11.649  0.0159  0.2456  0.4842
  374POPG   C1B 5017   7.294   9.176  11.723  0.1757  0.3160  0.1184
  374POPG   C2B 5018   7.300   9.093  11.265 -0.1833 -0.1673 -0.1495
  374POPG   C3B 5019   7.281   9.083  10.900 -0.0038  0.0985  0.0270
  374POPG   C4B 5020   6.928   8.995  10.681  0.1788  0.0588 -0.1107
  375POPG   GL0 5021  11.651   5.631   8.334  0.0393 -0.0231  0.0262
  375POPG   PO4 5022  11.208   5.519   8.382  0.0170 -0.1441 -0.0521
  375POPG   GL1 5023  11.311   5.697   8.773 -0.1564 -0.0495 -0.1299
  375POPG   GL2 5024  11.341   6.045   8.915 -0.0236 -0.1623  0.1958
  375POPG   C1A 5025  11.553   5.535   9.068 -0.0764 -0.0136 -0.0120
  375POPG   D2A 5026  11.768   5.409   9.421  0.2555  0.2063  0.1182
  375POPG   C3A 5027  11.476   5.132   9.495  0.0398  0.1151 -0.1209
  375POPG   C4A 5028  11.236   4.874   9.220  0.2209  0.3787  0.1854
  375POPG   C1B 5029  11.406   6.139   9.462  0.0016  0.1117  0.1303
  375POPG   C2B 5030  11.348   6.074   9.827 -0.4271 -0.1894  0.0824
  375POPG   C3B 5031  11.357   5.788  10.113 -0.1841  0.0325  0.1828
  375POPG   C4B 5032  11.608   5.543  10.489 -0.2871 -0.1070 -0.0998
  376POPG   GL0 5033   7.608   4.921  12.710  0.1751 -0.2303 -0.0418
  376POPG   PO4 5034   7.503   5.097  12.341  0.1561 -0.0851  0.4620
  376POPG   GL1 5035   7.511   5.019  11.885 -0.0074 -0.0676 -0.0846
  376POPG   GL2 5036   7.847   4.928  11.737  0.0900  0.0050  0.3143
  376POPG   C1A 5037   7.410   5.047  11.390 -0.1781  0.1247 -0.2450
  376POPG   D2A 5038   7.432   5.116  10.976  0.1217 -0.0679  0.0468
  376POPG   C3A 5039   7.146   5.193  10.718  0.0128  0.5335  0.0625
  376POPG   C4A 5040   7.098   5.384  10.347 -0.1656 -0.0354  0.2976
  376POPG   C1B 5041   7.838   4.843  11.193  0.1119 -0.0269  0.2825
  376POPG   C2B 5042   7.940   5.162  10.843  0.4601  0.0554 -0.2768
  376POPG   C3B 5043   8.136   5.511  10.554  0.0402 -0.0379  0.1341
  376POPG   C4B 5044   8.535   5.258  10.302  0.3907 -0.1866  0.3389
  377POPG   GL0 5045   2.847  10.895   8.150 -0.1387 -0.2164  0.1061
  377POPG   PO4 5046   2.914  11.305   8.477  0.0176  0.2592  0.1048
  377POPG   GL1 5047   3.157  11.366   8.813 -0.3764 -0.1176  0.2245
  377POPG   GL2 5048   3.278  11.146   9.047  0.0726 -0.1796 -0.1512
  377POPG   C1A 5049   3.285  11.668   9.196 -0.1457  0.2456  0.3849
  377POPG   D2A 5050   3.401  11.721   9.538 -0.1240  0.3171  0.2397
  377POPG   C3A 5051   3.770  11.867   9.704  0.0491 -0.3100  0.0665
  377POPG   C4A 5052   4.117  12.011   9.985 -0.2069 -0.0370 -0.3958
  377POPG   C1B 5053   3.190  11.221   9.551  0.0946 -0.2603 -0.3661
  377POPG   C2B 5054   3.111  11.317   9.942  0.0728  0.1914  0.3833
  377POPG   C3B 5055   3.052  11.447  10.355  0.2487 -0.3529  0.1162
  377POPG   C4B 5056   2.969  11.705  10.827  0.2152 -0.1228  0.0820
  378POPG   GL0 5057   8.136   5.045   7.892  0.0225  0.0316 -0.1150
  378POPG   PO4 5058   8.213   4.887   8.191 -0.0946 -0.0806  0.0026
  378POPG   GL1 5059   8.385   5.073   8.496  0.0109 -0.1948  0.0758
  378POPG   GL2 5060   8.128   5.241   8.640  0.1839 -0.1381 -0.0208
  378POPG   C1A 5061   8.633   5.038   8.882  0.0292  0.1321 -0.1155
  378POPG   D2A 5062   8.511   5.004   9.287  0.0511  0.1014 -0.0646
  378POPG   C3A 5063   8.292   4.679   9.423 -0.1746  0.2219  0.1416
  378POPG   C4A 5064   8.441   4.265   9.592 -0.0262  0.1127 -0.0302
  378POPG   C1B 5065   8.095   4.964   9.002  0.0968  0.1372 -0.0111
  378POPG   C2B 5066   7.873   4.899   9.421  0.2428 -0.6924 -0.0587
  378POPG   C3B 5067   7.992   4.697   9.807  0.0708  0.3245 -0.2715
  378POPG   C4B 5068   7.854   4.467  10.098  0.0273 -0.1463  0.1674
  379POPG   GL0 5069   9.608   7.408   8.232  0.0169 -0.1556  0.1834
  379POPG   PO4 5070   9.533   7.470   8.567  0.1958  0.0809 -0.0666
  379POPG   GL1 5071   9.375   7.227   8.934  0.3826  0.0489  0.3250
  379POPG   GL2 5072   9.604   6.939   9.143 -0.2516  0.2704  0.2609
  379POPG   C1A 5073   9.213   7.221   9.361 -0.1821  0.0032 -0.0684
  379POPG   D2A 5074   9.140   7.192   9.789 -0.0029  0.2623  0.0459
  379POPG   C3A 5075   8.777   7.219  10.037 -0.3471 -0.2923  0.1216
  379POPG   C4A 5076   8.448   7.438  10.177  0.4052 -0.3697  0.0729
  379POPG   C1B 5077   9.384   6.802   9.487  0.0349 -0.0231 -0.0690
  379POPG   C2B 5078   9.331   6.761   9.940  0.0535 -0.1566 -0.1180
  379POPG   C3B 5079   9.499   6.819  10.297  0.0976 -0.1567  0.2393
  379POPG   C4B 5080   9.858   6.958  10.463  0.1503  0.3003 -0.2157
  380POPG   GL0 5081   0.277   7.878   9.006  0.3397  0.0072  0.1280
  380POPG   PO4 5082   0.007   7.835   8.684  0.1357  0.1601  0.0198
  380POPG   GL1 5083  -0.251   7.607   9.042 -0.3945 -0.0634  0.0445
  380POPG   GL2 5084  -0.351   7.929   9.117  0.1737 -0.1517 -0.4642
  380POPG   C1A 5085  -0.194   7.591   9.449 -0.0834 -0.0046  0.2083
  380POPG   D2A 5086  -0.115   7.362   9.790 -0.0435  0.2181  0.2161
  380POPG   C3A 5087  -0.279   7.481  10.078 -0.2242 -0.1351  0.1266
  380POPG   C4A 5088  -0.331   7.880  10.243  0.2246  0.0541  0.0221
  380POPG   C1B 5089  -0.696   7.593   9.293 -0.4834  0.1446  0.0949
  380POPG   C2B 5090  -0.651   7.230   9.567  0.2417 -0.0796  0.2859
  380POPG   C3B 5091  -0.691   7.111  10.007 -0.3255 -0.3051  0.0814
  380POPG   C4B 5092  -0.405   7.034  10.364 -0.0978 -0.0136  0.1063
  381POPG   GL0 5093   4.045   6.212   8.282 -0.1995  0.1425  0.2664
  381POPG   PO4 5094   3.635   6.070   8.401  0.1637 -0.1589  0.1403
  381POPG   GL1 5095   3.565   6.173   8.818  0.2295 -0.0461 -0.0567
  381POPG   GL2 5096   3.231   5.909   8.841 -0.0897  0.1134 -0.0482
  381POPG   C1A 5097   3.844   6.325   9.321  0.1473 -0.1639  0.3890
  381POPG   D2A 5098   3.806   6.461   9.700  0.0599  0.0749  0.0986
  381POPG   C3A 5099   3.477   6.307   9.856  0.2292  0.0767 -0.1930
  381POPG   C4A 5100   3.337   6.446  10.218 -0.1763  0.0366 -0.0745
  381POPG   C1B 5101   3.126   5.746   9.100  0.0667 -0.1111 -0.1247
  381POPG   C2B 5102   3.093   5.546   9.483 -0.0773 -0.1729 -0.0116
  381POPG   C3B 5103   3.276   5.272   9.784 -0.2156 -0.0112 -0.3095
  381POPG   C4B 5104   3.707   5.027   9.833 -0.0279  0.3108 -0.3304
  382POPG   GL0 5105   8.779   0.608  13.211 -0.2777 -0.0631  0.0910
  382POPG   PO4 5106   8.950   0.364  12.872  0.0807 -0.2318 -0.0917
  382POPG   GL1 5107   8.956   0.125  12.512 -0.0740 -0.1043  0.1484
  382POPG   GL2 5108   8.708   0.011  12.662  0.1916  0.0239  0.2611
  382POPG   C1A 5109   8.817   0.105  12.078 -0.0382  0.1068  0.0900
  382POPG   D2A 5110   8.924   0.040  11.698  0.2276 -0.2647  0.1902
  382POPG   C3A 5111   9.290  -0.147  11.688  0.2309  0.2259  0.2347
  382POPG   C4A 5112   9.369  -0.548  11.952  0.1831 -0.1786  0.0127
  382POPG   C1B 5113   8.539  -0.293  12.350  0.0798  0.0676  0.0576
  382POPG   C2B 5114   8.832  -0.427  11.970  0.0519 -0.1120  0.3226
  382POPG   C3B 5115   9.007  -0.503  11.526 -0.1979 -0.2240 -0.2804
  382POPG   C4B 5116   9.279  -0.576  11.187  0.1258 -0.0673 -0.0783
  383POPG   GL0 5117   4.633   8.686   8.698 -0.2462 -0.1741 -0.1357
  383POPG   PO4 5118   4.223   8.319   8.660 -0.0771  0.3073 -0.0470
  383POPG   GL1 5119   4.198   8.354   9.056  0.1570  0.0832 -0.0143
  383POPG   GL2 5120   3.900   8.271   9.044 -0.2978  0.1387 -0.1510
  383POPG   C1A 5121   4.374   8.321   9.532  0.0551 -0.1318  0.1899
  383POPG   D2A 5122   4.614   8.074   9.764  0.1918  0.2831 -0.1583
  383POPG   C3A 5123   4.420   7.865  10.171  0.1826 -0.3705 -0.1391
  383POPG   C4A 5124   4.221   7.684  10.563  0.1910 -0.0885 -0.1985
  383POPG   C1B 5125   3.809   8.487   9.463 -0.3461 -0.0495  0.0530
  383POPG   C2B 5126   3.729   8.656   9.902  0.1361  0.1346 -0.1211
  383POPG   C3B 5127   3.909   8.682  10.296  0.0473  0.1242  0.1159
  383POPG   C4B 5128   4.090   9.026  10.597 -0.1103  0.1558  0.1123
  384POPG   GL0 5129  12.011  11.058   9.424 -0.2652 -0.0882  0.0099
  384POPG   PO4 5130  12.431  11.163   9.292  0.1374 -0.3518  0.0010
  384POPG   GL1 5131  12.583  11.167   9.748  0.1705 -0.0559  0.1996
  384POPG   GL2 5132  12.740  11.444   9.669  0.2962  0.1909  0.2766
  384POPG   C1A 5133  12.349  11.172  10.061  0.0475  0.0287  0.0772
  384POPG   D2A 5134  12.093  10.988  10.269  0.1989 -0.0501  0.0548
  384POPG   C3A 5135  11.764  10.725  10.240 -0.0988  0.4160  0.0717
  384POPG   C4A 5136  11.380  10.577  10.001 -0.3238 -0.4806 -0.0740
  384POPG   C1B 5137  12.662  11.577  10.094 -0.0257 -0.1434 -0.3581
  384POPG   C2B 5138  13.073  11.573  10.250  0.3575  0.2616 -0.4803
  384POPG   C3B 5139  13.238  11.197  10.483  0.1415 -0.2964  0.2692
  384POPG   C4B 5140  13.401  10.997  10.772  0.2717  0.2937  0.0295
  385POPG   GL0 5141   9.590  10.915  12.698  0.1586 -0.0550 -0.2048
  385POPG   PO4 5142   9.634  10.564  12.540 -0.1283  0.1018 -0.1556
  385POPG   GL1 5143   9.532  10.355  12.194  0.0186  0.2219 -0.1567
  385POPG   GL2 5144   9.455  10.559  11.964  0.0629 -0.0356  0.3074
  385POPG   C1A 5145   9.805  10.246  11.863 -0.0475  0.1091 -0.2460
  385POPG   D2A 5146   9.975  10.288  11.496  0.0184  0.0574  0.0110
  385POPG   C3A 5147  10.339  10.478  11.419 -0.2634 -0.4906  0.1731
  385POPG   C4A 5148  10.721  10.700  11.450  0.1548 -0.1606  0.0190
  385POPG   C1B 5149   9.377  10.535  11.572  0.2003  0.0949  0.0034
  385POPG   C2B 5150   9.329  10.364  11.146 -0.1072 -0.0737  0.1658
  385POPG   C3B 5151   9.052  10.452  10.741 -0.0139 -0.0642 -0.0445
  385POPG   C4B 5152   8.991  10.485  10.278 -0.1686  0.0578  0.1340
  386POPG   GL0 5153   4.620   6.680   8.185 -0.0292 -0.0438  0.1943
  386POPG   PO4 5154   4.692   6.659   8.619  0.1724 -0.1528  0.1175
  386POPG   GL1 5155   4.706   6.732   8.999  0.1669 -0.0132  0.1517
  386POPG   GL2 5156   4.352   6.638   9.032 -0.1947  0.3248  0.1672
  386POPG   C1A 5157   4.907   6.740   9.338 -0.0226 -0.2197  0.1934
  386POPG   D2A 5158   4.834   6.691   9.783  0.1695  0.0366 -0.1361
  386POPG   C3A 5159   4.929   6.994   9.998 -0.1087  0.1866 -0.0315
  386POPG   C4A 5160   5.298   7.081  10.278 -0.2490  0.2254  0.0103
  386POPG   C1B 5161   4.405   6.431   9.460  0.1827  0.0029  0.0704
  386POPG   C2B 5162   4.262   6.413   9.866  0.0492 -0.1658  0.0996
  386POPG   C3B 5163   3.951   6.453  10.221 -0.2324 -0.1702 -0.0594
  386POPG   C4B 5164   3.761   6.845  10.354 -0.0496  0.1109 -0.0147
  387POPG   GL0 5165  10.612   1.286   8.552  0.0749 -0.2374  0.0320
  387POPG   PO4 5166  10.811   1.594   8.862 -0.3296 -0.1475  0.1699
  387POPG   GL1 5167  10.726   1.715   9.250  0.0975  0.0008  0.0246
  387POPG   GL2 5168  10.405   1.502   9.471 -0.2024 -0.1365 -0.1783
  387POPG   C1A 5169  10.506   1.928   9.593  0.0297  0.1581  0.2543
  387POPG   D2A 5170  10.374   2.185   9.886  0.0203  0.2065  0.0923
  387POPG   C3A 5171  10.377   2.663   9.818 -0.1197  0.0371 -0.3192
  387POPG   C4A 5172  10.336   2.939  10.143 -0.4988 -0.1236  0.0433
  387POPG   C1B 5173  10.088   1.617   9.664 -0.0718 -0.2353  0.0129
  387POPG   C2B 5174   9.856   1.793   9.875 -0.0735 -0.0821 -0.1251
  387POPG   C3B 5175   9.654   2.191  10.050  0.4951  0.4279  0.0644
  387POPG   C4B 5176   9.434   2.475  10.020  0.2226 -0.3319  0.0177
  388POPG   GL0 5177   0.598   1.112   8.759  0.3077 -0.1836 -0.2343
  388POPG   PO4 5178   0.688   1.091   9.172 -0.2388  0.1505  0.1602
  388POPG   GL1 5179   1.159   1.168   9.282 -0.1788 -0.1489  0.0602
  388POPG   GL2 5180   1.335   0.865   9.329  0.1311  0.0575 -0.1712
  388POPG   C1A 5181   1.409   1.251   9.602 -0.0685 -0.1331  0.2316
  388POPG   D2A 5182   1.504   1.031  10.009 -0.2907  0.5141 -0.1995
  388POPG   C3A 5183   1.542   0.526  10.101  0.2390  0.1254 -0.3048
  388POPG   C4A 5184   1.450   0.131  10.032 -0.1434  0.3127  0.0466
  388POPG   C1B 5185   1.630   0.672   9.609 -0.1749  0.1166 -0.0504
  388POPG   C2B 5186   1.885   0.347   9.614  0.0198  0.0328  0.1884
  388POPG   C3B 5187   2.210   0.090   9.464  0.5059  0.1940  0.1859
  388POPG   C4B 5188   2.535  -0.234   9.413 -0.0404 -0.1905 -0.1148
  389POPG   GL0 5189   6.615   6.887   8.470 -0.1612  0.1158 -0.4634
  389POPG   PO4 5190   6.119   6.691   8.432 -0.0702  0.1230  0.0547
  389POPG   GL1 5191   6.024   6.306   8.763  0.0469 -0.0737 -0.1806
  389POPG   GL2 5192   6.206   6.099   9.039 -0.0385 -0.3215  0.1239
  389POPG   C1A 5193   5.625   6.272   9.009  0.1253 -0.0067  0.0262
  389POPG   D2A 5194   5.432   6.512   9.320  0.2942 -0.3207 -0.1907
  389POPG   C3A 5195   5.374   6.316   9.723 -0.0400  0.1130 -0.4153
  389POPG   C4A 5196   5.508   6.458  10.073  0.2644  0.0774  0.1374
  389POPG   C1B 5197   6.322   6.283   9.519  0.0669 -0.0364 -0.2344
  389POPG   C2B 5198   6.297   6.429   9.912 -0.0314 -0.1388 -0.0845
  389POPG   C3B 5199   6.328   6.161  10.319  0.0539 -0.0823 -0.0181
  389POPG   C4B 5200   6.656   6.291  10.705 -0.1446  0.0001  0.0365
  390POPG   GL0 5201  11.857  11.836   8.632  0.2226 -0.1823 -0.0602
  390POPG   PO4 5202  11.636  11.535   8.644 -0.1489  0.3434  0.4579
  390POPG   GL1 5203  11.514  11.426   8.956 -0.0539 -0.1842 -0.0212
  390POPG   GL2 5204  11.277  11.610   9.023  0.0746 -0.0264  0.0327
  390POPG   C1A 5205  11.685  11.487   9.394 -0.0950  0.0558  0.0701
  390POPG   D2A 5206  11.491  11.814   9.649  0.1807  0.2166  0.0219
  390POPG   C3A 5207  11.558  12.203   9.970 -0.1352  0.0440 -0.0421
  390POPG   C4A 5208  11.418  12.674  10.152 -0.0511 -0.1794 -0.0301
  390POPG   C1B 5209  11.138  11.472   9.445  0.0601 -0.0565 -0.2082
  390POPG   C2B 5210  11.026  11.329   9.873 -0.2662  0.0818 -0.1916
  390POPG   C3B 5211  10.824  11.356  10.217  0.2028 -0.3419 -0.6396
  390POPG   C4B 5212  10.455  11.300  10.337 -0.2201  0.1847  0.2948
  391POPG   GL0 5213   9.712   5.076  12.047 -0.0123  0.1297 -0.0407
  391POPG   PO4 5214   9.692   4.649  12.171 -0.0956 -0.2096 -0.0785
  391POPG   GL1 5215   9.780   4.613  11.825 -0.3871 -0.5881  0.1003
  391POPG   GL2 5216  10.079   4.460  11.768 -0.0868  0.5611 -0.0722
  391POPG   C1A 5217   9.622   4.767  11.470  0.1268 -0.1774  0.3387
  391POPG   D2A 5218   9.663   4.790  11.007 -0.1575 -0.2967  0.0095
  391POPG   C3A 5219   9.568   4.455  10.661  0.0836 -0.2405  0.1452
  391POPG   C4A 5220   9.274   4.454  10.278  0.2663  0.1875 -0.2520
  391POPG   C1B 5221  10.074   4.592  11.363  0.0896  0.0999  0.0652
  391POPG   C2B 5222  10.258   4.864  11.050 -0.1054 -0.0125  0.0467
  391POPG   C3B 5223  10.305   5.008  10.699  0.1742 -0.0947  0.4906
  391POPG   C4B 5224  10.351   5.494  10.611 -0.0973 -0.2777 -0.1120
  392POPG   GL0 5225   8.710   1.103   8.567  0.1817  0.2360  0.9362
  392POPG   PO4 5226   8.750   1.479   8.747  0.1816 -0.0828 -0.2748
  392POPG   GL1 5227   8.759   1.747   9.080  0.1537  0.1294  0.1842
  392POPG   GL2 5228   9.053   1.974   9.136  0.0090  0.2875  0.0642
  392POPG   C1A 5229   8.719   2.088   9.480 -0.0742  0.2139 -0.2057
  392POPG   D2A 5230   8.652   2.249   9.877  0.0786  0.0444  0.0103
  392POPG   C3A 5231   8.289   2.517  10.018 -0.0494 -0.2069  0.3212
  392POPG   C4A 5232   8.276   2.883   9.783 -0.1550 -0.2971  0.1113
  392POPG   C1B 5233   9.240   1.926   9.497  0.2340  0.2305 -0.3597
  392POPG   C2B 5234   9.217   1.948   9.901  0.3580  0.0775  0.2248
  392POPG   C3B 5235   9.326   1.650  10.245  0.0109 -0.0446 -0.1699
  392POPG   C4B 5236   9.199   1.347  10.629 -0.0010 -0.4090  0.0041
  393POPG   GL0 5237   7.488   1.129  13.115  0.0582 -0.1831 -0.0589
  393POPG   PO4 5238   7.348   1.155  12.691  0.4120  0.0937  0.0024
  393POPG   GL1 5239   7.377   1.286  12.210 -0.0642 -0.3180 -0.1797
  393POPG   GL2 5240   7.194   1.469  11.976  0.0256 -0.3355  0.2489
  393POPG   C1A 5241   7.685   1.264  11.864 -0.1169 -0.2516 -0.0910
  393POPG   D2A 5242   7.824   1.362  11.383 -0.1456 -0.1863 -0.0978
  393POPG   C3A 5243   8.204   1.240  11.410  0.0620 -0.1451 -0.1891
  393POPG   C4A 5244   8.522   1.419  11.293  0.0941 -0.2001  0.1184
  393POPG   C1B 5245   7.106   1.041  11.657 -0.1814  0.1670  0.2034
  393POPG   C2B 5246   7.201   0.804  11.266  0.1389 -0.0075  0.0785
  393POPG   C3B 5247   7.550   0.502  11.181 -0.1230 -0.1583 -0.2521
  393POPG   C4B 5248   7.758   0.546  10.853 -0.5380  0.2080  0.0023
  394POPG   GL0 5249   1.327   0.149   8.666  0.2060  0.2588  0.1099
  394POPG   PO4 5250   1.388   0.516   8.977 -0.0058  0.0346  0.1065
  394POPG   GL1 5251   1.345   0.237   9.433  0.3975 -0.0372  0.4003
  394POPG   GL2 5252   1.439  -0.016   9.566 -0.0341  0.0906 -0.0505
  394POPG   C1A 5253   1.076   0.290   9.777 -0.0216  0.1731  0.1598
  394POPG   D2A 5254   0.961   0.435  10.113  0.0889  0.0795  0.3218
  394POPG   C3A 5255   1.055   0.890  10.178 -0.2035  0.0695  0.1976
  394POPG   C4A 5256   1.128   1.304  10.223 -0.2451  0.2714  0.0341
  394POPG   C1B 5257   1.585  -0.460   9.726  0.1228 -0.2040 -0.0291
  394POPG   C2B 5258   1.780  -0.730   9.949 -0.0527  0.1132 -0.1375
  394POPG   C3B 5259   1.798  -1.216  10.002 -0.0015  0.2260 -0.2067
  394POPG   C4B 5260   1.964  -1.657  10.073 -0.2317  0.0225 -0.1219
  395POPG   GL0 5261   5.488   6.322   8.505 -0.0738  0.2281 -0.2025
  395POPG   PO4 5262   5.049   6.316   8.497  0.0541 -0.0351  0.0791
  395POPG   GL1 5263   4.898   6.252   9.009 -0.0458  0.1591  0.0883
  395POPG   GL2 5264   4.547   6.139   9.070 -0.0872  0.0069 -0.2157
  395POPG   C1A 5265   4.886   6.223   9.444  0.1477  0.2680 -0.1486
  395POPG   D2A 5266   4.843   6.184   9.791  0.2759 -0.0261  0.0871
  395POPG   C3A 5267   4.489   5.973  10.001  0.2075 -0.0456  0.2840
  395POPG   C4A 5268   4.153   5.643  10.119  0.1442 -0.2187 -0.0863
  395POPG   C1B 5269   4.390   5.904   9.480  0.0125  0.0992 -0.0963
  395POPG   C2B 5270   4.008   5.993   9.728 -0.2377  0.3311 -0.0961
  395POPG   C3B 5271   3.713   5.913  10.146 -0.0314  0.1102  0.2562
  395POPG   C4B 5272   3.809   5.791  10.511  0.1316 -0.0410 -0.0387
  396POPG   GL0 5273   1.694  11.362   8.682 -0.1697 -0.2796 -0.2708
  396POPG   PO4 5274   2.013  10.922   8.668  0.0439  0.1249  0.0544
  396POPG   GL1 5275   1.804  10.991   9.098 -0.1522 -0.2435 -0.0467
  396POPG   GL2 5276   1.543  11.080   9.236  0.0758 -0.0223 -0.0954
  396POPG   C1A 5277   2.008  10.769   9.477 -0.1075  0.1502  0.1916
  396POPG   D2A 5278   1.888  10.358   9.545 -0.1817 -0.2427  0.2151
  396POPG   C3A 5279   2.051   9.966   9.471 -0.2040  0.1496 -0.2385
  396POPG   C4A 5280   1.855   9.594   9.759  0.0793  0.1017 -0.0295
  396POPG   C1B 5281   1.895  11.252   9.507 -0.2750  0.3490 -0.0167
  396POPG   C2B 5282   2.230  11.112   9.872 -0.4186  0.0466  0.2001
  396POPG   C3B 5283   2.205  11.290  10.246  0.1147  0.2487  0.1837
  396POPG   C4B 5284   2.611  11.298  10.585  0.1492  0.0965 -0.2071
  397POPG   GL0 5285   2.457  10.073   8.265 -0.1603 -0.0330  0.0803
  397POPG   PO4 5286   2.561  10.165   8.646  0.1050 -0.1840  0.3573
  397POPG   GL1 5287   2.593  10.155   9.138 -0.1297  0.0084 -0.1332
  397POPG   GL2 5288   2.958  10.278   9.315  0.1502  0.0223  0.0802
  397POPG   C1A 5289   2.445  10.236   9.505  0.0876  0.0831  0.2050
  397POPG   D2A 5290   2.181  10.199   9.899  0.3103 -0.1724  0.2614
  397POPG   C3A 5291   1.752  10.065   9.906 -0.2614  0.2933 -0.0048
  397POPG   C4A 5292   1.473   9.886   9.630 -0.1231  0.0503  0.3028
  397POPG   C1B 5293   2.942   9.946   9.445  0.0577 -0.0647 -0.0686
  397POPG   C2B 5294   3.094   9.570   9.564  0.2556 -0.0492 -0.3737
  397POPG   C3B 5295   3.055   9.393   9.977  0.1812  0.0390 -0.2186
  397POPG   C4B 5296   3.072   8.960  10.119  0.2619 -0.0805 -0.0655
  398POPG   GL0 5297  12.043   5.887   7.481 -0.0318 -0.2454  0.0627
  398POPG   PO4 5298  12.048   6.090   7.941  0.1285  0.2729 -0.0533
  398POPG   GL1 5299  12.010   5.948   8.300  0.1803  0.2342 -0.2390
  398POPG   GL2 5300  12.319   5.784   8.370 -0.0806  0.0786 -0.1331
  398POPG   C1A 5301  11.793   5.877   8.744 -0.3119 -0.0196  0.1952
  398POPG   D2A 5302  11.883   5.919   9.206  0.3705 -0.4111  0.3006
  398POPG   C3A 5303  11.787   5.851   9.605  0.0402  0.0006  0.0840
  398POPG   C4A 5304  11.883   5.615  10.007 -0.2887 -0.0507 -0.1555
  398POPG   C1B 5305  12.476   5.731   8.794 -0.0066  0.1805  0.0239
  398POPG   C2B 5306  12.765   5.668   9.095 -0.2327  0.1069 -0.0426
  398POPG   C3B 5307  12.903   5.431   9.366  0.0857 -0.0937  0.0787
  398POPG   C4B 5308  13.042   5.301   9.831 -0.1322 -0.4576  0.2561
  399POPG   GL0 5309   2.101   2.309  11.940 -0.1134  0.0858 -0.3478
  399POPG   PO4 5310   1.895   2.736  11.931 -0.0823  0.1677 -0.2037
  399POPG   GL1 5311   2.064   2.669  11.530 -0.1279 -0.0124 -0.2363
  399POPG   GL2 5312   2.060   2.370  11.443  0.3079  0.1053  0.1754
  399POPG   C1A 5313   2.314   2.698  11.226  0.0727  0.5832 -0.2366
  399POPG   D2A 5314   2.372   2.617  10.750  0.0706  0.1029  0.0193
  399POPG   C3A 5315   1.985   2.581  10.668 -0.0915  0.1850  0.1558
  399POPG   C4A 5316   1.578   2.406  10.610  0.0727 -0.0762  0.2821
  399POPG   C1B 5317   2.127   2.251  11.007  0.0411  0.0771  0.0326
  399POPG   C2B 5318   1.784   2.031  10.815 -0.0539 -0.0230  0.0166
  399POPG   C3B 5319   1.611   1.875  10.449  0.0251 -0.0270 -0.2685
  399POPG   C4B 5320   1.493   1.579   9.981 -0.1805 -0.0769 -0.1475
  400POPG   GL0 5321   0.597   8.415   8.806 -0.3554  0.0005  0.2059
  400POPG   PO4 5322   1.079   8.546   8.731  0.2448 -0.1707  0.0915
  400POPG   GL1 5323   1.237   8.519   9.129  0.0795  0.2918  0.2121
  400POPG   GL2 5324   1.347   8.170   9.264 -0.1568 -0.0043 -0.1099
  400POPG   C1A 5325   1.455   8.615   9.576 -0.0083  0.3214  0.3226
  400POPG   D2A 5326   1.642   8.437   9.886  0.0541 -0.0793  0.0632
  400POPG   C3A 5327   1.554   8.586  10.232 -0.0896 -0.2518 -0.0700
  400POPG   C4A 5328   1.591   8.729  10.639  0.0727 -0.2001  0.0318
  400POPG   C1B 5329   1.474   8.097   9.626  0.1591 -0.0491 -0.1058
  400POPG   C2B 5330   1.706   7.737   9.910  0.0687  0.0968  0.3345
  400POPG   C3B 5331   1.778   7.509  10.225  0.1130  0.0146  0.0373
  400POPG   C4B 5332   2.147   7.236  10.405 -0.3224  0.0423  0.2991
  401POPG   GL0 5333   4.196   4.488  12.566 -0.0451  0.0875  0.0842
  401POPG   PO4 5334   4.717   4.380  12.347 -0.0005  0.3125  0.0526
  401POPG   GL1 5335   4.370   4.476  11.996  0.3981  0.2008 -0.3182
  401POPG   GL2 5336   4.146   4.715  12.037  0.0360  0.1519  0.1305
  401POPG   C1A 5337   4.517   4.811  11.728  0.0211 -0.1321  0.0678
  401POPG   D2A 5338   4.594   4.960  11.424 -0.0011  0.2259  0.2570
  401POPG   C3A 5339   5.085   4.816  11.344  0.1106  0.1727  0.2049
  401POPG   C4A 5340   5.403   5.022  11.117  0.0905 -0.2719 -0.0520
  401POPG   C1B 5341   3.861   4.759  11.732  0.0769 -0.2324  0.1663
  401POPG   C2B 5342   3.428   4.635  11.517  0.0027  0.0575  0.0879
  401POPG   C3B 5343   3.496   4.629  11.063 -0.0676  0.0558  0.0637
  401POPG   C4B 5344   3.513   4.887  10.676 -0.0732  0.0509 -0.3311
  402POPG   GL0 5345   1.586   5.284   7.599  0.0923 -0.2695 -0.0087
  402POPG   PO4 5346   1.887   5.048   7.771 -0.1354 -0.0673  0.0613
  402POPG   GL1 5347   1.752   4.804   8.104  0.0776 -0.0160  0.1548
  402POPG   GL2 5348   1.461   4.985   8.177 -0.3697 -0.2330  0.1499
  402POPG   C1A 5349   1.654   4.496   8.353  0.1264  0.1039  0.1619
  402POPG   D2A 5350   1.281   4.355   8.519 -0.3556  0.0115 -0.3299
  402POPG   C3A 5351   0.965   4.258   8.822  0.2128 -0.1504  0.0472
  402POPG   C4A 5352   0.561   4.478   8.980  0.0935 -0.1258 -0.0293
  402POPG   C1B 5353   1.200   4.844   8.500 -0.1962 -0.1535 -0.0649
  402POPG   C2B 5354   1.118   4.714   9.000  0.0584  0.1238  0.0943
  402POPG   C3B 5355   1.027   4.505   9.296  0.1700 -0.1722  0.1090
  402POPG   C4B 5356   0.660   4.572   9.508 -0.1639 -0.3470 -0.1155
  403POPG   GL0 5357   0.302   7.639  13.139 -0.0559  0.0795 -0.0623
  403POPG   PO4 5358   0.334   7.646  12.702  0.0594  0.1158  0.1985
  403POPG   GL1 5359   0.180   7.547  12.285  0.1686 -0.4304 -0.0736
  403POPG   GL2 5360  -0.057   7.784  12.168  0.0999  0.1267 -0.1394
  403POPG   C1A 5361   0.031   7.435  11.825 -0.1939 -0.1179 -0.3302
  403POPG   D2A 5362  -0.210   7.358  11.422  0.0187  0.0157 -0.0652
  403POPG   C3A 5363   0.035   7.107  11.304 -0.2181  0.1131 -0.1132
  403POPG   C4A 5364   0.362   7.149  10.983 -0.0129  0.2482 -0.3521
  403POPG   C1B 5365  -0.297   7.910  11.828  0.2008  0.2299 -0.2157
  403POPG   C2B 5366  -0.518   7.998  11.400 -0.2073 -0.0957  0.1715
  403POPG   C3B 5367  -0.694   8.107  11.031  0.0818 -0.1012 -0.1695
  403POPG   C4B 5368  -0.849   8.346  10.699  0.1836 -0.0461 -0.0668
  404POPG   GL0 5369   3.053   6.818   8.413 -0.1483  0.0604 -0.2577
  404POPG   PO4 5370   2.693   6.857   8.610 -0.0628 -0.1600 -0.0506
  404POPG   GL1 5371   2.684   6.478   8.921  0.1208 -0.2423 -0.0818
  404POPG   GL2 5372   2.679   6.698   9.108  0.0471 -0.1491 -0.2526
  404POPG   C1A 5373   2.902   6.220   9.219 -0.1730 -0.2981  0.2293
  404POPG   D2A 5374   2.689   5.962   9.346 -0.0903 -0.2245  0.2978
  404POPG   C3A 5375   2.535   5.988   9.745  0.3080 -0.1169  0.0994
  404POPG   C4A 5376   2.266   5.776  10.135  0.1018 -0.1555 -0.0894
  404POPG   C1B 5377   3.062   6.698   9.411  0.5518  0.0238  0.0700
  404POPG   C2B 5378   3.084   6.643   9.877  0.0848 -0.0967 -0.1480
  404POPG   C3B 5379   2.860   6.631  10.258 -0.0433  0.0529  0.0479
  404POPG   C4B 5380   2.836   6.498  10.582  0.2541  0.0021 -0.0131
  405POPG   GL0 5381   4.761  10.916   8.674 -0.0237 -0.3282 -0.1863
  405POPG   PO4 5382   4.634  11.241   8.581 -0.0923 -0.0496  0.2401
  405POPG   GL1 5383   4.756  11.385   8.988  0.0243 -0.0606  0.0500
  405POPG   GL2 5384   4.783  11.149   9.148  0.1823  0.2844 -0.0456
  405POPG   C1A 5385   4.864  11.495   9.436  0.2549  0.1048  0.1761
  405POPG   D2A 5386   5.068  11.141   9.717  0.1045 -0.1946  0.0300
  405POPG   C3A 5387   5.345  11.104  10.124  0.1080 -0.2631 -0.1219
  405POPG   C4A 5388   5.625  11.197  10.498 -0.1627 -0.1137 -0.0352
  405POPG   C1B 5389   4.492  11.054   9.537  0.0849  0.0783 -0.4286
  405POPG   C2B 5390   4.175  11.337   9.906  0.2069  0.1351  0.0343
  405POPG   C3B 5391   3.933  11.618  10.204 -0.1882 -0.0236 -0.0362
  405POPG   C4B 5392   3.793  11.962  10.461 -0.2973 -0.0361  0.2525
  406POPG   GL0 5393   8.243   9.095   8.400  0.0974  0.0120 -0.1179
  406POPG   PO4 5394   8.556   9.141   8.625 -0.0518 -0.1179  0.1017
  406POPG   GL1 5395   8.815   9.303   9.035  0.0469 -0.1216 -0.3453
  406POPG   GL2 5396   9.041   9.556   9.164  0.2319  0.2395  0.0480
  406POPG   C1A 5397   8.838   9.205   9.482  0.0113 -0.2698  0.1232
  406POPG   D2A 5398   8.737   9.287   9.891  0.0744  0.0570  0.0693
  406POPG   C3A 5399   8.416   9.485   9.966  0.0659  0.0238 -0.1669
  406POPG   C4A 5400   7.924   9.546   9.777  0.0484 -0.1000  0.2319
  406POPG   C1B 5401   9.479   9.529   9.107 -0.3164  0.0368 -0.5656
  406POPG   C2B 5402   9.705   9.433   9.444 -0.0349  0.0011  0.3467
  406POPG   C3B 5403   9.719   9.531   9.905 -0.0727 -0.1228  0.1361
  406POPG   C4B 5404   9.714   9.732  10.284  0.0029 -0.3228  0.0764
  407POPG   GL0 5405   8.890   1.882   8.010 -0.2788 -0.2359  0.2247
  407POPG   PO4 5406   9.145   1.639   8.341 -0.0061  0.1192 -0.0350
  407POPG   GL1 5407   9.370   1.909   8.719 -0.0526 -0.3146 -0.1394
  407POPG   GL2 5408   9.448   1.702   8.995  0.0165 -0.0146  0.3901
  407POPG   C1A 5409   9.491   2.178   9.063 -0.0094 -0.0993 -0.3208
  407POPG   D2A 5410   9.785   2.384   9.229 -0.0461  0.0923  0.3937
  407POPG   C3A 5411   9.504   2.489   9.523 -0.2144  0.0343  0.0558
  407POPG   C4A 5412   9.103   2.551   9.643  0.2124  0.1018 -0.0056
  407POPG   C1B 5413   9.126   1.480   9.280 -0.0539  0.0801 -0.3456
  407POPG   C2B 5414   9.074   1.186   9.714 -0.2679 -0.2097  0.0447
  407POPG   C3B 5415   8.879   1.242  10.203 -0.0500  0.0709 -0.1593
  407POPG   C4B 5416   8.673   1.111  10.619 -0.1068 -0.2151  0.0221
  408POPG   GL0 5417   9.433   5.601   7.961 -0.1145 -0.1910  0.0398
  408POPG   PO4 5418   9.755   5.656   8.272  0.2211 -0.2401 -0.0720
  408POPG   GL1 5419   9.702   5.799   8.705 -0.0160 -0.0636 -0.3167
  408POPG   GL2 5420   9.620   5.570   8.864 -0.1385  0.1694 -0.0794
  408POPG   C1A 5421   9.323   5.929   9.063  0.1061  0.1967 -0.1126
  408POPG   D2A 5422   9.222   5.896   9.408 -0.1098 -0.1113 -0.1546
  408POPG   C3A 5423   9.505   5.903   9.652  0.0629 -0.1321  0.0802
  408POPG   C4A 5424   9.913   5.669   9.762  0.2677  0.2316 -0.3299
  408POPG   C1B 5425   9.402   5.418   9.195  0.0255  0.1388 -0.1381
  408POPG   C2B 5426   8.963   5.470   9.175  0.0473  0.1484  0.1663
  408POPG   C3B 5427   8.849   5.514   9.480 -0.1418 -0.2141  0.1404
  408POPG   C4B 5428   8.931   5.324   9.913  0.2917 -0.0358 -0.0807
  409POPG   GL0 5429   0.290   1.484   9.732  0.0377 -0.0973  0.4016
  409POPG   PO4 5430   0.326   1.761   9.581 -0.0221  0.4476 -0.1301
  409POPG   GL1 5431   0.591   1.973   9.450 -0.1330  0.1785 -0.1692
  409POPG   GL2 5432   0.797   1.835   9.390  0.1125 -0.3409  0.2458
  409POPG   C1A 5433   0.900   2.132   9.734 -0.0555 -0.0791 -0.2683
  409POPG   D2A 5434   0.903   2.518   9.927  0.0895 -0.0899  0.1912
  409POPG   C3A 5435   1.390   2.841   9.951 -0.0246  0.1491 -0.1941
  409POPG   C4A 5436   1.757   2.698  10.216 -0.0900 -0.0772  0.2556
  409POPG   C1B 5437   1.240   1.783   9.620 -0.1573  0.0224 -0.0061
  409POPG   C2B 5438   1.684   1.974   9.801  0.1158  0.0417 -0.2444
  409POPG   C3B 5439   1.817   2.173  10.181 -0.1918 -0.1702 -0.0072
  409POPG   C4B 5440   2.255   2.349  10.297  0.4249  0.3081  0.2457
  410POPG   GL0 5441   0.456  10.521   8.709 -0.0510 -0.3299 -0.2959
  410POPG   PO4 5442   0.636  10.918   8.778 -0.0578  0.2924 -0.2668
  410POPG   GL1 5443   0.483  10.760   9.201 -0.0520  0.1522 -0.1878
  410POPG   GL2 5444   0.652  10.793   9.542  0.1199 -0.3056  0.2495
  410POPG   C1A 5445   0.158  10.558   9.483 -0.1311  0.2021  0.1593
  410POPG   D2A 5446  -0.010  10.588   9.933  0.0633  0.0331  0.0315
  410POPG   C3A 5447  -0.305  10.244  10.020 -0.2077  0.0960  0.0890
  410POPG   C4A 5448  -0.220   9.812   9.839 -0.1786  0.0039  0.0710
  410POPG   C1B 5449   0.443  10.710   9.910 -0.0978  0.6463 -0.0350
  410POPG   C2B 5450   0.306  10.691  10.324  0.2558 -0.3585  0.2503
  410POPG   C3B 5451  -0.061  10.434  10.405  0.0024 -0.0425 -0.2177
  410POPG   C4B 5452  -0.312  10.517  10.753 -0.1134 -0.0226 -0.1860
  411POPG   GL0 5453   4.716   4.983   8.691  0.3420 -0.1202 -0.0579
  411POPG   PO4 5454   4.586   5.425   8.677  0.0009 -0.1464 -0.2663
  411POPG   GL1 5455   4.492   5.185   9.091  0.2064  0.0055  0.2662
  411POPG   GL2 5456   4.432   5.383   9.214 -0.1257 -0.1521 -0.1614
  411POPG   C1A 5457   4.536   4.970   9.572 -0.1369 -0.2655  0.0096
  411POPG   D2A 5458   4.491   4.949  10.061  0.2447 -0.2381 -0.0682
  411POPG   C3A 5459   4.614   4.802  10.474 -0.1344  0.1998  0.1078
  411POPG   C4A 5460   5.096   4.855  10.788  0.1937 -0.0159  0.2284
  411POPG   C1B 5461   3.981   5.639   9.253  0.0696  0.2963 -0.0610
  411POPG   C2B 5462   3.565   5.789   9.311 -0.1119 -0.2623 -0.1072
  411POPG   C3B 5463   3.370   5.825   9.752 -0.3131 -0.0447 -0.1521
  411POPG   C4B 5464   3.264   5.771  10.100  0.1336 -0.2196 -0.1633
  412POPG   GL0 5465   8.033   1.857  12.504 -0.1396 -0.1208  0.2756
  412POPG   PO4 5466   8.425   1.847  12.693  0.3692 -0.2034  0.0791
  412POPG   GL1 5467   8.458   1.689  12.264  0.0910  0.1493 -0.1668
  412POPG   GL2 5468   8.215   1.723  12.042 -0.2053  0.0621 -0.0309
  412POPG   C1A 5469   8.544   1.520  11.785  0.1907 -0.0875  0.1787
  412POPG   D2A 5470   8.642   1.076  11.723  0.0476  0.1605  0.1469
  412POPG   C3A 5471   8.364   0.800  11.578  0.1444 -0.0751  0.3540
  412POPG   C4A 5472   8.061   0.601  11.317 -0.0423 -0.0408 -0.0184
  412POPG   C1B 5473   8.126   1.721  11.594 -0.2783 -0.2065  0.2362
  412POPG   C2B 5474   7.986   2.034  11.390 -0.2869 -0.0515 -0.0866
  412POPG   C3B 5475   7.789   2.465  11.153  0.2545  0.2014  0.0291
  412POPG   C4B 5476   7.787   2.804  10.959 -0.1509 -0.0828 -0.3645
  413POPG   GL0 5477   7.037   5.676   8.249 -0.1282 -0.0014  0.2646
  413POPG   PO4 5478   7.287   5.437   8.279  0.0549  0.4359  0.1187
  413POPG   GL1 5479   7.145   5.309   8.649  0.2104  0.0390  0.0108
  413POPG   GL2 5480   6.927   5.412   8.727 -0.0535 -0.0630 -0.0648
  413POPG   C1A 5481   7.021   4.954   9.029 -0.2407  0.0501  0.0261
  413POPG   D2A 5482   6.963   4.959   9.424  0.0469  0.2491 -0.1347
  413POPG   C3A 5483   6.663   5.080   9.511  0.1415  0.0573  0.2750
  413POPG   C4A 5484   6.658   5.503   9.687  0.0122 -0.0202 -0.2193
  413POPG   C1B 5485   6.835   5.454   9.172  0.0134  0.2440  0.0458
  413POPG   C2B 5486   7.147   5.618   9.410  0.0439 -0.0690  0.1409
  413POPG   C3B 5487   7.319   5.830   9.762  0.0227 -0.0301  0.0866
  413POPG   C4B 5488   7.173   6.132  10.008  0.4413 -0.1053 -0.0842
  414POPG   GL0 5489   6.460   2.470   8.601  0.2079 -0.1201 -0.5430
  414POPG   PO4 5490   6.122   2.225   8.643  0.1870  0.1378 -0.0632
  414POPG   GL1 5491   6.060   2.424   8.962  0.0374 -0.0641  0.0338
  414POPG   GL2 5492   5.791   2.376   9.011 -0.0292  0.1685 -0.3431
  414POPG   C1A 5493   5.938   2.644   9.389  0.0965 -0.2126  0.0361
  414POPG   D2A 5494   5.915   2.640   9.783 -0.1494 -0.0135 -0.0822
  414POPG   C3A 5495   5.684   2.802  10.109  0.1096  0.1638 -0.1600
  414POPG   C4A 5496   5.230   2.623  10.285  0.0753 -0.0471  0.1495
  414POPG   C1B 5497   5.859   2.092   9.405  0.2910 -0.0670 -0.1555
  414POPG   C2B 5498   6.062   2.136   9.799 -0.1556  0.0578  0.2178
  414POPG   C3B 5499   6.344   2.043  10.213 -0.1329 -0.0466 -0.4072
  414POPG   C4B 5500   6.491   2.076  10.630 -0.0028  0.0036 -0.0244
  415POPG   GL0 5501   0.524  10.022   8.639 -0.0963 -0.0158 -0.0135
  415POPG   PO4 5502   0.733   9.933   8.945 -0.0296 -0.1117  0.0548
  415POPG   GL1 5503   0.562   9.956   9.388 -0.1541  0.2377 -0.0056
  415POPG   GL2 5504   0.220  10.018   9.515  0.1910 -0.1478  0.0391
  415POPG   C1A 5505   0.593  10.239   9.731  0.0993 -0.1447 -0.3006
  415POPG   D2A 5506   0.635  10.309  10.204 -0.0260  0.0054  0.1643
  415POPG   C3A 5507   0.344  10.170  10.545  0.2039 -0.0010  0.1315
  415POPG   C4A 5508   0.136  10.190  10.911 -0.2710 -0.0607  0.1130
  415POPG   C1B 5509   0.256  10.010   9.971  0.2611 -0.3192 -0.1798
  415POPG   C2B 5510  -0.034   9.944  10.319 -0.0763 -0.1202  0.3962
  415POPG   C3B 5511  -0.288   9.966  10.701  0.2897 -0.0273 -0.2127
  415POPG   C4B 5512  -0.633  10.054  10.937  0.1076 -0.1110  0.0497
  416POPG   GL0 5513   7.449   9.945   8.570 -0.0236  0.0067 -0.0275
  416POPG   PO4 5514   7.778   9.805   8.794 -0.1685 -0.1791  0.0199
  416POPG   GL1 5515   7.770   9.751   9.256  0.3674 -0.0479  0.1486
  416POPG   GL2 5516   8.041   9.802   9.238  0.1740  0.0847  0.1389
  416POPG   C1A 5517   7.587   9.919   9.636  0.2074  0.2375  0.0785
  416POPG   D2A 5518   7.565   9.963  10.082 -0.0738 -0.0664  0.1261
  416POPG   C3A 5519   7.239  10.078  10.336  0.1235  0.2791 -0.0138
  416POPG   C4A 5520   7.162  10.140  10.791 -0.1982 -0.0222 -0.1186
  416POPG   C1B 5521   8.199  10.058   9.441 -0.1145  0.0477  0.1195
  416POPG   C2B 5522   8.307   9.983   9.792 -0.0868 -0.1924 -0.0337
  416POPG   C3B 5523   8.507  10.009  10.020  0.1891 -0.0527  0.1094
  416POPG   C4B 5524   8.674  10.161  10.444  0.1671  0.1735  0.0554
  417POPG   GL0 5525   4.385   3.093   8.523  0.2073  0.0507 -0.1824
  417POPG   PO4 5526   4.591   3.411   8.540  0.3557 -0.0189 -0.0190
  417POPG   GL1 5527   4.753   3.194   8.890 -0.0823 -0.1323  0.0884
  417POPG   GL2 5528   4.842   2.948   8.834 -0.0722  0.0343  0.0092
  417POPG   C1A 5529   4.728   3.302   9.387 -0.0809 -0.0756  0.0510
  417POPG   D2A 5530   4.270   3.313   9.592  0.2461 -0.3142 -0.1773
  417POPG   C3A 5531   4.207   3.355   9.974  0.2164 -0.1215 -0.0625
  417POPG   C4A 5532   3.942   3.170  10.269  0.1617  0.2200 -0.0394
  417POPG   C1B 5533   4.569   2.804   9.154 -0.1439  0.0188  0.0603
  417POPG   C2B 5534   4.300   2.783   9.427 -0.2648 -0.2227  0.0755
  417POPG   C3B 5535   4.074   2.868   9.828 -0.0186 -0.1494  0.0835
  417POPG   C4B 5536   3.718   2.717  10.126  0.0600  0.3994 -0.2137
  418POPG   GL0 5537   5.284   2.839   8.419 -0.3751 -0.3529 -0.0538
  418POPG   PO4 5538   4.997   2.450   8.471 -0.0268 -0.1888 -0.2204
  418POPG   GL1 5539   4.857   2.264   8.884 -0.2215 -0.1853  0.0395
  418POPG   GL2 5540   4.817   1.998   9.006  0.0834  0.4308  0.0447
  418POPG   C1A 5541   4.881   2.392   9.322 -0.3363  0.0022  0.0776
  418POPG   D2A 5542   4.928   2.738   9.496  0.0512  0.3545  0.2085
  418POPG   C3A 5543   5.126   2.553   9.769 -0.0053 -0.1093  0.1060
  418POPG   C4A 5544   5.529   2.270   9.809 -0.0639  0.1499 -0.2077
  418POPG   C1B 5545   4.654   1.887   9.428  0.2092  0.0719 -0.3377
  418POPG   C2B 5546   4.607   1.984   9.817 -0.0286  0.0712 -0.0551
  418POPG   C3B 5547   4.620   1.783  10.242  0.1572  0.4310 -0.0962
  418POPG   C4B 5548   4.971   1.695  10.434 -0.1283 -0.3609  0.0227
  419POPG   GL0 5549   7.572   6.612  12.829 -0.2107 -0.0407 -0.0994
  419POPG   PO4 5550   7.773   6.750  12.410  0.2249  0.0506 -0.0829
  419POPG   GL1 5551   7.616   6.902  12.091 -0.6022  0.2203  0.2976
  419POPG   GL2 5552   7.975   7.104  11.930 -0.1174 -0.0111 -0.3952
  419POPG   C1A 5553   7.687   6.815  11.597  0.0289  0.1905  0.0330
  419POPG   D2A 5554   7.673   7.035  11.161 -0.0707 -0.3893  0.0271
  419POPG   C3A 5555   7.317   6.970  10.826  0.1153 -0.2699  0.0557
  419POPG   C4A 5556   7.117   7.178  10.499  0.1227 -0.0469  0.1799
  419POPG   C1B 5557   8.084   7.212  11.462  0.0361 -0.1886 -0.1711
  419POPG   C2B 5558   8.163   7.395  11.021  0.2159  0.1104  0.1199
  419POPG   C3B 5559   8.002   7.406  10.573 -0.3279 -0.2418 -0.2482
  419POPG   C4B 5560   8.089   7.770  10.316 -0.0994 -0.1775  0.0418
  420POPG   GL0 5561   3.870   7.989   8.456 -0.0122 -0.0971 -0.0430
  420POPG   PO4 5562   3.647   7.637   8.623 -0.0703 -0.1029 -0.0676
  420POPG   GL1 5563   3.836   7.741   9.092  0.1314 -0.0750 -0.2073
  420POPG   GL2 5564   4.204   7.889   9.269  0.2582  0.4279 -0.1329
  420POPG   C1A 5565   3.738   8.002   9.501 -0.0664 -0.0359 -0.0552
  420POPG   D2A 5566   3.508   8.176   9.857 -0.3044 -0.2790  0.0031
  420POPG   C3A 5567   3.451   7.981  10.167 -0.1381  0.0788 -0.2184
  420POPG   C4A 5568   3.636   7.803  10.603 -0.3364 -0.1643  0.0431
  420POPG   C1B 5569   4.244   7.837   9.648 -0.1535  0.0121 -0.0713
  420POPG   C2B 5570   4.032   8.179   9.846  0.0661 -0.0131 -0.0619
  420POPG   C3B 5571   4.047   8.171  10.315  0.0095  0.1804 -0.0191
  420POPG   C4B 5572   3.975   8.137  10.795 -0.2528 -0.0749 -0.1514
  421POPG   GL0 5573  11.696   0.620  12.848 -0.2308  0.0076  0.1469
  421POPG   PO4 5574  11.590   0.523  12.562 -0.1748  0.0269 -0.1887
  421POPG   GL1 5575  11.654   0.519  12.180  0.0912 -0.0135  0.1037
  421POPG   GL2 5576  11.485   0.271  11.956 -0.3526 -0.1802  0.1153
  421POPG   C1A 5577  11.898   0.391  11.694  0.0284  0.0725  0.2165
  421POPG   D2A 5578  12.078   0.205  11.394  0.0455 -0.0312  0.0039
  421POPG   C3A 5579  12.123  -0.133  11.222 -0.0910 -0.0895  0.0469
  421POPG   C4A 5580  12.471  -0.216  11.040  0.1074 -0.0534  0.1320
  421POPG   C1B 5581  11.537  -0.194  11.867  0.0525 -0.1017 -0.0565
  421POPG   C2B 5582  11.498  -0.413  11.533 -0.3644  0.0017  0.2428
  421POPG   C3B 5583  11.725  -0.459  11.103 -0.1129  0.1489 -0.2220
  421POPG   C4B 5584  11.788  -0.778  10.848 -0.2726 -0.0341  0.0079
  422POPG   GL0 5585  10.993   8.402   9.329  0.2473 -0.0801 -0.2439
  422POPG   PO4 5586  10.851   8.649   9.056 -0.3354 -0.0628  0.0651
  422POPG   GL1 5587  10.710   8.766   9.416 -0.3129 -0.0871 -0.3292
  422POPG   GL2 5588  10.900   8.996   9.658  0.3176 -0.2107  0.0077
  422POPG   C1A 5589  10.407   8.838   9.709  0.0064 -0.2136 -0.3897
  422POPG   D2A 5590  10.185   8.890  10.078 -0.3411 -0.2930  0.0312
  422POPG   C3A 5591  10.051   9.179  10.281 -0.3278  0.1740 -0.0082
  422POPG   C4A 5592  10.144   9.490  10.372 -0.0592  0.2420  0.0281
  422POPG   C1B 5593  10.750   8.825  10.104  0.2627 -0.0551  0.0938
  422POPG   C2B 5594  10.539   8.340  10.390 -0.1937  0.0206  0.0481
  422POPG   C3B 5595  10.053   8.234  10.359 -0.2122 -0.2999  0.2436
  422POPG   C4B 5596   9.903   8.202  10.739  0.0980 -0.0184  0.3379
  423POPG   GL0 5597  10.662   3.580   7.870  0.1409  0.0645 -0.0124
  423POPG   PO4 5598  10.438   3.722   8.174 -0.3834  0.1301  0.0529
  423POPG   GL1 5599  10.302   3.837   8.634  0.2281  0.3831 -0.1806
  423POPG   GL2 5600  10.263   3.587   8.834  0.3450  0.1084  0.2974
  423POPG   C1A 5601  10.167   4.149   8.956 -0.3591 -0.2743  0.0018
  423POPG   D2A 5602   9.890   4.398   9.142 -0.0531 -0.0034 -0.2628
  423POPG   C3A 5603   9.952   4.629   9.449 -0.2024 -0.1774  0.0808
  423POPG   C4A 5604  10.133   4.737   9.847  0.0381  0.2041  0.0455
  423POPG   C1B 5605  10.203   3.703   9.189 -0.0124 -0.1689 -0.3302
  423POPG   C2B 5606  10.024   4.058   9.534  0.0120  0.1491  0.4661
  423POPG   C3B 5607   9.936   3.963   9.868 -0.1876 -0.3165  0.5090
  423POPG   C4B 5608  10.236   3.838  10.231  0.1918 -0.0133 -0.0302
  424POPG   GL0 5609   6.773   3.252   8.670  0.0005 -0.1346  0.0876
  424POPG   PO4 5610   6.484   2.993   8.686 -0.1531 -0.2065  0.0504
  424POPG   GL1 5611   6.350   3.020   9.027  0.0341  0.3340  0.0192
  424POPG   GL2 5612   6.027   3.010   9.067 -0.0846  0.3158 -0.1238
  424POPG   C1A 5613   6.595   3.206   9.359  0.1248  0.1451  0.2348
  424POPG   D2A 5614   6.633   3.214   9.770  0.0438  0.2692 -0.2269
  424POPG   C3A 5615   6.326   2.869  10.054 -0.0246  0.0174  0.1932
  424POPG   C4A 5616   6.094   2.805  10.418 -0.1686  0.1284  0.0272
  424POPG   C1B 5617   6.015   3.113   9.528  0.1713  0.3839  0.2561
  424POPG   C2B 5618   6.174   3.423   9.828  0.3597 -0.2401 -0.2844
  424POPG   C3B 5619   6.377   3.757  10.035 -0.3750 -0.3830 -0.2639
  424POPG   C4B 5620   6.625   3.879  10.390  0.1130 -0.2176  0.1908
  425POPG   GL0 5621   7.625  12.002   8.248  0.0994  0.1680  0.1173
  425POPG   PO4 5622   7.839  12.298   8.651  0.2420  0.0821  0.1405
  425POPG   GL1 5623   7.764  12.322   9.046  0.0631 -0.0855 -0.1931
  425POPG   GL2 5624   8.084  12.179   9.066  0.1197  0.0507 -0.1181
  425POPG   C1A 5625   7.866  12.541   9.485  0.0634 -0.2113  0.2894
  425POPG   D2A 5626   8.161  12.693   9.809  0.2853 -0.1809  0.0089
  425POPG   C3A 5627   8.330  12.418  10.074 -0.3406 -0.3576 -0.3795
  425POPG   C4A 5628   8.651  12.287  10.351  0.0100  0.3985 -0.0257
  425POPG   C1B 5629   8.279  12.242   9.508 -0.2318 -0.0400 -0.3117
  425POPG   C2B 5630   8.679  12.224   9.801 -0.0782  0.2483  0.2732
  425POPG   C3B 5631   9.057  12.437  10.025 -0.2651  0.1075 -0.0351
  425POPG   C4B 5632   9.036  12.497  10.541 -0.2608  0.1752  0.2466
  426POPG   GL0 5633  10.500   4.896  12.552 -0.1779 -0.2552  0.0644
  426POPG   PO4 5634  10.746   4.721  12.239  0.0390  0.1427  0.1316
  426POPG   GL1 5635  10.693   4.922  11.899  0.0911  0.0895 -0.2879
  426POPG   GL2 5636  10.531   4.724  11.672 -0.1455  0.0728 -0.2358
  426POPG   C1A 5637  10.576   5.252  11.512  0.0541 -0.0229 -0.1271
  426POPG   D2A 5638  10.326   5.500  11.125 -0.0065 -0.0590  0.1974
  426POPG   C3A 5639   9.916   5.640  11.265 -0.0453  0.0062 -0.2147
  426POPG   C4A 5640   9.557   5.628  11.098 -0.1289  0.0130 -0.3864
  426POPG   C1B 5641  10.542   4.460  11.259  0.0477  0.1447  0.1097
  426POPG   C2B 5642  10.533   4.112  11.122 -0.0772 -0.2435  0.2434
  426POPG   C3B 5643  10.344   3.996  10.724 -0.0913 -0.2867  0.1456
  426POPG   C4B 5644   9.979   3.988  10.697  0.0134  0.0384 -0.1989
  427POPG   GL0 5645   4.404  10.720   8.397  0.1035 -0.3942  0.4167
  427POPG   PO4 5646   4.408  10.491   8.692  0.0873 -0.0636  0.0139
  427POPG   GL1 5647   4.549  10.489   9.067 -0.0977 -0.0749 -0.0617
  427POPG   GL2 5648   4.802  10.612   9.318  0.1093 -0.0448  0.0297
  427POPG   C1A 5649   4.321  10.604   9.424  0.3151  0.0656  0.0978
  427POPG   D2A 5650   3.921  10.540   9.651 -0.2064  0.3253  0.1088
  427POPG   C3A 5651   3.802  10.667  10.002  0.1940  0.1186  0.3663
  427POPG   C4A 5652   3.787  10.734  10.476 -0.0888  0.1985 -0.3126
  427POPG   C1B 5653   4.978  10.700   9.578  0.0770  0.0133  0.2822
  427POPG   C2B 5654   4.979  10.744   9.993 -0.0930 -0.1267  0.0406
  427POPG   C3B 5655   5.153  10.782  10.443 -0.4270 -0.2186  0.3859
  427POPG   C4B 5656   5.551  10.689  10.676 -0.1400 -0.0490 -0.3492
  428POPG   GL0 5657  12.116   6.794   8.793  0.0321 -0.1368 -0.2240
  428POPG   PO4 5658  12.345   7.202   8.807 -0.0344  0.4495 -0.0556
  428POPG   GL1 5659  12.574   7.326   9.232 -0.1152 -0.2118 -0.1081
  428POPG   GL2 5660  12.936   7.136   9.195  0.3125  0.0343  0.0728
  428POPG   C1A 5661  12.531   7.216   9.560 -0.1055 -0.0347 -0.1500
  428POPG   D2A 5662  12.505   7.006  10.077  0.3055 -0.2804 -0.0741
  428POPG   C3A 5663  12.745   7.131  10.421  0.0665  0.1808 -0.0912
  428POPG   C4A 5664  13.067   7.319  10.762  0.1189  0.2137  0.1468
  428POPG   C1B 5665  12.998   7.039   9.671 -0.2045  0.3117 -0.2142
  428POPG   C2B 5666  13.306   7.064   9.906  0.4911 -0.1061 -0.1715
  428POPG   C3B 5667  13.579   6.786  10.100  0.0325 -0.3742 -0.1006
  428POPG   C4B 5668  13.877   7.054  10.357  0.1575 -0.0149  0.1644
  429POPG   GL0 5669   7.731   2.187   8.596 -0.2700  0.0310  0.0498
  429POPG   PO4 5670   7.813   1.804   8.450 -0.0209 -0.2247  0.0626
  429POPG   GL1 5671   7.738   1.754   8.942 -0.0045 -0.1711  0.0562
  429POPG   GL2 5672   7.916   1.443   8.975 -0.1432  0.0979 -0.0317
  429POPG   C1A 5673   7.764   1.878   9.334 -0.0711 -0.0516 -0.0866
  429POPG   D2A 5674   7.818   1.954   9.790 -0.0871  0.0781 -0.0443
  429POPG   C3A 5675   7.750   2.411   9.819 -0.0237  0.0326  0.0407
  429POPG   C4A 5676   7.827   2.980   9.967 -0.0339  0.1569  0.1917
  429POPG   C1B 5677   8.081   1.333   9.404  0.2676 -0.0088  0.0181
  429POPG   C2B 5678   8.020   1.434   9.757  0.0667  0.3274 -0.4214
  429POPG   C3B 5679   7.855   1.646  10.117  0.1777  0.0187 -0.2526
  429POPG   C4B 5680   7.758   1.861  10.573  0.3766  0.2012  0.0606
  430POPG   GL0 5681   0.312   8.143   8.409 -0.1559 -0.2814 -0.1481
  430POPG   PO4 5682   0.632   7.936   8.661  0.1177 -0.2693  0.0188
  430POPG   GL1 5683   0.606   8.159   9.202 -0.1677 -0.0167 -0.3914
  430POPG   GL2 5684   0.807   8.360   9.395  0.1509  0.1107  0.1627
  430POPG   C1A 5685   0.484   7.952   9.545 -0.1184  0.1997 -0.4326
  430POPG   D2A 5686   0.569   7.550   9.755 -0.0931  0.1535  0.1795
  430POPG   C3A 5687   0.968   7.540   9.785 -0.1583  0.1515  0.2192
  430POPG   C4A 5688   1.249   7.578   9.617 -0.4596 -0.2455  0.1487
  430POPG   C1B 5689   0.854   8.674   9.663 -0.0797 -0.0113  0.2443
  430POPG   C2B 5690   1.113   8.805   9.951 -0.0795  0.0098  0.1658
  430POPG   C3B 5691   1.388   9.057  10.280 -0.0660 -0.1283  0.0009
  430POPG   C4B 5692   1.689   9.370  10.163 -0.0608 -0.0035 -0.0168
  431POPG   GL0 5693   4.478   9.709  13.011 -0.0259 -0.1104 -0.0289
  431POPG   PO4 5694   4.587   9.425  12.711 -0.1764 -0.3902 -0.3800
  431POPG   GL1 5695   4.725   9.300  12.252 -0.0024  0.3569  0.3106
  431POPG   GL2 5696   4.372   9.349  12.160  0.2107 -0.3257 -0.2401
  431POPG   C1A 5697   4.747   9.370  11.762  0.0594  0.3344 -0.1261
  431POPG   D2A 5698   4.920   9.683  11.382 -0.1966 -0.0299  0.3455
  431POPG   C3A 5699   4.845   9.509  11.007  0.0852 -0.0635 -0.2626
  431POPG   C4A 5700   4.850   9.297  10.531 -0.1330 -0.1576 -0.2593
  431POPG   C1B 5701   4.408   9.697  11.850 -0.1009 -0.1276  0.0004
  431POPG   C2B 5702   4.279   9.987  11.514 -0.0643 -0.3264 -0.1157
  431POPG   C3B 5703   4.239  10.408  11.478 -0.1577  0.1999 -0.0220
  431POPG   C4B 5704   3.915  10.636  11.603  0.1900  0.0746 -0.1408
  432POPG   GL0 5705   4.014   2.545   8.387 -0.0070  0.1619  0.0496
  432POPG   PO4 5706   3.738   2.281   8.405  0.1296  0.0164 -0.0238
  432POPG   GL1 5707   3.590   2.097   8.712  0.1326  0.1153 -0.0233
  432POPG   GL2 5708   3.334   2.206   8.922 -0.1983  0.0795  0.2195
  432POPG   C1A 5709   3.513   1.888   9.214  0.0848 -0.0184  0.1987
  432POPG   D2A 5710   3.541   1.837   9.682  0.0161  0.1105 -0.3823
  432POPG   C3A 5711   3.449   2.162  10.073  0.0021 -0.0697  0.1123
  432POPG   C4A 5712   3.367   2.444  10.487 -0.1271 -0.2202  0.1711
  432POPG   C1B 5713   3.371   2.441   9.380  0.0384  0.0220  0.1756
  432POPG   C2B 5714   3.747   2.300   9.707  0.0985  0.0539  0.3205
  432POPG   C3B 5715   4.126   2.324  10.046 -0.1932  0.0673  0.1308
  432POPG   C4B 5716   4.257   2.080  10.430  0.0137  0.0126 -0.1993
  433POPG   GL0 5717   4.382   2.600   8.719 -0.1087  0.2329 -0.0653
  433POPG   PO4 5718   4.101   2.210   8.787  0.2329 -0.1673  0.0033
  433POPG   GL1 5719   4.322   2.053   9.097  0.1336 -0.3173  0.0485
  433POPG   GL2 5720   4.430   2.318   9.279 -0.0694  0.1884 -0.1592
  433POPG   C1A 5721   4.153   2.009   9.564  0.0239  0.0505 -0.2420
  433POPG   D2A 5722   4.034   1.757   9.939  0.1186  0.1650 -0.1798
  433POPG   C3A 5723   4.033   1.580  10.291  0.0938  0.0639  0.0112
  433POPG   C4A 5724   3.790   1.289  10.508  0.1356 -0.2772 -0.3188
  433POPG   C1B 5725   4.507   2.444   9.657 -0.0488  0.1668  0.2393
  433POPG   C2B 5726   4.685   2.562  10.074 -0.0110 -0.1051 -0.2774
  433POPG   C3B 5727   4.731   2.324  10.455 -0.1363  0.0983 -0.0383
  433POPG   C4B 5728   5.067   2.150  10.567  0.1025 -0.1271  0.3170
  434POPG   GL0 5729   1.214   6.717   8.530  0.0040  0.0433  0.1988
  434POPG   PO4 5730   1.655   6.904   8.323 -0.1272 -0.0273 -0.1414
  434POPG   GL1 5731   1.753   6.707   8.757  0.1628  0.0571  0.1681
  434POPG   GL2 5732   1.642   6.922   9.035 -0.1331 -0.3160  0.0519
  434POPG   C1A 5733   1.729   6.336   8.966  0.0893 -0.0571 -0.1808
  434POPG   D2A 5734   1.887   6.233   9.426  0.0476 -0.1136  0.3230
  434POPG   C3A 5735   1.620   5.927   9.674 -0.2564  0.1700 -0.1132
  434POPG   C4A 5736   1.710   5.404   9.738  0.1520  0.0002 -0.2912
  434POPG   C1B 5737   1.913   6.742   9.258 -0.2015 -0.3201  0.2984
  434POPG   C2B 5738   2.138   6.720   9.671 -0.0090  0.2896 -0.1744
  434POPG   C3B 5739   2.404   6.793   9.971  0.2405 -0.2571 -0.1503
  434POPG   C4B 5740   2.513   7.247  10.071  0.0713  0.4202  0.1148
  435POPG   GL0 5741   0.742   5.351  11.872  0.2776  0.0730 -0.0910
  435POPG   PO4 5742   0.410   5.170  11.878  0.4054 -0.0190 -0.0337
  435POPG   GL1 5743   0.260   5.330  11.598  0.2274 -0.0639 -0.1135
  435POPG   GL2 5744   0.529   5.203  11.412  0.0343  0.3061 -0.0868
  435POPG   C1A 5745  -0.009   5.208  11.235  0.0225 -0.0189 -0.3349
  435POPG   D2A 5746   0.290   5.083  10.922 -0.1956 -0.0212  0.0823
  435POPG   C3A 5747   0.055   5.088  10.589  0.2867  0.2234 -0.0252
  435POPG   C4A 5748  -0.104   5.465  10.414  0.3235 -0.3663  0.2073
  435POPG   C1B 5749   0.362   5.503  11.110 -0.1826 -0.0460 -0.0300
  435POPG   C2B 5750   0.323   5.548  10.638  0.0142 -0.0246 -0.0788
  435POPG   C3B 5751   0.289   5.907  10.416 -0.2195 -0.0896  0.1117
  435POPG   C4B 5752   0.064   5.854  10.061 -0.0476 -0.1603  0.0964
  436POPG   GL0 5753   7.375   2.999   8.068 -0.0525 -0.0045  0.1984
  436POPG   PO4 5754   7.276   3.177   8.445  0.1660 -0.1269 -0.1317
  436POPG   GL1 5755   7.387   3.075   8.940  0.2135  0.1296  0.1936
  436POPG   GL2 5756   7.285   2.790   9.086 -0.1112 -0.3999 -0.2944
  436POPG   C1A 5757   7.032   3.316   9.133 -0.5212 -0.3118  0.4057
  436POPG   D2A 5758   6.899   3.606   9.382 -0.0128  0.0443  0.0625
  436POPG   C3A 5759   7.242   3.682   9.573 -0.0597 -0.0256  0.1698
  436POPG   C4A 5760   7.414   4.020   9.727  0.4414  0.0272  0.3474
  436POPG   C1B 5761   7.469   2.537   9.437  0.3341 -0.0863  0.1660
  436POPG   C2B 5762   7.320   2.598   9.845  0.5695  0.0614 -0.1183
  436POPG   C3B 5763   7.414   2.841  10.206 -0.2794 -0.1434 -0.1849
  436POPG   C4B 5764   7.431   3.025  10.703 -0.1335 -0.2055  0.1881
  437POPG   GL0 5765   4.891   0.935   8.307 -0.0084  0.2644  0.3082
  437POPG   PO4 5766   5.043   1.093   8.666 -0.1136  0.1122  0.0989
  437POPG   GL1 5767   4.968   0.911   9.049  0.0558 -0.1419  0.2187
  437POPG   GL2 5768   5.025   0.532   9.276 -0.0781 -0.0025  0.0953
  437POPG   C1A 5769   4.821   0.944   9.501 -0.1275  0.1097 -0.1143
  437POPG   D2A 5770   4.877   0.756   9.919 -0.0744 -0.0904  0.0532
  437POPG   C3A 5771   4.811   0.306  10.068 -0.0973  0.2649 -0.3045
  437POPG   C4A 5772   4.528  -0.032  10.192  0.3465 -0.2804  0.2410
  437POPG   C1B 5773   5.204   0.486   9.701  0.0641 -0.3516  0.0223
  437POPG   C2B 5774   5.356   0.328  10.081 -0.3041  0.1634 -0.1304
  437POPG   C3B 5775   5.505   0.507  10.482  0.1128  0.0041 -0.2366
  437POPG   C4B 5776   5.635   0.949  10.561  0.0548 -0.0017 -0.1405
  438POPG   GL0 5777  11.979   1.225   8.830  0.1227 -0.0784  0.4716
  438POPG   PO4 5778  11.973   1.012   9.273 -0.0616 -0.1815  0.0638
  438POPG   GL1 5779  12.151   0.854   9.635  0.4194 -0.0854  0.1825
  438POPG   GL2 5780  11.942   0.700   9.801 -0.0237 -0.1541  0.1597
  438POPG   C1A 5781  12.310   0.545  10.063 -0.2546 -0.0466 -0.1863
  438POPG   D2A 5782  12.337   0.502  10.533 -0.0384  0.0597  0.0116
  438POPG   C3A 5783  12.263   0.280  10.925 -0.2406  0.0343  0.7293
  438POPG   C4A 5784  12.541   0.318  11.202 -0.1077 -0.2949 -0.0399
  438POPG   C1B 5785  11.876   0.375   9.802 -0.0186 -0.1240  0.1008
  438POPG   C2B 5786  11.953   0.192  10.180 -0.3682 -0.0643 -0.0087
  438POPG   C3B 5787  11.781   0.150  10.605  0.0114  0.3421  0.2194
  438POPG   C4B 5788  11.700   0.021  11.029  0.2083 -0.0805 -0.0848
  439POPG   GL0 5789   9.021   7.465   8.675 -0.0548 -0.2034  0.0401
  439POPG   PO4 5790   8.704   7.712   8.427 -0.2425 -0.2969  0.0055
  439POPG   GL1 5791   8.845   7.895   8.801  0.1711 -0.0085  0.1140
  439POPG   GL2 5792   8.600   8.005   9.001  0.0712  0.2192  0.1664
  439POPG   C1A 5793   8.914   7.523   9.164 -0.0070  0.0887 -0.1981
  439POPG   D2A 5794   8.629   7.295   9.505  0.2921  0.1101  0.0401
  439POPG   C3A 5795   8.254   7.534   9.696  0.1321  0.0165  0.2206
  439POPG   C4A 5796   7.925   7.365   9.966  0.1297 -0.2019 -0.0719
[truncated: 1,488,086 more chars]
