# Supplementary material for: Effect of helical kink in antimicrobial peptides on membrane pore formation
Source: eLife. 2020 Mar 13;9:e47946. doi: 10.7554/eLife.47946 (PMC7069690; doi:10.7554/eLife.47946)
Supplement: Figure 6—source data 1. [file elife-47946-fig6-data1.zip]

Archive with 16 entries (15 files):
- Figure06/
- __MACOSX/._Figure06
- Figure06/.DS_Store
- __MACOSX/Figure06/._.DS_Store
- Figure06/6C_density.dat
- __MACOSX/Figure06/._6C_density.dat
- Figure06/6C.gro
- __MACOSX/Figure06/._6C.gro
- Figure06/6B.gro
- __MACOSX/Figure06/._6B.gro
- Figure06/6B_density.dat
- __MACOSX/Figure06/._6B_density.dat
- Figure06/6A.gro
- __MACOSX/Figure06/._6A.gro
- Figure06/6A_density.dat
- __MACOSX/Figure06/._6A_density.dat
