# Supplementary material for: Effect of helical kink in antimicrobial peptides on membrane pore formation
Source: eLife. 2020 Mar 13;9:e47946. doi: 10.7554/eLife.47946 (PMC7069690; doi:10.7554/eLife.47946)
Supplement: Figure 6—source data 1. [file elife-47946-fig6-data1.zip › Figure06/6C_density.dat]

-4.95 0 0
-4.85 0 0
-4.75 0 0
-4.65 0 0
-4.55 0 0
-4.45 0 0
-4.35 0 0
-4.25 0 0
-4.15 0 0
-4.05 0 0
-3.95 0 0
-3.85 0 0
-3.75 0 0
-3.65 0 0
-3.55 0 0
-3.45 0 0
-3.35 -3.96631e-07 -7.93262e-07
-3.25 1.21951e-06 2.96165e-08
-3.15 2.10162e-06 6.49418e-06
-3.05 -3.00551e-05 -9.2526e-06
-2.95 -6.1371e-05 -1.64448e-05
-2.85 -0.000112849 -8.05858e-05
-2.75 -0.000348654 -0.000421598
-2.65 -0.000805624 -0.00103775
-2.55 -0.00198444 -0.00206523
-2.45 -0.00396203 -0.00369271
-2.35 -0.00655263 -0.00564798
-2.25 -0.010122 -0.00837586
-2.15 -0.0138278 -0.00975364
-2.05 -0.0163653 -0.0106257
-1.95 -0.0171099 -0.008706
-1.85 -0.0155236 -0.0040435
-1.75 -0.0119247 0.000726998
-1.65 -0.00719433 0.00789825
-1.55 -0.00221758 0.013338
-1.45 0.00165456 0.0182715
-1.35 0.00373286 0.0194549
-1.25 0.00428331 0.019064
-1.15 0.00346997 0.0169973
-1.05 0.00264426 0.0148384
-0.95 0.00183366 0.0118748
-0.85 0.00102715 0.00945681
-0.75 0.000573851 0.00719571
-0.65 0.00026707 0.00551581
-0.55 0.000175353 0.00364826
-0.45 0.000118102 0.00250409
-0.35 8.96746e-05 0.00206572
-0.25 8.00666e-05 0.00197925
-0.15 9.28773e-05 0.00218101
-0.05 6.40533e-05 0.00231553
0.05 8.64719e-05 0.00265181
0.15 0.000137715 0.00269344
0.25 0.00030105 0.00267422
0.35 0.00033628 0.00293684
0.45 0.000553664 0.0034777
0.55 0.000491624 0.00405338
0.65 0.000478446 0.00484648
0.75 0.000510254 0.00582741
0.85 0.000627273 0.00699487
0.95 0.00102155 0.00849277
1.05 0.00145128 0.0109353
1.15 0.0019543 0.0127294
1.25 0.0015914 0.0146411
1.35 0.00107726 0.0159246
1.45 -0.00124686 0.0139532
1.55 -0.00538435 0.0111875
1.65 -0.0103479 0.00671712
1.75 -0.0146158 0.00131161
1.85 -0.0176799 -0.002594
1.95 -0.0183632 -0.00594209
2.05 -0.0169821 -0.00777706
2.15 -0.0140067 -0.00788399
2.25 -0.009622 -0.00608237
2.35 -0.00631146 -0.00429304
2.45 -0.00353408 -0.00236476
2.55 -0.00164569 -0.00117082
2.65 -0.000750687 -0.00051322
2.75 -0.000233044 -0.000111549
2.85 -7.61932e-05 -2.72352e-05
2.95 -1.51957e-05 3.095e-05
3.05 3.64076e-05 1.69337e-06
3.15 -7.47676e-06 1.65284e-05
3.25 4.45179e-06 3.65853e-06
3.35 -1.18989e-06 1.61614e-06
3.45 -1.18989e-06 -3.96631e-07
3.55 0 0
3.65 0 0
3.75 0 0
3.85 0 0
3.95 0 0
4.05 0 0
4.15 0 0
4.25 0 0
4.35 0 0
4.45 0 0
4.55 0 0
4.65 0 0
4.75 0 0
4.85 0 0
4.95 0 0
