# Supplementary material for: Effect of helical kink in antimicrobial peptides on membrane pore formation
Source: eLife. 2020 Mar 13;9:e47946. doi: 10.7554/eLife.47946 (PMC7069690; doi:10.7554/eLife.47946)
Supplement: Figure 6—source data 1. [file elife-47946-fig6-data1.zip › Figure06/6B_density.dat]

-4.95 0 0
-4.85 0 0
-4.75 0 0
-4.65 0 0
-4.55 0 0
-4.45 0 0
-4.35 0 0
-4.25 0 0
-4.15 0 0
-4.05 0 0
-3.95 0 0
-3.85 0 0
-3.75 0 0
-3.65 0 0
-3.55 0 -3.94674e-07
-3.45 0 -3.94674e-07
-3.35 -1.18402e-06 -2.76272e-06
-3.25 3.29918e-06 -2.97858e-06
-3.15 2.85149e-05 9.64463e-06
-3.05 -1.51522e-05 1.74577e-05
-2.95 5.59833e-06 6.13828e-05
-2.85 -0.000138156 -5.83095e-05
-2.75 -0.000344382 -0.000209583
-2.65 -0.000938395 -0.000558092
-2.55 -0.00203919 -0.00139719
-2.45 -0.00423866 -0.00274846
-2.35 -0.00728563 -0.00475892
-2.25 -0.0112156 -0.00767671
-2.15 -0.0156652 -0.00931912
-2.05 -0.0190562 -0.0100812
-1.95 -0.0202982 -0.00753234
-1.85 -0.0187209 -0.00489046
-1.75 -0.0151347 0.00168425
-1.65 -0.00935344 0.00662383
-1.55 -0.00481313 0.0115375
-1.45 -0.000522939 0.0155839
-1.35 0.00223641 0.0167388
-1.25 0.00284248 0.016838
-1.15 0.00335685 0.0156847
-1.05 0.00277868 0.0139365
-0.95 0.00200747 0.0124861
-0.85 0.00149508 0.0110206
-0.75 0.000872219 0.00940256
-0.65 0.000609343 0.00717401
-0.55 0.000263166 0.00574044
-0.45 0.000196837 0.00478707
-0.35 0.000133449 0.0042837
-0.25 7.00605e-05 0.0038967
-0.15 4.00346e-05 0.00377659
-0.05 2.66897e-05 0.00380662
0.05 3.66983e-05 0.00383331
0.15 7.00605e-05 0.00419696
0.25 0.000106759 0.00464401
0.35 0.000249821 0.0052145
0.45 0.000286914 0.00536973
0.55 0.000522602 0.00619101
0.65 0.000644642 0.00730645
0.75 0.000985219 0.00850738
0.85 0.00148847 0.00972928
0.95 0.00243453 0.0111704
1.05 0.00332043 0.0137542
1.15 0.00424894 0.0164919
1.25 0.00453206 0.01838
1.35 0.00351204 0.0181587
1.45 0.00117166 0.0164447
1.55 -0.00320006 0.0122771
1.65 -0.00795154 0.0067944
1.75 -0.0137794 8.81876e-05
1.85 -0.0180319 -0.00678695
1.95 -0.0204154 -0.0108811
2.05 -0.0198374 -0.0128549
2.15 -0.016631 -0.0117488
2.25 -0.0121066 -0.00973015
2.35 -0.00820771 -0.00687776
2.45 -0.00495357 -0.00395726
2.55 -0.00252235 -0.00193314
2.65 -0.00127119 -0.000763777
2.75 -0.000400585 -0.000273859
2.85 -1.75353e-06 -7.26097e-05
2.95 -3.40722e-05 -2.2269e-05
3.05 1.57372e-05 -2.05382e-06
3.15 3.83563e-06 1.04742e-07
3.25 2.72568e-06 1.90121e-05
3.35 -1.97337e-06 5.4884e-06
3.45 3.33621e-06 -7.89349e-07
3.55 0 0
3.65 0 0
3.75 0 0
3.85 0 0
3.95 0 0
4.05 0 0
4.15 0 0
4.25 0 0
4.35 0 0
4.45 0 0
4.55 0 0
4.65 0 0
4.75 0 0
4.85 0 0
4.95 0 0
