# Supplementary material for: Effect of helical kink in antimicrobial peptides on membrane pore formation
Source: eLife. 2020 Mar 13;9:e47946. doi: 10.7554/eLife.47946 (PMC7069690; doi:10.7554/eLife.47946)
Supplement: Figure 6—source data 1. [file elife-47946-fig6-data1.zip › Figure06/6A_density.dat]

-4.95 0
-4.85 0
-4.75 0
-4.65 0
-4.55 0
-4.45 0
-4.35 0
-4.25 0
-4.15 0
-4.05 0
-3.95 0
-3.85 0
-3.75 0
-3.65 0
-3.55 -7.90251e-07
-3.45 -3.4961e-06
-3.35 -1.10635e-05
-3.25 3.64121e-06
-3.15 2.84892e-05
-3.05 -2.6298e-05
-2.95 -7.54032e-05
-2.85 -0.000472264
-2.75 -0.00119344
-2.65 -0.00272377
-2.55 -0.0053809
-2.45 -0.00963527
-2.35 -0.0155706
-2.25 -0.0224782
-2.15 -0.028584
-2.05 -0.0314674
-1.95 -0.0314073
-1.85 -0.0252863
-1.75 -0.0147507
-1.65 -0.00188214
-1.55 0.0104926
-1.45 0.0212369
-1.35 0.026836
-1.25 0.0295175
-1.15 0.0286526
-1.05 0.0249023
-0.95 0.0199953
-0.85 0.0159227
-0.75 0.0118998
-0.65 0.00963198
-0.55 0.00669795
-0.45 0.00539003
-0.35 0.00423473
-0.25 0.00379467
-0.15 0.00330128
-0.05 0.00290417
0.05 0.00267953
0.15 0.00253112
0.25 0.00234219
0.35 0.00232135
0.45 0.00264671
0.55 0.0031604
0.65 0.00434834
0.75 0.00661241
0.85 0.00907185
0.95 0.0121826
1.05 0.0158508
1.15 0.0178341
1.25 0.0195066
1.35 0.017427
1.45 0.0110672
1.55 0.00134257
1.65 -0.00929783
1.75 -0.0198883
1.85 -0.0271847
1.95 -0.0295358
2.05 -0.0277185
2.15 -0.0224213
2.25 -0.0153742
2.35 -0.0092669
2.45 -0.00453081
2.55 -0.00145716
2.65 -0.000141517
2.75 0.000248333
2.85 0.00054187
2.95 0.000302327
3.05 0.000180288
3.15 9.94469e-05
3.25 1.35794e-05
3.35 1.50398e-05
3.45 -3.351e-07
3.55 -7.90251e-07
3.65 -7.90251e-07
3.75 0
3.85 0
3.95 0
4.05 0
4.15 0
4.25 0
4.35 0
4.45 0
4.55 0
4.65 0
4.75 0
4.85 0
4.95 0
