# Supplementary material for: Effect of helical kink in antimicrobial peptides on membrane pore formation
Source: eLife. 2020 Mar 13;9:e47946. doi: 10.7554/eLife.47946 (PMC7069690; doi:10.7554/eLife.47946)
Supplement: Figure 7—source data 1. [file elife-47946-fig7-data1.zip]

Archive with 24 entries (20 files):
- Figure07/
- __MACOSX/._Figure07
- Figure07/.DS_Store
- __MACOSX/Figure07/._.DS_Store
- Figure07/A/
- __MACOSX/Figure07/._A
- Figure07/C/
- __MACOSX/Figure07/._C
- Figure07/B/
- __MACOSX/Figure07/._B
- Figure07/A/7A_right.gro
- __MACOSX/Figure07/A/._7A_right.gro
- Figure07/A/.DS_Store
- __MACOSX/Figure07/A/._.DS_Store
- Figure07/A/7A_left.gro
- __MACOSX/Figure07/A/._7A_left.gro
- Figure07/C/.DS_Store
- __MACOSX/Figure07/C/._.DS_Store
- Figure07/C/7C.gro
- __MACOSX/Figure07/C/._7C.gro
- Figure07/B/.DS_Store
- __MACOSX/Figure07/B/._.DS_Store
- Figure07/B/7B.gro
- __MACOSX/Figure07/B/._7B.gro
