# Supplementary material for: Effect of helical kink in antimicrobial peptides on membrane pore formation
Source: eLife. 2020 Mar 13;9:e47946. doi: 10.7554/eLife.47946 (PMC7069690; doi:10.7554/eLife.47946)
Supplement: Figure 7—source data 1. [file elife-47946-fig7-data1.zip › Figure07/A/7A_right.gro]

Martini system with peptide(s) and lipid membrane
25936
    1LEU     BB    1   7.476   3.130  13.406 -0.2429 -0.2239  0.1996
    1LEU    SC1    2   7.341   3.122  13.062 -0.3716 -0.2874 -0.0812
    2LEU     BB    3   7.815   3.151  13.425  0.0423  0.1477 -0.3684
    2LEU    SC1    4   7.900   2.917  13.230  0.2151 -0.0326  0.1589
    3GLY     BB    5   7.881   3.466  13.498  0.1654  0.0698 -0.1266
    4ASP     BB    6   8.062   3.631  13.688 -0.1901  0.1879  0.1253
    4ASP    SC1    7   8.143   3.615  13.959 -0.0776  0.2126 -0.2774
    5PHE     BB    8   8.053   3.909  13.551 -0.2107  0.0243 -0.2207
    5PHE    SC1    9   8.322   4.003  13.498 -0.1301 -0.1267 -0.0940
    5PHE    SC2   10   8.521   4.185  13.503  0.0204 -0.2823 -0.2355
    5PHE    SC3   11   8.521   3.989  13.317 -0.1227 -0.4451 -0.0706
    6PHE     BB   12   7.746   3.944  13.526 -0.2318 -0.1671 -0.2595
    6PHE    SC1   13   7.692   4.190  13.356  0.3805 -0.3604 -0.5809
    6PHE    SC2   14   7.746   4.409  13.209 -0.2662  0.2275 -0.0459
    6PHE    SC3   15   7.528   4.261  13.154  0.0382 -0.1735 -0.2545
    7ARG     BB   16   7.687   3.955  13.831  0.4937 -0.1023 -0.0924
    7ARG    SC1   17   7.602   3.681  13.996 -0.2876 -0.1394 -0.1563
    7ARG    SC2   18   7.669   3.519  14.271  0.0556 -0.0223 -0.0297
    8LYS     BB   19   7.824   4.215  13.931  0.4367 -0.0137 -0.2392
    8LYS    SC1   20   8.124   4.201  13.925  0.0446 -0.1613  0.1083
    8LYS    SC2   21   8.392   4.172  13.962  0.2762 -0.4018  0.2294
    9SER     BB   22   7.674   4.427  13.762 -0.1204 -0.2733 -0.1057
    9SER    SC1   23   7.804   4.624  13.691 -0.1721 -0.0372 -0.1146
   10LYS     BB   24   7.392   4.345  13.859  0.0311 -0.4940  0.1714
   10LYS    SC1   25   7.230   4.275  13.643 -0.0753  0.2009  0.2159
   10LYS    SC2   26   7.166   4.103  13.463  0.0424  0.1135  0.0418
   11GLU     BB   27   7.385   4.406  14.162 -0.1762 -0.0101  0.0839
   11GLU    SC1   28   7.399   4.013  14.254 -0.4132 -0.0348 -0.0942
   12LYS     BB   29   7.432   4.712  14.171  0.0351 -0.0426  0.2076
   12LYS    SC1   30   7.715   4.839  14.107  0.1696  0.3577  0.2503
   12LYS    SC2   31   7.786   5.030  14.033 -0.0277  0.0556  0.1179
   13ILE     BB   32   7.199   4.813  13.993 -0.0634 -0.1769  0.2579
   13ILE    SC1   33   7.343   4.819  13.719 -0.1832  0.1524  0.1945
   14GLY     BB   34   7.099   5.065  14.182  0.0654 -0.0511  0.1612
   15LYS     BB   35   7.301   5.325  14.158 -0.1061  0.0682 -0.0499
   15LYS    SC1   36   7.122   5.595  14.230  0.3807 -0.0834  0.1348
   15LYS    SC2   37   7.033   5.830  14.361 -0.0531 -0.0023 -0.0100
   16GLU     BB   38   7.412   5.319  13.868 -0.1455 -0.1329 -0.0627
   16GLU    SC1   39   7.687   5.585  13.848  0.3017 -0.1149 -0.0754
   17PHE     BB   40   7.150   5.324  13.702 -0.1466  0.0132 -0.0586
   17PHE    SC1   41   7.103   5.254  13.419 -0.1207 -0.2259  0.0778
   17PHE    SC2   42   7.073   5.345  13.166 -0.2754  0.0398  0.1860
   17PHE    SC3   43   7.286   5.192  13.230  0.0052  0.3306 -0.0091
   18LYS     BB   44   7.016   5.589  13.790 -0.1185 -0.0143  0.0703
   18LYS    SC1   45   6.724   5.517  13.661  0.0183 -0.3316 -0.0755
   18LYS    SC2   46   6.601   5.507  13.461  0.0324 -0.0854 -0.2071
   19ARG     BB   47   7.242   5.789  13.720 -0.2735  0.1124 -0.0810
   19ARG    SC1   48   7.261   6.072  13.870 -0.1422  0.0822  0.1536
   19ARG    SC2   49   7.405   6.386  14.042  0.1898 -0.2926  0.0246
   20ILE     BB   50   7.270   5.741  13.415 -0.0153 -0.1338 -0.0251
   20ILE    SC1   51   7.535   5.598  13.342 -0.1119 -0.1257 -0.4290
   21VAL     BB   52   6.990   5.844  13.330  0.1112  0.2550  0.0003
   21VAL    SC1   53   6.817   5.815  13.131  0.1205  0.2596 -0.0081
   22GLN     BB   54   6.985   6.116  13.477  0.2727  0.1556  0.1969
   22GLN    SC1   55   6.776   6.055  13.796 -0.2556 -0.0382  0.0517
   23ARG     BB   56   7.220   6.258  13.332  0.2728  0.0401  0.0816
   23ARG    SC1   57   7.229   6.526  13.530  0.1583 -0.2196 -0.2619
   23ARG    SC2   58   6.941   6.542  13.750 -0.0297 -0.0295  0.0200
   24ILE     BB   59   7.122   6.245  13.038  0.1830  0.0356  0.1110
   24ILE    SC1   60   7.196   6.153  12.752  0.2730  0.0695  0.1224
   25LYS     BB   61   6.877   6.432  13.073  0.0819  0.0351 -0.4596
   25LYS    SC1   62   6.597   6.421  13.231 -0.2018 -0.1737 -0.1332
   25LYS    SC2   63   6.443   6.530  13.430 -0.4555  0.1386  0.3360
   26ASP     BB   64   7.014   6.696  13.161 -0.0321 -0.1588  0.4428
   26ASP    SC1   65   6.845   6.876  13.371  0.0553  0.1436 -0.0077
   27PHE     BB   66   7.156   6.751  12.891 -0.2793 -0.1165  0.3171
   27PHE    SC1   67   7.387   6.600  12.866 -0.1235  0.0063 -0.1967
   27PHE    SC2   68   7.589   6.508  13.019 -0.2487  0.1078  0.0378
   27PHE    SC3   69   7.580   6.447  12.756  0.2734  0.3804 -0.0641
   28LEU     BB   70   6.918   6.772  12.694 -0.0852 -0.1390  0.0722
   28LEU    SC1   71   6.894   6.521  12.547 -0.0290  0.0827 -0.2458
   29ARG     BB   72   6.760   7.005  12.825  0.0881 -0.0127  0.0621
   29ARG    SC1   73   6.484   6.879  12.995 -0.0403 -0.2191  0.2879
   29ARG    SC2   74   6.332   7.042  13.242 -0.3557  0.0165 -0.1003
   30ASN     BB   75   6.978   7.225  12.812 -0.1809  0.2575 -0.0518
   30ASN    SC1   76   7.127   7.265  13.079  0.0461 -0.1975 -0.0016
   31LEU     BB   77   7.033   7.235  12.507  0.2723  0.0326  0.0091
   31LEU    SC1   78   6.811   7.284  12.286  0.0478  0.3894  0.1630
   32VAL     BB   79   7.239   7.034  12.346  0.2149 -0.1230  0.1262
   32VAL    SC1   80   7.164   6.794  12.261 -0.0572  0.0227 -0.0705
   33PRO     BB   81   7.489   7.008  12.592  0.2933 -0.1453  0.1162
   33PRO    SC1   82   7.748   6.928  12.535 -0.2694  0.0369  0.0792
   34ARG     BB   83   7.485   7.334  12.729 -0.2033  0.1811 -0.0090
   34ARG    SC1   84   7.827   7.352  12.715 -0.0882  0.1557 -0.1313
   34ARG    SC2   85   8.034   7.551  12.709 -0.0841  0.2555 -0.1087
   35THR     BB   86   7.234   7.622  12.624  0.3007 -0.3132  0.0629
   35THR    SC1   87   7.211   7.721  12.863 -0.1385 -0.3080  0.0300
   36GLU     BB   88   7.447   7.788  12.440 -0.3750  0.0352  0.0474
   36GLU    SC1   89   7.490   8.175  12.488 -0.2587  0.0968  0.0483
   37SER     BB   90   7.659   7.661  12.323 -0.3283  0.1426  0.2168
   37SER    SC1   91   7.664   7.397  12.276  0.0657  0.0285 -0.1776
    1LEU     BB   92  11.378  10.093   9.611 -0.0298  0.0836 -0.0255
    1LEU    SC1   93  11.278  10.133   9.948 -0.1182  0.0499  0.2551
    2LEU     BB   94  11.152   9.842   9.472  0.0362 -0.0285  0.2945
    2LEU    SC1   95  10.948   9.869   9.722 -0.3826 -0.0561  0.1370
    3GLY     BB   96  11.181   9.679   9.187  0.0495  0.0913  0.2264
    4ASP     BB   97  11.038   9.420   9.093  0.3450 -0.0161  0.0539
    4ASP    SC1   98  11.143   9.140   9.150  0.3354 -0.1939  0.0625
    5PHE     BB   99  10.819   9.440   9.312  0.1586 -0.1560 -0.1143
    5PHE    SC1  100  10.683   9.195   9.389 -0.0182  0.1650 -0.1201
    5PHE    SC2  101  10.675   8.995   9.570  0.2562  0.0309 -0.2471
    5PHE    SC3  102  10.458   9.049   9.420  0.1348 -0.0790 -0.1162
    6PHE     BB  103  10.679   9.705   9.235  0.2598 -0.0794 -0.0389
    6PHE    SC1  104  10.560   9.795   9.479 -0.2204  0.0542 -0.0374
    6PHE    SC2  105  10.373   9.778   9.673  0.1598 -0.0823  0.3430
    6PHE    SC3  106  10.406  10.009   9.535 -0.3577 -0.0934  0.1678
    7ARG     BB  107  10.572   9.644   8.950  0.1092  0.1370 -0.0326
    7ARG    SC1  108  10.831   9.766   8.769 -0.1661  0.0925 -0.1809
    7ARG    SC2  109  11.027   9.924   8.571 -0.4537 -0.3814 -0.4371
    8LYS     BB  110  10.399   9.397   9.021  0.1392  0.0996 -0.0892
    8LYS    SC1  111  10.578   9.149   8.902  0.1722  0.2744 -0.1850
    8LYS    SC2  112  10.794   9.197   8.743  0.2476  0.3261  0.1696
    9SER     BB  113  10.190   9.553   9.188 -0.0024  0.0277 -0.1957
    9SER    SC1  114  10.083   9.486   9.388 -0.1788 -0.0795 -0.1097
   10LYS     BB  115  10.117   9.762   8.971 -0.0825 -0.0667 -0.2609
   10LYS    SC1  116  10.253  10.015   9.043 -0.0919 -0.0746 -0.0030
   10LYS    SC2  117  10.500  10.188   9.079 -0.0601  0.0451 -0.0631
   11GLU     BB  118  10.058   9.586   8.722  0.1078 -0.1290 -0.2644
   11GLU    SC1  119  10.334   9.395   8.577 -0.3139  0.2944  0.0061
   12LYS     BB  120   9.831   9.416   8.848 -0.0947  0.2697 -0.0626
   12LYS    SC1  121   9.878   9.121   8.998 -0.2731  0.1979  0.3660
   12LYS    SC2  122  10.108   8.986   9.062 -0.2635 -0.3835 -0.0824
   13ILE     BB  123   9.630   9.638   8.927  0.1012  0.3743  0.1617
   13ILE    SC1  124   9.348   9.517   8.977  0.1793  0.1892  0.1666
   14GLY     BB  125   9.649   9.943   8.804 -0.0614  0.1914 -0.3598
   15LYS     BB  126   9.785  10.084   9.070 -0.0300  0.0895 -0.3214
   15LYS    SC1  127   9.596  10.344   9.075 -0.4036 -0.0561 -0.0050
   15LYS    SC2  128   9.698  10.605   9.055 -0.0820  0.2500  0.2237
   16GLU     BB  129   9.872   9.969   9.345 -0.1962 -0.0588 -0.3280
   16GLU    SC1  130  10.058  10.337   9.418 -0.1239 -0.1044  0.1415
   17PHE     BB  131   9.608  10.006   9.501  0.0838  0.0197  0.1575
   17PHE    SC1  132   9.552  10.266   9.643 -0.3281  0.2583  0.0836
   17PHE    SC2  133   9.714  10.427   9.787 -0.0128 -0.1693  0.2405
   17PHE    SC3  134   9.621  10.509   9.548  0.0095  0.2904  0.3739
   18LYS     BB  135   9.436   9.803   9.342  0.1397  0.1694 -0.1031
   18LYS    SC1  136   9.246   9.973   9.186 -0.0396  0.1027 -0.1581
   18LYS    SC2  137   9.185  10.206   9.264  0.1337  0.1489  0.0181
   19ARG     BB  138   9.603   9.545   9.383 -0.0725  0.0405 -0.0242
   19ARG    SC1  139   9.528   9.253   9.299 -0.4180 -0.1562  0.0707
   19ARG    SC2  140   9.411   8.997   9.159 -0.0663  0.0176 -0.0760
   20ILE     BB  141   9.641   9.555   9.691 -0.0058 -0.0584 -0.0283
   20ILE    SC1  142   9.922   9.654   9.776 -0.0211 -0.2012  0.1992
   21VAL     BB  143   9.349   9.559   9.794 -0.0150  0.1216 -0.0561
   21VAL    SC1  144   9.247   9.802   9.765  0.0185  0.1252 -0.1468
   22GLN     BB  145   9.246   9.297   9.664  0.0107 -0.0266  0.2120
   22GLN    SC1  146   9.017   9.481   9.428 -0.0341 -0.0660 -0.1647
   23ARG     BB  147   9.456   9.099   9.778  0.2005  0.1453  0.1698
   23ARG    SC1  148   9.381   8.754   9.649 -0.1418  0.1204  0.0509
   23ARG    SC2  149   9.313   8.464   9.745  0.0346  0.1164  0.2952
   24ILE     BB  150   9.419   9.161  10.079  0.1530 -0.1493  0.2302
   24ILE    SC1  151   9.657   9.238  10.263  0.4498  0.2648 -0.2833
   25LYS     BB  152   9.117   9.095  10.103  0.1373 -0.2319 -0.1148
   25LYS    SC1  153   8.873   9.245   9.945  0.2163 -0.1208 -0.4199
   25LYS    SC2  154   8.716   9.185   9.736  0.3196 -0.0508 -0.0366
   26ASP     BB  155   9.120   8.794  10.025  0.4696 -0.1281 -0.5650
   26ASP    SC1  156   8.829   8.720   9.914  0.1129 -0.1007  0.0349
   27PHE     BB  157   9.301   8.695  10.256 -0.0851  0.2831  0.1056
   27PHE    SC1  158   9.577   8.686  10.163 -0.0006 -0.2607  0.2992
   27PHE    SC2  159   9.738   8.535  10.007 -0.1773 -0.2955  0.1447
   27PHE    SC3  160   9.809   8.788  10.070 -0.0974 -0.2847  0.0165
   28LEU     BB  161   9.151   8.800  10.507 -0.0527  0.3154  0.1118
   28LEU    SC1  162   9.382   9.009  10.613  0.1633 -0.2124 -0.1069
   29ARG     BB  163   8.884   8.650  10.459  0.1294  0.0053  0.0186
   29ARG    SC1  164   8.592   8.600  10.313 -0.2840 -0.0938 -0.0427
   29ARG    SC2  165   8.309   8.552  10.335  0.2438  0.1810  0.1295
   30ASN     BB  166   8.961   8.350  10.464 -0.5565 -0.1950  0.2023
   30ASN    SC1  167   8.999   8.315  10.134  0.0429  0.4050 -0.3348
   31LEU     BB  168   9.109   8.317  10.734  0.0600 -0.2469 -0.1144
   31LEU    SC1  169   9.390   8.483  10.782  0.1717 -0.1041  0.1616
   32VAL     BB  170   9.008   8.190  11.022 -0.1882 -0.0710 -0.1189
   32VAL    SC1  171   9.144   8.198  11.249 -0.1511  0.2020 -0.1461
   33PRO     BB  172   8.996   7.873  10.865 -0.0867  0.0549  0.2162
   33PRO    SC1  173   9.102   7.703  11.040  0.1902  0.1226 -0.1800
   34ARG     BB  174   8.861   7.876  10.602  0.5706  0.1034  0.0458
   34ARG    SC1  175   9.009   7.834  10.353 -0.1730  0.1777  0.2976
   34ARG    SC2  176   9.252   7.676  10.199 -0.2790  0.2269 -0.0949
   35THR     BB  177   8.591   7.990  10.443  0.2752 -0.1289 -0.0351
   35THR    SC1  178   8.574   8.010  10.184 -0.1548  0.0289 -0.0071
   36GLU     BB  179   8.251   8.085  10.542 -0.1198  0.0211 -0.0084
   36GLU    SC1  180   8.102   8.094  10.164  0.1614 -0.2620 -0.1861
   37SER     BB  181   8.075   8.326  10.836 -0.1782 -0.0432  0.0865
   37SER    SC1  182   7.955   8.487  10.747 -0.0253  0.2486  0.2160
    1LEU     BB  183   5.395  10.064  10.749 -0.0513 -0.0582 -0.0479
    1LEU    SC1  184   5.189  10.232  10.917  0.3058 -0.0207 -0.0053
    2LEU     BB  185   5.733   9.947  10.700  0.0194 -0.3456  0.1630
    2LEU    SC1  186   5.916   9.927  10.942 -0.3724 -0.1172  0.0311
    3GLY     BB  187   5.912  10.008  10.430 -0.0329 -0.0356  0.1925
    4ASP     BB  188   5.938  10.299  10.328 -0.0475 -0.0523  0.1399
    4ASP    SC1  189   5.834  10.502  10.095  0.3047 -0.3003 -0.0905
    5PHE     BB  190   6.196  10.361  10.489  0.0247 -0.0471  0.0235
    5PHE    SC1  191   6.369  10.568  10.582  0.0447 -0.0796  0.4680
    5PHE    SC2  192   6.373  10.838  10.573 -0.0758 -0.0820  0.1737
    5PHE    SC3  193   6.510  10.707  10.765  0.1487  0.1817  0.2025
    6PHE     BB  194   6.376  10.131  10.384  0.1407  0.0506  0.0053
    6PHE    SC1  195   6.352   9.875  10.497 -0.0995  0.1954 -0.0827
    6PHE    SC2  196   6.440   9.624  10.448 -0.3537  0.1155 -0.1532
    6PHE    SC3  197   6.410   9.709  10.702 -0.1843  0.1069 -0.1288
    7ARG     BB  198   6.357  10.232  10.092 -0.0570  0.1346  0.0446
    7ARG    SC1  199   6.100  10.061   9.959 -0.0079 -0.0494  0.1831
    7ARG    SC2  200   5.753  10.018   9.872  0.3500 -0.5660 -0.2571
    8LYS     BB  201   6.506  10.502  10.121  0.0982  0.0329  0.2214
    8LYS    SC1  202   6.252  10.674  10.103  0.1072  0.0279 -0.0838
    8LYS    SC2  203   6.121  10.826   9.928  0.0496  0.1622  0.2567
    9SER     BB  204   6.764  10.401  10.261  0.0383 -0.0008  0.3090
    9SER    SC1  205   6.909  10.519  10.427 -0.0666 -0.1935 -0.3262
   10LYS     BB  206   6.875  10.225  10.032  0.1985  0.2434  0.1930
   10LYS    SC1  207   6.698   9.961   9.923  0.2350 -0.0862 -0.0281
   10LYS    SC2  208   6.498   9.790   9.991  0.0500  0.0824 -0.0730
   11GLU     BB  209   6.904  10.430   9.802 -0.1724  0.0631 -0.0278
   11GLU    SC1  210   7.015  10.128   9.550  0.0629 -0.1250 -0.0150
   12LYS     BB  211   7.116  10.622   9.922 -0.0042 -0.0256 -0.1766
   12LYS    SC1  212   7.200  10.729   9.622  0.0319  0.1360 -0.2422
   12LYS    SC2  213   7.386  10.654   9.443 -0.1213  0.4067 -0.0585
   13ILE     BB  214   7.330  10.409   9.993 -0.0353  0.0124  0.0421
   13ILE    SC1  215   7.443  10.351  10.276  0.3797 -0.1896 -0.1519
   14GLY     BB  216   7.483  10.280   9.730 -0.0713 -0.0296  0.0413
   15LYS     BB  217   7.769  10.208   9.582 -0.0794  0.4046 -0.2130
   15LYS    SC1  218   7.690   9.872   9.592  0.3743  0.2824 -0.1037
   15LYS    SC2  219   7.514   9.787   9.378 -0.0776  0.3000  0.3102
   16GLU     BB  220   8.027  10.248   9.749 -0.0246 -0.1595 -0.1332
   16GLU    SC1  221   8.283   9.948   9.620 -0.0683 -0.2033  0.0253
   17PHE     BB  222   7.913  10.254  10.037 -0.0716 -0.0189 -0.1538
   17PHE    SC1  223   7.994  10.378  10.280 -0.1644 -0.0805  0.3326
   17PHE    SC2  224   7.885  10.526  10.479  0.1435  0.1385  0.3493
   17PHE    SC3  225   8.153  10.521  10.445  0.1022  0.0818 -0.0432
   18LYS     BB  226   7.771   9.979  10.057  0.0120 -0.0797 -0.3562
   18LYS    SC1  227   7.477   9.882  10.043  0.2270  0.2820 -0.2730
   18LYS    SC2  228   7.216   9.837   9.992  0.1244 -0.1571  0.1507
   19ARG     BB  229   7.998   9.773  10.010  0.0860 -0.2048  0.3746
   19ARG    SC1  230   7.880   9.487   9.948 -0.0079 -0.1385 -0.1803
   19ARG    SC2  231   7.830   9.142   9.958  0.3672  0.0009  0.0290
   20ILE     BB  232   8.200   9.839  10.237  0.2394 -0.0319  0.1938
   20ILE    SC1  233   8.375  10.092  10.205  0.2105 -0.0462 -0.1355
   21VAL     BB  234   8.011   9.791  10.477  0.0084 -0.1054  0.0036
   21VAL    SC1  235   8.028   9.976  10.666  0.2098 -0.1768  0.0583
   22GLN     BB  236   7.921   9.502  10.409 -0.3731 -0.0030  0.0361
   22GLN    SC1  237   7.699   9.301  10.578 -0.0972 -0.1670  0.0500
   23ARG     BB  238   8.202   9.371  10.399 -0.4224 -0.1212  0.1606
   23ARG    SC1  239   8.380   9.158  10.225 -0.0462 -0.2707 -0.0513
   23ARG    SC2  240   8.379   8.890  10.006 -0.0950 -0.1904 -0.0222
   24ILE     BB  241   8.300   9.408  10.691 -0.0566  0.2576  0.0047
   24ILE    SC1  242   8.388   9.646  10.870 -0.0811 -0.0061  0.3853
   25LYS     BB  243   8.095   9.226  10.837 -0.0635  0.1618 -0.1223
   25LYS    SC1  244   8.029   9.420  11.071 -0.2178  0.3570  0.1668
   25LYS    SC2  245   8.018   9.476  11.310  0.3844 -0.2713 -0.1516
   26ASP     BB  246   8.159   8.962  10.687  0.1025  0.0205  0.1839
   26ASP    SC1  247   7.978   8.957  10.427 -0.0140  0.0900  0.0911
   27PHE     BB  248   8.466   8.959  10.732  0.1249  0.2412  0.0694
   27PHE    SC1  249   8.716   9.076  10.618  0.2289 -0.1594  0.0808
   27PHE    SC2  250   8.863   9.260  10.487  0.0610  0.0178  0.1348
   27PHE    SC3  251   8.895   9.226  10.753  0.0425  0.0189  0.1373
   28LEU     BB  252   8.476   8.994  11.040 -0.1176  0.3043  0.0733
   28LEU    SC1  253   8.490   9.300  11.147 -0.3280  0.0198 -0.1659
   29ARG     BB  254   8.321   8.739  11.124 -0.0507  0.1266 -0.3119
   29ARG    SC1  255   8.043   8.765  11.159  0.0691  0.0502 -0.0785
   29ARG    SC2  256   7.769   8.637  11.226  0.0172  0.1059 -0.0238
   30ASN     BB  257   8.532   8.521  11.058 -0.0623 -0.0496  0.1747
   30ASN    SC1  258   8.573   8.422  10.788 -0.3504 -0.0967  0.1466
   31LEU     BB  259   8.779   8.626  11.212 -0.0861 -0.1920  0.3147
   31LEU    SC1  260   8.893   8.791  10.964 -0.4447 -0.0313 -0.1584
   32VAL     BB  261   8.797   8.843  11.460  0.0369  0.0396  0.1106
   32VAL    SC1  262   8.866   9.082  11.369  0.3783 -0.1745 -0.2442
   33PRO     BB  263   8.454   8.838  11.622  0.1165  0.0135 -0.1444
   33PRO    SC1  264   8.410   9.123  11.656 -0.0874 -0.1707  0.1068
   34ARG     BB  265   8.215   8.630  11.620 -0.0245 -0.3100 -0.1022
   34ARG    SC1  266   8.142   8.590  11.932 -0.1759 -0.0093  0.0216
   34ARG    SC2  267   7.905   8.561  12.207  0.2344 -0.0015  0.3275
   35THR     BB  268   8.075   8.284  11.512  0.0643  0.0918 -0.2959
   35THR    SC1  269   8.205   8.256  11.289  0.2258 -0.0606 -0.1867
   36GLU     BB  270   7.759   8.199  11.523  0.3281 -0.0987 -0.0118
   36GLU    SC1  271   7.638   8.521  11.710  0.0451  0.0714 -0.1023
   37SER     BB  272   7.732   8.133  11.197 -0.3578 -0.2413 -0.1363
   37SER    SC1  273   7.605   8.183  11.014 -0.0948 -0.1088  0.3589
    1LEU     BB  274   4.072  10.445  13.695  0.2170 -0.2286 -0.0341
    1LEU    SC1  275   4.152  10.487  13.424  0.1529  0.0447 -0.0409
    2LEU     BB  276   3.760  10.596  13.757 -0.1402 -0.0898  0.4399
    2LEU    SC1  277   3.629  10.610  13.448 -0.3108 -0.2411  0.0235
    3GLY     BB  278   3.547  10.696  13.988 -0.1833  0.1104  0.3175
    4ASP     BB  279   3.239  10.725  13.958 -0.1409  0.1136 -0.3269
    4ASP    SC1  280   3.061  10.679  14.254 -0.1212 -0.1224  0.1723
    5PHE     BB  281   3.192  10.560  13.700  0.0836 -0.0501 -0.2687
    5PHE    SC1  282   2.995  10.533  13.474  0.0607 -0.3809  0.0004
    5PHE    SC2  283   2.855  10.525  13.243  0.1853  0.0808 -0.1049
    5PHE    SC3  284   2.741  10.626  13.466  0.0037 -0.5211  0.1031
    6PHE     BB  285   3.302  10.282  13.781  0.1058  0.0354  0.0092
    6PHE    SC1  286   3.407  10.143  13.544 -0.5494 -0.0950  0.2877
    6PHE    SC2  287   3.378   9.920  13.394  0.5881 -0.0247 -0.1900
    6PHE    SC3  288   3.308  10.161  13.293  0.1623 -0.0658 -0.0261
    7ARG     BB  289   3.100  10.220  14.009  0.0123  0.0231 -0.0756
    7ARG    SC1  290   3.343  10.244  14.275  0.2346 -0.1169 -0.6552
    7ARG    SC2  291   3.501  10.476  14.432  0.1950  0.1807  0.3871
    8LYS     BB  292   2.843  10.241  13.837  0.0284  0.1189 -0.0891
    8LYS    SC1  293   2.739  10.497  13.931 -0.0060 -0.4420 -0.0850
    8LYS    SC2  294   2.648  10.734  13.925 -0.0199  0.1371 -0.0004
    9SER     BB  295   2.904  10.029  13.620  0.2052  0.0611  0.0136
    9SER    SC1  296   2.773  10.028  13.387 -0.0030 -0.1114  0.0982
   10LYS     BB  297   2.920   9.765  13.781  0.0460 -0.0720 -0.1814
   10LYS    SC1  298   3.215   9.753  13.867 -0.2333  0.0922 -0.0722
   10LYS    SC2  299   3.424   9.858  13.983 -0.0496  0.3310 -0.1920
   11GLU     BB  300   2.645   9.788  13.924  0.0430  0.1545 -0.2180
   11GLU    SC1  301   2.579  10.034  14.189 -0.0094 -0.2378  0.1698
   12LYS     BB  302   2.453   9.765  13.682 -0.0784  0.2507 -0.1323
   12LYS    SC1  303   2.281  10.026  13.743  0.0592  0.0298 -0.2644
   12LYS    SC2  304   2.079   9.995  13.958  0.0754 -0.0710 -0.1387
   13ILE     BB  305   2.538   9.486  13.575  0.0663  0.1491  0.2264
   13ILE    SC1  306   2.463   9.315  13.328 -0.0094  0.0941  0.2866
   14GLY     BB  307   2.474   9.280  13.825 -0.0005 -0.0251  0.0687
   15LYS     BB  308   2.573   8.966  13.806  0.2563  0.0450  0.1900
   15LYS    SC1  309   2.722   8.892  14.074  0.2128  0.0297 -0.0809
   15LYS    SC2  310   2.676   8.913  14.344 -0.1890 -0.1385 -0.0615
   16GLU     BB  311   2.762   8.883  13.575 -0.0946  0.0611 -0.1173
   16GLU    SC1  312   2.908   8.574  13.786 -0.3279 -0.2204 -0.1523
   17PHE     BB  313   2.910   9.154  13.549  0.0559  0.0079  0.1340
   17PHE    SC1  314   2.996   9.354  13.351  0.6913 -0.0573 -0.0124
   17PHE    SC2  315   3.036   9.615  13.295 -0.0573  0.1027  0.0418
   17PHE    SC3  316   2.944   9.448  13.104  0.1999 -0.0791  0.0685
   18LYS     BB  317   3.007   9.219  13.836  0.1701  0.0100  0.0958
   18LYS    SC1  318   2.908   9.362  14.120  0.1874  0.3558 -0.1929
   18LYS    SC2  319   2.742   9.449  14.313  0.1247 -0.2014  0.2193
   19ARG     BB  320   3.178   8.962  13.868 -0.0329 -0.1770 -0.2345
   19ARG    SC1  321   3.256   8.818  14.140  0.1304  0.0836  0.1895
   19ARG    SC2  322   3.357   8.491  14.262  0.2224 -0.0187  0.2871
   20ILE     BB  323   3.394   9.006  13.650  0.0793 -0.1173 -0.1114
   20ILE    SC1  324   3.555   8.828  13.454  0.2582  0.3099 -0.3701
   21VAL     BB  325   3.498   9.283  13.741 -0.1415 -0.1000  0.1033
   21VAL    SC1  326   3.469   9.483  13.570  0.0014 -0.1680 -0.0032
   22GLN     BB  327   3.636   9.167  13.994 -0.0519  0.0711  0.1349
   22GLN    SC1  328   3.490   9.447  14.247  0.2743  0.0073 -0.2922
   23ARG     BB  329   3.808   8.951  13.854 -0.0144  0.0889  0.1533
   23ARG    SC1  330   3.680   8.645  13.873 -0.1459  0.0120  0.2253
   23ARG    SC2  331   3.413   8.542  13.732 -0.1916 -0.2109 -0.1724
   24ILE     BB  332   3.978   9.115  13.653  0.0762 -0.2724 -0.0792
   24ILE    SC1  333   3.882   9.182  13.365 -0.0724 -0.1889 -0.0121
   25LYS     BB  334   4.131   9.307  13.842 -0.0529 -0.1016 -0.1436
   25LYS    SC1  335   3.999   9.527  13.995  0.5002 -0.1324  0.1298
   25LYS    SC2  336   3.911   9.734  14.105 -0.2447  0.2107 -0.0182
   26ASP     BB  337   4.271   9.093  14.017 -0.0954 -0.2210 -0.2532
   26ASP    SC1  338   4.126   9.013  14.272  0.1965 -0.0848  0.0552
   27PHE     BB  339   4.420   8.942  13.791 -0.0303 -0.2946 -0.1625
   27PHE    SC1  340   4.290   8.748  13.635  0.4064 -0.0238 -0.2049
   27PHE    SC2  341   4.296   8.507  13.513  0.1570  0.0056 -0.2832
   27PHE    SC3  342   4.062   8.638  13.542  0.2550  0.1360 -0.0343
   28LEU     BB  343   4.540   9.194  13.656 -0.2046 -0.1094  0.0175
   28LEU    SC1  344   4.405   9.377  13.429  0.5319  0.3488 -0.0307
   29ARG     BB  345   4.697   9.318  13.892 -0.0635  0.1929 -0.2241
   29ARG    SC1  346   4.861   9.570  13.718 -0.0340 -0.2892 -0.1324
   29ARG    SC2  347   4.881   9.860  13.876  0.2959 -0.2534 -0.0884
   30ASN     BB  348   4.880   9.084  13.982 -0.1463  0.1953 -0.0423
   30ASN    SC1  349   4.731   9.025  14.269 -0.0785  0.0828  0.0516
   31LEU     BB  350   5.040   9.021  13.724 -0.3801 -0.1273 -0.1181
   31LEU    SC1  351   4.971   9.152  13.395  0.0005 -0.1020 -0.1198
   32VAL     BB  352   5.304   8.828  13.683 -0.1752  0.0772  0.1787
   32VAL    SC1  353   5.339   8.810  13.421 -0.0121 -0.1541  0.2115
   33PRO     BB  354   5.440   8.842  14.032  0.3088  0.2604  0.1023
   33PRO    SC1  355   5.193   8.709  14.108  0.2466 -0.0430 -0.1310
   34ARG     BB  356   5.412   9.139  14.151 -0.1292  0.5816  0.2013
   34ARG    SC1  357   5.292   9.357  13.952  0.2395 -0.3454 -0.2039
   34ARG    SC2  358   5.390   9.563  13.739 -0.1105  0.3089 -0.1998
   35THR     BB  359   5.684   9.296  14.232 -0.1342 -0.3363 -0.0939
   35THR    SC1  360   5.912   9.181  14.283 -0.0083 -0.0329  0.0691
   36GLU     BB  361   5.673   9.654  14.184  0.0244  0.1204 -0.1656
   36GLU    SC1  362   5.332   9.829  14.147 -0.0839 -0.0694  0.0692
   37SER     BB  363   6.044   9.662  14.332 -0.0089 -0.2149  0.3244
   37SER    SC1  364   6.235   9.636  14.178  0.1470 -0.0437  0.0962
    1LEU     BB  365   8.926  11.443  12.779 -0.2595 -0.0196 -0.1763
    1LEU    SC1  366   9.081  11.536  12.480  0.2098 -0.1428 -0.1975
    2LEU     BB  367   8.746  11.213  12.685 -0.1095  0.0175 -0.2553
    2LEU    SC1  368   8.624  11.330  12.424  0.1443 -0.0761  0.2308
    3GLY     BB  369   8.508  11.102  12.884  0.0994  0.0284  0.0084
    4ASP     BB  370   8.339  11.262  13.088  0.1455 -0.1439  0.1869
    4ASP    SC1  371   8.319  11.222  13.415  0.1243  0.0660  0.1782
    5PHE     BB  372   8.079  11.277  12.919  0.3359 -0.0065 -0.1042
    5PHE    SC1  373   7.846  11.476  12.829  0.1214  0.0774 -0.3552
    5PHE    SC2  374   7.763  11.730  12.866  0.1816  0.0656 -0.1150
    5PHE    SC3  375   7.687  11.595  12.646 -0.3047  0.1097  0.0092
    6PHE     BB  376   7.981  10.984  12.896 -0.0965  0.1328 -0.1664
    6PHE    SC1  377   7.740  11.027  12.708 -0.3992 -0.2238 -0.0358
    6PHE    SC2  378   7.523  11.168  12.632 -0.1224  0.1644 -0.1524
    6PHE    SC3  379   7.628  10.981  12.467 -0.5106 -0.2289  0.0162
    7ARG     BB  380   7.940  10.908  13.194 -0.1074  0.0393 -0.1915
    7ARG    SC1  381   7.913  10.620  13.329  0.0258 -0.0827  0.1190
    7ARG    SC2  382   8.017  10.360  13.475 -0.0779  0.2072  0.0328
    8LYS     BB  383   7.718  11.103  13.288 -0.0043  0.1240 -0.1203
    8LYS    SC1  384   7.761  11.372  13.304 -0.1428 -0.2676  0.3712
    8LYS    SC2  385   7.630  11.651  13.371 -0.0188  0.2819  0.1622
    9SER     BB  386   7.488  11.025  13.095 -0.1234  0.1006  0.0285
    9SER    SC1  387   7.269  11.190  13.045 -0.2289  0.0969 -0.1425
   10LYS     BB  388   7.474  10.727  13.179  0.1988  0.0646 -0.0251
   10LYS    SC1  389   7.499  10.592  12.908 -0.0006 -0.1490 -0.1962
   10LYS    SC2  390   7.688  10.478  12.795 -0.0379  0.0241 -0.3644
   11GLU     BB  391   7.392  10.764  13.476  0.0780 -0.1070 -0.0353
   11GLU    SC1  392   7.706  10.610  13.727  0.0507  0.0501 -0.4383
   12LYS     BB  393   7.119  10.908  13.447  0.0445 -0.1362  0.1201
   12LYS    SC1  394   7.216  11.211  13.529  0.1340  0.1493  0.0853
   12LYS    SC2  395   7.111  11.470  13.449  0.1449  0.0551 -0.1247
   13ILE     BB  396   6.967  10.708  13.264 -0.0231  0.0764 -0.0628
   13ILE    SC1  397   6.995  10.718  12.956 -0.1016 -0.1811 -0.0813
   14GLY     BB  398   7.068  10.415  13.377 -0.2914  0.0060  0.0060
   15LYS     BB  399   6.858  10.240  13.562 -0.0490 -0.3877 -0.0730
   15LYS    SC1  400   6.840  10.130  13.811  0.1314  0.0670 -0.2167
   15LYS    SC2  401   6.609   9.998  13.854 -0.0942  0.1604 -0.0175
   16GLU     BB  402   6.598  10.207  13.396 -0.1009 -0.0402 -0.0726
   16GLU    SC1  403   6.354  10.341  13.637 -0.3262  0.4611 -0.2331
   17PHE     BB  404   6.715  10.246  13.111  0.2494  0.0841  0.0795
   17PHE    SC1  405   6.572  10.402  12.878 -0.0280  0.1972  0.0541
   17PHE    SC2  406   6.719  10.498  12.673  0.3356  0.1188  0.2646
   17PHE    SC3  407   6.502  10.634  12.759  0.2735  0.2370 -0.0587
   18LYS     BB  408   6.922  10.016  13.104 -0.0485 -0.1950  0.0687
   18LYS    SC1  409   7.174  10.170  12.955 -0.2221 -0.0434 -0.3431
   18LYS    SC2  410   7.271  10.101  12.677 -0.1428  0.0410  0.0973
   19ARG     BB  411   6.735   9.771  13.141  0.0105 -0.2353  0.1033
   19ARG    SC1  412   6.825   9.683  13.456 -0.1358  0.1326 -0.1833
   19ARG    SC2  413   7.008   9.434  13.586  0.2400  0.0381  0.1059
   20ILE     BB  414   6.560   9.820  12.890 -0.0097 -0.0881  0.1447
   20ILE    SC1  415   6.305   9.649  12.845 -0.1246  0.1277 -0.0613
   21VAL     BB  416   6.769   9.865  12.666 -0.0804 -0.0796  0.0798
   21VAL    SC1  417   6.752  10.032  12.460 -0.0456  0.1918  0.2880
   22GLN     BB  418   6.913   9.591  12.650  0.0008 -0.0448  0.1978
   22GLN    SC1  419   7.221   9.400  12.568  0.1799  0.1274 -0.0718
   23ARG     BB  420   6.679   9.412  12.557  0.1710 -0.1473 -0.0473
   23ARG    SC1  421   6.766   9.127  12.648  0.2144 -0.2014  0.1038
   23ARG    SC2  422   6.993   8.916  12.671 -0.0429  0.0774 -0.3185
   24ILE     BB  423   6.577   9.567  12.308 -0.0494 -0.2102  0.0000
   24ILE    SC1  424   6.332   9.749  12.357 -0.0212 -0.1753  0.0118
   25LYS     BB  425   6.831   9.548  12.130 -0.0092  0.0697  0.0209
   25LYS    SC1  426   6.915   9.644  11.820  0.1605  0.0557 -0.0294
   25LYS    SC2  427   7.126   9.642  11.703 -0.0089  0.2611  0.2447
   26ASP     BB  428   6.833   9.238  12.124  0.0972  0.0714 -0.2838
   26ASP    SC1  429   7.073   9.082  12.171 -0.1411 -0.0470  0.1755
   27PHE     BB  430   6.551   9.173  12.012 -0.1074 -0.0028  0.2315
   27PHE    SC1  431   6.351   8.958  11.985 -0.1006  0.2367  0.0919
   27PHE    SC2  432   6.172   8.838  11.823  0.1921 -0.1498  0.0338
   27PHE    SC3  433   6.238   8.724  12.059  0.1636  0.1319  0.1842
   28LEU     BB  434   6.572   9.318  11.739 -0.1527 -0.0243  0.2164
   28LEU    SC1  435   6.434   9.588  11.817  0.2519 -0.1020  0.1829
   29ARG     BB  436   6.794   9.155  11.597 -0.1655  0.0034  0.1638
   29ARG    SC1  437   7.088   9.138  11.697  0.1443  0.0434 -0.3967
   29ARG    SC2  438   7.331   8.930  11.638  0.3051  0.1182 -0.0226
   30ASN     BB  439   6.648   8.882  11.576 -0.1025 -0.0195 -0.0020
   30ASN    SC1  440   6.861   8.705  11.444 -0.2443  0.1699  0.0157
   31LEU     BB  441   6.393   8.970  11.423 -0.1111 -0.1226 -0.0486
   31LEU    SC1  442   6.207   9.234  11.446  0.1170  0.0902  0.0205
   32VAL     BB  443   6.336   8.784  11.157 -0.1256 -0.0209 -0.1178
   32VAL    SC1  444   6.071   8.772  11.153 -0.1216 -0.3066  0.0343
   33PRO     BB  445   6.529   8.594  11.015  0.2166  0.3600  0.2262
   33PRO    SC1  446   6.357   8.345  10.956 -0.2145 -0.3583  0.1575
   34ARG     BB  447   6.811   8.593  10.946 -0.3437  0.0190  0.0920
   34ARG    SC1  448   7.066   8.418  10.856  0.2669  0.0400  0.1532
   34ARG    SC2  449   7.203   8.252  10.697 -0.2445 -0.1856 -0.1656
   35THR     BB  450   6.959   8.936  11.006 -0.3480 -0.3377  0.0401
   35THR    SC1  451   6.769   9.110  11.038  0.0430  0.1188  0.0453
   36GLU     BB  452   7.197   8.908  11.092 -0.0091  0.2249  0.0474
   36GLU    SC1  453   7.315   8.555  11.305  0.1804  0.0917  0.2500
   37SER     BB  454   7.490   9.101  11.138  0.1260  0.1774  0.0815
   37SER    SC1  455   7.681   9.077  10.989  0.4596  0.1346 -0.1066
    1LEU     BB  456   4.565   5.863  10.098 -0.0879  0.0265  0.1017
    1LEU    SC1  457   4.484   5.755  10.405  0.1031 -0.2838 -0.1312
    2LEU     BB  458   4.378   6.184  10.057  0.3141 -0.0898 -0.1808
    2LEU    SC1  459   4.320   6.291  10.383 -0.1496 -0.0977  0.0896
    3GLY     BB  460   4.106   6.318   9.927  0.1983 -0.0068  0.1345
    4ASP     BB  461   3.955   6.572   9.834  0.0229 -0.1582 -0.0059
    4ASP    SC1  462   3.921   6.677   9.494  0.0723  0.0121 -0.0915
    5PHE     BB  463   4.058   6.763  10.056 -0.2246 -0.2036  0.1537
    5PHE    SC1  464   3.935   7.040  10.171 -0.1014  0.0757  0.0959
    5PHE    SC2  465   3.814   7.277  10.216  0.1597  0.2072  0.1313
    5PHE    SC3  466   3.957   7.160  10.412 -0.1531 -0.0991  0.1905
    6PHE     BB  467   4.363   6.751  10.004 -0.2254  0.2155 -0.0046
    6PHE    SC1  468   4.587   6.775  10.199  0.1618  0.0897 -0.2300
    6PHE    SC2  469   4.659   6.724  10.454 -0.1684  0.0888 -0.1305
    6PHE    SC3  470   4.779   6.592  10.252  0.0816  0.0725  0.0218
    7ARG     BB  471   4.354   6.830   9.704  0.0569 -0.0681 -0.0960
    7ARG    SC1  472   4.512   6.816   9.424  0.0466  0.0631 -0.0359
    7ARG    SC2  473   4.562   7.034   9.148  0.1422  0.1927  0.0005
    8LYS     BB  474   4.211   7.104   9.732  0.1659 -0.0001 -0.1918
    8LYS    SC1  475   3.926   7.093   9.667 -0.0626  0.1365 -0.0407
    8LYS    SC2  476   3.672   7.084   9.647 -0.0469 -0.0671 -0.3273
    9SER     BB  477   4.406   7.238   9.932 -0.0233 -0.3639  0.2637
    9SER    SC1  478   4.317   7.381  10.118  0.1697 -0.4390 -0.0476
   10LYS     BB  479   4.655   7.239   9.748 -0.1954 -0.1523  0.0221
   10LYS    SC1  480   4.839   6.983   9.713 -0.3186  0.2551  0.1848
   10LYS    SC2  481   4.887   6.717   9.776 -0.0299 -0.2270 -0.2475
   11GLU     BB  482   4.564   7.393   9.495 -0.2297 -0.2775 -0.0427
   11GLU    SC1  483   4.885   7.523   9.349 -0.0331 -0.5652  0.0701
   12LYS     BB  484   4.456   7.652   9.626  0.0917 -0.0263 -0.2487
   12LYS    SC1  485   4.156   7.605   9.723 -0.0468  0.0558  0.1142
   12LYS    SC2  486   3.979   7.593   9.788  0.0382 -0.1488  0.0137
   13ILE     BB  487   4.722   7.735   9.760 -0.0976  0.0931  0.0720
   13ILE    SC1  488   4.609   7.744  10.049 -0.4407 -0.0796 -0.0492
   14GLY     BB  489   4.974   7.924   9.658  0.0262 -0.0157  0.1707
   15LYS     BB  490   5.048   8.226   9.767  0.0818  0.0730 -0.1014
   15LYS    SC1  491   5.351   8.215   9.649 -0.0948 -0.0433  0.2235
   15LYS    SC2  492   5.555   8.296   9.615 -0.0131  0.0385  0.0812
   16GLU     BB  493   5.055   8.263  10.075  0.7293  0.1122 -0.0991
   16GLU    SC1  494   5.330   8.481  10.072 -0.0273 -0.2000 -0.2152
   17PHE     BB  495   5.066   7.963  10.153 -0.2917 -0.0250 -0.2706
   17PHE    SC1  496   4.995   7.802  10.379 -0.1026 -0.3439 -0.4306
   17PHE    SC2  497   5.023   7.557  10.488 -0.1488 -0.2888 -0.2915
   17PHE    SC3  498   4.986   7.772  10.647  0.4334 -0.1068 -0.3667
   18LYS     BB  499   5.346   7.901  10.035 -0.0877  0.0759  0.1332
   18LYS    SC1  500   5.299   7.556  10.024  0.3635 -0.4843  0.0796
   18LYS    SC2  501   5.138   7.449   9.836  0.1821  0.2156 -0.1919
   19ARG     BB  502   5.529   8.094  10.196  0.3551 -0.2244  0.0193
   19ARG    SC1  503   5.833   8.168  10.116 -0.1375 -0.2025 -0.0350
   19ARG    SC2  504   5.998   8.395   9.949  0.0896 -0.0697 -0.0137
   20ILE     BB  505   5.455   8.013  10.486  0.0920 -0.1934 -0.0354
   20ILE    SC1  506   5.245   8.235  10.537  0.3545  0.0984 -0.1788
   21VAL     BB  507   5.542   7.715  10.480 -0.0273 -0.2282 -0.0761
   21VAL    SC1  508   5.489   7.571  10.696  0.1547  0.1408  0.2336
   22GLN     BB  509   5.840   7.784  10.431 -0.0313  0.0559  0.2448
   22GLN    SC1  510   5.767   7.634  10.055 -0.0676 -0.2666 -0.0323
   23ARG     BB  511   5.895   7.970  10.673  0.0483  0.0186  0.2559
   23ARG    SC1  512   6.043   8.204  10.595  0.0898 -0.0614 -0.3751
   23ARG    SC2  513   6.307   8.244  10.385  0.0009  0.0105 -0.3288
   24ILE     BB  514   5.836   7.773  10.904 -0.3539 -0.3729 -0.1502
   24ILE    SC1  515   5.620   7.753  11.126 -0.1182  0.2114  0.1659
   25LYS     BB  516   6.054   7.562  10.843 -0.0088 -0.0897  0.0448
   25LYS    SC1  517   5.970   7.344  10.634  0.2963 -0.1429 -0.1838
   25LYS    SC2  518   6.087   7.333  10.413 -0.1830  0.2224  0.0845
   26ASP     BB  519   6.316   7.726  10.859 -0.1092  0.0835 -0.0448
   26ASP    SC1  520   6.372   7.782  10.550  0.3037 -0.4930 -0.1053
   27PHE     BB  521   6.311   7.850  11.143 -0.3969  0.0042 -0.0110
   27PHE    SC1  522   6.118   8.058  11.223 -0.1234  0.1640 -0.0973
   27PHE    SC2  523   6.031   8.300  11.306  0.0595  0.1896  0.0290
   27PHE    SC3  524   5.882   8.080  11.354  0.0228  0.2426  0.1642
   28LEU     BB  525   6.299   7.579  11.294  0.0739 -0.1689 -0.2539
   28LEU    SC1  526   5.953   7.554  11.388 -0.2014 -0.1797  0.0538
   29ARG     BB  527   6.573   7.442  11.250  0.1941 -0.0203  0.0019
   29ARG    SC1  528   6.637   7.329  10.967 -0.0790 -0.1351 -0.1050
   29ARG    SC2  529   6.692   7.411  10.644 -0.1429  0.3127 -0.0165
   30ASN     BB  530   6.749   7.664  11.376 -0.0053  0.1211  0.0389
   30ASN    SC1  531   7.034   7.606  11.358 -0.2888  0.0878 -0.1838
   31LEU     BB  532   6.622   7.669  11.659  0.2257  0.3134  0.1453
   31LEU    SC1  533   6.770   7.437  11.814 -0.1445  0.1457 -0.1805
   32VAL     BB  534   6.432   7.939  11.660 -0.1561  0.0578  0.1388
   32VAL    SC1  535   6.192   7.842  11.717 -0.1824  0.1726  0.2287
   33PRO     BB  536   6.575   8.153  11.429 -0.0767  0.0764 -0.3193
   33PRO    SC1  537   6.426   8.433  11.485  0.0609  0.0111 -0.0202
   34ARG     BB  538   6.746   8.129  11.199  0.2520  0.2592  0.0471
   34ARG    SC1  539   6.997   8.104  11.272 -0.2035  0.1645 -0.1426
   34ARG    SC2  540   7.273   8.027  11.433 -0.3156  0.2988 -0.0128
   35THR     BB  541   6.761   7.999  10.886  0.3386 -0.1905 -0.0063
   35THR    SC1  542   6.686   8.153  10.690 -0.2408 -0.0554  0.2876
   36GLU     BB  543   6.914   7.742  10.894  0.2014 -0.4744 -0.1429
   36GLU    SC1  544   7.273   7.823  10.985 -0.0764 -0.0983  0.1318
   37SER     BB  545   7.069   7.699  10.531 -0.4392  0.0304  0.2561
   37SER    SC1  546   7.232   7.862  10.445  0.0206 -0.0429  0.1489
    1LEU     BB  547   8.779   7.613  12.065 -0.0555  0.0091  0.3004
    1LEU    SC1  548   9.079   7.516  12.172 -0.0603 -0.0674 -0.1134
    2LEU     BB  549   8.958   7.736  11.744  0.2115  0.0719 -0.0238
    2LEU    SC1  550   9.067   7.437  11.651 -0.3991 -0.0020  0.0973
    3GLY     BB  551   8.899   7.880  11.453 -0.0242  0.2060  0.0855
    4ASP     BB  552   8.644   7.847  11.280 -0.0245  0.0007  0.1210
    4ASP    SC1  553   8.573   8.014  11.064  0.0927  0.0952  0.1740
    5PHE     BB  554   8.582   7.553  11.357  0.2308 -0.0616  0.1022
    5PHE    SC1  555   8.773   7.313  11.294  0.0432 -0.0505  0.0907
    5PHE    SC2  556   8.746   7.054  11.222  0.4088 -0.0523 -0.0724
    5PHE    SC3  557   8.941   7.205  11.113  0.2389  0.2812  0.0630
    6PHE     BB  558   8.509   7.601  11.654 -0.0524 -0.0550  0.0356
    6PHE    SC1  559   8.478   7.311  11.798 -0.0941 -0.2090  0.3560
    6PHE    SC2  560   8.433   7.100  11.960  0.2613 -0.3626  0.2688
    6PHE    SC3  561   8.415   7.071  11.692  0.0493 -0.2070  0.2619
    7ARG     BB  562   8.280   7.811  11.654 -0.0424 -0.0437  0.1025
    7ARG    SC1  563   8.461   8.083  11.725  0.1106  0.3741 -0.1487
    7ARG    SC2  564   8.611   8.306  11.572 -0.1917 -0.4572  0.0212
    8LYS     BB  565   8.066   7.691  11.464 -0.0026 -0.0119  0.0367
    8LYS    SC1  566   8.138   7.805  11.181  0.0397  0.0693  0.1477
    8LYS    SC2  567   8.135   7.816  10.948 -0.0407 -0.1053  0.1232
    9SER     BB  568   7.987   7.417  11.585  0.1578 -0.0284  0.1075
    9SER    SC1  569   7.893   7.214  11.465  0.1802 -0.1825  0.1688
   10LYS     BB  570   7.884   7.504  11.864 -0.0969  0.0060  0.0065
   10LYS    SC1  571   8.129   7.522  12.034  0.2750  0.2048  0.2890
   10LYS    SC2  572   8.216   7.667  12.144 -0.0116 -0.1567  0.1994
   11GLU     BB  573   7.696   7.734  11.774 -0.1855 -0.0638  0.0103
   11GLU    SC1  574   7.953   8.041  11.968  0.0915  0.0568 -0.1929
   12LYS     BB  575   7.504   7.569  11.596 -0.0645 -0.1584 -0.0346
   12LYS    SC1  576   7.597   7.659  11.302  0.3558  0.0839 -0.2911
   12LYS    SC2  577   7.668   7.578  11.080  0.1256  0.2158  0.0238
   13ILE     BB  578   7.390   7.384  11.818  0.0692 -0.1054  0.0803
   13ILE    SC1  579   7.400   7.078  11.775  0.0793 -0.0670 -0.2266
   14GLY     BB  580   7.229   7.531  12.065  0.2025  0.0805  0.0609
   15LYS     BB  581   7.202   7.808  11.889 -0.0469 -0.0314 -0.0849
   15LYS    SC1  582   7.365   7.984  12.046 -0.0447 -0.1200  0.0731
   15LYS    SC2  583   7.466   8.177  12.008  0.0841  0.0864  0.4947
   16GLU     BB  584   6.929   7.945  11.838 -0.1303 -0.2099 -0.1319
   16GLU    SC1  585   6.982   8.333  11.777  0.0712  0.1260  0.0650
   17PHE     BB  586   6.774   7.841  12.086 -0.0599 -0.0762 -0.0299
   17PHE    SC1  587   6.544   7.716  12.145 -0.0506  0.5390  0.0729
   17PHE    SC2  588   6.280   7.766  12.167 -0.1447  0.1000  0.0770
   17PHE    SC3  589   6.367   7.514  12.125  0.2665  0.2668 -0.1628
   18LYS     BB  590   6.954   7.961  12.308  0.1628  0.0834 -0.2867
   18LYS    SC1  591   6.792   7.777  12.528  0.0328  0.0597 -0.1967
   18LYS    SC2  592   6.666   7.638  12.685  0.0269  0.3038  0.2783
   19ARG     BB  593   6.910   8.265  12.269  0.1582  0.1515  0.1685
   19ARG    SC1  594   7.120   8.499  12.302 -0.0261 -0.0305 -0.1519
   19ARG    SC2  595   7.301   8.640  12.082 -0.0549  0.0842  0.1584
   20ILE     BB  596   6.600   8.258  12.272  0.1550 -0.0623 -0.1031
   20ILE    SC1  597   6.484   8.254  11.985 -0.1868 -0.1802  0.0295
   21VAL     BB  598   6.548   8.181  12.568  0.0168  0.1613 -0.0666
   21VAL    SC1  599   6.366   8.009  12.655 -0.0367  0.2296 -0.0424
   22GLN     BB  600   6.713   8.405  12.706  0.0038 -0.0527  0.3157
   22GLN    SC1  601   7.082   8.198  12.725  0.2705  0.1775 -0.2682
   23ARG     BB  602   6.560   8.646  12.587  0.0660 -0.1552  0.0151
   23ARG    SC1  603   6.679   8.745  12.325  0.1314  0.0830 -0.0815
   23ARG    SC2  604   6.771   8.678  11.999  0.0057  0.1569 -0.3314
   24ILE     BB  605   6.268   8.578  12.667  0.0774 -0.1589  0.0534
   24ILE    SC1  606   6.158   8.438  12.414  0.1973 -0.2215  0.0344
   25LYS     BB  607   6.292   8.551  12.975 -0.1078 -0.2195  0.0644
   25LYS    SC1  608   6.337   8.262  13.123  0.3111 -0.3376  0.1800
   25LYS    SC2  609   6.368   8.178  13.351 -0.1402 -0.1297  0.1805
   26ASP     BB  610   6.424   8.826  13.031 -0.0772 -0.2073 -0.0633
   26ASP    SC1  611   6.737   8.829  13.119  0.0100 -0.1508 -0.0451
   27PHE     BB  612   6.200   9.017  12.934 -0.0263 -0.2279 -0.2254
   27PHE    SC1  613   6.204   9.113  12.632 -0.3595 -0.1766 -0.1584
   27PHE    SC2  614   6.210   9.262  12.406  0.0194 -0.2063 -0.1785
   27PHE    SC3  615   6.192   8.993  12.390 -0.1191 -0.1996 -0.1623
   28LEU     BB  616   5.983   8.939  13.141  0.0535  0.0182 -0.0413
   28LEU    SC1  617   5.693   8.831  13.114  0.1303  0.1442  0.3883
   29ARG     BB  618   6.136   8.995  13.404 -0.1203  0.1163  0.0415
   29ARG    SC1  619   6.395   8.842  13.504 -0.0288  0.2809 -0.2565
   29ARG    SC2  620   6.688   8.995  13.587 -0.0162  0.1084  0.4472
   30ASN     BB  621   6.218   9.287  13.340  0.1813  0.0060 -0.1022
   30ASN    SC1  622   6.492   9.326  13.249  0.0366 -0.0961  0.4772
   31LEU     BB  623   5.933   9.406  13.318  0.1982  0.0635 -0.0145
   31LEU    SC1  624   5.857   9.470  13.015 -0.0876  0.0882  0.1734
   32VAL     BB  625   5.667   9.287  13.474  0.1986 -0.0121 -0.0710
   32VAL    SC1  626   5.439   9.279  13.338  0.2179  0.0127 -0.1052
   33PRO     BB  627   5.741   9.135  13.724  0.1858 -0.2672 -0.1594
   33PRO    SC1  628   5.798   8.873  13.727  0.2198  0.1446  0.1955
   34ARG     BB  629   5.974   9.411  13.848 -0.0347  0.2167  0.1853
   34ARG    SC1  630   5.906   9.693  13.720  0.1368 -0.1849 -0.0088
   34ARG    SC2  631   5.996   9.966  13.833  0.2034 -0.0909 -0.1165
   35THR     BB  632   6.238   9.259  13.843 -0.0923  0.1148 -0.0643
   35THR    SC1  633   6.230   9.011  13.923  0.1934  0.0405 -0.2438
   36GLU     BB  634   6.492   9.418  13.743  0.2925 -0.0916  0.1214
   36GLU    SC1  635   6.731   9.563  14.028  0.1158 -0.0354 -0.1850
   37SER     BB  636   6.357   9.661  13.592 -0.1976  0.1243 -0.2498
   37SER    SC1  637   6.264   9.781  13.395 -0.0774  0.0337  0.1431
    1LEU     BB  638   0.550   4.867   9.650  0.0079 -0.1748 -0.0781
    1LEU    SC1  639   0.722   5.024   9.891  0.0147 -0.1643 -0.0630
    2LEU     BB  640   0.245   4.658   9.685  0.0196 -0.0966  0.3570
    2LEU    SC1  641   0.130   4.700   9.961 -0.0109  0.0208  0.0978
    3GLY     BB  642   0.007   4.513   9.508 -0.0492  0.3889  0.0257
    4ASP     BB  643  -0.275   4.386   9.530  0.1335 -0.0168  0.1721
    4ASP    SC1  644  -0.460   4.269   9.287 -0.0109  0.1662 -0.0044
    5PHE     BB  645  -0.370   4.492   9.805 -0.2446 -0.1237  0.0913
    5PHE    SC1  646  -0.593   4.506   9.990 -0.0953  0.3618 -0.0106
    5PHE    SC2  647  -0.842   4.490  10.092  0.0265  0.1892  0.2773
    5PHE    SC3  648  -0.655   4.309  10.163  0.1719  0.1657 -0.1282
    6PHE     BB  649  -0.369   4.792   9.727  0.1710 -0.1222  0.0705
    6PHE    SC1  650  -0.312   4.992   9.967  0.0771 -0.0083  0.1148
    6PHE    SC2  651  -0.291   5.159  10.178  0.0250 -0.1199  0.2104
    6PHE    SC3  652  -0.218   5.242   9.932 -0.3553  0.1786  0.1832
    7ARG     BB  653  -0.584   4.795   9.504  0.0666  0.0231  0.1706
    7ARG    SC1  654  -0.430   4.860   9.237 -0.5675  0.1475 -0.3452
    7ARG    SC2  655  -0.370   4.726   8.991 -0.0493  0.0787 -0.2387
    8LYS     BB  656  -0.853   4.740   9.648  0.0413  0.0858  0.1477
    8LYS    SC1  657  -0.980   4.447   9.564  0.1005  0.3488  0.1801
    8LYS    SC2  658  -0.907   4.207   9.441 -0.0810 -0.2218 -0.0603
    9SER     BB  659  -0.841   4.962   9.864 -0.0238  0.1298  0.1068
    9SER    SC1  660  -0.837   4.954  10.113  0.0297 -0.2569 -0.0559
   10LYS     BB  661  -0.808   5.198   9.665  0.1977 -0.0879 -0.1247
   10LYS    SC1  662  -0.492   5.314   9.569 -0.2324 -0.0352 -0.0148
   10LYS    SC2  663  -0.385   5.383   9.380  0.0665 -0.3881 -0.0051
   11GLU     BB  664  -1.071   5.178   9.504  0.0462 -0.1070  0.1183
   11GLU    SC1  665  -0.950   5.086   9.153  0.2070 -0.1733  0.1041
   12LYS     BB  666  -1.276   5.162   9.736 -0.1018 -0.0435 -0.0051
   12LYS    SC1  667  -1.574   5.047   9.756 -0.0570  0.0423  0.0538
   12LYS    SC2  668  -1.690   4.844   9.727 -0.1303  0.0138  0.1512
   13ILE     BB  669  -1.213   5.443   9.852  0.1952 -0.1192  0.0274
   13ILE    SC1  670  -1.274   5.476  10.154  0.0081 -0.1784 -0.0019
   14GLY     BB  671  -1.344   5.701   9.693 -0.1987 -0.2399  0.1404
   15LYS     BB  672  -1.652   5.593   9.643 -0.2520 -0.1104  0.1813
   15LYS    SC1  673  -1.569   5.393   9.400  0.2918  0.0763 -0.4854
   15LYS    SC2  674  -1.455   5.239   9.249 -0.0459 -0.0182  0.0744
   16GLU     BB  675  -1.724   5.485   9.925  0.1241 -0.1186  0.2822
   16GLU    SC1  676  -1.994   5.263  10.053 -0.1396  0.3470  0.1876
   17PHE     BB  677  -1.682   5.730  10.110 -0.1844  0.1086  0.0677
   17PHE    SC1  678  -1.588   5.746  10.406 -0.1085 -0.0651  0.1596
   17PHE    SC2  679  -1.631   5.780  10.670  0.0518 -0.2179  0.2082
   17PHE    SC3  680  -1.390   5.838  10.564 -0.2234  0.6672 -0.0652
   18LYS     BB  681  -1.880   5.937   9.992 -0.1325  0.1229  0.0053
   18LYS    SC1  682  -1.781   6.230  10.035 -0.4634  0.2602 -0.0718
   18LYS    SC2  683  -1.881   6.420   9.935 -0.1109  0.2046  0.1184
   19ARG     BB  684  -2.151   5.793  10.036 -0.3400  0.4802 -0.0427
   19ARG    SC1  685  -2.278   5.646   9.802 -0.0056  0.1295  0.2155
   19ARG    SC2  686  -2.390   5.678   9.512 -0.1221 -0.2715 -0.1147
   20ILE     BB  687  -2.169   5.772  10.345 -0.0320 -0.2272 -0.0430
   20ILE    SC1  688  -2.057   5.511  10.469 -0.0867 -0.1898  0.0874
   21VAL     BB  689  -2.131   6.072  10.411  0.0638 -0.2105 -0.1683
   21VAL    SC1  690  -1.942   6.126  10.589  0.0127 -0.0660 -0.1561
   22GLN     BB  691  -2.375   6.193  10.263  0.0590 -0.1428 -0.1060
   22GLN    SC1  692  -2.615   6.091   9.921  0.0467  0.0939  0.2431
   23ARG     BB  693  -2.608   6.083  10.435  0.1006 -0.1971 -0.0842
   23ARG    SC1  694  -2.883   6.055  10.356  0.2555  0.0352  0.2362
   23ARG    SC2  695  -3.092   5.800  10.366 -0.0555  0.1717  0.0161
   24ILE     BB  696  -2.526   6.217  10.702  0.0556 -0.0286 -0.1530
   24ILE    SC1  697  -2.612   6.162  10.995 -0.0547  0.2137 -0.1365
   25LYS     BB  698  -2.557   6.515  10.624  0.1133 -0.0139 -0.1207
   25LYS    SC1  699  -2.509   6.837  10.641 -0.2335 -0.3902  0.2186
   25LYS    SC2  700  -2.640   6.962  10.489  0.1365 -0.0227 -0.1857
   26ASP     BB  701  -2.851   6.497  10.526  0.1092  0.1750 -0.1501
   26ASP    SC1  702  -2.962   6.612  10.267 -0.1060  0.0523 -0.3266
   27PHE     BB  703  -2.994   6.415  10.789  0.2174 -0.1092 -0.1739
   27PHE    SC1  704  -3.059   6.094  10.848  0.2102 -0.1306  0.0471
   27PHE    SC2  705  -3.102   5.931  11.059  0.1099 -0.0660  0.0782
   27PHE    SC3  706  -3.239   5.894  10.829 -0.0720  0.1011  0.1557
   28LEU     BB  707  -2.915   6.665  10.955  0.1861 -0.1299 -0.1276
   28LEU    SC1  708  -2.859   6.501  11.255 -0.0612 -0.0877  0.0166
   29ARG     BB  709  -3.028   6.877  10.759 -0.0940 -0.2141 -0.0638
   29ARG    SC1  710  -2.943   7.214  10.806  0.2296 -0.0905 -0.3081
   29ARG    SC2  711  -2.902   7.541  10.842  0.1532  0.1525  0.0072
   30ASN     BB  712  -3.329   6.808  10.736 -0.1983  0.1207  0.1663
   30ASN    SC1  713  -3.487   6.823  10.458 -0.2033 -0.3630  0.1338
   31LEU     BB  714  -3.396   6.838  11.037  0.0069 -0.0864  0.2374
   31LEU    SC1  715  -3.233   6.779  11.353  0.0350  0.2457  0.0644
   32VAL     BB  716  -3.689   6.787  11.180 -0.1082 -0.0131  0.0341
   32VAL    SC1  717  -3.727   6.715  11.432 -0.3430 -0.2218 -0.0543
   33PRO     BB  718  -3.862   7.073  11.054 -0.1298 -0.1335  0.3601
   33PRO    SC1  719  -4.061   7.151  11.262  0.1580  0.0863  0.2129
   34ARG     BB  720  -3.849   7.010  10.776  0.0373 -0.1153 -0.1707
   34ARG    SC1  721  -3.909   6.689  10.740 -0.0810  0.2368 -0.2607
   34ARG    SC2  722  -3.885   6.542  10.512 -0.1455  0.0140  0.2520
   35THR     BB  723  -3.804   7.282  10.606  0.1388  0.0719 -0.0948
   35THR    SC1  724  -3.977   7.401  10.453  0.0621  0.1096  0.0194
   36GLU     BB  725  -3.483   7.319  10.738  0.0832 -0.0786  0.0253
   36GLU    SC1  726  -3.329   7.600  10.528 -0.0255 -0.0520  0.4633
   37SER     BB  727  -3.376   7.306  11.038 -0.2141 -0.1219  0.0934
   37SER    SC1  728  -3.207   7.238  11.205 -0.2815  0.1240 -0.0156
   38POPC   NC3  729   8.835   6.404  14.217 -0.2628 -0.0715  0.2852
   38POPC   PO4  730   8.539   6.506  13.914  0.0376  0.2965  0.0073
   38POPC   GL1  731   8.626   6.101  13.621 -0.1277 -0.0647  0.2399
   38POPC   GL2  732   8.557   6.243  13.262  0.2849 -0.0113  0.2267
   38POPC   C1A  733   8.870   5.795  13.321 -0.0012 -0.1664 -0.0986
   38POPC   D2A  734   8.996   5.438  12.981  0.1798  0.0255 -0.1068
   38POPC   C3A  735   8.845   5.092  12.863 -0.0257 -0.1986  0.2816
   38POPC   C4A  736   8.930   4.766  13.069 -0.0167 -0.0437 -0.3241
   38POPC   C1B  737   8.615   5.991  12.899 -0.0113  0.2483  0.1384
   38POPC   C2B  738   8.843   5.849  12.728  0.0155  0.1380  0.2620
   38POPC   C3B  739   9.039   5.809  12.372 -0.1062 -0.1953  0.0217
   38POPC   C4B  740   8.727   5.905  12.021 -0.1257 -0.2101  0.0199
   39POPC   NC3  741   3.988  10.284  14.508 -0.0786  0.2306  0.2132
   39POPC   PO4  742   3.743  10.211  14.064 -0.3421 -0.0020 -0.1844
   39POPC   GL1  743   3.831  10.017  13.731  0.3431  0.3155 -0.2329
   39POPC   GL2  744   3.898  10.114  13.317 -0.1556  0.1910  0.1650
   39POPC   C1A  745   3.903   9.657  13.480  0.1693 -0.0973 -0.0930
   39POPC   D2A  746   3.554   9.574  13.068 -0.0206 -0.1728 -0.1065
   39POPC   C3A  747   3.377   9.184  13.134  0.2046  0.2418 -0.1986
   39POPC   C4A  748   3.665   8.765  13.010  0.0750  0.1572 -0.2471
   39POPC   C1B  749   3.631  10.145  12.882  0.0199  0.1411  0.1285
   39POPC   C2B  750   3.374   9.947  12.608  0.0772  0.1371  0.1548
   39POPC   C3B  751   3.352   9.796  12.151  0.1626  0.2535 -0.0828
   39POPC   C4B  752   3.621   9.918  11.908 -0.0917 -0.0262  0.1025
   40POPC   NC3  753   4.083   6.485  14.059  0.0173  0.0149 -0.0957
   40POPC   PO4  754   4.041   6.399  13.693 -0.1900 -0.1432 -0.0238
   40POPC   GL1  755   3.913   6.335  13.241  0.0293  0.2336 -0.2141
   40POPC   GL2  756   3.673   6.516  13.072  0.1283  0.0670  0.2030
   40POPC   C1A  757   4.104   6.384  12.827 -0.1340 -0.0977 -0.2518
   40POPC   D2A  758   3.973   6.248  12.514  0.2661  0.1201  0.2562
   40POPC   C3A  759   4.149   6.520  12.327 -0.1452 -0.0248 -0.0696
   40POPC   C4A  760   4.600   6.606  12.106  0.0566 -0.4811  0.1308
   40POPC   C1B  761   3.745   6.702  12.706  0.1424 -0.1656  0.1497
   40POPC   C2B  762   3.494   6.979  12.597 -0.2149 -0.2069 -0.5242
   40POPC   C3B  763   3.192   7.320  12.474 -0.0762 -0.3781 -0.2206
   40POPC   C4B  764   2.752   7.457  12.292 -0.1759  0.3215 -0.2966
   41POPC   NC3  765   5.431  10.751  10.084  0.0112  0.2146 -0.1273
   41POPC   PO4  766   5.434  10.299  10.293 -0.0047 -0.0278 -0.6009
   41POPC   GL1  767   5.657  10.515  10.643 -0.2233 -0.0913  0.3321
   41POPC   GL2  768   5.903  10.763  10.522  0.4222 -0.2566  0.0605
   41POPC   C1A  769   5.401  10.842  10.826 -0.0273 -0.1181 -0.1605
   41POPC   D2A  770   5.093  10.978  11.060  0.0066  0.5614  0.0363
   41POPC   C3A  771   4.710  10.909  10.984  0.4402 -0.0810 -0.1139
   41POPC   C4A  772   4.350  10.625  11.211 -0.2267  0.0655  0.3065
   41POPC   C1B  773   5.973  10.952  10.918  0.0773  0.0833  0.4219
   41POPC   C2B  774   5.797  10.913  11.198 -0.2129  0.2307  0.0970
   41POPC   C3B  775   5.501  11.095  11.401 -0.2245 -0.3533 -0.1946
   41POPC   C4B  776   5.129  11.105  11.678  0.0997  0.2257 -0.0194
   42POPC   NC3  777   8.425  10.787  13.243  0.0611 -0.0369  0.1201
   42POPC   PO4  778   8.244  10.446  12.998  0.0085 -0.1527  0.1129
   42POPC   GL1  779   8.347  10.679  12.622 -0.0716 -0.1062  0.0093
   42POPC   GL2  780   8.705  10.761  12.445  0.0440 -0.1623  0.0072
   42POPC   C1A  781   8.185  11.041  12.385  0.3697 -0.0825  0.0092
   42POPC   D2A  782   7.970  11.436  12.263  0.0298  0.0100 -0.0543
   42POPC   C3A  783   7.654  11.477  11.901  0.0636  0.0852  0.3645
   42POPC   C4A  784   7.352  11.228  11.819  0.1470  0.0328  0.2149
   42POPC   C1B  785   8.681  10.919  12.057  0.0854 -0.2539 -0.2313
   42POPC   C2B  786   8.527  11.318  11.833  0.0321  0.1999  0.3590
   42POPC   C3B  787   8.540  11.612  11.484  0.0358 -0.1151  0.0985
   42POPC   C4B  788   8.887  11.557  11.202 -0.3630  0.1035  0.0649
   43POPC   NC3  789   5.278   2.485  13.925  0.0592  0.2530 -0.3057
   43POPC   PO4  790   5.414   2.050  13.763 -0.0224 -0.2913  0.1143
   43POPC   GL1  791   5.451   2.049  13.388 -0.0164  0.0246  0.2859
   43POPC   GL2  792   5.192   2.183  13.145 -0.1329  0.1758 -0.3573
   43POPC   C1A  793   5.561   1.956  12.895 -0.0967 -0.0915 -0.0528
   43POPC   D2A  794   5.468   1.966  12.498 -0.0756  0.0714 -0.0299
   43POPC   C3A  795   5.123   1.676  12.389  0.0475  0.1092 -0.1712
   43POPC   C4A  796   4.925   1.487  12.738 -0.1983  0.2827 -0.2950
   43POPC   C1B  797   5.042   1.975  12.798 -0.0579 -0.2276 -0.0897
   43POPC   C2B  798   4.867   2.124  12.425 -0.1057 -0.0367  0.1344
   43POPC   C3B  799   4.774   2.457  12.177  0.0647  0.3572  0.0171
   43POPC   C4B  800   4.446   2.774  12.148  0.1959  0.0930  0.3327
   44POPC   NC3  801   5.956   7.062  13.973  0.0854  0.2181  0.2461
   44POPC   PO4  802   6.041   6.842  13.599  0.0365  0.0667 -0.2143
   44POPC   GL1  803   5.821   6.862  13.235 -0.1457  0.0804 -0.0616
   44POPC   GL2  804   6.069   6.570  13.041 -0.1052  0.0147  0.0216
   44POPC   C1A  805   5.481   6.921  13.050 -0.0320  0.3012  0.1846
   44POPC   D2A  806   5.261   6.993  12.702 -0.1454  0.0217  0.3325
   44POPC   C3A  807   5.397   7.254  12.311 -0.1824 -0.2191 -0.2362
   44POPC   C4A  808   5.425   7.476  11.923 -0.0330  0.0534  0.1455
   44POPC   C1B  809   6.418   6.479  12.756  0.2276  0.1985  0.0600
   44POPC   C2B  810   6.702   6.130  12.745 -0.1801  0.2083 -0.1525
   44POPC   C3B  811   6.894   6.016  12.376 -0.2664  0.1583 -0.0822
   44POPC   C4B  812   6.791   5.626  12.222 -0.4002  0.0783 -0.4082
   45POPC   NC3  813   0.266   0.832   9.886  0.1429  0.2933  0.1915
   45POPC   PO4  814   0.319   1.312   9.811  0.2469  0.0500 -0.0387
   45POPC   GL1  815   0.259   1.490  10.205  0.0759 -0.4487 -0.2330
   45POPC   GL2  816   0.615   1.599  10.363 -0.2063  0.0838  0.2697
   45POPC   C1A  817   0.061   1.602  10.653  0.1544 -0.0468 -0.0984
   45POPC   D2A  818  -0.089   1.385  10.996 -0.1210 -0.3678 -0.0161
   45POPC   C3A  819   0.077   1.672  11.305  0.2792  0.3264  0.3163
   45POPC   C4A  820   0.297   1.963  11.571 -0.1078 -0.1695 -0.0820
   45POPC   C1B  821   0.895   1.657  10.673 -0.0470  0.0626 -0.2105
   45POPC   C2B  822   1.280   1.704  10.856  0.2969 -0.1594  0.0330
   45POPC   C3B  823   1.395   1.408  11.138 -0.2114  0.1875 -0.1436
   45POPC   C4B  824   1.392   1.020  11.371  0.1144 -0.2132  0.1306
   46POPC   NC3  825   1.342   9.846  13.603 -0.2162 -0.4233 -0.0127
   46POPC   PO4  826   1.143   9.436  13.576  0.4146  0.0713  0.0861
   46POPC   GL1  827   1.056   9.541  13.231  0.3698  0.1896 -0.0461
   46POPC   GL2  828   1.223   9.707  13.151  0.1021 -0.1267  0.1585
   46POPC   C1A  829   0.823   9.488  12.938  0.0668 -0.0781  0.2348
   46POPC   D2A  830   0.525   9.712  12.796  0.2304  0.0023  0.2416
   46POPC   C3A  831   0.680   9.837  12.416 -0.1724  0.0729 -0.4268
   46POPC   C4A  832   0.758   9.933  11.992 -0.0168  0.0699 -0.1742
   46POPC   C1B  833   0.957   9.982  13.063 -0.0320 -0.2032  0.0431
   46POPC   C2B  834   0.946  10.538  13.188  0.2784 -0.0733  0.0249
   46POPC   C3B  835   1.330  10.780  13.129 -0.1782 -0.0707 -0.0254
   46POPC   C4B  836   1.788  10.790  13.108  0.0789 -0.1463 -0.1369
   47POPC   NC3  837   8.624   1.139   9.323 -0.0123  0.0503 -0.0396
   47POPC   PO4  838   8.243   1.276   9.111  0.2244 -0.1354  0.0347
   47POPC   GL1  839   8.089   1.361   9.534  0.0720  0.3082  0.1761
   47POPC   GL2  840   8.291   1.047   9.730  0.0469 -0.0810  0.2720
   47POPC   C1A  841   8.084   1.374   9.992  0.0902 -0.2312 -0.0822
   47POPC   D2A  842   8.187   1.330  10.435  0.1045 -0.2354  0.3411
   47POPC   C3A  843   8.271   1.338  10.817 -0.3205 -0.0209 -0.3747
   47POPC   C4A  844   8.546   0.993  11.002  0.0680 -0.1525 -0.1378
   47POPC   C1B  845   8.589   1.037  10.086 -0.0482  0.0380 -0.1272
   47POPC   C2B  846   8.704   1.298  10.560 -0.3287 -0.1111 -0.1479
   47POPC   C3B  847   8.992   1.235  10.879 -0.1430 -0.0441 -0.1175
   47POPC   C4B  848   9.125   1.467  11.253  0.1251 -0.0710  0.1775
   48POPC   NC3  849   1.099   6.677  13.293 -0.0028 -0.2755 -0.1470
   48POPC   PO4  850   1.480   6.788  13.375 -0.0834  0.2921  0.5025
   48POPC   GL1  851   1.385   6.893  12.949 -0.1048  0.0784 -0.1720
   48POPC   GL2  852   1.544   7.120  12.943 -0.0059  0.1801 -0.2433
   48POPC   C1A  853   1.276   6.819  12.592 -0.2633 -0.0896  0.1424
   48POPC   D2A  854   1.179   7.136  12.178 -0.0107 -0.1021 -0.1479
   48POPC   C3A  855   1.408   7.018  11.806  0.0265 -0.3620 -0.0474
   48POPC   C4A  856   1.771   7.078  11.696  0.0151  0.0104 -0.0527
   48POPC   C1B  857   1.768   7.438  12.666  0.1658 -0.2349  0.3233
   48POPC   C2B  858   1.869   7.790  12.550  0.4391  0.0437 -0.2255
   48POPC   C3B  859   1.670   8.077  12.188  0.0474  0.1789 -0.1790
   48POPC   C4B  860   1.743   8.313  11.712  0.0205  0.0409 -0.2499
   49POPC   NC3  861   0.831   2.260  13.539 -0.1924  0.1851  0.1407
   49POPC   PO4  862   0.758   2.684  13.539  0.0122  0.1645  0.0712
   49POPC   GL1  863   0.705   2.723  13.114  0.2041 -0.0555 -0.1961
   49POPC   GL2  864   0.619   2.995  13.029  0.2169 -0.1449  0.4208
   49POPC   C1A  865   0.845   2.594  12.819  0.2046  0.2465  0.0966
   49POPC   D2A  866   1.125   2.644  12.393  0.3313  0.2196  0.0692
   49POPC   C3A  867   0.896   2.695  11.948 -0.0169 -0.2486 -0.1007
   49POPC   C4A  868   0.479   2.826  11.837 -0.1072 -0.4717 -0.2136
   49POPC   C1B  869   0.275   2.932  12.665  0.4644  0.0952 -0.0370
   49POPC   C2B  870   0.240   3.242  12.204 -0.0357 -0.1601  0.2466
   49POPC   C3B  871   0.047   3.549  11.907 -0.0107  0.0002  0.2403
   49POPC   C4B  872   0.214   3.888  11.740  0.3524 -0.0665 -0.0207
   50POPC   NC3  873   6.468   3.497  13.505 -0.0932  0.1795  0.2232
   50POPC   PO4  874   6.770   3.724  13.569 -0.1864 -0.1033 -0.0705
   50POPC   GL1  875   6.964   3.749  13.121  0.0778 -0.0950  0.1297
   50POPC   GL2  876   6.884   3.372  12.893  0.0899 -0.0852 -0.0218
   50POPC   C1A  877   7.225   3.901  12.740 -0.0924 -0.0713 -0.1632
   50POPC   D2A  878   7.372   3.929  12.401 -0.0258  0.2247 -0.2029
   50POPC   C3A  879   7.233   4.287  12.158 -0.0604 -0.0645 -0.1646
   50POPC   C4A  880   7.036   4.673  12.367 -0.4330 -0.1714 -0.0567
   50POPC   C1B  881   6.692   3.226  12.484 -0.1443  0.0828  0.3671
   50POPC   C2B  882   6.892   3.095  12.073 -0.3945  0.0804  0.0293
   50POPC   C3B  883   7.113   2.726  11.974 -0.1149  0.0261  0.2159
   50POPC   C4B  884   7.398   2.756  11.593  0.1560  0.1786  0.0122
   51POPC   NC3  885  10.800   6.509  13.475 -0.0843 -0.1916  0.2278
   51POPC   PO4  886  10.657   6.955  13.461  0.2942 -0.3348 -0.0885
   51POPC   GL1  887  10.505   7.034  13.116 -0.1404  0.3379  0.0384
   51POPC   GL2  888  10.475   6.605  13.083 -0.2169 -0.0754 -0.0957
   51POPC   C1A  889  10.447   6.962  12.711 -0.0131 -0.2347  0.1130
   51POPC   D2A  890  10.040   6.939  12.570  0.0450  0.1500  0.0506
   51POPC   C3A  891   9.809   6.927  12.195  0.0819 -0.1623  0.1177
   51POPC   C4A  892   9.923   7.209  11.933 -0.0910 -0.3493 -0.1964
   51POPC   C1B  893  10.508   6.467  12.629 -0.0630  0.0672  0.1041
   51POPC   C2B  894  10.480   6.642  12.219 -0.1144  0.2323 -0.1128
   51POPC   C3B  895  10.225   6.729  11.755  0.2605  0.2320  0.1772
   51POPC   C4B  896  10.026   6.860  11.467  0.0128  0.3040 -0.0390
   52POPC   NC3  897  11.255   7.690  13.553 -0.0593  0.0541  0.1617
   52POPC   PO4  898  11.301   7.309  13.328 -0.0633 -0.2897  0.0561
   52POPC   GL1  899  11.516   7.568  12.982 -0.2426  0.0458  0.0084
   52POPC   GL2  900  11.557   7.446  12.679 -0.1134  0.0695  0.2438
   52POPC   C1A  901  11.891   7.788  12.822  0.1533  0.0948  0.2228
   52POPC   D2A  902  11.913   7.831  12.316 -0.1453 -0.1860  0.0382
   52POPC   C3A  903  11.676   8.180  12.243 -0.1793 -0.0426  0.3738
   52POPC   C4A  904  11.519   8.613  12.157  0.0951 -0.2440  0.2756
   52POPC   C1B  905  11.960   7.365  12.670  0.0541 -0.0792 -0.0171
   52POPC   C2B  906  12.345   7.084  12.579 -0.1973 -0.0744  0.1035
   52POPC   C3B  907  12.338   6.741  12.262 -0.2760  0.1717 -0.1051
   52POPC   C4B  908  12.577   6.433  12.060  0.2646  0.0679  0.0952
   53POPC   NC3  909   8.553   1.461  13.451 -0.2574 -0.0076  0.0782
   53POPC   PO4  910   8.437   1.011  13.182  0.0863 -0.3167 -0.0523
   53POPC   GL1  911   8.643   1.052  12.874 -0.0633 -0.3300 -0.1141
   53POPC   GL2  912   8.645   0.724  12.870  0.0702 -0.2018  0.0054
   53POPC   C1A  913   8.700   1.399  12.599 -0.2035  0.0565 -0.0113
   53POPC   D2A  914   8.584   1.622  12.280  0.1808 -0.1653 -0.1274
   53POPC   C3A  915   8.731   1.498  11.851 -0.3677 -0.0780 -0.1043
   53POPC   C4A  916   8.616   1.447  11.416  0.2110 -0.2478  0.1460
   53POPC   C1B  917   8.422   0.824  12.486 -0.2036  0.0859  0.1962
   53POPC   C2B  918   8.530   0.840  12.119  0.2071  0.0979  0.1085
   53POPC   C3B  919   8.927   0.716  11.974  0.1259 -0.3860  0.2367
   53POPC   C4B  920   9.361   0.715  11.832 -0.1244  0.1680  0.1039
   54POPC   NC3  921   5.736   2.306  10.178 -0.5289 -0.1383  0.0128
   54POPC   PO4  922   6.035   1.989   9.977  0.0262  0.1189 -0.0786
   54POPC   GL1  923   6.037   1.929  10.396 -0.1037 -0.0242 -0.0655
   54POPC   GL2  924   5.777   2.024  10.606  0.0043 -0.0314 -0.2051
   54POPC   C1A  925   6.297   1.830  10.699  0.2190  0.2696 -0.1646
   54POPC   D2A  926   6.539   1.622  10.521 -0.0119  0.0755  0.1550
   54POPC   C3A  927   6.923   1.526  10.758  0.3367  0.2439  0.1889
   54POPC   C4A  928   7.352   1.490  10.909 -0.2022 -0.2129  0.3582
   54POPC   C1B  929   5.803   1.805  10.985  0.0414 -0.1642 -0.1852
   54POPC   C2B  930   6.021   1.657  11.331  0.0516  0.0855 -0.0111
   54POPC   C3B  931   5.897   1.425  11.606  0.2235  0.0338  0.0558
   54POPC   C4B  932   5.587   1.207  11.671  0.2330 -0.3675 -0.0519
   55POPC   NC3  933  10.976   5.518  13.310 -0.2069  0.3008  0.0078
   55POPC   PO4  934  10.882   5.124  13.478 -0.0136 -0.0440  0.1767
   55POPC   GL1  935  10.921   4.772  13.212  0.2671  0.1837  0.2245
   55POPC   GL2  936  10.929   4.841  12.875 -0.0860  0.1566  0.1252
   55POPC   C1A  937  10.634   4.457  12.741 -0.1539  0.0144 -0.1545
   55POPC   D2A  938  10.417   4.729  12.389  0.2459 -0.1707 -0.4879
   55POPC   C3A  939  10.540   5.146  12.320  0.1463 -0.1319 -0.2879
   55POPC   C4A  940  10.928   5.264  12.095 -0.0806 -0.2172 -0.1176
   55POPC   C1B  941  10.895   4.750  12.437  0.0294 -0.0830  0.2785
   55POPC   C2B  942  10.774   4.689  12.102  0.0932  0.1478  0.2502
   55POPC   C3B  943  10.408   4.823  11.835 -0.1610 -0.0310  0.0156
   55POPC   C4B  944  10.475   5.314  11.857 -0.0529  0.1579  0.2447
   56POPC   NC3  945   1.844   1.384  13.770  0.0126 -0.1531  0.3607
   56POPC   PO4  946   2.102   1.057  13.830 -0.0750 -0.2783  0.0070
   56POPC   GL1  947   2.153   1.216  13.335 -0.2128 -0.0184 -0.0794
   56POPC   GL2  948   2.219   1.620  13.253  0.0012 -0.1898 -0.0546
   56POPC   C1A  949   2.268   1.280  12.939  0.0955 -0.0056  0.1862
   56POPC   D2A  950   2.341   1.113  12.527 -0.2231  0.0903  0.3448
   56POPC   C3A  951   2.687   1.275  12.335  0.1119  0.3065 -0.0574
   56POPC   C4A  952   2.989   1.066  12.121 -0.3518 -0.1190 -0.1524
   56POPC   C1B  953   2.123   1.723  12.821 -0.1598  0.3302  0.3228
   56POPC   C2B  954   2.243   1.545  12.363  0.1372 -0.1578 -0.1405
   56POPC   C3B  955   2.468   1.571  11.946  0.2058 -0.0200 -0.0114
   56POPC   C4B  956   2.761   1.860  11.706 -0.1886 -0.0284  0.4122
   57POPC   NC3  957   8.197   7.201  13.303  0.0833  0.0860  0.1293
   57POPC   PO4  958   8.469   7.441  12.968  0.2325  0.0982  0.1143
   57POPC   GL1  959   8.699   7.104  12.842  0.0791 -0.1337  0.0184
   57POPC   GL2  960   8.995   7.123  12.754  0.1348  0.0053  0.4675
   57POPC   C1A  961   8.610   6.724  12.641 -0.0783 -0.1025  0.4107
   57POPC   D2A  962   8.629   6.393  12.611 -0.2903  0.1301 -0.0149
   57POPC   C3A  963   9.053   6.268  12.759  0.1430 -0.2604  0.0523
   57POPC   C4A  964   9.530   6.372  12.933 -0.1798 -0.1287 -0.0013
   57POPC   C1B  965   9.128   6.680  12.515  0.0224  0.2464 -0.0076
   57POPC   C2B  966   9.218   6.741  12.026 -0.1716  0.2177 -0.1326
   57POPC   C3B  967   9.584   6.656  11.838  0.0575 -0.2354 -0.0276
   57POPC   C4B  968   9.841   6.440  11.550 -0.1476  0.1260 -0.0859
   58POPC   NC3  969   9.179   6.874  13.329 -0.0833 -0.0177  0.1793
   58POPC   PO4  970   9.659   7.057  13.380 -0.1131  0.1338  0.1140
   58POPC   GL1  971   9.883   7.178  13.007  0.2089 -0.0459  0.1176
   58POPC   GL2  972  10.094   7.366  13.152 -0.1533 -0.0174  0.4327
   58POPC   C1A  973   9.767   7.406  12.662  0.2962 -0.2186 -0.3206
   58POPC   D2A  974   9.899   7.843  12.626  0.2637 -0.2622  0.0593
   58POPC   C3A  975   9.992   7.998  12.076  0.0787  0.1920 -0.0318
   58POPC   C4A  976  10.145   8.406  11.886 -0.0859  0.1702  0.0713
   58POPC   C1B  977  10.343   7.533  12.762  0.2315 -0.1304 -0.3103
   58POPC   C2B  978  10.214   7.402  12.386 -0.3122  0.0933  0.1825
   58POPC   C3B  979  10.344   7.657  12.027  0.3339 -0.4201 -0.1406
   58POPC   C4B  980  10.185   7.946  11.628  0.1625 -0.0317  0.1361
   59POPC   NC3  981   1.590   5.113  12.963  0.4283 -0.1765 -0.0165
   59POPC   PO4  982   1.781   4.838  13.351 -0.0745 -0.3434  0.0707
   59POPC   GL1  983   1.722   4.603  13.019 -0.1439 -0.3158  0.3463
   59POPC   GL2  984   1.511   4.595  12.759  0.1343 -0.0067  0.0022
   59POPC   C1A  985   1.998   4.691  12.630 -0.2505 -0.2854 -0.0293
   59POPC   D2A  986   1.933   4.872  12.121  0.0430  0.1369  0.0605
   59POPC   C3A  987   1.540   4.775  11.831 -0.2374  0.0307  0.0044
   59POPC   C4A  988   1.353   4.587  11.361 -0.0043  0.0527 -0.3233
   59POPC   C1B  989   1.473   4.887  12.353  0.1031  0.0624 -0.2160
   59POPC   C2B  990   1.083   5.026  12.119  0.1577  0.3574 -0.1297
   59POPC   C3B  991   0.824   5.255  12.287 -0.0441 -0.1239  0.0450
   59POPC   C4B  992   0.334   5.151  12.238 -0.0769  0.1415 -0.0398
   60POPC   NC3  993   0.880  10.662  13.889 -0.0054  0.0747 -0.0399
   60POPC   PO4  994   0.785  11.125  13.672 -0.0563 -0.3653  0.1309
   60POPC   GL1  995   0.731  11.132  13.265  0.0786  0.0606  0.0892
   60POPC   GL2  996   0.451  11.274  13.251  0.0116 -0.2152 -0.0240
   60POPC   C1A  997   0.870  10.938  12.945  0.2621  0.4018  0.1765
   60POPC   D2A  998   1.110  10.613  12.638  0.0103  0.1363 -0.0490
   60POPC   C3A  999   1.322  10.798  12.304 -0.1709 -0.2115 -0.1129
   60POPC   C4A 1000   1.784  10.723  12.197  0.4701  0.0367  0.2140
   60POPC   C1B 1001   0.445  11.262  12.820  0.3667 -0.0742  0.2783
   60POPC   C2B 1002   0.520  11.278  12.282 -0.0706 -0.1048 -0.2137
   60POPC   C3B 1003   0.710  11.625  11.962 -0.2343  0.0764  0.1964
   60POPC   C4B 1004   0.845  11.372  11.521 -0.3156  0.0356  0.0308
   61POPC   NC3 1005   2.788   5.760  12.983 -0.1364  0.3315  0.2341
   61POPC   PO4 1006   2.974   5.989  13.217 -0.0910  0.0637 -0.1800
   61POPC   GL1 1007   3.274   5.918  12.928 -0.0191 -0.4028 -0.3800
   61POPC   GL2 1008   3.416   6.164  12.731 -0.2005 -0.0953  0.0290
   61POPC   C1A 1009   3.410   5.677  12.662 -0.1172  0.0710 -0.0224
   61POPC   D2A 1010   3.521   5.238  12.584 -0.2789  0.2045 -0.1126
   61POPC   C3A 1011   3.305   4.934  12.317  0.0613  0.1273 -0.0910
   61POPC   C4A 1012   2.886   4.824  12.371 -0.0525 -0.0604 -0.0988
   61POPC   C1B 1013   3.130   6.028  12.346 -0.0575 -0.1644 -0.0835
   61POPC   C2B 1014   3.095   5.741  12.124  0.4306 -0.1105 -0.1991
   61POPC   C3B 1015   3.470   5.460  12.137  0.0780  0.0852 -0.1916
   61POPC   C4B 1016   3.878   5.175  12.122  0.0604 -0.0325 -0.0702
   62POPC   NC3 1017   0.709   9.226  13.933 -0.2792 -0.2839  0.2030
   62POPC   PO4 1018   0.340   9.352  13.863 -0.3770  0.5234 -0.0913
   62POPC   GL1 1019   0.075   9.410  13.518 -0.2388 -0.2527  0.1146
   62POPC   GL2 1020   0.096   9.777  13.526  0.2732 -0.0393 -0.1570
   62POPC   C1A 1021   0.062   9.634  13.049  0.0614  0.0244 -0.1250
   62POPC   D2A 1022   0.007   9.931  12.642 -0.4534 -0.2484  0.0439
   62POPC   C3A 1023  -0.244  10.092  12.253  0.1829 -0.4259 -0.0533
   62POPC   C4A 1024  -0.125  10.141  11.779  0.0505  0.1799  0.0031
   62POPC   C1B 1025   0.431   9.867  13.289 -0.0810 -0.0520  0.3909
   62POPC   C2B 1026   0.427  10.238  13.043  0.0909  0.3721 -0.0533
   62POPC   C3B 1027   0.731  10.272  12.740 -0.0507  0.1727 -0.0940
   62POPC   C4B 1028   0.825  10.313  12.308  0.0442  0.1383  0.2180
   63POPC   NC3 1029  11.222  10.993  13.886  0.2009  0.2913  0.1960
   63POPC   PO4 1030  11.250  10.626  13.721 -0.0685  0.1187  0.4308
   63POPC   GL1 1031  11.104  10.663  13.317  0.0250 -0.2170 -0.2701
   63POPC   GL2 1032  11.177  10.848  13.043  0.3539  0.1269  0.1986
   63POPC   C1A 1033  10.943  10.407  12.997 -0.1030  0.1804  0.1706
   63POPC   D2A 1034  10.917  10.344  12.563  0.0560  0.0614  0.4037
   63POPC   C3A 1035  10.600  10.301  12.329  0.2391  0.4053 -0.0024
   63POPC   C4A 1036  10.515  10.446  11.904 -0.1416 -0.0349 -0.1446
   63POPC   C1B 1037  11.507  10.522  12.672 -0.0581 -0.0384  0.0472
   63POPC   C2B 1038  11.785  10.266  12.427 -0.1113 -0.0173 -0.3428
   63POPC   C3B 1039  11.734   9.838  12.188 -0.0600 -0.0300 -0.4187
   63POPC   C4B 1040  11.642   9.486  11.943 -0.0970  0.1037  0.0385
   64POPC   NC3 1041   1.751   5.285  13.558 -0.1627 -0.0619  0.1888
   64POPC   PO4 1042   1.745   5.536  13.204  0.3494 -0.1670 -0.0913
   64POPC   GL1 1043   1.768   5.633  12.852 -0.2229 -0.0288  0.5552
   64POPC   GL2 1044   1.963   5.368  12.731  0.1305  0.0783 -0.0373
   64POPC   C1A 1045   1.904   5.834  12.499 -0.2583 -0.1383 -0.0010
   64POPC   D2A 1046   2.067   5.828  12.040 -0.2348 -0.1235 -0.2448
   64POPC   C3A 1047   2.101   5.412  11.738 -0.3066 -0.0729 -0.2625
   64POPC   C4A 1048   2.311   5.490  11.362  0.2966 -0.0408 -0.0524
   64POPC   C1B 1049   1.855   5.300  12.364 -0.0308 -0.0634 -0.1703
   64POPC   C2B 1050   1.541   5.228  12.009 -0.3625 -0.0653  0.1988
   64POPC   C3B 1051   1.247   5.198  11.599  0.1758 -0.4143 -0.1488
   64POPC   C4B 1052   0.972   5.218  11.267 -0.2239 -0.1259 -0.3088
   65POPC   NC3 1053   5.524   3.003   9.899  0.1799 -0.2192  0.0950
   65POPC   PO4 1054   5.277   2.537   9.830 -0.4905 -0.5378 -0.0974
   65POPC   GL1 1055   5.236   2.552  10.246  0.2221 -0.0157 -0.1405
   65POPC   GL2 1056   5.246   2.860  10.370  0.1623 -0.2463  0.1767
   65POPC   C1A 1057   5.095   2.360  10.589  0.0403  0.0179 -0.1961
   65POPC   D2A 1058   4.877   2.391  10.932  0.3836  0.2848  0.0483
   65POPC   C3A 1059   5.139   2.337  11.269 -0.1871  0.0064  0.0637
   65POPC   C4A 1060   5.246   2.108  11.660  0.2035 -0.1363  0.0040
   65POPC   C1B 1061   5.302   3.190  10.750  0.0243 -0.1224 -0.1921
   65POPC   C2B 1062   5.356   3.425  11.173  0.0281 -0.1057  0.1075
   65POPC   C3B 1063   5.341   3.793  11.548  0.2629  0.0861 -0.0514
   65POPC   C4B 1064   5.587   4.108  11.814  0.0504 -0.0699 -0.2350
   66POPC   NC3 1065   3.516   6.321   9.451  0.0600 -0.2941  0.0521
   66POPC   PO4 1066   3.688   6.026   9.714 -0.0711  0.2280  0.0996
   66POPC   GL1 1067   3.524   6.020  10.082  0.0441 -0.1068  0.1307
   66POPC   GL2 1068   3.479   5.739  10.205  0.0843  0.0689  0.1492
   66POPC   C1A 1069   3.495   6.147  10.492  0.2697  0.1102 -0.1783
   66POPC   D2A 1070   3.370   6.366  10.811  0.0238  0.3009 -0.0403
   66POPC   C3A 1071   3.129   6.093  11.072  0.3634  0.0427  0.2086
   66POPC   C4A 1072   2.661   6.015  10.949 -0.0837  0.0325 -0.0482
   66POPC   C1B 1073   3.590   5.605  10.522  0.0167  0.3390  0.0970
   66POPC   C2B 1074   3.628   5.764  10.854  0.4561  0.0550 -0.0258
   66POPC   C3B 1075   3.416   5.669  11.266  0.1584 -0.2305  0.2231
   66POPC   C4B 1076   3.220   5.503  11.681 -0.1248  0.1580 -0.0754
   67POPC   NC3 1077   0.942   4.933  13.113 -0.0168  0.1043 -0.0562
   67POPC   PO4 1078   1.220   5.462  13.178 -0.2298 -0.2762 -0.1260
   67POPC   GL1 1079   1.313   5.489  12.718 -0.2693  0.0537 -0.0113
   67POPC   GL2 1080   1.150   5.152  12.685  0.2856  0.0509 -0.1825
   67POPC   C1A 1081   1.385   5.552  12.358  0.1614  0.0415 -0.1126
   67POPC   D2A 1082   1.443   5.813  11.988 -0.3061 -0.0633 -0.1721
   67POPC   C3A 1083   1.674   5.658  11.737  0.0099  0.0320 -0.2104
   67POPC   C4A 1084   1.715   5.185  11.536  0.0277  0.0468 -0.5264
   67POPC   C1B 1085   1.070   4.696  12.506  0.2166 -0.4093 -0.1102
   67POPC   C2B 1086   1.150   4.471  12.157 -0.2158 -0.3496 -0.1912
   67POPC   C3B 1087   1.024   4.527  11.835  0.2827 -0.0391 -0.0627
   67POPC   C4B 1088   0.865   4.775  11.560  0.0622 -0.0235  0.0401
   68POPC   NC3 1089   2.075   8.112  13.755 -0.3196 -0.0526  0.0196
   68POPC   PO4 1090   2.408   8.402  13.440  0.0897  0.4731 -0.0715
   68POPC   GL1 1091   2.790   8.484  13.240 -0.2182  0.0402  0.1098
   68POPC   GL2 1092   2.732   8.510  12.861 -0.2774  0.2807 -0.1894
   68POPC   C1A 1093   3.175   8.669  13.166 -0.2841 -0.1023 -0.1149
   68POPC   D2A 1094   3.235   8.696  12.692  0.3243  0.1352 -0.0913
   68POPC   C3A 1095   3.547   8.909  12.451  0.0056 -0.1224  0.0674
   68POPC   C4A 1096   3.695   9.394  12.282  0.0958  0.0435 -0.1044
   68POPC   C1B 1097   2.631   8.522  12.453 -0.1854  0.0163  0.1889
   68POPC   C2B 1098   2.587   8.594  12.102  0.2431  0.1854 -0.5374
   68POPC   C3B 1099   2.739   8.828  11.756  0.3103 -0.1757  0.1859
   68POPC   C4B 1100   2.773   8.785  11.345 -0.3261  0.1491  0.1713
   69POPC   NC3 1101   3.125   5.788  13.679 -0.1704  0.2399 -0.4469
   69POPC   PO4 1102   3.102   5.491  13.294 -0.1754 -0.2309 -0.1081
   69POPC   GL1 1103   3.087   5.296  12.880  0.1777  0.0497 -0.0578
   69POPC   GL2 1104   2.930   5.023  12.796 -0.1527  0.0114  0.1269
   69POPC   C1A 1105   3.054   5.416  12.497 -0.2692  0.2780 -0.1142
   69POPC   D2A 1106   2.969   5.244  12.030  0.1950  0.3521  0.2076
   69POPC   C3A 1107   3.002   4.882  11.741 -0.3376 -0.1564  0.1552
   69POPC   C4A 1108   3.149   4.624  11.522 -0.3465 -0.1310  0.1864
   69POPC   C1B 1109   2.582   5.200  12.663  0.1202 -0.1516  0.1126
   69POPC   C2B 1110   2.427   5.061  12.269 -0.1966  0.0114  0.2451
   69POPC   C3B 1111   2.543   4.829  11.886 -0.0984 -0.3694 -0.2615
   69POPC   C4B 1112   2.626   5.202  11.607  0.3302 -0.3985 -0.2190
   70POPC   NC3 1113   4.280   3.298  13.713 -0.1328  0.0642  0.2084
   70POPC   PO4 1114   4.751   3.360  13.621 -0.1124  0.0769 -0.2616
   70POPC   GL1 1115   4.646   3.135  13.191 -0.0145  0.0084 -0.1319
   70POPC   GL2 1116   4.234   3.351  13.132 -0.2672  0.0129  0.2092
   70POPC   C1A 1117   4.462   3.170  12.749 -0.4179 -0.0373  0.0116
   70POPC   D2A 1118   4.205   3.379  12.366  0.2024  0.0275 -0.1086
   70POPC   C3A 1119   3.926   3.621  12.167 -0.1520  0.0914  0.0505
   70POPC   C4A 1120   3.597   3.620  11.928 -0.0458  0.2189  0.2331
   70POPC   C1B 1121   4.002   3.338  12.804 -0.2406 -0.1797 -0.3369
   70POPC   C2B 1122   4.025   2.989  12.585  0.1278  0.1196 -0.2059
   70POPC   C3B 1123   3.998   2.586  12.298  0.1132 -0.3094 -0.4872
   70POPC   C4B 1124   3.805   2.244  12.006 -0.0465 -0.2879 -0.1335
   71POPC   NC3 1125   2.229   7.677  13.080  0.1635  0.0085 -0.2181
   71POPC   PO4 1126   2.226   7.223  13.129  0.0089  0.0264 -0.1550
   71POPC   GL1 1127   2.288   7.270  12.714 -0.2101  0.3719 -0.4127
   71POPC   GL2 1128   2.414   7.636  12.655 -0.0093 -0.1155 -0.1931
   71POPC   C1A 1129   2.119   7.247  12.337 -0.2376 -0.0392  0.0649
   71POPC   D2A 1130   1.757   7.349  12.094 -0.0089  0.1138  0.1025
   71POPC   C3A 1131   1.722   7.652  11.854  0.1832  0.0982 -0.2047
   71POPC   C4A 1132   1.402   7.981  11.792 -0.1409 -0.0124  0.3661
   71POPC   C1B 1133   2.263   7.730  12.276 -0.1630  0.1561  0.0042
   71POPC   C2B 1134   2.391   7.604  11.831  0.1560  0.0183  0.0560
   71POPC   C3B 1135   2.721   7.241  11.680  0.2513  0.1747  0.1202
   71POPC   C4B 1136   3.110   7.140  11.693 -0.0638  0.0485 -0.1798
   72POPC   NC3 1137   0.147   3.666  13.720 -0.0889 -0.1713  0.1363
   72POPC   PO4 1138  -0.032   4.063  13.625 -0.2902  0.2140  0.0441
   72POPC   GL1 1139   0.039   4.194  13.210 -0.0740 -0.3211  0.1606
   72POPC   GL2 1140   0.378   4.307  13.158 -0.0475  0.2082  0.1558
   72POPC   C1A 1141   0.072   3.959  12.807 -0.3292 -0.0916 -0.1345
   72POPC   D2A 1142   0.494   3.956  12.789 -0.0643  0.1898  0.3617
   72POPC   C3A 1143   0.816   3.776  12.650  0.0288  0.0851  0.1192
   72POPC   C4A 1144   1.058   3.551  12.291  0.1395  0.2050  0.0842
   72POPC   C1B 1145   0.293   4.388  12.712 -0.0950  0.0143  0.1328
   72POPC   C2B 1146   0.725   4.274  12.384  0.0368 -0.4448  0.0610
   72POPC   C3B 1147   0.835   3.985  12.098 -0.3369  0.0192 -0.2834
   72POPC   C4B 1148   0.678   3.717  11.953 -0.2157 -0.0197  0.0140
   73POPC   NC3 1149   7.901   9.735  12.153 -0.0491  0.0613  0.0732
   73POPC   PO4 1150   8.042   9.616  11.776  0.2444  0.1678 -0.5674
   73POPC   GL1 1151   7.958   9.938  11.579  0.1161  0.0476  0.0009
   73POPC   GL2 1152   7.672   9.904  11.381  0.1074 -0.2000  0.3067
   73POPC   C1A 1153   7.930  10.339  11.417  0.0369  0.0937 -0.0398
   73POPC   D2A 1154   7.946  10.706  11.262  0.3628 -0.1990  0.0172
   73POPC   C3A 1155   7.667  11.115  11.368 -0.0723  0.0435  0.1323
   73POPC   C4A 1156   7.525  11.607  11.403 -0.0806  0.3298  0.1247
   73POPC   C1B 1157   7.718  10.113  11.013 -0.0544  0.1371 -0.0311
   73POPC   C2B 1158   7.978  10.353  10.942 -0.1789 -0.0033  0.1127
   73POPC   C3B 1159   8.452  10.480  11.058 -0.3955 -0.1239 -0.1935
   73POPC   C4B 1160   8.729  10.798  11.151 -0.1796  0.1477 -0.2067
   74POPC   NC3 1161   4.548   4.185  14.304 -0.1480  0.1071 -0.0321
   74POPC   PO4 1162   4.421   4.198  13.837 -0.0952  0.1580  0.0271
   74POPC   GL1 1163   4.662   4.165  13.513  0.0059 -0.2212 -0.1015
   74POPC   GL2 1164   4.867   3.855  13.428  0.1371  0.0874 -0.0127
   74POPC   C1A 1165   4.775   4.096  13.025 -0.3370  0.2175  0.0176
   74POPC   D2A 1166   4.544   4.319  12.664 -0.0952 -0.0575  0.2842
   74POPC   C3A 1167   4.800   4.526  12.327 -0.0044 -0.1599 -0.1441
   74POPC   C4A 1168   4.822   4.700  12.010 -0.0071  0.0106 -0.0401
   74POPC   C1B 1169   4.684   3.632  13.019  0.2765 -0.1370  0.0051
   74POPC   C2B 1170   4.767   3.518  12.565  0.0873  0.0571  0.0782
   74POPC   C3B 1171   4.618   3.253  12.249 -0.1667 -0.1655  0.2798
   74POPC   C4B 1172   4.848   3.014  12.023  0.2986 -0.1562 -0.2976
   75POPC   NC3 1173   5.282   6.414  13.872 -0.2228  0.1311 -0.1511
   75POPC   PO4 1174   5.594   6.183  13.834  0.0834  0.4918 -0.2671
   75POPC   GL1 1175   5.380   5.885  13.539  0.0719  0.1905  0.1912
   75POPC   GL2 1176   5.543   5.640  13.185  0.2005  0.2817 -0.0708
   75POPC   C1A 1177   5.039   5.866  13.225  0.0929 -0.2460  0.1731
   75POPC   D2A 1178   4.690   5.735  13.056  0.2255 -0.0190 -0.1820
   75POPC   C3A 1179   4.741   5.695  12.519  0.3307 -0.0603  0.0755
   75POPC   C4A 1180   4.663   5.680  12.061  0.1462 -0.2536  0.2061
   75POPC   C1B 1181   5.250   5.805  12.798  0.0886 -0.0112  0.1612
   75POPC   C2B 1182   5.069   6.136  12.718  0.4714 -0.0259  0.1754
   75POPC   C3B 1183   5.044   6.564  12.499  0.0418  0.1379  0.0162
   75POPC   C4B 1184   5.073   6.959  12.184  0.1064  0.1588 -0.2056
   76POPC   NC3 1185  10.174   1.012  13.129 -0.2521  0.3231 -0.1787
   76POPC   PO4 1186   9.857   0.933  13.441  0.1068  0.0112 -0.0811
   76POPC   GL1 1187   9.774   1.299  13.073 -0.3415  0.0406  0.1375
   76POPC   GL2 1188   9.535   1.476  12.914  0.0953  0.2061  0.2881
   76POPC   C1A 1189   9.809   1.225  12.584 -0.0145 -0.0302 -0.0933
   76POPC   D2A 1190  10.077   1.255  12.297  0.3981  0.1340 -0.1083
   76POPC   C3A 1191   9.961   1.482  12.048 -0.0772 -0.2192 -0.0238
   76POPC   C4A 1192   9.931   1.825  11.728  0.1215 -0.0697  0.2708
   76POPC   C1B 1193   9.557   1.700  12.491 -0.2667 -0.0778  0.0688
   76POPC   C2B 1194   9.844   1.957  12.172  0.2888 -0.1812  0.1757
   76POPC   C3B 1195  10.235   2.172  12.075 -0.2938 -0.2466  0.3383
   76POPC   C4B 1196  10.350   2.574  12.254  0.1417  0.1636  0.1962
   77POPC   NC3 1197  10.535   9.152  13.649 -0.0605  0.3129 -0.0997
   77POPC   PO4 1198  10.555   8.698  13.522 -0.0032 -0.2509  0.0265
   77POPC   GL1 1199  10.612   8.886  13.117  0.0094 -0.0307 -0.2155
   77POPC   GL2 1200  10.920   9.128  13.147 -0.0365 -0.0599  0.0452
   77POPC   C1A 1201  10.741   8.881  12.613 -0.1137 -0.0409  0.2749
   77POPC   D2A 1202  10.581   8.467  12.221  0.2014  0.0536  0.0652
   77POPC   C3A 1203  10.743   8.103  11.974  0.0714  0.3428 -0.4160
   77POPC   C4A 1204  10.994   8.077  11.572 -0.0357 -0.2922 -0.1529
   77POPC   C1B 1205  11.279   9.153  12.882  0.0612  0.0605 -0.1576
   77POPC   C2B 1206  11.361   9.054  12.497  0.2567 -0.0566  0.1196
   77POPC   C3B 1207  11.200   9.051  12.146 -0.2014 -0.0131 -0.3859
   77POPC   C4B 1208  11.307   9.147  11.785 -0.2845  0.5003  0.1160
   78POPC   NC3 1209  11.175   8.844   9.529  0.3044 -0.0773 -0.1558
   78POPC   PO4 1210  10.976   8.484   9.416  0.1044 -0.2083 -0.1389
   78POPC   GL1 1211  11.122   8.421   9.791  0.0425 -0.0470  0.3078
   78POPC   GL2 1212  11.051   8.143   9.960 -0.0752  0.4676  0.0601
   78POPC   C1A 1213  11.298   8.554  10.279  0.3078  0.0500  0.4175
   78POPC   D2A 1214  11.229   8.568  10.655 -0.1111  0.2584  0.0128
   78POPC   C3A 1215  11.144   8.826  10.979  0.1991 -0.3123 -0.1299
   78POPC   C4A 1216  10.931   8.837  11.464 -0.0109 -0.1204  0.1354
   78POPC   C1B 1217  10.946   8.230  10.403 -0.2250  0.1487  0.1266
   78POPC   C2B 1218  10.835   8.318  10.868  0.2130 -0.0339  0.3794
   78POPC   C3B 1219  10.634   8.194  11.236  0.1507  0.2269  0.1120
   78POPC   C4B 1220  10.530   7.739  11.329 -0.0060  0.0793 -0.0819
   79POPC   NC3 1221   0.491   0.575  13.907  0.0888  0.1480 -0.0882
   79POPC   PO4 1222   0.256   0.731  13.587  0.0513 -0.0678 -0.0013
   79POPC   GL1 1223   0.382   0.837  13.215  0.0792 -0.6266  0.1155
   79POPC   GL2 1224   0.448   1.184  13.153  0.0104  0.2052 -0.2364
   79POPC   C1A 1225   0.196   0.755  12.906  0.0900 -0.0438 -0.0970
   79POPC   D2A 1226   0.092   0.707  12.481 -0.1394  0.1077  0.1059
   79POPC   C3A 1227  -0.138   1.041  12.450  0.0940  0.3898 -0.3498
   79POPC   C4A 1228  -0.498   1.225  12.455 -0.1545  0.0104  0.0712
   79POPC   C1B 1229   0.553   1.098  12.776  0.1533  0.1421  0.0129
   79POPC   C2B 1230   0.632   0.841  12.432  0.2763  0.0953 -0.1853
   79POPC   C3B 1231   0.733   0.739  11.989 -0.1688  0.0787 -0.4595
   79POPC   C4B 1232   0.988   0.433  11.730  0.1707 -0.2896  0.1022
   80POPC   NC3 1233   2.575  11.445  13.782  0.0748 -0.1604  0.4122
   80POPC   PO4 1234   2.615  11.884  13.687 -0.3035  0.1570 -0.1134
   80POPC   GL1 1235   2.881  11.847  13.350 -0.4337 -0.2229  0.1361
   80POPC   GL2 1236   2.942  11.560  13.129 -0.0129 -0.0013  0.4521
   80POPC   C1A 1237   2.777  12.012  12.916  0.2631  0.1331  0.0094
   80POPC   D2A 1238   2.877  12.230  12.589 -0.0979 -0.0676 -0.2227
   80POPC   C3A 1239   2.985  12.048  12.074  0.1826  0.4376 -0.3746
   80POPC   C4A 1240   3.021  11.877  11.661 -0.1824 -0.0927 -0.1779
   80POPC   C1B 1241   3.008  11.459  12.788 -0.0727 -0.1199 -0.1454
   80POPC   C2B 1242   3.096  11.152  12.389 -0.1188 -0.1568  0.0175
   80POPC   C3B 1243   3.472  11.223  12.091  0.1394 -0.1582 -0.1626
   80POPC   C4B 1244   3.836  11.260  11.777  0.1898 -0.2151  0.0397
   81POPC   NC3 1245   2.044   2.251  14.394  0.1984 -0.2803 -0.0902
   81POPC   PO4 1246   2.053   2.457  13.945  0.2531 -0.1553  0.1574
   81POPC   GL1 1247   2.150   2.356  13.550 -0.1340 -0.0322  0.0125
   81POPC   GL2 1248   2.210   2.607  13.252  0.1866 -0.1523  0.3616
   81POPC   C1A 1249   2.487   2.092  13.321 -0.1541 -0.0028 -0.2111
   81POPC   D2A 1250   2.719   1.689  13.472  0.0389 -0.2676 -0.0238
   81POPC   C3A 1251   2.686   1.434  13.262 -0.1002  0.1818  0.3630
   81POPC   C4A 1252   2.583   0.977  13.091  0.1504 -0.1502 -0.1875
   81POPC   C1B 1253   2.671   2.509  13.100 -0.0021  0.0338  0.0500
   81POPC   C2B 1254   2.719   2.078  12.892 -0.6503  0.0043  0.2907
   81POPC   C3B 1255   2.630   1.605  12.751  0.3114 -0.0864  0.2981
   81POPC   C4B 1256   2.856   1.209  12.757 -0.1656  0.4360  0.0083
   82POPC   NC3 1257   4.579   4.695  13.632 -0.0417 -0.1907 -0.3325
   82POPC   PO4 1258   4.398   4.623  13.228  0.0073 -0.0300 -0.0278
   82POPC   GL1 1259   4.142   4.619  12.948 -0.1237  0.2498  0.0436
   82POPC   GL2 1260   4.003   4.919  13.008 -0.2269  0.1229  0.0784
   82POPC   C1A 1261   4.061   4.334  12.626 -0.1657 -0.2686  0.0206
   82POPC   D2A 1262   3.803   4.038  12.281  0.0070 -0.0981  0.0473
   82POPC   C3A 1263   3.612   3.596  12.612  0.0936 -0.2492 -0.1684
   82POPC   C4A 1264   3.272   3.326  12.783 -0.0217 -0.2907 -0.1577
   82POPC   C1B 1265   4.090   5.124  12.624 -0.1595 -0.1302 -0.0084
   82POPC   C2B 1266   4.293   5.421  12.374  0.1340  0.1038 -0.3883
   82POPC   C3B 1267   4.146   5.597  11.991  0.1807 -0.2586  0.2815
   82POPC   C4B 1268   3.824   5.482  11.663 -0.2225  0.1394  0.1592
   83POPC   NC3 1269   3.532   2.715  13.775  0.1507 -0.2515  0.0735
   83POPC   PO4 1270   3.918   2.906  13.506 -0.1720  0.1300  0.1702
   83POPC   GL1 1271   4.049   2.620  13.232 -0.0639  0.2335 -0.1105
   83POPC   GL2 1272   4.280   2.775  13.230 -0.1256  0.1020  0.0965
   83POPC   C1A 1273   4.082   2.398  12.812 -0.0936  0.1512  0.4430
   83POPC   D2A 1274   3.754   2.235  12.504  0.0958  0.0363  0.3560
   83POPC   C3A 1275   3.873   1.803  12.274  0.0733 -0.0097  0.1138
   83POPC   C4A 1276   4.223   1.522  12.267  0.0314 -0.2084  0.2304
   83POPC   C1B 1277   4.472   2.691  12.901 -0.2828 -0.2007 -0.1048
   83POPC   C2B 1278   4.720   2.608  12.624  0.0316 -0.2467 -0.1049
   83POPC   C3B 1279   5.140   2.738  12.419  0.1913 -0.2577  0.1520
   83POPC   C4B 1280   5.508   2.954  12.229 -0.1893  0.2398  0.0759
   84POPC   NC3 1281   5.126  10.285  13.871  0.1702  0.0687  0.0191
   84POPC   PO4 1282   4.817  10.339  13.952 -0.0325 -0.1824  0.0942
   84POPC   GL1 1283   4.782  10.601  13.697  0.0853  0.1471 -0.1825
   84POPC   GL2 1284   5.003  10.579  13.436 -0.0756 -0.2167 -0.1014
   84POPC   C1A 1285   4.558  10.743  13.304 -0.3334 -0.0985  0.2524
   84POPC   D2A 1286   4.335  10.626  12.961 -0.2388  0.0047  0.3943
   84POPC   C3A 1287   4.463  10.849  12.588  0.0641 -0.3111 -0.1718
   84POPC   C4A 1288   4.772  10.658  12.360 -0.3178 -0.1328 -0.3301
   84POPC   C1B 1289   5.048  10.630  13.050 -0.0007 -0.0983  0.3180
   84POPC   C2B 1290   5.165  10.480  12.594 -0.2213 -0.2187  0.1323
   84POPC   C3B 1291   5.328  10.358  12.359 -0.0325 -0.0546 -0.1710
   84POPC   C4B 1292   5.365   9.878  12.375 -0.1173 -0.1486 -0.1484
   85POPC   NC3 1293  11.456   8.844  13.783  0.1229 -0.2293 -0.1686
   85POPC   PO4 1294  11.109   8.683  13.614 -0.1152 -0.1404  0.2262
   85POPC   GL1 1295  11.249   8.569  13.217  0.0415  0.1612  0.0667
   85POPC   GL2 1296  11.583   8.525  13.302 -0.0863  0.1620  0.0798
   85POPC   C1A 1297  11.236   8.654  12.837  0.1967  0.0243  0.0655
   85POPC   D2A 1298  11.078   8.624  12.380 -0.1956  0.2500 -0.3790
   85POPC   C3A 1299  11.016   8.603  11.951 -0.2136 -0.1959 -0.2160
   85POPC   C4A 1300  10.651   8.521  11.701  0.0537 -0.3653 -0.2968
   85POPC   C1B 1301  11.726   8.707  12.859 -0.4673 -0.2156  0.1245
   85POPC   C2B 1302  11.898   8.823  12.455  0.3586  0.2031 -0.0329
   85POPC   C3B 1303  11.697   9.036  12.152 -0.0109  0.1302  0.0004
   85POPC   C4B 1304  11.709   8.915  11.630 -0.1493 -0.0591 -0.1388
   86POPC   NC3 1305   7.074   2.506  14.032  0.3110  0.2048  0.0799
   86POPC   PO4 1306   7.239   2.842  13.767 -0.3105 -0.2718  0.1962
   86POPC   GL1 1307   7.396   2.625  13.378  0.4804 -0.1542  0.2820
   86POPC   GL2 1308   7.091   2.759  13.307 -0.0497 -0.2638 -0.0210
   86POPC   C1A 1309   7.518   2.626  12.913  0.4874 -0.0525  0.0907
   86POPC   D2A 1310   7.692   3.009  12.731  0.1820  0.3487  0.0098
   86POPC   C3A 1311   8.042   2.883  12.576 -0.0472  0.2882  0.0935
   86POPC   C4A 1312   8.498   3.125  12.618 -0.1443  0.2160  0.1567
   86POPC   C1B 1313   6.900   2.742  12.987 -0.1377 -0.1022 -0.2390
   86POPC   C2B 1314   7.074   2.861  12.629 -0.2464  0.1536 -0.1403
   86POPC   C3B 1315   7.381   2.736  12.411  0.0255 -0.2720 -0.0850
   86POPC   C4B 1316   7.602   2.613  11.997  0.3468 -0.1018 -0.0388
   87POPC   NC3 1317   7.890   0.543  13.553 -0.1564  0.0365 -0.4802
   87POPC   PO4 1318   7.698   0.704  13.143  0.0252 -0.2405  0.0522
   87POPC   GL1 1319   7.617   0.989  12.767 -0.4403 -0.1074  0.0644
   87POPC   GL2 1320   7.431   1.163  12.938 -0.0097  0.1475 -0.0163
   87POPC   C1A 1321   7.510   0.964  12.310 -0.1900  0.1055  0.0457
   87POPC   D2A 1322   7.352   0.991  11.954  0.1312 -0.0150  0.1565
   87POPC   C3A 1323   7.002   0.845  11.597  0.1523 -0.0089 -0.0004
   87POPC   C4A 1324   6.667   0.700  11.270 -0.0188  0.2112  0.0833
   87POPC   C1B 1325   7.113   0.960  12.722 -0.0897 -0.0362 -0.0185
   87POPC   C2B 1326   6.904   0.792  12.252  0.0552 -0.2477  0.0297
   87POPC   C3B 1327   6.652   0.523  11.973 -0.0455 -0.0125  0.1600
   87POPC   C4B 1328   6.505   0.328  11.633  0.0822 -0.2072  0.0480
   88POPC   NC3 1329   1.957   6.783  13.126  0.2800 -0.2269 -0.3074
   88POPC   PO4 1330   2.195   6.481  13.213  0.1980  0.0233 -0.3346
   88POPC   GL1 1331   2.437   6.740  12.896  0.1869  0.1343 -0.0898
   88POPC   GL2 1332   2.615   6.928  12.883  0.2024 -0.2331 -0.2657
   88POPC   C1A 1333   2.376   6.728  12.474  0.2412 -0.0101 -0.0250
   88POPC   D2A 1334   2.530   7.086  12.136 -0.0041  0.1316  0.0824
   88POPC   C3A 1335   2.229   7.099  11.808  0.0566  0.0003  0.0131
   88POPC   C4A 1336   2.092   6.946  11.372 -0.0758 -0.0471  0.1592
   88POPC   C1B 1337   2.862   6.897  12.606  0.0939  0.0918 -0.1837
   88POPC   C2B 1338   3.016   6.963  12.169 -0.2775 -0.4743  0.0123
   88POPC   C3B 1339   3.303   6.691  11.860  0.0529 -0.0899  0.1105
   88POPC   C4B 1340   3.613   6.501  11.518  0.2092 -0.0301  0.1782
   89POPC   NC3 1341   9.812   2.244   9.529 -0.1266 -0.1762 -0.2926
   89POPC   PO4 1342  10.160   2.408   9.638  0.1272  0.0689 -0.2684
   89POPC   GL1 1343  10.242   2.518  10.005  0.0115  0.1015 -0.0513
   89POPC   GL2 1344  10.312   2.890  10.188  0.2633  0.0588  0.0071
   89POPC   C1A 1345  10.277   2.391  10.337 -0.1015 -0.2012  0.2880
   89POPC   D2A 1346  10.241   2.233  10.710  0.1431 -0.0254 -0.1917
   89POPC   C3A 1347  10.432   2.473  11.189  0.0033 -0.0298  0.3067
   89POPC   C4A 1348  10.468   2.400  11.652 -0.1972 -0.3565 -0.2125
   89POPC   C1B 1349  10.556   2.777  10.499  0.1107 -0.4061  0.1280
   89POPC   C2B 1350  10.785   2.717  10.871 -0.1545  0.0356 -0.1695
   89POPC   C3B 1351  10.991   2.459  11.142  0.0252 -0.1559 -0.0259
   89POPC   C4B 1352  11.040   2.415  11.593  0.1054  0.1218 -0.0627
   90POPC   NC3 1353   7.109   3.261  10.096  0.3645  0.0073 -0.1685
   90POPC   PO4 1354   7.527   3.159   9.976  0.0477  0.0698 -0.4562
   90POPC   GL1 1355   7.646   3.339  10.407  0.2060 -0.1957 -0.0404
   90POPC   GL2 1356   7.337   3.159  10.597  0.3715  0.2431  0.0428
   90POPC   C1A 1357   7.760   3.464  10.744  0.0321  0.2121 -0.0596
   90POPC   D2A 1358   8.084   3.248  10.970 -0.0046  0.1080 -0.1992
   90POPC   C3A 1359   8.087   2.808  10.999  0.1035  0.3197  0.3416
   90POPC   C4A 1360   8.238   2.552  11.277  0.1239  0.0779 -0.0968
   90POPC   C1B 1361   7.565   2.949  10.945 -0.0562  0.5296  0.0635
   90POPC   C2B 1362   7.752   3.042  11.297  0.0165 -0.2597 -0.3601
   90POPC   C3B 1363   7.794   3.126  11.725 -0.1999 -0.0940 -0.5037
   90POPC   C4B 1364   7.949   3.125  12.086 -0.0541  0.0614  0.1672
   91POPC   NC3 1365   7.106   3.890  13.934  0.0117 -0.0025  0.1173
   91POPC   PO4 1366   7.380   3.650  13.508 -0.3488  0.1243  0.0116
   91POPC   GL1 1367   7.602   3.708  13.136 -0.2311  0.2455 -0.0330
   91POPC   GL2 1368   7.727   3.445  13.026  0.1805  0.0229 -0.0004
   91POPC   C1A 1369   7.744   3.956  12.842  0.3181  0.1445 -0.0185
   91POPC   D2A 1370   7.686   4.305  12.643 -0.2396  0.0379  0.2336
   91POPC   C3A 1371   7.206   4.339  12.666 -0.4663  0.0385  0.0469
   91POPC   C4A 1372   6.852   4.210  12.397 -0.0745 -0.0349 -0.0923
   91POPC   C1B 1373   7.457   3.486  12.627 -0.1346  0.0742  0.1132
   91POPC   C2B 1374   7.632   3.491  12.150  0.0306 -0.0232  0.1238
   91POPC   C3B 1375   7.762   3.669  11.713  0.0801 -0.3383  0.0459
   91POPC   C4B 1376   7.632   3.554  11.254  0.1686 -0.1579 -0.3664
   92POPC   NC3 1377   6.136   2.353  13.828 -0.0310 -0.1195 -0.2503
   92POPC   PO4 1378   5.762   2.441  13.745 -0.1521 -0.3578  0.2207
   92POPC   GL1 1379   5.861   2.533  13.287  0.3705  0.0048 -0.2995
   92POPC   GL2 1380   5.782   2.895  13.175  0.1494  0.2074  0.0485
   92POPC   C1A 1381   5.790   2.453  12.872 -0.3727  0.0258 -0.1752
   92POPC   D2A 1382   5.672   2.499  12.485 -0.0234  0.2472  0.0268
   92POPC   C3A 1383   5.943   2.646  12.191 -0.4203 -0.4275 -0.2207
   92POPC   C4A 1384   6.156   2.517  11.916 -0.2829  0.1480  0.3204
   92POPC   C1B 1385   5.902   2.972  12.810 -0.0600  0.1886 -0.2761
   92POPC   C2B 1386   5.919   3.133  12.447  0.0642  0.3647 -0.2044
   92POPC   C3B 1387   5.695   3.478  12.352 -0.4155  0.2671 -0.0866
   92POPC   C4B 1388   5.407   3.756  12.203  0.0096  0.1929 -0.0183
   93POPC   NC3 1389   2.699   6.517  13.442 -0.1141 -0.2864 -0.3757
   93POPC   PO4 1390   3.020   6.706  13.393 -0.0700 -0.1702  0.3162
   93POPC   GL1 1391   3.205   6.553  13.032  0.1465 -0.2301 -0.1313
   93POPC   GL2 1392   3.002   6.455  12.930 -0.1098 -0.1240  0.0521
   93POPC   C1A 1393   3.213   6.554  12.527 -0.0517  0.0624  0.0370
   93POPC   D2A 1394   3.472   6.338  12.212  0.0195  0.0464 -0.0707
   93POPC   C3A 1395   3.830   6.330  11.979 -0.0740 -0.0349  0.0870
   93POPC   C4A 1396   4.149   6.558  11.717 -0.1406 -0.0210 -0.0093
   93POPC   C1B 1397   2.773   6.377  12.598 -0.0817 -0.3515  0.0864
   93POPC   C2B 1398   2.768   6.566  12.201 -0.0124  0.1067  0.0693
   93POPC   C3B 1399   2.745   6.735  11.817  0.3189 -0.0999  0.2036
   93POPC   C4B 1400   2.540   6.685  11.421 -0.0385 -0.0606  0.1686
   94POPC   NC3 1401  10.123   6.973  13.446 -0.0944 -0.0559 -0.1438
   94POPC   PO4 1402  10.326   6.625  13.645  0.0827  0.4008  0.0601
   94POPC   GL1 1403  10.011   6.495  13.370  0.1062 -0.3671 -0.1926
   94POPC   GL2 1404   9.866   6.727  13.107  0.1627  0.0905  0.1266
   94POPC   C1A 1405   9.925   6.121  13.175 -0.0430  0.0816 -0.0424
   94POPC   D2A 1406   9.941   5.657  13.102  0.1445 -0.3510  0.0554
   94POPC   C3A 1407   9.913   5.390  12.677 -0.0954 -0.1290  0.0016
   94POPC   C4A 1408   9.942   4.922  12.525  0.0059  0.0905  0.1811
   94POPC   C1B 1409  10.057   6.505  12.789  0.1043 -0.2018  0.0327
   94POPC   C2B 1410  10.063   6.503  12.313 -0.2070 -0.1232 -0.1294
   94POPC   C3B 1411  10.086   6.214  11.989  0.0734  0.1472 -0.0809
   94POPC   C4B 1412  10.289   5.817  11.846  0.0516  0.1458 -0.1321
   95POPC   NC3 1413   9.316   0.421  13.654 -0.1516  0.0755 -0.0635
   95POPC   PO4 1414   9.166   0.191  13.272  0.0290 -0.0949 -0.1849
   95POPC   GL1 1415   9.339   0.367  12.846 -0.0172  0.0034  0.2030
   95POPC   GL2 1416   9.590   0.174  12.696  0.2522 -0.0416  0.1960
   95POPC   C1A 1417   9.315   0.488  12.380 -0.0629 -0.2133  0.4703
   95POPC   D2A 1418   9.426   0.216  12.075  0.0598 -0.1601 -0.1932
   95POPC   C3A 1419   9.729   0.313  11.694  0.0075  0.3094 -0.1679
   95POPC   C4A 1420  10.128   0.271  11.506  0.0022 -0.0110  0.2437
   95POPC   C1B 1421   9.902   0.149  12.345  0.2529 -0.1268  0.2175
   95POPC   C2B 1422  10.221   0.027  12.019 -0.1267  0.1204  0.0723
   95POPC   C3B 1423  10.466  -0.094  11.588  0.0369  0.1628 -0.1410
   95POPC   C4B 1424  10.857  -0.270  11.354  0.0605 -0.1907  0.2840
   96POPC   NC3 1425   8.102   2.244  13.749 -0.2789  0.0466 -0.0488
   96POPC   PO4 1426   7.878   1.861  13.777 -0.1388 -0.1857 -0.0264
   96POPC   GL1 1427   7.867   2.121  13.353  0.0069 -0.1234  0.4235
   96POPC   GL2 1428   7.655   2.243  13.273  0.1335  0.0289  0.1859
   96POPC   C1A 1429   8.104   2.526  13.049  0.2074 -0.1732  0.1658
   96POPC   D2A 1430   8.443   2.848  13.044 -0.0577 -0.0575  0.2050
   96POPC   C3A 1431   8.135   3.244  12.984  0.1041  0.2485  0.0430
   96POPC   C4A 1432   8.016   3.422  12.566 -0.0792 -0.2496  0.0662
   96POPC   C1B 1433   7.573   2.159  12.907  0.1496 -0.0974 -0.0205
   96POPC   C2B 1434   7.545   2.130  12.518  0.3029  0.1500 -0.3126
   96POPC   C3B 1435   7.515   1.862  12.202  0.1174  0.3451 -0.0392
   96POPC   C4B 1436   7.309   1.479  12.067  0.0779  0.3269 -0.0672
   97POPC   NC3 1437   9.202   2.910  13.821  0.3220 -0.0152  0.0386
   97POPC   PO4 1438   9.085   2.462  13.642  0.1294 -0.2148 -0.1465
   97POPC   GL1 1439   9.181   2.758  13.357  0.1343 -0.3553  0.0767
   97POPC   GL2 1440   9.307   3.092  13.387  0.1700  0.1006  0.4132
   97POPC   C1A 1441   9.102   2.787  12.949  0.1573 -0.0997 -0.2618
   97POPC   D2A 1442   8.941   2.818  12.567  0.2096 -0.0636 -0.0407
   97POPC   C3A 1443   8.913   3.169  12.178 -0.2983  0.1076 -0.1845
   97POPC   C4A 1444   9.077   3.582  12.225 -0.0596  0.0649 -0.0717
   97POPC   C1B 1445   9.529   3.241  12.936  0.0298  0.3346  0.2159
   97POPC   C2B 1446   9.591   2.853  12.738 -0.2664 -0.1913  0.1301
   97POPC   C3B 1447   9.487   2.460  12.811 -0.0439  0.1657  0.0678
   97POPC   C4B 1448   9.397   2.160  12.528 -0.0950 -0.0191  0.1608
   98POPC   NC3 1449   5.268   5.940   9.851 -0.1335 -0.0579  0.1221
   98POPC   PO4 1450   4.910   6.203   9.912  0.0071 -0.1118  0.1656
   98POPC   GL1 1451   5.054   6.163  10.312 -0.0054  0.1956 -0.0794
   98POPC   GL2 1452   5.236   5.830  10.345  0.1127 -0.0355  0.0695
   98POPC   C1A 1453   4.801   6.344  10.713  0.1219 -0.0738  0.2375
   98POPC   D2A 1454   4.909   6.232  11.132 -0.3071  0.1880 -0.2294
   98POPC   C3A 1455   4.412   6.139  11.302 -0.1844 -0.0581 -0.1237
   98POPC   C4A 1456   4.204   5.965  11.635 -0.0629  0.0966 -0.0782
   98POPC   C1B 1457   5.031   5.887  10.722  0.3768 -0.1831 -0.1237
   98POPC   C2B 1458   4.612   5.894  10.927 -0.1335  0.1752  0.1210
   98POPC   C3B 1459   4.175   5.832  10.874 -0.0388 -0.0638  0.1193
   98POPC   C4B 1460   3.926   5.594  11.185 -0.2187 -0.1150 -0.0974
   99POPC   NC3 1461   8.946   7.721  13.748 -0.0772  0.2978 -0.0666
   99POPC   PO4 1462   9.070   7.756  13.220  0.1787  0.1133 -0.1575
   99POPC   GL1 1463   9.235   7.979  12.807 -0.2220 -0.1659  0.0124
   99POPC   GL2 1464   9.020   7.991  12.509 -0.2437 -0.1343  0.3850
   99POPC   C1A 1465   9.443   7.714  12.504  0.3321 -0.3681 -0.0021
   99POPC   D2A 1466   9.699   7.614  12.134  0.1965 -0.0426 -0.2996
   99POPC   C3A 1467   9.595   7.568  11.758 -0.0981  0.2577  0.3103
   99POPC   C4A 1468   9.383   7.809  11.406 -0.1357 -0.4227 -0.2711
   99POPC   C1B 1469   9.297   8.244  12.382  0.0455 -0.1720 -0.0656
   99POPC   C2B 1470   9.597   8.394  12.140 -0.2388  0.0415  0.2026
   99POPC   C3B 1471   9.821   8.816  12.292 -0.1577 -0.4245 -0.0091
   99POPC   C4B 1472   9.866   9.226  12.369 -0.0717 -0.1376  0.2082
  100POPC   NC3 1473   0.118   5.202  13.264 -0.1531  0.3290  0.2108
  100POPC   PO4 1474  -0.024   5.665  13.334 -0.1110  0.0944  0.0154
  100POPC   GL1 1475  -0.085   5.447  12.881  0.0520 -0.1473  0.0738
  100POPC   GL2 1476  -0.297   5.233  12.918  0.0080  0.3901  0.0422
  100POPC   C1A 1477  -0.072   5.565  12.451  0.3450 -0.0469 -0.4922
  100POPC   D2A 1478  -0.012   5.977  12.225  0.0691  0.0455 -0.0813
  100POPC   C3A 1479   0.112   5.966  11.734  0.0662 -0.1063 -0.1071
  100POPC   C4A 1480   0.070   6.189  11.294  0.3139  0.0810 -0.0290
  100POPC   C1B 1481  -0.542   5.436  12.670  0.0389 -0.1518 -0.0574
  100POPC   C2B 1482  -0.526   5.763  12.312  0.1304  0.1364  0.2271
  100POPC   C3B 1483  -0.703   5.671  11.895  0.1539 -0.0797  0.3020
  100POPC   C4B 1484  -0.667   5.524  11.465 -0.2953 -0.0224  0.1508
  101POPC   NC3 1485   6.285  10.486   9.157 -0.0106 -0.0706 -0.4045
  101POPC   PO4 1486   6.394  10.838   9.541  0.0290  0.4246 -0.0728
  101POPC   GL1 1487   6.676  10.867   9.872  0.1696  0.1018  0.0746
  101POPC   GL2 1488   6.636  10.980  10.169  0.1576  0.0672 -0.3837
  101POPC   C1A 1489   7.073  11.110   9.939 -0.0704 -0.1698 -0.1381
  101POPC   D2A 1490   7.467  11.098   9.774  0.0398 -0.2634 -0.2419
  101POPC   C3A 1491   7.724  11.278   9.975 -0.0576  0.1364 -0.4198
  101POPC   C4A 1492   7.609  11.740  10.164  0.0495 -0.0652  0.0612
  101POPC   C1B 1493   6.992  11.251  10.396  0.0443  0.2150  0.1220
  101POPC   C2B 1494   7.404  11.383  10.466 -0.1712 -0.1819 -0.2438
  101POPC   C3B 1495   7.805  11.390  10.540 -0.2108  0.0738  0.3285
  101POPC   C4B 1496   8.299  11.437  10.496 -0.0179 -0.4926  0.1842
  102POPC   NC3 1497   8.549   2.347  13.609 -0.0985  0.0292  0.0396
  102POPC   PO4 1498   8.836   2.026  13.580 -0.1297  0.3767  0.1470
  102POPC   GL1 1499   8.617   1.852  13.144 -0.2498 -0.3297 -0.0858
  102POPC   GL2 1500   8.535   2.077  13.128 -0.0451 -0.2657 -0.0516
  102POPC   C1A 1501   8.503   1.893  12.657  0.2174  0.1534 -0.0056
  102POPC   D2A 1502   8.428   2.122  12.331 -0.2383 -0.4583 -0.1782
  102POPC   C3A 1503   8.719   1.987  11.953  0.0021 -0.0244  0.0532
  102POPC   C4A 1504   8.973   1.851  11.552 -0.1827 -0.2777 -0.0239
  102POPC   C1B 1505   8.452   2.408  12.758  0.1973  0.0033  0.1235
  102POPC   C2B 1506   8.459   2.611  12.347 -0.0127 -0.0280  0.0502
  102POPC   C3B 1507   8.116   2.660  12.080  0.0715 -0.2530  0.1342
  102POPC   C4B 1508   7.921   2.619  11.647 -0.1305  0.2462  0.2259
  103POPC   NC3 1509   8.097   6.295  13.695 -0.2054  0.0207 -0.3445
  103POPC   PO4 1510   7.805   6.087  13.939 -0.1288  0.1983  0.1460
  103POPC   GL1 1511   7.670   6.057  13.520 -0.2116 -0.2390  0.2048
  103POPC   GL2 1512   7.915   5.884  13.413  0.0235 -0.3885 -0.1447
  103POPC   C1A 1513   7.574   6.014  13.092  0.0462  0.3830 -0.3172
  103POPC   D2A 1514   7.702   5.988  12.587  0.1098 -0.0975 -0.0619
  103POPC   C3A 1515   7.851   5.606  12.438  0.3142  0.0046  0.1887
  103POPC   C4A 1516   8.070   5.242  12.575  0.0850 -0.2445  0.1103
  103POPC   C1B 1517   8.098   6.156  13.124 -0.2080 -0.1143  0.1422
  103POPC   C2B 1518   8.095   6.475  12.761  0.1470  0.5133  0.3720
  103POPC   C3B 1519   7.801   6.475  12.284  0.0134 -0.0814 -0.0328
  103POPC   C4B 1520   7.531   6.658  11.932  0.3845 -0.0024 -0.5164
  104POPC   NC3 1521   2.469   2.748  14.040  0.0115  0.1788  0.0289
  104POPC   PO4 1522   2.441   3.145  13.902  0.1627  0.3512  0.1876
  104POPC   GL1 1523   2.411   3.172  13.437  0.0907 -0.1372 -0.4402
  104POPC   GL2 1524   2.568   2.912  13.332  0.4863 -0.3567 -0.3591
  104POPC   C1A 1525   2.070   3.124  13.108  0.0818 -0.1281  0.2171
  104POPC   D2A 1526   1.919   2.954  12.710 -0.1256 -0.0105  0.0509
  104POPC   C3A 1527   1.984   2.580  12.643  0.2620  0.0612  0.1270
  104POPC   C4A 1528   1.995   2.042  12.469 -0.1193  0.1229  0.2787
  104POPC   C1B 1529   2.492   2.931  12.854 -0.0499 -0.2468  0.3398
  104POPC   C2B 1530   2.465   2.940  12.457  0.2022  0.1648 -0.0200
  104POPC   C3B 1531   2.750   2.908  12.064  0.1269 -0.0527  0.0462
  104POPC   C4B 1532   3.014   2.687  11.861  0.0611  0.1424 -0.5375
  105POPC   NC3 1533   6.842   1.925  13.574  0.1049  0.2112  0.0576
  105POPC   PO4 1534   7.039   2.306  13.589 -0.1715  0.0347  0.0358
  105POPC   GL1 1535   7.156   2.163  13.222  0.2172 -0.1213 -0.3077
  105POPC   GL2 1536   7.098   2.299  13.012  0.2346 -0.0150  0.1026
  105POPC   C1A 1537   7.087   1.929  12.707 -0.1368  0.0730 -0.1515
  105POPC   D2A 1538   7.027   1.811  12.332  0.1476  0.0692  0.2303
  105POPC   C3A 1539   6.768   1.798  11.986 -0.1739 -0.0686 -0.4321
  105POPC   C4A 1540   6.598   2.012  11.570 -0.2008 -0.1545 -0.1129
  105POPC   C1B 1541   7.051   2.368  12.448  0.2182  0.1367 -0.3263
  105POPC   C2B 1542   7.282   2.248  12.063 -0.1997  0.0816 -0.0799
  105POPC   C3B 1543   7.221   1.908  11.679 -0.2059  0.1918 -0.0372
  105POPC   C4B 1544   7.397   1.597  11.424  0.0982 -0.1269  0.1326
  106POPC   NC3 1545   6.465   0.022  13.996  0.2716 -0.1063  0.1260
  106POPC   PO4 1546   6.680   0.211  13.618 -0.1150 -0.1451  0.1012
  106POPC   GL1 1547   6.731   0.274  13.281 -0.2756 -0.0125  0.0670
  106POPC   GL2 1548   6.815   0.615  13.074 -0.2138 -0.6450 -0.1882
  106POPC   C1A 1549   6.743   0.054  12.882 -0.0011 -0.0844 -0.1268
  106POPC   D2A 1550   6.366   0.179  12.582 -0.1097  0.1865  0.0927
  106POPC   C3A 1551   6.394   0.617  12.382  0.0722 -0.0261 -0.3592
  106POPC   C4A 1552   6.474   0.984  12.179 -0.1231 -0.1639  0.1199
  106POPC   C1B 1553   6.786   0.479  12.708 -0.0374 -0.2849  0.2371
  106POPC   C2B 1554   6.840   0.277  12.353 -0.3388 -0.2739 -0.0933
  106POPC   C3B 1555   6.861   0.041  11.969 -0.2305  0.0659  0.2117
  106POPC   C4B 1556   6.789  -0.369  11.789 -0.2014 -0.1756  0.0600
  107POPC   NC3 1557   5.261  11.388  13.544  0.2000  0.1494 -0.4481
  107POPC   PO4 1558   5.183  10.895  13.740 -0.1212  0.0496  0.0051
  107POPC   GL1 1559   5.455  10.966  13.289  0.0779  0.0198 -0.0682
  107POPC   GL2 1560   5.565  10.624  13.278  0.0160 -0.0216  0.0494
  107POPC   C1A 1561   5.870  11.137  13.174 -0.2794 -0.2006  0.0043
  107POPC   D2A 1562   6.241  10.954  13.052  0.0866 -0.2651  0.3610
  107POPC   C3A 1563   6.534  11.177  12.651  0.0703  0.0735  0.0568
  107POPC   C4A 1564   6.624  11.136  12.329 -0.3647 -0.1667  0.0095
  107POPC   C1B 1565   5.453  10.843  12.811  0.0698 -0.2223  0.4274
  107POPC   C2B 1566   5.376  10.923  12.349  0.0338  0.2491 -0.2802
  107POPC   C3B 1567   5.170  10.715  12.035 -0.0780  0.2649  0.0367
  107POPC   C4B 1568   4.812  10.424  11.895 -0.0236 -0.0131  0.2113
  108POPC   NC3 1569  11.445   1.744  13.369 -0.4739  0.2778  0.0193
  108POPC   PO4 1570  11.434   2.247  13.484  0.0888 -0.0206  0.0626
  108POPC   GL1 1571  11.136   2.112  13.087  0.0096 -0.2427  0.1139
  108POPC   GL2 1572  11.156   1.776  13.029 -0.0619  0.2286 -0.0034
  108POPC   C1A 1573  10.813   2.178  12.770 -0.0378  0.1243 -0.3322
  108POPC   D2A 1574  10.707   2.221  12.400 -0.0060 -0.2184  0.1309
  108POPC   C3A 1575  10.858   2.225  12.029 -0.0336 -0.0433  0.4427
  108POPC   C4A 1576  11.244   2.039  11.904 -0.0379  0.0927  0.0553
  108POPC   C1B 1577  11.312   1.633  12.653  0.1762  0.1109 -0.1756
  108POPC   C2B 1578  11.622   1.392  12.629 -0.2267  0.0852 -0.2784
  108POPC   C3B 1579  11.799   1.196  12.250 -0.1108 -0.0931 -0.1223
  108POPC   C4B 1580  11.796   1.004  11.926  0.0442 -0.0191 -0.3335
  109POPC   NC3 1581   3.183   7.564  13.191  0.0917  0.1209 -0.0233
  109POPC   PO4 1582   2.731   7.446  13.063 -0.0261 -0.3768  0.3626
  109POPC   GL1 1583   2.892   7.719  12.739  0.0111  0.1932  0.2671
  109POPC   GL2 1584   2.903   7.971  13.017  0.1285 -0.3271 -0.0798
  109POPC   C1A 1585   3.089   7.818  12.294 -0.3815 -0.3192 -0.4388
  109POPC   D2A 1586   3.184   7.500  12.014 -0.0124 -0.2469 -0.2191
  109POPC   C3A 1587   3.563   7.175  12.180  0.2053 -0.0068  0.1627
  109POPC   C4A 1588   3.634   6.778  12.206 -0.1166  0.1670 -0.0347
  109POPC   C1B 1589   3.064   8.212  12.579 -0.0590  0.1466  0.0457
  109POPC   C2B 1590   3.100   8.398  12.197  0.1078 -0.0261  0.0390
  109POPC   C3B 1591   3.113   8.762  12.154 -0.2147 -0.5813 -0.0278
  109POPC   C4B 1592   3.235   9.189  12.182 -0.1165  0.4456  0.1660
  110POPC   NC3 1593  10.342  11.182   9.362 -0.1155 -0.0368  0.2192
  110POPC   PO4 1594  10.311  11.743   9.424 -0.0517 -0.1836  0.0128
  110POPC   GL1 1595  10.382  11.507   9.826  0.0302 -0.0605  0.0086
  110POPC   GL2 1596  10.662  11.300   9.960  0.0067  0.1740  0.1430
  110POPC   C1A 1597   9.994  11.441  10.096  0.0941 -0.0456 -0.0500
  110POPC   D2A 1598   9.812  11.225  10.443  0.0298 -0.1658  0.1514
  110POPC   C3A 1599   9.500  11.052  10.713 -0.3808  0.2490  0.0399
  110POPC   C4A 1600   9.358  11.084  11.183 -0.0831 -0.3068 -0.2145
  110POPC   C1B 1601  10.363  11.261  10.361 -0.3664 -0.0238  0.0157
  110POPC   C2B 1602  10.401  11.106  10.774 -0.0747 -0.0639  0.1062
  110POPC   C3B 1603  10.311  10.989  11.217  0.3653  0.4117  0.1627
  110POPC   C4B 1604  10.329  10.927  11.722  0.0404  0.1866  0.1392
  111POPC   NC3 1605   2.363   4.038  13.434  0.0014 -0.1616 -0.0037
  111POPC   PO4 1606   1.930   3.969  13.613 -0.0651 -0.0996 -0.1039
  111POPC   GL1 1607   1.685   4.085  13.164 -0.1265 -0.2835  0.0381
  111POPC   GL2 1608   2.013   4.026  13.081  0.1056  0.0657  0.1032
  111POPC   C1A 1609   1.629   4.120  12.760  0.2293  0.2692  0.1695
  111POPC   D2A 1610   1.699   4.347  12.357 -0.1327 -0.0803  0.0710
  111POPC   C3A 1611   1.811   4.362  11.980 -0.2268  0.1930 -0.0799
  111POPC   C4A 1612   2.144   4.581  11.794  0.2164  0.0162  0.2809
  111POPC   C1B 1613   1.935   3.631  12.845  0.1305  0.3791  0.0481
  111POPC   C2B 1614   2.245   3.415  12.533  0.2422  0.1485  0.2177
  111POPC   C3B 1615   2.281   3.372  12.132  0.1908 -0.0072 -0.3200
  111POPC   C4B 1616   2.316   3.076  11.772 -0.3958 -0.3532  0.1467
  112POPC   NC3 1617   1.889   3.833   9.327 -0.0325 -0.1378  0.1272
  112POPC   PO4 1618   1.519   3.931   9.560 -0.1591  0.0275 -0.1996
  112POPC   GL1 1619   1.624   3.693   9.972  0.0082  0.2417 -0.1027
  112POPC   GL2 1620   1.203   3.756  10.052  0.1346  0.0102 -0.2046
  112POPC   C1A 1621   1.527   3.727  10.440  0.3800 -0.2932 -0.1948
  112POPC   D2A 1622   1.510   3.496  10.774 -0.3478  0.0408  0.2078
  112POPC   C3A 1623   1.560   3.655  11.208  0.2578 -0.1907 -0.1687
  112POPC   C4A 1624   1.635   3.606  11.544  0.1397 -0.3105  0.1436
  112POPC   C1B 1625   1.326   4.089  10.211  0.1340 -0.1905 -0.1150
  112POPC   C2B 1626   1.536   4.409  10.516 -0.0607  0.2410 -0.2214
  112POPC   C3B 1627   1.565   4.520  10.952  0.2504  0.1500 -0.1015
  112POPC   C4B 1628   1.812   4.805  11.002  0.1040  0.0334 -0.2418
  113POPC   NC3 1629   4.903   0.082  13.853  0.2156  0.1343  0.1606
  113POPC   PO4 1630   5.085   0.405  13.522  0.2078 -0.1837 -0.3370
  113POPC   GL1 1631   5.387   0.544  13.420 -0.2912  0.2142  0.2180
  113POPC   GL2 1632   5.446   0.294  13.113 -0.0089  0.2135 -0.0001
  113POPC   C1A 1633   5.667   0.816  12.922 -0.1007 -0.1905  0.1667
  113POPC   D2A 1634   5.769   1.182  12.887 -0.1249  0.0358 -0.0977
  113POPC   C3A 1635   5.558   1.442  12.519 -0.1121  0.1235 -0.0897
  113POPC   C4A 1636   5.520   1.458  12.113  0.0493 -0.1264 -0.0942
  113POPC   C1B 1637   5.183   0.563  12.778 -0.0864  0.2578 -0.1045
  113POPC   C2B 1638   5.242   0.536  12.272 -0.0110  0.2767 -0.0692
  113POPC   C3B 1639   4.983   0.473  11.957 -0.1012 -0.3205 -0.0527
  113POPC   C4B 1640   4.694   0.463  11.639 -0.1971 -0.0104  0.0040
  114POPC   NC3 1641   7.981   1.138  14.035  0.3324 -0.0977 -0.2811
  114POPC   PO4 1642   8.111   1.362  13.665 -0.0743 -0.3289  0.1488
  114POPC   GL1 1643   8.040   1.678  13.267 -0.2191  0.0407  0.2564
  114POPC   GL2 1644   8.245   1.567  12.945 -0.2380  0.1955  0.0499
  114POPC   C1A 1645   8.098   2.080  12.918 -0.0297 -0.2613  0.4061
  114POPC   D2A 1646   7.969   2.392  12.569  0.0390 -0.1173  0.0887
  114POPC   C3A 1647   7.948   2.200  12.134 -0.2554 -0.1246 -0.0866
  114POPC   C4A 1648   7.836   1.889  11.789 -0.0787  0.0292 -0.3186
  114POPC   C1B 1649   8.251   1.285  12.606  0.2153  0.2471  0.0972
  114POPC   C2B 1650   8.228   1.280  12.118  0.1760 -0.1368 -0.2072
  114POPC   C3B 1651   8.270   1.193  11.666 -0.0356  0.1454  0.4451
  114POPC   C4B 1652   8.015   0.900  11.383 -0.0260 -0.0863 -0.0085
  115POPC   NC3 1653  10.195  11.029  13.611  0.3870 -0.0557 -0.4032
  115POPC   PO4 1654  10.339  11.225  13.439  0.1315  0.4608 -0.1343
  115POPC   GL1 1655  10.494  11.044  13.054 -0.2436  0.1081  0.1892
  115POPC   GL2 1656  10.627  11.417  12.933 -0.5238 -0.0048 -0.1102
  115POPC   C1A 1657  10.770  10.852  12.776 -0.1865  0.1636  0.2092
  115POPC   D2A 1658  11.148  10.801  12.481 -0.0520  0.0083  0.0480
  115POPC   C3A 1659  11.160  10.941  12.096 -0.3446 -0.2338 -0.3602
  115POPC   C4A 1660  10.920  10.882  11.778  0.2541 -0.0264 -0.2623
  115POPC   C1B 1661  10.850  11.324  12.589 -0.0826  0.1074 -0.4466
  115POPC   C2B 1662  11.185  11.477  12.348 -0.1688 -0.0014 -0.1381
  115POPC   C3B 1663  11.480  11.669  12.107  0.3330  0.1470 -0.2443
  115POPC   C4B 1664  11.807  11.899  12.030 -0.1000  0.1453  0.1760
  116POPC   NC3 1665   5.659   1.161  13.886 -0.1196 -0.0772 -0.1472
  116POPC   PO4 1666   6.083   0.978  13.808  0.1051  0.0546 -0.1597
  116POPC   GL1 1667   6.148   0.800  13.372 -0.3465  0.1439  0.1234
  116POPC   GL2 1668   6.388   0.645  13.340 -0.0902 -0.0161  0.0205
  116POPC   C1A 1669   5.925   0.514  13.158 -0.2899  0.1475 -0.0311
  116POPC   D2A 1670   5.952   0.429  12.706 -0.0406  0.1156  0.1208
  116POPC   C3A 1671   5.612   0.298  12.633 -0.2886 -0.0440  0.2642
  116POPC   C4A 1672   5.417  -0.132  12.820 -0.0003 -0.0693 -0.2759
  116POPC   C1B 1673   6.355   0.614  12.891  0.1283 -0.0196 -0.1847
  116POPC   C2B 1674   6.610   0.955  12.652 -0.3049  0.0994 -0.3947
  116POPC   C3B 1675   6.878   1.281  12.410  0.2256  0.3400 -0.1441
  116POPC   C4B 1676   6.907   1.270  12.005 -0.3467 -0.0919  0.0497
  117POPC   NC3 1677   8.613   4.597  14.247 -0.1756 -0.3286  0.1553
  117POPC   PO4 1678   8.158   4.628  14.137  0.0845 -0.4799  0.0278
  117POPC   GL1 1679   8.349   4.643  13.766 -0.0203  0.0725  0.2278
  117POPC   GL2 1680   8.654   4.684  13.555 -0.1366 -0.0459  0.0224
  117POPC   C1A 1681   8.171   4.465  13.427  0.3384 -0.1694  0.0878
  117POPC   D2A 1682   8.106   4.187  13.032 -0.0860  0.1593 -0.0202
  117POPC   C3A 1683   8.246   4.359  12.676 -0.1501  0.3286  0.0006
  117POPC   C4A 1684   8.015   4.724  12.396  0.1711  0.2006  0.0230
  117POPC   C1B 1685   8.539   4.462  13.097  0.0465  0.1759 -0.0615
  117POPC   C2B 1686   8.743   4.616  12.666  0.2726  0.2984 -0.2093
  117POPC   C3B 1687   8.462   4.593  12.258 -0.1656  0.0353  0.3649
  117POPC   C4B 1688   8.235   4.453  11.977  0.0955  0.2339 -0.0605
  118POPC   NC3 1689   0.531   1.135  13.627 -0.1864 -0.0168 -0.0270
  118POPC   PO4 1690   0.492   1.544  13.532 -0.0919 -0.1624 -0.1257
  118POPC   GL1 1691   0.788   1.534  13.305  0.1507 -0.1465 -0.2717
  118POPC   GL2 1692   1.024   1.821  13.264  0.0494  0.0763 -0.2140
  118POPC   C1A 1693   0.835   1.511  12.904 -0.1632  0.0053  0.0040
  118POPC   D2A 1694   0.631   1.508  12.516  0.2875  0.0858  0.1656
  118POPC   C3A 1695   0.806   1.260  12.152 -0.4545  0.4558  0.3194
  118POPC   C4A 1696   0.655   1.414  11.790  0.4118  0.2529 -0.0737
  118POPC   C1B 1697   1.162   1.841  12.828 -0.0522 -0.2004 -0.1018
  118POPC   C2B 1698   1.192   2.130  12.597 -0.2119 -0.3209  0.2830
  118POPC   C3B 1699   1.088   2.178  12.147 -0.0353 -0.0046  0.0886
  118POPC   C4B 1700   0.797   2.030  11.762  0.0348 -0.0543 -0.1911
  119POPC   NC3 1701   8.989   4.691  13.923  0.0973 -0.4123 -0.0303
  119POPC   PO4 1702   8.921   4.368  13.835  0.2956  0.0213 -0.0440
  119POPC   GL1 1703   8.955   4.302  13.316  0.3506 -0.0597  0.1714
  119POPC   GL2 1704   9.205   4.205  13.251  0.2271  0.0391  0.0149
  119POPC   C1A 1705   8.801   4.041  12.951 -0.0719  0.2329 -0.2117
  119POPC   D2A 1706   9.012   3.871  12.614  0.2211  0.0284  0.3536
  119POPC   C3A 1707   8.950   4.238  12.315 -0.2700 -0.0261  0.0620
  119POPC   C4A 1708   9.151   4.520  12.034 -0.1698 -0.1293 -0.3160
  119POPC   C1B 1709   9.177   4.323  12.855 -0.0005 -0.0369  0.1358
  119POPC   C2B 1710   9.395   4.733  12.654 -0.1304 -0.2994 -0.1168
  119POPC   C3B 1711   9.561   4.834  12.220 -0.0550  0.3474  0.0063
  119POPC   C4B 1712   9.342   4.926  11.869 -0.3547 -0.2413 -0.2552
  120POPC   NC3 1713   1.312  11.403  13.681  0.0400  0.3106 -0.0263
  120POPC   PO4 1714   1.618  11.688  13.809  0.5817  0.1388 -0.1395
  120POPC   GL1 1715   1.470  11.893  13.520  0.0280  0.0585  0.2326
  120POPC   GL2 1716   1.288  12.061  13.414  0.2584 -0.1908  0.2763
  120POPC   C1A 1717   1.684  12.009  13.201 -0.2757 -0.2760  0.0933
  120POPC   D2A 1718   1.585  12.167  12.780 -0.0914 -0.0790  0.0226
  120POPC   C3A 1719   1.817  12.032  12.453  0.1714 -0.3670  0.0380
  120POPC   C4A 1720   1.662  11.730  12.151 -0.2623 -0.1057  0.1463
  120POPC   C1B 1721   1.241  11.863  12.985  0.1664 -0.1400  0.0950
  120POPC   C2B 1722   1.427  11.634  12.750 -0.1856 -0.0936 -0.1323
  120POPC   C3B 1723   1.370  11.172  12.777 -0.1246  0.0194  0.1628
  120POPC   C4B 1724   1.618  10.778  12.657 -0.0804  0.1082 -0.1567
  121POPC   NC3 1725  11.008   0.397  13.513 -0.1141  0.2271 -0.3526
  121POPC   PO4 1726  11.267  -0.012  13.553  0.2242  0.1732  0.5731
  121POPC   GL1 1727  11.273  -0.079  13.213 -0.2533 -0.0593  0.1648
  121POPC   GL2 1728  11.109   0.071  13.033 -0.0010  0.2511 -0.5679
  121POPC   C1A 1729  11.434  -0.329  12.816  0.2378 -0.2355 -0.1077
  121POPC   D2A 1730  11.599  -0.510  12.447  0.0026  0.2481  0.3416
  121POPC   C3A 1731  11.716  -0.531  12.041 -0.1427  0.1141  0.1018
  121POPC   C4A 1732  12.135  -0.428  11.831 -0.2526 -0.0870 -0.1050
  121POPC   C1B 1733  11.442   0.264  12.818  0.0651 -0.2058  0.1008
  121POPC   C2B 1734  11.770   0.164  12.542  0.3092 -0.4472 -0.1010
  121POPC   C3B 1735  12.208   0.281  12.432  0.2316  0.2052  0.0045
  121POPC   C4B 1736  12.563   0.199  12.362 -0.2446 -0.0429  0.0966
  122POPC   NC3 1737   2.842   4.415   9.204 -0.0642 -0.3347  0.2488
  122POPC   PO4 1738   2.470   4.461   9.481 -0.0498 -0.2063  0.2450
  122POPC   GL1 1739   2.474   4.545   9.846 -0.1971 -0.0816 -0.2942
  122POPC   GL2 1740   2.936   4.553   9.910  0.0602 -0.3268  0.1618
  122POPC   C1A 1741   2.485   4.222  10.156 -0.2371 -0.2599 -0.1980
  122POPC   D2A 1742   2.702   3.762  10.351 -0.0961  0.0525  0.1105
  122POPC   C3A 1743   2.727   3.724  10.826  0.3599 -0.0280 -0.1999
  122POPC   C4A 1744   3.185   3.776  11.054 -0.4624 -0.1063  0.0171
  122POPC   C1B 1745   2.748   4.697  10.332  0.0100  0.2393  0.0347
  122POPC   C2B 1746   2.574   4.552  10.842  0.3747  0.0216 -0.1438
  122POPC   C3B 1747   2.166   4.502  11.270 -0.0828 -0.1538  0.2092
  122POPC   C4B 1748   1.802   4.573  11.455 -0.2314  0.0750  0.1313
  123POPC   NC3 1749   4.953   8.202  14.162  0.1049  0.0351  0.1932
  123POPC   PO4 1750   5.263   8.332  13.842  0.2004  0.2697  0.0289
  123POPC   GL1 1751   4.943   8.491  13.695  0.1780  0.1325 -0.0289
  123POPC   GL2 1752   4.753   8.332  13.580  0.4265 -0.1911 -0.1376
  123POPC   C1A 1753   4.716   8.779  13.310  0.2532 -0.0667  0.0703
  123POPC   D2A 1754   4.355   8.949  13.156  0.2873  0.0954 -0.0246
  123POPC   C3A 1755   4.164   9.039  12.841 -0.0558 -0.0920  0.4858
  123POPC   C4A 1756   3.777   9.229  12.740 -0.1946  0.0339  0.1003
  123POPC   C1B 1757   4.708   8.280  13.094 -0.0198 -0.0245  0.0765
  123POPC   C2B 1758   4.662   8.253  12.616 -0.0144 -0.0245  0.1834
  123POPC   C3B 1759   4.705   8.426  12.259 -0.0897 -0.2700 -0.0685
  123POPC   C4B 1760   4.747   8.530  11.861  0.0472 -0.0756  0.0074
  124POPC   NC3 1761   3.071   2.250  13.879  0.2238  0.1638  0.0142
  124POPC   PO4 1762   3.034   2.756  13.883  0.1059  0.2376 -0.3366
  124POPC   GL1 1763   3.085   2.669  13.476  0.0327  0.1273 -0.0212
  124POPC   GL2 1764   3.156   2.386  13.316 -0.3434 -0.1636 -0.1187
  124POPC   C1A 1765   3.077   2.960  13.100 -0.1367 -0.0618 -0.2295
  124POPC   D2A 1766   3.038   2.836  12.645 -0.2403 -0.3454 -0.1428
  124POPC   C3A 1767   2.779   2.568  12.385 -0.1793  0.1304  0.1715
  124POPC   C4A 1768   2.653   2.387  11.972  0.1689 -0.3531  0.2474
  124POPC   C1B 1769   3.245   2.301  12.892 -0.2189 -0.2425 -0.2218
  124POPC   C2B 1770   3.138   2.167  12.523  0.2967 -0.0087 -0.4232
  124POPC   C3B 1771   2.889   1.980  12.383 -0.1928 -0.1548  0.0579
  124POPC   C4B 1772   2.905   1.669  12.172 -0.2933 -0.2213 -0.2063
  125POPC   NC3 1773   4.407   2.711   9.843  0.2152 -0.1445 -0.1971
  125POPC   PO4 1774   4.200   2.387  10.139  0.0045  0.0289 -0.0893
  125POPC   GL1 1775   4.145   2.346  10.494 -0.0825 -0.1795  0.1880
  125POPC   GL2 1776   3.939   2.530  10.571 -0.2031 -0.0595  0.0228
  125POPC   C1A 1777   4.368   2.449  10.915  0.0388  0.0036  0.0817
  125POPC   D2A 1778   4.634   2.719  11.175  0.2793 -0.1490  0.1459
  125POPC   C3A 1779   4.560   3.013  11.522  0.2142  0.0661 -0.1729
  125POPC   C4A 1780   4.366   3.122  11.797 -0.1254  0.0285 -0.0012
  125POPC   C1B 1781   3.884   2.756  10.997  0.0221 -0.3191  0.0044
  125POPC   C2B 1782   4.146   2.728  11.385 -0.2477 -0.0115 -0.1191
  125POPC   C3B 1783   3.955   2.749  11.741 -0.1173 -0.3847 -0.3549
  125POPC   C4B 1784   3.881   3.075  12.028  0.3409 -0.1887 -0.0482
  126POPC   NC3 1785   8.884   1.132  13.499 -0.0190 -0.0566  0.1761
  126POPC   PO4 1786   9.036   1.631  13.366  0.0722 -0.0899 -0.0126
  126POPC   GL1 1787   9.060   1.386  13.025  0.0765  0.2882  0.3078
  126POPC   GL2 1788   9.211   1.104  13.166  0.1472  0.1146  0.3171
  126POPC   C1A 1789   9.201   1.268  12.575  0.1891  0.1039  0.0409
  126POPC   D2A 1790   9.431   0.969  12.269 -0.0118 -0.3342  0.0017
  126POPC   C3A 1791   9.772   0.978  11.810  0.4074 -0.1372  0.4352
  126POPC   C4A 1792   9.867   0.803  11.433  0.0015  0.1911  0.0553
  126POPC   C1B 1793   9.119   0.828  12.893 -0.1968 -0.1110  0.0377
  126POPC   C2B 1794   8.997   0.850  12.497  0.0119  0.0820 -0.0267
  126POPC   C3B 1795   8.939   1.186  12.160 -0.1660 -0.1914 -0.1005
  126POPC   C4B 1796   9.107   1.265  11.675  0.0336  0.1051 -0.1468
  127POPC   NC3 1797   6.958   0.687  13.616  0.0919  0.0046 -0.3676
  127POPC   PO4 1798   7.215   0.442  13.422  0.2545 -0.0515  0.1445
  127POPC   GL1 1799   7.269   0.467  13.163  0.0115  0.0946  0.2342
  127POPC   GL2 1800   7.321   0.579  12.923 -0.0887  0.0834  0.2076
  127POPC   C1A 1801   7.205   0.114  12.811 -0.2203 -0.1240  0.2685
  127POPC   D2A 1802   7.254   0.026  12.242 -0.4845 -0.2249  0.1518
  127POPC   C3A 1803   7.210   0.434  11.990  0.4271 -0.1096  0.1478
  127POPC   C4A 1804   7.480   0.576  11.617  0.2645  0.2810 -0.0194
  127POPC   C1B 1805   7.286   0.507  12.521 -0.1179  0.2937  0.3289
  127POPC   C2B 1806   7.602   0.391  12.245 -0.3774  0.2560 -0.0637
  127POPC   C3B 1807   7.840   0.449  11.942 -0.1449 -0.5634  0.1090
  127POPC   C4B 1808   8.209   0.335  11.929  0.1081 -0.4243  0.3332
  128POPC   NC3 1809   5.789   7.677  14.473 -0.0695  0.4653 -0.1276
  128POPC   PO4 1810   5.983   7.582  14.024  0.2434 -0.1916  0.3245
  128POPC   GL1 1811   5.716   7.563  13.609  0.0669  0.0031 -0.2317
  128POPC   GL2 1812   5.922   7.384  13.491 -0.2980 -0.0823 -0.2188
  128POPC   C1A 1813   5.590   7.835  13.353 -0.1289  0.2680  0.2314
  128POPC   D2A 1814   5.493   7.925  12.911 -0.0017 -0.1084 -0.1676
  128POPC   C3A 1815   5.246   7.728  12.494  0.0618  0.0779  0.1247
  128POPC   C4A 1816   4.974   7.432  12.163 -0.0722 -0.2794  0.0864
  128POPC   C1B 1817   5.708   7.336  13.143 -0.2397  0.2893 -0.2498
  128POPC   C2B 1818   5.731   7.249  12.710  0.0275  0.0229 -0.4749
  128POPC   C3B 1819   5.868   6.826  12.622  0.0109 -0.3072 -0.1210
  128POPC   C4B 1820   6.022   6.582  12.413  0.1578  0.3055  0.5647
  129POPC   NC3 1821   2.675   2.418   9.851 -0.3913 -0.1963 -0.2348
  129POPC   PO4 1822   2.378   2.257  10.109 -0.0868 -0.0260  0.0439
  129POPC   GL1 1823   2.338   2.094  10.477  0.0305  0.3572  0.2376
  129POPC   GL2 1824   2.587   2.117  10.574  0.2081  0.0980  0.2341
  129POPC   C1A 1825   2.086   2.117  10.820 -0.2851 -0.0917  0.3527
  129POPC   D2A 1826   1.861   1.776  10.939 -0.0147 -0.0381  0.4810
  129POPC   C3A 1827   1.700   1.784  11.395 -0.0636 -0.0798 -0.1991
  129POPC   C4A 1828   1.278   1.969  11.271 -0.0039 -0.0367  0.1316
  129POPC   C1B 1829   2.528   2.482  10.766 -0.0293  0.0107  0.1119
  129POPC   C2B 1830   2.200   2.665  11.011 -0.2107 -0.2635  0.2368
  129POPC   C3B 1831   1.986   2.631  11.432 -0.0837 -0.2282 -0.1444
  129POPC   C4B 1832   1.843   2.349  11.766  0.0696 -0.0537  0.3383
  130POPC   NC3 1833   5.729  10.157  14.186 -0.0640 -0.0220  0.0945
  130POPC   PO4 1834   5.498  10.036  13.728  0.0642 -0.0186  0.0482
  130POPC   GL1 1835   5.130  10.040  13.446  0.0892  0.1856  0.1210
  130POPC   GL2 1836   5.180   9.736  13.336 -0.0087 -0.2090  0.3110
  130POPC   C1A 1837   5.192  10.139  12.974 -0.0584  0.1583 -0.2571
  130POPC   D2A 1838   5.596  10.166  12.707 -0.0802 -0.0322 -0.3577
  130POPC   C3A 1839   5.848   9.821  12.618 -0.1660  0.1119 -0.3006
  130POPC   C4A 1840   5.666   9.444  12.384 -0.0563  0.0531 -0.1542
  130POPC   C1B 1841   4.827   9.666  13.136  0.1867 -0.0176 -0.0079
  130POPC   C2B 1842   4.674   9.340  12.990 -0.2762  0.0160 -0.1802
  130POPC   C3B 1843   4.524   9.264  12.667  0.1134  0.0743  0.1514
  130POPC   C4B 1844   4.239   9.161  12.301 -0.1236  0.0029  0.2905
  131POPC   NC3 1845   1.654   4.418  13.560  0.1103  0.1757 -0.0403
  131POPC   PO4 1846   1.243   4.586  13.324 -0.2448  0.2160  0.0968
  131POPC   GL1 1847   1.226   4.239  13.004 -0.1107 -0.2824 -0.1187
  131POPC   GL2 1848   1.224   3.861  12.955  0.0556  0.2359  0.1060
  131POPC   C1A 1849   1.156   4.199  12.570 -0.0122 -0.1450 -0.4809
  131POPC   D2A 1850   1.335   3.961  12.172  0.2257 -0.3117  0.0424
  131POPC   C3A 1851   1.447   4.136  11.759 -0.2121 -0.2169  0.1766
  131POPC   C4A 1852   1.391   4.102  11.302  0.1953 -0.4416 -0.1244
  131POPC   C1B 1853   1.408   3.719  12.591 -0.2437  0.1632 -0.3767
  131POPC   C2B 1854   1.785   3.329  12.351  0.0414 -0.1626 -0.2783
  131POPC   C3B 1855   1.891   2.963  12.070  0.0302 -0.0242 -0.3331
  131POPC   C4B 1856   2.107   2.636  12.177 -0.1021  0.0018  0.2536
  132POPC   NC3 1857   4.640   0.501  14.450  0.2022  0.1398 -0.0503
  132POPC   PO4 1858   4.603   0.396  14.026 -0.2047 -0.0595  0.1103
  132POPC   GL1 1859   4.583   0.295  13.531  0.0752 -0.0892 -0.0997
  132POPC   GL2 1860   4.793   0.142  13.216 -0.2956  0.1571  0.1459
  132POPC   C1A 1861   4.253   0.220  13.299  0.1273 -0.1387 -0.0032
  132POPC   D2A 1862   4.010   0.411  12.947  0.1016 -0.2096 -0.1001
  132POPC   C3A 1863   3.896   0.446  12.505  0.3178  0.0123 -0.3015
  132POPC   C4A 1864   3.934   0.730  12.107  0.0091 -0.2307 -0.0140
  132POPC   C1B 1865   4.962   0.101  12.885  0.0046  0.1093  0.1376
  132POPC   C2B 1866   5.014   0.168  12.547 -0.3375  0.1107  0.2142
  132POPC   C3B 1867   5.370   0.017  12.256  0.0056  0.0189 -0.1639
  132POPC   C4B 1868   5.624  -0.111  11.979  0.1087  0.1123  0.0080
  133POPC   NC3 1869  11.061   3.216  13.330  0.2253  0.2668  0.0142
  133POPC   PO4 1870  11.154   2.853  13.159  0.0214  0.0743 -0.3512
  133POPC   GL1 1871  11.319   3.019  12.796  0.2739 -0.0836 -0.1952
  133POPC   GL2 1872  11.315   3.434  12.847  0.4090  0.2938 -0.2487
  133POPC   C1A 1873  11.258   2.859  12.433  0.1341 -0.1013  0.1266
  133POPC   D2A 1874  11.309   2.722  12.033 -0.1651 -0.0353 -0.2538
  133POPC   C3A 1875  11.546   3.059  11.713  0.0832 -0.0373  0.2323
  133POPC   C4A 1876  11.936   3.324  11.662  0.0257 -0.1044  0.0209
  133POPC   C1B 1877  11.321   3.380  12.432  0.1275 -0.0700 -0.0471
  133POPC   C2B 1878  11.142   3.214  12.018 -0.0130 -0.0798  0.0006
  133POPC   C3B 1879  11.022   3.015  11.782  0.0747  0.1339  0.0642
  133POPC   C4B 1880  11.213   2.936  11.309  0.1300 -0.1775  0.4181
  134POPC   NC3 1881   0.216   5.967   9.397  0.2841 -0.1771  0.3545
  134POPC   PO4 1882  -0.023   5.690   9.227  0.2905  0.1758 -0.0760
  134POPC   GL1 1883   0.046   5.556   9.627  0.0409  0.2972 -0.0897
  134POPC   GL2 1884   0.274   5.273   9.828 -0.0022 -0.0534  0.2478
  134POPC   C1A 1885   0.064   5.694  10.007  0.0843  0.2585 -0.3670
  134POPC   D2A 1886  -0.118   5.607  10.274  0.2257 -0.1015 -0.0813
  134POPC   C3A 1887  -0.453   5.466  10.513 -0.0094 -0.5035 -0.1722
  134POPC   C4A 1888  -0.865   5.559  10.631 -0.2016  0.1936 -0.2172
  134POPC   C1B 1889   0.185   5.122  10.286  0.0402  0.0618 -0.1701
  134POPC   C2B 1890   0.022   4.974  10.629  0.3913 -0.1699  0.0494
  134POPC   C3B 1891   0.055   4.988  11.121  0.1121  0.0901  0.0814
  134POPC   C4B 1892   0.403   4.802  11.309 -0.3441 -0.0268  0.1383
  135POPC   NC3 1893   0.131   8.026  14.047  0.2605  0.2725 -0.0428
  135POPC   PO4 1894   0.236   7.910  13.605 -0.2025 -0.2338  0.4037
  135POPC   GL1 1895   0.269   8.062  13.201  0.3228  0.1424 -0.0791
  135POPC   GL2 1896   0.478   8.263  13.043 -0.0809  0.0916  0.0114
  135POPC   C1A 1897   0.087   8.151  12.773  0.0222 -0.1167 -0.1436
  135POPC   D2A 1898  -0.049   7.923  12.546  0.0011  0.2547  0.0109
  135POPC   C3A 1899  -0.391   8.062  12.447  0.3440 -0.3055  0.0902
  135POPC   C4A 1900  -0.772   8.082  12.773 -0.1620  0.2307 -0.2417
  135POPC   C1B 1901   0.577   8.372  12.652 -0.2196  0.2557 -0.0534
  135POPC   C2B 1902   0.593   8.490  12.116 -0.3707 -0.2085 -0.4458
  135POPC   C3B 1903   0.483   8.291  11.798  0.1811  0.1350  0.1891
  135POPC   C4B 1904   0.418   8.335  11.402  0.3911 -0.0309 -0.3551
  136POPC   NC3 1905   3.786   0.471  10.250 -0.1310 -0.1479  0.2532
  136POPC   PO4 1906   3.950   0.599   9.851 -0.0038 -0.1678 -0.0989
  136POPC   GL1 1907   4.184   0.881  10.261  0.3049  0.1906  0.0060
  136POPC   GL2 1908   3.921   0.924  10.484  0.2665  0.0142 -0.1939
  136POPC   C1A 1909   4.379   1.003  10.632 -0.2562 -0.0666  0.0619
  136POPC   D2A 1910   4.395   1.113  11.023  0.1856 -0.3907  0.2263
  136POPC   C3A 1911   4.092   1.258  11.355  0.0374  0.0099 -0.0966
  136POPC   C4A 1912   3.802   1.087  11.614 -0.0792 -0.1879 -0.1356
  136POPC   C1B 1913   3.835   1.188  10.841 -0.1179  0.0186 -0.1639
  136POPC   C2B 1914   3.529   1.184  11.159  0.1609 -0.2209  0.0733
  136POPC   C3B 1915   3.351   1.256  11.610 -0.0180  0.1350  0.3428
  136POPC   C4B 1916   3.398   1.401  11.982 -0.0435  0.0624  0.0597
  137POPC   NC3 1917   9.900   7.550   9.386  0.1314 -0.1018  0.0766
  137POPC   PO4 1918   9.892   7.292   9.771 -0.1388  0.0233 -0.0732
  137POPC   GL1 1919  10.076   7.617  10.137  0.2478  0.2579 -0.2391
  137POPC   GL2 1920   9.771   7.792  10.301 -0.4037 -0.2903 -0.2687
  137POPC   C1A 1921  10.377   7.725  10.486 -0.0492  0.1572  0.1187
  137POPC   D2A 1922  10.534   7.976  10.795 -0.0766  0.4450  0.1853
  137POPC   C3A 1923  10.215   8.019  11.060 -0.0266  0.0586 -0.0128
  137POPC   C4A 1924  10.221   8.425  11.328 -0.3288  0.0267 -0.0573
  137POPC   C1B 1925   9.942   7.821  10.693  0.3161  0.1226  0.2129
  137POPC   C2B 1926  10.206   7.580  10.953  0.0140  0.0029 -0.1630
  137POPC   C3B 1927  10.447   7.184  11.059 -0.1577 -0.2580  0.0703
  137POPC   C4B 1928  10.575   6.844  11.311  0.0074  0.1439 -0.0021
  138POPC   NC3 1929   1.084   3.090  13.516 -0.2247  0.0590  0.2698
  138POPC   PO4 1930   1.468   2.942  13.692 -0.1456 -0.0636  0.0129
  138POPC   GL1 1931   1.572   3.017  13.320  0.0821  0.3527 -0.2439
  138POPC   GL2 1932   1.700   2.702  13.098  0.2526  0.0601 -0.1349
  138POPC   C1A 1933   1.558   3.225  12.852 -0.0658 -0.0678 -0.1157
  138POPC   D2A 1934   1.325   3.145  12.523  0.1821 -0.1861 -0.2257
  138POPC   C3A 1935   1.354   3.038  12.129  0.2081  0.1683  0.1706
  138POPC   C4A 1936   1.296   2.855  11.783 -0.1039  0.0456 -0.0852
  138POPC   C1B 1937   1.494   2.647  12.702  0.0779 -0.0334  0.0876
  138POPC   C2B 1938   1.564   2.457  12.240 -0.1078  0.2032  0.0156
  138POPC   C3B 1939   1.576   2.101  12.076  0.1193  0.2671  0.1581
  138POPC   C4B 1940   1.385   2.108  11.716 -0.1260 -0.2562  0.0991
  139POPC   NC3 1941   3.598   1.457  14.160  0.1978  0.0622 -0.2478
  139POPC   PO4 1942   3.330   1.777  14.106  0.3365  0.1937 -0.3298
  139POPC   GL1 1943   3.458   1.912  13.653  0.1222  0.0821  0.1725
  139POPC   GL2 1944   3.631   2.302  13.512 -0.3622 -0.0598  0.3466
  139POPC   C1A 1945   3.316   1.890  13.243  0.0027 -0.0388  0.0448
  139POPC   D2A 1946   3.038   1.705  12.959 -0.1348  0.1657 -0.2549
  139POPC   C3A 1947   3.188   1.627  12.578 -0.1711  0.1491 -0.1738
  139POPC   C4A 1948   3.389   1.859  12.210 -0.3478 -0.0948  0.1481
  139POPC   C1B 1949   3.727   2.189  13.120  0.1856 -0.3463  0.1384
  139POPC   C2B 1950   3.582   1.860  12.729  0.0674 -0.0264 -0.0094
  139POPC   C3B 1951   3.819   1.473  12.628  0.0869  0.1062 -0.1995
  139POPC   C4B 1952   3.832   1.201  12.198 -0.2611 -0.1650  0.0775
  140POPC   NC3 1953   9.261   3.990  13.701  0.1185  0.0939  0.4280
  140POPC   PO4 1954   9.080   3.379  13.752  0.2533  0.0403  0.1794
  140POPC   GL1 1955   9.251   3.579  13.379  0.0895 -0.0166  0.2284
  140POPC   GL2 1956   8.974   3.746  13.288 -0.2565  0.1207  0.1309
  140POPC   C1A 1957   9.330   3.703  12.958  0.0526  0.1359  0.1754
  140POPC   D2A 1958   9.510   3.600  12.612  0.2068  0.1131 -0.4090
  140POPC   C3A 1959   9.596   3.544  12.160  0.1976 -0.1940 -0.1914
  140POPC   C4A 1960   9.928   3.561  12.006  0.1524  0.0685  0.4323
  140POPC   C1B 1961   8.669   3.604  12.859 -0.0813 -0.0082  0.3132
  140POPC   C2B 1962   8.589   3.565  12.380 -0.1268  0.3498 -0.0186
  140POPC   C3B 1963   8.473   3.165  12.021  0.1264  0.0125  0.1682
  140POPC   C4B 1964   8.693   2.949  11.771 -0.1315 -0.0755 -0.2247
  141POPC   NC3 1965   8.807   9.097  11.975  0.0006  0.2367 -0.0956
  141POPC   PO4 1966   8.748   8.608  11.914  0.0733  0.1541 -0.1064
  141POPC   GL1 1967   9.057   8.469  11.665  0.0599 -0.0905  0.1271
  141POPC   GL2 1968   9.245   8.402  11.711  0.0242 -0.1043 -0.2166
  141POPC   C1A 1969   9.305   8.703  11.310 -0.1548  0.0343 -0.0419
  141POPC   D2A 1970   9.313   9.107  11.090 -0.1027 -0.0449  0.1131
  141POPC   C3A 1971   9.635   9.556  11.193  0.0325  0.1774  0.0811
  141POPC   C4A 1972   9.383   9.881  10.973 -0.0872 -0.2397 -0.0584
  141POPC   C1B 1973   9.724   8.567  11.692 -0.1852 -0.0826 -0.4824
  141POPC   C2B 1974  10.145   8.815  11.637 -0.3916  0.0559  0.0946
  141POPC   C3B 1975  10.470   8.984  11.390  0.1428 -0.0633 -0.0901
  141POPC   C4B 1976  10.689   9.193  11.037 -0.1570 -0.4173  0.1428
  142POPC   NC3 1977  10.031   1.423  13.522 -0.1168  0.3546  0.3401
  142POPC   PO4 1978  10.360   1.435  13.392  0.1145  0.2714  0.0308
  142POPC   GL1 1979  10.251   1.452  12.921  0.3769  0.0786 -0.1711
  142POPC   GL2 1980  10.062   1.706  12.948  0.1628  0.1372 -0.0539
  142POPC   C1A 1981  10.144   1.700  12.466  0.1165  0.0204 -0.0844
  142POPC   D2A 1982  10.504   1.806  12.205 -0.1995 -0.6896  0.3489
  142POPC   C3A 1983  10.403   1.689  11.822 -0.2527  0.3190  0.1884
  142POPC   C4A 1984  10.617   1.392  11.532  0.2554  0.0531  0.4028
  142POPC   C1B 1985  10.345   1.904  12.871 -0.3862  0.0744 -0.1948
  142POPC   C2B 1986  10.201   2.173  12.595 -0.0116 -0.2361 -0.0348
  142POPC   C3B 1987   9.862   2.404  12.330 -0.0339 -0.0585 -0.0267
  142POPC   C4B 1988   9.472   2.611  12.306 -0.0909  0.1943 -0.1167
  143POPC   NC3 1989   0.061   6.931  13.535  0.1322 -0.0442 -0.0317
  143POPC   PO4 1990  -0.286   6.696  13.289 -0.2691 -0.2218  0.2424
  143POPC   GL1 1991  -0.506   6.719  13.026 -0.1187 -0.2362 -0.3436
  143POPC   GL2 1992  -0.563   6.366  12.895 -0.0027 -0.0808  0.2703
  143POPC   C1A 1993  -0.557   6.732  12.569  0.0210  0.0457  0.1869
  143POPC   D2A 1994  -0.418   6.729  12.154 -0.3208 -0.0168  0.1088
  143POPC   C3A 1995  -0.084   6.975  11.917  0.1526  0.0465 -0.5277
  143POPC   C4A 1996   0.400   7.111  11.680  0.0775  0.1553  0.2381
  143POPC   C1B 1997  -0.514   6.310  12.415 -0.1822 -0.0842 -0.1265
  143POPC   C2B 1998  -0.406   6.211  12.106 -0.2032 -0.0212  0.1265
  143POPC   C3B 1999  -0.488   6.083  11.696 -0.4320 -0.0236  0.6053
  143POPC   C4B 2000  -0.332   5.874  11.308 -0.0030 -0.3506  0.2428
  144POPC   NC3 2001   9.624   9.730  13.974 -0.0199 -0.1354  0.3770
  144POPC   PO4 2002   9.758   9.653  13.438 -0.0511 -0.0930 -0.3284
  144POPC   GL1 2003   9.979   9.730  13.085  0.2449 -0.1679  0.0244
  144POPC   GL2 2004  10.113  10.032  12.998  0.0130 -0.1658  0.5473
  144POPC   C1A 2005  10.107   9.381  12.763 -0.0013 -0.0213  0.1193
  144POPC   D2A 2006  10.297   8.972  12.640 -0.0697  0.0168 -0.2343
  144POPC   C3A 2007  10.328   8.897  12.210 -0.0871 -0.3311 -0.4297
  144POPC   C4A 2008  10.589   8.978  11.915 -0.2028 -0.0623  0.1362
  144POPC   C1B 2009  10.336   9.837  12.701  0.1296 -0.0923 -0.6293
  144POPC   C2B 2010  10.373   9.450  12.313 -0.2262  0.3788  0.0537
  144POPC   C3B 2011  10.162   9.302  11.968  0.2312 -0.3639 -0.0620
  144POPC   C4B 2012   9.716   9.035  11.860  0.0609 -0.0559 -0.3701
  145POPC   NC3 2013   1.195   8.578  13.277  0.3145 -0.5444  0.0896
  145POPC   PO4 2014   1.519   8.785  13.448 -0.2439 -0.1268 -0.0740
  145POPC   GL1 2015   1.357   9.134  13.163  0.0247  0.2045 -0.2989
  145POPC   GL2 2016   1.128   9.018  12.967  0.0177 -0.3447 -0.1546
  145POPC   C1A 2017   1.454   9.388  12.824  0.0010 -0.2195  0.4639
  145POPC   D2A 2018   1.689   9.721  12.533  0.1010  0.1888 -0.1417
  145POPC   C3A 2019   1.624  10.260  12.401 -0.4653 -0.0024 -0.1684
  145POPC   C4A 2020   1.334  10.296  12.148 -0.1919 -0.3164 -0.3208
  145POPC   C1B 2021   1.415   8.998  12.562  0.1050 -0.0937 -0.0200
  145POPC   C2B 2022   1.647   9.271  12.325  0.1395 -0.1154  0.3371
  145POPC   C3B 2023   1.835   9.488  11.970  0.1040  0.0181 -0.2261
  145POPC   C4B 2024   2.103   9.747  11.932 -0.1811 -0.0388 -0.0376
  146POPC   NC3 2025   1.981   5.975  13.228  0.1989 -0.1754 -0.1715
  146POPC   PO4 2026   2.253   5.720  13.127  0.0658 -0.1294  0.2558
  146POPC   GL1 2027   2.385   5.761  12.673  0.0068  0.1268 -0.0611
  146POPC   GL2 2028   2.746   5.813  12.513  0.0224 -0.0899  0.1734
  146POPC   C1A 2029   2.316   5.525  12.374  0.1253  0.0000 -0.6789
  146POPC   D2A 2030   2.586   5.562  12.056 -0.0930  0.2269  0.1448
  146POPC   C3A 2031   2.444   5.818  11.702 -0.3939  0.1690 -0.0347
  146POPC   C4A 2032   2.368   6.178  11.579 -0.4571 -0.3527 -0.0144
  146POPC   C1B 2033   2.465   6.074  12.288  0.5501  0.0342  0.0003
  146POPC   C2B 2034   2.304   6.388  12.036 -0.1215 -0.1332  0.0710
  146POPC   C3B 2035   1.985   6.660  11.789  0.1768  0.0955 -0.1337
  146POPC   C4B 2036   1.526   6.525  11.836 -0.3664  0.1306  0.0861
  147POPC   NC3 2037   8.967   9.377  12.905  0.1302  0.0730  0.1725
  147POPC   PO4 2038   9.138   8.980  12.995  0.0037  0.2203  0.1206
  147POPC   GL1 2039   9.278   8.713  12.654 -0.3646  0.1245 -0.1304
  147POPC   GL2 2040   9.250   8.448  12.844 -0.2622 -0.1282  0.1841
  147POPC   C1A 2041   9.268   8.791  12.258  0.0335 -0.0415 -0.3028
  147POPC   D2A 2042   9.262   8.893  11.772 -0.1233 -0.0930  0.0214
  147POPC   C3A 2043   9.331   9.317  11.557  0.3077 -0.2040 -0.0706
  147POPC   C4A 2044   9.153   9.597  11.339 -0.0818 -0.1759 -0.0524
  147POPC   C1B 2045   9.688   8.356  12.700 -0.0922 -0.1150  0.2216
  147POPC   C2B 2046  10.123   8.355  12.451  0.4544 -0.1447 -0.0550
  147POPC   C3B 2047  10.400   8.044  12.434 -0.2218  0.1211 -0.2355
  147POPC   C4B 2048  10.741   7.699  12.384 -0.1701  0.2028  0.0904
  148POPC   NC3 2049   5.708   5.684  13.857 -0.0068  0.0897 -0.0361
  148POPC   PO4 2050   5.805   5.222  13.761  0.0669  0.0303 -0.0230
  148POPC   GL1 2051   5.815   5.046  13.315 -0.1618  0.0582 -0.0605
  148POPC   GL2 2052   6.007   5.322  13.188  0.1931 -0.1821 -0.1287
  148POPC   C1A 2053   5.968   4.887  12.835 -0.0011  0.1203  0.1900
  148POPC   D2A 2054   5.917   4.577  12.601  0.3028  0.1939 -0.0006
  148POPC   C3A 2055   5.632   4.663  12.219 -0.2201 -0.0602  0.0159
  148POPC   C4A 2056   5.720   4.798  11.834  0.2695 -0.1289  0.1345
  148POPC   C1B 2057   5.927   5.470  12.795 -0.1531  0.1970  0.2666
  148POPC   C2B 2058   5.852   5.726  12.522 -0.0538  0.1511 -0.3285
  148POPC   C3B 2059   5.777   5.973  12.215  0.0675  0.1091  0.0274
  148POPC   C4B 2060   5.984   6.074  11.949 -0.1956  0.0047  0.3172
  149POPC   NC3 2061  11.285   4.796  13.572  0.3707  0.1040  0.0286
  149POPC   PO4 2062  11.423   4.770  13.190 -0.1724  0.2286 -0.0139
  149POPC   GL1 2063  11.469   4.754  12.776  0.0823 -0.2561 -0.1811
  149POPC   GL2 2064  11.568   5.011  12.722 -0.1808 -0.1012 -0.1220
  149POPC   C1A 2065  11.533   4.680  12.338 -0.0260 -0.1056 -0.1063
  149POPC   D2A 2066  11.717   4.738  11.827 -0.1601 -0.2212 -0.2332
  149POPC   C3A 2067  11.782   5.167  11.608  0.4402  0.2367 -0.1031
  149POPC   C4A 2068  11.549   5.535  11.413  0.0790 -0.3107 -0.2581
  149POPC   C1B 2069  11.268   5.061  12.421  0.0365 -0.2540 -0.0369
  149POPC   C2B 2070  11.349   5.048  12.036 -0.0261  0.1672  0.2370
  149POPC   C3B 2071  11.206   5.158  11.623 -0.1587  0.1742  0.3099
  149POPC   C4B 2072  10.814   4.999  11.524  0.0305 -0.1410 -0.0398
  150POPC   NC3 2073   9.060   5.206  14.079  0.2570 -0.0376 -0.1600
  150POPC   PO4 2074   9.010   5.246  13.759 -0.2554  0.2028 -0.0148
  150POPC   GL1 2075   8.734   5.267  13.390 -0.1450  0.3399 -0.0445
  150POPC   GL2 2076   8.554   5.417  13.598  0.0034 -0.0458 -0.1242
  150POPC   C1A 2077   8.451   4.989  13.182  0.2735  0.0955 -0.0298
  150POPC   D2A 2078   8.245   4.780  12.895  0.1750  0.3529 -0.4975
  150POPC   C3A 2079   8.459   4.980  12.569  0.0241  0.1032  0.0426
  150POPC   C4A 2080   8.362   5.175  12.123 -0.1108  0.1163 -0.0618
  150POPC   C1B 2081   8.322   5.684  13.282 -0.3356  0.1283 -0.1410
  150POPC   C2B 2082   8.452   5.494  12.823 -0.0092 -0.2889  0.0523
  150POPC   C3B 2083   8.762   5.440  12.517  0.2667  0.2698 -0.2875
  150POPC   C4B 2084   8.789   5.460  12.136  0.3293  0.3238  0.2600
  151POPC   NC3 2085   9.954   4.590  14.290 -0.1613  0.3160  0.0914
  151POPC   PO4 2086   9.752   4.424  14.007  0.1862 -0.1256  0.1451
  151POPC   GL1 2087   9.691   4.231  13.558  0.3752 -0.1689 -0.1438
  151POPC   GL2 2088   9.982   4.286  13.392 -0.0191  0.0020 -0.1688
  151POPC   C1A 2089   9.645   4.111  13.089 -0.1924 -0.0335  0.1266
  151POPC   D2A 2090   9.598   4.112  12.659 -0.3138  0.2962 -0.2029
  151POPC   C3A 2091   9.858   4.417  12.453  0.1367  0.0478 -0.0386
  151POPC   C4A 2092  10.018   4.667  12.078 -0.0628 -0.1829 -0.2736
  151POPC   C1B 2093  10.141   4.191  12.906  0.0322  0.0348 -0.0724
  151POPC   C2B 2094  10.340   4.151  12.481  0.2732  0.2150  0.0261
  151POPC   C3B 2095  10.370   4.333  12.046 -0.1315 -0.0261  0.2178
  151POPC   C4B 2096  10.116   4.427  11.669 -0.1530  0.0271 -0.3236
  152POPC   NC3 2097   2.975   4.648  13.909 -0.1419  0.0226  0.1018
  152POPC   PO4 2098   3.230   4.467  13.468 -0.0981 -0.0944  0.0125
  152POPC   GL1 2099   3.017   4.313  13.131 -0.0348  0.3253 -0.0365
  152POPC   GL2 2100   2.980   4.537  12.831  0.1839  0.0407 -0.1588
  152POPC   C1A 2101   2.833   3.992  12.885  0.0050 -0.0608 -0.0132
  152POPC   D2A 2102   3.032   3.824  12.461  0.1187  0.1471 -0.3243
  152POPC   C3A 2103   3.256   3.949  12.185  0.1739  0.3783 -0.0404
  152POPC   C4A 2104   3.465   4.083  11.832 -0.1011  0.1083 -0.2887
  152POPC   C1B 2105   2.912   4.287  12.482 -0.0011  0.2018  0.0097
  152POPC   C2B 2106   2.885   4.355  12.008  0.3103  0.2002 -0.0909
  152POPC   C3B 2107   2.922   3.981  11.656  0.0660  0.1490  0.2314
  152POPC   C4B 2108   2.795   3.796  11.352 -0.1166  0.0659  0.0015
  153POPC   NC3 2109   0.341   5.913  13.026 -0.1043 -0.3217  0.1064
  153POPC   PO4 2110   0.665   6.253  13.150 -0.0533  0.0943  0.0415
  153POPC   GL1 2111   0.379   6.331  12.773 -0.1299  0.2673  0.2755
  153POPC   GL2 2112  -0.026   6.289  12.881 -0.1492 -0.1752 -0.0293
  153POPC   C1A 2113   0.460   6.325  12.343  0.2879 -0.2019  0.0680
  153POPC   D2A 2114   0.556   6.073  11.978 -0.0372  0.1951 -0.3763
  153POPC   C3A 2115   0.935   5.994  11.717  0.1214  0.2694  0.0690
  153POPC   C4A 2116   1.221   5.701  11.515  0.1167  0.0989 -0.2254
  153POPC   C1B 2117  -0.046   6.503  12.453 -0.1645  0.2610  0.0361
  153POPC   C2B 2118   0.050   6.468  12.015 -0.0596  0.0294  0.1733
  153POPC   C3B 2119  -0.183   6.528  11.628 -0.4591 -0.1035  0.2009
  153POPC   C4B 2120  -0.501   6.457  11.363 -0.1486 -0.1157 -0.0981
  154POPC   NC3 2121  10.123   0.504  13.717  0.0899 -0.0685 -0.1354
  154POPC   PO4 2122   9.843   0.351  13.577 -0.1649  0.0195  0.0697
  154POPC   GL1 2123   9.971   0.558  13.123  0.0568  0.0103 -0.0274
  154POPC   GL2 2124  10.260   0.565  12.832  0.1944  0.3371  0.3223
  154POPC   C1A 2125   9.801   0.615  12.733  0.1035  0.1605  0.0753
  154POPC   D2A 2126   9.767   0.664  12.201  0.0872 -0.2434  0.2233
  154POPC   C3A 2127  10.119   0.533  11.957 -0.1012 -0.0698 -0.1155
  154POPC   C4A 2128  10.555   0.394  11.829  0.0102 -0.3198  0.1927
  154POPC   C1B 2129  10.260   0.702  12.467 -0.2696 -0.2071  0.1690
  154POPC   C2B 2130  10.393   0.945  12.116  0.2376  0.2684  0.1032
  154POPC   C3B 2131  10.225   1.159  11.819 -0.1441 -0.0510 -0.1935
  154POPC   C4B 2132  10.046   1.395  11.532  0.2927  0.2105  0.0626
  155POPC   NC3 2133   5.166   1.638  13.802  0.1043 -0.0064 -0.0719
  155POPC   PO4 2134   4.775   1.869  13.801  0.1400  0.0332  0.1017
  155POPC   GL1 2135   4.652   1.596  13.506 -0.1910 -0.4102  0.0842
  155POPC   GL2 2136   4.699   1.314  13.414  0.2284 -0.3181 -0.1796
  155POPC   C1A 2137   4.224   1.536  13.380  0.1789  0.1057 -0.1863
  155POPC   D2A 2138   3.912   1.631  13.133 -0.4240  0.1374  0.3303
  155POPC   C3A 2139   4.074   1.900  12.803  0.1827 -0.5176 -0.1539
  155POPC   C4A 2140   4.480   1.847  12.589 -0.0853  0.1557 -0.1355
  155POPC   C1B 2141   4.498   1.171  13.104  0.1716 -0.0706  0.0311
  155POPC   C2B 2142   4.434   1.310  12.721  0.2503 -0.2462 -0.0127
  155POPC   C3B 2143   4.620   1.288  12.352 -0.3069  0.1001 -0.1367
  155POPC   C4B 2144   4.917   1.290  12.048 -0.1535  0.1827  0.0223
  156POPC   NC3 2145   5.736   8.407  13.808 -0.0532  0.0580 -0.1346
  156POPC   PO4 2146   6.140   8.484  13.781  0.3014  0.0836  0.0398
  156POPC   GL1 2147   5.979   8.505  13.377 -0.1292  0.0256  0.0091
  156POPC   GL2 2148   5.612   8.385  13.326  0.1644  0.0168 -0.1497
  156POPC   C1A 2149   5.855   8.253  12.943  0.0685 -0.2904 -0.0409
  156POPC   D2A 2150   5.704   8.124  12.521 -0.0037 -0.2141  0.1375
  156POPC   C3A 2151   5.851   8.049  12.107 -0.0765  0.0547 -0.2631
  156POPC   C4A 2152   6.057   8.323  11.863 -0.0766 -0.2687  0.1857
  156POPC   C1B 2153   5.234   8.491  13.047 -0.0489  0.5073  0.0632
  156POPC   C2B 2154   5.200   8.888  12.946  0.0693  0.0715  0.1216
  156POPC   C3B 2155   5.091   9.239  12.661 -0.2452  0.0184 -0.2115
  156POPC   C4B 2156   4.925   9.671  12.667  0.2377  0.0749 -0.2793
  157POPC   NC3 2157   1.723   9.228  14.074 -0.0720  0.2194  0.2130
  157POPC   PO4 2158   2.053   9.513  13.807 -0.2046 -0.0064 -0.1104
  157POPC   GL1 2159   2.012   9.409  13.322 -0.5017 -0.1299  0.0852
  157POPC   GL2 2160   1.877   9.132  13.101  0.2070  0.1602  0.1038
  157POPC   C1A 2161   2.150   9.478  12.852  0.0061  0.1479 -0.4257
  157POPC   D2A 2162   2.168   9.391  12.422 -0.1572 -0.1205 -0.0765
  157POPC   C3A 2163   2.072   8.967  12.212  0.0449  0.0947  0.0319
  157POPC   C4A 2164   2.094   8.648  11.776  0.0101  0.0767 -0.0613
  157POPC   C1B 2165   1.946   8.969  12.689  0.3397 -0.1936  0.2260
  157POPC   C2B 2166   2.157   8.529  12.539  0.1453  0.0535 -0.0192
  157POPC   C3B 2167   2.092   8.341  12.134  0.0629  0.0335  0.1014
  157POPC   C4B 2168   2.068   8.046  11.929 -0.0537 -0.3849 -0.3370
  158POPC   NC3 2169   9.545   5.238  13.866 -0.1028 -0.0349  0.0448
  158POPC   PO4 2170   9.315   5.616  13.928  0.0006 -0.1343  0.0184
  158POPC   GL1 2171   9.285   5.596  13.488  0.3188  0.1269  0.0594
  158POPC   GL2 2172   9.516   5.397  13.361 -0.0708 -0.0219 -0.0262
  158POPC   C1A 2173   9.465   5.842  13.177 -0.0296 -0.4229  0.0319
  158POPC   D2A 2174   9.413   5.767  12.781  0.0746 -0.1619 -0.1977
  158POPC   C3A 2175   9.493   6.167  12.424 -0.0181  0.1388  0.0275
  158POPC   C4A 2176   9.621   6.530  12.446  0.3009  0.1547  0.1009
  158POPC   C1B 2177   9.453   5.183  12.990  0.2653  0.1760  0.0359
  158POPC   C2B 2178   9.270   5.214  12.609  0.1276 -0.1923  0.0012
  158POPC   C3B 2179   9.252   5.296  12.249  0.1991  0.1376 -0.0882
  158POPC   C4B 2180   9.225   5.646  11.884 -0.0897 -0.1247  0.0815
  159POPC   NC3 2181   2.813   4.805  13.197  0.0837  0.2295  0.0037
  159POPC   PO4 2182   2.483   4.836  13.190  0.0688 -0.0802  0.2759
  159POPC   GL1 2183   2.449   4.685  12.851 -0.0165  0.0134  0.1871
  159POPC   GL2 2184   2.489   4.320  12.933  0.1004  0.2801 -0.2301
  159POPC   C1A 2185   2.441   4.600  12.387 -0.3219 -0.2342 -0.2296
  159POPC   D2A 2186   2.291   4.325  12.242 -0.0565  0.2458  0.0748
  159POPC   C3A 2187   2.441   4.164  11.905 -0.3520 -0.1785 -0.1669
  159POPC   C4A 2188   2.499   4.261  11.563  0.0495  0.1621  0.1796
  159POPC   C1B 2189   2.164   4.228  12.644 -0.2074  0.2880 -0.4532
  159POPC   C2B 2190   1.984   3.914  12.400 -0.2964  0.0070  0.1202
  159POPC   C3B 2191   1.700   3.672  12.021  0.1790  0.3849 -0.2011
  159POPC   C4B 2192   1.323   3.480  11.905 -0.3239  0.4230 -0.1089
  160POPC   NC3 2193   5.045   5.499  13.917  0.2787  0.0358 -0.1447
  160POPC   PO4 2194   4.788   5.315  13.606  0.0493 -0.3849  0.1423
  160POPC   GL1 2195   5.096   5.349  13.199 -0.1907  0.0499  0.0797
  160POPC   GL2 2196   5.021   5.324  12.919 -0.1586  0.0438  0.1808
  160POPC   C1A 2197   5.531   5.184  12.974  0.1337 -0.0406 -0.1766
  160POPC   D2A 2198   5.587   5.051  12.528 -0.0034  0.0304 -0.2330
  160POPC   C3A 2199   6.015   5.059  12.347  0.0692 -0.2591  0.0910
  160POPC   C4A 2200   6.169   4.816  11.993 -0.1052 -0.0942  0.3231
  160POPC   C1B 2201   5.194   5.379  12.560 -0.0380  0.0568  0.0105
  160POPC   C2B 2202   5.170   5.607  12.157 -0.3373 -0.1737  0.0048
  160POPC   C3B 2203   5.048   5.925  11.878  0.0752  0.2544  0.3094
  160POPC   C4B 2204   5.066   6.434  11.821  0.0652  0.4167  0.1946
  161POPC   NC3 2205   2.327   0.690  13.990  0.0052  0.1373 -0.0205
  161POPC   PO4 2206   2.197   0.187  13.977  0.2863  0.3477  0.1723
  161POPC   GL1 2207   2.068  -0.007  13.593  0.0682  0.1177  0.1828
  161POPC   GL2 2208   2.037   0.321  13.391 -0.2272  0.2590 -0.0533
  161POPC   C1A 2209   2.092  -0.169  13.164 -0.6268  0.1427 -0.2984
  161POPC   D2A 2210   2.203  -0.236  12.786  0.0627 -0.1389 -0.0519
  161POPC   C3A 2211   1.779  -0.180  12.520  0.4192 -0.3385 -0.2609
  161POPC   C4A 2212   1.513  -0.253  12.185 -0.1922 -0.0769 -0.0302
  161POPC   C1B 2213   2.351   0.328  13.050  0.1362 -0.0724 -0.0285
  161POPC   C2B 2214   2.534   0.184  12.608  0.2695  0.3812 -0.4526
  161POPC   C3B 2215   2.815   0.230  12.401 -0.0898  0.3043  0.3916
  161POPC   C4B 2216   2.912   0.015  12.043  0.5188 -0.1014 -0.3474
  162POPC   NC3 2217   6.508   4.149  13.673 -0.2782 -0.1897  0.1119
  162POPC   PO4 2218   6.787   4.487  13.641 -0.3941 -0.0563 -0.0653
  162POPC   GL1 2219   6.847   4.460  13.198 -0.1654 -0.1982 -0.1951
  162POPC   GL2 2220   7.147   4.589  13.274 -0.0039  0.0710  0.2565
  162POPC   C1A 2221   6.742   4.260  12.879 -0.0652 -0.1719 -0.2194
  162POPC   D2A 2222   6.332   4.293  12.659 -0.3643 -0.0707  0.1869
  162POPC   C3A 2223   6.013   4.026  12.712 -0.0706  0.1582  0.0814
  162POPC   C4A 2224   5.734   3.753  12.891 -0.1922  0.1390  0.0526
  162POPC   C1B 2225   7.048   4.872  12.946  0.1694 -0.0896 -0.1231
  162POPC   C2B 2226   7.096   5.138  12.565  0.0707  0.4900  0.2905
  162POPC   C3B 2227   7.249   5.450  12.274  0.2017  0.1191  0.1470
  162POPC   C4B 2228   7.379   5.805  12.285  0.0550  0.3231  0.1914
  163POPC   NC3 2229   8.749  10.301  12.723  0.2277  0.2923  0.1195
  163POPC   PO4 2230   8.737  10.632  12.932 -0.0489  0.0333 -0.2880
  163POPC   GL1 2231   9.147  10.527  12.538  0.1077  0.1563  0.3355
  163POPC   GL2 2232   9.242  10.211  12.669  0.0387 -0.2616  0.1806
  163POPC   C1A 2233   9.204  10.700  12.112  0.3114 -0.2687 -0.0098
  163POPC   D2A 2234   9.387  10.506  11.711 -0.2205 -0.1404 -0.0778
  163POPC   C3A 2235   9.162  10.616  11.324 -0.2672 -0.0424  0.1005
  163POPC   C4A 2236   9.027  10.396  11.000 -0.1273  0.1750 -0.1893
  163POPC   C1B 2237   9.519  10.086  12.277  0.3415 -0.0254  0.3642
  163POPC   C2B 2238   9.724  10.176  11.883  0.1563 -0.2315 -0.1871
  163POPC   C3B 2239  10.079  10.157  11.641 -0.3259 -0.0319 -0.1441
  163POPC   C4B 2240  10.442  10.500  11.425 -0.1470  0.0040 -0.1029
  164POPC   NC3 2241   1.470   5.947  13.113 -0.1538 -0.0828 -0.3539
  164POPC   PO4 2242   1.199   6.137  13.359  0.3299 -0.0686  0.1579
  164POPC   GL1 2243   1.183   6.301  12.934 -0.1302 -0.2634 -0.2634
  164POPC   GL2 2244   0.914   6.495  12.707  0.2194  0.1445 -0.2307
  164POPC   C1A 2245   1.381   6.278  12.526 -0.0267 -0.2526  0.0329
  164POPC   D2A 2246   1.834   6.320  12.379 -0.1660  0.1319 -0.0277
  164POPC   C3A 2247   1.863   6.687  12.277 -0.2718 -0.0298  0.2010
  164POPC   C4A 2248   1.676   7.014  12.454 -0.3772 -0.0939  0.0883
  164POPC   C1B 2249   0.916   6.173  12.501 -0.0659  0.3038 -0.1255
  164POPC   C2B 2250   1.006   5.887  12.210  0.0557  0.2977 -0.1271
  164POPC   C3B 2251   1.001   5.542  11.934 -0.2684  0.1918  0.0635
  164POPC   C4B 2252   0.755   5.227  11.716 -0.2170  0.1003 -0.0060
  165POPC   NC3 2253   4.376   9.424  14.399  0.1334  0.2770  0.1077
  165POPC   PO4 2254   4.449   9.743  14.075  0.0647 -0.2155  0.3882
  165POPC   GL1 2255   4.378   9.922  13.715  0.2159  0.1270  0.1585
  165POPC   GL2 2256   4.580  10.137  13.580  0.0883 -0.2441  0.2444
  165POPC   C1A 2257   4.378   9.870  13.226  0.0290  0.1113 -0.1981
  165POPC   D2A 2258   4.216   9.566  12.973 -0.1889  0.1265 -0.1301
  165POPC   C3A 2259   3.867   9.740  12.757  0.1698  0.1418  0.0009
  165POPC   C4A 2260   3.797   9.996  12.362  0.0613 -0.0345 -0.2773
  165POPC   C1B 2261   4.714  10.281  13.171  0.2011  0.5020 -0.1756
  165POPC   C2B 2262   4.758  10.329  12.757 -0.1051  0.0235  0.0695
  165POPC   C3B 2263   4.847  10.108  12.406  0.0126 -0.1078  0.2165
  165POPC   C4B 2264   4.674   9.890  12.035  0.0695  0.2138  0.0786
  166POPC   NC3 2265   4.537  10.754  14.195  0.0999 -0.0193 -0.0489
  166POPC   PO4 2266   4.779  11.108  13.981  0.1769 -0.0817 -0.0554
  166POPC   GL1 2267   4.732  11.170  13.552 -0.1838  0.1194  0.2540
  166POPC   GL2 2268   4.915  11.080  13.320 -0.0260 -0.0408  0.0244
  166POPC   C1A 2269   4.419  11.236  13.240  0.0455  0.1171  0.0100
  166POPC   D2A 2270   4.351  11.349  12.827  0.1248 -0.2137  0.2110
  166POPC   C3A 2271   4.368  11.315  12.377 -0.2702  0.4300 -0.0453
  166POPC   C4A 2272   4.675  11.636  12.116 -0.1120  0.2441  0.0172
  166POPC   C1B 2273   4.819  11.035  12.962  0.1786 -0.0791 -0.2672
  166POPC   C2B 2274   5.010  10.965  12.642  0.3348  0.1033  0.0266
  166POPC   C3B 2275   4.966  11.233  12.286 -0.1104 -0.3367 -0.0604
  166POPC   C4B 2276   4.624  11.115  11.950 -0.1319 -0.1665 -0.1247
  167POPC   NC3 2277   7.578  10.012  11.897  0.0853 -0.3359 -0.1127
  167POPC   PO4 2278   7.275   9.834  12.215 -0.1547 -0.2777 -0.1928
  167POPC   GL1 2279   7.101  10.102  11.857  0.0738 -0.0409 -0.0608
  167POPC   GL2 2280   6.658  10.066  11.969 -0.0009  0.1405 -0.2490
  167POPC   C1A 2281   7.048  10.240  11.489 -0.0958 -0.3792 -0.0191
  167POPC   D2A 2282   6.948  10.506  11.079  0.2311 -0.2208 -0.2092
  167POPC   C3A 2283   6.695  10.763  11.304  0.1589 -0.0905  0.0736
  167POPC   C4A 2284   6.311  10.686  11.233 -0.2192 -0.2690  0.1142
  167POPC   C1B 2285   6.617  10.465  11.696  0.0926 -0.0336 -0.1170
  167POPC   C2B 2286   6.351  10.807  11.730 -0.1085 -0.1431  0.2197
  167POPC   C3B 2287   6.280  11.117  12.001  0.1773  0.0008  0.3679
  167POPC   C4B 2288   6.423  11.535  12.088  0.2076 -0.0636 -0.1555
  168POPC   NC3 2289   7.075   1.389  14.250  0.0826 -0.1896 -0.0527
  168POPC   PO4 2290   7.039   1.138  13.879  0.0361 -0.3008  0.4294
  168POPC   GL1 2291   7.113   1.425  13.402 -0.0194 -0.2256 -0.0496
  168POPC   GL2 2292   6.878   1.144  13.101  0.0521 -0.1473  0.1657
  168POPC   C1A 2293   7.343   1.645  13.074  0.2127 -0.0375  0.0713
  168POPC   D2A 2294   7.736   1.597  12.845  0.1716 -0.0738  0.1348
  168POPC   C3A 2295   7.885   1.759  12.572  0.0979  0.0076 -0.0966
  168POPC   C4A 2296   8.146   1.732  12.354  0.2330 -0.0867  0.3849
  168POPC   C1B 2297   6.999   1.447  12.854 -0.3648 -0.1704  0.3679
  168POPC   C2B 2298   7.336   1.462  12.558 -0.1544  0.0272 -0.0449
  168POPC   C3B 2299   7.820   1.329  12.322  0.4390 -0.5085 -0.1585
  168POPC   C4B 2300   7.753   1.455  11.874  0.1890  0.1549  0.1547
  169POPC   NC3 2301   6.116   1.485  13.687  0.1577 -0.0993 -0.0116
  169POPC   PO4 2302   6.095   1.262  13.326  0.3839 -0.1754  0.1878
  169POPC   GL1 2303   6.358   1.094  13.064 -0.0918  0.2979  0.0744
  169POPC   GL2 2304   6.389   1.391  12.890 -0.2086  0.2575 -0.0701
  169POPC   C1A 2305   6.106   0.931  12.598  0.0921  0.0130  0.1896
  169POPC   D2A 2306   5.908   0.755  12.289  0.1389  0.3820  0.0893
  169POPC   C3A 2307   5.823   0.762  11.751 -0.0452  0.0962 -0.1786
  169POPC   C4A 2308   5.530   0.715  11.523 -0.0880 -0.0996  0.3258
  169POPC   C1B 2309   6.550   1.613  12.609 -0.2557  0.1041 -0.2511
  169POPC   C2B 2310   6.411   1.606  12.267  0.0161 -0.0902 -0.0297
  169POPC   C3B 2311   6.363   1.498  11.790 -0.0189 -0.0221  0.1663
  169POPC   C4B 2312   6.646   1.273  11.553 -0.3196  0.0806 -0.1165
  170POPC   NC3 2313   0.890   5.436  13.549  0.1313 -0.0435  0.1433
  170POPC   PO4 2314   0.649   5.309  13.234  0.2812 -0.0703 -0.0891
  170POPC   GL1 2315   0.401   5.364  12.869 -0.0179 -0.2831 -0.2617
  170POPC   GL2 2316   0.631   5.167  12.745 -0.1054 -0.0191  0.0757
  170POPC   C1A 2317   0.510   5.563  12.472 -0.0510 -0.0508  0.1071
  170POPC   D2A 2318   0.499   5.544  12.002  0.0390  0.1513 -0.0660
  170POPC   C3A 2319   0.082   5.483  11.990  0.1697 -0.3218 -0.0953
  170POPC   C4A 2320  -0.241   5.657  11.767  0.1091 -0.2571 -0.0120
  170POPC   C1B 2321   0.543   4.831  12.529  0.1027  0.0700 -0.1486
  170POPC   C2B 2322   0.612   4.709  12.089 -0.1004  0.2280  0.3800
  170POPC   C3B 2323   0.613   4.377  11.664  0.0270 -0.0756 -0.0038
  170POPC   C4B 2324   0.625   3.930  11.504 -0.1261 -0.3061  0.0120
  171POPC   NC3 2325   6.828   7.445  13.498 -0.0694  0.0267 -0.1123
  171POPC   PO4 2326   6.670   7.460  13.124 -0.0003  0.4559  0.0668
  171POPC   GL1 2327   6.242   7.563  13.089 -0.1707 -0.0010 -0.1494
  171POPC   GL2 2328   6.262   7.325  12.795 -0.0282 -0.0606  0.1399
  171POPC   C1A 2329   5.960   7.768  12.879  0.1960 -0.0023  0.1332
  171POPC   D2A 2330   5.858   7.616  12.406  0.2219 -0.5777 -0.0688
  171POPC   C3A 2331   5.899   7.170  12.286  0.0761 -0.0857  0.0828
  171POPC   C4A 2332   5.951   6.983  11.977  0.0873  0.0267  0.0058
  171POPC   C1B 2333   6.368   7.018  12.532  0.1999 -0.0380  0.2497
  171POPC   C2B 2334   6.436   6.962  12.092  0.1036 -0.1999 -0.2706
  171POPC   C3B 2335   6.438   6.555  11.777  0.0955 -0.0347  0.0989
  171POPC   C4B 2336   6.263   6.324  11.405  0.1076 -0.4155  0.1429
  172POPC   NC3 2337   4.214   4.234  13.371  0.0093 -0.0989 -0.0337
  172POPC   PO4 2338   3.894   4.151  13.578 -0.0097 -0.0002  0.1007
  172POPC   GL1 2339   3.766   4.207  13.222  0.0776 -0.1850 -0.2370
  172POPC   GL2 2340   3.687   4.532  13.211 -0.3089 -0.3237  0.1252
  172POPC   C1A 2341   3.475   4.038  12.923 -0.1522 -0.2840  0.0256
  172POPC   D2A 2342   3.422   4.285  12.492  0.0997  0.2329 -0.0525
  172POPC   C3A 2343   3.359   4.563  12.010 -0.2500 -0.0383  0.0203
  172POPC   C4A 2344   3.506   4.950  11.848  0.1308  0.0268 -0.0465
  172POPC   C1B 2345   3.707   4.658  12.722  0.3701 -0.3201 -0.0497
  172POPC   C2B 2346   3.792   4.659  12.272 -0.0565 -0.1790 -0.2148
  172POPC   C3B 2347   3.945   4.385  11.971  0.0021 -0.2614  0.0620
  172POPC   C4B 2348   3.960   4.024  11.801  0.2416  0.0280  0.3316
  173POPC   NC3 2349   8.233  10.132  12.445 -0.0552 -0.0936 -0.2585
  173POPC   PO4 2350   8.551   9.879  12.310 -0.2091 -0.0720 -0.1324
  173POPC   GL1 2351   8.994   9.968  12.269  0.1723 -0.3349  0.1602
  173POPC   GL2 2352   8.892  10.223  12.099 -0.1320  0.3038  0.0485
  173POPC   C1A 2353   9.279   9.936  11.849  0.0530  0.2925 -0.1424
  173POPC   D2A 2354   9.334  10.080  11.465 -0.3096  0.3040 -0.2058
  173POPC   C3A 2355   9.746  10.059  11.277  0.2659 -0.0412 -0.1433
  173POPC   C4A 2356  10.137   9.931  11.233 -0.0224 -0.0822  0.0721
  173POPC   C1B 2357   8.771  10.539  11.772  0.0424  0.1916 -0.3734
  173POPC   C2B 2358   8.398  10.698  11.631  0.4890  0.2425  0.2030
  173POPC   C3B 2359   8.369  11.106  11.379 -0.1328  0.1423  0.2932
  173POPC   C4B 2360   8.405  11.375  11.076 -0.2752  0.3449 -0.2981
  174POPC   NC3 2361   3.881  11.452  14.025 -0.3127 -0.0709  0.2138
  174POPC   PO4 2362   3.818  11.119  14.017  0.1838  0.1127  0.1650
  174POPC   GL1 2363   3.833  11.132  13.550  0.0546  0.0880 -0.1444
  174POPC   GL2 2364   3.904  11.422  13.497 -0.0661  0.1404  0.0467
  174POPC   C1A 2365   4.002  10.929  13.249  0.0664 -0.3510 -0.3539
  174POPC   D2A 2366   3.949  10.829  12.755 -0.3114  0.3086  0.0780
  174POPC   C3A 2367   4.038  10.438  12.612  0.3925 -0.1335  0.2150
  174POPC   C4A 2368   4.120  10.113  12.809 -0.0300  0.1766  0.1724
  174POPC   C1B 2369   3.907  11.342  13.005  0.0370  0.1179 -0.0729
  174POPC   C2B 2370   3.925  11.378  12.625 -0.0635  0.0765 -0.0911
  174POPC   C3B 2371   3.945  11.541  12.157  0.0525  0.0090 -0.3523
  174POPC   C4B 2372   3.521  11.851  11.981  0.0542  0.0636 -0.1454
  175POPC   NC3 2373   2.447  10.461  14.483 -0.1511  0.1103 -0.1884
  175POPC   PO4 2374   2.259  10.452  14.025 -0.0305 -0.3509 -0.2225
  175POPC   GL1 2375   2.238  10.489  13.675  0.0232  0.0572 -0.2975
  175POPC   GL2 2376   1.937  10.691  13.645  0.0610  0.3500 -0.3926
  175POPC   C1A 2377   2.292  10.393  13.335 -0.0012  0.0949 -0.0927
  175POPC   D2A 2378   2.445  10.212  13.009 -0.3303 -0.0125  0.3843
  175POPC   C3A 2379   2.535  10.527  12.696  0.0234  0.1364  0.3293
  175POPC   C4A 2380   2.193  10.898  12.441 -0.1148 -0.0014 -0.2638
  175POPC   C1B 2381   1.830  10.397  13.444 -0.1273 -0.2141 -0.0114
  175POPC   C2B 2382   1.590  10.306  13.021 -0.1339  0.3910 -0.1718
  175POPC   C3B 2383   1.360  10.063  12.807  0.3618  0.0553 -0.1019
  175POPC   C4B 2384   1.248   9.923  12.422  0.1985  0.0256 -0.0144
  176POPC   NC3 2385   5.830   2.907  13.699  0.2153 -0.1005 -0.0302
  176POPC   PO4 2386   6.036   3.283  13.441 -0.0206 -0.1201 -0.0519
  176POPC   GL1 2387   6.101   3.514  13.140 -0.1947 -0.0552 -0.2019
  176POPC   GL2 2388   6.410   3.727  13.032 -0.1397 -0.1295  0.1333
  176POPC   C1A 2389   6.140   3.502  12.672 -0.2698 -0.1507  0.2075
  176POPC   D2A 2390   6.263   3.640  12.307  0.1725 -0.2955 -0.1976
  176POPC   C3A 2391   6.458   3.982  12.224 -0.0019 -0.0318 -0.4803
  176POPC   C4A 2392   6.559   4.444  11.901 -0.0152 -0.0592 -0.0964
  176POPC   C1B 2393   6.691   3.702  12.565  0.2254  0.1018  0.2401
  176POPC   C2B 2394   6.947   3.719  12.231  0.0481  0.4070  0.1041
  176POPC   C3B 2395   7.194   3.727  11.914 -0.0413 -0.0591 -0.1447
  176POPC   C4B 2396   7.276   3.811  11.477  0.1061 -0.1330 -0.1581
  177POPC   NC3 2397   1.635   9.333  13.544  0.2484  0.1036 -0.2951
  177POPC   PO4 2398   2.080   8.974  13.588 -0.1509 -0.2033 -0.0102
  177POPC   GL1 2399   2.399   8.882  13.186  0.0221  0.1658  0.2201
  177POPC   GL2 2400   2.311   8.685  13.000 -0.0073  0.0225 -0.0024
  177POPC   C1A 2401   2.770   8.990  13.045 -0.0850 -0.2612 -0.0359
  177POPC   D2A 2402   2.962   9.085  12.721  0.2048 -0.2685  0.1887
  177POPC   C3A 2403   2.726   9.033  12.297  0.0182 -0.0599 -0.0770
  177POPC   C4A 2404   2.492   9.177  12.026  0.0800 -0.2226 -0.1982
  177POPC   C1B 2405   2.431   9.027  12.678 -0.2447  0.3205  0.1647
  177POPC   C2B 2406   2.621   9.452  12.627  0.0346  0.0503 -0.0366
  177POPC   C3B 2407   2.975   9.650  12.527  0.3485  0.2090 -0.1122
  177POPC   C4B 2408   3.263   9.456  12.600 -0.1453  0.1474 -0.0112
  178POPC   NC3 2409   4.087   5.938  13.461  0.1050 -0.0164  0.0509
  178POPC   PO4 2410   4.465   6.143  13.718  0.0495 -0.0046 -0.0695
  178POPC   GL1 2411   4.422   6.317  13.295  0.0568  0.1145 -0.0150
  178POPC   GL2 2412   4.409   6.644  13.308 -0.0216  0.0022 -0.3447
  178POPC   C1A 2413   4.640   6.303  12.937  0.2681  0.1539 -0.0886
  178POPC   D2A 2414   4.600   6.323  12.516 -0.1194 -0.0943  0.1575
  178POPC   C3A 2415   4.809   6.161  12.285 -0.4019  0.2587 -0.2504
  178POPC   C4A 2416   5.295   6.026  12.300  0.1550 -0.1225 -0.0739
  178POPC   C1B 2417   4.178   6.852  13.001 -0.2589  0.1831 -0.0139
  178POPC   C2B 2418   4.022   6.993  12.484  0.1300 -0.4029 -0.0569
  178POPC   C3B 2419   4.117   7.106  11.947 -0.1183  0.0546 -0.2357
  178POPC   C4B 2420   3.779   6.936  11.655 -0.3789 -0.2022  0.3974
  179POPC   NC3 2421   4.477   8.665  14.516  0.0341 -0.1505  0.0613
  179POPC   PO4 2422   4.496   8.146  14.358  0.1037 -0.0365 -0.1575
  179POPC   GL1 2423   4.458   8.021  13.922 -0.1915 -0.0145  0.2617
  179POPC   GL2 2424   4.289   8.053  13.715 -0.0233 -0.2571 -0.0501
  179POPC   C1A 2425   4.680   7.812  13.620 -0.0333  0.1196 -0.0668
  179POPC   D2A 2426   4.896   7.661  13.203 -0.0073  0.1862 -0.0385
  179POPC   C3A 2427   5.021   7.987  12.850  0.1519  0.1574  0.0379
  179POPC   C4A 2428   5.161   8.284  12.593 -0.0951 -0.4404  0.0073
  179POPC   C1B 2429   4.330   8.042  13.303  0.2829 -0.0409  0.1070
  179POPC   C2B 2430   4.440   7.923  12.913  0.2633 -0.0729 -0.1571
  179POPC   C3B 2431   4.598   7.599  12.758 -0.1906  0.0976 -0.0127
  179POPC   C4B 2432   4.862   7.302  12.658 -0.1167  0.0199 -0.1469
  180POPC   NC3 2433   0.782   7.379  13.747 -0.0695 -0.0036 -0.2029
  180POPC   PO4 2434   1.051   7.729  13.407  0.0772  0.0285  0.2347
  180POPC   GL1 2435   0.859   7.901  13.016  0.2527 -0.1450 -0.0737
  180POPC   GL2 2436   0.999   8.172  13.031 -0.1941  0.2058 -0.0977
  180POPC   C1A 2437   0.852   7.863  12.620 -0.1378  0.2636  0.1019
  180POPC   D2A 2438   0.845   7.605  12.320  0.0896 -0.3360 -0.2292
  180POPC   C3A 2439   0.693   7.200  12.071  0.0412 -0.2339  0.3388
  180POPC   C4A 2440   0.848   7.012  11.766  0.0720  0.0833 -0.0938
  180POPC   C1B 2441   1.059   8.352  12.643  0.0677  0.2165 -0.4253
  180POPC   C2B 2442   1.045   8.733  12.498  0.0609 -0.1367  0.0614
  180POPC   C3B 2443   1.308   9.021  12.094  0.2827  0.1681 -0.0147
  180POPC   C4B 2444   1.637   8.885  11.828 -0.1900 -0.1500  0.1617
  181POPC   NC3 2445   1.597   1.656  14.199  0.0027  0.0579 -0.1432
  181POPC   PO4 2446   1.414   1.701  13.807  0.0280 -0.0533  0.1889
  181POPC   GL1 2447   1.544   1.571  13.411 -0.0208 -0.0420 -0.0641
  181POPC   GL2 2448   1.312   1.436  13.061 -0.0864  0.0991 -0.1541
  181POPC   C1A 2449   1.783   1.323  13.090 -0.1009  0.4783 -0.1035
  181POPC   D2A 2450   1.854   1.092  12.664  0.1367  0.0085  0.0839
  181POPC   C3A 2451   1.548   0.954  12.406 -0.1765  0.0042 -0.0498
  181POPC   C4A 2452   1.130   0.713  12.276 -0.3295 -0.0119 -0.0478
  181POPC   C1B 2453   1.212   1.324  12.592 -0.1008  0.4204 -0.4272
  181POPC   C2B 2454   1.266   1.221  12.115 -0.0810 -0.3200  0.1479
  181POPC   C3B 2455   1.004   1.000  11.665 -0.2153 -0.2307  0.1822
  181POPC   C4B 2456   0.774   1.041  11.275  0.1972 -0.2955 -0.3663
  182POPC   NC3 2457   3.707   2.152  14.457  0.2139  0.1775  0.1523
  182POPC   PO4 2458   3.901   1.830  14.311 -0.0129  0.3802 -0.1379
  182POPC   GL1 2459   3.898   1.689  13.788 -0.0118  0.1770 -0.1373
  182POPC   GL2 2460   4.034   1.939  13.551  0.4811 -0.2891  0.1150
  182POPC   C1A 2461   3.580   1.479  13.510  0.0548  0.1335 -0.1438
  182POPC   D2A 2462   3.643   1.209  13.242  0.2560  0.1783 -0.1552
  182POPC   C3A 2463   3.339   1.243  12.915 -0.3092  0.0127  0.2600
  182POPC   C4A 2464   3.370   1.175  12.429  0.1499  0.2322  0.0487
  182POPC   C1B 2465   4.290   2.050  13.294  0.1393 -0.0918  0.1947
  182POPC   C2B 2466   4.584   1.732  13.046 -0.0697 -0.2879  0.1685
  182POPC   C3B 2467   5.107   1.717  13.203  0.1219  0.1712 -0.3439
  182POPC   C4B 2468   5.400   1.479  12.997  0.1873 -0.0446  0.1016
  183POPC   NC3 2469   8.632   0.118  13.567 -0.1802 -0.1683  0.1716
  183POPC   PO4 2470   8.627   0.264  13.090  0.1730  0.0389  0.0106
  183POPC   GL1 2471   8.515   0.233  12.695 -0.0069  0.0294  0.1754
  183POPC   GL2 2472   8.274   0.173  12.656 -0.0457  0.1181  0.0107
  183POPC   C1A 2473   8.715   0.386  12.320 -0.0536  0.2184  0.1858
  183POPC   D2A 2474   8.819   0.242  11.884 -0.3060 -0.1902 -0.2917
  183POPC   C3A 2475   8.843   0.513  11.459  0.2185 -0.0788  0.0126
  183POPC   C4A 2476   8.782   1.002  11.419  0.0166  0.4026 -0.3133
  183POPC   C1B 2477   8.089   0.391  12.485  0.4153  0.0332 -0.0307
  183POPC   C2B 2478   7.962   0.767  12.351 -0.1216 -0.0589 -0.1794
  183POPC   C3B 2479   7.870   0.919  11.924  0.0600 -0.1131 -0.2027
  183POPC   C4B 2480   7.593   1.089  11.536 -0.2094 -0.1234  0.0181
  184POPC   NC3 2481   1.952   8.532  13.287  0.3543 -0.2641  0.2414
  184POPC   PO4 2482   2.054   8.147  13.229  0.1884  0.2636  0.3986
  184POPC   GL1 2483   2.119   8.168  12.849 -0.1916  0.3999  0.0821
  184POPC   GL2 2484   2.444   8.144  12.854  0.0612 -0.2387  0.0893
  184POPC   C1A 2485   1.746   8.316  12.659  0.0796 -0.0007 -0.0595
  184POPC   D2A 2486   1.640   8.650  12.353  0.1375 -0.4294 -0.2215
  184POPC   C3A 2487   1.396   8.508  11.976  0.0609  0.2937  0.1266
  184POPC   C4A 2488   1.152   8.673  11.648 -0.4326 -0.2411  0.2118
  184POPC   C1B 2489   2.562   8.072  12.512  0.2746  0.0214  0.3119
  184POPC   C2B 2490   2.579   8.066  12.088  0.0151  0.2141  0.0334
  184POPC   C3B 2491   2.695   7.891  11.631  0.1468 -0.0191 -0.0747
  184POPC   C4B 2492   2.635   8.192  11.227 -0.0688  0.0795 -0.0328
  185POPC   NC3 2493   9.697  10.911  13.138 -0.2665  0.2807 -0.0971
  185POPC   PO4 2494   9.386  10.584  13.102 -0.0955 -0.3232 -0.1926
  185POPC   GL1 2495   9.647  10.485  12.797  0.2079 -0.0422  0.1611
  185POPC   GL2 2496   9.918  10.663  12.791 -0.3567  0.4074 -0.0784
  185POPC   C1A 2497   9.695  10.763  12.370 -0.0314  0.1422 -0.0719
  185POPC   D2A 2498   9.794  10.879  11.921 -0.3051 -0.3737  0.1134
  185POPC   C3A 2499   9.491  11.004  11.695  0.0248 -0.0328 -0.0129
  185POPC   C4A 2500   9.059  10.984  11.612 -0.0883 -0.1818 -0.2897
  185POPC   C1B 2501  10.282  10.696  12.585 -0.0164 -0.0052  0.0585
  185POPC   C2B 2502  10.658  10.807  12.248  0.1826  0.3200 -0.0286
  185POPC   C3B 2503  10.986  10.502  12.069 -0.0109  0.0082  0.3982
  185POPC   C4B 2504  11.421  10.541  12.090 -0.2429 -0.1922 -0.1224
  186POPC   NC3 2505   3.510   5.299  13.126 -0.1765 -0.4546  0.2302
  186POPC   PO4 2506   3.986   5.387  13.313  0.0174  0.1685  0.1073
  186POPC   GL1 2507   4.163   5.477  12.968  0.1821  0.0461 -0.0835
  186POPC   GL2 2508   3.970   5.810  12.965  0.2325  0.1137 -0.2039
  186POPC   C1A 2509   4.351   5.947  12.717 -0.0407 -0.1239 -0.1257
  186POPC   D2A 2510   4.287   6.068  12.134 -0.2636 -0.2492  0.2100
  186POPC   C3A 2511   4.572   6.181  11.792 -0.0202  0.0115  0.1817
  186POPC   C4A 2512   4.678   5.815  11.570 -0.5070 -0.1598  0.5482
  186POPC   C1B 2513   3.860   5.606  12.559 -0.0708 -0.0445  0.0159
  186POPC   C2B 2514   3.756   5.902  12.232  0.0138  0.1324  0.1943
  186POPC   C3B 2515   3.489   5.900  11.828 -0.5040 -0.1825 -0.3638
  186POPC   C4B 2516   3.219   6.124  11.568 -0.1888 -0.1049 -0.1218
  187POPC   NC3 2517  10.669   4.141  13.791  0.2191  0.0177 -0.0416
  187POPC   PO4 2518  10.301   3.891  13.524  0.1390  0.2900 -0.1630
  187POPC   GL1 2519  10.461   3.816  13.082  0.1583  0.1124 -0.0564
  187POPC   GL2 2520  10.345   3.485  13.132  0.0974 -0.1458 -0.0955
  187POPC   C1A 2521  10.644   3.891  12.715  0.0605 -0.0880 -0.0241
  187POPC   D2A 2522  10.824   4.208  12.351 -0.1944 -0.0498 -0.0191
  187POPC   C3A 2523  10.826   4.213  11.933  0.0342  0.2889  0.0921
  187POPC   C4A 2524  10.708   4.368  11.607 -0.2387 -0.3446 -0.2544
  187POPC   C1B 2525  10.428   3.462  12.752 -0.0619 -0.0165  0.2921
  187POPC   C2B 2526  10.352   3.447  12.288  0.0982 -0.1660  0.0670
  187POPC   C3B 2527  10.460   3.798  12.002  0.1467  0.0508 -0.0755
  187POPC   C4B 2528  10.645   3.884  11.581  0.0076 -0.0162 -0.0624
  188POPC   NC3 2529   1.863  11.054  13.949 -0.0874 -0.0130 -0.1204
  188POPC   PO4 2530   2.230  11.024  13.873 -0.0323 -0.0133 -0.0434
  188POPC   GL1 2531   2.393  11.027  13.458  0.2729 -0.2603  0.0518
  188POPC   GL2 2532   2.599  11.250  13.335  0.0873  0.0368 -0.3002
  188POPC   C1A 2533   2.373  10.785  13.089 -0.0487 -0.3637 -0.2691
  188POPC   D2A 2534   2.019  10.465  12.757  0.1328 -0.1319 -0.0037
  188POPC   C3A 2535   2.149  10.334  12.373  0.0218  0.2089  0.4715
  188POPC   C4A 2536   2.471  10.186  12.069  0.0983  0.1572  0.0914
  188POPC   C1B 2537   2.668  11.119  12.938  0.0128 -0.0044  0.1436
  188POPC   C2B 2538   2.600  11.145  12.434  0.0639  0.2901 -0.0929
  188POPC   C3B 2539   2.616  10.979  12.094  0.1704 -0.0280 -0.0747
  188POPC   C4B 2540   2.742  10.578  11.779 -0.0115 -0.3069 -0.2398
  189POPC   NC3 2541   5.547  10.724  14.147 -0.1864  0.0011  0.3673
  189POPC   PO4 2542   5.575  10.569  13.798  0.1500 -0.1474 -0.0442
  189POPC   GL1 2543   5.888  10.256  13.410 -0.1338 -0.3884 -0.0954
  189POPC   GL2 2544   6.145  10.490  13.221  0.2984 -0.2094 -0.0964
  189POPC   C1A 2545   5.640   9.921  13.152 -0.1103  0.2204  0.0939
  189POPC   D2A 2546   5.360   9.651  12.899  0.1436  0.1591  0.1451
  189POPC   C3A 2547   5.536   9.191  12.782 -0.0069  0.0346 -0.0726
  189POPC   C4A 2548   5.758   8.846  12.540  0.0125 -0.0203 -0.0327
  189POPC   C1B 2549   5.878  10.559  12.907  0.1274  0.1936  0.5287
  189POPC   C2B 2550   5.777  10.572  12.484 -0.1522 -0.2827  0.2245
  189POPC   C3B 2551   5.801  10.222  12.264  0.1057  0.0711  0.0741
  189POPC   C4B 2552   5.890   9.830  12.110  0.0381 -0.0948  0.0102
  190POPC   NC3 2553   9.122  10.930  12.942  0.1549 -0.0176 -0.2150
  190POPC   PO4 2554   9.364  11.271  12.969  0.0803  0.2175 -0.3297
  190POPC   GL1 2555   9.435  11.175  12.562  0.2964 -0.0331  0.0463
  190POPC   GL2 2556   9.163  11.043  12.500  0.3004  0.2879  0.1993
  190POPC   C1A 2557   9.485  11.207  12.136  0.1261  0.2046 -0.1434
  190POPC   D2A 2558   9.755  11.373  11.934  0.0370  0.4376 -0.2375
  190POPC   C3A 2559   9.900  11.247  11.483  0.1504 -0.0125 -0.0517
  190POPC   C4A 2560   9.872  11.228  11.061  0.0110  0.4838 -0.1375
  190POPC   C1B 2561   9.031  11.301  12.073 -0.1873  0.2590  0.0298
  190POPC   C2B 2562   9.153  11.494  11.656  0.0765 -0.2535  0.0800
  190POPC   C3B 2563   9.314  11.886  11.407 -0.0432  0.2319  0.2144
  190POPC   C4B 2564   9.262  12.357  11.303  0.1257 -0.0357  0.0675
  191POPC   NC3 2565   8.872   7.598  12.737  0.2222  0.2737  0.1896
  191POPC   PO4 2566   8.470   7.794  12.557  0.1146  0.0112 -0.1059
  191POPC   GL1 2567   8.500   7.346  12.439  0.0724  0.0708 -0.1606
  191POPC   GL2 2568   8.185   7.225  12.380  0.0805 -0.1017 -0.0451
  191POPC   C1A 2569   8.772   7.029  12.280 -0.2361  0.2480 -0.1479
  191POPC   D2A 2570   8.749   6.665  12.095 -0.0128  0.3703  0.2023
  191POPC   C3A 2571   8.478   6.347  11.863 -0.2179  0.0545  0.0474
  191POPC   C4A 2572   8.340   5.934  11.535  0.3092  0.3376  0.0501
  191POPC   C1B 2573   8.230   6.797  12.309 -0.6040 -0.0476  0.1435
  191POPC   C2B 2574   8.229   6.298  12.323 -0.1242  0.1877  0.2366
  191POPC   C3B 2575   8.206   5.950  12.635 -0.3086 -0.1945 -0.1366
  191POPC   C4B 2576   7.934   5.655  12.960 -0.2462 -0.0019 -0.0502
  192POPC   NC3 2577  10.816   1.048  13.460  0.0426  0.2458  0.2091
  192POPC   PO4 2578  11.073   1.313  13.374  0.1533 -0.0377 -0.0705
  192POPC   GL1 2579  10.785   1.446  13.035 -0.4123  0.1208 -0.1130
  192POPC   GL2 2580  10.656   1.175  12.914 -0.1654  0.2485  0.0297
  192POPC   C1A 2581  10.777   1.695  12.661 -0.1652  0.0927 -0.0189
  192POPC   D2A 2582  10.993   1.779  12.299 -0.1445  0.1444  0.2177
  192POPC   C3A 2583  11.312   1.458  12.142  0.2210 -0.0149  0.0240
  192POPC   C4A 2584  11.582   1.485  11.800 -0.0710  0.0025  0.2528
  192POPC   C1B 2585  10.488   1.258  12.519 -0.2954  0.2460 -0.4439
  192POPC   C2B 2586  10.689   1.364  12.072  0.1268  0.0158 -0.0891
  192POPC   C3B 2587  10.913   1.634  11.855 -0.1983  0.2318  0.0976
  192POPC   C4B 2588  11.064   1.529  11.363 -0.4427  0.3858 -0.1888
  193POPC   NC3 2589   1.613   2.409  13.645 -0.0981  0.5090 -0.0824
  193POPC   PO4 2590   1.368   2.110  13.520  0.0271 -0.1749  0.2155
  193POPC   GL1 2591   1.546   2.095  13.161  0.1596 -0.2929  0.3899
  193POPC   GL2 2592   1.850   2.062  13.156 -0.2629  0.0599 -0.3154
  193POPC   C1A 2593   1.639   1.720  12.767  0.0437 -0.0114  0.2081
  193POPC   D2A 2594   1.699   1.495  12.316 -0.0283  0.3229 -0.1186
  193POPC   C3A 2595   1.509   1.651  11.916  0.0396  0.1907  0.1903
  193POPC   C4A 2596   1.163   1.637  11.672 -0.3290  0.2128  0.0384
  193POPC   C1B 2597   2.174   2.198  12.893 -0.3776  0.1731 -0.0292
  193POPC   C2B 2598   2.437   2.242  12.545 -0.0836  0.3488 -0.1243
  193POPC   C3B 2599   2.330   2.033  12.130 -0.0713 -0.3252 -0.0302
  193POPC   C4B 2600   1.960   1.823  12.011 -0.3327  0.2502  0.0572
  194POPC   NC3 2601  10.047   3.454  13.831 -0.0509  0.1646 -0.2419
  194POPC   PO4 2602   9.699   3.781  13.733  0.1636  0.2134  0.1545
  194POPC   GL1 2603   9.755   3.646  13.310 -0.2171  0.0878  0.0116
  194POPC   GL2 2604   9.884   3.282  13.341 -0.0137  0.4149  0.2880
  194POPC   C1A 2605   9.916   3.737  12.874 -0.3328 -0.0606 -0.0641
  194POPC   D2A 2606   9.999   3.805  12.464  0.1438 -0.1915 -0.0245
  194POPC   C3A 2607   9.956   4.080  12.105  0.0971 -0.1183  0.1097
  194POPC   C4A 2608  10.036   3.916  11.699  0.0723  0.1536  0.1144
  194POPC   C1B 2609  10.059   3.125  12.983  0.0227  0.1246 -0.0840
  194POPC   C2B 2610   9.949   3.232  12.571  0.0382  0.1017  0.1615
  194POPC   C3B 2611   9.947   2.959  12.234  0.0442 -0.2124 -0.0024
  194POPC   C4B 2612  10.004   2.593  11.858  0.0298 -0.1165 -0.3461
  195POPC   NC3 2613   6.037   4.741  13.649 -0.0158 -0.1654  0.0793
  195POPC   PO4 2614   6.360   4.603  13.472  0.2157  0.1802 -0.0448
  195POPC   GL1 2615   6.367   4.863  13.183  0.0034 -0.3272 -0.1109
  195POPC   GL2 2616   6.660   5.107  13.167  0.0639 -0.0275 -0.0544
  195POPC   C1A 2617   6.582   4.827  12.755 -0.1509 -0.0379  0.2568
  195POPC   D2A 2618   6.581   4.722  12.286  0.1874  0.0177 -0.0918
  195POPC   C3A 2619   6.140   4.388  12.187  0.0676  0.1343  0.1369
  195POPC   C4A 2620   5.909   4.026  12.240  0.2963  0.0759 -0.2850
  195POPC   C1B 2621   6.518   5.300  12.827  0.0249  0.0599  0.4318
  195POPC   C2B 2622   6.486   5.196  12.451 -0.1279  0.0343  0.1515
  195POPC   C3B 2623   6.434   5.268  11.995  0.1142  0.1902 -0.1410
  195POPC   C4B 2624   6.241   5.106  11.594 -0.0461  0.0146 -0.0874
  196POPC   NC3 2625   0.306   2.829  13.375  0.2261  0.0995 -0.3859
  196POPC   PO4 2626   0.380   2.371  13.300  0.0567  0.0262  0.2265
  196POPC   GL1 2627   0.473   2.160  12.996 -0.1317 -0.2716  0.1426
  196POPC   GL2 2628   0.125   2.102  12.862 -0.0789 -0.1342 -0.3460
  196POPC   C1A 2629   0.615   2.024  12.667 -0.1210 -0.0043 -0.1738
  196POPC   D2A 2630   0.576   2.214  12.230 -0.3086 -0.0876 -0.0344
  196POPC   C3A 2631   0.149   2.309  12.005  0.2893  0.1133  0.2915
  196POPC   C4A 2632   0.066   2.534  11.597 -0.0020 -0.0903 -0.1073
  196POPC   C1B 2633   0.167   1.927  12.450  0.3337  0.0793  0.1164
  196POPC   C2B 2634   0.354   1.783  12.072 -0.2500  0.0070 -0.1548
  196POPC   C3B 2635   0.814   1.758  12.129 -0.0169  0.4056 -0.2096
  196POPC   C4B 2636   1.199   1.684  12.304 -0.1398 -0.0864  0.0802
  197POPC   NC3 2637   6.731   2.676  13.636 -0.0948  0.0878 -0.2052
  197POPC   PO4 2638   6.313   2.847  13.814  0.0041 -0.1212  0.0288
  197POPC   GL1 2639   6.298   2.838  13.361  0.1400 -0.0704  0.2204
  197POPC   GL2 2640   6.518   3.038  13.283  0.1083  0.0698 -0.2967
  197POPC   C1A 2641   6.329   2.629  12.963 -0.1066  0.1009  0.2117
  197POPC   D2A 2642   6.164   2.460  12.555 -0.0661  0.0411 -0.1522
  197POPC   C3A 2643   6.011   2.105  12.365 -0.0534  0.1151 -0.0757
  197POPC   C4A 2644   5.947   1.660  12.099  0.5040  0.0708  0.0381
  197POPC   C1B 2645   6.424   3.149  12.899 -0.1436  0.2997 -0.0108
  197POPC   C2B 2646   6.344   2.873  12.516 -0.1973  0.0934  0.3318
  197POPC   C3B 2647   6.645   2.647  12.326  0.1642 -0.0554  0.2012
  197POPC   C4B 2648   6.721   2.378  11.977 -0.4341 -0.2595  0.0586
  198POPC   NC3 2649  10.256   0.222  13.293  0.0445  0.4220 -0.0389
  198POPC   PO4 2650  10.524   0.609  13.218  0.0236 -0.0147 -0.1828
  198POPC   GL1 2651  10.824   0.619  12.975 -0.1505 -0.0451 -0.0682
  198POPC   GL2 2652  10.752   0.409  12.776  0.1254  0.0386  0.1323
  198POPC   C1A 2653  11.166   0.697  12.772 -0.1666  0.3097  0.1216
  198POPC   D2A 2654  11.154   0.504  12.405  0.2218  0.1676 -0.3398
  198POPC   C3A 2655  11.367   0.711  11.996 -0.0363 -0.1379  0.3143
  198POPC   C4A 2656  11.452   0.387  11.601 -0.0860  0.2676  0.0333
  198POPC   C1B 2657  10.731   0.781  12.497  0.0140 -0.0756 -0.5878
  198POPC   C2B 2658  10.898   0.913  12.075 -0.1699 -0.0573 -0.0514
  198POPC   C3B 2659  11.075   1.102  11.729 -0.0225 -0.2901 -0.2709
  198POPC   C4B 2660  11.412   1.009  11.422  0.1130  0.1363  0.1050
  199POPC   NC3 2661   8.010   5.771  14.253 -0.0518 -0.1411 -0.2066
  199POPC   PO4 2662   8.116   5.371  13.967  0.3799 -0.1773  0.1538
  199POPC   GL1 2663   8.140   5.075  13.585 -0.0543 -0.2231  0.2277
  199POPC   GL2 2664   7.721   5.134  13.480 -0.2266  0.0153 -0.0721
  199POPC   C1A 2665   8.028   5.182  13.145  0.0851  0.3024  0.3340
  199POPC   D2A 2666   7.673   5.224  12.879  0.1103  0.2004 -0.3341
  199POPC   C3A 2667   7.354   5.482  12.750 -0.1810  0.4835 -0.2242
  199POPC   C4A 2668   6.914   5.616  12.693 -0.0518  0.0284 -0.1307
  199POPC   C1B 2669   7.587   4.815  13.276 -0.3911 -0.0953 -0.0146
  199POPC   C2B 2670   7.588   4.698  12.848  0.1923 -0.4151 -0.1037
  199POPC   C3B 2671   7.539   4.799  12.562  0.1242 -0.3139 -0.0430
  199POPC   C4B 2672   7.617   5.106  12.366 -0.4137 -0.0320  0.1399
  200POPC   NC3 2673  11.135   4.359  13.450  0.3027  0.2110  0.4053
  200POPC   PO4 2674  10.916   3.949  13.372 -0.1429 -0.1937  0.2110
  200POPC   GL1 2675  11.090   4.036  13.037 -0.3038 -0.0001  0.3334
  200POPC   GL2 2676  11.061   4.329  12.929  0.1032  0.1353  0.2212
  200POPC   C1A 2677  11.123   3.818  12.644 -0.3868 -0.0519  0.0821
  200POPC   D2A 2678  11.246   3.861  12.282 -0.1957 -0.2417  0.1041
  200POPC   C3A 2679  11.061   3.717  11.903  0.0327 -0.2169 -0.0506
  200POPC   C4A 2680  11.022   3.523  11.552 -0.3162  0.0772 -0.0763
  200POPC   C1B 2681  11.268   4.323  12.595  0.2596 -0.0449 -0.0123
  200POPC   C2B 2682  11.283   4.321  12.118  0.0150 -0.0676  0.0747
  200POPC   C3B 2683  11.160   4.559  11.786 -0.0634 -0.2799 -0.1500
  200POPC   C4B 2684  11.357   4.702  11.443  0.1880 -0.1122  0.0787
  201POPC   NC3 2685   0.702   9.902   9.448 -0.3212  0.1532  0.0815
  201POPC   PO4 2686   0.326   9.692   9.528  0.0223  0.0143 -0.0883
  201POPC   GL1 2687  -0.001   9.568   9.665 -0.0692 -0.5005 -0.0680
  201POPC   GL2 2688  -0.126   9.361   9.549  0.1231 -0.1749 -0.3600
  201POPC   C1A 2689  -0.205   9.657  10.069 -0.1138  0.3719 -0.0761
  201POPC   D2A 2690   0.060   9.832  10.407  0.0855 -0.0721 -0.0481
  201POPC   C3A 2691  -0.216  10.164  10.718 -0.2787 -0.3423  0.2738
  201POPC   C4A 2692  -0.522  10.257  11.017  0.0949  0.4048  0.2919
  201POPC   C1B 2693  -0.497   9.382   9.821 -0.1843 -0.1538 -0.3177
  201POPC   C2B 2694  -0.746   9.157  10.025 -0.1007  0.1243 -0.0138
  201POPC   C3B 2695  -1.154   8.898  10.166 -0.2308 -0.0683 -0.0991
  201POPC   C4B 2696  -1.557   8.819  10.529 -0.2412  0.1568 -0.1467
  202POPC   NC3 2697   5.915   1.951  13.660  0.0449 -0.0510  0.0997
  202POPC   PO4 2698   6.363   1.930  13.545 -0.1417 -0.0851  0.1239
  202POPC   GL1 2699   6.312   2.186  13.244 -0.1781 -0.0120  0.0158
  202POPC   GL2 2700   6.561   2.339  13.228 -0.2360 -0.1179  0.1595
  202POPC   C1A 2701   6.230   2.083  12.849  0.2010  0.1507  0.2777
  202POPC   D2A 2702   5.959   1.689  12.741  0.1737 -0.2066  0.0328
  202POPC   C3A 2703   6.059   1.377  12.519 -0.0413 -0.2681 -0.0152
  202POPC   C4A 2704   6.014   1.164  12.045 -0.0628  0.2410  0.1183
  202POPC   C1B 2705   6.654   2.329  12.744 -0.0526 -0.1288 -0.0443
  202POPC   C2B 2706   6.543   2.135  12.422  0.1159 -0.3766  0.1976
  202POPC   C3B 2707   6.319   2.049  11.997  0.2847  0.1748 -0.4185
  202POPC   C4B 2708   6.000   1.961  11.701  0.3898  0.0138 -0.2152
  203POPC   NC3 2709   5.477   4.847  13.646 -0.0309  0.0479  0.1372
  203POPC   PO4 2710   5.563   4.436  13.550  0.3562  0.1239  0.0308
  203POPC   GL1 2711   5.367   4.204  13.110  0.1984 -0.2100 -0.2023
  203POPC   GL2 2712   5.611   4.279  12.907 -0.2906  0.0259 -0.1153
  203POPC   C1A 2713   5.115   4.487  12.716 -0.3901  0.1375  0.2658
  203POPC   D2A 2714   5.064   4.887  12.634 -0.0582 -0.3387  0.3239
  203POPC   C3A 2715   5.171   4.920  12.228  0.2484 -0.0915 -0.2889
  203POPC   C4A 2716   5.493   5.241  12.047  0.1652 -0.1740  0.1339
  203POPC   C1B 2717   5.486   4.172  12.469  0.3170 -0.3877  0.0440
  203POPC   C2B 2718   5.210   4.203  12.195 -0.1163  0.0875 -0.1433
  203POPC   C3B 2719   5.053   4.321  11.821  0.0928  0.0698  0.0215
  203POPC   C4B 2720   4.819   4.514  11.536 -0.1601 -0.1562 -0.2017
  204POPC   NC3 2721   6.518  10.756  13.373 -0.0830 -0.2730 -0.0931
  204POPC   PO4 2722   6.674  11.225  13.633 -0.0931  0.1629 -0.4452
  204POPC   GL1 2723   6.660  11.237  13.242  0.1710 -0.4517  0.0320
  204POPC   GL2 2724   6.753  11.116  13.098  0.1092 -0.0316 -0.2077
  204POPC   C1A 2725   6.297  11.429  13.017  0.0956  0.1015 -0.1533
  204POPC   D2A 2726   5.932  11.415  12.748  0.1027  0.1566  0.0101
  204POPC   C3A 2727   5.946  11.669  12.308 -0.0103  0.2433 -0.2004
  204POPC   C4A 2728   6.070  11.882  11.970  0.2752  0.0423 -0.3201
  204POPC   C1B 2729   7.016  11.134  12.648  0.3793  0.1729  0.1855
  204POPC   C2B 2730   7.074  10.941  12.159  0.0048  0.0301 -0.4755
  204POPC   C3B 2731   7.148  10.705  11.818 -0.1318 -0.0067  0.2937
  204POPC   C4B 2732   7.571  10.593  11.562 -0.1506 -0.0345 -0.1788
  205POPC   NC3 2733   3.735   7.278  13.733  0.2216 -0.2630 -0.1270
  205POPC   PO4 2734   4.126   7.495  13.914  0.1491  0.0183 -0.0677
  205POPC   GL1 2735   4.106   7.651  13.495 -0.1586  0.1572  0.0995
  205POPC   GL2 2736   3.756   7.682  13.452  0.0447  0.0751  0.2044
  205POPC   C1A 2737   4.421   7.557  13.307  0.0036 -0.0404 -0.4315
  205POPC   D2A 2738   4.584   7.198  13.170 -0.0283  0.0947 -0.0676
  205POPC   C3A 2739   4.976   7.189  13.122  0.0639  0.4524 -0.2653
  205POPC   C4A 2740   5.255   7.426  12.946  0.0192 -0.0609  0.1899
  205POPC   C1B 2741   3.900   7.838  12.897 -0.0635 -0.2423 -0.2288
  205POPC   C2B 2742   3.922   8.118  12.554 -0.1547  0.2317 -0.0878
  205POPC   C3B 2743   4.309   8.001  12.375 -0.1688  0.1375  0.2854
  205POPC   C4B 2744   4.787   7.846  12.366  0.3391 -0.0245  0.5602
  206POPC   NC3 2745  11.359   3.910   9.239 -0.2437  0.1516 -0.0138
  206POPC   PO4 2746  11.551   4.019   9.592  0.1147  0.0002  0.1522
  206POPC   GL1 2747  11.362   4.077   9.975 -0.0534 -0.1984  0.1531
  206POPC   GL2 2748  11.422   3.822  10.030 -0.1787 -0.0379 -0.0177
  206POPC   C1A 2749  11.344   4.337  10.242  0.0130 -0.0779  0.3228
  206POPC   D2A 2750  11.315   4.668  10.350 -0.0344  0.2133 -0.0148
  206POPC   C3A 2751  11.138   4.756  10.864 -0.1553 -0.0733  0.1133
  206POPC   C4A 2752  10.748   4.595  11.068  0.0997 -0.0896 -0.0784
  206POPC   C1B 2753  11.783   3.608  10.249 -0.4960 -0.1778  0.1734
  206POPC   C2B 2754  12.127   3.731  10.433  0.2746 -0.0901  0.0460
  206POPC   C3B 2755  12.548   3.899  10.590 -0.0999  0.1699 -0.3526
  206POPC   C4B 2756  12.795   4.138  10.847  0.0066 -0.3056  0.0992
  207POPC   NC3 2757   8.147   3.152  13.859  0.0169 -0.0774 -0.1597
  207POPC   PO4 2758   8.286   2.819  13.608  0.0513  0.0002 -0.0993
  207POPC   GL1 2759   8.348   3.233  13.370 -0.1385 -0.1846 -0.1554
  207POPC   GL2 2760   8.413   3.546  13.377  0.2130  0.1625 -0.1095
  207POPC   C1A 2761   8.825   3.249  13.147 -0.1495  0.2217 -0.4109
  207POPC   D2A 2762   9.082   3.366  12.710 -0.1811  0.0621  0.1813
  207POPC   C3A 2763   9.372   3.162  12.393 -0.1412  0.0140  0.3872
  207POPC   C4A 2764   9.285   2.927  11.926 -0.3066 -0.3685 -0.1109
  207POPC   C1B 2765   8.129   3.695  13.128 -0.0938 -0.0856  0.1192
  207POPC   C2B 2766   8.311   3.852  12.650  0.1701  0.0541  0.0174
  207POPC   C3B 2767   7.992   3.947  12.304 -0.0952  0.1591 -0.1868
  207POPC   C4B 2768   7.786   4.262  12.118  0.2389 -0.1351  0.0757
  208POPC   NC3 2769   3.385  11.156  13.771  0.0557 -0.0919 -0.3407
  208POPC   PO4 2770   2.937  11.060  13.624 -0.0499  0.0968 -0.0600
  208POPC   GL1 2771   3.280  10.896  13.292  0.3041  0.1211 -0.0904
  208POPC   GL2 2772   3.093  10.960  13.127  0.2279  0.0943  0.4590
  208POPC   C1A 2773   3.506  10.673  12.982 -0.1015  0.1849 -0.0961
  208POPC   D2A 2774   3.490  10.632  12.560  0.1787 -0.2164  0.0468
  208POPC   C3A 2775   3.764  10.757  12.261 -0.1829 -0.1538 -0.0513
  208POPC   C4A 2776   4.015  11.045  12.188 -0.0024 -0.0644  0.0843
  208POPC   C1B 2777   2.979  10.780  12.803 -0.2150 -0.1674 -0.2320
  208POPC   C2B 2778   2.974  10.635  12.317  0.0871  0.1097  0.0625
  208POPC   C3B 2779   3.236  10.806  12.050  0.0487 -0.2059  0.3473
  208POPC   C4B 2780   3.545  10.856  11.821  0.3859 -0.0011  0.2646
  209POPC   NC3 2781   7.665   9.721  12.598 -0.0124  0.1755  0.2208
  209POPC   PO4 2782   7.717  10.093  12.384  0.3201 -0.0869 -0.1921
  209POPC   GL1 2783   7.378  10.308  12.210 -0.2264 -0.0267 -0.3165
  209POPC   GL2 2784   7.397  10.556  12.414  0.1457  0.2151  0.3500
  209POPC   C1A 2785   6.956  10.450  12.221 -0.0596 -0.3404  0.0512
  209POPC   D2A 2786   6.556  10.682  12.190  0.2365  0.0806 -0.1676
  209POPC   C3A 2787   6.238  10.738  12.404  0.1953  0.1652  0.0600
  209POPC   C4A 2788   5.949  11.070  12.454 -0.0384  0.2433 -0.0550
  209POPC   C1B 2789   7.644  10.860  12.024  0.1731 -0.1270  0.0289
  209POPC   C2B 2790   7.970  11.077  11.850 -0.2528 -0.0140 -0.0501
  209POPC   C3B 2791   8.032  11.447  11.463 -0.3254  0.0074  0.2654
  209POPC   C4B 2792   7.995  11.876  11.397  0.2865 -0.0118 -0.0745
  210POPC   NC3 2793   0.687  10.271  14.134  0.2806  0.2159 -0.0515
  210POPC   PO4 2794   0.244  10.310  13.972 -0.2193  0.1991 -0.1353
  210POPC   GL1 2795   0.109  10.344  13.460  0.2277 -0.3026 -0.1999
  210POPC   GL2 2796   0.159  10.566  13.147  0.3096 -0.1105  0.0963
  210POPC   C1A 2797  -0.045  10.116  13.114 -0.1994 -0.0818 -0.0349
  210POPC   D2A 2798  -0.369   9.737  12.977  0.2025  0.0514  0.0691
  210POPC   C3A 2799  -0.322   9.503  12.493 -0.1165 -0.3838  0.0185
  210POPC   C4A 2800  -0.664   9.303  12.290 -0.2726 -0.2056 -0.2167
  210POPC   C1B 2801   0.449  10.703  12.789 -0.2913  0.0328  0.2543
  210POPC   C2B 2802   0.577  10.798  12.426  0.0601 -0.0626  0.2938
  210POPC   C3B 2803   0.873  10.739  12.125 -0.2574  0.3012 -0.1015
  210POPC   C4B 2804   1.175  10.836  11.837 -0.1329  0.3328  0.1914
  211POPC   NC3 2805   4.046   7.928  14.185 -0.1792  0.0763 -0.0851
  211POPC   PO4 2806   3.678   8.153  14.007 -0.1813  0.2180  0.1160
  211POPC   GL1 2807   3.796   8.210  13.563 -0.0827  0.0076  0.1891
  211POPC   GL2 2808   3.422   8.115  13.434 -0.1966 -0.0119  0.3437
  211POPC   C1A 2809   3.938   8.347  13.151 -0.3978 -0.0920 -0.0740
  211POPC   D2A 2810   4.214   8.460  12.878 -0.0873 -0.0834 -0.1149
  211POPC   C3A 2811   4.256   8.613  12.469 -0.0695 -0.1177  0.2320
  211POPC   C4A 2812   4.329   8.699  12.008 -0.0464  0.0315  0.1670
  211POPC   C1B 2813   3.467   8.283  13.003 -0.0505  0.0789 -0.0558
  211POPC   C2B 2814   3.674   8.470  12.628  0.2449  0.1993 -0.3854
  211POPC   C3B 2815   3.627   8.348  12.206  0.1229 -0.1203  0.0426
  211POPC   C4B 2816   3.923   8.123  11.944  0.1168  0.1640  0.2523
  212POPC   NC3 2817   3.740   0.841  14.235 -0.2404  0.1046  0.0244
  212POPC   PO4 2818   3.332   1.036  14.095  0.0182  0.0584 -0.2374
  212POPC   GL1 2819   3.400   0.944  13.638 -0.6998  0.0225 -0.0157
  212POPC   GL2 2820   3.586   0.753  13.725 -0.2754 -0.1244 -0.0457
  212POPC   C1A 2821   3.507   0.656  13.248  0.4493 -0.2078 -0.2184
  212POPC   D2A 2822   3.656   0.766  12.851 -0.2566 -0.1188 -0.1931
  212POPC   C3A 2823   4.049   0.955  12.666  0.0297  0.0207  0.3520
  212POPC   C4A 2824   4.373   0.768  12.467 -0.0839  0.0488 -0.0214
  212POPC   C1B 2825   3.948   0.709  13.410 -0.0884  0.1381  0.2893
  212POPC   C2B 2826   4.373   0.679  13.218  0.0356 -0.2059 -0.0226
  212POPC   C3B 2827   4.624   0.484  12.914 -0.0678 -0.0686 -0.0607
  212POPC   C4B 2828   4.478   0.299  12.543  0.1521 -0.1750 -0.1265
  213POPC   NC3 2829   0.200   6.039  13.680 -0.0285 -0.2603  0.0536
  213POPC   PO4 2830   0.151   6.429  13.316 -0.2456 -0.0236  0.2274
  213POPC   GL1 2831   0.220   6.738  13.087 -0.0700 -0.0715  0.0632
  213POPC   GL2 2832  -0.064   7.039  12.954 -0.0036 -0.3363  0.0229
  213POPC   C1A 2833   0.442   6.777  12.650  0.2116  0.0530 -0.1882
  213POPC   D2A 2834   0.349   6.830  12.243  0.2399  0.1478  0.0284
  213POPC   C3A 2835   0.546   6.555  11.894 -0.2798 -0.0082 -0.0698
  213POPC   C4A 2836   0.857   6.455  11.620  0.3191 -0.0641 -0.0941
  213POPC   C1B 2837  -0.065   7.038  12.467  0.0563  0.0849 -0.0075
  213POPC   C2B 2838   0.227   7.361  12.244 -0.0202  0.2560 -0.2061
  213POPC   C3B 2839   0.127   7.555  11.793  0.2431 -0.1185 -0.0161
  213POPC   C4B 2840   0.438   7.738  11.590  0.3196  0.3497 -0.0733
  214POPC   NC3 2841   4.847   1.256  13.893 -0.4135  0.0467  0.0332
  214POPC   PO4 2842   5.230   1.179  13.678  0.1454  0.0768  0.0640
  214POPC   GL1 2843   5.123   1.065  13.298  0.4961 -0.2281 -0.0287
  214POPC   GL2 2844   4.938   0.803  13.193  0.0887  0.2726 -0.1247
  214POPC   C1A 2845   5.218   1.126  12.765 -0.2464  0.3168 -0.4287
  214POPC   D2A 2846   5.492   0.982  12.466  0.1017 -0.3692 -0.0279
  214POPC   C3A 2847   5.455   0.898  12.054 -0.1213  0.1269 -0.1618
  214POPC   C4A 2848   5.126   0.860  11.756  0.1072  0.1207 -0.0601
  214POPC   C1B 2849   4.772   0.947  12.754  0.0945  0.1045  0.0480
  214POPC   C2B 2850   4.873   0.856  12.382 -0.2623 -0.1136 -0.2185
  214POPC   C3B 2851   4.574   0.864  11.965 -0.2171  0.1074 -0.0764
  214POPC   C4B 2852   4.276   1.085  11.976 -0.0324  0.1013 -0.1144
  215POPC   NC3 2853   2.802   3.576   9.487 -0.0622 -0.0017  0.2617
  215POPC   PO4 2854   2.516   3.439   9.779  0.1854  0.1315 -0.0238
  215POPC   GL1 2855   2.216   3.513  10.175 -0.1558  0.4670 -0.1445
  215POPC   GL2 2856   2.100   3.796  10.279  0.0078  0.1148  0.1424
  215POPC   C1A 2857   2.177   3.580  10.684  0.2438 -0.2824  0.2278
  215POPC   D2A 2858   1.996   3.638  10.990 -0.1233 -0.1201  0.2122
  215POPC   C3A 2859   2.075   3.623  11.379 -0.0090  0.5055  0.0783
  215POPC   C4A 2860   2.394   3.501  11.568  0.2501 -0.1516  0.0827
  215POPC   C1B 2861   1.779   4.001  10.712  0.1448 -0.2136 -0.1446
  215POPC   C2B 2862   1.860   4.141  11.118  0.0859  0.1258  0.0184
  215POPC   C3B 2863   2.011   4.068  11.580 -0.0468  0.3035 -0.3346
  215POPC   C4B 2864   2.117   3.838  11.850 -0.3232 -0.1527 -0.0390
  216POPC   NC3 2865   0.838   4.056  13.213  0.3208  0.2221 -0.0650
  216POPC   PO4 2866   0.991   3.683  13.461 -0.3681  0.2814  0.2674
  216POPC   GL1 2867   0.846   3.495  13.137 -0.0517  0.0881  0.0817
  216POPC   GL2 2868   1.005   3.420  12.889 -0.1580 -0.1063  0.2046
  216POPC   C1A 2869   0.439   3.449  12.892  0.0738  0.4348 -0.0659
  216POPC   D2A 2870   0.348   3.470  12.579  0.0529 -0.0492 -0.1968
  216POPC   C3A 2871   0.285   3.841  12.293  0.0100  0.1214  0.1216
  216POPC   C4A 2872   0.298   4.299  12.106 -0.2330  0.2889 -0.0738
  216POPC   C1B 2873   0.799   3.048  12.500  0.0338  0.0437 -0.0703
  216POPC   C2B 2874   0.475   2.734  12.301 -0.3194  0.0732 -0.2672
  216POPC   C3B 2875   0.148   2.456  12.458  0.0391  0.4588 -0.4383
  216POPC   C4B 2876  -0.223   2.288  12.522 -0.2148 -0.2666 -0.2302
  217POPC   NC3 2877   8.871   8.257   9.665 -0.0317  0.2585 -0.0444
  217POPC   PO4 2878   9.190   7.964   9.767 -0.4301 -0.0119 -0.0919
  217POPC   GL1 2879   9.448   8.189  10.123 -0.1388  0.2887 -0.0970
  217POPC   GL2 2880   9.413   8.122  10.407 -0.0797  0.1002  0.1013
  217POPC   C1A 2881   9.821   8.349  10.474  0.2783 -0.1804  0.0437
  217POPC   D2A 2882   9.870   8.340  10.879  0.0665  0.0546 -0.1110
  217POPC   C3A 2883   9.759   8.733  11.071  0.0080  0.2739  0.3903
  217POPC   C4A 2884   9.691   9.001  11.403  0.0875 -0.2256 -0.0531
  217POPC   C1B 2885   9.499   8.023  10.845 -0.0153  0.1204 -0.2108
  217POPC   C2B 2886   9.686   8.159  11.271 -0.1621  0.1413 -0.2385
  217POPC   C3B 2887   9.644   8.065  11.735  0.0898 -0.0122  0.2431
  217POPC   C4B 2888   9.323   7.920  12.001 -0.1039 -0.0471  0.0110
  218POPC   NC3 2889   2.106   3.045   9.675 -0.1150  0.1606  0.4356
  218POPC   PO4 2890   2.116   2.583   9.849  0.2062  0.1312  0.0850
  218POPC   GL1 2891   1.869   2.763  10.120  0.1227 -0.2407  0.0415
  218POPC   GL2 2892   1.671   2.624  10.150 -0.1882 -0.3697  0.2314
  218POPC   C1A 2893   2.097   3.113  10.415 -0.2116 -0.3214 -0.2493
  218POPC   D2A 2894   1.921   3.193  10.815  0.1200  0.0785 -0.1084
  218POPC   C3A 2895   2.012   3.162  11.190  0.2992 -0.2105  0.0641
  218POPC   C4A 2896   1.750   3.079  11.568 -0.3006 -0.4387  0.0953
  218POPC   C1B 2897   1.819   2.559  10.579  0.1883  0.1402 -0.0111
  218POPC   C2B 2898   1.735   2.781  10.989  0.0644  0.2294  0.0155
  218POPC   C3B 2899   1.496   2.622  11.385 -0.0154 -0.0006  0.3044
  218POPC   C4B 2900   1.043   2.478  11.551 -0.2959 -0.1868 -0.2742
  219POPC   NC3 2901   6.248   4.106  10.056  0.2143  0.4631 -0.1506
  219POPC   PO4 2902   6.664   4.183   9.741  0.0546  0.1023 -0.3808
  219POPC   GL1 2903   6.551   4.486  10.092 -0.1182  0.1084  0.3638
  219POPC   GL2 2904   6.602   4.252  10.381 -0.1315 -0.0466  0.0175
  219POPC   C1A 2905   6.293   4.744  10.377  0.0435  0.1128 -0.0827
  219POPC   D2A 2906   6.173   4.863  10.754  0.1986 -0.1862 -0.2098
  219POPC   C3A 2907   6.185   4.574  11.092 -0.1693  0.2927  0.2317
  219POPC   C4A 2908   5.979   4.141  11.164 -0.0705  0.0681  0.1342
  219POPC   C1B 2909   6.674   3.922  10.729  0.0237 -0.1698  0.3969
  219POPC   C2B 2910   6.846   3.787  11.115 -0.2076  0.0628 -0.2457
  219POPC   C3B 2911   6.777   3.621  11.537  0.0074 -0.2289  0.1999
  219POPC   C4B 2912   6.576   3.565  11.932  0.2204  0.0053  0.3057
  220POPC   NC3 2913   7.508   5.426  10.386 -0.3237 -0.2776 -0.2891
  220POPC   PO4 2914   7.459   5.191  10.061  0.0018  0.0735 -0.0926
  220POPC   GL1 2915   7.581   4.956  10.635  0.0263  0.1669  0.1273
  220POPC   GL2 2916   7.853   4.787  10.586 -0.3091  0.1145 -0.1320
  220POPC   C1A 2917   7.478   4.979  11.023  0.1045  0.1126 -0.2247
  220POPC   D2A 2918   7.200   5.109  11.328  0.0955  0.1008  0.2182
  220POPC   C3A 2919   7.358   5.024  11.721  0.4785 -0.0272  0.0444
  220POPC   C4A 2920   7.503   4.671  11.997  0.2263  0.1566  0.1342
  220POPC   C1B 2921   7.866   4.496  10.993  0.1212  0.1101  0.2649
  220POPC   C2B 2922   8.066   4.216  11.361 -0.1861  0.1496  0.0079
  220POPC   C3B 2923   8.097   4.031  11.721 -0.1324 -0.2643 -0.0847
  220POPC   C4B 2924   8.463   4.001  12.164  0.1406  0.3024 -0.3580
  221POPC   NC3 2925   4.035   9.603  10.192 -0.1907 -0.0843 -0.1625
  221POPC   PO4 2926   3.637   9.355  10.089  0.0685 -0.1525 -0.4021
  221POPC   GL1 2927   3.260   9.199  10.408 -0.1766 -0.2095 -0.0318
  221POPC   GL2 2928   2.969   9.343  10.609  0.0348  0.4820  0.1585
  221POPC   C1A 2929   3.281   8.715  10.563  0.0138 -0.2656 -0.0041
  221POPC   D2A 2930   3.140   8.282  10.497 -0.0585  0.3649  0.0169
  221POPC   C3A 2931   3.280   8.240  10.875 -0.0759 -0.1141 -0.0958
  221POPC   C4A 2932   3.204   8.156  11.272 -0.1632 -0.0927 -0.0191
  221POPC   C1B 2933   3.138   9.453  10.969 -0.2555  0.0459  0.2454
  221POPC   C2B 2934   3.489   9.480  11.209  0.0832 -0.1663 -0.1465
  221POPC   C3B 2935   4.009   9.440  11.481  0.1002  0.0004 -0.0250
  221POPC   C4B 2936   4.143   9.093  11.732  0.1004  0.0448  0.2042
  222POPC   NC3 2937   4.597   1.376   9.423 -0.0234  0.0772 -0.1131
  222POPC   PO4 2938   4.239   1.376   9.757 -0.2485  0.1490 -0.1496
  222POPC   GL1 2939   4.321   1.351  10.236 -0.3095 -0.0628 -0.0528
  222POPC   GL2 2940   4.048   1.399  10.483 -0.0200 -0.1613  0.3625
  222POPC   C1A 2941   4.611   1.484  10.568  0.2012  0.1425  0.5246
  222POPC   D2A 2942   4.792   1.369  10.958 -0.2084  0.1915 -0.1467
  222POPC   C3A 2943   4.545   1.550  11.283  0.0685 -0.2472 -0.1083
  222POPC   C4A 2944   4.039   1.724  11.340  0.1315 -0.1755  0.1590
  222POPC   C1B 2945   4.209   1.572  10.850  0.1481 -0.1062 -0.2161
  222POPC   C2B 2946   4.345   1.981  11.076  0.3367  0.1540 -0.1307
  222POPC   C3B 2947   4.583   2.216  11.292 -0.0515  0.1176 -0.3148
  222POPC   C4B 2948   4.537   2.522  11.701  0.1733  0.1331 -0.2773
  223POPC   NC3 2949   1.813   4.667   9.157 -0.0590 -0.1554 -0.1910
  223POPC   PO4 2950   1.763   5.122   9.369  0.2837  0.3820 -0.3313
  223POPC   GL1 2951   1.603   4.874   9.855  0.1518  0.0635  0.3460
  223POPC   GL2 2952   1.609   4.514  10.005 -0.0771  0.2008 -0.3033
  223POPC   C1A 2953   1.575   4.975  10.272  0.3033  0.0073  0.6784
  223POPC   D2A 2954   1.278   5.064  10.515  0.2613  0.0050  0.1952
  223POPC   C3A 2955   1.089   4.719  10.757 -0.2326  0.0980 -0.2779
  223POPC   C4A 2956   0.950   4.481  11.078  0.1451 -0.2400  0.0469
  223POPC   C1B 2957   1.186   4.634  10.169  0.1145 -0.2891  0.0482
  223POPC   C2B 2958   0.995   4.390  10.386 -0.0792 -0.0930 -0.1047
  223POPC   C3B 2959   0.681   4.290  10.711  0.0914 -0.1400 -0.0380
  223POPC   C4B 2960   0.469   4.362  11.012 -0.3218 -0.1008 -0.1258
  224POPC   NC3 2961   0.790   0.066  13.998 -0.2772 -0.0847 -0.1569
  224POPC   PO4 2962   0.993   0.391  13.804 -0.0950 -0.1291  0.0392
  224POPC   GL1 2963   0.925   0.107  13.418  0.0194  0.1326  0.1830
  224POPC   GL2 2964   1.257  -0.008  13.223 -0.2352 -0.0236 -0.0320
  224POPC   C1A 2965   0.900   0.008  12.870  0.2768  0.1247  0.0129
  224POPC   D2A 2966   0.930  -0.317  12.494  0.1130  0.1001  0.1613
  224POPC   C3A 2967   1.033  -0.216  12.120 -0.1713  0.1056  0.3201
  224POPC   C4A 2968   1.300   0.058  11.854  0.3034  0.1019  0.1009
  224POPC   C1B 2969   1.669   0.009  13.132  0.1158 -0.3835  0.3454
  224POPC   C2B 2970   1.911   0.202  12.851 -0.3086  0.2507 -0.1405
  224POPC   C3B 2971   2.106   0.187  12.327 -0.0738 -0.0478 -0.3786
  224POPC   C4B 2972   2.434  -0.052  12.083 -0.4554  0.1678  0.2085
  225POPC   NC3 2973   1.381   0.663  14.022 -0.2660  0.1882 -0.1373
  225POPC   PO4 2974   1.465   1.151  13.999 -0.1879  0.3047  0.0497
  225POPC   GL1 2975   1.473   1.036  13.555 -0.1992 -0.1302 -0.0215
  225POPC   GL2 2976   1.756   0.911  13.505  0.0435  0.0777 -0.1715
  225POPC   C1A 2977   1.381   0.980  13.124  0.2581  0.0720 -0.1030
  225POPC   D2A 2978   1.063   0.877  12.841  0.1551  0.1405  0.0509
  225POPC   C3A 2979   0.728   0.641  12.844  0.0728 -0.1723 -0.0165
  225POPC   C4A 2980   0.494   0.318  12.961 -0.0475  0.0397  0.0327
  225POPC   C1B 2981   2.038   0.831  13.085 -0.1264  0.2953 -0.0889
  225POPC   C2B 2982   2.214   0.682  12.759 -0.0983  0.1674  0.0361
  225POPC   C3B 2983   2.434   0.642  12.350 -0.0690 -0.0052 -0.1089
  225POPC   C4B 2984   2.502   0.466  12.088 -0.2148 -0.2441 -0.1587
  226POPC   NC3 2985   6.418  11.422   9.232  0.2030 -0.0092 -0.0021
  226POPC   PO4 2986   6.763  11.590   9.500 -0.1503  0.1541 -0.3990
  226POPC   GL1 2987   6.743  11.444   9.976 -0.4061 -0.4331 -0.0333
  226POPC   GL2 2988   6.517  11.575  10.208 -0.0554  0.1299  0.0065
  226POPC   C1A 2989   7.016  11.749  10.322 -0.2367  0.0877 -0.1402
  226POPC   D2A 2990   6.858  11.961  10.659  0.1630 -0.2021 -0.3703
  226POPC   C3A 2991   6.527  12.097  10.784  0.2273 -0.2110  0.0483
  226POPC   C4A 2992   6.316  12.395  10.988 -0.1499 -0.0676 -0.2842
  226POPC   C1B 2993   6.534  11.413  10.609 -0.2331 -0.0148  0.2597
  226POPC   C2B 2994   6.409  11.150  11.066 -0.1511  0.3649 -0.0867
  226POPC   C3B 2995   6.294  11.315  11.417  0.0672 -0.0113  0.0763
  226POPC   C4B 2996   6.033  11.486  11.677 -0.4895 -0.2677 -0.0395
  227POPC   NC3 2997   1.094   2.756   9.483  0.3052  0.1845  0.0909
  227POPC   PO4 2998   1.208   2.792   9.964  0.3197  0.0771 -0.0381
  227POPC   GL1 2999   1.201   2.467  10.359  0.0713 -0.1484 -0.0247
  227POPC   GL2 3000   0.900   2.492  10.331 -0.0348 -0.1902 -0.0004
  227POPC   C1A 3001   1.330   2.593  10.784  0.2240  0.2624 -0.1502
  227POPC   D2A 3002   1.063   2.627  11.090 -0.1456 -0.1118  0.0055
  227POPC   C3A 3003   0.723   2.534  11.001 -0.1328  0.1366 -0.1555
  227POPC   C4A 3004   0.506   2.586  10.703  0.2415 -0.0702  0.0664
  227POPC   C1B 3005   0.857   2.909  10.508  0.2371 -0.0705 -0.2202
  227POPC   C2B 3006   0.772   3.046  10.933 -0.0286  0.3385 -0.1415
  227POPC   C3B 3007   0.754   2.986  11.456 -0.1412  0.2697 -0.0144
  227POPC   C4B 3008   0.847   3.158  11.989  0.1157 -0.3611  0.4368
  228POPC   NC3 3009   0.232   6.201   8.943 -0.3727 -0.1747  0.1092
  228POPC   PO4 3010  -0.207   6.159   9.189 -0.0982  0.1601  0.0968
  228POPC   GL1 3011  -0.243   5.975   9.609 -0.3255 -0.0141 -0.0119
  228POPC   GL2 3012   0.033   6.184   9.826 -0.0953  0.0552  0.2945
  228POPC   C1A 3013  -0.504   5.715   9.978  0.3591  0.0739 -0.2685
  228POPC   D2A 3014  -0.744   5.461  10.134  0.3003  0.0809  0.1012
  228POPC   C3A 3015  -0.642   5.032  10.540 -0.1451 -0.1940  0.2219
  228POPC   C4A 3016  -0.686   4.539  10.552 -0.1552 -0.3148 -0.2449
  228POPC   C1B 3017  -0.073   6.209  10.219  0.1660  0.1121 -0.1174
  228POPC   C2B 3018  -0.166   5.989  10.585 -0.1394  0.0417  0.0661
  228POPC   C3B 3019   0.027   5.917  10.871  0.0025  0.0131  0.0480
  228POPC   C4B 3020   0.350   5.783  11.062  0.2112 -0.3266 -0.2128
  229POPC   NC3 3021   8.951  11.017   9.434 -0.0092 -0.2823  0.0542
  229POPC   PO4 3022   8.771  10.601   9.393  0.3340 -0.0110  0.2352
  229POPC   GL1 3023   9.098  10.501   9.661 -0.1918  0.4043  0.1072
  229POPC   GL2 3024   9.225  10.784   9.816  0.1031 -0.0882  0.0441
  229POPC   C1A 3025   9.281  10.253  10.073 -0.0652  0.0187 -0.1196
  229POPC   D2A 3026   9.594   9.894  10.076 -0.1066 -0.1301 -0.2590
  229POPC   C3A 3027   9.865   9.849  10.433 -0.0797  0.1994  0.1435
  229POPC   C4A 3028   9.886  10.027  10.798  0.1544  0.0924 -0.1884
  229POPC   C1B 3029   9.558  10.708  10.210  0.1371  0.2531 -0.0288
  229POPC   C2B 3030   9.841  10.384  10.274 -0.1524  0.1358  0.0871
  229POPC   C3B 3031  10.238  10.368  10.520 -0.0097  0.1224  0.1505
  229POPC   C4B 3032  10.390  10.271  10.940  0.4374  0.1550  0.3406
  230POPC   NC3 3033   4.484   5.019   9.464 -0.0498 -0.1461 -0.2225
  230POPC   PO4 3034   4.738   5.332   9.401  0.2420 -0.0470  0.1588
  230POPC   GL1 3035   4.805   5.331   9.850  0.0238  0.1778 -0.0812
  230POPC   GL2 3036   4.486   5.320   9.893 -0.1551 -0.0313 -0.3389
  230POPC   C1A 3037   5.043   5.326  10.290  0.1425 -0.0311 -0.1146
  230POPC   D2A 3038   5.426   5.066  10.403 -0.2160  0.0084 -0.3021
  230POPC   C3A 3039   5.404   4.911  10.785 -0.1006 -0.0038  0.1331
  230POPC   C4A 3040   5.702   4.575  10.984 -0.1710  0.2069  0.3783
  230POPC   C1B 3041   4.519   5.246  10.344  0.1237  0.0042  0.0137
  230POPC   C2B 3042   4.635   5.377  10.726 -0.3897  0.1349  0.0351
  230POPC   C3B 3043   4.496   5.521  11.218 -0.0210  0.0148 -0.3545
  230POPC   C4B 3044   4.432   5.400  11.646 -0.2039  0.1701  0.3169
  231POPC   NC3 3045   8.062   4.262  10.088  0.1457  0.1727  0.0581
  231POPC   PO4 3046   8.266   4.551  10.295  0.0721 -0.0509  0.1056
  231POPC   GL1 3047   8.313   4.591  10.703 -0.0131 -0.1401  0.2840
  231POPC   GL2 3048   8.374   4.908  10.669  0.3032  0.1969 -0.0979
  231POPC   C1A 3049   8.396   4.288  10.944  0.1489 -0.0890  0.1074
  231POPC   D2A 3050   8.598   3.998  11.348 -0.0012 -0.2774  0.2789
  231POPC   C3A 3051   8.485   3.756  11.684 -0.0273 -0.2612 -0.1423
  231POPC   C4A 3052   8.218   3.571  11.976 -0.0186 -0.1802  0.1652
  231POPC   C1B 3053   8.199   4.959  11.006  0.1043 -0.2030  0.1579
  231POPC   C2B 3054   8.249   4.704  11.324  0.1686  0.2226 -0.1037
  231POPC   C3B 3055   8.489   4.426  11.520  0.5860 -0.1238 -0.1223
  231POPC   C4B 3056   8.705   4.283  11.872 -0.2758  0.0186 -0.0357
  232POPC   NC3 3057   2.892  11.276   9.925  0.1987 -0.2652 -0.3569
  232POPC   PO4 3058   2.830  10.889   9.825 -0.2277 -0.2478  0.0396
  232POPC   GL1 3059   2.736  10.834  10.291  0.0982  0.0962  0.0376
  232POPC   GL2 3060   2.520  11.039  10.418 -0.0641  0.0047 -0.1601
  232POPC   C1A 3061   2.882  10.763  10.738  0.0191 -0.3805 -0.2011
  232POPC   D2A 3062   2.855  11.166  11.096 -0.1848  0.1629 -0.0902
  232POPC   C3A 3063   3.276  11.180  11.292 -0.0962 -0.2305 -0.0592
  232POPC   C4A 3064   3.441  11.438  11.564  0.1724  0.2143 -0.1098
  232POPC   C1B 3065   2.902  11.337  10.579  0.0498 -0.0506  0.3173
  232POPC   C2B 3066   3.280  11.225  10.746  0.0631  0.2253  0.1718
  232POPC   C3B 3067   3.661  11.160  10.987 -0.3150 -0.0641  0.2043
  232POPC   C4B 3068   3.721  10.965  11.359  0.0617  0.1123  0.1847
  233POPC   NC3 3069   7.204   0.276   9.113  0.0315  0.4443 -0.2222
  233POPC   PO4 3070   7.527   0.432   9.388 -0.0723  0.1519 -0.0796
  233POPC   GL1 3071   7.575   0.481   9.727 -0.1913 -0.0793 -0.1017
  233POPC   GL2 3072   7.817   0.718   9.730  0.2306  0.3048  0.0868
  233POPC   C1A 3073   7.431   0.680  10.157  0.0639  0.1299 -0.4041
  233POPC   D2A 3074   7.346   0.452  10.598  0.0888 -0.3444  0.0147
  233POPC   C3A 3075   7.578   0.230  10.871  0.2987  0.2656  0.2820
  233POPC   C4A 3076   8.063   0.162  10.902 -0.2230 -0.3888 -0.2417
  233POPC   C1B 3077   8.063   0.838  10.107 -0.1245  0.2562 -0.1302
  233POPC   C2B 3078   8.362   0.908  10.556  0.0878  0.0150  0.2555
  233POPC   C3B 3079   8.066   0.816  10.917  0.1063  0.3564  0.0222
  233POPC   C4B 3080   7.642   0.709  11.153  0.2110 -0.0244  0.1295
  234POPC   NC3 3081   4.079   4.232   9.498  0.0354 -0.0487  0.0142
  234POPC   PO4 3082   4.028   4.715   9.596 -0.0069  0.3997  0.1332
  234POPC   GL1 3083   3.899   4.537  10.017 -0.1231  0.0644  0.2816
  234POPC   GL2 3084   4.117   4.473  10.275 -0.0437 -0.0476  0.0167
  234POPC   C1A 3085   3.466   4.357  10.260  0.1564 -0.3240 -0.0926
  234POPC   D2A 3086   3.019   4.197  10.286  0.2425  0.2792 -0.1148
  234POPC   C3A 3087   2.851   4.171  10.670  0.3228 -0.0272  0.2498
  234POPC   C4A 3088   2.932   4.236  11.172 -0.2054  0.1245  0.0044
  234POPC   C1B 3089   4.203   4.259  10.548  0.0784 -0.0702 -0.0397
  234POPC   C2B 3090   4.066   4.182  10.882 -0.2277 -0.2426 -0.1100
  234POPC   C3B 3091   3.783   4.154  11.132  0.1237 -0.1939 -0.0306
  234POPC   C4B 3092   3.401   4.178  11.289 -0.3397 -0.1977  0.0237
  235POPC   NC3 3093   9.220   4.111   9.860  0.2404 -0.1210 -0.0121
  235POPC   PO4 3094   9.284   3.687   9.880  0.1144  0.2326 -0.2364
  235POPC   GL1 3095   9.198   3.872  10.343  0.2641 -0.0379 -0.0594
  235POPC   GL2 3096   8.840   3.847  10.540 -0.2021 -0.0342 -0.1980
  235POPC   C1A 3097   9.340   3.969  10.798  0.0191  0.0095 -0.2580
  235POPC   D2A 3098   9.215   3.874  11.305  0.0618  0.2832 -0.3276
  235POPC   C3A 3099   8.880   3.546  11.306  0.2394  0.0232  0.1773
  235POPC   C4A 3100   8.616   3.565  10.988  0.0174 -0.0179 -0.2413
  235POPC   C1B 3101   8.910   4.155  10.905  0.0556 -0.1220 -0.2118
  235POPC   C2B 3102   8.980   4.288  11.307 -0.0621 -0.1023 -0.1376
  235POPC   C3B 3103   9.311   4.369  11.589 -0.2284 -0.3074 -0.0247
  235POPC   C4B 3104   9.631   4.422  11.906 -0.1302 -0.1438 -0.0564
  236POPC   NC3 3105   6.908   5.076  10.053  0.2919  0.1550 -0.1937
  236POPC   PO4 3106   7.044   5.513  10.069  0.2825 -0.0510 -0.2850
  236POPC   GL1 3107   7.022   5.336  10.482 -0.2193 -0.0586  0.0255
  236POPC   GL2 3108   7.086   5.080  10.615 -0.3000 -0.0288 -0.2788
  236POPC   C1A 3109   7.261   5.451  10.972  0.0744 -0.0123 -0.2275
  236POPC   D2A 3110   7.653   5.384  11.191 -0.0950  0.0025  0.0530
  236POPC   C3A 3111   7.969   5.141  11.419 -0.0137  0.0224 -0.0120
  236POPC   C4A 3112   8.289   5.018  11.671 -0.0368 -0.0245 -0.1788
  236POPC   C1B 3113   6.943   4.795  10.929  0.0473 -0.0471  0.0224
  236POPC   C2B 3114   6.743   4.620  11.320  0.0893  0.2055  0.2149
  236POPC   C3B 3115   6.411   4.620  11.494 -0.1459 -0.2959 -0.3149
  236POPC   C4B 3116   6.048   4.417  11.639  0.2173  0.0785  0.1043
  237POPC   NC3 3117   8.748   2.007   9.601 -0.1527  0.3437  0.1059
  237POPC   PO4 3118   8.773   2.273   9.879  0.1473 -0.2188  0.0770
  237POPC   GL1 3119   8.893   2.264  10.251 -0.1339  0.3200  0.1588
  237POPC   GL2 3120   9.267   2.162  10.240 -0.1821  0.1235 -0.0540
  237POPC   C1A 3121   8.815   2.066  10.666  0.1437  0.0014  0.1720
  237POPC   D2A 3122   9.014   2.081  11.053  0.1256 -0.3131 -0.1196
  237POPC   C3A 3123   9.100   2.343  11.417 -0.1245  0.0903  0.0150
  237POPC   C4A 3124   9.009   2.538  11.832  0.1347  0.0969 -0.2938
  237POPC   C1B 3125   9.310   2.357  10.666 -0.1644 -0.0978 -0.1745
  237POPC   C2B 3126   9.480   2.270  11.145 -0.2934  0.1749  0.4595
  237POPC   C3B 3127   9.409   1.926  11.339 -0.0227  0.0998 -0.0744
  237POPC   C4B 3128   9.516   1.603  11.588  0.3425  0.0171  0.3550
  238POPC   NC3 3129   5.646   7.277   9.689 -0.2277 -0.2861  0.2728
  238POPC   PO4 3130   5.305   6.954   9.802  0.2287  0.2302 -0.3666
  238POPC   GL1 3131   5.002   7.029  10.169  0.1289 -0.2000 -0.0173
  238POPC   GL2 3132   4.844   7.250  10.166 -0.2198  0.0504 -0.0647
  238POPC   C1A 3133   5.078   6.985  10.566  0.3652 -0.0501 -0.2877
  238POPC   D2A 3134   5.072   6.736  10.932  0.2006 -0.0123  0.0769
  238POPC   C3A 3135   5.228   6.916  11.250  0.0439  0.0459  0.1206
  238POPC   C4A 3136   5.116   7.250  11.580 -0.0258  0.1520  0.0365
  238POPC   C1B 3137   4.571   7.183  10.576  0.0244  0.2043 -0.0874
  238POPC   C2B 3138   4.529   6.958  10.930  0.3821 -0.1179  0.0171
  238POPC   C3B 3139   4.629   7.132  11.420  0.1468  0.4655  0.3527
  238POPC   C4B 3140   4.801   6.836  11.730  0.1185 -0.1735 -0.0257
  239POPC   NC3 3141  11.132   0.397   9.517  0.3186  0.3347 -0.0593
  239POPC   PO4 3142  10.847   0.690   9.394 -0.4647  0.0343 -0.2222
  239POPC   GL1 3143  10.723   0.441   9.820 -0.0450  0.0513 -0.2050
  239POPC   GL2 3144  10.435   0.513   9.896  0.1294  0.0979 -0.1958
  239POPC   C1A 3145  10.803   0.256  10.175 -0.0464 -0.0579  0.3000
  239POPC   D2A 3146  11.054   0.032  10.465  0.0837 -0.1373  0.1603
  239POPC   C3A 3147  11.215   0.163  10.833  0.1185 -0.0279  0.0254
  239POPC   C4A 3148  11.528  -0.049  11.083  0.1776  0.1558 -0.0155
  239POPC   C1B 3149  10.336   0.323  10.270 -0.1486 -0.2387 -0.1428
  239POPC   C2B 3150  10.610   0.171  10.640 -0.3514 -0.3158 -0.3678
  239POPC   C3B 3151  10.787  -0.056  10.919 -0.1768  0.0090  0.2084
  239POPC   C4B 3152  11.108  -0.292  10.945  0.2085  0.2200 -0.0444
  240POPC   NC3 3153   7.224   9.291  10.728 -0.0946 -0.1565  0.1007
  240POPC   PO4 3154   6.938   9.628  10.782  0.0021 -0.1995 -0.2272
  240POPC   GL1 3155   6.751   9.676  11.195 -0.1339 -0.0867  0.2117
  240POPC   GL2 3156   6.622   9.525  11.316 -0.0250 -0.3131 -0.0378
  240POPC   C1A 3157   6.576  10.026  11.465 -0.0939  0.0633  0.0907
  240POPC   D2A 3158   6.146  10.165  11.838  0.0541 -0.1462 -0.2107
  240POPC   C3A 3159   6.303  10.255  12.349 -0.2125  0.1876  0.0399
  240POPC   C4A 3160   6.143  10.174  12.797 -0.1275  0.0428 -0.2940
  240POPC   C1B 3161   6.201   9.701  11.270  0.0633 -0.4355  0.1700
  240POPC   C2B 3162   5.984  10.147  11.396 -0.1994  0.2431  0.1922
  240POPC   C3B 3163   5.966  10.602  11.542  0.1750  0.0767 -0.0989
  240POPC   C4B 3164   5.918  11.054  11.645  0.1058  0.1869  0.1569
  241POPC   NC3 3165   2.156   0.193   9.943  0.2628 -0.0383 -0.3023
  241POPC   PO4 3166   1.803   0.589   9.850 -0.1616 -0.1325 -0.0478
  241POPC   GL1 3167   1.582   0.731  10.265  0.0531 -0.0654 -0.0360
  241POPC   GL2 3168   1.650   0.923  10.493 -0.2323 -0.3232  0.4366
  241POPC   C1A 3169   1.492   0.459  10.736 -0.1171  0.1611 -0.0807
  241POPC   D2A 3170   1.260   0.581  11.088 -0.0806 -0.3348 -0.0113
  241POPC   C3A 3171   1.446   0.562  11.495 -0.1966  0.3116 -0.1667
  241POPC   C4A 3172   1.516   0.850  11.842 -0.1311 -0.1602 -0.2837
  241POPC   C1B 3173   1.680   0.881  10.894  0.0934  0.2486  0.2003
  241POPC   C2B 3174   1.894   0.469  11.143  0.0413 -0.2659 -0.4430
  241POPC   C3B 3175   2.205   0.376  11.391 -0.1886 -0.1945 -0.0991
  241POPC   C4B 3176   2.492   0.539  11.589  0.4646 -0.1448 -0.0311
  242POPC   NC3 3177   5.016   9.915  10.469 -0.1990 -0.1323  0.2726
  242POPC   PO4 3178   4.897  10.354  10.592 -0.0620 -0.1843  0.2337
  242POPC   GL1 3179   4.625  10.344  10.936  0.1053  0.3796 -0.1205
  242POPC   GL2 3180   4.424  10.232  10.717  0.0697  0.0908  0.4795
  242POPC   C1A 3181   4.777  10.424  11.395  0.0357 -0.1981 -0.0862
  242POPC   D2A 3182   4.755  10.774  11.613 -0.2843 -0.2066  0.0097
  242POPC   C3A 3183   4.736  11.190  11.453  0.1457 -0.0428  0.2895
  242POPC   C4A 3184   4.917  11.560  11.683  0.0712  0.1080  0.2766
  242POPC   C1B 3185   4.110  10.165  11.047  0.2509 -0.0804  0.0527
  242POPC   C2B 3186   3.944  10.319  11.322  0.1107 -0.1421 -0.0297
  242POPC   C3B 3187   3.492  10.330  11.587  0.0062  0.1336 -0.3286
  242POPC   C4B 3188   3.158  10.699  11.547  0.2003 -0.3155 -0.1875
  243POPC   NC3 3189   5.136   9.044   9.967 -0.0399  0.0305 -0.3983
  243POPC   PO4 3190   5.355   8.922  10.433 -0.1763 -0.2086 -0.1013
  243POPC   GL1 3191   5.566   8.695  10.801  0.4379 -0.2589  0.0441
  243POPC   GL2 3192   5.437   8.772  11.177  0.3573 -0.2280 -0.3682
  243POPC   C1A 3193   5.653   8.308  11.001  0.0156  0.2490 -0.0234
  243POPC   D2A 3194   5.206   8.072  11.031 -0.2017 -0.0505  0.1875
  243POPC   C3A 3195   5.124   7.571  11.117  0.0157 -0.0843 -0.1583
  243POPC   C4A 3196   4.932   7.218  11.014  0.1027  0.0669 -0.0447
  243POPC   C1B 3197   5.054   8.610  11.369 -0.2696  0.0063  0.1346
  243POPC   C2B 3198   4.870   8.241  11.458  0.1628  0.1009  0.0790
  243POPC   C3B 3199   5.150   7.925  11.559 -0.0510  0.3166 -0.0682
  243POPC   C4B 3200   5.550   7.902  11.666 -0.0311  0.2982  0.0033
  244POPC   NC3 3201  10.405   6.052   9.393  0.0089  0.1733 -0.0115
  244POPC   PO4 3202  10.823   6.206   9.514 -0.0535  0.2754 -0.4011
  244POPC   GL1 3203  10.647   6.177   9.877 -0.1755  0.2068 -0.0459
  244POPC   GL2 3204  10.948   6.240  10.025  0.0899 -0.0742 -0.3878
  244POPC   C1A 3205  10.568   6.348  10.378 -0.2211  0.0688  0.1749
  244POPC   D2A 3206  10.468   6.217  10.671  0.2238  0.2406  0.1912
  244POPC   C3A 3207  10.502   6.390  11.014 -0.0635 -0.1512  0.0238
  244POPC   C4A 3208  10.301   6.366  11.365 -0.0035  0.0911 -0.1660
  244POPC   C1B 3209  11.038   6.431  10.543  0.2163 -0.1308 -0.0224
  244POPC   C2B 3210  10.934   6.656  10.872  0.2220 -0.2650  0.1468
  244POPC   C3B 3211  11.128   6.936  11.074  0.0743  0.1044 -0.1821
  244POPC   C4B 3212  11.403   7.021  11.413 -0.0675 -0.2256 -0.1145
  245POPC   NC3 3213  10.209   8.026   9.065  0.0854  0.0951 -0.0008
  245POPC   PO4 3214  10.100   7.989   9.426  0.0512  0.0129  0.3443
  245POPC   GL1 3215  10.112   8.004   9.826  0.0881 -0.0206  0.0559
  245POPC   GL2 3216  10.491   7.928   9.950 -0.0253 -0.1279 -0.4400
  245POPC   C1A 3217  10.179   8.363  10.091  0.2630  0.0928 -0.2222
  245POPC   D2A 3218  10.351   8.463  10.415  0.2662 -0.2663  0.1845
  245POPC   C3A 3219  10.324   8.518  10.865 -0.2628  0.1820 -0.0679
  245POPC   C4A 3220  10.623   8.672  11.077  0.1062 -0.1324 -0.0084
  245POPC   C1B 3221  10.817   7.746  10.187 -0.2442 -0.2010  0.2591
  245POPC   C2B 3222  10.942   7.734  10.549  0.1166 -0.0086  0.0459
  245POPC   C3B 3223  10.755   7.574  10.954  0.1690  0.3381  0.4353
  245POPC   C4B 3224  10.873   7.350  11.247 -0.1071  0.0387  0.0772
  246POPC   NC3 3225   4.041   3.367   9.584  0.0274 -0.2722 -0.2582
  246POPC   PO4 3226   3.914   3.804   9.632  0.0294 -0.0761 -0.0509
  246POPC   GL1 3227   3.993   3.990   9.951 -0.0407  0.1643  0.2813
  246POPC   GL2 3228   4.191   3.906  10.187 -0.0168 -0.1590 -0.1706
  246POPC   C1A 3229   3.814   4.072  10.416  0.1489  0.0170  0.1326
  246POPC   D2A 3230   3.610   3.933  10.689 -0.1440 -0.4920 -0.1218
  246POPC   C3A 3231   3.363   4.192  10.783 -0.3266 -0.0258  0.1958
  246POPC   C4A 3232   3.158   4.553  10.637 -0.0347 -0.1745 -0.0055
  246POPC   C1B 3233   4.288   3.779  10.543 -0.1629 -0.0537 -0.4282
  246POPC   C2B 3234   4.457   3.860  10.877 -0.0381 -0.0068  0.0777
  246POPC   C3B 3235   4.804   3.694  11.234 -0.1177  0.2981  0.2573
  246POPC   C4B 3236   4.857   3.418  11.611  0.0370  0.0324  0.5297
  247POPC   NC3 3237   3.719   5.489   9.711  0.2090 -0.0178  0.2926
  247POPC   PO4 3238   4.044   5.197   9.664  0.4480  0.1824  0.0076
  247POPC   GL1 3239   4.020   5.042  10.125 -0.0173  0.3942 -0.1555
  247POPC   GL2 3240   3.756   5.230  10.253  0.3406 -0.0917 -0.2874
  247POPC   C1A 3241   4.136   4.905  10.573 -0.0862  0.2856  0.1463
  247POPC   D2A 3242   4.257   4.674  10.864 -0.1532 -0.1721  0.0177
  247POPC   C3A 3243   4.031   4.591  11.271 -0.1478 -0.1022 -0.2260
  247POPC   C4A 3244   3.663   4.573  11.592 -0.1819  0.1709  0.1442
  247POPC   C1B 3245   3.741   5.142  10.714 -0.1097  0.0912  0.0782
  247POPC   C2B 3246   3.694   5.174  11.191 -0.0537 -0.4545 -0.0076
  247POPC   C3B 3247   3.353   5.136  11.406 -0.1451 -0.1443 -0.4583
  247POPC   C4B 3248   3.025   5.241  11.334  0.2217  0.0655  0.2827
  248POPC   NC3 3249   4.648   2.370  14.067 -0.2975  0.0399 -0.3046
  248POPC   PO4 3250   4.850   2.704  13.974 -0.1582  0.1365 -0.5068
  248POPC   GL1 3251   4.954   2.428  13.594  0.2265 -0.0451  0.4202
  248POPC   GL2 3252   4.737   2.186  13.383 -0.0043 -0.2611 -0.2607
  248POPC   C1A 3253   4.923   2.611  13.100 -0.2144 -0.1859 -0.3309
  248POPC   D2A 3254   5.276   2.597  12.861  0.2083 -0.3922  0.0825
  248POPC   C3A 3255   5.413   2.822  12.837  0.2797 -0.1791  0.3672
  248POPC   C4A 3256   5.447   3.268  12.742 -0.0123  0.3163 -0.4096
  248POPC   C1B 3257   4.600   2.222  12.882 -0.3022  0.0099 -0.2318
  248POPC   C2B 3258   4.322   2.236  12.419 -0.2532 -0.3562 -0.0323
  248POPC   C3B 3259   4.326   2.096  12.155  0.3115 -0.0446  0.3478
  248POPC   C4B 3260   4.287   1.995  11.711  0.0372 -0.1357  0.1753
  249POPC   NC3 3261  10.646   1.108   9.185  0.3942 -0.2862  0.2011
  249POPC   PO4 3262  10.209   1.237   9.462 -0.0820 -0.3607 -0.0260
  249POPC   GL1 3263  10.225   1.217   9.901  0.1830  0.1628  0.1879
  249POPC   GL2 3264  10.118   0.926   9.950 -0.0638  0.1944 -0.1511
  249POPC   C1A 3265  10.075   1.295  10.342 -0.0496 -0.0874 -0.0432
  249POPC   D2A 3266  10.030   1.211  10.637 -0.1288 -0.0662 -0.0040
  249POPC   C3A 3267  10.049   1.303  11.038 -0.0929 -0.0209 -0.3835
  249POPC   C4A 3268   9.868   1.633  11.145  0.1927 -0.1729 -0.4698
  249POPC   C1B 3269  10.544   0.864  10.216  0.1609  0.1148 -0.1233
  249POPC   C2B 3270  10.537   0.907  10.584  0.0588 -0.0345  0.0325
  249POPC   C3B 3271  10.685   0.665  10.914  0.1035  0.0218  0.0433
  249POPC   C4B 3272  10.610   0.419  11.239  0.0400  0.0020 -0.2739
  250POPC   NC3 3273   9.433   6.967   9.837  0.0793 -0.0586  0.0243
  250POPC   PO4 3274   9.157   7.186  10.130  0.0606 -0.0425  0.0314
  250POPC   GL1 3275   9.366   6.928  10.346  0.2207 -0.1723  0.0214
  250POPC   GL2 3276   9.343   6.645  10.370 -0.1747  0.0835  0.1236
  250POPC   C1A 3277   9.785   6.837  10.648 -0.2356  0.1411 -0.0380
  250POPC   D2A 3278  10.149   6.716  10.844 -0.0487 -0.1315 -0.2438
  250POPC   C3A 3279  10.513   6.778  10.632  0.3158  0.0214 -0.0179
  250POPC   C4A 3280  10.810   6.794  10.231 -0.2473  0.2494  0.1670
  250POPC   C1B 3281   9.390   6.533  10.767 -0.1700  0.1592 -0.1118
  250POPC   C2B 3282   9.098   6.651  11.112  0.0001 -0.0076  0.1304
  250POPC   C3B 3283   9.033   6.758  11.538 -0.2415 -0.3245  0.1452
  250POPC   C4B 3284   8.873   6.982  11.729  0.2701 -0.0343  0.2870
  251POPC   NC3 3285   6.797   6.801  10.216 -0.0009  0.1736  0.0005
  251POPC   PO4 3286   6.575   7.036  10.272  0.3785 -0.0577  0.2553
  251POPC   GL1 3287   6.651   6.838  10.751 -0.0972  0.1161 -0.0933
  251POPC   GL2 3288   6.320   7.041  10.791  0.1430  0.0464 -0.0033
  251POPC   C1A 3289   6.765   6.442  10.958 -0.1315 -0.0161  0.0061
  251POPC   D2A 3290   7.034   6.230  11.100 -0.0137 -0.1871  0.0832
  251POPC   C3A 3291   7.055   6.038  11.495  0.2346 -0.1381  0.0917
  251POPC   C4A 3292   7.040   5.849  11.905  0.2413  0.1016 -0.2589
  251POPC   C1B 3293   6.105   7.119  11.124 -0.0192 -0.0590 -0.1010
  251POPC   C2B 3294   5.919   6.761  11.380 -0.0296  0.0305 -0.0765
  251POPC   C3B 3295   5.777   6.517  11.494 -0.0617 -0.0479 -0.0586
  251POPC   C4B 3296   5.558   6.263  11.830  0.1683  0.2038 -0.3147
  252POPC   NC3 3297  11.338   1.298   9.158  0.1072  0.2535 -0.2494
  252POPC   PO4 3298  11.019   1.331   9.406  0.0102  0.3014  0.1809
  252POPC   GL1 3299  11.011   1.386   9.846 -0.3094 -0.0317  0.1490
  252POPC   GL2 3300  11.266   1.343   9.996 -0.0018 -0.0517  0.2386
  252POPC   C1A 3301  10.741   1.305  10.183  0.0616  0.1287  0.6204
  252POPC   D2A 3302  10.500   1.420  10.544  0.1337 -0.0097  0.3653
  252POPC   C3A 3303  10.576   1.305  10.928 -0.2895 -0.2008 -0.0051
  252POPC   C4A 3304  10.364   1.006  11.242  0.0350  0.1668 -0.3512
  252POPC   C1B 3305  11.189   1.658  10.313 -0.0269 -0.0321 -0.2221
  252POPC   C2B 3306  10.945   1.671  10.706  0.1096  0.1495  0.4302
  252POPC   C3B 3307  10.494   1.809  10.886 -0.1615 -0.0167 -0.0659
  252POPC   C4B 3308  10.346   1.881  11.251  0.0362  0.0888  0.0319
  253POPC   NC3 3309   5.853   5.924   9.316  0.1005 -0.0236 -0.0352
  253POPC   PO4 3310   5.701   6.138   9.728  0.0024 -0.1142  0.0854
  253POPC   GL1 3311   5.763   5.938  10.168 -0.2527  0.0114 -0.1843
  253POPC   GL2 3312   5.614   6.226  10.313 -0.0112  0.0711  0.1228
  253POPC   C1A 3313   5.819   5.749  10.553  0.0446  0.2533 -0.0518
  253POPC   D2A 3314   6.190   5.466  10.759 -0.2419  0.1150 -0.0906
  253POPC   C3A 3315   6.101   5.210  11.138  0.0567  0.2150  0.2118
  253POPC   C4A 3316   5.882   4.862  11.335 -0.0953 -0.0370  0.0454
  253POPC   C1B 3317   5.920   6.196  10.664  0.1351  0.3697 -0.1209
  253POPC   C2B 3318   5.826   6.203  11.080 -0.1695  0.1627 -0.2421
  253POPC   C3B 3319   5.797   5.962  11.430 -0.3185 -0.4788 -0.0549
  253POPC   C4B 3320   5.512   5.717  11.815 -0.5200 -0.3151 -0.4053
  254POPC   NC3 3321   3.846   1.633  10.124 -0.2128 -0.1610  0.2559
  254POPC   PO4 3322   3.824   2.036  10.344 -0.1138  0.2651 -0.2105
  254POPC   GL1 3323   3.775   1.779  10.641 -0.3214 -0.0350  0.0156
  254POPC   GL2 3324   3.965   2.008  10.809  0.1140  0.4796 -0.2336
  254POPC   C1A 3325   3.666   1.634  11.015 -0.1610 -0.1240 -0.3595
  254POPC   D2A 3326   3.593   1.875  11.352 -0.0050 -0.3156 -0.2072
  254POPC   C3A 3327   3.637   1.838  11.713  0.2466  0.0873 -0.1210
  254POPC   C4A 3328   3.832   1.571  11.742 -0.1269 -0.0371  0.1066
  254POPC   C1B 3329   3.921   2.267  11.108 -0.4689 -0.0023 -0.1773
  254POPC   C2B 3330   3.859   2.298  11.531  0.1625  0.2159  0.0358
  254POPC   C3B 3331   3.374   2.253  11.705  0.1204 -0.0830  0.4321
  254POPC   C4B 3332   3.120   2.211  11.983  0.1950 -0.0008  0.1008
  255POPC   NC3 3333  10.195   2.511  13.779  0.0566  0.1754 -0.2016
  255POPC   PO4 3334  10.468   2.195  13.691 -0.1440 -0.4086  0.1490
  255POPC   GL1 3335  10.362   2.334  13.306  0.1341  0.1663  0.1237
  255POPC   GL2 3336  10.047   2.361  13.267 -0.0221  0.2462  0.1525
  255POPC   C1A 3337  10.522   2.564  12.957 -0.3249 -0.0389 -0.2888
  255POPC   D2A 3338  10.818   2.763  12.692  0.0491  0.5826 -0.1591
  255POPC   C3A 3339  10.898   3.234  12.676  0.0483 -0.0585  0.4535
  255POPC   C4A 3340  10.849   3.547  12.288 -0.2201  0.1707  0.3147
  255POPC   C1B 3341  10.012   2.593  12.836 -0.3377  0.0846 -0.2198
  255POPC   C2B 3342  10.306   2.943  12.572  0.0653 -0.2608  0.2567
  255POPC   C3B 3343  10.576   3.034  12.306 -0.2993  0.0956  0.0073
  255POPC   C4B 3344  10.734   2.741  12.045  0.1068  0.2185 -0.0687
  256POPC   NC3 3345   8.335  10.328   9.306 -0.2171 -0.1685 -0.0939
  256POPC   PO4 3346   8.711  10.003   9.346  0.0570 -0.0295 -0.1627
  256POPC   GL1 3347   8.683  10.203   9.824 -0.1949  0.1468 -0.0067
  256POPC   GL2 3348   8.448  10.525   9.764  0.2040  0.0026  0.1113
  256POPC   C1A 3349   8.844  10.095  10.246 -0.1479 -0.0813 -0.2728
  256POPC   D2A 3350   9.249  10.109  10.574  0.0557 -0.0180  0.1752
  256POPC   C3A 3351   9.503  10.447  10.672  0.2916  0.0064  0.1337
  256POPC   C4A 3352   9.500  10.582  10.975  0.5861  0.0121  0.1213
  256POPC   C1B 3353   8.567  10.580  10.186  0.0393 -0.2090 -0.0061
  256POPC   C2B 3354   8.675  10.415  10.572  0.1404  0.2392  0.3281
  256POPC   C3B 3355   8.509  10.106  10.765  0.0631 -0.1217  0.0385
  256POPC   C4B 3356   8.311  10.024  11.174 -0.1070 -0.3572 -0.1128
  257POPC   NC3 3357   0.820   7.503   9.618  0.1341  0.1450 -0.1141
  257POPC   PO4 3358   0.598   7.850   9.544  0.2629 -0.1536  0.1656
  257POPC   GL1 3359   0.556   7.716   9.983 -0.0849 -0.1067  0.0618
  257POPC   GL2 3360   0.456   7.866  10.280  0.0248 -0.1526  0.0487
  257POPC   C1A 3361   0.794   7.571  10.378 -0.0151  0.1921  0.0321
  257POPC   D2A 3362   0.882   7.554  10.725  0.2133  0.2018  0.0544
  257POPC   C3A 3363   1.103   7.692  10.983  0.1819 -0.1010  0.2800
  257POPC   C4A 3364   1.182   7.814  11.318  0.1560 -0.1714  0.0780
  257POPC   C1B 3365   0.277   7.931  10.702  0.0670  0.1675  0.3219
  257POPC   C2B 3366   0.124   7.939  11.163 -0.0770 -0.3338  0.0750
  257POPC   C3B 3367   0.050   8.044  11.599 -0.1502 -0.0827 -0.0061
  257POPC   C4B 3368  -0.183   8.130  11.991 -0.0258  0.2501  0.1377
  258POPC   NC3 3369   6.789   2.894   9.332  0.0400 -0.1660 -0.0613
  258POPC   PO4 3370   6.640   2.587   9.616 -0.2037  0.1708  0.0315
  258POPC   GL1 3371   6.732   2.598  10.171  0.2325  0.2767  0.2051
  258POPC   GL2 3372   6.847   2.862  10.320  0.2210 -0.2500  0.3631
  258POPC   C1A 3373   6.937   2.452  10.537  0.3885 -0.0895  0.2965
  258POPC   D2A 3374   7.207   2.630  10.797  0.1559  0.1073 -0.2745
  258POPC   C3A 3375   7.347   2.411  11.171  0.1779  0.1105  0.1296
  258POPC   C4A 3376   7.752   2.476  11.185 -0.0900  0.0639  0.0609
  258POPC   C1B 3377   6.863   2.957  10.708 -0.0063  0.3002  0.1334
  258POPC   C2B 3378   6.926   2.754  11.219 -0.3913 -0.3621 -0.0309
  258POPC   C3B 3379   6.848   2.963  11.592 -0.1566  0.1847  0.0932
  258POPC   C4B 3380   6.506   2.901  11.860 -0.0037  0.4319  0.0797
  259POPC   NC3 3381  10.465   6.192  13.812 -0.0006 -0.2429 -0.4140
  259POPC   PO4 3382  10.736   5.963  13.553 -0.0537 -0.0525  0.0034
  259POPC   GL1 3383  10.652   6.069  13.219 -0.0935 -0.1256  0.2062
  259POPC   GL2 3384  10.686   5.876  13.040  0.3784  0.3872  0.0314
  259POPC   C1A 3385  10.269   6.087  12.896 -0.1468 -0.0070  0.3087
  259POPC   D2A 3386   9.919   6.018  12.607  0.1903 -0.2126  0.1856
  259POPC   C3A 3387   9.878   5.731  12.246  0.0685  0.1195  0.1490
  259POPC   C4A 3388   9.718   5.563  11.848 -0.0945  0.0185  0.1410
  259POPC   C1B 3389  10.667   5.967  12.710 -0.1987  0.2202  0.2315
  259POPC   C2B 3390  10.433   6.030  12.340  0.0331 -0.5329  0.0331
  259POPC   C3B 3391  10.599   6.172  11.954  0.0342 -0.0536  0.0345
  259POPC   C4B 3392  10.709   6.534  11.804  0.1097  0.3870 -0.0208
  260POPC   NC3 3393   2.917   0.729   9.967 -0.0727 -0.1352  0.3076
  260POPC   PO4 3394   2.685   0.285  10.007  0.0038 -0.1261 -0.2646
  260POPC   GL1 3395   2.423   0.085  10.407 -0.0940  0.0045 -0.0612
  260POPC   GL2 3396   2.100  -0.017  10.367 -0.0325 -0.1066  0.0741
  260POPC   C1A 3397   2.518  -0.104  10.811  0.2832 -0.1942 -0.4132
  260POPC   D2A 3398   2.493   0.090  11.167  0.0979 -0.0125 -0.0113
  260POPC   C3A 3399   2.713   0.020  11.544  0.0353  0.0501  0.2558
  260POPC   C4A 3400   3.041  -0.329  11.764  0.2075 -0.2445  0.0650
  260POPC   C1B 3401   2.039   0.165  10.722 -0.1002 -0.3210  0.0901
  260POPC   C2B 3402   2.033  -0.088  11.160 -0.1190 -0.2820 -0.2608
  260POPC   C3B 3403   2.160  -0.245  11.597  0.0769  0.1647 -0.2873
  260POPC   C4B 3404   2.001  -0.343  12.004 -0.0137  0.0250 -0.0349
  261POPC   NC3 3405   8.075   6.390  10.184 -0.1255 -0.3211  0.0781
  261POPC   PO4 3406   8.087   6.326  10.569 -0.0724  0.1749 -0.1595
  261POPC   GL1 3407   7.892   6.371  10.932  0.1181  0.1355 -0.1692
  261POPC   GL2 3408   7.603   6.329  11.123  0.1477  0.3443 -0.1073
  261POPC   C1A 3409   8.111   6.305  11.236  0.0362 -0.2924  0.2217
  261POPC   D2A 3410   7.945   6.294  11.658 -0.2144  0.2723 -0.3952
  261POPC   C3A 3411   8.068   6.705  11.786 -0.0532 -0.1485  0.1666
  261POPC   C4A 3412   7.923   7.013  12.008  0.0322 -0.1814  0.0440
  261POPC   C1B 3413   7.455   6.245  11.506  0.0871  0.2480 -0.0608
  261POPC   C2B 3414   7.523   6.049  11.771  0.1370 -0.1856 -0.0360
  261POPC   C3B 3415   7.787   6.024  12.097  0.0852  0.2063 -0.1348
  261POPC   C4B 3416   8.215   5.844  12.058  0.0196  0.1636  0.4137
  262POPC   NC3 3417   3.388  10.130  10.190  0.1742  0.2094 -0.0364
  262POPC   PO4 3418   3.788   9.999  10.196 -0.1400 -0.0779  0.1061
  262POPC   GL1 3419   3.962   9.953  10.564  0.0406 -0.0292  0.0210
  262POPC   GL2 3420   4.071   9.624  10.646 -0.1502  0.0959 -0.0199
  262POPC   C1A 3421   3.745   9.862  10.985 -0.2368  0.3122  0.2226
  262POPC   D2A 3422   3.733   9.868  11.395 -0.0522  0.0616  0.0135
  262POPC   C3A 3423   4.111   9.959  11.810 -0.0624  0.2091 -0.1003
  262POPC   C4A 3424   4.315  10.177  12.179  0.2096 -0.0815 -0.0643
  262POPC   C1B 3425   4.227   9.712  11.097 -0.1742 -0.0827 -0.1002
  262POPC   C2B 3426   4.404  10.035  11.416 -0.0293 -0.0363 -0.1018
  262POPC   C3B 3427   4.362  10.383  11.661  0.1096 -0.0537  0.1358
  262POPC   C4B 3428   4.326  10.670  12.074 -0.0229  0.0503  0.0425
  263POPC   NC3 3429   6.458   1.299   8.962 -0.1242 -0.1114  0.1905
  263POPC   PO4 3430   6.676   1.162   9.383 -0.1038  0.4041 -0.1851
  263POPC   GL1 3431   6.779   1.153   9.905  0.3170  0.0182 -0.1936
  263POPC   GL2 3432   7.147   1.080   9.961  0.2851 -0.0212  0.1651
  263POPC   C1A 3433   6.577   1.292  10.179  0.0735 -0.4331 -0.3055
  263POPC   D2A 3434   6.667   1.130  10.526 -0.1231 -0.1728 -0.0310
  263POPC   C3A 3435   6.762   1.097  10.980 -0.5066  0.2884  0.0729
  263POPC   C4A 3436   7.197   1.191  11.231 -0.1236  0.2886  0.1285
  263POPC   C1B 3437   6.900   0.811  10.219 -0.2175  0.0285 -0.1021
  263POPC   C2B 3438   6.570   0.580  10.260  0.1619 -0.0120 -0.0495
  263POPC   C3B 3439   6.241   0.328  10.533 -0.0683  0.1433 -0.3119
  263POPC   C4B 3440   5.790   0.316  10.560  0.0455 -0.1361 -0.0119
  264POPC   NC3 3441   6.442   5.869   9.880 -0.3639  0.2162 -0.2111
  264POPC   PO4 3442   6.556   5.516   9.915 -0.2530 -0.2244 -0.0935
  264POPC   GL1 3443   6.543   5.548  10.305 -0.0834  0.1832  0.1308
  264POPC   GL2 3444   6.520   5.164  10.325 -0.0888  0.2496  0.0568
  264POPC   C1A 3445   6.667   5.625  10.721 -0.0177  0.2237 -0.0068
  264POPC   D2A 3446   6.874   5.709  11.100 -0.1050 -0.2611  0.0221
  264POPC   C3A 3447   6.914   5.554  11.452  0.1535  0.2061  0.0390
  264POPC   C4A 3448   6.946   5.372  11.877 -0.5134 -0.1530 -0.0830
  264POPC   C1B 3449   6.630   5.090  10.741 -0.2761 -0.3804  0.3286
  264POPC   C2B 3450   6.653   5.143  11.258  0.3515 -0.0008  0.1225
  264POPC   C3B 3451   6.808   4.954  11.680 -0.0983 -0.0220 -0.0509
  264POPC   C4B 3452   6.998   4.658  11.827  0.3480 -0.1785  0.0148
  265POPC   NC3 3453   0.786   1.429   9.873 -0.0265  0.1742  0.0433
  265POPC   PO4 3454   0.967   1.866   9.959  0.1231  0.0428 -0.0440
  265POPC   GL1 3455   1.003   1.995  10.359 -0.0242  0.0307 -0.2177
  265POPC   GL2 3456   1.395   1.869  10.427 -0.1743  0.0407  0.0421
  265POPC   C1A 3457   1.036   2.157  10.766 -0.3557 -0.1561 -0.0065
  265POPC   D2A 3458   0.817   2.102  11.167  0.2439  0.1330 -0.0428
  265POPC   C3A 3459   0.690   1.703  11.385 -0.0882  0.1054 -0.2637
  265POPC   C4A 3460   0.353   1.275  11.398 -0.0186 -0.2698  0.1790
  265POPC   C1B 3461   1.580   2.130  10.727  0.1941  0.0142  0.4352
  265POPC   C2B 3462   1.633   2.248  11.099 -0.2017  0.1667  0.0982
  265POPC   C3B 3463   2.062   2.173  11.298 -0.0632  0.1379  0.1366
  265POPC   C4B 3464   2.306   2.171  11.625  0.2869 -0.0262  0.3395
  266POPC   NC3 3465  10.816   1.906   9.423 -0.1202 -0.1396  0.0037
  266POPC   PO4 3466  10.776   2.335   9.442 -0.1799 -0.3337 -0.0070
  266POPC   GL1 3467  10.790   2.192   9.816  0.0268  0.0002  0.1214
  266POPC   GL2 3468  10.728   1.807   9.951  0.2040  0.0484 -0.3205
  266POPC   C1A 3469  10.720   2.494  10.110 -0.0168 -0.1619  0.1198
  266POPC   D2A 3470  10.792   2.975  10.064  0.0083  0.1871  0.0218
  266POPC   C3A 3471  10.946   3.059  10.383  0.1837 -0.0831  0.0658
  266POPC   C4A 3472  11.138   3.091  10.802  0.2884  0.2894  0.0033
  266POPC   C1B 3473  10.703   2.042  10.370 -0.1229  0.2563 -0.1585
  266POPC   C2B 3474  10.903   2.182  10.765 -0.2996  0.0471  0.0552
  266POPC   C3B 3475  10.916   1.968  11.165 -0.1984 -0.0994  0.0314
  266POPC   C4B 3476  10.775   1.970  11.537  0.2026  0.0205 -0.0226
  267POPC   NC3 3477   1.339   1.558   9.863 -0.1111 -0.1469  0.0046
  267POPC   PO4 3478   1.687   1.734   9.964  0.2583 -0.0589 -0.0101
  267POPC   GL1 3479   1.835   1.514  10.285 -0.0203 -0.0057  0.3121
  267POPC   GL2 3480   2.001   1.592  10.468  0.1041 -0.3352 -0.1263
  267POPC   C1A 3481   1.500   1.386  10.574  0.3968 -0.2965  0.3043
  267POPC   D2A 3482   1.214   0.993  10.721  0.1204  0.0716  0.0314
  267POPC   C3A 3483   0.763   1.050  10.642  0.1531 -0.2530  0.0293
  267POPC   C4A 3484   0.374   1.112  10.568 -0.0171 -0.0637 -0.0139
  267POPC   C1B 3485   1.930   1.242  10.751  0.0081 -0.2647 -0.0440
  267POPC   C2B 3486   1.840   1.302  11.163 -0.5295 -0.1888 -0.1428
  267POPC   C3B 3487   1.698   1.283  11.619  0.3387  0.1729  0.1770
  267POPC   C4B 3488   1.977   1.238  12.017  0.0156 -0.2780  0.0171
  268POPC   NC3 3489   3.539   6.656  13.541  0.1487 -0.2248 -0.2762
  268POPC   PO4 3490   3.575   7.095  13.329  0.0055  0.1333 -0.5169
  268POPC   GL1 3491   3.667   7.379  12.951 -0.2661  0.2015 -0.1823
  268POPC   GL2 3492   4.020   7.276  12.947  0.2082 -0.2076  0.0380
  268POPC   C1A 3493   3.603   7.606  12.538 -0.0647  0.4481 -0.0489
  268POPC   D2A 3494   3.547   7.833  12.147 -0.1331 -0.2382  0.0001
  268POPC   C3A 3495   3.236   8.045  11.828 -0.2624 -0.0945  0.0465
  268POPC   C4A 3496   2.940   8.411  11.715 -0.0814  0.2640 -0.1416
  268POPC   C1B 3497   4.137   7.478  12.581  0.0691 -0.2157 -0.1689
  268POPC   C2B 3498   3.951   7.530  12.184  0.0304 -0.1527 -0.2046
  268POPC   C3B 3499   3.755   7.470  11.798 -0.1275  0.2112 -0.0725
  268POPC   C4B 3500   3.502   7.429  11.414  0.2211 -0.0207 -0.1243
  269POPC   NC3 3501   6.438   1.974   9.258  0.0563  0.1757  0.1178
  269POPC   PO4 3502   6.835   2.010   9.548 -0.1043 -0.1158  0.0500
  269POPC   GL1 3503   6.818   1.907   9.966  0.1198  0.1484  0.0124
  269POPC   GL2 3504   6.539   1.927  10.092 -0.0501 -0.2602  0.0484
  269POPC   C1A 3505   6.916   1.883  10.397 -0.0010 -0.1330  0.0088
  269POPC   D2A 3506   6.749   2.060  10.788 -0.2080  0.3281 -0.2431
  269POPC   C3A 3507   6.825   2.247  11.213 -0.1121  0.1612 -0.1855
  269POPC   C4A 3508   7.033   2.405  11.553 -0.3279 -0.0793 -0.1501
  269POPC   C1B 3509   6.485   2.189  10.358  0.1156  0.1089 -0.1214
  269POPC   C2B 3510   6.480   2.511  10.735 -0.4055 -0.0680 -0.3786
  269POPC   C3B 3511   6.442   2.599  11.127 -0.2099 -0.2951  0.0949
  269POPC   C4B 3512   6.556   2.513  11.541 -0.0989 -0.0921 -0.0501
  270POPC   NC3 3513  11.114  10.821   9.546  0.2770  0.1376  0.2572
  270POPC   PO4 3514  10.769  11.022   9.533  0.2551 -0.0461  0.0651
  270POPC   GL1 3515  10.671  10.807   9.953 -0.0150 -0.1719 -0.1077
  270POPC   GL2 3516  10.843  10.494   9.917  0.0427 -0.1353 -0.3294
  270POPC   C1A 3517  10.670  10.660  10.318  0.0540 -0.2983  0.0292
  270POPC   D2A 3518  10.764  10.290  10.562  0.0201 -0.3265  0.0418
  270POPC   C3A 3519  10.389   9.882  10.559  0.2718  0.3293 -0.3893
  270POPC   C4A 3520  10.237   9.607  10.798 -0.2239  0.1062 -0.1475
  270POPC   C1B 3521  10.671  10.064  10.018  0.2117  0.0349  0.2859
  270POPC   C2B 3522  10.825   9.618  10.205 -0.0128 -0.1707  0.1509
  270POPC   C3B 3523  10.642   9.305  10.548  0.1026 -0.0340  0.1773
  270POPC   C4B 3524  10.324   9.036  10.667 -0.2585  0.2976  0.1160
  271POPC   NC3 3525   4.812   3.704  10.103  0.1056 -0.0512 -0.0585
  271POPC   PO4 3526   4.859   4.063   9.798  0.1331  0.0079 -0.0175
  271POPC   GL1 3527   4.897   4.173  10.238 -0.2426  0.0326 -0.3032
  271POPC   GL2 3528   4.685   4.037  10.472  0.1005 -0.1723 -0.0243
  271POPC   C1A 3529   5.240   4.037  10.371  0.0243  0.0671  0.1693
  271POPC   D2A 3530   5.600   4.125  10.631 -0.1112  0.2376  0.1980
  271POPC   C3A 3531   5.505   4.074  11.112 -0.0111  0.2096  0.0988
  271POPC   C4A 3532   5.509   4.389  11.403 -0.1443 -0.1927 -0.0634
  271POPC   C1B 3533   4.621   4.357  10.824 -0.1077  0.1856 -0.0514
  271POPC   C2B 3534   4.475   4.405  11.214 -0.0863 -0.1732  0.0208
  271POPC   C3B 3535   4.207   4.078  11.379 -0.3112 -0.1465 -0.0828
  271POPC   C4B 3536   3.762   3.755  11.428  0.1283 -0.0649  0.2608
  272POPC   NC3 3537   4.230  10.855   9.477  0.2812  0.1345 -0.3189
  272POPC   PO4 3538   4.357  11.212   9.907  0.1926 -0.4887  0.0379
  272POPC   GL1 3539   4.637  11.318  10.211 -0.1020 -0.0006 -0.0047
  272POPC   GL2 3540   4.934  11.482  10.354 -0.2544  0.3575  0.1529
  272POPC   C1A 3541   4.476  11.192  10.608  0.1443  0.3539 -0.1724
  272POPC   D2A 3542   4.593  11.436  10.918  0.0458 -0.0587 -0.2024
  272POPC   C3A 3543   4.375  11.525  11.289 -0.1899 -0.0316 -0.0039
  272POPC   C4A 3544   4.415  11.529  11.661 -0.2230 -0.2102 -0.4007
  272POPC   C1B 3545   5.113  11.312  10.731 -0.0078 -0.2250 -0.0418
  272POPC   C2B 3546   5.121  11.482  11.227  0.4788  0.0659  0.0644
  272POPC   C3B 3547   5.468  11.644  11.545 -0.0705 -0.0317 -0.1952
  272POPC   C4B 3548   5.574  11.824  11.924  0.0508 -0.0470  0.1479
  273POPC   NC3 3549   9.335   3.298   9.507 -0.1697 -0.2698 -0.1311
  273POPC   PO4 3550   9.759   3.329   9.704  0.0937  0.3536 -0.2932
  273POPC   GL1 3551   9.760   3.569  10.129  0.0415 -0.1745 -0.0405
  273POPC   GL2 3552   9.892   3.210  10.241  0.0072  0.0478 -0.0586
  273POPC   C1A 3553   9.771   3.828  10.488  0.1022  0.0977  0.2848
  273POPC   D2A 3554   9.851   4.203  10.732 -0.1268  0.0539 -0.0950
  273POPC   C3A 3555  10.152   4.000  11.083  0.2142  0.1803  0.2754
  273POPC   C4A 3556  10.385   4.293  11.271  0.3605  0.1762 -0.0187
  273POPC   C1B 3557  10.010   3.006  10.602 -0.2325  0.2199 -0.1993
  273POPC   C2B 3558  10.057   2.684  10.880  0.2466 -0.3097  0.1506
  273POPC   C3B 3559   9.793   2.648  11.245  0.0706 -0.1550 -0.2358
  273POPC   C4B 3560   9.503   2.633  11.545  0.1487 -0.3572  0.2327
  274POPC   NC3 3561   2.566   9.035   9.979  0.3592 -0.0526 -0.0578
  274POPC   PO4 3562   2.689   9.366  10.179 -0.1041  0.0576  0.2431
  274POPC   GL1 3563   2.539   9.578  10.497 -0.3886 -0.0471  0.0244
  274POPC   GL2 3564   2.365   9.775  10.494 -0.2274 -0.3880 -0.2301
  274POPC   C1A 3565   2.228   9.505  10.937 -0.1152 -0.0235 -0.3934
  274POPC   D2A 3566   2.270   9.502  11.360 -0.0252  0.1275  0.0993
  274POPC   C3A 3567   2.573   9.313  11.597  0.3010 -0.2600  0.1806
  274POPC   C4A 3568   2.957   9.490  11.843 -0.1582  0.1137 -0.0362
  274POPC   C1B 3569   2.688   9.710  10.911 -0.0304 -0.0656  0.1804
  274POPC   C2B 3570   2.806   9.749  11.304  0.1427 -0.0978 -0.2491
  274POPC   C3B 3571   2.530   9.838  11.658 -0.1777 -0.2880  0.2636
  274POPC   C4B 3572   2.578   9.683  12.129 -0.0788  0.0725 -0.0371
  275POPC   NC3 3573   0.673   8.785   9.730 -0.4467  0.0048 -0.1699
  275POPC   PO4 3574   1.128   9.008   9.890 -0.1396 -0.0053 -0.0233
  275POPC   GL1 3575   1.304   9.072  10.328 -0.2077  0.3439 -0.0505
  275POPC   GL2 3576   1.384   8.762  10.347 -0.1743  0.1115 -0.1935
  275POPC   C1A 3577   1.059   9.129  10.737  0.1846 -0.3334  0.1525
  275POPC   D2A 3578   0.914   9.032  11.076  0.1232  0.1071 -0.4341
  275POPC   C3A 3579   0.485   9.331  11.228 -0.1169  0.0085  0.2314
  275POPC   C4A 3580   0.073   9.421  11.477 -0.0445 -0.1506  0.4097
  275POPC   C1B 3581   0.953   8.664  10.435 -0.2358 -0.0279 -0.0564
  275POPC   C2B 3582   0.701   8.462  10.741  0.0461  0.0355 -0.2325
  275POPC   C3B 3583   0.727   8.058  10.931  0.3955 -0.2925  0.1632
  275POPC   C4B 3584   0.547   7.731  11.081 -0.1803  0.1626 -0.0493
  276POPC   NC3 3585   3.426   4.134  13.808 -0.1416  0.1175  0.0882
  276POPC   PO4 3586   3.575   3.720  13.670  0.1982  0.0337  0.0509
  276POPC   GL1 3587   3.738   3.698  13.272 -0.0946  0.0058 -0.2267
  276POPC   GL2 3588   3.613   3.412  13.158  0.0144 -0.0563  0.4576
  276POPC   C1A 3589   3.966   3.845  12.903 -0.0550 -0.2903 -0.0079
  276POPC   D2A 3590   4.334   3.787  12.668 -0.1235 -0.0012 -0.0907
  276POPC   C3A 3591   4.317   4.170  12.288 -0.0035  0.3036  0.0060
  276POPC   C4A 3592   4.514   4.269  11.922 -0.2077  0.0543  0.0822
  276POPC   C1B 3593   3.667   3.040  12.947 -0.2031  0.1650 -0.1889
  276POPC   C2B 3594   3.595   2.680  12.682 -0.1751 -0.3477  0.1397
  276POPC   C3B 3595   3.403   2.552  12.408  0.2050 -0.0168 -0.0033
  276POPC   C4B 3596   3.499   2.741  12.031  0.1268 -0.2463  0.2296
  277POPC   NC3 3597   5.611   5.211   9.483 -0.1463  0.0383  0.1263
  277POPC   PO4 3598   5.853   5.089   9.760 -0.3016  0.1131 -0.3339
  277POPC   GL1 3599   5.742   4.913  10.090  0.0113  0.2090  0.2581
  277POPC   GL2 3600   5.993   5.068  10.284 -0.1276  0.0861 -0.5269
  277POPC   C1A 3601   5.750   4.602  10.482  0.0769 -0.0717 -0.2479
  277POPC   D2A 3602   6.063   4.333  10.610  0.2107 -0.2701  0.0927
  277POPC   C3A 3603   6.129   3.982  10.691  0.0676  0.2323  0.1244
  277POPC   C4A 3604   6.253   3.716  11.061  0.0073 -0.1617 -0.2150
  277POPC   C1B 3605   5.794   5.210  10.712  0.1520 -0.1501 -0.0626
  277POPC   C2B 3606   5.571   5.231  11.148 -0.4641 -0.2277  0.0228
  277POPC   C3B 3607   5.470   5.262  11.488  0.2133  0.1514 -0.1397
  277POPC   C4B 3608   5.121   5.470  11.647  0.0416 -0.0334  0.2395
  278POPC   NC3 3609   7.773   6.079   9.833 -0.1494  0.1592  0.0768
  278POPC   PO4 3610   7.477   6.137  10.187 -0.4124  0.2199  0.0912
  278POPC   GL1 3611   7.643   6.062  10.604  0.1858 -0.3101  0.1185
  278POPC   GL2 3612   7.472   6.051  10.723 -0.0636 -0.4631 -0.3807
  278POPC   C1A 3613   7.861   5.896  11.124  0.2643  0.0698  0.1098
  278POPC   D2A 3614   7.923   5.719  11.516 -0.2390  0.3522  0.1957
  278POPC   C3A 3615   8.290   5.490  11.695 -0.2530 -0.2010  0.2186
  278POPC   C4A 3616   8.699   5.542  11.628 -0.0554 -0.4606  0.0281
  278POPC   C1B 3617   7.351   5.877  11.119 -0.0773  0.0622 -0.0727
  278POPC   C2B 3618   7.421   5.622  11.513  0.1830  0.1297 -0.1052
  278POPC   C3B 3619   7.664   5.508  11.928 -0.1097 -0.2352  0.4872
  278POPC   C4B 3620   7.902   5.167  11.964  0.0922  0.1491 -0.1100
  279POPC   NC3 3621   3.622   0.665   9.429 -0.0580 -0.0215  0.0565
  279POPC   PO4 3622   3.412   0.762   9.945  0.1708  0.4107  0.0013
  279POPC   GL1 3623   3.412   0.765  10.461  0.0426  0.0176  0.0456
  279POPC   GL2 3624   3.487   0.482  10.631  0.0865 -0.0334 -0.2216
  279POPC   C1A 3625   3.226   0.939  10.890 -0.0599 -0.1280 -0.0831
  279POPC   D2A 3626   3.228   0.834  11.361  0.0260  0.1440 -0.2395
  279POPC   C3A 3627   3.499   0.389  11.336  0.0139  0.0853  0.2272
  279POPC   C4A 3628   3.518   0.176  10.956 -0.0692  0.1015  0.0613
  279POPC   C1B 3629   3.741   0.634  10.991  0.2090 -0.1930  0.0580
  279POPC   C2B 3630   4.028   0.775  11.271  0.1302  0.2291 -0.0182
  279POPC   C3B 3631   4.289   0.703  11.597  0.2149  0.2105  0.3772
  279POPC   C4B 3632   4.263   0.403  11.991 -0.2428 -0.3209  0.0771
  280POPC   NC3 3633   1.948  11.112   9.616  0.0681 -0.1966  0.2331
  280POPC   PO4 3634   1.803  11.340  10.009 -0.0000  0.2555  0.5345
  280POPC   GL1 3635   1.613  11.239  10.399 -0.0450 -0.0171 -0.0719
  280POPC   GL2 3636   1.531  11.002  10.533  0.1594  0.0307  0.0605
  280POPC   C1A 3637   1.583  11.322  10.921 -0.1074 -0.2212 -0.0189
  280POPC   D2A 3638   1.546  11.620  11.293 -0.1411 -0.3045 -0.1120
  280POPC   C3A 3639   1.751  11.724  11.675  0.1892 -0.1379 -0.0303
  280POPC   C4A 3640   2.137  11.739  11.864 -0.2235 -0.1391  0.2885
  280POPC   C1B 3641   2.036  11.133  10.699  0.2101 -0.0663  0.1764
  280POPC   C2B 3642   2.220  10.931  11.037 -0.2584 -0.5049  0.0966
  280POPC   C3B 3643   2.219  10.609  11.455 -0.0778 -0.0596 -0.1892
  280POPC   C4B 3644   2.235  10.753  11.838 -0.3373 -0.0935  0.0937
  281POPC   NC3 3645  10.012   6.845   9.476  0.0140  0.1081  0.2283
  281POPC   PO4 3646  10.279   6.514   9.813  0.1502  0.3073  0.1763
  281POPC   GL1 3647  10.139   6.323  10.176  0.0843  0.0522 -0.1690
  281POPC   GL2 3648  10.154   6.029  10.054 -0.2801 -0.1448  0.0060
  281POPC   C1A 3649   9.980   6.356  10.488 -0.4143 -0.2324  0.1912
  281POPC   D2A 3650  10.011   6.231  10.883 -0.0494  0.0300 -0.1576
  281POPC   C3A 3651   9.703   6.256  11.110  0.0708 -0.1234  0.0309
  281POPC   C4A 3652   9.291   6.290  11.369 -0.1158  0.0371 -0.0257
  281POPC   C1B 3653  10.521   5.908  10.275  0.0030 -0.0185  0.4760
  281POPC   C2B 3654  10.861   5.953  10.453  0.2714  0.2294  0.2951
  281POPC   C3B 3655  10.889   5.951  10.863  0.0235 -0.0296  0.1904
  281POPC   C4B 3656  11.154   6.255  10.978  0.4860 -0.1056 -0.0270
  282POPC   NC3 3657   7.943   3.382  10.044  0.0049  0.1525 -0.0085
  282POPC   PO4 3658   8.226   3.696  10.146 -0.0817 -0.0813  0.0548
  282POPC   GL1 3659   8.255   3.898  10.470  0.0478 -0.2180 -0.1040
  282POPC   GL2 3660   8.023   4.176  10.601  0.4108 -0.1461  0.3267
  282POPC   C1A 3661   8.245   3.804  10.853 -0.2465 -0.0603 -0.0571
  282POPC   D2A 3662   8.106   3.773  11.223  0.0994  0.0038 -0.2037
  282POPC   C3A 3663   8.116   3.412  11.437  0.0685  0.1899 -0.0749
  282POPC   C4A 3664   8.191   2.963  11.570  0.0031 -0.3281 -0.2363
  282POPC   C1B 3665   7.567   4.369  10.539  0.0346 -0.0801 -0.3197
  282POPC   C2B 3666   7.397   4.532  10.892 -0.1493 -0.3581 -0.1631
  282POPC   C3B 3667   7.338   4.606  11.397  0.2841  0.2648 -0.0663
  282POPC   C4B 3668   7.839   4.630  11.560  0.0646  0.0211  0.0144
  283POPC   NC3 3669   0.911   2.014   9.528 -0.0666 -0.0264 -0.0846
  283POPC   PO4 3670   0.724   2.262   9.499 -0.0584  0.1689 -0.1537
  283POPC   GL1 3671   0.501   2.272   9.882  0.0154 -0.1767  0.0576
  283POPC   GL2 3672   0.547   2.119  10.158  0.0091  0.0952 -0.1352
  283POPC   C1A 3673   0.146   2.448  10.224  0.0321  0.1088  0.0813
  283POPC   D2A 3674  -0.186   2.137  10.452  0.4617 -0.3265 -0.1913
  283POPC   C3A 3675  -0.072   2.000  10.922 -0.0418  0.0427  0.1092
  283POPC   C4A 3676  -0.169   2.093  11.338 -0.0005  0.2824  0.0661
  283POPC   C1B 3677   0.367   2.133  10.591  0.0817  0.2736 -0.0104
  283POPC   C2B 3678   0.439   1.844  10.961  0.1771  0.0955  0.0410
  283POPC   C3B 3679   0.541   1.385  10.956  0.0231  0.0312  0.2736
  283POPC   C4B 3680   0.196   0.965  11.022 -0.0285 -0.3713  0.0924
  284POPC   NC3 3681   0.474   0.489   9.506  0.0665 -0.1956 -0.1094
  284POPC   PO4 3682   0.100   0.414   9.747 -0.2466  0.0476  0.0576
  284POPC   GL1 3683  -0.199   0.661  10.052 -0.0920 -0.2065 -0.1195
  284POPC   GL2 3684  -0.489   0.775  10.038 -0.0931 -0.3726  0.4765
  284POPC   C1A 3685  -0.384   0.559  10.484  0.3404  0.2273 -0.1254
  284POPC   D2A 3686  -0.177   0.697  10.843  0.0717 -0.3053  0.0939
  284POPC   C3A 3687  -0.290   0.575  11.164  0.1202  0.0934  0.0576
  284POPC   C4A 3688  -0.425   0.204  11.349 -0.0164  0.6539  0.0307
  284POPC   C1B 3689  -0.386   1.055  10.476 -0.1991  0.0717 -0.2062
  284POPC   C2B 3690  -0.449   1.105  10.905  0.0313 -0.1108 -0.0091
  284POPC   C3B 3691  -0.616   1.072  11.285  0.0305 -0.1966  0.0606
  284POPC   C4B 3692  -0.886   0.827  11.648 -0.2685 -0.3585 -0.0704
  285POPC   NC3 3693   5.102   4.425   9.505  0.3446 -0.1365  0.1152
  285POPC   PO4 3694   4.826   4.724   9.695  0.0019 -0.0957  0.1249
  285POPC   GL1 3695   4.953   4.663  10.099  0.0604  0.0384  0.0464
  285POPC   GL2 3696   4.716   4.648  10.313 -0.0319 -0.0086  0.0989
  285POPC   C1A 3697   5.214   4.556  10.444 -0.2204 -0.1159 -0.2515
  285POPC   D2A 3698   5.151   4.475  10.860  0.3499  0.2884 -0.1536
  285POPC   C3A 3699   5.216   4.729  11.243 -0.1526  0.1415  0.1504
  285POPC   C4A 3700   5.256   4.795  11.674  0.3291 -0.2663 -0.3292
  285POPC   C1B 3701   4.910   4.894  10.614 -0.1131  0.1261 -0.2437
  285POPC   C2B 3702   5.072   5.248  10.911 -0.3809  0.3007 -0.1492
  285POPC   C3B 3703   5.015   5.606  11.154  0.1012 -0.1026  0.1195
  285POPC   C4B 3704   5.307   5.912  11.441 -0.0155  0.1464 -0.4684
  286POPC   NC3 3705   9.386   3.152  10.059  0.0365  0.1928  0.0799
  286POPC   PO4 3706   9.209   3.372  10.364 -0.3660 -0.1038 -0.0082
  286POPC   GL1 3707   9.371   3.483  10.677  0.1632  0.2408 -0.0059
  286POPC   GL2 3708   9.675   3.344  10.661 -0.0493  0.1430  0.0156
  286POPC   C1A 3709   9.701   3.743  10.977 -0.0099  0.1005 -0.2918
  286POPC   D2A 3710   9.872   3.590  11.389  0.1187 -0.2404  0.1198
  286POPC   C3A 3711  10.225   3.477  11.588  0.2624  0.1366 -0.0931
  286POPC   C4A 3712  10.629   3.347  11.739  0.1428  0.0739 -0.1114
  286POPC   C1B 3713   9.618   2.954  10.873 -0.1150 -0.0237  0.0000
  286POPC   C2B 3714   9.303   2.840  11.174 -0.1189  0.1881 -0.0100
  286POPC   C3B 3715   9.177   3.130  11.499  0.3710 -0.1954  0.0301
  286POPC   C4B 3716   9.400   3.423  11.660  0.4147  0.0491 -0.0845
  287POPC   NC3 3717   8.371   7.167  10.372 -0.1627 -0.2047  0.2777
  287POPC   PO4 3718   8.689   7.413  10.383 -0.2617 -0.3434  0.1086
  287POPC   GL1 3719   9.100   7.377  10.615 -0.1202 -0.1510 -0.1227
  287POPC   GL2 3720   9.408   7.540  10.680 -0.1150 -0.0743  0.0006
  287POPC   C1A 3721   9.355   7.092  10.880  0.1561 -0.0764  0.1122
  287POPC   D2A 3722   9.427   7.227  11.371 -0.0283 -0.0117 -0.2271
  287POPC   C3A 3723   9.405   7.140  11.895 -0.0939  0.1640 -0.2666
  287POPC   C4A 3724   9.369   7.230  12.413 -0.2217  0.5020 -0.2764
  287POPC   C1B 3725   9.555   7.556  10.998 -0.1844  0.2569  0.1943
  287POPC   C2B 3726   9.868   7.605  11.309  0.0103  0.2161  0.1488
  287POPC   C3B 3727  10.166   7.291  11.457  0.2652 -0.1461  0.1399
  287POPC   C4B 3728  10.420   7.206  11.736  0.0509 -0.0232  0.0520
  288POPC   NC3 3729   5.275   1.397  10.041 -0.1330  0.0860 -0.0901
  288POPC   PO4 3730   5.708   1.119  10.014  0.0393 -0.1202  0.1047
  288POPC   GL1 3731   5.529   1.019  10.431 -0.1902  0.1330  0.2165
  288POPC   GL2 3732   5.511   0.776  10.602 -0.1859 -0.3364  0.1715
  288POPC   C1A 3733   5.795   1.101  10.855 -0.0211  0.2272  0.2062
  288POPC   D2A 3734   5.858   1.110  11.195  0.0518  0.1230 -0.3325
  288POPC   C3A 3735   6.191   1.126  11.431  0.0931  0.0473  0.1027
  288POPC   C4A 3736   6.435   0.902  11.700 -0.3609  0.0786 -0.0369
  288POPC   C1B 3737   5.366   0.812  10.949 -0.3791 -0.0417  0.2794
  288POPC   C2B 3738   5.298   1.065  11.283  0.0398 -0.0404 -0.0730
  288POPC   C3B 3739   5.053   1.361  11.480 -0.1328  0.4029  0.0302
  288POPC   C4B 3740   5.151   1.602  11.748 -0.1502 -0.0654  0.2129
  289POPC   NC3 3741   6.402   9.245   9.965  0.0864  0.2544 -0.1196
  289POPC   PO4 3742   6.848   9.402  10.081 -0.4104  0.0270  0.1026
  289POPC   GL1 3743   6.881   9.867  10.358 -0.1673 -0.0547 -0.1316
  289POPC   GL2 3744   7.111  10.088  10.440  0.2738 -0.2599 -0.1096
  289POPC   C1A 3745   6.749  10.176  10.743 -0.1055  0.0822  0.2514
  289POPC   D2A 3746   6.440  10.300  11.016  0.2315  0.0980 -0.0509
  289POPC   C3A 3747   6.006  10.413  10.946 -0.0354 -0.5714 -0.3435
  289POPC   C4A 3748   5.673  10.439  11.190 -0.1140 -0.1695  0.1183
  289POPC   C1B 3749   7.329  10.265  10.724 -0.0377 -0.1948 -0.0596
  289POPC   C2B 3750   7.402  10.586  11.041 -0.1454  0.1315  0.1747
  289POPC   C3B 3751   7.231  10.866  11.249 -0.0800  0.1681 -0.1233
  289POPC   C4B 3752   7.014  11.233  11.296  0.0992  0.2431  0.0359
  290POPC   NC3 3753   1.145   0.020   9.368 -0.0681  0.1373  0.3980
  290POPC   PO4 3754   0.970   0.197   9.686 -0.2422  0.3479  0.4217
  290POPC   GL1 3755   0.826   0.101  10.126 -0.1703 -0.0909  0.0935
  290POPC   GL2 3756   0.529   0.149  10.003 -0.0526  0.1575  0.0979
  290POPC   C1A 3757   0.750   0.274  10.547  0.0166  0.0405 -0.0023
  290POPC   D2A 3758   0.507   0.205  10.925  0.3041 -0.2914  0.1538
  290POPC   C3A 3759   0.305   0.456  11.082 -0.2217 -0.1233 -0.1778
  290POPC   C4A 3760   0.406   0.759  11.410 -0.0277  0.0126 -0.1928
  290POPC   C1B 3761   0.529  -0.164  10.382 -0.2780  0.0022  0.0875
  290POPC   C2B 3762   0.353  -0.284  10.672  0.2282  0.1126  0.0828
  290POPC   C3B 3763   0.132  -0.550  10.963 -0.0900  0.1998 -0.0281
  290POPC   C4B 3764  -0.158  -0.356  11.407 -0.2779  0.2567  0.1422
  291POPC   NC3 3765   0.913   8.210   9.459 -0.0429  0.0059  0.3036
  291POPC   PO4 3766   1.168   7.881   9.506  0.1009 -0.0455  0.0105
  291POPC   GL1 3767   0.959   8.023   9.912  0.0155  0.1105 -0.0431
  291POPC   GL2 3768   1.110   7.819  10.041 -0.0798  0.1956 -0.2600
  291POPC   C1A 3769   0.852   8.090  10.350 -0.3282 -0.1718 -0.1490
  291POPC   D2A 3770   1.199   8.112  10.685 -0.0070  0.1010  0.4327
  291POPC   C3A 3771   1.561   8.346  10.610  0.0952 -0.0517  0.0965
  291POPC   C4A 3772   1.839   8.433  10.891 -0.0889 -0.2570 -0.0075
  291POPC   C1B 3773   1.293   7.641  10.493  0.2777 -0.1679 -0.0225
  291POPC   C2B 3774   1.468   7.351  10.756 -0.1022 -0.0187  0.3232
  291POPC   C3B 3775   1.634   7.000  11.028  0.2187  0.0241  0.0564
  291POPC   C4B 3776   1.605   6.700  11.337  0.1675  0.1384  0.1510
  292POPC   NC3 3777   1.524   6.227   9.206  0.1411  0.1190  0.0105
  292POPC   PO4 3778   1.485   5.919   9.576  0.3012  0.0402  0.0859
  292POPC   GL1 3779   1.540   5.791  10.061 -0.0683 -0.0273  0.1904
  292POPC   GL2 3780   1.640   5.476  10.207  0.2325  0.2021  0.1654
  292POPC   C1A 3781   1.701   5.887  10.501 -0.1794 -0.2582 -0.1222
  292POPC   D2A 3782   1.872   5.651  10.856  0.2001 -0.2392  0.0051
  292POPC   C3A 3783   1.644   5.416  11.066 -0.1370 -0.0748 -0.1722
  292POPC   C4A 3784   1.441   5.070  11.092  0.2397 -0.0513  0.2432
  292POPC   C1B 3785   1.461   5.497  10.593 -0.1971 -0.2800 -0.0167
  292POPC   C2B 3786   1.158   5.443  10.824 -0.0138  0.0324 -0.0503
  292POPC   C3B 3787   0.798   5.414  10.617 -0.1502  0.2726 -0.0275
  292POPC   C4B 3788   0.601   5.498  10.233 -0.2584  0.3017  0.1561
  293POPC   NC3 3789  10.831   3.197   9.637 -0.0278 -0.0569 -0.0789
  293POPC   PO4 3790  10.653   3.663   9.608  0.1062  0.2511  0.0672
  293POPC   GL1 3791  10.709   3.713  10.047  0.0719  0.0880  0.2587
  293POPC   GL2 3792  10.960   3.606  10.047  0.3613 -0.2533 -0.5536
  293POPC   C1A 3793  10.737   3.525  10.560 -0.2187  0.2985 -0.0245
  293POPC   D2A 3794  10.556   3.225  10.849 -0.3293 -0.0749 -0.1418
  293POPC   C3A 3795  10.715   3.072  11.193 -0.0564  0.1904  0.0695
  293POPC   C4A 3796  10.650   2.820  11.527 -0.3052  0.1531 -0.0517
  293POPC   C1B 3797  11.035   3.905  10.402  0.1104  0.0400  0.1808
  293POPC   C2B 3798  11.126   4.234  10.677 -0.1164 -0.1139  0.3471
  293POPC   C3B 3799  11.458   4.379  10.834 -0.1386  0.0229  0.0072
  293POPC   C4B 3800  11.737   4.534  10.594 -0.2572  0.0103  0.0379
  294POPC   NC3 3801   0.310   6.596   9.622  0.0866 -0.1088  0.2174
  294POPC   PO4 3802   0.540   6.359   9.379 -0.2330  0.1893  0.2917
  294POPC   GL1 3803   0.669   6.455   9.901  0.3275  0.2999  0.1423
  294POPC   GL2 3804   0.966   6.261  10.084 -0.0872 -0.2639 -0.0367
  294POPC   C1A 3805   0.467   6.530  10.257  0.0275  0.2272  0.1523
  294POPC   D2A 3806   0.456   6.693  10.635 -0.0192 -0.1833  0.2738
  294POPC   C3A 3807   0.680   7.100  10.715 -0.1391  0.1296 -0.0306
  294POPC   C4A 3808   0.821   7.263  11.075 -0.0493  0.1170 -0.3256
  294POPC   C1B 3809   0.810   6.135  10.394 -0.1182 -0.1963  0.2964
  294POPC   C2B 3810   0.792   5.957  10.820  0.1615  0.2114 -0.0512
  294POPC   C3B 3811   0.866   5.673  11.177  0.0599 -0.5022  0.1719
  294POPC   C4B 3812   0.616   5.681  11.528 -0.1283  0.2109 -0.1717
  295POPC   NC3 3813   7.843  11.013   9.271 -0.2621  0.0889  0.0410
  295POPC   PO4 3814   7.865  10.657   9.320  0.1585  0.3037 -0.1293
  295POPC   GL1 3815   7.827  10.704   9.814  0.0690 -0.1153 -0.2906
  295POPC   GL2 3816   8.129  10.879   9.981  0.0723 -0.3472 -0.0234
  295POPC   C1A 3817   7.650  10.760  10.127 -0.0349  0.1400  0.0826
  295POPC   D2A 3818   7.311  10.859  10.285  0.0358 -0.2432 -0.2034
  295POPC   C3A 3819   7.139  10.867  10.663 -0.0054  0.0944  0.1795
  295POPC   C4A 3820   6.827  11.055  10.876 -0.2067  0.0922 -0.3483
  295POPC   C1B 3821   8.096  10.977  10.426 -0.0776 -0.0823 -0.1124
  295POPC   C2B 3822   7.634  10.867  10.693  0.3774 -0.1131  0.0890
  295POPC   C3B 3823   7.387  11.260  10.940 -0.4791 -0.0067 -0.2186
  295POPC   C4B 3824   7.022  11.478  10.850  0.0476 -0.0481 -0.3876
  296POPC   NC3 3825   1.668   3.996   8.720 -0.0591 -0.0112  0.0022
  296POPC   PO4 3826   1.854   4.213   9.025  0.2643 -0.0948  0.0550
  296POPC   GL1 3827   2.021   4.265   9.488  0.0734 -0.0427 -0.2134
  296POPC   GL2 3828   2.003   4.604   9.619 -0.2271  0.1402  0.0572
  296POPC   C1A 3829   2.069   4.206   9.894 -0.0092 -0.2034  0.0197
  296POPC   D2A 3830   1.993   4.245  10.324  0.0299  0.0314 -0.3769
  296POPC   C3A 3831   2.381   4.046  10.636  0.3632  0.0299  0.1880
  296POPC   C4A 3832   2.404   4.006  11.102  0.1237  0.0689 -0.0059
  296POPC   C1B 3833   2.030   4.751  10.062  0.1072 -0.1326  0.2211
  296POPC   C2B 3834   2.394   5.011  10.179 -0.0349 -0.0752  0.1402
  296POPC   C3B 3835   2.569   5.182  10.507 -0.0677 -0.0282 -0.0809
  296POPC   C4B 3836   2.759   5.155  10.866 -0.0867 -0.2913  0.0552
  297POPC   NC3 3837   7.084   3.982   9.655 -0.1492 -0.1390 -0.1446
  297POPC   PO4 3838   6.783   3.762   9.986 -0.4649  0.1679 -0.1280
  297POPC   GL1 3839   6.993   3.783  10.323 -0.2441 -0.3021  0.0551
  297POPC   GL2 3840   7.080   3.594  10.488 -0.0565  0.2003  0.0788
  297POPC   C1A 3841   7.365   3.945  10.652  0.1918 -0.3105 -0.2733
  297POPC   D2A 3842   7.731   3.972  10.954  0.1005 -0.0610  0.0870
  297POPC   C3A 3843   7.626   4.172  11.312  0.1794 -0.0542 -0.0680
  297POPC   C4A 3844   7.545   4.255  11.676 -0.1754 -0.1339 -0.1763
  297POPC   C1B 3845   7.233   3.506  10.913  0.1326 -0.5065 -0.2930
  297POPC   C2B 3846   7.162   3.227  11.257 -0.1204 -0.1518 -0.0204
  297POPC   C3B 3847   7.239   3.317  11.652 -0.1395  0.2719 -0.0534
  297POPC   C4B 3848   7.385   3.120  11.980  0.0686  0.0950 -0.0186
  298POPC   NC3 3849   2.920   1.350   9.870  0.1473  0.0181  0.1659
  298POPC   PO4 3850   3.323   1.632  10.086 -0.0900 -0.0495 -0.1597
  298POPC   GL1 3851   3.031   1.750  10.378  0.3410  0.2877  0.3222
  298POPC   GL2 3852   3.273   1.878  10.565 -0.1712  0.1951  0.0971
  298POPC   C1A 3853   2.880   1.786  10.827 -0.0831  0.1831  0.1135
  298POPC   D2A 3854   3.070   1.976  11.176 -0.1425 -0.1053  0.1239
  298POPC   C3A 3855   3.182   1.727  11.563 -0.1969 -0.0899  0.1339
  298POPC   C4A 3856   2.937   1.413  11.733  0.0947  0.0347  0.3079
  298POPC   C1B 3857   3.245   1.442  10.774 -0.2519  0.0803 -0.0453
  298POPC   C2B 3858   3.038   1.348  11.173 -0.0245  0.3330  0.3724
  298POPC   C3B 3859   2.764   1.607  11.277 -0.0609  0.0351 -0.1164
  298POPC   C4B 3860   2.586   2.105  11.125 -0.0447 -0.1568 -0.3725
  299POPC   NC3 3861   5.265   9.164  10.823  0.0459  0.1591 -0.0137
  299POPC   PO4 3862   5.446   9.524  10.848  0.0682 -0.3521  0.2096
  299POPC   GL1 3863   5.289   9.723  11.171  0.2210  0.2903 -0.1146
  299POPC   GL2 3864   5.567   9.862  11.279  0.0252 -0.1927 -0.2053
  299POPC   C1A 3865   5.198  10.159  11.399  0.1206  0.1322  0.3878
  299POPC   D2A 3866   5.284  10.559  11.451  0.0691 -0.0316  0.4800
  299POPC   C3A 3867   5.550  10.728  11.721  0.0545  0.0669 -0.1170
  299POPC   C4A 3868   5.904  10.733  12.038 -0.1467 -0.0078 -0.0999
  299POPC   C1B 3869   5.836   9.736  11.645  0.2382 -0.1463 -0.3950
  299POPC   C2B 3870   5.993   9.328  11.958 -0.0584 -0.2403  0.2610
  299POPC   C3B 3871   5.701   9.036  12.072 -0.1363 -0.2240  0.0918
  299POPC   C4B 3872   5.713   8.616  12.077 -0.0736  0.0095  0.1296
  300POPC   NC3 3873   1.459   8.212   9.832 -0.3193  0.0067  0.1443
  300POPC   PO4 3874   1.966   8.415   9.728  0.1384  0.1381 -0.0665
  300POPC   GL1 3875   2.075   8.142  10.010 -0.1720  0.1023 -0.2107
  300POPC   GL2 3876   2.184   7.865  10.082 -0.0417 -0.2078  0.3037
  300POPC   C1A 3877   1.966   8.085  10.490  0.0515 -0.0401  0.0169
  300POPC   D2A 3878   1.675   7.927  10.823  0.0575 -0.1189 -0.1900
  300POPC   C3A 3879   1.770   7.990  11.164 -0.1300  0.0832 -0.5294
  300POPC   C4A 3880   2.052   7.828  11.500 -0.3046  0.0406 -0.0357
  300POPC   C1B 3881   2.002   7.605  10.497  0.0010  0.0637 -0.0135
  300POPC   C2B 3882   1.878   7.443  11.044  0.0310  0.1380  0.0948
  300POPC   C3B 3883   1.541   7.454  11.408 -0.2586 -0.3322  0.1051
  300POPC   C4B 3884   1.228   7.229  11.330 -0.0156  0.2085  0.1172
  301POPC   NC3 3885   0.770   5.546   8.998 -0.0394  0.0606  0.4076
  301POPC   PO4 3886   0.679   5.858   9.278  0.4041  0.4537  0.2434
  301POPC   GL1 3887   0.558   5.709   9.681  0.0509  0.0013 -0.4146
  301POPC   GL2 3888   0.828   5.660   9.854 -0.1714  0.0140 -0.1429
  301POPC   C1A 3889   0.488   5.991  10.020 -0.0252 -0.0527  0.0655
  301POPC   D2A 3890   0.306   5.960  10.418 -0.2732  0.2174 -0.0628
  301POPC   C3A 3891   0.323   5.606  10.596  0.1952  0.0437 -0.2572
  301POPC   C4A 3892   0.078   5.398  10.763 -0.0843 -0.1882  0.3346
  301POPC   C1B 3893   1.085   5.723  10.313  0.1168  0.3226  0.0634
  301POPC   C2B 3894   1.221   5.934  10.598  0.0169  0.3324  0.2131
  301POPC   C3B 3895   1.400   5.851  11.035  0.0875 -0.0358  0.1454
  301POPC   C4B 3896   1.512   6.117  11.404 -0.1170 -0.3123  0.1217
  302POPC   NC3 3897   9.626   0.169  13.187 -0.1466 -0.1263  0.1717
  302POPC   PO4 3898   9.892  -0.175  13.298  0.2041 -0.0205 -0.1093
  302POPC   GL1 3899   9.909  -0.156  12.931  0.1429 -0.2021  0.3260
  302POPC   GL2 3900  10.070   0.055  12.808 -0.1553  0.0406  0.4069
  302POPC   C1A 3901   9.936  -0.344  12.599  0.1342  0.3493 -0.0015
  302POPC   D2A 3902  10.213  -0.447  12.214 -0.0304  0.0092  0.1121
  302POPC   C3A 3903  10.685  -0.233  12.061 -0.1124 -0.2653 -0.0168
  302POPC   C4A 3904  11.101  -0.124  11.809  0.1402  0.0404 -0.0622
  302POPC   C1B 3905  10.385  -0.022  12.485  0.3342 -0.3173 -0.3052
  302POPC   C2B 3906  10.682   0.268  12.323  0.1557  0.3144 -0.1541
  302POPC   C3B 3907  11.003   0.343  11.993  0.0198  0.0290  0.2024
  302POPC   C4B 3908  10.984   0.614  11.616  0.2234  0.0317  0.4018
  303POPC   NC3 3909   4.658  10.165  10.161 -0.0847 -0.2406 -0.1299
  303POPC   PO4 3910   4.460   9.863  10.350  0.2934  0.3874  0.2688
  303POPC   GL1 3911   4.609   9.711  10.790  0.3832  0.0321  0.0666
  303POPC   GL2 3912   4.876   9.541  10.928 -0.2183  0.0507 -0.0661
  303POPC   C1A 3913   4.784   9.944  11.171  0.1987  0.3794 -0.2448
  303POPC   D2A 3914   4.880   9.768  11.564  0.4373  0.0861 -0.0169
  303POPC   C3A 3915   5.212   9.878  11.835 -0.2114 -0.0274 -0.2349
  303POPC   C4A 3916   5.604  10.245  11.784  0.1274  0.1827 -0.1399
  303POPC   C1B 3917   4.971   9.310  11.395  0.0460  0.2863 -0.2028
  303POPC   C2B 3918   5.127   9.033  11.597  0.5370  0.1733  0.2062
  303POPC   C3B 3919   5.195   8.788  12.044 -0.1235  0.1815  0.0081
  303POPC   C4B 3920   5.249   8.776  12.474  0.1730 -0.0171 -0.2198
  304POPC   NC3 3921   5.139   1.910   9.617 -0.2348 -0.3874  0.0518
  304POPC   PO4 3922   4.924   1.857  10.017  0.0543  0.0791  0.0750
  304POPC   GL1 3923   5.016   1.791  10.434 -0.0277  0.0430  0.0269
  304POPC   GL2 3924   5.324   1.771  10.632 -0.0698 -0.0034  0.1276
  304POPC   C1A 3925   4.843   1.867  10.837  0.0022 -0.2399  0.1296
  304POPC   D2A 3926   5.013   1.851  11.233  0.0720  0.0037 -0.0503
  304POPC   C3A 3927   4.771   1.889  11.673 -0.0264  0.1358  0.2285
  304POPC   C4A 3928   4.717   1.766  12.115 -0.0790  0.0101  0.1042
  304POPC   C1B 3929   5.366   2.089  10.910  0.0580 -0.1865 -0.1954
  304POPC   C2B 3930   5.687   2.179  11.333  0.0210  0.0504 -0.1745
  304POPC   C3B 3931   5.994   2.448  11.421 -0.0485 -0.0429  0.1407
  304POPC   C4B 3932   6.179   2.881  11.468 -0.1345  0.0947 -0.1336
  305POPC   NC3 3933   8.403  10.668   8.904  0.1640  0.1171 -0.2215
  305POPC   PO4 3934   8.334  10.865   9.353 -0.2601  0.0686  0.0586
  305POPC   GL1 3935   8.530  11.063   9.738  0.2607  0.0514 -0.2615
  305POPC   GL2 3936   8.772  11.045   9.869  0.1842  0.0316  0.0341
  305POPC   C1A 3937   8.440  11.513   9.928  0.0332  0.2243  0.1135
  305POPC   D2A 3938   8.136  11.801  10.112 -0.2446  0.1031  0.0848
  305POPC   C3A 3939   8.074  11.902  10.480 -0.0931  0.1330  0.3174
  305POPC   C4A 3940   7.767  12.201  10.561  0.0452 -0.0718 -0.3459
  305POPC   C1B 3941   8.595  11.053  10.300  0.0182  0.3347  0.0452
  305POPC   C2B 3942   8.681  10.877  10.616 -0.1137 -0.0072 -0.0017
  305POPC   C3B 3943   8.260  10.930  10.928  0.0665  0.2217  0.1302
  305POPC   C4B 3944   7.949  11.153  10.981  0.1437  0.1218  0.2467
  306POPC   NC3 3945   0.672   4.035   8.885  0.2255  0.1384  0.3339
  306POPC   PO4 3946   0.499   4.296   9.288 -0.3064 -0.0947  0.3047
  306POPC   GL1 3947   0.596   4.286   9.765 -0.0779  0.1586 -0.3682
  306POPC   GL2 3948   0.346   4.191   9.919 -0.2580 -0.3060 -0.1159
  306POPC   C1A 3949   0.564   4.551  10.184  0.2617  0.0559 -0.1786
  306POPC   D2A 3950   0.642   4.931  10.363 -0.1487  0.0767  0.2168
  306POPC   C3A 3951   0.536   4.844  10.830 -0.0495  0.2398 -0.1654
  306POPC   C4A 3952   0.510   5.186  10.971 -0.1156  0.0279  0.0333
  306POPC   C1B 3953   0.335   4.086  10.322 -0.3894 -0.2688 -0.1948
  306POPC   C2B 3954   0.041   3.888  10.557 -0.0493 -0.0672 -0.0886
  306POPC   C3B 3955  -0.044   3.922  11.067 -0.2168 -0.0901 -0.0576
  306POPC   C4B 3956   0.152   4.214  11.373  0.0109 -0.2930  0.1177
  307POPC   NC3 3957   3.214   8.377  10.032 -0.2706  0.2577  0.1593
  307POPC   PO4 3958   3.306   7.991   9.709 -0.3073 -0.4417 -0.3231
  307POPC   GL1 3959   3.660   8.010  10.077 -0.0627  0.2139 -0.1037
  307POPC   GL2 3960   3.687   8.274  10.148  0.2445 -0.0071 -0.2459
  307POPC   C1A 3961   3.530   7.858  10.519 -0.1320  0.4154  0.3004
  307POPC   D2A 3962   3.450   7.474  10.597 -0.1766 -0.0688 -0.2163
  307POPC   C3A 3963   3.641   7.197  10.909  0.0992  0.2433 -0.2406
  307POPC   C4A 3964   4.049   7.150  10.939 -0.1882  0.0419  0.1644
  307POPC   C1B 3965   3.730   8.317  10.542  0.0358 -0.0983 -0.1102
  307POPC   C2B 3966   3.772   8.091  11.003 -0.4292  0.0512  0.1754
  307POPC   C3B 3967   3.907   8.292  11.373  0.0790  0.0212 -0.1288
  307POPC   C4B 3968   3.949   8.622  11.664 -0.0709 -0.2084 -0.2841
  308POPC   NC3 3969   1.422   7.269   8.875 -0.1091  0.0953 -0.0298
  308POPC   PO4 3970   1.278   7.222   9.385  0.4148  0.0018  0.2045
  308POPC   GL1 3971   1.191   6.992   9.750  0.3402 -0.0917 -0.0365
  308POPC   GL2 3972   1.472   6.937   9.884  0.0037  0.0728  0.3632
  308POPC   C1A 3973   0.980   6.753  10.072 -0.0878  0.2231 -0.3483
  308POPC   D2A 3974   0.957   6.576  10.576 -0.2108 -0.1660  0.3428
  308POPC   C3A 3975   1.340   6.364  10.781  0.1398  0.0670  0.1599
  308POPC   C4A 3976   1.742   6.220  10.954  0.2164 -0.0477  0.1480
  308POPC   C1B 3977   1.676   6.552   9.999  0.3253  0.0447 -0.1696
  308POPC   C2B 3978   1.936   6.413  10.347 -0.0498  0.1483 -0.0280
  308POPC   C3B 3979   1.895   6.643  10.745  0.1996 -0.0239  0.0098
  308POPC   C4B 3980   2.116   7.075  10.879 -0.0190  0.0937  0.2177
  309POPC   NC3 3981   9.987   2.887   9.806  0.2886  0.1949 -0.1911
  309POPC   PO4 3982   9.562   2.748   9.741 -0.0466 -0.0359  0.1734
  309POPC   GL1 3983   9.705   2.500  10.012  0.1646  0.0378 -0.1951
  309POPC   GL2 3984   9.672   2.109   9.945  0.0010 -0.0716 -0.0070
  309POPC   C1A 3985   9.840   2.494  10.474 -0.1701  0.0471  0.0094
  309POPC   D2A 3986   9.749   2.175  10.687  0.1110  0.0106  0.0732
  309POPC   C3A 3987   9.933   2.148  11.089  0.1926  0.2989 -0.2551
  309POPC   C4A 3988   9.990   2.203  11.404  0.0650  0.3972  0.0545
  309POPC   C1B 3989   9.753   1.934  10.307 -0.3218  0.1811  0.0154
  309POPC   C2B 3990   9.610   1.518  10.458 -0.1860 -0.0305 -0.0518
  309POPC   C3B 3991   9.545   1.361  10.828  0.1747  0.0945  0.0083
  309POPC   C4B 3992   9.581   1.235  11.263 -0.1619 -0.0367 -0.0837
  310POPC   NC3 3993   8.076   5.000  10.132 -0.2233  0.0318 -0.1378
  310POPC   PO4 3994   8.045   5.342  10.489  0.1072 -0.1634 -0.0476
  310POPC   GL1 3995   8.337   5.388  10.831 -0.1339  0.0691  0.3046
  310POPC   GL2 3996   8.333   5.465  11.134  0.3734  0.0026  0.2631
  310POPC   C1A 3997   8.779   5.214  10.866  0.3920  0.2421 -0.0719
  310POPC   D2A 3998   9.045   5.226  11.103 -0.1349 -0.0688  0.1551
  310POPC   C3A 3999   9.239   4.823  11.239  0.0390  0.1466  0.0114
  310POPC   C4A 4000   9.635   4.703  11.412 -0.1832 -0.0437 -0.2903
  310POPC   C1B 4001   8.634   5.112  11.337  0.4719  0.1424 -0.0548
  310POPC   C2B 4002   9.046   5.225  11.568 -0.1600  0.2761  0.0598
  310POPC   C3B 4003   9.511   5.167  11.460 -0.1906 -0.2801 -0.1327
  310POPC   C4B 4004   9.810   4.997  11.117 -0.0610  0.3635 -0.1274
  311POPC   NC3 4005   9.211   8.422   8.785  0.0256 -0.3087  0.3524
  311POPC   PO4 4006   9.508   8.540   9.135 -0.0821 -0.1014 -0.0311
  311POPC   GL1 4007   9.886   8.721   9.474  0.0736  0.3010  0.1911
  311POPC   GL2 4008   9.901   9.031   9.559  0.1823 -0.3490 -0.3090
  311POPC   C1A 4009  10.301   8.691   9.697  0.3276 -0.2458  0.1822
  311POPC   D2A 4010  10.604   8.474   9.778 -0.0083 -0.0718  0.0576
  311POPC   C3A 4011  10.721   8.591  10.137 -0.0464  0.2617  0.0385
  311POPC   C4A 4012  10.834   8.826  10.515  0.2015  0.1317 -0.0729
  311POPC   C1B 4013  10.234   9.263   9.827  0.2055 -0.0099  0.0511
  311POPC   C2B 4014  10.252   9.601  10.137 -0.1442 -0.1071  0.2013
  311POPC   C3B 4015  10.173  10.017  10.054 -0.2666 -0.1171  0.0034
  311POPC   C4B 4016  10.379  10.435   9.929 -0.0085  0.0220 -0.0617
  312POPC   NC3 4017   5.456   3.991  13.674  0.1379 -0.2656  0.4083
  312POPC   PO4 4018   5.720   3.529  13.748 -0.0426 -0.4060 -0.0274
  312POPC   GL1 4019   5.520   3.285  13.436  0.0424  0.0887  0.0044
  312POPC   GL2 4020   5.571   3.429  13.218 -0.0622 -0.3044 -0.1422
  312POPC   C1A 4021   5.171   3.142  13.148 -0.2355 -0.2203 -0.1340
  312POPC   D2A 4022   4.993   3.066  12.755  0.0184  0.1062  0.3774
  312POPC   C3A 4023   5.157   3.294  12.265  0.2793  0.1014 -0.0132
  312POPC   C4A 4024   5.351   3.335  11.842 -0.1098 -0.0662 -0.2036
  312POPC   C1B 4025   5.244   3.718  13.034  0.0272  0.2376  0.1771
  312POPC   C2B 4026   5.080   3.994  12.689 -0.0570 -0.0526 -0.2075
  312POPC   C3B 4027   4.855   4.025  12.399 -0.1904  0.0378 -0.4081
  312POPC   C4B 4028   4.888   3.792  12.076  0.1106  0.0792 -0.1114
  313POPC   NC3 4029   3.481   2.754   9.664 -0.1612  0.1724 -0.4633
  313POPC   PO4 4030   3.076   2.700   9.850 -0.3101 -0.1633  0.2865
  313POPC   GL1 4031   2.924   2.889  10.218  0.0028 -0.0709 -0.0720
  313POPC   GL2 4032   2.896   3.293  10.198  0.1991 -0.1278 -0.2418
  313POPC   C1A 4033   2.893   2.814  10.615  0.2679 -0.1056  0.0598
  313POPC   D2A 4034   3.080   2.410  10.794  0.3258  0.1790  0.0671
  313POPC   C3A 4035   3.380   2.367  11.145 -0.0795 -0.0383 -0.0099
  313POPC   C4A 4036   3.564   2.781  11.384 -0.1024  0.0383  0.3829
  313POPC   C1B 4037   2.560   3.332  10.586 -0.0669  0.1237  0.2633
  313POPC   C2B 4038   2.438   3.271  10.971 -0.1617 -0.0512  0.4906
  313POPC   C3B 4039   2.660   2.834  11.158 -0.1959 -0.2575 -0.4034
  313POPC   C4B 4040   2.502   2.680  11.511 -0.3573  0.1015 -0.0503
  314POPC   NC3 4041   2.968  10.017   9.826 -0.0631  0.1201 -0.0893
  314POPC   PO4 4042   2.804  10.287  10.061 -0.1567 -0.2690 -0.2570
  314POPC   GL1 4043   2.852  10.037  10.385 -0.0774 -0.1808 -0.2239
  314POPC   GL2 4044   2.734  10.203  10.546  0.0704  0.1738  0.1264
  314POPC   C1A 4045   3.133   9.906  10.722 -0.0728 -0.1621 -0.1990
  314POPC   D2A 4046   3.217  10.012  11.054 -0.3110 -0.0763  0.0238
  314POPC   C3A 4047   3.285   9.834  11.545 -0.2177  0.1819  0.2121
  314POPC   C4A 4048   3.480   9.474  11.716  0.2357  0.2343 -0.0583
  314POPC   C1B 4049   2.789  10.241  10.938  0.0871  0.1383 -0.0646
  314POPC   C2B 4050   2.867  10.255  11.410 -0.0540 -0.0883 -0.0818
  314POPC   C3B 4051   3.094  10.206  11.869  0.1486 -0.2419  0.0071
  314POPC   C4B 4052   3.449  10.319  12.181  0.2383  0.3358 -0.0238
  315POPC   NC3 4053   2.230   1.773  10.068  0.1331 -0.0559 -0.1724
  315POPC   PO4 4054   2.572   1.620  10.118  0.0235  0.3419  0.2082
  315POPC   GL1 4055   2.537   1.518  10.546 -0.0810 -0.0378  0.2191
  315POPC   GL2 4056   2.729   1.339  10.687  0.2349 -0.0090 -0.0559
  315POPC   C1A 4057   2.334   1.722  10.906 -0.1276  0.0245  0.3606
  315POPC   D2A 4058   2.215   1.743  11.412 -0.0293  0.3399 -0.3102
  315POPC   C3A 4059   2.315   1.310  11.566 -0.0024  0.4330 -0.1594
  315POPC   C4A 4060   2.469   0.962  11.873  0.2120  0.0832 -0.0862
  315POPC   C1B 4061   2.456   1.160  11.040 -0.0072 -0.5538  0.0901
  315POPC   C2B 4062   2.146   0.931  11.208  0.2063  0.2830  0.0943
  315POPC   C3B 4063   1.981   0.870  11.586 -0.1801 -0.2085 -0.0964
  315POPC   C4B 4064   1.981   0.731  12.021 -0.0778  0.3063  0.3030
  316POPC   NC3 4065   2.249   3.600  13.700  0.2879 -0.3063  0.1585
  316POPC   PO4 4066   2.718   3.690  13.461  0.2359 -0.0682 -0.1405
  316POPC   GL1 4067   2.567   3.525  13.127 -0.3561 -0.0015  0.0842
  316POPC   GL2 4068   2.441   3.776  12.986  0.1132  0.1171  0.1276
  316POPC   C1A 4069   2.749   3.384  12.779 -0.4225 -0.0608 -0.0451
  316POPC   D2A 4070   2.771   3.362  12.334 -0.0579 -0.2763 -0.2993
  316POPC   C3A 4071   3.148   3.198  12.150  0.0732  0.1456  0.1318
  316POPC   C4A 4072   3.480   3.167  12.366  0.1374  0.0701  0.0164
  316POPC   C1B 4073   2.508   3.901  12.514 -0.1178  0.3365 -0.2124
  316POPC   C2B 4074   2.704   3.809  12.072  0.0207  0.1453  0.1656
  316POPC   C3B 4075   2.832   3.491  11.786 -0.1445  0.2641 -0.1929
  316POPC   C4B 4076   2.836   3.071  11.611  0.1170  0.3288 -0.0606
  317POPC   NC3 4077   1.501  10.513   9.792  0.2448  0.1844  0.3724
  317POPC   PO4 4078   1.906  10.646   9.840  0.2547 -0.3502  0.0896
  317POPC   GL1 4079   1.698  10.560  10.259 -0.1180 -0.1842  0.0292
  317POPC   GL2 4080   1.658  10.208  10.204  0.2363 -0.0389  0.1121
  317POPC   C1A 4081   1.861  10.629  10.624  0.1931 -0.1756 -0.3484
  317POPC   D2A 4082   1.668  10.864  11.006  0.0676  0.0389  0.1585
  317POPC   C3A 4083   1.733  10.772  11.457  0.4156 -0.1480 -0.3960
  317POPC   C4A 4084   1.701  10.609  11.766 -0.0799 -0.1991 -0.2595
  317POPC   C1B 4085   1.790   9.962  10.681  0.1616  0.2140 -0.1224
  317POPC   C2B 4086   1.808   9.830  11.150 -0.0872  0.1987 -0.3131
  317POPC   C3B 4087   1.657   9.468  11.492  0.2041 -0.2118  0.1324
  317POPC   C4B 4088   1.355   9.079  11.339 -0.1207 -0.1882 -0.1586
  318POPC   NC3 4089   7.255   1.853   9.280 -0.4503 -0.2280  0.0121
  318POPC   PO4 4090   7.559   1.633   9.525 -0.1022  0.1981  0.2117
  318POPC   GL1 4091   7.567   1.423   9.869  0.3462 -0.1277 -0.0321
  318POPC   GL2 4092   7.660   1.174   9.774  0.0985 -0.0499 -0.1286
  318POPC   C1A 4093   7.817   1.688  10.302 -0.1366  0.0844  0.2198
  318POPC   D2A 4094   7.781   1.708  10.693  0.1363  0.1137  0.0625
  318POPC   C3A 4095   8.031   1.740  10.969 -0.3256 -0.0604  0.1401
  318POPC   C4A 4096   8.029   2.098  11.288 -0.0870 -0.0583 -0.2889
  318POPC   C1B 4097   7.717   1.144  10.285 -0.1625  0.4400 -0.0012
  318POPC   C2B 4098   7.757   1.141  10.723  0.0259 -0.3730 -0.3843
  318POPC   C3B 4099   7.749   1.296  11.066 -0.2008  0.0061  0.2364
  318POPC   C4B 4100   7.938   1.535  11.422  0.1921 -0.0756  0.1044
  319POPC   NC3 4101   4.702   0.883  10.118  0.0589 -0.2452  0.0395
  319POPC   PO4 4102   4.836   0.530  10.058  0.0896  0.5008 -0.1394
  319POPC   GL1 4103   4.552   0.518  10.437 -0.0374 -0.1345 -0.1363
  319POPC   GL2 4104   4.288   0.384  10.214  0.1002 -0.1141 -0.1076
  319POPC   C1A 4105   4.239   0.616  10.805  0.1910 -0.0587  0.0354
  319POPC   D2A 4106   4.481   0.490  11.142 -0.0038 -0.0315 -0.1110
  319POPC   C3A 4107   4.852   0.407  11.146  0.0688 -0.3143 -0.2209
  319POPC   C4A 4108   5.131   0.514  11.289  0.3195  0.0100 -0.0759
  319POPC   C1B 4109   4.222   0.177  10.515 -0.0205 -0.0125 -0.2959
  319POPC   C2B 4110   4.043   0.093  10.835 -0.2408  0.1273 -0.1156
  319POPC   C3B 4111   3.883   0.027  11.286 -0.0166 -0.1119 -0.0192
  319POPC   C4B 4112   3.948   0.284  11.637  0.4640 -0.1489  0.5402
  320POPC   NC3 4113   5.943   9.513  10.677 -0.4100  0.0378  0.0566
  320POPC   PO4 4114   5.823   9.108  10.693  0.0239 -0.0005  0.1127
  320POPC   GL1 4115   5.809   9.191  11.144  0.3628 -0.0785 -0.1260
  320POPC   GL2 4116   5.792   9.462  11.201  0.1395 -0.0538  0.1832
  320POPC   C1A 4117   5.735   8.963  11.582  0.0871  0.0445 -0.0044
  320POPC   D2A 4118   5.665   8.533  11.561  0.1076  0.3368 -0.0315
  320POPC   C3A 4119   5.330   8.450  11.734  0.1261  0.2124  0.0894
  320POPC   C4A 4120   5.161   8.245  12.095  0.2591 -0.0118  0.2464
  320POPC   C1B 4121   5.469   9.362  11.474  0.2165 -0.1838  0.2182
  320POPC   C2B 4122   5.483   9.425  11.883 -0.0331 -0.2123  0.2307
  320POPC   C3B 4123   5.162   9.353  12.160 -0.1129  0.4805  0.0170
  320POPC   C4B 4124   4.741   9.436  12.231  0.0329  0.1972 -0.2132
  321POPC   NC3 4125   2.851   6.689   9.621 -0.0812  0.1213  0.0269
  321POPC   PO4 4126   3.277   6.768   9.372  0.3294  0.3566  0.3651
  321POPC   GL1 4127   3.464   6.640   9.829  0.4641 -0.0070  0.1882
  321POPC   GL2 4128   3.472   6.842  10.064 -0.0433  0.1031 -0.2170
  321POPC   C1A 4129   3.760   6.522  10.279  0.1559 -0.1546 -0.0798
  321POPC   D2A 4130   4.126   6.700  10.587 -0.0344  0.0962  0.0788
  321POPC   C3A 4131   4.303   6.502  10.931  0.0820  0.1424  0.0725
  321POPC   C4A 4132   4.645   6.601  11.296 -0.1065  0.0596 -0.2679
  321POPC   C1B 4133   3.488   6.869  10.454  0.2250  0.0202 -0.2665
  321POPC   C2B 4134   3.715   6.717  10.785  0.1385 -0.0527 -0.1963
  321POPC   C3B 4135   3.835   6.721  11.128  0.1581 -0.0584 -0.1652
  321POPC   C4B 4136   4.139   6.902  11.345 -0.0541  0.2739  0.0013
  322POPC   NC3 4137  10.425   5.072  13.783 -0.0484 -0.2857  0.2738
  322POPC   PO4 4138  10.011   5.262  13.632 -0.2643  0.0060  0.2648
  322POPC   GL1 4139  10.412   5.487  13.316  0.0693 -0.2013  0.2692
  322POPC   GL2 4140  10.668   5.233  13.073 -0.2198 -0.0372 -0.0539
  322POPC   C1A 4141  10.402   5.547  12.836  0.0441 -0.2691 -0.2063
  322POPC   D2A 4142  10.329   5.564  12.348 -0.4011 -0.1042 -0.1259
  322POPC   C3A 4143  10.058   5.235  12.091 -0.0945  0.4280 -0.2598
  322POPC   C4A 4144   9.959   5.013  11.675  0.2139 -0.0055  0.0507
  322POPC   C1B 4145  10.377   5.031  12.792 -0.2059  0.2601 -0.0065
  322POPC   C2B 4146  10.216   4.675  12.844  0.2089  0.0737 -0.0037
  322POPC   C3B 4147   9.777   4.576  12.965  0.2659 -0.0325 -0.1039
  322POPC   C4B 4148   9.449   4.631  13.179  0.1193 -0.0993 -0.0769
  323POPC   NC3 4149   3.399   2.171  10.145 -0.0803 -0.0221 -0.2379
  323POPC   PO4 4150   3.734   2.461  10.111  0.3248 -0.2427  0.2075
  323POPC   GL1 4151   3.401   2.629  10.241 -0.0051 -0.3089  0.2599
  323POPC   GL2 4152   3.442   2.958  10.166 -0.3285 -0.3424 -0.1099
  323POPC   C1A 4153   3.454   2.801  10.650 -0.1048  0.2935 -0.0246
  323POPC   D2A 4154   3.211   2.975  11.058 -0.1808  0.3486 -0.1615
  323POPC   C3A 4155   3.049   2.722  11.377  0.0348  0.1265  0.0114
  323POPC   C4A 4156   2.924   2.338  11.519  0.0017  0.0605 -0.1526
  323POPC   C1B 4157   3.491   3.246  10.420  0.1305  0.3125 -0.0048
  323POPC   C2B 4158   3.616   3.246  10.914 -0.1443 -0.0671 -0.2151
  323POPC   C3B 4159   3.531   3.447  11.177  0.1664  0.0768  0.3044
  323POPC   C4B 4160   3.292   3.690  11.527 -0.0524  0.2889 -0.2638
  324POPC   NC3 4161   0.006  10.946   9.089 -0.0361 -0.1167 -0.1114
  324POPC   PO4 4162   0.142  10.877   9.478 -0.1944 -0.1313  0.0266
  324POPC   GL1 4163   0.008  11.132   9.867 -0.1594  0.0891 -0.2376
  324POPC   GL2 4164  -0.362  11.097  10.033  0.1511 -0.2264  0.0860
  324POPC   C1A 4165   0.087  11.490  10.206 -0.4851  0.3067  0.1174
  324POPC   D2A 4166   0.129  11.831  10.337 -0.0562  0.1357 -0.3855
  324POPC   C3A 4167   0.386  12.082  10.617  0.2206  0.2160 -0.1247
  324POPC   C4A 4168   0.724  12.168  10.938 -0.0774 -0.1408  0.0106
  324POPC   C1B 4169  -0.303  10.763  10.292 -0.1371  0.0954 -0.0769
  324POPC   C2B 4170  -0.255  10.708  10.667  0.1192  0.3126  0.0742
  324POPC   C3B 4171  -0.285  10.729  11.147 -0.2433  0.0059  0.0991
  324POPC   C4B 4172  -0.132  10.638  11.601  0.3081 -0.2003 -0.3208
  325POPC   NC3 4173   3.307   0.499  14.045  0.0236 -0.1465  0.0365
  325POPC   PO4 4174   3.579   0.241  13.750 -0.1365 -0.2402  0.1664
  325POPC   GL1 4175   3.493   0.135  13.308  0.0677 -0.0486  0.1023
  325POPC   GL2 4176   3.456  -0.143  13.282  0.2397 -0.0189 -0.4978
  325POPC   C1A 4177   3.550   0.219  12.970  0.2556 -0.1197 -0.3854
  325POPC   D2A 4178   3.235   0.447  12.830 -0.4793  0.0921  0.1807
  325POPC   C3A 4179   3.050   0.839  13.114 -0.3800  0.1911  0.2668
  325POPC   C4A 4180   3.085   1.155  13.385  0.2567  0.0810 -0.1304
  325POPC   C1B 4181   3.470  -0.236  12.790 -0.0868 -0.1674 -0.2174
  325POPC   C2B 4182   3.431   0.183  12.442 -0.3177  0.1163 -0.2072
  325POPC   C3B 4183   3.363   0.647  12.399  0.1532  0.0149  0.2861
  325POPC   C4B 4184   3.466   0.857  11.961  0.0697  0.2255 -0.0485
  326POPC   NC3 4185   2.899   8.958   9.533  0.0752 -0.0044 -0.2321
  326POPC   PO4 4186   2.919   8.720   9.962  0.3987 -0.5295  0.2108
  326POPC   GL1 4187   2.773   8.561  10.286 -0.0591 -0.3180 -0.0267
  326POPC   GL2 4188   2.707   8.833  10.450  0.1540 -0.1828  0.0115
  326POPC   C1A 4189   2.688   8.385  10.728 -0.2327 -0.1006  0.2115
  326POPC   D2A 4190   2.279   8.229  10.847  0.0816  0.1259 -0.1694
  326POPC   C3A 4191   2.181   8.240  11.253  0.0952 -0.2605 -0.0432
  326POPC   C4A 4192   2.449   8.386  11.607  0.1587 -0.0799 -0.1418
  326POPC   C1B 4193   2.886   8.920  10.826 -0.0165  0.2201 -0.0212
  326POPC   C2B 4194   3.191   8.760  11.074 -0.0994 -0.2294 -0.0504
  326POPC   C3B 4195   3.505   9.049  11.026  0.0317 -0.0606 -0.1236
  326POPC   C4B 4196   3.882   9.338  11.000  0.2436  0.0762  0.0147
  327POPC   NC3 4197   0.368   9.228   9.676 -0.2329  0.0841 -0.0189
  327POPC   PO4 4198   0.615   9.114  10.092 -0.0439  0.1027 -0.2675
  327POPC   GL1 4199   0.535   9.213  10.430 -0.0779  0.2042  0.0176
  327POPC   GL2 4200   0.226   9.390  10.508  0.0245 -0.1768  0.1724
  327POPC   C1A 4201   0.539   9.159  10.821  0.0483  0.0796 -0.1902
  327POPC   D2A 4202   0.459   8.828  11.164 -0.1169 -0.0821 -0.1199
  327POPC   C3A 4203   0.713   8.878  11.553 -0.0279  0.3818  0.2331
  327POPC   C4A 4204   0.785   8.999  11.971 -0.2059 -0.2067 -0.1619
  327POPC   C1B 4205   0.107   9.404  10.866 -0.1827 -0.0468  0.2094
  327POPC   C2B 4206  -0.103   9.766  11.101  0.1181 -0.2492 -0.1215
  327POPC   C3B 4207  -0.174  10.169  11.307  0.1336  0.0312 -0.1809
  327POPC   C4B 4208  -0.553  10.434  11.506  0.1442 -0.2074 -0.0048
  328POPC   NC3 4209   6.312   2.840   9.940 -0.2028 -0.0068  0.1048
  328POPC   PO4 4210   6.648   3.216   9.975  0.0016 -0.2082 -0.1222
  328POPC   GL1 4211   6.672   3.315  10.334 -0.0840 -0.0233  0.0354
  328POPC   GL2 4212   6.338   3.152  10.421  0.0039 -0.0934  0.0407
  328POPC   C1A 4213   6.689   3.424  10.821  0.1387 -0.0713 -0.2943
  328POPC   D2A 4214   6.616   3.172  11.169  0.0598  0.2896 -0.2671
  328POPC   C3A 4215   6.399   3.314  11.538 -0.0324  0.0411  0.1572
  328POPC   C4A 4216   6.210   3.253  12.001 -0.1303 -0.1753 -0.1538
  328POPC   C1B 4217   5.972   3.493  10.520  0.0881  0.1580 -0.1497
  328POPC   C2B 4218   5.768   3.682  10.949 -0.1300  0.0924 -0.0770
  328POPC   C3B 4219   5.857   3.704  11.344 -0.1648 -0.0696  0.0543
  328POPC   C4B 4220   5.828   3.598  11.871 -0.2544  0.0389  0.2858
  329POPC   NC3 4221   1.310   9.427   9.859 -0.0584  0.0962  0.1048
  329POPC   PO4 4222   1.525   9.699  10.006 -0.3034  0.0866 -0.2393
  329POPC   GL1 4223   1.336   9.815  10.357  0.0305  0.1436 -0.2766
  329POPC   GL2 4224   1.550   9.525  10.475 -0.0592  0.2352  0.4427
  329POPC   C1A 4225   1.328   9.744  10.901  0.2868  0.2007  0.0870
  329POPC   D2A 4226   1.117   9.548  11.154  0.2196 -0.0279  0.0567
  329POPC   C3A 4227   1.023   9.792  11.482  0.0180 -0.3405 -0.1920
  329POPC   C4A 4228   1.151  10.168  11.721 -0.0722 -0.0977 -0.3126
  329POPC   C1B 4229   1.724   9.432  10.878  0.1178 -0.2688  0.4869
  329POPC   C2B 4230   1.814   9.013  11.153 -0.1040 -0.2547  0.1098
  329POPC   C3B 4231   1.627   8.651  11.364  0.2455  0.1736  0.2819
  329POPC   C4B 4232   1.302   8.295  11.314  0.1024  0.1641 -0.1733
  330POPC   NC3 4233   2.005   9.731  10.137 -0.0888 -0.0367 -0.2942
  330POPC   PO4 4234   2.227   9.379   9.951  0.0390 -0.0903 -0.1413
  330POPC   GL1 4235   2.238   9.216  10.300 -0.0266 -0.0140 -0.5163
  330POPC   GL2 4236   2.028   9.371  10.490  0.1380  0.3595 -0.1737
  330POPC   C1A 4237   2.416   9.151  10.745  0.1505  0.0503 -0.0947
  330POPC   D2A 4238   2.660   9.261  11.078  0.2460  0.1903 -0.1011
  330POPC   C3A 4239   3.021   9.209  11.392 -0.4332  0.2529 -0.1006
  330POPC   C4A 4240   3.250   9.021  11.670  0.2056 -0.3509  0.0882
  330POPC   C1B 4241   1.842   8.992  10.530  0.0831 -0.1061 -0.1026
  330POPC   C2B 4242   1.534   8.868  10.800  0.2192  0.1704  0.0975
  330POPC   C3B 4243   1.242   8.559  10.922  0.0765  0.2381  0.4272
  330POPC   C4B 4244   0.902   8.564  11.203 -0.2373 -0.0239  0.1616
  331POPC   NC3 4245   4.050   2.873  10.197  0.2309 -0.0085  0.3280
  331POPC   PO4 4246   3.893   2.986   9.821 -0.0878  0.0746 -0.2271
  331POPC   GL1 4247   3.660   3.385   9.948  0.2414 -0.1761  0.1610
  331POPC   GL2 4248   3.969   3.415  10.159 -0.2056 -0.0774  0.3174
  331POPC   C1A 4249   3.462   3.713  10.082  0.0592  0.0561  0.2335
  331POPC   D2A 4250   3.214   3.754  10.529 -0.2360  0.2290  0.1340
  331POPC   C3A 4251   3.071   3.348  10.754  0.0175  0.0026 -0.1224
  331POPC   C4A 4252   2.911   3.391  11.130 -0.0280  0.0095 -0.2930
  331POPC   C1B 4253   3.890   3.524  10.561 -0.0488  0.0314  0.3607
  331POPC   C2B 4254   3.985   3.646  11.003  0.0484  0.0206  0.0148
  331POPC   C3B 4255   4.245   3.638  11.420 -0.3626  0.1539 -0.0639
  331POPC   C4B 4256   4.370   3.620  11.908 -0.1776  0.1285  0.0617
  332POPC   NC3 4257   0.003   8.408   9.297  0.1396  0.0572 -0.0377
  332POPC   PO4 4258   0.119   8.662   9.741 -0.0455 -0.0031 -0.0075
  332POPC   GL1 4259   0.191   8.893  10.230  0.0549  0.0944  0.2564
  332POPC   GL2 4260  -0.001   9.201  10.125  0.0634  0.2484 -0.1542
  332POPC   C1A 4261   0.092   8.932  10.677 -0.0065  0.1547  0.0619
  332POPC   D2A 4262   0.007   9.076  11.192 -0.0914 -0.0381  0.1004
  332POPC   C3A 4263  -0.294   9.291  11.173  0.2129 -0.0632 -0.0209
  332POPC   C4A 4264  -0.440   9.500  11.487  0.1884 -0.0637 -0.1254
  332POPC   C1B 4265  -0.307   9.289  10.461  0.1559  0.0959 -0.1980
  332POPC   C2B 4266  -0.431   9.563  10.731 -0.2910 -0.1597 -0.1923
  332POPC   C3B 4267  -0.718   9.764  11.029  0.0720 -0.1640  0.2425
  332POPC   C4B 4268  -0.721   9.976  11.389  0.2132  0.2548 -0.0338
  333POPC   NC3 4269   1.321  11.481  10.007  0.0605 -0.0220 -0.2453
  333POPC   PO4 4270   1.044  11.182   9.855 -0.0807  0.0500 -0.0279
  333POPC   GL1 4271   0.996  11.141  10.362 -0.1193  0.4521 -0.0711
  333POPC   GL2 4272   1.189  11.385  10.611 -0.1911 -0.0631 -0.0235
  333POPC   C1A 4273   0.820  10.921  10.619 -0.2334  0.0070  0.2473
  333POPC   D2A 4274   0.746  11.246  10.970 -0.0705  0.3351 -0.0727
  333POPC   C3A 4275   0.407  11.168  11.351 -0.1304  0.4015  0.0199
  333POPC   C4A 4276   0.301  10.837  11.524 -0.0624  0.2937 -0.0244
  333POPC   C1B 4277   1.145  11.599  10.973  0.1099 -0.0075  0.2159
  333POPC   C2B 4278   0.811  11.808  11.268  0.0461 -0.0968  0.2004
  333POPC   C3B 4279   0.406  11.686  11.577 -0.2881 -0.0119  0.0116
  333POPC   C4B 4280   0.238  11.429  11.788  0.0407 -0.1872 -0.0198
  334POPC   NC3 4281  11.292  10.076  13.850 -0.1160  0.3199 -0.1621
  334POPC   PO4 4282  11.080   9.675  13.699 -0.0270 -0.0113  0.2121
  334POPC   GL1 4283  10.682   9.722  13.519 -0.0246  0.0977  0.1285
  334POPC   GL2 4284  10.433   9.556  13.412 -0.2635  0.2156 -0.1300
  334POPC   C1A 4285  10.603   9.921  13.116 -0.1653 -0.1359 -0.1310
  334POPC   D2A 4286  10.477  10.291  12.851  0.0996  0.0270  0.3081
  334POPC   C3A 4287  10.084  10.287  12.474 -0.4301  0.0735  0.4488
  334POPC   C4A 4288  10.072  10.510  12.069  0.2236 -0.0606 -0.0443
  334POPC   C1B 4289  10.488   9.446  13.064 -0.1700 -0.2409  0.3313
  334POPC   C2B 4290  10.728   9.473  12.795  0.2359  0.1731  0.0903
  334POPC   C3B 4291  10.790   9.802  12.321  0.1366 -0.1402 -0.1627
  334POPC   C4B 4292  10.778  10.025  11.862 -0.4446 -0.0708  0.1936
  335POPC   NC3 4293   2.813   6.047   9.505 -0.0912 -0.0256  0.2588
  335POPC   PO4 4294   3.083   6.182   9.704  0.1691  0.0863  0.2020
  335POPC   GL1 4295   2.965   6.093  10.174  0.1707 -0.1243  0.1769
  335POPC   GL2 4296   2.922   5.694  10.107 -0.1795 -0.2730 -0.1647
  335POPC   C1A 4297   3.143   5.862  10.626  0.3640  0.0128  0.0103
  335POPC   D2A 4298   2.972   5.602  10.953 -0.0293 -0.1812 -0.3305
  335POPC   C3A 4299   2.860   5.798  11.389  0.1819  0.0256 -0.2101
  335POPC   C4A 4300   2.836   6.075  11.860  0.3296 -0.2855 -0.1247
  335POPC   C1B 4301   2.704   5.722  10.472  0.0178  0.1559  0.2555
  335POPC   C2B 4302   2.407   5.578  10.840 -0.0651  0.0836  0.1700
  335POPC   C3B 4303   2.153   5.153  10.981  0.1157 -0.1631 -0.2190
  335POPC   C4B 4304   2.182   4.975  11.438 -0.0665  0.0159 -0.1730
  336POPC   NC3 4305   2.121   8.932   9.686 -0.1799 -0.2326 -0.0214
  336POPC   PO4 4306   2.465   8.667   9.576  0.0819  0.5118  0.0235
  336POPC   GL1 4307   2.364   8.536  10.015  0.3571  0.0240  0.0615
  336POPC   GL2 4308   2.218   8.734  10.205 -0.0594 -0.3288  0.2074
  336POPC   C1A 4309   2.457   8.149  10.301 -0.1623 -0.2382  0.3744
  336POPC   D2A 4310   2.561   7.774  10.588  0.0897 -0.1006 -0.0345
  336POPC   C3A 4311   2.356   7.780  11.013  0.2901  0.0374 -0.0856
  336POPC   C4A 4312   2.333   7.434  11.327  0.2783  0.0599 -0.1365
  336POPC   C1B 4313   2.216   8.677  10.589 -0.1183  0.0256 -0.4007
  336POPC   C2B 4314   2.320   8.722  11.060 -0.0328  0.2932  0.2157
  336POPC   C3B 4315   2.297   8.931  11.391  0.0026 -0.2883 -0.0905
  336POPC   C4B 4316   2.109   9.127  11.683  0.3926 -0.1859  0.0697
  337POPC   NC3 4317   6.117   1.090   9.712  0.1779 -0.0668 -0.0980
  337POPC   PO4 4318   6.005   0.656   9.701  0.2366  0.2619 -0.1479
  337POPC   GL1 4319   6.112   0.662  10.145  0.1740 -0.0718  0.1193
  337POPC   GL2 4320   6.270   0.911  10.148  0.0312  0.0473 -0.2146
  337POPC   C1A 4321   6.004   0.738  10.597 -0.2339 -0.0878  0.2404
  337POPC   D2A 4322   5.840   0.574  10.983  0.0223  0.0190  0.1431
  337POPC   C3A 4323   5.470   0.274  10.950 -0.0991 -0.0161 -0.2071
  337POPC   C4A 4324   5.134   0.307  10.728  0.3080  0.0954  0.1072
  337POPC   C1B 4325   6.143   1.251  10.442  0.0716  0.0315 -0.0758
  337POPC   C2B 4326   6.156   1.383  10.905 -0.2804  0.1926  0.0274
  337POPC   C3B 4327   6.540   1.529  11.085  0.1061  0.3267  0.1698
  337POPC   C4B 4328   6.902   1.681  11.316 -0.0644 -0.3198  0.1484
  338POPC   NC3 4329   4.931   3.546   9.651 -0.0893  0.1797  0.2083
  338POPC   PO4 4330   5.072   3.244   9.946 -0.0993 -0.0813 -0.1763
  338POPC   GL1 4331   5.013   3.353  10.355  0.4087  0.2322 -0.1265
  338POPC   GL2 4332   4.650   3.450  10.599 -0.0057  0.0184  0.0290
  338POPC   C1A 4333   5.117   3.643  10.777 -0.2793 -0.0332  0.0720
  338POPC   D2A 4334   5.006   3.998  10.886 -0.0155  0.0314 -0.0550
  338POPC   C3A 4335   5.021   4.169  11.302 -0.0428 -0.2065  0.1829
  338POPC   C4A 4336   4.801   3.945  11.607  0.0550  0.0207  0.0593
  338POPC   C1B 4337   4.418   3.408  10.981  0.2816  0.2295 -0.4019
  338POPC   C2B 4338   4.100   3.206  11.237  0.0252  0.1458 -0.0951
  338POPC   C3B 4339   3.910   3.302  11.539 -0.2332 -0.0788  0.2553
  338POPC   C4B 4340   3.559   3.160  11.694  0.0062  0.3152  0.0075
  339POPC   NC3 4341   5.526   2.661   9.409  0.0351  0.1188 -0.3755
  339POPC   PO4 4342   5.887   2.637   9.846  0.1434 -0.2261  0.0646
  339POPC   GL1 4343   5.891   2.799  10.237 -0.0162 -0.3627 -0.1591
  339POPC   GL2 4344   6.178   2.643  10.410 -0.1519 -0.1042 -0.1744
  339POPC   C1A 4345   5.732   2.832  10.650  0.0510 -0.1696  0.0979
  339POPC   D2A 4346   5.695   2.510  10.900  0.0321  0.2346  0.1219
  339POPC   C3A 4347   6.049   2.359  10.939 -0.1750  0.0931  0.1579
  339POPC   C4A 4348   6.291   2.042  11.167  0.1623 -0.0252 -0.0144
  339POPC   C1B 4349   6.159   2.881  10.833  0.0119 -0.1087 -0.3780
  339POPC   C2B 4350   5.873   3.185  11.065 -0.0629  0.3659 -0.0849
  339POPC   C3B 4351   5.757   3.229  11.505 -0.1217 -0.0265 -0.1786
  339POPC   C4B 4352   5.855   3.017  11.852  0.2576  0.2068 -0.2046
  340POPC   NC3 4353   9.127   2.618  10.036 -0.1159 -0.1829 -0.2486
  340POPC   PO4 4354   8.907   2.924  10.183 -0.3761  0.2022  0.1988
  340POPC   GL1 4355   8.753   2.727  10.496 -0.0788  0.0440  0.0477
  340POPC   GL2 4356   8.434   2.744  10.532 -0.1428 -0.0991 -0.2358
  340POPC   C1A 4357   8.940   2.660  10.867  0.0097  0.2877 -0.0171
  340POPC   D2A 4358   8.803   2.723  11.312  0.1120  0.3745  0.0456
  340POPC   C3A 4359   8.614   2.369  11.526  0.2508  0.0925 -0.1484
  340POPC   C4A 4360   8.272   2.306  11.783 -0.0718 -0.2651  0.0018
  340POPC   C1B 4361   8.433   2.462  10.859  0.0081 -0.2325 -0.3952
  340POPC   C2B 4362   8.504   2.111  11.134 -0.0668  0.4053 -0.0355
  340POPC   C3B 4363   8.494   1.925  11.524  0.2066 -0.0935  0.2764
  340POPC   C4B 4364   8.279   1.735  11.890  0.1302  0.2059 -0.2510
  341POPC   NC3 4365   9.187   4.879   9.829  0.3206 -0.0220 -0.3060
  341POPC   PO4 4366   9.108   4.573  10.086  0.2928  0.1995 -0.1430
  341POPC   GL1 4367   9.230   4.450  10.539  0.0445 -0.0303 -0.3517
  341POPC   GL2 4368   9.159   4.636  10.779  0.0920  0.1057 -0.1293
  341POPC   C1A 4369   9.455   4.351  11.071 -0.0676 -0.0031  0.0817
  341POPC   D2A 4370   9.695   4.105  11.368 -0.0093 -0.2139  0.0521
  341POPC   C3A 4371   9.517   3.924  11.838  0.0501 -0.2195  0.0114
  341POPC   C4A 4372   9.424   4.006  12.213  0.2614 -0.3182  0.1988
  341POPC   C1B 4373   8.707   4.638  11.134 -0.1036  0.0457 -0.1364
  341POPC   C2B 4374   8.888   4.731  11.602 -0.3039  0.1393  0.0899
  341POPC   C3B 4375   8.798   4.862  11.948  0.0081 -0.1665 -0.0969
  341POPC   C4B 4376   8.908   4.959  12.340  0.0456 -0.0296  0.0982
  342POPC   NC3 4377   0.684  10.716   9.687  0.4097  0.2364 -0.2262
  342POPC   PO4 4378   0.988  10.642   9.946  0.1362  0.4182 -0.2425
  342POPC   GL1 4379   1.189  10.578  10.393 -0.0602 -0.1004  0.0583
  342POPC   GL2 4380   0.919  10.370  10.414  0.3952  0.1046 -0.1468
  342POPC   C1A 4381   1.232  10.686  10.829  0.0660 -0.0404  0.2167
  342POPC   D2A 4382   1.176  11.043  10.970  0.5514  0.3137 -0.0046
  342POPC   C3A 4383   1.334  11.113  11.392 -0.1532  0.1618 -0.0929
  342POPC   C4A 4384   1.563  11.175  11.698 -0.1651 -0.2648 -0.0061
  342POPC   C1B 4385   1.271  10.200  10.669 -0.1339  0.1188 -0.1964
  342POPC   C2B 4386   1.418  10.237  11.046 -0.1946 -0.2347 -0.1609
  342POPC   C3B 4387   1.230  10.599  11.345  0.1366  0.1963 -0.2894
  342POPC   C4B 4388   0.885  10.902  11.344 -0.0371  0.1838 -0.1536
  343POPC   NC3 4389   1.116   3.649   9.554 -0.3698 -0.0573  0.1239
  343POPC   PO4 4390   1.305   3.260   9.807 -0.2181 -0.0752 -0.0057
  343POPC   GL1 4391   1.301   3.324  10.230  0.0215 -0.3559  0.0029
  343POPC   GL2 4392   1.455   3.052  10.471  0.0236 -0.3703  0.1032
  343POPC   C1A 4393   1.058   3.353  10.608 -0.0369  0.0535 -0.2397
  343POPC   D2A 4394   0.967   3.488  11.015  0.7419 -0.0893  0.1913
  343POPC   C3A 4395   0.603   3.433  11.210  0.0459  0.0501 -0.0927
  343POPC   C4A 4396   0.129   3.461  11.319  0.1454  0.0890 -0.0103
  343POPC   C1B 4397   1.358   3.065  11.011  0.0816 -0.0015 -0.0133
  343POPC   C2B 4398   1.283   3.227  11.411 -0.0549 -0.3771  0.1892
  343POPC   C3B 4399   1.058   3.586  11.530  0.2817 -0.0364 -0.0457
  343POPC   C4B 4400   1.055   3.879  11.684 -0.1592 -0.0692  0.1528
  344POPC   NC3 4401   4.833   2.744  10.041  0.1623  0.2175  0.4603
  344POPC   PO4 4402   4.562   2.791  10.355  0.0389  0.0146 -0.0368
  344POPC   GL1 4403   4.770   2.766  10.704  0.0993 -0.0996 -0.1125
  344POPC   GL2 4404   4.748   3.004  10.806  0.1622 -0.2782 -0.1156
  344POPC   C1A 4405   5.214   2.728  10.903  0.0449  0.1864 -0.1744
  344POPC   D2A 4406   5.480   2.872  11.181 -0.3048 -0.0531  0.1284
  344POPC   C3A 4407   5.564   2.769  11.523  0.1719 -0.2748  0.0113
  344POPC   C4A 4408   5.662   2.458  11.796 -0.2976 -0.1226  0.2441
  344POPC   C1B 4409   4.916   3.089  11.178 -0.1977 -0.5849 -0.2550
  344POPC   C2B 4410   5.038   2.844  11.485 -0.1339 -0.1836  0.1448
  344POPC   C3B 4411   5.084   2.527  11.810  0.2140 -0.1830 -0.2634
  344POPC   C4B 4412   5.312   2.340  12.109  0.0236 -0.0727  0.2390
  345POPC   NC3 4413   0.053   2.876   9.165 -0.0499  0.1994  0.1754
  345POPC   PO4 4414  -0.153   3.105   9.499 -0.0332 -0.3873 -0.0921
  345POPC   GL1 4415  -0.188   3.023   9.883  0.1240 -0.3033 -0.1661
  345POPC   GL2 4416  -0.137   3.334  10.004 -0.1160  0.1495  0.1906
  345POPC   C1A 4417  -0.267   2.670  10.136 -0.0417  0.0833  0.1717
  345POPC   D2A 4418  -0.368   2.622  10.490  0.1232  0.1476 -0.0010
  345POPC   C3A 4419  -0.014   2.496  10.864 -0.2868  0.0409 -0.1590
  345POPC   C4A 4420   0.287   2.286  11.114  0.3037 -0.1278  0.1599
  345POPC   C1B 4421  -0.146   3.463  10.424  0.3007  0.1223  0.3875
  345POPC   C2B 4422  -0.291   3.596  10.826  0.3264 -0.0798 -0.1275
  345POPC   C3B 4423  -0.521   3.503  11.018 -0.0872  0.0180  0.3237
  345POPC   C4B 4424  -0.962   3.557  11.162 -0.0140 -0.1156  0.0153
  346POPC   NC3 4425   4.921   7.363  14.042  0.0518 -0.0216 -0.0796
  346POPC   PO4 4426   5.013   6.961  13.798 -0.1513 -0.1209  0.3435
  346POPC   GL1 4427   5.079   6.808  13.433 -0.1218  0.0522 -0.3027
  346POPC   GL2 4428   5.375   6.499  13.399  0.1324  0.0324  0.0018
  346POPC   C1A 4429   4.918   6.671  13.023 -0.2775  0.0962  0.3545
  346POPC   D2A 4430   4.624   6.874  12.810  0.0974  0.2384 -0.3042
  346POPC   C3A 4431   4.550   6.965  12.456  0.5600  0.2060 -0.0743
  346POPC   C4A 4432   4.498   7.406  12.291 -0.0825  0.0241  0.1623
  346POPC   C1B 4433   5.387   6.353  12.993  0.1010 -0.1077 -0.2173
  346POPC   C2B 4434   5.529   6.471  12.500 -0.0884 -0.0529 -0.0712
  346POPC   C3B 4435   5.511   6.724  12.134 -0.2715  0.2965 -0.1097
  346POPC   C4B 4436   5.392   6.853  11.744  0.1677 -0.0753  0.1815
  347POPC   NC3 4437   9.654   4.362   9.283  0.3985  0.1027  0.2037
  347POPC   PO4 4438   9.485   4.490   9.782  0.0148 -0.0174  0.1185
  347POPC   GL1 4439   9.590   4.688  10.177 -0.3059 -0.0821 -0.0377
  347POPC   GL2 4440   9.375   4.886  10.416 -0.0657  0.0898 -0.1690
  347POPC   C1A 4441   9.638   4.647  10.742  0.0535 -0.0744  0.1011
  347POPC   D2A 4442   9.965   4.489  11.076  0.0506 -0.1691 -0.1563
  347POPC   C3A 4443  10.227   4.802  11.334 -0.0228  0.1080  0.0564
  347POPC   C4A 4444  10.311   5.240  11.392 -0.5103  0.3053 -0.1404
  347POPC   C1B 4445   9.406   5.092  10.767  0.0544  0.1069 -0.2280
  347POPC   C2B 4446   9.551   5.447  10.965 -0.0517 -0.0209 -0.0126
  347POPC   C3B 4447   9.805   5.728  11.213  0.4934  0.2129  0.0510
  347POPC   C4B 4448  10.095   5.924  11.400  0.0135 -0.0836 -0.2708
  348POPC   NC3 4449   0.452   9.583  10.004 -0.1644  0.2604  0.0841
  348POPC   PO4 4450   0.290   9.984   9.932  0.0564  0.0843 -0.1179
  348POPC   GL1 4451   0.368  10.404  10.231 -0.2044  0.0607  0.0631
  348POPC   GL2 4452   0.580  10.716  10.196 -0.0335  0.2030 -0.0702
  348POPC   C1A 4453   0.262  10.575  10.662  0.1696  0.2214  0.0419
  348POPC   D2A 4454   0.586  10.680  10.954  0.4249 -0.1173  0.4563
  348POPC   C3A 4455   0.870  10.450  11.034  0.3353  0.1364  0.2977
  348POPC   C4A 4456   0.946  10.089  11.043 -0.1555 -0.0383  0.2314
  348POPC   C1B 4457   0.200  10.880  10.277 -0.2614  0.3971  0.2063
  348POPC   C2B 4458  -0.108  11.170  10.496 -0.2573 -0.0112  0.2312
  348POPC   C3B 4459  -0.641  11.062  10.564 -0.0138 -0.5213 -0.4363
  348POPC   C4B 4460  -0.821  10.712  10.855 -0.2617  0.1488  0.2506
  349POPC   NC3 4461   1.278   7.231  13.309  0.2082 -0.0056 -0.0025
  349POPC   PO4 4462   0.896   7.283  13.286 -0.2795 -0.0966  0.2280
  349POPC   GL1 4463   1.001   7.440  12.951  0.3129  0.3260 -0.2307
  349POPC   GL2 4464   1.260   7.642  12.953 -0.2085 -0.1717 -0.0881
  349POPC   C1A 4465   1.272   7.374  12.581 -0.0011  0.0636 -0.0405
  349POPC   D2A 4466   1.403   7.568  12.281 -0.0197  0.0522  0.0219
  349POPC   C3A 4467   1.198   7.546  11.840  0.0233 -0.1670 -0.2836
  349POPC   C4A 4468   0.885   7.499  11.516 -0.2342 -0.2370 -0.3862
  349POPC   C1B 4469   1.364   7.942  12.700  0.1149  0.1631 -0.1620
  349POPC   C2B 4470   1.199   8.032  12.245 -0.0155  0.2873 -0.0393
  349POPC   C3B 4471   0.935   7.997  11.958 -0.0505  0.0994  0.0250
  349POPC   C4B 4472   0.835   8.088  11.455 -0.0178  0.0508 -0.1476
  350POPC   NC3 4473   6.942   4.586   9.736 -0.2239 -0.0227  0.1438
  350POPC   PO4 4474   7.242   4.679   9.946 -0.0821 -0.0177  0.2243
  350POPC   GL1 4475   7.150   4.697  10.294 -0.2923  0.1482 -0.2977
  350POPC   GL2 4476   6.813   4.728  10.466  0.0027  0.0115  0.1912
  350POPC   C1A 4477   7.065   4.305  10.583  0.0237  0.0003 -0.3097
  350POPC   D2A 4478   6.953   4.306  11.032  0.2154 -0.1145  0.2010
  350POPC   C3A 4479   6.958   4.169  11.393  0.0840 -0.0979  0.2609
  350POPC   C4A 4480   6.847   4.072  11.852 -0.1954 -0.0600  0.0658
  350POPC   C1B 4481   6.532   4.507  10.787  0.1333  0.0047 -0.0010
  350POPC   C2B 4482   6.532   4.172  11.119  0.2212 -0.0297 -0.3154
  350POPC   C3B 4483   6.497   4.115  11.525 -0.0676  0.0890 -0.0098
  350POPC   C4B 4484   6.232   3.829  11.734  0.2092 -0.2481 -0.1048
  351POPC   NC3 4485   3.702   8.240   9.619 -0.2987  0.5019  0.4678
  351POPC   PO4 4486   4.107   8.099   9.908 -0.2751 -0.0423 -0.1733
  351POPC   GL1 4487   4.105   8.044  10.343 -0.0885  0.0120 -0.0105
  351POPC   GL2 4488   3.977   7.712  10.327 -0.1926  0.2227  0.0997
  351POPC   C1A 4489   4.241   8.080  10.689  0.3352 -0.2062  0.1730
  351POPC   D2A 4490   4.194   8.436  10.995  0.6006  0.1729  0.0725
  351POPC   C3A 4491   4.384   8.441  11.408  0.1726  0.0423 -0.1992
  351POPC   C4A 4492   4.304   8.189  11.711 -0.2283  0.1438 -0.1535
  351POPC   C1B 4493   3.946   7.640  10.744  0.0927  0.1891  0.1355
  351POPC   C2B 4494   3.897   7.583  11.162 -0.1555  0.4599 -0.2517
  351POPC   C3B 4495   4.133   7.340  11.521 -0.0654  0.3204  0.0108
  351POPC   C4B 4496   4.431   7.504  11.824  0.2249  0.3253  0.0413
  352POPC   NC3 4497   4.874   0.086   9.842 -0.1514  0.1245  0.0035
  352POPC   PO4 4498   5.081  -0.335   9.988 -0.0032  0.1335  0.3444
  352POPC   GL1 4499   5.441  -0.319  10.256  0.1975 -0.1226 -0.1339
  352POPC   GL2 4500   5.740  -0.290  10.138  0.0736 -0.1356 -0.1447
  352POPC   C1A 4501   5.563  -0.053  10.564  0.0396 -0.0838 -0.0518
  352POPC   D2A 4502   5.616  -0.149  10.964 -0.2997 -0.2458  0.0403
  352POPC   C3A 4503   5.873   0.088  11.229  0.2317  0.0363 -0.1020
  352POPC   C4A 4504   6.134   0.576  11.402 -0.1798 -0.0672 -0.2106
  352POPC   C1B 4505   6.062  -0.173  10.450  0.0607 -0.0918  0.1591
  352POPC   C2B 4506   6.068  -0.074  10.790  0.0827  0.1415  0.2603
  352POPC   C3B 4507   6.277   0.271  11.038  0.0158  0.2806  0.2605
  352POPC   C4B 4508   6.666   0.142  11.196  0.0846 -0.1046  0.0015
  353POPC   NC3 4509   9.845   1.443   9.091  0.2103 -0.1464 -0.0991
  353POPC   PO4 4510   9.494   1.681   9.338  0.2601 -0.0567  0.2026
  353POPC   GL1 4511   9.178   1.612   9.574  0.0127  0.0305  0.1899
  353POPC   GL2 4512   9.176   1.851   9.818  0.0563  0.1979  0.0951
  353POPC   C1A 4513   9.182   1.228   9.919 -0.1962  0.1335 -0.1204
  353POPC   D2A 4514   9.218   1.197  10.322 -0.0540 -0.1566  0.0098
  353POPC   C3A 4515   9.028   0.848  10.575  0.0171  0.2797  0.0090
  353POPC   C4A 4516   8.966   0.650  10.976  0.2017  0.0399  0.1070
  353POPC   C1B 4517   9.468   1.602   9.974  0.0933  0.0771 -0.0092
  353POPC   C2B 4518   9.930   1.618   9.999 -0.1745  0.0992  0.0632
  353POPC   C3B 4519  10.253   1.837  10.332  0.1043  0.1209  0.3916
  353POPC   C4B 4520  10.065   1.754  10.701  0.1561 -0.1299 -0.0522
  354POPC   NC3 4521   1.598  10.132  14.311 -0.1899 -0.2865  0.3195
  354POPC   PO4 4522   1.669   9.797  14.069  0.0803  0.1985  0.3012
  354POPC   GL1 4523   1.830   9.849  13.552 -0.1784  0.3258 -0.1163
  354POPC   GL2 4524   1.683   9.852  13.235  0.2412 -0.1069 -0.0713
  354POPC   C1A 4525   2.180   9.855  13.249  0.1586  0.1470 -0.0592
  354POPC   D2A 4526   2.523   9.711  13.015 -0.3341 -0.0835 -0.0477
  354POPC   C3A 4527   2.914   9.952  12.954 -0.0896  0.0693  0.0392
  354POPC   C4A 4528   3.093  10.261  12.884  0.3492  0.0969  0.0249
  354POPC   C1B 4529   1.940   9.958  12.849  0.0664 -0.0965  0.1805
  354POPC   C2B 4530   2.199   9.869  12.536 -0.0312  0.1123  0.0255
  354POPC   C3B 4531   2.530  10.035  12.543 -0.2825 -0.2384  0.0691
  354POPC   C4B 4532   2.960  10.122  12.356  0.1074 -0.0218 -0.0768
  355POPC   NC3 4533   9.565  11.341   8.728 -0.5791 -0.0336  0.0404
  355POPC   PO4 4534   9.881  11.075   9.062  0.0038  0.0716 -0.2219
  355POPC   GL1 4535   9.990  10.850   9.566 -0.1306  0.0679  0.2959
  355POPC   GL2 4536  10.187  11.005   9.813  0.2033 -0.2732  0.0742
  355POPC   C1A 4537   9.690  10.968   9.840  0.0381  0.0323  0.0439
  355POPC   D2A 4538   9.434  11.154  10.117 -0.1949 -0.1660  0.3648
  355POPC   C3A 4539   9.080  11.035  10.220 -0.1290 -0.3624  0.0792
  355POPC   C4A 4540   9.067  10.615  10.315 -0.0945  0.1817 -0.0533
  355POPC   C1B 4541  10.057  10.797  10.172  0.2143 -0.0079  0.0372
  355POPC   C2B 4542   9.930  10.804  10.634  0.2803  0.0938  0.2277
  355POPC   C3B 4543  10.000  10.574  10.941 -0.0167 -0.0094  0.0137
  355POPC   C4B 4544   9.951  10.618  11.369  0.0452  0.2574  0.2090
  356POPC   NC3 4545   3.627   4.899   9.336 -0.3289 -0.3209  0.1806
  356POPC   PO4 4546   3.266   5.258   9.481  0.1743 -0.1045 -0.0170
  356POPC   GL1 4547   3.273   5.302   9.986 -0.0669 -0.2202 -0.1174
  356POPC   GL2 4548   2.935   5.105  10.024 -0.0859 -0.3301  0.0069
  356POPC   C1A 4549   3.149   5.349  10.420 -0.2289 -0.4825 -0.1610
  356POPC   D2A 4550   3.278   5.146  10.877 -0.2185  0.0788  0.3341
  356POPC   C3A 4551   3.059   4.799  11.034  0.2056  0.0075 -0.2793
  356POPC   C4A 4552   2.661   4.791  11.318 -0.2341  0.0517 -0.0695
  356POPC   C1B 4553   3.336   4.935  10.266 -0.0834  0.1927  0.0719
  356POPC   C2B 4554   3.651   4.741  10.487 -0.0568  0.0200  0.1379
  356POPC   C3B 4555   3.732   4.505  10.697 -0.1127  0.1180  0.0269
  356POPC   C4B 4556   3.516   4.640  11.023  0.4301 -0.1281 -0.1997
  357POPC   NC3 4557   8.723   3.391  10.197  0.1366 -0.2059 -0.0555
  357POPC   PO4 4558   8.420   3.138  10.235 -0.3265 -0.3239  0.2336
  357POPC   GL1 4559   8.550   3.213  10.667  0.3887 -0.1244 -0.0175
  357POPC   GL2 4560   8.858   3.189  10.633 -0.0745 -0.1916  0.1418
  357POPC   C1A 4561   8.566   3.094  11.119  0.2834  0.2721 -0.1023
  357POPC   D2A 4562   8.548   3.230  11.448  0.3281  0.0080  0.1791
  357POPC   C3A 4563   8.891   3.428  11.788 -0.1755  0.1929 -0.0989
  357POPC   C4A 4564   9.039   3.889  11.824  0.2032 -0.0579  0.2329
  357POPC   C1B 4565   9.003   3.200  11.002 -0.1073 -0.0471 -0.0372
  357POPC   C2B 4566   9.484   3.368  11.166 -0.1027  0.1365 -0.2001
  357POPC   C3B 4567   9.726   3.125  11.353  0.4392  0.1300  0.2847
  357POPC   C4B 4568   9.801   3.114  11.775 -0.1050  0.0053 -0.1060
  358POPC   NC3 4569   2.117   0.933   9.596 -0.2519 -0.1670 -0.0994
  358POPC   PO4 4570   2.528   1.050   9.831 -0.1913  0.3516  0.3086
  358POPC   GL1 4571   2.593   1.131  10.223  0.0595  0.3595  0.1057
  358POPC   GL2 4572   2.216   1.170  10.320 -0.2401 -0.0360  0.2252
  358POPC   C1A 4573   2.651   0.881  10.521 -0.1429  0.2870  0.1640
  358POPC   D2A 4574   2.899   0.626  10.574  0.1401  0.1041 -0.2667
  358POPC   C3A 4575   2.821   0.294  10.871  0.1135  0.0032  0.0815
  358POPC   C4A 4576   3.064   0.140  11.246  0.1843  0.0592  0.0735
  358POPC   C1B 4577   2.080   0.734  10.639  0.1191  0.2090  0.0359
  358POPC   C2B 4578   2.326   0.558  10.918  0.1728 -0.1929 -0.0357
  358POPC   C3B 4579   2.699   0.631  11.199  0.1292  0.0202 -0.0130
  358POPC   C4B 4580   2.780   1.021  11.469 -0.0944 -0.2917 -0.0952
  359POPC   NC3 4581   7.056   2.356   9.882  0.3287  0.3104 -0.0388
  359POPC   PO4 4582   7.281   2.008   9.760 -0.0738 -0.2620 -0.0333
  359POPC   GL1 4583   7.276   1.730  10.098  0.0783 -0.1293  0.2417
  359POPC   GL2 4584   7.019   1.495  10.140  0.0694 -0.4238  0.0122
  359POPC   C1A 4585   7.359   1.768  10.478  0.2195  0.0993 -0.0709
  359POPC   D2A 4586   7.228   1.957  10.887 -0.1033  0.0283 -0.1088
  359POPC   C3A 4587   7.600   1.980  11.075  0.1393  0.0853  0.0935
  359POPC   C4A 4588   7.607   2.201  11.571  0.0250 -0.0222 -0.2693
  359POPC   C1B 4589   7.229   1.245  10.452 -0.1848  0.4092  0.3981
  359POPC   C2B 4590   7.225   0.929  10.818 -0.2396  0.1852 -0.3056
  359POPC   C3B 4591   7.141   0.550  11.149 -0.2486  0.0414  0.1375
  359POPC   C4B 4592   7.034   0.207  11.571 -0.2945  0.0196 -0.0391
  360POPC   NC3 4593   4.509   8.202   9.594 -0.3220 -0.2913  0.1603
  360POPC   PO4 4594   4.556   8.344  10.069  0.0098 -0.2667 -0.0601
  360POPC   GL1 4595   4.601   8.083  10.361  0.0404 -0.1468  0.3855
  360POPC   GL2 4596   4.705   8.193  10.562 -0.0524 -0.1691  0.0442
  360POPC   C1A 4597   4.528   7.688  10.515 -0.2518  0.2037 -0.2890
  360POPC   D2A 4598   4.431   7.490  11.050 -0.2272  0.3169 -0.1534
  360POPC   C3A 4599   4.687   7.671  11.432  0.0876  0.2371 -0.0204
  360POPC   C4A 4600   4.736   7.878  11.838  0.0337 -0.1110 -0.0536
  360POPC   C1B 4601   4.614   8.016  10.971 -0.1092 -0.0380 -0.0774
  360POPC   C2B 4602   4.257   7.890  11.234  0.0557  0.1256 -0.1463
  360POPC   C3B 4603   3.994   7.834  11.580  0.1215 -0.1229 -0.0684
  360POPC   C4B 4604   3.617   7.887  11.461  0.1714 -0.2465 -0.3071
  361POPC   NC3 4605   9.451   1.103   9.233 -0.2476  0.0162 -0.3904
  361POPC   PO4 4606   9.834   0.908   9.214 -0.0333  0.0610 -0.1404
  361POPC   GL1 4607   9.697   0.783   9.592  0.0276  0.2569 -0.0291
  361POPC   GL2 4608   9.856   0.494   9.668 -0.2678 -0.1913  0.4007
  361POPC   C1A 4609   9.518   0.829   9.960  0.0865 -0.2699 -0.4106
  361POPC   D2A 4610   9.696   1.056  10.210  0.0806  0.1903 -0.1253
  361POPC   C3A 4611   9.917   0.751  10.481  0.1928  0.0603 -0.1765
  361POPC   C4A 4612  10.207   0.634  10.896  0.1718 -0.1481  0.0656
  361POPC   C1B 4613   9.882   0.457  10.076  0.0875  0.0368  0.0150
  361POPC   C2B 4614   9.796   0.255  10.474 -0.0162 -0.2382  0.1564
  361POPC   C3B 4615  10.075   0.154  10.741  0.2843  0.0857  0.1606
  361POPC   C4B 4616  10.291   0.068  11.052 -0.1027  0.0266 -0.2726
  362POPC   NC3 4617   0.017   7.040   9.413  0.5678 -0.3944  0.1199
  362POPC   PO4 4618   0.431   7.083   9.471 -0.1066  0.2060 -0.2198
  362POPC   GL1 4619   0.643   7.053   9.892 -0.1316 -0.1492  0.1510
  362POPC   GL2 4620   0.789   7.226  10.000 -0.4342 -0.2892  0.0645
  362POPC   C1A 4621   0.378   7.206  10.270 -0.2063 -0.0467  0.1628
  362POPC   D2A 4622   0.280   7.440  10.621  0.3928  0.2511 -0.1624
  362POPC   C3A 4623   0.295   7.184  11.088 -0.3435  0.1380 -0.3215
  362POPC   C4A 4624   0.653   6.799  11.167 -0.0785 -0.3471 -0.0818
  362POPC   C1B 4625   1.031   7.123  10.400 -0.3479  0.1110  0.2641
  362POPC   C2B 4626   1.176   6.924  10.810 -0.0966  0.1335  0.1107
  362POPC   C3B 4627   1.133   6.632  11.158 -0.1583 -0.2623  0.6308
  362POPC   C4B 4628   1.038   6.205  11.172 -0.2919  0.0514 -0.0290
  363POPC   NC3 4629  10.925   6.825   9.161  0.1661  0.0956 -0.2216
  363POPC   PO4 4630  11.028   7.123   9.543 -0.0555  0.2053  0.0346
  363POPC   GL1 4631  11.219   7.055   9.916  0.0612  0.0202 -0.1823
  363POPC   GL2 4632  11.590   6.926   9.920  0.1665 -0.1525 -0.2599
  363POPC   C1A 4633  11.326   7.186  10.318  0.0308  0.2437  0.5781
  363POPC   D2A 4634  11.524   6.988  10.629  0.1112 -0.2919  0.1228
  363POPC   C3A 4635  11.605   6.692  11.069  0.1600  0.0561  0.0514
  363POPC   C4A 4636  11.805   6.588  11.458  0.3262  0.1916  0.0957
  363POPC   C1B 4637  11.330   6.696  10.211  0.0297  0.1022 -0.1617
  363POPC   C2B 4638  11.541   6.431  10.654  0.0413  0.1288 -0.0146
  363POPC   C3B 4639  11.894   6.283  10.928  0.1873  0.0466 -0.2797
  363POPC   C4B 4640  12.028   6.174  11.345  0.0014  0.3155 -0.1754
  364POPC   NC3 4641   2.363  10.531  10.024  0.0458  0.1980 -0.0209
  364POPC   PO4 4642   2.100  10.193  10.167  0.0905 -0.0615  0.0317
  364POPC   GL1 4643   2.215  10.230  10.491 -0.0278 -0.0400  0.1064
  364POPC   GL2 4644   2.388  10.586  10.548  0.0107 -0.0485 -0.1325
  364POPC   C1A 4645   2.282  10.043  10.864 -0.2027  0.1259  0.2193
  364POPC   D2A 4646   2.333  10.126  11.264 -0.0664  0.2162  0.1934
  364POPC   C3A 4647   2.147  10.167  11.684  0.0308  0.2136 -0.2291
  364POPC   C4A 4648   1.928  10.182  11.990  0.1231 -0.2643 -0.1154
  364POPC   C1B 4649   2.164  10.469  10.994  0.1165  0.0748  0.2201
  364POPC   C2B 4650   1.882  10.322  11.240 -0.0584 -0.1411 -0.0026
  364POPC   C3B 4651   1.624  10.049  11.532 -0.0034  0.1146  0.3247
  364POPC   C4B 4652   1.532   9.835  11.864 -0.0719 -0.0103  0.1637
  365POPC   NC3 4653   6.273   6.660   9.764  0.2213 -0.0457 -0.1665
  365POPC   PO4 4654   6.557   6.415  10.031 -0.4525  0.0616 -0.2532
  365POPC   GL1 4655   6.543   6.434  10.478 -0.0143 -0.0737 -0.0416
  365POPC   GL2 4656   6.591   6.104  10.668 -0.2721 -0.1566 -0.3347
  365POPC   C1A 4657   6.262   6.538  10.908 -0.2508  0.0584  0.1372
  365POPC   D2A 4658   5.897   6.760  10.801  0.0737 -0.0315  0.1335
  365POPC   C3A 4659   5.565   6.653  11.043 -0.0833 -0.0850 -0.1195
  365POPC   C4A 4660   5.311   6.468  11.441  0.2110  0.0081  0.2538
  365POPC   C1B 4661   6.252   5.960  10.949  0.1463 -0.2159 -0.0322
  365POPC   C2B 4662   5.908   5.685  11.091 -0.0546 -0.1515 -0.1162
  365POPC   C3B 4663   5.872   5.498  11.535 -0.1280 -0.0240  0.4052
  365POPC   C4B 4664   5.963   5.400  11.949 -0.3636  0.0843 -0.0320
  366POPC   NC3 4665   4.040   9.416   9.668  0.2266  0.0663  0.1812
  366POPC   PO4 4666   4.038   9.089   9.892  0.2349  0.2231  0.1917
  366POPC   GL1 4667   4.051   9.131  10.391  0.1138 -0.0508  0.0489
  366POPC   GL2 4668   3.735   9.223  10.532  0.1193 -0.0382 -0.4115
  366POPC   C1A 4669   4.199   9.011  10.804  0.1093 -0.1540 -0.4598
  366POPC   D2A 4670   4.086   8.926  11.261  0.3391 -0.1611  0.0145
  366POPC   C3A 4671   3.699   9.066  11.493 -0.3739 -0.0431 -0.0070
  366POPC   C4A 4672   3.688   8.986  11.954  0.3925  0.1862 -0.0799
  366POPC   C1B 4673   3.748   8.803  10.704 -0.1496  0.1629  0.2857
  366POPC   C2B 4674   3.691   8.604  11.056  0.1364  0.5154  0.1297
  366POPC   C3B 4675   3.498   8.621  11.411 -0.2286 -0.2287  0.0108
  366POPC   C4B 4676   3.428   8.529  11.766 -0.2442 -0.1279  0.2232
  367POPC   NC3 4677   0.683   2.753   9.931 -0.0082 -0.2482  0.0506
  367POPC   PO4 4678   0.844   3.245   9.984 -0.0805  0.0517  0.3083
  367POPC   GL1 4679   0.537   3.153  10.265 -0.0481 -0.0978  0.1613
  367POPC   GL2 4680   0.177   2.954  10.206 -0.0293 -0.2859 -0.0996
  367POPC   C1A 4681   0.402   3.285  10.627 -0.2091 -0.0761 -0.1737
  367POPC   D2A 4682   0.215   3.521  10.836  0.0986 -0.1577  0.2785
  367POPC   C3A 4683   0.471   3.816  10.882 -0.1905  0.2259 -0.0906
  367POPC   C4A 4684   0.910   3.986  11.112 -0.0216  0.0913 -0.2561
  367POPC   C1B 4685   0.073   2.946  10.577 -0.1257  0.2010 -0.1797
  367POPC   C2B 4686   0.097   3.049  11.015 -0.1183 -0.0739 -0.2022
  367POPC   C3B 4687   0.346   2.735  11.230  0.2735  0.2015 -0.1638
  367POPC   C4B 4688   0.543   2.426  11.519  0.0125 -0.1398 -0.0067
  368POPC   NC3 4689   5.608   0.660  10.091  0.1200  0.2793  0.0292
  368POPC   PO4 4690   5.186   0.893  10.095 -0.0436 -0.1180  0.6045
  368POPC   GL1 4691   5.023   0.795  10.488 -0.3145 -0.2914 -0.1448
  368POPC   GL2 4692   4.934   1.117  10.489  0.2104  0.0495  0.1106
  368POPC   C1A 4693   4.813   0.855  10.890 -0.0582 -0.1099 -0.3168
  368POPC   D2A 4694   4.777   0.864  11.386 -0.0188  0.0410  0.2774
  368POPC   C3A 4695   4.639   1.195  11.617  0.4227  0.0642 -0.0901
  368POPC   C4A 4696   4.426   1.461  11.767  0.2348 -0.0216  0.1328
  368POPC   C1B 4697   5.295   1.283  10.752  0.0404 -0.0007 -0.2102
  368POPC   C2B 4698   5.372   1.560  11.123  0.2181  0.0724 -0.1609
  368POPC   C3B 4699   5.535   1.710  11.458  0.0287  0.0866 -0.0935
  368POPC   C4B 4700   5.552   1.885  11.935  0.0162 -0.4504 -0.0402
  369POPC   NC3 4701   7.076   7.273  10.231  0.0105 -0.2896 -0.0134
  369POPC   PO4 4702   7.163   6.922  10.580  0.4180  0.2348  0.2269
  369POPC   GL1 4703   7.065   6.864  11.014 -0.2546  0.0518  0.0164
  369POPC   GL2 4704   7.290   6.685  11.211 -0.0847  0.3198 -0.0277
  369POPC   C1A 4705   6.911   7.105  11.410 -0.1979  0.4346  0.0313
  369POPC   D2A 4706   6.876   6.845  11.833  0.1778  0.4259  0.2825
  369POPC   C3A 4707   7.079   6.381  11.923  0.0567  0.1962 -0.0184
  369POPC   C4A 4708   7.324   6.341  12.281 -0.1970 -0.1209 -0.1236
  369POPC   C1B 4709   7.232   6.723  11.470 -0.0577 -0.2715  0.0108
  369POPC   C2B 4710   6.797   6.497  11.459  0.0079  0.1725  0.2908
  369POPC   C3B 4711   6.482   6.761  11.288 -0.4303  0.0770 -0.1085
  369POPC   C4B 4712   6.384   7.092  11.574  0.2530 -0.2683 -0.0053
  370POPC   NC3 4713   9.687   0.326   9.263  0.2186 -0.1241  0.0144
  370POPC   PO4 4714   9.474  -0.031   9.192 -0.1975  0.2798  0.2322
  370POPC   GL1 4715   9.412   0.120   9.623  0.1949  0.0493 -0.2291
  370POPC   GL2 4716   9.177  -0.160   9.763 -0.0991 -0.2142 -0.5423
  370POPC   C1A 4717   9.466   0.187  10.005  0.0878  0.0834 -0.2611
  370POPC   D2A 4718   9.312   0.100  10.383  0.1687 -0.0790 -0.1890
  370POPC   C3A 4719   9.323   0.302  10.813 -0.2040  0.1421 -0.1517
  370POPC   C4A 4720   9.714   0.396  11.074 -0.0544 -0.0833  0.0487
  370POPC   C1B 4721   8.956   0.058  10.056 -0.0512  0.0278  0.2809
  370POPC   C2B 4722   8.791  -0.005  10.573  0.0581 -0.1871 -0.0019
  370POPC   C3B 4723   8.908  -0.320  10.913 -0.0036 -0.2068 -0.0936
  370POPC   C4B 4724   9.114  -0.691  10.768 -0.1047 -0.1534  0.0445
  371POPC   NC3 4725   4.262   5.595   9.383 -0.0380  0.1110 -0.0065
  371POPC   PO4 4726   4.266   5.824   9.711 -0.0687  0.1910  0.0769
  371POPC   GL1 4727   3.986   5.830  10.081 -0.0514 -0.1273  0.2208
  371POPC   GL2 4728   4.126   5.526  10.129 -0.2558 -0.0619 -0.0885
  371POPC   C1A 4729   3.979   5.920  10.450  0.2194  0.0411  0.1810
  371POPC   D2A 4730   3.907   6.250  10.690 -0.2146  0.2173 -0.1958
  371POPC   C3A 4731   3.828   6.211  11.163 -0.3824 -0.3595  0.0463
  371POPC   C4A 4732   3.703   6.009  11.434 -0.0369 -0.0823 -0.1313
  371POPC   C1B 4733   4.094   5.460  10.591 -0.2631  0.5372 -0.3774
  371POPC   C2B 4734   4.207   5.282  10.939  0.1433  0.4030 -0.2969
  371POPC   C3B 4735   4.361   5.021  11.246  0.2446  0.3834 -0.2521
  371POPC   C4B 4736   4.465   4.809  11.594 -0.4772 -0.1767  0.3038
  372POPC   NC3 4737   8.136   1.748   9.181  0.2446  0.0428  0.2716
  372POPC   PO4 4738   8.159   2.112   9.324 -0.3550  0.1209 -0.0007
  372POPC   GL1 4739   8.172   2.217   9.777 -0.0819 -0.1577 -0.0995
  372POPC   GL2 4740   8.358   1.946   9.888  0.3301  0.0102 -0.0604
  372POPC   C1A 4741   8.093   2.263  10.234  0.1356  0.1967  0.0349
  372POPC   D2A 4742   8.095   2.118  10.638 -0.0513 -0.0926  0.3790
  372POPC   C3A 4743   8.352   1.815  10.609 -0.1833  0.2106  0.1570
  372POPC   C4A 4744   8.637   1.665  10.959 -0.1081 -0.0025  0.1640
  372POPC   C1B 4745   8.498   1.639  10.145  0.0786 -0.4528 -0.0701
  372POPC   C2B 4746   8.844   1.632  10.179 -0.1407  0.1151  0.0673
  372POPC   C3B 4747   9.170   1.714  10.408  0.1303  0.3998  0.3917
  372POPC   C4B 4748   9.362   1.828  10.779  0.0661  0.2936 -0.1074
  373POPC   NC3 4749   4.006   7.404   9.279 -0.1959 -0.1430  0.2261
  373POPC   PO4 4750   3.612   7.615   9.458 -0.0028  0.3123 -0.2176
  373POPC   GL1 4751   3.428   7.503   9.912  0.0026 -0.0119 -0.3993
  373POPC   GL2 4752   3.200   7.709  10.117 -0.1461 -0.0806 -0.3748
  373POPC   C1A 4753   3.161   7.262  10.291  0.1428 -0.1732 -0.0394
  373POPC   D2A 4754   2.997   6.984  10.642  0.0143  0.0524 -0.0012
  373POPC   C3A 4755   3.192   6.867  10.893  0.1384 -0.0749  0.1478
  373POPC   C4A 4756   3.354   6.906  11.278 -0.1418  0.0317  0.0075
  373POPC   C1B 4757   3.030   7.692  10.528 -0.1147  0.0459  0.2668
  373POPC   C2B 4758   2.905   7.870  10.932  0.1616  0.0442  0.2507
  373POPC   C3B 4759   2.865   7.738  11.231  0.2769 -0.3384  0.0194
  373POPC   C4B 4760   3.101   7.582  11.394  0.4934 -0.4054  0.1911
  374POPC   NC3 4761   8.411   0.353   8.968 -0.0296 -0.2917  0.2822
  374POPC   PO4 4762   8.720   0.615   9.303  0.3264  0.0170 -0.2370
  374POPC   GL1 4763   8.768   0.651   9.752  0.2444  0.2886 -0.0119
  374POPC   GL2 4764   8.463   0.540   9.751  0.2445 -0.1721  0.0878
  374POPC   C1A 4765   9.061   0.539  10.030  0.3709 -0.1096  0.0782
  374POPC   D2A 4766   9.418   0.570  10.329  0.1410 -0.0821  0.1255
  374POPC   C3A 4767   9.495   0.848  10.727 -0.4135 -0.0969 -0.1252
  374POPC   C4A 4768   9.787   0.893  10.955  0.1380 -0.3083 -0.1305
  374POPC   C1B 4769   8.581   0.494  10.239  0.1793 -0.3056  0.0887
  374POPC   C2B 4770   8.474   0.375  10.739  0.1964  0.0053  0.3195
  374POPC   C3B 4771   8.420   0.465  11.172  0.3121 -0.2057 -0.0561
  374POPC   C4B 4772   8.381   0.671  11.576  0.1935  0.1563  0.0016
  375POPC   NC3 4773   1.198  10.154   9.974 -0.1672  0.0120 -0.2144
  375POPC   PO4 4774   0.913   9.845   9.937 -0.1837  0.4381  0.2442
  375POPC   GL1 4775   0.660   9.870  10.321  0.0182  0.0685 -0.1350
  375POPC   GL2 4776   0.852   9.691  10.648  0.1666 -0.0090 -0.1997
  375POPC   C1A 4777   0.483  10.140  10.598 -0.2995 -0.0163  0.0179
  375POPC   D2A 4778   0.209  10.170  10.978 -0.1244  0.0619 -0.0061
  375POPC   C3A 4779   0.346  10.316  11.355 -0.2269 -0.3078  0.0146
  375POPC   C4A 4780   0.745  10.468  11.607  0.0389 -0.2116  0.0874
  375POPC   C1B 4781   0.548   9.715  10.884  0.1464  0.1137  0.0991
  375POPC   C2B 4782   0.360   9.812  11.265 -0.0132 -0.0537  0.0129
  375POPC   C3B 4783   0.365   9.882  11.630 -0.2022 -0.2789  0.0082
  375POPC   C4B 4784   0.394  10.298  11.901 -0.0824 -0.0547  0.2050
  376POPC   NC3 4785  10.031   4.446  10.244 -0.0139  0.3061 -0.2740
  376POPC   PO4 4786  10.222   4.692   9.934  0.0608  0.3220  0.1565
  376POPC   GL1 4787  10.174   4.912  10.252  0.0352 -0.1817 -0.1972
  376POPC   GL2 4788   9.859   5.119  10.283  0.1521  0.0495 -0.1625
  376POPC   C1A 4789  10.344   5.137  10.534 -0.0818 -0.0580  0.0353
  376POPC   D2A 4790  10.495   5.038  10.907  0.2524 -0.0415  0.0610
  376POPC   C3A 4791  10.829   5.171  11.061 -0.1654  0.2147  0.1031
  376POPC   C4A 4792  11.104   5.438  11.056 -0.1166 -0.4157  0.2404
  376POPC   C1B 4793   9.918   5.201  10.704  0.0567 -0.1083  0.0139
  376POPC   C2B 4794  10.135   5.469  10.928  0.0991  0.1182  0.1699
  376POPC   C3B 4795  10.355   5.896  11.009 -0.4602  0.3843 -0.1001
  376POPC   C4B 4796  10.624   6.002  11.379 -0.1866 -0.2107 -0.1063
  377POPC   NC3 4797   0.607   8.110   8.927 -0.0385  0.1995 -0.1338
  377POPC   PO4 4798   0.467   8.408   9.411 -0.1783 -0.2077  0.0272
  377POPC   GL1 4799   0.477   8.260   9.818 -0.0616 -0.1728  0.1395
  377POPC   GL2 4800   0.543   8.489  10.147  0.2415  0.1490 -0.0084
  377POPC   C1A 4801   0.156   8.164  10.054  0.2026 -0.0814  0.2042
  377POPC   D2A 4802  -0.080   7.893  10.310  0.0740 -0.0330  0.0583
  377POPC   C3A 4803  -0.206   8.068  10.765 -0.2544  0.0708  0.2062
  377POPC   C4A 4804  -0.430   7.900  11.134 -0.0023 -0.4703  0.0848
  377POPC   C1B 4805   0.287   8.426  10.446 -0.0162 -0.0815 -0.0882
  377POPC   C2B 4806   0.200   8.415  10.895  0.2071 -0.2103  0.0419
  377POPC   C3B 4807  -0.163   8.363  11.179 -0.0283  0.0578  0.4175
  377POPC   C4B 4808  -0.113   8.517  11.613 -0.0414 -0.4417  0.1392
  378POPC   NC3 4809   8.494   9.536   9.479  0.1297  0.2767  0.3648
  378POPC   PO4 4810   8.268   9.261   9.708  0.3878 -0.2897  0.1225
  378POPC   GL1 4811   8.488   9.590   9.951  0.2478  0.0710  0.0706
  378POPC   GL2 4812   8.721   9.687   9.865 -0.0859  0.0773  0.2861
  378POPC   C1A 4813   8.630   9.654  10.385 -0.0169 -0.1562  0.2931
  378POPC   D2A 4814   8.955   9.785  10.702  0.1498  0.4255  0.0318
  378POPC   C3A 4815   8.871   9.954  11.127 -0.2613  0.0339  0.0298
  378POPC   C4A 4816   8.824  10.217  11.398  0.2931  0.3027  0.0079
  378POPC   C1B 4817   9.057   9.662  10.175  0.2049 -0.0936  0.1630
  378POPC   C2B 4818   9.444   9.626  10.421  0.0536  0.2913 -0.0460
  378POPC   C3B 4819   9.732   9.340  10.732 -0.5668  0.0387 -0.2500
  378POPC   C4B 4820   9.979   9.160  11.068 -0.2487 -0.1784 -0.0236
  379POPC   NC3 4821   5.795   6.664   9.842 -0.0041  0.1406  0.0321
  379POPC   PO4 4822   5.989   7.046   9.988  0.0152  0.1901  0.2110
  379POPC   GL1 4823   5.633   6.989  10.211 -0.1314  0.0661 -0.3087
  379POPC   GL2 4824   5.499   7.201  10.288 -0.3133 -0.1789  0.2060
  379POPC   C1A 4825   5.470   6.664  10.549 -0.0671  0.0189  0.0404
  379POPC   D2A 4826   5.412   6.238  10.839 -0.1908 -0.3113 -0.3077
  379POPC   C3A 4827   5.463   5.841  10.939  0.2243 -0.1333  0.0123
  379POPC   C4A 4828   5.404   5.485  10.668  0.1207  0.2079  0.0123
  379POPC   C1B 4829   5.539   7.115  10.803  0.3847 -0.2187  0.2590
  379POPC   C2B 4830   5.542   7.286  11.245 -0.1598  0.2288  0.1072
  379POPC   C3B 4831   5.720   7.196  11.629 -0.0522  0.2640 -0.0099
  379POPC   C4B 4832   5.909   7.493  11.914  0.2370  0.0840  0.1325
  380POPC   NC3 4833  10.790   8.275  13.832  0.5942 -0.0745 -0.0003
  380POPC   PO4 4834  10.865   7.969  13.590  0.0953 -0.0600 -0.0266
  380POPC   GL1 4835  10.818   7.797  13.180  0.1106 -0.0781 -0.2421
  380POPC   GL2 4836  10.820   7.471  13.206  0.2347 -0.3264 -0.2477
  380POPC   C1A 4837  10.977   7.716  12.848 -0.4256 -0.0294  0.0857
  380POPC   D2A 4838  11.134   7.457  12.471 -0.2944  0.0828 -0.0976
  380POPC   C3A 4839  11.192   7.647  12.114  0.1986  0.3567  0.0062
  380POPC   C4A 4840  11.089   7.521  11.696  0.1568 -0.0504 -0.0300
  380POPC   C1B 4841  10.875   7.170  12.812 -0.1166  0.3206 -0.1520
  380POPC   C2B 4842  10.752   7.216  12.459  0.1329 -0.1271  0.0122
  380POPC   C3B 4843  10.810   7.237  12.061  0.2202 -0.1782  0.2063
  380POPC   C4B 4844  10.980   6.983  11.598  0.1056 -0.0704 -0.0970
  381POPC   NC3 4845   4.389   5.112  13.309 -0.0828 -0.1696 -0.0192
  381POPC   PO4 4846   4.809   4.926  13.195 -0.1281 -0.0470 -0.1924
  381POPC   GL1 4847   4.613   4.921  12.881 -0.0888  0.1053  0.1565
  381POPC   GL2 4848   4.530   5.242  12.777 -0.2383 -0.0753  0.0636
  381POPC   C1A 4849   4.442   4.795  12.576 -0.1401  0.2783  0.3684
  381POPC   D2A 4850   4.380   4.969  12.225  0.2721 -0.1177 -0.2785
  381POPC   C3A 4851   4.180   4.819  11.938  0.1234  0.0479 -0.0097
  381POPC   C4A 4852   3.967   4.979  11.578  0.1161 -0.2403 -0.2416
  381POPC   C1B 4853   4.785   5.186  12.365 -0.2362 -0.1609  0.2269
  381POPC   C2B 4854   4.745   5.137  11.888 -0.1908 -0.1049 -0.0769
  381POPC   C3B 4855   4.798   5.142  11.416 -0.1989  0.4125 -0.1572
  381POPC   C4B 4856   4.752   4.755  11.031  0.1463  0.1402 -0.4189
  382POPC   NC3 4857   3.688  11.064  10.045 -0.3123 -0.0301 -0.1304
  382POPC   PO4 4858   3.633  10.564  10.124 -0.2588 -0.0972  0.1092
  382POPC   GL1 4859   4.005  10.714  10.500 -0.2128 -0.1146 -0.0867
  382POPC   GL2 4860   4.001  10.555  10.741 -0.1169 -0.0850 -0.2865
  382POPC   C1A 4861   4.138  10.949  10.943 -0.1636 -0.1677  0.2081
  382POPC   D2A 4862   4.206  11.070  11.401 -0.1464 -0.1441 -0.1296
  382POPC   C3A 4863   4.055  10.760  11.697  0.2047 -0.0607 -0.0862
  382POPC   C4A 4864   3.838  10.395  11.924 -0.2463 -0.2298 -0.1767
  382POPC   C1B 4865   3.618  10.546  10.992 -0.0105  0.0998  0.0725
  382POPC   C2B 4866   3.181  10.578  11.123  0.0886  0.2059 -0.0163
  382POPC   C3B 4867   2.745  10.695  11.212 -0.0756 -0.1810  0.1956
  382POPC   C4B 4868   2.540  10.993  11.506 -0.1118 -0.1812  0.5573
  383POPC   NC3 4869   2.118   6.720   8.780 -0.0016 -0.0127 -0.1722
  383POPC   PO4 4870   1.962   6.544   9.192  0.0028 -0.2076 -0.2139
  383POPC   GL1 4871   2.134   6.643   9.760  0.1272  0.2560  0.0566
  383POPC   GL2 4872   2.327   6.677   9.708  0.2021 -0.2001 -0.1638
  383POPC   C1A 4873   1.999   6.961  10.083  0.1745 -0.0399 -0.2807
  383POPC   D2A 4874   1.763   7.077  10.405  0.0644 -0.0601  0.1509
  383POPC   C3A 4875   1.448   6.725  10.422  0.0578  0.1431  0.0094
  383POPC   C4A 4876   1.414   6.259  10.274  0.1355 -0.1848  0.3921
  383POPC   C1B 4877   2.514   6.472  10.084 -0.0723 -0.1266  0.0119
  383POPC   C2B 4878   2.478   6.710  10.517  0.1300 -0.4329 -0.0499
  383POPC   C3B 4879   2.579   6.894  10.915  0.1272 -0.3688  0.0159
  383POPC   C4B 4880   2.845   7.076  11.203  0.1943 -0.0929  0.1784
  384POPC   NC3 4881  10.833   7.583   9.532  0.1025  0.0914  0.0996
  384POPC   PO4 4882  10.358   7.573   9.631  0.0694  0.1729 -0.0988
  384POPC   GL1 4883  10.511   7.337   9.936 -0.1478 -0.1573 -0.0212
  384POPC   GL2 4884  10.428   7.106   9.927  0.0650  0.2028 -0.3487
  384POPC   C1A 4885  10.689   7.341  10.371  0.0682  0.2323 -0.1157
  384POPC   D2A 4886  10.919   7.153  10.678 -0.1075 -0.1116  0.0274
  384POPC   C3A 4887  11.219   7.430  10.927  0.1439  0.2003  0.2105
  384POPC   C4A 4888  11.409   7.505  11.294 -0.0853  0.1986 -0.1969
  384POPC   C1B 4889  10.220   7.151  10.345 -0.0005  0.0611  0.3393
  384POPC   C2B 4890   9.924   7.324  10.646 -0.0550  0.0297 -0.0569
  384POPC   C3B 4891   9.836   7.077  11.069  0.1691 -0.2000 -0.3715
  384POPC   C4B 4892   9.557   6.746  11.237 -0.1242  0.2371  0.1547
  385POPC   NC3 4893   9.512   9.978  13.108  0.0824 -0.0273 -0.0248
  385POPC   PO4 4894   9.281   9.728  12.734 -0.5061 -0.0434 -0.0041
  385POPC   GL1 4895   9.496   9.680  12.450 -0.0021 -0.1039  0.3744
  385POPC   GL2 4896   9.806   9.687  12.626 -0.0370 -0.0098  0.2267
  385POPC   C1A 4897   9.566   9.496  12.009 -0.1356 -0.2364 -0.1702
  385POPC   D2A 4898   9.743   9.748  11.650 -0.4217 -0.0735 -0.1584
  385POPC   C3A 4899  10.026   9.420  11.504 -0.0716 -0.1991  0.1552
  385POPC   C4A 4900  10.428   9.486  11.354 -0.2032 -0.1427 -0.1173
  385POPC   C1B 4901   9.947   9.776  12.197  0.3824 -0.0548 -0.0521
  385POPC   C2B 4902  10.304   9.729  11.832  0.1567 -0.3187 -0.2078
  385POPC   C3B 4903  10.755   9.546  11.841  0.1866  0.3835  0.0532
  385POPC   C4B 4904  11.169   9.648  11.980 -0.1635 -0.2545  0.3024
  386POPC   NC3 4905   2.470   7.574   9.715  0.1694 -0.0236 -0.2132
  386POPC   PO4 4906   2.630   7.180   9.729  0.2133  0.1736 -0.0078
  386POPC   GL1 4907   2.669   7.055  10.071  0.0530  0.4293  0.0406
  386POPC   GL2 4908   2.916   6.856  10.120  0.0671 -0.2165  0.0048
  386POPC   C1A 4909   2.464   7.187  10.505  0.1944 -0.2092  0.3840
  386POPC   D2A 4910   2.612   7.370  10.890  0.2749  0.0681  0.0133
  386POPC   C3A 4911   3.140   7.374  10.919  0.1039  0.2937  0.2533
  386POPC   C4A 4912   3.428   7.730  11.024 -0.1055  0.0432 -0.0413
  386POPC   C1B 4913   3.165   6.524  10.319  0.1628 -0.1146  0.0208
  386POPC   C2B 4914   2.875   6.471  10.704  0.0939  0.0006 -0.1177
  386POPC   C3B 4915   2.880   6.534  11.125 -0.0647 -0.3209  0.0781
  386POPC   C4B 4916   3.046   6.541  11.477  0.2943 -0.0470  0.0895
  387POPC   NC3 4917   6.004   5.810  13.431 -0.1386 -0.0268 -0.0875
  387POPC   PO4 4918   6.353   6.006  13.433  0.0153 -0.1703  0.3806
  387POPC   GL1 4919   6.289   6.022  13.062 -0.1298 -0.1875 -0.1575
  387POPC   GL2 4920   6.306   5.713  13.012  0.1629 -0.0312  0.2770
  387POPC   C1A 4921   6.078   6.166  12.660 -0.5152  0.3010 -0.0954
  387POPC   D2A 4922   6.467   6.241  12.231 -0.3870  0.0220 -0.0389
  387POPC   C3A 4923   6.623   6.109  11.801 -0.1123  0.1959 -0.0271
  387POPC   C4A 4924   6.583   6.040  11.320  0.0230  0.1103  0.3646
  387POPC   C1B 4925   6.366   5.819  12.500 -0.1724  0.0672 -0.0314
  387POPC   C2B 4926   6.300   5.712  12.106  0.0486 -0.0092  0.1017
  387POPC   C3B 4927   6.348   5.646  11.693  0.1676  0.3135 -0.0145
  387POPC   C4B 4928   6.456   5.580  11.279  0.0701  0.0854 -0.1114
  388POPC   NC3 4929   0.693   8.048  13.511 -0.1075 -0.0403 -0.1889
  388POPC   PO4 4930   0.732   8.516  13.385 -0.3826  0.0971  0.1321
  388POPC   GL1 4931   0.728   8.732  13.002 -0.2201  0.1944 -0.0814
  388POPC   GL2 4932   0.601   9.000  13.112 -0.1068  0.2145 -0.1095
  388POPC   C1A 4933   0.756   9.115  12.629  0.1795  0.1731  0.0740
  388POPC   D2A 4934   1.034   9.459  12.472  0.2339  0.1620  0.3966
  388POPC   C3A 4935   1.153   9.504  12.100 -0.2792  0.0270  0.0232
  388POPC   C4A 4936   1.143   9.381  11.813  0.0547  0.0754  0.2415
  388POPC   C1B 4937   0.359   9.234  12.862 -0.1845 -0.1441 -0.0609
  388POPC   C2B 4938   0.246   9.479  12.488  0.2113  0.2743 -0.0620
  388POPC   C3B 4939   0.567   9.453  12.138  0.0834  0.1258 -0.0058
  388POPC   C4B 4940   0.658   9.484  11.655 -0.0117  0.0895 -0.0259
  389POPC   NC3 4941   9.378   1.917  13.564 -0.2908 -0.0074  0.0196
  389POPC   PO4 4942   9.710   1.778  13.327 -0.0137 -0.1641 -0.1263
  389POPC   GL1 4943   9.345   1.917  13.070 -0.1174  0.0933 -0.0435
  389POPC   GL2 4944   9.102   2.105  13.155 -0.2342 -0.0411 -0.1422
  389POPC   C1A 4945   9.068   1.761  12.717  0.1011  0.1086 -0.2256
  389POPC   D2A 4946   9.070   1.721  12.366 -0.0485 -0.2022  0.0644
  389POPC   C3A 4947   9.203   1.692  11.996 -0.1014  0.0064 -0.2084
  389POPC   C4A 4948   9.491   1.345  11.974  0.0341  0.1669  0.1307
  389POPC   C1B 4949   8.899   2.231  12.704 -0.2049  0.1954 -0.0890
  389POPC   C2B 4950   8.911   2.268  12.316 -0.1030  0.5503 -0.0876
  389POPC   C3B 4951   9.325   2.179  11.984  0.2074 -0.1074  0.1104
  389POPC   C4B 4952   9.610   2.237  11.736  0.2336  0.1898 -0.1508
  390POPC   NC3 4953   9.030   5.290  10.256  0.3471  0.2350 -0.0062
  390POPC   PO4 4954   8.815   5.634  10.101  0.1330 -0.2841  0.1220
  390POPC   GL1 4955   8.848   5.600  10.584 -0.3500 -0.0310  0.1005
  390POPC   GL2 4956   8.714   5.727  10.746 -0.1315  0.1079 -0.0283
  390POPC   C1A 4957   9.191   5.803  10.878 -0.0889 -0.1300 -0.2392
  390POPC   D2A 4958   9.291   5.721  11.384 -0.2584  0.0800 -0.1768
  390POPC   C3A 4959   9.544   5.927  11.552  0.3540  0.2171 -0.1659
  390POPC   C4A 4960   9.563   6.099  11.937  0.2415 -0.0336 -0.2245
  390POPC   C1B 4961   8.805   5.677  11.148  0.0168 -0.0979  0.4572
  390POPC   C2B 4962   8.832   6.027  11.438 -0.0926  0.4314 -0.1743
  390POPC   C3B 4963   9.069   6.158  11.746  0.1290  0.0186 -0.2228
  390POPC   C4B 4964   9.045   6.272  12.188 -0.0176 -0.2913  0.2358
  391POPC   NC3 4965   4.871   8.573  10.386  0.3584 -0.1715 -0.0467
  391POPC   PO4 4966   4.840   8.929  10.641  0.3252  0.0675 -0.1105
  391POPC   GL1 4967   4.666   9.082  10.981  0.1681 -0.2433  0.1726
  391POPC   GL2 4968   4.683   8.855  11.181 -0.2090  0.0629 -0.0430
  391POPC   C1A 4969   4.502   9.346  11.266  0.3014  0.0827  0.0405
  391POPC   D2A 4970   4.501   9.421  11.778  0.2507  0.0432 -0.1355
  391POPC   C3A 4971   4.236   9.639  12.156  0.1876  0.1516 -0.0066
  391POPC   C4A 4972   4.390   9.815  12.536 -0.2047 -0.1911  0.3911
  391POPC   C1B 4973   4.573   8.989  11.539 -0.2140  0.2953 -0.3050
  391POPC   C2B 4974   4.774   9.056  11.925 -0.1629  0.5029 -0.0764
  391POPC   C3B 4975   4.761   8.912  12.344  0.0140 -0.0178 -0.4899
  391POPC   C4B 4976   4.649   8.717  12.784  0.2172 -0.4072  0.0618
  392POPC   NC3 4977   1.903   5.593   9.713  0.1643 -0.1980 -0.4086
  392POPC   PO4 4978   2.294   5.530   9.564 -0.0563 -0.0778  0.1255
  392POPC   GL1 4979   2.374   5.935   9.903  0.1438  0.3065 -0.1884
  392POPC   GL2 4980   2.083   5.890  10.102 -0.0741  0.2208 -0.0668
  392POPC   C1A 4981   2.411   6.105  10.351  0.2788 -0.0502  0.2179
  392POPC   D2A 4982   2.206   6.051  10.774  0.1852 -0.0250 -0.0330
  392POPC   C3A 4983   2.312   6.367  11.107  0.0588  0.3127  0.0943
  392POPC   C4A 4984   1.967   6.358  11.335  0.0362 -0.0541 -0.1688
  392POPC   C1B 4985   2.136   5.544  10.324 -0.1892  0.0946 -0.0214
  392POPC   C2B 4986   2.005   5.186  10.513 -0.1042  0.0396 -0.4786
  392POPC   C3B 4987   2.195   4.736  10.542  0.1146 -0.0940 -0.1585
  392POPC   C4B 4988   2.116   4.429  10.819  0.0793 -0.2940  0.3240
  393POPC   NC3 4989  10.183   3.772   9.740  0.0358  0.5515  0.4848
  393POPC   PO4 4990  10.381   4.079   9.890 -0.3926  0.5301  0.0013
  393POPC   GL1 4991  10.292   4.022  10.224  0.1349 -0.0635 -0.1484
  393POPC   GL2 4992  10.256   3.682  10.283 -0.1804  0.1247  0.0441
  393POPC   C1A 4993  10.530   4.007  10.556 -0.2452 -0.1156  0.3301
  393POPC   D2A 4994  10.663   4.180  10.857 -0.3604  0.1264  0.2239
  393POPC   C3A 4995  10.912   4.016  11.168 -0.3077  0.5265  0.3974
  393POPC   C4A 4996  11.161   4.106  11.542  0.0590  0.2890 -0.0632
  393POPC   C1B 4997  10.158   3.545  10.662 -0.0278 -0.0729  0.1779
  393POPC   C2B 4998  10.086   3.270  11.076 -0.3256 -0.2075  0.2637
  393POPC   C3B 4999  10.208   2.954  11.436  0.1790 -0.2465 -0.1035
  393POPC   C4B 5000  10.328   3.007  11.863  0.0020 -0.1043  0.3334
  394W        W 5001   2.231   7.928  15.108  0.3425  0.1347 -0.0556
  395W        W 5002   4.756   1.773  20.359 -0.3763  0.0844  0.2392
  396W        W 5003  11.375   8.006  18.162  0.2314  0.1638  0.0450
  397W        W 5004   8.616   0.934   4.488 -0.0405  0.0315 -0.0288
  398W        W 5005   2.099   3.660  15.272 -0.1955 -0.3604  0.1411
  399W        W 5006   3.183  10.541   9.844 -0.1180  0.0974 -0.0350
  400W        W 5007   6.122   9.338  14.761 -0.0443 -0.4787  0.3893
  401W        W 5008   3.227   6.993   6.004 -0.1581  0.1384 -0.1519
  402W        W 5009   8.805   9.738  22.099  0.0347  0.1897  0.1562
  403W        W 5010   5.128  11.093  15.049 -0.2290 -0.0532 -0.1559
  404W        W 5011   4.143   4.405   0.230 -0.2347 -0.1488 -0.0453
  405W        W 5012  10.993   8.090  21.891  0.3259 -0.2609 -0.0823
  406W        W 5013   4.917   2.934  17.710 -0.1082 -0.1130  0.0725
  407W        W 5014  10.141   1.178   5.078 -0.0160  0.0129 -0.1469
  408W        W 5015   4.821   4.494  14.020 -0.4310 -0.0571  0.1459
  409W        W 5016   4.571   6.557   3.692  0.3598  0.0580 -0.0304
  410W        W 5017   8.560  10.622  16.263 -0.3701 -0.1511 -0.1678
  411W        W 5018   4.704   6.437   8.106 -0.1776  0.0842 -0.2192
  412W        W 5019  10.891   9.490   8.283  0.0277  0.1609  0.1647
  413W        W 5020  10.511   1.793   7.492 -0.0404 -0.1853 -0.1774
  414W        W 5021  11.303   9.569  21.504  0.0750 -0.2025  0.0180
  415W        W 5022   7.102   3.004  18.702  0.1177 -0.0177 -0.2210
  416W        W 5023  10.408   2.915  19.853 -0.0109  0.3070  0.0768
  417W        W 5024   0.788   0.578  18.983 -0.0032  0.2920 -0.0717
  418W        W 5025   8.481   0.963   3.359 -0.1488  0.2445  0.0705
  419W        W 5026   5.334   4.470   5.826 -0.3008  0.0818  0.0897
  420W        W 5027  10.171   1.995  18.089  0.1065  0.1302  0.2181
  421W        W 5028   9.995   6.675   4.176  0.1329 -0.1991 -0.1118
  422W        W 5029   7.189   8.420  14.428  0.3834 -0.2274 -0.0527
  423W        W 5030   2.422   5.646   6.072  0.1989 -0.2126  0.0167
  424W        W 5031   6.623   8.130  21.043 -0.0563 -0.0059  0.2332
  425W        W 5032   6.710   7.814   2.115  0.0954 -0.0167  0.1021
  426W        W 5033   5.035   5.229   7.894  0.0955  0.3398 -0.0437
  427W        W 5034   0.027   4.465   3.624  0.0433  0.3290  0.0585
  428W        W 5035   2.225   1.799   7.703 -0.0213  0.0924  0.1293
  429W        W 5036   3.235   6.490   7.230 -0.1554 -0.1423 -0.2359
  430W        W 5037   5.968  11.116  21.870  0.0423  0.2117 -0.0567
  431W        W 5038   5.618   2.321   5.251 -0.0843  0.0667 -0.2380
  432W        W 5039   5.754   6.287   1.220  0.0601 -0.3633  0.1631
  433W        W 5040   2.522   0.108   4.210 -0.2287 -0.0014  0.1827
  434W        W 5041   0.832   8.269  16.073  0.1389 -0.0617 -0.0195
  435W        W 5042   8.821   4.228  19.645 -0.1527  0.2145  0.2343
  436W        W 5043  11.135  10.618  17.769  0.0760 -0.0773 -0.1489
  437W        W 5044   8.773   6.520  18.098 -0.1229  0.0695 -0.1241
  438W        W 5045   4.017   1.532   3.358  0.2679  0.2607  0.0853
  439W        W 5046   6.017  11.229  16.828  0.1332 -0.0593  0.2055
  440W        W 5047   4.602   7.130  19.237  0.0680 -0.1448 -0.1171
  441W        W 5048   3.194  10.770  19.076 -0.2038  0.0740 -0.0739
  442W        W 5049   6.179   0.237   0.584  0.2622 -0.1305  0.0885
  443W        W 5050  10.307   3.687   5.705 -0.0078  0.1184  0.1299
  444W        W 5051   1.718   9.650  15.305 -0.0018  0.1995 -0.0599
  445W        W 5052   0.022   3.120  21.221  0.1124  0.0727  0.1999
  446W        W 5053   7.894   4.785  18.172 -0.2441  0.1717 -0.0891
  447W        W 5054  10.211   3.783  20.779  0.0338  0.2788 -0.0628
  448W        W 5055   1.017   5.711   7.027  0.0885  0.2142 -0.1768
  449W        W 5056   6.023  10.935   6.507  0.1094  0.1293  0.3435
  450W        W 5057   3.973   3.270  22.458  0.1458 -0.0542 -0.0220
  451W        W 5058   1.463   0.211  18.571 -0.4382  0.2268  0.3560
  452W        W 5059   4.674   6.776   4.670 -0.1900 -0.1203  0.3687
  453W        W 5060   5.443   1.646   1.263  0.1706 -0.0445  0.0754
  454W        W 5061   9.559   5.905  14.227 -0.3070 -0.5213  0.2747
  455W        W 5062  10.239   1.150  17.021  0.0172 -0.0762  0.1690
  456W        W 5063   5.972   6.654   1.563  0.2318 -0.0071  0.0378
  457W        W 5064   9.473   3.037  20.904 -0.1232 -0.5973  0.4039
  458W        W 5065   0.225   2.732  17.923 -0.2047  0.0621  0.0099
  459W        W 5066   0.531  10.341   1.952 -0.0816 -0.3696  0.0626
  460W        W 5067   5.576   5.799  20.324 -0.3089 -0.0593 -0.0665
  461W        W 5068   3.031   2.644  17.078  0.0812 -0.2273  0.0468
  462W        W 5069   0.341   3.548   6.672 -0.1444  0.5982  0.0983
  463W        W 5070   3.685   1.241   8.755  0.1113  0.5669 -0.0306
  464W        W 5071   3.899   9.891  19.159 -0.2474  0.0953 -0.2861
  465W        W 5072   9.164   0.206   8.664 -0.3865  0.0081  0.0908
  466W        W 5073  10.424  10.014   1.219 -0.0288 -0.1815 -0.0870
  467W        W 5074   9.873   6.139   9.575  0.3977 -0.1118  0.0673
  468W        W 5075   9.826   8.583  19.784 -0.1736 -0.1223  0.1207
  469W        W 5076   4.601   1.024  18.373 -0.0118 -0.0791 -0.0327
  470W        W 5077   2.078  10.954  10.259  0.2445  0.0089 -0.0128
  471W        W 5078   4.380   5.550  14.432  0.2247  0.0821  0.2058
  472W        W 5079   6.014   5.704   5.830 -0.1134  0.2892 -0.1221
  473W        W 5080   6.852   5.953  10.140 -0.0239 -0.3744  0.1145
  474W        W 5081   5.083   9.367  10.430  0.0674  0.1110  0.1318
  475W        W 5082   9.713   7.710   9.819 -0.1460 -0.3071 -0.1777
  476W        W 5083   6.713  11.452   0.326 -0.1809  0.0660 -0.1074
  477W        W 5084   5.498   3.475   9.144 -0.0082 -0.0482 -0.0938
  478W        W 5085   4.696   7.116   2.061 -0.0429  0.1373  0.3227
  479W        W 5086   0.511  11.145  14.210 -0.1557  0.0254  0.1300
  480W        W 5087   2.841   0.171  14.203  0.0597 -0.0752 -0.1452
  481W        W 5088   5.221   6.148  22.943 -0.3279 -0.1232  0.2741
  482W        W 5089   8.770   5.724  13.906 -0.1900  0.1219  0.0898
  483W        W 5090  10.803   2.239   0.381  0.0767  0.4139 -0.0511
  484W        W 5091   2.995   6.096   5.472 -0.3237  0.1141 -0.1972
  485W        W 5092   8.060   0.167  15.332  0.1055  0.1081  0.2830
  486W        W 5093   2.214   4.731   4.096  0.0299  0.1107 -0.2797
  487W        W 5094   6.573   5.671   1.524 -0.3216 -0.1344 -0.0329
  488W        W 5095   7.597   5.375   5.462 -0.1384  0.1177 -0.0082
  489W        W 5096   5.821   9.505   7.871 -0.2311 -0.0539 -0.2254
  490W        W 5097   8.804   7.123  22.322  0.1003 -0.2525  0.1658
  491W        W 5098  10.100   3.178   8.333  0.3461  0.1546 -0.1511
  492W        W 5099   4.966   2.478   1.176  0.1130  0.0720 -0.1877
  493W        W 5100   4.640   6.880   0.058 -0.2399 -0.1450  0.0057
  494W        W 5101   4.008   4.031   6.928 -0.1948  0.0702 -0.1018
  495W        W 5102   2.873   7.326   8.791 -0.1858 -0.0385  0.3166
  496W        W 5103   0.682   4.943   6.428 -0.0939  0.1025 -0.0854
  497W        W 5104  10.946   6.765  16.590  0.0597  0.4805  0.1928
  498W        W 5105   0.154  10.365  15.404 -0.1480 -0.0943  0.1233
  499W        W 5106   6.420   6.712   3.764  0.1360 -0.3192 -0.1756
  500W        W 5107   9.774   9.840  21.794  0.1107 -0.0153  0.2980
  501W        W 5108   6.220   2.493  22.992  0.3802  0.2792 -0.1756
  502W        W 5109   6.392   5.840   0.337 -0.3620 -0.0251  0.0133
  503W        W 5110   0.376   2.661  14.303 -0.3404 -0.3894 -0.1203
  504W        W 5111   2.031   1.661  17.399 -0.0983  0.1468 -0.1852
  505W        W 5112   7.702   6.232   4.617 -0.2163  0.1955 -0.1533
  506W        W 5113   8.505   8.130  18.384  0.0255  0.2227 -0.1068
  507W        W 5114   9.285   8.715  19.804  0.4191  0.4622  0.1347
  508W        W 5115  10.759   0.098   6.697  0.0413  0.1263  0.0376
  509W        W 5116   8.683  11.432  16.577 -0.1134  0.1082 -0.1325
  510W        W 5117   1.561   5.860  17.461 -0.2142  0.0083  0.0855
  511W        W 5118   3.154   3.581   6.256 -0.0338  0.1673  0.2328
  512W        W 5119   9.932  10.175  21.409 -0.0590  0.1362 -0.1186
  513W        W 5120   2.754   0.438  21.603  0.2181 -0.0693 -0.0937
  514W        W 5121  10.898  10.680   9.128 -0.1489 -0.1819  0.0031
  515W        W 5122   0.659   3.512  18.974 -0.4068 -0.2011 -0.2885
  516W        W 5123   1.963   1.434  18.174  0.0402  0.5705  0.1651
  517W        W 5124   7.083   9.438   3.365  0.1547 -0.1086  0.2228
  518W        W 5125   0.876   7.681   7.648  0.2813 -0.2896  0.0637
  519W        W 5126   0.369  10.340   8.360  0.1235 -0.0833 -0.0398
  520W        W 5127   7.808   8.200   3.938 -0.1235  0.1184 -0.0158
  521W        W 5128   6.257   2.583  18.128  0.3369  0.3937 -0.0453
  522W        W 5129   7.371   0.134   6.177 -0.0913 -0.0129 -0.0779
  523W        W 5130  11.362   5.264  13.756  0.0525 -0.1518 -0.2196
  524W        W 5131   4.652   5.993  20.659  0.2281 -0.0109  0.1074
  525W        W 5132   7.919  10.281   9.041 -0.0415 -0.2890  0.2081
  526W        W 5133   2.191   4.687  17.936 -0.1387 -0.1628  0.2406
  527W        W 5134   2.908   8.851  15.293  0.1649  0.1872  0.1669
  528W        W 5135  10.742   6.164  22.785  0.0031  0.0276  0.1082
  529W        W 5136   6.148   7.489  17.562  0.1313 -0.1817  0.5455
  530W        W 5137   4.524   7.762  22.885  0.2986 -0.0960  0.0452
  531W        W 5138   2.211   7.485   3.579  0.1813  0.2659 -0.3214
  532W        W 5139   9.998  10.696   8.099  0.0805  0.0766 -0.0274
  533W        W 5140   1.014   4.147  15.248  0.3003 -0.0733  0.4172
  534W        W 5141   5.900   9.078   0.947  0.1058  0.0803  0.0328
  535W        W 5142   4.641   9.123  19.579 -0.3831 -0.2789  0.2623
  536W        W 5143   0.421   6.753  20.015 -0.2037  0.1526 -0.1417
  537W        W 5144   9.779   1.292  17.372  0.1436  0.0680  0.0197
  538W        W 5145   7.577   1.174   4.702  0.1886 -0.2427  0.2281
  539W        W 5146   4.827   4.273   8.094 -0.4157 -0.2485 -0.0993
  540W        W 5147   6.675   4.859  14.840  0.2278  0.0877  0.0656
  541W        W 5148  10.020   5.033  22.577  0.1463 -0.1618 -0.4364
  542W        W 5149   2.227   1.053  17.081 -0.4067  0.0126  0.0963
  543W        W 5150   6.366   9.438   1.080  0.0461  0.1533 -0.0270
  544W        W 5151   6.616   0.185  14.484  0.0648  0.0075  0.1147
  545W        W 5152   3.230   7.057   2.874  0.2622 -0.2239 -0.1287
  546W        W 5153   1.051  10.516  17.215  0.1882  0.1039  0.0022
  547W        W 5154   6.189   8.878   0.620  0.0333  0.1823  0.5707
  548W        W 5155   9.095   7.831   2.173  0.3251 -0.3908  0.1614
  549W        W 5156   9.404   6.866   2.452  0.0005 -0.0675  0.1428
  550W        W 5157   0.063   0.275  18.496  0.0976  0.0203 -0.3416
  551W        W 5158   1.305   5.294  13.928  0.2075 -0.0465 -0.0293
  552W        W 5159   5.626   5.001   9.012 -0.0944  0.0982  0.1312
  553W        W 5160   5.326   0.407  19.490 -0.0864  0.2747 -0.4803
  554W        W 5161   5.924   0.789   4.121 -0.1268  0.1430  0.0759
  555W        W 5162   7.668  11.352   0.374 -0.0757 -0.1096  0.1519
  556W        W 5163   7.701   1.422   9.088  0.3529 -0.0995 -0.0428
  557W        W 5164   0.003   5.439   4.294 -0.2252 -0.1720  0.2076
  558W        W 5165   6.359  10.667  15.552 -0.0236 -0.3302  0.1882
  559W        W 5166   6.791   4.653   1.679 -0.2400 -0.2325 -0.1937
  560W        W 5167   4.884   5.509   7.223 -0.0155  0.1349 -0.2580
  561W        W 5168  10.245   7.454   6.901 -0.1193  0.1171 -0.0597
  562W        W 5169   6.935   0.445   8.554  0.0294  0.1469  0.0885
  563W        W 5170   3.778   5.900   2.363  0.1520 -0.2206  0.1744
  564W        W 5171   9.969   4.921   1.570  0.1506  0.1028  0.1293
  565W        W 5172   7.054   8.147  14.871 -0.1271 -0.1777 -0.0564
  566W        W 5173   2.340   9.249  19.035  0.1126 -0.2607 -0.3076
  567W        W 5174   4.404   9.286   5.730 -0.1522  0.2189  0.2401
  568W        W 5175   5.183  10.042   9.958 -0.0809  0.0520 -0.2716
  569W        W 5176  10.824   9.994  20.044  0.0929  0.2286  0.1133
  570W        W 5177   8.961   7.796   4.616 -0.0356 -0.0346 -0.1891
  571W        W 5178   9.059  11.006  16.996 -0.0170  0.2432 -0.0673
  572W        W 5179   4.433   7.991   7.978 -0.2037  0.0819  0.2906
  573W        W 5180  10.041   3.569   1.385  0.0643 -0.1415 -0.1191
  574W        W 5181   6.529   9.120   6.695 -0.0725 -0.2336 -0.1719
  575W        W 5182   4.716   3.622  17.169  0.2202  0.0047 -0.2329
  576W        W 5183   2.625   3.303   5.406 -0.2465 -0.3759 -0.0343
  577W        W 5184   2.101  10.042   4.675 -0.2988 -0.1667  0.0945
  578W        W 5185   9.592   1.472   2.553 -0.0797 -0.0883  0.1171
  579W        W 5186  10.631   4.999  17.870 -0.0138  0.0918  0.0679
  580W        W 5187   1.168   0.353   2.845 -0.1106  0.3009 -0.1269
  581W        W 5188   5.524   1.082  16.475  0.0639  0.0380  0.0078
  582W        W 5189   7.740   7.078  22.479 -0.0499 -0.4005  0.2065
  583W        W 5190  10.564   9.717  16.239 -0.0408 -0.0700  0.0858
  584W        W 5191   6.795   6.858   5.996 -0.2930  0.0949  0.0831
  585W        W 5192   2.712   7.841   5.269  0.0381  0.1876  0.1143
  586W        W 5193   4.141   2.902  22.902 -0.2152 -0.2726  0.0005
  587W        W 5194   5.811   1.113   1.567 -0.3064 -0.0651  0.1130
  588W        W 5195   8.619   3.233  19.459  0.3746 -0.1741 -0.1673
  589W        W 5196   0.654   2.028   9.011  0.2317  0.0258  0.0387
  590W        W 5197   8.253   0.556   3.249  0.1250 -0.0732 -0.2987
  591W        W 5198   8.946   5.341  21.891 -0.0499  0.0048  0.5748
  592W        W 5199   3.158   5.472  16.395  0.5300  0.0007  0.0590
  593W        W 5200   4.616   2.248  17.628  0.0034  0.2165  0.2326
  594W        W 5201   0.472   5.166   5.953 -0.0611 -0.0532 -0.2187
  595W        W 5202   9.380   1.677  14.259  0.2002 -0.3363 -0.2016
  596W        W 5203  10.157  10.500  13.628 -0.2973  0.1372 -0.0234
  597W        W 5204   0.736   9.713   3.998 -0.2496 -0.2213  0.1968
  598W        W 5205   4.073   7.325   1.388 -0.1446 -0.0087 -0.0452
  599W        W 5206   9.583  11.287   7.459 -0.0558  0.2306 -0.0931
  600W        W 5207  11.037   4.157   7.241  0.0364 -0.2530 -0.3122
  601W        W 5208   1.201  11.097   3.104 -0.1617  0.2713 -0.0346
  602W        W 5209   2.501   4.640  18.760  0.1619  0.3033  0.2607
  603W        W 5210   0.920   8.787  16.105  0.0286  0.1797 -0.3207
  604W        W 5211   4.153  11.129  20.622  0.1855  0.2244  0.0255
  605W        W 5212   5.462   5.526  14.842  0.0054  0.0702 -0.0145
  606W        W 5213   9.851   5.405  15.496 -0.0249  0.4554  0.3312
  607W        W 5214   5.834   1.907   0.392 -0.0765 -0.0264 -0.0007
  608W        W 5215   1.732   9.560   7.906  0.2040  0.1487  0.0281
  609W        W 5216   7.584   2.696  20.699  0.3463  0.1209  0.1474
  610W        W 5217   0.203   1.077  13.984  0.1476  0.4333 -0.1797
  611W        W 5218   7.044   1.723   2.004  0.2385  0.2106 -0.0683
  612W        W 5219   4.519  11.444  20.379 -0.0648  0.1583  0.1728
  613W        W 5220   2.058   5.961   0.808 -0.1406 -0.0710  0.3956
  614W        W 5221   6.990   7.089  13.789 -0.0122  0.0697 -0.1881
  615W        W 5222   3.950   5.269   6.529 -0.1425 -0.0966  0.0783
  616W        W 5223   6.135   9.328   1.572  0.0170 -0.0953 -0.2143
  617W        W 5224   1.020   9.158   6.103 -0.0169 -0.0287  0.1362
  618W        W 5225   0.196   9.251   1.524  0.0731 -0.2761  0.1900
  619W        W 5226   6.584   7.424   7.351  0.2221 -0.5735  0.1125
  620W        W 5227   4.206   0.837  14.543  0.1605  0.2514  0.0464
  621W        W 5228   8.640   8.440  20.498  0.1008  0.1658 -0.1795
  622W        W 5229  10.808   9.172  16.434  0.3101 -0.0124  0.2273
  623W        W 5230  10.454   2.863   0.983 -0.3826  0.1310 -0.2365
  624W        W 5231   3.333   3.149   5.018 -0.1280 -0.1765 -0.1345
  625W        W 5232   6.104  10.021  18.034  0.0608  0.1450 -0.1092
  626W        W 5233  10.529   1.384   2.479 -0.1057  0.2191  0.2980
  627W        W 5234   6.545   5.991  17.772 -0.2367  0.2441  0.0748
  628W        W 5235  11.260   0.870  13.798  0.3552  0.2147  0.3128
  629W        W 5236   1.547   2.834  19.827  0.0150  0.1952  0.0393
  630W        W 5237   8.460  10.015  21.250  0.0437 -0.3354 -0.1307
  631W        W 5238   2.216   4.093  22.521 -0.0016  0.2950 -0.4990
  632W        W 5239   8.906   0.129   0.625 -0.2784  0.2312 -0.2361
  633W        W 5240   2.541   4.831  15.927  0.2276 -0.3144 -0.3194
  634W        W 5241   8.776   4.246  21.580 -0.3341  0.2922  0.2662
  635W        W 5242   8.901   7.696  21.563 -0.1881  0.1602  0.3141
  636W        W 5243   8.283   4.668   5.137  0.2616 -0.2717  0.3198
  637W        W 5244   6.311   0.985   1.835  0.0103  0.0101 -0.1441
  638W        W 5245   1.449   5.741  13.564  0.1099  0.1873 -0.1151
  639W        W 5246   6.874   4.962  18.292  0.0079 -0.0468 -0.0776
  640W        W 5247   4.534   8.484   8.855 -0.0388  0.1267 -0.0091
  641W        W 5248   0.369   3.786   9.186 -0.0122  0.0529  0.0588
  642W        W 5249   9.309   3.800  18.477 -0.0259 -0.2348 -0.1885
  643W        W 5250   5.588   9.921   7.564  0.1680  0.2545 -0.3406
  644W        W 5251   7.963   5.299   3.199 -0.1483 -0.0931  0.0822
  645W        W 5252   3.198   9.495  17.747  0.0224  0.2100 -0.1254
  646W        W 5253   4.241   0.501   0.562  0.2145 -0.1725 -0.4580
  647W        W 5254   5.403   2.726   3.479  0.0119  0.0843 -0.1422
  648W        W 5255   3.187   1.460  14.929 -0.0227 -0.0738 -0.1749
  649W        W 5256   5.380   4.657   0.715  0.2801 -0.2541  0.0367
  650W        W 5257   8.528   1.027  18.451  0.2578 -0.1209 -0.0497
  651W        W 5258   1.491   8.874   5.100 -0.1633  0.2298 -0.2995
  652W        W 5259   6.450   1.071  20.078 -0.1541 -0.0913  0.0005
  653W        W 5260  10.458   9.694  17.156 -0.3914 -0.0320 -0.0000
  654W        W 5261   3.381   4.392   9.124 -0.0491 -0.1423  0.1334
  655W        W 5262   1.663   3.563  19.449 -0.1424  0.4372  0.2463
  656W        W 5263   9.981   4.775  17.181 -0.1750  0.2270 -0.4520
  657W        W 5264   1.097   3.296   7.142  0.1563 -0.0199 -0.0136
  658W        W 5265   2.128  11.201   6.976 -0.1214 -0.4339 -0.0406
  659W        W 5266   5.921   7.962   9.654  0.0181  0.2420 -0.2108
  660W        W 5267   2.185   6.260  16.774 -0.1480  0.0872 -0.1160
  661W        W 5268   0.153   8.964   5.645 -0.0566 -0.0568 -0.0068
  662W        W 5269   6.131  10.016   2.804 -0.3520 -0.0598 -0.0266
  663W        W 5270   4.710   0.772  20.653 -0.0113  0.2348 -0.2192
  664W        W 5271   4.289   3.405   3.379  0.2249 -0.0137  0.0152
  665W        W 5272   7.347   6.739  17.018  0.0419  0.0343  0.0954
  666W        W 5273   2.703   3.637  16.028 -0.0106  0.1422 -0.1218
  667W        W 5274   0.490   9.860   5.599  0.2993 -0.0859 -0.3297
  668W        W 5275   5.705   7.470   8.287 -0.2775 -0.1194  0.0420
  669W        W 5276  10.471  10.915   6.225  0.2369 -0.0209  0.0781
  670W        W 5277   4.450  10.198  22.717  0.2496 -0.0958  0.0382
  671W        W 5278   1.427   3.158  17.554 -0.3056 -0.2090  0.1377
  672W        W 5279   4.547  10.390  14.615 -0.0561  0.1398 -0.1546
  673W        W 5280   8.173  10.965   5.886  0.0602 -0.2288  0.1073
  674W        W 5281   2.580   2.599   0.776  0.4841  0.1555  0.0347
  675W        W 5282   1.145   6.924  14.653  0.0857 -0.3249 -0.2008
  676W        W 5283   5.914   6.364  13.485  0.3343 -0.3354 -0.1051
  677W        W 5284  10.118   0.475   4.734  0.1718 -0.3761  0.1162
  678W        W 5285   8.291   1.153   1.533 -0.0163 -0.3860  0.0178
  679W        W 5286   5.538   2.297   4.463  0.0642  0.1340 -0.0190
  680W        W 5287   0.549  10.008  21.126  0.4039 -0.0319 -0.0006
  681W        W 5288   2.631   4.443   7.473 -0.0298  0.0903 -0.2560
  682W        W 5289   7.664   7.867  22.579  0.1039 -0.2002  0.3538
  683W        W 5290   6.841   2.216   4.577 -0.0908 -0.0758  0.1927
  684W        W 5291   7.742   2.156  16.834 -0.0536 -0.2942  0.2942
  685W        W 5292   5.273   1.951  15.210 -0.0518 -0.1124  0.2401
  686W        W 5293   1.926   0.114  18.379 -0.0671  0.0595 -0.3474
  687W        W 5294   1.730   3.078   8.881 -0.2622 -0.1335 -0.0264
  688W        W 5295   1.939  10.027   7.610 -0.1408 -0.3959  0.1106
  689W        W 5296   2.675   2.280  15.553 -0.2102 -0.0690  0.1347
  690W        W 5297   7.661  11.377  15.687  0.2248 -0.0071 -0.0428
  691W        W 5298   9.094  11.452  13.858  0.0631  0.2046  0.1977
  692W        W 5299   4.060   0.921  22.980 -0.1060 -0.0668 -0.0172
  693W        W 5300   8.105   3.542   5.421 -0.0367 -0.2467 -0.1401
  694W        W 5301   1.315   7.372   6.832 -0.2437 -0.0343 -0.0153
  695W        W 5302   8.545   2.576   8.897  0.3666  0.0221 -0.1536
  696W        W 5303   1.719  10.564  18.814 -0.3581  0.0157 -0.4052
  697W        W 5304  10.416   3.666   0.562  0.0565 -0.2713 -0.1376
  698W        W 5305   4.825   5.733   2.817  0.0530  0.1208  0.3693
  699W        W 5306   5.243   3.212   9.484 -0.0241  0.3303  0.0011
  700W        W 5307  10.182  11.089  22.956 -0.1508  0.0885  0.1404
  701W        W 5308   9.802   1.796  19.580  0.1402 -0.3424 -0.0791
  702W        W 5309   2.996  11.472   2.299 -0.2580 -0.1797  0.1407
  703W        W 5310   7.324   2.144  18.621 -0.1085  0.2181 -0.0037
  704W        W 5311   0.714   7.151   6.359  0.4568 -0.0056  0.3697
  705W        W 5312   3.740   0.182   9.391 -0.0882  0.3118 -0.2078
  706W        W 5313   0.033   7.656  18.993 -0.3229  0.1950 -0.0866
  707W        W 5314   4.992   3.768   6.685 -0.0479  0.0278 -0.1116
  708W        W 5315   6.573   5.409  19.708  0.0101  0.0981  0.2052
  709W        W 5316   8.961   4.465   6.396 -0.0810  0.2876  0.2453
  710W        W 5317   8.738   8.129  15.054  0.5343 -0.2339  0.0030
  711W        W 5318   1.010   5.239  23.079 -0.1467 -0.1299  0.2908
  712W        W 5319   4.510   7.848   0.343  0.5168  0.1156  0.0303
  713W        W 5320  11.179  10.072  22.874 -0.1062  0.0076  0.2241
  714W        W 5321   2.441   0.958   7.788  0.0169  0.1367  0.0762
  715W        W 5322   2.226   7.682   0.149 -0.0259 -0.3157 -0.1796
  716W        W 5323   7.968   3.009  10.561 -0.2296 -0.0738  0.1051
  717W        W 5324   2.503  10.316  20.402  0.0257 -0.0654  0.1112
  718W        W 5325   9.706   0.348   1.047  0.0945 -0.2431 -0.2230
  719W        W 5326   4.823  11.215   7.732 -0.1179 -0.2217  0.2061
  720W        W 5327   0.768   8.156   4.786 -0.2139 -0.1891 -0.1427
  721W        W 5328   9.000   6.570   3.361 -0.1663 -0.1268  0.5923
  722W        W 5329  11.148   5.559   1.457 -0.0201  0.1474  0.1004
  723W        W 5330   3.321   9.314  20.337  0.0925  0.1055 -0.0321
  724W        W 5331   9.982  10.280   2.479 -0.1195 -0.0395  0.0587
  725W        W 5332   0.486   7.201   8.408 -0.1225 -0.1041 -0.0430
  726W        W 5333   5.120   0.915  19.479 -0.0934  0.4192 -0.0805
  727W        W 5334   5.002   8.395   9.317 -0.5379  0.2509 -0.1160
  728W        W 5335   1.746   7.896  19.737 -0.0312  0.2423 -0.1278
  729W        W 5336   9.465   7.469   0.712 -0.0324  0.1997 -0.4359
  730W        W 5337   9.706   0.564   7.187 -0.1851  0.1927 -0.1241
  731W        W 5338   7.193  11.338   0.445  0.0780 -0.1875  0.0061
  732W        W 5339   2.249  10.778  16.423 -0.0272  0.1542 -0.2661
  733W        W 5340  11.210  10.137   4.011  0.4381  0.1474  0.1457
  734W        W 5341  10.298   5.673  21.862  0.1622 -0.1199 -0.2029
  735W        W 5342   3.549   8.152   7.653 -0.0457  0.1770  0.1197
  736W        W 5343   6.183  10.948   6.037  0.2349 -0.2325  0.0107
  737W        W 5344   4.055  10.722  16.928  0.1164  0.2146  0.1478
  738W        W 5345   0.371  11.050  21.875  0.1890  0.7631 -0.1428
  739W        W 5346   1.323   3.181   3.098 -0.0029 -0.0469  0.3154
  740W        W 5347   2.625   6.345   1.360 -0.0325  0.2046 -0.0223
  741W        W 5348   6.266   5.133  21.916 -0.0057  0.0073  0.2163
  742W        W 5349   7.250  10.800  21.899  0.0098  0.1775 -0.3223
  743W        W 5350   6.851   1.138   7.721  0.0946 -0.0722  0.3112
  744W        W 5351   2.633   7.542   3.371 -0.0649  0.0716 -0.0032
  745W        W 5352   7.962  10.104  22.460 -0.0172 -0.0869 -0.0194
  746W        W 5353   5.864  10.613  21.928  0.0633 -0.1861 -0.0321
  747W        W 5354   5.807   6.802   1.084 -0.1146 -0.3518 -0.0816
  748W        W 5355   8.396   2.911  19.167 -0.0342 -0.2968 -0.3459
  749W        W 5356   1.666   6.570  18.654  0.0143  0.2483 -0.3512
  750W        W 5357  10.980   3.039  22.463  0.3402  0.0518 -0.2287
  751W        W 5358   9.437   9.891   2.303  0.2476  0.0422  0.3629
  752W        W 5359   7.416   0.620  18.452 -0.2325  0.1776  0.1137
  753W        W 5360   3.522   2.129  19.290  0.2361  0.0217 -0.2156
  754W        W 5361   9.804   5.989  16.555  0.0602 -0.3635 -0.1286
  755W        W 5362   1.580   5.294   4.569  0.0385  0.0959 -0.0989
  756W        W 5363   4.931  10.794   8.623  0.1175 -0.3013  0.1573
  757W        W 5364   9.342  11.055  16.073  0.1674 -0.0243  0.2711
  758W        W 5365   8.145   7.499  15.912 -0.0955  0.1081  0.3285
  759W        W 5366  10.162   1.904  16.310 -0.3775  0.0662  0.1195
  760W        W 5367   1.353   2.126  18.284 -0.1571 -0.1514 -0.3360
  761W        W 5368   7.750   8.597  20.173 -0.0109  0.0373  0.0266
  762W        W 5369   6.213   3.009  18.485 -0.0203  0.0173 -0.0614
  763W        W 5370  11.088   2.713  21.666  0.4436 -0.1254 -0.0177
  764W        W 5371   7.166   3.618  20.514 -0.0511  0.1117 -0.3091
  765W        W 5372   3.115   3.272   3.848  0.0731  0.1110  0.0208
  766W        W 5373   1.953   4.356   7.557  0.0013 -0.2475 -0.0199
  767W        W 5374   1.255   2.528  14.412 -0.2182  0.3380  0.0458
  768W        W 5375   0.346   8.432  13.840 -0.4613 -0.2218 -0.1765
  769W        W 5376   1.371   5.090   7.814  0.0877  0.0183  0.1241
  770W        W 5377   4.554   4.041   0.109  0.1104  0.1370 -0.0736
  771W        W 5378  10.909   8.565  22.142 -0.0431  0.0001 -0.1607
  772W        W 5379   3.141   4.496   8.125 -0.4726 -0.3651 -0.0564
  773W        W 5380   4.129   6.848  18.426  0.0526  0.0009  0.0730
  774W        W 5381   9.108   6.152  17.231  0.0611 -0.0113  0.0386
  775W        W 5382   1.026   9.364   1.055  0.0644  0.3126 -0.2665
  776W        W 5383   9.008   9.208   0.420  0.1684  0.0597  0.1675
  777W        W 5384   7.548   2.741  21.240  0.1479  0.0221  0.2023
  778W        W 5385   0.287   7.327   2.369 -0.4294  0.0635  0.3105
  779W        W 5386   1.801   1.227  18.607 -0.0600 -0.0902 -0.1077
  780W        W 5387   8.851   8.931  21.086  0.2223 -0.0190  0.1708
  781W        W 5388   3.393   5.865  19.969 -0.3804  0.0192 -0.0016
  782W        W 5389   2.392  10.674  21.929 -0.0495  0.1862  0.1532
  783W        W 5390   2.836  10.176  20.873  0.1971  0.1260  0.1890
  784W        W 5391   1.082   4.958  21.036 -0.0315  0.1562  0.0371
  785W        W 5392   6.203   8.695   2.790 -0.0339  0.0215  0.1269
  786W        W 5393   2.377   2.434  21.871 -0.2420 -0.0016 -0.1341
  787W        W 5394   8.125   5.618   8.566 -0.0958 -0.1183  0.2618
  788W        W 5395   9.304   1.903   3.878 -0.2831 -0.0148  0.2520
  789W        W 5396   4.718   0.000  15.740 -0.2448 -0.3166 -0.2369
  790W        W 5397   6.396   0.904   5.828 -0.0808 -0.0336  0.1340
  791W        W 5398   5.029   1.709  17.426  0.1005  0.0007  0.0074
  792W        W 5399  10.423   4.827  13.278 -0.1499 -0.1635 -0.1824
  793W        W 5400   4.632   1.160  21.616  0.4043  0.0061  0.0159
  794W        W 5401  11.178   7.496   0.289 -0.1433  0.0088 -0.1588
  795W        W 5402   1.109   6.986  21.126 -0.1342  0.2287 -0.1769
  796W        W 5403   9.999   4.092  14.949 -0.1857 -0.0939  0.0886
  797W        W 5404   6.315   8.166   6.441 -0.0785  0.1134 -0.1158
  798W        W 5405   5.425  11.023   7.136  0.1116  0.1859 -0.1641
  799W        W 5406   9.405   6.565  21.180  0.2445 -0.2843 -0.3632
  800W        W 5407   5.585   7.217  19.088  0.0041  0.4767 -0.2458
  801W        W 5408   5.576   8.115  22.099 -0.0798  0.2086 -0.3598
  802W        W 5409   4.377   7.522  19.433  0.2512  0.0520 -0.2457
  803W        W 5410   6.492   0.721   9.780 -0.1505  0.0734  0.0136
  804W        W 5411  10.178   2.375  21.192  0.3007 -0.0878  0.0502
  805W        W 5412   2.192   5.150   5.384 -0.4189 -0.4398  0.1487
  806W        W 5413  11.275   8.763   0.235 -0.0741 -0.3049  0.0648
  807W        W 5414   8.882   1.561  18.199 -0.0870  0.1130  0.4203
  808W        W 5415   6.220   6.658   6.429  0.2876 -0.0458  0.2764
  809W        W 5416   6.925   3.344  17.761  0.3158  0.2465 -0.1738
  810W        W 5417  11.098   9.315  14.469 -0.1698  0.2376 -0.0972
  811W        W 5418   0.297   8.490   5.578  0.3660  0.1285  0.5381
  812W        W 5419   9.040   9.047  20.576 -0.0121 -0.0904 -0.0226
  813W        W 5420   9.893   9.256  21.007  0.1894  0.0237  0.1362
  814W        W 5421   4.555   5.512  20.752 -0.2739  0.3892  0.1952
  815W        W 5422  10.286   1.563   4.640  0.1957 -0.0565 -0.0850
  816W        W 5423  10.584   9.090  20.323 -0.0340 -0.2913 -0.2670
  817W        W 5424   1.457   9.509  22.250 -0.1807 -0.1559 -0.3083
  818W        W 5425   7.129   7.572   1.953  0.0637  0.2639 -0.1506
  819W        W 5426   1.595   6.977   8.425  0.0371  0.3516 -0.1369
  820W        W 5427   7.344   4.890   8.222 -0.1060 -0.0230 -0.0324
  821W        W 5428   2.017   3.978  18.447 -0.1671 -0.0177  0.0754
  822W        W 5429   4.080   5.500  18.640  0.0660 -0.0580 -0.0415
  823W        W 5430   6.137   5.487   6.311 -0.3170  0.1702 -0.0800
  824W        W 5431   7.435   3.138  22.330 -0.4004 -0.3178  0.0135
  825W        W 5432   7.673  10.131   8.047  0.0463 -0.2149 -0.2381
  826W        W 5433   7.211  10.717   5.599  0.0956 -0.0450  0.0902
  827W        W 5434   3.717   8.858   2.048 -0.2911 -0.0074 -0.1023
  828W        W 5435   9.580   7.136   9.387  0.1551 -0.0216  0.1134
  829W        W 5436  10.051   1.254   1.259  0.2660  0.0727 -0.1060
  830W        W 5437   7.886   7.585  20.782  0.0192 -0.3295  0.3110
  831W        W 5438  10.386   8.772   7.578 -0.2616 -0.1167  0.0554
  832W        W 5439   6.483   2.661  17.263  0.1089  0.2846 -0.1203
  833W        W 5440  10.775   4.878  15.818  0.4003 -0.1663 -0.1719
  834W        W 5441   7.363   9.112   7.676  0.1822 -0.1423  0.1564
  835W        W 5442   4.859   6.335  16.055  0.1304 -0.0882 -0.0042
  836W        W 5443   5.069   0.881   9.175 -0.0970  0.2651 -0.2070
  837W        W 5444  11.472  10.600   0.600 -0.2988  0.1280  0.1805
  838W        W 5445   5.250   7.693   0.570 -0.2526 -0.0474 -0.1695
  839W        W 5446   7.754   9.310   7.988 -0.0623  0.0694 -0.0755
  840W        W 5447   4.095   6.449   6.918 -0.2216  0.3102 -0.0661
  841W        W 5448   8.793   3.114  21.457  0.0849 -0.0120  0.2533
  842W        W 5449   8.483   6.750   2.709 -0.2817 -0.2375  0.3253
  843W        W 5450   4.730  10.030   9.693 -0.0311 -0.3240 -0.3335
  844W        W 5451   9.272   7.530  19.593 -0.2800 -0.1499  0.1092
  845W        W 5452   5.463   6.858   7.698  0.1900  0.5661  0.0235
  846W        W 5453   2.484   5.986   6.455  0.0542  0.2759 -0.2348
  847W        W 5454   7.647   8.586   4.354 -0.0455  0.1630 -0.2040
  848W        W 5455   4.429   1.845   6.553  0.1551  0.3501 -0.1458
  849W        W 5456   8.623   9.940  19.604 -0.2346 -0.3670 -0.0755
  850W        W 5457   1.926   6.844  14.714 -0.3117 -0.0005 -0.1084
  851W        W 5458   2.906   8.458  21.871  0.0221 -0.1104 -0.2648
  852W        W 5459   4.215  10.947   0.663 -0.2834  0.3171 -0.1577
  853W        W 5460   6.746   7.574   5.755 -0.2457  0.0372  0.2634
  854W        W 5461   6.725   2.352   5.451  0.1587 -0.1551  0.0571
  855W        W 5462   2.205   0.920  18.677  0.0133 -0.0510 -0.2936
  856W        W 5463   7.360   9.646  18.240 -0.1919 -0.2137 -0.1253
  857W        W 5464   0.802   9.800  21.848  0.0331 -0.0029 -0.1356
  858W        W 5465  11.377   3.415  14.133  0.4729  0.0421  0.0758
  859W        W 5466   2.093   5.928   1.705  0.3787 -0.1127  0.3250
  860W        W 5467   3.608   5.386   4.501  0.0659  0.0060 -0.0103
  861W        W 5468   2.823   9.146   9.079  0.0878  0.0065 -0.0292
  862W        W 5469   9.201   2.913   1.563 -0.0910 -0.0732  0.0778
  863W        W 5470   4.659   5.198   2.943  0.3020  0.0882  0.0382
  864W        W 5471   0.303   0.161   3.981  0.2437 -0.2358 -0.0082
  865W        W 5472   4.685  10.470   5.972  0.3803 -0.1681  0.0718
  866W        W 5473  10.761   2.090  22.826  0.0906 -0.1051 -0.1071
  867W        W 5474   5.324   2.735   5.907  0.1115 -0.0485 -0.1451
  868W        W 5475   0.252   6.756   2.501 -0.2153 -0.3778 -0.1188
  869W        W 5476   0.819   1.242   7.248 -0.0158  0.2390 -0.0763
  870W        W 5477   5.731   3.070   0.853 -0.0764  0.3156 -0.2180
  871W        W 5478   5.275   9.403   7.885 -0.1667  0.2792  0.0927
  872W        W 5479   6.634   3.390   6.702 -0.0373  0.0074  0.1566
  873W        W 5480   4.042   8.956   6.725  0.1181 -0.0431  0.0906
  874W        W 5481   0.598   2.083   5.464  0.2405 -0.2164 -0.2138
  875W        W 5482   6.069   7.499   9.594 -0.0701  0.0236  0.1888
  876W        W 5483   2.135   3.088  19.058 -0.2357  0.1663  0.0705
  877W        W 5484  10.413   1.568   3.632  0.0620 -0.2945  0.1668
  878W        W 5485  11.249   7.989   1.339 -0.3600  0.3028 -0.1892
  879W        W 5486   1.690   5.751  21.606  0.1893 -0.1589 -0.0065
  880W        W 5487   4.138   8.596  10.134  0.1204 -0.0249 -0.0351
  881W        W 5488   6.952   8.949  19.913 -0.0735 -0.1392 -0.2500
  882W        W 5489   3.054   3.144   7.495  0.1969  0.2649 -0.1213
  883W        W 5490  10.632   9.043   2.085 -0.2351  0.0322 -0.1343
  884W        W 5491   9.959   7.152   4.053  0.1852 -0.0603  0.1097
  885W        W 5492   8.815   2.833   4.949 -0.0866  0.1161  0.0482
  886W        W 5493  10.660   5.465  17.651  0.2092 -0.0152  0.3985
  887W        W 5494   0.170  10.494   3.951 -0.0309  0.2441 -0.0212
  888W        W 5495   9.403   7.218   6.868 -0.1224 -0.1472 -0.0933
  889W        W 5496   8.860   5.883   5.624 -0.0123 -0.0452  0.1186
  890W        W 5497   5.725   6.631  20.746  0.0267 -0.3463  0.5699
  891W        W 5498   6.470  10.271   9.575  0.2966 -0.0035  0.2649
  892W        W 5499   3.641   8.090   8.534 -0.3266 -0.0889  0.0127
  893W        W 5500   2.215   1.622  18.586 -0.0881  0.1717 -0.2277
  894W        W 5501   7.598   6.376   5.841 -0.2301 -0.1995  0.3597
  895W        W 5502   7.200   2.199   6.666  0.2087  0.0623 -0.0501
  896W        W 5503  10.624  11.127   1.277 -0.2832  0.3833  0.1234
  897W        W 5504   9.749   5.528  17.816 -0.2520  0.3204 -0.1840
  898W        W 5505   7.052   9.509   2.855 -0.1914 -0.3736  0.1349
  899W        W 5506   4.609   4.316  21.592 -0.0039 -0.1060  0.2275
  900W        W 5507   9.227   0.240   7.500 -0.0760 -0.0615 -0.1748
  901W        W 5508   4.867  11.089   4.395 -0.3835  0.1943  0.1698
  902W        W 5509   5.688   4.798   5.673 -0.0706  0.1066 -0.1112
  903W        W 5510   8.832  10.137  15.840  0.1299 -0.1130  0.3717
  904W        W 5511   2.014   0.180   4.216  0.3716  0.1637  0.2009
  905W        W 5512   8.030   5.524  21.499  0.3448 -0.0195 -0.1231
  906W        W 5513   5.302   4.359   9.958 -0.1262  0.0248 -0.0191
  907W        W 5514   8.287   3.141   1.877 -0.0546  0.1385  0.1343
  908W        W 5515   9.278   8.589   2.379 -0.0979  0.2607  0.0997
  909W        W 5516  10.676  10.131  22.993 -0.0323  0.0439  0.1488
  910W        W 5517  10.268   3.264  18.403  0.2548  0.1272 -0.2812
  911W        W 5518   9.829   8.073   4.199 -0.1709  0.3623  0.1108
  912W        W 5519   4.347   5.264   4.031 -0.1362 -0.0074  0.0138
  913W        W 5520   3.054   2.120   8.114  0.0596  0.0202 -0.2287
  914W        W 5521  11.186   4.053  15.584  0.2934  0.0081  0.2493
  915W        W 5522   6.097   2.182   8.881 -0.5184 -0.1267 -0.1335
  916W        W 5523   8.627   7.631   6.913  0.0696  0.2218 -0.2225
  917W        W 5524   7.537   3.295  19.352 -0.1379  0.0889 -0.2347
  918W        W 5525   0.687   7.301   0.008 -0.1758 -0.4402  0.0025
  919W        W 5526   5.152   5.886  20.875  0.5830  0.0391 -0.0927
  920W        W 5527  10.033   2.233  19.673 -0.0769 -0.0137 -0.0036
  921W        W 5528  11.312   5.541  18.442 -0.0351 -0.1075  0.2003
  922W        W 5529  10.363   5.940   8.825 -0.0090 -0.2952 -0.3514
  923W        W 5530   3.488   4.514   6.664  0.0445 -0.0290  0.1325
  924W        W 5531   5.379   4.380   6.439 -0.2865 -0.1586 -0.2192
  925W        W 5532   8.338   3.443   3.075  0.3386  0.1428 -0.2969
  926W        W 5533   3.844   4.875   7.384 -0.4259 -0.0392  0.0923
  927W        W 5534   0.960   3.994   4.020  0.0532 -0.1153  0.0570
  928W        W 5535  11.008   0.009  13.929  0.0004  0.0831  0.0226
  929W        W 5536   0.427   3.942  18.626  0.1241  0.2314  0.3073
  930W        W 5537   7.966   2.688   5.199 -0.0544 -0.0065 -0.1730
  931W        W 5538   3.596   8.770   1.595  0.4731 -0.0588 -0.2561
  932W        W 5539   8.346  10.823  18.863 -0.0024  0.3716 -0.0383
  933W        W 5540   6.364   6.261  22.653  0.2175  0.3467 -0.0387
  934W        W 5541   9.555   8.854  14.565 -0.0699 -0.1092  0.4012
  935W        W 5542   2.069   3.714   8.837 -0.1038 -0.3466 -0.1767
  936W        W 5543   1.397  11.455   2.582 -0.1133  0.1021  0.1334
  937W        W 5544   2.052   0.166   5.114 -0.2432 -0.2387 -0.2298
  938W        W 5545   6.630   8.491  18.058 -0.0171  0.2754  0.0197
  939W        W 5546   0.353   6.365  22.971  0.0206 -0.0285 -0.0201
  940W        W 5547   1.302   6.112  20.075  0.2770  0.0792 -0.0065
  941W        W 5548   3.946   8.305  15.801 -0.1637 -0.3000  0.0254
  942W        W 5549   0.894   2.294  18.184 -0.0279 -0.1530  0.1045
  943W        W 5550   3.511   3.918   0.966 -0.2170 -0.2763  0.1493
  944W        W 5551   3.141   3.732  17.900 -0.1441 -0.0379 -0.0710
  945W        W 5552   6.010  10.497  18.552 -0.1066 -0.0282 -0.0043
  946W        W 5553  10.905   4.697   7.989  0.2589  0.1887  0.0298
  947W        W 5554  10.298   2.549  14.295 -0.1712  0.1981  0.0663
  948W        W 5555   6.442   8.408   1.442 -0.2558  0.0677 -0.1789
  949W        W 5556   9.080   7.988  14.163  0.1385 -0.1368  0.4075
  950W        W 5557   0.951   4.840  16.131  0.2036  0.1405 -0.0398
  951W        W 5558  10.522   6.639   2.811  0.4402 -0.1430 -0.0604
  952W        W 5559   6.973   3.074   3.623 -0.2740  0.0718  0.0656
  953W        W 5560   3.409   7.861   8.115 -0.0222 -0.1504 -0.0243
  954W        W 5561   1.665   8.102   8.838  0.2338  0.0387  0.0579
  955W        W 5562   9.959   5.846   9.178  0.1305  0.0588 -0.2238
  956W        W 5563   6.957   1.374   8.650 -0.3034  0.1632  0.2436
  957W        W 5564   5.671   1.547   3.262  0.1007  0.2719  0.0708
  958W        W 5565  10.543   8.356   6.311 -0.0947 -0.0816  0.0795
  959W        W 5566   5.623   1.480   8.775  0.1585 -0.3957  0.1958
  960W        W 5567   6.332   7.238   8.018 -0.0951 -0.0548  0.1646
  961W        W 5568   2.831   4.833   9.455 -0.0093  0.1055 -0.0730
  962W        W 5569   5.077   5.766   0.821  0.0107 -0.0314  0.2944
  963W        W 5570   0.517  10.269   6.033 -0.1086 -0.1947 -0.0960
  964W        W 5571   6.797   9.735  22.589  0.1159 -0.1223 -0.1168
  965W        W 5572   8.442   1.948  15.725 -0.1113 -0.0171  0.1783
  966W        W 5573   4.356   2.727   2.009 -0.0616  0.0266  0.1358
  967W        W 5574   6.273  11.164   0.314 -0.1308 -0.1299 -0.0852
  968W        W 5575   7.991   1.043   3.275 -0.1289 -0.1040  0.4889
  969W        W 5576   1.587   8.747  14.852  0.1002 -0.2265  0.0085
  970W        W 5577   8.783   1.873  19.564  0.0211 -0.2914  0.0427
  971W        W 5578   8.993   5.858   8.464  0.1208 -0.1389  0.0503
  972W        W 5579   5.348   9.140   4.313  0.0362 -0.1391 -0.1191
  973W        W 5580   7.024   9.923   4.565 -0.1586  0.0343 -0.2396
  974W        W 5581   9.496  10.148  14.921  0.2356  0.0973  0.4700
  975W        W 5582   3.067   0.838   9.503 -0.0872  0.0863 -0.1775
  976W        W 5583   8.919   7.550  14.513  0.0707 -0.1185 -0.1316
  977W        W 5584   5.926  10.354   3.123 -0.0176  0.3678  0.0275
  978W        W 5585   8.062   1.509  22.125 -0.0583 -0.3208  0.0581
  979W        W 5586   9.849   7.424  21.066  0.0687  0.0084 -0.2975
  980W        W 5587   0.148  10.382  19.769 -0.1340  0.1968  0.0239
  981W        W 5588   5.326   7.917  19.264 -0.4075 -0.4762 -0.0849
  982W        W 5589   9.852   0.188  20.006  0.1613 -0.0812 -0.1048
  983W        W 5590   9.429   1.025  17.597  0.2675 -0.0502 -0.1569
  984W        W 5591   8.284   5.094  14.904  0.2877 -0.2294 -0.1753
  985W        W 5592   0.749  10.818  22.095  0.2528 -0.1010  0.1458
  986W        W 5593   6.196   6.071   0.787 -0.1568  0.0921  0.2345
  987W        W 5594   7.825   0.939  14.514 -0.0854  0.2248 -0.0572
  988W        W 5595   9.428   0.098   0.643  0.0501  0.3322  0.0574
  989W        W 5596   2.814   8.817   6.425 -0.0374  0.1913  0.0135
  990W        W 5597   8.322   9.079   2.632 -0.0795  0.0076  0.0661
  991W        W 5598   8.852   6.535   7.928  0.0324  0.0916 -0.2721
  992W        W 5599   0.061   9.019  13.257 -0.0237  0.0904  0.0281
  993W        W 5600   6.339  10.851  18.563  0.1492  0.1263 -0.1004
  994W        W 5601   6.868   0.455  18.067  0.0725 -0.2772  0.1176
  995W        W 5602   7.655   8.348  10.364 -0.4510  0.2075 -0.2748
  996W        W 5603  11.158   9.093   2.866 -0.2713 -0.1920 -0.2910
  997W        W 5604   4.567   7.175  22.752 -0.1400 -0.0325  0.0414
  998W        W 5605   0.421   4.806  13.088 -0.1036 -0.1080 -0.1457
  999W        W 5606  10.338   6.914  17.196  0.2148 -0.0264 -0.0269
 1000W        W 5607   4.403   6.305  16.367 -0.0879 -0.0274  0.1599
 1001W        W 5608   9.665   3.004  19.249  0.2010  0.0996  0.0260
 1002W        W 5609   0.695  10.310  16.901  0.1610 -0.3238 -0.3197
 1003W        W 5610   9.300   9.535   6.833 -0.0577  0.1000  0.1564
 1004W        W 5611   8.188   5.864   9.050  0.1473  0.0857  0.3525
 1005W        W 5612   2.066   2.215   8.688  0.2111  0.0236  0.1696
 1006W        W 5613   2.408   8.528  18.726 -0.0752 -0.2266 -0.0221
 1007W        W 5614   9.188   3.235   1.132 -0.3275 -0.0532 -0.1827
 1008W        W 5615   1.036   6.836  14.168  0.0419 -0.1954  0.0511
 1009W        W 5616   5.403   0.267  13.914 -0.4505  0.0102  0.0585
 1010W        W 5617   7.008   8.645   7.783  0.0201 -0.0417  0.2375
 1011W        W 5618   3.400   1.571  19.014 -0.2469  0.1068 -0.1231
 1012W        W 5619   4.967   6.314   1.598 -0.2133 -0.0786 -0.0773
 1013W        W 5620   2.741   2.114  21.184  0.0315 -0.3132  0.0361
 1014W        W 5621  10.510  11.350   0.117  0.0941 -0.6057 -0.2107
 1015W        W 5622   8.244   6.306   3.633 -0.0631  0.0191 -0.0134
 1016W        W 5623   6.925   1.323  14.736  0.1743 -0.2718 -0.1307
 1017W        W 5624   7.071  10.063  20.681  0.0353  0.0089  0.3529
 1018W        W 5625   8.098   9.285   4.893 -0.2044  0.0135  0.1271
 1019W        W 5626   4.801   5.377   5.331  0.1219  0.0248  0.0593
 1020W        W 5627   2.490  11.357  20.980 -0.3783  0.1333  0.1547
 1021W        W 5628   3.608   0.197  21.686  0.2558  0.1314 -0.0235
 1022W        W 5629   3.715   9.123  19.944 -0.2608 -0.2698 -0.0751
 1023W        W 5630   5.365   1.930  21.556 -0.0870 -0.2388  0.2754
 1024W        W 5631   2.848   9.484  22.847 -0.1284  0.0490 -0.1036
 1025W        W 5632   6.947   2.689   4.463 -0.1258  0.4176 -0.4669
 1026W        W 5633   6.106   9.503   6.347 -0.3555  0.2430 -0.1006
 1027W        W 5634   3.548  11.203   5.472 -0.1377  0.0707  0.2041
 1028W        W 5635   9.647   1.497   4.012 -0.2384  0.2829  0.1715
 1029W        W 5636   6.517   8.706  16.167 -0.0168 -0.1760  0.1965
 1030W        W 5637   3.017   3.650   7.661  0.2196  0.0247 -0.0960
 1031W        W 5638   6.731   8.652   4.762  0.1274  0.1152  0.0675
 1032W        W 5639   2.983   9.613  19.641 -0.1709 -0.0853 -0.1573
 1033W        W 5640   6.669   9.018   2.705  0.1368  0.0728 -0.3559
 1034W        W 5641   7.540   1.862   3.281 -0.0600  0.2975 -0.1555
 1035W        W 5642   8.703   0.595  20.574  0.1787 -0.3476  0.3592
 1036W        W 5643   9.347   8.073  17.198  0.3841  0.0431  0.2871
 1037W        W 5644   7.678   8.643   9.187 -0.0560  0.0285 -0.0844
 1038W        W 5645   0.117   7.206   6.466 -0.3323 -0.1149 -0.4382
 1039W        W 5646  10.502  10.187  14.446 -0.0620  0.1661 -0.0015
 1040W        W 5647   2.964   1.259   9.277  0.1685  0.0840 -0.1272
 1041W        W 5648   7.912   2.332  17.755 -0.0614 -0.1455 -0.1850
 1042W        W 5649   4.892   8.480   0.238  0.0501  0.2439  0.0603
 1043W        W 5650   0.979   2.497   1.591  0.1401  0.2126 -0.0970
 1044W        W 5651   7.825   4.742   1.915  0.1983  0.2127  0.3281
 1045W        W 5652   8.067   6.200  16.515 -0.3796  0.2010 -0.2493
 1046W        W 5653   2.476  10.820  18.269  0.0446 -0.0487 -0.0516
 1047W        W 5654   6.225   9.593  15.850  0.1085  0.1853  0.0311
 1048W        W 5655   4.354  11.304  15.421 -0.2591 -0.5478  0.1892
 1049W        W 5656   2.335   7.624  16.985 -0.0212  0.0821  0.1659
 1050W        W 5657   5.188   8.184   1.101 -0.0561  0.0021  0.1666
 1051W        W 5658   1.508   4.928  14.974  0.1873  0.2665  0.5882
 1052W        W 5659   5.930   9.985  16.613  0.0900  0.0589 -0.2978
 1053W        W 5660   1.176   4.134  20.622  0.2922  0.0237 -0.2073
 1054W        W 5661  10.129   4.668   0.188 -0.2629  0.0094  0.2086
 1055W        W 5662   9.666   1.829  20.055 -0.0223 -0.1562 -0.4155
 1056W        W 5663   7.897   2.656   6.364  0.1371 -0.2076 -0.1734
 1057W        W 5664   4.185   0.314   4.726  0.0792  0.1751 -0.1194
 1058W        W 5665  11.038   8.046   6.434  0.1214 -0.0922 -0.1054
 1059W        W 5666  11.442   6.207  18.835  0.0119 -0.1609  0.1159
 1060W        W 5667   2.636   2.919   3.938  0.0172 -0.1871  0.3053
 1061W        W 5668   9.732   4.843   6.213 -0.3252 -0.2410 -0.0883
 1062W        W 5669   9.129   4.945   2.661  0.2036  0.3130 -0.1298
 1063W        W 5670   6.911   5.308  14.596  0.2471 -0.0380 -0.2198
 1064W        W 5671   2.943   6.598   0.842 -0.2672  0.0320 -0.1927
 1065W        W 5672  10.598   3.781   8.288 -0.0975 -0.1152  0.1551
 1066W        W 5673  10.176   5.346  20.837  0.0563 -0.2573 -0.0120
 1067W        W 5674   0.602   7.763  16.031  0.0338  0.0451  0.2077
 1068W        W 5675   6.862   4.162  22.756  0.2248  0.0611  0.0521
 1069W        W 5676   7.298   9.488   8.041  0.2227 -0.1448 -0.1725
 1070W        W 5677   9.525   3.503  21.209 -0.2579  0.0197  0.3371
 1071W        W 5678   6.771   8.567   8.565 -0.2769  0.2993 -0.0843
 1072W        W 5679   3.187   9.606  10.120  0.1402 -0.0361  0.0926
 1073W        W 5680   7.468  11.348   1.497  0.0510  0.1387 -0.0352
 1074W        W 5681   7.713   1.517  21.286  0.2526  0.0709 -0.0883
 1075W        W 5682   4.273  10.406   5.646 -0.0843 -0.2945  0.2953
 1076W        W 5683   4.693  11.006  17.342 -0.2079 -0.1745 -0.1077
 1077W        W 5684   8.676   6.515   3.812  0.2765 -0.2225 -0.2009
 1078W        W 5685   1.219  10.392  13.592 -0.1964 -0.0498  0.1492
 1079W        W 5686   3.036   8.117   5.026 -0.0752 -0.3108 -0.1197
 1080W        W 5687   4.986   1.835   4.040 -0.0844 -0.5354  0.0949
 1081W        W 5688   7.954   5.355   4.113  0.2540 -0.3013  0.0884
 1082W        W 5689   0.926  10.213   7.543  0.0175  0.0976  0.3005
 1083W        W 5690   6.741   9.837  21.062  0.1456  0.0701  0.2403
 1084W        W 5691   0.035   2.688   8.704  0.1898  0.1088  0.0511
 1085W        W 5692   9.720   1.078   1.639  0.1933  0.0108 -0.1037
 1086W        W 5693   9.218  10.785  19.840  0.1108  0.1714  0.1004
 1087W        W 5694   9.827   2.279   6.711  0.1315 -0.0036 -0.2041
 1088W        W 5695   7.666   5.745   8.471  0.2331 -0.1415 -0.2258
 1089W        W 5696   3.681   1.661  17.063 -0.2945  0.2133  0.0597
 1090W        W 5697  10.866   3.174  19.057 -0.1941 -0.1715  0.0051
 1091W        W 5698  10.743   1.064  16.682 -0.0500  0.0485 -0.1894
 1092W        W 5699   1.009   6.035   0.447  0.1617  0.1038  0.0628
 1093W        W 5700   3.565  11.012   3.376  0.3547 -0.2676 -0.2351
 1094W        W 5701   3.176   4.909   6.571 -0.0279  0.2561 -0.0912
 1095W        W 5702   8.027   6.738   9.155  0.0010  0.1537 -0.1944
 1096W        W 5703   2.116   8.226  14.700  0.1027  0.0354 -0.1290
 1097W        W 5704   7.069  10.270   1.550  0.2136 -0.1358  0.0896
 1098W        W 5705   6.825   6.894  16.185  0.1811 -0.0295 -0.1551
 1099W        W 5706   3.008   2.929   7.044  0.0086  0.1731 -0.3095
 1100W        W 5707   6.983   3.512   7.015 -0.1863  0.2081 -0.2405
 1101W        W 5708   8.039   9.443  14.268 -0.1520  0.3279  0.4010
 1102W        W 5709   7.394   9.144   4.341 -0.2794 -0.0294 -0.0164
 1103W        W 5710   5.963   8.182   5.439  0.2828 -0.0213  0.0244
 1104W        W 5711   4.761   5.689  21.155 -0.0528 -0.4515 -0.0103
 1105W        W 5712   2.070  10.953   1.331  0.0717 -0.1075 -0.0454
 1106W        W 5713   9.731   7.705   0.227 -0.1550 -0.0414  0.3648
 1107W        W 5714   4.098   0.183  20.433  0.0465 -0.2375  0.0442
 1108W        W 5715   4.377   7.158   4.447 -0.5421  0.0854  0.1381
 1109W        W 5716   1.240   3.533   5.733 -0.2021  0.0721  0.3195
 1110W        W 5717   7.363   1.713   4.839  0.0870  0.1497  0.3472
 1111W        W 5718   3.677  10.854  20.333  0.0688  0.2526  0.3056
 1112W        W 5719   5.943   6.709   7.675  0.0904 -0.3474  0.0234
 1113W        W 5720   6.498   5.603  14.938  0.1195 -0.3194 -0.0933
 1114W        W 5721   0.305   7.906   4.833 -0.1990  0.2339 -0.0772
 1115W        W 5722   8.822   2.322  17.544 -0.2445  0.2364 -0.0731
 1116W        W 5723   4.552   2.676  17.904 -0.0107 -0.0490 -0.3069
 1117W        W 5724   1.453   0.280   1.380 -0.0570  0.0881 -0.0168
 1118W        W 5725   2.527   4.781  19.318 -0.3160 -0.0134  0.2672
 1119W        W 5726   4.461   3.842  19.268 -0.1268  0.0787 -0.0548
 1120W        W 5727   4.379  11.447  13.808  0.0034 -0.2427 -0.3374
 1121W        W 5728   8.111   8.411   9.493  0.2797 -0.0828  0.3425
 1122W        W 5729   2.631   5.317  14.375  0.0647  0.0666  0.1980
 1123W        W 5730   0.027   0.571  20.663 -0.1036  0.3587  0.1137
 1124W        W 5731   8.653   0.036  15.870  0.0070  0.0212 -0.3803
 1125W        W 5732   9.785   9.358  16.587 -0.0012  0.0635 -0.0362
 1126W        W 5733  10.520   9.858   0.309  0.0244  0.1524 -0.2104
 1127W        W 5734  10.029   7.666   4.995 -0.0016 -0.0104  0.0968
 1128W        W 5735   6.971   9.257   6.431  0.1785 -0.2635 -0.1851
 1129W        W 5736   4.208   6.597   1.403 -0.1275 -0.2050 -0.1625
 1130W        W 5737  10.968   6.528   3.701 -0.0578 -0.1278 -0.0828
 1131W        W 5738   2.897   6.558  21.132  0.1156  0.2436  0.2031
 1132W        W 5739  10.223   0.601  18.414  0.2131  0.3203 -0.2302
 1133W        W 5740  10.297  10.891  21.895 -0.2410 -0.1459 -0.1645
 1134W        W 5741   6.920   7.538  22.780 -0.0463  0.1377  0.1043
 1135W        W 5742  10.851   8.131   1.844  0.3127 -0.1629  0.0297
 1136W        W 5743   7.863   4.443   9.609 -0.2542  0.1448 -0.1804
 1137W        W 5744  11.101   2.108  20.337  0.2998 -0.1268  0.1712
 1138W        W 5745   8.040   2.072  19.855  0.1496  0.0748  0.1052
 1139W        W 5746   9.147   6.931   9.315 -0.1904 -0.0324 -0.3526
 1140W        W 5747   8.935   7.342   3.578 -0.3719  0.2816 -0.0958
 1141W        W 5748   1.278   4.000  22.352 -0.2350  0.0787 -0.3772
 1142W        W 5749   6.056  11.309   8.488  0.0690 -0.2281  0.1883
 1143W        W 5750   9.267   7.253  22.021  0.0222 -0.3353 -0.4268
 1144W        W 5751   3.042   2.988  19.266  0.0482  0.1489 -0.0346
 1145W        W 5752   3.452   7.391  19.667 -0.1604 -0.2456  0.0945
 1146W        W 5753   2.067   5.396   8.471 -0.2011  0.0454  0.3135
 1147W        W 5754   9.908   5.221   7.460 -0.1092  0.3824 -0.0913
 1148W        W 5755   1.420   6.438  15.388 -0.2431  0.0188 -0.0923
 1149W        W 5756   5.888   7.243   8.676  0.1008 -0.0895 -0.2176
 1150W        W 5757   7.333   6.244  17.275  0.0910  0.1446  0.1756
 1151W        W 5758   7.921  10.604  22.571  0.1184 -0.1680 -0.2054
 1152W        W 5759   4.188   1.337  17.901 -0.1721  0.0991 -0.2951
 1153W        W 5760   1.085   6.686  21.632 -0.0613  0.3823 -0.1187
 1154W        W 5761   8.965   1.928   5.658  0.1376  0.3965  0.0671
 1155W        W 5762   2.789   0.107  17.171  0.0438 -0.0612  0.0503
 1156W        W 5763   7.217   4.734   7.702 -0.0712  0.1858 -0.1019
 1157W        W 5764   0.652   2.851  20.348  0.2413 -0.1185 -0.0437
 1158W        W 5765   2.982   9.791   6.226  0.3317 -0.0192  0.0239
 1159W        W 5766   5.719   9.074  19.644 -0.2224 -0.0595 -0.2672
 1160W        W 5767   7.397   9.644  16.052 -0.2918 -0.0492 -0.0090
 1161W        W 5768   6.909   4.532   4.608  0.1391  0.0406 -0.1011
 1162W        W 5769   3.094   3.723  20.980 -0.0611 -0.0551  0.1557
 1163W        W 5770   2.702   9.214   4.965 -0.1049 -0.2353  0.1939
 1164W        W 5771   2.397   7.039   3.424  0.1262  0.2344 -0.0773
 1165W        W 5772   8.221   4.847  21.191  0.2402 -0.0587 -0.2231
 1166W        W 5773   6.618   3.830   3.111 -0.1509  0.1140 -0.2469
 1167W        W 5774   3.413   3.362  21.282  0.2440 -0.1184  0.0595
 1168W        W 5775   9.811   2.106  12.890 -0.0363 -0.2956 -0.0462
 1169W        W 5776   3.855   4.786  21.825 -0.2664  0.0709  0.0078
 1170W        W 5777   9.688   2.940   4.573 -0.2154  0.2642 -0.2519
 1171W        W 5778   9.268   2.534  14.131  0.1753  0.0124 -0.1813
 1172W        W 5779   4.366   8.732   9.738 -0.0368  0.1412  0.0043
 1173W        W 5780   7.092   5.799   9.151 -0.1430 -0.1378  0.2941
 1174W        W 5781   1.114   9.836   8.450 -0.0707 -0.0639 -0.0929
 1175W        W 5782   4.217   6.858  17.216 -0.0465 -0.0534  0.2332
 1176W        W 5783   6.543  10.949   6.859 -0.0178 -0.0890 -0.0888
 1177W        W 5784   8.541   0.249  21.025 -0.0849  0.0268  0.2707
 1178W        W 5785   7.127   2.759   0.674 -0.3857 -0.4034  0.0289
 1179W        W 5786   6.870   0.906  17.393 -0.1606 -0.0953  0.1691
 1180W        W 5787  11.462   7.028  22.536 -0.1838  0.0595  0.2084
 1181W        W 5788   3.349  10.631   4.599  0.0117 -0.1993  0.0837
 1182W        W 5789   3.998   5.657  17.932  0.0507  0.0072 -0.0421
 1183W        W 5790   9.044   0.571   6.239  0.1664 -0.2607 -0.0373
 1184W        W 5791   0.788   4.478  12.881  0.0829  0.3060 -0.2291
 1185W        W 5792   3.663   2.110   3.177  0.0027  0.2564 -0.3129
 1186W        W 5793   4.620   5.764   8.707 -0.1517 -0.0714  0.3900
 1187W        W 5794   0.110   6.262  15.823  0.0470 -0.0278 -0.0648
 1188W        W 5795   0.076   6.342   2.741  0.0298 -0.0226  0.2866
 1189W        W 5796   7.107   3.838  17.183  0.1307  0.5376  0.1885
[truncated: 1,389,692 more chars]
