# Supplementary material for: Effect of helical kink in antimicrobial peptides on membrane pore formation
Source: eLife. 2020 Mar 13;9:e47946. doi: 10.7554/eLife.47946 (PMC7069690; doi:10.7554/eLife.47946)
Supplement: Figure 7—source data 1. [file elife-47946-fig7-data1.zip › Figure07/C/7C.gro]

Martini system with peptide(s) and lipid membrane
25944
    1LEU     BB    1   9.191   7.913  13.090 -0.3325 -0.2936  0.0205
    1LEU    SC1    2   9.185   7.689  12.814 -0.0291 -0.2350 -0.2244
    2LEU     BB    3   9.366   8.181  13.007 -0.0658  0.0731 -0.0834
    2LEU    SC1    4   9.561   8.081  12.738  0.0694 -0.0642  0.0752
    3GLY     BB    5   9.288   8.417  13.224 -0.0075  0.0213 -0.0053
    4ASP     BB    6   9.397   8.683  13.340 -0.2817  0.1057  0.0709
    4ASP    SC1    7   9.259   8.747  13.628  0.1212 -0.1689 -0.0789
    5PHE     BB    8   9.431   8.850  13.080  0.1970  0.2496  0.2105
    5PHE    SC1    9   9.600   9.088  13.084 -0.2064  0.0883  0.2652
    5PHE    SC2   10   9.817   9.212  12.981 -0.3570 -0.0603 -0.2865
    5PHE    SC3   11   9.710   9.297  13.214  0.1866  0.1151 -0.0757
    6PHE     BB   12   9.137   8.877  12.988  0.1836  0.0039  0.1702
    6PHE    SC1   13   8.987   8.950  12.760 -0.0688  0.0979  0.3756
    6PHE    SC2   14   8.796   8.828  12.613  0.5464 -0.1820 -0.2834
    6PHE    SC3   15   8.866   9.082  12.557  0.1059  0.0943  0.2661
    7ARG     BB   16   9.030   8.991  13.256  0.0028 -0.0916  0.1412
    7ARG    SC1   17   8.847   8.960  13.518  0.2787 -0.2243  0.2182
    7ARG    SC2   18   8.707   8.945  13.804  0.2294 -0.0382  0.1037
    8LYS     BB   19   9.185   9.260  13.266 -0.0592 -0.0514  0.0495
    8LYS    SC1   20   9.250   9.281  13.556 -0.1536 -0.0338  0.1625
    8LYS    SC2   21   9.169   9.181  13.826  0.1096 -0.0105 -0.1112
    9SER     BB   22   9.069   9.368  13.000  0.0794  0.0220  0.0179
    9SER    SC1   23   9.268   9.417  12.841 -0.3159  0.1975  0.1894
   10LYS     BB   24   8.766   9.359  13.064  0.1167 -0.1095  0.1880
   10LYS    SC1   25   8.555   9.113  13.164 -0.0808 -0.3676  0.0741
   10LYS    SC2   26   8.532   8.871  13.057 -0.2647 -0.0760 -0.0486
   11GLU     BB   27   8.763   9.565  13.296 -0.1833  0.1370 -0.0228
   11GLU    SC1   28   8.675   9.389  13.607  0.0959  0.0275 -0.4185
   12LYS     BB   29   8.864   9.821  13.152 -0.0283  0.2048  0.1994
   12LYS    SC1   30   9.048   9.986  13.276 -0.0335  0.0722 -0.0807
   12LYS    SC2   31   9.181  10.200  13.353 -0.1804 -0.1286  0.1180
   13ILE     BB   32   8.654   9.890  12.935  0.0727 -0.0292  0.0203
   13ILE    SC1   33   8.673  10.095  12.703 -0.0888 -0.0621 -0.0242
   14LEU     BB   34   8.414   9.931  13.128 -0.1271  0.0505 -0.2360
   14LEU    SC1   35   8.256   9.649  13.078  0.1189  0.0653 -0.3708
   15LYS     BB   36   8.530  10.143  13.322 -0.1139  0.0549 -0.2489
   15LYS    SC1   37   8.595   9.951  13.576 -0.1032 -0.0055  0.2411
   15LYS    SC2   38   8.624   9.827  13.799 -0.0043 -0.0407 -0.3799
   16GLU     BB   39   8.569  10.382  13.128  0.1406  0.4526  0.2567
   16GLU    SC1   40   8.815  10.512  13.399  0.3008 -0.0640  0.0179
   17PHE     BB   41   8.275  10.435  13.046  0.1676  0.0134 -0.1953
   17PHE    SC1   42   8.160  10.226  12.889 -0.0345 -0.1675 -0.1634
   17PHE    SC2   43   7.945  10.064  12.873 -0.0631 -0.1336 -0.1251
   17PHE    SC3   44   8.152  10.029  12.704  0.0683 -0.4113  0.0816
   18LYS     BB   45   8.138  10.498  13.317  0.0525 -0.0711 -0.2326
   18LYS    SC1   46   7.977  10.275  13.420 -0.1241 -0.0346  0.2765
   18LYS    SC2   47   8.038  10.016  13.468  0.0994  0.1459 -0.1498
   19ARG     BB   48   8.320  10.740  13.381 -0.2443  0.0800  0.0908
   19ARG    SC1   49   8.338  10.821  13.644  0.0457 -0.1741  0.0979
   19ARG    SC2   50   8.296  10.841  13.962 -0.1471  0.0646  0.1738
   20ILE     BB   51   8.257  10.930  13.144 -0.0951 -0.0498 -0.0575
   20ILE    SC1   52   8.234  10.892  12.838  0.2377 -0.2131 -0.0682
   21VAL     BB   53   7.964  10.989  13.229 -0.0351  0.0470  0.0894
   21VAL    SC1   54   7.782  10.953  13.040 -0.0771 -0.1397  0.1621
   22GLN     BB   55   8.017  11.138  13.496  0.0687  0.0579  0.0634
   22GLN    SC1   56   7.852  11.035  13.768 -0.1561  0.0461 -0.2125
   23ARG     BB   57   8.205  11.367  13.403  0.0418  0.0234 -0.0733
   23ARG    SC1   58   8.377  11.513  13.665 -0.1004 -0.0557 -0.2308
   23ARG    SC2   59   8.686  11.695  13.723 -0.3462 -0.0018  0.1745
   24ILE     BB   60   8.030  11.512  13.193  0.0382  0.0409 -0.0582
   24ILE    SC1   61   8.122  11.471  12.900 -0.2215  0.3020 -0.1850
   25LYS     BB   62   7.802  11.584  13.391 -0.1257  0.1160 -0.2676
   25LYS    SC1   63   7.574  11.381  13.395  0.2487 -0.1435  0.2490
   25LYS    SC2   64   7.522  11.114  13.452 -0.0244  0.0907  0.1937
   26ASP     BB   65   7.967  11.753  13.592  0.0594 -0.1739 -0.1663
   26ASP    SC1   66   7.951  11.591  13.861  0.1878 -0.0491 -0.3702
   27PHE     BB   67   8.045  11.983  13.400 -0.3548 -0.1015 -0.2627
   27PHE    SC1   68   8.292  11.930  13.233  0.0559 -0.0311  0.0067
   27PHE    SC2   69   8.418  11.845  13.010 -0.1955 -0.2205 -0.0698
   27PHE    SC3   70   8.509  11.769  13.253 -0.0458 -0.1870 -0.1136
   28LEU     BB   71   7.777  12.131  13.351 -0.1230  0.4095 -0.0992
   28LEU    SC1   72   7.743  12.306  13.093 -0.3008  0.1003  0.1982
   29ARG     BB   73   7.724  12.182  13.652  0.2889 -0.0735  0.0768
   29ARG    SC1   74   7.634  11.975  13.855 -0.3245  0.0715 -0.0730
   29ARG    SC2   75   7.537  11.824  14.089  0.0320  0.1087  0.1217
   30ASN     BB   76   7.962  12.364  13.731  0.1243  0.1296  0.1168
   30ASN    SC1   77   8.101  12.409  13.995  0.1716 -0.0749 -0.0729
   31LEU     BB   78   7.906  12.580  13.515 -0.1353  0.2661  0.3117
   31LEU    SC1   79   7.993  12.817  13.348  0.1567 -0.2786 -0.0028
   32VAL     BB   80   7.580  12.631  13.514 -0.2111 -0.1588  0.3398
   32VAL    SC1   81   7.470  12.770  13.317  0.1465  0.0222  0.2551
   33PRO     BB   82   7.375  12.513  13.760  0.1619  0.0342 -0.1698
   33PRO    SC1   83   7.159  12.710  13.768  0.1088 -0.0761 -0.3122
   34ARG     BB   84   7.246  12.286  13.963  0.0134  0.0501  0.1283
   34ARG    SC1   85   7.160  12.053  13.803  0.0973  0.1483 -0.0257
   34ARG    SC2   86   6.939  11.849  13.792 -0.1104  0.0865 -0.1728
   35THR     BB   87   7.441  12.273  14.247  0.0643 -0.1857  0.1314
   35THR    SC1   88   7.661  12.392  14.176  0.0984 -0.0499  0.4382
   36GLU     BB   89   7.361  12.084  14.437 -0.0530 -0.1971 -0.0594
   36GLU    SC1   90   7.084  11.938  14.283  0.3084 -0.0566 -0.1945
   37SER     BB   91   7.718  12.043  14.591 -0.2509 -0.2106 -0.0632
   37SER    SC1   92   7.679  12.094  14.836 -0.0273 -0.0882  0.1501
    1LEU     BB   93  10.909   5.270   9.673 -0.1406 -0.0533  0.2286
    1LEU    SC1   94  10.849   5.040   9.890 -0.2867  0.1953  0.0331
    2LEU     BB   95  11.188   5.432   9.719 -0.0719  0.3916  0.0042
    2LEU    SC1   96  11.245   5.432  10.046  0.2915  0.0749 -0.1814
    3GLY     BB   97  11.317   5.421   9.415 -0.0682 -0.1291  0.0118
    4ASP     BB   98  11.433   5.705   9.369 -0.0298 -0.1339  0.0776
    4ASP    SC1   99  11.482   5.890   9.122 -0.0770 -0.2328  0.2999
    5PHE     BB  100  11.527   5.756   9.661  0.0048 -0.0524  0.0526
    5PHE    SC1  101  11.578   5.926   9.897 -0.0056  0.0537 -0.0788
    5PHE    SC2  102  11.664   5.924  10.153 -0.0911  0.2144 -0.0473
    5PHE    SC3  103  11.732   6.128   9.989  0.0542  0.0588 -0.1869
    6PHE     BB  104  11.722   5.516   9.674 -0.0289 -0.0959 -0.1717
    6PHE    SC1  105  11.764   5.445   9.962 -0.0071 -0.0917  0.1174
    6PHE    SC2  106  11.798   5.218  10.105  0.1716 -0.0235  0.1878
    6PHE    SC3  107  11.961   5.429  10.146  0.0308  0.1065  0.0972
    7ARG     BB  108  11.932   5.580   9.455  0.1306 -0.0538 -0.0102
    7ARG    SC1  109  11.914   5.515   9.140 -0.2875  0.0288  0.1764
    7ARG    SC2  110  12.019   5.702   8.853  0.0812 -0.0614 -0.2786
    8LYS     BB  111  12.027   5.856   9.560  0.0256 -0.0473  0.0702
    8LYS    SC1  112  11.799   6.067   9.466 -0.3294 -0.0710  0.4316
    8LYS    SC2  113  11.719   6.343   9.419 -0.0718  0.2259 -0.2460
    9SER     BB  114  12.145   5.772   9.834  0.1215  0.3087  0.1447
    9SER    SC1  115  12.179   5.888  10.026  0.5043 -0.2207 -0.2454
   10LYS     BB  116  12.358   5.576   9.724 -0.2562  0.1307 -0.3203
   10LYS    SC1  117  12.202   5.276   9.755 -0.0302 -0.0944  0.0903
   10LYS    SC2  118  12.061   5.099   9.624  0.0008  0.2824  0.1623
   11GLU     BB  119  12.514   5.766   9.535 -0.0585  0.1664 -0.1266
   11GLU    SC1  120  12.329   5.920   9.200 -0.0612  0.1202 -0.1663
   12LYS     BB  121  12.612   5.988   9.728 -0.1600 -0.0159  0.1437
   12LYS    SC1  122  12.382   6.195   9.637  0.1759 -0.1396 -0.0437
   12LYS    SC2  123  12.134   6.312   9.708 -0.2536  0.0200  0.1074
   13ILE     BB  124  12.788   5.806   9.908  0.1198  0.0547 -0.0474
   13ILE    SC1  125  12.927   5.875  10.176 -0.1076  0.1286  0.0559
   14LEU     BB  126  12.980   5.692   9.694  0.2056  0.2111 -0.0558
   14LEU    SC1  127  13.155   5.461   9.878  0.1329  0.2605  0.2717
   15LYS     BB  128  13.092   5.950   9.563  0.2130  0.1262 -0.2205
   15LYS    SC1  129  12.904   6.086   9.342 -0.0512 -0.2485 -0.1371
   15LYS    SC2  130  12.699   6.239   9.225 -0.1179  0.2603  0.2168
   16GLU     BB  131  13.198   6.097   9.814 -0.1081  0.2668 -0.1608
   16GLU    SC1  132  13.232   6.432   9.621  0.0173 -0.1053  0.1547
   17PHE     BB  133  13.399   5.888   9.925 -0.0215  0.3664 -0.1268
   17PHE    SC1  134  13.425   5.795  10.191 -0.1346  0.3068  0.4564
   17PHE    SC2  135  13.513   5.543  10.232  0.0018  0.2642 -0.0094
   17PHE    SC3  136  13.531   5.726  10.429  0.0075 -0.0538  0.3003
   18LYS     BB  137  13.560   5.846   9.663 -0.1202 -0.2511 -0.1097
   18LYS    SC1  138  13.503   5.582   9.532 -0.0171 -0.0238  0.1260
   18LYS    SC2  139  13.504   5.396   9.388 -0.4860 -0.1602 -0.2714
   19ARG     BB  140  13.652   6.142   9.665  0.0562 -0.3004  0.2395
   19ARG    SC1  141  13.777   6.312   9.417  0.2171 -0.1123 -0.1531
   19ARG    SC2  142  13.585   6.576   9.282  0.2530  0.1915 -0.0468
   20ILE     BB  143  13.819   6.155   9.926  0.1769 -0.0168  0.1534
   20ILE    SC1  144  13.614   6.272  10.127 -0.0826 -0.1557 -0.0227
   21VAL     BB  145  14.030   5.932   9.884  0.2829  0.0612  0.2611
   21VAL    SC1  146  14.004   5.716  10.036  0.1136 -0.0471  0.0842
   22GLN     BB  147  14.146   6.038   9.617  0.0436  0.0144  0.1350
   22GLN    SC1  148  14.275   5.987   9.247  0.0100 -0.0412  0.1745
   23ARG     BB  149  14.222   6.328   9.696 -0.1207  0.0935  0.0129
   23ARG    SC1  150  14.210   6.498   9.413  0.0470 -0.0471  0.0836
   23ARG    SC2  151  14.425   6.499   9.178 -0.1699  0.1500  0.1982
   24ILE     BB  152  14.435   6.261   9.911 -0.0698  0.1073 -0.0330
   24ILE    SC1  153  14.366   6.155  10.194 -0.0494  0.0126 -0.0630
   25LYS     BB  154  14.642   6.090   9.756  0.1998  0.3704  0.0214
   25LYS    SC1  155  14.655   5.773   9.758 -0.1517  0.0305 -0.5095
   25LYS    SC2  156  14.517   5.621   9.623 -0.3796 -0.2594 -0.1882
   26ASP     BB  157  14.696   6.267   9.507  0.0947  0.2120 -0.1174
   26ASP    SC1  158  14.770   6.053   9.322 -0.0317  0.0266 -0.0950
   27PHE     BB  159  14.797   6.526   9.645  0.1831  0.1383 -0.0416
   27PHE    SC1  160  14.606   6.716   9.812 -0.0329 -0.2500 -0.0142
   27PHE    SC2  161  14.587   6.765  10.077  0.1238 -0.3726  0.0225
   27PHE    SC3  162  14.370   6.792   9.918  0.0468 -0.2232  0.1487
   28LEU     BB  163  15.046   6.406   9.785  0.0424 -0.1337 -0.0148
   28LEU    SC1  164  15.004   6.364  10.091  0.1199 -0.0619 -0.0549
   29ARG     BB  165  15.176   6.304   9.522  0.0220 -0.0330 -0.0647
   29ARG    SC1  166  15.143   5.973   9.636 -0.1167 -0.0152 -0.2093
   29ARG    SC2  167  15.208   5.810   9.338 -0.4267  0.1599  0.0930
   30ASN     BB  168  15.230   6.573   9.378 -0.0109 -0.0390 -0.0883
   30ASN    SC1  169  14.972   6.694   9.266  0.0050 -0.2367 -0.2985
   31LEU     BB  170  15.470   6.682   9.542  0.0379 -0.3342  0.0455
   31LEU    SC1  171  15.492   6.576   9.848  0.1656  0.0592 -0.0887
   32VAL     BB  172  15.761   6.738   9.396 -0.0109  0.1160  0.1004
   32VAL    SC1  173  15.934   6.713   9.595 -0.0880 -0.0044  0.1540
   33PRO     BB  174  15.940   6.792   9.114  0.2611 -0.3183  0.2705
   33PRO    SC1  175  16.195   6.840   9.218 -0.2779 -0.1831 -0.0910
   34ARG     BB  176  15.763   6.824   8.905 -0.0017 -0.0484 -0.2157
   34ARG    SC1  177  15.767   6.754   8.616 -0.2643  0.3536  0.1750
   34ARG    SC2  178  15.567   6.627   8.441 -0.4566 -0.2131  0.1010
   35THR     BB  179  15.491   6.624   8.985 -0.0217 -0.0696  0.0526
   35THR    SC1  180  15.286   6.748   8.884  0.1469  0.2155  0.0444
   36GLU     BB  181  15.567   6.308   9.031  0.1252  0.2790 -0.0398
   36GLU    SC1  182  15.871   6.307   8.788  0.0297  0.0225 -0.0807
   37SER     BB  183  15.591   6.190   9.279 -0.1697  0.1608 -0.3189
   37SER    SC1  184  15.678   6.267   9.525 -0.2056  0.3554  0.0955
    1LEU     BB  185   7.856  10.873  10.330  0.1125  0.0305  0.4100
    1LEU    SC1  186   7.774  10.813  10.653 -0.1295  0.0117  0.1886
    2LEU     BB  187   7.966  11.222  10.339  0.2169  0.1662 -0.0923
    2LEU    SC1  188   8.066  11.188  10.632 -0.0471 -0.1986 -0.0627
    3GLY     BB  189   8.024  11.423  10.083  0.0792  0.0679 -0.2009
    4ASP     BB  190   8.201  11.677  10.095  0.1967 -0.0221  0.1067
    4ASP    SC1  191   8.266  11.771   9.785  0.1450  0.2784  0.0061
    5PHE     BB  192   8.296  11.640  10.388  0.0395 -0.1759  0.1412
    5PHE    SC1  193   8.240  11.873  10.550 -0.0300 -0.0150 -0.1629
    5PHE    SC2  194   8.324  12.115  10.462  0.1376  0.0075  0.0470
    5PHE    SC3  195   8.086  12.092  10.588 -0.0394 -0.0015 -0.2727
    6PHE     BB  196   8.439  11.371  10.327 -0.0489 -0.1623 -0.1491
    6PHE    SC1  197   8.595  11.275  10.612  0.1197  0.2531 -0.0588
    6PHE    SC2  198   8.779  11.202  10.797  0.0234  0.0216 -0.0494
    6PHE    SC3  199   8.522  11.243  10.870 -0.0710 -0.3204 -0.1634
    7ARG     BB  200   8.622  11.454  10.091 -0.0864 -0.2433 -0.2074
    7ARG    SC1  201   8.710  11.481   9.775 -0.0863  0.0398  0.0014
    7ARG    SC2  202   8.987  11.483   9.564 -0.3323 -0.0015 -0.0206
    8LYS     BB  203   8.805  11.672  10.215 -0.0359 -0.3639 -0.0650
    8LYS    SC1  204   8.656  11.938  10.122 -0.0889  0.0230 -0.1186
    8LYS    SC2  205   8.612  12.123   9.966 -0.0907  0.2238  0.0729
    9SER     BB  206   8.961  11.516  10.433  0.1791 -0.0181  0.0406
    9SER    SC1  207   9.031  11.597  10.648 -0.0775  0.1399  0.0848
   10LYS     BB  208   9.099  11.305  10.252 -0.1108 -0.0097 -0.1980
   10LYS    SC1  209   8.916  11.062  10.201 -0.3834 -0.2412  0.0093
   10LYS    SC2  210   8.762  10.896  10.081 -0.1246 -0.0167 -0.1722
   11GLU     BB  211   9.253  11.486  10.053 -0.1974  0.1512 -0.1201
   11GLU    SC1  212   9.382  11.269   9.794  0.0087  0.2522 -0.1696
   12LYS     BB  213   9.419  11.671  10.238  0.2497 -0.2321 -0.1095
   12LYS    SC1  214   9.622  11.885  10.128  0.1760 -0.2183 -0.1876
   12LYS    SC2  215   9.768  11.980  10.003 -0.1235 -0.1138  0.1220
   13ILE     BB  216   9.539  11.455  10.427  0.2156 -0.1026  0.0648
   13ILE    SC1  217   9.647  11.588  10.685  0.1387 -0.2211  0.1592
   14LEU     BB  218   9.694  11.285  10.219  0.0337 -0.2044  0.0111
   14LEU    SC1  219   9.589  10.983  10.244  0.0327  0.1896  0.0776
   15LYS     BB  220   9.871  11.502  10.086 -0.2454  0.0834  0.0935
   15LYS    SC1  221   9.942  11.306   9.836 -0.0880  0.1189 -0.1328
   15LYS    SC2  222   9.908  11.156   9.586  0.1303 -0.3066 -0.1346
   16GLU     BB  223  10.006  11.598  10.348 -0.0599  0.0513  0.0126
   16GLU    SC1  224  10.234  11.903  10.194  0.5076  0.0198 -0.0564
   17PHE     BB  225  10.112  11.322  10.441  0.0208  0.0112 -0.1971
   17PHE    SC1  226   9.966  11.158  10.619 -0.3931  0.1310  0.1988
   17PHE    SC2  227   9.734  11.048  10.703 -0.1993 -0.3592  0.1422
   17PHE    SC3  228   9.930  11.102  10.881 -0.2853 -0.1088  0.1666
   18LYS     BB  229  10.290  11.238  10.202  0.4787  0.0666  0.1042
   18LYS    SC1  230  10.090  10.937  10.155 -0.1731  0.0296  0.1259
   18LYS    SC2  231  10.074  10.710  10.232  0.1098 -0.0578  0.0464
   19ARG     BB  232  10.460  11.497  10.194  0.0510  0.3631  0.1603
   19ARG    SC1  233  10.471  11.557   9.882  0.0597  0.1414  0.0466
   19ARG    SC2  234  10.836  11.624   9.813 -0.1421 -0.2260 -0.1756
   20ILE     BB  235  10.613  11.492  10.463  0.4390  0.1319 -0.0499
   20ILE    SC1  236  10.498  11.634  10.714  0.2125 -0.1407  0.0082
   21VAL     BB  237  10.751  11.217  10.421  0.0342 -0.0668 -0.1333
   21VAL    SC1  238  10.867  11.102  10.630 -0.2137  0.0061  0.0526
   22GLN     BB  239  10.895  11.300  10.160  0.1025  0.0991 -0.0451
   22GLN    SC1  240  10.933  11.041   9.879 -0.0757 -0.0488 -0.2014
   23ARG     BB  241  11.079  11.510  10.295 -0.0040  0.0726  0.1427
   23ARG    SC1  242  11.242  11.748  10.112 -0.3915 -0.0795 -0.1612
   23ARG    SC2  243  11.483  11.849   9.899  0.0132 -0.0750 -0.0394
   24ILE     BB  244  11.256  11.316  10.460  0.4984  0.2237 -0.1846
   24ILE    SC1  245  11.388  11.375  10.734  0.0265 -0.2611  0.1769
   25LYS     BB  246  11.362  11.127  10.239  0.1377 -0.2260  0.0046
   25LYS    SC1  247  11.208  10.863  10.283  0.1425 -0.1022 -0.3918
   25LYS    SC2  248  10.998  10.756  10.284  0.2690  0.2525 -0.1747
   26ASP     BB  249  11.498  11.352  10.075  0.0619 -0.0148  0.2276
   26ASP    SC1  250  11.324  11.373   9.809 -0.0706 -0.3383  0.1739
   27PHE     BB  251  11.679  11.491  10.284  0.2612  0.2162 -0.0845
   27PHE    SC1  252  11.646  11.697  10.457  0.3844  0.4484 -0.1451
   27PHE    SC2  253  11.684  11.963  10.426  0.1299  0.5047 -0.0129
   27PHE    SC3  254  11.459  11.871  10.544  0.2412  0.2305 -0.0028
   28LEU     BB  255  11.852  11.239  10.336 -0.0654 -0.0285 -0.1468
   28LEU    SC1  256  11.805  11.180  10.625  0.3813  0.0011 -0.0982
   29ARG     BB  257  11.966  11.198  10.051 -0.0811 -0.1627 -0.1345
   29ARG    SC1  258  11.769  10.987   9.952  0.2790  0.1048  0.1552
   29ARG    SC2  259  11.611  10.869   9.675 -0.1972  0.2775  0.0252
   30ASN     BB  260  12.115  11.465  10.001 -0.0258 -0.2118 -0.2241
   30ASN    SC1  261  11.987  11.735  10.011  0.1674 -0.1065 -0.0356
   31LEU     BB  262  12.297  11.457  10.252 -0.1025  0.1331 -0.1495
   31LEU    SC1  263  12.152  11.618  10.511 -0.1579  0.2853  0.2334
   32VAL     BB  264  12.578  11.301  10.181  0.0578  0.2508  0.1977
   32VAL    SC1  265  12.669  11.068  10.269  0.2215  0.1189 -0.2748
   33PRO     BB  266  12.607  11.240   9.812 -0.0789  0.2836  0.1357
   33PRO    SC1  267  12.386  11.076   9.809  0.2799  0.1857 -0.1287
   34ARG     BB  268  12.817  11.389   9.547  0.0578 -0.1375  0.1812
   34ARG    SC1  269  12.935  11.664   9.709 -0.0603 -0.0616 -0.4643
   34ARG    SC2  270  13.187  11.686   9.910 -0.0917 -0.2497 -0.0098
   35THR     BB  271  13.044  11.137   9.519 -0.0293  0.0709  0.1041
   35THR    SC1  272  12.941  10.905   9.573  0.1338 -0.0622 -0.1271
   36GLU     BB  273  13.319  11.202   9.434 -0.2615 -0.2233  0.1993
   36GLU    SC1  274  13.325  11.585   9.412 -0.1860 -0.3268  0.1498
   37SER     BB  275  13.525  11.136   9.149  0.2196 -0.0336  0.1313
   37SER    SC1  276  13.530  10.922   8.994  0.0655  0.1835  0.1339
    1LEU     BB  277  10.110   6.847  13.209 -0.0460  0.0678 -0.2632
    1LEU    SC1  278  10.283   6.732  12.970  0.0240  0.1651  0.1948
    2LEU     BB  279  10.241   7.103  13.350 -0.2626 -0.1409 -0.0434
    2LEU    SC1  280  10.405   7.216  13.065  0.3244  0.0068  0.1305
    3GLY     BB  281  10.383   7.140  13.646  0.0870 -0.0066 -0.2199
    4ASP     BB  282  10.687   7.179  13.694  0.0071  0.0764  0.3100
    4ASP    SC1  283  10.822   7.034  13.892 -0.1794  0.0174 -0.1517
    5PHE     BB  284  10.749   7.296  13.413 -0.2940 -0.3015  0.0714
    5PHE    SC1  285  10.923   7.314  13.188  0.1399 -0.2661 -0.0866
    5PHE    SC2  286  11.094   7.315  12.980  0.0594 -0.1537 -0.1538
    5PHE    SC3  287  10.951   7.537  13.038  0.0527 -0.1964 -0.0018
    6PHE     BB  288  10.553   7.536  13.419  0.2403  0.1673  0.0065
    6PHE    SC1  289  10.524   7.655  13.142  0.1416 -0.2541  0.0709
    6PHE    SC2  290  10.611   7.741  12.901  0.0995  0.0952  0.1713
    6PHE    SC3  291  10.452   7.899  13.051 -0.2966 -0.3159  0.2189
    7ARG     BB  292  10.663   7.690  13.665 -0.2707  0.5382  0.0271
    7ARG    SC1  293  10.618   7.885  13.888  0.1876 -0.1177 -0.1706
    7ARG    SC2  294  10.557   8.191  14.013  0.0597  0.1440  0.0205
    8LYS     BB  295  10.935   7.777  13.544 -0.2243  0.1839 -0.1409
    8LYS    SC1  296  11.171   7.604  13.574 -0.0179  0.1236 -0.0550
    8LYS    SC2  297  11.338   7.404  13.583  0.1031 -0.2462 -0.0144
    9SER     BB  298  10.849   7.967  13.314  0.1057  0.4327 -0.0699
    9SER    SC1  299  11.026   8.012  13.111  0.5596 -0.1359 -0.0543
   10LYS     BB  300  10.691   8.177  13.478 -0.2502 -0.0468  0.2453
   10LYS    SC1  301  10.400   8.215  13.462  0.2321 -0.3011 -0.1067
   10LYS    SC2  302  10.227   8.002  13.490  0.1047 -0.0636 -0.3850
   11GLU     BB  303  10.921   8.255  13.671  0.0408 -0.1940 -0.0272
   11GLU    SC1  304  11.150   8.053  13.946 -0.2954 -0.1021 -0.1206
   12LYS     BB  305  11.147   8.328  13.473 -0.0439 -0.1760 -0.1182
   12LYS    SC1  306  11.352   8.079  13.515 -0.2345  0.1019  0.2700
   12LYS    SC2  307  11.565   8.044  13.595  0.2315  0.3937 -0.1924
   13ILE     BB  308  10.995   8.538  13.303  0.1097 -0.0165 -0.0636
   13ILE    SC1  309  11.077   8.636  13.021  0.2384  0.0495 -0.0045
   14LEU     BB  310  10.927   8.742  13.527  0.0810 -0.1019  0.0066
   14LEU    SC1  311  10.634   8.641  13.649 -0.1610 -0.1540  0.2016
   15LYS     BB  312  11.209   8.812  13.636 -0.0697  0.2133  0.2157
   15LYS    SC1  313  11.335   8.623  13.852 -0.1460  0.1408 -0.0214
   15LYS    SC2  314  11.447   8.446  13.971 -0.0113 -0.0204  0.3080
   16GLU     BB  315  11.348   8.895  13.372 -0.1641 -0.0571  0.0758
   16GLU    SC1  316  11.565   8.561  13.404  0.1673 -0.3728  0.1298
   17PHE     BB  317  11.152   9.132  13.334 -0.1277 -0.0571 -0.1095
   17PHE    SC1  318  11.110   9.268  13.068  0.2245  0.1183  0.0425
   17PHE    SC2  319  11.164   9.456  12.882 -0.2175 -0.0027 -0.2305
   17PHE    SC3  320  11.147   9.196  12.810 -0.6365 -0.0258 -0.0831
   18LYS     BB  321  11.227   9.300  13.583 -0.0307 -0.0307 -0.1555
   18LYS    SC1  322  10.960   9.463  13.668  0.1464  0.4837  0.0743
   18LYS    SC2  323  10.917   9.700  13.753 -0.1441 -0.0527 -0.0446
   19ARG     BB  324  11.515   9.383  13.506 -0.0040 -0.0436 -0.0617
   19ARG    SC1  325  11.718   9.449  13.741  0.2553 -0.1340 -0.0648
   19ARG    SC2  326  11.717   9.590  14.028 -0.3214 -0.2860 -0.0356
   20ILE     BB  327  11.443   9.561  13.262 -0.1402  0.0569  0.0495
   20ILE    SC1  328  11.669   9.647  13.068 -0.2234 -0.0127 -0.0802
   21VAL     BB  329  11.257   9.765  13.403 -0.1983  0.0112  0.0359
   21VAL    SC1  330  11.013   9.776  13.299 -0.2258  0.1645  0.1130
   22GLN     BB  331  11.429   9.903  13.620  0.1328 -0.0917 -0.1512
   22GLN    SC1  332  11.283  10.035  13.914  0.0010  0.1905  0.1846
   23ARG     BB  333  11.636  10.034  13.431 -0.0441  0.1634 -0.1770
   23ARG    SC1  334  11.946  10.023  13.558  0.0559  0.1530  0.1915
   23ARG    SC2  335  12.209  10.210  13.651  0.3523 -0.2705 -0.2115
   24ILE     BB  336  11.453  10.223  13.267 -0.1426  0.2188 -0.0063
   24ILE    SC1  337  11.498  10.393  13.011  0.3426 -0.3093 -0.3071
   25LYS     BB  338  11.331  10.387  13.500 -0.1481 -0.1343  0.2517
   25LYS    SC1  339  11.104  10.587  13.404  0.2325 -0.2512 -0.0475
   25LYS    SC2  340  10.925  10.666  13.264 -0.2162 -0.2267 -0.1885
   26ASP     BB  341  11.592  10.509  13.613 -0.0412 -0.1969  0.0769
   26ASP    SC1  342  11.691  10.326  13.865 -0.2548 -0.3697  0.2651
   27PHE     BB  343  11.673  10.703  13.385 -0.2059 -0.2389 -0.0193
   27PHE    SC1  344  11.899  10.586  13.235 -0.0764  0.4056  0.0511
   27PHE    SC2  345  12.036  10.562  13.004  0.2061  0.4577  0.2067
   27PHE    SC3  346  12.079  10.387  13.205 -0.0579  0.3953  0.2139
   28LEU     BB  347  11.429  10.894  13.375 -0.1439 -0.1518  0.0951
   28LEU    SC1  348  11.313  10.861  13.095  0.2826 -0.1603  0.0313
   29ARG     BB  349  11.442  11.017  13.659 -0.1043 -0.0373  0.0446
   29ARG    SC1  350  11.267  10.785  13.869  0.0069  0.1894  0.0224
   29ARG    SC2  351  11.230  10.550  14.022  0.3722  0.2484 -0.1166
   30ASN     BB  352  11.719  11.155  13.647 -0.1037 -0.0290  0.1401
   30ASN    SC1  353  11.835  11.204  13.950  0.1568 -0.1690 -0.1992
   31LEU     BB  354  11.693  11.335  13.396  0.1597 -0.1494  0.0227
   31LEU    SC1  355  11.873  11.586  13.358 -0.1740  0.3250  0.1295
   32VAL     BB  356  11.455  11.336  13.168  0.1211  0.0136  0.0621
   32VAL    SC1  357  11.514  11.329  12.910  0.2646  0.3823  0.0767
   33PRO     BB  358  11.259  11.621  13.212 -0.2535 -0.1085 -0.1371
   33PRO    SC1  359  11.219  11.727  12.937  0.0958 -0.0620 -0.1964
   34ARG     BB  360  11.068  11.659  13.524 -0.2089  0.1609  0.0656
   34ARG    SC1  361  10.794  11.587  13.561  0.0441  0.2016  0.2277
   34ARG    SC2  362  10.566  11.428  13.477 -0.0388  0.4571  0.0785
   35THR     BB  363  11.295  11.477  13.677 -0.0560 -0.1561 -0.2010
   35THR    SC1  364  11.499  11.591  13.790 -0.2448  0.1792 -0.1866
   36GLU     BB  365  10.967  11.246  13.812  0.2346 -0.0325  0.0292
   36GLU    SC1  366  10.893  11.067  14.138 -0.2605  0.0761  0.0627
   37SER     BB  367  10.945  11.091  13.493 -0.1070  0.1753 -0.3231
   37SER    SC1  368  10.974  11.189  13.289 -0.0649 -0.1499  0.0343
    1LEU     BB  369   5.431   2.926  13.441 -0.2342  0.1232 -0.0216
    1LEU    SC1  370   5.453   2.825  13.147  0.0083  0.0320  0.0128
    2LEU     BB  371   5.761   3.072  13.492  0.1358  0.3284 -0.1459
    2LEU    SC1  372   5.875   3.111  13.176  0.3076  0.3726 -0.0070
    3GLY     BB  373   5.836   3.253  13.758  0.0728 -0.0274  0.1248
    4ASP     BB  374   6.052   3.463  13.829 -0.0792  0.1874 -0.0294
    4ASP    SC1  375   6.070   3.465  14.156 -0.0513 -0.0178  0.1227
    5PHE     BB  376   6.162   3.511  13.543 -0.1829 -0.2702 -0.1574
    5PHE    SC1  377   6.434   3.597  13.470 -0.0658  0.1869 -0.2517
    5PHE    SC2  378   6.702   3.572  13.451 -0.0607  0.2128 -0.2154
    5PHE    SC3  379   6.591   3.817  13.481 -0.0481  0.1679  0.3719
    6PHE     BB  380   5.907   3.599  13.389 -0.1667 -0.0865 -0.0829
    6PHE    SC1  381   5.819   3.643  13.119 -0.2827 -0.0015  0.0898
    6PHE    SC2  382   5.776   3.845  12.945  0.2523  0.1489  0.1041
    6PHE    SC3  383   5.807   3.592  12.854  0.1745  0.1681  0.0225
    7ARG     BB  384   5.829   3.823  13.588  0.0226 -0.2319  0.1656
    7ARG    SC1  385   5.662   3.746  13.851  0.0584  0.0191  0.5970
    7ARG    SC2  386   5.527   3.566  14.059  0.1211  0.2489 -0.2473
    8LYS     BB  387   6.079   4.004  13.564 -0.2196  0.1020  0.0280
    8LYS    SC1  388   6.224   3.940  13.847  0.3018 -0.1573 -0.0904
    8LYS    SC2  389   6.306   3.931  14.135 -0.2330 -0.4103  0.0444
    9SER     BB  390   6.043   4.074  13.265 -0.1211  0.0834  0.0109
    9SER    SC1  391   6.212   3.947  13.103  0.1328  0.1906 -0.1852
   10LYS     BB  392   5.767   4.214  13.289 -0.2211 -0.1371  0.1915
   10LYS    SC1  393   5.488   4.029  13.288  0.2149  0.2559 -0.2715
   10LYS    SC2  394   5.350   3.951  13.503 -0.1682  0.1133 -0.1720
   11GLU     BB  395   5.851   4.426  13.499  0.0545  0.0038 -0.0509
   11GLU    SC1  396   5.459   4.448  13.620 -0.1512 -0.0727  0.3190
   12LYS     BB  397   6.066   4.586  13.343 -0.0645  0.3994  0.1695
   12LYS    SC1  398   6.294   4.807  13.468 -0.3345 -0.1282 -0.1288
   12LYS    SC2  399   6.326   5.047  13.592  0.3844  0.2408 -0.0055
   13ILE     BB  400   5.906   4.653  13.087 -0.0260 -0.2775 -0.0630
   13ILE    SC1  401   5.898   4.417  12.885 -0.0384 -0.3125 -0.0218
   14LEU     BB  402   5.696   4.841  13.215  0.1725 -0.0516 -0.0585
   14LEU    SC1  403   5.446   4.603  13.156  0.3034  0.1765 -0.1029
   15LYS     BB  404   5.875   5.060  13.343 -0.0739  0.0926  0.0517
   15LYS    SC1  405   5.822   5.269  13.569 -0.1998  0.1244 -0.0080
   15LYS    SC2  406   5.822   5.461  13.779 -0.2696  0.0448 -0.0906
   16GLU     BB  407   6.024   5.186  13.103  0.0399  0.1254  0.1385
   16GLU    SC1  408   6.273   5.460  13.239 -0.0172  0.1771  0.2374
   17PHE     BB  409   5.776   5.266  12.935  0.2037  0.0345 -0.1583
   17PHE    SC1  410   5.685   5.086  12.789 -0.0606 -0.0834  0.4559
   17PHE    SC2  411   5.713   4.892  12.604  0.2198  0.1731  0.2119
   17PHE    SC3  412   5.527   4.868  12.799 -0.0155 -0.1539 -0.0369
   18LYS     BB  413   5.623   5.448  13.134 -0.0009 -0.1989 -0.0944
   18LYS    SC1  414   5.399   5.225  13.215  0.0839  0.0604  0.2296
   18LYS    SC2  415   5.228   5.130  13.123  0.1404  0.3288  0.1500
   19ARG     BB  416   5.846   5.661  13.165 -0.1570 -0.0431 -0.0181
   19ARG    SC1  417   5.993   5.848  13.426 -0.1801 -0.3027 -0.1218
   19ARG    SC2  418   5.924   6.091  13.700  0.0708  0.0845 -0.2654
   20ILE     BB  419   5.865   5.753  12.869 -0.0002  0.1375  0.0451
   20ILE    SC1  420   6.078   5.589  12.715 -0.2511 -0.1767  0.0170
   21VAL     BB  421   5.577   5.863  12.842 -0.0342  0.0460  0.0292
   21VAL    SC1  422   5.460   5.975  12.632 -0.2639  0.3572  0.3055
   22GLN     BB  423   5.589   6.042  13.095  0.0844 -0.2131  0.2133
   22GLN    SC1  424   5.473   5.919  13.358 -0.1449 -0.0097 -0.0162
   23ARG     BB  425   5.828   6.210  12.990  0.0240 -0.1967  0.0982
   23ARG    SC1  426   5.996   6.391  13.192 -0.3242  0.2817 -0.1490
   23ARG    SC2  427   6.227   6.401  13.448  0.0653 -0.0080  0.3307
   24ILE     BB  428   5.702   6.355  12.746  0.0027 -0.3622  0.0085
   24ILE    SC1  429   5.761   6.334  12.442  0.2743 -0.0585  0.0322
   25LYS     BB  430   5.484   6.517  12.895  0.1647 -0.0760 -0.0546
   25LYS    SC1  431   5.225   6.324  12.941  0.1870  0.0569 -0.1235
   25LYS    SC2  432   5.092   6.156  13.053  0.0913 -0.1301 -0.4912
   26ASP     BB  433   5.643   6.702  13.086 -0.0298  0.0651 -0.0250
   26ASP    SC1  434   5.638   6.637  13.398  0.1142 -0.0578  0.2951
   27PHE     BB  435   5.794   6.850  12.860 -0.2824  0.3172 -0.0386
   27PHE    SC1  436   6.060   6.748  12.825 -0.1581  0.1074 -0.1715
   27PHE    SC2  437   6.201   6.617  12.636 -0.1991 -0.1357 -0.0393
   27PHE    SC3  438   6.294   6.629  12.889 -0.1580  0.1641 -0.0635
   28LEU     BB  439   5.560   6.961  12.691 -0.5269 -0.1639 -0.0415
   28LEU    SC1  440   5.564   6.859  12.368  0.0483  0.0848  0.1189
   29ARG     BB  441   5.442   7.164  12.894  0.0262  0.1577 -0.0115
   29ARG    SC1  442   5.264   7.080  13.121  0.2823  0.3561  0.0017
   29ARG    SC2  443   5.158   6.842  13.302 -0.2042 -0.1102 -0.0038
   30ASN     BB  444   5.696   7.337  12.934  0.0673  0.0771  0.0845
   30ASN    SC1  445   5.968   7.293  13.104 -0.0678 -0.0191 -0.2332
   31LEU     BB  446   5.756   7.409  12.638 -0.1454  0.0000  0.0199
   31LEU    SC1  447   5.547   7.424  12.429  0.1245 -0.0750  0.1158
   32VAL     BB  448   6.036   7.241  12.592 -0.1898 -0.0932  0.0832
   32VAL    SC1  449   6.026   7.065  12.395  0.0374 -0.1839  0.1475
   33PRO     BB  450   6.371   7.165  12.765  0.3239 -0.0581  0.0853
   33PRO    SC1  451   6.487   7.015  12.555  0.0336  0.1099 -0.1934
   34ARG     BB  452   6.456   7.095  13.107  0.0199 -0.0423  0.2697
   34ARG    SC1  453   6.401   7.433  13.212 -0.3355  0.1149  0.4610
   34ARG    SC2  454   6.337   7.711  13.330 -0.2369 -0.0954 -0.4779
   35THR     BB  455   6.331   6.857  13.329  0.0222  0.1059  0.1076
   35THR    SC1  456   6.073   6.883  13.343 -0.0119 -0.1195 -0.0250
   36GLU     BB  457   6.516   6.852  13.545 -0.0252  0.1182  0.2867
   36GLU    SC1  458   6.809   6.717  13.363  0.0400 -0.0480 -0.4664
   37SER     BB  459   6.442   6.843  13.888 -0.3097  0.0419 -0.0927
   37SER    SC1  460   6.381   7.011  14.000 -0.2408 -0.1541  0.0243
    1LEU     BB  461   5.506   4.092  10.232  0.3041  0.2373 -0.0949
    1LEU    SC1  462   5.471   4.244  10.487 -0.2966  0.0745 -0.3427
    2LEU     BB  463   5.738   3.779  10.233 -0.3112  0.2065 -0.1530
    2LEU    SC1  464   5.849   3.858  10.544 -0.0341 -0.2360 -0.0397
    3GLY     BB  465   5.651   3.627   9.953 -0.2036  0.3901 -0.2903
    4ASP     BB  466   5.756   3.342   9.895 -0.2977  0.2921 -0.0094
    4ASP    SC1  467   5.908   3.367   9.630 -0.1725  0.1862 -0.1636
    5PHE     BB  468   5.637   3.189  10.137  0.3290 -0.0134  0.1390
    5PHE    SC1  469   5.707   2.920  10.245 -0.1385 -0.3514 -0.0164
    5PHE    SC2  470   5.737   2.777  10.472  0.1752 -0.4828 -0.1323
    5PHE    SC3  471   5.775   2.659  10.232  0.1363 -0.2765 -0.2434
    6PHE     BB  472   5.336   3.246  10.087  0.3172 -0.0635  0.1516
    6PHE    SC1  473   5.162   3.140  10.316  0.0637 -0.0974 -0.0202
    6PHE    SC2  474   5.107   3.175  10.578 -0.0037  0.0350 -0.0504
    6PHE    SC3  475   4.965   2.997  10.433 -0.0086  0.0070 -0.0118
    7ARG     BB  476   5.279   3.122   9.809  0.0132  0.1551  0.1080
    7ARG    SC1  477   5.352   3.306   9.588  0.0203  0.0845 -0.1231
    7ARG    SC2  478   5.346   3.338   9.271 -0.1749 -0.1632  0.1367
    8LYS     BB  479   5.348   2.821   9.840 -0.3216  0.0320 -0.2292
    8LYS    SC1  480   5.678   2.763   9.756  0.2456 -0.2661 -0.1474
    8LYS    SC2  481   5.884   2.876   9.801 -0.0665  0.2578 -0.0406
    9SER     BB  482   5.170   2.734  10.079  0.1113 -0.0259  0.0895
    9SER    SC1  483   5.294   2.676  10.285  0.1388  0.2692 -0.0112
   10LYS     BB  484   4.898   2.823   9.961  0.3195  0.3251 -0.1557
   10LYS    SC1  485   4.824   3.124   9.960 -0.3067  0.0964 -0.1238
   10LYS    SC2  486   4.814   3.373  10.029  0.0965  0.0053  0.1951
   11GLU     BB  487   4.902   2.655   9.700 -0.3677 -0.0020  0.0086
   11GLU    SC1  488   5.043   2.927   9.447  0.1593  0.0005  0.1418
   12LYS     BB  489   4.929   2.369   9.817 -0.1620  0.0998  0.2233
   12LYS    SC1  490   5.135   2.173   9.673  0.2073  0.2547 -0.0522
   12LYS    SC2  491   5.274   1.977   9.616 -0.1551 -0.3944 -0.1128
   13ILE     BB  492   4.661   2.336   9.969 -0.2475 -0.1606  0.0296
   13ILE    SC1  493   4.705   2.160  10.221 -0.0538  0.0662  0.1602
   14LEU     BB  494   4.454   2.322   9.739 -0.0748  0.0655 -0.1462
   14LEU    SC1  495   4.272   2.503   9.611 -0.4016  0.4029  0.3022
   15LYS     BB  496   4.562   2.075   9.586 -0.5161 -0.1761 -0.0936
   15LYS    SC1  497   4.660   2.252   9.325  0.0707  0.0300 -0.0507
   15LYS    SC2  498   4.793   2.489   9.231  0.1037  0.1090 -0.4296
   16GLU     BB  499   4.584   1.865   9.812 -0.0010 -0.0856 -0.0401
   16GLU    SC1  500   4.895   1.698   9.654  0.0338  0.1918  0.3637
   17PHE     BB  501   4.283   1.856   9.886 -0.0167 -0.3245 -0.1174
   17PHE    SC1  502   4.166   2.090  10.049 -0.0008 -0.0025 -0.0230
   17PHE    SC2  503   4.113   2.326  10.169 -0.2118  0.0229 -0.1584
   17PHE    SC3  504   4.004   2.269   9.929 -0.0897 -0.1766 -0.1702
   18LYS     BB  505   4.157   1.755   9.622 -0.2175  0.0469 -0.1738
   18LYS    SC1  506   4.050   2.064   9.521 -0.0738  0.3019  0.2095
   18LYS    SC2  507   3.894   2.232   9.388 -0.1790  0.4570 -0.1684
   19ARG     BB  508   4.314   1.489   9.644 -0.0334  0.1612 -0.0692
   19ARG    SC1  509   4.445   1.400   9.386  0.4962  0.1016 -0.3628
   19ARG    SC2  510   4.736   1.351   9.252 -0.1515 -0.0499 -0.1888
   20ILE     BB  511   4.178   1.359   9.890  0.2272 -0.0118 -0.0102
   20ILE    SC1  512   4.307   1.447  10.157 -0.0225  0.0738  0.0868
   21VAL     BB  513   3.901   1.334   9.752  0.2034  0.1884 -0.0032
   21VAL    SC1  514   3.699   1.397   9.912  0.0523  0.0083 -0.1164
   22GLN     BB  515   3.951   1.132   9.522 -0.1267 -0.0649  0.1347
   22GLN    SC1  516   3.932   1.276   9.165 -0.3231  0.2020  0.1258
   23ARG     BB  517   4.058   0.881   9.669  0.1413 -0.1010 -0.1072
   23ARG    SC1  518   4.169   0.633   9.495  0.1382  0.2823  0.1527
   23ARG    SC2  519   4.467   0.494   9.388  0.1833 -0.1312 -0.0162
   24ILE     BB  520   3.826   0.817   9.865  0.1674  0.0100 -0.0388
   24ILE    SC1  521   3.884   0.936  10.145  0.1449  0.0223 -0.0393
   25LYS     BB  522   3.572   0.793   9.688 -0.0501 -0.1710  0.2821
   25LYS    SC1  523   3.431   1.108   9.577  0.0574 -0.0493  0.1902
   25LYS    SC2  524   3.362   1.262   9.342  0.1314 -0.0702 -0.1401
   26ASP     BB  525   3.657   0.573   9.486 -0.2517  0.0437 -0.0519
   26ASP    SC1  526   3.797   0.764   9.223  0.2345  0.0702  0.1476
   27PHE     BB  527   3.739   0.359   9.696 -0.2920  0.2139  0.1420
   27PHE    SC1  528   3.988   0.367   9.886 -0.3152 -0.1941  0.0071
   27PHE    SC2  529   4.191   0.487  10.018 -0.1234 -0.3423 -0.1450
   27PHE    SC3  530   4.237   0.263   9.873 -0.3956 -0.3730 -0.1920
   28LEU     BB  531   3.464   0.319   9.834 -0.2957  0.1456  0.1150
   28LEU    SC1  532   3.461   0.506  10.087  0.0570 -0.1398 -0.2682
   29ARG     BB  533   3.308   0.204   9.592 -0.0388  0.0640 -0.0183
   29ARG    SC1  534   3.156   0.465   9.411  0.0711  0.3084 -0.1988
   29ARG    SC2  535   3.244   0.755   9.315 -0.2839 -0.0114  0.2103
   30ASN     BB  536   3.511  -0.018   9.518 -0.0019  0.0027  0.2586
   30ASN    SC1  537   3.490  -0.191   9.272  0.2543  0.0858  0.0617
   31LEU     BB  538   3.550  -0.146   9.798 -0.1704 -0.0846  0.2438
   31LEU    SC1  539   3.303  -0.119   9.954  0.0159  0.0115 -0.3598
   32VAL     BB  540   3.810  -0.037   9.970  0.0088 -0.1210  0.0036
   32VAL    SC1  541   3.738   0.080  10.197 -0.0895  0.0683 -0.1220
   33PRO     BB  542   4.083  -0.180   9.867 -0.3027 -0.1216  0.1967
   33PRO    SC1  543   4.347  -0.284   9.916  0.0638  0.0240 -0.1769
   34ARG     BB  544   3.974  -0.268   9.495 -0.2489 -0.2511 -0.5789
   34ARG    SC1  545   3.852  -0.542   9.475  0.0796 -0.0341  0.2960
   34ARG    SC2  546   3.794  -0.841   9.628  0.2610 -0.2965  0.0691
   35THR     BB  547   3.977  -0.059   9.267 -0.2487 -0.1159  0.1446
   35THR    SC1  548   4.017   0.196   9.302  0.1701 -0.1523  0.0218
   36GLU     BB  549   3.918  -0.150   8.990 -0.1049  0.0262  0.0040
   36GLU    SC1  550   3.777  -0.532   8.980 -0.2038 -0.2527  0.0889
   37SER     BB  551   3.858   0.089   8.769  0.0554  0.1604 -0.4275
   37SER    SC1  552   4.004   0.110   8.550 -0.0955 -0.3234  0.0531
    1LEU     BB  553  10.738   5.683  13.133  0.0768 -0.1331  0.1355
    1LEU    SC1  554  10.577   5.834  12.883 -0.2829 -0.0048 -0.0615
    2LEU     BB  555  10.405   5.422  13.084  0.0267 -0.0117 -0.0778
    2LEU    SC1  556  10.380   5.393  12.761 -0.1167 -0.2319  0.0414
    3GLY     BB  557  10.263   5.414  13.382 -0.1788 -0.0465 -0.1742
    4ASP     BB  558   9.983   5.395  13.515 -0.0446 -0.1005  0.1118
    4ASP    SC1  559   9.970   5.373  13.804 -0.0739 -0.2214 -0.1802
    5PHE     BB  560   9.833   5.365  13.246  0.2550  0.1925 -0.1004
    5PHE    SC1  561   9.584   5.413  13.119  0.2881  0.0885 -0.1969
    5PHE    SC2  562   9.404   5.612  13.092  0.0485 -0.0636  0.1590
    5PHE    SC3  563   9.402   5.404  12.920  0.1756  0.1384 -0.0979
    6PHE     BB  564   9.967   5.104  13.146 -0.1894 -0.0846 -0.0177
    6PHE    SC1  565   9.971   5.081  12.859 -0.0200 -0.1258 -0.2486
    6PHE    SC2  566   9.832   5.250  12.701  0.0713  0.0342 -0.1608
    6PHE    SC3  567  10.010   5.079  12.592  0.1785  0.1856 -0.2289
    7ARG     BB  568   9.905   4.915  13.384  0.2695 -0.0042  0.1825
    7ARG    SC1  569  10.016   4.876  13.726  0.1568 -0.0431 -0.3083
    7ARG    SC2  570  10.010   4.773  14.002 -0.1218 -0.0913  0.1273
    8LYS     BB  571   9.597   4.949  13.369  0.2818  0.0443 -0.0051
    8LYS    SC1  572   9.488   5.018  13.659 -0.5043  0.1248  0.1758
    8LYS    SC2  573   9.531   5.152  13.841 -0.2159 -0.2387  0.1830
    9SER     BB  574   9.544   4.853  13.079  0.0800 -0.1629  0.0952
    9SER    SC1  575   9.370   4.918  12.928  0.1929 -0.2242  0.0439
   10LYS     BB  576   9.685   4.576  13.085  0.0491 -0.1782  0.1205
   10LYS    SC1  577   9.963   4.475  13.136 -0.0122  0.0616 -0.1984
   10LYS    SC2  578  10.090   4.433  13.366  0.0083 -0.1563  0.0874
   11GLU     BB  579   9.518   4.444  13.311 -0.2367  0.0013  0.0221
   11GLU    SC1  580   9.688   4.486  13.681  0.1681 -0.4859  0.0776
   12LYS     BB  581   9.232   4.459  13.192 -0.1484  0.0426 -0.1929
   12LYS    SC1  582   9.080   4.696  13.275  0.4212 -0.1014 -0.0858
   12LYS    SC2  583   8.924   4.755  13.482  0.1327  0.0665  0.0428
   13ILE     BB  584   9.257   4.261  12.955 -0.2401 -0.1548 -0.0422
   13ILE    SC1  585   9.437   4.390  12.738  0.1762 -0.1642  0.2794
   14LEU     BB  586   9.352   4.018  13.122  0.0123  0.1001  0.2021
   14LEU    SC1  587   9.678   4.054  13.094 -0.1272 -0.0626  0.0584
   15LYS     BB  588   9.130   4.002  13.338 -0.1740  0.1991  0.0233
   15LYS    SC1  589   9.221   3.887  13.590 -0.3541  0.3330 -0.3220
   15LYS    SC2  590   9.389   3.933  13.812  0.1546 -0.0003  0.1103
   16GLU     BB  591   8.875   3.950  13.170 -0.1589 -0.0068  0.0602
   16GLU    SC1  592   8.768   4.309  13.336 -0.1026  0.1314 -0.2079
   17PHE     BB  593   8.950   3.676  13.046 -0.1162  0.0283  0.0073
   17PHE    SC1  594   9.125   3.684  12.809  0.3005 -0.1757  0.1471
   17PHE    SC2  595   9.247   3.863  12.647 -0.1969  0.1477  0.0977
   17PHE    SC3  596   9.194   3.613  12.558  0.3449  0.0132  0.1037
   18LYS     BB  597   8.968   3.521  13.314 -0.0694 -0.3977 -0.2280
   18LYS    SC1  598   9.138   3.294  13.341 -0.1335  0.3033  0.1238
   18LYS    SC2  599   9.338   3.167  13.429 -0.0296  0.2592  0.0904
   19ARG     BB  600   8.665   3.536  13.381  0.0185  0.0042  0.1567
   19ARG    SC1  601   8.651   3.833  13.605 -0.1825  0.1101 -0.0310
   19ARG    SC2  602   8.414   4.049  13.554  0.2059 -0.1015  0.0316
   20ILE     BB  603   8.553   3.364  13.148 -0.0953  0.1593  0.0939
   20ILE    SC1  604   8.378   3.300  12.901 -0.1186 -0.0820  0.1687
   21VAL     BB  605   8.691   3.097  13.225 -0.1800  0.1331  0.1578
   21VAL    SC1  606   8.686   2.936  13.014  0.2002  0.0339  0.2133
   22GLN     BB  607   8.587   3.060  13.515 -0.0013 -0.3674  0.1732
   22GLN    SC1  608   8.957   3.057  13.703 -0.3352 -0.2513  0.3351
   23ARG     BB  609   8.280   3.046  13.474 -0.0283 -0.1091  0.2601
   23ARG    SC1  610   8.187   3.093  13.805 -0.3567 -0.0485  0.3261
   23ARG    SC2  611   7.985   3.061  14.011  0.2665 -0.1724  0.2179
   24ILE     BB  612   8.281   2.805  13.279 -0.1736  0.0688  0.0323
   24ILE    SC1  613   8.135   2.890  13.019 -0.0243 -0.1544 -0.1301
   25LYS     BB  614   8.382   2.575  13.460  0.2405  0.3079  0.1245
   25LYS    SC1  615   8.660   2.646  13.678  0.1458  0.1418 -0.0409
   25LYS    SC2  616   8.867   2.588  13.816 -0.2393 -0.0498  0.0320
   26ASP     BB  617   8.165   2.572  13.681  0.1229  0.1028  0.0111
   26ASP    SC1  618   8.235   2.554  13.990  0.2705  0.1517 -0.1200
   27PHE     BB  619   7.912   2.511  13.513  0.1296  0.0381  0.0241
   27PHE    SC1  620   7.794   2.756  13.416  0.1675 -0.0775  0.2371
   27PHE    SC2  621   7.739   2.955  13.242 -0.2213 -0.5359 -0.2127
   27PHE    SC3  622   7.738   3.004  13.508 -0.3832  0.0315 -0.2974
   28LEU     BB  623   8.012   2.241  13.397  0.0699  0.0576 -0.0742
   28LEU    SC1  624   8.026   2.214  13.074 -0.1844  0.1572  0.1259
   29ARG     BB  625   8.087   2.089  13.656  0.4150 -0.0983 -0.2555
   29ARG    SC1  626   8.148   1.771  13.701  0.2494 -0.1244  0.1068
   29ARG    SC2  627   8.281   1.629  13.928 -0.1874  0.1635  0.3759
   30ASN     BB  628   7.801   2.087  13.777  0.4315  0.2875 -0.1920
   30ASN    SC1  629   7.735   2.115  14.050  0.0736  0.0067 -0.3358
   31LEU     BB  630   7.675   1.909  13.557 -0.0313  0.0642  0.2252
   31LEU    SC1  631   7.665   1.893  13.220 -0.1803  0.2152  0.0402
   32VAL     BB  632   7.380   1.803  13.661 -0.1009  0.0473  0.0177
   32VAL    SC1  633   7.200   1.842  13.470  0.0126  0.1256 -0.0754
   33PRO     BB  634   7.307   1.709  14.086 -0.0924 -0.1899 -0.1124
   33PRO    SC1  635   7.027   1.778  14.048  0.1444 -0.4588  0.0358
   34ARG     BB  636   7.443   1.487  14.287  0.0453 -0.2223  0.1381
   34ARG    SC1  637   7.380   1.431  14.575 -0.0168 -0.3124  0.0991
   34ARG    SC2  638   7.543   1.220  14.762  0.0317 -0.0509  0.0974
   35THR     BB  639   7.790   1.588  14.168 -0.0691  0.1818 -0.2199
   35THR    SC1  640   7.791   1.473  13.935  0.3006 -0.1370 -0.0761
   36GLU     BB  641   8.011   1.703  14.354  0.0113  0.1205  0.1329
   36GLU    SC1  642   7.814   1.647  14.717  0.0778 -0.1062  0.0265
   37SER     BB  643   8.302   1.591  14.497  0.2402  0.2054 -0.1619
   37SER    SC1  644   8.472   1.485  14.369  0.1627 -0.0039  0.0388
    1LEU     BB  645   7.029  10.277  10.093 -0.0959  0.1300 -0.2951
    1LEU    SC1  646   7.005  10.330  10.411 -0.1475  0.0482  0.0823
    2LEU     BB  647   7.316  10.139  10.010  0.2013 -0.0034  0.0781
    2LEU    SC1  648   7.370   9.972  10.261 -0.4820  0.0181  0.0481
    3GLY     BB  649   7.367  10.093   9.687  0.2178 -0.1456  0.1002
    4ASP     BB  650   7.383   9.811   9.560  0.0248 -0.0457 -0.1582
    4ASP    SC1  651   7.676   9.670   9.554 -0.1245  0.2682  0.2811
    5PHE     BB  652   7.287   9.658   9.812 -0.0529 -0.3114 -0.3420
    5PHE    SC1  653   7.332   9.404   9.969 -0.0491  0.0691  0.3140
    5PHE    SC2  654   7.517   9.207   9.970 -0.2535 -0.1443 -0.0717
    5PHE    SC3  655   7.296   9.184  10.122 -0.1409 -0.0635  0.1096
    6PHE     BB  656   7.007   9.791   9.836  0.1855  0.1799 -0.0453
    6PHE    SC1  657   6.878   9.784  10.117  0.0519  0.0979 -0.1358
    6PHE    SC2  658   6.939   9.714  10.370 -0.1424 -0.1081 -0.1420
    6PHE    SC3  659   6.738   9.888  10.323 -0.1556 -0.1272 -0.1566
    7ARG     BB  660   6.911   9.715   9.552  0.3354  0.2250 -0.1097
    7ARG    SC1  661   6.988   9.975   9.288 -0.3817  0.0025 -0.1577
    7ARG    SC2  662   6.874  10.048   8.991 -0.2133  0.0045  0.1314
    8LYS     BB  663   6.934   9.408   9.585 -0.0067  0.2114  0.0739
    8LYS    SC1  664   7.217   9.233   9.535  0.1094 -0.4652  0.0446
    8LYS    SC2  665   7.473   9.216   9.476  0.3895  0.3052  0.1314
    9SER     BB  666   6.739   9.372   9.823  0.0523  0.3182  0.1399
    9SER    SC1  667   6.825   9.304  10.052 -0.0159 -0.0998  0.0410
   10LYS     BB  668   6.483   9.493   9.696 -0.0696 -0.0539  0.0102
   10LYS    SC1  669   6.239   9.672   9.759 -0.0614  0.0612 -0.3298
   10LYS    SC2  670   6.014   9.730   9.675 -0.0583 -0.3287  0.5043
   11GLU     BB  671   6.425   9.346   9.430  0.0094  0.0582 -0.0704
   11GLU    SC1  672   6.555   9.589   9.187  0.0985  0.0220  0.0884
   12LYS     BB  673   6.429   9.057   9.544 -0.2391  0.0371 -0.1057
   12LYS    SC1  674   6.551   8.815   9.405 -0.0982 -0.0849  0.2270
   12LYS    SC2  675   6.602   8.601   9.234 -0.1295  0.1922 -0.1196
   13ILE     BB  676   6.198   9.095   9.748 -0.1625  0.0791 -0.0260
   13ILE    SC1  677   6.143   9.223  10.025 -0.0355 -0.0966  0.0838
   14LEU     BB  678   5.961   9.198   9.578 -0.2528 -0.0186  0.0391
   14LEU    SC1  679   5.708   9.346   9.698 -0.1767  0.1464 -0.0500
   15LYS     BB  680   5.958   8.962   9.377 -0.2635  0.0345 -0.0235
   15LYS    SC1  681   6.109   9.024   9.137 -0.0282 -0.2889  0.2478
   15LYS    SC2  682   6.354   9.080   9.031  0.0560  0.1670  0.1175
   16GLU     BB  683   5.916   8.735   9.583  0.0950 -0.0486 -0.0313
   16GLU    SC1  684   6.131   8.483   9.359 -0.0489 -0.3511  0.3659
   17PHE     BB  685   5.643   8.831   9.695  0.1447 -0.0628  0.1035
   17PHE    SC1  686   5.565   8.882   9.967  0.0736  0.0393  0.0183
   17PHE    SC2  687   5.657   8.743  10.180 -0.4653  0.0712  0.2984
   17PHE    SC3  688   5.597   9.005  10.206 -0.0927  0.2047 -0.0414
   18LYS     BB  689   5.454   8.801   9.451  0.2840  0.0170 -0.0165
   18LYS    SC1  690   5.455   9.081   9.331  0.0414  0.0005 -0.1797
   18LYS    SC2  691   5.308   9.311   9.299  0.3915  0.0233  0.2458
   19ARG     BB  692   5.454   8.494   9.408 -0.1292 -0.0059  0.0878
   19ARG    SC1  693   5.623   8.301   9.241 -0.0363 -0.0904 -0.0345
   19ARG    SC2  694   5.858   8.118   9.139  0.1412 -0.5527 -0.1531
   20ILE     BB  695   5.346   8.393   9.681 -0.2429 -0.2347 -0.0367
   20ILE    SC1  696   5.605   8.340   9.843 -0.1735  0.2485  0.0349
   21VAL     BB  697   5.072   8.537   9.656 -0.0677  0.0722 -0.3329
   21VAL    SC1  698   4.962   8.713   9.821 -0.0141 -0.1569 -0.0392
   22GLN     BB  699   4.958   8.405   9.400 -0.2024 -0.0126 -0.2318
   22GLN    SC1  700   4.744   8.546   9.081 -0.0542  0.2866  0.0182
   23ARG     BB  701   4.975   8.109   9.491  0.0451  0.0985  0.1170
   23ARG    SC1  702   4.930   7.931   9.200  0.1905 -0.0380 -0.1578
   23ARG    SC2  703   4.915   7.817   8.894  0.0809  0.0049 -0.0241
   24ILE     BB  704   4.763   8.138   9.716 -0.1066 -0.1745  0.0170
   24ILE    SC1  705   4.922   8.158   9.981 -0.1342  0.0242  0.0207
   25LYS     BB  706   4.524   8.234   9.544  0.0768  0.1053 -0.0940
   25LYS    SC1  707   4.494   8.555   9.579  0.0369  0.0823  0.2453
   25LYS    SC2  708   4.413   8.741   9.395  0.1308 -0.3604 -0.1623
   26ASP     BB  709   4.492   8.001   9.341 -0.1143  0.0155  0.0341
   26ASP    SC1  710   4.490   8.134   9.068 -0.0820  0.1670 -0.1787
   27PHE     BB  711   4.492   7.769   9.545 -0.0397  0.0851  0.1144
   27PHE    SC1  712   4.747   7.662   9.707  0.2482 -0.1013  0.0610
   27PHE    SC2  713   5.002   7.621   9.786  0.1751 -0.1720  0.2732
   27PHE    SC3  714   4.805   7.636   9.970  0.0400 -0.0005  0.1205
   28LEU     BB  715   4.247   7.848   9.717 -0.0133 -0.2106  0.3002
   28LEU    SC1  716   4.347   8.032   9.953  0.0631  0.1295 -0.3198
   29ARG     BB  717   4.027   7.851   9.499  0.1082 -0.2553  0.1750
   29ARG    SC1  718   3.808   8.069   9.589  0.2023 -0.0944 -0.0592
   29ARG    SC2  719   3.574   8.100   9.420  0.1988 -0.0797 -0.0899
   30ASN     BB  720   4.033   7.562   9.386 -0.0782 -0.2311  0.0973
   30ASN    SC1  721   3.812   7.543   9.126  0.2362 -0.1375 -0.2256
   31LEU     BB  722   3.971   7.412   9.649  0.0344 -0.1212  0.1884
   31LEU    SC1  723   3.865   7.566   9.891 -0.3269  0.0745 -0.3860
   32VAL     BB  724   4.199   7.174   9.651  0.0870 -0.0720  0.1160
   32VAL    SC1  725   4.192   7.085   9.901  0.1121 -0.0375  0.1291
   33PRO     BB  726   4.510   7.250   9.499  0.3643 -0.3047  0.0696
   33PRO    SC1  727   4.783   7.170   9.556 -0.0803  0.2229 -0.1420
   34ARG     BB  728   4.443   7.290   9.196  0.0062 -0.0270 -0.1823
   34ARG    SC1  729   4.494   7.557   9.099 -0.2825 -0.1726  0.2098
   34ARG    SC2  730   4.247   7.700   8.924 -0.2469 -0.0902 -0.2123
   35THR     BB  731   4.132   7.171   9.084 -0.0631 -0.2424 -0.1088
   35THR    SC1  732   3.957   7.079   9.253  0.0329  0.0627  0.1707
   36GLU     BB  733   4.057   7.274   8.785  0.1204  0.0087 -0.0316
   36GLU    SC1  734   4.422   7.276   8.657 -0.1608  0.1527  0.1410
   37SER     BB  735   3.933   7.458   8.597  0.2464  0.1000 -0.0028
   37SER    SC1  736   3.877   7.736   8.598 -0.0665  0.0710 -0.2566
   38POPC   NC3  737   2.539   2.167  13.470 -0.0697  0.1743 -0.3579
   38POPC   PO4  738   2.764   2.538  13.225 -0.2527 -0.1713 -0.0049
   38POPC   GL1  739   2.737   2.580  12.827  0.0077 -0.1838  0.1549
   38POPC   GL2  740   2.678   2.885  12.656 -0.1573 -0.0124  0.0132
   38POPC   C1A  741   2.838   2.391  12.441 -0.1897  0.0843 -0.0141
   38POPC   D2A  742   2.956   2.445  12.116  0.2534 -0.0835  0.3205
   38POPC   C3A  743   3.088   2.276  11.833 -0.0565  0.4815  0.2008
   38POPC   C4A  744   3.079   2.159  11.368 -0.0113  0.1083  0.3125
   38POPC   C1B  745   2.964   2.868  12.400  0.2048 -0.0274 -0.0513
   38POPC   C2B  746   3.331   2.823  12.207  0.2491  0.0289  0.1778
   38POPC   C3B  747   3.367   2.814  11.790 -0.2205  0.1204 -0.2065
   38POPC   C4B  748   3.349   2.614  11.398 -0.1918 -0.0128  0.0698
   39POPC   NC3  749   2.738  11.303  13.604 -0.1311 -0.0132 -0.4647
   39POPC   PO4  750   3.094  11.403  13.316  0.1293  0.0765 -0.1515
   39POPC   GL1  751   2.804  11.518  13.091 -0.1593  0.0055  0.3610
   39POPC   GL2  752   2.594  11.307  13.146  0.4441  0.2837  0.1169
   39POPC   C1A  753   2.808  11.503  12.707 -0.0782  0.1268  0.2623
   39POPC   D2A  754   2.672  11.283  12.321  0.0115  0.2214 -0.1558
   39POPC   C3A  755   2.268  11.394  12.235 -0.0128 -0.2528 -0.0558
   39POPC   C4A  756   1.962  11.437  11.955  0.0581 -0.0320  0.1638
   39POPC   C1B  757   2.456  10.964  12.851 -0.1409 -0.0243 -0.0407
   39POPC   C2B  758   2.238  10.866  12.447  0.4415  0.0789  0.0634
   39POPC   C3B  759   2.226  10.898  12.002  0.0307 -0.1484 -0.1286
   39POPC   C4B  760   1.990  11.020  11.650  0.2003  0.2160  0.0120
   40POPC   NC3  761   7.799   9.122  13.511  0.1901 -0.0559  0.1823
   40POPC   PO4  762   8.089   9.119  13.245  0.2366  0.0297 -0.1087
   40POPC   GL1  763   8.258   9.275  12.782 -0.4267 -0.0341 -0.0405
   40POPC   GL2  764   8.334   9.028  12.562 -0.0765 -0.0819  0.1698
   40POPC   C1A  765   8.437   9.649  12.576 -0.3029  0.2143 -0.0948
   40POPC   D2A  766   8.844   9.610  12.587  0.1113  0.0437  0.0613
   40POPC   C3A  767   9.065   9.495  12.254  0.1887  0.0438 -0.2690
   40POPC   C4A  768   8.982   9.252  12.041  0.1111 -0.1713  0.5097
   40POPC   C1B  769   8.511   9.271  12.228  0.0056 -0.2090  0.0982
   40POPC   C2B  770   8.683   9.689  12.069  0.0757  0.1192 -0.2385
   40POPC   C3B  771   8.571  10.129  12.252 -0.0051  0.1417 -0.1560
   40POPC   C4B  772   8.436  10.507  12.543  0.1003  0.0219 -0.0769
   41POPC   NC3  773   5.315   5.024   9.902 -0.1276 -0.0911  0.1415
   41POPC   PO4  774   5.086   5.133   9.540  0.3429 -0.2515  0.0675
   41POPC   GL1  775   5.069   5.526   9.902  0.2601 -0.1869  0.1862
   41POPC   GL2  776   4.911   5.303  10.053 -0.0381 -0.0074 -0.2203
   41POPC   C1A  777   4.915   5.840  10.180 -0.2166 -0.1692  0.0078
   41POPC   D2A  778   4.882   5.768  10.572 -0.2381  0.1234  0.0311
   41POPC   C3A  779   4.820   6.092  10.901 -0.0799  0.1303  0.1756
   41POPC   C4A  780   4.735   6.419  11.166  0.2225  0.1394  0.2355
   41POPC   C1B  781   4.616   5.391  10.369  0.1329 -0.1272 -0.0664
   41POPC   C2B  782   4.557   5.540  10.793  0.2476  0.2391  0.3813
   41POPC   C3B  783   4.496   5.635  11.240  0.1118  0.1943 -0.1615
   41POPC   C4B  784   4.761   5.867  11.363 -0.1954  0.1592 -0.0303
   42POPC   NC3  785  10.983   2.010  13.542 -0.1983  0.1334  0.1927
   42POPC   PO4  786  10.706   2.031  13.270  0.1001 -0.0396 -0.2982
   42POPC   GL1  787  10.693   1.689  12.944 -0.0183 -0.0370  0.2133
   42POPC   GL2  788  10.479   1.473  12.850  0.1745  0.2065  0.2373
   42POPC   C1A  789  10.659   1.809  12.497  0.2331 -0.2732  0.2567
   42POPC   D2A  790  10.628   1.781  12.061  0.1932 -0.2227  0.1575
   42POPC   C3A  791  10.756   2.121  11.849  0.3905  0.3890 -0.0375
   42POPC   C4A  792  10.732   2.537  11.534  0.0903  0.0715 -0.0939
   42POPC   C1B  793  10.465   1.177  12.507  0.0325 -0.0668 -0.2547
   42POPC   C2B  794  10.267   0.747  12.244 -0.0129 -0.4119  0.0378
   42POPC   C3B  795  10.066   0.909  11.825 -0.0025  0.1237 -0.1922
   42POPC   C4B  796   9.787   0.627  11.607 -0.2961  0.3103  0.3140
   43POPC   NC3  797  10.613   6.145  13.955 -0.4180 -0.1975  0.2421
   43POPC   PO4  798  10.708   6.090  13.437 -0.0495  0.3914  0.0910
   43POPC   GL1  799  10.536   6.310  13.093 -0.0973 -0.1542  0.3292
   43POPC   GL2  800  10.145   6.278  12.893 -0.4381  0.0387  0.0415
   43POPC   C1A  801  10.626   6.350  12.768  0.1858 -0.2305 -0.1034
   43POPC   D2A  802  10.520   6.616  12.476  0.0911  0.4134 -0.0254
   43POPC   C3A  803  10.395   7.039  12.607  0.0786 -0.0628 -0.3739
   43POPC   C4A  804  10.702   7.307  12.634 -0.1066 -0.2305 -0.1411
   43POPC   C1B  805  10.155   6.169  12.540  0.0358  0.0166 -0.2879
   43POPC   C2B  806   9.944   6.255  12.164 -0.4035 -0.1890 -0.1080
   43POPC   C3B  807   9.628   6.171  11.722  0.1381 -0.3348 -0.2638
   43POPC   C4B  808   9.161   6.159  11.774 -0.0407 -0.2609 -0.0849
   44POPC   NC3  809  10.888   4.771  13.159  0.0094  0.1620 -0.0434
   44POPC   PO4  810  10.953   4.416  12.932  0.2300 -0.0169 -0.3609
   44POPC   GL1  811  10.801   4.606  12.503 -0.1736 -0.0200  0.0914
   44POPC   GL2  812  10.943   4.738  12.469 -0.0314  0.3523 -0.2715
   44POPC   C1A  813  10.578   4.665  12.151 -0.1833  0.3694 -0.3004
   44POPC   D2A  814  10.235   4.831  11.993  0.2990 -0.1988  0.0897
   44POPC   C3A  815   9.818   4.745  12.185  0.1571 -0.1891  0.2636
   44POPC   C4A  816   9.571   4.813  12.526 -0.2418 -0.0210  0.0219
   44POPC   C1B  817  11.117   4.680  12.055  0.2387  0.1593 -0.1885
   44POPC   C2B  818  11.294   4.612  11.642 -0.2076  0.3169  0.0005
   44POPC   C3B  819  11.335   4.471  11.198  0.1468  0.0418  0.3134
   44POPC   C4B  820  11.484   4.540  10.728 -0.1010  0.0602 -0.1716
   45POPC   NC3  821   9.423   2.390  13.434 -0.0354 -0.0752  0.0480
   45POPC   PO4  822   9.374   2.714  13.608 -0.1844  0.1438 -0.0702
   45POPC   GL1  823   9.031   2.722  13.310  0.0655  0.3699 -0.0700
   45POPC   GL2  824   8.849   2.364  13.310  0.0081 -0.3876  0.2236
   45POPC   C1A  825   9.012   2.602  12.883 -0.2869 -0.1996  0.1160
   45POPC   D2A  826   9.299   2.579  12.618  0.1870 -0.0864 -0.0654
   45POPC   C3A  827   9.156   2.475  12.284 -0.2155 -0.2287  0.1354
   45POPC   C4A  828   9.094   2.677  11.758 -0.0883  0.0159 -0.2334
   45POPC   C1B  829   8.517   2.480  12.945  0.1051 -0.1706 -0.2189
   45POPC   C2B  830   8.288   2.788  12.574  0.0801 -0.1441 -0.2984
   45POPC   C3B  831   8.146   2.697  12.216  0.0109  0.2765 -0.0793
   45POPC   C4B  832   8.128   2.439  11.919  0.2971  0.0365  0.0096
   46POPC   NC3  833   1.592   3.966  12.894 -0.0059 -0.1409 -0.1303
   46POPC   PO4  834   2.068   3.835  12.963  0.1662 -0.0507  0.3194
   46POPC   GL1  835   2.289   3.918  12.561 -0.1154  0.0309 -0.2884
   46POPC   GL2  836   2.569   4.026  12.515  0.0220  0.1251  0.0819
   46POPC   C1A  837   2.250   3.841  12.100  0.2575 -0.1737 -0.2709
   46POPC   D2A  838   2.237   4.032  11.728 -0.1618  0.1772  0.1783
   46POPC   C3A  839   1.860   3.874  11.523  0.0002 -0.1875  0.0847
   46POPC   C4A  840   1.725   3.564  11.264 -0.0484 -0.1092  0.0663
   46POPC   C1B  841   2.702   3.972  12.099  0.0116 -0.0840  0.0188
   46POPC   C2B  842   2.726   4.045  11.707  0.0070  0.3824 -0.0317
   46POPC   C3B  843   2.476   4.038  11.281  0.1021 -0.2225  0.4790
   46POPC   C4B  844   2.428   4.269  10.876  0.1664 -0.3103  0.1011
   47POPC   NC3  845   8.611   1.880   9.939  0.0896 -0.0991 -0.2667
   47POPC   PO4  846   8.186   1.861  10.017 -0.0655 -0.2068  0.3475
   47POPC   GL1  847   8.218   1.632  10.364 -0.0252 -0.5770  0.1069
   47POPC   GL2  848   8.457   1.804  10.507 -0.2061 -0.1459 -0.3002
   47POPC   C1A  849   8.040   1.455  10.778 -0.0513  0.1755  0.1577
   47POPC   D2A  850   8.063   1.536  11.289 -0.1732 -0.0276 -0.2244
   47POPC   C3A  851   8.029   1.129  11.454  0.2967  0.2733  0.0768
   47POPC   C4A  852   8.261   0.652  11.560  0.0273 -0.1448 -0.5430
   47POPC   C1B  853   8.437   1.619  10.966 -0.1435  0.1697 -0.0347
   47POPC   C2B  854   8.617   1.714  11.373  0.3356  0.1720 -0.0778
   47POPC   C3B  855   8.715   1.869  11.819 -0.1305 -0.3165 -0.2092
   47POPC   C4B  856   8.764   2.226  11.983 -0.1133 -0.1611 -0.0095
   48POPC   NC3  857   6.672   0.837  14.271 -0.2047 -0.1689 -0.1085
   48POPC   PO4  858   6.727   0.990  13.819 -0.4508 -0.1691 -0.2576
   48POPC   GL1  859   6.783   0.921  13.433  0.0873  0.0223  0.0090
   48POPC   GL2  860   6.566   0.949  13.198  0.0194  0.3685  0.4825
   48POPC   C1A  861   7.018   0.620  13.018 -0.1545  0.0055 -0.0879
   48POPC   D2A  862   7.314   0.572  12.664  0.1298  0.1631  0.0062
   48POPC   C3A  863   7.533   0.916  12.640  0.1071  0.0418  0.1410
   48POPC   C4A  864   7.719   1.442  12.790 -0.2991  0.1743 -0.2516
   48POPC   C1B  865   6.653   0.950  12.848  0.3450  0.1132  0.2463
   48POPC   C2B  866   6.756   0.651  12.486 -0.0302  0.3361  0.0692
   48POPC   C3B  867   7.055   0.657  12.207  0.1353  0.2340 -0.2064
   48POPC   C4B  868   7.457   0.743  12.165  0.2276 -0.3448  0.0892
   49POPC   NC3  869   1.808   0.589  13.296  0.3050  0.2981 -0.1543
   49POPC   PO4  870   2.165   0.337  13.072  0.2171  0.2383  0.0043
   49POPC   GL1  871   2.348   0.374  12.682 -0.0309  0.1918 -0.0934
   49POPC   GL2  872   2.290   0.710  12.567 -0.0547 -0.2143  0.0026
   49POPC   C1A  873   2.580   0.443  12.244  0.2524  0.0234 -0.0808
   49POPC   D2A  874   2.835   0.320  11.924  0.1410  0.3513 -0.0983
   49POPC   C3A  875   2.944  -0.073  11.719 -0.3949 -0.0247  0.0184
   49POPC   C4A  876   3.161  -0.194  11.364 -0.1954  0.3497 -0.3982
   49POPC   C1B  877   2.081   0.819  12.205  0.0674  0.0632 -0.1524
   49POPC   C2B  878   2.079   0.604  11.842  0.1344  0.0619  0.0677
   49POPC   C3B  879   2.375   0.348  11.525  0.2068  0.1422  0.1458
   49POPC   C4B  880   2.448  -0.126  11.671 -0.2358  0.2511 -0.1179
   50POPC   NC3  881   0.450   3.174  13.207  0.2423 -0.0500 -0.1580
   50POPC   PO4  882   0.604   3.599  13.345 -0.4430  0.4265 -0.4284
   50POPC   GL1  883   0.733   3.540  12.914  0.2073 -0.0105 -0.3162
   50POPC   GL2  884   0.820   3.152  12.766  0.0903 -0.0802 -0.0841
   50POPC   C1A  885   0.583   3.620  12.531 -0.1078 -0.1448  0.1959
   50POPC   D2A  886   0.850   3.592  12.157  0.3278  0.1123 -0.2937
   50POPC   C3A  887   1.176   3.547  11.943  0.0940 -0.1503 -0.1111
   50POPC   C4A  888   1.485   3.484  11.709  0.2312 -0.0829 -0.0149
   50POPC   C1B  889   0.921   3.090  12.247  0.1053  0.4593  0.0288
   50POPC   C2B  890   0.685   2.859  11.892  0.3080 -0.0183  0.3575
   50POPC   C3B  891   0.895   2.461  11.678  0.3791 -0.0884  0.0237
   50POPC   C4B  892   0.904   2.380  11.283  0.0071  0.0710  0.3681
   51POPC   NC3  893   1.992   8.068  13.676 -0.0621 -0.0421  0.0851
   51POPC   PO4  894   2.408   8.186  13.649  0.0732 -0.0560  0.0077
   51POPC   GL1  895   2.463   8.378  13.304 -0.2737 -0.1493  0.1903
   51POPC   GL2  896   2.399   8.733  13.281 -0.1202  0.3774 -0.1285
   51POPC   C1A  897   2.495   8.245  12.957  0.1910 -0.0563 -0.2361
   51POPC   D2A  898   2.412   8.414  12.529  0.1645  0.2023 -0.2200
   51POPC   C3A  899   1.993   8.358  12.445  0.0872  0.1686  0.0349
   51POPC   C4A  900   1.857   8.407  12.020 -0.0161  0.0492 -0.1155
   51POPC   C1B  901   2.636   8.745  12.857  0.1718  0.0377 -0.3223
   51POPC   C2B  902   2.979   8.476  12.616  0.1959  0.0573 -0.1227
   51POPC   C3B  903   3.136   8.314  12.287 -0.0643 -0.1416 -0.0031
   51POPC   C4B  904   3.244   8.138  12.013  0.0599 -0.0999 -0.1566
   52POPC   NC3  905   8.626   3.432  13.860  0.2419  0.2344 -0.3503
   52POPC   PO4  906   8.222   3.639  13.766  0.0842  0.1724 -0.2070
   52POPC   GL1  907   8.152   3.711  13.329 -0.1614 -0.2102 -0.1296
   52POPC   GL2  908   8.009   3.392  13.253  0.3203 -0.2481  0.4834
   52POPC   C1A  909   8.490   3.844  12.929  0.1368  0.3390  0.0310
   52POPC   D2A  910   8.633   3.713  12.569 -0.2879 -0.2275 -0.1187
   52POPC   C3A  911   8.909   3.899  12.316  0.0910 -0.0458  0.0819
   52POPC   C4A  912   9.353   4.096  12.220  0.1059 -0.1247  0.0884
   52POPC   C1B  913   7.634   3.359  12.913 -0.2621  0.0567 -0.3345
   52POPC   C2B  914   7.245   3.300  12.706 -0.0432  0.4732  0.0014
   52POPC   C3B  915   7.024   3.264  12.362 -0.1770 -0.1787 -0.0283
   52POPC   C4B  916   6.749   3.440  12.042 -0.0661 -0.1925  0.4291
   53POPC   NC3  917   7.888   8.038  13.181  0.1029 -0.3250  0.0056
   53POPC   PO4  918   7.986   8.443  12.983  0.0251 -0.0263 -0.0978
   53POPC   GL1  919   7.959   8.658  12.603  0.0397 -0.0548  0.2304
   53POPC   GL2  920   7.896   8.952  12.706 -0.0729 -0.1747  0.0636
   53POPC   C1A  921   7.944   8.643  12.140 -0.0872 -0.0268  0.3493
   53POPC   D2A  922   7.856   8.859  11.805 -0.0195 -0.0574  0.0841
   53POPC   C3A  923   7.887   9.253  11.511 -0.2012  0.4399 -0.0082
   53POPC   C4A  924   7.606   9.463  11.498  0.5704 -0.2865 -0.2756
   53POPC   C1B  925   7.614   8.951  12.317  0.2282  0.0026  0.0040
   53POPC   C2B  926   7.521   9.175  11.942  0.0256  0.0351 -0.1509
   53POPC   C3B  927   7.419   8.890  11.559 -0.1926  0.5507 -0.1227
   53POPC   C4B  928   7.614   9.059  11.138 -0.1538 -0.1222 -0.0385
   54POPC   NC3  929   7.094   9.583  13.626  0.1004 -0.0674 -0.0849
   54POPC   PO4  930   7.380   9.304  13.356 -0.3370  0.3498  0.0278
   54POPC   GL1  931   7.204   9.293  12.924 -0.2225  0.0174 -0.0758
   54POPC   GL2  932   7.385   9.105  12.772  0.1054  0.2244 -0.0528
   54POPC   C1A  933   6.975   9.487  12.734  0.2390  0.1755  0.0882
   54POPC   D2A  934   6.851   9.563  12.288  0.2125  0.1114  0.0755
   54POPC   C3A  935   6.814   9.136  12.071 -0.0152  0.1529 -0.0785
   54POPC   C4A  936   7.158   8.878  12.062  0.0331  0.2020 -0.2811
   54POPC   C1B  937   6.991   8.945  12.543  0.0672 -0.0073  0.0654
   54POPC   C2B  938   6.553   9.164  12.460 -0.0984  0.0049  0.1353
   54POPC   C3B  939   6.372   9.323  12.125 -0.1458  0.0742 -0.0833
   54POPC   C4B  940   6.303   9.419  11.717 -0.2394  0.2049 -0.3647
   55POPC   NC3  941   5.205   0.299  13.691  0.0424  0.1224 -0.2585
   55POPC   PO4  942   5.121   0.065  13.349  0.2325 -0.2063  0.0258
   55POPC   GL1  943   5.187   0.284  12.914  0.0729  0.1383  0.1828
   55POPC   GL2  944   5.460   0.419  12.876  0.4082  0.4194 -0.0191
   55POPC   C1A  945   5.057   0.135  12.528 -0.4974  0.4164  0.1119
   55POPC   D2A  946   5.046  -0.239  12.443  0.1454  0.2201 -0.2795
   55POPC   C3A  947   4.978  -0.294  11.995 -0.2054  0.3113  0.0481
   55POPC   C4A  948   4.759  -0.148  11.538  0.0006  0.1288  0.1611
   55POPC   C1B  949   5.440   0.468  12.408  0.2327 -0.0194 -0.0266
   55POPC   C2B  950   5.768   0.248  12.121 -0.1851 -0.0184 -0.2202
   55POPC   C3B  951   6.157   0.279  11.944 -0.2868  0.0229  0.0466
   55POPC   C4B  952   6.617   0.203  11.603 -0.2830 -0.0969  0.1140
   56POPC   NC3  953   5.080   2.405  14.236 -0.0047  0.3063 -0.0683
   56POPC   PO4  954   4.971   2.583  13.746  0.0138  0.0209 -0.3238
   56POPC   GL1  955   4.975   2.674  13.310  0.1618  0.1082  0.0482
   56POPC   GL2  956   5.030   3.009  13.136 -0.1171  0.1687  0.0831
   56POPC   C1A  957   5.132   2.621  12.823  0.4466 -0.1122 -0.2205
   56POPC   D2A  958   5.478   2.677  12.613 -0.0819 -0.0405  0.0973
   56POPC   C3A  959   5.429   2.831  12.232  0.1277 -0.4281  0.1749
   56POPC   C4A  960   5.542   2.883  11.864  0.1124  0.1606  0.0142
   56POPC   C1B  961   4.934   3.090  12.699  0.1600 -0.3260  0.0185
   56POPC   C2B  962   4.886   2.856  12.368 -0.1340  0.1082  0.1897
   56POPC   C3B  963   4.994   3.040  11.949 -0.1978 -0.0968 -0.0028
   56POPC   C4B  964   4.964   3.353  11.525 -0.2513 -0.1350 -0.2564
   57POPC   NC3  965   1.799  11.233  13.257  0.2895  0.1038  0.1485
   57POPC   PO4  966   1.604  11.538  13.583  0.1326 -0.1016  0.0819
   57POPC   GL1  967   1.395  11.582  13.194  0.0868 -0.2631 -0.0312
   57POPC   GL2  968   1.421  11.608  12.886 -0.1303  0.0836 -0.1814
   57POPC   C1A  969   0.957  11.395  12.941  0.0266 -0.0059 -0.0739
   57POPC   D2A  970   0.524  11.696  12.867  0.2497 -0.1717  0.1768
   57POPC   C3A  971   0.560  12.122  12.610 -0.1302 -0.0704 -0.0549
   57POPC   C4A  972   0.788  12.144  12.171  0.1842  0.1503  0.2276
   57POPC   C1B  973   1.415  11.195  12.643 -0.0557 -0.0777 -0.3868
   57POPC   C2B  974   1.743  10.857  12.697  0.2434  0.0705 -0.1317
   57POPC   C3B  975   1.930  10.448  12.544 -0.2305 -0.0680  0.2295
   57POPC   C4B  976   1.902  10.222  12.329  0.0285  0.2187  0.1413
   58POPC   NC3  977   7.133   4.126  14.049 -0.1683  0.0862  0.2907
   58POPC   PO4  978   7.329   4.531  14.036  0.1490 -0.0991  0.0042
   58POPC   GL1  979   7.230   4.380  13.621  0.0380  0.1638  0.4475
   58POPC   GL2  980   7.465   4.354  13.351 -0.1127  0.0974  0.0842
   58POPC   C1A  981   6.971   4.187  13.376  0.2776  0.4536  0.0120
   58POPC   D2A  982   6.686   4.002  13.014 -0.1441 -0.1460 -0.1722
   58POPC   C3A  983   6.868   3.884  12.648 -0.0738 -0.0881  0.0645
   58POPC   C4A  984   7.061   3.736  12.283 -0.3329  0.3336  0.0461
   58POPC   C1B  985   7.542   4.168  12.988 -0.0100 -0.2787 -0.2678
   58POPC   C2B  986   7.369   4.024  12.675 -0.1226  0.0568  0.2708
   58POPC   C3B  987   7.068   4.233  12.319 -0.2445 -0.0710  0.2981
   58POPC   C4B  988   6.922   4.459  11.987 -0.0273  0.1796  0.0220
   59POPC   NC3  989  11.192   4.032  13.030 -0.1585 -0.0991  0.3942
   59POPC   PO4  990  11.019   3.658  12.828 -0.0981  0.0059  0.3511
   59POPC   GL1  991  11.060   3.394  12.496 -0.0766 -0.1150  0.1065
   59POPC   GL2  992  11.413   3.454  12.565  0.4835 -0.2179 -0.0770
   59POPC   C1A  993  11.303   3.009  12.314 -0.1161  0.0074  0.1326
   59POPC   D2A  994  11.631   2.802  12.226  0.1455  0.1884 -0.2675
   59POPC   C3A  995  11.649   2.472  11.965 -0.1347 -0.1420 -0.0093
   59POPC   C4A  996  11.657   2.023  11.905  0.0633  0.1390 -0.1674
   59POPC   C1B  997  11.706   3.351  12.172 -0.1821  0.0660  0.0641
   59POPC   C2B  998  12.024   3.406  11.749 -0.1083  0.1642  0.1340
   59POPC   C3B  999  12.312   3.261  11.547  0.1900 -0.0053  0.0965
   59POPC   C4B 1000  12.309   3.309  11.230  0.2200  0.0801  0.2420
   60POPC   NC3 1001   1.839   2.764  13.709 -0.0426  0.1786 -0.0578
   60POPC   PO4 1002   2.020   2.298  13.517 -0.2365 -0.1938 -0.0586
   60POPC   GL1 1003   2.274   2.385  13.113 -0.2966  0.2420  0.1284
   60POPC   GL2 1004   2.247   2.670  12.922 -0.1400  0.0655 -0.4299
   60POPC   C1A 1005   2.470   2.180  12.733  0.3937 -0.1601  0.1964
   60POPC   D2A 1006   2.365   2.021  12.323 -0.1827 -0.0559 -0.3884
   60POPC   C3A 1007   2.458   2.334  11.966 -0.1249  0.0813  0.1132
   60POPC   C4A 1008   2.624   2.504  11.520  0.0724 -0.0280  0.4057
   60POPC   C1B 1009   2.319   2.612  12.465 -0.1690 -0.1312  0.2316
   60POPC   C2B 1010   2.568   2.736  12.151  0.0505 -0.0757 -0.2381
   60POPC   C3B 1011   2.775   2.971  11.756 -0.4772 -0.1180  0.0099
   60POPC   C4B 1012   2.944   2.944  11.275 -0.6415 -0.0781 -0.0913
   61POPC   NC3 1013   7.194   1.862   9.638 -0.1251  0.2176 -0.0746
   61POPC   PO4 1014   7.024   1.836  10.062  0.1579 -0.1377  0.2780
   61POPC   GL1 1015   6.852   1.819  10.502 -0.0706 -0.1028  0.2363
   61POPC   GL2 1016   6.543   2.044  10.528 -0.1373 -0.3041  0.3301
   61POPC   C1A 1017   6.860   1.850  10.989  0.0951 -0.0237  0.0170
   61POPC   D2A 1018   6.720   1.919  11.423 -0.4943 -0.0507 -0.0492
   61POPC   C3A 1019   6.461   2.245  11.259 -0.2910 -0.4776  0.0272
   61POPC   C4A 1020   6.567   2.584  10.877  0.2281 -0.2388  0.0880
   61POPC   C1B 1021   6.253   1.877  10.847 -0.5171 -0.1285 -0.1367
   61POPC   C2B 1022   6.138   1.897  11.212  0.2921  0.1591  0.1360
   61POPC   C3B 1023   6.051   2.177  11.538  0.0651 -0.2214 -0.1398
   61POPC   C4B 1024   5.735   2.424  11.611  0.2136 -0.2120  0.0099
   62POPC   NC3 1025   3.911   1.149  13.486  0.1292 -0.0369 -0.0807
   62POPC   PO4 1026   3.956   0.650  13.568  0.0588 -0.2690 -0.3552
   62POPC   GL1 1027   3.786   0.820  13.128 -0.0508 -0.0580  0.3544
   62POPC   GL2 1028   3.568   0.854  12.865  0.1865 -0.2832  0.0449
   62POPC   C1A 1029   4.057   0.991  12.818 -0.0320  0.0486  0.3799
   62POPC   D2A 1030   4.107   1.143  12.524 -0.2228  0.1987  0.0304
   62POPC   C3A 1031   4.140   1.249  12.143 -0.1326  0.1491  0.2025
   62POPC   C4A 1032   4.372   1.571  11.882 -0.1784  0.0034  0.0128
   62POPC   C1B 1033   3.672   0.715  12.361  0.3356 -0.2758 -0.0032
   62POPC   C2B 1034   3.511   0.766  11.897  0.1489 -0.0946  0.1259
   62POPC   C3B 1035   3.497   0.792  11.496 -0.0164  0.1909  0.3933
   62POPC   C4B 1036   3.509   0.675  11.061 -0.2222  0.0319 -0.3796
   63POPC   NC3 1037   1.034  10.326   9.978  0.1329 -0.0376 -0.0641
   63POPC   PO4 1038   0.714  10.603   9.789 -0.2251  0.1772  0.1314
   63POPC   GL1 1039   0.893  10.789  10.177  0.2073 -0.1324 -0.2375
   63POPC   GL2 1040   1.163  10.558  10.378  0.4010 -0.0997 -0.0241
   63POPC   C1A 1041   0.963  10.985  10.585 -0.1074 -0.0668  0.2129
   63POPC   D2A 1042   0.859  11.270  10.902  0.2849 -0.0124 -0.1512
   63POPC   C3A 1043   0.754  11.136  11.340  0.0473 -0.2853  0.1114
   63POPC   C4A 1044   0.431  10.866  11.463 -0.2715 -0.2065  0.2237
   63POPC   C1B 1045   1.394  10.600  10.734  0.1858  0.0949  0.1313
   63POPC   C2B 1046   1.728  10.515  11.009 -0.2007  0.1793 -0.0506
   63POPC   C3B 1047   1.884  10.443  11.398 -0.1944 -0.3661 -0.1986
   63POPC   C4B 1048   1.989  10.445  11.829 -0.0680 -0.0654 -0.4335
   64POPC   NC3 1049   5.180  10.964  13.467 -0.5965 -0.2909 -0.0904
   64POPC   PO4 1050   5.479  11.238  13.689 -0.0362  0.1547 -0.0439
   64POPC   GL1 1051   5.536  11.265  13.242 -0.0709 -0.2258  0.2793
   64POPC   GL2 1052   5.460  11.206  12.859 -0.1304 -0.0768 -0.0084
   64POPC   C1A 1053   5.871  11.478  12.893  0.1937 -0.2100  0.4693
   64POPC   D2A 1054   5.974  11.619  12.559  0.0119  0.1077 -0.1040
   64POPC   C3A 1055   6.298  11.860  12.292 -0.1561 -0.1260  0.2511
   64POPC   C4A 1056   6.613  11.831  11.957 -0.1121  0.1169 -0.1627
   64POPC   C1B 1057   5.508  11.330  12.446 -0.0709 -0.1040 -0.2443
   64POPC   C2B 1058   5.254  11.486  12.061 -0.1273  0.0875 -0.3603
   64POPC   C3B 1059   4.879  11.504  11.909 -0.1124  0.1546 -0.2078
   64POPC   C4B 1060   4.466  11.760  11.962  0.1358 -0.1788 -0.3936
   65POPC   NC3 1061   6.151  10.738  13.368  0.0499  0.3642  0.0058
   65POPC   PO4 1062   5.639  10.738  13.400  0.1586 -0.4118  0.1611
   65POPC   GL1 1063   5.877  10.902  13.001 -0.0781  0.0193  0.1777
   65POPC   GL2 1064   6.207  11.007  12.926 -0.2397 -0.0753 -0.1684
   65POPC   C1A 1065   5.947  11.016  12.523 -0.2009 -0.2029 -0.0839
   65POPC   D2A 1066   5.930  11.080  12.095 -0.1323 -0.1281  0.0354
   65POPC   C3A 1067   5.969  10.755  11.907  0.0303  0.2401 -0.1521
   65POPC   C4A 1068   6.420  10.698  11.847 -0.1444  0.3686  0.0463
   65POPC   C1B 1069   6.432  11.425  12.835  0.0368  0.1281 -0.0681
   65POPC   C2B 1070   6.830  11.524  12.699  0.3972 -0.1038  0.1682
   65POPC   C3B 1071   7.156  11.419  12.517  0.0433  0.1669  0.0378
   65POPC   C4B 1072   7.380  11.155  12.099  0.4746 -0.1446 -0.0659
   66POPC   NC3 1073   9.715   1.649  13.957 -0.0401 -0.0426 -0.1610
   66POPC   PO4 1074   9.648   2.158  13.818 -0.1808  0.0136  0.0107
   66POPC   GL1 1075   9.844   1.960  13.474 -0.0251 -0.2838 -0.0103
   66POPC   GL2 1076   9.792   2.295  13.138 -0.0534 -0.0038 -0.2892
   66POPC   C1A 1077   9.610   1.761  13.170 -0.3516  0.0613 -0.2298
   66POPC   D2A 1078   9.838   1.805  12.728  0.0183  0.0252  0.3238
   66POPC   C3A 1079  10.154   2.129  12.561 -0.0234 -0.1392 -0.1588
   66POPC   C4A 1080  10.565   2.319  12.335 -0.3255  0.0209  0.0889
   66POPC   C1B 1081   9.548   2.179  12.826 -0.2296 -0.0756 -0.0195
   66POPC   C2B 1082   9.536   2.160  12.388  0.1451  0.3894  0.1990
   66POPC   C3B 1083   9.699   2.339  12.021  0.2730 -0.0781  0.3138
   66POPC   C4B 1084   9.693   2.029  11.698 -0.1560  0.1816 -0.2363
   67POPC   NC3 1085   9.761   8.064  13.823 -0.1001  0.2045  0.0952
   67POPC   PO4 1086  10.150   8.373  13.803 -0.0266 -0.1841 -0.0192
   67POPC   GL1 1087  10.191   8.713  13.450  0.2032 -0.2452 -0.1595
   67POPC   GL2 1088   9.922   8.827  13.354  0.3163  0.0119  0.1310
   67POPC   C1A 1089  10.514   8.543  13.072  0.0382 -0.0586 -0.0918
   67POPC   D2A 1090  10.686   8.311  12.833 -0.0501  0.1061  0.1788
   67POPC   C3A 1091  11.186   8.266  12.728 -0.1476  0.3505  0.0765
   67POPC   C4A 1092  11.511   8.262  12.345 -0.2140 -0.1215  0.1721
   67POPC   C1B 1093  10.134   8.862  12.955  0.0370 -0.0132 -0.1933
   67POPC   C2B 1094   9.927   8.907  12.578 -0.0518 -0.0757 -0.0127
   67POPC   C3B 1095   9.799   8.867  12.186  0.0676  0.1310  0.1123
   67POPC   C4B 1096   9.443   8.984  11.878  0.3969  0.0298 -0.3289
   68POPC   NC3 1097   3.435   4.948   9.449  0.0594  0.0492  0.1107
   68POPC   PO4 1098   3.576   5.443   9.353  0.1066 -0.2169 -0.0842
   68POPC   GL1 1099   3.705   5.446   9.727 -0.2131  0.1266 -0.0681
   68POPC   GL2 1100   3.961   5.581   9.899 -0.3143 -0.2214  0.0054
   68POPC   C1A 1101   3.530   5.469  10.121  0.0399 -0.1744 -0.2021
   68POPC   D2A 1102   3.121   5.644  10.299 -0.3103  0.3241  0.1625
   68POPC   C3A 1103   2.953   5.530  10.634  0.4650  0.1123 -0.3008
   68POPC   C4A 1104   2.923   5.279  11.077 -0.2803  0.1357 -0.1610
   68POPC   C1B 1105   3.762   5.862  10.164  0.3858  0.1630 -0.1669
   68POPC   C2B 1106   3.503   5.835  10.508  0.0303 -0.0442  0.4179
   68POPC   C3B 1107   3.184   6.137  10.733 -0.0754  0.3408  0.2249
   68POPC   C4B 1108   2.747   6.259  10.946 -0.3056  0.0022 -0.1341
   69POPC   NC3 1109   9.959   6.804   9.608  0.1641  0.0493  0.0855
   69POPC   PO4 1110  10.168   7.143   9.824 -0.0883  0.1529 -0.3189
   69POPC   GL1 1111  10.213   6.883  10.215 -0.2400  0.0588 -0.1754
   69POPC   GL2 1112  10.505   6.663  10.268  0.1378 -0.0901 -0.2753
   69POPC   C1A 1113  10.198   6.796  10.611  0.0453  0.2223  0.0068
   69POPC   D2A 1114  10.281   7.040  11.037  0.0093 -0.1062 -0.0278
   69POPC   C3A 1115   9.937   7.098  11.346 -0.1551  0.1885 -0.1972
   69POPC   C4A 1116   9.621   7.231  11.605 -0.0266  0.2940  0.0671
   69POPC   C1B 1117  10.625   6.304  10.477 -0.0146  0.2818 -0.1088
   69POPC   C2B 1118  10.662   6.087  10.942  0.1051 -0.0638  0.0188
   69POPC   C3B 1119  10.417   5.883  11.133 -0.2664  0.1607  0.1027
   69POPC   C4B 1120  10.247   5.578  11.335  0.2077 -0.0539 -0.1800
   70POPC   NC3 1121   9.941   9.692  13.779  0.0929 -0.0081 -0.2188
   70POPC   PO4 1122  10.436   9.754  13.813  0.0183  0.2110 -0.2330
   70POPC   GL1 1123  10.537   9.717  13.382 -0.1113  0.0973  0.1151
   70POPC   GL2 1124  10.562   9.917  13.141  0.0387  0.0419 -0.0641
   70POPC   C1A 1125  10.634   9.470  13.041 -0.1519 -0.0555  0.4239
   70POPC   D2A 1126  10.706   9.505  12.595 -0.0684  0.2097  0.2875
   70POPC   C3A 1127  10.955   9.215  12.359 -0.1990 -0.0882 -0.0370
   70POPC   C4A 1128  10.943   8.864  12.109 -0.2763  0.0581  0.2568
   70POPC   C1B 1129  10.849   9.904  12.796 -0.0810 -0.2894 -0.0426
   70POPC   C2B 1130  11.129   9.733  12.410  0.1595 -0.2452 -0.0977
   70POPC   C3B 1131  11.437   9.441  12.350  0.0572  0.1642 -0.0219
   70POPC   C4B 1132  11.718   9.345  12.675 -0.1401  0.0096  0.2479
   71POPC   NC3 1133   1.394   7.682  13.400  0.1737 -0.0610 -0.1854
   71POPC   PO4 1134   1.050   7.544  13.558  0.0895  0.0522  0.2776
   71POPC   GL1 1135   0.996   7.548  13.077 -0.0181  0.3595  0.3196
   71POPC   GL2 1136   0.701   7.377  12.877 -0.1606 -0.2629  0.1630
   71POPC   C1A 1137   1.127   7.502  12.620  0.2134  0.0707 -0.0720
   71POPC   D2A 1138   1.033   7.365  12.227  0.0409  0.1799 -0.0074
   71POPC   C3A 1139   1.391   7.281  12.050  0.0952  0.4234  0.0707
   71POPC   C4A 1140   1.671   7.035  11.764 -0.0353 -0.0498  0.2788
   71POPC   C1B 1141   0.599   7.535  12.514 -0.1593 -0.0093 -0.3511
   71POPC   C2B 1142   0.264   7.736  12.283 -0.0075 -0.3205 -0.2688
   71POPC   C3B 1143  -0.074   7.977  12.012  0.2354  0.1422  0.5050
   71POPC   C4B 1144  -0.154   8.226  11.636 -0.2615 -0.2443 -0.2906
   72POPC   NC3 1145   6.117   8.190  13.535 -0.0952  0.1935 -0.0414
   72POPC   PO4 1146   6.004   8.099  13.205  0.0299 -0.0195 -0.1619
   72POPC   GL1 1147   5.922   7.923  12.863 -0.0521 -0.2832 -0.0102
   72POPC   GL2 1148   6.163   7.680  12.849  0.4279 -0.0048  0.0105
   72POPC   C1A 1149   6.041   7.857  12.425  0.2974  0.1267 -0.0566
   72POPC   D2A 1150   5.981   7.536  12.140  0.1987  0.1607  0.1903
   72POPC   C3A 1151   6.036   7.551  11.741 -0.1064  0.1030  0.0192
   72POPC   C4A 1152   6.065   7.805  11.420 -0.4981 -0.0267  0.2201
   72POPC   C1B 1153   6.501   7.600  12.543 -0.0230 -0.2819  0.0522
   72POPC   C2B 1154   6.473   7.292  12.143  0.0878 -0.2394 -0.0236
   72POPC   C3B 1155   6.253   7.071  11.765  0.4105 -0.2191 -0.0137
   72POPC   C4B 1156   5.833   7.047  11.544 -0.0973 -0.0257  0.1396
   73POPC   NC3 1157  10.225   1.879  13.128 -0.0897 -0.1387 -0.1617
   73POPC   PO4 1158  10.274   1.404  13.350  0.1819 -0.1496 -0.0733
   73POPC   GL1 1159  10.106   1.172  13.065  0.3578 -0.0628  0.1260
   73POPC   GL2 1160   9.924   1.363  12.913  0.1378  0.0065 -0.0368
   73POPC   C1A 1161  10.082   0.934  12.694  0.3811  0.2220 -0.0041
   73POPC   D2A 1162   9.749   0.779  12.353 -0.2248  0.2656  0.2846
   73POPC   C3A 1163   9.824   0.480  12.107  0.2794  0.1883 -0.2844
   73POPC   C4A 1164  10.215   0.435  11.884  0.1063 -0.0204  0.1517
   73POPC   C1B 1165  10.022   1.412  12.458  0.1552 -0.0938 -0.1895
   73POPC   C2B 1166   9.898   1.250  12.190 -0.1178  0.1741 -0.1010
   73POPC   C3B 1167   9.773   1.370  11.835  0.0472 -0.2643  0.1678
   73POPC   C4B 1168   9.644   1.570  11.561  0.0198  0.2186  0.0963
   74POPC   NC3 1169   4.746   6.338   9.234  0.2020 -0.0902 -0.1024
   74POPC   PO4 1170   5.091   6.120   9.243 -0.2822 -0.2872  0.1788
   74POPC   GL1 1171   5.033   6.139   9.647  0.0116  0.0603  0.1853
   74POPC   GL2 1172   4.705   6.102   9.759 -0.1973  0.1183 -0.0725
   74POPC   C1A 1173   5.122   6.282  10.058 -0.0015 -0.3269 -0.0414
   74POPC   D2A 1174   5.121   6.218  10.505 -0.0126 -0.3683  0.0548
   74POPC   C3A 1175   5.341   6.142  10.899  0.3063 -0.2928 -0.0667
   74POPC   C4A 1176   5.607   6.228  11.204  0.1429 -0.1024 -0.3080
   74POPC   C1B 1177   4.603   6.352  10.039 -0.0216  0.1991 -0.1417
   74POPC   C2B 1178   4.497   6.757  10.171  0.0963  0.4297 -0.3454
   74POPC   C3B 1179   4.651   7.113  10.089  0.1212  0.1778  0.2720
   74POPC   C4B 1180   4.367   7.484  10.132 -0.4125 -0.2454  0.1312
   75POPC   NC3 1181   1.068   0.253  13.604 -0.0792 -0.0900  0.3304
   75POPC   PO4 1182   0.973  -0.253  13.758 -0.0659 -0.2270 -0.2200
   75POPC   GL1 1183   0.844  -0.345  13.369 -0.4444  0.2993  0.0035
   75POPC   GL2 1184   1.107  -0.495  13.136 -0.0610  0.0439  0.1529
   75POPC   C1A 1185   0.650  -0.263  13.031 -0.0181 -0.0755 -0.3876
   75POPC   D2A 1186   0.423  -0.432  12.794 -0.2207 -0.0640  0.0306
   75POPC   C3A 1187   0.021  -0.589  12.624 -0.2948  0.1085 -0.0652
   75POPC   C4A 1188  -0.009  -0.860  12.232  0.1735  0.2535  0.0305
   75POPC   C1B 1189   1.275  -0.653  12.804 -0.0964 -0.0025 -0.1028
   75POPC   C2B 1190   1.418  -0.936  12.483 -0.1136  0.0815  0.0270
   75POPC   C3B 1191   1.295  -1.075  12.060  0.3299 -0.1302  0.1964
   75POPC   C4B 1192   1.635  -1.336  11.760 -0.0693  0.1284 -0.2590
   76POPC   NC3 1193   1.833   9.885   9.632  0.4126  0.2420 -0.2112
   76POPC   PO4 1194   1.982   9.643   9.953 -0.0488 -0.0771  0.1877
   76POPC   GL1 1195   2.142   9.588  10.360  0.2681 -0.0184 -0.1591
   76POPC   GL2 1196   2.083   9.291  10.444 -0.0487  0.1479  0.0032
   76POPC   C1A 1197   2.387   9.670  10.756  0.3685 -0.1470 -0.1704
   76POPC   D2A 1198   2.456   9.880  11.172  0.0855  0.1441 -0.1349
   76POPC   C3A 1199   2.810  10.058  11.159 -0.1514 -0.0752 -0.1004
   76POPC   C4A 1200   3.154  10.181  11.165  0.0184 -0.3971 -0.2492
   76POPC   C1B 1201   2.262   9.094  10.683  0.0475 -0.0462 -0.0510
   76POPC   C2B 1202   2.525   8.769  10.706  0.1754  0.0109 -0.5300
   76POPC   C3B 1203   2.684   8.637  11.154 -0.1129 -0.0857 -0.1103
   76POPC   C4B 1204   2.848   8.658  11.541 -0.0684  0.1752  0.1093
   77POPC   NC3 1205  10.867   3.252  13.070  0.1149  0.3680  0.0128
   77POPC   PO4 1206  11.293   3.239  13.011 -0.1187  0.1022  0.0065
   77POPC   GL1 1207  11.499   2.840  12.767  0.1923  0.1165 -0.0581
   77POPC   GL2 1208  11.414   2.596  12.698  0.2736  0.1280  0.4066
   77POPC   C1A 1209  11.893   2.660  12.719  0.2157  0.0043  0.1613
   77POPC   D2A 1210  12.036   2.196  12.677 -0.1210  0.0507  0.1168
   77POPC   C3A 1211  12.397   2.070  12.677 -0.1048  0.2708  0.0995
   77POPC   C4A 1212  12.733   1.885  12.397  0.0454  0.1164  0.2434
   77POPC   C1B 1213  11.536   2.325  12.441  0.0165 -0.1086  0.1199
   77POPC   C2B 1214  11.608   1.879  12.380 -0.1262 -0.2594  0.1358
   77POPC   C3B 1215  11.545   1.533  12.025  0.1545  0.0115 -0.1265
   77POPC   C4B 1216  11.518   1.222  11.725 -0.2981  0.1339  0.0424
   78POPC   NC3 1217   1.125   4.901  13.118  0.1944  0.0565 -0.0379
   78POPC   PO4 1218   1.186   5.300  13.052  0.0259  0.1427 -0.1829
   78POPC   GL1 1219   1.114   5.390  12.741 -0.4088  0.0679  0.1336
   78POPC   GL2 1220   1.004   5.691  12.617 -0.1665 -0.1705 -0.3196
   78POPC   C1A 1221   1.211   5.423  12.304  0.2128 -0.2372  0.0771
   78POPC   D2A 1222   0.990   5.499  11.875  0.3162  0.2534 -0.1047
   78POPC   C3A 1223   1.290   5.318  11.638  0.1519 -0.1289 -0.4307
   78POPC   C4A 1224   1.384   5.020  11.389 -0.0397  0.0983  0.0121
   78POPC   C1B 1225   0.765   5.765  12.316  0.0759  0.0090 -0.1784
   78POPC   C2B 1226   0.477   5.569  12.007 -0.2734 -0.0384 -0.0920
   78POPC   C3B 1227   0.391   5.650  11.577 -0.1732 -0.2844 -0.0410
   78POPC   C4B 1228   0.364   5.565  11.162 -0.0097  0.0232 -0.0021
   79POPC   NC3 1229   5.850   1.418   9.968  0.2195 -0.0167 -0.0262
   79POPC   PO4 1230   5.606   1.851   9.984 -0.1560  0.4020  0.0197
   79POPC   GL1 1231   5.442   1.805  10.434 -0.1568 -0.2599 -0.1226
   79POPC   GL2 1232   5.228   1.492  10.450  0.1993 -0.0738 -0.0791
   79POPC   C1A 1233   5.172   1.879  10.792  0.0027 -0.1620 -0.2891
   79POPC   D2A 1234   4.857   1.602  10.981 -0.1301 -0.0806  0.1552
   79POPC   C3A 1235   5.064   1.256  11.245  0.4712 -0.1292 -0.2226
   79POPC   C4A 1236   5.071   1.091  11.654  0.0297 -0.0244 -0.0539
   79POPC   C1B 1237   5.455   1.442  10.820  0.2434  0.1629  0.0324
   79POPC   C2B 1238   5.539   1.466  11.216  0.0156  0.4090 -0.1114
   79POPC   C3B 1239   5.898   1.530  11.500 -0.2169  0.3220 -0.0144
   79POPC   C4B 1240   6.242   1.762  11.705  0.1402 -0.0089  0.2657
   80POPC   NC3 1241   6.382   0.145  13.582 -0.0958 -0.0474  0.0957
   80POPC   PO4 1242   6.504  -0.323  13.578 -0.0069  0.0715 -0.1100
   80POPC   GL1 1243   6.656  -0.349  13.120  0.2999  0.2795  0.1401
   80POPC   GL2 1244   6.572  -0.716  13.030  0.1529  0.2739  0.0436
   80POPC   C1A 1245   6.800  -0.291  12.806  0.0870  0.0696  0.3245
   80POPC   D2A 1246   6.969  -0.387  12.339 -0.2220  0.2178  0.1644
   80POPC   C3A 1247   6.843  -0.403  11.924 -0.1938  0.0817  0.1580
   80POPC   C4A 1248   6.940  -0.729  11.687  0.1969  0.1477 -0.1753
   80POPC   C1B 1249   6.658  -0.768  12.700 -0.4413  0.2270  0.0564
   80POPC   C2B 1250   6.664  -0.882  12.248  0.2420 -0.1193  0.0295
   80POPC   C3B 1251   6.728  -1.223  12.106  0.1095  0.2626  0.1751
   80POPC   C4B 1252   6.631  -1.600  11.893  0.0485  0.0338  0.3907
   81POPC   NC3 1253   4.248  10.810   9.117  0.0379  0.2651  0.1566
   81POPC   PO4 1254   4.366  10.696   9.574 -0.0018 -0.2809 -0.2436
   81POPC   GL1 1255   4.234  10.467   9.858  0.4489 -0.2394  0.0640
   81POPC   GL2 1256   4.077  10.188   9.885 -0.1580  0.1639 -0.1644
   81POPC   C1A 1257   4.246  10.627  10.227 -0.0957  0.0515 -0.0101
   81POPC   D2A 1258   4.168  10.768  10.664  0.2087  0.0418 -0.1974
   81POPC   C3A 1259   4.311  11.176  10.995  0.1369  0.4427  0.2491
   81POPC   C4A 1260   4.342  11.575  10.941  0.0117  0.2187  0.1500
   81POPC   C1B 1261   4.350  10.117  10.147 -0.3399  0.0261 -0.1587
   81POPC   C2B 1262   4.611  10.086  10.529  0.0640  0.1072  0.0052
   81POPC   C3B 1263   4.399  10.199  10.978 -0.0500 -0.3498  0.0087
   81POPC   C4B 1264   4.210  10.498  11.089  0.0283  0.0450 -0.1284
   82POPC   NC3 1265   8.150   5.903  13.945 -0.0121  0.3623  0.3026
   82POPC   PO4 1266   8.104   5.802  13.578 -0.2855  0.2222 -0.1824
   82POPC   GL1 1267   8.150   5.752  13.093  0.1167  0.0358  0.4115
   82POPC   GL2 1268   7.944   5.613  12.922  0.2301  0.1136  0.1190
   82POPC   C1A 1269   8.202   5.938  12.670  0.0359 -0.1546  0.0229
   82POPC   D2A 1270   7.899   6.076  12.595 -0.0319 -0.2314  0.3853
   82POPC   C3A 1271   7.525   6.172  12.330 -0.0270 -0.1700 -0.1726
   82POPC   C4A 1272   7.221   5.987  12.098 -0.2408  0.2067  0.0502
   82POPC   C1B 1273   7.849   5.381  12.573 -0.1705  0.2096  0.0670
   82POPC   C2B 1274   7.897   5.632  12.248  0.5467 -0.1073  0.3259
   82POPC   C3B 1275   7.911   5.962  12.104 -0.1304 -0.0272 -0.0400
   82POPC   C4B 1276   7.605   6.163  11.788  0.4144  0.0215  0.3261
   83POPC   NC3 1277   8.405   2.352   9.966  0.5166  0.3329  0.0548
   83POPC   PO4 1278   8.488   2.695  10.014 -0.2522 -0.0035 -0.1037
   83POPC   GL1 1279   8.557   2.810  10.468  0.4272 -0.0735  0.2237
   83POPC   GL2 1280   8.397   2.811  10.772  0.0954  0.0211 -0.1106
   83POPC   C1A 1281   8.870   2.783  10.741 -0.2398  0.0599 -0.0160
   83POPC   D2A 1282   9.068   3.003  11.062 -0.2436 -0.1031  0.1419
   83POPC   C3A 1283   8.950   2.994  11.455  0.0908  0.1379  0.0301
   83POPC   C4A 1284   8.636   3.249  11.750 -0.1103 -0.1712 -0.0712
   83POPC   C1B 1285   8.654   2.665  11.212  0.1348 -0.0983 -0.0276
   83POPC   C2B 1286   8.579   2.689  11.652  0.3024 -0.1111 -0.2129
   83POPC   C3B 1287   8.759   2.802  12.072  0.2583  0.0199 -0.0452
   83POPC   C4B 1288   8.817   2.836  12.520  0.0790  0.2232  0.0730
   84POPC   NC3 1289   9.700  10.896  13.576  0.0868 -0.1291 -0.1091
   84POPC   PO4 1290   9.337  10.718  13.694  0.0128 -0.0448  0.0562
   84POPC   GL1 1291   9.337  10.984  13.273 -0.1399  0.3631  0.2366
   84POPC   GL2 1292   9.623  11.209  13.148  0.2168 -0.1641  0.0318
   84POPC   C1A 1293   9.269  10.748  12.849  0.3001  0.2521 -0.2286
   84POPC   D2A 1294   9.033  10.389  12.922  0.0247 -0.2657  0.0629
   84POPC   C3A 1295   8.918  10.527  12.479  0.0153 -0.1209  0.1103
   84POPC   C4A 1296   8.582  10.607  12.107 -0.0799  0.2883 -0.1011
   84POPC   C1B 1297   9.609  11.115  12.679  0.1230  0.1998 -0.1737
   84POPC   C2B 1298   9.392  10.840  12.288 -0.0711 -0.1878 -0.2733
   84POPC   C3B 1299   9.099  10.637  12.046 -0.1252  0.1252 -0.0581
   84POPC   C4B 1300   8.998  10.350  11.897 -0.0720 -0.0183  0.1280
   85POPC   NC3 1301  10.198   3.816   9.525 -0.1262 -0.0377 -0.0431
   85POPC   PO4 1302  10.039   3.387   9.737 -0.1092  0.1304 -0.1714
   85POPC   GL1 1303  10.028   3.267  10.143  0.3363 -0.0250 -0.1071
   85POPC   GL2 1304   9.943   2.926  10.194 -0.0054  0.1939  0.0357
   85POPC   C1A 1305  10.411   3.402  10.588 -0.0402  0.0229  0.0869
   85POPC   D2A 1306  10.602   3.718  10.865  0.0334  0.0503  0.1236
   85POPC   C3A 1307  10.869   4.045  10.684 -0.3348  0.2166 -0.2880
   85POPC   C4A 1308  11.012   4.380  10.726 -0.2594 -0.1460 -0.0604
   85POPC   C1B 1309  10.051   2.961  10.631 -0.4258  0.1564 -0.2856
   85POPC   C2B 1310  10.099   3.311  10.941  0.2896 -0.1380  0.1072
   85POPC   C3B 1311   9.818   3.315  11.190 -0.1558 -0.1810  0.0266
   85POPC   C4B 1312   9.421   3.389  11.133  0.0902 -0.0585 -0.3063
   86POPC   NC3 1313   6.226   2.988  14.053 -0.2731 -0.1999  0.1675
   86POPC   PO4 1314   5.949   2.758  13.858  0.1992 -0.0743  0.1555
   86POPC   GL1 1315   6.044   2.674  13.382 -0.1844  0.4959  0.1704
   86POPC   GL2 1316   5.834   2.474  13.228  0.0518  0.1814  0.1023
   86POPC   C1A 1317   6.230   2.798  13.083 -0.2865 -0.1067 -0.0749
   86POPC   D2A 1318   6.220   2.770  12.653 -0.4015 -0.3095  0.0701
   86POPC   C3A 1319   6.433   2.733  12.312 -0.0959 -0.0238  0.5923
   86POPC   C4A 1320   6.724   2.884  12.001  0.0298 -0.0425 -0.1743
   86POPC   C1B 1321   5.857   2.476  12.783  0.0344 -0.0878 -0.2286
   86POPC   C2B 1322   6.091   2.367  12.405  0.0175  0.1259 -0.0174
   86POPC   C3B 1323   5.994   2.076  12.026  0.1216  0.0580  0.0011
   86POPC   C4B 1324   5.649   1.878  11.821  0.0041 -0.1811 -0.1542
   87POPC   NC3 1325   6.993   3.342  13.750  0.0127 -0.2793  0.0482
   87POPC   PO4 1326   7.416   3.145  13.917 -0.3430 -0.1907  0.0923
   87POPC   GL1 1327   7.217   2.920  13.600 -0.0810  0.1434 -0.2441
   87POPC   GL2 1328   7.058   2.688  13.591 -0.0993 -0.1140  0.0928
   87POPC   C1A 1329   7.211   3.009  13.113  0.1080 -0.1219  0.2433
   87POPC   D2A 1330   7.305   2.788  12.744  0.0378  0.2016 -0.1900
   87POPC   C3A 1331   7.597   3.016  12.506 -0.0573  0.0686  0.0596
   87POPC   C4A 1332   7.943   3.271  12.494 -0.2291  0.0759 -0.2476
   87POPC   C1B 1333   7.096   2.521  13.122 -0.1022 -0.3607 -0.1705
   87POPC   C2B 1334   7.328   2.112  12.958  0.0054 -0.1583  0.2900
   87POPC   C3B 1335   7.628   2.045  12.738 -0.1697 -0.0657 -0.0665
   87POPC   C4B 1336   7.994   1.896  12.596  0.0015 -0.1421  0.1199
   88POPC   NC3 1337   3.621   8.623   9.563  0.0087 -0.1003 -0.6010
   88POPC   PO4 1338   3.308   8.377   9.746  0.2535 -0.1603  0.0319
   88POPC   GL1 1339   3.578   8.310  10.071  0.0691 -0.1471  0.0357
   88POPC   GL2 1340   3.878   8.074  10.136 -0.0269 -0.3862  0.0746
   88POPC   C1A 1341   3.877   8.381  10.505  0.1860  0.2692 -0.1224
   88POPC   D2A 1342   3.994   8.165  10.825  0.0608  0.0350  0.0716
   88POPC   C3A 1343   4.427   8.287  10.998 -0.1786  0.0071 -0.0880
   88POPC   C4A 1344   4.452   8.673  11.119  0.0527 -0.2586 -0.0930
   88POPC   C1B 1345   4.063   7.801  10.453  0.0858 -0.1859 -0.3614
   88POPC   C2B 1346   4.383   7.806  10.769  0.1750 -0.3653 -0.1488
   88POPC   C3B 1347   4.736   7.679  10.954 -0.0844 -0.1655  0.0691
   88POPC   C4B 1348   4.986   7.627  11.381  0.0808  0.0680 -0.1792
   89POPC   NC3 1349   7.555   2.047  14.573  0.0252  0.5331 -0.3073
   89POPC   PO4 1350   7.391   2.375  14.378  0.1080  0.0024  0.1909
   89POPC   GL1 1351   7.105   2.239  14.119  0.0701  0.1177 -0.1999
   89POPC   GL2 1352   7.286   2.326  13.838 -0.0672  0.0807  0.1511
   89POPC   C1A 1353   6.805   2.219  13.821  0.2579 -0.1040 -0.1186
   89POPC   D2A 1354   6.744   2.285  13.440 -0.0457  0.2432 -0.1095
   89POPC   C3A 1355   6.801   1.992  13.095  0.0260 -0.2212 -0.0332
   89POPC   C4A 1356   6.865   2.000  12.673 -0.1039  0.0395 -0.0036
   89POPC   C1B 1357   7.473   2.376  13.415  0.0660  0.3233 -0.2779
   89POPC   C2B 1358   7.686   2.581  12.961 -0.2641  0.0341 -0.3041
   89POPC   C3B 1359   7.723   2.506  12.509  0.0247  0.1109  0.0508
   89POPC   C4B 1360   7.816   2.193  12.223  0.0746 -0.3785 -0.1470
   90POPC   NC3 1361   0.741   0.696   9.588 -0.0197 -0.1552 -0.2034
   90POPC   PO4 1362   0.455   0.970   9.878 -0.1277 -0.0253 -0.0246
   90POPC   GL1 1363   0.427   1.123  10.288  0.1495  0.1710 -0.1617
   90POPC   GL2 1364   0.758   1.333  10.294  0.3579 -0.1447  0.0641
   90POPC   C1A 1365   0.519   1.081  10.782  0.0425 -0.2118 -0.1200
   90POPC   D2A 1366   0.433   1.074  11.154 -0.1915  0.3025  0.0244
   90POPC   C3A 1367   0.175   0.888  11.324  0.1923  0.3707 -0.3471
   90POPC   C4A 1368   0.155   0.608  11.573  0.2052  0.0620  0.2233
   90POPC   C1B 1369   1.051   1.353  10.689  0.1403 -0.1524  0.0198
   90POPC   C2B 1370   1.344   1.339  11.087 -0.0787  0.0892 -0.0655
   90POPC   C3B 1371   1.772   1.194  11.220  0.1743  0.1566  0.2648
   90POPC   C4B 1372   2.241   1.060  10.994 -0.0423  0.4446  0.2848
   91POPC   NC3 1373  10.187   0.875  13.552 -0.1939 -0.1703  0.2076
   91POPC   PO4 1374  10.475   0.592  13.486 -0.0189 -0.3072  0.2861
   91POPC   GL1 1375  10.764   0.570  13.145  0.0987  0.1057  0.0588
   91POPC   GL2 1376  10.759   0.277  12.988 -0.1445  0.4510  0.2579
   91POPC   C1A 1377  10.673   0.740  12.729  0.0208 -0.2962  0.1469
   91POPC   D2A 1378  10.796   0.514  12.282 -0.3024  0.0103  0.0521
   91POPC   C3A 1379  10.686   0.684  11.910  0.2521 -0.0507 -0.2020
   91POPC   C4A 1380  10.543   1.004  11.638  0.1552 -0.1816 -0.0524
   91POPC   C1B 1381  10.531  -0.003  12.702  0.2020  0.0548  0.1273
   91POPC   C2B 1382  10.467  -0.330  12.303  0.2616  0.0764  0.0261
   91POPC   C3B 1383  10.284  -0.650  12.091  0.0055 -0.1459  0.0501
   91POPC   C4B 1384  10.067  -0.841  11.739 -0.1064  0.1117  0.2234
   92POPC   NC3 1385   2.801   5.436   9.068 -0.1759  0.0153  0.2835
   92POPC   PO4 1386   2.965   5.120   9.422 -0.0263  0.2237 -0.1142
   92POPC   GL1 1387   2.941   5.177   9.887 -0.3762  0.0617 -0.0317
   92POPC   GL2 1388   3.333   5.032   9.929 -0.1091  0.0737  0.0780
   92POPC   C1A 1389   2.646   5.200  10.338  0.2608 -0.2113  0.1458
   92POPC   D2A 1390   2.424   5.356  10.753  0.1256 -0.0753  0.2626
   92POPC   C3A 1391   2.481   5.798  10.781 -0.3628  0.0235  0.3146
   92POPC   C4A 1392   2.463   6.138  10.575 -0.0913  0.0166 -0.0042
   92POPC   C1B 1393   3.201   5.119  10.365 -0.0391  0.2827 -0.1400
   92POPC   C2B 1394   2.965   4.914  10.651  0.2166 -0.0245 -0.3360
   92POPC   C3B 1395   2.957   4.570  10.919 -0.0210 -0.1433 -0.2131
   92POPC   C4B 1396   2.948   4.089  11.127  0.1801  0.1945  0.2417
   93POPC   NC3 1397   1.194   2.662   9.732  0.0579 -0.3317  0.2291
   93POPC   PO4 1398   1.652   2.575   9.810  0.2773  0.1196  0.1892
   93POPC   GL1 1399   1.437   2.734  10.178 -0.3458  0.4068 -0.1369
   93POPC   GL2 1400   1.702   2.692  10.296 -0.0193  0.1454  0.0032
   93POPC   C1A 1401   1.273   2.625  10.605  0.1240  0.1600 -0.2167
   93POPC   D2A 1402   1.479   2.604  10.944 -0.1843 -0.0693 -0.0519
   93POPC   C3A 1403   1.368   2.568  11.370  0.4706 -0.1819 -0.1356
   93POPC   C4A 1404   1.185   2.812  11.800  0.0666 -0.1560  0.0778
   93POPC   C1B 1405   1.985   2.748  10.674 -0.2750 -0.2122  0.2188
   93POPC   C2B 1406   1.838   3.023  11.060 -0.0385 -0.0445  0.2074
   93POPC   C3B 1407   1.976   3.113  11.467 -0.1749  0.2130 -0.2272
   93POPC   C4B 1408   2.219   2.831  11.716  0.0888 -0.0482  0.0598
   94POPC   NC3 1409   1.482   8.685  13.404  0.0883 -0.2101 -0.4261
   94POPC   PO4 1410   1.537   9.045  13.576  0.2550 -0.1304  0.4116
   94POPC   GL1 1411   1.335   9.154  13.157  0.2274 -0.0946 -0.0957
   94POPC   GL2 1412   1.444   9.472  13.166 -0.3891  0.0215  0.4711
   94POPC   C1A 1413   1.162   9.011  12.718 -0.0880  0.1392 -0.1485
   94POPC   D2A 1414   1.150   8.776  12.355  0.2952  0.3148  0.2458
   94POPC   C3A 1415   1.315   9.043  11.969  0.1225 -0.0742  0.1110
   94POPC   C4A 1416   1.127   8.968  11.531 -0.0314  0.0067  0.1462
   94POPC   C1B 1417   1.328   9.828  12.885 -0.2025  0.2103  0.1374
   94POPC   C2B 1418   1.384   9.847  12.468 -0.0762 -0.0865 -0.0676
   94POPC   C3B 1419   1.442   9.637  12.072 -0.2741 -0.2034 -0.0803
   94POPC   C4B 1420   1.072   9.759  11.748 -0.3657 -0.3430  0.0324
   95POPC   NC3 1421   9.946   7.289  13.968 -0.3191 -0.3342  0.1575
   95POPC   PO4 1422  10.078   7.572  13.665 -0.2858  0.1101  0.1808
   95POPC   GL1 1423  10.026   7.547  13.178 -0.0467 -0.0455  0.0422
   95POPC   GL2 1424   9.912   7.846  13.017 -0.0800  0.2828 -0.2205
   95POPC   C1A 1425  10.195   7.577  12.772 -0.0337 -0.0917  0.0698
   95POPC   D2A 1426  10.452   7.808  12.474  0.1595  0.1515  0.3249
   95POPC   C3A 1427  10.482   8.146  12.311 -0.3515  0.0487 -0.1709
   95POPC   C4A 1428  10.897   8.316  12.200 -0.1306 -0.1944  0.2690
   95POPC   C1B 1429   9.915   7.897  12.474 -0.0522  0.0567  0.0517
   95POPC   C2B 1430  10.022   7.940  12.083  0.3437 -0.3320 -0.1356
   95POPC   C3B 1431  10.364   7.860  11.791 -0.0081  0.2116 -0.3547
   95POPC   C4B 1432  10.804   7.899  11.787  0.1669 -0.2004 -0.1136
   96POPC   NC3 1433   9.593   7.117   9.048  0.0237  0.0208  0.2132
   96POPC   PO4 1434   9.682   7.196   9.544  0.0945  0.2897  0.0108
   96POPC   GL1 1435   9.681   7.253   9.908 -0.1782  0.7626  0.0976
   96POPC   GL2 1436   9.728   6.920  10.019 -0.0509  0.2529 -0.1252
   96POPC   C1A 1437   9.444   7.239  10.336 -0.2466  0.0583 -0.2006
   96POPC   D2A 1438   9.140   7.518  10.665  0.0920  0.1353 -0.0025
   96POPC   C3A 1439   8.943   7.735  11.083 -0.0252  0.0298 -0.0825
   96POPC   C4A 1440   9.146   8.137  11.219 -0.0243 -0.1897  0.0387
   96POPC   C1B 1441   9.767   6.574  10.379  0.2980 -0.3100 -0.5328
   96POPC   C2B 1442  10.066   6.217  10.342 -0.3931 -0.0816 -0.1098
   96POPC   C3B 1443  10.344   5.908  10.506  0.0329 -0.1603 -0.0105
   96POPC   C4B 1444  10.824   5.747  10.492 -0.1151 -0.1652 -0.3220
   97POPC   NC3 1445   5.614   7.422   9.470 -0.2197 -0.0694  0.3504
   97POPC   PO4 1446   5.417   7.027   9.318 -0.2406  0.2324 -0.0133
   97POPC   GL1 1447   5.257   7.203   9.743 -0.1545  0.2814  0.1921
   97POPC   GL2 1448   5.519   7.352  10.006 -0.2853 -0.2121  0.1513
   97POPC   C1A 1449   5.080   7.277  10.180 -0.3314  0.3218  0.1200
   97POPC   D2A 1450   4.889   7.424  10.524  0.0007  0.1800 -0.0542
   97POPC   C3A 1451   4.488   7.209  10.639  0.0881 -0.3041  0.0936
   97POPC   C4A 1452   4.056   7.321  10.371  0.0840  0.2354 -0.3795
   97POPC   C1B 1453   5.490   7.513  10.390 -0.4228 -0.1792  0.1643
   97POPC   C2B 1454   5.346   7.532  10.780 -0.0532  0.3978 -0.2090
   97POPC   C3B 1455   5.230   7.884  11.019  0.2474 -0.2809 -0.3620
   97POPC   C4B 1456   5.058   8.220  11.176  0.4569 -0.0584  0.0128
   98POPC   NC3 1457   9.698   8.564  13.768 -0.0847  0.2708 -0.1876
   98POPC   PO4 1458   9.776   8.252  13.393 -0.0875 -0.1189  0.2097
   98POPC   GL1 1459  10.005   8.386  13.125  0.0122  0.1071  0.0277
   98POPC   GL2 1460   9.783   8.511  12.836  0.1710 -0.0093 -0.0688
   98POPC   C1A 1461  10.182   8.234  12.711 -0.2208 -0.0295  0.1634
   98POPC   D2A 1462  10.348   8.598  12.542 -0.2218  0.0680  0.1333
   98POPC   C3A 1463  10.271   8.551  12.147  0.2267  0.2798 -0.1137
   98POPC   C4A 1464  10.156   8.355  11.820  0.0395 -0.2425 -0.0430
   98POPC   C1B 1465   9.740   8.356  12.363 -0.1742  0.0564  0.4452
   98POPC   C2B 1466   9.528   8.190  11.966  0.0227  0.0734  0.2007
   98POPC   C3B 1467   9.180   8.055  11.800  0.1795  0.0745 -0.1794
   98POPC   C4B 1468   8.796   7.852  11.558 -0.1130 -0.2345  0.2541
   99POPC   NC3 1469   3.113   4.818  12.834  0.0414  0.1666 -0.0381
   99POPC   PO4 1470   3.389   4.458  13.072 -0.0637 -0.0440 -0.2879
   99POPC   GL1 1471   3.581   4.287  12.613  0.0378  0.2515 -0.0426
   99POPC   GL2 1472   3.663   4.507  12.297  0.0461 -0.1261  0.0156
   99POPC   C1A 1473   3.639   4.004  12.330  0.0085  0.2485 -0.1383
   99POPC   D2A 1474   3.689   3.753  12.085 -0.0801  0.3093 -0.1343
   99POPC   C3A 1475   3.880   3.824  11.689 -0.1238  0.1477 -0.0747
   99POPC   C4A 1476   3.919   3.409  11.349 -0.1437  0.0732  0.0496
   99POPC   C1B 1477   3.598   4.696  12.063  0.0020  0.2496  0.1625
   99POPC   C2B 1478   3.505   4.726  11.644 -0.0854 -0.1689 -0.0632
   99POPC   C3B 1479   3.380   4.917  11.276 -0.0536 -0.1440 -0.0391
   99POPC   C4B 1480   3.368   5.048  10.882 -0.0303 -0.1609  0.0654
  100POPC   NC3 1481   3.731   2.913   8.958 -0.0245 -0.1781 -0.0220
  100POPC   PO4 1482   3.910   2.711   9.304  0.2827  0.0754 -0.1374
  100POPC   GL1 1483   3.963   2.769   9.812 -0.0015  0.0475  0.2537
  100POPC   GL2 1484   4.124   2.990   9.934  0.0844  0.1280 -0.0259
  100POPC   C1A 1485   3.710   2.657  10.186 -0.1378 -0.1323 -0.0375
  100POPC   D2A 1486   3.697   2.773  10.583 -0.2024 -0.1964 -0.0421
  100POPC   C3A 1487   3.794   3.036  10.976 -0.3805  0.1675  0.1779
  100POPC   C4A 1488   3.921   2.887  11.372 -0.3361  0.0161  0.0679
  100POPC   C1B 1489   4.406   2.797  10.187  0.0749 -0.2027 -0.1465
  100POPC   C2B 1490   4.709   2.605  10.427 -0.2432  0.2306 -0.3154
  100POPC   C3B 1491   4.857   2.592  10.874 -0.0045 -0.0176  0.1925
  100POPC   C4B 1492   4.965   2.984  11.077  0.2257 -0.1725  0.0567
  101POPC   NC3 1493   5.530   9.436  13.128 -0.1433  0.0501 -0.0993
  101POPC   PO4 1494   6.004   9.539  13.262 -0.1820 -0.2990  0.0154
  101POPC   GL1 1495   6.175   9.623  12.859  0.2065  0.0471  0.0969
  101POPC   GL2 1496   6.127   9.274  12.735  0.0026 -0.0444 -0.0076
  101POPC   C1A 1497   6.341   9.683  12.484 -0.0187 -0.0385 -0.4357
  101POPC   D2A 1498   6.226   9.807  12.161  0.2849 -0.0489 -0.1235
  101POPC   C3A 1499   5.967   9.733  11.740  0.1982 -0.1872  0.0668
  101POPC   C4A 1500   6.074   9.701  11.341  0.2937 -0.0372 -0.0364
  101POPC   C1B 1501   5.978   9.399  12.451  0.5163  0.0810 -0.2758
  101POPC   C2B 1502   5.622   9.538  12.203 -0.1423 -0.2116  0.0928
  101POPC   C3B 1503   5.354   9.537  11.880  0.4626 -0.0052 -0.1520
  101POPC   C4B 1504   4.895   9.710  11.778  0.0890  0.1446  0.1689
  102POPC   NC3 1505   7.748   9.819   9.996 -0.0580  0.0309  0.0892
  102POPC   PO4 1506   8.209  10.016  10.086  0.1702 -0.0687 -0.2489
  102POPC   GL1 1507   7.907   9.769  10.469 -0.3237 -0.0373 -0.2881
  102POPC   GL2 1508   8.048   9.885  10.767  0.0405 -0.0691  0.1211
  102POPC   C1A 1509   7.388   9.523  10.461 -0.1307 -0.0690 -0.2039
  102POPC   D2A 1510   6.974   9.278  10.607  0.1022  0.0032 -0.1369
  102POPC   C3A 1511   6.690   9.282  10.923 -0.1372 -0.0201  0.3151
  102POPC   C4A 1512   6.197   9.277  11.128  0.2231 -0.2500  0.0849
  102POPC   C1B 1513   7.606   9.958  10.937 -0.2294 -0.3525  0.0029
  102POPC   C2B 1514   7.171  10.009  10.772  0.1601  0.1665  0.0800
  102POPC   C3B 1515   6.742   9.826  10.832  0.0421 -0.0418 -0.0734
  102POPC   C4B 1516   6.423   9.752  10.684 -0.0404 -0.0043  0.0662
  103POPC   NC3 1517   5.136   2.039  14.603 -0.1936  0.3316  0.2493
  103POPC   PO4 1518   5.180   1.835  14.157  0.2198 -0.0818  0.0782
  103POPC   GL1 1519   5.326   1.962  13.678  0.1387  0.0431 -0.2875
  103POPC   GL2 1520   5.142   1.775  13.466  0.1133  0.0465  0.4931
  103POPC   C1A 1521   5.764   1.987  13.373  0.1962 -0.1002 -0.0966
  103POPC   D2A 1522   6.097   1.614  13.443 -0.0898  0.1026  0.0232
  103POPC   C3A 1523   6.457   1.466  13.201 -0.1818 -0.0196 -0.1853
  103POPC   C4A 1524   6.648   1.418  12.840  0.4219 -0.2455  0.0341
  103POPC   C1B 1525   4.965   1.863  13.075  0.3646 -0.0952 -0.1893
  103POPC   C2B 1526   5.082   2.155  12.676  0.0590 -0.3962  0.0479
  103POPC   C3B 1527   5.151   2.346  12.378 -0.2052  0.1216 -0.5010
  103POPC   C4B 1528   5.610   2.370  12.216  0.1214  0.2629  0.0745
  104POPC   NC3 1529   6.720   9.941  13.533  0.5056 -0.0219  0.0381
  104POPC   PO4 1530   6.328  10.046  13.422  0.0811 -0.0937 -0.2667
  104POPC   GL1 1531   6.525  10.050  13.008 -0.0700 -0.3537 -0.1026
  104POPC   GL2 1532   6.816  10.140  13.069 -0.0407 -0.0155  0.1643
  104POPC   C1A 1533   6.310  10.147  12.689  0.0805  0.0346 -0.0959
  104POPC   D2A 1534   6.208  10.584  12.475  0.1883 -0.0025 -0.1434
  104POPC   C3A 1535   6.454  10.924  12.469  0.2867  0.1345 -0.0477
  104POPC   C4A 1536   6.465  11.341  12.318  0.3405 -0.1228 -0.3287
  104POPC   C1B 1537   6.853  10.037  12.630  0.2736  0.0374  0.0132
  104POPC   C2B 1538   7.210   9.965  12.382 -0.0128 -0.1264  0.2554
  104POPC   C3B 1539   7.744   9.855  12.415  0.2747 -0.0768  0.1936
  104POPC   C4B 1540   8.153   9.803  12.250  0.0807  0.1440  0.2121
  105POPC   NC3 1541   3.054   0.950  13.695  0.2175  0.4176  0.2237
  105POPC   PO4 1542   3.053   1.466  13.575 -0.1274  0.0483  0.1450
  105POPC   GL1 1543   3.193   1.467  13.116  0.0437 -0.3345  0.0346
  105POPC   GL2 1544   3.322   1.303  12.863 -0.0050 -0.1071 -0.0394
  105POPC   C1A 1545   2.892   1.414  12.638  0.2734  0.2148 -0.0618
  105POPC   D2A 1546   3.033   1.438  12.187 -0.2629 -0.1191 -0.1586
  105POPC   C3A 1547   3.309   1.671  11.991  0.2109 -0.4903 -0.0419
  105POPC   C4A 1548   3.537   1.945  11.656 -0.0107  0.4870  0.2084
  105POPC   C1B 1549   3.282   1.055  12.468  0.1232  0.0355 -0.2087
  105POPC   C2B 1550   3.042   0.823  12.172  0.3783 -0.0746  0.4394
  105POPC   C3B 1551   3.064   0.755  11.776 -0.4114  0.1380 -0.1193
  105POPC   C4B 1552   3.185   0.313  11.552  0.0307 -0.0396 -0.0649
  106POPC   NC3 1553   4.173  10.026  13.884 -0.1847  0.0279 -0.2955
  106POPC   PO4 1554   4.402   9.894  13.560 -0.1107  0.1212  0.1954
  106POPC   GL1 1555   4.755  10.041  13.245  0.1537  0.0614 -0.0234
  106POPC   GL2 1556   4.591  10.266  13.140 -0.0370 -0.0929 -0.1007
  106POPC   C1A 1557   4.899  10.070  12.779  0.0647 -0.3195  0.1438
  106POPC   D2A 1558   4.776  10.248  12.358 -0.1530 -0.1198 -0.0266
  106POPC   C3A 1559   4.756  10.229  11.924  0.5333  0.3054 -0.0956
  106POPC   C4A 1560   4.960  10.241  11.564 -0.0641 -0.2692 -0.0312
  106POPC   C1B 1561   4.539  10.449  12.724  0.1901 -0.1676  0.0097
  106POPC   C2B 1562   4.678  10.713  12.354  0.2131  0.2483  0.1960
  106POPC   C3B 1563   4.592  10.694  11.915  0.0661  0.2598  0.3341
  106POPC   C4B 1564   4.670  10.654  11.544 -0.1485  0.1475  0.0947
  107POPC   NC3 1565   1.594   7.172  13.525  0.4185 -0.0740  0.0381
  107POPC   PO4 1566   1.992   7.316  13.508 -0.0514 -0.1252  0.3325
  107POPC   GL1 1567   1.846   7.111  13.095 -0.0412 -0.2961  0.1249
  107POPC   GL2 1568   1.492   7.277  13.011  0.2668  0.0046 -0.0260
  107POPC   C1A 1569   2.063   7.041  12.673  0.3473 -0.3530 -0.2652
  107POPC   D2A 1570   2.310   6.765  12.422  0.1929  0.2261 -0.0717
  107POPC   C3A 1571   2.551   6.887  12.156  0.2853  0.0314  0.0218
  107POPC   C4A 1572   2.797   6.968  11.829 -0.1176 -0.2746  0.0065
  107POPC   C1B 1573   1.190   7.096  12.854  0.3048  0.1781  0.0436
  107POPC   C2B 1574   0.921   7.021  12.582 -0.1783  0.1559 -0.1465
  107POPC   C3B 1575   0.586   7.071  12.450 -0.2275 -0.0923 -0.3283
  107POPC   C4B 1576   0.378   7.246  12.148  0.0755 -0.2295 -0.0067
  108POPC   NC3 1577   6.581   4.604  14.483  0.3578 -0.4000 -0.2314
  108POPC   PO4 1578   6.696   4.332  14.230  0.1772 -0.3016  0.2008
  108POPC   GL1 1579   6.706   4.369  13.790 -0.0941  0.0920 -0.1636
  108POPC   GL2 1580   6.766   4.745  13.715 -0.0005 -0.2547  0.1695
  108POPC   C1A 1581   6.478   4.314  13.385 -0.0216  0.5762 -0.0663
  108POPC   D2A 1582   6.437   4.414  12.924  0.1332 -0.1276  0.0951
  108POPC   C3A 1583   6.335   4.187  12.671 -0.0720  0.0917  0.0834
  108POPC   C4A 1584   6.507   3.930  12.294  0.2603 -0.3260  0.1271
  108POPC   C1B 1585   6.758   4.674  13.265  0.1156  0.0310  0.0166
  108POPC   C2B 1586   6.999   4.426  12.948 -0.1094 -0.2920 -0.1524
  108POPC   C3B 1587   7.250   4.532  12.649  0.0064 -0.0694  0.3905
  108POPC   C4B 1588   7.440   4.569  12.349  0.0684  0.0022 -0.1314
  109POPC   NC3 1589   7.928   5.658   9.533 -0.1049  0.2379  0.0200
  109POPC   PO4 1590   7.935   5.230   9.584  0.0549 -0.0009 -0.0182
  109POPC   GL1 1591   7.993   5.405   9.961  0.2363 -0.1206 -0.3033
  109POPC   GL2 1592   8.006   5.279  10.352 -0.1332 -0.3620 -0.3314
  109POPC   C1A 1593   8.078   5.734  10.356  0.0128 -0.1924 -0.1329
  109POPC   D2A 1594   8.392   5.886  10.677 -0.2539  0.0355 -0.1154
  109POPC   C3A 1595   8.610   5.737  11.015  0.0816 -0.3101 -0.0661
  109POPC   C4A 1596   8.662   5.501  11.410 -0.4790  0.0786 -0.0695
  109POPC   C1B 1597   8.200   5.349  10.732 -0.1198 -0.2580  0.2103
  109POPC   C2B 1598   8.214   5.487  11.255 -0.4020  0.1546  0.2705
  109POPC   C3B 1599   7.986   5.325  11.607 -0.1230  0.1359 -0.2240
  109POPC   C4B 1600   7.597   5.110  11.571 -0.2229 -0.0796 -0.0959
  110POPC   NC3 1601  10.389  10.628  14.096  0.0649 -0.2030 -0.0046
  110POPC   PO4 1602  10.258  10.620  13.550  0.0738 -0.1455  0.0902
  110POPC   GL1 1603  10.099  10.756  13.053 -0.0765  0.0829  0.0255
  110POPC   GL2 1604   9.790  10.714  13.073  0.0480 -0.0122 -0.0981
  110POPC   C1A 1605  10.103  11.011  12.733 -0.0664 -0.1078 -0.1893
  110POPC   D2A 1606  10.014  11.346  12.422 -0.0458  0.0326  0.4789
  110POPC   C3A 1607   9.741  11.638  12.571 -0.0828  0.0822  0.0764
  110POPC   C4A 1608   9.537  11.658  12.941 -0.1234 -0.2626 -0.1365
  110POPC   C1B 1609   9.761  10.635  12.593  0.4112 -0.0695 -0.1633
  110POPC   C2B 1610   9.947  10.351  12.272  0.1456 -0.3358  0.2019
  110POPC   C3B 1611  10.218  10.181  12.080 -0.2863  0.1543  0.0061
  110POPC   C4B 1612  10.497   9.999  11.718 -0.0300  0.2635  0.0975
  111POPC   NC3 1613   6.913   4.172   9.805 -0.0404 -0.0708  0.1513
  111POPC   PO4 1614   7.046   3.789   9.966 -0.2627  0.0760  0.1714
  111POPC   GL1 1615   7.086   3.747  10.363  0.0033  0.0711  0.0008
  111POPC   GL2 1616   7.432   3.685  10.461  0.0511 -0.2243  0.0380
  111POPC   C1A 1617   6.968   3.803  10.762  0.0048 -0.3090  0.1278
  111POPC   D2A 1618   6.912   3.887  11.261 -0.1164 -0.1070 -0.1068
  111POPC   C3A 1619   7.027   4.283  11.588 -0.1752 -0.1865 -0.0534
  111POPC   C4A 1620   7.435   4.431  11.807 -0.1265 -0.0790  0.1471
  111POPC   C1B 1621   7.625   3.424  10.831 -0.2873 -0.2331 -0.1497
  111POPC   C2B 1622   7.681   3.387  11.239  0.0479  0.1317 -0.1357
  111POPC   C3B 1623   7.702   3.330  11.691 -0.0096  0.3027 -0.1838
  111POPC   C4B 1624   7.745   2.971  12.057  0.2320 -0.0976 -0.1173
  112POPC   NC3 1625   8.583   7.706  13.661 -0.0590 -0.2258 -0.1532
  112POPC   PO4 1626   8.321   7.794  13.222 -0.1029 -0.2578 -0.1252
  112POPC   GL1 1627   8.194   7.887  12.731 -0.2045 -0.0794  0.1601
  112POPC   GL2 1628   8.278   8.210  12.730  0.0247  0.1673 -0.0660
  112POPC   C1A 1629   8.344   7.831  12.163 -0.0418 -0.0252  0.1252
  112POPC   D2A 1630   8.289   7.803  11.656 -0.0575 -0.0550 -0.1667
  112POPC   C3A 1631   8.373   8.132  11.597  0.0367 -0.3467 -0.2555
  112POPC   C4A 1632   8.352   8.541  11.665  0.2658  0.0428  0.1159
  112POPC   C1B 1633   8.250   8.307  12.317  0.1457 -0.1436 -0.2609
  112POPC   C2B 1634   8.524   8.743  12.173 -0.1405  0.1822 -0.1176
  112POPC   C3B 1635   8.757   8.806  11.937  0.0012 -0.2620 -0.2030
  112POPC   C4B 1636   8.975   8.933  11.611  0.1541 -0.0098  0.0230
  113POPC   NC3 1637   3.796   0.054  13.583  0.0905 -0.0154  0.0407
  113POPC   PO4 1638   3.887   0.286  13.204 -0.0397 -0.0140 -0.1152
  113POPC   GL1 1639   3.909   0.366  12.859 -0.1617 -0.1555 -0.2536
  113POPC   GL2 1640   4.199   0.568  12.861 -0.0871  0.0133 -0.1222
  113POPC   C1A 1641   3.583   0.232  12.467 -0.0095  0.0123 -0.0573
  113POPC   D2A 1642   3.178  -0.038  12.151  0.0524 -0.2211 -0.0229
  113POPC   C3A 1643   3.266  -0.502  12.119  0.0281 -0.1412 -0.0086
  113POPC   C4A 1644   3.514  -0.891  11.800  0.1205  0.1586  0.0365
  113POPC   C1B 1645   4.150   0.601  12.419  0.1408 -0.2765 -0.1788
  113POPC   C2B 1646   4.097   0.706  12.083 -0.0692  0.4412 -0.2325
  113POPC   C3B 1647   3.969   0.854  11.710 -0.1369  0.0796 -0.0005
  113POPC   C4B 1648   4.088   1.061  11.392  0.0557 -0.0868 -0.2047
  114POPC   NC3 1649   7.142   8.323  13.736 -0.1794 -0.2198  0.2723
  114POPC   PO4 1650   7.411   8.262  13.443 -0.0083  0.0295  0.1903
  114POPC   GL1 1651   7.464   8.221  13.041  0.0049  0.4165  0.0908
  114POPC   GL2 1652   7.643   8.087  12.770 -0.3158 -0.0264 -0.0531
  114POPC   C1A 1653   7.245   8.102  12.594  0.1975  0.1233  0.3384
  114POPC   D2A 1654   7.362   8.011  12.142 -0.1090 -0.1069  0.1544
  114POPC   C3A 1655   7.084   8.008  11.829 -0.2514  0.2094  0.0987
  114POPC   C4A 1656   6.977   7.828  11.452 -0.3680 -0.0380 -0.0206
  114POPC   C1B 1657   7.875   7.992  12.395  0.4426  0.1767  0.2210
  114POPC   C2B 1658   7.844   8.077  11.865 -0.1674  0.3884 -0.0202
  114POPC   C3B 1659   7.952   8.299  11.472  0.2787  0.3381 -0.0264
  114POPC   C4B 1660   7.931   8.779  11.320  0.0351 -0.2544  0.1192
  115POPC   NC3 1661   4.720   1.651  13.897 -0.0112 -0.0333  0.0338
  115POPC   PO4 1662   4.853   2.079  13.866 -0.0864  0.0967 -0.1611
  115POPC   GL1 1663   4.866   2.206  13.457 -0.1143 -0.1623 -0.1901
  115POPC   GL2 1664   4.644   2.258  13.188 -0.3188 -0.0205 -0.0574
  115POPC   C1A 1665   5.240   2.267  13.230  0.0601  0.2134 -0.2477
  115POPC   D2A 1666   5.490   2.082  12.950  0.2549 -0.1981 -0.1064
  115POPC   C3A 1667   5.611   2.008  12.568 -0.2685 -0.1944  0.4758
  115POPC   C4A 1668   6.022   1.854  12.434 -0.0699  0.2947  0.0449
  115POPC   C1B 1669   4.267   2.365  12.884 -0.0067 -0.1814 -0.1693
  115POPC   C2B 1670   3.889   2.531  12.603  0.0772  0.0615 -0.2891
  115POPC   C3B 1671   3.672   2.533  12.196 -0.0961  0.4122 -0.0385
  115POPC   C4B 1672   3.727   2.425  11.710 -0.0293  0.0746 -0.0844
  116POPC   NC3 1673   4.074   5.533  13.491  0.0621 -0.1203  0.4221
  116POPC   PO4 1674   4.235   5.389  13.065  0.0192  0.0866 -0.4008
  116POPC   GL1 1675   4.440   5.469  12.682  0.0661  0.0032  0.1727
  116POPC   GL2 1676   4.429   5.795  12.555  0.1488  0.0531  0.0189
  116POPC   C1A 1677   4.766   5.512  12.290  0.0471 -0.4090 -0.0726
  116POPC   D2A 1678   5.134   5.524  12.198 -0.0021  0.0969 -0.0393
  116POPC   C3A 1679   5.238   5.958  12.152 -0.0997  0.0254  0.1549
  116POPC   C4A 1680   5.256   6.380  12.424 -0.0382  0.2466 -0.2286
  116POPC   C1B 1681   4.549   6.003  12.106  0.1705 -0.0702 -0.3931
  116POPC   C2B 1682   4.858   5.764  11.881  0.0484 -0.0172 -0.0973
  116POPC   C3B 1683   5.144   5.723  11.716 -0.1351  0.1939 -0.3552
  116POPC   C4B 1684   5.608   5.684  11.939 -0.1789 -0.2322  0.1581
  117POPC   NC3 1685   1.938   3.486  13.410 -0.3122 -0.0094 -0.1706
  117POPC   PO4 1686   2.094   3.125  13.249 -0.2536 -0.0249  0.2516
  117POPC   GL1 1687   2.260   3.182  12.801  0.0895 -0.0189  0.2637
  117POPC   GL2 1688   2.335   3.460  12.719 -0.1810 -0.3953 -0.0531
  117POPC   C1A 1689   2.306   3.113  12.391  0.0463 -0.1984 -0.1999
  117POPC   D2A 1690   2.380   3.216  11.959  0.0940  0.0108  0.2077
  117POPC   C3A 1691   2.530   3.580  11.685  0.5369  0.0611 -0.2957
  117POPC   C4A 1692   2.876   3.573  11.354  0.1935 -0.1897 -0.2094
  117POPC   C1B 1693   1.918   3.515  12.420 -0.0324  0.2045  0.1182
  117POPC   C2B 1694   1.719   3.779  12.101 -0.1649 -0.1682  0.0032
  117POPC   C3B 1695   1.845   4.173  11.967 -0.0464  0.1311 -0.0815
  117POPC   C4B 1696   1.763   4.380  11.705  0.0146 -0.0300  0.0438
  118POPC   NC3 1697   3.359   5.259  12.746 -0.1408  0.0185 -0.0079
  118POPC   PO4 1698   2.872   5.219  12.791 -0.2392 -0.1264  0.0238
  118POPC   GL1 1699   2.999   5.533  12.556 -0.0679  0.0295  0.0451
  118POPC   GL2 1700   3.125   5.495  12.308  0.0491 -0.1598 -0.0118
  118POPC   C1A 1701   2.919   5.931  12.533 -0.1691 -0.3281  0.0947
  118POPC   D2A 1702   2.791   6.369  12.346 -0.1562  0.1400 -0.1561
  118POPC   C3A 1703   2.672   6.357  11.936  0.1585 -0.1466  0.1357
  118POPC   C4A 1704   2.807   6.237  11.575  0.2209 -0.2239 -0.0512
  118POPC   C1B 1705   3.022   5.675  11.921 -0.2237 -0.2090 -0.0788
  118POPC   C2B 1706   2.597   5.719  11.646  0.1393  0.1445 -0.1148
  118POPC   C3B 1707   2.454   5.591  11.199  0.1529 -0.1409  0.0094
  118POPC   C4B 1708   1.962   5.560  10.934 -0.0230  0.1092 -0.3547
  119POPC   NC3 1709   8.617   9.562   9.839  0.0098 -0.2410  0.3441
  119POPC   PO4 1710   8.779   9.929   9.777 -0.0150  0.2718 -0.1927
  119POPC   GL1 1711   8.714   9.908  10.225  0.0565  0.3790  0.0044
  119POPC   GL2 1712   8.527   9.693  10.305  0.0202 -0.2463  0.0511
  119POPC   C1A 1713   8.671   9.993  10.731  0.1095  0.0913  0.0629
  119POPC   D2A 1714   8.409  10.211  11.004 -0.1341  0.0794  0.1181
  119POPC   C3A 1715   8.775  10.295  11.252  0.0654 -0.0600  0.0156
  119POPC   C4A 1716   8.709  10.635  11.591  0.0371  0.3736 -0.1545
  119POPC   C1B 1717   8.375   9.550  10.644 -0.0563  0.1571 -0.0132
  119POPC   C2B 1718   8.490   9.440  11.050 -0.2315 -0.1580 -0.0760
  119POPC   C3B 1719   8.483   9.814  11.422  0.1698 -0.0274  0.1828
  119POPC   C4B 1720   8.637  10.099  11.695 -0.3277  0.1752  0.2435
  120POPC   NC3 1721   4.557   3.917  13.748  0.1882 -0.0538 -0.3795
  120POPC   PO4 1722   4.842   4.215  13.582 -0.3207  0.0136 -0.0248
  120POPC   GL1 1723   5.062   4.258  13.202  0.1041 -0.1249  0.5063
  120POPC   GL2 1724   4.985   3.990  13.026  0.2495  0.0681  0.3373
  120POPC   C1A 1725   5.421   4.322  12.770  0.0071  0.0441  0.1816
  120POPC   D2A 1726   5.816   4.383  12.425  0.0884  0.0265 -0.1732
  120POPC   C3A 1727   5.611   4.684  12.095  0.1280 -0.4024 -0.2527
  120POPC   C4A 1728   5.282   4.686  11.819 -0.1341  0.2493  0.1585
  120POPC   C1B 1729   4.974   4.038  12.601 -0.0449 -0.1636  0.0611
  120POPC   C2B 1730   5.025   3.937  12.263  0.1027 -0.0486 -0.0276
  120POPC   C3B 1731   5.348   4.200  12.068  0.0710  0.0243 -0.0271
  120POPC   C4B 1732   5.606   4.310  11.764  0.0405  0.2849  0.0094
  121POPC   NC3 1733   8.414   4.794  14.024  0.1410 -0.2488 -0.1101
  121POPC   PO4 1734   8.644   5.076  13.670  0.0034  0.1882 -0.3141
  121POPC   GL1 1735   8.507   5.081  13.203 -0.1645 -0.0545 -0.0894
  121POPC   GL2 1736   8.621   4.751  13.021  0.0090  0.2629 -0.2376
  121POPC   C1A 1737   8.409   5.407  12.855 -0.3734 -0.0985 -0.2908
  121POPC   D2A 1738   8.320   5.384  12.412 -0.0457  0.1135  0.0305
  121POPC   C3A 1739   8.120   5.010  12.243 -0.0863 -0.3404  0.2036
  121POPC   C4A 1740   7.863   4.789  12.435  0.1289  0.0989  0.0083
  121POPC   C1B 1741   8.956   4.755  12.761  0.2181 -0.0992 -0.0822
  121POPC   C2B 1742   9.126   4.615  12.427  0.3383  0.3655 -0.1225
  121POPC   C3B 1743   8.927   4.366  12.094  0.0526 -0.1532 -0.2487
  121POPC   C4B 1744   8.935   3.999  11.801 -0.3128 -0.4303 -0.1226
  122POPC   NC3 1745  10.529  10.170  13.541  0.3440 -0.1615 -0.1817
  122POPC   PO4 1746  10.900  10.197  13.529  0.0251  0.1840 -0.5227
  122POPC   GL1 1747  11.018  10.208  13.106  0.0208 -0.3518  0.0121
  122POPC   GL2 1748  10.995  10.436  12.838  0.0726 -0.1898  0.1974
  122POPC   C1A 1749  11.353   9.956  12.828  0.1660  0.0798 -0.0478
  122POPC   D2A 1750  11.669   9.846  12.450 -0.0582 -0.2610  0.1348
  122POPC   C3A 1751  11.429   9.905  12.021 -0.0953  0.0113  0.0746
  122POPC   C4A 1752  10.933  10.096  11.920 -0.3272  0.0589  0.1823
  122POPC   C1B 1753  10.841  10.339  12.478  0.2277  0.2713 -0.2135
  122POPC   C2B 1754  10.655   9.934  12.240 -0.1371 -0.3197 -0.1827
  122POPC   C3B 1755  10.639   9.539  11.958  0.1240 -0.1445  0.1634
  122POPC   C4B 1756  10.774   9.170  11.703 -0.0152 -0.1563 -0.1360
  123POPC   NC3 1757   6.183   3.505  10.095  0.3100 -0.0632 -0.2690
  123POPC   PO4 1758   6.248   3.131  10.124 -0.1096 -0.0524 -0.0776
  123POPC   GL1 1759   6.083   3.249  10.532 -0.2041  0.2242  0.0922
  123POPC   GL2 1760   5.810   3.331  10.542 -0.0641 -0.1886 -0.3859
  123POPC   C1A 1761   6.089   3.377  11.007 -0.3190 -0.0026  0.0338
  123POPC   D2A 1762   5.977   3.515  11.281  0.3576 -0.1795  0.0482
  123POPC   C3A 1763   5.547   3.654  11.166 -0.1567 -0.0543  0.0902
  123POPC   C4A 1764   5.163   3.956  11.086  0.1388 -0.1104 -0.1435
  123POPC   C1B 1765   5.555   3.208  10.908 -0.1359 -0.0090 -0.0373
  123POPC   C2B 1766   5.572   3.149  11.354  0.1964 -0.4949  0.1859
  123POPC   C3B 1767   5.411   3.288  11.669  0.1926 -0.0037 -0.2067
  123POPC   C4B 1768   5.102   3.562  11.966 -0.2462 -0.0786 -0.0552
  124POPC   NC3 1769  11.106   2.783  13.207  0.0958  0.4775  0.2171
  124POPC   PO4 1770  10.685   2.717  13.061 -0.0604  0.3184  0.2954
  124POPC   GL1 1771  10.471   3.122  12.738  0.1246 -0.0895 -0.0366
  124POPC   GL2 1772  10.095   3.327  12.804  0.2580  0.0683 -0.0470
  124POPC   C1A 1773  10.282   3.145  12.295 -0.0461  0.0325 -0.1192
  124POPC   D2A 1774  10.017   2.950  12.111  0.0011 -0.1182  0.0962
  124POPC   C3A 1775  10.088   2.529  12.239 -0.1573 -0.1635  0.3018
  124POPC   C4A 1776  10.180   2.155  12.027  0.1048 -0.0489  0.1322
  124POPC   C1B 1777   9.840   3.262  12.471 -0.1350 -0.1154 -0.0700
  124POPC   C2B 1778   9.511   3.263  12.264  0.0628  0.0368 -0.0004
  124POPC   C3B 1779   9.575   3.179  11.853 -0.1564 -0.2195  0.2422
  124POPC   C4B 1780   9.917   2.982  11.642 -0.1045 -0.0358  0.2198
  125POPC   NC3 1781   1.173   9.204  10.026 -0.1841  0.1087  0.0321
  125POPC   PO4 1782   0.835   8.988   9.882  0.0468  0.2032 -0.0183
  125POPC   GL1 1783   0.787   8.998  10.305 -0.2383  0.0793 -0.0615
  125POPC   GL2 1784   0.770   9.339  10.347  0.1866 -0.1167  0.5450
  125POPC   C1A 1785   0.791   9.006  10.676  0.2022 -0.2430  0.0410
  125POPC   D2A 1786   0.773   8.883  11.130  0.2673  0.0010 -0.0155
  125POPC   C3A 1787   0.760   8.560  11.452 -0.0027  0.0732 -0.5278
  125POPC   C4A 1788   0.975   8.412  11.920  0.0232  0.2438 -0.1599
  125POPC   C1B 1789   0.948   9.421  10.858 -0.1838 -0.1106  0.0898
  125POPC   C2B 1790   0.812   9.396  11.310 -0.4609 -0.1326  0.0441
  125POPC   C3B 1791   0.885   9.312  11.742 -0.0063 -0.2392 -0.1497
  125POPC   C4B 1792   0.952   9.350  12.262 -0.0793  0.0350  0.0971
  126POPC   NC3 1793   2.502   1.332  13.722 -0.0389  0.1539  0.1067
  126POPC   PO4 1794   2.555   1.629  13.477  0.2860 -0.0822  0.0095
  126POPC   GL1 1795   2.317   1.834  13.165 -0.0151 -0.0890  0.0442
  126POPC   GL2 1796   2.055   1.867  13.297 -0.1598 -0.2527  0.1520
  126POPC   C1A 1797   2.300   1.689  12.685  0.2225 -0.0766  0.2332
  126POPC   D2A 1798   2.123   1.247  12.408  0.1193 -0.0243  0.1658
  126POPC   C3A 1799   2.249   1.137  11.877 -0.3925  0.1132  0.3324
  126POPC   C4A 1800   2.542   0.847  11.877 -0.0499 -0.0429  0.0666
  126POPC   C1B 1801   2.004   2.104  12.862  0.1270 -0.1203 -0.2094
  126POPC   C2B 1802   1.771   2.496  12.720 -0.2549 -0.0276  0.0850
  126POPC   C3B 1803   1.539   2.598  12.312 -0.2383  0.0650 -0.0583
  126POPC   C4B 1804   1.251   2.322  11.969 -0.1794  0.0169  0.3235
  127POPC   NC3 1805   1.780   9.860  13.831  0.1211 -0.0815  0.1653
  127POPC   PO4 1806   1.576  10.208  13.584  0.0571 -0.3655  0.1641
  127POPC   GL1 1807   1.239  10.118  13.331  0.1950  0.3450 -0.2221
  127POPC   GL2 1808   1.112   9.814  13.379 -0.4656 -0.0548 -0.0297
  127POPC   C1A 1809   1.027  10.232  12.796  0.3142 -0.0619 -0.0779
  127POPC   D2A 1810   0.872  10.453  12.498  0.0824  0.0701  0.3053
  127POPC   C3A 1811   0.869  10.904  12.614  0.2049  0.1093  0.2313
  127POPC   C4A 1812   0.554  11.272  12.602 -0.2725  0.0228 -0.1855
  127POPC   C1B 1813   0.768   9.885  13.118  0.1673  0.1888  0.2747
  127POPC   C2B 1814   0.544  10.159  12.837  0.1625 -0.1884  0.0388
  127POPC   C3B 1815   0.389  10.328  12.365 -0.0279  0.0559 -0.1497
  127POPC   C4B 1816   0.712  10.262  11.934 -0.0599  0.2390  0.2976
  128POPC   NC3 1817   7.160   6.440  13.094  0.2069  0.0499 -0.2372
  128POPC   PO4 1818   7.648   6.504  12.975 -0.3303 -0.0324 -0.0418
  128POPC   GL1 1819   7.370   6.607  12.621 -0.0882  0.1345 -0.3160
  128POPC   GL2 1820   7.124   6.343  12.612 -0.1908 -0.5223  0.0989
  128POPC   C1A 1821   7.232   6.552  12.187 -0.0577  0.0981  0.2982
  128POPC   D2A 1822   7.022   6.502  11.846 -0.0211  0.0517  0.1863
  128POPC   C3A 1823   6.853   6.107  11.708  0.1874 -0.0757  0.1240
  128POPC   C4A 1824   6.633   5.713  11.640 -0.0856 -0.0856  0.0654
  128POPC   C1B 1825   6.853   6.104  12.345 -0.1977  0.2041  0.2648
  128POPC   C2B 1826   6.473   6.047  12.110 -0.1332  0.0096  0.0535
  128POPC   C3B 1827   6.148   6.410  12.069  0.0349  0.3564  0.2055
  128POPC   C4B 1828   5.911   6.816  11.985  0.3467  0.1528 -0.0000
  129POPC   NC3 1829   2.293   6.957  13.291 -0.2217 -0.2791 -0.1411
  129POPC   PO4 1830   2.443   6.630  13.353 -0.1870 -0.1650 -0.3120
  129POPC   GL1 1831   2.558   6.503  12.973  0.0207  0.1306  0.2798
  129POPC   GL2 1832   2.779   6.575  12.786 -0.1595  0.1285 -0.1497
  129POPC   C1A 1833   2.380   6.230  12.729  0.0244 -0.2733 -0.0771
  129POPC   D2A 1834   2.277   6.249  12.362  0.3691  0.0257  0.1962
  129POPC   C3A 1835   2.588   5.921  12.174  0.2781 -0.2184 -0.0028
  129POPC   C4A 1836   2.639   5.494  12.143  0.1918  0.1945 -0.0175
  129POPC   C1B 1837   2.866   7.028  12.504  0.1699 -0.1291 -0.1695
  129POPC   C2B 1838   3.224   7.215  12.083 -0.1307  0.4252  0.0098
  129POPC   C3B 1839   3.501   7.161  11.751  0.2552  0.3119 -0.0357
  129POPC   C4B 1840   3.811   7.210  11.371  0.0410 -0.0961  0.2940
  130POPC   NC3 1841   0.914   7.972  13.813  0.4611  0.0443  0.0024
  130POPC   PO4 1842   0.635   8.378  13.708 -0.1105  0.0131 -0.4180
  130POPC   GL1 1843   0.759   8.516  13.330 -0.2004  0.1280 -0.0938
  130POPC   GL2 1844   0.730   8.321  12.999 -0.0106 -0.1101 -0.2203
  130POPC   C1A 1845   0.784   8.799  12.932  0.0922 -0.3471  0.1010
  130POPC   D2A 1846   0.699   8.901  12.514  0.0138  0.0439 -0.2419
  130POPC   C3A 1847   0.328   8.807  12.274 -0.2523 -0.0212 -0.2270
  130POPC   C4A 1848   0.054   8.815  11.889  0.0859  0.1271  0.0553
  130POPC   C1B 1849   0.448   8.443  12.688  0.0727 -0.2987 -0.1017
  130POPC   C2B 1850   0.685   8.361  12.312 -0.1848 -0.0875  0.0840
  130POPC   C3B 1851   0.591   8.028  12.061  0.0187 -0.0311  0.0264
  130POPC   C4B 1852   0.659   7.562  11.934  0.0298 -0.0285  0.1056
  131POPC   NC3 1853   5.143  10.143  13.926  0.2933 -0.0216  0.0675
  131POPC   PO4 1854   5.024  10.328  13.483  0.0265  0.1075  0.0710
  131POPC   GL1 1855   5.274  10.382  13.094  0.0222  0.1559 -0.0446
  131POPC   GL2 1856   5.360  10.732  12.997 -0.0002 -0.1280  0.0056
  131POPC   C1A 1857   5.492  10.272  12.653 -0.3880 -0.0970  0.0243
  131POPC   D2A 1858   5.765  10.413  12.275  0.2369 -0.2908 -0.2423
  131POPC   C3A 1859   6.189  10.258  12.095 -0.0221  0.0162  0.0589
  131POPC   C4A 1860   6.374  10.111  11.774  0.1066  0.1286  0.2840
  131POPC   C1B 1861   5.452  10.778  12.613 -0.1427  0.1242 -0.3665
  131POPC   C2B 1862   5.491  10.919  12.152  0.4098 -0.0297 -0.0062
  131POPC   C3B 1863   5.535  11.117  11.841  0.1315  0.2645  0.3053
  131POPC   C4B 1864   5.249  11.323  11.612  0.0590 -0.0772  0.1975
  132POPC   NC3 1865   3.901   8.510  13.512  0.3142  0.0032  0.2804
  132POPC   PO4 1866   4.231   8.374  13.353  0.0350  0.3033 -0.3058
  132POPC   GL1 1867   4.242   8.403  12.880 -0.0350 -0.0944  0.0197
  132POPC   GL2 1868   4.319   8.117  12.681 -0.0596 -0.3067 -0.1959
  132POPC   C1A 1869   4.493   8.571  12.524  0.1110  0.0933 -0.1375
  132POPC   D2A 1870   4.603   8.829  12.178  0.2634  0.0579  0.0622
  132POPC   C3A 1871   4.982   8.674  11.901 -0.0876  0.0696  0.0054
  132POPC   C4A 1872   5.332   8.550  11.594  0.2139 -0.3648 -0.0216
  132POPC   C1B 1873   4.275   8.024  12.254  0.0286 -0.1930 -0.1138
  132POPC   C2B 1874   4.235   8.054  11.831 -0.0394 -0.0691 -0.3057
  132POPC   C3B 1875   4.410   7.697  11.717 -0.0844  0.0632  0.1147
  132POPC   C4B 1876   4.764   7.635  11.837  0.2746 -0.2576  0.4289
  133POPC   NC3 1877   0.978   2.518   8.976 -0.1660 -0.1357  0.1188
  133POPC   PO4 1878   0.813   2.680   9.431 -0.3219  0.1933 -0.1459
  133POPC   GL1 1879   0.715   2.483   9.821 -0.0966 -0.2429 -0.0834
  133POPC   GL2 1880   0.520   2.737   9.939  0.1441 -0.0879 -0.4800
  133POPC   C1A 1881   0.905   2.476  10.241 -0.0647  0.1006 -0.0564
  133POPC   D2A 1882   1.227   2.147  10.466  0.2748  0.1437 -0.0949
  133POPC   C3A 1883   1.633   2.208  10.621  0.1665  0.2251  0.2982
  133POPC   C4A 1884   2.059   2.211  10.845  0.0843  0.2566 -0.2574
  133POPC   C1B 1885   0.342   2.714  10.253  0.1329  0.6138  0.0891
  133POPC   C2B 1886   0.513   2.813  10.578  0.2934  0.2462 -0.1584
  133POPC   C3B 1887   0.428   2.592  10.918 -0.1431  0.0424 -0.0068
  133POPC   C4B 1888   0.303   2.318  11.019  0.0392  0.1503 -0.0655
  134POPC   NC3 1889   8.807   6.982  13.282  0.0136 -0.1147  0.0371
  134POPC   PO4 1890   9.117   6.792  13.237 -0.2630 -0.4402 -0.2767
  134POPC   GL1 1891   8.981   6.628  12.831  0.1333  0.3182  0.1644
  134POPC   GL2 1892   9.243   6.377  12.804  0.2094 -0.2479  0.2176
  134POPC   C1A 1893   8.959   6.865  12.484 -0.1791  0.0491 -0.1788
  134POPC   D2A 1894   8.925   6.953  12.131  0.1138 -0.1815 -0.1151
  134POPC   C3A 1895   9.108   7.222  11.977 -0.2247  0.2673  0.3330
  134POPC   C4A 1896   9.172   7.528  11.751  0.1066  0.0240 -0.2154
  134POPC   C1B 1897   9.039   6.320  12.435  0.1031 -0.0354  0.1668
  134POPC   C2B 1898   8.812   6.465  12.172  0.0158  0.0299 -0.1486
  134POPC   C3B 1899   8.594   6.302  11.877 -0.2934  0.0886  0.0349
  134POPC   C4B 1900   8.696   6.020  11.621  0.0043 -0.1504  0.2119
  135POPC   NC3 1901   0.630   6.346  13.340 -0.1146  0.2906  0.0134
  135POPC   PO4 1902   0.196   6.683  13.226 -0.0090  0.2862  0.0652
  135POPC   GL1 1903   0.274   6.896  12.817  0.0706 -0.1824 -0.5680
  135POPC   GL2 1904   0.198   7.347  12.659  0.1534 -0.0241 -0.1015
  135POPC   C1A 1905   0.080   6.862  12.333  0.2265  0.0228  0.0428
  135POPC   D2A 1906  -0.003   6.972  11.938 -0.1565 -0.0961  0.0673
  135POPC   C3A 1907  -0.223   6.794  11.564 -0.0014 -0.1951 -0.0185
  135POPC   C4A 1908  -0.078   6.829  11.070 -0.4320 -0.1395 -0.3148
  135POPC   C1B 1909  -0.115   7.341  12.344  0.1179 -0.1139 -0.5060
  135POPC   C2B 1910  -0.015   7.492  11.951 -0.1194  0.1581 -0.3167
  135POPC   C3B 1911  -0.133   7.243  11.560 -0.0482  0.1050 -0.3227
  135POPC   C4B 1912  -0.032   7.280  11.190  0.0378  0.0531  0.1928
  136POPC   NC3 1913   5.427   0.957  13.550 -0.2773  0.0953 -0.1098
  136POPC   PO4 1914   5.250   0.636  13.298 -0.3099 -0.0171 -0.1152
  136POPC   GL1 1915   5.231   1.000  13.006  0.1583 -0.0015 -0.2496
  136POPC   GL2 1916   5.267   1.257  13.219  0.0156  0.2700 -0.1565
  136POPC   C1A 1917   5.603   1.211  12.722  0.3287  0.3942 -0.1439
  136POPC   D2A 1918   5.539   1.484  12.370  0.1031 -0.1870  0.0632
  136POPC   C3A 1919   5.826   1.484  12.045  0.0812  0.1522  0.2144
  136POPC   C4A 1920   6.030   1.118  11.840 -0.2761  0.2446  0.0477
  136POPC   C1B 1921   5.574   1.516  13.118  0.0050  0.1697  0.1234
  136POPC   C2B 1922   5.958   1.781  12.973  0.0330 -0.0236 -0.3079
  136POPC   C3B 1923   6.385   1.830  12.817  0.0419 -0.2957  0.0137
  136POPC   C4B 1924   6.463   2.016  12.353  0.1179 -0.1550  0.0939
  137POPC   NC3 1925   9.774   3.618  13.881  0.2039 -0.0044  0.0725
  137POPC   PO4 1926   9.582   3.629  13.434 -0.0094  0.1674 -0.2005
  137POPC   GL1 1927   9.481   3.532  13.111  0.0563  0.2654 -0.0480
  137POPC   GL2 1928   9.539   3.212  12.921 -0.2762  0.1701 -0.1195
  137POPC   C1A 1929   9.663   3.649  12.746 -0.0346  0.1676  0.3487
  137POPC   D2A 1930   9.777   3.789  12.332  0.1107  0.1254  0.1000
  137POPC   C3A 1931   9.552   3.654  11.930 -0.0351  0.0329 -0.3407
  137POPC   C4A 1932   9.244   3.399  11.574  0.0335 -0.0088 -0.1254
  137POPC   C1B 1933   9.210   3.102  12.625 -0.4488 -0.0241 -0.1164
  137POPC   C2B 1934   8.844   3.281  12.719 -0.1487 -0.2741  0.5152
  137POPC   C3B 1935   8.564   3.276  12.413  0.2267 -0.0426  0.0605
  137POPC   C4B 1936   8.465   3.624  12.093  0.1033 -0.1273  0.2382
  138POPC   NC3 1937   1.975   9.024  13.918  0.0126  0.0734  0.2137
  138POPC   PO4 1938   1.967   9.411  13.573  0.0775 -0.3363 -0.0131
  138POPC   GL1 1939   1.891   9.175  13.255  0.0719  0.1350  0.0667
  138POPC   GL2 1940   1.926   8.913  13.234 -0.2948  0.1192  0.3878
  138POPC   C1A 1941   1.837   9.160  12.735 -0.0141  0.0996  0.2164
  138POPC   D2A 1942   1.941   9.329  12.363 -0.0877  0.2762  0.1216
  138POPC   C3A 1943   1.856   9.387  11.977 -0.2608 -0.2833 -0.0023
  138POPC   C4A 1944   1.747   9.290  11.506 -0.2845 -0.0997  0.0484
  138POPC   C1B 1945   2.133   8.708  12.869  0.0736 -0.3468  0.2784
  138POPC   C2B 1946   2.137   8.820  12.432  0.4657 -0.1307  0.3328
  138POPC   C3B 1947   2.265   8.659  12.065 -0.0862  0.0255  0.1731
  138POPC   C4B 1948   2.689   8.518  12.036 -0.1683  0.0185  0.0738
  139POPC   NC3 1949   4.929   8.878  13.344  0.1405  0.0021 -0.0023
  139POPC   PO4 1950   5.084   9.070  13.077  0.1341 -0.0109 -0.2327
  139POPC   GL1 1951   5.086   9.207  12.680  0.1602 -0.1707 -0.0364
  139POPC   GL2 1952   4.753   9.255  12.542  0.5989 -0.2506 -0.2918
  139POPC   C1A 1953   5.260   9.185  12.274  0.2491 -0.1845  0.1281
  139POPC   D2A 1954   5.371   9.044  11.894  0.0977  0.1007  0.1028
  139POPC   C3A 1955   5.308   9.087  11.443 -0.0181 -0.0338 -0.1053
  139POPC   C4A 1956   5.510   9.160  11.101 -0.0536 -0.2905  0.1978
  139POPC   C1B 1957   4.729   9.293  12.172 -0.3399 -0.3159  0.2073
  139POPC   C2B 1958   4.928   9.176  11.795  0.0739 -0.0891  0.0857
  139POPC   C3B 1959   4.822   8.989  11.457 -0.3246  0.2212 -0.2071
  139POPC   C4B 1960   4.805   8.555  11.444  0.0137  0.1376  0.3426
  140POPC   NC3 1961   9.583  10.684   9.877 -0.4821  0.1571  0.2856
  140POPC   PO4 1962   9.744  10.393  10.181  0.0677  0.0806  0.3555
  140POPC   GL1 1963   9.534  10.434  10.565 -0.2704 -0.0167 -0.1050
  140POPC   GL2 1964   9.603  10.106  10.596 -0.1088 -0.0227 -0.5055
  140POPC   C1A 1965   9.487  10.704  10.967  0.2246 -0.4221  0.2234
  140POPC   D2A 1966   9.635  10.984  11.281  0.3087  0.0048  0.4115
  140POPC   C3A 1967   9.694  10.908  11.783 -0.3716 -0.0590  0.0469
  140POPC   C4A 1968   9.877  10.935  12.200 -0.0564  0.1683 -0.0369
  140POPC   C1B 1969   9.590   9.793  10.840  0.0356 -0.0436 -0.0166
  140POPC   C2B 1970   9.444   9.700  11.336  0.0158 -0.2145  0.2206
  140POPC   C3B 1971   9.547   9.914  11.606  0.0589  0.0979  0.0549
  140POPC   C4B 1972   9.726   9.961  12.056 -0.1122 -0.1092 -0.1995
  141POPC   NC3 1973   7.847   9.543  14.049  0.4161  0.1791 -0.0662
  141POPC   PO4 1974   7.677   9.592  13.617  0.0425 -0.0508 -0.1771
  141POPC   GL1 1975   7.696   9.674  13.169 -0.0764 -0.0174  0.1184
  141POPC   GL2 1976   7.788   9.379  12.967 -0.0062 -0.0061 -0.2251
  141POPC   C1A 1977   7.429   9.669  12.800 -0.1065 -0.0702 -0.1696
  141POPC   D2A 1978   7.401   9.462  12.404  0.0980 -0.0303  0.4348
  141POPC   C3A 1979   7.306   9.618  11.931  0.2889 -0.1257 -0.1697
  141POPC   C4A 1980   7.028   9.463  11.613 -0.0415 -0.1633 -0.1866
  141POPC   C1B 1981   7.866   9.366  12.446 -0.0680 -0.1184 -0.1434
  141POPC   C2B 1982   8.045   9.208  12.123 -0.3405  0.2653  0.1496
  141POPC   C3B 1983   8.333   9.036  11.782  0.0505  0.2897 -0.2074
  141POPC   C4B 1984   8.328   9.049  11.385 -0.0714 -0.2099 -0.1519
  142POPC   NC3 1985   2.765   7.905  13.816  0.1568  0.0005  0.1200
  142POPC   PO4 1986   3.050   7.697  13.469  0.1978 -0.2510  0.2234
  142POPC   GL1 1987   3.090   7.750  13.011  0.0589 -0.0337 -0.0285
  142POPC   GL2 1988   2.996   7.406  12.849  0.0128 -0.0283  0.1541
  142POPC   C1A 1989   2.879   7.996  12.695 -0.3185 -0.1567  0.4264
  142POPC   D2A 1990   2.659   7.961  12.324 -0.1027 -0.0480  0.0085
  142POPC   C3A 1991   2.493   7.782  11.967 -0.3888  0.1461  0.0760
  142POPC   C4A 1992   2.398   7.370  11.848  0.0126  0.2732 -0.0252
  142POPC   C1B 1993   2.655   7.497  12.668 -0.0079  0.0863  0.2375
  142POPC   C2B 1994   2.331   7.460  12.344 -0.0142  0.1611 -0.0769
  142POPC   C3B 1995   1.952   7.408  12.147 -0.2693 -0.2706 -0.0382
  142POPC   C4B 1996   1.859   7.034  12.196  0.2193 -0.2074 -0.1157
  143POPC   NC3 1997   1.506   1.261  13.739 -0.3376  0.1705 -0.0422
  143POPC   PO4 1998   1.796   1.053  13.480 -0.1341 -0.0689  0.3310
  143POPC   GL1 1999   1.670   1.323  13.195 -0.2682  0.1327 -0.2640
  143POPC   GL2 2000   1.482   1.296  12.860  0.1042  0.1322  0.2243
  143POPC   C1A 2001   1.885   1.614  12.909 -0.0316 -0.0277  0.0170
  143POPC   D2A 2002   1.918   1.905  12.414  0.3883  0.2482 -0.2763
  143POPC   C3A 2003   1.978   2.230  12.105  0.1655 -0.2091 -0.0740
  143POPC   C4A 2004   1.819   2.381  11.775 -0.1129 -0.1464 -0.0972
  143POPC   C1B 2005   1.633   1.387  12.469 -0.1102  0.2702  0.1799
  143POPC   C2B 2006   1.715   1.331  11.950 -0.1789  0.1756  0.2419
  143POPC   C3B 2007   1.866   1.406  11.660 -0.0930  0.0579 -0.0495
  143POPC   C4B 2008   1.631   1.610  11.377  0.1196 -0.0841 -0.0812
  144POPC   NC3 2009   9.519  10.030  13.799  0.0856  0.0519  0.0557
  144POPC   PO4 2010   9.560   9.827  13.509 -0.2839  0.2189 -0.1557
  144POPC   GL1 2011   9.479   9.779  13.170 -0.0903  0.1596 -0.1480
  144POPC   GL2 2012   9.606  10.112  13.027 -0.2468  0.1232  0.0374
  144POPC   C1A 2013   9.188   9.950  12.808  0.1356  0.2860 -0.1622
  144POPC   D2A 2014   9.055  10.017  12.373  0.0119  0.1802  0.1842
  144POPC   C3A 2015   9.173   9.852  11.913  0.0681  0.0643  0.0665
  144POPC   C4A 2016   9.123  10.046  11.483 -0.0186 -0.1945 -0.1435
  144POPC   C1B 2017   9.610  10.163  12.601 -0.1047 -0.1332  0.2439
  144POPC   C2B 2018   9.432  10.339  12.247 -0.1807  0.1863 -0.0599
  144POPC   C3B 2019   9.590  10.410  11.894 -0.0889  0.4405  0.1503
  144POPC   C4B 2020   9.488  10.519  11.482 -0.0502 -0.1548 -0.3432
  145POPC   NC3 2021   5.768   9.305  13.623 -0.0214 -0.1031  0.0622
  145POPC   PO4 2022   5.476   8.985  13.362 -0.0003  0.2554  0.0934
  145POPC   GL1 2023   5.488   8.766  12.883 -0.0704 -0.4652 -0.1252
  145POPC   GL2 2024   5.626   9.055  12.717 -0.1277 -0.2240 -0.3213
  145POPC   C1A 2025   5.271   8.719  12.496  0.2813  0.3391 -0.0679
  145POPC   D2A 2026   5.476   8.562  12.215 -0.0787 -0.1069  0.0699
  145POPC   C3A 2027   5.829   8.632  11.931  0.1841 -0.3363 -0.3792
  145POPC   C4A 2028   6.189   8.504  11.615  0.0756  0.1783 -0.1872
  145POPC   C1B 2029   5.675   9.022  12.334 -0.1661  0.0560  0.4850
  145POPC   C2B 2030   5.879   9.184  11.967 -0.2433  0.0906 -0.0200
  145POPC   C3B 2031   5.917   9.201  11.508 -0.2817 -0.1390  0.0158
  145POPC   C4B 2032   5.772   8.765  11.422 -0.0680  0.1073 -0.2199
  146POPC   NC3 2033  10.937   0.825  13.569  0.3441  0.0178  0.0394
  146POPC   PO4 2034  11.162   0.995  13.221  0.2576  0.0855  0.2108
  146POPC   GL1 2035  11.424   0.900  12.932 -0.1434  0.1347  0.2123
  146POPC   GL2 2036  11.573   1.204  12.792 -0.0632  0.0707 -0.3958
  146POPC   C1A 2037  11.444   0.643  12.510 -0.0440 -0.0671  0.3324
  146POPC   D2A 2038  11.747   0.329  12.302  0.1090  0.2832  0.0946
  146POPC   C3A 2039  11.914   0.393  12.005  0.0955  0.0918  0.1233
  146POPC   C4A 2040  12.030   0.439  11.525  0.0599  0.0743  0.1838
  146POPC   C1B 2041  11.602   1.201  12.382  0.4685  0.0400 -0.1219
  146POPC   C2B 2042  11.926   1.225  11.993 -0.2465  0.3793  0.3539
  146POPC   C3B 2043  12.234   1.286  11.704  0.3427  0.1060 -0.0818
  146POPC   C4B 2044  12.223   1.366  11.224 -0.2391 -0.1335  0.2008
  147POPC   NC3 2045   7.417  10.587   9.701 -0.1756 -0.1452 -0.1231
  147POPC   PO4 2046   7.026  10.800   9.964 -0.1020 -0.2084 -0.1285
  147POPC   GL1 2047   7.087  11.036  10.351  0.3404  0.2279  0.1908
  147POPC   GL2 2048   6.895  11.351  10.456 -0.1090 -0.0634 -0.3021
  147POPC   C1A 2049   7.208  11.033  10.794 -0.1783  0.1484  0.1097
  147POPC   D2A 2050   7.473  10.819  11.244 -0.2911 -0.1369  0.0454
  147POPC   C3A 2051   7.245  10.935  11.668  0.2600  0.0185  0.4559
  147POPC   C4A 2052   7.042  11.288  11.630  0.3449  0.0209 -0.0537
  147POPC   C1B 2053   6.876  11.665  10.772 -0.0362  0.5290 -0.0615
  147POPC   C2B 2054   6.704  11.729  11.153 -0.1775  0.3286 -0.2827
  147POPC   C3B 2055   6.733  12.063  11.296 -0.1665 -0.0826 -0.2975
  147POPC   C4B 2056   6.421  12.146  11.593  0.2763 -0.1759 -0.0234
  148POPC   NC3 2057   4.385  10.690  13.306  0.1696  0.3622 -0.1058
  148POPC   PO4 2058   4.754  10.771  13.522  0.0941 -0.1138  0.4134
  148POPC   GL1 2059   4.877  10.681  13.139  0.1297 -0.2618 -0.2659
  148POPC   GL2 2060   4.959  11.029  13.016  0.1948  0.0947 -0.0853
  148POPC   C1A 2061   5.007  10.601  12.707  0.1925 -0.2583  0.3020
  148POPC   D2A 2062   5.113  10.629  12.237 -0.1310  0.2307  0.2435
  148POPC   C3A 2063   5.308  10.264  12.132 -0.0172  0.0046 -0.4463
  148POPC   C4A 2064   5.412  10.010  11.720 -0.2896  0.0009 -0.0071
  148POPC   C1B 2065   4.619  11.031  12.726 -0.0367 -0.1054 -0.1042
  148POPC   C2B 2066   4.469  11.156  12.194 -0.0827  0.3237 -0.1943
  148POPC   C3B 2067   4.330  11.321  11.807  0.0062 -0.2579 -0.0473
  148POPC   C4B 2068   4.077  11.300  11.435  0.0789 -0.3108  0.0155
  149POPC   NC3 2069   3.765  10.615  13.391 -0.1368 -0.1309 -0.2153
  149POPC   PO4 2070   3.986  10.977  13.383  0.2312  0.0350  0.2532
  149POPC   GL1 2071   3.906  10.915  12.992  0.0518  0.1242  0.1074
  149POPC   GL2 2072   3.864  11.189  12.726 -0.2202  0.0027 -0.1751
  149POPC   C1A 2073   4.156  10.784  12.636 -0.1287  0.4072  0.0124
  149POPC   D2A 2074   4.204  10.662  12.232 -0.0172  0.2699 -0.2522
  149POPC   C3A 2075   4.299  10.296  12.298 -0.2392  0.0368  0.0163
  149POPC   C4A 2076   4.288   9.908  12.053 -0.0928 -0.0339 -0.1754
  149POPC   C1B 2077   3.740  11.104  12.385 -0.1307 -0.0087 -0.0795
  149POPC   C2B 2078   3.931  10.992  12.000  0.2407  0.1706 -0.0687
  149POPC   C3B 2079   4.167  10.875  11.782  0.1335 -0.1262 -0.1406
  149POPC   C4B 2080   4.258  10.856  11.385 -0.1271  0.0377 -0.0109
  150POPC   NC3 2081   2.281   9.961  13.746 -0.2955  0.2318 -0.1319
  150POPC   PO4 2082   2.483   9.505  13.865  0.2383 -0.1738  0.1988
  150POPC   GL1 2083   2.512   9.552  13.409 -0.0643  0.1985  0.0411
  150POPC   GL2 2084   2.182   9.491  13.130 -0.0539  0.0366  0.0518
  150POPC   C1A 2085   2.729   9.406  13.048 -0.1077  0.3904 -0.1161
  150POPC   D2A 2086   2.976   9.135  12.888 -0.2593 -0.0731  0.1474
  150POPC   C3A 2087   3.282   9.216  12.647 -0.1833  0.1317 -0.0815
  150POPC   C4A 2088   3.567   9.328  12.290 -0.2200  0.1918  0.2764
  150POPC   C1B 2089   2.380   9.163  12.792 -0.3438 -0.1287 -0.0930
  150POPC   C2B 2090   2.613   8.907  12.370  0.4830 -0.1057 -0.0941
  150POPC   C3B 2091   3.089   8.816  12.243 -0.1852  0.0952 -0.4970
  150POPC   C4B 2092   3.320   9.079  11.952  0.0842 -0.1005 -0.1074
  151POPC   NC3 2093  10.838   1.052   9.294 -0.3345  0.3455  0.1212
  151POPC   PO4 2094  11.050   0.738   9.649 -0.1259  0.0538 -0.2026
  151POPC   GL1 2095  11.016   0.829   9.994 -0.2631  0.0554 -0.0847
  151POPC   GL2 2096  10.829   0.636  10.297 -0.4647  0.4330 -0.2299
  151POPC   C1A 2097  11.206   1.127  10.339  0.3357 -0.0862 -0.1805
  151POPC   D2A 2098  11.430   1.178  10.699  0.1296  0.2252 -0.3254
  151POPC   C3A 2099  11.273   0.860  10.901  0.0317 -0.0074 -0.0492
  151POPC   C4A 2100  11.232   0.456  11.119 -0.2659  0.0829  0.0777
  151POPC   C1B 2101  10.987   0.475  10.716  0.0058  0.1509 -0.0243
  151POPC   C2B 2102  10.945   0.142  10.895  0.2498  0.2286 -0.0866
  151POPC   C3B 2103  10.858   0.219  11.308  0.1644  0.0549 -0.0723
  151POPC   C4B 2104  10.605   0.203  11.641 -0.0526 -0.0236 -0.0535
  152POPC   NC3 2105   8.423   8.330  13.194  0.0203  0.0269  0.0029
  152POPC   PO4 2106   8.824   8.506  13.229  0.1994 -0.2155  0.1691
  152POPC   GL1 2107   8.920   8.397  12.855 -0.0915 -0.2618  0.0303
  152POPC   GL2 2108   9.225   8.532  12.667  0.2059  0.0004 -0.2083
  152POPC   C1A 2109   8.711   8.316  12.426  0.3871 -0.3003 -0.0660
  152POPC   D2A 2110   8.632   8.195  12.024  0.0060 -0.3053 -0.2979
  152POPC   C3A 2111   8.780   7.700  12.029 -0.0575 -0.0287 -0.0939
  152POPC   C4A 2112   8.948   7.425  12.368 -0.2230  0.1690  0.1766
  152POPC   C1B 2113   9.366   8.779  12.480  0.3894  0.0724  0.0939
  152POPC   C2B 2114   9.481   9.168  12.472 -0.0721  0.0321 -0.0555
  152POPC   C3B 2115   9.913   9.349  12.302  0.3262 -0.1108  0.1653
  152POPC   C4B 2116  10.172   9.689  12.353  0.3105 -0.1741 -0.0519
  153POPC   NC3 2117   8.943   1.405  13.763 -0.0802 -0.0939  0.0652
  153POPC   PO4 2118   9.375   1.252  13.792 -0.3651  0.1473  0.1398
  153POPC   GL1 2119   9.218   1.161  13.393 -0.1142  0.0547  0.2142
  153POPC   GL2 2120   8.911   1.378  13.232 -0.3313 -0.2615  0.2722
  153POPC   C1A 2121   9.459   1.316  13.061  0.1259 -0.0175  0.0024
  153POPC   D2A 2122   9.594   1.167  12.550  0.0947  0.2257  0.2756
  153POPC   C3A 2123   9.389   1.189  12.095 -0.0164 -0.1392  0.1180
  153POPC   C4A 2124   9.324   1.117  11.645  0.2426 -0.0753 -0.2442
  153POPC   C1B 2125   8.928   1.551  12.840 -0.1101 -0.2772  0.0049
  153POPC   C2B 2126   9.280   1.718  12.671 -0.0135 -0.1304 -0.0836
  153POPC   C3B 2127   9.562   1.603  12.379  0.2735 -0.0523 -0.3369
  153POPC   C4B 2128   9.901   1.762  12.111 -0.3410  0.4884 -0.4937
  154POPC   NC3 2129   2.879   3.073   8.737 -0.0766  0.0382 -0.2237
  154POPC   PO4 2130   2.860   3.065   9.259  0.1202 -0.1048  0.1251
  154POPC   GL1 2131   3.042   3.070   9.697 -0.4315  0.0250  0.0297
  154POPC   GL2 2132   2.798   3.254   9.968 -0.2428  0.0795  0.0437
  154POPC   C1A 2133   3.247   2.769   9.955 -0.2382 -0.2446 -0.2646
  154POPC   D2A 2134   3.466   2.340   9.865 -0.3796  0.1315 -0.0085
  154POPC   C3A 2135   3.593   2.179  10.190  0.2792  0.2130  0.0844
  154POPC   C4A 2136   3.778   2.275  10.592  0.4289  0.1660 -0.0086
  154POPC   C1B 2137   2.581   3.090  10.199  0.0969  0.3812 -0.3070
  154POPC   C2B 2138   2.428   2.666  10.382  0.1408  0.0635  0.1215
  154POPC   C3B 2139   2.562   2.375  10.703 -0.4319 -0.0386  0.0399
  154POPC   C4B 2140   2.935   2.514  11.020  0.0570  0.2614  0.2453
  155POPC   NC3 2141   8.092   7.504  13.611 -0.0359 -0.1815 -0.1961
  155POPC   PO4 2142   7.911   7.545  13.296 -0.0887  0.0665  0.0137
  155POPC   GL1 2143   8.097   7.331  12.949 -0.2415  0.3016 -0.0295
  155POPC   GL2 2144   8.408   7.414  12.911  0.1328  0.1627 -0.1673
  155POPC   C1A 2145   8.134   7.499  12.456  0.2518  0.4787 -0.0748
  155POPC   D2A 2146   7.832   7.549  12.205  0.4061  0.0109  0.0748
  155POPC   C3A 2147   7.341   7.587  12.343 -0.2950 -0.0024 -0.2747
  155POPC   C4A 2148   6.977   7.626  12.323  0.0059  0.2029  0.3764
  155POPC   C1B 2149   8.595   7.657  12.536  0.6015  0.3107 -0.2058
  155POPC   C2B 2150   8.930   7.898  12.483 -0.0537 -0.2090  0.1009
  155POPC   C3B 2151   9.185   8.143  12.335 -0.2554 -0.0241  0.0485
  155POPC   C4B 2152   9.132   8.549  12.038 -0.3731 -0.1489  0.1278
  156POPC   NC3 2153   0.485   5.864  13.258  0.0734  0.0411 -0.2197
  156POPC   PO4 2154   0.188   6.144  13.541 -0.1694 -0.3013  0.0150
  156POPC   GL1 2155   0.310   6.237  12.991  0.3442 -0.0524 -0.1804
  156POPC   GL2 2156   0.476   5.988  12.687  0.2284 -0.0695  0.0623
  156POPC   C1A 2157   0.095   6.450  12.617  0.0853  0.2240 -0.0730
  156POPC   D2A 2158  -0.320   6.424  12.429 -0.2775  0.1138 -0.0460
  156POPC   C3A 2159  -0.347   6.522  11.978  0.1160 -0.1559 -0.1890
  156POPC   C4A 2160  -0.070   6.348  11.681  0.0235  0.0213  0.1574
  156POPC   C1B 2161   0.347   6.171  12.305  0.0847  0.1428  0.1476
  156POPC   C2B 2162   0.390   6.372  11.884 -0.2468  0.0277 -0.0616
  156POPC   C3B 2163   0.424   6.207  11.477  0.2244  0.0779  0.1669
  156POPC   C4B 2164   0.050   5.980  11.336 -0.3417  0.4282 -0.5194
  157POPC   NC3 2165   0.266   1.277  13.283  0.1499  0.2741 -0.1644
  157POPC   PO4 2166   0.674   1.290  13.444 -0.1098 -0.1209 -0.0383
  157POPC   GL1 2167   0.723   1.179  13.000 -0.3826  0.0280 -0.1004
  157POPC   GL2 2168   1.033   1.082  12.929 -0.5012 -0.5265 -0.2074
  157POPC   C1A 2169   0.748   1.258  12.568 -0.2986 -0.2557  0.2530
  157POPC   D2A 2170   1.104   1.320  12.313  0.1189 -0.3302  0.3335
  157POPC   C3A 2171   1.315   1.002  12.027  0.1756  0.1546 -0.1504
  157POPC   C4A 2172   1.487   0.587  11.947 -0.3151 -0.0298 -0.2310
  157POPC   C1B 2173   0.987   0.600  12.893 -0.1750 -0.2720  0.1518
  157POPC   C2B 2174   0.919   0.439  12.520 -0.0417  0.0219 -0.1451
  157POPC   C3B 2175   0.928   0.057  12.286 -0.2494  0.0481 -0.3408
  157POPC   C4B 2176   0.642  -0.166  12.001 -0.2187  0.1847  0.0463
  158POPC   NC3 2177   4.835   5.436  12.975 -0.2106  0.1380 -0.1631
  158POPC   PO4 2178   5.147   5.682  13.097 -0.2682  0.2092 -0.0357
  158POPC   GL1 2179   5.291   5.475  12.700 -0.0822 -0.0934  0.0052
  158POPC   GL2 2180   5.100   5.215  12.632 -0.1223  0.1656 -0.1092
  158POPC   C1A 2181   5.663   5.490  12.455  0.0151 -0.1824  0.3150
  158POPC   D2A 2182   6.024   5.263  12.262  0.0291 -0.0712 -0.1562
  158POPC   C3A 2183   6.268   4.953  12.594  0.0576  0.0311  0.5402
  158POPC   C4A 2184   6.350   4.874  12.944 -0.0168  0.0294  0.2277
  158POPC   C1B 2185   5.346   5.060  12.309  0.2418 -0.1548  0.0573
  158POPC   C2B 2186   5.668   5.213  11.954 -0.0750  0.0045 -0.1420
  158POPC   C3B 2187   5.708   4.913  11.651 -0.1323  0.1277  0.1950
  158POPC   C4B 2188   5.745   4.726  11.409 -0.0591 -0.1646  0.0164
  159POPC   NC3 2189   3.849   1.884  13.744  0.3376 -0.2056  0.2407
  159POPC   PO4 2190   4.145   1.655  13.479 -0.4417  0.1624 -0.1338
  159POPC   GL1 2191   4.081   1.568  13.012  0.0591 -0.2784  0.0967
  159POPC   GL2 2192   3.768   1.416  12.935 -0.2510 -0.1381  0.1034
  159POPC   C1A 2193   4.166   1.579  12.663  0.1357 -0.1492  0.3819
  159POPC   D2A 2194   4.555   1.466  12.385 -0.0081 -0.0236  0.1946
  159POPC   C3A 2195   4.807   1.623  12.634 -0.0525 -0.0892 -0.0941
  159POPC   C4A 2196   5.209   1.619  12.754 -0.1560 -0.0829  0.2970
  159POPC   C1B 2197   3.625   1.469  12.445  0.3591  0.1142  0.2708
  159POPC   C2B 2198   3.611   1.255  12.041  0.1721 -0.2580  0.2865
  159POPC   C3B 2199   3.341   1.247  11.680 -0.1037 -0.2138 -0.0400
  159POPC   C4B 2200   3.047   1.353  11.371 -0.0178  0.1190  0.4974
  160POPC   NC3 2201   7.024  11.068  13.506  0.1195 -0.0403 -0.0421
  160POPC   PO4 2202   6.835  11.327  13.769  0.0008  0.1602  0.0077
  160POPC   GL1 2203   6.934  11.551  13.414 -0.2603  0.1794 -0.0133
  160POPC   GL2 2204   6.667  11.726  13.198  0.3285  0.3357  0.1426
  160POPC   C1A 2205   7.178  11.449  12.995  0.0609 -0.1694 -0.1538
  160POPC   D2A 2206   7.617  11.414  12.834 -0.1431 -0.0104 -0.2916
  160POPC   C3A 2207   7.644  11.571  12.344 -0.1220  0.1217 -0.2124
  160POPC   C4A 2208   7.600  11.653  11.881 -0.2086 -0.3006 -0.4143
  160POPC   C1B 2209   6.334  11.881  12.879  0.2400 -0.0807 -0.0307
  160POPC   C2B 2210   6.217  12.247  12.640  0.2028  0.0775 -0.0207
  160POPC   C3B 2211   5.999  12.412  12.344 -0.0088  0.0603  0.1206
  160POPC   C4B 2212   5.893  12.085  12.181 -0.3125 -0.0614 -0.3425
  161POPC   NC3 2213   8.057   6.164   9.436  0.0767  0.2670 -0.0469
  161POPC   PO4 2214   8.477   6.324   9.543 -0.1088 -0.2778  0.0827
  161POPC   GL1 2215   8.614   6.434   9.993 -0.0742  0.1895  0.1680
  161POPC   GL2 2216   8.561   6.750   9.846  0.3390 -0.1198  0.1984
  161POPC   C1A 2217   8.269   6.769  10.241 -0.1198  0.2144 -0.1476
  161POPC   D2A 2218   7.936   6.774  10.435  0.2015  0.3866  0.2465
  161POPC   C3A 2219   7.552   6.841  10.316 -0.1024  0.2469 -0.1808
  161POPC   C4A 2220   7.211   6.720  10.498  0.2373  0.0260 -0.0273
  161POPC   C1B 2221   8.837   6.794  10.265 -0.2827  0.0046  0.2434
  161POPC   C2B 2222   8.782   6.836  10.670  0.3193 -0.2648  0.1000
  161POPC   C3B 2223   8.927   6.766  11.091 -0.0444  0.0437  0.0583
  161POPC   C4B 2224   8.875   6.652  11.566 -0.0024 -0.0183 -0.0451
  162POPC   NC3 2225   9.858   5.908  13.503  0.3036 -0.1468  0.0468
  162POPC   PO4 2226  10.249   5.895  13.255  0.2216 -0.2120 -0.1392
  162POPC   GL1 2227   9.998   5.781  13.008  0.1935 -0.1851 -0.0314
  162POPC   GL2 2228   9.719   5.948  13.028  0.0090  0.1779 -0.0560
  162POPC   C1A 2229   9.835   5.730  12.555  0.0930 -0.2713 -0.4201
  162POPC   D2A 2230   9.995   5.455  12.247 -0.0437 -0.3409 -0.1433
  162POPC   C3A 2231   9.722   5.284  12.027 -0.0531  0.0798 -0.0484
  162POPC   C4A 2232   9.398   5.233  11.696  0.2910 -0.3324 -0.0039
  162POPC   C1B 2233   9.633   6.155  12.666  0.1327 -0.1601  0.1492
  162POPC   C2B 2234   9.427   6.111  12.214 -0.1612  0.0055  0.0951
  162POPC   C3B 2235   9.458   5.732  11.962  0.2284  0.1650  0.1054
  162POPC   C4B 2236   9.782   5.656  11.587  0.0733  0.2548 -0.1127
  163POPC   NC3 2237   7.755   3.432  13.741  0.4207  0.4228  0.2094
  163POPC   PO4 2238   7.406   3.686  13.772 -0.0313  0.0707 -0.1815
  163POPC   GL1 2239   7.360   3.820  13.472 -0.3972 -0.2124  0.2928
  163POPC   GL2 2240   7.634   3.778  13.247  0.3807 -0.1224 -0.0419
  163POPC   C1A 2241   7.144   3.742  13.072 -0.2918  0.2906 -0.1690
  163POPC   D2A 2242   6.794   3.463  12.948  0.1938 -0.0850 -0.2650
  163POPC   C3A 2243   6.336   3.684  12.744 -0.0947 -0.3324  0.2113
  163POPC   C4A 2244   6.011   3.644  12.447 -0.0815 -0.2145  0.3164
  163POPC   C1B 2245   7.870   3.788  12.902  0.1084  0.1224  0.0639
  163POPC   C2B 2246   8.173   3.755  12.537 -0.0306  0.1491  0.0702
  163POPC   C3B 2247   8.244   4.039  12.213 -0.0447 -0.1837  0.1173
  163POPC   C4B 2248   7.916   4.432  12.097  0.1606 -0.2156 -0.3532
  164POPC   NC3 2249   2.373  10.769  13.994  0.1424  0.2066  0.1656
  164POPC   PO4 2250   2.503  10.426  13.778  0.1974  0.1571  0.0812
  164POPC   GL1 2251   2.519  10.174  13.406 -0.1662  0.1530  0.2052
  164POPC   GL2 2252   2.796  10.212  13.063 -0.0882 -0.0745 -0.3189
  164POPC   C1A 2253   2.291  10.134  13.078  0.2239  0.0542  0.0443
  164POPC   D2A 2254   2.342   9.816  12.744 -0.0985 -0.2150  0.1305
  164POPC   C3A 2255   2.151   9.759  12.406 -0.2870 -0.0094 -0.2195
  164POPC   C4A 2256   2.181  10.010  11.980  0.2774  0.2703  0.3065
  164POPC   C1B 2257   2.777   9.982  12.749 -0.2201  0.1185 -0.4431
  164POPC   C2B 2258   2.844   9.596  12.586  0.1866  0.2782  0.0479
  164POPC   C3B 2259   2.912   9.285  12.279 -0.2036 -0.2402 -0.1612
  164POPC   C4B 2260   2.862   9.384  11.719  0.1009  0.0881  0.0495
  165POPC   NC3 2261   8.209  10.496  10.133  0.0205  0.1691 -0.1334
  165POPC   PO4 2262   7.775  10.306   9.924 -0.0342 -0.0118  0.1648
  165POPC   GL1 2263   7.836  10.255  10.353  0.1932  0.0492 -0.1078
  165POPC   GL2 2264   8.124  10.398  10.611 -0.0645 -0.2612  0.0554
  165POPC   C1A 2265   7.602  10.345  10.589 -0.0125 -0.0931  0.2264
  165POPC   D2A 2266   7.318  10.538  10.882 -0.0146 -0.1148 -0.3707
  165POPC   C3A 2267   7.245  10.242  11.271  0.1443 -0.0181 -0.0712
  165POPC   C4A 2268   7.030   9.951  11.646  0.0039  0.0249 -0.3200
  165POPC   C1B 2269   7.834  10.455  10.999 -0.0462  0.0663 -0.1207
  165POPC   C2B 2270   7.939  10.317  11.396  0.3551  0.2542  0.0517
  165POPC   C3B 2271   7.992   9.994  11.773 -0.0902 -0.3292 -0.3933
  165POPC   C4B 2272   7.799   9.617  11.894  0.0493 -0.3587 -0.0275
  166POPC   NC3 2273   3.805   4.130  13.137  0.0847  0.1843  0.2806
  166POPC   PO4 2274   3.764   3.638  13.151 -0.0085 -0.0920 -0.0373
  166POPC   GL1 2275   4.122   3.443  12.942 -0.0103  0.3287  0.1102
  166POPC   GL2 2276   3.954   3.233  12.730 -0.2926 -0.1658  0.2040
  166POPC   C1A 2277   4.480   3.242  12.710  0.1686 -0.0733  0.0330
  166POPC   D2A 2278   4.404   3.178  12.239 -0.4027 -0.0149  0.1197
  166POPC   C3A 2279   4.553   3.380  11.958 -0.3407  0.1030 -0.0865
  166POPC   C4A 2280   4.449   3.180  11.486 -0.1996  0.1592 -0.1645
  166POPC   C1B 2281   4.055   3.481  12.379  0.1960  0.0250 -0.2871
  166POPC   C2B 2282   4.275   3.737  12.097  0.1688 -0.3016 -0.0703
  166POPC   C3B 2283   4.687   3.888  11.918  0.2640  0.4607 -0.6240
  166POPC   C4B 2284   4.977   4.224  11.799  0.1089 -0.0426  0.1878
  167POPC   NC3 2285   0.427   7.393   9.318 -0.0637  0.3133  0.1743
  167POPC   PO4 2286   0.323   7.597   9.562 -0.0561 -0.3095 -0.1922
  167POPC   GL1 2287   0.496   7.567  10.004 -0.1027  0.2825 -0.0262
  167POPC   GL2 2288   0.791   7.691  10.074  0.1226 -0.0384 -0.0976
  167POPC   C1A 2289   0.363   7.740  10.377 -0.1094 -0.0119  0.4516
  167POPC   D2A 2290   0.153   7.408  10.726  0.4417  0.4209 -0.0478
  167POPC   C3A 2291   0.382   7.070  10.743  0.4030  0.1841  0.2411
  167POPC   C4A 2292   0.675   6.671  10.662 -0.2074 -0.1717 -0.1901
  167POPC   C1B 2293   0.740   7.437  10.566  0.1295 -0.5529  0.0894
  167POPC   C2B 2294   0.614   7.538  10.969  0.2538  0.2081  0.0413
  167POPC   C3B 2295   0.431   7.622  11.357  0.1633 -0.1237  0.1535
  167POPC   C4B 2296   0.297   7.908  11.691  0.0946 -0.2307  0.0396
  168POPC   NC3 2297  10.400   1.590   9.831  0.0246  0.1656 -0.2222
  168POPC   PO4 2298  10.745   1.201   9.747 -0.1177 -0.0117 -0.1038
  168POPC   GL1 2299  10.691   1.331  10.138  0.3403 -0.1237  0.1200
  168POPC   GL2 2300  10.597   1.111  10.337  0.2245  0.1731 -0.0785
  168POPC   C1A 2301  10.938   1.518  10.423 -0.0660 -0.0279 -0.2494
  168POPC   D2A 2302  11.160   1.591  10.747 -0.0521 -0.0710 -0.1597
  168POPC   C3A 2303  10.888   1.759  11.147  0.3310  0.4143 -0.0037
  168POPC   C4A 2304  10.854   2.100  11.315 -0.0362 -0.1126 -0.1796
  168POPC   C1B 2305  10.864   1.116  10.716  0.0172  0.2039 -0.2654
  168POPC   C2B 2306  11.077   1.199  11.170  0.1533 -0.1811 -0.2134
  168POPC   C3B 2307  11.268   1.525  11.392  0.2278 -0.0154 -0.0903
  168POPC   C4B 2308  11.259   1.784  11.673  0.0437 -0.0056 -0.1660
  169POPC   NC3 2309   3.572  11.263  13.167  0.1097 -0.2217 -0.1958
  169POPC   PO4 2310   3.468  10.963  13.498  0.0540  0.2161  0.0468
  169POPC   GL1 2311   3.255  10.919  13.080 -0.0713  0.0169 -0.0302
  169POPC   GL2 2312   3.417  10.705  12.978  0.4372 -0.1640  0.0704
  169POPC   C1A 2313   2.933  10.932  12.792 -0.2231 -0.0405  0.1902
  169POPC   D2A 2314   2.858  10.668  12.432  0.0325  0.3760 -0.3003
  169POPC   C3A 2315   2.723  10.824  12.075  0.1984  0.4812 -0.0505
  169POPC   C4A 2316   2.956  10.738  11.674  0.2498 -0.1652 -0.0462
  169POPC   C1B 2317   3.628  10.654  12.642  0.0265 -0.0449  0.1218
  169POPC   C2B 2318   3.764  10.409  12.247 -0.0199 -0.5260 -0.1719
  169POPC   C3B 2319   3.990  10.278  11.870  0.2132 -0.0655  0.1029
  169POPC   C4B 2320   4.329  10.298  11.583 -0.3538  0.0393  0.0616
  170POPC   NC3 2321   2.335   5.106  12.781  0.3301  0.2134 -0.2405
  170POPC   PO4 2322   2.031   5.363  12.896 -0.0752 -0.1440  0.1641
  170POPC   GL1 2323   1.936   5.484  12.522  0.1715 -0.0307 -0.1285
  170POPC   GL2 2324   1.615   5.338  12.493  0.0520  0.3476 -0.1429
  170POPC   C1A 2325   2.120   5.730  12.243 -0.0816  0.0390  0.0061
  170POPC   D2A 2326   2.246   6.047  11.841  0.0045 -0.3713 -0.1386
  170POPC   C3A 2327   2.226   6.423  11.537 -0.4047  0.0155 -0.1268
  170POPC   C4A 2328   2.223   6.894  11.234 -0.0333 -0.0410  0.0652
  170POPC   C1B 2329   1.636   5.521  12.087 -0.0032 -0.2995 -0.0064
  170POPC   C2B 2330   1.734   5.707  11.674  0.0399  0.1251  0.2606
  170POPC   C3B 2331   2.022   5.965  11.392  0.1325 -0.2869 -0.1235
  170POPC   C4B 2332   2.433   6.122  11.236  0.4103  0.0192  0.0751
  171POPC   NC3 2333   6.662   6.384  13.780 -0.0525 -0.2171  0.0398
  171POPC   PO4 2334   6.458   6.008  13.619  0.2867  0.2193  0.1718
  171POPC   GL1 2335   6.318   6.003  13.127 -0.0217  0.1953  0.3771
  171POPC   GL2 2336   6.539   5.854  12.808  0.1145 -0.0823 -0.2609
  171POPC   C1A 2337   6.207   6.103  12.602 -0.2660 -0.0933  0.4819
  171POPC   D2A 2338   6.007   5.839  12.293 -0.0689  0.1444 -0.0011
  171POPC   C3A 2339   6.072   5.737  11.814  0.1590 -0.0571 -0.1466
  171POPC   C4A 2340   5.797   5.900  11.497 -0.1094  0.2935  0.1528
  171POPC   C1B 2341   6.505   5.647  12.463 -0.1080  0.2018 -0.0622
  171POPC   C2B 2342   6.427   5.462  12.013 -0.1197  0.1184 -0.2699
  171POPC   C3B 2343   6.664   5.209  11.609  0.0345 -0.1352  0.0129
  171POPC   C4B 2344   6.957   5.082  11.279 -0.0944  0.1943  0.3194
  172POPC   NC3 2345   0.228  10.108  10.295 -0.2076  0.1258  0.0904
  172POPC   PO4 2346  -0.169  10.093  10.291 -0.0348  0.0433 -0.1264
  172POPC   GL1 2347  -0.056  10.388  10.597  0.1353 -0.0379  0.1821
  172POPC   GL2 2348   0.321  10.338  10.804 -0.0101 -0.0635  0.1457
  172POPC   C1A 2349   0.123  10.788  10.803 -0.0827  0.1476  0.3905
  172POPC   D2A 2350  -0.113  11.013  11.010  0.3274 -0.0786  0.2699
  172POPC   C3A 2351  -0.038  11.304  11.372  0.1944  0.0989  0.2104
  172POPC   C4A 2352   0.295  11.448  11.652  0.0494 -0.1041 -0.0134
  172POPC   C1B 2353   0.101  10.610  11.238 -0.0223 -0.1220  0.0218
  172POPC   C2B 2354   0.044  10.656  11.714  0.1390 -0.0896  0.0090
  172POPC   C3B 2355   0.343  10.736  12.054 -0.4233 -0.2113  0.0179
  172POPC   C4B 2356   0.185  11.146  12.279  0.5057 -0.1880 -0.0839
  173POPC   NC3 2357   6.840  10.302  13.980 -0.0931  0.0607  0.0276
  173POPC   PO4 2358   7.144  10.129  13.670  0.0411  0.2049 -0.0290
  173POPC   GL1 2359   7.314  10.135  13.285  0.0721  0.0724  0.3119
  173POPC   GL2 2360   7.559  10.139  13.285 -0.2264  0.2007 -0.3019
  173POPC   C1A 2361   7.307  10.173  12.798  0.2576 -0.1021  0.0790
  173POPC   D2A 2362   7.523  10.327  12.430 -0.2525 -0.2507 -0.0750
  173POPC   C3A 2363   7.932  10.266  12.216 -0.1426 -0.0934  0.2514
  173POPC   C4A 2364   8.267  10.378  11.821 -0.0083 -0.3263 -0.1102
  173POPC   C1B 2365   7.693  10.436  13.055  0.1810 -0.0038 -0.1006
  173POPC   C2B 2366   7.899  10.592  12.694 -0.1884 -0.2066 -0.0965
  173POPC   C3B 2367   8.082  10.733  12.210  0.0325 -0.3850  0.0073
  173POPC   C4B 2368   8.267  10.895  11.817 -0.2877 -0.0728 -0.2171
  174POPC   NC3 2369  10.529  10.525   9.674 -0.2353  0.0809 -0.1237
  174POPC   PO4 2370  10.552  10.795  10.088  0.4718  0.0528 -0.0339
  174POPC   GL1 2371  10.459  10.827  10.531  0.1297 -0.2118  0.1148
  174POPC   GL2 2372  10.271  10.734  10.689  0.1529 -0.0498 -0.0509
  174POPC   C1A 2373  10.460  11.182  10.839  0.3781 -0.1472  0.1993
  174POPC   D2A 2374  10.205  11.481  11.082 -0.1406  0.2827  0.0284
  174POPC   C3A 2375   9.934  11.480  11.293 -0.2688 -0.0987  0.0632
  174POPC   C4A 2376   9.736  11.462  11.707  0.2466 -0.1516  0.2500
  174POPC   C1B 2377  10.471  10.689  11.062  0.0186  0.0866 -0.0069
  174POPC   C2B 2378  10.557  10.618  11.526  0.4421  0.1342 -0.1298
  174POPC   C3B 2379  10.583  11.026  11.791 -0.2346 -0.3733  0.0414
  174POPC   C4B 2380  10.212  11.279  11.814  0.0819  0.1155  0.1632
  175POPC   NC3 2381   7.720   4.223  14.041  0.2956 -0.1620  0.1851
  175POPC   PO4 2382   8.077   4.416  13.816 -0.2109 -0.0329  0.2350
  175POPC   GL1 2383   8.001   4.446  13.382 -0.1145 -0.1956  0.0715
  175POPC   GL2 2384   7.999   4.213  13.175 -0.0357  0.0776 -0.0707
  175POPC   C1A 2385   8.121   4.769  13.130 -0.0162 -0.0991  0.1483
  175POPC   D2A 2386   8.148   4.966  12.766 -0.3279  0.3130  0.0347
  175POPC   C3A 2387   8.605   5.043  12.571  0.1258  0.0478  0.0259
  175POPC   C4A 2388   8.881   5.224  12.955  0.4551  0.1148 -0.1991
  175POPC   C1B 2389   8.264   4.346  12.883 -0.1191 -0.3661 -0.0305
  175POPC   C2B 2390   8.237   4.503  12.473 -0.1519  0.0614  0.0100
  175POPC   C3B 2391   8.483   4.630  12.222 -0.1797  0.0730 -0.1235
  175POPC   C4B 2392   8.730   4.883  12.064 -0.3223  0.2599 -0.3395
  176POPC   NC3 2393   1.602   5.070  12.972  0.2358  0.0557  0.0656
  176POPC   PO4 2394   1.878   4.925  12.651  0.0449  0.2000 -0.3896
  176POPC   GL1 2395   2.014   4.939  12.289 -0.2526 -0.0379 -0.2657
  176POPC   GL2 2396   1.879   4.628  12.158  0.1847 -0.2066 -0.1107
  176POPC   C1A 2397   2.060   5.255  12.028  0.3241  0.0901 -0.0621
  176POPC   D2A 2398   2.176   5.393  11.676  0.0193 -0.0369 -0.0986
  176POPC   C3A 2399   1.779   5.335  11.328  0.0562 -0.3132  0.0911
  176POPC   C4A 2400   1.359   5.307  11.006 -0.4738 -0.0063  0.0207
  176POPC   C1B 2401   2.251   4.426  12.104  0.2584 -0.0578 -0.1801
  176POPC   C2B 2402   2.669   4.473  11.939  0.1568 -0.1242  0.1319
  176POPC   C3B 2403   3.123   4.346  11.802 -0.2251 -0.3363  0.3209
  176POPC   C4B 2404   3.577   4.237  11.825  0.0056 -0.0662 -0.1855
  177POPC   NC3 2405   5.580   8.015   8.739  0.3183  0.0962  0.0837
  177POPC   PO4 2406   5.421   7.757   9.155 -0.0999  0.0078  0.4037
  177POPC   GL1 2407   5.490   7.901   9.468  0.0503  0.1495  0.0107
  177POPC   GL2 2408   5.777   7.934   9.621  0.2395  0.3386 -0.1009
  177POPC   C1A 2409   5.362   7.884   9.930 -0.5111 -0.1249  0.1189
  177POPC   D2A 2410   5.103   7.786  10.283  0.0055  0.1445  0.1996
  177POPC   C3A 2411   5.002   8.204  10.509 -0.1510 -0.1919 -0.1254
  177POPC   C4A 2412   5.416   8.312  10.774 -0.1555  0.1917 -0.0500
  177POPC   C1B 2413   5.856   7.838  10.078  0.2115 -0.1746  0.1680
  177POPC   C2B 2414   5.751   7.873  10.635 -0.1596 -0.0511 -0.0107
  177POPC   C3B 2415   5.664   7.781  11.101 -0.2418 -0.1060 -0.0378
  177POPC   C4B 2416   5.607   7.567  11.489 -0.0447  0.1732 -0.0188
  178POPC   NC3 2417   9.446   6.444  13.213 -0.1688 -0.2512  0.1905
  178POPC   PO4 2418   9.838   6.415  13.299 -0.2980  0.0628 -0.4246
  178POPC   GL1 2419   9.795   6.605  12.869  0.1269  0.0986  0.0119
  178POPC   GL2 2420   9.529   6.781  12.780 -0.3334  0.1044  0.0660
  178POPC   C1A 2421  10.025   6.762  12.491  0.2179  0.1055  0.0298
  178POPC   D2A 2422  10.228   6.909  12.120 -0.0992 -0.1173  0.2101
  178POPC   C3A 2423  10.509   6.653  11.916  0.0836  0.1309  0.1946
  178POPC   C4A 2424  10.487   6.277  12.145  0.2792  0.2504 -0.1452
  178POPC   C1B 2425   9.535   6.584  12.372  0.0525  0.2056 -0.1366
  178POPC   C2B 2426   9.267   6.628  12.082 -0.0533  0.0673  0.3941
  178POPC   C3B 2427   9.349   6.724  11.683  0.2888 -0.1080  0.1217
  178POPC   C4B 2428   9.497   6.855  11.347 -0.2115  0.2542 -0.2890
  179POPC   NC3 2429   4.350   0.382  13.292 -0.1980  0.1886  0.0587
  179POPC   PO4 2430   4.672   0.400  13.542 -0.0303 -0.0871 -0.1465
  179POPC   GL1 2431   4.768   0.516  13.062 -0.2550 -0.4052 -0.2187
  179POPC   GL2 2432   4.704   0.197  12.943 -0.1215  0.0782 -0.2351
  179POPC   C1A 2433   4.907   0.606  12.639  0.2137 -0.1107 -0.0391
  179POPC   D2A 2434   5.057   0.745  12.201  0.1661 -0.0195 -0.1193
  179POPC   C3A 2435   5.380   0.644  11.940 -0.2046 -0.1628  0.2693
  179POPC   C4A 2436   5.806   0.667  11.720  0.2981 -0.0381  0.0534
  179POPC   C1B 2437   4.483   0.306  12.536 -0.1957 -0.2122 -0.3873
  179POPC   C2B 2438   4.128   0.188  12.228 -0.3368  0.1126  0.0351
  179POPC   C3B 2439   3.970   0.334  11.777 -0.3321 -0.2510 -0.4916
  179POPC   C4B 2440   4.026   0.491  11.261  0.0453 -0.2759 -0.1680
  180POPC   NC3 2441   4.870   5.620   9.420  0.0388 -0.1625 -0.0492
  180POPC   PO4 2442   4.360   5.639   9.375  0.1479 -0.1164 -0.2031
  180POPC   GL1 2443   4.297   5.829   9.667  0.1380  0.5228 -0.1703
  180POPC   GL2 2444   4.547   5.667   9.913 -0.3725 -0.3881 -0.0792
  180POPC   C1A 2445   4.154   6.109   9.936 -0.0585 -0.0404 -0.2247
  180POPC   D2A 2446   4.181   6.282  10.250 -0.1775 -0.0885 -0.3244
  180POPC   C3A 2447   4.012   6.169  10.523  0.0489  0.0628  0.4622
  180POPC   C4A 2448   3.932   6.365  10.931 -0.0350  0.1803 -0.1200
  180POPC   C1B 2449   4.323   5.800  10.284 -0.1366  0.1735 -0.0915
  180POPC   C2B 2450   4.504   6.072  10.515  0.1371  0.1846  0.2078
  180POPC   C3B 2451   4.528   6.456  10.545  0.1452 -0.0439  0.1735
  180POPC   C4B 2452   4.375   6.752  10.833 -0.2181  0.1032 -0.1982
  181POPC   NC3 2453   2.590   3.062  13.203 -0.2956  0.0507  0.3485
  181POPC   PO4 2454   2.801   3.310  12.876 -0.1157 -0.1882 -0.0432
  181POPC   GL1 2455   2.783   3.372  12.456  0.0931 -0.3126 -0.2070
  181POPC   GL2 2456   2.573   3.544  12.304 -0.2529  0.0097  0.2051
  181POPC   C1A 2457   3.275   3.323  12.285  0.2985 -0.0531 -0.1541
  181POPC   D2A 2458   3.607   3.271  11.910 -0.0165  0.0574 -0.0101
  181POPC   C3A 2459   4.058   3.334  11.842 -0.1797 -0.1065  0.2032
  181POPC   C4A 2460   4.372   3.644  11.530  0.4044 -0.1271  0.1052
  181POPC   C1B 2461   2.904   3.403  11.955 -0.0528 -0.0876 -0.2599
  181POPC   C2B 2462   3.199   3.306  11.611 -0.0080  0.1325  0.1664
  181POPC   C3B 2463   3.413   3.082  11.342  0.2898  0.1706  0.0452
  181POPC   C4B 2464   3.271   2.838  10.923 -0.1286  0.1459  0.2263
  182POPC   NC3 2465   1.613   7.860   9.583 -0.0523 -0.0636 -0.2634
  182POPC   PO4 2466   1.684   7.346   9.621  0.0010 -0.1009 -0.1109
  182POPC   GL1 2467   1.587   7.064   9.915  0.0446  0.0113  0.1965
  182POPC   GL2 2468   1.272   7.098  10.041 -0.1828  0.0031 -0.0637
  182POPC   C1A 2469   1.660   6.798  10.237 -0.3309  0.2670  0.1245
  182POPC   D2A 2470   1.850   6.712  10.664  0.0703  0.1549 -0.0348
  182POPC   C3A 2471   1.705   6.806  11.104  0.0868 -0.0919 -0.1190
  182POPC   C4A 2472   1.327   6.934  11.153 -0.1031  0.4102  0.2677
  182POPC   C1B 2473   1.181   7.201  10.427  0.0135  0.1811 -0.0748
  182POPC   C2B 2474   1.163   7.374  10.861 -0.1945 -0.4132  0.5062
  182POPC   C3B 2475   1.470   7.691  10.987  0.0234 -0.3453 -0.1837
  182POPC   C4B 2476   1.296   7.955  11.367 -0.1916  0.3267  0.2153
  183POPC   NC3 2477   7.140   0.140  14.136 -0.0762  0.0757  0.0081
  183POPC   PO4 2478   7.309   0.211  13.748 -0.1252  0.1924  0.4862
  183POPC   GL1 2479   7.410   0.525  13.434  0.0629  0.0639  0.1668
  183POPC   GL2 2480   7.297   0.888  13.368  0.0546 -0.4174 -0.2386
  183POPC   C1A 2481   7.531   0.511  13.067 -0.1414  0.0448 -0.0578
  183POPC   D2A 2482   7.907   0.569  12.774  0.3770 -0.3488 -0.1835
  183POPC   C3A 2483   8.198   0.567  12.487 -0.0553  0.1102 -0.0857
  183POPC   C4A 2484   8.385   0.482  12.118  0.1935  0.1411  0.0263
  183POPC   C1B 2485   7.205   1.121  12.985 -0.2665 -0.3435  0.2637
  183POPC   C2B 2486   7.057   1.094  12.615  0.1137 -0.0701  0.0052
  183POPC   C3B 2487   7.074   1.210  12.199  0.1550  0.0785  0.1401
  183POPC   C4B 2488   6.940   1.038  11.874 -0.1118 -0.0506  0.2868
  184POPC   NC3 2489   6.987   3.163  14.244  0.0084  0.0183 -0.3827
  184POPC   PO4 2490   6.721   2.951  13.969 -0.1786  0.2435  0.0455
  184POPC   GL1 2491   6.483   3.081  13.557  0.2650  0.0665  0.2065
  184POPC   GL2 2492   6.687   3.003  13.371 -0.2481 -0.1540 -0.0366
  184POPC   C1A 2493   6.315   3.314  13.034  0.1583  0.0851 -0.3694
  184POPC   D2A 2494   6.500   3.237  12.548 -0.2948 -0.1681  0.1030
  184POPC   C3A 2495   6.315   3.191  12.126 -0.1500  0.1076 -0.3867
  184POPC   C4A 2496   6.502   3.237  11.695  0.1906 -0.1218 -0.0953
  184POPC   C1B 2497   6.707   2.932  12.920 -0.1753 -0.1856 -0.1948
  184POPC   C2B 2498   6.868   2.850  12.555  0.1856  0.1699 -0.1191
  184POPC   C3B 2499   7.193   2.790  12.245 -0.0403  0.0157  0.4118
  184POPC   C4B 2500   7.459   2.510  12.066  0.1071  0.0820  0.1058
  185POPC   NC3 2501   2.616  10.318   9.886  0.0743 -0.4008  0.0925
  185POPC   PO4 2502   2.359  10.606   9.815  0.1979 -0.0932  0.1226
  185POPC   GL1 2503   2.241  10.600  10.265  0.2565  0.0692 -0.2813
  185POPC   GL2 2504   2.229  10.414  10.430  0.0148  0.1859  0.2510
  185POPC   C1A 2505   2.146  10.705  10.752 -0.0760 -0.1571 -0.2731
  185POPC   D2A 2506   1.981  10.886  11.135  0.1158  0.0589 -0.1718
  185POPC   C3A 2507   1.659  11.195  11.225  0.2299  0.0078 -0.0570
  185POPC   C4A 2508   1.314  11.184  11.321 -0.1272  0.0993 -0.0422
  185POPC   C1B 2509   2.534  10.151  10.687 -0.0420 -0.0030 -0.0128
  185POPC   C2B 2510   2.860   9.774  10.766  0.0158 -0.0005  0.1655
  185POPC   C3B 2511   3.194   9.662  10.972  0.1100  0.1139  0.3896
  185POPC   C4B 2512   3.253   9.700  11.321  0.1299 -0.2860  0.0355
  186POPC   NC3 2513   2.389   4.245  13.081 -0.2305 -0.3242 -0.4886
  186POPC   PO4 2514   2.606   4.661  12.845 -0.2696  0.1549 -0.2487
  186POPC   GL1 2515   2.609   4.693  12.454 -0.0856  0.0463  0.1159
  186POPC   GL2 2516   2.919   4.534  12.373  0.1916  0.1719 -0.0760
  186POPC   C1A 2517   2.685   4.939  12.184 -0.0141 -0.1714 -0.2007
  186POPC   D2A 2518   3.009   4.867  11.824 -0.0759 -0.0621 -0.2369
  186POPC   C3A 2519   2.859   4.812  11.502  0.3558  0.0237  0.0612
  186POPC   C4A 2520   2.767   4.429  11.407  0.3192 -0.1293  0.1090
  186POPC   C1B 2521   3.150   4.167  12.267  0.0255  0.1120  0.0374
  186POPC   C2B 2522   3.198   3.877  11.882  0.3300 -0.0450  0.2308
  186POPC   C3B 2523   3.343   3.808  11.514 -0.0963  0.0840  0.1464
  186POPC   C4B 2524   3.461   3.569  11.169 -0.3217 -0.1642 -0.2216
  187POPC   NC3 2525   3.487   0.517  13.409 -0.1219 -0.0312 -0.2063
  187POPC   PO4 2526   3.049   0.580  13.240 -0.1101  0.1311  0.0193
  187POPC   GL1 2527   3.002   0.634  12.851  0.0764 -0.2380  0.2462
  187POPC   GL2 2528   2.826   0.710  12.598  0.3191  0.0745 -0.0596
  187POPC   C1A 2529   3.139   0.393  12.409 -0.2687  0.1231 -0.3919
  187POPC   D2A 2530   3.326   0.392  12.029  0.1078  0.5189 -0.3626
  187POPC   C3A 2531   3.537   0.047  11.805  0.1402 -0.3022 -0.1922
  187POPC   C4A 2532   3.645  -0.288  11.537  0.1821 -0.0616  0.1063
  187POPC   C1B 2533   2.610   1.078  12.306  0.2339 -0.0209  0.2069
  187POPC   C2B 2534   2.530   1.559  12.148  0.1747  0.0288 -0.0988
  187POPC   C3B 2535   2.110   1.741  12.012 -0.0918 -0.1128  0.1654
  187POPC   C4B 2536   1.687   1.866  11.985 -0.1952 -0.1651  0.0044
  188POPC   NC3 2537   3.080  10.298  13.523 -0.2056 -0.1533  0.0427
  188POPC   PO4 2538   3.495  10.109  13.434  0.1273  0.0784 -0.1590
  188POPC   GL1 2539   3.609  10.058  13.113  0.1610  0.0783  0.1473
  188POPC   GL2 2540   3.237  10.160  12.930 -0.0026 -0.0082  0.3133
  188POPC   C1A 2541   3.678  10.095  12.738  0.3652 -0.5056 -0.1761
  188POPC   D2A 2542   3.811   9.886  12.398  0.1974  0.0203 -0.1667
  188POPC   C3A 2543   3.586   9.949  12.025  0.2355 -0.2255  0.0612
  188POPC   C4A 2544   3.603   9.953  11.535 -0.3983  0.0965  0.2371
  188POPC   C1B 2545   3.247  10.351  12.549  0.2093  0.1751 -0.0372
  188POPC   C2B 2546   3.183  10.331  12.178 -0.3282 -0.0442  0.1408
  188POPC   C3B 2547   3.137  10.060  11.786 -0.3597  0.0398 -0.0200
  188POPC   C4B 2548   2.774   9.873  11.641  0.1244 -0.3247 -0.3133
  189POPC   NC3 2549   2.342   9.103  13.558 -0.0794 -0.0150 -0.1103
  189POPC   PO4 2550   1.986   8.641  13.604 -0.0704  0.0102  0.2278
  189POPC   GL1 2551   1.966   8.366  13.265 -0.0406 -0.0664  0.4350
  189POPC   GL2 2552   1.641   8.276  13.178  0.2053  0.3062 -0.1190
  189POPC   C1A 2553   2.044   8.008  12.868  0.2403  0.0274  0.0951
  189POPC   D2A 2554   2.262   7.880  12.617 -0.4775  0.1138  0.3655
  189POPC   C3A 2555   2.077   7.902  12.212 -0.2872 -0.1027  0.0865
  189POPC   C4A 2556   2.013   7.747  11.789  0.3691  0.1568  0.0664
  189POPC   C1B 2557   1.649   8.648  12.806 -0.1899  0.3501 -0.0024
  189POPC   C2B 2558   1.628   8.759  12.424 -0.2111 -0.1207  0.1222
  189POPC   C3B 2559   1.790   8.896  12.055 -0.0382  0.1282 -0.2306
  189POPC   C4B 2560   2.129   9.054  11.750 -0.0860 -0.3383 -0.3308
  190POPC   NC3 2561   8.207  11.263   9.612 -0.0967 -0.1055 -0.3391
  190POPC   PO4 2562   8.259  10.973  10.032  0.3245  0.0210  0.0004
  190POPC   GL1 2563   8.386  10.895  10.431  0.0977 -0.4484 -0.1225
  190POPC   GL2 2564   8.664  10.707  10.552 -0.1355  0.2832  0.0290
  190POPC   C1A 2565   8.250  10.814  10.857  0.0857  0.1447 -0.0114
  190POPC   D2A 2566   8.318  10.665  11.276 -0.0917 -0.0328  0.0488
  190POPC   C3A 2567   7.962  10.781  11.481 -0.0687 -0.1612 -0.0352
  190POPC   C4A 2568   7.704  11.101  11.628  0.0923  0.0258  0.0859
  190POPC   C1B 2569   8.771  10.709  10.985 -0.0332 -0.5938  0.2492
  190POPC   C2B 2570   8.588  11.043  11.299 -0.0704  0.3572 -0.1739
  190POPC   C3B 2571   8.778  11.276  11.609  0.0606  0.2761 -0.1639
  190POPC   C4B 2572   8.857  11.025  12.003 -0.0733  0.2241  0.3312
  191POPC   NC3 2573   4.039   3.192  13.358 -0.1483 -0.2367  0.1063
  191POPC   PO4 2574   4.286   3.574  13.536 -0.1214  0.0344  0.1437
  191POPC   GL1 2575   4.523   3.808  13.258  0.2283  0.5197  0.3608
  191POPC   GL2 2576   4.256   3.952  13.145 -0.1150  0.1946 -0.0042
  191POPC   C1A 2577   4.821   3.564  12.884  0.4050  0.2536 -0.2343
  191POPC   D2A 2578   4.839   3.472  12.412  0.3241 -0.0191 -0.3181
  191POPC   C3A 2579   5.275   3.329  12.358  0.2116 -0.0856 -0.1951
  191POPC   C4A 2580   5.665   3.282  12.255 -0.2207  0.0682  0.2507
  191POPC   C1B 2581   4.484   3.906  12.708  0.0861  0.3176  0.1378
  191POPC   C2B 2582   4.550   4.086  12.329 -0.2143  0.0485 -0.2600
  191POPC   C3B 2583   4.799   4.438  12.200 -0.4052  0.3029  0.0703
  191POPC   C4B 2584   5.182   4.592  12.362 -0.3688 -0.2724  0.0530
  192POPC   NC3 2585   2.078   5.897  13.674  0.2899 -0.3007 -0.0171
  192POPC   PO4 2586   1.750   6.272  13.440 -0.2534 -0.0184  0.0363
  192POPC   GL1 2587   1.852   6.130  13.004  0.2937  0.1378  0.0198
  192POPC   GL2 2588   1.953   5.884  12.820  0.1868 -0.0521  0.0631
  192POPC   C1A 2589   1.727   6.537  12.637  0.1753  0.1392 -0.1423
  192POPC   D2A 2590   1.519   6.941  12.526  0.1634 -0.0276  0.0365
  192POPC   C3A 2591   1.620   7.330  12.542 -0.3239  0.1016 -0.1102
  192POPC   C4A 2592   1.952   7.534  12.675  0.0336 -0.2379 -0.0656
  192POPC   C1B 2593   1.854   6.082  12.451 -0.3887  0.0581  0.0637
  192POPC   C2B 2594   1.810   6.027  12.019  0.0106  0.1308  0.0968
  192POPC   C3B 2595   1.649   6.244  11.649 -0.2419 -0.0124 -0.0911
  192POPC   C4B 2596   1.745   6.594  11.587 -0.1982  0.3876  0.4447
  193POPC   NC3 2597  10.233   0.455  13.938 -0.0092 -0.3839 -0.1909
  193POPC   PO4 2598  10.111   0.190  13.792 -0.1959  0.1365 -0.0280
  193POPC   GL1 2599  10.037   0.304  13.379 -0.0030 -0.1862  0.0022
  193POPC   GL2 2600   9.879   0.508  13.267 -0.0786  0.3622  0.0530
  193POPC   C1A 2601  10.036   0.186  12.979  0.1256  0.2351 -0.0560
  193POPC   D2A 2602  10.271   0.437  12.618  0.0020 -0.1790  0.1247
  193POPC   C3A 2603  10.443   0.179  12.224 -0.1640 -0.0741 -0.2225
  193POPC   C4A 2604  10.852   0.030  12.118 -0.3175 -0.3196  0.1397
  193POPC   C1B 2605   9.651   0.829  12.883 -0.0409  0.1671 -0.3502
  193POPC   C2B 2606   9.359   0.677  12.623 -0.3056 -0.0628 -0.0832
  193POPC   C3B 2607   9.201   0.333  12.460 -0.1329 -0.2436 -0.1019
  193POPC   C4B 2608   9.396   0.084  12.170  0.3862  0.3343  0.0442
  194POPC   NC3 2609   6.734   2.874  10.162  0.0441  0.1092 -0.0186
  194POPC   PO4 2610   7.102   2.826  10.356 -0.1408  0.1450  0.1598
  194POPC   GL1 2611   7.064   2.974  10.679  0.0658  0.0578 -0.2668
  194POPC   GL2 2612   7.193   3.240  10.822 -0.1255  0.0465 -0.1588
  194POPC   C1A 2613   7.018   2.841  11.067 -0.2828 -0.1137  0.0864
  194POPC   D2A 2614   7.124   3.078  11.439 -0.0879  0.0643 -0.3893
  194POPC   C3A 2615   7.224   2.732  11.669 -0.2058 -0.0987 -0.0254
  194POPC   C4A 2616   6.970   2.466  11.861 -0.1867 -0.0566 -0.4354
  194POPC   C1B 2617   7.219   3.531  11.219 -0.2333  0.0490  0.3508
  194POPC   C2B 2618   7.246   3.546  11.634 -0.1980 -0.1530  0.0763
  194POPC   C3B 2619   7.412   3.350  12.068 -0.2038 -0.1250 -0.2390
  194POPC   C4B 2620   7.517   3.571  12.426 -0.0146 -0.1200 -0.0855
  195POPC   NC3 2621   9.321   0.681  13.544  0.1897  0.1393 -0.2244
  195POPC   PO4 2622   8.913   0.831  13.701 -0.1070 -0.2361 -0.2104
  195POPC   GL1 2623   8.758   0.909  13.277  0.1263 -0.2656 -0.1367
  195POPC   GL2 2624   9.030   0.856  13.080  0.2798 -0.1977 -0.2245
  195POPC   C1A 2625   8.638   1.046  12.849 -0.0588  0.0082 -0.1215
  195POPC   D2A 2626   8.649   1.066  12.430  0.1625  0.1636 -0.7075
  195POPC   C3A 2627   8.575   1.418  12.173  0.0054 -0.1290 -0.1172
  195POPC   C4A 2628   8.405   1.399  11.914  0.1273 -0.2537  0.0627
  195POPC   C1B 2629   9.104   1.114  12.716  0.0583  0.2953  0.0292
  195POPC   C2B 2630   9.021   1.399  12.391 -0.0610  0.2859  0.0720
  195POPC   C3B 2631   9.063   1.833  12.233  0.2531  0.3569 -0.1209
  195POPC   C4B 2632   9.289   2.081  11.951 -0.0158  0.1520  0.2040
  196POPC   NC3 2633   8.762   3.125   9.929  0.2694  0.0973  0.1885
  196POPC   PO4 2634   8.346   3.139   9.858  0.0727 -0.2408 -0.0619
  196POPC   GL1 2635   8.411   3.240  10.300  0.1946  0.0083 -0.1065
  196POPC   GL2 2636   8.469   3.582  10.415  0.2868 -0.6078  0.1197
  196POPC   C1A 2637   8.758   3.278  10.656  0.0884 -0.0158  0.4425
  196POPC   D2A 2638   8.844   3.450  11.015  0.0720 -0.1020  0.0351
  196POPC   C3A 2639   9.031   3.834  11.076 -0.2797  0.4028  0.1172
  196POPC   C4A 2640   9.392   3.861  11.463  0.2855  0.3229 -0.0859
  196POPC   C1B 2641   8.321   3.581  10.887  0.0239 -0.0987 -0.0865
  196POPC   C2B 2642   8.187   3.591  11.274  0.0778 -0.0947  0.1809
  196POPC   C3B 2643   8.117   3.568  11.725 -0.1103 -0.0938 -0.1913
  196POPC   C4B 2644   7.890   3.681  12.114  0.1299 -0.1775 -0.0986
  197POPC   NC3 2645   4.460   2.423  13.599  0.4784 -0.0138 -0.2430
  197POPC   PO4 2646   4.108   2.753  13.543  0.1602 -0.1737  0.0124
  197POPC   GL1 2647   4.383   2.805  13.206  0.1107  0.1478 -0.0045
  197POPC   GL2 2648   4.227   2.913  12.951  0.0598  0.1499  0.1181
  197POPC   C1A 2649   4.633   2.636  12.884  0.2374  0.3759 -0.1838
  197POPC   D2A 2650   4.613   2.386  12.491 -0.2740 -0.0685  0.1831
  197POPC   C3A 2651   4.744   2.446  12.108  0.0338  0.3241  0.0416
  197POPC   C4A 2652   4.558   2.775  11.901  0.2362 -0.0609 -0.1692
  197POPC   C1B 2653   4.264   2.822  12.494 -0.1762  0.0469 -0.2428
  197POPC   C2B 2654   4.206   2.469  12.230  0.1427  0.0223 -0.0899
  197POPC   C3B 2655   4.231   2.200  11.960 -0.1201 -0.2213  0.2130
  197POPC   C4B 2656   4.092   1.991  11.573 -0.0841 -0.2454 -0.0578
  198POPC   NC3 2657   4.668   8.345  13.164 -0.0753  0.0652 -0.2045
  198POPC   PO4 2658   4.971   7.998  13.258 -0.1000 -0.2717  0.2245
  198POPC   GL1 2659   4.950   8.087  12.846  0.1382  0.0261  0.0427
  198POPC   GL2 2660   5.227   8.286  12.762 -0.1294  0.2635 -0.1552
  198POPC   C1A 2661   4.709   7.893  12.508  0.0596 -0.1199 -0.2545
  198POPC   D2A 2662   4.448   7.541  12.321  0.1057  0.0558  0.0625
  198POPC   C3A 2663   4.166   7.182  12.351  0.3842  0.3602 -0.0906
  198POPC   C4A 2664   3.722   7.079  12.205 -0.1836  0.0024  0.0683
  198POPC   C1B 2665   4.904   8.370  12.413 -0.0776  0.1844  0.1893
  198POPC   C2B 2666   4.732   8.311  12.108  0.1298  0.2767 -0.0410
  198POPC   C3B 2667   4.735   8.133  11.781 -0.2354 -0.0437  0.1072
  198POPC   C4B 2668   4.572   7.970  11.349  0.0816 -0.3668  0.1407
  199POPC   NC3 2669   6.191   6.260   9.439  0.2091 -0.0050 -0.1028
  199POPC   PO4 2670   5.896   5.885   9.520  0.0803  0.3494 -0.2011
  199POPC   GL1 2671   5.948   6.142   9.907 -0.0931 -0.1382  0.3113
  199POPC   GL2 2672   5.891   6.445   9.885  0.1672  0.1500 -0.1570
  199POPC   C1A 2673   6.037   6.299  10.399 -0.0126 -0.0612 -0.1497
  199POPC   D2A 2674   5.890   6.291  10.803  0.2699 -0.2754 -0.1074
  199POPC   C3A 2675   6.097   6.141  11.134 -0.0591 -0.0002 -0.2342
  199POPC   C4A 2676   6.248   6.108  11.593 -0.1764 -0.0897 -0.0729
  199POPC   C1B 2677   5.601   6.417  10.271  0.1213  0.1078  0.0506
  199POPC   C2B 2678   5.485   6.526  10.663  0.3424 -0.0003  0.2672
  199POPC   C3B 2679   5.225   6.586  11.093 -0.0560  0.1173  0.1667
  199POPC   C4B 2680   5.397   6.866  11.411  0.2197 -0.3084 -0.0401
  200POPC   NC3 2681   1.199   9.416  13.622  0.2118  0.0709  0.2079
  200POPC   PO4 2682   0.878   9.602  13.787  0.1448  0.0272  0.0916
  200POPC   GL1 2683   0.714   9.375  13.390 -0.3323  0.1293 -0.2283
  200POPC   GL2 2684   0.874   9.378  13.149  0.0356  0.1463 -0.2506
  200POPC   C1A 2685   0.446   9.153  13.135 -0.0257  0.1090 -0.1228
  200POPC   D2A 2686   0.283   8.884  12.823 -0.2320  0.3198  0.0586
  200POPC   C3A 2687  -0.088   8.775  12.536 -0.0687  0.0201  0.0273
  200POPC   C4A 2688  -0.443   8.702  12.554  0.0280  0.0921 -0.0808
  200POPC   C1B 2689   0.996   9.486  12.864  0.1206 -0.0228  0.2009
  200POPC   C2B 2690   0.867   9.816  12.570  0.2488 -0.5048  0.0461
  200POPC   C3B 2691   0.697   9.752  12.111  0.3013 -0.1253 -0.0987
  200POPC   C4B 2692   0.522   9.881  11.617 -0.2775 -0.1113 -0.3134
  201POPC   NC3 2693   7.686   8.819  13.128 -0.1100 -0.1646  0.0745
  201POPC   PO4 2694   7.184   8.782  13.150  0.1297 -0.0537  0.1021
  201POPC   GL1 2695   7.184   8.545  12.816 -0.3231  0.2574 -0.0370
  201POPC   GL2 2696   7.476   8.620  12.750  0.2772  0.1505  0.2537
  201POPC   C1A 2697   6.992   8.463  12.346  0.3190  0.2405 -0.1516
  201POPC   D2A 2698   6.677   8.476  12.228  0.2664 -0.0090  0.1588
  201POPC   C3A 2699   6.696   8.391  11.822  0.0182  0.0480  0.0188
  201POPC   C4A 2700   6.463   8.064  11.634 -0.1263  0.0540 -0.0929
  201POPC   C1B 2701   7.532   8.463  12.351  0.1229  0.0558 -0.1387
  201POPC   C2B 2702   7.483   8.397  11.835 -0.1883 -0.1557  0.5620
  201POPC   C3B 2703   7.517   7.961  11.538 -0.1145 -0.0517  0.1272
  201POPC   C4B 2704   7.828   7.685  11.491  0.1085 -0.1120 -0.1618
  202POPC   NC3 2705   1.077   8.562  13.777  0.0009 -0.2581  0.2144
  202POPC   PO4 2706   1.172   8.259  13.407  0.1209  0.0305  0.0315
  202POPC   GL1 2707   1.217   7.997  13.096  0.0853 -0.1642  0.2408
  202POPC   GL2 2708   1.476   7.740  12.923  0.0232  0.2122 -0.0414
  202POPC   C1A 2709   1.230   8.257  12.724  0.0436  0.2923  0.2835
  202POPC   D2A 2710   1.350   8.298  12.285  0.0980 -0.2308  0.1557
  202POPC   C3A 2711   1.413   8.112  11.852 -0.2097  0.0675 -0.2079
  202POPC   C4A 2712   1.694   8.108  11.601  0.0253 -0.3007 -0.0681
  202POPC   C1B 2713   1.672   7.932  12.483 -0.0376  0.0956 -0.1605
  202POPC   C2B 2714   1.620   7.766  12.131  0.1534  0.4489 -0.2178
  202POPC   C3B 2715   1.584   7.536  11.702  0.0158  0.0858  0.0988
  202POPC   C4B 2716   1.441   7.355  11.348  0.0912 -0.0609  0.0675
  203POPC   NC3 2717   7.294   0.193   9.988 -0.2020  0.0626  0.1485
  203POPC   PO4 2718   7.508  -0.150  10.071 -0.0478  0.1907 -0.0438
  203POPC   GL1 2719   7.486  -0.018  10.451 -0.3006 -0.3211  0.5083
  203POPC   GL2 2720   7.320   0.251  10.484 -0.1185  0.1023  0.0464
  203POPC   C1A 2721   7.603  -0.047  10.822 -0.0259  0.3160  0.0305
  203POPC   D2A 2722   7.868  -0.232  11.050 -0.1308  0.0735 -0.0393
  203POPC   C3A 2723   8.137  -0.105  11.335  0.2796 -0.3848 -0.1002
  203POPC   C4A 2724   8.401   0.266  11.301  0.3516  0.1060 -0.0435
  203POPC   C1B 2725   7.347   0.377  10.964 -0.2819  0.0708  0.3127
  203POPC   C2B 2726   7.181   0.504  11.317 -0.1373  0.0460 -0.0977
  203POPC   C3B 2727   7.076   0.543  11.730  0.2892 -0.0941 -0.0071
  203POPC   C4B 2728   6.937   0.115  12.072  0.1269 -0.1326 -0.1002
  204POPC   NC3 2729   5.847   9.954  13.396 -0.2039 -0.3896 -0.0177
  204POPC   PO4 2730   5.327   9.949  13.378  0.2471 -0.1205  0.1612
  204POPC   GL1 2731   5.448   9.888  12.990  0.0522 -0.0943  0.0704
  204POPC   GL2 2732   5.707   9.923  12.928 -0.2110  0.1046  0.0082
  204POPC   C1A 2733   5.258   9.777  12.562  0.0527 -0.3405  0.0935
  204POPC   D2A 2734   4.932   9.822  12.260  0.1380  0.3887  0.0022
  204POPC   C3A 2735   4.523   9.889  12.488  0.0647 -0.2168 -0.0642
  204POPC   C4A 2736   4.248  10.021  12.885 -0.2031  0.0318 -0.0425
  204POPC   C1B 2737   5.863   9.909  12.516 -0.2253 -0.3082 -0.0663
  204POPC   C2B 2738   5.743   9.970  12.086 -0.0724 -0.0054 -0.0624
  204POPC   C3B 2739   5.849  10.241  11.666 -0.1190 -0.1195  0.0707
  204POPC   C4B 2740   6.105  10.236  11.348  0.3775 -0.2043 -0.1425
  205POPC   NC3 2741   9.305   6.056  13.866 -0.0517 -0.0168  0.2398
  205POPC   PO4 2742   9.395   6.065  13.483 -0.1378  0.0073  0.0948
  205POPC   GL1 2743   9.043   5.970  13.070  0.1540  0.1725  0.1953
  205POPC   GL2 2744   8.823   5.744  13.038  0.2333  0.0774  0.0565
  205POPC   C1A 2745   9.248   5.773  12.633 -0.0511  0.1799 -0.0512
  205POPC   D2A 2746   9.407   5.381  12.395  0.2593 -0.2574 -0.2476
  205POPC   C3A 2747   9.073   5.194  12.356  0.2221  0.1698 -0.0667
  205POPC   C4A 2748   8.810   5.406  12.319  0.0336  0.3068  0.1581
  205POPC   C1B 2749   8.723   5.878  12.580  0.1859 -0.0713 -0.0442
  205POPC   C2B 2750   8.969   5.904  12.182  0.0756  0.1353 -0.1838
  205POPC   C3B 2751   8.982   5.685  11.886  0.5980  0.0617 -0.1075
  205POPC   C4B 2752   9.165   5.736  11.526  0.1197 -0.0634  0.0529
  206POPC   NC3 2753   8.297   4.336   9.515 -0.2884 -0.5204 -0.0342
  206POPC   PO4 2754   8.377   4.487   9.822  0.3437 -0.2179 -0.2553
  206POPC   GL1 2755   8.251   4.394  10.222  0.0766  0.0299 -0.0482
  206POPC   GL2 2756   8.457   4.431  10.353  0.0243  0.1587 -0.1774
  206POPC   C1A 2757   8.015   4.387  10.647  0.1038  0.0313 -0.2736
  206POPC   D2A 2758   7.698   4.453  10.871  0.0136 -0.1734 -0.1073
  206POPC   C3A 2759   7.676   4.380  11.302  0.1919  0.0670 -0.4169
  206POPC   C4A 2760   7.929   4.275  11.648  0.1830 -0.1390  0.0919
  206POPC   C1B 2761   8.515   4.806  10.591  0.0916  0.0923 -0.0962
  206POPC   C2B 2762   8.578   5.135  10.992  0.1922  0.0758  0.0136
  206POPC   C3B 2763   8.381   5.067  11.467  0.0576 -0.1347 -0.0526
  206POPC   C4B 2764   8.408   5.290  11.902 -0.1200  0.0786 -0.1226
  207POPC   NC3 2765   2.521   0.733  13.017  0.1808 -0.0255  0.1626
  207POPC   PO4 2766   2.061   0.907  13.022 -0.1123 -0.1735 -0.0965
  207POPC   GL1 2767   1.808   0.664  12.766 -0.0004 -0.2066 -0.1277
  207POPC   GL2 2768   1.765   0.933  12.562  0.1399  0.2295  0.0751
  207POPC   C1A 2769   1.882   0.369  12.366 -0.2488 -0.2587 -0.0204
  207POPC   D2A 2770   1.755  -0.135  12.267  0.1589  0.1544  0.3078
  207POPC   C3A 2771   1.287  -0.313  12.202  0.1337  0.2793  0.1642
  207POPC   C4A 2772   0.978  -0.625  12.078 -0.0829 -0.1928  0.0743
  207POPC   C1B 2773   1.372   0.889  12.566 -0.4015  0.0597  0.0133
  207POPC   C2B 2774   1.384   0.486  12.398  0.0059 -0.0761  0.2930
  207POPC   C3B 2775   1.410   0.179  12.149 -0.0652  0.1272 -0.4457
  207POPC   C4B 2776   1.565  -0.034  11.750  0.0118  0.1257 -0.2320
  208POPC   NC3 2777  10.051   3.618  13.194  0.1400  0.1378 -0.2510
  208POPC   PO4 2778  10.135   4.013  13.091  0.0391 -0.1119  0.0875
  208POPC   GL1 2779  10.184   3.973  12.640 -0.2215  0.4604  0.1436
  208POPC   GL2 2780  10.435   4.192  12.495  0.2214  0.1116  0.1627
  208POPC   C1A 2781  10.260   3.709  12.172 -0.0242 -0.2105 -0.2079
  208POPC   D2A 2782  10.034   3.400  11.889 -0.0834  0.1003  0.1598
  208POPC   C3A 2783  10.233   3.347  11.443  0.1509  0.0717  0.0953
  208POPC   C4A 2784  10.547   3.267  11.095 -0.3118  0.0112 -0.1828
  208POPC   C1B 2785  10.275   4.284  12.209 -0.1740 -0.2069  0.3746
  208POPC   C2B 2786  10.389   4.196  11.797 -0.0352  0.0591 -0.2440
  208POPC   C3B 2787  10.635   4.002  11.535  0.0584  0.0518 -0.2697
  208POPC   C4B 2788  10.582   3.744  11.327  0.1925  0.0971  0.0940
  209POPC   NC3 2789   7.003   8.139  13.241  0.2957  0.3663 -0.1230
  209POPC   PO4 2790   6.587   8.211  13.477  0.1050 -0.1371  0.2989
  209POPC   GL1 2791   6.468   8.128  13.033  0.1693  0.1541 -0.0771
  209POPC   GL2 2792   6.642   7.945  12.937 -0.0737  0.0329  0.0036
  209POPC   C1A 2793   6.319   8.223  12.665  0.2520 -0.1624 -0.0721
  209POPC   D2A 2794   6.159   8.343  12.216 -0.0262 -0.1288  0.1014
  209POPC   C3A 2795   6.088   8.049  11.956 -0.2730 -0.1745  0.0618
  209POPC   C4A 2796   5.743   8.119  11.620  0.0952 -0.1418 -0.0837
  209POPC   C1B 2797   6.794   8.003  12.582  0.1984  0.0712  0.2130
  209POPC   C2B 2798   6.617   7.967  12.206  0.0417 -0.1185 -0.2511
  209POPC   C3B 2799   6.686   7.699  11.974 -0.0162 -0.2416 -0.0923
  209POPC   C4B 2800   7.002   7.421  11.824  0.0524  0.1100  0.0910
  210POPC   NC3 2801   4.183   9.236  13.134  0.2831  0.2838  0.2511
  210POPC   PO4 2802   4.036   8.789  13.104  0.0676  0.1872 -0.2336
  210POPC   GL1 2803   4.025   8.830  12.641 -0.0647  0.1232 -0.0259
  210POPC   GL2 2804   4.246   9.031  12.528 -0.0476  0.0547  0.1052
  210POPC   C1A 2805   3.873   8.943  12.182  0.1380 -0.1271  0.1181
  210POPC   D2A 2806   3.794   8.882  11.753  0.1722  0.3149 -0.1573
  210POPC   C3A 2807   3.941   8.547  11.646  0.2580 -0.3855  0.2321
  210POPC   C4A 2808   4.117   8.272  11.388  0.1151 -0.3042  0.1213
  210POPC   C1B 2809   4.261   9.095  11.928  0.2679  0.5713  0.0446
  210POPC   C2B 2810   4.495   9.418  11.739  0.1145 -0.2161 -0.0732
  210POPC   C3B 2811   4.438   9.826  11.564 -0.3606  0.2247  0.1764
  210POPC   C4B 2812   4.695   9.898  11.320 -0.0442  0.0871 -0.0456
  211POPC   NC3 2813   9.316  10.138  10.108  0.1418  0.2322  0.2201
  211POPC   PO4 2814   9.516   9.803  10.187  0.1197 -0.5339 -0.1551
  211POPC   GL1 2815   9.165   9.835  10.497  0.0560 -0.0345  0.0785
  211POPC   GL2 2816   9.092   9.541  10.615 -0.2491 -0.3513 -0.0237
  211POPC   C1A 2817   9.076   9.878  11.000  0.2364 -0.1915 -0.1082
  211POPC   D2A 2818   8.929   9.627  11.256 -0.0701  0.2124  0.2397
  211POPC   C3A 2819   8.675   9.418  11.624  0.0697  0.4287 -0.1620
  211POPC   C4A 2820   8.282   9.553  11.798 -0.0114 -0.1533 -0.1739
  211POPC   C1B 2821   9.348   9.358  10.857  0.2794  0.1863  0.0037
  211POPC   C2B 2822   9.482   9.222  11.148 -0.1047 -0.2416 -0.0608
  211POPC   C3B 2823   9.402   8.816  11.314 -0.0076 -0.1038  0.0458
  211POPC   C4B 2824   9.472   8.502  11.591 -0.1279  0.4133 -0.0731
  212POPC   NC3 2825   3.327   1.916  13.746 -0.0196 -0.1133 -0.0280
  212POPC   PO4 2826   3.512   2.034  13.302  0.0825 -0.0289 -0.2938
  212POPC   GL1 2827   3.536   1.899  12.867  0.0518 -0.0233 -0.0795
  212POPC   GL2 2828   3.772   1.927  12.741  0.1897 -0.0984 -0.0124
  212POPC   C1A 2829   3.196   1.736  12.550 -0.2682  0.0329 -0.1403
  212POPC   D2A 2830   2.920   1.947  12.205 -0.0580 -0.0722  0.0863
  212POPC   C3A 2831   2.873   1.760  11.824  0.3309 -0.1057  0.1883
  212POPC   C4A 2832   2.750   1.318  11.744  0.1239  0.0393 -0.1275
  212POPC   C1B 2833   4.111   2.060  12.540 -0.0903  0.0150 -0.0757
  212POPC   C2B 2834   4.339   1.990  12.354 -0.0147  0.2533  0.0910
  212POPC   C3B 2835   4.811   1.995  12.218  0.4187 -0.0335 -0.1132
  212POPC   C4B 2836   5.238   1.846  12.239 -0.0843 -0.0131  0.2320
  213POPC   NC3 2837   3.518   9.569  13.343 -0.3382 -0.0285 -0.1993
  213POPC   PO4 2838   3.951   9.644  13.363 -0.4493 -0.0816  0.1552
  213POPC   GL1 2839   3.887   9.687  12.939  0.0500 -0.3482  0.0500
  213POPC   GL2 2840   3.999   9.531  12.692 -0.1456 -0.1429  0.0728
  213POPC   C1A 2841   3.487   9.673  12.678 -0.2694 -0.0025 -0.3638
  213POPC   D2A 2842   3.261   9.841  12.474 -0.2721  0.4789 -0.0604
  213POPC   C3A 2843   3.204   9.658  12.159 -0.2086 -0.0934  0.2544
  213POPC   C4A 2844   3.349   9.581  11.835  0.0347  0.1500 -0.1822
  213POPC   C1B 2845   4.081   9.437  12.231  0.2735 -0.1587 -0.1556
  213POPC   C2B 2846   3.960   9.584  11.846 -0.1344 -0.2497  0.1178
  213POPC   C3B 2847   4.103   9.330  11.517 -0.1627  0.3853  0.3016
  213POPC   C4B 2848   4.128   8.922  11.394  0.1386  0.1275 -0.0495
  214POPC   NC3 2849   4.288   7.623  13.746  0.1811  0.0509  0.0785
  214POPC   PO4 2850   4.312   7.443  13.352  0.0006  0.0826 -0.1488
  214POPC   GL1 2851   4.112   7.632  12.999 -0.1713 -0.1669 -0.1917
  214POPC   GL2 2852   4.045   7.867  13.230 -0.0416  0.0737  0.0808
  214POPC   C1A 2853   4.027   7.699  12.620 -0.0531  0.2312 -0.0315
  214POPC   D2A 2854   3.929   7.570  12.222  0.0619  0.1716  0.0822
  214POPC   C3A 2855   3.563   7.567  12.054  0.0756 -0.3749  0.0701
  214POPC   C4A 2856   3.324   7.719  11.682 -0.0271  0.1926 -0.0967
  214POPC   C1B 2857   3.867   8.134  12.817 -0.2087  0.3168  0.0143
  214POPC   C2B 2858   3.919   8.363  12.478  0.0420  0.1605 -0.0024
  214POPC   C3B 2859   4.202   8.559  12.101  0.0502 -0.0398 -0.1529
  214POPC   C4B 2860   4.426   8.661  11.716 -0.1264  0.0110  0.0745
  215POPC   NC3 2861   0.288   3.723   9.355 -0.2813 -0.0602  0.1013
  215POPC   PO4 2862  -0.131   3.997   9.319 -0.0329 -0.4782  0.1972
  215POPC   GL1 2863  -0.453   4.145   9.778  0.0615 -0.2441  0.1005
  215POPC   GL2 2864  -0.705   4.068   9.907  0.1909  0.1704  0.2660
  215POPC   C1A 2865  -0.339   3.950  10.209  0.1432  0.1447  0.1813
  215POPC   D2A 2866  -0.512   3.616  10.406  0.0363 -0.0311 -0.1863
  215POPC   C3A 2867  -0.569   3.166  10.226  0.0777 -0.1767  0.0803
  215POPC   C4A 2868  -0.376   2.750  10.148 -0.0649 -0.0425 -0.2552
  215POPC   C1B 2869  -0.897   4.184  10.322 -0.0572  0.0951 -0.0209
  215POPC   C2B 2870  -0.834   4.531  10.535 -0.0769  0.0127 -0.0906
  215POPC   C3B 2871  -0.757   4.710  10.936  0.2058 -0.1865  0.0412
  215POPC   C4B 2872  -0.957   5.087  11.185  0.0111 -0.3304 -0.1769
  216POPC   NC3 2873   9.981   9.152  14.541 -0.2609  0.3236  0.1493
  216POPC   PO4 2874   9.903   9.305  14.068 -0.3536 -0.0940  0.0517
  216POPC   GL1 2875  10.124   9.258  13.634 -0.3057  0.3256  0.2003
  216POPC   GL2 2876  10.447   9.226  13.669  0.1335 -0.1545  0.0073
  216POPC   C1A 2877  10.192   9.328  13.246 -0.1961 -0.1719 -0.0272
  216POPC   D2A 2878  10.202   9.457  12.816  0.3474  0.0851 -0.3204
  216POPC   C3A 2879   9.752   9.615  12.706 -0.1499  0.0236 -0.1439
  216POPC   C4A 2880   9.488   9.747  12.390 -0.2007  0.1732 -0.1140
  216POPC   C1B 2881  10.551   8.994  13.286 -0.2122  0.1468 -0.1229
  216POPC   C2B 2882  10.666   8.999  12.852 -0.1181 -0.0641 -0.0698
  216POPC   C3B 2883  10.441   9.102  12.470 -0.3482 -0.0539 -0.2251
  216POPC   C4B 2884  10.509   9.030  12.084 -0.0017 -0.1287 -0.3059
  217POPC   NC3 2885   6.400   1.572   9.421 -0.2465 -0.0998  0.2124
  217POPC   PO4 2886   6.322   1.328   9.826  0.1286 -0.1841  0.1268
  217POPC   GL1 2887   6.207   1.183  10.299  0.4004 -0.2534  0.1864
  217POPC   GL2 2888   6.325   1.464  10.604  0.1135 -0.2128  0.0705
  217POPC   C1A 2889   6.242   0.979  10.626  0.1110 -0.1723  0.0140
  217POPC   D2A 2890   6.421   1.028  11.022 -0.1787  0.0860 -0.0545
  217POPC   C3A 2891   6.171   1.161  11.310 -0.2106 -0.1308  0.0883
  217POPC   C4A 2892   5.723   1.062  11.430 -0.3358  0.0932  0.1608
  217POPC   C1B 2893   6.072   1.409  10.952  0.0026  0.2953  0.1748
  217POPC   C2B 2894   5.831   1.159  10.916  0.0918  0.0727  0.2421
  217POPC   C3B 2895   5.372   0.930  10.963 -0.3544  0.1657  0.2821
  217POPC   C4B 2896   5.079   0.691  11.104  0.0339  0.1671 -0.1403
  218POPC   NC3 2897   2.783   4.149   9.277 -0.1895 -0.1104 -0.1347
  218POPC   PO4 2898   2.559   4.129   9.658 -0.3243  0.4169 -0.3154
  218POPC   GL1 2899   2.992   4.222   9.880 -0.2097 -0.0765  0.1149
  218POPC   GL2 2900   3.098   4.604   9.919 -0.0306  0.0043 -0.0433
  218POPC   C1A 2901   3.329   4.276  10.197  0.0077  0.1087 -0.0189
  218POPC   D2A 2902   3.324   4.542  10.582  0.2258  0.2873 -0.1520
  218POPC   C3A 2903   3.459   4.483  11.004  0.1399 -0.3911 -0.0859
  218POPC   C4A 2904   3.351   4.369  11.367  0.1994 -0.1039  0.1770
  218POPC   C1B 2905   2.873   4.503  10.327  0.3465 -0.0025 -0.0304
  218POPC   C2B 2906   2.637   4.194  10.363  0.1924 -0.0454 -0.3820
  218POPC   C3B 2907   2.156   4.289  10.412  0.0842 -0.0540  0.2442
  218POPC   C4B 2908   1.803   4.552  10.345  0.0633 -0.0923  0.0796
  219POPC   NC3 2909   3.004   8.252  13.321  0.1590 -0.1647 -0.0087
  219POPC   PO4 2910   3.331   8.541  13.526  0.0483  0.1019  0.0685
  219POPC   GL1 2911   3.338   8.513  13.090  0.2565 -0.2333  0.0759
  219POPC   GL2 2912   3.563   8.642  12.929 -0.2258 -0.1805 -0.1242
  219POPC   C1A 2913   3.393   8.208  12.809  0.1073  0.5730  0.2196
  219POPC   D2A 2914   3.560   8.020  12.452  0.1934 -0.0995  0.1383
  219POPC   C3A 2915   3.742   8.042  12.135  0.1687 -0.0603  0.4003
  219POPC   C4A 2916   3.691   8.117  11.708  0.2449 -0.1603  0.0120
  219POPC   C1B 2917   3.511   8.754  12.556 -0.0661 -0.1126  0.1096
  219POPC   C2B 2918   3.542   8.592  12.066 -0.2293 -0.0983 -0.0206
  219POPC   C3B 2919   3.305   8.589  11.733  0.1847  0.1843  0.4309
  219POPC   C4B 2920   3.218   8.253  11.493 -0.0369 -0.0188  0.1255
  220POPC   NC3 2921   4.885   0.964  13.409  0.0054 -0.1179 -0.1047
  220POPC   PO4 2922   4.828   1.322  13.486  0.1974 -0.0261 -0.0102
  220POPC   GL1 2923   4.825   1.342  13.006  0.1171  0.0807  0.0574
  220POPC   GL2 2924   4.489   1.302  12.897 -0.1643 -0.0572 -0.1505
  220POPC   C1A 2925   4.970   1.169  12.555 -0.3799 -0.3088  0.0456
  220POPC   D2A 2926   5.093   1.310  12.124 -0.0517 -0.0166 -0.1042
  220POPC   C3A 2927   4.922   1.570  11.884  0.2279  0.2570  0.1572
  220POPC   C4A 2928   5.078   2.007  11.795 -0.0042 -0.2596 -0.1839
  220POPC   C1B 2929   4.525   0.955  12.756 -0.0380  0.1032 -0.0214
  220POPC   C2B 2930   4.551   0.937  12.346  0.1934 -0.2509  0.1349
  220POPC   C3B 2931   4.563   1.064  11.957  0.0752 -0.0167 -0.0029
  220POPC   C4B 2932   4.613   1.285  11.516  0.0771  0.3870 -0.0145
  221POPC   NC3 2933   3.282   2.508  13.222  0.0151 -0.0775  0.2070
  221POPC   PO4 2934   3.127   2.949  13.189 -0.1653  0.5318  0.1619
  221POPC   GL1 2935   3.302   2.826  12.807 -0.2669  0.0928 -0.2973
  221POPC   GL2 2936   3.500   3.020  12.630 -0.0902  0.0466 -0.1538
  221POPC   C1A 2937   3.350   2.438  12.554 -0.2693 -0.1832 -0.2887
  221POPC   D2A 2938   3.300   2.189  12.320 -0.0749  0.3832  0.1678
  221POPC   C3A 2939   3.659   1.975  12.273 -0.1853  0.1479 -0.1580
  221POPC   C4A 2940   3.872   1.784  12.002 -0.0180 -0.0236 -0.0584
  221POPC   C1B 2941   3.885   2.984  12.261  0.1348 -0.0788  0.1071
  221POPC   C2B 2942   4.032   2.814  11.882 -0.0514 -0.0479  0.0284
  221POPC   C3B 2943   4.275   2.563  11.570  0.3083 -0.0841 -0.1068
  221POPC   C4B 2944   4.342   2.307  11.181  0.1252 -0.0676  0.1013
  222POPC   NC3 2945  11.130   8.433   9.547  0.1386 -0.1229 -0.0909
  222POPC   PO4 2946  11.425   8.374   9.841 -0.2846  0.0718 -0.0339
  222POPC   GL1 2947  11.573   8.221  10.252 -0.1959  0.0297  0.2225
  222POPC   GL2 2948  11.962   8.135  10.323  0.1902  0.1792  0.2650
  222POPC   C1A 2949  11.529   8.174  10.599  0.2702  0.1542  0.0893
  222POPC   D2A 2950  11.611   7.915  10.925 -0.2760 -0.1969 -0.4596
  222POPC   C3A 2951  11.324   7.959  11.254  0.3605  0.0766  0.3187
  222POPC   C4A 2952  11.196   7.750  11.498  0.2551  0.3050 -0.1314
  222POPC   C1B 2953  12.069   8.073  10.705  0.0713 -0.1350 -0.2358
  222POPC   C2B 2954  12.342   7.880  10.995 -0.0874  0.4055  0.1307
  222POPC   C3B 2955  12.311   7.528  11.312  0.0734  0.0445  0.1828
  222POPC   C4B 2956  12.330   7.290  11.647  0.1574 -0.0705 -0.0530
  223POPC   NC3 2957   7.909   1.445   9.963 -0.1264  0.2725  0.0745
  223POPC   PO4 2958   7.717   1.193  10.263  0.2543  0.2169  0.1918
  223POPC   GL1 2959   7.493   1.198  10.602  0.0989  0.0451  0.2006
  223POPC   GL2 2960   7.155   0.947  10.530  0.2789 -0.0281  0.2201
  223POPC   C1A 2961   7.582   1.400  10.999 -0.0072  0.0636 -0.0318
  223POPC   D2A 2962   7.584   1.414  11.375  0.0491  0.3644  0.1019
  223POPC   C3A 2963   7.749   1.740  11.587  0.4785 -0.0132  0.0520
  223POPC   C4A 2964   7.616   1.766  12.029  0.0810 -0.0007  0.2476
  223POPC   C1B 2965   7.107   0.821  10.952 -0.3813 -0.0429 -0.2566
  223POPC   C2B 2966   7.161   0.989  11.411 -0.3387 -0.3734  0.1514
  223POPC   C3B 2967   7.427   1.236  11.793  0.1785  0.0347 -0.3128
  223POPC   C4B 2968   7.574   1.237  12.312 -0.0060  0.0295  0.1549
  224POPC   NC3 2969   4.423   9.526   8.965  0.0187  0.0963  0.0052
  224POPC   PO4 2970   4.409   9.267   9.379 -0.1141 -0.2352 -0.0462
  224POPC   GL1 2971   4.476   9.049   9.822 -0.0837 -0.2617  0.1371
  224POPC   GL2 2972   4.671   9.262   9.812  0.0534  0.0207  0.0449
  224POPC   C1A 2973   4.392   8.916  10.262 -0.2310 -0.1338  0.1902
  224POPC   D2A 2974   4.374   8.665  10.615  0.0571 -0.0001  0.3282
  224POPC   C3A 2975   4.461   8.221  10.483 -0.0491 -0.0442  0.2567
  224POPC   C4A 2976   4.612   7.847  10.350  0.0348  0.5583  0.0449
  224POPC   C1B 2977   4.638   9.354  10.283  0.1458 -0.0546  0.0613
  224POPC   C2B 2978   4.916   9.345  10.524 -0.0811  0.0184  0.2981
  224POPC   C3B 2979   4.925   9.203  10.965  0.2585 -0.5116  0.3585
  224POPC   C4B 2980   4.538   9.309  11.271 -0.2345  0.3329 -0.0068
  225POPC   NC3 2981  10.136  10.264  13.127  0.0208 -0.0888 -0.2668
  225POPC   PO4 2982  10.530  10.414  13.082 -0.1169 -0.0090  0.0499
  225POPC   GL1 2983  10.649  10.775  12.756  0.4480 -0.2782 -0.2997
  225POPC   GL2 2984  10.824  10.960  12.861 -0.0146 -0.2031  0.4685
  225POPC   C1A 2985  10.982  10.856  12.310 -0.1274  0.0509  0.1896
  225POPC   D2A 2986  10.869  10.612  11.895 -0.1734 -0.1644 -0.0643
  225POPC   C3A 2987  10.977  10.350  11.534 -0.1549  0.2933 -0.3254
  225POPC   C4A 2988  10.817  10.153  11.186  0.1035  0.2574  0.1702
  225POPC   C1B 2989  11.080  11.173  12.692  0.2946  0.1433  0.1283
  225POPC   C2B 2990  11.212  11.486  12.476 -0.0040 -0.3865 -0.0550
  225POPC   C3B 2991  11.265  11.577  12.082  0.0840 -0.1457 -0.3859
  225POPC   C4B 2992  11.078  11.675  11.745  0.1525 -0.0678 -0.2420
  226POPC   NC3 2993   5.738   4.658   9.660 -0.1123  0.4141  0.2826
  226POPC   PO4 2994   5.421   4.525  10.042 -0.2647  0.2024 -0.1824
  226POPC   GL1 2995   5.649   4.704  10.311 -0.2408  0.0308 -0.1830
  226POPC   GL2 2996   5.532   5.076  10.352  0.1480 -0.0399 -0.1819
  226POPC   C1A 2997   5.919   4.846  10.580  0.0382 -0.1924  0.0978
  226POPC   D2A 2998   6.218   4.698  10.851  0.1412 -0.2448  0.1537
  226POPC   C3A 2999   6.109   4.426  11.123  0.1660  0.0351 -0.0498
  226POPC   C4A 3000   6.195   4.015  11.178 -0.2711 -0.2586 -0.0539
  226POPC   C1B 3001   5.772   5.346  10.666 -0.1234  0.0039 -0.0599
  226POPC   C2B 3002   5.958   5.153  10.984  0.0125  0.2102  0.3596
  226POPC   C3B 3003   6.237   4.930  11.265  0.0840 -0.2711 -0.0094
  226POPC   C4B 3004   6.245   4.959  11.676  0.1697 -0.0655 -0.0148
  227POPC   NC3 3005   1.097   8.034   9.682 -0.0114 -0.2880 -0.4641
  227POPC   PO4 3006   1.005   8.456   9.730 -0.1762  0.3072 -0.1751
  227POPC   GL1 3007   1.285   8.399  10.033 -0.2081  0.2331 -0.1210
  227POPC   GL2 3008   1.190   8.131  10.203  0.2746  0.1660  0.1667
  227POPC   C1A 3009   1.020   8.472  10.471  0.1432  0.0107 -0.0413
  227POPC   D2A 3010   0.999   8.478  10.927  0.1681 -0.0099  0.1322
  227POPC   C3A 3011   1.208   8.446  11.336 -0.0944 -0.2426  0.0819
  227POPC   C4A 3012   1.481   8.609  11.757 -0.4892  0.1949 -0.2097
  227POPC   C1B 3013   1.281   8.013  10.594 -0.1620 -0.4759 -0.1633
  227POPC   C2B 3014   1.416   8.204  10.955  0.0625  0.0204 -0.2355
  227POPC   C3B 3015   1.756   8.360  11.160  0.0111 -0.0906  0.0571
  227POPC   C4B 3016   2.189   8.396  11.133  0.0066  0.0292 -0.1445
  228POPC   NC3 3017   6.372  10.505   9.549 -0.1631  0.2102 -0.0924
  228POPC   PO4 3018   6.038  10.221   9.595  0.0056  0.1580 -0.0653
  228POPC   GL1 3019   6.275  10.196   9.956 -0.0833 -0.0985 -0.3635
  228POPC   GL2 3020   6.589  10.072   9.922  0.2342  0.3384  0.2618
  228POPC   C1A 3021   6.156  10.057  10.350  0.1625  0.2178 -0.1496
  228POPC   D2A 3022   6.111  10.157  10.791  0.2160  0.1347  0.0471
  228POPC   C3A 3023   5.789   9.975  11.035  0.1326 -0.1714 -0.1572
  228POPC   C4A 3024   5.562   9.578  11.404  0.0896 -0.1875 -0.3246
  228POPC   C1B 3025   6.343   9.644  10.225  0.4010 -0.0504  0.0111
  228POPC   C2B 3026   6.444   9.244  10.410  0.3925 -0.0406  0.0375
  228POPC   C3B 3027   6.332   8.965  10.788  0.2000 -0.1158  0.0971
  228POPC   C4B 3028   6.166   8.735  11.086  0.0052  0.0345 -0.3241
  229POPC   NC3 3029   4.241   8.524   8.963 -0.3295  0.0560 -0.2719
  229POPC   PO4 3030   4.026   8.369   9.328 -0.1775 -0.0015  0.0485
  229POPC   GL1 3031   4.118   8.403   9.804 -0.0234 -0.1159 -0.0724
  229POPC   GL2 3032   4.109   8.716   9.855 -0.1943 -0.0073  0.0618
  229POPC   C1A 3033   4.535   8.471  10.044 -0.0544 -0.0574  0.0581
  229POPC   D2A 3034   4.807   8.638  10.292  0.2444 -0.2353  0.0080
  229POPC   C3A 3035   4.868   8.567  10.805 -0.0042  0.2746  0.0615
  229POPC   C4A 3036   5.211   8.722  11.107 -0.1650 -0.2077  0.1806
  229POPC   C1B 3037   3.863   8.822  10.176  0.0017  0.0762 -0.0740
  229POPC   C2B 3038   3.579   9.223  10.275 -0.0609 -0.2035 -0.2110
  229POPC   C3B 3039   3.521   9.602  10.181  0.1159 -0.4259  0.1218
  229POPC   C4B 3040   3.462  10.111  10.190  0.0884 -0.1583  0.1923
  230POPC   NC3 3041   9.095  10.238   9.569 -0.0296  0.4389 -0.2844
  230POPC   PO4 3042   9.092  10.519   9.811  0.2003 -0.0904  0.0287
  230POPC   GL1 3043   9.156  10.600  10.295 -0.3676 -0.0284  0.2280
  230POPC   GL2 3044   9.045  10.356  10.504 -0.1005 -0.0849 -0.3200
  230POPC   C1A 3045   9.166  10.886  10.614  0.0172 -0.0379  0.5452
  230POPC   D2A 3046   9.261  11.234  10.839  0.0064 -0.1722 -0.1659
  230POPC   C3A 3047   9.133  10.950  11.219 -0.1007  0.1730 -0.0357
  230POPC   C4A 3048   9.241  10.920  11.633 -0.1353  0.0102 -0.1724
  230POPC   C1B 3049   9.109  10.322  10.908  0.2603 -0.2295  0.1522
  230POPC   C2B 3050   9.466  10.218  11.084 -0.3365  0.0538 -0.1472
  230POPC   C3B 3051   9.846  10.197  11.386 -0.0551  0.1744  0.4362
  230POPC   C4B 3052  10.321  10.200  11.324  0.0914 -0.0163  0.2469
  231POPC   NC3 3053   0.347   5.024  13.148  0.2341  0.1454 -0.0872
  231POPC   PO4 3054  -0.093   5.109  13.349  0.5671  0.0345 -0.5832
  231POPC   GL1 3055  -0.298   5.341  12.919  0.4239 -0.0274 -0.0151
  231POPC   GL2 3056  -0.504   5.149  12.807  0.2554 -0.0658 -0.1148
  231POPC   C1A 3057  -0.378   5.546  12.587  0.2214 -0.0982  0.5150
  231POPC   D2A 3058  -0.413   5.596  12.149  0.0451  0.3986  0.1154
  231POPC   C3A 3059  -0.144   5.644  11.815  0.3725  0.0025 -0.2357
  231POPC   C4A 3060  -0.107   5.537  11.417 -0.2172  0.2631 -0.2806
  231POPC   C1B 3061  -0.114   5.171  12.388 -0.3279 -0.0248  0.0264
  231POPC   C2B 3062   0.170   5.206  11.995  0.3055 -0.2798 -0.1341
  231POPC   C3B 3063   0.218   5.023  11.607  0.3917 -0.1911  0.1402
  231POPC   C4B 3064   0.257   4.982  11.129  0.1027  0.0679  0.3853
  232POPC   NC3 3065   8.819   8.062  13.393 -0.0455 -0.1523 -0.0080
  232POPC   PO4 3066   8.812   7.591  13.207  0.1352  0.1620 -0.1527
  232POPC   GL1 3067   8.909   7.215  12.859  0.0359  0.2210 -0.0302
  232POPC   GL2 3068   9.206   7.215  12.756  0.1420 -0.2917  0.0701
  232POPC   C1A 3069   8.493   7.176  12.504 -0.0031 -0.3152 -0.0354
  232POPC   D2A 3070   8.485   7.250  12.098  0.0392 -0.0243  0.0655
  232POPC   C3A 3071   8.619   7.312  11.693 -0.3834  0.1802 -0.1586
  232POPC   C4A 3072   8.955   7.234  11.413 -0.0433 -0.4296 -0.1762
  232POPC   C1B 3073   9.449   7.157  12.356  0.0245  0.0600 -0.1237
  232POPC   C2B 3074   9.662   7.007  12.046  0.0382 -0.1698 -0.0407
  232POPC   C3B 3075   9.901   6.689  11.735  0.1322  0.2458 -0.1582
  232POPC   C4B 3076  10.109   6.338  11.730 -0.1805  0.2287 -0.0080
  233POPC   NC3 3077   6.699   6.075   9.305  0.2785  0.3526 -0.0218
  233POPC   PO4 3078   6.665   6.401   9.173 -0.0658  0.0467 -0.0404
  233POPC   GL1 3079   6.675   6.314   9.717 -0.2357  0.1971 -0.2412
  233POPC   GL2 3080   6.814   6.081   9.887 -0.2631 -0.0025  0.0973
  233POPC   C1A 3081   6.417   6.116  10.148  0.0101 -0.0348  0.3976
  233POPC   D2A 3082   6.424   6.015  10.574 -0.0796 -0.0693  0.1361
  233POPC   C3A 3083   5.991   5.870  10.695  0.0153  0.0570 -0.0590
  233POPC   C4A 3084   5.643   5.966  10.483  0.0211  0.2103  0.2745
  233POPC   C1B 3085   6.834   6.327  10.427 -0.0327  0.0932 -0.2545
  233POPC   C2B 3086   7.057   6.411  10.867 -0.0121  0.3492  0.2653
  233POPC   C3B 3087   7.110   6.373  11.250 -0.0433 -0.0450 -0.4301
  233POPC   C4B 3088   7.483   6.582  11.543  0.2526  0.1357 -0.0457
  234POPC   NC3 3089   1.719   6.878   9.489  0.0164 -0.0070 -0.0937
  234POPC   PO4 3090   1.362   6.632   9.537  0.1037  0.1497  0.1180
  234POPC   GL1 3091   1.224   6.582   9.916  0.0053 -0.1351 -0.0872
  234POPC   GL2 3092   1.216   6.271  10.078 -0.1073  0.0027  0.1496
  234POPC   C1A 3093   1.198   6.704  10.362  0.2155 -0.0541  0.2807
  234POPC   D2A 3094   1.284   6.628  10.746 -0.2372  0.0140 -0.2217
  234POPC   C3A 3095   1.248   6.246  10.965  0.0695 -0.4699  0.1554
  234POPC   C4A 3096   1.094   5.734  10.961  0.4952 -0.0991  0.0553
  234POPC   C1B 3097   1.637   6.340  10.148  0.0192  0.2625 -0.2067
  234POPC   C2B 3098   1.932   6.270  10.431  0.3295  0.2210  0.2065
  234POPC   C3B 3099   1.810   6.007  10.647  0.0349 -0.0744 -0.0083
  234POPC   C4B 3100   1.516   5.611  10.676 -0.1153  0.0040 -0.0501
  235POPC   NC3 3101  10.435   2.918   9.755 -0.1492  0.2982 -0.3647
  235POPC   PO4 3102  10.802   3.129   9.543 -0.2106  0.0362 -0.0063
  235POPC   GL1 3103  11.077   3.246   9.837 -0.3721 -0.1405  0.1087
  235POPC   GL2 3104  11.284   2.954   9.860 -0.2800  0.0420  0.0065
  235POPC   C1A 3105  11.283   3.510  10.174  0.0929 -0.1087  0.1734
  235POPC   D2A 3106  11.377   3.582  10.608 -0.3612  0.1977  0.0971
  235POPC   C3A 3107  11.642   3.502  10.959  0.0034 -0.4411 -0.1241
  235POPC   C4A 3108  11.908   3.575  11.238  0.2845  0.0317  0.2873
  235POPC   C1B 3109  11.277   3.011  10.376 -0.1754 -0.2328  0.2857
  235POPC   C2B 3110  11.406   3.044  10.787  0.1043  0.3434  0.0260
  235POPC   C3B 3111  11.279   3.072  11.216  0.1925 -0.0817 -0.1265
  235POPC   C4B 3112  11.451   3.473  11.394 -0.1226  0.1002  0.0503
  236POPC   NC3 3113   2.500   0.174   9.275 -0.0462  0.3142  0.1251
  236POPC   PO4 3114   2.822   0.127   9.562 -0.1225 -0.1034  0.2994
  236POPC   GL1 3115   2.746  -0.081   9.967 -0.1051 -0.1880  0.3099
  236POPC   GL2 3116   2.487  -0.264  10.055  0.0688  0.2249  0.2810
  236POPC   C1A 3117   2.940  -0.246  10.320 -0.0942 -0.0472  0.0922
  236POPC   D2A 3118   2.941  -0.152  10.735  0.1267 -0.0078 -0.0382
  236POPC   C3A 3119   3.176   0.214  11.012 -0.0807 -0.0643 -0.4229
  236POPC   C4A 3120   2.955   0.574  11.122 -0.0978  0.0816 -0.3227
  236POPC   C1B 3121   2.442  -0.317  10.493  0.1822  0.0978 -0.1478
  236POPC   C2B 3122   2.471  -0.280  10.899 -0.0486 -0.1297 -0.0859
  236POPC   C3B 3123   2.459  -0.443  11.270 -0.1075  0.0371 -0.1130
  236POPC   C4B 3124   2.370  -0.651  11.599 -0.1800 -0.1066  0.2001
  237POPC   NC3 3125   1.154  10.614   9.583 -0.0724  0.0353 -0.1719
  237POPC   PO4 3126   1.426  10.685   9.958  0.0928 -0.1084 -0.1413
  237POPC   GL1 3127   1.730  10.786  10.292 -0.1333 -0.0671 -0.1801
  237POPC   GL2 3128   1.738  10.489  10.478 -0.1797  0.0974  0.0824
  237POPC   C1A 3129   1.719  11.020  10.629  0.1869 -0.1113 -0.0521
  237POPC   D2A 3130   1.426  11.111  10.805 -0.4217 -0.0201  0.0630
  237POPC   C3A 3131   1.234  11.399  10.697 -0.3137 -0.0562  0.0279
  237POPC   C4A 3132   0.981  11.685  11.102 -0.0808  0.0142  0.1323
  237POPC   C1B 3133   1.969  10.173  10.768  0.2274  0.1056 -0.1776
  237POPC   C2B 3134   2.265  10.397  11.124  0.0268 -0.0494  0.2237
  237POPC   C3B 3135   2.319  10.204  11.521 -0.0008  0.1292 -0.1679
  237POPC   C4B 3136   2.681  10.303  11.865 -0.1976  0.3911 -0.0653
  238POPC   NC3 3137   1.986   4.087   9.794  0.0693  0.0738 -0.1525
  238POPC   PO4 3138   1.979   3.651   9.563 -0.2640  0.4858  0.2009
  238POPC   GL1 3139   2.033   3.607  10.068  0.0070  0.1147 -0.1844
  238POPC   GL2 3140   2.247   3.323   9.954  0.1565 -0.2768 -0.0417
  238POPC   C1A 3141   2.089   3.861  10.563  0.0841  0.2616 -0.1295
  238POPC   D2A 3142   1.974   3.916  11.018  0.2104 -0.1267  0.0571
  238POPC   C3A 3143   2.023   4.268  11.250 -0.0745 -0.2253 -0.0348
  238POPC   C4A 3144   2.257   4.490  11.532 -0.3429 -0.0827 -0.2544
  238POPC   C1B 3145   2.509   3.652  10.196  0.0088 -0.0800 -0.2418
  238POPC   C2B 3146   2.976   3.887  10.297  0.5813 -0.0459  0.2047
  238POPC   C3B 3147   3.118   4.095  10.658 -0.1421 -0.0597 -0.0602
  238POPC   C4B 3148   3.426   4.025  10.921 -0.0420 -0.1591  0.2672
  239POPC   NC3 3149  11.282   5.565  13.589  0.1714  0.2143  0.1725
  239POPC   PO4 3150  11.421   5.547  13.081 -0.2878  0.0405  0.1323
  239POPC   GL1 3151  11.494   5.489  12.695  0.1714  0.2475  0.0782
  239POPC   GL2 3152  11.846   5.480  12.581 -0.2191  0.1200 -0.0479
  239POPC   C1A 3153  11.349   5.679  12.266 -0.3676  0.2416  0.0726
  239POPC   D2A 3154  11.202   6.068  12.128 -0.0578 -0.0415 -0.3279
  239POPC   C3A 3155  10.868   6.031  11.920 -0.0322  0.2295  0.0573
  239POPC   C4A 3156  10.495   5.922  11.781  0.4825 -0.0603  0.1513
  239POPC   C1B 3157  12.016   5.163  12.230 -0.2617 -0.1431 -0.0899
  239POPC   C2B 3158  11.878   4.862  11.902  0.0926 -0.0489  0.0707
  239POPC   C3B 3159  12.009   5.177  11.568 -0.0088 -0.0992  0.2856
  239POPC   C4B 3160  12.259   5.476  11.340  0.4595  0.4014 -0.1205
  240POPC   NC3 3161   2.055  10.944   9.910 -0.0637 -0.3563  0.1089
  240POPC   PO4 3162   1.752  11.194  10.014 -0.0774 -0.1402 -0.1063
  240POPC   GL1 3163   1.957  11.292  10.268  0.0792 -0.1731  0.3586
  240POPC   GL2 3164   2.192  11.432  10.262  0.1638 -0.0679  0.1673
  240POPC   C1A 3165   2.064  11.363  10.797 -0.1651 -0.0937  0.0456
  240POPC   D2A 3166   2.070  11.397  11.225 -0.1058  0.0494  0.0662
  240POPC   C3A 3167   1.856  11.652  11.429  0.1128 -0.0705 -0.0067
  240POPC   C4A 3168   1.778  12.146  11.537 -0.0923 -0.1469 -0.1202
  240POPC   C1B 3169   2.537  11.526  10.492  0.3795  0.1492 -0.2210
  240POPC   C2B 3170   2.914  11.767  10.627 -0.0403  0.0949  0.4659
  240POPC   C3B 3171   3.353  11.845  10.606  0.2542  0.3319 -0.0497
  240POPC   C4B 3172   3.832  11.747  10.642  0.2567  0.1511 -0.0704
  241POPC   NC3 3173   5.150  10.322   9.156  0.0888  0.3325 -0.2857
  241POPC   PO4 3174   5.176  10.541   9.463  0.1334 -0.0271  0.0848
  241POPC   GL1 3175   4.837  10.705   9.765 -0.0899  0.1218 -0.1001
  241POPC   GL2 3176   4.932  11.046   9.785  0.4268  0.0454  0.0053
  241POPC   C1A 3177   4.706  10.786  10.210  0.2673 -0.1132 -0.1419
  241POPC   D2A 3178   4.581  10.941  10.555 -0.2593 -0.0555 -0.2982
  241POPC   C3A 3179   4.727  10.839  11.029 -0.1370  0.0585 -0.1162
  241POPC   C4A 3180   5.137  11.132  11.153  0.3111  0.0243 -0.1062
  241POPC   C1B 3181   5.157  11.034  10.079  0.0666 -0.1594 -0.3291
  241POPC   C2B 3182   5.540  10.806  10.255  0.1390  0.2288 -0.1440
  241POPC   C3B 3183   5.775  10.465  10.515  0.3201 -0.0338 -0.2434
  241POPC   C4B 3184   5.869  10.547  11.061 -0.2383 -0.1092  0.4243
  242POPC   NC3 3185   1.527   4.825   9.300 -0.1305 -0.0515 -0.0232
  242POPC   PO4 3186   1.670   5.301   9.351 -0.2523 -0.2277 -0.0643
  242POPC   GL1 3187   1.473   5.167   9.639 -0.4415  0.2080 -0.0379
  242POPC   GL2 3188   1.357   5.246   9.830 -0.1339 -0.0424 -0.0782
  242POPC   C1A 3189   1.682   4.940  10.059 -0.1093 -0.0279 -0.2178
  242POPC   D2A 3190   2.112   5.012  10.181 -0.0520 -0.0477  0.2630
  242POPC   C3A 3191   2.296   4.774  10.486  0.1090 -0.0161 -0.0138
  242POPC   C4A 3192   2.547   4.902  10.897  0.0848 -0.0192 -0.1711
  242POPC   C1B 3193   1.505   5.362  10.249  0.1534  0.0160 -0.0745
  242POPC   C2B 3194   1.814   5.236  10.518 -0.1066 -0.1288 -0.0482
  242POPC   C3B 3195   2.017   5.085  10.859 -0.0606  0.3739  0.2964
  242POPC   C4B 3196   2.189   5.124  11.229 -0.0594 -0.0122  0.0344
  243POPC   NC3 3197   2.798   1.429   9.232  0.6248  0.0481  0.1674
  243POPC   PO4 3198   2.855   1.057   9.403  0.2977 -0.3710 -0.3015
  243POPC   GL1 3199   3.020   0.946   9.715  0.1380  0.3338 -0.2273
  243POPC   GL2 3200   3.056   0.630   9.853 -0.1782 -0.3195 -0.0421
  243POPC   C1A 3201   3.343   1.019  10.037 -0.2166 -0.1524  0.0909
  243POPC   D2A 3202   3.284   1.065  10.475  0.1157 -0.3302  0.0468
  243POPC   C3A 3203   3.712   0.905  10.622  0.1303  0.3650 -0.3005
  243POPC   C4A 3204   4.023   0.866  10.937 -0.1852  0.1517 -0.1682
  243POPC   C1B 3205   2.983   0.721  10.251 -0.0716  0.0045  0.0418
  243POPC   C2B 3206   2.813   0.954  10.676  0.0788  0.3016 -0.1462
  243POPC   C3B 3207   3.078   1.057  10.934 -0.0215 -0.1019  0.3679
  243POPC   C4B 3208   3.535   1.205  11.110  0.0516  0.5637  0.1279
  244POPC   NC3 3209   5.233  11.246   9.430 -0.0493 -0.0280 -0.1172
  244POPC   PO4 3210   5.634  11.450   9.590 -0.0951  0.4136 -0.1042
  244POPC   GL1 3211   5.453  11.395   9.968 -0.0470 -0.2214  0.1401
  244POPC   GL2 3212   5.131  11.548  10.048  0.2259 -0.1728 -0.1494
  244POPC   C1A 3213   5.510  11.420  10.316  0.1506  0.0338 -0.0658
  244POPC   D2A 3214   5.472  11.417  10.713 -0.1559 -0.1837  0.0403
  244POPC   C3A 3215   5.617  11.404  11.194  0.1459  0.0158  0.1039
  244POPC   C4A 3216   5.726  11.509  11.611  0.1068 -0.0542  0.4849
  244POPC   C1B 3217   5.184  11.750  10.468 -0.0820 -0.0597 -0.1044
  244POPC   C2B 3218   5.077  11.569  10.879  0.1534  0.2012  0.3704
  244POPC   C3B 3219   4.808  11.601  11.180 -0.0140 -0.2809 -0.1288
  244POPC   C4B 3220   4.471  11.662  11.461 -0.1108  0.1385 -0.0107
  245POPC   NC3 3221   1.669   9.987  10.145  0.1708  0.1273  0.3290
  245POPC   PO4 3222   1.377  10.135  10.310 -0.0948  0.3794 -0.1954
  245POPC   GL1 3223   1.441  10.094  10.700  0.0248 -0.0070  0.1099
  245POPC   GL2 3224   1.680   9.750  10.707  0.0570  0.4279 -0.0451
  245POPC   C1A 3225   1.338  10.211  11.119 -0.0489  0.0356 -0.0479
  245POPC   D2A 3226   1.235  10.257  11.557 -0.0129  0.1725  0.1894
  245POPC   C3A 3227   0.926  10.609  11.593  0.0270  0.1120  0.0604
  245POPC   C4A 3228   1.114  10.981  11.722  0.1566  0.2122 -0.4391
  245POPC   C1B 3229   1.755   9.857  11.138 -0.1442 -0.1770 -0.4301
  245POPC   C2B 3230   1.993   9.744  11.498 -0.1812 -0.2795  0.0706
  245POPC   C3B 3231   2.381   9.537  11.663  0.0279  0.0600  0.2133
  245POPC   C4B 3232   2.442   9.364  12.140 -0.0490  0.1304 -0.3539
  246POPC   NC3 3233   7.627   5.594  13.330 -0.1762  0.0496 -0.3549
  246POPC   PO4 3234   7.638   5.199  13.525 -0.0657  0.0373 -0.0513
  246POPC   GL1 3235   7.669   4.972  13.164 -0.3310  0.3428  0.1220
  246POPC   GL2 3236   7.634   5.180  12.962 -0.1024 -0.0418 -0.1746
  246POPC   C1A 3237   7.667   4.653  12.901 -0.0947  0.0545 -0.3971
  246POPC   D2A 3238   7.783   4.263  12.570 -0.1274  0.1907  0.2228
  246POPC   C3A 3239   7.553   4.062  12.195 -0.0190  0.0914  0.3360
  246POPC   C4A 3240   7.442   3.862  11.928 -0.2539 -0.1442 -0.1325
  246POPC   C1B 3241   7.337   5.019  12.695  0.1056 -0.1784  0.0732
  246POPC   C2B 3242   7.150   4.982  12.309 -0.1052 -0.1551  0.0220
  246POPC   C3B 3243   7.156   4.905  11.806  0.2466  0.0492 -0.1274
  246POPC   C4B 3244   7.228   4.653  11.356  0.0382 -0.5067 -0.3193
  247POPC   NC3 3245   7.508   6.928  13.766 -0.4136  0.1208  0.0812
  247POPC   PO4 3246   7.249   6.863  13.480 -0.2200  0.0241  0.1541
  247POPC   GL1 3247   7.193   6.926  12.980  0.0059  0.1870  0.0372
  247POPC   GL2 3248   6.829   6.820  12.905  0.0555  0.0259  0.1179
  247POPC   C1A 3249   7.223   7.122  12.622  0.0405 -0.0470 -0.0666
  247POPC   D2A 3250   7.117   7.122  12.163  0.2091  0.2481 -0.2304
  247POPC   C3A 3251   7.389   6.983  12.003  0.0238  0.0446  0.0459
  247POPC   C4A 3252   7.629   7.146  11.649  0.0326 -0.2324  0.1194
  247POPC   C1B 3253   6.786   6.658  12.451 -0.3808 -0.0907  0.0590
  247POPC   C2B 3254   6.700   6.825  12.123 -0.1108  0.0647  0.2422
  247POPC   C3B 3255   6.807   6.948  11.679  0.3021 -0.0723 -0.1873
  247POPC   C4B 3256   7.109   6.886  11.559 -0.2021  0.0400  0.0475
  248POPC   NC3 3257   4.066   4.960  13.034  0.2119  0.0443  0.1354
  248POPC   PO4 3258   3.626   4.836  12.708 -0.2680  0.0516  0.2670
  248POPC   GL1 3259   3.618   5.112  12.284 -0.3644 -0.1314  0.0683
  248POPC   GL2 3260   3.916   5.126  12.061  0.3316 -0.1233 -0.0262
  248POPC   C1A 3261   3.460   5.348  11.901 -0.5250  0.1034  0.0803
  248POPC   D2A 3262   3.125   5.281  11.530 -0.1117  0.0179  0.0777
  248POPC   C3A 3263   2.652   5.214  11.725 -0.0269 -0.1031  0.4492
  248POPC   C4A 3264   2.343   4.901  11.838 -0.0657  0.1185  0.0917
  248POPC   C1B 3265   4.239   5.546  12.130 -0.2195  0.0586 -0.1622
  248POPC   C2B 3266   4.271   5.842  11.718  0.4233 -0.0244  0.0131
  248POPC   C3B 3267   4.121   6.100  11.355  0.1151 -0.2888  0.2307
  248POPC   C4B 3268   4.332   6.051  10.990  0.0511  0.0147  0.2380
  249POPC   NC3 3269   2.314   8.961   9.441  0.3201  0.3208 -0.3063
  249POPC   PO4 3270   2.362   8.668   9.827 -0.0420  0.1559  0.0064
  249POPC   GL1 3271   2.443   8.455  10.258  0.3198 -0.2222 -0.2956
  249POPC   GL2 3272   2.195   8.454  10.611 -0.0627  0.3464  0.1394
  249POPC   C1A 3273   2.738   8.312  10.475 -0.2248 -0.1733 -0.0555
  249POPC   D2A 3274   2.972   8.221  10.895 -0.3188 -0.2073 -0.2061
  249POPC   C3A 3275   2.693   8.170  11.274  0.0644 -0.1965 -0.3087
  249POPC   C4A 3276   2.795   8.148  11.687  0.1208  0.1132  0.1440
  249POPC   C1B 3277   2.457   8.132  10.829 -0.1911  0.0246  0.1219
  249POPC   C2B 3278   2.668   7.804  10.721 -0.0216 -0.1992 -0.4304
  249POPC   C3B 3279   2.484   7.444  10.485  0.0620  0.0480 -0.1053
  249POPC   C4B 3280   2.144   7.445  10.230 -0.2315 -0.0189 -0.1036
  250POPC   NC3 3281   9.630   3.688   9.863 -0.0055  0.1290  0.2402
  250POPC   PO4 3282   9.164   3.828   9.974  0.1306 -0.0641  0.0041
  250POPC   GL1 3283   9.358   3.849  10.286  0.1953 -0.0846  0.0637
  250POPC   GL2 3284   9.268   3.650  10.625 -0.1743 -0.2207 -0.0664
  250POPC   C1A 3285   9.774   3.921  10.486 -0.0214 -0.1348 -0.1917
  250POPC   D2A 3286  10.155   3.817  10.650  0.0253  0.2178 -0.0738
  250POPC   C3A 3287  10.113   3.784  11.048  0.0465 -0.2648  0.2639
  250POPC   C4A 3288  10.208   4.199  11.373  0.0999  0.1234  0.1917
  250POPC   C1B 3289   8.844   3.789  10.628 -0.0792 -0.0173  0.0709
  250POPC   C2B 3290   8.478   4.026  10.667 -0.4622  0.0241  0.1165
  250POPC   C3B 3291   8.508   4.404  10.932  0.0684  0.2226 -0.3056
  250POPC   C4B 3292   8.288   4.423  11.334  0.1382 -0.0463 -0.1545
  251POPC   NC3 3293   9.168  11.183  13.800 -0.1846  0.1178  0.2606
  251POPC   PO4 3294   9.561  11.441  13.686 -0.1719  0.1936 -0.1669
  251POPC   GL1 3295   9.230  11.434  13.311  0.0989 -0.2290 -0.1525
  251POPC   GL2 3296   9.023  11.673  13.272 -0.1424  0.2492 -0.2442
  251POPC   C1A 3297   9.120  11.243  12.827 -0.3927 -0.1442 -0.2957
  251POPC   D2A 3298   9.024  11.160  12.440  0.1815  0.0585  0.1508
  251POPC   C3A 3299   8.872  11.499  12.119  0.0061 -0.2178 -0.1374
  251POPC   C4A 3300   8.764  11.766  11.745  0.2370  0.1370  0.1603
  251POPC   C1B 3301   8.941  11.724  12.876 -0.1836 -0.0739 -0.2004
  251POPC   C2B 3302   8.830  11.959  12.646  0.0798 -0.0027  0.0352
  251POPC   C3B 3303   8.932  12.030  12.219  0.3878  0.0789 -0.0237
  251POPC   C4B 3304   9.339  12.036  12.032  0.2082 -0.0232  0.1863
  252POPC   NC3 3305   4.999   4.747  13.422  0.2452  0.2009 -0.1573
  252POPC   PO4 3306   4.747   4.968  13.077 -0.0127 -0.1210  0.0280
  252POPC   GL1 3307   4.503   4.882  12.741  0.0462 -0.2127  0.2731
  252POPC   GL2 3308   4.746   4.831  12.476 -0.0400 -0.0952 -0.1720
  252POPC   C1A 3309   4.346   5.094  12.350  0.0053 -0.1343 -0.0452
  252POPC   D2A 3310   4.435   5.119  11.918 -0.1457 -0.0615  0.0796
  252POPC   C3A 3311   4.641   5.325  11.664 -0.0129  0.0915  0.0695
  252POPC   C4A 3312   4.965   5.396  11.302  0.0354  0.0225 -0.3701
  252POPC   C1B 3313   4.892   4.954  12.127 -0.0551 -0.0334 -0.2682
  252POPC   C2B 3314   5.088   5.232  11.826  0.2606 -0.0526  0.1477
  252POPC   C3B 3315   5.446   5.379  11.547  0.0040  0.0555  0.3589
  252POPC   C4B 3316   5.883   5.334  11.541 -0.0845 -0.2920  0.0372
  253POPC   NC3 3317   6.960   7.400   9.383 -0.1132  0.1126 -0.1030
  253POPC   PO4 3318   6.522   7.233   9.282  0.0836 -0.1022  0.2938
  253POPC   GL1 3319   6.438   7.317   9.663  0.2283 -0.2389  0.0226
  253POPC   GL2 3320   6.038   7.442   9.746  0.4596 -0.2796 -0.1159
  253POPC   C1A 3321   6.638   7.510  10.018  0.1191 -0.3715  0.1468
  253POPC   D2A 3322   6.921   7.808  10.239 -0.1421 -0.2701  0.1675
  253POPC   C3A 3323   6.851   7.630  10.685 -0.3869 -0.0128  0.3612
  253POPC   C4A 3324   6.501   7.466  10.996  0.0147 -0.2141  0.0758
  253POPC   C1B 3325   6.122   7.473  10.086  0.0951  0.0890  0.1170
  253POPC   C2B 3326   5.979   7.286  10.410 -0.0001  0.2972  0.2829
  253POPC   C3B 3327   5.864   7.363  10.813 -0.3522 -0.1662  0.0214
  253POPC   C4B 3328   6.044   7.343  11.181 -0.1490 -0.3345 -0.0083
  254POPC   NC3 3329   0.245   2.165  13.600  0.1521 -0.1428 -0.0853
  254POPC   PO4 3330  -0.089   2.298  13.245 -0.1194 -0.0528  0.2931
  254POPC   GL1 3331  -0.286   2.037  12.842 -0.1467  0.0734 -0.0310
  254POPC   GL2 3332  -0.526   2.252  12.814  0.2986  0.0738 -0.3791
  254POPC   C1A 3333  -0.194   2.043  12.393 -0.1594  0.1762  0.0358
  254POPC   D2A 3334  -0.113   2.191  11.984 -0.0033  0.0550  0.1234
  254POPC   C3A 3335  -0.072   2.301  11.530  0.1444 -0.0964  0.0325
  254POPC   C4A 3336  -0.195   2.462  11.126 -0.3087 -0.2089 -0.1943
  254POPC   C1B 3337  -0.278   2.476  12.458  0.1919 -0.2729  0.1702
  254POPC   C2B 3338  -0.255   2.655  12.090  0.0073 -0.0607  0.4084
  254POPC   C3B 3339  -0.158   2.748  11.679 -0.1293  0.1757  0.0991
  254POPC   C4B 3340   0.324   2.624  11.445 -0.3070 -0.4061  0.1338
  255POPC   NC3 3341   1.103   3.634  13.619  0.1983 -0.3705 -0.1029
  255POPC   PO4 3342   1.458   3.628  13.342  0.1495 -0.2062 -0.4150
  255POPC   GL1 3343   1.285   3.507  12.923 -0.1440 -0.0850  0.1826
  255POPC   GL2 3344   1.113   3.811  12.692 -0.1359  0.1665 -0.1329
  255POPC   C1A 3345   1.295   3.336  12.509 -0.0534 -0.0597  0.1450
  255POPC   D2A 3346   1.484   3.099  12.150 -0.3995 -0.2166 -0.0338
  255POPC   C3A 3347   1.827   3.265  11.986 -0.2303 -0.2273 -0.3414
  255POPC   C4A 3348   1.998   3.465  11.810 -0.0022  0.1131  0.1321
  255POPC   C1B 3349   1.274   3.822  12.338  0.0452 -0.2119 -0.0681
  255POPC   C2B 3350   1.314   3.999  11.932 -0.0176  0.1922  0.2409
  255POPC   C3B 3351   1.364   4.158  11.502  0.1080 -0.2050 -0.2155
  255POPC   C4B 3352   1.443   3.971  11.091  0.1416 -0.0328  0.1487
  256POPC   NC3 3353   6.605   4.503   9.313  0.0027  0.3791  0.0867
  256POPC   PO4 3354   6.875   4.632   9.695 -0.2758 -0.1793  0.0066
  256POPC   GL1 3355   6.801   4.736  10.133 -0.1013  0.0615 -0.1855
  256POPC   GL2 3356   7.139   4.670  10.213 -0.0452  0.0811  0.0143
  256POPC   C1A 3357   6.833   5.202  10.334  0.1680  0.0305 -0.0012
  256POPC   D2A 3358   6.922   5.511  10.592  0.0725 -0.0329 -0.2113
  256POPC   C3A 3359   6.969   5.869  10.491  0.1540  0.0564 -0.0279
  256POPC   C4A 3360   7.230   5.992  10.184 -0.2277  0.0147  0.0660
  256POPC   C1B 3361   7.171   4.361  10.651 -0.1059 -0.1379  0.2339
  256POPC   C2B 3362   7.200   4.215  11.072 -0.3657  0.0971  0.2082
  256POPC   C3B 3363   7.379   3.990  11.377 -0.2006  0.1852 -0.2344
  256POPC   C4B 3364   7.729   3.788  11.531  0.0737  0.1279  0.1426
  257POPC   NC3 3365   1.220   7.593   9.374 -0.0275  0.0505 -0.5233
  257POPC   PO4 3366   1.259   7.578   9.839  0.1332 -0.1164  0.2899
  257POPC   GL1 3367   1.528   7.526  10.122 -0.1418  0.1246  0.3586
  257POPC   GL2 3368   1.372   7.638  10.318 -0.1123  0.1154 -0.3795
  257POPC   C1A 3369   1.636   7.242  10.406 -0.2481 -0.3149  0.2338
  257POPC   D2A 3370   1.648   7.205  10.777  0.1228 -0.3319 -0.4932
  257POPC   C3A 3371   1.920   7.224  11.049 -0.2250 -0.3121 -0.0039
  257POPC   C4A 3372   2.013   7.331  11.504 -0.0394 -0.3390  0.0614
  257POPC   C1B 3373   1.777   7.681  10.549 -0.0349  0.1369  0.0099
  257POPC   C2B 3374   2.107   7.646  10.732  0.0099 -0.0282 -0.0448
  257POPC   C3B 3375   2.394   7.652  11.191  0.1511 -0.1068 -0.2214
  257POPC   C4B 3376   2.420   7.672  11.486 -0.4587  0.0255  0.1683
  258POPC   NC3 3377   7.284   1.455  10.273  0.1045  0.2688  0.1305
  258POPC   PO4 3378   7.560   1.785  10.187 -0.2908 -0.1444 -0.1899
  258POPC   GL1 3379   7.704   1.688  10.527 -0.2104 -0.2124  0.2067
  258POPC   GL2 3380   7.347   1.726  10.765 -0.0674 -0.2204  0.1661
  258POPC   C1A 3381   7.763   1.854  10.983  0.2495 -0.1464  0.1642
  258POPC   D2A 3382   7.733   2.191  11.271  0.1783  0.2573 -0.0793
  258POPC   C3A 3383   7.412   2.408  11.301  0.2129 -0.1343 -0.0512
  258POPC   C4A 3384   7.027   2.395  11.336  0.0239 -0.1114  0.2931
  258POPC   C1B 3385   7.269   1.911  11.173  0.0974 -0.3882  0.0862
  258POPC   C2B 3386   7.180   2.078  11.667 -0.0630  0.3560  0.0103
  258POPC   C3B 3387   7.133   2.094  12.232 -0.1585  0.2030 -0.2378
  258POPC   C4B 3388   7.222   2.309  12.563 -0.0312 -0.1147  0.2877
  259POPC   NC3 3389   5.642   0.659   9.629  0.0633  0.1997 -0.0639
  259POPC   PO4 3390   5.548   1.036   9.786  0.1313  0.1197 -0.1570
  259POPC   GL1 3391   5.538   0.977  10.270 -0.0759 -0.0038  0.3303
  259POPC   GL2 3392   5.175   0.978  10.432 -0.0378 -0.0732  0.2049
  259POPC   C1A 3393   5.715   0.760  10.558  0.0626  0.0585 -0.1014
  259POPC   D2A 3394   5.720   0.571  11.055  0.1856 -0.1402 -0.3146
  259POPC   C3A 3395   5.402   0.600  11.461 -0.1694  0.0229 -0.2135
  259POPC   C4A 3396   4.963   0.604  11.659 -0.0490  0.4292  0.1787
  259POPC   C1B 3397   4.909   1.113  10.838  0.1412 -0.1615  0.1561
  259POPC   C2B 3398   4.464   1.279  11.072 -0.2645  0.0484  0.1453
  259POPC   C3B 3399   4.202   1.534  11.343 -0.1617 -0.1137 -0.2254
  259POPC   C4B 3400   3.808   1.460  11.593  0.1516  0.0844 -0.0512
  260POPC   NC3 3401   3.995   5.764  12.853 -0.1041 -0.0527  0.0883
  260POPC   PO4 3402   4.169   6.172  12.875  0.0168  0.1919 -0.1819
  260POPC   GL1 3403   3.968   6.089  12.456 -0.2794  0.1527 -0.1224
  260POPC   GL2 3404   3.788   5.687  12.358  0.0657 -0.1262  0.1512
  260POPC   C1A 3405   4.093   6.246  12.044  0.1604 -0.0007 -0.3037
  260POPC   D2A 3406   4.280   6.395  11.734 -0.0036 -0.0313  0.1415
  260POPC   C3A 3407   4.593   6.259  11.625 -0.1137 -0.0717 -0.0145
  260POPC   C4A 3408   4.928   6.243  11.881 -0.1959 -0.2909 -0.0697
  260POPC   C1B 3409   3.758   5.898  11.973  0.1383  0.0002 -0.2549
  260POPC   C2B 3410   3.551   5.779  11.619 -0.1179 -0.1915 -0.2187
  260POPC   C3B 3411   3.186   5.818  11.428  0.0220 -0.4566 -0.4874
  260POPC   C4B 3412   2.919   5.818  11.138 -0.0335 -0.0200 -0.0455
  261POPC   NC3 3413   1.798   4.305  13.127 -0.3159 -0.0381  0.0390
  261POPC   PO4 3414   1.676   4.519  12.853 -0.0353 -0.1539 -0.2058
  261POPC   GL1 3415   1.488   4.687  12.477  0.2259  0.0900 -0.3716
  261POPC   GL2 3416   1.247   4.928  12.554  0.0974 -0.2172 -0.1829
  261POPC   C1A 3417   1.401   4.481  12.126 -0.0705 -0.0417  0.1622
  261POPC   D2A 3418   1.374   4.625  11.770  0.0119 -0.1447 -0.0635
  261POPC   C3A 3419   1.003   4.797  11.609  0.0490 -0.3244  0.0124
  261POPC   C4A 3420   0.591   4.751  11.414  0.0338  0.3538  0.1930
  261POPC   C1B 3421   1.320   4.966  12.130 -0.1473  0.2266  0.0203
  261POPC   C2B 3422   1.607   5.055  11.847 -0.0246 -0.2787 -0.3263
  261POPC   C3B 3423   1.900   4.901  11.608  0.2458 -0.0891  0.1960
  261POPC   C4B 3424   1.880   4.731  11.314 -0.2157 -0.1215 -0.1902
  262POPC   NC3 3425   0.375   9.195   9.980 -0.0963 -0.2588  0.1205
  262POPC   PO4 3426   0.391   9.697  10.163 -0.0411  0.1049  0.2106
  262POPC   GL1 3427   0.414   9.746  10.647 -0.2065 -0.3925  0.0660
  262POPC   GL2 3428   0.042   9.870  10.705  0.2827  0.1253  0.1821
  262POPC   C1A 3429   0.561   9.941  11.110  0.0822 -0.1016 -0.2399
  262POPC   D2A 3430   0.982   9.897  11.271  0.4046 -0.2056  0.3632
  262POPC   C3A 3431   1.293   9.699  11.335 -0.1205 -0.0405  0.0810
  262POPC   C4A 3432   1.348   9.292  11.164  0.3854  0.0803 -0.1656
  262POPC   C1B 3433   0.116   9.665  11.066 -0.0730 -0.1196  0.0325
  262POPC   C2B 3434   0.318   9.517  11.389 -0.0621 -0.1121  0.1342
  262POPC   C3B 3435   0.344   9.418  11.853  0.1137 -0.2254  0.3835
  262POPC   C4B 3436   0.500   9.245  12.144  0.2458  0.0919  0.2089
  263POPC   NC3 3437   0.872   6.692  13.705 -0.0436 -0.1953 -0.0759
  263POPC   PO4 3438   1.076   6.593  13.321  0.0518 -0.0116  0.2423
  263POPC   GL1 3439   1.200   6.474  12.855  0.0280  0.0670  0.1148
  263POPC   GL2 3440   1.373   6.143  12.777  0.2398 -0.0726 -0.1738
  263POPC   C1A 3441   1.226   6.537  12.354  0.0610 -0.1741 -0.3536
  263POPC   D2A 3442   1.160   6.846  12.017  0.1365 -0.0979  0.1169
  263POPC   C3A 3443   1.228   6.849  11.630  0.0476  0.3346 -0.3118
  263POPC   C4A 3444   1.275   6.468  11.408 -0.0192  0.2139 -0.0096
  263POPC   C1B 3445   1.420   5.907  12.425 -0.0587  0.0385 -0.1361
  263POPC   C2B 3446   1.315   5.910  11.977 -0.1218 -0.0586  0.0812
  263POPC   C3B 3447   1.252   5.939  11.541 -0.4240  0.1897  0.0528
  263POPC   C4B 3448   1.511   5.853  11.276 -0.2386  0.2624  0.1219
  264POPC   NC3 3449   6.534   0.896  10.062  0.0158  0.0058  0.3728
  264POPC   PO4 3450   6.762   1.244  10.377  0.1510  0.0903 -0.0350
  264POPC   GL1 3451   6.769   1.311  10.791 -0.1612 -0.1002 -0.4197
  264POPC   GL2 3452   7.061   1.307  10.824  0.0442  0.0319  0.1952
  264POPC   C1A 3453   6.567   1.479  11.079 -0.2044 -0.1398 -0.2419
  264POPC   D2A 3454   6.681   1.311  11.399 -0.1473  0.0837 -0.1119
  264POPC   C3A 3455   6.444   1.303  11.751 -0.1764  0.2831 -0.1128
  264POPC   C4A 3456   6.318   1.556  12.132  0.2208  0.1048 -0.0078
  264POPC   C1B 3457   7.133   1.403  11.181  0.2526 -0.1146  0.2218
  264POPC   C2B 3458   7.154   1.591  11.580  0.2065  0.0341  0.1590
  264POPC   C3B 3459   6.821   1.642  11.853 -0.0727 -0.1252  0.0970
  264POPC   C4B 3460   6.908   1.648  12.308  0.1529  0.0118  0.0701
  265POPC   NC3 3461  10.453   5.202  13.790 -0.3016 -0.1222  0.4031
  265POPC   PO4 3462  10.446   4.818  13.459 -0.3392 -0.2791  0.0584
  265POPC   GL1 3463  10.409   4.730  12.964 -0.1498 -0.0234 -0.0029
  265POPC   GL2 3464  10.419   4.428  12.907 -0.1647 -0.1783  0.0473
  265POPC   C1A 3465  10.446   4.863  12.678  0.3306 -0.0935 -0.2063
  265POPC   D2A 3466  10.599   5.136  12.382 -0.1820 -0.0630 -0.2683
  265POPC   C3A 3467  10.852   5.078  12.084 -0.0822 -0.1045  0.0040
  265POPC   C4A 3468  11.071   5.144  11.772  0.0161 -0.0137  0.1142
  265POPC   C1B 3469  10.020   4.600  12.696  0.0044  0.1898  0.0278
  265POPC   C2B 3470   9.822   4.280  12.339  0.2605 -0.1511  0.1069
  265POPC   C3B 3471   9.945   3.984  11.919 -0.3018  0.0658 -0.1830
  265POPC   C4B 3472   9.945   3.742  11.518  0.0249  0.1947 -0.1617
  266POPC   NC3 3473   6.392   9.039  13.441  0.0299  0.0966 -0.2029
  266POPC   PO4 3474   6.307   8.662  13.698 -0.1678  0.2171  0.1404
  266POPC   GL1 3475   6.235   8.607  13.174  0.0087 -0.2764 -0.2325
  266POPC   GL2 3476   5.935   8.495  12.943 -0.0635 -0.1406 -0.3483
  266POPC   C1A 3477   6.310   8.705  12.686  0.2333 -0.2107 -0.0500
  266POPC   D2A 3478   6.185   8.862  12.361  0.0440  0.1011 -0.0071
  266POPC   C3A 3479   6.327   8.795  11.976  0.0853 -0.1242  0.1953
  266POPC   C4A 3480   6.403   8.912  11.502  0.0642  0.0640  0.1107
  266POPC   C1B 3481   5.761   8.359  12.618 -0.2121  0.1430 -0.3844
  266POPC   C2B 3482   5.639   8.116  12.179  0.0271 -0.0497  0.0048
  266POPC   C3B 3483   5.480   7.683  11.962  0.1429 -0.3545 -0.0725
  266POPC   C4B 3484   5.573   7.234  11.936 -0.1803  0.1513  0.1813
  267POPC   NC3 3485   6.751  10.834   9.509 -0.0214 -0.0004 -0.0686
  267POPC   PO4 3486   6.871  10.376   9.644 -0.5188  0.1361 -0.2491
  267POPC   GL1 3487   6.588  10.502  10.101  0.1554 -0.1285  0.0496
  267POPC   GL2 3488   6.583  10.739  10.196  0.0082  0.2121  0.1370
  267POPC   C1A 3489   6.539  10.324  10.517  0.0969  0.1389 -0.2390
  267POPC   D2A 3490   6.810  10.366  10.884 -0.0929  0.2075  0.2051
  267POPC   C3A 3491   6.716  10.065  11.276 -0.0076  0.1139  0.0028
  267POPC   C4A 3492   6.596   9.635  11.368 -0.0801  0.2472 -0.0605
  267POPC   C1B 3493   6.797  10.804  10.668 -0.1104  0.1639  0.2358
  267POPC   C2B 3494   6.896  10.754  11.151  0.0309  0.1270  0.1389
  267POPC   C3B 3495   6.656  11.006  11.477  0.0660 -0.3090  0.0035
  267POPC   C4B 3496   6.389  11.191  11.853  0.2171 -0.1755  0.1245
  268POPC   NC3 3497   9.008   6.342  13.365  0.1090  0.0441 -0.0784
  268POPC   PO4 3498   8.650   6.378  13.094  0.0575  0.1018 -0.1050
  268POPC   GL1 3499   8.516   6.399  12.682 -0.1996  0.1894 -0.2628
  268POPC   GL2 3500   8.438   6.666  12.435  0.3162 -0.0851 -0.0221
  268POPC   C1A 3501   8.393   6.168  12.295  0.1413 -0.1381 -0.0080
  268POPC   D2A 3502   8.381   5.767  12.100 -0.2575 -0.0390 -0.0632
  268POPC   C3A 3503   8.129   5.798  11.694 -0.1920  0.0687 -0.0782
  268POPC   C4A 3504   7.770   5.740  11.390 -0.0953  0.1836 -0.1610
  268POPC   C1B 3505   8.364   6.727  12.021 -0.0492  0.3189  0.1470
  268POPC   C2B 3506   8.128   6.320  11.805  0.0992 -0.0583 -0.0215
  268POPC   C3B 3507   7.882   6.299  11.324  0.4698  0.2139 -0.0079
  268POPC   C4B 3508   7.543   6.161  11.199 -0.2776  0.3312  0.4879
  269POPC   NC3 3509   3.068   9.714   9.131  0.2976  0.2348  0.1164
  269POPC   PO4 3510   3.059   9.631   9.561  0.2486  0.0070 -0.1226
  269POPC   GL1 3511   3.017   9.643  10.043  0.1649 -0.0110  0.1137
  269POPC   GL2 3512   3.010   9.242  10.109 -0.0177  0.2584  0.1437
  269POPC   C1A 3513   3.169   9.468  10.520  0.1805 -0.2950 -0.1567
  269POPC   D2A 3514   3.630   9.584  10.681 -0.0672  0.0133  0.0236
  269POPC   C3A 3515   4.073   9.323  10.985 -0.1783 -0.2760  0.0193
  269POPC   C4A 3516   4.474   9.182  10.756  0.2851  0.0003  0.0112
  269POPC   C1B 3517   2.933   8.964  10.488 -0.4398  0.1272 -0.1153
  269POPC   C2B 3518   3.009   8.701  10.755 -0.2215 -0.3166  0.2325
  269POPC   C3B 3519   3.299   8.566  11.008 -0.0685  0.1834  0.1793
  269POPC   C4B 3520   3.567   8.615  11.357  0.2198  0.0759  0.1180
  270POPC   NC3 3521   2.630   0.601   9.535 -0.1141 -0.2736  0.0456
  270POPC   PO4 3522   2.248   0.707   9.707  0.0752 -0.3641  0.1521
  270POPC   GL1 3523   2.541   0.656  10.034  0.0708  0.0235 -0.0868
  270POPC   GL2 3524   2.655   0.368  10.023  0.3791 -0.1898 -0.1967
  270POPC   C1A 3525   2.517   0.676  10.429 -0.1653 -0.1771  0.0624
  270POPC   D2A 3526   2.509   0.620  10.854 -0.0214 -0.0688  0.1058
  270POPC   C3A 3527   2.495   0.309  10.975  0.1349 -0.1913 -0.2121
  270POPC   C4A 3528   2.750   0.083  11.269 -0.4031  0.1443 -0.2009
  270POPC   C1B 3529   3.069   0.220  10.191 -0.1157 -0.2039 -0.0025
  270POPC   C2B 3530   3.370  -0.020  10.513 -0.0875  0.2582  0.1833
  270POPC   C3B 3531   3.472  -0.243  10.920 -0.0644 -0.1888 -0.0957
  270POPC   C4B 3532   3.861  -0.426  11.040  0.1592  0.0123  0.1582
  271POPC   NC3 3533   9.720   4.902   9.468  0.2223 -0.0423  0.4741
  271POPC   PO4 3534   9.783   4.521   9.602 -0.2034 -0.0579  0.2056
  271POPC   GL1 3535   9.828   4.562  10.081 -0.2252 -0.2116  0.0645
  271POPC   GL2 3536   9.552   4.672  10.095  0.2485  0.1965 -0.1379
  271POPC   C1A 3537   9.964   4.358  10.441 -0.1639  0.4187  0.0411
  271POPC   D2A 3538   9.948   4.285  10.847 -0.0775 -0.0508  0.2900
  271POPC   C3A 3539  10.419   4.223  10.942 -0.0511  0.2155  0.1199
  271POPC   C4A 3540  10.788   4.317  11.173  0.0844 -0.1124 -0.0648
  271POPC   C1B 3541   9.636   4.766  10.543  0.1940  0.1656  0.0429
  271POPC   C2B 3542   9.633   5.047  10.911  0.1702  0.0667  0.0434
  271POPC   C3B 3543   9.868   5.192  11.215  0.1393  0.0642 -0.0847
  271POPC   C4B 3544   9.997   5.173  11.577 -0.1732 -0.2780  0.0082
  272POPC   NC3 3545   6.446   4.410   9.855 -0.2046  0.2365  0.1002
  272POPC   PO4 3546   6.263   4.782   9.755 -0.0773 -0.2836 -0.3031
  272POPC   GL1 3547   6.250   4.809  10.181 -0.1712 -0.1105  0.1285
  272POPC   GL2 3548   6.392   4.519  10.407  0.5014 -0.3266  0.3779
  272POPC   C1A 3549   6.348   5.058  10.559  0.3604 -0.2776  0.0661
  272POPC   D2A 3550   6.611   5.036  10.973 -0.1532 -0.0423 -0.1334
  272POPC   C3A 3551   6.705   5.495  11.146 -0.2075 -0.1497 -0.1741
  272POPC   C4A 3552   6.647   5.910  11.187  0.2108  0.0307  0.1706
  272POPC   C1B 3553   6.776   4.663  10.671  0.1146 -0.1695  0.1402
  272POPC   C2B 3554   7.168   4.821  10.833 -0.2690  0.1693 -0.0635
  272POPC   C3B 3555   7.540   4.916  11.010 -0.0000  0.2469 -0.2908
  272POPC   C4B 3556   7.801   5.218  11.127  0.0118 -0.0304 -0.0991
  273POPC   NC3 3557   9.272   2.285  10.158 -0.0083  0.1270  0.0112
  273POPC   PO4 3558   9.181   1.892  10.069 -0.2603 -0.2167 -0.0012
  273POPC   GL1 3559   9.018   1.640  10.317 -0.1184 -0.0291 -0.0575
  273POPC   GL2 3560   8.743   1.554  10.233  0.0341 -0.0036  0.1047
  273POPC   C1A 3561   8.888   1.530  10.744 -0.4870 -0.0610  0.1861
  273POPC   D2A 3562   8.968   1.046  10.781 -0.0652  0.0037  0.0122
  273POPC   C3A 3563   8.771   0.685  10.604  0.4080  0.0638  0.3243
  273POPC   C4A 3564   8.575   0.411  10.806 -0.4114  0.0792 -0.1309
  273POPC   C1B 3565   8.559   1.237  10.458  0.0276  0.2673  0.1952
  273POPC   C2B 3566   8.458   1.130  10.949  0.1702  0.1681  0.0138
  273POPC   C3B 3567   8.510   1.127  11.416  0.0034 -0.3743 -0.4671
  273POPC   C4B 3568   8.563   0.922  11.845  0.2404  0.2602 -0.0815
  274POPC   NC3 3569  10.611   9.229   9.861 -0.0526 -0.1570 -0.3214
  274POPC   PO4 3570  10.288   9.406  10.227 -0.1131  0.1775 -0.1432
  274POPC   GL1 3571  10.382   9.747  10.577 -0.2071 -0.2573  0.1216
  274POPC   GL2 3572  10.106   9.816  10.655  0.2125  0.0956  0.0761
  274POPC   C1A 3573  10.457   9.804  11.021  0.1857 -0.0656 -0.0212
  274POPC   D2A 3574  10.432   9.638  11.420  0.3197 -0.2662 -0.2033
  274POPC   C3A 3575  10.411   9.162  11.433  0.2339 -0.0743  0.1466
  274POPC   C4A 3576  10.352   8.734  11.315 -0.3604  0.1842 -0.4279
  274POPC   C1B 3577   9.980   9.698  11.137 -0.3085 -0.0954 -0.1665
  274POPC   C2B 3578  10.015   9.760  11.656  0.0710  0.0944 -0.1125
  274POPC   C3B 3579  10.126   9.297  11.864 -0.3774  0.4024 -0.0297
  274POPC   C4B 3580  10.118   8.862  11.806  0.1262 -0.0979  0.0177
  275POPC   NC3 3581   4.344   3.478   9.346  0.3097  0.3772 -0.0742
  275POPC   PO4 3582   4.357   3.505   9.835 -0.3165 -0.1887 -0.3558
  275POPC   GL1 3583   4.271   3.537  10.287 -0.1963 -0.0264 -0.1247
  275POPC   GL2 3584   4.495   3.360  10.439  0.1716 -0.0352  0.0378
  275POPC   C1A 3585   4.299   3.803  10.527 -0.0135  0.1860 -0.2046
  275POPC   D2A 3586   4.401   4.134  10.498  0.3637  0.0648  0.1266
  275POPC   C3A 3587   4.380   4.336  10.836 -0.4262 -0.3240 -0.0848
  275POPC   C4A 3588   4.303   4.694  11.071 -0.1199  0.4712 -0.1780
  275POPC   C1B 3589   4.654   3.152  10.783  0.1560 -0.1076  0.0159
  275POPC   C2B 3590   4.455   2.826  11.120 -0.1802  0.1138 -0.0632
  275POPC   C3B 3591   4.819   2.651  11.398 -0.0509  0.1414 -0.0359
  275POPC   C4B 3592   5.196   2.822  11.475 -0.4202  0.1077  0.1727
  276POPC   NC3 3593  10.559   6.762   9.727  0.1429  0.0046  0.0142
  276POPC   PO4 3594  10.845   6.389   9.827 -0.0522  0.1800 -0.1066
  276POPC   GL1 3595  10.940   6.466  10.169  0.5487  0.0478  0.1527
  276POPC   GL2 3596  11.220   6.703  10.176  0.0793  0.0954  0.2159
  276POPC   C1A 3597  11.023   6.459  10.630 -0.1098 -0.0514  0.2182
  276POPC   D2A 3598  11.143   6.114  10.907 -0.2415  0.1869 -0.1903
  276POPC   C3A 3599  11.002   6.438  11.159 -0.1883  0.1248 -0.2557
  276POPC   C4A 3600  10.750   6.965  11.191  0.2799 -0.3200 -0.0639
  276POPC   C1B 3601  11.145   6.952  10.537  0.1449 -0.3111 -0.0584
  276POPC   C2B 3602  10.745   6.930  10.711  0.0548 -0.2093 -0.3689
  276POPC   C3B 3603  10.557   6.602  10.896  0.0165  0.1717 -0.3157
  276POPC   C4B 3604  10.468   6.346  11.281  0.0988 -0.0674 -0.1884
  277POPC   NC3 3605   8.829  10.703  13.910  0.2834 -0.0534  0.1751
  277POPC   PO4 3606   8.713  11.163  13.887  0.0060 -0.1794  0.1707
  277POPC   GL1 3607   8.696  11.243  13.364 -0.0127 -0.1672 -0.2452
  277POPC   GL2 3608   8.750  10.974  13.212 -0.5471 -0.0968 -0.3826
  277POPC   C1A 3609   8.636  11.391  12.993 -0.3224 -0.1223  0.1374
  277POPC   D2A 3610   8.564  11.474  12.500  0.0180  0.1683  0.3456
  277POPC   C3A 3611   8.095  11.398  12.404  0.0050 -0.0595 -0.0203
  277POPC   C4A 3612   7.901  11.190  12.088 -0.0361  0.0655 -0.0846
  277POPC   C1B 3613   8.712  10.897  12.756  0.0183  0.0829 -0.0541
  277POPC   C2B 3614   8.433  10.992  12.374 -0.0714  0.1500  0.0928
  277POPC   C3B 3615   8.393  11.299  12.032 -0.3674  0.0616  0.0017
  277POPC   C4B 3616   8.114  11.513  11.788 -0.0817  0.0685 -0.1639
  278POPC   NC3 3617   9.283   7.506   9.467 -0.0025 -0.1274  0.0900
  278POPC   PO4 3618   9.384   7.907   9.490  0.0400  0.4822 -0.1406
  278POPC   GL1 3619   9.213   8.027   9.936 -0.1343 -0.0649 -0.1655
  278POPC   GL2 3620   9.227   8.306   9.946 -0.0854 -0.2823 -0.0270
  278POPC   C1A 3621   9.266   7.978  10.383 -0.2279  0.1601  0.1245
  278POPC   D2A 3622   9.410   7.888  10.854 -0.2144 -0.0619 -0.0135
  278POPC   C3A 3623   9.820   8.002  10.932  0.1082  0.1621 -0.0563
  278POPC   C4A 3624  10.131   8.231  11.197  0.0506  0.1463 -0.0162
  278POPC   C1B 3625   9.425   8.432  10.364  0.2989  0.2662 -0.1042
  278POPC   C2B 3626   9.330   8.413  10.750 -0.0899 -0.3308 -0.0835
  278POPC   C3B 3627   9.652   8.384  11.105 -0.0436 -0.1987 -0.0522
  278POPC   C4B 3628   9.894   8.675  11.405  0.2970 -0.1194  0.0489
  279POPC   NC3 3629   7.899   2.163  10.260  0.1053  0.0606 -0.0888
  279POPC   PO4 3630   8.161   2.556  10.328  0.1147  0.0351  0.2374
  279POPC   GL1 3631   8.316   2.343  10.583 -0.0167 -0.1079 -0.1083
  279POPC   GL2 3632   8.165   2.156  10.795  0.1928 -0.0257 -0.2698
  279POPC   C1A 3633   8.632   2.317  10.791 -0.3245  0.0260  0.1027
  279POPC   D2A 3634   8.836   2.016  11.093  0.1655 -0.2296  0.0328
  279POPC   C3A 3635   9.136   1.760  11.488  0.1858 -0.0220  0.2561
  279POPC   C4A 3636   9.260   1.595  11.849 -0.1060  0.0700 -0.0896
  279POPC   C1B 3637   8.231   2.118  11.157 -0.1746  0.1461  0.0683
  279POPC   C2B 3638   8.522   2.220  11.478  0.1337  0.2808 -0.1741
  279POPC   C3B 3639   8.935   2.272  11.504  0.2010 -0.0199 -0.1900
  279POPC   C4B 3640   9.137   2.528  11.185 -0.3928  0.0146 -0.1277
  280POPC   NC3 3641   8.079   9.405   9.275  0.1082  0.0628 -0.1744
  280POPC   PO4 3642   7.922   9.161   9.633 -0.3036  0.1792 -0.0193
  280POPC   GL1 3643   7.975   9.056  10.065  0.0960 -0.0806  0.0937
  280POPC   GL2 3644   7.833   8.781  10.126  0.1217 -0.2689  0.1255
  280POPC   C1A 3645   7.885   9.185  10.436 -0.3005 -0.0016  0.0361
  280POPC   D2A 3646   7.528   9.127  10.637 -0.1185  0.3245  0.3258
  280POPC   C3A 3647   7.352   9.521  10.933  0.2072 -0.3734  0.0123
  280POPC   C4A 3648   7.220   9.766  11.227 -0.0383  0.1029 -0.1853
  280POPC   C1B 3649   7.837   8.621  10.569  0.1315 -0.0563  0.0377
  280POPC   C2B 3650   7.559   8.554  10.901 -0.2180 -0.2184  0.0807
  280POPC   C3B 3651   7.471   8.408  11.316  0.2194 -0.2172 -0.1141
  280POPC   C4B 3652   7.094   8.445  11.586 -0.0133  0.0882 -0.0549
  281POPC   NC3 3653   5.279   7.720  13.656  0.2231  0.0254  0.1274
  281POPC   PO4 3654   5.111   7.270  13.566 -0.0493 -0.3261  0.1632
  281POPC   GL1 3655   5.161   7.581  13.135 -0.1139  0.1876  0.0299
  281POPC   GL2 3656   5.008   7.440  12.927 -0.0494 -0.1672  0.2168
  281POPC   C1A 3657   5.427   7.821  12.778  0.2095 -0.1105  0.5257
  281POPC   D2A 3658   5.270   7.837  12.408 -0.1895  0.2277 -0.0358
  281POPC   C3A 3659   5.170   8.103  12.061 -0.0724  0.0938 -0.0327
  281POPC   C4A 3660   5.254   8.031  11.588  0.0560  0.2184 -0.0807
  281POPC   C1B 3661   4.939   7.430  12.486  0.1386 -0.0931 -0.1906
  281POPC   C2B 3662   5.047   7.311  12.050 -0.2323 -0.0084 -0.0457
  281POPC   C3B 3663   4.994   7.123  11.706  0.0516  0.2570 -0.1900
  281POPC   C4B 3664   4.939   6.707  11.603 -0.2387  0.2468  0.2348
  282POPC   NC3 3665   3.077   2.057   8.888 -0.0118 -0.1945 -0.1654
  282POPC   PO4 3666   3.082   1.826   9.217  0.1049  0.1596  0.2626
  282POPC   GL1 3667   3.201   1.669   9.611 -0.2247 -0.0153 -0.2001
  282POPC   GL2 3668   2.939   1.512   9.752 -0.1903  0.0783 -0.0540
  282POPC   C1A 3669   3.523   1.860   9.858 -0.2550  0.1285  0.1616
  282POPC   D2A 3670   3.854   1.759  10.190  0.2985 -0.0104  0.0478
  282POPC   C3A 3671   3.936   1.784  10.602  0.2373  0.0559  0.1544
  282POPC   C4A 3672   3.775   1.590  10.930 -0.0121  0.0049  0.6657
  282POPC   C1B 3673   3.103   1.520  10.087  0.0616 -0.3202  0.1511
  282POPC   C2B 3674   3.417   1.629  10.367 -0.0026 -0.0374 -0.1193
  282POPC   C3B 3675   3.453   1.917  10.756 -0.0041 -0.0937 -0.1250
  282POPC   C4B 3676   3.499   2.337  11.004  0.2942  0.0754  0.0143
  283POPC   NC3 3677   8.375   7.198   9.549 -0.2083  0.0526 -0.2546
  283POPC   PO4 3678   8.821   7.187   9.610  0.4594 -0.0360 -0.1233
  283POPC   GL1 3679   9.044   7.237  10.063  0.0200 -0.1305  0.3008
  283POPC   GL2 3680   9.167   7.480   9.993 -0.3397  0.1959 -0.1962
  283POPC   C1A 3681   8.835   7.250  10.429  0.3178  0.0524 -0.1572
  283POPC   D2A 3682   8.645   7.265  10.785 -0.1580  0.0303  0.0788
  283POPC   C3A 3683   8.550   7.096  11.130 -0.0895  0.0036 -0.0540
  283POPC   C4A 3684   8.419   6.898  11.494 -0.1864 -0.2925 -0.4780
  283POPC   C1B 3685   8.812   7.757  10.120 -0.2450  0.1992  0.1564
  283POPC   C2B 3686   8.804   8.174  10.309 -0.2816  0.1383 -0.1233
  283POPC   C3B 3687   8.796   7.991  10.678 -0.2527 -0.1144  0.4082
  283POPC   C4B 3688   8.629   8.089  11.131  0.0393 -0.1611  0.2078
  284POPC   NC3 3689   7.758   7.779   9.251 -0.1596  0.1383 -0.1343
  284POPC   PO4 3690   7.469   7.848   9.605 -0.1349  0.3902 -0.0650
  284POPC   GL1 3691   7.486   7.945   9.864  0.1230 -0.2838  0.1600
  284POPC   GL2 3692   7.437   7.731  10.144 -0.1121  0.1404 -0.1377
  284POPC   C1A 3693   7.270   8.230  10.248  0.4148 -0.0122  0.2512
  284POPC   D2A 3694   7.248   8.122  10.780 -0.2495 -0.1611  0.1515
  284POPC   C3A 3695   7.007   8.398  11.019  0.1631 -0.1376 -0.0598
  284POPC   C4A 3696   6.713   8.711  10.965  0.1904  0.3174  0.1614
  284POPC   C1B 3697   7.404   7.683  10.671 -0.0869  0.0515 -0.0963
  284POPC   C2B 3698   7.230   7.688  11.086  0.0505  0.2799  0.2084
  284POPC   C3B 3699   7.381   7.495  11.418 -0.1136 -0.1952 -0.0926
  284POPC   C4B 3700   7.490   7.555  11.876  0.0103  0.2331  0.3573
  285POPC   NC3 3701  11.089   7.883   9.604  0.3191  0.1546  0.1585
  285POPC   PO4 3702  10.682   7.818   9.687 -0.2724  0.1122  0.0025
  285POPC   GL1 3703  10.674   7.785  10.132 -0.0889  0.3063  0.0069
  285POPC   GL2 3704  10.359   7.744  10.338 -0.0306 -0.1887 -0.0441
  285POPC   C1A 3705  10.782   7.601  10.588  0.4240  0.0130  0.0122
  285POPC   D2A 3706  11.003   7.628  10.966 -0.0253  0.1172  0.0496
  285POPC   C3A 3707  10.703   7.510  11.213 -0.1888  0.2767  0.0882
  285POPC   C4A 3708  10.390   7.399  11.375 -0.0256 -0.2789 -0.0251
  285POPC   C1B 3709  10.265   8.091  10.562  0.0467 -0.0688  0.0956
  285POPC   C2B 3710  10.599   7.982  10.848 -0.1180 -0.0014 -0.3254
  285POPC   C3B 3711  10.797   8.066  11.188 -0.0954  0.1533 -0.3111
  285POPC   C4B 3712  10.568   8.274  11.523 -0.3400 -0.0077  0.0962
  286POPC   NC3 3713  11.074   2.115   9.527 -0.0045 -0.3332  0.1117
  286POPC   PO4 3714  10.803   1.893   9.819 -0.1781 -0.1100 -0.3990
  286POPC   GL1 3715  10.704   1.964  10.209  0.1211 -0.5094 -0.1772
  286POPC   GL2 3716  10.501   1.798  10.377 -0.0950 -0.0651  0.2264
  286POPC   C1A 3717  10.850   1.982  10.664 -0.0108 -0.1076  0.0536
  286POPC   D2A 3718  11.163   2.137  10.777 -0.2854  0.1886 -0.0556
  286POPC   C3A 3719  11.328   1.935  11.148 -0.0228 -0.1056 -0.0331
  286POPC   C4A 3720  11.763   2.011  11.389  0.0693 -0.0935 -0.0069
  286POPC   C1B 3721  10.529   1.592  10.807 -0.1925 -0.1446 -0.0861
  286POPC   C2B 3722  10.566   1.334  11.174  0.5387 -0.3156 -0.0259
  286POPC   C3B 3723  10.240   1.405  11.488  0.1858 -0.0223 -0.3916
  286POPC   C4B 3724  10.159   1.758  11.703  0.2654  0.0151  0.1056
  287POPC   NC3 3725   5.509   6.205   9.530 -0.2423  0.0261  0.0870
  287POPC   PO4 3726   5.797   6.582   9.446 -0.0514  0.0364  0.0025
  287POPC   GL1 3727   5.468   6.644   9.830  0.2032  0.3067  0.4925
  287POPC   GL2 3728   5.235   6.696   9.580  0.2813  0.0769 -0.1941
  287POPC   C1A 3729   5.476   6.880  10.188 -0.0878 -0.2312 -0.0704
  287POPC   D2A 3730   5.279   7.056  10.547 -0.0475 -0.0838  0.1709
  287POPC   C3A 3731   5.429   7.044  10.894 -0.1504 -0.1981 -0.1623
  287POPC   C4A 3732   5.746   6.861  11.075  0.0559 -0.1181 -0.0586
  287POPC   C1B 3733   4.965   6.778   9.910  0.0105 -0.0251  0.0943
  287POPC   C2B 3734   4.962   6.696  10.374  0.2944 -0.1837 -0.1289
  287POPC   C3B 3735   4.897   6.875  10.758  0.1711 -0.1961  0.2779
  287POPC   C4B 3736   4.918   7.101  11.165  0.0202 -0.1821 -0.1715
  288POPC   NC3 3737   0.052   4.525   9.256 -0.1551 -0.3122 -0.2545
  288POPC   PO4 3738   0.495   4.629   9.548 -0.1025  0.4217  0.1772
  288POPC   GL1 3739   0.454   4.629   9.934  0.0771 -0.0002  0.2385
  288POPC   GL2 3740   0.663   4.780  10.005 -0.0857  0.0385  0.0070
  288POPC   C1A 3741   0.174   4.395  10.178 -0.1251  0.0637  0.2461
  288POPC   D2A 3742   0.052   4.087  10.467  0.3027 -0.5477  0.1322
  288POPC   C3A 3743   0.167   4.088  10.892 -0.0758 -0.3259 -0.1320
  288POPC   C4A 3744   0.172   4.017  11.336  0.0922  0.1509  0.5117
  288POPC   C1B 3745   0.696   4.953  10.471  0.2781  0.1483  0.1495
  288POPC   C2B 3746   0.981   5.366  10.584  0.1132  0.1093 -0.2435
  288POPC   C3B 3747   1.102   5.622  10.340  0.0296 -0.0939  0.1590
  288POPC   C4B 3748   1.256   6.034  10.484  0.2913  0.0163  0.1226
  289POPC   NC3 3749  11.099   5.271   9.004 -0.0169 -0.2015 -0.0115
  289POPC   PO4 3750  11.150   4.981   9.307 -0.2080  0.1030 -0.0195
  289POPC   GL1 3751  11.244   4.844   9.673  0.2022 -0.0479 -0.0709
  289POPC   GL2 3752  11.512   5.059   9.747  0.0461 -0.2054  0.0114
  289POPC   C1A 3753  11.097   4.618   9.927  0.0530  0.0009 -0.0750
  289POPC   D2A 3754  10.823   4.478  10.185  0.0963  0.1446 -0.1061
  289POPC   C3A 3755  10.769   4.884  10.371 -0.2574  0.0527  0.1170
  289POPC   C4A 3756  11.010   5.282  10.428  0.1375  0.0586  0.1229
  289POPC   C1B 3757  11.450   4.919  10.174 -0.0984 -0.1265  0.2736
  289POPC   C2B 3758  11.255   4.798  10.397  0.1679  0.2939  0.3100
  289POPC   C3B 3759  11.064   4.835  10.877  0.0722 -0.1067  0.1947
  289POPC   C4B 3760  10.917   4.921  11.239  0.1172 -0.0438  0.2098
  290POPC   NC3 3761   9.649   7.737   9.983 -0.4060  0.0722  0.1717
  290POPC   PO4 3762   9.867   8.105   9.788  0.0293  0.2390 -0.0759
  290POPC   GL1 3763   9.902   8.138  10.195  0.0775 -0.3867 -0.1095
  290POPC   GL2 3764   9.841   7.948  10.431 -0.0920  0.0339 -0.1379
  290POPC   C1A 3765   9.916   8.395  10.617  0.0729 -0.0776 -0.1354
  290POPC   D2A 3766  10.022   8.638  10.939 -0.2826  0.0507 -0.0282
  290POPC   C3A 3767  10.277   8.975  10.781 -0.0448 -0.4673  0.1765
  290POPC   C4A 3768  10.349   9.365  10.884 -0.0513 -0.1787  0.1695
  290POPC   C1B 3769   9.687   7.500  10.631 -0.1929 -0.2375  0.1349
  290POPC   C2B 3770   9.820   7.131  10.793  0.3206  0.0027  0.1644
  290POPC   C3B 3771   9.723   6.800  10.912  0.0229  0.0894 -0.0624
  290POPC   C4B 3772  10.019   6.609  11.249  0.3221 -0.1166  0.1618
  291POPC   NC3 3773   5.033   1.063   8.951  0.1994  0.3598 -0.3638
  291POPC   PO4 3774   4.827   0.840   9.246  0.1623 -0.2996  0.2046
  291POPC   GL1 3775   4.654   0.960   9.671  0.4955  0.2768 -0.0720
  291POPC   GL2 3776   4.816   1.183   9.751  0.1403 -0.0733  0.1454
  291POPC   C1A 3777   4.409   0.889  10.030  0.0465 -0.2076 -0.3318
  291POPC   D2A 3778   4.259   0.705  10.513  0.3731 -0.0460  0.0764
  291POPC   C3A 3779   4.294   0.213  10.431  0.0114 -0.2946 -0.1687
  291POPC   C4A 3780   4.255  -0.130  10.394  0.1537 -0.1874  0.0687
  291POPC   C1B 3781   4.790   1.234  10.198 -0.3114 -0.3001 -0.3696
  291POPC   C2B 3782   4.537   1.125  10.481 -0.1121 -0.0069 -0.0005
  291POPC   C3B 3783   4.110   1.301  10.688 -0.3576 -0.2930 -0.1917
  291POPC   C4B 3784   3.779   1.345  10.504 -0.0899  0.0932  0.4314
  292POPC   NC3 3785   5.915   2.280   9.935  0.1205 -0.0006  0.0686
  292POPC   PO4 3786   5.512   2.348   9.930  0.1425  0.3769 -0.0896
  292POPC   GL1 3787   5.231   2.177  10.254 -0.1058 -0.0177 -0.3183
  292POPC   GL2 3788   5.092   1.854  10.120 -0.1929 -0.3322 -0.0606
  292POPC   C1A 3789   5.024   2.280  10.576 -0.1220 -0.1310 -0.0359
  292POPC   D2A 3790   4.701   2.076  10.770 -0.0558  0.0513  0.3558
  292POPC   C3A 3791   4.814   2.162  11.174 -0.3587  0.0792 -0.1871
  292POPC   C4A 3792   4.649   2.247  11.619 -0.2448  0.1279  0.3673
  292POPC   C1B 3793   4.779   1.715  10.378 -0.1116  0.3199 -0.2579
  292POPC   C2B 3794   4.422   1.647  10.632 -0.1317  0.1386 -0.0344
  292POPC   C3B 3795   4.305   1.807  10.961 -0.1404 -0.3358 -0.2107
  292POPC   C4B 3796   3.903   2.122  11.068  0.0598 -0.2231 -0.2461
  293POPC   NC3 3797  10.797   1.509  13.332 -0.1712  0.0529  0.0066
  293POPC   PO4 3798  11.148   1.493  13.472  0.0268 -0.1112 -0.1568
  293POPC   GL1 3799  11.190   1.487  12.986  0.2053 -0.1415 -0.0585
  293POPC   GL2 3800  10.928   1.209  12.862 -0.1326 -0.0978 -0.1390
  293POPC   C1A 3801  11.303   1.638  12.613 -0.1892  0.2530  0.4797
  293POPC   D2A 3802  11.099   1.512  12.220  0.0594 -0.0203 -0.0106
  293POPC   C3A 3803  10.783   1.265  12.155  0.1772 -0.1244 -0.0617
  293POPC   C4A 3804  10.320   1.300  12.008 -0.1742 -0.0746  0.2933
  293POPC   C1B 3805  11.102   1.020  12.529  0.1005  0.3055 -0.2000
  293POPC   C2B 3806  11.217   0.954  12.045 -0.0366  0.0069 -0.0561
  293POPC   C3B 3807  11.575   0.815  12.012  0.0487  0.2791  0.1877
  293POPC   C4B 3808  11.893   0.860  11.691  0.1192 -0.2398  0.0566
  294POPC   NC3 3809   0.422   9.072   9.485  0.0048 -0.1139 -0.1820
  294POPC   PO4 3810   0.115   8.877   9.718  0.1931  0.2706 -0.0295
  294POPC   GL1 3811   0.030   8.817  10.135  0.1542 -0.1769 -0.3076
  294POPC   GL2 3812  -0.307   8.697  10.362 -0.0704 -0.0263 -0.0249
  294POPC   C1A 3813   0.314   8.645  10.541 -0.0407 -0.4035 -0.2267
  294POPC   D2A 3814   0.412   8.558  11.036 -0.0071  0.1083 -0.0740
  294POPC   C3A 3815   0.460   8.179  11.277  0.1281  0.0304 -0.0809
  294POPC   C4A 3816   0.792   8.003  11.558  0.1923  0.0032  0.0979
  294POPC   C1B 3817  -0.176   8.549  10.723  0.0204 -0.0104 -0.1141
  294POPC   C2B 3818  -0.151   8.399  11.114 -0.1191  0.1325  0.2653
  294POPC   C3B 3819   0.145   8.542  11.455  0.0483 -0.0762  0.0588
  294POPC   C4B 3820   0.387   8.423  11.859  0.0288 -0.2106  0.0720
  295POPC   NC3 3821  10.187   2.357   9.429  0.2659 -0.1902  0.1187
  295POPC   PO4 3822  10.114   2.561   9.878  0.0974 -0.3722 -0.1492
  295POPC   GL1 3823   9.974   2.412  10.299 -0.1372 -0.0833 -0.1096
  295POPC   GL2 3824  10.116   2.091  10.435  0.0295  0.2679 -0.0401
  295POPC   C1A 3825  10.054   2.499  10.754  0.1974 -0.0041 -0.0109
  295POPC   D2A 3826   9.992   2.341  11.170  0.0888 -0.0107 -0.0984
  295POPC   C3A 3827   9.921   1.821  11.265  0.0842 -0.1967 -0.2355
  295POPC   C4A 3828   9.945   1.469  11.045 -0.1937  0.0420  0.2301
  295POPC   C1B 3829  10.203   2.031  10.855 -0.0641 -0.2113  0.1454
  295POPC   C2B 3830  10.380   1.859  11.197 -0.1646  0.2419  0.1590
  295POPC   C3B 3831  10.633   1.656  11.559 -0.0489 -0.0728  0.0320
  295POPC   C4B 3832  10.996   1.284  11.733  0.2799  0.1658  0.1530
  296POPC   NC3 3833   7.231   3.330  10.119 -0.1617  0.0202 -0.0910
  296POPC   PO4 3834   6.702   3.370  10.123  0.2068 -0.1475  0.2565
  296POPC   GL1 3835   6.577   3.453  10.549  0.1524 -0.0618  0.2748
  296POPC   GL2 3836   6.594   3.163  10.732  0.2075  0.0906  0.0878
  296POPC   C1A 3837   6.583   3.639  10.974  0.1129  0.1026 -0.0737
  296POPC   D2A 3838   6.477   3.668  11.461 -0.2044  0.0172  0.2155
  296POPC   C3A 3839   6.378   4.034  11.778  0.0605  0.1499 -0.0778
  296POPC   C4A 3840   6.037   4.044  12.056  0.1130 -0.0555  0.0688
  296POPC   C1B 3841   6.604   3.101  11.192  0.1101  0.0904  0.1272
  296POPC   C2B 3842   6.692   2.792  11.461  0.3098 -0.1061  0.0172
  296POPC   C3B 3843   6.500   2.450  11.705  0.0008  0.1240  0.1379
  296POPC   C4B 3844   6.632   2.096  11.906 -0.3446  0.0884  0.0267
  297POPC   NC3 3845   6.665   2.438   9.524  0.0478 -0.3014 -0.5574
  297POPC   PO4 3846   6.374   2.598   9.818 -0.2857 -0.2106  0.0284
  297POPC   GL1 3847   6.273   2.529  10.230 -0.0049  0.1319 -0.2266
  297POPC   GL2 3848   6.339   2.766  10.475 -0.3176  0.1169  0.2701
  297POPC   C1A 3849   6.098   2.337  10.640 -0.2057 -0.2356  0.0084
  297POPC   D2A 3850   5.902   2.316  11.060 -0.0155  0.1087  0.1571
  297POPC   C3A 3851   5.599   2.637  11.136 -0.3357 -0.1746 -0.1027
  297POPC   C4A 3852   5.352   2.787  10.774 -0.1640  0.2300 -0.0204
  297POPC   C1B 3853   6.046   2.837  10.832  0.0190  0.0177 -0.1030
  297POPC   C2B 3854   6.093   2.727  11.308  0.0715  0.1687 -0.0141
  297POPC   C3B 3855   5.999   2.960  11.703  0.0379 -0.0767 -0.4197
  297POPC   C4B 3856   6.039   3.416  11.789  0.2916 -0.3674  0.0560
  298POPC   NC3 3857   0.784   4.335   9.291 -0.2131 -0.0716  0.0770
  298POPC   PO4 3858   0.391   4.175   9.205 -0.0005 -0.0505  0.1563
  298POPC   GL1 3859   0.538   4.037   9.627 -0.0781 -0.2446 -0.0461
  298POPC   GL2 3860   0.830   4.258   9.846 -0.1751  0.1979 -0.0894
  298POPC   C1A 3861   0.511   3.955  10.076 -0.2357  0.0834 -0.2028
  298POPC   D2A 3862   0.457   3.755  10.328  0.0375  0.2802  0.2764
  298POPC   C3A 3863   0.548   3.862  10.726 -0.2162 -0.4318 -0.0013
  298POPC   C4A 3864   0.670   4.110  11.057  0.0489  0.1764 -0.0470
  298POPC   C1B 3865   0.807   4.391  10.272  0.3167  0.2191 -0.0470
  298POPC   C2B 3866   0.618   4.383  10.624  0.1070 -0.1195  0.0193
  298POPC   C3B 3867   0.587   4.724  10.865 -0.3244  0.2445 -0.0267
  298POPC   C4B 3868   0.730   5.175  10.974  0.1022 -0.2245 -0.1701
  299POPC   NC3 3869   0.012   1.134   9.635  0.0592  0.0328 -0.1451
  299POPC   PO4 3870   0.300   1.511   9.504  0.0558  0.0772 -0.1733
  299POPC   GL1 3871   0.203   1.466   9.972 -0.1751 -0.1311  0.1905
  299POPC   GL2 3872  -0.183   1.545  10.017 -0.1745 -0.0675 -0.1219
  299POPC   C1A 3873   0.367   1.674  10.369 -0.2238  0.1245  0.1238
  299POPC   D2A 3874   0.339   1.907  10.729 -0.0779 -0.0431  0.1044
  299POPC   C3A 3875   0.362   1.573  11.093  0.2407 -0.2338  0.0367
  299POPC   C4A 3876   0.513   1.566  11.544 -0.1033 -0.1195 -0.3598
  299POPC   C1B 3877  -0.054   1.936  10.251 -0.2090  0.3283 -0.4405
  299POPC   C2B 3878  -0.076   2.361  10.280 -0.2363  0.0164  0.0549
  299POPC   C3B 3879  -0.352   2.680  10.642  0.0565  0.5218 -0.0875
  299POPC   C4B 3880  -0.462   2.856  11.021 -0.0868 -0.1024  0.2698
  300POPC   NC3 3881   9.454   9.222   9.822  0.0747  0.0146 -0.1349
  300POPC   PO4 3882   9.004   9.290   9.707 -0.0527  0.0793 -0.0239
  300POPC   GL1 3883   8.959   9.042  10.098  0.2324  0.0569 -0.2883
  300POPC   GL2 3884   8.714   9.218  10.273  0.3073 -0.0901  0.0820
  300POPC   C1A 3885   8.965   8.725  10.470 -0.1426  0.1423 -0.1184
  300POPC   D2A 3886   8.661   8.452  10.739 -0.3140  0.0759 -0.0806
  300POPC   C3A 3887   8.896   8.609  11.185 -0.0504  0.0368 -0.1729
  300POPC   C4A 3888   8.857   8.397  11.613 -0.0138 -0.1373  0.1823
  300POPC   C1B 3889   8.765   9.141  10.714 -0.1306 -0.1011  0.2710
  300POPC   C2B 3890   8.588   8.959  10.903  0.2995 -0.1546 -0.0975
  300POPC   C3B 3891   8.419   8.533  11.181 -0.2531 -0.1624 -0.0297
  300POPC   C4B 3892   8.054   8.354  10.961 -0.0071 -0.1629  0.2708
  301POPC   NC3 3893   3.007   6.477  13.283  0.2330 -0.1344  0.3189
  301POPC   PO4 3894   3.420   6.219  13.355  0.0944  0.3955  0.1187
  301POPC   GL1 3895   3.301   6.268  12.868 -0.2847  0.3419 -0.0626
  301POPC   GL2 3896   3.513   6.072  12.679  0.1502  0.3922 -0.0917
  301POPC   C1A 3897   3.236   6.413  12.498  0.0463  0.2211 -0.0863
  301POPC   D2A 3898   3.204   6.742  12.151  0.0623  0.0597 -0.0475
  301POPC   C3A 3899   3.238   6.781  11.687  0.1795 -0.2281 -0.0241
  301POPC   C4A 3900   3.088   7.055  11.423  0.2224 -0.1660  0.2340
  301POPC   C1B 3901   3.366   5.956  12.313  0.2084 -0.0523  0.2620
  301POPC   C2B 3902   3.288   6.218  11.944  0.2816  0.3444 -0.1094
  301POPC   C3B 3903   3.232   6.385  11.423 -0.3078 -0.0816  0.3186
  301POPC   C4B 3904   3.202   6.620  11.038 -0.0386  0.1954 -0.1961
  302POPC   NC3 3905   6.078   0.297   9.920 -0.0729 -0.0156  0.1498
  302POPC   PO4 3906   6.487   0.441  10.133  0.2379  0.1203 -0.0586
  302POPC   GL1 3907   6.355   0.409  10.562  0.1354 -0.0286  0.0722
  302POPC   GL2 3908   6.100   0.468  10.430  0.4146  0.0112 -0.0824
  302POPC   C1A 3909   6.266   0.560  11.023  0.0279  0.0594 -0.1582
  302POPC   D2A 3910   6.162   0.460  11.429  0.0449 -0.1798  0.1150
  302POPC   C3A 3911   6.150   0.031  11.398 -0.2248  0.0981 -0.0187
  302POPC   C4A 3912   6.161  -0.432  11.404  0.0820  0.3953 -0.2362
  302POPC   C1B 3913   6.002   0.136  10.784 -0.0271 -0.0540 -0.2387
  302POPC   C2B 3914   5.974  -0.242  11.040  0.2018 -0.0345  0.0715
  302POPC   C3B 3915   5.622  -0.414  11.369  0.0749  0.0971  0.0079
  302POPC   C4B 3916   5.371  -0.750  11.726  0.1328  0.0005  0.0065
  303POPC   NC3 3917   8.859   4.643   9.721  0.3306  0.0211  0.0865
  303POPC   PO4 3918   9.048   4.402  10.038  0.1768  0.0434  0.3238
  303POPC   GL1 3919   9.092   4.283  10.460 -0.0061 -0.1789  0.0957
  303POPC   GL2 3920   9.423   4.320  10.543  0.1633  0.2864 -0.1088
  303POPC   C1A 3921   8.955   4.257  10.872  0.3704  0.3711  0.3759
  303POPC   D2A 3922   9.201   4.350  11.337  0.1143  0.0448 -0.1294
  303POPC   C3A 3923   9.082   4.607  11.631  0.2055  0.2367  0.1355
  303POPC   C4A 3924   9.313   4.795  12.003 -0.0621  0.0519 -0.0755
  303POPC   C1B 3925   9.451   4.506  10.944 -0.3557 -0.0664 -0.0949
  303POPC   C2B 3926   9.469   4.800  11.311 -0.0940  0.0202 -0.1731
  303POPC   C3B 3927   9.625   4.713  11.625  0.3127 -0.0965  0.1821
  303POPC   C4B 3928   9.923   4.424  11.782 -0.0548 -0.1262  0.2324
  304POPC   NC3 3929   3.520   3.753   9.160  0.2761 -0.0740  0.1145
  304POPC   PO4 3930   3.832   3.755   9.461 -0.3099 -0.0011 -0.1613
  304POPC   GL1 3931   3.889   3.513   9.912  0.0648 -0.2574  0.1440
  304POPC   GL2 3932   3.653   3.248  10.047 -0.2403 -0.2592  0.0764
  304POPC   C1A 3933   3.801   3.688  10.309 -0.2814  0.0562  0.3115
  304POPC   D2A 3934   3.498   3.824  10.442 -0.1290 -0.3795 -0.0735
  304POPC   C3A 3935   3.148   3.642  10.757  0.1359  0.1537  0.0105
  304POPC   C4A 3936   3.118   3.312  10.972  0.2667 -0.3743 -0.1387
  304POPC   C1B 3937   3.974   3.176  10.385  0.1029  0.1312  0.0371
  304POPC   C2B 3938   4.169   2.933  10.660 -0.0347 -0.1391 -0.2987
  304POPC   C3B 3939   4.248   2.640  10.730  0.1718 -0.0615  0.1698
  304POPC   C4B 3940   4.233   2.225  10.643 -0.1388 -0.1151 -0.0881
  305POPC   NC3 3941   5.959  11.090   9.885 -0.4025 -0.3046 -0.0798
  305POPC   PO4 3942   6.358  10.978   9.786  0.2747 -0.1604  0.2225
  305POPC   GL1 3943   6.382  11.300  10.213 -0.0223 -0.0489 -0.2145
  305POPC   GL2 3944   6.024  11.311  10.311 -0.0722  0.1713 -0.4124
  305POPC   C1A 3945   6.418  11.234  10.590  0.2692  0.3361  0.1785
  305POPC   D2A 3946   6.546  11.147  11.018 -0.1744 -0.2315 -0.1818
  305POPC   C3A 3947   6.973  11.295  11.135 -0.0986  0.0627  0.0318
  305POPC   C4A 3948   7.433  11.327  11.295 -0.1257  0.2265  0.2130
  305POPC   C1B 3949   5.870  11.035  10.513 -0.3525  0.0329 -0.0908
  305POPC   C2B 3950   6.178  10.754  10.564 -0.1190 -0.0805 -0.1077
  305POPC   C3B 3951   6.364  10.651  10.931 -0.3837 -0.0552 -0.1910
  305POPC   C4B 3952   6.500  10.533  11.364 -0.0087 -0.2149 -0.1839
  306POPC   NC3 3953  10.251   1.143  10.001 -0.1820 -0.0634  0.2170
  306POPC   PO4 3954   9.871   1.161  10.103 -0.1993 -0.0344  0.3780
  306POPC   GL1 3955   9.853   0.967  10.396 -0.0445  0.1793  0.0550
  306POPC   GL2 3956   9.832   0.754  10.506 -0.2293  0.1258 -0.1141
  306POPC   C1A 3957   9.623   1.042  10.911 -0.1952  0.2586  0.2882
  306POPC   D2A 3958   9.720   1.101  11.279 -0.2796  0.0491 -0.1509
  306POPC   C3A 3959  10.141   0.936  11.216  0.3103  0.2371  0.0168
  306POPC   C4A 3960  10.349   0.507  11.406 -0.1726 -0.2126 -0.0045
  306POPC   C1B 3961   9.970   0.658  10.876  0.0976  0.1222  0.0601
  306POPC   C2B 3962   9.612   0.569  11.108 -0.2873  0.3423 -0.1848
  306POPC   C3B 3963   9.400   0.192  11.197  0.1713  0.0996 -0.0893
  306POPC   C4B 3964   8.909   0.243  11.169  0.0405 -0.4264 -0.1979
  307POPC   NC3 3965   1.309   4.293   8.636 -0.0653 -0.2039 -0.3430
  307POPC   PO4 3966   1.253   4.453   9.151 -0.0462 -0.0853 -0.2178
  307POPC   GL1 3967   1.183   4.500   9.583  0.1553  0.0464 -0.0068
  307POPC   GL2 3968   1.104   4.772   9.667 -0.2526 -0.2052 -0.1344
  307POPC   C1A 3969   1.297   4.394  10.040  0.0225  0.1499  0.0712
  307POPC   D2A 3970   1.383   4.293  10.454 -0.1585  0.3311  0.1538
  307POPC   C3A 3971   1.680   4.370  10.795 -0.1506  0.2405 -0.1038
  307POPC   C4A 3972   2.017   4.570  10.861  0.2380 -0.3032 -0.1266
  307POPC   C1B 3973   1.154   4.869  10.089 -0.0444 -0.1138  0.1404
  307POPC   C2B 3974   1.348   4.934  10.520  0.0620  0.0553 -0.2620
  307POPC   C3B 3975   1.550   4.850  10.864 -0.0034  0.2780 -0.2107
  307POPC   C4B 3976   1.445   4.556  11.236  0.2155  0.4542  0.2670
  308POPC   NC3 3977   7.191   8.297   9.580 -0.0875 -0.0906  0.1008
  308POPC   PO4 3978   7.100   8.696   9.298 -0.1945  0.1930 -0.1108
  308POPC   GL1 3979   7.016   8.811   9.701  0.1561 -0.0560  0.1493
  308POPC   GL2 3980   7.206   8.688   9.891 -0.0508  0.0835  0.0425
  308POPC   C1A 3981   6.816   8.871  10.161 -0.2505 -0.1630  0.0746
  308POPC   D2A 3982   6.712   8.779  10.463 -0.1656 -0.2359  0.0622
  308POPC   C3A 3983   6.903   8.504  10.488 -0.2942  0.3320 -0.0269
  308POPC   C4A 3984   6.805   8.175  10.634 -0.1635  0.1321  0.1316
  308POPC   C1B 3985   7.367   8.738  10.376  0.4018 -0.1629  0.2627
  308POPC   C2B 3986   7.109   8.840  10.806 -0.4528 -0.0951  0.0808
  308POPC   C3B 3987   7.143   9.109  11.204 -0.1962  0.0631 -0.1220
  308POPC   C4B 3988   6.923   8.974  11.593 -0.1335  0.2783 -0.1400
  309POPC   NC3 3989   0.204   7.104   9.700  0.0669 -0.1242 -0.0237
  309POPC   PO4 3990   0.398   6.716   9.855 -0.1453 -0.1607  0.0318
  309POPC   GL1 3991   0.398   6.614  10.221 -0.0507  0.2723  0.1364
  309POPC   GL2 3992   0.787   6.562  10.126 -0.0347  0.0056 -0.0457
  309POPC   C1A 3993   0.234   6.576  10.584 -0.0506 -0.2364  0.3315
  309POPC   D2A 3994   0.169   6.447  11.001  0.1459 -0.1493 -0.0071
  309POPC   C3A 3995   0.233   6.754  11.464  0.1021 -0.2027 -0.1000
  309POPC   C4A 3996   0.409   7.137  11.566  0.0179 -0.0795 -0.2243
  309POPC   C1B 3997   0.813   6.246  10.367 -0.3308  0.0292 -0.3459
  309POPC   C2B 3998   0.673   5.838  10.530 -0.3121  0.1449  0.4539
  309POPC   C3B 3999   0.509   5.537  10.660  0.0677 -0.2283  0.2538
  309POPC   C4B 4000   0.291   5.242  10.585 -0.1023  0.4131 -0.0557
  310POPC   NC3 4001   7.306   2.363  10.323  0.0200 -0.0836 -0.2094
  310POPC   PO4 4002   7.662   2.635  10.122 -0.1612  0.1490  0.1472
  310POPC   GL1 4003   7.665   2.670  10.535 -0.3210  0.0932 -0.2655
  310POPC   GL2 4004   7.425   2.669  10.718 -0.1397 -0.2195 -0.0741
  310POPC   C1A 4005   7.899   2.583  10.951 -0.0507  0.1499 -0.2412
  310POPC   D2A 4006   8.156   2.658  11.281 -0.1151  0.4345  0.1126
  310POPC   C3A 4007   8.109   2.960  11.659 -0.0309  0.0218 -0.5346
  310POPC   C4A 4008   8.194   3.183  12.035 -0.0694  0.1449 -0.3440
  310POPC   C1B 4009   7.534   2.892  11.017  0.0433  0.1182 -0.2776
  310POPC   C2B 4010   7.641   2.904  11.380  0.0041 -0.0095 -0.4299
  310POPC   C3B 4011   7.742   2.633  11.637  0.0551 -0.3389 -0.2211
  310POPC   C4B 4012   7.740   2.240  11.742 -0.0620  0.2388 -0.1299
  311POPC   NC3 4013   7.688   6.869   9.551 -0.2693 -0.1111 -0.2261
  311POPC   PO4 4014   7.246   6.970   9.536  0.4237 -0.0830 -0.0071
  311POPC   GL1 4015   6.954   7.064   9.934  0.1034 -0.0436  0.0912
  311POPC   GL2 4016   6.804   6.800  10.101 -0.0542 -0.0261 -0.3748
  311POPC   C1A 4017   7.021   7.191  10.429  0.1006 -0.1329 -0.2318
  311POPC   D2A 4018   7.195   7.229  10.858  0.0820  0.0101  0.0694
  311POPC   C3A 4019   6.896   7.323  11.246 -0.0352  0.1515  0.0134
  311POPC   C4A 4020   6.496   7.478  11.477 -0.0423 -0.0228 -0.1122
  311POPC   C1B 4021   6.421   6.721  10.498  0.3638  0.3822 -0.1841
  311POPC   C2B 4022   6.483   6.496  10.934  0.1245  0.0610  0.2929
  311POPC   C3B 4023   6.628   6.528  11.367 -0.1833  0.1843  0.3779
  311POPC   C4B 4024   6.410   6.648  11.708  0.1784 -0.2585 -0.2497
  312POPC   NC3 4025   8.558   7.985   9.129  0.1919  0.0610  0.1603
  312POPC   PO4 4026   8.345   7.672   9.433  0.1309  0.3124  0.0141
  312POPC   GL1 4027   8.368   7.566   9.893 -0.2073  0.0940 -0.3881
  312POPC   GL2 4028   8.432   7.282  10.038  0.2381  0.1340 -0.1662
  312POPC   C1A 4029   8.455   7.621  10.409  0.0616  0.0501  0.2857
  312POPC   D2A 4030   8.306   8.016  10.682 -0.0703 -0.0173 -0.0991
  312POPC   C3A 4031   8.232   8.327  10.458 -0.0977 -0.0890 -0.2789
  312POPC   C4A 4032   8.401   8.080  10.079  0.0535  0.3213  0.1437
  312POPC   C1B 4033   8.227   7.203  10.459  0.0331 -0.1274 -0.0446
  312POPC   C2B 4034   8.304   6.840  10.743 -0.0837  0.4228 -0.5269
  312POPC   C3B 4035   8.407   6.663  11.070  0.0466  0.0225 -0.1890
  312POPC   C4B 4036   8.412   6.439  11.381  0.1247 -0.0252 -0.3130
  313POPC   NC3 4037   5.022   3.168  13.611  0.1706 -0.5869  0.0656
  313POPC   PO4 4038   5.355   3.395  13.620  0.1498 -0.2285 -0.1226
  313POPC   GL1 4039   5.375   3.415  13.196 -0.0007 -0.2014 -0.0014
  313POPC   GL2 4040   5.278   3.560  13.052 -0.1869  0.3206  0.1562
  313POPC   C1A 4041   5.525   3.178  12.792  0.0494 -0.0229 -0.0414
  313POPC   D2A 4042   5.922   3.156  12.673 -0.0398 -0.1249 -0.0897
  313POPC   C3A 4043   5.927   2.878  12.276 -0.1389  0.0889  0.2525
  313POPC   C4A 4044   6.102   2.556  11.990  0.0431 -0.0109 -0.3005
  313POPC   C1B 4045   5.340   3.714  12.703  0.3982  0.1602 -0.0741
  313POPC   C2B 4046   5.529   3.754  12.327 -0.0125 -0.1691  0.1762
  313POPC   C3B 4047   5.543   3.738  11.898  0.0371 -0.4147 -0.1009
  313POPC   C4B 4048   5.207   3.825  11.547 -0.2289 -0.0924  0.1011
  314POPC   NC3 4049   0.760   1.292   9.671  0.3801 -0.3059 -0.1625
  314POPC   PO4 4050   1.110   1.035   9.607 -0.0211 -0.3488  0.2536
  314POPC   GL1 4051   1.100   1.087   9.988  0.1000 -0.1598  0.1467
  314POPC   GL2 4052   0.913   0.860  10.068  0.0865 -0.1670 -0.0559
  314POPC   C1A 4053   1.274   0.979  10.413  0.0505 -0.4171  0.0642
  314POPC   D2A 4054   1.575   1.228  10.645  0.2365 -0.1016  0.3005
  314POPC   C3A 4055   1.931   1.216  10.636  0.1429 -0.1374 -0.0421
  314POPC   C4A 4056   2.372   1.338  10.537  0.1614 -0.0178 -0.1236
  314POPC   C1B 4057   0.809   0.771  10.509 -0.0443  0.0069  0.0711
  314POPC   C2B 4058   0.580   0.644  10.838  0.2785 -0.0436 -0.2650
  314POPC   C3B 4059   0.428   0.342  11.139  0.0889  0.0089  0.2135
  314POPC   C4B 4060   0.332  -0.143  11.086  0.1701  0.3344 -0.2343
  315POPC   NC3 4061   3.523   4.420   9.604 -0.2012 -0.0945  0.1175
  315POPC   PO4 4062   3.289   4.087   9.430  0.1045  0.1633 -0.2696
  315POPC   GL1 4063   3.511   3.865   9.843  0.2416 -0.0471  0.6632
  315POPC   GL2 4064   3.295   3.594  10.002  0.0152 -0.0365 -0.0287
  315POPC   C1A 4065   3.815   4.186  10.187  0.1262  0.2644 -0.0701
  315POPC   D2A 4066   3.769   4.292  10.595  0.0505 -0.1025 -0.2296
  315POPC   C3A 4067   3.933   4.022  10.902 -0.0027  0.1278  0.6159
  315POPC   C4A 4068   4.095   3.815  11.175  0.1228 -0.1052  0.2045
  315POPC   C1B 4069   3.152   3.401  10.281  0.0417  0.0101  0.1736
  315POPC   C2B 4070   2.793   3.313  10.560 -0.0689  0.0516 -0.0873
  315POPC   C3B 4071   2.592   3.034  10.897  0.0379 -0.1568 -0.0760
  315POPC   C4B 4072   2.291   2.802  11.059 -0.1504  0.0385  0.1969
  316POPC   NC3 4073  10.033   9.941  10.165 -0.1415  0.1335 -0.1965
  316POPC   PO4 4074  10.237  10.155   9.871  0.2617 -0.2400  0.5322
  316POPC   GL1 4075  10.382  10.256  10.281 -0.0104  0.1194  0.1129
  316POPC   GL2 4076  10.144  10.301  10.545  0.1213 -0.3720 -0.0039
  316POPC   C1A 4077  10.656  10.344  10.724  0.0516 -0.1471 -0.1263
  316POPC   D2A 4078  10.978  10.570  10.960 -0.1221  0.0046  0.0358
  316POPC   C3A 4079  10.933  10.899  11.394 -0.1674  0.1905 -0.2663
  316POPC   C4A 4080  11.083  11.121  11.789  0.0943 -0.3225  0.2608
  316POPC   C1B 4081  10.005  10.228  10.916 -0.2655 -0.3178  0.2039
  316POPC   C2B 4082   9.955  10.618  11.120  0.1547  0.4116 -0.0057
  316POPC   C3B 4083  10.120  10.977  11.385 -0.0699 -0.2066 -0.2534
  316POPC   C4B 4084  10.506  11.128  11.311 -0.3916 -0.3827 -0.0667
  317POPC   NC3 4085   3.997   9.475   9.311  0.1394 -0.0986  0.0588
  317POPC   PO4 4086   3.922   9.888   9.418 -0.1998 -0.2375  0.0785
  317POPC   GL1 4087   3.964   9.657   9.759  0.0234  0.2153  0.2008
  317POPC   GL2 4088   4.346   9.713   9.851 -0.0044  0.4163  0.3491
  317POPC   C1A 4089   4.053   9.276  10.042 -0.0902  0.1267  0.1026
  317POPC   D2A 4090   4.078   9.250  10.492  0.2692  0.0577  0.2196
  317POPC   C3A 4091   3.811   8.928  10.705 -0.4065 -0.1427  0.0237
  317POPC   C4A 4092   3.911   8.614  11.014 -0.2710 -0.0919  0.0636
  317POPC   C1B 4093   4.789   9.831  10.030 -0.0512  0.2118 -0.0579
  317POPC   C2B 4094   5.075   9.876  10.436 -0.4502  0.1505  0.1171
  317POPC   C3B 4095   4.934   9.782  10.891 -0.2561 -0.3074 -0.1608
  317POPC   C4B 4096   5.072   9.534  11.377 -0.0619  0.0515  0.2098
  318POPC   NC3 4097   6.639   2.053  14.793  0.1361 -0.2810  0.0302
  318POPC   PO4 4098   6.569   1.762  14.539 -0.0401 -0.1397 -0.0775
  318POPC   GL1 4099   6.550   1.920  14.096  0.0350 -0.0450  0.1392
  318POPC   GL2 4100   6.282   1.850  13.842  0.0319 -0.1366 -0.0642
  318POPC   C1A 4101   6.677   1.770  13.633 -0.0495 -0.0205  0.0392
  318POPC   D2A 4102   6.922   1.443  13.310 -0.0678 -0.1862  0.0138
  318POPC   C3A 4103   7.169   1.612  12.976 -0.0173 -0.3250  0.1205
  318POPC   C4A 4104   7.287   1.596  12.585  0.0464 -0.4821  0.2470
  318POPC   C1B 4105   6.282   1.999  13.404  0.0930 -0.1300 -0.1315
  318POPC   C2B 4106   6.309   2.260  12.974 -0.0809  0.2197 -0.0442
  318POPC   C3B 4107   6.710   2.436  12.769  0.6387  0.1320 -0.3199
  318POPC   C4B 4108   6.802   2.414  12.349 -0.1506  0.1203 -0.1194
  319POPC   NC3 4109   1.508   2.320  13.365 -0.0606 -0.0835 -0.0288
  319POPC   PO4 4110   1.308   2.767  13.402  0.1178 -0.1180 -0.0484
  319POPC   GL1 4111   1.312   2.763  12.941  0.0440  0.1686 -0.1711
  319POPC   GL2 4112   1.510   3.000  12.852  0.1678  0.1038 -0.0909
  319POPC   C1A 4113   1.078   2.588  12.585 -0.0892 -0.1662  0.1686
  319POPC   D2A 4114   0.716   2.476  12.287 -0.1399  0.1652  0.1014
  319POPC   C3A 4115   0.873   2.074  12.043  0.0687  0.0888 -0.1823
  319POPC   C4A 4116   0.792   1.910  11.751  0.0139  0.0894 -0.3809
  319POPC   C1B 4117   1.842   2.949  12.621 -0.0313  0.0767  0.0690
  319POPC   C2B 4118   1.991   2.829  12.172 -0.1075 -0.0703  0.2943
  319POPC   C3B 4119   1.671   2.810  11.792  0.1220  0.0838 -0.1374
  319POPC   C4B 4120   1.405   3.065  11.330 -0.1187 -0.1513 -0.0804
  320POPC   NC3 4121   2.629   9.801   9.801 -0.2396 -0.2009  0.1824
  320POPC   PO4 4122   2.170  10.103  10.034 -0.0081  0.1641 -0.1277
  320POPC   GL1 4123   2.538  10.012  10.235 -0.0401 -0.2531 -0.1081
  320POPC   GL2 4124   2.663   9.751  10.314 -0.1868 -0.2390 -0.0100
  320POPC   C1A 4125   2.977  10.194  10.389 -0.0251  0.2716  0.0470
  320POPC   D2A 4126   3.294  10.034  10.669 -0.0623 -0.0553  0.0047
  320POPC   C3A 4127   3.612   9.953  11.004 -0.0619  0.2163 -0.0680
  320POPC   C4A 4128   3.987   9.836  11.190  0.0286  0.0824 -0.2473
  320POPC   C1B 4129   2.675   9.376  10.449 -0.1937 -0.2521 -0.2545
  320POPC   C2B 4130   2.761   9.187  10.876 -0.0298  0.1453  0.2004
  320POPC   C3B 4131   3.050   9.099  11.161 -0.0146 -0.1485  0.1733
  320POPC   C4B 4132   3.240   9.033  11.453  0.0525  0.0275 -0.1934
  321POPC   NC3 4133   8.274   6.447   9.118  0.0261  0.1418 -0.1486
  321POPC   PO4 4134   8.160   6.685   9.469 -0.0175  0.2065  0.1761
  321POPC   GL1 4135   8.091   6.449   9.876  0.2147  0.0432  0.0167
  321POPC   GL2 4136   7.744   6.469   9.947 -0.0294  0.2946 -0.3763
  321POPC   C1A 4137   8.070   6.362  10.276 -0.1354 -0.0312  0.0776
  321POPC   D2A 4138   8.066   6.362  10.777 -0.0256  0.0519  0.1617
  321POPC   C3A 4139   7.678   6.584  10.979  0.1498  0.1327  0.0483
  321POPC   C4A 4140   7.493   6.966  11.184 -0.2701  0.2231 -0.3481
  321POPC   C1B 4141   7.580   6.310  10.407  0.0239 -0.3795  0.0832
  321POPC   C2B 4142   7.354   6.018  10.709 -0.1626 -0.3396  0.0426
  321POPC   C3B 4143   7.131   5.785  11.082 -0.1151 -0.1763 -0.0706
  321POPC   C4B 4144   7.252   5.892  11.471 -0.0537  0.3221  0.1115
  322POPC   NC3 4145   2.793   8.359   9.792  0.0332 -0.2582 -0.2691
  322POPC   PO4 4146   2.809   8.769   9.908 -0.1169  0.2922  0.2321
  322POPC   GL1 4147   3.033   8.600  10.144  0.0054 -0.0975 -0.1508
  322POPC   GL2 4148   3.136   8.296  10.256  0.0797 -0.2129 -0.2095
  322POPC   C1A 4149   3.403   8.761  10.453 -0.1943 -0.3764 -0.2428
  322POPC   D2A 4150   3.343   9.070  10.803 -0.0134 -0.2017  0.0126
  322POPC   C3A 4151   3.634   9.046  11.172 -0.0420  0.2866  0.4154
  322POPC   C4A 4152   3.621   9.378  11.427  0.1740 -0.0482  0.1756
  322POPC   C1B 4153   3.427   8.094  10.582  0.0991 -0.0029 -0.1171
  322POPC   C2B 4154   3.536   8.070  11.007  0.0431 -0.3004  0.4164
  322POPC   C3B 4155   3.739   7.829  11.285  0.1151  0.0753 -0.1133
  322POPC   C4B 4156   4.118   7.749  11.300 -0.0530  0.0972  0.2489
  323POPC   NC3 4157   6.190   6.701   9.042 -0.0466  0.1965  0.2152
  323POPC   PO4 4158   6.344   6.711   9.385  0.0430  0.0367  0.3205
  323POPC   GL1 4159   6.293   6.829   9.773  0.2213  0.3617 -0.3175
  323POPC   GL2 4160   6.328   6.568   9.977  0.1470  0.2398 -0.0441
  323POPC   C1A 4161   6.389   7.043  10.105 -0.0797  0.0425  0.0152
  323POPC   D2A 4162   6.503   7.245  10.472 -0.1437  0.0050  0.0052
  323POPC   C3A 4163   6.737   7.040  10.798 -0.1589  0.0712 -0.2187
  323POPC   C4A 4164   6.973   6.861  11.118  0.0762 -0.1814  0.4631
  323POPC   C1B 4165   5.957   6.802  10.232  0.3034  0.1200  0.2222
  323POPC   C2B 4166   5.909   6.778  10.625 -0.1842  0.0205  0.2651
  323POPC   C3B 4167   6.259   6.958  10.933 -0.1627  0.1216  0.1911
  323POPC   C4B 4168   6.494   6.969  11.230  0.0913  0.1368 -0.1793
  324POPC   NC3 4169   0.616   4.412  13.431 -0.1528 -0.0336  0.4546
  324POPC   PO4 4170   0.682   4.665  13.203 -0.2358 -0.1121 -0.2323
  324POPC   GL1 4171   0.447   4.587  12.820  0.0666 -0.0875 -0.2734
  324POPC   GL2 4172   0.093   4.464  12.646 -0.0334  0.2156 -0.0826
  324POPC   C1A 4173   0.425   4.552  12.279 -0.1147  0.0061 -0.2670
  324POPC   D2A 4174   0.336   4.379  11.865 -0.0998  0.0948  0.1229
  324POPC   C3A 4175   0.591   4.222  11.510  0.2046  0.0637  0.1712
  324POPC   C4A 4176   0.967   4.394  11.307  0.3240 -0.2347  0.0009
  324POPC   C1B 4177  -0.059   4.264  12.225 -0.1884 -0.1201 -0.0452
  324POPC   C2B 4178  -0.105   4.077  11.802 -0.2412  0.0768  0.0776
  324POPC   C3B 4179  -0.241   3.701  11.566  0.0760 -0.0057  0.0820
  324POPC   C4B 4180  -0.468   3.331  11.483  0.0728  0.0121  0.0897
  325POPC   NC3 4181  10.193   5.921   9.625  0.1007  0.1045 -0.1921
  325POPC   PO4 4182  10.481   5.574   9.622  0.0905 -0.1290 -0.0506
  325POPC   GL1 4183  10.198   5.627  10.065 -0.1158 -0.2616 -0.0269
  325POPC   GL2 4184  10.332   5.482  10.283 -0.1458 -0.2056 -0.0690
  325POPC   C1A 4185   9.867   5.765  10.410 -0.2318 -0.3350  0.0648
  325POPC   D2A 4186   9.558   6.017  10.632  0.0498 -0.2232 -0.1294
  325POPC   C3A 4187   9.831   6.289  10.875 -0.1919  0.1450  0.0883
  325POPC   C4A 4188  10.179   6.307  10.834 -0.1868  0.0855 -0.1843
  325POPC   C1B 4189  10.310   4.991  10.437  0.0196 -0.2064  0.3169
  325POPC   C2B 4190  10.071   4.757  10.733 -0.0836  0.1012  0.0249
  325POPC   C3B 4191  10.066   4.691  11.146  0.2510  0.1761  0.2047
  325POPC   C4B 4192  10.256   4.707  11.495  0.0751  0.1696 -0.2307
  326POPC   NC3 4193  10.510   6.645  13.738  0.0423 -0.0635 -0.0513
  326POPC   PO4 4194  10.585   6.748  13.340 -0.2530 -0.0380 -0.2537
  326POPC   GL1 4195  10.866   6.769  13.052 -0.2605 -0.1036  0.0075
  326POPC   GL2 4196  11.077   6.415  12.956 -0.1269 -0.1051  0.0204
  326POPC   C1A 4197  11.001   6.863  12.671 -0.0943 -0.1759  0.3508
  326POPC   D2A 4198  10.845   6.972  12.126  0.3590 -0.0045 -0.2269
  326POPC   C3A 4199  10.735   7.069  11.734  0.1404 -0.1504 -0.2845
  326POPC   C4A 4200  10.359   6.978  11.557  0.1380  0.1284 -0.2523
  326POPC   C1B 4201  11.082   6.028  12.664  0.0976 -0.0961 -0.0890
  326POPC   C2B 4202  10.789   5.967  12.399 -0.1420  0.1903 -0.0349
  326POPC   C3B 4203  10.411   5.755  12.298 -0.2758  0.0672 -0.1670
  326POPC   C4B 4204  10.005   5.807  11.966  0.0736 -0.4089 -0.4315
  327POPC   NC3 4205   9.579   6.868  13.299 -0.0458 -0.1737 -0.0475
  327POPC   PO4 4206   9.796   7.214  13.465 -0.1003 -0.1174  0.2646
  327POPC   GL1 4207   9.686   7.238  12.945 -0.1204 -0.0535  0.0054
  327POPC   GL2 4208   9.895   7.080  12.832 -0.1532 -0.2173 -0.2345
  327POPC   C1A 4209   9.667   7.576  12.666  0.0877 -0.0191 -0.1109
  327POPC   D2A 4210   9.350   7.636  12.212 -0.1972  0.0219  0.1648
  327POPC   C3A 4211   9.604   7.728  11.756  0.0082  0.2283 -0.1413
  327POPC   C4A 4212   9.603   7.978  11.435  0.1703  0.0798 -0.0397
  327POPC   C1B 4213   9.966   7.266  12.459  0.2116 -0.1391  0.1540
  327POPC   C2B 4214   9.985   7.406  12.148 -0.0499  0.3153  0.3508
  327POPC   C3B 4215  10.057   7.455  11.732  0.1130  0.1367 -0.0139
  327POPC   C4B 4216  10.103   7.784  11.394  0.0940 -0.0350  0.0733
  328POPC   NC3 4217   9.174   3.220   9.315  0.1940  0.0899  0.1949
  328POPC   PO4 4218   9.138   3.348   9.778 -0.1258 -0.1330  0.2878
  328POPC   GL1 4219   9.276   3.093  10.124 -0.1188  0.0697  0.0199
  328POPC   GL2 4220   9.499   3.328  10.193 -0.0739  0.2269 -0.2409
  328POPC   C1A 4221   9.220   3.067  10.540  0.1001 -0.1839  0.1198
  328POPC   D2A 4222   9.566   2.884  10.876 -0.0481  0.1226  0.1702
  328POPC   C3A 4223  10.021   2.875  11.139  0.0573 -0.2825  0.2415
  328POPC   C4A 4224  10.406   2.858  11.347  0.5766 -0.1263 -0.2442
  328POPC   C1B 4225   9.690   3.380  10.644 -0.1217 -0.0525  0.1621
  328POPC   C2B 4226   9.630   3.781  10.967 -0.0425 -0.2851  0.1665
  328POPC   C3B 4227   9.697   4.194  11.295  0.0415  0.0395 -0.1214
  328POPC   C4B 4228   9.469   4.251  11.769  0.0342  0.1477 -0.0629
  329POPC   NC3 4229   1.033   3.892  13.181 -0.2838 -0.0852  0.1502
  329POPC   PO4 4230   1.061   4.308  13.228 -0.2345  0.2590 -0.3235
  329POPC   GL1 4231   1.182   4.499  12.840  0.0385 -0.1735 -0.1852
  329POPC   GL2 4232   1.226   4.293  12.612 -0.0729  0.0660 -0.2421
  329POPC   C1A 4233   0.969   4.611  12.367 -0.3338 -0.2354  0.2198
  329POPC   D2A 4234   0.867   4.448  11.964  0.0291 -0.0936 -0.3650
  329POPC   C3A 4235   0.781   4.027  11.871 -0.2755 -0.3822 -0.2696
  329POPC   C4A 4236   0.415   3.814  11.761 -0.1690 -0.0072  0.0701
  329POPC   C1B 4237   0.788   4.186  12.628 -0.0319 -0.1940  0.0461
  329POPC   C2B 4238   0.763   4.083  12.355  0.0782 -0.0869  0.3713
  329POPC   C3B 4239   0.333   3.968  12.199 -0.2252  0.0649 -0.1091
  329POPC   C4B 4240   0.050   3.673  12.075 -0.2994 -0.1684 -0.0907
  330POPC   NC3 4241   9.948   8.561   9.938 -0.0199  0.2261  0.1549
  330POPC   PO4 4242  10.396   8.648   9.842  0.3688 -0.2133  0.1330
  330POPC   GL1 4243  10.512   8.694  10.136  0.3159 -0.0733 -0.0466
  330POPC   GL2 4244  10.581   9.007  10.288  0.0201  0.1883  0.2019
  330POPC   C1A 4245  10.453   8.543  10.543  0.0670 -0.2618 -0.2870
  330POPC   D2A 4246  10.600   8.452  10.970 -0.0848 -0.2008 -0.0371
  330POPC   C3A 4247  10.859   8.791  11.152 -0.0192 -0.1913 -0.2829
  330POPC   C4A 4248  10.904   8.699  11.516  0.1727  0.1373 -0.1259
  330POPC   C1B 4249  10.769   8.961  10.651  0.1645 -0.0396  0.2105
  330POPC   C2B 4250  10.779   9.200  10.971 -0.0877 -0.2281 -0.1858
  330POPC   C3B 4251  10.935   9.581  11.214  0.3624  0.1546 -0.1661
  330POPC   C4B 4252  10.966   9.719  11.596 -0.1018  0.2793  0.0416
  331POPC   NC3 4253   4.685   0.538   8.894  0.0101  0.3839  0.0224
  331POPC   PO4 4254   4.816   0.188   9.162 -0.2876 -0.1313 -0.0725
  331POPC   GL1 4255   4.811   0.156   9.631  0.1890  0.1812 -0.0213
  331POPC   GL2 4256   4.763   0.465   9.772  0.1619  0.1338  0.1000
  331POPC   C1A 4257   4.672   0.046  10.102 -0.0523  0.0185  0.0429
  331POPC   D2A 4258   4.786   0.068  10.509  0.1609  0.0468  0.2940
  331POPC   C3A 4259   5.074  -0.354  10.657  0.1862  0.1580 -0.0262
  331POPC   C4A 4260   5.489  -0.510  10.829  0.2861 -0.1235  0.1567
  331POPC   C1B 4261   4.764   0.515  10.202  0.0776 -0.2705  0.3046
  331POPC   C2B 4262   4.705   0.503  10.682  0.1282  0.1320  0.0668
  331POPC   C3B 4263   4.602   0.726  11.057  0.3258  0.0145  0.1173
  331POPC   C4B 4264   4.481   0.799  11.557  0.0941  0.4274 -0.0570
  332POPC   NC3 4265  10.272   2.100   9.939  0.0045 -0.3158  0.0852
  332POPC   PO4 4266  10.620   2.370   9.663  0.1099  0.1099 -0.1167
  332POPC   GL1 4267  10.569   2.501  10.083 -0.0332  0.2246 -0.2049
  332POPC   GL2 4268  10.418   2.779  10.222  0.1030  0.0152 -0.2154
  332POPC   C1A 4269  10.585   2.353  10.544 -0.0418  0.0280  0.1645
  332POPC   D2A 4270  10.515   2.399  11.076 -0.3571  0.2765 -0.3018
  332POPC   C3A 4271  10.350   2.183  11.553  0.4220 -0.0682 -0.0742
  332POPC   C4A 4272  10.030   2.505  11.677  0.2062  0.0576 -0.0166
  332POPC   C1B 4273  10.569   2.923  10.620  0.1331 -0.0365 -0.0431
  332POPC   C2B 4274  10.922   3.234  10.683  0.1953 -0.0775  0.0481
  332POPC   C3B 4275  11.099   3.461  10.991 -0.1741 -0.0888 -0.0468
  332POPC   C4B 4276  11.096   3.854  11.070  0.2078 -0.3825  0.1968
  333POPC   NC3 4277   4.675   7.170  13.214  0.0198  0.2609  0.1755
  333POPC   PO4 4278   4.242   6.957  13.104  0.1857  0.0432  0.1812
  333POPC   GL1 4279   4.438   6.679  12.733 -0.2155 -0.0219  0.3822
  333POPC   GL2 4280   4.602   6.402  12.739 -0.0616  0.2449 -0.0055
  333POPC   C1A 4281   4.248   6.537  12.403 -0.1025 -0.0181  0.1034
  333POPC   D2A 4282   4.181   6.829  12.034 -0.0229  0.1897  0.1074
  333POPC   C3A 4283   3.956   6.837  11.641 -0.0968 -0.1457 -0.1497
  333POPC   C4A 4284   4.101   6.662  11.290 -0.0310 -0.1236 -0.2078
  333POPC   C1B 4285   4.789   6.476  12.294 -0.1110  0.1234  0.2628
  333POPC   C2B 4286   4.625   6.673  11.953 -0.0487  0.0484  0.2634
  333POPC   C3B 4287   4.475   6.892  11.570  0.1993  0.2031  0.3485
  333POPC   C4B 4288   4.561   7.268  11.424 -0.1085  0.2792  0.0527
  334POPC   NC3 4289   8.143   6.582  13.114  0.1149 -0.1412  0.3979
  334POPC   PO4 4290   7.858   7.023  13.337 -0.1642 -0.0420  0.0525
  334POPC   GL1 4291   7.697   7.026  12.828 -0.0649 -0.1146  0.2301
  334POPC   GL2 4292   7.994   6.854  12.714  0.0189 -0.0454  0.0129
  334POPC   C1A 4293   7.676   7.033  12.415  0.2216 -0.1823  0.0964
  334POPC   D2A 4294   8.037   7.034  12.199 -0.1797  0.4831 -0.3855
  334POPC   C3A 4295   8.073   7.230  11.835 -0.0463 -0.0188  0.4288
  334POPC   C4A 4296   8.173   7.383  11.406 -0.1574  0.4306  0.2788
  334POPC   C1B 4297   7.925   6.558  12.318 -0.0384  0.1295 -0.1155
  334POPC   C2B 4298   7.768   6.662  12.039 -0.1059 -0.2807  0.3184
  334POPC   C3B 4299   7.958   6.696  11.586  0.1098 -0.3388  0.0219
  334POPC   C4B 4300   8.001   6.972  11.214  0.3555  0.1739  0.1572
  335POPC   NC3 4301   4.455   4.574  13.326 -0.0464  0.1908  0.2055
  335POPC   PO4 4302   4.131   4.467  12.976 -0.1054 -0.1180 -0.2286
  335POPC   GL1 4303   4.099   4.400  12.607  0.0114  0.2309 -0.1946
  335POPC   GL2 4304   4.079   4.753  12.501  0.2227  0.2626 -0.3761
  335POPC   C1A 4305   4.080   4.232  12.199  0.0488 -0.5480  0.0812
  335POPC   D2A 4306   4.310   4.186  11.743 -0.3176  0.0006  0.2205
  335POPC   C3A 4307   4.169   4.295  11.303 -0.1524  0.0727 -0.0410
  335POPC   C4A 4308   3.809   4.194  11.307  0.1804 -0.0944  0.4443
  335POPC   C1B 4309   4.254   4.688  12.129  0.0303 -0.0349  0.2421
  335POPC   C2B 4310   4.529   4.676  11.756 -0.2315  0.2954  0.2436
  335POPC   C3B 4311   4.869   4.837  11.542 -0.1435  0.1382  0.1949
  335POPC   C4B 4312   5.294   4.935  11.352  0.4061 -0.1009 -0.0699
  336POPC   NC3 4313  10.158   5.171   9.440 -0.3059  0.0445 -0.0046
  336POPC   PO4 4314   9.894   5.475   9.674 -0.1333 -0.3943 -0.1989
  336POPC   GL1 4315   9.698   5.762   9.921  0.1689 -0.2072 -0.1211
  336POPC   GL2 4316   9.341   5.684   9.894  0.1126  0.0388  0.0185
  336POPC   C1A 4317   9.515   6.195  10.050  0.0889 -0.0641 -0.0097
  336POPC   D2A 4318   9.323   6.626  10.161 -0.3379 -0.0491 -0.2326
  336POPC   C3A 4319   9.332   6.784  10.572 -0.2359 -0.1138  0.2348
  336POPC   C4A 4320   9.263   7.090  10.852 -0.1717 -0.1282  0.3666
  336POPC   C1B 4321   9.404   5.747  10.262  0.1423 -0.0449 -0.3951
  336POPC   C2B 4322   9.458   5.544  10.741 -0.2146 -0.1078  0.3558
  336POPC   C3B 4323   9.847   5.737  10.998  0.0806 -0.4507 -0.1551
  336POPC   C4B 4324  10.000   6.016  11.377 -0.0522  0.0758  0.0248
  337POPC   NC3 4325   3.572   7.133   8.873  0.0587 -0.3001  0.1057
  337POPC   PO4 4326   3.456   7.185   9.193  0.0244 -0.3253  0.1459
  337POPC   GL1 4327   3.569   7.117   9.648  0.3773  0.0683  0.0678
  337POPC   GL2 4328   3.733   6.929   9.698  0.1168 -0.1431  0.2355
  337POPC   C1A 4329   3.427   7.206  10.169 -0.2354 -0.1138  0.1371
  337POPC   D2A 4330   3.615   7.090  10.539 -0.2954  0.1655  0.0905
  337POPC   C3A 4331   3.361   7.144  10.951 -0.2192  0.0163 -0.0158
  337POPC   C4A 4332   3.387   7.505  11.248 -0.2723  0.0794  0.2971
  337POPC   C1B 4333   3.827   6.815  10.037 -0.0686  0.0463 -0.3299
  337POPC   C2B 4334   3.982   6.763  10.506 -0.0694  0.2092  0.0128
  337POPC   C3B 4335   3.782   6.843  10.959  0.0447  0.0193  0.1213
  337POPC   C4B 4336   3.567   6.808  11.388 -0.0952  0.0082 -0.0259
  338POPC   NC3 4337  10.637   3.989  12.892 -0.0332 -0.0870 -0.2327
  338POPC   PO4 4338  10.499   3.622  12.930 -0.1600  0.0431 -0.0092
  338POPC   GL1 4339  10.702   3.750  12.481 -0.0131  0.1163 -0.1921
  338POPC   GL2 4340  10.977   4.030  12.519  0.2173 -0.1172 -0.0318
  338POPC   C1A 4341  10.813   3.660  12.035  0.0684 -0.6178 -0.1057
  338POPC   D2A 4342  10.513   3.467  11.839 -0.2307 -0.0562 -0.1286
  338POPC   C3A 4343  10.481   3.012  11.839  0.0520 -0.3553  0.0753
  338POPC   C4A 4344  10.477   2.555  11.953 -0.2831 -0.5055 -0.1665
  338POPC   C1B 4345  10.796   4.218  12.066 -0.0776 -0.1075 -0.1801
  338POPC   C2B 4346  10.751   4.529  11.718  0.1141  0.4136  0.0610
  338POPC   C3B 4347  10.573   4.985  11.632  0.0438  0.3506  0.1953
  338POPC   C4B 4348  10.440   5.393  11.929  0.0724 -0.0830 -0.1611
  339POPC   NC3 4349  10.315   7.507   9.370 -0.0559  0.2476  0.1095
  339POPC   PO4 4350  10.622   7.278   9.686  0.2286  0.1672 -0.0498
  339POPC   GL1 4351  10.589   7.286  10.196  0.0223  0.1361 -0.1513
  339POPC   GL2 4352  10.847   7.175  10.189 -0.0998  0.2874 -0.3088
  339POPC   C1A 4353  10.422   7.230  10.521  0.1470  0.0866  0.1485
  339POPC   D2A 4354  10.250   7.503  10.919  0.3816 -0.0345 -0.1841
  339POPC   C3A 4355   9.844   7.528  11.090  0.1809 -0.1026 -0.2265
  339POPC   C4A 4356   9.507   7.452  11.107  0.0805  0.2381 -0.0057
  339POPC   C1B 4357  11.178   7.522  10.355 -0.5406 -0.0210 -0.1531
  339POPC   C2B 4358  11.192   7.841  10.596 -0.0803  0.2359 -0.2000
  339POPC   C3B 4359  11.026   8.088  10.676  0.0472  0.0160 -0.1518
  339POPC   C4B 4360  10.760   8.257  10.371 -0.0416  0.1028  0.0512
  340POPC   NC3 4361   7.336  10.520  13.798 -0.2578 -0.1460  0.1057
  340POPC   PO4 4362   7.077  10.597  13.411 -0.1176  0.0565 -0.2253
  340POPC   GL1 4363   7.127  10.617  13.028 -0.1346  0.1175 -0.0277
  340POPC   GL2 4364   7.214  10.988  13.028 -0.2356  0.4034 -0.0522
  340POPC   C1A 4365   7.149  10.572  12.563 -0.2089 -0.0913 -0.1854
  340POPC   D2A 4366   7.148  10.413  12.078 -0.0413  0.3527 -0.3208
  340POPC   C3A 4367   7.493  10.060  11.965 -0.1669 -0.1154 -0.1376
  340POPC   C4A 4368   7.523   9.978  11.569 -0.1487  0.0263 -0.2065
  340POPC   C1B 4369   7.450  10.987  12.654  0.2085 -0.0564 -0.1857
  340POPC   C2B 4370   7.562  10.798  12.365 -0.0663 -0.0243 -0.0243
  340POPC   C3B 4371   7.647  10.680  12.008 -0.0534  0.3250  0.1390
  340POPC   C4B 4372   7.474  10.495  11.665 -0.3312  0.0661  0.1195
  341POPC   NC3 4373   8.241   3.978   9.918 -0.1423  0.0602  0.3806
  341POPC   PO4 4374   7.844   4.214   9.789  0.0104 -0.1508  0.0150
  341POPC   GL1 4375   7.723   4.521  10.127 -0.1143  0.1444 -0.1586
  341POPC   GL2 4376   7.946   4.822  10.239 -0.0082 -0.1559  0.0103
  341POPC   C1A 4377   7.522   4.709  10.492  0.1103  0.0745  0.3032
  341POPC   D2A 4378   7.298   5.096  10.477  0.2883  0.1339 -0.1322
  341POPC   C3A 4379   7.236   5.303  10.898  0.1397  0.0902 -0.2203
  341POPC   C4A 4380   7.362   5.383  11.263 -0.1721  0.0591 -0.3093
  341POPC   C1B 4381   8.001   4.900  10.677 -0.2051 -0.1123 -0.0442
  341POPC   C2B 4382   8.232   4.791  10.994 -0.2524 -0.5555 -0.1016
  341POPC   C3B 4383   7.995   4.820  11.386  0.2924  0.0086 -0.1408
  341POPC   C4B 4384   8.092   4.810  11.752  0.1318 -0.1324  0.0106
  342POPC   NC3 4385   6.922   8.302   9.039 -0.1082 -0.0108 -0.2105
  342POPC   PO4 4386   6.790   8.128   9.348  0.2160 -0.0375 -0.0609
  342POPC   GL1 4387   6.654   8.418   9.699  0.0361 -0.0928  0.0809
  342POPC   GL2 4388   6.857   8.327   9.966  0.5028  0.0987 -0.0076
  342POPC   C1A 4389   6.408   8.699   9.914  0.0483  0.1479 -0.1373
  342POPC   D2A 4390   6.125   8.807  10.353 -0.0728 -0.1217  0.5411
  342POPC   C3A 4391   5.876   9.261  10.513 -0.1643 -0.0429 -0.2105
  342POPC   C4A 4392   5.999   9.565  10.770  0.1639 -0.1475 -0.1240
  342POPC   C1B 4393   6.504   8.335  10.242  0.4452 -0.2628 -0.0921
  342POPC   C2B 4394   6.402   8.421  10.712  0.0771 -0.0933  0.3028
  342POPC   C3B 4395   6.126   8.272  11.114  0.1229 -0.1293 -0.1848
  342POPC   C4B 4396   5.698   8.291  11.212  0.0947 -0.1627 -0.0716
  343POPC   NC3 4397   5.386   4.196   9.383  0.1983 -0.0019  0.0019
  343POPC   PO4 4398   5.685   4.170   9.764  0.0358 -0.1069  0.1202
  343POPC   GL1 4399   5.923   4.346  10.112 -0.0818 -0.2634  0.1999
  343POPC   GL2 4400   6.163   4.104  10.175  0.5347  0.0013  0.0175
  343POPC   C1A 4401   5.921   4.347  10.589  0.0347 -0.0314 -0.3316
  343POPC   D2A 4402   5.623   4.453  10.896 -0.1697 -0.0602 -0.1383
  343POPC   C3A 4403   5.717   4.213  11.280  0.0440  0.3413  0.2685
  343POPC   C4A 4404   5.837   3.912  11.529  0.2006 -0.0659 -0.2742
  343POPC   C1B 4405   6.355   3.936  10.520 -0.0625 -0.0738 -0.1687
  343POPC   C2B 4406   6.576   4.126  10.775 -0.3195  0.1810  0.2589
  343POPC   C3B 4407   6.590   4.471  11.181 -0.3488  0.0520  0.0012
  343POPC   C4B 4408   6.664   4.737  11.518  0.1133  0.2564 -0.0331
  344POPC   NC3 4409   1.986   1.175   9.916  0.2911 -0.1043 -0.2323
  344POPC   PO4 4410   1.628   0.800   9.904 -0.0034 -0.2868  0.0452
  344POPC   GL1 4411   1.809   0.836  10.284  0.0049 -0.2411 -0.1724
  344POPC   GL2 4412   2.054   0.726  10.182 -0.1653  0.1275  0.0427
  344POPC   C1A 4413   1.670   0.779  10.766 -0.0836  0.0163 -0.0199
  344POPC   D2A 4414   1.446   0.814  11.229 -0.3278 -0.1575 -0.0096
  344POPC   C3A 4415   1.373   1.146  11.528  0.1737  0.0563 -0.2065
  344POPC   C4A 4416   1.320   1.561  11.786 -0.0118  0.2038 -0.1105
  344POPC   C1B 4417   2.057   0.501  10.617 -0.5946 -0.2249  0.0381
  344POPC   C2B 4418   2.050   0.595  11.035  0.1585 -0.0567 -0.2332
  344POPC   C3B 4419   2.269   0.805  11.424  0.0243  0.0493  0.1954
  344POPC   C4B 4420   2.723   0.952  11.317 -0.2635  0.0440 -0.2331
  345POPC   NC3 4421   7.985   3.005  10.174 -0.0686  0.3325 -0.0433
  345POPC   PO4 4422   8.065   3.482  10.060 -0.1591 -0.1530  0.0418
  345POPC   GL1 4423   7.965   3.505  10.471  0.3407 -0.2449 -0.0490
  345POPC   GL2 4424   8.015   3.198  10.623  0.1975  0.1241 -0.0640
  345POPC   C1A 4425   7.806   3.897  10.772 -0.1070 -0.1566 -0.0918
  345POPC   D2A 4426   8.008   4.084  11.091  0.1381 -0.1046 -0.2910
  345POPC   C3A 4427   8.420   3.998  11.161 -0.1460 -0.0585  0.3852
  345POPC   C4A 4428   8.736   4.138  11.343  0.0525  0.0943 -0.2704
  345POPC   C1B 4429   8.085   3.104  11.103 -0.1733 -0.1458 -0.0226
  345POPC   C2B 4430   8.529   3.189  11.271  0.2904 -0.1332 -0.1085
  345POPC   C3B 4431   8.605   3.676  11.544  0.0982 -0.1490 -0.1992
  345POPC   C4B 4432   8.366   3.988  11.721  0.0715  0.0137  0.0318
  346POPC   NC3 4433   7.866   0.813   9.800  0.2085  0.0895  0.2950
  346POPC   PO4 4434   7.407   0.651   9.811  0.0520  0.0772 -0.0378
  346POPC   GL1 4435   7.500   0.687  10.217  0.0324  0.2725 -0.0452
  346POPC   GL2 4436   7.786   0.585  10.237  0.4268 -0.1545  0.2319
  346POPC   C1A 4437   7.564   0.758  10.651  0.3527  0.1385 -0.2855
  346POPC   D2A 4438   7.709   0.832  11.046 -0.2930 -0.0065 -0.0313
  346POPC   C3A 4439   8.232   0.722  11.113 -0.1576 -0.0474  0.0498
  346POPC   C4A 4440   8.663   0.718  11.204  0.0484  0.0981 -0.2119
  346POPC   C1B 4441   7.814   0.326  10.604  0.2430  0.1892  0.0551
  346POPC   C2B 4442   7.939   0.288  10.903 -0.0468  0.0533  0.1827
  346POPC   C3B 4443   7.823   0.377  11.278 -0.2608 -0.0125 -0.1111
  346POPC   C4B 4444   7.661   0.766  11.522  0.1023  0.0791 -0.0324
  347POPC   NC3 4445   0.659   7.363  13.389 -0.1679 -0.0523 -0.1591
  347POPC   PO4 4446   0.295   7.251  13.169 -0.2320 -0.1027 -0.0970
  347POPC   GL1 4447   0.334   7.614  13.125  0.0509 -0.2415  0.2917
  347POPC   GL2 4448   0.099   7.724  13.126 -0.0015  0.0041 -0.3018
  347POPC   C1A 4449   0.460   7.863  12.837  0.1444  0.0191 -0.0076
  347POPC   D2A 4450   0.824   7.964  12.623 -0.1687  0.1285 -0.4424
  347POPC   C3A 4451   1.054   7.920  12.276  0.3205 -0.1864  0.0027
  347POPC   C4A 4452   1.164   7.706  11.854  0.0116  0.2825  0.2257
  347POPC   C1B 4453  -0.066   7.756  12.760  0.1912 -0.0890  0.2806
  347POPC   C2B 4454  -0.317   7.809  12.455  0.2554 -0.2655 -0.3029
  347POPC   C3B 4455  -0.439   7.605  12.166  0.0101  0.0414 -0.1893
  347POPC   C4B 4456  -0.846   7.341  12.076 -0.2477 -0.0554  0.2681
  348POPC   NC3 4457   4.100   5.223   9.530  0.0027  0.0565 -0.2920
  348POPC   PO4 4458   3.850   4.854   9.634 -0.1595  0.0702 -0.3091
  348POPC   GL1 4459   3.986   5.106  10.032 -0.3856  0.0427  0.1015
  348POPC   GL2 4460   4.293   5.171  10.155  0.3814  0.1501 -0.0708
  348POPC   C1A 4461   3.765   5.068  10.445 -0.1947  0.0085 -0.1168
  348POPC   D2A 4462   3.626   5.392  10.630 -0.0075  0.1775 -0.1617
  348POPC   C3A 4463   3.367   5.628  10.912  0.5044 -0.0923  0.0637
  348POPC   C4A 4464   3.562   5.976  11.094  0.0371 -0.1681 -0.1076
  348POPC   C1B 4465   4.099   5.392  10.504  0.2007  0.2352 -0.0850
  348POPC   C2B 4466   4.050   5.624  10.923 -0.2881 -0.3665  0.1169
  348POPC   C3B 4467   3.971   5.634  11.303 -0.0797 -0.0047 -0.1655
  348POPC   C4B 4468   3.931   5.435  11.601  0.1095  0.3071  0.2085
  349POPC   NC3 4469   2.606   7.222   9.589 -0.0348 -0.0114 -0.1958
  349POPC   PO4 4470   2.620   6.961   9.298 -0.0740  0.2407 -0.0854
  349POPC   GL1 4471   2.523   6.716   9.749 -0.1362  0.1174  0.1649
  349POPC   GL2 4472   2.282   6.678   9.827  0.1283  0.1084  0.2241
  349POPC   C1A 4473   2.687   6.550  10.145  0.1339  0.2053  0.1259
  349POPC   D2A 4474   2.838   6.497  10.528 -0.2578 -0.0017  0.1124
  349POPC   C3A 4475   3.187   6.783  10.565 -0.0936  0.2696 -0.3127
  349POPC   C4A 4476   3.534   6.572  10.510 -0.3364 -0.0026 -0.3839
  349POPC   C1B 4477   2.226   6.850  10.216 -0.1468 -0.2405  0.2353
  349POPC   C2B 4478   2.113   7.110  10.569 -0.0946 -0.2592  0.0401
  349POPC   C3B 4479   2.409   7.215  10.898 -0.1149 -0.1008  0.0776
  349POPC   C4B 4480   2.604   7.196  11.326 -0.0656  0.1292  0.1135
  350POPC   NC3 4481   6.690   5.666  13.316  0.2449 -0.1878 -0.3280
  350POPC   PO4 4482   6.768   5.242  13.493 -0.1643 -0.1996 -0.0121
  350POPC   GL1 4483   6.779   5.160  13.107  0.1034 -0.0703  0.4365
  350POPC   GL2 4484   6.564   5.272  12.821 -0.0479 -0.3453 -0.3113
  350POPC   C1A 4485   6.833   4.878  12.797 -0.2204  0.1395 -0.0688
  350POPC   D2A 4486   6.739   4.527  12.454  0.1997 -0.1848 -0.1276
  350POPC   C3A 4487   6.367   4.443  12.285  0.0542 -0.1860 -0.2613
  350POPC   C4A 4488   6.102   4.770  12.123  0.5459 -0.1974 -0.1971
  350POPC   C1B 4489   6.712   5.157  12.380  0.1937  0.0050  0.0640
  350POPC   C2B 4490   6.627   4.850  12.029 -0.0556  0.0365 -0.0084
  350POPC   C3B 4491   6.414   4.511  11.850  0.1134  0.2824  0.1222
  350POPC   C4B 4492   6.080   4.365  11.640 -0.0289  0.0871  0.3848
  351POPC   NC3 4493   5.011   4.223   9.799  0.0440  0.0912 -0.1600
  351POPC   PO4 4494   5.177   3.732   9.898  0.1364  0.2485 -0.2088
  351POPC   GL1 4495   5.184   3.677  10.321  0.1636 -0.2665 -0.2665
  351POPC   GL2 4496   5.399   3.601  10.620 -0.0210 -0.1800  0.0549
  351POPC   C1A 4497   4.819   3.699  10.646 -0.2339  0.0114  0.2335
  351POPC   D2A 4498   4.568   3.915  10.978  0.0057 -0.3382  0.1937
  351POPC   C3A 4499   4.688   3.960  11.309 -0.0916  0.1079 -0.0286
  351POPC   C4A 4500   4.670   4.405  11.393  0.1521  0.1897 -0.1027
  351POPC   C1B 4501   5.111   3.448  10.996 -0.0778  0.1025  0.1868
  351POPC   C2B 4502   4.668   3.481  11.116 -0.1170 -0.4847  0.0359
  351POPC   C3B 4503   4.306   3.470  10.927 -0.0249 -0.2777  0.1565
  351POPC   C4B 4504   3.787   3.560  10.793  0.2120 -0.0361  0.0482
  352POPC   NC3 4505   9.403   0.987   9.952  0.1868  0.0961 -0.3377
  352POPC   PO4 4506   9.162   0.648  10.006 -0.0606 -0.0432  0.0424
  352POPC   GL1 4507   9.295   0.777  10.380 -0.0465 -0.2636 -0.0301
  352POPC   GL2 4508   9.386   1.145  10.440  0.0307 -0.2215  0.3380
  352POPC   C1A 4509   9.332   0.708  10.729 -0.2974  0.0621  0.2469
  352POPC   D2A 4510   9.214   0.834  11.126 -0.4121 -0.1934  0.2704
  352POPC   C3A 4511   9.218   0.643  11.537  0.0417  0.3978  0.1942
  352POPC   C4A 4512   9.229   0.271  11.735 -0.0966  0.2147  0.2658
  352POPC   C1B 4513   9.444   1.524  10.684  0.1084 -0.1884  0.0531
  352POPC   C2B 4514   9.308   1.358  11.064  0.1048 -0.1431  0.1078
  352POPC   C3B 4515   8.917   1.349  11.315 -0.1949  0.1168 -0.3725
  352POPC   C4B 4516   8.868   1.296  11.779 -0.0623 -0.0009 -0.1227
  353POPC   NC3 4517   5.584   1.513  14.172  0.2460 -0.0562 -0.1001
  353POPC   PO4 4518   5.770   1.256  13.759  0.1866 -0.3015 -0.0682
  353POPC   GL1 4519   5.929   1.052  13.322  0.2045 -0.4464  0.2067
  353POPC   GL2 4520   5.695   0.778  13.151 -0.2586  0.1871  0.1624
  353POPC   C1A 4521   6.025   1.279  12.951 -0.1519 -0.0403  0.0791
  353POPC   D2A 4522   6.171   1.405  12.702 -0.0958 -0.1520  0.1106
  353POPC   C3A 4523   6.547   1.277  12.401  0.0849 -0.1884  0.0272
  353POPC   C4A 4524   6.520   0.962  12.194  0.3441 -0.3229 -0.0473
  353POPC   C1B 4525   5.757   0.760  12.676  0.2518  0.1708  0.0267
  353POPC   C2B 4526   5.489   0.952  12.297  0.2108  0.0614  0.1064
  353POPC   C3B 4527   5.495   1.122  11.887  0.2478  0.2860  0.2751
  353POPC   C4B 4528   5.395   1.473  11.677  0.1809  0.0848  0.1283
  354POPC   NC3 4529   4.748   4.783   9.377  0.0454 -0.1489 -0.1027
  354POPC   PO4 4530   4.839   4.769   9.794 -0.0856  0.0477 -0.1357
  354POPC   GL1 4531   4.986   4.798  10.242  0.1154 -0.4238 -0.0815
  354POPC   GL2 4532   4.687   4.869  10.278 -0.1891 -0.2952  0.2500
  354POPC   C1A 4533   5.237   4.732  10.573  0.1714 -0.3626 -0.2809
  354POPC   D2A 4534   5.461   4.906  10.867 -0.2190  0.2654 -0.0285
  354POPC   C3A 4535   5.465   5.292  11.054  0.1281 -0.0265  0.2431
  354POPC   C4A 4536   5.644   5.743  11.022  0.1548  0.2589  0.4589
  354POPC   C1B 4537   4.547   4.976  10.652 -0.3014 -0.0110  0.0834
  354POPC   C2B 4538   4.197   5.127  10.932 -0.0433 -0.0374  0.1457
  354POPC   C3B 4539   3.833   5.206  11.077  0.2191  0.1429  0.0315
  354POPC   C4B 4540   3.532   5.371  11.308 -0.0847  0.1459 -0.2011
  355POPC   NC3 4541   1.044   5.784  13.096 -0.1323  0.0449  0.1921
  355POPC   PO4 4542   0.869   6.057  12.942 -0.2239  0.1314 -0.6143
  355POPC   GL1 4543   0.887   6.209  12.515 -0.3598 -0.0559 -0.2035
  355POPC   GL2 4544   0.911   6.195  12.169  0.1533  0.1992 -0.2372
  355POPC   C1A 4545   0.646   6.609  12.309 -0.0800  0.1245 -0.2729
  355POPC   D2A 4546   0.634   6.861  11.937  0.0600 -0.3150  0.2066
  355POPC   C3A 4547   0.719   6.659  11.559  0.0359 -0.3555  0.3091
  355POPC   C4A 4548   0.626   6.857  11.152  0.4694  0.0250 -0.0155
  355POPC   C1B 4549   1.237   6.415  11.913 -0.0064  0.1075  0.0030
  355POPC   C2B 4550   1.686   6.466  12.108  0.0067  0.3111 -0.1746
  355POPC   C3B 4551   2.097   6.574  12.026  0.0457  0.0314 -0.2569
  355POPC   C4B 4552   2.281   6.888  11.769  0.1361 -0.0670 -0.1459
  356POPC   NC3 4553   0.143   2.976   9.017 -0.1091 -0.2318  0.4125
  356POPC   PO4 4554   0.208   3.230   9.350  0.0143  0.1769  0.2814
  356POPC   GL1 4555   0.231   3.388   9.746  0.2093  0.0503  0.0023
  356POPC   GL2 4556   0.516   3.563   9.779 -0.3506  0.0454 -0.3631
  356POPC   C1A 4557   0.372   3.235  10.188  0.1512 -0.0236  0.1072
  356POPC   D2A 4558   0.515   3.322  10.551 -0.0601  0.1285  0.2128
  356POPC   C3A 4559   0.556   3.097  10.934 -0.0238 -0.0611  0.0649
  356POPC   C4A 4560   0.499   3.061  11.332 -0.1364 -0.0749  0.0083
  356POPC   C1B 4561   0.850   3.510  10.151  0.2034  0.3299  0.0349
  356POPC   C2B 4562   0.913   3.511  10.601  0.0270 -0.0111 -0.1884
  356POPC   C3B 4563   1.032   3.733  11.008  0.0112 -0.3584 -0.1725
  356POPC   C4B 4564   0.915   3.879  11.440  0.0531  0.1726  0.2065
  357POPC   NC3 4565   2.513  10.551   9.286 -0.0804 -0.0420 -0.1733
  357POPC   PO4 4566   2.848  10.636   9.467  0.0128 -0.2795 -0.1060
  357POPC   GL1 4567   2.866  10.718  10.032  0.1754 -0.0136 -0.0318
  357POPC   GL2 4568   2.721  10.584  10.333 -0.3491  0.1605  0.2338
  357POPC   C1A 4569   3.146  10.702  10.455 -0.3046  0.0386 -0.1403
  357POPC   D2A 4570   3.329  10.549  10.837  0.2315  0.1014  0.0254
  357POPC   C3A 4571   3.669  10.442  10.867 -0.0113  0.5158  0.2070
  357POPC   C4A 4572   3.990  10.153  10.780  0.0110  0.2398 -0.1216
  357POPC   C1B 4573   2.701  10.582  10.762  0.3194 -0.0749 -0.0737
  357POPC   C2B 4574   2.896  10.681  11.170  0.1160  0.0350 -0.1048
  357POPC   C3B 4575   3.410  10.637  11.261 -0.2123 -0.0536  0.2643
  357POPC   C4B 4576   3.754  10.389  11.361 -0.1119  0.1401 -0.0342
  358POPC   NC3 4577  11.119   6.191   9.393  0.1240  0.3785  0.0149
  358POPC   PO4 4578  11.051   5.892   9.812  0.0676  0.0046  0.0672
  358POPC   GL1 4579  11.164   5.948  10.188  0.0687 -0.1740  0.0588
  358POPC   GL2 4580  11.367   6.169  10.372 -0.0894 -0.2936 -0.0318
  358POPC   C1A 4581  11.345   5.668  10.498  0.2316  0.3304  0.1600
  358POPC   D2A 4582  11.269   5.552  10.903  0.2965  0.1292  0.0614
  358POPC   C3A 4583  10.877   5.662  11.076  0.2387 -0.1982 -0.1351
  358POPC   C4A 4584  10.853   6.010  11.426  0.1181  0.2996  0.2433
  358POPC   C1B 4585  11.644   6.059  10.741  0.0359 -0.1733  0.1730
  358POPC   C2B 4586  11.986   6.177  10.962 -0.1257  0.2402 -0.1262
  358POPC   C3B 4587  12.150   5.969  11.344 -0.3431 -0.1601 -0.0419
  358POPC   C4B 4588  12.156   5.987  11.733 -0.0228  0.0925  0.0339
  359POPC   NC3 4589   9.661   5.771   9.385 -0.4999  0.0603 -0.0417
  359POPC   PO4 4590   9.406   5.316   9.499  0.0417  0.0691  0.1684
  359POPC   GL1 4591   9.375   5.197  10.019  0.4082  0.2372  0.2323
  359POPC   GL2 4592   9.261   5.120  10.400  0.0365  0.1130  0.3869
  359POPC   C1A 4593   9.700   5.291  10.320  0.1966 -0.1636  0.0091
  359POPC   D2A 4594   9.964   5.317  10.698  0.1559 -0.0459  0.0324
  359POPC   C3A 4595  10.370   5.495  10.767 -0.0037  0.2337  0.1184
  359POPC   C4A 4596  10.713   5.214  10.879  0.2613  0.1406 -0.2796
  359POPC   C1B 4597   9.123   4.825  10.691  0.2216 -0.1042  0.0267
  359POPC   C2B 4598   8.907   4.710  11.019 -0.3404  0.0031 -0.1544
  359POPC   C3B 4599   8.712   4.627  11.316  0.1071  0.2001  0.1151
  359POPC   C4B 4600   8.539   4.489  11.733 -0.4695  0.0576 -0.0185
  360POPC   NC3 4601   2.336   1.100   9.387  0.3543  0.1405  0.1820
  360POPC   PO4 4602   2.112   1.492   9.557  0.0309  0.0187  0.0374
  360POPC   GL1 4603   2.474   1.431   9.885  0.3995  0.2139 -0.0070
  360POPC   GL2 4604   2.565   1.141   9.900 -0.0057 -0.2208  0.0526
  360POPC   C1A 4605   2.588   1.789  10.179  0.0223 -0.4940 -0.1332
  360POPC   D2A 4606   2.446   1.858  10.649  0.1184 -0.0137 -0.0916
  360POPC   C3A 4607   2.590   1.596  10.990 -0.0951 -0.1721 -0.2132
  360POPC   C4A 4608   2.524   1.610  11.345 -0.2224  0.1059 -0.3795
  360POPC   C1B 4609   2.764   1.190  10.198  0.2005  0.0953  0.2079
  360POPC   C2B 4610   2.851   1.456  10.511 -0.1434  0.2119 -0.0743
  360POPC   C3B 4611   3.192   1.554  10.882  0.1889  0.1298 -0.0389
  360POPC   C4B 4612   3.344   1.751  11.242  0.2564  0.0637 -0.0289
  361POPC   NC3 4613   2.857   8.107   9.238  0.2976 -0.0657  0.0208
  361POPC   PO4 4614   3.099   7.934   9.509  0.1438  0.0152  0.3862
  361POPC   GL1 4615   2.993   7.917   9.934 -0.0064 -0.1997  0.3398
  361POPC   GL2 4616   3.414   7.826  10.022 -0.2142 -0.0904  0.0036
  361POPC   C1A 4617   3.008   7.817  10.401  0.2347  0.0426 -0.0137
  361POPC   D2A 4618   3.171   7.712  10.853 -0.2971  0.0619  0.2063
  361POPC   C3A 4619   2.922   7.694  11.232 -0.0247 -0.1049 -0.5951
  361POPC   C4A 4620   2.873   7.506  11.650 -0.1497  0.1321 -0.0679
  361POPC   C1B 4621   3.471   7.629  10.413 -0.1160 -0.0063  0.2445
  361POPC   C2B 4622   3.624   7.578  10.770 -0.2494  0.4810  0.0342
  361POPC   C3B 4623   3.922   7.564  10.897  0.1259 -0.0778  0.1067
  361POPC   C4B 4624   4.199   7.311  11.051  0.0651 -0.0227 -0.0779
  362POPC   NC3 4625   2.891   7.368   9.172 -0.1213 -0.0357  0.2407
  362POPC   PO4 4626   3.056   7.417   9.655  0.1218  0.0939  0.0592
  362POPC   GL1 4627   2.982   7.391  10.069 -0.0362 -0.2235 -0.0457
  362POPC   GL2 4628   2.683   7.138  10.027 -0.0917  0.1733  0.0605
  362POPC   C1A 4629   3.038   7.324  10.497 -0.0866  0.0322  0.3681
  362POPC   D2A 4630   2.901   7.281  10.886 -0.2722 -0.2379 -0.0252
  362POPC   C3A 4631   2.787   6.805  10.923 -0.0505  0.1367 -0.0897
  362POPC   C4A 4632   2.684   6.709  11.399  0.0296  0.0532  0.0171
  362POPC   C1B 4633   2.691   6.992  10.424  0.2496  0.1697  0.3353
  362POPC   C2B 4634   2.353   6.762  10.736  0.0693 -0.0089 -0.1133
  362POPC   C3B 4635   2.145   6.446  10.976 -0.1292 -0.0404 -0.0333
  362POPC   C4B 4636   1.698   6.278  11.177 -0.4537  0.0540 -0.1358
  363POPC   NC3 4637   0.456   2.294   9.508  0.1031 -0.0398 -0.1172
  363POPC   PO4 4638   0.800   2.171   9.338  0.0209 -0.1921  0.2928
  363POPC   GL1 4639   0.629   1.966   9.793 -0.0573  0.1206  0.0142
  363POPC   GL2 4640   0.674   1.744   9.959 -0.2530 -0.0559  0.0654
  363POPC   C1A 4641   0.453   2.150  10.099  0.1838  0.4479 -0.2500
  363POPC   D2A 4642   0.513   2.309  10.522 -0.1668  0.3044  0.0932
  363POPC   C3A 4643   0.875   2.366  10.781 -0.2373  0.0521  0.0748
  363POPC   C4A 4644   1.230   2.150  10.994  0.0548 -0.1602 -0.1030
  363POPC   C1B 4645   0.816   1.869  10.454 -0.1512  0.2053  0.0681
  363POPC   C2B 4646   0.807   1.836  10.901 -0.1803  0.4868 -0.0456
  363POPC   C3B 4647   0.970   1.860  11.298 -0.2313  0.0792 -0.1513
  363POPC   C4B 4648   1.322   2.028  11.571 -0.0909 -0.1262  0.3217
  364POPC   NC3 4649   8.998   6.488   9.534  0.0694 -0.0076 -0.0796
  364POPC   PO4 4650   8.865   6.202   9.261 -0.1408 -0.4701  0.2224
  364POPC   GL1 4651   8.864   6.053   9.735 -0.0888  0.0141  0.0825
  364POPC   GL2 4652   8.740   5.796   9.825  0.1240 -0.4356  0.3309
  364POPC   C1A 4653   8.987   6.091  10.141  0.0582  0.0113 -0.1179
  364POPC   D2A 4654   9.025   6.390  10.574  0.0643  0.0479 -0.1609
  364POPC   C3A 4655   9.345   6.390  10.932 -0.1693 -0.0698  0.4607
  364POPC   C4A 4656   9.500   6.298  11.261 -0.0498 -0.2073 -0.1101
  364POPC   C1B 4657   8.499   6.008  10.212 -0.1354  0.0892  0.0803
  364POPC   C2B 4658   8.542   6.343  10.551 -0.1166  0.1276  0.0361
  364POPC   C3B 4659   8.641   6.257  10.976  0.1266 -0.2197  0.2678
  364POPC   C4B 4660   8.949   6.250  11.235  0.0690  0.0409  0.0309
  365POPC   NC3 4661   2.102   2.343   9.946 -0.0599 -0.1624  0.1438
  365POPC   PO4 4662   2.324   2.293   9.600 -0.1613  0.0252  0.2278
  365POPC   GL1 4663   2.571   2.256  10.006  0.1442 -0.1465  0.0051
  365POPC   GL2 4664   2.896   2.037   9.869  0.1617  0.3697  0.1061
  365POPC   C1A 4665   2.829   2.452  10.207  0.0873 -0.1033 -0.0937
  365POPC   D2A 4666   3.206   2.493  10.450  0.0900 -0.0388 -0.1748
  365POPC   C3A 4667   3.177   2.915  10.467 -0.1921 -0.2631  0.0438
  365POPC   C4A 4668   3.494   3.262  10.546  0.1467  0.1725 -0.0952
  365POPC   C1B 4669   3.066   2.011  10.292 -0.2017 -0.0779 -0.4634
  365POPC   C2B 4670   2.971   1.953  10.767 -0.3271  0.0605  0.0292
  365POPC   C3B 4671   2.624   2.090  11.195 -0.0298  0.0200  0.2621
  365POPC   C4B 4672   2.452   1.989  11.584 -0.0088  0.4214 -0.0553
  366POPC   NC3 4673   1.236   0.576   9.433 -0.0567 -0.0781  0.0975
  366POPC   PO4 4674   1.200   0.463   9.876  0.0103  0.0845  0.2292
  366POPC   GL1 4675   1.300   0.502  10.302 -0.5133  0.1511  0.5317
  366POPC   GL2 4676   1.543   0.324  10.318  0.0702 -0.2003  0.0896
  366POPC   C1A 4677   1.181   0.575  10.697 -0.2384 -0.2057  0.0563
  366POPC   D2A 4678   0.977   0.888  10.926 -0.3200  0.2425  0.1381
  366POPC   C3A 4679   0.970   0.861  11.339 -0.1235 -0.0550 -0.0022
  366POPC   C4A 4680   1.061   0.724  11.729 -0.2903 -0.0669 -0.1471
  366POPC   C1B 4681   1.640   0.299  10.672  0.0164 -0.0527 -0.1607
  366POPC   C2B 4682   1.535   0.360  11.062 -0.0772 -0.3904  0.0818
  366POPC   C3B 4683   1.336   0.353  11.454 -0.2476  0.0023  0.2175
  366POPC   C4B 4684   1.056   0.119  11.758  0.0910  0.0451  0.1911
  367POPC   NC3 4685   8.669   2.397  14.218  0.1623  0.1698  0.3563
  367POPC   PO4 4686   8.549   2.165  13.730  0.0165  0.1353  0.1450
  367POPC   GL1 4687   8.567   1.995  13.358  0.3087  0.1381  0.1964
  367POPC   GL2 4688   8.768   1.761  13.459 -0.2832 -0.2245 -0.0023
  367POPC   C1A 4689   8.539   2.006  12.907 -0.0062  0.3973  0.0330
  367POPC   D2A 4690   8.550   1.834  12.512  0.0010  0.1456  0.1911
  367POPC   C3A 4691   8.312   1.946  12.174 -0.0876 -0.1427 -0.0665
  367POPC   C4A 4692   8.167   1.891  11.661 -0.0231 -0.0884 -0.1564
  367POPC   C1B 4693   9.040   1.893  13.170 -0.0088  0.0536 -0.0478
  367POPC   C2B 4694   9.087   2.152  12.674  0.5898 -0.3689  0.0074
  367POPC   C3B 4695   8.743   2.268  12.564 -0.2066 -0.1353 -0.0089
  367POPC   C4B 4696   8.243   2.311  12.555 -0.2685  0.1574 -0.2270
  368POPC   NC3 4697   9.824   9.387   9.499 -0.0138  0.0427 -0.2345
  368POPC   PO4 4698   9.832   9.516   9.853  0.0355 -0.1063  0.1835
  368POPC   GL1 4699   9.770   9.282  10.193 -0.1051  0.0893 -0.0060
  368POPC   GL2 4700   9.776   9.470  10.510  0.4127 -0.0703 -0.1521
  368POPC   C1A 4701   9.445   9.015  10.496 -0.0985  0.0606  0.1930
  368POPC   D2A 4702   9.178   8.874  10.880  0.0289 -0.1106  0.3523
  368POPC   C3A 4703   8.973   9.144  11.197  0.1176 -0.1276 -0.0360
  368POPC   C4A 4704   9.187   9.361  11.590 -0.0110 -0.1159 -0.3395
  368POPC   C1B 4705   9.872   9.196  10.784 -0.0793  0.3325  0.0832
  368POPC   C2B 4706   9.992   9.155  11.189  0.0274 -0.2573  0.0642
  368POPC   C3B 4707   9.737   9.227  11.569 -0.0030 -0.2037 -0.1155
  368POPC   C4B 4708   9.605   9.534  11.879 -0.0846  0.4258 -0.1141
  369POPC   NC3 4709   9.885   2.706  13.404 -0.0835  0.2609 -0.0476
  369POPC   PO4 4710   9.870   3.157  13.283 -0.3029  0.0004  0.0682
  369POPC   GL1 4711   9.988   2.874  12.928 -0.1999 -0.0683  0.0627
  369POPC   GL2 4712  10.322   2.676  12.704  0.0667  0.2436  0.0358
  369POPC   C1A 4713   9.813   2.784  12.611  0.1374  0.1743 -0.2147
  369POPC   D2A 4714   9.546   2.801  12.273  0.0843  0.2918  0.0291
  369POPC   C3A 4715   9.193   2.963  12.123  0.1550 -0.2524 -0.1388
  369POPC   C4A 4716   9.016   3.400  12.092 -0.0432 -0.0073 -0.2462
  369POPC   C1B 4717  10.641   2.810  12.372 -0.1368  0.2704  0.1161
  369POPC   C2B 4718  10.803   3.128  12.190 -0.0080 -0.2514  0.1467
  369POPC   C3B 4719  11.129   3.304  11.904  0.2845  0.1715 -0.1758
  369POPC   C4B 4720  11.546   3.099  11.827  0.0766  0.1540  0.1142
  370POPC   NC3 4721   5.996   9.870   9.230 -0.2470  0.0119 -0.2352
  370POPC   PO4 4722   5.520   9.746   9.433 -0.2651  0.0112 -0.1162
  370POPC   GL1 4723   5.629   9.949   9.861  0.0254  0.3600 -0.1127
  370POPC   GL2 4724   5.704   9.699  10.086 -0.1165 -0.1048 -0.0575
  370POPC   C1A 4725   5.448  10.265  10.200 -0.0793 -0.2972 -0.1630
  370POPC   D2A 4726   5.126  10.558  10.357  0.1016  0.0575 -0.0853
  370POPC   C3A 4727   4.832  10.495  10.632 -0.1795 -0.0128 -0.0470
  370POPC   C4A 4728   4.875  10.298  11.029  0.1148  0.3718 -0.0317
  370POPC   C1B 4729   5.671   9.966  10.540  0.0590  0.0244  0.0455
  370POPC   C2B 4730   5.315  10.217  10.763 -0.4143 -0.0389  0.1970
  370POPC   C3B 4731   5.404  10.464  11.185  0.0195 -0.0251  0.1417
  370POPC   C4B 4732   5.107  10.661  11.331  0.0273 -0.1118 -0.0016
  371POPC   NC3 4733   1.386  10.779  14.043 -0.0941  0.2027  0.0320
  371POPC   PO4 4734   1.207  10.597  13.636  0.0063 -0.3608 -0.2562
  371POPC   GL1 4735   1.512  10.601  13.281  0.3005 -0.0992  0.0967
  371POPC   GL2 4736   1.714  10.749  13.344  0.3204 -0.0179  0.0950
  371POPC   C1A 4737   1.525  10.345  13.009 -0.2183 -0.1200  0.2000
  371POPC   D2A 4738   1.818  10.085  12.831 -0.1417  0.3324  0.0511
  371POPC   C3A 4739   1.750   9.653  12.716  0.1667  0.0747  0.0025
  371POPC   C4A 4740   1.415   9.353  12.482 -0.1553 -0.0840 -0.4345
  371POPC   C1B 4741   2.120  10.596  13.048  0.0283 -0.2598 -0.1873
  371POPC   C2B 4742   2.416  10.429  12.673 -0.2011  0.4641 -0.2460
  371POPC   C3B 4743   2.537  10.179  12.389  0.0103  0.0127  0.3331
  371POPC   C4B 4744   2.694   9.846  12.131  0.0102 -0.1338  0.3163
  372POPC   NC3 4745   8.413   1.007  14.444 -0.1150 -0.0472  0.2033
  372POPC   PO4 4746   8.600   1.184  13.988 -0.0871  0.2669 -0.2188
  372POPC   GL1 4747   8.434   1.102  13.604  0.0315 -0.0451  0.1798
  372POPC   GL2 4748   8.481   1.358  13.513 -0.2348 -0.0351 -0.0814
  372POPC   C1A 4749   8.195   1.096  13.093  0.1699  0.1247 -0.0354
  372POPC   D2A 4750   8.071   1.048  12.696  0.0932 -0.1525 -0.2575
  372POPC   C3A 4751   8.046   0.997  12.206  0.0785  0.0168 -0.1855
  372POPC   C4A 4752   7.925   0.745  11.909 -0.1784 -0.1322  0.1046
  372POPC   C1B 4753   8.468   1.518  13.127  0.0115 -0.2259  0.1806
  372POPC   C2B 4754   8.349   1.434  12.683  0.1127  0.0910  0.1286
  372POPC   C3B 4755   8.109   1.458  12.293 -0.0592 -0.1503 -0.0498
  372POPC   C4B 4756   7.904   1.332  11.913 -0.2463 -0.1787  0.0107
  373POPC   NC3 4757   6.443   1.649  10.167 -0.2514  0.0376 -0.1310
  373POPC   PO4 4758   6.253   1.947  10.105 -0.1173  0.1513 -0.1865
  373POPC   GL1 4759   5.945   1.902  10.401 -0.1545  0.1215  0.1336
  373POPC   GL2 4760   5.756   2.162  10.366 -0.1678 -0.1319 -0.1356
  373POPC   C1A 4761   5.720   1.860  10.824 -0.1082 -0.2936  0.3577
  373POPC   D2A 4762   5.630   1.948  11.302  0.0926  0.1628  0.1274
  373POPC   C3A 4763   5.205   1.841  11.297  0.0582  0.0559  0.1041
  373POPC   C4A 4764   4.707   1.745  11.456  0.4216 -0.2211 -0.1739
  373POPC   C1B 4765   5.544   2.326  10.705  0.1072 -0.0083 -0.1525
  373POPC   C2B 4766   5.244   2.317  11.033 -0.0656 -0.1667  0.0075
  373POPC   C3B 4767   5.194   2.338  11.491 -0.3058 -0.0407  0.0337
  373POPC   C4B 4768   5.274   2.443  11.852 -0.1000 -0.0447  0.1859
  374POPC   NC3 4769   0.690   3.255   9.411 -0.0100  0.0461  0.1805
  374POPC   PO4 4770   1.080   3.459   9.573  0.0644  0.0930 -0.0892
  374POPC   GL1 4771   1.205   3.700   9.918  0.0078 -0.0884 -0.0562
  374POPC   GL2 4772   1.597   3.833   9.854  0.0820 -0.1286 -0.1390
  374POPC   C1A 4773   1.067   3.940  10.190 -0.2237  0.1756 -0.4263
  374POPC   D2A 4774   1.040   4.060  10.659 -0.1259  0.0763 -0.0958
  374POPC   C3A 4775   1.052   4.504  10.830  0.2070  0.2879 -0.0503
  374POPC   C4A 4776   1.087   4.841  11.022 -0.0456  0.1104 -0.3983
  374POPC   C1B 4777   1.619   3.861  10.267  0.0505  0.0386 -0.1858
  374POPC   C2B 4778   1.642   3.808  10.691  0.2281 -0.1125  0.0282
  374POPC   C3B 4779   1.424   3.452  10.871  0.3468 -0.2247 -0.1056
  374POPC   C4B 4780   1.463   3.055  10.676 -0.4336 -0.2564 -0.0148
  375POPC   NC3 4781   4.319   6.484  13.232  0.1025 -0.1336 -0.1567
  375POPC   PO4 4782   4.740   6.683  13.162  0.3898  0.0766  0.3263
  375POPC   GL1 4783   4.871   6.969  12.813  0.1846  0.0363  0.3426
  375POPC   GL2 4784   5.029   6.762  12.674 -0.2561 -0.0980  0.1440
  375POPC   C1A 4785   4.647   6.922  12.357 -0.1152 -0.0036  0.1445
  375POPC   D2A 4786   4.540   7.182  11.929  0.2757  0.4194 -0.0842
  375POPC   C3A 4787   4.174   7.246  11.781  0.1347  0.1527 -0.2265
  375POPC   C4A 4788   3.903   7.590  11.730  0.0408 -0.0831  0.0459
  375POPC   C1B 4789   5.099   6.809  12.130 -0.0785  0.1487 -0.1976
  375POPC   C2B 4790   5.488   6.691  11.838  0.0600  0.2973  0.0806
  375POPC   C3B 4791   5.786   6.468  11.606 -0.0399 -0.0860  0.1200
  375POPC   C4B 4792   6.092   6.638  11.260  0.2818 -0.1315  0.1340
  376POPC   NC3 4793   1.301   8.888   9.650  0.0127  0.2112  0.0236
  376POPC   PO4 4794   1.553   8.853   9.953  0.2093 -0.2243 -0.0988
  376POPC   GL1 4795   1.402   8.896  10.466 -0.0988 -0.1113  0.1111
  376POPC   GL2 4796   1.256   9.170  10.482  0.0269 -0.1656 -0.0228
  376POPC   C1A 4797   1.389   8.790  10.955 -0.0314  0.3202 -0.0558
  376POPC   D2A 4798   1.626   8.872  11.331 -0.2005 -0.0179 -0.2006
  376POPC   C3A 4799   1.912   8.563  11.557  0.0015 -0.2020 -0.0343
  376POPC   C4A 4800   2.368   8.605  11.539 -0.3235  0.1374  0.1642
  376POPC   C1B 4801   1.582   9.255  10.745 -0.0154  0.0542 -0.2470
  376POPC   C2B 4802   1.955   9.358  11.014  0.0210  0.2278 -0.1251
  376POPC   C3B 4803   2.307   9.432  11.156 -0.2863  0.1270  0.0022
  376POPC   C4B 4804   2.781   9.514  11.239  0.0831 -0.0917  0.1967
  377POPC   NC3 4805   0.947   9.999  10.599 -0.2903 -0.3679  0.0394
  377POPC   PO4 4806   0.737  10.236  10.321  0.1642  0.1185  0.3950
  377POPC   GL1 4807   0.813  10.474  10.726 -0.1337  0.4209  0.0542
  377POPC   GL2 4808   0.627  10.736  10.811 -0.2057 -0.1153  0.2641
  377POPC   C1A 4809   0.778  10.451  11.188  0.3324 -0.1585 -0.0169
  377POPC   D2A 4810   0.465  10.323  11.493  0.3062  0.0941  0.0896
  377POPC   C3A 4811   0.057  10.073  11.531 -0.0680  0.0430 -0.1473
  377POPC   C4A 4812  -0.057  10.170  11.118 -0.0453  0.0660  0.0729
  377POPC   C1B 4813   1.066  10.792  11.059  0.2050  0.3450  0.2760
  377POPC   C2B 4814   1.391  10.717  11.303  0.0984  0.0092  0.0446
  377POPC   C3B 4815   1.524  10.721  11.685 -0.0119  0.2717 -0.0973
  377POPC   C4B 4816   1.644  10.721  11.988 -0.0452  0.1880  0.1445
  378POPC   NC3 4817   4.371   4.433   9.241  0.0152 -0.0671 -0.4998
  378POPC   PO4 4818   4.499   4.304   9.703 -0.2924 -0.2561  0.2315
  378POPC   GL1 4819   4.550   4.366  10.046 -0.1295  0.0127  0.1151
  378POPC   GL2 4820   4.305   4.631  10.143  0.1709 -0.0461 -0.3561
  378POPC   C1A 4821   4.733   4.448  10.484 -0.0463  0.2717  0.1693
  378POPC   D2A 4822   4.809   4.562  10.820 -0.0480  0.0109 -0.1588
  378POPC   C3A 4823   5.127   4.478  11.045  0.1672  0.2583 -0.2462
  378POPC   C4A 4824   5.226   4.404  11.436 -0.1595  0.0449  0.0061
  378POPC   C1B 4825   4.189   4.719  10.488  0.0071  0.0749  0.0419
  378POPC   C2B 4826   3.885   4.738  10.821 -0.1943 -0.3038  0.2438
  378POPC   C3B 4827   3.831   4.690  11.267 -0.0073  0.0115 -0.0268
  378POPC   C4B 4828   3.992   4.613  11.700 -0.2350 -0.1567  0.4258
  379POPC   NC3 4829   1.893   8.434   9.966  0.2264 -0.0673  0.1276
  379POPC   PO4 4830   1.736   8.034  10.031  0.1521  0.1065 -0.2662
  379POPC   GL1 4831   1.812   8.172  10.420 -0.2863 -0.0210 -0.0178
  379POPC   GL2 4832   1.601   8.449  10.508 -0.1349 -0.0834  0.0812
  379POPC   C1A 4833   1.924   8.095  10.785  0.2795 -0.0049 -0.1695
  379POPC   D2A 4834   1.943   7.879  11.211 -0.3131 -0.1499 -0.2567
  379POPC   C3A 4835   2.191   8.134  11.523  0.0157 -0.1942 -0.2868
  379POPC   C4A 4836   2.335   8.214  11.922  0.1352 -0.0453  0.0227
  379POPC   C1B 4837   1.887   8.792  10.796  0.3255  0.3505  0.1007
  379POPC   C2B 4838   2.147   8.890  11.175 -0.0555 -0.3417  0.0322
  379POPC   C3B 4839   2.566   9.039  11.327 -0.2121  0.3746 -0.1320
  379POPC   C4B 4840   2.623   8.987  11.835  0.0548 -0.3032  0.2377
  380POPC   NC3 4841   8.791   8.925   9.457  0.0804  0.2427  0.0126
  380POPC   PO4 4842   8.791   8.613   9.769  0.0122  0.2647 -0.1700
  380POPC   GL1 4843   8.409   8.697  10.090 -0.0032 -0.0380 -0.0075
  380POPC   GL2 4844   8.185   8.504   9.960  0.1910 -0.1458 -0.1073
  380POPC   C1A 4845   8.377   8.847  10.448  0.1299 -0.2721  0.1123
  380POPC   D2A 4846   8.095   8.957  10.860  0.1998  0.1661 -0.1955
  380POPC   C3A 4847   7.971   9.405  10.955 -0.0604  0.0947  0.1451
  380POPC   C4A 4848   7.977   9.717  11.332  0.2193 -0.1415  0.2145
  380POPC   C1B 4849   7.768   8.306  10.143  0.1343 -0.0264  0.1493
  380POPC   C2B 4850   7.784   8.160  10.540  0.0437 -0.0352  0.1708
  380POPC   C3B 4851   7.743   7.988  10.913 -0.0616 -0.1032 -0.3179
  380POPC   C4B 4852   8.094   7.946  11.190  0.2398 -0.1569  0.1384
  381POPC   NC3 4853   8.716   5.378   9.335 -0.2694 -0.2557 -0.2507
  381POPC   PO4 4854   8.418   5.390   9.745 -0.0461 -0.0866 -0.2475
  381POPC   GL1 4855   8.554   5.422  10.203  0.2590  0.0137 -0.3616
  381POPC   GL2 4856   8.919   5.443  10.160  0.0650  0.0126 -0.2209
  381POPC   C1A 4857   8.810   5.241  10.566  0.1471 -0.0219  0.2393
  381POPC   D2A 4858   8.996   5.447  10.955 -0.3739  0.1373 -0.0542
  381POPC   C3A 4859   9.047   5.152  11.319  0.3149  0.1989 -0.1438
  381POPC   C4A 4860   8.901   5.094  11.689 -0.2383  0.2026  0.0022
  381POPC   C1B 4861   8.856   5.769  10.488  0.0734  0.0883  0.2830
  381POPC   C2B 4862   9.058   5.912  10.804 -0.0002  0.2781 -0.2640
  381POPC   C3B 4863   9.394   5.848  11.081  0.1073  0.1243 -0.1732
  381POPC   C4B 4864   9.468   5.447  11.267  0.1015 -0.1868 -0.2316
  382POPC   NC3 4865   3.086   7.188  13.415 -0.2585  0.1712 -0.2778
  382POPC   PO4 4866   2.890   6.908  13.174 -0.2652 -0.1881  0.0081
  382POPC   GL1 4867   3.210   6.804  12.887 -0.0135  0.1336 -0.3339
  382POPC   GL2 4868   3.433   6.711  13.091 -0.2583  0.2530 -0.1508
  382POPC   C1A 4869   3.343   7.039  12.558  0.1714  0.1468  0.1236
  382POPC   D2A 4870   3.521   7.386  12.626 -0.2053 -0.3298 -0.1631
  382POPC   C3A 4871   3.253   7.646  12.473 -0.2215  0.0572 -0.1755
  382POPC   C4A 4872   3.054   7.667  12.129 -0.0652 -0.2390  0.0602
  382POPC   C1B 4873   3.664   6.621  12.717 -0.1419 -0.0259 -0.0922
  382POPC   C2B 4874   3.701   6.513  12.366  0.0586  0.3472 -0.2157
  382POPC   C3B 4875   3.691   6.519  11.964 -0.0750 -0.4439 -0.0533
  382POPC   C4B 4876   3.737   6.312  11.648  0.1308 -0.1713  0.1606
  383POPC   NC3 4877   1.488   3.702   9.420  0.0389 -0.1358  0.1347
  383POPC   PO4 4878   1.575   3.379   9.297  0.3294 -0.1274 -0.2008
  383POPC   GL1 4879   1.511   3.304   9.728 -0.0209  0.2439 -0.1863
  383POPC   GL2 4880   1.725   3.186   9.973  0.2562 -0.1362 -0.0067
  383POPC   C1A 4881   1.298   3.263  10.219 -0.3887 -0.0095 -0.0994
  383POPC   D2A 4882   0.980   3.071  10.536 -0.3441 -0.0139  0.2198
  383POPC   C3A 4883   1.018   2.955  10.944 -0.0835  0.2085  0.1536
  383POPC   C4A 4884   0.914   2.832  11.413  0.3788 -0.2139  0.4885
  383POPC   C1B 4885   1.966   3.257  10.360  0.2266  0.0333 -0.1529
  383POPC   C2B 4886   2.193   3.379  10.611 -0.2636 -0.0719  0.0495
  383POPC   C3B 4887   2.291   3.545  11.120 -0.1529  0.2317  0.0576
  383POPC   C4B 4888   2.483   3.186  11.385 -0.2620 -0.0127 -0.0107
  384POPC   NC3 4889   7.371   5.971  13.783  0.2877  0.1481 -0.2979
  384POPC   PO4 4890   7.270   5.941  13.347  0.1078 -0.0539 -0.2351
  384POPC   GL1 4891   7.303   5.977  12.937  0.1473 -0.1288  0.1430
  384POPC   GL2 4892   7.050   5.944  12.901  0.0101 -0.2261 -0.1497
  384POPC   C1A 4893   7.482   5.755  12.630 -0.0604  0.1372  0.4389
  384POPC   D2A 4894   7.371   5.456  12.267  0.0047 -0.0243  0.2575
  384POPC   C3A 4895   7.693   5.189  12.079  0.2857  0.1954  0.1666
  384POPC   C4A 4896   7.625   4.839  11.974  0.1984  0.2331 -0.1517
  384POPC   C1B 4897   6.991   5.566  12.563  0.2137  0.2406  0.3758
  384POPC   C2B 4898   6.916   5.561  12.118 -0.2694 -0.3267  0.0107
  384POPC   C3B 4899   7.150   5.398  11.734  0.2430 -0.1941 -0.1258
  384POPC   C4B 4900   7.519   5.610  11.821  0.5182  0.0572 -0.0338
  385POPC   NC3 4901   4.923   9.881   9.191 -0.0007  0.1055  0.2942
  385POPC   PO4 4902   4.897   9.511   9.392  0.1402 -0.0042 -0.0831
  385POPC   GL1 4903   5.168   9.370   9.772  0.1216 -0.1655  0.1643
  385POPC   GL2 4904   5.200   9.129   9.757  0.0775  0.1843 -0.1158
  385POPC   C1A 4905   5.240   9.502  10.070 -0.0422 -0.0275  0.2211
  385POPC   D2A 4906   5.463   9.519  10.524  0.3556 -0.2935 -0.1947
  385POPC   C3A 4907   5.391   9.681  10.905 -0.1407  0.0143 -0.2133
  385POPC   C4A 4908   5.277   9.941  11.211  0.2397  0.1070 -0.0883
  385POPC   C1B 4909   5.116   9.055  10.101  0.1664 -0.0052  0.0099
  385POPC   C2B 4910   5.219   8.965  10.549 -0.0243  0.1791  0.1778
  385POPC   C3B 4911   5.562   8.805  10.686  0.3650  0.0625 -0.2816
  385POPC   C4B 4912   5.838   8.712  10.752  0.1676  0.1012 -0.0670
  386POPC   NC3 4913   3.108  11.012   9.549  0.3149 -0.1785 -0.0527
  386POPC   PO4 4914   3.308  10.648   9.785  0.1689 -0.1269 -0.1372
  386POPC   GL1 4915   3.581  10.733  10.125  0.5224  0.1813  0.1521
  386POPC   GL2 4916   3.798  10.798  10.030 -0.1128  0.5191 -0.2148
  386POPC   C1A 4917   3.637  10.798  10.486 -0.0585 -0.1107 -0.1159
  386POPC   D2A 4918   3.843  11.231  10.629 -0.2208  0.2368 -0.0913
  386POPC   C3A 4919   3.805  11.439  11.031 -0.4426  0.0676 -0.2099
  386POPC   C4A 4920   3.611  11.610  11.371  0.0436 -0.0704 -0.2185
  386POPC   C1B 4921   3.865  10.324  10.329  0.1444  0.0118  0.1281
  386POPC   C2B 4922   3.972   9.850  10.337 -0.0026  0.2133 -0.0387
  386POPC   C3B 4923   4.303   9.711  10.425 -0.0525 -0.1555 -0.0136
  386POPC   C4B 4924   4.487   9.658  10.861 -0.0340 -0.2466  0.1160
  387POPC   NC3 4925   7.841   7.366   8.855  0.1711 -0.0156  0.2702
  387POPC   PO4 4926   7.977   7.318   9.302 -0.2644 -0.1378 -0.0394
  387POPC   GL1 4927   7.927   7.425   9.702 -0.1730  0.1771 -0.0110
  387POPC   GL2 4928   7.955   7.831   9.713 -0.0450 -0.1318 -0.0901
  387POPC   C1A 4929   7.841   7.317  10.186  0.2426  0.1110 -0.0286
  387POPC   D2A 4930   7.536   7.311  10.393  0.1153 -0.2216  0.1123
  387POPC   C3A 4931   7.648   7.290  10.815  0.1111  0.0453 -0.1270
  387POPC   C4A 4932   7.710   7.439  11.119 -0.0592  0.0436  0.2431
  387POPC   C1B 4933   7.955   7.870  10.164  0.1339  0.0671  0.1863
  387POPC   C2B 4934   7.950   7.644  10.568  0.1734 -0.4331  0.4496
  387POPC   C3B 4935   8.219   7.502  10.902 -0.1439 -0.4384  0.4888
  387POPC   C4B 4936   8.470   7.661  11.211 -0.3619 -0.4060 -0.0436
  388POPC   NC3 4937   6.536   7.741   9.256  0.4151  0.0954  0.0581
  388POPC   PO4 4938   6.050   7.684   9.303 -0.0063 -0.1693 -0.2794
  388POPC   GL1 4939   6.275   8.055   9.579 -0.0773 -0.1323 -0.1614
  388POPC   GL2 4940   6.451   7.914   9.814 -0.2456  0.2468  0.0969
  388POPC   C1A 4941   6.095   8.332   9.942  0.1329 -0.0563 -0.2303
  388POPC   D2A 4942   5.879   8.366  10.396 -0.0958 -0.1935  0.2263
  388POPC   C3A 4943   5.459   8.157  10.308  0.2495 -0.3064  0.1774
  388POPC   C4A 4944   5.247   8.500  10.164 -0.0514 -0.1223 -0.2499
  388POPC   C1B 4945   6.421   7.871  10.334  0.0511  0.2968  0.1022
  388POPC   C2B 4946   6.241   7.899  10.792 -0.3912 -0.1043  0.0196
  388POPC   C3B 4947   6.559   7.985  11.137 -0.2491  0.1875  0.0339
  388POPC   C4B 4948   6.594   8.378  11.341 -0.1444 -0.1446  0.3839
  389POPC   NC3 4949   9.473   1.487  10.034 -0.1698  0.1254  0.0231
  389POPC   PO4 4950   9.922   1.715   9.995 -0.0794  0.1456  0.1922
  389POPC   GL1 4951  10.176   1.433  10.376  0.4763 -0.0306 -0.0271
  389POPC   GL2 4952   9.953   1.495  10.518  0.5006  0.0737 -0.2816
  389POPC   C1A 4953  10.179   1.123  10.728 -0.0874 -0.0311  0.1438
  389POPC   D2A 4954  10.447   0.794  10.749  0.1998  0.0335 -0.1718
  389POPC   C3A 4955  10.812   0.809  11.071  0.0169 -0.2663 -0.0808
  389POPC   C4A 4956  10.957   0.800  11.478  0.0082 -0.2896 -0.0726
  389POPC   C1B 4957   9.726   1.880  10.812 -0.1844 -0.0565  0.0091
  389POPC   C2B 4958   9.471   2.095  11.224  0.0482 -0.1513  0.2485
  389POPC   C3B 4959   9.464   2.429  11.550  0.3181 -0.0065 -0.5528
  389POPC   C4B 4960   9.487   2.843  11.398 -0.1588 -0.1736 -0.3752
  390POPC   NC3 4961   7.499   5.574   9.687  0.2905 -0.1446  0.2947
  390POPC   PO4 4962   7.113   5.328   9.418 -0.1207  0.0363  0.1216
  390POPC   GL1 4963   6.918   5.601   9.745 -0.1024  0.2449 -0.1426
  390POPC   GL2 4964   7.067   5.511  10.036 -0.1257 -0.0902 -0.2996
  390POPC   C1A 4965   6.591   5.683  10.016 -0.1021 -0.2387 -0.2227
  390POPC   D2A 4966   6.297   5.601  10.307  0.0674 -0.1014 -0.1364
  390POPC   C3A 4967   6.315   5.520  10.813 -0.2289  0.0072  0.0271
  390POPC   C4A 4968   6.240   5.526  11.246 -0.1010 -0.0104 -0.0797
  390POPC   C1B 4969   7.490   5.498  10.318 -0.1230  0.3518 -0.1023
  390POPC   C2B 4970   7.653   5.563  10.740 -0.4221 -0.0657 -0.1263
  390POPC   C3B 4971   7.977   5.857  10.932  0.0004 -0.0760  0.1429
  390POPC   C4B 4972   8.219   6.007  11.245 -0.1606  0.1873  0.0758
  391POPC   NC3 4973  11.210   9.647  10.030 -0.2707  0.0470  0.2044
  391POPC   PO4 4974  11.120   9.262  10.013 -0.1787 -0.1565 -0.1735
  391POPC   GL1 4975  11.384   9.266  10.390 -0.1452 -0.2707  0.2273
  391POPC   GL2 4976  11.686   9.255  10.577  0.0109 -0.2715 -0.1721
  391POPC   C1A 4977  11.315   9.001  10.761  0.1400  0.1371  0.0370
  391POPC   D2A 4978  11.349   8.871  11.144  0.1583 -0.5050  0.1852
  391POPC   C3A 4979  11.228   9.203  11.431  0.0582  0.3133 -0.0611
  391POPC   C4A 4980  11.159   9.402  11.929 -0.1596 -0.0054 -0.0625
  391POPC   C1B 4981  11.735   9.253  11.017 -0.4126  0.0980  0.4549
  391POPC   C2B 4982  11.760   9.038  11.413 -0.2564  0.2095  0.3644
  391POPC   C3B 4983  11.897   8.974  11.723  0.1888  0.1810  0.1778
  391POPC   C4B 4984  12.187   8.864  11.973 -0.2031 -0.2814 -0.1229
  392POPC   NC3 4985   5.930   5.667   9.967  0.1267  0.2414  0.0806
  392POPC   PO4 4986   5.560   5.479   9.995  0.0087 -0.0622  0.1426
  392POPC   GL1 4987   5.272   5.510  10.370 -0.0490  0.0673  0.1329
  392POPC   GL2 4988   5.322   5.614  10.617 -0.2960  0.0352  0.0270
  392POPC   C1A 4989   5.021   5.223  10.655 -0.1556  0.1858  0.0714
  392POPC   D2A 4990   4.913   5.002  10.975  0.0424 -0.2993 -0.1287
  392POPC   C3A 4991   4.579   5.048  11.228 -0.2052  0.0060 -0.2606
  392POPC   C4A 4992   4.134   5.026  11.424 -0.0665 -0.1317  0.4392
  392POPC   C1B 4993   5.133   5.746  10.989  0.0538  0.1041 -0.1045
  392POPC   C2B 4994   5.207   6.080  11.417  0.2168 -0.3607 -0.0021
  392POPC   C3B 4995   5.446   6.148  11.783 -0.0340  0.1783 -0.0387
  392POPC   C4B 4996   5.743   6.168  12.029  0.3654 -0.1933  0.3184
  393POPC   NC3 4997   1.744   2.104   9.674  0.1807  0.0448 -0.0309
  393POPC   PO4 4998   1.705   1.770   9.904  0.3009 -0.0124  0.0429
  393POPC   GL1 4999   1.636   1.739  10.380 -0.3520 -0.0722  0.2235
  393POPC   GL2 5000   1.284   1.676  10.328 -0.3109 -0.1420  0.0908
  393POPC   C1A 5001   1.891   1.747  10.720  0.4990 -0.1139  0.1414
  393POPC   D2A 5002   2.071   1.592  10.965  0.2307  0.1920  0.2027
  393POPC   C3A 5003   2.096   1.866  11.261 -0.0158  0.0812 -0.0237
  393POPC   C4A 5004   1.956   1.964  11.554  0.0377 -0.0754  0.1200
  393POPC   C1B 5005   1.372   1.741  10.802 -0.0078 -0.3735 -0.0181
  393POPC   C2B 5006   1.683   2.022  11.116  0.2490 -0.2511  0.1120
  393POPC   C3B 5007   1.852   2.487  11.265  0.0846  0.0652  0.0474
  393POPC   C4B 5008   2.143   2.377  11.386  0.2154  0.1681  0.0598
  394W        W 5009   0.109   3.885  18.747 -0.1032  0.3586 -0.3472
  395W        W 5010   3.425   3.575  22.775  0.0585  0.1458  0.0191
  396W        W 5011   0.751   9.520   4.798 -0.2502  0.3559 -0.2383
  397W        W 5012   3.575   5.594   6.441 -0.1067  0.2477  0.2338
  398W        W 5013   5.990   2.678  14.438 -0.1377  0.0124  0.0431
  399W        W 5014  11.109   0.614   3.038 -0.1390  0.0641 -0.1241
  400W        W 5015  11.011   7.561   3.635  0.0257  0.2584 -0.0420
  401W        W 5016   3.551   6.513   5.240  0.1828 -0.0053  0.1022
  402W        W 5017   6.785   9.078  18.981  0.0457 -0.0751 -0.0026
  403W        W 5018  10.392   6.386   1.706  0.0142  0.2933 -0.2836
  404W        W 5019   5.224   9.117  18.004 -0.1428 -0.3796  0.0427
  405W        W 5020   8.451   4.292  20.053 -0.0618  0.0829 -0.2262
  406W        W 5021  11.135   2.402   0.978  0.0833  0.1371 -0.1008
  407W        W 5022   7.414   2.684   1.843 -0.0639  0.2026 -0.0485
  408W        W 5023  10.173   6.265  17.812 -0.0390 -0.0664  0.1927
  409W        W 5024  11.094   7.139   3.980  0.0469  0.2098  0.1585
  410W        W 5025  10.255   2.395  19.348  0.1710  0.1945 -0.1252
  411W        W 5026   9.062   8.321   9.373  0.3419  0.1144 -0.0723
  412W        W 5027   8.896   6.983   4.765  0.0196 -0.0097 -0.1429
  413W        W 5028   5.180   2.218  21.750 -0.1868 -0.2755  0.1460
  414W        W 5029   3.247   8.329   9.040  0.3847  0.1686 -0.0329
  415W        W 5030   4.100   8.896   1.907 -0.2080 -0.1043  0.6901
  416W        W 5031   3.299   6.951   6.462  0.2574  0.0136 -0.1750
  417W        W 5032   9.536   5.289  17.295 -0.0832 -0.4200  0.4668
  418W        W 5033  11.086   5.554   1.115 -0.1306 -0.0736 -0.2511
  419W        W 5034   1.844  10.539   3.682 -0.0083  0.3914 -0.0712
  420W        W 5035  10.236   8.759   0.362  0.1373 -0.3160  0.4515
  421W        W 5036   0.037   8.120   3.489 -0.3843  0.0171 -0.0286
  422W        W 5037   6.180   1.151   5.046 -0.3588 -0.0474  0.4946
  423W        W 5038   1.793   5.131   5.727  0.0542 -0.0222  0.1826
  424W        W 5039   3.083   4.157  15.909 -0.0094  0.2045  0.2986
  425W        W 5040   2.585  11.296   2.384 -0.2780 -0.1698  0.0100
  426W        W 5041   4.946   9.441   8.139 -0.1383 -0.2859 -0.2583
  427W        W 5042   4.478   4.926  18.249  0.3036 -0.0242  0.3964
  428W        W 5043   1.326  10.124  14.891  0.1223 -0.2135 -0.3872
  429W        W 5044   1.299   5.323   3.611  0.2079  0.2900 -0.0776
  430W        W 5045   5.613   9.991   4.183  0.0116  0.1156  0.1234
  431W        W 5046   9.392   1.748  14.691 -0.2414  0.0874 -0.4298
  432W        W 5047   2.785   9.143   7.258  0.1322 -0.1480  0.0569
  433W        W 5048   5.097   0.738   3.590  0.1808 -0.2299 -0.2091
  434W        W 5049   7.583  10.912   4.432 -0.1960  0.0796 -0.0615
  435W        W 5050   7.972   4.519   4.193 -0.3271 -0.1361  0.3160
  436W        W 5051   7.109   5.064  20.975  0.0218 -0.1542  0.0556
  437W        W 5052  10.956   8.232  21.305  0.1852 -0.1825 -0.0525
  438W        W 5053   4.635   8.467  21.044 -0.0553 -0.4655  0.0276
  439W        W 5054   4.785   0.496  15.654 -0.4261  0.0373  0.1722
  440W        W 5055   9.798   1.861   2.991 -0.0921  0.3314 -0.2125
  441W        W 5056   9.657   2.494  20.694  0.1853 -0.2406  0.0864
  442W        W 5057   0.768   2.730  21.529  0.0559  0.0535 -0.0637
  443W        W 5058   3.028   7.724   2.352 -0.1301 -0.2016  0.0720
  444W        W 5059   2.912   4.127  14.758 -0.1885 -0.2647  0.1392
  445W        W 5060   8.223   4.675  18.498  0.3751  0.2141  0.1720
  446W        W 5061   2.186   5.675  19.913 -0.1380  0.0880 -0.1293
  447W        W 5062   7.719   4.157  19.574  0.0941  0.1561  0.0564
  448W        W 5063   2.225  10.839  21.180 -0.2809  0.1151  0.3474
  449W        W 5064   3.777   6.338   0.112 -0.0479 -0.2838 -0.2063
  450W        W 5065   3.053   2.472  15.757  0.3200  0.0431 -0.2623
  451W        W 5066   2.725   8.336  15.882 -0.0254 -0.2779  0.2577
  452W        W 5067   5.806   5.260   4.226 -0.0012  0.3427 -0.0379
  453W        W 5068  10.882   0.016   0.471  0.0078  0.3258  0.0088
  454W        W 5069   6.537   9.884  21.905  0.1180  0.0150 -0.2232
  455W        W 5070  10.966   8.654   3.918  0.1981  0.1903 -0.0155
  456W        W 5071   6.407   6.789   3.204  0.1381 -0.2289 -0.0031
  457W        W 5072   8.265   6.763   6.479  0.0927 -0.1620 -0.0090
  458W        W 5073   6.991   8.210   2.668  0.0115 -0.2163  0.0290
  459W        W 5074  10.269   6.952  14.102 -0.0557  0.0100  0.2703
  460W        W 5075   4.106   6.300  23.151 -0.0999  0.3177  0.0091
  461W        W 5076   9.368   6.955   3.795  0.3526  0.2565  0.1699
  462W        W 5077   6.126   4.877   4.166  0.3044  0.0624 -0.1302
  463W        W 5078   6.240   6.261  22.706 -0.0881  0.1548  0.1001
  464W        W 5079   8.645   4.376  13.887  0.0533 -0.0442 -0.3094
  465W        W 5080   5.426   8.511  19.268  0.1572  0.0556 -0.1985
  466W        W 5081   1.979   6.757   6.858 -0.1907 -0.1131  0.1984
  467W        W 5082   0.747  11.282   5.378  0.3981  0.0906  0.1011
  468W        W 5083   3.057   5.064  15.421  0.0702  0.1023 -0.1177
  469W        W 5084   7.488   6.798  21.579 -0.3341 -0.3073  0.4120
  470W        W 5085  11.178   5.642  21.753  0.1039  0.2530 -0.1005
  471W        W 5086   5.552   3.550   1.044  0.2668  0.1852 -0.0360
  472W        W 5087   5.742   7.986   7.864  0.0388  0.2358 -0.2231
  473W        W 5088   9.253   4.718  21.535  0.0652  0.1440  0.1590
  474W        W 5089   1.905   7.869   7.457  0.0193  0.0838 -0.1931
  475W        W 5090  10.875   6.713  19.385  0.2013  0.4664 -0.1713
  476W        W 5091   5.966   7.842   5.118 -0.1909 -0.0194 -0.1235
  477W        W 5092   6.953   8.271   6.040 -0.0723  0.0798  0.3408
  478W        W 5093   9.760   6.817  14.824 -0.1265 -0.0380  0.1505
  479W        W 5094   6.030   4.500   2.697 -0.0348 -0.2683 -0.0343
  480W        W 5095  11.314   4.299  16.239  0.3943 -0.0773 -0.1911
  481W        W 5096   3.817   0.522  21.634 -0.0095  0.2474  0.1005
  482W        W 5097   0.491   7.298   5.934 -0.0734  0.0426 -0.0930
  483W        W 5098   9.121  10.140   3.091  0.1457 -0.0553  0.1377
  484W        W 5099   2.882   6.900   2.192 -0.4780  0.1864 -0.1144
  485W        W 5100   3.227  10.510  16.073  0.0515  0.1954  0.0537
  486W        W 5101   8.981  10.192  13.932  0.0188  0.1024  0.0230
  487W        W 5102   0.396   3.660  15.915  0.1670 -0.1219 -0.1219
  488W        W 5103   0.567   1.403  15.633 -0.0210 -0.1179 -0.0716
  489W        W 5104  11.246  10.767   3.966 -0.1432  0.1197 -0.1079
  490W        W 5105   8.161   9.283  18.387 -0.1568  0.1986 -0.0472
  491W        W 5106   4.801   4.263  17.427 -0.0367  0.1014 -0.1503
  492W        W 5107   5.163   3.291   5.756 -0.0144 -0.0715 -0.1447
  493W        W 5108   1.095   5.815   1.838 -0.2568  0.2383  0.3496
  494W        W 5109  10.515   6.416  20.292 -0.2194  0.1966  0.0809
  495W        W 5110   5.558   3.760   2.116 -0.1878 -0.1093 -0.0873
  496W        W 5111   8.382   3.322  19.696 -0.2643 -0.0975  0.2173
  497W        W 5112   4.197   4.245   7.525 -0.2451  0.4005 -0.1351
  498W        W 5113   1.471   3.012  14.192  0.0542 -0.0327  0.2543
  499W        W 5114  10.015   8.612   7.801  0.3027 -0.0280 -0.1734
  500W        W 5115  11.254   0.918  19.560 -0.1827  0.2960  0.1588
  501W        W 5116   8.249   4.830  21.092  0.1444 -0.0095 -0.2771
  502W        W 5117   9.944   0.374   8.772 -0.1533 -0.0465  0.0235
  503W        W 5118   2.638   5.034  20.912  0.1733 -0.0185 -0.2484
  504W        W 5119   2.635   7.076   5.129  0.0357 -0.2324 -0.0402
  505W        W 5120   6.774   0.545  19.576  0.3054  0.0374  0.2714
  506W        W 5121   2.915  11.106   2.809 -0.0358 -0.1797  0.0376
  507W        W 5122   0.703   5.136  19.065 -0.3259  0.2429  0.0626
  508W        W 5123   9.890   7.778   8.503  0.1495 -0.1209  0.1673
  509W        W 5124   7.136   0.280  23.175  0.2340  0.2106 -0.2078
  510W        W 5125   0.660   4.725   2.484 -0.0738 -0.1380  0.4311
  511W        W 5126   5.092   5.284   0.901  0.0263 -0.1521  0.0968
  512W        W 5127   0.430   9.009  20.648 -0.0947 -0.0083 -0.3325
  513W        W 5128   8.799   4.754   4.231 -0.1173  0.1741  0.0007
  514W        W 5129   3.980   0.867   2.282 -0.0981 -0.2647 -0.1558
  515W        W 5130   0.378  10.826   1.394 -0.2223 -0.3782 -0.1278
  516W        W 5131   4.064   1.351  21.905  0.0731 -0.1545  0.2031
  517W        W 5132   5.754   7.587  21.074 -0.0904 -0.2607 -0.1482
  518W        W 5133   5.084   6.180  17.596 -0.1676 -0.0758  0.2269
  519W        W 5134  11.269   8.589   4.317 -0.1937 -0.0294  0.1428
  520W        W 5135   5.257   7.414  19.559 -0.0161 -0.1681 -0.3165
  521W        W 5136   5.217   8.374   5.766 -0.1162 -0.2102 -0.0171
  522W        W 5137   7.491   8.619   7.802 -0.1394  0.0742 -0.2459
  523W        W 5138   3.823   7.254   2.190  0.1196 -0.0399 -0.2482
  524W        W 5139   7.360   9.550  22.591  0.1119  0.4118  0.1835
  525W        W 5140   0.502   0.209  21.141  0.1551  0.3766 -0.1838
  526W        W 5141   3.086   3.188   6.486 -0.0028  0.0457  0.0067
  527W        W 5142   7.070  10.644  17.106  0.1021  0.2375  0.0669
  528W        W 5143   4.057   6.035   2.178  0.0431 -0.1222  0.0213
  529W        W 5144   4.695   9.891   2.999  0.1148  0.1328 -0.5452
  530W        W 5145   3.281   4.122  13.444 -0.0041  0.0270  0.0383
  531W        W 5146   4.234   1.032  14.211  0.1954  0.4511  0.1464
  532W        W 5147   9.198   5.583  21.231  0.2591 -0.1733 -0.1610
  533W        W 5148   0.160   9.119  18.233  0.0657  0.2336 -0.2833
  534W        W 5149   3.629  11.158  22.049  0.0035  0.0788 -0.1840
  535W        W 5150   0.343   7.112  23.251 -0.0847  0.0040 -0.0947
  536W        W 5151   5.667   5.700   3.249 -0.2289 -0.0570  0.1551
  537W        W 5152   6.630   5.045   9.515  0.0991  0.1043  0.1356
  538W        W 5153   2.937  11.155  16.932  0.0045  0.0681  0.4671
  539W        W 5154   0.239   3.654   7.960  0.0443  0.1966  0.0621
  540W        W 5155   8.823   5.397  23.088 -0.0519 -0.2440  0.0966
  541W        W 5156   0.902   0.254   1.828 -0.0129 -0.0052  0.0428
  542W        W 5157   2.866   7.609   3.920  0.1789  0.1196 -0.1290
  543W        W 5158   1.450   6.705  20.721  0.0274 -0.1113  0.0324
  544W        W 5159   0.775   1.122  16.085 -0.0839 -0.0202 -0.2533
  545W        W 5160   5.958   4.325   1.430 -0.0011 -0.1500 -0.1219
  546W        W 5161   2.869   6.388   7.191  0.0340  0.0121  0.3645
  547W        W 5162   2.677   1.030   6.679 -0.0724  0.0605  0.0558
  548W        W 5163   2.881   7.442   7.231  0.1285  0.1602 -0.2507
  549W        W 5164   8.607   6.797   9.310 -0.0264  0.0913 -0.0529
  550W        W 5165   5.256   0.193   3.649  0.0998  0.0912 -0.2236
  551W        W 5166   0.089   6.935  18.209  0.0875 -0.0346  0.0285
  552W        W 5167   4.052   5.229  22.652 -0.1836 -0.0602  0.1260
  553W        W 5168   9.589   2.655   9.432 -0.0847 -0.2384  0.1106
  554W        W 5169   9.886  11.234  14.442  0.1650 -0.3542 -0.0279
  555W        W 5170   2.017   9.030  19.146 -0.0258 -0.1622  0.2111
  556W        W 5171   7.708   3.019  16.136  0.0093 -0.1672 -0.1678
  557W        W 5172   9.531   3.889  21.578  0.2059 -0.1454 -0.1827
  558W        W 5173   1.581   4.467   2.507 -0.3082 -0.0622 -0.4488
  559W        W 5174   3.760   1.304  22.290 -0.0018 -0.2798  0.0237
  560W        W 5175   0.895   4.663   8.694 -0.1291 -0.2111 -0.0728
  561W        W 5176   4.550   5.162   2.612  0.3341  0.1175  0.2072
  562W        W 5177   0.178   9.176   8.561  0.1826 -0.1377 -0.0191
  563W        W 5178   9.564  10.804   9.389  0.1464 -0.1137  0.0088
  564W        W 5179   4.617   4.760   4.016  0.4068  0.1942 -0.0030
  565W        W 5180   4.013   6.521   4.442 -0.1065  0.4994 -0.0356
  566W        W 5181  10.134   0.766   6.731 -0.0563  0.0861  0.1931
  567W        W 5182   0.472   0.920  13.811 -0.4905  0.2508  0.0176
  568W        W 5183   5.723   3.532   0.501 -0.1207 -0.2199 -0.1425
  569W        W 5184   9.768   7.362  19.480 -0.1677 -0.1597 -0.2315
  570W        W 5185   7.601   7.565  18.631 -0.2826  0.1796 -0.3761
  571W        W 5186   3.218   3.029  15.803 -0.0507 -0.2992 -0.1099
  572W        W 5187  10.333   4.693   4.360  0.3332 -0.2436 -0.1155
  573W        W 5188   9.129   8.858  14.723 -0.2411  0.1297  0.2164
  574W        W 5189   8.530   2.812  14.919 -0.1013 -0.1724 -0.2376
  575W        W 5190   0.391   6.573  21.615 -0.1569  0.0707  0.4278
  576W        W 5191   3.161   0.678  14.164  0.1116  0.0164  0.0217
  577W        W 5192   4.779   7.769   0.808 -0.0402 -0.1671  0.0098
  578W        W 5193   9.754   0.596  18.198 -0.0349  0.2409 -0.1306
  579W        W 5194   2.774  10.989   0.605  0.1196  0.3030  0.2454
  580W        W 5195   3.784   0.563   8.685 -0.0796 -0.0407  0.3629
  581W        W 5196   0.923   3.761   3.742  0.0618  0.2024  0.1493
  582W        W 5197   4.077   5.906   1.230 -0.1795 -0.0865 -0.0389
  583W        W 5198   7.650   0.947  18.030  0.1884  0.1342  0.0019
  584W        W 5199   9.945   7.048   2.156  0.2566 -0.4455  0.0108
  585W        W 5200   9.985   7.554   6.614 -0.2476 -0.0281  0.3067
  586W        W 5201   1.062  10.151   3.076 -0.1892 -0.0765  0.0651
  587W        W 5202   9.528   5.344   8.537  0.1270 -0.1988  0.0284
  588W        W 5203   4.845   7.688  19.426  0.3960 -0.1742  0.1782
  589W        W 5204   5.995  11.325  19.438  0.0868  0.2123  0.0505
  590W        W 5205   5.013  10.026   6.209  0.2167 -0.0583 -0.0954
  591W        W 5206  11.210   2.997  18.124 -0.1261 -0.2045 -0.0575
  592W        W 5207   5.081   7.468  16.718 -0.3422 -0.0810  0.4778
  593W        W 5208   3.585   4.424  19.028 -0.2105  0.0105  0.0540
  594W        W 5209   8.898   8.737  16.538  0.0611 -0.0928  0.5092
  595W        W 5210   4.419  11.235  15.311 -0.0608 -0.0310  0.2806
  596W        W 5211  11.149   9.182   0.744  0.0952  0.2741 -0.4175
  597W        W 5212   7.728   7.681   7.958 -0.1215 -0.1338  0.2613
  598W        W 5213   1.992   6.099   4.384 -0.0606 -0.1514  0.2128
  599W        W 5214   5.046   9.172   2.380  0.0006 -0.1057  0.0297
  600W        W 5215   4.146   7.502  23.162  0.2411  0.1657 -0.0239
  601W        W 5216   4.054   0.929   0.204 -0.0728  0.1981 -0.2423
  602W        W 5217   3.199   2.297   8.141 -0.0499  0.2115  0.0392
  603W        W 5218   5.421   2.531   6.721 -0.0926 -0.1046  0.1801
  604W        W 5219   1.536   7.448   1.305 -0.2076 -0.0796 -0.0685
  605W        W 5220   8.785  10.032   8.536 -0.0492  0.0099 -0.3235
  606W        W 5221  10.534   3.388   5.523 -0.1703  0.0461 -0.2777
  607W        W 5222  10.875   7.298  17.216  0.0041 -0.0778  0.3430
  608W        W 5223   0.210   1.231   0.267 -0.2001 -0.2442 -0.1227
  609W        W 5224  10.079   1.554   5.003 -0.1475  0.0095 -0.1075
  610W        W 5225   6.088  10.755  23.324 -0.0231 -0.0382 -0.0626
  611W        W 5226   5.062   2.909  22.585  0.0815  0.4002 -0.0373
  612W        W 5227   2.934   8.400  13.801  0.3487 -0.2312  0.3093
  613W        W 5228   0.538   0.562  17.551 -0.2103 -0.1523  0.1100
  614W        W 5229   7.213   3.310   0.655  0.2546  0.0012  0.1690
  615W        W 5230   3.623   8.548   7.303  0.1383  0.0565  0.2367
  616W        W 5231   5.565   0.932  14.108 -0.2158  0.0927 -0.1809
  617W        W 5232   6.900   5.812  23.648 -0.1032 -0.1329 -0.1174
  618W        W 5233  11.310   8.024   5.160  0.1432 -0.0319  0.3427
  619W        W 5234   9.334   9.888   4.156  0.2527 -0.1398 -0.4122
  620W        W 5235   6.877  10.999   6.557  0.1657 -0.0331  0.2106
  621W        W 5236   4.862   9.062  19.181 -0.3760 -0.1343  0.0948
  622W        W 5237   7.302   9.271   2.639 -0.0569  0.0567  0.2071
  623W        W 5238   0.415   9.920   5.160  0.2196  0.1452  0.0326
  624W        W 5239   7.297   7.245   1.516 -0.2625  0.1257  0.1600
  625W        W 5240  10.114   0.037  15.725  0.2890 -0.2633  0.0722
  626W        W 5241   4.767   6.256  15.917  0.5313  0.0436 -0.2641
  627W        W 5242   2.913   6.116  16.731  0.2141 -0.2246 -0.1296
  628W        W 5243   8.050   9.451  19.370 -0.4760  0.0087  0.1259
  629W        W 5244   1.259   4.960   8.849 -0.1197  0.0405 -0.1125
  630W        W 5245  10.026   7.872  17.991 -0.2150 -0.2053  0.0655
  631W        W 5246   9.588   6.457   0.539 -0.2031  0.0625  0.0292
  632W        W 5247   1.482   0.984   0.474 -0.1678 -0.3406  0.1441
  633W        W 5248  11.146   6.144   6.680  0.0429  0.0910 -0.1973
  634W        W 5249   5.709   0.895  23.522  0.0806  0.1520 -0.3631
  635W        W 5250  10.369   9.164  14.170  0.0272 -0.1252  0.2741
  636W        W 5251   7.095   7.738   1.545 -0.2450  0.0818 -0.1232
  637W        W 5252   2.345   2.028   2.713 -0.2047 -0.2258  0.1643
  638W        W 5253  10.830   9.282  20.358  0.3999  0.0251  0.1895
  639W        W 5254   3.262   8.547  20.775 -0.0969 -0.0337 -0.0492
  640W        W 5255   9.099   6.699  19.926 -0.3559 -0.2909 -0.1577
  641W        W 5256   0.798   7.301  20.432  0.1197  0.1230  0.0828
  642W        W 5257   2.780   1.632  17.431  0.1885  0.1335 -0.1095
  643W        W 5258   5.018   6.261   2.301 -0.0272  0.0728 -0.0788
  644W        W 5259   9.916   1.021  20.507  0.1098 -0.1096  0.2127
  645W        W 5260   8.110  10.915  22.715  0.1701  0.0534 -0.0794
  646W        W 5261   8.662   0.436   0.028 -0.2710  0.1590 -0.0796
  647W        W 5262   8.495   5.150   2.138 -0.0865  0.1598 -0.1629
  648W        W 5263   9.439   5.605  14.128  0.2027  0.3507 -0.3590
  649W        W 5264  10.294   2.373   5.648  0.1417 -0.0068 -0.0892
  650W        W 5265   1.253   9.404   5.159  0.1955 -0.0013 -0.1868
  651W        W 5266   1.100   3.913   6.513  0.0565  0.2962 -0.0745
  652W        W 5267  10.448  11.258   1.647 -0.0062  0.0922 -0.2713
  653W        W 5268   2.961   7.766  23.598  0.2733  0.2903  0.2336
  654W        W 5269   9.466   0.679   3.871  0.0205  0.2568  0.2575
  655W        W 5270   0.227   2.039  17.908  0.0055 -0.4055 -0.0939
  656W        W 5271   3.536  10.502   6.744  0.0161 -0.0922 -0.0224
  657W        W 5272   6.184   5.992   8.222 -0.2399  0.1678  0.3390
  658W        W 5273   5.840   8.787  18.877  0.1399 -0.0390  0.0763
  659W        W 5274   2.058   6.070   6.306 -0.0197  0.0719  0.1179
  660W        W 5275   6.987   0.800  21.173  0.0490  0.2951  0.0999
  661W        W 5276   4.428  10.780  23.056  0.0518  0.0034 -0.0271
  662W        W 5277   2.087   8.266   5.057  0.0631  0.0871  0.2478
  663W        W 5278   5.225   9.540   3.712 -0.0248 -0.1595  0.1058
  664W        W 5279  10.436   8.749   4.967 -0.0004  0.0863  0.0061
  665W        W 5280   2.166   7.533  15.066 -0.3650 -0.2591 -0.1481
  666W        W 5281   3.007   7.162  18.642  0.1005 -0.2670  0.3722
  667W        W 5282   3.987   1.763  17.746 -0.2952  0.0120 -0.1734
  668W        W 5283   8.244   8.341  15.682  0.1420  0.0403 -0.0420
  669W        W 5284   2.259  11.040  15.446  0.0208 -0.3025  0.3919
  670W        W 5285   5.294   2.593   8.079  0.0587 -0.2134 -0.0466
  671W        W 5286   1.996   7.423   7.682  0.1042 -0.0042 -0.2393
  672W        W 5287   1.807   8.915  21.823 -0.0368  0.3763  0.0802
  673W        W 5288   3.251   9.613   6.182 -0.1584 -0.2928 -0.0200
  674W        W 5289   2.858  10.612   6.458 -0.1464  0.4303 -0.0459
  675W        W 5290   2.100   4.473   1.727 -0.4223  0.4967 -0.0152
  676W        W 5291   8.454   1.749  18.298 -0.2279  0.0434  0.1071
  677W        W 5292   1.667   2.360  22.419  0.1093 -0.1428  0.3489
  678W        W 5293   4.741   3.620   7.498  0.0207  0.0506  0.1683
  679W        W 5294   2.344   7.807   1.353 -0.1911  0.1724 -0.0592
  680W        W 5295   8.516   6.528   2.626 -0.0361  0.2162 -0.0002
  681W        W 5296   9.245   3.668  17.799  0.0379 -0.1844 -0.2784
  682W        W 5297   7.615   4.134  23.060 -0.3012  0.1187 -0.1638
  683W        W 5298   4.800   5.624  16.039 -0.4498  0.0631 -0.1132
  684W        W 5299  10.757   6.636   5.443  0.3656  0.1078  0.2170
  685W        W 5300   2.058   5.122  18.407 -0.1563  0.0372 -0.1923
  686W        W 5301   8.708   5.271   6.130 -0.1355 -0.0164  0.1887
  687W        W 5302  10.062  10.107  21.270  0.0894 -0.0492 -0.1340
  688W        W 5303  10.130   4.356  18.515  0.1204 -0.0612 -0.4963
  689W        W 5304   5.462   6.511  14.455 -0.1055  0.0873  0.4244
  690W        W 5305   2.484   2.149  19.892  0.2245  0.3288  0.0748
  691W        W 5306   3.663   7.884  20.090  0.1786 -0.2177  0.1383
  692W        W 5307   4.193   2.353  14.789 -0.0554  0.0048  0.0474
  693W        W 5308   1.863   5.292   1.376  0.3069 -0.1794 -0.4182
  694W        W 5309   1.016   4.090   3.233  0.2242 -0.2174 -0.0773
  695W        W 5310   6.400   8.734   1.180  0.2891  0.1959 -0.2190
  696W        W 5311   5.635   3.836   8.544 -0.3647  0.2339  0.2259
  697W        W 5312   0.086   1.047   3.831 -0.1137  0.2813 -0.0845
  698W        W 5313   7.812  10.827   7.929 -0.2154  0.0765 -0.2569
  699W        W 5314   5.689  10.616  18.784 -0.3809  0.2514  0.1734
  700W        W 5315   8.459   0.608   7.506 -0.0170  0.0690  0.0820
  701W        W 5316   7.139   6.647  22.413 -0.1661  0.0046 -0.0570
  702W        W 5317   7.209   6.616   2.639 -0.1076  0.1602 -0.0650
  703W        W 5318   6.767   2.223   7.689  0.1150  0.1729 -0.0084
  704W        W 5319   6.775  10.050   7.502  0.1113  0.0256 -0.1188
  705W        W 5320   6.922   4.772   8.700  0.2781  0.0219 -0.1108
  706W        W 5321   1.175   8.652  18.911 -0.0342  0.0508  0.0844
  707W        W 5322   5.004   8.751  16.311 -0.0367 -0.0818  0.0671
  708W        W 5323   3.210   3.944   1.785  0.0961  0.2819  0.1320
  709W        W 5324  10.067   2.737  19.091 -0.4181 -0.1790  0.1763
  710W        W 5325  10.614   3.287   0.753 -0.2456  0.0120  0.3366
  711W        W 5326   8.855   0.716   1.521 -0.0070  0.0774  0.1993
  712W        W 5327   9.639   9.593  19.903 -0.0885  0.0932  0.2499
  713W        W 5328   9.745  10.799   0.434 -0.0024 -0.0967 -0.0866
  714W        W 5329   9.794   6.876   3.359 -0.5312 -0.2745  0.2867
  715W        W 5330   8.389   5.175  20.120  0.2644 -0.2792  0.2006
  716W        W 5331   3.961   0.317  23.115 -0.0170 -0.1774 -0.0718
  717W        W 5332  10.015  10.042  19.006  0.0218  0.1019 -0.1790
  718W        W 5333  10.612  10.229   8.141  0.0259  0.7599  0.0775
  719W        W 5334   9.448  10.109   6.850  0.0028  0.1080 -0.1625
  720W        W 5335   3.425   0.626  15.696 -0.2600 -0.1475 -0.0304
  721W        W 5336   6.990   4.839   3.689 -0.2405  0.1093  0.1552
  722W        W 5337   0.528   5.679  21.010 -0.2379  0.2057  0.0791
  723W        W 5338  11.280  10.021   3.041 -0.0271 -0.2506  0.0808
  724W        W 5339   4.474   8.277  20.074 -0.0006  0.1551  0.4537
  725W        W 5340   0.952   9.839   8.556  0.1815 -0.1596  0.0899
  726W        W 5341   3.461   7.138  15.904 -0.1243  0.0926 -0.1713
  727W        W 5342   0.749   6.256   2.216  0.1758 -0.0872  0.1264
  728W        W 5343   7.581   2.972  20.825 -0.2279 -0.3939  0.1888
  729W        W 5344   3.168   8.321  19.919  0.0195  0.2033 -0.0097
  730W        W 5345   1.920   1.979  21.503  0.1157 -0.4735  0.1402
  731W        W 5346   2.057   7.350  19.658 -0.0183  0.0390 -0.2426
  732W        W 5347   2.347   7.313   3.186 -0.3409  0.1504 -0.0333
  733W        W 5348   1.715   8.849   5.718 -0.1063 -0.2310 -0.4532
  734W        W 5349   0.611   8.455   1.509 -0.3954 -0.1187 -0.1322
  735W        W 5350   2.191   6.437   8.775 -0.1282  0.1824  0.0754
  736W        W 5351   3.565   8.410  21.206  0.1201 -0.4609 -0.3116
  737W        W 5352   5.706   1.523   0.656  0.2494  0.1415 -0.2199
  738W        W 5353  11.070   1.492  21.251  0.0219 -0.0049  0.0520
  739W        W 5354   1.172  11.039  19.377  0.0105  0.1508 -0.3020
  740W        W 5355   0.590   1.130   8.007  0.1095  0.6043  0.0579
  741W        W 5356   1.822   8.158   2.861 -0.0009  0.0537  0.1666
  742W        W 5357   2.816   9.666  15.025 -0.3744 -0.0016  0.3810
  743W        W 5358   0.593   1.782   0.985  0.1764  0.0417 -0.1124
  744W        W 5359   4.803   0.942   4.911  0.1098 -0.3166  0.0071
  745W        W 5360   4.540   4.912  22.842  0.2070 -0.2586  0.2104
  746W        W 5361   4.728   1.618  22.723  0.0296 -0.0277 -0.3338
  747W        W 5362   1.019   6.398   8.774  0.0020 -0.1850 -0.0209
  748W        W 5363   2.660   5.321   0.382  0.0735 -0.1322  0.0783
  749W        W 5364  10.134   3.850  19.620  0.1090 -0.1424  0.2401
  750W        W 5365   0.032  10.600  19.913  0.1100  0.1695 -0.1880
  751W        W 5366   2.690   2.702  20.730  0.3131 -0.3408 -0.0267
  752W        W 5367   5.780   9.411  16.197 -0.2870  0.2926  0.2803
  753W        W 5368   1.452   9.027  17.759  0.0396 -0.0351  0.0585
  754W        W 5369   3.641   0.984  20.614 -0.3076 -0.1319  0.3856
  755W        W 5370   9.475   7.255   7.496  0.4103 -0.1078 -0.2383
  756W        W 5371   5.534   5.619   0.266 -0.2194  0.0282  0.1591
  757W        W 5372   1.124   9.503  18.238  0.3427  0.0532  0.3125
  758W        W 5373   6.623   8.497  14.159  0.2185 -0.1922 -0.0916
  759W        W 5374   3.774  10.051   6.803  0.2187  0.1152 -0.0233
  760W        W 5375   0.721   7.388  22.916  0.1140  0.4082 -0.1219
  761W        W 5376   3.203   6.609  14.552 -0.2077 -0.1513 -0.1161
  762W        W 5377   5.507   7.062  14.256  0.0146 -0.0251  0.0012
  763W        W 5378   9.251   5.097  14.940 -0.0392 -0.3829 -0.0444
  764W        W 5379   4.333   7.210   5.499 -0.0305  0.3886 -0.0366
  765W        W 5380   4.889   1.902   0.677  0.0945 -0.1770 -0.1250
  766W        W 5381   0.357   8.244  16.766 -0.0338  0.2813 -0.0183
  767W        W 5382  10.142   1.574  17.818  0.0599 -0.0089 -0.0849
  768W        W 5383   0.628   2.950   4.186  0.1879  0.0404 -0.1848
  769W        W 5384   1.616   8.886  19.457  0.0932  0.1149  0.1662
  770W        W 5385   1.106   5.117  23.353 -0.0695 -0.3593 -0.0420
  771W        W 5386  11.121   4.267  13.424  0.3608 -0.1063  0.0147
  772W        W 5387  10.941   1.064  14.041  0.1631 -0.2098 -0.4721
  773W        W 5388   1.347   6.132   5.625 -0.2909 -0.1931 -0.0938
  774W        W 5389  11.227   7.569   7.477  0.2592  0.3939  0.0584
  775W        W 5390   1.380   2.549   7.959  0.1908 -0.2976 -0.0315
  776W        W 5391   7.972   6.328  21.360 -0.1567 -0.1428 -0.0427
  777W        W 5392   7.448  11.055  14.628 -0.0031 -0.0436 -0.2585
  778W        W 5393   4.285   4.868  16.510  0.0198 -0.3475  0.0534
  779W        W 5394   9.834   1.534  20.578  0.3039  0.2420 -0.0821
  780W        W 5395   7.045  11.284  20.112 -0.0081  0.4873 -0.0913
  781W        W 5396   2.559   4.762  23.322  0.0237 -0.0671 -0.2129
  782W        W 5397   3.298   9.478  22.899  0.0388  0.1716  0.4962
  783W        W 5398   5.709   3.152  19.297  0.2327  0.0348  0.1592
  784W        W 5399   7.434   5.251   4.854 -0.5261 -0.0242  0.0836
  785W        W 5400   6.460   1.484   0.232 -0.0378 -0.0970 -0.0956
  786W        W 5401  10.454   4.332   2.439  0.0948  0.0547 -0.0948
  787W        W 5402   8.257   2.794  20.995 -0.3606 -0.0019 -0.3158
  788W        W 5403   9.291   7.507  19.473  0.0260  0.0243  0.1046
  789W        W 5404  10.752   8.957   8.107 -0.3194 -0.1621 -0.1763
  790W        W 5405   2.513   4.622   4.468  0.0882  0.0664 -0.3253
  791W        W 5406   6.560   0.538   3.198  0.1625 -0.1835 -0.0461
  792W        W 5407   7.155   7.317  13.687  0.1382  0.0199  0.1864
  793W        W 5408   6.168   3.233  20.352 -0.1506 -0.0939  0.0135
  794W        W 5409   8.447   0.322   0.619  0.3355  0.2238  0.0064
  795W        W 5410   6.440   3.214  15.180 -0.0645 -0.0519 -0.1624
  796W        W 5411   8.850   7.997  13.944  0.0221 -0.1311  0.2332
  797W        W 5412   0.147   6.228  16.668  0.1023 -0.1364  0.1676
  798W        W 5413   8.127   2.325  16.475 -0.0615  0.1903  0.0334
  799W        W 5414   2.002   8.775  22.247  0.0364 -0.3716  0.0118
  800W        W 5415   0.168   7.702  18.012 -0.1861 -0.0294  0.2577
  801W        W 5416  10.521   8.858   7.656 -0.1060  0.0083  0.2080
  802W        W 5417   5.385   7.225  21.220 -0.3254 -0.0354 -0.1585
  803W        W 5418   3.609  11.183  19.647 -0.3581  0.2109  0.0874
  804W        W 5419   8.637   0.605  18.375 -0.4323 -0.0339 -0.2658
  805W        W 5420   0.153   3.420  20.247  0.1438  0.0890  0.1193
  806W        W 5421   7.143   5.363   7.232 -0.0320 -0.0366 -0.0415
  807W        W 5422   0.844   8.872   9.370  0.2107 -0.1853 -0.0116
  808W        W 5423  11.022  10.608  21.353  0.0181 -0.2533 -0.3267
  809W        W 5424   5.887   8.395   8.706 -0.2605  0.0781  0.0111
  810W        W 5425  11.064  11.012   8.961 -0.3228  0.0566 -0.1545
  811W        W 5426   7.777   2.425  21.934  0.1514 -0.0373  0.1843
  812W        W 5427   1.673   6.978   7.631  0.2419  0.3617 -0.1187
  813W        W 5428   1.212   1.390   5.269  0.2468 -0.3699 -0.2873
  814W        W 5429   2.895   3.751  16.163 -0.1328 -0.0374  0.1171
  815W        W 5430   7.182  10.121  23.367 -0.3528 -0.2394  0.0857
  816W        W 5431   8.062   6.343  13.579 -0.3002  0.0001  0.1907
  817W        W 5432   3.128   4.854   6.248 -0.1097 -0.2986  0.2080
  818W        W 5433   8.987   7.733   7.747 -0.1015 -0.0946 -0.1341
  819W        W 5434   5.316   0.059  21.086  0.0008 -0.0847 -0.0160
  820W        W 5435   7.955   5.269  19.294 -0.0576  0.0016  0.0793
  821W        W 5436   2.672  10.333   3.950 -0.3349 -0.2114 -0.3579
  822W        W 5437   5.160   7.955   7.437  0.0635 -0.2334 -0.1633
  823W        W 5438   0.592   1.484   0.579 -0.1787 -0.0156 -0.0524
  824W        W 5439   0.532   6.931   3.600  0.0928  0.2039  0.0472
  825W        W 5440  11.226   6.764   5.462 -0.1201 -0.0483  0.1410
  826W        W 5441   7.278  10.517  19.482 -0.1341 -0.1731 -0.0612
  827W        W 5442   3.405   6.158  15.414 -0.1012  0.0432 -0.1363
  828W        W 5443   7.611   3.091  14.781  0.0286  0.1340  0.0713
  829W        W 5444   2.880   1.490  15.641 -0.1138 -0.1654 -0.0991
  830W        W 5445   9.539   6.757  23.427 -0.2475  0.3522  0.0289
  831W        W 5446   1.918  10.377  20.388 -0.1834 -0.0269 -0.0095
  832W        W 5447   6.832   4.258  10.319  0.1123 -0.1085 -0.0076
  833W        W 5448   9.795   9.590   7.692  0.0076 -0.2886  0.2951
  834W        W 5449   4.517   2.152   0.431 -0.2624  0.0797  0.0330
  835W        W 5450  10.744   0.239  19.099 -0.1174  0.2536  0.1499
  836W        W 5451   7.085  11.219  17.826  0.1399  0.0273  0.0225
  837W        W 5452   9.028  10.144   6.025  0.4207 -0.3030 -0.0780
  838W        W 5453   4.901  10.977   4.388 -0.0199 -0.1147  0.0251
  839W        W 5454   3.971   5.726   7.601 -0.0965  0.2404 -0.0749
  840W        W 5455   7.744  11.319  22.496  0.0623  0.1278 -0.1230
  841W        W 5456  10.064   4.314   6.966  0.1042  0.0133  0.0832
  842W        W 5457   9.341  10.965  20.349 -0.0768  0.3098 -0.0018
  843W        W 5458   9.580  10.483   7.958 -0.2825 -0.0462 -0.1388
  844W        W 5459   4.359  10.264  22.259  0.0255 -0.1049 -0.1635
  845W        W 5460   9.819   4.154   8.242 -0.2612 -0.5004  0.1393
  846W        W 5461   1.123   5.647  17.630 -0.4096 -0.2088  0.2305
  847W        W 5462  10.963   5.880  22.617  0.4258  0.1590  0.0614
  848W        W 5463   8.017   6.781   7.940  0.1380  0.0715 -0.1985
  849W        W 5464   6.215  10.181   7.816  0.1629 -0.2379 -0.1026
  850W        W 5465   9.085   9.664   6.162 -0.1693 -0.1563  0.3942
  851W        W 5466   9.830   9.476   1.628  0.0563 -0.2099  0.1266
  852W        W 5467   3.024  10.378   0.643  0.0660 -0.0755 -0.4118
  853W        W 5468   0.667   5.054   1.492 -0.0908  0.0851  0.0454
  854W        W 5469   5.795   9.943  19.432 -0.0933 -0.1620 -0.5101
  855W        W 5470   2.204   1.192  18.026 -0.1183 -0.0538  0.1432
  856W        W 5471   2.229   5.186   6.357 -0.2929  0.1806 -0.0186
  857W        W 5472   8.932   6.866   7.208  0.1053  0.0704  0.0884
  858W        W 5473  11.076   1.790  23.231 -0.2598 -0.2377  0.0232
  859W        W 5474   3.882  10.120   5.484  0.1087 -0.0734  0.1516
  860W        W 5475   2.611   8.314   5.400 -0.3155 -0.0584 -0.0376
  861W        W 5476   1.734   3.424   3.838  0.0621  0.0467  0.1220
  862W        W 5477   6.572   2.960  16.500  0.0294 -0.0190 -0.1369
  863W        W 5478   9.464  11.113   8.288 -0.0639  0.0834  0.1356
  864W        W 5479   9.888   2.829  16.535  0.2117 -0.2146  0.0568
  865W        W 5480   8.899   9.061   4.428 -0.3202 -0.0026  0.2822
  866W        W 5481   1.535  11.189   8.018 -0.0044  0.2678 -0.2770
  867W        W 5482   1.664   0.816   4.964  0.1554  0.1949  0.2144
  868W        W 5483   1.901   3.218   2.434 -0.2648  0.0492 -0.3588
  869W        W 5484   0.280   3.780  14.559 -0.1358  0.0410  0.2089
  870W        W 5485   6.595   2.831  22.806  0.0295 -0.0975  0.2156
  871W        W 5486   6.519   0.029  15.498  0.0773  0.0055  0.0348
  872W        W 5487   8.807   8.367   2.283  0.2904  0.0012  0.1511
  873W        W 5488  10.003  10.185  13.628  0.1872 -0.0378 -0.2623
  874W        W 5489   9.633   4.209   3.916 -0.0631  0.1297  0.1758
  875W        W 5490   6.000   9.284  23.436  0.5782 -0.0773 -0.0807
  876W        W 5491  11.096   5.288  15.946  0.2301  0.0739  0.2723
  877W        W 5492   6.746   1.753   4.217 -0.1797  0.2413 -0.0915
  878W        W 5493   1.789   7.297  22.258  0.0286  0.1289 -0.0231
  879W        W 5494   8.782   4.258  20.994 -0.0787 -0.2060  0.1213
  880W        W 5495  11.010   0.652   9.086  0.0393  0.1146  0.0810
  881W        W 5496   8.054   7.650   6.518  0.0238 -0.1291  0.2174
  882W        W 5497   7.052   5.307  14.553  0.1304 -0.1635  0.1044
  883W        W 5498   8.970   0.648   3.014 -0.0152 -0.2625  0.0896
  884W        W 5499   8.587   8.278   0.997 -0.4000  0.2166  0.1640
  885W        W 5500   7.650   6.234  19.642  0.0485  0.1018  0.0101
  886W        W 5501   7.143   4.457  14.489  0.1948 -0.0317  0.1956
  887W        W 5502   2.901   5.774  17.258  0.0803  0.2605  0.0368
  888W        W 5503   4.418   7.249  21.643  0.2517 -0.1597 -0.3722
  889W        W 5504   7.756   9.702  18.200  0.2410 -0.1446  0.0396
  890W        W 5505   6.724   3.312   0.550  0.1847  0.2112 -0.4707
  891W        W 5506   2.399  10.554  20.801  0.0047 -0.0138  0.2107
  892W        W 5507   6.939   7.973  15.366  0.1594  0.1973 -0.1530
  893W        W 5508   7.762   4.405  15.900  0.0065  0.0457  0.0544
  894W        W 5509   7.549  10.253  16.070  0.2752  0.3521 -0.0135
  895W        W 5510   1.552   0.692   7.610 -0.2002 -0.1585  0.2486
  896W        W 5511   8.773   4.059   0.148  0.4591 -0.0830  0.2199
  897W        W 5512   6.625   3.301  23.017 -0.1156  0.1150 -0.0264
  898W        W 5513   2.876   5.831   8.754  0.2095  0.0371  0.0676
  899W        W 5514   4.070   4.205  15.952  0.2182 -0.1923  0.0224
  900W        W 5515   5.459   6.175   5.446  0.1125 -0.0347 -0.0246
  901W        W 5516   8.262   2.988   2.230 -0.4489 -0.0856  0.1993
  902W        W 5517   1.691   1.963   7.955 -0.1149 -0.1886  0.2380
  903W        W 5518   4.421   8.186   5.266 -0.1686  0.1347 -0.1050
  904W        W 5519   6.310   6.879  15.261 -0.2810 -0.0012  0.2309
  905W        W 5520   4.707   1.393   1.974 -0.0563 -0.3490  0.4296
  906W        W 5521   8.603   9.079  20.693  0.1773  0.2887 -0.2188
  907W        W 5522  10.481   9.861   7.746  0.1464  0.0328  0.3039
  908W        W 5523   6.986   5.757  17.796  0.4349 -0.1927 -0.0252
  909W        W 5524   0.749   7.097  10.138 -0.0457 -0.2386 -0.1964
  910W        W 5525   3.703   5.079  20.966 -0.1545 -0.3310 -0.2058
  911W        W 5526   2.897   4.310  19.694  0.2828 -0.0727 -0.1968
  912W        W 5527   9.703   3.637  17.925 -0.1325  0.0048 -0.2269
  913W        W 5528   1.258   7.856  16.064 -0.1657 -0.3879  0.2018
  914W        W 5529   9.138   8.669  15.996  0.1927  0.0676 -0.0522
  915W        W 5530   2.673   9.652   7.721 -0.0049  0.1542  0.1247
  916W        W 5531  10.544   0.716   2.140 -0.2707  0.2348  0.0449
  917W        W 5532   8.792   9.366   0.889  0.0030  0.2217  0.4477
  918W        W 5533   7.651   9.388   9.064  0.1325  0.0937  0.4262
  919W        W 5534   0.017   2.360  23.376  0.2692  0.2276 -0.0118
  920W        W 5535   8.880   7.780   9.621 -0.0251  0.2281 -0.0100
  921W        W 5536   8.713   2.752   6.237 -0.0544  0.0480  0.2990
  922W        W 5537   0.463   4.582   8.938  0.1711  0.0164 -0.4492
  923W        W 5538  11.247   1.594  17.921  0.2704  0.0292 -0.1370
  924W        W 5539   8.826   0.754   2.506  0.1670  0.1095 -0.3489
  925W        W 5540   6.233   6.721  16.252 -0.1027  0.1272 -0.1429
  926W        W 5541   0.520   0.021   1.459  0.3453  0.2861  0.3714
  927W        W 5542   3.360   7.577   0.218 -0.1518  0.0313  0.1225
  928W        W 5543  10.449   0.387  15.565  0.1630  0.1264 -0.1106
  929W        W 5544   9.659   6.173  19.113  0.1699 -0.1593 -0.2876
  930W        W 5545   4.031   7.508  18.923  0.1173  0.2738  0.0379
  931W        W 5546   4.028   7.474  20.361  0.2804  0.2301 -0.1277
  932W        W 5547  10.332   7.822   8.973 -0.1368  0.2080 -0.1811
  933W        W 5548   4.500   7.999  17.652 -0.2293 -0.1361 -0.0750
  934W        W 5549   0.403   2.872   5.664  0.1192  0.2310  0.0531
  935W        W 5550   0.360   3.064   6.110  0.1602 -0.0967 -0.0668
  936W        W 5551   9.246  10.555  16.984  0.0996  0.0819 -0.0816
  937W        W 5552   7.271   4.863   2.307  0.1911 -0.2072  0.1314
  938W        W 5553   6.706   1.944  16.917 -0.0088  0.2991 -0.2962
  939W        W 5554   0.201   8.750  21.660  0.2496 -0.1923  0.3314
  940W        W 5555   1.713   9.672   4.959 -0.2787  0.2228  0.2585
  941W        W 5556   7.527   3.857   4.563 -0.0578 -0.2114  0.2953
  942W        W 5557   6.564   5.192   2.727  0.0784 -0.0027 -0.0251
  943W        W 5558   6.854   3.234   1.869 -0.2337  0.0236  0.0349
  944W        W 5559   5.223   9.502  21.961  0.0320  0.0309  0.1369
  945W        W 5560  10.945   0.041  20.822 -0.0517  0.0656  0.0809
  946W        W 5561  10.509   1.830   8.873 -0.0993  0.2525 -0.1465
  947W        W 5562   3.140   2.626   4.698  0.0722 -0.0399 -0.2556
  948W        W 5563   1.016   8.953  13.480 -0.1531 -0.3026  0.1650
  949W        W 5564   7.592  10.440   1.437 -0.1966  0.1028 -0.0799
  950W        W 5565   3.680   8.907  17.470 -0.1861  0.1046 -0.0126
  951W        W 5566  10.975   8.641   8.988 -0.2521  0.0386 -0.1880
  952W        W 5567   9.599   6.393  20.510 -0.3306 -0.4719 -0.3072
  953W        W 5568   0.946   1.877  19.503 -0.2581 -0.1199 -0.0381
  954W        W 5569   2.275   7.429  13.038  0.0625  0.2191 -0.3037
  955W        W 5570   3.052   5.210  18.169  0.0154 -0.1876  0.1145
  956W        W 5571   8.404   7.288  17.808  0.2346 -0.2560 -0.3342
  957W        W 5572   1.455   7.310   2.720  0.0597 -0.0235 -0.2871
  958W        W 5573   6.096   1.718   5.605 -0.0651  0.0537  0.0483
  959W        W 5574   4.233   9.328   4.858  0.1196 -0.2021 -0.0281
  960W        W 5575   7.388   5.198   8.731 -0.2256  0.0420  0.0763
  961W        W 5576   5.777   6.241  15.208 -0.0381  0.0471 -0.1409
  962W        W 5577   9.000   4.665   1.565  0.1935  0.1341 -0.0531
  963W        W 5578   4.553  10.888   3.984  0.1954 -0.0669 -0.2390
  964W        W 5579   6.826   1.719  17.441 -0.0926  0.1241 -0.1979
  965W        W 5580   8.203   8.115   4.104 -0.1914 -0.3181 -0.0491
  966W        W 5581   1.920   1.476  14.768  0.0103  0.1509  0.0435
  967W        W 5582   7.041   6.314  19.804 -0.0894  0.0992 -0.2328
  968W        W 5583   5.502   3.029   7.791  0.1986  0.0302  0.1593
  969W        W 5584   3.509   1.659  23.347  0.0097 -0.2809 -0.3712
  970W        W 5585   4.922  10.887   7.290  0.1537 -0.1766 -0.1778
  971W        W 5586   4.266   7.515   1.834  0.0099 -0.2257  0.2294
  972W        W 5587   1.090   5.911   3.372 -0.1374  0.1379  0.1698
  973W        W 5588   8.511  10.568   1.053 -0.2936 -0.1302  0.3042
  974W        W 5589   1.704   0.218  16.352 -0.1451  0.3264 -0.0035
  975W        W 5590   8.758   6.604  21.695  0.1825  0.1621  0.2448
  976W        W 5591   3.479   5.658   2.143 -0.1380  0.2077 -0.3014
  977W        W 5592   5.660   4.857   8.384  0.0904 -0.1523 -0.1197
  978W        W 5593   6.394   6.804  18.998 -0.3228  0.0937 -0.0683
  979W        W 5594   7.570   2.715   6.661  0.3203 -0.0105 -0.1364
  980W        W 5595   6.591   0.127   7.808  0.0998 -0.1006  0.1854
  981W        W 5596  10.575   5.790   9.009 -0.1516  0.0215 -0.3673
  982W        W 5597   7.917   5.369  20.265  0.0219 -0.3979  0.0127
  983W        W 5598   5.149  10.434  17.946 -0.0084  0.0772 -0.2310
  984W        W 5599   9.771   4.848   7.754  0.0509 -0.0248 -0.0504
  985W        W 5600   8.449   7.309   3.873 -0.2128 -0.2092 -0.0592
  986W        W 5601   0.921   5.200  17.671 -0.0525  0.0333  0.2149
  987W        W 5602   3.572   2.602   7.941 -0.0156 -0.1445  0.2745
  988W        W 5603   7.503   7.629   4.012 -0.1550  0.0537 -0.0968
  989W        W 5604   4.794   4.107   0.218 -0.1593  0.2482  0.1794
  990W        W 5605   4.455   8.318   6.882  0.1215  0.0046  0.1020
  991W        W 5606   1.014   9.830   5.260  0.0030  0.0338  0.0210
  992W        W 5607   3.535   2.954   6.416  0.0960  0.2197  0.3263
  993W        W 5608   8.334   9.567  16.838  0.2013  0.0629  0.0820
  994W        W 5609   0.784   6.541   1.790 -0.0321 -0.1819  0.1555
  995W        W 5610   1.678   3.245  22.236 -0.3165 -0.2933  0.2449
  996W        W 5611   9.347   9.630   2.976 -0.1489  0.0285  0.1916
  997W        W 5612   7.590   9.811   3.459 -0.0433 -0.1299  0.0351
  998W        W 5613   0.603   6.690  14.154  0.3722 -0.1215 -0.0439
  999W        W 5614   0.784   7.279  13.943  0.1372 -0.0754 -0.1442
 1000W        W 5615   4.652   9.029   2.047  0.0103 -0.2075  0.1623
 1001W        W 5616   9.570   7.107  22.554  0.0429 -0.3614  0.0491
 1002W        W 5617   9.219   2.229   8.687 -0.3686 -0.0501  0.0785
 1003W        W 5618   1.466   4.440  20.867  0.2217 -0.1221  0.0681
 1004W        W 5619   8.631   0.316  18.761  0.3986 -0.1192  0.2340
 1005W        W 5620   9.058   0.174   0.626 -0.1412 -0.2196 -0.2190
 1006W        W 5621   3.665   1.990   7.218  0.0375 -0.0830  0.2691
 1007W        W 5622   5.694   0.522  17.119 -0.2294  0.0718 -0.0601
 1008W        W 5623  11.136   0.855   2.572 -0.1876  0.0209 -0.2427
 1009W        W 5624   6.055   3.149  16.466  0.1750  0.0945  0.1994
 1010W        W 5625   4.887   9.929   3.817 -0.3048  0.0424 -0.1092
 1011W        W 5626   9.024   2.042  17.737  0.1059 -0.0010 -0.0693
 1012W        W 5627   5.219   1.382   9.951 -0.0125  0.1566 -0.1218
 1013W        W 5628   0.593   8.643  23.502  0.1757 -0.0463 -0.1401
 1014W        W 5629   0.799   4.993  12.771  0.0675  0.0504  0.0857
 1015W        W 5630   5.984   9.337   8.244 -0.2623  0.0680 -0.0959
 1016W        W 5631   0.761   9.151   6.312  0.1876  0.1234  0.1181
 1017W        W 5632   0.530   6.450  23.465  0.0740  0.1352 -0.1861
 1018W        W 5633   7.482   3.905  20.275 -0.1932  0.0750 -0.1202
 1019W        W 5634   5.590   4.867   9.253 -0.0694 -0.0824 -0.1409
 1020W        W 5635   0.812  10.002   0.413  0.0330  0.0557 -0.2493
 1021W        W 5636   7.697   9.183  19.273 -0.2061 -0.3122 -0.0356
 1022W        W 5637   8.040   4.691   0.018 -0.0812 -0.1350  0.0415
 1023W        W 5638   5.022   4.735  21.543 -0.3211  0.1729 -0.0367
 1024W        W 5639   9.068   0.811  15.385 -0.1371  0.0144  0.0744
 1025W        W 5640   3.280  10.235  22.373 -0.0688  0.1759  0.0829
 1026W        W 5641   1.637   9.958   3.148  0.2181 -0.1334 -0.0840
 1027W        W 5642   0.764   7.959  20.539  0.0648  0.2518  0.0651
 1028W        W 5643   8.249   7.864  14.604  0.2454 -0.0581 -0.1315
 1029W        W 5644   8.717   7.037  21.341 -0.2344  0.1761 -0.0929
 1030W        W 5645   2.156  10.349   8.120  0.2130 -0.1109  0.0608
 1031W        W 5646  10.234   8.784   2.012  0.0846 -0.1468  0.0175
 1032W        W 5647   9.265   7.450   3.995 -0.0330 -0.2799  0.0592
 1033W        W 5648   6.917   0.788   6.425 -0.1326 -0.0170  0.0446
 1034W        W 5649  10.636   0.511  14.420  0.0460 -0.2169  0.0295
 1035W        W 5650   5.022   4.743   5.629  0.1457  0.2348 -0.0507
 1036W        W 5651  10.495  10.919  21.452  0.1403  0.1884  0.0051
 1037W        W 5652   7.229   1.723   6.291  0.2192  0.0813 -0.0720
 1038W        W 5653   1.356   1.672  14.543  0.3410 -0.0924 -0.1666
 1039W        W 5654  10.794  10.843  14.625 -0.4360 -0.2918  0.1604
 1040W        W 5655  10.365   7.352  18.779 -0.0361  0.2466  0.0115
 1041W        W 5656   3.112   4.166  22.065  0.2446  0.0425 -0.0070
 1042W        W 5657  10.504   5.829  20.554 -0.0264  0.2419  0.0313
 1043W        W 5658   3.062  10.191   6.588  0.0999 -0.1338 -0.1910
 1044W        W 5659   7.869   3.943  13.638 -0.1635 -0.1010 -0.1746
 1045W        W 5660   3.242   6.531  16.069  0.1878  0.0179 -0.0112
 1046W        W 5661   6.885   2.619  15.107 -0.2098 -0.1179  0.0429
 1047W        W 5662   2.580   2.957  13.997 -0.0246  0.2113 -0.1996
 1048W        W 5663  11.066   7.134  20.378  0.2039  0.0752  0.3016
 1049W        W 5664  10.738   6.366  17.118  0.0868  0.2670 -0.0629
 1050W        W 5665   6.987   4.650   6.716 -0.1260  0.0662 -0.2395
 1051W        W 5666   7.637   4.281  16.557 -0.0516 -0.0826  0.0164
 1052W        W 5667  11.304  11.038   8.135 -0.0431 -0.1030  0.0606
 1053W        W 5668   8.664   7.791   5.035 -0.1579  0.1544  0.2415
 1054W        W 5669   3.683  10.474   3.928 -0.1970 -0.0225  0.0114
 1055W        W 5670   0.131  10.905  19.498  0.0607  0.5110  0.0997
 1056W        W 5671   2.352   6.324  16.518  0.0799  0.0308  0.0331
 1057W        W 5672   4.444   8.627  22.954 -0.1463 -0.0967  0.2634
 1058W        W 5673  10.701   3.449   6.845  0.3738  0.2881  0.0310
 1059W        W 5674   1.038   5.813   4.745 -0.1596  0.1513 -0.1467
 1060W        W 5675   0.269   2.520   5.151  0.0156 -0.3086  0.1676
 1061W        W 5676   5.312   2.744   8.942 -0.1623 -0.0720 -0.1646
 1062W        W 5677   8.734   8.193  20.078  0.0949  0.2091 -0.1353
 1063W        W 5678   1.814  11.183  21.201  0.3453 -0.1661 -0.1450
 1064W        W 5679   0.579   4.593  23.552  0.0046 -0.2098  0.1876
 1065W        W 5680   2.429   1.636  15.586  0.2715  0.1936 -0.1111
 1066W        W 5681   8.924   9.738   3.495  0.1655  0.0731 -0.0745
 1067W        W 5682   1.073   1.394  23.447  0.1489 -0.1102  0.0857
 1068W        W 5683   1.947   0.010   3.847 -0.1815 -0.0126  0.0705
 1069W        W 5684   4.793   7.457   7.280 -0.0775 -0.5323 -0.3446
 1070W        W 5685   1.981   8.073   3.775 -0.2067  0.0665 -0.1509
 1071W        W 5686   0.034   3.318   8.597  0.0223 -0.0092  0.0327
 1072W        W 5687   5.580   2.343  17.629 -0.2534 -0.1547 -0.1286
 1073W        W 5688   2.927   2.889  13.672  0.1139  0.1440  0.2829
 1074W        W 5689  10.210   3.123   1.316 -0.0289  0.0919  0.0458
 1075W        W 5690  10.957   3.650  22.248 -0.0118  0.3959 -0.0824
 1076W        W 5691   8.212   0.353   8.833  0.0503 -0.1647  0.0055
 1077W        W 5692  10.896   3.091  21.579  0.0265  0.3052 -0.2028
 1078W        W 5693   1.872   8.236  15.474 -0.5419  0.0553  0.2643
 1079W        W 5694   0.583   7.999   8.896  0.0748 -0.2029 -0.2007
 1080W        W 5695   0.495   7.441   7.302 -0.0616  0.1162  0.0184
 1081W        W 5696   2.398   5.098  13.324  0.0722 -0.0445  0.2004
 1082W        W 5697   5.263   5.628   3.001  0.1504 -0.0420 -0.0407
 1083W        W 5698   4.606  10.396   3.730 -0.3207 -0.0268 -0.2215
 1084W        W 5699   2.467   5.692   2.061  0.2827  0.3303  0.3698
 1085W        W 5700   6.619   1.862   7.953  0.0869  0.0635  0.2217
 1086W        W 5701  11.038   2.626  18.765  0.2172 -0.2009  0.0645
 1087W        W 5702  10.495   1.960  16.676  0.0943 -0.0174 -0.0399
 1088W        W 5703   1.437   2.572   8.850 -0.0366  0.0718  0.0118
 1089W        W 5704   5.504   7.633   4.875 -0.0165  0.1119 -0.0683
 1090W        W 5705   1.856   8.819  18.044 -0.1853 -0.1776 -0.0654
 1091W        W 5706   9.392   7.004  15.139 -0.2916  0.2768 -0.3024
 1092W        W 5707   4.928   7.333   0.914  0.0970 -0.0845  0.1077
 1093W        W 5708   2.589   5.362  14.750 -0.1373 -0.2679  0.0739
 1094W        W 5709   4.550   9.332  20.138  0.0316  0.1813  0.0517
 1095W        W 5710   9.225   3.309  16.924 -0.3690 -0.3368  0.1061
 1096W        W 5711  11.155   3.526  18.921  0.1488  0.0373 -0.1398
 1097W        W 5712   3.353   5.225   6.738  0.2085 -0.1569  0.0601
 1098W        W 5713   8.575   8.990   6.423 -0.0777 -0.1514 -0.3046
 1099W        W 5714   2.168   7.318  20.757 -0.1148  0.0745  0.4603
 1100W        W 5715   7.936   3.539  15.607 -0.1248 -0.6117 -0.1230
 1101W        W 5716  11.306   7.453  18.361  0.1236  0.2655 -0.1683
 1102W        W 5717   7.816   8.719   6.532  0.1549  0.4506  0.0377
 1103W        W 5718   0.086   9.910   5.990 -0.0564 -0.1367  0.2626
 1104W        W 5719   4.943   1.870   1.206 -0.1560 -0.1825  0.3588
 1105W        W 5720   4.679   9.786  16.407  0.1548  0.7124 -0.0361
 1106W        W 5721   7.687  10.021   8.185  0.0206  0.0891  0.0009
 1107W        W 5722   3.142   7.623  20.444  0.1861 -0.1313 -0.0329
 1108W        W 5723   6.263   9.215  14.986 -0.2324  0.1566  0.2442
 1109W        W 5724   4.222  11.237  13.057  0.0333 -0.2039 -0.2923
 1110W        W 5725   9.454   3.366   5.021  0.4436 -0.1359 -0.0325
 1111W        W 5726   9.502   7.801   7.672 -0.0398 -0.0752  0.0801
 1112W        W 5727   2.871   3.227  15.495  0.2107  0.0574 -0.1952
 1113W        W 5728   0.639   6.330   3.326 -0.2479  0.5951  0.0247
 1114W        W 5729  10.706   8.324  15.350  0.1814  0.1723  0.1898
 1115W        W 5730   5.804   0.513  14.282  0.0854  0.0420  0.3015
 1116W        W 5731   8.119   9.570   8.800  0.1999 -0.1095  0.5278
 1117W        W 5732   4.595   1.058   2.335 -0.0533 -0.0184 -0.0654
 1118W        W 5733   1.397   2.565  13.842  0.2147 -0.0312  0.2786
 1119W        W 5734   3.975   3.979   5.555  0.0889 -0.0803  0.1915
 1120W        W 5735   3.991   4.105  14.380  0.0000  0.1123  0.0384
 1121W        W 5736  10.361   4.721   3.845  0.1942  0.0471  0.2266
 1122W        W 5737   8.082   0.340   7.821  0.1281 -0.1326 -0.0375
 1123W        W 5738   6.577   2.740   6.809 -0.2002  0.1843 -0.0349
 1124W        W 5739   1.256   7.067  19.491 -0.1213 -0.2512  0.0199
 1125W        W 5740   0.471   5.400  19.753  0.1464 -0.0627  0.3633
 1126W        W 5741   0.992   9.506   5.667 -0.0100  0.0088  0.1802
 1127W        W 5742   3.673   5.534   3.082  0.2878 -0.3391 -0.0549
 1128W        W 5743   0.173   5.619   8.045 -0.2439  0.3111  0.0159
 1129W        W 5744   9.713   0.950   6.390 -0.0539  0.3052  0.0774
 1130W        W 5745   7.463   0.756  21.190  0.0104 -0.0815  0.3021
 1131W        W 5746  10.921   4.720  20.612 -0.1471  0.0836 -0.0085
 1132W        W 5747   4.883   5.036  17.908 -0.1747 -0.1172 -0.1244
 1133W        W 5748   4.986  10.809  22.659 -0.2248  0.1606  0.1614
 1134W        W 5749   3.994   1.870  14.712 -0.2476 -0.4032  0.4045
 1135W        W 5750   4.285  11.289   6.705  0.0718  0.1465 -0.0115
 1136W        W 5751   2.877   9.133   2.636  0.2864  0.1271 -0.1585
 1137W        W 5752   1.986   9.352  15.099 -0.1552 -0.0293  0.1176
 1138W        W 5753   3.699   9.321  16.752  0.0736 -0.0528 -0.1104
 1139W        W 5754   6.583   7.806  14.464  0.6239  0.1517 -0.0378
 1140W        W 5755   0.175   5.936  23.385  0.0801 -0.2672  0.0188
 1141W        W 5756   0.507   0.241   4.264 -0.1357  0.1415  0.0736
 1142W        W 5757   6.356   7.297   5.642 -0.0468  0.1671  0.0566
 1143W        W 5758   7.246   2.305  20.878  0.2880 -0.2556 -0.2221
 1144W        W 5759  10.247   2.921  14.865  0.1711 -0.2166  0.1111
 1145W        W 5760   0.220  10.010   7.595 -0.1545  0.2645 -0.0384
 1146W        W 5761   0.608   5.554   2.475 -0.0793  0.0397  0.2475
 1147W        W 5762   8.994   7.261  20.255  0.2249  0.0524  0.4329
 1148W        W 5763   8.673   4.180   8.273 -0.0877  0.1479  0.3594
 1149W        W 5764   5.447   8.393  21.158  0.3835 -0.2411 -0.0385
 1150W        W 5765  10.324   4.014   5.307 -0.6199 -0.0778  0.0671
 1151W        W 5766   2.057   2.676  16.675  0.1025 -0.1908  0.2057
 1152W        W 5767   7.436   9.556   8.103 -0.0011  0.0592 -0.0271
 1153W        W 5768   3.683   6.221   1.076 -0.2029 -0.0090  0.0679
 1154W        W 5769   5.593   0.579  22.871  0.0084  0.0822 -0.1847
 1155W        W 5770   9.121   5.591  22.322 -0.0069  0.0068  0.3289
 1156W        W 5771   1.319   4.679   8.288  0.0330 -0.1755 -0.1362
 1157W        W 5772   1.948   2.807   3.969  0.1220 -0.1001  0.1914
 1158W        W 5773   6.649   8.098   6.733 -0.1857 -0.0983  0.2239
 1159W        W 5774   9.988  10.916  14.835 -0.1901  0.0584  0.1206
 1160W        W 5775   5.955   4.417  20.115  0.0100  0.1195  0.1225
 1161W        W 5776  10.027   8.159  17.577  0.2342 -0.2415  0.2086
 1162W        W 5777   6.288   6.211   6.556  0.0754 -0.0318  0.1337
 1163W        W 5778  11.055   4.217  22.972 -0.0708 -0.1261 -0.3027
 1164W        W 5779   4.070   5.275   7.278  0.0575 -0.0858  0.0037
 1165W        W 5780   3.002   2.181   0.183  0.0387 -0.3437  0.0088
 1166W        W 5781   9.403   7.942   5.963  0.1101  0.1779  0.3000
 1167W        W 5782   9.806   5.533  21.553 -0.0592 -0.2514  0.1408
 1168W        W 5783  10.366   5.131   1.788 -0.0876 -0.2632 -0.0314
 1169W        W 5784   4.409   0.738  13.850 -0.0519  0.0528 -0.1229
 1170W        W 5785   5.475   3.226  20.880  0.2635 -0.1533  0.0379
 1171W        W 5786   1.314   6.170  18.533 -0.1057 -0.0415 -0.1064
 1172W        W 5787   8.596   9.418   6.176 -0.1027 -0.1089 -0.0158
 1173W        W 5788   1.915  10.989   6.495  0.1236  0.1334  0.1776
 1174W        W 5789  10.554   4.897   9.438 -0.1320  0.0928 -0.1608
 1175W        W 5790   7.735   3.584   8.163  0.4137  0.2536  0.1948
 1176W        W 5791   7.257   4.257   3.148  0.0369 -0.0819  0.0760
 1177W        W 5792   6.396   0.395   4.543 -0.0390  0.2454  0.0466
 1178W        W 5793   8.949   9.234   9.097  0.3504  0.0181  0.2909
 1179W        W 5794   2.064   4.786   4.673 -0.3125  0.3594 -0.2153
 1180W        W 5795   1.094  10.327   5.320 -0.0277  0.2700 -0.0403
 1181W        W 5796   9.187   7.548  16.781 -0.1191  0.0563  0.0564
[truncated: 1,390,244 more chars]
