# Supplementary material for: Effect of helical kink in antimicrobial peptides on membrane pore formation
Source: eLife. 2020 Mar 13;9:e47946. doi: 10.7554/eLife.47946 (PMC7069690; doi:10.7554/eLife.47946)
Supplement: Figure 7—source data 1. [file elife-47946-fig7-data1.zip › Figure07/B/7B.gro]

Martini system with peptide(s) and lipid membrane
25874
    1LEU     BB    1   7.494  11.156  12.953  0.3684  0.3495  0.3336
    1LEU    SC1    2   7.412  11.347  12.696 -0.2992 -0.2542  0.2611
    2LEU     BB    3   7.839  11.184  12.819  0.0107 -0.1835  0.1393
    2LEU    SC1    4   7.951  11.141  12.538  0.2395  0.1601 -0.0259
    3GLY     BB    5   8.051  11.212  13.070  0.2982  0.1941 -0.1290
    4ASP     BB    6   8.251  10.991  13.156 -0.0333 -0.1078 -0.1018
    4ASP    SC1    7   8.181  10.801  13.412  0.2711  0.1192 -0.2790
    5PHE     BB    8   8.491  11.080  12.982 -0.0898  0.1324 -0.0623
    5PHE    SC1    9   8.707  10.871  13.025 -0.1532  0.1518  0.1688
    5PHE    SC2   10   8.918  10.816  12.867 -0.0269  0.2900  0.2850
    5PHE    SC3   11   8.918  10.736  13.125 -0.2834 -0.0396  0.1938
    6PHE     BB   12   8.530  11.365  13.099  0.2079  0.0950 -0.0576
    6PHE    SC1   13   8.619  11.611  12.980 -0.3059 -0.2352 -0.1120
    6PHE    SC2   14   8.702  11.866  12.954 -0.4751 -0.1724 -0.0568
    6PHE    SC3   15   8.759  11.686  12.762 -0.1301 -0.1597  0.0236
    7ARG     BB   16   8.526  11.304  13.403  0.1027  0.0212 -0.0728
    7ARG    SC1   17   8.248  11.243  13.581 -0.4069 -0.2349 -0.2767
    7ARG    SC2   18   7.944  11.170  13.600 -0.1280  0.1433  0.2070
    8LYS     BB   19   8.751  11.092  13.417 -0.0906 -0.1901 -0.0932
    8LYS    SC1   20   8.646  10.819  13.574  0.1786  0.0890  0.0416
    8LYS    SC2   21   8.599  10.699  13.815 -0.0581 -0.1425  0.3258
    9SER     BB   22   8.978  11.257  13.288 -0.2317 -0.0772 -0.2016
    9SER    SC1   23   9.022  11.297  13.041  0.2520 -0.2221 -0.2324
   10LYS     BB   24   9.005  11.493  13.487  0.1434 -0.2587 -0.0192
   10LYS    SC1   25   8.777  11.761  13.451  0.3304  0.2559 -0.1842
   10LYS    SC2   26   8.773  12.010  13.436 -0.1458 -0.0306 -0.2002
   11GLU     BB   27   9.093  11.343  13.743  0.0850  0.2771  0.3419
   11GLU    SC1   28   8.692  11.243  13.882  0.3429  0.4376  0.1896
   12LYS     BB   29   9.324  11.182  13.612 -0.1462  0.0896  0.1518
   12LYS    SC1   30   9.209  10.900  13.565 -0.0362  0.2200 -0.5038
   12LYS    SC2   31   9.343  10.643  13.499 -0.0349  0.3008 -0.1478
   13GLY     BB   32   9.486  11.414  13.443 -0.1258 -0.0584 -0.0377
   14ILE     BB   33   9.544  11.319  13.132  0.3846 -0.2007  0.0862
   14ILE    SC1   34   9.625  11.606  13.047 -0.2156 -0.0124  0.0779
   15LYS     BB   35   9.639  11.025  13.108  0.1354 -0.2896  0.1449
   15LYS    SC1   36   9.765  10.985  13.394 -0.3794 -0.0861 -0.2381
   15LYS    SC2   37   9.773  10.851  13.611  0.0915  0.1623  0.1686
   16GLU     BB   38   9.380  10.904  12.987  0.0710  0.0699 -0.0993
   16GLU    SC1   39   9.392  10.529  13.022 -0.0399 -0.1100 -0.0409
   17PHE     BB   40   9.332  11.074  12.732 -0.1482  0.0777 -0.0558
   17PHE    SC1   41   9.069  11.114  12.594  0.0407  0.4778  0.0682
   17PHE    SC2   42   8.824  11.228  12.586 -0.0411  0.2985 -0.1074
   17PHE    SC3   43   8.878  11.013  12.432  0.0622  0.0031  0.3144
   18LYS     BB   44   9.595  10.998  12.587 -0.0685 -0.2231  0.2287
   18LYS    SC1   45   9.807  11.258  12.672 -0.2201 -0.3176  0.0224
   18LYS    SC2   46   9.993  11.284  12.897 -0.0775 -0.1239 -0.2397
   19ARG     BB   47   9.556  10.690  12.579 -0.2943 -0.1929 -0.1528
   19ARG    SC1   48   9.761  10.573  12.762 -0.2605 -0.1402 -0.3181
   19ARG    SC2   49   9.999  10.363  12.839  0.0147  0.0263 -0.3215
   20ILE     BB   50   9.290  10.677  12.419 -0.3890  0.1771 -0.0408
   20ILE    SC1   51   9.034  10.511  12.475 -0.1807 -0.0348  0.3540
   21VAL     BB   52   9.396  10.786  12.149  0.2749  0.0609  0.1442
   21VAL    SC1   53   9.283  10.995  12.031 -0.0228 -0.2164 -0.0921
   22GLN     BB   54   9.594  10.560  12.074  0.1382  0.0060 -0.0664
   22GLN    SC1   55   9.908  10.551  11.884  0.4234  0.2250  0.0050
   23ARG     BB   56   9.416  10.307  12.069  0.0685  0.0548 -0.0784
   23ARG    SC1   57   9.455  10.132  12.336 -0.2180  0.0636 -0.1137
   23ARG    SC2   58   9.482  10.204  12.618 -0.0978 -0.2787 -0.2082
   24ILE     BB   59   9.220  10.379  11.840 -0.1685 -0.2275  0.0255
   24ILE    SC1   60   8.988  10.478  12.021 -0.0139  0.2041  0.0055
   25LYS     BB   61   9.437  10.424  11.623 -0.0473  0.0913  0.2025
   25LYS    SC1   62   9.522  10.752  11.605  0.3554 -0.1101  0.0974
   25LYS    SC2   63   9.687  10.907  11.514 -0.0496  0.0260 -0.0757
   26ASP     BB   64   9.577  10.147  11.607 -0.2464 -0.0002 -0.0707
   26ASP    SC1   65   9.870  10.183  11.467  0.0429  0.0997  0.3112
   27PHE     BB   66   9.359   9.944  11.520 -0.2614 -0.0603  0.1024
   27PHE    SC1   67   9.406   9.652  11.611  0.0692  0.0914  0.1266
   27PHE    SC2   68   9.315   9.479  11.796  0.0907  0.0620  0.1097
   27PHE    SC3   69   9.375   9.392  11.548 -0.1631  0.1413  0.0164
   28LEU     BB   70   9.282  10.069  11.247  0.0422 -0.0398  0.0204
   28LEU    SC1   71   9.010  10.239  11.193  0.0537  0.0110  0.2489
   29ARG     BB   72   9.563  10.101  11.119  0.0997  0.0289  0.1599
   29ARG    SC1   73   9.692  10.345  11.012  0.0360  0.1065  0.0798
   29ARG    SC2   74   9.766  10.618  11.152 -0.1556  0.1079  0.2823
   30ASN     BB   75   9.667   9.810  11.120  0.0511  0.0113  0.1662
   30ASN    SC1   76   9.966   9.824  11.086 -0.0092 -0.3198  0.0855
   31LEU     BB   77   9.435   9.685  10.956 -0.0128  0.2041  0.1056
   31LEU    SC1   78   9.183   9.560  11.135 -0.3031 -0.0351  0.3353
   32VAL     BB   79   9.528   9.371  10.914  0.0659  0.1961  0.3217
   32VAL    SC1   80   9.467   9.186  11.094 -0.2383 -0.0151  0.0194
   33PRO     BB   81   9.841   9.320  10.721  0.3586 -0.2415  0.0538
   33PRO    SC1   82   9.873   9.049  10.788  0.1002 -0.4398 -0.0752
   34ARG     BB   83   9.975   9.571  10.664 -0.0256  0.1871  0.2212
   34ARG    SC1   84  10.282   9.685  10.657 -0.1030  0.0265  0.2660
   34ARG    SC2   85  10.290   9.784  10.362 -0.1095  0.0305 -0.2194
   35THR     BB   86   9.773   9.857  10.582  0.0584  0.0529 -0.3298
   35THR    SC1   87   9.918  10.060  10.658  0.0445 -0.0555  0.0079
   36GLU     BB   88   9.523  10.047  10.376  0.2502  0.0300 -0.1397
   36GLU    SC1   89   9.624  10.438  10.433  0.1900 -0.0863  0.0047
   37SER     BB   90   9.326  10.071  10.695  0.0568  0.0772 -0.0396
   37SER    SC1   91   9.255  10.278  10.778  0.2594  0.0603  0.3019
    1LEU     BB   92   2.563   6.643  10.122  0.1660  0.1241  0.0154
    1LEU    SC1   93   2.488   6.579  10.432 -0.5549  0.0009 -0.1800
    2LEU     BB   94   2.410   6.376   9.983  0.1098 -0.3236 -0.0061
    2LEU    SC1   95   2.335   6.137  10.235  0.0142 -0.1850  0.0765
    3GLY     BB   96   2.349   6.406   9.660  0.0353 -0.1705  0.0209
    4ASP     BB   97   2.065   6.378   9.539  0.0378  0.0987 -0.0576
    4ASP    SC1   98   1.974   6.309   9.248  0.1458  0.3433 -0.0235
    5PHE     BB   99   1.919   6.349   9.811  0.0172 -0.1399 -0.0902
    5PHE    SC1  100   1.649   6.221   9.825 -0.1254  0.1780 -0.0918
    5PHE    SC2  101   1.423   6.168   9.964  0.0394 -0.3153  0.0188
    5PHE    SC3  102   1.455   6.069   9.715  0.1301 -0.2382 -0.0013
    6PHE     BB  103   1.999   6.632   9.908 -0.1540 -0.0534 -0.1920
    6PHE    SC1  104   2.042   6.702  10.177  0.2049 -0.0201 -0.0304
    6PHE    SC2  105   2.088   6.760  10.437 -0.1183 -0.2164  0.0795
    6PHE    SC3  106   2.006   6.512  10.366  0.0967 -0.2065 -0.2315
    7ARG     BB  107   1.841   6.804   9.704 -0.1382  0.2979  0.0757
    7ARG    SC1  108   1.882   6.800   9.400  0.2636  0.0354  0.3432
    7ARG    SC2  109   1.840   6.772   9.100 -0.0165 -0.1188 -0.3098
    8LYS     BB  110   1.561   6.685   9.762  0.0363 -0.1446  0.0752
    8LYS    SC1  111   1.437   6.537   9.522 -0.0316 -0.0418  0.3338
    8LYS    SC2  112   1.339   6.380   9.358  0.3390  0.1563  0.1751
    9SER     BB  113   1.565   6.765  10.061  0.0894  0.0783  0.0180
    9SER    SC1  114   1.459   6.616  10.258  0.0364  0.1910  0.1964
   10LYS     BB  115   1.624   7.068  10.040 -0.0078  0.1036  0.0979
   10LYS    SC1  116   1.835   7.257   9.916  0.1982 -0.2615  0.4381
   10LYS    SC2  117   1.964   7.316   9.669 -0.1487  0.1893 -0.3152
   11GLU     BB  118   1.387   7.138   9.853  0.0361  0.0651  0.0270
   11GLU    SC1  119   1.538   7.122   9.508 -0.0269 -0.1735 -0.1403
   12LYS     BB  120   1.144   7.070  10.034 -0.0210 -0.0183 -0.0794
   12LYS    SC1  121   1.100   6.781   9.927 -0.0231 -0.0486 -0.2460
   12LYS    SC2  122   0.950   6.811   9.690 -0.0697  0.0930 -0.1066
   13GLY     BB  123   0.963   7.285  10.207 -0.0352 -0.2421  0.1934
   14ILE     BB  124   0.969   7.614  10.174 -0.1157 -0.2611 -0.0375
   14ILE    SC1  125   1.014   7.699  10.469 -0.3224  0.3156 -0.1536
   15LYS     BB  126   0.720   7.676  10.001 -0.0874  0.1186  0.0453
   15LYS    SC1  127   0.775   7.544   9.740 -0.2136 -0.0151  0.1101
   15LYS    SC2  128   1.003   7.433   9.635  0.2723  0.2155 -0.1128
   16GLU     BB  129   0.499   7.522  10.154  0.1726 -0.1419  0.1720
   16GLU    SC1  130   0.183   7.458   9.926  0.2827 -0.0185 -0.2792
   17PHE     BB  131   0.505   7.685  10.417  0.1209  0.0980  0.0293
   17PHE    SC1  132   0.573   7.569  10.683 -0.3339 -0.3657 -0.1210
   17PHE    SC2  133   0.727   7.352  10.729 -0.1564 -0.2228 -0.0203
   17PHE    SC3  134   0.538   7.424  10.908 -0.0704 -0.1742  0.0518
   18LYS     BB  135   0.428   7.972  10.332  0.1191  0.0293 -0.2124
   18LYS    SC1  136   0.711   8.080  10.258  0.0057  0.1114  0.2507
   18LYS    SC2  137   0.789   8.258  10.097  0.4859  0.0800  0.1423
   19ARG     BB  138   0.157   7.893  10.204 -0.0465  0.0098  0.1323
   19ARG    SC1  139  -0.034   8.008  10.033 -0.2257 -0.1823  0.1759
   19ARG    SC2  140  -0.151   8.295   9.975 -0.1119  0.0096  0.3010
   20ILE     BB  141   0.022   7.761  10.450 -0.0216 -0.0678  0.1048
   20ILE    SC1  142   0.108   7.476  10.536 -0.2730 -0.1918 -0.0356
   21VAL     BB  143   0.043   7.992  10.655 -0.1666  0.0035  0.0419
   21VAL    SC1  144   0.090   8.042  10.911  0.1982  0.1706 -0.0467
   22GLN     BB  145  -0.105   8.199  10.477  0.1528  0.1687 -0.0437
   22GLN    SC1  146   0.209   8.388  10.400  0.0576  0.0000  0.1802
   23ARG     BB  147  -0.375   8.047  10.461  0.1453  0.1705  0.0509
   23ARG    SC1  148  -0.536   8.088  10.174  0.0003 -0.0285  0.1386
   23ARG    SC2  149  -0.826   8.235  10.093 -0.1239  0.2134  0.0676
   24ILE     BB  150  -0.441   8.056  10.763  0.0846 -0.1997  0.0556
   24ILE    SC1  151  -0.380   8.013  11.064 -0.4417  0.2057  0.2433
   25LYS     BB  152  -0.440   8.365  10.787  0.1238 -0.1786 -0.1846
   25LYS    SC1  153  -0.188   8.507  10.854 -0.0205  0.0746  0.2424
   25LYS    SC2  154   0.041   8.502  10.913 -0.1274 -0.0055  0.1509
   26ASP     BB  155  -0.645   8.438  10.566 -0.0406 -0.1753 -0.0352
   26ASP    SC1  156  -0.449   8.566  10.331 -0.2212  0.3807  0.1298
   27PHE     BB  157  -0.893   8.280  10.663 -0.1148  0.0015  0.0697
   27PHE    SC1  158  -0.943   7.982  10.543 -0.1207 -0.1394 -0.2314
   27PHE    SC2  159  -0.940   7.722  10.615  0.0389 -0.0623  0.0668
   27PHE    SC3  160  -0.843   7.797  10.374 -0.0079 -0.2753 -0.0217
   28LEU     BB  161  -0.926   8.420  10.937  0.1535 -0.0695  0.1422
   28LEU    SC1  162  -0.823   8.178  11.136  0.1363  0.1797  0.2151
   29ARG     BB  163  -0.948   8.718  10.855  0.0108 -0.1330 -0.0595
   29ARG    SC1  164  -0.684   8.879  10.778  0.4353  0.0865  0.0911
   29ARG    SC2  165  -0.660   8.994  10.489 -0.3460 -0.2268 -0.0798
   30ASN     BB  166  -1.173   8.708  10.641 -0.1095  0.1644  0.0448
   30ASN    SC1  167  -1.024   8.703  10.357 -0.1142  0.0164 -0.0688
   31LEU     BB  168  -1.406   8.582  10.801 -0.1595  0.2947  0.0768
   31LEU    SC1  169  -1.382   8.260  10.793  0.3182 -0.0613 -0.0633
   32VAL     BB  170  -1.418   8.668  11.119 -0.1054  0.1183  0.1284
   32VAL    SC1  171  -1.253   8.511  11.254 -0.0024 -0.0392 -0.1669
   33PRO     BB  172  -1.556   8.921  11.293  0.0626 -0.1138 -0.2717
   33PRO    SC1  173  -1.787   8.856  11.424  0.3041  0.2309 -0.0123
   34ARG     BB  174  -1.449   9.244  11.220  0.0914  0.0547  0.1775
   34ARG    SC1  175  -1.569   9.473  11.396  0.2113 -0.0064  0.0326
   34ARG    SC2  176  -1.482   9.688  11.571 -0.0753 -0.2940 -0.2437
   35THR     BB  177  -1.121   9.415  11.124  0.1813  0.1141  0.0340
   35THR    SC1  178  -1.007   9.517  11.334  0.0175  0.4591 -0.0339
   36GLU     BB  179  -0.999   9.224  10.865  0.2830 -0.0633 -0.2116
   36GLU    SC1  180  -0.696   9.422  10.769 -0.1021  0.0010  0.0148
   37SER     BB  181  -1.114   9.183  10.524 -0.0583  0.1966  0.0986
   37SER    SC1  182  -1.145   9.261  10.309  0.2073 -0.1321 -0.4934
    1LEU     BB  183   8.925   9.725  10.704  0.1820  0.1913 -0.0140
    1LEU    SC1  184   8.636   9.666  10.860 -0.1023 -0.3639 -0.1285
    2LEU     BB  185   9.111   9.442  10.602  0.1719  0.1446 -0.0523
    2LEU    SC1  186   9.060   9.215  10.805 -0.1734  0.3021  0.3104
    3GLY     BB  187   9.363   9.604  10.463  0.1993  0.1960  0.0563
    4ASP     BB  188   9.562   9.421  10.312 -0.0571 -0.0837  0.0411
    4ASP    SC1  189   9.839   9.586  10.167 -0.0905  0.1731 -0.1633
    5PHE     BB  190   9.424   9.149  10.364 -0.0565 -0.1158 -0.1167
    5PHE    SC1  191   9.479   8.896  10.545 -0.3349  0.0505  0.3654
    5PHE    SC2  192   9.531   8.640  10.615  0.3126  0.1468  0.3275
    5PHE    SC3  193   9.438   8.814  10.799 -0.3278 -0.1358  0.3086
    6PHE     BB  194   9.169   9.171  10.189 -0.0482 -0.3418 -0.1619
    6PHE    SC1  195   8.986   8.959  10.342  0.1068  0.0302 -0.0288
    6PHE    SC2  196   8.912   8.713  10.258  0.1925  0.0020 -0.0228
    6PHE    SC3  197   8.979   8.753  10.517 -0.2557  0.1284  0.0861
    7ARG     BB  198   9.292   9.216   9.907 -0.1618 -0.1224 -0.1800
    7ARG    SC1  199   9.423   9.513   9.821 -0.0454  0.0073 -0.1943
    7ARG    SC2  200   9.425   9.779   9.935  0.2011 -0.0173 -0.0830
    8LYS     BB  201   9.491   8.978   9.903 -0.0248 -0.0124 -0.0485
    8LYS    SC1  202   9.772   9.104   9.985 -0.1232 -0.0657 -0.2954
    8LYS    SC2  203   9.896   8.985  10.140 -0.0170  0.0918  0.0021
    9SER     BB  204   9.313   8.731   9.960 -0.0180  0.0440  0.2416
    9SER    SC1  205   9.404   8.575  10.122  0.1446 -0.1406  0.3536
   10LYS     BB  206   9.127   8.743   9.712  0.2876  0.0808  0.0060
   10LYS    SC1  207   8.872   8.981   9.834  0.0875 -0.1628  0.2630
   10LYS    SC2  208   8.794   9.219   9.868 -0.1495  0.3390  0.3297
   11GLU     BB  209   9.328   8.739   9.476  0.1443  0.2765 -0.1242
   11GLU    SC1  210   9.358   9.107   9.339 -0.2702 -0.0564 -0.0389
   12LYS     BB  211   9.471   8.480   9.568  0.0416  0.2439 -0.0529
   12LYS    SC1  212   9.272   8.257   9.612 -0.0607 -0.2035  0.1196
   12LYS    SC2  213   9.180   8.050   9.460 -0.1000  0.0645 -0.1281
   13GLY     BB  214   9.737   8.471   9.763 -0.0951  0.1418  0.1324
   14ILE     BB  215   9.819   8.151   9.770 -0.1757  0.1164 -0.0082
   14ILE    SC1  216   9.601   8.063   9.972 -0.0844 -0.3852 -0.1077
   15LYS     BB  217  10.105   8.041   9.725 -0.1319  0.1970  0.0676
   15LYS    SC1  218  10.118   8.221   9.425  0.0114  0.0999 -0.2959
   15LYS    SC2  219   9.983   8.220   9.186  0.1809  0.0628 -0.0469
   16GLU     BB  220  10.145   7.883   9.989 -0.1983  0.1937  0.0758
   16GLU    SC1  221  10.493   7.803   9.913 -0.0481  0.1587  0.0731
   17PHE     BB  222   9.901   7.693   9.965  0.0459 -0.1207 -0.0078
   17PHE    SC1  223   9.691   7.595  10.172 -0.0189 -0.1387  0.1823
   17PHE    SC2  224   9.689   7.378  10.332 -0.0287 -0.1615  0.1513
   17PHE    SC3  225   9.547   7.597  10.400 -0.2148 -0.2512  0.0643
   18LYS     BB  226   9.963   7.542   9.701  0.1622 -0.0975  0.0053
   18LYS    SC1  227   9.773   7.475   9.407 -0.1310 -0.2564 -0.1058
   18LYS    SC2  228   9.515   7.406   9.320 -0.1588  0.0402 -0.0893
   19ARG     BB  229  10.232   7.416   9.789 -0.0083 -0.2530  0.3328
   19ARG    SC1  230  10.434   7.378   9.593  0.0262  0.4502 -0.0323
   19ARG    SC2  231  10.729   7.323   9.580 -0.1728  0.0125  0.2760
   20ILE     BB  232  10.154   7.248  10.037  0.0588 -0.4239  0.2404
   20ILE    SC1  233  10.174   7.427  10.289 -0.1178  0.1069 -0.0986
   21VAL     BB  234   9.970   7.062   9.871  0.0404 -0.0823 -0.1444
   21VAL    SC1  235   9.814   6.930  10.040  0.0586  0.1548  0.0657
   22GLN     BB  236  10.170   6.929   9.675  0.0421 -0.0287 -0.1788
   22GLN    SC1  237  10.382   6.929   9.334 -0.1705 -0.1434 -0.0357
   23ARG     BB  238  10.353   6.799   9.889 -0.2046 -0.0167  0.0475
   23ARG    SC1  239  10.638   6.721   9.758  0.2085 -0.1021 -0.0191
   23ARG    SC2  240  10.843   6.551   9.789 -0.0605  0.3365  0.0189
   24ILE     BB  241  10.143   6.597   9.996 -0.3343  0.0988  0.0151
   24ILE    SC1  242  10.019   6.576  10.279 -0.1583 -0.0952  0.0814
   25LYS     BB  243  10.065   6.466   9.726  0.1665  0.0171 -0.1044
   25LYS    SC1  244   9.933   6.499   9.441  0.1695  0.0841 -0.0322
   25LYS    SC2  245   9.997   6.524   9.178  0.0288 -0.1302  0.1104
   26ASP     BB  246  10.340   6.351   9.640  0.1193 -0.1712 -0.0137
   26ASP    SC1  247  10.432   6.427   9.364 -0.4289  0.1269  0.5272
   27PHE     BB  248  10.399   6.188   9.897  0.1307 -0.0421  0.0674
   27PHE    SC1  249  10.539   6.353  10.129 -0.2823  0.1854 -0.1592
   27PHE    SC2  250  10.674   6.485  10.323  0.0442 -0.0010 -0.2475
   27PHE    SC3  251  10.556   6.247  10.377  0.1556 -0.0646 -0.2802
   28LEU     BB  252  10.134   6.026   9.900  0.0468  0.0917  0.0303
   28LEU    SC1  253  10.122   6.105  10.242 -0.0846  0.2957  0.2331
   29ARG     BB  254  10.158   5.895   9.621 -0.2816 -0.1917  0.1243
   29ARG    SC1  255  10.116   6.019   9.326 -0.2446 -0.1690 -0.3220
   29ARG    SC2  256   9.991   5.992   9.049 -0.2493 -0.2204  0.1648
   30ASN     BB  257  10.414   5.727   9.669 -0.2018 -0.0623  0.1567
   30ASN    SC1  258  10.631   5.931   9.562  0.0259  0.0793  0.0290
   31LEU     BB  259  10.311   5.547   9.900 -0.1056  0.0179  0.2639
   31LEU    SC1  260  10.457   5.678  10.194 -0.0431 -0.0145 -0.0966
   32VAL     BB  261   9.990   5.487   9.945 -0.1779  0.2335  0.0668
   32VAL    SC1  262   9.904   5.441  10.192 -0.1356 -0.3712 -0.0086
   33PRO     BB  263   9.760   5.555   9.690  0.2517  0.1962 -0.0150
   33PRO    SC1  264   9.502   5.559   9.826  0.0315  0.0002  0.0929
   34ARG     BB  265   9.887   5.520   9.455 -0.0438  0.0692  0.0417
   34ARG    SC1  266  10.132   5.310   9.480  0.1057 -0.2223  0.0849
   34ARG    SC2  267  10.447   5.217   9.528  0.2495 -0.3875  0.0753
   35THR     BB  268   9.774   5.532   9.093 -0.0061  0.0764  0.1035
   35THR    SC1  269   9.552   5.491   8.964  0.2434 -0.0333 -0.3245
   36GLU     BB  270  10.081   5.443   8.974 -0.2014  0.0799 -0.0502
   36GLU    SC1  271  10.001   5.195   8.674  0.0779 -0.0225 -0.0934
   37SER     BB  272  10.314   5.598   9.141 -0.2734 -0.0173  0.0676
   37SER    SC1  273  10.486   5.713   9.106 -0.0711 -0.1205  0.2919
    1LEU     BB  274   0.411   6.417  13.502  0.0850 -0.0381  0.0857
    1LEU    SC1  275   0.314   6.412  13.157  0.1802 -0.1026  0.0191
    2LEU     BB  276   0.726   6.626  13.487  0.0535 -0.0768 -0.0740
    2LEU    SC1  277   0.590   6.819  13.238 -0.0694  0.0199  0.0632
    3GLY     BB  278   1.009   6.578  13.649  0.0457 -0.0386 -0.0491
    4ASP     BB  279   1.266   6.742  13.708 -0.0639  0.0749  0.1269
    4ASP    SC1  280   1.437   6.638  13.944 -0.0515  0.1271  0.4434
    5PHE     BB  281   1.194   6.974  13.516  0.2739  0.0891  0.0069
    5PHE    SC1  282   1.367   7.182  13.391 -0.0170 -0.1612 -0.1545
    5PHE    SC2  283   1.429   7.335  13.178  0.1737 -0.1974 -0.1280
    5PHE    SC3  284   1.626   7.237  13.335  0.0381 -0.2141  0.0354
    6PHE     BB  285   0.928   7.048  13.658  0.1465 -0.4236  0.0657
    6PHE    SC1  286   0.789   7.232  13.425 -0.0133  0.1121  0.0304
    6PHE    SC2  287   0.568   7.371  13.356 -0.1403 -0.1226 -0.0532
    6PHE    SC3  288   0.753   7.311  13.169 -0.1790 -0.2264 -0.0587
    7ARG     BB  289   1.039   7.136  13.934 -0.0097  0.0679 -0.0127
    7ARG    SC1  290   0.986   6.908  14.137  0.3569  0.0658  0.0945
    7ARG    SC2  291   0.987   6.567  14.184  0.0155  0.3769  0.2795
    8LYS     BB  292   1.251   7.354  13.874 -0.0268  0.1164  0.1009
    8LYS    SC1  293   1.533   7.213  13.865 -0.2126 -0.0551 -0.1611
    8LYS    SC2  294   1.733   6.994  13.744  0.1265  0.1108 -0.0626
    9SER     BB  295   1.062   7.553  13.731 -0.0226  0.0546  0.0079
    9SER    SC1  296   1.046   7.694  13.501  0.5134 -0.0046 -0.0456
   10LYS     BB  297   0.852   7.620  13.949  0.0190 -0.0647  0.0862
   10LYS    SC1  298   0.593   7.622  13.741  0.1241 -0.2365  0.0372
   10LYS    SC2  299   0.342   7.532  13.836  0.0477 -0.2268  0.1056
   11GLU     BB  300   1.051   7.745  14.152  0.1685 -0.0374 -0.0732
   11GLU    SC1  301   0.945   8.011  14.416  0.3033 -0.0117 -0.1155
   12LYS     BB  302   1.176   7.968  13.977  0.0390  0.2810  0.2218
   12LYS    SC1  303   1.482   7.813  13.923 -0.0333 -0.1019  0.4189
   12LYS    SC2  304   1.711   7.830  14.034 -0.2057  0.1064 -0.5824
   13GLY     BB  305   1.012   8.100  13.723  0.0782 -0.0611  0.0086
   14ILE     BB  306   1.097   8.378  13.566 -0.0822 -0.1090 -0.1679
   14ILE    SC1  307   1.297   8.355  13.330  0.2182 -0.3954  0.1011
   15LYS     BB  308   0.994   8.607  13.747  0.3385 -0.1172  0.0999
   15LYS    SC1  309   0.758   8.603  13.915  0.4010 -0.1486 -0.2268
   15LYS    SC2  310   0.690   8.733  14.144 -0.0891 -0.0024 -0.0255
   16GLU     BB  311   1.109   8.848  13.589  0.0002 -0.0583 -0.0691
   16GLU    SC1  312   0.986   9.062  13.898  0.0811  0.0172 -0.1443
   17PHE     BB  313   0.961   8.790  13.323 -0.2436 -0.0938  0.0697
   17PHE    SC1  314   1.111   8.798  13.060  0.0789  0.2999 -0.0599
   17PHE    SC2  315   1.279   8.666  12.895 -0.2404  0.2040 -0.3253
   17PHE    SC3  316   1.301   8.934  12.925  0.0333  0.1773 -0.2534
   18LYS     BB  317   0.665   8.831  13.408 -0.1684  0.1886  0.2141
   18LYS    SC1  318   0.444   8.707  13.225  0.0449  0.1049  0.3127
   18LYS    SC2  319   0.269   8.671  13.044 -0.2802 -0.1245  0.3107
   19ARG     BB  320   0.674   9.135  13.470 -0.3969  0.2575 -0.0579
   19ARG    SC1  321   0.549   9.172  13.743  0.1373  0.1106  0.1037
   19ARG    SC2  322   0.247   9.240  13.878 -0.0941 -0.2788  0.0016
   20ILE     BB  323   0.765   9.228  13.189  0.1554 -0.0597 -0.0072
   20ILE    SC1  324   0.909   9.497  13.136 -0.2021  0.1872  0.2019
   21VAL     BB  325   0.531   9.122  13.016  0.0877 -0.3342  0.2403
   21VAL    SC1  326   0.636   9.025  12.792 -0.3100  0.0633 -0.1496
   22GLN     BB  327   0.297   9.294  13.124  0.2361  0.0861 -0.0682
   22GLN    SC1  328   0.144   9.039  13.386  0.0718 -0.2772  0.1071
   23ARG     BB  329   0.402   9.579  13.058 -0.0330  0.2141  0.0308
   23ARG    SC1  330   0.287   9.863  13.188 -0.1167  0.0598 -0.1500
   23ARG    SC2  331   0.221  10.040  13.419 -0.2029  0.2369 -0.0967
   24ILE     BB  332   0.433   9.546  12.751  0.0110 -0.0930  0.0630
   24ILE    SC1  333   0.688   9.582  12.578 -0.0448 -0.0676 -0.0153
   25LYS     BB  334   0.137   9.511  12.669  0.0140  0.1870 -0.0863
   25LYS    SC1  335  -0.044   9.329  12.492  0.2276 -0.0954 -0.1748
   25LYS    SC2  336  -0.273   9.312  12.527 -0.3126 -0.1501  0.1629
   26ASP     BB  337   0.036   9.796  12.739  0.0026  0.1044  0.2618
   26ASP    SC1  338  -0.276   9.731  12.785 -0.1474  0.1393 -0.1351
   27PHE     BB  339   0.214   9.951  12.538 -0.0279 -0.0447  0.1171
   27PHE    SC1  340   0.430  10.106  12.692  0.0101 -0.0867  0.3771
   27PHE    SC2  341   0.661  10.242  12.659  0.0591 -0.2454 -0.0278
   27PHE    SC3  342   0.534  10.247  12.898  0.2343  0.2170  0.0726
   28LEU     BB  343   0.162   9.797  12.273  0.0217 -0.2049  0.1986
   28LEU    SC1  344   0.424   9.723  12.128  0.2244 -0.0309  0.0044
   29ARG     BB  345  -0.148   9.809  12.282  0.0221  0.0773  0.0093
   29ARG    SC1  346  -0.300   9.597  12.092  0.2651 -0.0409  0.1736
   29ARG    SC2  347  -0.395   9.538  11.850  0.0522  0.1343  0.0081
   30ASN     BB  348  -0.184  10.117  12.288 -0.1030  0.0640 -0.0186
   30ASN    SC1  349  -0.289  10.177  12.559  0.1184  0.0392  0.0179
   31LEU     BB  350  -0.021  10.203  12.039 -0.0046  0.2728  0.1142
   31LEU    SC1  351   0.281  10.276  12.139  0.2321 -0.2061  0.0481
   32VAL     BB  352  -0.114  10.508  11.954 -0.1595  0.1972  0.0065
   32VAL    SC1  353   0.041  10.667  11.808  0.0629 -0.0702 -0.0621
   33PRO     BB  354  -0.347  10.623  12.181 -0.2524 -0.0065  0.1934
   33PRO    SC1  355  -0.230  10.901  12.251  0.0420  0.0527  0.3363
   34ARG     BB  356  -0.597  10.428  12.246  0.0985  0.1844  0.2105
   34ARG    SC1  357  -0.633  10.515  12.544 -0.0246  0.0053 -0.3684
   34ARG    SC2  358  -0.598  10.804  12.658  0.1183 -0.0961  0.0856
   35THR     BB  359  -0.924  10.436  12.089 -0.2365  0.2078  0.2105
   35THR    SC1  360  -1.017  10.654  12.197 -0.0674  0.3430  0.0910
   36GLU     BB  361  -1.036  10.175  11.943  0.2450 -0.1674 -0.2708
   36GLU    SC1  362  -1.124   9.921  12.235  0.1532  0.1833  0.0712
   37SER     BB  363  -1.033  10.089  11.677  0.1640  0.2684  0.3757
   37SER    SC1  364  -1.009  10.027  11.440  0.0316  0.0271 -0.0226
    1LEU     BB  365   0.743   9.414  10.901 -0.0009  0.2029  0.1459
    1LEU    SC1  366   1.039   9.301  11.030  0.1684  0.2698  0.0204
    2LEU     BB  367   0.574   9.185  11.013  0.0610 -0.0089  0.1774
    2LEU    SC1  368   0.680   9.117  11.305 -0.1360 -0.1964  0.3388
    3GLY     BB  369   0.245   9.190  11.045  0.0409  0.1275 -0.0196
    4ASP     BB  370   0.007   8.995  11.086  0.0324  0.1561  0.0708
    4ASP    SC1  371  -0.271   9.056  10.952  0.0293  0.4693  0.1139
    5PHE     BB  372   0.125   8.822  11.316 -0.1822 -0.0608  0.0239
    5PHE    SC1  373   0.007   8.532  11.377  0.1995 -0.1475 -0.0917
    5PHE    SC2  374  -0.185   8.344  11.399  0.1645 -0.0848  0.2180
    5PHE    SC3  375   0.072   8.270  11.366  0.1054 -0.1707 -0.1080
    6PHE     BB  376   0.183   9.053  11.515  0.0153 -0.2815  0.2310
    6PHE    SC1  377   0.376   9.021  11.744 -0.2626  0.1136  0.1909
    6PHE    SC2  378   0.597   9.090  11.883  0.0480 -0.1001 -0.1680
    6PHE    SC3  379   0.508   8.836  11.890 -0.1945 -0.0156 -0.0269
    7ARG     BB  380  -0.094   9.189  11.546  0.1204 -0.0463  0.1771
    7ARG    SC1  381  -0.186   9.436  11.361  0.1462 -0.2260 -0.0339
    7ARG    SC2  382  -0.214   9.533  11.042 -0.0520 -0.0539  0.1606
    8LYS     BB  383  -0.254   8.932  11.614  0.0809 -0.0553  0.0544
    8LYS    SC1  384  -0.435   8.780  11.415 -0.2455 -0.2935 -0.1758
    8LYS    SC2  385  -0.563   8.645  11.202 -0.3624 -0.1588  0.0653
    9SER     BB  386  -0.094   8.856  11.868 -0.0084  0.0861  0.1557
    9SER    SC1  387   0.027   8.635  11.853 -0.1730  0.0201 -0.1165
   10LYS     BB  388  -0.127   9.102  12.054 -0.0497 -0.1700  0.5009
   10LYS    SC1  389   0.069   9.313  11.964  0.3298  0.1934  0.0774
   10LYS    SC2  390   0.206   9.463  11.812  0.0081 -0.1382 -0.1151
   11GLU     BB  391  -0.436   9.116  12.066 -0.0502 -0.0190  0.3651
   11GLU    SC1  392  -0.771   9.301  12.187 -0.1972  0.0927  0.2884
   12LYS     BB  393  -0.514   8.840  12.184 -0.1594 -0.0194  0.2936
   12LYS    SC1  394  -0.279   8.756  12.325 -0.2848 -0.3255 -0.1947
   12LYS    SC2  395  -0.105   8.557  12.302 -0.4758  0.1228  0.0351
   13GLY     BB  396  -0.791   8.742  12.032 -0.1382  0.0485  0.2096
   14ILE     BB  397  -0.785   8.868  11.727 -0.0292 -0.1251  0.1375
   14ILE    SC1  398  -0.911   8.611  11.606 -0.2592  0.0826 -0.0820
   15LYS     BB  399  -0.864   9.167  11.727 -0.0115 -0.1202  0.0898
   15LYS    SC1  400  -0.650   9.251  11.504 -0.4283  0.3020 -0.0429
   15LYS    SC2  401  -0.624   9.207  11.230  0.0870 -0.3100  0.3617
   16GLU     BB  402  -1.152   9.128  11.619  0.0394  0.0519 -0.1186
   16GLU    SC1  403  -1.062   8.957  11.302 -0.1816 -0.0172 -0.3075
   17PHE     BB  404  -1.266   8.930  11.828  0.1402 -0.1067 -0.2110
   17PHE    SC1  405  -1.380   8.684  11.731  0.2454  0.2321 -0.1842
   17PHE    SC2  406  -1.549   8.504  11.622  0.5951 -0.0492 -0.2937
   17PHE    SC3  407  -1.325   8.420  11.747  0.7247  0.3125 -0.2645
   18LYS     BB  408  -1.209   9.098  12.083  0.1481 -0.0196 -0.2696
   18LYS    SC1  409  -1.198   8.994  12.332 -0.0393 -0.1470 -0.2560
   18LYS    SC2  410  -0.954   8.927  12.464  0.1719  0.2198 -0.2074
   19ARG     BB  411  -1.359   9.361  12.019 -0.0383 -0.0538  0.0019
   19ARG    SC1  412  -1.164   9.551  11.905 -0.0940  0.0187 -0.0937
   19ARG    SC2  413  -0.863   9.650  11.843 -0.0956 -0.2476  0.1480
   20ILE     BB  414  -1.649   9.253  12.006 -0.0027 -0.1513  0.0030
   20ILE    SC1  415  -1.816   9.050  11.842  0.1260 -0.1275 -0.1614
   21VAL     BB  416  -1.687   9.172  12.303  0.3155  0.2693  0.1750
   21VAL    SC1  417  -1.874   9.010  12.399  0.3325  0.0674 -0.1128
   22GLN     BB  418  -1.649   9.448  12.439  0.2864  0.3018  0.1181
   22GLN    SC1  419  -1.247   9.412  12.528  0.0972 -0.0490  0.1026
   23ARG     BB  420  -1.863   9.610  12.284  0.0149 -0.0325  0.1237
   23ARG    SC1  421  -1.702   9.755  12.050 -0.1073 -0.1646 -0.0682
   23ARG    SC2  422  -1.511  10.001  11.968  0.1138 -0.1334  0.2105
   24ILE     BB  423  -2.113   9.438  12.344  0.1733 -0.3770 -0.1514
   24ILE    SC1  424  -2.265   9.241  12.157  0.2081 -0.2889 -0.2746
   25LYS     BB  425  -2.122   9.455  12.653  0.1922 -0.0651 -0.1635
   25LYS    SC1  426  -2.094   9.171  12.792 -0.1321  0.1035  0.2668
   25LYS    SC2  427  -2.187   9.085  13.006  0.1495  0.1134  0.1949
   26ASP     BB  428  -2.128   9.761  12.704  0.0428 -0.0734 -0.1244
   26ASP    SC1  429  -1.979   9.837  12.917 -0.3267  0.1180  0.0481
   27PHE     BB  430  -2.375   9.832  12.530  0.1398 -0.0616 -0.2590
   27PHE    SC1  431  -2.324   9.865  12.189 -0.4042  0.2874 -0.1401
   27PHE    SC2  432  -2.189   9.892  11.957 -0.1575 -0.3308 -0.0971
   27PHE    SC3  433  -2.457   9.857  11.954 -0.1700 -0.2422 -0.2764
   28LEU     BB  434  -2.606   9.664  12.651 -0.2177  0.4967 -0.1125
   28LEU    SC1  435  -2.612   9.357  12.716  0.0425 -0.0870 -0.0554
   29ARG     BB  436  -2.643   9.774  12.939 -0.2907  0.0783  0.0476
   29ARG    SC1  437  -2.411   9.676  13.129  0.2618 -0.1730 -0.0011
   29ARG    SC2  438  -2.147   9.586  13.337 -0.1912  0.1041 -0.0798
   30ASN     BB  439  -2.723  10.068  12.884  0.0145  0.1905  0.1709
   30ASN    SC1  440  -2.464  10.261  12.865  0.2469 -0.2784  0.0396
   31LEU     BB  441  -2.990  10.005  12.739  0.0391 -0.0045  0.2064
   31LEU    SC1  442  -3.243  10.185  12.730 -0.1888 -0.1504 -0.3275
   32VAL     BB  443  -3.111   9.700  12.772 -0.0830  0.0141 -0.0378
   32VAL    SC1  444  -3.119   9.541  12.560  0.0857 -0.0575  0.0071
   33PRO     BB  445  -3.064   9.434  13.095  0.0511  0.1763  0.0958
   33PRO    SC1  446  -3.347   9.325  12.994 -0.0713  0.1156 -0.1992
   34ARG     BB  447  -2.914   9.557  13.311  0.3394 -0.1059  0.1049
   34ARG    SC1  448  -2.993   9.491  13.621 -0.2829  0.2798 -0.0554
   34ARG    SC2  449  -2.938   9.481  13.892 -0.1808 -0.2930 -0.0969
   35THR     BB  450  -2.905   9.930  13.329 -0.2756 -0.1833 -0.0138
   35THR    SC1  451  -3.113  10.007  13.194 -0.0769  0.1880 -0.1286
   36GLU     BB  452  -2.680   9.958  13.501 -0.2101 -0.0337  0.3299
   36GLU    SC1  453  -2.574  10.376  13.465 -0.0506  0.0289 -0.0458
   37SER     BB  454  -2.530   9.714  13.635  0.1223  0.0357 -0.1262
   37SER    SC1  455  -2.488   9.483  13.672  0.1214 -0.0105  0.0002
    1LEU     BB  456   8.639  11.340  10.118 -0.1104  0.1694  0.4775
    1LEU    SC1  457   8.628  11.588  10.285  0.0995 -0.0824 -0.0891
    2LEU     BB  458   8.510  11.083  10.301  0.0594 -0.0133 -0.0232
    2LEU    SC1  459   8.354  11.235  10.547  0.1758 -0.0878 -0.2218
    3GLY     BB  460   8.674  10.797  10.322 -0.0745 -0.1025 -0.1584
    4ASP     BB  461   8.649  10.509  10.211  0.1543 -0.2504  0.1516
    4ASP    SC1  462   8.772  10.423   9.948 -0.0737  0.0801 -0.4500
    5PHE     BB  463   8.344  10.483  10.263  0.1293 -0.2858 -0.0052
    5PHE    SC1  464   8.262  10.263  10.430  0.3897  0.1388  0.0201
    5PHE    SC2  465   8.239   9.994  10.439  0.1937  0.1404 -0.2339
    5PHE    SC3  466   8.174  10.142  10.655 -0.0903  0.0029 -0.2184
    6PHE     BB  467   8.220  10.695  10.075 -0.1104 -0.2802  0.1530
    6PHE    SC1  468   8.077  10.932  10.158 -0.0484 -0.1782  0.1787
    6PHE    SC2  469   8.022  11.180  10.250  0.2671  0.0075 -0.0994
    6PHE    SC3  470   7.829  11.035  10.129  0.0600  0.0808  0.1312
    7ARG     BB  471   8.310  10.559   9.812  0.0711  0.0237  0.0499
    7ARG    SC1  472   8.359  10.627   9.488 -0.0084 -0.1371  0.2073
    7ARG    SC2  473   8.206  10.811   9.266  0.0465 -0.0167 -0.1539
    8LYS     BB  474   8.161  10.292   9.861  0.0141  0.0698  0.1309
    8LYS    SC1  475   8.358  10.042   9.919 -0.0590 -0.1921  0.2841
    8LYS    SC2  476   8.538  10.011  10.076  0.0744 -0.0679  0.1164
    9SER     BB  477   7.873  10.407   9.866  0.0620  0.2014 -0.0164
    9SER    SC1  478   7.771  10.400  10.045  0.0446  0.1868 -0.4612
   10LYS     BB  479   7.858  10.562   9.598 -0.1761 -0.0457 -0.1532
   10LYS    SC1  480   7.872  10.857   9.686  0.3047  0.1044  0.1023
   10LYS    SC2  481   7.798  11.088   9.637 -0.2021 -0.1165  0.0301
   11GLU     BB  482   7.931  10.325   9.412  0.1558 -0.2126  0.1681
   11GLU    SC1  483   8.131  10.392   9.080  0.0665 -0.1080  0.1608
   12LYS     BB  484   7.683  10.151   9.477 -0.0247  0.0189  0.1234
   12LYS    SC1  485   7.400  10.330   9.451 -0.3576 -0.0600 -0.2296
   12LYS    SC2  486   7.202  10.204   9.334  0.1663 -0.0874 -0.3385
   13GLY     BB  487   7.607  10.017   9.769  0.2390  0.2391  0.3005
   14ILE     BB  488   7.829   9.790   9.858  0.1843  0.0458 -0.0277
   14ILE    SC1  489   7.879   9.921  10.135 -0.2371 -0.0218  0.0903
   15LYS     BB  490   8.070   9.693   9.689  0.1652 -0.1161  0.0354
   15LYS    SC1  491   8.059   9.853   9.421  0.1964 -0.1077 -0.1663
   15LYS    SC2  492   8.131   9.920   9.149  0.1240  0.0036  0.0175
   16GLU     BB  493   8.228   9.557   9.918  0.0886  0.0672  0.2017
   16GLU    SC1  494   8.528   9.564   9.651  0.1140  0.0873 -0.4046
   17PHE     BB  495   8.026   9.327   9.967 -0.2295  0.2658 -0.0984
   17PHE    SC1  496   7.991   9.200  10.218 -0.0923  0.2916  0.4506
   17PHE    SC2  497   7.879   9.163  10.461 -0.1979 -0.2634  0.3388
   17PHE    SC3  498   7.948   8.950  10.311  0.1226  0.0650 -0.0124
   18LYS     BB  499   8.026   9.194   9.687  0.1092 -0.1704  0.0897
   18LYS    SC1  500   7.781   9.105   9.559  0.1150  0.1393 -0.0199
   18LYS    SC2  501   7.713   9.275   9.318 -0.1992  0.2516  0.0337
   19ARG     BB  502   8.313   9.079   9.668  0.0956 -0.1824 -0.0517
   19ARG    SC1  503   8.540   9.063   9.477  0.2616  0.2110 -0.2836
   19ARG    SC2  504   8.787   9.069   9.250  0.1195 -0.0190  0.0322
   20ILE     BB  505   8.325   8.888   9.911 -0.0957 -0.2121 -0.0636
   20ILE    SC1  506   8.462   9.028  10.152  0.2049 -0.2334 -0.2170
   21VAL     BB  507   8.094   8.692   9.846 -0.2529 -0.0323 -0.0620
   21VAL    SC1  508   7.978   8.563  10.046 -0.1122  0.0661  0.0869
   22GLN     BB  509   8.227   8.565   9.596 -0.2693 -0.0392 -0.0668
   22GLN    SC1  510   8.125   8.406   9.232  0.2585 -0.2496 -0.1515
   23ARG     BB  511   8.506   8.507   9.719 -0.2408 -0.0627 -0.1412
   23ARG    SC1  512   8.747   8.503   9.518  0.3359 -0.2056  0.0002
   23ARG    SC2  513   8.911   8.551   9.257 -0.0617 -0.4072 -0.3930
   24ILE     BB  514   8.419   8.303   9.936 -0.1812  0.1726  0.1138
   24ILE    SC1  515   8.429   8.401  10.229  0.0549  0.5519 -0.0107
   25LYS     BB  516   8.330   8.088   9.731 -0.0297  0.0949  0.1277
   25LYS    SC1  517   8.028   8.092   9.644 -0.0911 -0.0291 -0.1634
   25LYS    SC2  518   7.796   8.146   9.517 -0.3064  0.0322  0.2381
   26ASP     BB  519   8.591   8.022   9.576 -0.0533  0.0889  0.0905
   26ASP    SC1  520   8.606   8.079   9.269 -0.0759 -0.2109  0.0962
   27PHE     BB  521   8.746   7.906   9.817 -0.0560 -0.2978 -0.0818
   27PHE    SC1  522   8.935   8.116   9.933  0.5914  0.1181 -0.0564
   27PHE    SC2  523   8.949   8.384   9.963 -0.0376  0.1788 -0.0909
   27PHE    SC3  524   8.945   8.223  10.180  0.2363  0.1972 -0.0671
   28LEU     BB  525   8.563   7.677   9.916 -0.0766 -0.1440  0.2589
   28LEU    SC1  526   8.509   7.853  10.189  0.1682  0.0057 -0.1843
   29ARG     BB  527   8.566   7.496   9.664  0.2601  0.3722 -0.1387
   29ARG    SC1  528   8.500   7.588   9.346 -0.0320 -0.0307  0.2119
   29ARG    SC2  529   8.709   7.629   9.074  0.0173  0.2174 -0.0968
   30ASN     BB  530   8.863   7.406   9.661  0.0627 -0.3838 -0.1698
   30ASN    SC1  531   9.022   7.578   9.451 -0.3473  0.0916 -0.4284
   31LEU     BB  532   8.893   7.263   9.934 -0.0267  0.1535  0.1429
   31LEU    SC1  533   8.804   7.412  10.201  0.0327 -0.2585  0.3516
   32VAL     BB  534   8.829   6.948  10.009 -0.2195  0.1511 -0.0184
   32VAL    SC1  535   8.946   6.763  10.159 -0.4697 -0.2214 -0.2579
   33PRO     BB  536   8.634   6.859   9.710 -0.1441 -0.5593 -0.0163
   33PRO    SC1  537   8.421   7.016   9.820  0.1624 -0.1400  0.1217
   34ARG     BB  538   8.826   6.928   9.507  0.1254  0.3026 -0.1204
   34ARG    SC1  539   8.726   7.100   9.307  0.0394  0.2477 -0.3245
   34ARG    SC2  540   8.503   7.105   9.075 -0.0631 -0.0373 -0.0406
   35THR     BB  541   9.172   7.040   9.538  0.1739 -0.0203  0.1488
   35THR    SC1  542   9.280   6.909   9.735 -0.0606 -0.1043  0.2266
   36GLU     BB  543   9.258   7.019   9.229 -0.0451  0.4692 -0.0577
   36GLU    SC1  544   9.040   7.275   9.005  0.1703 -0.1775 -0.3248
   37SER     BB  545   9.597   6.939   9.217 -0.1266  0.1582  0.0778
   37SER    SC1  546   9.730   6.975   9.427  0.0329  0.1751  0.1462
    1LEU     BB  547   4.598   8.382  13.360  0.0039 -0.1485 -0.0928
    1LEU    SC1  548   4.714   8.201  13.136  0.1094  0.0437 -0.0821
    2LEU     BB  549   4.201   8.160  13.415  0.1242 -0.1820 -0.1084
    2LEU    SC1  550   4.292   7.958  13.175  0.1079 -0.0487  0.3133
    3GLY     BB  551   3.888   8.234  13.485  0.2175 -0.0678  0.2156
    4ASP     BB  552   3.808   8.522  13.569 -0.1539 -0.1674  0.2296
    4ASP    SC1  553   3.838   8.569  13.855  0.1198 -0.4025 -0.1708
    5PHE     BB  554   3.622   8.602  13.334 -0.0089  0.0864  0.1960
    5PHE    SC1  555   3.766   8.771  13.123 -0.1333 -0.1230 -0.2334
    5PHE    SC2  556   3.813   8.769  12.857 -0.1454  0.1443 -0.2407
    5PHE    SC3  557   3.902   8.974  13.008 -0.0130 -0.0742 -0.0123
    6PHE     BB  558   3.419   8.370  13.370 -0.0612  0.1040  0.0290
    6PHE    SC1  559   3.267   8.257  13.146 -0.0994  0.0403  0.2251
    6PHE    SC2  560   3.209   8.025  13.020  0.2162  0.0074  0.1251
    6PHE    SC3  561   3.050   8.241  12.986  0.1561 -0.0719 -0.1314
    7ARG     BB  562   3.341   8.429  13.664 -0.1232  0.0255  0.0285
    7ARG    SC1  563   3.242   8.238  13.815  0.2521  0.2809  0.1257
    7ARG    SC2  564   3.378   7.999  13.988  0.0761 -0.0184  0.4543
    8LYS     BB  565   3.200   8.700  13.615  0.0552  0.0860 -0.1711
    8LYS    SC1  566   3.354   8.880  13.843 -0.2260  0.2299 -0.0284
    8LYS    SC2  567   3.512   8.893  14.091 -0.1275  0.0687  0.3000
    9SER     BB  568   2.997   8.598  13.404  0.0997  0.0145 -0.1798
    9SER    SC1  569   2.883   8.784  13.234 -0.1110 -0.1577 -0.0708
   10LYS     BB  570   2.859   8.362  13.550  0.0291  0.1851  0.0364
   10LYS    SC1  571   2.926   8.060  13.454  0.5723  0.3083 -0.2197
   10LYS    SC2  572   3.027   7.789  13.479 -0.1536  0.0761  0.0818
   11GLU     BB  573   2.758   8.481  13.819  0.2366  0.1929  0.1137
   11GLU    SC1  574   3.005   8.663  14.057  0.0699 -0.0173  0.0454
   12LYS     BB  575   2.576   8.700  13.696 -0.0353  0.0493  0.2481
   12LYS    SC1  576   2.757   8.968  13.713 -0.0462  0.2940  0.3418
   12LYS    SC2  577   2.790   9.120  13.910 -0.0651  0.0950  0.1902
   13GLY     BB  578   2.278   8.561  13.727 -0.0938  0.1239  0.0413
   14ILE     BB  579   2.175   8.705  14.005 -0.0771  0.1232  0.0478
   14ILE    SC1  580   1.881   8.648  14.084 -0.0289 -0.0506  0.1098
   15LYS     BB  581   2.221   9.007  14.061 -0.0380  0.1759 -0.2456
   15LYS    SC1  582   2.442   9.014  14.314 -0.3796  0.2107  0.1782
   15LYS    SC2  583   2.594   9.177  14.458 -0.0786  0.0937  0.1788
   16GLU     BB  584   2.275   9.102  13.771  0.0371  0.0040 -0.2904
   16GLU    SC1  585   2.442   9.472  13.934 -0.0242  0.1653 -0.1522
   17PHE     BB  586   2.011   9.002  13.643 -0.0197 -0.1816 -0.0400
   17PHE    SC1  587   2.167   8.858  13.398 -0.1053 -0.0395  0.0512
   17PHE    SC2  588   2.398   8.893  13.263 -0.1990  0.1171 -0.0731
   17PHE    SC3  589   2.224   8.703  13.185  0.0785 -0.3168  0.2899
   18LYS     BB  590   1.817   9.137  13.843  0.3816  0.0895  0.1879
   18LYS    SC1  591   1.500   9.027  13.968  0.1031  0.1477  0.0380
   18LYS    SC2  592   1.413   8.827  14.130  0.1595  0.2917  0.1211
   19ARG     BB  593   1.890   9.430  13.777 -0.0389  0.1869  0.1094
   19ARG    SC1  594   1.908   9.670  13.941  0.0908 -0.1345 -0.1024
   19ARG    SC2  595   1.763   9.772  14.213  0.2579  0.3739  0.0226
   20ILE     BB  596   1.796   9.437  13.482 -0.2683  0.0816  0.1771
   20ILE    SC1  597   2.009   9.379  13.264 -0.2183 -0.0098  0.2489
   21VAL     BB  598   1.498   9.364  13.524 -0.3395  0.2792  0.0433
   21VAL    SC1  599   1.332   9.267  13.341  0.1644 -0.4399 -0.0993
   22GLN     BB  600   1.456   9.590  13.732  0.0126  0.1395  0.2801
   22GLN    SC1  601   1.398   9.484  14.053 -0.0318  0.2156  0.1357
   23ARG     BB  602   1.515   9.833  13.550  0.1307 -0.0460  0.0629
   23ARG    SC1  603   1.638  10.119  13.582 -0.1493  0.1086  0.2974
   23ARG    SC2  604   1.498  10.384  13.694  0.1431 -0.0992  0.1454
   24ILE     BB  605   1.275   9.804  13.356  0.0913  0.2134  0.0671
   24ILE    SC1  606   1.342   9.899  13.069  0.3328 -0.1531 -0.0078
   25LYS     BB  607   1.044   9.805  13.563 -0.0147  0.1882 -0.0493
   25LYS    SC1  608   0.944   9.556  13.757 -0.0947 -0.0702  0.1908
   25LYS    SC2  609   0.925   9.577  13.989 -0.0747  0.1063 -0.1517
   26ASP     BB  610   1.085  10.076  13.708 -0.2269  0.1017  0.1848
   26ASP    SC1  611   1.281  10.010  13.986  0.0175  0.0382 -0.1846
   27PHE     BB  612   1.053  10.274  13.471 -0.0985 -0.1561 -0.0576
   27PHE    SC1  613   1.235  10.361  13.250  0.1933 -0.1411 -0.0326
   27PHE    SC2  614   1.499  10.392  13.201  0.1813  0.1711  0.0671
   27PHE    SC3  615   1.320  10.556  13.083  0.0143 -0.1231 -0.1058
   28LEU     BB  616   0.773  10.167  13.391 -0.1428 -0.1716  0.1122
   28LEU    SC1  617   0.831   9.977  13.136  0.1840  0.1479 -0.1261
   29ARG     BB  618   0.616  10.236  13.649 -0.3847  0.0395 -0.0835
   29ARG    SC1  619   0.670  10.090  13.924 -0.3690 -0.1429 -0.0684
   29ARG    SC2  620   0.801  10.037  14.172 -0.0515 -0.1434 -0.0559
   30ASN     BB  621   0.652  10.543  13.660  0.0629 -0.0023 -0.0794
   30ASN    SC1  622   0.576  10.639  14.000 -0.2040 -0.3948  0.3695
   31LEU     BB  623   0.501  10.634  13.404  0.2516 -0.0290 -0.2030
   31LEU    SC1  624   0.485  10.915  13.317  0.1639 -0.2397 -0.2423
   32VAL     BB  625   0.198  10.543  13.311  0.1211  0.2296 -0.0489
   32VAL    SC1  626   0.067  10.710  13.153 -0.0412  0.2710  0.1243
   33PRO     BB  627  -0.019  10.476  13.611  0.1071  0.0755  0.1550
   33PRO    SC1  628  -0.207  10.324  13.439  0.3352 -0.1441 -0.0024
   34ARG     BB  629   0.123  10.453  13.887  0.0877  0.0327  0.1121
   34ARG    SC1  630  -0.016  10.695  14.082  0.0125  0.0300  0.0086
   34ARG    SC2  631  -0.166  10.848  14.313  0.0283 -0.2707 -0.0843
   35THR     BB  632   0.263  10.213  14.039  0.0698  0.0091  0.2135
   35THR    SC1  633   0.316  10.227  14.293 -0.1397 -0.1150  0.2671
   36GLU     BB  634   0.212   9.942  13.928 -0.0273 -0.5003  0.0476
   36GLU    SC1  635   0.395   9.717  14.203  0.3236 -0.0934 -0.1327
   37SER     BB  636   0.486   9.687  13.742  0.3333  0.1505  0.2382
   37SER    SC1  637   0.587   9.736  13.522 -0.1079  0.3012  0.2576
    1LEU     BB  638  11.367   2.648   9.907  0.2856  0.0072  0.1444
    1LEU    SC1  639  11.089   2.743   9.998  0.4503 -0.0587 -0.0618
    2LEU     BB  640  11.558   2.465  10.063 -0.1444 -0.2705 -0.2135
    2LEU    SC1  641  11.529   2.558  10.399 -0.4841  0.2193  0.1505
    3GLY     BB  642  11.709   2.176  10.115  0.1960 -0.0616  0.0194
    4ASP     BB  643  11.875   1.915  10.100  0.1535 -0.0826 -0.1053
    4ASP    SC1  644  12.149   1.971   9.900  0.3952  0.4568 -0.3084
    5PHE     BB  645  11.655   1.730  10.217  0.0541  0.2112  0.1969
    5PHE    SC1  646  11.799   1.533  10.401 -0.3272 -0.2196 -0.2511
    5PHE    SC2  647  11.829   1.449  10.656  0.2406  0.2168 -0.1426
    5PHE    SC3  648  11.854   1.274  10.452  0.0629 -0.0878  0.0836
    6PHE     BB  649  11.434   1.753  10.000 -0.0590 -0.0468  0.2793
    6PHE    SC1  650  11.286   2.001  10.120 -0.1408  0.0212  0.2672
    6PHE    SC2  651  11.260   2.164  10.334 -0.0178 -0.0610  0.3468
    6PHE    SC3  652  11.130   2.220  10.104 -0.2038 -0.0067  0.4626
    7ARG     BB  653  11.601   1.660   9.757 -0.2177 -0.1459  0.2056
    7ARG    SC1  654  11.702   1.916   9.607 -0.0669  0.2849  0.1456
    7ARG    SC2  655  11.781   2.014   9.306 -0.1186 -0.1724  0.0598
    8LYS     BB  656  11.733   1.396   9.851  0.0113 -0.0790  0.0840
    8LYS    SC1  657  12.042   1.398   9.957  0.0873  0.3213 -0.1214
    8LYS    SC2  658  12.264   1.536  10.023 -0.0888 -0.1675 -0.1900
    9SER     BB  659  11.485   1.240   9.952  0.0561 -0.0457  0.2492
    9SER    SC1  660  11.423   1.264  10.204  0.1689  0.0129  0.3678
   10LYS     BB  661  11.325   1.248   9.687  0.2934  0.4805  0.1011
   10LYS    SC1  662  11.164   1.481   9.624 -0.1140 -0.0753 -0.2562
   10LYS    SC2  663  10.966   1.568   9.789  0.4057  0.0298  0.0963
   11GLU     BB  664  11.529   1.122   9.490 -0.2333 -0.0779 -0.1391
   11GLU    SC1  665  11.454   1.071   9.143  0.3410  0.1441  0.0966
   12LYS     BB  666  11.585   0.841   9.609 -0.1545 -0.0268 -0.0537
   12LYS    SC1  667  11.916   0.875   9.664 -0.1575  0.1398  0.1691
   12LYS    SC2  668  12.151   0.796   9.800  0.2889 -0.1135  0.5154
   13GLY     BB  669  11.611   0.599   9.387  0.1763 -0.1340  0.0924
   14ILE     BB  670  11.894   0.436   9.436  0.1265 -0.1987  0.1680
   14ILE    SC1  671  12.108   0.576   9.262 -0.2050 -0.1619 -0.2339
   15LYS     BB  672  11.839   0.157   9.562 -0.1584 -0.1111  0.2497
   15LYS    SC1  673  11.634   0.046   9.421  0.1875  0.2411  0.2155
   15LYS    SC2  674  11.506  -0.117   9.307  0.1641 -0.0648  0.2224
   16GLU     BB  675  11.958   0.219   9.841  0.0469  0.1142  0.1189
   16GLU    SC1  676  12.309   0.332   9.712 -0.2490 -0.0346  0.0637
   17PHE     BB  677  11.769   0.448   9.931 -0.2089  0.0209 -0.1561
   17PHE    SC1  678  11.764   0.684  10.125  0.2476 -0.3178  0.2864
   17PHE    SC2  679  11.838   0.942  10.151  0.0324 -0.2190  0.0060
   17PHE    SC3  680  11.634   0.845  10.298 -0.3432 -0.0233 -0.3536
   18LYS     BB  681  11.509   0.280   9.903 -0.1052 -0.1383 -0.1827
   18LYS    SC1  682  11.316   0.520   9.899  0.0318  0.0349 -0.1037
   18LYS    SC2  683  11.196   0.806   9.910 -0.2563 -0.0861 -0.0117
   19ARG     BB  684  11.562   0.035  10.085  0.0264  0.0705  0.0699
   19ARG    SC1  685  11.352  -0.154   9.937  0.2831  0.1407 -0.2002
   19ARG    SC2  686  11.034  -0.266   9.911  0.0998 -0.1139  0.1641
   20ILE     BB  687  11.598   0.209  10.340  0.0829  0.4506 -0.1844
   20ILE    SC1  688  11.902   0.241  10.394  0.1481 -0.0921 -0.1399
   21VAL     BB  689  11.317   0.336  10.365 -0.0983  0.0283  0.1206
   21VAL    SC1  690  11.211   0.576  10.405 -0.2490  0.0307 -0.2382
   22GLN     BB  691  11.148   0.076  10.371  0.1169 -0.1253 -0.1343
   22GLN    SC1  692  10.977   0.268  10.042  0.1671  0.0301  0.0813
   23ARG     BB  693  11.261  -0.066  10.622 -0.3501 -0.0232  0.1540
   23ARG    SC1  694  11.502  -0.279  10.506 -0.3557  0.4410  0.0138
   23ARG    SC2  695  11.636  -0.567  10.590 -0.0142 -0.1861  0.0886
   24ILE     BB  696  11.227   0.165  10.825 -0.1206  0.1128  0.0453
   24ILE    SC1  697  11.397   0.251  11.070 -0.1176 -0.2678  0.1872
   25LYS     BB  698  10.918   0.190  10.819 -0.1192  0.1063 -0.3089
   25LYS    SC1  699  10.770   0.291  10.564  0.1356  0.0322  0.0032
   25LYS    SC2  700  10.578   0.343  10.428  0.0063  0.1674  0.1580
   26ASP     BB  701  10.846  -0.102  10.894  0.4129 -0.0062 -0.1737
   26ASP    SC1  702  10.746  -0.251  10.679 -0.3185 -0.2909 -0.0058
   27PHE     BB  703  10.973  -0.115  11.177 -0.0147  0.0334  0.0323
   27PHE    SC1  704  11.229  -0.252  11.170 -0.0498 -0.3753  0.1280
   27PHE    SC2  705  11.451  -0.211  11.022 -0.1351  0.0390  0.0952
   27PHE    SC3  706  11.436  -0.425  11.186  0.0983 -0.2477 -0.2334
   28LEU     BB  707  10.846   0.128  11.321  0.1751  0.2008 -0.0758
   28LEU    SC1  708  10.999   0.415  11.324  0.0722  0.1527  0.2756
   29ARG     BB  709  10.552   0.034  11.301  0.2352 -0.0532  0.1483
   29ARG    SC1  710  10.412   0.192  11.041 -0.1470  0.1522  0.0285
   29ARG    SC2  711  10.364   0.018  10.730  0.0440 -0.4214  0.0674
   30ASN     BB  712  10.552  -0.248  11.431 -0.1377 -0.1376 -0.0145
   30ASN    SC1  713  10.699  -0.500  11.274 -0.0085  0.1831  0.1734
   31LEU     BB  714  10.633  -0.166  11.719  0.0343 -0.0827 -0.0767
   31LEU    SC1  715  10.810   0.133  11.770 -0.4661 -0.0527  0.3019
   32VAL     BB  716  10.677  -0.397  11.950 -0.0706 -0.1348 -0.1081
   32VAL    SC1  717  10.662  -0.384  12.214 -0.0909 -0.0071 -0.1149
   33PRO     BB  718  10.927  -0.587  11.745  0.0340 -0.3120  0.1923
   33PRO    SC1  719  11.099  -0.367  11.641 -0.1504  0.0772 -0.1105
   34ARG     BB  720  10.813  -0.839  11.717 -0.0322 -0.1005  0.1531
   34ARG    SC1  721  10.510  -0.760  11.668  0.0922 -0.2414 -0.0873
   34ARG    SC2  722  10.255  -0.873  11.524  0.1454  0.0389  0.1715
   35THR     BB  723  10.878  -1.121  11.757  0.0253 -0.1180 -0.0412
   35THR    SC1  724  10.826  -1.340  11.887  0.2536 -0.0502  0.1771
   36GLU     BB  725  11.095  -1.208  11.530  0.1663 -0.0556  0.2834
   36GLU    SC1  726  11.289  -1.512  11.653  0.3808  0.1450 -0.3714
   37SER     BB  727  10.944  -1.430  11.289 -0.0772 -0.0453 -0.1346
   37SER    SC1  728  10.815  -1.653  11.411  0.0394 -0.1098 -0.0904
   38POPC   NC3  729   1.440   8.040  14.366  0.0636  0.0945 -0.1318
   38POPC   PO4  730   1.505   8.333  13.949  0.1542  0.1669  0.0858
   38POPC   GL1  731   1.554   8.641  13.643  0.3283  0.1271 -0.0412
   38POPC   GL2  732   1.800   8.593  13.542 -0.0893 -0.2365 -0.2242
   38POPC   C1A  733   1.693   8.988  13.238 -0.0601 -0.3143 -0.2231
   38POPC   D2A  734   1.987   9.015  12.884  0.0073 -0.1204  0.0743
   38POPC   C3A  735   2.343   8.879  12.714  0.1442 -0.2823 -0.3985
   38POPC   C4A  736   2.811   8.988  12.780  0.0229  0.1829 -0.0278
   38POPC   C1B  737   1.760   8.477  13.043  0.1138  0.2658  0.3164
   38POPC   C2B  738   1.767   8.598  12.740  0.0306  0.1309  0.5035
   38POPC   C3B  739   1.936   8.967  12.353  0.2147  0.0882 -0.0535
   38POPC   C4B  740   2.314   9.026  12.168 -0.1958  0.1568  0.1047
   39POPC   NC3  741  10.258   1.908  13.808 -0.0303  0.2201 -0.0607
   39POPC   PO4  742   9.934   1.961  13.566  0.2062  0.2131  0.1193
   39POPC   GL1  743  10.294   1.918  13.284 -0.0079  0.0546 -0.0594
   39POPC   GL2  744  10.566   1.769  13.440  0.1766  0.0643 -0.0408
   39POPC   C1A  745  10.452   2.154  13.069 -0.3650  0.0095  0.1621
   39POPC   D2A  746  10.684   2.407  12.727  0.1528  0.4818 -0.2588
   39POPC   C3A  747  10.894   2.245  12.386 -0.4232  0.0052 -0.2010
   39POPC   C4A  748  11.355   2.042  12.400 -0.2492  0.0771  0.4146
   39POPC   C1B  749  10.629   1.681  12.998 -0.2779 -0.0387 -0.0867
   39POPC   C2B  750  10.926   1.850  12.735  0.0545 -0.2733 -0.0548
   39POPC   C3B  751  11.279   1.570  12.687  0.1254  0.2222 -0.2769
   39POPC   C4B  752  11.345   1.214  12.461 -0.0317  0.0375  0.2702
   40POPC   NC3  753   6.555   1.128  13.563 -0.1924 -0.2807  0.0086
   40POPC   PO4  754   6.917   0.791  13.401  0.0674 -0.1267  0.1531
   40POPC   GL1  755   7.251   0.773  13.130  0.2268  0.1921  0.1650
   40POPC   GL2  756   7.324   1.099  13.013 -0.1128 -0.1374 -0.2738
   40POPC   C1A  757   7.428   0.725  12.766  0.0739  0.0019  0.2390
   40POPC   D2A  758   7.885   0.764  12.509  0.1388  0.1097 -0.3065
   40POPC   C3A  759   7.760   0.857  11.964  0.1141 -0.1738 -0.1470
   40POPC   C4A  760   7.371   0.888  11.701  0.0095  0.0409  0.1099
   40POPC   C1B  761   7.361   1.201  12.568 -0.0600 -0.2565 -0.3570
   40POPC   C2B  762   7.351   1.260  12.136 -0.0620  0.0125 -0.2583
   40POPC   C3B  763   7.242   1.336  11.760  0.1375  0.3360  0.1239
   40POPC   C4B  764   7.017   1.114  11.430  0.1714  0.1477 -0.0871
   41POPC   NC3  765   0.570   3.411  13.823 -0.2790 -0.1736 -0.1546
   41POPC   PO4  766   0.461   3.686  13.536  0.0522 -0.0166 -0.1592
   41POPC   GL1  767   0.603   3.997  13.319  0.1003  0.2088  0.4651
   41POPC   GL2  768   0.274   4.110  13.159 -0.3032  0.1464  0.2263
   41POPC   C1A  769   0.704   4.218  12.939  0.1003  0.1424 -0.0214
   41POPC   D2A  770   0.932   4.365  12.609 -0.0333  0.3034  0.1233
   41POPC   C3A  771   0.778   4.703  12.334  0.0032 -0.1018 -0.3817
   41POPC   C4A  772   0.728   4.668  11.831 -0.1144 -0.1529  0.2160
   41POPC   C1B  773   0.136   3.868  12.824 -0.3878  0.3054  0.1664
   41POPC   C2B  774  -0.013   3.481  12.541 -0.0283  0.0166  0.0452
   41POPC   C3B  775  -0.132   3.209  12.087  0.0129  0.1197 -0.0960
   41POPC   C4B  776  -0.193   2.816  11.871  0.3229 -0.2552 -0.0903
   42POPC   NC3  777   6.471   4.622  13.736  0.0215  0.2590 -0.3408
   42POPC   PO4  778   6.570   5.056  13.877  0.0020  0.1312  0.0301
   42POPC   GL1  779   6.530   5.050  13.456  0.1072  0.1287  0.1599
   42POPC   GL2  780   6.660   4.706  13.317 -0.1867 -0.0329  0.1434
   42POPC   C1A  781   6.382   5.237  13.161 -0.1457  0.1042  0.1243
   42POPC   D2A  782   6.119   5.547  13.015  0.1515  0.0652 -0.2485
   42POPC   C3A  783   5.740   5.405  12.880 -0.3556  0.0618 -0.0724
   42POPC   C4A  784   5.284   5.236  12.905 -0.0662  0.1433  0.0275
   42POPC   C1B  785   6.700   4.715  12.823 -0.1906  0.0360  0.1015
   42POPC   C2B  786   6.895   4.633  12.354 -0.1127 -0.2185 -0.1689
   42POPC   C3B  787   6.676   4.584  11.989  0.2000 -0.2945 -0.0054
   42POPC   C4B  788   6.598   4.742  11.560  0.6024 -0.1769  0.0826
   43POPC   NC3  789   2.407  10.004   9.880  0.0989  0.0064  0.2425
   43POPC   PO4  790   2.455   9.583   9.776 -0.0976  0.1851 -0.2552
   43POPC   GL1  791   2.668   9.627  10.170 -0.1161 -0.0992 -0.0219
   43POPC   GL2  792   3.069   9.714  10.295  0.1643  0.5065  0.2520
   43POPC   C1A  793   2.729   9.657  10.680  0.2075 -0.1863 -0.1455
   43POPC   D2A  794   2.611   9.424  11.026  0.2458  0.0223  0.0051
   43POPC   C3A  795   2.832   9.412  11.365  0.3326 -0.1275 -0.1066
   43POPC   C4A  796   2.971   9.436  11.741  0.0180 -0.0770 -0.0496
   43POPC   C1B  797   3.436   9.770  10.565  0.1597  0.1234 -0.1092
   43POPC   C2B  798   3.621   9.624  10.918  0.0454  0.1468 -0.0747
   43POPC   C3B  799   3.574   9.517  11.384 -0.0534 -0.2683 -0.0366
   43POPC   C4B  800   3.754   9.358  11.713 -0.1964  0.2044  0.1598
   44POPC   NC3  801   5.888   7.099  14.059 -0.1632 -0.0798  0.2232
   44POPC   PO4  802   5.763   6.711  13.941 -0.0975  0.3227 -0.0478
   44POPC   GL1  803   5.752   6.765  13.433 -0.1397 -0.4747 -0.1135
   44POPC   GL2  804   5.665   6.482  13.208 -0.1254 -0.1558 -0.2169
   44POPC   C1A  805   5.896   6.898  13.007  0.2253 -0.2270  0.0361
   44POPC   D2A  806   5.890   6.794  12.561 -0.1080 -0.0093  0.0205
   44POPC   C3A  807   5.611   6.442  12.305 -0.0350 -0.3178 -0.1226
   44POPC   C4A  808   5.715   5.997  12.113 -0.1310  0.0391  0.0766
   44POPC   C1B  809   5.793   6.349  12.890 -0.0670  0.0181 -0.0619
   44POPC   C2B  810   6.041   6.284  12.451 -0.2819 -0.2437 -0.0575
   44POPC   C3B  811   5.952   6.426  11.977 -0.1965 -0.0914  0.2707
   44POPC   C4B  812   6.035   6.663  11.628  0.1182  0.1697  0.0717
   45POPC   NC3  813   7.265   5.924  13.751 -0.0296 -0.0323  0.2805
   45POPC   PO4  814   6.870   5.993  13.529  0.0801 -0.1215 -0.2062
   45POPC   GL1  815   7.105   5.654  13.336 -0.0943  0.0280  0.0731
   45POPC   GL2  816   6.929   5.359  13.401  0.1050 -0.4722 -0.2064
   45POPC   C1A  817   7.387   5.373  12.903 -0.2426 -0.1302  0.0539
   45POPC   D2A  818   7.678   5.182  12.657  0.1085 -0.2202  0.0999
   45POPC   C3A  819   7.941   4.903  12.588  0.1483  0.4311  0.3845
   45POPC   C4A  820   8.143   4.877  12.240  0.0955  0.1326 -0.1011
   45POPC   C1B  821   6.869   5.323  12.974 -0.3608 -0.3878 -0.1613
   45POPC   C2B  822   6.620   5.210  12.721  0.1614  0.2268  0.3330
   45POPC   C3B  823   6.456   4.972  12.391  0.0182 -0.1837  0.1825
   45POPC   C4B  824   6.458   5.105  11.919 -0.1757 -0.1457 -0.0465
   46POPC   NC3  825  11.026   2.261  14.158  0.2250  0.0092  0.1163
   46POPC   PO4  826  11.337   2.414  13.893  0.0028  0.1802  0.0139
   46POPC   GL1  827  11.263   2.062  13.593  0.1396 -0.1036  0.0311
   46POPC   GL2  828  11.466   2.106  13.327 -0.2686 -0.1401 -0.0549
   46POPC   C1A  829  11.070   1.818  13.372  0.5058 -0.1438  0.1528
   46POPC   D2A  830  10.945   1.473  13.282  0.1277 -0.0809 -0.1950
   46POPC   C3A  831  10.955   1.234  12.918 -0.1195 -0.0668  0.1493
   46POPC   C4A  832  10.929   1.019  12.709 -0.1317  0.1448  0.0667
   46POPC   C1B  833  11.482   1.667  13.196  0.1756  0.1327 -0.4090
   46POPC   C2B  834  11.384   1.275  13.163  0.0205  0.1338  0.0710
   46POPC   C3B  835  11.381   0.981  12.897  0.0284  0.3001 -0.1841
   46POPC   C4B  836  11.335   0.687  12.695 -0.2100 -0.1819  0.1423
   47POPC   NC3  837   7.318   6.413   9.614 -0.1830  0.2313  0.3060
   47POPC   PO4  838   7.218   5.963   9.914 -0.3011 -0.2065 -0.1047
   47POPC   GL1  839   7.051   6.156  10.283  0.0819  0.1587  0.0121
   47POPC   GL2  840   6.779   6.254  10.262  0.0401  0.0320  0.0324
   47POPC   C1A  841   7.117   6.561  10.490  0.4853 -0.0385  0.4945
   47POPC   D2A  842   7.470   6.707  10.729 -0.1660  0.1404 -0.0017
   47POPC   C3A  843   7.436   6.868  11.034  0.0233 -0.0443  0.1656
   47POPC   C4A  844   7.652   6.723  11.382  0.0112 -0.2703  0.2037
   47POPC   C1B  845   6.916   6.092  10.736 -0.2028  0.1345  0.0146
   47POPC   C2B  846   6.903   5.607  10.893  0.0902 -0.2403  0.1130
   47POPC   C3B  847   6.957   5.505  11.297 -0.2478 -0.1003  0.1387
   47POPC   C4B  848   6.760   5.221  11.560  0.0617  0.0955 -0.1788
   48POPC   NC3  849   6.385   9.627  13.654 -0.1439  0.3586 -0.1840
   48POPC   PO4  850   6.237   9.612  13.274  0.1618  0.2688 -0.3387
   48POPC   GL1  851   6.078   9.809  12.934  0.1563 -0.1658 -0.1279
   48POPC   GL2  852   5.879  10.161  12.935 -0.0131  0.2467  0.1320
   48POPC   C1A  853   5.852   9.562  12.608 -0.3414 -0.1868  0.2495
   48POPC   D2A  854   5.941   9.181  12.457 -0.0422  0.0248 -0.1881
   48POPC   C3A  855   5.550   8.938  12.283  0.0500 -0.0717 -0.0462
   48POPC   C4A  856   5.498   8.711  11.945 -0.5216  0.0182  0.0036
   48POPC   C1B  857   5.636  10.428  12.548  0.0608  0.0456  0.0026
   48POPC   C2B  858   5.627  10.463  12.141 -0.1936  0.0055  0.3379
   48POPC   C3B  859   5.660  10.148  11.874  0.1707 -0.0300 -0.0720
   48POPC   C4B  860   5.396   9.808  11.887  0.3799 -0.1531  0.1921
   49POPC   NC3  861   5.756   9.174   8.870 -0.1624 -0.0676 -0.1595
   49POPC   PO4  862   5.735   9.373   9.331 -0.2173 -0.3206  0.0640
   49POPC   GL1  863   5.721   9.530   9.841  0.1533  0.1638  0.0858
   49POPC   GL2  864   5.336   9.600   9.941 -0.2145 -0.1233 -0.0372
   49POPC   C1A  865   5.853   9.467  10.259  0.1702 -0.0754  0.0528
   49POPC   D2A  866   5.923   9.535  10.705 -0.0222 -0.1489  0.0439
   49POPC   C3A  867   6.072   9.543  11.192 -0.1957 -0.0177  0.0168
   49POPC   C4A  868   6.279   9.858  11.508 -0.2104 -0.0932 -0.0676
   49POPC   C1B  869   5.360   9.346  10.277  0.2001  0.0903  0.0351
   49POPC   C2B  870   5.429   9.255  10.697  0.0898  0.2190 -0.2893
   49POPC   C3B  871   5.220   8.946  10.965 -0.0642 -0.1465 -0.1891
   49POPC   C4B  872   5.293   8.974  11.404 -0.2233 -0.0045 -0.0078
   50POPC   NC3  873   3.495   9.558  13.658 -0.1671  0.0892  0.1060
   50POPC   PO4  874   3.232   9.350  13.931  0.1315 -0.1389  0.1502
   50POPC   GL1  875   3.212   9.202  13.449  0.0733  0.1236 -0.1200
   50POPC   GL2  876   3.375   9.053  13.255  0.0857  0.1899 -0.1320
   50POPC   C1A  877   2.974   9.341  13.023  0.1340  0.1631  0.3095
   50POPC   D2A  878   2.490   9.365  13.043  0.1571 -0.3136  0.0045
   50POPC   C3A  879   2.216   9.393  12.692 -0.4416  0.0255 -0.0378
   50POPC   C4A  880   2.095   9.543  12.342  0.2326 -0.0131 -0.1240
   50POPC   C1B  881   3.311   8.691  12.943  0.0941 -0.1130 -0.0102
   50POPC   C2B  882   3.446   8.434  12.722  0.0112 -0.0361 -0.0076
   50POPC   C3B  883   3.504   8.248  12.291 -0.0492 -0.0139 -0.1680
   50POPC   C4B  884   3.332   8.154  11.853 -0.2663  0.0298  0.0169
   51POPC   NC3  885   9.726   2.899   9.982  0.2847 -0.3030  0.3170
   51POPC   PO4  886  10.107   3.145   9.994 -0.2119 -0.0064 -0.0343
   51POPC   GL1  887  10.044   3.197  10.420  0.1669  0.0446  0.2255
   51POPC   GL2  888   9.979   3.360  10.517  0.1977 -0.3878 -0.1052
   51POPC   C1A  889   9.974   2.918  10.726  0.1018  0.2576 -0.1481
   51POPC   D2A  890   9.985   3.013  11.197 -0.0914 -0.1630  0.0155
   51POPC   C3A  891  10.375   2.787  11.352 -0.3996 -0.3902 -0.0244
   51POPC   C4A  892  10.290   2.369  11.615  0.0322  0.0317  0.0739
   51POPC   C1B  893   9.700   3.329  10.858  0.1751  0.2157  0.0518
   51POPC   C2B  894   9.424   3.538  11.080  0.1787 -0.1587  0.3311
   51POPC   C3B  895   9.658   3.629  11.519 -0.0369 -0.0906  0.1158
   51POPC   C4B  896  10.085   3.475  11.518  0.1119 -0.2256  0.1230
   52POPC   NC3  897   9.428   6.924  13.492 -0.0848 -0.2030 -0.0290
   52POPC   PO4  898   9.259   7.253  13.048 -0.2002  0.1808  0.2765
   52POPC   GL1  899   9.284   7.354  12.597  0.0078 -0.0920  0.1866
   52POPC   GL2  900   9.416   7.560  12.547 -0.0485  0.1864  0.3135
   52POPC   C1A  901   9.237   7.320  12.084 -0.0465 -0.0936  0.0953
   52POPC   D2A  902   9.110   7.086  11.759  0.1027  0.1230  0.0215
   52POPC   C3A  903   9.048   6.752  11.506 -0.0209  0.0230 -0.1257
   52POPC   C4A  904   8.553   6.534  11.448 -0.1502  0.1832  0.2100
   52POPC   C1B  905   9.701   7.218  12.282  0.1471 -0.1233 -0.1363
   52POPC   C2B  906   9.941   7.016  11.952  0.2543  0.0505 -0.3061
   52POPC   C3B  907  10.450   7.097  11.946 -0.3089  0.1101 -0.2291
   52POPC   C4B  908  10.685   7.328  12.276  0.4385 -0.0091 -0.0117
   53POPC   NC3  909   6.626   3.143   9.450  0.0468 -0.1947 -0.1346
   53POPC   PO4  910   6.462   2.790   9.637 -0.0021 -0.2309 -0.0592
   53POPC   GL1  911   6.236   2.671   9.994  0.1962  0.2653  0.1568
   53POPC   GL2  912   6.019   2.894  10.125 -0.0745 -0.1501  0.0127
   53POPC   C1A  913   6.294   2.456  10.324 -0.2976 -0.4396  0.1175
   53POPC   D2A  914   6.311   2.399  10.702  0.1031 -0.3968  0.3093
   53POPC   C3A  915   6.140   2.148  10.934  0.2267  0.3085  0.0916
   53POPC   C4A  916   5.745   2.148  11.159 -0.0269 -0.1104 -0.3320
   53POPC   C1B  917   5.868   2.762  10.486  0.0010  0.1616 -0.0583
   53POPC   C2B  918   5.908   2.593  10.914 -0.0818 -0.0579 -0.2562
   53POPC   C3B  919   5.454   2.630  11.245 -0.1911  0.0534 -0.1647
   53POPC   C4B  920   5.048   2.650  11.322  0.1707 -0.0435  0.1698
   54POPC   NC3  921   1.745   7.591   9.318 -0.0676  0.0134  0.2162
   54POPC   PO4  922   1.483   7.590   9.666 -0.0011 -0.0207 -0.1035
   54POPC   GL1  923   1.579   7.632  10.089  0.1253  0.2722  0.0145
   54POPC   GL2  924   1.423   7.439  10.274 -0.0629  0.0826  0.0889
   54POPC   C1A  925   1.984   7.751  10.347  0.0759  0.1019  0.2512
   54POPC   D2A  926   2.227   7.519  10.666  0.0583  0.1464 -0.2027
   54POPC   C3A  927   2.592   7.419  10.990  0.1701 -0.1288 -0.1356
   54POPC   C4A  928   2.758   7.335  11.401  0.1469 -0.1773 -0.0751
   54POPC   C1B  929   1.659   7.419  10.589 -0.1245  0.0821  0.0272
   54POPC   C2B  930   1.542   7.278  11.002 -0.4413 -0.4656  0.0679
   54POPC   C3B  931   1.544   7.064  11.362  0.1722 -0.3081 -0.0085
   54POPC   C4B  932   1.957   7.000  11.542  0.0848 -0.1325  0.1127
   55POPC   NC3  933  10.216   5.522  14.095  0.0819  0.1216  0.0800
   55POPC   PO4  934  10.340   5.441  13.689  0.0326 -0.1267  0.1015
   55POPC   GL1  935  10.677   5.394  13.359  0.1541 -0.0302  0.0117
   55POPC   GL2  936  10.481   5.092  13.285 -0.1428 -0.3363  0.1575
   55POPC   C1A  937  10.965   5.065  13.070 -0.3563  0.2182 -0.0819
   55POPC   D2A  938  11.141   4.735  12.790  0.3790 -0.1341  0.0586
   55POPC   C3A  939  10.866   4.520  12.370  0.2009 -0.4616  0.1495
   55POPC   C4A  940  10.813   4.243  12.158  0.0011 -0.1078 -0.0924
   55POPC   C1B  941  10.488   5.151  12.839  0.0477 -0.0672 -0.0891
   55POPC   C2B  942  10.466   5.288  12.461  0.1472 -0.0080  0.0808
   55POPC   C3B  943  10.715   5.343  12.106  0.2221  0.0485 -0.0592
   55POPC   C4B  944  10.472   5.166  11.855 -0.2299 -0.4191  0.1307
   56POPC   NC3  945   9.338   0.541   9.998 -0.0056 -0.0794 -0.1068
   56POPC   PO4  946   9.744   0.608  10.262  0.2025 -0.2179 -0.2064
   56POPC   GL1  947   9.595   0.557  10.678 -0.2352  0.1346 -0.3993
   56POPC   GL2  948   9.738   0.265  10.741  0.1885 -0.1499  0.1200
   56POPC   C1A  949   9.461   0.617  11.121 -0.2345 -0.0011 -0.0781
   56POPC   D2A  950   9.258   0.806  11.416  0.4086 -0.1838 -0.2456
   56POPC   C3A  951   9.215   1.273  11.636  0.1427  0.3728 -0.4423
   56POPC   C4A  952   9.404   1.696  11.608 -0.0278  0.0159 -0.0497
   56POPC   C1B  953   9.351   0.001  10.791  0.2691  0.0404 -0.0015
   56POPC   C2B  954   9.027  -0.232  11.141  0.0072  0.2258  0.2061
   56POPC   C3B  955   8.966  -0.085  11.532 -0.0737  0.0469  0.2371
   56POPC   C4B  956   8.744  -0.040  11.944  0.0550 -0.0002 -0.3020
   57POPC   NC3  957   0.258   1.161  14.073 -0.2916  0.0169 -0.1396
   57POPC   PO4  958   0.070   0.753  13.834 -0.1536 -0.2355  0.2094
   57POPC   GL1  959   0.108   0.700  13.397 -0.0362  0.1713 -0.3373
   57POPC   GL2  960   0.428   0.829  13.173  0.3219 -0.3480  0.0448
   57POPC   C1A  961   0.201   0.444  13.023  0.2752  0.1964 -0.1544
   57POPC   D2A  962   0.494   0.176  12.771 -0.1223 -0.1423  0.1150
   57POPC   C3A  963   0.690   0.331  12.405  0.1510  0.0025 -0.1179
   57POPC   C4A  964   1.024   0.738  12.185  0.1491 -0.1122 -0.3485
   57POPC   C1B  965   0.526   0.704  12.784  0.2405 -0.0784  0.1690
   57POPC   C2B  966   0.371   0.858  12.429 -0.4442  0.1217  0.0836
   57POPC   C3B  967   0.154   0.869  12.028 -0.0996  0.0971 -0.1069
   57POPC   C4B  968  -0.290   0.592  11.857 -0.2109  0.2254  0.1131
   58POPC   NC3  969   7.426   8.719  13.162  0.1616 -0.1712 -0.2732
   58POPC   PO4  970   7.725   9.038  13.321 -0.1331  0.0508  0.0063
   58POPC   GL1  971   7.611   9.132  12.850 -0.0287 -0.0741  0.0158
   58POPC   GL2  972   7.287   8.953  12.725  0.0062 -0.2506 -0.2501
   58POPC   C1A  973   7.604   9.188  12.305 -0.1859 -0.0988  0.0528
   58POPC   D2A  974   7.369   9.411  12.010 -0.0403 -0.1470  0.0903
   58POPC   C3A  975   7.429   9.025  11.742 -0.1108  0.3401 -0.1579
   58POPC   C4A  976   7.130   8.787  11.468  0.1729  0.1276  0.0562
   58POPC   C1B  977   7.347   8.733  12.349 -0.2385 -0.1566 -0.3063
   58POPC   C2B  978   7.181   8.614  11.950 -0.3205 -0.0890  0.0203
   58POPC   C3B  979   7.058   8.233  11.675  0.0283  0.0616 -0.0533
   58POPC   C4B  980   7.331   7.934  11.410 -0.0486  0.2969 -0.0545
   59POPC   NC3  981   3.351   3.228   9.758 -0.2686  0.0600  0.1557
   59POPC   PO4  982   3.072   3.098   9.967 -0.0034 -0.0971 -0.2486
   59POPC   GL1  983   3.297   3.139  10.353  0.1239  0.1211  0.2070
   59POPC   GL2  984   3.278   2.826  10.425  0.2486  0.2165  0.1506
   59POPC   C1A  985   3.264   3.256  10.848 -0.0816 -0.0793  0.1980
   59POPC   D2A  986   2.985   3.338  11.149 -0.0960  0.0967 -0.0732
   59POPC   C3A  987   2.564   3.401  11.055  0.2746  0.1308  0.1111
   59POPC   C4A  988   2.157   3.443  10.900  0.2342 -0.1022 -0.1075
   59POPC   C1B  989   3.436   2.574  10.805 -0.1770  0.0296  0.0332
   59POPC   C2B  990   3.610   2.202  10.867 -0.2353 -0.1248 -0.1025
   59POPC   C3B  991   3.990   1.900  10.838  0.1280 -0.0430  0.1359
   59POPC   C4B  992   3.982   1.529  11.144 -0.1816  0.4156  0.0202
   60POPC   NC3  993   9.128   5.227   9.037 -0.0848  0.0479 -0.0365
   60POPC   PO4  994   8.940   5.281   9.401  0.2957  0.4154 -0.1714
   60POPC   GL1  995   9.017   5.434   9.851  0.1113 -0.0701 -0.0724
   60POPC   GL2  996   9.253   5.211   9.996  0.0405 -0.2038  0.1467
   60POPC   C1A  997   9.144   5.705  10.220  0.3202  0.3617  0.1788
   60POPC   D2A  998   9.059   5.923  10.595 -0.2157  0.0275 -0.1525
   60POPC   C3A  999   9.450   6.004  11.031  0.2124  0.2720  0.2120
   60POPC   C4A 1000   9.813   6.033  11.111  0.0272 -0.0674  0.0403
   60POPC   C1B 1001   8.954   5.237  10.300  0.1246  0.0452 -0.1518
   60POPC   C2B 1002   8.933   5.447  10.762 -0.1344  0.0564 -0.3036
   60POPC   C3B 1003   8.979   5.755  11.053  0.1415  0.3813 -0.2226
   60POPC   C4B 1004   9.170   5.737  11.412  0.1064 -0.1336  0.0767
   61POPC   NC3 1005   8.995   5.051  13.721  0.0830  0.0295 -0.1804
   61POPC   PO4 1006   8.813   5.401  13.648  0.0216  0.1099 -0.3951
   61POPC   GL1 1007   8.728   5.743  13.431 -0.3360 -0.4421  0.0182
   61POPC   GL2 1008   8.417   5.826  13.469  0.1964 -0.1042 -0.0546
   61POPC   C1A 1009   8.577   6.091  13.102  0.1824  0.3796 -0.2334
   61POPC   D2A 1010   8.430   6.219  12.706 -0.2394 -0.0976 -0.0143
   61POPC   C3A 1011   8.492   6.234  12.215  0.0029  0.0509  0.3764
   61POPC   C4A 1012   8.461   6.263  11.819  0.2723 -0.1745 -0.0064
   61POPC   C1B 1013   8.095   6.011  13.073 -0.1899  0.1786 -0.0563
   61POPC   C2B 1014   7.920   6.126  12.661  0.0823  0.2685  0.1009
   61POPC   C3B 1015   7.931   6.254  12.255  0.3347  0.0976  0.1249
   61POPC   C4B 1016   7.537   6.233  11.939 -0.2032  0.0502  0.3119
   62POPC   NC3 1017   1.304   4.480  13.697  0.2920  0.1164 -0.3172
   62POPC   PO4 1018   0.858   4.376  13.540 -0.0094  0.0068  0.0919
   62POPC   GL1 1019   1.197   4.549  13.202 -0.2709 -0.1914  0.0530
   62POPC   GL2 1020   0.933   4.739  13.029  0.0227  0.2004  0.0751
   62POPC   C1A 1021   1.410   4.517  12.786  0.1629  0.1765  0.3483
   62POPC   D2A 1022   1.508   4.304  12.372  0.2450  0.1021  0.3248
   62POPC   C3A 1023   1.246   3.960  12.272 -0.3123  0.1510 -0.0953
   62POPC   C4A 1024   1.454   3.589  12.175 -0.1752 -0.1883  0.0500
   62POPC   C1B 1025   0.807   5.017  12.665 -0.1000 -0.0152 -0.0966
   62POPC   C2B 1026   0.874   5.436  12.424  0.1230  0.2218  0.0327
   62POPC   C3B 1027   0.606   5.625  12.271  0.0529  0.1473  0.1451
   62POPC   C4B 1028   0.393   5.726  11.905 -0.0382 -0.0422 -0.1776
   63POPC   NC3 1029   2.572   2.145  13.784  0.0207  0.1072 -0.1844
   63POPC   PO4 1030   2.994   2.254  13.793 -0.1338  0.0243  0.1090
   63POPC   GL1 1031   2.889   2.167  13.349  0.0149 -0.0723  0.2448
   63POPC   GL2 1032   2.796   2.454  13.219  0.0805 -0.0487  0.0661
   63POPC   C1A 1033   2.815   2.036  12.906  0.2923 -0.0079  0.2686
   63POPC   D2A 1034   2.468   1.740  12.794  0.0053  0.0122 -0.1232
   63POPC   C3A 1035   2.101   1.808  13.111 -0.1212 -0.1653 -0.2640
   63POPC   C4A 1036   1.675   1.830  13.052  0.0219  0.0332 -0.1534
   63POPC   C1B 1037   2.785   2.494  12.717  0.0631 -0.0313 -0.0152
   63POPC   C2B 1038   2.763   2.588  12.273 -0.1630  0.2630 -0.1221
   63POPC   C3B 1039   2.778   2.703  11.899  0.1714  0.0607  0.1970
   63POPC   C4B 1040   2.966   2.559  11.481 -0.1728  0.2044  0.1248
   64POPC   NC3 1041   9.790   7.962  13.832 -0.0587  0.4521  0.0249
   64POPC   PO4 1042   9.646   8.024  13.376 -0.2059 -0.3338 -0.2005
   64POPC   GL1 1043   9.319   8.001  12.914 -0.2626  0.0665  0.0723
   64POPC   GL2 1044   9.391   8.040  12.491 -0.1429  0.1333 -0.1156
   64POPC   C1A 1045   8.922   7.801  12.639  0.0252 -0.1215  0.0883
   64POPC   D2A 1046   8.780   7.619  12.207  0.0333 -0.2469 -0.1313
   64POPC   C3A 1047   8.840   7.482  11.807  0.1521 -0.0058 -0.0494
   64POPC   C4A 1048   8.885   7.372  11.389 -0.0221 -0.1079  0.0940
   64POPC   C1B 1049   9.184   7.906  12.094 -0.0468  0.0087 -0.0660
   64POPC   C2B 1050   9.282   7.749  11.598 -0.0179  0.2537  0.0177
   64POPC   C3B 1051   9.379   7.493  11.345 -0.0098  0.1321  0.2153
   64POPC   C4B 1052   9.295   7.050  11.171  0.1651  0.0613  0.0363
   65POPC   NC3 1053   0.451   7.304   9.510  0.0501 -0.0842 -0.0554
   65POPC   PO4 1054   0.610   7.112   9.886  0.1498  0.1496  0.2364
   65POPC   GL1 1055   0.603   6.942  10.245  0.1428  0.1703  0.3061
   65POPC   GL2 1056   0.400   7.058  10.418  0.1053 -0.1876 -0.0513
   65POPC   C1A 1057   0.622   6.497  10.478 -0.0329 -0.0713 -0.1098
   65POPC   D2A 1058   0.695   6.327  10.835 -0.0807 -0.1992 -0.3021
   65POPC   C3A 1059   0.707   5.926  10.697  0.1710 -0.0510 -0.1751
   65POPC   C4A 1060   0.693   5.503  10.677  0.3341  0.1668 -0.0285
   65POPC   C1B 1061   0.218   7.098  10.868  0.1469  0.4198 -0.1104
   65POPC   C2B 1062   0.085   7.498  11.027  0.0165 -0.0217  0.0975
   65POPC   C3B 1063  -0.059   7.792  11.360 -0.4032  0.1219  0.3086
   65POPC   C4B 1064  -0.251   7.631  11.680 -0.3824  0.3776 -0.1439
   66POPC   NC3 1065  10.917   2.906   9.567 -0.0918 -0.1629 -0.0184
   66POPC   PO4 1066  10.565   2.936   9.747 -0.2600 -0.1087 -0.2837
   66POPC   GL1 1067  10.572   2.716  10.035 -0.3470 -0.0255  0.2354
   66POPC   GL2 1068  10.231   2.669  10.262 -0.0962  0.0508  0.3606
   66POPC   C1A 1069  10.749   2.431  10.360 -0.1801 -0.0048 -0.0875
   66POPC   D2A 1070  10.998   2.418  10.771 -0.2051 -0.0091  0.1952
   66POPC   C3A 1071  11.417   2.182  10.760 -0.0437  0.1868 -0.0404
   66POPC   C4A 1072  11.700   2.064  10.591 -0.0586 -0.0990  0.2396
   66POPC   C1B 1073  10.344   2.530  10.707 -0.0649 -0.1938 -0.2562
   66POPC   C2B 1074  10.649   2.435  11.110 -0.0293  0.4187  0.0514
   66POPC   C3B 1075  10.782   2.624  11.568 -0.2012 -0.0108  0.0179
   66POPC   C4B 1076  10.850   2.475  11.947 -0.0577  0.0137 -0.3687
   67POPC   NC3 1077   6.563   4.758  14.334 -0.2479  0.1286  0.0901
   67POPC   PO4 1078   6.508   4.297  14.141  0.0540  0.3853  0.0890
   67POPC   GL1 1079   6.255   4.100  13.751  0.3444 -0.1568 -0.1888
   67POPC   GL2 1080   6.197   4.310  13.475  0.1844  0.2039  0.2918
   67POPC   C1A 1081   6.172   3.828  13.367 -0.0119 -0.0844 -0.0066
   67POPC   D2A 1082   6.322   3.726  12.887 -0.1913 -0.1010 -0.0552
   67POPC   C3A 1083   6.278   3.940  12.524 -0.1381  0.1135  0.1930
   67POPC   C4A 1084   6.040   4.099  12.319  0.0684  0.2668 -0.2187
   67POPC   C1B 1085   6.397   4.343  13.039 -0.1379  0.0333 -0.1042
   67POPC   C2B 1086   6.377   4.461  12.583  0.1719 -0.0302  0.1052
   67POPC   C3B 1087   6.296   4.505  12.222  0.1584  0.2727  0.2192
   67POPC   C4B 1088   6.147   4.576  11.799 -0.3124  0.3926 -0.2524
   68POPC   NC3 1089   8.714   7.059  13.235 -0.1988  0.1042 -0.1465
   68POPC   PO4 1090   9.052   6.742  13.285  0.0655 -0.3146  0.3602
   68POPC   GL1 1091   9.163   6.743  12.851 -0.0319  0.0042 -0.0859
   68POPC   GL2 1092   9.028   6.881  12.787 -0.1220 -0.1049 -0.0655
   68POPC   C1A 1093   9.471   6.524  12.623 -0.2950  0.0012 -0.2645
   68POPC   D2A 1094   9.760   6.501  12.240 -0.0945 -0.0347 -0.2492
   68POPC   C3A 1095   9.809   6.171  12.111  0.0745  0.1237  0.1173
   68POPC   C4A 1096   9.754   5.759  12.073  0.0244 -0.1885  0.2097
   68POPC   C1B 1097   9.191   6.915  12.373 -0.0738  0.2007 -0.2222
   68POPC   C2B 1098   9.464   6.824  12.019  0.0292 -0.2977 -0.2465
   68POPC   C3B 1099   9.537   6.508  11.708 -0.1221 -0.0803 -0.0268
   68POPC   C4B 1100   9.467   6.060  11.750 -0.3427  0.2109  0.0027
   69POPC   NC3 1101  10.322   6.003  13.289 -0.1588  0.3699 -0.0042
   69POPC   PO4 1102  10.715   5.907  13.428 -0.2256  0.0812  0.0649
   69POPC   GL1 1103  10.641   5.774  12.990 -0.0110 -0.2512 -0.2822
   69POPC   GL2 1104  10.938   5.539  12.864  0.0412  0.2811 -0.0288
   69POPC   C1A 1105  10.570   5.770  12.594 -0.2998  0.2971  0.0498
   69POPC   D2A 1106  10.596   5.880  12.272 -0.2218 -0.1015  0.3533
   69POPC   C3A 1107  10.425   6.207  12.034  0.2924 -0.0760 -0.0792
   69POPC   C4A 1108  10.222   6.622  11.929 -0.1721 -0.0690 -0.0114
   69POPC   C1B 1109  10.968   5.170  12.616 -0.2478  0.1623  0.0593
   69POPC   C2B 1110  10.967   4.986  12.276 -0.1043  0.1136 -0.2668
   69POPC   C3B 1111  11.126   4.685  11.923 -0.2341 -0.3084 -0.0827
   69POPC   C4B 1112  11.392   4.353  12.160 -0.3112 -0.0715  0.1552
   70POPC   NC3 1113   6.571   6.952   9.268 -0.0728  0.1359  0.0917
   70POPC   PO4 1114   6.421   7.112   9.616 -0.2657 -0.0846  0.1687
   70POPC   GL1 1115   6.453   6.966  10.055  0.1316 -0.1788 -0.2717
   70POPC   GL2 1116   6.407   6.671  10.167 -0.2082  0.1215  0.3166
   70POPC   C1A 1117   6.526   7.238  10.482  0.2442 -0.2351  0.2535
   70POPC   D2A 1118   6.745   7.324  10.933  0.1644  0.0115  0.2068
   70POPC   C3A 1119   6.930   6.954  11.100  0.1669 -0.1280 -0.2103
   70POPC   C4A 1120   7.017   6.569  10.996 -0.1092 -0.2546  0.2422
   70POPC   C1B 1121   6.505   6.764  10.619  0.0076  0.0466  0.2163
   70POPC   C2B 1122   6.408   6.878  10.980  0.1168  0.0564 -0.1471
   70POPC   C3B 1123   6.414   7.028  11.370 -0.3744 -0.0420 -0.0986
   70POPC   C4B 1124   6.193   7.145  11.706 -0.0966  0.1976  0.2787
   71POPC   NC3 1125   2.241  10.639  14.449  0.0376  0.2587 -0.2528
   71POPC   PO4 1126   2.369  10.525  14.051  0.0043  0.1625 -0.1143
   71POPC   GL1 1127   2.252  10.437  13.563  0.1735 -0.0900  0.1526
   71POPC   GL2 1128   2.495  10.654  13.354 -0.1695  0.0433  0.1232
   71POPC   C1A 1129   2.056  10.177  13.252 -0.1436 -0.4095  0.0141
   71POPC   D2A 1130   1.795   9.787  13.158 -0.1660 -0.1779  0.1570
   71POPC   C3A 1131   1.800   9.620  12.845  0.1555  0.1497  0.0017
   71POPC   C4A 1132   1.578   9.260  12.770  0.1671 -0.2414  0.0337
   71POPC   C1B 1133   2.483  10.416  13.025 -0.1500 -0.3988 -0.1417
   71POPC   C2B 1134   2.480  10.379  12.554 -0.2485 -0.0463 -0.3140
   71POPC   C3B 1135   2.385  10.116  12.214  0.3600 -0.0598 -0.2791
   71POPC   C4B 1136   2.262   9.961  11.901  0.1516  0.4797  0.0353
   72POPC   NC3 1137   7.737   5.858   9.225 -0.0416 -0.0374 -0.1838
   72POPC   PO4 1138   7.762   6.156   9.638  0.0564  0.3834 -0.2008
   72POPC   GL1 1139   7.680   6.230  10.029 -0.0713  0.1838 -0.3360
   72POPC   GL2 1140   7.545   5.954  10.260 -0.2553  0.0119 -0.1885
   72POPC   C1A 1141   7.739   6.488  10.388  0.1176  0.1060 -0.7348
   72POPC   D2A 1142   7.949   6.688  10.852 -0.0039  0.2235  0.1482
   72POPC   C3A 1143   8.422   6.538  10.826  0.1016 -0.3134 -0.1716
   72POPC   C4A 1144   8.663   6.501  10.527 -0.4395 -0.0713  0.2009
   72POPC   C1B 1145   7.425   6.176  10.639  0.0254  0.0935  0.0541
   72POPC   C2B 1146   7.556   6.292  11.036  0.0949 -0.2686  0.0733
   72POPC   C3B 1147   7.553   6.166  11.386  0.4422 -0.3151  0.1598
   72POPC   C4B 1148   7.199   5.950  11.649 -0.1254 -0.1745  0.1335
   73POPC   NC3 1149  10.968   3.048  13.498 -0.0781  0.3192 -0.0564
   73POPC   PO4 1150  10.516   2.801  13.682  0.0935  0.0491 -0.0634
   73POPC   GL1 1151  10.566   2.666  13.238  0.1130  0.1116  0.0695
   73POPC   GL2 1152  10.356   2.874  13.008 -0.0450 -0.0369 -0.0028
   73POPC   C1A 1153  10.956   2.774  12.913  0.0625  0.0024 -0.1881
   73POPC   D2A 1154  11.190   2.515  12.679  0.1796 -0.0586 -0.0262
   73POPC   C3A 1155  11.400   2.493  12.180  0.1227 -0.0773 -0.1063
   73POPC   C4A 1156  11.308   2.196  11.786 -0.0029 -0.2275 -0.2209
   73POPC   C1B 1157  10.438   3.080  12.634 -0.0916 -0.0321 -0.1961
   73POPC   C2B 1158  10.571   3.394  12.336  0.1532  0.0054 -0.0502
   73POPC   C3B 1159  10.321   3.403  11.967  0.0716  0.0899 -0.1835
   73POPC   C4B 1160  10.506   3.195  11.567  0.0033  0.0243  0.2815
   74POPC   NC3 1161   6.827   0.316  13.492 -0.0455 -0.1022  0.1780
   74POPC   PO4 1162   6.860  -0.089  13.190  0.1700 -0.2012  0.0068
   74POPC   GL1 1163   6.912  -0.221  12.727  0.1362 -0.1949 -0.0074
   74POPC   GL2 1164   6.634  -0.289  12.591  0.3495 -0.3813 -0.0824
   74POPC   C1A 1165   7.145  -0.251  12.297  0.1325 -0.2227 -0.1326
   74POPC   D2A 1166   6.980  -0.297  11.852  0.2289 -0.2820 -0.1201
   74POPC   C3A 1167   7.226  -0.401  11.436 -0.0304  0.0414 -0.1821
   74POPC   C4A 1168   7.490  -0.816  11.169  0.1326  0.2747 -0.0819
   74POPC   C1B 1169   6.659  -0.028  12.225  0.3576  0.0889  0.0245
   74POPC   C2B 1170   6.549   0.222  11.885 -0.0033 -0.0293 -0.0360
   74POPC   C3B 1171   6.548   0.482  11.638 -0.1283 -0.2209 -0.1547
   74POPC   C4B 1172   6.501   0.882  11.427  0.1690 -0.1038  0.0958
   75POPC   NC3 1173   2.089   6.704  14.022 -0.2349  0.0023  0.1261
   75POPC   PO4 1174   1.906   6.544  13.614  0.0654 -0.2386 -0.0997
   75POPC   GL1 1175   1.586   6.689  13.294 -0.0505  0.2036  0.3229
   75POPC   GL2 1176   1.250   6.595  13.233  0.1670  0.0741  0.2451
   75POPC   C1A 1177   1.552   6.909  12.907 -0.0204 -0.3619  0.2726
   75POPC   D2A 1178   1.642   7.104  12.515  0.2350  0.1102  0.1171
   75POPC   C3A 1179   1.574   7.008  12.093 -0.0247  0.2797  0.2522
   75POPC   C4A 1180   1.330   6.810  11.720 -0.0127 -0.1488 -0.1335
   75POPC   C1B 1181   1.034   6.953  13.048 -0.2132 -0.0399 -0.1263
   75POPC   C2B 1182   1.112   7.202  12.766  0.2990  0.0570 -0.1535
   75POPC   C3B 1183   1.138   7.167  12.230 -0.0257 -0.3880  0.0141
   75POPC   C4B 1184   1.286   7.303  11.812 -0.3327  0.0639 -0.0730
   76POPC   NC3 1185   0.715   8.192   9.638 -0.1279  0.0505 -0.4024
   76POPC   PO4 1186   1.108   7.925   9.785  0.3915  0.3505 -0.2500
   76POPC   GL1 1187   1.241   8.035  10.162  0.3569  0.1830 -0.0075
   76POPC   GL2 1188   1.275   8.316  10.205  0.3305  0.1872  0.1864
   76POPC   C1A 1189   1.474   7.851  10.496  0.0860 -0.2636 -0.0214
   76POPC   D2A 1190   1.848   7.737  10.916  0.4674  0.1494 -0.3917
   76POPC   C3A 1191   1.873   7.768  11.388 -0.1648  0.0653  0.0479
   76POPC   C4A 1192   1.970   8.013  11.789  0.2031  0.1380 -0.1640
   76POPC   C1B 1193   1.236   8.298  10.681 -0.3160  0.0134  0.1519
   76POPC   C2B 1194   1.449   8.167  11.070 -0.2438 -0.1513  0.0205
   76POPC   C3B 1195   1.569   8.386  11.465  0.0603 -0.0569 -0.1149
   76POPC   C4B 1196   1.757   8.493  11.899 -0.0269  0.2555  0.2262
   77POPC   NC3 1197  10.465   7.692  12.853  0.3621  0.0185 -0.1654
   77POPC   PO4 1198  10.547   8.053  12.862  0.2453  0.0880  0.2701
   77POPC   GL1 1199  10.272   7.976  12.534 -0.1005 -0.1683  0.0313
   77POPC   GL2 1200  10.404   7.671  12.310  0.1051  0.0301  0.1364
   77POPC   C1A 1201   9.908   8.125  12.299  0.0625 -0.3226  0.3620
   77POPC   D2A 1202   9.595   8.209  11.985  0.1835 -0.0087 -0.0053
   77POPC   C3A 1203   9.387   8.296  11.602  0.0845 -0.0997 -0.1818
   77POPC   C4A 1204   9.466   8.405  11.164  0.2374  0.1600  0.0734
   77POPC   C1B 1205  10.151   7.510  11.929  0.1128 -0.0337  0.0044
   77POPC   C2B 1206  10.216   7.358  11.602 -0.0019  0.3047  0.0768
   77POPC   C3B 1207  10.342   7.025  11.326  0.0548 -0.3296 -0.0529
   77POPC   C4B 1208  10.303   6.938  10.964 -0.0283 -0.3492  0.0933
   78POPC   NC3 1209   1.470   2.560  13.757 -0.3938 -0.2167 -0.3002
   78POPC   PO4 1210   1.305   2.190  13.547 -0.0612  0.1114 -0.0642
   78POPC   GL1 1211   1.376   2.369  13.076  0.1650 -0.1825 -0.0684
   78POPC   GL2 1212   1.325   2.661  12.953  0.2930 -0.2669 -0.1101
   78POPC   C1A 1213   1.322   2.169  12.573 -0.0321  0.0236 -0.1481
   78POPC   D2A 1214   1.108   2.603  12.362  0.0640 -0.3481 -0.3055
   78POPC   C3A 1215   1.234   2.762  11.967  0.3521 -0.0295 -0.0126
   78POPC   C4A 1216   1.483   2.868  11.640  0.1230  0.2660  0.3450
   78POPC   C1B 1217   1.318   2.960  12.664 -0.0476  0.0928 -0.1235
   78POPC   C2B 1218   1.361   3.101  12.237  0.1252 -0.2529 -0.1288
   78POPC   C3B 1219   1.248   3.252  11.871 -0.3650 -0.1853 -0.0588
   78POPC   C4B 1220   1.079   3.208  11.440 -0.0287  0.0044 -0.1024
   79POPC   NC3 1221  11.322  10.230  13.007  0.1580  0.0005 -0.0307
   79POPC   PO4 1222  11.003  10.532  13.069  0.2255 -0.5025 -0.1757
   79POPC   GL1 1223  11.271  10.655  12.697 -0.0185 -0.0001 -0.2160
   79POPC   GL2 1224  11.528  10.498  12.671  0.1799  0.1113  0.2139
   79POPC   C1A 1225  11.692  10.760  12.295  0.1340 -0.3235 -0.1176
   79POPC   D2A 1226  12.113  10.884  12.115 -0.2670  0.3518  0.1166
   79POPC   C3A 1227  12.403  10.512  12.231 -0.1716  0.0224 -0.0662
   79POPC   C4A 1228  12.337  10.031  12.327  0.0343  0.1291 -0.0106
   79POPC   C1B 1229  11.810  10.726  12.796  0.0555 -0.1241 -0.0491
   79POPC   C2B 1230  12.189  10.750  12.625 -0.0170  0.0970  0.1751
   79POPC   C3B 1231  12.537  10.978  12.946  0.2533  0.2957  0.2149
   79POPC   C4B 1232  12.847  11.306  12.801 -0.3322 -0.0351 -0.0223
   80POPC   NC3 1233  10.737   8.524  12.920  0.1603  0.0119  0.0565
   80POPC   PO4 1234  10.680   8.438  12.474 -0.1601 -0.0767  0.1923
   80POPC   GL1 1235  10.887   8.251  12.151 -0.0348  0.0401 -0.1227
   80POPC   GL2 1236  10.935   8.451  11.815  0.0893 -0.3374  0.0179
   80POPC   C1A 1237  10.869   7.818  12.042 -0.0553 -0.0509  0.1754
   80POPC   D2A 1238  10.601   7.600  11.813  0.3469  0.0715  0.0409
   80POPC   C3A 1239  10.801   7.242  11.608 -0.0501  0.1726 -0.2098
   80POPC   C4A 1240  10.842   6.850  11.392 -0.2196 -0.1172 -0.0397
   80POPC   C1B 1241  11.278   8.076  11.840 -0.2110 -0.0086  0.0500
   80POPC   C2B 1242  11.610   7.597  11.787 -0.0435 -0.0114 -0.0383
   80POPC   C3B 1243  11.446   7.274  11.515  0.1734  0.1551 -0.2379
   80POPC   C4B 1244  11.365   6.836  11.450 -0.1622  0.1317  0.0519
   81POPC   NC3 1245  10.472   0.127  13.497  0.1856 -0.0664  0.1680
   81POPC   PO4 1246   9.995   0.040  13.386  0.0046 -0.3078  0.0323
   81POPC   GL1 1247  10.230   0.294  13.142 -0.3403  0.2447 -0.2174
   81POPC   GL2 1248  10.477   0.095  12.922  0.0458  0.0988  0.1720
   81POPC   C1A 1249  10.109   0.709  12.942 -0.0429  0.0469  0.1049
   81POPC   D2A 1250  10.070   0.922  12.526 -0.0059  0.1292  0.0391
   81POPC   C3A 1251   9.773   0.712  12.217  0.1253  0.3640 -0.0341
   81POPC   C4A 1252   9.381   0.671  12.114 -0.0519  0.2665 -0.0486
   81POPC   C1B 1253  10.725   0.125  12.558  0.1244 -0.0297 -0.1221
   81POPC   C2B 1254  10.901   0.085  12.300  0.0673 -0.0667  0.0705
   81POPC   C3B 1255  11.259  -0.057  12.084 -0.3749  0.0466  0.0518
   81POPC   C4B 1256  11.489  -0.216  11.855 -0.1389 -0.3890 -0.1162
   82POPC   NC3 1257   4.333   4.901  13.900 -0.0520 -0.0579  0.1595
   82POPC   PO4 1258   4.622   4.649  13.606 -0.0680 -0.0990  0.0722
   82POPC   GL1 1259   4.611   4.480  13.099  0.3022 -0.0826 -0.0904
   82POPC   GL2 1260   4.726   4.681  12.875 -0.1574 -0.0479  0.1108
   82POPC   C1A 1261   4.654   4.108  12.801  0.3866 -0.0839  0.1342
   82POPC   D2A 1262   4.403   3.799  12.523 -0.0343 -0.0505 -0.2670
   82POPC   C3A 1263   4.411   3.917  12.053  0.0442  0.0832 -0.0622
   82POPC   C4A 1264   4.611   4.177  11.848  0.1807 -0.0752 -0.0288
   82POPC   C1B 1265   4.889   5.055  12.655 -0.1022  0.2468 -0.2773
   82POPC   C2B 1266   4.998   5.137  12.184 -0.3948 -0.1962 -0.2146
   82POPC   C3B 1267   5.083   5.087  11.749  0.2483 -0.0284  0.4436
   82POPC   C4B 1268   5.145   4.713  11.444 -0.0554  0.4422 -0.0177
   83POPC   NC3 1269   3.340   3.518  13.979  0.1375  0.1317  0.2988
   83POPC   PO4 1270   3.808   3.491  14.017  0.2164  0.3898  0.4791
   83POPC   GL1 1271   3.610   3.703  13.577 -0.0219  0.0835  0.0222
   83POPC   GL2 1272   3.176   3.631  13.575 -0.1965 -0.1643  0.0402
   83POPC   C1A 1273   3.904   3.761  13.301 -0.0819 -0.0913 -0.0424
   83POPC   D2A 1274   4.210   3.622  13.090 -0.1852  0.0204 -0.1164
   83POPC   C3A 1275   4.132   3.194  13.110 -0.2670 -0.1604  0.5140
   83POPC   C4A 1276   3.920   2.876  12.833  0.1256 -0.0393  0.1108
   83POPC   C1B 1277   3.288   3.372  13.187  0.2075  0.1623  0.1882
   83POPC   C2B 1278   3.701   3.502  12.936  0.0374  0.0253  0.1073
   83POPC   C3B 1279   3.942   3.876  12.787 -0.2562  0.4237 -0.2571
   83POPC   C4B 1280   4.137   4.195  12.939  0.0532 -0.2141 -0.0177
   84POPC   NC3 1281   7.507   3.190  13.751 -0.1618  0.3570 -0.2258
   84POPC   PO4 1282   7.801   3.520  13.468 -0.0909 -0.0589 -0.0033
   84POPC   GL1 1283   7.836   3.593  12.957  0.0642 -0.1150 -0.1061
   84POPC   GL2 1284   8.185   3.421  13.021  0.3066  0.2785  0.1862
   84POPC   C1A 1285   7.796   3.764  12.507 -0.3374  0.3855  0.1613
   84POPC   D2A 1286   7.635   3.461  12.146 -0.0875 -0.1647  0.0678
   84POPC   C3A 1287   7.780   3.601  11.801  0.0189 -0.0020 -0.3837
   84POPC   C4A 1288   7.637   4.028  11.679 -0.1989 -0.3421  0.1654
   84POPC   C1B 1289   8.270   3.673  12.599  0.0453  0.1251 -0.1962
   84POPC   C2B 1290   8.299   3.602  12.119 -0.1617 -0.0948 -0.0097
   84POPC   C3B 1291   8.307   3.550  11.687 -0.2717  0.0660 -0.1133
   84POPC   C4B 1292   8.454   3.738  11.356  0.1341  0.1979  0.2157
   85POPC   NC3 1293   8.220   6.658   8.983 -0.1196 -0.0441  0.0422
   85POPC   PO4 1294   8.507   6.601   9.285  0.0631 -0.0859 -0.0661
   85POPC   GL1 1295   8.228   6.516   9.708  0.2979 -0.2762  0.0521
   85POPC   GL2 1296   8.448   6.465  10.062 -0.0109 -0.1120  0.0480
   85POPC   C1A 1297   7.992   6.879  10.030  0.1832 -0.5459  0.3329
   85POPC   D2A 1298   7.791   7.036  10.444  0.0897 -0.0456 -0.0801
   85POPC   C3A 1299   7.350   7.006  10.395 -0.3413 -0.0277  0.0296
   85POPC   C4A 1300   6.991   7.032  10.640  0.2262 -0.0594  0.3764
   85POPC   C1B 1301   8.442   6.914  10.333 -0.0800  0.2727 -0.1587
   85POPC   C2B 1302   8.449   7.028  10.753  0.1326 -0.1703  0.1087
   85POPC   C3B 1303   8.409   7.257  11.194  0.0869 -0.1317  0.0669
   85POPC   C4B 1304   8.416   7.581  11.461  0.0282  0.3407 -0.2745
   86POPC   NC3 1305  10.194  11.259  10.036  0.3561 -0.4018 -0.2073
   86POPC   PO4 1306  10.092  11.602  10.360 -0.0350  0.0217 -0.1660
   86POPC   GL1 1307  10.149  11.904  10.794 -0.4709  0.0335 -0.0199
   86POPC   GL2 1308  10.455  11.978  10.848  0.1012 -0.3145  0.2218
   86POPC   C1A 1309   9.981  12.174  11.067 -0.0274  0.1058  0.1267
   86POPC   D2A 1310   9.756  12.441  11.248  0.1306 -0.1152 -0.2355
   86POPC   C3A 1311   9.333  12.669  11.155 -0.0958 -0.2475 -0.0238
   86POPC   C4A 1312   9.021  13.019  11.231  0.0624  0.1916 -0.1263
   86POPC   C1B 1313  10.480  12.019  11.289 -0.2643 -0.1362 -0.1328
   86POPC   C2B 1314  10.569  12.189  11.699  0.0354 -0.0789  0.1318
   86POPC   C3B 1315  10.862  12.387  11.984 -0.1554  0.0584 -0.0848
   86POPC   C4B 1316  11.101  12.788  12.054 -0.0856  0.1295 -0.1215
   87POPC   NC3 1317   0.492   4.930   9.918 -0.2097 -0.1695  0.0624
   87POPC   PO4 1318   0.547   5.299   9.854  0.2011 -0.3583 -0.2330
   87POPC   GL1 1319   0.914   5.360  10.126  0.1642  0.2518 -0.0397
   87POPC   GL2 1320   0.768   5.151  10.328  0.0358  0.2258  0.3896
   87POPC   C1A 1321   1.244   5.242  10.352  0.1936  0.3312 -0.1371
   87POPC   D2A 1322   1.247   5.427  10.869 -0.0607 -0.0985  0.1519
   87POPC   C3A 1323   1.455   5.743  11.176 -0.2217  0.0054 -0.1494
   87POPC   C4A 1324   1.788   6.144  11.169  0.1232 -0.1557  0.1684
   87POPC   C1B 1325   0.949   4.986  10.726  0.2793  0.3824  0.1447
   87POPC   C2B 1326   0.985   5.076  11.177  0.1198 -0.0159 -0.1549
   87POPC   C3B 1327   1.046   5.166  11.623 -0.0788  0.1678 -0.1923
   87POPC   C4B 1328   1.024   5.590  11.960  0.2353  0.1047  0.3240
   88POPC   NC3 1329   7.729   9.956  13.357  0.0266 -0.0835  0.1270
   88POPC   PO4 1330   7.852   9.823  12.965  0.2808  0.0324  0.3738
   88POPC   GL1 1331   7.822   9.832  12.555 -0.2992 -0.0955  0.3470
   88POPC   GL2 1332   7.745  10.093  12.426 -0.1688  0.0677 -0.1212
   88POPC   C1A 1333   7.957   9.679  12.201 -0.0093 -0.0574  0.0706
   88POPC   D2A 1334   8.195   9.661  11.870  0.1714  0.2237  0.2362
   88POPC   C3A 1335   8.191  10.050  11.599 -0.0537 -0.1322 -0.2334
   88POPC   C4A 1336   8.206  10.506  11.735 -0.1392 -0.2042  0.0843
   88POPC   C1B 1337   8.180  10.119  12.227  0.4769  0.0283 -0.0462
   88POPC   C2B 1338   8.563  10.125  11.908  0.0722 -0.0473 -0.0693
   88POPC   C3B 1339   8.718  10.356  11.590 -0.0262  0.0842 -0.0875
   88POPC   C4B 1340   8.544  10.610  11.247 -0.2644 -0.2430 -0.2259
   89POPC   NC3 1341   6.120   6.368  13.450 -0.1459  0.1353 -0.5201
   89POPC   PO4 1342   6.344   6.005  13.631 -0.3271 -0.1738  0.5438
   89POPC   GL1 1343   6.377   6.006  13.196 -0.0346 -0.2226  0.0135
   89POPC   GL2 1344   6.607   5.699  13.202 -0.1514 -0.3940  0.2458
   89POPC   C1A 1345   6.111   6.002  12.840 -0.2392 -0.0860 -0.2845
   89POPC   D2A 1346   6.088   5.756  12.497 -0.1727  0.0115  0.1379
   89POPC   C3A 1347   5.589   5.491  12.381  0.1358 -0.0429  0.0316
   89POPC   C4A 1348   5.161   5.543  12.476  0.0118  0.1027  0.0737
   89POPC   C1B 1349   6.589   5.733  12.708 -0.0574 -0.1994  0.1075
   89POPC   C2B 1350   6.510   6.049  12.374  0.2034 -0.2503  0.1636
   89POPC   C3B 1351   6.312   6.129  12.006  0.1102  0.2726  0.2151
   89POPC   C4B 1352   6.335   6.141  11.644 -0.3559 -0.1596  0.1716
   90POPC   NC3 1353   5.628  10.766   9.329  0.1434  0.1623 -0.0102
   90POPC   PO4 1354   5.936  10.914   9.380  0.1604  0.1450  0.0818
   90POPC   GL1 1355   5.747  11.129   9.766 -0.2279 -0.0108 -0.3044
   90POPC   GL2 1356   5.652  10.876   9.814  0.0418 -0.2079  0.1185
   90POPC   C1A 1357   5.673  11.259  10.236  0.3857 -0.0128  0.1327
   90POPC   D2A 1358   5.434  11.323  10.687 -0.1256 -0.1096 -0.2716
   90POPC   C3A 1359   5.608  11.145  11.002  0.0233 -0.1263  0.0998
   90POPC   C4A 1360   5.851  11.117  11.334 -0.0019  0.3299 -0.1760
   90POPC   C1B 1361   5.447  10.772  10.182  0.1028  0.0368  0.0824
   90POPC   C2B 1362   5.539  10.766  10.585 -0.2726 -0.1827 -0.0431
   90POPC   C3B 1363   5.626  10.538  11.017  0.1072  0.1955  0.1723
   90POPC   C4B 1364   5.601  10.702  11.402 -0.0280 -0.1535  0.2986
   91POPC   NC3 1365   1.187  10.288  14.490  0.1956 -0.4171  0.0497
   91POPC   PO4 1366   1.084  10.455  14.102 -0.0132  0.0567  0.0252
   91POPC   GL1 1367   1.015  10.814  13.769 -0.1587  0.2037  0.0403
   91POPC   GL2 1368   0.768  11.105  13.728 -0.3066  0.2480  0.3716
   91POPC   C1A 1369   0.953  10.800  13.354 -0.0578 -0.2815 -0.2235
   91POPC   D2A 1370   0.814  10.580  13.083 -0.1421  0.0280 -0.0518
   91POPC   C3A 1371   1.116  10.336  12.734  0.1351 -0.1008  0.4226
   91POPC   C4A 1372   1.420  10.151  12.527 -0.2545 -0.0521  0.2788
   91POPC   C1B 1373   0.804  11.269  13.271  0.3531  0.1020  0.0871
   91POPC   C2B 1374   0.702  11.116  12.934  0.1093 -0.0324  0.0731
   91POPC   C3B 1375   0.863  11.225  12.597  0.0975 -0.0086  0.1816
   91POPC   C4B 1376   1.177  10.966  12.364 -0.0633 -0.0849 -0.1111
   92POPC   NC3 1377   3.445   0.896  13.634  0.1595 -0.1256 -0.1836
   92POPC   PO4 1378   3.008   0.762  13.771 -0.0709  0.1139  0.1385
   92POPC   GL1 1379   3.021   0.827  13.385  0.2026  0.0851  0.0037
   92POPC   GL2 1380   2.714   0.905  13.328 -0.2953  0.0326 -0.0521
   92POPC   C1A 1381   3.094   1.010  12.928 -0.0919 -0.1166  0.2595
   92POPC   D2A 1382   3.112   1.040  12.507  0.2023 -0.0404  0.0773
   92POPC   C3A 1383   2.853   0.943  12.136 -0.2294 -0.1125 -0.0042
   92POPC   C4A 1384   2.389   0.896  12.122  0.0443  0.0200 -0.0249
   92POPC   C1B 1385   2.411   0.757  13.132 -0.0401 -0.1323 -0.0057
   92POPC   C2B 1386   2.295   0.338  12.916 -0.1779 -0.0624  0.0236
   92POPC   C3B 1387   2.262   0.024  12.572 -0.2106 -0.1762  0.2370
   92POPC   C4B 1388   2.162  -0.130  12.120  0.0909  0.0178  0.2323
   93POPC   NC3 1389   5.241  10.106   9.493 -0.1519  0.0542 -0.1810
   93POPC   PO4 1390   5.684  10.284   9.218 -0.0064 -0.0712 -0.1116
   93POPC   GL1 1391   5.824  10.322   9.659  0.1821  0.0026  0.0108
   93POPC   GL2 1392   5.760  10.033   9.776 -0.1007 -0.0489 -0.0481
   93POPC   C1A 1393   5.726  10.373  10.145 -0.1603 -0.3072  0.3620
   93POPC   D2A 1394   5.494  10.262  10.582  0.0615 -0.2089 -0.2170
   93POPC   C3A 1395   5.694  10.034  10.843 -0.3701  0.0381 -0.0066
   93POPC   C4A 1396   5.660  10.059  11.305  0.0756  0.1489  0.1923
   93POPC   C1B 1397   5.647   9.905  10.174  0.2047 -0.0691  0.0537
   93POPC   C2B 1398   5.407   9.741  10.622 -0.0905  0.4050 -0.1167
   93POPC   C3B 1399   5.542   9.556  11.053  0.1600 -0.1485  0.0535
   93POPC   C4B 1400   5.631   9.389  11.457 -0.4734  0.0913 -0.0622
   94POPC   NC3 1401   2.982   6.281  13.632 -0.3218  0.3027  0.0205
   94POPC   PO4 1402   3.033   6.682  13.267  0.1347  0.1250 -0.2397
   94POPC   GL1 1403   2.905   6.614  12.885 -0.2987  0.1958  0.1979
   94POPC   GL2 1404   2.629   6.736  12.714 -0.1478 -0.0621 -0.0408
   94POPC   C1A 1405   3.104   6.652  12.512  0.1873 -0.0431  0.1098
   94POPC   D2A 1406   3.089   6.605  12.159  0.0126 -0.2595  0.0463
   94POPC   C3A 1407   3.434   6.532  12.096  0.0627 -0.1956  0.0031
   94POPC   C4A 1408   3.648   6.534  11.783  0.0335  0.1606 -0.0798
   94POPC   C1B 1409   2.674   6.587  12.347  0.1682 -0.0332  0.0146
   94POPC   C2B 1410   2.702   6.429  11.923  0.0721  0.0098  0.0453
   94POPC   C3B 1411   2.259   6.222  11.812 -0.0771 -0.0311  0.1128
   94POPC   C4B 1412   1.993   5.968  11.634 -0.1859  0.0956 -0.1881
   95POPC   NC3 1413   1.273   0.786   9.788  0.0964  0.0395  0.0385
   95POPC   PO4 1414   1.146   1.047  10.005 -0.1484 -0.1969 -0.0338
   95POPC   GL1 1415   0.957   1.014  10.419 -0.1492  0.1176  0.3653
   95POPC   GL2 1416   0.936   1.345  10.515 -0.1885  0.4208  0.1202
   95POPC   C1A 1417   0.628   0.699  10.630 -0.0968  0.1417 -0.0343
   95POPC   D2A 1418   0.270   0.531  10.714 -0.1190 -0.3077 -0.0014
   95POPC   C3A 1419  -0.088   0.689  10.871  0.1424 -0.0329  0.1735
   95POPC   C4A 1420  -0.159   0.897  11.320  0.1738  0.3057  0.0271
   95POPC   C1B 1421   0.823   1.366  11.024 -0.0245  0.1337  0.0022
   95POPC   C2B 1422   0.676   1.353  11.446 -0.0030  0.1721 -0.1847
   95POPC   C3B 1423   0.725   1.635  11.829  0.1061 -0.4506  0.3111
   95POPC   C4B 1424   0.940   1.745  12.151 -0.0334 -0.0151 -0.1579
   96POPC   NC3 1425   8.415   3.582   8.845  0.0997  0.1207 -0.0073
   96POPC   PO4 1426   8.210   3.564   9.314 -0.0176  0.0288  0.1360
   96POPC   GL1 1427   8.312   3.396   9.688  0.3741  0.0365 -0.1501
   96POPC   GL2 1428   8.494   3.612   9.900  0.0596 -0.1425 -0.0021
   96POPC   C1A 1429   7.981   3.567  10.052 -0.0131  0.4199  0.2674
   96POPC   D2A 1430   7.801   3.523  10.494  0.0877  0.1523  0.3717
   96POPC   C3A 1431   7.381   3.303  10.586  0.0727 -0.2472  0.0860
   96POPC   C4A 1432   7.088   3.594  10.435  0.3618 -0.0166 -0.2714
   96POPC   C1B 1433   8.312   3.836  10.339 -0.3477 -0.2081 -0.0764
   96POPC   C2B 1434   8.173   4.121  10.685  0.0253 -0.0224  0.3903
   96POPC   C3B 1435   8.080   4.142  11.169  0.2507 -0.2130  0.1184
   96POPC   C4B 1436   7.881   4.446  11.412 -0.0655  0.1354  0.2320
   97POPC   NC3 1437   8.146   2.555  13.969  0.2082 -0.1657 -0.1870
   97POPC   PO4 1438   7.941   2.993  13.780 -0.3859  0.0207  0.0068
   97POPC   GL1 1439   7.769   3.021  13.426 -0.2699  0.1312  0.0136
   97POPC   GL2 1440   7.874   3.080  13.179 -0.0150  0.1538 -0.2770
   97POPC   C1A 1441   7.531   2.790  13.060  0.0161  0.0224  0.2070
   97POPC   D2A 1442   7.512   2.356  12.989  0.0903  0.2410  0.0554
   97POPC   C3A 1443   7.629   2.131  12.503  0.1223 -0.0074 -0.2360
   97POPC   C4A 1444   7.246   2.131  12.223 -0.1362 -0.1723 -0.0943
   97POPC   C1B 1445   7.762   3.121  12.750 -0.2463 -0.2403 -0.1603
   97POPC   C2B 1446   7.521   3.013  12.426 -0.4288 -0.0104 -0.0581
   97POPC   C3B 1447   7.654   3.001  11.982 -0.0645 -0.0472  0.0355
   97POPC   C4B 1448   7.344   3.120  11.645 -0.2129 -0.1152 -0.2147
   98POPC   NC3 1449   5.458   6.107   9.895  0.0453  0.4703  0.0922
   98POPC   PO4 1450   5.091   5.742   9.822  0.0547 -0.1174 -0.0884
   98POPC   GL1 1451   5.356   5.744  10.225  0.1091 -0.3878 -0.1671
   98POPC   GL2 1452   5.618   5.417  10.350 -0.2285  0.2212  0.2278
   98POPC   C1A 1453   5.347   5.983  10.534 -0.0505 -0.0478  0.0128
   98POPC   D2A 1454   5.372   6.447  10.681 -0.1320 -0.1911 -0.2035
   98POPC   C3A 1455   5.347   6.597  11.152 -0.1258 -0.3110  0.0535
   98POPC   C4A 1456   5.520   6.509  11.460  0.1063  0.0711  0.1831
   98POPC   C1B 1457   5.597   5.155  10.730 -0.0728  0.0114  0.0791
   98POPC   C2B 1458   5.763   5.314  11.035 -0.1490 -0.2053  0.1326
   98POPC   C3B 1459   5.664   5.690  11.268  0.0313  0.2592 -0.2413
   98POPC   C4B 1460   5.552   6.114  11.101  0.0914  0.2481  0.0907
   99POPC   NC3 1461   2.122  11.354  13.920 -0.0310 -0.2292  0.0857
   99POPC   PO4 1462   1.760  11.152  13.848  0.0309  0.0045  0.0391
   99POPC   GL1 1463   1.882  11.084  13.434 -0.1560 -0.4948 -0.1667
   99POPC   GL2 1464   1.862  10.731  13.420 -0.2965  0.0315  0.0895
   99POPC   C1A 1465   2.242  11.001  13.168 -0.1255  0.2404 -0.0991
   99POPC   D2A 1466   2.383  10.988  12.755 -0.0210 -0.2500 -0.0338
   99POPC   C3A 1467   2.359  10.809  12.301 -0.0770 -0.1494 -0.2423
   99POPC   C4A 1468   2.654  10.887  12.004  0.1149  0.0132 -0.3205
   99POPC   C1B 1469   1.996  10.578  12.928  0.0359  0.0668 -0.0511
   99POPC   C2B 1470   2.025  10.516  12.531 -0.2247  0.1509 -0.0604
   99POPC   C3B 1471   1.955  10.402  12.151 -0.0917  0.2230 -0.0127
   99POPC   C4B 1472   1.939  10.407  11.817  0.1152  0.1086  0.0003
  100POPC   NC3 1473  10.416   8.691   9.556  0.1707 -0.0312 -0.0933
  100POPC   PO4 1474  10.168   8.551   9.918  0.0530  0.0378  0.2041
  100POPC   GL1 1475  10.076   8.298  10.211  0.1660 -0.3227  0.3394
  100POPC   GL2 1476   9.821   8.484  10.296 -0.2458  0.0981  0.1320
  100POPC   C1A 1477   9.913   7.903  10.422 -0.0372  0.0726 -0.2709
  100POPC   D2A 1478   9.944   7.653  10.739 -0.4536 -0.1874  0.0706
  100POPC   C3A 1479  10.160   7.841  11.051  0.1686 -0.2538 -0.2252
  100POPC   C4A 1480  10.244   7.972  11.444  0.0187 -0.0608 -0.1323
  100POPC   C1B 1481   9.507   8.188  10.456 -0.0710  0.3975  0.0299
  100POPC   C2B 1482   9.493   7.947  10.779 -0.2311 -0.0625 -0.1801
  100POPC   C3B 1483   9.673   7.940  11.197 -0.2829 -0.0663  0.0956
  100POPC   C4B 1484   9.837   7.924  11.676  0.1481 -0.0777  0.0795
  101POPC   NC3 1485   7.029   1.686  13.377  0.2936  0.3177  0.0119
  101POPC   PO4 1486   6.981   1.301  13.384  0.2538  0.0309 -0.4082
  101POPC   GL1 1487   6.856   1.157  13.011  0.2093  0.0746 -0.1183
  101POPC   GL2 1488   6.639   1.252  12.982  0.1833 -0.1590  0.0237
  101POPC   C1A 1489   6.869   1.376  12.535  0.2202  0.0163 -0.1425
  101POPC   D2A 1490   6.975   1.645  12.125  0.2119 -0.2772  0.2485
  101POPC   C3A 1491   6.875   2.021  11.890  0.1400  0.0372  0.2619
  101POPC   C4A 1492   7.357   2.209  11.752  0.2409 -0.0038  0.2741
  101POPC   C1B 1493   6.472   1.647  12.716 -0.2359 -0.1303 -0.0045
  101POPC   C2B 1494   6.849   1.916  12.576 -0.2899  0.2975 -0.0395
  101POPC   C3B 1495   7.034   2.263  12.650  0.0361  0.0594  0.0812
  101POPC   C4B 1496   7.356   2.511  12.475 -0.1134  0.0787 -0.0271
  102POPC   NC3 1497   4.405  10.730   9.361  0.2406 -0.1565 -0.2266
  102POPC   PO4 1498   4.816  10.576   9.452  0.0050 -0.0272  0.0447
  102POPC   GL1 1499   4.830  10.282   9.829 -0.1119 -0.1926 -0.2648
  102POPC   GL2 1500   4.943   9.988   9.861 -0.3783 -0.0590 -0.0214
  102POPC   C1A 1501   5.012  10.417  10.280 -0.0579 -0.0827  0.0329
  102POPC   D2A 1502   5.136  10.590  10.696  0.0970 -0.0370  0.0189
  102POPC   C3A 1503   5.138  10.718  11.185 -0.2003  0.2441 -0.2382
  102POPC   C4A 1504   5.294  11.055  11.486 -0.0305 -0.2399 -0.0151
  102POPC   C1B 1505   5.121   9.975  10.235 -0.0168  0.3396  0.2645
  102POPC   C2B 1506   5.098  10.079  10.713  0.1063 -0.0011 -0.4876
  102POPC   C3B 1507   5.249  10.236  11.062 -0.0218 -0.0308  0.0386
  102POPC   C4B 1508   5.274  10.329  11.542  0.0983 -0.1078  0.1032
  103POPC   NC3 1509   3.869   8.759   9.555 -0.0431 -0.1447 -0.0311
  103POPC   PO4 1510   3.977   8.512   9.932 -0.0196 -0.1993  0.2069
  103POPC   GL1 1511   4.122   8.199  10.248  0.1409  0.1791  0.4399
  103POPC   GL2 1512   4.049   8.135  10.501  0.0136 -0.0666  0.3895
  103POPC   C1A 1513   4.511   7.919  10.318 -0.1788  0.2359  0.1237
  103POPC   D2A 1514   4.518   7.728  10.662 -0.0757 -0.2423 -0.2767
  103POPC   C3A 1515   4.175   7.881  10.887 -0.2961 -0.0407 -0.0273
  103POPC   C4A 1516   3.878   8.034  11.075  0.0296 -0.2790 -0.0856
  103POPC   C1B 1517   3.965   8.513  10.704  0.1980 -0.0108 -0.0107
  103POPC   C2B 1518   3.996   8.627  11.171  0.0246 -0.5978  0.0365
  103POPC   C3B 1519   4.181   8.666  11.646  0.1335 -0.0294  0.1105
  103POPC   C4B 1520   4.515   8.913  11.954  0.1236 -0.0925  0.0255
  104POPC   NC3 1521   9.128   1.976  13.819 -0.0607  0.2251 -0.2626
  104POPC   PO4 1522   9.049   2.290  13.504 -0.1678  0.0124 -0.0502
  104POPC   GL1 1523   9.150   2.286  13.062 -0.1966 -0.1484  0.4250
  104POPC   GL2 1524   9.224   2.019  12.877  0.0858 -0.1065 -0.1878
  104POPC   C1A 1525   9.121   2.520  12.708  0.3064 -0.1526  0.0654
  104POPC   D2A 1526   8.825   2.834  12.577 -0.0619  0.0113  0.6098
  104POPC   C3A 1527   8.592   3.056  12.219 -0.2182 -0.2422 -0.3645
  104POPC   C4A 1528   8.726   3.295  11.874 -0.1204 -0.1511  0.2046
  104POPC   C1B 1529   9.320   2.092  12.398  0.1261  0.0744  0.2601
  104POPC   C2B 1530   9.111   1.805  12.079  0.0221  0.1164 -0.1601
  104POPC   C3B 1531   8.896   1.572  11.790  0.0708 -0.0121  0.4267
  104POPC   C4B 1532   8.599   1.211  11.790 -0.1494  0.0121 -0.0420
  105POPC   NC3 1533   1.372   3.263  14.150 -0.2561 -0.0562 -0.0825
  105POPC   PO4 1534   1.427   3.111  13.738  0.0371 -0.0386 -0.0329
  105POPC   GL1 1535   1.287   3.309  13.326 -0.1228 -0.0366 -0.3357
  105POPC   GL2 1536   1.223   3.101  13.205 -0.2165  0.0360 -0.0502
  105POPC   C1A 1537   1.551   3.496  13.020 -0.0393  0.0868 -0.1932
  105POPC   D2A 1538   1.811   3.419  12.632 -0.2578 -0.3230  0.0462
  105POPC   C3A 1539   2.038   3.307  12.281  0.1190 -0.3266 -0.2121
  105POPC   C4A 1540   1.923   3.440  11.871 -0.1424  0.0412  0.0960
  105POPC   C1B 1541   0.994   3.326  12.859 -0.2755  0.1583  0.1229
  105POPC   C2B 1542   1.064   3.390  12.512  0.0064 -0.6030  0.0959
  105POPC   C3B 1543   0.899   3.588  12.142  0.1043  0.1064 -0.5746
  105POPC   C4B 1544   1.001   3.752  11.743  0.0375 -0.0383  0.1164
  106POPC   NC3 1545   8.243   4.626   9.216  0.0444  0.1199 -0.1296
  106POPC   PO4 1546   8.336   4.399   9.533  0.2185  0.1513  0.3055
  106POPC   GL1 1547   8.308   4.630   9.932 -0.2446  0.1888  0.0358
  106POPC   GL2 1548   8.121   5.000   9.913 -0.1008 -0.0387  0.4646
  106POPC   C1A 1549   8.616   4.858  10.251 -0.0844 -0.1161 -0.2971
  106POPC   D2A 1550   8.600   4.868  10.734 -0.2235  0.0458 -0.3422
  106POPC   C3A 1551   8.834   5.051  11.156 -0.0621 -0.0360 -0.0677
  106POPC   C4A 1552   9.208   5.208  11.438 -0.2870 -0.2116 -0.0371
  106POPC   C1B 1553   8.160   5.082  10.407  0.0354 -0.2959 -0.0398
  106POPC   C2B 1554   8.224   5.217  10.958  0.1247 -0.2587  0.0110
  106POPC   C3B 1555   8.152   5.298  11.378 -0.2029 -0.2028  0.0013
  106POPC   C4B 1556   8.229   5.326  11.802  0.1699  0.1359 -0.0592
  107POPC   NC3 1557   3.365   1.852   9.551 -0.3206  0.1778 -0.1469
  107POPC   PO4 1558   3.718   2.010   9.607 -0.0330 -0.1963 -0.3037
  107POPC   GL1 1559   3.619   1.854   9.979 -0.0007  0.0060 -0.2512
  107POPC   GL2 1560   3.335   1.659  10.027  0.0174  0.1488  0.2306
  107POPC   C1A 1561   3.573   1.833  10.488  0.2483  0.1683  0.3811
  107POPC   D2A 1562   3.515   1.673  10.926 -0.1055  0.0363 -0.4781
  107POPC   C3A 1563   3.063   1.681  11.086 -0.1527 -0.0059 -0.4172
  107POPC   C4A 1564   2.682   1.576  11.369  0.1149  0.2292  0.1086
  107POPC   C1B 1565   3.417   1.366  10.408  0.2528  0.0724 -0.0898
  107POPC   C2B 1566   3.659   1.053  10.709 -0.0073 -0.3604  0.1725
  107POPC   C3B 1567   3.608   0.941  11.219 -0.0218  0.2271  0.1596
  107POPC   C4B 1568   3.790   0.655  11.529 -0.1545  0.1169  0.0479
  108POPC   NC3 1569   2.001   2.681   9.532 -0.0752 -0.0184 -0.3416
  108POPC   PO4 1570   1.755   2.759   9.901  0.1505  0.0732 -0.1725
  108POPC   GL1 1571   1.534   2.735  10.342 -0.2082  0.0368 -0.1180
  108POPC   GL2 1572   1.241   2.793  10.303 -0.2354 -0.1023 -0.2131
  108POPC   C1A 1573   1.432   3.173  10.587  0.1962  0.1284  0.1274
  108POPC   D2A 1574   1.668   3.499  10.748 -0.0658 -0.2117  0.0260
  108POPC   C3A 1575   1.728   3.654  11.098 -0.0940  0.1122  0.0517
  108POPC   C4A 1576   1.766   3.995  11.235  0.0270  0.1452  0.0278
  108POPC   C1B 1577   1.257   2.726  10.807  0.0204 -0.1084 -0.2106
  108POPC   C2B 1578   1.114   2.650  11.309  0.0246 -0.0965 -0.0789
  108POPC   C3B 1579   0.767   2.363  11.455 -0.1440  0.2257  0.1531
  108POPC   C4B 1580   0.663   1.845  11.391 -0.2848 -0.1844  0.3763
  109POPC   NC3 1581   5.574   9.286  14.025  0.3151 -0.0937 -0.1817
  109POPC   PO4 1582   5.571   9.015  13.695 -0.0881 -0.1342  0.0241
  109POPC   GL1 1583   5.511   9.099  13.208  0.2108 -0.1021 -0.0491
  109POPC   GL2 1584   5.657   8.807  13.012  0.0401 -0.2009 -0.1492
  109POPC   C1A 1585   5.452   9.207  12.767 -0.2348 -0.0454 -0.2207
  109POPC   D2A 1586   5.450   9.435  12.333  0.0339 -0.1412 -0.0357
  109POPC   C3A 1587   5.355   9.217  11.917 -0.0760  0.4704  0.1595
  109POPC   C4A 1588   5.021   8.871  11.978  0.1653  0.0711 -0.0952
  109POPC   C1B 1589   5.417   8.700  12.688  0.1573 -0.3049  0.0384
  109POPC   C2B 1590   5.263   8.539  12.366 -0.4338 -0.2018  0.0419
  109POPC   C3B 1591   5.194   8.331  12.023 -0.0490  0.1372 -0.2178
  109POPC   C4B 1592   4.994   7.957  11.931  0.0256  0.2551  0.2318
  110POPC   NC3 1593   9.329   3.231  14.070 -0.1186  0.0843  0.0271
  110POPC   PO4 1594   9.560   3.160  13.625 -0.2414 -0.0868 -0.2844
  110POPC   GL1 1595   9.692   3.169  13.249 -0.0006 -0.2183  0.1465
  110POPC   GL2 1596   9.905   2.867  13.126 -0.0002 -0.0250 -0.2509
  110POPC   C1A 1597   9.584   3.320  12.784 -0.2678  0.3203 -0.1381
  110POPC   D2A 1598   9.504   3.620  12.372 -0.3531 -0.0462  0.1028
  110POPC   C3A 1599   9.566   3.883  11.990 -0.0675 -0.0857 -0.1657
  110POPC   C4A 1600   9.417   4.095  11.599  0.1885  0.3222  0.1933
  110POPC   C1B 1601   9.914   2.891  12.658  0.2785  0.2008 -0.0357
  110POPC   C2B 1602  10.109   2.926  12.216 -0.4074 -0.0104 -0.1298
  110POPC   C3B 1603  10.414   2.771  11.965 -0.0084  0.1745 -0.1032
  110POPC   C4B 1604  10.757   3.058  11.927  0.2346  0.2870 -0.1998
  111POPC   NC3 1605   5.002  11.041  13.812  0.2155  0.2284 -0.1613
  111POPC   PO4 1606   5.323  11.236  13.562 -0.0612 -0.2959 -0.0286
  111POPC   GL1 1607   5.439  11.302  13.120 -0.2330  0.2880 -0.1082
  111POPC   GL2 1608   5.133  11.534  13.103  0.2539 -0.0172 -0.1243
  111POPC   C1A 1609   5.237  11.179  12.714  0.3555 -0.0878  0.2369
  111POPC   D2A 1610   5.315  10.817  12.403 -0.2506  0.0230 -0.2569
  111POPC   C3A 1611   5.219  10.741  12.032 -0.2611 -0.0585 -0.0042
  111POPC   C4A 1612   4.944  10.778  11.715  0.1313  0.4856  0.0554
  111POPC   C1B 1613   5.038  11.600  12.667 -0.1390 -0.3675 -0.2415
  111POPC   C2B 1614   4.982  11.769  12.177 -0.0183 -0.1219  0.0820
  111POPC   C3B 1615   5.037  11.719  11.706  0.1245  0.2893  0.3851
  111POPC   C4B 1616   4.694  11.668  11.306 -0.0391  0.0446  0.1727
  112POPC   NC3 1617   4.301   3.368   9.776  0.3437  0.0057 -0.2641
  112POPC   PO4 1618   3.840   3.480   9.802  0.0711 -0.1091 -0.3166
  112POPC   GL1 1619   3.996   3.640  10.190  0.1461 -0.0441  0.0963
  112POPC   GL2 1620   4.222   3.438  10.266 -0.1768  0.2044  0.0923
  112POPC   C1A 1621   3.869   3.552  10.667  0.0027 -0.1298  0.0128
  112POPC   D2A 1622   3.596   3.675  11.088 -0.1430  0.1112  0.0793
  112POPC   C3A 1623   3.182   3.758  11.236 -0.0528 -0.1637  0.0175
  112POPC   C4A 1624   2.871   4.020  11.327 -0.0608 -0.1568  0.0545
  112POPC   C1B 1625   4.228   3.203  10.597  0.0023 -0.0838 -0.2502
  112POPC   C2B 1626   4.098   2.854  10.925 -0.2227 -0.0141 -0.0350
  112POPC   C3B 1627   4.229   2.825  11.352 -0.0061  0.1261 -0.0295
  112POPC   C4B 1628   4.264   2.648  11.820  0.0739  0.3268  0.2134
  113POPC   NC3 1629  10.844   7.218  12.921  0.1632 -0.1341 -0.1933
  113POPC   PO4 1630  10.956   7.591  12.999  0.1342 -0.0243 -0.1920
  113POPC   GL1 1631  11.323   7.806  12.786 -0.2646  0.2151 -0.1155
  113POPC   GL2 1632  11.565   7.670  12.900  0.3483 -0.0186  0.0930
  113POPC   C1A 1633  11.709   7.772  12.414 -0.0857 -0.0027 -0.2819
  113POPC   D2A 1634  11.922   7.760  12.146 -0.0189  0.0617  0.0520
  113POPC   C3A 1635  12.112   7.443  11.892  0.0767  0.0202 -0.2082
  113POPC   C4A 1636  12.280   7.039  11.567 -0.1587 -0.2567 -0.2113
  113POPC   C1B 1637  11.390   7.325  12.583 -0.0536 -0.1955  0.0644
  113POPC   C2B 1638  11.600   7.265  12.177 -0.0199 -0.0700 -0.1025
  113POPC   C3B 1639  11.790   7.132  11.807  0.0622  0.2137  0.1035
  113POPC   C4B 1640  11.795   6.701  11.700 -0.0020  0.6638  0.1876
  114POPC   NC3 1641   4.731   0.304   9.019  0.0020 -0.1108  0.0364
  114POPC   PO4 1642   4.342   0.212   9.327 -0.2092  0.6322 -0.1091
  114POPC   GL1 1643   4.680   0.281   9.593 -0.1643  0.0033  0.2596
  114POPC   GL2 1644   4.580   0.500   9.718 -0.0184  0.1311  0.1396
  114POPC   C1A 1645   4.720   0.011   9.883  0.4042 -0.0404  0.1276
  114POPC   D2A 1646   4.578  -0.507   9.915  0.0436  0.1925  0.0987
  114POPC   C3A 1647   4.610  -0.616  10.345  0.0774  0.1870 -0.3599
  114POPC   C4A 1648   4.656  -0.892  10.604 -0.0353  0.1980 -0.4353
  114POPC   C1B 1649   4.756   0.393  10.161 -0.1588  0.0697  0.0736
  114POPC   C2B 1650   5.036   0.236  10.380  0.0058  0.0617 -0.4284
  114POPC   C3B 1651   5.020   0.161  10.917 -0.0061 -0.2057  0.3617
  114POPC   C4B 1652   5.277   0.064  11.218  0.3310 -0.1409 -0.3876
  115POPC   NC3 1653   8.351   7.883  13.325  0.0743  0.4168 -0.1281
  115POPC   PO4 1654   8.706   8.088  13.195  0.2334  0.0359 -0.1310
  115POPC   GL1 1655   8.594   8.198  12.700 -0.1017  0.4471  0.1891
  115POPC   GL2 1656   8.408   8.471  12.787  0.0310  0.1372  0.4407
  115POPC   C1A 1657   8.507   8.029  12.275 -0.0113 -0.1930 -0.0109
  115POPC   D2A 1658   8.519   7.953  11.828 -0.0085  0.2898 -0.2818
  115POPC   C3A 1659   8.782   7.953  11.548 -0.0418  0.0224  0.3312
  115POPC   C4A 1660   9.152   8.014  11.178  0.1245 -0.0645  0.1670
  115POPC   C1B 1661   8.390   8.566  12.337 -0.1233 -0.4268  0.1275
  115POPC   C2B 1662   8.637   8.751  11.957  0.1100  0.1329  0.1480
  115POPC   C3B 1663   8.601   8.869  11.561 -0.1135  0.0702  0.3187
  115POPC   C4B 1664   8.482   8.673  11.177  0.0455  0.0672 -0.0910
  116POPC   NC3 1665   1.766   2.184   9.650  0.1715 -0.0678 -0.3061
  116POPC   PO4 1666   2.168   2.231   9.433 -0.2408  0.0793 -0.1964
  116POPC   GL1 1667   2.321   2.333   9.858 -0.2455 -0.0512  0.1848
  116POPC   GL2 1668   2.055   2.382  10.014 -0.1031 -0.1046  0.1378
  116POPC   C1A 1669   2.513   2.395  10.284  0.1536  0.1155  0.4350
  116POPC   D2A 1670   2.424   2.075  10.548 -0.0098  0.1854 -0.0079
  116POPC   C3A 1671   2.030   1.996  10.673  0.2074  0.0395  0.0279
  116POPC   C4A 1672   1.696   1.937  10.972 -0.3410 -0.2159 -0.0536
  116POPC   C1B 1673   2.072   2.492  10.497  0.0123 -0.1970  0.0714
  116POPC   C2B 1674   2.149   2.382  10.913  0.1054 -0.3452 -0.0870
  116POPC   C3B 1675   2.134   2.121  11.309  0.1182  0.1759 -0.0523
  116POPC   C4B 1676   2.137   1.926  11.751 -0.2878  0.0072  0.1467
  117POPC   NC3 1677   6.418  11.120  13.036  0.2867  0.3050 -0.0630
  117POPC   PO4 1678   6.383  11.512  13.354 -0.1822 -0.0329 -0.1144
  117POPC   GL1 1679   6.612  11.839  13.046 -0.1139  0.0754  0.0611
  117POPC   GL2 1680   6.452  12.196  13.125 -0.0023 -0.2634  0.2594
  117POPC   C1A 1681   6.764  12.144  12.764 -0.0049 -0.0562 -0.4350
  117POPC   D2A 1682   6.963  12.259  12.407  0.1040  0.0602 -0.1550
  117POPC   C3A 1683   7.391  12.152  12.290 -0.1814 -0.0722  0.5238
  117POPC   C4A 1684   7.577  11.671  12.086 -0.0232 -0.1648  0.1582
  117POPC   C1B 1685   6.332  12.326  12.690 -0.2234 -0.1012  0.0656
  117POPC   C2B 1686   6.446  12.473  12.270  0.3468  0.0962  0.2340
  117POPC   C3B 1687   6.472  12.969  12.173 -0.1444 -0.0787 -0.2052
  117POPC   C4B 1688   6.501  13.388  12.199  0.2612 -0.1538  0.0166
  118POPC   NC3 1689   0.670  10.126  10.279  0.0342 -0.0370  0.1318
  118POPC   PO4 1690   0.694   9.622  10.451  0.0013 -0.0618 -0.0998
  118POPC   GL1 1691   0.996   9.832  10.660  0.2753  0.1223  0.1857
  118POPC   GL2 1692   1.138  10.136  10.609 -0.4117 -0.0279 -0.0952
  118POPC   C1A 1693   1.467   9.759  10.809 -0.3082 -0.3844 -0.2102
  118POPC   D2A 1694   1.861  10.068  10.687  0.0200 -0.0071  0.0315
  118POPC   C3A 1695   2.034  10.335  10.954 -0.0811  0.1560 -0.2790
  118POPC   C4A 1696   1.879  10.467  11.314 -0.0243 -0.1010 -0.0554
  118POPC   C1B 1697   1.034  10.278  11.030 -0.0376  0.0450 -0.1291
  118POPC   C2B 1698   0.898  10.375  11.412  0.1333  0.3422  0.0664
  118POPC   C3B 1699   0.958  10.519  11.744 -0.2244  0.1152  0.3198
  118POPC   C4B 1700   1.241  10.885  11.841 -0.2587 -0.0088  0.0127
  119POPC   NC3 1701   8.268   3.319  13.497 -0.0171  0.1922  0.0885
  119POPC   PO4 1702   8.577   3.692  13.687 -0.0592 -0.2034  0.1008
  119POPC   GL1 1703   8.440   3.739  13.271 -0.0350  0.1888 -0.1446
  119POPC   GL2 1704   8.198   3.899  13.357  0.2509  0.1949  0.0790
  119POPC   C1A 1705   8.646   3.773  12.883 -0.2095  0.0304 -0.1450
  119POPC   D2A 1706   8.637   4.182  12.650 -0.0523 -0.0662 -0.1351
  119POPC   C3A 1707   8.893   4.374  12.371  0.1017  0.1864  0.0265
  119POPC   C4A 1708   9.354   4.625  12.271 -0.0524  0.1358  0.1630
  119POPC   C1B 1709   8.199   4.058  12.940 -0.2713 -0.1096 -0.0451
  119POPC   C2B 1710   8.179   4.131  12.478 -0.0495  0.1040 -0.0866
  119POPC   C3B 1711   8.032   4.081  12.113  0.0562  0.1664  0.0160
  119POPC   C4B 1712   8.154   4.002  11.639  0.0074 -0.0226  0.0174
  120POPC   NC3 1713  11.074   3.795  14.083 -0.4725 -0.0852  0.1370
  120POPC   PO4 1714  10.612   3.614  14.126  0.0573  0.2676  0.0895
  120POPC   GL1 1715  10.688   3.632  13.738  0.1950 -0.0303 -0.0351
  120POPC   GL2 1716  10.458   3.487  13.607 -0.1190  0.0009 -0.2965
  120POPC   C1A 1717  10.795   3.644  13.249 -0.0011  0.3237 -0.0029
  120POPC   D2A 1718  10.805   3.277  13.010  0.0370 -0.0355 -0.2303
  120POPC   C3A 1719  10.921   3.163  12.616  0.2219 -0.0020  0.2492
  120POPC   C4A 1720  11.005   2.804  12.338 -0.0464 -0.2784 -0.1836
  120POPC   C1B 1721  10.404   3.290  13.237  0.1004  0.1174 -0.0750
  120POPC   C2B 1722  10.085   3.299  12.894 -0.2444 -0.1832 -0.0586
  120POPC   C3B 1723  10.020   3.427  12.419 -0.3646 -0.0424  0.1552
  120POPC   C4B 1724   9.812   3.321  11.964 -0.1527 -0.0709  0.0013
  121POPC   NC3 1725   0.946   3.081  13.655 -0.1641 -0.0484  0.0875
  121POPC   PO4 1726   0.629   2.894  13.433  0.2426  0.4219 -0.2678
  121POPC   GL1 1727   0.710   2.962  13.097 -0.0277 -0.2914 -0.1333
  121POPC   GL2 1728   0.845   2.746  12.901 -0.0623 -0.0114  0.0330
  121POPC   C1A 1729   0.471   3.171  12.871 -0.0159  0.0016 -0.0022
  121POPC   D2A 1730   0.519   3.451  12.477 -0.2541 -0.0558  0.0978
  121POPC   C3A 1731   0.314   3.474  12.142  0.1250 -0.2196  0.1263
  121POPC   C4A 1732   0.551   3.360  11.701  0.0756 -0.1714 -0.1008
  121POPC   C1B 1733   0.802   2.964  12.562 -0.0146 -0.0033 -0.0210
  121POPC   C2B 1734   0.843   3.097  12.109  0.1556 -0.2150  0.0808
  121POPC   C3B 1735   0.775   2.842  11.783  0.1685 -0.0783  0.0011
  121POPC   C4B 1736   0.582   2.946  11.391 -0.2335  0.1695 -0.1605
  122POPC   NC3 1737   7.331   0.399  13.562  0.1053  0.0787 -0.4902
  122POPC   PO4 1738   7.657   0.113  13.357 -0.0102 -0.3142  0.0460
  122POPC   GL1 1739   7.525   0.315  12.990  0.1236 -0.3179 -0.0864
  122POPC   GL2 1740   7.170   0.242  13.046 -0.4188  0.0672 -0.0949
  122POPC   C1A 1741   7.745   0.301  12.549 -0.2485  0.0413 -0.2181
  122POPC   D2A 1742   8.028   0.180  12.252 -0.2110  0.1522 -0.0749
  122POPC   C3A 1743   8.034   0.450  11.815  0.0954  0.0133 -0.3467
  122POPC   C4A 1744   8.189   0.661  11.492  0.2898  0.1928 -0.1622
  122POPC   C1B 1745   6.996   0.314  12.696 -0.4321  0.3371 -0.0166
  122POPC   C2B 1746   7.017   0.344  12.353  0.2109 -0.2074 -0.3414
  122POPC   C3B 1747   7.034   0.228  11.907  0.3716 -0.2017 -0.1082
  122POPC   C4B 1748   6.754   0.039  11.505 -0.3165 -0.0170 -0.0872
  123POPC   NC3 1749   3.194   7.354  10.216  0.1053  0.0208 -0.1871
  123POPC   PO4 1750   3.032   6.864  10.104  0.1307 -0.0957 -0.1741
  123POPC   GL1 1751   2.721   7.068  10.357 -0.1238  0.2381 -0.0489
  123POPC   GL2 1752   2.880   7.246  10.582  0.0370 -0.2778 -0.1387
  123POPC   C1A 1753   2.462   7.011  10.722 -0.2060 -0.1214  0.0049
  123POPC   D2A 1754   2.376   6.920  11.158  0.0974  0.0087 -0.0612
  123POPC   C3A 1755   2.176   6.537  11.378  0.3135 -0.3149 -0.1762
  123POPC   C4A 1756   1.786   6.467  11.594  0.0261  0.2158 -0.0011
  123POPC   C1B 1757   3.002   7.157  10.958 -0.0107 -0.0041  0.0512
  123POPC   C2B 1758   3.077   6.936  11.214 -0.1695  0.2731  0.1482
  123POPC   C3B 1759   3.122   6.684  11.685 -0.0378 -0.1863  0.1844
  123POPC   C4B 1760   3.007   7.040  11.979  0.1549  0.1194 -0.0660
  124POPC   NC3 1761   3.092   5.741   9.802 -0.2642 -0.1865  0.2887
  124POPC   PO4 1762   2.717   6.018   9.744  0.0983 -0.1367  0.0139
  124POPC   GL1 1763   2.891   6.023  10.180  0.2596  0.3319  0.2396
  124POPC   GL2 1764   2.904   6.254  10.240 -0.1229 -0.2412  0.0384
  124POPC   C1A 1765   2.856   5.794  10.447 -0.1795  0.0261  0.1928
  124POPC   D2A 1766   2.445   5.807  10.614  0.0998 -0.1338 -0.1842
  124POPC   C3A 1767   2.181   5.612  11.019  0.0937  0.0064 -0.0281
  124POPC   C4A 1768   1.928   5.507  11.285  0.0268  0.1912 -0.1448
  124POPC   C1B 1769   2.778   6.273  10.699  0.1560  0.0640 -0.1357
  124POPC   C2B 1770   2.496   6.096  11.053 -0.3667  0.3436  0.2323
  124POPC   C3B 1771   2.507   5.799  11.440  0.0379 -0.0714 -0.0229
  124POPC   C4B 1772   2.658   5.506  11.595 -0.1523  0.0787  0.4048
  125POPC   NC3 1773   3.554   6.536   9.836  0.2329 -0.1230  0.0146
  125POPC   PO4 1774   3.373   6.157   9.971 -0.0879 -0.2376 -0.3609
  125POPC   GL1 1775   3.374   5.878  10.286 -0.0414  0.1481  0.0943
  125POPC   GL2 1776   3.173   5.529  10.255 -0.0009 -0.3674  0.1706
  125POPC   C1A 1777   3.254   6.143  10.609  0.0491 -0.2019  0.0392
  125POPC   D2A 1778   3.089   6.173  11.094 -0.0424  0.2288  0.1988
  125POPC   C3A 1779   2.783   6.249  11.484 -0.4870  0.4827  0.0234
  125POPC   C4A 1780   2.690   5.911  11.898 -0.2372  0.0876  0.0996
  125POPC   C1B 1781   3.361   5.497  10.678 -0.0245  0.3680 -0.3836
  125POPC   C2B 1782   3.446   5.859  10.932 -0.1080  0.1317  0.1145
  125POPC   C3B 1783   3.692   6.072  11.227  0.0538  0.1438 -0.0322
  125POPC   C4B 1784   3.970   6.294  11.206  0.0487  0.0255  0.2200
  126POPC   NC3 1785   3.256   4.510  10.072 -0.1187 -0.2980 -0.1608
  126POPC   PO4 1786   2.861   4.736   9.860  0.0221 -0.2525 -0.0791
  126POPC   GL1 1787   2.787   4.535  10.247 -0.2970  0.0986 -0.1331
  126POPC   GL2 1788   2.545   4.637  10.321  0.2084 -0.0324 -0.1218
  126POPC   C1A 1789   2.971   4.750  10.718 -0.0251  0.0401  0.1357
  126POPC   D2A 1790   3.148   5.074  10.911 -0.1859  0.0624  0.0289
  126POPC   C3A 1791   3.148   5.426  11.261 -0.1123  0.3425  0.1109
  126POPC   C4A 1792   3.037   5.777  11.515  0.0882 -0.2856 -0.0442
  126POPC   C1B 1793   2.507   4.879  10.627  0.0103  0.3803  0.0530
  126POPC   C2B 1794   2.652   4.982  11.047 -0.1573 -0.4572 -0.0832
  126POPC   C3B 1795   2.848   5.001  11.456 -0.2256  0.0024  0.1752
  126POPC   C4B 1796   3.211   4.842  11.609  0.0488  0.1641 -0.0079
  127POPC   NC3 1797   1.955   5.869   9.477 -0.1206  0.2036 -0.0674
  127POPC   PO4 1798   2.227   5.881   9.739  0.0017  0.0798 -0.0940
  127POPC   GL1 1799   1.956   5.761   9.961  0.1769 -0.0487  0.4171
  127POPC   GL2 1800   1.857   5.970  10.177 -0.0242 -0.0155 -0.0570
  127POPC   C1A 1801   2.044   5.535  10.389  0.1194 -0.0968  0.0935
  127POPC   D2A 1802   2.186   5.221  10.704  0.3038 -0.1417  0.2091
  127POPC   C3A 1803   1.803   5.158  10.994  0.1876 -0.1833  0.1861
  127POPC   C4A 1804   1.579   5.105  11.400  0.1316 -0.2717 -0.1147
  127POPC   C1B 1805   1.621   6.186  10.471 -0.2751 -0.0915 -0.1809
  127POPC   C2B 1806   1.619   6.544  10.688  0.2704 -0.2361 -0.1091
  127POPC   C3B 1807   1.547   6.922  10.570 -0.1865 -0.1834 -0.0713
  127POPC   C4B 1808   1.207   7.247  10.644 -0.1823  0.0383  0.3988
  128POPC   NC3 1809  10.308   4.509  13.784  0.0668 -0.2641  0.2114
  128POPC   PO4 1810  10.079   4.894  13.696  0.2155 -0.1345  0.0448
  128POPC   GL1 1811   9.983   4.989  13.359 -0.0477 -0.1160 -0.1854
  128POPC   GL2 1812   9.849   4.701  13.172  0.0650  0.1116 -0.0657
  128POPC   C1A 1813   9.976   5.217  12.955 -0.1634 -0.0068 -0.2903
  128POPC   D2A 1814   9.989   5.640  12.780  0.0259  0.3145 -0.1394
  128POPC   C3A 1815  10.134   5.595  12.308 -0.0651  0.2111  0.0002
  128POPC   C4A 1816  10.318   5.623  11.879  0.0374  0.0021  0.0467
  128POPC   C1B 1817  10.184   4.653  12.854 -0.2584  0.2946  0.1123
  128POPC   C2B 1818  10.338   4.347  12.710  0.0021  0.0034 -0.0420
  128POPC   C3B 1819  10.687   4.097  12.678 -0.1861  0.0727 -0.0000
  128POPC   C4B 1820  10.978   3.724  12.804 -0.1685  0.2666  0.0525
  129POPC   NC3 1821   8.295   1.954   9.657  0.1943 -0.0568 -0.0173
  129POPC   PO4 1822   7.906   1.804   9.584 -0.0636  0.1560 -0.0076
  129POPC   GL1 1823   7.929   1.864  10.022 -0.1733 -0.2241  0.1202
  129POPC   GL2 1824   8.116   1.812  10.184  0.1754 -0.6220 -0.1811
  129POPC   C1A 1825   7.635   1.934  10.429 -0.0268  0.0642 -0.2376
  129POPC   D2A 1826   7.543   2.103  10.849  0.2278 -0.1125  0.3687
  129POPC   C3A 1827   7.561   1.835  11.250 -0.2443 -0.2730 -0.0759
  129POPC   C4A 1828   7.298   1.764  11.581 -0.5398 -0.2511  0.0175
  129POPC   C1B 1829   7.855   1.505  10.358  0.0551 -0.0961 -0.0039
  129POPC   C2B 1830   7.550   1.113  10.478 -0.1349 -0.3375 -0.2606
  129POPC   C3B 1831   7.350   0.818  10.720  0.2830 -0.0914 -0.3139
  129POPC   C4B 1832   7.382   0.805  11.199  0.0585 -0.2355  0.1931
  130POPC   NC3 1833   0.952   0.433  14.061  0.0602 -0.0188  0.0484
  130POPC   PO4 1834   1.231   0.747  13.820 -0.4641 -0.1355  0.0136
  130POPC   GL1 1835   1.574   0.653  13.512 -0.1630 -0.0307 -0.2004
  130POPC   GL2 1836   1.623   0.930  13.481  0.0350 -0.0691 -0.1124
  130POPC   C1A 1837   1.500   0.459  13.098 -0.1272 -0.2449 -0.0411
  130POPC   D2A 1838   1.357   0.463  12.606  0.0076 -0.1224 -0.0190
  130POPC   C3A 1839   1.299   0.154  12.337  0.0475 -0.1599 -0.1163
  130POPC   C4A 1840   1.495  -0.079  12.136  0.1543 -0.0838 -0.0140
  130POPC   C1B 1841   1.909   1.071  13.133 -0.1851 -0.1424 -0.2187
  130POPC   C2B 1842   1.940   1.101  12.754 -0.0785 -0.3108  0.3057
  130POPC   C3B 1843   2.113   1.188  12.451 -0.0389  0.0017 -0.2544
  130POPC   C4B 1844   2.453   1.393  12.322  0.1948  0.0237  0.0770
  131POPC   NC3 1845   4.088  10.042  13.141 -0.0161  0.1272  0.1375
  131POPC   PO4 1846   3.670   9.942  13.224  0.2905 -0.0428  0.2888
  131POPC   GL1 1847   3.530  10.052  12.842  0.1577 -0.0678 -0.0234
  131POPC   GL2 1848   3.641  10.212  12.497  0.1370 -0.3913 -0.0349
  131POPC   C1A 1849   3.227   9.854  12.704 -0.0754  0.0948  0.0133
  131POPC   D2A 1850   2.809   9.696  12.765  0.1984 -0.1234 -0.2662
  131POPC   C3A 1851   2.587   9.373  12.389  0.0607 -0.0823  0.0371
  131POPC   C4A 1852   2.491   9.474  11.957  0.1280 -0.1768 -0.2952
  131POPC   C1B 1853   3.420   9.873  12.266 -0.1518 -0.2290  0.0941
  131POPC   C2B 1854   3.459   9.700  11.840  0.2768 -0.0532  0.0700
  131POPC   C3B 1855   3.182   9.759  11.419 -0.2508 -0.1211  0.1330
  131POPC   C4B 1856   3.120   9.663  10.952 -0.1451 -0.0129  0.0287
  132POPC   NC3 1857   9.602   3.550   9.084 -0.2844 -0.2511  0.1737
  132POPC   PO4 1858   9.966   3.718   9.475 -0.3584  0.2449  0.0667
  132POPC   GL1 1859   9.856   3.913   9.780 -0.2140  0.1151 -0.3485
  132POPC   GL2 1860   9.933   4.209   9.689 -0.1560  0.0307  0.4308
  132POPC   C1A 1861   9.950   3.870  10.301  0.3967 -0.1956  0.0448
  132POPC   D2A 1862   9.692   3.978  10.637  0.1753 -0.1463  0.1097
  132POPC   C3A 1863   9.304   4.114  10.675  0.4379 -0.1037 -0.3201
  132POPC   C4A 1864   8.940   4.425  10.845  0.0463  0.0066 -0.1233
  132POPC   C1B 1865  10.097   4.315  10.072 -0.0043  0.0014 -0.2088
  132POPC   C2B 1866  10.102   4.275  10.609 -0.3186 -0.4670 -0.1707
  132POPC   C3B 1867   9.879   4.378  10.964  0.3043  0.1776 -0.0956
  132POPC   C4B 1868   9.879   4.423  11.370 -0.1210 -0.2587  0.0809
  133POPC   NC3 1869   9.435   5.084   9.569 -0.1679 -0.5404 -0.0089
  133POPC   PO4 1870   9.813   5.044   9.694 -0.2077 -0.0744 -0.3717
  133POPC   GL1 1871   9.690   4.910  10.048 -0.1139 -0.1979  0.0196
  133POPC   GL2 1872   9.407   4.682  10.088  0.0540  0.2881  0.1583
  133POPC   C1A 1873   9.486   5.173  10.409 -0.0837 -0.2165 -0.3795
  133POPC   D2A 1874   9.442   5.507  10.653 -0.0479  0.3857  0.0203
  133POPC   C3A 1875   9.495   5.482  11.122  0.0198  0.2446  0.0888
  133POPC   C4A 1876   9.746   5.709  11.428 -0.4070  0.0746  0.0861
  133POPC   C1B 1877   9.134   4.742  10.469  0.2360  0.0134  0.0200
  133POPC   C2B 1878   9.159   4.941  10.801 -0.1883 -0.2768 -0.0473
  133POPC   C3B 1879   9.515   5.009  11.066  0.1053  0.0343 -0.1063
  133POPC   C4B 1880   9.943   4.843  11.034 -0.1814  0.1088 -0.0015
  134POPC   NC3 1881   0.308  10.581   9.601 -0.2753 -0.0858 -0.0380
  134POPC   PO4 1882   0.348  11.016   9.745  0.0824 -0.0909  0.2595
  134POPC   GL1 1883   0.582  11.146  10.061 -0.1754 -0.0061  0.1061
  134POPC   GL2 1884   0.691  11.028  10.421  0.0063 -0.1651 -0.0638
  134POPC   C1A 1885   0.927  11.416  10.289 -0.0913 -0.0414  0.0301
  134POPC   D2A 1886   1.116  11.555  10.594 -0.1429  0.3230 -0.0814
  134POPC   C3A 1887   0.729  11.663  10.836 -0.4763  0.1736 -0.0651
  134POPC   C4A 1888   0.435  11.398  10.826  0.2035  0.0569  0.1185
  134POPC   C1B 1889   0.855  11.127  10.846 -0.3468 -0.2965  0.3801
  134POPC   C2B 1890   0.886  11.384  11.235  0.1324  0.2805 -0.2226
  134POPC   C3B 1891   1.162  11.407  11.643 -0.2434  0.2126  0.0905
  134POPC   C4B 1892   1.588  11.486  11.651  0.6006  0.0503 -0.2843
  135POPC   NC3 1893   6.879   9.526   8.888 -0.3473  0.1926  0.0990
  135POPC   PO4 1894   6.892   9.799   9.310 -0.0497  0.1553 -0.0316
  135POPC   GL1 1895   6.622   9.561   9.604 -0.0835  0.2911 -0.4654
  135POPC   GL2 1896   6.659   9.297   9.906 -0.4148  0.2722  0.1344
  135POPC   C1A 1897   6.368   9.635   9.984  0.3251 -0.3670 -0.1621
  135POPC   D2A 1898   6.305   9.618  10.400  0.1272  0.1522  0.3292
  135POPC   C3A 1899   6.038   9.962  10.483 -0.3708  0.1251  0.1381
  135POPC   C4A 1900   6.012  10.503  10.599  0.0380  0.0574 -0.0346
  135POPC   C1B 1901   6.412   9.090  10.210 -0.1316 -0.0737  0.1660
  135POPC   C2B 1902   6.187   9.132  10.509  0.2854 -0.0889 -0.2990
  135POPC   C3B 1903   6.342   9.171  10.865  0.0502  0.0322 -0.1820
  135POPC   C4B 1904   6.618   9.343  11.210 -0.1195 -0.1324  0.2462
  136POPC   NC3 1905   3.762   4.089  13.945  0.0816  0.1218 -0.0348
  136POPC   PO4 1906   3.404   4.309  13.996 -0.0258  0.0929 -0.0527
  136POPC   GL1 1907   3.358   4.166  13.527  0.0564 -0.2395 -0.0875
  136POPC   GL2 1908   3.686   4.239  13.342  0.1750 -0.2506  0.1072
  136POPC   C1A 1909   3.329   3.966  13.144  0.2852  0.1353 -0.1003
  136POPC   D2A 1910   3.472   3.915  12.770  0.0758  0.0643  0.0291
  136POPC   C3A 1911   3.152   3.809  12.370 -0.2446  0.2592  0.0161
  136POPC   C4A 1912   2.830   3.577  12.087  0.0404  0.1133 -0.2567
  136POPC   C1B 1913   3.645   4.360  12.925 -0.1528  0.2793 -0.1698
  136POPC   C2B 1914   3.840   4.405  12.572 -0.0136 -0.2386  0.2908
  136POPC   C3B 1915   4.118   4.124  12.314  0.1130  0.3877 -0.1183
  136POPC   C4B 1916   4.097   3.547  12.186 -0.1702  0.0109  0.2957
  137POPC   NC3 1917  11.042   4.060  10.127 -0.0872  0.1746  0.1252
  137POPC   PO4 1918  11.074   4.400  10.046  0.1672 -0.0621  0.0068
  137POPC   GL1 1919  10.841   4.549  10.363 -0.0743  0.2184  0.1019
  137POPC   GL2 1920  10.539   4.679  10.295  0.0270 -0.0204  0.1175
  137POPC   C1A 1921  10.589   4.407  10.715 -0.2550 -0.0015 -0.1149
  137POPC   D2A 1922  10.332   4.487  11.105 -0.3400  0.0385  0.1672
  137POPC   C3A 1923  10.155   4.799  11.489  0.0520  0.0520  0.0217
  137POPC   C4A 1924  10.143   4.811  11.833 -0.0344 -0.1499 -0.3554
  137POPC   C1B 1925  10.456   4.954  10.670 -0.2568  0.0529  0.2683
  137POPC   C2B 1926  10.406   4.986  11.107 -0.1316  0.1356 -0.2484
  137POPC   C3B 1927  10.748   5.109  11.440 -0.2030 -0.1657 -0.1744
  137POPC   C4B 1928  10.775   5.511  11.626 -0.1878  0.0701  0.0735
  138POPC   NC3 1929   5.120   3.152  13.663 -0.1435  0.0160 -0.1012
  138POPC   PO4 1930   4.619   2.979  13.687 -0.1433  0.0572 -0.1720
  138POPC   GL1 1931   4.784   2.825  13.360 -0.2005 -0.3428  0.0917
  138POPC   GL2 1932   4.866   3.136  13.208  0.1916  0.2875 -0.0045
  138POPC   C1A 1933   4.633   2.859  12.922  0.0393  0.2743 -0.0691
  138POPC   D2A 1934   4.420   3.356  12.689  0.0092 -0.0082 -0.1270
  138POPC   C3A 1935   3.985   3.361  12.583 -0.0029 -0.0265 -0.0026
  138POPC   C4A 1936   3.642   3.713  12.365 -0.1403  0.0824  0.0117
  138POPC   C1B 1937   4.942   3.191  12.780  0.0456 -0.1797 -0.0122
  138POPC   C2B 1938   4.855   3.011  12.451  0.3049 -0.2392  0.0982
  138POPC   C3B 1939   4.646   2.828  12.120  0.1599 -0.1037  0.2283
  138POPC   C4B 1940   4.749   2.462  11.784  0.1465  0.3433  0.2087
  139POPC   NC3 1941   6.640   8.237   9.541 -0.0843 -0.3048 -0.0502
  139POPC   PO4 1942   6.903   8.587   9.399  0.3060 -0.3676  0.0801
  139POPC   GL1 1943   6.925   8.783   9.875  0.2722  0.1069 -0.3020
  139POPC   GL2 1944   7.039   8.963  10.115 -0.0333  0.1353 -0.3697
  139POPC   C1A 1945   6.797   8.517  10.276 -0.0895 -0.2144 -0.2155
  139POPC   D2A 1946   6.451   8.710  10.544  0.2983 -0.0049  0.0372
  139POPC   C3A 1947   6.349   8.527  11.013  0.3543 -0.1164 -0.0733
  139POPC   C4A 1948   6.291   8.086  11.207 -0.0635  0.2781  0.0681
  139POPC   C1B 1949   7.110   8.792  10.529  0.1877 -0.0194  0.0700
  139POPC   C2B 1950   7.333   8.734  10.941  0.1580  0.1325 -0.1922
  139POPC   C3B 1951   7.607   8.859  11.287 -0.1240  0.0362 -0.2199
  139POPC   C4B 1952   7.778   9.225  11.462  0.0489 -0.2307  0.2492
  140POPC   NC3 1953   3.050   0.300  13.721 -0.2428  0.0706  0.3338
  140POPC   PO4 1954   3.321   0.004  13.556  0.3542 -0.1270  0.2318
  140POPC   GL1 1955   3.226  -0.122  13.128  0.0640 -0.0866 -0.1096
  140POPC   GL2 1956   3.456  -0.345  12.986  0.0260 -0.2806  0.3162
  140POPC   C1A 1957   2.964   0.078  12.758 -0.2592  0.1211  0.2017
  140POPC   D2A 1958   2.711  -0.095  12.378  0.1428  0.8142  0.2185
  140POPC   C3A 1959   2.610   0.257  11.976  0.2053 -0.0689 -0.0922
  140POPC   C4A 1960   2.721   0.324  11.534  0.1497  0.1105  0.1238
  140POPC   C1B 1961   3.237  -0.365  12.549 -0.0750  0.2440 -0.3430
  140POPC   C2B 1962   3.161  -0.559  12.158 -0.0077  0.0578 -0.2211
  140POPC   C3B 1963   3.472  -0.343  11.775 -0.2003 -0.2584 -0.2828
  140POPC   C4B 1964   3.398  -0.399  11.255 -0.0044  0.0136  0.1613
  141POPC   NC3 1965   0.341   4.198  13.744 -0.3182 -0.0064 -0.2256
  141POPC   PO4 1966  -0.045   4.217  14.054  0.0679 -0.0305 -0.1299
  141POPC   GL1 1967  -0.194   4.348  13.740  0.1019  0.0123  0.0636
  141POPC   GL2 1968  -0.078   4.497  13.407 -0.1325 -0.2491  0.2702
  141POPC   C1A 1969  -0.492   4.056  13.527 -0.1078 -0.3104 -0.2018
  141POPC   D2A 1970  -0.467   4.078  13.163  0.0812 -0.3283  0.1234
  141POPC   C3A 1971  -0.140   4.259  12.796  0.2222 -0.2254 -0.1104
  141POPC   C4A 1972  -0.249   3.971  12.394  0.1186  0.0283 -0.0752
  141POPC   C1B 1973  -0.494   4.551  13.138 -0.0368 -0.2982  0.1884
  141POPC   C2B 1974  -0.720   4.725  12.785 -0.0457  0.2918  0.0969
  141POPC   C3B 1975  -0.997   4.752  12.417  0.0691 -0.1231  0.1150
  141POPC   C4B 1976  -1.482   4.620  12.398  0.0076  0.0200 -0.1706
  142POPC   NC3 1977   4.590   5.871  14.145 -0.0192  0.1667 -0.0690
  142POPC   PO4 1978   4.454   6.151  13.897  0.0325  0.0649  0.1617
  142POPC   GL1 1979   4.664   5.935  13.550  0.0535  0.0040 -0.2682
  142POPC   GL2 1980   4.942   5.690  13.716  0.1991 -0.0470 -0.0903
  142POPC   C1A 1981   4.699   6.158  13.138  0.1287  0.0444  0.1538
  142POPC   D2A 1982   4.997   6.140  12.794  0.2351  0.0348 -0.0122
  142POPC   C3A 1983   4.796   5.961  12.473 -0.1373  0.1354  0.2788
  142POPC   C4A 1984   4.765   5.745  12.137 -0.2140 -0.3187  0.1675
  142POPC   C1B 1985   4.910   5.356  13.382 -0.3026  0.1309 -0.2427
  142POPC   C2B 1986   5.041   4.942  13.242 -0.1843 -0.0868 -0.0204
  142POPC   C3B 1987   5.285   4.658  12.963 -0.0629 -0.1329  0.0149
  142POPC   C4B 1988   5.520   4.357  12.770 -0.1879  0.0645  0.0438
  143POPC   NC3 1989   4.303   1.490   9.189  0.2081  0.3557  0.1578
  143POPC   PO4 1990   4.020   1.119   9.398 -0.2244  0.2428  0.1856
  143POPC   GL1 1991   3.916   1.128   9.798  0.0735  0.0616  0.1819
  143POPC   GL2 1992   3.700   1.008   9.966 -0.1391 -0.0162  0.0535
  143POPC   C1A 1993   3.855   1.413  10.170  0.0990 -0.0263  0.2005
  143POPC   D2A 1994   3.871   1.507  10.603 -0.3992  0.4854 -0.0758
  143POPC   C3A 1995   4.120   1.138  10.907 -0.0585 -0.2537  0.3410
  143POPC   C4A 1996   4.160   1.049  11.272 -0.0060 -0.0099 -0.1321
  143POPC   C1B 1997   3.951   0.848  10.225  0.2525  0.2164  0.1658
  143POPC   C2B 1998   4.119   0.701  10.664  0.2300 -0.3174 -0.0532
  143POPC   C3B 1999   4.051   0.503  11.124  0.0032  0.3670  0.1120
  143POPC   C4B 2000   3.931   0.198  11.420  0.2554  0.1761  0.1248
  144POPC   NC3 2001   2.401   6.363  13.478 -0.0438 -0.1373  0.1032
  144POPC   PO4 2002   2.656   6.298  13.133  0.0738  0.1752 -0.3175
  144POPC   GL1 2003   2.660   6.216  12.688  0.2458  0.1841  0.1548
  144POPC   GL2 2004   2.965   6.185  12.626 -0.3225 -0.1376  0.0202
  144POPC   C1A 2005   2.486   5.934  12.322  0.3896 -0.0241 -0.1538
  144POPC   D2A 2006   2.119   5.764  12.146 -0.1198  0.0332  0.0402
  144POPC   C3A 2007   2.192   5.568  11.769  0.0912  0.1084  0.0495
  144POPC   C4A 2008   2.343   5.241  11.329  0.0551 -0.0883 -0.1428
  144POPC   C1B 2009   2.967   6.142  12.249 -0.1126 -0.1940  0.0919
  144POPC   C2B 2010   3.213   6.170  11.895  0.0212  0.0745 -0.0013
  144POPC   C3B 2011   3.377   6.202  11.564  0.1282 -0.1206 -0.0137
  144POPC   C4B 2012   3.432   6.530  11.282  0.1656  0.3053 -0.3980
  145POPC   NC3 2013   4.977   8.092   9.213 -0.1850 -0.1704 -0.3490
  145POPC   PO4 2014   4.744   7.741   9.436  0.0641  0.0201  0.1375
  145POPC   GL1 2015   4.795   7.895   9.804 -0.0768 -0.3424 -0.1251
  145POPC   GL2 2016   5.003   8.178   9.767  0.1104  0.1955  0.1444
  145POPC   C1A 2017   5.129   7.943  10.239  0.1683 -0.0837  0.0009
  145POPC   D2A 2018   4.937   8.062  10.558 -0.4746  0.2910  0.0118
  145POPC   C3A 2019   4.932   7.948  11.006 -0.3354  0.1110 -0.1436
  145POPC   C4A 2020   4.857   7.986  11.487  0.1451  0.1207  0.1320
  145POPC   C1B 2021   5.377   8.302  10.058  0.0624 -0.1403  0.0738
  145POPC   C2B 2022   5.889   8.179  10.179 -0.1968 -0.1048 -0.0923
  145POPC   C3B 2023   6.297   8.216  10.491  0.1013 -0.0220  0.3339
  145POPC   C4B 2024   6.664   8.264  10.719 -0.0286 -0.2965 -0.0896
  146POPC   NC3 2025   8.099   0.824  13.903 -0.0145 -0.0485  0.2305
  146POPC   PO4 2026   8.284   1.030  13.543 -0.2339  0.1999 -0.2355
  146POPC   GL1 2027   8.399   0.883  13.170  0.0905  0.0734  0.2431
  146POPC   GL2 2028   8.708   1.042  13.020  0.4264  0.0784  0.2796
  146POPC   C1A 2029   8.405   0.838  12.688  0.1154 -0.4342  0.2432
  146POPC   D2A 2030   8.209   1.075  12.300  0.0265 -0.1613 -0.1672
  146POPC   C3A 2031   8.332   0.881  11.959  0.1071  0.0067  0.2173
  146POPC   C4A 2032   8.572   0.486  11.808  0.1460  0.0809  0.1846
  146POPC   C1B 2033   8.790   1.121  12.560 -0.0950 -0.3180 -0.1452
  146POPC   C2B 2034   8.775   0.945  12.241  0.2564  0.2680  0.1060
  146POPC   C3B 2035   8.989   0.816  11.857  0.0474 -0.1162  0.0487
  146POPC   C4B 2036   9.060   0.411  11.686  0.2369  0.2341 -0.2856
  147POPC   NC3 2037   4.773   7.078   9.596  0.1977 -0.2247 -0.0948
  147POPC   PO4 2038   4.541   6.786   9.964 -0.1362  0.0935  0.1129
  147POPC   GL1 2039   4.614   6.687  10.292 -0.0218  0.1009 -0.1679
  147POPC   GL2 2040   4.619   6.374  10.429  0.0732 -0.2802  0.0515
  147POPC   C1A 2041   4.558   6.813  10.732  0.0692  0.0264  0.0749
  147POPC   D2A 2042   4.519   6.761  11.189  0.0792 -0.0752 -0.0524
  147POPC   C3A 2043   4.325   6.562  11.443  0.1505 -0.0771  0.2669
  147POPC   C4A 2044   4.442   6.248  11.638  0.2632  0.2361 -0.1950
  147POPC   C1B 2045   4.864   6.459  10.770  0.0187  0.0182 -0.0897
  147POPC   C2B 2046   4.918   6.402  11.247  0.0411  0.1879  0.0477
  147POPC   C3B 2047   5.046   6.485  11.562 -0.1374  0.2389 -0.0033
  147POPC   C4B 2048   5.275   6.527  11.944 -0.1069 -0.1693  0.0545
  148POPC   NC3 2049  10.076   1.051  13.590 -0.2939  0.1209  0.2890
  148POPC   PO4 2050  10.152   1.479  13.536  0.1481 -0.2069  0.3975
  148POPC   GL1 2051   9.967   1.584  13.119 -0.0777  0.1092  0.1188
  148POPC   GL2 2052   9.747   1.832  13.024 -0.0812  0.0126  0.1626
  148POPC   C1A 2053  10.127   1.803  12.793 -0.4324  0.4179 -0.2553
  148POPC   D2A 2054  10.388   1.976  12.494  0.0800  0.2027 -0.1852
  148POPC   C3A 2055  10.782   1.772  12.311 -0.4318 -0.0039  0.2958
  148POPC   C4A 2056  11.025   1.886  12.010 -0.1107 -0.0301 -0.1880
  148POPC   C1B 2057   9.770   1.963  12.473 -0.3111  0.0925 -0.0903
  148POPC   C2B 2058   9.972   2.011  12.023  0.0068  0.0765 -0.1043
  148POPC   C3B 2059  10.277   1.799  11.632  0.2680  0.1133  0.0181
  148POPC   C4B 2060  10.738   1.614  11.448  0.1211  0.0373  0.1564
  149POPC   NC3 2061   5.729   2.863  13.663 -0.1419  0.2157 -0.1029
  149POPC   PO4 2062   5.864   3.225  13.850 -0.0217 -0.0752 -0.0700
  149POPC   GL1 2063   5.990   3.341  13.389  0.1578  0.0184 -0.0354
  149POPC   GL2 2064   5.931   3.035  13.211  0.1188  0.2198 -0.3854
  149POPC   C1A 2065   5.860   3.542  13.069 -0.1609  0.2901 -0.1036
  149POPC   D2A 2066   5.943   3.585  12.585 -0.1435  0.3463  0.1147
  149POPC   C3A 2067   5.945   3.182  12.399  0.1412 -0.1203  0.0971
  149POPC   C4A 2068   5.810   2.914  12.241  0.1504  0.2060  0.0685
  149POPC   C1B 2069   6.019   2.930  12.828  0.1199 -0.1127  0.1874
  149POPC   C2B 2070   6.285   2.820  12.488 -0.2244  0.2673 -0.1782
  149POPC   C3B 2071   6.299   2.876  12.140  0.4426  0.0329  0.0936
  149POPC   C4B 2072   6.305   3.265  11.892  0.0851  0.1604  0.0350
  150POPC   NC3 2073   5.322   5.202   9.938 -0.0937  0.0141 -0.0383
  150POPC   PO4 2074   4.938   5.071   9.958  0.0661  0.0121  0.0105
  150POPC   GL1 2075   4.662   5.187  10.235  0.5450  0.4303  0.0025
  150POPC   GL2 2076   4.881   5.459  10.301  0.0259 -0.4481  0.0980
  150POPC   C1A 2077   4.458   5.359  10.594  0.0237 -0.2225 -0.1408
  150POPC   D2A 2078   4.455   5.465  10.986  0.1006  0.0411 -0.0031
  150POPC   C3A 2079   4.281   5.249  11.337  0.0501 -0.1857  0.1588
  150POPC   C4A 2080   4.023   5.385  11.695  0.0591  0.0083  0.0048
  150POPC   C1B 2081   5.045   5.190  10.599 -0.2618 -0.4482 -0.1909
  150POPC   C2B 2082   5.144   5.168  11.100  0.0978  0.0188 -0.1992
  150POPC   C3B 2083   5.229   5.542  11.415 -0.2004  0.1447  0.1887
  150POPC   C4B 2084   5.145   5.550  11.880 -0.3393 -0.0613 -0.0368
  151POPC   NC3 2085   2.131   0.046   9.849  0.1709  0.0953  0.1373
  151POPC   PO4 2086   1.920  -0.395   9.868 -0.1587 -0.2254  0.0491
  151POPC   GL1 2087   1.783  -0.200  10.223 -0.0947  0.1097  0.0045
  151POPC   GL2 2088   1.518  -0.124  10.274  0.1232 -0.2362  0.0782
  151POPC   C1A 2089   1.968  -0.143  10.545 -0.3141 -0.2293  0.0609
  151POPC   D2A 2090   2.324  -0.165  10.717  0.0483  0.0117 -0.0444
  151POPC   C3A 2091   2.592  -0.443  10.656  0.1288 -0.0335 -0.0084
  151POPC   C4A 2092   2.930  -0.764  10.582  0.1527 -0.0739 -0.4023
  151POPC   C1B 2093   1.572   0.212  10.629  0.0164 -0.4156 -0.0846
  151POPC   C2B 2094   1.903   0.263  11.035 -0.0414 -0.0908 -0.2183
  151POPC   C3B 2095   2.260   0.204  11.274 -0.0880  0.3919 -0.3726
  151POPC   C4B 2096   2.169   0.081  11.650 -0.0486  0.0068 -0.2878
  152POPC   NC3 2097   9.171   5.594  13.385 -0.0952  0.2600  0.0296
  152POPC   PO4 2098   9.181   5.235  13.306  0.1524 -0.0917  0.0488
  152POPC   GL1 2099   9.184   5.008  12.894 -0.1291 -0.0120  0.3139
  152POPC   GL2 2100   9.458   4.886  12.978 -0.0060  0.0384  0.0040
  152POPC   C1A 2101   9.199   5.077  12.424  0.1093  0.1527  0.0411
  152POPC   D2A 2102   9.062   5.193  12.011  0.1991  0.1667 -0.2414
  152POPC   C3A 2103   9.106   4.840  11.748 -0.1077 -0.0519  0.3722
  152POPC   C4A 2104   8.960   4.569  11.363  0.1465  0.2938 -0.0863
  152POPC   C1B 2105   9.659   5.008  12.690  0.1524 -0.2062  0.4005
  152POPC   C2B 2106  10.029   5.080  12.302 -0.0324 -0.0923 -0.2250
  152POPC   C3B 2107   9.954   5.284  11.909  0.2457 -0.3132  0.1032
  152POPC   C4B 2108   9.754   5.241  11.528  0.0297 -0.1573 -0.0276
  153POPC   NC3 2109   7.870   7.200  13.557 -0.1279 -0.0296 -0.2062
  153POPC   PO4 2110   7.972   7.538  13.271  0.1263  0.0099  0.3647
  153POPC   GL1 2111   7.910   7.822  13.038  0.1868  0.2042  0.1421
  153POPC   GL2 2112   8.197   7.844  12.850  0.2253 -0.1859 -0.2112
  153POPC   C1A 2113   7.798   7.744  12.581 -0.0521  0.1244 -0.0444
  153POPC   D2A 2114   7.901   7.684  12.204 -0.2071 -0.2375 -0.1213
  153POPC   C3A 2115   7.496   7.645  12.009 -0.0195 -0.1330 -0.3003
  153POPC   C4A 2116   7.012   7.772  11.948 -0.0759 -0.3610 -0.0584
  153POPC   C1B 2117   8.369   7.604  12.459  0.1338 -0.0490 -0.3530
  153POPC   C2B 2118   8.365   7.457  11.949  0.2430  0.1420  0.1819
  153POPC   C3B 2119   7.986   7.356  11.496  0.1731  0.2868 -0.1369
  153POPC   C4B 2120   7.465   7.386  11.501 -0.0944  0.0527  0.1180
  154POPC   NC3 2121   3.754  11.351  13.773  0.1783  0.4737 -0.1527
  154POPC   PO4 2122   3.948  11.194  13.607  0.1205 -0.0760 -0.0888
  154POPC   GL1 2123   3.856  11.312  13.284 -0.3862  0.0812 -0.2235
  154POPC   GL2 2124   3.800  11.647  13.395 -0.3038 -0.1172  0.2370
  154POPC   C1A 2125   3.905  11.195  12.842  0.3676 -0.1612 -0.2146
  154POPC   D2A 2126   4.328  11.040  12.646 -0.0405  0.1688  0.0616
  154POPC   C3A 2127   4.329  10.670  12.341  0.1217 -0.0259  0.3538
  154POPC   C4A 2128   4.465  10.417  12.064 -0.1013  0.0013  0.2054
  154POPC   C1B 2129   3.652  11.577  12.973 -0.2403 -0.0939  0.3161
  154POPC   C2B 2130   3.473  11.455  12.578  0.0855 -0.1790 -0.0268
  154POPC   C3B 2131   3.239  11.486  12.180  0.0594  0.3206  0.2003
  154POPC   C4B 2132   3.022  11.358  11.786  0.0977 -0.0475  0.0859
  155POPC   NC3 2133   7.380   1.060  13.639  0.0818 -0.0683 -0.1305
  155POPC   PO4 2134   7.714   1.180  13.804 -0.0359 -0.1582  0.1258
  155POPC   GL1 2135   7.796   1.040  13.357  0.0270  0.1508 -0.0212
  155POPC   GL2 2136   7.658   0.707  13.378 -0.0785 -0.0326  0.0037
  155POPC   C1A 2137   7.755   1.199  12.863  0.0894  0.0294  0.0254
  155POPC   D2A 2138   7.820   1.367  12.326 -0.3125  0.1366  0.1544
  155POPC   C3A 2139   8.116   1.686  12.178  0.1393 -0.0978 -0.2810
  155POPC   C4A 2140   8.530   1.981  11.965  0.0003  0.0602  0.1734
  155POPC   C1B 2141   7.901   0.705  12.981 -0.0238 -0.2520 -0.2091
  155POPC   C2B 2142   8.165   0.392  12.804  0.0397  0.0654  0.1226
  155POPC   C3B 2143   8.319   0.072  12.646 -0.2178  0.1933 -0.1006
  155POPC   C4B 2144   8.378  -0.178  12.257  0.0867  0.1423  0.0838
  156POPC   NC3 2145   8.319   5.218  13.539 -0.4245  0.0185 -0.2891
  156POPC   PO4 2146   8.020   5.476  13.556 -0.1901  0.1452  0.0794
  156POPC   GL1 2147   7.993   5.540  13.108 -0.0289  0.1279  0.0812
  156POPC   GL2 2148   8.190   5.200  12.924  0.3839  0.0453  0.0798
  156POPC   C1A 2149   7.893   5.621  12.673 -0.1329 -0.0528  0.0320
  156POPC   D2A 2150   7.654   5.804  12.311  0.1257 -0.1758 -0.2544
  156POPC   C3A 2151   7.692   5.689  11.874  0.0012  0.0038  0.1360
  156POPC   C4A 2152   7.472   5.564  11.478  0.1283  0.1472 -0.0456
  156POPC   C1B 2153   8.218   5.316  12.476 -0.1015  0.1958  0.0821
  156POPC   C2B 2154   7.881   5.281  12.178 -0.2886  0.1513 -0.2507
  156POPC   C3B 2155   7.678   5.222  11.851  0.0391  0.0762 -0.1301
  156POPC   C4B 2156   7.327   5.089  11.648 -0.1172  0.4513  0.0465
  157POPC   NC3 2157  10.817   7.146  13.733  0.0886 -0.0375 -0.0207
  157POPC   PO4 2158  11.117   7.172  13.369  0.1544  0.0396 -0.0141
  157POPC   GL1 2159  11.297   7.037  13.050  0.0841 -0.2764  0.1247
  157POPC   GL2 2160  11.596   7.213  13.093 -0.1271  0.2151  0.0819
  157POPC   C1A 2161  11.513   6.752  12.873  0.2378 -0.0409  0.1639
  157POPC   D2A 2162  11.863   6.472  12.707  0.1513  0.1045  0.0103
  157POPC   C3A 2163  12.129   6.515  12.412  0.0773  0.0929  0.0837
  157POPC   C4A 2164  12.058   6.899  12.187  0.2019 -0.2610  0.0932
  157POPC   C1B 2165  11.954   6.977  12.766 -0.2721  0.2373 -0.0356
  157POPC   C2B 2166  12.002   7.330  12.503 -0.2232 -0.0072  0.0477
  157POPC   C3B 2167  12.294   7.722  12.561 -0.0041 -0.1572 -0.0148
  157POPC   C4B 2168  12.407   8.122  12.314  0.0986  0.1309  0.2252
  158POPC   NC3 2169   5.052   8.901  13.558  0.0901  0.2589 -0.2506
  158POPC   PO4 2170   4.708   9.012  13.337  0.0478  0.1724  0.2948
  158POPC   GL1 2171   4.498   8.806  13.005 -0.1318 -0.1433 -0.2862
  158POPC   GL2 2172   4.262   8.600  13.065  0.0508  0.2345 -0.2542
  158POPC   C1A 2173   4.248   8.763  12.580  0.0940  0.0264  0.3856
  158POPC   D2A 2174   4.260   8.658  12.239 -0.0301  0.2001  0.1840
  158POPC   C3A 2175   3.973   8.323  11.969  0.2432 -0.0618  0.0786
  158POPC   C4A 2176   3.776   8.233  11.539 -0.1210  0.2761  0.0793
  158POPC   C1B 2177   4.300   8.288  12.822  0.2485 -0.0121 -0.0112
  158POPC   C2B 2178   4.348   8.213  12.353  0.0604  0.0387  0.3711
  158POPC   C3B 2179   4.542   8.292  11.909 -0.1974  0.2038  0.0283
  158POPC   C4B 2180   4.883   8.479  11.693 -0.0071 -0.0930 -0.1652
  159POPC   NC3 2181   1.988   4.975  13.506 -0.0499 -0.2798 -0.0563
  159POPC   PO4 2182   1.784   4.526  13.601 -0.1664  0.1963 -0.1057
  159POPC   GL1 2183   1.807   4.352  13.159 -0.0385  0.2745 -0.1981
  159POPC   GL2 2184   2.104   4.549  13.177  0.2728 -0.0598  0.1655
  159POPC   C1A 2185   1.881   4.319  12.757 -0.2141 -0.0925 -0.0284
  159POPC   D2A 2186   2.202   4.189  12.454 -0.1167 -0.1872  0.4243
  159POPC   C3A 2187   2.278   4.176  12.039 -0.1813  0.2516 -0.1299
  159POPC   C4A 2188   2.552   3.990  11.723 -0.0935  0.3878  0.1151
  159POPC   C1B 2189   2.246   4.665  12.793 -0.3057 -0.1202 -0.0846
  159POPC   C2B 2190   2.197   5.044  12.541  0.3952 -0.0670  0.1632
  159POPC   C3B 2191   2.206   5.226  12.124 -0.2190  0.3961  0.0264
  159POPC   C4B 2192   2.554   5.423  12.082 -0.2135 -0.0750  0.2986
  160POPC   NC3 2193   1.307   5.310  13.742  0.0287 -0.0711  0.0055
  160POPC   PO4 2194   1.470   4.964  13.594 -0.2866  0.1421 -0.0705
  160POPC   GL1 2195   1.606   4.838  13.170  0.1620 -0.0603  0.3051
  160POPC   GL2 2196   1.853   4.957  13.048  0.0425  0.0682  0.0142
  160POPC   C1A 2197   1.766   4.776  12.581  0.0280 -0.2056 -0.0655
  160POPC   D2A 2198   1.867   4.619  12.181 -0.1303 -0.2586  0.0148
  160POPC   C3A 2199   1.650   4.320  11.911  0.3114 -0.3174 -0.0335
  160POPC   C4A 2200   1.598   4.348  11.552 -0.0600  0.1110  0.1374
  160POPC   C1B 2201   1.735   5.264  12.732  0.1671 -0.0230  0.1506
  160POPC   C2B 2202   1.757   5.499  12.401  0.2378  0.0023 -0.1072
  160POPC   C3B 2203   1.726   5.331  11.964  0.3033 -0.0461 -0.0573
  160POPC   C4B 2204   1.520   5.009  11.897  0.1512 -0.3000  0.1509
  161POPC   NC3 2205   5.500   0.107   8.833  0.1794  0.1585 -0.2308
  161POPC   PO4 2206   5.178   0.146   9.212  0.0727  0.1170 -0.0057
  161POPC   GL1 2207   5.259   0.054   9.643 -0.0513  0.1253  0.1398
  161POPC   GL2 2208   5.129   0.405   9.828 -0.1050 -0.0811 -0.0498
  161POPC   C1A 2209   5.217  -0.194   9.953  0.3844 -0.1338 -0.1646
  161POPC   D2A 2210   4.986  -0.316  10.324  0.0821  0.0455  0.2554
  161POPC   C3A 2211   4.864  -0.274  10.727  0.0095 -0.0701  0.2280
  161POPC   C4A 2212   4.843  -0.218  11.237  0.2640 -0.3194  0.2089
  161POPC   C1B 2213   5.432   0.313  10.077  0.0879 -0.1721 -0.1954
  161POPC   C2B 2214   5.552   0.362  10.514  0.0566 -0.4287  0.1155
  161POPC   C3B 2215   5.418   0.489  10.932 -0.1184  0.1843 -0.0565
  161POPC   C4B 2216   5.519   0.521  11.368  0.3133  0.2485 -0.0439
  162POPC   NC3 2217   7.321   8.400  14.047  0.0470 -0.0740 -0.2241
  162POPC   PO4 2218   7.129   8.402  13.571  0.0435  0.0790 -0.3167
  162POPC   GL1 2219   7.008   8.319  13.134  0.0860  0.2045  0.0397
  162POPC   GL2 2220   7.365   8.111  12.921  0.0601  0.1143  0.0695
  162POPC   C1A 2221   6.832   8.170  12.822 -0.1692  0.1723  0.0076
  162POPC   D2A 2222   6.502   7.791  12.774 -0.0397 -0.0421 -0.1701
  162POPC   C3A 2223   6.427   7.575  12.396 -0.1671  0.0599  0.4069
  162POPC   C4A 2224   6.186   7.370  12.118 -0.1670 -0.1675 -0.4864
  162POPC   C1B 2225   7.428   8.149  12.489  0.0919 -0.1197  0.2574
  162POPC   C2B 2226   7.520   8.289  12.087  0.2887 -0.1651 -0.0882
  162POPC   C3B 2227   7.496   8.423  11.600 -0.0896  0.2557  0.0409
  162POPC   C4B 2228   7.522   8.323  11.200 -0.2303  0.0824 -0.1993
  163POPC   NC3 2229   8.009   8.628  13.543  0.2892  0.1555 -0.1104
  163POPC   PO4 2230   8.068   8.250  13.295 -0.2717 -0.1630  0.1291
  163POPC   GL1 2231   7.860   8.319  12.902  0.0123 -0.1592  0.0660
  163POPC   GL2 2232   7.710   8.590  12.746  0.0494 -0.0729  0.2631
  163POPC   C1A 2233   8.021   8.291  12.509 -0.0723  0.3619  0.2406
  163POPC   D2A 2234   8.131   8.297  12.025 -0.0710  0.0448 -0.0435
  163POPC   C3A 2235   7.974   8.024  11.753 -0.1918 -0.0522 -0.0680
  163POPC   C4A 2236   7.844   7.941  11.340 -0.0605 -0.2357 -0.0170
  163POPC   C1B 2237   7.868   8.732  12.354 -0.0971  0.1885  0.0124
  163POPC   C2B 2238   7.923   8.760  11.966 -0.1189 -0.1335  0.2288
  163POPC   C3B 2239   8.079   8.568  11.532  0.3363 -0.0361 -0.3276
  163POPC   C4B 2240   8.350   8.113  11.386  0.2332 -0.2023 -0.0351
  164POPC   NC3 2241   6.125   1.549  14.020 -0.2202 -0.2035 -0.1773
  164POPC   PO4 2242   6.111   1.530  13.646 -0.2470 -0.3560 -0.3947
  164POPC   GL1 2243   5.923   1.749  13.202  0.3854 -0.0708 -0.0005
  164POPC   GL2 2244   5.810   2.067  13.182 -0.0635  0.2157  0.0533
  164POPC   C1A 2245   5.618   1.771  12.816  0.4545 -0.1232  0.2138
  164POPC   D2A 2246   5.776   1.895  12.406  0.0596 -0.1851 -0.0054
  164POPC   C3A 2247   5.982   1.854  11.984 -0.1352  0.0010  0.0547
  164POPC   C4A 2248   6.431   1.802  11.741  0.1014  0.1998  0.0344
  164POPC   C1B 2249   5.770   2.469  12.881 -0.0111 -0.0261  0.1679
  164POPC   C2B 2250   5.767   2.474  12.474  0.0702 -0.3067  0.2602
  164POPC   C3B 2251   5.669   2.288  12.121 -0.2021  0.0785 -0.1683
  164POPC   C4B 2252   5.726   2.204  11.696 -0.0227 -0.0492  0.0757
  165POPC   NC3 2253   7.478   6.726  13.741  0.2968 -0.2203  0.0440
  165POPC   PO4 2254   7.433   6.986  13.488 -0.0746  0.2495  0.0563
  165POPC   GL1 2255   7.354   6.737  13.245 -0.0377  0.3084  0.2725
  165POPC   GL2 2256   7.080   6.700  13.310  0.1194  0.1069  0.2936
  165POPC   C1A 2257   7.228   6.537  12.877  0.0776  0.0811  0.4279
  165POPC   D2A 2258   7.314   6.260  12.515 -0.3858  0.0480 -0.0619
  165POPC   C3A 2259   7.078   6.067  12.137 -0.1069 -0.0528  0.1173
  165POPC   C4A 2260   6.707   5.841  11.868 -0.2252 -0.0064  0.2406
  165POPC   C1B 2261   6.710   6.818  12.944  0.3767 -0.2897 -0.3134
  165POPC   C2B 2262   6.313   6.674  12.839  0.0978 -0.1157  0.2294
  165POPC   C3B 2263   6.504   6.270  12.824 -0.1959 -0.0708  0.2890
  165POPC   C4B 2264   6.986   6.079  12.860 -0.0826  0.3223  0.4067
  166POPC   NC3 2265   7.254   3.648   9.591  0.0808 -0.2851  0.0712
  166POPC   PO4 2266   7.089   3.304   9.584  0.0177  0.5312  0.3663
  166POPC   GL1 2267   6.821   3.356   9.904  0.4614 -0.1731  0.1790
  166POPC   GL2 2268   6.554   3.068  10.021 -0.2864  0.1788  0.0223
  166POPC   C1A 2269   6.981   3.101  10.233 -0.3118  0.1305  0.2482
  166POPC   D2A 2270   7.218   2.833  10.362  0.1608 -0.0132  0.2356
  166POPC   C3A 2271   7.233   2.891  10.820 -0.1763 -0.0958  0.0532
  166POPC   C4A 2272   7.004   2.971  11.262 -0.2947 -0.0556 -0.2191
  166POPC   C1B 2273   6.417   2.915  10.394 -0.2474 -0.0712 -0.2162
  166POPC   C2B 2274   6.380   2.936  10.904 -0.2179 -0.1790  0.1896
  166POPC   C3B 2275   6.291   3.112  11.330 -0.1709 -0.1377 -0.1244
  166POPC   C4B 2276   6.152   3.409  11.450  0.0245  0.4083  0.3223
  167POPC   NC3 2277   2.849   3.111  14.243  0.1418  0.0012 -0.0859
  167POPC   PO4 2278   2.992   3.130  13.795  0.0091  0.1199 -0.0960
  167POPC   GL1 2279   2.869   2.943  13.346  0.3141  0.0309 -0.0604
  167POPC   GL2 2280   2.996   2.898  13.097 -0.1113  0.3469  0.4050
  167POPC   C1A 2281   2.557   3.079  13.004 -0.1913 -0.0616 -0.1399
  167POPC   D2A 2282   2.107   3.181  12.932  0.0137 -0.1946 -0.2016
  167POPC   C3A 2283   1.831   2.921  12.802  0.1486  0.0212  0.2504
  167POPC   C4A 2284   1.669   2.483  12.548 -0.1166  0.1195 -0.0044
  167POPC   C1B 2285   2.921   2.947  12.545  0.0307 -0.0022  0.0871
  167POPC   C2B 2286   2.986   3.118  12.158 -0.2460 -0.3490  0.1378
  167POPC   C3B 2287   2.805   3.121  11.712  0.1363 -0.2732 -0.0715
  167POPC   C4B 2288   2.419   3.164  11.473  0.0847 -0.0379  0.0329
  168POPC   NC3 2289   5.136   0.818  13.234 -0.1678 -0.2581  0.2618
  168POPC   PO4 2290   5.164   1.283  13.317  0.0733  0.0775 -0.1284
  168POPC   GL1 2291   5.416   1.184  13.023  0.0144 -0.2775 -0.0389
  168POPC   GL2 2292   5.591   1.304  13.013 -0.1857 -0.1759 -0.1085
  168POPC   C1A 2293   5.506   1.265  12.542  0.0230 -0.1896  0.1090
  168POPC   D2A 2294   5.407   1.401  12.157  0.0471 -0.1437 -0.1287
  168POPC   C3A 2295   5.262   1.282  11.782  0.0463  0.2096 -0.3333
  168POPC   C4A 2296   5.246   1.091  11.327  0.1665 -0.2203 -0.2583
  168POPC   C1B 2297   5.944   1.350  12.745 -0.2216 -0.0509 -0.0597
  168POPC   C2B 2298   5.994   1.417  12.267  0.3695 -0.1629 -0.2851
  168POPC   C3B 2299   5.835   1.289  11.903 -0.0156 -0.1228 -0.2053
  168POPC   C4B 2300   5.715   1.093  11.491  0.1496 -0.1232 -0.0056
  169POPC   NC3 2301   4.827   3.528  13.962  0.0272  0.0377 -0.0148
  169POPC   PO4 2302   4.626   3.804  13.762 -0.0404 -0.0785 -0.1425
  169POPC   GL1 2303   4.674   3.921  13.312  0.2659  0.3770  0.1851
  169POPC   GL2 2304   4.856   4.182  13.452 -0.0773  0.0460 -0.0676
  169POPC   C1A 2305   4.878   3.677  12.866  0.1764  0.0702 -0.0689
  169POPC   D2A 2306   4.894   3.558  12.425  0.0791 -0.3518 -0.1253
  169POPC   C3A 2307   4.614   3.417  12.234  0.2125  0.1365 -0.3734
  169POPC   C4A 2308   4.564   3.255  11.877 -0.1745  0.3051  0.0226
  169POPC   C1B 2309   5.142   4.123  13.034  0.0588 -0.0641 -0.1743
  169POPC   C2B 2310   5.049   4.079  12.547 -0.0676  0.3579  0.0742
  169POPC   C3B 2311   5.148   3.866  12.150 -0.1586 -0.1695 -0.2813
  169POPC   C4B 2312   5.125   3.414  12.019 -0.3477 -0.1745  0.0458
  170POPC   NC3 2313   2.525  10.004  13.961 -0.1018 -0.0449 -0.0729
  170POPC   PO4 2314   2.780  10.295  13.674  0.1750 -0.1290  0.0092
  170POPC   GL1 2315   2.915  10.135  13.272  0.0868 -0.0415 -0.0317
  170POPC   GL2 2316   2.697   9.937  13.232 -0.2264  0.2980 -0.0215
  170POPC   C1A 2317   2.870  10.221  12.759 -0.0492 -0.0724 -0.0381
  170POPC   D2A 2318   2.839  10.009  12.359 -0.2259  0.1815  0.1592
  170POPC   C3A 2319   3.015   9.575  12.328  0.2399 -0.2564  0.2523
  170POPC   C4A 2320   2.996   9.110  12.305 -0.0626  0.1765  0.2436
  170POPC   C1B 2321   2.433   9.937  12.993 -0.1044 -0.0318 -0.1185
  170POPC   C2B 2322   2.168   9.958  12.739  0.0730 -0.4750  0.1534
  170POPC   C3B 2323   1.807  10.116  12.810 -0.1448 -0.1129 -0.3055
  170POPC   C4B 2324   1.563  10.586  12.666 -0.2888 -0.3138 -0.3857
  171POPC   NC3 2325  10.459   1.053  14.400  0.0538  0.2445  0.0860
  171POPC   PO4 2326  10.532   0.991  13.966  0.1369  0.0083  0.0721
  171POPC   GL1 2327  10.564   1.176  13.495  0.2929 -0.0595  0.0602
  171POPC   GL2 2328  10.843   0.949  13.393 -0.4577  0.3872  0.2912
  171POPC   C1A 2329  10.379   1.236  12.967  0.2137  0.3235 -0.1750
  171POPC   D2A 2330  10.555   1.324  12.529 -0.1757 -0.1514  0.1542
  171POPC   C3A 2331  10.446   1.084  12.220 -0.0000 -0.1777 -0.3778
  171POPC   C4A 2332  10.230   0.695  12.068 -0.1732 -0.2158 -0.1518
  171POPC   C1B 2333  10.590   0.795  12.966  0.0265  0.0680 -0.0752
  171POPC   C2B 2334  10.504   0.730  12.577 -0.1635  0.2219  0.1993
  171POPC   C3B 2335  10.193   0.373  12.528  0.2333  0.1005 -0.1390
  171POPC   C4B 2336   9.732   0.243  12.386  0.0228 -0.1484  0.3185
  172POPC   NC3 2337   5.576   3.683  14.198  0.0509  0.0536 -0.0198
  172POPC   PO4 2338   5.428   3.510  13.764 -0.2405  0.1532 -0.3701
  172POPC   GL1 2339   5.500   3.252  13.299 -0.0742  0.1662 -0.1588
  172POPC   GL2 2340   5.368   3.499  13.157 -0.1542  0.1131 -0.3351
  172POPC   C1A 2341   5.561   3.104  12.867 -0.1669 -0.2218  0.1915
  172POPC   D2A 2342   5.318   3.402  12.550  0.0724  0.0381  0.0080
  172POPC   C3A 2343   5.581   3.536  12.251 -0.0092  0.0571 -0.0455
  172POPC   C4A 2344   5.987   3.668  12.091 -0.1235  0.0951  0.3754
  172POPC   C1B 2345   5.495   3.834  12.786 -0.0366  0.0196  0.2423
  172POPC   C2B 2346   5.533   4.001  12.465  0.0469 -0.0416 -0.1818
  172POPC   C3B 2347   5.356   4.362  12.288 -0.4112  0.1274  0.0276
  172POPC   C4B 2348   5.137   4.640  12.378 -0.1165 -0.3107 -0.2088
  173POPC   NC3 2349   1.941   1.518   9.709 -0.0458  0.1058 -0.2378
  173POPC   PO4 2350   2.149   1.877   9.853 -0.1817  0.4270  0.0165
  173POPC   GL1 2351   2.097   1.594  10.208 -0.0187 -0.2068 -0.3144
  173POPC   GL2 2352   1.857   1.296  10.147 -0.2007  0.0295  0.0307
  173POPC   C1A 2353   2.138   1.495  10.638  0.3848 -0.3298  0.0083
  173POPC   D2A 2354   2.322   1.691  10.984 -0.0253  0.7202  0.2049
  173POPC   C3A 2355   1.948   1.667  11.294  0.6619  0.0283 -0.0165
  173POPC   C4A 2356   1.593   1.865  11.588 -0.2333  0.0861 -0.0740
  173POPC   C1B 2357   1.925   1.085  10.483 -0.2087  0.2222 -0.1351
  173POPC   C2B 2358   1.699   0.846  10.718 -0.2830 -0.0870 -0.4117
  173POPC   C3B 2359   1.472   0.622  11.053  0.0540  0.0058 -0.0710
  173POPC   C4B 2360   1.394   0.169  11.124  0.1806 -0.0405 -0.0814
  174POPC   NC3 2361  11.034   8.229  12.712 -0.0895  0.0524  0.0519
  174POPC   PO4 2362  11.245   8.483  12.862  0.0053 -0.2754 -0.5661
  174POPC   GL1 2363  11.532   8.251  12.682  0.1657 -0.2563 -0.0091
  174POPC   GL2 2364  11.383   8.100  12.359 -0.0068  0.3918 -0.1609
  174POPC   C1A 2365  11.903   8.136  12.755  0.2253  0.1630  0.0316
  174POPC   D2A 2366  12.024   7.717  12.966  0.0940 -0.0895  0.1075
  174POPC   C3A 2367  12.502   7.673  13.004  0.3566 -0.1341 -0.0676
  174POPC   C4A 2368  12.915   7.942  13.104  0.1177  0.0264 -0.0176
  174POPC   C1B 2369  11.293   7.651  12.198 -0.0386  0.0287 -0.2564
  174POPC   C2B 2370  11.097   7.344  12.120 -0.2385 -0.0121 -0.0473
  174POPC   C3B 2371  11.160   6.946  11.936  0.0132  0.0748  0.1313
  174POPC   C4B 2372  11.337   6.534  11.886  0.0041  0.0686 -0.1954
  175POPC   NC3 2373   2.180   2.694  14.049 -0.0073  0.0445 -0.3013
  175POPC   PO4 2374   2.133   2.290  13.957  0.0931 -0.1527  0.0591
  175POPC   GL1 2375   1.957   2.474  13.578  0.1739 -0.3063  0.1565
  175POPC   GL2 2376   1.801   2.247  13.352 -0.2765 -0.1148 -0.2294
  175POPC   C1A 2377   2.171   2.690  13.192 -0.1288  0.0391 -0.1902
  175POPC   D2A 2378   2.301   2.726  12.649  0.0615 -0.3400 -0.1725
  175POPC   C3A 2379   2.082   2.754  12.339 -0.0201  0.1305  0.3753
  175POPC   C4A 2380   1.784   2.762  12.018  0.0531 -0.1138 -0.3234
  175POPC   C1B 2381   1.906   2.334  12.949 -0.0804 -0.1705 -0.0900
  175POPC   C2B 2382   2.301   2.201  12.789  0.0099 -0.0070 -0.1619
  175POPC   C3B 2383   2.516   2.108  12.388  0.0776  0.2386  0.3029
  175POPC   C4B 2384   2.628   1.789  12.069  0.0279 -0.0224 -0.1927
  176POPC   NC3 2385   4.951   3.525   9.363  0.0834 -0.0279  0.2179
  176POPC   PO4 2386   5.293   3.369   9.687 -0.0305  0.2300  0.1806
  176POPC   GL1 2387   5.286   3.401  10.157 -0.0338 -0.2607 -0.0349
  176POPC   GL2 2388   5.518   3.254  10.360 -0.1527 -0.3404 -0.2216
  176POPC   C1A 2389   5.087   3.470  10.660 -0.2950  0.1039 -0.1153
  176POPC   D2A 2390   5.230   3.732  11.126  0.0016 -0.1322 -0.3046
  176POPC   C3A 2391   5.033   3.867  11.459  0.1521  0.3704 -0.1979
  176POPC   C4A 2392   4.745   3.691  11.783 -0.1203  0.1132 -0.2346
  176POPC   C1B 2393   5.409   3.119  10.701 -0.2059 -0.2753  0.1491
  176POPC   C2B 2394   5.289   3.239  11.105  0.0940 -0.4475 -0.1117
  176POPC   C3B 2395   5.294   3.395  11.526  0.5628 -0.0709  0.2840
  176POPC   C4B 2396   5.489   3.699  11.775 -0.0787  0.0065 -0.0571
  177POPC   NC3 2397   5.332   2.774   9.534 -0.4352 -0.1087  0.1814
  177POPC   PO4 2398   4.946   2.833   9.768  0.1378 -0.1633 -0.0564
  177POPC   GL1 2399   4.817   2.505  10.000  0.2535 -0.1228  0.1934
  177POPC   GL2 2400   4.829   2.245   9.973 -0.0085  0.0284  0.1685
  177POPC   C1A 2401   4.460   2.451  10.315  0.2633 -0.1190 -0.0925
  177POPC   D2A 2402   4.532   2.707  10.596 -0.1805  0.1566  0.1285
  177POPC   C3A 2403   4.700   3.112  10.571 -0.0823 -0.1890  0.0646
  177POPC   C4A 2404   4.694   3.445  10.351  0.4478  0.0476  0.0284
  177POPC   C1B 2405   4.687   2.037  10.366 -0.1337 -0.0672 -0.0078
  177POPC   C2B 2406   4.474   2.036  10.704 -0.2737  0.1374  0.2293
  177POPC   C3B 2407   4.335   2.363  10.914 -0.2553  0.2552 -0.0413
  177POPC   C4B 2408   4.062   2.301  11.183 -0.0343  0.1031  0.1524
  178POPC   NC3 2409   3.383   1.817  13.637  0.1479 -0.1186 -0.0646
  178POPC   PO4 2410   3.501   1.399  13.437 -0.1476  0.2942  0.1451
  178POPC   GL1 2411   3.437   1.596  13.121 -0.0409  0.0308  0.4089
  178POPC   GL2 2412   3.365   1.980  13.025 -0.2652 -0.2365 -0.1710
  178POPC   C1A 2413   3.440   1.412  12.669 -0.1383 -0.2103 -0.1781
  178POPC   D2A 2414   3.407   1.499  12.278 -0.0381 -0.0464  0.0689
  178POPC   C3A 2415   2.979   1.425  12.139 -0.2079  0.0259 -0.2701
  178POPC   C4A 2416   2.677   1.277  11.833  0.2021  0.1640 -0.0217
  178POPC   C1B 2417   3.509   1.975  12.642 -0.3823 -0.3759  0.0464
  178POPC   C2B 2418   3.582   1.984  12.232 -0.0135  0.0067  0.2751
  178POPC   C3B 2419   3.505   1.987  11.788  0.2453 -0.0742  0.0107
  178POPC   C4B 2420   3.694   1.978  11.317 -0.1158 -0.2288 -0.2025
  179POPC   NC3 2421   3.883   7.598  13.460  0.2421  0.0919  0.3004
  179POPC   PO4 2422   3.502   7.896  13.505 -0.0159 -0.0248  0.2932
  179POPC   GL1 2423   3.704   7.950  13.143  0.1024  0.0395  0.0068
  179POPC   GL2 2424   3.825   8.199  13.005 -0.0329 -0.0176  0.2044
  179POPC   C1A 2425   3.606   7.873  12.696 -0.0940  0.4116 -0.0424
  179POPC   D2A 2426   3.156   7.986  12.561 -0.0488  0.0248 -0.0381
  179POPC   C3A 2427   2.982   7.856  12.183 -0.1718 -0.1055 -0.1791
  179POPC   C4A 2428   3.235   7.638  11.800  0.0421 -0.1273 -0.0768
  179POPC   C1B 2429   3.924   8.335  12.550 -0.1481  0.1536 -0.1007
  179POPC   C2B 2430   3.725   8.737  12.315 -0.0540  0.3869 -0.0540
  179POPC   C3B 2431   3.328   8.715  12.128 -0.2024 -0.0306  0.1429
  179POPC   C4B 2432   2.902   8.882  11.885  0.1334 -0.2138  0.1409
  180POPC   NC3 2433   6.144   2.042  13.562  0.2664  0.2059 -0.0165
  180POPC   PO4 2434   6.156   2.531  13.544  0.2074  0.0287 -0.0737
  180POPC   GL1 2435   6.282   2.457  13.101  0.0220 -0.1364  0.1560
  180POPC   GL2 2436   6.326   2.072  13.076  0.4813 -0.6073 -0.0106
  180POPC   C1A 2437   6.565   2.450  12.685  0.2069  0.1464  0.2294
  180POPC   D2A 2438   6.800   2.389  12.252  0.3568  0.3088  0.1612
  180POPC   C3A 2439   6.517   2.301  11.773 -0.1160 -0.1701  0.2899
  180POPC   C4A 2440   6.222   2.197  11.498 -0.1188  0.2553 -0.3215
  180POPC   C1B 2441   6.194   2.092  12.637  0.1996  0.1931 -0.2261
  180POPC   C2B 2442   6.177   2.358  12.193  0.0971  0.0078  0.1652
  180POPC   C3B 2443   6.000   2.591  11.890 -0.1162 -0.0767  0.2065
  180POPC   C4B 2444   5.919   2.599  11.399 -0.1005  0.1376  0.0876
  181POPC   NC3 2445   6.477   3.800  14.099 -0.1726  0.0709  0.2383
  181POPC   PO4 2446   6.829   3.550  13.923 -0.1415  0.1147  0.0569
  181POPC   GL1 2447   6.985   3.899  13.727  0.2591 -0.0179  0.1341
  181POPC   GL2 2448   6.750   4.194  13.638 -0.0908 -0.2216 -0.0875
  181POPC   C1A 2449   7.265   4.121  13.335  0.3365 -0.2778  0.3546
  181POPC   D2A 2450   7.653   4.132  12.948  0.1573  0.0252  0.0026
  181POPC   C3A 2451   7.742   4.237  12.568 -0.0373 -0.0426 -0.4191
  181POPC   C4A 2452   7.805   4.485  12.261  0.0428 -0.1296 -0.1066
  181POPC   C1B 2453   6.789   3.948  13.232 -0.1201 -0.3648 -0.1929
  181POPC   C2B 2454   6.696   4.086  12.761 -0.3660  0.0008  0.1338
  181POPC   C3B 2455   6.691   4.131  12.236  0.1877 -0.0964  0.1386
  181POPC   C4B 2456   6.727   4.165  11.684  0.0771 -0.2336 -0.0692
  182POPC   NC3 2457  11.341   0.265  13.853 -0.1175 -0.4042  0.0574
  182POPC   PO4 2458  11.108   0.124  13.466 -0.3063 -0.0688  0.3201
  182POPC   GL1 2459  11.122   0.127  13.059  0.1278 -0.1257 -0.0486
  182POPC   GL2 2460  11.199  -0.250  12.968 -0.0531 -0.0464  0.1889
  182POPC   C1A 2461  11.250   0.213  12.620 -0.1564  0.0024  0.2077
  182POPC   D2A 2462  11.570   0.412  12.356 -0.2136  0.1369 -0.1528
  182POPC   C3A 2463  11.539   0.367  11.967 -0.1042  0.1532  0.1297
  182POPC   C4A 2464  11.379   0.108  11.553  0.1539 -0.1319 -0.2745
  182POPC   C1B 2465  11.599  -0.214  12.876 -0.0634  0.0179  0.0705
  182POPC   C2B 2466  11.573  -0.148  12.508 -0.1551  0.0069  0.1392
  182POPC   C3B 2467  11.790  -0.013  12.205 -0.1733 -0.1450  0.2088
  182POPC   C4B 2468  12.254  -0.001  12.048 -0.0670 -0.1030  0.0880
  183POPC   NC3 2469   5.260   4.117  13.711  0.0451  0.2672  0.1453
  183POPC   PO4 2470   5.560   4.135  13.978 -0.0395 -0.2469  0.0744
  183POPC   GL1 2471   5.688   4.230  13.563 -0.1217  0.1478  0.0813
  183POPC   GL2 2472   5.685   3.905  13.332  0.1006  0.2072 -0.1921
  183POPC   C1A 2473   5.790   4.545  13.164  0.0516 -0.0869  0.0778
  183POPC   D2A 2474   6.120   4.758  12.958  0.1854  0.1903  0.1865
  183POPC   C3A 2475   6.112   5.066  12.723 -0.1514 -0.0423 -0.1772
  183POPC   C4A 2476   6.051   5.284  12.311  0.1249 -0.1589  0.0190
  183POPC   C1B 2477   5.880   4.048  13.084  0.1383  0.0524  0.0791
  183POPC   C2B 2478   5.994   4.196  12.800 -0.0808 -0.0192  0.1279
  183POPC   C3B 2479   5.850   4.516  12.505  0.0355 -0.2149  0.0102
  183POPC   C4B 2480   5.855   4.866  12.168  0.0149 -0.1089 -0.0559
  184POPC   NC3 2481   4.887   7.391  13.684  0.1076 -0.1203 -0.1130
  184POPC   PO4 2482   5.358   7.594  13.589  0.1679 -0.0204  0.0033
  184POPC   GL1 2483   5.307   7.619  13.120 -0.1588 -0.3816  0.1438
  184POPC   GL2 2484   5.138   7.928  13.042 -0.0630 -0.1703  0.1637
  184POPC   C1A 2485   5.414   7.597  12.649 -0.1259 -0.1231 -0.2461
  184POPC   D2A 2486   5.807   7.338  12.446  0.0405  0.1225  0.0870
  184POPC   C3A 2487   5.738   7.360  12.021  0.1668 -0.0163  0.1832
  184POPC   C4A 2488   5.352   7.326  12.037  0.2968 -0.0371 -0.0196
  184POPC   C1B 2489   5.215   8.121  12.735  0.0181 -0.3369 -0.0401
  184POPC   C2B 2490   5.356   8.000  12.362 -0.1124 -0.0951 -0.2136
  184POPC   C3B 2491   5.467   7.857  11.896 -0.2770  0.2278 -0.1547
  184POPC   C4B 2492   5.368   7.929  11.584 -0.2235  0.0030 -0.0548
  185POPC   NC3 2493   6.484  10.607  13.294 -0.2720 -0.1943  0.1811
  185POPC   PO4 2494   6.088  10.511  13.330 -0.0978  0.1315 -0.1071
  185POPC   GL1 2495   6.112  10.539  12.873 -0.1148  0.2215 -0.1405
  185POPC   GL2 2496   6.253  10.734  12.749 -0.0522  0.5268 -0.0517
  185POPC   C1A 2497   6.127  10.383  12.454 -0.0488  0.2406 -0.0248
  185POPC   D2A 2498   6.134  10.325  12.031 -0.1683 -0.0359 -0.1505
  185POPC   C3A 2499   6.459  10.013  11.982  0.0522  0.0744 -0.0651
  185POPC   C4A 2500   6.767  10.067  11.680 -0.1865 -0.0448  0.3084
  185POPC   C1B 2501   5.970  10.877  12.405  0.1718  0.1683 -0.1245
  185POPC   C2B 2502   6.054  10.851  11.990 -0.0154  0.0943 -0.0258
  185POPC   C3B 2503   6.030  10.737  11.661  0.0663 -0.1514  0.1786
  185POPC   C4B 2504   6.028  10.286  11.555 -0.3213 -0.1781  0.2136
  186POPC   NC3 2505   4.313   6.277  10.042  0.4109 -0.4774  0.3005
  186POPC   PO4 2506   4.074   6.617  10.000 -0.2961 -0.1131  0.0800
  186POPC   GL1 2507   4.078   6.625  10.439  0.1834  0.0158  0.0138
  186POPC   GL2 2508   4.107   6.934  10.450 -0.1121 -0.1067  0.0192
  186POPC   C1A 2509   4.267   6.395  10.790  0.0643 -0.0159  0.1478
  186POPC   D2A 2510   4.494   6.236  11.126  0.4011 -0.3576  0.1610
  186POPC   C3A 2511   4.607   5.916  11.249 -0.1312 -0.2055 -0.0594
  186POPC   C4A 2512   4.769   5.824  11.666  0.1810 -0.1407 -0.0236
  186POPC   C1B 2513   4.044   6.994  10.873  0.0949 -0.0309  0.0528
  186POPC   C2B 2514   3.982   6.889  11.260  0.1730  0.1014 -0.0987
  186POPC   C3B 2515   3.975   6.930  11.725  0.2734  0.1723  0.3406
  186POPC   C4B 2516   3.519   7.026  11.994  0.5996  0.0647 -0.3458
  187POPC   NC3 2517   6.759   7.341  13.975 -0.0261  0.0474  0.0916
  187POPC   PO4 2518   6.365   7.277  13.866 -0.0733  0.2582 -0.0858
  187POPC   GL1 2519   6.453   7.261  13.550  0.2357  0.0436  0.1602
  187POPC   GL2 2520   6.248   7.463  13.325  0.3303  0.0889 -0.0761
  187POPC   C1A 2521   6.686   7.375  13.203 -0.2472 -0.1305 -0.0144
  187POPC   D2A 2522   6.776   7.373  12.773  0.1157 -0.0482 -0.2779
  187POPC   C3A 2523   6.790   7.069  12.453  0.1058 -0.2902  0.2584
  187POPC   C4A 2524   6.723   6.871  11.892 -0.3002 -0.0303 -0.2415
  187POPC   C1B 2525   6.295   7.348  12.843 -0.0692  0.2418  0.0120
  187POPC   C2B 2526   6.295   7.077  12.510  0.0251 -0.3083 -0.0337
  187POPC   C3B 2527   6.480   6.711  12.271  0.1706 -0.0590  0.3742
  187POPC   C4B 2528   6.811   6.496  12.508  0.0955 -0.1419  0.2841
  188POPC   NC3 2529   3.795   5.066   9.508  0.2565  0.1187 -0.0243
  188POPC   PO4 2530   3.596   5.332   9.800  0.1995  0.0965 -0.1395
  188POPC   GL1 2531   3.628   5.293  10.213 -0.1108  0.2783 -0.1798
  188POPC   GL2 2532   3.358   5.026  10.198  0.1854  0.2464 -0.1577
  188POPC   C1A 2533   3.949   5.488  10.717  0.0109  0.0119  0.1236
  188POPC   D2A 2534   4.132   5.847  10.952  0.2349 -0.0700 -0.1085
  188POPC   C3A 2535   4.127   5.817  11.414 -0.1157 -0.1076  0.0560
  188POPC   C4A 2536   4.272   5.809  11.890  0.0352  0.3896  0.0865
  188POPC   C1B 2537   2.901   5.138  10.352 -0.4218  0.0007 -0.1904
  188POPC   C2B 2538   2.645   5.318  10.638 -0.1638 -0.2143 -0.0719
  188POPC   C3B 2539   2.728   5.551  11.029 -0.0768  0.1798  0.1833
  188POPC   C4B 2540   2.963   5.727  10.932 -0.3018 -0.2784  0.0303
  189POPC   NC3 2541   2.778  10.980  13.560  0.4149 -0.2370 -0.1512
  189POPC   PO4 2542   2.769  11.342  13.369 -0.1844  0.1652  0.1461
  189POPC   GL1 2543   2.895  11.704  13.256 -0.1145  0.0129  0.1507
  189POPC   GL2 2544   3.298  11.824  13.255  0.1149 -0.1267 -0.1917
  189POPC   C1A 2545   2.846  11.971  12.892  0.0930 -0.2153  0.0049
  189POPC   D2A 2546   2.782  11.898  12.400  0.1392 -0.0579 -0.1599
  189POPC   C3A 2547   3.014  11.891  11.992 -0.2016  0.0917  0.0071
  189POPC   C4A 2548   2.743  12.172  11.669 -0.2053  0.0412 -0.2691
  189POPC   C1B 2549   3.331  11.912  12.847 -0.1465  0.2411 -0.0629
  189POPC   C2B 2550   3.340  11.908  12.426 -0.3397  0.1028 -0.0430
  189POPC   C3B 2551   3.560  11.901  11.978  0.1785 -0.2388  0.1089
  189POPC   C4B 2552   3.748  11.560  11.849  0.0818  0.1407 -0.3980
  190POPC   NC3 2553   7.379   3.633  13.915  0.1100  0.1568  0.2806
  190POPC   PO4 2554   7.122   3.436  13.534 -0.3924  0.2295 -0.0040
  190POPC   GL1 2555   7.380   3.628  13.244 -0.0535 -0.1281 -0.1502
  190POPC   GL2 2556   7.421   3.315  13.164  0.1676  0.1426  0.2065
  190POPC   C1A 2557   7.182   3.854  12.887 -0.0342 -0.2105 -0.1459
  190POPC   D2A 2558   7.283   3.699  12.458  0.1507  0.2099 -0.0235
  190POPC   C3A 2559   7.161   3.899  12.096  0.1603 -0.0646 -0.2609
  190POPC   C4A 2560   6.949   3.715  11.745  0.4461 -0.0194 -0.1866
  190POPC   C1B 2561   7.224   3.258  12.703 -0.0521  0.2498  0.0828
  190POPC   C2B 2562   7.103   3.298  12.221 -0.0420 -0.0621 -0.3189
  190POPC   C3B 2563   6.747   2.985  11.980 -0.1207  0.2481 -0.2547
  190POPC   C4B 2564   6.494   2.772  11.689  0.0917 -0.3150 -0.0150
  191POPC   NC3 2565   9.600   0.460  13.845  0.0220  0.3151 -0.2519
  191POPC   PO4 2566   9.169   0.630  13.761  0.1219  0.1468  0.2588
  191POPC   GL1 2567   9.278   0.564  13.358  0.0766  0.4386 -0.0609
  191POPC   GL2 2568   9.197   0.371  13.113  0.0127 -0.0244 -0.2357
  191POPC   C1A 2569   9.604   0.714  13.158  0.3480 -0.0198  0.1788
  191POPC   D2A 2570   9.567   0.724  12.690 -0.0881 -0.1601  0.3370
  191POPC   C3A 2571   9.390   1.121  12.509  0.0530 -0.2739 -0.1144
  191POPC   C4A 2572   9.136   1.317  12.162  0.2011 -0.0400  0.0630
  191POPC   C1B 2573   9.296   0.155  12.707 -0.0749 -0.0379  0.2753
  191POPC   C2B 2574   9.292   0.047  12.293 -0.3023  0.2256 -0.2222
  191POPC   C3B 2575   9.337   0.068  11.866  0.0838 -0.2361 -0.0036
  191POPC   C4B 2576   9.560   0.458  11.711 -0.0896 -0.1901 -0.4100
  192POPC   NC3 2577   7.123   1.507   9.315 -0.0106 -0.1117  0.2203
  192POPC   PO4 2578   7.485   1.398   9.486  0.0705 -0.0090  0.0578
  192POPC   GL1 2579   7.628   1.482   9.898 -0.2997  0.2169  0.0369
  192POPC   GL2 2580   7.555   1.201   9.967  0.2520 -0.3310 -0.2303
  192POPC   C1A 2581   7.357   1.570  10.285  0.0013  0.2385  0.2864
  192POPC   D2A 2582   7.229   1.763  10.640  0.0021  0.3437  0.2170
  192POPC   C3A 2583   7.046   1.688  11.131  0.2411  0.0955 -0.0977
  192POPC   C4A 2584   6.784   1.598  11.542 -0.2554  0.0587  0.1342
  192POPC   C1B 2585   7.650   0.758  10.151 -0.2742 -0.1087 -0.0648
  192POPC   C2B 2586   7.617   0.426  10.553  0.1033  0.1320 -0.2237
  192POPC   C3B 2587   7.567   0.268  10.956 -0.2358  0.2073  0.0814
  192POPC   C4B 2588   7.275   0.086  11.247  0.0313  0.3460 -0.3930
  193POPC   NC3 2589   2.551   5.072   9.616 -0.2927 -0.0871  0.3045
  193POPC   PO4 2590   2.129   4.882   9.694  0.0342 -0.1805 -0.5012
  193POPC   GL1 2591   1.957   4.987  10.166 -0.1606  0.2302  0.0958
  193POPC   GL2 2592   2.083   4.778  10.301 -0.2949 -0.1056 -0.3396
  193POPC   C1A 2593   1.651   4.984  10.495 -0.0062 -0.0672  0.3191
  193POPC   D2A 2594   1.484   4.804  10.942 -0.1726  0.0807 -0.1087
  193POPC   C3A 2595   1.732   4.613  11.138  0.1049 -0.0497 -0.2659
  193POPC   C4A 2596   1.908   4.710  11.593  0.1890 -0.1924 -0.0252
  193POPC   C1B 2597   1.732   4.527  10.325  0.2039 -0.1836  0.0038
  193POPC   C2B 2598   1.323   4.595  10.525  0.2437 -0.3168  0.1950
  193POPC   C3B 2599   1.081   4.563  10.975  0.2851  0.2698  0.0638
  193POPC   C4B 2600   1.206   4.694  11.344  0.1490 -0.2482 -0.0888
  194POPC   NC3 2601   2.862   4.251  13.605  0.0560  0.1299 -0.2298
  194POPC   PO4 2602   2.521   3.968  13.682  0.2008  0.4314  0.1768
  194POPC   GL1 2603   2.516   4.119  13.309  0.0558 -0.0176  0.1763
  194POPC   GL2 2604   2.816   3.968  13.206 -0.1151 -0.0265 -0.1005
  194POPC   C1A 2605   2.402   4.140  12.923  0.1988  0.0382  0.0896
  194POPC   D2A 2606   2.675   3.950  12.522 -0.0929  0.0827  0.1353
  194POPC   C3A 2607   2.761   4.204  12.144 -0.1083  0.0905  0.1304
  194POPC   C4A 2608   3.108   4.168  11.922  0.0790 -0.1645 -0.0058
  194POPC   C1B 2609   2.919   3.709  12.898 -0.0091 -0.1288 -0.3030
  194POPC   C2B 2610   3.199   3.439  12.669 -0.0397  0.0493 -0.3138
  194POPC   C3B 2611   3.408   3.315  12.358  0.2324 -0.3811 -0.1621
  194POPC   C4B 2612   3.602   3.272  12.001  0.2627 -0.2052 -0.0550
  195POPC   NC3 2613   4.774  10.281  13.603  0.0936 -0.1445  0.1064
  195POPC   PO4 2614   4.692  10.807  13.503 -0.2279  0.1952 -0.1610
  195POPC   GL1 2615   4.585  10.873  13.103  0.0287  0.1033 -0.2351
  195POPC   GL2 2616   4.715  11.229  12.951 -0.2955  0.1386  0.0549
  195POPC   C1A 2617   4.722  10.731  12.719  0.0364 -0.0441  0.0648
  195POPC   D2A 2618   4.827  10.650  12.357 -0.2192 -0.2734  0.1536
  195POPC   C3A 2619   4.944  10.287  11.966 -0.0326 -0.0006  0.0763
  195POPC   C4A 2620   4.762  10.319  11.633  0.2257  0.0470 -0.0059
  195POPC   C1B 2621   4.794  11.171  12.484 -0.0628  0.1478 -0.1034
  195POPC   C2B 2622   4.572  11.020  11.992 -0.0446  0.3549 -0.1671
  195POPC   C3B 2623   4.458  10.825  11.636 -0.1787  0.0047  0.1703
  195POPC   C4B 2624   4.209  10.778  11.259 -0.0331  0.0395  0.1013
  196POPC   NC3 2625  11.067   4.983  14.037  0.1811  0.1641  0.0477
  196POPC   PO4 2626  11.318   4.956  13.643  0.1934 -0.4016  0.0118
  196POPC   GL1 2627  11.375   5.333  13.308 -0.0126 -0.0589  0.1095
  196POPC   GL2 2628  11.168   5.693  13.254  0.1131  0.2554 -0.0571
  196POPC   C1A 2629  11.407   5.282  12.837  0.0720  0.2305 -0.1571
  196POPC   D2A 2630  11.561   5.368  12.420 -0.0981  0.2831 -0.3740
  196POPC   C3A 2631  11.822   5.201  12.180  0.1179  0.1205  0.0272
  196POPC   C4A 2632  12.316   5.102  12.116 -0.2221 -0.1510 -0.1136
  196POPC   C1B 2633  11.518   5.873  13.253 -0.0183 -0.1132  0.1455
  196POPC   C2B 2634  11.928   5.979  13.004  0.1253  0.1303  0.1446
  196POPC   C3B 2635  12.156   5.921  12.677  0.0009 -0.1413  0.2027
  196POPC   C4B 2636  12.155   6.078  12.211 -0.3056 -0.1206  0.2137
  197POPC   NC3 2637   9.843   5.336  13.703 -0.0181 -0.3654 -0.1686
  197POPC   PO4 2638   9.900   5.779  13.656  0.3346  0.3194 -0.2948
  197POPC   GL1 2639   9.679   5.553  13.277  0.0819  0.0697 -0.1431
  197POPC   GL2 2640   9.714   5.850  13.121  0.2590 -0.3123  0.2395
  197POPC   C1A 2641   9.489   5.516  12.803  0.0859  0.1689  0.0328
  197POPC   D2A 2642   9.584   5.420  12.307 -0.1717  0.0830 -0.3586
  197POPC   C3A 2643   9.578   5.057  12.037 -0.2559  0.0891  0.1924
  197POPC   C4A 2644   9.645   4.837  11.751  0.0922  0.0890  0.2021
  197POPC   C1B 2645   9.514   5.977  12.622 -0.0993  0.1766  0.1504
  197POPC   C2B 2646   9.322   6.234  12.237 -0.0850 -0.3345  0.0084
  197POPC   C3B 2647   9.020   6.378  12.124  0.2031  0.1302  0.3328
  197POPC   C4B 2648   8.924   6.315  11.725  0.1972 -0.0351  0.2163
  198POPC   NC3 2649   3.171   6.186  13.137 -0.0021 -0.3163 -0.1305
  198POPC   PO4 2650   3.600   6.015  13.261 -0.3696  0.1508  0.0411
  198POPC   GL1 2651   4.011   5.941  13.130 -0.1040 -0.0676  0.2817
  198POPC   GL2 2652   4.253   6.128  13.103  0.1475  0.1106 -0.0188
  198POPC   C1A 2653   4.324   5.711  12.736  0.1549 -0.1408  0.0119
  198POPC   D2A 2654   4.245   5.610  12.307  0.2189  0.1661 -0.0227
  198POPC   C3A 2655   4.589   5.305  12.005  0.0387 -0.2801 -0.1840
  198POPC   C4A 2656   4.687   5.325  11.593  0.0761  0.0825  0.1681
  198POPC   C1B 2657   4.425   6.313  12.726  0.0123  0.1246 -0.0671
  198POPC   C2B 2658   4.682   6.522  12.438 -0.1130  0.1372 -0.2398
  198POPC   C3B 2659   5.107   6.531  12.432 -0.1044 -0.0496 -0.4755
  198POPC   C4B 2660   5.423   6.902  12.408 -0.1041  0.1589  0.1511
  199POPC   NC3 2661   0.652   5.046  14.045  0.1239  0.0010 -0.2326
  199POPC   PO4 2662   0.838   5.347  13.867 -0.2676  0.0968  0.0405
  199POPC   GL1 2663   0.980   5.393  13.397  0.2490 -0.0439 -0.0855
  199POPC   GL2 2664   1.159   5.134  13.206  0.1950 -0.1614 -0.0871
  199POPC   C1A 2665   0.803   5.460  12.963 -0.0572  0.0575  0.0766
  199POPC   D2A 2666   0.506   5.538  12.763  0.2662  0.1518 -0.1856
  199POPC   C3A 2667   0.306   5.852  12.554  0.3030  0.3332 -0.0940
  199POPC   C4A 2668   0.094   5.985  12.235 -0.0345  0.1474  0.0686
  199POPC   C1B 2669   1.276   5.014  12.799 -0.1562 -0.0948  0.3387
  199POPC   C2B 2670   1.332   4.925  12.360  0.1828  0.1303  0.6290
  199POPC   C3B 2671   1.224   4.654  12.041 -0.2813 -0.0042  0.1231
  199POPC   C4B 2672   1.111   4.281  11.781 -0.6524  0.0796  0.0415
  200POPC   NC3 2673   3.414   6.922  13.375 -0.3052  0.0111  0.1132
  200POPC   PO4 2674   3.413   6.397  13.493 -0.0670 -0.1686 -0.1405
  200POPC   GL1 2675   3.461   6.583  12.999 -0.4598  0.0564  0.2402
  200POPC   GL2 2676   3.354   6.892  12.890 -0.1041  0.2934  0.1043
  200POPC   C1A 2677   3.605   6.582  12.535  0.0262  0.2740  0.1625
  200POPC   D2A 2678   3.864   6.772  12.188  0.1759 -0.1139  0.2459
  200POPC   C3A 2679   4.182   6.489  11.974 -0.1576  0.1129  0.0008
  200POPC   C4A 2680   4.397   6.173  12.166  0.0870 -0.1854 -0.0473
  200POPC   C1B 2681   3.449   7.035  12.471 -0.1017  0.0085  0.1440
  200POPC   C2B 2682   3.219   7.339  12.273 -0.0234 -0.3470 -0.2264
  200POPC   C3B 2683   2.729   7.441  12.006 -0.0581  0.2051 -0.0790
  200POPC   C4B 2684   2.281   7.508  12.048 -0.3397  0.1334 -0.2297
  201POPC   NC3 2685   0.131   5.549  13.767 -0.1431  0.3676  0.0855
  201POPC   PO4 2686   0.466   5.206  13.585  0.1347 -0.1382  0.1304
  201POPC   GL1 2687   0.498   5.007  13.137  0.0902  0.1548 -0.3413
  201POPC   GL2 2688   0.121   4.868  13.157  0.0289  0.1714 -0.3832
  201POPC   C1A 2689   0.370   4.966  12.620  0.1685 -0.0146  0.0290
  201POPC   D2A 2690   0.051   4.863  12.351 -0.1138 -0.1068  0.0131
  201POPC   C3A 2691   0.278   4.737  12.024  0.2276 -0.2557 -0.3926
  201POPC   C4A 2692   0.226   4.482  11.688  0.0936 -0.1241 -0.2683
  201POPC   C1B 2693   0.298   4.541  12.796 -0.0405 -0.3861 -0.0712
  201POPC   C2B 2694   0.460   4.378  12.482 -0.1018  0.0511  0.1018
  201POPC   C3B 2695   0.500   4.253  12.056 -0.0129  0.0851 -0.1714
  201POPC   C4B 2696   0.478   3.858  11.838  0.2177 -0.1318  0.0875
  202POPC   NC3 2697   2.077   3.891  14.009 -0.0944  0.2528 -0.2330
  202POPC   PO4 2698   2.019   4.059  13.592  0.0006 -0.1236  0.1083
  202POPC   GL1 2699   2.114   3.802  13.317  0.0220  0.4106  0.2524
  202POPC   GL2 2700   1.979   3.765  12.950 -0.4595  0.3190  0.0151
  202POPC   C1A 2701   2.438   3.539  13.049  0.2212  0.0142  0.2501
  202POPC   D2A 2702   2.681   3.434  12.567 -0.1958 -0.3122  0.1642
  202POPC   C3A 2703   2.501   3.098  12.297  0.0407 -0.1193  0.0689
  202POPC   C4A 2704   2.226   2.988  11.929 -0.2397 -0.1963 -0.0621
  202POPC   C1B 2705   2.286   3.705  12.619 -0.1510  0.0906 -0.3852
  202POPC   C2B 2706   2.384   3.624  12.213  0.4303  0.1828  0.1808
  202POPC   C3B 2707   2.453   3.513  11.831  0.2233 -0.0897 -0.0361
  202POPC   C4B 2708   2.743   3.591  11.508 -0.0597  0.0050  0.3359
  203POPC   NC3 2709   2.620   6.989  13.707 -0.2575 -0.0842 -0.1933
  203POPC   PO4 2710   2.226   7.161  13.774  0.4557 -0.0555 -0.1240
  203POPC   GL1 2711   2.225   7.161  13.427 -0.0244  0.4438  0.1557
  203POPC   GL2 2712   2.018   6.902  13.308 -0.1618  0.0531  0.1205
  203POPC   C1A 2713   2.146   7.551  13.206 -0.0259  0.2635 -0.3893
  203POPC   D2A 2714   2.109   7.732  12.849  0.0130  0.1820 -0.1491
  203POPC   C3A 2715   2.124   7.436  12.536 -0.3126  0.3754 -0.2237
  203POPC   C4A 2716   2.031   7.136  12.237  0.1392 -0.1885 -0.0197
  203POPC   C1B 2717   1.929   7.196  12.964 -0.0498  0.6750 -0.2968
  203POPC   C2B 2718   1.680   7.525  12.720  0.1048  0.2491 -0.0059
  203POPC   C3B 2719   1.702   7.568  12.257  0.3002 -0.2394 -0.2140
  203POPC   C4B 2720   1.840   7.418  11.805  0.1434 -0.1008 -0.2126
  204POPC   NC3 2721   8.485   1.520  13.201 -0.0465  0.3546 -0.1072
  204POPC   PO4 2722   8.300   1.820  13.509 -0.0323 -0.2619  0.0996
  204POPC   GL1 2723   8.258   2.029  13.109 -0.1167  0.0202  0.1548
  204POPC   GL2 2724   8.557   2.017  12.892 -0.1232 -0.0465 -0.0165
  204POPC   C1A 2725   8.057   2.354  12.859 -0.1329  0.2267  0.1935
  204POPC   D2A 2726   7.909   2.602  12.563  0.1238  0.0672 -0.0679
  204POPC   C3A 2727   8.126   2.675  12.194 -0.2643 -0.2017  0.3249
  204POPC   C4A 2728   8.013   2.639  11.799 -0.1701 -0.3941 -0.0465
  204POPC   C1B 2729   8.275   2.055  12.525  0.0207 -0.2201  0.1778
  204POPC   C2B 2730   8.065   2.179  12.151  0.0506  0.1311 -0.1002
  204POPC   C3B 2731   7.651   2.501  12.042 -0.3604 -0.1599 -0.2262
  204POPC   C4B 2732   7.189   2.751  12.067 -0.1179  0.0685  0.1152
  205POPC   NC3 2733   4.339   0.927  13.433 -0.2148  0.3207 -0.0737
  205POPC   PO4 2734   4.670   1.109  13.243  0.0080  0.0193 -0.0898
  205POPC   GL1 2735   4.851   1.223  12.924 -0.0744 -0.4928 -0.2196
  205POPC   GL2 2736   4.937   1.555  12.971 -0.0265  0.1209  0.3831
  205POPC   C1A 2737   4.921   1.284  12.484  0.2412 -0.1846 -0.0073
  205POPC   D2A 2738   4.873   1.448  11.991  0.2261  0.0996 -0.1662
  205POPC   C3A 2739   4.505   1.332  11.753  0.2149  0.1035 -0.1267
  205POPC   C4A 2740   4.169   1.466  11.600 -0.1510 -0.0207  0.2513
  205POPC   C1B 2741   5.191   1.623  12.613  0.1182 -0.1530  0.1398
  205POPC   C2B 2742   5.294   1.869  12.231  0.0415  0.1034 -0.2168
  205POPC   C3B 2743   5.403   1.747  11.824 -0.0243 -0.2632  0.2833
  205POPC   C4B 2744   5.725   1.668  11.496  0.1617  0.1661  0.4823
  206POPC   NC3 2745   5.715   5.118  13.986  0.0926  0.4028  0.1966
  206POPC   PO4 2746   5.329   4.924  13.988  0.1931  0.0502  0.3451
  206POPC   GL1 2747   5.373   5.150  13.595 -0.1017  0.2823 -0.0064
  206POPC   GL2 2748   5.479   5.485  13.615 -0.1125 -0.0457  0.0025
  206POPC   C1A 2749   5.628   5.052  13.250 -0.1295 -0.2406 -0.0925
  206POPC   D2A 2750   5.638   4.898  12.742  0.0496  0.0924 -0.0649
  206POPC   C3A 2751   5.464   4.995  12.439 -0.2279 -0.2841  0.3129
  206POPC   C4A 2752   5.558   5.259  11.978 -0.2462  0.2313 -0.2190
  206POPC   C1B 2753   5.649   5.825  13.181  0.1456 -0.0212 -0.0183
  206POPC   C2B 2754   5.502   5.886  12.687 -0.0790 -0.0943  0.0546
  206POPC   C3B 2755   5.203   5.978  12.173 -0.0707 -0.1734 -0.1719
  206POPC   C4B 2756   4.891   6.230  11.981 -0.0001  0.1227  0.0329
  207POPC   NC3 2757   8.715   3.149  13.570 -0.1032 -0.2217  0.2285
  207POPC   PO4 2758   9.077   3.101  13.684  0.0047  0.1342  0.3637
  207POPC   GL1 2759   9.099   3.299  13.279  0.1719  0.0612 -0.0481
  207POPC   GL2 2760   9.269   2.999  13.021  0.1246  0.0613  0.0451
  207POPC   C1A 2761   9.093   3.503  12.875  0.1475  0.0670 -0.0734
  207POPC   D2A 2762   9.012   3.787  12.533 -0.1627  0.1319  0.0617
  207POPC   C3A 2763   8.775   3.757  12.221 -0.0238 -0.0735 -0.2130
  207POPC   C4A 2764   8.544   4.048  11.965 -0.0054  0.1614 -0.2209
  207POPC   C1B 2765   9.351   2.992  12.581 -0.1216 -0.0104 -0.0910
  207POPC   C2B 2766   9.484   3.056  12.228 -0.0740  0.0832 -0.4114
  207POPC   C3B 2767   9.549   2.886  11.859 -0.2393  0.1081  0.0572
  207POPC   C4B 2768   9.682   3.134  11.511  0.0950 -0.1732 -0.0286
  208POPC   NC3 2769   4.229   9.148  13.403 -0.1323  0.2221  0.0374
  208POPC   PO4 2770   3.875   9.504  13.373 -0.2523 -0.0402  0.1799
  208POPC   GL1 2771   3.627   9.442  13.045  0.0512 -0.0349  0.0770
  208POPC   GL2 2772   3.836   9.553  12.856  0.1213 -0.1432  0.1064
  208POPC   C1A 2773   3.416   9.386  12.697 -0.0218  0.1256 -0.0355
  208POPC   D2A 2774   3.571   9.448  12.301 -0.1879  0.1729  0.0764
  208POPC   C3A 2775   3.394   9.183  12.037  0.1153 -0.2915  0.3707
  208POPC   C4A 2776   3.290   9.078  11.649 -0.0044 -0.1669  0.5353
  208POPC   C1B 2777   3.948   9.679  12.472 -0.0940  0.5304  0.0123
  208POPC   C2B 2778   3.966   9.677  12.066  0.0964 -0.1894  0.2169
  208POPC   C3B 2779   4.052   9.763  11.596  0.2111  0.1185  0.0221
  208POPC   C4B 2780   4.062   9.618  11.226 -0.2756 -0.0391 -0.0105
  209POPC   NC3 2781   0.908   5.829   9.881 -0.0991  0.0187  0.0911
  209POPC   PO4 2782   0.979   6.257   9.767 -0.1316 -0.0405  0.0791
  209POPC   GL1 2783   0.966   6.400  10.152  0.2112  0.1138 -0.0619
  209POPC   GL2 2784   1.072   6.273  10.391 -0.2784  0.0904  0.2718
  209POPC   C1A 2785   1.018   6.771  10.424 -0.1534 -0.3718 -0.0934
  209POPC   D2A 2786   0.716   6.881  10.747  0.1975  0.1544  0.1394
  209POPC   C3A 2787   0.900   6.673  11.221 -0.1811 -0.3064  0.2828
  209POPC   C4A 2788   0.714   6.362  11.370  0.2029  0.1975  0.1136
  209POPC   C1B 2789   1.118   6.435  10.741 -0.0212 -0.1351  0.1342
  209POPC   C2B 2790   1.230   6.885  10.924 -0.1342  0.0070  0.0892
  209POPC   C3B 2791   1.077   7.244  11.112  0.1100  0.1839  0.1936
  209POPC   C4B 2792   0.910   7.610  11.320  0.0243 -0.1871  0.1704
  210POPC   NC3 2793   1.431   0.053   9.783 -0.4309  0.2083 -0.0272
  210POPC   PO4 2794   1.390   0.391  10.018 -0.1889  0.1290 -0.0789
  210POPC   GL1 2795   1.324   0.693  10.405 -0.0360 -0.0248  0.3538
  210POPC   GL2 2796   1.453   1.086  10.407  0.0723 -0.0982  0.1933
  210POPC   C1A 2797   1.057   0.659  10.842 -0.1920 -0.1093  0.2608
  210POPC   D2A 2798   0.977   0.473  11.241  0.2256 -0.2321  0.0784
  210POPC   C3A 2799   0.542   0.533  11.295 -0.0001  0.0583 -0.5294
  210POPC   C4A 2800   0.205   0.623  11.556 -0.2645 -0.2657 -0.1128
  210POPC   C1B 2801   1.333   1.170  10.783  0.0528  0.1034 -0.0018
  210POPC   C2B 2802   1.208   1.067  11.115  0.4935 -0.0356 -0.0224
  210POPC   C3B 2803   1.368   0.955  11.511  0.0147 -0.3404 -0.2351
  210POPC   C4B 2804   1.446   0.931  11.905  0.1083  0.1766  0.3933
  211POPC   NC3 2805   7.496   1.953  13.637  0.1086  0.1416 -0.3045
  211POPC   PO4 2806   7.283   2.109  13.316  0.3129  0.2174 -0.2493
  211POPC   GL1 2807   7.343   1.812  12.959 -0.0165  0.1917 -0.3367
  211POPC   GL2 2808   7.224   1.547  12.930 -0.1947  0.1929 -0.0890
  211POPC   C1A 2809   7.682   1.708  12.760  0.0158 -0.2457  0.2769
  211POPC   D2A 2810   8.106   1.672  12.753 -0.3235  0.2696  0.1154
  211POPC   C3A 2811   8.462   1.581  12.518  0.1027  0.0499 -0.3011
  211POPC   C4A 2812   8.653   1.460  12.196 -0.0357 -0.2955 -0.1617
  211POPC   C1B 2813   7.274   1.661  12.497 -0.1363 -0.0099 -0.1077
  211POPC   C2B 2814   7.526   1.732  12.221 -0.1647  0.0197 -0.3762
  211POPC   C3B 2815   7.673   1.818  11.900  0.1747 -0.2067  0.0819
  211POPC   C4B 2816   7.981   1.974  11.642  0.1097 -0.1396 -0.0520
  212POPC   NC3 2817   6.826   8.841  13.446 -0.0198  0.1634 -0.1444
  212POPC   PO4 2818   6.892   8.933  13.011  0.0614  0.1571  0.0599
  212POPC   GL1 2819   6.771   9.188  12.745  0.1803 -0.0185  0.1402
  212POPC   GL2 2820   6.422   9.385  12.836 -0.0630  0.3908  0.1471
  212POPC   C1A 2821   6.563   9.430  12.275  0.1593  0.1022  0.1259
  212POPC   D2A 2822   6.511   9.515  11.803  0.4828  0.1382 -0.0832
  212POPC   C3A 2823   6.194   9.309  11.592  0.2135 -0.1035 -0.0391
  212POPC   C4A 2824   5.955   8.975  11.383 -0.1005  0.0834  0.1539
  212POPC   C1B 2825   6.410   9.034  12.456 -0.0323 -0.0680 -0.0321
  212POPC   C2B 2826   6.428   9.008  12.050 -0.1976  0.2135  0.0476
  212POPC   C3B 2827   6.249   8.743  11.687 -0.0160  0.1606 -0.2106
  212POPC   C4B 2828   6.241   8.277  11.641 -0.1057  0.0249  0.1977
  213POPC   NC3 2829  10.981  10.292  10.894  0.3661 -0.1127 -0.0343
  213POPC   PO4 2830  11.296  10.350  10.919  0.2009 -0.0796 -0.0295
  213POPC   GL1 2831  11.574  10.438  11.303 -0.1815  0.2308 -0.1204
  213POPC   GL2 2832  11.675  10.140  11.605  0.0697  0.0913  0.0990
  213POPC   C1A 2833  11.811  10.685  11.584 -0.3029  0.1342  0.0304
  213POPC   D2A 2834  12.169  10.994  11.661  0.0910 -0.0318  0.0863
  213POPC   C3A 2835  12.428  10.852  11.352  0.0643 -0.0216 -0.2572
  213POPC   C4A 2836  12.775  11.114  11.341 -0.2192  0.1430  0.1775
  213POPC   C1B 2837  12.047  10.072  11.876  0.0363 -0.0018 -0.0035
  213POPC   C2B 2838  12.524  10.061  11.810  0.2160 -0.1812 -0.3191
  213POPC   C3B 2839  12.791   9.844  12.117 -0.0601 -0.0638  0.1696
  213POPC   C4B 2840  13.176   9.904  12.257 -0.2903 -0.1316  0.0342
  214POPC   NC3 2841   7.938   1.378   9.234  0.3902  0.2270  0.1845
  214POPC   PO4 2842   8.359   1.442   9.539 -0.0226  0.2785  0.1877
  214POPC   GL1 2843   8.216   1.446   9.938  0.1473 -0.0723  0.1187
  214POPC   GL2 2844   8.383   1.338  10.285 -0.1920  0.2632 -0.1470
  214POPC   C1A 2845   8.073   1.014  10.174  0.3616 -0.0629 -0.1293
  214POPC   D2A 2846   8.031   0.699  10.557 -0.0927 -0.2096 -0.5613
  214POPC   C3A 2847   8.418   0.403  10.742  0.1120  0.1757  0.2038
  214POPC   C4A 2848   8.855   0.483  10.742 -0.3148 -0.0768  0.0087
  214POPC   C1B 2849   8.174   1.209  10.708 -0.4111  0.1633 -0.1688
  214POPC   C2B 2850   7.911   1.001  10.999  0.1160 -0.3064  0.1114
  214POPC   C3B 2851   7.757   1.008  11.420 -0.0718 -0.2104 -0.4128
  214POPC   C4B 2852   7.735   1.414  11.545 -0.1169 -0.2821 -0.0941
  215POPC   NC3 2853   3.812   5.730  10.083 -0.2126  0.4175  0.0739
  215POPC   PO4 2854   4.283   5.782   9.988  0.1501  0.3155 -0.1116
  215POPC   GL1 2855   4.374   5.817  10.433 -0.0914  0.3044  0.0231
  215POPC   GL2 2856   4.184   6.018  10.463 -0.4214  0.1758  0.1635
  215POPC   C1A 2857   4.620   5.943  10.747 -0.1939 -0.1460  0.0682
  215POPC   D2A 2858   5.002   6.045  10.920 -0.0434 -0.0706  0.0539
  215POPC   C3A 2859   5.099   5.953  11.275 -0.0238  0.0972 -0.1622
  215POPC   C4A 2860   5.386   5.997  11.589  0.1615  0.2669 -0.0353
  215POPC   C1B 2861   3.836   6.140  10.703 -0.0572  0.2175 -0.1785
  215POPC   C2B 2862   3.566   6.482  10.788 -0.4253  0.1301 -0.1164
  215POPC   C3B 2863   3.160   6.597  10.772 -0.1768 -0.1663 -0.0802
  215POPC   C4B 2864   2.747   6.584  11.103  0.1840  0.1586 -0.0022
  216POPC   NC3 2865   5.783   0.177  13.317  0.0057  0.0525  0.0358
  216POPC   PO4 2866   5.406   0.463  13.445 -0.0530 -0.2609  0.1050
  216POPC   GL1 2867   5.487   0.528  13.011  0.0495 -0.3723  0.0186
  216POPC   GL2 2868   5.255   0.628  12.785  0.0673 -0.1225  0.0237
  216POPC   C1A 2869   5.730   0.880  12.746 -0.1821 -0.0756 -0.4060
  216POPC   D2A 2870   5.905   0.939  12.338 -0.1832 -0.0537 -0.0191
  216POPC   C3A 2871   5.729   0.830  11.970 -0.1801  0.0325 -0.0684
  216POPC   C4A 2872   5.285   0.789  11.748  0.3004 -0.0604 -0.1879
  216POPC   C1B 2873   5.346   0.574  12.405  0.0415 -0.1686  0.0648
  216POPC   C2B 2874   5.541   0.367  12.039  0.0972  0.1514 -0.2063
  216POPC   C3B 2875   5.530   0.087  11.700  0.1261 -0.1630  0.0620
  216POPC   C4B 2876   5.643  -0.356  11.868  0.1176  0.1142  0.1517
  217POPC   NC3 2877   7.564   2.116   9.716  0.0202 -0.1265 -0.2924
  217POPC   PO4 2878   7.398   2.011   9.465  0.2981 -0.1127  0.3671
  217POPC   GL1 2879   7.168   1.769   9.811  0.1034 -0.2084  0.0007
  217POPC   GL2 2880   7.220   2.093  10.113  0.1034  0.2846  0.1238
  217POPC   C1A 2881   6.822   1.781  10.175  0.1453 -0.0823 -0.1780
  217POPC   D2A 2882   6.687   2.068  10.494  0.1056 -0.1338  0.0774
  217POPC   C3A 2883   6.796   2.191  10.843 -0.0260 -0.2623 -0.2475
  217POPC   C4A 2884   6.669   2.046  11.296 -0.0349 -0.1468 -0.0015
  217POPC   C1B 2885   7.204   2.236  10.499  0.0556 -0.1798 -0.0564
  217POPC   C2B 2886   7.181   2.436  11.020  0.3450 -0.0655  0.2448
  217POPC   C3B 2887   7.167   2.437  11.330  0.2543  0.0789  0.1209
  217POPC   C4B 2888   6.983   2.701  11.623  0.1777  0.1568 -0.2227
  218POPC   NC3 2889   2.885   5.254  13.719 -0.1291 -0.1328  0.2198
  218POPC   PO4 2890   2.486   5.046  13.608  0.1049  0.0599 -0.1813
  218POPC   GL1 2891   2.412   5.014  13.098 -0.1816  0.0266 -0.2221
  218POPC   GL2 2892   2.382   5.328  13.021 -0.0007 -0.3190 -0.0552
  218POPC   C1A 2893   2.696   5.020  12.747  0.0641 -0.0243 -0.3545
  218POPC   D2A 2894   2.655   5.025  12.384  0.2104 -0.1406  0.1332
  218POPC   C3A 2895   2.981   5.199  12.044  0.2092 -0.2532  0.0027
  218POPC   C4A 2896   3.433   5.232  12.235  0.0115 -0.0276 -0.0908
  218POPC   C1B 2897   2.259   5.579  12.703  0.2163 -0.0102  0.3098
  218POPC   C2B 2898   2.198   6.033  12.752 -0.1336 -0.0861 -0.0583
  218POPC   C3B 2899   2.150   6.402  12.468  0.0790  0.3224 -0.2359
  218POPC   C4B 2900   1.781   6.636  12.390 -0.0559 -0.1037  0.0770
  219POPC   NC3 2901   7.284   7.519   9.423  0.0370 -0.0059  0.2872
  219POPC   PO4 2902   7.678   7.637   9.330  0.1920 -0.2914 -0.3767
  219POPC   GL1 2903   7.511   7.739   9.796 -0.1137 -0.2408  0.1445
  219POPC   GL2 2904   7.507   8.028   9.960 -0.1267  0.0328 -0.0879
  219POPC   C1A 2905   7.589   7.501  10.201  0.0243  0.0510  0.3139
  219POPC   D2A 2906   7.973   7.620  10.508  0.0702 -0.0655 -0.1321
  219POPC   C3A 2907   8.015   7.330  10.786 -0.5052 -0.1178 -0.0147
  219POPC   C4A 2908   7.886   7.166  11.060  0.4702  0.0543  0.0785
  219POPC   C1B 2909   7.573   7.942  10.391 -0.4759  0.3956  0.0717
  219POPC   C2B 2910   7.374   7.866  10.807 -0.1805 -0.1472  0.1474
  219POPC   C3B 2911   7.148   7.574  11.104  0.2870 -0.1527  0.2051
  219POPC   C4B 2912   6.976   7.440  11.480  0.2433  0.1729 -0.1623
  220POPC   NC3 2913  10.026   4.431   9.171  0.1456  0.1810  0.2513
  220POPC   PO4 2914  10.167   4.710   9.546  0.0886  0.0542  0.0453
  220POPC   GL1 2915  10.236   4.889   9.978 -0.1858 -0.2675  0.2406
  220POPC   GL2 2916  10.502   5.054   9.981 -0.1000 -0.1236  0.0548
  220POPC   C1A 2917  10.026   4.877  10.452  0.0504  0.2241  0.0175
  220POPC   D2A 2918   9.892   5.338  10.636  0.2704 -0.1320  0.0058
  220POPC   C3A 2919  10.085   5.402  11.039  0.0431  0.0476 -0.0603
  220POPC   C4A 2920  10.334   5.330  11.427  0.3366 -0.0722 -0.3506
  220POPC   C1B 2921  10.326   5.250  10.329 -0.0007 -0.2181  0.1563
  220POPC   C2B 2922  10.341   5.623  10.692  0.1257  0.1177 -0.0276
  220POPC   C3B 2923  10.092   5.946  10.729 -0.2464 -0.0130 -0.3190
  220POPC   C4B 2924  10.261   6.481  10.662 -0.0575 -0.1186 -0.4098
  221POPC   NC3 2925   2.405   8.300  14.114  0.5463 -0.1838 -0.2332
  221POPC   PO4 2926   2.676   7.983  13.889 -0.0736  0.2600 -0.0727
  221POPC   GL1 2927   2.374   8.095  13.479  0.0214  0.0492 -0.0926
  221POPC   GL2 2928   2.081   8.068  13.312 -0.1086 -0.1725 -0.1560
  221POPC   C1A 2929   2.588   8.351  13.177  0.2356  0.0687  0.1654
  221POPC   D2A 2930   2.641   8.431  12.731 -0.1779 -0.0437 -0.0017
  221POPC   C3A 2931   2.624   8.003  12.568 -0.0504  0.1248 -0.1313
  221POPC   C4A 2932   2.561   7.652  12.471 -0.1450  0.1361 -0.3145
  221POPC   C1B 2933   2.170   8.257  12.870 -0.0205 -0.0112  0.1091
  221POPC   C2B 2934   2.199   8.424  12.447 -0.3433  0.2107 -0.3182
  221POPC   C3B 2935   2.624   8.663  12.313  0.0149  0.0715 -0.1838
  221POPC   C4B 2936   3.072   8.552  12.486  0.0862  0.1203  0.0867
  222POPC   NC3 2937   3.825   2.917  14.018  0.2771 -0.1003 -0.1105
  222POPC   PO4 2938   3.746   2.688  13.551  0.0377 -0.0411 -0.2407
  222POPC   GL1 2939   3.499   2.802  13.240  0.0798  0.1908  0.1145
  222POPC   GL2 2940   3.264   2.464  13.259  0.0587  0.0488 -0.0291
  222POPC   C1A 2941   3.373   2.991  12.794  0.2072 -0.3102 -0.3749
  222POPC   D2A 2942   3.608   2.848  12.378  0.2004  0.1296 -0.1757
  222POPC   C3A 2943   3.743   2.756  11.972 -0.1166 -0.2174  0.1160
  222POPC   C4A 2944   3.842   2.348  11.632  0.0430  0.2152 -0.4732
  222POPC   C1B 2945   3.281   2.540  12.834  0.0477  0.1973  0.1034
  222POPC   C2B 2946   3.345   2.451  12.380 -0.0920  0.4212 -0.2785
  222POPC   C3B 2947   3.270   2.709  12.026  0.3454 -0.1782 -0.0855
  222POPC   C4B 2948   3.326   2.950  11.680 -0.5062 -0.1162 -0.2107
  223POPC   NC3 2949   3.603   5.134  14.290 -0.2747 -0.2150 -0.0508
  223POPC   PO4 2950   3.835   5.037  13.823 -0.0855  0.1240  0.2222
  223POPC   GL1 2951   3.832   5.243  13.420  0.2714  0.2077 -0.1610
  223POPC   GL2 2952   3.756   5.566  13.424 -0.0274 -0.1124 -0.2104
  223POPC   C1A 2953   4.033   5.358  13.029  0.0385  0.0575  0.0968
  223POPC   D2A 2954   3.842   5.325  12.741  0.1019  0.0386 -0.1972
  223POPC   C3A 2955   3.805   5.763  12.647  0.0053  0.5446 -0.1075
  223POPC   C4A 2956   3.962   6.207  12.476  0.0826 -0.1472 -0.1004
  223POPC   C1B 2957   3.461   5.360  13.089 -0.1383  0.3357 -0.0085
  223POPC   C2B 2958   3.150   5.245  12.774 -0.0075 -0.1285 -0.1610
  223POPC   C3B 2959   3.137   4.883  12.528  0.1695 -0.0169 -0.2729
  223POPC   C4B 2960   3.171   4.743  12.125 -0.0108 -0.1358 -0.2177
  224POPC   NC3 2961   9.135   6.105   9.294 -0.0285  0.0438 -0.0456
  224POPC   PO4 2962   9.518   5.975   9.123 -0.2710  0.3874  0.2177
  224POPC   GL1 2963   9.685   6.011   9.566  0.1202  0.2185 -0.1424
  224POPC   GL2 2964   9.526   6.318   9.627  0.0434  0.0076 -0.0291
  224POPC   C1A 2965   9.646   6.001  10.040  0.1523 -0.1677  0.0679
  224POPC   D2A 2966   9.555   6.050  10.412  0.1858  0.2631  0.0922
  224POPC   C3A 2967   9.695   6.353  10.705  0.0862  0.0263 -0.0837
  224POPC   C4A 2968   9.830   6.766  11.024 -0.2101 -0.0256 -0.3074
  224POPC   C1B 2969   9.554   6.507  10.072 -0.2552 -0.1416 -0.0897
  224POPC   C2B 2970   9.478   6.739  10.460 -0.3312 -0.0392 -0.2103
  224POPC   C3B 2971   9.535   7.047  10.701  0.1722  0.3679  0.1351
  224POPC   C4B 2972   9.492   7.485  10.851  0.2042  0.1527 -0.0407
  225POPC   NC3 2973   6.826   4.097   9.272 -0.2200  0.0709 -0.1021
  225POPC   PO4 2974   7.168   3.961   9.268 -0.1643 -0.1758 -0.0552
  225POPC   GL1 2975   7.185   4.163   9.733  0.3848  0.0135 -0.1819
  225POPC   GL2 2976   7.473   4.264   9.829 -0.1311  0.2317  0.0626
  225POPC   C1A 2977   7.103   4.014  10.144 -0.1584  0.1146  0.0133
  225POPC   D2A 2978   7.059   4.131  10.557  0.2708  0.1104 -0.0202
  225POPC   C3A 2979   6.707   4.349  10.737  0.0972  0.1885 -0.0898
  225POPC   C4A 2980   6.772   4.359  11.180 -0.1446 -0.0371 -0.2079
  225POPC   C1B 2981   7.389   4.446  10.162 -0.1999  0.1592  0.5378
  225POPC   C2B 2982   7.326   4.556  10.517  0.1115  0.1888  0.2787
  225POPC   C3B 2983   7.265   4.481  10.951  0.1979  0.1077  0.2019
  225POPC   C4B 2984   7.458   4.662  11.285  0.1535 -0.1860  0.2376
  226POPC   NC3 2985   2.395  10.981   9.757 -0.0465  0.1882 -0.0786
  226POPC   PO4 2986   2.571  10.644  10.049  0.0437 -0.0717  0.3130
  226POPC   GL1 2987   2.582  10.220  10.257 -0.0307 -0.1100 -0.1464
  226POPC   GL2 2988   2.820  10.161  10.499  0.0172 -0.1209 -0.0846
  226POPC   C1A 2989   2.415  10.407  10.648  0.4109  0.1975  0.0753
  226POPC   D2A 2990   2.630  10.551  11.009 -0.0769 -0.1083 -0.0164
  226POPC   C3A 2991   2.607  10.686  11.441  0.1327  0.0259  0.2009
  226POPC   C4A 2992   2.190  10.821  11.782  0.0399 -0.2619 -0.2379
  226POPC   C1B 2993   2.994  10.134  10.847  0.0527  0.1179  0.2776
  226POPC   C2B 2994   3.429  10.049  10.990 -0.0358  0.1357  0.1248
  226POPC   C3B 2995   3.644   9.983  11.313 -0.3883  0.1553  0.1410
  226POPC   C4B 2996   3.420  10.141  11.598 -0.0670 -0.0566 -0.2995
  227POPC   NC3 2997   4.666   4.705   9.670  0.1712  0.0364 -0.3008
  227POPC   PO4 2998   4.989   4.362   9.736 -0.0283 -0.0076 -0.0383
  227POPC   GL1 2999   4.667   4.374  10.055  0.1326  0.1519 -0.0531
  227POPC   GL2 3000   4.782   4.541  10.245  0.2711  0.0841  0.1828
  227POPC   C1A 3001   4.543   4.328  10.585  0.0250  0.2403  0.0324
  227POPC   D2A 3002   4.492   4.129  10.996 -0.1693 -0.1648 -0.1993
  227POPC   C3A 3003   4.484   3.892  11.403 -0.1925  0.0763  0.0819
  227POPC   C4A 3004   4.225   3.655  11.627 -0.3826  0.2281  0.1514
  227POPC   C1B 3005   5.023   4.369  10.566  0.0348  0.1886 -0.1637
  227POPC   C2B 3006   5.226   4.255  11.008 -0.2688  0.3412  0.1679
  227POPC   C3B 3007   5.370   4.229  11.408  0.0177 -0.1747 -0.0431
  227POPC   C4B 3008   5.233   4.209  11.822 -0.0687 -0.2664 -0.1475
  228POPC   NC3 3009   9.998   1.908   9.751 -0.1372  0.1347 -0.2391
  228POPC   PO4 3010   9.460   1.858   9.809 -0.1650  0.1109  0.2315
  228POPC   GL1 3011   9.638   1.968  10.228 -0.0435  0.1488  0.1968
  228POPC   GL2 3012  10.076   2.111  10.202  0.0753 -0.3202 -0.2009
  228POPC   C1A 3013   9.363   2.147  10.541  0.1272 -0.0445 -0.1178
  228POPC   D2A 3014   8.955   2.304  10.636 -0.0094  0.0881  0.1477
  228POPC   C3A 3015   8.945   2.608  10.986  0.0763  0.3430  0.1502
  228POPC   C4A 3016   8.771   2.437  11.396  0.0056  0.1990  0.0213
  228POPC   C1B 3017  10.121   1.864  10.569  0.1151  0.2073 -0.0890
  228POPC   C2B 3018  10.093   1.605  10.919  0.0158 -0.3472  0.0932
  228POPC   C3B 3019   9.933   1.630  11.342  0.0624  0.0509 -0.2911
  228POPC   C4B 3020   9.964   1.454  11.834 -0.0016  0.3552  0.3884
  229POPC   NC3 3021   9.077   1.372   9.212 -0.1346  0.0971 -0.0264
  229POPC   PO4 3022   9.132   1.508   9.679 -0.2705  0.1149 -0.1097
  229POPC   GL1 3023   9.095   1.514  10.074 -0.0906 -0.1051 -0.0123
  229POPC   GL2 3024   8.877   1.579  10.351  0.0023  0.0513  0.1132
  229POPC   C1A 3025   9.516   1.455  10.410 -0.3061  0.0729  0.4428
  229POPC   D2A 3026   9.555   1.681  10.839 -0.1968  0.1387  0.0453
  229POPC   C3A 3027   9.519   1.989  11.119  0.1055  0.1701 -0.2168
  229POPC   C4A 3028   9.409   2.339  11.102 -0.0181  0.0045  0.0062
  229POPC   C1B 3029   9.060   1.807  10.756  0.3317  0.0563 -0.0539
  229POPC   C2B 3030   8.982   2.058  11.075  0.0117  0.1264 -0.1225
  229POPC   C3B 3031   9.031   2.031  11.600  0.3091  0.1002  0.0199
  229POPC   C4B 3032   8.906   2.285  11.904  0.1166  0.0774  0.0154
  230POPC   NC3 3033   1.408   2.396   9.986  0.1840  0.1420  0.0201
  230POPC   PO4 3034   1.237   2.127  10.109  0.2518  0.0850 -0.0619
  230POPC   GL1 3035   1.178   1.891  10.441 -0.0956  0.1797  0.2081
  230POPC   GL2 3036   0.862   1.839  10.453  0.0887  0.0809  0.3846
  230POPC   C1A 3037   1.211   1.723  10.844 -0.0973  0.0494  0.0276
  230POPC   D2A 3038   1.399   1.579  11.191 -0.0860 -0.3578  0.1558
  230POPC   C3A 3039   1.205   1.479  11.492  0.0056  0.1387  0.4690
  230POPC   C4A 3040   1.096   1.274  11.864 -0.1005  0.1050  0.0043
  230POPC   C1B 3041   0.732   1.824  10.831  0.0286 -0.0457  0.0566
  230POPC   C2B 3042   0.578   2.174  10.993 -0.0739 -0.0570 -0.2726
  230POPC   C3B 3043   0.247   2.144  11.336  0.0527 -0.0171 -0.1877
  230POPC   C4B 3044  -0.159   1.815  11.505 -0.0344 -0.1036 -0.1171
  231POPC   NC3 3045   8.013   5.879  13.810  0.1622 -0.1921 -0.0527
  231POPC   PO4 3046   7.629   6.268  13.603  0.1470  0.0170  0.1822
  231POPC   GL1 3047   7.790   6.452  13.269 -0.3598 -0.0683 -0.2045
  231POPC   GL2 3048   7.693   6.313  13.004 -0.1144  0.0197 -0.0803
  231POPC   C1A 3049   8.162   6.532  13.085  0.0178 -0.0587  0.1028
  231POPC   D2A 3050   8.612   6.622  12.987 -0.0278  0.2934  0.0018
  231POPC   C3A 3051   8.644   6.633  12.471 -0.2771 -0.2042 -0.2754
  231POPC   C4A 3052   8.810   6.769  11.993 -0.3487 -0.3512  0.0098
  231POPC   C1B 3053   7.458   5.915  12.874 -0.0004 -0.3274  0.0921
  231POPC   C2B 3054   7.074   5.704  12.511  0.3887 -0.2878  0.0960
  231POPC   C3B 3055   6.808   5.407  12.277 -0.0650  0.0161 -0.1357
  231POPC   C4B 3056   6.982   5.048  12.017 -0.3769 -0.0388  0.2937
  232POPC   NC3 3057   0.749  10.714   9.823 -0.3422  0.0874  0.1540
  232POPC   PO4 3058   0.575  10.609  10.193  0.0100  0.2799 -0.0636
  232POPC   GL1 3059   0.881  10.570  10.544  0.0335  0.0956 -0.0980
  232POPC   GL2 3060   0.673  10.595  10.842 -0.0776 -0.0971  0.2051
  232POPC   C1A 3061   1.201  10.734  10.690  0.1882 -0.1041  0.0620
  232POPC   D2A 3062   1.465  11.052  10.813  0.3163  0.0636 -0.3356
  232POPC   C3A 3063   1.763  11.170  11.029 -0.0235  0.2841 -0.2828
  232POPC   C4A 3064   1.914  11.203  11.324 -0.1978 -0.0416 -0.3948
  232POPC   C1B 3065   0.522  10.845  11.148  0.3448  0.1249 -0.3567
  232POPC   C2B 3066   0.446  11.162  11.377  0.1409  0.0368 -0.1304
  232POPC   C3B 3067   0.510  11.541  11.645 -0.0783  0.1758 -0.4040
  232POPC   C4B 3068   0.636  11.901  11.871  0.0257  0.0535  0.1347
  233POPC   NC3 3069   7.030  10.803  13.187 -0.1319 -0.0832 -0.2239
  233POPC   PO4 3070   7.343  10.705  12.969 -0.0449  0.0771  0.0840
  233POPC   GL1 3071   7.216  10.691  12.572 -0.1551  0.0907 -0.0501
  233POPC   GL2 3072   7.203  10.346  12.601 -0.1991 -0.1010  0.1177
  233POPC   C1A 3073   7.082  10.704  12.083 -0.4703  0.2848  0.1072
  233POPC   D2A 3074   7.406  10.571  11.706 -0.1241  0.0575  0.1001
  233POPC   C3A 3075   7.703  10.794  11.605  0.2000  0.2178  0.2450
  233POPC   C4A 3076   8.010  10.875  11.339 -0.0382  0.0146 -0.3686
  233POPC   C1B 3077   7.449  10.348  12.201  0.0996  0.0306 -0.0526
  233POPC   C2B 3078   7.844  10.485  12.056  0.1432  0.0697 -0.1974
  233POPC   C3B 3079   8.023  10.878  11.937  0.1294 -0.3144 -0.1104
  233POPC   C4B 3080   8.099  11.279  11.851  0.3222  0.2612  0.3083
  234POPC   NC3 3081   4.393  10.434  13.331 -0.2595 -0.2892 -0.2117
  234POPC   PO4 3082   4.419  10.002  13.467  0.2039 -0.2006 -0.1017
  234POPC   GL1 3083   4.348   9.600  13.155 -0.0434  0.1957  0.2564
  234POPC   GL2 3084   4.609   9.471  13.084 -0.1294  0.0398  0.1238
  234POPC   C1A 3085   4.281   9.223  12.766 -0.1688 -0.2807 -0.2540
  234POPC   D2A 3086   4.031   9.151  12.411 -0.1360 -0.1748  0.1387
  234POPC   C3A 3087   4.058   9.039  11.944  0.1736  0.0726  0.3096
  234POPC   C4A 3088   4.158   9.146  11.453  0.0578 -0.1145 -0.2848
  234POPC   C1B 3089   4.752   9.347  12.700  0.1939 -0.2560 -0.1375
  234POPC   C2B 3090   4.524   9.279  12.327  0.0149  0.0953  0.1958
  234POPC   C3B 3091   4.391   9.451  11.832  0.0834  0.0064 -0.2475
  234POPC   C4B 3092   4.580   9.462  11.465  0.1608  0.2762  0.1333
  235POPC   NC3 3093   3.594  10.909  13.523  0.0636  0.2561  0.2390
  235POPC   PO4 3094   3.233  10.655  13.781 -0.0204 -0.1345  0.1701
  235POPC   GL1 3095   3.033  10.630  13.307 -0.0241  0.0741 -0.1705
  235POPC   GL2 3096   3.323  10.490  13.286  0.1593  0.0535 -0.0672
  235POPC   C1A 3097   2.794  10.745  12.902 -0.0583 -0.3534  0.3192
  235POPC   D2A 3098   2.803  10.768  12.482  0.0042 -0.0404 -0.0556
  235POPC   C3A 3099   2.830  10.495  12.202  0.3618 -0.0144 -0.0268
  235POPC   C4A 3100   2.573  10.429  11.901  0.0828 -0.1875 -0.0319
  235POPC   C1B 3101   3.258  10.615  12.852 -0.1568  0.3699 -0.0806
  235POPC   C2B 3102   3.220  10.399  12.497  0.1458  0.1300  0.1039
  235POPC   C3B 3103   3.180  10.174  12.007 -0.0367  0.2388 -0.3157
  235POPC   C4B 3104   2.817   9.942  11.815 -0.0715 -0.0287  0.1389
  236POPC   NC3 3105   6.699   0.621   9.208 -0.0160  0.3468  0.1985
  236POPC   PO4 3106   6.875   0.131   9.293 -0.3108  0.0006  0.1210
  236POPC   GL1 3107   6.457   0.199   9.422  0.0067 -0.0132  0.0004
  236POPC   GL2 3108   6.009   0.203   9.478  0.1330 -0.0170  0.0224
  236POPC   C1A 3109   6.379   0.441   9.805 -0.0333 -0.0005 -0.0087
  236POPC   D2A 3110   6.565   0.490  10.239  0.0925  0.0327 -0.2026
  236POPC   C3A 3111   6.555   0.154  10.494  0.0351  0.4205 -0.1291
  236POPC   C4A 3112   6.499  -0.286  10.798  0.0003 -0.1102  0.0506
  236POPC   C1B 3113   5.998   0.191   9.968 -0.2972  0.3240 -0.0952
  236POPC   C2B 3114   6.060   0.240  10.405 -0.0276 -0.0172  0.1875
  236POPC   C3B 3115   5.990   0.474  10.764 -0.2193 -0.1836 -0.2060
  236POPC   C4B 3116   5.952   0.796  11.031  0.0154 -0.0807  0.2573
  237POPC   NC3 3117   5.517   4.445   9.704 -0.1179  0.1499  0.0215
  237POPC   PO4 3118   5.690   4.755   9.858 -0.1188  0.2365 -0.0993
  237POPC   GL1 3119   5.622   4.886  10.238 -0.0029  0.0083 -0.0287
  237POPC   GL2 3120   5.996   4.884  10.350  0.1932 -0.2727  0.0741
  237POPC   C1A 3121   5.308   4.799  10.522 -0.1408  0.3127 -0.1952
  237POPC   D2A 3122   5.151   4.752  10.881 -0.0821  0.1039 -0.2130
  237POPC   C3A 3123   4.832   4.504  11.046 -0.2127  0.0180 -0.2134
  237POPC   C4A 3124   4.811   4.337  11.385 -0.2713  0.0258  0.1965
  237POPC   C1B 3125   6.136   4.940  10.802 -0.6786 -0.2445 -0.0201
  237POPC   C2B 3126   6.233   4.604  11.098 -0.0286 -0.1185  0.1381
  237POPC   C3B 3127   6.306   4.270  11.442  0.1182 -0.4597  0.1416
  237POPC   C4B 3128   6.277   4.082  11.876  0.1586 -0.2452 -0.0640
  238POPC   NC3 3129   2.726   4.259   9.821  0.2005  0.2672  0.1760
  238POPC   PO4 3130   2.636   3.875   9.984  0.1921 -0.0507 -0.2123
  238POPC   GL1 3131   2.641   3.960  10.360 -0.0675  0.1197  0.1171
  238POPC   GL2 3132   2.869   3.999  10.543 -0.1515 -0.1743  0.1696
  238POPC   C1A 3133   2.535   3.851  10.833  0.0650  0.0465  0.0593
  238POPC   D2A 3134   2.352   3.795  11.281  0.1952  0.2992  0.0233
  238POPC   C3A 3135   2.068   3.578  11.418  0.0387 -0.1423 -0.0180
  238POPC   C4A 3136   1.547   3.364  11.527 -0.1714 -0.2756  0.0055
  238POPC   C1B 3137   2.629   4.303  10.724 -0.5290  0.1473  0.0406
  238POPC   C2B 3138   2.698   4.451  11.129  0.2517 -0.1398 -0.2520
  238POPC   C3B 3139   2.833   4.462  11.569  0.1675 -0.2068  0.0646
  238POPC   C4B 3140   2.754   4.642  11.923  0.0562 -0.0438 -0.2255
  239POPC   NC3 3141   5.804   3.476   9.785  0.1320 -0.1235  0.0052
  239POPC   PO4 3142   5.605   3.827   9.971  0.2290 -0.4275 -0.0479
  239POPC   GL1 3143   5.571   3.721  10.467 -0.1082  0.1697 -0.2576
  239POPC   GL2 3144   5.373   3.883  10.642  0.2368 -0.1988  0.0392
  239POPC   C1A 3145   5.657   3.554  10.821 -0.0487  0.2070  0.3051
  239POPC   D2A 3146   5.730   3.515  11.258 -0.0873  0.1600 -0.0843
  239POPC   C3A 3147   5.836   3.938  11.580  0.3254 -0.1309 -0.0212
  239POPC   C4A 3148   5.728   4.206  11.984 -0.1495  0.0166  0.0705
  239POPC   C1B 3149   5.685   4.023  10.942 -0.1547  0.2654 -0.2311
  239POPC   C2B 3150   5.843   4.346  11.308  0.0506 -0.0179  0.2103
  239POPC   C3B 3151   5.714   4.649  11.699  0.2076 -0.2396  0.1141
  239POPC   C4B 3152   5.367   4.747  11.972 -0.0251 -0.0482 -0.0208
  240POPC   NC3 3153   8.536   0.071   9.333  0.0845 -0.2122  0.1938
  240POPC   PO4 3154   8.087   0.027   9.384  0.2544 -0.0412 -0.3118
  240POPC   GL1 3155   7.914   0.130   9.877  0.0337 -0.0881  0.0559
  240POPC   GL2 3156   7.585   0.084   9.980  0.0255 -0.3998 -0.0626
  240POPC   C1A 3157   8.005   0.292  10.297 -0.1178  0.0057  0.1479
  240POPC   D2A 3158   7.861   0.031  10.649  0.0703  0.0321 -0.0999
  240POPC   C3A 3159   7.709  -0.411  10.648  0.0011 -0.2173 -0.0213
  240POPC   C4A 3160   7.865  -0.818  10.460  0.2353 -0.1274 -0.2991
  240POPC   C1B 3161   7.439  -0.067  10.298  0.0127 -0.2268 -0.1434
  240POPC   C2B 3162   7.157   0.071  10.599 -0.1367 -0.0030 -0.4642
  240POPC   C3B 3163   6.844   0.041  10.917 -0.1498 -0.0540  0.1073
  240POPC   C4B 3164   6.536   0.333  11.180 -0.2012 -0.0792  0.0571
  241POPC   NC3 3165   7.720   0.360   9.323  0.5537 -0.0179  0.1351
  241POPC   PO4 3166   7.405  -0.028   9.459  0.0845  0.3091 -0.2658
  241POPC   GL1 3167   7.155   0.226   9.785 -0.0072 -0.2287  0.0969
  241POPC   GL2 3168   7.273   0.503   9.889 -0.0637 -0.2988  0.1313
  241POPC   C1A 3169   6.823   0.114  10.061  0.0558  0.2512  0.4078
  241POPC   D2A 3170   6.544  -0.152  10.019 -0.4413 -0.1213 -0.1267
  241POPC   C3A 3171   6.465  -0.551  10.369 -0.0276 -0.0636  0.3748
  241POPC   C4A 3172   6.364  -0.955  10.185  0.1569 -0.1040  0.1149
  241POPC   C1B 3173   7.115   0.505  10.301  0.3621  0.2546 -0.0878
  241POPC   C2B 3174   6.910   0.517  10.673  0.0218  0.1065  0.0354
  241POPC   C3B 3175   6.999   0.503  11.104 -0.0750  0.5188 -0.0681
  241POPC   C4B 3176   6.935   0.625  11.415 -0.0878  0.0175 -0.1473
  242POPC   NC3 3177  11.065   6.308   9.423 -0.2532  0.2741  0.0537
  242POPC   PO4 3178  11.112   5.934   9.723  0.3303  0.0540 -0.2928
  242POPC   GL1 3179  10.808   5.963  10.025  0.0607  0.1348  0.0540
  242POPC   GL2 3180  11.044   6.194  10.161  0.1344 -0.2600  0.0053
  242POPC   C1A 3181  10.851   5.797  10.478 -0.0457  0.0422 -0.2153
  242POPC   D2A 3182  11.110   5.777  10.861 -0.0464  0.1898  0.1000
  242POPC   C3A 3183  11.097   5.969  11.183  0.1155  0.3497 -0.1354
  242POPC   C4A 3184  11.111   6.364  11.405  0.3342 -0.1969 -0.0210
  242POPC   C1B 3185  11.122   6.294  10.577 -0.1961  0.1202  0.1166
  242POPC   C2B 3186  11.613   6.218  10.781 -0.1635 -0.0129  0.0347
  242POPC   C3B 3187  11.587   6.174  11.214  0.1949 -0.1127  0.3220
  242POPC   C4B 3188  11.572   6.113  11.700  0.1055 -0.0233  0.2448
  243POPC   NC3 3189   1.321   5.172   9.472  0.1991 -0.2143 -0.1384
  243POPC   PO4 3190   1.240   5.507   9.755 -0.0846  0.2688 -0.1110
  243POPC   GL1 3191   1.323   5.713  10.141 -0.2943 -0.1218 -0.4804
  243POPC   GL2 3192   1.122   5.760  10.462  0.0803 -0.2918 -0.0486
  243POPC   C1A 3193   1.586   5.618  10.440 -0.2137 -0.0941 -0.0591
  243POPC   D2A 3194   1.738   5.721  10.794  0.1282  0.0566 -0.2658
  243POPC   C3A 3195   2.063   6.120  10.738  0.1266 -0.0039  0.0461
  243POPC   C4A 3196   2.186   6.537  10.884  0.3602 -0.0685  0.1469
  243POPC   C1B 3197   1.205   5.935  10.760 -0.1701 -0.0543  0.1027
  243POPC   C2B 3198   1.103   6.148  11.124  0.0924 -0.1370  0.0749
  243POPC   C3B 3199   1.276   6.462  11.369 -0.1071 -0.1608  0.0288
  243POPC   C4B 3200   1.715   6.635  11.142  0.3488  0.3304  0.0525
  244POPC   NC3 3201   8.484   2.886   9.610 -0.1283 -0.0781 -0.1491
  244POPC   PO4 3202   8.887   2.737   9.772 -0.0114 -0.3419  0.3582
  244POPC   GL1 3203   8.873   2.873  10.146  0.1471  0.2275 -0.1326
  244POPC   GL2 3204   9.120   3.005  10.189  0.2047 -0.2129  0.1694
  244POPC   C1A 3205   8.797   2.709  10.532 -0.3312 -0.3157  0.0152
  244POPC   D2A 3206   8.582   2.945  10.849 -0.1251 -0.0234  0.1638
  244POPC   C3A 3207   8.707   3.390  10.770 -0.2553 -0.2686 -0.0647
  244POPC   C4A 3208   9.068   3.703  10.729 -0.0096 -0.2163 -0.1806
  244POPC   C1B 3209   9.146   3.167  10.625  0.1052 -0.3711 -0.0811
  244POPC   C2B 3210   9.101   3.144  10.989  0.2206 -0.2099  0.0839
  244POPC   C3B 3211   8.871   3.551  11.188  0.0475 -0.1341 -0.3079
  244POPC   C4B 3212   9.075   3.970  11.119  0.0322 -0.1039 -0.1566
  245POPC   NC3 3213   6.600   8.992   9.426  0.0581 -0.0101  0.1947
  245POPC   PO4 3214   6.943   9.253   9.350  0.1975 -0.0175  0.3128
  245POPC   GL1 3215   7.130   9.427   9.738  0.0685 -0.0179 -0.1586
  245POPC   GL2 3216   7.491   9.486   9.783  0.0883  0.3015 -0.0102
  245POPC   C1A 3217   7.078   9.583  10.121  0.0520 -0.0353  0.1945
  245POPC   D2A 3218   6.753   9.548  10.340 -0.0148 -0.0414 -0.1497
  245POPC   C3A 3219   6.785   9.197  10.549  0.1696 -0.3093  0.0441
  245POPC   C4A 3220   6.810   8.985  10.875 -0.0412 -0.0650 -0.2813
  245POPC   C1B 3221   7.538   9.567  10.210  0.0353 -0.0635 -0.0022
  245POPC   C2B 3222   7.727   9.591  10.581 -0.1969 -0.0593 -0.2203
  245POPC   C3B 3223   7.788   9.265  10.935 -0.2658 -0.2107 -0.1103
  245POPC   C4B 3224   8.157   9.066  11.092 -0.2359 -0.0984 -0.2093
  246POPC   NC3 3225   7.449   2.944   9.674  0.1153 -0.1260  0.2403
  246POPC   PO4 3226   7.433   2.544   9.927  0.1418 -0.0614 -0.1251
  246POPC   GL1 3227   7.630   2.486  10.343  0.2868  0.6921  0.0994
  246POPC   GL2 3228   7.915   2.540  10.316 -0.1902  0.0151 -0.1601
  246POPC   C1A 3229   7.649   2.604  10.755  0.2285 -0.3950 -0.0790
  246POPC   D2A 3230   7.675   2.819  11.130 -0.0355  0.3814  0.1820
  246POPC   C3A 3231   7.497   3.221  11.216  0.0996 -0.2099 -0.0540
  246POPC   C4A 3232   7.406   3.645  11.414  0.0567 -0.2098  0.1233
  246POPC   C1B 3233   8.037   2.208  10.578  0.0538  0.3012  0.0481
  246POPC   C2B 3234   8.034   2.022  10.953  0.1138 -0.0798  0.0335
  246POPC   C3B 3235   8.039   1.653  11.247  0.0553 -0.0487 -0.1925
  246POPC   C4B 3236   8.195   1.529  11.682  0.0584 -0.0703  0.0528
  247POPC   NC3 3237   9.564   7.623  13.112 -0.0070  0.2741  0.2148
  247POPC   PO4 3238  10.035   7.581  13.070 -0.0804 -0.0493 -0.0543
  247POPC   GL1 3239   9.964   7.499  12.615 -0.1120  0.0031 -0.0411
  247POPC   GL2 3240   9.909   7.643  12.403  0.3615  0.4491  0.0421
  247POPC   C1A 3241  10.202   7.259  12.388 -0.0457  0.1640 -0.0630
  247POPC   D2A 3242  10.156   6.837  12.358  0.0571 -0.1033 -0.3356
  247POPC   C3A 3243  10.312   6.496  12.554 -0.1089  0.6505 -0.0406
  247POPC   C4A 3244  10.091   6.024  12.517 -0.2340  0.3452  0.0023
  247POPC   C1B 3245   9.640   7.696  12.071  0.2309 -0.0262 -0.1354
  247POPC   C2B 3246   9.628   7.316  11.753  0.0616  0.0671  0.3987
  247POPC   C3B 3247   9.693   7.075  11.493 -0.3571  0.1402  0.0724
  247POPC   C4B 3248  10.013   6.716  11.491 -0.0159  0.0526  0.1760
  248POPC   NC3 3249   1.514  11.205  14.246  0.0478 -0.4198  0.0920
  248POPC   PO4 3250   1.147  11.215  14.039 -0.1179  0.1002  0.0434
  248POPC   GL1 3251   1.315  11.204  13.610  0.1958 -0.0611  0.1250
  248POPC   GL2 3252   1.428  10.898  13.538  0.1082 -0.0798  0.2080
  248POPC   C1A 3253   1.264  11.432  13.210 -0.2697 -0.0464 -0.1262
  248POPC   D2A 3254   0.983  11.596  12.925 -0.2760 -0.0961 -0.4338
  248POPC   C3A 3255   1.073  12.112  12.941  0.0888  0.1454  0.1796
  248POPC   C4A 3256   1.367  12.326  12.993 -0.0731  0.2477 -0.0117
  248POPC   C1B 3257   1.622  10.918  13.070  0.0452  0.1133 -0.0336
  248POPC   C2B 3258   1.847  11.013  12.637  0.0303  0.4484  0.0729
  248POPC   C3B 3259   1.750  10.787  12.136 -0.1607 -0.1703  0.0556
  248POPC   C4B 3260   1.716  10.826  11.647  0.0502 -0.2855 -0.1874
  249POPC   NC3 3261   9.143   7.969  13.344 -0.0686  0.0449  0.0786
  249POPC   PO4 3262   8.817   7.607  13.321 -0.0777 -0.2514 -0.0919
  249POPC   GL1 3263   8.767   7.543  13.019 -0.1539 -0.1326  0.2127
  249POPC   GL2 3264   8.425   7.446  13.008 -0.0798 -0.0321 -0.1214
  249POPC   C1A 3265   8.722   7.262  12.609 -0.0079 -0.0040 -0.0546
  249POPC   D2A 3266   8.521   7.083  12.266  0.1978  0.2379 -0.1843
  249POPC   C3A 3267   8.079   7.103  12.236 -0.0676 -0.2117  0.1591
  249POPC   C4A 3268   7.781   7.237  11.938 -0.0406  0.0256  0.1144
  249POPC   C1B 3269   8.059   7.338  12.687 -0.0260  0.0787 -0.0626
  249POPC   C2B 3270   7.685   7.241  12.488  0.0428 -0.2504 -0.1618
  249POPC   C3B 3271   7.276   7.354  12.358  0.1089 -0.1577  0.1598
  249POPC   C4B 3272   7.034   7.289  12.026  0.2189 -0.1994 -0.0419
  250POPC   NC3 3273   1.024   4.054   9.809  0.0243  0.3142  0.2796
  250POPC   PO4 3274   0.982   3.721   9.924  0.1200  0.0548 -0.0108
  250POPC   GL1 3275   0.900   3.763  10.292  0.2097  0.4234 -0.2741
  250POPC   GL2 3276   0.613   3.997  10.208  0.1455 -0.1062 -0.1431
  250POPC   C1A 3277   0.744   3.665  10.771  0.0052 -0.2535 -0.0180
  250POPC   D2A 3278   0.481   3.436  11.086  0.1671  0.5107 -0.0943
  250POPC   C3A 3279   0.265   3.657  11.414 -0.0699 -0.0239 -0.1893
  250POPC   C4A 3280   0.047   3.543  11.694  0.1141  0.1521  0.1378
  250POPC   C1B 3281   0.458   4.195  10.536  0.2319 -0.1199 -0.1073
  250POPC   C2B 3282   0.289   3.981  11.016  0.2785  0.0251  0.2990
  250POPC   C3B 3283  -0.086   3.968  11.192  0.1216 -0.1192 -0.1012
  250POPC   C4B 3284  -0.318   3.797  11.490  0.0227 -0.0282  0.0840
  251POPC   NC3 3285   2.012   9.367   9.974 -0.2109  0.0452  0.1504
  251POPC   PO4 3286   1.958   9.818  10.003 -0.0347  0.1139 -0.0794
  251POPC   GL1 3287   2.202   9.841  10.398 -0.0113 -0.2486 -0.3882
  251POPC   GL2 3288   2.256   9.447  10.363 -0.2123  0.0438  0.1238
  251POPC   C1A 3289   2.345   9.894  10.989 -0.4064  0.1384  0.1429
  251POPC   D2A 3290   2.722   9.960  11.218 -0.0691 -0.1383 -0.3489
  251POPC   C3A 3291   2.479   9.751  11.485 -0.0596  0.1091  0.2498
  251POPC   C4A 3292   2.342   9.322  11.496 -0.1442 -0.0886 -0.0809
  251POPC   C1B 3293   2.216   9.448  10.727 -0.0154 -0.2622  0.0511
  251POPC   C2B 3294   1.940   9.546  10.974 -0.3297 -0.2328  0.1431
  251POPC   C3B 3295   1.888   9.572  11.352  0.1659 -0.1147 -0.0863
  251POPC   C4B 3296   1.812   9.531  11.810 -0.1109 -0.1365  0.2260
  252POPC   NC3 3297   1.146   4.332  14.229  0.0466  0.2547  0.1286
  252POPC   PO4 3298   1.258   4.047  13.864 -0.0610  0.0788  0.1302
  252POPC   GL1 3299   1.255   3.906  13.437  0.0141  0.0824  0.1369
  252POPC   GL2 3300   1.532   3.973  13.355  0.0814  0.0152  0.2691
  252POPC   C1A 3301   1.026   3.785  13.107 -0.0171 -0.0763 -0.3437
  252POPC   D2A 3302   0.913   3.854  12.710 -0.3573  0.0821 -0.3974
  252POPC   C3A 3303   0.638   3.929  12.385 -0.0431  0.1311  0.0499
  252POPC   C4A 3304   0.219   3.915  12.344 -0.2017 -0.0645  0.1136
  252POPC   C1B 3305   1.446   3.999  12.956 -0.0141 -0.3215  0.0581
  252POPC   C2B 3306   1.629   3.899  12.600  0.0306  0.0301  0.2187
  252POPC   C3B 3307   1.908   3.873  12.248 -0.1481 -0.1302  0.0396
  252POPC   C4B 3308   1.929   3.954  11.757 -0.0122 -0.1775  0.2142
  253POPC   NC3 3309   5.543   0.452   9.472 -0.0907 -0.2191  0.2450
  253POPC   PO4 3310   5.424   0.744   9.362  0.1095 -0.0413 -0.2548
  253POPC   GL1 3311   5.808   0.853   9.582 -0.0713 -0.0128  0.0903
  253POPC   GL2 3312   5.898   0.660   9.784  0.3342 -0.0085  0.1185
  253POPC   C1A 3313   5.974   1.075   9.958 -0.1753 -0.1008 -0.0751
  253POPC   D2A 3314   5.938   1.266  10.322  0.3355  0.1394 -0.3582
  253POPC   C3A 3315   6.187   1.242  10.629  0.2447 -0.4236  0.1865
  253POPC   C4A 3316   6.579   1.189  10.997 -0.1664  0.1231 -0.0712
  253POPC   C1B 3317   5.704   0.707  10.168 -0.1329 -0.0779 -0.0266
  253POPC   C2B 3318   5.450   1.157  10.234  0.2017  0.3510 -0.2232
  253POPC   C3B 3319   5.257   1.259  10.584 -0.0424  0.5538 -0.1589
  253POPC   C4B 3320   4.937   1.372  10.851  0.2031  0.1822  0.1882
  254POPC   NC3 3321   9.337   0.711   9.425  0.2630 -0.1836  0.1281
  254POPC   PO4 3322   8.972   0.433   9.561 -0.1055 -0.0850  0.0426
  254POPC   GL1 3323   8.784   0.516   9.935  0.0767 -0.1170 -0.1242
  254POPC   GL2 3324   8.868   0.724  10.215 -0.0390  0.2372 -0.0933
  254POPC   C1A 3325   8.368   0.642  10.168 -0.2106  0.0816  0.1713
  254POPC   D2A 3326   8.505   0.902  10.531 -0.0877 -0.0855 -0.3689
  254POPC   C3A 3327   8.418   0.849  10.966 -0.1340 -0.1914  0.3283
  254POPC   C4A 3328   8.280   1.156  11.337 -0.2484  0.0862 -0.1745
  254POPC   C1B 3329   8.984   1.060  10.425 -0.0700 -0.0673 -0.1269
  254POPC   C2B 3330   8.746   1.289  10.730 -0.1519 -0.2402 -0.1555
  254POPC   C3B 3331   8.566   1.559  11.064  0.1255  0.1598 -0.0300
  254POPC   C4B 3332   8.552   1.824  11.435 -0.0899 -0.0652 -0.0879
  255POPC   NC3 3333   7.134  11.012   9.214 -0.4218  0.5764  0.2961
  255POPC   PO4 3334   7.535  10.756   9.279  0.0844  0.0822 -0.1283
  255POPC   GL1 3335   7.397  10.700   9.833  0.0501 -0.0968  0.1928
  255POPC   GL2 3336   7.300  11.070   9.953 -0.0689  0.2190  0.0352
  255POPC   C1A 3337   7.380  10.669  10.293 -0.3689 -0.0152 -0.0461
  255POPC   D2A 3338   7.425  10.481  10.697  0.0220 -0.0576 -0.0585
  255POPC   C3A 3339   7.650  10.065  10.965  0.0396 -0.3187 -0.0546
  255POPC   C4A 3340   7.450   9.716  11.041  0.2067 -0.0348 -0.0291
  255POPC   C1B 3341   7.021  11.025  10.242  0.2573  0.2098  0.0405
  255POPC   C2B 3342   6.961  10.817  10.617 -0.2292 -0.0363  0.2800
  255POPC   C3B 3343   7.193  10.939  10.956 -0.1513 -0.0929  0.1815
  255POPC   C4B 3344   7.620  11.124  11.100 -0.0659  0.0661  0.0932
  256POPC   NC3 3345   3.194   3.795   9.781 -0.1307  0.0475 -0.1058
  256POPC   PO4 3346   3.092   4.063  10.120  0.0037  0.1279  0.3425
  256POPC   GL1 3347   3.323   4.209  10.444  0.0526 -0.1513 -0.2267
  256POPC   GL2 3348   3.612   4.068  10.566  0.2668  0.3531  0.3013
  256POPC   C1A 3349   3.159   4.259  10.930  0.0614  0.1667  0.0141
  256POPC   D2A 3350   3.488   4.181  11.300 -0.0721 -0.3249  0.1087
  256POPC   C3A 3351   3.605   4.462  11.646 -0.0258 -0.0138  0.0326
  256POPC   C4A 3352   3.633   4.741  11.936 -0.2130 -0.1722 -0.0223
  256POPC   C1B 3353   3.978   4.039  10.815  0.0880  0.1430  0.0890
  256POPC   C2B 3354   3.987   4.065  11.363 -0.2863 -0.0970  0.1771
  256POPC   C3B 3355   4.076   4.190  11.803  0.0526  0.1482 -0.0823
  256POPC   C4B 3356   4.136   4.581  12.128 -0.3406 -0.1186 -0.0598
  257POPC   NC3 3357   9.514   8.276   9.084 -0.0736  0.0625  0.0492
  257POPC   PO4 3358   9.633   7.899   9.413 -0.2296  0.1152 -0.1493
  257POPC   GL1 3359   9.400   7.652   9.743  0.2398  0.3537  0.0698
  257POPC   GL2 3360   9.463   7.338   9.825 -0.1616 -0.0309 -0.1835
  257POPC   C1A 3361   9.194   7.741  10.090  0.2677 -0.1932  0.3459
  257POPC   D2A 3362   9.102   7.755  10.461  0.2169  0.0714  0.1893
  257POPC   C3A 3363   9.120   8.232  10.701  0.2130  0.3066  0.0656
  257POPC   C4A 3364   9.034   8.610  11.020 -0.1196 -0.0091  0.1685
  257POPC   C1B 3365   9.272   7.184  10.243 -0.1006 -0.1005 -0.2019
  257POPC   C2B 3366   8.972   7.076  10.568 -0.2225  0.0465  0.0840
  257POPC   C3B 3367   8.979   7.427  10.847  0.1442  0.1864 -0.3590
  257POPC   C4B 3368   8.665   7.787  10.966  0.0349 -0.0125 -0.0267
  258POPC   NC3 3369   4.270   8.230  13.880 -0.2482  0.0594 -0.0459
  258POPC   PO4 3370   4.693   7.979  13.637 -0.0659  0.2286 -0.2220
  258POPC   GL1 3371   4.764   7.761  13.318  0.0908  0.2490  0.0936
  258POPC   GL2 3372   4.872   7.455  13.195  0.5064 -0.0013  0.1676
  258POPC   C1A 3373   4.623   7.769  12.878 -0.0020 -0.1769  0.1158
  258POPC   D2A 3374   4.193   7.759  12.708 -0.1053  0.1494 -0.0866
  258POPC   C3A 3375   4.004   7.884  12.289  0.1241  0.1520 -0.1294
  258POPC   C4A 3376   3.783   7.889  11.897  0.0153  0.0991 -0.6000
  258POPC   C1B 3377   4.890   7.318  12.803  0.0144 -0.3687  0.0239
  258POPC   C2B 3378   4.963   7.064  12.445  0.2043  0.1255 -0.1857
  258POPC   C3B 3379   4.861   6.784  12.114 -0.1333  0.2017  0.0496
  258POPC   C4B 3380   4.697   6.730  11.805 -0.0917  0.0438 -0.1922
  259POPC   NC3 3381   0.102   6.231   9.856 -0.0432  0.3209 -0.1965
  259POPC   PO4 3382  -0.031   6.575   9.854  0.1585  0.0372  0.0521
  259POPC   GL1 3383   0.114   6.521  10.288 -0.1909  0.0553  0.1506
  259POPC   GL2 3384   0.196   6.169  10.308 -0.0571  0.0284 -0.1306
  259POPC   C1A 3385   0.152   6.703  10.635 -0.1618  0.0990  0.0487
  259POPC   D2A 3386   0.398   6.670  11.078 -0.1449 -0.2261 -0.0308
  259POPC   C3A 3387   0.431   7.049  11.284 -0.0271 -0.1346  0.0191
  259POPC   C4A 3388   0.496   7.439  11.405  0.3087  0.1608  0.3153
  259POPC   C1B 3389   0.213   5.708  10.571 -0.0915 -0.1034 -0.1673
  259POPC   C2B 3390   0.250   5.686  10.914  0.1628 -0.3022 -0.0100
  259POPC   C3B 3391   0.166   5.707  11.316  0.0599  0.0066  0.1567
  259POPC   C4B 3392  -0.134   5.783  11.608 -0.0854  0.1181  0.0504
  260POPC   NC3 3393   0.172   2.049  14.297  0.1151  0.1940  0.3574
  260POPC   PO4 3394   0.381   2.061  13.773 -0.1415  0.0272  0.3380
  260POPC   GL1 3395   0.476   1.883  13.462  0.0642 -0.0579  0.2121
  260POPC   GL2 3396   0.797   2.005  13.328  0.0848 -0.4832 -0.2413
  260POPC   C1A 3397   0.471   1.930  12.955 -0.1891 -0.2014 -0.0436
  260POPC   D2A 3398   0.566   1.695  12.655 -0.3761  0.0621  0.3010
  260POPC   C3A 3399   0.444   1.879  12.276  0.0841 -0.2629  0.0846
  260POPC   C4A 3400   0.120   1.701  12.059 -0.3090  0.2540  0.3545
  260POPC   C1B 3401   0.886   2.188  12.925 -0.2398  0.0294 -0.3164
  260POPC   C2B 3402   0.838   2.114  12.474  0.1357 -0.0615 -0.0450
  260POPC   C3B 3403   1.000   2.177  11.979 -0.0509 -0.3478 -0.0971
  260POPC   C4B 3404   1.116   1.894  11.695 -0.0953  0.2565 -0.0265
  261POPC   NC3 3405   5.702   8.889   9.294 -0.0692 -0.0121 -0.0500
  261POPC   PO4 3406   5.877   8.504   9.255 -0.0583 -0.1578 -0.1353
  261POPC   GL1 3407   6.063   8.668   9.583 -0.4023 -0.2189  0.1379
  261POPC   GL2 3408   6.394   8.607   9.827 -0.3597  0.0644 -0.0286
  261POPC   C1A 3409   5.975   9.112   9.895  0.1366  0.1706  0.1759
  261POPC   D2A 3410   5.734   9.049  10.276 -0.0372  0.2649  0.0792
  261POPC   C3A 3411   5.806   8.989  10.753 -0.1848 -0.0490  0.0090
  261POPC   C4A 3412   5.605   8.636  11.062  0.0593 -0.0775 -0.1876
  261POPC   C1B 3413   6.035   8.676  10.167 -0.0697  0.0992  0.1110
  261POPC   C2B 3414   5.911   8.543  10.621  0.1104 -0.0457  0.1899
  261POPC   C3B 3415   5.870   8.247  10.881 -0.0082  0.0025  0.1635
  261POPC   C4B 3416   5.974   7.875  10.866  0.0486  0.1560 -0.2106
  262POPC   NC3 3417   5.060   2.171   9.519 -0.0304  0.1630  0.2426
  262POPC   PO4 3418   5.517   2.197   9.538  0.0417  0.1785 -0.2312
  262POPC   GL1 3419   5.438   2.001   9.844 -0.2771  0.1597 -0.2117
  262POPC   GL2 3420   5.233   1.731   9.889 -0.0333  0.0928 -0.2759
  262POPC   C1A 3421   5.336   2.117  10.238 -0.0210  0.1831 -0.1031
  262POPC   D2A 3422   5.000   2.439  10.476 -0.0082 -0.1563  0.2030
  262POPC   C3A 3423   4.852   2.354  10.867  0.0467  0.0412  0.2546
  262POPC   C4A 3424   4.682   2.331  11.280  0.0532 -0.0071 -0.1402
  262POPC   C1B 3425   5.170   1.667  10.319 -0.0711  0.1173  0.0899
  262POPC   C2B 3426   4.994   1.834  10.730 -0.0693  0.0538  0.3619
  262POPC   C3B 3427   4.788   1.805  11.147  0.1709 -0.0993  0.2104
  262POPC   C4B 3428   4.321   1.894  11.257 -0.0329  0.1440  0.1704
  263POPC   NC3 3429   9.414   1.942  13.414  0.0228  0.1778 -0.0936
  263POPC   PO4 3430   9.250   1.575  13.533 -0.0675  0.1920 -0.0341
  263POPC   GL1 3431   9.328   1.530  13.067 -0.1665 -0.4858 -0.3976
  263POPC   GL2 3432   9.056   1.374  12.918  0.0900 -0.2615 -0.3475
  263POPC   C1A 3433   9.437   1.613  12.675  0.0274 -0.5319 -0.0598
  263POPC   D2A 3434   9.542   1.598  12.147  0.1913  0.2376  0.0166
  263POPC   C3A 3435   9.495   2.186  11.916 -0.0988  0.2088 -0.2749
  263POPC   C4A 3436   9.413   2.421  11.561  0.0886  0.1896  0.1791
  263POPC   C1B 3437   8.937   1.705  12.610 -0.1192  0.6065  0.1100
  263POPC   C2B 3438   8.739   1.967  12.413 -0.1413 -0.2082 -0.0850
  263POPC   C3B 3439   8.630   2.419  12.351 -0.0238 -0.1604  0.1092
  263POPC   C4B 3440   8.585   2.653  12.008 -0.1429 -0.1773  0.0620
  264POPC   NC3 3441   4.769   0.798   8.816  0.0981  0.0036 -0.1590
  264POPC   PO4 3442   4.659   1.132   9.074 -0.2027  0.3036 -0.1687
  264POPC   GL1 3443   4.497   1.281   9.604 -0.1499 -0.1323 -0.4756
  264POPC   GL2 3444   4.639   1.019   9.721  0.0203  0.1821  0.0009
  264POPC   C1A 3445   4.310   1.260  10.035 -0.0820  0.3242  0.2691
  264POPC   D2A 3446   4.256   1.226  10.378 -0.0665 -0.2313  0.1247
  264POPC   C3A 3447   4.573   1.019  10.758 -0.4625 -0.0800 -0.0531
  264POPC   C4A 3448   4.565   0.674  11.079 -0.0585  0.1191 -0.1986
  264POPC   C1B 3449   4.864   0.836   9.963 -0.0866  0.1190  0.0867
  264POPC   C2B 3450   5.148   0.715  10.312 -0.1347 -0.1568 -0.4104
  264POPC   C3B 3451   5.026   0.680  10.728  0.2917  0.2190  0.2042
  264POPC   C4B 3452   5.044   0.649  11.246  0.0459 -0.1685  0.0420
  265POPC   NC3 3453   6.034   8.792  13.393 -0.1798  0.0391  0.2566
  265POPC   PO4 3454   6.425   8.613  13.484  0.1400  0.2642  0.1668
  265POPC   GL1 3455   6.463   8.644  13.052  0.0122  0.2058 -0.1140
  265POPC   GL2 3456   6.187   8.842  12.880  0.0225  0.1277 -0.0835
  265POPC   C1A 3457   6.516   8.553  12.670 -0.1271  0.2416  0.4147
  265POPC   D2A 3458   6.531   8.546  12.222 -0.0927  0.0097  0.3326
  265POPC   C3A 3459   6.201   8.278  12.151 -0.2030  0.0553  0.0244
  265POPC   C4A 3460   5.717   8.318  12.075 -0.4055  0.1014 -0.1514
  265POPC   C1B 3461   6.002   8.713  12.615  0.0307  0.0222  0.1279
  265POPC   C2B 3462   5.983   8.753  12.157 -0.0148 -0.1608  0.0836
  265POPC   C3B 3463   5.895   9.079  11.968 -0.1397 -0.0947 -0.1295
  265POPC   C4B 3464   5.860   9.574  11.944  0.2228  0.1605 -0.1287
  266POPC   NC3 3465  10.246   7.065  13.410 -0.0809  0.1743  0.0628
  266POPC   PO4 3466  10.570   6.897  13.229  0.1820  0.2338 -0.3597
  266POPC   GL1 3467  10.618   6.749  12.874 -0.1318 -0.0688 -0.0622
  266POPC   GL2 3468  10.559   6.900  12.595  0.2342 -0.2311  0.1248
  266POPC   C1A 3469  10.773   6.311  12.602  0.1834 -0.0101  0.0733
  266POPC   D2A 3470  11.002   5.971  12.607 -0.2584  0.3363 -0.3227
  266POPC   C3A 3471  11.103   5.631  12.416  0.2498  0.4871  0.1155
  266POPC   C4A 3472  11.333   5.476  12.004  0.1185 -0.1593 -0.1082
  266POPC   C1B 3473  10.635   6.688  12.174 -0.2703 -0.0798 -0.1282
  266POPC   C2B 3474  10.689   6.567  11.756  0.0247 -0.2280 -0.0707
  266POPC   C3B 3475  10.480   6.498  11.495  0.1529 -0.4712  0.0449
  266POPC   C4B 3476  10.253   6.280  11.181  0.1130  0.5395  0.1301
  267POPC   NC3 3477   8.674   1.500   9.876 -0.1472  0.1175  0.2015
  267POPC   PO4 3478   8.677   1.922   9.961 -0.0540 -0.2494  0.0475
  267POPC   GL1 3479   8.559   2.049  10.428  0.1350  0.3138  0.2369
  267POPC   GL2 3480   8.542   1.790  10.633 -0.2652 -0.3498 -0.1566
  267POPC   C1A 3481   8.502   2.225  10.895  0.0066 -0.0417  0.0686
  267POPC   D2A 3482   8.276   2.321  11.372 -0.3373  0.0387  0.1557
  267POPC   C3A 3483   7.806   2.389  11.345  0.2796 -0.0414 -0.1635
  267POPC   C4A 3484   7.527   2.676  11.611 -0.0299 -0.1143 -0.2612
  267POPC   C1B 3485   8.164   1.692  10.663 -0.1245  0.0160 -0.2429
  267POPC   C2B 3486   7.743   1.565  10.887  0.0730  0.0276  0.0971
  267POPC   C3B 3487   7.455   1.327  11.028  0.1522 -0.0348 -0.2300
  267POPC   C4B 3488   7.062   1.216  10.874  0.0221 -0.1481  0.0077
  268POPC   NC3 3489   7.467   7.290   9.012  0.2574  0.0114 -0.1811
  268POPC   PO4 3490   7.539   7.141   9.442  0.0109  0.0977 -0.0398
  268POPC   GL1 3491   7.847   7.263   9.761  0.1273 -0.1422  0.1717
  268POPC   GL2 3492   8.062   7.411   9.550  0.1921  0.3785 -0.0785
  268POPC   C1A 3493   8.214   7.303  10.197  0.3693  0.0801 -0.2691
  268POPC   D2A 3494   8.420   7.498  10.549 -0.3574 -0.1955  0.1339
  268POPC   C3A 3495   8.314   7.991  10.626  0.4944 -0.1008 -0.2206
  268POPC   C4A 3496   8.244   8.287  10.950 -0.1493  0.0399 -0.0934
  268POPC   C1B 3497   8.017   7.681   9.952  0.0759  0.0640 -0.2857
  268POPC   C2B 3498   7.976   7.993  10.149 -0.2145  0.3813  0.0519
  268POPC   C3B 3499   8.012   8.383  10.505  0.1308 -0.3595 -0.0047
  268POPC   C4B 3500   7.873   8.749  10.868 -0.0342  0.4201  0.0736
  269POPC   NC3 3501   6.819   5.650   9.600 -0.1563  0.1868 -0.0647
  269POPC   PO4 3502   7.159   5.547   9.731  0.2393  0.1298  0.4712
  269POPC   GL1 3503   7.309   5.425  10.117 -0.1530 -0.0578  0.0941
  269POPC   GL2 3504   7.603   5.321  10.202 -0.1997  0.1995 -0.1202
  269POPC   C1A 3505   7.309   5.652  10.533  0.0531 -0.0266  0.1215
  269POPC   D2A 3506   7.400   5.835  10.964 -0.0449  0.1459 -0.1176
  269POPC   C3A 3507   7.105   6.026  11.163  0.1246 -0.1163 -0.0008
  269POPC   C4A 3508   6.678   5.910  11.296  0.3941 -0.1368  0.0039
  269POPC   C1B 3509   7.722   5.361  10.553 -0.0859 -0.2409  0.1350
  269POPC   C2B 3510   7.990   5.659  10.765 -0.0397 -0.1616 -0.0557
  269POPC   C3B 3511   7.884   5.820  11.272  0.1243 -0.0938  0.0030
  269POPC   C4B 3512   7.970   6.230  11.613 -0.0540  0.0944 -0.0785
  270POPC   NC3 3513   5.039   1.347   9.491 -0.1012  0.3150 -0.0657
  270POPC   PO4 3514   4.609   1.728   9.536  0.0990  0.1342  0.1187
  270POPC   GL1 3515   4.747   1.634   9.979 -0.2032  0.0919  0.0928
  270POPC   GL2 3516   4.989   1.316  10.000 -0.1435 -0.2154 -0.3049
  270POPC   C1A 3517   4.658   1.527  10.473  0.0027  0.2945  0.3658
  270POPC   D2A 3518   4.347   1.533  10.778 -0.3478  0.1079 -0.0186
  270POPC   C3A 3519   4.478   1.366  11.217  0.2336  0.1696  0.1399
  270POPC   C4A 3520   4.858   1.415  11.486  0.4035  0.3550  0.2149
  270POPC   C1B 3521   4.801   1.083  10.346  0.0014  0.1440 -0.0473
  270POPC   C2B 3522   4.483   0.782  10.340 -0.3984 -0.1546  0.0885
  270POPC   C3B 3523   4.248   0.380  10.264  0.2406  0.3995  0.1957
  270POPC   C4B 3524   3.934  -0.000  10.234  0.0377 -0.1056  0.0930
  271POPC   NC3 3525   5.680   6.651   9.394  0.0410  0.0475  0.0345
  271POPC   PO4 3526   5.912   6.321   9.713 -0.1474  0.1712 -0.1099
  271POPC   GL1 3527   5.955   6.342  10.144  0.0513 -0.0848 -0.0447
  271POPC   GL2 3528   5.847   6.626  10.398  0.2284  0.1735  0.0868
  271POPC   C1A 3529   5.819   6.151  10.621  0.0311 -0.2052 -0.0845
  271POPC   D2A 3530   5.691   5.744  10.760 -0.0742  0.4213 -0.1987
  271POPC   C3A 3531   5.316   5.585  10.879  0.0172  0.3128 -0.2648
  271POPC   C4A 3532   4.896   5.562  10.872 -0.0007 -0.2376  0.0401
  271POPC   C1B 3533   5.900   6.637  10.871 -0.1232  0.1173  0.0717
  271POPC   C2B 3534   5.953   6.909  11.210 -0.1294 -0.0124  0.0124
  271POPC   C3B 3535   5.686   7.032  11.497  0.1694  0.0009 -0.0512
  271POPC   C4B 3536   5.732   6.907  11.903 -0.1393 -0.0151  0.1982
  272POPC   NC3 3537  10.532   3.239  10.202 -0.1732  0.0583 -0.1463
  272POPC   PO4 3538  10.939   3.196  10.062 -0.2078  0.1543  0.0632
  272POPC   GL1 3539  10.774   2.969  10.501 -0.0769  0.0574 -0.0906
  272POPC   GL2 3540  10.465   2.986  10.584 -0.2677  0.1950 -0.2988
  272POPC   C1A 3541  10.868   2.924  10.871 -0.1645 -0.0799  0.1015
  272POPC   D2A 3542  11.042   2.956  11.246  0.3179 -0.3116 -0.1978
  272POPC   C3A 3543  11.318   2.649  11.418  0.0416 -0.2308 -0.0389
  272POPC   C4A 3544  11.693   2.558  11.598  0.1425 -0.3945  0.2154
  272POPC   C1B 3545  10.314   3.235  10.868  0.0129  0.1455  0.0333
  272POPC   C2B 3546  10.136   3.585  10.968  0.0195 -0.1776  0.0730
  272POPC   C3B 3547   9.938   3.856  11.047  0.1817  0.0562  0.1027
  272POPC   C4B 3548   9.586   4.013  11.165  0.0641  0.0948  0.3051
  273POPC   NC3 3549   3.830   8.040   9.877 -0.1962  0.0325  0.2412
  273POPC   PO4 3550   3.721   7.852  10.275  0.2110  0.3126 -0.1599
  273POPC   GL1 3551   3.767   7.709  10.637  0.0706  0.0563  0.0047
  273POPC   GL2 3552   4.067   7.479  10.623  0.0289  0.0885  0.0559
  273POPC   C1A 3553   3.973   7.451  11.130  0.2307  0.1359  0.3678
  273POPC   D2A 3554   4.220   7.342  11.334 -0.1651  0.0950 -0.0406
  273POPC   C3A 3555   4.460   7.219  11.734  0.1756 -0.4520 -0.1331
  273POPC   C4A 3556   4.360   6.947  12.068 -0.1777 -0.0567  0.1092
  273POPC   C1B 3557   4.421   7.315  10.909  0.4477 -0.0677  0.0191
  273POPC   C2B 3558   4.678   7.224  11.245  0.0250  0.1444 -0.0893
  273POPC   C3B 3559   4.906   7.464  11.610 -0.0353 -0.1074  0.0562
  273POPC   C4B 3560   4.837   7.403  12.052  0.1713  0.0705 -0.2265
  274POPC   NC3 3561  10.939   4.835   9.975  0.0609  0.2258 -0.0609
  274POPC   PO4 3562  11.411   4.852  10.037 -0.2863 -0.3873  0.2136
  274POPC   GL1 3563  11.282   4.867  10.466 -0.1733 -0.2278  0.4846
  274POPC   GL2 3564  11.386   4.548  10.436  0.3927  0.0126 -0.0117
  274POPC   C1A 3565  10.993   4.838  10.877 -0.0083  0.2904 -0.0835
  274POPC   D2A 3566  11.201   4.792  11.323 -0.2602 -0.2869 -0.3669
  274POPC   C3A 3567  11.598   4.937  11.346  0.0020 -0.1600 -0.0843
  274POPC   C4A 3568  11.889   5.292  11.536  0.1511 -0.0388  0.1329
  274POPC   C1B 3569  11.473   4.510  10.823  0.2383  0.3089  0.1324
  274POPC   C2B 3570  11.472   4.456  11.175  0.1119  0.1853 -0.1043
  274POPC   C3B 3571  11.157   4.314  11.590  0.0907 -0.1134 -0.0884
  274POPC   C4B 3572  11.295   3.982  11.906 -0.3530  0.0173 -0.1190
  275POPC   NC3 3573   6.243   7.760  13.680  0.3738  0.1370 -0.2298
  275POPC   PO4 3574   6.106   8.192  13.537 -0.1771  0.1153  0.0367
  275POPC   GL1 3575   5.789   8.225  13.275  0.2779 -0.1800  0.1965
  275POPC   GL2 3576   5.758   7.830  13.260  0.1734  0.3869 -0.0308
  275POPC   C1A 3577   5.587   8.317  12.987 -0.3754 -0.2436  0.0529
  275POPC   D2A 3578   5.777   8.245  12.569 -0.0211  0.0947 -0.0937
  275POPC   C3A 3579   6.184   8.148  12.723 -0.2016 -0.1314 -0.2420
  275POPC   C4A 3580   6.495   8.092  12.426 -0.2248  0.1991  0.0048
  275POPC   C1B 3581   5.861   7.770  12.790 -0.2205 -0.0447 -0.3193
  275POPC   C2B 3582   5.880   7.848  12.292  0.0176 -0.3667  0.0206
  275POPC   C3B 3583   5.983   7.845  11.848  0.1884 -0.1951  0.3909
  275POPC   C4B 3584   5.804   8.017  11.404 -0.0475  0.2304  0.0471
  276POPC   NC3 3585   1.163   9.113  10.121  0.0662 -0.3173  0.2759
  276POPC   PO4 3586   1.557   9.163   9.910 -0.2376 -0.1634  0.1014
  276POPC   GL1 3587   1.686   9.201  10.348 -0.0810  0.1471  0.0443
  276POPC   GL2 3588   1.760   9.561  10.547 -0.4742 -0.1318 -0.2281
  276POPC   C1A 3589   2.004   9.017  10.570  0.0775  0.0527  0.0789
  276POPC   D2A 3590   1.826   8.875  10.972  0.0930 -0.0187 -0.0850
  276POPC   C3A 3591   1.899   9.044  11.363  0.1727  0.2664  0.0199
  276POPC   C4A 3592   2.016   8.998  11.775 -0.2190 -0.1795 -0.1778
  276POPC   C1B 3593   1.525   9.276  10.856 -0.0646  0.0259  0.0921
  276POPC   C2B 3594   1.466   9.328  11.352  0.0300  0.0818 -0.3457
  276POPC   C3B 3595   1.364   9.612  11.634  0.0094 -0.1830  0.1652
  276POPC   C4B 3596   1.658   9.967  11.736 -0.2300 -0.0029 -0.1746
  277POPC   NC3 3597   4.753   1.541  13.420  0.0668  0.0523  0.1458
  277POPC   PO4 3598   4.479   1.841  13.413 -0.0428  0.0609  0.1204
  277POPC   GL1 3599   4.409   1.706  13.062  0.3284  0.2819 -0.0175
  277POPC   GL2 3600   4.316   1.395  13.122 -0.0426  0.0418  0.1585
  277POPC   C1A 3601   4.376   1.918  12.721  0.2184 -0.0982 -0.2104
  277POPC   D2A 3602   4.244   1.986  12.354  0.2224 -0.1337 -0.1982
  277POPC   C3A 3603   4.539   2.335  12.258  0.1456 -0.1989 -0.1119
  277POPC   C4A 3604   4.877   2.466  12.535  0.2629  0.0635  0.1071
  277POPC   C1B 3605   4.480   1.426  12.656  0.0713  0.3258 -0.1752
  277POPC   C2B 3606   4.445   1.500  12.233  0.3441 -0.1190  0.3173
  277POPC   C3B 3607   4.465   1.842  11.865 -0.1338  0.0354 -0.2795
  277POPC   C4B 3608   4.381   2.207  11.615 -0.1119  0.0049  0.0383
  278POPC   NC3 3609   0.590   8.392  13.546 -0.1830  0.2338 -0.0179
  278POPC   PO4 3610   0.573   7.982  13.407 -0.2103 -0.0515 -0.0736
  278POPC   GL1 3611   0.887   8.176  13.130 -0.0534 -0.3867 -0.4102
  278POPC   GL2 3612   0.811   8.371  13.107  0.4632  0.1188  0.1276
  278POPC   C1A 3613   1.219   8.205  12.800 -0.1549 -0.0306  0.3305
  278POPC   D2A 3614   1.413   7.912  12.573 -0.2201 -0.1994  0.2598
  278POPC   C3A 3615   1.863   8.036  12.546  0.2957  0.0650  0.0543
  278POPC   C4A 3616   2.182   7.910  12.250 -0.2162 -0.0591  0.3888
  278POPC   C1B 3617   0.888   8.523  12.605  0.0142  0.1343  0.0873
  278POPC   C2B 3618   0.899   8.632  12.204  0.1307 -0.0446 -0.0726
  278POPC   C3B 3619   1.072   8.893  11.905 -0.0053 -0.0962  0.4805
  278POPC   C4B 3620   1.029   9.193  11.606 -0.1274 -0.2900  0.0727
  279POPC   NC3 3621   6.401   6.596   9.673 -0.0882  0.2044 -0.1028
  279POPC   PO4 3622   6.445   6.172   9.901  0.2217 -0.0092 -0.0636
  279POPC   GL1 3623   6.313   6.018  10.306  0.0262 -0.2613 -0.0099
  279POPC   GL2 3624   6.460   5.873  10.540 -0.0810  0.2985  0.2426
  279POPC   C1A 3625   6.247   6.357  10.642 -0.2798  0.0852  0.0746
  279POPC   D2A 3626   6.584   6.415  11.079 -0.0297 -0.2193 -0.0793
  279POPC   C3A 3627   6.755   6.587  11.447  0.2721 -0.0710  0.3034
  279POPC   C4A 3628   7.124   6.465  11.636  0.1233  0.1499  0.0124
  279POPC   C1B 3629   6.377   6.001  10.920  0.3269 -0.0039 -0.0817
  279POPC   C2B 3630   6.103   6.171  11.193 -0.0703  0.0030  0.2168
  279POPC   C3B 3631   5.857   6.146  11.562  0.1700  0.2288 -0.2160
  279POPC   C4B 3632   5.930   5.757  11.688  0.2000 -0.3005 -0.0268
  280POPC   NC3 3633   0.004   4.192   9.339  0.0739  0.0152 -0.0952
  280POPC   PO4 3634  -0.032   4.117   9.680 -0.0385  0.2267  0.0693
  280POPC   GL1 3635   0.127   3.988  10.107 -0.1395  0.1472  0.2719
  280POPC   GL2 3636  -0.009   4.051  10.533  0.0441 -0.0440  0.1706
  280POPC   C1A 3637   0.300   3.680  10.556  0.3615  0.1167  0.3225
  280POPC   D2A 3638  -0.068   3.606  10.819  0.0618  0.4740 -0.1244
  280POPC   C3A 3639  -0.164   3.426  11.187  0.0202 -0.2284  0.1413
  280POPC   C4A 3640  -0.415   3.347  11.607 -0.1303 -0.0537  0.1766
  280POPC   C1B 3641  -0.336   4.325  10.796  0.3487  0.2608 -0.0480
  280POPC   C2B 3642  -0.530   4.284  11.175  0.1898 -0.1326 -0.0641
  280POPC   C3B 3643  -0.655   4.558  11.551  0.0120 -0.4151 -0.2352
  280POPC   C4B 3644  -0.745   4.717  11.947 -0.0008  0.1993  0.0789
  281POPC   NC3 3645   3.335   8.211  10.077  0.0846  0.0386  0.0344
  281POPC   PO4 3646   3.405   7.736   9.915  0.1204  0.2749  0.2213
  281POPC   GL1 3647   3.114   7.828  10.305  0.0071 -0.1691  0.0058
  281POPC   GL2 3648   2.854   8.091  10.168  0.5179  0.1549  0.1842
  281POPC   C1A 3649   2.928   7.821  10.711 -0.0031 -0.1116  0.2382
  281POPC   D2A 3650   3.053   7.705  11.114 -0.1596 -0.0694 -0.1360
  281POPC   C3A 3651   2.897   7.843  11.596  0.0885  0.0852  0.2303
  281POPC   C4A 3652   2.550   7.989  11.936 -0.4190  0.2584  0.1105
  281POPC   C1B 3653   2.586   8.370  10.316  0.2734 -0.0701 -0.0744
  281POPC   C2B 3654   2.528   8.435  10.735  0.2019  0.4148 -0.0813
  281POPC   C3B 3655   2.432   8.673  11.077 -0.1067  0.0839 -0.1946
  281POPC   C4B 3656   2.296   9.068  11.082 -0.0039 -0.1593 -0.3177
  282POPC   NC3 3657   4.826   5.269  14.370  0.0438 -0.0847  0.3231
  282POPC   PO4 3658   4.490   5.362  14.065 -0.2489  0.0905  0.0548
  282POPC   GL1 3659   4.310   5.374  13.611  0.0119  0.0984  0.0242
  282POPC   GL2 3660   4.272   5.026  13.370 -0.1965  0.2030 -0.1202
  282POPC   C1A 3661   4.458   5.572  13.193  0.1248 -0.0620 -0.0036
  282POPC   D2A 3662   4.789   5.607  12.879 -0.1556 -0.2853  0.0749
  282POPC   C3A 3663   5.196   5.749  13.072  0.0485  0.2990  0.3380
  282POPC   C4A 3664   5.191   6.209  13.276  0.2092  0.2734  0.1414
  282POPC   C1B 3665   4.559   5.112  13.031 -0.0001 -0.0101  0.1287
  282POPC   C2B 3666   4.430   5.236  12.546  0.1453 -0.2264 -0.1240
  282POPC   C3B 3667   4.546   4.842  12.236  0.0630 -0.1096  0.0361
  282POPC   C4B 3668   4.858   4.703  11.914  0.1064  0.0462  0.1932
  283POPC   NC3 3669   6.092   4.511   9.698 -0.2193 -0.2770  0.0945
  283POPC   PO4 3670   6.612   4.356   9.674 -0.0106 -0.5173 -0.0226
  283POPC   GL1 3671   6.590   4.322  10.067  0.1082  0.2127 -0.1872
  283POPC   GL2 3672   6.330   4.501  10.126  0.1655  0.1220  0.0398
  283POPC   C1A 3673   6.549   3.981  10.387 -0.2609 -0.2894  0.1728
  283POPC   D2A 3674   6.688   3.755  10.836  0.0830  0.0573 -0.0710
  283POPC   C3A 3675   7.070   3.910  11.161 -0.1247 -0.1317  0.0389
  283POPC   C4A 3676   7.165   4.250  11.506  0.0843  0.0174  0.1396
  283POPC   C1B 3677   6.225   4.495  10.489  0.2657  0.0741  0.0080
  283POPC   C2B 3678   6.230   4.184  10.706 -0.0217  0.2395 -0.2686
  283POPC   C3B 3679   6.294   3.900  11.111 -0.1950 -0.0944 -0.0705
  283POPC   C4B 3680   6.446   3.749  11.527 -0.1344  0.1127 -0.1829
  284POPC   NC3 3681   4.884   9.092   9.685 -0.1504 -0.2244  0.0216
  284POPC   PO4 3682   4.985   8.725   9.785  0.1155  0.0303  0.2143
  284POPC   GL1 3683   5.168   8.880  10.097 -0.0396 -0.3543  0.2503
  284POPC   GL2 3684   5.047   8.963  10.489 -0.3436 -0.0787  0.0538
  284POPC   C1A 3685   5.478   8.669  10.367  0.2215 -0.0124  0.1089
  284POPC   D2A 3686   5.411   8.301  10.584  0.2798 -0.4543 -0.1291
  284POPC   C3A 3687   5.608   7.899  10.531 -0.3119  0.0485 -0.1356
  284POPC   C4A 3688   5.495   7.516  10.603  0.1078  0.2039 -0.1000
  284POPC   C1B 3689   4.956   8.606  10.653  0.5252 -0.0055  0.3202
  284POPC   C2B 3690   5.003   8.473  11.105 -0.0267 -0.3728  0.1856
  284POPC   C3B 3691   5.322   8.398  11.481 -0.2588  0.0395  0.2567
  284POPC   C4B 3692   5.715   8.526  11.557  0.0607 -0.2843  0.0610
  285POPC   NC3 3693   2.135   8.177   9.653  0.3731  0.2603  0.2551
  285POPC   PO4 3694   2.254   8.575   9.503  0.1046 -0.0552 -0.1792
  285POPC   GL1 3695   2.129   8.601   9.967 -0.0929 -0.3220 -0.1922
  285POPC   GL2 3696   1.917   8.807  10.108 -0.0193  0.0554  0.0817
  285POPC   C1A 3697   2.121   8.530  10.510  0.1004 -0.1215  0.3975
  285POPC   D2A 3698   2.037   8.221  10.795 -0.0208 -0.4043  0.1271
  285POPC   C3A 3699   2.067   8.221  11.242 -0.0691  0.0428 -0.0783
  285POPC   C4A 3700   2.057   8.553  11.491 -0.0062 -0.0464  0.1928
  285POPC   C1B 3701   2.399   8.868  10.300 -0.1271  0.0638 -0.1279
  285POPC   C2B 3702   2.636   9.141  10.515 -0.0169  0.0834  0.1220
  285POPC   C3B 3703   3.007   9.272  10.648  0.1081  0.0492 -0.2260
  285POPC   C4B 3704   3.268   9.128  11.037  0.0540 -0.3547  0.3287
  286POPC   NC3 3705   7.358   8.024   9.225 -0.1075  0.1553  0.0899
  286POPC   PO4 3706   6.998   7.934   9.459  0.0938  0.1739 -0.1352
  286POPC   GL1 3707   6.912   7.914   9.775  0.0786  0.0118  0.0439
  286POPC   GL2 3708   7.007   8.209   9.920  0.3146 -0.0109 -0.1719
  286POPC   C1A 3709   7.116   7.675  10.070  0.0252 -0.2052  0.0071
  286POPC   D2A 3710   7.010   7.397  10.326 -0.2200  0.0581  0.0846
  286POPC   C3A 3711   7.382   7.391  10.648  0.0356 -0.0612 -0.1555
  286POPC   C4A 3712   7.679   7.589  11.106  0.1119 -0.0278  0.0025
  286POPC   C1B 3713   7.249   8.287  10.236  0.0811  0.0390 -0.1882
  286POPC   C2B 3714   7.132   8.330  10.732 -0.0673 -0.1970  0.0374
  286POPC   C3B 3715   6.981   8.403  11.157  0.1754  0.0092  0.0440
  286POPC   C4B 3716   6.686   8.508  11.518 -0.1484  0.3574  0.1440
  287POPC   NC3 3717   7.569   7.726  13.424 -0.0997  0.2072  0.0388
  287POPC   PO4 3718   7.322   7.501  13.629  0.0112  0.3647  0.0509
  287POPC   GL1 3719   7.248   7.393  13.153  0.2948 -0.0533  0.0818
  287POPC   GL2 3720   7.568   7.435  12.985  0.3876 -0.0827  0.1926
  287POPC   C1A 3721   7.143   7.655  12.708  0.1028 -0.3259 -0.2152
  287POPC   D2A 3722   7.012   7.907  12.433  0.0062  0.0408  0.0040
  287POPC   C3A 3723   6.952   8.318  12.276  0.0857  0.0222  0.1579
  287POPC   C4A 3724   6.656   8.147  11.921  0.0884  0.0639 -0.2957
  287POPC   C1B 3725   7.290   7.067  12.776 -0.2819 -0.1420 -0.2207
  287POPC   C2B 3726   7.198   6.823  12.445  0.2099 -0.0929  0.2804
  287POPC   C3B 3727   7.132   6.592  12.114 -0.0227 -0.1546 -0.2187
  287POPC   C4B 3728   6.723   6.333  11.889  0.0815 -0.4463  0.0974
  288POPC   NC3 3729   4.082   4.064   9.257  0.3597 -0.2396  0.0052
  288POPC   PO4 3730   4.111   3.921   9.705  0.2536  0.3489  0.1392
  288POPC   GL1 3731   4.334   3.946  10.108 -0.5378 -0.0958 -0.0171
  288POPC   GL2 3732   4.253   3.975  10.428 -0.1041  0.0992 -0.0462
  288POPC   C1A 3733   4.732   3.957  10.305  0.0564 -0.2009 -0.1019
  288POPC   D2A 3734   4.858   3.932  10.747 -0.5777  0.1835  0.1599
  288POPC   C3A 3735   4.702   3.511  10.983  0.0069  0.1567  0.0473
  288POPC   C4A 3736   4.797   3.401  11.323 -0.0300 -0.0185 -0.2810
  288POPC   C1B 3737   4.379   3.715  10.677  0.2857  0.0105 -0.0091
  288POPC   C2B 3738   4.241   3.546  11.041 -0.6725 -0.1636  0.0050
  288POPC   C3B 3739   4.325   3.256  11.229 -0.1253 -0.1321 -0.3453
  288POPC   C4B 3740   4.654   2.926  11.527 -0.0589 -0.0896 -0.0967
  289POPC   NC3 3741   8.929   9.856   9.847  0.2840 -0.0864  0.1710
  289POPC   PO4 3742   8.913   9.592  10.149  0.2963 -0.1767 -0.1815
  289POPC   GL1 3743   8.699   9.412  10.364 -0.1852 -0.5636 -0.0124
  289POPC   GL2 3744   8.457   9.492  10.327 -0.1180 -0.4413 -0.0171
  289POPC   C1A 3745   8.492   9.099  10.663 -0.0708  0.2155 -0.0117
  289POPC   D2A 3746   8.310   8.740  10.648 -0.6505  0.0519  0.0729
  289POPC   C3A 3747   8.649   8.399  10.706  0.2291 -0.1848  0.0381
  289POPC   C4A 3748   8.726   8.244  11.098  0.4406 -0.2033 -0.0855
  289POPC   C1B 3749   8.199   9.523  10.643  0.3144  0.2325  0.0463
  289POPC   C2B 3750   8.148   9.595  11.032 -0.1550 -0.1282 -0.0961
  289POPC   C3B 3751   7.893   9.756  11.335  0.0536  0.1397 -0.1913
  289POPC   C4B 3752   7.457   9.680  11.600  0.0472  0.1045  0.1480
  290POPC   NC3 3753  11.166   9.309  13.166  0.2361  0.0686 -0.1785
  290POPC   PO4 3754  11.349   9.022  12.847  0.1131 -0.0218  0.0398
  290POPC   GL1 3755  11.572   8.905  12.583  0.0113  0.3054  0.1870
  290POPC   GL2 3756  11.810   8.648  12.546 -0.2425 -0.3195 -0.0568
  290POPC   C1A 3757  11.812   9.204  12.335 -0.2611  0.0429 -0.3070
  290POPC   D2A 3758  12.226   9.122  12.294 -0.0663  0.1578  0.2232
  290POPC   C3A 3759  12.478   9.310  12.650  0.1799 -0.0574  0.4605
  290POPC   C4A 3760  12.737   9.641  12.615  0.2191 -0.0788 -0.2735
  290POPC   C1B 3761  11.881   8.299  12.312  0.1387 -0.1679  0.2030
  290POPC   C2B 3762  11.756   8.133  11.911 -0.0977 -0.2279 -0.3565
  290POPC   C3B 3763  11.931   8.019  11.514 -0.1721 -0.0547 -0.1117
  290POPC   C4B 3764  11.811   7.829  11.197 -0.1190 -0.3331  0.1290
  291POPC   NC3 3765   6.246   4.009   9.801 -0.2445 -0.0110 -0.1919
  291POPC   PO4 3766   5.884   4.092   9.588 -0.0396 -0.1012 -0.2833
  291POPC   GL1 3767   5.874   4.278  10.047  0.1115  0.1612 -0.0835
  291POPC   GL2 3768   6.067   4.061  10.272  0.0030 -0.0253 -0.2051
  291POPC   C1A 3769   5.595   4.361  10.487  0.2111  0.0520  0.2588
  291POPC   D2A 3770   5.802   4.543  10.807 -0.0552  0.1468  0.0813
  291POPC   C3A 3771   5.608   4.833  11.152 -0.0976 -0.2389  0.2245
  291POPC   C4A 3772   5.510   5.083  11.454  0.0265 -0.0128  0.0804
  291POPC   C1B 3773   6.049   3.732  10.600 -0.1088  0.0624 -0.0960
  291POPC   C2B 3774   6.236   3.455  10.907  0.1415  0.0291  0.0566
  291POPC   C3B 3775   6.635   3.401  11.175  0.2490 -0.0584 -0.0043
  291POPC   C4B 3776   6.728   3.261  11.602  0.2589 -0.1085  0.1431
  292POPC   NC3 3777   7.567   5.121  13.855  0.0734 -0.1368  0.0665
  292POPC   PO4 3778   7.337   4.848  14.017 -0.1678  0.2379 -0.0653
  292POPC   GL1 3779   7.170   4.940  13.542  0.2345  0.0399  0.4512
  292POPC   GL2 3780   7.188   4.635  13.406  0.3407  0.0482 -0.0800
  292POPC   C1A 3781   7.180   4.917  13.017  0.0568  0.2204  0.2284
  292POPC   D2A 3782   7.102   5.041  12.566  0.0262  0.1234 -0.1956
  292POPC   C3A 3783   7.338   5.360  12.291 -0.1469 -0.2390 -0.1480
  292POPC   C4A 3784   7.164   5.582  11.948  0.2165  0.2893  0.0041
  292POPC   C1B 3785   7.079   4.402  12.982  0.3523  0.0513  0.1296
  292POPC   C2B 3786   7.203   4.217  12.533 -0.3165 -0.0035 -0.3414
  292POPC   C3B 3787   7.226   4.367  12.100 -0.0732 -0.1763  0.0476
  292POPC   C4B 3788   7.088   4.672  11.763  0.0923 -0.3370  0.0328
  293POPC   NC3 3789   3.554   3.155   9.214 -0.1818  0.0243 -0.1719
  293POPC   PO4 3790   3.784   2.952   9.617 -0.0887 -0.0956 -0.0155
  293POPC   GL1 3791   3.999   2.972  10.010  0.1994 -0.2293 -0.1857
  293POPC   GL2 3792   3.793   3.189  10.301  0.2456 -0.3369  0.1985
  293POPC   C1A 3793   4.045   2.785  10.322 -0.3221  0.2181 -0.1443
  293POPC   D2A 3794   3.904   2.418  10.490  0.0427  0.1787 -0.2173
  293POPC   C3A 3795   3.994   2.039  10.364 -0.1547  0.2932  0.4671
  293POPC   C4A 3796   4.304   1.707  10.208 -0.1300  0.0218  0.1985
  293POPC   C1B 3797   3.687   3.090  10.774  0.3278  0.2381  0.2165
  293POPC   C2B 3798   3.834   3.289  11.158 -0.1692  0.2041  0.1799
  293POPC   C3B 3799   3.704   3.367  11.504  0.3542  0.0023  0.0798
  293POPC   C4B 3800   3.319   3.534  11.623  0.0780  0.0671 -0.1104
  294POPC   NC3 3801   7.074   9.489  13.038 -0.1970  0.1620  0.2513
  294POPC   PO4 3802   7.237   9.875  13.146  0.0109 -0.0025  0.1286
  294POPC   GL1 3803   7.396   9.812  12.747  0.0194 -0.1447 -0.0821
  294POPC   GL2 3804   7.443   9.497  12.627  0.3180  0.0556  0.0822
  294POPC   C1A 3805   7.336   9.863  12.228  0.1365 -0.0868  0.0866
  294POPC   D2A 3806   6.926   9.708  11.962 -0.2196 -0.1148 -0.4314
  294POPC   C3A 3807   6.970   9.643  11.457  0.2478  0.0175  0.1673
  294POPC   C4A 3808   7.234   9.262  11.235  0.2084 -0.0882  0.0520
  294POPC   C1B 3809   7.096   9.425  12.418  0.1255  0.1746  0.0395
  294POPC   C2B 3810   6.937   9.150  12.073 -0.1352  0.0220 -0.1826
  294POPC   C3B 3811   6.691   9.092  11.639 -0.3819  0.0284 -0.2987
  294POPC   C4B 3812   6.489   8.902  11.295  0.1178  0.0980  0.2444
  295POPC   NC3 3813   6.136   3.153   9.649 -0.2249 -0.1259 -0.1127
  295POPC   PO4 3814   6.315   3.558   9.606 -0.0383  0.1749 -0.0825
  295POPC   GL1 3815   6.325   3.516  10.005 -0.3236  0.4710 -0.1496
  295POPC   GL2 3816   6.068   3.401  10.226  0.1100  0.1266 -0.1253
  295POPC   C1A 3817   6.560   3.459  10.401 -0.1345 -0.1357  0.1365
  295POPC   D2A 3818   6.803   3.233  10.738  0.2844  0.2435  0.3363
  295POPC   C3A 3819   7.130   3.461  10.983 -0.4186 -0.3491  0.0485
  295POPC   C4A 3820   7.519   3.655  10.916  0.1620 -0.2112 -0.1853
  295POPC   C1B 3821   5.973   3.238  10.585  0.0687  0.0771  0.0166
  295POPC   C2B 3822   5.898   3.101  10.994 -0.0057  0.0575 -0.0209
  295POPC   C3B 3823   5.707   3.060  11.406 -0.2301  0.1263 -0.0517
  295POPC   C4B 3824   5.805   3.273  11.846  0.0813 -0.0098 -0.5570
  296POPC   NC3 3825   8.687   9.011  13.674  0.3592  0.0970  0.0663
  296POPC   PO4 3826   8.745   9.170  13.295  0.0936  0.3338  0.0708
  296POPC   GL1 3827   8.581   8.974  12.907 -0.2835  0.0719  0.0072
  296POPC   GL2 3828   8.368   9.049  12.659  0.3166 -0.2619  0.2874
  296POPC   C1A 3829   8.760   8.951  12.426 -0.0557  0.3741 -0.0770
  296POPC   D2A 3830   8.638   9.306  12.073 -0.3507  0.0500  0.2014
  296POPC   C3A 3831   8.535   9.777  12.249 -0.3407  0.0261  0.0285
  296POPC   C4A 3832   8.694  10.180  12.388 -0.2725  0.1223 -0.3761
  296POPC   C1B 3833   8.128   9.224  12.223  0.2118  0.2394  0.0949
  296POPC   C2B 3834   8.152   9.182  11.795 -0.0329  0.0493 -0.0993
  296POPC   C3B 3835   8.369   9.380  11.478  0.2692 -0.2654 -0.0549
  296POPC   C4B 3836   8.618   9.283  11.150 -0.0155 -0.5975  0.0109
  297POPC   NC3 3837   2.563   5.560  13.432 -0.0982  0.0679 -0.0256
  297POPC   PO4 3838   2.682   5.914  13.439  0.0864  0.0037 -0.0112
  297POPC   GL1 3839   2.869   5.851  12.992 -0.0090  0.1671 -0.0677
  297POPC   GL2 3840   2.594   5.755  12.973  0.3231 -0.1240  0.3019
  297POPC   C1A 3841   3.312   5.692  12.764 -0.2542 -0.1063  0.2726
  297POPC   D2A 3842   3.409   6.123  12.378 -0.2577  0.0995 -0.1490
  297POPC   C3A 3843   3.715   6.133  12.029 -0.1360 -0.1294  0.0896
  297POPC   C4A 3844   3.858   6.105  11.727 -0.1048 -0.0442  0.0200
  297POPC   C1B 3845   2.752   5.551  12.617  0.2431 -0.0973 -0.1689
  297POPC   C2B 3846   3.036   5.637  12.324 -0.1952  0.1878  0.2001
  297POPC   C3B 3847   3.352   5.705  12.064  0.1270  0.2828 -0.5128
  297POPC   C4B 3848   3.691   5.691  11.973  0.2705  0.1288 -0.2967
  298POPC   NC3 3849   6.200  10.751   8.977  0.4720  0.1952  0.0210
  298POPC   PO4 3850   6.595  10.753   9.279  0.0286  0.1543 -0.0741
  298POPC   GL1 3851   6.513  10.678   9.737  0.1497 -0.2213  0.2147
  298POPC   GL2 3852   6.172  10.763   9.851 -0.1630  0.0452 -0.1353
  298POPC   C1A 3853   6.802  10.595  10.057 -0.0736 -0.0619 -0.0685
  298POPC   D2A 3854   6.982  10.317  10.495 -0.0222 -0.2067 -0.2061
  298POPC   C3A 3855   6.982  10.484  11.001  0.0729  0.1657  0.0452
  298POPC   C4A 3856   6.980  10.490  11.504  0.0174 -0.1856 -0.4740
  298POPC   C1B 3857   5.975  10.827  10.224 -0.2364  0.1106  0.1833
  298POPC   C2B 3858   5.998  11.148  10.634 -0.1656 -0.2052  0.1130
  298POPC   C3B 3859   6.114  10.879  11.028  0.0358  0.1829  0.1310
  298POPC   C4B 3860   6.100  10.572  11.156  0.1084  0.0765  0.2953
  299POPC   NC3 3861   7.657   5.213   9.673 -0.0563  0.0422 -0.3115
  299POPC   PO4 3862   8.048   5.500   9.946  0.1343 -0.0157 -0.0403
  299POPC   GL1 3863   8.080   5.767  10.317  0.2049  0.0218 -0.1828
  299POPC   GL2 3864   8.068   5.970  10.316  0.1030  0.1078 -0.1613
  299POPC   C1A 3865   7.918   6.122  10.725 -0.0724  0.2212  0.1408
  299POPC   D2A 3866   8.076   6.249  11.115 -0.0662  0.2073  0.2618
  299POPC   C3A 3867   8.213   6.819  11.266  0.1465  0.4471  0.0322
  299POPC   C4A 3868   8.476   7.063  11.635 -0.2916 -0.3126 -0.0798
  299POPC   C1B 3869   8.407   6.042  10.646 -0.1400  0.1349  0.1365
  299POPC   C2B 3870   8.719   6.232  11.009  0.1618  0.2485 -0.0968
  299POPC   C3B 3871   9.087   6.258  11.283 -0.2786  0.0616 -0.1931
  299POPC   C4B 3872   9.443   6.470  11.223  0.4131  0.2358  0.1211
  300POPC   NC3 3873   6.128   0.279  13.820 -0.1796 -0.1396  0.1416
  300POPC   PO4 3874   6.159   0.565  13.421  0.0798 -0.0664 -0.2723
  300POPC   GL1 3875   6.083   0.464  12.949 -0.1741 -0.2480  0.1185
  300POPC   GL2 3876   6.199   0.176  12.892 -0.1375  0.3056 -0.0442
  300POPC   C1A 3877   5.973   0.487  12.508 -0.2003  0.2734  0.1718
  300POPC   D2A 3878   6.028   0.478  12.109  0.0450 -0.2658  0.0068
  300POPC   C3A 3879   6.245   0.877  11.882 -0.0401 -0.3053  0.0221
  300POPC   C4A 3880   6.298   1.341  11.705  0.3569 -0.0192 -0.0782
  300POPC   C1B 3881   6.503   0.224  12.589 -0.1012 -0.1361 -0.0044
  300POPC   C2B 3882   6.558   0.492  12.302 -0.0734  0.0003  0.2378
  300POPC   C3B 3883   6.744   0.689  12.011 -0.0926  0.1758 -0.0730
  300POPC   C4B 3884   6.793   1.121  11.928 -0.0075  0.2035 -0.0074
  301POPC   NC3 3885   8.216   6.056   9.875 -0.2685  0.0218  0.2068
  301POPC   PO4 3886   8.588   6.213   9.603 -0.2289 -0.2281  0.0116
  301POPC   GL1 3887   8.748   6.071   9.935  0.1804  0.1192 -0.0558
  301POPC   GL2 3888   8.638   5.844  10.218  0.1563 -0.4430  0.1928
  301POPC   C1A 3889   9.050   6.227  10.164 -0.1941 -0.0817  0.4922
  301POPC   D2A 3890   9.181   6.395  10.658 -0.2035 -0.3328 -0.2658
  301POPC   C3A 3891   9.020   6.646  10.929  0.3540 -0.1875  0.0458
  301POPC   C4A 3892   8.792   6.938  11.125  0.3020 -0.3925  0.0285
  301POPC   C1B 3893   8.555   5.552  10.493  0.3604 -0.1059  0.0127
  301POPC   C2B 3894   8.472   5.647  11.012 -0.0328 -0.1596  0.2479
  301POPC   C3B 3895   8.615   5.888  11.420  0.0469  0.0753  0.0035
  301POPC   C4B 3896   8.654   5.810  11.912 -0.4295  0.3350  0.0106
  302POPC   NC3 3897   5.133   7.498   9.695 -0.1185 -0.0812  0.2215
  302POPC   PO4 3898   5.572   7.555   9.629  0.0067  0.0904 -0.0278
  302POPC   GL1 3899   5.693   7.392  10.087  0.0995 -0.0035 -0.0380
  302POPC   GL2 3900   5.454   7.586  10.120 -0.4842  0.1487 -0.0906
  302POPC   C1A 3901   5.888   7.193  10.351 -0.0120  0.0793 -0.0219
  302POPC   D2A 3902   6.023   7.095  10.646 -0.3399  0.0115 -0.0457
  302POPC   C3A 3903   6.056   7.330  10.983  0.1804  0.1702 -0.1497
  302POPC   C4A 3904   5.923   7.457  11.426  0.2128 -0.0767 -0.1082
  302POPC   C1B 3905   5.053   7.471  10.342  0.0890 -0.1898 -0.3135
  302POPC   C2B 3906   4.940   7.480  10.840  0.0046  0.0615  0.0271
  302POPC   C3B 3907   5.088   7.449  11.150  0.1544  0.1945  0.0576
  302POPC   C4B 3908   5.422   7.423  11.542 -0.2151 -0.1368  0.0395
  303POPC   NC3 3909   4.404   6.905  13.572 -0.0621 -0.0068 -0.2832
  303POPC   PO4 3910   4.380   7.256  13.517  0.0143 -0.0767  0.1082
  303POPC   GL1 3911   4.412   7.371  13.050 -0.0697 -0.0351 -0.1911
  303POPC   GL2 3912   4.139   7.215  13.068  0.1049 -0.1397 -0.2709
  303POPC   C1A 3913   4.482   7.374  12.506 -0.0516 -0.0990 -0.0267
  303POPC   D2A 3914   4.520   7.770  12.202  0.1513  0.2592  0.1612
  303POPC   C3A 3915   4.505   7.764  11.744  0.1113  0.1032 -0.2973
  303POPC   C4A 3916   4.554   7.707  11.261 -0.1344  0.2432 -0.1835
  303POPC   C1B 3917   3.734   7.275  12.837  0.2112  0.0057  0.0726
  303POPC   C2B 3918   3.293   7.525  12.908 -0.0061  0.1220  0.1305
  303POPC   C3B 3919   2.890   7.627  12.862  0.4761 -0.2187  0.0839
  303POPC   C4B 3920   2.576   7.864  13.030  0.2973 -0.1242 -0.2858
  304POPC   NC3 3921   6.359  10.104  13.188  0.0813 -0.0658  0.2961
  304POPC   PO4 3922   6.774   9.756  13.398  0.2660 -0.0495  0.1917
  304POPC   GL1 3923   6.671   9.776  13.042 -0.1777  0.3094  0.0740
  304POPC   GL2 3924   6.919   9.900  12.818  0.4344 -0.1620 -0.1870
  304POPC   C1A 3925   6.414   9.813  12.615 -0.1004  0.0882  0.2133
  304POPC   D2A 3926   6.066   9.862  12.285 -0.4016 -0.0325  0.0989
  304POPC   C3A 3927   5.626   9.890  12.292 -0.1752  0.0752 -0.2605
  304POPC   C4A 3928   5.277  10.066  12.326  0.1279  0.2015 -0.3291
  304POPC   C1B 3929   6.759  10.019  12.395 -0.0752 -0.1255 -0.0954
  304POPC   C2B 3930   6.952  10.213  12.163 -0.2143  0.0839  0.2583
  304POPC   C3B 3931   7.237  10.146  11.776 -0.1379  0.2043  0.0549
  304POPC   C4B 3932   7.174  10.067  11.319 -0.2041 -0.0816 -0.0496
  305POPC   NC3 3933   0.962   1.882  13.795  0.4276  0.0038  0.0246
  305POPC   PO4 3934   1.188   1.400  13.836  0.0784 -0.2264 -0.0476
  305POPC   GL1 3935   1.329   1.368  13.417  0.1386  0.0902 -0.0638
  305POPC   GL2 3936   1.093   1.603  13.262  0.1618  0.2239  0.0972
  305POPC   C1A 3937   1.451   1.399  12.952 -0.3488  0.1354  0.0512
  305POPC   D2A 3938   1.800   1.561  12.606  0.1616  0.1954 -0.2983
  305POPC   C3A 3939   1.791   2.005  12.563  0.0611 -0.0918  0.0825
  305POPC   C4A 3940   2.053   2.229  12.301 -0.2121  0.1163 -0.0552
  305POPC   C1B 3941   0.972   1.730  12.852 -0.1079  0.1260 -0.0946
  305POPC   C2B 3942   1.282   1.687  12.506  0.0724  0.0772  0.1239
  305POPC   C3B 3943   1.601   1.801  12.139 -0.1503  0.1222 -0.2307
  305POPC   C4B 3944   2.095   1.738  12.211 -0.0062 -0.3700 -0.0823
  306POPC   NC3 3945   3.328   4.925  13.971 -0.3597  0.3556  0.0654
  306POPC   PO4 3946   3.048   4.693  13.760  0.1828  0.0725 -0.1555
  306POPC   GL1 3947   2.840   4.679  13.353  0.1770 -0.3584 -0.3161
  306POPC   GL2 3948   3.084   4.448  13.220 -0.0275  0.0810  0.2012
  306POPC   C1A 3949   2.709   4.507  12.956  0.1994 -0.3346 -0.1026
  306POPC   D2A 3950   2.688   4.466  12.575  0.1210  0.1381  0.1965
  306POPC   C3A 3951   2.368   4.641  12.336 -0.0871 -0.3385 -0.1652
  306POPC   C4A 3952   2.280   4.780  11.921  0.1129  0.3138  0.2271
  306POPC   C1B 3953   3.072   4.260  12.794 -0.3412  0.0290 -0.1183
  306POPC   C2B 3954   3.292   4.258  12.383  0.4458  0.0345  0.0087
  306POPC   C3B 3955   3.627   4.148  12.111  0.0013 -0.0093 -0.0002
  306POPC   C4B 3956   3.744   3.860  11.806 -0.0794  0.0226 -0.0126
  307POPC   NC3 3957   3.795   4.125  10.076 -0.0501 -0.2183  0.3561
  307POPC   PO4 3958   3.717   4.503   9.864  0.1511 -0.0080 -0.4481
  307POPC   GL1 3959   3.650   4.646  10.374  0.2216  0.0649 -0.2105
  307POPC   GL2 3960   3.827   4.482  10.487 -0.1138  0.0449 -0.1440
  307POPC   C1A 3961   3.605   5.031  10.658  0.1775 -0.1128 -0.2549
  307POPC   D2A 3962   3.933   5.105  11.021  0.0660 -0.0859 -0.1506
  307POPC   C3A 3963   3.817   5.478  11.259 -0.1593 -0.1188 -0.0005
  307POPC   C4A 3964   3.534   5.728  11.517 -0.0722 -0.4859 -0.0027
  307POPC   C1B 3965   3.596   4.478  10.835 -0.1640  0.3104  0.0249
  307POPC   C2B 3966   3.409   4.700  11.141 -0.0721 -0.0264  0.0434
  307POPC   C3B 3967   3.536   5.051  11.330  0.1229  0.2185 -0.1844
  307POPC   C4B 3968   3.442   5.288  11.720 -0.2981 -0.0303 -0.0895
  308POPC   NC3 3969   2.557   0.950  13.813 -0.1134  0.1526  0.2594
  308POPC   PO4 3970   2.391   1.340  13.671  0.2845  0.0704  0.1666
  308POPC   GL1 3971   2.426   1.400  13.280  0.0345  0.4909 -0.2044
  308POPC   GL2 3972   2.536   1.658  13.281 -0.1156 -0.0247 -0.3456
  308POPC   C1A 3973   2.557   1.238  12.898  0.0558  0.1845  0.1270
  308POPC   D2A 3974   2.571   0.970  12.625  0.0041 -0.4850  0.2179
  308POPC   C3A 3975   2.294   0.726  12.574  0.2494 -0.0538  0.2349
  308POPC   C4A 3976   2.164   0.405  12.199 -0.3032  0.1656  0.0359
  308POPC   C1B 3977   2.937   1.550  13.023 -0.1970  0.5359 -0.2461
  308POPC   C2B 3978   2.920   1.572  12.574  0.2448  0.0147 -0.1369
  308POPC   C3B 3979   3.073   1.897  12.247  0.1422 -0.1149 -0.2718
  308POPC   C4B 3980   2.990   2.168  11.920 -0.1461  0.1642 -0.1492
  309POPC   NC3 3981   3.126  11.240   9.563 -0.3698  0.0568  0.1716
  309POPC   PO4 3982   3.298  11.667   9.543 -0.0934  0.0534  0.1801
  309POPC   GL1 3983   3.420  11.830   9.888 -0.0909 -0.1132 -0.1637
  309POPC   GL2 3984   3.763  11.817  10.046 -0.0300  0.0098 -0.1995
  309POPC   C1A 3985   3.346  11.989  10.252 -0.1513 -0.0758  0.1309
  309POPC   D2A 3986   3.336  12.035  10.667  0.1102 -0.1005  0.0537
  309POPC   C3A 3987   3.535  11.877  11.009  0.2248 -0.2525 -0.1332
  309POPC   C4A 3988   3.337  11.529  11.285 -0.2651  0.2315 -0.0591
  309POPC   C1B 3989   3.756  11.778  10.554 -0.1661  0.0342  0.1826
  309POPC   C2B 3990   4.013  11.487  10.701 -0.2136  0.0661  0.0588
  309POPC   C3B 3991   4.278  11.458  11.034  0.1203 -0.0571 -0.2933
  309POPC   C4B 3992   4.364  11.286  11.347  0.0791 -0.0722 -0.1377
  310POPC   NC3 3993   8.387  10.443  13.115 -0.3531 -0.0619 -0.2769
  310POPC   PO4 3994   7.950  10.377  13.225  0.0041 -0.0590 -0.1607
  310POPC   GL1 3995   7.927  10.739  12.894 -0.1507  0.6349 -0.0230
  310POPC   GL2 3996   7.723  10.626  12.642  0.3833 -0.1525  0.0819
  310POPC   C1A 3997   8.171  10.678  12.467  0.1635  0.0650 -0.1435
  310POPC   D2A 3998   8.437  10.593  12.220  0.4146 -0.3866 -0.2633
  310POPC   C3A 3999   8.655  10.817  11.922  0.0878 -0.0028  0.1658
  310POPC   C4A 4000   8.942  10.789  11.616  0.0471  0.1160 -0.2906
  310POPC   C1B 4001   7.600  10.906  12.299 -0.0973  0.1230  0.1511
  310POPC   C2B 4002   7.485  11.116  11.925 -0.2185 -0.2434 -0.0608
  310POPC   C3B 4003   7.716  11.432  11.528  0.0824  0.3027 -0.3604
  310POPC   C4B 4004   7.402  11.783  11.574 -0.2809 -0.2082 -0.1108
  311POPC   NC3 4005   1.246   1.753   9.777 -0.0307  0.1274  0.0238
  311POPC   PO4 4006   1.626   1.831   9.971 -0.1804 -0.0360 -0.1153
  311POPC   GL1 4007   1.649   2.081  10.320  0.1271  0.1487 -0.1202
  311POPC   GL2 4008   1.618   1.735  10.556 -0.2419  0.0492 -0.2589
  311POPC   C1A 4009   1.628   2.379  10.684  0.0171  0.1001 -0.3148
  311POPC   D2A 4010   1.597   2.516  11.121 -0.2778 -0.1608  0.0584
  311POPC   C3A 4011   1.887   2.510  11.299 -0.0334 -0.0746 -0.0620
  311POPC   C4A 4012   1.959   2.407  11.740  0.2170 -0.0070 -0.0110
  311POPC   C1B 4013   1.709   1.452  10.805 -0.4835 -0.3446 -0.2404
  311POPC   C2B 4014   1.720   1.117  11.191  0.1202  0.1207 -0.0105
  311POPC   C3B 4015   1.892   1.033  11.566  0.0483  0.1325 -0.1329
  311POPC   C4B 4016   2.062   1.264  11.877  0.0416  0.3188 -0.0276
  312POPC   NC3 4017   0.507   8.799  10.248  0.4952 -0.2919 -0.1447
  312POPC   PO4 4018   0.825   8.741   9.921 -0.2062 -0.0931 -0.0932
  312POPC   GL1 4019   0.958   8.639  10.383  0.0073  0.2364  0.2087
  312POPC   GL2 4020   0.754   8.402  10.599  0.2443 -0.0401 -0.0681
  312POPC   C1A 4021   1.050   8.718  10.885  0.0256  0.2289  0.1287
  312POPC   D2A 4022   1.387   8.684  11.113 -0.2278 -0.2781  0.1812
  312POPC   C3A 4023   1.416   8.822  11.516 -0.1851  0.0443 -0.3827
  312POPC   C4A 4024   1.575   9.052  11.752 -0.0936 -0.2716 -0.1230
  312POPC   C1B 4025   0.837   8.020  10.789  0.2695 -0.1697 -0.1572
  312POPC   C2B 4026   1.189   7.736  10.887  0.1077  0.3094  0.0225
  312POPC   C3B 4027   1.411   7.669  11.251 -0.1018  0.3427 -0.1555
  312POPC   C4B 4028   1.444   7.778  11.682  0.1484 -0.3970  0.1252
  313POPC   NC3 4029   1.233   3.782   9.395  0.1385 -0.2868  0.0158
  313POPC   PO4 4030   1.312   3.442   9.654  0.0577  0.1695 -0.1409
  313POPC   GL1 4031   1.596   3.260   9.927  0.0917 -0.1504  0.0551
  313POPC   GL2 4032   1.904   3.273   9.928  0.0036 -0.0034  0.1147
  313POPC   C1A 4033   1.536   3.524  10.297  0.0600 -0.2537  0.1814
  313POPC   D2A 4034   1.208   3.583  10.594 -0.1212  0.3769  0.1293
  313POPC   C3A 4035   1.368   3.923  10.869 -0.1533 -0.0473 -0.1501
  313POPC   C4A 4036   1.527   4.298  10.894  0.1468  0.2744 -0.1515
  313POPC   C1B 4037   1.928   3.097  10.425  0.2290  0.1071  0.2203
  313POPC   C2B 4038   1.798   2.853  10.783 -0.0125 -0.3507  0.2795
  313POPC   C3B 4039   1.622   3.016  11.176 -0.0741 -0.1089  0.0815
  313POPC   C4B 4040   1.986   3.014  11.405  0.4323  0.0590 -0.4608
  314POPC   NC3 4041   1.067   9.897   9.978  0.1438 -0.2913  0.0368
  314POPC   PO4 4042   1.072  10.343  10.083 -0.0169  0.0995  0.3054
  314POPC   GL1 4043   1.408  10.478  10.338  0.3049 -0.4477 -0.4185
  314POPC   GL2 4044   1.534  10.761  10.343 -0.0008  0.0847  0.1054
  314POPC   C1A 4045   1.506  10.418  10.804  0.0113 -0.2445 -0.2145
  314POPC   D2A 4046   1.495  10.653  11.108 -0.1537 -0.3189 -0.0643
  314POPC   C3A 4047   1.447  10.445  11.550  0.1188  0.2170  0.0060
  314POPC   C4A 4048   1.476  10.384  12.000  0.2982  0.0333  0.3035
  314POPC   C1B 4049   1.839  10.738  10.683  0.0365  0.1636 -0.0812
  314POPC   C2B 4050   2.175  10.827  10.955  0.3121 -0.0903  0.2160
  314POPC   C3B 4051   2.369  11.047  11.176  0.0730 -0.0502 -0.0043
  314POPC   C4B 4052   2.577  11.212  11.557 -0.0462  0.1207  0.0289
  315POPC   NC3 4053   3.068   7.097  14.214 -0.0567 -0.0862  0.2410
  315POPC   PO4 4054   3.016   7.294  13.746 -0.1371  0.1750  0.2795
  315POPC   GL1 4055   2.819   7.347  13.388 -0.1178  0.0390 -0.1223
  315POPC   GL2 4056   2.960   7.160  13.239 -0.0039 -0.3477  0.4871
  315POPC   C1A 4057   2.518   7.206  12.923 -0.0170  0.0407 -0.2599
  315POPC   D2A 4058   2.189   6.892  12.653 -0.4826  0.0484 -0.1288
  315POPC   C3A 4059   2.005   6.642  12.892  0.0296  0.0566 -0.0741
  315POPC   C4A 4060   1.567   6.449  12.822  0.2156  0.1341  0.3555
  315POPC   C1B 4061   2.926   7.186  12.653  0.3818  0.0022 -0.0337
  315POPC   C2B 4062   2.561   7.081  12.335  0.1120 -0.1276 -0.2212
  315POPC   C3B 4063   2.436   6.986  11.917  0.0903 -0.0204  0.2455
  315POPC   C4B 4064   2.669   6.842  11.566  0.0472  0.0037 -0.1061
  316POPC   NC3 4065   9.738   8.850  13.747 -0.0060 -0.2016  0.0650
  316POPC   PO4 4066   9.629   9.020  13.304  0.0790  0.3394  0.0008
  316POPC   GL1 4067   9.492   8.743  12.816  0.2587 -0.1988  0.0256
  316POPC   GL2 4068   9.735   8.546  12.611 -0.1526 -0.1804  0.5611
  316POPC   C1A 4069   9.228   8.553  12.550  0.0506 -0.0486  0.3882
  316POPC   D2A 4070   8.914   8.367  12.341 -0.0568 -0.0291  0.0249
  316POPC   C3A 4071   8.840   8.306  11.936  0.1273 -0.1990 -0.2566
  316POPC   C4A 4072   8.924   8.439  11.521  0.0751  0.1376  0.0095
  316POPC   C1B 4073   9.726   8.632  12.118  0.0736 -0.0325 -0.0002
  316POPC   C2B 4074   9.232   8.668  12.038 -0.5034  0.0405  0.0802
  316POPC   C3B 4075   9.069   8.940  11.756  0.1021 -0.0869  0.1539
  316POPC   C4B 4076   9.045   9.046  11.312  0.0541 -0.0074 -0.1260
  317POPC   NC3 4077   8.994   2.218   9.687 -0.2955  0.5085  0.1188
  317POPC   PO4 4078   9.348   2.563   9.856  0.1739  0.1432 -0.2680
  317POPC   GL1 4079   9.388   2.587  10.266 -0.1880  0.2504 -0.0080
  317POPC   GL2 4080   9.766   2.604  10.364  0.1369  0.1947  0.1419
  317POPC   C1A 4081   9.344   2.713  10.697  0.1601  0.0349 -0.3121
  317POPC   D2A 4082   9.516   2.802  11.179 -0.0655 -0.0078 -0.1562
  317POPC   C3A 4083   9.251   2.891  11.412  0.1880  0.1971  0.2088
  317POPC   C4A 4084   8.776   2.912  11.515 -0.0643 -0.0108  0.0528
  317POPC   C1B 4085   9.829   2.347  10.814  0.0530 -0.2415 -0.0306
  317POPC   C2B 4086   9.908   2.510  11.162  0.1941 -0.1463 -0.0935
  317POPC   C3B 4087   9.856   2.638  11.589 -0.0016  0.1436 -0.0989
  317POPC   C4B 4088   9.893   2.494  11.941 -0.4700 -0.2720 -0.1651
  318POPC   NC3 4089   4.259   9.174   9.515 -0.1410  0.2144 -0.1596
  318POPC   PO4 4090   4.361   8.863   9.767 -0.1672 -0.1065  0.1765
  318POPC   GL1 4091   4.524   8.902  10.142 -0.2966  0.1276  0.0739
  318POPC   GL2 4092   4.343   8.621  10.378  0.1088  0.2208 -0.2561
  318POPC   C1A 4093   4.575   8.978  10.575  0.1053  0.1581  0.2003
  318POPC   D2A 4094   4.390   8.813  10.937 -0.1538  0.0444 -0.0560
  318POPC   C3A 4095   4.557   8.784  11.299 -0.2769 -0.2804 -0.0693
  318POPC   C4A 4096   4.790   8.935  11.441  0.0645  0.0086 -0.2491
  318POPC   C1B 4097   4.458   8.364  10.630 -0.0756 -0.1318 -0.4886
  318POPC   C2B 4098   4.511   8.258  11.042 -0.0643 -0.3651  0.0050
  318POPC   C3B 4099   4.358   8.241  11.384  0.0859  0.4424  0.4554
  318POPC   C4B 4100   4.113   7.856  11.470  0.2130 -0.0756 -0.0236
  319POPC   NC3 4101   8.516   2.363  13.337  0.2159 -0.1300  0.0269
  319POPC   PO4 4102   8.332   2.803  13.560 -0.0493 -0.0728  0.1141
  319POPC   GL1 4103   8.365   2.964  13.150 -0.4115  0.0300  0.0396
  319POPC   GL2 4104   8.611   3.148  13.025  0.2367 -0.2112 -0.3943
  319POPC   C1A 4105   8.272   3.008  12.729 -0.0928  0.5009  0.0328
  319POPC   D2A 4106   8.002   3.159  12.310 -0.3285 -0.1204  0.2194
  319POPC   C3A 4107   8.080   3.188  11.923 -0.0315  0.3967  0.1798
  319POPC   C4A 4108   8.354   2.963  11.734  0.1658 -0.2370  0.0522
  319POPC   C1B 4109   8.731   3.363  12.638  0.2841  0.1320  0.1788
  319POPC   C2B 4110   9.036   3.294  12.353  0.1454 -0.0128 -0.1743
  319POPC   C3B 4111   9.204   3.501  12.009 -0.3331 -0.0841  0.2033
  319POPC   C4B 4112   9.227   3.383  11.559  0.1002 -0.3621  0.2147
  320POPC   NC3 4113   5.678  10.915  13.359 -0.0818 -0.1498 -0.2637
  320POPC   PO4 4114   5.933  11.099  13.014 -0.1266  0.0012  0.0853
  320POPC   GL1 4115   5.906  11.240  12.696 -0.0974 -0.2881 -0.1521
  320POPC   GL2 4116   5.709  11.496  12.709 -0.2028  0.2148  0.1213
  320POPC   C1A 4117   6.080  11.402  12.335  0.0089 -0.1680 -0.0304
  320POPC   D2A 4118   6.003  11.378  11.922 -0.0423  0.0522 -0.3319
  320POPC   C3A 4119   6.077  11.622  11.665 -0.0508 -0.2517 -0.0753
  320POPC   C4A 4120   5.967  11.988  11.503  0.0523  0.1332 -0.4039
  320POPC   C1B 4121   5.468  11.406  12.370  0.0348  0.3743  0.0439
  320POPC   C2B 4122   5.265  11.240  12.135  0.0783 -0.0737 -0.2353
  320POPC   C3B 4123   5.015  11.246  11.856 -0.0604 -0.3273 -0.3331
  320POPC   C4B 4124   4.627  11.447  11.808 -0.2658  0.1221  0.2074
  321POPC   NC3 4125   3.389   8.964   9.599 -0.4171  0.2030  0.2160
  321POPC   PO4 4126   3.746   9.227   9.512  0.1065  0.2511  0.0164
  321POPC   GL1 4127   3.918   9.309   9.900 -0.0669 -0.0892  0.1786
  321POPC   GL2 4128   3.991   9.024  10.091 -0.0270 -0.0494  0.3807
  321POPC   C1A 4129   4.148   9.492  10.198 -0.2520 -0.0078  0.0202
  321POPC   D2A 4130   4.156   9.537  10.740 -0.1258 -0.0987  0.3070
  321POPC   C3A 4131   4.399   9.378  10.979 -0.2255 -0.1382  0.0999
  321POPC   C4A 4132   4.790   9.212  11.029 -0.0930  0.3040 -0.0939
  321POPC   C1B 4133   4.047   9.037  10.534 -0.0839 -0.0045  0.5048
  321POPC   C2B 4134   3.877   9.100  10.901 -0.3824 -0.0727  0.0459
  321POPC   C3B 4135   3.686   9.029  11.365  0.1692 -0.1151 -0.0696
  321POPC   C4B 4136   3.660   8.697  11.705 -0.1098  0.0775 -0.0536
  322POPC   NC3 4137   4.938   2.443  13.712 -0.0056 -0.6044 -0.2861
  322POPC   PO4 4138   5.248   2.644  13.767 -0.1001  0.2255  0.1052
  322POPC   GL1 4139   5.272   2.764  13.360  0.0119 -0.6297  0.1566
  322POPC   GL2 4140   5.528   2.689  13.183 -0.0234  0.0388 -0.0383
  322POPC   C1A 4141   5.107   2.753  12.972  0.3678 -0.0559  0.0024
  322POPC   D2A 4142   5.321   2.795  12.561  0.0265  0.0163  0.0575
  322POPC   C3A 4143   5.320   2.956  12.193 -0.0153  0.2687 -0.0324
  322POPC   C4A 4144   5.080   2.872  11.820  0.2928 -0.0604 -0.0626
  322POPC   C1B 4145   5.305   2.330  12.893 -0.0055 -0.1753  0.2272
  322POPC   C2B 4146   5.340   2.225  12.558 -0.2198  0.0022 -0.3209
  322POPC   C3B 4147   5.251   2.484  12.167  0.0772  0.0716 -0.2219
  322POPC   C4B 4148   5.561   2.745  11.781  0.0206  0.3013 -0.1883
  323POPC   NC3 4149   9.348   2.721  13.486 -0.1662  0.0930 -0.0304
  323POPC   PO4 4150   9.489   2.305  13.715 -0.0173 -0.1161 -0.0335
  323POPC   GL1 4151   9.649   2.326  13.239 -0.0630 -0.1995 -0.2748
  323POPC   GL2 4152   9.975   2.304  13.173 -0.0868 -0.0029 -0.3441
  323POPC   C1A 4153   9.579   2.367  12.823 -0.1097  0.1973  0.1599
  323POPC   D2A 4154   9.645   2.457  12.479 -0.0121 -0.0353 -0.0404
  323POPC   C3A 4155   9.369   2.573  12.198  0.0962  0.1119 -0.1181
  323POPC   C4A 4156   9.041   2.869  11.969  0.2910 -0.0129 -0.0709
  323POPC   C1B 4157  10.121   2.464  12.749  0.1967  0.0923  0.1110
  323POPC   C2B 4158  10.393   2.482  12.338 -0.0047 -0.1452 -0.1283
  323POPC   C3B 4159  10.465   2.076  12.000  0.0744  0.0998  0.2066
  323POPC   C4B 4160  10.708   2.134  11.645 -0.1383 -0.0263 -0.0202
  324POPC   NC3 4161   7.337   8.495   9.123  0.0438 -0.1761  0.0433
  324POPC   PO4 4162   7.677   8.646   9.406 -0.1942 -0.0201  0.0609
  324POPC   GL1 4163   7.546   8.752   9.904 -0.2043  0.2269 -0.2263
  324POPC   GL2 4164   7.561   9.026  10.026 -0.2008 -0.2016  0.1403
  324POPC   C1A 4165   7.567   8.629  10.390  0.0262 -0.1026 -0.1167
  324POPC   D2A 4166   7.595   8.345  10.701 -0.0707  0.1578  0.1612
  324POPC   C3A 4167   7.839   7.965  10.827  0.2256 -0.2257 -0.1996
  324POPC   C4A 4168   8.137   7.703  11.090 -0.2166 -0.1723  0.0471
  324POPC   C1B 4169   7.403   9.159  10.457  0.1719  0.0521  0.0678
  324POPC   C2B 4170   7.243   9.456  10.708  0.1271 -0.1218  0.0620
  324POPC   C3B 4171   6.914   9.585  10.889  0.3536 -0.0361  0.1337
  324POPC   C4B 4172   6.426   9.643  10.872 -0.0831  0.1868  0.2452
  325POPC   NC3 4173   8.710   4.636  13.882 -0.2116  0.1830 -0.0353
  325POPC   PO4 4174   8.577   4.743  13.576 -0.1627 -0.3629  0.0269
  325POPC   GL1 4175   8.643   5.078  13.199  0.1734  0.1921  0.0750
  325POPC   GL2 4176   8.625   5.364  13.117 -0.0731 -0.5317 -0.1365
  325POPC   C1A 4177   8.652   4.979  12.806 -0.2564  0.2771  0.0688
  325POPC   D2A 4178   8.755   4.886  12.376 -0.1666 -0.2823  0.0798
  325POPC   C3A 4179   8.587   4.875  11.991  0.1656 -0.0679  0.2617
  325POPC   C4A 4180   8.486   4.984  11.511 -0.0430  0.1071  0.0333
  325POPC   C1B 4181   8.447   5.648  12.855 -0.1505 -0.1143  0.0291
  325POPC   C2B 4182   8.374   5.757  12.396  0.2448 -0.1651 -0.2464
  325POPC   C3B 4183   8.195   5.771  12.114 -0.0280  0.0935 -0.0737
  325POPC   C4B 4184   8.180   5.824  11.670 -0.1271 -0.0133 -0.3074
  326POPC   NC3 4185   4.003  10.133   9.252 -0.1408  0.2569  0.0747
  326POPC   PO4 4186   3.936  10.584   9.287  0.3180  0.1885 -0.0639
  326POPC   GL1 4187   4.167  10.514   9.777  0.1619  0.0562  0.2124
  326POPC   GL2 4188   3.968  10.390  10.121 -0.0799  0.0479  0.1317
  326POPC   C1A 4189   4.498  10.317  10.158  0.0270 -0.2051 -0.2226
  326POPC   D2A 4190   4.635   9.991  10.508 -0.1068 -0.3157  0.3101
  326POPC   C3A 4191   4.644   9.906  10.931  0.0567  0.1445  0.1475
  326POPC   C4A 4192   4.409   9.966  11.297 -0.3670 -0.2203  0.0971
  326POPC   C1B 4193   4.129  10.451  10.550  0.1382  0.2085 -0.0142
  326POPC   C2B 4194   4.328  10.359  10.969  0.1378 -0.2828  0.3958
  326POPC   C3B 4195   4.087  10.297  11.406 -0.0011 -0.2548  0.0117
  326POPC   C4B 4196   3.965  10.536  11.815 -0.1798  0.3965 -0.2209
  327POPC   NC3 4197   3.309  10.425   9.591 -0.2042  0.0012 -0.3189
  327POPC   PO4 4198   3.599  10.606   9.880  0.2382 -0.1311  0.2774
  327POPC   GL1 4199   3.584  10.711  10.329 -0.0943  0.6011 -0.2842
  327POPC   GL2 4200   3.387  10.977  10.455  0.0009 -0.2594  0.2091
  327POPC   C1A 4201   4.006  10.877  10.702 -0.1134 -0.2295 -0.6014
  327POPC   D2A 4202   4.441  10.978  10.842 -0.4180  0.0953  0.0948
  327POPC   C3A 4203   4.702  10.664  11.049 -0.0110 -0.0628  0.0449
  327POPC   C4A 4204   4.758  10.304  11.147 -0.1923 -0.1344  0.0597
  327POPC   C1B 4205   3.528  11.319  10.747 -0.0568  0.0129  0.1003
  327POPC   C2B 4206   3.865  11.175  11.090  0.0313  0.0930  0.1498
  327POPC   C3B 4207   3.889  11.060  11.504  0.0398 -0.1074 -0.0588
  327POPC   C4B 4208   4.035  11.028  11.932 -0.1394 -0.1487  0.0191
  328POPC   NC3 4209   2.329   0.999   9.296 -0.2101 -0.1721 -0.1443
  328POPC   PO4 4210   2.021   1.001   9.622  0.0341  0.0824 -0.3065
  328POPC   GL1 4211   2.328   0.916  10.006  0.2057 -0.0986 -0.0628
  328POPC   GL2 4212   2.336   1.158  10.235 -0.3739  0.1759 -0.0288
  328POPC   C1A 4213   2.285   0.712  10.420  0.0705 -0.2931 -0.0665
  328POPC   D2A 4214   2.300   0.452  10.809  0.0670 -0.0131 -0.1357
  328POPC   C3A 4215   2.470   0.622  11.194  0.2467 -0.3302 -0.2999
  328POPC   C4A 4216   2.262   0.574  11.644 -0.0407 -0.0156 -0.1103
  328POPC   C1B 4217   2.443   1.143  10.663  0.0546 -0.1911  0.2235
  328POPC   C2B 4218   2.173   1.001  10.934 -0.0133 -0.0355 -0.3249
  328POPC   C3B 4219   1.979   0.733  11.200  0.1984  0.2752  0.0143
  328POPC   C4B 4220   1.772   0.566  11.522 -0.1057  0.1233  0.3025
  329POPC   NC3 4221   0.269   3.422   9.895 -0.0960  0.2562  0.0267
  329POPC   PO4 4222  -0.012   3.171   9.705 -0.0964 -0.0259 -0.0620
  329POPC   GL1 4223   0.066   3.093  10.189  0.0569 -0.0230 -0.1046
  329POPC   GL2 4224   0.282   2.994  10.347 -0.1854 -0.0265  0.1635
  329POPC   C1A 4225  -0.127   3.015  10.619 -0.2726  0.0303 -0.0301
  329POPC   D2A 4226  -0.033   2.728  10.884  0.1644 -0.1355 -0.0793
  329POPC   C3A 4227   0.397   2.614  10.908 -0.2563  0.0737  0.1267
  329POPC   C4A 4228   0.742   2.672  10.975  0.1935  0.2313  0.3605
  329POPC   C1B 4229   0.322   3.141  10.749  0.0210  0.0670  0.1300
  329POPC   C2B 4230   0.170   3.083  11.178 -0.0246 -0.2707 -0.1425
  329POPC   C3B 4231   0.149   3.090  11.602 -0.0460  0.0034  0.0948
  329POPC   C4B 4232   0.310   2.912  11.949  0.0768  0.0326  0.1767
  330POPC   NC3 4233   4.603   5.386   9.790  0.0723 -0.3142  0.5712
  330POPC   PO4 4234   4.348   5.010   9.802 -0.0940  0.0279  0.2041
  330POPC   GL1 4235   4.371   4.795  10.234  0.1557  0.0887  0.1128
  330POPC   GL2 4236   4.119   4.945  10.478 -0.0893 -0.1384 -0.1845
  330POPC   C1A 4237   4.657   4.900  10.615 -0.2044 -0.1324  0.2092
  330POPC   D2A 4238   4.595   4.954  11.021  0.0356  0.1302  0.0776
  330POPC   C3A 4239   4.624   4.790  11.418 -0.1537 -0.1994  0.2318
  330POPC   C4A 4240   4.388   4.525  11.623 -0.2435  0.2281  0.2777
  330POPC   C1B 4241   4.188   4.642  10.830 -0.1039 -0.3283  0.1784
  330POPC   C2B 4242   3.987   4.616  11.213 -0.0551 -0.0014 -0.1627
  330POPC   C3B 4243   3.981   4.825  11.542 -0.0897  0.3825  0.1319
  330POPC   C4B 4244   4.254   4.943  11.823  0.2854 -0.0345 -0.1140
  331POPC   NC3 4245   1.212   2.954   9.765  0.1476 -0.1854 -0.0106
  331POPC   PO4 4246   0.940   2.494   9.843 -0.2393 -0.1419  0.2906
  331POPC   GL1 4247   0.725   2.391  10.250 -0.2862  0.1637 -0.0523
  331POPC   GL2 4248   0.928   2.448  10.446 -0.1981  0.2658 -0.0034
  331POPC   C1A 4249   0.630   2.785  10.543 -0.0764  0.0888  0.1737
  331POPC   D2A 4250   0.835   3.151  10.598 -0.1371  0.0768  0.2022
  331POPC   C3A 4251   1.122   3.241  10.933  0.4114 -0.0851 -0.0308
  331POPC   C4A 4252   1.255   3.524  11.156 -0.0914 -0.0455 -0.1149
  331POPC   C1B 4253   1.026   2.266  10.847 -0.2450  0.0031  0.0637
  331POPC   C2B 4254   1.165   2.148  11.244 -0.0574 -0.2148 -0.0918
  331POPC   C3B 4255   1.384   2.349  11.613  0.2617 -0.2478  0.2153
  331POPC   C4B 4256   1.491   2.357  12.072 -0.0275 -0.0441  0.0437
  332POPC   NC3 4257   6.039   8.040   8.982  0.1109 -0.2467  0.1553
  332POPC   PO4 4258   5.918   7.785   9.370  0.2517  0.2381 -0.1691
  332POPC   GL1 4259   5.997   7.747   9.972  0.1319 -0.2681  0.0193
  332POPC   GL2 4260   6.266   7.442  10.060  0.2724 -0.2494  0.0304
  332POPC   C1A 4261   6.065   7.721  10.428 -0.3821  0.1554 -0.0686
  332POPC   D2A 4262   6.406   7.712  10.722  0.0265 -0.0837  0.1712
  332POPC   C3A 4263   6.439   7.603  11.204  0.0442  0.0124  0.1854
  332POPC   C4A 4264   6.424   7.635  11.755 -0.0339  0.2564  0.0374
  332POPC   C1B 4265   6.587   7.651  10.158  0.0997 -0.2637 -0.1606
  332POPC   C2B 4266   6.901   7.840  10.513 -0.2016  0.2731  0.0214
  332POPC   C3B 4267   6.766   7.854  11.008 -0.1452 -0.1342 -0.0213
  332POPC   C4B 4268   6.772   7.918  11.477  0.0259  0.0127  0.1952
  333POPC   NC3 4269   9.184   1.125  13.751 -0.0064 -0.0696 -0.1214
  333POPC   PO4 4270   9.616   0.928  13.778 -0.3765 -0.0688 -0.0174
  333POPC   GL1 4271   9.579   1.202  13.352 -0.2121  0.2975 -0.2320
  333POPC   GL2 4272   9.209   1.038  13.242 -0.1333  0.2750  0.0288
  333POPC   C1A 4273   9.681   1.178  12.916  0.2786 -0.0743 -0.1603
  333POPC   D2A 4274   9.869   1.427  12.537 -0.0964  0.2689  0.0260
  333POPC   C3A 4275  10.149   1.567  12.258  0.0267  0.0371 -0.1941
  333POPC   C4A 4276  10.606   1.449  11.954  0.1522 -0.0437 -0.0172
  333POPC   C1B 4277   9.101   0.822  12.817  0.2352  0.0124 -0.1433
  333POPC   C2B 4278   9.055   0.565  12.470 -0.0464 -0.0788 -0.0859
  333POPC   C3B 4279   8.883   0.359  12.273  0.2738 -0.2753 -0.3750
  333POPC   C4B 4280   8.448   0.484  12.339 -0.0605  0.0079  0.2085
  334POPC   NC3 4281   2.976   9.692   9.785  0.1447  0.2838 -0.3126
  334POPC   PO4 4282   3.264   9.964   9.892  0.1347  0.1026 -0.0757
  334POPC   GL1 4283   3.551  10.137  10.157  0.2097 -0.1521 -0.2246
  334POPC   GL2 4284   3.703   9.798  10.219 -0.3465 -0.0419  0.1160
  334POPC   C1A 4285   3.614  10.251  10.534 -0.2220  0.1319 -0.3027
  334POPC   D2A 4286   3.445  10.618  10.809  0.3296  0.1482  0.1679
  334POPC   C3A 4287   3.182  10.509  11.132 -0.0312 -0.1196  0.2580
  334POPC   C4A 4288   2.961  10.290  11.487  0.2115 -0.0103 -0.2789
  334POPC   C1B 4289   3.704   9.383  10.415 -0.4084  0.1371  0.0954
  334POPC   C2B 4290   3.479   8.976  10.569 -0.1655 -0.0860  0.0775
  334POPC   C3B 4291   3.523   8.529  10.912  0.0499  0.1952  0.1884
  334POPC   C4B 4292   3.418   8.093  10.846  0.1374 -0.0785 -0.2132
  335POPC   NC3 4293   4.705   6.599  13.983  0.1249  0.0060 -0.1380
  335POPC   PO4 4294   4.862   6.885  13.663 -0.3607  0.0890  0.0249
  335POPC   GL1 4295   4.657   6.952  13.173 -0.2535  0.0470 -0.0460
  335POPC   GL2 4296   4.479   6.673  13.132  0.1272  0.0929  0.1292
  335POPC   C1A 4297   4.601   6.887  12.722 -0.1176 -0.0528  0.1402
  335POPC   D2A 4298   4.237   6.753  12.517  0.1203  0.0657 -0.2400
  335POPC   C3A 4299   3.985   7.131  12.454  0.0636  0.0777 -0.4422
  335POPC   C4A 4300   3.689   7.505  12.390  0.0941 -0.4193  0.3304
  335POPC   C1B 4301   4.890   6.605  12.959 -0.0878  0.1420 -0.2555
  335POPC   C2B 4302   5.366   6.748  12.912 -0.1784  0.1454  0.3080
  335POPC   C3B 4303   5.417   7.163  12.842  0.4662 -0.1845 -0.1525
  335POPC   C4B 4304   5.804   7.371  13.028  0.2160 -0.0716 -0.0705
  336POPC   NC3 4305   0.069   6.997  10.030  0.3954 -0.3521 -0.1455
  336POPC   PO4 4306  -0.348   6.987   9.804  0.3179 -0.2670  0.1655
  336POPC   GL1 4307  -0.684   7.064  10.093 -0.1731  0.3632 -0.2085
  336POPC   GL2 4308  -0.778   7.329  10.142  0.1638  0.3649  0.0252
  336POPC   C1A 4309  -0.967   6.905  10.331  0.0835 -0.3119 -0.1197
  336POPC   D2A 4310  -1.372   6.979  10.588 -0.1469  0.1217 -0.5162
  336POPC   C3A 4311  -1.499   7.248  10.989  0.0128  0.3819  0.0150
  336POPC   C4A 4312  -1.510   7.488  11.282  0.1805  0.3646 -0.3418
  336POPC   C1B 4313  -0.876   7.261  10.625 -0.1462 -0.0534  0.2105
  336POPC   C2B 4314  -0.902   7.399  11.011  0.0660  0.0146  0.2727
  336POPC   C3B 4315  -0.821   7.623  11.350 -0.1672  0.2122 -0.0785
  336POPC   C4B 4316  -0.513   8.012  11.575  0.1305  0.0573  0.0893
  337POPC   NC3 4317   3.664  10.361  13.771  0.1968  0.1781 -0.2614
  337POPC   PO4 4318   3.815  10.426  13.388 -0.0864  0.0894 -0.2021
  337POPC   GL1 4319   3.967  10.451  12.904 -0.0107  0.2329 -0.0822
  337POPC   GL2 4320   4.282  10.497  12.828  0.2158  0.2382 -0.0329
  337POPC   C1A 4321   3.657  10.696  12.588 -0.1629  0.1803  0.3243
  337POPC   D2A 4322   3.640  11.063  12.260 -0.1552  0.0440  0.2388
  337POPC   C3A 4323   3.963  11.405  12.309 -0.0143 -0.4644  0.0704
  337POPC   C4A 4324   4.329  11.370  12.229 -0.4192 -0.0530 -0.3065
  337POPC   C1B 4325   4.178  10.202  12.511  0.0557 -0.1232  0.0279
  337POPC   C2B 4326   4.043  10.119  12.211 -0.1123 -0.0245  0.0365
  337POPC   C3B 4327   3.715  10.164  11.974  0.1492  0.1253 -0.2916
  337POPC   C4B 4328   3.538  10.496  11.945 -0.0765 -0.0766 -0.2614
  338POPC   NC3 4329   0.585   6.100  14.218 -0.0935  0.5389 -0.4270
  338POPC   PO4 4330   0.801   6.214  13.857 -0.1111  0.0274 -0.4632
  338POPC   GL1 4331   0.824   6.174  13.330  0.0789  0.2144 -0.0061
  338POPC   GL2 4332   0.993   5.892  13.247 -0.0079 -0.0041  0.2425
  338POPC   C1A 4333   0.964   6.327  12.932  0.3913  0.0212 -0.0098
  338POPC   D2A 4334   1.148   6.720  12.626  0.0318 -0.0943  0.4915
  338POPC   C3A 4335   1.158   6.698  12.133 -0.0205 -0.1359  0.0335
  338POPC   C4A 4336   0.880   6.493  11.903 -0.1422  0.3873 -0.0528
  338POPC   C1B 4337   1.284   6.047  12.729 -0.0739  0.0792  0.1968
  338POPC   C2B 4338   1.282   6.294  12.386  0.0826 -0.1941 -0.0621
  338POPC   C3B 4339   1.175   6.102  11.894  0.2326 -0.0981  0.0409
  338POPC   C4B 4340   0.796   5.950  11.719 -0.0983 -0.0775 -0.1269
  339POPC   NC3 4341   7.749   5.029   8.853  0.1018 -0.1047 -0.0541
  339POPC   PO4 4342   7.843   4.907   9.288  0.0918  0.2253  0.1055
  339POPC   GL1 4343   7.868   4.589   9.660 -0.0608 -0.1449  0.3037
  339POPC   GL2 4344   7.595   4.773   9.813 -0.2909  0.0908 -0.0299
  339POPC   C1A 4345   7.936   4.393  10.063 -0.1320  0.1471  0.1292
  339POPC   D2A 4346   7.817   4.050  10.329 -0.1627 -0.1150 -0.0016
  339POPC   C3A 4347   7.561   4.039  10.667 -0.0680  0.2164 -0.1623
  339POPC   C4A 4348   7.549   4.106  11.183  0.2948  0.0943 -0.2096
  339POPC   C1B 4349   7.744   4.825  10.259 -0.0015 -0.1212 -0.2022
  339POPC   C2B 4350   7.705   4.911  10.771  0.2879 -0.0907  0.0557
  339POPC   C3B 4351   7.914   4.903  11.207 -0.2687  0.3031  0.2137
  339POPC   C4B 4352   8.308   4.610  11.160  0.2170 -0.0727 -0.0735
  340POPC   NC3 4353   9.016  11.257   9.741  0.0471  0.0841 -0.2880
  340POPC   PO4 4354   9.107  11.155  10.129  0.0792 -0.1727  0.0986
  340POPC   GL1 4355   9.017  11.168  10.491 -0.0407  0.0516  0.0070
  340POPC   GL2 4356   9.086  10.855  10.636 -0.1442 -0.2193  0.2921
  340POPC   C1A 4357   8.813  11.386  10.749 -0.3558 -0.1193 -0.2609
  340POPC   D2A 4358   8.661  11.555  11.166  0.2567  0.0098  0.0264
  340POPC   C3A 4359   8.423  11.458  11.496  0.0004 -0.3284  0.0930
  340POPC   C4A 4360   8.469  11.100  11.545  0.0436 -0.1267 -0.1631
  340POPC   C1B 4361   8.727  10.897  10.876  0.1941 -0.0022  0.2067
  340POPC   C2B 4362   8.294  11.098  11.034 -0.2763  0.1770  0.2091
  340POPC   C3B 4363   8.052  11.450  11.092 -0.1904 -0.0912 -0.3756
  340POPC   C4B 4364   7.982  11.910  10.980 -0.5013  0.0862 -0.2727
  341POPC   NC3 4365   0.321   9.205  10.564  0.2053 -0.1234 -0.0059
  341POPC   PO4 4366   0.404   8.782  10.780  0.1857 -0.1080 -0.0892
  341POPC   GL1 4367   0.582   8.620  11.082  0.2488 -0.1924 -0.0113
  341POPC   GL2 4368   0.496   8.306  11.092 -0.1968  0.2656 -0.1057
  341POPC   C1A 4369   0.952   8.385  11.306  0.4580  0.1818 -0.0787
  341POPC   D2A 4370   1.039   8.083  11.457 -0.2311 -0.0862 -0.2484
  341POPC   C3A 4371   0.988   7.898  11.857  0.3175 -0.1019 -0.0060
  341POPC   C4A 4372   1.231   7.672  12.153  0.0954 -0.0525  0.1231
  341POPC   C1B 4373   0.503   8.515  11.517 -0.0964 -0.1322  0.2240
  341POPC   C2B 4374   0.813   8.426  11.763  0.1516 -0.2140  0.1811
  341POPC   C3B 4375   1.234   8.362  11.913  0.4356 -0.4418  0.3212
  341POPC   C4B 4376   1.588   8.160  12.177  0.0717 -0.2583  0.2213
  342POPC   NC3 4377   6.815   2.535  13.798  0.0378 -0.2709  0.1268
  342POPC   PO4 4378   6.642   2.229  13.554  0.5891  0.0292 -0.5308
  342POPC   GL1 4379   6.749   2.576  13.321  0.0366  0.3349  0.1578
  342POPC   GL2 4380   7.027   2.486  13.150  0.0663  0.0420  0.0897
  342POPC   C1A 4381   6.840   3.051  13.076 -0.3647 -0.0676  0.0357
  342POPC   D2A 4382   6.817   3.473  12.859 -0.2064  0.1730  0.2708
  342POPC   C3A 4383   6.822   3.595  12.516  0.0742 -0.0664  0.0982
  342POPC   C4A 4384   6.528   3.629  12.087 -0.0123 -0.1036  0.0232
  342POPC   C1B 4385   7.078   2.704  12.869 -0.0512 -0.0280  0.4511
  342POPC   C2B 4386   6.893   2.814  12.504 -0.2483 -0.0756 -0.1420
  342POPC   C3B 4387   6.682   3.114  12.427  0.1913 -0.0128  0.0516
  342POPC   C4B 4388   6.393   3.380  12.579  0.0112 -0.0806 -0.2548
  343POPC   NC3 4389  10.278   0.721  10.273 -0.3339  0.1468  0.2122
  343POPC   PO4 4390  10.732   0.742  10.147  0.0827 -0.1147  0.1241
  343POPC   GL1 4391  10.801   0.793  10.505  0.0707  0.0708 -0.1279
  343POPC   GL2 4392  10.521   1.081  10.507  0.1232  0.0984  0.0741
  343POPC   C1A 4393  10.829   0.931  11.003  0.1729 -0.1136 -0.1955
  343POPC   D2A 4394  10.790   1.138  11.402 -0.1620 -0.0565 -0.1568
  343POPC   C3A 4395  11.157   1.327  11.558  0.4092 -0.2632 -0.3654
  343POPC   C4A 4396  11.598   1.552  11.603  0.2733 -0.1441  0.0012
  343POPC   C1B 4397  10.144   1.244  10.518  0.3089  0.1526  0.1213
  343POPC   C2B 4398   9.785   1.141  10.751 -0.2883  0.4551  0.4268
  343POPC   C3B 4399   9.416   0.974  10.762 -0.1014 -0.0523  0.2641
  343POPC   C4B 4400   9.072   0.889  10.915 -0.0244 -0.2439  0.0514
  344POPC   NC3 4401   4.639   9.767   9.557 -0.0789  0.1623 -0.1593
  344POPC   PO4 4402   4.182   9.632   9.476 -0.1611  0.0207  0.1281
  344POPC   GL1 4403   4.169   9.926   9.904 -0.0452  0.0692  0.0469
  344POPC   GL2 4404   4.396   9.852  10.000 -0.0510 -0.2011 -0.4803
  344POPC   C1A 4405   4.112   9.935  10.398  0.0148  0.2886  0.0760
  344POPC   D2A 4406   3.957  10.090  10.852  0.1335 -0.2058  0.1567
  344POPC   C3A 4407   3.827  10.468  11.063  0.3944 -0.0281  0.1528
  344POPC   C4A 4408   3.657  10.629  11.462 -0.1303 -0.1499  0.2706
  344POPC   C1B 4409   4.730   9.610  10.206  0.0970  0.3342 -0.0298
  344POPC   C2B 4410   4.939   9.492  10.615  0.0112  0.2909  0.2950
  344POPC   C3B 4411   5.056   9.627  11.071  0.0465 -0.0991  0.0808
  344POPC   C4B 4412   5.126   9.432  11.539 -0.0188  0.2263  0.2225
  345POPC   NC3 4413   3.733   7.289  10.272 -0.2340 -0.1104  0.2472
  345POPC   PO4 4414   3.575   6.953  10.194  0.1825  0.2502  0.1555
  345POPC   GL1 4415   3.498   6.988  10.586  0.1339 -0.3824  0.0656
  345POPC   GL2 4416   3.417   7.284  10.708 -0.1083  0.1518  0.1343
  345POPC   C1A 4417   3.517   6.949  11.021  0.1517 -0.4273 -0.1525
  345POPC   D2A 4418   3.524   7.097  11.428 -0.2027 -0.0125  0.0922
  345POPC   C3A 4419   3.745   7.460  11.698 -0.0448 -0.0717 -0.1450
  345POPC   C4A 4420   4.109   7.472  12.039 -0.0777  0.1125  0.2603
  345POPC   C1B 4421   3.465   7.449  11.010  0.2679 -0.2988 -0.1375
  345POPC   C2B 4422   3.571   7.752  11.315  0.2695 -0.2898 -0.1790
  345POPC   C3B 4423   3.275   8.176  11.389  0.0485 -0.2743  0.0690
  345POPC   C4B 4424   3.252   8.682  11.336 -0.1979 -0.0716  0.1388
  346POPC   NC3 4425   0.321   2.499  13.617 -0.0140  0.0972 -0.1528
  346POPC   PO4 4426   0.058   2.835  13.480 -0.2985 -0.2003  0.1737
  346POPC   GL1 4427   0.025   2.725  13.155 -0.2641  0.0900 -0.2101
  346POPC   GL2 4428  -0.012   3.070  12.893 -0.2440  0.0743 -0.0834
  346POPC   C1A 4429   0.309   2.628  12.780 -0.1181  0.0114  0.0782
  346POPC   D2A 4430   0.298   2.298  12.644  0.0111  0.0797  0.0620
  346POPC   C3A 4431  -0.055   2.116  12.897  0.1730 -0.1178  0.1751
  346POPC   C4A 4432  -0.422   2.277  13.061  0.0778  0.2119 -0.0171
  346POPC   C1B 4433   0.246   3.043  12.443 -0.1611 -0.1974  0.2079
  346POPC   C2B 4434   0.450   2.690  12.341 -0.3477 -0.2384 -0.4643
  346POPC   C3B 4435   0.442   2.378  12.071 -0.0016 -0.0302 -0.1619
  346POPC   C4B 4436   0.401   2.049  11.771  0.0468  0.0841  0.2852
  347POPC   NC3 4437  10.272  11.004  10.940 -0.0905 -0.0448  0.0707
  347POPC   PO4 4438  10.120  10.941  11.334 -0.0027 -0.0692  0.2329
  347POPC   GL1 4439  10.069  11.307  11.251  0.4254 -0.0151  0.1011
  347POPC   GL2 4440   9.778  11.268  11.099 -0.1346 -0.3032 -0.1583
  347POPC   C1A 4441   9.930  11.709  11.300 -0.0093  0.0541  0.2339
  347POPC   D2A 4442   9.994  12.106  11.568 -0.0757 -0.0798 -0.0588
  347POPC   C3A 4443   9.703  12.363  11.725  0.0219 -0.0404  0.1017
  347POPC   C4A 4444   9.608  12.522  12.048 -0.3479 -0.1280  0.0122
  347POPC   C1B 4445   9.426  11.466  11.325  0.3090 -0.0895 -0.2093
  347POPC   C2B 4446   9.093  11.706  11.147 -0.2620  0.0120 -0.0882
  347POPC   C3B 4447   8.715  12.057  11.390 -0.2480  0.1474  0.0899
  347POPC   C4B 4448   8.796  12.572  11.292  0.1422  0.1628  0.2078
  348POPC   NC3 4449   2.130   0.562  14.548  0.1368 -0.0945  0.2503
  348POPC   PO4 4450   2.210   0.591  14.047 -0.0940 -0.2597  0.2560
  348POPC   GL1 4451   2.025   0.418  13.713 -0.1038 -0.1427  0.4359
  348POPC   GL2 4452   2.228   0.118  13.474  0.3371  0.3129  0.1198
  348POPC   C1A 4453   2.008   0.542  13.291  0.0007 -0.0560  0.2904
  348POPC   D2A 4454   1.859   0.633  12.867 -0.4127  0.0250 -0.0069
  348POPC   C3A 4455   1.702   0.778  12.449  0.3316  0.1145 -0.0187
  348POPC   C4A 4456   1.922   0.810  12.046 -0.1794 -0.2397 -0.2039
  348POPC   C1B 4457   1.936   0.048  13.011  0.1395  0.0218  0.2500
  348POPC   C2B 4458   1.815   0.169  12.493 -0.0950 -0.1216  0.0228
  348POPC   C3B 4459   1.660   0.392  12.044 -0.1177 -0.0860  0.3108
  348POPC   C4B 4460   1.300   0.486  11.651  0.0248  0.2777 -0.2085
  349POPC   NC3 4461   3.865   0.361   9.512  0.0718 -0.2248 -0.0301
  349POPC   PO4 4462   3.772  -0.026   9.476 -0.2761 -0.1818 -0.0864
  349POPC   GL1 4463   3.570  -0.047   9.827 -0.0018 -0.1593  0.1544
  349POPC   GL2 4464   3.661  -0.261   9.953  0.0721  0.0546  0.0413
  349POPC   C1A 4465   3.357   0.019  10.249  0.3520  0.0062  0.0684
  349POPC   D2A 4466   3.156   0.244  10.614  0.3539 -0.3043  0.1382
  349POPC   C3A 4467   3.062   0.128  10.881 -0.6213  0.0961  0.1121
  349POPC   C4A 4468   2.635   0.152  10.994  0.1288 -0.0594 -0.1066
  349POPC   C1B 4469   4.096  -0.443  10.153 -0.2203 -0.0911 -0.3281
  349POPC   C2B 4470   4.385  -0.174  10.374  0.0013 -0.2036 -0.2062
  349POPC   C3B 4471   4.598   0.116  10.585  0.0329  0.3257 -0.2968
  349POPC   C4B 4472   4.530   0.447  10.679 -0.0256  0.0338  0.0315
  350POPC   NC3 4473  10.634   3.973   9.839  0.1745  0.1483  0.3885
  350POPC   PO4 4474  10.750   3.706  10.132  0.2808 -0.2907 -0.0861
  350POPC   GL1 4475  10.830   3.853  10.508 -0.0576 -0.0803 -0.0764
  350POPC   GL2 4476  10.869   3.474  10.734  0.1125  0.0521  0.2179
  350POPC   C1A 4477  10.595   3.929  10.905 -0.0895  0.1800 -0.0080
  350POPC   D2A 4478  10.299   4.060  11.301  0.0949  0.0500  0.0837
  350POPC   C3A 4479   9.971   3.949  11.633  0.2427  0.1379  0.1877
  350POPC   C4A 4480   9.780   4.301  11.898 -0.2214 -0.0711  0.1223
  350POPC   C1B 4481  10.744   3.400  11.118  0.0356 -0.3301  0.2571
  350POPC   C2B 4482  10.584   3.650  11.366 -0.0670  0.0124  0.1006
  350POPC   C3B 4483  10.597   3.762  11.789 -0.1888 -0.4258  0.1251
  350POPC   C4B 4484  10.918   3.611  12.073  0.1789  0.1365  0.5679
  351POPC   NC3 4485   2.704   2.892   9.757 -0.1883 -0.2609  0.0574
  351POPC   PO4 4486   2.267   2.896   9.847 -0.3769 -0.1463 -0.0141
  351POPC   GL1 4487   2.343   2.792  10.170 -0.3018 -0.0972  0.0295
  351POPC   GL2 4488   2.768   2.887  10.320  0.1126 -0.1034 -0.0539
  351POPC   C1A 4489   2.327   2.861  10.682 -0.3646 -0.0286  0.2082
  351POPC   D2A 4490   2.243   2.963  11.002 -0.1626 -0.0987 -0.1316
  351POPC   C3A 4491   2.433   2.686  11.257 -0.1417  0.0622  0.1257
  351POPC   C4A 4492   2.415   2.478  11.638  0.0165  0.0715  0.0713
  351POPC   C1B 4493   2.808   3.045  10.662 -0.1131 -0.0626 -0.0129
  351POPC   C2B 4494   3.044   2.822  10.902 -0.2776  0.1939  0.1343
  351POPC   C3B 4495   3.435   2.834  11.206 -0.1996  0.0445 -0.0630
  351POPC   C4B 4496   3.772   2.802  11.437  0.1443  0.0513  0.2218
  352POPC   NC3 4497   5.305   8.102  13.500  0.0917  0.1556 -0.1018
  352POPC   PO4 4498   5.080   8.388  13.519  0.0552 -0.1570 -0.2502
  352POPC   GL1 4499   5.038   8.520  13.123 -0.1494 -0.1407  0.3143
  352POPC   GL2 4500   5.115   8.878  13.037  0.4280 -0.1032  0.0714
  352POPC   C1A 4501   4.837   8.460  12.756  0.0345  0.0103  0.1491
  352POPC   D2A 4502   4.747   8.559  12.360  0.2618  0.1712  0.0635
  352POPC   C3A 4503   4.808   8.122  12.384 -0.2647 -0.1804 -0.2624
  352POPC   C4A 4504   4.918   7.651  12.489  0.0467 -0.2695 -0.0951
  352POPC   C1B 4505   5.035   8.966  12.582  0.0513  0.1062 -0.1852
  352POPC   C2B 4506   5.020   9.237  12.316  0.0118 -0.0077  0.1093
  352POPC   C3B 4507   4.936   9.480  11.972  0.0274 -0.3016  0.1798
  352POPC   C4B 4508   4.923   9.867  11.710  0.0562  0.0683 -0.0537
  353POPC   NC3 4509  10.635   2.025   9.367  0.0898 -0.0143  0.3038
  353POPC   PO4 4510  10.514   1.572   9.615 -0.1864 -0.2278 -0.2614
  353POPC   GL1 4511  10.460   1.723   9.963  0.1836  0.0766 -0.1125
  353POPC   GL2 4512  10.747   1.948  10.068  0.0711 -0.2024  0.5228
  353POPC   C1A 4513  10.491   1.583  10.403 -0.0218  0.1133 -0.5175
  353POPC   D2A 4514  10.662   1.493  10.847 -0.1500 -0.0251 -0.0832
  353POPC   C3A 4515  10.374   1.135  11.100  0.2058 -0.2029  0.0558
  353POPC   C4A 4516  10.287   1.186  11.486  0.0925  0.0029  0.0811
  353POPC   C1B 4517  10.825   1.969  10.561 -0.1854 -0.2122  0.2202
  353POPC   C2B 4518  10.544   1.930  10.862 -0.1224 -0.0463  0.0452
  353POPC   C3B 4519  10.256   2.077  11.208 -0.0790  0.0182 -0.3776
  353POPC   C4B 4520   9.830   2.100  11.488 -0.0034  0.0382 -0.3289
  354POPC   NC3 4521   7.022  10.338  13.049 -0.2474  0.3094  0.1897
  354POPC   PO4 4522   6.724  10.680  12.848 -0.0068  0.3462 -0.0868
  354POPC   GL1 4523   6.726  10.606  12.427  0.0949  0.0957 -0.2676
  354POPC   GL2 4524   6.454  10.834  12.250  0.7312 -0.2362  0.2273
  354POPC   C1A 4525   6.652  10.502  11.916 -0.0457 -0.1295 -0.0848
  354POPC   D2A 4526   6.468  10.567  11.506 -0.0460  0.1540 -0.1114
  354POPC   C3A 4527   6.530  10.171  11.253  0.0714 -0.0607 -0.2010
  354POPC   C4A 4528   6.218  10.102  11.041  0.1935  0.1213  0.1737
  354POPC   C1B 4529   6.463  11.059  11.841  0.0123  0.0580  0.1934
  354POPC   C2B 4530   6.319  11.121  11.470 -0.2514 -0.2539 -0.0069
  354POPC   C3B 4531   6.173  11.367  11.062 -0.1385  0.1372  0.1134
  354POPC   C4B 4532   5.786  11.579  11.208 -0.4017  0.0186 -0.2187
  355POPC   NC3 4533  10.266  11.023  13.542 -0.0946  0.2964  0.2188
  355POPC   PO4 4534  10.128  10.821  13.132  0.0178  0.0642 -0.1261
  355POPC   GL1 4535  10.258  10.842  12.645  0.1524 -0.1021 -0.1251
  355POPC   GL2 4536  10.370  11.087  12.619  0.0336 -0.0059  0.0226
  355POPC   C1A 4537   9.956  10.882  12.266  0.0958 -0.1853 -0.2913
  355POPC   D2A 4538   9.752  11.180  12.052  0.3031 -0.2490 -0.0751
  355POPC   C3A 4539   9.943  11.556  11.790 -0.0122  0.0505 -0.0371
  355POPC   C4A 4540  10.324  11.739  11.651  0.0154  0.0182  0.4477
  355POPC   C1B 4541  10.271  11.263  12.307  0.1289 -0.1138 -0.0275
  355POPC   C2B 4542  10.442  11.614  12.145 -0.0808  0.0428  0.2983
  355POPC   C3B 4543  10.690  11.864  12.134  0.1263  0.0473  0.2118
  355POPC   C4B 4544  11.020  12.045  12.361  0.0135  0.1633 -0.4042
  356POPC   NC3 4545   6.088   2.413   9.517  0.2142 -0.1046  0.1486
  356POPC   PO4 4546   5.875   2.721   9.646  0.1551  0.2911  0.0965
  356POPC   GL1 4547   5.716   2.473   9.983  0.1044 -0.0536 -0.2528
  356POPC   GL2 4548   5.903   2.248  10.083 -0.1201  0.0516  0.3779
  356POPC   C1A 4549   5.428   2.574  10.222  0.1020  0.0202 -0.0954
  356POPC   D2A 4550   5.374   2.610  10.706 -0.0848  0.1494  0.3283
  356POPC   C3A 4551   5.037   2.810  10.860  0.2322 -0.3507  0.2680
  356POPC   C4A 4552   4.655   2.792  11.073  0.2107 -0.3733  0.2708
  356POPC   C1B 4553   5.874   2.198  10.541 -0.0938 -0.2694  0.2892
  356POPC   C2B 4554   5.438   2.111  10.748 -0.1242 -0.4238 -0.1108
  356POPC   C3B 4555   5.256   2.134  11.154  0.1982  0.2381  0.0669
  356POPC   C4B 4556   5.237   2.268  11.599 -0.2216  0.1845  0.1428
  357POPC   NC3 4557   5.233   1.454  13.818 -0.2445 -0.2306 -0.2114
  357POPC   PO4 4558   5.036   1.880  13.619 -0.1038  0.1272 -0.0361
  357POPC   GL1 4559   4.913   2.053  13.187  0.1207 -0.1029  0.0361
  357POPC   GL2 4560   4.673   2.305  13.229 -0.1740  0.2953 -0.2431
  357POPC   C1A 4561   4.931   2.012  12.803  0.0700 -0.0512  0.1073
  357POPC   D2A 4562   4.799   1.869  12.403  0.0945  0.0632  0.0304
  357POPC   C3A 4563   4.917   2.047  11.978 -0.0043  0.0025  0.2730
  357POPC   C4A 4564   4.905   1.903  11.596 -0.2901 -0.1071  0.0378
  357POPC   C1B 4565   4.318   2.415  12.858  0.1831 -0.2748 -0.1023
  357POPC   C2B 4566   4.306   2.718  12.521  0.4468  0.0466  0.0424
  357POPC   C3B 4567   4.127   3.008  12.177  0.1095  0.1101 -0.1145
  357POPC   C4B 4568   4.038   3.096  11.749 -0.0427  0.2424  0.1902
  358POPC   NC3 4569  10.505   1.048   9.538 -0.1809  0.0983  0.1500
  358POPC   PO4 4570  10.822   1.106   9.764  0.0026 -0.0321 -0.3720
  358POPC   GL1 4571  10.930   1.287  10.205  0.1385  0.1417 -0.3087
  358POPC   GL2 4572  11.051   1.616  10.294  0.1607 -0.1347 -0.0468
  358POPC   C1A 4573  11.080   1.147  10.601  0.3862 -0.1086 -0.2761
  358POPC   D2A 4574  11.163   1.378  11.013  0.1390 -0.1114  0.1324
  358POPC   C3A 4575  11.113   1.784  11.052  0.2216 -0.0644  0.2512
  358POPC   C4A 4576  11.111   2.207  11.224  0.0050 -0.3897 -0.1121
  358POPC   C1B 4577  11.288   1.677  10.585 -0.4043 -0.3287 -0.0332
  358POPC   C2B 4578  11.621   1.710  10.984  0.3325 -0.0442  0.1298
  358POPC   C3B 4579  11.642   1.418  11.154 -0.0856 -0.1093 -0.0063
  358POPC   C4B 4580  11.708   0.960  11.114  0.1220 -0.1932 -0.0145
  359POPC   NC3 4581   2.871   0.515   9.762  0.0628 -0.3968  0.1441
  359POPC   PO4 4582   2.739   0.159   9.710 -0.4766  0.4991 -0.2480
  359POPC   GL1 4583   2.815  -0.137  10.093  0.0002 -0.0909 -0.1082
  359POPC   GL2 4584   2.500  -0.086  10.210  0.1280  0.1210  0.0054
  359POPC   C1A 4585   2.951  -0.240  10.389  0.3530  0.1049 -0.0811
  359POPC   D2A 4586   3.096  -0.359  10.823  0.3546 -0.2496 -0.3688
  359POPC   C3A 4587   2.895  -0.425  11.178 -0.0017  0.1090  0.1153
  359POPC   C4A 4588   3.060  -0.541  11.607 -0.3065 -0.0005 -0.0184
  359POPC   C1B 4589   2.621   0.256  10.481 -0.1192 -0.1398 -0.0801
  359POPC   C2B 4590   2.716   0.621  10.690 -0.2618  0.0101  0.2576
  359POPC   C3B 4591   2.974   0.645  11.085 -0.0752  0.0583 -0.0832
  359POPC   C4B 4592   3.204   0.563  11.481 -0.0942 -0.4613 -0.2413
  360POPC   NC3 4593   7.431   4.514   9.353 -0.1438  0.4574  0.3990
  360POPC   PO4 4594   7.028   4.511   9.433  0.1748 -0.1795 -0.1355
  360POPC   GL1 4595   7.010   4.669   9.825 -0.2480 -0.0494  0.0336
  360POPC   GL2 4596   7.175   4.986   9.894  0.0298 -0.2155 -0.2770
  360POPC   C1A 4597   6.956   4.665  10.239 -0.0743  0.3239  0.0230
  360POPC   D2A 4598   6.648   4.785  10.539  0.0584 -0.3005  0.0769
  360POPC   C3A 4599   6.676   4.848  10.956  0.0621  0.1352  0.2212
  360POPC   C4A 4600   6.989   4.830  11.210 -0.0041  0.1714 -0.2844
  360POPC   C1B 4601   7.132   5.066  10.408 -0.2218  0.0503 -0.2227
  360POPC   C2B 4602   7.226   5.095  10.801  0.3515  0.0955  0.3178
  360POPC   C3B 4603   7.357   5.313  10.978 -0.1815  0.1584  0.0531
  360POPC   C4B 4604   7.683   5.389  11.065 -0.2466 -0.0580  0.0586
  361POPC   NC3 4605   5.833   1.663   9.330  0.2555 -0.0408  0.1487
  361POPC   PO4 4606   6.162   1.396   9.440 -0.3706  0.0930 -0.0565
  361POPC   GL1 4607   6.145   1.613   9.812  0.3325 -0.0223  0.2029
  361POPC   GL2 4608   5.974   1.940   9.728  0.0012 -0.2397 -0.0912
  361POPC   C1A 4609   6.357   1.490  10.152  0.3627  0.1933 -0.2790
  361POPC   D2A 4610   6.624   1.480  10.533 -0.1423 -0.0809  0.1756
  361POPC   C3A 4611   6.525   1.686  10.954  0.0100  0.1993 -0.3188
  361POPC   C4A 4612   6.294   1.643  11.281  0.2473 -0.1901 -0.3963
  361POPC   C1B 4613   5.744   1.840  10.189 -0.0970  0.2971 -0.0757
  361POPC   C2B 4614   5.655   1.598  10.484  0.0643  0.2079 -0.3427
  361POPC   C3B 4615   5.454   1.652  10.879 -0.1547  0.2856  0.0461
  361POPC   C4B 4616   5.261   1.623  11.292 -0.1091 -0.0458 -0.1937
  362POPC   NC3 4617   9.291   3.050   9.695 -0.0784  0.0928 -0.0544
  362POPC   PO4 4618   9.243   3.461   9.891 -0.2914 -0.2059  0.1027
  362POPC   GL1 4619   8.887   3.423  10.196  0.3126  0.1638  0.1336
  362POPC   GL2 4620   8.864   3.773  10.211  0.1210 -0.1310  0.0163
  362POPC   C1A 4621   8.454   3.294  10.295 -0.1223 -0.3374  0.3320
  362POPC   D2A 4622   8.228   3.364  10.637 -0.1561  0.2436  0.0476
  362POPC   C3A 4623   8.175   3.686  10.906 -0.1518  0.3708  0.3539
  362POPC   C4A 4624   7.891   3.681  11.269 -0.2437  0.2379 -0.0706
  362POPC   C1B 4625   8.752   4.025  10.541  0.1427 -0.0941 -0.0365
  362POPC   C2B 4626   8.562   4.081  10.963  0.0730  0.3196 -0.0995
  362POPC   C3B 4627   8.563   4.233  11.412  0.1038 -0.0394 -0.0585
  362POPC   C4B 4628   8.765   4.439  11.784  0.1494  0.1985  0.0266
  363POPC   NC3 4629  11.014   6.666  13.478  0.1832  0.1514  0.1405
  363POPC   PO4 4630  11.319   6.392  13.474  0.3224  0.2396  0.0915
  363POPC   GL1 4631  11.211   6.369  13.149  0.3405  0.0299  0.4477
  363POPC   GL2 4632  11.036   6.154  13.082  0.1403 -0.1327  0.1964
  363POPC   C1A 4633  11.057   6.591  12.873 -0.3768  0.0840  0.0446
  363POPC   D2A 4634  11.165   6.876  12.486 -0.0431  0.2512 -0.0182
  363POPC   C3A 4635  11.620   6.799  12.342  0.0714 -0.1134 -0.0702
  363POPC   C4A 4636  11.765   6.468  12.148  0.0894  0.0010 -0.1663
  363POPC   C1B 4637  11.385   6.183  12.756  0.0809  0.1466  0.3029
  363POPC   C2B 4638  11.274   6.396  12.359  0.0777 -0.5406 -0.2645
  363POPC   C3B 4639  10.998   6.157  11.952  0.2498  0.2169  0.1039
  363POPC   C4B 4640  10.783   5.984  11.571 -0.0873  0.1985  0.2006
  364POPC   NC3 4641   7.807   4.349  13.887 -0.0076  0.0244 -0.0138
  364POPC   PO4 4642   7.673   4.692  13.619 -0.1401 -0.0309  0.0555
  364POPC   GL1 4643   7.751   4.447  13.254  0.4454 -0.0651 -0.1706
  364POPC   GL2 4644   7.602   4.663  13.108 -0.1065  0.0422  0.2429
  364POPC   C1A 4645   8.015   4.487  12.846 -0.0157 -0.2034  0.3407
  364POPC   D2A 4646   8.389   4.602  12.603  0.1701  0.1133 -0.1484
  364POPC   C3A 4647   8.410   4.477  12.216  0.0692  0.1077  0.2142
  364POPC   C4A 4648   8.297   4.429  11.763  0.2010 -0.0297 -0.0173
  364POPC   C1B 4649   7.466   4.694  12.636  0.3106  0.1438 -0.1833
  364POPC   C2B 4650   7.511   4.877  12.248  0.1500  0.1348 -0.0932
  364POPC   C3B 4651   7.656   4.744  11.793 -0.1195  0.1278 -0.1083
  364POPC   C4B 4652   8.040   4.865  11.743 -0.0650 -0.0386 -0.4470
  365POPC   NC3 4653   9.171  10.563  10.254  0.0807  0.6378  0.1183
  365POPC   PO4 4654   9.031  10.139  10.297  0.2867  0.1863  0.3820
  365POPC   GL1 4655   8.734  10.161  10.615  0.1892 -0.4236 -0.1693
  365POPC   GL2 4656   8.751  10.433  10.748 -0.3140  0.1699  0.2104
  365POPC   C1A 4657   8.471  10.153  10.996 -0.0764  0.0106  0.0591
  365POPC   D2A 4658   8.512   9.859  11.322  0.0439  0.1495 -0.0691
  365POPC   C3A 4659   8.933   9.772  11.476 -0.0550  0.1124  0.1797
  365POPC   C4A 4660   8.851   9.403  11.621 -0.1722  0.1320  0.0049
  365POPC   C1B 4661   8.326  10.645  10.759  0.0218  0.3453 -0.4316
  365POPC   C2B 4662   7.955  10.479  11.055 -0.0340 -0.1471  0.2960
  365POPC   C3B 4663   7.798  10.281  11.479  0.0317  0.1944 -0.0492
  365POPC   C4B 4664   7.707  10.026  11.844  0.2156 -0.3828 -0.0810
  366POPC   NC3 4665   2.763   8.560   9.364  0.2349 -0.1941 -0.2875
  366POPC   PO4 4666   3.082   8.709   9.857  0.1035  0.1940 -0.0993
  366POPC   GL1 4667   2.984   8.649  10.404  0.2598  0.1303  0.1381
  366POPC   GL2 4668   3.136   8.324  10.577 -0.1304  0.2273  0.3685
  366POPC   C1A 4669   2.891   8.791  10.844  0.0541 -0.3669  0.0188
  366POPC   D2A 4670   2.792   8.938  11.282  0.2730 -0.3112 -0.0819
  366POPC   C3A 4671   2.437   8.805  11.713  0.2302 -0.1798  0.2765
  366POPC   C4A 4672   2.367   8.418  11.923  0.0257  0.1794  0.3671
  366POPC   C1B 4673   2.958   8.305  11.010 -0.1060 -0.0305  0.2877
  366POPC   C2B 4674   2.744   8.320  11.301 -0.0850 -0.0612 -0.0519
  366POPC   C3B 4675   2.778   8.374  11.684 -0.1484 -0.2105  0.0204
  366POPC   C4B 4676   2.920   8.306  12.068 -0.3661 -0.1081 -0.0624
  367POPC   NC3 4677   4.121   2.218  13.552  0.0306  0.0654 -0.0182
  367POPC   PO4 4678   3.642   2.202  13.454 -0.0040  0.0984  0.0528
  367POPC   GL1 4679   3.760   2.289  13.056 -0.2519  0.2125 -0.1966
  367POPC   GL2 4680   3.888   1.927  13.001 -0.4353  0.2853  0.0575
  367POPC   C1A 4681   3.870   2.464  12.650 -0.4329  0.0235  0.0970
  367POPC   D2A 4682   3.848   2.356  12.176 -0.0298  0.2498 -0.2179
  367POPC   C3A 4683   3.957   1.934  11.958 -0.0497  0.1312 -0.3517
  367POPC   C4A 4684   3.792   1.614  11.896 -0.0170  0.0338 -0.0716
  367POPC   C1B 4685   3.953   1.644  12.753  0.2058  0.1170  0.0408
  367POPC   C2B 4686   3.918   1.511  12.356 -0.1675  0.1740  0.0522
  367POPC   C3B 4687   3.928   1.152  12.105 -0.1190 -0.0859  0.1755
  367POPC   C4B 4688   4.189   0.951  11.787  0.1449  0.2389  0.1063
  368POPC   NC3 4689   6.849   1.903   9.333 -0.0143 -0.0929  0.0158
  368POPC   PO4 4690   6.633   1.584   9.119 -0.0569 -0.1578 -0.0331
  368POPC   GL1 4691   6.676   1.476   9.594 -0.2893  0.2740 -0.0184
  368POPC   GL2 4692   6.613   1.174   9.644  0.2151  0.2897 -0.0634
  368POPC   C1A 4693   6.973   1.316   9.984  0.0881  0.0081 -0.3745
  368POPC   D2A 4694   6.971   1.009  10.249 -0.1160  0.1208  0.2067
  368POPC   C3A 4695   6.686   0.979  10.476  0.0139 -0.1010 -0.0294
  368POPC   C4A 4696   6.455   0.716  10.838  0.3931 -0.0815  0.4793
  368POPC   C1B 4697   6.519   0.979  10.025  0.2700  0.1561 -0.3672
  368POPC   C2B 4698   6.154   0.771  10.397  0.1738 -0.0023  0.2646
  368POPC   C3B 4699   5.712   0.957  10.625 -0.0356  0.1840 -0.1074
  368POPC   C4B 4700   5.576   1.199  10.979 -0.0820 -0.0888  0.1582
  369POPC   NC3 4701   9.622   6.283  13.403  0.1708 -0.0688  0.1073
  369POPC   PO4 4702   9.176   6.064  13.389  0.0730 -0.1183  0.1991
  369POPC   GL1 4703   9.140   6.190  13.058 -0.0881 -0.0506  0.2106
  369POPC   GL2 4704   9.011   5.789  12.947 -0.0069 -0.2136  0.0436
  369POPC   C1A 4705   9.021   6.175  12.637  0.1311 -0.0921  0.0011
  369POPC   D2A 4706   8.923   5.917  12.303  0.0801  0.0131  0.1636
  369POPC   C3A 4707   9.158   5.722  12.044  0.0323 -0.0654 -0.1677
  369POPC   C4A 4708   9.431   5.511  11.810  0.1765 -0.1467  0.1303
  369POPC   C1B 4709   8.967   5.528  12.750  0.0343 -0.0770 -0.0491
  369POPC   C2B 4710   8.753   5.403  12.507 -0.0503  0.4264 -0.2644
  369POPC   C3B 4711   8.590   5.389  12.122  0.2878  0.1283 -0.1714
  369POPC   C4B 4712   8.731   5.424  11.612  0.0162 -0.0631  0.0301
  370POPC   NC3 4713   3.337   2.315   9.775 -0.2260  0.2521  0.2560
  370POPC   PO4 4714   2.947   2.021   9.757 -0.0902  0.0845  0.1350
  370POPC   GL1 4715   3.055   2.062  10.195 -0.2106  0.1444 -0.1050
  370POPC   GL2 4716   3.118   1.878  10.450 -0.1941 -0.0273  0.0239
  370POPC   C1A 4717   3.064   2.372  10.552  0.1254 -0.1509  0.1800
  370POPC   D2A 4718   2.630   2.453  10.770 -0.0245 -0.3260 -0.1736
  370POPC   C3A 4719   2.593   2.163  11.106 -0.2352  0.0138  0.1907
  370POPC   C4A 4720   2.715   2.044  11.474  0.2105 -0.1117 -0.0836
  370POPC   C1B 4721   2.861   1.946  10.744  0.0762  0.1221  0.2091
  370POPC   C2B 4722   3.128   2.159  10.995 -0.2423  0.2306  0.1476
  370POPC   C3B 4723   3.205   2.065  11.392  0.3269  0.1210  0.0153
  370POPC   C4B 4724   3.070   1.688  11.709 -0.0869 -0.0728 -0.0166
  371POPC   NC3 4725   2.273   4.220   9.440  0.3247 -0.1231 -0.1039
  371POPC   PO4 4726   1.965   4.094   9.594  0.1962 -0.2989 -0.0945
  371POPC   GL1 4727   2.038   4.010  10.080 -0.1157 -0.0423 -0.3697
  371POPC   GL2 4728   1.963   3.750  10.102 -0.3095 -0.1265  0.3063
  371POPC   C1A 4729   2.135   4.262  10.412  0.0210 -0.0511  0.2461
  371POPC   D2A 4730   1.975   4.622  10.750  0.2128  0.0176 -0.0326
  371POPC   C3A 4731   2.228   4.769  11.040 -0.0613 -0.1357  0.0361
  371POPC   C4A 4732   2.435   4.710  11.438 -0.1994  0.1560 -0.2827
  371POPC   C1B 4733   2.085   3.587  10.397 -0.0769 -0.0792 -0.0042
  371POPC   C2B 4734   2.445   3.422  10.515  0.1886  0.0578 -0.3261
  371POPC   C3B 4735   2.856   3.545  10.646  0.1157 -0.1510 -0.3550
  371POPC   C4B 4736   3.244   3.681  10.642  0.0686  0.0518  0.2699
  372POPC   NC3 4737   6.119   5.776   9.798  0.0638 -0.2357 -0.3079
  372POPC   PO4 4738   6.425   5.496   9.947  0.1816  0.1541  0.3823
  372POPC   GL1 4739   6.423   5.376  10.329 -0.0286  0.1454  0.0116
  372POPC   GL2 4740   6.140   5.503  10.390  0.1908  0.0393  0.0039
  372POPC   C1A 4741   6.646   5.289  10.647  0.1538 -0.2312 -0.0126
  372POPC   D2A 4742   6.465   5.276  11.112 -0.1355  0.0299  0.1462
  372POPC   C3A 4743   6.202   5.019  11.356  0.0400  0.0126 -0.2239
  372POPC   C4A 4744   5.993   5.078  11.710 -0.1959 -0.0113  0.0557
  372POPC   C1B 4745   6.204   5.570  10.820 -0.0264  0.3508 -0.0153
  372POPC   C2B 4746   6.200   5.627  11.254  0.0082  0.0337 -0.4799
  372POPC   C3B 4747   6.382   5.604  11.519 -0.1128  0.2356 -0.1917
  372POPC   C4B 4748   6.301   5.574  12.048 -0.0924 -0.0860  0.2764
  373POPC   NC3 4749  10.084   4.069  14.430  0.0227 -0.1637 -0.0030
  373POPC   PO4 4750  10.003   4.126  13.951 -0.0238 -0.2575  0.1735
  373POPC   GL1 4751  10.112   3.922  13.535  0.0756 -0.2516  0.2151
  373POPC   GL2 4752  10.024   4.214  13.365  0.2895 -0.0781 -0.0354
  373POPC   C1A 4753  10.350   3.942  13.151  0.1515 -0.1134  0.0448
  373POPC   D2A 4754  10.461   3.646  12.820 -0.1176  0.1778 -0.1230
  373POPC   C3A 4755  10.437   3.863  12.375  0.1093 -0.0673 -0.1485
  373POPC   C4A 4756  10.041   3.831  12.078 -0.0629 -0.0836  0.2238
  373POPC   C1B 4757   9.861   4.192  12.965 -0.3587 -0.1375 -0.2042
  373POPC   C2B 4758   9.542   4.419  12.798 -0.0128  0.1655 -0.3452
  373POPC   C3B 4759   9.101   4.572  12.761 -0.1092 -0.0272 -0.1274
  373POPC   C4B 4760   8.955   4.271  13.072 -0.0095  0.2517  0.0469
  374POPC   NC3 4761   1.055   4.678   9.465 -0.1767 -0.1554 -0.2543
  374POPC   PO4 4762   1.180   4.490   9.823 -0.1608  0.0465  0.2873
  374POPC   GL1 4763   1.105   4.300  10.209  0.0282 -0.0015 -0.2123
  374POPC   GL2 4764   1.326   4.103  10.258 -0.2311  0.2383  0.0314
  374POPC   C1A 4765   0.982   4.162  10.624 -0.1572 -0.0317 -0.0875
  374POPC   D2A 4766   0.875   4.159  11.095  0.1664 -0.2544 -0.0433
  374POPC   C3A 4767   1.219   4.056  11.359 -0.1145 -0.0477 -0.0948
  374POPC   C4A 4768   1.447   3.888  11.761 -0.0221  0.1792 -0.0877
  374POPC   C1B 4769   1.668   3.964  10.469  0.0424 -0.0497  0.0514
  374POPC   C2B 4770   2.004   3.931  10.812 -0.1291  0.0367  0.1120
  374POPC   C3B 4771   2.222   4.170  11.021 -0.0816 -0.3928 -0.2305
  374POPC   C4B 4772   2.260   4.256  11.368 -0.0519 -0.1199 -0.0461
  375POPC   NC3 4773   5.987  10.117  14.088 -0.0936 -0.0300 -0.0195
  375POPC   PO4 4774   6.052   9.970  13.601  0.2963 -0.0064 -0.1370
  375POPC   GL1 4775   5.722   9.862  13.320 -0.2929 -0.2617 -0.1437
  375POPC   GL2 4776   5.551   9.683  13.108  0.1608 -0.1061  0.1540
  375POPC   C1A 4777   5.268  10.062  13.108  0.2170 -0.0040  0.2109
  375POPC   D2A 4778   5.142  10.286  12.778 -0.0777 -0.0944 -0.0663
  375POPC   C3A 4779   4.702  10.201  12.617 -0.0087 -0.0181 -0.2924
  375POPC   C4A 4780   4.443   9.767  12.633 -0.6626  0.2932  0.2357
  375POPC   C1B 4781   5.363   9.754  12.703  0.4556 -0.2633  0.1211
  375POPC   C2B 4782   4.960   9.772  12.452 -0.1454  0.0907 -0.3343
  375POPC   C3B 4783   4.571   9.931  12.171 -0.2944 -0.1869 -0.4722
  375POPC   C4B 4784   4.456   9.977  11.847  0.1079  0.2445 -0.5848
  376POPC   NC3 4785   8.123   2.735   9.296 -0.2154  0.4539  0.0570
  376POPC   PO4 4786   7.966   2.985   9.570 -0.3068 -0.0933  0.1384
  376POPC   GL1 4787   8.002   3.051   9.982 -0.2185  0.2415  0.2983
  376POPC   GL2 4788   8.312   2.847  10.099 -0.1068 -0.0505  0.1821
  376POPC   C1A 4789   7.897   3.036  10.400 -0.1901 -0.3221  0.2247
  376POPC   D2A 4790   7.791   3.070  10.702  0.2143  0.3837 -0.0105
  376POPC   C3A 4791   8.041   3.119  11.002 -0.0276 -0.2070 -0.0538
  376POPC   C4A 4792   8.447   3.214  11.206 -0.1770  0.1144  0.1854
  376POPC   C1B 4793   8.334   2.641  10.494  0.1661 -0.1879  0.0754
  376POPC   C2B 4794   8.149   2.548  10.955  0.0245  0.4035  0.4345
  376POPC   C3B 4795   8.147   2.776  11.329  0.0276  0.0079  0.0435
  376POPC   C4B 4796   7.855   3.103  11.511 -0.3043 -0.0791 -0.0503
  377POPC   NC3 4797   0.085   9.972  11.125 -0.0381  0.2029 -0.2632
  377POPC   PO4 4798   0.293   9.614  11.371  0.0083 -0.0715  0.0317
  377POPC   GL1 4799   0.652   9.639  11.674 -0.0881 -0.2458  0.1635
  377POPC   GL2 4800   0.896   9.596  11.345 -0.1209 -0.0409  0.3328
  377POPC   C1A 4801   0.874   9.548  11.995 -0.3357 -0.1731  0.1958
  377POPC   D2A 4802   1.327   9.324  12.100 -0.0088 -0.3628 -0.2266
  377POPC   C3A 4803   1.402   8.950  12.342  0.1274 -0.1252 -0.1827
  377POPC   C4A 4804   1.358   8.525  12.430 -0.0043 -0.1075  0.1315
  377POPC   C1B 4805   1.212   9.878  11.275  0.1026 -0.1132 -0.1890
  377POPC   C2B 4806   1.575  10.003  11.203  0.1047  0.0783 -0.1804
  377POPC   C3B 4807   2.022  10.006  11.397  0.2166 -0.2699 -0.0592
  377POPC   C4B 4808   2.339  10.280  11.431 -0.1261 -0.1074  0.1186
  378POPC   NC3 4809   3.529   5.908  13.786 -0.1482 -0.0321  0.0045
  378POPC   PO4 4810   3.395   5.354  13.776 -0.1689  0.0020  0.1050
  378POPC   GL1 4811   3.383   5.018  13.471  0.2380  0.1720 -0.3471
  378POPC   GL2 4812   3.555   4.713  13.571  0.2361  0.1148  0.1253
  378POPC   C1A 4813   3.314   4.857  13.052 -0.0851 -0.0221  0.4538
  378POPC   D2A 4814   3.560   4.822  12.759  0.2763  0.1123  0.0958
  378POPC   C3A 4815   3.895   4.899  12.482  0.0253 -0.1617  0.1081
  378POPC   C4A 4816   4.007   5.222  12.127  0.1024 -0.3644 -0.1313
  378POPC   C1B 4817   3.852   4.799  13.175  0.3176  0.2464 -0.2415
  378POPC   C2B 4818   4.184   4.721  12.926 -0.1363 -0.1995 -0.0916
  378POPC   C3B 4819   4.338   4.551  12.580 -0.0861 -0.1349 -0.0213
  378POPC   C4B 4820   4.732   4.332  12.296 -0.1290 -0.0923 -0.4085
  379POPC   NC3 4821   8.481   6.652  13.959 -0.0401  0.1474 -0.0433
  379POPC   PO4 4822   8.425   6.802  13.561 -0.0994  0.0996 -0.0449
  379POPC   GL1 4823   8.206   7.039  13.193  0.0094  0.0968 -0.2323
  379POPC   GL2 4824   7.811   6.934  13.089 -0.0744 -0.3100 -0.1389
  379POPC   C1A 4825   8.304   6.931  12.815 -0.1632 -0.1461 -0.0627
  379POPC   D2A 4826   8.139   6.690  12.494 -0.0649 -0.2886 -0.0490
  379POPC   C3A 4827   8.247   6.680  12.054 -0.3581 -0.2496 -0.2451
  379POPC   C4A 4828   8.000   6.819  11.734 -0.1872  0.0497  0.0868
  379POPC   C1B 4829   7.629   6.716  12.705 -0.0671 -0.0836 -0.1104
  379POPC   C2B 4830   7.639   6.705  12.206 -0.2678  0.1637  0.0522
  379POPC   C3B 4831   7.404   6.938  11.932 -0.1870  0.2498 -0.1065
  379POPC   C4B 4832   7.155   6.969  11.575  0.0341 -0.1200 -0.5752
  380POPC   NC3 4833   1.403   6.195  13.700  0.0844  0.1855  0.2515
  380POPC   PO4 4834   1.578   5.744  13.716  0.0529 -0.3792  0.2817
  380POPC   GL1 4835   1.605   5.511  13.376 -0.3171  0.1153 -0.3550
  380POPC   GL2 4836   1.843   5.483  13.282  0.1565 -0.0807 -0.4137
  380POPC   C1A 4837   1.319   5.531  13.042 -0.1081  0.1820 -0.1426
  380POPC   D2A 4838   1.309   5.490  12.605 -0.0313  0.2511 -0.0345
  380POPC   C3A 4839   1.420   5.788  12.173  0.0125 -0.0272 -0.1704
  380POPC   C4A 4840   1.534   5.792  11.730 -0.1307  0.3629 -0.0056
  380POPC   C1B 4841   1.718   5.737  12.883  0.0120 -0.0409  0.0876
  380POPC   C2B 4842   1.721   5.988  12.541 -0.0013  0.2149  0.2836
  380POPC   C3B 4843   1.809   6.197  12.066 -0.0903  0.2488  0.0985
  380POPC   C4B 4844   1.991   6.619  11.964 -0.4196  0.1820 -0.3223
  381POPC   NC3 4845   2.367   6.813   9.198 -0.3717 -0.1366  0.2728
  381POPC   PO4 4846   2.357   6.873   9.637  0.2061 -0.2399  0.1054
  381POPC   GL1 4847   2.325   7.064   9.996  0.0909 -0.0758  0.4511
  381POPC   GL2 4848   2.373   7.439   9.923  0.0198  0.3142  0.0271
  381POPC   C1A 4849   2.102   7.229  10.284 -0.2195 -0.1214 -0.3089
  381POPC   D2A 4850   1.934   7.080  10.833  0.1474  0.1519 -0.1746
  381POPC   C3A 4851   2.080   7.320  11.163 -0.0676  0.0470  0.0999
  381POPC   C4A 4852   2.285   7.396  11.544  0.0330  0.0124 -0.0902
  381POPC   C1B 4853   2.522   7.696  10.287  0.1161  0.1154 -0.3476
  381POPC   C2B 4854   2.405   7.982  10.595 -0.2067  0.2687 -0.2343
  381POPC   C3B 4855   2.381   7.887  10.988  0.2517 -0.2977 -0.2644
  381POPC   C4B 4856   2.435   7.870  11.435 -0.0349 -0.3361  0.2674
  382POPC   NC3 4857  11.363   5.296   9.859 -0.1334 -0.2363 -0.0078
  382POPC   PO4 4858  10.847   5.468   9.716  0.1472  0.3329  0.1517
  382POPC   GL1 4859  10.909   5.354  10.156 -0.1514 -0.1710 -0.0715
  382POPC   GL2 4860  10.788   5.151  10.357  0.0746  0.4460 -0.2900
  382POPC   C1A 4861  11.171   5.380  10.540  0.0187 -0.3889  0.2869
  382POPC   D2A 4862  11.301   5.176  10.935 -0.1281  0.3520 -0.1015
  382POPC   C3A 4863  11.121   5.409  11.248  0.4610  0.2698 -0.0493
  382POPC   C4A 4864  11.339   5.280  11.541  0.0418  0.1078 -0.1456
  382POPC   C1B 4865  10.719   5.317  10.821  0.0491  0.0290  0.0868
  382POPC   C2B 4866  10.651   5.581  11.102 -0.1028 -0.1651  0.2095
  382POPC   C3B 4867  10.247   5.867  11.430 -0.2077 -0.1090  0.2149
  382POPC   C4B 4868   9.968   6.195  11.552  0.0275  0.0428  0.2577
  383POPC   NC3 4869  11.169   7.484   9.647 -0.0085  0.1358 -0.1003
  383POPC   PO4 4870  10.959   7.756   9.708 -0.1401 -0.2140  0.1024
  383POPC   GL1 4871  10.992   7.635  10.068  0.0780  0.1870  0.2794
  383POPC   GL2 4872  11.157   7.390  10.191 -0.1899 -0.1020 -0.1435
  383POPC   C1A 4873  10.906   7.584  10.579 -0.1129 -0.2427  0.2684
  383POPC   D2A 4874  10.988   7.504  11.004 -0.1462 -0.2935  0.2301
  383POPC   C3A 4875  11.122   7.143  11.120 -0.0359  0.1936 -0.0753
  383POPC   C4A 4876  11.194   6.693  11.024 -0.0425 -0.0443 -0.0182
  383POPC   C1B 4877  11.129   7.110  10.643  0.0018  0.1836  0.0002
  383POPC   C2B 4878  10.788   6.808  10.747 -0.0377 -0.1005 -0.1512
  383POPC   C3B 4879  10.691   6.464  10.998 -0.2789  0.3797 -0.3939
  383POPC   C4B 4880  10.706   6.125  10.867 -0.0810 -0.0312 -0.1056
  384POPC   NC3 4881   3.919   1.172  13.341  0.0493  0.1140 -0.0110
  384POPC   PO4 4882   3.887   0.771  13.367  0.2495  0.4400  0.1332
  384POPC   GL1 4883   3.706   0.874  12.894  0.0616  0.3054 -0.1286
  384POPC   GL2 4884   3.875   1.192  12.856 -0.1569  0.1531 -0.1111
  384POPC   C1A 4885   3.578   0.946  12.562 -0.0992 -0.4218  0.1670
  384POPC   D2A 4886   3.473   0.968  12.119  0.1293 -0.2534  0.0626
  384POPC   C3A 4887   3.695   1.148  11.624  0.1449 -0.1226  0.0104
  384POPC   C4A 4888   3.596   1.458  11.396 -0.1464 -0.2243 -0.0060
  384POPC   C1B 4889   4.170   1.049  12.542 -0.0610 -0.1735  0.1968
  384POPC   C2B 4890   4.394   0.933  12.231 -0.2975  0.0690  0.1720
  384POPC   C3B 4891   4.668   0.791  11.916  0.0621  0.0945  0.0252
  384POPC   C4B 4892   4.840   0.974  11.570 -0.0028 -0.0447 -0.0745
  385POPC   NC3 4893   8.830   4.372   9.569 -0.2699  0.0015  0.3041
  385POPC   PO4 4894   9.272   4.273   9.451  0.2149 -0.3027  0.0002
  385POPC   GL1 4895   9.387   4.234   9.804 -0.0642 -0.0435 -0.5415
  385POPC   GL2 4896   9.159   4.115   9.962  0.0433 -0.0659  0.1142
  385POPC   C1A 4897   9.601   4.253  10.173  0.1310  0.1536 -0.3035
  385POPC   D2A 4898   9.714   4.442  10.414  0.0491 -0.2189 -0.3206
  385POPC   C3A 4899   9.534   4.607  10.710 -0.3262  0.3672 -0.1642
  385POPC   C4A 4900   9.477   4.583  11.210 -0.0718  0.1982 -0.2060
  385POPC   C1B 4901   8.952   4.386  10.143  0.2009 -0.3556 -0.0337
  385POPC   C2B 4902   8.522   4.361  10.380  0.3671 -0.0595 -0.0819
  385POPC   C3B 4903   8.107   4.604  10.471  0.1243  0.0613 -0.0809
  385POPC   C4B 4904   7.820   4.461  10.871 -0.1355  0.2562  0.0922
  386POPC   NC3 4905   4.989   6.740   9.885  0.0606  0.0170  0.0946
  386POPC   PO4 4906   5.516   6.600   9.994  0.2566  0.3580 -0.0404
  386POPC   GL1 4907   5.482   6.898  10.256  0.1840 -0.2803  0.3842
  386POPC   GL2 4908   5.206   7.107  10.066 -0.1219 -0.0125 -0.2193
  386POPC   C1A 4909   5.503   6.936  10.717  0.1362 -0.1188 -0.2120
  386POPC   D2A 4910   5.570   7.187  11.028  0.0460 -0.0633  0.0332
  386POPC   C3A 4911   5.557   7.659  11.085  0.0723  0.1217  0.0810
  386POPC   C4A 4912   5.405   8.066  11.062  0.1924 -0.1012 -0.3360
  386POPC   C1B 4913   5.068   7.004  10.465 -0.1760  0.1010 -0.1705
  386POPC   C2B 4914   5.013   6.967  10.909  0.1037 -0.2395 -0.0657
  386POPC   C3B 4915   5.035   6.922  11.364 -0.0535  0.2651 -0.0188
  386POPC   C4B 4916   5.219   6.994  11.734 -0.0287 -0.0163 -0.2292
  387POPC   NC3 4917   0.285   4.394   9.970  0.2362 -0.0562 -0.4508
  387POPC   PO4 4918   0.738   4.486   9.943 -0.1209  0.0161 -0.1230
  387POPC   GL1 4919   0.703   4.601  10.402 -0.2322  0.1921  0.1691
  387POPC   GL2 4920   0.443   4.780  10.379  0.1261 -0.0511 -0.0316
  387POPC   C1A 4921   0.562   4.558  10.837  0.1249 -0.0589 -0.2671
  387POPC   D2A 4922   0.693   4.653  11.264 -0.0419 -0.0110 -0.3030
  387POPC   C3A 4923   0.699   4.268  11.508 -0.2857 -0.0177  0.0457
  387POPC   C4A 4924   0.697   3.796  11.368  0.1301 -0.0901  0.2131
  387POPC   C1B 4925   0.445   4.987  10.723  0.1535  0.0637 -0.1557
  387POPC   C2B 4926   0.429   5.274  11.052  0.2182  0.2237  0.2090
  387POPC   C3B 4927   0.680   5.651  11.138 -0.0600 -0.2501  0.2488
  387POPC   C4B 4928   1.007   5.643  11.389 -0.2492  0.2800 -0.1612
  388POPC   NC3 4929   9.830   3.560  13.641 -0.4069 -0.1312 -0.0162
  388POPC   PO4 4930   9.341   3.569  13.628 -0.0738  0.0235  0.2132
  388POPC   GL1 4931   9.505   3.647  13.166 -0.0945 -0.1586 -0.0201
  388POPC   GL2 4932   9.866   3.653  13.162 -0.1016  0.2290 -0.2089
  388POPC   C1A 4933   9.388   3.950  12.785  0.4789 -0.0548  0.0144
  388POPC   D2A 4934   9.367   4.123  12.431 -0.1000 -0.5699  0.2549
  388POPC   C3A 4935   9.048   4.116  12.019  0.0407 -0.1039  0.0309
  388POPC   C4A 4936   8.850   3.832  11.620  0.1456 -0.2797 -0.1777
  388POPC   C1B 4937   9.853   3.769  12.697 -0.1160 -0.2586  0.2059
  388POPC   C2B 4938   9.880   4.136  12.478 -0.3501 -0.3542  0.3922
  388POPC   C3B 4939  10.193   4.342  12.141 -0.1372 -0.1260  0.1514
  388POPC   C4B 4940  10.293   4.309  11.706 -0.0601 -0.2948  0.1400
  389POPC   NC3 4941   6.396   9.844   9.320  0.0851 -0.2302 -0.1197
  389POPC   PO4 4942   6.718  10.264   9.275  0.0990  0.0560  0.0802
  389POPC   GL1 4943   6.836  10.235   9.731 -0.1251  0.0289 -0.2930
  389POPC   GL2 4944   6.863   9.930   9.841  0.0084  0.0639  0.0478
  389POPC   C1A 4945   7.275  10.257   9.983  0.1801 -0.1240  0.0399
  389POPC   D2A 4946   7.460  10.127  10.329 -0.0572  0.1994  0.3902
  389POPC   C3A 4947   7.187   9.922  10.613 -0.1391  0.0331  0.4615
  389POPC   C4A 4948   6.814  10.027  10.923 -0.0649 -0.1334  0.0818
  389POPC   C1B 4949   6.691  10.014  10.247  0.0812 -0.2023 -0.1867
  389POPC   C2B 4950   6.452  10.152  10.621  0.0526  0.4571  0.0690
  389POPC   C3B 4951   6.477  10.576  10.861 -0.5808  0.2007  0.0119
  389POPC   C4B 4952   6.717  10.936  11.204 -0.1885  0.0283 -0.1040
  390POPC   NC3 4953   2.590   1.836   9.430  0.2107 -0.1360 -0.2334
  390POPC   PO4 4954   2.375   1.464   9.524 -0.0780 -0.3435 -0.0004
  390POPC   GL1 4955   2.592   1.469   9.931  0.1011 -0.2340 -0.3559
  390POPC   GL2 4956   2.591   1.821  10.098 -0.3003 -0.1216  0.0743
  390POPC   C1A 4957   2.923   1.411  10.187 -0.0626  0.1895 -0.0388
  390POPC   D2A 4958   3.050   1.073  10.519  0.3189 -0.0586 -0.4758
  390POPC   C3A 4959   3.171   1.145  10.969  0.4327  0.1967 -0.2442
  390POPC   C4A 4960   3.176   1.118  11.405  0.0831 -0.0588 -0.0827
  390POPC   C1B 4961   2.585   1.610  10.462  0.3886 -0.1814 -0.0041
  390POPC   C2B 4962   2.809   1.444  10.756  0.3319  0.0045  0.2423
  390POPC   C3B 4963   2.670   1.079  11.171 -0.1388  0.4193  0.0319
  390POPC   C4B 4964   2.380   1.106  11.475  0.6830 -0.1018 -0.1359
  391POPC   NC3 4965   6.614   2.086   8.956  0.2356  0.3516 -0.0328
  391POPC   PO4 4966   6.550   2.312   9.286  0.1319  0.0086 -0.1176
  391POPC   GL1 4967   6.548   2.273   9.768 -0.1059  0.0871  0.1589
  391POPC   GL2 4968   6.636   1.987   9.797 -0.1652 -0.0886  0.2909
  391POPC   C1A 4969   6.751   2.351  10.101  0.0230 -0.0761  0.0275
  391POPC   D2A 4970   6.773   2.606  10.534 -0.0543 -0.0444 -0.0907
  391POPC   C3A 4971   6.787   2.675  10.904 -0.0968 -0.1433  0.1062
  391POPC   C4A 4972   6.504   2.540  11.144  0.0925  0.0923 -0.4014
  391POPC   C1B 4973   6.327   1.954  10.109 -0.0579 -0.1461 -0.0439
  391POPC   C2B 4974   6.164   1.831  10.508 -0.1061  0.3012 -0.0461
  391POPC   C3B 4975   5.946   1.660  10.910  0.1600  0.2080 -0.1924
  391POPC   C4B 4976   6.022   1.269  11.158  0.3055  0.1250 -0.0503
  392POPC   NC3 4977   0.847   1.093  13.518  0.1043  0.2271  0.1186
  392POPC   PO4 4978   0.683   1.487  13.665  0.0925 -0.2127 -0.1572
  392POPC   GL1 4979   0.597   1.447  13.180 -0.4284  0.2359  0.2043
  392POPC   GL2 4980   0.826   1.302  13.031  0.4352  0.4013 -0.0784
  392POPC   C1A 4981   0.388   1.274  12.838 -0.0506 -0.0312  0.3201
  392POPC   D2A 4982   0.412   1.332  12.300  0.1429  0.0557  0.2439
  392POPC   C3A 4983   0.665   1.084  11.994  0.1258  0.0404  0.0293
  392POPC   C4A 4984   0.898   0.853  11.571 -0.1790 -0.1098  0.0211
  392POPC   C1B 4985   0.882   1.193  12.601  0.0996 -0.1418 -0.0307
  392POPC   C2B 4986   1.254   1.138  12.515  0.1565 -0.0137 -0.0949
  392POPC   C3B 4987   1.591   1.280  12.171  0.0801 -0.1658 -0.3158
  392POPC   C4B 4988   1.622   1.400  11.730  0.0348  0.1243  0.3718
  393POPC   NC3 4989   4.858   0.047  13.514 -0.2535  0.1326 -0.1757
  393POPC   PO4 4990   4.397  -0.138  13.413 -0.0092  0.0212 -0.0186
  393POPC   GL1 4991   4.316   0.152  13.128 -0.1411 -0.1188  0.0725
  393POPC   GL2 4992   4.163   0.444  13.079 -0.1459 -0.0124 -0.0197
  393POPC   C1A 4993   4.303   0.162  12.716 -0.1492  0.1247  0.1439
  393POPC   D2A 4994   4.478   0.485  12.442  0.0956 -0.1341  0.0259
  393POPC   C3A 4995   4.800   0.762  12.507  0.0277 -0.2010 -0.2584
  393POPC   C4A 4996   5.066   0.943  12.173 -0.2485  0.0456 -0.1321
  393POPC   C1B 4997   3.972   0.543  12.653 -0.0640 -0.0085 -0.0458
  393POPC   C2B 4998   4.026   0.587  12.243  0.1873  0.0979  0.0303
  393POPC   C3B 4999   4.260   0.400  11.984 -0.1038  0.3418  0.0139
  393POPC   C4B 5000   4.343   0.536  11.549  0.0687 -0.2327 -0.0186
  394W        W 5001  10.545   6.544  22.550  0.0723 -0.0201  0.1976
  395W        W 5002  10.412  10.705  18.990  0.0044 -0.0047  0.0163
  396W        W 5003   0.116   7.455   0.875 -0.2149 -0.0644  0.0724
  397W        W 5004   5.025   2.059  22.671  0.2801 -0.0177 -0.2431
  398W        W 5005   9.996   9.902   8.153  0.2163  0.0486 -0.2704
  399W        W 5006   4.042   2.682   6.754 -0.1826 -0.0655  0.1606
  400W        W 5007   1.441   0.980   6.787  0.1801 -0.0402 -0.1442
  401W        W 5008   7.437   8.903  16.762  0.2933 -0.0670 -0.2235
  402W        W 5009   0.377   0.077  20.354  0.1841 -0.2055  0.0375
  403W        W 5010   3.055   5.422  21.022 -0.0748 -0.0559 -0.0831
  404W        W 5011  10.055   1.333   9.623  0.3245  0.0731  0.0696
  405W        W 5012   9.705   9.393  12.919 -0.2682 -0.1272 -0.0655
  406W        W 5013   0.870   9.066   0.571 -0.0456  0.1723  0.0423
  407W        W 5014   0.980   6.661  18.588 -0.1458  0.2011  0.1553
  408W        W 5015   7.489   4.546   7.056  0.1033  0.0842 -0.0481
  409W        W 5016   9.720  10.286   7.383  0.0033  0.3049 -0.0229
  410W        W 5017   8.156   1.542  16.858 -0.0200  0.2478  0.0183
  411W        W 5018   4.887   2.258   1.084 -0.0668  0.3208 -0.0381
  412W        W 5019   3.096   5.209   9.786  0.3036  0.1865 -0.1499
  413W        W 5020   0.715   4.977  21.627  0.0361  0.1260  0.0140
  414W        W 5021   6.394   6.129   0.448 -0.1293 -0.1184 -0.0366
  415W        W 5022   4.430   1.213  15.896 -0.0934 -0.1118  0.2965
  416W        W 5023   5.251   9.473   4.208 -0.2192  0.1511 -0.2021
  417W        W 5024   0.662   5.372   2.329 -0.1190 -0.1486 -0.0162
  418W        W 5025   1.297   8.173  14.833  0.0812  0.1026 -0.1088
  419W        W 5026  10.985   0.290   2.291 -0.4096  0.0157  0.0870
  420W        W 5027   7.990   7.346  17.812 -0.1281  0.0923 -0.1198
  421W        W 5028   1.631  11.361   1.551  0.0364 -0.1444  0.2210
  422W        W 5029   3.302   4.697   7.715  0.2486 -0.1380  0.0628
  423W        W 5030   0.268   5.715  17.952  0.2861 -0.0643 -0.0074
  424W        W 5031   3.857   3.769   5.460  0.1325 -0.2992 -0.2410
  425W        W 5032   5.629   0.646   5.896  0.0680 -0.3057  0.1770
  426W        W 5033   3.780   5.643   3.825  0.1738 -0.0312 -0.0897
  427W        W 5034   9.897  11.172  14.422 -0.3287 -0.0698  0.0741
  428W        W 5035   8.883   6.329  16.045  0.0024  0.1100 -0.1742
  429W        W 5036   9.213   3.578  14.387 -0.2109  0.2287  0.1220
  430W        W 5037   0.603   6.313   3.461 -0.1230  0.0489 -0.0898
  431W        W 5038   9.691   1.268  15.057  0.0487 -0.0115  0.2896
  432W        W 5039   8.153   4.666  23.178  0.1687 -0.0881 -0.1483
  433W        W 5040   8.499   8.150   8.714 -0.1289  0.0140  0.0190
  434W        W 5041   8.364   8.330   5.248 -0.3389 -0.0714  0.0135
  435W        W 5042   3.646   4.446   1.015  0.2535 -0.5184  0.0414
  436W        W 5043   2.001   6.243   2.296 -0.0188 -0.0372 -0.3378
  437W        W 5044   2.273   5.486   2.379  0.2497  0.2427  0.0132
  438W        W 5045   5.531   3.962  21.851  0.0392 -0.1524  0.0422
  439W        W 5046   3.273   2.135  15.078 -0.2170  0.0129  0.1933
  440W        W 5047   9.025   2.526  20.274  0.1556  0.2758 -0.0003
  441W        W 5048   3.774   9.769   4.955  0.1297 -0.3117 -0.0376
  442W        W 5049  10.651   1.123   2.256 -0.2368 -0.1464 -0.0858
  443W        W 5050   4.040   0.745   0.610  0.1651 -0.1552 -0.0014
  444W        W 5051   0.247   2.158   3.831 -0.0227  0.2026 -0.3188
  445W        W 5052  10.140   8.970  13.346  0.1403  0.1197 -0.2675
  446W        W 5053   1.741   1.163  20.051  0.1469 -0.0516 -0.0460
  447W        W 5054  10.003   7.565  21.439 -0.3119  0.0970 -0.1065
  448W        W 5055   0.474   7.340   3.253 -0.0828  0.0286  0.0517
  449W        W 5056   8.418  10.768  14.762  0.1094 -0.2071 -0.0125
  450W        W 5057   9.836   9.955  16.097 -0.3039 -0.2356  0.2639
  451W        W 5058   4.158   1.988  15.358  0.1079  0.0511  0.1427
  452W        W 5059   0.671   2.431   1.035 -0.1480 -0.0959  0.3103
  453W        W 5060   7.789   5.138  13.349 -0.1683  0.1426 -0.2131
  454W        W 5061   9.889   1.495  15.471  0.0140  0.0167  0.3394
  455W        W 5062   7.306   3.921   8.336 -0.0980 -0.1586 -0.2195
  456W        W 5063   7.071   1.610  20.750  0.0251 -0.1028 -0.1826
  457W        W 5064  11.248   8.944   1.458  0.0040 -0.4281  0.0879
  458W        W 5065   0.540   8.392  18.548 -0.0389 -0.0833 -0.2163
  459W        W 5066   9.694   8.357  14.063  0.0396 -0.2118  0.1449
  460W        W 5067   3.865   3.487  14.863 -0.0485 -0.0325 -0.0978
  461W        W 5068  10.172   3.399   9.054 -0.1394 -0.1694  0.0803
  462W        W 5069  10.502   2.117  18.576 -0.0897 -0.1231  0.1721
  463W        W 5070   2.365   0.576   9.562  0.0813  0.0504  0.2852
  464W        W 5071   5.891  10.280  17.426 -0.0176 -0.1839 -0.1918
  465W        W 5072   0.331   6.916   7.019  0.2874  0.1633  0.2658
  466W        W 5073   8.286   6.258   4.606 -0.1646  0.2355  0.0987
  467W        W 5074   2.359   7.950  21.616  0.0084  0.0490  0.1081
  468W        W 5075   8.538   5.837   2.436 -0.1214  0.1451 -0.0714
  469W        W 5076   5.801   8.309  20.426  0.0066 -0.2938 -0.1991
  470W        W 5077   0.545   4.045  21.730  0.0299  0.1659  0.0749
  471W        W 5078  10.103  10.273  10.273 -0.2089 -0.0928  0.0299
  472W        W 5079  10.097   8.050   6.865 -0.0992 -0.3080  0.0465
  473W        W 5080   9.610   7.767   4.369  0.1287 -0.0322 -0.3525
  474W        W 5081  11.266   3.095   0.124 -0.1015  0.3931 -0.1656
  475W        W 5082   6.270   4.205   0.340 -0.3733  0.1060 -0.0987
  476W        W 5083   0.342   3.273   0.222  0.2263  0.0537 -0.0352
  477W        W 5084   1.523   1.786  14.758  0.1095 -0.1383  0.3084
  478W        W 5085   8.650   7.361   8.597 -0.0851  0.0494  0.0056
  479W        W 5086  10.870   5.961   1.089 -0.1133  0.0408 -0.2902
  480W        W 5087   9.692  10.424  16.106  0.0768  0.0844  0.2272
  481W        W 5088   3.684   0.494  14.390 -0.0728 -0.2899  0.0150
  482W        W 5089   8.669   2.324   6.041  0.0670 -0.2304 -0.2243
  483W        W 5090   4.034   8.245   2.623  0.2347  0.1575 -0.4141
  484W        W 5091   8.874   7.833  15.619 -0.0094 -0.2041  0.1620
  485W        W 5092  10.239   0.694   1.807  0.1514  0.1004 -0.0675
  486W        W 5093   6.967  10.510  22.732 -0.1721 -0.1511 -0.1330
  487W        W 5094   6.948  11.318  16.353 -0.2043 -0.0650  0.0479
  488W        W 5095   1.890   9.169   4.264  0.1178 -0.2103  0.2943
  489W        W 5096   3.523   9.569   3.404 -0.0242 -0.0613 -0.1058
  490W        W 5097   3.930   6.724  15.737 -0.2388 -0.0685 -0.1181
  491W        W 5098  10.298   7.807  14.722  0.1596 -0.1075  0.0347
  492W        W 5099  10.856   8.628   1.603 -0.1937 -0.0836 -0.1245
  493W        W 5100   0.022   3.508   1.064 -0.0874 -0.3466 -0.0104
  494W        W 5101   2.126   8.879  23.357 -0.0718  0.0030  0.1022
  495W        W 5102  10.744   4.955   1.709 -0.0872  0.4894  0.0252
  496W        W 5103   2.800   2.390   8.215  0.1086 -0.1284  0.0336
  497W        W 5104   9.088   7.570  19.465 -0.3601 -0.2202 -0.3265
  498W        W 5105   9.281   5.283  14.356  0.0473 -0.1478  0.1016
  499W        W 5106   2.781   5.471   0.555  0.1308 -0.2602 -0.1221
  500W        W 5107   0.784   0.610   3.631 -0.0323  0.1175 -0.1852
  501W        W 5108   9.944   7.065  20.445 -0.1664 -0.3656  0.2300
  502W        W 5109   0.615   4.474   5.707 -0.1394  0.0868 -0.0479
  503W        W 5110  10.912   8.181   7.422 -0.1746 -0.0318 -0.1249
  504W        W 5111   6.007   5.319   7.988 -0.0142  0.3517  0.0581
  505W        W 5112   8.378   5.037   0.771  0.3161 -0.0144  0.1221
  506W        W 5113   5.489   2.881  18.984  0.1067  0.4059 -0.0896
  507W        W 5114   3.767  10.180  23.324  0.1968 -0.1707 -0.2884
  508W        W 5115   7.437   8.015  13.805  0.0317  0.3754  0.1385
  509W        W 5116   1.829   6.319  15.014  0.4082 -0.2084 -0.0238
  510W        W 5117   6.239   2.835  19.480 -0.0462 -0.1215 -0.1528
  511W        W 5118   1.323   1.140   8.268 -0.0586  0.1766 -0.2885
  512W        W 5119   9.799   3.671  22.907  0.1154  0.2901  0.2106
  513W        W 5120   5.253   4.928  19.711 -0.2518  0.2821  0.1463
  514W        W 5121   2.773   3.009   7.450  0.1747 -0.3336 -0.0579
  515W        W 5122   1.707  10.796   8.389 -0.0906 -0.2111  0.0380
  516W        W 5123   8.108   8.062  23.254 -0.0108  0.1125  0.3828
  517W        W 5124   6.603   8.065  22.957 -0.0621 -0.0471 -0.2298
  518W        W 5125   3.513   8.610  18.303 -0.1301  0.1751  0.0528
  519W        W 5126   9.232  10.766   9.795 -0.6310 -0.1047  0.1280
  520W        W 5127   8.455   7.175  22.773  0.2495  0.2082  0.1829
  521W        W 5128   6.684   7.181   7.907  0.0692  0.1369  0.3371
  522W        W 5129   2.641   1.567  19.761 -0.0102  0.0610  0.1203
  523W        W 5130  11.134   6.372   6.302  0.2118 -0.4599  0.4134
  524W        W 5131   1.432   2.472  14.381  0.1841  0.2288  0.1657
  525W        W 5132   0.427   2.338  14.624  0.0805 -0.2215 -0.1569
  526W        W 5133   2.813   3.835  15.449 -0.0352  0.1191 -0.1651
  527W        W 5134   4.483   9.990  21.370  0.0955  0.0623  0.1095
  528W        W 5135   3.941  10.742  20.879  0.1555  0.1205  0.1713
  529W        W 5136   9.819  10.525  20.262 -0.1784 -0.0334 -0.0006
  530W        W 5137   9.856   7.521  13.516  0.3627 -0.0409  0.0258
  531W        W 5138   3.244   9.900   2.229  0.3087  0.0406 -0.2485
  532W        W 5139   5.584   9.821  19.368  0.2143  0.2409 -0.4619
  533W        W 5140   3.883   0.310   6.028 -0.0124 -0.0973  0.1538
  534W        W 5141   3.967   8.775  14.921  0.2533 -0.1525 -0.1653
  535W        W 5142   1.715   1.848   4.398  0.0270 -0.3715 -0.3883
  536W        W 5143   1.701   0.381   3.138 -0.1691 -0.4518 -0.1647
  537W        W 5144  10.624   5.699  17.761  0.0418 -0.1984  0.2387
  538W        W 5145   6.498   9.897  14.125 -0.0271 -0.0629  0.1054
  539W        W 5146   1.825   3.269  21.604 -0.0313 -0.1682 -0.1652
  540W        W 5147   5.212   0.347  16.580  0.4054  0.0547 -0.2613
  541W        W 5148   9.502   5.000   8.758  0.0235  0.0419 -0.0202
  542W        W 5149  10.878   6.928   1.027  0.1085  0.1162  0.3472
  543W        W 5150   6.027   2.773   5.596  0.0670  0.0459  0.0870
  544W        W 5151   2.447  11.044  21.084 -0.0410  0.1087 -0.1627
  545W        W 5152   6.354   8.713  16.435 -0.0182  0.2217  0.2621
  546W        W 5153   1.391   9.008   0.513  0.0092 -0.0415 -0.1916
  547W        W 5154   2.871   4.350  22.057 -0.3797 -0.0361 -0.1446
  548W        W 5155   5.027   4.544   8.320 -0.1575  0.0687 -0.1403
  549W        W 5156  10.526  10.546   8.440  0.1554 -0.2247  0.4840
  550W        W 5157   3.482   6.453  18.528 -0.2229 -0.0031  0.1797
  551W        W 5158   0.352   7.450   1.921 -0.0185 -0.0171  0.1971
  552W        W 5159   3.855   0.378  18.106 -0.0067  0.2831  0.0316
  553W        W 5160   7.227   4.499   7.453 -0.1601  0.0513 -0.0654
  554W        W 5161   0.554   0.179   3.342 -0.0232  0.1716  0.3090
  555W        W 5162   5.736   8.931  18.668 -0.0665 -0.1346  0.1271
  556W        W 5163   3.491   2.089  15.978  0.2981 -0.1286 -0.2499
  557W        W 5164   5.441   6.104   7.655 -0.0623  0.0680 -0.0797
  558W        W 5165  10.333   6.972   6.507  0.1114 -0.0100  0.0101
  559W        W 5166   7.549   0.541  15.228  0.3801  0.1626  0.0919
  560W        W 5167   0.348   1.105  13.593  0.1545 -0.0454 -0.3155
  561W        W 5168   6.421   7.680   9.635  0.1802  0.3833 -0.0182
  562W        W 5169   0.018   1.572  18.048  0.2201 -0.0269  0.0758
  563W        W 5170   0.456   3.943   9.741 -0.2399 -0.1223 -0.1217
  564W        W 5171   1.219   3.983   0.638 -0.4783 -0.1882 -0.0715
  565W        W 5172   4.390   6.113  19.872  0.0660 -0.1722  0.1853
  566W        W 5173   0.605   7.524   6.739  0.2422 -0.1215  0.0446
  567W        W 5174   2.599   5.439   3.300  0.0682 -0.1444 -0.4615
  568W        W 5175   2.881   7.677   9.907  0.0198 -0.2350  0.2459
  569W        W 5176   5.509   6.399  17.713  0.1869  0.1361 -0.3089
  570W        W 5177   9.157   5.563  19.158 -0.2442 -0.0893 -0.1939
  571W        W 5178   7.661  11.180   5.717 -0.1113  0.4794  0.2276
  572W        W 5179   4.296   7.448   9.610  0.1462  0.0166 -0.0668
  573W        W 5180   1.279   1.795   0.746  0.1814 -0.1417  0.0912
  574W        W 5181  11.313   6.837   6.586  0.1388  0.0884 -0.1006
  575W        W 5182   8.943   4.690   1.377  0.0983 -0.1604 -0.1584
  576W        W 5183   1.349   7.851   8.454  0.0185 -0.2472  0.1055
  577W        W 5184   1.699   5.477   7.160  0.0161  0.0413 -0.2078
  578W        W 5185   2.926   6.207  17.453  0.1587 -0.4052 -0.0799
  579W        W 5186   2.124   7.896  19.172 -0.0001  0.0975  0.2457
  580W        W 5187   7.394   4.987   7.314  0.2912  0.2522  0.0061
  581W        W 5188   9.870   2.879   0.204  0.0161  0.0060  0.0591
  582W        W 5189   1.962   0.472   8.255 -0.0397  0.0244  0.1324
  583W        W 5190   9.381   9.357  18.783  0.1286  0.2451  0.1529
  584W        W 5191   3.807   4.693  15.312 -0.0380 -0.3619 -0.1287
  585W        W 5192   1.412   4.065  14.576 -0.1075  0.3781 -0.1443
  586W        W 5193   7.100   6.954   6.988  0.1134 -0.0865  0.0532
  587W        W 5194   8.072   1.379   8.698 -0.1065  0.0374  0.0273
  588W        W 5195   5.453  10.571  19.042 -0.2515  0.0699 -0.3075
  589W        W 5196  10.326   7.726   5.039 -0.3114  0.0200 -0.0996
  590W        W 5197   7.298   9.882  16.572 -0.0508  0.2123  0.0582
  591W        W 5198   9.185  10.300  21.526 -0.1434  0.1542  0.1664
  592W        W 5199   0.366   2.732  16.169 -0.2987  0.0308 -0.1490
  593W        W 5200   1.017   4.144   4.219 -0.2827 -0.0037 -0.0913
  594W        W 5201   9.921   1.497   4.697  0.1488  0.1966  0.0069
  595W        W 5202   8.742   7.707   4.819 -0.2162 -0.0491 -0.1430
  596W        W 5203   2.265  10.375   5.573 -0.1262  0.0935  0.0342
  597W        W 5204   9.544   0.091  17.700 -0.2680 -0.2446  0.0174
  598W        W 5205   1.424   5.674   2.718 -0.1598  0.2880  0.0023
  599W        W 5206  10.300   7.003   4.329  0.0797 -0.0326 -0.3154
  600W        W 5207   9.147   0.985   3.201  0.1318  0.0329  0.2386
  601W        W 5208   6.633   1.014   3.266 -0.1302  0.1487 -0.3377
  602W        W 5209   0.683   8.921  14.598  0.3895  0.0885  0.3388
  603W        W 5210   6.176   9.383   7.221 -0.1968 -0.1515 -0.0558
  604W        W 5211  10.571   5.000  22.368 -0.1138  0.0409 -0.0508
  605W        W 5212   3.366   6.115  15.607  0.1859 -0.1363 -0.2067
  606W        W 5213   9.602  10.318  13.795 -0.0729 -0.3019  0.0596
  607W        W 5214  11.040   5.473  16.981 -0.2234 -0.2558  0.1434
  608W        W 5215   1.889  11.360   5.930  0.0761  0.2074 -0.2674
  609W        W 5216   1.186   9.780  14.400 -0.1403 -0.3475 -0.1605
  610W        W 5217   2.121   9.225   5.666 -0.0953 -0.3081  0.2177
  611W        W 5218   6.747   6.799  13.883  0.3914 -0.0528  0.3152
  612W        W 5219   0.896   0.369  16.586 -0.0647 -0.2137 -0.0786
  613W        W 5220  10.421   9.458   3.959  0.2621  0.1587 -0.0215
  614W        W 5221   4.388   3.216   8.729  0.1250 -0.1376  0.0417
  615W        W 5222   3.171   3.457   9.327 -0.0472 -0.0304 -0.2258
  616W        W 5223   5.477   3.211   1.095 -0.1202  0.1073  0.0135
  617W        W 5224   1.115   1.400   3.927  0.1874 -0.0779  0.2010
  618W        W 5225   4.633   8.716  21.705  0.1606 -0.0465 -0.0051
  619W        W 5226   8.757   0.822  19.742 -0.3302  0.3957 -0.3125
  620W        W 5227   7.362   6.420   1.088  0.0357  0.1912  0.1159
  621W        W 5228   4.751   7.555   4.704  0.1229 -0.0216  0.0548
  622W        W 5229   4.064   7.636  17.737  0.0940  0.0537 -0.1407
  623W        W 5230   6.810   6.577   4.533 -0.2270  0.0100  0.1487
  624W        W 5231   8.552   3.183   5.187 -0.0983 -0.2330  0.0224
  625W        W 5232   1.160   6.911   1.791  0.0378  0.0583 -0.2773
  626W        W 5233   0.033  10.334  20.953 -0.0688 -0.1251 -0.1268
  627W        W 5234   3.395   6.060   1.532  0.1408  0.1387 -0.1444
  628W        W 5235   0.505  11.118   4.410  0.0725  0.1801 -0.3143
  629W        W 5236   7.648   6.144  18.483  0.0635 -0.0277 -0.1792
  630W        W 5237   7.757  10.687   5.826 -0.0724  0.0534  0.0653
  631W        W 5238   6.878   7.090  22.483  0.0660 -0.2306 -0.2285
  632W        W 5239   1.097   6.475   6.568  0.1905  0.1652 -0.1675
  633W        W 5240   4.578   0.937  17.756 -0.3823  0.0069  0.0231
  634W        W 5241   8.430   4.962   1.812  0.0965 -0.0508  0.1023
  635W        W 5242   1.926   8.040  17.867 -0.1883  0.1873 -0.2491
  636W        W 5243  11.011   7.444  16.187  0.1385 -0.0251  0.0619
  637W        W 5244   0.590  11.045  22.781 -0.1133  0.0075 -0.3027
  638W        W 5245   8.096   8.018   1.489 -0.3272 -0.0474 -0.2167
  639W        W 5246   1.104   3.169   2.416 -0.0796  0.2666  0.0924
  640W        W 5247   0.960   2.887   8.227 -0.1010  0.2687  0.2771
  641W        W 5248  11.368   6.658   0.268 -0.1034  0.3572  0.1779
  642W        W 5249   1.961   4.478   8.551  0.2626  0.3378  0.1323
  643W        W 5250   5.550   6.331   8.520 -0.2301 -0.0151  0.3612
  644W        W 5251   7.847   6.271  20.100 -0.3774 -0.2065 -0.2168
  645W        W 5252   3.536   3.179  13.693 -0.0661 -0.1778 -0.0755
  646W        W 5253   8.922   0.311  19.088 -0.1468 -0.0653 -0.1663
  647W        W 5254  10.088   8.991  21.779 -0.0812 -0.2000  0.1752
  648W        W 5255   0.299   7.745   3.468 -0.0073 -0.0647 -0.0364
  649W        W 5256   1.324   0.327  14.387 -0.2605 -0.3675  0.3035
  650W        W 5257   9.127   9.545   5.727 -0.2591 -0.3473 -0.1073
  651W        W 5258   5.188   6.602   8.850 -0.1395  0.2075  0.2478
  652W        W 5259   0.978   3.032   1.919  0.0056 -0.0111 -0.0556
  653W        W 5260   2.323   2.721   5.109 -0.0275  0.0703  0.1252
  654W        W 5261  10.842  10.300   3.412  0.3724  0.3534  0.0553
  655W        W 5262   7.204   3.874   2.885 -0.0065  0.0915 -0.1128
  656W        W 5263   5.334   3.604   7.719  0.1928  0.1749 -0.2344
  657W        W 5264   6.133   0.348  19.553 -0.1859  0.0431 -0.0639
  658W        W 5265   2.345   8.632   2.576  0.0523  0.2135  0.3827
  659W        W 5266   1.969   5.649   6.324 -0.2168 -0.3450 -0.0951
  660W        W 5267   3.425   3.872  21.464 -0.0835 -0.1350 -0.0832
  661W        W 5268   0.851   7.618   7.262 -0.1571 -0.1317 -0.0737
  662W        W 5269   8.296   6.364  19.198 -0.0555  0.0238  0.2357
  663W        W 5270  11.135   3.164   3.738  0.0506 -0.2866  0.2963
  664W        W 5271   2.393   7.625  13.589 -0.0469 -0.3450 -0.2148
  665W        W 5272   4.049   4.866   8.439  0.0056  0.1376 -0.2109
  666W        W 5273   2.007   0.935   1.593 -0.2141  0.0284  0.0726
  667W        W 5274   3.178   7.360  23.196 -0.2260 -0.2704  0.2757
  668W        W 5275   7.081   9.965  21.423  0.1605 -0.0241 -0.0112
  669W        W 5276   6.103  10.573  20.413  0.0090 -0.0666 -0.1841
  670W        W 5277   7.367   5.800   0.739  0.2766 -0.4543 -0.0323
  671W        W 5278  11.078   5.448   5.569 -0.1050  0.1898  0.0555
  672W        W 5279   7.504  10.023  19.631 -0.3118 -0.1030 -0.1070
  673W        W 5280   6.189   4.855  19.578  0.3844  0.2150 -0.0773
  674W        W 5281  10.911   9.253   0.292  0.1013 -0.1305 -0.1032
  675W        W 5282   1.768   0.215  20.323  0.3095  0.1004  0.2411
  676W        W 5283  10.927   8.776  19.475  0.1043 -0.0952  0.2063
  677W        W 5284   4.687   9.070   5.735 -0.0439  0.1168  0.0778
  678W        W 5285   4.558   2.740  16.281 -0.1560 -0.4432  0.0649
  679W        W 5286   5.623   1.355   4.434 -0.2352 -0.3373  0.0383
  680W        W 5287  10.803   0.827  22.979 -0.2616  0.6077  0.3413
  681W        W 5288   4.621   4.604   0.267  0.1837 -0.1397 -0.2508
  682W        W 5289   1.039   9.337   8.993 -0.1215  0.1835 -0.0345
  683W        W 5290   8.501   6.072  13.980 -0.1067  0.1214  0.2310
  684W        W 5291   4.392   4.486  19.935  0.0627 -0.0126 -0.0412
  685W        W 5292   4.684   6.055  22.577  0.0420  0.0704  0.0209
  686W        W 5293   0.063   7.450   0.264  0.5054 -0.0681  0.1306
  687W        W 5294   2.898   2.683  21.074 -0.1140 -0.1500  0.0770
  688W        W 5295   2.313   6.539  16.197 -0.0247 -0.2924 -0.1369
  689W        W 5296   9.485   4.483   6.428  0.1548  0.0323  0.0802
  690W        W 5297   1.371   6.519   3.012  0.4226 -0.1472 -0.0179
  691W        W 5298   4.031   0.826  20.096 -0.0740 -0.2220 -0.0035
  692W        W 5299   8.766   4.046   6.624 -0.0748 -0.0589  0.2320
  693W        W 5300   0.607  10.006  11.129 -0.1590  0.2180 -0.0203
  694W        W 5301  10.617  10.548  13.483 -0.3504 -0.1986 -0.0568
  695W        W 5302  11.014   7.917   6.780  0.0454 -0.2124  0.0427
  696W        W 5303  10.579  11.311   6.369  0.3279  0.1105  0.0843
  697W        W 5304   1.595  10.615  15.839 -0.2410  0.0879  0.0788
  698W        W 5305   8.946   7.455  20.705 -0.1071  0.2402  0.1117
  699W        W 5306   4.000   6.798   3.687  0.2031 -0.0707  0.0763
  700W        W 5307   5.444   0.202   7.990 -0.0446 -0.2364 -0.0640
  701W        W 5308   8.818   2.401  10.151  0.0672  0.0568 -0.0868
  702W        W 5309  10.678   7.438  16.733  0.3063 -0.1041 -0.0829
  703W        W 5310   4.834   4.376  16.228 -0.0291 -0.4818 -0.3467
  704W        W 5311   7.631   0.516   4.603 -0.0728 -0.1259 -0.1885
  705W        W 5312   2.745   3.898   9.453 -0.3121  0.0907  0.1104
  706W        W 5313  10.333   0.393   9.469  0.0986 -0.0541 -0.1379
  707W        W 5314   7.265  10.566  16.918  0.0594  0.4065  0.1586
  708W        W 5315   7.317   5.448  17.442  0.1523 -0.0807 -0.0708
  709W        W 5316   5.475   4.742   6.528  0.2328  0.1486  0.0831
  710W        W 5317   8.450   1.250  20.707 -0.0479  0.1865  0.1109
  711W        W 5318   8.939   1.480   3.441 -0.1093 -0.0865 -0.1843
  712W        W 5319   2.678   4.508   4.769 -0.0004 -0.2891 -0.0854
  713W        W 5320   8.659   7.298   6.994  0.1132 -0.1676 -0.7660
  714W        W 5321   4.117   6.533  16.468 -0.0355 -0.1605  0.2648
  715W        W 5322   6.979   5.138  14.339  0.1432  0.0457  0.0411
  716W        W 5323   4.991   7.055  19.472 -0.1947 -0.2483 -0.2859
  717W        W 5324   4.169  10.396  21.952  0.1842  0.0437 -0.1601
  718W        W 5325   6.029   8.605  19.748 -0.3024 -0.2104  0.0838
  719W        W 5326   4.924   9.485   5.594 -0.0168  0.2124 -0.1470
  720W        W 5327   3.826   3.429  18.317  0.0051 -0.2518 -0.0793
  721W        W 5328   5.942   6.357  14.800  0.2003 -0.0218 -0.0489
  722W        W 5329   0.879   1.097   1.553 -0.3189  0.1797 -0.0647
  723W        W 5330  11.336   3.939  13.544  0.0472  0.2476  0.1156
  724W        W 5331   9.113   3.865   0.953 -0.0432 -0.0199  0.0427
  725W        W 5332   3.307   7.411   6.458  0.0759 -0.2005  0.4141
  726W        W 5333   2.316   1.243  14.757 -0.0568  0.2872  0.0960
  727W        W 5334   8.947   4.166   1.339 -0.1013 -0.2076 -0.1304
  728W        W 5335   5.026   8.168   7.340  0.3258  0.1296 -0.2291
  729W        W 5336   4.168   0.902   2.726 -0.2900  0.3822 -0.0746
  730W        W 5337   0.223   9.853  18.638 -0.1239  0.2409  0.0400
  731W        W 5338   3.642   6.867  18.307  0.0062 -0.2444 -0.4131
  732W        W 5339   4.456   9.450  20.958 -0.0837 -0.1457 -0.2208
  733W        W 5340   2.052   3.166   1.380 -0.1613  0.1207  0.2146
  734W        W 5341   4.891   8.657   7.329  0.0948  0.1900  0.2405
  735W        W 5342   0.290   3.768   7.613  0.2017 -0.0232 -0.2947
  736W        W 5343   7.129   2.789   8.955  0.0593  0.0106  0.0989
  737W        W 5344   2.194   6.711   6.869 -0.0201  0.3928 -0.1372
  738W        W 5345   5.704   3.078  20.844 -0.0852  0.2640  0.2797
  739W        W 5346   6.599   2.433  15.079  0.0476 -0.2384  0.1956
  740W        W 5347   1.284   2.653  19.512  0.1829  0.0465  0.2247
  741W        W 5348  10.771   2.155   4.370  0.0954  0.1631  0.2921
  742W        W 5349   1.571   9.478  14.590 -0.0889 -0.0470 -0.0615
  743W        W 5350   3.803   3.179  22.137 -0.1291  0.1203  0.0391
  744W        W 5351   5.322   7.081   7.731 -0.0707  0.2167  0.1049
  745W        W 5352   2.523   7.338  21.635  0.1829 -0.3091 -0.2064
  746W        W 5353  10.036  10.390   1.043 -0.2576  0.1232 -0.3898
  747W        W 5354   8.411   0.464   1.066 -0.0368 -0.2084  0.0044
  748W        W 5355   2.082  10.234  18.993  0.0749 -0.1727 -0.0656
  749W        W 5356   4.100   2.984   9.186 -0.0909 -0.2724 -0.1022
  750W        W 5357   1.515   5.179   1.244 -0.1400  0.2337  0.0060
  751W        W 5358   4.786   4.596  18.771  0.1139  0.2210 -0.1627
  752W        W 5359   0.944   5.634   2.717  0.2861  0.0756  0.0463
  753W        W 5360   4.551   1.259  22.853 -0.2874 -0.0205  0.0183
  754W        W 5361   9.111   7.723  22.477  0.1968 -0.0285 -0.1947
  755W        W 5362  10.045   8.637  19.411 -0.1322 -0.1662 -0.4932
  756W        W 5363   1.752  10.718   4.503  0.0072  0.1948  0.0669
  757W        W 5364   8.205   7.294  15.746  0.1632  0.0517  0.0106
  758W        W 5365   8.283   8.899   7.904 -0.2851 -0.0813  0.0695
  759W        W 5366   2.696   5.044  16.067 -0.0300  0.4587  0.1249
  760W        W 5367   7.264   3.338   0.529  0.1403 -0.0051  0.0584
  761W        W 5368   4.910   3.782   9.802 -0.0557 -0.0213  0.1951
  762W        W 5369   3.931   1.322  18.957  0.0028 -0.1832  0.1833
  763W        W 5370   7.332   5.796   8.439 -0.2476 -0.1834  0.0614
  764W        W 5371  11.332   8.682  20.572  0.0176 -0.2282  0.0273
  765W        W 5372   9.797   5.909  15.470  0.0220  0.0381 -0.1255
  766W        W 5373   1.070   3.045  20.492  0.0726 -0.0014 -0.1379
  767W        W 5374  11.112   9.513   7.181  0.1688  0.0941  0.2852
  768W        W 5375   4.996   3.454  22.030  0.2284  0.0179 -0.2318
  769W        W 5376   1.092  10.307   9.601  0.0621 -0.2190 -0.0201
  770W        W 5377   2.388   2.006   1.714  0.2275  0.5449 -0.2809
  771W        W 5378  11.041   2.828   7.558  0.0068 -0.0442  0.4341
  772W        W 5379   3.903   5.726   5.700  0.2485 -0.0906 -0.2676
  773W        W 5380   0.561   0.172  18.217 -0.0441 -0.3704 -0.0097
  774W        W 5381  10.334   2.326  13.519 -0.0408 -0.2410  0.0022
  775W        W 5382   2.648   0.568  22.084  0.0999  0.0818  0.0615
  776W        W 5383   0.717   7.222   2.818 -0.1474 -0.1163  0.4363
  777W        W 5384   5.368   0.936  13.662 -0.2836  0.0460 -0.3337
  778W        W 5385   6.268   8.899   7.196 -0.2608 -0.2433 -0.1051
  779W        W 5386   9.474   8.543   7.429  0.0574 -0.0944  0.1676
  780W        W 5387   7.784  10.565   8.233  0.2257  0.1145 -0.1643
  781W        W 5388  10.729   9.491   0.886  0.0087  0.2025  0.3274
  782W        W 5389   6.294   9.038  22.737  0.2332 -0.2878  0.4074
  783W        W 5390  11.144   9.370  10.524  0.0347 -0.1131  0.2653
  784W        W 5391  11.039   1.170  18.006  0.1102  0.0239 -0.1137
  785W        W 5392   5.849   6.816   1.018  0.0052 -0.2558  0.1451
  786W        W 5393   9.537   9.835   5.418  0.0680  0.1687 -0.1330
  787W        W 5394  10.542   0.076  14.497  0.0071 -0.2904  0.2388
  788W        W 5395   5.876   6.112  21.028  0.1287 -0.1786 -0.0147
  789W        W 5396   8.688   3.600  18.736  0.0566  0.2666  0.1146
  790W        W 5397   3.565   7.867  18.696 -0.0109  0.2660 -0.0636
  791W        W 5398   2.367   0.828   6.144 -0.2468  0.1086  0.2902
  792W        W 5399   1.699   1.977   7.816  0.4245 -0.4004  0.1986
  793W        W 5400   6.864   1.000  19.827 -0.5891  0.2834 -0.2470
  794W        W 5401   4.378   3.634   3.890  0.2553 -0.1110 -0.0895
  795W        W 5402   7.995   2.877  18.062 -0.3102  0.1826 -0.1352
  796W        W 5403   4.237   0.627  18.010  0.0579 -0.0475  0.1507
  797W        W 5404   9.963   7.642   8.342  0.1421 -0.1817  0.2154
  798W        W 5405   2.951   4.939   0.644  0.0182 -0.1653 -0.1389
  799W        W 5406   3.202   3.267   8.178  0.2867  0.0133 -0.4039
  800W        W 5407   4.482  11.235   4.263 -0.0302  0.0107 -0.3305
  801W        W 5408   0.237   4.519  22.993 -0.0409  0.0654  0.0207
  802W        W 5409   5.069   3.708   3.392 -0.0633  0.0177 -0.1319
  803W        W 5410   9.469   4.776   7.386  0.1322  0.1954  0.2648
  804W        W 5411   8.843   9.719   2.098  0.2382  0.0352  0.0705
  805W        W 5412  10.585   8.691   3.299  0.1538 -0.1385 -0.3021
  806W        W 5413   1.895  10.916  21.067  0.2468  0.1008 -0.1559
  807W        W 5414  10.614   4.963   4.897  0.2459 -0.0692 -0.3276
  808W        W 5415   9.550   4.741  20.445 -0.0186 -0.1888  0.0033
  809W        W 5416  10.877   1.395   6.972  0.0281  0.1514  0.0532
  810W        W 5417   2.469   5.396  21.238  0.2071 -0.0626  0.5642
  811W        W 5418  11.266  10.346   2.847 -0.0372 -0.0649  0.0070
  812W        W 5419   6.657   1.169  19.333 -0.1523  0.1999  0.1004
  813W        W 5420   3.057   7.798  19.374 -0.1241  0.0699 -0.1143
  814W        W 5421  10.826   9.724  18.773  0.1129  0.0831 -0.0018
  815W        W 5422  10.869   1.210   1.831 -0.2072 -0.3068 -0.0331
  816W        W 5423   4.774   5.689  20.833  0.1202  0.3892 -0.3123
  817W        W 5424   9.223   0.938   8.339  0.0654 -0.0344  0.2323
  818W        W 5425   3.596   8.364   2.946 -0.4048  0.3300 -0.0620
  819W        W 5426   9.041   4.351  21.561 -0.0782 -0.0667 -0.5285
  820W        W 5427   6.547   4.372   7.165 -0.1598 -0.0353  0.0038
  821W        W 5428   0.197   4.848  22.630  0.0152  0.1530  0.0242
  822W        W 5429   5.170   8.423  17.528  0.0897  0.2444 -0.3370
  823W        W 5430   2.543   2.549  21.330  0.4064 -0.2323  0.2642
  824W        W 5431   4.960   9.750   3.183 -0.0513  0.4101  0.0187
  825W        W 5432   2.737   9.005   7.589  0.0666  0.1183  0.3333
  826W        W 5433   7.054   2.348   9.645  0.1021  0.3960 -0.0925
  827W        W 5434   3.334   3.214  22.203  0.0331 -0.1010  0.0422
  828W        W 5435  11.300   1.142  14.534 -0.2711  0.2235 -0.2723
  829W        W 5436   7.832   9.006  14.752  0.1877  0.0691  0.1825
  830W        W 5437   5.899  11.240  17.656  0.0137  0.0271  0.0638
  831W        W 5438  10.081   0.946  19.309  0.1306  0.0048  0.1207
  832W        W 5439  10.908   8.914  12.705 -0.2480  0.0996  0.0402
  833W        W 5440   5.956   5.887   8.412  0.1399 -0.4364 -0.0111
  834W        W 5441   0.194   4.545  21.025 -0.0948 -0.2131  0.1282
  835W        W 5442   9.458   0.394  20.328 -0.0974 -0.0264  0.6557
  836W        W 5443   6.951   8.264   5.760 -0.0687  0.0862  0.0517
  837W        W 5444  10.325   5.193  20.752 -0.0566  0.0525  0.0707
  838W        W 5445   7.332   5.272   1.767  0.0079  0.2915  0.1704
  839W        W 5446   8.335   5.809  16.683  0.1388  0.0642  0.2273
  840W        W 5447   0.887   9.138   5.777 -0.1905  0.1058 -0.0109
  841W        W 5448   0.101   2.753  14.860  0.0045 -0.0897 -0.3008
  842W        W 5449   5.218   8.597  18.607 -0.5149  0.0741  0.0189
  843W        W 5450   3.201   2.144  19.046  0.0229 -0.2807 -0.0490
  844W        W 5451   3.234   5.982  19.962 -0.0616  0.5977  0.3080
  845W        W 5452   3.157   0.344  17.042  0.0373  0.3784 -0.1220
  846W        W 5453  10.517   7.803  19.433  0.0680 -0.0372  0.0390
  847W        W 5454   4.702   0.603  13.508 -0.2577  0.1282 -0.4304
  848W        W 5455   7.000   7.879  20.935  0.0856  0.2454  0.0681
  849W        W 5456   4.908   8.357   4.005  0.2722 -0.0530  0.2399
  850W        W 5457   2.172   6.880  17.313 -0.0406  0.0071 -0.1089
  851W        W 5458   3.975   6.637  19.914  0.1951  0.1133 -0.2715
  852W        W 5459   9.366   4.543  22.730  0.0129  0.0286  0.1562
  853W        W 5460   0.841   1.153  21.963 -0.2835 -0.0023  0.2370
  854W        W 5461   2.785   7.629  20.223  0.1763  0.0291 -0.1925
  855W        W 5462   4.131   3.899   8.065 -0.3043 -0.0330 -0.0512
  856W        W 5463   4.989   1.345   8.544  0.0706  0.1048  0.2261
  857W        W 5464   5.591   8.219  15.254  0.0666 -0.3731  0.1344
  858W        W 5465   4.932   7.778   8.327 -0.0364 -0.0722  0.0179
  859W        W 5466   9.850   2.933   6.649 -0.0130  0.1303  0.1674
  860W        W 5467   9.430   1.427  22.982  0.1734 -0.5004 -0.2539
  861W        W 5468   5.738   2.452  23.339 -0.3349  0.2011 -0.1699
  862W        W 5469   7.622   1.245  21.576  0.0940 -0.1462  0.2244
  863W        W 5470   8.389   3.814   3.509  0.1818 -0.0700 -0.0885
  864W        W 5471   5.225   3.119   7.677 -0.0840  0.0914  0.4396
  865W        W 5472  10.937   7.560  22.470 -0.0517  0.0591  0.0366
  866W        W 5473  10.169   4.382   1.463 -0.2465 -0.0944 -0.0690
  867W        W 5474   9.628   9.612  15.296  0.0149  0.0147  0.3561
  868W        W 5475   5.847   8.953  16.362  0.2224  0.0650  0.0422
  869W        W 5476   7.892   3.559  23.028 -0.1013  0.1299 -0.2155
  870W        W 5477   4.612   9.954   0.451  0.0371  0.0016 -0.3490
  871W        W 5478   2.868   6.344   8.179  0.0419  0.0775  0.0304
  872W        W 5479   6.110   6.029   5.588 -0.1233  0.1493  0.0467
  873W        W 5480  10.188   9.496   3.043 -0.2316  0.2710 -0.0784
  874W        W 5481   2.234   4.578  18.428 -0.0158 -0.2095  0.0859
  875W        W 5482   7.251   9.513  22.604 -0.1170  0.1184 -0.0606
  876W        W 5483  10.732   4.824   2.179 -0.0877 -0.1990 -0.0416
  877W        W 5484   0.342   7.773  20.739 -0.1494 -0.0203  0.0955
  878W        W 5485   2.950   9.961  22.255  0.0394  0.2606 -0.2102
  879W        W 5486   8.690   4.502   2.572 -0.0543  0.2494  0.1530
  880W        W 5487   0.207   4.689  17.010 -0.0509 -0.2787  0.2506
  881W        W 5488   1.878  10.825  18.158  0.0339 -0.2248  0.1566
  882W        W 5489   3.710   2.782  20.336  0.0953  0.3889  0.1568
  883W        W 5490   2.640   4.857  20.515  0.1352 -0.0913  0.1405
  884W        W 5491   9.768   5.162  20.796  0.2589  0.1792  0.2453
  885W        W 5492  10.028  10.903   2.657  0.2449 -0.0906 -0.1236
  886W        W 5493   3.633   6.703   8.603 -0.0018 -0.3624 -0.2425
  887W        W 5494   1.552   5.085  18.248 -0.0087 -0.4932  0.1328
  888W        W 5495   3.231   4.599  18.886  0.2576  0.3831 -0.0284
  889W        W 5496   7.852   2.388   8.591  0.0612  0.0587 -0.0692
  890W        W 5497   6.667  10.509   7.822  0.1433  0.0707  0.2066
  891W        W 5498   8.857   5.998  23.243 -0.2638 -0.0344 -0.0864
  892W        W 5499   1.514   1.647  16.772 -0.1028 -0.2649  0.0310
  893W        W 5500  10.880  10.705   0.958  0.0737 -0.2918 -0.2622
  894W        W 5501   4.927   8.856  22.940  0.2028  0.0171  0.1380
  895W        W 5502   8.295   4.946   8.304 -0.0775 -0.0029 -0.0792
  896W        W 5503   6.379   1.048  16.834 -0.2928  0.1619  0.0729
  897W        W 5504   9.289   6.114   8.341  0.0187  0.0527  0.1864
  898W        W 5505   6.821   6.134   2.942  0.1291 -0.1214 -0.1601
  899W        W 5506   1.883   3.170   3.091 -0.1310  0.0097 -0.2211
  900W        W 5507  10.861   5.808   5.185 -0.1639  0.0584 -0.0980
  901W        W 5508   3.716   3.956   7.732  0.1296 -0.1710 -0.2274
  902W        W 5509   9.119   0.751  22.632  0.0146 -0.2000  0.1228
  903W        W 5510   2.785   4.527  21.426  0.3148  0.2636 -0.2891
  904W        W 5511   9.452  10.019   3.672  0.1934  0.1050 -0.2218
  905W        W 5512   4.774   8.572  16.312 -0.0415  0.0307  0.0236
  906W        W 5513  10.919   0.484   8.213  0.1123  0.0083  0.2546
  907W        W 5514   9.995   5.793  14.611  0.0761  0.0942 -0.0022
  908W        W 5515   2.012   7.669   3.002 -0.0011 -0.0391  0.1070
  909W        W 5516   5.448   8.353   4.192 -0.1169  0.2084 -0.1453
  910W        W 5517   8.261   8.339  19.110 -0.0761  0.4321 -0.2178
  911W        W 5518   3.458   7.525   9.347 -0.1873  0.5207 -0.0346
  912W        W 5519   0.248   8.092   5.866  0.4283 -0.1367 -0.4341
  913W        W 5520   8.949   0.650  21.513  0.2032  0.4115  0.2135
  914W        W 5521   1.391   6.475   7.943  0.0940  0.1268  0.0222
  915W        W 5522   3.213   5.513  15.955 -0.1890 -0.2865 -0.0102
  916W        W 5523  10.127   9.994   8.815 -0.2924 -0.0055  0.2762
  917W        W 5524   7.765   3.430   4.907  0.0160  0.0790 -0.0085
  918W        W 5525   9.170   4.955   3.230  0.1853 -0.2338 -0.1117
  919W        W 5526   1.457   4.378  16.681  0.1324 -0.5537  0.0015
  920W        W 5527   0.488   8.005  14.693 -0.3016 -0.1891  0.2321
  921W        W 5528   6.087   2.200   7.275 -0.3041 -0.0823  0.1050
  922W        W 5529  11.295   8.708  23.300 -0.0757  0.1814  0.1582
  923W        W 5530  10.656   0.249  18.156 -0.1909 -0.1248  0.0789
  924W        W 5531   8.231   0.792  20.863  0.2101 -0.0981  0.3421
  925W        W 5532   6.869   5.986  16.038 -0.0638  0.2075  0.2804
  926W        W 5533   2.980   2.924   5.950 -0.1164  0.2918  0.0705
  927W        W 5534   7.882   8.362  16.138 -0.1568  0.2032  0.4648
  928W        W 5535   1.081  10.899  10.209  0.1722 -0.0356 -0.0336
  929W        W 5536   9.424  10.004   4.977  0.1615  0.0706 -0.0067
  930W        W 5537   6.094   4.631  17.362 -0.0461  0.3291 -0.0148
  931W        W 5538   9.956   3.839   0.665 -0.1420  0.0093  0.1827
  932W        W 5539   4.706   8.231  15.830 -0.0688  0.2701 -0.2488
  933W        W 5540   6.838   6.363  23.212  0.1727  0.3361  0.1176
  934W        W 5541   9.919   5.254   2.294  0.0147 -0.0455  0.0385
  935W        W 5542  10.939  10.130   7.089  0.0267 -0.2200 -0.1541
  936W        W 5543   5.125   0.906   0.229 -0.1032 -0.1230  0.2659
  937W        W 5544   3.637   3.194   3.846  0.0076  0.1426  0.1071
  938W        W 5545   4.550   8.030  15.085  0.0133 -0.1511  0.0867
  939W        W 5546  11.152   8.098  15.027  0.0544 -0.0214 -0.1108
  940W        W 5547   6.204   2.607  23.172 -0.4424 -0.4661 -0.1810
  941W        W 5548   9.537  10.116  17.411 -0.0115 -0.0133  0.1975
  942W        W 5549   1.948   8.284  22.747  0.1243  0.0030 -0.4528
  943W        W 5550   0.692  10.096  18.562  0.1691 -0.1205 -0.0119
  944W        W 5551   2.754   3.972   5.506 -0.1741 -0.0368  0.2772
  945W        W 5552   0.018   5.917   8.654  0.0630 -0.2988  0.3411
  946W        W 5553   6.839   8.493   7.664 -0.1921 -0.2235 -0.1380
  947W        W 5554   0.990   9.503  20.261  0.2609 -0.0732 -0.2660
  948W        W 5555   3.918   8.558   7.860  0.1441 -0.2082 -0.1613
  949W        W 5556   1.440   2.878   2.147 -0.4026  0.0253  0.2022
  950W        W 5557   0.522   6.807  16.892  0.1806  0.3251 -0.1625
  951W        W 5558   1.202  11.054   5.682  0.1450 -0.0243  0.1333
  952W        W 5559   0.187  11.326  17.022 -0.0823  0.1338 -0.0177
  953W        W 5560   1.870   9.903  16.533  0.0164  0.0287 -0.1916
  954W        W 5561   6.295   7.397   0.796 -0.0493 -0.1113  0.1067
  955W        W 5562   7.973   4.142  23.007  0.1260 -0.2811  0.1332
  956W        W 5563   3.880  10.988  22.824  0.0025 -0.0449  0.0781
  957W        W 5564   3.429   4.614  17.165 -0.0338  0.2485  0.2630
  958W        W 5565   8.759   8.243   3.944  0.1633 -0.0285 -0.1548
  959W        W 5566   5.790   9.624   2.227  0.1034  0.1501 -0.1765
  960W        W 5567   0.819   6.953   6.722 -0.1561  0.0805  0.2730
  961W        W 5568  10.313   3.063  19.789  0.1781  0.2554 -0.0318
  962W        W 5569   5.453  11.152   8.490  0.0788 -0.0206 -0.3817
  963W        W 5570   6.569  11.264   7.553 -0.1309 -0.2200  0.2753
  964W        W 5571   5.828   2.874  17.369 -0.1118  0.2229  0.2939
  965W        W 5572   7.482   9.878   0.140  0.3382 -0.2646  0.1330
  966W        W 5573   1.103   9.146  14.393  0.1824 -0.2338 -0.0938
  967W        W 5574   2.289   5.163  14.562  0.0507 -0.0080 -0.1293
  968W        W 5575   2.827  10.816  16.916  0.1822 -0.2407 -0.0897
  969W        W 5576  11.209   4.927  18.771 -0.1390 -0.3410 -0.1960
  970W        W 5577   3.173   6.545   2.811 -0.0581 -0.1847  0.0559
  971W        W 5578   6.255   1.344   3.430 -0.0794  0.1325 -0.0476
  972W        W 5579   8.487   7.032   4.653  0.2810  0.1648 -0.1352
  973W        W 5580   6.971   3.371   3.040  0.1616  0.1056  0.1171
  974W        W 5581   1.525   3.627  22.473  0.2214 -0.0536  0.0589
  975W        W 5582   1.955   4.769  16.127 -0.1036  0.0645  0.2552
  976W        W 5583   7.700   5.554   8.790  0.1062 -0.1670  0.1902
  977W        W 5584   9.218   7.999   8.210  0.0756 -0.2987 -0.0260
  978W        W 5585   2.533   5.080  10.118  0.1134  0.0100 -0.0911
  979W        W 5586   5.166   4.248   4.810 -0.0682 -0.1144  0.4142
  980W        W 5587   9.719   9.899  14.131  0.0558 -0.2518  0.1386
  981W        W 5588   4.585   5.156   8.885  0.0490 -0.1297  0.0378
  982W        W 5589   6.400   1.834   3.742  0.3167  0.0050  0.0622
  983W        W 5590   5.554   5.171   7.472 -0.2603 -0.1323  0.4001
  984W        W 5591   7.156   9.283  19.470  0.1506 -0.2220 -0.0658
  985W        W 5592   5.399   8.357   6.789 -0.0789 -0.1251 -0.1203
  986W        W 5593   1.544   2.938  15.886 -0.0194  0.0338  0.2529
  987W        W 5594   8.320   2.804   3.675 -0.0224  0.0032 -0.0047
  988W        W 5595   4.537   1.997  20.431 -0.2483 -0.2336  0.0972
  989W        W 5596   8.568   4.953   5.687 -0.2398  0.0368 -0.0519
  990W        W 5597   6.890   4.770   7.173 -0.0016  0.0144  0.0910
  991W        W 5598   4.224   0.002   3.130 -0.1610 -0.1222  0.2880
  992W        W 5599   7.342   8.535   7.007 -0.0255 -0.2016 -0.1956
  993W        W 5600   4.143   2.313   0.291 -0.1325  0.1159  0.0710
  994W        W 5601   4.280   1.412   2.884  0.1103 -0.5146  0.0590
  995W        W 5602   6.952   7.879  13.979  0.1605 -0.2237  0.0581
  996W        W 5603  11.286   5.795   0.803 -0.0548  0.0159  0.0313
  997W        W 5604   7.275   4.833  18.879 -0.2547  0.1022 -0.3092
  998W        W 5605   3.536   9.525  20.554  0.4760 -0.4355 -0.1646
  999W        W 5606   4.613   6.751   2.503  0.0610  0.0080  0.0956
 1000W        W 5607   9.510   1.096  14.247  0.2214  0.0377  0.1089
 1001W        W 5608   9.610   5.678  14.210 -0.0111 -0.3527 -0.1068
 1002W        W 5609   9.387  11.299   5.964  0.2275 -0.0648 -0.1923
 1003W        W 5610   7.073   8.131  21.430  0.1865 -0.0629 -0.1243
 1004W        W 5611  10.406   8.263   6.518  0.1416 -0.3702  0.1397
 1005W        W 5612   5.118   1.257  20.967  0.0602  0.0324 -0.1316
 1006W        W 5613   3.225   2.747   6.490 -0.3667  0.1199  0.1651
 1007W        W 5614   5.401   1.506   6.005  0.1728 -0.1622 -0.1555
 1008W        W 5615   2.648   5.377  21.702  0.0517  0.0639  0.0722
 1009W        W 5616  10.990   4.379   2.262  0.1148  0.1140  0.0714
 1010W        W 5617   9.809  11.321   5.041 -0.2882  0.1891  0.0560
 1011W        W 5618   7.957   8.789   0.401  0.0688 -0.0126  0.2936
 1012W        W 5619   0.325   2.427  15.139 -0.3459  0.1061 -0.0623
 1013W        W 5620   3.041  10.905  22.462 -0.0035  0.3302 -0.1887
 1014W        W 5621   3.808   1.850  21.103  0.0253 -0.0990  0.2199
 1015W        W 5622   5.845  11.022   1.032  0.3241  0.0536  0.0974
 1016W        W 5623   1.567   5.018   7.377  0.0378 -0.2357  0.1778
 1017W        W 5624  10.119   6.647  19.297 -0.1329 -0.4101  0.1087
 1018W        W 5625  11.160   0.614   6.417  0.1910  0.2166 -0.0133
 1019W        W 5626   6.052  11.334  21.514 -0.1556  0.0335 -0.4108
 1020W        W 5627   6.916   6.950   0.505  0.0405  0.1141  0.0074
 1021W        W 5628   6.752   9.698  22.020 -0.0625 -0.1491 -0.0675
 1022W        W 5629   1.528  10.821   4.030  0.3024  0.1295 -0.0623
 1023W        W 5630   9.225   1.159   0.974  0.1461  0.4654  0.2410
 1024W        W 5631   2.521   9.619   4.811  0.0682  0.0884 -0.2411
 1025W        W 5632   1.767   1.107   7.280  0.2141  0.3830  0.0897
 1026W        W 5633   8.370   0.395  13.854  0.0763 -0.0821  0.2640
 1027W        W 5634  11.380   4.306   4.625 -0.3371 -0.1029  0.0555
 1028W        W 5635   5.216   5.468   4.825 -0.0920  0.1827  0.2871
 1029W        W 5636  11.226   0.770  18.671 -0.3548  0.3089  0.0135
 1030W        W 5637   9.723   6.149   6.465  0.0267 -0.4499 -0.1958
 1031W        W 5638   0.355   9.063   5.156  0.1286  0.3638  0.1661
 1032W        W 5639   7.022   8.609   3.918 -0.3938 -0.1331 -0.1799
 1033W        W 5640   3.476   6.736  17.825  0.0149  0.2490 -0.1065
 1034W        W 5641   8.687   1.828  23.179 -0.0924 -0.1471 -0.2114
 1035W        W 5642   9.536  10.938  20.029 -0.1796 -0.2535  0.1654
 1036W        W 5643   1.692   0.396   0.094 -0.0560  0.1987 -0.0031
 1037W        W 5644   9.536   3.125  16.597 -0.1705 -0.4131 -0.2482
 1038W        W 5645   3.280   9.484  16.717 -0.2213 -0.1960 -0.2954
 1039W        W 5646   9.011   7.346   6.630 -0.1812  0.1384  0.1238
 1040W        W 5647   0.579  10.741   8.773  0.0274 -0.1330 -0.0726
 1041W        W 5648   2.426   5.358  22.996 -0.3503 -0.1269 -0.1555
 1042W        W 5649  10.502  11.029   8.275  0.3689  0.2009  0.1769
 1043W        W 5650  10.385   9.363  21.719  0.0130 -0.3532  0.2393
 1044W        W 5651   1.497   6.924  17.780 -0.3274 -0.2302  0.0700
 1045W        W 5652   2.066  10.906   4.111  0.4937 -0.0180 -0.1140
 1046W        W 5653  11.115   2.916   1.407 -0.0368  0.0743 -0.1150
 1047W        W 5654  11.004   5.866  18.655 -0.3386  0.1903  0.2157
 1048W        W 5655   8.779   0.258  21.952 -0.0006 -0.0349  0.2153
 1049W        W 5656   8.646   5.926   1.872 -0.4024 -0.1129  0.1761
 1050W        W 5657   8.610   2.633   9.004 -0.0278 -0.1017 -0.2390
 1051W        W 5658   7.240   4.339   2.275  0.2047 -0.3099 -0.3451
 1052W        W 5659   5.921   4.824   1.321  0.4253  0.0686 -0.0250
 1053W        W 5660   3.295   3.286  17.466 -0.0030 -0.1837  0.2802
 1054W        W 5661   4.234   8.455   9.380  0.0462 -0.0569  0.0217
 1055W        W 5662  10.675   1.396  20.032  0.2632  0.1890 -0.2736
 1056W        W 5663  10.138   2.141  23.020  0.0441  0.0617  0.0568
 1057W        W 5664   4.044   5.486   9.697  0.0431 -0.3962 -0.0440
 1058W        W 5665   2.893   3.344   6.214  0.1083 -0.1399  0.6967
 1059W        W 5666   3.137  11.005  19.281 -0.4550 -0.0896 -0.4079
 1060W        W 5667   6.288  10.612  22.577 -0.0180  0.1110  0.1086
 1061W        W 5668   6.060   4.292  14.775 -0.0906 -0.1839 -0.0514
 1062W        W 5669   6.951   7.669   7.229 -0.0331  0.1863  0.2545
 1063W        W 5670  10.144   4.633  15.082 -0.1992 -0.3393 -0.2183
 1064W        W 5671   7.758   3.317  18.254  0.0509 -0.0935  0.0366
 1065W        W 5672   2.498   9.530   0.538  0.0411 -0.2153 -0.0522
 1066W        W 5673   3.904   0.534   4.329 -0.1135 -0.0751  0.0552
 1067W        W 5674   6.635   5.885   0.033  0.0966  0.0937 -0.2971
 1068W        W 5675   7.233   4.973   9.393 -0.1037 -0.1882 -0.0035
 1069W        W 5676   8.737   5.112  14.971  0.0188  0.2778  0.0753
 1070W        W 5677   0.155   7.958   8.066 -0.1764 -0.0986  0.3671
 1071W        W 5678   5.479   7.486  20.264 -0.0170 -0.0228 -0.0290
 1072W        W 5679   4.027   4.004   8.662  0.1239  0.2572 -0.3215
 1073W        W 5680   2.258   9.187   8.349  0.0888  0.2214 -0.3851
 1074W        W 5681   8.185   4.091   1.882  0.3653  0.2791  0.3034
 1075W        W 5682   2.641   6.407   1.122  0.3805  0.0110 -0.1916
 1076W        W 5683   2.098   7.212  22.965  0.0313  0.0957  0.3728
 1077W        W 5684   8.499   2.572  15.134 -0.0291 -0.1040 -0.0702
 1078W        W 5685   9.502   5.968   7.483  0.1507  0.3682  0.0494
 1079W        W 5686   2.981   2.014   2.599 -0.1619  0.0041  0.1600
 1080W        W 5687   5.175   8.170   6.027  0.0853 -0.1687 -0.0218
 1081W        W 5688   2.301  10.248   3.664 -0.2071 -0.2609 -0.1783
 1082W        W 5689   7.779   5.488  14.753  0.1090  0.1272  0.1218
 1083W        W 5690   1.644   4.006   2.324  0.3637 -0.2544 -0.1593
 1084W        W 5691   0.230   8.722  17.136  0.1864 -0.3060 -0.1379
 1085W        W 5692   8.331   4.343  13.990 -0.0895  0.0459 -0.2138
 1086W        W 5693   8.386  10.763   8.101 -0.1165 -0.0554  0.1719
 1087W        W 5694   9.138   2.721   8.871 -0.2492 -0.1811 -0.2839
 1088W        W 5695   0.958   5.445   4.096  0.0576  0.3343 -0.1018
 1089W        W 5696  10.864   6.802   4.646 -0.2789 -0.0288 -0.0050
 1090W        W 5697   8.680   0.526  22.554 -0.2389  0.1663 -0.4408
 1091W        W 5698  11.095   6.718   7.780 -0.0176  0.4483  0.2571
 1092W        W 5699   2.603   9.372  18.869  0.0033 -0.3557 -0.4581
 1093W        W 5700   9.412   9.704  23.011 -0.0866  0.3471  0.1700
 1094W        W 5701   5.369   9.577  21.369  0.1911 -0.3592  0.1174
 1095W        W 5702   3.951   0.598   4.868  0.0434  0.1968  0.0471
 1096W        W 5703   7.634   1.217   5.471  0.0656  0.0240  0.0419
 1097W        W 5704   0.900   7.922   6.656 -0.1212  0.1433  0.0258
 1098W        W 5705   0.480   4.042   1.953  0.1592  0.4334 -0.3474
 1099W        W 5706   8.631   5.291   4.412  0.5650  0.0444  0.1505
 1100W        W 5707   7.731   0.449   2.607 -0.0515 -0.2225  0.2310
 1101W        W 5708   7.090   3.231   2.201  0.2348 -0.0466 -0.2890
 1102W        W 5709  11.219  11.300   7.377 -0.3466  0.1190 -0.1230
 1103W        W 5710   8.520   6.947  20.624  0.4006  0.1001 -0.0586
 1104W        W 5711   8.342   2.716   5.293 -0.0365  0.0468 -0.1006
 1105W        W 5712   0.240  10.868  21.802 -0.3421 -0.0978  0.0145
 1106W        W 5713   8.040   3.316   8.636  0.2608 -0.0367  0.1476
 1107W        W 5714   6.199   4.798  16.698  0.1367  0.1052  0.3632
 1108W        W 5715   6.726   0.714   1.127 -0.0563  0.2479 -0.2408
 1109W        W 5716   7.465   9.170  14.423 -0.2174  0.0863 -0.0562
 1110W        W 5717   1.701   5.733   5.849  0.2175  0.0373  0.1427
 1111W        W 5718  10.919   5.556   7.038  0.1835 -0.0932 -0.2516
 1112W        W 5719   0.251   9.152   7.480  0.1893 -0.1976  0.0297
 1113W        W 5720   7.486   0.745   4.181 -0.2473 -0.0563 -0.1864
 1114W        W 5721   8.134   4.794   6.051 -0.0772  0.1490 -0.0179
 1115W        W 5722   0.495   0.369  21.480 -0.1282 -0.2727  0.2503
 1116W        W 5723   0.284  10.771   3.924 -0.3517  0.4732 -0.3848
 1117W        W 5724   2.313   3.613   2.747 -0.0636  0.1273  0.2174
 1118W        W 5725   6.882   9.018  22.830 -0.4187 -0.0254 -0.0662
 1119W        W 5726   9.594   7.010  22.029 -0.0317 -0.3083  0.1561
 1120W        W 5727   6.160   5.199   4.414  0.2121 -0.2287 -0.1477
 1121W        W 5728  10.227   5.909  20.062  0.1522 -0.3200  0.0523
 1122W        W 5729   9.299   0.067  19.982  0.0881 -0.0791  0.1844
 1123W        W 5730   5.673   6.800  14.833 -0.2037 -0.3930  0.0403
 1124W        W 5731   9.748   6.783   3.457  0.0334  0.1994  0.2047
 1125W        W 5732   3.078   6.392   5.024  0.1556 -0.0723  0.3117
 1126W        W 5733   4.577   9.347   4.713 -0.0428 -0.2275 -0.0170
 1127W        W 5734   5.393   6.909  19.726 -0.3059 -0.0571 -0.2742
 1128W        W 5735   1.907   0.735  19.877  0.2036  0.1362  0.0430
 1129W        W 5736   4.803   1.801  19.645 -0.3734 -0.5039 -0.1955
 1130W        W 5737   8.237  11.376   8.882  0.0826 -0.0813  0.2368
 1131W        W 5738   4.041  10.844  13.225  0.0999 -0.2431 -0.2445
 1132W        W 5739   1.250   5.655   1.502  0.1040  0.1044  0.0896
 1133W        W 5740   8.975   2.470  19.148  0.1310 -0.4035  0.0417
 1134W        W 5741   4.318   7.981   9.614 -0.0783  0.0356  0.1771
 1135W        W 5742   1.384   2.369   8.068  0.1122 -0.0128  0.1763
 1136W        W 5743   0.291   3.117   0.797  0.0250  0.4000  0.0562
 1137W        W 5744   0.309   5.138  18.735  0.1127  0.0497 -0.0660
 1138W        W 5745   1.598   4.168   5.982  0.3502  0.2523 -0.0047
 1139W        W 5746   7.867   5.621  16.458 -0.0802 -0.0512  0.3237
 1140W        W 5747   5.570   9.524   2.682 -0.0355 -0.3457 -0.3071
 1141W        W 5748   5.139   2.103   7.299  0.3073 -0.0137 -0.1196
 1142W        W 5749   8.476   2.413   9.416  0.3603  0.0090 -0.2754
 1143W        W 5750   6.928   3.620  22.013  0.2078 -0.1354  0.0164
 1144W        W 5751   0.381   1.232  16.417  0.1298  0.0930  0.2277
 1145W        W 5752   7.696   9.034  15.267  0.1055 -0.2350  0.2858
 1146W        W 5753  10.583   7.430  18.519  0.0222  0.1969 -0.0119
 1147W        W 5754   0.805   4.640  16.078  0.2834 -0.1218  0.0800
 1148W        W 5755   2.104   6.836   1.601  0.1621 -0.0404  0.1095
 1149W        W 5756   6.665   2.772   6.924  0.0917 -0.0265  0.2923
 1150W        W 5757   6.187   8.729  17.664 -0.3124 -0.0160  0.1974
 1151W        W 5758   9.429   9.169   5.012 -0.0250  0.2272  0.0911
 1152W        W 5759  10.517   3.514   6.219 -0.4575 -0.0743 -0.0801
 1153W        W 5760   6.604   1.301   8.631  0.2846 -0.1352  0.1504
 1154W        W 5761   6.273   4.916   2.878  0.1485  0.1583  0.0805
 1155W        W 5762   5.663   8.905   5.533 -0.2144  0.2717 -0.1960
 1156W        W 5763   3.536  10.830   8.395  0.1340 -0.0169  0.0285
 1157W        W 5764   2.295   3.007   7.275  0.1490 -0.1040  0.6210
 1158W        W 5765   9.645   3.243   5.685 -0.0196  0.0249 -0.1473
 1159W        W 5766   3.936   5.867  16.921 -0.0699 -0.0165  0.0022
 1160W        W 5767   6.988   5.061   6.265  0.1695  0.0215  0.0698
 1161W        W 5768   8.331   0.410  18.295 -0.0277 -0.0471 -0.2829
 1162W        W 5769   2.160   8.270   1.127  0.3630  0.3084  0.1309
 1163W        W 5770   5.146   6.096  17.539  0.3529  0.2216 -0.2238
 1164W        W 5771   2.998   9.756  19.430 -0.2307 -0.0860  0.0487
 1165W        W 5772   7.107   0.778  14.336  0.1440 -0.1501  0.1272
 1166W        W 5773   5.647   6.347   5.799  0.1044 -0.1069  0.4358
 1167W        W 5774   7.126   4.616   0.117 -0.2350  0.3960  0.2545
 1168W        W 5775   7.400   1.585   3.702  0.1176  0.1441  0.0838
 1169W        W 5776   6.297  10.102   9.809  0.0789  0.1005 -0.3183
 1170W        W 5777  10.641   1.567  16.740  0.2022 -0.0222  0.1517
 1171W        W 5778   0.120   1.470   3.200 -0.2345 -0.0516 -0.0418
 1172W        W 5779   6.928   5.501   1.542  0.1437 -0.1507 -0.1193
 1173W        W 5780   3.259   3.793   4.416 -0.0040 -0.0336  0.0631
 1174W        W 5781   7.640  10.990   4.204 -0.0110 -0.1193  0.0843
 1175W        W 5782   5.263   5.027  22.666  0.2566 -0.2446  0.0245
 1176W        W 5783   6.596   0.522   1.632 -0.3191 -0.5559  0.1114
 1177W        W 5784   0.442  11.292  21.678  0.0490  0.0953  0.1701
 1178W        W 5785   2.865   6.502   7.267  0.3573 -0.2610 -0.3256
 1179W        W 5786   1.558   2.408  20.036 -0.3723  0.0626 -0.3806
 1180W        W 5787   5.632   4.445  21.995 -0.0233  0.0645 -0.2804
 1181W        W 5788   2.040   2.989   5.921  0.2250 -0.2825  0.0135
 1182W        W 5789   6.905   2.405   3.182 -0.1275 -0.0921 -0.1422
 1183W        W 5790   2.746   2.777   1.177 -0.1985 -0.2636  0.1318
 1184W        W 5791   2.709   8.399   8.330  0.0551  0.2698  0.2198
 1185W        W 5792   0.292  11.085   2.558 -0.0451  0.0010 -0.0049
 1186W        W 5793   1.910   7.367  14.150 -0.0634  0.2622  0.2221
 1187W        W 5794  10.736   8.266  19.391  0.0658 -0.3099 -0.1808
 1188W        W 5795   9.374   8.561  18.338  0.2127  0.2446 -0.0616
 1189W        W 5796   7.399   7.762  19.958 -0.0067  0.0152  0.0357
[truncated: 1,385,414 more chars]
