# Supplementary material for: Effect of helical kink in antimicrobial peptides on membrane pore formation
Source: eLife. 2020 Mar 13;9:e47946. doi: 10.7554/eLife.47946 (PMC7069690; doi:10.7554/eLife.47946)
Supplement: Figure 8—source data 1. [file elife-47946-fig8-data1.zip]

Archive with 8 entries (7 files):
- Figure08/
- __MACOSX/._Figure08
- Figure08/.DS_Store
- __MACOSX/Figure08/._.DS_Store
- Figure08/8A.gro
- __MACOSX/Figure08/._8A.gro
- Figure08/8B.gro
- __MACOSX/Figure08/._8B.gro
