# Supplementary material for: Effect of helical kink in antimicrobial peptides on membrane pore formation
Source: eLife. 2020 Mar 13;9:e47946. doi: 10.7554/eLife.47946 (PMC7069690; doi:10.7554/eLife.47946)
Supplement: Figure 8—source data 1. [file elife-47946-fig8-data1.zip › Figure08/8A.gro]

Martini system with peptide(s) and lipid membrane
44425
    1SER     BB    1   6.889   3.064  15.459  0.1522 -0.2546  0.1518
    1SER    SC1    2   6.856   2.804  15.477  0.1147 -0.1722  0.0794
    2ILE     BB    3   6.887   3.222  15.727 -0.0386  0.1680 -0.0936
    2ILE    SC1    4   7.087   3.157  15.954 -0.2202 -0.0233  0.0134
    3ILE     BB    5   6.602   3.342  15.747 -0.0478  0.1325 -0.0126
    3ILE    SC1    6   6.645   3.622  15.873  0.0458  0.0774  0.0788
    4GLY     BB    7   6.449   3.074  15.722  0.2397 -0.0210 -0.1522
    5ILE     BB    8   6.550   2.937  15.981 -0.1842  0.0025  0.0308
    5ILE    SC1    9   6.795   2.747  15.968 -0.1153  0.0895  0.0517
    6ILE     BB   10   6.483   3.154  16.191  0.0575 -0.0188  0.1321
    6ILE    SC1   11   6.721   3.349  16.227  0.1645 -0.1067 -0.0904
    7MET     BB   12   6.176   3.175  16.153  0.0807 -0.0095 -0.0539
    7MET    SC1   13   6.245   3.560  16.122 -0.0378 -0.1353 -0.1856
    8GLY     BB   14   6.085   2.890  16.234  0.1589 -0.0071  0.0423
    9ILE     BB   15   6.195   2.889  16.524  0.0610  0.0873  0.0799
    9ILE    SC1   16   6.467   2.875  16.671  0.0747 -0.1023  0.0373
   10LEU     BB   17   6.050   3.146  16.620  0.0276  0.1086 -0.0274
   10LEU    SC1   18   6.319   3.335  16.648 -0.1369 -0.2263 -0.0144
   11GLY     BB   19   5.755   3.057  16.584  0.0565  0.0721 -0.1783
   12ASN     BB   20   5.735   2.816  16.779  0.1280  0.0426 -0.2076
   12ASN    SC1   21   5.521   2.589  16.800  0.1034  0.1130 -0.0596
   13ILE     BB   22   5.799   2.974  17.038  0.0582 -0.0542 -0.1309
   13ILE    SC1   23   6.057   3.122  17.125  0.2068 -0.3451 -0.0676
   14PRO     BB   24   5.586   3.084  17.264  0.0685 -0.0336 -0.1315
   14PRO    SC1   25   5.633   2.998  17.568  0.1327 -0.2740  0.0535
   15GLN     BB   26   5.406   3.360  17.259 -0.0057 -0.0826 -0.1784
   15GLN    SC1   27   5.056   3.348  17.171  0.0951 -0.3940  0.3233
   16VAL     BB   28   5.611   3.579  17.181 -0.1483  0.1019 -0.0410
   16VAL    SC1   29   5.670   3.758  17.367  0.0537  0.1449 -0.1453
   17ILE     BB   30   5.707   3.475  16.905 -0.2118  0.2535 -0.1208
   17ILE    SC1   31   5.986   3.608  16.877 -0.1274  0.1198  0.0721
   18GLN     BB   32   5.426   3.460  16.775 -0.2026 -0.1679 -0.0987
   18GLN    SC1   33   5.301   3.069  16.833 -0.1724  0.0961  0.1149
   19ILE     BB   34   5.334   3.755  16.799 -0.1836 -0.1571 -0.1586
   19ILE    SC1   35   5.121   3.777  17.023  0.2200  0.3367  0.1883
   20ILE     BB   36   5.540   3.893  16.613  0.0449 -0.0813  0.1465
   20ILE    SC1   37   5.817   4.011  16.539 -0.0734  0.0745 -0.0547
   21MET     BB   38   5.487   3.746  16.345  0.2480  0.1726 -0.0362
   21MET    SC1   39   5.758   3.470  16.403  0.2514  0.0008  0.2003
   22SER     BB   40   5.186   3.821  16.335  0.2299  0.1092  0.0279
   22SER    SC1   41   5.004   3.708  16.312  0.1558 -0.1279 -0.3786
   23ILE     BB   42   5.188   4.130  16.360 -0.0647  0.1235 -0.1074
   23ILE    SC1   43   5.149   4.193  16.661 -0.0657 -0.1307 -0.0535
   24VAL     BB   44   5.365   4.190  16.113  0.0433 -0.0094 -0.0621
   24VAL    SC1   45   5.613   4.284  16.123 -0.0025  0.0979  0.0929
   25LYS     BB   46   5.154   4.065  15.924 -0.0725 -0.0168  0.0707
   25LYS    SC1   47   5.188   3.752  15.856  0.1604 -0.0059  0.1862
   25LYS    SC2   48   5.265   3.503  15.891 -0.1131  0.1730  0.2007
   26ALA     BB   49   4.917   4.258  15.973 -0.0382  0.0973 -0.2018
   27PHE     BB   50   5.041   4.526  15.878 -0.0525  0.2295  0.1441
   27PHE    SC1   51   5.015   4.835  15.923  0.0546  0.0717 -0.4755
   27PHE    SC2   52   4.934   5.092  15.914  0.3022  0.1798  0.1601
   27PHE    SC3   53   4.948   4.963  16.151 -0.0827 -0.5096 -0.1804
   28LYS     BB   54   5.109   4.462  15.582 -0.0564 -0.0072  0.1932
   28LYS    SC1   55   5.362   4.309  15.555 -0.0628 -0.0797 -0.1466
   28LYS    SC2   56   5.548   4.105  15.597 -0.1844  0.0326 -0.1342
   29GLY     BB   57   4.830   4.407  15.459 -0.0052  0.2074 -0.0233
   30ASN     BB   58   4.687   4.675  15.521  0.0881  0.1652  0.3904
   30ASN    SC1   59   4.387   4.749  15.392 -0.0147  0.1148  0.3962
   31LYS     BB   60   4.877   4.859  15.360 -0.0983  0.1015  0.0943
   31LYS    SC1   61   4.856   5.179  15.390  0.2459  0.0645 -0.2011
   31LYS    SC2   62   5.006   5.375  15.477 -0.6063 -0.1863 -0.2005
   32ARG     BB   63   4.833   4.704  15.095 -0.0557 -0.0379  0.1683
   32ARG    SC1   64   4.975   4.806  14.819  0.1244  0.2330  0.1590
   32ARG    SC2   65   5.178   4.935  14.611  0.0477 -0.1875 -0.1347
    1SER     BB   66   3.287   2.650  15.743 -0.2205 -0.2589 -0.0950
    1SER    SC1   67   3.197   2.806  15.599 -0.3656 -0.0629 -0.0670
    2ILE     BB   68   3.281   2.483  16.005 -0.0444  0.0223  0.0915
    2ILE    SC1   69   3.124   2.571  16.257 -0.5164 -0.0648 -0.1652
    3ILE     BB   70   3.548   2.334  15.953 -0.0420  0.0758 -0.0522
    3ILE    SC1   71   3.525   2.045  16.062 -0.0114  0.1085  0.0412
    4GLY     BB   72   3.724   2.588  15.977 -0.0233  0.0575  0.0034
    5ILE     BB   73   3.680   2.664  16.274  0.1997  0.1522  0.0133
    5ILE    SC1   74   3.675   2.891  16.485 -0.0346 -0.0799  0.2620
    6ILE     BB   75   3.804   2.420  16.420 -0.0457  0.0500  0.0538
    6ILE    SC1   76   3.614   2.197  16.521  0.1832 -0.1555  0.0350
    7MET     BB   77   4.098   2.438  16.325 -0.0926  0.1155 -0.0797
    7MET    SC1   78   4.090   2.243  16.013  0.2028 -0.1018 -0.0612
    8GLY     BB   79   4.171   2.701  16.471  0.2380 -0.0843  0.1204
    9ILE     BB   80   4.112   2.598  16.758 -0.1890 -0.3146 -0.0460
    9ILE    SC1   81   3.823   2.610  16.868 -0.1062  0.2220  0.1312
   10LEU     BB   82   4.333   2.381  16.755  0.1716  0.0474 -0.1265
   10LEU    SC1   83   4.089   2.138  16.785 -0.1288 -0.1118 -0.2996
   11GLY     BB   84   4.579   2.568  16.722  0.3273 -0.1475 -0.0802
   12ASN     BB   85   4.580   2.730  16.986 -0.4341  0.0132 -0.1636
   12ASN    SC1   86   4.737   3.005  16.891  0.0273 -0.0350 -0.2501
   13ILE     BB   87   4.620   2.501  17.192  0.0105  0.0272 -0.2301
   13ILE    SC1   88   4.371   2.336  17.274  0.1513 -0.2374 -0.3274
   14PRO     BB   89   4.899   2.429  17.353  0.0992  0.1620 -0.3224
   14PRO    SC1   90   4.797   2.450  17.614  0.0859 -0.0451  0.1406
   15GLN     BB   91   4.978   2.120  17.271  0.0671 -0.0168  0.2932
   15GLN    SC1   92   5.340   2.132  17.131 -0.0344 -0.1775  0.0810
   16VAL     BB   93   4.833   1.874  17.149 -0.0475  0.0938  0.2053
   16VAL    SC1   94   4.818   1.620  17.222 -0.4218  0.0044 -0.1589
   17ILE     BB   95   4.653   2.014  16.939 -0.1405 -0.1184  0.1421
   17ILE    SC1   96   4.432   1.806  16.878 -0.0879 -0.1106 -0.0769
   18GLN     BB   97   4.864   2.136  16.748 -0.0514  0.0239  0.3299
   18GLN    SC1   98   5.036   2.486  16.900  0.0079  0.1268 -0.1544
   19ILE     BB   99   5.022   1.876  16.686  0.0219  0.1028  0.1844
   19ILE    SC1  100   5.180   1.707  16.892 -0.0698 -0.1631  0.0391
   20ILE     BB  101   4.802   1.690  16.573  0.1304 -0.0553  0.2318
   20ILE    SC1  102   4.806   1.401  16.685 -0.0040 -0.0028  0.3743
   21MET     BB  103   4.718   1.861  16.329  0.4789 -0.0820  0.0911
   21MET    SC1  104   4.401   2.077  16.404  0.1064  0.0329  0.2113
   22SER     BB  105   4.985   1.873  16.172  0.4206  0.4363  0.0215
   22SER    SC1  106   5.083   2.040  16.063 -0.2442 -0.0158 -0.2320
   23ILE     BB  107   5.031   1.567  16.155  0.0544  0.3775  0.0351
   23ILE    SC1  108   5.223   1.459  16.373 -0.2244 -0.0101  0.0941
   24VAL     BB  109   4.776   1.474  16.005 -0.0360  0.1100  0.3483
   24VAL    SC1  110   4.596   1.388  16.180 -0.3795  0.0717 -0.0165
   25LYS     BB  111   4.812   1.653  15.755 -0.0421  0.0605  0.3123
   25LYS    SC1  112   4.551   1.792  15.678 -0.5076  0.2766  0.0908
   25LYS    SC2  113   4.389   1.871  15.512 -0.1152  0.2728 -0.1108
   26ALA     BB  114   5.069   1.515  15.648 -0.0302  0.0735  0.3244
   27PHE     BB  115   4.988   1.219  15.606 -0.2877  0.1908 -0.0374
   27PHE    SC1  116   5.087   0.965  15.688  0.0012  0.2157  0.4476
   27PHE    SC2  117   5.125   0.703  15.741 -0.2675  0.0095 -0.3139
   27PHE    SC3  118   5.308   0.840  15.597 -0.2584  0.1756 -0.1473
   28LYS     BB  119   4.732   1.267  15.437 -0.1741 -0.1077 -0.3001
   28LYS    SC1  120   4.460   1.357  15.587 -0.2385 -0.2061 -0.0703
   28LYS    SC2  121   4.255   1.309  15.666  0.2952  0.0143  0.0032
   29GLY     BB  122   4.854   1.443  15.212  0.0247  0.0158 -0.0981
   30ASN     BB  123   5.069   1.266  15.075 -0.0363 -0.2157  0.1021
   30ASN    SC1  124   5.331   1.367  14.928 -0.1525 -0.1520 -0.1118
   31LYS     BB  125   4.868   1.049  14.981 -0.3535  0.1088  0.0191
   31LYS    SC1  126   4.959   0.776  15.212 -0.0446  0.0864 -0.1314
   31LYS    SC2  127   4.956   0.502  15.184 -0.0234  0.1043  0.2744
   32ARG     BB  128   4.666   1.217  14.817 -0.2020  0.2470 -0.0274
   32ARG    SC1  129   4.631   1.101  14.515 -0.1875  0.2254  0.0250
   32ARG    SC2  130   4.695   1.259  14.270  0.0366  0.1919 -0.0935
    1SER     BB  131   4.468   5.080  15.936 -0.0220 -0.1783  0.0138
    1SER    SC1  132   4.509   5.135  15.700 -0.0790  0.0476 -0.1459
    2ILE     BB  133   4.264   4.941  16.123 -0.1985  0.0178 -0.0311
    2ILE    SC1  134   4.275   5.045  16.415  0.0870 -0.3695  0.0992
    3ILE     BB  135   4.236   4.673  15.971 -0.1673  0.0292 -0.0572
    3ILE    SC1  136   3.939   4.615  16.037 -0.2495  0.4778 -0.0182
    4GLY     BB  137   4.531   4.580  15.999 -0.1761 -0.0692 -0.2815
    5ILE     BB  138   4.573   4.591  16.306  0.0067  0.0927 -0.3119
    5ILE    SC1  139   4.873   4.563  16.377 -0.0728 -0.0490 -0.0255
    6ILE     BB  140   4.331   4.418  16.391  0.0344  0.1205 -0.1757
    6ILE    SC1  141   4.081   4.582  16.473  0.1721  0.3056 -0.1223
    7MET     BB  142   4.424   4.157  16.251  0.1289  0.0101  0.0888
    7MET    SC1  143   4.328   3.856  16.122  0.0253  0.1122  0.0088
    8GLY     BB  144   4.691   4.112  16.403  0.1437 -0.1601  0.0135
    9ILE     BB  145   4.581   4.091  16.693  0.0365 -0.1071 -0.0230
    9ILE    SC1  146   4.687   4.249  16.938  0.3106  0.2813 -0.3832
   10LEU     BB  147   4.368   3.867  16.691  0.0697 -0.1407  0.1385
   10LEU    SC1  148   4.105   4.037  16.674  0.1227 -0.2397  0.0583
   11GLY     BB  149   4.536   3.639  16.565 -0.1346 -0.1365 -0.1468
   12ASN     BB  150   4.784   3.618  16.750 -0.1819  0.1195 -0.0516
   12ASN    SC1  151   4.938   3.360  16.641 -0.1553  0.1444  0.1782
   13ILE     BB  152   4.644   3.533  17.013  0.2296 -0.2145  0.0653
   13ILE    SC1  153   4.643   3.787  17.190 -0.2596 -0.1701  0.0060
   14PRO     BB  154   4.357   3.387  16.942  0.2262 -0.1384 -0.0804
   14PRO    SC1  155   4.164   3.606  16.984  0.1631 -0.0407 -0.1946
   15GLN     BB  156   4.227   3.102  16.836 -0.0022 -0.1178  0.1390
   15GLN    SC1  157   4.424   3.154  16.499  0.0269  0.2127 -0.2171
   16VAL     BB  158   4.017   3.015  17.047 -0.2032 -0.0521 -0.0321
   16VAL    SC1  159   3.868   3.205  17.156 -0.1511 -0.0052 -0.0419
   17ILE     BB  160   4.197   2.832  17.220 -0.0427  0.0280 -0.1131
   17ILE    SC1  161   3.993   2.622  17.323 -0.0530  0.0413 -0.1060
   18GLN     BB  162   4.402   3.041  17.321 -0.0342  0.0187 -0.1107
   18GLN    SC1  163   4.696   2.908  17.487  0.0646 -0.0791 -0.0534
   19ILE     BB  164   4.228   3.252  17.467  0.0309  0.2102 -0.3061
   19ILE    SC1  165   4.330   3.543  17.492 -0.1440  0.2330  0.2055
   20ILE     BB  166   4.089   3.051  17.659  0.0696  0.2328 -0.2544
   20ILE    SC1  167   3.821   2.918  17.740  0.2059 -0.0897 -0.3266
   21MET     BB  168   4.326   2.927  17.816 -0.3174 -0.0312  0.1335
   21MET    SC1  169   4.367   2.569  17.728  0.2188  0.1602  0.0058
   22SER     BB  170   4.473   3.169  17.942 -0.0197 -0.1417  0.0035
   22SER    SC1  171   4.711   3.207  17.840 -0.3320 -0.3168 -0.2240
   23ILE     BB  172   4.248   3.286  18.120  0.0524  0.0261 -0.0141
   23ILE    SC1  173   4.135   3.499  17.925  0.0074  0.1442  0.1401
   24VAL     BB  174   4.187   3.032  18.287 -0.0341  0.0513 -0.0073
   24VAL    SC1  175   3.926   2.996  18.318 -0.0015 -0.1223  0.0742
   25LYS     BB  176   4.461   2.965  18.416 -0.0602  0.0441  0.0445
   25LYS    SC1  177   4.633   2.781  18.153  0.1371  0.0861 -0.1572
   25LYS    SC2  178   4.778   2.692  18.036 -0.0243 -0.0215 -0.1026
   26ALA     BB  179   4.509   3.240  18.551  0.0982  0.1095 -0.1434
   27PHE     BB  180   4.250   3.272  18.717  0.0675 -0.1417 -0.1413
   27PHE    SC1  181   4.016   3.427  18.618  0.0238 -0.1904 -0.1447
   27PHE    SC2  182   3.856   3.475  18.406  0.0579  0.3594 -0.0547
   27PHE    SC3  183   3.779   3.551  18.653  0.0853 -0.1424  0.1146
   28LYS     BB  184   4.251   3.008  18.881  0.1002  0.0177  0.1193
   28LYS    SC1  185   4.076   2.819  18.744  0.0229  0.2028  0.1114
   28LYS    SC2  186   3.864   2.644  18.768  0.0474  0.3246 -0.0930
   29GLY     BB  187   4.493   3.037  19.071  0.2487  0.3621 -0.1171
   30ASN     BB  188   4.436   3.308  19.211 -0.1298  0.3439 -0.2319
   30ASN    SC1  189   4.614   3.515  19.247  0.1828  0.1471 -0.0346
   31LYS     BB  190   4.157   3.242  19.328  0.0624  0.4652  0.3059
   31LYS    SC1  191   3.915   3.384  19.146 -0.2446 -0.6165  0.0429
   31LYS    SC2  192   3.692   3.463  19.218  0.1898  0.0966  0.0936
   32ARG     BB  193   4.253   3.017  19.520  0.1517  0.0759 -0.1855
   32ARG    SC1  194   4.432   2.810  19.492  0.0308  0.3241 -0.3326
   32ARG    SC2  195   4.726   2.707  19.330 -0.2809 -0.0381 -0.3938
    1SER     BB  196   5.439   0.855  15.181 -0.0543  0.2059 -0.1269
    1SER    SC1  197   5.441   0.825  14.929 -0.0700  0.0411 -0.2253
    2ILE     BB  198   5.712   0.924  15.310 -0.0471 -0.0166 -0.0216
    2ILE    SC1  199   5.799   0.811  15.586 -0.2945  0.1572  0.1293
    3ILE     BB  200   5.710   1.233  15.293 -0.0620  0.0017  0.2785
    3ILE    SC1  201   5.982   1.381  15.266 -0.1499  0.0746 -0.2657
    4GLY     BB  202   5.452   1.316  15.444 -0.0285  0.1754  0.2416
    5ILE     BB  203   5.511   1.216  15.731 -0.0123 -0.0739  0.1522
    5ILE    SC1  204   5.356   1.167  15.995  0.0862  0.1075  0.2445
    6ILE     BB  205   5.757   1.401  15.760 -0.1094  0.0281  0.3354
    6ILE    SC1  206   6.009   1.221  15.735 -0.0598  0.1407  0.0036
    7MET     BB  207   5.632   1.678  15.701  0.1923  0.0860 -0.0584
    7MET    SC1  208   5.911   1.814  15.501 -0.0687 -0.2617 -0.2447
    8GLY     BB  209   5.436   1.672  15.942  0.0083  0.1653 -0.2046
    9ILE     BB  210   5.636   1.635  16.176 -0.2133  0.0957 -0.0254
    9ILE    SC1  211   5.666   1.345  16.283 -0.2064 -0.0226 -0.3425
   10LEU     BB  212   5.794   1.900  16.150  0.1133 -0.0912  0.0317
   10LEU    SC1  213   6.025   1.839  15.943 -0.0299  0.4622  0.7027
   11GLY     BB  214   5.568   2.109  16.180  0.0478 -0.1332 -0.1647
   12ASN     BB  215   5.435   2.020  16.445 -0.1602  0.1784 -0.1605
   12ASN    SC1  216   5.256   2.282  16.497 -0.0358  0.0363 -0.0362
   13ILE     BB  217   5.677   1.976  16.634 -0.2719 -0.2720 -0.1164
   13ILE    SC1  218   5.750   1.678  16.678  0.5139 -0.0685  0.0482
   14PRO     BB  219   5.970   2.113  16.570 -0.3952  0.0946  0.0891
   14PRO    SC1  220   6.161   1.892  16.536 -0.3400  0.1811 -0.0289
   15GLN     BB  221   6.063   2.430  16.589  0.0321 -0.0089 -0.1904
   15GLN    SC1  222   5.723   2.539  16.366 -0.1080  0.2616 -0.1259
   16VAL     BB  223   6.312   2.435  16.774 -0.2563 -0.1411  0.2097
   16VAL    SC1  224   6.438   2.209  16.828 -0.2649 -0.1673  0.1216
   17ILE     BB  225   6.200   2.615  17.000 -0.1243  0.1332  0.0605
   17ILE    SC1  226   6.460   2.720  17.131  0.0244  0.1084 -0.2130
   18GLN     BB  227   5.964   2.439  17.098 -0.1538  0.0190 -0.2107
   18GLN    SC1  228   5.653   2.522  17.274  0.1574 -0.1293 -0.1474
   19ILE     BB  229   6.129   2.187  17.170 -0.2640  0.0470  0.1505
   19ILE    SC1  230   5.945   1.962  17.061 -0.1263 -0.0755  0.1690
   20ILE     BB  231   6.333   2.319  17.362 -0.0281  0.1357 -0.1566
   20ILE    SC1  232   6.624   2.212  17.358 -0.1991 -0.3413 -0.0953
   21MET     BB  233   6.114   2.420  17.558  0.0689  0.1596 -0.0594
   21MET    SC1  234   6.048   2.773  17.474  0.1784  0.3614 -0.0975
   22SER     BB  235   6.005   2.137  17.621  0.1419  0.0823 -0.2735
   22SER    SC1  236   5.775   2.019  17.567  0.0653 -0.2211  0.0049
   23ILE     BB  237   6.269   2.044  17.753  0.0654  0.1234 -0.0899
   23ILE    SC1  238   6.326   1.748  17.677 -0.0295  0.1443 -0.2452
   24VAL     BB  239   6.273   2.264  17.971  0.1257 -0.0840  0.1203
   24VAL    SC1  240   6.483   2.398  18.062  0.0859  0.0162  0.0657
   25LYS     BB  241   5.995   2.195  18.089 -0.0521 -0.2133 -0.3620
   25LYS    SC1  242   5.812   2.454  17.970  0.2838  0.0282 -0.0534
   25LYS    SC2  243   5.690   2.615  17.767 -0.1046 -0.0958 -0.2258
   26ALA     BB  244   6.024   1.890  18.136 -0.1167 -0.1618  0.0349
   27PHE     BB  245   6.277   1.871  18.315 -0.2155  0.0762  0.2019
   27PHE    SC1  246   6.507   1.823  18.157  0.0575 -0.1737  0.0772
   27PHE    SC2  247   6.706   1.889  17.987 -0.0850  0.0125 -0.0184
   27PHE    SC3  248   6.664   1.630  18.051 -0.0828 -0.0673 -0.3326
   28LYS     BB  249   6.192   2.063  18.543 -0.2094  0.0274  0.2454
   28LYS    SC1  250   6.228   2.366  18.567 -0.0411  0.1890  0.1656
   28LYS    SC2  251   6.377   2.602  18.515  0.1087 -0.2119  0.3350
   29GLY     BB  252   5.923   1.936  18.630 -0.0841 -0.2869  0.1792
   30ASN     BB  253   6.020   1.646  18.681  0.0447 -0.2887 -0.0668
   30ASN    SC1  254   5.807   1.432  18.726 -0.0055  0.0698 -0.2434
   31LYS     BB  255   6.243   1.715  18.886  0.1558  0.0827 -0.3073
   31LYS    SC1  256   6.531   1.654  18.772  0.3563  0.1353 -0.5344
   31LYS    SC2  257   6.703   1.557  18.552  0.3497 -0.0879  0.2473
   32ARG     BB  258   6.087   1.853  19.116  0.3353 -0.1617 -0.0356
   32ARG    SC1  259   6.082   1.779  19.421  0.0462  0.0099  0.1473
   32ARG    SC2  260   5.853   1.982  19.594 -0.1552 -0.0103 -0.1114
    1SER     BB  261   5.383   1.938  17.907 -0.0053 -0.0088 -0.1214
    1SER    SC1  262   5.501   2.110  18.015  0.4384  0.3468  0.3686
    2ILE     BB  263   5.198   1.774  17.719 -0.0101 -0.2816  0.1172
    2ILE    SC1  264   5.289   1.736  17.425 -0.0447  0.1512  0.0463
    3ILE     BB  265   5.226   1.492  17.845 -0.0310 -0.1855  0.3386
    3ILE    SC1  266   5.118   1.313  17.616  0.0711 -0.0441  0.1786
    4GLY     BB  267   5.107   1.509  18.131  0.0043  0.2297  0.3328
    5ILE     BB  268   4.822   1.617  18.078  0.0837  0.1591 -0.2777
    5ILE    SC1  269   4.596   1.756  18.239  0.0346 -0.0556 -0.1592
    6ILE     BB  270   4.720   1.383  17.903 -0.1418 -0.1117  0.2042
    6ILE    SC1  271   4.531   1.495  17.684  0.2273  0.0007 -0.0624
    7MET     BB  272   4.793   1.134  18.073  0.1271 -0.1202  0.0794
    7MET    SC1  273   5.068   0.965  17.899  0.0704 -0.0145  0.1467
    8GLY     BB  274   4.628   1.210  18.324 -0.0053 -0.1543  0.0035
    9ILE     BB  275   4.343   1.234  18.204  0.0708  0.1617 -0.1174
    9ILE    SC1  276   4.194   1.485  18.101  0.0070  0.1084 -0.1546
   10LEU     BB  277   4.332   0.948  18.086  0.2847  0.0421  0.1462
   10LEU    SC1  278   4.393   1.002  17.739 -0.0462 -0.0389  0.0171
   11GLY     BB  279   4.403   0.756  18.318 -0.1047 -0.3391 -0.0444
   12ASN     BB  280   4.196   0.850  18.528  0.0517 -0.2954  0.0916
   12ASN    SC1  281   4.279   1.087  18.678 -0.0991 -0.0681  0.0720
   13ILE     BB  282   3.948   0.796  18.350 -0.0845  0.2605  0.1023
   13ILE    SC1  283   3.967   0.544  18.170  0.1748  0.3258  0.0372
   14PRO     BB  284   3.759   0.665  18.587 -0.0379 -0.1606 -0.0873
   14PRO    SC1  285   3.656   0.383  18.531  0.0230  0.0605 -0.1298
   15GLN     BB  286   3.462   0.773  18.683 -0.1285 -0.1487 -0.3761
   15GLN    SC1  287   3.458   0.680  19.062 -0.1656 -0.1175  0.1676
   16VAL     BB  288   3.344   1.060  18.687  0.1000 -0.0565  0.0975
   16VAL    SC1  289   3.278   1.173  18.456  0.3264  0.0019  0.0595
   17ILE     BB  290   3.487   1.201  18.923  0.0810 -0.0883  0.1278
   17ILE    SC1  291   3.343   1.475  18.940  0.1853 -0.0135 -0.1555
   18GLN     BB  292   3.782   1.151  18.840  0.0788  0.0365  0.0434
   18GLN    SC1  293   3.967   0.881  19.000 -0.1758 -0.2201 -0.1630
   19ILE     BB  294   3.793   1.306  18.572  0.2916 -0.0010  0.0295
   19ILE    SC1  295   3.818   1.214  18.277  0.1633 -0.2325  0.0898
   20ILE     BB  296   3.727   1.591  18.674 -0.0235 -0.1433  0.2319
   20ILE    SC1  297   3.481   1.673  18.504  0.0593  0.1421  0.2473
   21MET     BB  298   3.966   1.633  18.867  0.0726 -0.1657  0.1189
   21MET    SC1  299   3.810   1.650  19.169 -0.0085  0.0695 -0.1919
   22SER     BB  300   4.188   1.668  18.655 -0.1973  0.2479 -0.1015
   22SER    SC1  301   4.444   1.627  18.663  0.0813 -0.0942 -0.0368
   23ILE     BB  302   4.077   1.922  18.516 -0.0304  0.2737 -0.1899
   23ILE    SC1  303   3.874   1.886  18.285  0.1096 -0.1631 -0.2493
   24VAL     BB  304   4.060   2.108  18.763  0.0199 -0.1506  0.1387
   24VAL    SC1  305   3.801   2.117  18.819  0.0014  0.1025  0.0216
   25LYS     BB  306   4.348   2.067  18.871  0.1103 -0.0110 -0.0460
   25LYS    SC1  307   4.207   1.953  19.171 -0.0435  0.0497 -0.1905
   25LYS    SC2  308   4.273   1.829  19.390  0.3361  0.0564  0.0711
   26ALA     BB  309   4.512   2.173  18.631 -0.1964  0.1616 -0.1816
   27PHE     BB  310   4.437   2.472  18.595 -0.2218  0.1729 -0.0356
   27PHE    SC1  311   4.209   2.455  18.384  0.2635  0.0288  0.0991
   27PHE    SC2  312   3.974   2.366  18.283  0.3310 -0.1233  0.0756
   27PHE    SC3  313   4.097   2.579  18.172  0.0770  0.1157  0.2469
   28LYS     BB  314   4.534   2.584  18.868  0.0781 -0.1347 -0.0133
   28LYS    SC1  315   4.305   2.475  19.073 -0.0673 -0.3002 -0.1226
   28LYS    SC2  316   4.067   2.488  19.236 -0.0018 -0.0974 -0.1033
   29GLY     BB  317   4.837   2.520  18.880  0.0884 -0.0610  0.1285
   30ASN     BB  318   4.949   2.667  18.630 -0.1282 -0.1925 -0.0470
   30ASN    SC1  319   4.966   2.452  18.421  0.2672 -0.4400 -0.0043
   31LYS     BB  320   4.872   2.951  18.727 -0.3377 -0.1937 -0.2059
   31LYS    SC1  321   4.976   3.064  18.429  0.0787 -0.1490  0.2554
   31LYS    SC2  322   5.124   3.027  18.179  0.1255  0.0701 -0.0569
   32ARG     BB  323   5.043   2.945  18.986 -0.0966  0.2129 -0.3516
   32ARG    SC1  324   4.964   3.150  19.201  0.0857  0.1838 -0.6790
   32ARG    SC2  325   5.160   3.367  19.330 -0.1728  0.0181  0.1185
    1SER     BB  326   1.534   3.122  19.358  0.0434 -0.0685  0.1192
    1SER    SC1  327   1.305   3.104  19.507  0.0481 -0.0195  0.0668
    2ILE     BB  328   1.577   3.315  19.119  0.2422 -0.2229  0.0293
    2ILE    SC1  329   1.703   3.182  18.868  0.2432 -0.0123 -0.0829
    3ILE     BB  330   1.629   3.581  19.269 -0.0096 -0.2198  0.1138
    3ILE    SC1  331   1.436   3.824  19.276  0.0753 -0.1534  0.1643
    4GLY     BB  332   1.889   3.502  19.418 -0.0764 -0.3443  0.1645
    5ILE     BB  333   2.070   3.431  19.177  0.2762  0.1685  0.2687
    5ILE    SC1  334   2.322   3.265  19.104  0.1428  0.0703  0.0255
    6ILE     BB  335   2.080   3.709  19.042 -0.0251 -0.0216 -0.1565
    6ILE    SC1  336   1.836   3.750  18.855 -0.0556 -0.2941 -0.1777
    7MET     BB  337   2.206   3.866  19.278 -0.2713 -0.1355  0.0526
    7MET    SC1  338   1.980   4.090  19.454 -0.1082  0.1596 -0.0371
    8GLY     BB  339   2.476   3.716  19.258 -0.2202 -0.0459  0.0637
    9ILE     BB  340   2.562   3.817  18.978 -0.4270  0.0657  0.0394
    9ILE    SC1  341   2.429   3.672  18.739  0.0411  0.1951 -0.3069
   10LEU     BB  342   2.602   4.120  19.035  0.0357  0.0142  0.0113
   10LEU    SC1  343   2.644   4.219  18.760 -0.0666 -0.1398 -0.2685
   11GLY     BB  344   2.827   4.078  19.244  0.1700 -0.0595 -0.1466
   12ASN     BB  345   3.033   3.913  19.081  0.1573 -0.1448 -0.0771
   12ASN    SC1  346   3.293   3.725  19.154  0.2069 -0.1986  0.2775
   13ILE     BB  347   3.094   4.131  18.869  0.0973 -0.0844 -0.0330
   13ILE    SC1  348   3.082   4.051  18.569  0.0492  0.1026 -0.0814
   14PRO     BB  349   3.414   4.201  18.913  0.0893  0.0295 -0.1523
   14PRO    SC1  350   3.573   3.979  18.782  0.0937 -0.1514 -0.1522
   15GLN     BB  351   3.546   4.497  18.853  0.1676  0.0232 -0.0134
   15GLN    SC1  352   3.687   4.479  19.237 -0.1581  0.0359  0.1747
   16VAL     BB  353   3.773   4.545  18.648  0.0685 -0.2424 -0.1874
   16VAL    SC1  354   3.797   4.642  18.403 -0.0986  0.3366  0.0188
   17ILE     BB  355   4.016   4.552  18.841 -0.0053 -0.0675 -0.1009
   17ILE    SC1  356   4.264   4.636  18.676 -0.1239  0.2672 -0.1144
   18GLN     BB  357   4.000   4.259  18.940 -0.2073 -0.0835 -0.1782
   18GLN    SC1  358   3.831   3.961  19.189  0.0376 -0.3462  0.0369
   19ILE     BB  359   4.042   4.095  18.680 -0.0101  0.0155 -0.2097
   19ILE    SC1  360   3.908   4.044  18.405 -0.1032 -0.3821 -0.0931
   20ILE     BB  361   4.318   4.200  18.585 -0.0427  0.0604 -0.2555
   20ILE    SC1  362   4.458   4.186  18.309 -0.0029 -0.1310 -0.2259
   21MET     BB  363   4.463   4.135  18.852 -0.3948  0.0571 -0.0615
   21MET    SC1  364   4.765   4.347  18.852  0.1286 -0.0443 -0.1473
   22SER     BB  365   4.413   3.829  18.858 -0.2429  0.0282 -0.2185
   22SER    SC1  366   4.241   3.746  18.978  0.1311 -0.2064  0.4089
   23ILE     BB  367   4.554   3.749  18.593  0.1813  0.0898 -0.0158
   23ILE    SC1  368   4.345   3.719  18.366  0.1279 -0.0939  0.0568
   24VAL     BB  369   4.832   3.877  18.644  0.0650  0.2695  0.1748
   24VAL    SC1  370   4.964   4.021  18.466  0.0293 -0.1388 -0.1894
   25LYS     BB  371   4.926   3.734  18.903  0.4393  0.0704 -0.0671
   25LYS    SC1  372   4.919   3.881  19.178 -0.0843  0.4594  0.1970
   25LYS    SC2  373   4.832   4.071  19.264  0.0326  0.1456  0.0251
   26ALA     BB  374   4.914   3.437  18.813 -0.2715  0.0848 -0.0502
   27PHE     BB  375   5.140   3.463  18.602 -0.0338 -0.1259  0.1753
   27PHE    SC1  376   4.998   3.539  18.352 -0.1581  0.3431 -0.0150
   27PHE    SC2  377   4.769   3.483  18.221  0.0497 -0.1485 -0.1811
   27PHE    SC3  378   4.985   3.568  18.084  0.1354 -0.2344 -0.0999
   28LYS     BB  379   5.374   3.566  18.777  0.0327  0.0412 -0.0106
   28LYS    SC1  380   5.676   3.755  18.730 -0.2063  0.2289  0.0384
   28LYS    SC2  381   5.856   3.788  18.939  0.2585 -0.0613  0.0096
   29GLY     BB  382   5.411   3.311  18.950 -0.0837  0.0077 -0.0349
   30ASN     BB  383   5.514   3.109  18.739  0.0888 -0.1627  0.2104
   30ASN    SC1  384   5.403   2.907  18.607  0.1331  0.0700 -0.0659
   31LYS     BB  385   5.769   3.265  18.656 -0.1511  0.0717 -0.0961
   31LYS    SC1  386   5.961   3.103  18.456 -0.0582 -0.1481 -0.2807
   31LYS    SC2  387   6.226   3.106  18.421  0.2624  0.2412  0.0355
   32ARG     BB  388   5.891   3.270  18.941  0.2232 -0.2737 -0.2468
   32ARG    SC1  389   5.830   3.094  19.224  0.1705  0.1336  0.0153
   32ARG    SC2  390   5.976   2.865  19.463 -0.3386  0.0798 -0.0158
    1SER     BB  391   7.184  11.542  15.406  0.1008  0.0915 -0.1389
    1SER    SC1  392   7.132  11.315  15.391 -0.0438 -0.0024  0.0245
    2ILE     BB  393   7.302  11.704  15.642  0.3964 -0.3314  0.0091
    2ILE    SC1  394   7.264  11.774  15.942 -0.0377  0.2733 -0.1773
    3ILE     BB  395   7.491  11.892  15.484  0.0365  0.0298  0.0007
    3ILE    SC1  396   7.782  11.913  15.591 -0.0304 -0.2781  0.2521
    4GLY     BB  397   7.286  12.027  15.295  0.2049  0.0598 -0.1622
    5ILE     BB  398   7.089  12.193  15.468  0.2290 -0.1460  0.0660
    5ILE    SC1  399   6.891  12.066  15.670  0.4441 -0.0069  0.3689
    6ILE     BB  400   7.287  12.388  15.605  0.2096 -0.1116  0.0427
    6ILE    SC1  401   7.183  12.487  15.880  0.1012  0.2054 -0.1106
    7MET     BB  402   7.396  12.535  15.355 -0.0169 -0.0634 -0.0287
    7MET    SC1  403   7.748  12.360  15.307  0.2555  0.0755  0.0639
    8GLY     BB  404   7.134  12.640  15.228  0.1385  0.2119 -0.1259
    9ILE     BB  405   7.032  12.825  15.455 -0.1591 -0.1137  0.0097
    9ILE    SC1  406   6.861  12.699  15.682 -0.2518 -0.0335 -0.0156
   10LEU     BB  407   7.271  13.019  15.491 -0.1144 -0.1613 -0.0308
   10LEU    SC1  408   7.132  13.190  15.745 -0.1367  0.2099 -0.0571
   11GLY     BB  409   7.313  13.082  15.190 -0.0185 -0.2771 -0.0424
   12ASN     BB  410   7.043  13.210  15.107  0.0418 -0.0651  0.0839
   12ASN    SC1  411   6.996  13.161  14.825  0.0911  0.1788  0.1199
   13ILE     BB  412   7.020  13.443  15.311  0.1331 -0.1641  0.2083
   13ILE    SC1  413   6.757  13.363  15.454  0.1087 -0.1565  0.1677
   14PRO     BB  414   7.107  13.698  15.121  0.1335 -0.0855  0.3138
   14PRO    SC1  415   6.917  13.676  14.892 -0.1516 -0.0577 -0.3318
   15GLN     BB  416   7.326  13.931  15.037 -0.1776  0.1110  0.0323
   15GLN    SC1  417   7.453  13.992  14.671  0.2645  0.0859 -0.0279
   16VAL     BB  418   7.337  14.144  15.263  0.0341  0.0187  0.1102
   16VAL    SC1  419   7.351  14.112  15.525 -0.1530  0.1760  0.1401
   17ILE     BB  420   7.165  14.356  15.116  0.0987  0.0220  0.0385
   17ILE    SC1  421   7.224  14.614  15.276  0.0577  0.1111 -0.0898
   18GLN     BB  422   6.914  14.179  15.071 -0.0703  0.1490  0.4489
   18GLN    SC1  423   6.676  14.088  14.798  0.1430 -0.1960 -0.0765
   19ILE     BB  424   6.843  14.099  15.362 -0.2647 -0.0493  0.3486
   19ILE    SC1  425   6.938  13.862  15.537 -0.0201 -0.0036  0.2796
   20ILE     BB  426   6.811  14.393  15.457  0.3190  0.0622  0.2212
   20ILE    SC1  427   6.964  14.555  15.672  0.4661 -0.0044  0.1673
   21MET     BB  428   6.589  14.509  15.273  0.2019 -0.1221  0.2441
   21MET    SC1  429   6.700  14.710  14.963  0.2343 -0.1627 -0.0891
   22SER     BB  430   6.362  14.308  15.335  0.0478 -0.0364 -0.0357
   22SER    SC1  431   6.271  14.129  15.148 -0.0677 -0.1108 -0.2290
   23ILE     BB  432   6.344  14.375  15.637 -0.0982 -0.0519 -0.0407
   23ILE    SC1  433   6.505  14.175  15.810 -0.2143  0.0701  0.2109
   24VAL     BB  434   6.271  14.676  15.628 -0.0052 -0.0255  0.0812
   24VAL    SC1  435   6.454  14.868  15.620  0.0164 -0.0609 -0.3367
   25LYS     BB  436   5.997  14.668  15.484 -0.0311  0.2512  0.1106
   25LYS    SC1  437   6.018  14.594  15.110  0.1749  0.1244 -0.1852
   25LYS    SC2  438   6.000  14.435  14.883 -0.0987  0.2834  0.1835
   26ALA     BB  439   5.829  14.504  15.686 -0.0965 -0.0068 -0.1479
   27PHE     BB  440   5.872  14.696  15.926 -0.1733  0.0200 -0.1556
   27PHE    SC1  441   6.102  14.673  16.108 -0.0373  0.2368  0.0922
   27PHE    SC2  442   6.271  14.472  16.169 -0.1101  0.1001 -0.1513
   27PHE    SC3  443   6.368  14.720  16.124  0.0192  0.0379 -0.2201
   28LYS     BB  444   5.751  14.956  15.806 -0.2262  0.0876  0.0424
   28LYS    SC1  445   5.936  15.084  15.662  0.0490 -0.1503 -0.1874
   28LYS    SC2  446   6.003  15.265  15.461 -0.4081  0.2533  0.1521
   29GLY     BB  447   5.466  14.859  15.731 -0.2322  0.1811 -0.0561
   30ASN     BB  448   5.334  14.794  16.004 -0.0370  0.1504  0.0318
   30ASN    SC1  449   5.009  14.753  15.872  0.1369  0.1340  0.1456
   31LYS     BB  450   5.379  15.071  16.137 -0.1855  0.0111  0.3775
   31LYS    SC1  451   5.256  15.043  16.383 -0.1098 -0.0699 -0.0908
   31LYS    SC2  452   5.032  15.070  16.542  0.1205  0.0481  0.1353
   32ARG     BB  453   5.240  15.252  15.928  0.0103 -0.3630 -0.0879
   32ARG    SC1  454   4.938  15.303  15.993  0.1230 -0.2196  0.1670
   32ARG    SC2  455   4.815  15.574  16.125  0.0433  0.0114  0.2283
    1SER     BB  456  10.936   9.326  16.184  0.1464  0.0384  0.0391
    1SER    SC1  457  10.823   9.078  16.134  0.0166  0.0699 -0.1576
    2ILE     BB  458  10.813   9.584  16.303 -0.0722 -0.0205 -0.0541
    2ILE    SC1  459  10.528   9.676  16.383  0.0752  0.1990  0.2289
    3ILE     BB  460  10.968   9.802  16.146 -0.0983 -0.0343 -0.0989
    3ILE    SC1  461  11.250   9.804  16.274 -0.1567  0.1109  0.0305
    4GLY     BB  462  10.884   9.732  15.856 -0.0601  0.2181 -0.1720
    5ILE     BB  463  10.579   9.772  15.901 -0.0533  0.0909 -0.0050
    5ILE    SC1  464  10.338   9.588  15.962  0.0609 -0.0534  0.0152
    6ILE     BB  465  10.560  10.073  15.973 -0.0163  0.1835 -0.3678
    6ILE    SC1  466  10.299  10.140  16.126  0.0603 -0.1852 -0.0667
    7MET     BB  467  10.669  10.219  15.722  0.3022 -0.1042 -0.4011
    7MET    SC1  468  10.758  10.593  15.818 -0.3600  0.1977  0.2187
    8GLY     BB  469  10.461  10.124  15.513 -0.1630 -0.1512  0.0725
    9ILE     BB  470  10.211  10.236  15.659  0.0820 -0.0408  0.4140
    9ILE    SC1  471  10.035   9.997  15.747  0.0955 -0.2239 -0.0414
   10LEU     BB  472  10.261  10.539  15.703 -0.0602  0.0302  0.0974
   10LEU    SC1  473  10.275  10.593  16.017  0.0258 -0.1006  0.0064
   11GLY     BB  474  10.310  10.642  15.414 -0.0370 -0.1815  0.0250
   12ASN     BB  475  10.041  10.557  15.284 -0.0055 -0.2632  0.0122
   12ASN    SC1  476   9.992  10.560  14.989  0.1612 -0.2269 -0.3294
   13ILE     BB  477   9.864  10.700  15.494  0.1409  0.0316 -0.0614
   13ILE    SC1  478   9.827  10.772  15.794  0.2524 -0.2191  0.0141
   14PRO     BB  479   9.665  10.925  15.356 -0.0269 -0.0979 -0.0328
   14PRO    SC1  480   9.611  10.950  15.076  0.4647  0.0182 -0.0552
   15GLN     BB  481   9.620  11.174  15.567 -0.2383 -0.0350 -0.1513
   15GLN    SC1  482   9.710  11.450  15.257  0.0035  0.2347  0.2437
   16VAL     BB  483   9.378  11.172  15.762  0.0241  0.0072  0.1797
   16VAL    SC1  484   9.414  11.076  16.006  0.2339 -0.0829  0.1155
   17ILE     BB  485   9.190  11.338  15.581 -0.0619 -0.1638  0.1105
   17ILE    SC1  486   9.147  11.632  15.669 -0.2873 -0.1556 -0.0217
   18GLN     BB  487   9.185  11.156  15.330 -0.1190  0.0156 -0.0195
   18GLN    SC1  488   9.322  11.322  14.979  0.1120 -0.1580  0.2703
   19ILE     BB  489   9.075  10.888  15.439  0.0447 -0.1641 -0.2917
   19ILE    SC1  490   9.269  10.706  15.598 -0.0738 -0.1283 -0.1057
   20ILE     BB  491   8.797  10.965  15.552  0.0827 -0.1312 -0.2209
   20ILE    SC1  492   8.781  10.805  15.817  0.1987  0.0245 -0.1187
   21MET     BB  493   8.646  11.034  15.291  0.2093  0.2724 -0.1917
   21MET    SC1  494   8.380  11.251  15.188  0.0933  0.1277 -0.4485
   22SER     BB  495   8.625  10.765  15.139  0.0272  0.2066 -0.0515
   22SER    SC1  496   8.789  10.641  14.994  0.1070  0.1692  0.4628
   23ILE     BB  497   8.452  10.607  15.342  0.0409  0.0696 -0.1457
   23ILE    SC1  498   8.453  10.471  15.620  0.1554  0.2907 -0.0368
   24VAL     BB  499   8.195  10.780  15.352 -0.0089 -0.0209  0.1717
   24VAL    SC1  500   8.048  10.752  15.571 -0.3141  0.0191 -0.0250
   25LYS     BB  501   8.130  10.750  15.051 -0.2594  0.0617  0.2164
   25LYS    SC1  502   8.305  10.840  14.779  0.1618  0.1765  0.5056
   25LYS    SC2  503   8.372  10.998  14.568 -0.0751 -0.3134  0.1403
   26ALA     BB  504   8.096  10.442  15.041 -0.0361  0.0446 -0.0829
   27PHE     BB  505   7.882  10.389  15.259  0.1537 -0.0078  0.0922
   27PHE    SC1  506   7.696  10.171  15.389  0.0158  0.0496 -0.0835
   27PHE    SC2  507   7.742   9.920  15.476 -0.0468  0.0412 -0.0754
   27PHE    SC3  508   7.489  10.012  15.456 -0.0185  0.1464  0.0437
   28LYS     BB  509   7.667  10.576  15.136  0.1027 -0.0098  0.1785
   28LYS    SC1  510   7.668  10.895  15.198  0.3237  0.1146 -0.2328
   28LYS    SC2  511   7.489  11.062  15.170  0.0684  0.0584  0.0058
   29GLY     BB  512   7.646  10.454  14.852  0.0812 -0.1002  0.2188
   30ASN     BB  513   7.565  10.158  14.896  0.1484 -0.1458  0.0375
   30ASN    SC1  514   7.564   9.997  14.619 -0.1198 -0.1535  0.1143
   31LYS     BB  515   7.289  10.182  15.036  0.1141 -0.1017 -0.0371
   31LYS    SC1  516   7.084   9.910  15.084  0.0408 -0.0637 -0.2153
   31LYS    SC2  517   6.840   9.883  14.908  0.0742 -0.0304  0.0620
   32ARG     BB  518   7.126  10.334  14.821  0.2185 -0.1667 -0.1626
   32ARG    SC1  519   7.099  10.127  14.559  0.1043  0.2966 -0.0130
   32ARG    SC2  520   7.221  10.065  14.220  0.1469  0.0527 -0.1442
   33POPC   NC3  521   0.332   9.436  18.880  0.0261  0.1949  0.0923
   33POPC   PO4  522   0.541   9.109  19.048  0.3102  0.4972 -0.0852
   33POPC   GL1  523   0.595   8.777  18.800  0.2330  0.1433  0.0264
   33POPC   GL2  524   0.897   8.835  18.691  0.3516  0.2455  0.0918
   33POPC   C1A  525   0.408   8.445  18.641  0.1331  0.4997 -0.1859
   33POPC   D2A  526   0.266   8.149  18.409 -0.1232 -0.0094 -0.0599
   33POPC   C3A  527  -0.059   8.054  18.299  0.2827 -0.0788  0.2630
   33POPC   C4A  528  -0.179   7.862  17.871  0.2948 -0.1043 -0.3883
   33POPC   C1B  529   0.452   8.940  18.353 -0.0294 -0.4071  0.1149
   33POPC   C2B  530   0.257   8.605  18.142  0.0453 -0.0235  0.2359
   33POPC   C3B  531   0.259   8.281  17.867  0.2111 -0.0734  0.0407
   33POPC   C4B  532   0.276   7.922  17.590 -0.3090 -0.3174 -0.2943
   34POPC   NC3  533   0.513  10.667  20.011  0.0738 -0.1720  0.1228
   34POPC   PO4  534   0.391  10.679  19.549 -0.1864 -0.1078  0.2535
   34POPC   GL1  535   0.410  11.021  19.125  0.3119 -0.0214 -0.0172
   34POPC   GL2  536   0.561  10.733  18.948  0.1259  0.3230 -0.0707
   34POPC   C1A  537   0.743  11.237  18.845  0.0379 -0.2676  0.1363
   34POPC   D2A  538   0.763  11.309  18.401 -0.1267 -0.1220 -0.3013
   34POPC   C3A  539   1.055  11.413  18.033 -0.0666 -0.2797 -0.1608
   34POPC   C4A  540   1.218  11.474  17.618  0.0647  0.1211 -0.0837
   34POPC   C1B  541   0.680  10.770  18.541  0.2025 -0.1401  0.1218
   34POPC   C2B  542   0.587  10.976  18.110  0.1763  0.0573  0.3590
   34POPC   C3B  543   0.758  10.966  17.752  0.0633  0.1893  0.1463
   34POPC   C4B  544   0.805  11.169  17.307 -0.0741 -0.0692 -0.3364
   35POPC   NC3  545   9.032   9.724  19.153  0.5512 -0.1206 -0.0117
   35POPC   PO4  546   9.458   9.676  19.022  0.1127 -0.0375 -0.4125
   35POPC   GL1  547   9.393   9.658  18.607  0.0058 -0.3982 -0.4131
   35POPC   GL2  548   9.655   9.846  18.524 -0.4137  0.1764 -0.1412
   35POPC   C1A  549   9.447   9.338  18.092 -0.0376 -0.0695  0.1580
   35POPC   D2A  550   9.600   9.406  17.644 -0.0162  0.1180  0.1532
   35POPC   C3A  551   9.928   9.653  17.337 -0.1098  0.3446 -0.0326
   35POPC   C4A  552  10.179   9.680  16.939 -0.1126  0.2453  0.1136
   35POPC   C1B  553   9.320   9.838  18.118 -0.1331 -0.1609  0.2942
   35POPC   C2B  554   9.177   9.675  17.743  0.3372  0.1748  0.4156
   35POPC   C3B  555   9.125   9.211  17.572 -0.0084 -0.3215 -0.0055
   35POPC   C4B  556   8.896   8.932  17.269 -0.1430  0.2195  0.2497
   36POPC   NC3  557   8.737   9.397  19.689 -0.1015  0.0098 -0.2128
   36POPC   PO4  558   8.909   9.284  19.356 -0.2868 -0.0924 -0.2012
   36POPC   GL1  559   8.747   8.979  19.036 -0.0182  0.3321  0.3444
   36POPC   GL2  560   8.466   8.742  18.929  0.1294 -0.4335  0.0315
   36POPC   C1A  561   8.682   9.209  18.616 -0.0552  0.1783  0.2434
   36POPC   D2A  562   9.010   8.945  18.287  0.0141 -0.2627 -0.0142
   36POPC   C3A  563   9.059   8.824  17.877  0.0953  0.0647 -0.1689
   36POPC   C4A  564   8.940   8.508  17.643  0.1910  0.0263  0.3477
   36POPC   C1B  565   8.414   8.741  18.469 -0.0953  0.0779 -0.1569
   36POPC   C2B  566   8.109   8.726  18.123  0.0388 -0.0615  0.1071
   36POPC   C3B  567   8.099   8.813  17.782  0.0455 -0.1308 -0.1226
   36POPC   C4B  568   7.869   9.073  17.449 -0.2675 -0.2599  0.1596
   37POPC   NC3  569   6.278  11.696  18.993  0.2060 -0.1645 -0.0572
   37POPC   PO4  570   6.173  11.407  18.783 -0.3806  0.2925  0.3107
   37POPC   GL1  571   6.083  11.602  18.503  0.2570  0.1213 -0.0843
   37POPC   GL2  572   6.133  11.883  18.556  0.0647 -0.0224 -0.0051
   37POPC   C1A  573   5.989  11.826  18.087  0.0018  0.1425  0.2430
   37POPC   D2A  574   5.830  12.144  17.843  0.1149  0.2545 -0.0278
   37POPC   C3A  575   5.582  12.607  17.901 -0.0121  0.0409 -0.0833
   37POPC   C4A  576   5.466  12.891  17.811  0.5187 -0.1933 -0.2348
   37POPC   C1B  577   6.022  12.278  18.344 -0.0806 -0.0687  0.3093
   37POPC   C2B  578   6.067  12.503  18.025 -0.1235 -0.1120 -0.1786
   37POPC   C3B  579   6.207  12.787  17.877 -0.1762 -0.1800 -0.2463
   37POPC   C4B  580   6.506  13.076  17.645 -0.4869 -0.1610 -0.1094
   38POPC   NC3  581   1.027   5.839  19.426  0.2845 -0.1917  0.1637
   38POPC   PO4  582   1.391   5.726  19.335  0.1993  0.1887  0.1086
   38POPC   GL1  583   1.227   5.822  18.895 -0.2072 -0.1224 -0.0950
   38POPC   GL2  584   0.904   5.801  18.936  0.0780  0.1846 -0.0066
   38POPC   C1A  585   1.210   5.972  18.405  0.0251  0.2128  0.4615
   38POPC   D2A  586   1.388   6.091  17.977  0.3474 -0.4253 -0.2970
   38POPC   C3A  587   1.246   6.508  17.855 -0.0288  0.1379 -0.0091
   38POPC   C4A  588   0.945   6.622  17.511 -0.2633  0.0446  0.1459
   38POPC   C1B  589   0.761   5.958  18.553  0.0004 -0.4248 -0.2097
   38POPC   C2B  590   0.758   6.179  18.148  0.1001  0.0835  0.1269
   38POPC   C3B  591   0.518   5.967  17.782 -0.3419  0.2876  0.2260
   38POPC   C4B  592   0.137   5.920  17.483  0.1548  0.0462  0.0394
   39POPC   NC3  593   0.852   1.549  19.487  0.0922 -0.0857 -0.2942
   39POPC   PO4  594   0.775   1.979  19.554  0.1394  0.1219 -0.0862
   39POPC   GL1  595   0.653   2.003  19.143 -0.0356  0.2197  0.3257
   39POPC   GL2  596   0.333   2.005  18.891 -0.1870  0.1747 -0.0038
   39POPC   C1A  597   0.878   2.050  18.813  0.1341  0.1388 -0.0772
   39POPC   D2A  598   1.127   2.095  18.414  0.0586  0.0500  0.0421
   39POPC   C3A  599   1.307   2.070  17.997 -0.0814 -0.1165 -0.2944
   39POPC   C4A  600   1.700   2.401  17.878  0.1005 -0.0223 -0.1453
   39POPC   C1B  601   0.237   2.068  18.395  0.0054  0.0044 -0.0653
   39POPC   C2B  602   0.005   1.965  18.014 -0.0685 -0.0970  0.4185
   39POPC   C3B  603  -0.197   2.204  17.680  0.1843  0.0370 -0.2170
   39POPC   C4B  604  -0.316   2.090  17.247  0.2573  0.0757 -0.0546
   40POPC   NC3  605   9.963  11.364  19.194  0.0743 -0.0506  0.0500
   40POPC   PO4  606  10.406  11.309  18.995 -0.1671  0.5172  0.0538
   40POPC   GL1  607  10.479  11.117  18.595 -0.0451  0.0142  0.2026
   40POPC   GL2  608  10.769  11.274  18.464 -0.2607  0.0399 -0.1949
   40POPC   C1A  609  10.205  11.082  18.213  0.0438  0.1334 -0.2115
   40POPC   D2A  610   9.942  11.250  17.944  0.1719  0.0228 -0.0510
   40POPC   C3A  611   9.525  11.378  17.838  0.3173  0.0837 -0.0911
   40POPC   C4A  612   9.206  11.322  17.562  0.1696  0.0263  0.1920
   40POPC   C1B  613  10.713  11.150  18.044 -0.3184  0.1262  0.0731
   40POPC   C2B  614  10.630  11.331  17.644 -0.1270 -0.2085  0.1248
   40POPC   C3B  615  10.805  11.167  17.301 -0.0502 -0.1332  0.3332
   40POPC   C4B  616  11.073  10.962  17.002  0.1055 -0.3953 -0.0103
   41POPC   NC3  617   2.540  10.075  19.836 -0.2650 -0.1487 -0.0030
   41POPC   PO4  618   2.939  10.185  19.594 -0.0333 -0.0141  0.1113
   41POPC   GL1  619   3.170  10.142  19.198  0.1482 -0.0296 -0.3943
   41POPC   GL2  620   3.325   9.920  19.133 -0.1347 -0.1422 -0.3444
   41POPC   C1A  621   3.007  10.213  18.779 -0.0305 -0.1108 -0.0633
   41POPC   D2A  622   2.713  10.276  18.396 -0.0444  0.2579  0.1007
   41POPC   C3A  623   2.331  10.054  18.063  0.0943 -0.0077  0.2361
   41POPC   C4A  624   2.060   9.893  17.831  0.0943 -0.5939  0.1787
   41POPC   C1B  625   3.465   9.837  18.717  0.0566  0.0811  0.0865
   41POPC   C2B  626   3.655   9.947  18.369 -0.2169 -0.1324  0.2844
   41POPC   C3B  627   3.686  10.054  17.953 -0.2194  0.1221 -0.0899
   41POPC   C4B  628   3.616  10.197  17.691 -0.2380 -0.0807  0.0903
   42POPC   NC3  629   8.789  11.667  18.665  0.2892 -0.1504  0.1392
   42POPC   PO4  630   8.871  11.233  18.787 -0.2382  0.0000  0.3173
   42POPC   GL1  631   8.977  11.112  18.355  0.2118 -0.0666 -0.0005
   42POPC   GL2  632   9.265  10.850  18.343 -0.3212 -0.0578  0.0322
   42POPC   C1A  633   8.964  11.353  17.992  0.0038 -0.0049 -0.2611
   42POPC   D2A  634   9.082  11.777  17.785  0.1552  0.1055 -0.0144
   42POPC   C3A  635   9.119  11.765  17.384 -0.1146 -0.0172 -0.1271
   42POPC   C4A  636   8.944  11.961  17.056  0.0410 -0.1512 -0.0282
   42POPC   C1B  637   9.360  10.870  17.888 -0.1035  0.0305 -0.1521
   42POPC   C2B  638   9.672  10.988  17.579  0.1065  0.4068 -0.1971
   42POPC   C3B  639   9.456  10.958  17.172  0.0827  0.0302 -0.0689
   42POPC   C4B  640   9.167  11.237  16.946 -0.1097 -0.2975 -0.0619
   43POPC   NC3  641  10.336  10.829  19.018  0.2926 -0.3459  0.1172
   43POPC   PO4  642   9.939  10.456  18.910  0.2370 -0.4262  0.1769
   43POPC   GL1  643   9.862  10.306  18.542 -0.0056 -0.2996 -0.0088
   43POPC   GL2  644  10.114  10.100  18.537  0.3544 -0.0915 -0.1395
   43POPC   C1A  645   9.808  10.248  18.080 -0.1573  0.2519  0.2596
   43POPC   D2A  646  10.017  10.414  17.697  0.0166 -0.0618 -0.2439
   43POPC   C3A  647  10.003  10.169  17.303  0.1173 -0.2224  0.0352
   43POPC   C4A  648   9.783   9.982  17.010  0.1273 -0.1964  0.5277
   43POPC   C1B  649  10.561  10.165  18.370  0.0258  0.0169 -0.2147
   43POPC   C2B  650  10.938  10.218  18.137 -0.0810 -0.2995  0.1764
   43POPC   C3B  651  11.298  10.276  18.008 -0.1220  0.3430 -0.0052
   43POPC   C4B  652  11.390  10.484  17.625  0.0673  0.1455  0.2051
   44POPC   NC3  653   8.227  11.218  19.230  0.1079 -0.1310  0.3540
   44POPC   PO4  654   8.232  10.827  18.834  0.1496  0.1758 -0.0012
   44POPC   GL1  655   8.539  10.889  18.542  0.1094 -0.2180  0.0434
   44POPC   GL2  656   8.656  10.671  18.385  0.4680  0.0818  0.1459
   44POPC   C1A  657   8.542  11.128  18.175  0.1833 -0.0138  0.2511
   44POPC   D2A  658   8.293  10.971  17.790  0.2213 -0.1875  0.1271
   44POPC   C3A  659   7.870  11.108  17.804  0.0034 -0.0654  0.1519
   44POPC   C4A  660   7.338  11.199  17.807  0.0006  0.1300 -0.3601
   44POPC   C1B  661   8.844  10.691  18.014  0.1280 -0.0221 -0.2445
   44POPC   C2B  662   8.824  10.541  17.557  0.3022 -0.0173 -0.1898
   44POPC   C3B  663   8.733  10.338  17.181  0.0376  0.0734  0.1023
   44POPC   C4B  664   8.419  10.072  17.039  0.1274  0.2202  0.0722
   45POPC   NC3  665   6.212   4.426  18.957  0.0596 -0.0289  0.1276
   45POPC   PO4  666   6.428   4.043  18.951  0.1801  0.1200  0.1551
   45POPC   GL1  667   6.404   4.143  18.500 -0.0541 -0.1622 -0.3759
   45POPC   GL2  668   6.464   3.948  18.203 -0.0415 -0.3373 -0.3483
   45POPC   C1A  669   6.609   4.397  18.109  0.0013  0.1504 -0.0697
   45POPC   D2A  670   6.586   4.664  17.711 -0.0141  0.0274 -0.1256
   45POPC   C3A  671   6.680   4.625  17.227  0.1731  0.1619  0.1670
   45POPC   C4A  672   7.115   4.451  17.142  0.1015  0.2826  0.2040
   45POPC   C1B  673   6.641   3.880  17.762  0.3018 -0.0168  0.1747
   45POPC   C2B  674   6.645   3.637  17.294 -0.1583  0.1267 -0.0386
   45POPC   C3B  675   6.576   3.642  16.861  0.1455 -0.1912  0.0158
   45POPC   C4B  676   6.300   3.843  16.528 -0.0245  0.2735 -0.1090
   46POPC   NC3  677   5.440   0.096  19.132  0.0950 -0.0316  0.1075
   46POPC   PO4  678   5.012  -0.126  19.108 -0.0471  0.1889 -0.2506
   46POPC   GL1  679   4.806  -0.121  18.756 -0.0410  0.0062 -0.2673
   46POPC   GL2  680   4.531  -0.252  18.738  0.4165 -0.0054  0.3397
   46POPC   C1A  681   5.005  -0.015  18.339  0.1417  0.2178  0.2026
   46POPC   D2A  682   5.112   0.235  17.992  0.3690  0.0384  0.0544
   46POPC   C3A  683   5.237   0.047  17.666  0.1054  0.1574  0.1044
   46POPC   C4A  684   4.936  -0.058  17.219  0.3573  0.0359  0.1642
   46POPC   C1B  685   4.576  -0.292  18.345 -0.2517 -0.1325 -0.2166
   46POPC   C2B  686   4.378  -0.457  17.971  0.2441  0.2590 -0.0723
   46POPC   C3B  687   4.168  -0.654  17.645 -0.0756 -0.0668  0.0774
   46POPC   C4B  688   4.298  -0.991  17.338  0.0215 -0.0832 -0.0266
   47POPC   NC3  689   7.061   2.274  18.749  0.1521 -0.1402 -0.3933
   47POPC   PO4  690   6.795   2.578  18.740 -0.3869  0.1748 -0.0701
   47POPC   GL1  691   6.995   2.498  18.250  0.2626 -0.0330 -0.1749
   47POPC   GL2  692   6.978   2.321  17.991 -0.3993 -0.1089 -0.2997
   47POPC   C1A  693   7.439   2.554  17.952 -0.0104  0.0626  0.1533
   47POPC   D2A  694   7.468   2.681  17.531 -0.2011  0.3930 -0.1266
   47POPC   C3A  695   7.247   2.575  17.144  0.1816 -0.0590 -0.0472
   47POPC   C4A  696   6.843   2.416  17.014 -0.2645  0.0616 -0.3247
   47POPC   C1B  697   7.062   2.233  17.618 -0.0080  0.0781 -0.0198
   47POPC   C2B  698   7.052   1.962  17.206 -0.0075 -0.1662  0.0772
   47POPC   C3B  699   7.355   1.733  16.862 -0.2670 -0.1179 -0.0208
   47POPC   C4B  700   7.480   1.314  16.659  0.1463 -0.0206 -0.0493
   48POPC   NC3  701   7.420   7.631  19.184 -0.0841  0.0703  0.3811
   48POPC   PO4  702   7.203   7.335  19.046  0.2230  0.1305 -0.1244
   48POPC   GL1  703   7.220   7.611  18.596  0.1222  0.2936 -0.3169
   48POPC   GL2  704   7.569   7.719  18.698  0.1230 -0.3410  0.4237
   48POPC   C1A  705   7.373   7.375  18.192  0.1445  0.0084  0.1016
   48POPC   D2A  706   7.426   7.130  17.761 -0.0557 -0.0045  0.0707
   48POPC   C3A  707   7.800   7.226  17.457 -0.1184 -0.0417 -0.0041
   48POPC   C4A  708   8.244   7.040  17.494  0.1141  0.1080  0.1773
   48POPC   C1B  709   7.528   7.993  18.280 -0.1238 -0.0198  0.2900
   48POPC   C2B  710   7.205   8.195  17.978 -0.2307  0.4373 -0.0030
   48POPC   C3B  711   6.886   8.056  17.649  0.1212  0.0398  0.1556
   48POPC   C4B  712   6.569   8.135  17.487  0.1348  0.0167  0.0407
   49POPC   NC3  713   8.877   1.593  19.027  0.0504  0.1018 -0.3068
   49POPC   PO4  714   8.613   1.866  19.003 -0.1221 -0.1417  0.2214
   49POPC   GL1  715   8.640   1.838  18.613  0.0203  0.0958 -0.2493
   49POPC   GL2  716   8.847   1.579  18.506 -0.1312  0.0896  0.1151
   49POPC   C1A  717   8.659   1.918  18.133 -0.3228 -0.0655 -0.1085
   49POPC   D2A  718   8.633   1.976  17.693  0.2614  0.0109  0.1910
   49POPC   C3A  719   8.310   2.255  17.627  0.0237  0.3258  0.1496
   49POPC   C4A  720   8.002   2.565  17.499  0.0994 -0.1404  0.1245
   49POPC   C1B  721   9.036   1.566  18.057 -0.0669 -0.0410 -0.0229
   49POPC   C2B  722   9.066   1.248  17.682  0.0038  0.2695 -0.0547
   49POPC   C3B  723   9.436   1.135  17.412 -0.1255 -0.0140 -0.6007
   49POPC   C4B  724   9.851   0.868  17.240  0.2552 -0.2380  0.0966
   50POPC   NC3  725   4.000   8.790  19.349  0.0304 -0.0578 -0.0619
   50POPC   PO4  726   3.621   8.976  19.406  0.1687 -0.0677  0.2077
   50POPC   GL1  727   3.868   9.196  19.012 -0.1773 -0.2420  0.1384
   50POPC   GL2  728   3.704   9.366  18.797  0.0019  0.0854 -0.1637
   50POPC   C1A  729   3.815   8.944  18.549  0.1297 -0.0474  0.0694
   50POPC   D2A  730   3.925   8.401  18.354  0.2294  0.1950 -0.3684
   50POPC   C3A  731   4.333   8.358  18.071  0.1084 -0.1543  0.4220
   50POPC   C4A  732   4.176   8.372  17.596  0.1114  0.0455 -0.2371
   50POPC   C1B  733   3.674   9.453  18.375  0.2252  0.0591  0.1844
   50POPC   C2B  734   3.730   9.502  17.944  0.0070 -0.4606  0.0238
   50POPC   C3B  735   3.749   9.656  17.622 -0.2425 -0.1548 -0.0972
   50POPC   C4B  736   4.079   9.890  17.552  0.0472  0.0796  0.1698
   51POPC   NC3  737   4.243   5.022  19.454 -0.0513  0.2196 -0.1798
   51POPC   PO4  738   3.917   4.903  19.155  0.0839  0.0980  0.0795
   51POPC   GL1  739   3.726   5.058  18.785 -0.2463  0.1087 -0.0103
   51POPC   GL2  740   3.422   4.995  18.685  0.3090  0.1807 -0.0506
   51POPC   C1A  741   3.835   5.300  18.480 -0.2193 -0.1623 -0.0046
   51POPC   D2A  742   3.913   5.379  18.025 -0.0777  0.0640  0.1479
   51POPC   C3A  743   4.294   5.179  17.932  0.1303 -0.1242 -0.0814
   51POPC   C4A  744   4.773   5.380  17.890  0.1041  0.2019 -0.2235
   51POPC   C1B  745   3.485   5.007  18.194  0.0527  0.0962 -0.2310
   51POPC   C2B  746   3.473   5.001  17.740  0.2286 -0.0627  0.0114
   51POPC   C3B  747   3.644   4.820  17.320 -0.0625 -0.1996 -0.2996
   51POPC   C4B  748   3.466   4.436  17.239 -0.2382  0.0379  0.0467
   52POPC   NC3  749   3.384  10.404  15.044 -0.0985 -0.3011 -0.0325
   52POPC   PO4  750   3.070  10.167  15.397  0.0502  0.2969  0.2208
   52POPC   GL1  751   3.135  10.265  15.812 -0.2965  0.2856  0.1508
   52POPC   GL2  752   2.961  10.528  15.989  0.1117 -0.0880 -0.0805
   52POPC   C1A  753   3.026   9.886  16.136  0.0155  0.1873 -0.1829
   52POPC   D2A  754   3.119   9.748  16.543  0.1112  0.0200  0.1848
   52POPC   C3A  755   3.589   9.721  16.553 -0.4308  0.2385  0.3069
   52POPC   C4A  756   3.705   9.301  16.355  0.1300 -0.1935  0.0962
   52POPC   C1B  757   2.998  10.399  16.312  0.1579  0.2636 -0.0173
   52POPC   C2B  758   3.008  10.382  16.802  0.0816  0.1360  0.0231
   52POPC   C3B  759   3.074  10.066  17.087 -0.0474 -0.2111 -0.0368
   52POPC   C4B  760   3.197   9.991  17.511 -0.1032  0.0158 -0.1915
   53POPC   NC3  761   0.837   1.154  19.805 -0.0266 -0.0779 -0.0364
   53POPC   PO4  762   0.753   1.015  19.292  0.0370 -0.6838 -0.0512
   53POPC   GL1  763   0.582   0.915  18.801  0.1160 -0.0506  0.0282
   53POPC   GL2  764   0.278   0.842  18.711 -0.0279  0.2641 -0.1511
   53POPC   C1A  765   0.616   0.756  18.351  0.0872  0.2631 -0.2348
   53POPC   D2A  766   0.453   0.853  17.858 -0.3977  0.4214 -0.2533
   53POPC   C3A  767   0.742   1.088  17.571  0.3373  0.1685  0.1165
   53POPC   C4A  768   0.825   1.141  17.092 -0.0644  0.0577  0.3213
   53POPC   C1B  769  -0.066   1.033  18.647  0.0044  0.1661  0.0034
   53POPC   C2B  770  -0.416   1.282  18.575 -0.1315 -0.1261  0.0217
   53POPC   C3B  771  -0.727   1.449  18.390 -0.3151 -0.1342 -0.0598
   53POPC   C4B  772  -0.918   1.781  18.123  0.2844 -0.0472 -0.3061
   54POPC   NC3  773   9.421   3.463  19.069 -0.3199 -0.2586 -0.1180
   54POPC   PO4  774   9.834   3.487  18.990 -0.3187  0.3977 -0.2191
   54POPC   GL1  775  10.126   3.191  18.743 -0.1517 -0.2271  0.1624
   54POPC   GL2  776  10.295   3.477  18.624  0.0601  0.3748  0.1680
   54POPC   C1A  777  10.370   2.990  18.449 -0.4230 -0.0449 -0.1730
   54POPC   D2A  778  10.362   2.821  18.083  0.3556  0.3868 -0.1362
   54POPC   C3A  779  10.165   2.940  17.687 -0.1681  0.0102  0.1005
   54POPC   C4A  780  10.422   3.180  17.309  0.0947  0.5369 -0.1936
   54POPC   C1B  781  10.450   3.472  18.271  0.0948  0.1926  0.0864
   54POPC   C2B  782  10.298   3.313  17.927  0.0227 -0.2627  0.0679
   54POPC   C3B  783   9.949   3.122  18.220 -0.0146 -0.0553  0.0493
   54POPC   C4B  784   9.788   2.840  18.508 -0.0923 -0.1689  0.0969
   55POPC   NC3  785   3.279   5.703  19.541 -0.1955  0.0585  0.3059
   55POPC   PO4  786   2.834   5.542  19.416 -0.0144  0.1068 -0.0268
   55POPC   GL1  787   2.712   5.402  18.985  0.2508 -0.3897  0.2813
   55POPC   GL2  788   2.388   5.193  19.013 -0.0327 -0.1098 -0.0796
   55POPC   C1A  789   2.686   5.556  18.539 -0.1428 -0.1106 -0.0036
   55POPC   D2A  790   2.828   5.404  18.163  0.1507 -0.0494 -0.1411
   55POPC   C3A  791   2.988   5.204  17.684  0.2070  0.0428  0.1177
   55POPC   C4A  792   3.091   4.906  17.333 -0.0016 -0.0353  0.4167
   55POPC   C1B  793   2.487   4.907  18.583  0.0451  0.0260 -0.1354
   55POPC   C2B  794   2.718   4.587  18.396  0.2073  0.5186 -0.0945
   55POPC   C3B  795   2.951   4.339  18.110 -0.1652 -0.1266 -0.0480
   55POPC   C4B  796   3.183   4.154  17.717  0.2051  0.3081  0.1218
   56POPC   NC3  797   7.089   8.821  19.542  0.1571 -0.4989  0.0188
   56POPC   PO4  798   6.913   9.121  19.398  0.0948 -0.0902 -0.0729
   56POPC   GL1  799   6.994   9.313  18.999 -0.2704 -0.5090  0.1989
   56POPC   GL2  800   7.283   9.303  18.755  0.1902 -0.2844 -0.1757
   56POPC   C1A  801   6.710   9.447  18.708  0.0609 -0.2607  0.4188
   56POPC   D2A  802   6.458   9.440  18.330 -0.0235  0.1132 -0.0943
   56POPC   C3A  803   6.333   9.545  17.908  0.0907  0.3706  0.1202
   56POPC   C4A  804   6.437   9.889  17.562 -0.2199 -0.0299 -0.3374
   56POPC   C1B  805   7.769   9.205  18.709 -0.1115  0.0378 -0.3698
   56POPC   C2B  806   7.971   8.808  18.648  0.3076 -0.1474  0.0344
   56POPC   C3B  807   8.227   8.365  18.715  0.0450 -0.0160 -0.1222
   56POPC   C4B  808   8.130   7.965  18.470  0.1986  0.3133 -0.0742
   57POPC   NC3  809   8.352   1.254  19.479  0.1168 -0.0049 -0.0798
   57POPC   PO4  810   8.659   1.146  19.169 -0.0778  0.4715 -0.0655
   57POPC   GL1  811   8.877   1.127  18.734  0.1096  0.1982 -0.1465
   57POPC   GL2  812   8.571   1.119  18.507  0.2183  0.2332  0.2572
   57POPC   C1A  813   9.281   1.217  18.423 -0.0606 -0.2694 -0.0806
   57POPC   D2A  814   9.502   1.273  18.046  0.0748 -0.1882 -0.4031
   57POPC   C3A  815   9.497   1.515  17.691  0.4977  0.0364  0.0474
   57POPC   C4A  816   9.711   1.797  17.343  0.0828  0.0516  0.1046
   57POPC   C1B  817   8.589   1.096  18.059  0.4228 -0.1754  0.1257
   57POPC   C2B  818   8.579   0.990  17.669 -0.1341 -0.0243  0.4054
   57POPC   C3B  819   8.555   0.569  17.477  0.0459 -0.3950 -0.2335
   57POPC   C4B  820   8.189   0.273  17.540 -0.1602  0.0421 -0.1427
   58POPC   NC3  821  11.094   6.430  19.781 -0.1038 -0.4147  0.1541
   58POPC   PO4  822  11.282   6.588  19.415 -0.1123 -0.0018 -0.1267
   58POPC   GL1  823  11.413   6.562  19.034 -0.1796  0.0777 -0.3234
   58POPC   GL2  824  11.654   6.804  18.840 -0.1796 -0.0778  0.1374
   58POPC   C1A  825  11.565   6.268  18.732 -0.1192 -0.1164  0.2002
   58POPC   D2A  826  11.595   6.205  18.286  0.1503  0.0666 -0.1057
   58POPC   C3A  827  11.480   6.369  17.876 -0.4860 -0.0549  0.2015
   58POPC   C4A  828  11.271   6.634  17.523  0.2335 -0.0273  0.0584
   58POPC   C1B  829  11.377   6.738  18.605  0.0836 -0.4105  0.2234
   58POPC   C2B  830  11.343   6.853  18.118  0.0088 -0.0234  0.1352
   58POPC   C3B  831  10.943   6.877  17.909  0.2005  0.0616  0.0083
   58POPC   C4B  832  10.540   6.889  17.755 -0.1778  0.2521 -0.0596
   59POPC   NC3  833   2.894   3.061  19.627 -0.3276  0.0783  0.5250
   59POPC   PO4  834   2.809   3.278  19.175 -0.0624 -0.1628  0.2762
   59POPC   GL1  835   2.903   3.440  18.902  0.1468  0.3532  0.3375
   59POPC   GL2  836   3.283   3.534  18.746  0.4113  0.0812  0.1906
   59POPC   C1A  837   2.847   3.597  18.502 -0.1397  0.1523  0.0588
   59POPC   D2A  838   2.901   3.657  18.081 -0.3074  0.1732 -0.0851
   59POPC   C3A  839   2.898   3.296  17.751  0.3938 -0.1673  0.2638
   59POPC   C4A  840   2.734   2.934  17.903  0.1317  0.0688  0.1071
   59POPC   C1B  841   3.365   3.678  18.387  0.0134 -0.3327  0.3450
   59POPC   C2B  842   3.540   3.825  18.042 -0.2452 -0.1094  0.2612
   59POPC   C3B  843   3.698   4.107  17.778  0.1443  0.0388 -0.0624
   59POPC   C4B  844   3.923   4.482  17.564  0.3864 -0.2184  0.2604
   60POPC   NC3  845  11.251   5.001  19.569 -0.1230  0.4988  0.0317
   60POPC   PO4  846  11.379   4.975  19.064  0.2154 -0.2176  0.0053
   60POPC   GL1  847  11.323   5.175  18.644 -0.0998 -0.3053 -0.0774
   60POPC   GL2  848  11.125   5.462  18.652 -0.0804 -0.1333 -0.1265
   60POPC   C1A  849  11.421   5.158  18.227 -0.0676 -0.0643 -0.2655
   60POPC   D2A  850  11.515   4.838  17.921  0.0973 -0.2657 -0.0484
   60POPC   C3A  851  11.206   4.528  17.668 -0.1795 -0.2934 -0.0859
   60POPC   C4A  852  10.996   4.466  17.333 -0.2492  0.2016  0.0318
   60POPC   C1B  853  10.813   5.255  18.467 -0.2437  0.1964  0.0724
   60POPC   C2B  854  10.728   5.057  17.962  0.1022  0.0779  0.0872
   60POPC   C3B  855  10.875   4.891  17.635  0.1716 -0.2159  0.1539
   60POPC   C4B  856  10.737   4.896  17.249  0.2768  0.0661  0.1048
   61POPC   NC3  857   3.327   4.883  19.168  0.1909  0.0454  0.0688
   61POPC   PO4  858   3.188   5.310  19.198 -0.1164  0.2955  0.1533
   61POPC   GL1  859   3.494   5.491  18.974  0.1218 -0.1773 -0.0137
   61POPC   GL2  860   3.255   5.463  18.707 -0.1317  0.2311 -0.2461
   61POPC   C1A  861   3.653   5.905  18.994  0.1268  0.1549  0.1796
   61POPC   D2A  862   3.812   6.199  18.934  0.0764 -0.0543  0.0738
   61POPC   C3A  863   4.112   6.156  18.557  0.0516  0.2260  0.0068
   61POPC   C4A  864   4.270   5.789  18.349  0.1901 -0.0859 -0.0053
   61POPC   C1B  865   3.281   5.419  18.365  0.1963 -0.0834 -0.0709
   61POPC   C2B  866   3.409   5.477  17.901 -0.2156 -0.0092 -0.2764
   61POPC   C3B  867   3.391   5.862  17.645 -0.0893 -0.0128  0.0665
   61POPC   C4B  868   3.112   5.811  17.322 -0.3242  0.2519  0.5517
   62POPC   NC3  869  10.018   8.376  19.721 -0.4833 -0.0177  0.1946
   62POPC   PO4  870   9.715   8.361  19.334  0.2176 -0.1831  0.1642
   62POPC   GL1  871   9.526   8.197  18.937  0.0220 -0.0128 -0.0782
   62POPC   GL2  872   9.789   8.123  18.794  0.0589  0.0266 -0.3510
   62POPC   C1A  873   9.505   8.318  18.464  0.5021  0.3189  0.0045
   62POPC   D2A  874   9.752   8.132  18.121 -0.0234 -0.0884  0.1469
   62POPC   C3A  875  10.154   8.109  18.365  0.4458  0.1803  0.0106
   62POPC   C4A  876  10.302   8.371  18.770 -0.0093  0.2688 -0.2406
   62POPC   C1B  877   9.772   7.761  18.558 -0.0304 -0.5354  0.1470
   62POPC   C2B  878   9.718   7.617  18.114  0.2319  0.0071 -0.3268
   62POPC   C3B  879   9.821   7.788  17.749  0.0612 -0.1385  0.1953
   62POPC   C4B  880   9.756   8.161  17.561  0.1726  0.0621  0.1735
   63POPC   NC3  881   5.103   1.093  18.496  0.0240  0.1502 -0.0284
   63POPC   PO4  882   5.403   1.163  18.148  0.0359  0.0190  0.2293
   63POPC   GL1  883   5.647   1.173  17.801  0.0564  0.0751 -0.1424
   63POPC   GL2  884   5.722   1.544  17.878 -0.1535  0.2462  0.0557
   63POPC   C1A  885   5.540   1.221  17.418  0.2237 -0.4752  0.6488
   63POPC   D2A  886   5.411   1.323  17.063  0.1546 -0.3669 -0.3578
   63POPC   C3A  887   5.609   1.195  16.766  0.0290  0.1653  0.0393
   63POPC   C4A  888   5.893   0.883  16.652 -0.2900 -0.2275  0.4107
   63POPC   C1B  889   5.954   1.483  17.470 -0.2150 -0.4126 -0.0013
   63POPC   C2B  890   5.982   1.339  17.041  0.0889  0.0454 -0.0988
   63POPC   C3B  891   6.170   1.398  16.654 -0.4893 -0.1296 -0.1569
   63POPC   C4B  892   6.222   1.496  16.234  0.2604 -0.0626 -0.0316
   64POPC   NC3  893   5.345  11.717  19.125 -0.1053  0.0407  0.1428
   64POPC   PO4  894   5.786  11.895  19.090 -0.0751 -0.1383  0.2894
   64POPC   GL1  895   5.594  11.858  18.739  0.0914  0.3131  0.0197
   64POPC   GL2  896   5.278  11.956  18.680 -0.2184 -0.0525  0.4649
   64POPC   C1A  897   5.575  11.654  18.363  0.2565  0.2251  0.1667
   64POPC   D2A  898   5.618  11.438  17.981  0.1974  0.1700  0.0938
   64POPC   C3A  899   5.361  11.390  17.720  0.2058  0.1568 -0.1178
   64POPC   C4A  900   5.388  11.092  17.343  0.3920  0.3443  0.0346
   64POPC   C1B  901   5.057  11.746  18.359  0.0345  0.0525  0.0198
   64POPC   C2B  902   4.826  11.563  18.015  0.0763 -0.1549 -0.2681
   64POPC   C3B  903   4.626  11.343  17.695  0.0949  0.1756  0.4049
   64POPC   C4B  904   4.812  11.198  17.396 -0.2956 -0.1547  0.1402
   65POPC   NC3  905  11.376   8.107  19.197  0.0452 -0.1958 -0.1813
   65POPC   PO4  906  10.999   8.059  19.375 -0.1391  0.1772  0.1334
   65POPC   GL1  907  11.018   7.805  18.977  0.2634 -0.1740  0.0667
   65POPC   GL2  908  11.219   7.589  18.855  0.1214 -0.1470 -0.3177
   65POPC   C1A  909  10.846   7.872  18.577 -0.0044 -0.1431  0.3881
   65POPC   D2A  910  10.648   7.991  18.165 -0.0360 -0.1034  0.0586
   65POPC   C3A  911  11.041   8.125  17.892  0.0825 -0.2703 -0.0400
   65POPC   C4A  912  11.488   8.254  17.936 -0.1972  0.0994  0.2199
   65POPC   C1B  913  11.337   7.796  18.433 -0.0925 -0.2369 -0.0332
   65POPC   C2B  914  11.028   7.683  18.117 -0.0450  0.1319  0.1248
   65POPC   C3B  915  11.139   7.347  17.713  0.0757 -0.2653 -0.1235
   65POPC   C4B  916  11.183   7.221  17.388  0.1830  0.0507  0.1645
   66POPC   NC3  917   9.444  10.984  19.579 -0.1152  0.2988 -0.1221
   66POPC   PO4  918   9.889  10.922  19.308 -0.1739 -0.0652 -0.2327
   66POPC   GL1  919   9.896  10.979  18.808  0.0450  0.1241  0.0619
   66POPC   GL2  920   9.990  11.289  18.670  0.2179 -0.0249  0.1632
   66POPC   C1A  921   9.775  10.756  18.410 -0.1125  0.1569  0.3628
   66POPC   D2A  922   9.875  10.744  18.037  0.1418  0.1600 -0.1252
   66POPC   C3A  923  10.218  10.891  17.661 -0.0370  0.1217  0.2693
   66POPC   C4A  924  10.562  10.851  17.637 -0.0215 -0.0261  0.2034
   66POPC   C1B  925  10.308  11.562  18.417 -0.0703 -0.1751  0.0083
   66POPC   C2B  926  10.258  11.675  17.943  0.3274 -0.2403 -0.2445
   66POPC   C3B  927  10.044  11.555  17.572 -0.1616 -0.0183 -0.2654
   66POPC   C4B  928  10.045  11.213  17.250 -0.0642 -0.1702 -0.2101
   67POPC   NC3  929   1.411   6.751  19.538  0.3586 -0.1302  0.2059
   67POPC   PO4  930   1.299   7.168  19.639  0.1359  0.0137  0.2389
   67POPC   GL1  931   1.194   7.206  19.243  0.1323  0.0169 -0.1501
   67POPC   GL2  932   0.994   7.202  19.031  0.0551  0.1893 -0.1605
   67POPC   C1A  933   1.432   7.402  18.909 -0.0919 -0.1708  0.0559
   67POPC   D2A  934   1.749   7.613  18.741  0.2655  0.1711 -0.0178
   67POPC   C3A  935   1.781   7.889  18.311 -0.1816 -0.1403 -0.0536
   67POPC   C4A  936   1.854   8.276  17.982  0.1053 -0.0315  0.3524
   67POPC   C1B  937   0.912   7.483  18.725 -0.3539 -0.0276  0.0318
   67POPC   C2B  938   0.840   7.847  18.529  0.0428 -0.1216  0.3681
   67POPC   C3B  939   1.090   7.918  18.236  0.1006  0.1265 -0.0988
   67POPC   C4B  940   1.421   7.952  17.979 -0.3723  0.0804 -0.1417
   68POPC   NC3  941  10.538   2.729  15.236 -0.1489  0.2337 -0.1095
   68POPC   PO4  942  10.647   3.087  15.183 -0.0098  0.0369 -0.0763
   68POPC   GL1  943  10.873   3.159  15.504  0.0657  0.0304 -0.0666
   68POPC   GL2  944  11.065   3.337  15.267 -0.2306  0.2709 -0.2732
   68POPC   C1A  945  10.897   2.810  15.849  0.0169 -0.0207  0.2409
   68POPC   D2A  946  10.825   2.911  16.301  0.2722  0.0938 -0.0553
   68POPC   C3A  947  10.784   2.611  16.532  0.0064 -0.2383  0.1567
   68POPC   C4A  948  10.674   2.817  16.883 -0.0594  0.3071  0.0395
   68POPC   C1B  949  11.329   3.104  15.511 -0.1019 -0.0552 -0.4196
   68POPC   C2B  950  11.368   2.903  15.883  0.2256 -0.0732  0.1006
   68POPC   C3B  951  11.336   2.794  16.250  0.0399 -0.0270 -0.0831
   68POPC   C4B  952  11.227   2.892  16.683 -0.0015  0.1241 -0.3052
   69POPC   NC3  953   4.572   8.557  20.008  0.1963  0.2402  0.0434
   69POPC   PO4  954   4.443   8.620  19.566  0.0147 -0.2254 -0.2369
   69POPC   GL1  955   4.310   8.449  19.107 -0.2489  0.1129  0.1335
   69POPC   GL2  956   4.499   8.585  18.844  0.3425 -0.4543 -0.0882
   69POPC   C1A  957   4.132   8.236  18.801  0.0076 -0.1918 -0.1908
   69POPC   D2A  958   3.724   8.028  18.718 -0.1748 -0.2187  0.1017
   69POPC   C3A  959   3.466   8.273  18.560 -0.3517 -0.4367 -0.2224
   69POPC   C4A  960   3.370   8.555  18.213 -0.0810  0.4149 -0.1483
   69POPC   C1B  961   4.313   8.706  18.508 -0.2894 -0.2795  0.2513
   69POPC   C2B  962   4.477   8.834  18.144  0.0439  0.1375  0.1003
   69POPC   C3B  963   4.608   9.098  17.942  0.2909 -0.2121  0.3754
   69POPC   C4B  964   4.706   9.252  17.498  0.2592 -0.1438  0.0107
   70POPC   NC3  965   9.507   0.448  19.065 -0.1787  0.2280 -0.1435
   70POPC   PO4  966   9.833   0.163  18.923 -0.2979  0.1943 -0.2543
   70POPC   GL1  967  10.026   0.065  18.486 -0.1776 -0.0121  0.0811
   70POPC   GL2  968   9.717   0.206  18.321 -0.1383 -0.2192 -0.0205
   70POPC   C1A  969  10.226  -0.128  18.178 -0.2488  0.0278 -0.0229
   70POPC   D2A  970  10.472   0.043  17.922 -0.1951 -0.3225  0.1587
   70POPC   C3A  971  10.808   0.245  17.884 -0.0379 -0.0630 -0.1928
   70POPC   C4A  972  10.799   0.597  17.578 -0.0850  0.0152  0.1990
   70POPC   C1B  973   9.922   0.541  18.099 -0.1133  0.1605  0.0458
   70POPC   C2B  974   9.864   0.771  17.745 -0.1485 -0.0911 -0.0836
   70POPC   C3B  975   9.869   1.158  17.663  0.0751 -0.0426  0.4054
   70POPC   C4B  976   9.982   1.529  17.733 -0.3324  0.0588  0.1118
   71POPC   NC3  977   9.211   6.267  19.549  0.0176 -0.3276 -0.2347
   71POPC   PO4  978   8.867   6.014  19.486  0.1503 -0.2839 -0.3321
   71POPC   GL1  979   9.171   5.875  19.118  0.2687 -0.2362 -0.0300
   71POPC   GL2  980   9.208   5.493  19.017 -0.0200 -0.0151  0.0860
   71POPC   C1A  981   9.232   5.914  18.686 -0.2517  0.6035  0.2912
   71POPC   D2A  982   9.267   6.188  18.352  0.0589 -0.0560  0.1411
   71POPC   C3A  983   9.071   6.486  18.432 -0.3510  0.0096 -0.1826
   71POPC   C4A  984   8.650   6.557  18.520  0.1515 -0.3620  0.3105
   71POPC   C1B  985   9.071   5.345  18.639 -0.2426  0.1701  0.2523
   71POPC   C2B  986   8.998   4.932  18.439  0.0704 -0.1079 -0.0719
   71POPC   C3B  987   8.892   4.791  18.038  0.0691  0.1844  0.2205
   71POPC   C4B  988   8.581   4.438  17.773 -0.0308  0.3316 -0.2250
   72POPC   NC3  989  10.114   0.899  18.918 -0.1439  0.4815 -0.0847
   72POPC   PO4  990  10.526   0.761  19.212  0.4472  0.0963  0.1287
   72POPC   GL1  991  10.709   0.820  18.802  0.2847 -0.1910  0.0098
   72POPC   GL2  992  10.544   1.098  18.753  0.1941 -0.4096  0.3082
   72POPC   C1A  993  10.716   0.935  18.313  0.1540 -0.0079  0.3647
   72POPC   D2A  994  10.799   0.951  17.955 -0.3052 -0.0908  0.0534
   72POPC   C3A  995  11.004   1.306  17.754 -0.1046  0.1939  0.0985
   72POPC   C4A  996  11.173   1.648  17.584  0.0770  0.0664  0.1716
   72POPC   C1B  997  10.550   1.466  18.450 -0.2275 -0.3231 -0.0676
   72POPC   C2B  998  10.815   1.682  18.055 -0.2891  0.1552 -0.1104
   72POPC   C3B  999  10.880   2.052  17.756  0.2340  0.0712 -0.3031
   72POPC   C4B 1000  10.884   2.393  17.554 -0.1518  0.4064 -0.1424
   73POPC   NC3 1001   7.794   3.180  19.430  0.1085 -0.1599  0.1069
   73POPC   PO4 1002   8.073   3.229  19.096  0.1521  0.0255  0.1591
   73POPC   GL1 1003   7.907   3.448  18.734 -0.2149  0.0253  0.0298
   73POPC   GL2 1004   8.272   3.524  18.593  0.2428 -0.0710  0.1362
   73POPC   C1A 1005   7.790   3.610  18.295  0.2057  0.2625 -0.0581
   73POPC   D2A 1006   7.860   3.475  17.787 -0.1606  0.1634 -0.2015
   73POPC   C3A 1007   7.971   3.759  17.566  0.1977  0.1135 -0.1007
   73POPC   C4A 1008   7.840   4.144  17.522 -0.0120  0.0743 -0.1847
   73POPC   C1B 1009   8.299   3.763  18.159 -0.0949 -0.4672  0.1258
   73POPC   C2B 1010   8.330   3.987  17.762 -0.1619  0.1243 -0.3393
   73POPC   C3B 1011   8.287   4.298  17.413 -0.2525 -0.1599  0.0035
   73POPC   C4B 1012   8.227   4.316  17.007 -0.0905  0.1108  0.3539
   74POPC   NC3 1013   3.306  11.949  19.344 -0.2266 -0.1414  0.1669
   74POPC   PO4 1014   3.679  11.816  19.100  0.3816 -0.1585  0.2886
   74POPC   GL1 1015   3.686  11.491  18.847  0.1194  0.0004  0.0971
   74POPC   GL2 1016   3.481  11.178  18.868 -0.3126 -0.0253 -0.3020
   74POPC   C1A 1017   3.894  11.252  18.561  0.3701  0.1254  0.0368
   74POPC   D2A 1018   3.998  11.345  18.096  0.2429 -0.1270  0.0084
   74POPC   C3A 1019   4.394  11.312  18.183  0.0620  0.1144 -0.0994
   74POPC   C4A 1020   4.696  10.994  18.523  0.0415 -0.0347 -0.2411
   74POPC   C1B 1021   3.470  10.981  18.394 -0.0597  0.0519 -0.2307
   74POPC   C2B 1022   3.563  11.108  17.960  0.0264 -0.2097  0.4429
   74POPC   C3B 1023   3.949  11.013  17.745  0.0660 -0.2793  0.0530
   74POPC   C4B 1024   3.954  10.606  17.704 -0.0502 -0.0224  0.2642
   75POPC   NC3 1025   7.553  10.106  18.938  0.0263 -0.0762 -0.3744
   75POPC   PO4 1026   7.592   9.745  19.108 -0.0928 -0.2443  0.2054
   75POPC   GL1 1027   7.604   9.688  18.729 -0.1911  0.0339  0.2376
   75POPC   GL2 1028   7.317   9.948  18.543  0.0919 -0.1709  0.3149
   75POPC   C1A 1029   7.529   9.500  18.338  0.2057 -0.3088 -0.0111
   75POPC   D2A 1030   7.283   9.471  17.932 -0.0334  0.0260 -0.0311
   75POPC   C3A 1031   7.167   9.151  17.710 -0.1078  0.0525 -0.1283
   75POPC   C4A 1032   6.978   8.906  17.452 -0.1246  0.2207  0.2731
   75POPC   C1B 1033   7.197  10.005  18.106  0.1408 -0.1769 -0.0818
   75POPC   C2B 1034   7.247   9.843  17.589 -0.2350  0.0806  0.0840
   75POPC   C3B 1035   7.336   9.729  17.107 -0.1224 -0.0032  0.2855
   75POPC   C4B 1036   7.415   9.892  16.736 -0.0864 -0.1270  0.0582
   76POPC   NC3 1037   9.737   1.355  19.526 -0.2746 -0.0139  0.0402
   76POPC   PO4 1038   9.837   1.235  19.062  0.2337  0.0316  0.0376
   76POPC   GL1 1039   9.765   1.147  18.600  0.1133 -0.0506  0.0773
   76POPC   GL2 1040  10.086   0.897  18.417  0.0170 -0.1207 -0.1182
   76POPC   C1A 1041   9.821   1.508  18.374  0.0941 -0.1876  0.0049
   76POPC   D2A 1042   9.742   1.866  18.095 -0.1815 -0.0789  0.2148
   76POPC   C3A 1043   9.741   2.071  17.772 -0.1868  0.1120  0.0483
   76POPC   C4A 1044   9.957   2.361  17.564  0.0510 -0.0950 -0.0343
   76POPC   C1B 1045  10.185   1.151  18.074 -0.1488  0.2650 -0.0256
   76POPC   C2B 1046  10.490   1.346  17.795  0.3821  0.0957 -0.0287
   76POPC   C3B 1047  10.679   1.651  17.516 -0.1789  0.1660  0.1683
   76POPC   C4B 1048  10.932   1.963  17.268 -0.1830  0.3538  0.2633
   77POPC   NC3 1049   7.961   6.434  19.411 -0.0191 -0.0656  0.1814
   77POPC   PO4 1050   7.535   6.472  19.360  0.0243 -0.1082  0.0889
   77POPC   GL1 1051   7.364   6.413  18.894 -0.0226  0.0672 -0.1030
   77POPC   GL2 1052   7.135   6.135  18.827 -0.4868  0.3194 -0.0074
   77POPC   C1A 1053   7.648   6.486  18.491 -0.1680 -0.0247  0.2188
   77POPC   D2A 1054   7.958   6.531  18.045  0.1543  0.3536  0.0433
   77POPC   C3A 1055   7.672   6.623  17.673  0.3309 -0.1558  0.0805
   77POPC   C4A 1056   7.653   6.349  17.286  0.0849  0.0491 -0.1827
   77POPC   C1B 1057   7.176   6.339  18.404  0.0478 -0.0422 -0.0256
   77POPC   C2B 1058   7.063   6.290  17.957  0.0502 -0.1135  0.2237
   77POPC   C3B 1059   6.664   6.329  17.713  0.1492  0.0782  0.2044
   77POPC   C4B 1060   6.297   6.301  17.472 -0.3057 -0.0196 -0.2157
   78POPC   NC3 1061   9.027  11.266  19.316  0.1174  0.1746 -0.3993
   78POPC   PO4 1062   9.113  11.590  19.104 -0.3950  0.1477 -0.2706
   78POPC   GL1 1063   9.244  11.563  18.576  0.0233  0.1518 -0.2393
   78POPC   GL2 1064   9.503  11.284  18.432 -0.0003  0.0630  0.1015
   78POPC   C1A 1065   9.304  11.734  18.198 -0.0396 -0.0112 -0.0149
   78POPC   D2A 1066   9.348  12.180  18.019 -0.2570 -0.2337  0.1792
   78POPC   C3A 1067   9.575  12.352  17.778  0.2202 -0.1993 -0.0962
   78POPC   C4A 1068  10.001  12.134  17.604  0.0229 -0.0225  0.0055
   78POPC   C1B 1069   9.804  11.592  18.318 -0.0741  0.1253  0.0632
   78POPC   C2B 1070   9.787  11.900  18.005  0.1690 -0.3724 -0.1688
   78POPC   C3B 1071   9.585  11.820  17.607 -0.0003 -0.1459  0.1452
   78POPC   C4B 1072   9.626  11.477  17.308  0.1306 -0.1924 -0.0692
   79POPC   NC3 1073   9.653   4.435  19.015 -0.0196 -0.0523  0.1545
   79POPC   PO4 1074   9.861   4.791  19.180  0.0892 -0.1433 -0.0155
   79POPC   GL1 1075   9.596   4.901  18.832  0.3601  0.1153  0.0472
   79POPC   GL2 1076   9.642   5.250  18.662  0.2900 -0.1463  0.1152
   79POPC   C1A 1077   9.524   4.846  18.376 -0.0610 -0.1445  0.0879
   79POPC   D2A 1078   9.661   4.672  18.123 -0.1062 -0.3183 -0.0504
   79POPC   C3A 1079   9.637   4.805  17.700  0.1755 -0.0617  0.0634
   79POPC   C4A 1080   9.870   4.864  17.430  0.1045 -0.6307  0.3578
   79POPC   C1B 1081   9.629   5.732  18.453  0.2675  0.0700 -0.3079
   79POPC   C2B 1082   9.621   5.814  17.989  0.1028  0.0621 -0.0462
   79POPC   C3B 1083   9.733   5.902  17.594  0.2687  0.0421 -0.1116
   79POPC   C4B 1084   9.837   5.953  17.215  0.2716 -0.0974  0.0939
   80POPC   NC3 1085   2.497   2.834  19.392  0.3237 -0.0135  0.5254
   80POPC   PO4 1086   2.748   2.484  19.607 -0.2468 -0.2400  0.0043
   80POPC   GL1 1087   2.524   2.350  19.222 -0.0138 -0.2386 -0.0471
   80POPC   GL2 1088   2.468   2.564  18.962 -0.1727 -0.2377 -0.2879
   80POPC   C1A 1089   2.171   2.178  18.971 -0.1196  0.4880 -0.0080
   80POPC   D2A 1090   1.959   2.112  18.596 -0.2982 -0.0551 -0.2751
   80POPC   C3A 1091   2.048   1.992  18.171 -0.0549 -0.1173 -0.0041
   80POPC   C4A 1092   2.074   1.625  17.849 -0.4572 -0.1946  0.2803
   80POPC   C1B 1093   2.276   2.472  18.551  0.0370  0.1096 -0.1791
   80POPC   C2B 1094   2.104   2.588  18.153  0.1088 -0.0180 -0.3587
   80POPC   C3B 1095   2.173   2.738  17.753 -0.2245  0.0694  0.1495
   80POPC   C4B 1096   2.139   2.645  17.220 -0.0865 -0.1393  0.2583
   81POPC   NC3 1097   2.144   6.185  19.473 -0.1168 -0.2315  0.1365
   81POPC   PO4 1098   2.537   6.313  19.434  0.0559  0.2345  0.0594
   81POPC   GL1 1099   2.504   5.978  19.228  0.0147  0.0552 -0.1224
   81POPC   GL2 1100   2.699   5.899  18.954  0.2011  0.0142  0.0229
   81POPC   C1A 1101   2.250   5.653  18.857 -0.1451  0.2895 -0.1107
   81POPC   D2A 1102   2.175   5.608  18.402  0.1595 -0.1087  0.2155
   81POPC   C3A 1103   2.360   5.245  18.175 -0.0054  0.0134  0.1796
   81POPC   C4A 1104   2.553   4.962  18.076  0.1688 -0.0481 -0.0267
   81POPC   C1B 1105   3.037   5.966  18.539 -0.0498  0.0912 -0.0611
   81POPC   C2B 1106   3.066   5.858  18.133  0.0800 -0.1792  0.2998
   81POPC   C3B 1107   2.892   5.777  17.756 -0.2086  0.4035 -0.4558
   81POPC   C4B 1108   2.535   5.429  17.689  0.0722  0.0324  0.0322
   82POPC   NC3 1109  10.277   4.849  19.442 -0.1203  0.3040  0.2862
   82POPC   PO4 1110  10.366   4.966  19.091  0.1447  0.0170 -0.2071
   82POPC   GL1 1111  10.073   5.122  18.811 -0.4585 -0.3529 -0.1694
   82POPC   GL2 1112  10.247   5.318  18.572  0.1388 -0.0896  0.1470
   82POPC   C1A 1113  10.033   4.865  18.440  0.3074  0.1903  0.1257
   82POPC   D2A 1114  10.063   4.450  18.355  0.1808 -0.2129 -0.2239
   82POPC   C3A 1115  10.516   4.311  18.208 -0.0648  0.0841 -0.0533
   82POPC   C4A 1116  10.912   4.405  18.085 -0.0387 -0.0948 -0.0837
   82POPC   C1B 1117  10.483   5.540  18.189 -0.1196 -0.0491 -0.0335
   82POPC   C2B 1118  10.803   5.622  17.922  0.1970 -0.0903 -0.0692
   82POPC   C3B 1119  11.123   5.403  17.804  0.1314  0.1262 -0.1790
   82POPC   C4B 1120  11.589   5.271  17.741  0.0686 -0.0840 -0.0748
   83POPC   NC3 1121   9.260   3.745  19.408  0.1413 -0.2200  0.1152
   83POPC   PO4 1122   9.655   4.043  19.351 -0.0298  0.2343 -0.0571
   83POPC   GL1 1123   9.483   3.958  18.866 -0.1578 -0.0701  0.1227
   83POPC   GL2 1124   9.569   3.740  18.563  0.0457 -0.2767  0.1899
   83POPC   C1A 1125   9.617   4.121  18.306 -0.2347 -0.1606  0.1569
   83POPC   D2A 1126   9.949   4.127  17.988 -0.2479  0.2309 -0.1806
   83POPC   C3A 1127  10.025   4.484  17.728  0.0151 -0.0755  0.2506
   83POPC   C4A 1128  10.336   4.956  17.597 -0.3365  0.1656 -0.0288
   83POPC   C1B 1129   9.902   3.671  18.112 -0.0927  0.2336  0.1962
   83POPC   C2B 1130  10.013   3.740  17.637  0.1049  0.0303 -0.0779
   83POPC   C3B 1131  10.212   4.155  17.381 -0.1433 -0.0095 -0.0692
   83POPC   C4B 1132  10.262   4.581  17.185 -0.0202  0.3235  0.4218
   84POPC   NC3 1133   1.678   3.289  19.831 -0.0306 -0.2635 -0.1681
   84POPC   PO4 1134   1.930   3.065  19.576 -0.1727  0.3257 -0.0410
   84POPC   GL1 1135   2.015   2.849  19.187  0.3818 -0.2463  0.0191
   84POPC   GL2 1136   1.938   2.538  19.212 -0.2008  0.1509  0.1890
   84POPC   C1A 1137   2.186   2.971  18.779  0.1119  0.1569  0.3886
   84POPC   D2A 1138   2.528   3.217  18.608 -0.0405  0.1614 -0.1557
   84POPC   C3A 1139   2.431   3.537  18.235  0.1436  0.0812  0.1264
   84POPC   C4A 1140   2.017   3.755  18.029  0.1214  0.0740  0.2901
   84POPC   C1B 1141   1.779   2.591  18.774 -0.1745 -0.0302  0.1660
   84POPC   C2B 1142   1.614   2.424  18.388  0.0272 -0.0058  0.3798
   84POPC   C3B 1143   1.404   2.706  18.156 -0.3177  0.0952  0.2744
   84POPC   C4B 1144   1.461   2.836  17.659 -0.2129  0.1961  0.2252
   85POPC   NC3 1145  10.476   6.991  19.032  0.5014 -0.0204 -0.1407
   85POPC   PO4 1146  10.884   7.295  19.079  0.2284 -0.1813 -0.0691
   85POPC   GL1 1147  11.114   7.108  18.792  0.1680  0.0918 -0.4316
   85POPC   GL2 1148  10.872   6.896  18.734 -0.1784 -0.4099  0.2563
   85POPC   C1A 1149  11.280   7.261  18.427  0.0434 -0.0161  0.0987
   85POPC   D2A 1150  11.598   7.303  18.169  0.0143 -0.0061 -0.2125
   85POPC   C3A 1151  11.900   7.074  18.395 -0.1584  0.3455 -0.3566
   85POPC   C4A 1152  12.271   7.136  18.510  0.0223 -0.2332  0.2467
   85POPC   C1B 1153  10.796   7.093  18.308  0.0823 -0.0742 -0.1654
   85POPC   C2B 1154  10.690   7.421  18.036  0.1421 -0.0177  0.0300
   85POPC   C3B 1155  10.620   7.488  17.685 -0.0214 -0.1213 -0.0713
   85POPC   C4B 1156  10.707   7.225  17.378  0.1048 -0.0012  0.0287
   86POPC   NC3 1157   0.296   6.491  19.032 -0.2478  0.0276  0.1751
   86POPC   PO4 1158   0.034   6.835  19.143  0.0871 -0.1266 -0.1290
   86POPC   GL1 1159  -0.054   6.705  18.730  0.2459  0.0450 -0.1827
   86POPC   GL2 1160   0.185   6.704  18.497 -0.0543  0.0675  0.0274
   86POPC   C1A 1161  -0.365   6.562  18.449  0.1287 -0.2438  0.3193
   86POPC   D2A 1162  -0.412   6.664  18.068  0.0181 -0.1362 -0.2518
   86POPC   C3A 1163  -0.615   6.983  17.783 -0.0487 -0.1699  0.1489
   86POPC   C4A 1164  -0.583   7.336  17.452  0.1334 -0.1383 -0.0325
   86POPC   C1B 1165   0.043   6.789  18.129 -0.0366  0.3780  0.2691
   86POPC   C2B 1166   0.234   6.950  17.753 -0.1088  0.0173  0.2244
   86POPC   C3B 1167   0.541   7.100  17.484 -0.1102  0.1060  0.2482
   86POPC   C4B 1168   0.812   6.907  17.117 -0.2437  0.1914  0.1241
   87POPC   NC3 1169   1.986   1.651  19.775  0.1254  0.1659  0.1078
   87POPC   PO4 1170   1.870   2.159  19.702 -0.2114  0.0341  0.0415
   87POPC   GL1 1171   1.766   1.968  19.326  0.1730 -0.0311 -0.1127
   87POPC   GL2 1172   1.632   2.182  19.165  0.7115  0.4677 -0.0774
   87POPC   C1A 1173   1.826   1.718  18.875  0.1450 -0.2585  0.0870
   87POPC   D2A 1174   1.706   1.376  18.550 -0.2249 -0.3731 -0.3091
   87POPC   C3A 1175   1.371   1.120  18.238  0.0349 -0.0256  0.1013
   87POPC   C4A 1176   1.172   1.085  17.844 -0.2176 -0.2324  0.0555
   87POPC   C1B 1177   1.474   2.052  18.732  0.2762  0.0173 -0.3006
   87POPC   C2B 1178   1.619   1.875  18.356  0.0726  0.0248 -0.0944
   87POPC   C3B 1179   1.622   1.713  18.044  0.0173  0.2506  0.0703
   87POPC   C4B 1180   1.635   1.819  17.668  0.0481  0.0834 -0.2578
   88POPC   NC3 1181  10.294   3.562  19.187  0.3060 -0.2056  0.1367
   88POPC   PO4 1182  10.494   4.092  19.198  0.2339 -0.1361  0.2187
   88POPC   GL1 1183  10.540   3.862  18.861  0.1830 -0.1273  0.3095
   88POPC   GL2 1184  10.530   4.118  18.672  0.1235  0.0400 -0.1787
   88POPC   C1A 1185  10.783   3.552  18.721 -0.4417 -0.2113 -0.0601
   88POPC   D2A 1186  10.836   3.198  18.504 -0.2736 -0.2701 -0.0963
   88POPC   C3A 1187  10.800   3.055  18.137 -0.1546  0.2212 -0.2828
   88POPC   C4A 1188  10.728   2.896  17.669 -0.2335 -0.1352 -0.0818
   88POPC   C1B 1189  10.248   3.944  18.399 -0.2322  0.0531 -0.1588
   88POPC   C2B 1190  10.355   3.941  17.873  0.0492 -0.0932 -0.2552
   88POPC   C3B 1191  10.480   3.657  17.546  0.0718 -0.0831 -0.2098
   88POPC   C4B 1192  10.225   3.623  17.176  0.2948  0.0641 -0.4912
   89POPC   NC3 1193   0.120   8.255  20.146 -0.0161  0.2104 -0.1334
   89POPC   PO4 1194   0.061   8.036  19.654  0.3022 -0.0377  0.1180
   89POPC   GL1 1195   0.271   8.047  19.159  0.2805 -0.0859 -0.0658
   89POPC   GL2 1196   0.027   8.164  18.962  0.1123  0.1602 -0.0539
   89POPC   C1A 1197   0.385   7.778  18.789  0.1663 -0.0066  0.2003
   89POPC   D2A 1198   0.405   7.606  18.381  0.0268 -0.4769 -0.1876
   89POPC   C3A 1199   0.521   7.870  18.047 -0.0060 -0.1575  0.1725
   89POPC   C4A 1200   0.755   7.954  17.751 -0.1481 -0.1265 -0.1312
   89POPC   C1B 1201  -0.087   8.487  18.589  0.0085 -0.1646  0.1427
   89POPC   C2B 1202  -0.281   8.526  18.165  0.2186 -0.3801  0.2150
   89POPC   C3B 1203  -0.159   8.556  17.770  0.1596 -0.3826 -0.0930
   89POPC   C4B 1204   0.235   8.732  17.614  0.2041  0.2061  0.1429
   90POPC   NC3 1205  10.031   1.671  19.210  0.3538  0.1446  0.2072
   90POPC   PO4 1206   9.561   1.707  19.200  0.0700 -0.0309 -0.0725
   90POPC   GL1 1207   9.707   1.818  18.781  0.3047  0.2968 -0.0393
   90POPC   GL2 1208   9.388   1.889  18.611 -0.0912  0.0088  0.0321
   90POPC   C1A 1209  10.012   2.038  18.487 -0.1609 -0.0701 -0.1853
   90POPC   D2A 1210  10.266   1.750  18.132  0.1224 -0.0040 -0.0428
   90POPC   C3A 1211  10.333   1.976  17.812 -0.1126  0.0541 -0.3593
   90POPC   C4A 1212  10.457   2.091  17.386 -0.0095  0.1021 -0.2389
   90POPC   C1B 1213   9.165   2.073  18.272  0.0455 -0.0567  0.1917
   90POPC   C2B 1214   9.096   2.199  17.815 -0.1525  0.1532  0.1674
   90POPC   C3B 1215   9.212   1.949  17.537 -0.2985 -0.3171 -0.3203
   90POPC   C4B 1216   9.239   1.607  17.255 -0.2206  0.1541 -0.2347
   91POPC   NC3 1217   8.651   8.007  19.035 -0.2997  0.2757 -0.1543
   91POPC   PO4 1218   8.659   7.602  19.138 -0.2841  0.4177 -0.0720
   91POPC   GL1 1219   8.374   7.460  18.797 -0.1892 -0.1869  0.1335
   91POPC   GL2 1220   8.068   7.503  18.693 -0.0194 -0.1486 -0.0390
   91POPC   C1A 1221   8.418   7.434  18.308  0.0493 -0.2063 -0.3198
   91POPC   D2A 1222   8.325   7.663  17.901 -0.0730 -0.1978 -0.5160
   91POPC   C3A 1223   8.120   8.138  17.949  0.3757 -0.2865 -0.0563
   91POPC   C4A 1224   7.706   8.232  17.748  0.1572  0.1050 -0.3851
   91POPC   C1B 1225   7.836   7.568  18.237  0.0991  0.0916 -0.2198
   91POPC   C2B 1226   7.701   7.529  17.851 -0.0479  0.4082 -0.1427
   91POPC   C3B 1227   7.606   7.749  17.403 -0.0647  0.1042 -0.1526
   91POPC   C4B 1228   7.155   7.875  17.305  0.1411 -0.0758 -0.3775
   92POPC   NC3 1229   3.243   8.890  19.126 -0.0354 -0.1776  0.1698
   92POPC   PO4 1230   2.919   8.693  19.138  0.2607 -0.0414 -0.0773
   92POPC   GL1 1231   3.032   8.623  18.721 -0.1870  0.0883  0.2554
   92POPC   GL2 1232   3.126   8.878  18.640 -0.2438 -0.1112  0.1295
   92POPC   C1A 1233   2.770   8.591  18.404  0.1650  0.1101  0.0030
   92POPC   D2A 1234   2.982   8.727  17.890 -0.1036 -0.3844  0.3246
   92POPC   C3A 1235   2.821   8.551  17.552  0.2690  0.0806  0.1772
   92POPC   C4A 1236   2.451   8.333  17.374  0.1182 -0.4509 -0.0617
   92POPC   C1B 1237   3.371   9.031  18.283  0.1389  0.2329  0.0488
   92POPC   C2B 1238   3.492   9.033  17.957  0.3022  0.0256  0.0349
   92POPC   C3B 1239   3.460   8.653  17.595  0.1123  0.1137  0.1783
   92POPC   C4B 1240   3.239   8.279  17.669 -0.0245  0.2311 -0.3166
   93POPC   NC3 1241   6.730   4.516  18.840  0.1507  0.2109 -0.0955
   93POPC   PO4 1242   6.493   5.008  18.854  0.0286 -0.1272  0.0531
   93POPC   GL1 1243   6.679   5.043  18.438  0.0295  0.2904 -0.1707
   93POPC   GL2 1244   6.978   5.084  18.320 -0.4931 -0.0961 -0.0005
   93POPC   C1A 1245   6.396   4.974  18.086 -0.0939 -0.0288 -0.2266
   93POPC   D2A 1246   6.111   4.649  17.984 -0.0366 -0.0742  0.1959
   93POPC   C3A 1247   6.216   4.266  17.789 -0.0537  0.0672  0.0787
   93POPC   C4A 1248   6.120   3.859  17.837 -0.2229  0.1280 -0.2165
   93POPC   C1B 1249   6.782   5.166  17.870  0.2760 -0.2967 -0.1756
   93POPC   C2B 1250   6.763   5.056  17.462 -0.4808 -0.0194 -0.0476
   93POPC   C3B 1251   7.056   5.004  17.150  0.0665  0.3966 -0.0791
   93POPC   C4B 1252   7.150   4.878  16.749  0.0006 -0.1588 -0.0837
   94POPC   NC3 1253  11.982   7.576  19.789 -0.0334 -0.2849 -0.1177
   94POPC   PO4 1254  12.107   7.686  19.387 -0.0355  0.1003  0.1864
   94POPC   GL1 1255  12.260   7.591  18.992  0.0157 -0.0002 -0.0529
   94POPC   GL2 1256  12.480   7.252  18.951 -0.0400  0.1221  0.0189
   94POPC   C1A 1257  12.171   7.614  18.572 -0.0803 -0.3400 -0.0825
   94POPC   D2A 1258  12.232   7.499  18.134  0.0915  0.0143  0.2330
   94POPC   C3A 1259  12.045   7.258  17.882  0.1173 -0.1592 -0.1308
   94POPC   C4A 1260  12.172   7.134  17.457  0.3011  0.0335 -0.0116
   94POPC   C1B 1261  12.808   7.166  18.551 -0.1011  0.0644  0.0964
   94POPC   C2B 1262  12.625   7.174  18.124 -0.0491 -0.0570 -0.3745
   94POPC   C3B 1263  12.553   7.441  17.753 -0.0127  0.0475  0.0254
   94POPC   C4B 1264  12.541   7.516  17.345  0.0863 -0.1061  0.0289
   95POPC   NC3 1265   5.003   7.284  19.626 -0.1293 -0.0153 -0.0039
   95POPC   PO4 1266   5.173   6.874  19.334  0.1048 -0.4041 -0.1056
   95POPC   GL1 1267   5.381   6.611  19.040  0.0427 -0.0179  0.0226
   95POPC   GL2 1268   5.641   6.712  18.806  0.0007  0.1539  0.0480
   95POPC   C1A 1269   5.360   6.378  18.535  0.0717 -0.0269 -0.0230
   95POPC   D2A 1270   5.069   6.679  18.167  0.3064 -0.2806  0.1858
   95POPC   C3A 1271   4.703   6.610  18.077  0.2853 -0.0518 -0.0560
   95POPC   C4A 1272   4.545   6.236  18.162  0.2159  0.0718  0.2002
   95POPC   C1B 1273   5.834   6.435  18.443  0.2527  0.3226  0.0962
   95POPC   C2B 1274   5.709   6.593  18.062 -0.2609  0.0157 -0.1642
   95POPC   C3B 1275   5.348   6.481  17.776  0.0881 -0.3374 -0.2170
   95POPC   C4B 1276   4.880   6.436  17.672  0.1865 -0.1070 -0.1631
   96POPC   NC3 1277   8.567   0.723  18.911 -0.1811  0.0933  0.3666
   96POPC   PO4 1278   8.843   0.452  18.887 -0.0985 -0.1063  0.0202
   96POPC   GL1 1279   8.878   0.651  18.335  0.1133 -0.0029  0.0072
   96POPC   GL2 1280   8.527   0.645  18.340  0.1837  0.0276  0.2697
   96POPC   C1A 1281   8.898   0.703  17.876 -0.1427  0.0935  0.2612
   96POPC   D2A 1282   8.985   0.784  17.450 -0.2294  0.0424  0.1568
   96POPC   C3A 1283   9.361   0.798  17.082 -0.0631 -0.0714  0.0116
   96POPC   C4A 1284   9.535   1.054  16.888 -0.0093  0.1503  0.1138
   96POPC   C1B 1285   8.487   0.389  18.002 -0.0037  0.1992 -0.0819
   96POPC   C2B 1286   8.756   0.144  17.624 -0.0778 -0.1112  0.2004
   96POPC   C3B 1287   9.161  -0.026  17.585  0.1965  0.0259 -0.0789
   96POPC   C4B 1288   9.476  -0.206  17.175 -0.2724  0.1069 -0.1799
   97POPC   NC3 1289   8.383  11.964  18.752 -0.0018  0.0863 -0.2129
   97POPC   PO4 1290   8.218  11.705  18.426  0.2479  0.3275 -0.1033
   97POPC   GL1 1291   8.188  11.643  18.047 -0.3111 -0.1509  0.1621
   97POPC   GL2 1292   7.859  11.682  18.004 -0.2184  0.1912 -0.0533
   97POPC   C1A 1293   8.444  11.473  17.660  0.2078  0.1260 -0.2435
   97POPC   D2A 1294   8.729  11.325  17.389 -0.1035  0.3300 -0.0029
   97POPC   C3A 1295   8.693  10.971  17.477  0.0336  0.0323  0.2997
   97POPC   C4A 1296   8.261  10.792  17.303 -0.0517 -0.0302  0.0282
   97POPC   C1B 1297   7.960  11.551  17.525  0.2974 -0.1756 -0.0949
   97POPC   C2B 1298   8.196  11.278  17.289  0.1469  0.3450  0.0732
   97POPC   C3B 1299   8.526  11.070  16.984 -0.0586 -0.0531 -0.0495
   97POPC   C4B 1300   8.914  10.825  16.856  0.1266  0.5155 -0.0357
   98POPC   NC3 1301   3.496   4.606  15.202 -0.2767 -0.0193 -0.3439
   98POPC   PO4 1302   3.509   4.724  15.666  0.0096  0.1260 -0.3052
   98POPC   GL1 1303   3.489   4.968  16.032 -0.5291  0.0551  0.0963
   98POPC   GL2 1304   3.646   5.258  16.008 -0.1566  0.0806  0.0446
   98POPC   C1A 1305   3.652   4.705  16.416  0.0575 -0.0181  0.1793
   98POPC   D2A 1306   3.567   4.804  16.811 -0.0978  0.1551 -0.0111
   98POPC   C3A 1307   3.474   5.184  16.974  0.4471 -0.1661  0.0812
   98POPC   C4A 1308   3.432   5.354  17.319 -0.0669 -0.0137  0.3505
   98POPC   C1B 1309   3.759   5.239  16.352 -0.1712  0.0899  0.0779
   98POPC   C2B 1310   3.947   5.291  16.739 -0.1235 -0.0879 -0.1357
   98POPC   C3B 1311   3.971   5.431  17.139  0.1161 -0.1311 -0.0644
   98POPC   C4B 1312   3.896   5.277  17.524  0.3026  0.0316  0.2282
   99POPC   NC3 1313   0.982   9.654  19.282  0.1374  0.1486  0.1606
   99POPC   PO4 1314   1.003  10.076  19.168  0.0318  0.2566 -0.0391
   99POPC   GL1 1315   1.087  10.123  18.850  0.2634  0.2322 -0.2184
   99POPC   GL2 1316   0.771  10.273  18.712  0.0830 -0.2734  0.3144
   99POPC   C1A 1317   1.036   9.898  18.471 -0.0909 -0.1599  0.1556
   99POPC   D2A 1318   0.968  10.045  18.007 -0.1069 -0.1557  0.1087
   99POPC   C3A 1319   0.680   9.742  17.911  0.2425 -0.0812  0.4224
   99POPC   C4A 1320   0.534   9.514  17.570  0.0709  0.1040  0.2006
   99POPC   C1B 1321   0.416  10.354  18.436  0.1269 -0.0802 -0.0361
   99POPC   C2B 1322   0.249  10.499  18.113  0.3486  0.2003 -0.0177
   99POPC   C3B 1323   0.213  10.677  17.718  0.2788 -0.0216 -0.0645
   99POPC   C4B 1324   0.366  10.826  17.307 -0.0057  0.2043  0.0433
  100POPC   NC3 1325   5.527   9.371  20.023  0.0481  0.0761 -0.0033
  100POPC   PO4 1326   5.507   9.371  19.563 -0.0591 -0.3858  0.1968
  100POPC   GL1 1327   5.425   9.363  18.998 -0.2477 -0.3557  0.0651
  100POPC   GL2 1328   5.653   9.205  18.959 -0.0936 -0.0858  0.0616
  100POPC   C1A 1329   5.255   9.057  18.649  0.3125 -0.1066 -0.2521
  100POPC   D2A 1330   5.000   8.696  18.498 -0.0684  0.0782 -0.2441
  100POPC   C3A 1331   4.695   8.436  18.370 -0.1005  0.0064 -0.0182
  100POPC   C4A 1332   4.731   8.025  18.232 -0.1156  0.1592 -0.0324
  100POPC   C1B 1333   5.753   9.335  18.554  0.0279  0.0789  0.1779
  100POPC   C2B 1334   5.826   9.484  18.049  0.3118  0.1860 -0.3440
  100POPC   C3B 1335   5.877   9.673  17.758  0.0603 -0.0713  0.1256
  100POPC   C4B 1336   6.032   9.725  17.276 -0.2323 -0.2407  0.1727
  101POPC   NC3 1337   4.970  11.179  19.783  0.0470  0.3658 -0.3905
  101POPC   PO4 1338   4.764  11.211  19.441  0.0348  0.3800  0.0176
  101POPC   GL1 1339   4.669  11.309  19.006  0.1547 -0.0215 -0.2860
  101POPC   GL2 1340   4.863  11.585  18.908 -0.3497 -0.3479  0.1828
  101POPC   C1A 1341   4.288  11.486  18.676  0.2672 -0.3282  0.0553
  101POPC   D2A 1342   3.891  11.762  18.520 -0.2189  0.2408  0.2117
  101POPC   C3A 1343   3.906  11.840  18.046  0.0290  0.0768  0.0262
  101POPC   C4A 1344   3.665  11.552  17.704 -0.1173 -0.0252  0.0329
  101POPC   C1B 1345   5.070  11.349  18.613  0.2673  0.0220  0.0026
  101POPC   C2B 1346   5.156  11.266  18.184  0.3035  0.1203 -0.5386
  101POPC   C3B 1347   5.269  10.945  17.866  0.2895  0.0556  0.0054
  101POPC   C4B 1348   5.003  10.700  17.617 -0.1039 -0.0362 -0.1460
  102POPC   NC3 1349  11.350   7.058  19.250 -0.0689 -0.1159 -0.1090
  102POPC   PO4 1350  11.596   7.324  19.520 -0.0156 -0.3580 -0.4163
  102POPC   GL1 1351  11.642   7.526  19.102 -0.0217  0.3141  0.1354
  102POPC   GL2 1352  11.757   7.811  18.989  0.0817 -0.0547  0.2723
  102POPC   C1A 1353  11.654   7.474  18.598 -0.0538 -0.2764  0.2009
  102POPC   D2A 1354  11.789   7.738  18.254 -0.1580  0.0944 -0.2642
  102POPC   C3A 1355  11.612   7.678  17.821 -0.1986 -0.1060 -0.1347
  102POPC   C4A 1356  11.404   7.829  17.498  0.2068  0.0337  0.0287
  102POPC   C1B 1357  11.841   8.053  18.722  0.0723 -0.2730 -0.0085
  102POPC   C2B 1358  11.618   8.216  18.406  0.0156  0.2796  0.0577
  102POPC   C3B 1359  11.148   8.257  18.399 -0.0183 -0.3303 -0.0271
  102POPC   C4B 1360  10.841   8.537  18.270  0.0427  0.2970  0.4104
  103POPC   NC3 1361   5.366   4.835  19.434 -0.1617 -0.1443 -0.1297
  103POPC   PO4 1362   5.119   5.144  19.292 -0.0765  0.1203 -0.1431
  103POPC   GL1 1363   5.065   4.891  18.930  0.2965  0.5434  0.0255
  103POPC   GL2 1364   5.368   4.967  18.816  0.0776 -0.2346  0.0559
  103POPC   C1A 1365   4.733   4.860  18.572  0.0893 -0.0900 -0.0103
  103POPC   D2A 1366   4.639   4.623  18.356  0.3436 -0.1903 -0.1558
  103POPC   C3A 1367   4.312   4.638  18.093 -0.1660 -0.0695 -0.1001
  103POPC   C4A 1368   4.055   4.342  18.046  0.0063  0.0180 -0.0030
  103POPC   C1B 1369   5.252   4.892  18.413  0.0682 -0.3100 -0.6136
  103POPC   C2B 1370   5.064   4.975  17.985  0.4667  0.0986  0.0502
  103POPC   C3B 1371   4.743   4.871  17.796  0.1071  0.2747 -0.1445
  103POPC   C4B 1372   4.441   4.656  17.583 -0.4100  0.0816  0.4661
  104POPC   NC3 1373   6.679   7.799  19.108  0.2016 -0.0329  0.2324
  104POPC   PO4 1374   7.066   7.947  18.913 -0.1323 -0.0413 -0.0445
  104POPC   GL1 1375   6.749   8.068  18.645 -0.2068 -0.1453 -0.0079
  104POPC   GL2 1376   6.810   8.426  18.676  0.2934 -0.1161 -0.0433
  104POPC   C1A 1377   6.692   8.156  18.183 -0.0514 -0.2811  0.0088
  104POPC   D2A 1378   6.466   7.902  17.930  0.1307 -0.2896 -0.3453
  104POPC   C3A 1379   5.979   7.759  17.957 -0.0304  0.0699 -0.0002
  104POPC   C4A 1380   5.762   7.379  18.203 -0.1466 -0.3504 -0.0310
  104POPC   C1B 1381   7.075   8.562  18.327 -0.2704 -0.1661  0.1120
  104POPC   C2B 1382   7.206   8.930  18.128 -0.4337  0.0806  0.1708
  104POPC   C3B 1383   6.987   9.334  18.296 -0.3486  0.0002 -0.0242
  104POPC   C4B 1384   6.879   9.785  18.406  0.1873  0.1472 -0.0987
  105POPC   NC3 1385   1.339  10.847  19.436  0.2549  0.1219  0.2089
  105POPC   PO4 1386   1.707  10.947  19.130  0.4092  0.4391 -0.1151
  105POPC   GL1 1387   1.427  10.760  18.694 -0.1184 -0.1800 -0.3743
  105POPC   GL2 1388   1.095  10.652  18.761  0.0972  0.2680 -0.2979
  105POPC   C1A 1389   1.541  10.690  18.193  0.0795  0.1695 -0.0490
  105POPC   D2A 1390   1.502  10.874  17.797 -0.0988 -0.1772 -0.3670
  105POPC   C3A 1391   1.460  10.654  17.408 -0.2053 -0.2844 -0.1340
  105POPC   C4A 1392   1.860  10.734  17.075 -0.0355 -0.0496 -0.0418
  105POPC   C1B 1393   0.993  10.443  18.317  0.1884 -0.0322 -0.0997
  105POPC   C2B 1394   0.697  10.481  17.974 -0.0419 -0.1521  0.1798
  105POPC   C3B 1395   0.596  10.274  17.632  0.0910 -0.2077 -0.0539
  105POPC   C4B 1396   0.493   9.980  17.273  0.2028 -0.0314 -0.1421
  106POPC   NC3 1397   0.944   7.852  19.771  0.0501  0.3108 -0.0428
  106POPC   PO4 1398   0.755   7.961  19.396  0.1805  0.2453  0.0524
  106POPC   GL1 1399   0.940   8.024  19.038 -0.0497 -0.0381  0.0354
  106POPC   GL2 1400   1.147   7.729  19.087 -0.0499 -0.1550 -0.0584
  106POPC   C1A 1401   0.892   8.297  18.762  0.2535 -0.0797 -0.1043
  106POPC   D2A 1402   0.808   8.407  18.266 -0.1456 -0.0309 -0.0194
  106POPC   C3A 1403   1.132   8.398  17.994  0.2512 -0.1646  0.2150
  106POPC   C4A 1404   1.454   8.617  17.860  0.2344 -0.0406  0.0520
  106POPC   C1B 1405   1.349   8.037  18.731  0.1036  0.3407  0.2407
  106POPC   C2B 1406   1.531   8.333  18.351 -0.0596  0.0024  0.1680
  106POPC   C3B 1407   1.798   8.737  18.192 -0.0695 -0.1049  0.1964
  106POPC   C4B 1408   1.929   8.822  17.781  0.2109  0.1568 -0.0243
  107POPC   NC3 1409   1.042   4.947  19.440 -0.1111  0.3525 -0.1479
  107POPC   PO4 1410   0.625   5.060  19.259 -0.1201  0.1243 -0.2859
  107POPC   GL1 1411   0.599   5.078  18.823 -0.2469  0.1034 -0.0613
  107POPC   GL2 1412   0.303   5.060  18.665 -0.0048  0.2210  0.3272
  107POPC   C1A 1413   0.780   5.233  18.420 -0.1440  0.0643  0.0077
  107POPC   D2A 1414   0.532   5.340  18.073  0.2807  0.1203 -0.2434
  107POPC   C3A 1415   0.501   5.091  17.660 -0.0367 -0.1968 -0.2718
  107POPC   C4A 1416   0.257   5.114  17.335  0.2021 -0.2198  0.0119
  107POPC   C1B 1417   0.524   4.780  18.392 -0.2879  0.2771 -0.1912
  107POPC   C2B 1418   0.339   4.434  18.293  0.2258  0.3521  0.4759
  107POPC   C3B 1419  -0.051   4.312  18.110 -0.1743 -0.1409  0.1666
  107POPC   C4B 1420  -0.409   3.987  17.947  0.0076  0.0259  0.0460
  108POPC   NC3 1421   8.133   0.764  18.632  0.0820 -0.4351 -0.1111
  108POPC   PO4 1422   8.261   0.409  18.661 -0.0278  0.0491 -0.0411
  108POPC   GL1 1423   8.180   0.185  18.323 -0.0405  0.2936  0.0770
  108POPC   GL2 1424   7.979   0.356  18.188 -0.1624  0.0382 -0.4386
  108POPC   C1A 1425   8.140  -0.061  18.008  0.1201  0.1088  0.3045
  108POPC   D2A 1426   8.211  -0.297  17.686  0.0697 -0.1565 -0.1094
  108POPC   C3A 1427   8.025  -0.193  17.336 -0.0208 -0.1713 -0.3637
  108POPC   C4A 1428   7.997   0.098  17.008 -0.0628 -0.1090 -0.2953
  108POPC   C1B 1429   7.776   0.277  17.783  0.4336 -0.4350 -0.4622
  108POPC   C2B 1430   7.711   0.353  17.367 -0.0539  0.3107  0.1502
  108POPC   C3B 1431   7.714   0.527  17.069 -0.3048  0.0413 -0.1131
  108POPC   C4B 1432   7.883   0.571  16.642 -0.1185 -0.2168  0.2346
  109POPC   NC3 1433   6.490   9.299  19.578  0.1191  0.0393  0.0376
  109POPC   PO4 1434   6.198   9.774  19.533  0.2669  0.2091 -0.1867
  109POPC   GL1 1435   6.160   9.787  19.071  0.0783 -0.2588  0.3409
  109POPC   GL2 1436   6.159   9.571  18.730  0.0619 -0.1161  0.0137
  109POPC   C1A 1437   6.085  10.088  18.831 -0.2062 -0.0186  0.4327
  109POPC   D2A 1438   5.802  10.415  18.594  0.0062  0.1044 -0.0844
  109POPC   C3A 1439   5.394  10.326  18.282 -0.1152 -0.1533 -0.0288
  109POPC   C4A 1440   5.030  10.107  18.069  0.0723 -0.1135  0.2029
  109POPC   C1B 1441   6.008   9.824  18.398 -0.1351 -0.2795 -0.1466
  109POPC   C2B 1442   5.873  10.142  18.011  0.2190 -0.3020 -0.4939
  109POPC   C3B 1443   6.049  10.223  17.620 -0.0237 -0.1893 -0.0001
  109POPC   C4B 1444   5.855  10.311  17.241  0.1064 -0.1001 -0.1248
  110POPC   NC3 1445   1.328   0.802  19.114  0.2336 -0.1546 -0.0943
  110POPC   PO4 1446   1.632   1.114  19.142 -0.0832  0.0313  0.4576
  110POPC   GL1 1447   1.765   0.904  18.748  0.1999  0.0591 -0.0040
  110POPC   GL2 1448   1.970   0.616  18.684 -0.1054  0.1196 -0.1031
  110POPC   C1A 1449   1.612   0.720  18.317  0.4209 -0.0939  0.2347
  110POPC   D2A 1450   1.592   0.809  17.943  0.0593  0.2302 -0.3927
  110POPC   C3A 1451   1.472   0.594  17.548 -0.0028  0.1253 -0.2234
  110POPC   C4A 1452   1.353   0.432  17.092 -0.0885 -0.1593 -0.2800
  110POPC   C1B 1453   2.132   0.693  18.238 -0.1648  0.0691 -0.1783
  110POPC   C2B 1454   2.190   0.561  17.907  0.1373  0.0087  0.2195
  110POPC   C3B 1455   2.458   0.188  17.719 -0.0636 -0.0859 -0.2140
  110POPC   C4B 1456   2.654  -0.055  17.440  0.0386  0.2510 -0.3010
  111POPC   NC3 1457  11.931   9.249  19.931  0.0010 -0.3190 -0.0301
  111POPC   PO4 1458  11.872   9.155  19.399 -0.2443  0.1745 -0.0093
  111POPC   GL1 1459  11.964   9.371  19.072 -0.1233  0.2240 -0.0267
  111POPC   GL2 1460  11.660   9.582  19.036  0.1265 -0.0351 -0.1846
  111POPC   C1A 1461  11.968   9.358  18.665  0.1209  0.5497  0.3476
  111POPC   D2A 1462  11.993   9.407  18.217  0.4343  0.1401  0.0819
  111POPC   C3A 1463  11.972   9.640  17.970  0.2726  0.0282 -0.1712
  111POPC   C4A 1464  11.921   9.742  17.489  0.0569  0.0504 -0.0775
  111POPC   C1B 1465  11.929   9.858  18.735  0.0403  0.2463  0.0976
  111POPC   C2B 1466  12.240   9.773  18.435 -0.0708  0.1380  0.0548
  111POPC   C3B 1467  12.474   9.365  18.214 -0.3267 -0.1893 -0.1548
  111POPC   C4B 1468  12.604   9.151  17.899 -0.1503 -0.0213 -0.0846
  112POPC   NC3 1469   0.762   0.267  19.341  0.0379 -0.0979  0.1242
  112POPC   PO4 1470   0.923   0.591  19.013 -0.2831  0.1658 -0.3097
  112POPC   GL1 1471   1.149   0.798  18.657  0.2474  0.0538  0.0437
  112POPC   GL2 1472   1.314   1.120  18.732  0.1632 -0.1732 -0.2895
  112POPC   C1A 1473   1.044   0.761  18.155  0.0375 -0.1425  0.0202
  112POPC   D2A 1474   0.973   0.642  17.827 -0.0944 -0.0986 -0.1618
  112POPC   C3A 1475   0.541   0.399  17.869 -0.3103  0.4268  0.2126
  112POPC   C4A 1476   0.222   0.505  18.123  0.0206 -0.0626  0.2453
  112POPC   C1B 1477   1.301   1.591  18.588  0.1364  0.1994 -0.0401
  112POPC   C2B 1478   1.094   1.607  18.242  0.1236 -0.1962  0.2204
  112POPC   C3B 1479   1.189   1.601  17.808  0.3664 -0.1907 -0.0634
  112POPC   C4B 1480   1.140   1.411  17.388  0.1030  0.4608  0.2548
  113POPC   NC3 1481   1.726   8.206  19.706 -0.1797  0.3390 -0.0724
  113POPC   PO4 1482   1.753   8.506  19.326 -0.1094  0.1874  0.0065
  113POPC   GL1 1483   1.572   8.401  18.989  0.1742  0.1090  0.0756
  113POPC   GL2 1484   1.466   8.590  18.818  0.0825 -0.2885  0.2609
  113POPC   C1A 1485   1.875   8.147  18.723  0.2975  0.3108 -0.0297
  113POPC   D2A 1486   2.348   7.955  18.466  0.1200 -0.2119  0.1885
  113POPC   C3A 1487   2.580   8.164  18.172  0.0265  0.1772  0.1286
  113POPC   C4A 1488   2.738   8.089  17.717  0.0979 -0.1893 -0.0466
  113POPC   C1B 1489   1.263   8.752  18.386 -0.1540 -0.0638 -0.2620
  113POPC   C2B 1490   0.941   8.844  18.073 -0.0238  0.1099 -0.2141
  113POPC   C3B 1491   0.725   8.617  17.772  0.0174 -0.0265  0.1368
  113POPC   C4B 1492   0.579   8.351  17.418  0.0155  0.1191  0.1418
  114POPC   NC3 1493  10.704   4.515  19.064 -0.1329  0.0072  0.2334
  114POPC   PO4 1494  10.827   4.920  19.206 -0.2559 -0.1557  0.2742
  114POPC   GL1 1495  10.952   4.852  18.788  0.0039  0.0034 -0.0429
  114POPC   GL2 1496  11.079   4.536  18.771 -0.0449 -0.2160  0.0793
  114POPC   C1A 1497  11.062   4.804  18.338 -0.2231  0.4590  0.2520
  114POPC   D2A 1498  11.479   4.517  18.276  0.0374 -0.1659 -0.0013
  114POPC   C3A 1499  11.810   4.452  17.873 -0.0096  0.1429  0.1934
  114POPC   C4A 1500  11.746   4.735  17.423 -0.1598  0.0612  0.0825
  114POPC   C1B 1501  10.986   4.231  18.498  0.0615 -0.0950  0.3427
  114POPC   C2B 1502  10.874   3.930  18.231 -0.2174  0.2441  0.0289
  114POPC   C3B 1503  10.917   3.574  18.080  0.1199  0.2566  0.1699
  114POPC   C4B 1504  10.953   3.542  17.624 -0.1037 -0.0642 -0.0153
  115POPC   NC3 1505   5.885   1.222  18.253 -0.0783 -0.3845  0.0741
  115POPC   PO4 1506   6.251   1.353  18.366 -0.3844  0.0264  0.0346
  115POPC   GL1 1507   6.295   1.289  17.879 -0.1219 -0.3252  0.3037
  115POPC   GL2 1508   6.100   1.123  17.829  0.0144  0.0994  0.0142
  115POPC   C1A 1509   6.367   1.296  17.393  0.1805 -0.0921 -0.0000
  115POPC   D2A 1510   6.571   1.218  17.020 -0.1772  0.0056  0.1212
  115POPC   C3A 1511   6.521   0.793  16.658 -0.0861 -0.3354  0.1308
  115POPC   C4A 1512   6.442   0.560  16.292 -0.0912 -0.3965 -0.0300
  115POPC   C1B 1513   5.957   0.826  17.574  0.0479 -0.2996 -0.0823
  115POPC   C2B 1514   5.806   0.486  17.440 -0.1984 -0.0568 -0.0185
  115POPC   C3B 1515   5.474   0.424  17.343  0.0615  0.0811 -0.0021
  115POPC   C4B 1516   5.154   0.394  17.226 -0.0094  0.1497  0.0708
  116POPC   NC3 1517   0.031  11.208  19.534  0.3694 -0.2209 -0.2217
  116POPC   PO4 1518   0.426  11.521  19.378 -0.0677  0.0409 -0.2497
  116POPC   GL1 1519   0.538  11.616  19.029  0.0530  0.0129  0.1543
  116POPC   GL2 1520   0.835  11.752  18.955 -0.0656 -0.2525  0.1054
  116POPC   C1A 1521   0.584  11.802  18.525 -0.1253  0.1718 -0.2080
  116POPC   D2A 1522   0.685  11.754  18.149 -0.1411 -0.2487 -0.0956
  116POPC   C3A 1523   0.695  12.090  17.813  0.1187 -0.0341 -0.1277
  116POPC   C4A 1524   0.484  12.365  17.431 -0.2912 -0.1039 -0.0446
  116POPC   C1B 1525   1.046  11.870  18.538  0.0339  0.0036  0.0742
  116POPC   C2B 1526   1.169  11.930  18.101 -0.0173  0.1607 -0.0412
  116POPC   C3B 1527   1.337  12.138  17.729 -0.0008  0.1395  0.3572
  116POPC   C4B 1528   1.540  12.344  17.388  0.0659  0.0007 -0.0857
  117POPC   NC3 1529   3.506   2.004  19.147  0.4210  0.2951 -0.0499
  117POPC   PO4 1530   3.469   2.482  19.112  0.0000  0.0185  0.4017
  117POPC   GL1 1531   3.396   2.423  18.739 -0.2243  0.1372 -0.0383
  117POPC   GL2 1532   3.184   2.087  18.710 -0.0424  0.2797 -0.2195
  117POPC   C1A 1533   3.522   2.213  18.372 -0.0407  0.1118 -0.1773
  117POPC   D2A 1534   3.537   2.048  17.966 -0.1846 -0.3499 -0.0019
  117POPC   C3A 1535   3.535   1.648  17.953 -0.5617 -0.1672  0.1098
  117POPC   C4A 1536   3.336   1.216  17.908 -0.5142 -0.0327  0.0680
  117POPC   C1B 1537   2.924   2.420  18.582  0.0709  0.0903 -0.0764
  117POPC   C2B 1538   2.622   2.768  18.325 -0.1959 -0.0136  0.2805
  117POPC   C3B 1539   2.150   3.032  18.258 -0.2144 -0.1338  0.0470
  117POPC   C4B 1540   1.769   2.964  18.449 -0.0382  0.2216  0.3093
  118POPC   NC3 1541   0.303   9.846  19.760 -0.2654 -0.2442 -0.3289
  118POPC   PO4 1542   0.520   9.819  19.303  0.2034  0.0393 -0.0358
  118POPC   GL1 1543   0.661   9.793  18.816  0.3375 -0.1212  0.3109
  118POPC   GL2 1544   0.880   9.497  18.768  0.4813 -0.1825 -0.0941
  118POPC   C1A 1545   0.486   9.778  18.375  0.2943  0.1787 -0.1580
  118POPC   D2A 1546   0.280   9.918  18.084 -0.4260 -0.0052  0.1054
  118POPC   C3A 1547  -0.156  10.188  18.181  0.0616  0.1922 -0.1201
  118POPC   C4A 1548  -0.566   9.988  18.279  0.0461  0.3141 -0.0251
  118POPC   C1B 1549   0.928   9.412  18.262 -0.1632  0.3448 -0.0982
  118POPC   C2B 1550   0.943   9.295  17.773 -0.1327 -0.1803 -0.1473
  118POPC   C3B 1551   1.105   9.331  17.347  0.2044  0.3002  0.4113
  118POPC   C4B 1552   1.084   8.979  17.093 -0.2469 -0.2820  0.2022
  119POPC   NC3 1553   8.044   4.789  19.169  0.1647 -0.3360  0.0803
  119POPC   PO4 1554   7.783   4.437  19.162  0.0785 -0.1366 -0.1711
  119POPC   GL1 1555   7.869   4.651  18.723 -0.4061  0.0797 -0.1787
  119POPC   GL2 1556   7.639   4.972  18.718 -0.1177  0.0471  0.1951
  119POPC   C1A 1557   7.949   4.711  18.282  0.1878 -0.2536  0.0119
  119POPC   D2A 1558   8.364   4.803  18.150  0.2693  0.0994 -0.1984
  119POPC   C3A 1559   8.562   5.100  17.800 -0.0747  0.1795 -0.0613
  119POPC   C4A 1560   8.980   5.246  17.686 -0.0625  0.0189  0.2548
  119POPC   C1B 1561   7.519   4.900  18.256  0.1946 -0.1806 -0.0985
  119POPC   C2B 1562   7.619   5.020  17.856  0.1111  0.2172 -0.1005
  119POPC   C3B 1563   7.618   5.491  17.759  0.1795  0.5737  0.0947
  119POPC   C4B 1564   7.535   5.778  17.439 -0.2195 -0.1391 -0.1223
  120POPC   NC3 1565  11.326   3.705  19.331  0.0888 -0.1434  0.2154
  120POPC   PO4 1566  11.551   4.096  19.168  0.1452 -0.2997 -0.2810
  120POPC   GL1 1567  11.721   4.069  18.701  0.1962  0.2363 -0.3180
  120POPC   GL2 1568  11.429   4.123  18.655 -0.0696 -0.0345  0.1470
  120POPC   C1A 1569  11.894   3.824  18.393  0.3014 -0.2809  0.1176
  120POPC   D2A 1570  12.101   3.560  18.158 -0.2882 -0.2371 -0.1321
  120POPC   C3A 1571  12.216   3.085  18.300 -0.1113  0.3876 -0.0109
  120POPC   C4A 1572  12.122   2.752  18.012 -0.1498  0.0319  0.0658
  120POPC   C1B 1573  11.356   4.056  18.198  0.1466  0.1885 -0.3588
  120POPC   C2B 1574  11.284   4.096  17.861 -0.1636  0.1805 -0.0496
  120POPC   C3B 1575  10.832   4.033  17.701 -0.0909  0.1239 -0.0128
  120POPC   C4B 1576  10.602   4.409  17.615  0.0619 -0.0427  0.3500
  121POPC   NC3 1577   4.302   7.840  19.346  0.0418  0.0262  0.2126
  121POPC   PO4 1578   4.038   7.462  19.250 -0.0494  0.0006  0.2533
  121POPC   GL1 1579   3.863   7.203  18.881  0.1594 -0.0871  0.0996
  121POPC   GL2 1580   3.549   7.231  18.692 -0.1626 -0.1276 -0.4042
  121POPC   C1A 1581   3.951   7.329  18.452 -0.2165 -0.2275 -0.1748
  121POPC   D2A 1582   3.766   7.366  18.047 -0.1372  0.2006 -0.1921
  121POPC   C3A 1583   3.288   7.358  18.117 -0.0470 -0.3920 -0.0001
  121POPC   C4A 1584   3.024   7.070  18.017  0.4176 -0.1916  0.0479
  121POPC   C1B 1585   3.039   7.072  18.599  0.0477  0.0543  0.3035
  121POPC   C2B 1586   2.621   7.165  18.397 -0.2821  0.1086 -0.2563
  121POPC   C3B 1587   2.523   7.090  17.969  0.1767 -0.0372 -0.1804
  121POPC   C4B 1588   2.458   7.010  17.558  0.1437  0.3367 -0.1172
  122POPC   NC3 1589  11.636  10.277  15.734  0.0376 -0.1616 -0.0628
  122POPC   PO4 1590  11.289  10.006  15.754  0.1050 -0.1374 -0.0266
  122POPC   GL1 1591  11.285  10.281  16.119  0.0194  0.1989 -0.0742
  122POPC   GL2 1592  10.964  10.319  16.173  0.1820 -0.1624  0.1642
  122POPC   C1A 1593  11.262  10.201  16.605  0.2362  0.2626  0.2004
  122POPC   D2A 1594  11.044  10.187  17.066 -0.0786 -0.1372 -0.0565
  122POPC   C3A 1595  11.354  10.009  17.353 -0.1464  0.1858 -0.0033
  122POPC   C4A 1596  11.473   9.673  17.355 -0.0729  0.1813  0.0332
  122POPC   C1B 1597  10.698  10.096  16.442 -0.0327  0.2430 -0.1231
  122POPC   C2B 1598  10.661   9.893  16.883 -0.2489 -0.2245 -0.1443
  122POPC   C3B 1599  10.890   9.451  16.904 -0.0890  0.2284 -0.0213
  122POPC   C4B 1600  11.277   9.208  16.927 -0.1313 -0.1724  0.2785
  123POPC   NC3 1601  11.966   3.847  19.394  0.3188 -0.1320  0.0857
  123POPC   PO4 1602  11.758   3.473  19.462  0.2604  0.0900  0.3526
  123POPC   GL1 1603  11.655   3.437  18.995  0.1719 -0.2695 -0.2625
  123POPC   GL2 1604  11.440   3.654  18.856  0.2581  0.0047  0.2218
  123POPC   C1A 1605  11.827   3.338  18.514  0.0414  0.0476 -0.0846
  123POPC   D2A 1606  11.818   3.187  18.059 -0.4033  0.0243 -0.3183
  123POPC   C3A 1607  11.906   3.403  17.722  0.0031 -0.1884 -0.0024
  123POPC   C4A 1608  12.180   3.630  17.680  0.1180 -0.0692 -0.1053
  123POPC   C1B 1609  11.281   3.658  18.513  0.2334  0.0249  0.0926
  123POPC   C2B 1610  11.501   3.591  18.184  0.0086 -0.0044 -0.1176
  123POPC   C3B 1611  11.460   3.647  17.670 -0.1531 -0.0232 -0.2679
  123POPC   C4B 1612  11.540   3.287  17.408 -0.2335 -0.0422  0.0500
  124POPC   NC3 1613  11.715  11.500  19.686 -0.2415  0.0673  0.1134
  124POPC   PO4 1614  11.866  11.166  19.307  0.2639  0.0063  0.1185
  124POPC   GL1 1615  11.763  11.182  18.856  0.0057  0.3584  0.0820
  124POPC   GL2 1616  12.086  11.116  18.540 -0.3028  0.1363  0.0772
  124POPC   C1A 1617  11.720  10.849  18.589 -0.0850 -0.2070 -0.1778
  124POPC   D2A 1618  11.721  10.525  18.149  0.0392  0.0974 -0.0225
  124POPC   C3A 1619  11.501  10.825  17.903 -0.1304 -0.3483  0.4154
  124POPC   C4A 1620  11.644  11.092  17.698 -0.0509  0.0897 -0.0672
  124POPC   C1B 1621  11.679  11.242  18.308 -0.4255  0.1723 -0.0570
  124POPC   C2B 1622  11.570  11.488  18.043  0.1806 -0.0176  0.3953
  124POPC   C3B 1623  11.630  11.861  17.960 -0.2405  0.5033  0.2503
  124POPC   C4B 1624  12.007  12.015  17.892 -0.1553  0.1506 -0.0468
  125POPC   NC3 1625   7.646  11.976  19.110  0.0055  0.2993  0.1471
  125POPC   PO4 1626   7.437  12.196  18.669  0.0363 -0.0170  0.0777
  125POPC   GL1 1627   7.392  11.937  18.338  0.0020 -0.1573  0.1336
  125POPC   GL2 1628   7.596  12.178  18.156 -0.1405  0.1379  0.3640
  125POPC   C1A 1629   7.306  11.664  18.007 -0.1648 -0.0264  0.0315
  125POPC   D2A 1630   7.447  11.591  17.507 -0.3239  0.0661  0.0445
  125POPC   C3A 1631   7.726  11.125  17.262  0.0498  0.1649  0.1139
  125POPC   C4A 1632   7.592  10.843  16.872  0.0026 -0.1110  0.1688
  125POPC   C1B 1633   7.463  12.096  17.768 -0.1938  0.0464 -0.0339
  125POPC   C2B 1634   7.494  12.074  17.327 -0.0533  0.1940 -0.1380
  125POPC   C3B 1635   7.600  12.123  16.862  0.3784  0.1347 -0.2530
  125POPC   C4B 1636   7.841  12.169  16.493  0.0531  0.0504  0.3003
  126POPC   NC3 1637   5.777   7.524  19.135  0.1467  0.0872  0.1723
  126POPC   PO4 1638   5.443   7.307  19.340 -0.0177 -0.0567  0.0429
  126POPC   GL1 1639   5.393   7.137  18.935 -0.2927 -0.0704  0.0036
  126POPC   GL2 1640   5.512   7.318  18.722  0.2529  0.3941  0.0120
  126POPC   C1A 1641   5.071   6.842  18.646 -0.0963 -0.0362 -0.0409
  126POPC   D2A 1642   4.642   6.971  18.439 -0.2428 -0.2159 -0.0874
  126POPC   C3A 1643   4.414   7.082  18.052 -0.0805 -0.0868 -0.0382
  126POPC   C4A 1644   4.621   7.311  17.668 -0.1299  0.0153  0.0245
  126POPC   C1B 1645   5.451   7.015  18.429 -0.2307 -0.1235  0.2480
  126POPC   C2B 1646   5.436   7.068  17.995 -0.1091 -0.0855  0.2054
  126POPC   C3B 1647   5.427   7.210  17.585  0.0643  0.3300 -0.2220
  126POPC   C4B 1648   5.109   7.411  17.505 -0.1662  0.0106 -0.2186
  127POPC   NC3 1649   8.111   8.024  15.127 -0.1342  0.1649 -0.1369
  127POPC   PO4 1650   8.002   8.463  15.394  0.1453 -0.0114  0.1835
  127POPC   GL1 1651   8.004   8.264  15.786  0.0676 -0.0831  0.0818
  127POPC   GL2 1652   8.144   8.447  16.144  0.0397  0.0981  0.0754
  127POPC   C1A 1653   7.794   8.114  16.260  0.0691  0.1258 -0.1269
  127POPC   D2A 1654   7.543   8.128  16.731 -0.1786  0.1945 -0.0001
  127POPC   C3A 1655   7.728   8.239  17.134  0.2673 -0.1177 -0.0461
  127POPC   C4A 1656   7.922   8.532  17.369 -0.0725 -0.0423  0.2640
  127POPC   C1B 1657   8.061   8.720  16.437 -0.3701 -0.2562 -0.2297
  127POPC   C2B 1658   8.013   9.052  16.848  0.3881 -0.0697 -0.0018
  127POPC   C3B 1659   8.003   9.444  17.093 -0.1092 -0.0454  0.1417
  127POPC   C4B 1660   7.907   9.757  17.259 -0.0206 -0.0886  0.2203
  128POPC   NC3 1661   6.948   1.938  19.316 -0.0068  0.2339  0.1205
  128POPC   PO4 1662   6.973   1.855  18.865  0.0647  0.1711 -0.0786
  128POPC   GL1 1663   7.025   1.870  18.364 -0.2534 -0.0696 -0.0661
  128POPC   GL2 1664   7.377   2.012  18.148  0.0819 -0.2223  0.0090
  128POPC   C1A 1665   7.138   1.515  18.090 -0.0351 -0.0674 -0.0199
  128POPC   D2A 1666   7.341   1.196  17.719 -0.1109  0.6691 -0.2182
  128POPC   C3A 1667   7.103   0.926  17.521  0.3552 -0.0469 -0.2488
  128POPC   C4A 1668   7.210   0.703  17.160 -0.0958  0.1378 -0.0950
  128POPC   C1B 1669   7.241   1.802  17.734  0.3283  0.0176 -0.1163
  128POPC   C2B 1670   7.446   1.558  17.331  0.0209 -0.2268 -0.1657
  128POPC   C3B 1671   7.381   1.159  17.142  0.0496  0.1197 -0.0841
  128POPC   C4B 1672   7.433   0.834  16.773 -0.1435  0.1321  0.0642
  129POPC   NC3 1673   4.030   9.777  19.558 -0.0767  0.1971  0.0634
  129POPC   PO4 1674   3.973   9.363  19.437 -0.0857  0.0843 -0.0741
  129POPC   GL1 1675   3.857   9.781  19.121  0.0405  0.0348 -0.0627
  129POPC   GL2 1676   3.832   9.991  19.165 -0.1403 -0.0440 -0.0771
  129POPC   C1A 1677   4.006   9.691  18.620 -0.0839 -0.0698 -0.0701
  129POPC   D2A 1678   4.121   9.781  18.174  0.0259 -0.0709 -0.3230
  129POPC   C3A 1679   4.274   9.569  17.913  0.3073 -0.0185  0.1025
  129POPC   C4A 1680   4.528   9.712  17.492  0.0015  0.0941 -0.2326
  129POPC   C1B 1681   4.012  10.262  18.773 -0.2292  0.0759  0.0476
  129POPC   C2B 1682   3.973  10.319  18.415 -0.0231  0.4518  0.0797
  129POPC   C3B 1683   4.132  10.286  18.065 -0.1025 -0.0029 -0.0881
  129POPC   C4B 1684   4.346  10.323  17.527  0.0637  0.1753 -0.2194
  130POPC   NC3 1685   0.382   3.355  19.280  0.1439  0.1886  0.0791
  130POPC   PO4 1686   0.237   3.733  19.347  0.0870 -0.0278 -0.1602
  130POPC   GL1 1687   0.131   3.924  18.997  0.1286  0.1258 -0.2460
  130POPC   GL2 1688  -0.157   3.765  18.923 -0.0460  0.1035  0.0989
  130POPC   C1A 1689   0.219   4.104  18.594  0.0145 -0.1860 -0.2162
  130POPC   D2A 1690   0.220   3.889  18.089  0.4366 -0.2552 -0.4664
  130POPC   C3A 1691   0.477   3.940  17.722 -0.0630  0.3210 -0.0590
  130POPC   C4A 1692   0.542   4.043  17.286 -0.2903 -0.0853  0.0437
  130POPC   C1B 1693   0.089   3.611  18.561  0.0198 -0.0771 -0.0414
  130POPC   C2B 1694   0.458   3.484  18.271 -0.5539  0.2038 -0.2534
  130POPC   C3B 1695   0.438   3.419  17.828 -0.1556 -0.1650 -0.2289
  130POPC   C4B 1696   0.100   3.143  17.650  0.2831 -0.0315  0.1399
  131POPC   NC3 1697   0.937  11.468  19.365  0.1898  0.0481  0.2009
  131POPC   PO4 1698   1.341  11.349  19.386 -0.1161  0.1873 -0.0718
  131POPC   GL1 1699   1.616  11.454  19.051  0.0756  0.0150 -0.4225
  131POPC   GL2 1700   1.435  11.585  18.889 -0.2201  0.3102 -0.0354
  131POPC   C1A 1701   1.723  11.263  18.603 -0.1161 -0.0420 -0.0243
  131POPC   D2A 1702   2.005  11.033  18.394  0.3807  0.1117  0.1854
  131POPC   C3A 1703   2.134  11.012  17.987  0.1988  0.1806  0.4523
  131POPC   C4A 1704   2.035  10.905  17.595 -0.2223 -0.3498 -0.1320
  131POPC   C1B 1705   1.197  11.390  18.620  0.2453  0.0949  0.2236
  131POPC   C2B 1706   1.209  11.128  18.432 -0.2714  0.2030  0.2640
  131POPC   C3B 1707   1.106  10.895  18.154 -0.0956 -0.0786  0.0520
  131POPC   C4B 1708   1.188  10.523  17.881 -0.2579 -0.2772 -0.0733
  132POPC   NC3 1709   9.443   2.180  19.065 -0.0392 -0.0529 -0.4552
  132POPC   PO4 1710   9.449   2.502  19.001  0.0769 -0.0624 -0.2842
  132POPC   GL1 1711   9.328   2.448  18.527 -0.2893 -0.5464 -0.0678
  132POPC   GL2 1712   9.657   2.329  18.388 -0.1727 -0.0497 -0.3676
  132POPC   C1A 1713   9.301   2.579  18.107  0.0630  0.0158  0.0071
  132POPC   D2A 1714   9.180   2.657  17.615 -0.1385  0.0481  0.1144
  132POPC   C3A 1715   9.498   2.372  17.367  0.0002 -0.0513  0.0149
  132POPC   C4A 1716   9.482   2.176  16.997 -0.2336 -0.0722  0.3084
  132POPC   C1B 1717   9.789   2.504  18.016 -0.1616 -0.1464 -0.0862
  132POPC   C2B 1718   9.660   2.785  17.693  0.0855  0.0934 -0.0025
  132POPC   C3B 1719   9.376   3.118  17.523 -0.3735  0.1508  0.2435
  132POPC   C4B 1720   9.295   3.455  17.720 -0.1660  0.0973 -0.0945
  133POPC   NC3 1721   5.692   2.629  18.946  0.1184 -0.2451  0.1283
  133POPC   PO4 1722   5.847   2.617  18.442  0.1931 -0.2967 -0.0082
  133POPC   GL1 1723   6.127   2.774  18.041 -0.1488  0.0136 -0.2213
  133POPC   GL2 1724   6.133   3.050  17.889  0.5225  0.1016  0.1304
  133POPC   C1A 1725   6.431   2.720  17.733 -0.1358 -0.3267 -0.0619
  133POPC   D2A 1726   6.879   2.678  17.454  0.2233  0.1387 -0.0149
  133POPC   C3A 1727   7.010   2.996  17.379  0.1674  0.0914 -0.1948
  133POPC   C4A 1728   7.073   3.422  17.136  0.2462 -0.0733 -0.2597
  133POPC   C1B 1729   5.909   3.365  17.671  0.0650 -0.0550  0.0900
  133POPC   C2B 1730   6.115   3.553  17.359  0.0049 -0.1448 -0.0073
  133POPC   C3B 1731   6.116   3.971  17.240  0.0064 -0.1736 -0.0785
  133POPC   C4B 1732   6.043   4.330  17.009  0.0964 -0.4711  0.2630
  134POPC   NC3 1733   9.499  10.135  18.959 -0.1038 -0.4129 -0.1186
  134POPC   PO4 1734   9.043  10.248  18.920  0.3353 -0.2048 -0.2357
  134POPC   GL1 1735   9.023  10.339  18.457 -0.1313  0.1144  0.1734
  134POPC   GL2 1736   9.381  10.367  18.490 -0.1889 -0.0490  0.2459
  134POPC   C1A 1737   8.797  10.194  18.142  0.0466  0.0813 -0.0587
  134POPC   D2A 1738   8.945  10.139  17.756  0.3764  0.2928  0.0623
  134POPC   C3A 1739   9.192  10.135  17.337 -0.0516  0.1341 -0.3528
  134POPC   C4A 1740   9.304  10.373  16.933 -0.0213 -0.1715 -0.2877
  134POPC   C1B 1741   9.347  10.375  18.069  0.0622 -0.3441  0.0030
  134POPC   C2B 1742   9.488  10.416  17.655 -0.0886 -0.2010  0.0072
  134POPC   C3B 1743   9.660  10.548  17.314 -0.0023 -0.4982  0.0722
  134POPC   C4B 1744   9.783  10.442  16.861  0.1776 -0.2565  0.1086
  135POPC   NC3 1745   1.350   3.668  20.137 -0.2402  0.3841 -0.1072
  135POPC   PO4 1746   1.229   3.571  19.671  0.1222 -0.0201  0.2553
  135POPC   GL1 1747   1.105   3.473  19.227 -0.0768 -0.0349 -0.0485
  135POPC   GL2 1748   0.795   3.598  18.981 -0.1393 -0.2943 -0.0384
  135POPC   C1A 1749   1.280   3.499  18.798  0.3273  0.0990  0.2405
  135POPC   D2A 1750   1.510   3.557  18.495 -0.4617  0.2467  0.1962
  135POPC   C3A 1751   1.642   4.051  18.298 -0.3978 -0.1995  0.0546
  135POPC   C4A 1752   1.827   4.451  18.405 -0.0840  0.0566  0.1273
  135POPC   C1B 1753   0.694   3.839  18.513 -0.2241  0.0315 -0.2668
  135POPC   C2B 1754   0.665   4.161  18.096 -0.1700 -0.2632  0.0426
  135POPC   C3B 1755   0.741   4.406  17.830  0.1032  0.1785 -0.2150
  135POPC   C4B 1756   0.846   4.845  17.867 -0.0208 -0.1809  0.2970
  136POPC   NC3 1757   6.549   3.565  18.918  0.0381  0.1238  0.1857
  136POPC   PO4 1758   6.218   3.538  18.679  0.2048  0.1774  0.0769
  136POPC   GL1 1759   6.118   3.744  18.452 -0.0172 -0.1573  0.2777
  136POPC   GL2 1760   6.100   3.530  18.179 -0.1040  0.0644 -0.0042
  136POPC   C1A 1761   5.773   3.915  18.217  0.2016  0.1734 -0.0283
  136POPC   D2A 1762   5.385   3.903  18.240  0.0106 -0.2265 -0.0059
  136POPC   C3A 1763   5.030   4.065  17.901 -0.2037 -0.0314 -0.3477
  136POPC   C4A 1764   5.145   4.108  17.447 -0.1124  0.2356 -0.1633
  136POPC   C1B 1765   6.368   3.474  17.756 -0.2997 -0.3060 -0.0737
  136POPC   C2B 1766   6.482   3.161  17.414 -0.2287 -0.3117 -0.2381
  136POPC   C3B 1767   6.648   3.175  17.060  0.2576  0.2654 -0.1359
  136POPC   C4B 1768   6.922   2.939  16.855  0.0159 -0.1823 -0.1933
  137POPC   NC3 1769   6.738  10.503  19.628 -0.0527  0.2264  0.1230
  137POPC   PO4 1770   6.637  10.655  19.146 -0.3790  0.0110  0.1279
  137POPC   GL1 1771   6.444  10.474  18.636  0.0708 -0.3132 -0.0724
  137POPC   GL2 1772   6.559  10.617  18.369 -0.1033  0.0458  0.1661
  137POPC   C1A 1773   6.512  10.151  18.381 -0.0635 -0.2374 -0.0746
  137POPC   D2A 1774   6.740  10.002  17.981  0.1875 -0.1057 -0.0656
  137POPC   C3A 1775   6.809   9.578  17.762 -0.0268 -0.0427  0.1154
  137POPC   C4A 1776   6.966   9.442  17.359  0.1443 -0.0815  0.1311
  137POPC   C1B 1777   6.576  10.894  18.015 -0.2045 -0.1947 -0.3727
  137POPC   C2B 1778   6.485  11.139  17.788  0.1109 -0.1135  0.0166
  137POPC   C3B 1779   6.477  11.287  17.383 -0.0082 -0.3272 -0.0306
  137POPC   C4B 1780   6.571  11.770  17.472 -0.1534 -0.2169 -0.0713
  138POPC   NC3 1781   4.917   0.769  19.028  0.0340  0.0687 -0.1874
  138POPC   PO4 1782   4.744   0.789  18.700  0.1697 -0.0577 -0.1276
  138POPC   GL1 1783   4.895   0.629  18.310 -0.1762 -0.4393 -0.1535
  138POPC   GL2 1784   5.313   0.647  18.340 -0.0110  0.1582 -0.1520
  138POPC   C1A 1785   4.769   0.620  17.968 -0.2110 -0.1775 -0.0585
  138POPC   D2A 1786   4.794   0.817  17.479  0.0113  0.1970 -0.1044
  138POPC   C3A 1787   5.246   0.896  17.316 -0.1485  0.0197  0.0798
  138POPC   C4A 1788   5.692   0.897  17.116 -0.5048  0.1929 -0.1082
  138POPC   C1B 1789   5.511   0.299  18.378 -0.0133  0.0788 -0.0493
  138POPC   C2B 1790   5.546  -0.075  18.294 -0.2996  0.0740 -0.0168
  138POPC   C3B 1791   5.376  -0.384  17.908 -0.1463 -0.1128 -0.1839
  138POPC   C4B 1792   5.169  -0.414  17.548  0.1938  0.3228 -0.1344
  139POPC   NC3 1793   0.371   7.117  19.454  0.0175 -0.1822  0.0279
  139POPC   PO4 1794   0.556   6.871  19.202  0.1625  0.0403  0.4285
  139POPC   GL1 1795   0.739   6.734  18.857 -0.1365  0.1172 -0.2335
  139POPC   GL2 1796   1.085   6.635  19.110  0.0047  0.0367  0.2117
  139POPC   C1A 1797   0.689   6.564  18.477 -0.0720 -0.2431 -0.0149
  139POPC   D2A 1798   0.647   6.763  18.158 -0.0548  0.0788  0.0185
  139POPC   C3A 1799   0.936   6.907  17.924  0.2645  0.2523 -0.3279
  139POPC   C4A 1800   1.102   7.149  17.542 -0.1648 -0.0091 -0.0555
  139POPC   C1B 1801   1.096   6.350  18.741 -0.1601 -0.1857 -0.0900
  139POPC   C2B 1802   1.218   6.535  18.343 -0.0762  0.2275  0.3021
  139POPC   C3B 1803   1.407   6.837  18.149 -0.0871  0.0490 -0.1427
  139POPC   C4B 1804   1.534   7.069  17.947  0.0118 -0.1031 -0.1183
  140POPC   NC3 1805   5.638   6.848  19.436  0.3117  0.3579 -0.0905
  140POPC   PO4 1806   5.958   7.021  19.140  0.0198  0.1275  0.0922
  140POPC   GL1 1807   5.941   7.088  18.710  0.1376  0.0685  0.0421
  140POPC   GL2 1808   6.030   7.381  18.697 -0.2544 -0.0490  0.1239
  140POPC   C1A 1809   5.996   6.912  18.347  0.0003 -0.0942 -0.0584
  140POPC   D2A 1810   6.127   6.857  17.804  0.0350  0.0024 -0.0036
  140POPC   C3A 1811   5.897   7.026  17.390 -0.1119 -0.1089  0.0628
  140POPC   C4A 1812   5.998   7.077  17.008 -0.0847 -0.3062  0.3308
  140POPC   C1B 1813   6.195   7.531  18.375 -0.1257  0.1442  0.0802
  140POPC   C2B 1814   6.626   7.682  18.374  0.3303 -0.2005  0.1175
  140POPC   C3B 1815   6.937   7.728  18.181 -0.0393 -0.2603 -0.1868
  140POPC   C4B 1816   7.269   7.729  17.774  0.0960 -0.0181  0.0215
  141POPC   NC3 1817   6.249   8.376  19.315 -0.3782 -0.1518 -0.1784
  141POPC   PO4 1818   6.204   7.949  19.213  0.0709 -0.3720 -0.3936
  141POPC   GL1 1819   6.078   7.912  18.783 -0.0590 -0.0116  0.2029
  141POPC   GL2 1820   5.749   7.813  18.736 -0.1493 -0.1866 -0.0596
  141POPC   C1A 1821   6.307   8.032  18.448  0.0560  0.2604  0.0137
  141POPC   D2A 1822   6.135   8.210  18.093  0.2461 -0.3641  0.1054
  141POPC   C3A 1823   6.071   8.193  17.661  0.1307  0.0488  0.2548
  141POPC   C4A 1824   6.141   7.949  17.373 -0.2264 -0.1361  0.0895
  141POPC   C1B 1825   5.738   7.993  18.341  0.3118  0.2414 -0.1102
  141POPC   C2B 1826   5.625   8.139  17.891 -0.2316 -0.1732 -0.0474
  141POPC   C3B 1827   5.673   8.148  17.393  0.3340  0.3047  0.1190
  141POPC   C4B 1828   5.408   7.866  17.069  0.0463  0.0458  0.0131
  142POPC   NC3 1829   6.855   2.944  19.102 -0.1717 -0.0131 -0.1317
  142POPC   PO4 1830   6.596   3.036  18.787  0.2549  0.3288  0.0065
  142POPC   GL1 1831   6.755   2.968  18.303  0.1468 -0.2114  0.0027
  142POPC   GL2 1832   6.634   3.103  17.955  0.1820 -0.0346 -0.1248
  142POPC   C1A 1833   7.136   2.975  18.059  0.1702  0.2252  0.1189
  142POPC   D2A 1834   7.589   3.001  17.895 -0.2714 -0.0460  0.0425
  142POPC   C3A 1835   7.916   2.705  17.986  0.0793 -0.1191 -0.4350
  142POPC   C4A 1836   8.260   2.354  18.150  0.0711 -0.1904  0.3415
  142POPC   C1B 1837   6.911   3.391  17.762  0.1376  0.1261  0.0154
  142POPC   C2B 1838   7.343   3.354  17.577 -0.0828  0.1565 -0.3210
  142POPC   C3B 1839   7.541   3.179  17.194  0.2924  0.0860 -0.1264
  142POPC   C4B 1840   7.395   2.987  16.800  0.1263  0.1493  0.2379
  143POPC   NC3 1841   0.253   2.129  19.445  0.2209 -0.1097  0.2667
  143POPC   PO4 1842  -0.022   2.220  19.105  0.1822  0.1297  0.2770
  143POPC   GL1 1843   0.110   2.573  18.725  0.1398  0.0873  0.1602
  143POPC   GL2 1844   0.122   2.580  18.383 -0.0192 -0.3291  0.1178
  143POPC   C1A 1845   0.448   2.929  18.409 -0.2480  0.3948  0.0804
  143POPC   D2A 1846   0.454   2.956  17.930 -0.0197  0.0472  0.0922
  143POPC   C3A 1847   0.097   2.643  17.615 -0.2919 -0.0229 -0.2509
  143POPC   C4A 1848   0.184   2.342  17.228 -0.1060  0.1690 -0.1755
  143POPC   C1B 1849   0.269   2.413  17.974  0.1368  0.0132 -0.4977
  143POPC   C2B 1850   0.357   2.163  17.653 -0.0428 -0.0355 -0.2663
  143POPC   C3B 1851   0.037   1.783  17.528 -0.0056 -0.4237  0.1526
  143POPC   C4B 1852  -0.227   1.603  17.137  0.0759 -0.0033  0.0439
  144POPC   NC3 1853   1.673  11.715  19.588  0.0971  0.3458 -0.2933
  144POPC   PO4 1854   1.617  12.186  19.522  0.1579  0.3538 -0.2286
  144POPC   GL1 1855   1.737  11.954  19.151  0.0456  0.1115  0.0860
  144POPC   GL2 1856   2.029  12.262  19.046  0.3302  0.0956  0.2160
  144POPC   C1A 1857   1.845  11.885  18.762  0.1898  0.0971  0.0506
  144POPC   D2A 1858   1.964  11.999  18.317  0.0318 -0.0057  0.0217
  144POPC   C3A 1859   2.006  12.162  17.864 -0.0560 -0.2479 -0.3459
  144POPC   C4A 1860   1.791  12.532  17.783 -0.0039  0.1836 -0.2572
  144POPC   C1B 1861   1.700  12.324  18.696 -0.1766  0.3234 -0.0858
  144POPC   C2B 1862   1.483  12.090  18.463  0.1632  0.0163  0.3224
  144POPC   C3B 1863   1.601  11.636  18.330  0.2620 -0.3994 -0.3144
  144POPC   C4B 1864   1.609  11.282  18.078  0.1259  0.3641 -0.2334
  145POPC   NC3 1865  10.974   1.407  19.380  0.0839  0.1111  0.1579
  145POPC   PO4 1866  10.950   1.602  19.020 -0.2838 -0.0980 -0.0030
  145POPC   GL1 1867  11.142   1.810  18.769 -0.2757  0.1369  0.1923
  145POPC   GL2 1868  11.009   1.642  18.518  0.0940 -0.1056 -0.0233
  145POPC   C1A 1869  11.261   2.071  18.555  0.0891 -0.0780 -0.0224
  145POPC   D2A 1870  11.175   2.257  18.175 -0.1444 -0.0215  0.2294
  145POPC   C3A 1871  11.343   2.240  17.789 -0.1214 -0.0131 -0.2601
  145POPC   C4A 1872  11.368   2.217  17.324 -0.0114  0.1162  0.0514
  145POPC   C1B 1873  10.718   2.031  18.351  0.2331  0.5256 -0.2885
  145POPC   C2B 1874  10.752   2.488  18.137  0.0095  0.5626 -0.1176
  145POPC   C3B 1875  11.098   2.708  17.980 -0.1067 -0.3663 -0.0089
  145POPC   C4B 1876  11.309   2.775  17.543  0.0184 -0.1377 -0.1146
  146POPC   NC3 1877   0.463   0.671  19.164  0.0379  0.0899 -0.1698
  146POPC   PO4 1878   0.237   0.291  19.102 -0.2168  0.0291  0.0883
  146POPC   GL1 1879   0.010   0.233  18.789 -0.0498  0.1908 -0.0012
  146POPC   GL2 1880   0.083  -0.094  18.731  0.0800 -0.5495 -0.1145
  146POPC   C1A 1881  -0.156   0.544  18.528 -0.2641 -0.0126  0.0345
  146POPC   D2A 1882  -0.281   0.608  18.175 -0.2299 -0.0108  0.0102
  146POPC   C3A 1883  -0.073   0.906  17.890 -0.1363  0.1115  0.0872
  146POPC   C4A 1884   0.185   1.249  17.795  0.0545 -0.0224  0.2599
  146POPC   C1B 1885   0.393   0.021  18.443  0.3049  0.2349 -0.2051
  146POPC   C2B 1886   0.693   0.243  18.453  0.0210  0.2155  0.0369
  146POPC   C3B 1887   0.999   0.124  18.594 -0.1703  0.2604  0.0067
  146POPC   C4B 1888   1.191  -0.044  18.993  0.0988 -0.1784  0.2455
  147POPC   NC3 1889   3.861   0.032  19.402 -0.0982 -0.0244  0.1617
  147POPC   PO4 1890   3.454   0.173  19.269 -0.1419 -0.0524 -0.1450
  147POPC   GL1 1891   3.128   0.309  18.882 -0.3392  0.1834  0.0579
  147POPC   GL2 1892   2.962   0.609  18.794  0.0999 -0.0327  0.0619
  147POPC   C1A 1893   3.052   0.165  18.462 -0.0411  0.4857  0.1039
  147POPC   D2A 1894   3.182  -0.257  18.276 -0.1352  0.1169  0.0921
  147POPC   C3A 1895   3.368  -0.225  17.852  0.0718 -0.3467 -0.0406
  147POPC   C4A 1896   3.472  -0.401  17.339 -0.0202 -0.0048 -0.2265
  147POPC   C1B 1897   2.921   0.835  18.497  0.3707 -0.0229  0.2569
  147POPC   C2B 1898   2.611   0.959  18.123  0.2347 -0.0401 -0.1068
  147POPC   C3B 1899   2.421   1.238  17.751  0.2018 -0.0547 -0.1720
  147POPC   C4B 1900   2.474   1.490  17.372 -0.0539 -0.0762  0.2288
  148POPC   NC3 1901   9.389  12.045  19.012  0.1612 -0.0510  0.1143
  148POPC   PO4 1902   8.975  12.098  18.808 -0.0908  0.3350  0.0094
  148POPC   GL1 1903   8.944  11.990  18.332 -0.0925 -0.2988  0.1221
  148POPC   GL2 1904   8.571  11.996  18.024  0.0455  0.1209  0.0538
  148POPC   C1A 1905   8.937  12.438  18.116  0.0757 -0.0908 -0.1405
  148POPC   D2A 1906   9.289  12.677  18.074 -0.1706  0.2466  0.0590
  148POPC   C3A 1907   9.394  12.916  17.698  0.0145  0.2262 -0.2056
  148POPC   C4A 1908   9.552  12.707  17.357 -0.3648 -0.0202  0.2179
  148POPC   C1B 1909   8.657  11.941  17.573  0.1686  0.0549 -0.2002
  148POPC   C2B 1910   8.563  11.759  17.270  0.0949  0.0339 -0.0345
  148POPC   C3B 1911   8.235  11.910  16.842  0.0231 -0.0222 -0.2060
  148POPC   C4B 1912   8.273  11.949  16.407 -0.1297 -0.2504  0.0827
  149POPC   NC3 1913   1.784   5.398  19.539 -0.2733  0.0998 -0.3391
  149POPC   PO4 1914   1.876   5.787  19.552  0.1845  0.4019 -0.0650
  149POPC   GL1 1915   1.879   5.804  19.106  0.0848  0.0357  0.2011
  149POPC   GL2 1916   1.985   6.050  18.980  0.2813 -0.1691  0.2912
  149POPC   C1A 1917   1.704   5.755  18.688  0.0734  0.1555 -0.1238
  149POPC   D2A 1918   1.645   5.773  18.247 -0.0230 -0.3766  0.2805
  149POPC   C3A 1919   1.519   5.395  18.016  0.0928 -0.0620 -0.0190
  149POPC   C4A 1920   1.551   5.183  17.605  0.0728 -0.1158  0.2436
  149POPC   C1B 1921   2.035   6.172  18.517 -0.1795 -0.2702  0.0579
  149POPC   C2B 1922   2.069   6.073  18.071  0.3465 -0.0319  0.1140
  149POPC   C3B 1923   2.118   6.060  17.627  0.1716 -0.0011 -0.1194
  149POPC   C4B 1924   2.108   6.139  17.188  0.3495  0.0174 -0.0820
  150POPC   NC3 1925   0.235   1.129  19.904 -0.0564 -0.0464 -0.0469
  150POPC   PO4 1926   0.389   1.318  19.500  0.1443 -0.2287 -0.0488
  150POPC   GL1 1927   0.585   1.449  19.045  0.1969  0.0234  0.4587
  150POPC   GL2 1928   0.396   1.551  18.869  0.3922 -0.1791  0.0350
  150POPC   C1A 1929   0.862   1.377  18.656 -0.1600  0.0870  0.3882
  150POPC   D2A 1930   0.820   1.221  18.286 -0.2711  0.1013 -0.0194
  150POPC   C3A 1931   0.678   1.484  18.013  0.0251  0.1118  0.0491
  150POPC   C4A 1932   0.398   1.719  17.882  0.0644  0.0335  0.0731
  150POPC   C1B 1933   0.530   1.684  18.428 -0.0163  0.3439 -0.0619
  150POPC   C2B 1934   0.708   1.974  18.163 -0.2476 -0.0570 -0.1960
  150POPC   C3B 1935   0.838   1.985  17.825  0.1607  0.0990 -0.1236
  150POPC   C4B 1936   1.197   1.921  17.394  0.0820  0.4763  0.1180
  151POPC   NC3 1937  11.132   5.396  19.241  0.1205  0.3418  0.1882
  151POPC   PO4 1938  10.873   5.697  19.266 -0.2249  0.1562 -0.3201
  151POPC   GL1 1939  10.866   5.836  18.857  0.1832 -0.2548  0.2500
  151POPC   GL2 1940  11.120   5.934  18.855 -0.1851 -0.0476  0.0234
  151POPC   C1A 1941  10.882   5.808  18.409  0.1325 -0.3293  0.0251
  151POPC   D2A 1942  11.057   6.069  18.098 -0.1210 -0.2059 -0.1763
  151POPC   C3A 1943  11.180   6.043  17.631  0.1982  0.1346  0.1707
  151POPC   C4A 1944  11.210   6.079  17.202  0.2360 -0.3335 -0.0666
  151POPC   C1B 1945  11.036   6.243  18.647 -0.0861  0.0127 -0.2802
  151POPC   C2B 1946  10.820   6.489  18.270 -0.0294  0.1129 -0.1117
  151POPC   C3B 1947  10.757   6.405  17.756  0.0109  0.0378  0.1162
  151POPC   C4B 1948  10.808   6.402  17.382 -0.0585  0.1581 -0.0468
  152POPC   NC3 1949   4.340  11.404  19.567 -0.1602  0.0158 -0.0166
  152POPC   PO4 1950   4.011  11.224  19.607  0.0038  0.0222  0.1364
  152POPC   GL1 1951   4.130  11.129  19.173 -0.2993  0.0833 -0.3227
  152POPC   GL2 1952   3.906  10.951  19.080 -0.2420  0.1248 -0.3330
  152POPC   C1A 1953   4.322  10.925  18.835  0.0671 -0.0457  0.3357
  152POPC   D2A 1954   4.399  10.607  18.600 -0.2068 -0.0370 -0.0736
  152POPC   C3A 1955   4.471  10.272  18.405 -0.0515  0.2126  0.3669
  152POPC   C4A 1956   4.551   9.993  17.959 -0.1816  0.0389  0.1577
  152POPC   C1B 1957   3.804  10.776  18.704 -0.1215 -0.1932  0.2925
  152POPC   C2B 1958   3.930  10.785  18.346  0.0167 -0.0188  0.0225
  152POPC   C3B 1959   4.319  10.829  18.144 -0.0484 -0.3096  0.0509
  152POPC   C4B 1960   4.810  10.912  18.066  0.0735 -0.1542 -0.0286
  153POPC   NC3 1961   8.591  10.451  18.836  0.2021  0.5107 -0.4402
  153POPC   PO4 1962   8.578  10.002  19.063  0.5973 -0.2991 -0.2160
  153POPC   GL1 1963   8.549   9.854  18.649  0.4641  0.0929  0.1044
  153POPC   GL2 1964   8.932   9.822  18.547  0.3251  0.0944 -0.2064
  153POPC   C1A 1965   8.354   9.976  18.313  0.0389  0.0143  0.3659
  153POPC   D2A 1966   8.188   9.889  17.923  0.2134  0.0030 -0.2396
  153POPC   C3A 1967   8.375   9.909  17.505 -0.2680 -0.1914 -0.0787
  153POPC   C4A 1968   8.718   9.838  17.266 -0.3109  0.2645  0.2041
  153POPC   C1B 1969   8.991   9.500  18.261 -0.2329 -0.2761 -0.1176
  153POPC   C2B 1970   8.808   9.241  17.989 -0.0173  0.0137 -0.0202
  153POPC   C3B 1971   8.564   8.945  17.735  0.0499 -0.2149  0.0421
  153POPC   C4B 1972   8.408   8.463  17.591  0.0425  0.2732  0.3205
  154POPC   NC3 1973   8.740   7.069  19.144 -0.0598 -0.2031  0.5290
  154POPC   PO4 1974   9.152   6.933  18.948  0.0373  0.1929 -0.0509
  154POPC   GL1 1975   8.953   7.209  18.698 -0.0515  0.0459  0.0943
  154POPC   GL2 1976   8.713   7.064  18.621  0.1958 -0.0460 -0.4008
  154POPC   C1A 1977   8.916   7.582  18.550 -0.1935 -0.0878 -0.0019
  154POPC   D2A 1978   8.613   7.931  18.584 -0.1013 -0.0595 -0.1204
  154POPC   C3A 1979   8.521   8.199  18.279  0.2967  0.1215 -0.0088
  154POPC   C4A 1980   8.615   8.564  18.044  0.0661  0.0687 -0.0989
  154POPC   C1B 1981   8.980   6.953  18.283 -0.3271 -0.0092 -0.1502
  154POPC   C2B 1982   9.295   6.961  17.979 -0.0964  0.1988 -0.2389
  154POPC   C3B 1983   9.521   6.819  17.724 -0.1317  0.1915 -0.0099
  154POPC   C4B 1984   9.659   6.913  17.350  0.2299  0.2196  0.1072
  155POPC   NC3 1985   2.135   0.917  19.135  0.1283  0.1178  0.0293
  155POPC   PO4 1986   2.565   0.832  19.062 -0.1324 -0.2103  0.0524
  155POPC   GL1 1987   2.446   0.884  18.673 -0.0319  0.1390  0.0003
  155POPC   GL2 1988   2.179   1.110  18.643  0.0951 -0.0069 -0.2849
  155POPC   C1A 1989   2.554   0.507  18.431  0.1798 -0.3824  0.0057
  155POPC   D2A 1990   2.789   0.461  18.106 -0.1007 -0.4627 -0.0925
  155POPC   C3A 1991   3.088   0.734  17.981 -0.0643  0.2887 -0.1484
  155POPC   C4A 1992   3.533   0.784  18.149 -0.0690 -0.2252  0.0299
  155POPC   C1B 1993   2.120   1.177  18.155  0.3260  0.1988 -0.3112
  155POPC   C2B 1994   1.715   1.258  17.872 -0.1229  0.0950  0.3348
  155POPC   C3B 1995   1.553   1.135  17.503  0.2124 -0.2416 -0.0580
  155POPC   C4B 1996   1.130   0.836  17.338  0.3005  0.1668 -0.1189
  156POPC   NC3 1997  11.323   8.849  19.259 -0.2903  0.0669 -0.1103
  156POPC   PO4 1998  11.064   8.449  19.026 -0.2111  0.0268 -0.2788
  156POPC   GL1 1999  11.007   8.718  18.783 -0.1006 -0.0238 -0.0647
  156POPC   GL2 2000  10.705   8.877  18.933  0.2501  0.2071 -0.1598
  156POPC   C1A 2001  11.070   8.959  18.407  0.1462  0.0168  0.2431
  156POPC   D2A 2002  11.170   9.198  18.096 -0.1967  0.1463  0.0343
  156POPC   C3A 2003  11.198   9.173  17.716  0.1069 -0.0581  0.3977
  156POPC   C4A 2004  10.914   9.180  17.384 -0.0329 -0.1954  0.2792
  156POPC   C1B 2005  10.486   8.795  18.582 -0.0705 -0.1639  0.0618
  156POPC   C2B 2006  10.314   8.585  18.185 -0.2949 -0.1948 -0.2911
  156POPC   C3B 2007  10.108   8.527  17.842  0.2361  0.3058  0.1051
  156POPC   C4B 2008  10.212   8.362  17.397 -0.2389  0.1486 -0.1527
  157POPC   NC3 2009   6.312   0.770  18.759 -0.0603  0.0396  0.1855
  157POPC   PO4 2010   6.791   0.539  18.598 -0.0298 -0.0072 -0.0572
  157POPC   GL1 2011   6.655   0.309  18.178 -0.2800  0.1289 -0.1149
  157POPC   GL2 2012   6.458   0.023  18.204 -0.1049 -0.1015  0.2828
  157POPC   C1A 2013   6.619   0.292  17.777  0.0996  0.1442  0.1424
  157POPC   D2A 2014   6.647   0.073  17.380  0.1599  0.1775 -0.0093
  157POPC   C3A 2015   6.387   0.081  17.111 -0.1880  0.0664 -0.0488
  157POPC   C4A 2016   6.283   0.368  16.800  0.1657 -0.0040  0.0451
  157POPC   C1B 2017   6.342  -0.108  17.837  0.0460 -0.2494 -0.3012
  157POPC   C2B 2018   6.143   0.139  17.554 -0.2679 -0.1165 -0.0745
  157POPC   C3B 2019   6.309   0.514  17.349  0.0067  0.0254 -0.3007
  157POPC   C4B 2020   6.232   0.835  17.059  0.1836  0.0249 -0.1567
  158POPC   NC3 2021  12.068   8.718  19.643 -0.2599 -0.1846 -0.0780
  158POPC   PO4 2022  11.853   8.565  19.259  0.3698 -0.0392  0.1749
  158POPC   GL1 2023  11.922   8.819  18.858 -0.3468  0.1048 -0.1473
  158POPC   GL2 2024  12.269   8.966  18.817 -0.2881  0.2026 -0.0355
  158POPC   C1A 2025  11.710   8.766  18.505 -0.1361 -0.1976 -0.1965
  158POPC   D2A 2026  11.415   8.747  18.159  0.0352  0.0952  0.0512
  158POPC   C3A 2027  11.554   8.804  17.669 -0.0038 -0.5556  0.3384
  158POPC   C4A 2028  11.311   8.829  17.278  0.1381  0.2968 -0.1126
  158POPC   C1B 2029  12.164   8.946  18.366  0.3001 -0.3211 -0.1779
  158POPC   C2B 2030  12.083   9.047  17.919 -0.0421 -0.2678 -0.3081
  158POPC   C3B 2031  12.244   9.231  17.562 -0.1592  0.2947 -0.2431
  158POPC   C4B 2032  12.491   9.234  17.210 -0.0101  0.0273  0.0803
  159POPC   NC3 2033  11.776   5.722  19.795 -0.4353  0.1022  0.2989
  159POPC   PO4 2034  11.784   5.766  19.328 -0.0071 -0.1121 -0.0536
  159POPC   GL1 2035  11.768   5.814  18.894 -0.3023  0.0054 -0.0998
  159POPC   GL2 2036  11.499   5.635  18.898 -0.2580 -0.2332 -0.2882
  159POPC   C1A 2037  11.999   5.866  18.520  0.1844 -0.1091  0.2708
  159POPC   D2A 2038  12.167   6.231  18.191  0.0947  0.0722 -0.1321
  159POPC   C3A 2039  12.485   6.319  17.994 -0.2497 -0.1109 -0.0802
  159POPC   C4A 2040  12.684   6.510  17.670 -0.1360  0.0632 -0.3947
  159POPC   C1B 2041  11.499   5.669  18.436 -0.1320  0.1905 -0.0940
  159POPC   C2B 2042  11.431   5.719  17.955 -0.3099 -0.1022 -0.0771
  159POPC   C3B 2043  11.542   5.750  17.485  0.0273  0.0568 -0.1200
  159POPC   C4B 2044  11.904   5.834  17.196 -0.3034 -0.3925  0.0475
  160POPC   NC3 2045   7.213   0.914  18.796 -0.0019  0.1738  0.0170
  160POPC   PO4 2046   6.791   1.041  18.672 -0.2746  0.1962  0.1036
  160POPC   GL1 2047   6.885   1.113  18.310 -0.0164  0.1256  0.1118
  160POPC   GL2 2048   7.065   0.781  18.258 -0.3673 -0.0520  0.0397
  160POPC   C1A 2049   6.825   1.185  17.918  0.1654  0.0467  0.0527
  160POPC   D2A 2050   6.943   1.440  17.513  0.1429  0.1888  0.1869
  160POPC   C3A 2051   6.700   1.684  17.375  0.0294  0.0197  0.0563
  160POPC   C4A 2052   6.405   1.719  17.012  0.3349 -0.2046 -0.0364
  160POPC   C1B 2053   6.919   0.646  17.905  0.4476 -0.2180  0.0558
  160POPC   C2B 2054   6.794   0.521  17.395  0.1169  0.1038  0.1522
  160POPC   C3B 2055   6.792   0.426  17.019  0.1066 -0.0202 -0.4337
  160POPC   C4B 2056   7.005   0.519  16.700  0.1135  0.1524 -0.3671
  161POPC   NC3 2057   1.475   6.209  19.149  0.0622  0.1543  0.0884
  161POPC   PO4 2058   1.782   6.454  19.336 -0.2457 -0.1081 -0.0833
  161POPC   GL1 2059   1.706   6.678  19.022  0.0660  0.2233  0.0180
  161POPC   GL2 2060   1.524   6.879  19.082 -0.3297 -0.1525  0.1679
  161POPC   C1A 2061   1.663   6.578  18.634  0.0934 -0.0678  0.3055
  161POPC   D2A 2062   1.721   6.451  18.263 -0.2449  0.0237  0.1525
  161POPC   C3A 2063   1.754   6.499  17.939 -0.0550  0.1367 -0.0039
  161POPC   C4A 2064   1.686   6.294  17.628  0.0472  0.1138 -0.3599
  161POPC   C1B 2065   1.257   6.877  18.681 -0.1668  0.2432 -0.2159
  161POPC   C2B 2066   1.013   7.017  18.449  0.1928 -0.1439  0.3109
  161POPC   C3B 2067   0.844   7.420  18.174  0.3842  0.2717 -0.2229
  161POPC   C4B 2068   0.758   7.483  17.705  0.0967 -0.0655  0.1385
  162POPC   NC3 2069   2.132  10.749  19.859  0.0397  0.2862 -0.0284
  162POPC   PO4 2070   2.393  10.884  19.411 -0.0126 -0.0202 -0.3872
  162POPC   GL1 2071   2.340  10.935  19.005 -0.1353 -0.2707  0.3487
  162POPC   GL2 2072   2.102  11.143  18.858 -0.1336 -0.2051  0.0980
  162POPC   C1A 2073   2.369  10.809  18.568  0.0920 -0.0056  0.1459
  162POPC   D2A 2074   2.674  10.785  18.152 -0.0295  0.0527 -0.2575
  162POPC   C3A 2075   3.057  10.722  18.240  0.1121 -0.4283  0.2990
  162POPC   C4A 2076   3.488  10.596  17.997  0.4189 -0.2345  0.0389
  162POPC   C1B 2077   2.520  11.268  18.661  0.0243 -0.2879 -0.0756
  162POPC   C2B 2078   2.581  11.292  18.248  0.1049 -0.0591  0.0987
  162POPC   C3B 2079   2.639  11.303  17.803 -0.1871  0.2620 -0.0836
  162POPC   C4B 2080   2.492  11.000  17.652  0.1262  0.0682 -0.0061
  163POPC   NC3 2081   6.995  11.352  19.016  0.1159 -0.2561 -0.1211
  163POPC   PO4 2082   6.682  11.558  18.763 -0.1896  0.0201 -0.6277
  163POPC   GL1 2083   6.619  11.720  18.346 -0.0549 -0.0083 -0.0522
  163POPC   GL2 2084   6.915  11.831  18.169  0.1947 -0.0010 -0.0787
  163POPC   C1A 2085   6.427  11.622  17.921  0.0617  0.1809  0.2889
  163POPC   D2A 2086   6.052  11.520  17.697  0.2547  0.4633  0.1465
  163POPC   C3A 2087   5.709  11.776  17.521 -0.0640  0.2875 -0.6453
  163POPC   C4A 2088   5.434  11.658  17.132 -0.0582  0.2441 -0.1038
  163POPC   C1B 2089   6.962  12.020  17.824  0.0240 -0.2284  0.1565
  163POPC   C2B 2090   7.056  11.968  17.407  0.0190 -0.0007 -0.1850
  163POPC   C3B 2091   7.152  11.779  16.983 -0.0934  0.2350  0.1527
  163POPC   C4B 2092   7.230  11.762  16.565  0.0156 -0.1499 -0.3510
  164POPC   NC3 2093  10.537   6.071  19.220 -0.0798 -0.1130 -0.0309
  164POPC   PO4 2094  10.133   6.182  18.993  0.2927  0.0554 -0.0475
  164POPC   GL1 2095   9.970   6.112  18.602  0.1903 -0.0297 -0.2509
  164POPC   GL2 2096   9.739   6.197  18.338  0.3275  0.3287  0.1615
  164POPC   C1A 2097  10.052   5.813  18.162  0.0140  0.1113  0.2362
  164POPC   D2A 2098   9.935   5.385  18.200 -0.0507 -0.2366 -0.1123
  164POPC   C3A 2099  10.117   5.119  18.020 -0.1305 -0.2012 -0.1858
  164POPC   C4A 2100  10.362   4.731  18.044  0.1635 -0.0629  0.0547
  164POPC   C1B 2101   9.918   6.271  17.960  0.1275  0.0031  0.0867
  164POPC   C2B 2102  10.231   6.331  17.702  0.1127 -0.0815  0.2105
  164POPC   C3B 2103  10.264   6.207  17.295  0.2421 -0.2072 -0.5035
  164POPC   C4B 2104  10.454   6.268  16.980  0.2110  0.0950 -0.3165
  165POPC   NC3 2105   2.819   1.991  19.415 -0.0139  0.2137  0.2008
  165POPC   PO4 2106   3.067   1.803  19.176  0.2398  0.2771 -0.1337
  165POPC   GL1 2107   2.765   1.774  18.941 -0.1953 -0.4308 -0.1306
  165POPC   GL2 2108   2.966   1.626  18.664 -0.0539 -0.1668 -0.1349
  165POPC   C1A 2109   2.571   1.993  18.683 -0.0521  0.2240 -0.0220
  165POPC   D2A 2110   2.506   2.023  18.341  0.1018 -0.0235  0.0628
  165POPC   C3A 2111   2.505   2.358  18.027 -0.3042 -0.4047  0.1979
  165POPC   C4A 2112   2.553   2.431  17.601 -0.1796 -0.1641 -0.3317
  165POPC   C1B 2113   3.015   1.900  18.282  0.0372 -0.0664  0.3533
  165POPC   C2B 2114   3.097   2.283  18.019  0.0071  0.2521 -0.1488
  165POPC   C3B 2115   3.094   2.694  18.186  0.1025 -0.0257 -0.0237
  165POPC   C4B 2116   2.980   3.146  18.312  0.0216 -0.1477  0.1825
  166POPC   NC3 2117   2.788  10.595  19.409 -0.3175  0.1661 -0.0620
  166POPC   PO4 2118   2.413  10.416  19.534  0.1866  0.2254  0.0675
  166POPC   GL1 2119   2.325  10.408  19.063 -0.0631  0.0861  0.0010
  166POPC   GL2 2120   2.635  10.514  18.911 -0.0434 -0.2762  0.3198
  166POPC   C1A 2121   2.200  10.349  18.578  0.1591 -0.1893 -0.1161
  166POPC   D2A 2122   2.045  10.533  18.205 -0.1922 -0.1688 -0.2395
  166POPC   C3A 2123   1.849  10.442  17.901 -0.1224 -0.1503  0.0753
  166POPC   C4A 2124   1.807  10.282  17.471  0.1359  0.0938 -0.1963
  166POPC   C1B 2125   2.520  10.001  18.787 -0.2012 -0.0181 -0.0262
  166POPC   C2B 2126   2.181   9.811  18.517  0.0718  0.0395  0.1566
  166POPC   C3B 2127   1.849   9.820  18.290  0.0111 -0.0950 -0.2779
  166POPC   C4B 2128   1.434   9.699  18.207 -0.2463 -0.4829  0.1919
  167POPC   NC3 2129   2.206   8.328  19.777 -0.1340 -0.1350 -0.1729
  167POPC   PO4 2130   2.229   8.254  19.308  0.3700  0.1089 -0.1714
  167POPC   GL1 2131   2.140   8.485  18.948 -0.2371  0.3173  0.0198
  167POPC   GL2 2132   2.424   8.464  18.798 -0.5820  0.0584 -0.5422
  167POPC   C1A 2133   2.139   8.418  18.410 -0.3346 -0.3661 -0.1274
  167POPC   D2A 2134   2.274   8.480  17.944  0.4092 -0.1690 -0.0868
  167POPC   C3A 2135   2.426   8.859  17.696 -0.1119 -0.3310 -0.1774
  167POPC   C4A 2136   2.753   9.005  17.498 -0.1075  0.4416 -0.3301
  167POPC   C1B 2137   2.297   8.853  18.570  0.2541  0.0650 -0.1840
  167POPC   C2B 2138   2.158   9.069  18.320 -0.1984 -0.2998 -0.5844
  167POPC   C3B 2139   2.287   9.469  18.124  0.3173  0.2576 -0.1907
  167POPC   C4B 2140   2.441   9.458  17.778  0.1278  0.1135 -0.0362
  168POPC   NC3 2141  10.102   6.623  19.220  0.1558 -0.0843 -0.1648
  168POPC   PO4 2142  10.454   6.514  19.076  0.2018  0.1274 -0.2073
  168POPC   GL1 2143  10.270   6.604  18.701 -0.2256 -0.1303  0.0894
  168POPC   GL2 2144  10.302   6.860  18.571 -0.0450  0.0613 -0.0068
  168POPC   C1A 2145  10.343   6.328  18.303 -0.2402 -0.0747  0.2204
  168POPC   D2A 2146  10.449   5.980  18.025  0.0963 -0.0020  0.1294
  168POPC   C3A 2147  10.510   5.937  17.594  0.0793 -0.1982 -0.2107
  168POPC   C4A 2148  10.718   5.920  17.178  0.0281  0.2185  0.0377
  168POPC   C1B 2149  10.305   7.100  18.177 -0.2097  0.2279  0.2300
  168POPC   C2B 2150  10.178   7.271  17.864  0.2106  0.3345 -0.0055
  168POPC   C3B 2151  10.142   7.508  17.483 -0.0847  0.0576 -0.0445
  168POPC   C4B 2152   9.767   7.621  17.271  0.1618  0.0170  0.0247
  169POPC   NC3 2153   5.385  10.387  19.949 -0.0639  0.0031  0.0178
  169POPC   PO4 2154   5.462  10.345  19.508  0.3369  0.2565 -0.0935
  169POPC   GL1 2155   5.388  10.328  19.031 -0.0323  0.1533 -0.0760
  169POPC   GL2 2156   5.560  10.143  18.944 -0.0856  0.1060 -0.1984
  169POPC   C1A 2157   5.157  10.548  18.702  0.0895  0.0609 -0.0334
  169POPC   D2A 2158   5.270  10.816  18.393  0.1795  0.3219  0.1737
  169POPC   C3A 2159   5.728  10.820  18.238  0.2949 -0.0987  0.0228
  169POPC   C4A 2160   6.076  10.530  18.122 -0.1786  0.2388 -0.3574
  169POPC   C1B 2161   5.576   9.957  18.602  0.1339 -0.1421 -0.2206
  169POPC   C2B 2162   5.551   9.833  18.201 -0.1955 -0.2224 -0.0084
  169POPC   C3B 2163   5.380   9.732  17.819 -0.2095  0.1400 -0.1418
  169POPC   C4B 2164   5.328   9.369  17.686 -0.0699  0.1462 -0.1218
  170POPC   NC3 2165   7.137   4.908  18.933  0.3796 -0.2809  0.2095
  170POPC   PO4 2166   6.948   5.210  18.843 -0.3242  0.2827  0.1100
  170POPC   GL1 2167   7.112   5.539  18.667  0.1368 -0.1473 -0.0458
  170POPC   GL2 2168   7.409   5.374  18.529  0.2863  0.2146 -0.0497
  170POPC   C1A 2169   7.413   5.848  18.489  0.1753 -0.3563 -0.3165
  170POPC   D2A 2170   7.569   6.138  18.154  0.0479 -0.0522  0.1392
  170POPC   C3A 2171   7.825   6.005  17.795 -0.1517 -0.1612 -0.0388
  170POPC   C4A 2172   8.021   5.903  17.392 -0.0321  0.0546  0.0980
  170POPC   C1B 2173   7.196   5.457  18.134  0.1427  0.2076 -0.1915
  170POPC   C2B 2174   7.242   5.815  17.916  0.1922  0.1901  0.0844
  170POPC   C3B 2175   7.380   6.154  17.642  0.1259 -0.1429 -0.0454
  170POPC   C4B 2176   7.243   6.541  17.439  0.1070 -0.0647  0.0923
  171POPC   NC3 2177   8.322   5.253  19.149  0.3401 -0.1935 -0.1654
  171POPC   PO4 2178   7.840   5.346  19.152  0.3320 -0.1576 -0.2521
  171POPC   GL1 2179   7.785   5.591  18.778 -0.3221 -0.0561  0.0814
  171POPC   GL2 2180   8.138   5.647  18.709  0.0791 -0.0029  0.2455
  171POPC   C1A 2181   7.926   5.241  18.477 -0.0435 -0.2122  0.0283
  171POPC   D2A 2182   8.048   5.252  18.030  0.1504 -0.0713 -0.3818
  171POPC   C3A 2183   8.139   5.554  17.764  0.0751 -0.2637 -0.0440
  171POPC   C4A 2184   8.405   5.521  17.548  0.3320 -0.3614 -0.0080
  171POPC   C1B 2185   8.272   5.615  18.251  0.3199 -0.0971  0.2512
  171POPC   C2B 2186   8.546   5.748  17.972 -0.3119 -0.0695  0.1088
  171POPC   C3B 2187   9.043   5.779  17.896 -0.0461 -0.2230 -0.1169
  171POPC   C4B 2188   9.285   5.609  17.584 -0.1802  0.3195 -0.1730
  172POPC   NC3 2189   4.972   2.005  18.833  0.0133  0.0916 -0.2014
  172POPC   PO4 2190   5.135   2.010  18.385  0.2230  0.0669  0.0906
  172POPC   GL1 2191   4.923   2.081  17.992  0.1556 -0.0747 -0.3376
  172POPC   GL2 2192   4.573   2.255  18.114  0.1681  0.1324 -0.0762
  172POPC   C1A 2193   4.639   1.982  17.619  0.0540  0.2400 -0.0338
  172POPC   D2A 2194   4.306   1.833  17.365 -0.3061 -0.2466 -0.0821
  172POPC   C3A 2195   4.367   1.418  17.188 -0.1408  0.0363 -0.3408
  172POPC   C4A 2196   4.350   1.029  17.219 -0.1341  0.2314  0.1753
  172POPC   C1B 2197   4.217   2.087  17.863 -0.0893  0.1272 -0.1442
  172POPC   C2B 2198   3.923   1.751  17.716 -0.0400  0.0029 -0.2515
  172POPC   C3B 2199   3.846   1.276  17.628  0.0702  0.0682  0.2900
  172POPC   C4B 2200   3.855   0.912  17.822  0.2011  0.4507 -0.0489
  173POPC   NC3 2201   6.499   6.936  19.102 -0.1057  0.0573  0.4135
  173POPC   PO4 2202   6.962   6.860  19.239  0.2232  0.2239  0.0742
  173POPC   GL1 2203   6.936   6.970  18.783 -0.1076 -0.3104 -0.0460
  173POPC   GL2 2204   6.961   6.661  18.689 -0.2768 -0.1132 -0.0161
  173POPC   C1A 2205   6.921   7.231  18.393  0.1236  0.1885  0.0752
  173POPC   D2A 2206   6.981   7.311  17.927  0.0132  0.0988 -0.0873
  173POPC   C3A 2207   6.691   7.300  17.592  0.0921  0.2429 -0.0018
  173POPC   C4A 2208   6.567   7.050  17.211 -0.1588 -0.2247 -0.0925
  173POPC   C1B 2209   6.804   6.661  18.286 -0.1961  0.0931  0.0177
  173POPC   C2B 2210   6.558   6.949  18.083  0.2803 -0.2997  0.1477
  173POPC   C3B 2211   6.362   7.303  17.963 -0.3493  0.0942 -0.0384
  173POPC   C4B 2212   6.207   7.432  17.510 -0.0414  0.1437  0.3662
  174POPC   NC3 2213   0.102   5.128  19.125  0.0943  0.0529  0.3884
  174POPC   PO4 2214  -0.212   4.856  19.031  0.2600  0.0664  0.1065
  174POPC   GL1 2215  -0.483   4.949  18.657 -0.3657 -0.3876 -0.0049
  174POPC   GL2 2216  -0.344   5.200  18.477 -0.0578 -0.0030 -0.1494
  174POPC   C1A 2217  -0.313   4.849  18.170  0.0552  0.0128  0.0766
  174POPC   D2A 2218  -0.154   4.968  17.728 -0.0649  0.2225  0.0625
  174POPC   C3A 2219  -0.036   4.628  17.488  0.0087  0.1078  0.3629
  174POPC   C4A 2220   0.159   4.274  17.567 -0.0601 -0.2121  0.0458
  174POPC   C1B 2221  -0.319   5.448  18.068 -0.0714 -0.0336 -0.2612
  174POPC   C2B 2222  -0.330   5.844  17.815 -0.0570 -0.0190 -0.0507
  174POPC   C3B 2223  -0.176   6.299  17.724 -0.0752  0.0827  0.2621
  174POPC   C4B 2224  -0.227   6.672  17.572 -0.1972  0.2432  0.2908
  175POPC   NC3 2225   1.825   4.653  19.726  0.0744  0.1235  0.3255
  175POPC   PO4 2226   1.539   4.988  19.447 -0.0239  0.0506  0.0718
  175POPC   GL1 2227   1.528   4.879  19.003 -0.0317  0.2306  0.0335
  175POPC   GL2 2228   1.180   4.939  18.963 -0.1706 -0.3291  0.1842
  175POPC   C1A 2229   1.858   4.804  18.777  0.2665 -0.3053  0.1314
  175POPC   D2A 2230   2.022   4.933  18.376  0.1438 -0.1795  0.0730
  175POPC   C3A 2231   2.174   4.669  18.040 -0.0313  0.2281  0.2486
  175POPC   C4A 2232   2.442   4.447  17.828 -0.0281  0.2528  0.0822
  175POPC   C1B 2233   1.144   5.349  18.730  0.0917 -0.1942 -0.3522
  175POPC   C2B 2234   1.193   5.462  18.433 -0.0505 -0.1118 -0.0063
  175POPC   C3B 2235   0.999   5.549  18.055 -0.1723 -0.1063  0.0413
  175POPC   C4B 2236   0.885   5.614  17.679 -0.7073  0.1649  0.3718
  176POPC   NC3 2237   8.529   3.482  19.032  0.2713  0.0006 -0.2410
  176POPC   PO4 2238   8.825   3.730  19.108 -0.0305  0.2347  0.3787
  176POPC   GL1 2239   8.947   3.648  18.756  0.0308  0.0685  0.1007
  176POPC   GL2 2240   9.133   3.420  18.539  0.2094  0.0888  0.1028
  176POPC   C1A 2241   8.804   3.669  18.376  0.3754  0.0436  0.1846
  176POPC   D2A 2242   8.760   4.054  18.180  0.2639 -0.3191  0.0345
  176POPC   C3A 2243   8.918   4.036  17.677 -0.0415  0.2964 -0.1445
  176POPC   C4A 2244   8.884   3.598  17.402 -0.0207  0.0492 -0.1110
  176POPC   C1B 2245   9.459   3.415  18.174  0.0599 -0.0454  0.2787
  176POPC   C2B 2246   9.787   3.295  17.781 -0.1729 -0.2343 -0.1325
  176POPC   C3B 2247   9.862   3.324  17.396  0.2218  0.0754 -0.2884
  176POPC   C4B 2248   9.934   2.812  17.267  0.0756  0.2109 -0.1442
  177POPC   NC3 2249   2.779   1.228  19.403  0.0374 -0.0795 -0.2605
  177POPC   PO4 2250   2.377   1.270  19.442 -0.2298  0.2743 -0.1095
  177POPC   GL1 2251   2.450   1.329  18.999 -0.0528  0.0670 -0.1019
  177POPC   GL2 2252   2.293   1.581  18.933  0.1588  0.3338  0.1230
  177POPC   C1A 2253   2.619   1.345  18.486  0.1835 -0.3365  0.0937
  177POPC   D2A 2254   2.958   1.417  18.116  0.3301  0.1864 -0.2210
  177POPC   C3A 2255   3.035   1.779  17.815 -0.2876  0.4283 -0.1277
  177POPC   C4A 2256   2.993   2.068  17.406  0.2580  0.0959 -0.1765
  177POPC   C1B 2257   2.210   1.625  18.479  0.3258 -0.0891 -0.1454
  177POPC   C2B 2258   2.528   1.621  18.087  0.2138  0.1678 -0.2219
  177POPC   C3B 2259   2.603   1.962  17.703 -0.4953  0.1241 -0.2833
  177POPC   C4B 2260   2.104   2.147  17.645  0.2103 -0.1286  0.2388
  178POPC   NC3 2261  12.088   4.262  19.098 -0.0000  0.0950 -0.3944
  178POPC   PO4 2262  12.492   4.602  19.026  0.0728  0.3147  0.0484
  178POPC   GL1 2263  12.869   4.564  18.849 -0.0250  0.0441  0.2154
  178POPC   GL2 2264  12.951   4.275  18.802  0.0519  0.2301  0.0604
  178POPC   C1A 2265  13.221   4.775  18.527  0.2649 -0.1509 -0.1711
  178POPC   D2A 2266  13.446   5.024  18.136  0.2284 -0.3241  0.2099
  178POPC   C3A 2267  13.831   4.817  17.938 -0.1204 -0.1691  0.2854
  178POPC   C4A 2268  14.000   4.674  17.613 -0.1660 -0.2554  0.1581
  178POPC   C1B 2269  13.224   4.314  18.425  0.3084 -0.2852  0.0178
  178POPC   C2B 2270  13.517   4.521  18.110  0.2981 -0.1125 -0.1834
  178POPC   C3B 2271  13.816   4.358  17.907 -0.3301  0.0838  0.4114
  178POPC   C4B 2272  14.237   4.203  17.792  0.1878 -0.0001  0.0117
  179POPC   NC3 2273   4.688   8.134  19.264  0.1747 -0.1314 -0.0332
  179POPC   PO4 2274   4.801   7.762  19.419  0.0647 -0.1063 -0.0586
  179POPC   GL1 2275   5.040   7.809  19.047  0.0988  0.1415  0.2651
  179POPC   GL2 2276   5.322   7.817  19.023  0.0788  0.0748  0.0603
  179POPC   C1A 2277   4.992   7.466  18.645 -0.2374  0.0818 -0.2301
  179POPC   D2A 2278   4.975   7.246  18.220 -0.3056 -0.0063  0.1800
  179POPC   C3A 2279   4.940   7.625  17.959  0.0226 -0.0672 -0.1618
  179POPC   C4A 2280   5.345   7.778  17.662  0.1496  0.3302 -0.1153
  179POPC   C1B 2281   5.251   7.882  18.581  0.0847  0.0610  0.0547
  179POPC   C2B 2282   5.263   8.081  18.257 -0.3095 -0.0976 -0.1149
  179POPC   C3B 2283   5.078   8.178  17.840 -0.0903  0.0125  0.2122
  179POPC   C4B 2284   4.692   8.077  17.745 -0.2980 -0.4401  0.2915
  180POPC   NC3 2285   5.142   5.569  19.456 -0.0538  0.2362  0.2132
  180POPC   PO4 2286   5.467   5.920  19.283 -0.0807 -0.0714 -0.0250
  180POPC   GL1 2287   5.213   5.756  18.997  0.0364  0.1151  0.0028
  180POPC   GL2 2288   5.136   6.058  18.844 -0.0193 -0.1640 -0.0008
  180POPC   C1A 2289   5.220   5.444  18.682 -0.1171  0.3663 -0.1792
  180POPC   D2A 2290   4.925   5.293  18.316 -0.1137  0.0813  0.0610
  180POPC   C3A 2291   4.471   5.289  18.389 -0.0155 -0.0044 -0.2383
  180POPC   C4A 2292   4.166   4.994  18.359 -0.1414  0.4535  0.1163
  180POPC   C1B 2293   4.931   5.895  18.603 -0.4802 -0.3081 -0.1745
  180POPC   C2B 2294   4.795   5.769  18.214  0.0331 -0.1399 -0.1469
  180POPC   C3B 2295   4.381   5.711  17.879 -0.2485  0.3211  0.2595
  180POPC   C4B 2296   4.424   5.499  17.456  0.3713  0.0823  0.3678
  181POPC   NC3 2297   1.404   2.267  19.618 -0.1637  0.0362 -0.1117
  181POPC   PO4 2298   1.501   2.612  19.401 -0.1274 -0.0478  0.2048
  181POPC   GL1 2299   1.351   2.722  18.941 -0.0620  0.1497 -0.1454
  181POPC   GL2 2300   1.121   3.041  18.997 -0.2544  0.0602  0.0568
  181POPC   C1A 2301   1.137   2.585  18.567  0.0466 -0.1751  0.0542
  181POPC   D2A 2302   0.944   2.936  18.259  0.0877  0.4922 -0.3898
  181POPC   C3A 2303   1.034   3.163  17.868 -0.2132  0.0464 -0.0573
  181POPC   C4A 2304   1.033   3.025  17.499  0.0863 -0.3851 -0.0626
  181POPC   C1B 2305   1.318   3.029  18.571 -0.0628 -0.2007  0.4564
  181POPC   C2B 2306   1.483   3.189  18.133  0.3104  0.2154 -0.0002
  181POPC   C3B 2307   1.789   3.338  18.090 -0.1982 -0.2482 -0.0854
  181POPC   C4B 2308   2.253   3.330  17.838  0.0793  0.1688 -0.0212
  182POPC   NC3 2309   2.321   7.403  19.390  0.0064 -0.1657  0.0952
  182POPC   PO4 2310   1.898   7.539  19.343 -0.1274  0.4015 -0.2084
  182POPC   GL1 2311   1.892   7.245  19.012 -0.2260 -0.0728  0.1954
  182POPC   GL2 2312   2.098   7.072  18.982 -0.1765  0.2457  0.0079
  182POPC   C1A 2313   1.641   7.151  18.536  0.1187  0.0564  0.2403
  182POPC   D2A 2314   1.328   7.380  18.326  0.0404 -0.2984 -0.2177
  182POPC   C3A 2315   1.257   7.507  17.993 -0.0499  0.1675  0.0752
  182POPC   C4A 2316   1.198   7.695  17.555  0.1632 -0.1919  0.0333
  182POPC   C1B 2317   2.057   6.905  18.604  0.2397  0.0838  0.0284
  182POPC   C2B 2318   2.018   6.927  18.138  0.6660  0.1549 -0.1357
  182POPC   C3B 2319   1.969   7.006  17.737  0.1930  0.1940 -0.1227
  182POPC   C4B 2320   1.895   7.061  17.384  0.0766  0.1962 -0.1714
  183POPC   NC3 2321  11.816  11.647  19.186  0.1071  0.6122  0.1685
  183POPC   PO4 2322  12.148  11.688  19.444 -0.1433 -0.4011 -0.0474
  183POPC   GL1 2323  12.262  11.533  19.021 -0.0447  0.2213  0.0291
  183POPC   GL2 2324  12.237  11.255  19.009  0.1116  0.1271  0.1369
  183POPC   C1A 2325  12.347  11.715  18.604 -0.1641 -0.2006 -0.2060
  183POPC   D2A 2326  12.410  11.902  18.220 -0.1451 -0.4360  0.0501
  183POPC   C3A 2327  12.375  11.710  17.783 -0.0130 -0.0589  0.2476
  183POPC   C4A 2328  12.510  11.410  17.447 -0.0749  0.2258  0.0185
  183POPC   C1B 2329  12.547  11.256  18.647  0.4019 -0.0461 -0.0452
  183POPC   C2B 2330  12.547  11.380  18.268 -0.0685  0.1571 -0.2652
  183POPC   C3B 2331  12.741  11.434  17.877 -0.3031  0.2533  0.0812
  183POPC   C4B 2332  12.982  11.618  17.681 -0.2289  0.2641  0.0410
  184POPC   NC3 2333   5.000   9.467  19.346 -0.1470  0.0206 -0.0651
  184POPC   PO4 2334   4.575   9.611  19.234  0.0857  0.4275  0.0397
  184POPC   GL1 2335   4.427   9.589  19.020 -0.1555  0.2382  0.2565
  184POPC   GL2 2336   4.484   9.165  18.777  0.0667  0.0622  0.1116
  184POPC   C1A 2337   4.486   9.788  18.566 -0.2081  0.4032  0.2888
  184POPC   D2A 2338   4.682   9.495  18.296  0.1416  0.2059 -0.1846
  184POPC   C3A 2339   4.875   9.611  17.932  0.0168  0.0729  0.0629
  184POPC   C4A 2340   5.020   9.731  17.485 -0.0599 -0.2337 -0.0793
  184POPC   C1B 2341   4.254   9.301  18.474 -0.0386  0.3505 -0.1137
  184POPC   C2B 2342   4.039   9.112  18.151  0.0918 -0.2211  0.0516
  184POPC   C3B 2343   3.936   8.936  17.746 -0.1895 -0.1181  0.0164
  184POPC   C4B 2344   3.701   9.220  17.372 -0.2388  0.1868 -0.1223
  185POPC   NC3 2345   4.405  11.503  15.780  0.0115 -0.1320 -0.0222
  185POPC   PO4 2346   4.844  11.525  15.679 -0.0395 -0.0938 -0.1555
  185POPC   GL1 2347   4.797  11.304  16.095  0.0655 -0.0094 -0.1040
  185POPC   GL2 2348   4.636  11.577  16.238 -0.2118  0.1795  0.0267
  185POPC   C1A 2349   4.915  11.040  16.371  0.3721 -0.2336 -0.1253
  185POPC   D2A 2350   4.838  10.756  16.668  0.1131  0.1930 -0.2201
  185POPC   C3A 2351   5.305  10.723  16.821  0.2684  0.2343  0.0633
  185POPC   C4A 2352   5.648  10.825  17.003  0.1560  0.0067  0.0558
  185POPC   C1B 2353   4.515  11.852  16.631 -0.1624  0.1750  0.1590
  185POPC   C2B 2354   4.359  12.131  16.960  0.0534 -0.3343  0.2806
  185POPC   C3B 2355   4.329  12.214  17.335 -0.0367 -0.0832 -0.0700
  185POPC   C4B 2356   4.259  12.255  17.761  0.0127 -0.3944 -0.2078
  186POPC   NC3 2357  10.586   0.305  19.327 -0.0118 -0.2104 -0.3142
  186POPC   PO4 2358  10.976   0.430  19.088  0.1601  0.2435  0.1273
  186POPC   GL1 2359  10.810   0.329  18.748 -0.0229 -0.1350  0.0990
  186POPC   GL2 2360  10.983   0.326  18.413  0.2028 -0.0020  0.2538
  186POPC   C1A 2361  10.491   0.347  18.318 -0.0421  0.2005 -0.2051
  186POPC   D2A 2362  10.406   0.651  17.857  0.0396  0.0156 -0.1331
  186POPC   C3A 2363  10.328   0.737  17.493 -0.1959  0.1110  0.1280
  186POPC   C4A 2364  10.257   1.195  17.361  0.3754  0.0898  0.3437
  186POPC   C1B 2365  11.120   0.612  18.087  0.2580  0.0188  0.0960
  186POPC   C2B 2366  11.539   0.628  17.948 -0.0573  0.0043  0.3225
  186POPC   C3B 2367  11.704   0.867  17.627  0.1583 -0.1575  0.3198
  186POPC   C4B 2368  12.036   0.824  17.352  0.0163  0.0940 -0.0185
  187POPC   NC3 2369   3.515   9.522  19.418  0.0046  0.1327 -0.0273
  187POPC   PO4 2370   3.179   9.722  19.706 -0.3483 -0.2547  0.1570
  187POPC   GL1 2371   3.035   9.541  19.295  0.0861  0.0621 -0.0866
  187POPC   GL2 2372   3.270   9.451  19.000 -0.3575 -0.0860  0.3303
  187POPC   C1A 2373   2.895   9.688  18.848  0.2291  0.0008  0.1896
  187POPC   D2A 2374   2.949   9.854  18.492  0.2246 -0.0696 -0.0261
  187POPC   C3A 2375   2.710   9.679  18.184 -0.1290  0.1953  0.1429
  187POPC   C4A 2376   2.792   9.814  17.840  0.0113  0.0020  0.0523
  187POPC   C1B 2377   3.222   9.371  18.538  0.2889  0.0644  0.0740
  187POPC   C2B 2378   3.218   9.574  18.244 -0.0214 -0.0182  0.1526
  187POPC   C3B 2379   3.141   9.468  17.848 -0.0270  0.0718  0.0469
  187POPC   C4B 2380   3.204   9.168  17.593  0.0336 -0.1205 -0.0220
  188POPC   NC3 2381   7.725   0.305  18.679 -0.2726 -0.0697  0.2517
  188POPC   PO4 2382   7.656   0.751  18.557 -0.2719 -0.2355  0.0039
  188POPC   GL1 2383   7.521   0.489  18.260 -0.0689 -0.0256 -0.0636
  188POPC   GL2 2384   7.312   0.335  18.314  0.0225  0.0364 -0.0311
  188POPC   C1A 2385   7.454   0.659  17.879  0.5268  0.0511  0.1497
  188POPC   D2A 2386   7.604   0.820  17.464  0.0754 -0.0647 -0.2527
  188POPC   C3A 2387   7.864   1.184  17.388  0.2192  0.2532  0.1290
  188POPC   C4A 2388   8.170   1.303  17.235 -0.3556 -0.3294  0.0315
  188POPC   C1B 2389   7.161   0.221  17.947  0.2135 -0.0210 -0.0561
  188POPC   C2B 2390   7.213   0.322  17.557  0.1506 -0.4030  0.1903
  188POPC   C3B 2391   7.134   0.114  17.092  0.1912 -0.1053  0.0603
  188POPC   C4B 2392   7.144  -0.033  16.707 -0.1467 -0.1134  0.4045
  189POPC   NC3 2393   8.415   6.636  19.888 -0.0562  0.0703  0.0104
  189POPC   PO4 2394   8.497   6.839  19.503  0.0002  0.0816  0.0715
  189POPC   GL1 2395   8.299   6.733  18.976 -0.0777  0.2220 -0.3483
  189POPC   GL2 2396   8.148   6.949  18.745 -0.2968  0.0540 -0.0926
  189POPC   C1A 2397   8.123   6.465  18.632  0.2111  0.2254 -0.0025
  189POPC   D2A 2398   7.812   6.076  18.776 -0.1655  0.0357 -0.0552
  189POPC   C3A 2399   7.917   5.906  18.365 -0.1198  0.0271  0.2629
  189POPC   C4A 2400   7.756   5.628  18.186 -0.0327  0.0787 -0.1596
  189POPC   C1B 2401   8.281   6.880  18.265  0.4252 -0.1513 -0.0835
  189POPC   C2B 2402   8.461   6.655  17.938  0.1023 -0.1370  0.1186
  189POPC   C3B 2403   8.565   6.647  17.400 -0.0623  0.0717  0.0653
  189POPC   C4B 2404   8.898   6.428  17.148 -0.1301  0.1282 -0.0635
  190POPC   NC3 2405   2.812  11.830  19.347 -0.1050  0.0661 -0.0246
  190POPC   PO4 2406   3.065  11.476  19.475 -0.4815 -0.4583 -0.0432
  190POPC   GL1 2407   3.120  11.604  19.015 -0.0331 -0.1873  0.0165
  190POPC   GL2 2408   2.891  11.514  18.922  0.0184  0.1408 -0.0398
  190POPC   C1A 2409   3.276  11.619  18.678  0.1878 -0.1497 -0.4320
  190POPC   D2A 2410   3.492  11.494  18.370 -0.2170  0.0149  0.2611
  190POPC   C3A 2411   3.276  11.584  17.992 -0.2875  0.3124 -0.1656
  190POPC   C4A 2412   2.945  11.713  17.800  0.0719  0.0026  0.3436
  190POPC   C1B 2413   2.789  11.636  18.549  0.0435 -0.0073  0.3338
  190POPC   C2B 2414   2.704  11.845  18.198 -0.3848 -0.4021  0.1853
  190POPC   C3B 2415   2.439  11.809  17.871  0.2685  0.1745  0.3384
  190POPC   C4B 2416   2.203  11.472  17.610  0.1381 -0.0043 -0.4899
  191POPC   NC3 2417   1.893   9.708  19.709 -0.0322  0.0093  0.2187
  191POPC   PO4 2418   2.262   9.891  19.398  0.0217 -0.2367 -0.0058
  191POPC   GL1 2419   2.080   9.809  18.997  0.2262 -0.1458  0.2016
  191POPC   GL2 2420   1.830  10.097  18.985 -0.1071 -0.0207 -0.1052
  191POPC   C1A 2421   1.703   9.631  18.717 -0.0424 -0.0013 -0.2553
  191POPC   D2A 2422   1.362   9.322  18.505  0.3405  0.2133  0.0316
  191POPC   C3A 2423   1.358   9.214  18.038 -0.0487 -0.1877  0.3008
  191POPC   C4A 2424   1.531   9.096  17.576  0.0046  0.3442  0.2211
  191POPC   C1B 2425   1.713  10.151  18.656  0.0606  0.3409  0.1882
  191POPC   C2B 2426   1.446  10.217  18.265  0.1482  0.0761 -0.1313
  191POPC   C3B 2427   1.460  10.128  17.864 -0.0934  0.0042  0.1747
  191POPC   C4B 2428   1.238  10.174  17.454 -0.1834  0.0366  0.0282
  192POPC   NC3 2429   2.102  12.225  19.664 -0.0958  0.1956  0.1607
  192POPC   PO4 2430   2.155  11.775  19.450  0.1878 -0.1051  0.1438
  192POPC   GL1 2431   2.385  11.857  19.040 -0.2392  0.0327 -0.2951
  192POPC   GL2 2432   2.254  11.600  18.924  0.2450 -0.1162 -0.2617
  192POPC   C1A 2433   2.400  11.962  18.603 -0.3314  0.1794  0.1056
  192POPC   D2A 2434   2.536  12.286  18.248 -0.1240  0.1573 -0.0395
  192POPC   C3A 2435   2.898  12.241  17.896 -0.0514 -0.2453 -0.1183
  192POPC   C4A 2436   3.131  12.207  17.414  0.1866  0.2003  0.1245
  192POPC   C1B 2437   2.140  11.554  18.496 -0.4192  0.0407  0.2816
  192POPC   C2B 2438   2.052  11.498  18.085 -0.1458 -0.3229 -0.1023
  192POPC   C3B 2439   1.783  11.716  17.767  0.0392 -0.1173 -0.2405
  192POPC   C4B 2440   1.540  11.823  17.352  0.2676  0.1176  0.1149
  193POPC   NC3 2441  10.698   2.354  19.405  0.2252 -0.1056 -0.2961
  193POPC   PO4 2442  11.122   2.107  19.481 -0.0074 -0.1748 -0.0214
  193POPC   GL1 2443  11.311   2.173  19.123  0.0873 -0.3175  0.1322
  193POPC   GL2 2444  11.559   2.185  19.044  0.3451 -0.1419  0.1786
  193POPC   C1A 2445  11.285   2.553  18.879 -0.2403  0.0967 -0.1733
  193POPC   D2A 2446  11.239   3.025  18.756  0.3729 -0.1448 -0.0281
  193POPC   C3A 2447  11.341   3.130  18.273  0.1776 -0.0208 -0.0610
  193POPC   C4A 2448  11.273   3.237  17.853  0.1162 -0.0510  0.2367
  193POPC   C1B 2449  11.751   2.303  18.622 -0.0472  0.0541  0.2247
  193POPC   C2B 2450  11.710   2.338  18.124 -0.0326  0.0970 -0.1028
  193POPC   C3B 2451  11.705   2.606  17.857  0.2372  0.1084  0.2382
  193POPC   C4B 2452  11.852   2.886  17.530 -0.1991  0.1828  0.2314
  194POPC   NC3 2453  11.989   2.974  19.457 -0.3702 -0.0859  0.1072
  194POPC   PO4 2454  12.335   2.869  19.196 -0.3341  0.1225  0.1230
  194POPC   GL1 2455  12.694   3.017  18.970 -0.0630  0.1797 -0.0869
  194POPC   GL2 2456  12.965   2.775  18.804 -0.1913 -0.0174 -0.1192
  194POPC   C1A 2457  13.029   3.225  18.672  0.0860  0.1709 -0.0755
  194POPC   D2A 2458  13.215   3.432  18.384 -0.1796  0.2932  0.0951
  194POPC   C3A 2459  13.076   3.720  18.012  0.0355  0.0363 -0.2466
  194POPC   C4A 2460  13.326   4.067  17.750  0.2931  0.0429  0.2415
  194POPC   C1B 2461  12.885   2.458  18.466  0.0530  0.1693  0.1356
  194POPC   C2B 2462  13.060   2.444  18.085 -0.1528 -0.2672 -0.2034
  194POPC   C3B 2463  12.914   2.560  17.680 -0.0949  0.1787 -0.2456
  194POPC   C4B 2464  13.030   2.180  17.379 -0.1881  0.4287  0.1506
  195POPC   NC3 2465   5.749   8.939  19.373  0.0935  0.1575 -0.1359
  195POPC   PO4 2466   6.219   8.883  19.353 -0.0043  0.1633  0.0316
  195POPC   GL1 2467   6.050   8.897  18.966 -0.1167 -0.2754 -0.0334
  195POPC   GL2 2468   6.147   9.017  18.721 -0.0046  0.2163 -0.2688
  195POPC   C1A 2469   5.707   8.824  18.684 -0.0145 -0.0859 -0.1442
  195POPC   D2A 2470   5.652   8.955  18.212  0.1005 -0.3415 -0.2968
  195POPC   C3A 2471   5.456   8.952  17.809  0.1383 -0.0109  0.1062
  195POPC   C4A 2472   5.077   8.979  17.619  0.2008 -0.0806 -0.2463
  195POPC   C1B 2473   6.131   8.926  18.301 -0.5752  0.3228  0.0902
  195POPC   C2B 2474   6.153   9.045  17.991  0.0993 -0.0564 -0.2943
  195POPC   C3B 2475   5.940   9.151  17.587 -0.0337  0.0112  0.2474
  195POPC   C4B 2476   6.078   9.173  17.216 -0.3643 -0.2049 -0.3458
  196POPC   NC3 2477   7.224   4.797  19.654 -0.2594  0.1055 -0.1067
  196POPC   PO4 2478   7.176   4.517  19.205 -0.0660  0.3116  0.2754
  196POPC   GL1 2479   7.322   4.465  18.843 -0.0633  0.0551 -0.0958
  196POPC   GL2 2480   7.605   4.201  18.803 -0.2510  0.2497 -0.1269
  196POPC   C1A 2481   7.440   4.387  18.384 -0.0188 -0.1436  0.0099
  196POPC   D2A 2482   7.538   4.502  17.870 -0.2758 -0.1053  0.2158
  196POPC   C3A 2483   7.186   4.318  17.654  0.2138  0.0726  0.2137
  196POPC   C4A 2484   6.841   4.244  17.526 -0.2171  0.1471 -0.4535
  196POPC   C1B 2485   7.855   4.164  18.491 -0.1732 -0.3472  0.3668
  196POPC   C2B 2486   7.721   4.062  18.048  0.0444 -0.0575  0.0442
  196POPC   C3B 2487   7.482   3.851  17.748  0.4312 -0.0836  0.1431
  196POPC   C4B 2488   7.079   3.795  17.557 -0.1520  0.0245  0.0767
  197POPC   NC3 2489   5.256   3.894  19.503  0.2544 -0.3075 -0.1456
  197POPC   PO4 2490   5.378   3.927  19.120 -0.2439  0.3374  0.0486
  197POPC   GL1 2491   5.532   4.219  18.822 -0.0195  0.0953 -0.0909
  197POPC   GL2 2492   5.755   4.211  18.600  0.0961  0.0480  0.2318
  197POPC   C1A 2493   5.188   4.442  18.621 -0.1173  0.1174  0.0546
  197POPC   D2A 2494   5.042   4.496  18.154  0.0718 -0.3909  0.0430
  197POPC   C3A 2495   4.639   4.323  17.907 -0.1933 -0.0412 -0.1953
  197POPC   C4A 2496   4.638   4.169  17.531 -0.0178 -0.0778  0.1419
  197POPC   C1B 2497   5.641   4.456  18.256 -0.2905  0.1218  0.0559
  197POPC   C2B 2498   5.550   4.599  17.951 -0.0590 -0.1481 -0.2083
  197POPC   C3B 2499   5.225   4.599  17.632 -0.0369 -0.3563 -0.0265
  197POPC   C4B 2500   4.856   4.638  17.334 -0.4244  0.0992  0.1883
  198POPC   NC3 2501  10.792  10.074  19.248  0.0931 -0.3171  0.2413
  198POPC   PO4 2502  11.181   9.751  19.115  0.0280  0.0106 -0.3157
  198POPC   GL1 2503  10.753   9.683  18.831 -0.0812 -0.0355 -0.1816
  198POPC   GL2 2504  10.547   9.822  18.725 -0.2418 -0.0636  0.2172
  198POPC   C1A 2505  10.680   9.281  18.643  0.4249 -0.0527 -0.0035
  198POPC   D2A 2506  10.517   9.182  18.232  0.1772  0.1993 -0.1394
  198POPC   C3A 2507  10.784   8.864  17.903  0.3790  0.0756  0.0228
  198POPC   C4A 2508  11.113   8.606  17.759  0.0511 -0.1338  0.0552
  198POPC   C1B 2509  10.735   9.696  18.263 -0.1470  0.1303 -0.2511
  198POPC   C2B 2510  10.651   9.859  17.959  0.1526 -0.2234 -0.1711
  198POPC   C3B 2511  10.908  10.093  17.585  0.1564 -0.1419  0.0084
  198POPC   C4B 2512  10.964  10.562  17.361  0.0431 -0.1099  0.0861
  199POPC   NC3 2513   7.379  10.965  18.858  0.1191  0.0044 -0.1273
  199POPC   PO4 2514   7.546  10.926  18.470 -0.3089 -0.0013  0.0887
  199POPC   GL1 2515   7.229  10.949  18.173  0.2270 -0.1310  0.1081
  199POPC   GL2 2516   7.091  10.728  18.216  0.1397  0.1584  0.1132
  199POPC   C1A 2517   6.979  10.915  17.739  0.1481  0.1596 -0.0772
  199POPC   D2A 2518   6.597  10.799  17.317  0.1270  0.1878 -0.0668
  199POPC   C3A 2519   6.650  10.673  16.890 -0.1590  0.3007 -0.3173
  199POPC   C4A 2520   6.491  10.949  16.573 -0.1333 -0.1433 -0.0812
  199POPC   C1B 2521   6.874  10.441  17.984 -0.1746 -0.0039  0.3268
  199POPC   C2B 2522   6.521  10.380  17.729 -0.3092 -0.1669  0.1826
  199POPC   C3B 2523   6.207  10.719  17.660  0.0764  0.1849  0.3816
  199POPC   C4B 2524   6.057  10.772  17.317 -0.1508 -0.3170 -0.1048
  200POPC   NC3 2525  11.012   0.900  19.235 -0.0636  0.2088  0.0517
  200POPC   PO4 2526  11.448   1.178  19.393 -0.1566 -0.4157  0.1223
  200POPC   GL1 2527  11.414   1.246  18.952 -0.0040 -0.1713 -0.4288
  200POPC   GL2 2528  11.128   1.220  18.813  0.2398  0.3539  0.2291
  200POPC   C1A 2529  11.594   1.651  18.888  0.1455  0.0092 -0.2807
  200POPC   D2A 2530  11.942   1.861  18.773  0.0700  0.1611  0.2182
  200POPC   C3A 2531  12.214   1.626  18.597 -0.1210 -0.0502 -0.0660
  200POPC   C4A 2532  12.425   1.283  18.341 -0.1324 -0.1311 -0.0541
  200POPC   C1B 2533  11.189   1.074  18.507  0.2896  0.1270  0.0338
  200POPC   C2B 2534  11.294   1.126  18.151  0.0682 -0.1166  0.1022
  200POPC   C3B 2535  11.521   1.407  17.791 -0.3293  0.0285 -0.0440
  200POPC   C4B 2536  11.764   1.745  17.658 -0.1086 -0.1396 -0.3588
  201POPC   NC3 2537   7.932   9.948  19.399 -0.4711  0.1994  0.0193
  201POPC   PO4 2538   7.961  10.359  19.177 -0.3602 -0.4704 -0.1078
  201POPC   GL1 2539   8.143  10.206  18.751 -0.1676 -0.0666 -0.2351
  201POPC   GL2 2540   8.244  10.431  18.444  0.4482 -0.1488  0.3441
  201POPC   C1A 2541   7.877  10.078  18.398 -0.0834  0.1554 -0.2162
  201POPC   D2A 2542   7.654   9.890  18.050  0.0835 -0.0158 -0.2023
  201POPC   C3A 2543   7.770  10.071  17.616  0.0150 -0.2529 -0.2831
  201POPC   C4A 2544   7.520  10.215  17.301 -0.0833  0.0123 -0.0537
  201POPC   C1B 2545   8.259  10.395  18.047  0.0549  0.0617  0.0719
  201POPC   C2B 2546   8.265  10.386  17.627 -0.0090  0.1367 -0.2165
  201POPC   C3B 2547   8.034  10.244  17.253  0.1023  0.0772 -0.0608
  201POPC   C4B 2548   7.879  10.449  16.822 -0.2402 -0.0493  0.1064
  202POPC   NC3 2549   1.426   8.894  19.286 -0.0357  0.1900 -0.1127
  202POPC   PO4 2550   1.527   9.330  19.390 -0.3377 -0.2525 -0.2062
  202POPC   GL1 2551   1.771   9.222  19.162  0.2676 -0.0513 -0.0669
  202POPC   GL2 2552   1.875   8.904  19.005 -0.1641  0.1106  0.1066
  202POPC   C1A 2553   2.104   9.368  18.823  0.1242  0.0245 -0.4350
  202POPC   D2A 2554   2.512   9.479  18.621 -0.1402  0.1235  0.0339
  202POPC   C3A 2555   2.727   9.256  18.403 -0.0600 -0.1301  0.0735
  202POPC   C4A 2556   2.698   9.065  18.135  0.2963  0.3755  0.3488
  202POPC   C1B 2557   1.703   9.060  18.599  0.0917  0.2841  0.2021
  202POPC   C2B 2558   1.788   9.367  18.274 -0.0419 -0.0188  0.0365
  202POPC   C3B 2559   1.934   9.290  17.816  0.0133 -0.0742  0.1695
  202POPC   C4B 2560   1.890   9.461  17.502 -0.1866 -0.0762  0.0728
  203POPC   NC3 2561   6.636   5.391  19.109 -0.1906  0.0368  0.2468
  203POPC   PO4 2562   6.952   5.711  19.142 -0.2152 -0.0877  0.0197
  203POPC   GL1 2563   6.689   5.802  18.741 -0.1721 -0.4016 -0.0030
  203POPC   GL2 2564   6.617   5.536  18.611  0.0105  0.0027  0.2477
  203POPC   C1A 2565   6.621   6.231  18.574  0.1744  0.0499  0.4358
  203POPC   D2A 2566   6.315   6.527  18.339  0.0862 -0.3495  0.0543
  203POPC   C3A 2567   6.112   6.343  17.922  0.2622  0.1148 -0.1734
  203POPC   C4A 2568   6.133   5.876  17.742 -0.2468 -0.0679 -0.2633
  203POPC   C1B 2569   6.518   5.539  18.204 -0.1370 -0.0226  0.1765
  203POPC   C2B 2570   6.237   5.389  17.806  0.3006  0.0701  0.1580
  203POPC   C3B 2571   6.188   5.055  17.608 -0.0245  0.1080 -0.2326
  203POPC   C4B 2572   6.199   4.639  17.394 -0.1109 -0.3782  0.0951
  204POPC   NC3 2573   7.753   2.400  19.476 -0.2694 -0.3210  0.3250
  204POPC   PO4 2574   7.967   2.303  19.078 -0.0390  0.2533 -0.1100
  204POPC   GL1 2575   8.180   2.487  18.710  0.1462  0.0535  0.0355
  204POPC   GL2 2576   8.519   2.441  18.628  0.1361  0.1088  0.1251
  204POPC   C1A 2577   8.140   2.900  18.523  0.1545  0.1070  0.2296
  204POPC   D2A 2578   8.012   3.161  18.183 -0.1621  0.2167 -0.0085
  204POPC   C3A 2579   8.429   3.306  18.101  0.1433 -0.3171 -0.4858
  204POPC   C4A 2580   8.731   3.579  17.893  0.2577 -0.1138 -0.0321
  204POPC   C1B 2581   8.844   2.520  18.335 -0.3091 -0.2531 -0.1905
  204POPC   C2B 2582   8.695   2.498  17.859 -0.0277 -0.2357 -0.0262
  204POPC   C3B 2583   8.663   2.485  17.434  0.1229  0.0057 -0.0494
  204POPC   C4B 2584   8.379   2.704  17.164 -0.0234  0.1843  0.1127
  205POPC   NC3 2585   8.116   1.889  18.825 -0.0487  0.4210 -0.0323
  205POPC   PO4 2586   7.895   1.622  18.805 -0.1447 -0.0506  0.4909
  205POPC   GL1 2587   7.946   1.790  18.359  0.0920 -0.1115  0.3323
  205POPC   GL2 2588   7.870   2.112  18.308 -0.0618  0.0970  0.0540
  205POPC   C1A 2589   8.193   1.878  17.954  0.0428  0.2324 -0.2485
  205POPC   D2A 2590   8.483   1.509  17.781  0.0819  0.1380  0.5819
  205POPC   C3A 2591   8.647   1.438  17.398 -0.2281  0.0090  0.1728
  205POPC   C4A 2592   8.972   1.143  17.167  0.1999  0.0162  0.0169
  205POPC   C1B 2593   7.823   2.193  17.873  0.2390 -0.1153 -0.0322
  205POPC   C2B 2594   7.647   1.981  17.495 -0.1915  0.1158  0.1084
  205POPC   C3B 2595   7.581   2.090  17.104 -0.0333  0.3176 -0.0139
  205POPC   C4B 2596   7.657   2.047  16.669  0.1798  0.1738 -0.0487
  206POPC   NC3 2597   6.836   3.924  19.272 -0.1724  0.0033  0.1500
  206POPC   PO4 2598   6.976   4.083  18.903  0.0461 -0.2578  0.0027
  206POPC   GL1 2599   6.962   4.217  18.517  0.0437 -0.2719 -0.1629
  206POPC   GL2 2600   7.008   4.570  18.403  0.1610  0.0253 -0.0384
  206POPC   C1A 2601   7.059   3.958  18.107  0.1362  0.0097 -0.0112
  206POPC   D2A 2602   7.323   3.567  18.153  0.0574 -0.1351 -0.0299
  206POPC   C3A 2603   7.510   3.213  18.296  0.2310  0.0168  0.0830
  206POPC   C4A 2604   7.660   2.730  18.393  0.0302  0.1543  0.0035
  206POPC   C1B 2605   7.092   4.790  17.968  0.2115  0.3750 -0.0972
  206POPC   C2B 2606   7.224   4.808  17.606  0.0773 -0.0640  0.3507
  206POPC   C3B 2607   7.542   4.612  17.351 -0.4658  0.3740 -0.4236
  206POPC   C4B 2608   7.633   4.312  17.113  0.3444  0.3920 -0.1487
  207POPC   NC3 2609   5.982   5.055  18.906  0.1409 -0.1420  0.0175
  207POPC   PO4 2610   5.775   4.657  18.790 -0.3355 -0.0460 -0.0397
  207POPC   GL1 2611   5.819   4.959  18.491 -0.0429  0.0285 -0.1200
  207POPC   GL2 2612   5.741   5.307  18.566 -0.0828  0.3194  0.2540
  207POPC   C1A 2613   5.842   5.068  18.062 -0.1771 -0.3069  0.0553
  207POPC   D2A 2614   5.670   5.023  17.692  0.0636 -0.1281 -0.1965
  207POPC   C3A 2615   5.730   5.171  17.280  0.0883 -0.2156  0.1768
  207POPC   C4A 2616   5.617   5.418  16.966 -0.1302 -0.0896 -0.0708
  207POPC   C1B 2617   5.795   5.590  18.212  0.0503 -0.0580  0.1472
  207POPC   C2B 2618   5.710   5.963  18.024 -0.2332  0.0259  0.2483
  207POPC   C3B 2619   5.746   6.143  17.686 -0.0778 -0.0217 -0.0351
  207POPC   C4B 2620   5.821   6.528  17.537  0.0781 -0.2178  0.3421
  208POPC   NC3 2621   6.970  10.326  18.874 -0.1055 -0.1601 -0.1475
  208POPC   PO4 2622   7.290  10.482  18.635 -0.2211 -0.0394 -0.0186
  208POPC   GL1 2623   7.481  10.473  18.236  0.0030 -0.0316  0.2762
  208POPC   GL2 2624   7.793  10.566  18.220 -0.0637  0.0429 -0.0218
  208POPC   C1A 2625   7.377  10.339  17.758  0.1377  0.0370 -0.0476
  208POPC   D2A 2626   7.012  10.446  17.513  0.1756  0.2732  0.0935
  208POPC   C3A 2627   6.851  10.074  17.341  0.0971 -0.0472  0.2029
  208POPC   C4A 2628   6.668   9.740  17.117  0.3599  0.0744  0.2862
  208POPC   C1B 2629   7.828  10.617  17.820  0.0710  0.1061  0.0691
  208POPC   C2B 2630   7.731  10.695  17.435  0.3937  0.0930 -0.0079
  208POPC   C3B 2631   7.331  10.812  17.303 -0.4298 -0.1532  0.0059
  208POPC   C4B 2632   7.039  10.879  17.128 -0.3774 -0.1271 -0.3630
  209POPC   NC3 2633   1.054   4.553  20.102 -0.0317 -0.3696 -0.0288
  209POPC   PO4 2634   1.397   4.408  19.879  0.3026 -0.2181 -0.0505
  209POPC   GL1 2635   1.525   4.280  19.455  0.1457 -0.0524  0.0352
  209POPC   GL2 2636   1.422   4.540  19.374  0.0673 -0.0447 -0.1218
  209POPC   C1A 2637   1.668   4.233  19.096  0.0447  0.2093 -0.3502
  209POPC   D2A 2638   2.063   4.192  18.866  0.1102 -0.2649  0.4835
  209POPC   C3A 2639   2.081   3.931  18.513  0.1518 -0.0534  0.0031
  209POPC   C4A 2640   2.029   3.454  18.533  0.0828 -0.1060 -0.0539
  209POPC   C1B 2641   1.147   4.411  19.080  0.0296 -0.0694 -0.0056
  209POPC   C2B 2642   1.191   4.029  18.815  0.3060 -0.1316  0.0346
  209POPC   C3B 2643   1.186   3.884  18.389  0.3649 -0.3316 -0.3045
  209POPC   C4B 2644   1.321   3.661  18.012  0.1321 -0.0342  0.2110
  210POPC   NC3 2645  10.854  11.063  18.962  0.2300  0.0369  0.0484
  210POPC   PO4 2646  10.774  10.569  19.078  0.1585 -0.0391  0.0525
  210POPC   GL1 2647  10.626  10.574  18.666 -0.0411  0.0759  0.1295
  210POPC   GL2 2648  10.323  10.641  18.586 -0.2286 -0.1767  0.0669
  210POPC   C1A 2649  10.779  10.707  18.308  0.2337  0.3087 -0.1802
  210POPC   D2A 2650  10.988  10.662  17.869 -0.1453 -0.1114  0.1820
  210POPC   C3A 2651  11.135  11.008  17.587 -0.2757 -0.0900 -0.2842
  210POPC   C4A 2652  11.266  11.385  17.491  0.0390  0.0594 -0.0011
  210POPC   C1B 2653  10.331  10.559  18.106  0.2867 -0.1819 -0.2492
  210POPC   C2B 2654  10.476  10.360  17.748 -0.3270 -0.1101 -0.2124
  210POPC   C3B 2655  10.559  10.266  17.295 -0.3597  0.2727 -0.0802
  210POPC   C4B 2656  10.678  10.498  16.937  0.3785 -0.0131  0.0592
  211POPC   NC3 2657   4.385   0.589  19.050 -0.0749  0.0658 -0.0093
  211POPC   PO4 2658   4.797   0.325  18.951 -0.0555  0.2680  0.2248
  211POPC   GL1 2659   4.482   0.266  18.580 -0.4608  0.1026  0.0855
  211POPC   GL2 2660   4.198   0.297  18.636 -0.0668 -0.1563  0.4050
  211POPC   C1A 2661   4.577   0.236  18.164 -0.2713 -0.0489 -0.1354
  211POPC   D2A 2662   4.774  -0.211  17.855 -0.3276 -0.1350 -0.1814
  211POPC   C3A 2663   4.628  -0.374  17.486 -0.1808  0.0043  0.1224
  211POPC   C4A 2664   4.763  -0.606  17.195 -0.3790 -0.0801 -0.1994
  211POPC   C1B 2665   4.143   0.002  18.360 -0.3833  0.0707 -0.0731
  211POPC   C2B 2666   3.801   0.141  17.984 -0.0377 -0.0885 -0.0548
  211POPC   C3B 2667   3.609   0.310  17.683  0.1890  0.1863 -0.0032
  211POPC   C4B 2668   3.476   0.675  17.564  0.0232 -0.1331 -0.0044
  212POPC   NC3 2669  10.736   9.482  19.308 -0.4071 -0.2649 -0.0459
  212POPC   PO4 2670  10.941   9.172  19.264 -0.1747  0.2297 -0.0282
  212POPC   GL1 2671  11.072   9.265  18.866  0.1358  0.1020  0.1929
  212POPC   GL2 2672  11.432   9.113  18.833  0.0817  0.2304  0.0730
  212POPC   C1A 2673  11.104   9.510  18.532 -0.1225 -0.0792  0.1397
  212POPC   D2A 2674  11.201   9.861  18.275  0.1562  0.0164 -0.1336
  212POPC   C3A 2675  11.122   9.667  17.898  0.3199  0.2098  0.0112
  212POPC   C4A 2676  11.010   9.642  17.419 -0.2735 -0.4166  0.1586
  212POPC   C1B 2677  11.542   9.271  18.453 -0.2787  0.2110 -0.0434
  212POPC   C2B 2678  11.543   9.560  18.097  0.0254 -0.1649  0.2259
  212POPC   C3B 2679  11.550   9.852  17.770  0.0796  0.0740  0.3140
  212POPC   C4B 2680  11.757  10.182  17.730  0.2707  0.1714 -0.1038
  213POPC   NC3 2681  10.592   7.664  19.196 -0.0589  0.0067 -0.1894
  213POPC   PO4 2682  10.224   7.385  19.179  0.0119  0.2351  0.1031
  213POPC   GL1 2683  10.082   7.395  18.659 -0.2596  0.1175 -0.0698
  213POPC   GL2 2684   9.881   7.207  18.485  0.2987  0.3643  0.0913
  213POPC   C1A 2685  10.351   7.613  18.404  0.2214 -0.5155 -0.0123
  213POPC   D2A 2686  10.271   7.776  18.014 -0.3038  0.1482 -0.0561
  213POPC   C3A 2687  10.307   8.063  17.795  0.2229  0.3276  0.0704
  213POPC   C4A 2688  10.648   8.364  17.713  0.4115 -0.4872  0.2026
  213POPC   C1B 2689   9.760   7.111  18.075  0.2797 -0.1029 -0.0953
  213POPC   C2B 2690   9.655   7.315  17.662  0.0723 -0.0055 -0.0788
  213POPC   C3B 2691   9.169   7.360  17.501  0.0504  0.1870  0.1265
  213POPC   C4B 2692   8.760   7.585  17.647  0.1362  0.3961  0.2881
  214POPC   NC3 2693   0.348   5.768  19.706  0.0330  0.1312  0.0107
  214POPC   PO4 2694   0.345   6.016  19.379 -0.0716 -0.1420 -0.0641
  214POPC   GL1 2695   0.430   5.967  18.901 -0.0808  0.2185 -0.2876
  214POPC   GL2 2696   0.339   6.158  18.695 -0.2375  0.0158  0.1647
  214POPC   C1A 2697   0.471   5.565  18.591  0.3522 -0.3789  0.1274
  214POPC   D2A 2698   0.116   5.339  18.270  0.1660  0.3747  0.0144
  214POPC   C3A 2699   0.201   4.997  18.119 -0.2844  0.1575  0.1130
  214POPC   C4A 2700   0.307   4.650  17.828 -0.1414  0.3180 -0.0341
  214POPC   C1B 2701   0.356   5.917  18.278  0.1230  0.0965  0.1131
  214POPC   C2B 2702   0.155   5.679  17.925  0.0083 -0.0060  0.2205
  214POPC   C3B 2703  -0.058   5.450  17.606 -0.2811  0.3922  0.0592
  214POPC   C4B 2704  -0.314   5.229  17.362 -0.2883 -0.0947 -0.1142
  215POPC   NC3 2705   6.580  11.105  18.945 -0.0649  0.2155 -0.4549
  215POPC   PO4 2706   6.889  10.820  18.697  0.6099 -0.1680  0.2748
  215POPC   GL1 2707   6.775  11.127  18.436 -0.1613  0.1876 -0.3435
  215POPC   GL2 2708   6.444  11.137  18.402 -0.0506 -0.0241 -0.0367
  215POPC   C1A 2709   6.927  11.325  18.041 -0.0211  0.2764  0.1211
  215POPC   D2A 2710   6.886  11.480  17.715  0.0847 -0.0122  0.0664
  215POPC   C3A 2711   7.011  11.354  17.306 -0.1831 -0.0763  0.1704
  215POPC   C4A 2712   6.753  11.214  16.995  0.0729 -0.0860  0.0363
  215POPC   C1B 2713   6.107  11.207  18.139 -0.2620  0.1299  0.0516
  215POPC   C2B 2714   5.889  11.051  17.774  0.0727  0.4329 -0.0658
  215POPC   C3B 2715   5.692  10.605  17.720 -0.0762  0.1076  0.0382
  215POPC   C4B 2716   5.415  10.292  17.790  0.1227  0.0483  0.0387
  216POPC   NC3 2717   3.755   6.445  19.408  0.2855  0.2679 -0.0594
  216POPC   PO4 2718   4.141   6.537  19.144 -0.1207 -0.1897 -0.2085
  216POPC   GL1 2719   4.123   6.639  18.644 -0.0544 -0.1869  0.1631
  216POPC   GL2 2720   4.170   6.881  18.412  0.2227 -0.0242 -0.2670
  216POPC   C1A 2721   3.753   6.571  18.437  0.1332  0.3353 -0.0233
  216POPC   D2A 2722   3.388   6.745  18.259 -0.2643 -0.3632  0.0220
  216POPC   C3A 2723   3.200   6.581  17.970 -0.1470 -0.0343  0.5536
  216POPC   C4A 2724   3.135   6.395  17.617  0.0303  0.1462 -0.0066
  216POPC   C1B 2725   3.904   6.886  18.015 -0.2483 -0.1828  0.0033
  216POPC   C2B 2726   3.578   6.898  17.746  0.2369 -0.1126  0.2727
  216POPC   C3B 2727   3.152   6.938  17.514 -0.2396 -0.1957  0.0035
  216POPC   C4B 2728   3.007   6.832  17.166 -0.2234  0.0052 -0.1091
  217POPC   NC3 2729   7.400   6.853  19.138  0.2234 -0.3241  0.1732
  217POPC   PO4 2730   7.716   7.230  19.090 -0.1695 -0.2112  0.0397
  217POPC   GL1 2731   7.452   7.174  18.710 -0.1208  0.3888  0.1136
  217POPC   GL2 2732   7.691   7.169  18.515  0.1159  0.1800 -0.1607
  217POPC   C1A 2733   7.302   6.905  18.405 -0.3858 -0.2168  0.4069
  217POPC   D2A 2734   7.367   6.707  18.122 -0.2976 -0.3803  0.1100
  217POPC   C3A 2735   7.003   6.830  17.887  0.0837 -0.0198  0.2327
  217POPC   C4A 2736   6.664   6.771  17.568 -0.0117  0.0441 -0.0538
  217POPC   C1B 2737   7.775   7.085  18.100  0.0032  0.1156  0.3948
  217POPC   C2B 2738   8.167   7.219  17.928  0.2190  0.1834  0.1282
  217POPC   C3B 2739   8.633   7.158  17.911 -0.1532 -0.1473  0.0042
  217POPC   C4B 2740   8.830   7.096  17.735  0.0305 -0.0235  0.0182
  218POPC   NC3 2741   2.958   6.074  19.626  0.0490 -0.0646  0.0759
  218POPC   PO4 2742   3.402   6.180  19.564  0.0797 -0.1406  0.0718
  218POPC   GL1 2743   3.343   6.324  19.125  0.2108 -0.1073 -0.0473
  218POPC   GL2 2744   2.933   6.343  19.104 -0.1543  0.2177 -0.0205
  218POPC   C1A 2745   3.388   6.236  18.667 -0.1697  0.1558  0.1666
  218POPC   D2A 2746   3.417   6.173  18.211 -0.4082 -0.1016  0.2399
  218POPC   C3A 2747   3.679   6.417  18.000  0.0335  0.0598 -0.0872
  218POPC   C4A 2748   4.081   6.433  17.902 -0.1673  0.0784 -0.2189
  218POPC   C1B 2749   3.006   6.585  18.794  0.4316  0.1225  0.0449
  218POPC   C2B 2750   2.954   6.527  18.384 -0.0072 -0.1813  0.2545
  218POPC   C3B 2751   2.785   6.287  18.039  0.0558 -0.1697 -0.0312
  218POPC   C4B 2752   2.611   6.197  17.574 -0.0644  0.1934  0.3385
  219POPC   NC3 2753   3.775  10.825  19.618 -0.2003 -0.0139  0.2199
  219POPC   PO4 2754   3.740  10.495  19.356  0.1872 -0.2194 -0.0804
  219POPC   GL1 2755   3.476  10.505  19.112 -0.0299  0.1453 -0.1266
  219POPC   GL2 2756   3.507  10.350  18.820 -0.1625  0.0792 -0.2545
  219POPC   C1A 2757   3.176  10.763  18.770  0.4091  0.1980 -0.1160
  219POPC   D2A 2758   2.992  11.162  18.542 -0.1351  0.1545 -0.0705
  219POPC   C3A 2759   3.027  11.186  18.173 -0.0520 -0.2301 -0.0762
  219POPC   C4A 2760   3.016  10.975  17.753 -0.0916  0.0534  0.2477
  219POPC   C1B 2761   3.438  10.388  18.482  0.1837  0.1749 -0.0099
  219POPC   C2B 2762   3.212  10.235  18.138 -0.2138  0.3134 -0.0550
  219POPC   C3B 2763   2.882  10.325  17.911 -0.1323  0.0180 -0.1571
  219POPC   C4B 2764   2.462  10.480  17.800  0.0186 -0.0476  0.0363
  220POPC   NC3 2765   7.595   1.229  18.824 -0.1319  0.4839  0.3302
  220POPC   PO4 2766   7.300   1.401  18.662 -0.1685  0.2732  0.3881
  220POPC   GL1 2767   7.589   1.512  18.327 -0.0522  0.3285 -0.1659
  220POPC   GL2 2768   7.598   1.150  18.279  0.0392  0.0617 -0.3718
  220POPC   C1A 2769   7.686   1.702  17.931 -0.2233  0.2360  0.2471
  220POPC   D2A 2770   7.966   1.581  17.629 -0.2609  0.0294 -0.1776
  220POPC   C3A 2771   8.292   1.825  17.444  0.1323 -0.0663  0.2703
  220POPC   C4A 2772   8.638   1.916  17.205  0.0012 -0.0483  0.0334
  220POPC   C1B 2773   7.862   1.144  17.857  0.1915 -0.4569 -0.2831
  220POPC   C2B 2774   8.096   0.800  17.694  0.1277  0.0332  0.0669
  220POPC   C3B 2775   8.109   0.714  17.275  0.1769  0.0662  0.1173
  220POPC   C4B 2776   8.315   0.492  17.013 -0.1516  0.1164  0.0257
  221POPC   NC3 2777   5.181   2.873  17.315  0.1989  0.2105 -0.4048
  221POPC   PO4 2778   5.149   2.799  17.721 -0.3820 -0.0944  0.2320
  221POPC   GL1 2779   5.138   3.295  17.654 -0.4737 -0.0275  0.0570
  221POPC   GL2 2780   5.355   3.328  17.830 -0.2023  0.0686 -0.2526
  221POPC   C1A 2781   4.940   3.682  17.565 -0.0313  0.4454 -0.0107
  221POPC   D2A 2782   4.598   3.803  17.872  0.1611 -0.2677 -0.0892
  221POPC   C3A 2783   4.206   4.079  17.677 -0.1008  0.1073  0.4227
  221POPC   C4A 2784   4.279   4.122  17.196 -0.1117  0.0494  0.0460
  221POPC   C1B 2785   5.418   3.733  17.780 -0.3561 -0.0439 -0.0855
  221POPC   C2B 2786   5.668   4.157  17.787  0.1390  0.0373  0.2009
  221POPC   C3B 2787   5.733   4.439  17.465 -0.3786  0.1100 -0.2298
  221POPC   C4B 2788   5.396   4.522  17.187 -0.4774 -0.1365  0.1631
  222POPC   NC3 2789   5.289   8.263  19.318 -0.1991  0.0661 -0.0992
  222POPC   PO4 2790   5.783   8.487  19.349  0.0671 -0.0564  0.0844
  222POPC   GL1 2791   5.857   8.420  18.966 -0.1826 -0.1366  0.1955
  222POPC   GL2 2792   5.608   8.263  18.740  0.0068 -0.2079  0.1313
  222POPC   C1A 2793   5.946   8.476  18.483  0.0901  0.1365  0.1262
  222POPC   D2A 2794   5.931   8.607  17.947  0.0323  0.1576 -0.2351
  222POPC   C3A 2795   5.814   8.687  17.582  0.3608  0.2854 -0.0736
  222POPC   C4A 2796   5.537   8.982  17.289  0.2777 -0.1528  0.1336
  222POPC   C1B 2797   5.426   8.487  18.495  0.0655 -0.1315  0.0475
  222POPC   C2B 2798   5.362   8.522  18.066  0.0174 -0.1779 -0.3937
  222POPC   C3B 2799   5.330   8.520  17.555 -0.1408 -0.0606 -0.2990
  222POPC   C4B 2800   5.273   8.366  17.182 -0.1212 -0.0688 -0.1156
  223POPC   NC3 2801   8.581   3.578  19.687 -0.0856  0.1526  0.0203
  223POPC   PO4 2802   8.966   3.338  19.394 -0.2472  0.2278 -0.3438
  223POPC   GL1 2803   8.948   3.155  18.979 -0.1152  0.0549  0.1161
  223POPC   GL2 2804   9.207   3.029  18.891  0.0273  0.0984 -0.0349
  223POPC   C1A 2805   8.804   3.043  18.464 -0.0977 -0.0304  0.0575
  223POPC   D2A 2806   8.487   2.833  18.190  0.0692 -0.3618 -0.0952
  223POPC   C3A 2807   8.336   2.965  17.756 -0.0624 -0.1204  0.1458
  223POPC   C4A 2808   8.331   3.438  17.607 -0.0715  0.1245 -0.0663
  223POPC   C1B 2809   9.302   2.965  18.460 -0.0305  0.2314 -0.2411
  223POPC   C2B 2810   9.061   3.111  18.066  0.1064  0.1025  0.1051
  223POPC   C3B 2811   8.843   3.131  17.655 -0.1040 -0.1090  0.1028
  223POPC   C4B 2812   8.890   3.065  17.312  0.1309 -0.0210 -0.0521
  224POPC   NC3 2813   9.254   6.440  19.045 -0.3482  0.1161 -0.0470
  224POPC   PO4 2814   9.754   6.490  18.993 -0.2280 -0.0287 -0.0249
  224POPC   GL1 2815   9.772   6.655  18.630 -0.0257 -0.0154 -0.2345
  224POPC   GL2 2816   9.495   6.846  18.538 -0.0605  0.0065  0.0591
  224POPC   C1A 2817  10.016   6.708  18.213  0.2696  0.0819 -0.1041
  224POPC   D2A 2818  10.038   6.836  17.756  0.1670  0.3136 -0.3347
  224POPC   C3A 2819  10.197   7.053  17.362  0.0616  0.1168 -0.0261
  224POPC   C4A 2820   9.907   7.197  17.038  0.2466  0.2476 -0.0677
  224POPC   C1B 2821   9.541   6.615  18.196 -0.1144 -0.0329 -0.1794
  224POPC   C2B 2822   9.454   6.304  17.920 -0.0145  0.1350  0.2128
  224POPC   C3B 2823   9.235   6.147  17.541 -0.0074 -0.0910  0.1021
  224POPC   C4B 2824   8.887   5.986  17.478  0.0736  0.0729 -0.1657
  225POPC   NC3 2825   9.586   7.454  19.682  0.2724  0.2636 -0.0563
  225POPC   PO4 2826   9.501   7.180  19.265  0.1342  0.1308  0.0329
  225POPC   GL1 2827   9.567   7.351  18.845  0.2656  0.1555  0.0882
  225POPC   GL2 2828   9.336   7.525  18.915  0.0194 -0.1303 -0.1495
  225POPC   C1A 2829   9.388   7.322  18.443  0.2743  0.1388  0.0399
  225POPC   D2A 2830   9.064   7.420  18.095 -0.1229  0.0050 -0.4001
  225POPC   C3A 2831   8.798   7.775  18.149  0.2205 -0.3021  0.0140
  225POPC   C4A 2832   8.739   8.020  17.848  0.2164  0.0205 -0.0112
  225POPC   C1B 2833   9.293   7.772  18.734  0.1157 -0.2129 -0.1019
  225POPC   C2B 2834   9.292   7.939  18.268 -0.0615 -0.1238  0.1300
  225POPC   C3B 2835   9.352   7.919  17.870 -0.3698 -0.0102  0.0247
  225POPC   C4B 2836   9.253   7.880  17.461 -0.3428  0.2047  0.1873
  226POPC   NC3 2837   2.683   0.405  19.355 -0.2796  0.1541 -0.0366
  226POPC   PO4 2838   2.520   0.003  19.350  0.2539 -0.2143  0.2276
  226POPC   GL1 2839   2.633   0.039  18.902 -0.0520  0.0506 -0.0711
  226POPC   GL2 2840   2.531   0.257  18.867 -0.4041  0.2924 -0.0409
  226POPC   C1A 2841   3.007  -0.203  18.812 -0.0132 -0.1416 -0.1170
  226POPC   D2A 2842   3.447  -0.172  18.732 -0.0261 -0.0585 -0.3583
  226POPC   C3A 2843   3.595  -0.068  18.346 -0.1446  0.0609  0.0363
  226POPC   C4A 2844   3.327   0.286  18.107 -0.1501 -0.1214 -0.1095
  226POPC   C1B 2845   2.160   0.219  18.476 -0.2058 -0.1282  0.0579
  226POPC   C2B 2846   1.778   0.316  18.242 -0.2867 -0.3528  0.0558
  226POPC   C3B 2847   1.371   0.326  18.056  0.0235 -0.2869 -0.3173
  226POPC   C4B 2848   0.978   0.188  18.063 -0.4220 -0.0146 -0.2624
  227POPC   NC3 2849   9.814   9.487  19.288 -0.2916 -0.2322  0.0639
  227POPC   PO4 2850  10.232   9.362  19.488  0.3733 -0.0749 -0.3843
  227POPC   GL1 2851  10.262   9.402  19.050  0.0194  0.0374  0.5944
  227POPC   GL2 2852  10.178   9.106  18.865 -0.0408 -0.0622 -0.2599
  227POPC   C1A 2853  10.251   9.489  18.621  0.2579  0.1303  0.2418
  227POPC   D2A 2854  10.227   9.581  18.248  0.1048 -0.1203 -0.0368
  227POPC   C3A 2855   9.821   9.733  18.091 -0.4011 -0.0727 -0.2981
  227POPC   C4A 2856   9.690   9.866  17.720 -0.0492 -0.1550  0.1359
  227POPC   C1B 2857  10.074   9.034  18.423 -0.0060  0.0726 -0.0202
  227POPC   C2B 2858   9.928   9.191  18.064 -0.2262  0.3943 -0.4252
  227POPC   C3B 2859  10.129   9.405  17.743  0.0563 -0.1262  0.1570
  227POPC   C4B 2860  10.628   9.343  17.759  0.0516  0.1004 -0.2337
  228POPC   NC3 2861   4.276   6.995  19.043 -0.1942  0.3984 -0.3025
  228POPC   PO4 2862   4.562   7.328  19.407 -0.0056 -0.2614 -0.3794
  228POPC   GL1 2863   4.587   7.560  18.980  0.1426  0.0875  0.0704
  228POPC   GL2 2864   4.634   7.916  18.771  0.1012  0.0378  0.0974
  228POPC   C1A 2865   4.458   7.466  18.606 -0.3450  0.5919  0.3052
  228POPC   D2A 2866   4.443   7.589  18.094  0.1265  0.0162  0.1305
  228POPC   C3A 2867   4.131   7.386  17.711 -0.1236  0.3159  0.0839
  228POPC   C4A 2868   4.036   7.041  17.523 -0.0791  0.1982 -0.0352
  228POPC   C1B 2869   4.289   7.982  18.446  0.0520 -0.0529 -0.4283
  228POPC   C2B 2870   4.126   7.965  17.984  0.2932  0.2658  0.0137
  228POPC   C3B 2871   3.717   7.850  17.710 -0.2874 -0.5719  0.0277
  228POPC   C4B 2872   3.331   7.874  17.346 -0.0780  0.2289  0.0266
  229POPC   NC3 2873   2.717   5.088  19.391  0.0852 -0.2875  0.1256
  229POPC   PO4 2874   2.283   5.020  19.532 -0.0122  0.2806 -0.2680
  229POPC   GL1 2875   1.985   4.962  19.226  0.0259 -0.3754  0.2918
  229POPC   GL2 2876   1.964   4.628  19.203  0.1448 -0.2171 -0.3674
  229POPC   C1A 2877   1.951   5.283  18.858 -0.0334 -0.1126 -0.2612
  229POPC   D2A 2878   1.663   5.265  18.519  0.0813 -0.2558 -0.0384
  229POPC   C3A 2879   1.464   4.875  18.506 -0.1646  0.0274 -0.0823
  229POPC   C4A 2880   1.391   4.537  18.681 -0.1619 -0.2230 -0.0427
  229POPC   C1B 2881   2.328   4.631  18.920  0.0434 -0.1128 -0.0859
  229POPC   C2B 2882   2.264   4.451  18.495 -0.2068  0.1503  0.0264
  229POPC   C3B 2883   2.493   4.056  18.261  0.1011 -0.1358 -0.0613
  229POPC   C4B 2884   2.472   3.925  17.819 -0.0959 -0.1789  0.0820
  230POPC   NC3 2885   2.703   8.162  19.082 -0.2238 -0.1182  0.1548
  230POPC   PO4 2886   2.685   7.685  19.286 -0.1639 -0.3859  0.0207
  230POPC   GL1 2887   2.770   7.757  18.787  0.4904  0.1272  0.1391
  230POPC   GL2 2888   2.972   8.127  18.599 -0.0815 -0.0519 -0.2098
  230POPC   C1A 2889   2.840   7.691  18.318 -0.1333 -0.0461 -0.1326
  230POPC   D2A 2890   2.536   7.646  17.945 -0.2269  0.1701 -0.1907
  230POPC   C3A 2891   2.271   7.427  17.706 -0.0918  0.2976  0.1056
  230POPC   C4A 2892   2.152   7.485  17.257  0.0983  0.1628  0.0274
  230POPC   C1B 2893   3.131   8.079  18.202 -0.0762 -0.0112 -0.5329
  230POPC   C2B 2894   3.210   7.853  17.923  0.1074 -0.0113 -0.3434
  230POPC   C3B 2895   3.001   7.637  17.686  0.1043 -0.1858 -0.1545
  230POPC   C4B 2896   2.831   7.383  17.566 -0.2476 -0.0218 -0.4524
  231POPC   NC3 2897   7.780   8.967  19.620  0.0515  0.1210  0.0907
  231POPC   PO4 2898   7.505   8.748  19.312  0.0136 -0.2501 -0.0852
  231POPC   GL1 2899   7.172   8.814  19.011  0.0036 -0.0273 -0.0139
  231POPC   GL2 2900   6.859   8.679  19.132 -0.0699  0.1946 -0.3631
  231POPC   C1A 2901   6.978   8.912  18.660 -0.1428 -0.3505  0.1980
  231POPC   D2A 2902   6.644   8.965  18.361  0.0137  0.1249 -0.0147
  231POPC   C3A 2903   6.672   9.107  17.927  0.1810  0.1392  0.1465
  231POPC   C4A 2904   6.486   9.252  17.537  0.0848  0.0102  0.2528
  231POPC   C1B 2905   6.551   8.780  18.793  0.0483  0.2464  0.0157
  231POPC   C2B 2906   6.398   8.543  18.425  0.1990  0.2357 -0.0768
  231POPC   C3B 2907   6.537   8.600  18.027  0.1140  0.0765  0.0519
  231POPC   C4B 2908   6.917   8.647  17.855  0.3489  0.1412 -0.1601
  232POPC   NC3 2909   9.169   8.875  19.378  0.1624 -0.1225  0.0988
  232POPC   PO4 2910   9.445   9.156  19.285  0.0405  0.0028 -0.1910
  232POPC   GL1 2911   9.511   9.012  18.934 -0.1369  0.5219  0.0251
  232POPC   GL2 2912   9.412   8.734  18.966  0.0039 -0.3777  0.0038
  232POPC   C1A 2913   9.484   8.933  18.464  0.2543 -0.0118 -0.3304
  232POPC   D2A 2914   9.734   8.756  18.149 -0.0060 -0.0025 -0.0811
  232POPC   C3A 2915   9.632   8.897  17.763  0.1194 -0.0910  0.1463
  232POPC   C4A 2916   9.326   8.810  17.393  0.2194 -0.0554  0.0489
  232POPC   C1B 2917   9.059   8.762  18.706  0.0955  0.1338 -0.1253
  232POPC   C2B 2918   8.838   8.466  18.551  0.0966  0.0478  0.1411
  232POPC   C3B 2919   9.046   8.382  18.198 -0.3345  0.1881  0.2387
  232POPC   C4B 2920   9.349   8.433  17.866 -0.0123 -0.1562 -0.1788
  233POPC   NC3 2921   8.376   4.835  19.751 -0.1676 -0.0151  0.1131
  233POPC   PO4 2922   8.602   5.167  19.522  0.2242 -0.0328  0.1037
  233POPC   GL1 2923   8.704   5.589  19.161 -0.0697 -0.1120  0.2115
  233POPC   GL2 2924   8.378   5.811  19.147  0.1851 -0.1261  0.0767
  233POPC   C1A 2925   8.704   5.764  18.770 -0.4259  0.1214  0.0069
  233POPC   D2A 2926   8.832   5.888  18.322 -0.1084  0.2996  0.0321
  233POPC   C3A 2927   8.838   6.199  17.989 -0.1578  0.1018  0.0474
  233POPC   C4A 2928   9.041   6.527  17.933 -0.0870 -0.1401 -0.1963
  233POPC   C1B 2929   8.444   6.153  18.959 -0.2637 -0.1709 -0.1921
  233POPC   C2B 2930   8.379   6.048  18.542 -0.0529  0.0655  0.1906
  233POPC   C3B 2931   8.372   6.173  18.185  0.0231 -0.1548 -0.0748
  233POPC   C4B 2932   8.405   6.140  17.732  0.0992  0.0588  0.0636
  234POPC   NC3 2933   8.754   4.386  19.124 -0.1244  0.2659 -0.0694
  234POPC   PO4 2934   8.534   4.758  19.279  0.0617  0.0825  0.1036
  234POPC   GL1 2935   8.640   4.753  18.861 -0.3620 -0.0624 -0.6997
  234POPC   GL2 2936   8.318   4.860  18.744 -0.4654  0.2403 -0.1988
  234POPC   C1A 2937   8.701   4.532  18.454  0.1202 -0.0638 -0.1324
  234POPC   D2A 2938   8.299   4.272  18.325 -0.0299  0.3468 -0.0374
  234POPC   C3A 2939   8.111   4.409  17.907 -0.1067 -0.1895  0.1534
  234POPC   C4A 2940   8.167   4.771  17.631  0.0173  0.0812  0.2051
  234POPC   C1B 2941   8.557   5.244  18.474  0.0474 -0.1506  0.0990
  234POPC   C2B 2942   8.869   5.401  18.189 -0.1084 -0.1298 -0.2758
  234POPC   C3B 2943   9.347   5.375  18.101  0.0602 -0.0998 -0.0253
  234POPC   C4B 2944   9.709   5.353  17.782  0.1885  0.0866  0.2771
  235POPC   NC3 2945  12.157   0.065  19.413  0.1321 -0.1560 -0.3410
  235POPC   PO4 2946  11.771   0.288  19.224 -0.1950  0.2684  0.1471
  235POPC   GL1 2947  11.619   0.416  18.849 -0.0458  0.1452 -0.2127
  235POPC   GL2 2948  11.307   0.631  18.756 -0.1453 -0.2441 -0.1289
  235POPC   C1A 2949  11.537   0.319  18.374  0.2102 -0.1200  0.1379
  235POPC   D2A 2950  11.719   0.181  18.015  0.1012 -0.1752  0.1070
  235POPC   C3A 2951  12.037   0.400  17.703  0.0821  0.0748  0.2390
  235POPC   C4A 2952  12.377   0.432  17.555 -0.2827  0.2633  0.2758
  235POPC   C1B 2953  11.595   0.813  18.447  0.2791  0.3671 -0.0250
  235POPC   C2B 2954  11.772   1.077  18.135 -0.0088 -0.0549  0.1031
  235POPC   C3B 2955  12.071   1.492  18.064 -0.0656 -0.0636  0.0436
  235POPC   C4B 2956  11.799   1.793  18.191  0.1009 -0.0040  0.1227
  236POPC   NC3 2957   5.997   6.028  19.533 -0.0699 -0.1011  0.0663
  236POPC   PO4 2958   6.321   5.721  19.390  0.1085 -0.1052  0.2257
  236POPC   GL1 2959   6.029   5.681  19.032 -0.2758  0.4040 -0.0573
  236POPC   GL2 2960   5.733   5.943  18.896  0.1125  0.2233 -0.0807
  236POPC   C1A 2961   6.086   5.688  18.590 -0.0471 -0.0084 -0.3006
  236POPC   D2A 2962   6.187   5.990  18.256  0.1743 -0.1171  0.0019
  236POPC   C3A 2963   6.526   6.050  18.148 -0.0389  0.0047 -0.1034
  236POPC   C4A 2964   6.909   5.847  18.340  0.2555 -0.1292  0.3030
  236POPC   C1B 2965   5.495   5.909  18.533  0.2338  0.3057  0.2713
  236POPC   C2B 2966   5.311   5.605  18.208  0.1224  0.0736 -0.2628
  236POPC   C3B 2967   5.272   5.400  17.832  0.0105  0.1713 -0.3611
  236POPC   C4B 2968   5.025   5.134  17.501 -0.0558 -0.0926 -0.0633
  237POPC   NC3 2969  10.006   2.588  19.296  0.0310  0.0883  0.0972
  237POPC   PO4 2970  10.298   2.658  19.502  0.1169  0.1214 -0.1795
  237POPC   GL1 2971  10.538   2.689  19.093  0.0438  0.2986  0.1003
  237POPC   GL2 2972  10.308   2.684  18.882  0.3635  0.3763 -0.3498
  237POPC   C1A 2973  10.784   2.775  18.748 -0.1019 -0.1178  0.0346
  237POPC   D2A 2974  11.032   2.673  18.481  0.2918  0.1466 -0.0591
  237POPC   C3A 2975  11.479   2.669  18.423  0.2758 -0.1436 -0.0522
  237POPC   C4A 2976  11.923   2.818  18.596 -0.0061 -0.1241 -0.0556
  237POPC   C1B 2977  10.465   2.479  18.521  0.2729  0.0366 -0.0294
  237POPC   C2B 2978  10.286   2.302  18.186 -0.2423  0.1501  0.1342
  237POPC   C3B 2979  10.377   2.435  17.796  0.0442 -0.0749 -0.1828
  237POPC   C4B 2980  10.425   2.586  17.373 -0.0007  0.0421  0.1642
  238POPC   NC3 2981   5.031   6.278  19.260  0.0489 -0.2169  0.0048
  238POPC   PO4 2982   4.634   6.271  19.442 -0.2455  0.0189 -0.1552
  238POPC   GL1 2983   4.594   6.344  18.996 -0.3146  0.0443  0.2906
  238POPC   GL2 2984   4.743   6.636  18.961 -0.1277 -0.1428 -0.0015
  238POPC   C1A 2985   4.346   5.882  18.903  0.0109  0.5116 -0.2622
  238POPC   D2A 2986   4.009   5.622  18.769 -0.1473 -0.0999  0.1855
  238POPC   C3A 2987   3.727   5.790  18.458 -0.0951  0.3131  0.2549
  238POPC   C4A 2988   3.850   5.943  18.048 -0.0736  0.0410  0.1539
  238POPC   C1B 2989   4.835   6.382  18.585 -0.1093 -0.0736  0.3785
  238POPC   C2B 2990   5.062   6.169  18.215  0.0353  0.0393 -0.2732
  238POPC   C3B 2991   5.119   5.985  17.880  0.0744  0.1904 -0.0614
  238POPC   C4B 2992   4.824   5.813  17.628  0.1263 -0.2375  0.0523
  239POPC   NC3 2993  11.712   9.871  19.455 -0.1749 -0.2067 -0.2258
  239POPC   PO4 2994  11.617  10.277  19.428 -0.0176 -0.0560  0.0129
  239POPC   GL1 2995  11.518  10.150  18.910  0.0861  0.3767  0.1294
  239POPC   GL2 2996  11.377   9.933  18.717 -0.0592  0.2714 -0.0841
  239POPC   C1A 2997  11.812  10.323  18.627  0.0639  0.2298 -0.2056
  239POPC   D2A 2998  12.132  10.589  18.482 -0.0024 -0.1448 -0.0590
  239POPC   C3A 2999  12.078  10.890  18.100  0.0854  0.1950  0.3283
  239POPC   C4A 3000  12.274  11.123  17.753 -0.1065  0.2422 -0.1867
  239POPC   C1B 3001  11.382  10.338  18.459 -0.0360  0.1808  0.2172
  239POPC   C2B 3002  11.286  10.706  18.360  0.1501  0.0100 -0.1639
  239POPC   C3B 3003  11.186  11.149  18.114 -0.0675  0.2502 -0.0073
  239POPC   C4B 3004  10.998  11.529  17.927  0.1549  0.1048 -0.2040
  240POPC   NC3 3005   3.289   3.101  18.947  0.1408  0.1976 -0.2791
  240POPC   PO4 3006   3.647   3.125  18.798 -0.0706 -0.2276  0.0037
  240POPC   GL1 3007   3.497   3.166  18.459 -0.0228  0.0894 -0.1103
  240POPC   GL2 3008   3.499   2.787  18.374  0.0618 -0.2005  0.0662
  240POPC   C1A 3009   3.452   3.332  18.019 -0.0415  0.0374 -0.1964
  240POPC   D2A 3010   3.744   3.378  17.623 -0.1871 -0.0698  0.2119
  240POPC   C3A 3011   3.751   3.722  17.459 -0.1494 -0.1909  0.3417
  240POPC   C4A 3012   3.839   4.055  17.272  0.0600  0.2019 -0.0558
  240POPC   C1B 3013   3.593   2.638  18.052  0.3881 -0.2351  0.2468
  240POPC   C2B 3014   3.838   2.368  17.710  0.0420  0.4098 -0.1629
  240POPC   C3B 3015   3.899   2.145  17.399 -0.1410 -0.0660 -0.0799
  240POPC   C4B 3016   3.686   2.078  16.997 -0.2490 -0.0094 -0.2845
  241POPC   NC3 3017   7.336   8.275  19.204  0.0359 -0.1101  0.1436
  241POPC   PO4 3018   7.732   8.136  19.025  0.0109 -0.1473  0.0186
  241POPC   GL1 3019   7.673   8.371  18.795  0.0560  0.2388  0.0879
  241POPC   GL2 3020   7.317   8.373  18.697 -0.0245 -0.1953 -0.2046
  241POPC   C1A 3021   7.779   8.413  18.369  0.2240  0.2471  0.0423
  241POPC   D2A 3022   7.528   8.532  18.116 -0.0125  0.2763  0.0421
  241POPC   C3A 3023   7.486   8.710  17.771 -0.0931 -0.1746 -0.0297
  241POPC   C4A 3024   7.510   8.751  17.378  0.0794  0.1830 -0.0714
  241POPC   C1B 3025   7.479   8.803  18.561 -0.2344 -0.2270  0.0682
  241POPC   C2B 3026   7.740   9.023  18.267  0.0018  0.1443 -0.1777
  241POPC   C3B 3027   7.685   9.199  17.917 -0.1206 -0.3502  0.1257
  241POPC   C4B 3028   7.707   9.581  17.687 -0.1014  0.2468 -0.1093
  242POPC   NC3 3029   2.985   7.113  19.643  0.0039  0.0995  0.1209
  242POPC   PO4 3030   3.112   7.400  19.470  0.1285  0.1385  0.0069
  242POPC   GL1 3031   3.015   7.312  19.010 -0.1315 -0.0640  0.0028
  242POPC   GL2 3032   2.679   7.264  18.952 -0.1448 -0.3562  0.2642
  242POPC   C1A 3033   3.294   7.618  18.603  0.0076  0.0083  0.0795
  242POPC   D2A 3034   3.612   7.726  18.379 -0.1489  0.2784 -0.1362
  242POPC   C3A 3035   3.594   8.071  18.135  0.1468  0.2266 -0.0157
  242POPC   C4A 3036   3.736   8.387  17.819 -0.0477  0.0741 -0.2653
  242POPC   C1B 3037   2.326   7.439  18.762  0.1866  0.1973 -0.0834
  242POPC   C2B 3038   2.123   7.370  18.317 -0.0686 -0.1843 -0.4082
  242POPC   C3B 3039   1.794   7.448  18.010  0.0949  0.1890  0.1534
  242POPC   C4B 3040   1.592   7.412  17.625  0.0424 -0.1998 -0.4440
  243POPC   NC3 3041   2.211   6.729  19.464 -0.1349 -0.3072  0.1511
  243POPC   PO4 3042   2.597   6.981  19.427  0.0629  0.1622 -0.2805
  243POPC   GL1 3043   2.486   6.691  19.070  0.1529  0.1189  0.1803
  243POPC   GL2 3044   2.238   6.495  19.038 -0.4790 -0.2193 -0.1879
  243POPC   C1A 3045   2.539   6.742  18.645 -0.0743  0.2617  0.0190
  243POPC   D2A 3046   2.267   6.561  18.315 -0.2371 -0.4029 -0.0861
  243POPC   C3A 3047   2.261   6.487  17.887  0.0493  0.0207  0.1934
  243POPC   C4A 3048   2.112   6.551  17.503  0.3339  0.0159 -0.1149
  243POPC   C1B 3049   2.510   6.292  18.764  0.1087 -0.4237  0.0363
  243POPC   C2B 3050   2.500   6.002  18.442 -0.1381  0.0086 -0.0423
  243POPC   C3B 3051   2.528   5.773  18.038 -0.1943 -0.2232 -0.2043
  243POPC   C4B 3052   2.108   5.549  17.908 -0.1327  0.0489  0.1636
  244POPC   NC3 3053   9.549   8.455  15.579  0.0590  0.1044 -0.4062
  244POPC   PO4 3054   9.123   8.561  15.523 -0.0322  0.2510  0.1290
  244POPC   GL1 3055   9.161   8.874  15.886  0.1577 -0.0021 -0.4418
  244POPC   GL2 3056   9.238   9.193  15.805  0.3643 -0.0703 -0.4950
  244POPC   C1A 3057   9.404   9.027  16.265  0.0847  0.1915  0.0653
  244POPC   D2A 3058   9.626   9.067  16.526 -0.0738  0.1715 -0.3444
  244POPC   C3A 3059   9.648   8.780  16.848 -0.2609 -0.0160 -0.0703
  244POPC   C4A 3060   9.766   8.630  17.279  0.1269  0.0634  0.2535
  244POPC   C1B 3061   9.177   9.533  16.138  0.0628  0.1146 -0.2081
  244POPC   C2B 3062   9.254   9.422  16.572 -0.1567  0.0644  0.0489
  244POPC   C3B 3063   9.650   9.490  16.863  0.3490  0.0760 -0.2239
  244POPC   C4B 3064   9.991   9.266  17.017 -0.0122 -0.1010 -0.2001
  245POPC   NC3 3065   3.785   0.070  15.660  0.2069 -0.0015 -0.0408
  245POPC   PO4 3066   4.040  -0.269  15.703  0.0921  0.0380 -0.2455
  245POPC   GL1 3067   3.894  -0.346  16.086  0.1933 -0.2721  0.1865
  245POPC   GL2 3068   3.834  -0.033  16.171  0.2165  0.1000 -0.2796
  245POPC   C1A 3069   4.120  -0.635  16.401 -0.0097  0.0119 -0.1670
  245POPC   D2A 3070   4.193  -0.824  16.728 -0.0699  0.0611 -0.1125
  245POPC   C3A 3071   4.151  -0.512  17.150  0.0034  0.0095  0.1808
  245POPC   C4A 3072   3.898  -0.185  17.510 -0.1096  0.1191 -0.0620
  245POPC   C1B 3073   3.475  -0.149  16.395  0.0704 -0.0782 -0.0623
  245POPC   C2B 3074   3.285  -0.263  16.866 -0.4536  0.2183 -0.1508
  245POPC   C3B 3075   2.980  -0.439  17.179  0.0031  0.0360 -0.0325
  245POPC   C4B 3076   2.685  -0.699  17.397 -0.3176 -0.2188 -0.0151
  246POPC   NC3 3077   2.695   3.618  15.160 -0.0753  0.0114  0.4646
  246POPC   PO4 3078   2.754   3.519  15.526 -0.0888  0.2087 -0.0735
  246POPC   GL1 3079   2.969   3.617  15.936  0.0383 -0.1533 -0.0622
  246POPC   GL2 3080   3.272   3.912  15.881 -0.4014  0.0223  0.1190
  246POPC   C1A 3081   2.777   3.781  16.300  0.3611 -0.0194 -0.6596
  246POPC   D2A 3082   2.557   3.700  16.638 -0.2195 -0.0351  0.1000
  246POPC   C3A 3083   2.575   3.622  17.165  0.0136  0.0784 -0.3196
  246POPC   C4A 3084   2.567   3.548  17.490 -0.1410 -0.1028 -0.0117
  246POPC   C1B 3085   3.154   4.069  16.285 -0.3031  0.0389 -0.2859
  246POPC   C2B 3086   3.162   3.909  16.746  0.2503  0.2305 -0.0441
  246POPC   C3B 3087   2.915   3.984  17.013  0.1179  0.3764 -0.1505
  246POPC   C4B 3088   2.836   4.070  17.423  0.1853  0.0176  0.4318
  247POPC   NC3 3089   4.393   6.738  15.269  0.1938  0.0471  0.0768
  247POPC   PO4 3090   4.830   6.574  15.408 -0.3700  0.1487 -0.2849
  247POPC   GL1 3091   4.765   6.416  15.716 -0.0096 -0.0900 -0.3802
  247POPC   GL2 3092   5.128   6.431  15.837 -0.2514  0.2327 -0.1333
  247POPC   C1A 3093   4.464   6.477  16.023 -0.0013  0.1918  0.0690
  247POPC   D2A 3094   4.315   6.756  16.171 -0.2473  0.0178  0.0804
  247POPC   C3A 3095   4.107   6.817  16.565 -0.2213 -0.0249  0.0642
  247POPC   C4A 3096   4.101   6.687  17.006  0.3000 -0.0782  0.1547
  247POPC   C1B 3097   5.002   6.364  16.175  0.3632  0.0498 -0.1643
  247POPC   C2B 3098   5.058   6.463  16.559  0.1014  0.1379 -0.2743
  247POPC   C3B 3099   5.299   6.452  16.952 -0.0280 -0.1380  0.0044
  247POPC   C4B 3100   5.644   6.266  17.149 -0.1349 -0.0828 -0.0307
  248POPC   NC3 3101   2.636   5.527  15.673  0.2184  0.1408  0.1541
  248POPC   PO4 3102   2.591   5.076  15.537 -0.1973  0.0155  0.1095
  248POPC   GL1 3103   2.519   5.120  15.990 -0.3570  0.7243 -0.1980
  248POPC   GL2 3104   2.432   5.446  16.095 -0.2361 -0.3509  0.0592
  248POPC   C1A 3105   2.241   5.077  16.400 -0.0229 -0.2644 -0.1571
  248POPC   D2A 3106   2.193   4.822  16.552  0.0287 -0.0656  0.0913
  248POPC   C3A 3107   1.956   4.753  17.012  0.2250 -0.0676 -0.2517
  248POPC   C4A 3108   1.524   4.822  17.195  0.0207 -0.1372  0.0578
  248POPC   C1B 3109   2.266   5.575  16.532 -0.2245  0.1188 -0.3860
  248POPC   C2B 3110   2.172   5.661  16.977 -0.0352 -0.0889  0.0512
  248POPC   C3B 3111   1.902   5.542  17.324  0.0393 -0.1501  0.1627
  248POPC   C4B 3112   1.699   5.718  17.705 -0.2684  0.0399 -0.1102
  249POPC   NC3 3113   3.131   4.951  15.223 -0.0388 -0.2540 -0.3676
  249POPC   PO4 3114   3.138   5.260  15.505  0.1411  0.1670 -0.2114
  249POPC   GL1 3115   3.057   5.289  15.879 -0.2606 -0.1823 -0.0843
  249POPC   GL2 3116   3.026   5.124  16.137 -0.1989  0.3758  0.1298
  249POPC   C1A 3117   2.939   5.631  16.213 -0.2321  0.0658 -0.0015
  249POPC   D2A 3118   2.632   5.879  16.553 -0.3536  0.0009 -0.1316
  249POPC   C3A 3119   2.679   6.135  16.906 -0.3345  0.1776 -0.0040
  249POPC   C4A 3120   2.963   6.281  17.146 -0.0523 -0.0300  0.3402
  249POPC   C1B 3121   3.164   5.095  16.534  0.2765 -0.0565 -0.1654
  249POPC   C2B 3122   2.972   4.989  16.840  0.1573  0.0917  0.1352
  249POPC   C3B 3123   2.792   5.300  17.184 -0.3689 -0.0352  0.4296
  249POPC   C4B 3124   2.678   5.705  17.272  0.1142  0.0787  0.0145
  250POPC   NC3 3125   4.899  10.301  19.348  0.1383 -0.3448  0.1386
  250POPC   PO4 3126   5.255   9.905  19.341 -0.1569  0.2294 -0.3549
  250POPC   GL1 3127   4.929   9.852  19.009  0.2279  0.2844  0.1522
  250POPC   GL2 3128   4.884   9.513  18.840 -0.1361  0.0942  0.2531
  250POPC   C1A 3129   4.925  10.144  18.590  0.1081 -0.2747  0.0788
  250POPC   D2A 3130   4.863  10.513  18.292 -0.4041 -0.2596 -0.3875
  250POPC   C3A 3131   4.605  10.480  17.935 -0.2398 -0.0288  0.1495
  250POPC   C4A 3132   4.397  10.875  17.639 -0.3536 -0.0612  0.1300
  250POPC   C1B 3133   5.249   9.567  18.565  0.0246  0.0625 -0.0296
  250POPC   C2B 3134   5.335   9.382  18.152 -0.1728  0.1890 -0.1123
  250POPC   C3B 3135   5.046   9.034  18.144  0.1630  0.1715 -0.3022
  250POPC   C4B 3136   4.923   8.679  17.989  0.0315  0.0030  0.2796
  251POPC   NC3 3137   2.653   9.374  15.018 -0.1405 -0.2097  0.1812
  251POPC   PO4 3138   2.301   9.238  15.313  0.1613 -0.1697  0.0875
  251POPC   GL1 3139   2.287   9.497  15.794 -0.3970 -0.3900  0.3296
  251POPC   GL2 3140   2.518   9.686  15.940  0.1253 -0.0637 -0.1680
  251POPC   C1A 3141   2.126   9.299  16.238 -0.0298  0.3592  0.0263
  251POPC   D2A 3142   2.197   9.396  16.606  0.0217 -0.0004  0.0722
  251POPC   C3A 3143   1.930   9.558  16.997  0.3658 -0.0923  0.0165
  251POPC   C4A 3144   2.006   9.892  17.283 -0.2860 -0.1376  0.1876
  251POPC   C1B 3145   2.562  10.115  16.234 -0.2336  0.0479 -0.5061
  251POPC   C2B 3146   2.558  10.273  16.674 -0.0913 -0.0810  0.1050
  251POPC   C3B 3147   2.608  10.245  17.080  0.1692  0.1659 -0.1456
  251POPC   C4B 3148   2.469  10.079  17.487 -0.2183  0.1065 -0.1737
  252POPC   NC3 3149  10.929   6.400  15.338 -0.0070  0.1558  0.1679
  252POPC   PO4 3150  11.160   6.764  15.617 -0.0278  0.0275 -0.2569
  252POPC   GL1 3151  11.173   6.705  16.079  0.1937 -0.2130 -0.0860
  252POPC   GL2 3152  10.989   6.751  16.274  0.0354  0.1205 -0.1176
  252POPC   C1A 3153  11.425   6.544  16.469  0.0012  0.0389  0.0896
  252POPC   D2A 3154  11.769   6.590  16.818 -0.2621  0.1429  0.0598
  252POPC   C3A 3155  11.936   6.419  17.133  0.0631  0.0413  0.0112
  252POPC   C4A 3156  11.678   6.230  17.417  0.0342 -0.1061  0.2540
  252POPC   C1B 3157  10.848   6.336  16.198  0.0594  0.2666  0.1137
  252POPC   C2B 3158  10.674   6.145  16.369 -0.4378  0.1057 -0.0625
  252POPC   C3B 3159  10.759   5.842  16.667 -0.0639  0.1612 -0.0653
  252POPC   C4B 3160  11.001   5.579  16.953  0.2038 -0.0471 -0.3101
  253POPC   NC3 3161  10.461   5.974  14.953  0.0258 -0.3580  0.0115
  253POPC   PO4 3162  10.469   6.089  15.354  0.1306  0.0304 -0.0013
  253POPC   GL1 3163  10.494   6.120  15.804 -0.0115  0.1290 -0.1055
  253POPC   GL2 3164  10.776   6.039  15.811 -0.0970 -0.5390  0.2070
  253POPC   C1A 3165  10.289   6.386  16.092 -0.1197 -0.0518  0.1307
  253POPC   D2A 3166  10.428   6.571  16.525 -0.1220 -0.0049 -0.1732
  253POPC   C3A 3167  10.647   6.965  16.613 -0.0390  0.2509 -0.0489
  253POPC   C4A 3168  10.441   7.121  16.970  0.0829  0.0380 -0.1939
  253POPC   C1B 3169  11.008   5.692  16.112  0.0272  0.1784 -0.0443
  253POPC   C2B 3170  10.932   5.317  16.339 -0.1164  0.0241  0.2370
  253POPC   C3B 3171  10.944   5.090  16.852 -0.1291 -0.0116  0.0060
  253POPC   C4B 3172  11.210   5.205  17.270 -0.0769 -0.1140  0.0530
  254POPC   NC3 3173   1.516   5.347  15.926 -0.1220 -0.2051  0.2725
  254POPC   PO4 3174   1.850   5.579  15.973 -0.0387  0.1036 -0.1778
  254POPC   GL1 3175   1.839   5.300  16.373  0.2723 -0.0039 -0.0190
  254POPC   GL2 3176   1.589   5.526  16.504  0.1616  0.1320 -0.0830
  254POPC   C1A 3177   1.928   5.234  16.841 -0.3173 -0.1515 -0.1134
  254POPC   D2A 3178   2.341   5.221  16.881  0.2145 -0.0127  0.0544
  254POPC   C3A 3179   2.302   5.189  17.239  0.0065  0.2933  0.1991
  254POPC   C4A 3180   2.106   5.084  17.657  0.1359  0.2437 -0.0295
  254POPC   C1B 3181   1.670   5.747  16.828 -0.0809 -0.2383  0.0693
  254POPC   C2B 3182   1.497   5.888  17.195 -0.0393  0.0906  0.0314
  254POPC   C3B 3183   1.258   6.138  17.341 -0.3258 -0.1048  0.1634
  254POPC   C4B 3184   0.954   6.119  17.563 -0.2714  0.0592 -0.0413
  255POPC   NC3 3185   8.584   4.058  15.510  0.0754  0.1441  0.3871
  255POPC   PO4 3186   8.586   4.532  15.382  0.2102  0.0648 -0.2212
  255POPC   GL1 3187   8.676   4.446  15.838 -0.2537  0.1354 -0.0500
  255POPC   GL2 3188   8.733   4.114  15.969  0.3655 -0.0903 -0.2498
  255POPC   C1A 3189   8.889   4.697  16.181 -0.4771  0.1849  0.2627
  255POPC   D2A 3190   8.864   5.030  16.427 -0.1286 -0.1957  0.0710
  255POPC   C3A 3191   8.567   5.158  16.875  0.2438  0.1891 -0.2434
  255POPC   C4A 3192   8.435   5.078  17.318 -0.0073  0.0345 -0.2287
  255POPC   C1B 3193   8.684   4.099  16.288  0.1826 -0.0083 -0.1051
  255POPC   C2B 3194   8.668   4.111  16.744 -0.0749 -0.0763 -0.0770
  255POPC   C3B 3195   8.812   4.125  17.128  0.0720  0.2149 -0.0752
  255POPC   C4B 3196   9.210   4.146  17.260  0.1045  0.0979  0.0482
  256POPC   NC3 3197  11.260   2.301  15.112  0.2960  0.0950 -0.4336
  256POPC   PO4 3198  10.895   2.249  15.356  0.1492 -0.1474 -0.0575
  256POPC   GL1 3199  10.813   2.357  15.706 -0.0161  0.1874  0.2126
  256POPC   GL2 3200  10.441   2.447  15.719  0.4235  0.2213  0.1625
  256POPC   C1A 3201  11.094   2.418  16.064  0.1429 -0.0909  0.2081
  256POPC   D2A 3202  11.282   2.311  16.392  0.4928 -0.1293  0.0848
  256POPC   C3A 3203  11.063   2.238  16.855  0.0505  0.3515 -0.4157
  256POPC   C4A 3204  11.189   2.594  17.125  0.0940 -0.2289  0.0617
  256POPC   C1B 3205  10.262   2.162  15.851  0.0393  0.0161  0.1345
  256POPC   C2B 3206  10.072   1.937  16.234 -0.1819 -0.1712 -0.1302
  256POPC   C3B 3207  10.168   1.976  16.601 -0.2459 -0.1197  0.1724
  256POPC   C4B 3208  10.038   1.993  17.006  0.2369 -0.0339 -0.1215
  257POPC   NC3 3209   8.565   1.848  14.869  0.4738  0.1543  0.0999
  257POPC   PO4 3210   8.642   1.548  15.058 -0.1246 -0.1862  0.1204
  257POPC   GL1 3211   8.680   1.645  15.445 -0.1168  0.0028  0.2751
  257POPC   GL2 3212   9.034   1.787  15.455  0.4410 -0.0010  0.0029
  257POPC   C1A 3213   8.789   1.674  15.949  0.1229  0.2678  0.0392
  257POPC   D2A 3214   9.094   1.563  16.213 -0.2648 -0.3777  0.0478
  257POPC   C3A 3215   9.326   1.777  16.508 -0.1148 -0.1550 -0.4888
  257POPC   C4A 3216   9.674   2.025  16.558 -0.4945  0.0428 -0.1773
  257POPC   C1B 3217   9.182   1.947  15.831  0.2557  0.2939 -0.1282
  257POPC   C2B 3218   9.292   2.170  16.256 -0.0038  0.1463  0.3070
  257POPC   C3B 3219   9.185   2.342  16.580 -0.0794  0.2558 -0.0263
  257POPC   C4B 3220   8.937   2.357  17.060  0.2017  0.2771 -0.2190
  258POPC   NC3 3221   5.855  11.824  15.120 -0.2152  0.2635  0.1987
  258POPC   PO4 3222   6.040  12.048  14.809  0.0205 -0.0498  0.1945
  258POPC   GL1 3223   6.049  12.245  15.244 -0.2046 -0.1882  0.0699
  258POPC   GL2 3224   6.055  11.999  15.544 -0.0103  0.0963  0.3938
  258POPC   C1A 3225   5.934  12.494  15.548  0.0092 -0.4190 -0.0835
  258POPC   D2A 3226   5.561  12.613  15.868 -0.1324 -0.2097  0.1034
  258POPC   C3A 3227   5.411  12.415  16.136  0.2515  0.1455  0.0393
  258POPC   C4A 3228   5.178  12.417  16.563  0.0150  0.3358  0.1879
  258POPC   C1B 3229   6.199  11.935  15.999  0.0360 -0.1358 -0.0193
  258POPC   C2B 3230   6.266  11.745  16.411 -0.1730  0.3776 -0.0729
  258POPC   C3B 3231   6.366  11.385  16.707  0.0731  0.1610  0.1926
  258POPC   C4B 3232   6.256  11.091  16.968 -0.0558 -0.1892  0.1053
  259POPC   NC3 3233   3.604  11.229  15.555 -0.1375 -0.2135  0.0729
  259POPC   PO4 3234   3.447  10.831  15.354  0.0037  0.3017 -0.2049
  259POPC   GL1 3235   3.329  10.906  15.844 -0.0091  0.4101 -0.0657
  259POPC   GL2 3236   3.607  11.020  16.108 -0.2265  0.1009 -0.0615
  259POPC   C1A 3237   3.164  10.884  16.313  0.2501 -0.2010 -0.1810
  259POPC   D2A 3238   3.144  10.951  16.746 -0.1987 -0.2848  0.3741
  259POPC   C3A 3239   3.167  10.738  17.193 -0.1987 -0.3383  0.1417
  259POPC   C4A 3240   2.828  10.529  17.473  0.1101  0.3423  0.3250
  259POPC   C1B 3241   3.698  11.185  16.447 -0.0439 -0.2652  0.3475
  259POPC   C2B 3242   3.386  11.504  16.623  0.1253 -0.3715 -0.0456
  259POPC   C3B 3243   3.203  11.361  17.082 -0.0853 -0.0047  0.2010
  259POPC   C4B 3244   3.188  11.426  17.511  0.0924 -0.1350  0.0127
  260POPC   NC3 3245   7.726   3.423  14.724  0.1127  0.1416 -0.4119
  260POPC   PO4 3246   7.758   3.325  15.160 -0.2133 -0.0588 -0.2262
  260POPC   GL1 3247   7.954   3.309  15.544  0.1318  0.1902  0.2125
  260POPC   GL2 3248   8.167   3.013  15.732  0.0543  0.2068  0.0281
  260POPC   C1A 3249   8.080   3.457  15.897  0.1114 -0.1347  0.2542
  260POPC   D2A 3250   7.944   3.614  16.331 -0.1485  0.0685  0.0451
  260POPC   C3A 3251   8.066   3.486  16.771  0.1488  0.0689  0.0619
  260POPC   C4A 3252   8.052   3.494  17.167  0.0287  0.1061 -0.2251
  260POPC   C1B 3253   8.004   2.937  16.100  0.0378  0.2023 -0.0159
  260POPC   C2B 3254   7.857   3.070  16.571 -0.0922  0.0006 -0.2514
  260POPC   C3B 3255   7.959   3.006  16.935  0.1217 -0.0863 -0.1260
  260POPC   C4B 3256   7.959   3.076  17.427  0.0625 -0.1449 -0.0381
  261POPC   NC3 3257   0.929   2.422  15.668  0.1455 -0.1917 -0.1348
  261POPC   PO4 3258   0.521   2.399  15.588  0.1406 -0.0047 -0.3831
  261POPC   GL1 3259   0.518   2.519  15.989 -0.0947 -0.0491 -0.4641
  261POPC   GL2 3260   0.793   2.822  15.993  0.3751  0.3679 -0.0917
  261POPC   C1A 3261   0.383   2.340  16.435  0.1000  0.0418  0.2684
  261POPC   D2A 3262   0.565   2.403  16.966  0.0473 -0.3205 -0.1761
  261POPC   C3A 3263   0.437   2.778  17.144 -0.4051  0.1338  0.1067
  261POPC   C4A 3264   0.580   3.062  17.472  0.0207 -0.2238  0.0892
  261POPC   C1B 3265   0.761   2.859  16.489 -0.1405  0.0395  0.0498
  261POPC   C2B 3266   0.416   2.837  16.671 -0.0273 -0.4016 -0.1318
  261POPC   C3B 3267   0.154   2.675  16.771  0.3322  0.0353 -0.2186
  261POPC   C4B 3268  -0.132   2.682  17.078  0.0763  0.1873 -0.0727
  262POPC   NC3 3269   3.705  10.563  15.679  0.1718 -0.0950 -0.1089
  262POPC   PO4 3270   4.000  10.907  15.524 -0.1687 -0.0084  0.0823
  262POPC   GL1 3271   4.188  10.968  15.898  0.3350 -0.1142  0.1115
  262POPC   GL2 3272   4.490  10.895  16.001 -0.0545  0.1936  0.2416
  262POPC   C1A 3273   3.967  10.729  16.248  0.2972  0.0891 -0.1356
  262POPC   D2A 3274   3.629  10.716  16.544 -0.1330 -0.1767  0.2804
  262POPC   C3A 3275   3.625  10.646  16.949  0.1105  0.1043 -0.0276
  262POPC   C4A 3276   3.740  10.433  17.305  0.0841  0.2204 -0.2377
  262POPC   C1B 3277   4.391  10.988  16.428  0.0192 -0.1315  0.2966
  262POPC   C2B 3278   4.049  10.897  16.697 -0.0647  0.0514 -0.2970
  262POPC   C3B 3279   3.714  11.130  16.932  0.1671  0.0186  0.2061
  262POPC   C4B 3280   3.648  11.192  17.369  0.0139 -0.1633 -0.0172
  263POPC   NC3 3281   4.412   0.055  15.582  0.1667 -0.1709 -0.0574
  263POPC   PO4 3282   4.482   0.548  15.372 -0.2249  0.3130  0.1841
  263POPC   GL1 3283   4.680   0.478  15.705 -0.0413  0.0196 -0.0319
  263POPC   GL2 3284   4.428   0.397  15.921  0.2738  0.0204 -0.0994
  263POPC   C1A 3285   4.917   0.256  16.060  0.1326  0.2797  0.1151
  263POPC   D2A 3286   5.228   0.628  16.238  0.1053 -0.1543 -0.1632
  263POPC   C3A 3287   5.671   0.784  16.047 -0.2183  0.0621  0.1518
  263POPC   C4A 3288   6.099   1.011  16.231 -0.0858  0.0488  0.3456
  263POPC   C1B 3289   4.299   0.365  16.290 -0.0076  0.0025  0.1925
  263POPC   C2B 3290   4.084   0.055  16.558  0.1833  0.2739 -0.2459
  263POPC   C3B 3291   3.790  -0.303  16.728  0.1521 -0.1434 -0.2537
  263POPC   C4B 3292   3.689  -0.628  16.955  0.1326 -0.0611  0.0822
  264POPC   NC3 3293   6.147   6.743  15.350 -0.0391  0.1015  0.0525
  264POPC   PO4 3294   5.729   6.429  15.235  0.0984 -0.0456  0.0572
  264POPC   GL1 3295   5.647   6.328  15.673 -0.1130  0.1175  0.2603
  264POPC   GL2 3296   5.879   6.056  15.848 -0.0100 -0.0186 -0.1741
  264POPC   C1A 3297   5.570   6.486  16.052  0.2665  0.0250 -0.0481
  264POPC   D2A 3298   5.648   6.403  16.562 -0.1479  0.0935 -0.0366
  264POPC   C3A 3299   5.650   6.794  16.759  0.0297  0.1316 -0.1497
  264POPC   C4A 3300   5.299   6.941  16.533  0.0674  0.1911  0.2662
  264POPC   C1B 3301   5.999   6.086  16.309  0.0510  0.4117  0.2001
  264POPC   C2B 3302   5.823   5.949  16.744 -0.3090 -0.1228  0.4083
  264POPC   C3B 3303   5.864   5.804  17.250  0.2473  0.2154 -0.5132
  264POPC   C4B 3304   5.792   5.580  17.638  0.1341 -0.2133  0.0837
  265POPC   NC3 3305   7.787   4.333  14.906 -0.1261 -0.0585 -0.0767
  265POPC   PO4 3306   7.670   4.563  15.225 -0.0972 -0.0484 -0.4323
  265POPC   GL1 3307   7.839   4.229  15.460  0.0239  0.1316 -0.0796
  265POPC   GL2 3308   8.180   4.305  15.540 -0.1746 -0.3929  0.1762
  265POPC   C1A 3309   7.955   4.042  15.895 -0.0925  0.3103  0.0759
  265POPC   D2A 3310   8.223   3.969  16.160  0.2239 -0.2639 -0.2813
  265POPC   C3A 3311   8.219   3.946  16.583 -0.0816  0.1321  0.0584
  265POPC   C4A 3312   8.437   3.801  17.031  0.0896  0.1319  0.1698
  265POPC   C1B 3313   8.094   4.520  15.958 -0.1941 -0.3200  0.1606
  265POPC   C2B 3314   8.379   4.594  16.245  0.0640  0.2854  0.2759
  265POPC   C3B 3315   8.711   4.582  16.645 -0.1763 -0.1882 -0.1088
  265POPC   C4B 3316   8.697   4.619  16.973 -0.3218  0.0502 -0.1670
  266POPC   NC3 3317   1.348   7.255  14.867 -0.0434  0.1465  0.0044
  266POPC   PO4 3318   1.326   7.042  15.199  0.0946 -0.1656 -0.1934
  266POPC   GL1 3319   1.256   6.845  15.589 -0.4557 -0.1701 -0.2220
  266POPC   GL2 3320   1.247   6.984  15.868 -0.0333  0.3318  0.0241
  266POPC   C1A 3321   0.923   6.596  15.732 -0.3213 -0.4562 -0.1554
  266POPC   D2A 3322   1.010   6.299  16.143  0.2372 -0.1119  0.3373
  266POPC   C3A 3323   1.381   6.464  16.283 -0.2973 -0.0369 -0.4507
  266POPC   C4A 3324   1.533   6.723  16.656  0.3105  0.0234 -0.0887
  266POPC   C1B 3325   1.226   7.027  16.300 -0.0786  0.1400 -0.0202
  266POPC   C2B 3326   1.038   7.179  16.616  0.1045  0.2222  0.0626
  266POPC   C3B 3327   0.863   7.389  17.074  0.0225 -0.3333 -0.3637
  266POPC   C4B 3328   0.810   7.845  17.238  0.2287  0.2074 -0.1130
  267POPC   NC3 3329   3.589   3.998  15.166  0.1753 -0.0068 -0.0872
  267POPC   PO4 3330   3.566   4.173  15.580 -0.1639  0.2646 -0.0437
  267POPC   GL1 3331   3.471   4.331  16.012 -0.1620  0.2241  0.4326
  267POPC   GL2 3332   3.220   4.576  16.137 -0.0761 -0.1013  0.5901
  267POPC   C1A 3333   3.724   4.231  16.385 -0.3498 -0.2427  0.1078
  267POPC   D2A 3334   3.689   4.262  16.801  0.1135 -0.2803 -0.3153
  267POPC   C3A 3335   4.042   4.474  16.989 -0.2539 -0.2295  0.0755
  267POPC   C4A 3336   4.157   4.915  17.237 -0.0542  0.2891  0.1246
  267POPC   C1B 3337   3.136   4.452  16.547 -0.1907  0.3603  0.1237
  267POPC   C2B 3338   2.975   4.473  17.000 -0.1067 -0.2054  0.3469
  267POPC   C3B 3339   2.475   4.600  17.158  0.2410  0.1801  0.1568
  267POPC   C4B 3340   2.174   4.549  17.399  0.3641  0.3116 -0.1054
  268POPC   NC3 3341   1.997   0.871  15.652  0.1593  0.2305  0.0554
  268POPC   PO4 3342   1.633   0.673  15.410  0.0654  0.0397  0.0917
  268POPC   GL1 3343   1.499   0.801  15.810 -0.0362 -0.0873 -0.1400
  268POPC   GL2 3344   1.259   0.602  15.870  0.0513 -0.2983  0.3135
  268POPC   C1A 3345   1.709   0.912  16.237 -0.0049 -0.4666 -0.3174
  268POPC   D2A 3346   1.564   1.220  16.481  0.0283 -0.4157  0.0867
  268POPC   C3A 3347   1.222   1.085  16.858  0.1351  0.2283 -0.0920
  268POPC   C4A 3348   0.991   0.702  16.880  0.0583  0.0625 -0.3411
  268POPC   C1B 3349   1.176   0.208  15.897  0.0799  0.0391  0.1119
  268POPC   C2B 3350   1.091  -0.251  16.049  0.0226 -0.2701  0.1509
  268POPC   C3B 3351   1.248  -0.578  16.352 -0.1223  0.2283  0.0296
  268POPC   C4B 3352   1.550  -0.835  16.606  0.2076  0.2025  0.2549
  269POPC   NC3 3353  11.374   0.023  19.034 -0.2557  0.2132  0.1532
  269POPC   PO4 3354  11.364  -0.483  19.055 -0.2667  0.0689  0.1086
  269POPC   GL1 3355  11.524  -0.516  18.714 -0.1309 -0.4414 -0.3192
  269POPC   GL2 3356  11.573  -0.213  18.425 -0.0852 -0.0426 -0.2297
  269POPC   C1A 3357  11.879  -0.614  18.504 -0.0704 -0.1094  0.0603
  269POPC   D2A 3358  12.053  -0.732  18.117 -0.3760  0.1239  0.1223
  269POPC   C3A 3359  11.871  -0.676  17.638  0.1694  0.4065 -0.1423
  269POPC   C4A 3360  11.785  -0.836  17.143  0.2317 -0.1167  0.2551
  269POPC   C1B 3361  11.943   0.015  18.436  0.1098  0.2258  0.0054
  269POPC   C2B 3362  12.200   0.073  18.160  0.2653 -0.5156  0.1132
  269POPC   C3B 3363  12.445  -0.005  17.805  0.0635 -0.0299 -0.1237
  269POPC   C4B 3364  12.246  -0.110  17.453  0.1438  0.1545  0.3860
  270POPC   NC3 3365   4.133   2.871  16.014  0.0833  0.0536  0.3777
  270POPC   PO4 3366   4.324   3.260  16.000  0.1743  0.0459 -0.1828
  270POPC   GL1 3367   3.994   3.319  16.185 -0.0435 -0.0495 -0.0173
  270POPC   GL2 3368   4.071   3.496  16.552  0.3377 -0.0804  0.1659
  270POPC   C1A 3369   3.811   3.746  16.258  0.1264 -0.1946 -0.1647
  270POPC   D2A 3370   3.610   3.788  16.623 -0.3485  0.1049  0.1791
  270POPC   C3A 3371   3.504   3.587  17.044  0.3017  0.1286  0.0727
  270POPC   C4A 3372   3.167   3.736  17.385 -0.2767 -0.1977  0.1635
  270POPC   C1B 3373   3.753   3.326  16.702 -0.0925 -0.2826  0.1365
  270POPC   C2B 3374   3.436   3.083  16.934 -0.1039 -0.1033  0.1709
  270POPC   C3B 3375   3.545   2.841  17.331  0.1395  0.0508 -0.0774
  270POPC   C4B 3376   3.438   2.405  17.411  0.0893 -0.0376  0.0108
  271POPC   NC3 3377   0.357  11.236  15.650 -0.2131 -0.1387 -0.2662
  271POPC   PO4 3378   0.053  11.406  15.716 -0.0091 -0.0284 -0.0494
  271POPC   GL1 3379   0.105  11.251  16.146 -0.1831  0.0429  0.0309
  271POPC   GL2 3380   0.375  11.105  16.271  0.1992 -0.0295  0.2345
  271POPC   C1A 3381   0.173  11.488  16.483  0.2264  0.4943 -0.1035
  271POPC   D2A 3382   0.393  11.715  16.729 -0.1957 -0.1765 -0.1977
  271POPC   C3A 3383   0.504  11.602  17.056 -0.1524  0.1802 -0.2796
  271POPC   C4A 3384   0.456  11.851  17.420  0.0566  0.2751 -0.0131
  271POPC   C1B 3385   0.110  10.918  16.577 -0.1538 -0.2573 -0.2091
  271POPC   C2B 3386  -0.015  10.670  16.969 -0.0428  0.1575  0.0246
  271POPC   C3B 3387  -0.002  10.395  17.344 -0.0316  0.1010  0.0662
  271POPC   C4B 3388   0.097  10.199  17.713 -0.0558 -0.3215 -0.1201
  272POPC   NC3 3389   6.177  11.048  15.171  0.0539  0.1297  0.1861
  272POPC   PO4 3390   6.033  10.563  14.969  0.2464  0.2918  0.0736
  272POPC   GL1 3391   6.014  10.570  15.402 -0.0853 -0.0984  0.0125
  272POPC   GL2 3392   5.673  10.479  15.560 -0.2123 -0.1411 -0.1288
  272POPC   C1A 3393   6.125  10.650  15.723  0.2248 -0.0375  0.1124
  272POPC   D2A 3394   6.116  11.001  16.067  0.1302 -0.1811  0.0958
  272POPC   C3A 3395   6.407  11.389  16.058  0.1959 -0.2004  0.4872
  272POPC   C4A 3396   6.744  11.417  16.366 -0.0849  0.0034  0.1782
  272POPC   C1B 3397   5.522  10.492  15.947 -0.0977 -0.1044  0.1607
  272POPC   C2B 3398   5.401  10.593  16.377 -0.1555 -0.3030 -0.1635
  272POPC   C3B 3399   5.623  10.380  16.730  0.5091 -0.2578 -0.4254
  272POPC   C4B 3400   5.733   9.952  16.889  0.0440 -0.0377  0.2108
  273POPC   NC3 3401   9.972   5.977  15.645  0.0647 -0.2393  0.2676
  273POPC   PO4 3402   9.678   6.257  15.534  0.1594 -0.3318  0.2144
  273POPC   GL1 3403   9.546   6.070  15.898  0.0297  0.4355  0.0680
  273POPC   GL2 3404   9.170   5.974  15.986  0.0202 -0.0732 -0.0057
  273POPC   C1A 3405   9.720   5.870  16.207 -0.3783 -0.2672 -0.1447
  273POPC   D2A 3406   9.800   5.890  16.575 -0.0405 -0.1696  0.1770
  273POPC   C3A 3407   9.797   5.480  16.799  0.1335  0.0970  0.4259
  273POPC   C4A 3408   9.839   5.407  17.328 -0.2499 -0.4731  0.2226
  273POPC   C1B 3409   9.275   5.968  16.444 -0.0726  0.0328 -0.0879
  273POPC   C2B 3410   9.303   5.882  16.963 -0.2039 -0.1289  0.1818
  273POPC   C3B 3411   9.391   5.559  17.081  0.1690 -0.2029 -0.0473
  273POPC   C4B 3412   9.333   5.126  17.204  0.0693  0.4361  0.0039
  274POPC   NC3 3413   7.526   9.703  15.074  0.1299 -0.2200 -0.0614
  274POPC   PO4 3414   7.290   9.462  15.072 -0.3233  0.1216  0.0402
  274POPC   GL1 3415   7.467   9.378  15.492  0.2141 -0.0282  0.1830
  274POPC   GL2 3416   7.695   9.021  15.527 -0.3518 -0.2581 -0.1127
  274POPC   C1A 3417   7.332   9.663  15.791  0.0040 -0.1236 -0.2029
  274POPC   D2A 3418   7.339   9.755  16.241 -0.1854 -0.1471 -0.0155
  274POPC   C3A 3419   7.262  10.234  16.360  0.2203 -0.0481 -0.2113
  274POPC   C4A 3420   7.179  10.552  16.769  0.0170  0.2135  0.1316
  274POPC   C1B 3421   7.826   8.788  15.973  0.2280 -0.1922 -0.0740
  274POPC   C2B 3422   7.599   8.551  16.304 -0.1461 -0.4789  0.1177
  274POPC   C3B 3423   7.632   8.626  16.773 -0.3155  0.0486 -0.1217
  274POPC   C4B 3424   7.557   8.851  16.936  0.1498  0.0500  0.3886
  275POPC   NC3 3425   7.819   0.365  14.865 -0.1064 -0.1946 -0.0453
  275POPC   PO4 3426   7.428   0.489  14.855  0.0069 -0.0207 -0.3202
  275POPC   GL1 3427   7.728   0.640  15.251  0.0186  0.0144 -0.0010
  275POPC   GL2 3428   8.005   0.714  15.274  0.0256 -0.0895  0.0038
  275POPC   C1A 3429   7.643   0.515  15.691  0.1984 -0.1653  0.2982
  275POPC   D2A 3430   7.445   0.715  16.053 -0.0019  0.0186  0.3064
  275POPC   C3A 3431   7.333   0.488  16.334 -0.0401 -0.0411 -0.0670
  275POPC   C4A 3432   7.467   0.302  16.727 -0.0961 -0.0596 -0.1121
  275POPC   C1B 3433   8.142   0.870  15.739 -0.2097  0.4092  0.1481
  275POPC   C2B 3434   7.992   0.782  16.044 -0.1036  0.2043  0.0460
  275POPC   C3B 3435   7.844   1.025  16.479 -0.0458  0.4751 -0.2330
  275POPC   C4B 3436   7.847   1.058  16.932  0.0611 -0.1575 -0.4838
  276POPC   NC3 3437   6.673   5.991  15.493 -0.4144 -0.1746  0.0564
  276POPC   PO4 3438   6.997   6.284  15.613 -0.0110  0.2426 -0.1278
  276POPC   GL1 3439   6.827   6.335  15.934  0.0708 -0.0129  0.1530
  276POPC   GL2 3440   6.804   5.972  16.094  0.2766  0.1043 -0.0365
  276POPC   C1A 3441   6.941   6.545  16.339 -0.2060 -0.0932 -0.2699
  276POPC   D2A 3442   7.305   6.677  16.533  0.0055 -0.1031 -0.0677
  276POPC   C3A 3443   7.367   6.604  16.936  0.1325 -0.1130  0.1542
  276POPC   C4A 3444   7.554   6.869  17.159 -0.2624 -0.2348  0.3504
  276POPC   C1B 3445   6.867   6.065  16.622  0.0899 -0.0311  0.0075
  276POPC   C2B 3446   6.940   6.179  17.031  0.1718 -0.0798  0.3347
  276POPC   C3B 3447   6.897   6.007  17.442 -0.3307 -0.3452 -0.0966
  276POPC   C4B 3448   6.718   5.688  17.733 -0.3316  0.0648  0.0139
  277POPC   NC3 3449   1.487   0.327  14.959  0.2190  0.0167  0.1079
  277POPC   PO4 3450   1.803   0.167  15.257  0.0427 -0.4141 -0.0915
  277POPC   GL1 3451   1.719   0.055  15.645 -0.0747 -0.2661 -0.2183
  277POPC   GL2 3452   1.750   0.364  15.833  0.0371 -0.2072  0.0658
  277POPC   C1A 3453   1.586  -0.178  16.045 -0.0223  0.1374 -0.0948
  277POPC   D2A 3454   1.566  -0.231  16.518 -0.3329 -0.1204 -0.0009
  277POPC   C3A 3455   1.295  -0.427  16.863 -0.1332  0.0722  0.0857
  277POPC   C4A 3456   1.065  -0.385  17.365 -0.0378  0.1185 -0.3449
  277POPC   C1B 3457   1.535   0.387  16.216  0.0555  0.0725 -0.4711
  277POPC   C2B 3458   1.511   0.248  16.626 -0.2111  0.0565  0.2094
  277POPC   C3B 3459   1.791  -0.063  16.930 -0.3587 -0.1418 -0.1983
  277POPC   C4B 3460   1.865  -0.534  16.992 -0.2000  0.0266 -0.4703
  278POPC   NC3 3461   2.021   2.463  15.358  0.1256  0.1966 -0.1613
  278POPC   PO4 3462   2.169   2.468  15.658 -0.1963  0.0827 -0.4841
  278POPC   GL1 3463   2.277   2.654  16.153  0.0329 -0.1501  0.1082
  278POPC   GL2 3464   2.327   2.974  16.052  0.3547  0.2338  0.0790
  278POPC   C1A 3465   2.148   2.359  16.420  0.0200  0.0778  0.0330
  278POPC   D2A 3466   2.171   2.524  16.658  0.1686 -0.1600 -0.1441
  278POPC   C3A 3467   2.455   2.822  16.601  0.0299  0.1232  0.1140
  278POPC   C4A 3468   2.530   3.236  16.795  0.1650  0.0127 -0.0533
  278POPC   C1B 3469   1.840   2.937  16.292  0.2004 -0.1000 -0.3677
  278POPC   C2B 3470   1.504   3.055  16.636  0.0497 -0.3809 -0.0390
  278POPC   C3B 3471   1.218   3.029  16.865 -0.3466 -0.2730 -0.1888
  278POPC   C4B 3472   0.849   2.998  16.979 -0.2049  0.2799 -0.3389
  279POPC   NC3 3473   3.551   1.617  15.268 -0.2580 -0.2809 -0.0887
  279POPC   PO4 3474   3.981   1.665  15.400  0.3487 -0.0975  0.1995
  279POPC   GL1 3475   3.970   1.765  15.761  0.0583  0.1701 -0.3238
  279POPC   GL2 3476   4.277   1.768  16.045  0.0493  0.1483  0.0041
  279POPC   C1A 3477   3.744   1.548  16.126 -0.1853 -0.2027 -0.0802
  279POPC   D2A 3478   3.496   1.718  16.532 -0.1478 -0.2126 -0.0709
  279POPC   C3A 3479   3.310   1.729  16.783  0.1005  0.1869 -0.2760
  279POPC   C4A 3480   3.077   1.627  17.130 -0.3282  0.1008  0.0024
  279POPC   C1B 3481   4.210   1.599  16.449 -0.0679 -0.0047 -0.1125
  279POPC   C2B 3482   3.935   1.656  16.845  0.3485  0.0056 -0.0334
  279POPC   C3B 3483   3.737   1.659  17.236  0.0725 -0.0331  0.2399
  279POPC   C4B 3484   3.453   1.792  17.354  0.2934 -0.3518  0.1336
  280POPC   NC3 3485   8.323   7.189  15.429 -0.0830 -0.3240 -0.0045
  280POPC   PO4 3486   7.907   7.417  15.502  0.3089 -0.0190 -0.0346
  280POPC   GL1 3487   8.151   7.374  15.851  0.1779  0.0235 -0.2838
  280POPC   GL2 3488   8.092   7.629  16.051 -0.0253  0.1233  0.0283
  280POPC   C1A 3489   8.213   7.109  16.182  0.1135 -0.3629  0.1224
  280POPC   D2A 3490   8.146   6.991  16.652  0.2218  0.1687  0.1044
  280POPC   C3A 3491   7.880   7.251  16.993 -0.1201  0.1108 -0.1631
  280POPC   C4A 3492   7.525   7.392  17.056  0.1806  0.0345  0.1613
  280POPC   C1B 3493   8.254   7.948  16.366 -0.0823  0.0408 -0.0857
  280POPC   C2B 3494   8.040   8.270  16.699 -0.1450 -0.2722 -0.3095
  280POPC   C3B 3495   8.253   8.572  16.873 -0.0501  0.1418 -0.1748
  280POPC   C4B 3496   8.336   8.831  17.177 -0.1713  0.3836  0.4107
  281POPC   NC3 3497   0.524   6.426  14.750 -0.4262  0.1821  0.1805
  281POPC   PO4 3498   0.345   6.473  15.064 -0.1267 -0.0359  0.0342
  281POPC   GL1 3499   0.323   6.340  15.509 -0.0091 -0.5323 -0.1849
  281POPC   GL2 3500   0.405   6.567  15.852  0.1694  0.1912  0.0315
  281POPC   C1A 3501   0.449   5.921  15.708 -0.1290 -0.4886  0.1097
  281POPC   D2A 3502   0.760   5.736  16.041 -0.2888  0.1359 -0.1335
  281POPC   C3A 3503   0.599   5.366  16.313 -0.2239  0.2972  0.1554
  281POPC   C4A 3504   0.333   5.360  16.774 -0.4219 -0.0941 -0.1064
  281POPC   C1B 3505   0.754   6.724  16.192  0.0643 -0.2013 -0.2133
  281POPC   C2B 3506   0.882   6.550  16.577 -0.0966  0.1387 -0.5308
  281POPC   C3B 3507   0.765   6.330  16.869 -0.0489 -0.1152  0.1218
  281POPC   C4B 3508   0.561   6.259  17.238 -0.3908 -0.0518 -0.2401
  282POPC   NC3 3509   5.539  10.864  15.199 -0.0579  0.2031  0.1414
  282POPC   PO4 3510   5.263  10.578  15.240  0.0054 -0.1070 -0.2726
  282POPC   GL1 3511   5.073  10.647  15.599 -0.0519  0.1896 -0.1289
  282POPC   GL2 3512   4.687  10.588  15.623  0.2201  0.0601  0.2030
  282POPC   C1A 3513   5.199  10.951  15.922 -0.2006  0.1682  0.1685
  282POPC   D2A 3514   5.506  11.054  16.266 -0.3363  0.0576  0.1034
  282POPC   C3A 3515   5.480  11.140  16.682 -0.1866  0.0474  0.2117
  282POPC   C4A 3516   5.078  11.136  16.923 -0.0569 -0.2691 -0.0708
  282POPC   C1B 3517   4.899  10.559  16.090 -0.1787 -0.2545  0.2976
  282POPC   C2B 3518   4.972  10.307  16.471 -0.1152  0.0082  0.0570
  282POPC   C3B 3519   5.137  10.238  16.952  0.2741 -0.0836 -0.0879
  282POPC   C4B 3520   5.333  10.601  17.285 -0.1232  0.1153  0.1137
  283POPC   NC3 3521   2.336   7.594  15.461 -0.1749 -0.1470 -0.0026
  283POPC   PO4 3522   2.602   8.023  15.522 -0.0836  0.0600 -0.2609
  283POPC   GL1 3523   2.605   7.700  15.844  0.0450 -0.0905  0.1618
  283POPC   GL2 3524   2.281   7.800  15.976  0.0035 -0.3793 -0.2260
  283POPC   C1A 3525   2.455   7.366  16.109  0.0952 -0.1949  0.3747
  283POPC   D2A 3526   2.449   7.290  16.515  0.1204  0.1089  0.2018
  283POPC   C3A 3527   2.711   7.559  16.660  0.1188 -0.2343 -0.0416
  283POPC   C4A 3528   3.002   7.699  16.933  0.1788  0.0217  0.1050
  283POPC   C1B 3529   2.405   7.866  16.394  0.0669 -0.4079 -0.0484
  283POPC   C2B 3530   2.466   7.963  16.877 -0.0086 -0.2040 -0.1014
  283POPC   C3B 3531   2.580   7.752  17.240  0.0378  0.0411 -0.1266
  283POPC   C4B 3532   2.888   8.116  17.277 -0.0781  0.1188  0.2309
  284POPC   NC3 3533  11.510   4.282  15.135  0.1791  0.3262 -0.0042
  284POPC   PO4 3534  11.117   4.251  14.906 -0.1852  0.0988 -0.2729
  284POPC   GL1 3535  11.046   4.375  15.315  0.1245  0.0200  0.2371
  284POPC   GL2 3536  11.167   4.096  15.687  0.2380  0.0305  0.2193
  284POPC   C1A 3537  10.870   4.546  15.622 -0.0235  0.0899 -0.1262
  284POPC   D2A 3538  10.997   4.689  16.045  0.2688  0.3989 -0.3014
  284POPC   C3A 3539  11.062   4.562  16.474  0.2529 -0.0966  0.0420
  284POPC   C4A 3540  10.802   4.550  16.824  0.0165 -0.1601 -0.0499
  284POPC   C1B 3541  10.973   3.866  16.102 -0.0207  0.2363 -0.1722
  284POPC   C2B 3542  10.945   3.988  16.381  0.3109  0.1298 -0.1277
  284POPC   C3B 3543  11.027   3.735  16.767  0.2786  0.0814  0.1207
  284POPC   C4B 3544  10.949   3.991  17.206  0.3810  0.1222  0.0899
  285POPC   NC3 3545   9.068   3.764  14.841 -0.0897 -0.1661 -0.0740
  285POPC   PO4 3546   9.267   3.438  14.973 -0.2228  0.1248 -0.0181
  285POPC   GL1 3547   9.477   3.471  15.479  0.0426  0.2602 -0.0149
  285POPC   GL2 3548   9.808   3.464  15.456 -0.1131  0.4074  0.0615
  285POPC   C1A 3549   9.464   3.455  15.863  0.0503 -0.1302  0.1285
  285POPC   D2A 3550   9.110   3.835  16.059 -0.0159 -0.1186 -0.0579
  285POPC   C3A 3551   9.102   3.721  16.526  0.2860 -0.4235 -0.1587
  285POPC   C4A 3552   9.015   3.708  16.909  0.0326  0.0326  0.1866
  285POPC   C1B 3553  10.020   3.549  15.824 -0.1379  0.0206  0.1631
  285POPC   C2B 3554   9.986   3.408  16.292 -0.1783 -0.1480  0.0701
  285POPC   C3B 3555   9.960   3.622  16.676  0.1782 -0.1180 -0.0391
  285POPC   C4B 3556  10.082   4.089  16.794  0.3495 -0.2853  0.1388
  286POPC   NC3 3557   6.199   1.061  14.370  0.0173  0.1585 -0.0320
  286POPC   PO4 3558   6.471   0.798  14.617 -0.1245  0.0212 -0.4708
  286POPC   GL1 3559   6.508   1.085  14.887  0.1102 -0.0402 -0.0363
  286POPC   GL2 3560   6.180   1.042  14.991 -0.1940  0.1793  0.3240
  286POPC   C1A 3561   6.473   1.447  15.107  0.0369  0.0677  0.1476
  286POPC   D2A 3562   6.376   1.551  15.537  0.0830 -0.0249 -0.1658
  286POPC   C3A 3563   6.528   1.451  15.837 -0.2282  0.1045  0.2439
  286POPC   C4A 3564   6.909   1.343  15.982  0.1105 -0.0679 -0.2473
  286POPC   C1B 3565   6.277   0.936  15.414  0.1978  0.3300 -0.0300
  286POPC   C2B 3566   6.508   0.850  15.783  0.0401 -0.1768  0.2275
  286POPC   C3B 3567   6.571   1.033  16.150  0.0908  0.3599  0.1427
  286POPC   C4B 3568   6.626   1.308  16.520 -0.2751  0.1315  0.1360
  287POPC   NC3 3569   4.981   8.211  15.448  0.0366  0.1428  0.2426
  287POPC   PO4 3570   4.601   7.954  15.341 -0.0869 -0.2501 -0.1839
  287POPC   GL1 3571   4.733   7.919  15.803 -0.0679 -0.1254 -0.0493
  287POPC   GL2 3572   4.451   7.896  15.994 -0.2031  0.0447  0.0305
  287POPC   C1A 3573   4.891   7.776  16.166  0.3756 -0.2054 -0.1103
  287POPC   D2A 3574   5.152   7.874  16.522 -0.1997 -0.0863 -0.0323
  287POPC   C3A 3575   4.885   7.832  16.920 -0.1061 -0.2600  0.1163
  287POPC   C4A 3576   4.941   7.855  17.376 -0.0854  0.0403 -0.1456
  287POPC   C1B 3577   4.405   7.542  16.203  0.3209  0.0120  0.1314
  287POPC   C2B 3578   4.457   7.130  16.411  0.0640  0.0382 -0.1061
  287POPC   C3B 3579   4.435   7.055  16.828  0.0967  0.0699 -0.1496
  287POPC   C4B 3580   4.409   7.036  17.250  0.1769  0.3293 -0.4393
  288POPC   NC3 3581   6.160   9.399  14.765  0.1240 -0.0977  0.1163
  288POPC   PO4 3582   6.446   9.510  15.036 -0.1443  0.0126  0.0248
  288POPC   GL1 3583   6.527   9.810  15.355 -0.2270  0.1671  0.0081
  288POPC   GL2 3584   6.692  10.104  15.296  0.1154 -0.2149  0.1696
  288POPC   C1A 3585   6.470  10.027  15.798  0.4242  0.1489  0.1523
  288POPC   D2A 3586   6.296   9.986  16.222 -0.1329 -0.1319  0.2483
  288POPC   C3A 3587   6.302  10.197  16.651  0.0025  0.1444  0.2764
  288POPC   C4A 3588   6.355  10.289  17.138 -0.2387  0.1330  0.2770
  288POPC   C1B 3589   6.907   9.871  15.650 -0.0896 -0.0463 -0.3167
  288POPC   C2B 3590   6.917   9.845  16.060 -0.0516 -0.1516  0.1385
  288POPC   C3B 3591   6.900   9.848  16.467  0.0816 -0.4424  0.0270
  288POPC   C4B 3592   6.814  10.080  16.773 -0.0386  0.1529 -0.2180
  289POPC   NC3 3593   4.341  10.615  15.233  0.0654  0.1900 -0.2447
  289POPC   PO4 3594   4.409  10.184  15.319  0.0151 -0.2813 -0.0529
  289POPC   GL1 3595   4.126  10.364  15.571  0.1123  0.0757 -0.1878
  289POPC   GL2 3596   3.907  10.080  15.801  0.0639 -0.5523 -0.2447
  289POPC   C1A 3597   4.294  10.433  16.011  0.0445  0.2863 -0.1360
  289POPC   D2A 3598   4.398  10.467  16.438  0.0498  0.3625  0.0252
  289POPC   C3A 3599   4.617  10.360  16.804  0.0011  0.0341  0.0305
  289POPC   C4A 3600   4.875  10.650  17.117  0.2696 -0.0940  0.3863
  289POPC   C1B 3601   3.993  10.162  16.263  0.0435  0.0410  0.1194
  289POPC   C2B 3602   4.000  10.333  16.730 -0.0097  0.0980 -0.1976
  289POPC   C3B 3603   4.234  10.582  16.979 -0.2115 -0.3216  0.1879
  289POPC   C4B 3604   4.039  10.838  17.228  0.1299  0.1535 -0.0005
  290POPC   NC3 3605   6.869   3.518  15.293 -0.3505  0.0139  0.1000
  290POPC   PO4 3606   6.939   3.957  15.391  0.2156 -0.2014 -0.3096
  290POPC   GL1 3607   7.104   3.631  15.696  0.1953  0.0170 -0.1378
  290POPC   GL2 3608   7.307   3.375  15.547  0.4230 -0.0613  0.2066
  290POPC   C1A 3609   7.070   3.703  16.205 -0.0902 -0.1338  0.5720
  290POPC   D2A 3610   6.806   3.979  16.428  0.0030 -0.1585  0.1552
  290POPC   C3A 3611   6.460   4.272  16.236  0.1929 -0.1208  0.1691
  290POPC   C4A 3612   6.112   4.031  16.042  0.0110  0.1656  0.1674
  290POPC   C1B 3613   7.602   3.093  15.892 -0.1531  0.1537  0.4390
  290POPC   C2B 3614   7.475   2.942  16.259  0.4051  0.0776 -0.0009
  290POPC   C3B 3615   7.087   2.888  16.393 -0.1161 -0.1494 -0.1151
  290POPC   C4B 3616   6.775   2.559  16.449  0.0117  0.2499 -0.2925
  291POPC   NC3 3617   4.402   9.712  14.884 -0.0550 -0.1135 -0.0706
  291POPC   PO4 3618   4.607   9.525  15.232 -0.1915  0.2014  0.1089
  291POPC   GL1 3619   4.470   9.488  15.613 -0.3314 -0.1243 -0.0756
  291POPC   GL2 3620   4.355   9.817  15.599  0.2281 -0.0764 -0.2183
  291POPC   C1A 3621   4.500   9.471  16.046  0.2266  0.1201  0.0868
  291POPC   D2A 3622   4.629   9.453  16.369  0.0604  0.3046 -0.1850
  291POPC   C3A 3623   4.618   9.164  16.622  0.0115  0.1848 -0.0372
  291POPC   C4A 3624   4.669   9.068  16.995 -0.0367 -0.3289  0.0435
  291POPC   C1B 3625   4.387   9.980  15.953  0.1028  0.0688 -0.0963
  291POPC   C2B 3626   4.437   9.897  16.303 -0.2742  0.5211  0.2146
  291POPC   C3B 3627   4.297   9.913  16.660  0.1292  0.0874 -0.1239
  291POPC   C4B 3628   4.307  10.047  17.094 -0.2051  0.0535 -0.3265
  292POPC   NC3 3629  10.103   1.995  14.943 -0.3314  0.1809  0.0132
  292POPC   PO4 3630  10.401   1.985  15.289  0.0738  0.0415  0.1260
  292POPC   GL1 3631  10.647   1.808  15.581  0.1019 -0.3272 -0.0445
  292POPC   GL2 3632  10.514   1.532  15.645  0.0718  0.0953 -0.5073
  292POPC   C1A 3633  10.846   1.865  15.995 -0.0424  0.1440 -0.1026
  292POPC   D2A 3634  11.110   1.850  16.449 -0.3797  0.1022  0.3398
  292POPC   C3A 3635  11.068   1.732  16.840 -0.1275 -0.1961 -0.0671
  292POPC   C4A 3636  11.074   1.484  17.113  0.0436  0.1830  0.0505
  292POPC   C1B 3637  10.421   1.675  16.092 -0.2791 -0.3476  0.1844
  292POPC   C2B 3638  10.633   1.663  16.501 -0.0491  0.1346  0.1150
  292POPC   C3B 3639  10.583   1.692  16.977 -0.1257 -0.1587  0.3419
  292POPC   C4B 3640  10.302   1.585  17.068 -0.1340  0.2452  0.1375
  293POPC   NC3 3641   1.151   2.928  15.487  0.2665 -0.0460  0.3631
  293POPC   PO4 3642   1.426   3.156  15.533  0.0435  0.6964 -0.2559
  293POPC   GL1 3643   1.299   3.252  15.945  0.0413 -0.3456 -0.2701
  293POPC   GL2 3644   1.023   3.419  15.789  0.0512  0.1582  0.2017
  293POPC   C1A 3645   1.119   3.183  16.316 -0.1605  0.1276  0.1074
  293POPC   D2A 3646   1.011   3.507  16.606  0.3984 -0.0329  0.0105
  293POPC   C3A 3647   1.104   3.422  17.126 -0.3099  0.3291 -0.2554
  293POPC   C4A 3648   1.318   3.427  17.547 -0.2461 -0.0086  0.0105
  293POPC   C1B 3649   0.656   3.356  16.046  0.2748  0.1204 -0.0082
  293POPC   C2B 3650   0.551   3.335  16.622 -0.1341  0.3538 -0.0254
  293POPC   C3B 3651   0.564   3.413  17.010  0.2740  0.0990  0.1760
  293POPC   C4B 3652   0.343   3.463  17.357  0.1473 -0.4805  0.1063
  294POPC   NC3 3653   0.498   3.346  15.098 -0.1659  0.1241  0.0013
  294POPC   PO4 3654   0.184   3.102  15.173  0.0615 -0.0691 -0.1853
  294POPC   GL1 3655   0.005   3.072  15.573 -0.1863 -0.0334  0.0250
  294POPC   GL2 3656   0.267   2.963  15.784 -0.2621  0.0645  0.1337
  294POPC   C1A 3657  -0.056   3.378  15.997 -0.1918 -0.0312  0.1073
  294POPC   D2A 3658  -0.300   3.477  16.501 -0.1856 -0.1585 -0.0421
  294POPC   C3A 3659  -0.350   3.059  16.786  0.2613  0.4161  0.0972
  294POPC   C4A 3660  -0.604   2.840  17.040  0.2088  0.2635 -0.2557
  294POPC   C1B 3661   0.252   2.852  16.201 -0.0167 -0.1145  0.1301
  294POPC   C2B 3662   0.086   3.179  16.443 -0.0250 -0.2230  0.0662
  294POPC   C3B 3663   0.129   3.245  16.874  0.0648  0.1595 -0.1894
  294POPC   C4B 3664  -0.131   3.213  17.237 -0.1731  0.1257 -0.1579
  295POPC   NC3 3665   9.796   1.107  14.835  0.1769 -0.2399 -0.1385
  295POPC   PO4 3666   9.552   1.399  14.723 -0.2189  0.1524  0.0719
  295POPC   GL1 3667   9.805   1.645  15.012 -0.0124  0.3984  0.0350
  295POPC   GL2 3668   9.680   1.802  15.227  0.0331  0.0191 -0.2151
  295POPC   C1A 3669  10.089   1.498  15.427 -0.0597  0.4151  0.1850
  295POPC   D2A 3670   9.963   1.645  15.828  0.0056  0.1716 -0.0790
  295POPC   C3A 3671  10.058   1.357  16.100 -0.1296 -0.1207  0.0922
  295POPC   C4A 3672  10.190   1.466  16.518 -0.0006  0.1615 -0.1327
  295POPC   C1B 3673   9.481   1.678  15.614 -0.1473  0.3921 -0.2585
  295POPC   C2B 3674   9.158   1.325  15.766 -0.1840 -0.0819  0.1809
  295POPC   C3B 3675   8.876   1.150  16.018 -0.2937  0.0056 -0.0761
  295POPC   C4B 3676   8.998   0.842  16.249 -0.0182 -0.2376 -0.2938
  296POPC   NC3 3677   7.135   5.073  14.507  0.1915  0.1771 -0.0738
  296POPC   PO4 3678   6.854   5.086  14.889  0.0700  0.0995 -0.0685
  296POPC   GL1 3679   6.621   5.286  15.272 -0.1946  0.2561 -0.2743
  296POPC   GL2 3680   6.719   5.508  15.452  0.0246 -0.0064  0.1319
  296POPC   C1A 3681   6.507   5.113  15.633  0.3062 -0.0230 -0.2054
  296POPC   D2A 3682   6.522   4.755  15.938 -0.0857 -0.1885 -0.2602
  296POPC   C3A 3683   6.828   4.976  16.174  0.4388  0.0494 -0.0377
  296POPC   C4A 3684   6.951   5.266  16.460  0.0794  0.1073  0.2302
  296POPC   C1B 3685   6.660   5.497  15.903 -0.0195  0.0771 -0.1024
  296POPC   C2B 3686   6.467   5.287  16.154  0.0345  0.0311  0.1978
  296POPC   C3B 3687   6.451   5.119  16.513 -0.2418  0.2239  0.0567
  296POPC   C4B 3688   6.420   4.847  16.827 -0.0812  0.1744 -0.3536
  297POPC   NC3 3689   3.024   1.785  15.453  0.4420 -0.1597  0.2108
  297POPC   PO4 3690   2.774   1.499  15.540 -0.0170 -0.0119  0.0569
  297POPC   GL1 3691   2.777   1.615  15.935 -0.2539  0.2164  0.1568
  297POPC   GL2 3692   2.607   1.676  16.062  0.3177  0.1991 -0.0430
  297POPC   C1A 3693   3.092   1.518  16.253 -0.1295  0.0304  0.0235
  297POPC   D2A 3694   3.167   1.308  16.610 -0.0597  0.1475 -0.1043
  297POPC   C3A 3695   3.505   1.289  16.909 -0.0770 -0.0528 -0.0052
  297POPC   C4A 3696   3.887   1.182  17.018 -0.2374  0.1365 -0.0202
  297POPC   C1B 3697   2.693   1.504  16.537  0.1044 -0.2539  0.3785
  297POPC   C2B 3698   2.385   1.333  16.826  0.2378 -0.0632  0.2008
  297POPC   C3B 3699   2.270   0.993  17.036 -0.0405  0.0147 -0.2080
  297POPC   C4B 3700   2.113   0.957  17.461  0.0386  0.1019  0.2917
  298POPC   NC3 3701   6.944   5.837  15.106 -0.4094 -0.1185 -0.4416
  298POPC   PO4 3702   7.211   5.800  15.389  0.0486 -0.1482 -0.1810
  298POPC   GL1 3703   7.152   5.757  15.786  0.3159 -0.3647  0.1100
  298POPC   GL2 3704   7.247   5.471  15.845  0.1824  0.3585 -0.0527
  298POPC   C1A 3705   7.168   5.681  16.284 -0.1542  0.0511  0.0674
  298POPC   D2A 3706   7.059   5.612  16.787  0.1629  0.2633  0.2473
  298POPC   C3A 3707   7.003   5.536  17.213  0.0589  0.1631  0.0130
  298POPC   C4A 3708   7.210   5.272  17.610 -0.2407 -0.3134  0.0612
  298POPC   C1B 3709   7.593   5.248  16.129  0.1783  0.0076 -0.0164
  298POPC   C2B 3710   7.490   5.279  16.711  0.0875  0.2581  0.1975
  298POPC   C3B 3711   7.597   5.244  17.159 -0.2387  0.0761 -0.0391
  298POPC   C4B 3712   7.964   5.297  17.370 -0.2327  0.1724 -0.0894
  299POPC   NC3 3713   8.074   7.046  14.985  0.0670 -0.0512  0.0916
  299POPC   PO4 3714   7.983   6.759  15.430 -0.1406  0.2409 -0.0493
  299POPC   GL1 3715   7.799   6.940  15.859  0.0979  0.2719  0.0127
  299POPC   GL2 3716   7.689   7.239  15.931  0.1575  0.3228 -0.1725
  299POPC   C1A 3717   7.879   6.677  16.275 -0.1686 -0.2285  0.1085
  299POPC   D2A 3718   7.791   6.657  16.728 -0.4360  0.3592  0.0584
  299POPC   C3A 3719   8.040   6.684  17.037 -0.1580  0.0284 -0.1149
  299POPC   C4A 3720   8.104   6.452  17.486 -0.0335 -0.2223 -0.1498
  299POPC   C1B 3721   7.614   7.086  16.320  0.2222 -0.2347  0.0079
  299POPC   C2B 3722   7.577   7.121  16.664  0.0447 -0.0067  0.0040
  299POPC   C3B 3723   7.211   7.117  16.834 -0.0118 -0.1033 -0.0244
  299POPC   C4B 3724   7.047   6.902  17.188 -0.1040 -0.0395  0.0745
  300POPC   NC3 3725  10.016   9.297  15.776 -0.0258 -0.0599 -0.1871
  300POPC   PO4 3726   9.818   8.953  15.799 -0.1828 -0.2156  0.2014
  300POPC   GL1 3727  10.093   9.072  16.187 -0.4483 -0.0615 -0.4174
  300POPC   GL2 3728  10.346   9.260  16.320  0.1122 -0.2197  0.0702
  300POPC   C1A 3729  10.109   8.946  16.638  0.0126  0.0078  0.0545
  300POPC   D2A 3730  10.253   8.882  17.006  0.0454 -0.0637  0.3213
  300POPC   C3A 3731  10.094   9.015  17.431  0.1162  0.0781  0.2057
  300POPC   C4A 3732  10.318   8.949  17.825 -0.1709 -0.2443 -0.2111
  300POPC   C1B 3733  10.439   9.316  16.762  0.2589 -0.4166 -0.1543
  300POPC   C2B 3734  10.439   9.330  17.226 -0.1783  0.0839  0.0912
  300POPC   C3B 3735  10.441   9.722  17.447 -0.1689 -0.2085  0.3145
  300POPC   C4B 3736  10.199   9.878  17.777  0.0076  0.0636 -0.1661
  301POPC   NC3 3737   9.875   5.424  15.449  0.1175  0.1346 -0.4333
  301POPC   PO4 3738   9.605   5.710  15.445 -0.2335 -0.1916  0.3921
  301POPC   GL1 3739   9.479   5.528  15.897  0.0512 -0.0876 -0.1967
  301POPC   GL2 3740   9.784   5.323  15.955  0.2973  0.0636  0.0116
  301POPC   C1A 3741   9.512   5.413  16.342 -0.3351 -0.0118 -0.0665
  301POPC   D2A 3742   9.397   5.253  16.682 -0.2933  0.1547  0.2214
  301POPC   C3A 3743   9.022   5.340  16.897 -0.1601 -0.0641 -0.0187
  301POPC   C4A 3744   8.860   5.489  17.263  0.1331 -0.1060  0.3443
  301POPC   C1B 3745  10.097   5.410  16.332 -0.2612 -0.0716 -0.3916
  301POPC   C2B 3746  10.403   5.357  16.511  0.3449 -0.1366 -0.1510
  301POPC   C3B 3747  10.535   5.378  17.014  0.0247  0.0652 -0.0485
  301POPC   C4B 3748  10.684   5.377  17.426  0.0652 -0.0955  0.0091
  302POPC   NC3 3749  11.080   0.038  15.592 -0.2550 -0.0593 -0.0254
  302POPC   PO4 3750  11.424   0.418  15.449 -0.2706 -0.4289  0.1349
  302POPC   GL1 3751  11.484   0.247  15.823 -0.0679 -0.0689  0.5301
  302POPC   GL2 3752  11.477   0.463  15.993  0.0329  0.0996 -0.3858
  302POPC   C1A 3753  11.439  -0.046  16.186  0.3515 -0.0950 -0.2220
  302POPC   D2A 3754  11.604  -0.108  16.561 -0.0288  0.1076 -0.0480
  302POPC   C3A 3755  11.536  -0.433  16.837  0.0212 -0.0958  0.0376
  302POPC   C4A 3756  11.339  -0.466  17.188 -0.0979  0.6343 -0.0766
  302POPC   C1B 3757  11.779   0.320  16.369  0.4170  0.0469  0.2077
  302POPC   C2B 3758  11.760   0.299  16.712 -0.1072 -0.1920  0.1872
  302POPC   C3B 3759  11.531   0.098  17.033 -0.2451  0.0361 -0.0203
  302POPC   C4B 3760  11.063   0.084  17.225  0.3295 -0.5017  0.1486
  303POPC   NC3 3761   9.347   9.893  14.854  0.0035 -0.0863 -0.0487
  303POPC   PO4 3762   9.219   9.560  15.103 -0.0356  0.0614 -0.1780
  303POPC   GL1 3763   8.816   9.625  15.382  0.1471  0.0157 -0.2830
  303POPC   GL2 3764   8.981   9.606  15.619 -0.2301 -0.1438  0.2503
  303POPC   C1A 3765   8.558   9.972  15.657 -0.2223 -0.0044 -0.2198
  303POPC   D2A 3766   8.432  10.112  16.009 -0.1329  0.0169 -0.1486
  303POPC   C3A 3767   8.133   9.876  16.244 -0.0700 -0.1105  0.0244
  303POPC   C4A 3768   7.804   9.663  16.333 -0.3452 -0.0024  0.0933
  303POPC   C1B 3769   9.004   9.878  15.874  0.2307 -0.0633  0.0943
  303POPC   C2B 3770   8.888   9.885  16.376  0.2849  0.1437 -0.1856
  303POPC   C3B 3771   8.846   9.901  16.761  0.2100  0.0089  0.2499
  303POPC   C4B 3772   8.951   9.484  17.001  0.0283 -0.0752 -0.4501
  304POPC   NC3 3773  12.116   6.596  15.380 -0.0567 -0.3285  0.2099
  304POPC   PO4 3774  12.502   6.868  15.497  0.2896 -0.1968  0.0459
  304POPC   GL1 3775  12.604   7.087  15.810  0.2273 -0.2651  0.2436
  304POPC   GL2 3776  12.953   7.077  15.832 -0.0564 -0.0649  0.1859
  304POPC   C1A 3777  12.518   7.050  16.307 -0.0510  0.0179 -0.0659
  304POPC   D2A 3778  12.803   6.959  16.645 -0.1395 -0.0141  0.1179
  304POPC   C3A 3779  12.596   6.679  16.946 -0.3016 -0.4042  0.1729
  304POPC   C4A 3780  12.477   6.631  17.252  0.0495  0.1376  0.1381
  304POPC   C1B 3781  12.969   7.325  16.238 -0.2703  0.2758 -0.3427
  304POPC   C2B 3782  12.787   7.419  16.593  0.2648  0.1409 -0.0660
  304POPC   C3B 3783  12.764   7.685  16.903  0.0769 -0.1804 -0.1859
  304POPC   C4B 3784  12.619   7.990  17.073 -0.0114 -0.3843  0.0529
  305POPC   NC3 3785   0.061   4.565  15.529  0.0593  0.0102  0.1059
  305POPC   PO4 3786   0.355   4.335  15.572  0.2139 -0.2527 -0.0626
  305POPC   GL1 3787   0.528   4.449  15.865 -0.0607 -0.0363  0.0997
  305POPC   GL2 3788   0.789   4.473  15.940  0.0804  0.1379 -0.1681
  305POPC   C1A 3789   0.438   4.653  16.255 -0.2177  0.1863  0.2515
  305POPC   D2A 3790   0.351   4.980  16.447  0.1239  0.1209 -0.1269
  305POPC   C3A 3791   0.379   4.816  16.929  0.0798 -0.0905 -0.2019
  305POPC   C4A 3792   0.460   4.641  17.361 -0.1270  0.0877  0.2196
  305POPC   C1B 3793   0.876   4.313  16.313 -0.1369  0.0723  0.0837
  305POPC   C2B 3794   1.123   4.072  16.616  0.0023 -0.1582  0.2606
  305POPC   C3B 3795   1.070   3.944  17.076 -0.0289 -0.3286 -0.0338
  305POPC   C4B 3796   0.847   3.637  17.515  0.1140 -0.1556  0.4372
  306POPC   NC3 3797   3.247   4.210  19.478  0.1725 -0.0168 -0.2288
  306POPC   PO4 3798   2.996   4.552  19.312 -0.0041 -0.1221 -0.0978
  306POPC   GL1 3799   3.008   4.616  18.846  0.0241  0.0512 -0.0005
  306POPC   GL2 3800   2.909   4.963  18.893 -0.0156  0.4396 -0.2096
  306POPC   C1A 3801   3.246   4.550  18.515 -0.1673  0.1948  0.3273
  306POPC   D2A 3802   3.435   4.283  18.339 -0.1712 -0.1384  0.2446
  306POPC   C3A 3803   3.585   4.533  17.897  0.0168  0.2021  0.1498
  306POPC   C4A 3804   3.910   4.826  17.885 -0.0582 -0.2257  0.1446
  306POPC   C1B 3805   2.976   5.014  18.483 -0.0821 -0.1022  0.0141
  306POPC   C2B 3806   3.045   4.833  18.141 -0.2164 -0.3283  0.0747
  306POPC   C3B 3807   2.866   4.676  17.752  0.0116 -0.1707 -0.0259
  306POPC   C4B 3808   2.540   4.924  17.566  0.1273 -0.1388 -0.0615
  307POPC   NC3 3809  10.119   7.874  15.725  0.0507 -0.1772  0.0997
  307POPC   PO4 3810  10.152   7.508  15.812 -0.0173 -0.0261 -0.1525
  307POPC   GL1 3811  10.108   7.168  16.094 -0.0810  0.0749 -0.0499
  307POPC   GL2 3812  10.388   6.908  16.192  0.0314  0.5191  0.1599
  307POPC   C1A 3813  10.275   7.320  16.541  0.0775 -0.2142  0.0588
  307POPC   D2A 3814  10.171   7.568  16.829  0.0927  0.0426 -0.0073
  307POPC   C3A 3815  10.473   7.604  17.100 -0.2677 -0.0150 -0.0024
  307POPC   C4A 3816  10.607   7.962  17.393 -0.0412 -0.1116 -0.2575
  307POPC   C1B 3817  10.652   7.317  16.219  0.1677 -0.0449 -0.0372
  307POPC   C2B 3818  10.704   7.601  16.607  0.0542 -0.2490 -0.0846
  307POPC   C3B 3819  11.095   7.790  16.721 -0.1038 -0.2579  0.0240
  307POPC   C4B 3820  11.325   8.018  16.971  0.0098  0.2440 -0.0983
  308POPC   NC3 3821   8.033  10.245  14.539  0.0196  0.2189  0.1629
  308POPC   PO4 3822   7.997   9.925  14.926 -0.2348 -0.0616 -0.0558
  308POPC   GL1 3823   8.253  10.032  15.285 -0.1319  0.6138  0.1124
  308POPC   GL2 3824   8.176   9.737  15.390 -0.1935  0.1790  0.1736
  308POPC   C1A 3825   8.075  10.154  15.673 -0.1955  0.0842  0.1604
  308POPC   D2A 3826   8.099  10.438  15.956  0.1429 -0.1298 -0.1166
  308POPC   C3A 3827   8.441  10.525  16.218 -0.1408 -0.0393  0.1704
  308POPC   C4A 3828   8.725  10.388  16.490 -0.3045  0.1140 -0.0147
  308POPC   C1B 3829   8.341   9.597  15.856  0.0148  0.2973 -0.5159
  308POPC   C2B 3830   8.651   9.510  16.124  0.0168  0.3388  0.1015
  308POPC   C3B 3831   8.683   9.433  16.582 -0.0789  0.1950  0.0416
  308POPC   C4B 3832   8.466   9.251  17.044  0.0213  0.0614 -0.2001
  309POPC   NC3 3833  11.315   5.326  14.611 -0.1715 -0.1206 -0.1982
  309POPC   PO4 3834  11.680   5.179  14.830  0.1109 -0.2442  0.5147
  309POPC   GL1 3835  11.701   5.507  15.190  0.1613 -0.1948 -0.1564
  309POPC   GL2 3836  11.456   5.555  15.349  0.0727  0.4624 -0.2941
  309POPC   C1A 3837  11.945   5.807  15.457 -0.2489  0.0312 -0.1921
  309POPC   D2A 3838  12.009   6.213  15.619 -0.0045  0.1139  0.0522
  309POPC   C3A 3839  12.254   6.251  15.940 -0.0160 -0.3290 -0.0643
  309POPC   C4A 3840  12.701   6.135  16.179  0.0371 -0.2117  0.1638
  309POPC   C1B 3841  11.593   5.499  15.706 -0.0070 -0.0147 -0.0473
  309POPC   C2B 3842  11.536   5.529  16.169 -0.0779  0.1395 -0.1737
  309POPC   C3B 3843  11.408   5.612  16.593 -0.3335  0.1154  0.1914
  309POPC   C4B 3844  11.540   5.507  16.980 -0.3298  0.1938  0.0136
  310POPC   NC3 3845   9.157   3.845  15.415  0.0912 -0.5009 -0.2895
  310POPC   PO4 3846   8.835   3.626  15.262  0.1253  0.0288  0.0495
  310POPC   GL1 3847   8.910   3.551  15.727 -0.2750  0.0204 -0.1789
  310POPC   GL2 3848   8.621   3.669  15.849  0.0233  0.0559 -0.0609
  310POPC   C1A 3849   9.013   3.300  16.059  0.2471  0.1399 -0.2643
  310POPC   D2A 3850   8.962   3.185  16.463  0.0279  0.0738  0.0922
  310POPC   C3A 3851   9.099   3.240  16.895 -0.2230 -0.2004 -0.1113
  310POPC   C4A 3852   9.355   3.526  17.172 -0.1159  0.0267 -0.1258
  310POPC   C1B 3853   8.626   3.650  16.211 -0.1601  0.1484 -0.1685
  310POPC   C2B 3854   8.643   3.590  16.583 -0.1849 -0.2555  0.0898
  310POPC   C3B 3855   8.586   3.327  16.862 -0.0959  0.0204 -0.1449
  310POPC   C4B 3856   8.406   3.187  17.130  0.2431 -0.0263 -0.1774
  311POPC   NC3 3857   3.101   7.400  15.290 -0.0744 -0.1373  0.2692
  311POPC   PO4 3858   3.491   7.290  15.628 -0.0831 -0.0190  0.1061
  311POPC   GL1 3859   3.587   6.955  15.876  0.1472 -0.2751  0.0610
  311POPC   GL2 3860   3.347   6.785  15.970  0.0360 -0.2279  0.2429
  311POPC   C1A 3861   3.796   6.655  16.149 -0.1834  0.1113 -0.1600
  311POPC   D2A 3862   3.938   6.249  16.202 -0.0466 -0.1657 -0.0387
  311POPC   C3A 3863   3.866   6.060  16.615  0.1864  0.1593  0.2176
  311POPC   C4A 3864   3.993   6.182  17.038 -0.1659  0.0981 -0.2240
  311POPC   C1B 3865   3.330   7.168  16.234  0.0463  0.2498 -0.3269
  311POPC   C2B 3866   2.928   7.480  16.199 -0.3060  0.1456 -0.0626
  311POPC   C3B 3867   2.896   7.988  16.363  0.1025  0.3814 -0.2956
  311POPC   C4B 3868   2.869   8.207  16.763 -0.0002 -0.0574 -0.2517
  312POPC   NC3 3869  11.981   3.018  15.074  0.6487 -0.2745 -0.0302
  312POPC   PO4 3870  12.165   3.492  15.157  0.0808 -0.0257  0.0476
  312POPC   GL1 3871  11.997   3.654  15.517  0.0077  0.2515 -0.1738
  312POPC   GL2 3872  11.822   3.442  15.644 -0.1236  0.0017 -0.0671
  312POPC   C1A 3873  12.091   3.844  16.054  0.1562  0.0702 -0.1027
  312POPC   D2A 3874  11.930   4.058  16.519  0.1633  0.0124  0.6081
  312POPC   C3A 3875  12.119   4.430  16.643  0.2472 -0.2593  0.2286
  312POPC   C4A 3876  12.186   4.931  16.744 -0.1014  0.0134 -0.0042
  312POPC   C1B 3877  11.604   3.397  16.038  0.0542  0.4887 -0.0919
  312POPC   C2B 3878  11.464   3.251  16.486 -0.0323 -0.0915 -0.1467
  312POPC   C3B 3879  11.301   3.305  16.973  0.1826  0.2259 -0.3722
  312POPC   C4B 3880  11.010   3.081  17.241 -0.2088 -0.1498 -0.1496
  313POPC   NC3 3881   1.949  10.716  15.508  0.1862  0.1940  0.0160
  313POPC   PO4 3882   1.682  10.289  15.390 -0.2850  0.0768 -0.3062
  313POPC   GL1 3883   1.669  10.050  15.779  0.0862  0.0101 -0.2704
  313POPC   GL2 3884   2.027   9.870  15.917  0.1699  0.2237  0.0518
  313POPC   C1A 3885   1.389   9.977  16.096 -0.3072  0.4826 -0.0911
  313POPC   D2A 3886   1.037  10.004  16.391 -0.0145 -0.0447 -0.0340
  313POPC   C3A 3887   0.749   9.705  16.571 -0.0336  0.0140 -0.1181
  313POPC   C4A 3888   0.658   9.509  17.055 -0.1877 -0.1438 -0.4526
  313POPC   C1B 3889   1.782   9.905  16.385 -0.0056 -0.1353 -0.0695
  313POPC   C2B 3890   1.522   9.977  16.745  0.1752 -0.0896  0.0057
  313POPC   C3B 3891   1.486   9.686  17.282  0.3128  0.0442 -0.1585
  313POPC   C4B 3892   1.320   9.601  17.714 -0.3360  0.2994 -0.3222
  314POPC   NC3 3893  10.033   8.449  15.337  0.0593  0.1653  0.0524
  314POPC   PO4 3894  10.055   8.436  15.781  0.3152 -0.0241 -0.0113
  314POPC   GL1 3895   9.821   8.599  16.156  0.0058  0.1333  0.3259
  314POPC   GL2 3896  10.097   8.479  16.338  0.1627 -0.0138  0.0775
  314POPC   C1A 3897   9.631   8.397  16.552  0.2983  0.0210  0.1201
  314POPC   D2A 3898   9.866   8.292  16.936  0.0961 -0.1716  0.2634
  314POPC   C3A 3899  10.171   7.972  17.089  0.0022 -0.2270 -0.0732
  314POPC   C4A 3900  10.567   7.992  16.801  0.0951 -0.0333  0.1008
  314POPC   C1B 3901  10.486   8.573  16.611 -0.0347 -0.5141  0.1876
  314POPC   C2B 3902  10.578   8.434  17.059  0.4492 -0.1285 -0.0850
  314POPC   C3B 3903  10.915   8.434  17.279  0.1269 -0.3528  0.2896
  314POPC   C4B 3904  11.316   8.305  17.373  0.2355 -0.2131 -0.1275
  315POPC   NC3 3905   9.134  11.316  14.492 -0.0580  0.0182  0.0296
  315POPC   PO4 3906   8.847  11.180  14.865  0.3448  0.0613 -0.4047
  315POPC   GL1 3907   8.819  11.472  15.247  0.0605 -0.2358 -0.3504
  315POPC   GL2 3908   8.640  11.810  15.326 -0.0691 -0.3072  0.0315
  315POPC   C1A 3909   8.697  11.426  15.697 -0.2434 -0.0314 -0.4191
  315POPC   D2A 3910   8.903  11.229  16.024  0.1473 -0.2009  0.0375
  315POPC   C3A 3911   8.674  11.366  16.405 -0.1320  0.3387  0.0749
  315POPC   C4A 3912   8.736  11.518  16.906  0.0910 -0.0090 -0.0782
  315POPC   C1B 3913   8.751  11.940  15.734  0.0612  0.2583  0.0902
  315POPC   C2B 3914   8.898  11.754  16.144 -0.2859  0.1860 -0.3759
  315POPC   C3B 3915   9.111  11.621  16.470  0.7196 -0.0380  0.0589
  315POPC   C4B 3916   9.287  11.698  16.874 -0.2371  0.0563  0.1445
  316POPC   NC3 3917   3.069   5.949  15.148 -0.0008 -0.3913 -0.2990
  316POPC   PO4 3918   3.041   5.820  15.621  0.1719 -0.0561 -0.1609
  316POPC   GL1 3919   3.199   6.095  15.959  0.0717  0.4373 -0.5112
  316POPC   GL2 3920   2.836   6.120  16.097 -0.0820 -0.1053 -0.0652
  316POPC   C1A 3921   3.463   6.316  16.362 -0.0408  0.0108  0.1385
  316POPC   D2A 3922   3.691   6.518  16.737  0.1097 -0.0422 -0.0490
  316POPC   C3A 3923   3.637   6.971  16.771 -0.1578 -0.1658 -0.1588
  316POPC   C4A 3924   3.755   7.186  17.166  0.1269 -0.1829 -0.0339
  316POPC   C1B 3925   3.070   6.035  16.459  0.1611  0.0432  0.1353
  316POPC   C2B 3926   3.355   6.145  16.845  0.5697 -0.0198  0.2169
  316POPC   C3B 3927   3.527   6.186  17.226 -0.2107  0.0707 -0.0377
  316POPC   C4B 3928   3.857   5.861  17.454 -0.1730 -0.0667 -0.0795
  317POPC   NC3 3929  11.873  11.185  15.448 -0.3802  0.1197  0.1944
  317POPC   PO4 3930  12.258  11.036  15.203  0.3307  0.0194  0.2914
  317POPC   GL1 3931  12.288  10.815  15.651 -0.0468  0.1672 -0.0430
  317POPC   GL2 3932  12.052  10.612  15.704 -0.0868 -0.1041 -0.1574
  317POPC   C1A 3933  12.445  10.663  16.078 -0.0639  0.0893 -0.0187
  317POPC   D2A 3934  12.747  10.655  16.396 -0.1035  0.0711 -0.2426
  317POPC   C3A 3935  12.728  10.584  16.885 -0.2508  0.0027 -0.2221
  317POPC   C4A 3936  13.008  10.511  17.219 -0.0573  0.3900 -0.3122
  317POPC   C1B 3937  11.798  10.649  16.156  0.3696 -0.4218 -0.1548
  317POPC   C2B 3938  11.737  10.594  16.486 -0.0903 -0.0092 -0.2058
  317POPC   C3B 3939  11.490  10.596  16.931 -0.1324 -0.2290  0.2906
  317POPC   C4B 3940  11.507  10.907  17.231  0.1681  0.1675  0.1974
  318POPC   NC3 3941   9.817   9.590  15.040 -0.2974  0.3978 -0.1318
  318POPC   PO4 3942   9.615   9.566  15.472 -0.1166  0.3007  0.0946
  318POPC   GL1 3943   9.593   9.563  15.818  0.5055 -0.0104 -0.0982
  318POPC   GL2 3944   9.693   9.437  16.118  0.1063 -0.0976 -0.0106
  318POPC   C1A 3945   9.595   9.904  16.133 -0.3304 -0.1382  0.0146
  318POPC   D2A 3946   9.492  10.122  16.525  0.0220 -0.1534  0.1066
  318POPC   C3A 3947   9.296   9.884  16.894 -0.1996 -0.1209 -0.0019
  318POPC   C4A 3948   9.399   9.664  17.226 -0.0197 -0.0006 -0.0672
  318POPC   C1B 3949   9.962   9.558  16.396  0.1334 -0.0639  0.1252
  318POPC   C2B 3950  10.034   9.907  16.576 -0.0393  0.0251  0.0232
  318POPC   C3B 3951  10.235  10.251  16.719 -0.1295  0.1373  0.0966
  318POPC   C4B 3952  10.225  10.717  16.516  0.1894 -0.3956  0.2606
  319POPC   NC3 3953  10.448   0.610  15.256  0.1418 -0.3484 -0.1661
  319POPC   PO4 3954  10.398   0.359  15.606  0.0733 -0.1086  0.2494
  319POPC   GL1 3955  10.428   0.723  15.710  0.1168  0.1043 -0.0084
  319POPC   GL2 3956  10.292   1.008  15.698  0.1622  0.2567 -0.0599
  319POPC   C1A 3957  10.389   0.917  16.177 -0.1456 -0.0987  0.1920
  319POPC   D2A 3958  10.408   0.763  16.618  0.0127 -0.2089 -0.0931
  319POPC   C3A 3959  10.464   0.706  17.027 -0.0083 -0.0762  0.3138
  319POPC   C4A 3960  10.513   0.310  17.261 -0.0840  0.2597 -0.0193
  319POPC   C1B 3961   9.935   0.839  16.030 -0.4108 -0.2887  0.1409
  319POPC   C2B 3962   9.928   0.932  16.459 -0.1847 -0.0139  0.0186
  319POPC   C3B 3963  10.037   1.145  16.886 -0.2127 -0.1276  0.1400
  319POPC   C4B 3964   9.819   1.343  17.211  0.1136 -0.0567  0.1962
  320POPC   NC3 3965  10.498  11.746  19.278  0.1346  0.1367  0.5079
  320POPC   PO4 3966  10.780  11.510  19.257 -0.1009 -0.3330 -0.1581
  320POPC   GL1 3967  10.990  11.614  18.844  0.0285 -0.0802  0.0760
  320POPC   GL2 3968  10.685  11.729  18.744 -0.0867 -0.1235 -0.0886
  320POPC   C1A 3969  11.047  11.654  18.372 -0.0203  0.2821 -0.2075
  320POPC   D2A 3970  10.642  11.866  18.169  0.1292  0.1439  0.1557
  320POPC   C3A 3971  10.703  11.886  17.801 -0.2557 -0.3471  0.0349
  320POPC   C4A 3972  11.072  11.991  17.610  0.0282 -0.3487  0.1979
  320POPC   C1B 3973  10.802  12.113  18.629 -0.4179  0.2122 -0.2844
  320POPC   C2B 3974  11.062  12.085  18.119 -0.1508 -0.0471 -0.0741
  320POPC   C3B 3975  11.266  12.417  17.797 -0.0100 -0.3705  0.2122
  320POPC   C4B 3976  11.459  12.659  17.474 -0.0234 -0.1854  0.2202
  321POPC   NC3 3977   9.902   4.810  15.222  0.1419  0.0261  0.2368
  321POPC   PO4 3978  10.239   4.901  15.192  0.0494  0.1283 -0.1392
  321POPC   GL1 3979  10.255   5.044  15.653 -0.1253  0.2707  0.2319
  321POPC   GL2 3980  10.716   5.005  15.786 -0.0928 -0.0121  0.0671
  321POPC   C1A 3981  10.188   5.004  15.965 -0.0230  0.5556 -0.0480
  321POPC   D2A 3982   9.867   4.856  16.164  0.0265 -0.1483 -0.4978
  321POPC   C3A 3983   9.877   4.974  16.595  0.0635  0.3032 -0.0321
  321POPC   C4A 3984   9.680   4.906  16.941  0.1950  0.1067 -0.2524
  321POPC   C1B 3985  10.369   4.564  15.710  0.0499  0.3453 -0.2432
  321POPC   C2B 3986  10.178   4.483  16.132 -0.1387 -0.1324 -0.2841
  321POPC   C3B 3987  10.135   4.541  16.528  0.4375 -0.1362  0.4202
  321POPC   C4B 3988   9.649   4.477  16.653  0.1756  0.0707 -0.0205
  322POPC   NC3 3989   5.033  12.018  15.380 -0.2160  0.0376  0.0122
  322POPC   PO4 3990   5.464  12.154  15.116 -0.1065  0.2383 -0.0407
  322POPC   GL1 3991   5.553  12.161  15.548 -0.2837  0.0331  0.0885
  322POPC   GL2 3992   5.281  12.038  15.796 -0.2195  0.1992  0.2116
  322POPC   C1A 3993   5.783  12.150  15.920 -0.1939 -0.1073 -0.2093
  322POPC   D2A 3994   5.796  12.252  16.409 -0.1300 -0.0513 -0.0964
  322POPC   C3A 3995   5.999  12.007  16.793 -0.0696  0.1656  0.1497
  322POPC   C4A 3996   6.228  11.749  17.015  0.0552  0.2154 -0.1591
  322POPC   C1B 3997   5.405  11.969  16.227  0.1041 -0.1800 -0.3341
  322POPC   C2B 3998   5.683  11.691  16.510  0.0703 -0.0836  0.1850
  322POPC   C3B 3999   5.899  11.395  16.868  0.2395  0.1664  0.0166
  322POPC   C4B 4000   5.953  11.270  17.316 -0.0569  0.0231 -0.0224
  323POPC   NC3 4001  11.823  10.869  15.067 -0.2070  0.3296 -0.0819
  323POPC   PO4 4002  11.622  10.746  15.477  0.0816 -0.0853  0.1460
  323POPC   GL1 4003  11.640  10.939  15.805 -0.0956 -0.1648 -0.2131
  323POPC   GL2 4004  11.923  11.083  15.962  0.2124 -0.1543  0.2021
  323POPC   C1A 4005  11.491  11.173  16.143  0.1100  0.0896  0.6036
  323POPC   D2A 4006  11.630  11.407  16.581  0.1092 -0.1882 -0.1046
  323POPC   C3A 4007  11.356  11.337  16.897  0.3132  0.1172  0.2343
  323POPC   C4A 4008  10.977  11.472  16.926  0.2598  0.1269 -0.1026
  323POPC   C1B 4009  11.952  11.039  16.362 -0.0459  0.0546  0.0781
  323POPC   C2B 4010  11.890  11.027  16.821  0.1787 -0.4132  0.3275
  323POPC   C3B 4011  12.030  10.976  17.276 -0.2709 -0.0854 -0.0895
  323POPC   C4B 4012  11.945  10.658  17.660 -0.0021 -0.0448 -0.1428
  324POPC   NC3 4013   7.252   3.108  14.669 -0.0120 -0.0122 -0.1215
  324POPC   PO4 4014   7.277   3.083  15.082  0.7744 -0.0940 -0.0310
  324POPC   GL1 4015   7.357   2.860  15.358 -0.2961  0.1013 -0.1425
  324POPC   GL2 4016   7.675   2.929  15.367 -0.1693  0.0671 -0.0071
  324POPC   C1A 4017   7.292   2.647  15.770  0.0229 -0.3020 -0.2302
  324POPC   D2A 4018   7.145   2.403  16.116 -0.1743 -0.3905  0.0162
  324POPC   C3A 4019   6.745   2.167  16.190  0.2750 -0.2519  0.2154
  324POPC   C4A 4020   6.647   1.774  16.414 -0.0624 -0.0785  0.1445
  324POPC   C1B 4021   7.799   2.628  15.640  0.3195 -0.2756 -0.4266
  324POPC   C2B 4022   7.730   2.545  15.970  0.0524 -0.1356 -0.2184
  324POPC   C3B 4023   7.573   2.487  16.316  0.2476  0.0891  0.2666
  324POPC   C4B 4024   7.405   2.472  16.669 -0.1256 -0.1418 -0.1173
  325POPC   NC3 4025   9.293   5.430  15.243  0.3360 -0.0812  0.1814
  325POPC   PO4 4026   9.519   5.168  15.120 -0.3002 -0.1581  0.3076
  325POPC   GL1 4027   9.476   5.054  15.587 -0.0460  0.3408  0.1293
  325POPC   GL2 4028   9.794   4.913  15.680 -0.2306  0.0248  0.1428
  325POPC   C1A 4029   9.202   5.145  16.053  0.0178 -0.1570 -0.0470
  325POPC   D2A 4030   8.996   5.503  16.236  0.0362 -0.0792 -0.2112
  325POPC   C3A 4031   8.881   5.747  16.587  0.2614 -0.0806 -0.1803
  325POPC   C4A 4032   8.742   5.932  17.006 -0.2661 -0.5162  0.0679
  325POPC   C1B 4033   9.805   4.377  15.865  0.1834  0.1103  0.4678
  325POPC   C2B 4034   9.577   3.938  15.935  0.0995 -0.2281  0.1518
  325POPC   C3B 4035   9.568   3.713  16.324 -0.2533 -0.3783  0.0340
  325POPC   C4B 4036   9.509   3.465  16.721 -0.1008  0.2673  0.2013
  326POPC   NC3 4037   6.136  11.504  15.399 -0.0234 -0.0711 -0.1251
  326POPC   PO4 4038   5.753  11.300  15.213 -0.2205  0.1680  0.1694
  326POPC   GL1 4039   5.671  11.584  15.620 -0.2522 -0.3206  0.1503
  326POPC   GL2 4040   5.413  11.551  15.775  0.0393 -0.0523  0.1898
  326POPC   C1A 4041   5.795  11.441  16.065  0.3099 -0.1353  0.1924
  326POPC   D2A 4042   5.947  11.247  16.422  0.0462  0.1966 -0.2672
  326POPC   C3A 4043   5.958  10.861  16.538  0.2766 -0.0932 -0.0615
  326POPC   C4A 4044   6.055  10.599  16.829 -0.1640 -0.0845  0.0473
  326POPC   C1B 4045   5.253  11.499  16.235  0.1115  0.0329 -0.0842
  326POPC   C2B 4046   5.022  11.539  16.574  0.1166  0.3465 -0.2395
  326POPC   C3B 4047   4.671  11.346  16.717 -0.0265  0.2557 -0.0487
  326POPC   C4B 4048   4.465  11.047  16.950 -0.4093 -0.0420  0.1879
  327POPC   NC3 4049  10.141  11.084  15.244  0.0729  0.3503  0.1562
  327POPC   PO4 4050  10.205  11.429  15.384  0.4373  0.3394 -0.6186
  327POPC   GL1 4051  10.000  11.654  15.713 -0.0438 -0.3778 -0.1769
  327POPC   GL2 4052   9.659  11.636  15.710  0.1014  0.1671  0.2441
  327POPC   C1A 4053   9.999  11.765  16.131 -0.1500  0.1375  0.0500
  327POPC   D2A 4054  10.035  11.767  16.618 -0.4203 -0.0782 -0.0222
  327POPC   C3A 4055  10.444  11.979  16.763  0.2701 -0.0163  0.0974
  327POPC   C4A 4056  10.696  12.454  16.831 -0.1018 -0.0117 -0.0721
  327POPC   C1B 4057   9.464  11.673  16.090  0.1620 -0.1437  0.0491
  327POPC   C2B 4058   9.542  11.980  16.506 -0.3584  0.0848  0.0276
  327POPC   C3B 4059   9.799  12.231  16.811  0.0833 -0.0947  0.1273
  327POPC   C4B 4060  10.221  12.149  17.134  0.0526  0.1266  0.1690
  328POPC   NC3 4061   0.530   7.261  15.330  0.2456  0.0155  0.1643
  328POPC   PO4 4062   0.986   7.301  15.516  0.1808 -0.5825  0.0554
  328POPC   GL1 4063   1.049   7.596  15.861  0.0316 -0.0105 -0.0985
  328POPC   GL2 4064   1.258   7.871  15.838  0.1468  0.1351 -0.0455
  328POPC   C1A 4065   1.166   7.595  16.319  0.0743 -0.3683  0.0419
  328POPC   D2A 4066   0.919   7.774  16.679 -0.0852  0.0379  0.1204
  328POPC   C3A 4067   1.279   7.676  16.889  0.0448 -0.0863  0.1157
  328POPC   C4A 4068   1.557   7.422  16.659 -0.0384 -0.1546 -0.0404
  328POPC   C1B 4069   1.294   8.131  16.259  0.2199  0.3787  0.2134
  328POPC   C2B 4070   1.366   8.146  16.779 -0.0338  0.1790  0.1568
  328POPC   C3B 4071   1.558   8.092  17.132 -0.0182  0.1522  0.0349
  328POPC   C4B 4072   1.647   7.968  17.505  0.0414  0.1396 -0.2546
  329POPC   NC3 4073   0.673   4.967  15.663 -0.0392  0.0869  0.1642
  329POPC   PO4 4074   1.022   4.837  15.644  0.2270 -0.0963  0.0397
  329POPC   GL1 4075   0.994   4.968  16.097 -0.1114  0.0952 -0.0129
  329POPC   GL2 4076   1.012   5.300  16.102  0.0235 -0.0594  0.0786
  329POPC   C1A 4077   0.844   4.974  16.521  0.3672  0.2146  0.3042
  329POPC   D2A 4078   0.847   5.211  16.949  0.2237 -0.1117  0.1654
  329POPC   C3A 4079   0.943   4.981  17.394 -0.0141  0.0575  0.1028
  329POPC   C4A 4080   1.250   4.576  17.563 -0.0381  0.0217 -0.0668
  329POPC   C1B 4081   1.074   5.548  16.505  0.2014  0.1529 -0.2203
  329POPC   C2B 4082   1.131   5.778  16.841  0.0779 -0.0325 -0.3001
  329POPC   C3B 4083   0.872   5.889  17.136 -0.0724 -0.0401 -0.1764
  329POPC   C4B 4084   0.615   5.589  17.270  0.0115 -0.1405 -0.0845
  330POPC   NC3 4085   4.045   5.795  15.371 -0.2276 -0.2408  0.0940
  330POPC   PO4 4086   4.312   6.132  15.419 -0.0282  0.0487  0.1378
  330POPC   GL1 4087   4.430   6.044  15.892 -0.2503  0.0296 -0.1546
  330POPC   GL2 4088   4.793   5.983  15.977 -0.0747  0.0078  0.3041
  330POPC   C1A 4089   4.364   6.000  16.224 -0.2431 -0.2744 -0.2646
  330POPC   D2A 4090   4.301   6.271  16.514  0.0373  0.0826  0.0946
  330POPC   C3A 4091   4.480   6.522  16.714  0.0566 -0.0034 -0.4854
  330POPC   C4A 4092   4.510   6.521  17.204 -0.1889  0.0682  0.1681
  330POPC   C1B 4093   4.905   5.971  16.445 -0.1166  0.2129  0.1435
  330POPC   C2B 4094   4.679   6.055  16.731 -0.2531  0.2349 -0.3103
  330POPC   C3B 4095   4.515   6.051  17.154  0.2514  0.2108 -0.2109
  330POPC   C4B 4096   4.252   6.154  17.487 -0.0704 -0.1253 -0.1286
  331POPC   NC3 4097   9.274  11.757  15.224  0.1473 -0.0875  0.2004
  331POPC   PO4 4098   9.226  12.165  14.931 -0.0850 -0.0807  0.0125
  331POPC   GL1 4099   9.084  12.248  15.330 -0.1562  0.1136  0.2418
  331POPC   GL2 4100   9.261  12.101  15.563  0.0102 -0.1175  0.2542
  331POPC   C1A 4101   8.769  12.412  15.544 -0.3424  0.2006 -0.0403
  331POPC   D2A 4102   8.533  12.398  15.817 -0.1084 -0.2866 -0.0602
  331POPC   C3A 4103   8.586  12.209  16.174 -0.2024  0.1598 -0.3498
  331POPC   C4A 4104   8.718  11.949  16.629 -0.0442 -0.0674  0.0977
  331POPC   C1B 4105   9.242  12.098  15.979 -0.3179 -0.1257  0.0343
  331POPC   C2B 4106   9.103  12.179  16.383 -0.0187  0.1797 -0.1053
  331POPC   C3B 4107   8.840  12.394  16.828  0.0365 -0.1245  0.2478
  331POPC   C4B 4108   8.463  12.256  17.161  0.1373 -0.2227  0.0327
  332POPC   NC3 4109   9.785   6.773  15.332  0.0931  0.0839  0.1279
  332POPC   PO4 4110   9.838   7.068  15.611  0.2723 -0.0205 -0.0667
  332POPC   GL1 4111   9.529   7.199  15.906  0.1191  0.0406 -0.0352
  332POPC   GL2 4112   9.176   7.232  15.851 -0.0315  0.1023  0.1404
  332POPC   C1A 4113   9.456   6.929  16.307 -0.3180 -0.2112  0.0248
  332POPC   D2A 4114   9.552   6.798  16.819 -0.2591 -0.2020  0.3657
  332POPC   C3A 4115   9.235   6.812  17.146 -0.2846  0.1728  0.2147
  332POPC   C4A 4116   8.885   7.131  17.186  0.4679  0.1734 -0.0871
  332POPC   C1B 4117   8.983   7.000  16.218  0.2038 -0.0779  0.0558
  332POPC   C2B 4118   8.599   6.690  16.379  0.0540  0.1010 -0.2475
  332POPC   C3B 4119   8.316   6.447  16.426  0.2461  0.0144 -0.1870
  332POPC   C4B 4120   7.944   6.150  16.438 -0.1206  0.0252  0.1428
  333POPC   NC3 4121  11.085  10.970  15.536  0.3061  0.1049 -0.2474
  333POPC   PO4 4122  11.043  11.424  15.289  0.0160 -0.1913 -0.0443
  333POPC   GL1 4123  10.843  11.426  15.611  0.0925  0.2266 -0.2649
  333POPC   GL2 4124  10.620  11.537  15.666  0.3105  0.0536 -0.0483
  333POPC   C1A 4125  10.930  11.416  16.061 -0.1064 -0.1507  0.0400
  333POPC   D2A 4126  11.077  11.218  16.380  0.1030 -0.1939 -0.6604
  333POPC   C3A 4127  10.739  11.076  16.627  0.2921  0.2234 -0.0614
  333POPC   C4A 4128  10.524  10.965  16.931  0.1922  0.1313 -0.1337
  333POPC   C1B 4129  10.395  11.422  16.024 -0.0219  0.1292  0.0583
  333POPC   C2B 4130  10.291  11.188  16.391  0.1595  0.0642 -0.1455
  333POPC   C3B 4131  10.067  11.023  16.814  0.0706 -0.3049  0.1709
  333POPC   C4B 4132  10.106  10.730  17.128  0.0894  0.0467  0.1550
  334POPC   NC3 4133  11.069   8.112  15.072  0.1021  0.0437  0.0553
  334POPC   PO4 4134  11.333   7.896  15.382 -0.1802 -0.1720  0.2890
  334POPC   GL1 4135  11.306   7.892  15.880 -0.0552 -0.2730 -0.0283
  334POPC   GL2 4136  11.460   7.917  16.175 -0.0820  0.2428 -0.0386
  334POPC   C1A 4137  10.982   7.682  16.162 -0.2017 -0.1062  0.1029
  334POPC   D2A 4138  10.779   8.046  16.368 -0.1643 -0.0662 -0.2170
  334POPC   C3A 4139  10.972   8.359  16.771 -0.0969  0.2524 -0.1032
  334POPC   C4A 4140  11.269   8.734  16.807 -0.0200 -0.0173  0.0212
  334POPC   C1B 4141  11.563   7.558  16.326  0.5325  0.1811 -0.2194
  334POPC   C2B 4142  11.971   7.469  16.519 -0.1090  0.0001  0.0816
  334POPC   C3B 4143  12.219   7.212  16.617  0.0576  0.0401  0.3445
  334POPC   C4B 4144  12.478   7.209  16.932 -0.1232 -0.0270 -0.0864
  335POPC   NC3 4145   7.031   8.747  15.287 -0.0571 -0.0742 -0.1762
  335POPC   PO4 4146   7.186   9.021  15.355  0.1476 -0.0717 -0.1481
  335POPC   GL1 4147   7.301   8.867  15.769 -0.0340  0.0354 -0.0674
  335POPC   GL2 4148   7.188   8.779  16.026  0.0697 -0.0422 -0.4043
  335POPC   C1A 4149   7.482   9.181  16.000  0.0320 -0.2643 -0.0059
  335POPC   D2A 4150   7.678   9.139  16.447  0.1657 -0.0234  0.3347
  335POPC   C3A 4151   7.545   9.394  16.775 -0.1843  0.1675 -0.0358
  335POPC   C4A 4152   7.430   9.250  17.253 -0.0641 -0.1439 -0.1130
  335POPC   C1B 4153   7.026   8.674  16.401 -0.2074  0.4022 -0.2113
  335POPC   C2B 4154   7.066   8.568  16.819  0.1500 -0.2085  0.0379
  335POPC   C3B 4155   7.285   8.443  17.074  0.1820  0.1028  0.0492
  335POPC   C4B 4156   7.110   8.408  17.462 -0.2852  0.3478  0.1843
  336POPC   NC3 4157   0.942   1.559  15.680  0.1655  0.3508 -0.1746
  336POPC   PO4 4158   1.309   1.744  15.563  0.0367  0.0480 -0.2146
  336POPC   GL1 4159   1.208   1.891  15.973 -0.1671  0.0199 -0.3402
  336POPC   GL2 4160   1.284   2.214  16.028  0.4266 -0.2497 -0.2567
  336POPC   C1A 4161   1.247   1.660  16.353 -0.1019 -0.1542 -0.0283
  336POPC   D2A 4162   1.321   1.553  16.874  0.5168 -0.3006  0.4624
  336POPC   C3A 4163   1.531   1.697  17.198  0.2703  0.1178  0.1088
  336POPC   C4A 4164   1.891   1.584  17.320 -0.1644  0.1915  0.0291
  336POPC   C1B 4165   1.067   2.134  16.353 -0.0509  0.2338  0.0598
  336POPC   C2B 4166   0.986   1.995  16.663  0.0928  0.4329 -0.0768
  336POPC   C3B 4167   0.866   1.709  17.107 -0.4618  0.1089  0.3595
  336POPC   C4B 4168   0.661   1.654  17.471 -0.1773  0.1240 -0.2415
  337POPC   NC3 4169  12.102  12.071  15.352 -0.0143 -0.0533  0.0343
  337POPC   PO4 4170  11.626  12.152  15.455  0.3034  0.0840 -0.0234
  337POPC   GL1 4171  11.471  11.974  15.737 -0.1160  0.0560 -0.1449
  337POPC   GL2 4172  11.131  11.772  15.827  0.2524  0.1053  0.0021
  337POPC   C1A 4173  11.556  11.730  16.095 -0.1891 -0.1565  0.0260
  337POPC   D2A 4174  11.959  11.684  16.287  0.0430 -0.0046  0.2771
  337POPC   C3A 4175  12.006  11.706  16.740 -0.1686  0.2361  0.3537
  337POPC   C4A 4176  12.286  11.657  17.118  0.0001 -0.1244 -0.0842
  337POPC   C1B 4177  11.135  11.743  16.385  0.1127 -0.1358 -0.1489
  337POPC   C2B 4178  11.079  11.911  16.731 -0.5165  0.2858  0.1907
  337POPC   C3B 4179  10.841  11.910  17.068 -0.2287  0.0583  0.1705
  337POPC   C4B 4180  10.611  12.125  17.427  0.0459 -0.3219 -0.1979
  338POPC   NC3 4181   1.355   8.831  15.256 -0.4128  0.2565  0.3375
  338POPC   PO4 4182   1.327   8.587  15.502  0.2737  0.1136 -0.0178
  338POPC   GL1 4183   1.464   8.431  15.904 -0.0931  0.0379  0.5270
  338POPC   GL2 4184   1.288   8.703  16.032 -0.3365 -0.3683  0.2587
  338POPC   C1A 4185   1.607   8.485  16.380 -0.2135  0.1736  0.1084
  338POPC   D2A 4186   1.394   8.675  16.787  0.2062 -0.1782  0.0811
  338POPC   C3A 4187   1.483   8.641  17.137 -0.0052  0.1769 -0.2310
  338POPC   C4A 4188   1.116   8.666  17.451  0.2809  0.1237 -0.2501
  338POPC   C1B 4189   1.040   8.584  16.397  0.1143 -0.0275  0.0461
  338POPC   C2B 4190   0.820   8.846  16.567 -0.2834 -0.1207  0.2253
  338POPC   C3B 4191   0.552   9.128  16.747 -0.0660  0.3211 -0.0044
  338POPC   C4B 4192   0.154   9.411  16.697 -0.0954 -0.1819  0.3153
  339POPC   NC3 4193   8.968   4.815  19.510  0.1844  0.1196 -0.0400
  339POPC   PO4 4194   9.174   4.670  19.112 -0.3320  0.1210  0.1955
  339POPC   GL1 4195   9.102   4.607  18.735  0.0272 -0.0206 -0.0691
  339POPC   GL2 4196   9.085   4.308  18.747  0.1323  0.0878  0.0995
  339POPC   C1A 4197   9.207   4.482  18.270 -0.1684  0.1485 -0.0737
  339POPC   D2A 4198   9.241   4.230  17.961 -0.0088 -0.0675  0.1259
  339POPC   C3A 4199   9.162   4.554  17.642  0.5721  0.3956 -0.2637
  339POPC   C4A 4200   8.921   4.745  17.380 -0.0582 -0.1918  0.1343
  339POPC   C1B 4201   9.146   3.994  18.487 -0.1031 -0.1482 -0.1620
  339POPC   C2B 4202   9.214   3.831  18.150  0.0406  0.2413  0.2766
  339POPC   C3B 4203   9.502   3.856  17.725 -0.0501  0.1585  0.1201
  339POPC   C4B 4204   9.630   4.166  17.575 -0.1232  0.0749  0.0407
  340POPC   NC3 4205   0.896   8.907  15.464 -0.0218 -0.1976  0.1279
  340POPC   PO4 4206   0.934   8.827  15.737 -0.0342  0.1405 -0.3881
  340POPC   GL1 4207   0.740   8.864  16.011 -0.0050 -0.0848 -0.1598
  340POPC   GL2 4208   0.978   9.126  16.197 -0.2834 -0.3913 -0.0258
  340POPC   C1A 4209   0.359   9.019  16.198 -0.1553  0.0452  0.3926
  340POPC   D2A 4210   0.034   8.952  16.460 -0.1194  0.1620 -0.1437
  340POPC   C3A 4211   0.019   8.812  16.903  0.0187 -0.3029  0.0027
  340POPC   C4A 4212  -0.207   8.847  17.304 -0.2187  0.0637 -0.1131
  340POPC   C1B 4213   1.118   9.239  16.613 -0.0991 -0.2605  0.1918
  340POPC   C2B 4214   1.165   9.582  16.837  0.0679  0.4455 -0.0094
  340POPC   C3B 4215   0.981   9.930  17.062  0.2697  0.0869 -0.4228
  340POPC   C4B 4216   0.914   9.820  17.525  0.2545  0.0918 -0.0460
  341POPC   NC3 4217  10.882   1.383  15.332 -0.0183 -0.1047  0.2371
  341POPC   PO4 4218  10.738   0.972  15.418  0.0223 -0.0230  0.1239
  341POPC   GL1 4219  10.819   1.079  15.775  0.2393  0.3701  0.0855
  341POPC   GL2 4220  11.098   1.331  15.773  0.3110  0.3478 -0.0654
  341POPC   C1A 4221  10.816   1.259  16.168 -0.2274  0.0222 -0.0767
  341POPC   D2A 4222  10.584   1.202  16.611  0.2524 -0.0190  0.1469
  341POPC   C3A 4223  10.726   1.156  17.032 -0.0472 -0.1985  0.0173
  341POPC   C4A 4224  10.695   1.049  17.467  0.2443  0.0091 -0.1544
  341POPC   C1B 4225  11.290   1.516  16.102 -0.0357 -0.2433 -0.0437
  341POPC   C2B 4226  11.234   1.343  16.558 -0.2690  0.4585  0.2131
  341POPC   C3B 4227  11.185   1.006  16.936 -0.1865  0.1414  0.0974
  341POPC   C4B 4228  11.193   0.843  17.380  0.1009  0.2558  0.2730
  342POPC   NC3 4229  10.400   2.551  14.550  0.0317 -0.0202  0.2934
  342POPC   PO4 4230  10.133   2.491  14.981 -0.2155  0.1080  0.2751
  342POPC   GL1 4231  10.031   2.367  15.335  0.0249 -0.1263  0.0528
  342POPC   GL2 4232   9.736   2.365  15.378 -0.1537  0.0890  0.2959
  342POPC   C1A 4233   9.984   2.545  15.816 -0.2918  0.0877  0.1753
  342POPC   D2A 4234  10.009   2.430  16.207 -0.3119  0.5312  0.0158
  342POPC   C3A 4235  10.221   2.740  16.572  0.2128  0.2560  0.2146
  342POPC   C4A 4236  10.183   3.079  16.906 -0.3354  0.2871  0.2189
  342POPC   C1B 4237   9.609   2.202  15.817 -0.1938 -0.0122  0.0887
  342POPC   C2B 4238   9.583   1.802  16.104  0.0432 -0.0387 -0.0385
  342POPC   C3B 4239   9.695   1.466  16.510  0.4608  0.1885 -0.0529
  342POPC   C4B 4240   9.591   1.627  16.873 -0.2916 -0.0938 -0.2842
  343POPC   NC3 4241  10.353   0.823  14.576 -0.1107 -0.2592  0.0388
  343POPC   PO4 4242  10.081   0.591  14.958  0.1373 -0.1841 -0.2622
  343POPC   GL1 4243   9.870   0.710  15.280  0.1923 -0.0414  0.1177
  343POPC   GL2 4244   9.864   1.031  15.361  0.0102  0.1356  0.0054
  343POPC   C1A 4245   9.793   0.501  15.655 -0.0584  0.0418  0.1993
  343POPC   D2A 4246  10.089   0.371  15.989 -0.2905  0.0674  0.2723
  343POPC   C3A 4247   9.946   0.436  16.370 -0.2255 -0.0499 -0.1855
  343POPC   C4A 4248   9.751   0.530  16.748  0.1363  0.0525  0.1230
  343POPC   C1B 4249   9.712   1.191  15.647  0.1182  0.2177  0.1266
  343POPC   C2B 4250   9.574   1.259  15.995 -0.1560  0.2883 -0.0621
  343POPC   C3B 4251   9.327   1.131  16.394  0.1044 -0.0944 -0.0590
  343POPC   C4B 4252   9.162   1.367  16.734  0.0389  0.0531 -0.0326
  344POPC   NC3 4253   5.569   9.458  15.421 -0.2354  0.4254  0.0946
  344POPC   PO4 4254   5.087   9.730  15.384  0.2870 -0.1096 -0.0366
  344POPC   GL1 4255   4.867   9.755  15.814  0.1791 -0.2108 -0.1605
  344POPC   GL2 4256   5.022  10.132  15.840 -0.0759  0.0109  0.1678
  344POPC   C1A 4257   4.957   9.806  16.249  0.0966 -0.1370  0.1498
  344POPC   D2A 4258   5.263   9.884  16.555  0.1006 -0.2714  0.1104
  344POPC   C3A 4259   5.266   9.753  17.017 -0.1743  0.1603 -0.1792
  344POPC   C4A 4260   5.565   9.897  17.375 -0.2496 -0.1694  0.0392
  344POPC   C1B 4261   5.393  10.013  16.111 -0.0157 -0.1705 -0.1721
  344POPC   C2B 4262   5.789   9.917  16.325 -0.0917  0.3388 -0.1335
  344POPC   C3B 4263   6.001   9.671  16.534  0.1131  0.0398  0.2574
  344POPC   C4B 4264   6.116   9.329  16.629  0.1471  0.0464 -0.4557
  345POPC   NC3 4265   3.428   8.871  15.125 -0.0821 -0.2931 -0.2360
  345POPC   PO4 4266   3.634   8.587  15.404 -0.0399 -0.6836 -0.2306
  345POPC   GL1 4267   3.755   8.576  15.895 -0.2955 -0.0580 -0.0921
  345POPC   GL2 4268   3.619   8.360  16.164 -0.0581  0.1575  0.0190
  345POPC   C1A 4269   3.936   8.695  16.342 -0.4984  0.0971  0.0774
  345POPC   D2A 4270   3.971   8.468  16.702 -0.3608 -0.3245  0.0895
  345POPC   C3A 4271   3.722   8.231  16.994 -0.2002  0.1986  0.2301
  345POPC   C4A 4272   3.641   8.254  17.322  0.0807 -0.2106 -0.0878
  345POPC   C1B 4273   3.420   7.847  16.297  0.0549 -0.2281 -0.2184
  345POPC   C2B 4274   3.493   7.491  16.587 -0.0024 -0.2474 -0.0640
  345POPC   C3B 4275   3.581   7.548  16.873  0.0680 -0.0328  0.1260
  345POPC   C4B 4276   3.848   7.757  17.216  0.0229  0.0392 -0.2357
  346POPC   NC3 4277   5.532   8.557  14.998  0.2836  0.4060  0.0848
  346POPC   PO4 4278   5.370   8.601  15.420 -0.1929  0.0588  0.1444
  346POPC   GL1 4279   5.317   8.896  15.731  0.2669  0.0271 -0.1324
  346POPC   GL2 4280   5.027   8.639  15.854 -0.0470  0.2370 -0.1097
  346POPC   C1A 4281   5.389   9.195  16.106 -0.1056 -0.0936 -0.2603
  346POPC   D2A 4282   5.501   9.492  16.270 -0.3183 -0.1638  0.0142
  346POPC   C3A 4283   5.440   9.426  16.728  0.0358  0.1236 -0.0607
  346POPC   C4A 4284   5.640   9.401  17.179  0.4088 -0.0068  0.1597
  346POPC   C1B 4285   5.184   8.648  16.191 -0.1341 -0.1817  0.1668
  346POPC   C2B 4286   5.388   8.795  16.577 -0.1266 -0.0466 -0.3771
  346POPC   C3B 4287   5.201   8.940  16.913  0.1406  0.3700 -0.3235
  346POPC   C4B 4288   5.112   9.305  17.203  0.0357 -0.1736 -0.1616
  347POPC   NC3 4289   9.229  10.770  14.958  0.1885 -0.4002 -0.0648
  347POPC   PO4 4290   9.519  10.486  14.802 -0.0918  0.1159 -0.3118
  347POPC   GL1 4291   9.485  10.430  15.230  0.4824 -0.0940 -0.4631
  347POPC   GL2 4292   9.131  10.361  15.283 -0.2565  0.0899 -0.1505
  347POPC   C1A 4293   9.634  10.295  15.631 -0.1387 -0.0876 -0.0049
  347POPC   D2A 4294   9.834  10.310  16.025  0.1736 -0.0368 -0.1558
  347POPC   C3A 4295   9.565  10.631  16.272 -0.1226 -0.0522 -0.3700
  347POPC   C4A 4296   9.406  10.781  16.639  0.4085  0.1091 -0.0912
  347POPC   C1B 4297   8.884  10.346  15.562 -0.1840  0.0528 -0.0305
  347POPC   C2B 4298   9.033  10.410  16.050 -0.2293 -0.1948  0.1547
  347POPC   C3B 4299   8.970  10.768  16.332 -0.0673  0.0932  0.0242
  347POPC   C4B 4300   9.148  11.138  16.453  0.1348 -0.3507 -0.0563
  348POPC   NC3 4301  11.302  11.856  15.200  0.2669 -0.0526 -0.1570
  348POPC   PO4 4302  10.896  11.915  15.380  0.1278  0.0649  0.2001
  348POPC   GL1 4303  10.647  12.047  15.695 -0.0634  0.3514 -0.2810
  348POPC   GL2 4304  10.751  12.266  15.921 -0.1163 -0.2386  0.0594
  348POPC   C1A 4305  10.576  11.851  16.080 -0.1644 -0.1512 -0.0951
  348POPC   D2A 4306  10.687  11.553  16.471 -0.1750 -0.2456  0.0128
  348POPC   C3A 4307  10.417  11.517  16.818 -0.4860  0.0166 -0.2169
  348POPC   C4A 4308  10.470  11.522  17.221 -0.0583  0.0105 -0.2401
  348POPC   C1B 4309  10.846  12.186  16.346  0.1220 -0.1053 -0.0953
  348POPC   C2B 4310  11.154  12.447  16.555  0.0812 -0.1009 -0.5429
  348POPC   C3B 4311  11.145  12.803  16.870 -0.0129  0.3836 -0.0093
  348POPC   C4B 4312  11.557  12.920  17.062  0.1719 -0.0168  0.0071
  349POPC   NC3 4313   9.084   1.287  14.818  0.0326  0.0959 -0.3370
  349POPC   PO4 4314   8.906   0.895  14.684 -0.0402  0.1485 -0.0038
  349POPC   GL1 4315   8.892   0.902  15.145  0.3398  0.5185  0.0579
  349POPC   GL2 4316   8.930   1.169  15.280  0.0995 -0.0805  0.3775
  349POPC   C1A 4317   8.534   0.682  15.463  0.3299  0.0204  0.0460
  349POPC   D2A 4318   8.309   0.358  15.420 -0.3102  0.0230  0.0481
  349POPC   C3A 4319   8.073   0.361  15.786 -0.1174  0.2431  0.1486
  349POPC   C4A 4320   7.784   0.326  16.196  0.0473 -0.1312 -0.2240
  349POPC   C1B 4321   8.927   0.880  15.634  0.0714 -0.1472  0.0090
  349POPC   C2B 4322   8.548   0.678  15.967  0.1846  0.1256 -0.3596
  349POPC   C3B 4323   8.254   0.452  16.249  0.1790 -0.0087  0.0823
  349POPC   C4B 4324   8.350   0.168  16.612  0.0645  0.1938  0.0813
  350POPC   NC3 4325  11.654   0.866  15.244  0.3783 -0.1717  0.0577
  350POPC   PO4 4326  11.443   1.226  15.425 -0.0240 -0.0604  0.1720
  350POPC   GL1 4327  11.530   1.589  15.559  0.5496  0.4071  0.4545
  350POPC   GL2 4328  11.136   1.795  15.567  0.1185 -0.1676 -0.1317
  350POPC   C1A 4329  11.816   1.894  15.837 -0.3477 -0.4579 -0.3462
  350POPC   D2A 4330  11.777   2.376  16.153 -0.0928 -0.2241  0.0042
  350POPC   C3A 4331  12.115   2.373  16.409 -0.1318 -0.1023  0.0445
  350POPC   C4A 4332  12.161   2.209  16.750  0.1056 -0.1795  0.0120
  350POPC   C1B 4333  11.346   1.961  15.963 -0.0689 -0.3362  0.2251
  350POPC   C2B 4334  11.612   1.885  16.343  0.4178 -0.3503  0.0083
  350POPC   C3B 4335  11.587   1.732  16.727 -0.1499 -0.2611  0.0660
  350POPC   C4B 4336  11.573   1.759  17.205 -0.1874  0.1671  0.2073
  351POPC   NC3 4337   1.734   2.101  15.559  0.2316 -0.0042 -0.2809
  351POPC   PO4 4338   1.686   1.700  15.296  0.0297 -0.2655 -0.0061
  351POPC   GL1 4339   1.734   1.700  15.824 -0.0818 -0.2181 -0.2333
  351POPC   GL2 4340   2.092   1.750  15.925  0.0087  0.1266 -0.3589
  351POPC   C1A 4341   1.734   1.897  16.266  0.1594  0.1568 -0.1776
  351POPC   D2A 4342   1.670   1.860  16.715 -0.2230  0.0963 -0.1161
  351POPC   C3A 4343   1.899   1.466  16.810  0.1025 -0.2687  0.0136
  351POPC   C4A 4344   1.762   1.191  16.977  0.1652  0.0355 -0.1195
  351POPC   C1B 4345   2.214   1.614  16.348  0.1233  0.0716  0.2695
  351POPC   C2B 4346   2.289   1.093  16.423  0.1031  0.1342  0.0200
  351POPC   C3B 4347   1.968   0.842  16.650 -0.0992 -0.2974 -0.1919
  351POPC   C4B 4348   1.484   0.728  16.632  0.1746 -0.4656 -0.2334
  352POPC   NC3 4349   3.978   4.952  15.700 -0.0990  0.2668  0.1447
  352POPC   PO4 4350   4.099   5.321  15.532  0.0430  0.0800 -0.0725
  352POPC   GL1 4351   4.112   5.534  15.913 -0.1502  0.0705 -0.1513
  352POPC   GL2 4352   3.994   5.866  15.879  0.0392 -0.0510  0.0687
  352POPC   C1A 4353   3.999   5.654  16.394  0.1075 -0.3369  0.1468
  352POPC   D2A 4354   4.198   5.725  16.728 -0.1717  0.3122 -0.2022
  352POPC   C3A 4355   4.388   5.321  16.896 -0.1501 -0.2098 -0.0116
  352POPC   C4A 4356   4.641   5.136  17.187  0.3836 -0.0678 -0.1816
  352POPC   C1B 4357   3.656   5.853  16.045 -0.3162  0.1035  0.0402
  352POPC   C2B 4358   3.438   5.708  16.334  0.1974  0.1524 -0.0070
  352POPC   C3B 4359   3.591   5.616  16.695 -0.1374 -0.1248 -0.1787
  352POPC   C4B 4360   3.620   5.782  17.044 -0.2672 -0.0446  0.0653
  353POPC   NC3 4361   8.316   0.967  14.408  0.0459  0.2235  0.1206
  353POPC   PO4 4362   7.946   0.912  14.805 -0.1374 -0.0945  0.0369
  353POPC   GL1 4363   8.163   1.160  15.226  0.0290  0.4675  0.1742
  353POPC   GL2 4364   8.430   1.175  15.231 -0.2791  0.1357  0.0285
  353POPC   C1A 4365   8.072   1.342  15.573  0.3115  0.3992 -0.1067
  353POPC   D2A 4366   7.931   1.402  16.120 -0.1708 -0.5321  0.0964
  353POPC   C3A 4367   7.910   1.602  16.583  0.0642  0.0617  0.0668
  353POPC   C4A 4368   7.914   1.664  16.970  0.0682 -0.1845  0.1454
  353POPC   C1B 4369   8.536   1.216  15.712  0.2654  0.2169 -0.2870
  353POPC   C2B 4370   8.363   1.148  16.134  0.0182 -0.3403  0.1737
  353POPC   C3B 4371   8.299   1.167  16.596  0.0562 -0.1316  0.3492
  353POPC   C4B 4372   8.503   1.047  17.002 -0.0042  0.0959 -0.0512
  354POPC   NC3 4373   0.515   5.456  14.832 -0.0958 -0.2174 -0.0036
  354POPC   PO4 4374   0.362   5.154  15.162 -0.0395  0.0688  0.2055
  354POPC   GL1 4375   0.095   5.166  15.606 -0.1449 -0.3198 -0.2312
  354POPC   GL2 4376   0.227   4.997  15.916  0.2143 -0.0071  0.1673
  354POPC   C1A 4377   0.073   5.594  15.832  0.0142 -0.1931  0.1335
  354POPC   D2A 4378   0.150   5.706  16.121  0.1016 -0.0088  0.1563
  354POPC   C3A 4379   0.027   5.492  16.458 -0.0695 -0.3509  0.0256
  354POPC   C4A 4380  -0.147   5.500  16.889  0.4517  0.0738  0.1230
  354POPC   C1B 4381  -0.093   4.819  16.233 -0.0354 -0.0714  0.0568
  354POPC   C2B 4382  -0.560   4.662  16.512 -0.1386 -0.0288 -0.0590
  354POPC   C3B 4383  -0.571   4.416  16.924  0.1277 -0.0546 -0.2252
  354POPC   C4B 4384  -0.232   4.214  17.256 -0.0552  0.1484 -0.1620
  355POPC   NC3 4385   8.944   8.004  15.537  0.2879  0.1793 -0.0263
  355POPC   PO4 4386   8.719   7.604  15.264  0.1572  0.0133 -0.2126
  355POPC   GL1 4387   8.753   7.569  15.729 -0.1081  0.0330 -0.2677
  355POPC   GL2 4388   8.633   7.239  15.884  0.0279 -0.2210 -0.2136
  355POPC   C1A 4389   8.765   7.695  16.224  0.0180 -0.1692  0.2332
  355POPC   D2A 4390   8.708   7.773  16.701 -0.2193 -0.3631  0.2281
  355POPC   C3A 4391   8.285   7.793  16.842  0.0656 -0.1883  0.0290
  355POPC   C4A 4392   7.856   7.767  16.952 -0.0671  0.0446  0.0408
  355POPC   C1B 4393   8.610   7.258  16.370 -0.0323  0.1753 -0.1407
  355POPC   C2B 4394   8.632   7.332  16.784  0.5399 -0.0718 -0.0764
  355POPC   C3B 4395   8.343   7.405  17.140 -0.1444 -0.0185 -0.0540
  355POPC   C4B 4396   8.149   7.591  17.405  0.0925 -0.2145 -0.0532
  356POPC   NC3 4397   0.053   9.292  15.232 -0.1090  0.1806 -0.2393
  356POPC   PO4 4398  -0.269   9.419  15.271  0.0873 -0.1251  0.0948
  356POPC   GL1 4399  -0.116   9.598  15.694 -0.1555 -0.0818  0.0517
  356POPC   GL2 4400   0.057   9.401  15.762  0.0446  0.1345 -0.0959
  356POPC   C1A 4401  -0.284   9.762  16.062 -0.1533  0.0225 -0.0752
  356POPC   D2A 4402  -0.537  10.102  16.335 -0.0518  0.2458  0.2907
  356POPC   C3A 4403  -0.481  10.156  16.793  0.0004 -0.0581 -0.0753
  356POPC   C4A 4404  -0.527  10.280  17.223  0.5914  0.0973 -0.0184
  356POPC   C1B 4405  -0.057   9.384  16.183  0.1334  0.1919 -0.0031
  356POPC   C2B 4406  -0.352   9.386  16.521 -0.0327  0.0710 -0.2511
  356POPC   C3B 4407  -0.682   9.543  16.645  0.0062 -0.2433 -0.1665
  356POPC   C4B 4408  -0.990   9.735  16.849  0.2532 -0.0994 -0.2904
  357POPC   NC3 4409   4.237   9.201  15.018  0.0878 -0.0838 -0.0703
  357POPC   PO4 4410   3.910   8.989  15.277  0.1338 -0.4718  0.2411
  357POPC   GL1 4411   4.035   9.173  15.645  0.1557  0.2661  0.2134
  357POPC   GL2 4412   4.050   9.008  15.886  0.2302  0.5913  0.1487
  357POPC   C1A 4413   3.993   9.608  15.800 -0.3383 -0.0926 -0.2010
  357POPC   D2A 4414   4.022   9.653  16.258  0.3982 -0.2167  0.2370
  357POPC   C3A 4415   4.200   9.431  16.580 -0.0304  0.1169  0.1530
  357POPC   C4A 4416   4.414   9.529  17.032 -0.2514 -0.1087 -0.0078
  357POPC   C1B 4417   4.260   9.006  16.295 -0.3194 -0.2177 -0.6170
  357POPC   C2B 4418   4.193   8.888  16.755 -0.4336 -0.0926 -0.0197
  357POPC   C3B 4419   4.188   9.119  17.151 -0.0333 -0.2499 -0.1259
  357POPC   C4B 4420   4.217   9.285  17.519  0.0220 -0.1707 -0.1212
  358POPC   NC3 4421   2.579  10.207  15.306 -0.2804 -0.0211  0.2712
  358POPC   PO4 4422   2.432  10.627  15.528  0.3692 -0.2109  0.0630
  358POPC   GL1 4423   2.421  10.561  15.982  0.0350 -0.3317 -0.0870
  358POPC   GL2 4424   2.087  10.639  16.015  0.2476 -0.0461 -0.1017
  358POPC   C1A 4425   2.525  10.795  16.258  0.0755  0.0580 -0.0560
  358POPC   D2A 4426   2.651  10.822  16.692  0.0356  0.2022  0.1618
  358POPC   C3A 4427   2.567  10.906  17.119 -0.0720 -0.0623 -0.4499
  358POPC   C4A 4428   2.834  11.117  17.287 -0.2286  0.1105 -0.0323
  358POPC   C1B 4429   2.067  10.318  16.267  0.3680  0.1470 -0.2851
  358POPC   C2B 4430   2.132  10.080  16.648  0.0794 -0.1798  0.2540
  358POPC   C3B 4431   2.124  10.256  17.031  0.1696 -0.1242  0.0001
  358POPC   C4B 4432   2.276  10.558  17.332 -0.1348  0.4247  0.1118
  359POPC   NC3 4433  10.972   4.945  14.704  0.0467  0.3817  0.0422
  359POPC   PO4 4434  11.000   5.286  15.017 -0.3015 -0.2382 -0.1251
  359POPC   GL1 4435  11.151   5.121  15.404 -0.0385 -0.0397  0.3254
  359POPC   GL2 4436  11.518   5.087  15.493 -0.2419  0.1055  0.0176
  359POPC   C1A 4437  11.235   5.178  15.914  0.3032 -0.2880  0.0123
  359POPC   D2A 4438  11.461   4.971  16.168 -0.0396  0.1769 -0.1200
  359POPC   C3A 4439  11.318   4.971  16.569  0.1973 -0.2564  0.2100
  359POPC   C4A 4440  11.243   4.729  17.014  0.2047  0.1150 -0.3274
  359POPC   C1B 4441  11.333   4.739  15.715 -0.1877 -0.4508  0.2935
  359POPC   C2B 4442  11.400   4.432  16.075 -0.0094 -0.2514 -0.0146
  359POPC   C3B 4443  11.448   4.225  16.445  0.0765 -0.0647  0.0313
  359POPC   C4B 4444  11.238   4.247  16.826  0.3744 -0.2175 -0.2136
  360POPC   NC3 4445   5.833   9.864  14.715  0.1601 -0.0579 -0.1678
  360POPC   PO4 4446   5.844   9.682  15.148  0.0700 -0.1558  0.1543
  360POPC   GL1 4447   5.978   9.936  15.521  0.0639 -0.4025 -0.0263
  360POPC   GL2 4448   5.910   9.661  15.766  0.0535  0.1204  0.1102
  360POPC   C1A 4449   5.936  10.160  15.831  0.1458  0.2561 -0.0285
  360POPC   D2A 4450   5.870  10.402  16.277 -0.0993  0.1927 -0.0027
  360POPC   C3A 4451   6.295  10.534  16.287  0.3587  0.0173 -0.0708
  360POPC   C4A 4452   6.705  10.465  16.369  0.3479 -0.0350  0.1109
  360POPC   C1B 4453   5.995   9.404  16.112  0.0561 -0.2490 -0.5132
  360POPC   C2B 4454   6.273   9.067  16.274  0.2065 -0.2114  0.2818
  360POPC   C3B 4455   6.700   9.123  16.460  0.0339  0.0928 -0.0087
  360POPC   C4B 4456   7.203   9.083  16.688 -0.1543 -0.1250  0.0730
  361POPC   NC3 4457   7.483   0.905  14.576 -0.3095 -0.3153 -0.2943
  361POPC   PO4 4458   7.483   1.203  14.891 -0.0094  0.3241  0.0128
  361POPC   GL1 4459   7.692   1.159  15.332 -0.0651 -0.0794  0.0810
  361POPC   GL2 4460   7.475   1.384  15.463 -0.1257  0.1429 -0.1121
  361POPC   C1A 4461   7.696   1.094  15.803  0.1592  0.1448  0.2775
  361POPC   D2A 4462   7.472   1.272  16.164 -0.1108 -0.0266  0.3916
  361POPC   C3A 4463   7.215   1.005  16.345 -0.0040  0.2813  0.1636
  361POPC   C4A 4464   6.972   1.043  16.789 -0.2696  0.2893  0.2076
  361POPC   C1B 4465   7.739   1.624  15.777  0.4607 -0.1546  0.1630
  361POPC   C2B 4466   7.575   1.720  16.180  0.1827 -0.1769 -0.0911
  361POPC   C3B 4467   7.246   2.043  16.426  0.1706  0.3305  0.0540
  361POPC   C4B 4468   6.976   2.054  16.715  0.2496 -0.0579 -0.0115
  362POPC   NC3 4469   6.339   5.125  14.890  0.2982 -0.1902 -0.2977
  362POPC   PO4 4470   6.172   4.802  15.090  0.1406  0.1588 -0.0642
  362POPC   GL1 4471   6.154   4.662  15.579 -0.1003 -0.0278  0.1723
  362POPC   GL2 4472   5.939   4.465  15.766  0.0773  0.0286 -0.1981
  362POPC   C1A 4473   6.415   4.294  15.744  0.3315 -0.1834 -0.3966
  362POPC   D2A 4474   6.851   4.096  15.909  0.0099  0.1023  0.2763
  362POPC   C3A 4475   6.979   4.416  16.254  0.0913 -0.3247 -0.2002
  362POPC   C4A 4476   6.777   4.617  16.550  0.1555  0.1021  0.0364
  362POPC   C1B 4477   6.016   4.631  16.200 -0.0370 -0.2629  0.0810
  362POPC   C2B 4478   6.123   4.503  16.589  0.1195 -0.3349  0.1429
  362POPC   C3B 4479   6.490   4.330  16.824  0.0727 -0.0559 -0.2527
  362POPC   C4B 4480   6.743   4.066  17.050 -0.0176  0.1207 -0.1241
  363POPC   NC3 4481   9.703   7.608  15.640  0.2577 -0.1195  0.3207
  363POPC   PO4 4482   9.485   7.959  15.546 -0.0233  0.0018 -0.0290
  363POPC   GL1 4483   9.622   8.138  15.974  0.3146  0.0488  0.1163
  363POPC   GL2 4484   9.884   8.071  16.093  0.0330 -0.3995 -0.1471
  363POPC   C1A 4485   9.485   7.932  16.381 -0.0530  0.1954 -0.0308
  363POPC   D2A 4486   9.121   8.012  16.562  0.1334  0.1225  0.2861
  363POPC   C3A 4487   9.126   8.097  16.968 -0.2139  0.1717  0.1055
  363POPC   C4A 4488   9.364   8.319  17.283 -0.2676 -0.2862  0.2411
  363POPC   C1B 4489   9.983   7.967  16.496 -0.2152 -0.1723  0.0951
  363POPC   C2B 4490   9.643   7.826  16.842  0.0220  0.1098 -0.0031
  363POPC   C3B 4491   9.352   7.676  16.821 -0.3298 -0.0431  0.0170
  363POPC   C4B 4492   9.051   7.585  17.003 -0.0186  0.2272  0.0649
  364POPC   NC3 4493  11.272   8.845  15.595  0.3758 -0.0455 -0.2883
  364POPC   PO4 4494  11.317   8.993  15.946 -0.0010  0.1000 -0.2138
  364POPC   GL1 4495  11.680   8.713  16.146 -0.0215  0.1434  0.2114
  364POPC   GL2 4496  11.750   9.044  16.229 -0.0419  0.0160  0.2341
  364POPC   C1A 4497  12.098   8.498  16.268 -0.0675 -0.1660  0.1114
  364POPC   D2A 4498  12.272   8.211  16.544 -0.0056  0.2941  0.2742
  364POPC   C3A 4499  12.109   8.287  16.959 -0.1032 -0.2338 -0.1578
  364POPC   C4A 4500  12.222   8.205  17.260 -0.3206 -0.0573  0.3104
  364POPC   C1B 4501  11.792   8.877  16.579 -0.1218 -0.2956  0.1246
  364POPC   C2B 4502  11.745   9.038  16.953  0.2484 -0.3577  0.2235
  364POPC   C3B 4503  11.635   9.202  17.267 -0.0208 -0.1840 -0.3864
  364POPC   C4B 4504  11.706   9.307  17.658 -0.0795 -0.0838  0.1517
  365POPC   NC3 4505   3.511   0.788  15.748  0.1175 -0.2493 -0.0753
  365POPC   PO4 4506   3.284   1.137  15.806  0.0211  0.1011  0.0710
  365POPC   GL1 4507   3.593   1.128  16.117  0.0939 -0.0408 -0.0354
  365POPC   GL2 4508   3.647   0.788  16.232 -0.4146 -0.3331 -0.1356
  365POPC   C1A 4509   3.886   1.201  16.467  0.0813 -0.0798 -0.1994
  365POPC   D2A 4510   4.295   1.210  16.704  0.0615 -0.0142  0.1551
  365POPC   C3A 4511   4.537   0.987  16.513  0.1353  0.1161 -0.2639
  365POPC   C4A 4512   4.821   0.549  16.484 -0.1758 -0.2579  0.0586
  365POPC   C1B 4513   3.441   0.845  16.582  0.1006  0.1298 -0.0847
  365POPC   C2B 4514   3.362   0.836  17.056 -0.1302  0.0402  0.1574
  365POPC   C3B 4515   3.058   0.810  17.388  0.2234 -0.3143  0.3735
  365POPC   C4B 4516   2.643   0.740  17.678 -0.0612  0.0129  0.0453
  366POPC   NC3 4517   1.059  11.618  15.182  0.0894 -0.0429 -0.2981
  366POPC   PO4 4518   0.806  11.421  15.464 -0.1898 -0.0358 -0.0833
  366POPC   GL1 4519   0.732  11.707  15.790 -0.0381 -0.0776  0.2500
  366POPC   GL2 4520   0.760  11.426  15.995  0.1364 -0.1183 -0.1863
  366POPC   C1A 4521   0.490  11.816  16.191  0.0235  0.0649  0.1178
  366POPC   D2A 4522   0.808  11.901  16.520 -0.3430  0.5744 -0.0982
  366POPC   C3A 4523   0.734  12.010  16.895  0.1388 -0.1396  0.1723
  366POPC   C4A 4524   0.321  12.141  17.008  0.0454  0.1589 -0.3992
  366POPC   C1B 4525   0.723  11.436  16.462 -0.4778  0.0753 -0.0272
  366POPC   C2B 4526   0.974  11.409  16.858  0.3000  0.0159  0.0851
  366POPC   C3B 4527   1.408  11.330  17.170  0.3101 -0.2422 -0.0201
  366POPC   C4B 4528   1.713  11.261  17.520 -0.1063  0.0235 -0.1700
  367POPC   NC3 4529   1.423   3.706  15.506  0.2568 -0.1295 -0.1115
  367POPC   PO4 4530   1.100   3.887  15.482  0.2523  0.2401  0.0513
  367POPC   GL1 4531   0.742   3.909  15.871  0.3371  0.1224 -0.1643
  367POPC   GL2 4532   0.332   3.866  15.958 -0.2105 -0.2862 -0.1840
  367POPC   C1A 4533   0.779   3.752  16.274 -0.0261  0.3618 -0.3235
  367POPC   D2A 4534   0.655   3.921  16.765 -0.3692 -0.3854 -0.1512
  367POPC   C3A 4535   0.802   4.341  16.829  0.1951  0.2580  0.2346
  367POPC   C4A 4536   0.912   4.683  16.919  0.0895 -0.0234 -0.1221
  367POPC   C1B 4537   0.264   3.681  16.270 -0.0911  0.0215  0.0825
  367POPC   C2B 4538   0.112   3.748  16.610 -0.0321 -0.2400  0.0720
  367POPC   C3B 4539  -0.073   3.668  17.034  0.0117  0.0274  0.1546
  367POPC   C4B 4540  -0.318   3.679  17.269 -0.1904 -0.0707  0.0111
  368POPC   NC3 4541   5.910   8.284  15.505  0.2673  0.1799 -0.0812
  368POPC   PO4 4542   5.917   7.936  15.683  0.0956 -0.1335  0.2824
  368POPC   GL1 4543   5.830   7.804  16.038 -0.1747  0.1268 -0.2137
  368POPC   GL2 4544   5.419   7.745  15.987  0.2156  0.2457  0.2262
  368POPC   C1A 4545   5.746   7.807  16.458 -0.2528  0.4904 -0.0062
  368POPC   D2A 4546   5.946   8.002  16.887  0.1292  0.1271  0.1223
  368POPC   C3A 4547   6.376   8.203  16.916  0.2141  0.2435 -0.1965
  368POPC   C4A 4548   6.849   8.117  16.961  0.0021 -0.1497 -0.1569
  368POPC   C1B 4549   5.428   7.445  16.359 -0.0026 -0.1269  0.1423
  368POPC   C2B 4550   5.340   7.450  16.683  0.2468 -0.0561 -0.0486
  368POPC   C3B 4551   5.455   7.190  17.071 -0.2760 -0.1679 -0.2143
  368POPC   C4B 4552   5.489   6.763  17.254  0.1071  0.1442 -0.1061
  369POPC   NC3 4553   7.447   6.586  15.483  0.0116 -0.2018 -0.2059
  369POPC   PO4 4554   7.358   6.960  15.604 -0.1676 -0.3214  0.2182
  369POPC   GL1 4555   7.294   6.847  15.968 -0.3080 -0.2260 -0.5050
  369POPC   GL2 4556   7.335   6.571  16.029  0.1390  0.1711 -0.0962
  369POPC   C1A 4557   7.061   7.033  16.397  0.0427  0.3255 -0.1754
  369POPC   D2A 4558   7.162   7.467  16.385 -0.0993 -0.3191  0.0334
  369POPC   C3A 4559   7.669   7.616  16.367 -0.0046 -0.1279  0.2242
  369POPC   C4A 4560   8.032   7.475  16.566  0.3215  0.1121 -0.0508
  369POPC   C1B 4561   7.507   6.255  16.224  0.1788  0.0113  0.4071
  369POPC   C2B 4562   7.456   6.208  16.676  0.1621 -0.1152  0.0051
  369POPC   C3B 4563   7.514   5.910  16.964  0.2650  0.0853  0.0022
  369POPC   C4B 4564   7.809   5.653  16.962 -0.0635 -0.0710 -0.2409
  370POPC   NC3 4565  10.503  10.834  14.977 -0.2097  0.0351 -0.3076
  370POPC   PO4 4566  10.617  11.063  15.337 -0.1636 -0.1579 -0.1556
  370POPC   GL1 4567  10.517  11.007  15.656  0.2410  0.1574  0.0329
  370POPC   GL2 4568  10.238  11.026  15.740  0.1762 -0.3583  0.1147
  370POPC   C1A 4569  10.666  11.006  16.099  0.0015  0.3549 -0.2310
  370POPC   D2A 4570  10.693  10.663  16.365 -0.3237 -0.0844 -0.0997
  370POPC   C3A 4571  11.112  10.663  16.515 -0.0514  0.0816 -0.1815
  370POPC   C4A 4572  11.452  10.954  16.600  0.0393 -0.0853  0.0248
  370POPC   C1B 4573   9.913  11.291  15.995 -0.1755 -0.1254  0.1243
  370POPC   C2B 4574   9.708  11.326  16.395  0.1527 -0.0456  0.1622
  370POPC   C3B 4575   9.701  11.373  16.836 -0.0311  0.2794 -0.1823
  370POPC   C4B 4576   9.976  11.710  17.105  0.2544  0.0031  0.2097
  371POPC   NC3 4577   9.832  12.175  14.894 -0.0230  0.0832  0.2231
  371POPC   PO4 4578   9.715  11.968  15.279 -0.3539 -0.1404  0.1984
  371POPC   GL1 4579   9.877  12.258  15.675 -0.2043  0.0027  0.4493
  371POPC   GL2 4580  10.163  12.159  15.840 -0.0730  0.1341 -0.0874
  371POPC   C1A 4581   9.665  12.248  16.095  0.1110  0.0388  0.2025
  371POPC   D2A 4582   9.523  12.462  16.438  0.2792  0.2250 -0.1092
  371POPC   C3A 4583   9.329  12.450  16.908 -0.2170  0.5205 -0.2330
  371POPC   C4A 4584   9.026  12.553  17.232 -0.0278  0.0072 -0.2592
  371POPC   C1B 4585  10.092  12.225  16.359  0.0691  0.1988 -0.3937
  371POPC   C2B 4586  10.211  12.541  16.773  0.0272 -0.2491  0.2203
  371POPC   C3B 4587  10.041  12.706  17.162  0.0029  0.1141  0.1756
  371POPC   C4B 4588  10.085  12.600  17.667  0.1378  0.1780  0.2265
  372POPC   NC3 4589   8.935   2.756  15.002 -0.1884  0.0584 -0.1685
  372POPC   PO4 4590   8.537   2.666  15.116 -0.0405 -0.3787  0.1077
  372POPC   GL1 4591   8.646   2.847  15.477 -0.1709 -0.1644  0.2099
  372POPC   GL2 4592   8.836   2.804  15.722  0.3384  0.0826 -0.0586
  372POPC   C1A 4593   8.536   3.166  15.993  0.1197  0.1221 -0.0223
  372POPC   D2A 4594   8.338   3.206  16.372  0.0710 -0.0106  0.2463
  372POPC   C3A 4595   8.416   2.945  16.699  0.0968 -0.1897  0.0990
  372POPC   C4A 4596   8.818   2.815  16.879 -0.1741  0.0151 -0.2900
  372POPC   C1B 4597   8.694   2.748  16.149  0.0480 -0.0753  0.0777
  372POPC   C2B 4598   8.629   2.394  16.506  0.1300 -0.0007 -0.3842
  372POPC   C3B 4599   8.447   2.339  16.873  0.0792 -0.2098  0.1148
  372POPC   C4B 4600   8.092   2.118  17.103  0.1222  0.0319  0.2118
  373POPC   NC3 4601   6.930  10.672  14.541 -0.3273 -0.2523 -0.1407
  373POPC   PO4 4602   6.808  10.892  14.877 -0.6031 -0.1510  0.3058
  373POPC   GL1 4603   6.946  10.811  15.282 -0.2513 -0.1990 -0.0175
  373POPC   GL2 4604   7.188  10.692  15.200  0.0617  0.1361  0.0316
  373POPC   C1A 4605   7.078  10.873  15.694 -0.2126 -0.0682 -0.4025
  373POPC   D2A 4606   7.413  11.106  15.759 -0.2910  0.1283  0.0163
  373POPC   C3A 4607   7.849  11.025  15.975 -0.0911 -0.2697 -0.2245
  373POPC   C4A 4608   8.014  10.705  16.381 -0.3921 -0.2862 -0.0503
  373POPC   C1B 4609   7.482  10.557  15.579  0.1965 -0.1493 -0.4016
  373POPC   C2B 4610   7.638  10.469  15.941 -0.1176  0.1955 -0.0832
  373POPC   C3B 4611   7.829  10.294  16.372  0.1636  0.0066  0.0569
  373POPC   C4B 4612   8.245  10.226  16.548  0.1077  0.1246 -0.4092
  374POPC   NC3 4613  12.121   4.852  14.609 -0.1371  0.2262 -0.4271
  374POPC   PO4 4614  11.852   4.587  14.923  0.3391  0.3555  0.0206
  374POPC   GL1 4615  11.771   4.663  15.419  0.0331  0.1883  0.0542
  374POPC   GL2 4616  11.746   4.504  15.624 -0.1312  0.0041 -0.3384
  374POPC   C1A 4617  11.844   4.919  15.841 -0.3089  0.0500  0.2396
  374POPC   D2A 4618  11.945   5.267  16.020 -0.0309 -0.2046  0.0656
  374POPC   C3A 4619  11.794   5.256  16.482  0.0847  0.2777  0.0391
  374POPC   C4A 4620  11.735   5.020  16.853 -0.0174  0.3610 -0.0824
  374POPC   C1B 4621  11.985   4.399  16.029 -0.2654 -0.0122 -0.1273
  374POPC   C2B 4622  12.320   4.285  16.178 -0.0226  0.1779  0.0633
  374POPC   C3B 4623  12.659   4.222  16.507 -0.1726 -0.0441  0.1375
  374POPC   C4B 4624  12.517   4.256  16.917 -0.3359  0.2315  0.0073
  375POPC   NC3 4625   3.119  11.174  15.466  0.1354 -0.1619 -0.1677
  375POPC   PO4 4626   3.190  11.471  15.827 -0.0628  0.3361  0.1095
  375POPC   GL1 4627   3.007  11.413  16.204  0.2149  0.0242 -0.0616
  375POPC   GL2 4628   3.071  11.789  16.248  0.2800 -0.0534  0.1204
  375POPC   C1A 4629   2.710  11.279  16.448 -0.0380  0.0981 -0.1971
  375POPC   D2A 4630   2.671  11.384  16.899 -0.0799 -0.0195 -0.0226
  375POPC   C3A 4631   2.233  11.260  17.139 -0.1618 -0.3946  0.0178
  375POPC   C4A 4632   1.850  11.195  16.925  0.1161 -0.1599  0.1964
  375POPC   C1B 4633   2.911  11.766  16.658  0.1298 -0.1785 -0.0182
  375POPC   C2B 4634   2.584  11.915  16.845 -0.2990 -0.1021  0.4414
  375POPC   C3B 4635   2.358  11.858  17.134 -0.3758  0.2187 -0.1539
  375POPC   C4B 4636   2.212  11.968  17.430  0.1374  0.0643  0.0271
  376POPC   NC3 4637   1.838   4.456  15.538  0.1630 -0.1999  0.0433
  376POPC   PO4 4638   1.386   4.448  15.473  0.1677  0.1015  0.1222
  376POPC   GL1 4639   1.406   4.182  15.823  0.0351 -0.4086  0.1186
  376POPC   GL2 4640   1.315   4.426  16.114  0.0976 -0.3065  0.0029
  376POPC   C1A 4641   1.260   3.884  16.129  0.2504  0.2224 -0.1634
  376POPC   D2A 4642   1.456   3.541  16.325  0.1088  0.2663 -0.1911
  376POPC   C3A 4643   1.471   3.521  16.824 -0.1290 -0.2069 -0.2902
  376POPC   C4A 4644   1.620   3.288  17.180 -0.2797 -0.0147 -0.0686
  376POPC   C1B 4645   1.202   4.642  16.467  0.0521  0.0696  0.0423
  376POPC   C2B 4646   1.296   5.099  16.560  0.3370 -0.3257 -0.0206
  376POPC   C3B 4647   1.417   5.260  16.949  0.2268  0.0218 -0.1802
  376POPC   C4B 4648   1.254   5.430  17.296  0.1907 -0.2280 -0.0545
  377POPC   NC3 4649   2.202   5.011  14.785 -0.0714 -0.0947 -0.0520
  377POPC   PO4 4650   2.148   4.908  15.290 -0.0821 -0.0938 -0.2347
  377POPC   GL1 4651   2.183   4.729  15.767 -0.2746  0.2915  0.1999
  377POPC   GL2 4652   1.971   4.942  16.023 -0.1298  0.2705  0.2844
  377POPC   C1A 4653   2.387   4.684  16.133  0.3462  0.1317 -0.1531
  377POPC   D2A 4654   2.745   4.852  16.391  0.0590  0.1107  0.2675
  377POPC   C3A 4655   2.700   5.281  16.519  0.1484 -0.1798 -0.0820
  377POPC   C4A 4656   2.947   5.572  16.745 -0.2570  0.0687 -0.0562
  377POPC   C1B 4657   1.657   4.812  16.353 -0.4901  0.3554 -0.1119
  377POPC   C2B 4658   1.598   4.497  16.664  0.0074 -0.0753  0.1378
  377POPC   C3B 4659   1.299   4.439  17.016  0.1120  0.1913 -0.2095
  377POPC   C4B 4660   0.934   4.365  17.318  0.0951 -0.1930  0.1701
  378POPC   NC3 4661   2.997   0.572  15.964  0.2230 -0.2483  0.1454
  378POPC   PO4 4662   3.366   0.307  15.787 -0.1115  0.1599  0.0937
  378POPC   GL1 4663   3.499   0.282  16.207  0.1167  0.1996 -0.1234
  378POPC   GL2 4664   3.231   0.435  16.343  0.0530 -0.3485 -0.3422
  378POPC   C1A 4665   3.713   0.340  16.544  0.2140  0.1612  0.0853
  378POPC   D2A 4666   3.737   0.599  16.920  0.0745 -0.1662 -0.2281
  378POPC   C3A 4667   3.919   0.608  17.266 -0.1812 -0.0885 -0.0534
  378POPC   C4A 4668   4.185   0.495  17.751 -0.3177 -0.0365  0.0247
  378POPC   C1B 4669   3.021   0.498  16.661 -0.0084 -0.1764 -0.1545
  378POPC   C2B 4670   3.248   0.300  17.106 -0.1023  0.1424  0.0102
  378POPC   C3B 4671   3.589   0.100  17.184 -0.3149 -0.1960  0.0719
  378POPC   C4B 4672   3.994   0.195  17.045 -0.2310 -0.1063 -0.0574
  379POPC   NC3 4673   3.207   6.898  15.409 -0.2232  0.0902  0.1667
  379POPC   PO4 4674   2.934   6.751  15.737 -0.1759 -0.1937  0.2114
  379POPC   GL1 4675   2.744   6.844  16.170 -0.2334  0.2403 -0.0881
  379POPC   GL2 4676   3.042   6.574  16.320 -0.0687  0.1202  0.0237
  379POPC   C1A 4677   2.871   7.058  16.542 -0.0871  0.3694 -0.0263
  379POPC   D2A 4678   3.180   7.214  16.820  0.0576 -0.1700 -0.1025
  379POPC   C3A 4679   3.243   7.354  17.193  0.0059  0.0194 -0.2281
  379POPC   C4A 4680   3.466   7.438  17.591 -0.0385 -0.3080 -0.3742
  379POPC   C1B 4681   3.230   6.661  16.748  0.2168  0.3419 -0.0318
  379POPC   C2B 4682   3.534   6.723  17.152 -0.1711  0.2970 -0.1661
  379POPC   C3B 4683   3.913   6.571  17.509 -0.0698  0.1640 -0.2206
  379POPC   C4B 4684   4.372   6.708  17.612 -0.1498  0.1322 -0.2212
  380POPC   NC3 4685   0.035   7.015  15.074 -0.0940  0.0849 -0.1263
  380POPC   PO4 4686  -0.226   7.127  15.524  0.0735 -0.0995 -0.0039
  380POPC   GL1 4687  -0.168   7.131  15.905  0.1652 -0.0979  0.2863
  380POPC   GL2 4688  -0.155   6.765  15.914  0.0455  0.1104  0.0935
  380POPC   C1A 4689  -0.338   7.061  16.272  0.0002  0.2826 -0.1680
  380POPC   D2A 4690  -0.653   7.111  16.615 -0.3754  0.4730  0.1815
  380POPC   C3A 4691  -0.938   6.910  16.825 -0.4055 -0.1009  0.0716
  380POPC   C4A 4692  -0.943   6.533  16.980 -0.2449  0.0803  0.2678
  380POPC   C1B 4693  -0.101   6.604  16.271  0.1230  0.2038  0.1877
  380POPC   C2B 4694  -0.019   6.761  16.637  0.0542 -0.0923 -0.1283
  380POPC   C3B 4695  -0.126   6.894  17.051 -0.2898 -0.0099  0.1590
  380POPC   C4B 4696  -0.582   6.883  17.223  0.1341  0.0982  0.1958
  381POPC   NC3 4697   7.012  12.204  14.928  0.2526  0.2259 -0.3387
  381POPC   PO4 4698   6.938  11.782  15.044  0.1133 -0.2630  0.1551
  381POPC   GL1 4699   6.608  11.687  15.568  0.2707 -0.0549 -0.3122
  381POPC   GL2 4700   6.790  11.511  15.702  0.0040  0.1124  0.0017
  381POPC   C1A 4701   6.654  11.829  16.051 -0.1599 -0.0329 -0.0078
  381POPC   D2A 4702   6.867  12.108  16.185 -0.2549  0.0303  0.2400
  381POPC   C3A 4703   6.888  12.501  16.304  0.2200 -0.1409 -0.3449
  381POPC   C4A 4704   6.888  12.929  16.129  0.2738  0.3850 -0.1589
  381POPC   C1B 4705   7.043  11.339  15.989  0.4922 -0.3373  0.2114
  381POPC   C2B 4706   7.385  11.330  16.288  0.3090 -0.1298  0.0704
  381POPC   C3B 4707   7.735  11.187  16.550  0.1124 -0.2541 -0.1665
  381POPC   C4B 4708   8.047  10.977  16.838  0.0054 -0.2827  0.1896
  382POPC   NC3 4709   2.499   6.461  15.813  0.2140 -0.1531 -0.1381
  382POPC   PO4 4710   2.151   6.351  15.545  0.6068  0.1312  0.1039
  382POPC   GL1 4711   2.049   6.516  16.016 -0.1009  0.3209  0.0964
  382POPC   GL2 4712   2.220   6.780  16.047  0.1597 -0.2327 -0.2009
  382POPC   C1A 4713   1.921   6.471  16.385  0.1020 -0.0903  0.1133
  382POPC   D2A 4714   1.718   6.270  16.735  0.0115 -0.0527  0.1558
  382POPC   C3A 4715   1.245   6.267  16.806  0.2274 -0.0485 -0.0015
  382POPC   C4A 4716   1.205   6.537  17.106  0.1558 -0.0242 -0.2382
  382POPC   C1B 4717   2.394   6.800  16.542  0.4566  0.0468 -0.1262
  382POPC   C2B 4718   2.667   6.737  16.874  0.2333 -0.3219  0.2925
  382POPC   C3B 4719   2.565   6.603  17.271 -0.1411 -0.1181 -0.1694
  382POPC   C4B 4720   2.746   6.674  17.713  0.3683  0.0015 -0.1899
  383POPC   NC3 4721   5.926   5.553  15.068  0.2426 -0.2460 -0.3514
  383POPC   PO4 4722   6.302   5.585  15.079  0.1027  0.1431  0.0531
  383POPC   GL1 4723   6.239   5.676  15.527 -0.0916 -0.0195 -0.1553
  383POPC   GL2 4724   5.983   5.642  15.598  0.0978  0.2314 -0.0406
  383POPC   C1A 4725   6.243   5.756  16.030  0.2384  0.2617 -0.0276
  383POPC   D2A 4726   6.417   5.845  16.313 -0.0574  0.1946  0.0713
  383POPC   C3A 4727   6.611   5.679  16.582 -0.0991  0.2720  0.1682
  383POPC   C4A 4728   6.687   5.286  16.890 -0.1423  0.2283 -0.1735
  383POPC   C1B 4729   6.015   5.341  15.875  0.4739 -0.1354 -0.1271
  383POPC   C2B 4730   6.036   5.127  16.144  0.2615  0.2097  0.0094
  383POPC   C3B 4731   5.993   5.015  16.646  0.3437  0.1490 -0.0959
  383POPC   C4B 4732   5.898   4.814  16.971 -0.0479  0.2676 -0.3118
  384POPC   NC3 4733   9.256   2.182  15.149 -0.2272  0.1087 -0.0392
  384POPC   PO4 4734   8.863   2.239  15.075 -0.0229  0.2819 -0.1002
  384POPC   GL1 4735   8.839   2.360  15.494  0.1458 -0.4435 -0.3800
  384POPC   GL2 4736   9.159   2.496  15.602 -0.2437 -0.0176  0.1609
  384POPC   C1A 4737   8.789   2.296  16.004  0.0992  0.0318 -0.1499
  384POPC   D2A 4738   8.537   2.043  16.206  0.2322 -0.3087 -0.2777
  384POPC   C3A 4739   8.836   1.886  16.533 -0.3812  0.2469 -0.2114
  384POPC   C4A 4740   9.011   1.877  16.893 -0.3716 -0.1031 -0.1247
  384POPC   C1B 4741   9.231   2.590  16.080 -0.0959 -0.0661 -0.1711
  384POPC   C2B 4742   9.561   2.604  16.238  0.0228 -0.1657  0.1334
  384POPC   C3B 4743   9.669   2.490  16.647 -0.1533  0.0687 -0.0390
  384POPC   C4B 4744   9.925   2.467  16.927  0.0177  0.0640 -0.2416
  385POPC   NC3 4745   9.164   6.369  15.478 -0.2617 -0.0208 -0.0437
  385POPC   PO4 4746   9.364   6.791  15.630  0.0586  0.0338  0.3086
  385POPC   GL1 4747   9.577   6.598  15.928 -0.0682 -0.0470  0.1280
  385POPC   GL2 4748   9.875   6.661  15.872  0.4282  0.0767 -0.3183
  385POPC   C1A 4749   9.580   6.346  16.346  0.1378  0.1838 -0.3882
  385POPC   D2A 4750   9.861   6.361  16.749 -0.0196  0.0778 -0.0488
  385POPC   C3A 4751  10.068   6.670  17.063 -0.0548  0.0341  0.0748
  385POPC   C4A 4752  10.428   6.664  17.301  0.0491 -0.1258 -0.3249
  385POPC   C1B 4753   9.943   6.644  16.324  0.3325  0.1492  0.1789
  385POPC   C2B 4754   9.990   6.919  16.570 -0.1935 -0.2547 -0.0420
  385POPC   C3B 4755   9.758   7.296  16.625  0.1510 -0.0356  0.2162
  385POPC   C4B 4756   9.464   7.313  17.068  0.1690 -0.2358  0.0622
  386POPC   NC3 4757  10.120   3.940  15.093  0.1331 -0.1810  0.0092
  386POPC   PO4 4758  10.253   3.480  15.173  0.1505 -0.0615 -0.3327
  386POPC   GL1 4759  10.347   3.290  15.613 -0.1684  0.1134  0.4583
  386POPC   GL2 4760  10.362   2.968  15.667  0.1459 -0.2596 -0.1925
  386POPC   C1A 4761  10.484   3.233  16.051  0.0119  0.3187  0.0512
  386POPC   D2A 4762  10.426   3.170  16.443  0.2663 -0.0934 -0.1521
  386POPC   C3A 4763  10.472   3.494  16.703 -0.2578 -0.0359  0.2781
  386POPC   C4A 4764  10.751   3.514  17.092  0.0888  0.0351 -0.0337
  386POPC   C1B 4765  10.431   2.751  16.117 -0.0031 -0.3417 -0.1569
  386POPC   C2B 4766  10.520   2.324  16.182 -0.0824  0.3696 -0.1232
  386POPC   C3B 4767  10.627   2.155  16.415 -0.3191  0.0508 -0.0855
  386POPC   C4B 4768  10.454   2.337  16.876  0.1576  0.0667 -0.0856
  387POPC   NC3 4769   1.904   6.032  15.776 -0.3299  0.1641 -0.2935
  387POPC   PO4 4770   2.380   5.952  15.860  0.2474  0.3401  0.3850
  387POPC   GL1 4771   2.149   6.017  16.190  0.1403 -0.5459 -0.0357
  387POPC   GL2 4772   1.803   5.975  16.305 -0.0515  0.1715  0.2386
  387POPC   C1A 4773   2.201   6.118  16.660  0.0878  0.0388  0.0590
  387POPC   D2A 4774   2.132   6.530  16.832  0.1694  0.1296 -0.2358
  387POPC   C3A 4775   1.719   6.576  17.156  0.2662  0.1684  0.4472
  387POPC   C4A 4776   1.484   6.743  17.512 -0.0840  0.1400 -0.0284
  387POPC   C1B 4777   1.384   6.013  16.429 -0.3178 -0.0484  0.1310
  387POPC   C2B 4778   0.878   6.047  16.513 -0.0553  0.2659 -0.3877
  387POPC   C3B 4779   0.489   5.910  16.666  0.0364  0.0072 -0.3113
  387POPC   C4B 4780   0.146   6.010  16.998 -0.0353 -0.0352 -0.3480
  388POPC   NC3 4781  11.573   7.149  15.353  0.1478  0.3075 -0.1955
  388POPC   PO4 4782  11.753   6.870  15.160 -0.1774 -0.2732  0.1211
  388POPC   GL1 4783  11.631   6.665  15.565 -0.0178  0.0162 -0.3659
  388POPC   GL2 4784  11.590   6.952  15.840  0.2418 -0.0479  0.1977
  388POPC   C1A 4785  11.617   6.493  16.000  0.2812  0.0413 -0.1386
  388POPC   D2A 4786  11.769   6.236  16.314  0.0891 -0.2162  0.4135
  388POPC   C3A 4787  12.226   6.126  16.452 -0.1978 -0.1203 -0.1534
  388POPC   C4A 4788  12.587   6.418  16.569 -0.2075  0.1443 -0.2275
  388POPC   C1B 4789  11.293   7.159  16.168  0.0910  0.0104  0.2644
  388POPC   C2B 4790  11.132   7.301  16.566  0.0849  0.2584  0.0339
  388POPC   C3B 4791  10.910   7.274  16.929  0.1159  0.1476  0.1064
  388POPC   C4B 4792  10.951   7.642  17.257  0.3088  0.0622  0.3154
  389POPC   NC3 4793   0.220   1.666  15.109 -0.3314 -0.2335 -0.2947
  389POPC   PO4 4794   0.328   1.785  15.541 -0.0420 -0.0140 -0.0382
  389POPC   GL1 4795   0.409   1.532  15.932  0.0190 -0.2084  0.2993
  389POPC   GL2 4796   0.715   1.415  16.117  0.1803 -0.0954 -0.0509
  389POPC   C1A 4797   0.198   1.361  16.305 -0.1891  0.1408 -0.0305
  389POPC   D2A 4798   0.097   0.892  16.305  0.1000  0.0862  0.0137
  389POPC   C3A 4799  -0.365   0.809  16.318  0.1529  0.3157 -0.1975
  389POPC   C4A 4800  -0.714   0.748  16.527  0.2522  0.0741  0.1062
  389POPC   C1B 4801   0.583   1.777  16.353 -0.3023  0.0846  0.0938
  389POPC   C2B 4802   0.323   1.864  16.614  0.1432  0.1981 -0.0596
  389POPC   C3B 4803   0.334   1.796  17.115  0.0990 -0.1386 -0.0166
  389POPC   C4B 4804   0.240   1.409  17.257 -0.0199 -0.1509  0.1495
  390POPC   NC3 4805   0.107   1.259  15.519  0.0148  0.1804 -0.0882
  390POPC   PO4 4806  -0.304   1.183  15.562  0.0655 -0.2663  0.1886
  390POPC   GL1 4807  -0.543   1.229  15.897 -0.0760  0.5352  0.1908
  390POPC   GL2 4808  -0.318   1.339  16.079 -0.4461  0.0999  0.0437
  390POPC   C1A 4809  -0.868   0.995  16.091 -0.1385 -0.3019 -0.0057
  390POPC   D2A 4810  -1.215   0.862  16.488  0.2354  0.1198  0.1518
  390POPC   C3A 4811  -1.441   0.531  16.436 -0.0773  0.2413 -0.1554
  390POPC   C4A 4812  -1.764   0.290  16.358 -0.3192 -0.1277  0.1108
  390POPC   C1B 4813  -0.573   1.236  16.431  0.1462 -0.1636 -0.0052
  390POPC   C2B 4814  -0.566   1.191  16.871  0.3015 -0.2933 -0.0770
  390POPC   C3B 4815  -0.559   1.208  17.260  0.1249 -0.2490 -0.1488
  390POPC   C4B 4816  -0.240   1.327  17.592 -0.1053 -0.1156  0.1061
  391POPC   NC3 4817   7.511   8.555  15.489  0.0235 -0.1202 -0.1450
  391POPC   PO4 4818   7.080   8.432  15.631 -0.1442  0.0887 -0.2996
  391POPC   GL1 4819   7.033   8.218  15.985 -0.2303  0.0253 -0.0530
  391POPC   GL2 4820   6.780   8.318  16.090  0.1387 -0.0643  0.1635
  391POPC   C1A 4821   7.048   8.111  16.459  0.0286 -0.0788  0.2434
  391POPC   D2A 4822   7.173   7.811  16.751 -0.2784 -0.1531  0.2657
  391POPC   C3A 4823   6.939   7.464  17.023 -0.3995 -0.0427 -0.2295
  391POPC   C4A 4824   7.163   7.343  17.435 -0.2697  0.2040  0.4377
  391POPC   C1B 4825   6.384   8.552  16.107  0.1592 -0.2800  0.0716
  391POPC   C2B 4826   5.994   8.682  16.085  0.1287  0.0785 -0.1862
  391POPC   C3B 4827   5.796   8.885  16.387  0.0722 -0.2861  0.0726
  391POPC   C4B 4828   5.763   9.034  16.834 -0.0405 -0.2094  0.3891
  392POPC   NC3 4829   2.700   9.279  15.566  0.1722  0.2118 -0.2520
  392POPC   PO4 4830   2.912   8.943  15.677  0.0048 -0.1472  0.1105
  392POPC   GL1 4831   3.137   9.283  15.869 -0.1481  0.2143 -0.1814
  392POPC   GL2 4832   3.509   9.430  15.859  0.1658 -0.0324  0.1944
  392POPC   C1A 4833   3.183   9.413  16.200  0.3664 -0.0645 -0.1102
  392POPC   D2A 4834   3.232   9.228  16.595  0.1393 -0.1582 -0.2399
  392POPC   C3A 4835   3.276   9.438  16.860 -0.0765 -0.1666  0.0606
  392POPC   C4A 4836   3.402   9.625  17.202  0.0287  0.1859  0.2317
  392POPC   C1B 4837   3.544   9.777  16.038 -0.0071 -0.0547 -0.0415
  392POPC   C2B 4838   3.466  10.144  16.279  0.1733 -0.4261 -0.0223
  392POPC   C3B 4839   3.547  10.231  16.600 -0.4051 -0.4445 -0.2597
  392POPC   C4B 4840   3.661  10.072  17.018 -0.0577 -0.1955  0.3518
  393POPC   NC3 4841   4.381  11.585  15.048  0.1645  0.4934 -0.2590
  393POPC   PO4 4842   4.553  11.838  15.358 -0.5143  0.0996 -0.2039
  393POPC   GL1 4843   4.679  11.962  15.849  0.0073  0.0218  0.0749
  393POPC   GL2 4844   4.420  12.126  16.120  0.0454  0.1154 -0.1419
  393POPC   C1A 4845   4.924  11.967  16.259  0.1731  0.0228  0.0918
  393POPC   D2A 4846   5.166  11.959  16.818 -0.1823 -0.0220 -0.1588
  393POPC   C3A 4847   5.517  12.131  16.831 -0.2517 -0.0928 -0.2308
  393POPC   C4A 4848   5.743  12.160  17.209  0.0169  0.0963  0.0357
  393POPC   C1B 4849   4.660  12.338  16.555  0.4266 -0.2446  0.1191
  393POPC   C2B 4850   4.787  12.559  16.928 -0.2771  0.1315 -0.1210
  393POPC   C3B 4851   4.724  13.040  16.991  0.1701  0.1756 -0.0320
  393POPC   C4B 4852   4.871  13.390  17.072 -0.2328  0.2036  0.2890
  394POPC   NC3 4853   2.349  11.535  15.478 -0.1283  0.1794  0.2529
  394POPC   PO4 4854   2.776  11.526  15.501 -0.3278  0.2094 -0.1035
  394POPC   GL1 4855   2.622  11.625  15.930 -0.0112 -0.1398 -0.1510
  394POPC   GL2 4856   2.326  11.443  16.046 -0.0766  0.2526 -0.0229
  394POPC   C1A 4857   2.447  11.725  16.394 -0.0665 -0.0349 -0.3536
  394POPC   D2A 4858   2.062  11.992  16.559 -0.1775  0.3042  0.3244
  394POPC   C3A 4859   1.942  12.344  16.340  0.2619  0.1341  0.0308
  394POPC   C4A 4860   2.024  12.755  16.278  0.1459 -0.1070 -0.0960
  394POPC   C1B 4861   1.956  11.123  16.182  0.1248  0.2343 -0.0415
  394POPC   C2B 4862   1.690  10.962  16.375 -0.2645 -0.1045 -0.0438
  394POPC   C3B 4863   1.401  10.959  16.689 -0.1439 -0.0561 -0.1778
  394POPC   C4B 4864   1.102  10.936  17.010 -0.2233 -0.3691 -0.0106
  395POPC   NC3 4865   6.087   4.225  15.085  0.0429  0.3894 -0.1018
  395POPC   PO4 4866   5.769   4.434  15.255  0.4054 -0.0056 -0.3730
  395POPC   GL1 4867   5.589   4.755  15.482  0.1582  0.0978  0.2498
  395POPC   GL2 4868   5.318   4.912  15.568  0.0131 -0.3942  0.1579
  395POPC   C1A 4869   5.536   4.690  15.918  0.1397 -0.0047 -0.2028
  395POPC   D2A 4870   5.313   4.639  16.419 -0.1571  0.1877  0.1555
  395POPC   C3A 4871   5.606   4.440  16.714 -0.3470 -0.0258 -0.4247
  395POPC   C4A 4872   5.615   4.094  17.036 -0.2641 -0.0486 -0.5147
  395POPC   C1B 4873   5.449   5.177  16.063  0.2737  0.2076 -0.2021
  395POPC   C2B 4874   5.565   5.240  16.457 -0.2552  0.3160  0.0234
  395POPC   C3B 4875   5.319   5.013  16.827  0.0408  0.0403  0.3345
  395POPC   C4B 4876   5.041   4.652  16.868  0.1638  0.3886 -0.0307
  396POPC   NC3 4877   2.277   3.780  15.421 -0.0084  0.0167  0.5070
  396POPC   PO4 4878   2.749   4.010  15.517 -0.1143  0.2494  0.1932
  396POPC   GL1 4879   2.691   4.100  15.915 -0.0166 -0.1524  0.1097
  396POPC   GL2 4880   2.749   4.434  15.986 -0.0804  0.0776 -0.1742
  396POPC   C1A 4881   2.356   4.066  16.197  0.0190  0.3127  0.0085
  396POPC   D2A 4882   2.160   4.333  16.455  0.1888  0.0487 -0.0425
  396POPC   C3A 4883   2.037   4.295  16.841 -0.1149  0.0022 -0.2788
  396POPC   C4A 4884   1.784   4.249  17.292 -0.1773  0.1166  0.2870
  396POPC   C1B 4885   2.674   4.316  16.421 -0.3272 -0.3305  0.1387
  396POPC   C2B 4886   2.577   4.169  16.782 -0.0840  0.1150 -0.2319
  396POPC   C3B 4887   2.421   4.134  17.240  0.1082  0.1923  0.3180
  396POPC   C4B 4888   2.214   3.977  17.424  0.0078 -0.0807 -0.1408
  397POPC   NC3 4889   9.227   3.000  14.732 -0.0475  0.1589 -0.1992
  397POPC   PO4 4890   9.387   2.788  15.068  0.0480 -0.0261 -0.0056
  397POPC   GL1 4891   9.562   2.957  15.402  0.0792 -0.1693 -0.0505
  397POPC   GL2 4892   9.892   2.896  15.338  0.3113  0.1319  0.0378
  397POPC   C1A 4893   9.385   2.973  15.784 -0.1426  0.0918  0.1703
  397POPC   D2A 4894   9.428   3.056  16.256  0.3339  0.1755  0.0043
  397POPC   C3A 4895   9.255   2.852  16.685 -0.3630  0.3366 -0.2370
  397POPC   C4A 4896   9.285   2.759  17.085 -0.0982  0.0351  0.1462
  397POPC   C1B 4897   9.858   3.089  15.754 -0.0638  0.0547 -0.2080
  397POPC   C2B 4898   9.966   2.926  16.173 -0.1420 -0.2079  0.2278
  397POPC   C3B 4899   9.796   2.996  16.597 -0.2024  0.0459  0.1100
  397POPC   C4B 4900   9.645   3.091  17.011 -0.0388  0.0558 -0.3128
  398POPC   NC3 4901  10.623   5.191  15.357  0.0162  0.2284 -0.0428
  398POPC   PO4 4902  10.387   5.551  15.323  0.1806  0.0879  0.0803
  398POPC   GL1 4903  10.300   5.563  15.750  0.2608  0.0554 -0.0753
  398POPC   GL2 4904  10.161   5.721  16.006  0.2043 -0.3056  0.5429
  398POPC   C1A 4905  10.525   5.350  16.043 -0.0456  0.3100  0.2479
  398POPC   D2A 4906  10.510   4.902  16.337 -0.0643 -0.2317  0.1078
  398POPC   C3A 4907  10.374   4.899  16.816 -0.2296  0.0698 -0.0290
  398POPC   C4A 4908  10.127   5.089  17.029  0.1123  0.1857 -0.2194
  398POPC   C1B 4909  10.279   5.910  16.488 -0.1532  0.1466  0.4846
  398POPC   C2B 4910  10.283   5.746  16.864  0.0214  0.3169 -0.1121
  398POPC   C3B 4911  10.255   5.679  17.308  0.0526  0.1403 -0.0340
  398POPC   C4B 4912  10.141   5.601  17.730 -0.0295 -0.3076  0.1804
  399POPC   NC3 4913   8.662   8.838  15.030 -0.0347 -0.2696  0.1070
  399POPC   PO4 4914   8.626   8.787  15.410 -0.0288 -0.0817 -0.3617
  399POPC   GL1 4915   8.624   8.725  15.813  0.1671  0.0171 -0.1137
  399POPC   GL2 4916   8.794   8.497  15.966  0.1914  0.0572  0.0360
  399POPC   C1A 4917   8.527   8.826  16.212 -0.0334 -0.1155 -0.1223
  399POPC   D2A 4918   8.532   8.930  16.667  0.1212 -0.2655 -0.0188
  399POPC   C3A 4919   8.968   9.022  16.782  0.2862 -0.0331 -0.0083
  399POPC   C4A 4920   9.326   9.141  16.948 -0.0332  0.3738  0.4110
  399POPC   C1B 4921   8.774   8.272  16.357 -0.0881  0.0092  0.1951
  399POPC   C2B 4922   8.583   8.254  16.749 -0.1386  0.1197 -0.3672
  399POPC   C3B 4923   8.539   7.899  17.237  0.2607 -0.0224 -0.1570
  399POPC   C4B 4924   8.112   8.091  17.370  0.3435  0.1942 -0.0378
  400POPC   NC3 4925  12.229   2.644  14.878 -0.3231  0.1920  0.0345
  400POPC   PO4 4926  11.884   2.514  15.092 -0.1388 -0.5143 -0.1022
  400POPC   GL1 4927  11.886   2.544  15.471 -0.1115 -0.0391 -0.2529
  400POPC   GL2 4928  11.878   2.778  15.576 -0.0105 -0.1811  0.0313
  400POPC   C1A 4929  12.109   2.405  15.776  0.2901  0.0376 -0.0388
  400POPC   D2A 4930  12.422   2.171  15.972  0.0308 -0.3166  0.0006
  400POPC   C3A 4931  12.204   1.829  16.203 -0.1221  0.3333 -0.1496
  400POPC   C4A 4932  12.088   1.591  16.605  0.6136 -0.1524  0.1164
  400POPC   C1B 4933  11.832   2.977  15.866  0.0047  0.1353 -0.3151
  400POPC   C2B 4934  11.796   2.877  16.270 -0.3042  0.1991 -0.0095
  400POPC   C3B 4935  11.669   2.633  16.599 -0.4052  0.0599 -0.0616
  400POPC   C4B 4936  11.532   2.220  16.790 -0.0025 -0.1180  0.2411
  401POPC   NC3 4937  11.094   4.046  14.486  0.2583  0.0771 -0.0187
  401POPC   PO4 4938  10.686   3.982  14.760 -0.0729 -0.0789  0.0956
  401POPC   GL1 4939  10.676   3.958  15.098  0.0946 -0.1514 -0.2221
  401POPC   GL2 4940  10.683   3.682  15.278 -0.3671 -0.1031  0.0052
  401POPC   C1A 4941  10.675   4.105  15.667  0.1448 -0.1846  0.1316
  401POPC   D2A 4942  10.645   4.334  16.107  0.1440  0.0509  0.0138
  401POPC   C3A 4943  10.454   4.111  16.454  0.3818 -0.1699  0.2786
  401POPC   C4A 4944  10.517   3.957  16.975  0.4128  0.1524 -0.1297
  401POPC   C1B 4945  10.724   3.622  15.737  0.1772 -0.0148  0.1775
  401POPC   C2B 4946  10.453   3.741  15.986  0.1420  0.2347 -0.0424
  401POPC   C3B 4947  10.121   3.924  16.154  0.0938  0.2375 -0.3170
  401POPC   C4B 4948   9.794   4.188  16.279  0.3000  0.1072  0.0476
  402POPC   NC3 4949   9.065   4.638  15.185  0.0143 -0.1192 -0.3948
  402POPC   PO4 4950   9.046   4.328  15.511  0.0736  0.2248  0.4468
  402POPC   GL1 4951   9.247   4.347  15.895  0.0940  0.0635 -0.4558
  402POPC   GL2 4952   9.398   4.686  15.972 -0.1077  0.1724 -0.3396
  402POPC   C1A 4953   9.167   4.301  16.278 -0.0628 -0.0061  0.2271
  402POPC   D2A 4954   9.196   4.186  16.711 -0.4620 -0.0091 -0.1636
  402POPC   C3A 4955   9.507   3.994  16.826  0.1267 -0.2684  0.0852
  402POPC   C4A 4956   9.724   3.799  17.200  0.0054  0.0016 -0.0829
  402POPC   C1B 4957   9.347   4.789  16.421 -0.0532 -0.2177  0.2859
  402POPC   C2B 4958   9.224   4.730  16.919 -0.4609 -0.0785 -0.0408
  402POPC   C3B 4959   9.514   4.504  17.177  0.3096 -0.0312  0.0992
  402POPC   C4B 4960   9.756   4.358  17.136  0.0597 -0.1368 -0.3918
  403POPC   NC3 4961   3.145   2.588  15.202 -0.1546 -0.1657 -0.3624
  403POPC   PO4 4962   3.054   2.273  15.548 -0.0671  0.0576 -0.2081
  403POPC   GL1 4963   2.906   2.159  15.935  0.3464 -0.0416  0.1260
  403POPC   GL2 4964   2.537   2.258  15.995 -0.0594 -0.0724  0.1057
  403POPC   C1A 4965   3.041   2.066  16.332  0.1959 -0.0742 -0.1110
  403POPC   D2A 4966   2.905   1.919  16.701  0.1825  0.2442 -0.2571
  403POPC   C3A 4967   2.596   1.744  16.989 -0.2990  0.1431  0.0948
  403POPC   C4A 4968   2.398   2.053  17.255 -0.0757  0.0627  0.0766
  403POPC   C1B 4969   2.510   2.009  16.476 -0.1656  0.0408  0.1374
  403POPC   C2B 4970   2.199   1.939  16.708  0.1474 -0.1196  0.1862
  403POPC   C3B 4971   1.970   2.230  16.996 -0.1892  0.0602  0.1712
  403POPC   C4B 4972   1.550   2.313  17.212  0.0646 -0.3180  0.3166
  404POPC   NC3 4973   3.387   8.184  15.228 -0.1429 -0.0657 -0.2781
  404POPC   PO4 4974   3.112   8.057  15.467  0.1417  0.1600  0.1016
  404POPC   GL1 4975   3.017   8.098  15.890 -0.0751 -0.1619 -0.3527
  404POPC   GL2 4976   2.730   8.156  15.955 -0.0742 -0.0624  0.3455
  404POPC   C1A 4977   3.178   8.457  16.202  0.5577 -0.1434 -0.0347
  404POPC   D2A 4978   3.496   8.408  16.606 -0.0040  0.1135 -0.4083
  404POPC   C3A 4979   3.318   8.542  17.013 -0.2323 -0.0267 -0.0115
  404POPC   C4A 4980   3.227   8.988  17.121 -0.0871  0.1175  0.0633
  404POPC   C1B 4981   2.673   8.538  16.334 -0.0874 -0.2299  0.5248
  404POPC   C2B 4982   2.476   8.926  16.638  0.2583  0.1240  0.1052
  404POPC   C3B 4983   2.748   9.261  16.971  0.2994 -0.2943  0.0202
  404POPC   C4B 4984   2.850   9.589  17.356 -0.1349 -0.2828 -0.5034
  405POPC   NC3 4985   3.880   7.434  15.315  0.1533  0.0226 -0.0196
  405POPC   PO4 4986   4.176   7.210  15.118 -0.1171 -0.3184 -0.0956
  405POPC   GL1 4987   4.296   7.219  15.513 -0.1744 -0.0359  0.3308
  405POPC   GL2 4988   4.140   7.113  15.802 -0.1431  0.1322 -0.4826
  405POPC   C1A 4989   4.626   7.181  15.881  0.4027  0.0514  0.0326
  405POPC   D2A 4990   4.996   7.294  16.129 -0.0921 -0.2677 -0.0369
  405POPC   C3A 4991   4.885   7.276  16.576 -0.0673  0.1782  0.1558
  405POPC   C4A 4992   4.791   7.359  17.092 -0.1201  0.0700  0.1779
  405POPC   C1B 4993   3.942   7.259  16.199  0.1593 -0.1994 -0.0774
  405POPC   C2B 4994   4.006   7.302  16.631  0.2155  0.2108  0.3679
  405POPC   C3B 4995   4.114   7.463  16.975 -0.1893 -0.0446  0.2194
  405POPC   C4B 4996   4.417   7.639  17.249  0.2232  0.1259  0.0739
  406POPC   NC3 4997   4.790   5.964  15.454 -0.0747  0.2317  0.0865
  406POPC   PO4 4998   4.484   5.627  15.574  0.0333 -0.3301 -0.2560
  406POPC   GL1 4999   4.724   5.529  15.889 -0.2236  0.3675  0.1195
  406POPC   GL2 5000   4.569   5.501  16.081 -0.2326  0.0861 -0.0852
  406POPC   C1A 5001   5.072   5.577  16.132 -0.2465 -0.0964 -0.2165
  406POPC   D2A 5002   5.143   5.338  16.510  0.1321 -0.2700  0.0037
  406POPC   C3A 5003   4.766   5.050  16.655 -0.0405  0.1927 -0.0352
  406POPC   C4A 5004   4.446   4.752  16.835  0.1217 -0.0668 -0.0960
  406POPC   C1B 5005   4.593   5.499  16.472  0.2547  0.3286  0.3110
  406POPC   C2B 5006   4.823   5.572  16.849  0.2109  0.1772 -0.3464
  406POPC   C3B 5007   4.977   5.607  17.228  0.2876  0.2209  0.4100
  406POPC   C4B 5008   5.371   5.583  17.347 -0.1368  0.1952 -0.4720
  407POPC   NC3 5009   8.301   6.365  15.645  0.1725  0.2154 -0.1238
  407POPC   PO4 5010   8.699   6.214  15.445 -0.1689  0.0144 -0.0566
  407POPC   GL1 5011   8.771   6.237  15.892 -0.2112  0.0037  0.3289
  407POPC   GL2 5012   9.042   6.536  15.953  0.0842 -0.1330  0.0943
  407POPC   C1A 5013   8.760   6.156  16.277  0.1176 -0.1463  0.1064
  407POPC   D2A 5014   8.779   6.283  16.663 -0.1582  0.0670 -0.2097
  407POPC   C3A 5015   8.429   6.360  16.919  0.2279 -0.5804  0.1502
  407POPC   C4A 5016   7.973   6.192  16.926  0.1207  0.0485  0.2537
  407POPC   C1B 5017   9.156   6.549  16.425  0.1968  0.0182  0.1474
  407POPC   C2B 5018   9.271   6.350  16.769  0.0870 -0.0959  0.1085
  407POPC   C3B 5019   9.430   6.376  17.124  0.0790 -0.2113 -0.2054
  407POPC   C4B 5020   9.810   6.454  17.463  0.2367 -0.0794  0.1115
  408POPC   NC3 5021   5.508   5.939  14.798 -0.1853  0.0353  0.0166
  408POPC   PO4 5022   5.265   5.739  15.186 -0.3659 -0.1334 -0.1505
  408POPC   GL1 5023   5.227   5.884  15.713  0.0892  0.2070  0.0729
  408POPC   GL2 5024   5.513   5.718  15.720 -0.1233  0.0823  0.0085
  408POPC   C1A 5025   5.338   5.978  16.087  0.2327  0.0862  0.0742
  408POPC   D2A 5026   5.382   5.828  16.508 -0.2905  0.0755  0.2831
  408POPC   C3A 5027   5.287   5.907  16.966 -0.0013  0.1895 -0.0322
  408POPC   C4A 5028   5.254   6.055  17.444 -0.1779 -0.0425  0.3542
  408POPC   C1B 5029   5.751   5.660  16.166  0.1332  0.0216 -0.1580
  408POPC   C2B 5030   6.083   5.493  16.445 -0.1887  0.1146  0.1200
  408POPC   C3B 5031   6.116   5.580  16.857  0.0049  0.1478 -0.3075
  408POPC   C4B 5032   6.214   5.234  17.054 -0.0037 -0.1222 -0.1519
  409POPC   NC3 5033   1.522   3.096  15.014  0.1098 -0.2348  0.2429
  409POPC   PO4 5034   1.548   2.636  15.340  0.0759  0.2906  0.2941
  409POPC   GL1 5035   1.626   2.542  15.766  0.0291  0.0159  0.4793
  409POPC   GL2 5036   1.334   2.718  15.955 -0.1416  0.1332  0.4345
  409POPC   C1A 5037   1.746   2.494  16.129 -0.0316  0.0648 -0.0627
  409POPC   D2A 5038   1.683   2.380  16.539 -0.2117  0.1186  0.0591
  409POPC   C3A 5039   1.731   2.687  16.803  0.0441  0.0688  0.0291
  409POPC   C4A 5040   1.679   2.775  17.246  0.4156 -0.1756  0.2471
  409POPC   C1B 5041   1.230   2.676  16.391  0.2493  0.0531 -0.2467
  409POPC   C2B 5042   1.199   2.509  16.767 -0.1695 -0.1369  0.2840
  409POPC   C3B 5043   1.064   2.625  17.215 -0.2156  0.1724  0.0991
  409POPC   C4B 5044   1.193   2.439  17.714  0.2096  0.4338 -0.1941
  410POPC   NC3 5045   4.357   0.997  15.249 -0.0022 -0.1412 -0.0489
  410POPC   PO4 5046   4.056   0.780  15.548 -0.1643  0.0999  0.1465
  410POPC   GL1 5047   4.256   0.873  15.972  0.0380 -0.0456  0.3925
  410POPC   GL2 5048   4.132   1.050  16.104 -0.1122 -0.0765  0.2406
  410POPC   C1A 5049   4.634   0.948  15.993  0.2772 -0.0709 -0.2305
  410POPC   D2A 5050   4.955   1.046  16.204  0.1741 -0.0966 -0.3414
  410POPC   C3A 5051   5.065   0.983  16.585 -0.2209  0.2317  0.0106
  410POPC   C4A 5052   5.321   0.746  16.870 -0.2583 -0.2266  0.0330
  410POPC   C1B 5053   4.045   0.719  16.526  0.2583 -0.1340  0.3725
  410POPC   C2B 5054   4.295   0.471  16.835 -0.1500 -0.1519 -0.0527
  410POPC   C3B 5055   4.399   0.442  17.295 -0.4437 -0.3776 -0.0538
  410POPC   C4B 5056   4.712   0.241  17.549 -0.1665  0.1525 -0.0814
  411POPC   NC3 5057   4.923   8.745  15.300 -0.0573 -0.2080 -0.1094
  411POPC   PO4 5058   4.452   8.996  15.371  0.1504  0.3856  0.3810
  411POPC   GL1 5059   4.542   8.941  15.775  0.2484 -0.1350 -0.0291
  411POPC   GL2 5060   4.527   8.692  15.995  0.2924 -0.1098  0.0396
  411POPC   C1A 5061   4.856   9.087  16.071  0.1774 -0.0635 -0.2415
  411POPC   D2A 5062   5.078   9.204  16.480  0.1136  0.0535 -0.1571
  411POPC   C3A 5063   4.913   9.541  16.747 -0.3441  0.0301  0.1856
  411POPC   C4A 5064   4.790   9.894  16.965  0.1186  0.0629  0.2817
  411POPC   C1B 5065   4.763   8.725  16.391 -0.1031 -0.0538  0.2959
  411POPC   C2B 5066   4.979   8.476  16.709  0.1663 -0.1369  0.1445
  411POPC   C3B 5067   4.793   8.641  17.076 -0.3052  0.1107 -0.0080
  411POPC   C4B 5068   4.853   8.520  17.486 -0.2477  0.1551 -0.0364
  412POPC   NC3 5069   3.957   3.221  15.648  0.0666 -0.1582 -0.0596
  412POPC   PO4 5070   3.635   3.056  15.539 -0.0150  0.0747 -0.1765
  412POPC   GL1 5071   3.577   3.151  15.960  0.0526  0.0101  0.1099
  412POPC   GL2 5072   3.440   3.454  16.090  0.1420  0.2445  0.0366
  412POPC   C1A 5073   3.215   3.066  16.324 -0.0436  0.0708 -0.2173
  412POPC   D2A 5074   2.989   2.924  16.616  0.0163  0.0401  0.2537
  412POPC   C3A 5075   3.200   2.668  16.892 -0.0221 -0.0838 -0.0578
  412POPC   C4A 5076   3.218   2.280  16.812  0.1207  0.2911 -0.0643
  412POPC   C1B 5077   3.236   3.583  16.366  0.0110  0.0762 -0.1476
  412POPC   C2B 5078   2.991   3.446  16.806  0.1746  0.0620  0.3409
  412POPC   C3B 5079   2.927   3.162  17.138  0.1655  0.0590 -0.0750
  412POPC   C4B 5080   3.025   2.850  17.546  0.1322 -0.0106 -0.1825
  413POPC   NC3 5081  11.883   7.912  15.461  0.0349  0.3674 -0.2415
  413POPC   PO4 5082  11.741   8.249  15.762  0.0358 -0.0736  0.1516
  413POPC   GL1 5083  11.310   8.399  16.005  0.1715  0.0097  0.0939
  413POPC   GL2 5084  11.024   8.338  16.048 -0.1818  0.2502  0.2361
  413POPC   C1A 5085  11.340   8.411  16.452  0.0798 -0.1664  0.4316
  413POPC   D2A 5086  11.625   8.392  16.730  0.2804 -0.0127  0.0336
  413POPC   C3A 5087  11.659   8.525  17.188  0.0840 -0.0286 -0.1920
  413POPC   C4A 5088  11.774   8.292  17.535  0.2300 -0.2170  0.0510
  413POPC   C1B 5089  10.873   8.642  16.305 -0.1202  0.0271 -0.0612
  413POPC   C2B 5090  10.824   8.960  16.654 -0.2614 -0.2011  0.0899
  413POPC   C3B 5091  10.847   8.861  16.995 -0.1077  0.3842  0.0035
  413POPC   C4B 5092  10.596   8.813  17.408 -0.3399 -0.0645  0.1784
  414POPC   NC3 5093  11.927   3.895  15.020 -0.0274 -0.1623 -0.0521
  414POPC   PO4 5094  11.588   3.888  14.890  0.1634 -0.1571 -0.1295
  414POPC   GL1 5095  11.517   3.819  15.410  0.1915 -0.1642 -0.2111
  414POPC   GL2 5096  11.633   4.045  15.633  0.0980 -0.1113 -0.0485
  414POPC   C1A 5097  11.259   3.571  15.762 -0.3340  0.2658 -0.1245
  414POPC   D2A 5098  11.076   3.248  16.048 -0.1178  0.2727  0.0290
  414POPC   C3A 5099  10.871   3.459  16.352  0.0988 -0.3452 -0.0046
  414POPC   C4A 5100  10.857   3.257  16.705 -0.1785 -0.1205 -0.0907
  414POPC   C1B 5101  11.637   3.880  15.962  0.1890 -0.0977 -0.1072
  414POPC   C2B 5102  11.429   3.743  16.390 -0.1415 -0.3750 -0.0987
  414POPC   C3B 5103  11.614   3.774  16.785 -0.0159 -0.3058 -0.1554
  414POPC   C4B 5104  11.482   4.033  17.200 -0.1914 -0.0291  0.1882
  415POPC   NC3 5105  12.095   9.902  15.184 -0.0714  0.5107  0.2067
  415POPC   PO4 5106  12.140  10.123  15.534  0.1049 -0.1095  0.0346
  415POPC   GL1 5107  12.290  10.139  15.829 -0.2283 -0.1152 -0.2641
  415POPC   GL2 5108  12.569   9.884  15.864 -0.1296  0.0819  0.0731
  415POPC   C1A 5109  12.157  10.269  16.180 -0.1318  0.1443 -0.1723
  415POPC   D2A 5110  12.316  10.440  16.529  0.2814 -0.1719  0.3238
  415POPC   C3A 5111  12.465  10.097  16.850 -0.1861 -0.0404 -0.1562
  415POPC   C4A 5112  12.286   9.856  17.182 -0.1870  0.2175 -0.1852
  415POPC   C1B 5113  12.441   9.842  16.286 -0.0949 -0.2282 -0.1207
  415POPC   C2B 5114  12.064   9.863  16.556 -0.1104 -0.1024 -0.4314
  415POPC   C3B 5115  11.944   9.668  16.952  0.0681  0.0330 -0.0254
  415POPC   C4B 5116  12.061   9.440  17.144 -0.5458 -0.2240  0.2915
  416POPC   NC3 5117   0.241   8.339  15.235  0.0713 -0.1129  0.3013
  416POPC   PO4 5118   0.192   7.992  15.477  0.0005 -0.0112  0.1129
  416POPC   GL1 5119  -0.046   7.730  15.882 -0.0078 -0.4016 -0.0878
  416POPC   GL2 5120   0.040   7.505  16.173 -0.2485 -0.0285 -0.3247
  416POPC   C1A 5121  -0.332   7.947  16.263 -0.0749 -0.3142  0.0097
  416POPC   D2A 5122  -0.524   7.914  16.655 -0.0252  0.0369  0.0492
  416POPC   C3A 5123  -0.397   7.917  17.107  0.0350  0.2493  0.0460
  416POPC   C4A 5124  -0.180   7.681  17.382 -0.0597  0.2252 -0.0172
  416POPC   C1B 5125   0.159   7.694  16.532 -0.0787 -0.1398  0.0931
  416POPC   C2B 5126   0.026   7.640  16.953  0.2169  0.3248  0.0498
  416POPC   C3B 5127  -0.378   7.417  16.997 -0.2047  0.1816  0.1364
  416POPC   C4B 5128  -0.832   7.397  16.954  0.3930 -0.1475  0.0872
  417POPC   NC3 5129   2.976  11.955  15.699  0.0872  0.2013 -0.0409
  417POPC   PO4 5130   2.574  12.023  15.644  0.4112 -0.0811 -0.2490
  417POPC   GL1 5131   2.669  12.248  16.020 -0.1677 -0.0452  0.0208
  417POPC   GL2 5132   3.002  12.290  16.136 -0.2105  0.0380  0.1512
  417POPC   C1A 5133   2.508  12.266  16.498  0.1070  0.1947 -0.0720
  417POPC   D2A 5134   2.250  12.336  16.914  0.1302  0.1191 -0.1135
  417POPC   C3A 5135   1.948  12.650  16.978 -0.0472 -0.2523  0.0898
  417POPC   C4A 5136   1.740  12.896  17.165 -0.0692 -0.4858  0.2595
  417POPC   C1B 5137   2.978  12.219  16.587 -0.2791  0.2340 -0.0160
  417POPC   C2B 5138   2.750  12.430  17.005  0.0152  0.1169 -0.0917
  417POPC   C3B 5139   2.832  12.615  17.369 -0.0281  0.0766  0.2779
  417POPC   C4B 5140   3.131  12.597  17.660  0.2882 -0.1892  0.2850
  418POPC   NC3 5141   7.046   3.950  14.886 -0.0432 -0.0250  0.0317
  418POPC   PO4 5142   7.357   4.143  15.060 -0.3278  0.1209  0.1440
  418POPC   GL1 5143   7.410   3.918  15.495 -0.1826 -0.2539  0.1226
  418POPC   GL2 5144   7.728   3.733  15.583  0.0080 -0.1382  0.1813
  418POPC   C1A 5145   7.362   4.078  15.913 -0.0861  0.2649  0.2450
  418POPC   D2A 5146   7.564   4.019  16.310  0.2425  0.1946 -0.1289
  418POPC   C3A 5147   7.653   3.924  16.717 -0.0301 -0.2196 -0.0424
  418POPC   C4A 5148   7.930   3.935  16.998  0.1040 -0.0194 -0.1643
  418POPC   C1B 5149   7.489   3.628  15.982  0.2445 -0.2189  0.1786
  418POPC   C2B 5150   7.523   3.404  16.429  0.0751  0.2387 -0.0776
  418POPC   C3B 5151   7.482   3.465  16.805 -0.3446 -0.1709  0.2561
  418POPC   C4B 5152   7.525   3.743  17.199 -0.0625  0.0487  0.2745
  419POPC   NC3 5153   7.883  11.807  14.755  0.0599  0.4227  0.1510
  419POPC   PO4 5154   7.608  11.605  15.000  0.3781  0.1763 -0.2558
  419POPC   GL1 5155   7.685  11.428  15.408  0.0554  0.0623  0.1205
  419POPC   GL2 5156   7.978  11.228  15.459 -0.0367 -0.0398  0.0983
  419POPC   C1A 5157   7.772  11.488  15.842  0.1477  0.0654 -0.0969
  419POPC   D2A 5158   7.730  11.778  16.177 -0.1223 -0.0822  0.0306
  419POPC   C3A 5159   7.799  11.693  16.563  0.1130 -0.0971 -0.0815
  419POPC   C4A 5160   7.760  11.585  17.023 -0.0392  0.2333 -0.0618
  419POPC   C1B 5161   8.290  11.124  15.738  0.0311 -0.2740  0.1654
  419POPC   C2B 5162   8.369  11.081  16.151 -0.0334  0.1632 -0.3070
  419POPC   C3B 5163   8.482  10.933  16.514  0.1875 -0.1995  0.0439
  419POPC   C4B 5164   8.438  10.592  16.857 -0.1087  0.0474 -0.1809
  420POPC   NC3 5165   2.679   8.499  15.613 -0.2782 -0.1098 -0.0918
  420POPC   PO4 5166   2.427   8.797  15.646 -0.1215 -0.0815 -0.2212
  420POPC   GL1 5167   2.593   9.011  16.068  0.0306  0.0059 -0.1883
  420POPC   GL2 5168   2.931   8.952  16.188  0.1861 -0.1223  0.0192
  420POPC   C1A 5169   2.712   9.364  16.415 -0.3271  0.0331  0.1501
  420POPC   D2A 5170   2.597   9.698  16.574  0.0302  0.1016  0.3178
  420POPC   C3A 5171   2.391   9.754  16.983 -0.1663  0.0269  0.0283
  420POPC   C4A 5172   2.351   9.425  17.240  0.0228 -0.1102  0.1027
  420POPC   C1B 5173   3.390   8.868  16.293 -0.0443 -0.4289 -0.0222
  420POPC   C2B 5174   3.664   8.955  16.706  0.0211  0.3899  0.1093
  420POPC   C3B 5175   3.852   9.327  16.885  0.1066  0.1834 -0.1877
  420POPC   C4B 5176   3.971   9.683  17.113  0.0434  0.1957  0.0155
  421POPC   NC3 5177   9.011   9.145  15.331 -0.2238  0.1564 -0.1057
  421POPC   PO4 5178   8.477   9.247  15.310 -0.4122 -0.0848 -0.2339
  421POPC   GL1 5179   8.150   9.245  15.627 -0.1859  0.0645 -0.2540
  421POPC   GL2 5180   8.176   8.925  15.651 -0.2480  0.1010  0.0048
  421POPC   C1A 5181   7.826   9.486  15.815  0.5844  0.2119 -0.0440
  421POPC   D2A 5182   7.711   9.967  15.973  0.0242 -0.1222 -0.0442
  421POPC   C3A 5183   7.292  10.163  15.856  0.1595  0.0947 -0.1284
  421POPC   C4A 5184   7.108  10.262  15.512  0.0116  0.1194 -0.1910
  421POPC   C1B 5185   8.141   9.106  16.128 -0.1241  0.1576  0.0487
  421POPC   C2B 5186   8.206   9.354  16.507  0.1370 -0.0939  0.0100
  421POPC   C3B 5187   8.213   9.743  16.683 -0.3489 -0.0124  0.0299
  421POPC   C4B 5188   7.889   9.932  16.821 -0.3214 -0.3661 -0.0339
  422POPC   NC3 5189   1.798   8.678  15.610  0.0182 -0.0497 -0.1050
  422POPC   PO4 5190   1.734   8.231  15.540 -0.2212 -0.1251 -0.0984
  422POPC   GL1 5191   1.738   8.063  16.030 -0.3563 -0.0169 -0.1855
  422POPC   GL2 5192   2.030   8.206  16.172  0.1462 -0.0539  0.3078
  422POPC   C1A 5193   1.718   7.921  16.482 -0.0088  0.2220  0.2582
  422POPC   D2A 5194   1.893   8.189  16.723 -0.3228 -0.1184  0.1985
  422POPC   C3A 5195   2.071   8.065  17.195  0.2531  0.1712  0.1437
  422POPC   C4A 5196   2.234   7.958  17.592  0.1304  0.1919 -0.0401
  422POPC   C1B 5197   2.179   8.512  16.380  0.1223  0.0338  0.0002
  422POPC   C2B 5198   2.437   8.463  16.849 -0.3359  0.3426  0.0194
  422POPC   C3B 5199   2.847   8.662  17.001 -0.3819 -0.1860 -0.1238
  422POPC   C4B 5200   3.020   8.791  16.625 -0.1077  0.0153 -0.0279
  423POPC   NC3 5201   7.788   9.291  19.982  0.2108 -0.3238 -0.0620
  423POPC   PO4 5202   8.011   9.364  19.562  0.0615  0.1926 -0.3528
  423POPC   GL1 5203   7.995   9.432  19.129 -0.0397 -0.1191  0.1153
  423POPC   GL2 5204   8.115   9.727  18.984 -0.4849 -0.3052 -0.0953
  423POPC   C1A 5205   8.261   9.252  18.789 -0.0666  0.1580  0.2833
  423POPC   D2A 5206   8.257   9.191  18.351  0.1364 -0.4665 -0.0449
  423POPC   C3A 5207   8.483   9.552  18.173 -0.1030 -0.0207 -0.2642
  423POPC   C4A 5208   8.657   9.723  17.876 -0.0469  0.1876 -0.0846
  423POPC   C1B 5209   8.035   9.634  18.523 -0.0836  0.2999 -0.0442
  423POPC   C2B 5210   8.008   9.512  18.114  0.0678 -0.5760 -0.0486
  423POPC   C3B 5211   8.220   9.426  17.719 -0.2269 -0.0895  0.2148
  423POPC   C4B 5212   8.659   9.404  17.519 -0.1020 -0.2047  0.1686
  424POPC   NC3 5213   1.512   4.140  15.118  0.0375 -0.0586 -0.0662
  424POPC   PO4 5214   1.823   3.982  15.479  0.2100  0.1726  0.1434
  424POPC   GL1 5215   1.939   3.961  15.993  0.1287 -0.0123  0.0334
  424POPC   GL2 5216   1.891   3.638  16.157 -0.0460  0.1835  0.0902
  424POPC   C1A 5217   1.662   4.070  16.370  0.0192 -0.1630  0.2875
  424POPC   D2A 5218   1.565   4.050  16.851 -0.0320  0.3413 -0.3472
  424POPC   C3A 5219   1.546   3.787  17.258 -0.1348  0.0636 -0.2590
  424POPC   C4A 5220   1.573   3.902  17.675  0.1170  0.1249 -0.1390
  424POPC   C1B 5221   1.970   3.776  16.630  0.0666  0.1500 -0.1293
  424POPC   C2B 5222   2.071   3.608  17.047 -0.1090  0.2440 -0.2519
  424POPC   C3B 5223   1.986   3.533  17.474  0.3358  0.1354  0.0632
  424POPC   C4B 5224   1.785   3.172  17.632 -0.4794 -0.4688  0.0846
  425POPC   NC3 5225   0.889  11.188  15.055  0.0754 -0.1744 -0.1374
  425POPC   PO4 5226   1.275  11.178  15.167 -0.0263  0.1450  0.0012
  425POPC   GL1 5227   1.346  11.285  15.591 -0.0643 -0.4396  0.2629
  425POPC   GL2 5228   1.518  11.093  15.704 -0.0406  0.0158 -0.0625
  425POPC   C1A 5229   1.480  11.532  15.933  0.2108 -0.0135  0.2410
  425POPC   D2A 5230   1.776  11.643  16.200  0.1692  0.2829 -0.1858
  425POPC   C3A 5231   1.999  11.491  16.530 -0.0112 -0.0818 -0.0305
  425POPC   C4A 5232   2.260  11.169  16.650 -0.2369  0.0500 -0.0289
  425POPC   C1B 5233   1.232  11.109  16.107  0.0909 -0.0973  0.1729
  425POPC   C2B 5234   0.968  11.002  16.491  0.4790  0.0383 -0.0549
  425POPC   C3B 5235   0.620  11.019  16.767  0.0022  0.2157  0.4235
  425POPC   C4B 5236   0.264  11.185  16.970 -0.1543 -0.2945  0.3168
  426POPC   NC3 5237   1.175   9.447  15.859  0.3097 -0.1117 -0.0692
  426POPC   PO4 5238   1.449   9.055  15.727 -0.0572  0.0486 -0.2179
  426POPC   GL1 5239   1.566   9.160  16.116  0.1074 -0.0179 -0.2397
  426POPC   GL2 5240   1.540   9.476  16.151 -0.3357 -0.0011 -0.0921
  426POPC   C1A 5241   1.671   8.971  16.478 -0.0512  0.0462 -0.0274
  426POPC   D2A 5242   1.980   8.812  16.716 -0.1054  0.0684 -0.1768
  426POPC   C3A 5243   2.025   8.572  17.071 -0.0028 -0.0728 -0.0322
  426POPC   C4A 5244   1.924   8.456  17.514 -0.0139 -0.0435  0.4807
  426POPC   C1B 5245   1.606   9.445  16.511  0.0207  0.2441 -0.0666
  426POPC   C2B 5246   1.562   9.217  16.983 -0.1078  0.0464  0.1836
  426POPC   C3B 5247   1.926   9.042  17.294 -0.3133 -0.2023  0.3372
  426POPC   C4B 5248   2.318   8.961  17.118 -0.4304  0.2124  0.1193
  427POPC   NC3 5249   2.264   0.209  15.664  0.0429 -0.0975 -0.2202
  427POPC   PO4 5250   2.432   0.617  15.762 -0.1327 -0.0428  0.0542
  427POPC   GL1 5251   2.554   0.771  16.149  0.0956 -0.0108  0.0947
  427POPC   GL2 5252   2.699   0.434  16.301  0.0686  0.1037 -0.0708
  427POPC   C1A 5253   2.714   0.945  16.562  0.1346  0.0703 -0.3991
  427POPC   D2A 5254   2.904   0.951  16.822 -0.0404  0.1252 -0.3710
  427POPC   C3A 5255   2.772   1.202  17.100 -0.3465  0.2420 -0.1538
  427POPC   C4A 5256   2.908   1.279  17.542 -0.0379 -0.0833  0.2685
  427POPC   C1B 5257   2.420   0.562  16.583  0.1409  0.0124  0.2802
  427POPC   C2B 5258   2.559   0.578  17.027 -0.2968 -0.0237  0.2909
  427POPC   C3B 5259   2.319   0.451  17.314 -0.0970 -0.0963 -0.0994
  427POPC   C4B 5260   2.037   0.167  17.389 -0.0415 -0.3709 -0.0218
  428POPC   NC3 5261   2.612   2.328  15.366 -0.0585 -0.3826 -0.2438
  428POPC   PO4 5262   2.711   2.674  15.630  0.0559 -0.1429 -0.1703
  428POPC   GL1 5263   2.747   2.674  16.023  0.0326 -0.0127  0.2371
  428POPC   GL2 5264   2.867   2.984  15.991 -0.1462  0.0921 -0.1241
  428POPC   C1A 5265   2.698   2.430  16.487  0.1518  0.0839  0.2324
  428POPC   D2A 5266   2.549   2.349  16.912 -0.2020 -0.1300  0.0569
  428POPC   C3A 5267   2.650   2.663  17.143  0.0191  0.0234  0.0720
  428POPC   C4A 5268   2.562   3.000  17.435  0.3320 -0.1218  0.3433
  428POPC   C1B 5269   2.752   3.259  16.291 -0.1745 -0.2000  0.1070
  428POPC   C2B 5270   2.216   3.412  16.438  0.0294  0.1151  0.0006
  428POPC   C3B 5271   1.966   3.160  16.810 -0.3905  0.0358  0.2776
  428POPC   C4B 5272   2.162   3.168  17.234 -0.1109  0.1270 -0.0242
  429POPC   NC3 5273   9.187   0.430  14.875 -0.0911 -0.0730  0.2151
  429POPC   PO4 5274   9.366   0.805  15.032 -0.1047 -0.0154 -0.0201
  429POPC   GL1 5275   9.336   0.727  15.413 -0.3691  0.1973  0.1822
  429POPC   GL2 5276   9.169   0.501  15.416 -0.2600 -0.2196  0.1329
  429POPC   C1A 5277   9.350   0.830  15.848 -0.0831  0.0384 -0.2293
  429POPC   D2A 5278   9.505   0.648  16.233 -0.0614 -0.1957  0.1531
  429POPC   C3A 5279   9.228   0.589  16.598 -0.0420 -0.0454  0.1293
  429POPC   C4A 5280   8.954   0.846  16.762  0.1126 -0.2250  0.0218
  429POPC   C1B 5281   9.375   0.290  15.761  0.0905  0.1106 -0.0307
  429POPC   C2B 5282   8.983   0.356  16.030 -0.2365 -0.0894  0.2262
  429POPC   C3B 5283   8.798   0.395  16.412  0.0684 -0.3197 -0.0426
  429POPC   C4B 5284   8.549   0.726  16.601 -0.0903 -0.1588 -0.1914
  430POPC   NC3 5285   7.881   5.027  15.047  0.2429 -0.0626  0.2228
  430POPC   PO4 5286   7.620   5.081  15.465 -0.2372  0.1878  0.4713
  430POPC   GL1 5287   7.466   4.848  15.826 -0.0326  0.1624  0.1390
  430POPC   GL2 5288   7.174   4.937  15.835 -0.1376 -0.1697  0.0755
  430POPC   C1A 5289   7.644   4.487  16.039  0.1657  0.0635 -0.1121
  430POPC   D2A 5290   8.012   4.343  16.388  0.0509 -0.0279  0.0981
  430POPC   C3A 5291   7.818   4.477  16.697 -0.0788  0.1031  0.0912
  430POPC   C4A 5292   7.637   4.775  16.863  0.3255 -0.0789 -0.3382
  430POPC   C1B 5293   7.337   4.791  16.318  0.1094 -0.0655  0.1061
  430POPC   C2B 5294   7.287   4.312  16.671 -0.1293  0.0549  0.2657
  430POPC   C3B 5295   7.108   3.862  16.823 -0.2550 -0.1397  0.0390
  430POPC   C4B 5296   6.988   3.444  16.629  0.1119 -0.1607  0.0622
  431POPC   NC3 5297   8.301   2.734  14.719 -0.3901 -0.0726  0.2157
  431POPC   PO4 5298   8.104   2.384  15.045 -0.2927 -0.0540 -0.1803
  431POPC   GL1 5299   8.388   2.301  15.347 -0.1818 -0.2815 -0.1151
  431POPC   GL2 5300   8.261   2.527  15.579  0.1667  0.1800  0.0304
  431POPC   C1A 5301   8.481   2.049  15.693  0.2598 -0.2138 -0.1015
  431POPC   D2A 5302   8.246   1.703  15.867 -0.1496 -0.1137 -0.0031
  431POPC   C3A 5303   8.379   1.622  16.299 -0.2035 -0.0928 -0.0991
  431POPC   C4A 5304   8.746   1.227  16.465  0.0901  0.5618  0.0314
  431POPC   C1B 5305   8.256   2.503  16.002 -0.0016 -0.0570  0.1841
  431POPC   C2B 5306   8.165   2.573  16.375  0.3678  0.1231 -0.2196
  431POPC   C3B 5307   7.931   2.442  16.776 -0.0030 -0.1471  0.2473
  431POPC   C4B 5308   7.771   2.612  17.030  0.3724  0.1686  0.0920
  432POPC   NC3 5309   6.943   7.266  15.828  0.0540  0.1404 -0.0875
  432POPC   PO4 5310   6.542   7.148  15.554 -0.0375  0.0280 -0.1072
  432POPC   GL1 5311   6.383   7.044  15.956 -0.2060 -0.0266  0.0264
  432POPC   GL2 5312   6.138   7.052  15.906  0.0406 -0.0575  0.2256
  432POPC   C1A 5313   6.530   6.874  16.235  0.2819  0.0731 -0.0401
  432POPC   D2A 5314   6.697   6.768  16.802 -0.0420  0.2047  0.0964
  432POPC   C3A 5315   6.591   6.488  17.097  0.0279 -0.2509 -0.1110
  432POPC   C4A 5316   6.153   6.615  17.125 -0.0117  0.1679  0.1380
  432POPC   C1B 5317   6.187   7.459  16.247 -0.0708  0.0358  0.0947
  432POPC   C2B 5318   6.252   7.752  16.597 -0.0509  0.3259  0.2870
  432POPC   C3B 5319   6.469   7.588  17.043  0.2451  0.2279  0.4422
  432POPC   C4B 5320   6.679   7.717  17.307 -0.1851  0.1441  0.0820
  433POPC   NC3 5321   6.898   6.774  15.736 -0.1553 -0.1800  0.0688
  433POPC   PO4 5322   6.594   6.595  15.503  0.1888  0.3225  0.4905
  433POPC   GL1 5323   6.238   6.526  15.795  0.1755 -0.2821 -0.1099
  433POPC   GL2 5324   6.350   6.260  15.983 -0.3492 -0.1219 -0.3057
  433POPC   C1A 5325   6.009   6.638  16.173 -0.0712  0.2993 -0.0524
  433POPC   D2A 5326   6.153   6.697  16.657  0.1190 -0.0468  0.1714
  433POPC   C3A 5327   6.360   7.093  16.669 -0.4934 -0.1362 -0.4046
  433POPC   C4A 5328   6.685   7.290  16.654 -0.3704 -0.1391 -0.0640
  433POPC   C1B 5329   6.469   6.372  16.368 -0.2479 -0.0678  0.0403
  433POPC   C2B 5330   6.306   6.120  16.687 -0.1360  0.1415 -0.0853
  433POPC   C3B 5331   6.520   5.887  17.045 -0.1619  0.1187 -0.0874
  433POPC   C4B 5332   6.417   5.605  17.363  0.0898 -0.2332  0.1995
  434POPC   NC3 5333   7.585   2.195  14.720  0.2121  0.0474  0.1881
  434POPC   PO4 5334   7.799   1.988  15.133  0.0582 -0.2180 -0.2248
  434POPC   GL1 5335   7.739   2.135  15.549  0.0445  0.0578 -0.1944
  434POPC   GL2 5336   7.970   2.121  15.616 -0.1669  0.0040  0.0584
  434POPC   C1A 5337   7.476   2.137  15.892  0.0053 -0.1791  0.0364
  434POPC   D2A 5338   7.107   1.855  15.951 -0.0298 -0.0851 -0.1399
  434POPC   C3A 5339   7.111   1.583  16.393  0.0572  0.0903  0.0044
  434POPC   C4A 5340   6.908   1.533  16.853  0.0141 -0.2059 -0.0041
  434POPC   C1B 5341   7.941   2.097  16.119  0.0469 -0.0227 -0.1446
  434POPC   C2B 5342   8.153   2.073  16.478  0.1142  0.1383  0.3702
  434POPC   C3B 5343   8.417   1.761  16.745 -0.2218  0.1901  0.3481
  434POPC   C4B 5344   8.659   1.540  16.868 -0.0143  0.1384 -0.0697
  435POPC   NC3 5345   6.237   7.800  15.260 -0.4599  0.0223 -0.0002
  435POPC   PO4 5346   6.330   8.245  15.241 -0.2125  0.3514 -0.0383
  435POPC   GL1 5347   6.441   8.641  15.383 -0.2069  0.0513 -0.1780
  435POPC   GL2 5348   6.606   8.651  15.681  0.2338  0.2910  0.0711
  435POPC   C1A 5349   6.214   8.943  15.733  0.1887 -0.3282  0.2711
  435POPC   D2A 5350   6.406   9.448  15.778  0.0860 -0.1501  0.1438
  435POPC   C3A 5351   6.552   9.572  16.203 -0.3904  0.1462 -0.0985
  435POPC   C4A 5352   6.475   9.640  16.663  0.0882 -0.2084 -0.2315
  435POPC   C1B 5353   6.677   8.929  15.945 -0.1107  0.2150  0.0282
  435POPC   C2B 5354   6.939   9.250  15.962  0.0041 -0.1317  0.1592
  435POPC   C3B 5355   7.046   9.406  16.331  0.0064 -0.3805 -0.1815
  435POPC   C4B 5356   6.959   9.513  16.806  0.3652 -0.0685  0.0515
  436POPC   NC3 5357   0.864   0.010  14.970  0.0933 -0.1018 -0.1581
  436POPC   PO4 5358   0.871  -0.175  15.350  0.0102  0.1357  0.2174
  436POPC   GL1 5359   0.709  -0.045  15.731  0.0538  0.1094 -0.0444
  436POPC   GL2 5360   0.432   0.008  15.729 -0.1080  0.3003 -0.1485
  436POPC   C1A 5361   0.715   0.053  16.171  0.0289 -0.0260  0.1300
  436POPC   D2A 5362   0.478   0.093  16.585  0.0593  0.1942 -0.0648
  436POPC   C3A 5363   0.611   0.387  16.907 -0.0472  0.0843  0.0054
  436POPC   C4A 5364   0.667   0.644  17.357 -0.2328  0.0428  0.0901
  436POPC   C1B 5365   0.172   0.025  16.122 -0.1041 -0.1525 -0.2922
  436POPC   C2B 5366  -0.022  -0.097  16.576 -0.2073  0.2698  0.4035
  436POPC   C3B 5367  -0.212  -0.123  17.037 -0.1588  0.0904  0.1322
  436POPC   C4B 5368  -0.456  -0.360  17.279  0.1734  0.4776 -0.0545
  437POPC   NC3 5369   6.224   0.331  14.592  0.3615 -0.1049 -0.0862
  437POPC   PO4 5370   6.538   0.102  15.001  0.0609  0.1895  0.0889
  437POPC   GL1 5371   6.509   0.099  15.417 -0.3636 -0.0105  0.0626
  437POPC   GL2 5372   6.425   0.370  15.526 -0.1212 -0.0416 -0.0494
  437POPC   C1A 5373   6.448   0.072  15.872 -0.0994  0.1625  0.0757
  437POPC   D2A 5374   6.322   0.039  16.283  0.1123  0.0262 -0.1324
  437POPC   C3A 5375   6.645   0.017  16.646  0.1296  0.0560 -0.1932
  437POPC   C4A 5376   6.644  -0.393  16.744  0.3011 -0.0582  0.2182
  437POPC   C1B 5377   6.153   0.563  15.874  0.1961  0.0238  0.2185
  437POPC   C2B 5378   5.967   0.423  16.212 -0.1286  0.0393 -0.0957
  437POPC   C3B 5379   5.636   0.483  16.518 -0.0602  0.0959 -0.0896
  437POPC   C4B 5380   5.655   0.336  16.912  0.0750  0.2006  0.1021
  438POPC   NC3 5381   4.064   8.202  14.906 -0.1203 -0.0336 -0.1768
  438POPC   PO4 5382   3.913   8.082  15.334  0.2084  0.2932 -0.0355
  438POPC   GL1 5383   4.082   8.148  15.775  0.0666  0.1907  0.1905
  438POPC   GL2 5384   4.182   8.368  15.981 -0.2474  0.1245  0.0859
  438POPC   C1A 5385   4.058   7.931  16.195  0.2979  0.3286  0.1836
  438POPC   D2A 5386   4.072   7.762  16.598 -0.0649  0.2176  0.1071
  438POPC   C3A 5387   4.157   8.063  16.929  0.3027  0.0466 -0.4658
  438POPC   C4A 5388   4.475   8.130  17.220  0.1254  0.1941  0.2411
  438POPC   C1B 5389   4.349   8.435  16.394  0.2443  0.3663 -0.5226
  438POPC   C2B 5390   4.478   8.392  16.793 -0.2396  0.1006 -0.3626
  438POPC   C3B 5391   4.276   8.569  17.159  0.0413  0.1440  0.0070
  438POPC   C4B 5392   3.788   8.723  17.182 -0.3382  0.0506 -0.0306
  439POPC   NC3 5393   6.656   8.157  15.671 -0.0724 -0.0292 -0.3866
  439POPC   PO4 5394   6.837   7.764  15.946 -0.1731  0.0223  0.0069
  439POPC   GL1 5395   6.400   7.892  16.156  0.0432 -0.0954 -0.0683
  439POPC   GL2 5396   6.221   8.143  16.006  0.0976  0.1587  0.2023
  439POPC   C1A 5397   6.480   8.187  16.456  0.1092 -0.2824 -0.1119
  439POPC   D2A 5398   6.589   8.589  16.679 -0.1728  0.0437  0.0419
  439POPC   C3A 5399   6.628   8.643  17.107  0.1682 -0.1204  0.1478
  439POPC   C4A 5400   6.425   8.676  17.498  0.0093 -0.1824 -0.2936
  439POPC   C1B 5401   6.028   8.190  16.363  0.0487  0.1003 -0.0270
  439POPC   C2B 5402   6.069   8.496  16.623  0.0993 -0.0280 -0.0405
  439POPC   C3B 5403   6.248   8.903  16.776  0.0110 -0.0315  0.0834
  439POPC   C4B 5404   6.654   9.180  17.051 -0.3308  0.0799 -0.0127
  440POPC   NC3 5405   5.231   7.353  15.032 -0.1729  0.3259 -0.0283
  440POPC   PO4 5406   5.246   7.293  15.379 -0.0250 -0.0937 -0.3563
  440POPC   GL1 5407   5.388   7.160  15.812 -0.1400 -0.0137  0.2673
  440POPC   GL2 5408   5.246   6.902  15.988 -0.0073 -0.1394 -0.1906
  440POPC   C1A 5409   5.673   7.044  16.131 -0.1163 -0.2562 -0.0947
  440POPC   D2A 5410   5.919   7.139  16.498 -0.0718  0.4012 -0.4112
  440POPC   C3A 5411   5.811   7.470  16.832  0.1728 -0.1249 -0.2741
  440POPC   C4A 5412   5.789   7.551  17.257 -0.0585  0.2222  0.2628
  440POPC   C1B 5413   4.796   6.827  16.285 -0.3093  0.0305  0.0675
  440POPC   C2B 5414   4.880   6.838  16.836  0.0741 -0.2232 -0.0152
  440POPC   C3B 5415   4.913   6.876  17.307 -0.1549 -0.0795  0.0543
  440POPC   C4B 5416   4.998   6.938  17.724  0.2106 -0.2782  0.0361
  441POPC   NC3 5417  11.577   6.100  14.666 -0.1574  0.1584  0.1704
  441POPC   PO4 5418  11.258   6.147  14.979 -0.2075 -0.0193 -0.1699
  441POPC   GL1 5419  11.301   6.055  15.502  0.3186  0.1786 -0.3317
  441POPC   GL2 5420  11.203   6.313  15.749  0.0335 -0.0181  0.0281
  441POPC   C1A 5421  11.624   6.007  15.872 -0.1103  0.0927 -0.0936
  441POPC   D2A 5422  11.931   5.854  16.076  0.1875  0.0376 -0.0333
  441POPC   C3A 5423  11.869   5.798  16.575 -0.1334  0.0788  0.0759
  441POPC   C4A 5424  11.631   6.118  16.831  0.3218  0.0729 -0.0648
  441POPC   C1B 5425  11.282   6.119  16.223 -0.3087 -0.1393 -0.0008
  441POPC   C2B 5426  11.147   6.146  16.646  0.0872  0.0798  0.0315
  441POPC   C3B 5427  10.871   6.534  16.768 -0.3052  0.1631  0.0881
  441POPC   C4B 5428  10.871   6.812  17.142 -0.1483  0.0416 -0.0652
  442POPC   NC3 5429   9.380   7.187  15.389  0.1882  0.0225  0.0360
  442POPC   PO4 5430   9.173   7.586  15.474 -0.3155  0.2988  0.0569
  442POPC   GL1 5431   9.260   7.750  15.976 -0.1337  0.3169  0.2483
  442POPC   GL2 5432   9.120   8.077  15.974  0.1535 -0.1069 -0.1204
  442POPC   C1A 5433   9.218   7.509  16.287 -0.1228  0.0660 -0.3597
  442POPC   D2A 5434   9.160   7.260  16.600 -0.1448 -0.2609 -0.3788
  442POPC   C3A 5435   8.941   6.868  16.711  0.2696  0.0144 -0.2145
  442POPC   C4A 5436   8.558   6.804  16.919 -0.1595  0.1219  0.2235
  442POPC   C1B 5437   9.289   8.420  16.192  0.2087  0.0719 -0.2067
  442POPC   C2B 5438   9.173   8.594  16.412 -0.0078  0.0360 -0.1589
  442POPC   C3B 5439   9.145   8.581  16.939  0.0857  0.3720 -0.0187
  442POPC   C4B 5440   8.702   8.422  17.206 -0.1414 -0.1348 -0.1172
  443POPC   NC3 5441   7.654   5.451  15.130 -0.0375 -0.4121  0.0297
  443POPC   PO4 5442   7.999   5.787  15.065  0.0811 -0.0146  0.0576
  443POPC   GL1 5443   7.856   5.765  15.522  0.2757 -0.0243 -0.2332
  443POPC   GL2 5444   7.767   5.505  15.703 -0.2290  0.0376 -0.3194
  443POPC   C1A 5445   7.824   5.985  15.932 -0.0707  0.2315 -0.0185
  443POPC   D2A 5446   7.685   5.780  16.266 -0.0535 -0.0219  0.5533
  443POPC   C3A 5447   7.852   5.487  16.442 -0.1127  0.1947  0.0875
  443POPC   C4A 5448   8.019   5.198  16.783 -0.1387 -0.2115  0.0376
  443POPC   C1B 5449   8.122   5.564  16.016  0.0692  0.0333  0.1844
  443POPC   C2B 5450   8.271   5.928  16.171 -0.1716 -0.2111  0.1608
  443POPC   C3B 5451   8.322   5.834  16.674  0.2026 -0.1456 -0.1841
  443POPC   C4B 5452   8.445   5.576  17.052  0.2422  0.0263 -0.0570
  444POPC   NC3 5453   0.612   8.079  15.693 -0.2033  0.2835 -0.2674
  444POPC   PO4 5454   0.359   8.581  15.708  0.0542 -0.1500 -0.2929
  444POPC   GL1 5455   0.471   8.422  16.086  0.2462  0.1671  0.0651
  444POPC   GL2 5456   0.309   8.096  16.122  0.0577  0.2142 -0.3533
  444POPC   C1A 5457   0.413   8.566  16.451  0.1590  0.0078  0.0615
  444POPC   D2A 5458   0.367   8.449  16.917  0.2240  0.3280  0.0170
  444POPC   C3A 5459   0.673   8.716  17.017  0.0323  0.0515 -0.1301
  444POPC   C4A 5460   0.678   9.011  17.415 -0.2122  0.0391 -0.1409
  444POPC   C1B 5461   0.490   8.107  16.590 -0.0888 -0.0631  0.1355
  444POPC   C2B 5462   0.782   8.241  16.681  0.1936 -0.2227  0.2672
  444POPC   C3B 5463   1.011   8.288  17.103  0.2290  0.1219 -0.0867
  444POPC   C4B 5464   1.211   8.197  17.527  0.0926 -0.2082 -0.2522
  445POPC   NC3 5465   6.644  11.402  14.691  0.2691  0.2683 -0.2693
  445POPC   PO4 5466   6.576  11.329  15.199  0.7023 -0.1366  0.2669
  445POPC   GL1 5467   6.640  11.082  15.536  0.2282  0.3978  0.0837
  445POPC   GL2 5468   6.388  11.085  15.670 -0.0414  0.1155 -0.4735
  445POPC   C1A 5469   6.615  10.620  15.706 -0.1968 -0.3043 -0.0506
  445POPC   D2A 5470   6.874  10.456  15.894 -0.3970 -0.2120 -0.2051
  445POPC   C3A 5471   7.212  10.649  16.119  0.0641 -0.0374 -0.1364
  445POPC   C4A 5472   7.567  10.747  16.396 -0.3953  0.0916  0.0531
  445POPC   C1B 5473   6.654  10.930  16.073  0.2260  0.2916  0.0395
  445POPC   C2B 5474   6.944  10.941  16.402 -0.0320  0.0288  0.1612
  445POPC   C3B 5475   7.133  11.176  16.695  0.0488  0.0321  0.1836
  445POPC   C4B 5476   7.344  11.214  16.975 -0.1534 -0.2392  0.3009
  446POPC   NC3 5477   5.286   7.767  15.474  0.1024  0.3383 -0.0987
  446POPC   PO4 5478   5.462   8.130  15.222  0.0833  0.3116  0.0961
  446POPC   GL1 5479   5.432   8.195  15.723  0.0277  0.1953  0.4211
  446POPC   GL2 5480   5.632   8.519  15.826  0.2805 -0.1638 -0.0781
  446POPC   C1A 5481   5.147   8.201  16.092  0.0571 -0.2843  0.4333
  446POPC   D2A 5482   4.783   8.275  16.296 -0.0153  0.4214 -0.3461
  446POPC   C3A 5483   4.525   7.946  16.519 -0.4977 -0.2501 -0.0508
  446POPC   C4A 5484   4.505   7.655  16.730 -0.1898 -0.2731 -0.2376
  446POPC   C1B 5485   5.587   8.303  16.251  0.2201 -0.2397  0.2690
  446POPC   C2B 5486   5.510   8.249  16.705  0.1315  0.2210  0.1425
  446POPC   C3B 5487   5.694   8.522  16.988  0.1714  0.1501  0.1372
  446POPC   C4B 5488   6.035   8.679  17.146 -0.0479  0.3088 -0.0273
  447POPC   NC3 5489   8.420   5.557  15.080  0.0873  0.3994  0.0172
  447POPC   PO4 5490   8.639   5.592  15.312  0.0712  0.1680  0.0483
  447POPC   GL1 5491   8.560   5.518  15.724  0.1087 -0.0594 -0.1189
  447POPC   GL2 5492   8.696   5.748  15.911 -0.5688 -0.2187  0.1198
  447POPC   C1A 5493   8.604   5.147  15.934  0.0115  0.0143 -0.0720
  447POPC   D2A 5494   8.418   4.901  15.860 -0.1429  0.1339 -0.0835
  447POPC   C3A 5495   8.032   5.025  15.988  0.1542 -0.1279 -0.0604
  447POPC   C4A 5496   7.830   4.868  16.378  0.0836  0.1407 -0.0069
  447POPC   C1B 5497   8.521   5.482  16.352 -0.1626  0.1230 -0.1373
  447POPC   C2B 5498   8.341   5.055  16.386 -0.0930  0.0948 -0.0564
  447POPC   C3B 5499   8.193   4.760  16.741 -0.0638  0.0799  0.2750
  447POPC   C4B 5500   8.069   4.793  17.142  0.0433  0.0479 -0.2118
  448POPC   NC3 5501   0.124  10.515  15.301 -0.2667  0.2634 -0.1156
  448POPC   PO4 5502   0.318  10.249  15.359 -0.0600  0.1574 -0.2214
  448POPC   GL1 5503   0.411  10.404  15.729 -0.0857 -0.1559 -0.2373
  448POPC   GL2 5504   0.718  10.463  15.695 -0.1139  0.4022 -0.0838
  448POPC   C1A 5505   0.619  10.148  16.183 -0.0398  0.1791 -0.1764
  448POPC   D2A 5506   0.653  10.170  16.712  0.0734  0.0154 -0.3097
  448POPC   C3A 5507   0.938  10.515  16.714  0.3023 -0.1758  0.1318
  448POPC   C4A 5508   1.355  10.515  16.959  0.2156  0.4774  0.1885
  448POPC   C1B 5509   0.982  10.609  16.096  0.2436  0.2178  0.2736
  448POPC   C2B 5510   1.342  10.445  16.391 -0.0101 -0.2348 -0.0911
  448POPC   C3B 5511   1.775  10.446  16.695  0.5380 -0.1317 -0.1615
  448POPC   C4B 5512   2.200  10.634  16.730 -0.1191 -0.1291  0.0989
  449POPC   NC3 5513   8.471  12.240  14.418 -0.2298 -0.0750 -0.1323
  449POPC   PO4 5514   8.357  11.966  14.719 -0.0624  0.2089  0.2972
  449POPC   GL1 5515   8.265  11.907  15.099  0.1183  0.1183  0.1924
  449POPC   GL2 5516   8.113  11.668  15.203  0.1147 -0.1451 -0.2321
  449POPC   C1A 5517   8.234  12.135  15.494 -0.0119  0.2279 -0.1563
  449POPC   D2A 5518   8.110  12.149  15.963 -0.1694  0.0677 -0.2669
  449POPC   C3A 5519   7.623  12.183  15.935 -0.0701 -0.0572 -0.1027
  449POPC   C4A 5520   7.366  12.239  16.253  0.3197 -0.0886  0.1606
  449POPC   C1B 5521   8.176  11.622  15.608 -0.2829 -0.1010  0.5180
  449POPC   C2B 5522   8.348  11.676  15.956  0.0634 -0.0726 -0.0304
  449POPC   C3B 5523   8.171  11.497  16.283  0.1414  0.2467  0.1899
  449POPC   C4B 5524   8.250  11.386  16.687  0.0525  0.1284  0.3477
  450POPC   NC3 5525   1.940   6.794  15.624  0.4411 -0.3036 -0.2853
  450POPC   PO4 5526   2.049   7.210  15.541  0.2503 -0.0269  0.1190
  450POPC   GL1 5527   1.999   7.318  15.938 -0.2349  0.2467 -0.0370
  450POPC   GL2 5528   1.777   7.107  16.067 -0.3987 -0.2324  0.2247
  450POPC   C1A 5529   2.055   7.533  16.387  0.0325  0.4132  0.1153
  450POPC   D2A 5530   2.036   7.683  16.817 -0.2814 -0.1606 -0.2318
  450POPC   C3A 5531   1.629   7.537  17.194 -0.0709  0.2261 -0.0840
  450POPC   C4A 5532   1.328   7.116  17.013 -0.0262  0.0497  0.0536
  450POPC   C1B 5533   1.902   7.048  16.490  0.1992 -0.2029  0.0188
  450POPC   C2B 5534   2.015   7.103  16.944  0.1265  0.0154  0.1130
  450POPC   C3B 5535   2.337   7.119  17.019  0.3360  0.0102  0.1557
  450POPC   C4B 5536   2.728   7.227  17.145 -0.0491  0.4873 -0.0389
  451POPC   NC3 5537  11.995   0.304  15.602  0.4994  0.3038  0.1855
  451POPC   PO4 5538  12.426   0.343  15.460 -0.0532  0.3540 -0.1283
  451POPC   GL1 5539  12.487   0.456  15.845  0.0778  0.2993  0.4226
  451POPC   GL2 5540  12.173   0.444  16.095 -0.1718 -0.2784 -0.1662
  451POPC   C1A 5541  12.755   0.487  16.220 -0.2200  0.0022  0.2627
  451POPC   D2A 5542  12.810   0.794  16.611 -0.0925 -0.1866  0.0518
  451POPC   C3A 5543  12.588   0.814  16.990  0.1231 -0.1139 -0.1357
  451POPC   C4A 5544  12.510   0.945  17.418 -0.1106  0.2360  0.2068
  451POPC   C1B 5545  12.321   0.396  16.505  0.1957 -0.2191  0.1910
  451POPC   C2B 5546  12.323   0.385  17.025  0.3877  0.2073 -0.2548
  451POPC   C3B 5547  11.901   0.341  17.229  0.1461 -0.0835  0.0565
  451POPC   C4B 5548  11.773   0.040  17.516  0.2470  0.0857 -0.0146
  452POPC   NC3 5549   1.107   0.810  15.464 -0.0627 -0.1519 -0.3143
  452POPC   PO4 5550   0.961   1.082  15.810 -0.0747  0.3206  0.0335
  452POPC   GL1 5551   1.004   0.897  16.178  0.0723  0.0320 -0.0410
  452POPC   GL2 5552   0.991   1.139  16.356  0.0297  0.3013 -0.0057
  452POPC   C1A 5553   0.952   0.421  16.430 -0.1650 -0.2017  0.2236
  452POPC   D2A 5554   1.075   0.033  16.621 -0.2835 -0.0757  0.2732
  452POPC   C3A 5555   0.978   0.118  17.078  0.0515 -0.2291 -0.2375
  452POPC   C4A 5556   0.976   0.201  17.460 -0.3555  0.1355 -0.0995
  452POPC   C1B 5557   0.815   1.414  16.696  0.0849 -0.1007 -0.2610
  452POPC   C2B 5558   0.366   1.288  16.777 -0.0531  0.0340  0.1983
  452POPC   C3B 5559  -0.059   1.149  16.870 -0.0844  0.0655  0.0757
  452POPC   C4B 5560  -0.221   0.744  16.806  0.1813 -0.5073 -0.1350
  453W        W 5561   0.411   8.270  34.783 -0.1794  0.3296  0.3640
  454W        W 5562   2.285  11.818  22.920 -0.0981 -0.1155 -0.0146
  455W        W 5563   2.204   1.734  14.167  0.0156 -0.0733  0.1953
  456W        W 5564   3.865   7.712  27.528  0.0165 -0.0311 -0.2558
  457W        W 5565   1.779  12.066  20.012 -0.0414  0.0765  0.2027
  458W        W 5566   0.109  11.280   3.399 -0.1864 -0.3128 -0.0443
  459W        W 5567   5.859   2.203  21.483 -0.0523 -0.3017 -0.2184
  460W        W 5568  10.308   6.492  27.138  0.1210 -0.2514 -0.0193
  461W        W 5569   6.532   1.241   7.153 -0.0009  0.1624  0.2445
  462W        W 5570  12.166   2.860   8.902 -0.2163 -0.0177 -0.0118
  463W        W 5571   2.095  10.116  29.414  0.1538  0.2074 -0.2342
  464W        W 5572   6.237  11.104  31.191  0.1537  0.4167 -0.0992
  465W        W 5573   7.251   9.307  21.564 -0.3351 -0.0953 -0.0415
  466W        W 5574   1.979  10.586  25.950 -0.3232 -0.0231 -0.2411
  467W        W 5575   0.231   3.958   7.716  0.0893  0.0815 -0.5551
  468W        W 5576   6.299   7.405  34.193  0.2360  0.1244 -0.2737
  469W        W 5577   9.092   8.946  34.276 -0.0123  0.0179  0.1735
  470W        W 5578   5.556   1.394  24.256  0.0492 -0.2764  0.1378
  471W        W 5579   8.465   9.716  24.169  0.1856  0.2268 -0.2096
  472W        W 5580   1.090   3.395   1.338  0.0753  0.3954 -0.1197
  473W        W 5581   5.298   8.797   0.648  0.4689 -0.0015 -0.0292
  474W        W 5582  10.731   7.541  11.140  0.0130 -0.0790 -0.3073
  475W        W 5583   3.875   5.133   0.792  0.0309  0.3629  0.0674
  476W        W 5584   6.256   8.047  32.577  0.0265 -0.0370 -0.1695
  477W        W 5585  11.983   5.203   3.891  0.2276  0.2723  0.0678
  478W        W 5586   4.959   6.594  23.989  0.0936 -0.2087  0.0555
  479W        W 5587   9.819   3.109  26.004  0.1927  0.1838 -0.0516
  480W        W 5588   7.209   5.268  12.049 -0.3215  0.4155 -0.0977
  481W        W 5589   5.177   8.064  25.170  0.2104  0.1631 -0.1378
  482W        W 5590   5.975   2.536  34.789  0.0512  0.1424 -0.1947
  483W        W 5591   7.224   2.008  27.318  0.1723 -0.0707 -0.2863
  484W        W 5592  10.051   9.080  22.519 -0.1766  0.1208 -0.2321
  485W        W 5593  11.650  12.191  34.059 -0.0346 -0.1145  0.1858
  486W        W 5594  10.030   6.367   7.087 -0.2279 -0.0263  0.0059
  487W        W 5595   7.490   3.223  35.183 -0.2210 -0.2845  0.0350
  488W        W 5596   0.605   1.569  30.584 -0.0874 -0.1833 -0.0627
  489W        W 5597   7.140   5.803  13.323 -0.1099  0.2817 -0.3176
  490W        W 5598   6.676   7.961  11.369  0.0196 -0.2265  0.2265
  491W        W 5599   3.490  12.045   7.602  0.0077  0.1111 -0.2010
  492W        W 5600   4.077   7.401  23.346  0.0513 -0.2637  0.0336
  493W        W 5601   6.250   8.521  23.672 -0.0482 -0.0902 -0.1413
  494W        W 5602  10.710   2.122  34.790  0.0941  0.0385  0.0601
  495W        W 5603   6.142   1.042  25.969  0.0448 -0.0306  0.2507
  496W        W 5604   3.454   6.761  26.786 -0.1263  0.1152 -0.5843
  497W        W 5605   4.497   6.038  28.393  0.3376 -0.2627 -0.2981
  498W        W 5606   8.539   2.777  22.514 -0.1434 -0.1339  0.1163
  499W        W 5607   4.108  11.332   7.633 -0.0331  0.0084 -0.2501
  500W        W 5608   6.690   0.538  19.646  0.0649  0.0870 -0.0677
  501W        W 5609   9.895   7.279   7.980  0.1686 -0.0125  0.0727
  502W        W 5610   6.886   2.403   1.020 -0.2664  0.1733  0.1325
  503W        W 5611   3.903  12.086   1.569  0.0331  0.0632 -0.0084
  504W        W 5612   1.182   4.953   9.233 -0.1609  0.1220  0.1290
  505W        W 5613   5.267   7.292   2.834 -0.2800 -0.0618  0.0984
  506W        W 5614  10.221   5.763  25.105  0.0838 -0.0223  0.0062
  507W        W 5615   3.883   2.966   7.294 -0.0812 -0.1351  0.3536
  508W        W 5616   8.775   8.025  12.269  0.3346 -0.0424 -0.1940
  509W        W 5617   6.006  11.279  10.097  0.0243 -0.1581 -0.1019
  510W        W 5618   1.106   0.934  11.976 -0.3454 -0.1327  0.0302
  511W        W 5619  10.711   7.502   6.885  0.1108 -0.0924 -0.2219
  512W        W 5620   8.143   4.922  34.978 -0.1633  0.0067 -0.2266
  513W        W 5621   6.579   3.492  13.347 -0.5154  0.1786  0.0677
  514W        W 5622   1.630   5.545  27.253  0.1166 -0.2524  0.0735
  515W        W 5623   0.751   0.518  11.048 -0.1489 -0.0715 -0.0743
  516W        W 5624   1.893   1.852  35.082 -0.0729 -0.0711 -0.3318
  517W        W 5625   2.462   6.142  29.737 -0.2661  0.2303  0.3229
  518W        W 5626  11.783   6.660  12.135 -0.3492 -0.2226 -0.3356
  519W        W 5627   5.004   4.270  23.346  0.2397 -0.1974  0.3061
  520W        W 5628   1.407   6.253  11.974 -0.2141  0.2761 -0.0104
  521W        W 5629   1.595   3.625  32.222  0.0747  0.2132  0.3354
  522W        W 5630  11.217   4.135   6.280 -0.0771 -0.0257 -0.0191
  523W        W 5631   5.242   7.385   2.308 -0.5011 -0.0476  0.0527
  524W        W 5632   0.370   5.612   1.053 -0.0038  0.0582  0.3394
  525W        W 5633  11.588  10.888  27.698 -0.0792 -0.2051  0.1443
  526W        W 5634   2.158   8.093   2.455  0.2788 -0.2044  0.0514
  527W        W 5635   1.404   6.167  20.627 -0.1022 -0.0254  0.0790
  528W        W 5636   5.262   8.043   6.426  0.2324 -0.2372  0.0312
  529W        W 5637   6.686   9.933  10.058  0.2140 -0.1152  0.2546
  530W        W 5638   7.898   7.607  27.873 -0.3777  0.1498 -0.2875
  531W        W 5639   1.777  12.149  26.298 -0.1782  0.1420 -0.1532
  532W        W 5640   5.943   2.420  32.990 -0.1032  0.0217 -0.1012
  533W        W 5641   7.361   7.816   3.167 -0.0880  0.3114  0.1359
  534W        W 5642   9.199   6.323  11.396 -0.0925 -0.2797 -0.0931
  535W        W 5643   3.796   2.196  30.229 -0.2608 -0.2132  0.1993
  536W        W 5644   1.187   7.293  31.511  0.0087 -0.1497  0.1404
  537W        W 5645   8.159   1.818   9.761  0.4068 -0.4261  0.0572
  538W        W 5646  11.306   9.131  24.548 -0.0503  0.1940  0.1204
  539W        W 5647   7.535  10.396   3.610 -0.0732 -0.3573 -0.1559
  540W        W 5648   9.290   4.364  34.350  0.4812  0.0308  0.1851
  541W        W 5649   7.018  10.836   6.405 -0.4772 -0.0272 -0.1994
  542W        W 5650   7.138   2.125  30.686 -0.0733  0.3315  0.1807
  543W        W 5651   9.716   0.025  10.763  0.2633  0.2582  0.0700
  544W        W 5652  10.836   1.809   7.583  0.0252  0.1167 -0.0225
  545W        W 5653   5.844   9.859   2.244  0.2740  0.1674 -0.0918
  546W        W 5654   7.256   0.332  13.578  0.1590  0.2736 -0.1075
  547W        W 5655   3.693   0.513  31.596 -0.2451 -0.0393 -0.3259
  548W        W 5656   4.370   1.874  11.342 -0.5288 -0.2209  0.1089
  549W        W 5657   3.487  11.771  20.693  0.2005 -0.0766  0.1641
  550W        W 5658   2.728   4.229  27.939 -0.0885 -0.0401 -0.2081
  551W        W 5659   1.501   2.160  32.126  0.0187  0.0939  0.1446
  552W        W 5660   8.812   0.296   1.137  0.0503  0.0536  0.3185
  553W        W 5661   1.228   2.645   4.694  0.1437 -0.5554  0.3282
  554W        W 5662   1.653   5.871   0.813  0.0248  0.2671 -0.0107
  555W        W 5663  12.154   6.225  33.821 -0.0207 -0.0700 -0.0463
  556W        W 5664   5.993   9.614   5.751 -0.1129  0.1039 -0.0535
  557W        W 5665   4.120   5.421  34.025 -0.0080  0.1415 -0.1542
  558W        W 5666   5.464   3.363  27.655  0.0109 -0.1956  0.0454
  559W        W 5667   2.795   8.070   3.267  0.0597 -0.1589  0.2117
  560W        W 5668   5.482   1.850  21.584 -0.5385  0.0340 -0.1160
  561W        W 5669   9.124  10.623  31.145 -0.1513  0.1002 -0.4434
  562W        W 5670   7.777   1.723   9.469  0.0097 -0.0193  0.0655
  563W        W 5671   9.143   5.574  31.166  0.1123  0.3566  0.2155
  564W        W 5672   3.631   7.589  14.416  0.1489  0.0257  0.1207
  565W        W 5673   8.425   2.067  33.984  0.4128  0.2834 -0.0711
  566W        W 5674   6.615   8.294  25.109 -0.4198  0.0708 -0.0560
  567W        W 5675   2.686   9.758  15.476 -0.4766 -0.3251 -0.2434
  568W        W 5676   4.384   0.129  10.283  0.1464  0.0225  0.0397
  569W        W 5677   2.809   9.529  30.940 -0.0347  0.1005  0.0949
  570W        W 5678   7.387   1.464  23.110 -0.1259 -0.5423  0.2385
  571W        W 5679  11.166   2.285  22.214 -0.2031 -0.1676 -0.1174
  572W        W 5680   0.743  10.814   7.663 -0.0550  0.2971  0.0158
  573W        W 5681   4.488  10.173  29.154  0.1723  0.2053 -0.2374
  574W        W 5682   2.780   0.437  21.317 -0.0587  0.2267 -0.3644
  575W        W 5683   6.317   0.345  24.539 -0.2540 -0.2709 -0.1671
  576W        W 5684   5.834   8.797  33.713  0.1441  0.2043 -0.0594
  577W        W 5685   1.185   5.212   3.483  0.4211 -0.0418  0.4002
  578W        W 5686   1.798   8.602   6.716  0.2033  0.2180 -0.1099
  579W        W 5687   6.969   7.310  11.276  0.1359 -0.2249  0.0076
  580W        W 5688   4.524   6.264   5.130  0.2651  0.1572  0.0490
  581W        W 5689   0.906  11.803  22.854  0.1362  0.0862  0.0843
  582W        W 5690   8.033   9.755  14.365  0.1248  0.0807 -0.0190
  583W        W 5691  10.840   7.991  31.577  0.0593 -0.1457  0.1124
  584W        W 5692   6.382  12.032   4.482  0.0631  0.1706  0.1481
  585W        W 5693  10.317  11.363  10.586 -0.1223  0.1544 -0.3167
  586W        W 5694  10.259   9.889  23.776 -0.0355  0.2273 -0.0403
  587W        W 5695   0.942   4.447   1.881 -0.3552 -0.1803 -0.1735
  588W        W 5696   3.866   4.916  34.724 -0.0069  0.0373 -0.1616
  589W        W 5697   6.750   8.636  22.829 -0.2182 -0.1284 -0.0286
  590W        W 5698   8.460   6.292  14.557 -0.0443 -0.0329 -0.0234
  591W        W 5699   6.583  11.756   1.113  0.1677 -0.1850 -0.0923
  592W        W 5700   4.151   0.933  10.363 -0.0092 -0.0414 -0.0451
  593W        W 5701   6.229   6.142  20.023  0.1056  0.1835  0.1797
  594W        W 5702   0.488   1.594  32.554  0.2629  0.0677 -0.1633
  595W        W 5703   9.902   3.463  22.647  0.0605  0.0279  0.2458
  596W        W 5704   3.468   1.743   3.500 -0.3989 -0.5071 -0.0183
  597W        W 5705  11.560  11.026   5.072  0.1962  0.1205 -0.0081
  598W        W 5706   1.435   0.050  12.073 -0.2971  0.1061 -0.1522
  599W        W 5707  10.476   9.572  24.623  0.0583 -0.0682  0.2433
  600W        W 5708   7.346   2.168  21.042  0.0842 -0.1450 -0.1852
  601W        W 5709   4.503   3.920  21.798 -0.2110 -0.3349  0.0990
  602W        W 5710   3.828   4.623  26.042 -0.0779  0.0150 -0.2496
  603W        W 5711   1.940   2.151  23.699 -0.0876  0.2358 -0.0816
  604W        W 5712  11.111   3.028  27.607  0.0175 -0.0885  0.2727
  605W        W 5713   5.440   3.096  15.469 -0.1853 -0.1345  0.0088
  606W        W 5714   9.275   9.655   8.926 -0.0312  0.0695 -0.2632
  607W        W 5715   8.888  11.976   9.394  0.2688 -0.1485  0.0960
  608W        W 5716   8.835   0.153  26.186  0.2608 -0.0349  0.2208
  609W        W 5717  10.880   0.707  10.024  0.2857  0.1587  0.0716
  610W        W 5718  10.180  12.016   7.241 -0.1409  0.1060 -0.0573
  611W        W 5719   6.873  11.033  34.274  0.1784 -0.0332  0.1546
  612W        W 5720   1.950   9.821  27.489  0.0948  0.3468 -0.0841
  613W        W 5721   6.231   5.446  27.901 -0.1295 -0.1280 -0.0690
  614W        W 5722   1.601  10.903  12.838  0.0591 -0.0967  0.3868
  615W        W 5723  11.432   9.816  10.933  0.1096 -0.1829 -0.2148
  616W        W 5724   9.351   1.621  29.224 -0.2502 -0.2520 -0.0714
  617W        W 5725   4.625   7.104  27.505  0.0028 -0.0236 -0.3062
  618W        W 5726   6.043   4.117  28.715  0.0908 -0.2252 -0.1539
  619W        W 5727   6.747   5.570  31.301  0.1431 -0.1865 -0.0602
  620W        W 5728   2.706   7.043  24.509 -0.0636 -0.2579  0.2008
  621W        W 5729   0.660   1.369  14.383 -0.1452  0.5573 -0.2065
  622W        W 5730   5.115   3.582   9.631 -0.2633 -0.3460 -0.3341
  623W        W 5731   5.427  11.686   5.305 -0.2970 -0.2298  0.1267
  624W        W 5732   6.245   6.769  26.370 -0.1744  0.1684  0.2887
  625W        W 5733   8.450   7.412  19.535  0.0300 -0.0993  0.1128
  626W        W 5734   2.112   4.757  23.974 -0.2275 -0.1559 -0.1834
  627W        W 5735   6.753   8.316  22.009  0.1579  0.0475 -0.2246
  628W        W 5736   6.192  11.620  26.352  0.1977 -0.3018  0.0396
  629W        W 5737   8.602   2.353  14.565 -0.2553 -0.0053 -0.1733
  630W        W 5738   9.737   3.901  23.126 -0.0410 -0.2128  0.2287
  631W        W 5739   7.767   6.314  23.665 -0.0791 -0.1563 -0.0103
  632W        W 5740   4.872   8.071  32.651  0.2829  0.2324  0.1908
  633W        W 5741   7.422  11.150  26.690 -0.0705  0.2318 -0.0489
  634W        W 5742   8.450  10.491   8.317  0.0300 -0.0822 -0.0799
  635W        W 5743   8.981   9.928  26.875 -0.2240  0.1133  0.2793
  636W        W 5744  10.568  11.171   1.184 -0.1271  0.1272  0.0139
  637W        W 5745   5.585   0.963   8.302 -0.1120  0.0766  0.1151
  638W        W 5746   0.452   9.561  24.438 -0.0866  0.0885 -0.0100
  639W        W 5747  10.187   2.991  14.869 -0.2065 -0.1165  0.4706
  640W        W 5748   1.509   6.455   9.633  0.1544  0.1681 -0.0489
  641W        W 5749   4.585   7.901   1.262  0.2180  0.1650 -0.1716
  642W        W 5750  10.266   3.301  27.388  0.1613 -0.1617  0.1947
  643W        W 5751   1.104  10.715  22.408 -0.0508 -0.2563  0.1802
  644W        W 5752   0.365   2.650   3.257 -0.2397  0.3926 -0.1730
  645W        W 5753   8.964   5.318   0.809  0.1694 -0.0008 -0.1161
  646W        W 5754   2.389   7.685  25.346  0.2050  0.3316  0.0021
  647W        W 5755   7.547   3.927  14.635 -0.1768 -0.0058  0.3075
  648W        W 5756   4.478   5.799  21.467  0.0711 -0.1461  0.0282
  649W        W 5757   0.621   1.815  29.986  0.0419 -0.2766  0.0932
  650W        W 5758  10.922   9.043  29.889 -0.0949  0.0969  0.0201
  651W        W 5759   4.479   9.613  26.075 -0.2459 -0.0478  0.2149
  652W        W 5760   1.663   2.206  34.709 -0.2824  0.0989  0.3155
  653W        W 5761   1.736   5.916  24.282 -0.1338 -0.1423 -0.0741
  654W        W 5762   1.002   2.630  13.965 -0.0175  0.0602  0.0910
  655W        W 5763   7.416  11.657  31.259  0.1918 -0.1410  0.1242
  656W        W 5764   0.094   6.866   1.298  0.0915  0.1272 -0.0948
  657W        W 5765   3.430   5.405  19.956 -0.1470 -0.0183 -0.3127
  658W        W 5766   7.874  11.140  18.796 -0.0922 -0.1838  0.3534
  659W        W 5767   1.604   3.114  30.047 -0.1504 -0.2203 -0.1312
  660W        W 5768   0.909   5.950   1.792 -0.0443 -0.2524  0.1337
  661W        W 5769   9.154   5.548  24.784 -0.0903 -0.0999 -0.2995
  662W        W 5770   8.657   1.648  12.876 -0.1939  0.0989 -0.1336
  663W        W 5771   9.651   6.101  28.280  0.0386  0.1165  0.0956
  664W        W 5772   5.147   7.858  31.154  0.0940 -0.1039 -0.0314
  665W        W 5773   7.727   7.913  12.490 -0.0648 -0.1281  0.1194
  666W        W 5774   1.530   2.423  23.507  0.0005 -0.3433 -0.1680
  667W        W 5775  11.148   1.132   9.941 -0.1334  0.1073 -0.0445
  668W        W 5776   6.663  10.610  10.367 -0.0142  0.0221 -0.0244
  669W        W 5777   4.422   4.032  22.431  0.0394 -0.0148 -0.0017
  670W        W 5778   5.884   7.467  33.873 -0.2683  0.0761 -0.2393
  671W        W 5779   8.557   8.400  28.115 -0.0725  0.0064  0.2612
  672W        W 5780   2.597   1.171  10.203 -0.1638 -0.1663 -0.0782
  673W        W 5781  10.461   6.487  15.042 -0.1064  0.1173  0.2474
  674W        W 5782   9.728   1.429  25.642  0.3490 -0.1697  0.1385
  675W        W 5783   7.260  10.833  33.515 -0.0342  0.5127  0.1666
  676W        W 5784   5.568   2.831  14.193  0.1066 -0.2506  0.1160
  677W        W 5785   1.780   9.944  21.839 -0.0408 -0.2290 -0.0144
  678W        W 5786   5.375  10.948  13.340  0.0773  0.1848 -0.6252
  679W        W 5787   6.883   9.896   9.142 -0.0299  0.0032  0.0204
  680W        W 5788   4.452  12.157  12.281 -0.0879  0.0861  0.1506
  681W        W 5789   3.376   8.714  23.550  0.0498  0.1014  0.2643
  682W        W 5790   7.948   6.169  20.356  0.1181  0.1274  0.0411
  683W        W 5791   5.221  11.790  10.850  0.1344 -0.2876 -0.1009
  684W        W 5792   3.836   7.358  20.622  0.0377  0.3935  0.0704
  685W        W 5793   1.170   3.898  32.442  0.0986  0.1654  0.1190
  686W        W 5794   5.669  10.413  33.866  0.1000  0.1309 -0.0900
  687W        W 5795   7.416   4.060  23.060  0.3022  0.1347 -0.0653
  688W        W 5796   6.314  11.786  33.762  0.1415 -0.0735  0.0481
[truncated: 2,665,433 more chars]
