# Supplementary material for: Effect of helical kink in antimicrobial peptides on membrane pore formation
Source: eLife. 2020 Mar 13;9:e47946. doi: 10.7554/eLife.47946 (PMC7069690; doi:10.7554/eLife.47946)
Supplement: Figure 8—source data 1. [file elife-47946-fig8-data1.zip › Figure08/8B.gro]

Martini system with peptide(s) and lipid membrane
30684
    1SER     BB    1   8.210   3.941  14.582  0.0375 -0.0353 -0.1189
    1SER    SC1    2   7.978   3.975  14.690  0.1481  0.2218 -0.0613
    2ILE     BB    3   8.227   3.831  14.293  0.0701 -0.1111 -0.0888
    2ILE    SC1    4   8.506   3.873  14.165  0.2076  0.0653  0.2502
    3ILE     BB    5   7.931   3.857  14.204  0.0680  0.0567 -0.0387
    3ILE    SC1    6   7.797   3.709  13.966 -0.0327 -0.0044  0.0545
    4GLY     BB    7   7.886   4.160  14.247  0.0838  0.0566 -0.0211
    5ILE     BB    8   8.076   4.286  14.036  0.0896 -0.0093 -0.0556
    5ILE    SC1    9   8.362   4.400  14.073  0.0170  0.1404  0.0633
    6ILE     BB   10   7.952   4.175  13.775 -0.0036 -0.0281 -0.0043
    6ILE    SC1   11   8.198   4.002  13.696  0.1503  0.1907 -0.0181
    7MET     BB   12   7.667   4.291  13.810  0.0920  0.1708  0.1425
    7MET    SC1   13   7.452   4.021  13.632  0.1727 -0.1731 -0.0317
    8GLY     BB   14   7.732   4.592  13.852 -0.4180  0.3143  0.0111
    9ILE     BB   15   7.876   4.637  13.581  0.0287 -0.4307  0.0811
    9ILE    SC1   16   8.150   4.511  13.507  0.1944  0.0906 -0.2839
   10LEU     BB   17   7.662   4.554  13.373  0.0461  0.0476 -0.1487
   10LEU    SC1   18   7.781   4.291  13.263 -0.2117  0.0652 -0.1009
   11GLY     BB   19   7.425   4.737  13.451  0.0378 -0.1092  0.2251
   12ASN     BB   20   7.566   5.008  13.394 -0.0761 -0.1249 -0.1788
   12ASN    SC1   21   7.505   5.209  13.660  0.1797 -0.0506 -0.2293
   13ILE     BB   22   7.644   4.987  13.095  0.0120 -0.3414 -0.1434
   13ILE    SC1   23   7.869   4.814  12.970  0.2042 -0.2586  0.0770
   14GLN     BB   24   7.350   4.987  12.998  0.0165  0.0036 -0.1730
   14GLN    SC1   25   7.121   5.125  13.243  0.2128  0.2198  0.1409
   15PRO     BB   26   7.244   4.675  12.981 -0.1896  0.0275  0.3667
   15PRO    SC1   27   7.457   4.504  12.926  0.1285 -0.2127 -0.0900
   16VAL     BB   28   6.970   4.666  12.796 -0.0516 -0.0930  0.1604
   16VAL    SC1   29   6.778   4.520  12.905 -0.2106  0.1136  0.1674
   17ILE     BB   30   6.953   4.694  12.488  0.4964 -0.4405  0.0765
   17ILE    SC1   31   6.813   4.486  12.306 -0.1550 -0.2117  0.2750
   18GLN     BB   32   7.101   4.959  12.425 -0.2434  0.0392  0.1679
   18GLN    SC1   33   7.151   5.244  12.225 -0.1041  0.1772  0.2976
   19ILE     BB   34   7.393   4.899  12.512 -0.1250  0.1924 -0.1036
   19ILE    SC1   35   7.660   5.050  12.555  0.0684 -0.1853  0.0902
   20ILE     BB   36   7.466   4.648  12.346  0.2448  0.2049  0.0268
   20ILE    SC1   37   7.717   4.495  12.445  0.1520 -0.1087 -0.1976
   21MET     BB   38   7.420   4.766  12.063  0.2921 -0.1118 -0.1202
   21MET    SC1   39   7.292   4.559  11.816  0.1192  0.2670  0.3245
   22SER     BB   40   7.632   4.992  12.074  0.2443 -0.0618 -0.2117
   22SER    SC1   41   7.575   5.236  12.019 -0.1209  0.1495  0.2982
   23ILE     BB   42   7.883   4.811  12.065  0.3015  0.0099 -0.0811
   23ILE    SC1   43   8.068   5.029  12.184  0.2120  0.0794 -0.0691
   24VAL     BB   44   7.807   4.663  11.804 -0.1906 -0.0031  0.0540
   24VAL    SC1   45   7.829   4.404  11.751  0.1110  0.0544 -0.1438
   25LYS     BB   46   7.807   4.918  11.627 -0.0863  0.0382  0.1125
   25LYS    SC1   47   7.527   4.981  11.625  0.0667 -0.1492 -0.2370
   25LYS    SC2   48   7.273   5.139  11.602 -0.3749 -0.0145  0.2547
   26ALA     BB   49   8.095   5.026  11.667 -0.0337  0.0496 -0.2520
   27PHE     BB   50   8.240   4.770  11.568  0.1360  0.0530 -0.0260
   27PHE    SC1   51   8.308   4.628  11.824  0.1668  0.3047  0.3363
   27PHE    SC2   52   8.234   4.514  12.058 -0.1363  0.1754  0.1861
   27PHE    SC3   53   8.293   4.359  11.845  0.0637  0.2939  0.1502
   28LYS     BB   54   8.145   4.798  11.274 -0.1903  0.0051  0.0691
   28LYS    SC1   55   7.873   4.611  11.257 -0.2644  0.2538  0.0929
   28LYS    SC2   56   7.629   4.456  11.319 -0.1726 -0.2407  0.2057
   29GLY     BB   57   8.272   5.069  11.193  0.0486 -0.0736  0.1679
   30ASN     BB   58   8.577   5.010  11.197  0.0847  0.0474 -0.2051
   30ASN    SC1   59   8.648   5.020  11.475 -0.1526  0.3108 -0.0643
   31LYS     BB   60   8.605   4.746  11.037  0.3449  0.0502 -0.1705
   31LYS    SC1   61   8.833   4.599  11.192 -0.2460 -0.2842 -0.0210
   31LYS    SC2   62   9.044   4.443  11.131 -0.3369  0.3502  0.2150
   32ARG     BB   63   8.456   4.821  10.775 -0.0630 -0.3121 -0.0598
   32ARG    SC1   64   8.142   4.881  10.710 -0.2578 -0.2611 -0.0023
   32ARG    SC2   65   8.005   5.193  10.746  0.3759 -0.0320 -0.0112
    1SER     BB   66   5.618  11.467  10.371  0.2683 -0.6095 -0.4845
    1SER    SC1   67   5.542  11.655  10.261 -0.1672  0.2410 -0.1731
    2ILE     BB   68   5.660  11.332  10.646 -0.2576  0.0676 -0.0193
    2ILE    SC1   69   5.696  11.476  10.919  0.1243 -0.0761  0.0172
    3ILE     BB   70   5.549  11.049  10.585 -0.1002  0.0121 -0.0599
    3ILE    SC1   71   5.390  10.822  10.725 -0.0651  0.1565  0.2264
    4GLY     BB   72   5.745  10.965  10.360 -0.0535 -0.2371  0.0679
    5ILE     BB   73   6.020  11.018  10.493 -0.0640  0.2208 -0.0662
    5ILE    SC1   74   6.126  11.270  10.639  0.2009  0.0750  0.0016
    6ILE     BB   75   5.999  10.795  10.708  0.2043  0.1606 -0.0976
    6ILE    SC1   76   6.164  10.780  10.970  0.0092  0.0673  0.0235
    7MET     BB   77   5.945  10.556  10.518  0.0429 -0.0855  0.2422
    7MET    SC1   78   5.577  10.423  10.459  0.0900 -0.1639 -0.1040
    8GLY     BB   79   6.195  10.571  10.335 -0.1464  0.3810 -0.0048
    9ILE     BB   80   6.423  10.554  10.544  0.0785 -0.1548 -0.2636
    9ILE    SC1   81   6.532  10.825  10.648 -0.5236 -0.0275  0.1065
   10LEU     BB   82   6.327  10.299  10.692  0.0049  0.0764  0.1088
   10LEU    SC1   83   6.367  10.301  10.987  0.4126  0.1503 -0.2257
   11GLY     BB   84   6.353  10.120  10.440  0.0921 -0.0902  0.2329
   12ASN     BB   85   6.654  10.169  10.384  0.1136 -0.4277  0.0088
   12ASN    SC1   86   6.742  10.114  10.095  0.3903  0.1839  0.1906
   13ILE     BB   87   6.787  10.089  10.652  0.1628 -0.0445  0.1076
   13ILE    SC1   88   6.818  10.336  10.837 -0.1495 -0.0189  0.1326
   14GLN     BB   89   6.700   9.791  10.663 -0.2897  0.0679 -0.0902
   14GLN    SC1   90   6.789   9.658  10.303  0.4880  0.1051 -0.0496
   15PRO     BB   91   6.640   9.698  10.974 -0.0709 -0.0039 -0.0664
   15PRO    SC1   92   6.664   9.915  11.158  0.0210 -0.1315 -0.4519
   16VAL     BB   93   6.489   9.406  11.003  0.0141 -0.0242  0.2066
   16VAL    SC1   94   6.527   9.299  11.243  0.2050  0.4502  0.4074
   17ILE     BB   95   6.333   9.212  10.818 -0.0608  0.1868  0.0435
   17ILE    SC1   96   6.212   8.978  10.981  0.1418  0.0617  0.0189
   18GLN     BB   97   6.530   9.182  10.580  0.0041  0.0011  0.1180
   18GLN    SC1   98   6.395   9.211  10.244 -0.1258 -0.0935  0.0493
   19ILE     BB   99   6.770   9.044  10.718 -0.0763 -0.0581  0.1998
   19ILE    SC1  100   6.975   9.248  10.829 -0.2145  0.1948  0.0047
   20ILE     BB  101   6.616   8.790  10.809 -0.0488 -0.1490  0.0016
   20ILE    SC1  102   6.677   8.829  11.111  0.0222  0.0962 -0.0404
   21MET     BB  103   6.495   8.706  10.537 -0.0257  0.2865 -0.1559
   21MET    SC1  104   6.172   8.824  10.530  0.2731 -0.0444  0.1919
   22SER     BB  105   6.748   8.621  10.379 -0.0465 -0.0218 -0.0351
   22SER    SC1  106   6.820   8.656  10.130 -0.1007  0.0255 -0.0568
   23ILE     BB  107   6.825   8.372  10.546  0.1007 -0.0505 -0.1422
   23ILE    SC1  108   7.050   8.458  10.741 -0.0987  0.2981 -0.0522
   24VAL     BB  109   6.573   8.198  10.492  0.0107  0.0742 -0.1303
   24VAL    SC1  110   6.391   8.225  10.682  0.1012  0.0777 -0.0424
   25LYS     BB  111   6.590   8.184  10.183 -0.2962 -0.2494 -0.1419
   25LYS    SC1  112   6.424   8.394  10.063 -0.0422 -0.3425  0.5632
   25LYS    SC2  113   6.342   8.690  10.066  0.0672  0.2121 -0.0157
   26ALA     BB  114   6.883   8.085  10.156 -0.1205  0.2479 -0.2247
   27PHE     BB  115   6.840   7.811  10.295  0.1945  0.3865  0.1785
   27PHE    SC1  116   6.985   7.825  10.542  0.0408  0.0912 -0.1298
   27PHE    SC2  117   6.852   7.888  10.769 -0.0326  0.0701 -0.1662
   27PHE    SC3  118   7.116   7.940  10.748  0.1120 -0.4300  0.1433
   28LYS     BB  119   6.624   7.694  10.105  0.0737  0.2665  0.3849
   28LYS    SC1  120   6.454   7.468  10.114 -0.1382  0.3062 -0.1903
   28LYS    SC2  121   6.374   7.248  10.002  0.1512  0.1298  0.1856
   29GLY     BB  122   6.783   7.699   9.839 -0.2252 -0.2580  0.1731
   30ASN     BB  123   7.020   7.525   9.936  0.0459  0.1610  0.3023
   30ASN    SC1  124   7.221   7.460   9.679 -0.2262 -0.0893 -0.1136
   31LYS     BB  125   6.872   7.257   9.980 -0.0834  0.2171  0.2182
   31LYS    SC1  126   6.833   7.013  10.193 -0.3411 -0.1206  0.1051
   31LYS    SC2  127   6.656   6.845  10.249  0.3338 -0.2062 -0.1189
   32ARG     BB  128   6.852   7.163   9.685  0.5683 -0.0319  0.2289
   32ARG    SC1  129   7.020   6.901   9.690 -0.1119  0.3116 -0.1138
   32ARG    SC2  130   6.975   6.592   9.654  0.2514 -0.0850 -0.0258
    1SER     BB  131   6.677   5.546  12.945  0.0668 -0.0347  0.1578
    1SER    SC1  132   6.949   5.590  13.053  0.1422  0.1570  0.2027
    2ILE     BB  133   6.515   5.704  12.734  0.1057 -0.1653  0.0274
    2ILE    SC1  134   6.231   5.640  12.629 -0.0372  0.0246  0.2823
    3ILE     BB  135   6.756   5.825  12.579 -0.2350  0.2013 -0.2483
    3ILE    SC1  136   6.731   6.134  12.582  0.0429  0.2270 -0.0994
    4GLY     BB  137   6.894   5.559  12.498 -0.2701  0.0846  0.0541
    5ILE     BB  138   6.662   5.456  12.321 -0.4123  0.1252  0.2143
    5ILE    SC1  139   6.680   5.155  12.246  0.2006  0.2132 -0.0769
    6ILE     BB  140   6.620   5.690  12.123 -0.1230 -0.2404 -0.3159
    6ILE    SC1  141   6.408   5.912  12.167  0.0753 -0.0904 -0.0804
    7MET     BB  142   6.903   5.695  11.995  0.0638  0.0652  0.0762
    7MET    SC1  143   6.899   6.040  11.885  0.0002 -0.1713  0.2231
    8GLY     BB  144   6.890   5.409  11.876 -0.2429  0.1262 -0.0528
    9ILE     BB  145   6.619   5.402  11.725 -0.1826 -0.0229 -0.1578
    9ILE    SC1  146   6.484   5.125  11.691 -0.1004 -0.0636 -0.1578
   10LEU     BB  147   6.668   5.628  11.519 -0.0351  0.0227 -0.0751
   10LEU    SC1  148   6.459   5.892  11.594 -0.0606  0.2017  0.1022
   11GLY     BB  149   6.898   5.517  11.343 -0.1164  0.0717 -0.2144
   12ASN     BB  150   6.764   5.274  11.204  0.1424 -0.2143  0.0157
   12ASN    SC1  151   6.847   5.037  11.311 -0.2654  0.0668  0.0660
   13ILE     BB  152   6.519   5.423  11.086  0.1850  0.0391  0.2322
   13ILE    SC1  153   6.293   5.382  11.294 -0.1679 -0.2291 -0.1787
   14GLN     BB  154   6.651   5.614  10.880  0.2258 -0.2186  0.0115
   14GLN    SC1  155   7.019   5.476  10.850  0.0070  0.1218 -0.3456
   15PRO     BB  156   6.590   5.928  10.958 -0.0004 -0.2473 -0.0404
   15PRO    SC1  157   6.362   5.909  11.124  0.3425 -0.1838  0.1627
   16VAL     BB  158   6.846   5.984  11.158 -0.0504  0.0623 -0.0559
   16VAL    SC1  159   6.747   6.172  11.318 -0.0502 -0.1523  0.2070
   17ILE     BB  160   7.129   5.954  11.036  0.0068  0.0837  0.0691
   17ILE    SC1  161   7.315   6.163  11.171 -0.0556  0.1946 -0.0137
   18GLN     BB  162   7.048   5.989  10.739 -0.0825 -0.0728  0.0738
   18GLN    SC1  163   7.270   5.766  10.522  0.0154 -0.4057  0.2744
   19ILE     BB  164   6.912   6.267  10.757 -0.0660 -0.0665  0.1037
   19ILE    SC1  165   6.636   6.373  10.849 -0.0650  0.1196 -0.0954
   20ILE     BB  166   7.142   6.447  10.861 -0.0534 -0.0720  0.0857
   20ILE    SC1  167   7.187   6.587  11.134  0.4518 -0.1588  0.0611
   21MET     BB  168   7.343   6.470  10.626 -0.0200  0.0987  0.1291
   21MET    SC1  169   7.536   6.173  10.671  0.1618 -0.0564 -0.1014
   22SER     BB  170   7.176   6.615  10.409  0.2575  0.1044 -0.0888
   22SER    SC1  171   7.174   6.612  10.165 -0.2345 -0.1852 -0.1093
   23ILE     BB  172   7.094   6.865  10.572  0.0074 -0.0557  0.0398
   23ILE    SC1  173   6.832   6.821  10.732  0.0319 -0.2862  0.0220
   24VAL     BB  174   7.370   6.988  10.642  0.0101  0.1171 -0.2516
   24VAL    SC1  175   7.553   6.975  10.833 -0.2454 -0.1377 -0.0091
   25LYS     BB  176   7.491   7.015  10.358  0.0228 -0.1165 -0.2713
   25LYS    SC1  177   7.706   6.781  10.348  0.2926 -0.0718  0.0132
   25LYS    SC2  178   7.703   6.524  10.326 -0.1086 -0.0417 -0.1058
   26ALA     BB  179   7.275   7.191  10.224 -0.0253 -0.1487 -0.2369
   27PHE     BB  180   7.277   7.433  10.417  0.0648 -0.1396 -0.2488
   27PHE    SC1  181   6.992   7.410  10.539 -0.1819  0.4194  0.0067
   27PHE    SC2  182   6.833   7.418  10.757 -0.1256  0.0439  0.0732
   27PHE    SC3  183   6.743   7.306  10.529 -0.0371  0.0424  0.0386
   28LYS     BB  184   7.572   7.527  10.395  0.0674  0.0220  0.2633
   28LYS    SC1  185   7.793   7.672  10.589  0.0468  0.2877  0.0500
   28LYS    SC2  186   7.992   7.733  10.461 -0.1308  0.0282  0.0455
   29GLY     BB  187   7.570   7.607  10.095 -0.0335 -0.2320  0.1915
   30ASN     BB  188   7.347   7.820  10.128  0.0112 -0.1255 -0.1420
   30ASN    SC1  189   7.292   7.957   9.830  0.1038  0.2458 -0.1257
   31LYS     BB  190   7.488   7.993  10.343  0.1247 -0.1505 -0.1950
   31LYS    SC1  191   7.324   8.232  10.393  0.0576 -0.1810 -0.1543
   31LYS    SC2  192   7.254   8.408  10.244 -0.0368  0.2062  0.1224
   32ARG     BB  193   7.738   8.074  10.178 -0.0214  0.2390 -0.2407
   32ARG    SC1  194   7.950   8.188  10.391 -0.5946 -0.0983 -0.1154
   32ARG    SC2  195   8.110   8.414  10.594  0.1383  0.0547  0.1504
    1SER     BB  196   4.963   5.981  10.466  0.1534  0.2297  0.0206
    1SER    SC1  197   4.975   5.953  10.234  0.0422 -0.1377 -0.2993
    2ILE     BB  198   5.005   5.759  10.679  0.0580  0.1803 -0.0111
    2ILE    SC1  199   4.776   5.659  10.861  0.1281  0.0178 -0.0100
    3ILE     BB  200   5.087   5.513  10.508  0.0321  0.0430  0.1705
    3ILE    SC1  201   5.032   5.211  10.471 -0.3389  0.1084  0.1252
    4GLY     BB  202   5.348   5.635  10.394 -0.1359  0.2830  0.0279
    5ILE     BB  203   5.509   5.640  10.658  0.1412 -0.0401 -0.1229
    5ILE    SC1  204   5.768   5.805  10.702  0.0796 -0.0362  0.2893
    6ILE     BB  205   5.508   5.345  10.753  0.0489  0.0178  0.0644
    6ILE    SC1  206   5.452   5.292  11.053  0.1785  0.0694  0.0986
    7MET     BB  207   5.658   5.204  10.521 -0.0212 -0.0273  0.0455
    7MET    SC1  208   5.521   4.890  10.467  0.0186 -0.0940  0.0676
    8GLY     BB  209   5.930   5.354  10.523 -0.1407  0.1961 -0.0236
    9ILE     BB  210   6.013   5.278  10.812  0.0792 -0.1304 -0.1642
    9ILE    SC1  211   5.946   5.498  11.020  0.3499 -0.2375  0.0458
   10LEU     BB  212   5.996   4.969  10.791 -0.2685 -0.1387  0.1156
   10LEU    SC1  213   5.819   4.936  11.063  0.2012 -0.1688  0.0088
   11GLY     BB  214   6.211   4.926  10.573 -0.0557  0.3499  0.2087
   12ASN     BB  215   6.456   5.059  10.707  0.0817  0.3217 -0.0062
   12ASN    SC1  216   6.687   5.156  10.579  0.3095 -0.1355  0.1285
   13ILE     BB  217   6.490   4.872  10.952 -0.0504  0.2820 -0.0171
   13ILE    SC1  218   6.278   4.896  11.177 -0.0889 -0.3439  0.0412
   14GLN     BB  219   6.572   4.616  10.797 -0.0888  0.2465  0.0209
   14GLN    SC1  220   6.753   4.651  10.466 -0.1258  0.0388 -0.3528
   15PRO     BB  221   6.473   4.347  10.960  0.2249  0.2274  0.1910
   15PRO    SC1  222   6.675   4.147  11.001  0.2126 -0.0602  0.0140
   16VAL     BB  223   6.148   4.391  10.990  0.1667 -0.0881  0.0843
   16VAL    SC1  224   6.015   4.345  11.215  0.1016  0.1270  0.0930
   17ILE     BB  225   6.018   4.387  10.709 -0.0412 -0.0165  0.1759
   17ILE    SC1  226   5.762   4.543  10.789 -0.2292 -0.3184  0.1864
   18GLN     BB  227   6.124   4.111  10.616  0.0210 -0.0505  0.3422
   18GLN    SC1  228   6.496   4.170  10.488  0.2209  0.1471  0.1927
   19ILE     BB  229   5.982   3.924  10.818 -0.1555 -0.2826  0.0161
   19ILE    SC1  230   6.166   3.905  11.066 -0.1507 -0.3724  0.0060
   20ILE     BB  231   5.688   4.000  10.755  0.0070  0.0894 -0.3685
   20ILE    SC1  232   5.581   4.084  11.034  0.0624 -0.1037 -0.2875
   21MET     BB  233   5.672   3.932  10.453 -0.0159 -0.1894 -0.3084
   21MET    SC1  234   5.329   3.993  10.421  0.1943 -0.2918 -0.5169
   22SER     BB  235   5.808   3.654  10.443  0.1008 -0.1473 -0.0330
   22SER    SC1  236   6.035   3.648  10.361  0.0810  0.1338 -0.1266
   23ILE     BB  237   5.605   3.479  10.598  0.1718 -0.2761 -0.0825
   23ILE    SC1  238   5.539   3.526  10.897  0.0162 -0.2615 -0.1180
   24VAL     BB  239   5.355   3.514  10.418  0.0789 -0.0172  0.0871
   24VAL    SC1  240   5.146   3.533  10.581  0.2023 -0.2675  0.2854
   25LYS     BB  241   5.473   3.415  10.149  0.1450  0.1327  0.0600
   25LYS    SC1  242   5.417   3.655   9.957  0.1223  0.0609 -0.0210
   25LYS    SC2  243   5.338   3.781   9.741 -0.0314  0.0243 -0.0346
   26ALA     BB  244   5.592   3.146  10.247  0.2845  0.1558 -0.0416
   27PHE     BB  245   5.326   3.026  10.350  0.2896  0.1723 -0.0090
   27PHE    SC1  246   5.369   2.835  10.555  0.0846  0.2845 -0.1846
   27PHE    SC2  247   5.187   2.652  10.634 -0.0632  0.3974 -0.2544
   27PHE    SC3  248   5.445   2.580  10.599 -0.0090  0.3160  0.2150
   28LYS     BB  249   5.163   3.038  10.086  0.2510  0.2879  0.0193
   28LYS    SC1  250   4.932   3.274  10.106  0.0443 -0.3723  0.2013
   28LYS    SC2  251   4.717   3.346   9.923 -0.2660  0.1674 -0.2024
   29GLY     BB  252   5.357   2.868   9.915 -0.0292 -0.0600  0.0297
   30ASN     BB  253   5.393   2.613  10.087  0.0900  0.0744  0.2097
   30ASN    SC1  254   5.649   2.411  10.166  0.3037 -0.1033 -0.1067
   31LYS     BB  255   5.096   2.534  10.127  0.1002 -0.1611 -0.1138
   31LYS    SC1  256   4.887   2.687  10.302 -0.2470 -0.0009  0.2428
   31LYS    SC2  257   4.624   2.745  10.190 -0.1235 -0.0517  0.1085
   32ARG     BB  258   4.997   2.506   9.835 -0.2369 -0.0445 -0.0186
   32ARG    SC1  259   5.205   2.482   9.600 -0.0870  0.3704  0.0385
   32ARG    SC2  260   5.421   2.243   9.707  0.1399 -0.1878 -0.2192
    1SER     BB  261  11.435   8.114  14.531  0.1228  0.0477 -0.0545
    1SER    SC1  262  11.587   8.031  14.737 -0.1882  0.0771  0.4507
    2ILE     BB  263  11.474   8.200  14.236  0.1457  0.0965 -0.0377
    2ILE    SC1  264  11.550   8.098  13.953 -0.0447 -0.1454 -0.0080
    3ILE     BB  265  11.412   8.502  14.270 -0.4357 -0.0451  0.4076
    3ILE    SC1  266  11.258   8.632  14.036  0.0604 -0.0068  0.0796
    4GLY     BB  267  11.619   8.555  14.495 -0.1764 -0.0179  0.1711
    5ILE     BB  268  11.880   8.457  14.360 -0.1017  0.1269  0.2068
    5ILE    SC1  269  11.983   8.214  14.196 -0.0946  0.3987 -0.2155
    6ILE     BB  270  11.909   8.655  14.123  0.2778 -0.1477  0.0075
    6ILE    SC1  271  11.748   8.582  13.869 -0.2116 -0.1176  0.2912
    7MET     BB  272  11.903   8.908  14.302  0.1025  0.0205 -0.2267
    7MET    SC1  273  11.550   9.013  14.301  0.0287  0.0336  0.1367
    8GLY     BB  274  12.157   8.872  14.477 -0.0446 -0.3340 -0.0745
    9ILE     BB  275  12.360   8.856  14.243  0.0487  0.1665 -0.0417
    9ILE    SC1  276  12.452   8.561  14.262 -0.4757  0.0001  0.2255
   10LEU     BB  277  12.292   9.124  14.102  0.2023  0.1523 -0.1462
   10LEU    SC1  278  12.417   9.163  13.818  0.0106  0.1711 -0.0476
   11GLY     BB  279  12.323   9.314  14.345 -0.1377  0.1059 -0.0579
   12ASN     BB  280  12.612   9.230  14.420 -0.0893  0.0978 -0.2445
   12ASN    SC1  281  12.796   9.299  14.684 -0.1840  0.0181 -0.1551
   13ILE     BB  282  12.765   9.287  14.156 -0.0786  0.0382 -0.2512
   13ILE    SC1  283  13.056   9.191  14.201 -0.0747  0.2299  0.2172
   14GLN     BB  284  12.700   9.589  14.132  0.0722  0.0961  0.0088
   14GLN    SC1  285  12.743   9.853  14.412 -0.0456 -0.0631  0.1548
   15PRO     BB  286  12.624   9.794  13.884 -0.0418  0.1354  0.0748
   15PRO    SC1  287  12.427   9.709  13.705  0.1516  0.0097 -0.1517
   16VAL     BB  288  12.844   9.941  13.687 -0.1631  0.2494  0.0231
   16VAL    SC1  289  12.850   9.963  13.423  0.3441  0.0106 -0.0046
   17ILE     BB  290  13.121  10.034  13.792 -0.0285 -0.1694  0.0679
   17ILE    SC1  291  13.361  10.177  13.657 -0.2227 -0.0073 -0.1158
   18GLN     BB  292  13.161   9.867  14.050 -0.0784 -0.0095  0.1821
   18GLN    SC1  293  13.244  10.027  14.356 -0.2084 -0.2274 -0.1051
   19ILE     BB  294  13.171   9.587  13.915  0.1021  0.0063  0.1587
   19ILE    SC1  295  12.952   9.466  13.733  0.0848 -0.1085  0.2541
   20ILE     BB  296  13.402   9.596  13.709 -0.1534  0.0033 -0.1380
   20ILE    SC1  297  13.303   9.685  13.428 -0.3688 -0.4431 -0.2158
   21MET     BB  298  13.638   9.689  13.886 -0.1756  0.2392 -0.2262
   21MET    SC1  299  13.689   9.988  13.976 -0.0581 -0.0228 -0.3290
   22SER     BB  300  13.617   9.494  14.126  0.0626  0.1799 -0.2504
   22SER    SC1  301  13.675   9.511  14.379 -0.0630  0.0530 -0.3224
   23ILE     BB  302  13.627   9.218  13.983  0.0070  0.1077 -0.1173
   23ILE    SC1  303  13.365   9.110  13.858  0.0545 -0.2574  0.0800
   24VAL     BB  304  13.912   9.265  13.871 -0.0051  0.2721 -0.0836
   24VAL    SC1  305  13.992   9.105  13.675 -0.0756 -0.0206  0.1167
   25LYS     BB  306  14.075   9.319  14.129 -0.3351  0.1460  0.1622
   25LYS    SC1  307  14.195   9.580  14.153  0.2361  0.0536 -0.1526
   25LYS    SC2  308  14.283   9.799  14.145 -0.2729 -0.1530 -0.2121
   26ALA     BB  309  14.055   9.053  14.286  0.4232  0.0448  0.1409
   27PHE     BB  310  14.167   8.854  14.075 -0.0130  0.1327 -0.1939
   27PHE    SC1  311  13.933   8.704  13.941 -0.0795 -0.3944 -0.1887
   27PHE    SC2  312  13.763   8.504  13.878 -0.6424  0.0107 -0.0787
   27PHE    SC3  313  13.666   8.740  13.967 -0.0116  0.3407 -0.1793
   28LYS     BB  314  14.453   8.958  14.019  0.1179 -0.1557 -0.0902
   28LYS    SC1  315  14.673   8.970  13.768  0.0174 -0.2421  0.3861
   28LYS    SC2  316  14.912   9.076  13.831  0.0003 -0.2683 -0.1061
   29GLY     BB  317  14.559   8.977  14.310 -0.1904 -0.0275  0.0199
   30ASN     BB  318  14.561   8.670  14.353  0.2291 -0.0176  0.1328
   30ASN    SC1  319  14.590   8.477  14.601 -0.3614 -0.0732  0.0729
   31LYS     BB  320  14.737   8.599  14.108 -0.0729  0.1180 -0.1349
   31LYS    SC1  321  14.863   8.301  14.122 -0.1470 -0.5018  0.0749
   31LYS    SC2  322  14.908   8.121  14.332  0.1256  0.1099 -0.1117
   32ARG     BB  323  15.002   8.741  14.183 -0.0452 -0.0991  0.2143
   32ARG    SC1  324  15.259   8.815  13.988 -0.2647  0.1678 -0.0344
   32ARG    SC2  325  15.578   8.813  13.892  0.0784 -0.0570  0.0846
    1SER     BB  326   9.483   5.723  10.913 -0.0407  0.0764 -0.1812
    1SER    SC1  327   9.704   5.607  11.032  0.0701  0.1542  0.0968
    2ILE     BB  328   9.356   5.923  11.112 -0.1949 -0.1570 -0.0369
    2ILE    SC1  329   9.248   6.023  11.385 -0.1442  0.1084 -0.1095
    3ILE     BB  330   9.114   5.992  10.931 -0.1383  0.1221 -0.0139
    3ILE    SC1  331   8.888   6.203  10.958  0.0195  0.3040 -0.0845
    4GLY     BB  332   9.004   5.703  10.904 -0.0641  0.0886  0.0394
    5ILE     BB  333   8.928   5.638  11.197 -0.4077 -0.0894 -0.0807
    5ILE    SC1  334   8.928   5.344  11.299  0.0704 -0.0586  0.0464
    6ILE     BB  335   8.717   5.857  11.258 -0.1073  0.2536 -0.2176
    6ILE    SC1  336   8.723   6.024  11.519 -0.0763 -0.0096 -0.0432
    7MET     BB  337   8.519   5.780  11.032 -0.1908  0.1616 -0.1151
    7MET    SC1  338   8.279   6.024  11.011  0.2045 -0.0014  0.2655
    8GLY     BB  339   8.470   5.488  11.126 -0.1435  0.1334 -0.1769
    9ILE     BB  340   8.366   5.528  11.415 -0.1018  0.0302 -0.1468
    9ILE    SC1  341   8.549   5.555  11.664 -0.3044 -0.2660  0.0441
   10LEU     BB  342   8.130   5.724  11.367  0.0113  0.2370  0.1049
   10LEU    SC1  343   8.230   5.978  11.567  0.1370 -0.1529  0.3005
   11GLY     BB  344   7.963   5.559  11.165  0.0678  0.0463  0.2102
   12ASN     BB  345   7.891   5.328  11.358 -0.1170 -0.0327  0.0517
   12ASN    SC1  346   7.670   5.135  11.205  0.3618 -0.0406  0.2409
   13ILE     BB  347   7.770   5.464  11.609 -0.2662 -0.2754  0.1158
   13ILE    SC1  348   7.946   5.496  11.862 -0.0677  0.1012 -0.0581
   14GLN     BB  349   7.540   5.615  11.467  0.1480  0.1607 -0.1365
   14GLN    SC1  350   7.463   5.555  11.075 -0.0752 -0.0070 -0.0208
   15PRO     BB  351   7.378   5.781  11.702  0.4786  0.0410  0.1899
   15PRO    SC1  352   7.177   5.891  11.517 -0.0025  0.0528  0.1509
   16VAL     BB  353   7.500   5.795  12.009  0.0602  0.2706  0.3589
   16VAL    SC1  354   7.741   5.906  12.007  0.1959 -0.0050  0.1070
   17ILE     BB  355   7.353   5.767  12.281  0.0548  0.1892  0.3485
   17ILE    SC1  356   7.173   6.019  12.304 -0.3727 -0.0476 -0.1158
   18GLN     BB  357   7.514   5.540  12.417  0.0041 -0.1711 -0.1524
   18GLN    SC1  358   7.287   5.391  12.725 -0.2638 -0.2584 -0.2662
   19ILE     BB  359   7.793   5.674  12.421 -0.1426  0.1472  0.0683
   19ILE    SC1  360   8.025   5.469  12.449 -0.0755  0.1890 -0.1522
   20ILE     BB  361   7.741   5.932  12.584 -0.1884  0.1338  0.0751
   20ILE    SC1  362   7.904   6.137  12.419  0.2105 -0.1528  0.0924
   21MET     BB  363   7.628   5.800  12.841 -0.1980 -0.1892 -0.0878
   21MET    SC1  364   7.261   5.892  12.812 -0.2154  0.2175  0.3552
   22SER     BB  365   7.888   5.652  12.924 -0.3073 -0.2700  0.1223
   22SER    SC1  366   7.895   5.400  12.924  0.1691  0.1501 -0.1207
   23ILE     BB  367   8.050   5.914  12.961 -0.1959 -0.2951 -0.1517
   23ILE    SC1  368   8.252   5.973  12.733 -0.0366 -0.1950  0.0107
   24VAL     BB  369   7.867   6.062  13.162  0.2000 -0.0707  0.0631
   24VAL    SC1  370   7.902   6.324  13.143 -0.1032 -0.0468 -0.4134
   25LYS     BB  371   7.866   5.865  13.401  0.0723  0.0225  0.1419
   25LYS    SC1  372   7.640   5.646  13.423 -0.1321  0.3975  0.0726
   25LYS    SC2  373   7.490   5.504  13.202 -0.1121  0.2606 -0.1415
   26ALA     BB  374   8.170   5.884  13.459  0.1178 -0.1139 -0.0373
   27PHE     BB  375   8.151   6.176  13.562 -0.0271 -0.0205 -0.3120
   27PHE    SC1  376   8.438   6.298  13.649 -0.0001 -0.0136 -0.2257
   27PHE    SC2  377   8.537   6.518  13.772 -0.0055  0.1597 -0.5175
   27PHE    SC3  378   8.682   6.291  13.763 -0.0360  0.1162 -0.1366
   28LYS     BB  379   7.915   6.169  13.763  0.0353  0.3000 -0.2198
   28LYS    SC1  380   7.645   6.336  13.627  0.2369  0.1563  0.2342
   28LYS    SC2  381   7.428   6.408  13.661  0.0890 -0.0645 -0.1870
   29GLY     BB  382   8.017   5.965  13.973 -0.0503  0.1788 -0.2944
   30ASN     BB  383   8.283   6.104  14.048  0.0972 -0.0904 -0.2991
   30ASN    SC1  384   8.451   5.957  14.223  0.1997 -0.1722  0.1876
   31LYS     BB  385   8.159   6.367  14.157 -0.2734 -0.3082 -0.1675
   31LYS    SC1  386   8.032   6.576  14.009  0.1482  0.2390 -0.1400
   31LYS    SC2  387   7.878   6.761  13.992  0.4838 -0.0717  0.0473
   32ARG     BB  388   7.974   6.257  14.380 -0.0520  0.0045  0.1882
   32ARG    SC1  389   8.112   6.222  14.654  0.1668  0.1099  0.2509
   32ARG    SC2  390   8.288   6.019  14.713 -0.1761  0.2245 -0.2129
    1SER     BB  391  10.322   3.366  14.603  0.1157 -0.1383  0.0535
    1SER    SC1  392  10.117   3.453  14.635 -0.1023  0.2230 -0.0385
    2ILE     BB  393  10.479   3.336  14.337  0.0974 -0.1059  0.0388
    2ILE    SC1  394  10.357   3.430  14.068  0.1534 -0.1768 -0.0121
    3ILE     BB  395  10.753   3.452  14.425  0.2155 -0.1348 -0.2730
    3ILE    SC1  396  10.904   3.699  14.315  0.2525  0.0482  0.1603
    4GLY     BB  397  10.833   3.248  14.644  0.1965  0.1226 -0.0174
    5ILE     BB  398  10.832   2.993  14.468  0.0181 -0.0325  0.1982
    5ILE    SC1  399  10.784   2.699  14.553  0.1765 -0.1950 -0.2298
    6ILE     BB  400  11.054   3.086  14.272 -0.1111  0.1026  0.1122
    6ILE    SC1  401  11.015   3.249  14.011 -0.0454 -0.1797 -0.0813
    7MET     BB  402  11.287   3.137  14.469 -0.1822  0.0501  0.2114
    7MET    SC1  403  11.368   3.533  14.265 -0.1619  0.2766  0.1031
    8GLY     BB  404  11.315   2.850  14.582  0.2704 -0.0472 -0.1045
    9ILE     BB  405  11.353   2.682  14.324  0.0509  0.0865 -0.2283
    9ILE    SC1  406  11.128   2.499  14.214 -0.1059  0.0481  0.1334
   10LEU     BB  407  11.621   2.816  14.246  0.1127 -0.0076 -0.1803
   10LEU    SC1  408  11.496   3.026  14.022 -0.3409  0.2603  0.2694
   11GLY     BB  409  11.791   2.738  14.493 -0.0377 -0.0894 -0.1003
   12ASN     BB  410  11.775   2.431  14.459  0.2471 -0.1242  0.0317
   12ASN    SC1  411  11.607   2.280  14.659 -0.0351 -0.0002 -0.1427
   13ILE     BB  412  11.938   2.408  14.196  0.1421  0.1249 -0.0593
   13ILE    SC1  413  11.831   2.462  13.910  0.0678  0.1061 -0.0355
   14GLN     BB  414  12.212   2.522  14.287  0.2118 -0.2484  0.2367
   14GLN    SC1  415  12.539   2.320  14.351  0.0488  0.0066 -0.1622
   15PRO     BB  416  12.378   2.679  14.049 -0.0485 -0.1141  0.1383
   15PRO    SC1  417  12.366   2.564  13.767  0.4073 -0.1357 -0.0021
   16VAL     BB  418  12.164   2.928  14.019  0.1072  0.0177  0.1176
   16VAL    SC1  419  12.022   2.952  13.796  0.1304 -0.2875  0.0628
   17ILE     BB  420  12.121   3.110  14.266  0.2298 -0.1423  0.2603
   17ILE    SC1  421  11.870   3.291  14.248  0.0629 -0.3697  0.2422
   18GLN     BB  422  12.413   3.115  14.370  0.2583  0.0477  0.1725
   18GLN    SC1  423  12.337   2.881  14.684 -0.0534  0.2781  0.0798
   19ILE     BB  424  12.558   3.189  14.107 -0.0937  0.0472 -0.0308
   19ILE    SC1  425  12.618   3.075  13.825  0.2472  0.1832 -0.0200
   20ILE     BB  426  12.436   3.473  14.091 -0.0109  0.0808 -0.0774
   20ILE    SC1  427  12.258   3.436  13.840 -0.0001  0.1041 -0.0868
   21MET     BB  428  12.533   3.589  14.362  0.0597  0.1763 -0.1423
   21MET    SC1  429  12.187   3.727  14.491  0.1309 -0.0210  0.4234
   22SER     BB  430  12.836   3.528  14.338  0.0107 -0.1389 -0.0342
   22SER    SC1  431  12.897   3.334  14.461  0.2062  0.0206  0.2673
   23ILE     BB  432  12.878   3.686  14.074 -0.2870 -0.0027 -0.0069
   23ILE    SC1  433  12.894   3.477  13.845  0.1561  0.1088 -0.0930
   24VAL     BB  434  12.780   3.963  14.171 -0.0384  0.0859  0.0037
   24VAL    SC1  435  12.756   4.183  14.024  0.3903  0.1346 -0.0127
   25LYS     BB  436  12.970   3.979  14.415  0.2675 -0.4810 -0.1711
   25LYS    SC1  437  12.781   3.972  14.706 -0.4298 -0.0220  0.3321
   25LYS    SC2  438  12.528   3.905  14.857 -0.1005 -0.2268 -0.4600
   26ALA     BB  439  13.248   3.985  14.277  0.2209 -0.1127 -0.2661
   27PHE     BB  440  13.229   4.260  14.136 -0.0633  0.0844  0.1282
   27PHE    SC1  441  13.368   4.353  13.852  0.0696 -0.1053  0.0963
   27PHE    SC2  442  13.431   4.554  13.682 -0.0226  0.0215  0.2089
   27PHE    SC3  443  13.402   4.302  13.589  0.7847 -0.0908  0.1575
   28LYS     BB  444  13.200   4.456  14.375  0.2353  0.3926 -0.0741
   28LYS    SC1  445  12.887   4.481  14.484  0.0802 -0.0610 -0.2746
   28LYS    SC2  446  12.691   4.601  14.667  0.0683 -0.0476 -0.1612
   29GLY     BB  447  13.457   4.365  14.522  0.0963  0.1753  0.0419
   30ASN     BB  448  13.638   4.437  14.281 -0.1137 -0.0941 -0.2076
   30ASN    SC1  449  13.989   4.375  14.228  0.3441 -0.3138  0.1730
   31LYS     BB  450  13.530   4.725  14.240 -0.1534 -0.0607  0.0948
   31LYS    SC1  451  13.313   4.863  14.043  0.3113  0.1063 -0.0803
   31LYS    SC2  452  13.407   5.091  13.903  0.1435  0.0747 -0.1643
   32ARG     BB  453  13.573   4.854  14.518 -0.0692  0.2738 -0.0662
   32ARG    SC1  454  13.848   4.797  14.645  0.0919  0.1212  0.1217
   32ARG    SC2  455  13.958   4.516  14.745  0.1335 -0.2549 -0.3977
    1SER     BB  456   5.146   6.676  13.533 -0.0852  0.0362  0.0597
    1SER    SC1  457   5.080   6.709  13.779 -0.3032 -0.0300 -0.0697
    2ILE     BB  458   4.940   6.689  13.302 -0.1111 -0.1076  0.0735
    2ILE    SC1  459   4.945   6.808  13.016 -0.0927  0.2224  0.2043
    3ILE     BB  460   4.696   6.540  13.423 -0.0679 -0.0784  0.1992
    3ILE    SC1  461   4.597   6.262  13.327 -0.1710  0.0932 -0.2224
    4GLY     BB  462   4.622   6.737  13.650  0.1463  0.1775  0.0557
    5ILE     BB  463   4.569   6.979  13.463  0.2858  0.1251 -0.0537
    5ILE    SC1  464   4.721   7.249  13.466  0.1101  0.2262  0.1879
    6ILE     BB  465   4.347   6.858  13.284  0.1976  0.0378  0.1108
    6ILE    SC1  466   4.411   6.728  13.009 -0.1504  0.3775 -0.1479
    7MET     BB  467   4.140   6.810  13.509  0.1519  0.1726  0.0985
    7MET    SC1  468   4.207   6.429  13.554  0.2515  0.0775  0.4700
    8GLY     BB  469   4.117   7.093  13.636 -0.0608  0.1889  0.0289
    9ILE     BB  470   4.029   7.245  13.381 -0.0970  0.1281  0.0052
    9ILE    SC1  471   4.247   7.325  13.175 -0.0105  0.4009  0.1957
   10LEU     BB  472   3.751   7.123  13.318 -0.0510 -0.0245  0.0963
   10LEU    SC1  473   3.847   6.919  13.066 -0.2729  0.0445 -0.0256
   11GLY     BB  474   3.625   7.142  13.601 -0.1499  0.3365  0.0362
   12ASN     BB  475   3.658   7.448  13.632  0.3530  0.3082 -0.0886
   12ASN    SC1  476   3.778   7.425  13.938 -0.2530 -0.1346 -0.1242
   13ILE     BB  477   3.474   7.537  13.398 -0.1251 -0.1692  0.0743
   13ILE    SC1  478   3.410   7.835  13.344 -0.2174 -0.1317  0.3678
   14GLN     BB  479   3.204   7.408  13.477 -0.2032 -0.0807 -0.0421
   14GLN    SC1  480   3.177   7.485  13.890 -0.0994  0.0299  0.0891
   15PRO     BB  481   3.045   7.295  13.211  0.3118 -0.2334 -0.3045
   15PRO    SC1  482   3.107   7.500  13.014  0.2316  0.1788 -0.0372
   16VAL     BB  483   2.728   7.206  13.190  0.1893  0.1080 -0.0482
   16VAL    SC1  484   2.598   7.386  13.046 -0.0439  0.1403  0.1918
   17ILE     BB  485   2.556   7.115  13.431  0.1170  0.1343 -0.0893
   17ILE    SC1  486   2.334   6.941  13.303  0.2836 -0.0435 -0.1428
   18GLN     BB  487   2.722   7.241  13.661  0.0358  0.0951 -0.0086
   18GLN    SC1  488   2.887   7.107  13.975  0.3442 -0.0556  0.1249
   19ILE     BB  489   2.693   7.539  13.581 -0.1253  0.1806  0.3376
   19ILE    SC1  490   2.864   7.742  13.420  0.0886 -0.1771  0.0922
   20ILE     BB  491   2.386   7.558  13.542 -0.1073 -0.0112  0.0635
   20ILE    SC1  492   2.197   7.495  13.304 -0.1922  0.2672  0.0517
   21MET     BB  493   2.299   7.481  13.829 -0.2946  0.2561  0.0834
   21MET    SC1  494   2.062   7.220  13.737  0.0010  0.0930 -0.2422
   22SER     BB  495   2.450   7.702  13.985  0.0000  0.1028  0.0248
   22SER    SC1  496   2.625   7.658  14.154 -0.1259  0.2787  0.0317
   23ILE     BB  497   2.342   7.951  13.836 -0.0630  0.1448  0.1392
   23ILE    SC1  498   2.551   8.029  13.621  0.0830  0.1701  0.2869
   24VAL     BB  499   2.037   7.900  13.861 -0.0685  0.1733  0.1317
   24VAL    SC1  500   1.931   7.737  13.681  0.0054  0.2472  0.0191
   25LYS     BB  501   2.034   7.873  14.170  0.3877 -0.4056  0.1118
   25LYS    SC1  502   2.025   7.569  14.269 -0.0712  0.0845  0.0056
   25LYS    SC2  503   1.874   7.354  14.293  0.2915 -0.2204  0.2470
   26ALA     BB  504   2.142   8.152  14.254 -0.0470 -0.1386 -0.1568
   27PHE     BB  505   1.927   8.341  14.135  0.0404  0.1601  0.1385
   27PHE    SC1  506   2.031   8.449  13.847 -0.2177  0.2320 -0.0221
   27PHE    SC2  507   2.245   8.416  13.686 -0.0571 -0.0753  0.2390
   27PHE    SC3  508   2.078   8.623  13.646  0.0663 -0.0478 -0.2128
   28LYS     BB  509   1.684   8.229  14.292 -0.1038  0.1368 -0.0943
   28LYS    SC1  510   1.370   8.117  14.401 -0.0095 -0.2810 -0.0977
   28LYS    SC2  511   1.143   8.232  14.482 -0.3385 -0.0336 -0.0047
   29GLY     BB  512   1.792   8.294  14.575 -0.0511  0.1056 -0.1069
   30ASN     BB  513   1.803   8.601  14.533 -0.0178  0.0785 -0.3073
   30ASN    SC1  514   1.925   8.812  14.721 -0.0800  0.1250 -0.0058
   31LYS     BB  515   1.505   8.657  14.468 -0.0521  0.2344 -0.0370
   31LYS    SC1  516   1.358   8.982  14.417  0.1797  0.3699  0.2030
   31LYS    SC2  517   1.130   9.071  14.504  0.1208  0.1574  0.0285
   32ARG     BB  518   1.392   8.570  14.743 -0.0492 -0.2107 -0.1650
   32ARG    SC1  519   1.118   8.721  14.837  0.0540  0.0788 -0.2753
   32ARG    SC2  520   0.835   8.897  14.879 -0.3385 -0.1712 -0.0103
   33DOPC   NC3  521   7.785   1.908  14.410 -0.1896  0.0416 -0.2824
   33DOPC   PO4  522   8.100   1.764  14.640 -0.2401  0.1766 -0.2596
   33DOPC   GL1  523   8.276   1.934  14.281  0.1943  0.3361 -0.0223
   33DOPC   GL2  524   8.178   1.904  14.005 -0.1630 -0.1011  0.0542
   33DOPC   C1A  525   8.707   2.147  14.050 -0.0541 -0.0717  0.0217
   33DOPC   D2A  526   8.878   2.241  13.661  0.2037  0.0720 -0.3228
   33DOPC   C3A  527   9.245   2.096  13.605 -0.0384  0.3669  0.1403
   33DOPC   C4A  528   9.554   1.832  13.795  0.3028 -0.3025  0.1803
   33DOPC   C1B  529   8.313   2.192  13.717 -0.0342 -0.1486 -0.0257
   33DOPC   D2B  530   8.505   2.449  13.306 -0.0814 -0.0038  0.0429
   33DOPC   C3B  531   8.246   2.619  12.973 -0.2219 -0.2140 -0.2153
   33DOPC   C4B  532   7.993   2.819  12.728  0.1518  0.0069  0.1999
   34DOPC   NC3  533   6.716   4.467  13.790  0.1622 -0.1016  0.1905
   34DOPC   PO4  534   6.866   4.603  13.434 -0.0367  0.3323  0.0226
   34DOPC   GL1  535   7.009   4.168  13.291  0.0777 -0.1498 -0.0346
   34DOPC   GL2  536   6.916   3.958  13.526 -0.0068  0.3578  0.0085
   34DOPC   C1A  537   7.452   3.983  13.059  0.0734 -0.1705 -0.2340
   34DOPC   D2A  538   7.737   4.116  12.828 -0.0415  0.1404  0.3865
   34DOPC   C3A  539   7.715   3.842  12.482 -0.1053 -0.4256  0.0338
   34DOPC   C4A  540   7.961   3.496  12.429 -0.2383  0.1142 -0.1973
   34DOPC   C1B  541   7.019   3.717  13.160 -0.2723  0.2887  0.3810
   34DOPC   D2B  542   6.943   3.259  13.285 -0.1329 -0.1340  0.0818
   34DOPC   C3B  543   7.324   3.005  13.318  0.3384  0.0926  0.1453
   34DOPC   C4B  544   7.620   2.650  13.164 -0.0159  0.4568  0.5517
   35DOPC   NC3  545   7.676   8.093  13.772  0.3381  0.3262 -0.1569
   35DOPC   PO4  546   7.341   8.025  13.932 -0.0678 -0.0176  0.0028
   35DOPC   GL1  547   7.222   7.746  13.627  0.1339  0.1049  0.0371
   35DOPC   GL2  548   7.251   7.364  13.617 -0.1005  0.3222  0.1853
   35DOPC   C1A  549   7.242   7.808  13.164  0.0817  0.1950  0.2467
   35DOPC   D2A  550   6.898   7.788  12.823  0.1741  0.0221  0.1692
   35DOPC   C3A  551   6.512   8.037  12.661 -0.0795 -0.0594 -0.0870
   35DOPC   C4A  552   6.508   8.251  12.260 -0.1431  0.4204 -0.0127
   35DOPC   C1B  553   6.990   7.348  13.225 -0.3385 -0.4028 -0.0272
   35DOPC   D2B  554   6.823   7.318  12.857  0.2186 -0.2349  0.3259
   35DOPC   C3B  555   6.815   7.223  12.385  0.2936  0.1928 -0.1716
   35DOPC   C4B  556   7.086   7.118  12.167  0.0557  0.3128  0.0970
   36DOPC   NC3  557  11.736  10.543  14.070 -0.2653 -0.0547  0.0883
   36DOPC   PO4  558  11.681  10.930  14.227  0.0816 -0.0368  0.0081
   36DOPC   GL1  559  11.508  11.066  13.790  0.1550 -0.0111 -0.0526
   36DOPC   GL2  560  11.495  10.749  13.607 -0.1382 -0.2894 -0.2931
   36DOPC   C1A  561  11.668  11.220  13.332 -0.0211 -0.0343  0.1783
   36DOPC   D2A  562  11.987  11.439  13.084 -0.2584 -0.0005  0.1894
   36DOPC   C3A  563  12.236  11.116  12.877  0.0529 -0.0583  0.3435
   36DOPC   C4A  564  12.207  10.982  12.453  0.1975  0.2663  0.1352
   36DOPC   C1B  565  11.219  10.923  13.291 -0.1479 -0.0247  0.0143
   36DOPC   D2B  566  11.036  11.082  12.828 -0.0294 -0.3346 -0.3738
   36DOPC   C3B  567  11.300  11.090  12.449  0.0206  0.0034 -0.4050
   36DOPC   C4B  568  11.266  11.025  12.060 -0.1736  0.0304 -0.2847
   37DOPC   NC3  569   8.666   9.463  14.321 -0.1141  0.2391  0.3102
   37DOPC   PO4  570   9.082   9.515  14.582  0.1539  0.0254  0.3022
   37DOPC   GL1  571   9.141   9.457  14.071 -0.2755 -0.1683  0.0224
   37DOPC   GL2  572   8.982   9.712  13.997  0.3200  0.1683 -0.1104
   37DOPC   C1A  573   9.315   9.376  13.660 -0.1207  0.0849  0.1108
   37DOPC   D2A  574   9.576   9.285  13.296  0.4356  0.2529 -0.0792
   37DOPC   C3A  575   9.748   9.011  12.977  0.1402  0.0916 -0.0281
   37DOPC   C4A  576   9.629   8.839  12.572  0.0462  0.0987  0.2035
   37DOPC   C1B  577   8.966   9.955  13.770  0.1138 -0.1026  0.1515
   37DOPC   D2B  578   8.823  10.048  13.267  0.3560  0.1746  0.0043
   37DOPC   C3B  579   8.945   9.925  12.914  0.0043 -0.3220  0.1608
   37DOPC   C4B  580   8.898  10.127  12.576 -0.4404  0.0045  0.1097
   38DOPC   NC3  581   3.510  10.183  13.593 -0.1890 -0.1667  0.1076
   38DOPC   PO4  582   3.202  10.336  13.438  0.0977 -0.2096 -0.2381
   38DOPC   GL1  583   2.924  10.001  13.301  0.3731 -0.4011  0.2921
   38DOPC   GL2  584   3.093   9.974  13.035 -0.0328  0.1219  0.2470
   38DOPC   C1A  585   2.610   9.749  13.015  0.0580  0.1672  0.0398
   38DOPC   D2A  586   2.859   9.628  12.676 -0.0511 -0.1019 -0.0816
   38DOPC   C3A  587   3.104   9.385  12.570 -0.0977 -0.1889  0.3046
   38DOPC   C4A  588   3.093   8.929  12.340 -0.2060  0.2286  0.1164
   38DOPC   C1B  589   3.114  10.249  12.797 -0.0796  0.1065 -0.0396
   38DOPC   D2B  590   3.167  10.468  12.396  0.0282  0.0014  0.1110
   38DOPC   C3B  591   2.973  10.745  12.099  0.1849 -0.2368  0.0811
   38DOPC   C4B  592   2.955  11.157  11.886  0.3905  0.0121  0.3032
   39DOPC   NC3  593   8.032   5.218  14.311 -0.0119 -0.0587  0.0374
   39DOPC   PO4  594   8.317   5.525  13.952 -0.1098  0.1603 -0.1836
   39DOPC   GL1  595   8.467   5.456  13.589 -0.1748 -0.3300 -0.2227
   39DOPC   GL2  596   8.577   5.166  13.429 -0.0823 -0.5194 -0.0888
   39DOPC   C1A  597   8.471   5.674  13.105  0.0628  0.0109 -0.0843
   39DOPC   D2A  598   8.796   5.408  13.034 -0.1459  0.3476  0.3063
   39DOPC   C3A  599   9.006   5.519  12.596  0.1822 -0.0763  0.0420
   39DOPC   C4A  600   9.322   5.572  12.272  0.1401 -0.3651  0.2063
   39DOPC   C1B  601   8.484   4.779  13.276  0.2681  0.1049 -0.0540
   39DOPC   D2B  602   8.180   4.449  13.021  0.0414  0.0177  0.0405
   39DOPC   C3B  603   8.196   4.044  13.187  0.0750  0.0831  0.2738
   39DOPC   C4B  604   8.471   3.778  13.176 -0.3223  0.0790 -0.0133
   40DOPC   NC3  605   8.693   4.680  14.740  0.3123  0.0123  0.0180
   40DOPC   PO4  606   9.247   4.855  14.700 -0.1550  0.2856  0.1788
   40DOPC   GL1  607   9.372   4.883  14.238 -0.0745 -0.0459  0.4027
   40DOPC   GL2  608   9.296   5.107  14.153  0.0814  0.0620  0.3293
   40DOPC   C1A  609   9.388   4.673  13.821  0.0009 -0.1580  0.0480
   40DOPC   D2A  610   9.486   4.783  13.341 -0.0938 -0.4309  0.2851
   40DOPC   C3A  611   9.815   4.475  13.129  0.2983 -0.0179  0.0495
   40DOPC   C4A  612   9.958   4.137  12.898 -0.0186 -0.2023 -0.3133
   40DOPC   C1B  613   9.419   5.285  13.725 -0.0147 -0.1482  0.2675
   40DOPC   D2B  614   9.522   5.345  13.383 -0.0274  0.0975  0.2101
   40DOPC   C3B  615   9.341   5.287  13.050 -0.1437 -0.0564  0.1705
   40DOPC   C4B  616   9.430   5.293  12.700  0.0236  0.0308  0.3396
   41DOPC   NC3  617   9.664   1.490  14.881  0.0003  0.0224 -0.0572
   41DOPC   PO4  618  10.024   1.475  14.965 -0.1773 -0.1303  0.3271
   41DOPC   GL1  619   9.964   1.581  14.438 -0.1115 -0.1260 -0.4333
   41DOPC   GL2  620   9.559   1.739  14.430  0.1169 -0.2875  0.3298
   41DOPC   C1A  621   9.926   1.658  13.970 -0.0758  0.2416 -0.0786
   41DOPC   D2A  622   9.982   1.418  13.552 -0.3369  0.1807 -0.3875
   41DOPC   C3A  623  10.347   1.248  13.509  0.2354 -0.1984 -0.0728
   41DOPC   C4A  624  10.704   1.192  13.234  0.0060 -0.1943 -0.1394
   41DOPC   C1B  625   9.140   1.857  14.099  0.1916  0.0896 -0.1875
   41DOPC   D2B  626   9.014   1.670  13.665 -0.0401 -0.0274  0.1400
   41DOPC   C3B  627   9.163   1.552  13.209  0.1151  0.0187  0.1050
   41DOPC   C4B  628   9.245   1.576  12.777 -0.2236 -0.0566  0.1840
   42DOPC   NC3  629   4.947  11.388  14.141 -0.0857  0.0415  0.0168
   42DOPC   PO4  630   5.167  11.739  14.171 -0.3612  0.0381  0.2567
   42DOPC   GL1  631   4.980  11.661  13.724 -0.1791 -0.1112  0.0435
   42DOPC   GL2  632   5.116  11.490  13.683  0.3254 -0.0617  0.0219
   42DOPC   C1A  633   4.857  11.700  13.304  0.0895  0.0665 -0.1310
   42DOPC   D2A  634   4.633  11.973  13.044 -0.1217 -0.1714 -0.0211
   42DOPC   C3A  635   4.492  12.097  12.582 -0.1425 -0.0725 -0.1359
   42DOPC   C4A  636   4.423  11.889  12.297  0.0606  0.0317  0.1948
   42DOPC   C1B  637   5.080  11.194  13.357 -0.0734 -0.2418  0.0327
   42DOPC   D2B  638   5.400  11.123  13.053 -0.0044 -0.1048 -0.0092
   42DOPC   C3B  639   5.581  10.683  13.013 -0.0037  0.5275 -0.1300
   42DOPC   C4B  640   5.719  10.503  12.675 -0.1065  0.1497 -0.2285
   43DOPC   NC3  641   2.372   5.012  14.180 -0.0489  0.0288 -0.5082
   43DOPC   PO4  642   2.352   5.468  13.950 -0.0022 -0.0347 -0.0436
   43DOPC   GL1  643   2.117   5.775  13.734  0.0381 -0.4627  0.0661
   43DOPC   GL2  644   1.775   5.836  13.714  0.2526 -0.0955  0.1602
   43DOPC   C1A  645   2.302   5.828  13.280  0.3844  0.1580 -0.1274
   43DOPC   D2A  646   2.513   5.831  12.946 -0.1490 -0.3212 -0.3169
   43DOPC   C3A  647   2.924   5.718  12.864  0.1019 -0.0321  0.1044
   43DOPC   C4A  648   3.257   5.828  13.086  0.1855 -0.0175 -0.0463
   43DOPC   C1B  649   1.500   6.200  13.629 -0.4031 -0.2311 -0.1145
   43DOPC   D2B  650   1.220   6.478  13.601  0.1119 -0.1952  0.3208
   43DOPC   C3B  651   1.087   6.478  13.227  0.0531 -0.1371  0.2710
   43DOPC   C4B  652   0.968   6.714  12.873 -0.0375  0.0209  0.1462
   44DOPC   NC3  653   5.727   7.242  13.677 -0.1808  0.0929  0.1169
   44DOPC   PO4  654   5.549   6.895  13.716  0.2483  0.0785 -0.2233
   44DOPC   GL1  655   5.374   7.066  13.281  0.2400 -0.1366 -0.1869
   44DOPC   GL2  656   5.451   6.851  13.131 -0.2245  0.2726 -0.1865
   44DOPC   C1A  657   5.154   7.379  13.169 -0.1908 -0.1942 -0.0471
   44DOPC   D2A  658   4.985   7.593  12.803 -0.0367 -0.1442  0.0658
   44DOPC   C3A  659   5.206   7.596  12.489  0.0003  0.2571  0.1776
   44DOPC   C4A  660   5.219   7.432  12.079 -0.1374 -0.2366 -0.0093
   44DOPC   C1B  661   5.384   6.658  12.751 -0.1918 -0.2011  0.0072
   44DOPC   D2B  662   4.927   6.564  12.580 -0.3181  0.1354  0.0974
   44DOPC   C3B  663   4.650   6.772  12.405  0.0329  0.1981  0.1713
   44DOPC   C4B  664   4.277   6.880  12.133 -0.1454  0.2236 -0.2520
   45DOPC   NC3  665   4.138   5.407  14.304  0.3151 -0.0592  0.2350
   45DOPC   PO4  666   3.782   5.437  13.952  0.0568 -0.0428 -0.1019
   45DOPC   GL1  667   3.729   5.497  13.440  0.1469  0.3862  0.2612
   45DOPC   GL2  668   3.736   5.943  13.418 -0.1787 -0.4297 -0.0132
   45DOPC   C1A  669   3.693   5.569  13.035 -0.0103  0.2441  0.0473
   45DOPC   D2A  670   4.030   5.250  12.835  0.0620  0.3311 -0.3095
   45DOPC   C3A  671   3.929   5.197  12.354 -0.0937  0.1074 -0.2001
   45DOPC   C4A  672   3.912   5.037  11.954  0.0722  0.1407  0.0638
   45DOPC   C1B  673   3.686   6.065  12.942  0.0938 -0.0335 -0.4058
   45DOPC   D2B  674   3.733   6.107  12.538 -0.1898 -0.1767 -0.0890
   45DOPC   C3B  675   3.287   6.071  12.569 -0.3862  0.1402  0.0750
   45DOPC   C4B  676   3.096   5.696  12.316  0.0566  0.0470 -0.2493
   46DOPC   NC3  677   8.874   0.680  14.559 -0.0339 -0.0898 -0.2024
   46DOPC   PO4  678   9.252   0.936  14.800 -0.0162  0.1385  0.1593
   46DOPC   GL1  679   9.457   1.223  14.458  0.0390 -0.0114 -0.1991
   46DOPC   GL2  680   9.653   1.094  14.269 -0.0715 -0.0780 -0.0575
   46DOPC   C1A  681   9.261   1.394  14.116  0.0198 -0.2954  0.0476
   46DOPC   D2A  682   9.453   1.345  13.701 -0.1055  0.2033  0.4079
   46DOPC   C3A  683   9.597   1.569  13.379 -0.0107  0.2845  0.0893
   46DOPC   C4A  684   9.563   1.942  13.233 -0.1367 -0.0589  0.0528
   46DOPC   C1B  685   9.906   1.163  14.031  0.0777 -0.0028 -0.3346
   46DOPC   D2B  686  10.177   0.886  13.762 -0.1338  0.2686  0.0617
   46DOPC   C3B  687  10.516   0.767  13.480  0.0601 -0.0393  0.1318
   46DOPC   C4B  688  10.665   0.716  13.136  0.0373 -0.0003 -0.2057
   47DOPC   NC3  689   8.499   8.438  14.030  0.2605 -0.0018  0.3935
   47DOPC   PO4  690   8.449   8.735  14.135  0.0519  0.0622  0.1100
   47DOPC   GL1  691   8.413   8.853  13.727 -0.5041 -0.2548 -0.1496
   47DOPC   GL2  692   8.655   8.655  13.512 -0.0697  0.2224 -0.1235
   47DOPC   C1A  693   8.580   9.147  13.291 -0.2766 -0.1506  0.1418
   47DOPC   D2A  694   8.633   9.539  13.017  0.1089  0.0197  0.1053
   47DOPC   C3A  695   8.703   9.629  12.503 -0.0946 -0.0338 -0.3072
   47DOPC   C4A  696   8.666   9.791  12.069  0.2458  0.0076 -0.4483
   47DOPC   C1B  697   8.629   8.635  13.092  0.1585 -0.1153  0.2306
   47DOPC   D2B  698   8.765   8.399  12.724 -0.1585 -0.0520  0.1030
   47DOPC   C3B  699   8.552   8.068  12.531 -0.0567 -0.0392 -0.0660
   47DOPC   C4B  700   8.513   7.752  12.297 -0.1313 -0.0941  0.1337
   48DOPC   NC3  701   3.110   1.333  14.346  0.2657 -0.1086  0.2888
   48DOPC   PO4  702   3.090   1.657  13.936  0.2409 -0.0785 -0.3482
   48DOPC   GL1  703   2.913   1.388  13.600 -0.2685  0.0912  0.0738
   48DOPC   GL2  704   3.030   1.613  13.373  0.4391 -0.3479  0.2103
   48DOPC   C1A  705   2.696   1.039  13.533  0.0081 -0.2218  0.0596
   48DOPC   D2A  706   2.379   1.030  13.353 -0.0686 -0.0839 -0.1666
   48DOPC   C3A  707   2.330   0.627  13.131  0.0909 -0.0176 -0.2574
   48DOPC   C4A  708   2.344   0.204  13.062 -0.1376  0.3368 -0.0400
   48DOPC   C1B  709   3.363   1.842  13.089  0.3584 -0.1434  0.1861
   48DOPC   D2B  710   3.382   2.120  12.664  0.0243 -0.2938 -0.1593
   48DOPC   C3B  711   2.987   2.295  12.485  0.0116  0.1818 -0.2158
   48DOPC   C4B  712   2.793   2.229  12.186  0.3351 -0.1424  0.3166
   49DOPC   NC3  713   9.980  10.798  14.225 -0.0273  0.2703  0.3416
   49DOPC   PO4  714  10.015  11.230  14.333  0.3932  0.0627  0.0125
   49DOPC   GL1  715  10.066  11.151  13.896 -0.0929 -0.0765  0.1234
   49DOPC   GL2  716   9.754  11.230  13.810  0.0014 -0.2494  0.3624
   49DOPC   C1A  717  10.254  11.083  13.435 -0.1234 -0.1304  0.3066
   49DOPC   D2A  718  10.472  11.207  13.017  0.0390  0.0920 -0.0704
   49DOPC   C3A  719  10.503  10.876  12.686  0.1633  0.3523 -0.1243
   49DOPC   C4A  720  10.895  10.599  12.510 -0.1131  0.0158 -0.2067
   49DOPC   C1B  721   9.797  11.316  13.383 -0.0370  0.2107  0.1893
   49DOPC   D2B  722   9.611  11.443  13.033  0.0301  0.2900 -0.0779
   49DOPC   C3B  723   9.327  11.826  12.997  0.3526  0.0074 -0.2490
   49DOPC   C4B  724   9.352  12.151  12.613  0.0007  0.0975 -0.3646
   50DOPC   NC3  725   8.004  10.216  14.207 -0.0750 -0.0536  0.0399
   50DOPC   PO4  726   7.712  10.256  14.097  0.0027  0.1817 -0.0710
   50DOPC   GL1  727   7.713  10.179  13.661 -0.1148 -0.0237 -0.1830
   50DOPC   GL2  728   7.555   9.948  13.466 -0.3864  0.4455  0.0953
   50DOPC   C1A  729   7.971  10.222  13.306 -0.1904  0.0561 -0.0565
   50DOPC   D2A  730   8.017  10.407  12.823  0.2478  0.0799 -0.0747
   50DOPC   C3A  731   7.796  10.791  12.761 -0.0188  0.1407 -0.0250
   50DOPC   C4A  732   7.763  11.203  13.026  0.2150 -0.0398 -0.3020
   50DOPC   C1B  733   7.635  10.006  12.928  0.1594  0.0662 -0.2564
   50DOPC   D2B  734   7.810  10.017  12.583  0.1988  0.0576 -0.0405
   50DOPC   C3B  735   7.604  10.391  12.428 -0.1303 -0.2033  0.1395
   50DOPC   C4B  736   7.291  10.692  12.121 -0.1366  0.1504  0.1558
   51DOPC   NC3  737  10.012   2.502  14.766  0.1509 -0.2591 -0.0675
   51DOPC   PO4  738   9.657   2.297  15.054  0.2987 -0.0850 -0.0041
   51DOPC   GL1  739   9.575   2.253  14.530 -0.1565 -0.0010 -0.0093
   51DOPC   GL2  740   9.201   2.264  14.491  0.0185  0.0650 -0.1898
   51DOPC   C1A  741   9.981   2.183  14.206  0.0821 -0.3417 -0.1994
   51DOPC   D2A  742  10.069   2.138  13.786  0.0386 -0.1896 -0.1317
   51DOPC   C3A  743   9.712   2.275  13.631 -0.3743 -0.0446  0.1881
   51DOPC   C4A  744   9.637   2.553  13.331  0.0974 -0.1492 -0.2909
   51DOPC   C1B  745   9.264   2.368  14.051 -0.1081 -0.2872 -0.0417
   51DOPC   D2B  746   9.201   2.591  13.587 -0.0593  0.2057  0.1071
   51DOPC   C3B  747   9.090   2.368  13.159  0.1405 -0.3382 -0.1144
   51DOPC   C4B  748   8.806   2.544  12.886 -0.1712 -0.1916 -0.0410
   52DOPC   NC3  749   1.331   6.936  14.926  0.1147 -0.4990  0.1513
   52DOPC   PO4  750   1.214   7.245  14.436  0.0449 -0.1361 -0.1003
   52DOPC   GL1  751   1.044   7.193  14.059 -0.2027 -0.0285 -0.1492
   52DOPC   GL2  752   1.095   6.864  14.082 -0.1307  0.1538  0.0094
   52DOPC   C1A  753   1.135   7.063  13.652  0.3622  0.2291  0.1988
   52DOPC   D2A  754   1.201   6.922  13.270  0.0968  0.1850 -0.0043
   52DOPC   C3A  755   1.434   6.806  12.883  0.0542  0.1249 -0.0828
   52DOPC   C4A  756   1.714   6.881  12.698 -0.3029  0.1390  0.0315
   52DOPC   C1B  757   0.758   6.677  13.723  0.1499  0.1228  0.0569
   52DOPC   D2B  758   0.662   6.308  13.441 -0.1423  0.1919  0.1262
   52DOPC   C3B  759   0.617   6.301  12.929  0.1176 -0.2998  0.0966
   52DOPC   C4B  760   0.575   6.496  12.512 -0.2378 -0.0898 -0.0050
   53DOPC   NC3  761   9.535   5.184  15.078 -0.1655  0.0983 -0.0110
   53DOPC   PO4  762   9.399   5.464  14.856 -0.2140 -0.1217 -0.1533
   53DOPC   GL1  763   9.517   5.544  14.439 -0.2450 -0.2082 -0.2306
   53DOPC   GL2  764   9.290   5.627  14.177  0.0323  0.2913 -0.3721
   53DOPC   C1A  765   9.736   5.389  14.063  0.0988  0.0479  0.4888
   53DOPC   D2A  766   9.969   5.545  13.689  0.0752 -0.0102  0.2068
   53DOPC   C3A  767  10.324   5.428  13.503 -0.4317  0.0505 -0.0684
   53DOPC   C4A  768  10.725   5.414  13.181  0.0190  0.0543 -0.1404
   53DOPC   C1B  769   9.449   5.796  13.771  0.1336 -0.1316  0.2012
   53DOPC   D2B  770   9.619   5.818  13.365  0.2038  0.1918  0.2030
   53DOPC   C3B  771   9.724   5.558  13.002 -0.1203  0.1271 -0.1077
   53DOPC   C4B  772  10.119   5.423  12.912 -0.2464  0.0978  0.0016
   54DOPC   NC3  773  10.071  12.125  14.713  0.0142 -0.0921  0.1228
   54DOPC   PO4  774  10.084  11.807  14.350  0.3224 -0.0122  0.4005
   54DOPC   GL1  775  10.032  12.050  13.989  0.1242 -0.0627 -0.0791
   54DOPC   GL2  776  10.313  12.193  13.944 -0.2030 -0.1545 -0.0973
   54DOPC   C1A  777  10.022  12.285  13.513 -0.1962  0.2632 -0.1281
   54DOPC   D2A  778   9.838  12.314  13.130 -0.1064  0.2245 -0.2077
   54DOPC   C3A  779   9.797  11.965  12.928  0.0305 -0.1418 -0.0428
   54DOPC   C4A  780  10.055  11.540  12.893 -0.0828 -0.0232  0.3852
   54DOPC   C1B  781  10.475  12.052  13.583 -0.1902  0.2394 -0.0099
   54DOPC   D2B  782  10.247  11.942  13.208 -0.0624 -0.0082  0.1435
   54DOPC   C3B  783  10.510  11.724  12.850 -0.2555  0.1363 -0.1755
   54DOPC   C4B  784  10.771  11.390  12.508 -0.0685  0.4347 -0.1761
   55DOPC   NC3  785   9.993   2.778  11.151 -0.1671  0.1164 -0.1002
   55DOPC   PO4  786  10.206   2.526  11.090 -0.1224  0.3006 -0.2534
   55DOPC   GL1  787  10.292   2.156  11.317 -0.2951  0.4451 -0.0220
   55DOPC   GL2  788  10.090   1.919  11.332  0.3689 -0.1286 -0.0156
   55DOPC   C1A  789  10.421   2.254  11.742  0.0696  0.2231 -0.2985
   55DOPC   D2A  790  10.318   2.374  12.219 -0.0063 -0.0435  0.0951
   55DOPC   C3A  791  10.252   2.140  12.547 -0.1146 -0.0438 -0.2150
   55DOPC   C4A  792  10.278   2.008  12.962 -0.3078  0.0986  0.0939
   55DOPC   C1B  793   9.935   1.893  11.773 -0.0437 -0.0211 -0.0449
   55DOPC   D2B  794   9.984   1.880  12.180 -0.0822  0.2976  0.1564
   55DOPC   C3B  795  10.183   1.657  12.490 -0.0103 -0.0121 -0.2680
   55DOPC   C4B  796  10.512   1.554  12.731 -0.1978  0.1265  0.1577
   56DOPC   NC3  797   9.755   8.717  14.623 -0.1301 -0.2779  0.3184
   56DOPC   PO4  798  10.198   8.751  14.880 -0.0458 -0.0934  0.0816
   56DOPC   GL1  799  10.215   8.817  14.399 -0.0531 -0.2213 -0.1706
   56DOPC   GL2  800  10.508   9.015  14.329  0.1358 -0.0743 -0.0595
   56DOPC   C1A  801  10.040   9.007  14.086 -0.0549  0.2757 -0.0921
   56DOPC   D2A  802   9.669   8.989  13.717 -0.0303 -0.1371  0.4010
   56DOPC   C3A  803   9.540   8.644  13.288  0.0547 -0.2489  0.1343
   56DOPC   C4A  804   9.146   8.462  13.185  0.1292 -0.1840  0.1378
   56DOPC   C1B  805  10.418   9.101  13.788  0.1169  0.0906 -0.0160
   56DOPC   D2B  806  10.061   9.053  13.357 -0.0896  0.2497  0.1000
   56DOPC   C3B  807  10.231   8.841  12.918 -0.0447  0.2496 -0.1630
   56DOPC   C4B  808  10.196   9.013  12.454  0.2268 -0.0246 -0.0372
   57DOPC   NC3  809   0.205   1.660  14.485  0.1440 -0.0121 -0.1500
   57DOPC   PO4  810   0.454   1.228  14.343 -0.0842  0.2363 -0.2000
   57DOPC   GL1  811   0.202   1.441  13.957 -0.0153 -0.2723  0.0602
   57DOPC   GL2  812  -0.086   1.163  13.867 -0.1941 -0.0623 -0.0616
   57DOPC   C1A  813   0.345   1.690  13.663  0.0945  0.1021 -0.0585
   57DOPC   D2A  814   0.323   2.174  13.568 -0.0278 -0.1771 -0.0666
   57DOPC   C3A  815   0.153   2.563  13.227  0.0106 -0.0368  0.1131
   57DOPC   C4A  816   0.114   2.727  12.825  0.1274 -0.1537 -0.1216
   57DOPC   C1B  817  -0.025   1.227  13.352 -0.0129  0.1421 -0.2512
   57DOPC   D2B  818  -0.037   1.347  12.956  0.1629  0.1197  0.4486
   57DOPC   C3B  819   0.199   1.069  12.634  0.1492  0.0747 -0.1715
   57DOPC   C4B  820   0.315   1.136  12.193  0.3599 -0.0865  0.2562
   58DOPC   NC3  821   2.716   5.693  14.087 -0.2113 -0.5712  0.1077
   58DOPC   PO4  822   3.053   5.824  13.845 -0.1038  0.1681  0.2026
   58DOPC   GL1  823   3.231   5.446  13.568 -0.0170  0.0667 -0.4931
   58DOPC   GL2  824   3.297   5.233  13.734 -0.0961 -0.0982 -0.1385
   58DOPC   C1A  825   3.185   5.288  13.146 -0.0516  0.1569 -0.2259
   58DOPC   D2A  826   2.971   5.177  12.673 -0.2249  0.2405  0.1525
   58DOPC   C3A  827   3.172   5.198  12.304  0.4466  0.2748 -0.3142
   58DOPC   C4A  828   3.375   5.302  12.008 -0.1709  0.0941  0.1377
   58DOPC   C1B  829   3.183   4.874  13.519  0.3667 -0.0254 -0.1723
   58DOPC   D2B  830   3.163   4.678  13.078  0.3488  0.1628 -0.1404
   58DOPC   C3B  831   3.563   4.563  12.925  0.1513 -0.2890  0.0612
   58DOPC   C4B  832   3.951   4.707  12.924  0.0841 -0.0897  0.1655
   59DOPC   NC3  833   4.605   9.735  13.718 -0.1653  0.1136 -0.2096
   59DOPC   PO4  834   4.497   9.307  13.808 -0.2229 -0.0685  0.0458
   59DOPC   GL1  835   4.218   9.270  13.513 -0.1623  0.0660  0.0428
   59DOPC   GL2  836   3.980   9.573  13.554 -0.0140  0.0615 -0.1173
   59DOPC   C1A  837   4.191   9.103  13.144 -0.0377 -0.0875  0.1849
   59DOPC   D2A  838   4.487   9.038  12.760  0.1258 -0.1707  0.0054
   59DOPC   C3A  839   4.724   8.611  12.673 -0.1344 -0.1408  0.2370
   59DOPC   C4A  840   5.142   8.667  12.415 -0.2003  0.1237  0.0149
   59DOPC   C1B  841   4.284   9.588  13.180 -0.0243  0.0863 -0.1122
   59DOPC   D2B  842   4.651   9.567  13.049 -0.1067  0.1717 -0.3214
   59DOPC   C3B  843   5.082   9.835  13.029 -0.0865 -0.1733  0.1865
   59DOPC   C4B  844   5.305  10.195  12.794  0.1930 -0.4374 -0.0304
   60DOPC   NC3  845   6.963   0.705  14.339 -0.1729  0.4284  0.1267
   60DOPC   PO4  846   7.252   0.338  14.098 -0.2246 -0.0853  0.1120
   60DOPC   GL1  847   6.999   0.613  13.842 -0.2456  0.1339  0.2217
   60DOPC   GL2  848   7.120   0.948  13.864 -0.2420 -0.0787 -0.1848
   60DOPC   C1A  849   6.797   0.741  13.447  0.2857  0.0409 -0.2224
   60DOPC   D2A  850   6.717   0.968  13.022 -0.2355 -0.3828 -0.0785
   60DOPC   C3A  851   7.017   1.053  12.783 -0.1404  0.3329 -0.4547
   60DOPC   C4A  852   7.258   0.925  12.411  0.2997 -0.0068  0.0926
   60DOPC   C1B  853   7.564   0.810  13.761  0.0281 -0.0827 -0.0046
   60DOPC   D2B  854   7.851   0.659  13.477 -0.1293  0.2046 -0.0575
   60DOPC   C3B  855   7.986   0.835  12.990  0.0816 -0.1215 -0.3443
   60DOPC   C4B  856   8.313   0.750  12.539 -0.0765 -0.2784 -0.0082
   61DOPC   NC3  857   3.552   6.123  14.331 -0.0350 -0.0136 -0.0124
   61DOPC   PO4  858   3.278   6.387  14.136 -0.1696  0.1287  0.2419
   61DOPC   GL1  859   3.339   6.364  13.631 -0.4667  0.1171  0.0650
   61DOPC   GL2  860   3.053   6.378  13.464 -0.1157 -0.0798 -0.0000
   61DOPC   C1A  861   3.643   6.557  13.376 -0.4183  0.0195 -0.0104
   61DOPC   D2A  862   3.985   6.479  12.991 -0.2763 -0.0460  0.0359
   61DOPC   C3A  863   4.186   5.984  12.916  0.3536 -0.0617  0.1211
   61DOPC   C4A  864   3.967   5.664  12.618  0.0438  0.5051  0.0095
   61DOPC   C1B  865   3.299   6.336  13.116  0.2252  0.0005 -0.2005
   61DOPC   D2B  866   3.584   6.574  12.665 -0.2478  0.3680  0.3203
   61DOPC   C3B  867   3.427   7.067  12.489 -0.0549 -0.1346 -0.1877
   61DOPC   C4B  868   3.555   7.513  12.422  0.3520  0.1417 -0.2183
   62DOPC   NC3  869  11.714   7.080  10.570 -0.2484 -0.1945  0.0450
   62DOPC   PO4  870  11.696   6.737  10.942 -0.2149  0.2020  0.0865
   62DOPC   GL1  871  11.826   6.755  11.431  0.1218 -0.0203 -0.1506
   62DOPC   GL2  872  11.856   7.072  11.521  0.0041  0.1489 -0.1835
   62DOPC   C1A  873  11.454   6.962  11.715 -0.0742  0.0675 -0.1730
   62DOPC   D2A  874  11.231   6.788  11.987 -0.3731 -0.1294 -0.0694
   62DOPC   C3A  875  11.218   6.941  12.435 -0.0090 -0.1225 -0.0213
   62DOPC   C4A  876  10.850   7.039  12.738 -0.0927  0.1393 -0.1715
   62DOPC   C1B  877  11.871   6.887  11.998 -0.1215 -0.1950 -0.2010
   62DOPC   D2B  878  11.938   6.976  12.421  0.0031 -0.0524  0.3545
   62DOPC   C3B  879  11.632   6.861  12.744  0.1654 -0.0355 -0.0938
   62DOPC   C4B  880  11.719   7.011  13.252 -0.0503  0.4281  0.1217
   63DOPC   NC3  881   1.579   5.090  14.152 -0.2453 -0.0246 -0.0194
   63DOPC   PO4  882   1.879   5.290  13.907 -0.1599 -0.1138  0.0679
   63DOPC   GL1  883   1.624   5.294  13.597  0.1889 -0.1049  0.1606
   63DOPC   GL2  884   1.418   5.462  13.466  0.1274 -0.1050  0.0563
   63DOPC   C1A  885   1.586   5.220  13.109 -0.0247 -0.0834 -0.2347
   63DOPC   D2A  886   1.276   4.945  12.843 -0.0588 -0.0720 -0.1382
   63DOPC   C3A  887   1.427   5.046  12.393  0.1433  0.3021  0.3419
   63DOPC   C4A  888   1.446   5.590  12.090  0.0597 -0.0395 -0.1199
   63DOPC   C1B  889   1.148   5.509  13.068 -0.1764  0.1775 -0.1655
   63DOPC   D2B  890   0.942   5.639  12.601 -0.1549  0.1240  0.1456
   63DOPC   C3B  891   0.674   6.009  12.503 -0.3289  0.1336 -0.2231
   63DOPC   C4B  892   0.639   6.106  12.173  0.0840 -0.2658  0.0062
   64DOPC   NC3  893  11.029   6.075  14.543  0.0736  0.2562  0.2703
   64DOPC   PO4  894  10.657   6.269  14.813  0.0183 -0.1469  0.0177
   64DOPC   GL1  895  10.700   6.519  14.369  0.0371 -0.1532  0.2302
   64DOPC   GL2  896  10.816   6.356  14.165  0.2421 -0.2153  0.1015
   64DOPC   C1A  897  10.608   6.737  13.982  0.1433 -0.2693 -0.0533
   64DOPC   D2A  898  10.531   7.065  13.702 -0.0779 -0.1130 -0.0649
   64DOPC   C3A  899  10.864   7.258  13.473 -0.1654  0.1833 -0.0521
   64DOPC   C4A  900  10.985   7.466  13.119 -0.0058  0.1386  0.0718
   64DOPC   C1B  901  10.748   6.168  13.613  0.0449  0.2006 -0.1536
   64DOPC   D2B  902  10.749   5.908  13.210 -0.1177  0.1048 -0.0517
   64DOPC   C3B  903  11.045   6.019  12.965  0.2264  0.3982  0.1028
   64DOPC   C4B  904  11.484   5.926  12.866  0.1676  0.0975 -0.1130
   65DOPC   NC3  905   9.963  10.611  14.714 -0.1538 -0.3021 -0.2055
   65DOPC   PO4  906  10.297  10.469  14.395 -0.1568 -0.1166 -0.0530
   65DOPC   GL1  907  10.170  10.366  14.014  0.0610  0.2514  0.1602
   65DOPC   GL2  908  10.234  10.060  13.843 -0.3024 -0.0687  0.0601
   65DOPC   C1A  909  10.080  10.561  13.561 -0.1059  0.0214  0.1016
   65DOPC   D2A  910  10.174  10.674  13.145 -0.2599  0.3187  0.1695
   65DOPC   C3A  911   9.988  11.012  13.001  0.0261 -0.0217  0.2647
   65DOPC   C4A  912   9.748  11.164  12.672  0.0240  0.2799  0.0429
   65DOPC   C1B  913  10.591  10.370  13.683  0.1802  0.0804  0.3096
   65DOPC   D2B  914  10.631  10.621  13.340  0.0313  0.1538 -0.2557
   65DOPC   C3B  915  10.827  10.495  13.039  0.0194 -0.1633  0.2844
   65DOPC   C4B  916  10.772  10.150  13.210  0.1497 -0.2167  0.3232
   66DOPC   NC3  917   9.790   1.001  14.776  0.0808 -0.1082 -0.0857
   66DOPC   PO4  918  10.009   0.702  14.524  0.0391 -0.2748  0.1745
   66DOPC   GL1  919   9.855   0.641  14.148  0.0396 -0.0566  0.0344
   66DOPC   GL2  920  10.069   0.322  14.044  0.1909 -0.0393 -0.1969
   66DOPC   C1A  921   9.645   0.864  13.760 -0.2345 -0.0682 -0.0882
   66DOPC   D2A  922   9.663   0.972  13.348  0.0184 -0.0312 -0.3768
   66DOPC   C3A  923   9.613   1.255  12.996 -0.0482 -0.0101 -0.1720
   66DOPC   C4A  924   9.759   1.604  12.807 -0.1598  0.3218 -0.1284
   66DOPC   C1B  925  10.303   0.366  13.676  0.1159  0.2122 -0.0198
   66DOPC   D2B  926  10.419   0.253  13.217 -0.0250 -0.1677 -0.0375
   66DOPC   C3B  927  10.539   0.334  12.777  0.2967 -0.1123  0.0349
   66DOPC   C4B  928  10.268   0.784  12.654 -0.0838  0.1652 -0.0689
   67DOPC   NC3  929  10.734  10.751  14.513 -0.3696  0.3122 -0.0614
   67DOPC   PO4  930  10.750  11.033  14.254 -0.1310  0.0077 -0.0165
   67DOPC   GL1  931  10.932  11.191  13.879 -0.1957 -0.1770 -0.0523
   67DOPC   GL2  932  10.657  11.234  13.751  0.3239 -0.0073 -0.2588
   67DOPC   C1A  933  11.200  11.406  13.555 -0.0983  0.2771 -0.2550
   67DOPC   D2A  934  11.261  11.533  13.118 -0.1422  0.0418 -0.1048
   67DOPC   C3A  935  10.996  11.616  12.875 -0.1808  0.1304 -0.2522
   67DOPC   C4A  936  10.929  11.949  12.609  0.1549 -0.2795  0.4255
   67DOPC   C1B  937  10.258  11.526  13.599  0.2950 -0.0878 -0.0849
   67DOPC   D2B  938   9.906  11.768  13.490 -0.0465 -0.1081  0.1061
   67DOPC   C3B  939   9.472  11.629  13.613 -0.2388  0.0688 -0.1671
   67DOPC   C4B  940   9.150  11.840  13.727 -0.1128  0.0131  0.1670
   68DOPC   NC3  941   3.662   1.659  13.994 -0.1569 -0.2866 -0.0165
   68DOPC   PO4  942   3.918   1.261  13.799 -0.0764  0.1844 -0.2916
   68DOPC   GL1  943   3.844   1.287  13.347  0.0231 -0.0521 -0.0565
   68DOPC   GL2  944   3.448   1.253  13.176  0.0521 -0.2449  0.0353
   68DOPC   C1A  945   4.108   1.130  12.923 -0.2102 -0.0420 -0.1434
   68DOPC   D2A  946   4.473   1.016  12.818 -0.0892  0.1691 -0.3086
   68DOPC   C3A  947   4.530   0.619  12.625  0.0693 -0.0779 -0.0305
   68DOPC   C4A  948   4.411   0.393  12.305 -0.2696 -0.4447  0.2982
   68DOPC   C1B  949   3.635   1.098  12.782 -0.0300  0.1857 -0.0077
   68DOPC   D2B  950   3.683   1.218  12.389 -0.0824 -0.1131  0.2368
   68DOPC   C3B  951   3.357   1.102  12.130 -0.2058  0.4808 -0.0459
   68DOPC   C4B  952   3.242   0.834  11.862 -0.0054 -0.0852  0.1494
   69DOPC   NC3  953   3.024  10.103  14.262 -0.0087  0.0056 -0.3658
   69DOPC   PO4  954   3.237  10.070  14.004  0.3149 -0.1571 -0.2345
   69DOPC   GL1  955   3.234   9.783  13.625  0.0789 -0.0049 -0.1801
   69DOPC   GL2  956   2.910   9.549  13.430  0.3003  0.1817  0.1089
   69DOPC   C1A  957   3.381   9.642  13.234 -0.1627 -0.2761 -0.0314
   69DOPC   D2A  958   3.398   9.591  12.858 -0.1123 -0.1216  0.0225
   69DOPC   C3A  959   3.274   9.884  12.461 -0.0136 -0.0275 -0.0124
   69DOPC   C4A  960   3.156   9.772  12.078 -0.0224  0.0421 -0.3679
   69DOPC   C1B  961   2.517   9.347  13.326 -0.2024  0.0760  0.3421
   69DOPC   D2B  962   2.558   8.958  13.147  0.0016  0.2398  0.0802
   69DOPC   C3B  963   2.213   8.752  12.973 -0.0399  0.2425  0.1101
   69DOPC   C4B  964   1.966   8.463  13.150 -0.3275 -0.1001 -0.1535
   70DOPC   NC3  965   4.162   6.479   9.941 -0.4469  0.0776 -0.1454
   70DOPC   PO4  966   4.332   6.922   9.950 -0.1346  0.2276  0.0670
   70DOPC   GL1  967   4.275   6.964  10.397 -0.0785 -0.1346 -0.0343
   70DOPC   GL2  968   4.173   6.637  10.529  0.2916  0.2963 -0.0066
   70DOPC   C1A  969   4.371   7.078  10.888 -0.1116 -0.0744  0.0841
   70DOPC   D2A  970   4.471   7.206  11.332  0.5597 -0.1402  0.1274
   70DOPC   C3A  971   4.871   7.105  11.531 -0.0599  0.3091  0.2097
   70DOPC   C4A  972   5.236   7.313  11.570 -0.2092  0.3916 -0.3107
   70DOPC   C1B  973   3.950   6.772  10.894 -0.2108 -0.3229  0.1888
   70DOPC   D2B  974   3.945   7.024  11.295 -0.0008  0.3077  0.0241
   70DOPC   C3B  975   3.984   6.821  11.686  0.0326 -0.0636  0.2525
   70DOPC   C4B  976   4.151   6.389  11.848  0.0282  0.0607 -0.1336
   71DOPC   NC3  977  10.224   4.755  15.204  0.1082  0.1219  0.3305
   71DOPC   PO4  978  10.138   5.036  14.852  0.0640 -0.1960 -0.1916
   71DOPC   GL1  979  10.141   4.793  14.470 -0.0785 -0.1157  0.2351
   71DOPC   GL2  980   9.939   4.935  14.206 -0.4765 -0.1418 -0.1088
   71DOPC   C1A  981  10.471   5.057  14.101  0.1494  0.2509 -0.0580
   71DOPC   D2A  982  10.411   4.949  13.639  0.2500  0.2303  0.0701
   71DOPC   C3A  983  10.652   4.705  13.470 -0.2883  0.0034 -0.1173
   71DOPC   C4A  984  10.710   4.474  13.177  0.2384 -0.2418  0.0535
   71DOPC   C1B  985   9.855   5.010  13.802  0.0381  0.1962 -0.0828
   71DOPC   D2B  986   9.951   5.156  13.341  0.0088  0.1628 -0.1109
   71DOPC   C3B  987   9.794   5.011  13.025  0.0840 -0.4124  0.3064
   71DOPC   C4B  988   9.486   4.834  12.753 -0.2023  0.0036 -0.3089
   72DOPC   NC3  989   2.499   9.424  14.468 -0.0013 -0.0665 -0.0432
   72DOPC   PO4  990   2.349   9.467  14.022 -0.3517 -0.0533  0.0316
   72DOPC   GL1  991   2.135   9.382  13.677 -0.0522  0.0243  0.2289
   72DOPC   GL2  992   1.836   9.661  13.666 -0.1366  0.1095  0.0195
   72DOPC   C1A  993   2.080   9.198  13.338 -0.1163  0.1491  0.1104
   72DOPC   D2A  994   1.825   8.936  13.256 -0.1537  0.0318  0.0019
   72DOPC   C3A  995   1.609   8.816  12.960 -0.0476 -0.0901  0.1291
   72DOPC   C4A  996   1.820   8.845  12.516 -0.1183  0.0348 -0.1307
   72DOPC   C1B  997   1.454   9.448  13.404 -0.1860 -0.0823 -0.0953
   72DOPC   D2B  998   1.439   9.305  13.087  0.0005 -0.1220 -0.0327
   72DOPC   C3B  999   1.073   9.438  12.894  0.2332 -0.3479  0.0266
   72DOPC   C4B 1000   1.008   9.890  12.524  0.0361 -0.1990  0.1648
   73DOPC   NC3 1001   2.816   6.246  13.879  0.1842  0.1736  0.1844
   73DOPC   PO4 1002   2.820   6.620  13.938 -0.3127 -0.0005  0.0831
   73DOPC   GL1 1003   2.612   6.627  13.534 -0.1058  0.1795  0.0496
   73DOPC   GL2 1004   2.789   6.670  13.143 -0.2228  0.0827  0.2068
   73DOPC   C1A 1005   2.481   6.337  13.306  0.4007 -0.0122  0.0390
   73DOPC   D2A 1006   2.355   6.319  12.897 -0.0384  0.0240  0.0289
   73DOPC   C3A 1007   1.986   6.111  12.788 -0.2272  0.0184  0.0789
   73DOPC   C4A 1008   1.751   5.942  12.342 -0.0669  0.2325  0.0474
   73DOPC   C1B 1009   2.576   6.741  12.800  0.1335  0.1233  0.0101
   73DOPC   D2B 1010   2.616   6.451  12.464  0.2128 -0.3696 -0.4392
   73DOPC   C3B 1011   2.249   6.416  12.151 -0.1064  0.2405 -0.1056
   73DOPC   C4B 1012   2.064   6.080  11.927 -0.1677  0.4211 -0.3575
   74DOPC   NC3 1013   8.359   9.794  14.936  0.0808 -0.3077 -0.0813
   74DOPC   PO4 1014   8.348   9.825  14.459 -0.0630 -0.0719  0.0018
   74DOPC   GL1 1015   8.401   9.718  14.005  0.0975 -0.2071  0.0368
   74DOPC   GL2 1016   8.248  10.006  13.809  0.1520 -0.1268  0.1673
   74DOPC   C1A 1017   8.638   9.558  13.573  0.2877 -0.0694 -0.0561
   74DOPC   D2A 1018   8.974   9.500  13.346 -0.1039  0.1203 -0.0280
   74DOPC   C3A 1019   9.209   9.521  13.001  0.3640  0.0619  0.2082
   74DOPC   C4A 1020   9.688   9.544  12.901 -0.0692 -0.4000 -0.0471
   74DOPC   C1B 1021   8.331   9.870  13.337 -0.4835  0.0309 -0.1141
   74DOPC   D2B 1022   8.117   9.843  12.986  0.0150 -0.0979 -0.0526
   74DOPC   C3B 1023   8.382  10.075  12.718  0.1933  0.0647 -0.4723
   74DOPC   C4B 1024   8.373  10.254  12.462  0.0302  0.3565 -0.4179
   75DOPC   NC3 1025   4.412   3.401  13.904  0.1023  0.0637 -0.4738
   75DOPC   PO4 1026   4.463   3.111  13.609  0.1034  0.2044 -0.0128
   75DOPC   GL1 1027   4.629   3.131  13.127 -0.0161 -0.0183  0.2061
   75DOPC   GL2 1028   4.974   3.040  13.164  0.1399 -0.0991  0.0344
   75DOPC   C1A 1029   4.280   3.147  12.901 -0.1013  0.2836  0.1838
   75DOPC   D2A 1030   3.956   3.205  12.860  0.2973  0.1344  0.0721
   75DOPC   C3A 1031   3.671   3.122  12.558  0.1108 -0.2189 -0.1797
   75DOPC   C4A 1032   3.161   2.857  12.608 -0.0325 -0.0717  0.0753
   75DOPC   C1B 1033   5.144   2.919  12.764 -0.0264  0.0852 -0.3339
   75DOPC   D2B 1034   5.476   2.749  12.456 -0.2075 -0.2147  0.2483
   75DOPC   C3B 1035   5.426   2.469  12.199 -0.3578 -0.0610 -0.5115
   75DOPC   C4B 1036   5.588   2.353  11.875 -0.3748  0.0277  0.1330
   76DOPC   NC3 1037  11.706   0.863  14.506  0.0793  0.1020  0.3522
   76DOPC   PO4 1038  11.653   1.291  14.675  0.1519 -0.2626 -0.0014
   76DOPC   GL1 1039  11.447   1.456  14.314  0.0147  0.0237 -0.3144
   76DOPC   GL2 1040  11.793   1.267  14.140  0.3028 -0.1524 -0.1001
   76DOPC   C1A 1041  11.485   1.653  13.918  0.0473 -0.2264  0.1512
   76DOPC   D2A 1042  11.583   1.788  13.553 -0.0798 -0.2199 -0.3576
   76DOPC   C3A 1043  11.432   1.808  13.068 -0.0593  0.0650  0.0548
   76DOPC   C4A 1044  11.041   1.529  12.913 -0.1426 -0.1873  0.1068
   76DOPC   C1B 1045  11.786   1.268  13.615 -0.3995 -0.2140 -0.1234
   76DOPC   D2B 1046  11.790   1.415  13.168 -0.1149 -0.0741 -0.0366
   76DOPC   C3B 1047  11.608   1.378  12.797  0.0457  0.0056 -0.0788
   76DOPC   C4B 1048  11.417   1.674  12.541 -0.2277 -0.0502  0.2540
   77DOPC   NC3 1049   6.687   4.925  13.128  0.0219 -0.1012  0.0589
   77DOPC   PO4 1050   6.828   5.139  12.787  0.2062  0.2825  0.0823
   77DOPC   GL1 1051   6.500   5.132  12.715  0.3790  0.0584 -0.0630
   77DOPC   GL2 1052   6.369   4.900  12.738 -0.1021  0.0585 -0.1493
   77DOPC   C1A 1053   6.189   5.191  12.383 -0.1985  0.2800  0.0462
   77DOPC   D2A 1054   5.892   5.374  12.268 -0.2139 -0.3286 -0.1733
   77DOPC   C3A 1055   5.641   5.555  11.880 -0.1466  0.0218  0.0804
   77DOPC   C4A 1056   5.467   5.873  11.585 -0.2885 -0.3725 -0.0966
   77DOPC   C1B 1057   6.266   4.666  12.449 -0.1937 -0.4164  0.1622
   77DOPC   D2B 1058   6.029   4.298  12.381 -0.2954 -0.4653  0.0223
   77DOPC   C3B 1059   5.790   4.293  11.952  0.1709  0.1635  0.0357
   77DOPC   C4B 1060   5.597   4.273  11.497  0.2295 -0.0878 -0.0484
   78DOPC   NC3 1061   8.012   8.258  14.410  0.0458 -0.0575 -0.1743
   78DOPC   PO4 1062   8.049   8.206  14.051  0.6262 -0.1408  0.2227
   78DOPC   GL1 1063   8.049   8.408  13.634  0.1552  0.1040 -0.0499
   78DOPC   GL2 1064   8.246   8.454  13.468 -0.4480  0.3404 -0.0195
   78DOPC   C1A 1065   7.684   8.579  13.357 -0.1020  0.1007 -0.0340
   78DOPC   D2A 1066   7.529   8.987  13.450  0.0370  0.0138  0.1053
   78DOPC   C3A 1067   7.351   9.097  13.117  0.0717  0.1593  0.1922
   78DOPC   C4A 1068   6.972   8.932  12.761  0.0896 -0.1072  0.3115
   78DOPC   C1B 1069   8.163   8.886  13.295 -0.1025  0.0130  0.2526
   78DOPC   D2B 1070   7.804   8.931  13.020  0.0384 -0.0148  0.0112
   78DOPC   C3B 1071   8.000   8.945  12.683  0.2241 -0.0713 -0.1118
   78DOPC   C4B 1072   8.421   8.806  12.669  0.1695  0.2396  0.2203
   79DOPC   NC3 1073   7.489   4.421  14.280  0.3645 -0.0541 -0.2108
   79DOPC   PO4 1074   7.910   4.723  14.320  0.1996 -0.1709  0.5776
   79DOPC   GL1 1075   8.120   4.840  14.003  0.0754  0.0114 -0.0036
   79DOPC   GL2 1076   8.005   5.109  13.769 -0.1046 -0.0663 -0.0148
   79DOPC   C1A 1077   8.549   4.796  13.831  0.3091  0.3304 -0.4208
   79DOPC   D2A 1078   8.906   4.708  13.668  0.1749 -0.0202  0.1572
   79DOPC   C3A 1079   9.053   5.054  13.422  0.1977  0.0396  0.1024
   79DOPC   C4A 1080   9.057   5.515  13.471 -0.0816  0.2391 -0.2693
   79DOPC   C1B 1081   8.035   5.217  13.351 -0.2547  0.1257 -0.1404
   79DOPC   D2B 1082   8.340   5.171  12.964  0.2556  0.1200 -0.2159
   79DOPC   C3B 1083   8.492   5.223  12.586 -0.4501  0.1027  0.3095
   79DOPC   C4B 1084   8.534   5.609  12.564  0.3165  0.1576  0.1624
   80DOPC   NC3 1085   9.826   7.291  14.704  0.0503 -0.2427 -0.0399
   80DOPC   PO4 1086   9.873   6.986  14.444 -0.0962 -0.0011 -0.2725
   80DOPC   GL1 1087  10.095   6.715  14.151 -0.0361 -0.0963 -0.2511
   80DOPC   GL2 1088  10.042   6.397  14.208 -0.1715 -0.0038 -0.1196
   80DOPC   C1A 1089  10.170   6.638  13.775 -0.0794  0.1499  0.4594
   80DOPC   D2A 1090  10.382   6.458  13.399  0.0062 -0.1276  0.1186
   80DOPC   C3A 1091  10.535   6.598  12.907  0.0001 -0.0271 -0.1087
   80DOPC   C4A 1092  10.503   6.744  12.468 -0.2853 -0.4933  0.1308
   80DOPC   C1B 1093  10.366   6.219  13.912  0.1010  0.1427  0.0414
   80DOPC   D2B 1094  10.301   5.938  13.535  0.3179  0.1038 -0.0247
   80DOPC   C3B 1095  10.306   5.984  13.117 -0.0486  0.1329  0.0597
   80DOPC   C4B 1096  10.221   6.275  12.722  0.1060 -0.3528  0.2974
   81DOPC   NC3 1097   2.060   6.485  14.450 -0.2184 -0.0586 -0.2916
   81DOPC   PO4 1098   1.620   6.829  14.408  0.0143 -0.0491 -0.0694
   81DOPC   GL1 1099   1.595   7.047  13.942  0.0116  0.2642  0.1597
   81DOPC   GL2 1100   1.471   7.397  13.861 -0.2344 -0.2292  0.0598
   81DOPC   C1A 1101   1.648   7.058  13.488  0.5230 -0.3279  0.2616
   81DOPC   D2A 1102   1.807   7.103  13.187  0.1694  0.0372  0.4117
   81DOPC   C3A 1103   2.020   6.685  13.082 -0.4489  0.2000  0.2245
   81DOPC   C4A 1104   2.142   6.646  12.620  0.2056 -0.2420 -0.1553
   81DOPC   C1B 1105   1.425   7.502  13.404 -0.1472 -0.1959  0.0617
   81DOPC   D2B 1106   1.796   7.659  13.106  0.0501  0.1475  0.1066
   81DOPC   C3B 1107   1.911   7.398  12.804 -0.0002  0.0377  0.0008
   81DOPC   C4B 1108   2.276   7.159  12.738 -0.2152  0.1452 -0.1156
   82DOPC   NC3 1109   6.200   8.040  13.928 -0.1258 -0.0090  0.3479
   82DOPC   PO4 1110   5.957   7.746  13.625  0.0477  0.1123  0.1785
   82DOPC   GL1 1111   5.941   7.585  13.169 -0.4510  0.0452 -0.2164
   82DOPC   GL2 1112   5.891   7.209  13.135 -0.1345 -0.1001  0.4363
   82DOPC   C1A 1113   5.999   7.830  12.825 -0.1959 -0.2366 -0.0986
   82DOPC   D2A 1114   6.124   7.862  12.349  0.2625  0.1807  0.0080
   82DOPC   C3A 1115   5.948   8.156  12.080  0.0965  0.0244 -0.1511
   82DOPC   C4A 1116   5.847   8.039  11.672 -0.0128 -0.2322 -0.3192
   82DOPC   C1B 1117   5.952   7.371  12.649  0.0027 -0.0567  0.1910
   82DOPC   D2B 1118   5.635   7.446  12.323 -0.0006 -0.0952  0.2213
   82DOPC   C3B 1119   5.851   7.656  11.967 -0.3143 -0.1723 -0.4762
   82DOPC   C4B 1120   6.277   7.763  11.868 -0.2928  0.0643 -0.0250
   83DOPC   NC3 1121   4.373   8.068  13.967  0.2352 -0.0953  0.4454
   83DOPC   PO4 1122   4.631   8.466  13.958 -0.1095  0.1445  0.1085
   83DOPC   GL1 1123   4.664   8.290  13.599 -0.0347  0.1942  0.0549
   83DOPC   GL2 1124   4.866   8.449  13.457  0.1533  0.2492 -0.2511
   83DOPC   C1A 1125   4.413   8.162  13.256 -0.1458  0.1580 -0.3219
   83DOPC   D2A 1126   3.965   8.230  13.071 -0.0964 -0.1521 -0.0821
   83DOPC   C3A 1127   4.114   8.147  12.657 -0.4679 -0.1108 -0.2622
   83DOPC   C4A 1128   4.241   7.957  12.270 -0.1799 -0.1573  0.0306
   83DOPC   C1B 1129   4.554   8.697  13.258  0.1209 -0.1990 -0.1011
   83DOPC   D2B 1130   4.319   8.515  12.923  0.0620 -0.2516  0.3514
   83DOPC   C3B 1131   4.587   8.116  12.712  0.0713 -0.0214 -0.0186
   83DOPC   C4B 1132   5.080   8.155  12.549  0.1334  0.1406  0.1774
   84DOPC   NC3 1133   9.588   9.571  14.614  0.1480  0.4679  0.2061
   84DOPC   PO4 1134   9.477   9.802  14.325 -0.3817 -0.1601 -0.0863
   84DOPC   GL1 1135   9.480   9.805  13.890 -0.0784 -0.1544  0.1368
   84DOPC   GL2 1136   9.720   9.842  13.877 -0.0995  0.1391  0.3250
   84DOPC   C1A 1137   9.325   9.858  13.461  0.2978  0.1927  0.0849
   84DOPC   D2A 1138   9.412   9.971  13.010  0.1781 -0.0234 -0.2089
   84DOPC   C3A 1139   9.760  10.111  12.912 -0.0507 -0.2791  0.0945
   84DOPC   C4A 1140   9.926  10.259  12.500 -0.0209  0.1299 -0.2553
   84DOPC   C1B 1141   9.842   9.436  13.675  0.1733 -0.2443  0.0320
   84DOPC   D2B 1142  10.042   9.541  13.240 -0.2344 -0.0085 -0.1086
   84DOPC   C3B 1143  10.398   9.330  12.954  0.1924  0.2351  0.1539
   84DOPC   C4B 1144  10.626   9.035  12.702 -0.2559 -0.0314  0.1929
   85DOPC   NC3 1145   0.542   6.898  14.388 -0.2367  0.1501  0.1833
   85DOPC   PO4 1146   0.576   6.438  14.546  0.1809 -0.1910  0.4904
   85DOPC   GL1 1147   0.408   6.435  14.149 -0.0171  0.1139 -0.2995
   85DOPC   GL2 1148   0.131   6.686  14.122  0.1075  0.1499  0.0818
   85DOPC   C1A 1149   0.452   6.092  13.836  0.0693 -0.1059  0.0470
   85DOPC   D2A 1150   0.416   5.600  13.754 -0.1894 -0.1811 -0.0251
   85DOPC   C3A 1151   0.030   5.356  13.947  0.1924 -0.0853 -0.1004
   85DOPC   C4A 1152  -0.208   4.902  13.907  0.0803  0.1567 -0.0945
   85DOPC   C1B 1153   0.219   6.955  13.672  0.1972  0.0291 -0.1342
   85DOPC   D2B 1154   0.126   7.120  13.286  0.1481  0.0495 -0.1068
   85DOPC   C3B 1155   0.358   7.443  13.269  0.1853  0.0291  0.0317
   85DOPC   C4B 1156   0.544   7.751  12.995  0.4263 -0.2158 -0.0813
   86DOPC   NC3 1157  11.980   7.286  14.732 -0.0842 -0.2569  0.1413
   86DOPC   PO4 1158  11.476   7.491  14.839 -0.0914 -0.3969  0.2725
   86DOPC   GL1 1159  11.662   7.518  14.435  0.1106  0.1324  0.1042
   86DOPC   GL2 1160  11.951   7.781  14.438  0.2280  0.2230 -0.1203
   86DOPC   C1A 1161  11.877   7.221  14.053 -0.1773  0.2857 -0.0078
   86DOPC   D2A 1162  11.985   7.232  13.654 -0.2741 -0.1177 -0.1460
   86DOPC   C3A 1163  12.047   7.473  13.277 -0.1611 -0.2894 -0.3036
   86DOPC   C4A 1164  12.222   7.694  12.984 -0.0167 -0.0503 -0.1574
   86DOPC   C1B 1165  11.792   7.696  13.994  0.4680 -0.2000 -0.2355
   86DOPC   D2B 1166  11.956   7.891  13.614 -0.0713  0.0850 -0.1191
   86DOPC   C3B 1167  12.208   8.236  13.741  0.0636 -0.1640 -0.2931
   86DOPC   C4B 1168  12.289   8.671  13.806  0.1066  0.5294  0.1225
   87DOPC   NC3 1169   6.521  10.601  14.169 -0.1535  0.0172  0.2052
   87DOPC   PO4 1170   6.237  10.641  13.803  0.3225 -0.0941  0.0732
   87DOPC   GL1 1171   6.228  10.761  13.426 -0.2375 -0.2708 -0.3230
   87DOPC   GL2 1172   6.379  11.143  13.438 -0.0162  0.1014  0.3569
   87DOPC   C1A 1173   6.076  11.004  13.028 -0.2064 -0.2328  0.0134
   87DOPC   D2A 1174   5.932  10.997  12.637 -0.1075  0.1540  0.1906
   87DOPC   C3A 1175   5.569  11.004  12.632  0.1573  0.0037  0.1828
   87DOPC   C4A 1176   5.272  11.028  12.273  0.0480 -0.5954 -0.1580
   87DOPC   C1B 1177   6.706  10.929  13.214  0.1912 -0.0073 -0.2263
   87DOPC   D2B 1178   6.916  11.040  12.775 -0.0322  0.1213 -0.0441
   87DOPC   C3B 1179   6.842  10.734  12.454  0.1389 -0.1906  0.3412
   87DOPC   C4B 1180   6.715  10.576  12.069 -0.1655 -0.0756  0.1540
   88DOPC   NC3 1181   6.118   8.943  14.138  0.2890 -0.0477 -0.1230
   88DOPC   PO4 1182   6.157   8.554  13.951 -0.0198 -0.0622 -0.0087
   88DOPC   GL1 1183   6.008   8.803  13.657 -0.2213  0.0532 -0.2800
   88DOPC   GL2 1184   5.788   9.064  13.630 -0.1615  0.1809 -0.0773
   88DOPC   C1A 1185   5.777   8.716  13.274 -0.0122  0.0916  0.0289
   88DOPC   D2A 1186   5.683   8.581  12.826  0.0608 -0.1379  0.0469
   88DOPC   C3A 1187   5.667   8.156  12.605  0.0678 -0.1758 -0.4571
   88DOPC   C4A 1188   5.527   7.983  12.433 -0.0911  0.2443 -0.2287
   88DOPC   C1B 1189   5.698   9.218  13.240  0.1685 -0.1686 -0.1666
   88DOPC   D2B 1190   5.316   9.389  13.082  0.2838 -0.1829 -0.3012
   88DOPC   C3B 1191   5.368   9.680  12.649 -0.0488  0.2747 -0.5695
   88DOPC   C4B 1192   5.141   9.924  12.355  0.1788  0.0700 -0.0770
   89DOPC   NC3 1193   9.639   4.527  14.498 -0.1801 -0.0326 -0.2379
   89DOPC   PO4 1194   9.693   4.202  14.581  0.2225 -0.0412 -0.0091
   89DOPC   GL1 1195   9.796   4.169  14.095 -0.0487 -0.1952 -0.1295
   89DOPC   GL2 1196   9.848   4.521  14.031  0.0998  0.1369 -0.1489
   89DOPC   C1A 1197  10.046   4.126  13.869 -0.1095 -0.0512  0.0709
   89DOPC   D2A 1198  10.451   4.389  13.867  0.1194 -0.0635  0.1719
   89DOPC   C3A 1199  10.808   4.163  13.645 -0.2931 -0.2156  0.0875
   89DOPC   C4A 1200  10.763   3.917  13.296 -0.1211 -0.1027 -0.4831
   89DOPC   C1B 1201  10.034   4.537  13.583  0.1891 -0.1686 -0.1475
   89DOPC   D2B 1202  10.216   4.718  13.245  0.2188 -0.1434  0.0904
   89DOPC   C3B 1203  10.523   4.965  13.089 -0.1240  0.2652  0.2478
   89DOPC   C4B 1204  10.649   5.178  12.792 -0.0853 -0.1478  0.0774
   90DOPC   NC3 1205   7.448  11.804  14.327 -0.1435 -0.1400 -0.1610
   90DOPC   PO4 1206   6.984  11.782  14.395  0.0271 -0.0343  0.1924
   90DOPC   GL1 1207   7.075  11.644  14.021 -0.2584  0.1009  0.2146
   90DOPC   GL2 1208   7.109  11.743  13.644 -0.1030  0.1954 -0.1877
   90DOPC   C1A 1209   7.159  11.204  13.830  0.0569  0.1337 -0.1339
   90DOPC   D2A 1210   7.141  10.702  13.567  0.1484  0.0525  0.1776
   90DOPC   C3A 1211   7.100  10.699  13.131 -0.3461 -0.2400 -0.2129
   90DOPC   C4A 1212   7.308  10.707  12.764  0.2144  0.1391  0.2904
   90DOPC   C1B 1213   6.819  11.770  13.206  0.0281 -0.0975 -0.1992
   90DOPC   D2B 1214   6.780  11.576  12.688 -0.0845 -0.0441 -0.3184
   90DOPC   C3B 1215   6.503  11.195  12.400  0.1323  0.1104 -0.1138
   90DOPC   C4B 1216   6.308  10.666  12.487 -0.1484 -0.1437  0.3073
   91DOPC   NC3 1217   3.559  11.130  13.812 -0.1739  0.1272 -0.2366
   91DOPC   PO4 1218   3.555  10.662  13.774 -0.1735 -0.4515 -0.0832
   91DOPC   GL1 1219   3.697  10.734  13.404  0.0529 -0.1742 -0.1046
   91DOPC   GL2 1220   3.656  10.541  13.174  0.0255  0.0263  0.3154
   91DOPC   C1A 1221   3.557  10.989  13.023  0.0282 -0.1612 -0.0789
   91DOPC   D2A 1222   3.727  10.992  12.578 -0.1225 -0.2175  0.0031
   91DOPC   C3A 1223   3.352  11.063  12.213  0.2247 -0.0617 -0.1663
   91DOPC   C4A 1224   3.458  11.041  11.779  0.2933  0.1698 -0.1613
   91DOPC   C1B 1225   3.563  10.593  12.693 -0.0892  0.4062  0.1552
   91DOPC   D2B 1226   3.645  10.654  12.190 -0.2378 -0.0395 -0.0449
   91DOPC   C3B 1227   4.147  10.523  12.155  0.4117 -0.1765  0.5136
   91DOPC   C4B 1228   4.495  10.618  12.049 -0.4212  0.1190 -0.1094
   92DOPC   NC3 1229   2.030  11.642  13.593 -0.0204 -0.1645 -0.0039
   92DOPC   PO4 1230   2.408  11.419  13.706 -0.1741  0.3208  0.0730
   92DOPC   GL1 1231   2.687  11.287  13.283 -0.2108 -0.0450 -0.0632
   92DOPC   GL2 1232   2.587  11.072  13.061 -0.4909 -0.3958  0.2260
   92DOPC   C1A 1233   2.880  11.479  12.829  0.3068  0.4040  0.2840
   92DOPC   D2A 1234   3.040  11.465  12.364 -0.0678 -0.3289  0.1692
   92DOPC   C3A 1235   3.344  11.702  12.192 -0.0663 -0.2218 -0.2342
   92DOPC   C4A 1236   3.725  11.838  12.157 -0.0501 -0.0909  0.0950
   92DOPC   C1B 1237   2.510  10.933  12.763 -0.0982 -0.2960 -0.3754
   92DOPC   D2B 1238   2.306  10.564  12.633  0.2599 -0.0838 -0.2620
   92DOPC   C3B 1239   2.581  10.365  12.327  0.2285  0.0700 -0.2225
   92DOPC   C4B 1240   2.785  10.040  12.377 -0.1231 -0.0741  0.3700
   93DOPC   NC3 1241   3.094  10.537  13.857  0.0444 -0.2557  0.1304
   93DOPC   PO4 1242   2.762  10.674  13.655 -0.2750 -0.1562 -0.4426
   93DOPC   GL1 1243   2.846  10.591  13.184 -0.1967  0.2780 -0.0651
   93DOPC   GL2 1244   3.063  10.823  13.032 -0.0242  0.0265  0.0973
   93DOPC   C1A 1245   2.620  10.243  12.915 -0.1724  0.0487 -0.1961
   93DOPC   D2A 1246   2.313  10.053  12.588  0.2607  0.0092 -0.0611
   93DOPC   C3A 1247   2.459   9.636  12.419  0.3655 -0.1269  0.1267
   93DOPC   C4A 1248   2.819   9.378  12.168  0.1206 -0.2610 -0.0148
   93DOPC   C1B 1249   2.965  10.970  12.603 -0.2014  0.2122 -0.0430
   93DOPC   D2B 1250   2.637  11.181  12.363  0.0907 -0.0005 -0.0345
   93DOPC   C3B 1251   2.362  10.868  12.235 -0.1565 -0.0493 -0.1195
   93DOPC   C4B 1252   2.068  10.827  12.063 -0.1211 -0.0446  0.3237
   94DOPC   NC3 1253  11.081   4.921  14.855  0.1051  0.0628 -0.3053
   94DOPC   PO4 1254  10.894   5.353  14.909  0.2595  0.1499  0.0037
   94DOPC   GL1 1255  11.007   5.460  14.403  0.1242 -0.0426 -0.2112
   94DOPC   GL2 1256  10.971   5.728  14.208 -0.0961  0.0857 -0.0640
   94DOPC   C1A 1257  11.267   5.399  13.986  0.0470  0.1774  0.0451
   94DOPC   D2A 1258  11.410   5.246  13.633  0.0533  0.0484 -0.0314
   94DOPC   C3A 1259  11.858   5.291  13.631  0.1035 -0.0145  0.1860
   94DOPC   C4A 1260  12.179   5.612  13.588 -0.1154 -0.0138 -0.0806
   94DOPC   C1B 1261  11.305   5.898  13.928  0.1437  0.0768 -0.2977
   94DOPC   D2B 1262  11.224   5.998  13.479 -0.1230  0.1225 -0.2583
   94DOPC   C3B 1263  11.039   6.410  13.313 -0.0396  0.0169 -0.2296
   94DOPC   C4B 1264  10.795   6.756  13.322  0.2192  0.1334  0.0815
   95DOPC   NC3 1265   3.551   5.944  13.881 -0.0359 -0.2606  0.2417
   95DOPC   PO4 1266   4.063   5.868  13.928 -0.3116  0.0651  0.0402
   95DOPC   GL1 1267   4.224   5.504  13.629  0.0095  0.1005 -0.0425
   95DOPC   GL2 1268   4.196   5.177  13.766 -0.1421 -0.0965  0.1107
   95DOPC   C1A 1269   4.183   5.561  13.212  0.2015  0.2478 -0.1505
   95DOPC   D2A 1270   4.499   5.431  12.901  0.0851  0.1994 -0.0989
   95DOPC   C3A 1271   4.425   5.303  12.511  0.1879  0.2073 -0.0200
   95DOPC   C4A 1272   4.340   5.210  12.062  0.1698 -0.0438  0.1363
   95DOPC   C1B 1273   4.064   5.050  13.411  0.0938  0.2155  0.2148
   95DOPC   D2B 1274   3.640   5.055  13.191 -0.0827 -0.1518  0.0341
   95DOPC   C3B 1275   3.524   5.034  12.809 -0.0052  0.0070  0.2580
   95DOPC   C4B 1276   3.445   5.472  12.609  0.2344 -0.0829  0.2113
   96DOPC   NC3 1277   3.593   5.838  10.186  0.1945  0.0588  0.1803
   96DOPC   PO4 1278   3.375   5.479  10.085 -0.0955  0.2099 -0.2846
   96DOPC   GL1 1279   3.348   5.474  10.528  0.2054 -0.2444  0.1148
   96DOPC   GL2 1280   3.444   5.204  10.627  0.1406  0.0587  0.1964
   96DOPC   C1A 1281   3.287   5.605  10.933 -0.0234 -0.2026  0.1050
   96DOPC   D2A 1282   3.369   5.491  11.350 -0.5609 -0.0340 -0.0446
   96DOPC   C3A 1283   3.295   5.759  11.805  0.0789  0.5551  0.0742
   96DOPC   C4A 1284   3.578   5.785  12.159  0.0993 -0.2445 -0.0489
   96DOPC   C1B 1285   3.698   5.329  10.942 -0.0479 -0.1758  0.1594
   96DOPC   D2B 1286   3.871   5.185  11.392  0.0750 -0.1661 -0.0770
   96DOPC   C3B 1287   3.568   4.925  11.578 -0.0148  0.1461  0.0010
   96DOPC   C4B 1288   3.702   4.594  11.807  0.3416  0.4223 -0.1745
   97DOPC   NC3 1289   1.278   7.659  14.698  0.2034 -0.0511  0.1483
   97DOPC   PO4 1290   0.844   7.961  14.845 -0.1007  0.1371 -0.3122
   97DOPC   GL1 1291   0.768   7.909  14.361  0.0153  0.3007  0.2046
   97DOPC   GL2 1292   0.697   8.178  14.245 -0.0502 -0.2898  0.2118
   97DOPC   C1A 1293   0.650   7.776  13.919  0.2667  0.1175 -0.2890
   97DOPC   D2A 1294   0.670   7.920  13.472 -0.0388 -0.2021  0.0045
   97DOPC   C3A 1295   0.142   7.908  13.435 -0.1183  0.3009  0.0272
   97DOPC   C4A 1296   0.043   7.639  13.801 -0.1619  0.2890  0.0577
   97DOPC   C1B 1297   0.991   8.122  13.860  0.1568  0.0543  0.4397
   97DOPC   D2B 1298   1.217   8.003  13.437  0.2287  0.1658 -0.0814
   97DOPC   C3B 1299   0.998   7.975  13.039 -0.0408  0.0904 -0.2814
   97DOPC   C4B 1300   0.617   8.233  13.016  0.0591 -0.0639  0.0322
   98DOPC   NC3 1301   6.479   9.726  14.139  0.2352  0.0962  0.2445
   98DOPC   PO4 1302   6.814   9.277  13.908 -0.1449 -0.2928  0.3689
   98DOPC   GL1 1303   6.806   9.229  13.485  0.1466 -0.3079  0.0673
   98DOPC   GL2 1304   6.849   9.011  13.281  0.1446 -0.0648 -0.3119
   98DOPC   C1A 1305   6.781   9.560  13.069 -0.1788  0.0965 -0.2308
   98DOPC   D2A 1306   6.659   9.804  12.779  0.0049 -0.0355 -0.0920
   98DOPC   C3A 1307   6.889   9.612  12.339 -0.1414 -0.1184 -0.0698
   98DOPC   C4A 1308   7.200   9.369  12.240  0.0975  0.0295  0.0675
   98DOPC   C1B 1309   6.592   9.120  12.929 -0.2415  0.1143  0.0584
   98DOPC   D2B 1310   6.633   9.323  12.585 -0.0270 -0.1340  0.2608
   98DOPC   C3B 1311   6.823   9.035  12.237  0.0102 -0.2846  0.0961
   98DOPC   C4B 1312   6.890   8.634  12.230 -0.2264  0.1537  0.3642
   99DOPC   NC3 1313   0.265   0.767  14.205  0.3138 -0.1919 -0.1142
   99DOPC   PO4 1314  -0.163   0.771  14.235  0.0948 -0.0842  0.0462
   99DOPC   GL1 1315  -0.340   0.766  13.854  0.0433 -0.1164 -0.2911
   99DOPC   GL2 1316  -0.609   0.883  13.859 -0.1076  0.2053  0.1605
   99DOPC   C1A 1317  -0.267   0.751  13.407  0.0062 -0.1180 -0.0062
   99DOPC   D2A 1318  -0.322   0.934  13.120 -0.4775  0.0663  0.1148
   99DOPC   C3A 1319  -0.288   0.774  12.740  0.1657 -0.0052  0.0542
   99DOPC   C4A 1320  -0.641   0.520  12.507 -0.2127  0.0937  0.2048
   99DOPC   C1B 1321  -0.763   0.975  13.366 -0.0688 -0.0579  0.0696
   99DOPC   D2B 1322  -0.750   0.839  12.979 -0.0048  0.0132  0.0164
   99DOPC   C3B 1323  -1.105   0.671  12.786 -0.4379  0.2380  0.5786
   99DOPC   C4B 1324  -1.283   0.271  12.636 -0.3639 -0.1285 -0.0862
  100DOPC   NC3 1325   4.697   7.196  14.003  0.5410 -0.2116 -0.0265
  100DOPC   PO4 1326   4.301   7.539  13.827  0.0309  0.1589  0.2109
  100DOPC   GL1 1327   4.128   7.731  13.399  0.0664 -0.0723  0.3264
  100DOPC   GL2 1328   3.879   7.724  13.260 -0.1569 -0.2294  0.0763
  100DOPC   C1A 1329   4.284   7.780  12.940  0.0666 -0.0278  0.1417
  100DOPC   D2A 1330   4.523   7.649  12.574  0.2832  0.0016  0.0569
  100DOPC   C3A 1331   4.357   7.451  12.220 -0.3695 -0.2920 -0.0787
  100DOPC   C4A 1332   4.211   7.279  11.761  0.1432  0.1574  0.2300
  100DOPC   C1B 1333   3.683   7.758  12.920 -0.3223  0.0186 -0.2445
  100DOPC   D2B 1334   3.257   7.795  12.707 -0.2870 -0.0380 -0.3239
  100DOPC   C3B 1335   3.064   7.599  12.488 -0.1677  0.0402  0.1918
  100DOPC   C4B 1336   2.778   7.273  12.567  0.1544 -0.1826 -0.4395
  101DOPC   NC3 1337   2.395   3.681  13.851  0.0904  0.0737  0.1169
  101DOPC   PO4 1338   2.559   4.044  13.654  0.0523 -0.2620  0.1109
  101DOPC   GL1 1339   2.222   3.883  13.325 -0.1511 -0.4963  0.2338
  101DOPC   GL2 1340   2.345   3.540  13.203 -0.2167  0.3738  0.1643
  101DOPC   C1A 1341   2.024   4.013  13.050  0.0680  0.1672  0.1540
  101DOPC   D2A 1342   1.856   3.932  12.640 -0.0701  0.1417 -0.1231
  101DOPC   C3A 1343   1.685   3.583  12.535  0.0731  0.2910 -0.2566
  101DOPC   C4A 1344   1.401   3.240  12.581 -0.0385  0.1984 -0.0653
  101DOPC   C1B 1345   2.619   3.777  13.096 -0.4586  0.1704 -0.3048
  101DOPC   D2B 1346   3.050   3.675  12.940 -0.2921 -0.1222 -0.2280
  101DOPC   C3B 1347   3.232   3.835  12.586 -0.2257  0.3497  0.3324
  101DOPC   C4B 1348   3.148   3.727  12.104 -0.3096  0.1744 -0.1979
  102DOPC   NC3 1349   3.105   3.211  13.760 -0.1424 -0.1284 -0.0448
  102DOPC   PO4 1350   3.085   2.768  13.911  0.4950  0.1262  0.1087
  102DOPC   GL1 1351   3.024   2.717  13.483  0.2467 -0.2985  0.0073
  102DOPC   GL2 1352   2.811   2.528  13.475  0.2067 -0.0611 -0.0726
  102DOPC   C1A 1353   2.762   2.969  13.209  0.0625  0.1850 -0.0198
  102DOPC   D2A 1354   2.650   3.044  12.772 -0.0093  0.0479 -0.1710
  102DOPC   C3A 1355   2.609   3.483  12.735  0.0953  0.0122  0.1353
  102DOPC   C4A 1356   2.269   3.662  12.649 -0.2424 -0.2992  0.1510
  102DOPC   C1B 1357   2.901   2.093  13.408  0.0683 -0.1110  0.0151
  102DOPC   D2B 1358   2.865   1.932  12.961 -0.2354 -0.1189 -0.0659
  102DOPC   C3B 1359   2.684   1.488  12.887 -0.0626 -0.0782 -0.0246
  102DOPC   C4B 1360   2.793   1.036  13.040  0.1439  0.1841  0.1118
  103DOPC   NC3 1361   7.961   4.200  15.183 -0.1205 -0.1025  0.0519
  103DOPC   PO4 1362   8.419   4.265  14.951 -0.1058  0.1512  0.2441
  103DOPC   GL1 1363   8.761   4.112  14.687 -0.1405 -0.0482 -0.0154
  103DOPC   GL2 1364   8.725   4.315  14.422 -0.1242  0.4375  0.1281
  103DOPC   C1A 1365   9.104   4.017  14.402  0.1425  0.2594  0.2891
  103DOPC   D2A 1366   9.343   4.363  14.179 -0.1583  0.3136  0.1239
  103DOPC   C3A 1367   9.569   4.245  13.717 -0.1035 -0.0546  0.0083
  103DOPC   C4A 1368   9.793   4.074  13.406  0.3199 -0.0551  0.0947
  103DOPC   C1B 1369   8.867   4.297  13.975  0.0571  0.3931  0.1960
  103DOPC   D2B 1370   9.113   4.157  13.688  0.1921 -0.1673 -0.1726
  103DOPC   C3B 1371   8.989   4.330  13.276 -0.1318  0.1363 -0.0794
  103DOPC   C4B 1372   9.064   4.462  12.861  0.0285  0.1307  0.1393
  104DOPC   NC3 1373  11.933   9.284  14.652  0.0881 -0.1710  0.1090
  104DOPC   PO4 1374  11.835   9.569  14.344 -0.3505  0.0803  0.3832
  104DOPC   GL1 1375  12.011   9.466  13.960 -0.0815 -0.0241  0.2791
  104DOPC   GL2 1376  11.885   9.218  13.873  0.2490  0.1042 -0.0500
  104DOPC   C1A 1377  12.091   9.411  13.480 -0.2609  0.0315  0.3480
  104DOPC   D2A 1378  12.117   9.339  12.966 -0.0449 -0.0577 -0.0976
  104DOPC   C3A 1379  12.117   8.913  12.626 -0.2959 -0.1536  0.0592
  104DOPC   C4A 1380  11.834   8.580  12.706  0.2032  0.0706 -0.1600
  104DOPC   C1B 1381  11.964   8.947  13.510 -0.0387  0.1281  0.1860
  104DOPC   D2B 1382  12.030   8.791  13.124 -0.1085 -0.1573  0.2557
  104DOPC   C3B 1383  11.644   8.990  12.868 -0.1065 -0.1672  0.0706
  104DOPC   C4B 1384  11.529   9.331  12.701  0.1705  0.2293  0.2611
  105DOPC   NC3 1385   0.090   8.547  14.961  0.4453  0.0254 -0.1708
  105DOPC   PO4 1386   0.312   8.791  14.743 -0.0061 -0.0081  0.1286
  105DOPC   GL1 1387   0.577   8.775  14.394 -0.0039  0.1250  0.0132
  105DOPC   GL2 1388   0.900   8.705  14.287  0.2309  0.0660 -0.0874
  105DOPC   C1A 1389   0.463   8.781  13.916 -0.0633  0.0925  0.2673
  105DOPC   D2A 1390   0.597   8.962  13.535  0.2482 -0.0548 -0.2472
  105DOPC   C3A 1391   0.734   8.776  13.082 -0.0231  0.0795 -0.0675
  105DOPC   C4A 1392   1.091   8.883  12.825  0.1132 -0.1673 -0.2296
  105DOPC   C1B 1393   0.961   8.653  13.787 -0.0583 -0.0696  0.0458
  105DOPC   D2B 1394   0.924   8.417  13.436 -0.0346  0.1158 -0.0479
  105DOPC   C3B 1395   1.190   8.421  13.052  0.0341  0.2620 -0.0642
  105DOPC   C4B 1396   1.043   8.454  12.651  0.1383 -0.1828 -0.1725
  106DOPC   NC3 1397  10.215   7.448  15.037  0.2305 -0.0111 -0.1660
  106DOPC   PO4 1398  10.176   7.860  14.891  0.3830 -0.0337  0.2652
  106DOPC   GL1 1399  10.165   7.969  14.396 -0.1624 -0.3287  0.0575
  106DOPC   GL2 1400  10.465   8.030  14.174 -0.1635  0.1898 -0.0126
  106DOPC   C1A 1401  10.170   8.404  14.116 -0.1022 -0.0647  0.0792
  106DOPC   D2A 1402  10.427   8.544  13.808 -0.2696  0.3778  0.1079
  106DOPC   C3A 1403  10.714   8.336  13.395  0.2238  0.1496 -0.1778
  106DOPC   C4A 1404  10.732   8.488  12.935 -0.3357 -0.0462 -0.0016
  106DOPC   C1B 1405  10.665   7.971  13.799 -0.1307  0.3101 -0.0057
  106DOPC   D2B 1406  10.696   7.864  13.358  0.0144 -0.1695 -0.0186
  106DOPC   C3B 1407  10.455   8.002  13.111  0.2302 -0.1659  0.0012
  106DOPC   C4B 1408  10.231   8.204  12.803  0.2197 -0.1196 -0.0586
  107DOPC   NC3 1409   8.582  10.738  14.825  0.2288  0.0660 -0.1612
  107DOPC   PO4 1410   8.171  10.640  14.457  0.1004 -0.1251 -0.0796
  107DOPC   GL1 1411   8.454  10.477  14.119 -0.0995 -0.1108 -0.2411
  107DOPC   GL2 1412   8.301  10.759  13.970 -0.1386 -0.2856  0.1101
  107DOPC   C1A 1413   8.780  10.480  13.683  0.0234  0.2663  0.1232
  107DOPC   D2A 1414   8.455  10.335  13.390  0.1367  0.0239 -0.3219
  107DOPC   C3A 1415   8.631  10.412  12.983  0.0556 -0.0206 -0.0077
  107DOPC   C4A 1416   8.891  10.619  12.637  0.4164 -0.4023  0.4200
  107DOPC   C1B 1417   8.091  10.623  13.651  0.0648 -0.0229  0.3183
  107DOPC   D2B 1418   8.090  10.715  13.243  0.0233 -0.0053  0.0859
  107DOPC   C3B 1419   8.264  11.059  13.074 -0.0682  0.2169  0.2744
  107DOPC   C4B 1420   8.523  11.334  12.727 -0.1036 -0.1085  0.0294
  108DOPC   NC3 1421  10.897   4.091  15.269 -0.2853 -0.0770  0.2181
  108DOPC   PO4 1422  11.042   4.417  14.948 -0.1437  0.2238  0.1276
  108DOPC   GL1 1423  11.036   4.574  14.421  0.2131  0.0071 -0.0565
  108DOPC   GL2 1424  10.708   4.523  14.354 -0.1353  0.0438 -0.1739
  108DOPC   C1A 1425  10.959   4.971  14.236  0.2079  0.4166 -0.1123
  108DOPC   D2A 1426  10.904   5.115  13.780 -0.1536 -0.4823  0.2706
  108DOPC   C3A 1427  11.116   4.921  13.378 -0.3166  0.0797  0.0645
  108DOPC   C4A 1428  11.518   5.028  13.030 -0.1003  0.3424  0.0644
  108DOPC   C1B 1429  10.942   4.192  14.121 -0.3392  0.0640 -0.2127
  108DOPC   D2B 1430  11.218   3.896  13.919 -0.0687  0.0355 -0.1548
  108DOPC   C3B 1431  11.451   3.507  13.779 -0.0897 -0.0404 -0.0059
  108DOPC   C4B 1432  11.898   3.424  13.531  0.0219  0.0915  0.0842
  109DOPC   NC3 1433   3.312   6.832  13.923 -0.0218  0.4718 -0.0029
  109DOPC   PO4 1434   3.122   6.914  13.551  0.4080  0.0029  0.0907
  109DOPC   GL1 1435   3.342   6.935  13.178  0.0933  0.1438 -0.2601
  109DOPC   GL2 1436   3.483   7.209  12.951  0.2999 -0.0920 -0.1511
  109DOPC   C1A 1437   3.013   6.954  12.820  0.1932  0.1160  0.0081
  109DOPC   D2A 1438   2.937   6.891  12.334 -0.3638 -0.0272 -0.0087
  109DOPC   C3A 1439   3.098   7.029  11.987 -0.1845 -0.1959  0.2849
  109DOPC   C4A 1440   3.250   7.501  11.922 -0.0605 -0.1376 -0.0373
  109DOPC   C1B 1441   3.887   7.340  12.864 -0.1129 -0.0308 -0.1070
  109DOPC   D2B 1442   4.050   7.588  12.566 -0.4370  0.1448  0.0354
  109DOPC   C3B 1443   3.912   7.587  12.109  0.3361  0.0398 -0.1891
  109DOPC   C4B 1444   3.634   7.909  11.816 -0.0869  0.1897 -0.0961
  110DOPC   NC3 1445   5.736   3.380  13.885 -0.2318  0.0895 -0.0653
  110DOPC   PO4 1446   5.872   3.731  14.121  0.2974  0.2973 -0.1378
  110DOPC   GL1 1447   5.936   3.861  13.811  0.0457 -0.3326 -0.0905
  110DOPC   GL2 1448   5.795   4.154  13.656 -0.3975 -0.1188  0.3031
  110DOPC   C1A 1449   6.132   4.133  13.290  0.3313  0.1725 -0.1262
  110DOPC   D2A 1450   6.529   4.125  13.146 -0.1014  0.2344  0.0547
  110DOPC   C3A 1451   6.899   4.091  12.821 -0.2103  0.3305 -0.0065
  110DOPC   C4A 1452   7.183   3.781  12.639 -0.0785 -0.0899 -0.0971
  110DOPC   C1B 1453   5.588   4.144  13.192  0.2633 -0.0981  0.1690
  110DOPC   D2B 1454   5.267   4.098  12.915  0.3993  0.0366 -0.1729
  110DOPC   C3B 1455   5.052   4.390  12.706  0.0996 -0.2714  0.0485
  110DOPC   C4B 1456   4.753   4.676  12.570 -0.1729 -0.3215  0.0069
  111DOPC   NC3 1457  11.458   3.909  15.030  0.2827 -0.1975  0.2538
  111DOPC   PO4 1458  11.811   4.188  15.298  0.2617 -0.0009  0.1272
  111DOPC   GL1 1459  11.858   4.220  14.830 -0.0881  0.2655 -0.1459
  111DOPC   GL2 1460  11.613   4.368  14.770 -0.1509 -0.0510 -0.0294
  111DOPC   C1A 1461  11.709   4.022  14.371  0.0777  0.2156  0.3834
  111DOPC   D2A 1462  11.928   3.732  14.012  0.0577  0.0847 -0.0519
  111DOPC   C3A 1463  11.823   3.948  13.602 -0.0798  0.1018  0.2077
  111DOPC   C4A 1464  11.923   4.215  13.299  0.0597 -0.1847  0.0357
  111DOPC   C1B 1465  11.558   4.575  14.451 -0.1284  0.1524  0.1102
  111DOPC   D2B 1466  11.397   4.363  14.117  0.1454 -0.0155  0.2908
  111DOPC   C3B 1467  11.303   4.345  13.691 -0.2429 -0.0436  0.2656
  111DOPC   C4B 1468  11.263   4.444  13.277  0.2400  0.1108  0.0375
  112DOPC   NC3 1469   3.903   0.066  14.337  0.0651  0.0728 -0.1367
  112DOPC   PO4 1470   3.754   0.107  13.883 -0.1458  0.0230  0.0036
  112DOPC   GL1 1471   3.760   0.107  13.482  0.3267 -0.0704  0.1657
  112DOPC   GL2 1472   4.083   0.226  13.431 -0.1160  0.0226 -0.1208
  112DOPC   C1A 1473   3.606   0.018  13.039  0.0018  0.0038 -0.2760
  112DOPC   D2A 1474   3.626  -0.078  12.597  0.2985  0.0154  0.1316
  112DOPC   C3A 1475   3.418   0.044  12.358 -0.3696  0.1096  0.2201
  112DOPC   C4A 1476   3.287   0.295  12.029  0.3244  0.0388 -0.1485
  112DOPC   C1B 1477   4.138  -0.034  13.090 -0.1580  0.0107  0.0272
  112DOPC   D2B 1478   4.041   0.201  12.710  0.4254  0.2653 -0.1925
  112DOPC   C3B 1479   3.730   0.531  12.896  0.3498 -0.2405  0.2113
  112DOPC   C4B 1480   3.735   0.814  13.191 -0.2695  0.2243  0.1293
  113DOPC   NC3 1481   5.790  10.253  13.714 -0.1154 -0.1361  0.1840
  113DOPC   PO4 1482   5.297  10.361  13.788 -0.0405  0.2130  0.0845
  113DOPC   GL1 1483   4.807  10.534  13.591 -0.1297 -0.2829 -0.0821
  113DOPC   GL2 1484   4.593  10.234  13.601 -0.0594 -0.0563 -0.1885
  113DOPC   C1A 1485   5.122  10.633  13.129 -0.1465  0.0586 -0.1203
  113DOPC   D2A 1486   5.170  10.718  12.704 -0.1547 -0.2025 -0.3698
  113DOPC   C3A 1487   4.861  10.881  12.430 -0.3518  0.0019 -0.2210
  113DOPC   C4A 1488   4.715  11.028  12.027  0.0003  0.2893  0.0328
  113DOPC   C1B 1489   4.772  10.122  13.281  0.2743  0.2010  0.2022
  113DOPC   D2B 1490   4.802  10.167  12.836  0.1300  0.0001 -0.3653
  113DOPC   C3B 1491   4.699   9.882  12.572  0.1236 -0.1253  0.0199
  113DOPC   C4B 1492   4.564   9.560  12.341  0.1705  0.1164 -0.1889
  114DOPC   NC3 1493   4.919   0.468  13.952  0.2140  0.3319 -0.0326
  114DOPC   PO4 1494   5.120  -0.008  13.788  0.0482  0.1636 -0.0415
  114DOPC   GL1 1495   5.280   0.057  13.288  0.0266 -0.0929 -0.0352
  114DOPC   GL2 1496   5.568  -0.099  13.160  0.2957 -0.0221 -0.1969
  114DOPC   C1A 1497   5.053   0.112  12.875 -0.1426 -0.0111  0.2723
  114DOPC   D2A 1498   4.899   0.194  12.501  0.1315  0.0067  0.1617
  114DOPC   C3A 1499   4.902   0.566  12.336  0.1995 -0.1503  0.1490
  114DOPC   C4A 1500   5.265   0.514  11.989 -0.1359  0.0032  0.1701
  114DOPC   C1B 1501   5.462  -0.101  12.806  0.2081 -0.0203  0.0116
  114DOPC   D2B 1502   5.567  -0.223  12.364  0.1231  0.1200  0.0498
  114DOPC   C3B 1503   5.910  -0.429  12.252 -0.0241  0.2154 -0.1433
  114DOPC   C4B 1504   6.283  -0.645  12.107 -0.2618 -0.1055 -0.0318
  115DOPC   NC3 1505   8.903  11.689  14.242  0.0634  0.0480 -0.2028
  115DOPC   PO4 1506   8.984  11.227  14.319 -0.0704  0.1020 -0.2305
  115DOPC   GL1 1507   9.127  11.290  13.886 -0.3205  0.0313  0.3088
  115DOPC   GL2 1508   8.785  11.424  13.810 -0.3033  0.2029  0.1898
  115DOPC   C1A 1509   9.201  11.262  13.400  0.2142 -0.1894  0.0305
  115DOPC   D2A 1510   9.345  10.967  13.102  0.0317 -0.1977 -0.0517
  115DOPC   C3A 1511   9.300  10.958  12.753  0.1841  0.0694  0.3014
  115DOPC   C4A 1512   9.010  11.152  12.450 -0.1838  0.0211 -0.3246
  115DOPC   C1B 1513   8.527  11.704  13.572  0.2090  0.1291  0.1044
  115DOPC   D2B 1514   8.484  11.788  13.005  0.2081  0.2503 -0.0182
  115DOPC   C3B 1515   8.090  11.607  12.807  0.3690 -0.1768  0.1135
  115DOPC   C4B 1516   8.078  11.214  12.562  0.1207 -0.0196  0.3927
  116DOPC   NC3 1517   4.980  10.536  14.133  0.0422 -0.0277  0.3674
  116DOPC   PO4 1518   4.698  10.982  14.042 -0.1432  0.1486 -0.1768
  116DOPC   GL1 1519   4.542  11.034  13.685 -0.1993  0.1212  0.1753
  116DOPC   GL2 1520   4.342  10.694  13.596  0.0862  0.0588 -0.0053
  116DOPC   C1A 1521   4.668  10.809  13.173 -0.3895 -0.0264 -0.2631
  116DOPC   D2A 1522   4.584  10.675  12.744  0.0211  0.1860 -0.2869
  116DOPC   C3A 1523   4.814  10.366  12.428  0.2088 -0.2651 -0.1836
  116DOPC   C4A 1524   4.852  10.309  11.956  0.0785 -0.0420 -0.1714
  116DOPC   C1B 1525   4.265  10.593  13.217 -0.1806  0.0947 -0.0808
  116DOPC   D2B 1526   4.005  10.437  12.891 -0.1094  0.2548  0.0201
  116DOPC   C3B 1527   4.303  10.270  12.607 -0.2842 -0.2055  0.1410
  116DOPC   C4B 1528   4.394  10.085  12.145 -0.1317  0.2196  0.1839
  117DOPC   NC3 1529   7.103   8.884  13.890 -0.3197 -0.0985  0.0117
  117DOPC   PO4 1530   6.996   8.534  14.056  0.1625  0.2242 -0.2172
  117DOPC   GL1 1531   7.054   8.429  13.599 -0.0476 -0.2094 -0.0797
  117DOPC   GL2 1532   7.268   8.207  13.456  0.0913  0.2482 -0.1269
  117DOPC   C1A 1533   7.160   8.647  13.217 -0.0728  0.2894  0.0891
  117DOPC   D2A 1534   7.425   8.704  12.859  0.2439 -0.0795  0.2006
  117DOPC   C3A 1535   7.404   8.829  12.531  0.0420 -0.1126 -0.0144
  117DOPC   C4A 1536   7.380   8.810  12.079  0.1193 -0.3967  0.0258
  117DOPC   C1B 1537   7.440   8.246  13.053  0.1204  0.0278 -0.3147
  117DOPC   D2B 1538   7.663   8.186  12.647 -0.2880 -0.1310  0.0570
  117DOPC   C3B 1539   7.512   8.099  12.230  0.3026  0.0114  0.0519
  117DOPC   C4B 1540   7.735   8.229  11.911  0.0219  0.0996 -0.0008
  118DOPC   NC3 1541   8.450   7.486  13.980  0.0380  0.2319  0.1164
  118DOPC   PO4 1542   8.683   7.667  14.136 -0.2450 -0.1303  0.0713
  118DOPC   GL1 1543   8.915   7.860  13.762  0.1545 -0.0920 -0.0259
  118DOPC   GL2 1544   8.947   8.177  13.720  0.1988  0.0123  0.0066
  118DOPC   C1A 1545   9.006   7.791  13.385  0.1131  0.1010  0.1438
  118DOPC   D2A 1546   8.894   7.403  13.191  0.0727 -0.3221 -0.0145
  118DOPC   C3A 1547   9.132   7.360  12.896 -0.1897 -0.0394 -0.2430
  118DOPC   C4A 1548   9.319   7.097  12.620 -0.0427 -0.0658 -0.2095
  118DOPC   C1B 1549   8.679   8.164  13.329  0.2144 -0.2339 -0.1387
  118DOPC   D2B 1550   8.432   8.161  13.064  0.2303 -0.0070 -0.3829
  118DOPC   C3B 1551   8.138   7.976  12.748  0.0508  0.1212 -0.4357
  118DOPC   C4B 1552   7.991   8.027  12.345 -0.3351 -0.1601 -0.0528
  119DOPC   NC3 1553   6.591   9.654  13.655  0.0523  0.0351  0.0264
  119DOPC   PO4 1554   6.982   9.805  13.932  0.1301  0.1599  0.1918
  119DOPC   GL1 1555   7.117   9.798  13.497  0.3461  0.1338  0.0094
  119DOPC   GL2 1556   6.858  10.025  13.436 -0.1447 -0.3767 -0.2450
  119DOPC   C1A 1557   7.282   9.624  13.127 -0.3380 -0.0430  0.0154
  119DOPC   D2A 1558   7.074   9.966  12.922  0.0807  0.1287 -0.0876
  119DOPC   C3A 1559   6.714  10.291  13.108  0.1076  0.0514  0.0842
  119DOPC   C4A 1560   6.470  10.563  13.016  0.0758 -0.1592  0.2364
  119DOPC   C1B 1561   7.214  10.287  13.349 -0.2209 -0.1880 -0.0472
  119DOPC   D2B 1562   7.559  10.431  13.160 -0.0491 -0.0983 -0.0152
  119DOPC   C3B 1563   7.637  10.676  13.459 -0.0665 -0.1470 -0.0414
  119DOPC   C4B 1564   7.420  11.071  13.384 -0.1176  0.1842  0.1951
  120DOPC   NC3 1565   3.456   9.213  14.184  0.0942 -0.0086 -0.1585
  120DOPC   PO4 1566   3.291   9.384  13.859  0.1012 -0.0508  0.0811
  120DOPC   GL1 1567   3.311   9.217  13.504 -0.2521 -0.1929 -0.1315
  120DOPC   GL2 1568   3.013   8.989  13.500  0.1059 -0.1767  0.0071
  120DOPC   C1A 1569   3.078   9.287  13.093  0.1676 -0.1283  0.1369
  120DOPC   D2A 1570   2.969   8.997  12.803  0.0318 -0.0218 -0.1510
  120DOPC   C3A 1571   2.624   9.191  12.658 -0.1961 -0.1448  0.0883
  120DOPC   C4A 1572   2.304   9.398  12.845 -0.0095 -0.0081 -0.0860
  120DOPC   C1B 1573   2.932   8.699  13.270 -0.0615  0.0233 -0.5004
  120DOPC   D2B 1574   2.991   8.554  12.897  0.3290  0.0250  0.2298
  120DOPC   C3B 1575   2.636   8.619  12.678  0.2049  0.0585 -0.2337
  120DOPC   C4B 1576   2.335   8.558  12.344  0.1963  0.4014  0.0565
  121DOPC   NC3 1577   4.368   9.042  14.231 -0.1385 -0.1101  0.1061
  121DOPC   PO4 1578   3.974   9.063  14.162  0.1449 -0.2177  0.3175
  121DOPC   GL1 1579   3.767   9.173  13.749 -0.3611 -0.2590  0.0408
  121DOPC   GL2 1580   3.862   8.874  13.537  0.0394 -0.0618 -0.1861
  121DOPC   C1A 1581   3.722   9.227  13.210  0.1612 -0.0167 -0.0956
  121DOPC   D2A 1582   3.892   9.528  12.936 -0.0938 -0.2162 -0.0052
  121DOPC   C3A 1583   4.037   9.309  12.553  0.0032 -0.1887  0.0142
  121DOPC   C4A 1584   4.189   9.195  12.212  0.1153  0.2263 -0.0977
  121DOPC   C1B 1585   3.952   8.686  13.203 -0.0600 -0.3257 -0.1886
  121DOPC   D2B 1586   3.924   8.821  12.764 -0.2958  0.2330  0.4710
  121DOPC   C3B 1587   3.573   9.138  12.670 -0.3444  0.0181  0.2373
  121DOPC   C4B 1588   3.381   9.316  12.173 -0.1135  0.0119  0.1434
  122DOPC   NC3 1589   7.858   0.648  10.653 -0.0364  0.1376  0.0405
  122DOPC   PO4 1590   8.310   0.660  10.878  0.3010  0.0469 -0.0004
  122DOPC   GL1 1591   7.945   0.725  11.121  0.0202 -0.0327 -0.1155
  122DOPC   GL2 1592   7.583   0.793  11.095  0.0295  0.2528  0.2550
  122DOPC   C1A 1593   7.974   0.764  11.572  0.0096 -0.0922  0.0684
  122DOPC   D2A 1594   8.103   0.894  12.101  0.1076  0.1086 -0.0763
  122DOPC   C3A 1595   7.820   0.885  12.534 -0.0803 -0.2877  0.3739
  122DOPC   C4A 1596   7.535   0.997  12.895  0.0484 -0.0897 -0.2984
  122DOPC   C1B 1597   7.506   0.937  11.497  0.2386 -0.2134 -0.3476
  122DOPC   D2B 1598   7.077   0.835  11.760  0.3415 -0.1990  0.1750
  122DOPC   C3B 1599   7.152   0.552  12.129  0.0286 -0.3895  0.0997
  122DOPC   C4B 1600   7.111   0.098  12.057 -0.1725 -0.1024 -0.2749
  123DOPC   NC3 1601   1.769   0.552  13.989 -0.1588  0.2667 -0.0207
  123DOPC   PO4 1602   2.185   0.187  13.797 -0.1277 -0.2851  0.1808
  123DOPC   GL1 1603   2.107  -0.122  13.506 -0.0812  0.1969  0.0674
  123DOPC   GL2 1604   1.775  -0.115  13.549  0.1985  0.2240  0.0718
  123DOPC   C1A 1605   2.216  -0.287  13.127  0.0212 -0.3587  0.0500
  123DOPC   D2A 1606   2.309  -0.695  13.132  0.4635 -0.3079  0.2466
  123DOPC   C3A 1607   2.313  -0.784  12.607  0.0454  0.2804  0.3229
  123DOPC   C4A 1608   2.184  -0.760  12.179 -0.5759 -0.2641  0.0383
  123DOPC   C1B 1609   1.782   0.052  13.153 -0.0851  0.0234  0.1859
  123DOPC   D2B 1610   1.799   0.237  12.774 -0.0346  0.0902  0.0723
  123DOPC   C3B 1611   1.885   0.653  12.935  0.2636 -0.2852 -0.0538
  123DOPC   C4B 1612   1.900   0.992  13.106  0.2066 -0.5801 -0.1322
  124DOPC   NC3 1613  10.423  11.441  14.489  0.1073 -0.2041 -0.2382
  124DOPC   PO4 1614  10.522  11.926  14.549  0.0278  0.2907 -0.2948
  124DOPC   GL1 1615  10.805  12.056  14.168  0.1433 -0.1035  0.0162
  124DOPC   GL2 1616  11.172  12.098  14.146  0.0531  0.1543  0.0243
  124DOPC   C1A 1617  10.844  11.722  13.734  0.1141 -0.0566  0.1533
  124DOPC   D2A 1618  10.704  11.650  13.336 -0.0780  0.1409 -0.1379
  124DOPC   C3A 1619  10.793  11.095  13.359 -0.0220 -0.0639 -0.2986
  124DOPC   C4A 1620  10.940  10.739  13.706 -0.0184  0.0048 -0.4479
  124DOPC   C1B 1621  11.308  11.820  13.829 -0.0645  0.4916 -0.0621
  124DOPC   D2B 1622  11.149  11.910  13.406 -0.1384 -0.1102  0.1627
  124DOPC   C3B 1623  11.291  12.058  13.072 -0.2062  0.1858 -0.2455
  124DOPC   C4B 1624  11.436  11.980  12.714  0.3024  0.0942 -0.0347
  125DOPC   NC3 1625   4.474   1.185  14.387  0.1854 -0.1107 -0.1120
  125DOPC   PO4 1626   4.800   1.457  14.152 -0.0118 -0.1051  0.2341
  125DOPC   GL1 1627   4.908   1.382  13.783 -0.1525  0.1871  0.0516
  125DOPC   GL2 1628   4.790   1.725  13.606  0.1865 -0.0450 -0.1240
  125DOPC   C1A 1629   5.096   0.991  13.570 -0.0606  0.2569 -0.0031
  125DOPC   D2A 1630   5.227   0.604  13.508 -0.1676  0.0863 -0.0574
  125DOPC   C3A 1631   4.920   0.449  13.202  0.0705  0.3228 -0.1769
  125DOPC   C4A 1632   4.560   0.247  12.943 -0.0250  0.0272 -0.1176
  125DOPC   C1B 1633   4.900   1.420  13.248 -0.0187  0.2090  0.3205
  125DOPC   D2B 1634   5.237   1.215  13.026 -0.0959 -0.1610 -0.3791
  125DOPC   C3B 1635   5.451   0.962  13.207  0.1629 -0.1252  0.1256
  125DOPC   C4B 1636   5.367   0.529  13.007 -0.0371 -0.0195  0.2967
  126DOPC   NC3 1637   2.456   0.113  14.240  0.0488 -0.0072  0.3865
  126DOPC   PO4 1638   2.678   0.142  13.881  0.4048 -0.1229  0.4317
  126DOPC   GL1 1639   2.779   0.133  13.453  0.0214  0.0831  0.0505
  126DOPC   GL2 1640   3.101   0.005  13.390 -0.0557 -0.1842 -0.0423
  126DOPC   C1A 1641   2.792   0.567  13.190 -0.0526  0.1295  0.0794
  126DOPC   D2A 1642   2.662   0.678  12.722 -0.0833  0.2714  0.0635
  126DOPC   C3A 1643   2.300   0.543  12.621 -0.1259  0.2313 -0.0884
  126DOPC   C4A 1644   1.880   0.643  12.462 -0.2402  0.2077  0.0637
  126DOPC   C1B 1645   3.129  -0.130  12.885  0.0114 -0.2206 -0.0152
  126DOPC   D2B 1646   3.096  -0.364  12.533 -0.1163 -0.0048 -0.3725
  126DOPC   C3B 1647   2.964  -0.183  12.147  0.2637 -0.1792 -0.0714
  126DOPC   C4B 1648   2.725   0.186  11.942 -0.0269  0.0661  0.3709
  127DOPC   NC3 1649   0.504   7.614  14.843  0.3861 -0.3791  0.1878
  127DOPC   PO4 1650   0.069   7.622  14.680 -0.2072 -0.0508 -0.5092
  127DOPC   GL1 1651   0.147   7.557  14.338  0.0857 -0.0943  0.1285
  127DOPC   GL2 1652   0.090   7.252  14.156 -0.3482 -0.1937 -0.0731
  127DOPC   C1A 1653   0.150   7.981  14.120 -0.2580  0.1017 -0.1960
  127DOPC   D2A 1654   0.441   8.258  13.824 -0.1566 -0.2114  0.0247
  127DOPC   C3A 1655   0.390   8.535  13.351 -0.0228  0.2181  0.0465
  127DOPC   C4A 1656   0.152   8.979  13.333 -0.0646 -0.0434 -0.3929
  127DOPC   C1B 1657   0.387   7.336  13.969  0.0074 -0.1250  0.1123
  127DOPC   D2B 1658   0.651   7.217  13.631  0.3305 -0.0728  0.0712
  127DOPC   C3B 1659   0.692   7.055  13.188  0.1208  0.0090  0.3919
  127DOPC   C4B 1660   0.541   6.992  12.873 -0.0324 -0.0501 -0.0038
  128DOPC   NC3 1661  11.920   5.944  14.549  0.3961 -0.2173  0.0550
  128DOPC   PO4 1662  11.474   5.781  14.539 -0.3484 -0.1380  0.4299
  128DOPC   GL1 1663  11.736   5.612  14.188 -0.0592  0.0405 -0.0184
  128DOPC   GL2 1664  11.781   5.864  14.060  0.1649  0.2653  0.2674
  128DOPC   C1A 1665  11.629   5.755  13.619 -0.1443 -0.0519 -0.1480
  128DOPC   D2A 1666  11.864   5.881  13.293  0.0833 -0.0856 -0.0891
  128DOPC   C3A 1667  11.941   6.340  13.297  0.0095 -0.0329  0.1353
  128DOPC   C4A 1668  12.057   6.702  13.156  0.0206  0.5252 -0.3192
  128DOPC   C1B 1669  11.589   6.280  13.813  0.2588  0.1888  0.0169
  128DOPC   D2B 1670  11.499   6.667  13.511  0.1718  0.0154 -0.2419
  128DOPC   C3B 1671  11.215   6.973  13.223  0.1098 -0.3422 -0.3278
  128DOPC   C4B 1672  11.286   7.166  12.899 -0.1731  0.1613  0.0572
  129DOPC   NC3 1673   0.560   4.746  10.526  0.2478 -0.2244  0.1453
  129DOPC   PO4 1674   0.968   4.828  10.593  0.0588  0.2625 -0.1177
  129DOPC   GL1 1675   0.957   4.486  10.984  0.0876  0.0982  0.0657
  129DOPC   GL2 1676   0.711   4.366  11.140  0.0381 -0.2099 -0.0819
  129DOPC   C1A 1677   1.076   4.614  11.390  0.0550  0.0299  0.2671
  129DOPC   D2A 1678   1.009   4.638  11.829  0.0509  0.2216 -0.6291
  129DOPC   C3A 1679   0.972   4.293  12.173 -0.0251  0.2084  0.0726
  129DOPC   C4A 1680   0.909   3.764  12.185 -0.0790  0.3343 -0.2866
  129DOPC   C1B 1681   0.470   4.555  11.569 -0.3025 -0.0281  0.2426
  129DOPC   D2B 1682   0.266   4.383  12.038  0.1386 -0.3432  0.1296
  129DOPC   C3B 1683  -0.241   4.412  12.234 -0.0567 -0.0714 -0.3871
  129DOPC   C4B 1684  -0.507   4.250  12.374 -0.1024  0.1553 -0.1503
  130DOPC   NC3 1685  10.797   8.354  15.024  0.2074 -0.5160  0.0666
  130DOPC   PO4 1686  11.013   8.387  14.646  0.0482 -0.1208  0.2553
  130DOPC   GL1 1687  10.919   8.076  14.393 -0.0278 -0.1975 -0.1024
  130DOPC   GL2 1688  11.030   8.118  14.106  0.2427  0.2179  0.1454
  130DOPC   C1A 1689  10.792   7.598  14.173 -0.3469 -0.3806 -0.1342
  130DOPC   D2A 1690  10.976   7.269  13.951 -0.0228 -0.1263  0.0051
  130DOPC   C3A 1691  11.065   6.858  13.829  0.4460 -0.1296 -0.0248
  130DOPC   C4A 1692  11.112   6.485  13.784  0.2053  0.2300  0.1306
  130DOPC   C1B 1693  11.108   8.241  13.690  0.0238  0.3404 -0.1335
  130DOPC   D2B 1694  11.485   8.256  13.456 -0.2304 -0.0426 -0.0352
  130DOPC   C3B 1695  11.583   8.177  13.022 -0.0178  0.1838  0.2664
  130DOPC   C4B 1696  11.526   8.067  12.596  0.0618 -0.4012 -0.1504
  131DOPC   NC3 1697   6.104   7.519  14.036 -0.1493 -0.3879 -0.2529
  131DOPC   PO4 1698   6.532   7.662  13.978  0.0623 -0.2860  0.3288
  131DOPC   GL1 1699   6.625   7.622  13.472  0.0500 -0.0997  0.1858
  131DOPC   GL2 1700   6.820   7.993  13.416 -0.0008 -0.2690  0.1574
  131DOPC   C1A 1701   6.537   7.608  13.109  0.1472 -0.2591  0.2404
  131DOPC   D2A 1702   6.401   7.518  12.680 -0.0950 -0.1480 -0.2263
  131DOPC   C3A 1703   6.585   7.666  12.254  0.0563  0.2167 -0.4207
  131DOPC   C4A 1704   6.762   7.785  11.821  0.0092 -0.0592 -0.0321
  131DOPC   C1B 1705   6.876   8.230  13.078 -0.0724  0.0392 -0.2056
  131DOPC   D2B 1706   7.091   8.353  12.647 -0.0431 -0.0231  0.0850
  131DOPC   C3B 1707   7.022   8.040  12.354 -0.0482  0.1632  0.0583
  131DOPC   C4B 1708   7.143   7.654  12.152 -0.0896 -0.1345 -0.1861
  132DOPC   NC3 1709   2.243   2.836  14.056  0.3240 -0.0123 -0.0876
  132DOPC   PO4 1710   2.585   2.603  13.995 -0.3545 -0.1076  0.2856
  132DOPC   GL1 1711   2.302   2.403  13.686  0.1289  0.0217  0.0030
  132DOPC   GL2 1712   2.368   2.745  13.575  0.2044 -0.0757  0.0068
  132DOPC   C1A 1713   2.368   2.158  13.315 -0.2856 -0.0407 -0.3766
  132DOPC   D2A 1714   2.388   1.896  12.857  0.1606  0.1783  0.0695
  132DOPC   C3A 1715   2.613   1.858  12.525 -0.2454 -0.1392 -0.0719
  132DOPC   C4A 1716   2.980   1.803  12.431 -0.1133  0.0781 -0.1973
  132DOPC   C1B 1717   2.301   2.643  13.171  0.1807  0.0057  0.0745
  132DOPC   D2B 1718   2.209   2.704  12.793  0.1133  0.0330 -0.0178
  132DOPC   C3B 1719   2.601   2.689  12.434 -0.1518  0.1002 -0.2479
  132DOPC   C4B 1720   2.894   2.823  12.062 -0.0609  0.0113 -0.1113
  133DOPC   NC3 1721   6.527   8.852  13.694  0.1257 -0.2719  0.3397
  133DOPC   PO4 1722   6.276   9.264  13.704  0.4410 -0.1334 -0.2073
  133DOPC   GL1 1723   6.323   9.145  13.350  0.0736 -0.1231  0.2577
  133DOPC   GL2 1724   6.301   9.514  13.287 -0.1375 -0.0079  0.1841
  133DOPC   C1A 1725   6.133   8.947  13.000  0.0439  0.3700  0.0464
  133DOPC   D2A 1726   5.852   9.000  12.787 -0.0416 -0.0725 -0.0734
  133DOPC   C3A 1727   5.708   9.326  12.700 -0.1525 -0.0225 -0.1432
  133DOPC   C4A 1728   5.690   9.505  12.286 -0.1001 -0.3960 -0.0131
  133DOPC   C1B 1729   6.202   9.431  12.890  0.0387 -0.1437 -0.1458
  133DOPC   D2B 1730   6.201   9.535  12.537  0.1971 -0.0429 -0.0409
  133DOPC   C3B 1731   6.439   9.837  12.314 -0.2147  0.0212 -0.1464
  133DOPC   C4B 1732   6.749  10.036  12.111 -0.2966 -0.0034  0.2309
  134DOPC   NC3 1733   4.920   3.103  13.819 -0.1692 -0.0032  0.1309
  134DOPC   PO4 1734   5.357   3.055  13.917  0.0217 -0.2291  0.1713
  134DOPC   GL1 1735   5.247   3.264  13.527  0.2330  0.1239 -0.0971
  134DOPC   GL2 1736   5.513   3.018  13.218  0.0935 -0.4580  0.1505
  134DOPC   C1A 1737   5.432   3.528  13.042 -0.2712 -0.1825  0.1791
  134DOPC   D2A 1738   5.295   3.616  12.605  0.2533 -0.0579 -0.2145
  134DOPC   C3A 1739   5.366   3.293  12.278 -0.1030 -0.1946 -0.0625
  134DOPC   C4A 1740   5.258   2.928  12.023 -0.0425 -0.0301  0.1518
  134DOPC   C1B 1741   5.642   3.102  12.834 -0.2495 -0.0244 -0.1842
  134DOPC   D2B 1742   5.852   3.481  12.500 -0.0288 -0.1297  0.1326
  134DOPC   C3B 1743   5.841   3.299  12.026 -0.2642 -0.2946 -0.1243
  134DOPC   C4B 1744   5.687   3.195  11.700  0.0978 -0.2424 -0.3891
  135DOPC   NC3 1745  10.652   6.830  15.043  0.1119  0.1263 -0.0094
  135DOPC   PO4 1746  10.622   7.241  14.869 -0.3285 -0.1925 -0.0728
  135DOPC   GL1 1747  10.712   7.153  14.445  0.1649  0.2289  0.0617
  135DOPC   GL2 1748  10.394   7.150  14.211  0.2239 -0.2529 -0.1759
  135DOPC   C1A 1749  11.077   6.873  14.305  0.2120  0.3489  0.1526
  135DOPC   D2A 1750  11.314   6.613  14.205  0.1293  0.0506  0.0924
  135DOPC   C3A 1751  11.715   6.713  14.098 -0.0974 -0.2696 -0.4432
  135DOPC   C4A 1752  11.976   6.722  13.760  0.0694 -0.1609  0.1897
  135DOPC   C1B 1753  10.301   7.486  13.947 -0.1834  0.2426 -0.0307
  135DOPC   D2B 1754  10.508   7.547  13.630 -0.1704  0.0495  0.0012
  135DOPC   C3B 1755  10.389   7.478  13.312  0.3467  0.1815  0.3232
  135DOPC   C4B 1756  10.390   7.145  13.076 -0.1696  0.2003  0.0826
  136DOPC   NC3 1757  11.590   4.126  11.167 -0.0592 -0.1317 -0.3144
  136DOPC   PO4 1758  11.911   3.915  11.021  0.1202  0.2795  0.0199
  136DOPC   GL1 1759  12.033   3.953  11.445  0.0738  0.1343 -0.0645
  136DOPC   GL2 1760  12.058   3.671  11.540  0.0884  0.0109  0.0911
  136DOPC   C1A 1761  11.967   4.047  11.938  0.0558 -0.1659  0.1028
  136DOPC   D2A 1762  11.928   3.743  12.262  0.0718  0.2647 -0.0334
  136DOPC   C3A 1763  12.122   3.465  12.302 -0.0466  0.3613  0.0559
  136DOPC   C4A 1764  12.353   3.073  12.382  0.0492  0.0908  0.0818
  136DOPC   C1B 1765  12.229   3.400  11.820 -0.2599  0.0312  0.1614
  136DOPC   D2B 1766  12.660   3.195  12.038  0.1523 -0.0565  0.2029
  136DOPC   C3B 1767  12.808   3.408  12.326  0.0747  0.0404 -0.1608
  136DOPC   C4B 1768  13.175   3.477  12.651  0.1415  0.2479  0.0549
  137DOPC   NC3 1769   6.174   0.882  14.172  0.1144 -0.2429  0.0667
  137DOPC   PO4 1770   6.623   1.049  14.228 -0.2522 -0.1198  0.0719
  137DOPC   GL1 1771   6.761   1.353  13.917  0.1822 -0.1201  0.0722
  137DOPC   GL2 1772   7.083   1.621  13.885  0.0390  0.0577 -0.2398
  137DOPC   C1A 1773   6.863   1.226  13.464 -0.2152  0.0052 -0.3036
  137DOPC   D2A 1774   6.626   1.420  13.119  0.4456  0.0858 -0.0295
  137DOPC   C3A 1775   6.770   1.474  12.720 -0.3594  0.1155 -0.1454
  137DOPC   C4A 1776   7.124   1.447  12.491  0.0485 -0.1747  0.0512
  137DOPC   C1B 1777   7.080   1.757  13.446  0.0745 -0.1254 -0.3042
  137DOPC   D2B 1778   7.139   2.095  13.351  0.2896  0.3156  0.2073
  137DOPC   C3B 1779   7.483   2.196  13.202 -0.1737 -0.0598  0.0894
  137DOPC   C4B 1780   7.734   2.228  12.927 -0.0707 -0.1998 -0.0517
  138DOPC   NC3 1781   1.663   4.394  13.724  0.1421  0.3408  0.1569
  138DOPC   PO4 1782   1.520   4.815  13.733 -0.0625 -0.0129 -0.1023
  138DOPC   GL1 1783   1.472   4.527  13.321 -0.4621 -0.1808  0.1718
  138DOPC   GL2 1784   1.669   4.571  13.159 -0.2386  0.1800  0.1139
  138DOPC   C1A 1785   1.077   4.425  13.022  0.4060 -0.2275  0.3269
  138DOPC   D2A 1786   0.617   4.434  12.850 -0.0214 -0.0102  0.0554
  138DOPC   C3A 1787   0.252   4.705  12.579  0.2905  0.0718 -0.1344
  138DOPC   C4A 1788   0.012   4.840  12.376  0.1805 -0.0196 -0.0905
  138DOPC   C1B 1789   1.939   4.387  12.685  0.0934 -0.0193 -0.0863
  138DOPC   D2B 1790   2.217   4.371  12.449  0.1276  0.0566 -0.0444
  138DOPC   C3B 1791   2.388   4.087  12.230 -0.0157 -0.0011  0.5002
  138DOPC   C4B 1792   2.650   3.718  12.301 -0.0343 -0.0746  0.1083
  139DOPC   NC3 1793   7.555   2.793  14.156 -0.0326  0.0255  0.2068
  139DOPC   PO4 1794   8.056   2.868  14.105 -0.0588  0.1614 -0.1007
  139DOPC   GL1 1795   7.911   2.698  13.754 -0.1489  0.2771  0.0104
  139DOPC   GL2 1796   7.666   2.639  13.688  0.2485 -0.0492 -0.1755
  139DOPC   C1A 1797   8.019   2.442  13.351  0.1748 -0.1233  0.2253
  139DOPC   D2A 1798   8.184   2.088  13.121  0.4661 -0.3379 -0.2141
  139DOPC   C3A 1799   8.511   2.150  12.840  0.3577 -0.1551  0.3072
  139DOPC   C4A 1800   8.485   2.310  12.452  0.0438  0.0678  0.1305
  139DOPC   C1B 1801   7.752   2.229  13.722  0.0068  0.0988  0.0098
  139DOPC   D2B 1802   7.734   1.882  13.548 -0.0145 -0.0146  0.3300
  139DOPC   C3B 1803   8.161   1.658  13.463 -0.3375  0.1577  0.0971
  139DOPC   C4B 1804   8.391   1.512  13.051 -0.1755  0.1647  0.0917
  140DOPC   NC3 1805   5.555   4.438  14.322 -0.0651 -0.0712 -0.1393
  140DOPC   PO4 1806   5.229   4.493  13.987  0.0370  0.3929  0.0088
  140DOPC   GL1 1807   5.224   4.372  13.585  0.0310 -0.2416  0.0140
  140DOPC   GL2 1808   5.368   4.575  13.338 -0.1229 -0.1347 -0.0396
  140DOPC   C1A 1809   4.907   4.436  13.182 -0.0491 -0.2816  0.2193
  140DOPC   D2A 1810   4.441   4.421  12.956 -0.0139 -0.2915  0.0489
  140DOPC   C3A 1811   4.395   4.217  12.571 -0.1657  0.0143 -0.1455
  140DOPC   C4A 1812   4.137   3.897  12.345 -0.3365  0.2527  0.0432
  140DOPC   C1B 1813   4.971   4.882  13.175 -0.1501 -0.3071  0.2005
  140DOPC   D2B 1814   5.010   5.311  13.110  0.0927  0.1414  0.3129
  140DOPC   C3B 1815   4.961   5.215  12.685  0.3498  0.3233 -0.2735
  140DOPC   C4B 1816   4.813   5.059  12.264 -0.1063 -0.3424 -0.0374
  141DOPC   NC3 1817   1.065   0.524  13.868  0.0349  0.0400  0.0479
  141DOPC   PO4 1818   1.359   0.745  14.031 -0.6193 -0.0613 -0.0765
  141DOPC   GL1 1819   1.508   0.775  13.635 -0.2229 -0.0787  0.1965
  141DOPC   GL2 1820   1.737   1.083  13.661  0.1286  0.0115 -0.1873
  141DOPC   C1A 1821   1.433   0.956  13.227 -0.0715  0.0329  0.0593
  141DOPC   D2A 1822   1.267   1.041  12.866  0.1370  0.0835  0.2001
  141DOPC   C3A 1823   1.269   0.730  12.579 -0.0068 -0.0006 -0.0627
  141DOPC   C4A 1824   0.952   0.568  12.314 -0.0224  0.4375  0.1194
  141DOPC   C1B 1825   1.715   1.421  13.340  0.0422  0.1566 -0.1946
  141DOPC   D2B 1826   1.631   1.363  12.898 -0.1361  0.2106 -0.2799
  141DOPC   C3B 1827   1.766   1.301  12.490 -0.4096  0.2144 -0.0059
  141DOPC   C4B 1828   2.027   1.021  12.119 -0.1899 -0.1462 -0.2387
  142DOPC   NC3 1829   4.493   2.163  13.606  0.1454 -0.1300 -0.1226
  142DOPC   PO4 1830   4.699   2.612  13.637  0.0033 -0.1036  0.0186
  142DOPC   GL1 1831   4.278   2.506  13.249  0.1438  0.1565  0.1318
  142DOPC   GL2 1832   4.439   2.292  13.046  0.1471  0.2542 -0.0810
  142DOPC   C1A 1833   4.121   2.684  12.834  0.2555 -0.0353  0.2216
  142DOPC   D2A 1834   4.118   2.822  12.475  0.1687  0.3765 -0.1914
  142DOPC   C3A 1835   4.441   3.017  12.444 -0.0318  0.1582  0.0012
  142DOPC   C4A 1836   4.800   2.988  12.362 -0.3296 -0.0456 -0.0729
  142DOPC   C1B 1837   4.759   2.238  12.747  0.2445  0.2039  0.1522
  142DOPC   D2B 1838   5.059   2.428  12.530 -0.0052 -0.1061  0.0743
  142DOPC   C3B 1839   5.339   2.057  12.409 -0.0484 -0.2919 -0.0951
  142DOPC   C4B 1840   5.650   1.966  12.190 -0.3072  0.2140 -0.0278
  143DOPC   NC3 1841  10.816   6.931  10.360  0.2895 -0.3799  0.2299
  143DOPC   PO4 1842  10.730   6.977  10.668 -0.0339 -0.1552 -0.0439
  143DOPC   GL1 1843  10.847   7.102  11.138  0.6968  0.2259 -0.0044
  143DOPC   GL2 1844  10.609   7.375  11.288  0.0300  0.2921 -0.0261
  143DOPC   C1A 1845  11.123   6.768  11.412  0.0310  0.2598 -0.1667
  143DOPC   D2A 1846  11.119   6.482  11.615 -0.0665 -0.2041 -0.3384
  143DOPC   C3A 1847  10.724   6.316  11.602 -0.0794 -0.2431 -0.1033
  143DOPC   C4A 1848  10.286   6.194  11.510  0.2106 -0.0526 -0.0910
  143DOPC   C1B 1849  10.681   7.558  11.752  0.2232 -0.3424  0.5164
  143DOPC   D2B 1850  10.539   7.632  12.184 -0.2879  0.0534 -0.1354
  143DOPC   C3B 1851  10.385   7.263  12.454 -0.0590  0.0635 -0.4143
  143DOPC   C4B 1852  10.063   7.026  12.572 -0.0784 -0.0445 -0.0288
  144DOPC   NC3 1853  10.044   3.947  14.906 -0.2229  0.1275 -0.0929
  144DOPC   PO4 1854  10.378   3.755  14.924  0.0937  0.0568  0.3608
  144DOPC   GL1 1855  10.424   3.816  14.470  0.2434 -0.1555  0.0610
  144DOPC   GL2 1856  10.072   3.789  14.275  0.1253 -0.0497  0.2282
  144DOPC   C1A 1857  10.500   3.935  14.127 -0.1698  0.1592  0.3289
  144DOPC   D2A 1858  10.343   3.818  13.704  0.0203  0.2421 -0.1200
  144DOPC   C3A 1859  10.321   4.080  13.392 -0.2050 -0.2884 -0.1074
  144DOPC   C4A 1860  10.453   3.917  12.866 -0.0023  0.1409 -0.0864
  144DOPC   C1B 1861   9.903   3.666  13.825  0.1389  0.0858 -0.0312
  144DOPC   D2B 1862   9.963   3.575  13.453  0.3996  0.2785 -0.0727
  144DOPC   C3B 1863  10.493   3.487  13.330  0.4335 -0.1085  0.0072
  144DOPC   C4B 1864  10.829   3.604  13.692 -0.2190  0.1094  0.2651
  145DOPC   NC3 1865   3.196   6.694  10.212 -0.0245 -0.1226 -0.1279
  145DOPC   PO4 1866   3.295   6.244  10.171  0.0402 -0.1470 -0.2630
  145DOPC   GL1 1867   3.335   5.956  10.573  0.0083  0.0566 -0.0194
  145DOPC   GL2 1868   3.000   5.988  10.621  0.1461 -0.0004  0.0154
  145DOPC   C1A 1869   3.550   6.068  10.960  0.0194 -0.1375  0.2518
  145DOPC   D2A 1870   3.488   6.018  11.346 -0.1920 -0.0772 -0.1184
  145DOPC   C3A 1871   3.539   6.125  11.784 -0.0659 -0.1858 -0.1619
  145DOPC   C4A 1872   3.726   6.355  12.086 -0.3417  0.2339 -0.1861
  145DOPC   C1B 1873   3.072   6.089  11.017  0.3700  0.1694 -0.0657
  145DOPC   D2B 1874   2.984   5.897  11.410 -0.0194 -0.1936  0.0200
  145DOPC   C3B 1875   2.934   6.089  11.866 -0.0719  0.2241  0.3678
  145DOPC   C4B 1876   3.166   6.215  12.146 -0.0624 -0.0866 -0.1322
  146DOPC   NC3 1877   6.966   2.175  14.092  0.0295 -0.2138 -0.0377
  146DOPC   PO4 1878   7.234   2.502  13.898 -0.1069  0.0764 -0.0897
  146DOPC   GL1 1879   6.822   2.283  13.618 -0.1434  0.0927 -0.0701
  146DOPC   GL2 1880   6.459   2.231  13.707  0.0904  0.1647  0.0751
  146DOPC   C1A 1881   6.733   2.345  13.211  0.0099  0.2423  0.2399
  146DOPC   D2A 1882   7.041   2.246  12.884  0.1194  0.0167  0.0170
  146DOPC   C3A 1883   6.874   1.958  12.572  0.0198  0.1195  0.1941
  146DOPC   C4A 1884   6.597   1.703  12.186 -0.1990 -0.1785 -0.1208
  146DOPC   C1B 1885   6.141   2.152  13.415 -0.0250 -0.1449  0.0127
  146DOPC   D2B 1886   5.906   2.503  13.262 -0.1927 -0.1557 -0.0640
  146DOPC   C3B 1887   5.507   2.533  12.984  0.0355  0.3612 -0.4036
  146DOPC   C4B 1888   5.264   2.185  12.914  0.2456 -0.2874 -0.0012
  147DOPC   NC3 1889   5.130   9.403   9.762  0.0209  0.0946 -0.1999
  147DOPC   PO4 1890   5.524   9.307  10.079 -0.0419  0.0357 -0.2062
  147DOPC   GL1 1891   5.474   9.178  10.585  0.0652 -0.1745 -0.0112
  147DOPC   GL2 1892   5.695   8.938  10.791  0.1144 -0.1146  0.0377
  147DOPC   C1A 1893   5.374   9.260  10.992 -0.0013 -0.0319 -0.1928
  147DOPC   D2A 1894   5.498   9.443  11.367 -0.0017  0.0328  0.3693
  147DOPC   C3A 1895   5.280   9.410  11.692 -0.1009  0.0376 -0.1419
  147DOPC   C4A 1896   5.046   9.524  11.958 -0.0444 -0.2520 -0.0240
  147DOPC   C1B 1897   5.683   8.815  11.196  0.0029  0.2016 -0.2091
  147DOPC   D2B 1898   5.681   8.936  11.611 -0.0918  0.0323 -0.3360
  147DOPC   C3B 1899   5.788   9.391  11.790 -0.2246  0.0421  0.2061
  147DOPC   C4B 1900   5.506   9.814  11.953  0.2369 -0.2627  0.0800
  148DOPC   NC3 1901   7.292   1.441  14.678 -0.0457 -0.0622 -0.1759
  148DOPC   PO4 1902   7.201   1.265  14.288  0.0072  0.0842 -0.1060
  148DOPC   GL1 1903   7.443   1.304  13.938 -0.0529  0.2369 -0.4561
  148DOPC   GL2 1904   7.655   1.551  14.005  0.0725 -0.2436 -0.0634
  148DOPC   C1A 1905   7.323   1.322  13.410 -0.0142 -0.1579 -0.1912
  148DOPC   D2A 1906   7.246   1.440  12.980 -0.0060  0.0272  0.2632
  148DOPC   C3A 1907   7.392   1.854  12.812  0.0061 -0.0806  0.0670
  148DOPC   C4A 1908   7.658   1.875  12.416  0.0326 -0.0623  0.2241
  148DOPC   C1B 1909   7.853   1.313  13.670  0.0070 -0.4909  0.0680
  148DOPC   D2B 1910   7.730   1.145  13.316  0.1982  0.0343  0.2820
  148DOPC   C3B 1911   7.729   1.430  13.034 -0.0091 -0.1548  0.0676
  148DOPC   C4B 1912   7.909   1.755  12.863  0.1497  0.3799 -0.0907
  149DOPC   NC3 1913   3.329   8.334  14.487 -0.0758 -0.1692 -0.2789
  149DOPC   PO4 1914   3.123   8.330  14.160 -0.0230 -0.0242 -0.1957
  149DOPC   GL1 1915   3.073   8.393  13.763 -0.3077 -0.0839 -0.1282
  149DOPC   GL2 1916   2.763   8.557  13.665 -0.0516  0.0281 -0.0390
  149DOPC   C1A 1917   3.028   8.243  13.413 -0.1086 -0.1315 -0.1726
  149DOPC   D2A 1918   2.927   8.055  13.072 -0.0426  0.0880  0.3293
  149DOPC   C3A 1919   2.505   7.881  13.092  0.1057  0.0931 -0.0697
  149DOPC   C4A 1920   2.158   7.985  13.311  0.2800 -0.2396 -0.1374
  149DOPC   C1B 1921   2.520   8.420  13.292  0.1875 -0.0146  0.0730
  149DOPC   D2B 1922   2.401   8.259  12.864 -0.2508 -0.0153  0.3805
  149DOPC   C3B 1923   2.032   8.269  12.605 -0.1023 -0.0554 -0.1814
  149DOPC   C4B 1924   1.861   8.410  12.176 -0.0072  0.3788  0.1006
  150DOPC   NC3 1925   4.156   2.650  13.693  0.0227  0.1398 -0.1323
  150DOPC   PO4 1926   3.985   2.301  13.584  0.0513 -0.2580  0.0527
  150DOPC   GL1 1927   3.818   2.180  13.173 -0.0954 -0.2136  0.0887
  150DOPC   GL2 1928   3.539   2.326  13.242 -0.1396  0.1521 -0.0492
  150DOPC   C1A 1929   3.841   2.155  12.589  0.2340  0.3083 -0.1689
  150DOPC   D2A 1930   3.556   2.114  12.204  0.0981 -0.2728  0.2048
  150DOPC   C3A 1931   3.708   2.102  11.776  0.0636  0.1408  0.0399
  150DOPC   C4A 1932   3.851   1.764  11.577 -0.0322  0.0891 -0.0131
  150DOPC   C1B 1933   3.205   2.400  13.137  0.0625  0.0023  0.1235
  150DOPC   D2B 1934   2.936   2.613  12.950  0.4318 -0.1808  0.1418
  150DOPC   C3B 1935   2.606   2.388  12.899 -0.3137 -0.0123 -0.0832
  150DOPC   C4B 1936   2.295   2.289  12.476 -0.1340  0.0289 -0.0361
  151DOPC   NC3 1937  11.049   7.583  15.023 -0.0662 -0.0968  0.0536
  151DOPC   PO4 1938  11.073   7.939  14.833 -0.1847  0.0386  0.3276
  151DOPC   GL1 1939  11.182   7.642  14.477  0.0936  0.0961 -0.0508
  151DOPC   GL2 1940  11.190   7.328  14.440  0.4368  0.0035 -0.0771
  151DOPC   C1A 1941  11.289   7.670  14.019  0.0217  0.0484 -0.0018
  151DOPC   D2A 1942  11.073   7.707  13.658 -0.0454  0.0487  0.2053
  151DOPC   C3A 1943  11.187   7.868  13.283  0.0624 -0.1344  0.3332
  151DOPC   C4A 1944  11.105   8.160  13.147  0.4480 -0.1683  0.3356
  151DOPC   C1B 1945  11.402   7.184  14.142 -0.1031 -0.2365 -0.0440
  151DOPC   D2B 1946  11.503   7.096  13.698  0.1986  0.1664 -0.4431
  151DOPC   C3B 1947  11.541   7.530  13.571  0.0052 -0.1807  0.0172
  151DOPC   C4B 1948  11.697   7.773  13.260  0.0385 -0.0773 -0.2282
  152DOPC   NC3 1949   9.213   0.330  15.073  0.2101  0.1831 -0.1013
  152DOPC   PO4 1950   9.213   0.201  14.578  0.2450  0.0219 -0.2778
  152DOPC   GL1 1951   9.368   0.227  14.216  0.1260  0.1405  0.1069
  152DOPC   GL2 1952   9.406   0.382  13.967 -0.0619 -0.1213 -0.0961
  152DOPC   C1A 1953   9.529  -0.152  13.989  0.0433  0.1344 -0.0268
  152DOPC   D2A 1954   9.523  -0.047  13.525  0.3419 -0.1038  0.1369
  152DOPC   C3A 1955   9.417   0.329  13.249 -0.2175  0.2141 -0.2764
  152DOPC   C4A 1956   9.649   0.493  13.048  0.2710 -0.0330 -0.0808
  152DOPC   C1B 1957   9.757   0.421  13.674 -0.0967 -0.1362  0.2331
  152DOPC   D2B 1958  10.027   0.637  13.334 -0.0935  0.0121  0.0771
  152DOPC   C3B 1959  10.121   1.052  13.118 -0.1854 -0.0584 -0.1043
  152DOPC   C4B 1960  10.162   1.462  13.064 -0.2716  0.1639  0.0056
  153DOPC   NC3 1961   4.010  11.036  13.952  0.0664 -0.0668 -0.2242
  153DOPC   PO4 1962   3.984  11.513  13.920  0.0597  0.3503 -0.0789
  153DOPC   GL1 1963   4.151  11.335  13.577 -0.0317 -0.1163 -0.0428
  153DOPC   GL2 1964   3.994  11.211  13.457  0.0774 -0.1919  0.2044
  153DOPC   C1A 1965   4.552  11.293  13.298 -0.5758  0.1386  0.0021
  153DOPC   D2A 1966   4.907  11.161  12.913 -0.2804 -0.1095  0.1945
  153DOPC   C3A 1967   5.169  11.394  12.721  0.6014 -0.2156  0.2215
  153DOPC   C4A 1968   5.106  11.585  12.300 -0.1821  0.0515  0.2393
  153DOPC   C1B 1969   4.021  11.197  12.908 -0.0941 -0.0382 -0.3454
  153DOPC   D2B 1970   4.366  11.147  12.591  0.0264  0.0780 -0.3297
  153DOPC   C3B 1971   4.148  11.016  12.300  0.1893 -0.0311  0.2120
  153DOPC   C4B 1972   3.937  10.890  11.884 -0.0539  0.1848  0.2357
  154DOPC   NC3 1973   8.518   3.797  14.953 -0.0995  0.2355 -0.1156
  154DOPC   PO4 1974   8.418   3.484  14.678 -0.0629 -0.0238 -0.1610
  154DOPC   GL1 1975   8.320   3.340  14.325  0.2091  0.1038  0.0736
  154DOPC   GL2 1976   8.528   3.120  14.119  0.1505 -0.1894 -0.0664
  154DOPC   C1A 1977   8.370   3.481  13.848 -0.0655 -0.1587  0.1583
  154DOPC   D2A 1978   8.230   3.385  13.446  0.5023  0.0934 -0.0101
  154DOPC   C3A 1979   8.562   3.246  13.246 -0.2132  0.1025 -0.2709
  154DOPC   C4A 1980   8.834   2.905  13.253  0.2498  0.2176 -0.1983
  154DOPC   C1B 1981   8.771   3.160  13.786 -0.0979 -0.0867 -0.0040
  154DOPC   D2B 1982   9.026   3.427  13.563 -0.0186 -0.3410  0.2046
  154DOPC   C3B 1983   9.062   3.403  13.157 -0.1835 -0.1233 -0.1446
  154DOPC   C4B 1984   8.841   3.605  12.890  0.0047  0.0431  0.1548
  155DOPC   NC3 1985   9.289  10.836  14.447  0.2671 -0.0869  0.1051
  155DOPC   PO4 1986   9.546  10.442  14.386 -0.0424  0.1935  0.1403
  155DOPC   GL1 1987   9.434  10.279  13.972  0.1132  0.1293  0.1368
  155DOPC   GL2 1988   9.727  10.344  13.831 -0.0466 -0.1566  0.1045
  155DOPC   C1A 1989   9.338  10.354  13.544 -0.3618  0.0959  0.2018
  155DOPC   D2A 1990   9.110  10.496  13.185 -0.0948 -0.0855 -0.2128
  155DOPC   C3A 1991   9.270  10.414  12.797 -0.1312  0.1688  0.0444
  155DOPC   C4A 1992   9.404  10.271  12.475 -0.3355 -0.1314 -0.1264
  155DOPC   C1B 1993   9.832  10.054  13.456  0.0607  0.5333  0.0776
  155DOPC   D2B 1994  10.260  10.012  13.263 -0.2324  0.0743  0.1173
  155DOPC   C3B 1995  10.342  10.263  12.921 -0.1087 -0.0228 -0.1511
  155DOPC   C4B 1996  10.417  10.190  12.512 -0.2181 -0.2682 -0.1197
  156DOPC   NC3 1997   3.870   3.725  13.548 -0.0580 -0.3989 -0.1766
  156DOPC   PO4 1998   3.921   4.125  13.564 -0.1112  0.2801  0.0248
  156DOPC   GL1 1999   4.125   4.040  13.121 -0.5388 -0.1856 -0.1384
  156DOPC   GL2 2000   4.003   4.252  13.004  0.0590 -0.0447 -0.0985
  156DOPC   C1A 2001   4.245   3.665  12.779  0.0239 -0.0408  0.1912
  156DOPC   D2A 2002   4.107   3.376  12.419  0.0904  0.1045  0.4457
  156DOPC   C3A 2003   4.067   3.586  11.929 -0.0677 -0.3217 -0.1908
  156DOPC   C4A 2004   4.313   3.892  11.735 -0.3261 -0.3415  0.0199
  156DOPC   C1B 2005   3.853   4.260  12.493 -0.0081 -0.2305 -0.3112
  156DOPC   D2B 2006   3.818   4.613  12.358 -0.2937 -0.5208 -0.1545
  156DOPC   C3B 2007   3.588   4.816  12.257  0.0271 -0.2467 -0.2392
  156DOPC   C4B 2008   3.159   4.730  12.428  0.0908 -0.0141  0.0268
  157DOPC   NC3 2009  11.213   0.348  14.902 -0.4542  0.0533 -0.3254
  157DOPC   PO4 2010  11.219   0.664  14.512  0.0165  0.1706  0.3039
  157DOPC   GL1 2011  11.151   1.001  14.180 -0.2103 -0.1212  0.0077
  157DOPC   GL2 2012  11.003   0.877  14.084 -0.2738  0.1376 -0.4185
  157DOPC   C1A 2013  11.290   1.197  13.814 -0.1376 -0.2531  0.1499
  157DOPC   D2A 2014  11.206   1.392  13.452 -0.3160 -0.1490  0.1695
  157DOPC   C3A 2015  11.144   1.060  13.103 -0.0182 -0.0359 -0.0095
  157DOPC   C4A 2016  10.758   1.123  12.778 -0.0573  0.5722 -0.3024
  157DOPC   C1B 2017  10.677   1.048  14.182 -0.0306 -0.1855  0.1639
  157DOPC   D2B 2018  10.367   1.359  13.984  0.2332  0.1311 -0.0141
  157DOPC   C3B 2019  10.398   1.656  13.736 -0.3499 -0.3662  0.0078
  157DOPC   C4B 2020  10.545   1.689  13.254  0.4037 -0.1569  0.1746
  158DOPC   NC3 2021   7.007   3.618  14.326 -0.2836 -0.2724  0.0123
  158DOPC   PO4 2022   6.850   3.183  14.172  0.0055 -0.3629 -0.1374
  158DOPC   GL1 2023   6.821   3.518  13.791  0.0199  0.2107  0.2677
  158DOPC   GL2 2024   7.173   3.651  13.830  0.2372  0.0844 -0.1048
  158DOPC   C1A 2025   6.542   3.557  13.376  0.1895 -0.1917  0.1953
  158DOPC   D2A 2026   6.550   3.659  12.945  0.3786 -0.1842 -0.0315
  158DOPC   C3A 2027   6.311   3.401  12.624 -0.1438 -0.1929  0.0651
  158DOPC   C4A 2028   6.366   3.305  12.186  0.1230 -0.0600  0.0336
  158DOPC   C1B 2029   7.386   3.535  13.555  0.0405  0.0176  0.3521
  158DOPC   D2B 2030   7.794   3.650  13.466  0.3350  0.0744  0.0020
  158DOPC   C3B 2031   7.834   3.586  13.101  0.1237  0.1205  0.0980
  158DOPC   C4B 2032   8.179   3.287  12.944 -0.1021 -0.1527  0.3400
  159DOPC   NC3 2033  12.102  11.204  14.111  0.1641  0.1685  0.4597
  159DOPC   PO4 2034  12.028  10.937  13.877 -0.3914  0.2799  0.3909
  159DOPC   GL1 2035  12.034  10.895  13.511  0.1003  0.1092  0.1806
  159DOPC   GL2 2036  11.968  10.469  13.557  0.0823  0.0002  0.0962
  159DOPC   C1A 2037  12.338  11.162  13.321 -0.1356  0.1079 -0.0020
  159DOPC   D2A 2038  12.599  11.457  13.048  0.0511 -0.0026  0.0520
  159DOPC   C3A 2039  13.036  11.523  12.893 -0.0024 -0.0180 -0.0656
  159DOPC   C4A 2040  13.333  11.844  13.016 -0.1100  0.2039  0.0484
  159DOPC   C1B 2041  11.777  10.726  13.131  0.0620  0.2358 -0.1750
  159DOPC   D2B 2042  11.845  10.772  12.851  0.1310  0.0508  0.1756
  159DOPC   C3B 2043  11.702  11.119  12.766  0.0990  0.0027 -0.3004
  159DOPC   C4B 2044  11.594  11.500  12.652  0.0381 -0.0876 -0.0841
  160DOPC   NC3 2045   8.236   1.434  14.289  0.2275 -0.4708  0.1314
  160DOPC   PO4 2046   8.603   1.502  14.423  0.1555  0.4232  0.1132
  160DOPC   GL1 2047   8.575   1.655  13.936 -0.3007 -0.0685  0.2150
  160DOPC   GL2 2048   8.362   1.393  13.797 -0.0783  0.0773 -0.1454
  160DOPC   C1A 2049   8.615   1.846  13.483  0.0779  0.2534  0.0288
  160DOPC   D2A 2050   8.751   1.945  13.208 -0.3767 -0.2487 -0.2475
  160DOPC   C3A 2051   8.737   1.625  12.771  0.4079  0.3491  0.2150
  160DOPC   C4A 2052   8.422   1.762  12.503  0.3235 -0.2695  0.4635
  160DOPC   C1B 2053   8.310   1.085  13.361 -0.1130 -0.1049 -0.2248
  160DOPC   D2B 2054   8.453   0.956  13.011  0.0049  0.0580 -0.2157
  160DOPC   C3B 2055   8.648   1.168  12.753  0.1955 -0.1235  0.2505
  160DOPC   C4B 2056   8.906   1.225  12.411  0.2382 -0.4168  0.0490
  161DOPC   NC3 2057   9.425   6.009  14.508 -0.1535 -0.1040 -0.3043
  161DOPC   PO4 2058   9.728   6.016  14.760  0.0042 -0.3094  0.2007
  161DOPC   GL1 2059   9.906   5.928  14.331  0.0673 -0.1253  0.0968
  161DOPC   GL2 2060   9.826   5.938  14.092 -0.1129 -0.1229  0.0585
  161DOPC   C1A 2061  10.273   5.772  14.078 -0.2062  0.2547 -0.1567
  161DOPC   D2A 2062  10.584   5.513  13.939 -0.1759  0.3225  0.1190
  161DOPC   C3A 2063  11.001   5.567  13.584  0.0735  0.0556  0.0816
  161DOPC   C4A 2064  11.277   5.540  13.214  0.0138  0.5131 -0.0385
  161DOPC   C1B 2065   9.850   6.193  13.712 -0.3427  0.0538 -0.0582
  161DOPC   D2B 2066   9.823   6.213  13.150 -0.1102 -0.0999 -0.1372
  161DOPC   C3B 2067   9.471   6.185  12.977  0.1014  0.1262 -0.1775
  161DOPC   C4B 2068   9.380   5.834  12.662  0.0643 -0.4325  0.1786
  162DOPC   NC3 2069   1.776   3.202  14.313  0.0151  0.1963 -0.0158
  162DOPC   PO4 2070   2.058   3.311  14.029 -0.2242 -0.0369 -0.1538
  162DOPC   GL1 2071   2.175   3.266  13.628 -0.2454 -0.1249  0.0299
  162DOPC   GL2 2072   1.866   3.445  13.494 -0.0271 -0.4241  0.8455
  162DOPC   C1A 2073   2.187   3.092  13.248  0.1573 -0.2443 -0.0203
  162DOPC   D2A 2074   2.149   3.206  12.826 -0.3397  0.3241  0.1545
  162DOPC   C3A 2075   1.913   3.173  12.528  0.0018  0.0182  0.2794
  162DOPC   C4A 2076   1.877   3.277  12.086 -0.0380 -0.0313  0.0208
  162DOPC   C1B 2077   1.809   3.557  13.052  0.0139 -0.2098 -0.1637
  162DOPC   D2B 2078   1.362   3.563  12.912  0.2559 -0.0013 -0.1192
  162DOPC   C3B 2079   1.273   3.794  12.621  0.3668  0.0624  0.0967
  162DOPC   C4B 2080   0.932   4.081  12.628 -0.1709  0.1487 -0.1357
  163DOPC   NC3 2081   7.225   6.894  14.395 -0.0331  0.0265 -0.0194
  163DOPC   PO4 2082   7.490   7.063  14.118 -0.0521 -0.0222 -0.0207
  163DOPC   GL1 2083   7.577   6.946  13.589 -0.0931 -0.3625  0.3406
  163DOPC   GL2 2084   7.143   6.923  13.425 -0.4152 -0.0928  0.1182
  163DOPC   C1A 2085   7.823   6.773  13.289  0.3010  0.1932 -0.0746
  163DOPC   D2A 2086   7.784   6.756  12.820  0.1203 -0.0152  0.3133
  163DOPC   C3A 2087   8.148   6.453  12.718  0.0592 -0.2666  0.0557
  163DOPC   C4A 2088   8.563   6.525  12.723  0.1295 -0.0337 -0.0025
  163DOPC   C1B 2089   7.494   7.239  13.189  0.2474  0.2122  0.0270
  163DOPC   D2B 2090   7.922   7.299  13.255 -0.0005  0.1467  0.1284
  163DOPC   C3B 2091   8.048   7.509  12.944 -0.1212 -0.0581  0.1895
  163DOPC   C4B 2092   8.236   7.437  12.613 -0.4786  0.0515  0.1443
  164DOPC   NC3 2093   5.375   9.672  14.213  0.2632  0.1692 -0.2944
  164DOPC   PO4 2094   5.562   9.817  13.827 -0.0758 -0.1564 -0.2891
  164DOPC   GL1 2095   5.620   9.815  13.431  0.1291 -0.3836  0.2670
  164DOPC   GL2 2096   5.580  10.198  13.222  0.0782  0.1396 -0.1489
  164DOPC   C1A 2097   5.712   9.769  13.028  0.3376  0.1711  0.1340
  164DOPC   D2A 2098   5.780   9.954  12.574 -0.0201  0.0675 -0.0814
  164DOPC   C3A 2099   5.571  10.165  12.283  0.2170  0.1503  0.2384
  164DOPC   C4A 2100   5.290  10.479  12.242  0.1599  0.0689  0.1673
  164DOPC   C1B 2101   6.003  10.225  13.127  0.2253 -0.0899  0.2432
  164DOPC   D2B 2102   6.238  10.107  12.780  0.0527  0.3072 -0.0847
  164DOPC   C3B 2103   6.589  10.268  12.540 -0.0457 -0.1009  0.1170
  164DOPC   C4B 2104   7.077  10.271  12.434  0.1205  0.0370  0.0245
  165DOPC   NC3 2105   4.919   4.893  13.991  0.0004  0.4027  0.0525
  165DOPC   PO4 2106   4.617   4.877  13.748 -0.2432  0.3800  0.0224
  165DOPC   GL1 2107   4.544   5.161  13.357  0.1602 -0.0946  0.1358
  165DOPC   GL2 2108   4.673   5.462  13.442  0.0211  0.0621  0.1505
  165DOPC   C1A 2109   4.398   4.950  12.926  0.1134 -0.3294  0.0109
  165DOPC   D2A 2110   4.291   4.840  12.453  0.2415  0.0549  0.0577
  165DOPC   C3A 2111   4.370   4.739  11.915 -0.3712 -0.2347  0.1338
  165DOPC   C4A 2112   4.439   4.943  11.537  0.1608 -0.1513 -0.1578
  165DOPC   C1B 2113   4.730   5.834  13.141 -0.0246 -0.0664  0.1125
  165DOPC   D2B 2114   4.705   6.152  12.816  0.2846 -0.2256 -0.2827
  165DOPC   C3B 2115   4.388   6.394  12.696  0.0622 -0.3528  0.0269
  165DOPC   C4B 2116   4.037   6.514  12.410  0.1203  0.2977 -0.0528
  166DOPC   NC3 2117   0.338   5.394  15.043 -0.0213  0.0695 -0.1145
  166DOPC   PO4 2118   0.336   5.066  14.708 -0.0744 -0.1403 -0.0228
  166DOPC   GL1 2119   0.202   4.951  14.290 -0.3333  0.2455 -0.1440
  166DOPC   GL2 2120   0.524   4.725  14.086  0.0239  0.1332  0.1515
  166DOPC   C1A 2121   0.256   4.986  13.720 -0.0168 -0.1304 -0.0156
  166DOPC   D2A 2122   0.214   5.015  13.308  0.1481 -0.3320  0.2556
  166DOPC   C3A 2123   0.457   4.891  13.113 -0.0923  0.1730 -0.1639
  166DOPC   C4A 2124   0.808   4.869  12.893 -0.0413 -0.0748  0.0851
  166DOPC   C1B 2125   0.124   4.533  13.912 -0.0937  0.3275  0.0249
  166DOPC   D2B 2126  -0.019   4.640  13.519 -0.3249  0.3071  0.0377
  166DOPC   C3B 2127   0.031   4.538  13.143  0.0031 -0.4414 -0.2297
  166DOPC   C4B 2128  -0.117   4.358  12.710 -0.1149  0.0045  0.1111
  167DOPC   NC3 2129   6.349  11.152  13.942 -0.1681  0.2377 -0.0924
  167DOPC   PO4 2130   5.909  11.094  13.781 -0.1206 -0.7230 -0.0041
  167DOPC   GL1 2131   5.851  11.220  13.387 -0.0327  0.2767 -0.1346
  167DOPC   GL2 2132   5.568  11.336  13.483  0.4075 -0.1723 -0.0949
  167DOPC   C1A 2133   5.836  11.416  12.962  0.0338 -0.0464 -0.0541
  167DOPC   D2A 2134   5.594  11.710  12.766 -0.0805  0.2075  0.0585
  167DOPC   C3A 2135   5.594  11.497  12.348  0.0305 -0.2226 -0.0439
  167DOPC   C4A 2136   5.516  11.292  11.912  0.1403  0.0977 -0.1246
  167DOPC   C1B 2137   5.352  11.617  13.183  0.0480  0.3327  0.0938
  167DOPC   D2B 2138   5.053  11.861  12.906  0.0085  0.1150 -0.3077
  167DOPC   C3B 2139   5.054  11.970  12.569  0.2004 -0.2198  0.1703
  167DOPC   C4B 2140   4.883  12.097  12.220  0.3124 -0.0271 -0.2755
  168DOPC   NC3 2141   6.540   0.623  14.532  0.1563  0.4510 -0.1600
  168DOPC   PO4 2142   6.645   0.463  14.077  0.4871  0.1934 -0.4404
  168DOPC   GL1 2143   6.661   0.241  13.709 -0.0520 -0.2155  0.1490
  168DOPC   GL2 2144   7.016   0.121  13.632  0.0552  0.2763  0.3648
  168DOPC   C1A 2145   6.651   0.249  13.260  0.0045 -0.0136  0.2812
  168DOPC   D2A 2146   6.817   0.510  12.967 -0.0487 -0.1691 -0.1638
  168DOPC   C3A 2147   7.141   0.381  12.745  0.0839 -0.0034  0.2296
  168DOPC   C4A 2148   7.321   0.081  12.629 -0.0225  0.0631  0.3557
  168DOPC   C1B 2149   7.316  -0.210  13.282  0.4838  0.0212 -0.5508
  168DOPC   D2B 2150   7.630  -0.080  13.013  0.3305 -0.2203  0.1975
  168DOPC   C3B 2151   7.760   0.202  12.745 -0.3283  0.0323 -0.0984
  168DOPC   C4B 2152   8.130   0.384  12.919  0.3880  0.2125 -0.2621
  169DOPC   NC3 2153  11.882   0.035  14.374 -0.1482  0.3251 -0.2408
  169DOPC   PO4 2154  11.754   0.394  14.668 -0.3427 -0.0901  0.1255
  169DOPC   GL1 2155  11.664   0.416  14.179  0.2093 -0.3374 -0.2676
  169DOPC   GL2 2156  11.337   0.312  14.079  0.1465  0.2114 -0.2049
  169DOPC   C1A 2157  11.756   0.345  13.763  0.0407 -0.4338 -0.1693
  169DOPC   D2A 2158  11.687   0.343  13.349 -0.0994 -0.2763  0.2375
  169DOPC   C3A 2159  11.970   0.388  13.034 -0.4145 -0.1939 -0.0200
  169DOPC   C4A 2160  11.911   0.145  12.620 -0.2304  0.0393  0.3198
  169DOPC   C1B 2161  11.309   0.568  13.718  0.1900 -0.2150  0.1783
  169DOPC   D2B 2162  11.260   0.561  13.315  0.1008  0.1572 -0.2004
  169DOPC   C3B 2163  11.012   0.213  13.180 -0.1342  0.3859  0.0720
  169DOPC   C4B 2164  10.749  -0.155  13.151  0.1417 -0.1706  0.2973
  170DOPC   NC3 2165   7.503   9.802  13.952  0.2837 -0.0282 -0.1526
  170DOPC   PO4 2166   7.941   9.698  14.139 -0.0928  0.2524 -0.0950
  170DOPC   GL1 2167   7.973   9.612  13.694 -0.2934  0.0698 -0.0401
  170DOPC   GL2 2168   8.188   9.359  13.532  0.2553  0.2445 -0.2818
  170DOPC   C1A 2169   7.743   9.483  13.289 -0.0687  0.0318 -0.0559
  170DOPC   D2A 2170   7.780   9.523  12.843  0.0620 -0.2120  0.1844
  170DOPC   C3A 2171   7.570   9.310  12.706  0.1554 -0.3092 -0.0942
  170DOPC   C4A 2172   7.099   9.406  12.734 -0.1755  0.3402  0.3984
  170DOPC   C1B 2173   8.175   9.329  13.056 -0.1257  0.1419 -0.0556
  170DOPC   D2B 2174   8.311   9.409  12.694  0.1049  0.0926 -0.1561
  170DOPC   C3B 2175   8.170   9.748  12.432 -0.0305  0.2255 -0.1578
  170DOPC   C4B 2176   8.054   9.768  12.106  0.1774  0.4391 -0.3312
  171DOPC   NC3 2177   6.457  11.710  14.514 -0.0241 -0.0355  0.0164
  171DOPC   PO4 2178   6.590  11.459  14.250 -0.2538  0.1290 -0.0399
  171DOPC   GL1 2179   6.640  11.551  13.757  0.4203  0.1062  0.0525
  171DOPC   GL2 2180   6.723  11.927  13.764 -0.1819 -0.0873  0.0597
  171DOPC   C1A 2181   6.875  11.359  13.465  0.1612 -0.0738 -0.2413
  171DOPC   D2A 2182   7.128  11.419  13.133  0.0392 -0.4056  0.0765
  171DOPC   C3A 2183   7.372  11.201  12.742 -0.3018  0.1754  0.0410
  171DOPC   C4A 2184   7.525  11.085  12.411  0.2646 -0.1588  0.1938
  171DOPC   C1B 2185   6.453  12.086  13.442  0.0419  0.0414 -0.0152
  171DOPC   D2B 2186   6.433  12.086  13.005 -0.2077  0.1584  0.0210
  171DOPC   C3B 2187   6.667  12.409  12.664  0.2472 -0.0628 -0.0494
  171DOPC   C4B 2188   6.789  12.953  12.461 -0.2905 -0.3500 -0.1192
  172DOPC   NC3 2189   0.139  10.943  10.639 -0.1090  0.0016 -0.4277
  172DOPC   PO4 2190  -0.186  10.672  10.811 -0.0680  0.1208  0.2053
  172DOPC   GL1 2191  -0.059  10.721  11.130 -0.1085 -0.4005  0.2074
  172DOPC   GL2 2192   0.197  11.001  11.158  0.2231  0.0838 -0.1632
  172DOPC   C1A 2193  -0.141  10.543  11.551  0.2304 -0.6494 -0.1412
  172DOPC   D2A 2194  -0.093  10.662  11.987  0.1705  0.2311  0.1024
  172DOPC   C3A 2195   0.286  10.617  12.208 -0.1721 -0.1322  0.0440
  172DOPC   C4A 2196   0.622  10.794  12.438  0.1264  0.0507 -0.1291
  172DOPC   C1B 2197   0.638  10.914  11.320  0.1987  0.1414 -0.0938
  172DOPC   D2B 2198   0.876  11.180  11.743  0.2219 -0.0928 -0.1013
  172DOPC   C3B 2199   1.013  11.310  12.040  0.2982  0.1466 -0.0622
  172DOPC   C4B 2200   0.940  11.339  12.367 -0.0694 -0.0278  0.1310
  173DOPC   NC3 2201   4.019   0.612  13.749  0.2339 -0.0912 -0.0322
  173DOPC   PO4 2202   4.497   0.581  13.754  0.0922  0.0741 -0.0734
  173DOPC   GL1 2203   4.398   0.681  13.371 -0.0114  0.2746 -0.2868
  173DOPC   GL2 2204   4.396   1.030  13.306 -0.1479 -0.2439 -0.4145
  173DOPC   C1A 2205   4.225   0.613  13.010  0.1484  0.1212 -0.2072
  173DOPC   D2A 2206   4.071   0.734  12.594  0.2280 -0.1854 -0.2358
  173DOPC   C3A 2207   4.196   0.895  12.284  0.1725 -0.5415  0.1832
  173DOPC   C4A 2208   4.588   0.743  11.986 -0.3080  0.2384 -0.2565
  173DOPC   C1B 2209   4.835   0.912  13.117  0.0436  0.2383 -0.0884
  173DOPC   D2B 2210   4.892   0.973  12.641 -0.0503 -0.0045 -0.1857
  173DOPC   C3B 2211   4.844   1.329  12.725  0.2494 -0.3362  0.0755
  173DOPC   C4B 2212   4.571   1.580  12.902  0.0216 -0.0101 -0.0770
  174DOPC   NC3 2213   9.817   2.920  15.147  0.1716  0.1902  0.1116
  174DOPC   PO4 2214   9.920   3.025  14.797 -0.2935  0.0426  0.0879
  174DOPC   GL1 2215   9.816   2.934  14.474  0.2301 -0.1053 -0.0416
  174DOPC   GL2 2216   9.945   3.171  14.269  0.0626 -0.2056 -0.1292
  174DOPC   C1A 2217   9.711   2.690  14.161 -0.0189  0.0202 -0.0304
  174DOPC   D2A 2218   9.851   2.702  13.803 -0.1288 -0.0344  0.0044
  174DOPC   C3A 2219  10.349   2.582  13.661 -0.0276 -0.2697 -0.2169
  174DOPC   C4A 2220  10.786   2.467  13.513 -0.0124  0.0792 -0.0350
  174DOPC   C1B 2221   9.887   3.197  13.842 -0.1085  0.2519  0.0057
  174DOPC   D2B 2222  10.165   3.125  13.534 -0.4166 -0.0790 -0.2023
  174DOPC   C3B 2223  10.088   2.781  13.287  0.3128  0.0961  0.1078
  174DOPC   C4B 2224  10.079   2.349  13.284  0.1678  0.0159 -0.3424
  175DOPC   NC3 2225   0.234   0.115  14.886  0.0294 -0.1428 -0.0255
  175DOPC   PO4 2226  -0.047  -0.236  14.599  0.1233 -0.0670 -0.1026
  175DOPC   GL1 2227   0.086  -0.159  14.198 -0.0037  0.1215 -0.3101
  175DOPC   GL2 2228   0.269  -0.033  13.992  0.0258 -0.0120 -0.2011
  175DOPC   C1A 2229  -0.122  -0.184  13.765 -0.1666 -0.3267  0.0195
  175DOPC   D2A 2230  -0.157  -0.076  13.354 -0.0574  0.0311  0.0251
  175DOPC   C3A 2231  -0.471  -0.069  13.004 -0.1190  0.0110 -0.1662
  175DOPC   C4A 2232  -0.849   0.236  12.881 -0.1957  0.0275 -0.2615
  175DOPC   C1B 2233   0.309  -0.085  13.525  0.1293  0.3498 -0.3845
  175DOPC   D2B 2234   0.520  -0.365  13.218  0.0091 -0.2565  0.1680
  175DOPC   C3B 2235   0.604  -0.795  13.417 -0.2746 -0.2019 -0.2201
  175DOPC   C4B 2236   0.494  -1.225  13.474 -0.4872  0.2682  0.1527
  176DOPC   NC3 2237   9.017   6.684  14.062  0.0660  0.3728 -0.0536
  176DOPC   PO4 2238   8.530   6.909  14.083 -0.2991  0.3901  0.2506
  176DOPC   GL1 2239   8.488   7.091  13.660 -0.2574 -0.1490 -0.0613
  176DOPC   GL2 2240   8.249   6.835  13.504  0.2679  0.1186 -0.2331
  176DOPC   C1A 2241   8.397   7.150  13.219  0.2461 -0.2791 -0.0293
  176DOPC   D2A 2242   8.239   6.972  12.853  0.0557  0.3296 -0.1182
  176DOPC   C3A 2243   8.364   6.902  12.393 -0.1619 -0.0751  0.3022
  176DOPC   C4A 2244   8.364   6.452  12.261 -0.3748  0.1347  0.2482
  176DOPC   C1B 2245   8.307   6.576  13.172 -0.0608  0.3114  0.4072
  176DOPC   D2B 2246   8.557   6.162  13.089  0.0720  0.1049 -0.0772
  176DOPC   C3B 2247   8.739   5.950  13.400  0.1853  0.1977  0.1025
  176DOPC   C4B 2248   9.153   6.081  13.481 -0.1268  0.1044  0.1758
  177DOPC   NC3 2249  11.259   9.318  15.110  0.0326  0.1297 -0.1273
  177DOPC   PO4 2250  11.262   9.471  14.671  0.1235 -0.1809  0.1891
  177DOPC   GL1 2251  11.233   9.475  14.178 -0.2330  0.0842 -0.4025
  177DOPC   GL2 2252  11.440   9.555  14.013 -0.1249 -0.0908 -0.2205
  177DOPC   C1A 2253  11.378   9.128  13.741  0.2760 -0.2513 -0.1097
  177DOPC   D2A 2254  11.507   9.071  13.392  0.1949 -0.0918  0.2292
  177DOPC   C3A 2255  11.611   8.660  13.265 -0.1103 -0.2663 -0.0875
  177DOPC   C4A 2256  11.963   8.315  13.265 -0.0335  0.2881 -0.1689
  177DOPC   C1B 2257  11.603   9.542  13.592 -0.3254  0.1602  0.3497
  177DOPC   D2B 2258  11.684   9.479  13.118  0.1684  0.2450 -0.2012
  177DOPC   C3B 2259  11.651   9.830  12.896 -0.1790 -0.1823 -0.1431
  177DOPC   C4B 2260  11.674  10.298  12.757  0.1996  0.2430 -0.1695
  178DOPC   NC3 2261   7.566   7.514  13.921 -0.2430 -0.0281  0.2651
  178DOPC   PO4 2262   7.967   7.701  13.926 -0.1503 -0.0812 -0.5286
  178DOPC   GL1 2263   8.038   7.691  13.556 -0.1529 -0.2932 -0.2156
  178DOPC   GL2 2264   7.675   7.762  13.438  0.0461  0.0833 -0.1469
  178DOPC   C1A 2265   8.401   7.709  13.332  0.3443 -0.3693  0.0060
  178DOPC   D2A 2266   8.532   7.696  12.930  0.1510  0.2619  0.1660
  178DOPC   C3A 2267   8.945   7.930  12.795 -0.0611 -0.0173  0.0139
  178DOPC   C4A 2268   9.265   7.993  13.007 -0.3104  0.0946  0.3493
  178DOPC   C1B 2269   7.918   8.094  13.196  0.1425  0.0247 -0.0060
  178DOPC   D2B 2270   7.958   8.456  12.977  0.1499 -0.0838  0.5068
  178DOPC   C3B 2271   8.166   8.414  12.596 -0.2699  0.3203  0.0003
  178DOPC   C4B 2272   7.821   8.550  12.244 -0.0302 -0.3254  0.0725
  179DOPC   NC3 2273   5.690   2.843  13.657 -0.3199 -0.1140  0.0671
  179DOPC   PO4 2274   6.094   3.102  13.603  0.2093  0.2080  0.0911
  179DOPC   GL1 2275   6.298   3.142  13.256 -0.0134  0.0071 -0.0110
  179DOPC   GL2 2276   6.078   3.252  13.062 -0.1328  0.1403 -0.0013
  179DOPC   C1A 2277   6.542   3.178  12.962 -0.0030  0.0008 -0.0742
  179DOPC   D2A 2278   6.857   3.261  12.701  0.1213 -0.2858  0.2011
  179DOPC   C3A 2279   7.245   3.342  12.824 -0.0371  0.1271  0.0057
  179DOPC   C4A 2280   7.553   3.136  12.876 -0.0553 -0.0746 -0.1152
  179DOPC   C1B 2281   5.983   3.725  12.977  0.3305 -0.2342 -0.0249
  179DOPC   D2B 2282   5.716   3.975  12.671  0.0120 -0.0015 -0.0634
  179DOPC   C3B 2283   5.532   3.891  12.249  0.1688 -0.0335  0.0089
  179DOPC   C4B 2284   5.653   3.714  11.875 -0.0211  0.1578 -0.4124
  180DOPC   NC3 2285   4.401   1.392  13.743 -0.1101  0.2946 -0.3118
  180DOPC   PO4 2286   4.111   1.847  13.783 -0.1999 -0.1587 -0.0030
  180DOPC   GL1 2287   4.276   1.843  13.366  0.0167  0.3420  0.0102
  180DOPC   GL2 2288   4.226   1.535  13.224  0.1899 -0.1175 -0.2862
  180DOPC   C1A 2289   4.204   1.888  12.853  0.0752 -0.0493  0.1577
  180DOPC   D2A 2290   4.075   1.546  12.577 -0.2031  0.0251 -0.0521
  180DOPC   C3A 2291   3.767   1.734  12.294 -0.2097  0.2459 -0.1683
  180DOPC   C4A 2292   3.484   1.646  12.150  0.1994  0.0316  0.0712
  180DOPC   C1B 2293   3.800   1.638  12.981  0.1559  0.2394  0.0495
  180DOPC   D2B 2294   3.449   1.595  12.663  0.3085 -0.4020 -0.1070
  180DOPC   C3B 2295   3.150   1.403  12.718  0.0161  0.2956  0.0775
  180DOPC   C4B 2296   2.695   1.218  12.466 -0.0205  0.3824  0.1726
  181DOPC   NC3 2297   1.095   3.640  14.666  0.1691  0.0201  0.1271
  181DOPC   PO4 2298   1.541   3.537  14.552 -0.1108 -0.0136  0.1488
  181DOPC   GL1 2299   1.250   3.546  14.229 -0.3838  0.0415  0.0601
  181DOPC   GL2 2300   1.025   3.363  14.228 -0.2016  0.0395 -0.2564
  181DOPC   C1A 2301   1.071   3.805  13.845  0.4137  0.0106 -0.1001
  181DOPC   D2A 2302   0.731   3.956  13.638 -0.2792  0.0372 -0.0540
  181DOPC   C3A 2303   0.354   3.718  13.356 -0.0211  0.0579 -0.1006
  181DOPC   C4A 2304  -0.015   3.675  13.211 -0.1286 -0.1184 -0.2235
  181DOPC   C1B 2305   1.116   3.350  13.728  0.2154  0.2699 -0.0021
  181DOPC   D2B 2306   1.352   3.421  13.391  0.0203  0.1512  0.0850
  181DOPC   C3B 2307   1.587   3.083  13.144 -0.3223 -0.1472 -0.0191
  181DOPC   C4B 2308   1.658   2.827  12.767  0.0938  0.0351  0.0296
  182DOPC   NC3 2309   2.117   7.445  14.757 -0.1897 -0.1909 -0.0992
  182DOPC   PO4 2310   1.730   7.745  14.599  0.1481 -0.2783  0.4464
  182DOPC   GL1 2311   1.540   7.769  14.203  0.2740  0.4104  0.2440
  182DOPC   GL2 2312   1.163   7.667  14.139 -0.1912  0.2177  0.1924
  182DOPC   C1A 2313   1.517   7.972  13.886  0.0643  0.1155  0.3159
  182DOPC   D2A 2314   1.681   8.174  13.585 -0.0533  0.0449  0.2220
  182DOPC   C3A 2315   1.539   8.507  13.397  0.3895 -0.0608 -0.1515
  182DOPC   C4A 2316   1.233   8.886  13.363  0.1628  0.0937  0.0462
  182DOPC   C1B 2317   1.040   7.606  13.662  0.1909 -0.0015 -0.2026
  182DOPC   D2B 2318   0.936   7.520  13.233  0.2222  0.1885  0.0310
  182DOPC   C3B 2319   1.209   7.293  12.980 -0.3164  0.0442 -0.2275
  182DOPC   C4B 2320   1.412   7.289  12.621  0.0576  0.1817  0.0458
  183DOPC   NC3 2321   9.112  10.111  14.379 -0.1681 -0.1099  0.4606
  183DOPC   PO4 2322   8.955  10.493  14.533 -0.2684 -0.2966 -0.2969
  183DOPC   GL1 2323   9.021  10.622  14.063 -0.1329  0.1011 -0.0697
  183DOPC   GL2 2324   8.803  10.936  13.901  0.4198  0.0352 -0.1438
  183DOPC   C1A 2325   9.227  10.807  13.644 -0.0432 -0.0608 -0.0483
  183DOPC   D2A 2326   9.607  10.838  13.487  0.2016  0.0215  0.2273
  183DOPC   C3A 2327   9.713  10.510  13.256 -0.1974  0.2432 -0.3300
  183DOPC   C4A 2328   9.708  10.663  12.777  0.1711 -0.1136  0.0477
  183DOPC   C1B 2329   8.740  10.852  13.396  0.2663  0.0882  0.0589
  183DOPC   D2B 2330   8.862  10.949  12.929  0.2564  0.0223 -0.2716
  183DOPC   C3B 2331   9.075  11.400  12.903 -0.0542 -0.0285 -0.0963
  183DOPC   C4B 2332   9.094  11.642  12.506  0.2059 -0.2160  0.2140
  184DOPC   NC3 2333   9.772   7.794  14.605 -0.2442  0.2180  0.0903
  184DOPC   PO4 2334   9.441   7.968  14.490 -0.2133 -0.1183  0.0264
  184DOPC   GL1 2335   9.477   8.085  13.899 -0.0566  0.1396 -0.0681
  184DOPC   GL2 2336   9.821   7.977  13.897  0.1055  0.2935  0.0885
  184DOPC   C1A 2337   9.539   8.079  13.517  0.0377 -0.0347 -0.2282
  184DOPC   D2A 2338   9.819   8.091  13.190 -0.3491 -0.2620  0.0055
  184DOPC   C3A 2339   9.761   7.884  12.769  0.0306  0.2935  0.1640
  184DOPC   C4A 2340   9.376   7.683  12.563  0.0119 -0.2579 -0.2555
  184DOPC   C1B 2341   9.564   7.622  13.740  0.1391 -0.0299  0.0019
  184DOPC   D2B 2342   9.561   7.620  13.209 -0.0509 -0.0400 -0.1460
  184DOPC   C3B 2343   9.967   7.496  12.986 -0.2260  0.1580 -0.2797
  184DOPC   C4B 2344  10.286   7.725  12.742  0.2378 -0.0619  0.0909
  185DOPC   NC3 2345   6.376   3.010  14.134 -0.0317 -0.1918  0.0494
  185DOPC   PO4 2346   6.220   2.652  13.924  0.2788 -0.0487 -0.1169
  185DOPC   GL1 2347   6.396   2.673  13.511 -0.1479  0.2465  0.0134
  185DOPC   GL2 2348   6.851   2.720  13.462 -0.1842 -0.1443  0.3437
  185DOPC   C1A 2349   6.434   2.707  12.990 -0.4983  0.2627 -0.0812
  185DOPC   D2A 2350   6.505   2.348  12.746  0.0797  0.0165  0.0458
  185DOPC   C3A 2351   6.540   2.369  12.311 -0.0654  0.2925 -0.1182
  185DOPC   C4A 2352   6.532   2.395  11.852  0.3980  0.1689  0.3969
  185DOPC   C1B 2353   7.011   2.693  13.125  0.2524 -0.0017 -0.0353
  185DOPC   D2B 2354   6.922   2.727  12.636  0.0748  0.2046 -0.3994
  185DOPC   C3B 2355   6.468   2.848  12.546 -0.0651 -0.1489 -0.1539
  185DOPC   C4B 2356   6.001   3.014  12.522  0.1130 -0.0907 -0.1285
  186DOPC   NC3 2357   2.394   6.898  13.908  0.2501  0.1384  0.2512
  186DOPC   PO4 2358   2.001   6.856  14.127  0.1799  0.4753 -0.1310
  186DOPC   GL1 2359   1.943   6.718  13.676  0.1314  0.1082  0.1342
  186DOPC   GL2 2360   2.021   6.396  13.624 -0.1676  0.0054  0.2151
  186DOPC   C1A 2361   1.663   6.633  13.335  0.1612  0.1002 -0.1415
  186DOPC   D2A 2362   1.539   6.385  13.130  0.1833 -0.1850  0.0690
  186DOPC   C3A 2363   1.499   6.339  12.666  0.0231  0.0311  0.1451
  186DOPC   C4A 2364   1.699   6.440  12.286 -0.0234 -0.0203  0.0546
  186DOPC   C1B 2365   1.965   6.191  13.280 -0.1045  0.2788 -0.2076
  186DOPC   D2B 2366   1.750   5.797  13.186 -0.1993  0.2527  0.1865
  186DOPC   C3B 2367   2.051   5.468  12.890 -0.2765 -0.3945  0.2824
  186DOPC   C4B 2368   1.879   5.348  12.486 -0.0402 -0.1431  0.2925
  187DOPC   NC3 2369   0.974   1.112  14.230  0.3366  0.0130  0.2764
  187DOPC   PO4 2370   0.746   0.767  14.129 -0.1226 -0.2505 -0.2661
  187DOPC   GL1 2371   0.539   0.890  13.762 -0.1103 -0.2044  0.3248
  187DOPC   GL2 2372   0.185   0.792  13.717 -0.0948 -0.0095  0.3507
  187DOPC   C1A 2373   0.544   1.065  13.392 -0.3471 -0.2249 -0.4283
  187DOPC   D2A 2374   0.817   1.019  13.132  0.0479  0.1520  0.0224
  187DOPC   C3A 2375   0.706   1.113  12.673  0.0009  0.1477  0.2124
  187DOPC   C4A 2376   0.833   1.099  12.323 -0.2347  0.0382  0.3409
  187DOPC   C1B 2377   0.102   0.434  13.442 -0.1365 -0.3651  0.1264
  187DOPC   D2B 2378   0.156   0.268  13.108 -0.0279  0.0305 -0.1614
  187DOPC   C3B 2379   0.516   0.093  13.081  0.1155  0.0000 -0.1484
  187DOPC   C4B 2380   0.769   0.003  12.841  0.0263  0.2723 -0.1302
  188DOPC   NC3 2381   5.283   1.311  14.157 -0.4457  0.0824  0.1866
  188DOPC   PO4 2382   5.281   0.846  14.182  0.1466 -0.3026  0.1125
  188DOPC   GL1 2383   5.505   1.055  13.805  0.2314  0.2318  0.2449
  188DOPC   GL2 2384   5.786   1.168  13.887 -0.0700 -0.1965  0.3502
  188DOPC   C1A 2385   5.365   1.405  13.545  0.0235 -0.0479 -0.1295
  188DOPC   D2A 2386   5.304   1.806  13.296 -0.0138  0.0837 -0.0408
  188DOPC   C3A 2387   5.662   2.041  13.200 -0.0169 -0.1466  0.2102
  188DOPC   C4A 2388   6.008   2.027  12.921  0.0670 -0.1090 -0.0020
  188DOPC   C1B 2389   5.994   0.900  13.600 -0.1134  0.1040  0.0763
  188DOPC   D2B 2390   5.784   0.510  13.317 -0.1328  0.2290  0.1443
  188DOPC   C3B 2391   5.854   0.641  12.949  0.0339  0.0966  0.0987
  188DOPC   C4B 2392   5.958   0.797  12.580  0.1750  0.1137 -0.0171
  189DOPC   NC3 2393  11.766   5.876  15.046 -0.1881  0.3071  0.2827
  189DOPC   PO4 2394  12.258   5.721  14.844 -0.0803 -0.2193 -0.5217
  189DOPC   GL1 2395  12.331   5.572  14.542 -0.0336 -0.2722 -0.0536
  189DOPC   GL2 2396  12.182   5.338  14.412 -0.0055  0.3065  0.0886
  189DOPC   C1A 2397  12.376   5.859  14.086 -0.1270  0.2231  0.1087
  189DOPC   D2A 2398  12.161   6.110  13.760 -0.0588 -0.0576  0.0038
  189DOPC   C3A 2399  12.371   6.476  13.513 -0.0810  0.1219 -0.1392
  189DOPC   C4A 2400  12.625   6.649  13.263 -0.2948  0.1087 -0.0600
  189DOPC   C1B 2401  11.852   5.078  14.346 -0.1419  0.1645  0.0657
  189DOPC   D2B 2402  11.620   4.876  14.077 -0.0082 -0.1054 -0.1859
  189DOPC   C3B 2403  11.260   4.802  13.848 -0.0908  0.0860  0.1330
  189DOPC   C4B 2404  10.907   4.605  13.905  0.2213 -0.1485  0.2162
  190DOPC   NC3 2405   7.284  12.072  13.987 -0.0714  0.1305 -0.0665
  190DOPC   PO4 2406   7.722  12.289  14.251  0.1275 -0.0984 -0.2303
  190DOPC   GL1 2407   7.795  12.014  13.960  0.1770 -0.0239 -0.2729
  190DOPC   GL2 2408   7.610  11.719  13.838 -0.0610 -0.1872  0.0023
  190DOPC   C1A 2409   8.010  12.010  13.640  0.1652  0.1948  0.0523
  190DOPC   D2A 2410   8.107  11.877  13.297  0.3673  0.3687  0.0416
  190DOPC   C3A 2411   8.089  11.447  13.341 -0.0091 -0.1226  0.0811
  190DOPC   C4A 2412   7.885  11.100  13.488  0.0976  0.0195  0.0866
  190DOPC   C1B 2413   7.635  11.640  13.482  0.3579  0.1294  0.5455
  190DOPC   D2B 2414   7.547  11.679  13.025 -0.0698 -0.0139  0.0691
  190DOPC   C3B 2415   7.304  11.787  12.768  0.0047  0.1886 -0.0296
  190DOPC   C4B 2416   6.965  12.163  12.967 -0.0317 -0.5677 -0.4871
  191DOPC   NC3 2417   3.466   7.993  13.848 -0.0257 -0.0429 -0.0768
  191DOPC   PO4 2418   3.696   8.427  13.813  0.0644 -0.1230 -0.1128
  191DOPC   GL1 2419   3.564   8.403  13.411 -0.0480  0.2909 -0.1453
  191DOPC   GL2 2420   3.385   8.667  13.416 -0.2910  0.2872 -0.1971
  191DOPC   C1A 2421   3.412   8.257  13.077  0.0218  0.2645 -0.0836
  191DOPC   D2A 2422   3.221   8.253  12.587  0.0847 -0.0847  0.1052
  191DOPC   C3A 2423   2.871   8.058  12.548  0.0552  0.1954 -0.2044
  191DOPC   C4A 2424   2.623   7.831  12.632 -0.1366  0.1177  0.1524
  191DOPC   C1B 2425   3.411   8.789  13.025  0.2547  0.0594 -0.1035
  191DOPC   D2B 2426   3.445   8.701  12.607  0.0858  0.2090 -0.0412
  191DOPC   C3B 2427   3.682   8.390  12.539  0.0360 -0.1436  0.0691
  191DOPC   C4B 2428   3.710   7.973  12.285 -0.0098 -0.0734 -0.2635
  192DOPC   NC3 2429   2.105   1.658  14.238 -0.1109  0.0043 -0.1052
  192DOPC   PO4 2430   2.360   1.312  14.012 -0.4842  0.0267 -0.2587
  192DOPC   GL1 2431   2.110   1.633  13.713 -0.1018  0.1295  0.2466
  192DOPC   GL2 2432   1.921   1.930  13.788 -0.3518  0.0942  0.2273
  192DOPC   C1A 2433   2.083   1.703  13.240  0.0543 -0.4488  0.0270
  192DOPC   D2A 2434   2.131   1.526  12.790  0.2483  0.1847  0.0050
  192DOPC   C3A 2435   2.266   1.053  12.739 -0.1829  0.0130 -0.3851
  192DOPC   C4A 2436   2.472   0.810  12.247  0.2969 -0.5206 -0.0649
  192DOPC   C1B 2437   1.905   2.208  13.277  0.0576  0.1900  0.0391
  192DOPC   D2B 2438   2.061   2.254  12.902 -0.0210 -0.1424 -0.0049
  192DOPC   C3B 2439   1.818   2.413  12.547 -0.1058  0.0432 -0.5007
  192DOPC   C4B 2440   1.565   2.597  12.323  0.0686 -0.1042  0.1455
  193DOPC   NC3 2441   8.130  12.081  14.666 -0.3011 -0.2034  0.0878
  193DOPC   PO4 2442   8.366  11.755  14.525  0.1920 -0.2095 -0.1845
  193DOPC   GL1 2443   8.292  11.811  14.039  0.0520  0.2857 -0.0682
  193DOPC   GL2 2444   8.653  12.048  13.957  0.1749  0.0452 -0.0367
  193DOPC   C1A 2445   8.056  11.538  13.818 -0.2218  0.0158  0.4181
  193DOPC   D2A 2446   8.378  11.207  13.637 -0.0214 -0.1897  0.0392
  193DOPC   C3A 2447   8.639  11.369  13.225 -0.1920  0.2587  0.0984
  193DOPC   C4A 2448   8.921  11.707  13.263  0.1688 -0.2404  0.0756
  193DOPC   C1B 2449   8.483  12.242  13.601 -0.1264  0.1050  0.0788
  193DOPC   D2B 2450   8.484  12.301  13.120 -0.0174  0.1273 -0.1380
  193DOPC   C3B 2451   8.197  12.161  12.803  0.2303  0.0290  0.2370
  193DOPC   C4B 2452   8.072  11.968  12.445  0.0082 -0.3929 -0.5471
  194DOPC   NC3 2453   3.314   5.075  14.179  0.2361  0.2951  0.3004
  194DOPC   PO4 2454   2.836   5.058  13.995 -0.0130 -0.3276  0.0715
  194DOPC   GL1 2455   2.700   5.216  13.537  0.1677  0.2502 -0.0491
  194DOPC   GL2 2456   2.505   5.013  13.459 -0.1500  0.1861 -0.1007
  194DOPC   C1A 2457   2.750   5.542  13.332  0.2533  0.2167 -0.0333
  194DOPC   D2A 2458   2.865   5.984  13.307  0.1598  0.0584  0.1167
  194DOPC   C3A 2459   2.890   6.217  12.879 -0.2214 -0.3286 -0.0590
  194DOPC   C4A 2460   3.089   6.495  12.628  0.0189 -0.5444  0.2156
  194DOPC   C1B 2461   2.662   4.918  13.083 -0.0625  0.1530 -0.3078
  194DOPC   D2B 2462   2.483   4.955  12.722 -0.0586  0.0242  0.2695
  194DOPC   C3B 2463   2.551   5.385  12.636  0.0685 -0.1166 -0.1574
  194DOPC   C4B 2464   2.287   5.783  12.508 -0.0346  0.1472 -0.3251
  195DOPC   NC3 2465   9.548   3.361  15.582  0.3103 -0.0530 -0.1768
  195DOPC   PO4 2466   9.662   3.352  15.216 -0.4027  0.0952  0.0482
  195DOPC   GL1 2467   9.582   3.507  14.854  0.1306  0.4018  0.3159
  195DOPC   GL2 2468   9.454   3.257  14.663  0.0890 -0.0427  0.1878
  195DOPC   C1A 2469   9.546   3.536  14.320 -0.1240 -0.0836  0.3489
  195DOPC   D2A 2470   9.407   3.831  14.062  0.2945 -0.3345  0.3253
  195DOPC   C3A 2471   9.432   3.753  13.643 -0.0692 -0.1361 -0.3147
  195DOPC   C4A 2472   9.252   3.910  13.270  0.2558  0.2151 -0.0328
  195DOPC   C1B 2473   9.056   3.292  14.378 -0.0465  0.0501 -0.1329
  195DOPC   D2B 2474   8.969   3.614  13.981 -0.0982  0.2851 -0.1336
  195DOPC   C3B 2475   8.656   3.898  13.628  0.0742 -0.0731 -0.3006
  195DOPC   C4B 2476   8.599   4.312  13.527  0.3065  0.0228  0.0674
  196DOPC   NC3 2477   8.769  12.171  14.535 -0.0659  0.0110 -0.2772
  196DOPC   PO4 2478   8.584  12.532  14.549  0.1292  0.1384  0.1696
  196DOPC   GL1 2479   8.722  12.591  14.200 -0.0210  0.1886 -0.2158
  196DOPC   GL2 2480   8.494  12.606  13.977 -0.1974  0.1549  0.2371
  196DOPC   C1A 2481   8.993  12.432  13.820 -0.2226  0.1696 -0.3598
  196DOPC   D2A 2482   8.986  12.196  13.378 -0.2000 -0.3215 -0.0659
  196DOPC   C3A 2483   8.917  12.674  13.388 -0.0850  0.2305 -0.1639
  196DOPC   C4A 2484   9.109  13.088  13.569 -0.0214  0.0889  0.1357
  196DOPC   C1B 2485   8.107  12.577  13.726  0.3174 -0.1011  0.1061
  196DOPC   D2B 2486   7.941  12.456  13.301 -0.0084 -0.6417 -0.1275
  196DOPC   C3B 2487   7.515  12.716  13.187 -0.0985  0.1460  0.1298
  196DOPC   C4B 2488   7.267  13.150  13.282 -0.1982  0.0137 -0.2295
  197DOPC   NC3 2489   9.164   2.381  15.129 -0.0670 -0.4464 -0.2934
  197DOPC   PO4 2490   8.832   2.411  14.754  0.0078 -0.1485 -0.2191
  197DOPC   GL1 2491   8.849   2.662  14.384 -0.1003  0.2260 -0.1522
  197DOPC   GL2 2492   9.261   2.767  14.362  0.1132  0.0048  0.1101
  197DOPC   C1A 2493   8.753   2.714  13.997  0.3311  0.1322 -0.0347
  197DOPC   D2A 2494   8.391   2.719  13.725 -0.1256 -0.4182 -0.0521
  197DOPC   C3A 2495   8.273   2.901  13.447  0.3900 -0.0047 -0.0550
  197DOPC   C4A 2496   7.808   3.113  13.297 -0.1076  0.0556  0.0810
  197DOPC   C1B 2497   9.379   3.044  13.925 -0.0243  0.1247 -0.0129
  197DOPC   D2B 2498   9.482   3.220  13.503 -0.0752 -0.1791  0.4310
  197DOPC   C3B 2499   9.386   2.940  13.295 -0.0349 -0.2878 -0.0161
  197DOPC   C4B 2500   9.234   2.879  12.855 -0.1879 -0.0972 -0.1030
  198DOPC   NC3 2501   0.877   2.887  14.458 -0.3331 -0.0862 -0.1223
  198DOPC   PO4 2502   0.479   2.765  14.355  0.0533  0.3755  0.0427
  198DOPC   GL1 2503   0.614   2.616  13.915  0.2002  0.0150 -0.0413
  198DOPC   GL2 2504   0.837   2.868  13.919 -0.1546 -0.0272 -0.0161
  198DOPC   C1A 2505   0.547   2.588  13.502  0.0607  0.2452 -0.3826
  198DOPC   D2A 2506   0.647   2.690  13.088  0.2033  0.0683  0.0952
  198DOPC   C3A 2507   0.581   2.419  12.687 -0.2440  0.0267 -0.1598
  198DOPC   C4A 2508   0.701   1.898  12.640 -0.0193 -0.2762  0.2074
  198DOPC   C1B 2509   0.771   3.077  13.548  0.2617  0.0592  0.2243
  198DOPC   D2B 2510   0.459   3.211  13.346 -0.1606  0.0046  0.1139
  198DOPC   C3B 2511   0.043   3.119  13.367 -0.0813 -0.1893  0.0072
  198DOPC   C4B 2512  -0.246   3.196  13.013 -0.2212  0.1305  0.1261
  199DOPC   NC3 2513   3.180   0.683  14.194 -0.0435 -0.1330 -0.4560
  199DOPC   PO4 2514   3.547   0.759  13.973 -0.1225 -0.2339 -0.3453
  199DOPC   GL1 2515   3.406   0.701  13.578 -0.1270  0.1781 -0.0118
  199DOPC   GL2 2516   3.215   0.904  13.385  0.1432  0.0962 -0.3543
  199DOPC   C1A 2517   3.294   0.394  13.225 -0.0478  0.0477  0.1433
  199DOPC   D2A 2518   3.068   0.403  12.759 -0.3885 -0.1880 -0.0145
  199DOPC   C3A 2519   2.724   0.054  12.631 -0.2397 -0.1596 -0.0870
  199DOPC   C4A 2520   2.326  -0.120  12.625  0.0336  0.1816 -0.0509
  199DOPC   C1B 2521   3.257   0.869  12.978 -0.4199  0.0548 -0.0156
  199DOPC   D2B 2522   3.163   0.902  12.630 -0.0265 -0.2309 -0.2277
  199DOPC   C3B 2523   3.034   0.678  12.276 -0.2351  0.4007  0.3990
  199DOPC   C4B 2524   2.733   0.698  11.890  0.1310 -0.5675  0.0152
  200DOPC   NC3 2525   9.176   7.217  14.879 -0.2318  0.0508 -0.0119
  200DOPC   PO4 2526   9.390   7.381  14.488 -0.0361  0.3047 -0.0145
  200DOPC   GL1 2527   9.483   7.107  14.152 -0.1215 -0.0028 -0.0840
  200DOPC   GL2 2528   9.349   7.091  13.831 -0.0891 -0.1347  0.1059
  200DOPC   C1A 2529   9.900   7.125  13.837 -0.2532 -0.1028  0.1177
  200DOPC   D2A 2530   9.938   7.349  13.487  0.3391 -0.1076 -0.1810
  200DOPC   C3A 2531  10.031   7.767  13.456 -0.1861 -0.1020  0.0181
  200DOPC   C4A 2532  10.220   8.132  13.637 -0.1050  0.1606 -0.0120
  200DOPC   C1B 2533   9.477   7.132  13.422 -0.0187  0.2852  0.3350
  200DOPC   D2B 2534   9.281   6.968  13.130 -0.0056 -0.1933 -0.1544
  200DOPC   C3B 2535   8.948   6.945  13.408 -0.3201 -0.1457 -0.0148
  200DOPC   C4B 2536   8.755   6.530  13.312 -0.0004 -0.0669  0.0929
  201DOPC   NC3 2537   1.325  11.942  14.741 -0.0129  0.0589  0.3666
  201DOPC   PO4 2538   1.027  11.805  14.380  0.4375  0.3183  0.1030
  201DOPC   GL1 2539   1.005  11.837  13.931 -0.0855  0.2277  0.3014
  201DOPC   GL2 2540   0.643  11.840  13.755 -0.1079 -0.1384 -0.1113
  201DOPC   C1A 2541   1.026  11.722  13.502 -0.3522  0.5124 -0.1325
  201DOPC   D2A 2542   1.078  11.346  13.239 -0.1699 -0.2943  0.0878
  201DOPC   C3A 2543   1.253  11.387  12.729 -0.1471  0.1538  0.0189
  201DOPC   C4A 2544   1.442  11.660  12.437  0.0234 -0.3422 -0.3041
  201DOPC   C1B 2545   0.826  12.208  13.524 -0.4317  0.2521 -0.1640
  201DOPC   D2B 2546   0.912  12.645  13.320 -0.1721 -0.0375 -0.1609
  201DOPC   C3B 2547   0.571  12.897  13.262  0.1118  0.2381 -0.1972
  201DOPC   C4B 2548   0.182  13.119  13.150  0.2752  0.0080 -0.0597
  202DOPC   NC3 2549   3.640   4.359  13.879  0.1150 -0.2747 -0.1801
  202DOPC   PO4 2550   3.456   4.004  13.758 -0.0985 -0.0129  0.0920
  202DOPC   GL1 2551   3.529   3.972  13.238 -0.0056  0.0794 -0.1634
  202DOPC   GL2 2552   3.440   4.060  13.080 -0.2891  0.0852  0.0170
  202DOPC   C1A 2553   3.771   3.773  12.882 -0.2181  0.1664 -0.3119
  202DOPC   D2A 2554   3.671   3.620  12.604  0.3722  0.0235  0.0349
  202DOPC   C3A 2555   3.646   3.806  12.218 -0.2661 -0.1817 -0.4669
  202DOPC   C4A 2556   3.796   4.090  11.997  0.4339 -0.0428 -0.2137
  202DOPC   C1B 2557   3.125   4.288  12.831  0.0267  0.0833  0.0590
  202DOPC   D2B 2558   2.754   4.542  12.718 -0.1134 -0.1699  0.1668
  202DOPC   C3B 2559   2.661   4.612  12.307  0.1364 -0.0797 -0.1856
  202DOPC   C4B 2560   2.777   4.914  12.037 -0.2699  0.1716  0.0690
  203DOPC   NC3 2561   5.165   8.599  14.059 -0.0688  0.0238 -0.1910
  203DOPC   PO4 2562   5.419   8.981  13.981  0.1085  0.0165  0.1066
  203DOPC   GL1 2563   5.334   8.698  13.594  0.1193 -0.2986  0.1694
  203DOPC   GL2 2564   5.289   8.932  13.347 -0.4517  0.2075  0.1446
  203DOPC   C1A 2565   5.384   8.395  13.285  0.1311  0.1614  0.0044
  203DOPC   D2A 2566   5.616   8.094  13.112  0.3563 -0.3320  0.0835
  203DOPC   C3A 2567   5.492   7.634  12.906  0.0175  0.2319  0.0303
  203DOPC   C4A 2568   5.433   7.203  12.743  0.1818  0.2957 -0.1018
  203DOPC   C1B 2569   4.919   9.087  13.045 -0.1973 -0.0393 -0.1742
  203DOPC   D2B 2570   4.955   9.338  12.623  0.1562 -0.0712  0.0747
  203DOPC   C3B 2571   5.274   9.194  12.414 -0.2265 -0.3575  0.0874
  203DOPC   C4B 2572   5.474   8.967  12.143 -0.0718 -0.2653  0.0478
  204DOPC   NC3 2573   2.025   2.461  14.465  0.1421  0.0873 -0.1969
  204DOPC   PO4 2574   1.815   2.029  14.359  0.2651  0.1452  0.3642
  204DOPC   GL1 2575   1.567   1.800  14.132 -0.2261 -0.2938 -0.0938
  204DOPC   GL2 2576   1.458   2.059  13.949 -0.0669  0.0202 -0.2181
  204DOPC   C1A 2577   1.394   1.645  13.730 -0.2263  0.0546 -0.1560
  204DOPC   D2A 2578   1.204   1.436  13.336 -0.2487 -0.0966  0.1660
  204DOPC   C3A 2579   1.102   1.553  12.866  0.0423 -0.1605 -0.0813
  204DOPC   C4A 2580   1.124   1.511  12.472 -0.1682  0.1113  0.3829
  204DOPC   C1B 2581   1.493   2.153  13.556 -0.1339 -0.1754  0.2832
  204DOPC   D2B 2582   1.489   1.858  13.210 -0.1342 -0.0596  0.0657
  204DOPC   C3B 2583   1.725   1.887  12.841  0.2041 -0.2593 -0.1538
  204DOPC   C4B 2584   1.978   1.876  12.446  0.1273  0.1041 -0.0710
  205DOPC   NC3 2585   6.127   2.005  14.033 -0.1626 -0.2215 -0.3195
  205DOPC   PO4 2586   5.839   1.671  13.944  0.0262 -0.0802  0.0056
  205DOPC   GL1 2587   5.941   1.525  13.494 -0.0054 -0.2089  0.3692
  205DOPC   GL2 2588   5.796   1.295  13.391  0.1722  0.0068 -0.0461
  205DOPC   C1A 2589   6.115   1.567  13.114  0.1291  0.1713 -0.1488
  205DOPC   D2A 2590   6.218   1.484  12.764 -0.0810 -0.2403 -0.5553
  205DOPC   C3A 2591   5.879   1.356  12.446  0.0918  0.3402 -0.0632
  205DOPC   C4A 2592   5.691   0.983  12.178 -0.0596 -0.0685  0.2055
  205DOPC   C1B 2593   5.630   1.538  13.010  0.4608 -0.0599 -0.1098
  205DOPC   D2B 2594   5.681   1.820  12.635  0.0494 -0.0018 -0.0544
  205DOPC   C3B 2595   5.719   2.306  12.596 -0.1216  0.1185 -0.1398
  205DOPC   C4B 2596   6.012   2.576  12.813 -0.1085  0.0955 -0.0394
  206DOPC   NC3 2597   2.493  11.021  13.945 -0.3797  0.1700 -0.0566
  206DOPC   PO4 2598   2.919  11.183  13.842 -0.0658  0.0600  0.1637
  206DOPC   GL1 2599   2.909  11.536  13.626 -0.3569  0.1688 -0.1148
  206DOPC   GL2 2600   3.265  11.493  13.575 -0.0040  0.1931  0.0332
  206DOPC   C1A 2601   2.805  11.830  13.265  0.0160  0.0515  0.2108
  206DOPC   D2A 2602   2.663  11.926  12.968 -0.2164 -0.5589 -0.1759
  206DOPC   C3A 2603   2.660  11.789  12.496  0.3719  0.1676  0.1697
  206DOPC   C4A 2604   2.664  11.590  11.997  0.0272 -0.3569 -0.1384
  206DOPC   C1B 2605   3.245  11.345  13.187  0.2270 -0.4813  0.0691
  206DOPC   D2B 2606   3.320  11.367  12.710 -0.3485  0.1154 -0.1543
  206DOPC   C3B 2607   3.620  11.615  12.636  0.0747 -0.2015 -0.0463
  206DOPC   C4B 2608   4.038  11.450  12.416 -0.1941 -0.1650  0.1247
  207DOPC   NC3 2609   5.866   6.479  13.821  0.2608 -0.0385 -0.0781
  207DOPC   PO4 2610   5.669   6.471  13.418 -0.1390  0.0439 -0.7364
  207DOPC   GL1 2611   5.860   6.604  13.025 -0.2556  0.1728  0.0646
  207DOPC   GL2 2612   6.213   6.599  12.986 -0.1246 -0.0732 -0.0510
  207DOPC   C1A 2613   5.818   6.830  12.662  0.0946  0.1380 -0.2661
  207DOPC   D2A 2614   5.639   6.986  12.264  0.2319  0.4785  0.2436
  207DOPC   C3A 2615   5.167   6.958  12.404  0.1302 -0.4129 -0.2503
  207DOPC   C4A 2616   4.872   7.235  12.447 -0.0346 -0.2106  0.2972
  207DOPC   C1B 2617   6.294   6.594  12.579  0.4309  0.0160 -0.5240
  207DOPC   D2B 2618   6.566   6.513  12.240  0.0140 -0.0412  0.2196
  207DOPC   C3B 2619   6.553   6.913  12.003 -0.0695 -0.0356 -0.0941
  207DOPC   C4B 2620   6.633   7.260  11.721 -0.1575 -0.3550  0.2974
  208DOPC   NC3 2621   6.644   5.352  13.894  0.0720  0.0952 -0.4181
  208DOPC   PO4 2622   6.599   5.340  13.384  0.1379 -0.0463 -0.0495
  208DOPC   GL1 2623   6.234   5.310  13.121  0.1255  0.0314 -0.1716
  208DOPC   GL2 2624   6.159   5.647  13.238  0.0135  0.1704 -0.3859
  208DOPC   C1A 2625   5.910   5.226  12.770  0.1983  0.2532 -0.0879
  208DOPC   D2A 2626   5.715   4.914  12.486 -0.0974 -0.1980 -0.2351
  208DOPC   C3A 2627   5.879   4.731  12.149  0.0466  0.3528 -0.0079
  208DOPC   C4A 2628   6.369   4.783  12.028  0.0479  0.0275 -0.2367
  208DOPC   C1B 2629   5.828   5.695  12.918 -0.1765 -0.2424  0.2022
  208DOPC   D2B 2630   5.656   5.747  12.609  0.0287  0.1452  0.0949
  208DOPC   C3B 2631   5.856   5.916  12.277 -0.5261 -0.0005  0.0901
  208DOPC   C4B 2632   5.848   6.051  11.832 -0.0593 -0.0905 -0.0685
  209DOPC   NC3 2633  10.674   3.352  15.071  0.0355  0.2881  0.0067
  209DOPC   PO4 2634  10.428   2.974  14.948  0.2052 -0.0748  0.0122
  209DOPC   GL1 2635  10.321   2.783  14.538 -0.1822  0.3207  0.0117
  209DOPC   GL2 2636  10.453   2.483  14.229  0.1939  0.0657 -0.2620
  209DOPC   C1A 2637  10.265   2.936  14.035 -0.0528 -0.1249 -0.0359
  209DOPC   D2A 2638  10.593   3.147  13.789  0.0001  0.4617 -0.1775
  209DOPC   C3A 2639  10.616   3.005  13.435 -0.1512 -0.1881 -0.2494
  209DOPC   C4A 2640  10.635   2.721  13.165  0.1412  0.2308 -0.2274
  209DOPC   C1B 2641  10.751   2.715  13.984  0.1747 -0.2559  0.4406
  209DOPC   D2B 2642  11.032   2.923  13.634  0.1127 -0.2846 -0.1511
  209DOPC   C3B 2643  11.024   3.311  13.357  0.4136 -0.1800 -0.0393
  209DOPC   C4B 2644  11.193   3.654  13.384 -0.1401  0.0381 -0.0804
  210DOPC   NC3 2645   2.786  10.136  13.742 -0.1621 -0.0612 -0.0624
  210DOPC   PO4 2646   2.489  10.030  14.149  0.2944 -0.4949  0.0246
  210DOPC   GL1 2647   2.256   9.960  13.760 -0.3117  0.0632  0.0773
  210DOPC   GL2 2648   2.437   9.742  13.511  0.2456  0.0259  0.2456
  210DOPC   C1A 2649   1.956  10.136  13.490  0.0422  0.3326  0.0393
  210DOPC   D2A 2650   2.063  10.232  13.060  0.2483 -0.4396 -0.2093
  210DOPC   C3A 2651   1.929  10.674  12.967 -0.0260 -0.1234  0.2117
  210DOPC   C4A 2652   2.105  11.088  13.030 -0.2820 -0.0102 -0.1538
  210DOPC   C1B 2653   2.130   9.759  13.241  0.1164  0.2582 -0.0505
  210DOPC   D2B 2654   1.944   9.794  12.873  0.0851 -0.0301  0.0946
  210DOPC   C3B 2655   1.725  10.136  12.704 -0.1540 -0.3978 -0.0173
  210DOPC   C4B 2656   1.337  10.302  12.707  0.2870  0.0751 -0.2735
  211DOPC   NC3 2657   5.676   0.163  14.447  0.0875 -0.1331  0.0180
  211DOPC   PO4 2658   5.999   0.339  14.184  0.1699 -0.0905 -0.0135
  211DOPC   GL1 2659   6.198   0.446  13.798  0.1301  0.0080  0.2449
  211DOPC   GL2 2660   6.130   0.243  13.621  0.1682  0.0078  0.2186
  211DOPC   C1A 2661   6.273   0.617  13.310 -0.2979  0.1665 -0.2000
  211DOPC   D2A 2662   6.360   0.654  12.823  0.0237 -0.0181  0.1813
  211DOPC   C3A 2663   6.335   0.471  12.474 -0.2141  0.0113  0.1606
  211DOPC   C4A 2664   6.675   0.226  12.184 -0.0370  0.0759  0.2401
  211DOPC   C1B 2665   6.056   0.114  13.251  0.0363  0.2017 -0.1652
  211DOPC   D2B 2666   6.050   0.242  12.772  0.1468 -0.1363  0.0201
  211DOPC   C3B 2667   5.748   0.196  12.535  0.1468  0.0288 -0.0422
  211DOPC   C4B 2668   5.443   0.391  12.517 -0.0021  0.2373 -0.2173
  212DOPC   NC3 2669   0.500  11.787  14.246  0.0682  0.0764 -0.0575
  212DOPC   PO4 2670   0.271  11.628  13.933  0.1586  0.2475 -0.1012
  212DOPC   GL1 2671   0.011  11.642  13.589  0.1021 -0.0927 -0.0507
  212DOPC   GL2 2672  -0.260  11.416  13.604  0.1862  0.0585  0.1054
  212DOPC   C1A 2673  -0.033  11.823  13.084  0.0684 -0.0067  0.0063
  212DOPC   D2A 2674   0.016  12.109  12.825 -0.2648  0.0904  0.1397
  212DOPC   C3A 2675   0.276  12.321  12.631  0.0559 -0.2017 -0.2123
  212DOPC   C4A 2676   0.576  12.385  12.306 -0.0894 -0.0220  0.3715
  212DOPC   C1B 2677  -0.548  11.714  13.438  0.0157 -0.1327  0.0169
  212DOPC   D2B 2678  -0.661  12.190  13.474  0.0305  0.0898 -0.0601
  212DOPC   C3B 2679  -1.017  12.377  13.589  0.0973 -0.1478  0.1882
  212DOPC   C4B 2680  -1.376  12.234  13.723  0.1299  0.0522 -0.0087
  213DOPC   NC3 2681   1.458  10.881  13.841 -0.3195  0.2436 -0.3792
  213DOPC   PO4 2682   1.423  10.515  13.734  0.1550  0.2892 -0.1940
  213DOPC   GL1 2683   1.378  10.397  13.393  0.1326 -0.1746 -0.3528
  213DOPC   GL2 2684   1.454   9.997  13.409  0.1026  0.2806 -0.2312
  213DOPC   C1A 2685   1.253  10.522  13.122 -0.0785 -0.2051 -0.3330
  213DOPC   D2A 2686   0.804  10.529  12.809 -0.0889 -0.0411  0.0614
  213DOPC   C3A 2687   0.664  10.260  12.503  0.2291  0.0881 -0.0439
  213DOPC   C4A 2688   0.550   9.884  12.236  0.2687  0.0028 -0.0008
  213DOPC   C1B 2689   1.511   9.968  13.106  0.0273 -0.0933  0.0142
  213DOPC   D2B 2690   1.487   9.713  12.729 -0.2804 -0.0066 -0.0889
  213DOPC   C3B 2691   1.459   9.859  12.330 -0.3980  0.1129 -0.2001
  213DOPC   C4B 2692   1.510  10.294  12.220 -0.2356 -0.1899 -0.1059
  214DOPC   NC3 2693   5.646   5.869  13.898 -0.0117  0.2659 -0.0059
  214DOPC   PO4 2694   5.544   5.552  13.629 -0.1108  0.1547  0.0276
  214DOPC   GL1 2695   5.557   5.343  13.285  0.0282  0.1874 -0.2533
  214DOPC   GL2 2696   5.524   4.976  13.093 -0.3653 -0.2295  0.4004
  214DOPC   C1A 2697   5.423   5.399  12.827 -0.1619  0.2666  0.4907
  214DOPC   D2A 2698   5.334   5.297  12.368 -0.1747  0.0628  0.1438
  214DOPC   C3A 2699   5.483   5.040  11.971  0.0412 -0.1912  0.0225
  214DOPC   C4A 2700   5.660   5.184  11.529 -0.1423 -0.2624  0.2733
  214DOPC   C1B 2701   5.288   4.873  12.791  0.0205  0.0343 -0.0924
  214DOPC   D2B 2702   5.217   4.794  12.331  0.0892  0.1848  0.1492
  214DOPC   C3B 2703   4.849   4.636  12.060  0.0552 -0.3072  0.0882
  214DOPC   C4B 2704   4.557   4.284  12.070  0.0738  0.2497 -0.0339
  215DOPC   NC3 2705   1.452   2.326  14.526 -0.1739 -0.1016 -0.2880
  215DOPC   PO4 2706   1.619   2.749  14.488  0.2281  0.1314  0.2471
  215DOPC   GL1 2707   1.595   2.564  14.149 -0.1747 -0.0835  0.0927
  215DOPC   GL2 2708   1.884   2.438  13.989  0.0549 -0.0596 -0.2293
  215DOPC   C1A 2709   1.440   2.578  13.771  0.1286 -0.1476 -0.1371
  215DOPC   D2A 2710   1.257   2.940  13.503  0.0884  0.2480 -0.0698
  215DOPC   C3A 2711   1.176   2.756  13.188  0.2351 -0.1759  0.2381
  215DOPC   C4A 2712   1.142   2.707  12.723 -0.1246 -0.3097 -0.0613
  215DOPC   C1B 2713   1.863   2.652  13.510  0.0170  0.0466 -0.0309
  215DOPC   D2B 2714   1.614   2.592  13.178  0.2624  0.0339 -0.0441
  215DOPC   C3B 2715   1.466   2.280  12.952 -0.1267 -0.4769  0.3331
  215DOPC   C4B 2716   1.134   2.118  12.715  0.0778  0.0681 -0.0841
  216DOPC   NC3 2717   1.451  11.505  14.230 -0.0496 -0.2003 -0.1432
  216DOPC   PO4 2718   1.854  11.268  13.918  0.0057  0.4835 -0.2629
  216DOPC   GL1 2719   1.687  11.260  13.448  0.3170  0.0871  0.0241
  216DOPC   GL2 2720   1.614  10.916  13.340  0.2845  0.3580  0.0381
  216DOPC   C1A 2721   1.775  11.474  13.010  0.4220  0.1099 -0.2751
  216DOPC   D2A 2722   1.842  11.455  12.672  0.1570 -0.1360  0.1806
  216DOPC   C3A 2723   1.959  10.996  12.590  0.0015  0.0716  0.0014
  216DOPC   C4A 2724   1.760  10.635  12.473 -0.1335 -0.1363 -0.0296
  216DOPC   C1B 2725   1.497  10.952  12.919  0.1441  0.1793 -0.2111
  216DOPC   D2B 2726   1.132  10.952  12.671 -0.2505 -0.1248  0.5271
  216DOPC   C3B 2727   1.317  10.941  12.296 -0.1649 -0.0653  0.0220
  216DOPC   C4B 2728   1.726  11.207  12.226  0.3028  0.1475  0.0285
  217DOPC   NC3 2729   3.996  11.959  13.758 -0.1693 -0.1815  0.1134
  217DOPC   PO4 2730   3.760  11.620  13.479  0.4234 -0.0703 -0.0981
  217DOPC   GL1 2731   4.099  11.766  13.274  0.2099  0.1518 -0.4109
  217DOPC   GL2 2732   3.887  11.818  12.994 -0.2102  0.0620  0.1801
  217DOPC   C1A 2733   4.344  11.568  12.928 -0.3643 -0.3369 -0.1189
  217DOPC   D2A 2734   4.670  11.576  12.674  0.0299 -0.1875  0.0029
  217DOPC   C3A 2735   4.615  11.437  12.233 -0.0692  0.1418  0.3496
  217DOPC   C4A 2736   4.370  11.431  11.856 -0.0863  0.0653 -0.0089
  217DOPC   C1B 2737   4.023  11.949  12.559 -0.2174  0.2346 -0.0291
  217DOPC   D2B 2738   4.048  12.233  12.169  0.0126 -0.0043  0.2643
  217DOPC   C3B 2739   3.861  12.626  12.265  0.1808 -0.3090  0.2006
  217DOPC   C4B 2740   3.481  12.869  12.452 -0.2721  0.2833  0.1599
  218DOPC   NC3 2741   1.968   4.922  13.556  0.2839  0.0852 -0.1411
  218DOPC   PO4 2742   2.117   4.557  13.559 -0.0339 -0.1775  0.3349
  218DOPC   GL1 2743   2.316   4.552  13.218 -0.0273  0.1538  0.4009
  218DOPC   GL2 2744   2.120   4.904  13.071  0.1666 -0.1163 -0.1634
  218DOPC   C1A 2745   2.400   4.306  12.933  0.0637 -0.2462  0.2521
  218DOPC   D2A 2746   2.581   4.057  12.697  0.1542 -0.0815  0.3877
  218DOPC   C3A 2747   2.916   4.162  12.326  0.0181  0.2033  0.0869
  218DOPC   C4A 2748   3.358   4.304  12.396  0.1272  0.1380 -0.2879
  218DOPC   C1B 2749   1.790   4.885  12.722  0.0851 -0.3537 -0.1991
  218DOPC   D2B 2750   1.842   4.767  12.247 -0.0197 -0.0013 -0.4405
  218DOPC   C3B 2751   1.494   4.593  11.931 -0.3957  0.2083 -0.1704
  218DOPC   C4B 2752   1.689   4.300  11.619 -0.1503 -0.0398  0.0118
  219DOPC   NC3 2753  11.225   1.339  15.116 -0.1093  0.2388 -0.2327
  219DOPC   PO4 2754  11.241   1.673  14.787  0.2004 -0.3133 -0.1047
  219DOPC   GL1 2755  11.283   1.910  14.404 -0.0276  0.0950 -0.0480
  219DOPC   GL2 2756  11.042   2.010  14.289 -0.4265  0.1554 -0.3210
  219DOPC   C1A 2757  11.509   2.171  14.138 -0.2815 -0.0077  0.4691
  219DOPC   D2A 2758  11.362   2.341  13.717  0.1237  0.2706 -0.1375
  219DOPC   C3A 2759  11.505   2.703  13.636 -0.1591  0.2086 -0.0761
  219DOPC   C4A 2760  11.687   3.010  13.359  0.0867  0.3067  0.2364
  219DOPC   C1B 2761  11.080   1.962  13.885 -0.0125 -0.0735  0.4004
  219DOPC   D2B 2762  11.037   2.023  13.493  0.1051  0.2023  0.3942
  219DOPC   C3B 2763  11.273   2.255  13.214  0.0500 -0.1534 -0.3973
  219DOPC   C4B 2764  11.462   2.556  13.204 -0.3316 -0.0383  0.0526
  220DOPC   NC3 2765   0.595   5.483  14.575 -0.1300 -0.0170 -0.1588
  220DOPC   PO4 2766   0.701   5.250  14.061  0.0338 -0.2297  0.1843
  220DOPC   GL1 2767   0.737   5.139  13.628 -0.1006  0.1121  0.0527
  220DOPC   GL2 2768   0.711   4.818  13.573  0.0987  0.2535 -0.3484
  220DOPC   C1A 2769   0.724   5.274  13.239  0.1484  0.0234 -0.0696
  220DOPC   D2A 2770   0.399   5.466  13.038  0.0737 -0.3910 -0.2575
  220DOPC   C3A 2771  -0.033   5.436  13.151 -0.3792  0.0005  0.0093
  220DOPC   C4A 2772  -0.444   5.392  13.001  0.1893 -0.1824 -0.0697
  220DOPC   C1B 2773   0.647   4.397  13.377  0.3852  0.2614 -0.2751
  220DOPC   D2B 2774   0.703   4.011  13.088  0.2313 -0.0018 -0.0529
  220DOPC   C3B 2775   0.448   3.594  12.913  0.0630  0.1910  0.0714
  220DOPC   C4B 2776   0.104   3.377  12.807 -0.4234 -0.0137  0.3204
  221DOPC   NC3 2777   8.998   8.086  14.223 -0.0634  0.0127 -0.0454
  221DOPC   PO4 2778   8.994   8.502  14.091  0.1970 -0.1428 -0.1653
  221DOPC   GL1 2779   9.149   8.706  13.697  0.4000 -0.0890  0.0225
  221DOPC   GL2 2780   9.429   8.583  13.759  0.0171 -0.0549 -0.1890
  221DOPC   C1A 2781   9.079   8.935  13.388  0.0690  0.0246  0.2385
  221DOPC   D2A 2782   9.242   9.039  12.988 -0.0492 -0.1282 -0.2998
  221DOPC   C3A 2783   8.809   9.115  12.805 -0.1115  0.0639  0.1683
  221DOPC   C4A 2784   8.595   9.170  12.355 -0.1601  0.1400  0.0658
  221DOPC   C1B 2785   9.883   8.507  13.665  0.1057  0.2579  0.1200
  221DOPC   D2B 2786  10.131   8.468  13.267 -0.2265  0.2624 -0.1844
  221DOPC   C3B 2787   9.830   8.498  12.886 -0.2400  0.1401  0.0940
  221DOPC   C4B 2788   9.565   8.366  12.571  0.0652  0.4755  0.1555
  222DOPC   NC3 2789   6.851   8.031  13.908  0.0521  0.2062 -0.1279
  222DOPC   PO4 2790   6.605   8.377  13.793  0.2380  0.2498 -0.1115
  222DOPC   GL1 2791   6.633   8.545  13.335  0.0158  0.2466 -0.1968
  222DOPC   GL2 2792   6.315   8.581  13.279  0.0944  0.0400  0.2760
  222DOPC   C1A 2793   6.584   8.589  12.846 -0.2602  0.2978  0.0378
  222DOPC   D2A 2794   6.327   8.842  12.560 -0.1034  0.0927 -0.2319
  222DOPC   C3A 2795   6.346   8.845  12.072 -0.1234  0.0433  0.0344
  222DOPC   C4A 2796   6.393   8.408  11.816  0.2118  0.1180  0.2339
  222DOPC   C1B 2797   6.146   8.332  12.981 -0.1430 -0.0483  0.2558
  222DOPC   D2B 2798   6.109   8.317  12.562 -0.4535  0.1248 -0.1538
  222DOPC   C3B 2799   5.890   8.710  12.387 -0.2371  0.0981  0.3170
  222DOPC   C4B 2800   5.924   9.084  12.261  0.0433  0.0130 -0.2550
  223DOPC   NC3 2801   0.874  10.468  14.061 -0.0059  0.0862  0.2121
  223DOPC   PO4 2802   1.027  10.982  14.100  0.0575  0.0680 -0.1679
  223DOPC   GL1 2803   1.024  10.921  13.609 -0.2516 -0.1245 -0.0106
  223DOPC   GL2 2804   0.937  10.612  13.545  0.0673  0.1351  0.1111
  223DOPC   C1A 2805   0.917  10.902  13.147  0.1791  0.0295 -0.2104
  223DOPC   D2A 2806   0.660  11.041  12.940  0.0309 -0.0152 -0.2890
  223DOPC   C3A 2807   0.315  10.824  12.841 -0.2434  0.0404  0.0992
  223DOPC   C4A 2808  -0.024  10.687  13.135 -0.3836 -0.2519  0.3137
  223DOPC   C1B 2809   0.832  10.294  13.242 -0.3059 -0.2160  0.0272
  223DOPC   D2B 2810   0.857   9.975  12.987  0.2915  0.1128 -0.1583
  223DOPC   C3B 2811   0.488   9.654  12.931 -0.2078  0.2228 -0.2125
  223DOPC   C4B 2812   0.274   9.244  12.851 -0.1911  0.1566  0.3820
  224DOPC   NC3 2813   2.119   4.238  13.978  0.0284  0.5018  0.3106
  224DOPC   PO4 2814   1.917   3.888  13.732  0.1337 -0.1900  0.0148
  224DOPC   GL1 2815   1.629   3.953  13.315 -0.4251 -0.0420 -0.1233
  224DOPC   GL2 2816   1.460   3.983  13.519  0.4214 -0.5009  0.5193
  224DOPC   C1A 2817   1.461   4.121  12.931 -0.0829  0.0524 -0.1779
  224DOPC   D2A 2818   1.444   4.345  12.469 -0.2925  0.1193  0.0132
  224DOPC   C3A 2819   1.161   4.605  12.509 -0.3184  0.1199 -0.0996
  224DOPC   C4A 2820   0.702   4.714  12.293  0.3629  0.0225 -0.0482
  224DOPC   C1B 2821   1.100   3.922  13.278  0.1743  0.0398 -0.0578
  224DOPC   D2B 2822   0.854   3.553  13.324 -0.1376  0.0445  0.2730
  224DOPC   C3B 2823   0.967   3.161  13.020 -0.1279  0.3100  0.1678
  224DOPC   C4B 2824   0.517   3.021  12.646 -0.0665 -0.1446 -0.0742
  225DOPC   NC3 2825   7.018   5.981  13.472 -0.0606  0.0151  0.3419
  225DOPC   PO4 2826   7.379   6.045  13.282  0.0077 -0.1191 -0.0682
  225DOPC   GL1 2827   7.393   6.361  13.110  0.0918  0.2508  0.0872
  225DOPC   GL2 2828   7.444   6.330  12.811 -0.0689  0.0683  0.0439
  225DOPC   C1A 2829   7.304   6.763  12.995  0.1126  0.3810 -0.0055
  225DOPC   D2A 2830   7.241   7.083  12.661  0.3101  0.0891  0.0216
  225DOPC   C3A 2831   7.284   7.563  12.624  0.2064  0.3064  0.1385
  225DOPC   C4A 2832   7.630   7.738  12.892  0.0598  0.1426  0.1423
  225DOPC   C1B 2833   7.526   6.445  12.471  0.0613  0.1939  0.1326
  225DOPC   D2B 2834   7.586   6.423  12.073 -0.1475 -0.0752 -0.0032
  225DOPC   C3B 2835   7.441   6.743  11.827  0.0795  0.0511 -0.1930
  225DOPC   C4B 2836   7.566   7.247  11.910  0.2238  0.1579  0.1421
  226DOPC   NC3 2837  10.422   1.740  14.856 -0.1993 -0.1163 -0.0285
  226DOPC   PO4 2838  10.828   1.632  15.117  0.2067  0.1117 -0.0213
  226DOPC   GL1 2839  10.815   1.619  14.551  0.2094 -0.1122 -0.3552
  226DOPC   GL2 2840  10.577   1.489  14.398  0.0974 -0.1673  0.2191
  226DOPC   C1A 2841  10.970   1.460  14.193 -0.0901  0.1951  0.2325
  226DOPC   D2A 2842  10.824   1.296  13.766  0.2652  0.0484  0.0244
  226DOPC   C3A 2843  10.969   0.913  13.569  0.1984  0.1180 -0.0911
  226DOPC   C4A 2844  10.844   0.474  13.559  0.0121 -0.0165  0.0557
  226DOPC   C1B 2845  10.490   1.923  14.161 -0.0481 -0.1671  0.4593
  226DOPC   D2B 2846  10.607   2.182  13.888 -0.0151 -0.0804  0.2237
  226DOPC   C3B 2847  10.458   2.102  13.495  0.0773  0.0714 -0.1595
  226DOPC   C4B 2848  10.033   1.872  13.387 -0.1161  0.0739  0.1498
  227DOPC   NC3 2849  12.113   2.440  14.806 -0.3298 -0.1757  0.4597
  227DOPC   PO4 2850  12.114   2.042  14.522 -0.4111 -0.0019  0.2057
  227DOPC   GL1 2851  12.106   1.833  14.188 -0.2036 -0.2386  0.5385
  227DOPC   GL2 2852  12.395   1.966  13.978 -0.0555 -0.1123  0.1323
  227DOPC   C1A 2853  12.036   1.680  13.817  0.0038  0.0095  0.0285
  227DOPC   D2A 2854  12.095   1.682  13.456 -0.0201  0.0334  0.1152
  227DOPC   C3A 2855  11.925   1.985  13.118  0.0208  0.1189  0.1185
  227DOPC   C4A 2856  11.806   2.017  12.748 -0.0335  0.4264  0.3373
  227DOPC   C1B 2857  12.098   2.162  13.650  0.3166  0.0310  0.1166
  227DOPC   D2B 2858  11.959   2.591  13.398  0.1931  0.0293  0.1332
  227DOPC   C3B 2859  11.979   2.536  12.989 -0.0056 -0.2722  0.1724
  227DOPC   C4B 2860  11.695   2.531  12.727  0.0564 -0.2367  0.0077
  228DOPC   NC3 2861   5.072   1.925  14.171 -0.2479 -0.0198 -0.3926
  228DOPC   PO4 2862   4.976   2.226  13.743  0.2084 -0.0182  0.0429
  228DOPC   GL1 2863   4.961   2.244  13.386 -0.0635 -0.2011  0.2092
  228DOPC   GL2 2864   4.929   2.528  13.166  0.3316 -0.0105  0.0772
  228DOPC   C1A 2865   4.807   1.914  13.160  0.0713  0.0872  0.0099
  228DOPC   D2A 2866   5.103   1.700  12.853 -0.3931  0.1381 -0.2116
  228DOPC   C3A 2867   4.982   1.723  12.446  0.1302 -0.2249  0.0057
  228DOPC   C4A 2868   4.857   2.053  12.196 -0.0030  0.0293 -0.3964
  228DOPC   C1B 2869   4.641   2.725  12.815  0.0164  0.2857 -0.0627
  228DOPC   D2B 2870   4.510   2.507  12.410  0.0513 -0.3792  0.0243
  228DOPC   C3B 2871   4.362   2.111  12.454  0.2134 -0.1581  0.2388
  228DOPC   C4B 2872   4.506   1.701  12.363 -0.0155 -0.0305  0.2984
  229DOPC   NC3 2873   6.579   6.786  13.698 -0.3267 -0.1054  0.2052
  229DOPC   PO4 2874   6.931   6.471  13.496 -0.1405  0.1870 -0.1711
  229DOPC   GL1 2875   6.758   6.694  13.126  0.2304  0.0619 -0.1509
  229DOPC   GL2 2876   6.460   6.971  13.224 -0.1422 -0.1936  0.0661
  229DOPC   C1A 2877   6.755   6.807  12.768  0.1589 -0.2076 -0.0533
  229DOPC   D2A 2878   7.009   6.548  12.491  0.1330 -0.1558  0.0644
  229DOPC   C3A 2879   7.064   6.520  12.090  0.0373 -0.0491 -0.0356
  229DOPC   C4A 2880   7.134   6.402  11.609 -0.0823  0.3513  0.0276
  229DOPC   C1B 2881   6.329   7.060  12.838  0.1871 -0.1510  0.0267
  229DOPC   D2B 2882   6.328   7.087  12.505 -0.1026  0.0451  0.0467
  229DOPC   C3B 2883   6.204   7.273  12.250  0.0117  0.0050 -0.1278
  229DOPC   C4B 2884   6.184   7.286  11.871 -0.0106  0.1840  0.1229
  230DOPC   NC3 2885  11.486   9.869  14.460  0.0772 -0.1413  0.0679
  230DOPC   PO4 2886  11.861  10.118  14.347 -0.1424 -0.0214  0.1376
  230DOPC   GL1 2887  11.706  10.005  13.914  0.0431 -0.1845  0.2281
  230DOPC   GL2 2888  11.967   9.923  13.758 -0.0944  0.2227  0.0204
  230DOPC   C1A 2889  11.501  10.039  13.610 -0.3219 -0.2040 -0.3932
  230DOPC   D2A 2890  11.160   9.841  13.433 -0.0668 -0.1625  0.0138
  230DOPC   C3A 2891  11.175   9.498  13.097  0.1437 -0.2588 -0.3942
  230DOPC   C4A 2892  11.069   9.117  12.956  0.3246  0.2027 -0.4187
  230DOPC   C1B 2893  11.956   9.902  13.401 -0.0287 -0.0830 -0.2644
  230DOPC   D2B 2894  12.392   9.760  13.205  0.0650  0.1844  0.1126
  230DOPC   C3B 2895  12.588   9.392  13.324  0.1754 -0.0265  0.1550
  230DOPC   C4B 2896  13.039   9.348  13.253 -0.2233  0.3653  0.3477
  231DOPC   NC3 2897   1.779   5.715  14.173 -0.0296 -0.0925 -0.1072
  231DOPC   PO4 2898   1.409   5.517  13.964  0.2155 -0.1784  0.1631
  231DOPC   GL1 2899   1.136   5.736  13.719  0.2843 -0.0883  0.0069
  231DOPC   GL2 2900   0.948   5.568  13.671 -0.1964 -0.2235 -0.0370
  231DOPC   C1A 2901   1.114   6.052  13.393 -0.2007  0.0366 -0.0943
  231DOPC   D2A 2902   1.176   6.112  12.935 -0.1156 -0.0613  0.0864
  231DOPC   C3A 2903   1.487   5.879  12.750  0.0141 -0.1044 -0.0809
  231DOPC   C4A 2904   1.412   5.467  12.633 -0.1302  0.0915  0.0410
  231DOPC   C1B 2905   0.685   5.811  13.311  0.2133 -0.3174 -0.0343
  231DOPC   D2B 2906   0.268   5.946  13.357  0.0995  0.0660 -0.2456
  231DOPC   C3B 2907   0.147   6.068  12.967 -0.0174 -0.0318  0.0109
  231DOPC   C4B 2908   0.123   6.090  12.524  0.0326  0.0951 -0.2345
  232DOPC   NC3 2909   8.327   0.632  14.346 -0.1712  0.0448 -0.2533
  232DOPC   PO4 2910   8.360   1.012  14.517 -0.1389  0.1983  0.3996
  232DOPC   GL1 2911   8.560   1.067  14.154 -0.3123  0.2799 -0.1040
  232DOPC   GL2 2912   8.869   0.779  14.043 -0.3968  0.3775 -0.0050
  232DOPC   C1A 2913   8.865   1.243  13.862  0.1313 -0.1146  0.0023
  232DOPC   D2A 2914   8.715   1.353  13.484  0.1828  0.1147  0.2217
  232DOPC   C3A 2915   8.919   1.133  13.239  0.0547  0.1355  0.5091
  232DOPC   C4A 2916   9.115   0.694  13.047 -0.0850  0.1674 -0.1183
  232DOPC   C1B 2917   8.634   0.776  13.655 -0.3386 -0.1530 -0.1968
  232DOPC   D2B 2918   8.443   0.540  13.300  0.0752 -0.1769 -0.4142
  232DOPC   C3B 2919   8.653   0.534  12.889  0.0404 -0.1373  0.1377
  232DOPC   C4B 2920   8.872   0.676  12.543 -0.1353 -0.0508 -0.0161
  233DOPC   NC3 2921   0.161  10.296  14.380  0.1508  0.0762  0.0032
  233DOPC   PO4 2922   0.435  10.214  14.096 -0.1185 -0.0128  0.0778
  233DOPC   GL1 2923   0.385  10.360  13.738 -0.1103 -0.2951  0.2994
  233DOPC   GL2 2924   0.173  10.634  13.582 -0.0388 -0.1255  0.0428
  233DOPC   C1A 2925   0.106  10.185  13.434 -0.1074 -0.2708  0.1747
  233DOPC   D2A 2926  -0.201  10.263  13.068  0.2609 -0.1434  0.1829
  233DOPC   C3A 2927  -0.147   9.933  12.744  0.2043 -0.0282 -0.0622
  233DOPC   C4A 2928   0.147   9.675  12.535  0.1207  0.0608  0.1545
  233DOPC   C1B 2929   0.469  10.606  13.304  0.1863 -0.0997 -0.1124
  233DOPC   D2B 2930   0.359  10.206  12.956 -0.3749 -0.0726 -0.1383
  233DOPC   C3B 2931   0.055  10.399  12.625 -0.0417  0.0261 -0.4569
  233DOPC   C4B 2932  -0.323  10.447  12.370  0.1206  0.1254 -0.2712
  234DOPC   NC3 2933   9.883  10.070  14.329 -0.0624  0.0940 -0.2436
  234DOPC   PO4 2934  10.012   9.673  14.389 -0.0176 -0.3197 -0.0603
  234DOPC   GL1 2935  10.218   9.463  14.042  0.2054  0.1062  0.1017
  234DOPC   GL2 2936  10.614   9.500  14.109 -0.2403 -0.2535  0.6333
  234DOPC   C1A 2937  10.350   9.532  13.585  0.1033  0.0990 -0.0405
  234DOPC   D2A 2938  10.678   9.703  13.317 -0.1180  0.1179  0.4189
  234DOPC   C3A 2939  10.570   9.847  12.914  0.3067  0.2011 -0.1471
  234DOPC   C4A 2940  10.177   9.749  12.664 -0.0693  0.1516  0.1203
  234DOPC   C1B 2941  10.896   9.028  13.992 -0.0219 -0.0135  0.1256
  234DOPC   D2B 2942  10.897   8.748  13.658 -0.0105  0.1634  0.0150
  234DOPC   C3B 2943  11.189   8.712  13.394 -0.0548  0.1150  0.1645
  234DOPC   C4B 2944  11.305   8.582  12.926  0.1586  0.2488 -0.0143
  235DOPC   NC3 2945   3.520   2.533  13.699 -0.1180  0.1328 -0.1842
  235DOPC   PO4 2946   3.534   2.979  13.645 -0.1602 -0.3032 -0.0118
  235DOPC   GL1 2947   3.290   3.063  13.349 -0.0434  0.1401  0.2057
  235DOPC   GL2 2948   3.464   2.812  13.161  0.0358 -0.0355 -0.2245
  235DOPC   C1A 2949   3.076   3.208  12.953  0.2685  0.2791 -0.2053
  235DOPC   D2A 2950   3.151   3.336  12.567  0.0067 -0.1222  0.3168
  235DOPC   C3A 2951   2.845   3.281  12.248  0.0905  0.0209  0.3510
  235DOPC   C4A 2952   2.995   3.296  11.860  0.0528 -0.1433  0.1879
  235DOPC   C1B 2953   3.623   2.597  12.821 -0.2035 -0.3152 -0.4518
  235DOPC   D2B 2954   3.549   2.609  12.390  0.0407  0.0789  0.4552
  235DOPC   C3B 2955   3.329   2.933  12.186 -0.4316  0.3446  0.0161
  235DOPC   C4B 2956   3.447   3.297  12.038  0.0582  0.0740 -0.1174
  236DOPC   NC3 2957   6.252   6.391  13.483 -0.0050 -0.1177 -0.0041
  236DOPC   PO4 2958   6.103   6.030  13.680  0.0736  0.1961 -0.0012
  236DOPC   GL1 2959   6.038   6.082  13.144  0.0024 -0.2386  0.1640
  236DOPC   GL2 2960   6.368   6.104  13.057 -0.0527  0.2180 -0.1455
  236DOPC   C1A 2961   5.733   6.180  12.807 -0.1964 -0.0143  0.4352
  236DOPC   D2A 2962   5.711   6.410  12.429  0.0668 -0.6220 -0.1059
  236DOPC   C3A 2963   5.285   6.496  12.180 -0.0428 -0.5292  0.2041
  236DOPC   C4A 2964   4.922   6.457  11.938  0.0644 -0.1506  0.0202
  236DOPC   C1B 2965   6.177   6.158  12.627 -0.1881 -0.0141 -0.1208
  236DOPC   D2B 2966   6.125   6.325  12.157  0.2373 -0.2776 -0.0970
  236DOPC   C3B 2967   6.247   6.260  11.776 -0.3059  0.0726 -0.2819
  236DOPC   C4B 2968   6.670   6.489  11.758 -0.1040  0.2632  0.2711
  237DOPC   NC3 2969   5.487  12.118  14.073  0.0894 -0.1804  0.2588
  237DOPC   PO4 2970   5.898  12.174  13.904  0.0813  0.0591 -0.0428
  237DOPC   GL1 2971   6.023  11.986  13.652  0.1091  0.2043  0.2370
  237DOPC   GL2 2972   6.018  11.701  13.557  0.0940  0.0373  0.0624
  237DOPC   C1A 2973   5.948  11.895  13.119  0.0603 -0.0175 -0.1928
  237DOPC   D2A 2974   6.013  12.043  12.665  0.2075  0.3866  0.0300
  237DOPC   C3A 2975   6.487  11.954  12.509  0.0385  0.0583  0.1923
  237DOPC   C4A 2976   6.964  12.045  12.501  0.1059 -0.2750 -0.1549
  237DOPC   C1B 2977   6.352  11.571  13.261 -0.0782 -0.1497 -0.0007
  237DOPC   D2B 2978   6.405  11.374  12.884  0.2570 -0.0124 -0.0563
  237DOPC   C3B 2979   6.091  11.437  12.535 -0.0946 -0.2675  0.2021
  237DOPC   C4B 2980   5.972  11.233  12.206  0.0467 -0.0186  0.2372
  238DOPC   NC3 2981  11.357  12.004  10.022  0.0096  0.1725 -0.1289
  238DOPC   PO4 2982  11.432  11.829  10.420 -0.1741  0.4720 -0.0577
  238DOPC   GL1 2983  11.556  11.948  10.864  0.0549 -0.0536  0.1529
  238DOPC   GL2 2984  11.172  11.991  10.948 -0.1434  0.3121 -0.0857
  238DOPC   C1A 2985  11.470  11.628  11.222  0.0624 -0.1589  0.0095
  238DOPC   D2A 2986  11.277  11.554  11.666  0.0184  0.1809  0.2047
  238DOPC   C3A 2987  11.141  11.979  11.951  0.2672  0.0100 -0.1485
  238DOPC   C4A 2988  10.858  12.335  12.178  0.1000  0.0393  0.0767
  238DOPC   C1B 2989  10.954  11.825  11.230  0.1717 -0.1691 -0.0115
  238DOPC   D2B 2990  10.626  12.009  11.482  0.1857  0.4195 -0.0723
  238DOPC   C3B 2991  10.507  11.890  11.906  0.1506 -0.2092 -0.1008
  238DOPC   C4B 2992  10.486  11.916  12.343  0.1124  0.0104  0.0031
  239DOPC   NC3 2993  11.778   5.622  10.370  0.0038  0.0981  0.1864
  239DOPC   PO4 2994  12.042   5.391  10.693 -0.1451 -0.0375  0.3505
  239DOPC   GL1 2995  12.201   5.406  11.129  0.3881 -0.1271 -0.1190
  239DOPC   GL2 2996  12.327   5.189  11.126 -0.0501 -0.2032 -0.1778
  239DOPC   C1A 2997  12.554   5.550  11.438 -0.1389 -0.1212  0.0456
  239DOPC   D2A 2998  12.702   5.495  11.821  0.0026 -0.1186  0.1291
  239DOPC   C3A 2999  12.625   5.719  12.171  0.0279  0.1415 -0.2198
  239DOPC   C4A 3000  12.466   5.595  12.562  0.0324  0.0075  0.0628
  239DOPC   C1B 3001  12.357   4.921  11.478 -0.2887  0.1753  0.1529
  239DOPC   D2B 3002  12.450   4.929  11.925  0.0830  0.1846 -0.0434
  239DOPC   C3B 3003  12.337   5.358  12.113 -0.3641 -0.2794  0.3177
  239DOPC   C4B 3004  12.082   5.842  12.184 -0.1736  0.0972  0.1373
  240DOPC   NC3 3005   8.473   9.905   9.693  0.2818  0.0222 -0.0380
  240DOPC   PO4 3006   8.310   9.838  10.108 -0.1929 -0.1216 -0.0828
  240DOPC   GL1 3007   8.075   9.851  10.576 -0.4770 -0.1256 -0.2232
  240DOPC   GL2 3008   7.822   9.712  10.724  0.0882  0.1893  0.1110
  240DOPC   C1A 3009   8.100   9.847  11.087  0.1914  0.0670 -0.0325
  240DOPC   D2A 3010   8.017   9.960  11.536 -0.1339  0.2465  0.1542
  240DOPC   C3A 3011   8.349   9.647  11.703  0.0725  0.2876 -0.3012
  240DOPC   C4A 3012   8.236   9.347  11.891 -0.1891  0.3517  0.1801
  240DOPC   C1B 3013   7.607   9.746  11.189  0.1009 -0.1326  0.2649
  240DOPC   D2B 3014   7.558   9.883  11.590 -0.0030  0.0299  0.2331
  240DOPC   C3B 3015   7.571   9.659  12.072  0.1734  0.1313 -0.3663
  240DOPC   C4B 3016   7.365   9.827  12.443  0.1204 -0.0278 -0.1557
  241DOPC   NC3 3017   6.352  11.402   9.853 -0.0670  0.0485 -0.2020
  241DOPC   PO4 3018   6.446  11.151  10.239  0.0418 -0.1446  0.0733
  241DOPC   GL1 3019   6.812  11.266  10.447  0.3054  0.1306  0.1673
  241DOPC   GL2 3020   6.655  11.309  10.642  0.1898  0.0419 -0.1551
  241DOPC   C1A 3021   7.110  11.214  10.855 -0.2710  0.1052 -0.0944
  241DOPC   D2A 3022   6.972  11.267  11.308 -0.0554 -0.2574 -0.0872
  241DOPC   C3A 3023   6.595  11.003  11.456 -0.0190  0.0741 -0.0794
  241DOPC   C4A 3024   6.340  11.104  11.892 -0.2808 -0.0824 -0.0960
  241DOPC   C1B 3025   6.471  11.280  10.995 -0.2614 -0.0045 -0.2270
  241DOPC   D2B 3026   6.080  11.166  11.236  0.1248  0.1981  0.2576
  241DOPC   C3B 3027   5.733  10.995  11.083 -0.0103  0.1685  0.6234
  241DOPC   C4B 3028   5.677  10.578  11.007 -0.0776 -0.2036  0.2247
  242DOPC   NC3 3029  10.373  11.912  10.701  0.1828  0.0922  0.1712
  242DOPC   PO4 3030  10.190  12.341  10.594 -0.1494 -0.1261  0.0039
  242DOPC   GL1 3031  10.043  12.365  10.988 -0.2279 -0.1414 -0.0544
  242DOPC   GL2 3032   9.738  12.396  11.160  0.2351 -0.0367  0.1394
  242DOPC   C1A 3033  10.265  12.369  11.351  0.0911 -0.0576  0.0529
  242DOPC   D2A 3034  10.466  12.384  11.835  0.1994 -0.0037  0.1987
  242DOPC   C3A 3035  10.306  12.533  12.295 -0.0676 -0.0521 -0.2727
  242DOPC   C4A 3036  10.252  12.232  12.701 -0.0307  0.0384  0.1442
  242DOPC   C1B 3037   9.624  12.295  11.533  0.1538 -0.2734  0.2385
  242DOPC   D2B 3038   9.355  11.952  11.689  0.0404 -0.0199  0.0750
  242DOPC   C3B 3039   9.190  11.775  12.005 -0.1175 -0.1592 -0.3001
  242DOPC   C4B 3040   9.044  11.417  12.051 -0.4963 -0.2014  0.0208
  243DOPC   NC3 3041   0.837   7.630  10.519 -0.1055 -0.5196  0.2244
  243DOPC   PO4 3042   0.436   7.372  10.606 -0.1678  0.2089  0.1370
  243DOPC   GL1 3043   0.601   7.426  11.037 -0.1227 -0.0269  0.1725
  243DOPC   GL2 3044   0.940   7.461  10.953 -0.3778  0.0635  0.1328
  243DOPC   C1A 3045   0.544   7.322  11.484 -0.0755 -0.1546  0.0490
  243DOPC   D2A 3046   0.493   7.044  11.831 -0.0743  0.1174  0.0114
  243DOPC   C3A 3047   0.632   6.983  12.281  0.2686 -0.1226  0.2901
  243DOPC   C4A 3048   1.036   7.019  12.485 -0.1240  0.3511  0.0321
  243DOPC   C1B 3049   1.060   7.512  11.441  0.0436  0.4052 -0.3439
  243DOPC   D2B 3050   0.925   7.485  11.887 -0.1855 -0.1689 -0.0811
  243DOPC   C3B 3051   0.868   7.528  12.287  0.0743  0.3114  0.1044
  243DOPC   C4B 3052   0.784   7.351  12.756 -0.1400 -0.2188 -0.0821
  244DOPC   NC3 3053   0.774   2.806  14.943 -0.3529  0.2048 -0.2330
  244DOPC   PO4 3054   0.955   2.359  14.700 -0.0407  0.0480 -0.2123
  244DOPC   GL1 3055   0.789   2.333  14.299  0.2954  0.0763  0.1755
  244DOPC   GL2 3056   1.116   2.451  14.122  0.0172  0.3123 -0.0189
  244DOPC   C1A 3057   0.665   2.135  13.907 -0.1086 -0.1922  0.1498
  244DOPC   D2A 3058   0.975   1.906  13.552 -0.1927  0.0382  0.3365
  244DOPC   C3A 3059   0.760   1.599  13.229 -0.0621 -0.0099 -0.1285
  244DOPC   C4A 3060   0.418   1.293  13.021 -0.1446 -0.2526 -0.0385
  244DOPC   C1B 3061   1.001   2.445  13.678 -0.0163 -0.1000 -0.1425
  244DOPC   D2B 3062   0.913   2.285  13.280 -0.2978 -0.0810  0.4030
  244DOPC   C3B 3063   0.512   2.177  13.126  0.2416 -0.3258  0.4035
  244DOPC   C4B 3064   0.107   1.906  13.143 -0.3498  0.0298 -0.0120
  245DOPC   NC3 3065  10.758   3.709  11.201  0.0757  0.1124  0.3114
  245DOPC   PO4 3066  10.850   3.290  11.403 -0.0355 -0.1226 -0.0049
  245DOPC   GL1 3067  10.884   3.498  11.852 -0.0374  0.0364  0.3437
  245DOPC   GL2 3068  11.138   3.517  11.850  0.0854 -0.1712 -0.2313
  245DOPC   C1A 3069  10.561   3.434  12.113 -0.1197 -0.1579  0.4832
  245DOPC   D2A 3070  10.277   3.770  12.161  0.1819  0.2078 -0.0720
  245DOPC   C3A 3071   9.876   3.591  12.453  0.0023 -0.1240 -0.1577
  245DOPC   C4A 3072   9.566   3.259  12.687 -0.3868  0.1705 -0.1290
  245DOPC   C1B 3073  11.261   3.529  12.304 -0.1793 -0.2017 -0.1267
  245DOPC   D2B 3074  11.232   3.534  12.795  0.0868  0.2261 -0.1323
  245DOPC   C3B 3075  10.753   3.487  12.925 -0.2396 -0.2075 -0.1437
  245DOPC   C4B 3076  10.482   3.178  12.960 -0.1926 -0.2010  0.2912
  246DOPC   NC3 3077   4.075   5.768   9.646  0.1015 -0.0428 -0.0533
  246DOPC   PO4 3078   4.045   5.995   9.937  0.1288 -0.2034 -0.1561
  246DOPC   GL1 3079   4.074   6.115  10.407 -0.2306  0.0772 -0.0298
  246DOPC   GL2 3080   3.781   6.278  10.371  0.0696  0.2116  0.0681
  246DOPC   C1A 3081   4.030   6.298  10.813 -0.0579  0.2089 -0.0734
  246DOPC   D2A 3082   4.217   6.353  11.143 -0.0541  0.1337 -0.2480
  246DOPC   C3A 3083   4.316   6.703  11.306 -0.1220 -0.3282  0.1592
  246DOPC   C4A 3084   4.499   6.776  11.739 -0.1233  0.1884  0.0902
  246DOPC   C1B 3085   3.586   6.527  10.694 -0.0305 -0.1205  0.0751
  246DOPC   D2B 3086   3.511   6.993  10.929  0.0242 -0.2470 -0.0967
  246DOPC   C3B 3087   3.416   7.043  11.347  0.1458  0.0483 -0.1523
  246DOPC   C4B 3088   2.955   6.940  11.521 -0.3814 -0.1179  0.0194
  247DOPC   NC3 3089   4.508   2.491   9.777  0.0402 -0.1660  0.1732
  247DOPC   PO4 3090   4.218   2.510  10.070  0.0798 -0.4592  0.2928
  247DOPC   GL1 3091   4.275   2.547  10.519 -0.0061  0.0239 -0.0333
  247DOPC   GL2 3092   3.942   2.638  10.717 -0.1081 -0.1927  0.1242
  247DOPC   C1A 3093   4.303   2.555  11.011  0.0940  0.0582  0.2729
  247DOPC   D2A 3094   4.436   2.733  11.454 -0.1934  0.1637 -0.2749
  247DOPC   C3A 3095   4.901   2.630  11.566  0.0892 -0.2933  0.1597
  247DOPC   C4A 3096   4.974   2.491  11.967  0.3744  0.0435 -0.0404
  247DOPC   C1B 3097   3.706   2.618  11.084 -0.0144 -0.3811 -0.0034
  247DOPC   D2B 3098   3.538   2.456  11.418 -0.1159  0.0451 -0.0203
  247DOPC   C3B 3099   3.642   2.552  11.890 -0.0118 -0.0260  0.0731
  247DOPC   C4B 3100   4.001   2.407  12.214 -0.2431  0.0657 -0.1900
  248DOPC   NC3 3101   1.453   7.552  10.871  0.0436 -0.0203 -0.1630
  248DOPC   PO4 3102   1.283   7.850  10.774 -0.0476  0.1132 -0.1661
  248DOPC   GL1 3103   1.376   7.865  11.275 -0.1724  0.0441  0.1120
  248DOPC   GL2 3104   1.168   8.287  11.349  0.0651 -0.2061  0.1417
  248DOPC   C1A 3105   1.443   7.659  11.727 -0.1092  0.1471 -0.0899
  248DOPC   D2A 3106   1.395   7.539  12.160  0.0698  0.1213  0.0031
  248DOPC   C3A 3107   1.687   7.801  12.596  0.0559 -0.2922  0.1318
  248DOPC   C4A 3108   2.169   7.824  12.774  0.1181 -0.0776 -0.0041
  248DOPC   C1B 3109   1.438   8.136  11.709 -0.0603 -0.1922  0.2283
  248DOPC   D2B 3110   1.439   8.129  12.209  0.0010  0.1979 -0.2739
  248DOPC   C3B 3111   1.198   7.846  12.526 -0.0805  0.1767  0.0196
  248DOPC   C4B 3112   0.780   7.907  12.586  0.0949  0.0704 -0.0869
  249DOPC   NC3 3113  12.131   7.896  10.921  0.0501 -0.1215 -0.2377
  249DOPC   PO4 3114  12.372   7.495  10.927  0.2630  0.0758  0.0377
  249DOPC   GL1 3115  12.360   7.425  11.358  0.2715  0.1684  0.0658
  249DOPC   GL2 3116  12.012   7.652  11.361 -0.0719  0.3127 -0.2035
  249DOPC   C1A 3117  12.314   7.151  11.688  0.1061  0.1370  0.1330
  249DOPC   D2A 3118  12.200   7.332  12.119 -0.0167 -0.0614 -0.0544
  249DOPC   C3A 3119  12.187   7.852  12.234  0.1339 -0.1067 -0.1192
  249DOPC   C4A 3120  12.301   8.233  11.976  0.0639 -0.1743  0.1486
  249DOPC   C1B 3121  12.310   7.742  11.740  0.0287  0.0341 -0.0531
  249DOPC   D2B 3122  12.700   7.533  12.001 -0.3869 -0.1359 -0.0996
  249DOPC   C3B 3123  12.640   7.463  12.409  0.0611 -0.0248  0.0792
  249DOPC   C4B 3124  12.542   7.359  12.762 -0.1363 -0.2299 -0.0622
  250DOPC   NC3 3125   7.379   0.264  10.438  0.1286 -0.2362  0.0703
  250DOPC   PO4 3126   6.943   0.282  10.358  0.2009  0.3970  0.0830
  250DOPC   GL1 3127   7.057   0.414  10.831 -0.3111 -0.0604  0.0363
  250DOPC   GL2 3128   7.091   0.714  10.868 -0.0074 -0.1161  0.1548
  250DOPC   C1A 3129   7.232   0.408  11.230 -0.2159 -0.3202 -0.2357
  250DOPC   D2A 3130   7.354   0.272  11.624  0.0268 -0.1143 -0.0168
  250DOPC   C3A 3131   7.541   0.606  11.839 -0.0095  0.1200 -0.2447
  250DOPC   C4A 3132   7.648   1.078  11.951 -0.2172 -0.3592  0.2230
  250DOPC   C1B 3133   7.059   0.911  11.290  0.2151  0.0053 -0.0309
  250DOPC   D2B 3134   7.162   1.271  11.505  0.0978  0.0730  0.2553
  250DOPC   C3B 3135   7.053   1.371  11.937  0.1712 -0.1647 -0.0064
  250DOPC   C4B 3136   6.854   1.116  12.195  0.1781 -0.0392  0.3075
  251DOPC   NC3 3137   8.172   3.105  10.434  0.1134 -0.0022  0.2696
  251DOPC   PO4 3138   8.030   2.709  10.247 -0.4486  0.1124 -0.0476
  251DOPC   GL1 3139   7.708   2.543  10.474  0.1149  0.6027 -0.0515
  251DOPC   GL2 3140   7.342   2.631  10.514  0.1206  0.0563  0.2072
  251DOPC   C1A 3141   7.581   2.184  10.691  0.0127  0.0448  0.0808
  251DOPC   D2A 3142   7.159   2.136  10.748  0.1401  0.0888 -0.0701
  251DOPC   C3A 3143   7.089   1.972  11.250 -0.2274  0.0687  0.3373
  251DOPC   C4A 3144   7.164   1.815  11.623 -0.0252 -0.0554  0.0623
  251DOPC   C1B 3145   7.329   2.547  10.994 -0.5218  0.0032 -0.0866
  251DOPC   D2B 3146   7.463   2.315  11.312  0.3841 -0.1581 -0.2450
  251DOPC   C3B 3147   7.652   1.948  11.113  0.2306 -0.2038  0.3969
  251DOPC   C4B 3148   7.541   1.505  11.063  0.1059 -0.2237 -0.2553
  252DOPC   NC3 3149   0.706   9.844  10.320 -0.0238 -0.2723 -0.0441
  252DOPC   PO4 3150   0.348   9.935  10.518 -0.0368 -0.0667  0.0839
  252DOPC   GL1 3151   0.550   9.698  10.857  0.1192  0.3131 -0.0793
  252DOPC   GL2 3152   0.312   9.766  11.044 -0.1514  0.0298 -0.3951
  252DOPC   C1A 3153   0.719   9.903  11.211  0.0799  0.0936  0.2188
  252DOPC   D2A 3154   0.832  10.349  11.344 -0.0985 -0.1581  0.2153
  252DOPC   C3A 3155   1.142  10.361  11.621 -0.1623  0.2741  0.3157
  252DOPC   C4A 3156   1.245  10.059  11.911 -0.1779 -0.1146 -0.1678
  252DOPC   C1B 3157   0.211  10.006  11.340 -0.0176  0.2809 -0.3356
  252DOPC   D2B 3158   0.281  10.182  11.767 -0.1602 -0.2000 -0.0780
  252DOPC   C3B 3159   0.050  10.136  12.140  0.2376 -0.1207 -0.2098
  252DOPC   C4B 3160  -0.394   9.908  12.335 -0.2232  0.3789 -0.3535
  253DOPC   NC3 3161   1.717   8.028  10.160 -0.2925  0.0933 -0.0876
  253DOPC   PO4 3162   2.125   8.136  10.351 -0.0909  0.0181  0.0753
  253DOPC   GL1 3163   2.255   8.046  10.789  0.4436 -0.2157  0.1434
  253DOPC   GL2 3164   2.124   8.317  11.052  0.2236  0.1828  0.5091
  253DOPC   C1A 3165   2.506   7.883  11.048  0.3192 -0.1527  0.1602
  253DOPC   D2A 3166   2.822   7.712  11.284  0.1288  0.2275 -0.0348
  253DOPC   C3A 3167   2.826   7.461  11.585  0.0653  0.2184 -0.1064
  253DOPC   C4A 3168   2.697   7.341  12.029  0.0087 -0.0042 -0.1381
  253DOPC   C1B 3169   2.305   8.217  11.448 -0.0267  0.2141 -0.3548
  253DOPC   D2B 3170   2.350   8.175  11.922  0.2232  0.0530 -0.0323
  253DOPC   C3B 3171   2.392   7.988  12.248 -0.0452 -0.0131  0.2146
  253DOPC   C4B 3172   2.314   7.628  12.289  0.0549 -0.1180 -0.2056
  254DOPC   NC3 3173   9.648   7.455  10.365  0.0916 -0.1328  0.2405
  254DOPC   PO4 3174   9.880   7.441  10.690  0.0562  0.2203 -0.2222
  254DOPC   GL1 3175   9.653   7.290  10.990  0.1108 -0.1346 -0.0303
  254DOPC   GL2 3176   9.778   7.154  11.145 -0.5033  0.1202  0.2471
  254DOPC   C1A 3177   9.403   7.379  11.402  0.0444  0.1336  0.1372
  254DOPC   D2A 3178   9.254   7.457  11.772  0.2632  0.2068  0.1606
  254DOPC   C3A 3179   9.442   7.439  12.092 -0.3224 -0.1882 -0.0875
  254DOPC   C4A 3180   9.626   7.091  12.210  0.3702 -0.2049  0.0180
  254DOPC   C1B 3181  10.158   7.150  11.436  0.2886 -0.2086  0.1331
  254DOPC   D2B 3182  10.376   7.190  11.844  0.0269 -0.0451  0.2359
  254DOPC   C3B 3183  10.202   6.988  12.105 -0.0749 -0.0892 -0.3123
  254DOPC   C4B 3184  10.016   6.714  12.209 -0.2099 -0.3447 -0.2162
  255DOPC   NC3 3185   6.479   1.331  10.220  0.1979  0.0754 -0.0214
  255DOPC   PO4 3186   6.195   1.624  10.111  0.1070  0.0779  0.0914
  255DOPC   GL1 3187   6.159   1.797  10.476  0.2412  0.0861  0.0615
  255DOPC   GL2 3188   6.118   1.984  10.824 -0.1027 -0.2108 -0.0370
  255DOPC   C1A 3189   6.271   1.502  10.908 -0.0731 -0.0664  0.1301
  255DOPC   D2A 3190   5.879   1.306  11.090 -0.0527  0.2445 -0.0744
  255DOPC   C3A 3191   5.879   1.461  11.495  0.0279  0.1206  0.1256
  255DOPC   C4A 3192   5.691   1.816  11.711  0.1486 -0.2462  0.1269
  255DOPC   C1B 3193   6.100   1.855  11.301 -0.0018 -0.1222 -0.1121
  255DOPC   D2B 3194   6.283   1.692  11.771 -0.0672  0.0471  0.4862
  255DOPC   C3B 3195   6.049   1.572  12.065 -0.0111  0.1485 -0.2015
  255DOPC   C4B 3196   5.521   1.378  11.950  0.1051  0.1116  0.4247
  256DOPC   NC3 3197   0.525   1.989  10.498 -0.0546 -0.0181 -0.3265
  256DOPC   PO4 3198   0.479   2.418  10.689  0.1552 -0.0046  0.2035
  256DOPC   GL1 3199   0.567   2.146  10.982  0.0985 -0.3291 -0.2431
  256DOPC   GL2 3200   0.424   2.177  11.160 -0.0088 -0.1668 -0.0245
  256DOPC   C1A 3201   0.786   1.969  11.516  0.0153 -0.0640  0.2384
  256DOPC   D2A 3202   1.148   1.838  11.852  0.1190 -0.0312 -0.1100
  256DOPC   C3A 3203   1.010   1.956  12.205 -0.1086 -0.0040  0.1652
  256DOPC   C4A 3204   0.898   2.457  12.316 -0.0693  0.1398 -0.1532
  256DOPC   C1B 3205   0.181   2.131  11.510 -0.0134  0.0631 -0.0685
  256DOPC   D2B 3206   0.098   2.198  11.942 -0.1180  0.0230 -0.2046
  256DOPC   C3B 3207   0.562   2.105  11.998  0.0773 -0.1210 -0.0988
  256DOPC   C4B 3208   0.963   2.350  11.787 -0.1895  0.2161  0.6717
  257DOPC   NC3 3209   5.122   7.960  10.089  0.0269  0.2953 -0.1781
  257DOPC   PO4 3210   5.354   8.401  10.065  0.4479  0.1309  0.0066
  257DOPC   GL1 3211   5.368   8.376  10.559  0.2490 -0.3225 -0.1485
  257DOPC   GL2 3212   5.276   8.676  10.681  0.2339  0.2438 -0.2331
  257DOPC   C1A 3213   5.484   8.313  10.985  0.1656 -0.1506  0.1268
  257DOPC   D2A 3214   5.365   8.222  11.415 -0.0656  0.1363 -0.0816
  257DOPC   C3A 3215   5.501   8.464  11.766  0.4843 -0.2690 -0.1901
  257DOPC   C4A 3216   5.534   8.426  12.096 -0.0009 -0.1123 -0.1301
  257DOPC   C1B 3217   5.176   8.760  11.225  0.0116  0.0985 -0.1013
  257DOPC   D2B 3218   5.140   8.906  11.627  0.2307 -0.1379 -0.1306
  257DOPC   C3B 3219   5.034   8.570  11.976 -0.1449 -0.3380 -0.0025
  257DOPC   C4B 3220   4.718   8.366  12.231 -0.0459 -0.1105  0.0919
  258DOPC   NC3 3221   5.614   4.621  13.734 -0.5928 -0.0376 -0.1393
  258DOPC   PO4 3222   6.023   4.602  13.765 -0.1618  0.0930 -0.0472
  258DOPC   GL1 3223   5.845   4.551  13.306 -0.0933  0.1630  0.0787
  258DOPC   GL2 3224   5.984   4.774  13.096  0.0194 -0.3109  0.1045
  258DOPC   C1A 3225   5.588   4.444  12.831 -0.0181  0.1228 -0.1607
  258DOPC   D2A 3226   5.486   4.394  12.423  0.0341  0.0018 -0.1770
  258DOPC   C3A 3227   5.204   4.262  12.257  0.1078 -0.0274 -0.2901
  258DOPC   C4A 3228   5.023   4.163  11.856 -0.4057 -0.1481 -0.0288
  258DOPC   C1B 3229   6.103   4.453  12.883  0.5336  0.2795 -0.3034
  258DOPC   D2B 3230   6.241   4.021  12.711  0.2612 -0.2160  0.0689
  258DOPC   C3B 3231   6.524   4.055  12.466  0.1471 -0.1016 -0.0541
  258DOPC   C4B 3232   6.446   4.268  12.056 -0.0269  0.0162 -0.4661
  259DOPC   NC3 3233   3.727   2.489  10.233 -0.0030  0.1375 -0.1468
  259DOPC   PO4 3234   3.933   2.179  10.531 -0.0371 -0.0970  0.1922
  259DOPC   GL1 3235   3.772   2.041  10.822 -0.3892 -0.0455  0.1565
  259DOPC   GL2 3236   3.512   2.252  10.792 -0.0684  0.1153  0.0000
  259DOPC   C1A 3237   3.906   2.090  11.179  0.0345  0.1063 -0.1836
  259DOPC   D2A 3238   4.019   2.476  11.491  0.0400  0.0478 -0.1360
  259DOPC   C3A 3239   4.006   2.795  11.792  0.0761 -0.0884 -0.1396
  259DOPC   C4A 3240   3.867   3.027  12.119  0.0932  0.1909  0.0917
  259DOPC   C1B 3241   3.353   2.089  11.151  0.1421 -0.0435 -0.2428
  259DOPC   D2B 3242   3.398   1.868  11.443  0.2332  0.1532 -0.1550
  259DOPC   C3B 3243   3.170   2.055  11.743  0.0717 -0.0131 -0.1012
  259DOPC   C4B 3244   3.210   2.439  12.036 -0.1033 -0.2314  0.1008
  260DOPC   NC3 3245   0.481   7.886  10.810 -0.3553  0.0206 -0.1362
  260DOPC   PO4 3246   0.847   7.984  10.938  0.0688 -0.0689  0.0164
  260DOPC   GL1 3247   0.777   7.887  11.410  0.0616  0.0982  0.3015
  260DOPC   GL2 3248   0.593   7.763  11.662 -0.0087 -0.0366  0.1004
  260DOPC   C1A 3249   1.006   8.002  11.747  0.0366 -0.1305  0.2075
  260DOPC   D2A 3250   0.862   7.999  12.117  0.1391 -0.3513  0.2234
  260DOPC   C3A 3251   0.435   8.006  12.202 -0.0093 -0.0803 -0.0719
  260DOPC   C4A 3252   0.217   7.888  12.610  0.0103  0.2339 -0.0094
  260DOPC   C1B 3253   0.534   8.220  11.748  0.0289  0.4200 -0.1587
  260DOPC   D2B 3254   0.331   8.647  11.734 -0.0286 -0.3684  0.2315
  260DOPC   C3B 3255   0.283   8.825  12.127  0.1164 -0.1884 -0.0223
  260DOPC   C4B 3256   0.155   9.141  12.274 -0.0489  0.0411  0.2816
  261DOPC   NC3 3257  10.957  11.239  10.307 -0.2014  0.4200  0.1793
  261DOPC   PO4 3258  11.228  11.098  10.711  0.0440 -0.0547  0.3949
  261DOPC   GL1 3259  11.412  10.949  11.087 -0.2411  0.0165  0.0021
  261DOPC   GL2 3260  11.601  10.629  11.080  0.0879  0.0237  0.0442
  261DOPC   C1A 3261  11.366  10.833  11.548 -0.0001  0.0121 -0.0956
  261DOPC   D2A 3262  11.731  10.696  11.870 -0.1065 -0.3098  0.1233
  261DOPC   C3A 3263  11.744  10.998  12.266 -0.0682 -0.2872  0.2805
  261DOPC   C4A 3264  11.917  11.346  12.331  0.0642  0.3872  0.0894
  261DOPC   C1B 3265  11.194  10.488  11.313 -0.1648  0.1271  0.4609
  261DOPC   D2B 3266  10.747  10.348  11.361  0.1169 -0.1213  0.1745
  261DOPC   C3B 3267  10.588  10.231  11.755  0.1718 -0.1200 -0.0469
  261DOPC   C4B 3268  10.562   9.939  12.090 -0.0889 -0.0320 -0.1702
  262DOPC   NC3 3269   6.325  12.094  10.180  0.0301 -0.0831 -0.1406
  262DOPC   PO4 3270   6.706  12.047  10.191 -0.2170 -0.0107  0.2122
  262DOPC   GL1 3271   6.684  11.901  10.644 -0.2872 -0.0007  0.1486
  262DOPC   GL2 3272   6.498  12.139  10.868  0.1128 -0.2430 -0.1675
  262DOPC   C1A 3273   6.745  11.662  11.006 -0.0159  0.0331 -0.1325
  262DOPC   D2A 3274   6.878  11.808  11.441  0.0720 -0.0688  0.0723
  262DOPC   C3A 3275   6.659  11.550  11.800  0.0172 -0.1768  0.1467
  262DOPC   C4A 3276   6.799  11.508  12.162 -0.0863 -0.0257 -0.0750
  262DOPC   C1B 3277   6.549  12.158  11.366 -0.1918  0.0660  0.0927
  262DOPC   D2B 3278   6.831  12.300  11.665 -0.0155 -0.1063 -0.2845
  262DOPC   C3B 3279   6.795  12.729  11.726 -0.1918 -0.1332 -0.1081
  262DOPC   C4B 3280   6.569  13.013  11.971 -0.0757 -0.1317 -0.6213
  263DOPC   NC3 3281   9.312  11.652  10.501  0.2544 -0.1986  0.3724
  263DOPC   PO4 3282   9.284  11.950  10.716  0.0799  0.0062  0.1010
  263DOPC   GL1 3283   9.302  11.962  11.084 -0.1232 -0.0585  0.2028
  263DOPC   GL2 3284   9.593  11.927  11.199 -0.3515  0.0807 -0.2682
  263DOPC   C1A 3285   9.258  11.584  11.339  0.2670  0.0443 -0.0784
  263DOPC   D2A 3286   9.420  11.229  11.412  0.2599 -0.1867 -0.2457
  263DOPC   C3A 3287   9.655  11.183  11.751  0.3016  0.0159 -0.1440
  263DOPC   C4A 3288   9.941  11.179  12.030  0.3587  0.1569 -0.0453
  263DOPC   C1B 3289   9.740  11.654  11.490 -0.1905  0.0524  0.0908
  263DOPC   D2B 3290   9.738  11.759  11.901 -0.1418  0.1909 -0.0208
  263DOPC   C3B 3291   9.604  11.564  12.215 -0.0821  0.3549 -0.0465
  263DOPC   C4B 3292   9.588  11.672  12.563 -0.3452 -0.0488 -0.0530
  264DOPC   NC3 3293   6.301   9.693  10.082 -0.0300  0.4165 -0.2460
  264DOPC   PO4 3294   6.264   9.623  10.540 -0.0983 -0.2179  0.1333
  264DOPC   GL1 3295   6.098   9.698  10.859 -0.1995 -0.0650 -0.0302
  264DOPC   GL2 3296   5.897   9.376  10.884  0.2307  0.1308 -0.1649
  264DOPC   C1A 3297   6.172   9.791  11.249  0.0090  0.2486 -0.2455
  264DOPC   D2A 3298   6.258   9.651  11.602 -0.2473  0.0186  0.0820
  264DOPC   C3A 3299   6.003   9.803  12.066 -0.2392 -0.1806  0.1181
  264DOPC   C4A 3300   6.087  10.172  12.217  0.5262 -0.3238  0.0225
  264DOPC   C1B 3301   6.017   9.320  11.303  0.1218 -0.0160  0.0864
  264DOPC   D2B 3302   6.166   9.058  11.616 -0.0482 -0.1709 -0.1778
  264DOPC   C3B 3303   6.676   9.011  11.677  0.1423  0.0208  0.3164
  264DOPC   C4B 3304   6.871   8.780  11.741  0.1472  0.2848 -0.3958
  265DOPC   NC3 3305  12.173   9.768  10.359 -0.1852  0.1652 -0.1912
  265DOPC   PO4 3306  12.249   9.381  10.629 -0.0675  0.1830 -0.2180
  265DOPC   GL1 3307  12.227   9.414  11.100  0.1494  0.2667  0.0176
  265DOPC   GL2 3308  12.442   9.342  11.279 -0.0094 -0.2161  0.1074
  265DOPC   C1A 3309  12.071   9.667  11.433  0.3929  0.0132  0.1553
  265DOPC   D2A 3310  12.111  10.079  11.669  0.4269 -0.1415 -0.1597
  265DOPC   C3A 3311  11.776  10.165  11.883  0.0643  0.1850 -0.2665
  265DOPC   C4A 3312  11.405  10.006  12.240  0.1893 -0.1233 -0.2915
  265DOPC   C1B 3313  12.299   9.257  11.657  0.2343  0.1682  0.0725
  265DOPC   D2B 3314  12.674   9.173  11.797  0.0745  0.0233 -0.0400
  265DOPC   C3B 3315  12.799   9.322  12.086 -0.0583  0.1184  0.1280
  265DOPC   C4B 3316  12.847   9.394  12.500 -0.3113  0.0736 -0.1499
  266DOPC   NC3 3317  11.203   9.988  10.522 -0.1053 -0.1692 -0.0206
  266DOPC   PO4 3318  11.324   9.623  10.910 -0.2426 -0.0861 -0.0019
  266DOPC   GL1 3319  11.419   9.448  11.274 -0.0327 -0.1084  0.0093
  266DOPC   GL2 3320  11.261   9.594  11.455 -0.2460  0.0467 -0.3587
  266DOPC   C1A 3321  11.740   9.316  11.647 -0.0820 -0.1350  0.0626
  266DOPC   D2A 3322  11.946   9.125  11.989  0.3205 -0.0010  0.0100
  266DOPC   C3A 3323  11.680   9.021  12.357 -0.0706 -0.0064  0.0700
  266DOPC   C4A 3324  11.408   8.659  12.453  0.0145  0.1988  0.4426
  266DOPC   C1B 3325  11.084  10.008  11.670  0.1260 -0.0357 -0.1520
  266DOPC   D2B 3326  10.919  10.260  12.087  0.2068 -0.0638 -0.1099
  266DOPC   C3B 3327  10.913  10.105  12.561 -0.1182  0.2083 -0.0240
  266DOPC   C4B 3328  11.154   9.992  12.927 -0.1250  0.1050 -0.0430
  267DOPC   NC3 3329   1.995   3.191   9.669  0.0700 -0.1074 -0.0648
  267DOPC   PO4 3330   2.243   3.424   9.982  0.0986  0.1379 -0.1670
  267DOPC   GL1 3331   2.411   3.351  10.421 -0.0188  0.1398  0.1536
  267DOPC   GL2 3332   2.329   3.697  10.525  0.0141  0.1374 -0.1127
  267DOPC   C1A 3333   2.466   3.380  10.837  0.2761 -0.0845 -0.1479
  267DOPC   D2A 3334   2.601   3.226  11.275  0.1086 -0.0824 -0.1168
  267DOPC   C3A 3335   2.946   2.950  11.440  0.0343  0.0281 -0.2134
  267DOPC   C4A 3336   3.300   2.878  11.698 -0.0258 -0.0502 -0.0472
  267DOPC   C1B 3337   2.476   3.908  10.926  0.2590 -0.0258  0.1389
  267DOPC   D2B 3338   2.542   3.744  11.320 -0.3206  0.1855  0.0431
  267DOPC   C3B 3339   2.715   3.980  11.637 -0.0041 -0.0503 -0.1936
  267DOPC   C4B 3340   2.900   4.405  11.926 -0.1403  0.0906  0.1188
  268DOPC   NC3 3341  11.735  10.198  10.724 -0.0540  0.0254 -0.1060
  268DOPC   PO4 3342  11.697   9.794  10.604  0.0241  0.1798 -0.0039
  268DOPC   GL1 3343  11.757   9.863  11.160  0.0034 -0.1127  0.2091
  268DOPC   GL2 3344  11.940  10.167  11.178  0.0187  0.0171  0.0094
  268DOPC   C1A 3345  11.596   9.911  11.533 -0.1565 -0.1282 -0.1360
  268DOPC   D2A 3346  11.425   9.641  11.893 -0.2039  0.3403  0.0223
  268DOPC   C3A 3347  11.645   9.504  12.147 -0.0789  0.0435 -0.2029
  268DOPC   C4A 3348  12.004   9.413  12.459 -0.0811  0.3898  0.1304
  268DOPC   C1B 3349  11.668  10.385  11.453  0.1744 -0.0273  0.1605
  268DOPC   D2B 3350  11.348  10.407  11.818 -0.2446  0.0259 -0.2017
  268DOPC   C3B 3351  10.958  10.654  11.775 -0.2483 -0.1484  0.5020
  268DOPC   C4B 3352  10.823  10.836  11.376  0.0697 -0.0183 -0.1426
  269DOPC   NC3 3353   0.720   5.367  10.255  0.0077  0.0668 -0.1414
  269DOPC   PO4 3354   0.636   5.276  10.601 -0.1182  0.1915  0.0711
  269DOPC   GL1 3355   0.588   5.183  10.997 -0.0442  0.0795  0.0769
  269DOPC   GL2 3356   0.748   4.898  11.056 -0.0529  0.0495 -0.1551
  269DOPC   C1A 3357   0.761   5.573  11.338 -0.2859  0.1676  0.1283
  269DOPC   D2A 3358   0.574   5.920  11.574 -0.3314 -0.1475 -0.3808
  269DOPC   C3A 3359   0.956   6.186  11.826  0.0839  0.0356  0.0346
  269DOPC   C4A 3360   1.371   6.437  11.947 -0.1815  0.1792 -0.1343
  269DOPC   C1B 3361   0.561   5.065  11.494 -0.2200 -0.2059 -0.1102
  269DOPC   D2B 3362   0.776   5.033  11.927  0.2692 -0.1088  0.0694
  269DOPC   C3B 3363   0.536   5.284  12.237  0.0402  0.2054 -0.0416
  269DOPC   C4B 3364   0.443   5.131  12.658 -0.3718 -0.4059  0.0634
  270DOPC   NC3 3365   1.811   7.094  10.140  0.1235 -0.0490  0.1212
  270DOPC   PO4 3366   1.704   6.965  10.550  0.1218 -0.0811  0.0512
  270DOPC   GL1 3367   1.778   7.080  10.929  0.3609  0.2735 -0.1299
  270DOPC   GL2 3368   2.065   6.868  11.014 -0.1164 -0.0991 -0.0455
  270DOPC   C1A 3369   1.753   7.352  11.402 -0.0722  0.3232  0.1500
  270DOPC   D2A 3370   1.949   7.486  11.699 -0.2164 -0.0337 -0.0673
  270DOPC   C3A 3371   2.222   7.190  11.899  0.1545 -0.5024  0.1145
  270DOPC   C4A 3372   2.437   6.985  12.306  0.1475 -0.0531  0.3329
  270DOPC   C1B 3373   1.822   6.687  11.514 -0.0469 -0.3198  0.1998
  270DOPC   D2B 3374   1.971   6.538  11.787  0.0033  0.0161  0.2517
  270DOPC   C3B 3375   1.944   6.861  12.163 -0.0400  0.0836 -0.1661
  270DOPC   C4B 3376   1.815   7.238  12.259 -0.5891 -0.1192 -0.0136
  271DOPC   NC3 3377   4.218   1.042  10.221 -0.0288 -0.0565 -0.0800
  271DOPC   PO4 3378   4.498   0.748  10.191 -0.2724  0.0957  0.1003
  271DOPC   GL1 3379   4.161   0.547  10.524  0.1412 -0.2197  0.2603
  271DOPC   GL2 3380   4.398   0.378  10.707  0.2398  0.0825 -0.0252
  271DOPC   C1A 3381   3.918   0.676  10.858  0.0446 -0.1736  0.1380
  271DOPC   D2A 3382   3.671   0.982  11.133 -0.1501 -0.1101  0.2453
  271DOPC   C3A 3383   3.661   0.862  11.600 -0.0012  0.1607  0.0330
  271DOPC   C4A 3384   3.708   0.736  12.048 -0.2122 -0.1531  0.1308
  271DOPC   C1B 3385   4.378   0.718  11.012 -0.2111  0.3509 -0.0938
  271DOPC   D2B 3386   4.464   1.099  11.338  0.1315 -0.1573  0.0476
  271DOPC   C3B 3387   4.713   1.119  11.696 -0.0922 -0.0383 -0.1820
  271DOPC   C4B 3388   4.887   1.547  11.892  0.1647  0.2643  0.3759
  272DOPC   NC3 3389   9.739   6.125  10.240  0.0773  0.0844 -0.0305
  272DOPC   PO4 3390   9.528   6.176  10.588 -0.0622 -0.1117  0.1941
  272DOPC   GL1 3391   9.750   6.192  10.994  0.2453  0.1047 -0.1156
  272DOPC   GL2 3392  10.062   5.951  11.126  0.3551 -0.0906 -0.2606
  272DOPC   C1A 3393   9.737   6.237  11.423 -0.1867  0.0120 -0.0961
  272DOPC   D2A 3394   9.829   6.319  11.853 -0.1358  0.1779  0.1077
  272DOPC   C3A 3395  10.050   6.135  11.975  0.2737 -0.4067  0.2239
  272DOPC   C4A 3396  10.115   5.899  12.233 -0.2758 -0.0580  0.1289
  272DOPC   C1B 3397   9.896   5.770  11.521 -0.0967  0.1227 -0.0165
  272DOPC   D2B 3398   9.592   5.786  11.777 -0.4497  0.2617 -0.0341
  272DOPC   C3B 3399   9.615   6.035  12.250  0.1561  0.1916  0.0995
  272DOPC   C4B 3400   9.719   6.340  12.494  0.0121 -0.1954  0.1853
  273DOPC   NC3 3401   2.209   6.943  10.518  0.2362  0.0657 -0.1094
  273DOPC   PO4 3402   2.627   6.689  10.447 -0.1249 -0.2856  0.1864
  273DOPC   GL1 3403   2.570   6.783  10.848 -0.2612  0.0820  0.2729
  273DOPC   GL2 3404   2.711   6.562  11.048 -0.0397 -0.0507 -0.0230
  273DOPC   C1A 3405   2.505   6.936  11.231 -0.1195 -0.1294 -0.0964
  273DOPC   D2A 3406   2.466   6.945  11.571  0.0724 -0.2342  0.2620
  273DOPC   C3A 3407   2.512   6.722  11.836  0.3818  0.0754  0.1813
  273DOPC   C4A 3408   2.893   6.572  11.892  0.0539 -0.0975 -0.3482
  273DOPC   C1B 3409   2.822   6.478  11.417  0.1559 -0.1962  0.0972
  273DOPC   D2B 3410   3.201   6.375  11.550 -0.1784  0.2577  0.3121
  273DOPC   C3B 3411   3.476   6.651  11.790  0.1622 -0.3703  0.1765
  273DOPC   C4B 3412   3.379   6.682  12.210  0.0590  0.4382  0.1301
  274DOPC   NC3 3413   4.900   0.496   9.993  0.1583 -0.0150 -0.3030
  274DOPC   PO4 3414   5.241   0.591  10.169  0.2174 -0.3660  0.1257
  274DOPC   GL1 3415   5.260   0.539  10.650  0.0395  0.1199  0.0588
  274DOPC   GL2 3416   5.345   0.703  10.873 -0.1249  0.3880 -0.1412
  274DOPC   C1A 3417   4.996   0.366  11.008 -0.1375  0.3299 -0.0300
  274DOPC   D2A 3418   4.745   0.223  11.357 -0.0066  0.0663  0.0279
  274DOPC   C3A 3419   4.445   0.588  11.477  0.1278  0.0319 -0.1667
  274DOPC   C4A 3420   4.075   0.717  11.362 -0.0242 -0.1114 -0.0526
  274DOPC   C1B 3421   5.438   0.816  11.319  0.1793  0.2360 -0.1258
  274DOPC   D2B 3422   5.639   0.994  11.659 -0.1838  0.2443  0.0958
  274DOPC   C3B 3423   5.965   0.692  11.865  0.2211 -0.0270 -0.0165
  274DOPC   C4B 3424   5.977   0.497  12.154 -0.3532  0.0544  0.2503
  275DOPC   NC3 3425   4.543  12.071  10.176  0.1226  0.1362 -0.0550
  275DOPC   PO4 3426   4.998  11.730  10.133 -0.2105 -0.2121 -0.2787
  275DOPC   GL1 3427   5.140  11.400  10.445 -0.1078 -0.2841 -0.0696
  275DOPC   GL2 3428   5.254  11.658  10.728 -0.1815 -0.1708  0.0110
  275DOPC   C1A 3429   4.976  11.094  10.704  0.0693 -0.0971  0.1573
  275DOPC   D2A 3430   4.919  10.820  11.081 -0.0363 -0.0574 -0.1845
  275DOPC   C3A 3431   4.594  10.817  11.338 -0.0740  0.0857 -0.1317
  275DOPC   C4A 3432   4.352  11.042  11.546 -0.0397  0.0329 -0.2489
  275DOPC   C1B 3433   5.222  11.243  11.077  0.1214 -0.0981  0.0894
  275DOPC   D2B 3434   5.332  10.835  11.339 -0.0944 -0.2385 -0.1055
  275DOPC   C3B 3435   5.444  10.789  11.742  0.1106  0.0254  0.1169
  275DOPC   C4B 3436   5.698  10.783  12.168  0.0647  0.0342  0.1646
  276DOPC   NC3 3437  11.517   0.156  10.614  0.1867 -0.2555 -0.1580
  276DOPC   PO4 3438  11.159  -0.055  10.468 -0.0756  0.0478  0.0613
  276DOPC   GL1 3439  11.113   0.292  10.849  0.1124 -0.0956 -0.1380
  276DOPC   GL2 3440  10.935   0.551  11.118 -0.0869  0.1340  0.1224
  276DOPC   C1A 3441  11.006   0.107  11.277 -0.0097  0.1585 -0.0454
  276DOPC   D2A 3442  10.961   0.086  11.722  0.1187 -0.0795 -0.2560
  276DOPC   C3A 3443  11.345   0.157  11.775  0.1778  0.3617 -0.1069
  276DOPC   C4A 3444  11.739   0.331  11.649  0.1265 -0.0898 -0.1349
  276DOPC   C1B 3445  10.683   0.489  11.522 -0.0286 -0.0139  0.1974
  276DOPC   D2B 3446  10.564   0.554  11.989 -0.0979 -0.0186  0.3296
  276DOPC   C3B 3447  10.133   0.789  12.165  0.2340 -0.1963 -0.2690
  276DOPC   C4B 3448   9.728   0.875  12.153  0.0960 -0.2321  0.0789
  277DOPC   NC3 3449   2.518  10.722  10.332 -0.2523  0.0307  0.0708
  277DOPC   PO4 3450   2.644  10.341  10.361 -0.2408 -0.1348 -0.0833
  277DOPC   GL1 3451   2.726  10.366  10.815  0.1535  0.2439 -0.1950
  277DOPC   GL2 3452   2.680  10.649  10.939 -0.1521  0.0267 -0.2242
  277DOPC   C1A 3453   3.041  10.411  11.115 -0.0720  0.1947  0.0746
  277DOPC   D2A 3454   3.064  10.817  11.303 -0.1816 -0.1740  0.2757
  277DOPC   C3A 3455   2.685  11.039  11.253  0.3528  0.0200 -0.0877
  277DOPC   C4A 3456   2.262  10.873  11.198  0.2862  0.0889  0.0765
  277DOPC   C1B 3457   2.959  11.046  10.838  0.1484  0.2020 -0.2661
  277DOPC   D2B 3458   3.094  11.304  11.188 -0.3347 -0.2334  0.0160
  277DOPC   C3B 3459   3.508  11.626  11.094  0.1187  0.2180  0.1888
  277DOPC   C4B 3460   3.562  11.952  10.862  0.0302 -0.0323 -0.0503
  278DOPC   NC3 3461   2.726   2.343   9.995 -0.3607  0.0633  0.1383
  278DOPC   PO4 3462   2.405   2.140  10.054  0.0167 -0.1083 -0.3808
  278DOPC   GL1 3463   2.515   2.183  10.535 -0.1121  0.0224  0.0472
  278DOPC   GL2 3464   2.322   2.360  10.757  0.1932 -0.1005  0.0394
  278DOPC   C1A 3465   2.568   1.940  10.916 -0.0163  0.0843  0.1703
  278DOPC   D2A 3466   2.512   1.752  11.326  0.1144 -0.1859  0.3103
  278DOPC   C3A 3467   2.516   1.368  11.364 -0.0463 -0.1801 -0.1304
  278DOPC   C4A 3468   2.764   0.939  11.325  0.2417 -0.1008  0.2330
  278DOPC   C1B 3469   2.576   2.489  11.178  0.1790 -0.1055 -0.0856
  278DOPC   D2B 3470   2.520   2.680  11.602 -0.0838  0.0724 -0.0656
  278DOPC   C3B 3471   2.384   2.500  11.966 -0.0748  0.1757  0.0326
  278DOPC   C4B 3472   2.080   2.736  12.298  0.0482 -0.0922  0.1602
  279DOPC   NC3 3473   1.871   0.207  10.035  0.1039 -0.0078  0.3184
  279DOPC   PO4 3474   1.965   0.514  10.271 -0.2816 -0.3514  0.0108
  279DOPC   GL1 3475   2.009   0.502  10.741  0.0810  0.0021 -0.0196
  279DOPC   GL2 3476   2.197   0.827  10.933 -0.4325 -0.0799 -0.2467
  279DOPC   C1A 3477   1.989   0.445  11.113  0.0099 -0.1219  0.0390
  279DOPC   D2A 3478   2.059   0.265  11.410  0.1502 -0.0560 -0.0558
  279DOPC   C3A 3479   2.446   0.093  11.520 -0.1862  0.1679  0.2558
  279DOPC   C4A 3480   2.748  -0.249  11.646 -0.1318  0.0056  0.0037
  279DOPC   C1B 3481   2.131   0.900  11.315 -0.0932  0.2831 -0.2991
  279DOPC   D2B 3482   2.261   1.040  11.632  0.0881  0.1274 -0.0189
  279DOPC   C3B 3483   2.592   1.195  11.907 -0.2225  0.2653  0.0539
  279DOPC   C4B 3484   3.027   1.429  12.011  0.0496 -0.1036 -0.0432
  280DOPC   NC3 3485   5.093   9.455  10.346 -0.4789 -0.1105 -0.1381
  280DOPC   PO4 3486   4.788   9.216  10.152 -0.1495  0.1804 -0.3891
  280DOPC   GL1 3487   4.606   9.231  10.569 -0.3000  0.0535  0.1136
  280DOPC   GL2 3488   4.860   9.168  10.761  0.2303  0.0446 -0.1984
  280DOPC   C1A 3489   4.240   9.328  10.812 -0.1149 -0.2133 -0.0406
  280DOPC   D2A 3490   4.398   9.431  11.167 -0.0610 -0.0816 -0.0818
  280DOPC   C3A 3491   4.602   9.794  11.187 -0.1224  0.0182 -0.0321
  280DOPC   C4A 3492   4.586  10.111  11.463 -0.0217 -0.1383  0.1809
  280DOPC   C1B 3493   4.950   9.206  11.214  0.0052 -0.3346  0.1089
  280DOPC   D2B 3494   4.776   9.381  11.561 -0.1286 -0.1401  0.0523
  280DOPC   C3B 3495   4.692   9.158  11.951  0.0418 -0.2203  0.0186
  280DOPC   C4B 3496   4.786   9.002  12.274 -0.1627  0.1326  0.0565
  281DOPC   NC3 3497   6.474   0.269  10.307 -0.5776 -0.1158  0.0407
  281DOPC   PO4 3498   5.979   0.230  10.295  0.0768  0.1239  0.0123
  281DOPC   GL1 3499   6.100   0.132  10.679 -0.2251 -0.5642  0.0449
  281DOPC   GL2 3500   5.910   0.312  10.860 -0.2437 -0.3240  0.1251
  281DOPC   C1A 3501   6.064  -0.137  11.137  0.0909 -0.0116 -0.2435
  281DOPC   D2A 3502   5.850  -0.490  11.371  0.1927  0.0722  0.1985
  281DOPC   C3A 3503   5.710  -0.388  11.749 -0.0634  0.0034  0.0365
  281DOPC   C4A 3504   5.328  -0.412  11.922  0.1588 -0.2030 -0.1523
  281DOPC   C1B 3505   6.232   0.402  11.137 -0.4121 -0.0698 -0.0632
  281DOPC   D2B 3506   6.387   0.568  11.542 -0.2671 -0.2751 -0.3013
  281DOPC   C3B 3507   6.328   0.316  11.850  0.0582  0.0634 -0.0317
  281DOPC   C4B 3508   6.248  -0.176  11.770 -0.0843 -0.2292 -0.1096
  282DOPC   NC3 3509   9.055   3.427  11.033  0.0628 -0.1530  0.0746
  282DOPC   PO4 3510   9.619   3.570  11.107  0.0172 -0.0088  0.1622
  282DOPC   GL1 3511   9.775   3.406  11.510 -0.1423  0.0940 -0.3258
  282DOPC   GL2 3512   9.959   3.115  11.662  0.2934  0.1508  0.0344
  282DOPC   C1A 3513   9.528   3.422  11.833  0.0621 -0.1387 -0.2454
  282DOPC   D2A 3514   9.404   3.202  12.233  0.2182 -0.3333  0.0491
  282DOPC   C3A 3515   9.509   2.822  12.410 -0.0172 -0.1464 -0.1381
  282DOPC   C4A 3516   9.374   2.449  12.686  0.1316  0.2551  0.3844
  282DOPC   C1B 3517   9.951   3.265  12.107  0.1190 -0.1059 -0.0763
  282DOPC   D2B 3518   9.964   3.062  12.436 -0.1416 -0.3064  0.1158
  282DOPC   C3B 3519  10.053   3.041  12.815 -0.2780  0.0658  0.1636
  282DOPC   C4B 3520   9.837   3.203  13.151 -0.3434  0.3478 -0.0900
  283DOPC   NC3 3521  10.344  10.313  10.359  0.1807 -0.1528  0.6880
  283DOPC   PO4 3522  10.497  10.083  10.638  0.1315  0.0881  0.0960
  283DOPC   GL1 3523  10.557   9.934  11.067  0.2617  0.1130  0.1530
  283DOPC   GL2 3524  10.856   9.883  11.213 -0.2171 -0.0262  0.2954
  283DOPC   C1A 3525  10.289  10.042  11.386  0.0051  0.1661  0.0383
  283DOPC   D2A 3526  10.001  10.203  11.643 -0.1320  0.0830 -0.2744
  283DOPC   C3A 3527  10.211  10.432  12.086 -0.0120 -0.1665 -0.1870
  283DOPC   C4A 3528  10.499  10.659  12.182 -0.0371  0.1648  0.1225
  283DOPC   C1B 3529  10.692   9.733  11.506  0.0700 -0.0636  0.1187
  283DOPC   D2B 3530  10.699   9.522  11.834  0.1266  0.2904  0.0527
  283DOPC   C3B 3531  10.984   9.697  12.134  0.0781  0.0561  0.1446
  283DOPC   C4B 3532  11.102   9.495  12.554 -0.2003  0.3553 -0.2002
  284DOPC   NC3 3533   3.599   0.092  10.303  0.0830 -0.2166 -0.0677
  284DOPC   PO4 3534   3.357   0.461  10.409 -0.1029  0.1064  0.2589
  284DOPC   GL1 3535   3.454   0.338  10.803 -0.1242  0.0325  0.2545
  284DOPC   GL2 3536   3.809   0.202  10.740 -0.3231  0.2796  0.1351
  284DOPC   C1A 3537   3.603   0.390  11.207  0.2896 -0.0754 -0.0054
  284DOPC   D2A 3538   3.626   0.344  11.615 -0.0450 -0.0239 -0.3543
  284DOPC   C3A 3539   3.739  -0.054  11.796  0.0336 -0.0604  0.2082
  284DOPC   C4A 3540   4.024  -0.386  11.796 -0.1149 -0.2717  0.0243
  284DOPC   C1B 3541   4.163   0.215  11.093  0.1966 -0.3068 -0.0138
  284DOPC   D2B 3542   4.212   0.112  11.548 -0.2336 -0.0135  0.1287
  284DOPC   C3B 3543   4.112   0.452  11.857  0.1203 -0.3094 -0.0180
  284DOPC   C4B 3544   4.213   0.935  11.768 -0.0926 -0.1700  0.0171
  285DOPC   NC3 3545   0.233   5.623  10.720  0.0005 -0.3134 -0.0161
  285DOPC   PO4 3546   0.268   6.052  10.763  0.3428 -0.0361  0.2212
  285DOPC   GL1 3547   0.409   6.132  11.115 -0.2480  0.0994 -0.0963
  285DOPC   GL2 3548   0.063   6.203  11.291  0.3579  0.2437 -0.1041
  285DOPC   C1A 3549   0.512   6.441  11.401 -0.2218  0.2139  0.0939
  285DOPC   D2A 3550   0.506   6.411  11.753 -0.2399 -0.2288 -0.1880
  285DOPC   C3A 3551   0.197   6.239  11.919  0.1551 -0.2058 -0.0538
  285DOPC   C4A 3552   0.085   5.904  11.764  0.0997  0.0159  0.1565
  285DOPC   C1B 3553  -0.253   6.325  11.723 -0.0278  0.1340  0.0073
  285DOPC   D2B 3554  -0.238   6.417  12.132  0.2811 -0.0481 -0.0092
  285DOPC   C3B 3555  -0.362   6.377  12.725 -0.2987  0.2271 -0.2553
  285DOPC   C4B 3556  -0.773   6.407  13.084 -0.0291 -0.1470 -0.3303
  286DOPC   NC3 3557   2.832   3.520  10.167 -0.2127  0.2759 -0.1409
  286DOPC   PO4 3558   3.237   3.454  10.067  0.0453 -0.1072  0.1513
  286DOPC   GL1 3559   3.163   3.488  10.503  0.1245  0.0500 -0.0122
  286DOPC   GL2 3560   3.330   3.618  10.583 -0.2167 -0.2191  0.2200
  286DOPC   C1A 3561   3.083   3.259  10.893 -0.0181 -0.0724  0.2291
  286DOPC   D2A 3562   3.412   3.045  11.137 -0.0823  0.1957  0.0304
  286DOPC   C3A 3563   3.863   3.097  10.970 -0.1755  0.1910  0.1098
  286DOPC   C4A 3564   4.316   3.053  10.827 -0.1010 -0.0604  0.1346
  286DOPC   C1B 3565   3.373   3.930  10.804 -0.0557 -0.1756  0.4035
  286DOPC   D2B 3566   3.431   4.244  10.987 -0.4991 -0.2644 -0.0615
  286DOPC   C3B 3567   3.848   4.565  11.136 -0.1319 -0.1491 -0.2236
  286DOPC   C4B 3568   3.985   4.712  11.437  0.2400  0.2876 -0.0522
  287DOPC   NC3 3569  11.806   9.377  10.853  0.2246 -0.0298  0.2323
  287DOPC   PO4 3570  11.840   8.935  10.613 -0.0899 -0.2617 -0.0545
  287DOPC   GL1 3571  11.819   8.977  11.126 -0.1897 -0.1780 -0.3222
  287DOPC   GL2 3572  12.018   8.926  11.272 -0.5612 -0.1678  0.3864
  287DOPC   C1A 3573  11.435   8.945  11.394 -0.3623  0.0668  0.1902
  287DOPC   D2A 3574  11.158   8.702  11.500 -0.0596  0.0685 -0.0745
  287DOPC   C3A 3575  10.718   8.935  11.684 -0.3079  0.0264  0.1008
  287DOPC   C4A 3576  10.264   9.023  11.586  0.1811  0.2334 -0.0701
  287DOPC   C1B 3577  12.119   8.749  11.688 -0.0914  0.0066  0.3756
  287DOPC   D2B 3578  11.847   8.634  11.879  0.2814 -0.0056 -0.2564
  287DOPC   C3B 3579  11.480   8.761  11.893 -0.2785  0.1306 -0.0578
  287DOPC   C4B 3580  11.034   8.618  12.071  0.0152 -0.2120 -0.4736
  288DOPC   NC3 3581  11.221   8.134  11.215  0.1957 -0.2522  0.0200
  288DOPC   PO4 3582  11.689   8.020  11.135 -0.0617 -0.0425 -0.0737
  288DOPC   GL1 3583  11.578   7.904  11.524  0.1402  0.2303  0.2022
  288DOPC   GL2 3584  11.602   7.505  11.521 -0.0670 -0.0758  0.0304
  288DOPC   C1A 3585  11.752   8.117  11.822  0.0564 -0.4307 -0.1124
  288DOPC   D2A 3586  11.806   8.241  12.280  0.2798  0.0338  0.0581
  288DOPC   C3A 3587  12.001   8.126  12.702  0.1342 -0.1082  0.0983
  288DOPC   C4A 3588  12.388   8.205  12.970 -0.1098  0.1786  0.1464
  288DOPC   C1B 3589  11.865   7.574  11.825 -0.3250  0.2035 -0.1152
  288DOPC   D2B 3590  11.697   7.776  12.246  0.1090 -0.2713 -0.1281
  288DOPC   C3B 3591  12.067   7.435  12.549 -0.0033 -0.0125 -0.1746
  288DOPC   C4B 3592  12.092   7.095  12.867 -0.2962  0.0350  0.2809
  289DOPC   NC3 3593   7.394   3.437  10.536 -0.0166 -0.3355 -0.0731
  289DOPC   PO4 3594   7.790   3.425  10.783 -0.0376  0.1447  0.2838
  289DOPC   GL1 3595   7.836   3.247  11.194  0.1346  0.0771  0.1420
  289DOPC   GL2 3596   8.095   3.493  11.315 -0.0024 -0.1272 -0.2348
  289DOPC   C1A 3597   7.701   2.848  11.341  0.0256  0.5764  0.1520
  289DOPC   D2A 3598   7.709   2.663  11.816  0.0097  0.4236  0.2058
  289DOPC   C3A 3599   7.541   2.325  12.065 -0.0090 -0.0484  0.4987
  289DOPC   C4A 3600   7.279   2.252  12.421  0.4074  0.4892 -0.1210
  289DOPC   C1B 3601   8.032   3.668  11.752 -0.3225 -0.1662  0.1307
  289DOPC   D2B 3602   7.958   4.051  12.087  0.1154  0.1878 -0.0903
  289DOPC   C3B 3603   8.183   4.140  12.401 -0.1711  0.3082 -0.2808
  289DOPC   C4B 3604   8.186   3.811  12.747 -0.2261  0.2000  0.1415
  290DOPC   NC3 3605   6.405   2.020   9.749  0.1958  0.3432  0.0978
  290DOPC   PO4 3606   6.055   2.134  10.118 -0.1106 -0.1293 -0.1653
  290DOPC   GL1 3607   6.222   2.336  10.463  0.1873  0.1372  0.1127
  290DOPC   GL2 3608   6.003   2.499  10.545 -0.1749  0.3687 -0.2584
  290DOPC   C1A 3609   6.344   2.406  10.901 -0.2101 -0.2394  0.3669
  290DOPC   D2A 3610   6.387   2.499  11.413  0.1019 -0.1488 -0.0186
  290DOPC   C3A 3611   6.640   2.865  11.594  0.3791  0.1823 -0.0872
  290DOPC   C4A 3612   6.763   2.831  12.058  0.1076 -0.2021  0.2208
  290DOPC   C1B 3613   5.840   2.601  10.936 -0.0004 -0.0100  0.0685
  290DOPC   D2B 3614   5.924   2.409  11.313 -0.2564  0.1230 -0.3292
  290DOPC   C3B 3615   5.896   2.626  11.616 -0.0853  0.0039 -0.0820
  290DOPC   C4B 3616   5.757   2.849  12.019 -0.1596  0.1304 -0.4546
  291DOPC   NC3 3617   9.454  11.124  10.493  0.0719  0.2827 -0.1370
  291DOPC   PO4 3618   9.309  11.149  10.874  0.1986  0.0951 -0.3484
  291DOPC   GL1 3619   9.733  11.081  10.932 -0.1675  0.0035 -0.0974
  291DOPC   GL2 3620   9.655  10.883  11.105 -0.1581  0.1382  0.1204
  291DOPC   C1A 3621   9.967  11.259  11.315  0.3266 -0.0717 -0.1542
  291DOPC   D2A 3622  10.274  11.490  11.721  0.2734  0.0762 -0.2351
  291DOPC   C3A 3623  10.200  11.569  12.166 -0.1846 -0.0208 -0.1161
  291DOPC   C4A 3624  10.296  11.330  12.529 -0.2010 -0.3847 -0.2246
  291DOPC   C1B 3625   9.654  10.668  11.533  0.1245  0.0899  0.4910
  291DOPC   D2B 3626   9.682  10.476  11.962  0.0392 -0.1981  0.0098
  291DOPC   C3B 3627   9.754  10.759  12.281 -0.0404  0.3335 -0.0629
  291DOPC   C4B 3628  10.125  10.884  12.389  0.0125  0.1089 -0.3943
  292DOPC   NC3 3629   5.356   5.234  10.105  0.0391  0.1488 -0.1420
  292DOPC   PO4 3630   5.375   4.802   9.904 -0.0349 -0.1577 -0.0017
  292DOPC   GL1 3631   5.116   4.742  10.229  0.2090 -0.4298  0.3133
  292DOPC   GL2 3632   4.843   4.397  10.277  0.1020  0.1307  0.0746
  292DOPC   C1A 3633   4.837   4.814  10.628 -0.1394  0.0775 -0.1615
  292DOPC   D2A 3634   4.915   5.173  10.910  0.0556 -0.0359 -0.1936
  292DOPC   C3A 3635   4.901   5.072  11.289  0.0065 -0.0913 -0.3637
  292DOPC   C4A 3636   4.997   4.829  11.627 -0.1936  0.3915  0.1949
  292DOPC   C1B 3637   5.134   4.422  10.602 -0.0264 -0.0904  0.1833
  292DOPC   D2B 3638   5.288   4.789  10.885  0.2792  0.2230  0.0423
  292DOPC   C3B 3639   5.458   4.745  11.389  0.1954 -0.3431 -0.2584
  292DOPC   C4B 3640   5.400   4.593  11.870 -0.0978  0.0804  0.0195
  293DOPC   NC3 3641   1.563   9.665   9.862 -0.0477 -0.4124 -0.0082
  293DOPC   PO4 3642   1.593  10.052  10.172  0.0938 -0.0087 -0.3620
  293DOPC   GL1 3643   1.505  10.192  10.541  0.2950  0.1849  0.0631
  293DOPC   GL2 3644   1.599  10.229  10.744 -0.2619 -0.0879 -0.0515
  293DOPC   C1A 3645   1.271  10.577  10.840  0.2148 -0.0706  0.0888
  293DOPC   D2A 3646   1.373  11.022  10.957 -0.1557  0.0550 -0.0586
  293DOPC   C3A 3647   0.988  11.254  11.076  0.0673  0.3533 -0.0651
  293DOPC   C4A 3648   0.950  11.544  11.376 -0.0572  0.1327  0.2479
  293DOPC   C1B 3649   1.889  10.224  11.201 -0.1915  0.0766 -0.1991
  293DOPC   D2B 3650   2.093  10.529  11.458 -0.1224  0.2637 -0.2147
  293DOPC   C3B 3651   2.353  10.418  11.773  0.1847 -0.4355 -0.1368
  293DOPC   C4B 3652   2.302  10.007  12.042 -0.3128  0.0473 -0.0646
  294DOPC   NC3 3653   9.670   5.047  10.863  0.1012 -0.0641  0.2132
  294DOPC   PO4 3654   9.300   5.254  10.948 -0.3394 -0.1457 -0.2041
  294DOPC   GL1 3655   9.380   5.463  11.421 -0.0071  0.0567 -0.3278
  294DOPC   GL2 3656   9.089   5.642  11.653 -0.1262 -0.3534  0.1956
  294DOPC   C1A 3657   9.432   5.315  11.910  0.2561  0.2058 -0.0890
  294DOPC   D2A 3658   9.759   5.082  12.158  0.0207 -0.1456  0.0745
  294DOPC   C3A 3659   9.840   5.548  12.445 -0.0650  0.2268  0.1713
  294DOPC   C4A 3660   9.942   5.903  12.701  0.0601  0.1515 -0.0552
  294DOPC   C1B 3661   8.843   5.732  12.165 -0.3405 -0.1671 -0.0344
  294DOPC   D2B 3662   8.667   6.110  12.462  0.0383  0.1956  0.1254
  294DOPC   C3B 3663   8.925   6.051  12.794  0.1926 -0.2584 -0.1304
  294DOPC   C4B 3664   9.176   5.729  13.085  0.3400 -0.1378 -0.0866
  295DOPC   NC3 3665   9.965  10.860  10.571  0.1449 -0.0685 -0.0759
  295DOPC   PO4 3666  10.253  11.112  10.416 -0.0014 -0.3619 -0.1115
  295DOPC   GL1 3667  10.215  11.305  10.821  0.2940  0.0566  0.0778
  295DOPC   GL2 3668  10.144  11.549  10.947  0.1491  0.3764  0.0784
  295DOPC   C1A 3669  10.521  11.359  11.227 -0.1056  0.2127  0.2587
  295DOPC   D2A 3670  10.794  11.364  11.593  0.2685  0.0821 -0.2050
  295DOPC   C3A 3671  10.954  11.458  11.939  0.3933 -0.2979  0.1612
  295DOPC   C4A 3672  11.240  11.644  12.331  0.1640  0.2983  0.2323
  295DOPC   C1B 3673  10.156  11.804  11.307 -0.1411 -0.1574  0.0861
  295DOPC   D2B 3674  10.044  12.033  11.687 -0.0617 -0.0148  0.2778
  295DOPC   C3B 3675  10.093  12.152  12.046  0.1719  0.0414 -0.2721
  295DOPC   C4B 3676   9.988  11.943  12.409  0.2112 -0.1147  0.0862
  296DOPC   NC3 3677   8.300   1.828  10.373 -0.4115 -0.1164 -0.1195
  296DOPC   PO4 3678   8.120   2.043  10.199 -0.3180 -0.1072  0.0906
  296DOPC   GL1 3679   8.065   2.127  10.672  0.2552  0.0407  0.1094
  296DOPC   GL2 3680   8.219   1.893  10.879  0.0211 -0.0399 -0.0586
  296DOPC   C1A 3681   7.957   2.400  10.966 -0.2167  0.2887  0.1851
  296DOPC   D2A 3682   8.009   2.434  11.457  0.3464  0.2211 -0.1481
  296DOPC   C3A 3683   7.923   2.177  11.782 -0.0163 -0.0757  0.1434
  296DOPC   C4A 3684   8.064   2.039  12.178  0.0749  0.0257 -0.1596
  296DOPC   C1B 3685   8.054   1.708  11.394 -0.0082  0.2740  0.1003
  296DOPC   D2B 3686   7.732   1.729  11.670  0.1044  0.0808  0.0361
  296DOPC   C3B 3687   7.524   1.801  11.934  0.1575 -0.3011  0.0668
  296DOPC   C4B 3688   7.169   1.843  12.140 -0.2368  0.2185 -0.0875
  297DOPC   NC3 3689   5.488  10.114   9.740  0.0673  0.1289  0.4312
  297DOPC   PO4 3690   5.770  10.156  10.113  0.1403  0.3078 -0.0545
  297DOPC   GL1 3691   5.802   9.923  10.504 -0.1608  0.4661 -0.0244
  297DOPC   GL2 3692   5.601   9.770  10.593 -0.3127  0.1104  0.1180
  297DOPC   C1A 3693   5.903  10.131  10.877  0.0740 -0.1571 -0.1005
  297DOPC   D2A 3694   5.985  10.309  11.282 -0.0078 -0.0545 -0.1022
  297DOPC   C3A 3695   5.863  10.709  11.431  0.2585 -0.0201 -0.4905
  297DOPC   C4A 3696   5.890  10.973  11.744  0.1304 -0.0449  0.2353
  297DOPC   C1B 3697   5.645   9.810  11.086 -0.0236  0.4486 -0.0987
  297DOPC   D2B 3698   5.766   9.831  11.535 -0.0574 -0.1344 -0.2381
  297DOPC   C3B 3699   5.768  10.252  11.751 -0.0249  0.1467 -0.1775
  297DOPC   C4B 3700   5.421  10.273  11.786 -0.0101 -0.2494 -0.1139
  298DOPC   NC3 3701  10.700   2.095  10.966  0.1461  0.0297  0.0919
  298DOPC   PO4 3702  11.042   2.352  11.025  0.0955 -0.3892 -0.1165
  298DOPC   GL1 3703  10.861   2.190  11.431  0.0932  0.1051 -0.4208
  298DOPC   GL2 3704  10.704   2.551  11.466  0.0598 -0.0947 -0.0621
  298DOPC   C1A 3705  10.892   1.888  11.724 -0.0021 -0.1363  0.1104
  298DOPC   D2A 3706  10.830   1.487  11.910  0.1466 -0.1246 -0.0112
  298DOPC   C3A 3707  10.816   1.568  12.287  0.0644  0.1109  0.0081
  298DOPC   C4A 3708  10.885   1.879  12.573  0.4429  0.0936 -0.1724
  298DOPC   C1B 3709  10.745   2.555  11.938 -0.0001  0.1780  0.0416
  298DOPC   D2B 3710  10.829   2.586  12.365  0.2644  0.0692 -0.2817
  298DOPC   C3B 3711  10.699   2.359  12.691 -0.0643  0.1435  0.1155
  298DOPC   C4B 3712  10.790   2.132  13.033 -0.0623 -0.4331 -0.1786
  299DOPC   NC3 3713   6.952   4.890  10.852 -0.3308  0.0567  0.4176
  299DOPC   PO4 3714   7.274   4.892  11.180  0.3151  0.1884 -0.1819
  299DOPC   GL1 3715   6.993   4.565  11.398  0.1941  0.0067  0.0231
  299DOPC   GL2 3716   6.587   4.614  11.400  0.3156  0.1347  0.1824
  299DOPC   C1A 3717   6.823   4.269  11.753  0.1518 -0.0146 -0.1925
  299DOPC   D2A 3718   6.610   4.015  11.531  0.5107  0.0277 -0.0698
  299DOPC   C3A 3719   6.173   4.065  11.615  0.3970  0.1298 -0.0870
  299DOPC   C4A 3720   5.872   3.878  11.451  0.0300  0.1736 -0.1108
  299DOPC   C1B 3721   6.263   4.556  11.589  0.1201 -0.3956 -0.0627
  299DOPC   D2B 3722   5.920   4.749  11.657  0.2722  0.1416  0.2637
  299DOPC   C3B 3723   6.014   5.135  11.842  0.2740  0.0079 -0.1361
  299DOPC   C4B 3724   6.150   5.559  11.869  0.3498 -0.3108 -0.0108
  300DOPC   NC3 3725  10.722  10.213  14.625 -0.0765  0.2937  0.0976
  300DOPC   PO4 3726  11.130  10.365  14.559  0.3382  0.2628 -0.1482
  300DOPC   GL1 3727  11.159  10.220  14.108 -0.3324 -0.0024  0.0110
  300DOPC   GL2 3728  11.203   9.989  14.039 -0.3691  0.1090 -0.0203
  300DOPC   C1A 3729  11.090  10.309  13.603  0.1555 -0.0156 -0.2051
  300DOPC   D2A 3730  11.303  10.447  13.193 -0.2650  0.3400  0.0145
  300DOPC   C3A 3731  11.312  10.589  12.687  0.2225 -0.1658 -0.0984
  300DOPC   C4A 3732  11.445  10.608  12.335  0.0594  0.1052  0.3816
  300DOPC   C1B 3733  10.812   9.881  13.806  0.1416 -0.1197 -0.2799
  300DOPC   D2B 3734  10.917   9.454  13.656  0.1704  0.2593  0.5317
  300DOPC   C3B 3735  10.915   9.140  13.403  0.3038  0.1807 -0.1668
  300DOPC   C4B 3736  10.645   8.945  13.250  0.2411  0.0907 -0.0439
  301DOPC   NC3 3737  11.648   1.188  10.646 -0.4448 -0.2017 -0.3792
  301DOPC   PO4 3738  11.986   0.959  10.635 -0.1076  0.0511  0.1034
  301DOPC   GL1 3739  11.925   0.920  10.978  0.1219  0.2014  0.1090
  301DOPC   GL2 3740  12.181   1.065  11.068  0.1414  0.0082  0.1127
  301DOPC   C1A 3741  12.034   0.617  11.352  0.5168 -0.0448 -0.0799
  301DOPC   D2A 3742  12.025   0.697  11.807 -0.1651 -0.0950 -0.0824
  301DOPC   C3A 3743  11.825   0.173  12.092  0.0907 -0.0428 -0.2214
  301DOPC   C4A 3744  11.351   0.134  12.332 -0.3300  0.1490  0.0041
  301DOPC   C1B 3745  12.361   1.013  11.459 -0.1405 -0.2983  0.2195
  301DOPC   D2B 3746  12.691   1.181  11.691  0.1700  0.0849 -0.0420
  301DOPC   C3B 3747  13.122   0.906  11.698 -0.2896  0.0826 -0.0422
  301DOPC   C4B 3748  13.511   0.669  11.645  0.2222 -0.1409 -0.0636
  302DOPC   NC3 3749   4.084   9.944  14.319  0.1652 -0.0522  0.2128
  302DOPC   PO4 3750   4.159  10.018  13.818 -0.2379  0.0907  0.2634
  302DOPC   GL1 3751   4.129  10.109  13.410  0.1508  0.0347  0.0298
  302DOPC   GL2 3752   3.845   9.978  13.210  0.1571  0.0982 -0.0173
  302DOPC   C1A 3753   4.346  10.077  13.073  0.2303 -0.0204  0.4863
  302DOPC   D2A 3754   4.249   9.798  12.690  0.2683  0.1416 -0.0564
  302DOPC   C3A 3755   4.098   9.716  12.189  0.0311  0.0208  0.0687
  302DOPC   C4A 3756   3.680   9.753  11.881 -0.1051  0.1219 -0.0166
  302DOPC   C1B 3757   3.663  10.015  12.896 -0.0776 -0.0777  0.0424
  302DOPC   D2B 3758   3.785   9.816  12.554  0.1822  0.0281  0.2593
  302DOPC   C3B 3759   3.776  10.148  12.201 -0.2760  0.1863  0.2115
  302DOPC   C4B 3760   3.468  10.165  12.069  0.1572  0.0404 -0.3312
  303DOPC   NC3 3761   9.665   4.973  11.357  0.3868 -0.2894 -0.1730
  303DOPC   PO4 3762   9.189   4.902  11.301 -0.2206  0.2908 -0.2130
  303DOPC   GL1 3763   9.155   4.977  11.633 -0.2248 -0.1799 -0.3246
  303DOPC   GL2 3764   9.330   4.801  11.953 -0.4544  0.0185  0.2559
  303DOPC   C1A 3765   8.951   5.310  11.977 -0.1171  0.2267  0.1810
  303DOPC   D2A 3766   8.529   5.194  12.021  0.1810 -0.0996  0.0096
  303DOPC   C3A 3767   8.342   5.521  12.107  0.2262 -0.2047 -0.2178
  303DOPC   C4A 3768   8.379   5.963  12.045 -0.1436 -0.3396 -0.2921
  303DOPC   C1B 3769   9.279   5.044  12.278  0.0086  0.0172  0.1977
  303DOPC   D2B 3770   8.989   5.049  12.622  0.0055 -0.1307  0.0522
  303DOPC   C3B 3771   8.656   4.791  12.751  0.0504 -0.0561 -0.0743
  303DOPC   C4B 3772   8.256   4.665  12.547 -0.2299  0.0713 -0.2641
  304DOPC   NC3 3773   0.573   8.901  10.699 -0.1232 -0.1564 -0.1480
  304DOPC   PO4 3774   0.380   9.261  10.825  0.5299  0.1642  0.0528
  304DOPC   GL1 3775   0.616   9.271  11.158 -0.0227 -0.0444 -0.0631
  304DOPC   GL2 3776   0.773   9.137  11.354  0.0431  0.2637  0.1405
  304DOPC   C1A 3777   0.590   9.524  11.494  0.1565  0.0013 -0.2206
  304DOPC   D2A 3778   0.286   9.668  11.821  0.0520 -0.3106  0.2711
  304DOPC   C3A 3779   0.080   9.562  12.070  0.1562  0.3080  0.1761
  304DOPC   C4A 3780  -0.232   9.688  11.960  0.1939  0.0834  0.2375
  304DOPC   C1B 3781   1.014   9.360  11.665 -0.2361  0.4095 -0.2337
  304DOPC   D2B 3782   0.934   9.583  12.085  0.1183  0.3102  0.0917
  304DOPC   C3B 3783   1.139   9.404  12.340  0.1500  0.1290 -0.2454
  304DOPC   C4B 3784   1.379   9.045  12.502  0.1210  0.0077  0.2344
  305DOPC   NC3 3785   9.555   9.102  10.329  0.1557  0.2367 -0.0699
  305DOPC   PO4 3786   9.730   8.850  10.618  0.0802 -0.1272  0.0701
  305DOPC   GL1 3787   9.816   8.698  11.071 -0.0001 -0.0736  0.0494
  305DOPC   GL2 3788   9.443   8.621  11.145  0.2286 -0.0062 -0.1303
  305DOPC   C1A 3789   9.812   8.677  11.478 -0.2361 -0.0688  0.1192
  305DOPC   D2A 3790  10.004   8.686  11.877  0.2677  0.0212 -0.0472
  305DOPC   C3A 3791   9.892   8.240  12.065 -0.0211 -0.2735 -0.3242
  305DOPC   C4A 3792   9.702   7.955  12.280 -0.0675 -0.1423  0.2113
  305DOPC   C1B 3793   9.100   8.440  11.312 -0.2318  0.1411  0.0907
  305DOPC   D2B 3794   8.891   7.940  11.306  0.2517 -0.2225 -0.2886
  305DOPC   C3B 3795   8.584   7.990  11.627 -0.3255 -0.0302  0.0823
  305DOPC   C4B 3796   8.259   7.983  11.945 -0.2580 -0.0769  0.0115
  306DOPC   NC3 3797   2.249  11.147  10.203  0.3373  0.1310 -0.1299
  306DOPC   PO4 3798   2.644  11.162  10.197 -0.2656 -0.1406  0.0631
  306DOPC   GL1 3799   2.656  11.408  10.591 -0.2060 -0.0103 -0.0217
  306DOPC   GL2 3800   2.817  11.717  10.521  0.2315  0.0440  0.0495
  306DOPC   C1A 3801   2.527  11.557  11.010 -0.0315  0.0352  0.1082
  306DOPC   D2A 3802   2.233  11.911  11.255 -0.0371 -0.0162 -0.1906
  306DOPC   C3A 3803   2.268  11.868  11.653 -0.0872 -0.2383 -0.1951
  306DOPC   C4A 3804   2.452  12.023  12.118 -0.3125 -0.0731 -0.2002
  306DOPC   C1B 3805   3.164  11.594  10.630  0.3122 -0.0889 -0.2200
  306DOPC   D2B 3806   3.387  11.210  10.755 -0.1594  0.2901  0.0668
  306DOPC   C3B 3807   3.556  11.111  11.263 -0.3404 -0.1552 -0.2081
  306DOPC   C4B 3808   3.743  10.756  11.418 -0.2970 -0.2137  0.0725
  307DOPC   NC3 3809  10.381   3.492  11.408 -0.1432 -0.1659 -0.1053
  307DOPC   PO4 3810  10.427   3.056  11.202  0.0053 -0.0106  0.1442
  307DOPC   GL1 3811  10.343   2.893  11.523  0.0883 -0.0234  0.0226
  307DOPC   GL2 3812  10.486   3.048  11.768  0.2537  0.2247  0.1949
  307DOPC   C1A 3813  10.096   2.669  11.857 -0.2185 -0.0187  0.2884
  307DOPC   D2A 3814   9.625   2.816  11.921 -0.3416  0.0338  0.4569
  307DOPC   C3A 3815   9.275   2.617  11.999  0.0631  0.1269  0.1860
  307DOPC   C4A 3816   9.065   2.418  11.735 -0.2276 -0.1123  0.2866
  307DOPC   C1B 3817  10.475   2.879  12.206  0.1820  0.1887 -0.0873
  307DOPC   D2B 3818  10.463   2.806  12.626  0.2006  0.1582 -0.0508
  307DOPC   C3B 3819  10.172   2.569  12.855 -0.1554 -0.1478 -0.0036
  307DOPC   C4B 3820   9.759   2.662  12.858 -0.1172  0.1117 -0.2219
  308DOPC   NC3 3821  11.760   7.572  10.901 -0.1969  0.2434  0.2138
  308DOPC   PO4 3822  11.383   7.658  11.025 -0.2003 -0.0450  0.0645
  308DOPC   GL1 3823  11.171   7.525  11.229 -0.0919  0.3782 -0.0548
  308DOPC   GL2 3824  11.108   7.722  11.462 -0.0904  0.0533 -0.0762
  308DOPC   C1A 3825  11.028   7.193  11.649  0.2201 -0.1136  0.2598
  308DOPC   D2A 3826  10.960   7.164  12.083 -0.2992  0.3802  0.1361
  308DOPC   C3A 3827  10.965   7.562  12.387 -0.3412  0.1281 -0.2033
  308DOPC   C4A 3828  11.043   7.947  12.407 -0.1289  0.2437  0.4219
  308DOPC   C1B 3829  11.172   7.664  11.880  0.0024 -0.2126  0.1415
  308DOPC   D2B 3830  11.460   7.354  12.093 -0.0382  0.0708  0.0011
  308DOPC   C3B 3831  11.571   7.316  12.481 -0.1381 -0.2110  0.0674
  308DOPC   C4B 3832  11.761   7.467  12.894  0.1095  0.1709  0.0283
  309DOPC   NC3 3833   5.639   8.037   9.992 -0.0542  0.0102 -0.4134
  309DOPC   PO4 3834   5.371   7.573   9.997  0.3085 -0.1853  0.0219
  309DOPC   GL1 3835   5.572   7.505  10.383 -0.4750 -0.1440  0.2819
  309DOPC   GL2 3836   5.486   7.724  10.598  0.0807 -0.6137 -0.0159
  309DOPC   C1A 3837   5.572   7.252  10.755 -0.2104 -0.1923 -0.2723
  309DOPC   D2A 3838   5.681   7.179  11.248  0.0987 -0.2579  0.3102
  309DOPC   C3A 3839   5.965   7.328  11.398 -0.0545 -0.0662  0.0922
  309DOPC   C4A 3840   6.257   7.521  11.448 -0.2213  0.1153 -0.1962
  309DOPC   C1B 3841   5.200   7.876  10.961 -0.0329 -0.1594 -0.0542
  309DOPC   D2B 3842   5.028   8.281  10.934  0.1250 -0.1093 -0.0704
  309DOPC   C3B 3843   4.742   8.514  11.169  0.2444 -0.2232 -0.0963
  309DOPC   C4B 3844   4.271   8.582  11.198 -0.1561 -0.2085 -0.2598
  310DOPC   NC3 3845   2.128   0.142   9.622  0.1330 -0.1892 -0.0590
  310DOPC   PO4 3846   2.144  -0.170  10.069 -0.0175  0.0413 -0.1718
  310DOPC   GL1 3847   2.200  -0.249  10.520 -0.2289 -0.0474 -0.3036
  310DOPC   GL2 3848   2.212  -0.018  10.829  0.1563  0.0875  0.1867
  310DOPC   C1A 3849   1.918  -0.417  10.918  0.1499 -0.2938  0.2915
  310DOPC   D2A 3850   1.555  -0.813  10.975 -0.0918 -0.1461  0.1959
  310DOPC   C3A 3851   1.449  -0.937  11.421  0.4190  0.1088  0.1851
  310DOPC   C4A 3852   1.488  -1.025  11.825  0.2208 -0.0986  0.1206
  310DOPC   C1B 3853   2.660  -0.058  11.071 -0.0909 -0.0825 -0.0318
  310DOPC   D2B 3854   2.907  -0.390  10.989  0.0168  0.1397 -0.1921
  310DOPC   C3B 3855   3.125  -0.430  11.380  0.0323  0.1799  0.1425
  310DOPC   C4B 3856   3.110  -0.670  11.734  0.0571 -0.0470  0.2379
  311DOPC   NC3 3857   8.732  11.885  10.566  0.0526 -0.0439  0.0604
  311DOPC   PO4 3858   8.471  11.592  10.853 -0.0199  0.0303 -0.1102
  311DOPC   GL1 3859   8.585  11.580  11.266  0.0279  0.2560 -0.0186
  311DOPC   GL2 3860   8.484  11.886  11.304 -0.1527  0.0166  0.0416
  311DOPC   C1A 3861   8.435  11.402  11.643  0.3866  0.1484  0.1994
  311DOPC   D2A 3862   8.593  11.224  12.051  0.3466  0.0448 -0.1091
  311DOPC   C3A 3863   8.909  10.892  11.988 -0.4626 -0.1610 -0.0288
  311DOPC   C4A 3864   9.243  10.724  12.276  0.2134  0.1311 -0.3337
  311DOPC   C1B 3865   8.392  11.874  11.758 -0.0131  0.1455  0.1115
  311DOPC   D2B 3866   8.387  11.660  12.224  0.3651 -0.2663 -0.3113
  311DOPC   C3B 3867   8.594  11.857  12.488  0.0532 -0.1477  0.2917
  311DOPC   C4B 3868   8.881  11.990  12.847  0.0403 -0.0815  0.0980
  312DOPC   NC3 3869   9.966   7.849  10.435  0.1518  0.0541  0.1493
  312DOPC   PO4 3870  10.054   8.237  10.701  0.0748  0.0885 -0.1386
  312DOPC   GL1 3871  10.076   8.184  11.162 -0.2286  0.2867  0.0623
  312DOPC   GL2 3872   9.730   8.200  11.227 -0.1897  0.1151  0.1853
  312DOPC   C1A 3873  10.054   8.208  11.605  0.1340 -0.3196  0.2472
  312DOPC   D2A 3874  10.288   7.989  11.955  0.0065 -0.1823  0.1046
  312DOPC   C3A 3875  10.014   7.594  12.108 -0.2107 -0.2027 -0.2058
  312DOPC   C4A 3876   9.901   7.522  12.472  0.3550  0.2042 -0.0508
  312DOPC   C1B 3877   9.543   8.223  11.615  0.1351  0.1672  0.4209
  312DOPC   D2B 3878   9.399   8.241  11.998  0.0555 -0.3142  0.0083
  312DOPC   C3B 3879   9.524   8.630  12.099  0.0233 -0.1835 -0.0327
  312DOPC   C4B 3880   9.597   9.118  12.117  0.0172 -0.4133  0.1315
  313DOPC   NC3 3881  12.239  12.206  10.391 -0.0275 -0.0403  0.0294
  313DOPC   PO4 3882  12.021  12.294  10.746 -0.0733 -0.2819  0.1484
  313DOPC   GL1 3883  12.026  12.343  11.114  0.0133  0.0766 -0.1733
  313DOPC   GL2 3884  11.987  12.133  11.237 -0.2249  0.1853 -0.0653
  313DOPC   C1A 3885  12.245  12.465  11.467 -0.1427 -0.1230  0.2887
  313DOPC   D2A 3886  12.257  12.507  11.836 -0.0966 -0.5357 -0.1349
  313DOPC   C3A 3887  12.278  12.763  12.238  0.0967  0.1052  0.1262
  313DOPC   C4A 3888  12.459  12.787  12.694  0.1665 -0.1306 -0.3247
  313DOPC   C1B 3889  11.911  12.159  11.736  0.2416 -0.0666 -0.1735
  313DOPC   D2B 3890  11.725  12.000  12.209 -0.1119 -0.1061  0.0697
  313DOPC   C3B 3891  11.922  11.836  12.549  0.2226 -0.4156 -0.2666
  313DOPC   C4B 3892  12.304  11.611  12.508  0.0439  0.2529 -0.1003
  314DOPC   NC3 3893  11.222   4.816  10.785  0.2860 -0.0167 -0.0593
  314DOPC   PO4 3894  11.521   4.761  11.069  0.3047 -0.0743 -0.0605
  314DOPC   GL1 3895  11.493   4.634  11.472 -0.2761 -0.2782  0.2580
  314DOPC   GL2 3896  11.311   4.332  11.536 -0.1532 -0.4243  0.0483
  314DOPC   C1A 3897  11.425   4.815  11.887  0.0131  0.1424 -0.0457
  314DOPC   D2A 3898  11.300   5.126  12.120  0.1322  0.0916 -0.0411
  314DOPC   C3A 3899  11.330   4.993  12.504 -0.0168 -0.1400 -0.0783
  314DOPC   C4A 3900  11.098   4.875  12.844  0.1327 -0.1859 -0.0040
  314DOPC   C1B 3901  11.031   4.475  11.833  0.2076 -0.2055  0.2785
  314DOPC   D2B 3902  10.958   4.760  12.266 -0.2060 -0.1061  0.2975
  314DOPC   C3B 3903  10.497   4.867  12.362 -0.3322 -0.2222  0.2069
  314DOPC   C4B 3904  10.069   4.927  12.548 -0.1987 -0.1485 -0.3082
  315DOPC   NC3 3905   8.874   2.528  10.544  0.2442  0.2340  0.1435
  315DOPC   PO4 3906   9.031   2.221  10.710  0.1086 -0.1476  0.0787
  315DOPC   GL1 3907   8.876   2.152  11.119  0.0490 -0.2586  0.3472
  315DOPC   GL2 3908   9.074   2.026  11.334  0.0414 -0.1381 -0.1538
  315DOPC   C1A 3909   8.506   1.982  11.405  0.1680 -0.0920  0.3987
  315DOPC   D2A 3910   8.371   2.078  11.738  0.1025  0.0674  0.0973
  315DOPC   C3A 3911   8.730   2.234  12.024 -0.0340 -0.4225  0.0650
  315DOPC   C4A 3912   9.077   2.311  12.321 -0.1271  0.2105  0.2850
  315DOPC   C1B 3913   9.428   2.344  11.344 -0.0937  0.1895 -0.3311
  315DOPC   D2B 3914   9.856   2.331  11.585 -0.1545  0.2887  0.0068
  315DOPC   C3B 3915   9.857   2.344  12.047 -0.2189  0.1877  0.2494
  315DOPC   C4B 3916   9.791   2.380  12.442  0.1267 -0.0241  0.0872
  316DOPC   NC3 3917   2.464   4.494  10.472  0.0955  0.1414  0.0412
  316DOPC   PO4 3918   2.691   4.913  10.350 -0.2300  0.0395  0.2203
  316DOPC   GL1 3919   2.436   4.933  10.706  0.2181 -0.3156  0.1053
  316DOPC   GL2 3920   2.362   5.237  10.937 -0.1196 -0.2920 -0.0346
  316DOPC   C1A 3921   2.219   4.717  11.138 -0.3462  0.0216 -0.3196
  316DOPC   D2A 3922   2.058   4.571  11.418  0.0219  0.1372  0.3846
  316DOPC   C3A 3923   1.922   4.851  11.675  0.0361  0.0846  0.0826
  316DOPC   C4A 3924   1.741   5.179  11.973 -0.4464 -0.2181 -0.3939
  316DOPC   C1B 3925   2.108   5.249  11.328 -0.1631  0.1147 -0.3541
  316DOPC   D2B 3926   1.787   5.330  11.513  0.0054  0.2052 -0.0546
  316DOPC   C3B 3927   1.484   5.553  11.413  0.3478  0.2087  0.0333
  316DOPC   C4B 3928   1.175   5.915  11.477  0.2599  0.1648  0.0349
  317DOPC   NC3 3929   1.378  11.687  10.181  0.0026  0.0754 -0.2762
  317DOPC   PO4 3930   1.300  11.591  10.575  0.2181 -0.4080  0.0281
  317DOPC   GL1 3931   1.077  11.727  10.930  0.0425 -0.2649 -0.2140
  317DOPC   GL2 3932   0.782  11.703  10.816 -0.1091 -0.0310 -0.1293
  317DOPC   C1A 3933   1.339  11.869  11.281  0.2198 -0.2465  0.0498
  317DOPC   D2A 3934   1.224  11.696  11.757  0.0072 -0.1966  0.0776
  317DOPC   C3A 3935   1.389  12.030  12.071  0.2193  0.0510 -0.0604
  317DOPC   C4A 3936   1.651  12.372  12.314 -0.1684  0.2794  0.2325
  317DOPC   C1B 3937   0.542  11.739  11.208  0.3218  0.3057 -0.1423
  317DOPC   D2B 3938   0.443  11.772  11.617  0.2558  0.2667  0.0995
  317DOPC   C3B 3939   0.104  11.835  11.575 -0.0738  0.1581 -0.3682
  317DOPC   C4B 3940  -0.336  11.710  11.463  0.0568  0.1991 -0.4757
  318DOPC   NC3 3941   2.375   7.709  10.466 -0.3605  0.0010  0.1893
  318DOPC   PO4 3942   2.206   7.388  10.271 -0.1744  0.2519 -0.2014
  318DOPC   GL1 3943   2.080   7.425  10.762  0.4837  0.0473 -0.0075
  318DOPC   GL2 3944   2.326   7.344  10.893 -0.0958  0.0052 -0.0703
  318DOPC   C1A 3945   2.055   7.728  11.142  0.2148  0.1998  0.0286
  318DOPC   D2A 3946   1.841   8.014  11.381 -0.2496  0.1107 -0.0832
  318DOPC   C3A 3947   1.909   7.988  11.736  0.1286 -0.0360 -0.0042
  318DOPC   C4A 3948   1.896   7.878  12.172  0.0570  0.0256 -0.0559
  318DOPC   C1B 3949   2.369   7.453  11.340  0.1202 -0.0271  0.1277
  318DOPC   D2B 3950   2.387   7.666  11.761  0.0427  0.0137 -0.0250
  318DOPC   C3B 3951   2.823   7.845  11.964 -0.0377  0.0710 -0.0592
  318DOPC   C4B 3952   3.240   7.997  12.132  0.0690  0.4319 -0.1839
  319DOPC   NC3 3953   8.858   7.365  10.515  0.3043  0.0696  0.1206
  319DOPC   PO4 3954   9.235   7.624  10.629 -0.0703  0.3465  0.1231
  319DOPC   GL1 3955   9.091   7.419  11.034 -0.2593 -0.1012 -0.1867
  319DOPC   GL2 3956   8.908   7.099  11.047  0.1188  0.0155 -0.0687
  319DOPC   C1A 3957   8.873   7.424  11.413  0.2747 -0.0163 -0.1238
  319DOPC   D2A 3958   8.742   7.573  11.841 -0.3228 -0.0113 -0.0484
  319DOPC   C3A 3959   9.094   7.803  12.192  0.0057  0.1767 -0.1172
  319DOPC   C4A 3960   9.123   8.193  12.389  0.1666  0.1285 -0.4384
  319DOPC   C1B 3961   8.973   6.962  11.419 -0.1419  0.2425  0.2198
  319DOPC   D2B 3962   9.205   7.000  11.680 -0.4071 -0.3566 -0.2526
  319DOPC   C3B 3963   9.139   7.076  12.071  0.2475  0.4461  0.2214
  319DOPC   C4B 3964   8.916   6.792  12.429 -0.2205  0.1198  0.1373
  320DOPC   NC3 3965   4.955   1.381  10.181  0.0393 -0.4728  0.0207
  320DOPC   PO4 3966   4.760   1.181  10.345 -0.3016 -0.0361  0.3922
  320DOPC   GL1 3967   4.850   1.247  10.741 -0.1472 -0.1800 -0.1123
  320DOPC   GL2 3968   4.959   1.047  10.931 -0.1292  0.2500  0.0149
  320DOPC   C1A 3969   4.670   1.456  11.072  0.0598 -0.1736 -0.0329
  320DOPC   D2A 3970   4.712   1.618  11.455 -0.4025  0.0622  0.3630
  320DOPC   C3A 3971   4.443   1.660  11.767 -0.0542 -0.0156  0.1976
  320DOPC   C4A 3972   4.195   1.868  12.007  0.0525  0.1142  0.2599
  320DOPC   C1B 3973   4.842   0.835  11.183 -0.3210  0.0621 -0.2740
  320DOPC   D2B 3974   5.033   0.635  11.543 -0.2131 -0.2840 -0.1825
  320DOPC   C3B 3975   4.858   0.367  11.835 -0.5022 -0.1711  0.1187
  320DOPC   C4B 3976   4.604   0.115  11.907  0.1244  0.0732  0.1933
  321DOPC   NC3 3977  11.180   6.211  10.738 -0.1628  0.3122 -0.0239
  321DOPC   PO4 3978  10.999   5.848  10.895  0.1826 -0.2966  0.2684
  321DOPC   GL1 3979  11.154   5.671  11.253 -0.1302 -0.3027 -0.1429
  321DOPC   GL2 3980  10.927   5.543  11.322 -0.2078 -0.1307 -0.0429
  321DOPC   C1A 3981  11.092   5.921  11.601  0.0615  0.0561 -0.1356
  321DOPC   D2A 3982  11.207   6.124  12.111  0.2674  0.1327 -0.4528
  321DOPC   C3A 3983  11.651   6.031  12.426  0.0889 -0.0183 -0.1894
  321DOPC   C4A 3984  11.939   5.869  12.662  0.0619 -0.2023 -0.0612
  321DOPC   C1B 3985  10.905   5.514  11.724  0.2678 -0.0933  0.3312
  321DOPC   D2B 3986  10.815   5.288  12.036 -0.1607 -0.1650  0.1760
  321DOPC   C3B 3987  10.910   5.304  12.398  0.2662 -0.0746 -0.1226
  321DOPC   C4B 3988  11.069   5.432  12.769 -0.1075 -0.2049 -0.2720
  322DOPC   NC3 3989   8.819   7.959  10.615  0.1061  0.0406 -0.1357
  322DOPC   PO4 3990   8.386   7.973  10.703  0.0896  0.1096  0.2302
  322DOPC   GL1 3991   8.134   8.136  11.007  0.1471 -0.0197 -0.1577
  322DOPC   GL2 3992   8.290   8.008  11.223 -0.0197 -0.0542 -0.2143
  322DOPC   C1A 3993   7.919   8.468  11.262  0.1421 -0.2803  0.2307
  322DOPC   D2A 3994   7.764   8.847  11.514  0.2326  0.1357  0.1539
  322DOPC   C3A 3995   7.777   9.091  11.911  0.0231 -0.1704 -0.1437
  322DOPC   C4A 3996   7.828   9.244  12.319 -0.0426  0.1599 -0.3553
  322DOPC   C1B 3997   7.860   7.951  11.455  0.1027  0.0648 -0.0009
  322DOPC   D2B 3998   7.809   7.772  11.947 -0.0359  0.2914  0.0103
  322DOPC   C3B 3999   7.682   7.552  12.279  0.2281  0.0658  0.0207
  322DOPC   C4B 4000   7.748   7.221  12.683  0.6059  0.2632  0.3216
  323DOPC   NC3 4001   2.235   6.110  10.339  0.3561 -0.2752  0.1942
  323DOPC   PO4 4002   1.779   6.064  10.294 -0.2607  0.0439 -0.3913
  323DOPC   GL1 4003   1.950   5.839  10.646 -0.1790 -0.1003  0.0283
  323DOPC   GL2 4004   2.223   5.835  10.729 -0.1488 -0.2979  0.0254
  323DOPC   C1A 4005   1.826   5.492  11.022  0.1910 -0.0016  0.1948
  323DOPC   D2A 4006   1.759   5.004  11.072 -0.0192 -0.1019  0.1903
  323DOPC   C3A 4007   1.469   4.923  11.442  0.0463  0.2192 -0.0106
  323DOPC   C4A 4008   1.315   5.025  11.867 -0.2507 -0.2431  0.2492
  323DOPC   C1B 4009   2.324   5.678  11.141  0.1991 -0.1054 -0.1110
  323DOPC   D2B 4010   2.406   5.580  11.579 -0.0377  0.1521  0.1137
  323DOPC   C3B 4011   2.705   5.566  11.662 -0.1210 -0.1724  0.0761
  323DOPC   C4B 4012   2.983   5.235  11.704 -0.0286  0.1788  0.1291
  324DOPC   NC3 4013   4.006   4.705   9.856  0.2045 -0.0493  0.1157
  324DOPC   PO4 4014   4.442   4.655   9.967  0.1911 -0.1361 -0.4165
  324DOPC   GL1 4015   4.312   4.753  10.453 -0.2394  0.5467 -0.1470
  324DOPC   GL2 4016   3.976   4.643  10.368 -0.2178  0.0999  0.1704
  324DOPC   C1A 4017   4.339   4.490  10.768 -0.0487  0.1046  0.2211
  324DOPC   D2A 4018   4.305   4.320  11.111 -0.1030 -0.0989  0.1243
  324DOPC   C3A 4019   4.302   3.887  11.162 -0.3786  0.2446 -0.1520
  324DOPC   C4A 4020   3.957   3.645  11.428 -0.1940 -0.1567 -0.0660
  324DOPC   C1B 4021   3.882   4.226  10.623  0.1680 -0.2446 -0.0744
  324DOPC   D2B 4022   3.876   4.070  11.120 -0.1941 -0.0018  0.1584
  324DOPC   C3B 4023   3.824   4.164  11.501 -0.0732 -0.0181  0.0656
  324DOPC   C4B 4024   4.120   4.324  11.750  0.0622 -0.1238 -0.0736
  325DOPC   NC3 4025   3.109   9.162  10.055 -0.1619 -0.1360 -0.0741
  325DOPC   PO4 4026   3.166   9.621  10.164  0.2562  0.0577  0.0024
  325DOPC   GL1 4027   3.324   9.577  10.526 -0.1920 -0.1071  0.1821
  325DOPC   GL2 4028   3.154   9.276  10.591  0.0534  0.2846  0.1969
  325DOPC   C1A 4029   3.481   9.712  10.930  0.2434 -0.0942 -0.0866
  325DOPC   D2A 4030   3.653   9.890  11.407 -0.0793  0.0027  0.0020
  325DOPC   C3A 4031   3.428  10.347  11.429 -0.0630  0.1780 -0.1987
  325DOPC   C4A 4032   3.316  10.583  11.742  0.0879  0.1050  0.1162
  325DOPC   C1B 4033   3.153   9.368  11.008 -0.0855  0.0824 -0.3098
  325DOPC   D2B 4034   3.329   9.494  11.452 -0.1410 -0.0213 -0.0065
  325DOPC   C3B 4035   2.983   9.554  11.700 -0.2979  0.1616 -0.1062
  325DOPC   C4B 4036   2.690   9.762  11.841  0.0833 -0.2606 -0.0246
  326DOPC   NC3 4037   0.016   2.197  10.602 -0.0621  0.1592  0.1568
  326DOPC   PO4 4038   0.068   1.854  10.942  0.1582 -0.0995  0.3828
  326DOPC   GL1 4039  -0.289   1.935  11.224  0.0951 -0.2469  0.0314
  326DOPC   GL2 4040  -0.642   1.737  11.294 -0.2841 -0.3428  0.1045
  326DOPC   C1A 4041  -0.328   2.158  11.655  0.0988 -0.1150  0.2064
  326DOPC   D2A 4042  -0.307   1.981  12.054 -0.1762  0.2286 -0.1799
  326DOPC   C3A 4043  -0.623   2.148  12.286  0.0363  0.2569  0.1450
  326DOPC   C4A 4044  -0.946   2.194  12.680  0.0094  0.2876 -0.2854
  326DOPC   C1B 4045  -0.539   1.571  11.725 -0.0103  0.0781 -0.2705
  326DOPC   D2B 4046  -0.506   1.544  12.171  0.1768  0.1184 -0.4475
  326DOPC   C3B 4047  -0.148   1.508  12.493  0.1177  0.0661 -0.0551
  326DOPC   C4B 4048   0.281   1.646  12.708 -0.1689 -0.3822 -0.1161
  327DOPC   NC3 4049   1.838   8.452  10.528  0.0031 -0.0674  0.3676
  327DOPC   PO4 4050   1.558   8.776  10.616  0.1958  0.0127  0.1192
  327DOPC   GL1 4051   1.486   8.766  11.024 -0.3223 -0.0175  0.1307
  327DOPC   GL2 4052   1.270   8.769  11.218 -0.0945 -0.1191  0.1132
  327DOPC   C1A 4053   1.721   8.978  11.330 -0.0559 -0.4488  0.2854
  327DOPC   D2A 4054   1.904   9.204  11.559 -0.0944  0.3822 -0.0799
  327DOPC   C3A 4055   1.973   9.659  11.487  0.2925  0.0209 -0.4975
  327DOPC   C4A 4056   2.284   9.909  11.516 -0.0463  0.2543  0.0763
  327DOPC   C1B 4057   1.263   8.978  11.533 -0.3022  0.0930  0.0603
  327DOPC   D2B 4058   1.530   9.116  12.010  0.2259 -0.0171 -0.0169
  327DOPC   C3B 4059   1.711   9.336  12.314 -0.0414 -0.0041 -0.1167
  327DOPC   C4B 4060   1.827   9.309  12.718  0.0204 -0.0569 -0.0369
  328DOPC   NC3 4061   4.237   9.266   9.931 -0.0546 -0.0638  0.2388
  328DOPC   PO4 4062   4.251   8.991  10.315 -0.1459  0.4005  0.1057
  328DOPC   GL1 4063   4.289   8.823  10.675 -0.1864 -0.0300  0.0971
  328DOPC   GL2 4064   4.027   8.911  10.795 -0.3416 -0.3805  0.2222
  328DOPC   C1A 4065   4.513   8.966  11.029 -0.0753  0.0077  0.1449
  328DOPC   D2A 4066   4.447   8.998  11.432  0.0985  0.1147  0.1080
  328DOPC   C3A 4067   4.590   8.591  11.688 -0.4090 -0.0903 -0.3752
  328DOPC   C4A 4068   4.746   8.161  11.592  0.2874  0.1702  0.2106
  328DOPC   C1B 4069   3.948   8.951  11.165 -0.2488 -0.0811  0.2699
  328DOPC   D2B 4070   3.930   8.811  11.608  0.0065 -0.1933  0.2024
  328DOPC   C3B 4071   4.277   8.770  12.001 -0.1442 -0.3383 -0.0938
  328DOPC   C4B 4072   4.321   8.694  12.438  0.1589  0.3240 -0.0723
  329DOPC   NC3 4073   4.469   3.826   9.962 -0.2032 -0.2422  0.0278
  329DOPC   PO4 4074   4.905   3.811  10.100  0.1536  0.0263 -0.0283
  329DOPC   GL1 4075   4.611   3.617  10.441 -0.1342  0.4044 -0.4083
  329DOPC   GL2 4076   4.567   3.193  10.429  0.2283  0.4950  0.1479
  329DOPC   C1A 4077   4.468   3.487  10.868  0.3863  0.0320 -0.0066
  329DOPC   D2A 4078   4.274   3.394  11.192 -0.0265  0.2910  0.1824
  329DOPC   C3A 4079   4.274   3.284  11.614  0.0191  0.1631 -0.1565
  329DOPC   C4A 4080   3.760   3.207  11.653 -0.4538 -0.0254 -0.4385
  329DOPC   C1B 4081   4.844   3.091  10.649  0.0549  0.1772 -0.2297
  329DOPC   D2B 4082   4.718   3.100  11.157  0.3266 -0.1327 -0.3247
  329DOPC   C3B 4083   5.137   3.203  11.530  0.0142  0.0904 -0.1187
  329DOPC   C4B 4084   5.163   3.600  11.900 -0.0776 -0.2016  0.2364
  330DOPC   NC3 4085   0.512  10.837  10.236 -0.4336 -0.1829 -0.1150
  330DOPC   PO4 4086   0.439  10.502  10.522 -0.0382 -0.0847  0.1177
  330DOPC   GL1 4087   0.515  10.671  10.850  0.2429  0.2273 -0.4077
  330DOPC   GL2 4088   0.849  10.758  10.949  0.1219 -0.2878  0.0706
  330DOPC   C1A 4089   0.366  10.433  11.279 -0.0014 -0.3945 -0.2280
  330DOPC   D2A 4090   0.425  10.657  11.691 -0.1363  0.2608  0.2986
  330DOPC   C3A 4091   0.417  10.973  11.816  0.1089  0.0573  0.2320
  330DOPC   C4A 4092   0.442  11.289  11.564  0.3078 -0.0006 -0.0875
  330DOPC   C1B 4093   1.145  10.782  11.319 -0.1076  0.1725  0.1860
  330DOPC   D2B 4094   1.266  10.862  11.634  0.4586  0.0762 -0.1708
  330DOPC   C3B 4095   0.960  10.793  11.994 -0.1795 -0.1320  0.1155
  330DOPC   C4B 4096   1.054  10.523  12.297 -0.0547 -0.2601  0.1571
  331DOPC   NC3 4097   5.333   6.222  10.037  0.3158 -0.1101  0.1975
  331DOPC   PO4 4098   5.491   6.143  10.411  0.2771 -0.0109  0.1036
  331DOPC   GL1 4099   5.350   6.087  10.780 -0.2091 -0.0063  0.1564
  331DOPC   GL2 4100   5.033   6.218  10.886 -0.1476  0.3043  0.0789
  331DOPC   C1A 4101   5.171   5.769  11.133  0.4098 -0.2318 -0.1297
  331DOPC   D2A 4102   4.933   5.527  11.414  0.0016  0.1876  0.3800
  331DOPC   C3A 4103   5.006   5.336  11.750  0.2051  0.2465 -0.0217
  331DOPC   C4A 4104   4.753   5.535  12.130 -0.3286  0.1583  0.0418
  331DOPC   C1B 4105   5.318   6.354  11.203 -0.3006  0.0571 -0.2572
  331DOPC   D2B 4106   5.377   6.358  11.669  0.4118 -0.3047  0.0196
  331DOPC   C3B 4107   5.766   6.542  11.934  0.1042 -0.1479 -0.0511
  331DOPC   C4B 4108   6.048   6.803  12.099 -0.1964  0.1082 -0.3682
  332DOPC   NC3 4109   3.829   8.904   9.971  0.3700  0.2654  0.2988
  332DOPC   PO4 4110   3.914   8.611  10.411  0.1726 -0.0820 -0.1235
  332DOPC   GL1 4111   3.746   8.482  10.867 -0.2262 -0.1691  0.2192
  332DOPC   GL2 4112   3.802   8.235  10.834  0.0754 -0.0751  0.2122
  332DOPC   C1A 4113   3.524   8.509  11.324 -0.2382 -0.0722 -0.0503
  332DOPC   D2A 4114   3.658   8.414  11.790  0.3420  0.2243  0.1423
  332DOPC   C3A 4115   3.376   8.464  12.114  0.4083  0.3060  0.0748
  332DOPC   C4A 4116   2.870   8.454  12.159  0.0697 -0.0414 -0.2271
  332DOPC   C1B 4117   4.027   7.849  10.853  0.0099  0.3827 -0.0160
  332DOPC   D2B 4118   4.326   7.561  11.038 -0.0249  0.0525  0.0343
  332DOPC   C3B 4119   4.808   7.453  10.954 -0.0061 -0.3096 -0.2755
  332DOPC   C4B 4120   5.195   7.380  11.067 -0.0806 -0.2187 -0.2263
  333DOPC   NC3 4121   5.325   7.717  14.421 -0.1624 -0.1287  0.0577
  333DOPC   PO4 4122   5.094   7.570  14.040 -0.1359 -0.0866 -0.2411
  333DOPC   GL1 4123   4.995   7.723  13.568 -0.0571  0.2925 -0.0115
  333DOPC   GL2 4124   4.666   7.777  13.619 -0.1937 -0.1250 -0.1894
  333DOPC   C1A 4125   5.125   7.924  13.168  0.0331  0.1891  0.2756
  333DOPC   D2A 4126   4.950   8.277  13.012  0.0456 -0.0703  0.1015
  333DOPC   C3A 4127   5.114   8.639  12.994  0.0382  0.0781 -0.3312
  333DOPC   C4A 4128   5.312   8.881  12.874  0.0668 -0.1337  0.1684
  333DOPC   C1B 4129   4.637   7.703  13.198 -0.2354 -0.0420 -0.1591
  333DOPC   D2B 4130   4.694   7.278  12.978 -0.2585 -0.1487  0.2339
  333DOPC   C3B 4131   4.391   7.134  12.653  0.0538  0.3403  0.4811
  333DOPC   C4B 4132   3.979   7.067  12.507 -0.1811 -0.1003  0.2562
  334DOPC   NC3 4133   9.952   1.352  11.009 -0.1104 -0.5032 -0.1463
  334DOPC   PO4 4134  10.208   0.992  10.879 -0.1040 -0.0526 -0.1733
  334DOPC   GL1 4135  10.576   1.339  10.937  0.4445 -0.0015  0.2447
  334DOPC   GL2 4136  10.403   1.556  11.192  0.3411 -0.1307 -0.1171
  334DOPC   C1A 4137  10.867   1.569  11.256  0.3678 -0.0243  0.2084
  334DOPC   D2A 4138  11.253   1.471  11.587  0.1464 -0.0320  0.0484
  334DOPC   C3A 4139  11.109   1.011  11.738 -0.0294  0.2599  0.0290
  334DOPC   C4A 4140  11.124   0.559  11.721  0.0660 -0.1381  0.2027
  334DOPC   C1B 4141  10.502   1.703  11.547  0.0779 -0.1577 -0.0222
  334DOPC   D2B 4142  10.386   1.705  11.978 -0.0002 -0.1159  0.1044
  334DOPC   C3B 4143  10.666   2.020  12.131 -0.1246 -0.1400  0.0625
  334DOPC   C4B 4144  11.093   2.137  12.112  0.2523 -0.1986 -0.1816
  335DOPC   NC3 4145   9.901   6.474  10.548  0.0611  0.0515  0.1394
  335DOPC   PO4 4146  10.325   6.179  10.574  0.1893  0.0750  0.1184
  335DOPC   GL1 4147  10.321   6.364  10.928 -0.1773  0.2640  0.2571
  335DOPC   GL2 4148  10.595   6.559  11.085 -0.1354 -0.0524 -0.3238
  335DOPC   C1A 4149  10.069   6.671  11.200  0.3553 -0.1624  0.0095
  335DOPC   D2A 4150  10.087   6.724  11.671  0.1416  0.0759  0.0707
  335DOPC   C3A 4151  10.360   6.498  11.948 -0.3202  0.0683 -0.3118
  335DOPC   C4A 4152  10.517   6.228  12.341  0.1930 -0.0829  0.3175
  335DOPC   C1B 4153  10.570   6.783  11.456  0.1027  0.3905 -0.1346
  335DOPC   D2B 4154  10.728   6.781  11.815 -0.1801  0.1667  0.0374
  335DOPC   C3B 4155  10.891   6.488  12.191  0.1505  0.2295  0.0058
  335DOPC   C4B 4156  10.887   6.321  12.614 -0.2907  0.2131  0.0836
  336DOPC   NC3 4157   6.841   1.597  14.325  0.2617 -0.1429  0.1477
  336DOPC   PO4 4158   6.577   1.841  14.045 -0.0108  0.1648 -0.2394
  336DOPC   GL1 4159   6.569   1.667  13.576  0.0197 -0.1383 -0.1786
  336DOPC   GL2 4160   6.553   1.845  13.310 -0.1467  0.0376  0.0029
  336DOPC   C1A 4161   6.346   1.226  13.496  0.0498  0.0991 -0.2695
  336DOPC   D2A 4162   6.197   1.040  13.118  0.2040 -0.0234  0.0761
  336DOPC   C3A 4163   5.852   1.141  12.922 -0.0542 -0.1277 -0.1162
  336DOPC   C4A 4164   5.433   0.935  12.660 -0.2028  0.3462  0.0753
  336DOPC   C1B 4165   6.481   1.901  12.902  0.0647  0.1400 -0.1636
  336DOPC   D2B 4166   6.251   1.919  12.454  0.1016 -0.1261  0.0414
  336DOPC   C3B 4167   6.178   2.076  12.112  0.0745  0.5020 -0.2883
  336DOPC   C4B 4168   6.074   2.143  11.737 -0.2074  0.2415 -0.2023
  337DOPC   NC3 4169   5.969   6.353  10.249 -0.0666 -0.1521  0.1890
  337DOPC   PO4 4170   6.184   6.651  10.090  0.1444 -0.0744  0.1133
  337DOPC   GL1 4171   6.235   6.677  10.583 -0.4329  0.1444 -0.0777
  337DOPC   GL2 4172   6.218   7.011  10.603 -0.2970 -0.2322 -0.0110
  337DOPC   C1A 4173   6.136   6.372  10.905 -0.2688  0.2256 -0.0368
  337DOPC   D2A 4174   6.287   6.378  11.309 -0.3582  0.0049  0.1595
  337DOPC   C3A 4175   6.665   6.704  11.277 -0.3331 -0.1816  0.1881
  337DOPC   C4A 4176   6.918   6.884  11.631 -0.0687  0.1799  0.1060
  337DOPC   C1B 4177   6.280   6.874  11.036  0.2038  0.0196 -0.0471
  337DOPC   D2B 4178   6.243   6.847  11.580 -0.0743  0.1422 -0.1937
  337DOPC   C3B 4179   5.813   6.921  11.626 -0.5147  0.1677  0.1541
  337DOPC   C4B 4180   5.660   7.257  11.817  0.1479 -0.0746  0.3984
  338DOPC   NC3 4181  11.063   2.853  11.166 -0.0267  0.0974  0.1091
  338DOPC   PO4 4182  11.327   3.289  11.340 -0.1005  0.3236  0.0254
  338DOPC   GL1 4183  11.284   3.089  11.687 -0.3003  0.1510  0.1151
  338DOPC   GL2 4184  11.069   2.844  11.704  0.3372  0.0669 -0.2432
  338DOPC   C1A 4185  11.441   2.969  12.027 -0.1647  0.2961  0.1266
  338DOPC   D2A 4186  11.292   3.061  12.523 -0.2472  0.1508  0.0703
  338DOPC   C3A 4187  11.526   3.106  12.899 -0.0255 -0.1155  0.0692
  338DOPC   C4A 4188  11.572   3.420  13.143  0.1445  0.1106  0.2671
  338DOPC   C1B 4189  10.952   3.061  12.128  0.1340  0.0688  0.1744
  338DOPC   D2B 4190  10.795   3.245  12.482  0.0848 -0.1711 -0.5301
  338DOPC   C3B 4191  10.320   3.424  12.554 -0.3214 -0.0840 -0.4612
  338DOPC   C4B 4192  10.057   3.591  12.948 -0.1770  0.4521 -0.1031
  339DOPC   NC3 4193   2.573   0.791  10.384 -0.0569  0.2658  0.0561
  339DOPC   PO4 4194   2.433   1.291  10.332  0.2757  0.1518  0.0489
  339DOPC   GL1 4195   2.455   1.179  10.689  0.0650 -0.3666  0.0125
  339DOPC   GL2 4196   2.625   1.000  10.842 -0.0023  0.0710  0.3408
  339DOPC   C1A 4197   2.199   1.398  10.962 -0.0249 -0.3740  0.2529
  339DOPC   D2A 4198   1.988   1.478  11.293 -0.2094 -0.2263 -0.5514
  339DOPC   C3A 4199   2.219   1.550  11.728  0.0744  0.0602  0.0219
  339DOPC   C4A 4200   2.304   1.459  12.219  0.2977  0.0066  0.0322
  339DOPC   C1B 4201   2.745   1.491  10.863  0.0333  0.3505  0.4802
  339DOPC   D2B 4202   3.054   1.733  11.104  0.0206  0.0385  0.2541
  339DOPC   C3B 4203   2.890   2.125  11.287  0.0246 -0.0399  0.0404
  339DOPC   C4B 4204   2.934   2.481  11.644  0.0626  0.4455  0.0424
  340DOPC   NC3 4205   8.942   6.650  10.179  0.1941  0.0178 -0.0398
  340DOPC   PO4 4206   8.906   6.862  10.449  0.1132  0.0842  0.0515
  340DOPC   GL1 4207   9.022   6.678  10.838 -0.1196 -0.2640 -0.3014
  340DOPC   GL2 4208   9.299   6.441  10.961 -0.0954 -0.0416 -0.0592
  340DOPC   C1A 4209   9.342   6.925  11.133 -0.1096 -0.2991  0.1458
  340DOPC   D2A 4210   9.653   6.846  11.451 -0.0253  0.1747 -0.1266
  340DOPC   C3A 4211   9.754   7.274  11.671 -0.0757 -0.0929 -0.2817
  340DOPC   C4A 4212   9.667   7.732  11.782 -0.1339 -0.1137  0.1353
  340DOPC   C1B 4213   9.295   6.499  11.414 -0.1337  0.1714 -0.3655
  340DOPC   D2B 4214   9.480   6.619  11.889  0.1338 -0.2925  0.0787
  340DOPC   C3B 4215   9.399   6.615  12.281  0.0738 -0.2095  0.0527
  340DOPC   C4B 4216   9.146   6.312  12.441  0.2098  0.0215  0.2577
  341DOPC   NC3 4217  10.859   9.696  10.682 -0.0110 -0.0819 -0.1837
  341DOPC   PO4 4218  11.077   9.340  10.571 -0.0325 -0.2178  0.0423
  341DOPC   GL1 4219  10.917   9.366  11.016 -0.1872 -0.3234  0.2457
  341DOPC   GL2 4220  10.617   9.403  10.957 -0.0963  0.2489 -0.0227
  341DOPC   C1A 4221  10.908   9.265  11.408  0.2298  0.4468  0.4242
  341DOPC   D2A 4222  11.295   9.182  11.771 -0.0196  0.0119  0.0426
  341DOPC   C3A 4223  11.194   9.192  12.177 -0.2905 -0.1602  0.1166
  341DOPC   C4A 4224  11.066   8.938  12.505 -0.1614 -0.2739 -0.2622
  341DOPC   C1B 4225  10.329   9.422  11.272  0.3598 -0.1485  0.0752
  341DOPC   D2B 4226  10.211   9.564  11.593 -0.0528  0.0216  0.1424
  341DOPC   C3B 4227  10.147   9.288  11.980  0.1042  0.0124 -0.1148
  341DOPC   C4B 4228   9.895   9.376  12.459  0.2238  0.2148  0.0191
  342DOPC   NC3 4229   7.843   8.935   9.879 -0.0265  0.1849  0.0517
  342DOPC   PO4 4230   7.739   8.715  10.245  0.1103  0.1258  0.2115
  342DOPC   GL1 4231   7.539   8.526  10.671  0.0854 -0.0777 -0.1121
  342DOPC   GL2 4232   7.696   8.299  10.776  0.1675  0.0870 -0.2981
  342DOPC   C1A 4233   7.428   8.565  11.102  0.1876  0.3527 -0.3342
  342DOPC   D2A 4234   7.409   8.548  11.601  0.0110  0.4506 -0.0601
  342DOPC   C3A 4235   7.212   8.243  11.875  0.0633 -0.1514  0.0557
  342DOPC   C4A 4236   6.839   8.270  11.867  0.0484  0.1218 -0.1089
  342DOPC   C1B 4237   7.478   8.086  11.082  0.4845 -0.1478  0.1584
  342DOPC   D2B 4238   7.178   7.990  11.423  0.1575 -0.0807  0.0085
  342DOPC   C3B 4239   7.303   7.720  11.733 -0.2900  0.2315  0.4882
  342DOPC   C4B 4240   7.101   7.355  11.722  0.2984  0.1784 -0.0578
  343DOPC   NC3 4241   7.632   2.148  10.043 -0.0485  0.1281 -0.0547
  343DOPC   PO4 4242   7.274   2.363  10.077 -0.0744  0.1173 -0.0113
  343DOPC   GL1 4243   6.904   2.366  10.377  0.1479  0.2014 -0.2629
  343DOPC   GL2 4244   6.885   2.654  10.692 -0.3461  0.1349  0.2424
  343DOPC   C1A 4245   6.668   2.180  10.626  0.1257  0.2007 -0.2467
  343DOPC   D2A 4246   6.674   1.891  10.980  0.2652 -0.1777  0.1198
  343DOPC   C3A 4247   6.605   2.024  11.378  0.2877 -0.0570  0.0525
  343DOPC   C4A 4248   6.711   1.971  11.754 -0.2683 -0.3895  0.5039
  343DOPC   C1B 4249   6.855   2.434  11.054 -0.0833 -0.2080  0.0538
  343DOPC   D2B 4250   6.992   2.420  11.425  0.0101  0.0663  0.0062
  343DOPC   C3B 4251   7.043   2.352  11.908 -0.3509  0.3839 -0.0506
  343DOPC   C4B 4252   7.179   2.688  12.202  0.0142 -0.0390  0.1161
  344DOPC   NC3 4253   4.822  11.182  10.052  0.2013 -0.4809 -0.0886
  344DOPC   PO4 4254   4.276  11.173   9.955 -0.0581 -0.2240  0.1553
  344DOPC   GL1 4255   4.481  10.886  10.275  0.0257  0.1767 -0.0099
  344DOPC   GL2 4256   4.550  10.443  10.432  0.0163 -0.2216  0.0970
  344DOPC   C1A 4257   4.531  10.944  10.735  0.0610  0.2034 -0.1325
  344DOPC   D2A 4258   4.548  11.167  11.026  0.0414 -0.1906  0.0221
  344DOPC   C3A 4259   4.854  11.268  11.384 -0.3069 -0.1771  0.1051
  344DOPC   C4A 4260   5.004  11.369  11.787  0.0353  0.0860  0.0082
  344DOPC   C1B 4261   4.424  10.456  10.854  0.5269  0.3709 -0.4311
  344DOPC   D2B 4262   4.117  10.746  11.069  0.1161  0.0906 -0.2257
  344DOPC   C3B 4263   3.781  10.630  10.830  0.0031  0.0103  0.2159
  344DOPC   C4B 4264   3.369  10.669  10.906  0.0450 -0.2218 -0.1156
  345DOPC   NC3 4265  10.532   8.262  11.040  0.0709  0.2249  0.1729
  345DOPC   PO4 4266  10.855   8.448  11.191  0.0020  0.0471  0.1531
  345DOPC   GL1 4267  10.936   8.312  11.599 -0.0141  0.1100  0.0612
  345DOPC   GL2 4268  11.191   8.213  11.675  0.1568 -0.0951 -0.0325
  345DOPC   C1A 4269  10.799   8.057  11.993 -0.0569  0.0921 -0.4775
  345DOPC   D2A 4270  10.561   8.111  12.423  0.4467 -0.0729 -0.2547
  345DOPC   C3A 4271  10.825   7.933  12.824 -0.1595 -0.0172 -0.0891
  345DOPC   C4A 4272  11.295   7.721  12.816 -0.3059 -0.0429  0.0306
  345DOPC   C1B 4273  11.281   8.186  12.081  0.0609  0.0052  0.3421
  345DOPC   D2B 4274  11.040   8.394  12.516 -0.2519 -0.0251  0.1360
  345DOPC   C3B 4275  10.633   8.574  12.457  0.0729 -0.2042 -0.0880
  345DOPC   C4B 4276  10.254   8.450  12.282  0.1059 -0.1310 -0.1549
  346DOPC   NC3 4277   1.937   9.962  10.496 -0.0591  0.3787  0.0623
  346DOPC   PO4 4278   2.444   9.880  10.223  0.0320  0.1553 -0.0584
  346DOPC   GL1 4279   2.438   9.922  10.566  0.3708 -0.1404 -0.0534
  346DOPC   GL2 4280   2.565   9.531  10.790  0.1099  0.0418 -0.3758
  346DOPC   C1A 4281   2.473  10.058  11.014  0.3360 -0.0252 -0.3183
  346DOPC   D2A 4282   2.716  10.138  11.440  0.2196 -0.1217 -0.0186
  346DOPC   C3A 4283   2.627  10.573  11.419 -0.2399  0.1032 -0.0838
  346DOPC   C4A 4284   2.557  10.894  11.783 -0.0032  0.1518 -0.1639
  346DOPC   C1B 4285   2.688   9.207  11.106  0.0605 -0.1614  0.2314
  346DOPC   D2B 4286   2.882   9.157  11.444 -0.2008  0.1285 -0.0523
  346DOPC   C3B 4287   2.512   9.146  11.719  0.1384  0.0811  0.0410
  346DOPC   C4B 4288   2.253   9.464  11.851  0.4149  0.1402  0.1126
  347DOPC   NC3 4289   1.129   8.439  10.874  0.0597  0.1583  0.2920
  347DOPC   PO4 4290   1.572   8.269  10.952  0.1060  0.0484  0.1830
  347DOPC   GL1 4291   1.661   8.488  11.331 -0.2644  0.2006 -0.0206
  347DOPC   GL2 4292   1.934   8.499  11.553  0.1754  0.2091 -0.2130
  347DOPC   C1A 4293   1.581   8.661  11.847  0.3166 -0.0190 -0.0601
  347DOPC   D2A 4294   1.361   8.634  12.254  0.0705 -0.0057  0.0480
  347DOPC   C3A 4295   1.522   8.384  12.702 -0.1034 -0.0362  0.0621
  347DOPC   C4A 4296   1.626   8.104  12.990 -0.0860 -0.2564  0.2276
  347DOPC   C1B 4297   2.138   8.784  11.406  0.1255  0.1024 -0.3718
  347DOPC   D2B 4298   2.154   9.146  11.117 -0.0040  0.0999 -0.0031
  347DOPC   C3B 4299   2.333   9.446  11.251  0.0129  0.0793 -0.0899
  347DOPC   C4B 4300   2.755   9.650  11.278  0.2684  0.2944  0.4380
  348DOPC   NC3 4301   5.372   7.071  10.171 -0.0564  0.1525  0.3431
  348DOPC   PO4 4302   5.629   6.790  10.264  0.0939  0.2655  0.1617
  348DOPC   GL1 4303   5.654   6.592  10.668  0.1830 -0.1254  0.1164
  348DOPC   GL2 4304   5.381   6.760  10.901  0.2246 -0.0214 -0.1901
  348DOPC   C1A 4305   5.806   6.702  11.189 -0.1500 -0.0892 -0.0321
  348DOPC   D2A 4306   5.833   6.356  11.427 -0.2589 -0.1890  0.1843
  348DOPC   C3A 4307   5.797   5.990  11.115 -0.0003  0.2225 -0.1916
  348DOPC   C4A 4308   6.001   5.764  11.451 -0.1626 -0.2547 -0.2153
  348DOPC   C1B 4309   5.317   6.895  11.318  0.0774 -0.0626 -0.2709
  348DOPC   D2B 4310   5.329   6.878  11.816 -0.1978 -0.0463  0.0648
  348DOPC   C3B 4311   4.884   6.962  11.970 -0.1280 -0.1475  0.1938
  348DOPC   C4B 4312   4.722   7.332  11.969 -0.0644  0.0002 -0.0017
  349DOPC   NC3 4313   5.702   1.534  10.381  0.1069  0.2202 -0.1400
  349DOPC   PO4 4314   5.361   1.553  10.405 -0.3476  0.1326 -0.0094
  349DOPC   GL1 4315   5.218   1.532  10.781  0.3470  0.1452 -0.2500
  349DOPC   GL2 4316   5.314   1.305  11.086 -0.2864 -0.1621 -0.4674
  349DOPC   C1A 4317   5.066   1.744  11.117 -0.1232 -0.3043  0.2079
  349DOPC   D2A 4318   5.300   1.838  11.348  0.0803  0.1663 -0.0751
  349DOPC   C3A 4319   5.322   2.246  11.470  0.1991  0.3924 -0.0114
  349DOPC   C4A 4320   5.405   2.709  11.577  0.1199  0.0286  0.4005
  349DOPC   C1B 4321   5.191   1.354  11.514  0.1653  0.0524  0.0900
  349DOPC   D2B 4322   5.157   1.009  11.890 -0.1732 -0.1282 -0.0364
  349DOPC   C3B 4323   5.153   1.185  12.225  0.0844 -0.1427  0.0044
  349DOPC   C4B 4324   5.373   1.454  12.533 -0.0314 -0.0630  0.1235
  350DOPC   NC3 4325  11.979   1.506  10.969  0.0082 -0.4118 -0.1030
  350DOPC   PO4 4326  11.549   1.616  10.801 -0.0307 -0.2702  0.0464
  350DOPC   GL1 4327  11.577   1.282  11.169  0.1285  0.3459  0.1530
  350DOPC   GL2 4328  11.809   1.192  11.387  0.2582  0.4586  0.0835
  350DOPC   C1A 4329  11.401   0.908  11.317 -0.0703 -0.0841 -0.1495
  350DOPC   D2A 4330  11.470   0.497  11.207  0.0964 -0.2947 -0.3538
  350DOPC   C3A 4331  11.509   0.056  11.273 -0.1658  0.2814  0.6168
  350DOPC   C4A 4332  11.417  -0.264  11.545 -0.0073 -0.0835 -0.3891
  350DOPC   C1B 4333  11.626   1.065  11.824  0.2721 -0.1910 -0.0354
  350DOPC   D2B 4334  11.451   0.717  12.018  0.1010 -0.0509  0.0062
  350DOPC   C3B 4335  11.035   0.536  12.186  0.0621  0.2645  0.0434
  350DOPC   C4B 4336  10.729   0.717  12.486  0.0479  0.3435  0.0845
  351DOPC   NC3 4337   0.405   8.821  11.208 -0.0568  0.1105  0.1119
  351DOPC   PO4 4338   0.779   8.700  11.064 -0.0284  0.0144 -0.3190
  351DOPC   GL1 4339   0.803   8.651  11.561 -0.1693 -0.1952 -0.2106
  351DOPC   GL2 4340   1.054   8.536  11.763  0.1619  0.1459 -0.0895
  351DOPC   C1A 4341   0.826   8.904  11.874 -0.0137 -0.2127 -0.0757
  351DOPC   D2A 4342   0.891   8.969  12.301 -0.0972  0.1194 -0.3272
  351DOPC   C3A 4343   0.508   8.866  12.537  0.0648  0.0398 -0.0729
  351DOPC   C4A 4344   0.268   8.748  12.891  0.0104  0.0537  0.0898
  351DOPC   C1B 4345   0.827   8.489  12.141 -0.0056 -0.0759 -0.0476
  351DOPC   D2B 4346   0.592   8.360  12.505  0.3540 -0.0749 -0.0406
  351DOPC   C3B 4347   0.088   8.400  12.489  0.0174 -0.2741  0.1641
  351DOPC   C4B 4348  -0.173   8.621  12.236  0.0233 -0.1990  0.1317
  352DOPC   NC3 4349   9.458  10.168  10.335 -0.0918 -0.0872  0.0109
  352DOPC   PO4 4350   9.785  10.423  10.454  0.0007  0.1489  0.2376
  352DOPC   GL1 4351   9.871  10.278  10.839 -0.0892 -0.4864 -0.1091
  352DOPC   GL2 4352  10.111  10.262  10.963 -0.0763 -0.0626 -0.0681
  352DOPC   C1A 4353   9.612  10.178  11.251  0.0717  0.0777  0.3218
  352DOPC   D2A 4354   9.535  10.042  11.660 -0.0016 -0.1255 -0.0250
  352DOPC   C3A 4355   9.263  10.321  11.788  0.3316 -0.3371  0.1836
  352DOPC   C4A 4356   8.894  10.331  12.071  0.0658 -0.2252 -0.0577
  352DOPC   C1B 4357  10.124  10.761  11.237  0.1344  0.0055  0.0865
  352DOPC   D2B 4358  10.232  10.659  11.597 -0.1107 -0.4973 -0.1013
  352DOPC   C3B 4359  10.510  10.951  11.735  0.3117 -0.1463  0.0308
  352DOPC   C4B 4360  10.555  11.174  12.117  0.0311  0.4009  0.0042
  353DOPC   NC3 4361   0.186   0.866  10.474  0.0123 -0.1148 -0.0213
  353DOPC   PO4 4362   0.675   0.590  10.540 -0.1117 -0.6076 -0.2052
  353DOPC   GL1 4363   0.699   0.652  11.001 -0.1435 -0.0186  0.1819
  353DOPC   GL2 4364   1.082   0.602  11.101  0.0808  0.0532 -0.0725
  353DOPC   C1A 4365   0.477   0.667  11.410 -0.1546  0.0087  0.0855
  353DOPC   D2A 4366   0.348   0.705  11.785 -0.0103  0.0840 -0.2327
  353DOPC   C3A 4367   0.704   0.388  11.850 -0.2426  0.0173 -0.1396
  353DOPC   C4A 4368   0.883   0.340  11.500  0.0208 -0.0758 -0.1095
  353DOPC   C1B 4369   1.477   0.768  11.150 -0.1798  0.0181  0.1655
  353DOPC   D2B 4370   1.605   1.169  11.305 -0.0665  0.0799 -0.0784
  353DOPC   C3B 4371   1.791   1.327  11.740  0.4136 -0.0378 -0.0126
  353DOPC   C4B 4372   1.720   1.595  12.101  0.0423  0.0010  0.0559
  354DOPC   NC3 4373   3.160  11.922   9.765 -0.0468  0.1332  0.1615
  354DOPC   PO4 4374   3.149  12.086  10.203 -0.1541  0.1945  0.2529
  354DOPC   GL1 4375   3.186  12.233  10.623 -0.3752  0.0644 -0.0801
  354DOPC   GL2 4376   2.940  12.550  10.808  0.0229  0.0385  0.2664
  354DOPC   C1A 4377   3.206  12.278  11.062  0.2374  0.2669  0.0562
  354DOPC   D2A 4378   3.553  12.183  11.305  0.1103 -0.0127 -0.1283
  354DOPC   C3A 4379   3.577  11.748  11.565 -0.2297 -0.3671  0.0006
  354DOPC   C4A 4380   3.856  11.402  11.820 -0.2246  0.2547  0.2754
  354DOPC   C1B 4381   2.692  12.737  11.191 -0.0496  0.1319  0.2506
  354DOPC   D2B 4382   2.445  12.846  11.467 -0.3948 -0.0058 -0.1263
  354DOPC   C3B 4383   2.187  12.877  11.883  0.1126 -0.0712 -0.2978
  354DOPC   C4B 4384   2.344  12.588  12.171 -0.2574  0.0559 -0.1479
  355DOPC   NC3 4385   7.940   5.468   9.996  0.2990 -0.0710 -0.1537
  355DOPC   PO4 4386   7.916   5.869  10.217 -0.2400  0.4763  0.1074
  355DOPC   GL1 4387   7.999   6.162  10.646  0.3890  0.2388 -0.0506
  355DOPC   GL2 4388   7.909   6.445  10.748 -0.1619  0.0920 -0.0811
  355DOPC   C1A 4389   7.804   6.046  11.107 -0.1542 -0.2034 -0.0502
  355DOPC   D2A 4390   7.712   6.055  11.548 -0.1512 -0.0004  0.2595
  355DOPC   C3A 4391   7.975   6.314  11.799 -0.3476 -0.3655  0.2725
  355DOPC   C4A 4392   8.483   6.373  11.700  0.0016 -0.0355  0.0678
  355DOPC   C1B 4393   7.689   6.492  11.035 -0.1043 -0.2879 -0.1300
  355DOPC   D2B 4394   7.592   6.524  11.426  0.1183 -0.0295  0.3474
  355DOPC   C3B 4395   7.610   6.897  11.425 -0.2288 -0.1796 -0.0795
  355DOPC   C4B 4396   7.521   7.288  11.443 -0.2455 -0.1818  0.0565
  356DOPC   NC3 4397   9.621   1.839  10.345 -0.3396 -0.0105  0.0823
  356DOPC   PO4 4398   9.717   1.804  10.755  0.0636  0.3734  0.1064
  356DOPC   GL1 4399   9.623   1.725  11.229  0.0409  0.2229  0.0781
  356DOPC   GL2 4400   9.807   1.516  11.445  0.1712  0.0749 -0.1520
  356DOPC   C1A 4401   9.511   1.920  11.610  0.0111  0.1777  0.2313
  356DOPC   D2A 4402   9.413   2.073  12.002  0.1533 -0.2532 -0.0780
  356DOPC   C3A 4403   9.468   1.999  12.508  0.2196 -0.1130  0.1000
  356DOPC   C4A 4404   9.768   2.147  12.826 -0.0434 -0.0842 -0.2615
  356DOPC   C1B 4405   9.623   1.458  11.793  0.1366  0.0605  0.1241
  356DOPC   D2B 4406   9.183   1.397  11.951  0.0963 -0.1442 -0.1281
  356DOPC   C3B 4407   8.709   1.432  11.977 -0.1802  0.1460 -0.1226
  356DOPC   C4B 4408   8.285   1.650  11.931 -0.1235  0.3343  0.2517
  357DOPC   NC3 4409   8.131   7.553   9.881 -0.1247 -0.2812 -0.2196
  357DOPC   PO4 4410   8.399   7.474  10.412 -0.0966  0.1938 -0.0430
  357DOPC   GL1 4411   8.229   7.505  10.871 -0.0749  0.0335  0.3545
  357DOPC   GL2 4412   8.341   7.236  11.060 -0.0485 -0.0013  0.2553
  357DOPC   C1A 4413   7.833   7.392  11.058 -0.2084  0.0932 -0.0477
  357DOPC   D2A 4414   7.434   7.556  10.893 -0.1004 -0.0279 -0.2403
  357DOPC   C3A 4415   7.156   7.552  11.222  0.2673  0.0524 -0.1494
  357DOPC   C4A 4416   6.768   7.750  11.300  0.0908 -0.2112 -0.0026
  357DOPC   C1B 4417   8.328   7.559  11.399  0.2201  0.2147 -0.3032
  357DOPC   D2B 4418   7.993   7.448  11.535 -0.2874  0.3880 -0.1792
  357DOPC   C3B 4419   8.062   7.261  11.939  0.0566  0.4382 -0.1491
  357DOPC   C4B 4420   8.355   7.285  12.007 -0.2895  0.0932  0.2828
  358DOPC   NC3 4421   9.476   0.482  10.915 -0.1819 -0.0160  0.2165
  358DOPC   PO4 4422   9.671   0.886  11.014 -0.0430 -0.1170 -0.0462
  358DOPC   GL1 4423   9.486   0.701  11.326  0.1977  0.3468 -0.3736
  358DOPC   GL2 4424   9.674   0.598  11.536  0.3493  0.1897  0.1326
  358DOPC   C1A 4425   9.405   0.928  11.755  0.0618 -0.2555  0.1417
  358DOPC   D2A 4426   9.204   0.922  12.100  0.3000 -0.0462 -0.0755
  358DOPC   C3A 4427   9.355   0.925  12.519 -0.0503  0.2056  0.0620
  358DOPC   C4A 4428   9.687   0.771  12.648  0.0278  0.4795 -0.1691
  358DOPC   C1B 4429   9.847   1.057  11.588  0.3502 -0.2183 -0.3150
  358DOPC   D2B 4430  10.147   1.223  11.815  0.0237 -0.2026  0.0705
  358DOPC   C3B 4431   9.984   1.336  12.142  0.0679  0.0573  0.1523
  358DOPC   C4B 4432   9.559   1.429  12.349  0.0376 -0.2345  0.0294
  359DOPC   NC3 4433   1.755   2.227   9.790  0.0959 -0.1803  0.2967
  359DOPC   PO4 4434   1.591   2.621   9.896  0.0663 -0.0967 -0.0808
  359DOPC   GL1 4435   1.511   2.590  10.462 -0.4734 -0.2012 -0.0677
  359DOPC   GL2 4436   1.620   2.899  10.663 -0.3200 -0.0994  0.1366
  359DOPC   C1A 4437   1.820   2.394  10.858  0.2033  0.1354  0.2902
  359DOPC   D2A 4438   2.039   2.623  11.149 -0.3650  0.1845  0.1139
  359DOPC   C3A 4439   2.304   2.855  10.972  0.1453  0.1248 -0.0283
  359DOPC   C4A 4440   2.744   2.878  10.836  0.0190 -0.0262  0.0243
  359DOPC   C1B 4441   1.924   3.145  10.860 -0.0471 -0.1321  0.0474
  359DOPC   D2B 4442   2.040   3.548  11.122  0.1362 -0.0753 -0.0019
  359DOPC   C3B 4443   2.111   3.456  11.577  0.1160 -0.2199 -0.2171
  359DOPC   C4B 4444   2.384   3.636  11.853  0.0833  0.0570 -0.0338
  360DOPC   NC3 4445  11.630   2.869  11.327  0.2017 -0.0081  0.0085
  360DOPC   PO4 4446  11.860   2.461  11.162 -0.0525 -0.0576  0.2388
  360DOPC   GL1 4447  11.528   2.342  11.414  0.1472 -0.3800 -0.0639
  360DOPC   GL2 4448  11.233   2.473  11.464 -0.1122 -0.1302 -0.0658
  360DOPC   C1A 4449  11.437   1.987  11.658 -0.0672  0.2743  0.1251
  360DOPC   D2A 4450  11.281   1.659  12.059  0.0286 -0.1051  0.1408
  360DOPC   C3A 4451  11.244   1.306  12.110 -0.0420  0.0392  0.1976
  360DOPC   C4A 4452  11.141   1.022  12.476  0.1313  0.0594 -0.0407
  360DOPC   C1B 4453  11.334   2.456  11.843  0.2397 -0.0933  0.1586
  360DOPC   D2B 4454  11.360   2.560  12.323  0.5928 -0.0217  0.1518
  360DOPC   C3B 4455  11.195   2.678  12.755  0.0001  0.0315  0.1323
  360DOPC   C4B 4456  10.929   3.003  12.919 -0.2359 -0.1389  0.2219
  361DOPC   NC3 4457   1.725   6.387  10.671 -0.1338  0.1313 -0.1736
  361DOPC   PO4 4458   2.147   6.507  10.669  0.1968 -0.0372  0.0405
  361DOPC   GL1 4459   2.013   6.241  11.031  0.0451  0.0938  0.0591
  361DOPC   GL2 4460   1.762   6.014  11.077  0.1644  0.0378  0.0242
  361DOPC   C1A 4461   2.182   6.323  11.402 -0.1912  0.3009  0.0878
  361DOPC   D2A 4462   2.522   6.235  11.748  0.0612 -0.1687  0.1293
  361DOPC   C3A 4463   2.500   6.011  12.116 -0.0310 -0.1955 -0.0609
  361DOPC   C4A 4464   2.727   5.935  12.459 -0.0627  0.0299 -0.2297
  361DOPC   C1B 4465   1.946   5.824  11.512 -0.1948  0.1422 -0.1759
  361DOPC   D2B 4466   1.919   5.616  11.965  0.2363 -0.1789 -0.0544
  361DOPC   C3B 4467   2.180   5.533  12.116  0.0144  0.1620  0.0830
  361DOPC   C4B 4468   2.243   5.111  12.366 -0.3382  0.2305  0.3607
  362DOPC   NC3 4469   7.106   9.503   9.818  0.0187 -0.1830 -0.0072
  362DOPC   PO4 4470   7.204   9.803  10.065  0.2170 -0.0582  0.1452
  362DOPC   GL1 4471   7.253   9.852  10.578 -0.0804 -0.1621 -0.2911
  362DOPC   GL2 4472   7.373   9.529  10.733  0.1825  0.0359 -0.2228
  362DOPC   C1A 4473   7.218   9.922  10.945  0.0267 -0.1431 -0.0580
  362DOPC   D2A 4474   7.142  10.013  11.290 -0.1273  0.1409  0.0477
  362DOPC   C3A 4475   6.726  10.095  11.618  0.1536 -0.2568  0.2269
  362DOPC   C4A 4476   6.315  10.088  11.833 -0.1314  0.1597 -0.0234
  362DOPC   C1B 4477   7.228   9.459  11.154 -0.0498 -0.2050 -0.0314
  362DOPC   D2B 4478   6.892   9.552  11.472  0.0141  0.1922 -0.0820
  362DOPC   C3B 4479   6.685   9.545  11.889 -0.0046 -0.1121  0.1726
  362DOPC   C4B 4480   6.391   9.377  12.136 -0.0053  0.0957 -0.1882
  363DOPC   NC3 4481  10.037   9.619  10.718  0.1191 -0.0134 -0.0809
  363DOPC   PO4 4482   9.519   9.413  10.656 -0.0596  0.3670  0.0058
  363DOPC   GL1 4483   9.201   9.433  10.952  0.1502  0.1645  0.1447
  363DOPC   GL2 4484   9.204   9.684  11.058 -0.1820  0.1682  0.4029
  363DOPC   C1A 4485   8.944   9.283  11.308  0.1609  0.0774 -0.1539
  363DOPC   D2A 4486   8.762   9.372  11.780  0.2754  0.2873  0.0613
  363DOPC   C3A 4487   8.559   8.955  11.887  0.2814  0.4393 -0.3504
  363DOPC   C4A 4488   8.469   8.572  12.217  0.1163 -0.0464  0.3555
  363DOPC   C1B 4489   9.258   9.668  11.406 -0.2626  0.0893  0.0812
  363DOPC   D2B 4490   9.287   9.343  11.757 -0.0855  0.1891 -0.1950
  363DOPC   C3B 4491   9.139   9.280  12.187  0.0813 -0.0467 -0.2323
  363DOPC   C4B 4492   9.324   9.269  12.550 -0.0985  0.0161  0.0858
  364DOPC   NC3 4493   7.562   4.306  10.503 -0.3137  0.1916  0.0218
  364DOPC   PO4 4494   7.765   4.187  10.816  0.2487  0.0532 -0.2390
  364DOPC   GL1 4495   7.898   3.977  11.174 -0.0743  0.0830  0.1161
  364DOPC   GL2 4496   8.135   4.112  11.387  0.0811  0.3124 -0.0402
  364DOPC   C1A 4497   7.608   3.809  11.437 -0.0064 -0.1393 -0.0768
  364DOPC   D2A 4498   7.303   3.617  11.674  0.2429 -0.3406 -0.1336
  364DOPC   C3A 4499   7.250   3.731  12.009 -0.0954 -0.1352  0.0732
  364DOPC   C4A 4500   6.941   4.056  12.170 -0.1246  0.0276  0.0117
  364DOPC   C1B 4501   8.390   4.354  11.376 -0.0338  0.1531 -0.5565
  364DOPC   D2B 4502   8.732   4.257  11.557  0.6290 -0.2093  0.3103
  364DOPC   C3B 4503   8.848   4.238  12.014 -0.1781 -0.3233  0.4524
  364DOPC   C4B 4504   9.133   4.435  12.268  0.0282 -0.0043  0.2186
  365DOPC   NC3 4505  11.957   4.958  10.882 -0.1613 -0.1429  0.1123
  365DOPC   PO4 4506  11.992   4.521  11.127  0.1470  0.3959 -0.0016
  365DOPC   GL1 4507  11.954   4.434  11.505 -0.5247  0.3193 -0.3724
  365DOPC   GL2 4508  12.253   4.448  11.563 -0.2025 -0.0947  0.1068
  365DOPC   C1A 4509  11.641   4.403  11.932 -0.1254  0.2931  0.0826
  365DOPC   D2A 4510  11.319   4.400  12.227 -0.1336  0.1281  0.1527
  365DOPC   C3A 4511  11.382   4.465  12.667  0.1368 -0.3095 -0.0843
  365DOPC   C4A 4512  11.662   4.527  12.908  0.2864  0.2704 -0.3343
  365DOPC   C1B 4513  11.916   4.783  11.911  0.1038 -0.0284 -0.1531
  365DOPC   D2B 4514  11.723   4.866  12.294 -0.0232  0.1766 -0.0746
  365DOPC   C3B 4515  11.846   4.913  12.725 -0.2682  0.0792  0.1913
  365DOPC   C4B 4516  12.299   5.046  12.857 -0.0020 -0.1653 -0.0465
  366DOPC   NC3 4517   2.884   5.321  10.224 -0.2581  0.1509 -0.1661
  366DOPC   PO4 4518   2.658   5.711  10.325  0.0035  0.2050  0.3580
  366DOPC   GL1 4519   2.714   5.577  10.764  0.0656 -0.0347 -0.1801
  366DOPC   GL2 4520   2.872   5.212  10.712  0.1859  0.2823 -0.3089
  366DOPC   C1A 4521   2.817   5.440  11.171  0.0585 -0.2225 -0.4153
  366DOPC   D2A 4522   2.548   5.055  11.441 -0.2930  0.0719 -0.0922
  366DOPC   C3A 4523   2.374   5.166  11.849 -0.1548 -0.2507  0.2341
  366DOPC   C4A 4524   2.703   5.432  12.183 -0.4505 -0.1478 -0.1322
  366DOPC   C1B 4525   3.277   5.085  11.038  0.0817 -0.4696  0.0383
  366DOPC   D2B 4526   3.376   4.714  11.226 -0.1917 -0.1697  0.0849
  366DOPC   C3B 4527   3.297   4.408  11.590  0.1977  0.0682  0.0690
  366DOPC   C4B 4528   3.354   4.201  11.961 -0.1810 -0.3139  0.0342
  367DOPC   NC3 4529   1.201   1.801  10.399  0.0280 -0.0657  0.0162
  367DOPC   PO4 4530   1.122   2.239  10.554 -0.0063  0.0208  0.2072
  367DOPC   GL1 4531   1.296   2.559  10.919  0.3914  0.0932  0.0863
  367DOPC   GL2 4532   0.953   2.579  10.869  0.1528  0.2792  0.1150
  367DOPC   C1A 4533   1.307   2.975  11.216  0.0741 -0.1737 -0.1188
  367DOPC   D2A 4534   1.404   3.166  11.607 -0.0856 -0.1173 -0.1082
  367DOPC   C3A 4535   1.682   2.778  11.755 -0.1911  0.1936  0.4055
  367DOPC   C4A 4536   1.907   2.419  11.615 -0.6698  0.2657 -0.0939
  367DOPC   C1B 4537   1.064   2.467  11.294  0.0342  0.3059 -0.0949
  367DOPC   D2B 4538   1.429   2.367  11.516 -0.2121 -0.2438 -0.5211
  367DOPC   C3B 4539   1.446   2.253  11.960 -0.2227 -0.0295  0.2230
  367DOPC   C4B 4540   1.484   1.975  12.370 -0.0292 -0.0616  0.2277
  368DOPC   NC3 4541   1.085   0.649  10.094  0.1767  0.0169 -0.0303
  368DOPC   PO4 4542   1.159   0.721  10.503  0.0051  0.4539  0.1126
  368DOPC   GL1 4543   1.198   1.023  10.855  0.0929 -0.2433 -0.0174
  368DOPC   GL2 4544   1.121   1.315  10.715  0.1016 -0.1957  0.2865
  368DOPC   C1A 4545   1.108   1.169  11.255 -0.1798  0.0812 -0.0314
  368DOPC   D2A 4546   0.820   1.431  11.446 -0.3515  0.2854 -0.0099
  368DOPC   C3A 4547   0.766   1.423  11.948  0.0746 -0.3275  0.0407
  368DOPC   C4A 4548   0.554   1.596  12.256 -0.1361  0.1034  0.1806
  368DOPC   C1B 4549   1.408   1.536  11.023  0.1128  0.2493  0.0177
  368DOPC   D2B 4550   1.359   1.530  11.518  0.0204  0.0516  0.1615
  368DOPC   C3B 4551   1.229   1.218  11.804  0.1730  0.0765 -0.2669
  368DOPC   C4B 4552   1.374   0.932  12.136 -0.0820 -0.0271  0.0871
  369DOPC   NC3 4553   1.551   1.083  10.360 -0.0774  0.0611 -0.0112
  369DOPC   PO4 4554   1.455   1.449  10.199 -0.3547 -0.2387  0.0046
  369DOPC   GL1 4555   1.695   1.649  10.566  0.0492  0.0347  0.3648
  369DOPC   GL2 4556   1.569   1.990  10.715 -0.1437 -0.3941  0.4340
  369DOPC   C1A 4557   1.984   1.904  10.986  0.2028  0.0519 -0.1554
  369DOPC   D2A 4558   2.124   2.146  11.257 -0.0745 -0.1679 -0.1145
  369DOPC   C3A 4559   2.295   2.026  11.668 -0.1322 -0.0293  0.0050
  369DOPC   C4A 4560   2.338   1.943  12.062 -0.3065 -0.1565 -0.2206
  369DOPC   C1B 4561   1.478   2.117  11.135 -0.0114  0.1732 -0.0712
  369DOPC   D2B 4562   1.752   1.877  11.459  0.0845 -0.0228  0.0061
  369DOPC   C3B 4563   1.845   1.938  11.817  0.1145  0.0207  0.2435
  369DOPC   C4B 4564   1.958   2.268  12.112 -0.2015  0.3910  0.1312
  370DOPC   NC3 4565   4.779   8.724  10.052  0.1321  0.2745  0.1070
  370DOPC   PO4 4566   4.864   8.352  10.338 -0.1063 -0.1963  0.1405
  370DOPC   GL1 4567   4.647   8.246  10.650  0.1386  0.1248  0.0020
  370DOPC   GL2 4568   4.353   8.308  10.797  0.0839 -0.0094 -0.0330
  370DOPC   C1A 4569   4.712   7.912  10.987  0.1145 -0.3216 -0.0298
  370DOPC   D2A 4570   4.732   7.668  11.410 -0.1923  0.0957  0.1511
  370DOPC   C3A 4571   5.034   7.813  11.740 -0.1194  0.1507 -0.1445
  370DOPC   C4A 4572   5.397   7.924  11.986 -0.0014  0.0139 -0.0607
  370DOPC   C1B 4573   4.355   8.098  11.215 -0.5211 -0.0381  0.0465
  370DOPC   D2B 4574   4.138   7.794  11.642 -0.0190 -0.0376  0.1442
  370DOPC   C3B 4575   4.556   7.801  11.915  0.1771  0.0513 -0.1761
  370DOPC   C4B 4576   4.850   7.833  12.211  0.1893  0.1295 -0.2197
  371DOPC   NC3 4577   3.239   7.885   9.899 -0.1083 -0.1117 -0.2883
  371DOPC   PO4 4578   3.068   8.102  10.216 -0.1765  0.4246  0.3897
  371DOPC   GL1 4579   3.154   7.864  10.555  0.1423 -0.3594 -0.1526
  371DOPC   GL2 4580   2.908   7.702  10.756  0.1685  0.4857  0.1083
  371DOPC   C1A 4581   3.313   8.021  10.963  0.2447  0.0505  0.3063
  371DOPC   D2A 4582   3.658   7.935  11.278  0.2139  0.1555 -0.0413
  371DOPC   C3A 4583   3.968   8.204  11.463 -0.1890 -0.2161 -0.1241
  371DOPC   C4A 4584   4.292   8.287  11.877 -0.4367  0.0585 -0.2342
  371DOPC   C1B 4585   2.837   7.313  11.005 -0.1143  0.1235 -0.1174
  371DOPC   D2B 4586   3.018   6.959  11.031 -0.0437 -0.1563  0.0950
  371DOPC   C3B 4587   3.392   6.570  11.106 -0.2720  0.2651  0.1377
  371DOPC   C4B 4588   3.755   6.420  11.379 -0.3260  0.0802  0.0377
  372DOPC   NC3 4589  10.598   9.153  10.486  0.1489  0.3319  0.0721
  372DOPC   PO4 4590  10.234   9.173  10.678  0.3763  0.1659  0.0614
  372DOPC   GL1 4591  10.015   9.146  11.055  0.2187 -0.0189 -0.2058
  372DOPC   GL2 4592   9.630   9.175  11.024 -0.1096  0.3799  0.0953
  372DOPC   C1A 4593   9.818   9.253  11.486  0.1309 -0.0525  0.1290
  372DOPC   D2A 4594   9.698   9.551  11.595 -0.2819 -0.5489 -0.0111
  372DOPC   C3A 4595   9.700   9.644  12.009 -0.0558 -0.0947  0.0718
  372DOPC   C4A 4596  10.077   9.910  12.154  0.2729  0.0890 -0.0325
  372DOPC   C1B 4597   9.372   9.050  11.350  0.1899  0.1051  0.1489
  372DOPC   D2B 4598   9.396   8.693  11.650  0.2093 -0.1091  0.0774
  372DOPC   C3B 4599   9.056   8.761  12.040  0.1288 -0.0819  0.0530
  372DOPC   C4B 4600   9.090   8.749  12.541 -0.1898  0.0990 -0.0992
  373DOPC   NC3 4601   7.265  11.185  10.179  0.2120 -0.0543  0.0521
  373DOPC   PO4 4602   7.564  11.435  10.383  0.1567  0.1693 -0.3332
  373DOPC   GL1 4603   7.669  11.370  10.855 -0.2038 -0.1429  0.1616
  373DOPC   GL2 4604   7.641  11.653  10.906  0.3572  0.0874 -0.1309
  373DOPC   C1A 4605   7.486  11.233  11.191 -0.1492 -0.1165  0.2430
  373DOPC   D2A 4606   7.383  10.997  11.536  0.0687 -0.2342 -0.0959
  373DOPC   C3A 4607   7.626  11.059  11.936  0.0380 -0.0650  0.2215
  373DOPC   C4A 4608   8.061  11.158  12.050  0.3184 -0.2730  0.2117
  373DOPC   C1B 4609   7.641  11.708  11.327 -0.0771 -0.0879  0.3121
  373DOPC   D2B 4610   7.512  11.487  11.667  0.0593  0.0823 -0.0553
  373DOPC   C3B 4611   7.146  11.346  11.805 -0.4260 -0.2347  0.2266
  373DOPC   C4B 4612   6.907  11.027  11.892 -0.0075 -0.3194  0.1233
  374DOPC   NC3 4613   3.662   5.024  10.113 -0.0647 -0.0267  0.0167
  374DOPC   PO4 4614   3.546   4.695  10.022  0.0565 -0.1662  0.0944
  374DOPC   GL1 4615   3.331   4.720  10.398  0.0938  0.0238  0.2833
  374DOPC   GL2 4616   3.591   4.751  10.775  0.1499 -0.1486  0.1841
  374DOPC   C1A 4617   3.103   4.640  10.782  0.1691 -0.0372 -0.1375
  374DOPC   D2A 4618   2.746   4.784  11.086 -0.1483  0.0296 -0.4496
  374DOPC   C3A 4619   2.950   4.747  11.482 -0.1382 -0.1964 -0.0115
  374DOPC   C4A 4620   3.250   4.780  11.933 -0.0073 -0.0646 -0.0638
  374DOPC   C1B 4621   4.033   4.982  10.920 -0.2402 -0.0659 -0.0482
  374DOPC   D2B 4622   4.469   4.865  11.023  0.1587 -0.2309 -0.0690
  374DOPC   C3B 4623   4.772   4.543  11.134 -0.2023 -0.2374  0.2264
  374DOPC   C4B 4624   5.161   4.401  11.275  0.1064  0.0380 -0.4179
  375DOPC   NC3 4625   9.174   3.851  10.389  0.0905  0.0032 -0.1693
  375DOPC   PO4 4626   9.042   3.942  10.860  0.1232 -0.0524  0.0795
  375DOPC   GL1 4627   8.968   3.905  11.287  0.2458  0.2766 -0.1425
  375DOPC   GL2 4628   9.223   3.648  11.405 -0.3446  0.0993 -0.1142
  375DOPC   C1A 4629   8.639   3.741  11.575 -0.1412  0.5138  0.0842
  375DOPC   D2A 4630   8.443   3.899  11.975 -0.0802 -0.0011 -0.0970
  375DOPC   C3A 4631   8.514   3.754  12.382  0.1588 -0.1379 -0.0894
  375DOPC   C4A 4632   8.976   4.022  12.581  0.1006 -0.0142 -0.1195
  375DOPC   C1B 4633   8.993   3.436  11.769 -0.0436 -0.2044  0.2634
  375DOPC   D2B 4634   8.915   3.555  12.197 -0.2992  0.0621  0.1101
  375DOPC   C3B 4635   8.897   3.286  12.447  0.0877 -0.1042  0.1246
  375DOPC   C4B 4636   8.799   3.072  12.824  0.0975  0.1126 -0.3112
  376DOPC   NC3 4637   0.097   4.213  10.979 -0.2130 -0.1620 -0.3574
  376DOPC   PO4 4638   0.420   3.922  10.779  0.0178 -0.1180  0.0352
  376DOPC   GL1 4639   0.622   3.718  11.256  0.0104  0.1149 -0.0275
  376DOPC   GL2 4640   0.880   3.934  11.505  0.1114 -0.2137  0.2378
  376DOPC   C1A 4641   0.589   3.342  11.507 -0.1214  0.0896  0.3505
  376DOPC   D2A 4642   0.305   2.946  11.555  0.3688 -0.1790 -0.0954
  376DOPC   C3A 4643  -0.041   2.692  11.896  0.0986 -0.0766 -0.0363
  376DOPC   C4A 4644  -0.481   2.576  11.918 -0.0115 -0.1969 -0.3631
  376DOPC   C1B 4645   0.609   4.020  11.887  0.0650  0.1497  0.3135
  376DOPC   D2B 4646   0.186   3.889  11.864 -0.0389  0.1199 -0.0587
  376DOPC   C3B 4647   0.115   3.922  12.259  0.1935  0.1245  0.2124
  376DOPC   C4B 4648   0.060   3.806  12.586  0.0517  0.0439  0.0152
  377DOPC   NC3 4649   3.592   8.089  10.403  0.1266 -0.2455  0.1135
  377DOPC   PO4 4650   3.759   7.823  10.043 -0.0319  0.0511  0.0014
  377DOPC   GL1 4651   3.713   7.588  10.522 -0.0945 -0.2998 -0.1767
  377DOPC   GL2 4652   3.608   7.266  10.497 -0.0845  0.2547 -0.1010
  377DOPC   C1A 4653   3.813   7.346  10.945 -0.5061 -0.0629 -0.1128
  377DOPC   D2A 4654   3.883   7.566  11.358  0.1167  0.3001  0.3332
  377DOPC   C3A 4655   3.671   7.345  11.664 -0.0146  0.1878  0.0762
  377DOPC   C4A 4656   3.687   7.031  12.072  0.4168  0.2906 -0.4442
  377DOPC   C1B 4657   3.285   7.416  10.815 -0.0743 -0.3713  0.1632
  377DOPC   D2B 4658   3.308   7.538  11.290  0.0385  0.1357 -0.0757
  377DOPC   C3B 4659   3.192   7.996  11.497 -0.0794 -0.5114 -0.2565
  377DOPC   C4B 4660   2.883   8.299  11.704 -0.1267  0.1428  0.1619
  378DOPC   NC3 4661   3.535   9.945  10.113  0.2872 -0.0642  0.2032
  378DOPC   PO4 4662   3.594   9.435  10.106 -0.0056  0.2830 -0.5195
  378DOPC   GL1 4663   3.809   9.203  10.442 -0.1000  0.2989  0.1197
  378DOPC   GL2 4664   3.729   9.371  10.736 -0.1602 -0.1306  0.3328
  378DOPC   C1A 4665   3.461   8.991  10.801 -0.3504  0.1407  0.3243
  378DOPC   D2A 4666   3.419   9.008  11.254  0.0414  0.2130  0.2252
  378DOPC   C3A 4667   3.539   9.076  11.691 -0.0039  0.1149  0.0568
  378DOPC   C4A 4668   3.734   8.866  12.076 -0.1175 -0.4807 -0.2887
  378DOPC   C1B 4669   3.725   9.364  11.133  0.1438 -0.0082  0.0000
  378DOPC   D2B 4670   3.967   9.335  11.493  0.2010 -0.1374  0.0450
  378DOPC   C3B 4671   4.316   9.417  11.740 -0.0780  0.1424  0.0639
  378DOPC   C4B 4672   4.584   9.783  11.793 -0.0282 -0.0550 -0.0762
  379DOPC   NC3 4673   5.951   7.337   9.315  0.0448  0.0451  0.0319
  379DOPC   PO4 4674   6.009   7.542   9.809 -0.3500 -0.1735  0.0870
  379DOPC   GL1 4675   6.033   7.700  10.124  0.0241  0.3716  0.0669
  379DOPC   GL2 4676   6.231   7.894  10.305  0.0794  0.1047  0.1040
  379DOPC   C1A 4677   5.996   7.470  10.582 -0.0184 -0.1538 -0.1737
  379DOPC   D2A 4678   5.928   7.547  10.984 -0.2831 -0.0946  0.4241
  379DOPC   C3A 4679   5.632   7.758  11.089 -0.0650  0.1000  0.0818
  379DOPC   C4A 4680   5.563   7.685  11.527  0.2612  0.1483 -0.1761
  379DOPC   C1B 4681   6.442   7.717  10.578 -0.2029 -0.1903 -0.0324
  379DOPC   D2B 4682   6.415   7.315  10.935  0.3794  0.0934 -0.1558
  379DOPC   C3B 4683   6.730   7.201  11.190 -0.1377  0.3216  0.1142
  379DOPC   C4B 4684   7.110   7.048  11.084  0.0579  0.0812  0.1232
  380DOPC   NC3 4685   5.962   2.817  10.153 -0.0769 -0.3088 -0.0676
  380DOPC   PO4 4686   6.083   3.213  10.093  0.2363  0.2854  0.0982
  380DOPC   GL1 4687   6.059   3.188  10.476  0.1830  0.2712 -0.1415
  380DOPC   GL2 4688   5.821   2.982  10.643  0.0423  0.2103 -0.4396
  380DOPC   C1A 4689   6.051   3.360  10.889  0.2492  0.0887 -0.0276
  380DOPC   D2A 4690   5.870   3.371  11.236  0.1215 -0.2288 -0.1551
  380DOPC   C3A 4691   5.449   3.564  11.330  0.2675 -0.3100 -0.3872
  380DOPC   C4A 4692   5.219   3.836  11.448  0.3149 -0.3071 -0.4191
  380DOPC   C1B 4693   5.601   3.050  10.946  0.4010 -0.2286  0.0033
  380DOPC   D2B 4694   5.165   3.112  11.012 -0.3138 -0.1765  0.1492
  380DOPC   C3B 4695   5.015   3.505  11.083 -0.1077 -0.0940 -0.0683
  380DOPC   C4B 4696   5.157   3.869  10.945 -0.2970  0.0680 -0.2468
  381DOPC   NC3 4697  10.804   4.232  10.422  0.0343 -0.0539 -0.0294
  381DOPC   PO4 4698  10.584   4.182  10.896 -0.2689 -0.2478 -0.0253
  381DOPC   GL1 4699  10.596   4.193  11.267  0.2760  0.0490 -0.0663
  381DOPC   GL2 4700  10.353   4.000  11.496 -0.1630 -0.0854 -0.5099
  381DOPC   C1A 4701  10.590   4.385  11.690 -0.1455  0.2712 -0.2604
  381DOPC   D2A 4702  10.596   4.431  12.055 -0.1597 -0.1014  0.1969
  381DOPC   C3A 4703  10.521   4.194  12.438 -0.1078 -0.3113 -0.0949
  381DOPC   C4A 4704  10.736   4.321  12.676  0.0039 -0.0259 -0.0259
  381DOPC   C1B 4705  10.658   3.901  11.795  0.0840 -0.3460 -0.1375
  381DOPC   D2B 4706  11.008   3.983  12.132  0.0404  0.3294  0.2632
  381DOPC   C3B 4707  10.875   3.868  12.497 -0.1263  0.0956 -0.4490
  381DOPC   C4B 4708  10.997   3.985  12.869 -0.0633 -0.1055  0.0703
  382DOPC   NC3 4709   1.085   0.545  14.413 -0.2532 -0.0043  0.1430
  382DOPC   PO4 4710   1.399   0.285  14.262  0.3541 -0.1700  0.2099
  382DOPC   GL1 4711   1.290   0.060  13.826 -0.2616 -0.1683 -0.0269
  382DOPC   GL2 4712   1.507   0.268  13.686 -0.0955 -0.0107  0.0296
  382DOPC   C1A 4713   1.302  -0.077  13.375  0.2691 -0.0431  0.0146
  382DOPC   D2A 4714   1.546  -0.388  13.192  0.0370 -0.1365  0.1371
  382DOPC   C3A 4715   1.805  -0.354  12.776  0.0657 -0.2292 -0.0903
  382DOPC   C4A 4716   1.941  -0.320  12.285 -0.1702  0.0262  0.0656
  382DOPC   C1B 4717   1.442   0.452  13.221  0.3219 -0.2387 -0.3114
  382DOPC   D2B 4718   1.149   0.353  12.891 -0.0928  0.1680 -0.3043
  382DOPC   C3B 4719   0.774   0.589  12.791  0.0174 -0.2425 -0.2495
  382DOPC   C4B 4720   0.458   0.718  12.372  0.1687  0.1367  0.0062
  383DOPC   NC3 4721   8.693   1.018  10.820  0.1149 -0.0144 -0.4019
  383DOPC   PO4 4722   9.132   0.993  10.924  0.4269 -0.1478  0.3659
  383DOPC   GL1 4723   8.936   0.811  11.222  0.1638  0.0227 -0.1648
  383DOPC   GL2 4724   8.672   0.665  11.232  0.2164 -0.2673 -0.1971
  383DOPC   C1A 4725   8.953   0.685  11.704 -0.2106 -0.1070 -0.3637
  383DOPC   D2A 4726   9.268   0.360  11.799  0.2094 -0.1350  0.2175
  383DOPC   C3A 4727   9.332   0.417  12.225 -0.1591 -0.0497  0.4137
  383DOPC   C4A 4728   9.309   0.416  12.607 -0.0802 -0.0272 -0.1206
  383DOPC   C1B 4729   8.468   0.835  11.655 -0.1462  0.4706  0.2587
  383DOPC   D2B 4730   8.644   0.864  12.102 -0.0102 -0.4432  0.1123
  383DOPC   C3B 4731   8.417   1.205  12.325  0.1467  0.1045 -0.1449
  383DOPC   C4B 4732   8.163   1.257  12.624  0.1548 -0.4529 -0.1151
  384DOPC   NC3 4733   8.413   0.213  10.695 -0.1953 -0.0225 -0.2448
  384DOPC   PO4 4734   8.329  -0.242  10.816  0.2766 -0.1305  0.3245
  384DOPC   GL1 4735   8.135  -0.022  11.047  0.0455 -0.1364 -0.1695
  384DOPC   GL2 4736   7.909  -0.245  11.099 -0.0011 -0.0797  0.1013
  384DOPC   C1A 4737   8.286   0.141  11.492 -0.0906 -0.1415 -0.0451
  384DOPC   D2A 4738   8.338   0.399  11.890  0.1069  0.2308 -0.0986
  384DOPC   C3A 4739   8.009   0.323  12.237 -0.0458 -0.0373  0.2275
  384DOPC   C4A 4740   7.559   0.522  12.411 -0.1710  0.1364  0.1327
  384DOPC   C1B 4741   7.983  -0.243  11.553 -0.2315  0.2393  0.1807
  384DOPC   D2B 4742   7.981  -0.231  11.982  0.0457  0.1510  0.1614
  384DOPC   C3B 4743   8.434  -0.038  12.210  0.2793 -0.2256 -0.1757
  384DOPC   C4B 4744   8.477   0.255  12.523  0.0401 -0.1320 -0.0477
  385DOPC   NC3 4745   8.807   0.185  10.097  0.0788 -0.0627 -0.2681
  385DOPC   PO4 4746   8.793   0.122  10.451 -0.0620 -0.3072 -0.2270
  385DOPC   GL1 4747   8.785  -0.039  10.887 -0.1273 -0.2033 -0.3850
  385DOPC   GL2 4748   8.644   0.095  11.119 -0.2400 -0.0718  0.2367
  385DOPC   C1A 4749   8.954  -0.179  11.398 -0.0590 -0.2300 -0.0544
  385DOPC   D2A 4750   8.857  -0.069  11.949  0.0260  0.4972 -0.1606
  385DOPC   C3A 4751   9.250  -0.028  12.074 -0.0261  0.0180  0.1811
  385DOPC   C4A 4752   9.583  -0.029  12.081  0.0396  0.4774  0.0027
  385DOPC   C1B 4753   8.721   0.267  11.581  0.2476  0.2119 -0.0885
  385DOPC   D2B 4754   8.781   0.355  12.099 -0.2377 -0.0401 -0.1969
  385DOPC   C3B 4755   8.898   0.059  12.491 -0.3301 -0.0676 -0.0327
  385DOPC   C4B 4756   9.045   0.160  12.975 -0.0788  0.0659  0.0009
  386DOPC   NC3 4757   4.044  10.625  10.254  0.3749  0.0852 -0.0455
  386DOPC   PO4 4758   4.229  10.166  10.183 -0.1974  0.1099  0.2597
  386DOPC   GL1 4759   4.265  10.055  10.626 -0.1168  0.2966  0.2619
  386DOPC   GL2 4760   3.919   9.919  10.570  0.1892 -0.0501  0.0542
  386DOPC   C1A 4761   4.635   9.741  10.739  0.0135  0.3654  0.3759
  386DOPC   D2A 4762   5.028   9.585  10.852  0.0115 -0.0083 -0.0088
  386DOPC   C3A 4763   5.159   9.784  11.132 -0.0311 -0.0066 -0.0295
  386DOPC   C4A 4764   5.032   9.828  11.563 -0.2508  0.0747 -0.1945
  386DOPC   C1B 4765   4.068   9.783  10.985 -0.0559 -0.2499  0.0550
  386DOPC   D2B 4766   4.161   9.802  11.417 -0.0614 -0.0214  0.1591
  386DOPC   C3B 4767   4.081  10.074  11.717 -0.1776 -0.0605 -0.0164
  386DOPC   C4B 4768   3.801  10.388  11.766  0.0916 -0.2746 -0.0851
  387DOPC   NC3 4769   2.767   1.709  10.216 -0.0342 -0.0936  0.0748
  387DOPC   PO4 4770   2.962   1.249  10.177 -0.2423  0.1107  0.0154
  387DOPC   GL1 4771   3.000   1.142  10.573  0.1817  0.1991 -0.2763
  387DOPC   GL2 4772   3.060   0.838  10.585  0.0814  0.0705  0.3831
  387DOPC   C1A 4773   3.144   1.181  11.050  0.0562  0.2043 -0.1641
  387DOPC   D2A 4774   3.064   1.256  11.410 -0.1534  0.0625  0.1143
  387DOPC   C3A 4775   2.933   1.617  11.529 -0.1360  0.0618 -0.1718
  387DOPC   C4A 4776   2.681   1.731  11.831 -0.1027  0.1718  0.2581
  387DOPC   C1B 4777   3.118   0.676  11.067 -0.1516  0.0909 -0.0356
  387DOPC   D2B 4778   3.115   0.557  11.457 -0.1574 -0.3639  0.0237
  387DOPC   C3B 4779   3.165   0.106  11.546  0.0222  0.1676  0.2504
  387DOPC   C4B 4780   3.251  -0.158  11.753 -0.0020  0.1598  0.0726
  388DOPC   NC3 4781  11.052   7.741  10.661  0.0715  0.0311 -0.2722
  388DOPC   PO4 4782  10.829   7.867  11.045  0.4073  0.1706 -0.3278
  388DOPC   GL1 4783  10.548   7.850  11.406  0.3496 -0.0357  0.2723
  388DOPC   GL2 4784  10.528   8.107  11.523  0.0305 -0.0680  0.0577
  388DOPC   C1A 4785  10.200   7.642  11.564  0.0859  0.0833 -0.2320
  388DOPC   D2A 4786   9.860   7.658  11.309 -0.1566  0.0096 -0.1390
  388DOPC   C3A 4787   9.398   7.839  11.336 -0.0203  0.1477  0.0526
  388DOPC   C4A 4788   9.144   7.924  11.714  0.3543  0.2544 -0.2901
  388DOPC   C1B 4789  10.517   8.466  11.832 -0.0646  0.0940  0.0940
  388DOPC   D2B 4790  10.445   8.850  12.054  0.2955 -0.0246 -0.0328
  388DOPC   C3B 4791  10.661   9.119  12.201  0.1246 -0.0777  0.2526
  388DOPC   C4B 4792  10.589   9.486  12.374 -0.0754 -0.0512  0.1027
  389DOPC   NC3 4793   5.224   1.062  10.458  0.0308 -0.1368 -0.2057
  389DOPC   PO4 4794   5.594   1.123  10.665  0.0209 -0.4748  0.2647
  389DOPC   GL1 4795   5.795   0.830  10.973  0.0753  0.1717 -0.4328
  389DOPC   GL2 4796   6.147   0.852  11.030  0.0890 -0.1906  0.2658
  389DOPC   C1A 4797   5.825   0.560  11.386 -0.1324 -0.1521 -0.2086
  389DOPC   D2A 4798   5.871   0.133  11.521 -0.0012  0.0590  0.1920
  389DOPC   C3A 4799   5.901  -0.017  12.024 -0.0932  0.0606 -0.0764
  389DOPC   C4A 4800   6.202   0.026  12.291 -0.1118 -0.3399  0.1781
  389DOPC   C1B 4801   6.276   1.106  11.276 -0.0974  0.1010  0.4274
  389DOPC   D2B 4802   6.151   1.101  11.664  0.3038  0.1801 -0.0692
  389DOPC   C3B 4803   6.287   1.167  12.145  0.1413 -0.1064  0.0302
  389DOPC   C4B 4804   6.404   1.064  12.513  0.2218 -0.3913 -0.0269
  390DOPC   NC3 4805  10.428   0.525  10.755 -0.0927  0.1132  0.0489
  390DOPC   PO4 4806  10.753   0.886  10.819 -0.0040 -0.0599  0.0149
  390DOPC   GL1 4807  10.452   0.754  11.185 -0.0135 -0.1220 -0.1278
  390DOPC   GL2 4808  10.360   1.113  11.396 -0.4621 -0.1129 -0.0005
  390DOPC   C1A 4809  10.216   0.626  11.608 -0.1817  0.2142  0.3137
  390DOPC   D2A 4810   9.982   0.282  11.775  0.1052 -0.4168 -0.0236
  390DOPC   C3A 4811   9.828   0.409  12.105  0.2955  0.0682 -0.0798
  390DOPC   C4A 4812   9.810   0.263  12.504 -0.2554 -0.1096  0.3183
  390DOPC   C1B 4813  10.594   0.976  11.686 -0.1138  0.1448  0.1756
  390DOPC   D2B 4814  10.738   1.095  12.193 -0.1621  0.1806 -0.2910
  390DOPC   C3B 4815  10.362   1.174  12.391 -0.2138  0.2462  0.1386
  390DOPC   C4B 4816   9.970   1.153  12.577 -0.0919 -0.2021  0.0316
  391DOPC   NC3 4817   6.992   4.179  10.623 -0.2574 -0.0190  0.1195
  391DOPC   PO4 4818   7.286   3.920  10.574 -0.0365 -0.1544 -0.0795
  391DOPC   GL1 4819   7.209   3.863  10.976 -0.0811 -0.0821 -0.4949
  391DOPC   GL2 4820   7.425   3.588  11.042  0.0549 -0.2999 -0.1428
  391DOPC   C1A 4821   7.090   4.022  11.347 -0.1682 -0.1016 -0.0769
  391DOPC   D2A 4822   7.417   4.119  11.719  0.3104  0.1581 -0.1825
  391DOPC   C3A 4823   7.483   4.163  12.165  0.0522  0.4380 -0.2203
  391DOPC   C4A 4824   7.247   4.261  12.547  0.3782 -0.1253 -0.3626
  391DOPC   C1B 4825   7.361   3.261  11.329 -0.0292 -0.0565  0.1531
  391DOPC   D2B 4826   7.616   3.100  11.735 -0.0836  0.0646  0.3688
  391DOPC   C3B 4827   7.663   3.434  11.979  0.0357  0.0661 -0.4084
  391DOPC   C4B 4828   7.455   3.429  12.386  0.0630 -0.1716  0.0779
  392DOPC   NC3 4829   3.263   4.250   9.896 -0.2027 -0.3782  0.0809
  392DOPC   PO4 4830   3.124   3.928  10.173  0.2937  0.0927  0.1128
  392DOPC   GL1 4831   2.932   3.954  10.541 -0.2249  0.0148  0.0650
  392DOPC   GL2 4832   2.804   4.264  10.691 -0.0102  0.0677 -0.1847
  392DOPC   C1A 4833   2.952   3.731  10.957 -0.2210  0.0495 -0.1853
  392DOPC   D2A 4834   3.023   3.444  11.313 -0.1363  0.0794  0.2284
  392DOPC   C3A 4835   3.329   3.401  11.499  0.0102  0.1026  0.0383
  392DOPC   C4A 4836   3.562   3.660  11.721 -0.4037 -0.0778  0.1278
  392DOPC   C1B 4837   2.935   4.199  11.122 -0.1486  0.2524 -0.3109
  392DOPC   D2B 4838   2.557   4.375  11.371  0.3044 -0.1975 -0.1784
  392DOPC   C3B 4839   2.524   4.629  11.704  0.3360  0.3929  0.1517
  392DOPC   C4B 4840   2.280   4.589  12.007 -0.1072  0.1877 -0.2923
  393DOPC   NC3 4841   4.368   2.043  10.383  0.1535 -0.0768  0.1916
  393DOPC   PO4 4842   4.704   2.214  10.215  0.3340 -0.0978  0.1521
  393DOPC   GL1 4843   4.782   2.266  10.615  0.2118 -0.1108 -0.0350
  393DOPC   GL2 4844   4.700   2.648  10.755  0.0263  0.0780  0.3612
  393DOPC   C1A 4845   4.618   2.055  10.997 -0.1715  0.0278 -0.0528
  393DOPC   D2A 4846   4.671   2.283  11.356  0.2154  0.2607 -0.1226
  393DOPC   C3A 4847   4.840   2.017  11.681 -0.0014 -0.1489 -0.0562
  393DOPC   C4A 4848   5.241   1.980  11.907  0.1348  0.4325 -0.0752
  393DOPC   C1B 4849   4.921   2.672  11.048  0.1887  0.2895  0.0751
  393DOPC   D2B 4850   5.370   2.530  11.067 -0.1082  0.0638  0.0193
  393DOPC   C3B 4851   5.570   2.212  10.978  0.0407 -0.1442  0.0938
  393DOPC   C4B 4852   5.680   1.735  10.989 -0.1038 -0.1194 -0.3579
  394DOPC   NC3 4853   8.257   3.287  10.886  0.3051 -0.0501 -0.0490
  394DOPC   PO4 4854   8.605   3.065  10.830 -0.0377  0.2119  0.0928
  394DOPC   GL1 4855   8.527   3.102  11.239 -0.1543 -0.0991 -0.4787
  394DOPC   GL2 4856   8.276   2.852  11.301  0.0065 -0.1455  0.0019
  394DOPC   C1A 4857   8.583   3.136  11.654  0.2265  0.0973  0.2755
  394DOPC   D2A 4858   8.409   3.381  12.039 -0.0691 -0.2736  0.1085
  394DOPC   C3A 4859   8.399   3.232  12.435 -0.0411 -0.4218 -0.0465
  394DOPC   C4A 4860   8.484   2.817  12.570  0.1222 -0.5752  0.3640
  394DOPC   C1B 4861   8.180   2.849  11.708  0.1066 -0.2436 -0.0790
  394DOPC   D2B 4862   8.062   3.072  12.050  0.2268 -0.2411 -0.2555
  394DOPC   C3B 4863   7.654   2.905  12.287  0.2649 -0.0395  0.3284
  394DOPC   C4B 4864   7.475   2.689  12.680  0.2230  0.1749  0.0958
  395DOPC   NC3 4865  11.760   3.430  11.141  0.1798 -0.0107  0.0980
  395DOPC   PO4 4866  12.079   3.152  11.256 -0.0355  0.2245  0.3512
  395DOPC   GL1 4867  12.004   3.034  11.620 -0.2363 -0.1055  0.0906
  395DOPC   GL2 4868  11.771   3.276  11.628  0.2639 -0.1493  0.1193
  395DOPC   C1A 4869  11.926   3.024  12.125 -0.1239  0.2135 -0.3444
  395DOPC   D2A 4870  11.723   3.253  12.464 -0.2237  0.1993  0.2072
  395DOPC   C3A 4871  11.801   3.538  12.718 -0.1563  0.0222 -0.0227
  395DOPC   C4A 4872  11.978   3.954  12.884 -0.4002  0.1005  0.0501
  395DOPC   C1B 4873  11.587   3.438  11.957 -0.0187 -0.2866 -0.0674
  395DOPC   D2B 4874  11.479   3.911  12.106 -0.1232  0.1631  0.3490
  395DOPC   C3B 4875  11.498   3.928  12.598  0.0598  0.1634 -0.3071
  395DOPC   C4B 4876  11.484   4.032  13.011  0.3403 -0.0343 -0.1115
  396DOPC   NC3 4877   0.373   6.869  10.390 -0.0021  0.2045 -0.0246
  396DOPC   PO4 4878  -0.051   6.951  10.624 -0.0753  0.1363 -0.3360
  396DOPC   GL1 4879   0.184   7.019  10.978 -0.2786 -0.0933  0.0759
  396DOPC   GL2 4880   0.003   6.767  11.251  0.0424  0.0224 -0.0103
  396DOPC   C1A 4881   0.529   6.909  11.200 -0.0877  0.0480 -0.0820
  396DOPC   D2A 4882   0.946   7.074  11.316  0.3794  0.1611 -0.0933
  396DOPC   C3A 4883   1.349   6.851  11.428  0.0004 -0.0475 -0.0210
  396DOPC   C4A 4884   1.589   7.092  11.756 -0.1987 -0.0744 -0.0749
  396DOPC   C1B 4885   0.111   6.676  11.580 -0.0984 -0.2345 -0.0808
  396DOPC   D2B 4886   0.113   6.744  12.073  0.0182 -0.1273  0.1538
  396DOPC   C3B 4887   0.175   6.956  12.454  0.2565 -0.2269  0.0146
  396DOPC   C4B 4888   0.137   6.617  12.857  0.2241  0.0710  0.0673
  397DOPC   NC3 4889   1.118   3.444  10.084  0.1266 -0.0808 -0.1050
  397DOPC   PO4 4890   0.985   3.752  10.457 -0.2401 -0.0277  0.2308
  397DOPC   GL1 4891   1.276   3.666  10.880 -0.1463  0.2573 -0.1340
  397DOPC   GL2 4892   1.439   3.353  10.999 -0.1991 -0.1072  0.0742
  397DOPC   C1A 4893   1.066   3.456  11.331 -0.0969 -0.2492 -0.1357
  397DOPC   D2A 4894   0.968   3.504  11.772  0.1447  0.0943 -0.1155
  397DOPC   C3A 4895   0.913   3.261  11.933  0.0748  0.5274 -0.1635
  397DOPC   C4A 4896   0.922   3.108  12.292  0.1096  0.2356  0.0731
  397DOPC   C1B 4897   1.787   3.141  11.320 -0.1112  0.0248 -0.2767
  397DOPC   D2B 4898   2.158   2.971  11.509 -0.2104  0.0811 -0.0661
  397DOPC   C3B 4899   2.407   3.002  11.979  0.0299  0.0488  0.2270
  397DOPC   C4B 4900   2.361   3.275  12.317 -0.1552 -0.0646 -0.1337
  398DOPC   NC3 4901   1.588   4.445  10.068 -0.0993 -0.1362  0.0240
  398DOPC   PO4 4902   1.752   4.238  10.467  0.0698 -0.2811  0.2674
  398DOPC   GL1 4903   2.049   4.073  10.701 -0.0167 -0.4120  0.2408
  398DOPC   GL2 4904   1.768   3.865  10.799  0.0752  0.2556  0.1582
  398DOPC   C1A 4905   2.026   4.197  11.089  0.3328 -0.3426 -0.0039
  398DOPC   D2A 4906   2.147   3.985  11.413  0.1342 -0.1872 -0.1683
  398DOPC   C3A 4907   2.247   4.144  11.753  0.2980  0.0607 -0.0483
  398DOPC   C4A 4908   1.890   4.297  12.110 -0.0040 -0.0767  0.0835
  398DOPC   C1B 4909   1.632   3.782  11.280 -0.0168 -0.3357  0.3782
  398DOPC   D2B 4910   1.597   3.641  11.543 -0.0615 -0.0081  0.2322
  398DOPC   C3B 4911   1.826   3.755  11.836  0.0038  0.3457  0.1721
  398DOPC   C4B 4912   2.065   3.721  12.236 -0.0836  0.0302 -0.0938
  399DOPC   NC3 4913   0.633   1.060  10.688 -0.0984  0.0141  0.2832
  399DOPC   PO4 4914   0.590   1.551  10.866 -0.0832 -0.3341 -0.0199
  399DOPC   GL1 4915   0.404   1.642  11.348  0.1462  0.1661  0.0787
  399DOPC   GL2 4916   0.076   1.568  11.347 -0.1099  0.2295 -0.0463
  399DOPC   C1A 4917   0.382   1.712  11.803 -0.0659  0.2650  0.4829
  399DOPC   D2A 4918   0.143   1.787  12.179 -0.0738 -0.0548 -0.1965
  399DOPC   C3A 4919   0.258   2.042  12.407 -0.0972  0.0084  0.0892
  399DOPC   C4A 4920   0.059   2.193  12.776  0.2416 -0.1835 -0.0065
  399DOPC   C1B 4921  -0.016   1.493  11.737  0.1237 -0.0539 -0.0815
  399DOPC   D2B 4922  -0.160   1.175  11.898  0.1854  0.0140  0.1878
  399DOPC   C3B 4923  -0.312   1.039  12.322 -0.1071 -0.0696  0.0572
  399DOPC   C4B 4924  -0.632   1.004  12.402  0.4081  0.1092  0.0926
  400DOPC   NC3 4925   6.963   2.765  10.019  0.0175  0.0005  0.0417
  400DOPC   PO4 4926   6.527   2.747  10.321 -0.2620  0.1133  0.0461
  400DOPC   GL1 4927   6.533   2.918  10.682  0.1583  0.0953 -0.3012
  400DOPC   GL2 4928   6.254   2.887  10.798 -0.1947  0.1421 -0.0504
  400DOPC   C1A 4929   6.477   3.242  11.071 -0.1323 -0.0071  0.3322
  400DOPC   D2A 4930   6.274   3.531  11.370  0.0553 -0.0278 -0.0247
  400DOPC   C3A 4931   6.120   3.632  11.805  0.0406 -0.3547 -0.0816
  400DOPC   C4A 4932   6.123   3.915  12.153  0.1176 -0.0147 -0.2036
  400DOPC   C1B 4933   6.077   2.945  11.235  0.2334 -0.0715  0.3300
  400DOPC   D2B 4934   6.163   3.092  11.726 -0.3563  0.3773  0.2215
  400DOPC   C3B 4935   6.242   2.827  12.081 -0.0110  0.0199  0.0364
  400DOPC   C4B 4936   5.998   2.468  12.253 -0.0184 -0.2228 -0.1025
  401DOPC   NC3 4937   8.169  10.278  10.302 -0.0089 -0.5165 -0.1681
  401DOPC   PO4 4938   8.514  10.458  10.457 -0.4435  0.3207 -0.0282
  401DOPC   GL1 4939   8.389  10.356  10.866 -0.0119  0.0895  0.1438
  401DOPC   GL2 4940   8.433  10.608  10.997 -0.0065  0.1483 -0.2858
  401DOPC   C1A 4941   8.499  10.140  11.260 -0.0204  0.1850  0.0058
  401DOPC   D2A 4942   8.684   9.692  11.391 -0.0332  0.2031  0.1846
  401DOPC   C3A 4943   8.387   9.326  11.359 -0.1091  0.0717 -0.1969
  401DOPC   C4A 4944   8.250   8.905  11.473 -0.0190  0.0187 -0.0835
  401DOPC   C1B 4945   8.714  10.643  11.285 -0.0968  0.0192 -0.0808
  401DOPC   D2B 4946   8.695  10.404  11.630  0.0368 -0.0104  0.3233
  401DOPC   C3B 4947   8.394  10.159  11.860 -0.3662 -0.1007 -0.1884
  401DOPC   C4B 4948   8.028  10.292  12.118 -0.1078 -0.2716  0.1301
  402DOPC   NC3 4949  11.472   5.902  10.992 -0.0175 -0.5103  0.1311
  402DOPC   PO4 4950  11.692   6.264  10.756  0.1619 -0.0754 -0.0235
  402DOPC   GL1 4951  11.817   6.222  11.209 -0.0858  0.2030  0.0769
  402DOPC   GL2 4952  11.464   6.341  11.304 -0.1300 -0.4588 -0.1133
  402DOPC   C1A 4953  11.887   5.815  11.514  0.0542 -0.2014 -0.4166
  402DOPC   D2A 4954  12.034   5.397  11.678  0.1457  0.2217 -0.2285
  402DOPC   C3A 4955  11.842   5.367  12.105  0.2164 -0.3241  0.0998
  402DOPC   C4A 4956  12.006   5.384  12.547 -0.0233  0.0362  0.1601
  402DOPC   C1B 4957  11.533   6.265  11.720 -0.1095 -0.3571 -0.0247
  402DOPC   D2B 4958  11.575   6.441  12.134 -0.1092 -0.1842 -0.1659
  402DOPC   C3B 4959  11.385   6.425  12.569  0.1156 -0.1015 -0.2938
  402DOPC   C4B 4960  11.099   6.622  12.881  0.2616  0.0714 -0.0219
  403DOPC   NC3 4961   4.174   5.146  10.081  0.2319  0.2733 -0.0911
  403DOPC   PO4 4962   4.398   5.450   9.904 -0.0280 -0.2592  0.0165
  403DOPC   GL1 4963   4.474   5.408  10.326 -0.1024 -0.3434 -0.2280
  403DOPC   GL2 4964   4.475   5.628  10.435 -0.0102 -0.2984 -0.1776
  403DOPC   C1A 4965   4.434   5.295  10.744 -0.0478 -0.2419 -0.1823
  403DOPC   D2A 4966   4.379   5.367  11.253  0.1462 -0.0128  0.1000
  403DOPC   C3A 4967   4.199   5.445  11.611  0.0108  0.0207 -0.0584
  403DOPC   C4A 4968   4.125   5.687  12.057  0.1278 -0.3434  0.3093
  403DOPC   C1B 4969   4.260   5.769  10.887 -0.4046  0.1598 -0.0835
  403DOPC   D2B 4970   4.295   5.917  11.335 -0.0884  0.0546  0.0225
  403DOPC   C3B 4971   4.007   5.955  11.579 -0.0094 -0.4592  0.1844
  403DOPC   C4B 4972   3.745   5.620  11.696 -0.1909 -0.0709  0.1842
  404DOPC   NC3 4973   5.768   0.517   9.957  0.0578  0.0890  0.1005
  404DOPC   PO4 4974   5.679   0.164   9.817 -0.1637  0.1950  0.0797
  404DOPC   GL1 4975   5.482   0.179  10.289  0.0698  0.2680  0.0365
  404DOPC   GL2 4976   5.279  -0.226  10.402 -0.0996  0.1604  0.2536
  404DOPC   C1A 4977   5.484   0.124  10.726 -0.1372  0.1349  0.0633
  404DOPC   D2A 4978   5.436   0.310  11.204  0.0959  0.0563 -0.3523
  404DOPC   C3A 4979   5.253   0.127  11.595  0.3006  0.4115 -0.1638
  404DOPC   C4A 4980   5.427   0.091  11.984  0.0055  0.2558  0.0468
  404DOPC   C1B 4981   4.941  -0.184  10.715 -0.3330 -0.0254 -0.1651
  404DOPC   D2B 4982   4.416  -0.091  10.674 -0.2127  0.1244  0.0924
  404DOPC   C3B 4983   4.050  -0.235  10.806  0.1935  0.1336  0.1098
  404DOPC   C4B 4984   3.969  -0.346  11.275 -0.1256 -0.1349  0.3095
  405DOPC   NC3 4985   9.381   4.109  11.196  0.0978  0.0248 -0.3933
  405DOPC   PO4 4986   9.558   4.556  11.086 -0.1132  0.5054  0.2146
  405DOPC   GL1 4987   9.478   4.505  11.494 -0.1883 -0.0883 -0.0118
  405DOPC   GL2 4988   9.250   4.459  11.649  0.2364 -0.0635  0.3064
  405DOPC   C1A 4989   9.665   4.471  11.887  0.3310  0.2537 -0.0015
  405DOPC   D2A 4990   9.681   4.567  12.355 -0.0798 -0.3019  0.0985
  405DOPC   C3A 4991  10.060   4.453  12.497 -0.1565  0.2864 -0.2119
  405DOPC   C4A 4992  10.331   4.549  12.812  0.0769 -0.1531 -0.1492
  405DOPC   C1B 4993   8.828   4.693  11.831  0.1392  0.2013  0.0196
  405DOPC   D2B 4994   8.756   4.756  12.218 -0.1292 -0.1246 -0.1262
  405DOPC   C3B 4995   8.638   4.345  12.448 -0.3789 -0.2507  0.0056
  405DOPC   C4B 4996   8.533   4.186  12.771  0.4181  0.2650 -0.1538
  406DOPC   NC3 4997  11.723  10.957  10.573 -0.0534  0.0527  0.0989
  406DOPC   PO4 4998  11.955  11.176  10.930  0.3290  0.1488  0.0827
  406DOPC   GL1 4999  11.751  11.194  11.366  0.2508  0.3568 -0.0134
  406DOPC   GL2 5000  11.831  10.943  11.410 -0.1333 -0.0394  0.1242
  406DOPC   C1A 5001  11.679  11.202  11.803 -0.3429 -0.1327 -0.1216
  406DOPC   D2A 5002  11.647  11.561  11.987  0.1828  0.1923  0.0038
  406DOPC   C3A 5003  12.111  11.792  12.003 -0.4316 -0.3807 -0.1619
  406DOPC   C4A 5004  12.265  12.197  12.239  0.1252  0.2946 -0.0952
  406DOPC   C1B 5005  12.243  11.013  11.624 -0.1589 -0.1218  0.1744
  406DOPC   D2B 5006  12.319  11.330  11.966 -0.1878  0.2061  0.2177
  406DOPC   C3B 5007  12.664  11.442  12.129  0.2864  0.1381 -0.0131
  406DOPC   C4B 5008  12.692  11.240  12.549 -0.0793  0.1179 -0.0689
  407DOPC   NC3 5009   1.367   4.580  10.506 -0.3599 -0.5196  0.0832
  407DOPC   PO4 5010   1.596   4.846  10.363  0.0063 -0.3613  0.3248
  407DOPC   GL1 5011   1.450   5.084  10.688  0.1739  0.2096  0.0162
  407DOPC   GL2 5012   1.317   4.847  10.946 -0.0570  0.0944  0.2133
  407DOPC   C1A 5013   1.240   5.321  11.053 -0.1494  0.1328 -0.0711
  407DOPC   D2A 5014   1.057   5.191  11.467  0.3794  0.1373  0.1523
  407DOPC   C3A 5015   1.111   5.431  11.813  0.7387 -0.0547 -0.3010
  407DOPC   C4A 5016   0.927   5.706  12.003 -0.0558 -0.2591  0.1266
  407DOPC   C1B 5017   1.492   4.430  11.172 -0.1679 -0.3822  0.4354
  407DOPC   D2B 5018   1.244   4.115  11.258 -0.4577 -0.5812 -0.1710
  407DOPC   C3B 5019   1.241   4.126  11.753  0.2096  0.2464 -0.0081
  407DOPC   C4B 5020   1.466   3.990  12.069 -0.0955  0.2534 -0.2275
  408DOPC   NC3 5021   6.923   3.494  10.103 -0.6605  0.0664 -0.3310
  408DOPC   PO4 5022   6.838   3.776  10.358 -0.3965  0.0264  0.1737
  408DOPC   GL1 5023   6.948   3.554  10.792 -0.1197  0.2904  0.1419
  408DOPC   GL2 5024   6.918   3.225  10.865 -0.4034  0.1935 -0.2012
  408DOPC   C1A 5025   6.830   3.587  11.189 -0.0217 -0.0328 -0.0825
  408DOPC   D2A 5026   6.864   3.352  11.451  0.0928  0.1035 -0.0058
  408DOPC   C3A 5027   6.617   3.433  11.685  0.0516 -0.2035  0.1597
  408DOPC   C4A 5028   6.632   3.715  12.033 -0.3198 -0.0170  0.0270
  408DOPC   C1B 5029   6.915   2.914  11.164  0.0583 -0.0782 -0.0367
  408DOPC   D2B 5030   7.151   2.905  11.515  0.0786 -0.0893  0.1220
  408DOPC   C3B 5031   7.087   3.188  11.910 -0.0345  0.1327 -0.1492
  408DOPC   C4B 5032   6.971   3.387  12.249 -0.1910 -0.3396  0.0507
  409DOPC   NC3 5033   0.855   8.587  10.282  0.2025 -0.1639  0.4077
  409DOPC   PO4 5034   1.045   8.863  10.626 -0.2487  0.5490 -0.2310
  409DOPC   GL1 5035   1.139   9.163  10.979  0.0078 -0.1555  0.0305
  409DOPC   GL2 5036   1.475   9.291  11.035 -0.1291  0.0624  0.0636
  409DOPC   C1A 5037   1.051   9.562  11.183  0.0126 -0.4034 -0.1808
  409DOPC   D2A 5038   1.112   9.804  11.534 -0.0637  0.3660 -0.3351
  409DOPC   C3A 5039   0.764   9.910  11.737  0.0216 -0.1979  0.1794
  409DOPC   C4A 5040   0.734  10.328  11.985  0.1385  0.3613 -0.0463
  409DOPC   C1B 5041   1.454   9.430  11.450 -0.0189  0.0027 -0.0542
  409DOPC   D2B 5042   1.404   9.578  11.912 -0.0623  0.0048 -0.0198
  409DOPC   C3B 5043   1.840   9.754  12.004  0.1814 -0.1594  0.2520
  409DOPC   C4B 5044   1.969   9.770  12.398 -0.2104 -0.1609  0.1184
  410DOPC   NC3 5045   9.136   9.867  10.161 -0.1467 -0.1189  0.1905
  410DOPC   PO4 5046   9.058   9.835  10.592 -0.0100  0.1099  0.0244
  410DOPC   GL1 5047   9.185  10.192  10.872 -0.1133  0.1359 -0.0496
  410DOPC   GL2 5048   8.890  10.177  10.935  0.3132 -0.1906  0.2695
  410DOPC   C1A 5049   9.215  10.531  11.208  0.0946 -0.1190 -0.0418
  410DOPC   D2A 5050   9.089  10.807  11.559  0.2115 -0.3183  0.1655
  410DOPC   C3A 5051   8.934  11.275  11.604 -0.0213 -0.0770  0.2551
  410DOPC   C4A 5052   8.841  11.703  11.652 -0.1568 -0.0178 -0.1705
  410DOPC   C1B 5053   8.977  10.085  11.359 -0.1842 -0.0322  0.0853
  410DOPC   D2B 5054   8.966   9.927  11.723  0.2616 -0.1839  0.0913
  410DOPC   C3B 5055   9.263   9.946  12.112 -0.1786  0.2125 -0.2085
  410DOPC   C4B 5056   9.532   9.777  12.485  0.0738 -0.3881 -0.0497
  411DOPC   NC3 5057   0.830   6.174  10.756 -0.2330  0.2189  0.1101
  411DOPC   PO4 5058   1.046   6.562  10.604 -0.1527 -0.1415  0.2477
  411DOPC   GL1 5059   1.236   6.397  10.972  0.3573 -0.2274 -0.0471
  411DOPC   GL2 5060   1.535   6.474  11.164  0.0420  0.2944 -0.2321
  411DOPC   C1A 5061   0.981   6.526  11.377  0.0757  0.0163  0.1895
  411DOPC   D2A 5062   0.900   6.732  11.722 -0.0568 -0.1562  0.1160
  411DOPC   C3A 5063   1.095   7.016  11.906 -0.4634 -0.0514 -0.0382
  411DOPC   C4A 5064   1.460   6.924  12.233  0.1796  0.1133 -0.0050
  411DOPC   C1B 5065   1.614   6.220  11.516 -0.0374  0.2467 -0.0703
  411DOPC   D2B 5066   1.574   5.980  11.832  0.2195 -0.0973 -0.4233
  411DOPC   C3B 5067   1.274   6.060  12.237  0.0047 -0.0224  0.3700
  411DOPC   C4B 5068   1.052   6.526  12.341  0.0426  0.0190 -0.3754
  412DOPC   NC3 5069  11.939   4.622  15.080 -0.0549  0.1413  0.1304
  412DOPC   PO4 5070  12.325   4.386  14.964 -0.1415  0.1400  0.0604
  412DOPC   GL1 5071  12.168   4.308  14.514 -0.0367 -0.0435  0.1215
  412DOPC   GL2 5072  12.470   4.209  14.433  0.2608  0.0528 -0.0319
  412DOPC   C1A 5073  11.981   4.492  14.237  0.2019 -0.0240 -0.2240
  412DOPC   D2A 5074  11.781   4.464  13.750 -0.0039 -0.1680 -0.0276
  412DOPC   C3A 5075  11.674   4.788  13.476 -0.4121  0.0430 -0.1350
  412DOPC   C4A 5076  11.965   4.963  13.253 -0.0696  0.3640 -0.1644
  412DOPC   C1B 5077  12.265   4.110  14.063 -0.0326  0.1850 -0.2621
  412DOPC   D2B 5078  12.391   3.896  13.804  0.0989 -0.0374  0.1452
  412DOPC   C3B 5079  12.468   4.140  13.462 -0.1225  0.4677 -0.1894
  412DOPC   C4B 5080  12.494   4.127  12.991 -0.1890 -0.2005 -0.0508
  413DOPC   NC3 5081   3.730   3.389  10.058 -0.3688 -0.1630  0.0409
  413DOPC   PO4 5082   4.204   3.399  10.059 -0.0627 -0.3506  0.2387
  413DOPC   GL1 5083   4.084   3.451  10.458 -0.1216  0.1235 -0.2447
  413DOPC   GL2 5084   3.944   3.761  10.361  0.0315 -0.0353 -0.0626
  413DOPC   C1A 5085   3.947   3.667  10.883 -0.0266 -0.0798 -0.0763
  413DOPC   D2A 5086   3.641   3.524  11.058  0.2027  0.3751 -0.0535
  413DOPC   C3A 5087   3.405   3.858  11.295 -0.1462  0.2428 -0.2594
  413DOPC   C4A 5088   3.197   3.963  11.533  0.2254 -0.0672  0.1094
  413DOPC   C1B 5089   4.303   3.930  10.662  0.1736  0.2202 -0.1668
  413DOPC   D2B 5090   4.736   4.045  10.772 -0.0534  0.1944 -0.0106
  413DOPC   C3B 5091   4.788   4.013  11.233  0.1681  0.3329 -0.1461
  413DOPC   C4B 5092   4.671   4.288  11.572  0.3215 -0.1732 -0.2234
  414DOPC   NC3 5093  10.009   4.169  10.787  0.1959 -0.2619 -0.0495
  414DOPC   PO4 5094   9.901   4.114  11.189  0.2424  0.1086  0.2559
  414DOPC   GL1 5095   9.787   4.035  11.604  0.4158  0.0380  0.1848
  414DOPC   GL2 5096   9.466   3.986  11.647 -0.0704  0.1705  0.0366
  414DOPC   C1A 5097   9.807   3.794  11.954 -0.3032  0.0658  0.0625
  414DOPC   D2A 5098   9.791   4.094  12.285  0.1070  0.2877 -0.1371
  414DOPC   C3A 5099   9.519   4.181  12.583 -0.0571 -0.0857 -0.3516
  414DOPC   C4A 5100   9.472   4.150  12.956 -0.1133 -0.1808  0.1254
  414DOPC   C1B 5101   9.297   4.034  12.007  0.3930 -0.0260  0.1777
  414DOPC   D2B 5102   9.429   3.756  12.322  0.1073  0.2521  0.2216
  414DOPC   C3B 5103   9.397   3.729  12.771 -0.1260 -0.1030 -0.2141
  414DOPC   C4B 5104   9.549   3.590  13.073  0.0993  0.3531 -0.2040
  415DOPC   NC3 5105   1.684  10.566   9.964  0.0459  0.0397  0.0293
  415DOPC   PO4 5106   1.921  10.768  10.304  0.1598  0.1570 -0.0475
  415DOPC   GL1 5107   1.757  10.766  10.664 -0.0011  0.0556 -0.0176
  415DOPC   GL2 5108   1.772  10.669  11.048  0.1157 -0.1236 -0.0970
  415DOPC   C1A 5109   1.916  11.073  10.943  0.4791  0.0013  0.3138
  415DOPC   D2A 5110   2.071  11.350  11.218 -0.1492 -0.4831  0.1523
  415DOPC   C3A 5111   1.811  11.659  11.439  0.2005 -0.1585  0.2324
  415DOPC   C4A 5112   1.801  11.585  11.919  0.3490  0.1206 -0.2223
  415DOPC   C1B 5113   1.687  10.931  11.370  0.1680 -0.0549 -0.1301
  415DOPC   D2B 5114   1.957  11.195  11.711 -0.0618  0.1006 -0.0659
  415DOPC   C3B 5115   2.369  11.357  11.690 -0.1938  0.0909 -0.0284
  415DOPC   C4B 5116   2.719  11.483  11.419 -0.0217 -0.0262 -0.1278
  416DOPC   NC3 5117   4.616   1.677  10.023  0.2445  0.0983  0.3307
  416DOPC   PO4 5118   4.396   1.507  10.384  0.3240 -0.1610  0.1216
  416DOPC   GL1 5119   4.300   1.558  10.724 -0.1669  0.0694 -0.1170
  416DOPC   GL2 5120   4.172   1.790  10.862  0.2747  0.0770 -0.2491
  416DOPC   C1A 5121   4.116   1.342  11.078  0.1120  0.2242  0.0990
  416DOPC   D2A 5122   4.051   1.326  11.531 -0.2614 -0.1348  0.1287
  416DOPC   C3A 5123   4.205   1.405  12.079 -0.2018 -0.1012  0.0137
  416DOPC   C4A 5124   4.647   1.223  12.245 -0.2057  0.2522 -0.1733
  416DOPC   C1B 5125   4.257   1.750  11.321  0.0746  0.1018 -0.1596
  416DOPC   D2B 5126   4.248   2.079  11.564  0.2145  0.3383 -0.2003
  416DOPC   C3B 5127   4.505   2.353  11.880  0.1196  0.2551  0.0592
  416DOPC   C4B 5128   4.466   2.797  11.987  0.2830  0.1393 -0.4777
  417DOPC   NC3 5129   9.744   6.555  14.754 -0.0945  0.2490 -0.0425
  417DOPC   PO4 5130   9.540   6.459  14.342 -0.2405  0.2163 -0.1141
  417DOPC   GL1 5131   9.585   6.586  13.979 -0.0966  0.1999 -0.0004
  417DOPC   GL2 5132   9.334   6.490  13.732  0.0235  0.2527 -0.4049
  417DOPC   C1A 5133   9.741   6.656  13.468 -0.0606  0.2959 -0.0490
  417DOPC   D2A 5134   9.983   6.908  13.351 -0.2508  0.1253 -0.1220
  417DOPC   C3A 5135   9.743   7.029  13.015 -0.0497  0.1993  0.1828
  417DOPC   C4A 5136   9.512   6.683  12.791  0.2704  0.1181  0.2526
  417DOPC   C1B 5137   9.317   6.504  13.276  0.2279  0.1518  0.0803
  417DOPC   D2B 5138   9.024   6.604  12.894 -0.0261 -0.0748 -0.2821
  417DOPC   C3B 5139   8.735   6.914  12.929 -0.1462 -0.1104  0.3787
  417DOPC   C4B 5140   8.684   7.287  12.732  0.1461  0.4078 -0.0962
  418DOPC   NC3 5141   8.539  10.970  10.668 -0.0058 -0.0460 -0.1541
  418DOPC   PO4 5142   8.125  11.193  10.692 -0.0150 -0.2542 -0.0627
  418DOPC   GL1 5143   8.122  11.031  11.074  0.1862 -0.3232 -0.1352
  418DOPC   GL2 5144   8.405  11.089  11.256  0.0070  0.3215 -0.2144
  418DOPC   C1A 5145   7.903  11.229  11.522  0.2366  0.0162 -0.1820
  418DOPC   D2A 5146   7.984  11.571  11.804 -0.2299 -0.1319 -0.0822
  418DOPC   C3A 5147   7.788  11.593  12.179  0.0783 -0.2921  0.1852
  418DOPC   C4A 5148   7.680  11.538  12.556  0.1427 -0.0206 -0.1039
  418DOPC   C1B 5149   8.490  10.920  11.664  0.3226  0.1649  0.0491
  418DOPC   D2B 5150   8.445  10.636  12.014  0.2793  0.0288 -0.2889
  418DOPC   C3B 5151   8.555  10.763  12.316  0.1523  0.1788  0.3130
  418DOPC   C4B 5152   8.381  10.785  12.703  0.0708 -0.0378 -0.1527
  419DOPC   NC3 5153   7.457  10.300   9.890  0.0619 -0.3150 -0.0298
  419DOPC   PO4 5154   7.663  10.428  10.382  0.1152  0.4189  0.0921
  419DOPC   GL1 5155   7.612  10.321  10.780  0.0044  0.1677  0.2206
  419DOPC   GL2 5156   7.354  10.372  10.934  0.0411  0.2578 -0.0477
  419DOPC   C1A 5157   7.904  10.315  11.125  0.0423  0.0303  0.3305
  419DOPC   D2A 5158   8.203  10.563  11.409  0.0913 -0.1760  0.2375
  419DOPC   C3A 5159   8.019  10.747  11.774  0.2886  0.1347  0.1439
  419DOPC   C4A 5160   7.989  10.764  12.301  0.1361  0.2391 -0.0172
  419DOPC   C1B 5161   7.173  10.614  11.277 -0.0764  0.1007 -0.1186
  419DOPC   D2B 5162   7.079  10.633  11.671  0.1946 -0.0749  0.2959
  419DOPC   C3B 5163   7.114  10.265  11.838 -0.3871  0.0600  0.3016
  419DOPC   C4B 5164   7.093   9.785  11.839 -0.1587 -0.2332  0.0555
  420DOPC   NC3 5165   7.441   1.278  10.224  0.3369  0.0888 -0.0029
  420DOPC   PO4 5166   7.043   1.222  10.300 -0.0350  0.1374 -0.0119
  420DOPC   GL1 5167   6.852   1.146  10.801  0.0734  0.0434  0.3025
  420DOPC   GL2 5168   6.579   1.056  10.751  0.0429 -0.1593  0.3519
  420DOPC   C1A 5169   6.699   1.327  11.141 -0.0854  0.5054  0.0138
  420DOPC   D2A 5170   6.724   1.562  11.425 -0.0318  0.1108 -0.2987
  420DOPC   C3A 5171   6.583   1.311  11.762 -0.1398  0.1457 -0.5948
  420DOPC   C4A 5172   6.637   1.030  11.574  0.0646  0.0712 -0.0898
  420DOPC   C1B 5173   6.644   0.742  11.081 -0.0775  0.1351  0.2338
  420DOPC   D2B 5174   6.747   0.386  11.275  0.1665  0.1948 -0.0866
  420DOPC   C3B 5175   6.973  -0.007  11.190  0.0111 -0.2650  0.2420
  420DOPC   C4B 5176   7.221  -0.374  11.058  0.0263  0.1261 -0.4413
  421DOPC   NC3 5177   1.010   0.281  10.709  0.2528 -0.2503 -0.1183
  421DOPC   PO4 5178   0.628   0.105  10.632 -0.1825 -0.2588 -0.1993
  421DOPC   GL1 5179   0.593   0.150  11.024  0.0452  0.0634 -0.0732
  421DOPC   GL2 5180   0.777  -0.151  11.048  0.0191 -0.0556  0.1683
  421DOPC   C1A 5181   0.432   0.067  11.414 -0.0080 -0.4434 -0.1332
  421DOPC   D2A 5182   0.396  -0.071  11.835  0.0204  0.2240 -0.2332
  421DOPC   C3A 5183   0.479  -0.368  12.173  0.0879 -0.3477  0.0053
  421DOPC   C4A 5184   0.429  -0.404  12.685 -0.1018  0.2271  0.1909
  421DOPC   C1B 5185   0.803  -0.265  11.460 -0.6576 -0.2395 -0.0744
  421DOPC   D2B 5186   0.881  -0.118  11.856 -0.0582  0.0833  0.0325
  421DOPC   C3B 5187   0.949  -0.415  12.154  0.2281 -0.0619 -0.0380
  421DOPC   C4B 5188   0.928  -0.452  12.551 -0.2228  0.0144  0.2099
  422DOPC   NC3 5189   9.420   8.393  10.645  0.0558  0.0739 -0.3164
  422DOPC   PO4 5190   9.058   8.191  10.294 -0.0002 -0.0847 -0.0526
  422DOPC   GL1 5191   8.881   8.487  10.692 -0.0957 -0.0792  0.0860
  422DOPC   GL2 5192   8.626   8.356  10.902  0.1047 -0.2432 -0.1155
  422DOPC   C1A 5193   8.952   8.817  11.075  0.1580 -0.2549 -0.0723
  422DOPC   D2A 5194   8.761   8.856  11.465  0.0787  0.3192  0.0325
  422DOPC   C3A 5195   8.782   8.490  11.741  0.2225 -0.1825 -0.0611
  422DOPC   C4A 5196   8.689   8.155  12.084 -0.0626 -0.1905  0.0094
  422DOPC   C1B 5197   8.530   8.434  11.253 -0.0409 -0.2907  0.1672
  422DOPC   D2B 5198   8.301   8.423  11.642  0.0869  0.1002 -0.0574
  422DOPC   C3B 5199   8.106   8.673  11.857 -0.3019 -0.0285  0.0508
  422DOPC   C4B 5200   8.127   8.929  12.186 -0.1273 -0.0803  0.0318
  423DOPC   NC3 5201   4.962   3.982  13.794 -0.1118 -0.3525  0.1517
  423DOPC   PO4 5202   4.809   3.580  13.587  0.2281  0.1704 -0.0039
  423DOPC   GL1 5203   4.951   3.787  13.268 -0.0561 -0.0468  0.0146
  423DOPC   GL2 5204   4.970   3.545  13.004  0.3067 -0.1204  0.1279
  423DOPC   C1A 5205   4.797   3.955  12.837 -0.1859 -0.2563 -0.2450
  423DOPC   D2A 5206   4.956   3.882  12.382  0.2636  0.0048 -0.3345
  423DOPC   C3A 5207   4.705   3.810  11.968 -0.2381  0.1743 -0.0967
  423DOPC   C4A 5208   4.681   3.597  11.585  0.0251 -0.1643 -0.0271
  423DOPC   C1B 5209   4.759   3.356  12.709  0.0361 -0.2693  0.1251
  423DOPC   D2B 5210   4.538   3.547  12.391 -0.2439  0.1081 -0.0662
  423DOPC   C3B 5211   4.492   3.378  12.072  0.3089  0.3250  0.0985
  423DOPC   C4B 5212   4.842   3.188  11.903  0.2834 -0.0533  0.0077
  424DOPC   NC3 5213   0.894  12.011  10.457  0.3056 -0.0475 -0.3262
  424DOPC   PO4 5214   1.299  12.140  10.649  0.4291 -0.0506 -0.0748
  424DOPC   GL1 5215   1.595  12.234  11.045  0.3955  0.0992  0.1650
  424DOPC   GL2 5216   1.504  12.517  11.328 -0.2810 -0.0241  0.0309
  424DOPC   C1A 5217   1.796  12.122  11.515 -0.0215 -0.0791 -0.0718
  424DOPC   D2A 5218   1.971  12.247  11.844 -0.0155  0.0049  0.0843
  424DOPC   C3A 5219   1.742  12.586  11.867  0.0176 -0.2032 -0.0777
  424DOPC   C4A 5220   1.695  13.014  11.694 -0.0976  0.2187  0.1234
  424DOPC   C1B 5221   1.367  12.344  11.621  0.0586 -0.0673  0.0510
  424DOPC   D2B 5222   1.184  12.561  11.984 -0.0136  0.0021 -0.0167
  424DOPC   C3B 5223   1.071  12.282  12.418  0.2307 -0.1410  0.0170
  424DOPC   C4B 5224   1.359  12.157  12.820 -0.1779 -0.0148  0.2321
  425DOPC   NC3 5225   2.845   9.823   9.879  0.1183 -0.3916 -0.1175
  425DOPC   PO4 5226   3.105  10.213   9.968 -0.3259  0.1057 -0.1570
  425DOPC   GL1 5227   3.132  10.125  10.415  0.1568 -0.4498 -0.0503
  425DOPC   GL2 5228   2.937   9.880  10.483  0.1541 -0.0484  0.1696
  425DOPC   C1A 5229   3.410  10.206  10.675  0.0421  0.0657  0.2074
  425DOPC   D2A 5230   3.543  10.168  11.000 -0.1277 -0.1387  0.1202
  425DOPC   C3A 5231   4.058  10.271  11.163  0.0250 -0.2284  0.0253
  425DOPC   C4A 5232   4.242  10.494  11.502  0.0009 -0.2086 -0.1926
  425DOPC   C1B 5233   3.047   9.933  10.893  0.0810  0.3740 -0.1998
  425DOPC   D2B 5234   3.177   9.924  11.314 -0.0327 -0.2894  0.2312
  425DOPC   C3B 5235   3.118  10.042  11.697  0.1628  0.0590  0.0060
  425DOPC   C4B 5236   2.873  10.307  11.921  0.0551  0.0615 -0.1064
  426DOPC   NC3 5237   2.942   8.662  10.111  0.1506 -0.0540  0.1036
  426DOPC   PO4 5238   2.861   8.868  10.573  0.0592  0.0424  0.1933
  426DOPC   GL1 5239   2.942   8.802  10.959  0.1629  0.1687  0.2450
  426DOPC   GL2 5240   2.554   8.707  11.008 -0.0166 -0.3907 -0.1749
  426DOPC   C1A 5241   3.033   8.643  11.334 -0.0207  0.2221  0.1027
  426DOPC   D2A 5242   3.214   8.718  11.700  0.0248  0.4295 -0.0565
  426DOPC   C3A 5243   2.934   8.879  11.862  0.3817 -0.1325  0.2008
  426DOPC   C4A 5244   2.611   8.942  12.170 -0.2334  0.2267 -0.1988
  426DOPC   C1B 5245   2.616   8.721  11.519  0.1951 -0.1745  0.0560
  426DOPC   D2B 5246   2.382   8.648  11.799  0.2200  0.2664  0.3407
  426DOPC   C3B 5247   2.122   8.965  12.025  0.1863  0.0205 -0.0344
  426DOPC   C4B 5248   2.185   9.205  12.431 -0.2296 -0.1148 -0.0728
  427DOPC   NC3 5249   7.222  12.016  10.171 -0.2233  0.4101  0.0346
  427DOPC   PO4 5250   7.548  11.916  10.506  0.0389  0.2653 -0.1343
  427DOPC   GL1 5251   7.487  12.231  10.925 -0.1987 -0.1412 -0.0340
  427DOPC   GL2 5252   7.666  12.550  10.902 -0.0387  0.0753 -0.4426
  427DOPC   C1A 5253   7.491  12.227  11.328  0.1000  0.1705 -0.4162
  427DOPC   D2A 5254   7.502  11.985  11.704  0.3385 -0.1559 -0.1572
  427DOPC   C3A 5255   7.104  11.879  11.924 -0.4449  0.1003  0.1932
  427DOPC   C4A 5256   6.687  12.006  12.030  0.0437  0.0581  0.1460
  427DOPC   C1B 5257   7.839  12.580  11.286  0.3671 -0.1721 -0.0080
  427DOPC   D2B 5258   7.894  12.544  11.726  0.0249 -0.0101  0.0506
  427DOPC   C3B 5259   7.614  12.358  12.049 -0.3901 -0.2482 -0.0339
  427DOPC   C4B 5260   7.519  11.999  12.273  0.1718  0.0875 -0.1553
  428DOPC   NC3 5261  10.408   5.718  10.760  0.1219  0.1502  0.1306
  428DOPC   PO4 5262  10.084   5.364  10.784  0.0050  0.0558 -0.2941
  428DOPC   GL1 5263  10.199   5.450  11.270  0.2111 -0.2402 -0.4749
  428DOPC   GL2 5264  10.045   5.304  11.505 -0.2474 -0.2569 -0.0177
  428DOPC   C1A 5265  10.415   5.684  11.526  0.0464 -0.1185 -0.2068
  428DOPC   D2A 5266  10.547   5.893  11.917  0.0584  0.1424  0.3031
  428DOPC   C3A 5267  10.825   5.749  12.191  0.3335  0.0774  0.3152
  428DOPC   C4A 5268  11.045   5.857  12.514  0.2820 -0.3123 -0.2201
  428DOPC   C1B 5269  10.151   5.552  11.921 -0.1545 -0.0921 -0.0826
  428DOPC   D2B 5270  10.324   5.307  12.284 -0.0904  0.0516  0.1279
  428DOPC   C3B 5271  10.446   5.541  12.559  0.1868 -0.0188 -0.1535
  428DOPC   C4B 5272  10.532   5.829  12.693  0.0728  0.0683 -0.0488
  429DOPC   NC3 5273   1.378   9.220  10.524  0.3571 -0.3846  0.0577
  429DOPC   PO4 5274   1.680   9.495  10.365 -0.1128  0.2081 -0.0280
  429DOPC   GL1 5275   1.553   9.686  10.666 -0.1977 -0.2236 -0.0251
  429DOPC   GL2 5276   1.159   9.710  10.671  0.2382 -0.2039 -0.1051
  429DOPC   C1A 5277   1.485   9.881  11.132  0.1784 -0.0305 -0.2832
  429DOPC   D2A 5278   1.615   9.969  11.540  0.0780  0.1631 -0.0662
  429DOPC   C3A 5279   1.900  10.189  11.818 -0.0498 -0.2307  0.1703
  429DOPC   C4A 5280   2.021  10.306  12.268  0.1514 -0.1798 -0.2468
  429DOPC   C1B 5281   1.106  10.151  10.918  0.1555  0.3069  0.1167
  429DOPC   D2B 5282   1.394  10.343  11.197 -0.1801 -0.0612  0.0431
  429DOPC   C3B 5283   1.578  10.491  11.520 -0.0024 -0.0528  0.0206
  429DOPC   C4B 5284   1.614  10.700  11.899  0.2494 -0.1679 -0.3266
  430DOPC   NC3 5285   6.571  10.576   9.990 -0.1345 -0.0467  0.2678
  430DOPC   PO4 5286   6.835  10.645  10.355 -0.4809  0.0298  0.2650
  430DOPC   GL1 5287   7.044  10.735  10.715  0.0184  0.0025  0.1287
  430DOPC   GL2 5288   7.262  10.795  10.565 -0.5365  0.0792  0.1257
  430DOPC   C1A 5289   6.784  10.804  11.058 -0.0598 -0.1066 -0.0735
  430DOPC   D2A 5290   6.692  10.490  11.290 -0.2518 -0.1546 -0.2046
  430DOPC   C3A 5291   6.370  10.577  11.630 -0.0671 -0.1563 -0.0173
  430DOPC   C4A 5292   6.069  10.592  11.975  0.0705 -0.2967  0.2177
  430DOPC   C1B 5293   7.648  10.834  10.871  0.0911  0.2104  0.1573
  430DOPC   D2B 5294   7.737  10.736  11.320  0.0998  0.1935  0.0553
  430DOPC   C3B 5295   7.652  10.362  11.615  0.0267  0.1362 -0.0866
  430DOPC   C4B 5296   7.552  10.138  12.042  0.3139 -0.0006  0.1030
  431DOPC   NC3 5297   6.451  11.647  10.271 -0.0134 -0.0684 -0.0896
  431DOPC   PO4 5298   6.084  11.610  10.232 -0.0245  0.2471 -0.0183
  431DOPC   GL1 5299   6.076  11.771  10.562 -0.0292 -0.2143 -0.0180
  431DOPC   GL2 5300   5.832  11.947  10.714 -0.1389  0.1512  0.2467
  431DOPC   C1A 5301   6.161  11.626  10.969  0.1836 -0.0541 -0.1025
  431DOPC   D2A 5302   6.396  11.661  11.392 -0.0006 -0.1352 -0.1846
  431DOPC   C3A 5303   6.025  11.469  11.741 -0.2253  0.0991  0.1594
  431DOPC   C4A 5304   5.657  11.290  11.458  0.0480  0.2001  0.0916
  431DOPC   C1B 5305   5.493  11.988  11.036  0.0312 -0.1277  0.3483
  431DOPC   D2B 5306   5.097  12.184  11.179  0.1377  0.1713  0.2298
  431DOPC   C3B 5307   4.936  11.963  11.636  0.0911  0.1076 -0.0041
  431DOPC   C4B 5308   4.704  11.825  11.884  0.2969 -0.1225 -0.1250
  432DOPC   NC3 5309   8.718   1.772  10.783  0.5127  0.1436  0.0578
  432DOPC   PO4 5310   8.512   1.414  10.587 -0.3071  0.1760 -0.2554
  432DOPC   GL1 5311   8.420   1.421  11.055  0.2277  0.0714 -0.2900
  432DOPC   GL2 5312   8.497   1.174  11.279  0.1097  0.1900 -0.0105
  432DOPC   C1A 5313   8.036   1.210  11.320 -0.0614  0.0393  0.2047
  432DOPC   D2A 5314   8.025   1.238  11.754 -0.0873  0.0385 -0.0512
  432DOPC   C3A 5315   7.912   1.470  12.182 -0.1025 -0.1685  0.1072
  432DOPC   C4A 5316   7.627   1.320  12.537 -0.0683 -0.1079 -0.1217
  432DOPC   C1B 5317   8.581   1.526  11.520 -0.0928 -0.0532 -0.2405
  432DOPC   D2B 5318   8.909   1.842  11.779  0.1729  0.1436  0.0227
  432DOPC   C3B 5319   9.067   1.810  12.296 -0.3305 -0.1276  0.0623
  432DOPC   C4B 5320   8.973   2.099  12.765 -0.0966 -0.0504 -0.0776
  433DOPC   NC3 5321   8.377   6.017  10.448 -0.1288  0.2736 -0.0733
  433DOPC   PO4 5322   8.413   6.507  10.462 -0.0008  0.3290 -0.0882
  433DOPC   GL1 5323   8.423   6.500  10.947  0.0584  0.1840  0.0898
  433DOPC   GL2 5324   8.506   6.769  11.050  0.0133  0.1678  0.1299
  433DOPC   C1A 5325   8.106   6.477  11.319  0.0797  0.1033 -0.1037
  433DOPC   D2A 5326   8.048   6.794  11.620  0.1214 -0.0121 -0.0976
  433DOPC   C3A 5327   8.044   6.774  12.060 -0.0977 -0.0135 -0.1224
  433DOPC   C4A 5328   7.703   6.896  12.267  0.1930  0.0716 -0.0844
  433DOPC   C1B 5329   8.451   7.035  11.530  0.2637 -0.1964  0.1604
  433DOPC   D2B 5330   8.653   6.933  11.959  0.0303  0.1957 -0.2558
  433DOPC   C3B 5331   8.971   6.623  11.852 -0.1329 -0.0855  0.0204
  433DOPC   C4B 5332   9.119   6.173  11.905  0.0001 -0.0590  0.0188
  434DOPC   NC3 5333   5.343  11.459   9.782  0.0986  0.1363  0.0160
  434DOPC   PO4 5334   5.327  11.156  10.100 -0.0231  0.0303  0.2039
  434DOPC   GL1 5335   5.129  10.905  10.313  0.1358  0.1068 -0.2452
  434DOPC   GL2 5336   4.998  10.763  10.210  0.2737  0.2425 -0.0654
  434DOPC   C1A 5337   4.980  10.524  10.696  0.4122  0.1695 -0.3629
  434DOPC   D2A 5338   4.861  10.233  11.052  0.1921  0.1151  0.2149
  434DOPC   C3A 5339   4.995  10.446  11.467 -0.0401  0.1036  0.0068
  434DOPC   C4A 5340   4.962  10.753  11.758 -0.2697 -0.1635  0.2908
  434DOPC   C1B 5341   5.087  10.300  10.263 -0.1199  0.2707  0.1952
  434DOPC   D2B 5342   5.117  10.022  10.637  0.0189  0.1770 -0.1792
  434DOPC   C3B 5343   5.405  10.164  10.858  0.0577 -0.4008 -0.0603
  434DOPC   C4B 5344   5.407  10.272  11.269 -0.2231  0.2290  0.0120
  435DOPC   NC3 5345  10.239   4.541  10.969 -0.2155 -0.1472 -0.1882
  435DOPC   PO4 5346  10.723   4.709  10.889 -0.0812 -0.3685  0.1641
  435DOPC   GL1 5347  11.016   4.880  11.283  0.0839  0.1358 -0.1171
  435DOPC   GL2 5348  11.288   5.045  11.359 -0.2431 -0.1430 -0.1031
  435DOPC   C1A 5349  10.898   4.927  11.681  0.3401  0.1104  0.1846
  435DOPC   D2A 5350  10.424   4.914  11.843 -0.4802  0.0923 -0.3341
  435DOPC   C3A 5351  10.128   4.605  12.046  0.0260  0.0422  0.0484
  435DOPC   C4A 5352  10.140   4.189  11.943 -0.1821 -0.2386  0.1252
  435DOPC   C1B 5353  11.491   5.291  11.596 -0.1423  0.1144 -0.1506
  435DOPC   D2B 5354  11.461   5.700  11.804  0.1679 -0.0621  0.0808
  435DOPC   C3B 5355  11.267   5.611  12.137 -0.1090 -0.1193 -0.1062
  435DOPC   C4B 5356  11.516   5.500  12.465 -0.0197 -0.0463 -0.2510
  436DOPC   NC3 5357   0.671   2.698  10.337  0.1031  0.2454  0.2459
  436DOPC   PO4 5358   0.619   2.915  10.672 -0.1123  0.0703  0.0480
  436DOPC   GL1 5359   0.725   2.923  11.119  0.3869 -0.0542  0.1461
  436DOPC   GL2 5360   0.456   2.657  11.114  0.0755  0.0784  0.0257
  436DOPC   C1A 5361   0.955   2.943  11.530 -0.1981 -0.1166 -0.0737
  436DOPC   D2A 5362   1.139   2.806  11.924 -0.0048  0.5823  0.1273
  436DOPC   C3A 5363   1.448   3.125  12.082 -0.0592 -0.0947 -0.0782
  436DOPC   C4A 5364   1.377   3.544  12.103  0.1669 -0.2154 -0.2420
  436DOPC   C1B 5365   0.627   2.579  11.513 -0.1843 -0.1096  0.5385
  436DOPC   D2B 5366   0.592   2.707  11.981 -0.1830 -0.0223 -0.0436
  436DOPC   C3B 5367   0.265   2.571  12.252 -0.0030 -0.0852  0.0994
  436DOPC   C4B 5368  -0.218   2.519  12.334 -0.0946  0.2244  0.1208
  437DOPC   NC3 5369   3.289   0.849  10.149 -0.1833 -0.1377 -0.1585
  437DOPC   PO4 5370   3.758   1.007   9.880  0.1589 -0.1350  0.1177
  437DOPC   GL1 5371   3.719   1.140  10.268  0.2345  0.0526  0.1146
  437DOPC   GL2 5372   3.437   1.282  10.417 -0.1313  0.2251 -0.1005
  437DOPC   C1A 5373   3.803   1.235  10.730  0.2210 -0.1742 -0.0050
  437DOPC   D2A 5374   3.650   1.537  11.057  0.5053  0.0650  0.0327
  437DOPC   C3A 5375   3.522   1.387  11.471  0.1003 -0.0078  0.0285
  437DOPC   C4A 5376   3.734   1.313  11.914  0.0530  0.0644  0.0201
  437DOPC   C1B 5377   3.292   1.553  10.689  0.1922 -0.1965 -0.1043
  437DOPC   D2B 5378   3.024   1.913  10.562  0.3759  0.1763 -0.0246
  437DOPC   C3B 5379   3.000   2.352  10.771  0.1685 -0.1316 -0.4130
  437DOPC   C4B 5380   3.097   2.558  11.189 -0.0263 -0.4140  0.0788
  438DOPC   NC3 5381   6.262   8.448   9.568  0.0106 -0.0554 -0.0250
  438DOPC   PO4 5382   5.863   8.448  10.006 -0.3391  0.0570  0.0298
  438DOPC   GL1 5383   6.024   8.334  10.366  0.3483 -0.3617 -0.1988
  438DOPC   GL2 5384   5.802   8.094  10.459 -0.2812  0.2460  0.1951
  438DOPC   C1A 5385   6.017   8.477  10.814 -0.0935 -0.1063  0.1364
  438DOPC   D2A 5386   5.913   8.256  11.210  0.0157 -0.0943  0.1643
  438DOPC   C3A 5387   5.896   8.479  11.531 -0.0063 -0.0104 -0.0802
  438DOPC   C4A 5388   5.953   8.667  11.898  0.0923 -0.0557  0.3335
  438DOPC   C1B 5389   5.946   8.004  10.803 -0.1558  0.2551  0.3817
  438DOPC   D2B 5390   6.233   7.907  11.124 -0.2520 -0.2142 -0.1055
  438DOPC   C3B 5391   6.437   8.108  11.409  0.1494  0.1404  0.0765
  438DOPC   C4B 5392   6.338   8.551  11.359 -0.2208 -0.0225 -0.0823
  439DOPC   NC3 5393   5.055   6.009  14.145  0.0041  0.2916 -0.0628
  439DOPC   PO4 5394   4.887   6.277  13.822 -0.0314  0.0372 -0.2821
  439DOPC   GL1 5395   5.145   6.125  13.407  0.0493 -0.2315 -0.1015
  439DOPC   GL2 5396   5.295   6.291  13.106  0.3857  0.2239  0.0900
  439DOPC   C1A 5397   5.249   5.808  13.067 -0.1502  0.0580  0.0912
  439DOPC   D2A 5398   4.974   5.734  12.675  0.1310  0.1002 -0.1134
  439DOPC   C3A 5399   4.533   5.785  12.518  0.2317  0.0674 -0.3168
  439DOPC   C4A 5400   4.229   6.048  12.342  0.1901 -0.0264  0.1871
  439DOPC   C1B 5401   5.268   6.204  12.636  0.3151  0.2304  0.1382
  439DOPC   D2B 5402   4.880   6.146  12.338  0.0679  0.0422 -0.2400
  439DOPC   C3B 5403   4.595   6.010  12.020  0.2079  0.2433  0.2869
  439DOPC   C4B 5404   4.623   5.778  11.702 -0.3423  0.0804  0.0845
  440DOPC   NC3 5405   9.528   2.227  10.671  0.3759 -0.1952  0.0381
  440DOPC   PO4 5406   9.333   2.624  10.675 -0.1752 -0.4484 -0.0072
  440DOPC   GL1 5407   9.037   2.706  11.021 -0.1683 -0.2123 -0.1548
  440DOPC   GL2 5408   8.699   2.616  11.056  0.0406  0.2806  0.3403
  440DOPC   C1A 5409   8.960   2.874  11.405  0.2634 -0.1750  0.1216
  440DOPC   D2A 5410   9.245   2.999  11.655 -0.1395  0.1013  0.0442
  440DOPC   C3A 5411   9.018   3.044  12.046  0.2116 -0.1407  0.2913
  440DOPC   C4A 5412   8.937   2.777  12.374 -0.0926  0.1613 -0.2435
  440DOPC   C1B 5413   8.626   2.584  11.580  0.3075 -0.1771  0.1875
  440DOPC   D2B 5414   8.539   2.740  11.986 -0.2742  0.2294 -0.3186
  440DOPC   C3B 5415   8.097   2.593  12.145 -0.3945 -0.1146  0.0317
  440DOPC   C4B 5416   7.831   2.407  12.433  0.0266 -0.0078 -0.3100
  441DOPC   NC3 5417   8.675   8.943  10.510 -0.0248 -0.0259  0.0286
  441DOPC   PO4 5418   8.190   8.973  10.324  0.1156  0.0021  0.2623
  441DOPC   GL1 5419   7.906   9.219  10.624 -0.1924  0.1784  0.2717
  441DOPC   GL2 5420   7.688   9.010  10.706  0.0683 -0.1496 -0.0355
  441DOPC   C1A 5421   7.988   9.381  11.058 -0.0105  0.1742 -0.1414
  441DOPC   D2A 5422   7.845   9.485  11.528 -0.2413 -0.2650  0.1346
  441DOPC   C3A 5423   7.405   9.435  11.621  0.1331 -0.1090 -0.2994
  441DOPC   C4A 5424   7.146   9.155  11.812  0.1142  0.0052  0.0898
  441DOPC   C1B 5425   7.540   9.117  11.145 -0.0928  0.2476  0.3419
  441DOPC   D2B 5426   7.159   8.965  11.315  0.1238 -0.0082 -0.1164
  441DOPC   C3B 5427   6.996   8.517  11.359 -0.3312 -0.0841  0.2498
  441DOPC   C4B 5428   6.861   8.184  11.134 -0.0663 -0.3952 -0.1711
  442DOPC   NC3 5429   4.801   6.627   9.602  0.1490  0.1791 -0.6692
  442DOPC   PO4 5430   4.862   6.436  10.071 -0.1989 -0.2882  0.2446
  442DOPC   GL1 5431   4.693   6.455  10.465 -0.1976 -0.6334 -0.3769
  442DOPC   GL2 5432   4.532   6.269  10.641 -0.1561  0.0314  0.0472
  442DOPC   C1A 5433   4.703   6.718  10.788 -0.0582 -0.1060 -0.0037
  442DOPC   D2A 5434   4.854   6.845  11.111 -0.1587  0.0820  0.2938
  442DOPC   C3A 5435   4.809   6.558  11.405  0.1171  0.1310 -0.0871
  442DOPC   C4A 5436   4.549   6.280  11.569  0.2394 -0.1970  0.0670
  442DOPC   C1B 5437   4.628   6.131  11.090  0.0164 -0.0642  0.1549
  442DOPC   D2B 5438   4.969   6.087  11.449 -0.1618  0.3510 -0.1752
  442DOPC   C3B 5439   5.042   5.934  11.854 -0.0953  0.3528  0.0382
  442DOPC   C4B 5440   5.339   5.968  12.242 -0.2031 -0.0599  0.2221
  443DOPC   NC3 5441   3.903  11.374   9.638  0.0317  0.2942 -0.1047
  443DOPC   PO4 5442   3.584  11.521   9.996 -0.1179 -0.0495 -0.2649
  443DOPC   GL1 5443   3.807  11.382  10.449 -0.3037 -0.0667 -0.1434
  443DOPC   GL2 5444   3.948  11.595  10.620  0.1528  0.0447 -0.0271
  443DOPC   C1A 5445   3.850  11.182  10.900  0.0913  0.1514  0.0191
  443DOPC   D2A 5446   4.022  11.409  11.349  0.0109  0.2606  0.2139
  443DOPC   C3A 5447   4.436  11.687  11.302  0.0051  0.3170 -0.0834
  443DOPC   C4A 5448   4.591  12.092  11.160  0.0436  0.1430 -0.2243
  443DOPC   C1B 5449   4.299  11.566  10.780  0.2425 -0.3920 -0.3773
  443DOPC   D2B 5450   4.774  11.575  10.837  0.1837 -0.1814  0.3850
  443DOPC   C3B 5451   4.919  11.724  11.143  0.0284 -0.0556  0.1055
  443DOPC   C4B 5452   5.304  11.787  11.408 -0.2926 -0.4624 -0.1819
  444W        W 5453   4.877   7.188   7.995 -0.1711  0.1408  0.0178
  445W        W 5454  10.241   8.178  20.648 -0.4699  0.1051  0.2494
  446W        W 5455   8.225  11.080   9.782 -0.0215 -0.0657  0.1171
  447W        W 5456   8.754   9.158  13.893  0.0436 -0.2076 -0.0151
  448W        W 5457   0.154  10.849  22.193  0.1171  0.0885  0.1695
  449W        W 5458  11.632   0.746  10.334  0.1134  0.1562 -0.1099
  450W        W 5459   9.976   2.774  16.239  0.2366  0.2082 -0.2208
  451W        W 5460  10.416  10.435   4.012 -0.1951  0.0273 -0.1688
  452W        W 5461   3.554   9.058   8.094 -0.0129 -0.1556  0.4301
  453W        W 5462   6.208   7.840   3.755 -0.0552  0.0364 -0.1457
  454W        W 5463   9.611   8.104  19.416  0.1440 -0.0394  0.0319
  455W        W 5464  11.434  10.045  15.458 -0.0133 -0.3230  0.2989
  456W        W 5465   4.628   4.352  13.767  0.3526 -0.1770 -0.1064
  457W        W 5466  11.467   9.651   8.459  0.0215  0.1835  0.0273
  458W        W 5467  11.944  10.384   3.027 -0.1956 -0.1385  0.0746
  459W        W 5468   8.770  10.012  16.423 -0.1178 -0.0936 -0.1871
  460W        W 5469   2.472   5.101  14.727  0.1579  0.3063 -0.1737
  461W        W 5470   4.574  11.528   0.437 -0.1371  0.1994  0.0189
  462W        W 5471   9.907   6.491   7.411 -0.4075 -0.1216  0.0198
  463W        W 5472  10.242   2.919  10.738  0.0212 -0.0578  0.1961
  464W        W 5473   4.640   6.147   7.769  0.1046 -0.4046 -0.1587
  465W        W 5474   7.620  10.034   7.329  0.1819 -0.5072 -0.0002
  466W        W 5475   5.877   2.868  18.623  0.0606 -0.1437  0.0015
  467W        W 5476   7.522   4.443  23.908  0.0126  0.2485 -0.0770
  468W        W 5477   0.106  10.467  23.072 -0.1449 -0.0217  0.1619
  469W        W 5478   7.874   9.878  22.252  0.1648 -0.1639 -0.4619
  470W        W 5479   3.619   0.988   3.821  0.2301  0.1786  0.0482
  471W        W 5480   6.651   3.691   9.630 -0.2294  0.0769 -0.0217
  472W        W 5481   5.093   8.220  16.090  0.1021 -0.0321 -0.1983
  473W        W 5482   6.843   1.930  14.639  0.1890 -0.3695  0.0531
  474W        W 5483   1.728   4.274   5.574 -0.1477  0.2191  0.1426
  475W        W 5484   5.617   1.408   3.873  0.1564 -0.0429  0.2724
  476W        W 5485   7.083  10.887   5.883 -0.0018 -0.2228 -0.2728
  477W        W 5486   8.613   3.876  21.088 -0.1097 -0.2386 -0.0543
  478W        W 5487   8.116   8.114   1.742 -0.1466 -0.2386  0.2179
  479W        W 5488   5.014   0.630   7.058 -0.3769 -0.0953 -0.0923
  480W        W 5489   4.307   2.823   7.654 -0.0583 -0.2259 -0.4164
  481W        W 5490  10.045   7.950  21.072  0.2833 -0.2398  0.3530
  482W        W 5491   7.343   7.829  15.110  0.2758  0.1109  0.1454
  483W        W 5492   0.033  11.616   8.764 -0.5001 -0.0631  0.1780
  484W        W 5493   1.333   3.547  16.041  0.2867 -0.2087 -0.0644
  485W        W 5494   5.672   4.042  22.019  0.1645  0.2340  0.0772
  486W        W 5495   2.248   0.376  17.550 -0.0643 -0.2674  0.1125
  487W        W 5496   6.283   3.000   9.028  0.2173  0.0133 -0.1373
  488W        W 5497   3.740   9.442  15.018 -0.1697 -0.1787  0.0607
  489W        W 5498   1.243   9.746   1.429 -0.0326 -0.0058 -0.0651
  490W        W 5499   7.600   4.565   9.297 -0.0150  0.1653  0.0394
  491W        W 5500   4.387   7.598   0.400 -0.3477 -0.4191  0.1721
  492W        W 5501   1.939   4.980  16.524 -0.0779  0.0402 -0.0141
  493W        W 5502   6.797  10.019  18.874  0.2381 -0.1852  0.1104
  494W        W 5503  10.872  11.669   1.123  0.0017 -0.2246 -0.3256
  495W        W 5504  10.493  10.558  14.897 -0.0933  0.4163  0.0840
  496W        W 5505   4.309  11.627   8.785 -0.0631  0.2272  0.3103
  497W        W 5506  10.747  10.560   6.686  0.0080 -0.0940  0.3639
  498W        W 5507   1.836   5.633   1.231  0.1155  0.0520  0.0582
  499W        W 5508   8.070  11.863   6.555  0.1148 -0.1122 -0.1540
  500W        W 5509   4.958   8.224   7.149  0.2531  0.1285  0.2182
  501W        W 5510   1.120   0.809  22.184  0.0514 -0.2789  0.0148
  502W        W 5511   5.434   8.253  22.436  0.3672  0.0220  0.1217
  503W        W 5512   3.306   8.431   9.244  0.1380  0.2122  0.1387
  504W        W 5513   3.678   0.981  16.640  0.0851  0.3319  0.1398
  505W        W 5514  10.733   6.229   9.309 -0.1754 -0.0404  0.0739
  506W        W 5515   0.445   9.570   6.156  0.2297  0.2205 -0.1043
  507W        W 5516   7.441   9.749  22.375  0.0136  0.2011 -0.0578
  508W        W 5517   0.116   9.669  15.786  0.1401  0.3664 -0.0591
  509W        W 5518   3.989   8.121  19.552  0.0740 -0.1618 -0.2161
  510W        W 5519   1.872   6.439   1.883 -0.1786 -0.2262 -0.0720
  511W        W 5520   7.347   2.360  19.166 -0.1091 -0.0227  0.0151
  512W        W 5521  10.649   7.957   6.033  0.4341  0.1778  0.4550
  513W        W 5522   4.053  11.791  21.658  0.0109 -0.2070 -0.5648
  514W        W 5523   1.553  10.316  18.629 -0.1897  0.0057 -0.0713
  515W        W 5524   4.102  12.244  21.937 -0.3071 -0.1039 -0.1091
  516W        W 5525   8.471   1.702   9.858  0.1989 -0.0149 -0.0604
  517W        W 5526  11.749   1.845   7.631 -0.1739  0.3058 -0.2110
  518W        W 5527   1.425   2.289   0.622 -0.2150 -0.1853 -0.4271
  519W        W 5528   1.617   4.236   3.695 -0.1910  0.3094 -0.1828
  520W        W 5529   9.342   9.420  18.761 -0.2708 -0.0026  0.0560
  521W        W 5530   0.932   6.323  14.205 -0.0159 -0.0649 -0.1268
  522W        W 5531  11.398   1.503  16.244  0.1457 -0.2795  0.0245
  523W        W 5532   3.395   6.929  23.744 -0.0896 -0.0619  0.1862
  524W        W 5533   5.510   8.465   2.417  0.2732  0.0142  0.2225
  525W        W 5534   2.054   5.387   3.382 -0.1434  0.2906  0.0793
  526W        W 5535   3.983   0.382   7.348  0.3411 -0.1552 -0.4274
  527W        W 5536   9.440   7.930   2.577  0.2305 -0.2308  0.1817
  528W        W 5537   8.726   0.877  21.809 -0.4953 -0.2899  0.0984
  529W        W 5538   1.535   6.517  13.950  0.1256  0.0158 -0.0248
  530W        W 5539   8.601   7.768  17.367  0.1743  0.1923 -0.1315
  531W        W 5540   3.688   3.392  19.303 -0.1443 -0.1341  0.1766
  532W        W 5541   7.989   3.346  22.563 -0.0319  0.1285 -0.1668
  533W        W 5542   6.383  11.023  15.295  0.0745  0.1187 -0.0503
  534W        W 5543   2.224  12.180   5.949 -0.2424 -0.1373 -0.0001
  535W        W 5544   2.374   7.777  21.627 -0.0392  0.3346 -0.0525
  536W        W 5545   0.262   4.725   5.276 -0.2038 -0.0552  0.0617
  537W        W 5546   3.597   0.667   5.959  0.0533  0.2466 -0.1909
  538W        W 5547   4.561   5.761   9.572  0.2350  0.0584 -0.0878
  539W        W 5548   8.474   5.137  15.018 -0.2687 -0.1520 -0.0679
  540W        W 5549   1.032   6.199  10.227  0.2753 -0.3051 -0.1586
  541W        W 5550   2.866   3.128   0.441 -0.1286  0.0205 -0.3126
  542W        W 5551   7.175   4.295  10.189 -0.0840  0.1012  0.0972
  543W        W 5552   4.631   5.414  21.284 -0.1530 -0.2231  0.1274
  544W        W 5553   9.693   8.375  14.214 -0.1911 -0.0579 -0.1032
  545W        W 5554  10.218   5.054   3.767 -0.1095 -0.2819 -0.2655
  546W        W 5555   5.369   0.116  23.591 -0.1558  0.0809 -0.1468
  547W        W 5556  10.983   2.771   0.581  0.2471  0.3060 -0.0702
  548W        W 5557   0.298   3.221  15.616  0.2324  0.0886 -0.0131
  549W        W 5558   4.784   3.042   0.494 -0.0285  0.0712 -0.1760
  550W        W 5559   2.912   0.748   9.867  0.3276 -0.1768 -0.0055
  551W        W 5560  10.595   9.317   3.931  0.2124 -0.1154  0.0838
  552W        W 5561   7.473   4.373   2.451 -0.2101  0.3857  0.2345
  553W        W 5562   7.681   6.748  20.185  0.0292 -0.0321  0.0514
  554W        W 5563   1.885   2.869   2.407 -0.1094 -0.1026  0.2236
  555W        W 5564   5.553   2.480  17.117  0.1134 -0.0533  0.0187
  556W        W 5565   0.384   7.705  10.264 -0.0720 -0.1152 -0.1148
  557W        W 5566  10.030   9.907  10.272 -0.0603 -0.3279 -0.1842
  558W        W 5567   7.916   9.274  21.112  0.0317 -0.1829 -0.1229
  559W        W 5568   6.850  11.519  14.799 -0.2376  0.1860 -0.2860
  560W        W 5569   2.608   1.559  23.714 -0.0799 -0.2933 -0.0183
  561W        W 5570   9.237  10.605  18.057  0.0377  0.2122 -0.3946
  562W        W 5571   2.469  11.401   4.837  0.0885  0.0367 -0.0609
  563W        W 5572  11.470   6.054   4.802  0.0605  0.0402  0.2754
  564W        W 5573   9.121   0.361  11.261  0.0870  0.1501  0.1999
  565W        W 5574   4.744   7.615   6.539 -0.0717 -0.3117 -0.0131
  566W        W 5575   9.663   7.446  15.174  0.2788  0.0360  0.1048
  567W        W 5576   4.293   2.616  17.215  0.2031 -0.4150 -0.2417
  568W        W 5577   6.727   9.897  17.498  0.1467  0.1400  0.0551
  569W        W 5578   8.421  11.489  22.406  0.3255 -0.0218  0.1768
  570W        W 5579   1.415   1.231   0.015 -0.1989  0.1460  0.1215
  571W        W 5580   4.598   0.369  21.665 -0.3482  0.3069  0.1374
  572W        W 5581  11.595   2.231  18.686 -0.0093  0.1205  0.0734
  573W        W 5582   5.256   5.094  22.080  0.0153  0.3189 -0.3024
  574W        W 5583   1.629   7.535   9.936  0.0806 -0.0585  0.1011
  575W        W 5584   8.569   0.194  16.287 -0.1095  0.2822 -0.2500
  576W        W 5585   7.625   9.058   9.049 -0.0892  0.0866  0.3763
  577W        W 5586  11.738   2.398   5.921 -0.1419 -0.1385 -0.0638
  578W        W 5587   5.704   1.900  15.697 -0.1275 -0.0714  0.0944
  579W        W 5588  11.909   5.135  16.456 -0.2756  0.2288  0.3882
  580W        W 5589   9.315   1.741  15.373  0.2188 -0.1555  0.1482
  581W        W 5590   4.848   6.401  19.323 -0.0856 -0.1427 -0.3060
  582W        W 5591   9.228   3.595  20.311 -0.0089 -0.1381 -0.2581
  583W        W 5592   5.760   1.324  22.276  0.2782 -0.3119  0.0997
  584W        W 5593   7.088   4.069  22.656 -0.0031 -0.0360 -0.0692
  585W        W 5594   8.277   1.520   5.066 -0.1054  0.0360 -0.0030
  586W        W 5595   2.719   3.065   4.072 -0.0557 -0.2490  0.0296
  587W        W 5596   7.723   7.838   1.478 -0.2206 -0.2490 -0.0912
  588W        W 5597   1.566   1.534  22.820 -0.0531 -0.2234  0.1362
  589W        W 5598   2.869   1.317  14.882  0.2188 -0.3324 -0.5407
  590W        W 5599   0.138   8.141  15.580 -0.1613  0.0631  0.0787
  591W        W 5600   4.222  11.661  19.492 -0.4402 -0.3791  0.2948
  592W        W 5601  11.029   9.184  21.331 -0.3033 -0.1388  0.0791
  593W        W 5602   0.025  12.151   3.869  0.2925 -0.0208 -0.1456
  594W        W 5603   6.302   3.663   6.184  0.2293  0.2449 -0.0122
  595W        W 5604   7.167   8.849  19.441  0.2503  0.2365  0.1127
  596W        W 5605   6.386   9.919  16.637 -0.0364 -0.0693  0.0584
  597W        W 5606   6.933   0.736  17.880  0.0082  0.2598  0.1672
  598W        W 5607   3.803   5.705  10.675 -0.2611 -0.0118  0.2296
  599W        W 5608   7.351   5.094  18.174  0.3681 -0.1491  0.5488
  600W        W 5609   0.784   3.496   2.349  0.1574  0.0044  0.0446
  601W        W 5610  11.882   7.451  22.601 -0.2516  0.1150 -0.0584
  602W        W 5611   3.533   0.843  10.648  0.0350 -0.1159  0.3934
  603W        W 5612   0.062   1.466   3.087  0.0564  0.0145  0.1983
  604W        W 5613   6.200  11.110  19.686 -0.4195  0.3975  0.0571
  605W        W 5614   1.577  10.304  14.863  0.0182  0.4060 -0.0050
  606W        W 5615   3.352   1.727   7.361 -0.0998  0.3220  0.0674
  607W        W 5616   3.697   1.270   0.044 -0.1210 -0.0316  0.1017
  608W        W 5617  11.918   8.998   4.352  0.0328 -0.3844  0.1790
  609W        W 5618  10.966   2.303  20.896  0.3029  0.2172 -0.0289
  610W        W 5619   8.351   0.837   6.944 -0.2886  0.0605  0.3081
  611W        W 5620   5.864   8.881  15.771  0.0036  0.2404 -0.1025
  612W        W 5621  11.459   7.752   3.567 -0.0112  0.0032 -0.1298
  613W        W 5622   7.821   4.137   9.941  0.1100 -0.1289 -0.0960
  614W        W 5623   3.495   6.767  23.191  0.2194  0.1076  0.1325
  615W        W 5624   3.729   5.547  16.217  0.1330 -0.1803 -0.0065
  616W        W 5625  10.798   9.527   9.570  0.1849 -0.1685  0.1970
  617W        W 5626   7.394   5.511   1.383  0.0998  0.1199 -0.1952
  618W        W 5627   2.664   4.678   5.620  0.1876  0.1130  0.3648
  619W        W 5628   5.351  10.296  17.892 -0.2248 -0.0158  0.0304
  620W        W 5629   0.295   6.856  20.144  0.0336  0.2202  0.1834
  621W        W 5630   6.188   4.397  18.362  0.3004 -0.1839  0.0079
  622W        W 5631   4.840   7.410  23.730 -0.2111  0.0139 -0.1788
  623W        W 5632  10.342   6.790   1.652  0.0730 -0.0162  0.0798
  624W        W 5633  11.808   2.802   1.208  0.3604 -0.1013 -0.6506
  625W        W 5634   0.941   4.045  14.875  0.1432 -0.2610 -0.0867
  626W        W 5635   5.742   5.245  13.994  0.0309 -0.0527  0.1065
  627W        W 5636   1.810   3.537  18.595  0.0756 -0.0347  0.0324
  628W        W 5637  12.181   6.819   8.301 -0.0980  0.0271  0.3379
  629W        W 5638   3.374   4.028  16.062  0.1125  0.0672  0.1935
  630W        W 5639   9.028   2.887   7.307 -0.0097 -0.2447  0.0844
  631W        W 5640   1.677   2.573  21.166 -0.3379 -0.1311 -0.2621
  632W        W 5641   6.851   4.845   6.064  0.2904 -0.0016  0.1985
  633W        W 5642   0.097   2.224  16.344 -0.2860 -0.1048 -0.0142
  634W        W 5643  10.753   8.229  22.704  0.0357  0.1196  0.2539
  635W        W 5644   0.842   0.419  16.538 -0.4315 -0.0969 -0.0200
  636W        W 5645   5.920   0.866  16.357 -0.2219  0.4754  0.1477
  637W        W 5646   0.067   0.173  18.345  0.0846 -0.0134 -0.0393
  638W        W 5647  12.128   6.736   3.158  0.2026 -0.2201  0.1013
  639W        W 5648   8.254  11.575  18.851 -0.0064  0.3105 -0.3448
  640W        W 5649   1.627   0.720   9.999 -0.0028 -0.1300  0.1045
  641W        W 5650   6.441   6.429   6.623  0.0182 -0.0811 -0.2850
  642W        W 5651   0.171   0.420  19.592  0.0369 -0.1026 -0.0070
  643W        W 5652   9.541   4.397  18.200  0.0346  0.1960  0.2644
  644W        W 5653   5.139   2.924   1.571 -0.2248 -0.0063  0.2239
  645W        W 5654   5.284   3.514   3.099 -0.2073  0.0580 -0.2934
  646W        W 5655   1.781   1.244   7.595 -0.2102  0.0611  0.3646
  647W        W 5656   5.201   8.708   1.090  0.1556  0.1302  0.3656
  648W        W 5657   1.594  10.394   4.620 -0.3848  0.1759  0.2228
  649W        W 5658   0.994   1.326  16.279 -0.2600 -0.2315 -0.1287
  650W        W 5659   8.661  10.907  23.579 -0.1559  0.0823  0.1843
  651W        W 5660   6.165   3.630  18.697  0.0848 -0.0435 -0.6262
  652W        W 5661   4.719   0.114   7.915 -0.2424 -0.3088  0.2516
  653W        W 5662   5.045   9.363  21.594 -0.2283 -0.1034  0.1584
  654W        W 5663   5.902   0.632   2.956 -0.3896  0.0043  0.0540
  655W        W 5664   5.274   8.666   5.728 -0.0140 -0.1008 -0.0614
  656W        W 5665   7.723   9.247  14.014 -0.0739 -0.0454  0.3244
  657W        W 5666   7.225   7.742   5.566 -0.1943  0.0691  0.0547
  658W        W 5667   2.726   5.514  14.574 -0.1923  0.0325  0.2378
  659W        W 5668   8.539   2.928  20.862 -0.3816  0.0416 -0.0064
  660W        W 5669   3.394  11.913   1.149 -0.1998  0.1506  0.0657
  661W        W 5670   9.045   3.469   2.748  0.3251  0.1188  0.4405
  662W        W 5671   4.119   5.638   3.477  0.2328  0.1615 -0.1277
  663W        W 5672   0.342   5.296   9.828 -0.2919  0.0865  0.4078
  664W        W 5673   2.496  11.085   0.953 -0.2253 -0.2248 -0.1675
  665W        W 5674  10.710  10.747   0.669 -0.1815 -0.1729 -0.4180
  666W        W 5675  10.248   8.275  10.249  0.0256 -0.0242 -0.1172
  667W        W 5676   1.681  10.905   7.450 -0.0430  0.0398 -0.0051
  668W        W 5677   7.467   9.970   2.487  0.1921 -0.2455  0.3311
  669W        W 5678  11.675   3.771   4.727  0.2129  0.1111  0.2294
  670W        W 5679   1.397   7.914   5.707  0.1824  0.3902  0.2684
  671W        W 5680  11.830   5.130  23.123  0.0637  0.0488 -0.0206
  672W        W 5681  11.341   1.477  18.776 -0.0452 -0.1564  0.2007
  673W        W 5682   3.127   7.683   8.454  0.0488  0.0806  0.1014
  674W        W 5683   5.887   8.779  15.299  0.0549 -0.3427  0.1706
  675W        W 5684  10.021   5.893   8.315  0.0709  0.0530 -0.1669
  676W        W 5685   6.445   4.057  20.830  0.0388  0.2512 -0.1516
  677W        W 5686   7.622  11.057   0.358 -0.2695 -0.1044  0.1906
  678W        W 5687  10.289   2.707  20.175 -0.0069  0.2327  0.1620
  679W        W 5688   9.197   9.371  22.667  0.2891  0.0163  0.0187
  680W        W 5689   0.353  12.219  21.637  0.1376 -0.0092 -0.2184
  681W        W 5690   6.893   0.565  17.276 -0.1972  0.0581 -0.3576
  682W        W 5691   0.856   4.265  21.074 -0.3345  0.0462  0.0349
  683W        W 5692   1.027  11.678   4.256  0.4177 -0.2518 -0.0988
  684W        W 5693   4.639   3.392  21.316 -0.3326 -0.1246  0.2165
  685W        W 5694   3.823   7.733   4.674  0.2506  0.0355  0.0086
  686W        W 5695  11.470   0.618  18.894 -0.4197  0.2111  0.0614
  687W        W 5696   1.354   6.052  10.588 -0.1567  0.1368 -0.2386
  688W        W 5697   8.645   1.786  21.892  0.0220 -0.0742 -0.0941
  689W        W 5698   0.905   7.512  21.810 -0.0346 -0.0322  0.2608
  690W        W 5699   7.517   6.856  21.068  0.4415  0.2585 -0.2058
  691W        W 5700   2.113  10.124   3.730  0.0423 -0.0455  0.3477
  692W        W 5701   4.235   7.817   9.826  0.1770 -0.0611  0.0812
  693W        W 5702  11.401   5.693   0.787  0.0859 -0.2093 -0.0797
  694W        W 5703   1.040  11.367   9.926 -0.0211  0.0984  0.5091
  695W        W 5704   5.894  10.800  22.225  0.1798 -0.0429  0.0496
  696W        W 5705   3.506   7.376   6.460  0.1471  0.0442 -0.0577
  697W        W 5706   3.463  10.645   3.717  0.0976 -0.0260 -0.1596
  698W        W 5707   4.458   7.316   2.507 -0.3486  0.0641 -0.2021
  699W        W 5708   0.252   8.571   4.745 -0.1316  0.0978 -0.2219
  700W        W 5709  11.497   3.337   5.903 -0.3234 -0.0633  0.1811
  701W        W 5710   8.467   5.674  23.739 -0.0707  0.0190  0.2707
  702W        W 5711   0.025  10.175   3.855  0.0141  0.2963  0.1785
  703W        W 5712   5.504   7.388   4.931  0.0909  0.0882  0.1764
  704W        W 5713   1.831   1.592  20.857 -0.0016  0.3458 -0.3124
  705W        W 5714   1.207  11.279   0.243  0.0015 -0.2713 -0.4285
  706W        W 5715   2.690   2.422  20.103 -0.1689  0.2194  0.0437
  707W        W 5716   4.001   6.745   4.098  0.3573 -0.0894  0.1487
  708W        W 5717   8.413   7.034   3.071 -0.0176  0.1633  0.2731
  709W        W 5718   6.979   1.427  21.475  0.1397  0.0971 -0.1482
  710W        W 5719   9.269   9.818   0.451  0.0739  0.0931 -0.0084
  711W        W 5720   5.406   7.227   2.347  0.2976  0.0955  0.0347
  712W        W 5721   9.244  11.165   2.990  0.1602 -0.1213  0.1999
  713W        W 5722   4.897   6.507   8.675  0.0726  0.2321  0.0325
  714W        W 5723   2.524  11.520  20.245 -0.0117  0.2013 -0.0009
  715W        W 5724   0.042   6.319   8.218  0.0191  0.1447 -0.2460
  716W        W 5725   2.463   1.112  19.806  0.2775 -0.1561 -0.2326
  717W        W 5726   3.261   0.150  13.912  0.0355 -0.0579 -0.0904
  718W        W 5727   0.640   2.920   7.152 -0.2515  0.1350  0.2420
  719W        W 5728   3.562   3.418  20.979  0.1712 -0.1713  0.0460
  720W        W 5729   5.619   4.102   8.523 -0.0111  0.3987 -0.1274
  721W        W 5730   1.588   6.098   8.830  0.2310  0.1924 -0.0162
  722W        W 5731   5.982   0.323  21.693 -0.3343  0.0165 -0.1428
  723W        W 5732   1.464   3.838  15.591 -0.1773 -0.1748 -0.1799
  724W        W 5733   2.220   1.700  10.585  0.0059 -0.1634 -0.0639
  725W        W 5734   0.370   0.129   2.525  0.0948  0.0179  0.1071
  726W        W 5735  11.499   4.384   6.722 -0.1967  0.0584  0.0621
  727W        W 5736   7.559   2.833   2.478 -0.0724 -0.3607 -0.0047
  728W        W 5737  11.330   7.107  15.275  0.0995  0.0385  0.0078
  729W        W 5738   4.499   2.371  21.692  0.1871 -0.2924 -0.0353
  730W        W 5739   5.390   3.743   1.374 -0.1873 -0.1261 -0.0225
  731W        W 5740   9.286   2.913  10.171  0.0484  0.0563  0.1435
  732W        W 5741   4.951   3.028  14.774  0.0422 -0.3742  0.3555
  733W        W 5742   2.035   7.505  18.958  0.1106 -0.1879 -0.2538
  734W        W 5743  11.451   7.263   3.643 -0.2185 -0.2722  0.1165
  735W        W 5744   6.828   1.527   0.291 -0.1813  0.2233 -0.0172
  736W        W 5745   5.003   9.641  23.029  0.0434  0.0467 -0.1597
  737W        W 5746   3.261   8.597  19.346  0.0894 -0.2585 -0.1240
  738W        W 5747  11.935   4.612   8.958  0.0505 -0.0805  0.0530
  739W        W 5748   9.817   7.621  20.487  0.0724  0.1954 -0.2829
  740W        W 5749  10.109   6.456   0.784 -0.0996  0.0264 -0.0846
  741W        W 5750  10.277   0.868  22.650 -0.0776 -0.0661 -0.3436
  742W        W 5751   9.971   3.276   0.580 -0.0360 -0.0354 -0.0709
  743W        W 5752   2.305   7.078   0.991 -0.3644 -0.1264 -0.1931
  744W        W 5753  11.833   8.245  18.017  0.0403 -0.2976  0.1791
  745W        W 5754   0.241   9.926   4.249  0.0993 -0.0964 -0.2212
  746W        W 5755  11.224   4.069  14.566 -0.0956  0.0789  0.1101
  747W        W 5756   1.633   5.967  17.964  0.1464  0.2824  0.1265
  748W        W 5757   8.412   4.238   8.833  0.3000  0.0001 -0.0960
  749W        W 5758  11.775   0.486  10.864 -0.4067  0.2662  0.0645
  750W        W 5759   3.331   8.376  23.320  0.1972  0.0212 -0.0500
  751W        W 5760   4.111  11.246   3.945 -0.1699 -0.2785 -0.1657
  752W        W 5761   6.045   6.732  23.613  0.1647  0.1720 -0.2220
  753W        W 5762   3.468   8.300   1.093  0.1134  0.1875  0.3740
  754W        W 5763   1.420  11.671   6.306  0.0633  0.1038  0.0513
  755W        W 5764   4.478   6.414   5.598  0.1509  0.3560  0.0432
  756W        W 5765   6.515   1.106   3.344 -0.1898 -0.1475 -0.0524
  757W        W 5766  11.049   9.650  15.435 -0.1816  0.2355 -0.0978
  758W        W 5767   6.560   6.236  14.353 -0.1731 -0.1803 -0.3336
  759W        W 5768   4.813  11.124  21.938 -0.3156 -0.0142  0.3846
  760W        W 5769   9.319   0.048  22.934 -0.1055  0.0043  0.0144
  761W        W 5770   9.814   3.348   1.866  0.0777  0.0592 -0.1065
  762W        W 5771   2.153   4.183   7.236 -0.1799  0.0033  0.1910
  763W        W 5772   1.172   0.993  23.509  0.1462  0.4218  0.0958
  764W        W 5773   5.021   6.495  16.034  0.1984 -0.5192  0.0063
  765W        W 5774   8.108   3.722  18.396  0.0411 -0.5993  0.0796
  766W        W 5775   5.323   4.372  20.764 -0.0831  0.1193  0.2358
  767W        W 5776   3.321   3.398  17.527 -0.3691 -0.1235  0.4181
  768W        W 5777   3.664   8.963  17.023  0.1885 -0.3556 -0.0571
  769W        W 5778  10.000   4.820   5.674  0.2047 -0.0550 -0.2515
  770W        W 5779   9.305   2.578  16.043  0.1026 -0.0874  0.1256
  771W        W 5780   9.947   0.359  21.465 -0.1224  0.0803  0.2055
  772W        W 5781   1.604   5.172   8.980 -0.1774 -0.0337 -0.1967
  773W        W 5782   0.171  10.633   4.174 -0.1060  0.1372 -0.0517
  774W        W 5783   7.670  11.445  15.627 -0.0093  0.0888  0.1606
  775W        W 5784   8.948   3.880   5.703  0.2297 -0.2191 -0.0792
  776W        W 5785  11.855   4.718  22.719 -0.4432  0.1462  0.2152
  777W        W 5786   5.169   7.791   8.464  0.1941  0.0989 -0.3171
  778W        W 5787   9.653  10.045  19.611  0.0172 -0.0686 -0.0965
  779W        W 5788  11.889   6.595   7.361 -0.2879  0.2103 -0.0782
  780W        W 5789   4.910  11.034   0.164 -0.4041 -0.0789 -0.0787
  781W        W 5790   8.913   5.003   0.144 -0.0450 -0.0893 -0.0338
  782W        W 5791   5.815   9.265  22.598 -0.1614 -0.2119 -0.3457
  783W        W 5792   9.676   8.171  22.124  0.4908  0.1662 -0.0944
  784W        W 5793   0.161  10.074  15.419 -0.2391  0.2519 -0.2196
  785W        W 5794   0.091   4.245   3.979 -0.0517  0.2022 -0.1416
  786W        W 5795   4.630   9.770   8.026  0.0348 -0.1099  0.0306
  787W        W 5796   9.219   5.385  22.859 -0.3884 -0.3718 -0.0314
[truncated: 1,717,304 more chars]
