# Supplementary material for: Effect of helical kink in antimicrobial peptides on membrane pore formation
Source: eLife. 2020 Mar 13;9:e47946. doi: 10.7554/eLife.47946 (PMC7069690; doi:10.7554/eLife.47946)
Supplement: Figure 9—source data 1. [file elife-47946-fig9-data1.zip]

Archive with 10 entries (9 files):
- Figure09/
- __MACOSX/._Figure09
- Figure09/.DS_Store
- __MACOSX/Figure09/._.DS_Store
- Figure09/9B_left.gro
- __MACOSX/Figure09/._9B_left.gro
- Figure09/9B_right.gro
- __MACOSX/Figure09/._9B_right.gro
- Figure09/9C.gro
- __MACOSX/Figure09/._9C.gro
