# Supplementary material for: Effect of helical kink in antimicrobial peptides on membrane pore formation
Source: eLife. 2020 Mar 13;9:e47946. doi: 10.7554/eLife.47946 (PMC7069690; doi:10.7554/eLife.47946)
Supplement: Figure 9—source data 1. [file elife-47946-fig9-data1.zip › Figure09/9B_left.gro]

Martini system with peptide(s) and lipid membrane
28276
    1GLY     BB    1   5.492   7.852  12.150  0.0901  0.2233 -0.1504
    2ILE     BB    2   5.567   7.994  11.885  0.0111 -0.0474 -0.3237
    2ILE    SC1    3   5.380   8.201  11.751 -0.0150  0.0834 -0.0936
    3GLY     BB    4   5.810   7.821  11.801  0.2158 -0.0407  0.2025
    4LYS     BB    5   5.661   7.553  11.757  0.1740  0.0277 -0.1002
    4LYS    SC1    6   5.854   7.336  11.869 -0.3832  0.0316 -0.2985
    4LYS    SC2    7   5.972   7.196  12.042  0.4143  0.1159 -0.2217
    5PHE     BB    8   5.467   7.626  11.526 -0.0592  0.0492  0.0957
    5PHE    SC1    9   5.198   7.551  11.454  0.2643 -0.1142  0.3188
    5PHE    SC2   10   5.092   7.336  11.331  0.0111  0.3474 -0.3607
    5PHE    SC3   11   4.931   7.534  11.418  0.2478  0.3555  0.1050
    6LEU     BB   12   5.676   7.695  11.306 -0.0665  0.1086  0.1071
    6LEU    SC1   13   5.700   8.000  11.347  0.1129 -0.1563 -0.0203
    7HIS     BB   14   5.850   7.439  11.311 -0.1511  0.0519  0.3028
    7HIS    SC1   15   6.087   7.391  11.135 -0.0012 -0.2712  0.2108
    7HIS    SC2   16   6.232   7.417  10.909 -0.3984 -0.0464 -0.0356
    7HIS    SC3   17   6.357   7.403  11.148  0.0260 -0.0863 -0.2445
    8SER     BB   18   5.624   7.228  11.295 -0.1984  0.1013  0.3146
    8SER    SC1   19   5.551   7.122  11.552  0.2780 -0.0528 -0.2979
    9ALA     BB   20   5.468   7.320  11.043  0.2260 -0.0247 -0.0105
   10LYS     BB   21   5.685   7.326  10.822  0.2132  0.2100 -0.0206
   10LYS    SC1   22   5.776   7.640  10.804 -0.0158  0.0800 -0.1214
   10LYS    SC2   23   5.896   7.671  10.554 -0.0451 -0.0194 -0.0039
   11LYS     BB   24   5.771   7.028  10.836 -0.0634  0.1282  0.0159
   11LYS    SC1   25   6.055   6.934  10.943 -0.0764  0.0321  0.0500
   11LYS    SC2   26   6.206   6.863  11.106 -0.0251 -0.3352  0.3787
   12PHE     BB   27   5.505   6.869  10.820 -0.1183  0.1908  0.2448
   12PHE    SC1   28   5.314   6.792  11.023 -0.2043 -0.1998 -0.1829
   12PHE    SC2   29   5.179   6.621  11.182 -0.1564  0.1702  0.2909
   12PHE    SC3   30   5.249   6.865  11.275 -0.2832  0.4931 -0.3723
   13GLY     BB   31   5.390   6.967  10.549 -0.0298 -0.0135  0.1298
   14LYS     BB   32   5.610   6.889  10.345 -0.0469  0.0515  0.0860
   14LYS    SC1   33   5.755   6.980  10.090 -0.1323  0.1359 -0.0986
   14LYS    SC2   34   5.774   7.040   9.835 -0.0705 -0.1363  0.2332
   15ALA     BB   35   5.665   6.589  10.401  0.1164  0.0254 -0.1874
   16PHE     BB   36   5.406   6.445  10.309  0.0888  0.0325 -0.1221
   16PHE    SC1   37   5.356   6.138  10.359  0.1262 -0.1651  0.3835
   16PHE    SC2   38   5.165   5.957  10.420  0.0312 -0.2869 -0.1853
   16PHE    SC3   39   5.426   5.896  10.456 -0.0106 -0.2489  0.2787
   17VAL     BB   40   5.401   6.534  10.012 -0.1460  0.2771 -0.0507
   17VAL    SC1   41   5.370   6.783   9.924  0.2766  0.2638 -0.2760
   18GLY     BB   42   5.681   6.426   9.934 -0.2566 -0.1439  0.0978
   19GLU     BB   43   5.692   6.122   9.992  0.1302 -0.1353  0.1063
   19GLU    SC1   44   6.094   6.091   9.982 -0.2358 -0.0402 -0.2383
   20ILE     BB   45   5.456   6.023   9.816  0.1725  0.0333 -0.0483
   20ILE    SC1   46   5.172   6.020   9.940  0.1687  0.0110 -0.0578
   21MET     BB   47   5.587   6.101   9.546  0.0743  0.0359 -0.0955
   21MET    SC1   48   5.302   6.370   9.532  0.1712  0.0458  0.0262
   22ASN     BB   49   5.806   5.883   9.523 -0.0747 -0.1278  0.0019
   22ASN    SC1   50   5.925   5.775   9.230  0.3209 -0.1354 -0.2084
   23SER     BB   51   5.624   5.636   9.565  0.1399 -0.2409  0.3257
   23SER    SC1   52   5.735   5.416   9.612  0.1614  0.2392 -0.0066
    1GLY     BB   53   5.075   6.588  12.137  0.0095  0.2309 -0.1426
    2ILE     BB   54   4.958   6.547  11.853 -0.0225 -0.1365 -0.0830
    2ILE    SC1   55   4.682   6.559  11.714 -0.0486  0.0261 -0.0208
    3GLY     BB   56   5.222   6.574  11.693  0.0385  0.0998  0.0515
    4LYS     BB   57   5.392   6.343  11.811  0.1071  0.1207 -0.0052
    4LYS    SC1   58   5.708   6.230  11.799 -0.0099  0.0907  0.0758
    4LYS    SC2   59   5.965   6.241  11.813  0.0860 -0.2187 -0.0026
    5PHE     BB   60   5.204   6.110  11.730 -0.2137  0.3599  0.0210
    5PHE    SC1   61   5.326   5.881  11.823  0.2411 -0.0803  0.5194
    5PHE    SC2   62   5.522   5.733  11.937  0.1424 -0.5652  0.1142
    5PHE    SC3   63   5.305   5.612  11.832 -0.1746 -0.0756  0.1551
    6LEU     BB   64   5.176   6.154  11.424 -0.2143  0.1986 -0.0035
    6LEU    SC1   65   4.878   6.271  11.375 -0.3375  0.1340  0.0151
    7HIS     BB   66   5.476   6.149  11.345 -0.1816  0.0390  0.1227
    7HIS    SC1   67   5.590   6.473  11.359 -0.1477  0.3680  0.1100
    7HIS    SC2   68   5.752   6.661  11.253  0.0913  0.1185  0.0173
    7HIS    SC3   69   5.697   6.665  11.517 -0.0071  0.3847 -0.0023
    8SER     BB   70   5.546   5.850  11.388 -0.2200  0.0527  0.2937
    8SER    SC1   71   5.780   5.826  11.518 -0.0312  0.0447  0.0814
    9ALA     BB   72   5.333   5.716  11.206 -0.1138  0.0682  0.1560
   10LYS     BB   73   5.426   5.845  10.939 -0.1123  0.0858  0.1650
   10LYS    SC1   74   5.428   6.148  10.872 -0.0677  0.0209 -0.0028
   10LYS    SC2   75   5.574   6.346  10.849 -0.3320  0.0860  0.3063
   11LYS     BB   76   5.722   5.754  10.933 -0.1490 -0.0305 -0.1844
   11LYS    SC1   77   5.852   5.942  10.717 -0.1158 -0.5067  0.0568
   11LYS    SC2   78   5.891   6.104  10.503 -0.1198  0.0290 -0.1325
   12PHE     BB   79   5.702   5.444  10.930 -0.1995 -0.0312  0.0181
   12PHE    SC1   80   5.635   5.311  11.200  0.0243 -0.0646 -0.0715
   12PHE    SC2   81   5.572   5.323  11.463 -0.2813  0.0117 -0.1417
   12PHE    SC3   82   5.702   5.108  11.364 -0.0866  0.0200  0.0829
   13GLY     BB   83   5.560   5.403  10.657  0.0711 -0.0588 -0.1241
   14LYS     BB   84   5.763   5.533  10.462  0.0925 -0.0694 -0.1090
   14LYS    SC1   85   5.755   5.620  10.185  0.0877 -0.1700 -0.1850
   14LYS    SC2   86   5.858   5.679   9.986 -0.1872  0.2377 -0.1594
   15ALA     BB   87   6.013   5.352  10.496  0.1618  0.0843  0.2877
   16PHE     BB   88   5.909   5.070  10.422  0.0312  0.1873  0.0615
   16PHE    SC1   89   6.091   4.883  10.527 -0.2344 -0.0504  0.0755
   16PHE    SC2   90   6.159   4.625  10.483 -0.0682 -0.0055  0.0588
   16PHE    SC3   91   6.274   4.762  10.685 -0.2901  0.0037  0.1833
   17VAL     BB   92   5.784   5.121  10.142 -0.0508 -0.1070  0.0396
   17VAL    SC1   93   5.523   5.162  10.127 -0.0172  0.0668 -0.1311
   18GLY     BB   94   6.042   5.228  10.007 -0.2350 -0.1035 -0.3249
   19GLU     BB   95   6.234   4.987  10.037 -0.0104  0.1031 -0.0188
   19GLU    SC1   96   6.541   5.208   9.919 -0.2431  0.3852  0.0115
   20ILE     BB   97   6.052   4.794   9.877  0.2359 -0.0558 -0.1168
   20ILE    SC1   98   6.020   4.523  10.024  0.2829 -0.1233 -0.2286
   21MET     BB   99   6.035   4.955   9.613  0.1181  0.0839 -0.0260
   21MET    SC1  100   5.859   4.668   9.423 -0.2281 -0.3531 -0.0092
   22ASN     BB  101   6.334   4.939   9.535  0.1309 -0.0439  0.0468
   22ASN    SC1  102   6.563   5.116   9.400  0.0566  0.0252 -0.0038
   23SER     BB  103   6.392   4.636   9.501  0.5855  0.0076  0.2495
   23SER    SC1  104   6.636   4.522   9.495  0.1367  0.1090  0.2526
    1GLY     BB  105   6.296   5.899  11.352  0.2102 -0.2149 -0.0102
    2ILE     BB  106   6.159   5.678  11.183  0.1745 -0.1530 -0.0630
    2ILE    SC1  107   6.102   5.411  11.330 -0.1225 -0.1059 -0.0817
    3GLY     BB  108   6.251   5.731  10.892 -0.1720 -0.3330 -0.2151
    4LYS     BB  109   6.554   5.686  10.943 -0.2297 -0.1427  0.4397
    4LYS    SC1  110   6.710   5.806  10.696 -0.0336 -0.0029  0.0818
    4LYS    SC2  111   6.896   5.966  10.582 -0.0533  0.0586 -0.0393
    5PHE     BB  112   6.574   5.390  11.034  0.3197 -0.2626  0.0127
    5PHE    SC1  113   6.882   5.364  11.113  0.2748  0.0215 -0.1672
    5PHE    SC2  114   7.141   5.340  11.183  0.2253 -0.0142  0.0140
    5PHE    SC3  115   6.989   5.120  11.152  0.1336  0.0131  0.2429
    6LEU     BB  116   6.414   5.264  10.801 -0.0405  0.0888  0.0527
    6LEU    SC1  117   6.127   5.172  10.903  0.0231  0.0604 -0.0322
    7HIS     BB  118   6.576   5.355  10.552 -0.1458  0.1487  0.0055
    7HIS    SC1  119   6.431   5.525  10.392  0.0152  0.2042  0.0101
    7HIS    SC2  120   6.256   5.721  10.329 -0.0582  0.1321 -0.0129
    7HIS    SC3  121   6.340   5.548  10.139  0.1706  0.2681 -0.0421
    8SER     BB  122   6.860   5.273  10.645 -0.0927  0.0935 -0.1985
    8SER    SC1  123   7.026   5.441  10.698 -0.0899  0.0310  0.2292
    9ALA     BB  124   6.816   4.972  10.705  0.2354  0.0636 -0.0755
   10LYS     BB  125   6.715   4.903  10.420 -0.0748  0.1298  0.0128
   10LYS    SC1  126   6.604   4.656  10.278 -0.2066  0.4064 -0.0587
   10LYS    SC2  127   6.596   4.698  10.011 -0.1479  0.3480  0.0555
   11LYS     BB  128   6.960   4.981  10.247 -0.0959 -0.3262 -0.2498
   11LYS    SC1  129   7.042   5.025   9.947  0.2455  0.2119 -0.0654
   11LYS    SC2  130   6.949   4.954   9.730  0.2478  0.0650 -0.0662
   12PHE     BB  131   7.185   4.826  10.393 -0.0876  0.1351  0.2778
   12PHE    SC1  132   7.335   5.003  10.572  0.1472 -0.0282 -0.1337
   12PHE    SC2  133   7.350   5.016  10.842 -0.2051 -0.1145 -0.1021
   12PHE    SC3  134   7.576   5.014  10.694 -0.0074  0.2017  0.1738
   13GLY     BB  135   7.081   4.536  10.360  0.1650  0.0709 -0.0271
   14LYS     BB  136   7.067   4.521  10.050  0.0613  0.0422 -0.0214
   14LYS    SC1  137   6.881   4.280   9.940 -0.1540 -0.0825 -0.3273
   14LYS    SC2  138   6.887   4.125   9.738  0.2059  0.0141 -0.2911
   15ALA     BB  139   7.351   4.620   9.977  0.1022  0.1234  0.2290
   16PHE     BB  140   7.513   4.397  10.119 -0.0573 -0.2575 -0.1530
   16PHE    SC1  141   7.612   4.454  10.406 -0.0735 -0.1831  0.2928
   16PHE    SC2  142   7.776   4.488  10.617  0.0776 -0.1747  0.1772
   16PHE    SC3  143   7.509   4.520  10.646  0.0710 -0.3965  0.4178
   17VAL     BB  144   7.370   4.134  10.038 -0.3922 -0.0985 -0.1044
   17VAL    SC1  145   7.218   4.050  10.238 -0.0512 -0.0864  0.1746
   18GLY     BB  146   7.422   4.153   9.732  0.1078 -0.0142 -0.0276
   19GLU     BB  147   7.730   4.120   9.722  0.1013 -0.1238  0.0911
   19GLU    SC1  148   7.847   4.250   9.330  0.4266  0.3225 -0.1192
   20ILE     BB  149   7.736   3.835   9.843 -0.0944 -0.1082  0.1428
   20ILE    SC1  150   7.935   3.687  10.029  0.2177 -0.1420 -0.2001
   21MET     BB  151   7.552   3.713   9.625  0.0140 -0.0428  0.0129
   21MET    SC1  152   7.524   3.386   9.820 -0.1069 -0.1900  0.2747
   22ASN     BB  153   7.729   3.718   9.371 -0.1577 -0.4945 -0.1308
   22ASN    SC1  154   7.593   3.662   9.082 -0.0496 -0.0839 -0.1739
   23SER     BB  155   7.970   3.550   9.471  0.0973 -0.0714  0.0069
   23SER    SC1  156   8.012   3.384   9.643 -0.1379  0.3078 -0.0384
    1GLY     BB  157   2.179   7.791  12.241  0.1636 -0.2683  0.0865
    2ILE     BB  158   2.392   7.918  12.055 -0.1412 -0.2223 -0.2469
    2ILE    SC1  159   2.291   8.025  11.782 -0.3627 -0.1751 -0.1495
    3GLY     BB  160   2.630   7.919  12.253  0.0523 -0.0300 -0.4711
    4LYS     BB  161   2.678   7.614  12.279  0.0285 -0.0089 -0.1074
    4LYS    SC1  162   2.777   7.478  12.489  0.0970 -0.0906  0.2125
    4LYS    SC2  163   2.954   7.347  12.591 -0.0049 -0.0903  0.0301
    5PHE     BB  164   2.745   7.554  11.983 -0.1373  0.2887 -0.2105
    5PHE    SC1  165   2.501   7.514  11.800  0.0067  0.1069 -0.2281
    5PHE    SC2  166   2.240   7.550  11.740 -0.0782  0.0578  0.0848
    5PHE    SC3  167   2.413   7.469  11.549 -0.3436 -0.1698 -0.0686
    6LEU     BB  168   2.995   7.736  11.962  0.1072 -0.0014  0.0469
    6LEU    SC1  169   2.997   7.786  11.661 -0.0610  0.0452  0.0829
    7HIS     BB  170   3.186   7.595  12.161  0.0699 -0.2668 -0.0984
    7HIS    SC1  171   3.293   7.644  12.456  0.0271  0.0515 -0.0276
    7HIS    SC2  172   3.420   7.550  12.674  0.2618  0.0444 -0.1628
    7HIS    SC3  173   3.437   7.812  12.611  0.3801  0.0082 -0.2896
    8SER     BB  174   3.231   7.319  12.027  0.3803 -0.2423 -0.0554
    8SER    SC1  175   3.075   7.148  12.162  0.0242  0.2717 -0.2555
    9ALA     BB  176   3.361   7.430  11.768  0.0849  0.1028 -0.0685
   10LYS     BB  177   3.587   7.583  11.915  0.0174  0.1803 -0.0441
   10LYS    SC1  178   3.514   7.900  11.984  0.2670  0.0004  0.3751
   10LYS    SC2  179   3.389   8.066  12.166  0.1071 -0.1236  0.2728
   11LYS     BB  180   3.695   7.346  12.083 -0.1054  0.0728 -0.1138
   11LYS    SC1  181   3.778   7.328  12.382 -0.1471 -0.3911 -0.1544
   11LYS    SC2  182   3.869   7.059  12.468 -0.0792 -0.1886  0.3767
   12PHE     BB  183   3.802   7.173  11.849  0.3340 -0.0057  0.1297
   12PHE    SC1  184   3.878   6.907  11.927 -0.1802 -0.0522  0.1389
   12PHE    SC2  185   3.848   6.640  11.896  0.0319 -0.1079  0.3632
   12PHE    SC3  186   4.010   6.736  12.090  0.1051  0.1836  0.1675
   13GLY     BB  187   3.987   7.391  11.729  0.2386 -0.0651 -0.1357
   14LYS     BB  188   4.141   7.464  11.988  0.1988 -0.0381 -0.1197
   14LYS    SC1  189   4.028   7.791  12.102 -0.1632 -0.1134 -0.1699
   14LYS    SC2  190   4.007   7.821  12.355  0.0653  0.1653 -0.2514
   15ALA     BB  191   4.249   7.196  12.100 -0.5381 -0.3257 -0.0119
   16PHE     BB  192   4.405   7.106  11.847 -0.1352 -0.1594  0.1646
   16PHE    SC1  193   4.275   6.984  11.642  0.1528 -0.0331  0.0198
   16PHE    SC2  194   4.156   6.742  11.621 -0.3487  0.1730  0.2240
   16PHE    SC3  195   4.085   6.942  11.455 -0.1002  0.2475  0.2000
   17VAL     BB  196   4.572   7.364  11.807 -0.2361 -0.1075  0.0708
   17VAL    SC1  197   4.527   7.550  11.624 -0.0416 -0.1614 -0.0357
   18GLY     BB  198   4.746   7.349  12.064 -0.0670 -0.1790 -0.0455
   19GLU     BB  199   4.875   7.070  12.025  0.4114  0.0165  0.0310
   19GLU    SC1  200   4.677   6.849  12.247 -0.0709 -0.0130 -0.1020
   20ILE     BB  201   5.031   7.116  11.762  0.0662 -0.0211 -0.1903
   20ILE    SC1  202   4.848   6.988  11.547 -0.0452 -0.0809 -0.0622
   21MET     BB  203   5.223   7.326  11.885 -0.0018 -0.0169 -0.0898
   21MET    SC1  204   5.089   7.687  11.886 -0.0417 -0.0524 -0.1044
   22ASN     BB  205   5.317   7.165  12.132  0.3572  0.2718 -0.0248
   22ASN    SC1  206   5.546   7.364  12.230  0.2082  0.2595 -0.2369
   23SER     BB  207   5.421   6.922  11.970 -0.0288  0.2277 -0.2224
   23SER    SC1  208   5.629   6.849  11.978 -0.3017  0.5600 -0.0385
    1GLY     BB  209   9.361   3.852  12.758  0.1065 -0.1439 -0.0525
    2ILE     BB  210   9.106   3.708  12.656 -0.0094 -0.0349  0.0769
    2ILE    SC1  211   9.156   3.747  12.353  0.0430 -0.3654  0.0379
    3GLY     BB  212   8.902   3.814  12.864  0.0571 -0.0472  0.1492
    4LYS     BB  213   8.919   4.115  12.792  0.0923 -0.0830  0.0038
    4LYS    SC1  214   8.871   4.382  12.954  0.0701 -0.2401 -0.1054
    4LYS    SC2  215   9.072   4.566  13.022 -0.0815  0.1587 -0.2647
    5PHE     BB  216   8.857   4.130  12.488  0.1696  0.2596 -0.0014
    5PHE    SC1  217   8.958   4.393  12.389  0.1302  0.0622  0.3622
    5PHE    SC2  218   9.032   4.648  12.436 -0.0003  0.1281  0.2254
    5PHE    SC3  219   8.844   4.595  12.250  0.0063 -0.0669  0.2714
    6LEU     BB  220   8.575   4.002  12.470  0.3341 -0.1213 -0.0180
    6LEU    SC1  221   8.526   3.979  12.129 -0.1229 -0.2928  0.2036
    7HIS     BB  222   8.428   4.182  12.675  0.1386 -0.2351 -0.0538
    7HIS    SC1  223   8.412   4.169  12.947  0.1293 -0.2627  0.1399
    7HIS    SC2  224   8.526   4.012  13.136  0.2645  0.2548  0.5228
    7HIS    SC3  225   8.340   4.195  13.206 -0.1801  0.0310  0.0355
    8SER     BB  226   8.486   4.463  12.558  0.1942 -0.2747 -0.1222
    8SER    SC1  227   8.491   4.682  12.666 -0.0512  0.1905  0.0294
    9ALA     BB  228   8.363   4.436  12.274 -0.1008  0.3253 -0.0762
   10LYS     BB  229   8.073   4.371  12.361 -0.0480  0.0472 -0.0940
   10LYS    SC1  230   8.018   4.061  12.378  0.0341 -0.3794  0.0965
   10LYS    SC2  231   8.085   3.833  12.538  0.5165  0.3119  0.1501
   11LYS     BB  232   8.013   4.636  12.511  0.1105  0.0482 -0.0294
   11LYS    SC1  233   8.073   4.625  12.840  0.4048 -0.0747  0.1719
   11LYS    SC2  234   8.188   4.635  13.071  0.3166  0.2840  0.4076
   12PHE     BB  235   8.058   4.842  12.284  0.0401  0.1363  0.0357
   12PHE    SC1  236   8.114   5.146  12.264  0.0202  0.1082 -0.1005
   12PHE    SC2  237   8.275   5.361  12.228  0.0171  0.0770 -0.3277
   12PHE    SC3  238   8.010   5.395  12.270  0.0795  0.1305  0.0895
   13GLY     BB  239   7.874   4.731  12.060  0.0690 -0.2359  0.1860
   14LYS     BB  240   7.601   4.770  12.202 -0.0800  0.0866 -0.1619
   14LYS    SC1  241   7.542   4.605  12.454 -0.0200  0.1809  0.0299
   14LYS    SC2  242   7.400   4.500  12.611  0.0716  0.1159 -0.1295
   15ALA     BB  243   7.578   5.078  12.228 -0.0782  0.0847 -0.1376
   16PHE     BB  244   7.580   5.143  11.925  0.2790 -0.0583 -0.1740
   16PHE    SC1  245   7.823   5.269  11.843 -0.0501 -0.0383 -0.0377
   16PHE    SC2  246   7.979   5.469  11.752 -0.0375  0.0482  0.1655
   16PHE    SC3  247   8.090   5.236  11.831 -0.0204  0.0718  0.2121
   17VAL     BB  248   7.342   4.967  11.832  0.1079  0.1187 -0.0828
   17VAL    SC1  249   7.343   4.956  11.567 -0.0515  0.3726 -0.0998
   18GLY     BB  250   7.101   5.032  12.016  0.0481 -0.0111 -0.1141
   19GLU     BB  251   7.104   5.340  11.988  0.1917 -0.0069 -0.0655
   19GLU    SC1  252   7.066   5.506  12.364  0.0109 -0.0533 -0.0560
   20ILE     BB  253   7.064   5.354  11.681 -0.0836 -0.2458 -0.0469
   20ILE    SC1  254   7.331   5.502  11.625 -0.0774 -0.2558 -0.0433
   21MET     BB  255   6.790   5.213  11.643 -0.1712 -0.0562 -0.1433
   21MET    SC1  256   6.881   4.824  11.583  0.2109  0.0577  0.2825
   22ASN     BB  257   6.585   5.395  11.788 -0.1250  0.0192 -0.1720
   22ASN    SC1  258   6.544   5.345  12.072 -0.0384 -0.0123 -0.2021
   23SER     BB  259   6.640   5.664  11.644  0.1880  0.1440  0.1578
   23SER    SC1  260   6.737   5.739  11.405 -0.0274  0.0642 -0.0863
    1GLY     BB  261   8.911   5.933  12.531 -0.0054  0.1620  0.0063
    2ILE     BB  262   8.785   5.697  12.374 -0.0198  0.0865  0.1287
    2ILE    SC1  263   8.932   5.660  12.104 -0.1705 -0.1301  0.0727
    3GLY     BB  264   8.500   5.718  12.495 -0.0072  0.2348  0.1357
    4LYS     BB  265   8.443   6.018  12.440  0.2868  0.2730  0.0025
    4LYS    SC1  266   8.249   6.285  12.484 -0.0487  0.0905  0.0302
    4LYS    SC2  267   8.288   6.565  12.518  0.0622  0.3257  0.4309
    5PHE     BB  268   8.462   6.019  12.131 -0.0332  0.0841 -0.0253
    5PHE    SC1  269   8.701   6.135  12.057 -0.0495 -0.3152  0.3353
    5PHE    SC2  270   8.953   6.177  12.142 -0.0113 -0.0591  0.1152
    5PHE    SC3  271   8.902   6.161  11.878 -0.2666  0.2330  0.1381
    6LEU     BB  272   8.261   5.794  12.059  0.0219  0.0504 -0.0753
    6LEU    SC1  273   8.461   5.700  11.815 -0.1856  0.2494  0.1107
    7HIS     BB  274   8.009   5.915  12.193  0.0681 -0.0396  0.0975
    7HIS    SC1  275   7.973   5.814  12.486  0.3118 -0.0749  0.0337
    7HIS    SC2  276   7.999   5.655  12.703  0.2806  0.2070  0.2528
    7HIS    SC3  277   7.767   5.786  12.658  0.2709  0.1168  0.0200
    8SER     BB  278   7.984   6.167  12.015 -0.0469 -0.0955  0.0324
    8SER    SC1  279   7.896   6.394  12.137 -0.0613  0.0119 -0.1714
    9ALA     BB  280   7.930   6.016  11.750 -0.1266 -0.3020  0.1633
   10LYS     BB  281   7.653   5.891  11.812 -0.1117 -0.3283  0.1769
   10LYS    SC1  282   7.579   5.696  12.015  0.1790  0.0237 -0.2263
   10LYS    SC2  283   7.532   5.567  12.259 -0.1136 -0.3307 -0.0604
   11LYS     BB  284   7.511   6.157  11.883  0.2339 -0.1097  0.0891
   11LYS    SC1  285   7.483   6.107  12.224 -0.0113 -0.1125  0.0478
   11LYS    SC2  286   7.481   6.141  12.438  0.0079  0.2510  0.1426
   12PHE     BB  287   7.537   6.308  11.614 -0.0229 -0.0730  0.0811
   12PHE    SC1  288   7.762   6.511  11.638 -0.1057 -0.0394  0.2072
   12PHE    SC2  289   7.817   6.768  11.701 -0.0621 -0.0990  0.4245
   12PHE    SC3  290   8.018   6.592  11.667 -0.0894 -0.0943  0.2184
   13GLY     BB  291   7.438   6.081  11.428 -0.1395  0.2299 -0.2452
   14LYS     BB  292   7.160   6.035  11.557  0.0382  0.0370  0.0914
   14LYS    SC1  293   7.128   5.916  11.861 -0.0840 -0.1133 -0.1841
   14LYS    SC2  294   6.942   5.826  12.002 -0.2752  0.1713  0.2581
   15ALA     BB  295   7.054   6.325  11.524  0.0500  0.0245 -0.0688
   16PHE     BB  296   7.091   6.368  11.219  0.1893  0.1418 -0.0372
   16PHE    SC1  297   7.304   6.596  11.246 -0.1387 -0.4142  0.6931
   16PHE    SC2  298   7.482   6.697  11.071 -0.7863 -0.0380  0.1784
   16PHE    SC3  299   7.521   6.728  11.336 -0.1586  0.0965  0.0954
   17VAL     BB  300   6.917   6.133  11.115  0.1621  0.0166  0.2731
   17VAL    SC1  301   7.062   5.914  11.078  0.0544 -0.0374  0.1581
   18GLY     BB  302   6.647   6.190  11.255 -0.1315 -0.2754 -0.1380
   19GLU     BB  303   6.556   6.470  11.157 -0.2887 -0.2131  0.1662
   19GLU    SC1  304   6.236   6.505  11.426  0.1665 -0.0610 -0.0301
   20ILE     BB  305   6.575   6.413  10.853 -0.0083 -0.0022  0.1381
   20ILE    SC1  306   6.866   6.437  10.748  0.0502 -0.0172  0.2942
   21MET     BB  307   6.374   6.179  10.821  0.0282  0.0007 -0.1455
   21MET    SC1  308   6.378   6.184  10.432  0.2069 -0.1086 -0.1605
   22ASN     BB  309   6.131   6.316  10.956  0.0547 -0.0026 -0.0939
   22ASN    SC1  310   5.954   6.179  11.120 -0.2455 -0.1059 -0.1702
   23SER     BB  311   6.071   6.519  10.730  0.1189  0.1498  0.0229
   23SER    SC1  312   6.148   6.605  10.528  0.0892  0.0192  0.0096
    1GLY     BB  313   8.210   7.477  12.630  0.1179  0.0069 -0.2749
    2ILE     BB  314   8.160   7.214  12.474 -0.0136 -0.0247 -0.1810
    2ILE    SC1  315   8.324   7.209  12.211  0.3108 -0.0029  0.0126
    3GLY     BB  316   7.871   7.170  12.577  0.0295  0.1148  0.0076
    4LYS     BB  317   7.746   7.421  12.445 -0.2094 -0.0096 -0.0117
    4LYS    SC1  318   7.495   7.622  12.388  0.1225  0.1513 -0.1141
    4LYS    SC2  319   7.492   7.949  12.455 -0.3316  0.0269 -0.0086
    5PHE     BB  320   7.836   7.389  12.150 -0.0568 -0.0123  0.0340
    5PHE    SC1  321   7.828   7.672  11.952 -0.2145  0.2383 -0.1438
    5PHE    SC2  322   7.908   7.707  11.696  0.2104  0.1991 -0.0276
    5PHE    SC3  323   7.772   7.903  11.822 -0.2386  0.1189 -0.3520
    6LEU     BB  324   7.734   7.103  12.090 -0.0951  0.0170 -0.0426
    6LEU    SC1  325   7.963   6.891  12.125 -0.0563 -0.3378 -0.0330
    7HIS     BB  326   7.429   7.152  12.120 -0.0938 -0.0530  0.0960
    7HIS    SC1  327   7.297   7.118  12.390 -0.2111  0.4163  0.0152
    7HIS    SC2  328   7.360   6.996  12.623 -0.1507  0.0443 -0.1838
    7HIS    SC3  329   7.281   7.254  12.622 -0.1698  0.0501  0.2456
    8SER     BB  330   7.404   7.377  11.908 -0.0571  0.0500  0.1992
    8SER    SC1  331   7.318   7.610  11.939  0.3292  0.2733  0.3537
    9ALA     BB  332   7.494   7.231  11.650 -0.2956  0.1449  0.0578
   10LYS     BB  333   7.289   6.998  11.662 -0.1166 -0.0239 -0.0714
   10LYS    SC1  334   7.339   6.748  11.806  0.0132  0.2908 -0.0434
   10LYS    SC2  335   7.493   6.647  12.001  0.2222 -0.1878 -0.1744
   11LYS     BB  336   7.010   7.131  11.644 -0.1663 -0.1219 -0.0367
   11LYS    SC1  337   6.934   7.279  11.920  0.0728 -0.2593  0.0519
   11LYS    SC2  338   6.882   7.425  12.159 -0.0097  0.1786 -0.1262
   12PHE     BB  339   7.070   7.293  11.386  0.3441 -0.1611  0.0416
   12PHE    SC1  340   6.917   7.493  11.239 -0.0489  0.1123 -0.2231
   12PHE    SC2  341   6.982   7.701  11.078 -0.0568  0.0663 -0.2863
   12PHE    SC3  342   6.726   7.665  11.157 -0.0086  0.2605 -0.0188
   13GLY     BB  343   7.163   7.085  11.177  0.0603  0.0142 -0.2749
   14LYS     BB  344   6.918   6.895  11.172 -0.0008  0.0816 -0.0276
   14LYS    SC1  345   6.832   6.760  11.465  0.1659  0.3722  0.2575
   14LYS    SC2  346   6.702   6.740  11.697 -0.0328  0.5504 -0.2183
   15ALA     BB  347   6.688   7.090  11.101 -0.2654 -0.1249  0.2255
   16PHE     BB  348   6.815   7.197  10.840 -0.0276 -0.0800  0.3553
   16PHE    SC1  349   6.709   7.484  10.757  0.1264 -0.0149  0.1243
   16PHE    SC2  350   6.535   7.689  10.735  0.3620  0.2182  0.3367
   16PHE    SC3  351   6.794   7.723  10.665  0.3826 -0.0439  0.2707
   17VAL     BB  352   6.844   6.938  10.671 -0.1321  0.1838 -0.0930
   17VAL    SC1  353   7.100   6.875  10.690 -0.1471  0.1079 -0.1391
   18GLY     BB  354   6.547   6.847  10.668 -0.0700 -0.0280 -0.0533
   19GLU     BB  355   6.424   7.099  10.535  0.3334  0.2932  0.1454
   19GLU    SC1  356   6.038   7.183  10.481  0.0062 -0.0448 -0.2855
   20ILE     BB  357   6.588   7.124  10.273 -0.2693 -0.1718 -0.3207
   20ILE    SC1  358   6.811   7.333  10.326 -0.7518  0.2087  0.5111
   21MET     BB  359   6.527   6.845  10.152  0.0301 -0.3879 -0.0007
   21MET    SC1  360   6.706   6.554  10.297 -0.1592  0.1892  0.1575
   22ASN     BB  361   6.226   6.899  10.100  0.0858 -0.1784 -0.1207
   22ASN    SC1  362   6.120   6.608   9.980 -0.0412  0.0878 -0.3587
   23SER     BB  363   6.265   7.148   9.919  0.2622 -0.1129  0.0032
   23SER    SC1  364   6.363   7.378   9.916  0.1906 -0.1414 -0.1853
    1GLY     BB  365   5.831  10.090  13.036 -0.1665  0.0292 -0.3466
    2ILE     BB  366   6.078  10.023  12.861  0.0220 -0.0457 -0.0621
    2ILE    SC1  367   6.117  10.109  12.566 -0.2328  0.1224 -0.0519
    3GLY     BB  368   6.170   9.792  13.046 -0.1663  0.0354  0.1403
    4LYS     BB  369   5.930   9.603  12.993 -0.1224 -0.0445  0.2230
    4LYS    SC1  370   5.851   9.374  13.164  0.2524 -0.0779 -0.1098
    4LYS    SC2  371   5.722   9.281  13.399 -0.0256 -0.3060 -0.2608
    5PHE     BB  372   5.955   9.594  12.684  0.1962 -0.1965  0.2470
    5PHE    SC1  373   5.747   9.504  12.496 -0.2277  0.5999 -0.2730
    5PHE    SC2  374   5.686   9.273  12.370  0.1782  0.2197  0.1657
    5PHE    SC3  375   5.516   9.483  12.358 -0.1362 -0.0338 -0.3742
    6LEU     BB  376   6.254   9.521  12.652  0.2240 -0.0734  0.2164
    6LEU    SC1  377   6.309   9.676  12.370  0.0998  0.1650  0.0594
    7HIS     BB  378   6.263   9.254  12.810 -0.2096 -0.2213  0.0141
    7HIS    SC1  379   6.318   9.275  13.104 -0.0918  0.0934  0.1584
    7HIS    SC2  380   6.232   9.172  13.338  0.1053  0.0392  0.2098
    7HIS    SC3  381   6.340   9.419  13.331  0.0579  0.0591  0.1670
    8SER     BB  382   6.035   9.088  12.681 -0.0854 -0.3390 -0.0582
    8SER    SC1  383   5.854   8.959  12.797  0.1150 -0.0568  0.4406
    9ALA     BB  384   6.120   9.108  12.384  0.1277  0.1600  0.0219
   10LYS     BB  385   6.383   8.943  12.402 -0.0449 -0.1219  0.0530
   10LYS    SC1  386   6.621   9.036  12.569 -0.0571  0.4371  0.0062
   10LYS    SC2  387   6.693   9.084  12.815  0.2204  0.3295 -0.0761
   11LYS     BB  388   6.255   8.690  12.526 -0.0901 -0.0538  0.1475
   11LYS    SC1  389   6.302   8.748  12.866 -0.2597  0.0627 -0.1064
   11LYS    SC2  390   6.168   8.709  13.070 -0.1601 -0.1704  0.1751
   12PHE     BB  391   6.052   8.626  12.301 -0.2015  0.3156  0.1337
   12PHE    SC1  392   5.766   8.748  12.355 -0.1779  0.1553  0.0537
   12PHE    SC2  393   5.549   8.864  12.243 -0.3024 -0.2932 -0.2074
   12PHE    SC3  394   5.521   8.641  12.393 -0.0616 -0.0737  0.1905
   13GLY     BB  395   6.265   8.608  12.076 -0.2053 -0.3479  0.1541
   14LYS     BB  396   6.459   8.395  12.190  0.1120 -0.0047  0.2854
   14LYS    SC1  397   6.680   8.533  12.403  0.0836 -0.0298  0.0351
   14LYS    SC2  398   6.740   8.469  12.654  0.1769  0.1361  0.1189
   15ALA     BB  399   6.271   8.149  12.208 -0.0675  0.1201  0.1668
   16PHE     BB  400   6.216   8.103  11.906  0.2163 -0.2565  0.1614
   16PHE    SC1  401   5.974   8.270  11.837 -0.0189 -0.0034  0.0382
   16PHE    SC2  402   5.812   8.472  11.913  0.2857  0.1883  0.2123
   16PHE    SC3  403   5.923   8.473  11.667  0.4520  0.3513  0.2851
   17VAL     BB  404   6.497   8.017  11.807  0.2116 -0.0838 -0.0112
   17VAL    SC1  405   6.675   8.192  11.718  0.2785 -0.0463  0.1873
   18GLY     BB  406   6.523   7.772  11.996 -0.3194 -0.0517  0.1263
   19GLU     BB  407   6.258   7.621  11.939 -0.2528 -0.0834 -0.1120
   19GLU    SC1  408   6.022   7.694  12.233 -0.1114  0.1157  0.1601
   20ILE     BB  409   6.284   7.604  11.630  0.0489 -0.2592 -0.0838
   20ILE    SC1  410   6.142   7.836  11.481  0.1442 -0.2411 -0.1474
   21MET     BB  411   6.562   7.471  11.598  0.2535  0.1310 -0.0160
   21MET    SC1  412   6.907   7.732  11.665 -0.0167 -0.2307 -0.0163
   22ASN     BB  413   6.479   7.209  11.742  0.2982 -0.0069 -0.2340
   22ASN    SC1  414   6.459   7.150  12.030  0.0033  0.0433 -0.3572
   23SER     BB  415   6.283   7.106  11.525  0.0070 -0.0074  0.0198
   23SER    SC1  416   6.048   7.042  11.520  0.0624 -0.0585 -0.3334
   24POPC   NC3  417   6.592   9.953  12.820  0.1169 -0.0443  0.2382
   24POPC   PO4  418   6.675   9.591  12.987 -0.4615  0.1009  0.0564
   24POPC   GL1  419   6.724   9.558  12.584 -0.0533 -0.0179  0.0767
   24POPC   GL2  420   6.972   9.419  12.566 -0.0404 -0.3404 -0.1249
   24POPC   C1A  421   6.583   9.337  12.194  0.0731  0.1027 -0.0695
   24POPC   D2A  422   6.320   9.075  11.919 -0.0344 -0.0165  0.0194
   24POPC   C3A  423   5.911   8.970  11.935 -0.0885 -0.0131 -0.0999
   24POPC   C4A  424   5.519   8.780  11.683  0.1914 -0.0298 -0.1106
   24POPC   C1B  425   7.112   9.369  12.237  0.4102 -0.0281 -0.1363
   24POPC   C2B  426   7.452   9.351  11.924 -0.1388  0.0752  0.2664
   24POPC   C3B  427   7.893   9.336  11.808  0.2354  0.2063 -0.0111
   24POPC   C4B  428   8.139   9.110  11.552  0.0140 -0.0354 -0.3459
   25POPC   NC3  429   9.940   8.742  13.173  0.1111 -0.0465 -0.0170
   25POPC   PO4  430   9.754   9.035  12.837  0.0298 -0.2319  0.1012
   25POPC   GL1  431   9.745   9.226  12.492  0.4599  0.2197 -0.1061
   25POPC   GL2  432   9.973   9.117  12.328 -0.0138 -0.1311 -0.0693
   25POPC   C1A  433   9.452   9.101  12.134 -0.3031  0.4577 -0.2736
   25POPC   D2A  434   9.146   8.935  11.924  0.0235 -0.1700 -0.1587
   25POPC   C3A  435   9.058   9.162  11.571 -0.1282 -0.1950  0.4152
   25POPC   C4A  436   9.150   9.301  11.182 -0.0571 -0.5363 -0.1386
   25POPC   C1B  437  10.347   8.968  12.355  0.1338  0.0699 -0.1924
   25POPC   C2B  438  10.671   8.735  12.096 -0.1038  0.2233 -0.3654
   25POPC   C3B  439  10.966   8.651  11.719  0.2081  0.1363 -0.0588
   25POPC   C4B  440  11.105   8.834  11.261 -0.0247 -0.1751 -0.0698
   26POPC   NC3  441   3.147   3.524  12.799  0.4865 -0.3817 -0.0278
   26POPC   PO4  442   3.382   4.051  12.808  0.0449  0.0719 -0.1844
   26POPC   GL1  443   3.406   4.038  12.415 -0.3423 -0.0536  0.3539
   26POPC   GL2  444   3.618   4.204  12.257 -0.0765 -0.1288  0.2293
   26POPC   C1A  445   3.245   3.908  11.974  0.1049 -0.2469 -0.3262
   26POPC   D2A  446   3.283   3.668  11.779  0.0795  0.1054  0.1041
   26POPC   C3A  447   3.163   3.720  11.406 -0.0153 -0.0824  0.4581
   26POPC   C4A  448   3.329   3.538  11.074 -0.0449  0.0979 -0.0016
   26POPC   C1B  449   3.513   4.227  11.764  0.4215  0.0805  0.0581
   26POPC   C2B  450   3.489   4.477  11.463 -0.0272  0.2282 -0.0815
   26POPC   C3B  451   3.462   4.489  11.009  0.2655 -0.1758 -0.0258
   26POPC   C4B  452   3.273   4.360  10.583  0.1711 -0.1361  0.1957
   27POPC   NC3  453   1.722   5.561  12.718 -0.0563  0.1063  0.0246
   27POPC   PO4  454   2.114   5.227  12.639  0.0114 -0.1920  0.0421
   27POPC   GL1  455   1.910   5.352  12.265  0.2469 -0.0120  0.2969
   27POPC   GL2  456   1.956   5.655  12.180  0.4204  0.0677 -0.3098
   27POPC   C1A  457   1.921   5.219  11.899  0.0076 -0.1094  0.1003
   27POPC   D2A  458   1.615   5.258  11.491  0.2749  0.0479 -0.1271
   27POPC   C3A  459   1.599   5.285  11.036 -0.0983  0.0379  0.0182
   27POPC   C4A  460   1.736   5.398  10.664  0.0389 -0.0423  0.0584
   27POPC   C1B  461   1.722   5.729  11.764 -0.0384 -0.1807  0.1648
   27POPC   C2B  462   1.559   5.767  11.332 -0.2349 -0.0813  0.0281
   27POPC   C3B  463   1.357   5.792  10.925 -0.0818  0.0280  0.0295
   27POPC   C4B  464   1.366   5.734  10.446 -0.3827 -0.1258 -0.0468
   28POPC   NC3  465   4.455  11.433   9.098  0.2259 -0.1455  0.0641
   28POPC   PO4  466   4.975  11.405   9.104  0.1080  0.0803  0.1705
   28POPC   GL1  467   4.962  11.502   9.541  0.1838 -0.0038  0.0667
   28POPC   GL2  468   4.603  11.537   9.591 -0.0169 -0.2390 -0.1446
   28POPC   C1A  469   5.002  11.726   9.957  0.1355  0.2947  0.3394
   28POPC   D2A  470   5.363  11.841  10.182 -0.0381  0.1733  0.1139
   28POPC   C3A  471   5.478  12.350  10.177  0.1090 -0.4336 -0.0532
   28POPC   C4A  472   5.247  12.682  10.245  0.3066  0.2009  0.1189
   28POPC   C1B  473   4.527  11.818   9.870 -0.0317 -0.0739 -0.2777
   28POPC   C2B  474   4.467  12.012  10.268  0.2095 -0.0898  0.2135
   28POPC   C3B  475   4.563  12.072  10.777 -0.1393  0.0619 -0.0048
   28POPC   C4B  476   4.889  12.019  11.090  0.2655 -0.1259  0.1651
   29POPC   NC3  477   8.425   2.241   9.083 -0.0460 -0.1140 -0.0790
   29POPC   PO4  478   8.223   1.938   9.015 -0.3511  0.3147  0.4588
   29POPC   GL1  479   8.064   1.875   9.423 -0.0974 -0.3587  0.1062
   29POPC   GL2  480   8.329   2.103   9.580 -0.0998  0.4065 -0.0036
   29POPC   C1A  481   7.772   1.769   9.880  0.2415 -0.2820 -0.1209
   29POPC   D2A  482   7.799   2.070  10.279  0.0209 -0.1751  0.1607
   29POPC   C3A  483   7.405   2.148  10.435 -0.0439  0.1149 -0.1673
   29POPC   C4A  484   7.071   2.241  10.602  0.0856  0.0813 -0.0037
   29POPC   C1B  485   8.337   2.051  10.027  0.1033  0.1699  0.1882
   29POPC   C2B  486   8.326   1.968  10.549  0.6013 -0.1470 -0.1634
   29POPC   C3B  487   8.291   1.903  10.955 -0.2541 -0.1530 -0.6386
   29POPC   C4B  488   8.598   1.995  11.350 -0.2012 -0.2047  0.0153
   30POPC   NC3  489   5.260  10.993  13.111 -0.0122  0.2256  0.0500
   30POPC   PO4  490   5.239  10.484  13.061  0.1566  0.1098  0.0240
   30POPC   GL1  491   5.355  10.404  12.635 -0.1401  0.1222 -0.1533
   30POPC   GL2  492   5.317  10.659  12.584  0.4475 -0.2170 -0.2555
   30POPC   C1A  493   5.549  10.267  12.201 -0.0375 -0.3316 -0.2312
   30POPC   D2A  494   5.663  10.181  11.774 -0.3745  0.2321 -0.1660
   30POPC   C3A  495   5.521  10.357  11.473  0.1317 -0.0831  0.0662
   30POPC   C4A  496   5.119  10.239  11.323 -0.2261 -0.2838 -0.0767
   30POPC   C1B  497   5.242  10.701  12.157  0.0830  0.1906  0.0830
   30POPC   C2B  498   5.226  10.844  11.708  0.0897  0.1932  0.0446
   30POPC   C3B  499   5.169  10.833  11.305  0.5041 -0.0609  0.1683
   30POPC   C4B  500   4.995  10.682  10.887  0.2869 -0.1057  0.2574
   31POPC   NC3  501   4.129   0.730  12.923 -0.0271  0.1955 -0.3231
   31POPC   PO4  502   4.032   0.343  12.692  0.0647 -0.2603  0.0165
   31POPC   GL1  503   3.820   0.631  12.408 -0.0660 -0.0568 -0.2408
   31POPC   GL2  504   4.083   0.908  12.382  0.1462  0.1438 -0.1214
   31POPC   C1A  505   3.523   0.845  12.098  0.3385 -0.0807  0.0202
   31POPC   D2A  506   3.236   0.686  11.802  0.2690  0.0685  0.3161
   31POPC   C3A  507   3.447   0.767  11.344  0.1876 -0.0029  0.0041
   31POPC   C4A  508   3.602   0.921  10.973  0.1029 -0.0680  0.2254
   31POPC   C1B  509   3.996   0.801  11.948  0.1798 -0.1779  0.0185
   31POPC   C2B  510   3.977   0.984  11.534  0.0751  0.0264  0.0972
   31POPC   C3B  511   3.799   1.265  11.302  0.2608 -0.2899 -0.0144
   31POPC   C4B  512   3.717   1.700  11.221 -0.0348 -0.1332 -0.0183
   32POPC   NC3  513   3.132  12.935  12.732 -0.0973 -0.1132  0.0139
   32POPC   PO4  514   2.653  12.795  12.620  0.0920  0.2774 -0.3794
   32POPC   GL1  515   2.825  12.643  12.288  0.0990 -0.0831 -0.1860
   32POPC   GL2  516   3.049  12.773  12.238 -0.4743  0.0063 -0.3481
   32POPC   C1A  517   2.906  12.616  11.779 -0.0770 -0.0957 -0.2586
   32POPC   D2A  518   3.260  12.690  11.481 -0.0147  0.1021 -0.0897
   32POPC   C3A  519   3.418  12.430  11.219 -0.1398 -0.0993 -0.0590
   32POPC   C4A  520   3.197  12.266  10.898  0.2232 -0.1771  0.1046
   32POPC   C1B  521   3.173  12.385  12.148 -0.0558  0.2958  0.3505
   32POPC   C2B  522   3.286  12.257  11.688 -0.2405  0.1861  0.0409
   32POPC   C3B  523   2.994  12.236  11.364 -0.3992 -0.2686  0.2510
   32POPC   C4B  524   2.751  12.093  11.023  0.1263  0.0435  0.1371
   33POPC   NC3  525   4.260   9.935  12.964 -0.0419 -0.0506  0.1131
   33POPC   PO4  526   4.319  10.376  12.972 -0.0284  0.1759 -0.4147
   33POPC   GL1  527   4.408  10.035  12.509  0.1614  0.0025 -0.0010
   33POPC   GL2  528   4.686   9.873  12.476 -0.3092 -0.4018 -0.1576
   33POPC   C1A  529   4.066  10.156  12.145 -0.4103 -0.0086 -0.1132
   33POPC   D2A  530   3.777  10.211  11.825 -0.1055  0.0527  0.1735
   33POPC   C3A  531   3.649   9.835  11.604  0.1346 -0.2554  0.1164
   33POPC   C4A  532   3.913   9.502  11.473  0.1132 -0.5369  0.0375
   33POPC   C1B  533   4.800   9.711  12.065  0.3627 -0.1368  0.4814
   33POPC   C2B  534   5.298   9.726  11.939  0.0553 -0.1842  0.1601
   33POPC   C3B  535   5.426   9.726  11.576 -0.0675  0.0798  0.0080
   33POPC   C4B  536   5.497   9.827  11.198 -0.2151 -0.0142 -0.0334
   34POPC   NC3  537  11.640   3.903  12.339 -0.1154  0.0313  0.1377
   34POPC   PO4  538  11.388   3.690  12.505  0.2188  0.0809  0.0941
   34POPC   GL1  539  11.338   3.497  12.180  0.2235  0.4555 -0.0594
   34POPC   GL2  540  11.338   3.195  11.959 -0.2381  0.0046 -0.2281
   34POPC   C1A  541  11.036   3.530  11.780  0.1636  0.2257  0.0017
   34POPC   D2A  542  10.949   3.802  11.424 -0.1253  0.1366 -0.0125
   34POPC   C3A  543  11.069   4.211  11.440 -0.0898  0.0104  0.0370
   34POPC   C4A  544  11.160   4.426  10.989 -0.1600  0.1301 -0.1311
   34POPC   C1B  545  11.292   3.110  11.600 -0.1992  0.0887  0.3033
   34POPC   C2B  546  11.278   2.969  11.166 -0.0384 -0.3371 -0.0841
   34POPC   C3B  547  11.185   2.581  10.928 -0.2385  0.3835 -0.0415
   34POPC   C4B  548  11.392   2.124  10.847 -0.1105 -0.0961 -0.3748
   35POPC   NC3  549   6.980  11.097  12.325 -0.1005 -0.1927  0.0167
   35POPC   PO4  550   7.283  11.495  12.183  0.2590  0.2605 -0.0090
   35POPC   GL1  551   6.970  11.526  11.882 -0.1455 -0.1973  0.1626
   35POPC   GL2  552   7.055  11.806  11.725  0.0016 -0.3183  0.0528
   35POPC   C1A  553   6.969  11.467  11.408  0.1724  0.3398  0.2529
   35POPC   D2A  554   7.286  11.470  11.149  0.1408 -0.0909 -0.1029
   35POPC   C3A  555   7.463  11.710  10.849  0.0739 -0.0566  0.0802
   35POPC   C4A  556   7.545  12.022  10.876  0.2622 -0.0255  0.1801
   35POPC   C1B  557   7.477  11.713  11.600 -0.2531 -0.2528  0.3213
   35POPC   C2B  558   7.691  11.772  11.259  0.2643 -0.6623 -0.1821
   35POPC   C3B  559   7.891  11.533  10.991  0.0169 -0.1647  0.1285
   35POPC   C4B  560   8.305  11.444  10.670 -0.1673  0.0835  0.0536
   36POPC   NC3  561   0.702   8.192   9.011  0.1972 -0.0815  0.0066
   36POPC   PO4  562   0.822   8.592   9.117 -0.2949 -0.1932 -0.1231
   36POPC   GL1  563   0.587   8.753   9.307  0.1400  0.1725  0.0789
   36POPC   GL2  564   0.570   9.080   9.262 -0.0659  0.4824  0.4688
   36POPC   C1A  565   0.514   8.655   9.728  0.0881  0.1298  0.1777
   36POPC   D2A  566   0.384   8.480  10.184 -0.2216 -0.1043  0.1700
   36POPC   C3A  567  -0.026   8.170  10.017 -0.2405 -0.2706  0.1349
   36POPC   C4A  568  -0.428   8.335   9.807  0.4081  0.5667  0.1694
   36POPC   C1B  569   0.331   9.115   9.651  0.2445  0.2705  0.1844
   36POPC   C2B  570   0.113   9.059  10.044 -0.1748 -0.3239  0.1089
   36POPC   C3B  571   0.003   8.746  10.288  0.2992 -0.0777 -0.0562
   36POPC   C4B  572  -0.349   8.596  10.187  0.2777  0.0103  0.1756
   37POPC   NC3  573   6.985  12.616  13.086  0.1956 -0.2132 -0.0887
   37POPC   PO4  574   7.377  12.830  12.886 -0.1132 -0.0033 -0.1269
   37POPC   GL1  575   7.633  12.869  12.504 -0.1276  0.1464  0.0765
   37POPC   GL2  576   7.686  13.103  12.364 -0.1165  0.0385 -0.1616
   37POPC   C1A  577   7.383  12.935  12.033 -0.0241  0.0877 -0.2330
   37POPC   D2A  578   7.460  13.138  11.539 -0.0234  0.1966  0.2107
   37POPC   C3A  579   7.845  13.317  11.524 -0.1015  0.3045  0.4805
   37POPC   C4A  580   7.799  13.685  11.202  0.1657 -0.0184  0.0095
   37POPC   C1B  581   7.797  13.351  11.978 -0.2902  0.3562  0.0871
   37POPC   C2B  582   7.923  13.777  11.724  0.2615 -0.2113  0.1692
   37POPC   C3B  583   8.295  13.960  11.798  0.0515  0.0832 -0.0800
   37POPC   C4B  584   8.296  14.343  11.904  0.1111 -0.0106 -0.1104
   38POPC   NC3  585   2.464  12.321  12.374 -0.0233  0.6245  0.0087
   38POPC   PO4  586   2.653  11.958  12.595 -0.0865  0.1986  0.3714
   38POPC   GL1  587   2.893  11.984  12.168  0.1452  0.0521  0.1412
   38POPC   GL2  588   2.704  12.154  11.866  0.3068 -0.1777  0.0407
   38POPC   C1A  589   3.400  11.910  12.079 -0.4731  0.0221 -0.2889
   38POPC   D2A  590   3.463  11.566  11.795  0.3219 -0.1310 -0.2796
   38POPC   C3A  591   3.014  11.339  11.863  0.0995  0.1989 -0.1656
   38POPC   C4A  592   2.968  10.946  11.984 -0.0641  0.0409 -0.0081
   38POPC   C1B  593   2.342  12.453  11.669  0.2711 -0.2602  0.2435
   38POPC   C2B  594   1.881  12.465  11.833  0.1427  0.5034 -0.3624
   38POPC   C3B  595   1.411  12.559  11.715  0.1945 -0.0563  0.1747
   38POPC   C4B  596   1.326  12.798  11.312 -0.2282  0.0737 -0.2811
   39POPC   NC3  597   2.921  10.248  13.327  0.1626  0.0373 -0.1108
   39POPC   PO4  598   3.222  10.172  13.134 -0.2059 -0.0064 -0.0284
   39POPC   GL1  599   3.430  10.057  12.746 -0.0977  0.2632  0.2151
   39POPC   GL2  600   3.234   9.877  12.540 -0.1092  0.1875 -0.7208
   39POPC   C1A  601   3.680   9.855  12.258  0.0087 -0.2034 -0.0877
   39POPC   D2A  602   3.749   9.529  11.974 -0.2714  0.2402 -0.0372
   39POPC   C3A  603   3.465   9.286  11.572 -0.1273 -0.2605  0.0444
   39POPC   C4A  604   3.023   9.297  11.636  0.1665  0.0137  0.1593
   39POPC   C1B  605   3.134   9.926  12.147 -0.3822 -0.1210 -0.2504
   39POPC   C2B  606   3.205  10.088  11.674  0.0524 -0.2083  0.0013
   39POPC   C3B  607   3.374  10.338  11.391 -0.2632  0.0690 -0.4366
   39POPC   C4B  608   3.393  10.434  11.008 -0.1743  0.2811 -0.1969
   40POPC   NC3  609  11.373  10.328  13.224  0.1650  0.0249  0.3905
   40POPC   PO4  610  11.851  10.470  13.230  0.1524 -0.3753 -0.2082
   40POPC   GL1  611  11.800  10.380  12.845 -0.0528  0.2473  0.1663
   40POPC   GL2  612  11.778  10.029  12.805 -0.0490  0.1107 -0.2461
   40POPC   C1A  613  11.720  10.662  12.533 -0.1837  0.1051 -0.1819
   40POPC   D2A  614  11.471  10.528  12.138  0.2257  0.3514  0.0189
   40POPC   C3A  615  11.721  10.600  11.744 -0.3765 -0.1798 -0.1620
   40POPC   C4A  616  11.895  10.908  11.503  0.2730 -0.3509 -0.0863
   40POPC   C1B  617  11.633  10.114  12.418  0.2969  0.1766  0.0219
   40POPC   C2B  618  11.456  10.050  11.978 -0.4191  0.0193  0.2867
   40POPC   C3B  619  11.319  10.276  11.641  0.0950  0.2690  0.2970
   40POPC   C4B  620  11.289  10.140  11.248  0.0125  0.0609 -0.3077
   41POPC   NC3  621   3.687  11.261  13.027 -0.1842 -0.2156 -0.0861
   41POPC   PO4  622   3.400  11.602  12.988  0.1174 -0.2369 -0.0560
   41POPC   GL1  623   3.688  11.636  12.546  0.2340  0.2518  0.1358
   41POPC   GL2  624   3.803  11.973  12.398 -0.1720 -0.1158 -0.2460
   41POPC   C1A  625   3.815  11.572  12.133  0.0609 -0.1299 -0.0541
   41POPC   D2A  626   3.901  11.773  11.707 -0.4958  0.1966  0.1097
   41POPC   C3A  627   3.887  11.712  11.301 -0.3622 -0.1089  0.2988
   41POPC   C4A  628   3.634  11.493  11.053  0.1095  0.1246  0.0792
   41POPC   C1B  629   3.817  12.298  12.076  0.1288 -0.3216 -0.0902
   41POPC   C2B  630   3.953  12.530  11.622  0.2374 -0.0059 -0.1947
   41POPC   C3B  631   3.975  12.708  11.214  0.2388 -0.1121  0.1466
   41POPC   C4B  632   3.797  12.878  10.853  0.0153 -0.0493 -0.0247
   42POPC   NC3  633   6.250  12.763  12.641  0.1525  0.2440  0.3009
   42POPC   PO4  634   6.084  12.485  12.849  0.0390  0.0418  0.0394
   42POPC   GL1  635   5.882  12.485  12.466  0.3434 -0.0248 -0.2580
   42POPC   GL2  636   5.790  12.821  12.324  0.0094  0.2424 -0.0766
   42POPC   C1A  637   5.824  12.136  12.213  0.0811  0.2752  0.1788
   42POPC   D2A  638   5.451  11.926  12.095 -0.0104 -0.3461 -0.2840
   42POPC   C3A  639   5.225  12.001  11.778  0.1141  0.1476  0.0349
   42POPC   C4A  640   5.229  11.808  11.379 -0.2011  0.0788  0.2500
   42POPC   C1B  641   5.930  12.611  11.968 -0.4449  0.1380  0.1146
   42POPC   C2B  642   6.053  12.305  11.625 -0.1233  0.2503  0.1951
   42POPC   C3B  643   6.238  11.931  11.481 -0.1787 -0.2533 -0.0450
   42POPC   C4B  644   6.557  11.681  11.728  0.1553  0.3218  0.0249
   43POPC   NC3  645  12.160   4.587  12.538  0.3026  0.0571 -0.2387
   43POPC   PO4  646  12.538   4.639  12.487  0.0993 -0.1280  0.0550
   43POPC   GL1  647  12.570   4.616  12.080  0.0915  0.2397 -0.3862
   43POPC   GL2  648  12.880   4.671  12.102  0.2965  0.1862 -0.5052
   43POPC   C1A  649  12.610   4.863  11.721  0.0182  0.2765  0.2274
   43POPC   D2A  650  12.795   5.127  11.331  0.0808  0.0975 -0.4112
   43POPC   C3A  651  12.926   5.473  11.490  0.1709  0.1974 -0.2145
   43POPC   C4A  652  12.746   5.820  11.712 -0.3652  0.2751  0.3354
   43POPC   C1B  653  12.969   4.312  11.813 -0.1220  0.0666 -0.0475
   43POPC   C2B  654  12.990   4.087  11.419 -0.0569 -0.2432  0.3046
   43POPC   C3B  655  13.159   4.331  11.056 -0.0809 -0.0561  0.1625
   43POPC   C4B  656  13.512   4.559  10.887  0.1914 -0.0968 -0.1107
   44POPC   NC3  657   6.779   5.035  12.444  0.0652  0.0523  0.0944
   44POPC   PO4  658   6.909   4.614  12.476  0.2951 -0.0977 -0.0666
   44POPC   GL1  659   7.022   4.499  12.147 -0.0743  0.2832  0.1844
   44POPC   GL2  660   7.024   4.167  12.096  0.0901 -0.0219 -0.1631
   44POPC   C1A  661   7.297   4.497  11.845  0.0831  0.0798  0.1435
   44POPC   D2A  662   7.566   4.537  11.646  0.2838 -0.3152  0.3291
   44POPC   C3A  663   7.599   4.193  11.427 -0.1334 -0.0940 -0.1623
   44POPC   C4A  664   7.667   4.133  10.980 -0.2122 -0.1205  0.2548
   44POPC   C1B  665   7.215   3.910  11.934  0.0988 -0.1735 -0.0694
   44POPC   C2B  666   7.302   3.658  11.512  0.1203 -0.0498 -0.2744
   44POPC   C3B  667   7.344   3.333  11.197 -0.1267  0.0648 -0.0276
   44POPC   C4B  668   7.663   3.014  11.118  0.1571  0.1686 -0.0341
   45POPC   NC3  669  10.603   0.670  12.809  0.0555  0.3427 -0.1847
   45POPC   PO4  670  10.541   1.073  12.748 -0.1191  0.4675  0.2215
   45POPC   GL1  671  10.457   1.189  12.354 -0.3083  0.0003  0.2834
   45POPC   GL2  672  10.518   0.830  12.257 -0.0561  0.1934 -0.1041
   45POPC   C1A  673  10.164   1.337  11.990  0.1863 -0.2088 -0.0451
   45POPC   D2A  674   9.809   1.243  11.720  0.0641 -0.0289  0.1939
   45POPC   C3A  675   9.794   1.006  11.294 -0.3453  0.2559 -0.0747
   45POPC   C4A  676   9.526   1.088  10.973  0.2188  0.0235 -0.2400
   45POPC   C1B  677  10.679   0.917  11.905  0.0249 -0.1574  0.0366
   45POPC   C2B  678  11.036   0.887  11.584  0.0660 -0.1829  0.3221
   45POPC   C3B  679  11.261   1.042  11.256 -0.1259 -0.1010  0.0252
   45POPC   C4B  680  11.402   1.318  10.973 -0.1107  0.2517  0.0620
   46POPC   NC3  681   1.585   5.583   8.972  0.0005  0.0709  0.0889
   46POPC   PO4  682   1.648   5.133   8.932 -0.3044 -0.0203  0.3464
   46POPC   GL1  683   1.541   5.286   9.316 -0.1692 -0.0380 -0.1374
   46POPC   GL2  684   1.218   5.194   9.456 -0.2476 -0.3345 -0.1237
   46POPC   C1A  685   1.514   5.553   9.618 -0.3089  0.1211  0.0517
   46POPC   D2A  686   1.377   5.882   9.889 -0.0244  0.1304  0.1570
   46POPC   C3A  687   1.343   6.372   9.964 -0.2092 -0.2411  0.4485
   46POPC   C4A  688   1.158   6.654  10.224  0.0754  0.0254  0.1144
   46POPC   C1B  689   1.370   5.137   9.881 -0.0039  0.2510  0.1601
   46POPC   C2B  690   1.442   5.205  10.290 -0.1940  0.0849  0.1174
   46POPC   C3B  691   1.614   4.873  10.710  0.0277  0.0183  0.0066
   46POPC   C4B  692   1.811   4.518  10.770 -0.0100  0.2453 -0.0685
   47POPC   NC3  693   8.684   0.240  12.926 -0.0950  0.0173 -0.0216
   47POPC   PO4  694   8.738  -0.145  12.533 -0.4627  0.1492 -0.0951
   47POPC   GL1  695   8.463  -0.068  12.179 -0.0169 -0.0306 -0.0218
   47POPC   GL2  696   8.230   0.161  12.112  0.0710 -0.5075 -0.1289
   47POPC   C1A  697   8.462  -0.235  11.772 -0.1042 -0.2626 -0.0328
   47POPC   D2A  698   8.384  -0.207  11.402  0.0690  0.0333  0.2768
   47POPC   C3A  699   7.977  -0.275  11.239  0.0466  0.2076 -0.0536
   47POPC   C4A  700   7.686  -0.104  11.061 -0.2766 -0.3766  0.1601
   47POPC   C1B  701   8.395   0.360  11.807  0.2119  0.0590 -0.0979
   47POPC   C2B  702   8.327   0.554  11.373  0.0543  0.5905  0.0214
   47POPC   C3B  703   8.409   0.368  11.019 -0.0928  0.1206  0.0425
   47POPC   C4B  704   8.513  -0.039  10.849  0.1524 -0.1316  0.0888
   48POPC   NC3  705  11.860   7.634  13.183  0.1193  0.2214  0.1312
   48POPC   PO4  706  11.933   7.758  12.879  0.3921  0.0461  0.0030
   48POPC   GL1  707  11.763   7.817  12.507  0.0288  0.3884  0.0266
   48POPC   GL2  708  11.466   7.611  12.355  0.2519 -0.2063  0.1039
   48POPC   C1A  709  11.562   8.107  12.221  0.0933  0.0912 -0.0378
   48POPC   D2A  710  11.219   8.392  12.166  0.1371 -0.0597 -0.0523
   48POPC   C3A  711  11.160   8.829  12.174  0.4710 -0.0833 -0.1258
   48POPC   C4A  712  11.413   9.064  12.247  0.1546 -0.1522 -0.0161
   48POPC   C1B  713  11.742   7.600  12.062  0.0711  0.0542 -0.3112
   48POPC   C2B  714  11.919   7.522  11.725 -0.0488  0.1233  0.0868
   48POPC   C3B  715  11.915   7.648  11.412  0.2035 -0.3327  0.1481
   48POPC   C4B  716  11.703   7.568  11.095  0.0132  0.0789  0.0294
   49POPC   NC3  717   4.992   0.851  12.487  0.1262  0.0539 -0.2422
   49POPC   PO4  718   5.233   1.302  12.603 -0.1205 -0.1267 -0.0802
   49POPC   GL1  719   5.093   1.208  12.204 -0.1169  0.1287  0.0992
   49POPC   GL2  720   5.228   1.043  11.951  0.1144 -0.1338  0.2033
   49POPC   C1A  721   4.968   1.462  11.775  0.1206 -0.3954  0.0964
   49POPC   D2A  722   4.974   1.478  11.289 -0.1662 -0.0428  0.0240
   49POPC   C3A  723   5.250   1.196  11.069 -0.0922  0.2388 -0.0764
   49POPC   C4A  724   5.581   0.891  11.077  0.0619 -0.2168 -0.1796
   49POPC   C1B  725   4.959   0.914  11.683 -0.0202 -0.0770  0.1109
   49POPC   C2B  726   4.879   0.942  11.194 -0.0463 -0.0240  0.0077
   49POPC   C3B  727   4.662   1.297  10.850  0.1268  0.2224  0.0656
   49POPC   C4B  728   4.570   1.655  11.064  0.2933 -0.2977  0.0737
   50POPC   NC3  729  10.951   7.649  13.019 -0.3601 -0.2696 -0.0044
   50POPC   PO4  730  11.182   8.145  12.930  0.1382  0.1008  0.1329
   50POPC   GL1  731  11.106   7.964  12.489  0.1940 -0.0189  0.0795
   50POPC   GL2  732  10.945   7.666  12.475  0.1353  0.1874  0.1486
   50POPC   C1A  733  11.177   7.818  12.007  0.2891  0.0017  0.1170
   50POPC   D2A  734  11.470   7.799  11.708  0.1359  0.0487 -0.1678
   50POPC   C3A  735  11.512   7.968  11.272 -0.1244  0.4105 -0.0626
   50POPC   C4A  736  11.541   7.931  10.783 -0.0742  0.0003 -0.3373
   50POPC   C1B  737  10.685   7.528  12.059 -0.0598 -0.3182  0.0113
   50POPC   C2B  738  10.849   7.620  11.707 -0.0148 -0.1814  0.2164
   50POPC   C3B  739  11.003   7.832  11.239  0.1010 -0.1419 -0.1097
   50POPC   C4B  740  11.050   7.963  10.874  0.0031  0.4197  0.0650
   51POPC   NC3  741   0.027   6.076   8.554  0.0064  0.0490 -0.1486
   51POPC   PO4  742  -0.021   6.161   9.002  0.2285  0.0639  0.1048
   51POPC   GL1  743   0.090   5.925   9.288  0.1963 -0.0361 -0.1675
   51POPC   GL2  744   0.095   5.556   9.310 -0.0005  0.1766  0.1168
   51POPC   C1A  745  -0.128   5.869   9.690 -0.2430  0.3204  0.1880
   51POPC   D2A  746  -0.211   5.938  10.148 -0.0518 -0.2169  0.0925
   51POPC   C3A  747  -0.535   6.114  10.447  0.2390 -0.1051  0.0788
   51POPC   C4A  748  -0.919   6.441  10.371  0.1187  0.0623 -0.0294
   51POPC   C1B  749   0.227   5.210   9.477  0.2048  0.0185  0.1360
   51POPC   C2B  750   0.175   4.900   9.782 -0.0652 -0.1238 -0.0098
   51POPC   C3B  751  -0.099   4.965  10.206  0.0022  0.3772 -0.0928
   51POPC   C4B  752  -0.534   5.091  10.172  0.1843 -0.2743  0.1582
   52POPC   NC3  753   2.807   9.326  13.083  0.3213  0.0712 -0.1416
   52POPC   PO4  754   2.757   9.033  12.724 -0.1267  0.1757 -0.0015
   52POPC   GL1  755   2.964   8.899  12.320  0.1159 -0.4050 -0.0382
   52POPC   GL2  756   2.632   8.868  12.195 -0.0118  0.2940 -0.1403
   52POPC   C1A  757   3.136   8.723  11.862 -0.1041  0.1160 -0.0717
   52POPC   D2A  758   3.351   8.341  11.657  0.1207  0.1645  0.1212
   52POPC   C3A  759   3.287   8.054  11.372  0.2055 -0.0274 -0.0149
   52POPC   C4A  760   2.990   8.025  11.204  0.0491 -0.2227  0.0950
   52POPC   C1B  761   2.593   9.108  11.925 -0.0497  0.1996  0.1969
   52POPC   C2B  762   2.512   9.479  11.761 -0.1556  0.0706 -0.1557
   52POPC   C3B  763   2.370   9.704  11.418  0.0688 -0.0938 -0.2950
   52POPC   C4B  764   2.430  10.168  11.238 -0.1194  0.0997  0.0044
   53POPC   NC3  765   3.446   3.827  13.454  0.1069  0.1967 -0.1746
   53POPC   PO4  766   3.506   3.667  13.117  0.2936 -0.0088 -0.0707
   53POPC   GL1  767   3.644   3.559  12.682 -0.0587 -0.0691  0.2992
   53POPC   GL2  768   3.513   3.295  12.580 -0.5950 -0.0794  0.0236
   53POPC   C1A  769   3.573   3.660  12.209 -0.1371  0.1063  0.1261
   53POPC   D2A  770   3.752   3.741  11.887  0.1003  0.0419  0.0412
   53POPC   C3A  771   3.924   3.524  11.512 -0.1604 -0.2028  0.1112
   53POPC   C4A  772   3.865   3.416  11.075  0.1048 -0.0554 -0.3522
   53POPC   C1B  773   3.233   3.261  12.150  0.0091 -0.0462  0.0995
   53POPC   C2B  774   3.154   3.159  11.708 -0.1219  0.0183  0.1238
   53POPC   C3B  775   3.018   3.141  11.269 -0.1320 -0.2030  0.1395
   53POPC   C4B  776   2.825   3.041  10.840 -0.1237  0.4454  0.1435
   54POPC   NC3  777   1.433   2.360  12.990 -0.2844 -0.3160  0.4456
   54POPC   PO4  778   1.260   2.775  12.822 -0.0821 -0.2442  0.3888
   54POPC   GL1  779   1.577   2.681  12.374  0.2243 -0.1460 -0.0938
   54POPC   GL2  780   1.688   2.965  12.213 -0.1532 -0.0632  0.2728
   54POPC   C1A  781   1.809   2.359  12.240 -0.2987  0.0439  0.3394
   54POPC   D2A  782   2.158   2.514  12.051  0.0443  0.1877 -0.2123
   54POPC   C3A  783   2.519   2.206  11.973  0.1072 -0.1790 -0.2960
   54POPC   C4A  784   2.909   2.002  11.839 -0.3030 -0.1394  0.2954
   54POPC   C1B  785   1.734   2.712  11.892  0.0557 -0.0201  0.0069
   54POPC   C2B  786   1.762   2.420  11.656 -0.0860  0.1127 -0.1219
   54POPC   C3B  787   1.563   2.102  11.532 -0.2624 -0.0213  0.1295
   54POPC   C4B  788   1.553   1.761  11.277 -0.0303  0.0269  0.0005
   55POPC   NC3  789   0.360  11.622  12.899  0.2077  0.0136 -0.1176
   55POPC   PO4  790   0.593  12.025  12.642  0.0091 -0.2449 -0.1160
   55POPC   GL1  791   0.463  12.335  12.295  0.3577  0.1200  0.1657
   55POPC   GL2  792   0.872  12.273  12.143  0.1040  0.1321 -0.0451
   55POPC   C1A  793   0.537  12.677  11.977  0.1799 -0.0731 -0.1771
   55POPC   D2A  794   0.648  13.067  11.626  0.3631 -0.0001  0.0461
   55POPC   C3A  795   0.850  12.919  11.226 -0.0756  0.1604  0.2000
   55POPC   C4A  796   0.889  13.176  10.858  0.0740  0.0106  0.2109
   55POPC   C1B  797   0.853  12.271  11.769 -0.0215 -0.0432 -0.1156
   55POPC   C2B  798   0.594  12.533  11.464  0.0173  0.1008  0.3467
   55POPC   C3B  799   0.362  12.474  11.036  0.0786  0.0097 -0.2220
   55POPC   C4B  800   0.469  12.530  10.554  0.0409 -0.2217  0.2866
   56POPC   NC3  801   8.471   2.495  12.967  0.3289 -0.1725  0.1622
   56POPC   PO4  802   8.667   2.230  12.664  0.1304 -0.0722  0.3341
   56POPC   GL1  803   8.300   1.984  12.486 -0.0799  0.1960 -0.1969
   56POPC   GL2  804   8.051   2.219  12.714 -0.0211 -0.1152  0.0137
   56POPC   C1A  805   8.138   1.758  12.107  0.0213 -0.2632  0.1038
   56POPC   D2A  806   7.897   1.489  11.834  0.0049  0.0638 -0.2986
   56POPC   C3A  807   7.711   1.623  11.562  0.0316 -0.2001  0.0940
   56POPC   C4A  808   7.702   1.897  11.252 -0.0821  0.3948  0.6128
   56POPC   C1B  809   7.971   2.300  12.242  0.0237 -0.1354 -0.2343
   56POPC   C2B  810   7.977   2.406  11.749  0.0125 -0.1885 -0.1314
   56POPC   C3B  811   8.102   1.954  11.561 -0.0540  0.1566  0.1748
   56POPC   C4B  812   8.199   1.528  11.447 -0.2489 -0.0501  0.0385
   57POPC   NC3  813   2.640   0.801  12.865 -0.2020  0.2453  0.0210
   57POPC   PO4  814   2.287   1.070  12.860  0.0233  0.0950 -0.1030
   57POPC   GL1  815   2.177   1.293  12.495  0.0393 -0.2511  0.1025
   57POPC   GL2  816   2.370   1.133  12.292  0.1784 -0.2024  0.0745
   57POPC   C1A  817   1.866   1.435  12.128  0.2104  0.0612  0.1539
   57POPC   D2A  818   1.760   1.555  11.737  0.1137 -0.1916  0.2042
   57POPC   C3A  819   2.021   1.890  11.525  0.3462  0.0256  0.3091
   57POPC   C4A  820   2.058   2.270  11.229  0.2839 -0.3000  0.0941
   57POPC   C1B  821   2.296   1.329  11.903  0.2124  0.2111 -0.0317
   57POPC   C2B  822   2.236   1.149  11.481 -0.1452  0.4001 -0.3052
   57POPC   C3B  823   2.158   0.841  11.337 -0.2225 -0.2024  0.1027
   57POPC   C4B  824   2.121   0.459  11.069  0.1340  0.2130  0.0133
   58POPC   NC3  825   5.944   5.537  12.277 -0.0450  0.0823 -0.1964
   58POPC   PO4  826   6.128   5.045  12.151 -0.1272  0.1245 -0.2032
   58POPC   GL1  827   6.140   5.093  11.757 -0.0215  0.2163 -0.1283
   58POPC   GL2  828   5.981   4.919  11.705  0.1081  0.3589  0.0568
   58POPC   C1A  829   6.402   5.034  11.427 -0.3380  0.0305  0.1453
   58POPC   D2A  830   6.566   4.861  11.112 -0.1984  0.1030  0.0188
   58POPC   C3A  831   6.637   4.423  11.298 -0.0953  0.2185  0.1364
   58POPC   C4A  832   6.411   4.093  11.531 -0.1637  0.3392 -0.1835
   58POPC   C1B  833   5.642   4.659  11.553  0.1403 -0.1657 -0.2714
   58POPC   C2B  834   5.292   4.786  11.204  0.0501  0.0654  0.1752
   58POPC   C3B  835   5.298   4.479  10.895 -0.2197  0.0943 -0.0363
   58POPC   C4B  836   5.336   3.992  10.869 -0.0709 -0.1658  0.3189
   59POPC   NC3  837   9.405  11.364  12.804  0.3322  0.0821 -0.3288
   59POPC   PO4  838   9.730  11.497  12.926  0.0696 -0.1532  0.1394
   59POPC   GL1  839   9.718  11.512  12.479 -0.0342 -0.0099  0.1069
   59POPC   GL2  840   9.932  11.733  12.465 -0.0316  0.0327 -0.1083
   59POPC   C1A  841   9.502  11.615  12.049 -0.1420 -0.0777  0.1966
   59POPC   D2A  842   9.108  11.533  11.984  0.1176  0.2902 -0.1163
   59POPC   C3A  843   8.820  11.246  11.876  0.2415  0.3032 -0.2523
   59POPC   C4A  844   8.395  11.233  11.731  0.3635  0.2563 -0.2299
   59POPC   C1B  845   9.978  11.804  12.015  0.0783  0.0146 -0.0559
   59POPC   C2B  846   9.929  11.800  11.580 -0.1873 -0.2924 -0.0365
   59POPC   C3B  847   9.995  11.981  11.271  0.1865  0.1997  0.0717
   59POPC   C4B  848  10.084  11.772  10.886  0.0082 -0.3901  0.1467
   60POPC   NC3  849  10.230   3.872  12.948  0.1520 -0.0677  0.1053
   60POPC   PO4  850   9.863   4.040  12.770  0.1390 -0.2998  0.1469
   60POPC   GL1  851   9.841   3.948  12.328 -0.1575  0.2253 -0.2601
   60POPC   GL2  852   9.657   3.713  12.364  0.0465 -0.1532  0.3334
   60POPC   C1A  853   9.749   4.057  11.868 -0.0899 -0.2349  0.3551
   60POPC   D2A  854   9.454   3.950  11.576  0.1712  0.0544 -0.0536
   60POPC   C3A  855   9.034   3.789  11.606 -0.2944 -0.5471  0.0754
   60POPC   C4A  856   8.741   3.658  11.840  0.2849  0.1852  0.1853
   60POPC   C1B  857   9.460   3.491  11.950  0.0543  0.0588 -0.0057
   60POPC   C2B  858   9.516   3.443  11.458 -0.3044  0.0685 -0.1843
   60POPC   C3B  859   9.354   3.718  11.164 -0.1254 -0.5698 -0.0322
   60POPC   C4B  860   9.102   3.908  10.990 -0.0916 -0.1735 -0.3348
   61POPC   NC3  861   0.547  10.747  13.310 -0.1760  0.1922 -0.4740
   61POPC   PO4  862   0.524  10.714  12.838 -0.1550  0.0879 -0.1962
   61POPC   GL1  863   0.542  10.852  12.454  0.1296 -0.1498  0.0417
   61POPC   GL2  864   0.461  10.647  12.362  0.1462 -0.1998  0.1275
   61POPC   C1A  865   0.356  11.242  12.257 -0.3059 -0.3588 -0.1996
   61POPC   D2A  866   0.247  11.640  12.054 -0.1432 -0.1597  0.0188
   61POPC   C3A  867   0.597  11.874  11.992 -0.0019 -0.2392 -0.1547
   61POPC   C4A  868   0.911  11.774  11.644 -0.0288 -0.1972  0.1720
   61POPC   C1B  869   0.569  10.879  12.005 -0.0416 -0.1850  0.2149
   61POPC   C2B  870   0.855  10.590  11.771  0.2662 -0.0050  0.1161
   61POPC   C3B  871   1.149  10.674  11.595 -0.0396 -0.0470 -0.0976
   61POPC   C4B  872   1.632  10.559  11.542 -0.0084  0.0191  0.0431
   62POPC   NC3  873   5.590  11.546  12.916  0.0617  0.0245  0.1136
   62POPC   PO4  874   5.357  11.749  12.561 -0.0991  0.3008 -0.1501
   62POPC   GL1  875   5.253  11.465  12.400  0.4200  0.0830 -0.0964
   62POPC   GL2  876   5.342  11.172  12.528 -0.0025 -0.0210  0.0426
   62POPC   C1A  877   5.200  11.403  11.999 -0.0073 -0.2368 -0.0416
   62POPC   D2A  878   5.264  11.330  11.533 -0.2718 -0.2571  0.1268
   62POPC   C3A  879   5.661  10.925  11.379  0.2072  0.2899 -0.1915
   62POPC   C4A  880   5.890  10.927  10.981 -0.1190  0.1209  0.1145
   62POPC   C1B  881   5.728  10.846  12.347  0.2368  0.1020 -0.0521
   62POPC   C2B  882   5.972  10.510  12.349 -0.1340 -0.0881 -0.2864
   62POPC   C3B  883   6.202  10.290  12.040  0.2089 -0.5558  0.2201
   62POPC   C4B  884   6.230  10.369  11.619  0.0679  0.1146 -0.2113
   63POPC   NC3  885   0.322   4.923  12.792  0.0037 -0.1548  0.2006
   63POPC   PO4  886  -0.040   5.288  12.713 -0.2324 -0.0771  0.1397
   63POPC   GL1  887   0.105   5.316  12.247 -0.0550 -0.2710 -0.0981
   63POPC   GL2  888   0.045   5.074  12.050  0.0772 -0.0890 -0.0261
   63POPC   C1A  889   0.262   5.684  11.855 -0.2466  0.0434 -0.4571
   63POPC   D2A  890   0.131   6.157  11.784  0.0457  0.0661  0.1779
   63POPC   C3A  891   0.029   5.947  11.354  0.0048 -0.1337 -0.0124
   63POPC   C4A  892  -0.312   5.797  11.158 -0.0867 -0.1764  0.3406
   63POPC   C1B  893   0.090   4.819  11.708  0.1594 -0.1460  0.3057
   63POPC   C2B  894   0.229   4.801  11.291  0.2058  0.0820 -0.1765
   63POPC   C3B  895   0.030   4.841  10.892  0.0584 -0.2323  0.0548
   63POPC   C4B  896  -0.354   5.010  10.730  0.0007 -0.1984  0.1077
   64POPC   NC3  897   2.276  13.064  12.921  0.1692  0.1733 -0.1147
   64POPC   PO4  898   1.984  13.087  12.710 -0.0177  0.0704  0.0951
   64POPC   GL1  899   2.285  13.017  12.343  0.1684  0.1421  0.1339
   64POPC   GL2  900   2.322  12.749  12.131  0.1898  0.0462 -0.0343
   64POPC   C1A  901   2.699  13.047  11.977 -0.0965 -0.2029 -0.1248
   64POPC   D2A  902   3.155  13.166  11.944 -0.0634  0.0320 -0.2592
   64POPC   C3A  903   3.304  13.292  11.494  0.1553 -0.0551  0.2142
   64POPC   C4A  904   3.472  13.050  11.174 -0.0750 -0.1877 -0.1378
   64POPC   C1B  905   2.335  12.944  11.698 -0.0745 -0.0064 -0.1598
   64POPC   C2B  906   2.327  13.349  11.461 -0.2373 -0.1351 -0.0429
   64POPC   C3B  907   2.673  13.491  11.232  0.1200 -0.2153 -0.0304
   64POPC   C4B  908   2.807  13.754  11.059  0.0073 -0.0712  0.1042
   65POPC   NC3  909   4.802  10.357  12.810  0.1254 -0.1148 -0.1280
   65POPC   PO4  910   4.937  10.780  12.805 -0.1257 -0.3333  0.0957
   65POPC   GL1  911   4.865  10.831  12.470  0.1848 -0.1601  0.1348
   65POPC   GL2  912   4.866  10.490  12.361  0.2357 -0.0687  0.2485
   65POPC   C1A  913   4.881  11.055  12.096  0.1172 -0.1063 -0.3281
   65POPC   D2A  914   4.836  11.153  11.649 -0.2136  0.0214  0.1273
   65POPC   C3A  915   4.818  11.613  11.476  0.0689 -0.2373 -0.5565
   65POPC   C4A  916   4.800  12.110  11.578  0.1025 -0.3519  0.4264
   65POPC   C1B  917   4.522  10.321  12.147 -0.0121 -0.0832  0.0164
   65POPC   C2B  918   4.358  10.345  11.700  0.0365  0.0950 -0.0416
   65POPC   C3B  919   4.365  10.480  11.285 -0.2586  0.0758 -0.0545
   65POPC   C4B  920   4.223  10.777  11.081  0.3927  0.0574 -0.1052
   66POPC   NC3  921   8.001  10.499  13.149 -0.0433 -0.2273  0.1416
   66POPC   PO4  922   7.765  10.660  12.848 -0.0541 -0.0771  0.2141
   66POPC   GL1  923   7.782  10.635  12.485  0.0932 -0.0099  0.0056
   66POPC   GL2  924   7.799  10.325  12.327  0.0283  0.2496 -0.1529
   66POPC   C1A  925   7.659  10.947  12.170 -0.2571 -0.3278  0.2253
   66POPC   D2A  926   7.729  11.351  11.880 -0.0483  0.2017  0.2545
   66POPC   C3A  927   7.963  11.140  11.490  0.2957  0.0280  0.1460
   66POPC   C4A  928   8.288  11.237  11.133 -0.2270  0.3095  0.1911
   66POPC   C1B  929   7.576  10.322  11.957  0.0651 -0.0417  0.1535
   66POPC   C2B  930   7.625  10.248  11.546 -0.0679 -0.0595  0.0750
   66POPC   C3B  931   7.417   9.929  11.391  0.4580 -0.2288 -0.0425
   66POPC   C4B  932   7.292   9.517  11.484 -0.2248 -0.2941  0.2774
   67POPC   NC3  933  12.574   5.970   9.096  0.2336 -0.2874 -0.0232
   67POPC   PO4  934  12.196   5.602   8.977  0.0537 -0.2360 -0.3441
   67POPC   GL1  935  12.109   5.549   9.424  0.0359 -0.0706  0.1631
   67POPC   GL2  936  12.067   5.266   9.462  0.1140 -0.3587 -0.0736
   67POPC   C1A  937  11.932   5.751   9.858  0.0411  0.1692  0.1709
   67POPC   D2A  938  12.056   5.888  10.246  0.2956 -0.4153  0.1214
   67POPC   C3A  939  11.667   6.000  10.289 -0.1838 -0.0007 -0.1373
   67POPC   C4A  940  11.424   6.435  10.135  0.0245  0.1320  0.0550
   67POPC   C1B  941  12.000   5.141   9.819  0.3722  0.0716  0.1411
   67POPC   C2B  942  11.950   5.279  10.186 -0.1494  0.0867 -0.0892
   67POPC   C3B  943  11.837   5.467  10.542  0.2834 -0.0530  0.0558
   67POPC   C4B  944  11.426   5.229  10.695  0.1518 -0.1027  0.1020
   68POPC   NC3  945   4.873   3.481  12.685 -0.0962  0.0433  0.0765
   68POPC   PO4  946   5.050   3.939  12.533  0.0408 -0.0174  0.0501
   68POPC   GL1  947   4.913   4.100  12.089 -0.4783  0.4357  0.1504
   68POPC   GL2  948   5.019   4.456  11.880  0.1472  0.1182 -0.3066
   68POPC   C1A  949   4.669   4.238  11.653 -0.0627 -0.1127 -0.2569
   68POPC   D2A  950   4.235   4.475  11.674 -0.1680  0.2450 -0.0475
   68POPC   C3A  951   3.903   4.197  11.557 -0.4526 -0.0131 -0.0728
   68POPC   C4A  952   3.666   3.929  11.352  0.2835  0.1431 -0.1936
   68POPC   C1B  953   4.762   4.709  11.511 -0.0564  0.0382  0.0037
   68POPC   C2B  954   4.491   4.407  11.254 -0.1090 -0.1624 -0.2238
   68POPC   C3B  955   4.385   4.082  10.969 -0.0615 -0.4387 -0.0975
   68POPC   C4B  956   4.160   3.778  11.077  0.0580 -0.2439  0.4993
   69POPC   NC3  957   9.290  12.090  13.333 -0.2477  0.0476  0.0623
   69POPC   PO4  958   9.325  11.846  12.897  0.0368 -0.0772  0.1199
   69POPC   GL1  959   9.170  11.843  12.409  0.1609  0.0124 -0.3255
   69POPC   GL2  960   8.840  11.914  12.479  0.1364 -0.0609  0.2076
   69POPC   C1A  961   9.025  12.239  12.092  0.2572  0.0616 -0.2923
   69POPC   D2A  962   8.942  12.673  12.007  0.1108  0.3343 -0.3207
   69POPC   C3A  963   8.892  12.757  11.478  0.0933  0.0388 -0.0339
   69POPC   C4A  964   8.858  12.501  11.153 -0.0041 -0.4483 -0.3043
   69POPC   C1B  965   8.644  11.864  12.068 -0.1024 -0.2020 -0.0641
   69POPC   C2B  966   8.674  11.665  11.699  0.3135 -0.0063 -0.1908
   69POPC   C3B  967   9.017  11.550  11.481 -0.0818  0.0703 -0.2353
   69POPC   C4B  968   9.129  11.267  11.165 -0.2952  0.1658 -0.2357
   70POPC   NC3  969   8.023  11.644  12.876 -0.0577 -0.1700  0.0148
   70POPC   PO4  970   8.010  12.095  12.601  0.0138  0.1439 -0.3573
   70POPC   GL1  971   7.834  12.006  12.208  0.3788 -0.0532  0.1364
   70POPC   GL2  972   7.549  11.982  12.221 -0.1145  0.1102  0.2270
   70POPC   C1A  973   8.027  12.147  11.839 -0.0136  0.3451  0.1084
   70POPC   D2A  974   8.210  12.249  11.417 -0.1011 -0.1073  0.1435
   70POPC   C3A  975   7.978  12.310  11.081 -0.0040 -0.0252 -0.2445
   70POPC   C4A  976   7.713  12.433  10.921 -0.1050 -0.0365 -0.2249
   70POPC   C1B  977   7.321  12.144  11.926 -0.1679  0.2695  0.0490
   70POPC   C2B  978   7.108  12.312  11.693  0.3513 -0.0535  0.0880
   70POPC   C3B  979   7.027  12.718  11.539  0.1058  0.0279  0.2406
   70POPC   C4B  980   6.812  12.928  11.327 -0.2624 -0.0390  0.0094
   71POPC   NC3  981   1.525   7.098  12.753  0.0618 -0.0023  0.1812
   71POPC   PO4  982   1.339   7.351  12.496 -0.0344  0.1369  0.1734
   71POPC   GL1  983   1.239   7.152  12.151  0.1415  0.2947 -0.3766
   71POPC   GL2  984   1.369   7.237  11.967  0.0742 -0.1085 -0.1059
   71POPC   C1A  985   0.970   6.935  11.767 -0.0298 -0.0460 -0.0194
   71POPC   D2A  986   0.959   6.566  11.612  0.2184  0.0933 -0.1634
   71POPC   C3A  987   0.935   6.588  11.199  0.1429 -0.1013  0.3312
   71POPC   C4A  988   1.070   6.374  10.834 -0.2005 -0.1315 -0.0556
   71POPC   C1B  989   1.387   7.116  11.505 -0.1584  0.2161 -0.3045
   71POPC   C2B  990   1.466   7.308  11.149 -0.2552 -0.0007  0.0409
   71POPC   C3B  991   1.397   7.267  10.700 -0.0651 -0.1247 -0.3009
   71POPC   C4B  992   1.207   7.099  10.350  0.1335 -0.3604 -0.0977
   72POPC   NC3  993   0.176   9.472   8.866  0.0728  0.1057 -0.2550
   72POPC   PO4  994   0.087   9.957   9.160  0.2446  0.2112  0.3726
   72POPC   GL1  995   0.092  10.013   9.588 -0.0972  0.3577 -0.0997
   72POPC   GL2  996   0.508  10.039   9.558 -0.0974 -0.0184 -0.0861
   72POPC   C1A  997   0.158  10.049  10.026 -0.3482 -0.0208  0.2162
   72POPC   D2A  998   0.014   9.925  10.418 -0.3764  0.1130 -0.2195
   72POPC   C3A  999   0.136   9.858  10.873 -0.1588  0.2100 -0.2996
   72POPC   C4A 1000   0.501   9.816  11.208  0.1855 -0.0812  0.0289
   72POPC   C1B 1001   0.472   9.757   9.829 -0.1017 -0.3281 -0.0073
   72POPC   C2B 1002   0.332   9.563  10.182  0.0422 -0.1777 -0.3269
   72POPC   C3B 1003   0.119   9.405  10.497 -0.3194 -0.3889 -0.2549
   72POPC   C4B 1004   0.133   9.314  10.850  0.2682 -0.4408  0.0549
   73POPC   NC3 1005  13.032   2.816  12.512  0.0176  0.2283  0.0707
   73POPC   PO4 1006  12.718   2.431  12.441 -0.0984  0.3530  0.0988
   73POPC   GL1 1007  12.642   2.277  12.032  0.1423 -0.1403  0.0869
   73POPC   GL2 1008  12.428   2.079  11.845 -0.1828  0.0830 -0.1834
   73POPC   C1A 1009  12.710   2.666  11.707  0.0752  0.0322  0.0891
   73POPC   D2A 1010  12.910   2.896  11.539 -0.0725 -0.1112 -0.2214
   73POPC   C3A 1011  13.291   2.877  11.247  0.2260  0.0380  0.1332
   73POPC   C4A 1012  13.822   2.826  11.184  0.0516  0.0540 -0.0956
   73POPC   C1B 1013  12.235   1.987  11.356 -0.0111  0.3868  0.1103
   73POPC   C2B 1014  12.537   1.863  11.027 -0.0454  0.2162 -0.2502
   73POPC   C3B 1015  12.807   2.182  10.808  0.0030  0.0800 -0.3323
   73POPC   C4B 1016  13.179   2.441  10.597  0.3321  0.1006 -0.1743
   74POPC   NC3 1017   4.051   5.523  12.886 -0.0095  0.1526 -0.1064
   74POPC   PO4 1018   3.973   5.755  12.398 -0.0315  0.0433 -0.0067
   74POPC   GL1 1019   3.919   5.912  12.028 -0.0232  0.1476 -0.3470
   74POPC   GL2 1020   4.193   6.052  12.010  0.3277  0.2722 -0.1309
   74POPC   C1A 1021   3.645   6.079  11.682  0.1888 -0.2146  0.2632
   74POPC   D2A 1022   3.486   6.258  11.199  0.3044  0.1164  0.3210
   74POPC   C3A 1023   3.502   5.925  10.847 -0.2223  0.1623  0.0123
   74POPC   C4A 1024   3.238   5.699  10.886  0.4517  0.3387  0.0701
   74POPC   C1B 1025   4.127   6.279  11.740 -0.4558 -0.2513  0.3500
   74POPC   C2B 1026   4.396   6.343  11.402 -0.4411  0.0980  0.0739
   74POPC   C3B 1027   4.533   6.730  11.237  0.0738  0.0801  0.2758
   74POPC   C4B 1028   4.550   7.220  11.245 -0.1633 -0.2472  0.0749
   75POPC   NC3 1029  11.205   2.891  13.131 -0.0846 -0.2325 -0.1439
   75POPC   PO4 1030  10.849   2.928  12.808  0.1455 -0.0195  0.2297
   75POPC   GL1 1031  10.775   2.809  12.332 -0.0713 -0.2510  0.2230
   75POPC   GL2 1032  11.048   2.755  12.232  0.0998 -0.1919  0.0048
   75POPC   C1A 1033  10.739   3.062  11.883  0.0015 -0.1318  0.1767
   75POPC   D2A 1034  10.832   3.020  11.453  0.0960  0.2552  0.1731
   75POPC   C3A 1035  10.776   2.600  11.305 -0.1247  0.0116  0.1979
   75POPC   C4A 1036  10.494   2.358  11.049 -0.2981 -0.0361  0.0593
   75POPC   C1B 1037  10.976   2.630  11.851  0.1473 -0.1325 -0.1612
   75POPC   C2B 1038  11.195   2.569  11.463  0.1063 -0.1013 -0.1122
   75POPC   C3B 1039  11.612   2.494  11.160 -0.1670  0.0370  0.0308
   75POPC   C4B 1040  12.011   2.273  11.001  0.0589 -0.1858  0.4319
   76POPC   NC3 1041   7.748   9.812   9.158 -0.0082  0.1476  0.0289
   76POPC   PO4 1042   8.111   9.559   9.242 -0.2227 -0.1660  0.1040
   76POPC   GL1 1043   8.094   9.909   9.484 -0.1125 -0.2874  0.0082
   76POPC   GL2 1044   8.222  10.222   9.443 -0.0630 -0.2571  0.2511
   76POPC   C1A 1045   8.308   9.934   9.879  0.3149  0.3305  0.1301
   76POPC   D2A 1046   8.573   9.872  10.201 -0.1255  0.1838  0.0807
   76POPC   C3A 1047   8.589   9.500  10.292 -0.1598  0.0325  0.1612
   76POPC   C4A 1048   8.688   9.157  10.471 -0.3759 -0.0202  0.0864
   76POPC   C1B 1049   8.538  10.388   9.745  0.1833 -0.2608 -0.1234
   76POPC   C2B 1050   8.493  10.458  10.212  0.6437 -0.0806  0.3229
   76POPC   C3B 1051   8.428  10.639  10.619 -0.0389  0.1397 -0.0151
   76POPC   C4B 1052   8.615  10.728  11.079  0.0398  0.1603  0.1919
   77POPC   NC3 1053   6.602  10.716  12.989  0.0643 -0.2407 -0.0085
   77POPC   PO4 1054   6.294  10.447  12.998 -0.2052  0.3417  0.0893
   77POPC   GL1 1055   6.641  10.425  12.596  0.0113  0.2912  0.1058
   77POPC   GL2 1056   6.678  10.605  12.336  0.2554 -0.0424  0.2455
   77POPC   C1A 1057   6.626  10.145  12.191 -0.0537 -0.1597 -0.1107
   77POPC   D2A 1058   6.670  10.100  11.775  0.2002 -0.0898 -0.0310
   77POPC   C3A 1059   6.864   9.722  11.599 -0.6692  0.1862  0.0418
   77POPC   C4A 1060   6.841   9.299  11.735  0.1664  0.2881  0.0678
   77POPC   C1B 1061   6.718  10.582  11.877  0.0634  0.2097  0.2940
   77POPC   C2B 1062   6.616  10.619  11.548  0.3473 -0.0451  0.3130
   77POPC   C3B 1063   6.890  10.832  11.315  0.1345  0.0422 -0.2307
   77POPC   C4B 1064   7.342  11.036  11.433  0.0726  0.2902 -0.0306
   78POPC   NC3 1065  10.422   0.995   9.028  0.3286 -0.2251 -0.0183
   78POPC   PO4 1066  10.461   1.045   9.394 -0.2693 -0.0961  0.1785
   78POPC   GL1 1067  10.439   1.479   9.641 -0.0912  0.0714  0.0832
   78POPC   GL2 1068  10.335   1.297   9.819 -0.0517 -0.3323 -0.3610
   78POPC   C1A 1069  10.289   1.811   9.808  0.0541  0.0660 -0.1503
   78POPC   D2A 1070  10.151   2.190   9.784  0.2193 -0.4000 -0.0420
   78POPC   C3A 1071  10.299   2.423  10.105  0.4494  0.1075  0.0304
   78POPC   C4A 1072  10.339   2.212  10.544 -0.0070  0.2173 -0.2726
   78POPC   C1B 1073  10.510   1.112  10.198  0.0369  0.1929 -0.1463
   78POPC   C2B 1074  10.498   1.311  10.639  0.1161 -0.0461 -0.2318
   78POPC   C3B 1075  10.167   1.434  11.050  0.0456 -0.1473  0.4165
   78POPC   C4B 1076  10.172   1.358  11.433  0.1852  0.1919 -0.2656
   79POPC   NC3 1077   7.538   0.505   8.634 -0.0008 -0.2905 -0.1772
   79POPC   PO4 1078   7.248   0.405   9.084 -0.0444 -0.1820 -0.0345
   79POPC   GL1 1079   7.392   0.412   9.544 -0.1761 -0.1990 -0.0907
   79POPC   GL2 1080   7.783   0.552   9.644 -0.4139  0.1854 -0.3266
   79POPC   C1A 1081   7.256   0.302   9.969 -0.0381  0.0618  0.0156
   79POPC   D2A 1082   6.922   0.495  10.216  0.1367 -0.3347  0.1498
   79POPC   C3A 1083   7.075   0.867  10.352 -0.0224 -0.1215  0.1967
   79POPC   C4A 1084   7.153   1.140  10.742  0.1275 -0.0209 -0.0841
   79POPC   C1B 1085   7.732   0.324  10.203  0.1266  0.0885  0.3193
   79POPC   C2B 1086   7.332   0.387  10.517 -0.0568 -0.0825 -0.1767
   79POPC   C3B 1087   6.922   0.183  10.602 -0.3037 -0.0525  0.2184
   79POPC   C4B 1088   6.505   0.316  10.381 -0.2498  0.2155 -0.0875
   80POPC   NC3 1089   0.222   0.145   9.208  0.0425 -0.0070  0.0819
   80POPC   PO4 1090   0.534  -0.111   9.309  0.2526  0.2579 -0.1795
   80POPC   GL1 1091   0.618  -0.174   9.728 -0.0519 -0.1838 -0.3045
   80POPC   GL2 1092   0.464  -0.560   9.897 -0.2215  0.0747 -0.1671
   80POPC   C1A 1093   0.844  -0.284  10.079  0.1428 -0.1754  0.1188
   80POPC   D2A 1094   1.118  -0.295  10.467 -0.2364 -0.0410  0.3528
   80POPC   C3A 1095   0.900  -0.371  10.777 -0.1027  0.0735 -0.1319
   80POPC   C4A 1096   0.466  -0.107  10.932  0.3423  0.1273  0.3240
   80POPC   C1B 1097   0.433  -0.961  10.171 -0.0188 -0.1741  0.0666
   80POPC   C2B 1098   0.478  -1.025  10.642 -0.2349  0.4185 -0.3005
   80POPC   C3B 1099   0.779  -0.862  10.907  0.5136  0.1539  0.0129
   80POPC   C4B 1100   1.087  -0.641  11.200  0.0520  0.1082  0.0368
   81POPC   NC3 1101   4.088   3.597  12.934 -0.1451  0.0450  0.1288
   81POPC   PO4 1102   4.379   3.683  12.604  0.2131 -0.2430 -0.0772
   81POPC   GL1 1103   4.621   3.651  12.232  0.0969  0.1762 -0.1166
   81POPC   GL2 1104   5.009   3.604  12.139  0.0314 -0.1239  0.1328
   81POPC   C1A 1105   4.589   3.572  11.799  0.0878  0.1537 -0.3444
   81POPC   D2A 1106   4.535   3.082  11.722  0.0019  0.0031 -0.1281
   81POPC   C3A 1107   4.374   2.964  11.304  0.1092  0.1644 -0.0185
   81POPC   C4A 1108   4.563   2.660  11.012  0.1176 -0.1496  0.3342
   81POPC   C1B 1109   4.784   3.212  12.159 -0.1198  0.2026  0.0843
   81POPC   C2B 1110   4.519   2.974  12.270 -0.0468 -0.2406 -0.2419
   81POPC   C3B 1111   4.198   2.649  12.235 -0.0221  0.1780 -0.0158
   81POPC   C4B 1112   3.799   2.557  12.422 -0.0664  0.0809 -0.0427
   82POPC   NC3 1113   7.310  10.329  12.665  0.2277 -0.0128  0.1618
   82POPC   PO4 1114   7.046  10.672  12.625 -0.0457  0.0958 -0.3450
   82POPC   GL1 1115   7.229  10.668  12.247 -0.0264  0.1797  0.3742
   82POPC   GL2 1116   7.070  10.401  12.154  0.0674  0.3066  0.0177
   82POPC   C1A 1117   7.228  10.789  11.893 -0.0719  0.1135  0.0832
   82POPC   D2A 1118   6.824  11.059  11.847 -0.1014  0.1131 -0.1538
   82POPC   C3A 1119   6.570  11.180  11.498  0.0737 -0.0549 -0.1792
   82POPC   C4A 1120   6.188  11.397  11.423  0.1950  0.2259  0.3245
   82POPC   C1B 1121   7.121  10.355  11.725 -0.0424  0.1979 -0.0554
   82POPC   C2B 1122   6.939  10.243  11.364  0.0767 -0.0362 -0.2325
   82POPC   C3B 1123   6.471  10.313  11.147 -0.0316 -0.3698  0.3300
   82POPC   C4B 1124   6.027  10.477  11.185  0.2763 -0.0749 -0.0852
   83POPC   NC3 1125  10.065   3.188  13.033  0.1791 -0.0920 -0.4544
   83POPC   PO4 1126   9.918   2.993  12.794 -0.1377 -0.2009 -0.1140
   83POPC   GL1 1127   9.907   2.948  12.284 -0.1850 -0.1023  0.4699
   83POPC   GL2 1128   9.871   3.174  11.989  0.0096  0.1226  0.0360
   83POPC   C1A 1129  10.255   2.842  12.028  0.2565  0.2181 -0.0327
   83POPC   D2A 1130  10.405   2.611  11.631 -0.2113  0.1317 -0.0502
   83POPC   C3A 1131  10.269   2.230  11.591  0.1502  0.1261 -0.1410
   83POPC   C4A 1132  10.160   1.786  11.742  0.0928 -0.1057  0.2219
   83POPC   C1B 1133   9.387   3.014  11.878  0.2089 -0.1324 -0.1947
   83POPC   C2B 1134   8.994   2.857  11.820  0.1683 -0.2830 -0.0568
   83POPC   C3B 1135   8.703   2.648  11.770  0.1598 -0.1415 -0.0445
   83POPC   C4B 1136   8.399   2.547  11.547 -0.1703  0.1774 -0.1046
   84POPC   NC3 1137   1.630   6.478  12.651  0.1485  0.0383  0.1788
   84POPC   PO4 1138   1.238   6.686  12.484  0.0492 -0.0602 -0.0782
   84POPC   GL1 1139   1.246   6.409  12.208 -0.1228 -0.2106 -0.4565
   84POPC   GL2 1140   1.220   6.048  12.270 -0.2621 -0.0022  0.0453
   84POPC   C1A 1141   1.332   6.255  11.706  0.0010  0.1577 -0.1702
   84POPC   D2A 1142   1.105   6.132  11.340  0.2921  0.4233 -0.1773
   84POPC   C3A 1143   0.891   5.814  11.058  0.1751 -0.0082  0.1587
   84POPC   C4A 1144   0.802   5.920  10.719 -0.1149 -0.0669  0.2524
   84POPC   C1B 1145   1.231   5.817  11.852 -0.2342  0.0529  0.0720
   84POPC   C2B 1146   1.111   5.647  11.485  0.1645  0.0606 -0.2156
   84POPC   C3B 1147   1.125   5.394  11.186  0.0919 -0.3239  0.2152
   84POPC   C4B 1148   1.193   5.275  10.736 -0.1269 -0.0505 -0.0385
   85POPC   NC3 1149  11.585   4.643  12.977  0.1662 -0.3283  0.0651
   85POPC   PO4 1150  11.570   4.887  12.638  0.0033  0.0315  0.0144
   85POPC   GL1 1151  11.943   4.964  12.297 -0.1778 -0.3444 -0.2081
   85POPC   GL2 1152  12.230   5.075  12.246  0.0113 -0.2510  0.0023
   85POPC   C1A 1153  12.054   4.875  11.803  0.1957 -0.1243  0.1487
   85POPC   D2A 1154  12.181   4.969  11.359  0.1868 -0.1314 -0.0472
   85POPC   C3A 1155  12.463   4.731  11.207 -0.2231 -0.1258  0.1635
   85POPC   C4A 1156  12.824   4.536  11.385  0.0874  0.1042 -0.1160
   85POPC   C1B 1157  12.211   5.345  11.923 -0.1315 -0.0161 -0.0249
   85POPC   C2B 1158  12.398   5.466  11.501 -0.2544 -0.0149  0.0110
   85POPC   C3B 1159  12.475   5.334  11.054 -0.1954 -0.1847  0.1987
   85POPC   C4B 1160  12.299   5.295  10.612  0.1745 -0.1462  0.1062
   86POPC   NC3 1161   0.491   3.042   8.960  0.0882  0.1235 -0.0231
   86POPC   PO4 1162   0.623   3.428   9.016  0.1636 -0.0101  0.2620
   86POPC   GL1 1163   0.425   3.486   9.441  0.2216  0.0805  0.3344
   86POPC   GL2 1164   0.255   3.212   9.557 -0.0915  0.0968 -0.3096
   86POPC   C1A 1165   0.569   3.437   9.894  0.0590 -0.1070 -0.1596
   86POPC   D2A 1166   0.493   3.358  10.321  0.2628  0.2218  0.3685
   86POPC   C3A 1167   0.360   3.097  10.529  0.3724 -0.3775 -0.1369
   86POPC   C4A 1168   0.025   2.950  10.795 -0.0855  0.1616  0.2172
   86POPC   C1B 1169   0.167   2.982   9.990 -0.0122 -0.2410 -0.1352
   86POPC   C2B 1170  -0.038   3.074  10.286  0.0580  0.0413 -0.2154
   86POPC   C3B 1171  -0.379   3.354  10.474 -0.2536  0.1529  0.0715
   86POPC   C4B 1172  -0.814   3.342  10.344 -0.3323  0.1768  0.0927
   87POPC   NC3 1173   5.368   4.999   9.111 -0.2881 -0.0691  0.1742
   87POPC   PO4 1174   5.225   5.332   9.410 -0.1779  0.1927 -0.1010
   87POPC   GL1 1175   5.231   5.463   9.842 -0.1828 -0.1194  0.2132
   87POPC   GL2 1176   4.944   5.454   9.856 -0.0813  0.0991  0.0384
   87POPC   C1A 1177   5.192   5.471  10.359 -0.2497 -0.1282 -0.0436
   87POPC   D2A 1178   5.039   5.618  10.739 -0.2049 -0.1615 -0.2165
   87POPC   C3A 1179   4.547   5.703  10.702 -0.0278  0.0316 -0.3446
   87POPC   C4A 1180   4.184   5.808  10.757  0.0638 -0.2337 -0.2504
   87POPC   C1B 1181   5.013   5.102  10.075  0.2677  0.0419 -0.1989
   87POPC   C2B 1182   5.100   4.698  10.083  0.1230 -0.3131  0.1096
   87POPC   C3B 1183   5.048   4.432   9.797  0.0930  0.0282  0.0653
   87POPC   C4B 1184   4.989   4.048   9.778 -0.4071  0.0735 -0.0416
   88POPC   NC3 1185   9.664   9.288   9.388 -0.1766 -0.1100 -0.0850
   88POPC   PO4 1186   9.373   9.257   9.092  0.0249 -0.2320 -0.0623
   88POPC   GL1 1187   9.128   8.936   9.535 -0.5006 -0.2258  0.1012
   88POPC   GL2 1188   8.777   8.961   9.779 -0.1107 -0.1515  0.1306
   88POPC   C1A 1189   8.920   8.521   9.852 -0.1086  0.0882  0.0287
   88POPC   D2A 1190   8.799   8.293  10.199 -0.1344 -0.1660 -0.0561
   88POPC   C3A 1191   8.951   8.347  10.580  0.4308 -0.3345 -0.1133
   88POPC   C4A 1192   8.908   8.514  11.013  0.1806  0.1149 -0.2271
   88POPC   C1B 1193   8.383   9.082  10.058  0.1278  0.1380 -0.0461
   88POPC   C2B 1194   8.213   9.036  10.518  0.2030 -0.3645 -0.1799
   88POPC   C3B 1195   7.914   9.074  10.900 -0.1827 -0.1372  0.2553
   88POPC   C4B 1196   7.799   9.443  11.288  0.1556 -0.0883 -0.2595
   89POPC   NC3 1197   8.443   3.546  12.923 -0.1155  0.1581 -0.3005
   89POPC   PO4 1198   8.098   3.327  12.812  0.1453  0.2833 -0.2819
   89POPC   GL1 1199   7.929   3.354  12.381 -0.1968 -0.0239 -0.0107
   89POPC   GL2 1200   8.243   3.365  12.210 -0.1614 -0.2956  0.3869
   89POPC   C1A 1201   7.749   3.280  11.967 -0.2041  0.0760  0.2026
   89POPC   D2A 1202   7.795   3.374  11.518 -0.1609  0.0187 -0.4385
   89POPC   C3A 1203   8.017   3.315  11.094 -0.0424 -0.0237  0.1416
   89POPC   C4A 1204   8.518   3.203  10.950 -0.1742  0.3670 -0.1699
   89POPC   C1B 1205   8.195   3.462  11.830 -0.1494 -0.1907  0.1772
   89POPC   C2B 1206   8.414   3.463  11.400 -0.1242  0.1978 -0.1163
   89POPC   C3B 1207   8.766   3.488  11.277 -0.0200 -0.2037 -0.1765
   89POPC   C4B 1208   9.100   3.263  11.025 -0.1812  0.3172  0.2096
   90POPC   NC3 1209  11.550   0.868  13.033 -0.0072 -0.0004  0.1928
   90POPC   PO4 1210  11.803   1.077  12.748 -0.1584 -0.2675 -0.0972
   90POPC   GL1 1211  11.744   1.306  12.393  0.1545  0.0418 -0.2372
   90POPC   GL2 1212  11.392   1.163  12.302  0.1740  0.0244  0.1728
   90POPC   C1A 1213  11.701   1.511  11.966  0.0546 -0.1004  0.2526
   90POPC   D2A 1214  12.073   1.660  11.689 -0.1732 -0.2316  0.0779
   90POPC   C3A 1215  11.950   1.579  11.264 -0.0869 -0.0311 -0.0831
   90POPC   C4A 1216  11.620   1.814  11.144  0.0632 -0.0167  0.0527
   90POPC   C1B 1217  11.221   0.737  12.110 -0.0622  0.1219  0.0699
   90POPC   C2B 1218  11.136   0.318  11.956 -0.0278 -0.1575  0.0755
   90POPC   C3B 1219  10.886   0.327  11.606  0.3202 -0.1236  0.2539
   90POPC   C4B 1220  11.088   0.158  11.221  0.3110 -0.1482 -0.1309
   91POPC   NC3 1221   2.270   2.674  12.893  0.1861  0.0465 -0.1384
   91POPC   PO4 1222   2.065   3.247  12.765  0.0690 -0.0834  0.0938
   91POPC   GL1 1223   2.178   3.335  12.414 -0.1290 -0.0464  0.0335
   91POPC   GL2 1224   1.939   3.508  12.345 -0.2519  0.0696 -0.0986
   91POPC   C1A 1225   2.295   3.101  12.108  0.2189  0.0807 -0.2091
   91POPC   D2A 1226   2.161   2.956  11.731 -0.1626  0.0246 -0.2627
   91POPC   C3A 1227   2.197   2.662  11.501  0.1160 -0.1220 -0.0571
   91POPC   C4A 1228   2.591   2.718  11.212 -0.1307 -0.2317  0.0354
   91POPC   C1B 1229   1.940   3.408  11.932  0.2023  0.4752  0.0400
   91POPC   C2B 1230   1.672   3.149  11.698 -0.0005 -0.1991 -0.0086
   91POPC   C3B 1231   1.664   2.797  11.380  0.0321  0.0837  0.0165
   91POPC   C4B 1232   1.569   2.382  11.105 -0.1387 -0.0688 -0.1102
   92POPC   NC3 1233  12.627  12.785   8.809 -0.0585 -0.1233 -0.1545
   92POPC   PO4 1234  12.511  12.687   9.200  0.1770 -0.1323 -0.3268
   92POPC   GL1 1235  12.594  12.813   9.668  0.0377  0.2103  0.0090
   92POPC   GL2 1236  12.845  12.578   9.865  0.1505  0.0050 -0.1162
   92POPC   C1A 1237  12.445  12.703  10.125 -0.1734  0.3798 -0.0856
   92POPC   D2A 1238  12.152  12.882  10.391 -0.1932  0.1149  0.2510
   92POPC   C3A 1239  12.480  13.053  10.703  0.1512 -0.2895 -0.1747
   92POPC   C4A 1240  12.530  13.234  11.160  0.0292  0.0005 -0.2898
   92POPC   C1B 1241  13.131  12.603  10.196  0.2049  0.2440 -0.3063
   92POPC   C2B 1242  13.406  12.956  10.168 -0.2970  0.2418 -0.2586
   92POPC   C3B 1243  13.292  13.243  10.514 -0.1811  0.0029  0.1946
   92POPC   C4B 1244  12.958  13.257  10.870  0.1771  0.2029 -0.0914
   93POPC   NC3 1245   0.328   1.122  12.550 -0.2793  0.0430  0.1676
   93POPC   PO4 1246   0.430   0.649  12.452  0.0626 -0.1739 -0.4558
   93POPC   GL1 1247   0.467   0.897  12.024 -0.1573 -0.0236  0.0291
   93POPC   GL2 1248   0.435   1.378  12.126 -0.1983  0.0866 -0.1404
   93POPC   C1A 1249   0.357   0.958  11.696 -0.0575  0.1014 -0.0129
   93POPC   D2A 1250   0.618   0.847  11.318 -0.0708 -0.2065  0.1622
   93POPC   C3A 1251   0.960   0.965  11.289 -0.1944  0.0187  0.1107
   93POPC   C4A 1252   1.306   0.915  11.536  0.0335  0.0665 -0.1451
   93POPC   C1B 1253   0.481   1.513  11.631 -0.1010 -0.2204 -0.0713
   93POPC   C2B 1254   0.326   1.233  11.300 -0.0973  0.3441  0.1309
   93POPC   C3B 1255   0.331   1.215  10.827  0.1052  0.2829 -0.2853
   93POPC   C4B 1256   0.804   1.212  10.807 -0.0010 -0.0741  0.1731
   94POPC   NC3 1257  10.113   0.027  12.795  0.3275 -0.0642 -0.3127
   94POPC   PO4 1258  10.490   0.169  12.543  0.0275  0.0900  0.0671
   94POPC   GL1 1259  10.388   0.031  12.185  0.0083  0.0296 -0.1209
   94POPC   GL2 1260  10.168  -0.034  12.190 -0.0676  0.4283 -0.0675
   94POPC   C1A 1261  10.224  -0.044  11.699  0.0967 -0.1920  0.0430
   94POPC   D2A 1262  10.274  -0.387  11.444  0.2583  0.0417 -0.0918
   94POPC   C3A 1263  10.491  -0.463  11.098  0.2995 -0.0651  0.2254
   94POPC   C4A 1264  10.788  -0.746  10.827  0.3724  0.0217 -0.1558
   94POPC   C1B 1265  10.347  -0.431  12.002 -0.0768 -0.1201 -0.1976
   94POPC   C2B 1266  10.600  -0.608  11.773  0.1656 -0.0792  0.0250
   94POPC   C3B 1267  10.910  -0.973  11.712  0.1331 -0.0971  0.3885
   94POPC   C4B 1268  11.171  -1.258  11.652  0.0082  0.0823 -0.3051
   95POPC   NC3 1269   7.932   8.174  12.677 -0.1751  0.2488 -0.1164
   95POPC   PO4 1270   7.998   7.845  12.423  0.0790  0.1448  0.1488
   95POPC   GL1 1271   8.336   7.711  12.063 -0.2814 -0.0314  0.4064
   95POPC   GL2 1272   8.608   7.984  11.951  0.0544 -0.1879  0.0680
   95POPC   C1A 1273   8.440   7.476  11.630  0.3017  0.0237 -0.0800
   95POPC   D2A 1274   8.342   7.310  11.267  0.2837 -0.0288 -0.0598
   95POPC   C3A 1275   8.195   7.357  10.837  0.2057  0.0882  0.0308
   95POPC   C4A 1276   8.149   7.381  10.411  0.2224  0.3452  0.2461
   95POPC   C1B 1277   8.859   8.035  11.554  0.1708  0.4039 -0.0535
   95POPC   C2B 1278   8.808   7.616  11.269  0.0264 -0.2765  0.0598
   95POPC   C3B 1279   8.833   7.188  11.423  0.2921 -0.2682  0.1084
   95POPC   C4B 1280   8.610   6.880  11.243  0.0885  0.0855  0.1510
   96POPC   NC3 1281   7.507   3.874  13.185 -0.2821  0.1141  0.1293
   96POPC   PO4 1282   7.285   4.017  12.812 -0.5044 -0.0865  0.1636
   96POPC   GL1 1283   7.436   4.059  12.364 -0.1697  0.0774 -0.1688
   96POPC   GL2 1284   7.582   3.728  12.259 -0.0574  0.0304  0.1481
   96POPC   C1A 1285   7.675   4.280  12.060  0.1187 -0.0974  0.0572
   96POPC   D2A 1286   8.101   4.328  11.778 -0.1263  0.1439 -0.0784
   96POPC   C3A 1287   8.058   4.322  11.352  0.1809  0.0705 -0.0364
   96POPC   C4A 1288   8.198   4.230  10.854 -0.0360 -0.1556 -0.2911
   96POPC   C1B 1289   7.729   3.811  11.900  0.3073 -0.2079  0.3694
   96POPC   C2B 1290   7.962   3.855  11.604 -0.0395  0.0163  0.2512
   96POPC   C3B 1291   8.166   3.854  11.167  0.1533 -0.1857 -0.0325
   96POPC   C4B 1292   8.551   3.917  10.889 -0.1193  0.1820 -0.2100
   97POPC   NC3 1293   0.919   5.668  12.566  0.1129 -0.2824  0.2285
   97POPC   PO4 1294   0.695   6.095  12.402 -0.3347  0.1374 -0.2479
   97POPC   GL1 1295   0.757   5.806  12.085 -0.0765 -0.1873  0.1713
   97POPC   GL2 1296   0.853   6.132  11.905  0.0461 -0.1875  0.1499
   97POPC   C1A 1297   0.899   5.468  11.913 -0.2302  0.0944  0.0031
   97POPC   D2A 1298   0.974   5.162  11.621 -0.1269 -0.3428 -0.1326
   97POPC   C3A 1299   1.349   4.912  11.257 -0.1447  0.0510 -0.1301
   97POPC   C4A 1300   1.922   4.825  11.143 -0.0906 -0.3167 -0.0218
   97POPC   C1B 1301   0.630   5.841  11.567 -0.0149 -0.0825 -0.0724
   97POPC   C2B 1302   0.429   5.692  11.342  0.0997 -0.2721 -0.2810
   97POPC   C3B 1303   0.378   5.309  11.524 -0.0204  0.0873 -0.2840
   97POPC   C4B 1304   0.532   5.076  11.867  0.0012  0.1170  0.0856
   98POPC   NC3 1305  11.875   4.249  12.888 -0.1678 -0.0933 -0.1572
   98POPC   PO4 1306  11.706   4.349  12.547  0.0570  0.2978  0.1502
   98POPC   GL1 1307  11.783   4.441  12.101 -0.0186  0.0881  0.1124
   98POPC   GL2 1308  11.425   4.430  12.146  0.3041 -0.0256  0.0514
   98POPC   C1A 1309  11.813   4.366  11.677  0.0419 -0.1174  0.1995
   98POPC   D2A 1310  11.607   4.278  11.344 -0.1550 -0.2708  0.1436
   98POPC   C3A 1311  11.534   3.855  11.122 -0.1047 -0.0982 -0.1354
   98POPC   C4A 1312  11.674   3.405  11.109 -0.0552 -0.1045  0.1475
   98POPC   C1B 1313  11.542   4.764  11.828 -0.3999  0.0783  0.4132
   98POPC   C2B 1314  11.720   4.821  11.411  0.3741 -0.2931 -0.2587
   98POPC   C3B 1315  11.640   4.704  10.918  0.1429  0.1283  0.2108
   98POPC   C4B 1316  11.649   4.293  10.808 -0.1006 -0.1934 -0.0422
   99POPC   NC3 1317   3.851  10.712   9.195 -0.2776 -0.3122 -0.1060
   99POPC   PO4 1318   4.062  10.315   9.170  0.0704 -0.0388 -0.2497
   99POPC   GL1 1319   3.788  10.288   9.483 -0.0695  0.1267  0.0287
   99POPC   GL2 1320   3.538  10.435   9.624  0.2097 -0.0686 -0.4461
   99POPC   C1A 1321   3.628   9.929   9.756 -0.2213 -0.0454 -0.1583
   99POPC   D2A 1322   3.300   9.862  10.031  0.0313  0.0180  0.0704
   99POPC   C3A 1323   3.192   9.651  10.413  0.2444  0.3642  0.0888
   99POPC   C4A 1324   3.066   9.784  10.825  0.2869  0.2127 -0.1101
   99POPC   C1B 1325   3.743  10.345  10.031 -0.2915  0.0255  0.0249
   99POPC   C2B 1326   3.657  10.067  10.346 -0.2942  0.3116 -0.2286
   99POPC   C3B 1327   3.573   9.988  10.758 -0.1150  0.2779  0.0571
   99POPC   C4B 1328   3.681   9.679  11.057 -0.0323 -0.0572  0.2199
  100POPC   NC3 1329   9.180   3.215  13.484  0.0443 -0.2307 -0.0457
  100POPC   PO4 1330   9.002   3.329  13.012 -0.0661 -0.0375 -0.0016
  100POPC   GL1 1331   8.868   3.228  12.635 -0.4183 -0.2807  0.1530
  100POPC   GL2 1332   8.651   3.479  12.495  0.0287 -0.0238 -0.1109
  100POPC   C1A 1333   8.705   2.937  12.256 -0.0937  0.0792  0.1862
  100POPC   D2A 1334   8.521   2.645  12.252  0.2019 -0.0985  0.2563
  100POPC   C3A 1335   8.464   2.277  12.034  0.2292 -0.0017 -0.1830
  100POPC   C4A 1336   8.569   1.829  11.826 -0.0249  0.1443 -0.1801
  100POPC   C1B 1337   8.968   3.327  12.094  0.0794  0.2452 -0.1417
  100POPC   C2B 1338   9.074   3.280  11.581  0.2135  0.2030 -0.0363
  100POPC   C3B 1339   8.802   2.975  11.364  0.1198  0.0883  0.2946
  100POPC   C4B 1340   8.698   2.631  11.127 -0.2136  0.0450 -0.0906
  101POPC   NC3 1341  10.745  12.510  12.817 -0.2257  0.0933  0.3815
  101POPC   PO4 1342  10.665  12.215  12.376 -0.0967 -0.1932 -0.0933
  101POPC   GL1 1343  10.861  12.536  12.195  0.0598  0.2112 -0.0285
  101POPC   GL2 1344  10.867  12.829  12.394  0.4210  0.3572  0.4232
  101POPC   C1A 1345  11.063  12.537  11.850  0.0510 -0.3389 -0.0224
  101POPC   D2A 1346  11.351  12.478  11.590  0.2260  0.2387  0.3887
  101POPC   C3A 1347  11.303  12.161  11.310 -0.2251  0.2700  0.0487
  101POPC   C4A 1348  11.384  11.805  11.193  0.1150  0.0148 -0.2311
  101POPC   C1B 1349  10.797  12.985  11.901 -0.0789  0.3492  0.1273
  101POPC   C2B 1350  10.753  12.895  11.470 -0.2537  0.1577  0.1153
  101POPC   C3B 1351  10.533  13.183  11.289  0.0629 -0.1992 -0.2417
  101POPC   C4B 1352  10.509  13.504  10.999  0.0621 -0.0992  0.3820
  102POPC   NC3 1353  11.975   1.547  12.797  0.1154 -0.3007  0.0215
  102POPC   PO4 1354  12.008   2.002  12.783 -0.1912 -0.2753 -0.2009
  102POPC   GL1 1355  11.793   1.856  12.466 -0.0287 -0.1358  0.2923
  102POPC   GL2 1356  11.424   1.746  12.474  0.0266  0.3568 -0.3055
  102POPC   C1A 1357  11.881   1.967  12.007  0.3919  0.0612  0.4507
  102POPC   D2A 1358  11.928   2.348  11.728  0.1190  0.1458 -0.1403
  102POPC   C3A 1359  12.192   2.757  11.521 -0.0454  0.1483 -0.0262
  102POPC   C4A 1360  12.042   3.263  11.436  0.2097  0.1437 -0.2249
  102POPC   C1B 1361  11.373   1.800  12.095  0.3554 -0.0077 -0.1930
  102POPC   C2B 1362  10.981   1.919  11.860 -0.0041  0.2433  0.0749
  102POPC   C3B 1363  10.744   1.931  11.549  0.0029 -0.2628 -0.0073
  102POPC   C4B 1364  10.384   1.805  11.281 -0.2301 -0.0149 -0.0078
  103POPC   NC3 1365  10.322   3.301   8.979  0.1378 -0.0964 -0.0428
  103POPC   PO4 1366   9.916   3.338   9.235  0.0005  0.2610  0.1764
  103POPC   GL1 1367   9.862   3.126   9.578  0.0782 -0.2086  0.3001
  103POPC   GL2 1368   9.565   3.058   9.913  0.0134  0.0656  0.0849
  103POPC   C1A 1369  10.103   3.094   9.956  0.0879  0.0185  0.0677
  103POPC   D2A 1370  10.141   3.352  10.355 -0.1376  0.0251 -0.3835
  103POPC   C3A 1371  10.226   3.058  10.793  0.2980 -0.0398  0.0511
  103POPC   C4A 1372  10.360   2.880  11.183 -0.0816  0.1374  0.1394
  103POPC   C1B 1373   9.142   3.018   9.915 -0.2384  0.0806 -0.2383
  103POPC   C2B 1374   8.913   3.156  10.217 -0.2274 -0.1701  0.1341
  103POPC   C3B 1375   8.468   3.314  10.269  0.0521  0.1041 -0.1440
  103POPC   C4B 1376   8.073   3.135  10.130 -0.1874 -0.1630  0.4465
  104POPC   NC3 1377  12.321   8.886  13.145  0.1442  0.1407  0.1895
  104POPC   PO4 1378  12.028   9.276  12.930  0.0545  0.1567 -0.1503
  104POPC   GL1 1379  11.825   9.533  12.673 -0.2424 -0.0602 -0.2811
  104POPC   GL2 1380  11.988   9.711  12.538 -0.1985  0.2204  0.3097
  104POPC   C1A 1381  11.653   9.527  12.231  0.4371  0.2885 -0.1287
  104POPC   D2A 1382  11.172   9.635  12.046  0.0090 -0.1220  0.1121
  104POPC   C3A 1383  11.000   9.352  11.803  0.2349 -0.0985  0.0435
  104POPC   C4A 1384  10.657   9.104  11.699  0.0501 -0.0705  0.0511
  104POPC   C1B 1385  12.142   9.500  12.238 -0.2910 -0.0596 -0.0931
  104POPC   C2B 1386  12.127   9.425  11.836 -0.2280  0.0825  0.3300
  104POPC   C3B 1387  12.007   9.509  11.387  0.0182 -0.0400  0.3463
  104POPC   C4B 1388  11.540   9.772  11.347 -0.1223 -0.0483 -0.2686
  105POPC   NC3 1389   5.153   9.826  13.480  0.1174  0.2216  0.0524
  105POPC   PO4 1390   5.447   9.672  13.183 -0.0005  0.3092  0.0915
  105POPC   GL1 1391   5.447   9.851  12.780 -0.0061  0.0147 -0.3109
  105POPC   GL2 1392   5.634   9.955  12.551 -0.0130 -0.0677 -0.1043
  105POPC   C1A 1393   5.149   9.943  12.429  0.0830  0.3604  0.4088
  105POPC   D2A 1394   5.078  10.211  12.037  0.0838  0.0346 -0.0184
  105POPC   C3A 1395   4.943  10.012  11.704 -0.1302  0.0998 -0.2518
  105POPC   C4A 1396   4.610  10.045  11.482  0.0964  0.0978  0.1914
  105POPC   C1B 1397   5.773   9.852  12.135 -0.1189  0.1599 -0.2117
  105POPC   C2B 1398   5.982   9.819  11.659  0.0679  0.1119  0.1410
  105POPC   C3B 1399   6.060   9.938  11.309 -0.0471  0.3068 -0.0754
  105POPC   C4B 1400   5.762  10.092  10.889 -0.2141 -0.1383 -0.0125
  106POPC   NC3 1401   8.249  11.935   8.280  0.3403  0.3672  0.0649
  106POPC   PO4 1402   8.131  11.929   8.726 -0.1283  0.1972  0.0712
  106POPC   GL1 1403   8.282  11.770   9.030  0.1718  0.0715  0.0997
  106POPC   GL2 1404   8.048  11.790   9.303 -0.1105 -0.0008  0.2270
  106POPC   C1A 1405   8.523  11.767   9.475  0.2580  0.0488  0.1401
  106POPC   D2A 1406   8.671  11.893   9.869 -0.0612 -0.0543  0.1617
  106POPC   C3A 1407   8.898  11.953  10.244 -0.0670 -0.1592  0.0953
  106POPC   C4A 1408   9.274  11.975  10.474 -0.0158 -0.0567  0.2425
  106POPC   C1B 1409   8.109  11.820   9.772  0.0784 -0.0333  0.3135
  106POPC   C2B 1410   7.955  11.872  10.190 -0.0397 -0.0907  0.0891
  106POPC   C3B 1411   7.629  11.714  10.338  0.3481 -0.0125 -0.0465
  106POPC   C4B 1412   7.568  11.360  10.555 -0.0387  0.1319  0.0254
  107POPC   NC3 1413  10.117   0.884  12.527 -0.2353 -0.2198  0.0543
  107POPC   PO4 1414  10.074   0.518  12.706 -0.1289 -0.0656 -0.1209
  107POPC   GL1 1415   9.962   0.397  12.395 -0.1753  0.0403  0.2647
  107POPC   GL2 1416  10.152   0.536  12.168 -0.1782 -0.2670  0.0901
  107POPC   C1A 1417   9.798   0.324  11.915 -0.0741 -0.2583  0.3710
  107POPC   D2A 1418   9.748   0.063  11.533 -0.0468 -0.0780 -0.3143
  107POPC   C3A 1419   9.253   0.022  11.372  0.2107  0.1654 -0.1123
  107POPC   C4A 1420   9.007  -0.069  11.047  0.1263  0.2639  0.1211
  107POPC   C1B 1421  10.400   0.444  11.722  0.0953  0.2887 -0.3837
  107POPC   C2B 1422  10.513   0.761  11.373  0.0179  0.1960 -0.2726
  107POPC   C3B 1423  10.344   0.922  11.036  0.4667 -0.1249 -0.0067
  107POPC   C4B 1424  10.005   1.007  10.787 -0.2164 -0.1227  0.1401
  108POPC   NC3 1425  11.459   6.440   9.250 -0.0962 -0.3389  0.3234
  108POPC   PO4 1426  11.040   6.424   8.922  0.0273  0.1551  0.2936
  108POPC   GL1 1427  10.935   6.361   9.319  0.0842  0.1152 -0.0361
  108POPC   GL2 1428  11.077   6.204   9.543 -0.1525 -0.4460 -0.0223
  108POPC   C1A 1429  10.954   6.658   9.711 -0.4931  0.0823 -0.4568
  108POPC   D2A 1430  11.181   6.881  10.078  0.0990  0.1298 -0.2137
  108POPC   C3A 1431  10.933   7.106  10.422  0.0784 -0.1022 -0.4046
  108POPC   C4A 1432  10.894   7.502  10.665 -0.3666  0.3686  0.1262
  108POPC   C1B 1433  10.915   6.247   9.986  0.1606 -0.0043  0.1612
  108POPC   C2B 1434  11.074   6.153  10.400 -0.1206 -0.1490 -0.2025
  108POPC   C3B 1435  11.396   6.148  10.677  0.3918 -0.0416  0.0464
  108POPC   C4B 1436  11.834   5.941  10.810  0.0148 -0.0818  0.0425
  109POPC   NC3 1437  12.832   0.039  12.536 -0.1220 -0.0410 -0.3345
  109POPC   PO4 1438  12.963   0.376  12.402  0.1126  0.2553 -0.0334
  109POPC   GL1 1439  13.177   0.539  12.049 -0.1171 -0.0879 -0.0368
  109POPC   GL2 1440  13.076   0.885  12.220  0.0524  0.2829 -0.2756
  109POPC   C1A 1441  12.982   0.769  11.720  0.3075 -0.1496 -0.2931
  109POPC   D2A 1442  12.870   0.964  11.403  0.1345 -0.2433  0.0863
  109POPC   C3A 1443  12.971   1.002  11.129 -0.1387 -0.0957  0.0838
  109POPC   C4A 1444  13.226   0.704  10.827  0.2200 -0.2311  0.2535
  109POPC   C1B 1445  13.094   1.248  11.897  0.2069  0.0036 -0.0117
  109POPC   C2B 1446  13.018   1.489  11.557 -0.0139  0.3661 -0.0639
  109POPC   C3B 1447  13.092   1.609  11.110  0.0119  0.2008  0.0186
  109POPC   C4B 1448  12.847   1.653  10.712  0.3187 -0.0117  0.1806
  110POPC   NC3 1449  12.870   1.419  12.872 -0.1355  0.0092 -0.2456
  110POPC   PO4 1450  12.828   1.186  12.505  0.0734  0.0878  0.1212
  110POPC   GL1 1451  12.579   1.247  12.140  0.3315  0.2313  0.3215
  110POPC   GL2 1452  12.592   0.928  11.982  0.4499  0.3295 -0.0115
  110POPC   C1A 1453  12.153   1.204  11.969 -0.3398  0.1422  0.3043
  110POPC   D2A 1454  11.795   0.936  11.941 -0.0338  0.0521 -0.1458
  110POPC   C3A 1455  11.421   1.060  11.823 -0.3127  0.1631 -0.1596
  110POPC   C4A 1456  11.131   1.419  11.799 -0.3118  0.0726 -0.0646
  110POPC   C1B 1457  12.278   0.943  11.556 -0.0409 -0.4699 -0.2486
  110POPC   C2B 1458  11.915   1.059  11.379 -0.1683 -0.0270 -0.2056
  110POPC   C3B 1459  11.588   1.394  11.507 -0.0360  0.0533 -0.0026
  110POPC   C4B 1460  11.185   1.654  11.395 -0.1015 -0.2098 -0.0416
  111POPC   NC3 1461   9.647   4.814  12.892 -0.0911 -0.0424  0.1599
  111POPC   PO4 1462   9.186   4.973  12.730  0.2163 -0.3153 -0.2331
  111POPC   GL1 1463   9.483   4.838  12.388 -0.2657  0.1733 -0.1127
  111POPC   GL2 1464   9.514   5.058  12.186 -0.0550 -0.0317 -0.2332
  111POPC   C1A 1465   9.298   4.575  11.993  0.1889  0.0407 -0.0110
  111POPC   D2A 1466   9.432   4.431  11.668 -0.0022 -0.1867 -0.1296
  111POPC   C3A 1467   9.804   4.439  11.455 -0.1151 -0.0761 -0.0882
  111POPC   C4A 1468   9.924   4.490  10.941  0.1080 -0.2970 -0.1055
  111POPC   C1B 1469   9.407   5.425  11.921 -0.1199  0.2406  0.2293
  111POPC   C2B 1470   9.833   5.632  11.728  0.4508 -0.2717 -0.0987
  111POPC   C3B 1471  10.215   5.788  11.980  0.0715 -0.0986  0.1187
  111POPC   C4B 1472  10.500   6.164  12.161  0.0500  0.1501 -0.0274
  112POPC   NC3 1473   3.317   5.486  13.304 -0.0640 -0.1470 -0.0364
  112POPC   PO4 1474   3.006   5.245  13.016 -0.1735 -0.0743  0.1095
  112POPC   GL1 1475   3.101   5.310  12.580 -0.4321  0.0526 -0.1618
  112POPC   GL2 1476   3.112   5.686  12.472  0.3191 -0.0735  0.0639
  112POPC   C1A 1477   3.375   5.139  12.273  0.1326  0.1846 -0.4092
  112POPC   D2A 1478   3.518   5.127  11.902  0.1346  0.2443 -0.0260
  112POPC   C3A 1479   3.469   5.560  11.708  0.1527  0.1963  0.0174
  112POPC   C4A 1480   3.535   5.747  11.286  0.4736 -0.0642  0.1171
  112POPC   C1B 1481   3.061   5.537  12.021 -0.0471  0.1622 -0.1960
  112POPC   C2B 1482   2.786   5.666  11.645 -0.0443  0.0928  0.0767
  112POPC   C3B 1483   2.405   5.847  11.561  0.0046 -0.0366 -0.2297
  112POPC   C4B 1484   2.114   5.887  11.355  0.0243 -0.0964 -0.4740
  113POPC   NC3 1485   5.531   1.732   9.059  0.0565  0.2147  0.2705
  113POPC   PO4 1486   5.298   1.405   9.105 -0.1599  0.2158  0.1748
  113POPC   GL1 1487   5.238   1.228   9.658  0.0177 -0.0909  0.2832
  113POPC   GL2 1488   5.411   1.425   9.898 -0.1622  0.0801 -0.0950
  113POPC   C1A 1489   5.203   1.039  10.088  0.0056 -0.0254  0.0880
  113POPC   D2A 1490   5.363   0.849  10.561 -0.0988  0.2666  0.2061
  113POPC   C3A 1491   5.138   0.647  10.893  0.0735 -0.2100 -0.0360
  113POPC   C4A 1492   5.244   0.667  11.328 -0.0647 -0.2631 -0.0514
  113POPC   C1B 1493   5.491   1.366  10.405 -0.0816  0.1126  0.0598
  113POPC   C2B 1494   5.509   1.467  10.735 -0.2260 -0.2805 -0.0222
  113POPC   C3B 1495   5.511   1.726  11.038  0.3359 -0.0219  0.1290
  113POPC   C4B 1496   5.574   1.809  11.536 -0.0700 -0.1229 -0.1385
  114POPC   NC3 1497   8.950   1.768  12.737 -0.0982  0.0111  0.1530
  114POPC   PO4 1498   9.315   1.635  12.584 -0.1690  0.0058 -0.0722
  114POPC   GL1 1499   9.457   1.762  12.250  0.0858 -0.3956 -0.1358
  114POPC   GL2 1500   9.738   1.541  12.094  0.0582  0.0582 -0.1986
  114POPC   C1A 1501   9.406   2.110  12.065  0.0167 -0.1034 -0.1560
  114POPC   D2A 1502   9.014   2.421  12.158 -0.0815 -0.0160  0.2075
  114POPC   C3A 1503   9.242   2.760  12.318 -0.2684 -0.0558 -0.0300
  114POPC   C4A 1504   9.390   3.247  12.423  0.1128 -0.4687 -0.0674
  114POPC   C1B 1505   9.608   1.758  11.730  0.0573  0.1319 -0.3144
  114POPC   C2B 1506   9.618   2.140  11.581 -0.1215  0.0456  0.2988
  114POPC   C3B 1507   9.591   2.407  11.273 -0.3134  0.2394  0.0910
  114POPC   C4B 1508   9.946   2.513  11.234 -0.2551 -0.1213  0.2543
  115POPC   NC3 1509  12.855  10.942  12.693 -0.4533 -0.1237 -0.1253
  115POPC   PO4 1510  12.545  11.229  12.736 -0.0362  0.2733  0.3144
  115POPC   GL1 1511  12.716  11.108  12.271  0.1383  0.4849 -0.0902
  115POPC   GL2 1512  13.000  11.005  12.184  0.4513 -0.0729  0.1592
  115POPC   C1A 1513  12.648  10.917  11.872  0.0210  0.1452 -0.0346
  115POPC   D2A 1514  12.363  10.882  11.504 -0.1611 -0.2405 -0.2546
  115POPC   C3A 1515  12.253  11.291  11.426 -0.3680 -0.2693  0.0224
  115POPC   C4A 1516  11.870  11.460  11.292 -0.0495  0.0618 -0.3153
  115POPC   C1B 1517  13.189  11.025  11.788 -0.0053  0.2482  0.1141
  115POPC   C2B 1518  13.233  11.187  11.382  0.0151 -0.0842 -0.3602
  115POPC   C3B 1519  12.989  11.310  10.889  0.2805 -0.2964 -0.3044
  115POPC   C4B 1520  13.152  11.665  10.589 -0.2250  0.1268  0.4659
  116POPC   NC3 1521  12.514  11.570  13.107  0.4292  0.0281  0.0133
  116POPC   PO4 1522  12.722  11.844  12.711 -0.0024  0.2027 -0.0475
  116POPC   GL1 1523  12.487  11.866  12.351 -0.0188  0.1176  0.2110
  116POPC   GL2 1524  12.729  11.920  12.085 -0.2734  0.0673 -0.1781
  116POPC   C1A 1525  12.233  11.651  12.162  0.1662  0.2513 -0.0433
  116POPC   D2A 1526  12.027  11.584  11.757 -0.2503  0.1857 -0.2678
  116POPC   C3A 1527  12.306  11.760  11.423  0.2011  0.2232  0.1138
  116POPC   C4A 1528  12.367  12.099  11.094  0.1002 -0.0646  0.3271
  116POPC   C1B 1529  12.904  11.901  11.682  0.2928 -0.2157 -0.0623
  116POPC   C2B 1530  13.105  12.172  11.399  0.3641  0.2382 -0.3220
  116POPC   C3B 1531  12.959  12.263  10.935  0.2829 -0.1592 -0.1208
  116POPC   C4B 1532  13.031  12.246  10.584  0.0342  0.4916 -0.2614
  117POPC   NC3 1533   3.926   6.298  12.338 -0.1607  0.1798 -0.2437
  117POPC   PO4 1534   3.555   6.587  12.560  0.2748  0.1333 -0.3341
  117POPC   GL1 1535   3.493   6.839  12.217 -0.1100  0.0295 -0.0167
  117POPC   GL2 1536   3.345   6.513  12.104  0.1171 -0.2761 -0.1731
  117POPC   C1A 1537   3.385   6.910  11.797 -0.2595 -0.3311  0.0484
  117POPC   D2A 1538   3.401   7.064  11.449 -0.0374 -0.0786  0.3807
  117POPC   C3A 1539   3.660   6.806  11.210 -0.1259  0.2394 -0.1070
  117POPC   C4A 1540   3.851   6.480  11.405 -0.1120 -0.1409  0.0192
  117POPC   C1B 1541   2.960   6.624  12.066  0.2055  0.1923  0.0484
  117POPC   C2B 1542   2.522   6.546  12.113  0.1992  0.0668 -0.0001
  117POPC   C3B 1543   2.263   6.286  11.913  0.0275 -0.3762 -0.0834
  117POPC   C4B 1544   1.876   6.254  11.589  0.4016 -0.0011  0.1146
  118POPC   NC3 1545   7.146   8.444  13.211 -0.3104 -0.0598  0.3300
  118POPC   PO4 1546   7.053   8.733  12.917  0.1027  0.0650  0.0195
  118POPC   GL1 1547   7.077   8.820  12.515  0.0918 -0.1132 -0.1580
  118POPC   GL2 1548   7.382   9.001  12.514  0.2702  0.4781  0.0800
  118POPC   C1A 1549   6.858   8.899  12.092 -0.0247 -0.0969 -0.0788
  118POPC   D2A 1550   6.600   8.684  11.735  0.2271 -0.0513  0.3781
  118POPC   C3A 1551   6.264   8.866  11.462 -0.4229  0.1325  0.1140
  118POPC   C4A 1552   6.209   9.112  11.133 -0.2835 -0.1778 -0.0010
  118POPC   C1B 1553   7.416   8.855  12.099  0.0615 -0.3627 -0.1850
  118POPC   C2B 1554   7.696   8.443  11.925  0.2043  0.1179 -0.2384
  118POPC   C3B 1555   7.976   8.345  11.660  0.0986 -0.0561  0.0443
  118POPC   C4B 1556   8.300   8.033  11.579  0.0890  0.0965 -0.0381
  119POPC   NC3 1557   1.717   0.907  12.766 -0.2506  0.0496 -0.4767
  119POPC   PO4 1558   1.674   0.510  12.544  0.1892  0.0693  0.0840
  119POPC   GL1 1559   1.905   0.314  12.279 -0.0487  0.0588 -0.1078
  119POPC   GL2 1560   1.863   0.313  11.902 -0.0257 -0.2727 -0.5004
  119POPC   C1A 1561   2.353   0.461  12.124  0.1170 -0.2519  0.0498
  119POPC   D2A 1562   2.288   0.815  11.869  0.1723  0.0732  0.3037
  119POPC   C3A 1563   1.838   1.053  11.720 -0.0208 -0.1512 -0.0728
  119POPC   C4A 1564   1.732   1.180  11.287 -0.0359  0.1042  0.1971
  119POPC   C1B 1565   1.887   0.541  11.571  0.4026 -0.4007 -0.0760
  119POPC   C2B 1566   1.642   0.703  11.247  0.0509  0.1077 -0.0825
  119POPC   C3B 1567   1.810   0.787  10.818  0.0717  0.1135  0.1409
  119POPC   C4B 1568   2.270   0.797  10.710 -0.1327 -0.0559  0.1243
  120POPC   NC3 1569  12.351   7.802  13.143  0.0745  0.0514  0.0356
  120POPC   PO4 1570  12.380   8.028  12.706  0.3569  0.2768 -0.0301
  120POPC   GL1 1571  12.585   7.851  12.402 -0.1514  0.2831  0.0717
  120POPC   GL2 1572  12.894   7.965  12.163  0.1687  0.0460  0.0972
  120POPC   C1A 1573  12.646   7.525  12.133 -0.0934 -0.0028  0.0348
  120POPC   D2A 1574  12.467   7.305  11.767 -0.6053  0.0657 -0.3639
  120POPC   C3A 1575  12.218   7.196  11.431 -0.3614  0.0485 -0.4105
  120POPC   C4A 1576  12.009   6.912  11.108  0.0219  0.0986 -0.0847
  120POPC   C1B 1577  12.705   8.155  11.763 -0.1761  0.2157 -0.2447
  120POPC   C2B 1578  12.493   8.397  11.622  0.0392  0.1441 -0.2027
  120POPC   C3B 1579  12.367   8.520  11.224  0.0968 -0.2535  0.0473
  120POPC   C4B 1580  12.588   8.700  10.735  0.1676 -0.3289  0.0527
  121POPC   NC3 1581   2.921  10.209  12.646 -0.0184 -0.3467 -0.0884
  121POPC   PO4 1582   2.721  10.437  12.498  0.0167  0.1755  0.2824
  121POPC   GL1 1583   3.022  10.408  12.141 -0.0298  0.4895  0.0663
  121POPC   GL2 1584   3.344  10.346  12.280 -0.1857  0.0767  0.2190
  121POPC   C1A 1585   3.213  10.556  11.787  0.0820  0.1932  0.1202
  121POPC   D2A 1586   3.071  10.881  11.497  0.0922  0.0679  0.1632
  121POPC   C3A 1587   3.274  11.193  11.427 -0.3270 -0.0912  0.0365
  121POPC   C4A 1588   3.724  11.307  11.518  0.2259 -0.0189 -0.1132
  121POPC   C1B 1589   3.655  10.607  12.093 -0.0608  0.1065  0.2846
  121POPC   C2B 1590   4.005  10.675  12.027 -0.0461  0.5277  0.0009
  121POPC   C3B 1591   4.153  10.888  11.543 -0.3538  0.1349  0.1048
  121POPC   C4B 1592   4.294  11.308  11.373  0.3981  0.0710  0.0671
  122POPC   NC3 1593   9.035   5.360  13.035 -0.0826  0.0396  0.2297
  122POPC   PO4 1594   8.643   5.471  12.925  0.0038 -0.1490  0.1780
  122POPC   GL1 1595   8.710   5.182  12.426 -0.3152 -0.0251  0.0191
  122POPC   GL2 1596   9.076   5.239  12.347  0.1356 -0.2230  0.2443
  122POPC   C1A 1597   8.578   4.942  12.069  0.1197  0.0705 -0.1551
  122POPC   D2A 1598   8.316   4.713  11.838  0.0230 -0.2272 -0.0298
  122POPC   C3A 1599   8.009   4.814  11.600  0.2456  0.1526 -0.1358
  122POPC   C4A 1600   7.784   5.113  11.333  0.0095 -0.1351  0.0738
  122POPC   C1B 1601   9.044   5.143  11.934 -0.2339  0.0705 -0.1705
  122POPC   C2B 1602   9.206   5.132  11.517  0.1255  0.0304 -0.3570
  122POPC   C3B 1603   9.498   5.411  11.283  0.1646 -0.2997 -0.0974
  122POPC   C4B 1604   9.901   5.178  11.309 -0.0030  0.1305 -0.2663
  123POPC   NC3 1605   0.697   6.604  12.466  0.0094  0.0847  0.2677
  123POPC   PO4 1606   0.425   6.844  12.504 -0.2334 -0.2220 -0.1591
  123POPC   GL1 1607   0.589   6.933  12.093 -0.0613 -0.2191 -0.0563
  123POPC   GL2 1608   0.745   7.311  12.116 -0.2454  0.0113 -0.1273
  123POPC   C1A 1609   0.439   7.084  11.636  0.4222  0.2237  0.0423
  123POPC   D2A 1610   0.379   6.822  11.237 -0.1359 -0.1095 -0.0018
  123POPC   C3A 1611   0.541   6.844  10.867  0.0488 -0.0053  0.0731
  123POPC   C4A 1612   0.903   6.859  10.676 -0.0643  0.0173 -0.3101
  123POPC   C1B 1613   0.878   7.434  11.752  0.0475  0.4332  0.2514
  123POPC   C2B 1614   0.915   7.647  11.374 -0.0899  0.0327  0.0643
  123POPC   C3B 1615   0.626   7.750  11.013  0.0377  0.0115 -0.0847
  123POPC   C4B 1616   0.438   8.055  10.717  0.0756 -0.0543  0.1389
  124POPC   NC3 1617   4.255   2.791  13.128 -0.1533  0.1202 -0.0221
  124POPC   PO4 1618   4.360   2.386  12.987  0.3085  0.0353  0.3439
  124POPC   GL1 1619   4.317   2.245  12.601 -0.0377 -0.0636 -0.1877
  124POPC   GL2 1620   4.504   2.033  12.364 -0.2722  0.0010  0.1742
  124POPC   C1A 1621   4.052   2.193  12.170 -0.0758 -0.1265  0.0464
  124POPC   D2A 1622   3.830   2.012  11.864  0.0783 -0.0110  0.3852
  124POPC   C3A 1623   3.822   2.175  11.486  0.3943 -0.3557  0.1915
  124POPC   C4A 1624   3.729   2.217  11.067 -0.1010  0.2485  0.0619
  124POPC   C1B 1625   4.596   2.250  12.051  0.3059 -0.0167  0.0416
  124POPC   C2B 1626   4.306   2.556  11.747  0.0505 -0.0488  0.2584
  124POPC   C3B 1627   4.196   2.470  11.309 -0.2892 -0.1947 -0.1617
  124POPC   C4B 1628   4.060   2.664  10.970 -0.7120 -0.1842 -0.2950
  125POPC   NC3 1629   2.585   3.178   9.094 -0.1111 -0.0729 -0.0542
  125POPC   PO4 1630   2.583   2.961   9.470 -0.2186  0.0410 -0.2022
  125POPC   GL1 1631   2.841   2.867   9.886 -0.1169 -0.3006 -0.0012
  125POPC   GL2 1632   2.898   3.096  10.150  0.0109  0.3421  0.0627
  125POPC   C1A 1633   2.688   2.653  10.243  0.3184  0.3064 -0.2197
  125POPC   D2A 1634   2.530   2.680  10.704 -0.2510 -0.2920  0.1623
  125POPC   C3A 1635   2.485   2.319  10.982 -0.1569 -0.3911  0.2799
  125POPC   C4A 1636   2.509   2.068  11.365  0.2250  0.1737  0.3643
  125POPC   C1B 1637   3.246   2.889  10.460 -0.0988 -0.2086 -0.1228
  125POPC   C2B 1638   3.433   2.495  10.588  0.1126  0.2194  0.0524
  125POPC   C3B 1639   3.791   2.375  10.520  0.3513 -0.0136  0.1986
  125POPC   C4B 1640   3.983   1.980  10.359 -0.5550 -0.1150 -0.1807
  126POPC   NC3 1641  12.640   4.226  12.730  0.1782 -0.1502 -0.0400
  126POPC   PO4 1642  12.261   4.113  12.614 -0.0688 -0.1170 -0.0256
  126POPC   GL1 1643  12.485   4.120  12.260  0.0914  0.2949  0.1487
  126POPC   GL2 1644  12.726   3.950  12.027 -0.0790  0.0463  0.2104
  126POPC   C1A 1645  12.216   4.261  11.971 -0.2724 -0.0302  0.3275
  126POPC   D2A 1646  12.290   4.445  11.605 -0.1924  0.4440 -0.1253
  126POPC   C3A 1647  12.052   4.467  11.214  0.2976  0.0340  0.1596
  126POPC   C4A 1648  12.153   4.491  10.782 -0.0330 -0.0261  0.1891
  126POPC   C1B 1649  12.487   3.984  11.604  0.0127 -0.1507 -0.1914
  126POPC   C2B 1650  12.502   4.174  11.179  0.1016  0.2234  0.1236
  126POPC   C3B 1651  12.491   4.003  10.733  0.0457  0.0211 -0.3334
  126POPC   C4B 1652  12.797   3.885  10.483 -0.1129 -0.0012 -0.0724
  127POPC   NC3 1653   8.540  11.364  13.335  0.2197 -0.1649  0.0884
  127POPC   PO4 1654   8.396  11.344  12.897  0.0427  0.0923 -0.1441
  127POPC   GL1 1655   8.499  11.079  12.545 -0.3024 -0.0296 -0.0058
  127POPC   GL2 1656   8.185  11.081  12.412 -0.2303  0.1983  0.1668
  127POPC   C1A 1657   8.564  10.836  12.119 -0.0424  0.2220  0.2365
  127POPC   D2A 1658   8.797  10.726  11.791 -0.0200 -0.0734  0.2945
  127POPC   C3A 1659   8.630  10.359  11.425 -0.0367  0.1015 -0.3762
  127POPC   C4A 1660   8.338  10.238  11.179  0.3110 -0.1204  0.1826
  127POPC   C1B 1661   8.230  11.315  12.219  0.1441 -0.1606 -0.0034
  127POPC   C2B 1662   8.192  11.602  11.960  0.2115  0.0452  0.0732
  127POPC   C3B 1663   8.049  11.719  11.553  0.0234 -0.4572 -0.1681
  127POPC   C4B 1664   8.263  11.780  11.184 -0.1992  0.0529  0.1403
  128POPC   NC3 1665   6.745   0.829  13.171  0.2666 -0.1688  0.2653
  128POPC   PO4 1666   6.625   0.505  13.007  0.0123 -0.1778 -0.1428
  128POPC   GL1 1667   6.713   0.487  12.621  0.0208  0.0267 -0.1693
  128POPC   GL2 1668   6.496   0.658  12.418  0.4053 -0.0562 -0.2257
  128POPC   C1A 1669   6.595   0.278  12.202 -0.1752 -0.1354  0.2499
  128POPC   D2A 1670   6.731  -0.153  12.012  0.3769 -0.2260  0.2719
  128POPC   C3A 1671   6.952  -0.570  12.213  0.4487  0.1564 -0.1871
  128POPC   C4A 1672   6.894  -1.014  12.196 -0.1473  0.0167 -0.2329
  128POPC   C1B 1673   6.862   0.770  12.171  0.4862  0.1602  0.0901
  128POPC   C2B 1674   6.984   0.834  11.716 -0.0786 -0.2769 -0.1541
  128POPC   C3B 1675   6.875   0.703  11.281 -0.2976  0.0254 -0.2421
  128POPC   C4B 1676   6.906   0.257  11.057 -0.1177 -0.1955 -0.0360
  129POPC   NC3 1677  12.059  12.723   9.381  0.0932 -0.0265 -0.2421
  129POPC   PO4 1678  12.024  12.266   9.345 -0.2671 -0.1112 -0.0350
  129POPC   GL1 1679  11.770  12.327   9.720  0.1534 -0.0526 -0.1103
  129POPC   GL2 1680  11.585  12.120  10.017  0.1100  0.2678  0.3498
  129POPC   C1A 1681  11.901  12.623  10.034 -0.0580 -0.0106 -0.1999
  129POPC   D2A 1682  11.754  13.127  10.186 -0.0993  0.2121  0.0955
  129POPC   C3A 1683  11.816  13.266  10.556  0.2541  0.0954  0.2584
  129POPC   C4A 1684  12.123  13.360  10.839 -0.0771  0.1177 -0.1719
  129POPC   C1B 1685  11.484  12.052  10.400 -0.2787 -0.1980  0.0189
  129POPC   C2B 1686  11.683  11.929  10.744  0.2116  0.2043 -0.0640
  129POPC   C3B 1687  12.006  11.901  10.785  0.1136  0.3650  0.2225
  129POPC   C4B 1688  12.215  11.528  10.953 -0.1531  0.6677 -0.1982
  130POPC   NC3 1689  12.535   6.832   8.675 -0.0415 -0.0770 -0.2507
  130POPC   PO4 1690  12.672   6.361   8.786  0.0890 -0.5119  0.1495
  130POPC   GL1 1691  12.886   6.692   9.029 -0.1617  0.1989  0.2691
  130POPC   GL2 1692  12.648   6.719   9.261 -0.2152 -0.0632 -0.1055
  130POPC   C1A 1693  13.126   6.952   9.313 -0.1326  0.0149 -0.0057
  130POPC   D2A 1694  13.126   7.252   9.678  0.0201 -0.4830  0.0126
  130POPC   C3A 1695  13.440   7.200   9.892  0.3121  0.0848  0.0803
  130POPC   C4A 1696  13.934   7.002   9.918 -0.1742  0.0342 -0.0966
  130POPC   C1B 1697  12.716   6.901   9.676  0.0357 -0.1629  0.2260
  130POPC   C2B 1698  13.008   6.998  10.114 -0.2579 -0.0663 -0.5758
  130POPC   C3B 1699  13.229   6.945  10.526 -0.0105 -0.2145  0.0525
  130POPC   C4B 1700  13.040   6.819  10.905  0.0215  0.2089 -0.1918
  131POPC   NC3 1701   8.423  12.426  12.840  0.1083 -0.5748  0.0618
  131POPC   PO4 1702   8.287  12.905  12.807  0.0244 -0.0988 -0.1672
  131POPC   GL1 1703   8.160  12.719  12.427  0.6346  0.0963 -0.0718
  131POPC   GL2 1704   8.314  12.400  12.302 -0.1653  0.1884 -0.1168
  131POPC   C1A 1705   7.960  12.817  12.069  0.1205 -0.0795 -0.1034
  131POPC   D2A 1706   7.839  12.847  11.712  0.1018 -0.1517  0.0628
  131POPC   C3A 1707   7.582  12.521  11.509  0.0035 -0.3559 -0.1778
  131POPC   C4A 1708   7.606  12.228  11.493  0.1148 -0.1145  0.0484
  131POPC   C1B 1709   8.503  12.269  11.807 -0.0839  0.0093  0.2978
  131POPC   C2B 1710   8.664  12.124  11.385 -0.1346  0.3848  0.0416
  131POPC   C3B 1711   8.812  11.894  11.131 -0.1634  0.0886 -0.0810
  131POPC   C4B 1712   9.147  11.756  10.958  0.2697  0.0482 -0.1392
  132POPC   NC3 1713   5.411   1.763  12.725  0.0099 -0.1771 -0.2155
  132POPC   PO4 1714   5.357   2.214  12.616 -0.0126 -0.0187 -0.3368
  132POPC   GL1 1715   5.541   2.008  12.246  0.0519  0.1255 -0.0420
  132POPC   GL2 1716   5.813   1.920  12.026 -0.1161  0.1234  0.0100
  132POPC   C1A 1717   5.461   1.596  11.980  0.1266 -0.0367 -0.1334
  132POPC   D2A 1718   5.383   1.318  11.538 -0.1053  0.1501 -0.0809
  132POPC   C3A 1719   5.812   1.333  11.257 -0.3466  0.2963 -0.1177
  132POPC   C4A 1720   5.947   1.286  10.969  0.2281  0.2421  0.0692
  132POPC   C1B 1721   5.636   2.277  11.836 -0.1593 -0.2221 -0.1423
  132POPC   C2B 1722   5.592   2.640  11.631  0.1149 -0.1912 -0.1047
  132POPC   C3B 1723   5.607   2.707  11.251  0.3290 -0.0292 -0.3939
  132POPC   C4B 1724   5.436   3.099  11.026  0.1316 -0.1189  0.0694
  133POPC   NC3 1725   5.808   0.761  12.702  0.1025 -0.4186  0.1745
  133POPC   PO4 1726   5.452   0.920  12.869  0.1612  0.1348  0.1272
  133POPC   GL1 1727   5.450   0.843  12.389 -0.2357  0.1338  0.1028
  133POPC   GL2 1728   5.605   1.173  12.268  0.1221  0.0833  0.0110
  133POPC   C1A 1729   5.568   0.577  12.155 -0.0586  0.2138  0.0417
  133POPC   D2A 1730   5.596   0.749  11.675  0.0546  0.0512 -0.0054
  133POPC   C3A 1731   5.936   0.700  11.369 -0.1441 -0.0503  0.3970
  133POPC   C4A 1732   6.355   0.846  11.358  0.0771  0.2079  0.1564
  133POPC   C1B 1733   5.870   1.373  12.125 -0.3159 -0.0047 -0.1423
  133POPC   C2B 1734   6.012   1.617  11.679 -0.1770  0.2812  0.0608
  133POPC   C3B 1735   6.048   1.806  11.308 -0.3375 -0.3333 -0.2548
  133POPC   C4B 1736   5.980   1.801  10.927  0.2662  0.2313  0.0341
  134POPC   NC3 1737   9.703   0.304  12.941 -0.0739 -0.1078  0.2555
  134POPC   PO4 1738   9.281   0.323  12.883  0.0781 -0.2347  0.3779
  134POPC   GL1 1739   8.988   0.585  12.620  0.0243  0.0933  0.4363
  134POPC   GL2 1740   9.021   0.287  12.407 -0.3343 -0.1241 -0.1795
  134POPC   C1A 1741   9.143   0.843  12.313 -0.2189 -0.2380 -0.2286
  134POPC   D2A 1742   9.377   0.939  12.039 -0.2496  0.3083 -0.0889
  134POPC   C3A 1743   9.778   0.776  12.003 -0.2056  0.3186  0.0664
  134POPC   C4A 1744  10.205   0.890  11.771 -0.0326 -0.5462 -0.1633
  134POPC   C1B 1745   9.394   0.405  12.168 -0.0673 -0.1681  0.0677
  134POPC   C2B 1746   9.351   0.517  11.783 -0.4825 -0.1055  0.1009
  134POPC   C3B 1747   9.045   0.395  11.489  0.1257 -0.1713 -0.1695
  134POPC   C4B 1748   8.701   0.158  11.390 -0.2545 -0.0654 -0.0738
  135POPC   NC3 1749   0.625   9.045  12.604  0.0679 -0.0344  0.3182
  135POPC   PO4 1750   1.015   8.881  12.737  0.0720 -0.1170 -0.0480
  135POPC   GL1 1751   1.160   8.890  12.355 -0.1528 -0.0931 -0.1443
  135POPC   GL2 1752   1.313   9.163  12.444 -0.2852 -0.0137  0.1716
  135POPC   C1A 1753   1.106   9.023  11.837  0.7041  0.1142  0.0247
  135POPC   D2A 1754   1.216   9.102  11.342  0.0531 -0.0065  0.0713
  135POPC   C3A 1755   1.346   8.955  10.936 -0.1174  0.0010  0.2230
  135POPC   C4A 1756   1.496   8.881  10.556  0.1938 -0.2326  0.1996
  135POPC   C1B 1757   1.530   9.110  11.997 -0.1068  0.0567 -0.4345
  135POPC   C2B 1758   1.592   8.900  11.538  0.0083  0.2766  0.0764
  135POPC   C3B 1759   1.899   9.023  11.161 -0.2976 -0.2994 -0.0046
  135POPC   C4B 1760   1.880   9.155  10.778  0.1419  0.4453  0.5032
  136POPC   NC3 1761   0.981   1.896   8.697 -0.1102 -0.1699 -0.2455
  136POPC   PO4 1762   0.772   1.722   9.039 -0.1083 -0.1951 -0.1433
  136POPC   GL1 1763   0.679   1.632   9.373 -0.0680  0.0095 -0.0507
  136POPC   GL2 1764   0.324   1.578   9.511 -0.1966 -0.1065  0.2812
  136POPC   C1A 1765   0.631   1.821   9.834 -0.0706 -0.2319  0.2216
  136POPC   D2A 1766   0.951   1.822  10.191 -0.0195  0.0417  0.2716
  136POPC   C3A 1767   1.369   1.681  10.192 -0.1176 -0.1716  0.1956
  136POPC   C4A 1768   1.777   1.764   9.991 -0.1233 -0.1884 -0.1080
  136POPC   C1B 1769  -0.047   1.280   9.697 -0.0082  0.0653  0.0752
  136POPC   C2B 1770  -0.367   1.072   9.698 -0.2495  0.2185  0.0889
  136POPC   C3B 1771  -0.748   1.052   9.787 -0.2142  0.1622 -0.2472
  136POPC   C4B 1772  -1.172   1.049  10.083 -0.1348 -0.0469 -0.2863
  137POPC   NC3 1773  13.014   6.653  12.469 -0.0351  0.0223  0.1630
  137POPC   PO4 1774  13.347   6.392  12.577  0.2641 -0.1933 -0.0843
  137POPC   GL1 1775  13.425   6.443  12.121 -0.0582  0.0823  0.0914
  137POPC   GL2 1776  13.185   6.678  11.951 -0.2660  0.0677  0.2461
  137POPC   C1A 1777  13.545   6.492  11.707  0.2221 -0.1597 -0.2347
  137POPC   D2A 1778  13.526   6.303  11.370  0.0083  0.1725 -0.0318
  137POPC   C3A 1779  13.681   6.288  10.977 -0.4377 -0.0538  0.1747
  137POPC   C4A 1780  13.526   6.365  10.566 -0.0489 -0.0299  0.0662
  137POPC   C1B 1781  13.026   6.634  11.578 -0.1254  0.1748 -0.0443
  137POPC   C2B 1782  12.987   6.422  11.222 -0.1057 -0.0643 -0.0297
  137POPC   C3B 1783  12.533   6.192  10.935 -0.0538  0.3416 -0.0579
  137POPC   C4B 1784  12.280   5.793  10.862 -0.2370  0.0912  0.2463
  138POPC   NC3 1785   0.406   2.905  13.275 -0.0140 -0.1794 -0.1380
  138POPC   PO4 1786   0.192   2.853  12.907 -0.2416 -0.6074  0.0136
  138POPC   GL1 1787   0.458   2.960  12.435 -0.0546 -0.1282  0.1648
  138POPC   GL2 1788   0.540   3.325  12.350 -0.1213 -0.0655  0.2749
  138POPC   C1A 1789   0.363   2.985  11.975 -0.2219 -0.0161  0.0574
  138POPC   D2A 1790   0.562   3.245  11.659 -0.0371  0.0044  0.2470
  138POPC   C3A 1791   0.515   3.308  11.239  0.3165  0.1293 -0.2251
  138POPC   C4A 1792   0.579   3.455  10.767 -0.1392 -0.5175  0.2895
  138POPC   C1B 1793   0.848   3.196  12.053  0.3507  0.4970 -0.1363
  138POPC   C2B 1794   1.183   3.333  11.753  0.0466  0.0143 -0.0626
  138POPC   C3B 1795   1.250   3.089  11.410  0.0179  0.1085 -0.0613
  138POPC   C4B 1796   0.941   3.242  11.030 -0.2678 -0.0165 -0.1473
  139POPC   NC3 1797  10.514   4.995  12.783 -0.0237  0.0842  0.1126
  139POPC   PO4 1798  10.098   4.885  12.758 -0.1067 -0.3019  0.1662
  139POPC   GL1 1799  10.126   4.667  12.444 -0.0798 -0.0075 -0.0513
  139POPC   GL2 1800  10.325   4.984  12.190  0.2522  0.0797  0.1951
  139POPC   C1A 1801  10.156   4.280  12.110  0.0546  0.1099 -0.1824
  139POPC   D2A 1802  10.232   4.225  11.645 -0.1886  0.0261  0.3628
  139POPC   C3A 1803  10.407   3.820  11.507  0.1068 -0.0515 -0.2061
  139POPC   C4A 1804  10.577   3.486  11.393  0.0891 -0.1356  0.2860
  139POPC   C1B 1805  10.664   4.917  12.003 -0.0570 -0.0419  0.2337
  139POPC   C2B 1806  10.810   4.949  11.544 -0.1648  0.0389 -0.0923
  139POPC   C3B 1807  10.782   4.782  11.122  0.1417  0.0352  0.1177
  139POPC   C4B 1808  10.427   4.540  10.889 -0.1065  0.0101  0.2157
  140POPC   NC3 1809  10.733   1.525  12.690 -0.1311  0.0278  0.3907
  140POPC   PO4 1810  10.616   1.934  12.457  0.1025 -0.0381 -0.0244
  140POPC   GL1 1811  10.298   1.744  12.398  0.1219 -0.0572  0.0110
  140POPC   GL2 1812  10.475   1.672  12.098  0.3232 -0.1730 -0.2435
  140POPC   C1A 1813   9.939   2.013  12.158 -0.3585  0.1786 -0.0426
  140POPC   D2A 1814   9.783   2.489  11.882 -0.0282 -0.1525  0.0417
  140POPC   C3A 1815   9.367   2.544  11.729  0.4599  0.0962 -0.2204
  140POPC   C4A 1816   9.060   2.391  11.504  0.0899  0.2852  0.1738
  140POPC   C1B 1817  10.628   1.476  11.746 -0.1256 -0.0236  0.0509
  140POPC   C2B 1818  10.672   1.354  11.325 -0.1237 -0.1880  0.1209
  140POPC   C3B 1819  10.807   1.035  11.056  0.0575 -0.0583  0.0833
  140POPC   C4B 1820  10.987   0.601  11.050 -0.0447 -0.2262 -0.2751
  141POPC   NC3 1821   7.797   5.941   9.667 -0.0451 -0.1691 -0.0555
  141POPC   PO4 1822   8.234   5.626   9.617  0.0116 -0.1635  0.0372
  141POPC   GL1 1823   8.306   5.685   9.905 -0.1472 -0.1567  0.0647
  141POPC   GL2 1824   8.598   5.524  10.061 -0.3983  0.1515  0.1027
  141POPC   C1A 1825   8.498   5.868  10.361 -0.2652  0.1639 -0.1520
  141POPC   D2A 1826   8.754   6.075  10.631  0.1835 -0.0554 -0.0039
  141POPC   C3A 1827   8.660   5.908  11.002 -0.1476  0.3786 -0.0209
  141POPC   C4A 1828   8.792   5.420  11.191  0.0228 -0.1283 -0.1355
  141POPC   C1B 1829   8.961   5.496  10.274  0.2371 -0.0567 -0.2689
  141POPC   C2B 1830   9.124   5.693  10.658  0.0799 -0.4197  0.4725
  141POPC   C3B 1831   9.538   5.669  10.805 -0.2893  0.1454 -0.0460
  141POPC   C4B 1832   9.834   5.764  11.228  0.4843 -0.1464 -0.0815
  142POPC   NC3 1833  10.749  10.490   9.603  0.2046  0.4311  0.3005
  142POPC   PO4 1834  10.742  10.107   9.597  0.1249  0.0267 -0.0164
  142POPC   GL1 1835  10.674  10.200   9.999  0.2634  0.0573 -0.2708
  142POPC   GL2 1836  10.625  10.541  10.112  0.1472 -0.0368  0.0016
  142POPC   C1A 1837  10.643  10.175  10.491 -0.0330  0.1602  0.0351
  142POPC   D2A 1838  10.398  10.215  10.904 -0.0521  0.3217  0.0045
  142POPC   C3A 1839  10.431   9.864  11.141 -0.2418  0.3895 -0.1460
  142POPC   C4A 1840  10.541   9.550  11.476  0.0859 -0.0881 -0.1124
  142POPC   C1B 1841  10.379  10.606  10.533  0.0096 -0.1251  0.2443
  142POPC   C2B 1842  10.209  10.679  10.970  0.1734 -0.2690  0.3803
  142POPC   C3B 1843  10.410  10.544  11.349 -0.2520  0.1491  0.0541
  142POPC   C4B 1844  10.556  10.579  11.849 -0.2799 -0.1905 -0.3591
  143POPC   NC3 1845   3.294   6.211   9.495  0.0861 -0.1420 -0.0527
  143POPC   PO4 1846   3.477   5.756   9.532  0.3261 -0.0367 -0.1997
  143POPC   GL1 1847   3.316   5.906   9.922 -0.1208 -0.0215  0.2866
  143POPC   GL2 1848   2.993   5.986   9.871 -0.3964  0.1022 -0.0633
  143POPC   C1A 1849   3.269   5.876  10.290  0.1557 -0.0920 -0.0935
  143POPC   D2A 1850   3.574   5.573  10.524 -0.2946  0.1323  0.0147
  143POPC   C3A 1851   3.711   5.449  10.896 -0.2313  0.2418 -0.1238
  143POPC   C4A 1852   3.835   5.254  11.201 -0.5068  0.2678  0.1014
  143POPC   C1B 1853   2.666   6.156  10.105  0.2220 -0.5446 -0.2227
  143POPC   C2B 1854   2.281   6.039  10.196 -0.1582  0.1107  0.1054
  143POPC   C3B 1855   2.086   5.657  10.045 -0.0650  0.0250  0.1577
  143POPC   C4B 1856   1.703   5.510  10.048  0.2285 -0.4348  0.0570
  144POPC   NC3 1857  12.909   7.152  13.063 -0.0923  0.1689  0.3217
  144POPC   PO4 1858  12.990   7.137  12.648 -0.0293 -0.0519  0.3832
  144POPC   GL1 1859  13.007   7.111  12.176  0.3097 -0.0946  0.1519
  144POPC   GL2 1860  13.275   7.231  12.071  0.0727  0.1212  0.3136
  144POPC   C1A 1861  12.894   7.077  11.685 -0.0720 -0.1177 -0.0438
  144POPC   D2A 1862  13.059   7.206  11.322 -0.1878 -0.0503 -0.0453
  144POPC   C3A 1863  13.024   7.538  11.060  0.2564 -0.3252 -0.3713
  144POPC   C4A 1864  13.013   7.896  10.901 -0.0602  0.0320 -0.0106
  144POPC   C1B 1865  13.059   7.521  11.851 -0.1683  0.4019 -0.4104
  144POPC   C2B 1866  12.777   7.597  11.553  0.0219 -0.1939  0.1873
  144POPC   C3B 1867  12.563   7.538  11.241  0.3492  0.2534  0.2459
  144POPC   C4B 1868  12.264   7.348  10.947 -0.1034  0.2377  0.0808
  145POPC   NC3 1869   9.544   7.270  12.777  0.1892 -0.1218  0.1808
  145POPC   PO4 1870   9.520   7.060  12.377 -0.0539  0.1913  0.0884
  145POPC   GL1 1871   9.545   6.989  11.970 -0.0687 -0.0696  0.1779
  145POPC   GL2 1872   9.809   6.745  12.121 -0.1087  0.2949 -0.1205
  145POPC   C1A 1873   9.173   7.032  11.755 -0.0622  0.0347 -0.3183
  145POPC   D2A 1874   8.735   7.159  11.942 -0.2435  0.0194 -0.0038
  145POPC   C3A 1875   8.385   6.910  11.820 -0.1795 -0.3035 -0.0099
  145POPC   C4A 1876   8.028   7.186  11.680  0.2265  0.0055  0.0299
  145POPC   C1B 1877  10.050   7.006  11.795 -0.0646 -0.0996 -0.2442
  145POPC   C2B 1878  10.261   6.787  11.485 -0.0015  0.3765  0.0391
  145POPC   C3B 1879  10.391   6.651  11.138 -0.0654  0.4304 -0.0667
  145POPC   C4B 1880  10.445   6.772  10.676 -0.0500  0.2400  0.3231
  146POPC   NC3 1881   0.770   8.019  12.355  0.1195 -0.2173  0.0447
  146POPC   PO4 1882   0.931   7.673  12.499  0.0123 -0.0400 -0.0706
  146POPC   GL1 1883   1.083   7.711  12.061 -0.1445  0.0886 -0.0201
  146POPC   GL2 1884   0.973   7.974  11.904 -0.2927 -0.2688  0.0620
  146POPC   C1A 1885   1.334   7.659  11.692  0.0869 -0.1015 -0.2696
  146POPC   D2A 1886   1.735   7.627  11.351 -0.0419  0.0717 -0.2369
  146POPC   C3A 1887   1.938   8.070  11.352  0.1256 -0.2424  0.0508
  146POPC   C4A 1888   2.186   8.257  10.957 -0.0545 -0.2964  0.0979
  146POPC   C1B 1889   0.604   8.051  11.565 -0.1669  0.0053  0.1623
  146POPC   C2B 1890   0.315   8.117  11.181  0.3076 -0.3333 -0.0380
  146POPC   C3B 1891   0.113   8.367  10.890  0.1802  0.3294  0.1615
  146POPC   C4B 1892   0.016   8.153  10.468 -0.1184  0.2879  0.2370
  147POPC   NC3 1893  11.495   9.979   9.254 -0.0446 -0.1752 -0.0463
  147POPC   PO4 1894  11.212   9.627   9.212 -0.2174  0.3472  0.2179
  147POPC   GL1 1895  11.315   9.748   9.649 -0.3028  0.0540  0.2495
  147POPC   GL2 1896  11.051   9.792   9.851 -0.2091 -0.2545  0.2320
  147POPC   C1A 1897  11.504   9.833  10.019 -0.1267  0.1605 -0.1188
  147POPC   D2A 1898  11.456   9.678  10.326 -0.1261 -0.0803 -0.1517
  147POPC   C3A 1899  11.586   9.846  10.768 -0.0506  0.0528 -0.1709
  147POPC   C4A 1900  11.910   9.894  10.951 -0.0916  0.0962  0.1345
  147POPC   C1B 1901  10.951   9.789  10.239 -0.0177 -0.1439  0.0918
  147POPC   C2B 1902  10.910   9.678  10.673 -0.1730 -0.0794  0.1510
  147POPC   C3B 1903  11.012   9.724  11.111 -0.3140  0.1173 -0.0155
  147POPC   C4B 1904  11.098   9.838  11.564  0.1605  0.1723 -0.2833
  148POPC   NC3 1905  12.022  10.923  13.309 -0.0141 -0.0855 -0.0324
  148POPC   PO4 1906  11.619  10.992  13.156 -0.2006 -0.3137 -0.0450
  148POPC   GL1 1907  11.440  10.976  12.779  0.0731  0.0323  0.2471
  148POPC   GL2 1908  11.291  10.672  12.858  0.0974 -0.1267  0.1347
  148POPC   C1A 1909  11.420  10.981  12.310  0.3379 -0.0522 -0.0381
  148POPC   D2A 1910  11.587  11.032  11.880  0.0226 -0.2689 -0.0759
  148POPC   C3A 1911  11.441  11.406  11.536 -0.1468  0.2318 -0.0817
  148POPC   C4A 1912  11.493  11.211  11.179 -0.0255  0.3479  0.0237
  148POPC   C1B 1913  11.281  10.435  12.619 -0.1255  0.1038 -0.1648
  148POPC   C2B 1914  11.049  10.275  12.198 -0.3988  0.1173  0.1046
  148POPC   C3B 1915  10.820  10.190  11.777  0.2586 -0.1650 -0.0503
  148POPC   C4B 1916  10.443  10.108  11.594 -0.2148 -0.1352  0.2710
  149POPC   NC3 1917  11.705   9.685  13.171 -0.0745 -0.3117  0.0107
  149POPC   PO4 1918  11.317   9.803  13.394  0.0273 -0.2599 -0.2226
  149POPC   GL1 1919  11.194   9.820  12.960 -0.4154 -0.1004  0.1367
  149POPC   GL2 1920  11.374   9.636  12.748 -0.0991 -0.3382 -0.1835
  149POPC   C1A 1921  10.980   9.860  12.535  0.0671 -0.3191  0.1375
  149POPC   D2A 1922  10.703   9.883  12.170  0.0494  0.0132 -0.4513
  149POPC   C3A 1923  10.480  10.170  12.143  0.5017 -0.3790  0.0070
  149POPC   C4A 1924  10.153  10.293  12.412 -0.0935  0.1165 -0.2848
  149POPC   C1B 1925  11.152   9.399  12.541  0.2764 -0.1960  0.0689
  149POPC   C2B 1926  10.800   9.228  12.243  0.2381 -0.3194  0.0385
  149POPC   C3B 1927  10.366   9.456  12.127 -0.3260 -0.0415 -0.1392
  149POPC   C4B 1928  10.155   9.782  12.087  0.1911 -0.2247  0.0829
  150POPC   NC3 1929   2.407   8.607   9.021  0.0064  0.2301 -0.0076
  150POPC   PO4 1930   2.300   8.162   8.953  0.3654 -0.1709 -0.4008
  150POPC   GL1 1931   2.291   8.310   9.412  0.0581  0.0780 -0.0512
  150POPC   GL2 1932   1.972   8.098   9.632 -0.0742  0.0224 -0.0009
  150POPC   C1A 1933   2.365   8.440   9.837 -0.1750  0.0013  0.1584
  150POPC   D2A 1934   2.547   8.262  10.205 -0.2360 -0.0638 -0.3020
  150POPC   C3A 1935   2.327   8.058  10.469  0.3563  0.1858  0.2608
  150POPC   C4A 1936   1.997   7.732  10.563  0.0530 -0.1939  0.0685
  150POPC   C1B 1937   1.694   8.386   9.914 -0.2141  0.2540  0.0386
  150POPC   C2B 1938   1.440   8.442  10.335  0.1540 -0.2097 -0.0402
  150POPC   C3B 1939   1.142   8.416  10.775  0.2158  0.3605 -0.2762
  150POPC   C4B 1940   0.892   8.174  11.097 -0.4226 -0.1873 -0.0349
  151POPC   NC3 1941   2.323  10.213  12.386 -0.2376  0.1831  0.2145
  151POPC   PO4 1942   2.232  10.572  12.664  0.1192 -0.1691  0.1141
  151POPC   GL1 1943   2.271  10.754  12.309 -0.0386  0.0663  0.0716
  151POPC   GL2 1944   2.064  10.813  12.166 -0.0855  0.0817 -0.1500
  151POPC   C1A 1945   2.509  10.659  11.832  0.1219 -0.4258  0.1290
  151POPC   D2A 1946   2.774  10.409  11.669  0.1183 -0.0455  0.0457
  151POPC   C3A 1947   2.876  10.510  11.242 -0.1875 -0.4618 -0.0617
  151POPC   C4A 1948   2.921  10.724  10.863 -0.1218  0.2401  0.0524
  151POPC   C1B 1949   2.042  10.854  11.775 -0.2595 -0.0330 -0.0165
  151POPC   C2B 1950   2.128  10.570  11.486  0.1169  0.2890  0.0298
  151POPC   C3B 1951   2.310  10.194  11.718 -0.1181 -0.2145 -0.4203
  151POPC   C4B 1952   2.136   9.802  11.848 -0.3520  0.0720 -0.0307
  152POPC   NC3 1953   7.042   9.796  13.212  0.1241 -0.3134 -0.5398
  152POPC   PO4 1954   7.136   9.845  12.863 -0.0389 -0.2454  0.1507
  152POPC   GL1 1955   7.030   9.955  12.479 -0.0663 -0.0478 -0.0306
  152POPC   GL2 1956   7.272   9.954  12.324  0.2295  0.0891 -0.3480
  152POPC   C1A 1957   6.851   9.747  12.111 -0.1562  0.3236 -0.1062
  152POPC   D2A 1958   6.428   9.702  11.894 -0.1402  0.1422 -0.2945
  152POPC   C3A 1959   6.042   9.423  11.979 -0.1026 -0.1597 -0.0200
  152POPC   C4A 1960   5.646   9.361  11.840  0.0204  0.2993  0.0453
  152POPC   C1B 1961   7.311   9.866  11.927 -0.0553  0.2826  0.0653
  152POPC   C2B 1962   7.737   9.815  11.778  0.0364 -0.2827 -0.0347
  152POPC   C3B 1963   8.015   9.940  11.436  0.1590 -0.2409 -0.4012
  152POPC   C4B 1964   8.042   9.786  10.983 -0.4269  0.0062 -0.1562
  153POPC   NC3 1965   1.798  10.475  12.496  0.0604  0.2354  0.1009
  153POPC   PO4 1966   1.434  10.721  12.651 -0.2611  0.0012 -0.1638
  153POPC   GL1 1967   1.370  10.661  12.260  0.2222  0.0738 -0.0196
  153POPC   GL2 1968   1.603  10.618  12.073 -0.1378 -0.1568  0.2081
  153POPC   C1A 1969   1.196  11.004  11.941  0.2061 -0.1438  0.1731
  153POPC   D2A 1970   0.969  11.170  11.573  0.1910 -0.1464 -0.1280
  153POPC   C3A 1971   0.769  10.884  11.356 -0.2081 -0.0719 -0.1593
  153POPC   C4A 1972   0.399  10.703  11.523 -0.2366 -0.1636 -0.2289
  153POPC   C1B 1973   1.812  10.193  11.783  0.0140  0.0080  0.4590
  153POPC   C2B 1974   1.943  10.037  11.380 -0.0287 -0.0557  0.0134
  153POPC   C3B 1975   1.882   9.916  10.976 -0.3211  0.0035  0.0802
  153POPC   C4B 1976   1.734   9.624  10.730  0.2326 -0.0134 -0.0055
  154POPC   NC3 1977  12.772   9.184  13.201  0.1258 -0.3380 -0.3868
  154POPC   PO4 1978  12.782   8.974  12.807  0.0848 -0.0998  0.0692
  154POPC   GL1 1979  12.739   8.835  12.316 -0.0709  0.0283  0.0850
  154POPC   GL2 1980  13.070   9.031  12.162 -0.1967  0.1217  0.0022
  154POPC   C1A 1981  12.651   8.766  11.912  0.0061  0.0933  0.0392
  154POPC   D2A 1982  12.840   8.848  11.530 -0.1156 -0.0473 -0.1379
  154POPC   C3A 1983  12.851   8.779  11.184  0.0860  0.1470  0.3100
  154POPC   C4A 1984  13.049   8.846  10.805 -0.0206 -0.2428  0.0879
  154POPC   C1B 1985  13.236   8.819  11.779 -0.0941 -0.2616  0.2859
  154POPC   C2B 1986  13.295   8.600  11.340 -0.1281 -0.0497  0.1147
  154POPC   C3B 1987  13.563   8.591  11.029  0.0831  0.1131  0.1840
  154POPC   C4B 1988  13.746   8.550  10.690  0.0486  0.1446  0.0437
  155POPC   NC3 1989  11.831   0.827   8.580  0.1281  0.3217  0.2113
  155POPC   PO4 1990  11.741   0.888   9.026  0.0589 -0.2305  0.1054
  155POPC   GL1 1991  11.986   0.737   9.468 -0.0518  0.0908 -0.1111
  155POPC   GL2 1992  11.677   0.706   9.551 -0.1049  0.2725  0.0809
  155POPC   C1A 1993  12.048   0.627   9.876 -0.0856  0.0941 -0.4102
  155POPC   D2A 1994  12.146   0.417  10.173 -0.1672 -0.1217 -0.1970
  155POPC   C3A 1995  12.463   0.174  10.243  0.1186 -0.0602 -0.1090
  155POPC   C4A 1996  12.823   0.038  10.366  0.0594  0.1490  0.0807
  155POPC   C1B 1997  11.495   0.568   9.975 -0.0336 -0.0741  0.1528
  155POPC   C2B 1998  11.311   0.311  10.214  0.1687 -0.0956 -0.0674
  155POPC   C3B 1999  11.200  -0.086  10.455  0.1002 -0.1786 -0.0119
  155POPC   C4B 2000  11.390  -0.118  10.890  0.0595 -0.2958  0.1400
  156POPC   NC3 2001   6.142   2.647  12.826 -0.1305  0.3847 -0.0445
  156POPC   PO4 2002   6.425   2.438  12.490  0.0495  0.0554 -0.1616
  156POPC   GL1 2003   6.432   2.222  12.112 -0.1224 -0.2883  0.1617
  156POPC   GL2 2004   6.080   2.359  12.158 -0.1301  0.0909  0.0860
  156POPC   C1A 2005   6.754   1.924  12.028  0.1017 -0.1718 -0.2646
  156POPC   D2A 2006   7.185   1.912  11.935 -0.1444 -0.1703  0.0687
  156POPC   C3A 2007   7.329   1.529  12.081 -0.1437 -0.0517 -0.0943
  156POPC   C4A 2008   7.722   1.343  12.259  0.2359  0.2175 -0.3932
  156POPC   C1B 2009   6.183   2.121  11.726  0.2453 -0.2838 -0.0973
  156POPC   C2B 2010   6.513   1.712  11.648  0.1304 -0.0806 -0.1834
  156POPC   C3B 2011   6.900   1.578  11.706 -0.0876  0.1454 -0.1701
  156POPC   C4B 2012   7.243   1.667  11.451  0.2198 -0.0375 -0.2656
  157POPC   NC3 2013   0.641   9.488  12.933  0.3922  0.0159  0.0819
  157POPC   PO4 2014   0.964   9.348  12.761 -0.3240  0.0718 -0.0825
  157POPC   GL1 2015   0.845   9.486  12.363 -0.1944 -0.1898  0.2161
  157POPC   GL2 2016   0.820   9.263  12.197 -0.1044 -0.4253  0.0780
  157POPC   C1A 2017   0.748   9.928  12.188  0.3256 -0.0644  0.0698
  157POPC   D2A 2018   0.475  10.268  11.893  0.0889  0.0320  0.0255
  157POPC   C3A 2019   0.566  10.255  11.454 -0.0454 -0.0711 -0.3363
  157POPC   C4A 2020   0.549  10.327  10.994 -0.0086 -0.2847 -0.0711
  157POPC   C1B 2021   0.462   9.232  11.940  0.2309 -0.1733 -0.0415
  157POPC   C2B 2022  -0.016   9.256  11.738  0.0832 -0.2761 -0.1146
  157POPC   C3B 2023  -0.422   9.295  11.926 -0.1199  0.2478  0.0965
  157POPC   C4B 2024  -0.764   9.042  12.110  0.2768  0.0925 -0.1103
  158POPC   NC3 2025   6.646   0.992  12.732  0.2254 -0.2646  0.0563
  158POPC   PO4 2026   7.089   1.071  12.923  0.1984  0.1637  0.1539
  158POPC   GL1 2027   7.286   0.886  12.632  0.2461  0.2965 -0.1982
  158POPC   GL2 2028   7.647   0.762  12.526 -0.0791  0.3439 -0.2389
  158POPC   C1A 2029   7.239   1.073  12.169 -0.1760 -0.2369  0.2705
  158POPC   D2A 2030   7.427   1.225  11.722 -0.1221 -0.0049 -0.0289
  158POPC   C3A 2031   7.673   1.063  11.403 -0.3429  0.2506  0.0025
  158POPC   C4A 2032   8.053   1.019  11.382 -0.3354 -0.1303  0.2769
  158POPC   C1B 2033   7.670   0.791  12.156  0.2545 -0.1354  0.3913
  158POPC   C2B 2034   7.365   0.643  11.924  0.0709 -0.0156 -0.1590
  158POPC   C3B 2035   7.013   0.214  11.714  0.1042 -0.2685 -0.1896
  158POPC   C4B 2036   6.662   0.251  11.564  0.2511  0.1184 -0.1966
  159POPC   NC3 2037  11.575   2.246  12.823 -0.0138  0.0586  0.1839
  159POPC   PO4 2038  11.302   2.551  12.677  0.0949 -0.0608  0.1650
  159POPC   GL1 2039  11.435   2.475  12.293 -0.3239  0.0572 -0.1163
  159POPC   GL2 2040  11.537   2.790  12.317 -0.2320  0.0441  0.3857
  159POPC   C1A 2041  11.421   2.337  11.863 -0.0430 -0.0552 -0.0519
  159POPC   D2A 2042  11.364   2.103  11.494 -0.1187 -0.2108  0.1347
  159POPC   C3A 2043  10.977   2.123  11.156  0.0333 -0.0430 -0.2516
  159POPC   C4A 2044  11.052   1.691  10.934  0.1333  0.2838  0.2235
  159POPC   C1B 2045  11.751   2.786  11.920  0.1508  0.0744 -0.1079
  159POPC   C2B 2046  11.722   2.859  11.446 -0.0857 -0.1302 -0.1185
  159POPC   C3B 2047  11.915   2.890  11.004  0.3015  0.0377  0.0323
  159POPC   C4B 2048  12.103   2.953  10.619 -0.0023  0.1300  0.2336
  160POPC   NC3 2049   6.744   2.711  12.697  0.3768  0.0822 -0.2602
  160POPC   PO4 2050   6.414   3.072  12.739 -0.2033 -0.0763  0.1329
  160POPC   GL1 2051   6.525   2.972  12.255 -0.0805  0.2397 -0.1007
  160POPC   GL2 2052   6.564   2.725  12.045 -0.5988  0.2059 -0.4590
  160POPC   C1A 2053   6.421   3.185  11.841  0.0993 -0.2656 -0.2169
  160POPC   D2A 2054   5.933   3.038  11.539  0.1341  0.2714  0.3011
  160POPC   C3A 2055   6.101   2.801  11.236 -0.2750  0.0813  0.0617
  160POPC   C4A 2056   6.311   2.657  10.871 -0.0139 -0.2579  0.0535
  160POPC   C1B 2057   6.598   2.465  11.700 -0.2393 -0.4003  0.1244
  160POPC   C2B 2058   6.431   2.364  11.255  0.0906 -0.0626 -0.0211
  160POPC   C3B 2059   6.320   2.198  10.852  0.4501  0.2031  0.3389
  160POPC   C4B 2060   6.259   1.927  10.531 -0.2119 -0.0136 -0.2773
  161POPC   NC3 2061  10.857  11.727  12.404  0.1873  0.0048 -0.2283
  161POPC   PO4 2062  11.306  11.718  12.567  0.0954  0.0465 -0.1020
  161POPC   GL1 2063  11.279  11.472  12.343 -0.1180  0.0573 -0.0423
  161POPC   GL2 2064  11.502  11.629  12.011 -0.2203 -0.0084  0.1055
  161POPC   C1A 2065  11.120  11.332  11.910  0.0884 -0.0585  0.3061
  161POPC   D2A 2066  10.711  11.321  11.708  0.0921  0.3069 -0.0915
  161POPC   C3A 2067  10.692  10.979  11.620 -0.0323  0.0085  0.2184
  161POPC   C4A 2068  10.913  10.562  11.491  0.1756  0.3258  0.0349
  161POPC   C1B 2069  11.801  11.386  12.149  0.0487 -0.0634 -0.1746
  161POPC   C2B 2070  12.235  11.170  11.935 -0.0956  0.3973 -0.0665
  161POPC   C3B 2071  12.519  11.442  11.814  0.0315  0.0610 -0.0903
  161POPC   C4B 2072  12.935  11.446  11.890 -0.1207  0.4601  0.0499
  162POPC   NC3 2073   9.718  12.712  12.927  0.0123 -0.3341 -0.1328
  162POPC   PO4 2074   9.796  12.607  12.598  0.1097 -0.1636  0.0625
  162POPC   GL1 2075   9.779  12.647  12.218 -0.0723  0.0756  0.4716
  162POPC   GL2 2076  10.006  12.325  12.117 -0.1756 -0.0005 -0.1432
  162POPC   C1A 2077   9.812  12.673  11.718 -0.0783  0.0097 -0.1953
  162POPC   D2A 2078   9.397  12.565  11.382 -0.2735 -0.3661  0.4682
  162POPC   C3A 2079   9.151  12.285  11.482  0.0771  0.0674  0.1101
  162POPC   C4A 2080   9.060  11.966  11.691  0.0075 -0.1670  0.1376
  162POPC   C1B 2081  10.132  12.219  11.684 -0.2352 -0.2879 -0.3077
  162POPC   C2B 2082  10.475  12.155  11.333  0.2049  0.0450 -0.1543
  162POPC   C3B 2083  10.825  12.400  11.334 -0.2219  0.2644  0.1499
  162POPC   C4B 2084  11.105  12.618  11.176 -0.0914  0.0309 -0.1870
  163POPC   NC3 2085   0.147   4.219  12.922  0.2228 -0.2657 -0.0902
  163POPC   PO4 2086   0.328   3.889  12.670 -0.2771  0.0654 -0.1815
  163POPC   GL1 2087   0.328   3.775  12.282 -0.0030 -0.1874  0.1265
  163POPC   GL2 2088   0.672   3.889  12.194 -0.0687 -0.2253 -0.1144
  163POPC   C1A 2089   0.147   3.791  11.922 -0.0309 -0.1328  0.0316
  163POPC   D2A 2090   0.271   3.661  11.533  0.0635  0.0068 -0.0539
  163POPC   C3A 2091   0.208   3.686  11.110 -0.0210  0.4747  0.1238
  163POPC   C4A 2092  -0.093   3.837  10.953  0.0277  0.0128 -0.3092
  163POPC   C1B 2093   0.642   3.642  11.925 -0.0359 -0.2579  0.1652
  163POPC   C2B 2094   0.858   3.606  11.449 -0.1161  0.1466  0.0338
  163POPC   C3B 2095   1.336   3.685  11.292  0.0403 -0.0611  0.1542
  163POPC   C4B 2096   1.639   4.020  11.155 -0.2209 -0.0487  0.0631
  164POPC   NC3 2097   2.281   3.823  12.677 -0.2683  0.3772  0.3470
  164POPC   PO4 2098   2.112   4.217  12.754  0.3143  0.3637 -0.0408
  164POPC   GL1 2099   2.002   4.134  12.314 -0.2765 -0.0652 -0.1047
  164POPC   GL2 2100   1.966   3.927  12.102 -0.1358  0.2868 -0.0691
  164POPC   C1A 2101   2.307   4.248  11.877  0.1413 -0.1982 -0.2300
  164POPC   D2A 2102   2.524   4.342  11.494  0.0845 -0.2826 -0.3677
  164POPC   C3A 2103   2.435   4.703  11.245 -0.1718  0.0155  0.1815
  164POPC   C4A 2104   2.618   5.034  10.882  0.0820  0.1635 -0.3654
  164POPC   C1B 2105   1.861   4.123  11.651 -0.3258 -0.0588 -0.0881
  164POPC   C2B 2106   2.045   4.256  11.242 -0.0732  0.0650 -0.0751
  164POPC   C3B 2107   2.270   4.343  10.907  0.2712  0.1962  0.2800
  164POPC   C4B 2108   2.242   4.214  10.470 -0.1713 -0.1108  0.1005
  165POPC   NC3 2109   6.227   0.076  13.102  0.1136  0.3745  0.1043
  165POPC   PO4 2110   6.163   0.352  12.787 -0.0110 -0.4277  0.1044
  165POPC   GL1 2111   6.087   0.191  12.399 -0.0120  0.3670 -0.1327
  165POPC   GL2 2112   6.024   0.462  12.241  0.0747  0.0203 -0.0033
  165POPC   C1A 2113   6.238  -0.042  12.000  0.1744 -0.2926  0.0642
  165POPC   D2A 2114   6.387  -0.323  11.685 -0.3819 -0.0739  0.4522
  165POPC   C3A 2115   6.422  -0.577  11.308 -0.2112  0.0685 -0.0382
  165POPC   C4A 2116   6.563  -0.889  10.955  0.2383  0.1130  0.1792
  165POPC   C1B 2117   5.991   0.840  11.993  0.1387  0.0724 -0.0614
  165POPC   C2B 2118   6.061   1.133  11.701 -0.2462  0.1313 -0.1579
  165POPC   C3B 2119   6.275   1.347  11.326  0.0739 -0.0387  0.2160
  165POPC   C4B 2120   6.386   1.524  10.896  0.1063  0.0598 -0.2166
  166POPC   NC3 2121  12.063   0.173  12.409  0.0348  0.0352 -0.0071
  166POPC   PO4 2122  11.750   0.029  12.529 -0.5384 -0.0082  0.0439
  166POPC   GL1 2123  11.895  -0.185  12.072 -0.0651  0.4588 -0.1225
  166POPC   GL2 2124  12.215  -0.396  12.063  0.5590  0.1555  0.2266
  166POPC   C1A 2125  11.797  -0.329  11.602  0.1074  0.2174  0.2104
  166POPC   D2A 2126  11.659  -0.519  11.178  0.1190 -0.1363  0.3309
  166POPC   C3A 2127  11.414  -0.719  10.834 -0.1009 -0.0558  0.2472
  166POPC   C4A 2128  11.160  -0.599  10.514  0.0275 -0.0387  0.5904
  166POPC   C1B 2129  12.199  -0.733  11.765 -0.0783  0.2122 -0.1595
  166POPC   C2B 2130  12.132  -0.599  11.316  0.0801  0.0684  0.4118
  166POPC   C3B 2131  12.370  -0.435  10.949  0.4231  0.0252 -0.0538
  166POPC   C4B 2132  12.618  -0.486  10.608  0.1581  0.1588  0.2557
  167POPC   NC3 2133   4.917  12.822  12.403 -0.0860  0.1172  0.4400
  167POPC   PO4 2134   4.925  13.417  12.440 -0.0964  0.1612 -0.0204
  167POPC   GL1 2135   5.046  13.535  12.058  0.2763  0.1663 -0.1516
  167POPC   GL2 2136   4.691  13.705  11.974  0.0555  0.1946  0.0993
  167POPC   C1A 2137   5.281  13.282  11.766  0.0181 -0.1163  0.3040
  167POPC   D2A 2138   5.588  13.297  11.349  0.7664  0.2715  0.0114
  167POPC   C3A 2139   6.005  13.241  11.261  0.1050 -0.2059 -0.3633
  167POPC   C4A 2140   6.303  12.970  11.179  0.0931  0.0135 -0.1240
  167POPC   C1B 2141   4.816  13.434  11.649  0.1558  0.4500 -0.1202
  167POPC   C2B 2142   4.687  13.312  11.284 -0.0241  0.1279 -0.1118
  167POPC   C3B 2143   4.595  13.538  10.947  0.0112 -0.0984  0.0082
  167POPC   C4B 2144   4.622  13.922  10.652 -0.0604 -0.0807  0.1934
  168POPC   NC3 2145   0.952  10.562  12.510  0.0549 -0.0696 -0.2811
  168POPC   PO4 2146   1.302  10.231  12.628  0.2804  0.3371  0.2128
  168POPC   GL1 2147   1.250  10.038  12.253  0.0401  0.0433 -0.1353
  168POPC   GL2 2148   1.291   9.715  12.218 -0.0933  0.1300 -0.0715
  168POPC   C1A 2149   1.204  10.199  11.765 -0.4339  0.1317 -0.3212
  168POPC   D2A 2150   1.468  10.150  11.308  0.2505  0.2175  0.1121
  168POPC   C3A 2151   1.397   9.740  11.270 -0.0338  0.1004 -0.3049
  168POPC   C4A 2152   1.616   9.436  11.185  0.0118  0.1412 -0.1504
  168POPC   C1B 2153   1.189   9.475  11.909 -0.4160  0.1948 -0.1027
  168POPC   C2B 2154   0.877   9.407  11.627 -0.4479 -0.0527 -0.1351
  168POPC   C3B 2155   0.975   9.472  11.167  0.1547  0.0496  0.0660
  168POPC   C4B 2156   1.180   9.362  10.781  0.2109 -0.0369 -0.0266
  169POPC   NC3 2157   0.633  10.031   9.049  0.2653 -0.1035 -0.1411
  169POPC   PO4 2158   0.988   9.849   8.991 -0.3467  0.0314  0.4185
  169POPC   GL1 2159   0.818   9.642   9.401 -0.0913  0.3574  0.0325
  169POPC   GL2 2160   0.366   9.547   9.328  0.2382 -0.2458 -0.0530
  169POPC   C1A 2161   0.969   9.814   9.801 -0.1114  0.0162  0.0662
  169POPC   D2A 2162   0.890   9.865  10.209  0.2292 -0.3181 -0.0979
  169POPC   C3A 2163   0.979   9.816  10.684 -0.0415 -0.0179  0.3828
  169POPC   C4A 2164   0.933   9.978  11.067 -0.1253  0.1820 -0.5626
  169POPC   C1B 2165   0.059   9.559   9.710  0.1966 -0.0977  0.4397
  169POPC   C2B 2166  -0.155   9.677  10.053  0.0549  0.3253 -0.2277
  169POPC   C3B 2167  -0.609   9.632  10.223 -0.1035  0.2764 -0.0803
  169POPC   C4B 2168  -1.066   9.707  10.343  0.2412  0.1600 -0.1972
  170POPC   NC3 2169   3.145   6.287  12.614 -0.0602 -0.3867 -0.0903
  170POPC   PO4 2170   2.789   6.078  12.602 -0.0624  0.0246 -0.1451
  170POPC   GL1 2171   2.858   6.121  12.188 -0.2006 -0.2692  0.0944
  170POPC   GL2 2172   3.252   6.046  12.117 -0.0388  0.2676 -0.0945
  170POPC   C1A 2173   2.776   6.201  11.752  0.0858 -0.0182 -0.1926
  170POPC   D2A 2174   2.375   6.339  11.428  0.0924 -0.0540  0.1450
  170POPC   C3A 2175   2.308   6.318  10.947 -0.5485 -0.0041  0.2602
  170POPC   C4A 2176   2.560   6.315  10.548  0.2124  0.1293 -0.2893
  170POPC   C1B 2177   3.181   5.964  11.787 -0.0767 -0.1521 -0.0844
  170POPC   C2B 2178   3.093   5.981  11.357 -0.2577  0.4870 -0.0914
  170POPC   C3B 2179   2.860   6.085  10.976 -0.0322  0.1452  0.0009
  170POPC   C4B 2180   2.856   5.914  10.529 -0.1591 -0.2104 -0.1372
  171POPC   NC3 2181   1.970   1.496  12.875 -0.0271 -0.2661 -0.1152
  171POPC   PO4 2182   1.591   1.834  12.818 -0.0408  0.1598  0.0805
  171POPC   GL1 2183   1.910   1.858  12.410  0.0514 -0.4016 -0.0597
  171POPC   GL2 2184   2.143   1.936  12.575 -0.1576 -0.1627 -0.2057
  171POPC   C1A 2185   2.064   1.922  12.066  0.0048  0.1107  0.4424
  171POPC   D2A 2186   2.453   1.768  11.819 -0.1763  0.1223 -0.2502
  171POPC   C3A 2187   2.502   1.561  11.423 -0.4095 -0.1652 -0.2297
  171POPC   C4A 2188   2.172   1.653  11.143 -0.1013 -0.0858 -0.0944
  171POPC   C1B 2189   2.518   1.860  12.349 -0.0281 -0.2209 -0.2147
  171POPC   C2B 2190   2.797   1.562  12.118 -0.1946 -0.1611  0.2434
  171POPC   C3B 2191   2.967   1.407  11.736  0.1251 -0.0319 -0.1549
  171POPC   C4B 2192   3.290   1.276  11.855 -0.3108 -0.0371 -0.2678
  172POPC   NC3 2193   6.907  10.624   9.293 -0.1117  0.0588  0.2094
  172POPC   PO4 2194   6.686  10.859   9.106  0.0745 -0.0940 -0.0554
  172POPC   GL1 2195   6.476  11.137   9.536  0.4290 -0.1641  0.0310
  172POPC   GL2 2196   6.818  11.098   9.648  0.0319 -0.1101 -0.1630
  172POPC   C1A 2197   6.386  11.064   9.976 -0.0213 -0.0231 -0.1017
  172POPC   D2A 2198   6.608  10.823  10.299  0.1693  0.1083  0.0477
  172POPC   C3A 2199   6.954  10.956  10.521 -0.3939 -0.1241  0.3073
  172POPC   C4A 2200   7.165  10.917  10.861  0.0369 -0.3626 -0.0075
  172POPC   C1B 2201   7.007  10.880   9.950  0.2964 -0.1942 -0.1587
  172POPC   C2B 2202   7.335  10.582   9.925  0.0735  0.0989  0.0420
  172POPC   C3B 2203   7.429  10.255  10.177  0.1485 -0.2714 -0.2722
  172POPC   C4B 2204   7.488   9.898  10.466  0.1483 -0.4064 -0.0241
  173POPC   NC3 2205   6.350   4.778  12.498 -0.1878 -0.1025  0.1069
  173POPC   PO4 2206   6.224   4.399  12.527 -0.0936 -0.0815 -0.3275
  173POPC   GL1 2207   6.492   4.358  12.125  0.0241 -0.0320 -0.1108
  173POPC   GL2 2208   6.325   4.522  11.788  0.1493 -0.3330  0.4121
  173POPC   C1A 2209   6.791   4.344  11.756  0.0592  0.0782 -0.1147
  173POPC   D2A 2210   6.938   4.046  11.468  0.0598 -0.3698  0.2149
  173POPC   C3A 2211   7.241   3.990  11.129 -0.2110  0.1342  0.3336
  173POPC   C4A 2212   7.172   4.205  10.678 -0.0967 -0.2637  0.2169
  173POPC   C1B 2213   6.173   4.471  11.415  0.2750  0.0578 -0.1268
  173POPC   C2B 2214   6.211   4.336  11.017 -0.2025 -0.2279 -0.2506
  173POPC   C3B 2215   6.247   4.202  10.699 -0.1704  0.0770 -0.1700
  173POPC   C4B 2216   6.212   4.117  10.358  0.2690  0.0535  0.0558
  174POPC   NC3 2217   4.253   0.292   9.061  0.2766 -0.0403  0.1798
  174POPC   PO4 2218   4.525   0.081   9.342  0.1552  0.4201  0.1141
  174POPC   GL1 2219   4.363   0.116   9.766  0.1547 -0.0805  0.0735
  174POPC   GL2 2220   4.597   0.221   9.894 -0.0944  0.1185  0.1126
  174POPC   C1A 2221   3.982   0.206  10.092 -0.2891  0.1241  0.0567
  174POPC   D2A 2222   4.012   0.117  10.431  0.1543 -0.2015 -0.1203
  174POPC   C3A 2223   3.707   0.356  10.772 -0.0731 -0.3098 -0.0986
  174POPC   C4A 2224   3.324   0.518  10.882  0.1454  0.3560  0.0517
  174POPC   C1B 2225   4.405  -0.183  10.159  0.2697  0.2517 -0.2811
  174POPC   C2B 2226   4.382  -0.380  10.568  0.2239  0.1856  0.1300
  174POPC   C3B 2227   4.754  -0.526  10.599 -0.0711  0.2858 -0.1068
  174POPC   C4B 2228   4.900  -0.534  11.087  0.2871  0.1794  0.1552
  175POPC   NC3 2229   5.903   8.754   9.487 -0.2075  0.2822 -0.0628
  175POPC   PO4 2230   5.432   8.569   9.789 -0.4241  0.1564 -0.1439
  175POPC   GL1 2231   5.276   8.294  10.052  0.4043 -0.0918 -0.0161
  175POPC   GL2 2232   4.970   8.161  10.017  0.1276  0.1479 -0.2034
  175POPC   C1A 2233   4.993   8.405  10.406 -0.1628 -0.0170  0.0367
  175POPC   D2A 2234   5.008   8.357  10.843 -0.0303 -0.2902  0.2333
  175POPC   C3A 2235   4.811   8.529  11.183 -0.3810  0.0063 -0.0575
  175POPC   C4A 2236   4.763   8.914  11.379 -0.0180  0.0652 -0.4413
  175POPC   C1B 2237   4.654   8.068  10.299  0.1862  0.1297 -0.0091
  175POPC   C2B 2238   4.558   8.127  10.692  0.2596 -0.0920 -0.0284
  175POPC   C3B 2239   4.384   8.215  11.045 -0.0160 -0.1067 -0.1089
  175POPC   C4B 2240   4.125   8.277  11.336 -0.1493 -0.0551 -0.0541
  176POPC   NC3 2241   6.510  11.976  12.934 -0.0444  0.0219  0.1229
  176POPC   PO4 2242   6.585  12.418  12.777  0.1018  0.1567 -0.1007
  176POPC   GL1 2243   6.453  12.155  12.389  0.1691  0.2300  0.0872
  176POPC   GL2 2244   6.337  12.436  12.239 -0.3204 -0.0360  0.0582
  176POPC   C1A 2245   6.199  11.863  12.046 -0.1407  0.0678 -0.1785
  176POPC   D2A 2246   5.845  11.896  11.726 -0.1442 -0.1563 -0.4654
  176POPC   C3A 2247   5.664  11.624  11.456 -0.0634 -0.2506  0.2418
  176POPC   C4A 2248   5.693  11.334  11.154 -0.4048  0.0347  0.0078
  176POPC   C1B 2249   6.536  12.282  11.833  0.0482  0.2068  0.0031
  176POPC   C2B 2250   6.705  12.079  11.422 -0.0300 -0.0552  0.1966
  176POPC   C3B 2251   6.967  12.390  11.185 -0.1487  0.1290 -0.1123
  176POPC   C4B 2252   7.246  12.782  11.113 -0.3712 -0.0247  0.2167
  177POPC   NC3 2253   9.393  10.368  12.615 -0.1156 -0.1846  0.0605
  177POPC   PO4 2254   9.257  10.755  12.869 -0.2040 -0.0883 -0.1430
  177POPC   GL1 2255   9.532  10.927  12.553 -0.0161  0.0881 -0.0567
  177POPC   GL2 2256   9.477  10.763  12.233  0.0883 -0.1535  0.0108
  177POPC   C1A 2257   9.800  11.092  12.165  0.0576  0.2914  0.1294
  177POPC   D2A 2258   9.740  11.046  11.774 -0.1125  0.2594 -0.1700
  177POPC   C3A 2259  10.203  10.966  11.556  0.0951  0.2329  0.1647
  177POPC   C4A 2260  10.439  11.091  11.215  0.1076 -0.0365 -0.3030
  177POPC   C1B 2261   9.226  10.972  12.051 -0.0780 -0.2050 -0.4515
  177POPC   C2B 2262   9.274  11.181  11.662 -0.1572  0.3700 -0.1114
  177POPC   C3B 2263   9.445  11.637  11.571 -0.0370  0.1146 -0.1533
  177POPC   C4B 2264   9.574  12.059  11.803  0.1950 -0.0238 -0.0239
  178POPC   NC3 2265   8.483   6.503  13.019 -0.0744  0.1250  0.0210
  178POPC   PO4 2266   8.727   6.403  12.634  0.1949 -0.2637  0.0247
  178POPC   GL1 2267   8.672   6.623  12.166  0.1483  0.1119 -0.0780
  178POPC   GL2 2268   8.390   6.502  12.012 -0.3628 -0.0682  0.0015
  178POPC   C1A 2269   8.810   6.615  11.762 -0.1795 -0.0215 -0.2004
  178POPC   D2A 2270   8.762   6.333  11.430 -0.2204 -0.0168 -0.3153
  178POPC   C3A 2271   8.750   5.916  11.458  0.1252  0.0623 -0.2029
  178POPC   C4A 2272   9.038   5.646  11.624 -0.1355  0.3062  0.0373
  178POPC   C1B 2273   8.339   6.270  11.707 -0.5571 -0.1726  0.2431
  178POPC   C2B 2274   8.199   5.921  11.408 -0.1593  0.1471  0.1789
  178POPC   C3B 2275   7.840   5.653  11.326 -0.0196 -0.0881 -0.0097
  178POPC   C4B 2276   7.622   5.725  11.011 -0.0912 -0.0086 -0.0058
  179POPC   NC3 2277  10.340   3.201  12.547  0.0417 -0.0024 -0.0679
  179POPC   PO4 2278  10.076   3.557  12.589 -0.0575 -0.3066 -0.1642
  179POPC   GL1 2279  10.164   3.602  12.135 -0.3053 -0.2378 -0.1098
  179POPC   GL2 2280  10.385   3.362  11.998 -0.1679 -0.0746  0.1453
  179POPC   C1A 2281   9.974   3.637  11.738  0.1773  0.2331  0.1285
  179POPC   D2A 2282  10.029   3.511  11.282  0.0261 -0.0894 -0.0535
  179POPC   C3A 2283  10.494   3.485  10.913 -0.4646 -0.0653  0.0473
  179POPC   C4A 2284  10.867   3.124  10.943  0.3317 -0.0651  0.0340
  179POPC   C1B 2285  10.191   3.143  11.623 -0.2522 -0.1301 -0.0055
  179POPC   C2B 2286   9.797   2.969  11.527  0.0128 -0.2262  0.1766
  179POPC   C3B 2287   9.387   2.903  11.357 -0.2580 -0.0407  0.1063
  179POPC   C4B 2288   9.207   2.752  10.988  0.1413  0.0351 -0.1517
  180POPC   NC3 2289   2.854   4.736  12.496  0.1396  0.2183  0.0081
  180POPC   PO4 2290   3.009   4.363  12.406 -0.0213 -0.1133 -0.0482
  180POPC   GL1 2291   2.779   4.098  12.121  0.0325  0.0122 -0.2732
  180POPC   GL2 2292   2.561   3.917  12.263 -0.0985 -0.0964 -0.1234
  180POPC   C1A 2293   2.780   3.986  11.658 -0.0804 -0.0071 -0.2231
  180POPC   D2A 2294   2.869   4.076  11.216  0.0887 -0.2831  0.1036
  180POPC   C3A 2295   3.334   4.013  10.976  0.3721 -0.0447  0.3602
  180POPC   C4A 2296   3.726   3.946  10.834  0.1051 -0.0576  0.1236
  180POPC   C1B 2297   2.372   3.694  11.982  0.2382  0.0462  0.2297
  180POPC   C2B 2298   2.281   3.851  11.483  0.1849 -0.0926 -0.1972
  180POPC   C3B 2299   2.413   3.887  10.940 -0.0727 -0.2762  0.1719
  180POPC   C4B 2300   2.375   3.651  10.678  0.0965  0.2736  0.0495
  181POPC   NC3 2301   5.495   3.790  12.425  0.0426  0.0714  0.0136
  181POPC   PO4 2302   5.848   3.677  12.583 -0.1202  0.3985 -0.2943
  181POPC   GL1 2303   5.875   3.692  12.094  0.2942  0.2548 -0.0063
  181POPC   GL2 2304   6.012   3.435  11.917 -0.0985 -0.1957  0.0101
  181POPC   C1A 2305   5.621   3.708  11.716 -0.1891  0.0693 -0.2195
  181POPC   D2A 2306   5.424   3.824  11.301 -0.1610  0.1514 -0.0183
  181POPC   C3A 2307   5.099   3.574  11.181  0.1328  0.3089 -0.0971
  181POPC   C4A 2308   4.781   3.869  11.321 -0.0582  0.2083 -0.2093
  181POPC   C1B 2309   6.142   3.689  11.590  0.1234  0.1977 -0.1264
  181POPC   C2B 2310   6.162   3.818  11.071  0.0662  0.0715 -0.0142
  181POPC   C3B 2311   6.392   3.640  10.740  0.1930  0.0929 -0.0367
  181POPC   C4B 2312   6.400   3.390  10.398 -0.1234 -0.2186 -0.1862
  182POPC   NC3 2313  10.144  11.262  12.727 -0.1455 -0.2383  0.3504
  182POPC   PO4 2314  10.400  11.634  12.697 -0.0229  0.2543  0.0453
  182POPC   GL1 2315  10.400  11.673  12.264 -0.1926 -0.1481 -0.2578
  182POPC   GL2 2316  10.232  11.392  12.188  0.0145 -0.0485 -0.0620
  182POPC   C1A 2317  10.442  11.836  11.860 -0.2484  0.0535  0.0995
  182POPC   D2A 2318  10.463  11.624  11.365  0.1682 -0.1520 -0.0973
  182POPC   C3A 2319  10.849  11.871  11.102 -0.2917 -0.0304 -0.2300
  182POPC   C4A 2320  11.126  11.950  10.740  0.0618 -0.1044 -0.0480
  182POPC   C1B 2321  10.134  11.395  11.772 -0.2418 -0.0086 -0.3007
  182POPC   C2B 2322  10.015  11.434  11.310  0.0420  0.2577  0.3111
  182POPC   C3B 2323   9.603  11.444  11.058 -0.2562  0.0555 -0.0419
  182POPC   C4B 2324   9.363  11.447  10.734 -0.0634  0.3570  0.0116
  183POPC   NC3 2325   0.871   7.223   8.837 -0.1575 -0.1642  0.0559
  183POPC   PO4 2326   0.595   6.930   8.798  0.2410 -0.1181  0.0909
  183POPC   GL1 2327   0.558   6.982   9.201 -0.4850  0.0186  0.1640
  183POPC   GL2 2328   0.470   7.246   9.414  0.3867  0.0592  0.0520
  183POPC   C1A 2329   0.427   6.789   9.645  0.2167  0.1186  0.1010
  183POPC   D2A 2330   0.111   6.558   9.837 -0.3605 -0.0933 -0.1160
  183POPC   C3A 2331  -0.131   6.451  10.249 -0.2027  0.3371  0.0782
  183POPC   C4A 2332  -0.161   6.446  10.665 -0.0626  0.1948  0.6215
  183POPC   C1B 2333   0.514   7.603   9.640 -0.0331  0.2803  0.1782
  183POPC   C2B 2334   0.308   7.690  10.039 -0.0471 -0.2870  0.0677
  183POPC   C3B 2335   0.127   7.607  10.510 -0.2282  0.0777 -0.3792
  183POPC   C4B 2336   0.290   7.377  10.796  0.1000  0.0756  0.0630
  184POPC   NC3 2337   8.371   1.532   9.253 -0.1704  0.3052 -0.0607
  184POPC   PO4 2338   8.783   1.722   9.486 -0.0707 -0.1365  0.2040
  184POPC   GL1 2339   8.829   2.009   9.853  0.1326 -0.0473 -0.3332
  184POPC   GL2 2340   8.761   2.356   9.813  0.1575  0.4391 -0.2103
  184POPC   C1A 2341   8.799   2.056  10.294  0.2876  0.1392 -0.3503
  184POPC   D2A 2342   8.613   2.334  10.479  0.2751 -0.0773 -0.0979
  184POPC   C3A 2343   8.432   2.331  10.858  0.1158  0.0120  0.0329
  184POPC   C4A 2344   8.122   2.341  11.210 -0.1023 -0.1627 -0.0989
  184POPC   C1B 2345   8.908   2.605  10.209 -0.4071 -0.2593  0.0588
  184POPC   C2B 2346   9.132   2.410  10.569 -0.3017 -0.1334  0.1330
  184POPC   C3B 2347   9.614   2.545  10.769  0.2362  0.0706 -0.1350
  184POPC   C4B 2348  10.071   2.585  10.733  0.0514 -0.2553  0.0530
  185POPC   NC3 2349   1.052   1.354  12.703 -0.0688 -0.0748 -0.1017
  185POPC   PO4 2350   1.263   0.974  12.565  0.1397  0.3019  0.1128
  185POPC   GL1 2351   1.372   1.034  12.131 -0.0293 -0.1380 -0.3990
  185POPC   GL2 2352   1.478   0.744  12.050 -0.1210  0.4232 -0.1255
  185POPC   C1A 2353   1.390   1.229  11.865 -0.1646 -0.0430 -0.0436
  185POPC   D2A 2354   1.268   1.403  11.490  0.2576 -0.3820 -0.1684
  185POPC   C3A 2355   0.891   1.469  11.327 -0.0978  0.0976 -0.2775
  185POPC   C4A 2356   0.620   1.733  11.205  0.0804 -0.2015 -0.0484
  185POPC   C1B 2357   1.413   0.468  11.739 -0.1219  0.1247 -0.1652
  185POPC   C2B 2358   1.566   0.222  11.288  0.1568 -0.0854 -0.1640
  185POPC   C3B 2359   1.898   0.004  11.008  0.1986 -0.0378 -0.2050
  185POPC   C4B 2360   1.995  -0.357  10.775 -0.2155  0.0524  0.1235
  186POPC   NC3 2361   4.936   5.935  12.587 -0.1128 -0.0935 -0.0618
  186POPC   PO4 2362   5.199   6.114  12.293  0.3035  0.0900  0.3590
  186POPC   GL1 2363   4.865   6.129  12.070 -0.0285 -0.2485  0.2741
  186POPC   GL2 2364   4.869   5.763  12.056 -0.0048 -0.0347  0.2283
  186POPC   C1A 2365   4.609   6.075  11.771 -0.1809 -0.2103 -0.1982
  186POPC   D2A 2366   4.433   5.830  11.390  0.0665 -0.0582  0.0826
  186POPC   C3A 2367   4.304   5.406  11.113  0.1996  0.2755  0.3003
  186POPC   C4A 2368   4.180   5.171  10.701 -0.1010 -0.2803 -0.0907
  186POPC   C1B 2369   4.920   5.752  11.558  0.0689 -0.3224  0.1036
  186POPC   C2B 2370   4.825   5.599  11.163  0.1480 -0.1420  0.2520
  186POPC   C3B 2371   4.727   5.160  11.111  0.0272 -0.0758  0.1942
  186POPC   C4B 2372   4.795   4.782  11.064 -0.0703 -0.0401  0.0901
  187POPC   NC3 2373  11.583   5.241  13.003 -0.2981  0.0977 -0.0670
  187POPC   PO4 2374  11.345   5.489  12.634  0.1818 -0.0625 -0.2570
  187POPC   GL1 2375  11.304   5.206  12.393 -0.0479 -0.0427 -0.2321
  187POPC   GL2 2376  10.889   5.098  12.442  0.2909  0.1679 -0.1828
  187POPC   C1A 2377  11.633   5.270  12.060  0.1983  0.2132  0.1935
  187POPC   D2A 2378  11.779   5.354  11.689 -0.1222 -0.2220  0.2018
  187POPC   C3A 2379  11.688   5.753  11.585 -0.1555 -0.2037 -0.1523
  187POPC   C4A 2380  11.762   6.161  11.479 -0.0979  0.0508  0.2135
  187POPC   C1B 2381  11.147   5.129  11.924  0.4966 -0.1634  0.2635
  187POPC   C2B 2382  11.353   5.275  11.498 -0.1541 -0.0614 -0.4762
  187POPC   C3B 2383  11.621   5.280  11.194  0.0057 -0.1361 -0.0032
  187POPC   C4B 2384  11.955   5.170  10.923  0.0439 -0.0360  0.0447
  188POPC   NC3 2385   1.409   7.731  12.747 -0.1931 -0.1417  0.1883
  188POPC   PO4 2386   1.867   7.613  12.672 -0.0128  0.1222  0.0100
  188POPC   GL1 2387   1.782   7.468  12.194  0.0685  0.0351 -0.3091
  188POPC   GL2 2388   1.597   7.712  12.111  0.0334 -0.0455  0.1681
  188POPC   C1A 2389   1.795   7.377  11.749  0.1008 -0.0067 -0.2501
  188POPC   D2A 2390   1.862   7.143  11.465  0.2920  0.0910  0.2060
  188POPC   C3A 2391   1.894   7.054  11.042 -0.0940 -0.1756 -0.3508
  188POPC   C4A 2392   1.911   7.234  10.588 -0.0409 -0.3007  0.3229
  188POPC   C1B 2393   1.712   7.976  11.817  0.0853  0.0025  0.0054
  188POPC   C2B 2394   1.405   8.144  11.490  0.1094  0.1469  0.2480
  188POPC   C3B 2395   1.390   7.957  11.153 -0.3535 -0.3164  0.2816
  188POPC   C4B 2396   1.599   7.689  10.875  0.0006 -0.2714  0.0580
  189POPC   NC3 2397   0.511  13.007  12.764  0.0147 -0.2107 -0.0799
  189POPC   PO4 2398   0.130  12.710  12.633 -0.4585 -0.0561  0.4597
  189POPC   GL1 2399   0.216  13.053  12.346 -0.2390 -0.0174  0.0202
  189POPC   GL2 2400   0.498  13.175  12.283  0.3309  0.0910  0.1106
  189POPC   C1A 2401   0.163  13.101  11.901 -0.0244 -0.0567 -0.1169
  189POPC   D2A 2402   0.356  13.531  11.640  0.0665  0.1734  0.0014
  189POPC   C3A 2403   0.151  13.687  11.311  0.0045 -0.2476  0.1047
  189POPC   C4A 2404  -0.229  13.622  11.176  0.2337  0.4465 -0.2147
  189POPC   C1B 2405   0.820  13.400  11.916  0.0108  0.1634  0.0240
  189POPC   C2B 2406   0.927  13.803  11.801 -0.1050  0.1860  0.0349
  189POPC   C3B 2407   0.869  14.206  11.745  0.0035 -0.0808 -0.3478
  189POPC   C4B 2408   0.927  14.617  11.926  0.0045 -0.4928  0.0161
  190POPC   NC3 2409   0.749   0.377  12.770  0.0557 -0.3444 -0.2315
  190POPC   PO4 2410   1.075   0.087  12.646  0.0955  0.0645  0.0121
  190POPC   GL1 2411   1.067  -0.080  12.192  0.0057 -0.0306 -0.0290
  190POPC   GL2 2412   1.425   0.116  12.116  0.0391  0.0592  0.0996
  190POPC   C1A 2413   1.038  -0.242  11.727  0.0718  0.0355  0.0451
  190POPC   D2A 2414   1.136   0.163  11.502 -0.0921 -0.1451 -0.2012
  190POPC   C3A 2415   0.707   0.367  11.305 -0.1862 -0.1270  0.0433
  190POPC   C4A 2416   0.410   0.367  11.005 -0.3028 -0.0735  0.2308
  190POPC   C1B 2417   1.529  -0.021  11.759  0.0913 -0.0017 -0.0018
  190POPC   C2B 2418   1.851  -0.233  11.448 -0.1497 -0.1044  0.0186
  190POPC   C3B 2419   2.259  -0.338  11.262  0.0005 -0.0247 -0.1663
  190POPC   C4B 2420   2.659  -0.468  11.066 -0.0107 -0.2477 -0.0594
  191POPC   NC3 2421   5.178   2.646  12.812 -0.1113  0.2950 -0.3206
  191POPC   PO4 2422   5.099   3.037  12.679  0.0204  0.0680 -0.3955
  191POPC   GL1 2423   4.995   2.570  12.374  0.0247 -0.0877  0.1617
  191POPC   GL2 2424   5.189   2.387  12.128 -0.0232  0.0056 -0.2667
  191POPC   C1A 2425   4.740   2.685  11.918 -0.3009  0.1458  0.0283
  191POPC   D2A 2426   4.745   2.631  11.455 -0.0904  0.4132 -0.1610
  191POPC   C3A 2427   5.011   2.627  11.112  0.1717  0.0592 -0.0002
  191POPC   C4A 2428   5.282   2.618  10.733  0.1115 -0.1169 -0.1089
  191POPC   C1B 2429   5.183   2.427  11.650 -0.0842 -0.1685 -0.1171
  191POPC   C2B 2430   5.277   2.286  11.294 -0.2155  0.1422  0.0513
  191POPC   C3B 2431   5.228   2.153  10.944 -0.0204 -0.0130  0.2636
  191POPC   C4B 2432   4.912   1.916  10.829  0.0150 -0.1056 -0.0271
  192POPC   NC3 2433   6.937   3.232  12.579 -0.2246 -0.0807  0.1726
  192POPC   PO4 2434   7.078   3.613  12.416 -0.2653 -0.1585 -0.3882
  192POPC   GL1 2435   7.139   3.432  12.102  0.0631  0.0968 -0.0966
  192POPC   GL2 2436   6.851   3.298  12.068 -0.1183  0.3769  0.0611
  192POPC   C1A 2437   7.333   3.127  11.779  0.0424 -0.1409 -0.1138
  192POPC   D2A 2438   7.273   2.862  11.416  0.2380  0.0421 -0.0352
  192POPC   C3A 2439   6.880   2.692  11.276 -0.0223 -0.2782 -0.5036
  192POPC   C4A 2440   6.553   2.880  11.436  0.0377  0.1777  0.0863
  192POPC   C1B 2441   6.884   3.232  11.517  0.0770 -0.0912 -0.0802
  192POPC   C2B 2442   6.796   3.176  11.075  0.0113 -0.3191  0.1347
  192POPC   C3B 2443   6.603   3.115  10.759  0.2055 -0.0644 -0.0275
  192POPC   C4B 2444   6.274   2.893  10.436 -0.0880  0.2446  0.2054
  193POPC   NC3 2445   2.057   6.977  12.645  0.3306  0.0627  0.1373
  193POPC   PO4 2446   2.471   6.990  12.791 -0.1096  0.2217 -0.0291
  193POPC   GL1 2447   2.523   7.033  12.447 -0.0476 -0.6443  0.2861
  193POPC   GL2 2448   2.281   7.302  12.288  0.1467 -0.0126  0.1353
  193POPC   C1A 2449   2.646   7.037  12.010  0.0974  0.0347 -0.0352
  193POPC   D2A 2450   2.892   7.173  11.670  0.0171  0.4932  0.1426
  193POPC   C3A 2451   2.723   7.167  11.201 -0.1642 -0.1988  0.0251
  193POPC   C4A 2452   2.700   7.170  10.783  0.0838  0.0647 -0.0707
  193POPC   C1B 2453   2.174   7.108  11.925 -0.6835  0.1790  0.2852
  193POPC   C2B 2454   2.369   6.993  11.621 -0.1064  0.2095  0.0706
  193POPC   C3B 2455   2.780   6.691  11.469 -0.5328  0.1706 -0.2393
  193POPC   C4B 2456   3.153   6.465  11.562  0.0398 -0.3047  0.1387
  194POPC   NC3 2457   4.483   4.147  12.439 -0.0477 -0.1043  0.0185
  194POPC   PO4 2458   4.107   4.420  12.330 -0.4675 -0.1734 -0.4030
  194POPC   GL1 2459   4.112   4.047  12.027  0.0777  0.0727  0.3516
  194POPC   GL2 2460   4.111   3.830  12.172 -0.0512  0.2577 -0.2902
  194POPC   C1A 2461   4.283   3.924  11.546 -0.1608  0.0730 -0.2904
  194POPC   D2A 2462   4.409   3.493  11.307 -0.1092  0.1046 -0.0526
  194POPC   C3A 2463   4.455   3.380  10.943  0.2175  0.2126  0.2871
  194POPC   C4A 2464   4.440   3.089  10.630  0.2056  0.0999  0.1252
  194POPC   C1B 2465   4.165   3.384  11.979 -0.0156 -0.0432  0.2718
  194POPC   C2B 2466   4.029   2.990  11.613  0.0548 -0.0826 -0.2067
  194POPC   C3B 2467   3.662   2.785  11.326  0.2438 -0.0549  0.0037
  194POPC   C4B 2468   3.240   2.728  11.289  0.0626  0.3936  0.2859
  195POPC   NC3 2469   1.549   3.293  12.540  0.2177  0.3165 -0.0580
  195POPC   PO4 2470   1.312   3.665  12.776  0.1066  0.0559  0.3086
  195POPC   GL1 2471   1.185   3.596  12.347  0.0001 -0.3267 -0.3897
  195POPC   GL2 2472   1.438   3.458  12.097  0.2736  0.0299  0.0191
  195POPC   C1A 2473   1.156   3.829  11.958  0.3089  0.0187 -0.0020
  195POPC   D2A 2474   1.045   4.075  11.529 -0.2585  0.0459  0.1328
  195POPC   C3A 2475   1.148   4.207  11.157  0.1279 -0.0147 -0.2361
  195POPC   C4A 2476   1.346   4.161  10.813 -0.1569 -0.2490  0.1625
  195POPC   C1B 2477   1.548   3.687  11.767 -0.2976 -0.0415  0.0034
  195POPC   C2B 2478   1.795   3.614  11.387 -0.1743  0.1713  0.1230
  195POPC   C3B 2479   1.910   3.647  10.969 -0.0320  0.0752  0.3614
  195POPC   C4B 2480   1.917   4.016  10.727  0.1638 -0.2440 -0.0140
  196POPC   NC3 2481  12.525   5.986  12.819  0.1080 -0.1881  0.1342
  196POPC   PO4 2482  12.579   6.255  12.591 -0.0044 -0.1941  0.0774
  196POPC   GL1 2483  12.629   6.467  12.205  0.0190 -0.0880  0.0616
  196POPC   GL2 2484  12.502   6.937  12.151  0.0290  0.0265 -0.1753
  196POPC   C1A 2485  12.645   6.303  11.882  0.3511 -0.2519  0.2160
  196POPC   D2A 2486  12.574   6.282  11.455 -0.0887 -0.2267  0.3048
  196POPC   C3A 2487  12.306   5.955  11.372 -0.0365 -0.2862  0.1137
  196POPC   C4A 2488  11.992   5.653  11.250  0.0012 -0.1321  0.0557
  196POPC   C1B 2489  12.495   6.745  11.671  0.3549  0.3208 -0.2505
  196POPC   C2B 2490  12.595   6.930  11.287  0.0034 -0.0447  0.2436
  196POPC   C3B 2491  12.691   7.198  10.886 -0.0915  0.3866  0.0688
  196POPC   C4B 2492  12.751   7.381  10.461 -0.2687 -0.1520 -0.1611
  197POPC   NC3 2493   3.224  12.483  13.191 -0.1120 -0.2215  0.2221
  197POPC   PO4 2494   3.486  12.559  12.837 -0.2753  0.1638  0.1407
  197POPC   GL1 2495   3.560  12.702  12.367 -0.3293 -0.2767  0.0320
  197POPC   GL2 2496   3.522  13.064  12.320  0.2217  0.0318  0.1497
  197POPC   C1A 2497   3.528  12.721  11.964  0.0321  0.0122 -0.0064
  197POPC   D2A 2498   3.757  13.010  11.618  0.0568  0.4217 -0.2424
  197POPC   C3A 2499   4.270  12.955  11.726  0.0564 -0.0011 -0.0200
  197POPC   C4A 2500   4.707  12.862  11.797 -0.3518 -0.1152 -0.1614
  197POPC   C1B 2501   3.597  13.346  11.933  0.1159  0.3130  0.1606
  197POPC   C2B 2502   3.812  13.508  11.587 -0.0789 -0.0621 -0.2171
  197POPC   C3B 2503   4.129  13.346  11.333 -0.0301 -0.1168 -0.0442
  197POPC   C4B 2504   4.184  13.195  10.939 -0.2475  0.0016 -0.3171
  198POPC   NC3 2505  12.728  12.293   9.455  0.3459  0.1980  0.0740
  198POPC   PO4 2506  12.870  11.784   9.290 -0.0761 -0.0227 -0.0486
  198POPC   GL1 2507  12.605  11.697   9.648 -0.5058  0.0514  0.3789
  198POPC   GL2 2508  12.693  11.365   9.563 -0.2537  0.0738 -0.3046
  198POPC   C1A 2509  12.385  11.870   9.942  0.1463 -0.2995 -0.2046
  198POPC   D2A 2510  12.007  11.973  10.258 -0.1739 -0.0111 -0.1713
  198POPC   C3A 2511  12.066  12.368  10.467  0.3063  0.0283 -0.0574
  198POPC   C4A 2512  11.947  12.365  10.849  0.0000 -0.1295 -0.3125
  198POPC   C1B 2513  12.691  11.160  10.045  0.1402 -0.1265  0.2183
  198POPC   C2B 2514  12.434  11.089  10.361  0.0768  0.0130  0.0838
  198POPC   C3B 2515  11.950  11.192  10.534  0.0336  0.4625 -0.3577
  198POPC   C4B 2516  11.782  11.411  10.798  0.0019  0.0114 -0.3572
  199POPC   NC3 2517  11.396  11.441  12.961  0.2136 -0.0444  0.0664
  199POPC   PO4 2518  11.037  11.307  12.801 -0.2125  0.0296 -0.2638
  199POPC   GL1 2519  10.869  11.186  12.384 -0.2879  0.2478 -0.1563
  199POPC   GL2 2520  10.551  11.178  12.433  0.1261  0.0235 -0.2018
  199POPC   C1A 2521  10.992  10.851  12.066  0.0206 -0.4001  0.2068
  199POPC   D2A 2522  11.202  10.788  11.785 -0.1775 -0.1470  0.0381
  199POPC   C3A 2523  11.125  10.981  11.397 -0.0078 -0.1119  0.0151
  199POPC   C4A 2524  10.920  11.368  11.233  0.3557 -0.0564 -0.0200
  199POPC   C1B 2525  10.444  10.982  12.066 -0.0268  0.0487  0.1470
  199POPC   C2B 2526  10.075  10.701  12.059 -0.0345  0.2071  0.0908
  199POPC   C3B 2527   9.963  10.437  11.681  0.0673  0.1244 -0.0524
  199POPC   C4B 2528   9.629  10.320  11.350  0.3253 -0.0555 -0.1256
  200POPC   NC3 2529   5.315   8.644  12.821 -0.1955  0.0546 -0.2613
  200POPC   PO4 2530   5.000   8.908  12.872 -0.1559  0.3659 -0.0081
  200POPC   GL1 2531   5.196   9.071  12.494 -0.1630 -0.0966 -0.0173
  200POPC   GL2 2532   5.043   8.702  12.426  0.1214 -0.1547 -0.0166
  200POPC   C1A 2533   5.125   9.197  12.096 -0.0022 -0.1286 -0.1071
  200POPC   D2A 2534   5.203   9.103  11.628 -0.1153  0.1545 -0.1888
  200POPC   C3A 2535   5.417   9.304  11.361 -0.1500 -0.1311  0.0958
  200POPC   C4A 2536   5.857   9.473  11.296  0.0015  0.0718 -0.0538
  200POPC   C1B 2537   5.105   8.683  11.950  0.2331 -0.1020 -0.2975
  200POPC   C2B 2538   5.083   8.480  11.582  0.1586  0.1475  0.0279
  200POPC   C3B 2539   5.112   8.127  11.352  0.4607  0.0569 -0.0870
  200POPC   C4B 2540   5.249   7.827  11.018 -0.0660 -0.2514 -0.0324
  201POPC   NC3 2541   8.692  10.049  13.346 -0.1899  0.1583 -0.0668
  201POPC   PO4 2542   8.436  10.277  13.134  0.1132  0.0335  0.2730
  201POPC   GL1 2543   8.536  10.047  12.768  0.3394 -0.0967  0.1208
  201POPC   GL2 2544   8.559   9.733  12.542  0.1485 -0.0838 -0.1032
  201POPC   C1A 2545   8.903  10.059  12.388  0.0362  0.4462 -0.2449
  201POPC   D2A 2546   9.303  10.018  12.305  0.4003  0.0994  0.0590
  201POPC   C3A 2547   9.413   9.986  11.893  0.1053 -0.0808 -0.0819
  201POPC   C4A 2548   9.804   9.953  11.749  0.4692  0.3281  0.2191
  201POPC   C1B 2549   8.546   9.808  12.109 -0.2382 -0.1885  0.1877
  201POPC   C2B 2550   8.323   9.654  11.695 -0.1104 -0.0712 -0.0420
  201POPC   C3B 2551   8.314   9.496  11.297 -0.5543 -0.0243  0.1080
  201POPC   C4B 2552   8.379   9.441  10.779 -0.1379 -0.0315 -0.2218
  202POPC   NC3 2553   1.145  12.023  12.552  0.1966  0.2078  0.3207
  202POPC   PO4 2554   1.461  12.211  12.738  0.1129  0.2686 -0.2950
  202POPC   GL1 2555   1.543  12.069  12.221  0.2562  0.0337  0.2614
  202POPC   GL2 2556   1.926  11.998  12.219 -0.0584 -0.0080  0.3349
  202POPC   C1A 2557   1.472  12.058  11.825  0.1528  0.1403 -0.1744
  202POPC   D2A 2558   1.332  11.956  11.443  0.0018 -0.1062  0.3132
  202POPC   C3A 2559   1.357  11.527  11.236  0.1629 -0.1574  0.0561
  202POPC   C4A 2560   1.025  11.166  10.989  0.3170 -0.5565  0.0518
  202POPC   C1B 2561   2.175  12.015  11.801  0.1722  0.0109  0.0562
  202POPC   C2B 2562   2.457  11.867  11.380  0.0905 -0.0748 -0.2685
  202POPC   C3B 2563   2.584  11.584  11.210  0.3580  0.2603 -0.1467
  202POPC   C4B 2564   2.780  11.142  11.152 -0.1912 -0.1337  0.1543
  203POPC   NC3 2565   8.129   0.257  12.596  0.3521 -0.4073 -0.0431
  203POPC   PO4 2566   8.417   0.553  12.598  0.1903 -0.1745 -0.2085
  203POPC   GL1 2567   8.633   0.714  12.248 -0.0192 -0.0250  0.0847
  203POPC   GL2 2568   8.584   1.068  12.186 -0.1239  0.0351 -0.0151
  203POPC   C1A 2569   8.941   0.522  12.000  0.1407  0.3704  0.3138
  203POPC   D2A 2570   9.006   0.081  11.875 -0.2245 -0.1304  0.0081
  203POPC   C3A 2571   9.343  -0.067  11.946  0.0773  0.0916  0.1190
  203POPC   C4A 2572   9.407  -0.550  11.899 -0.3274 -0.1909  0.0619
  203POPC   C1B 2573   8.870   0.995  11.823 -0.0966  0.0896 -0.0769
  203POPC   C2B 2574   9.199   1.056  11.557 -0.2399 -0.0435 -0.0367
  203POPC   C3B 2575   9.345   1.422  11.392  0.2412 -0.4138  0.0450
  203POPC   C4B 2576   9.749   1.568  11.283  0.2118  0.3026 -0.0592
  204POPC   NC3 2577  12.353   2.082  12.442  0.1861 -0.1638  0.1260
  204POPC   PO4 2578  12.789   1.958  12.608 -0.0854  0.3510  0.1012
  204POPC   GL1 2579  12.690   1.760  12.185 -0.3197 -0.2577  0.0057
  204POPC   GL2 2580  13.093   1.722  12.000  0.1527  0.0260 -0.0135
  204POPC   C1A 2581  12.537   1.556  11.781 -0.2449  0.0235 -0.0262
  204POPC   D2A 2582  12.432   1.347  11.336  0.2344 -0.1029  0.3830
  204POPC   C3A 2583  12.275   1.339  10.909 -0.2820  0.4242  0.1531
  204POPC   C4A 2584  12.104   1.783  10.789  0.3018  0.0115 -0.3021
  204POPC   C1B 2585  12.870   1.932  11.704 -0.3703  0.3398 -0.1222
  204POPC   C2B 2586  12.746   2.171  11.421  0.0007  0.0731  0.3911
  204POPC   C3B 2587  12.463   2.395  11.256 -0.3518 -0.0253  0.0252
  204POPC   C4B 2588  12.361   2.709  11.026  0.2964 -0.0023  0.0280
  205POPC   NC3 2589   0.148   8.206  12.686 -0.0806 -0.0076  0.2285
  205POPC   PO4 2590   0.294   8.092  12.307  0.0888  0.2005  0.0901
  205POPC   GL1 2591   0.427   8.279  11.999  0.1811 -0.1371  0.0999
  205POPC   GL2 2592   0.175   8.285  11.761 -0.1489  0.1015  0.0568
  205POPC   C1A 2593   0.732   8.571  11.767 -0.0997  0.0493 -0.3836
  205POPC   D2A 2594   0.752   8.901  11.457  0.0343 -0.1743 -0.3097
  205POPC   C3A 2595   0.436   9.115  11.488 -0.4406 -0.1296  0.1641
  205POPC   C4A 2596   0.199   9.362  11.310  0.1601  0.0054  0.2817
  205POPC   C1B 2597   0.126   7.961  11.604  0.0293 -0.3940 -0.0280
  205POPC   C2B 2598   0.424   7.577  11.472  0.0060  0.3597 -0.1769
  205POPC   C3B 2599   0.641   7.268  11.196  0.3458  0.1513  0.0585
  205POPC   C4B 2600   1.022   7.090  11.211 -0.3158 -0.3482 -0.0291
  206POPC   NC3 2601   1.814   1.661   8.978 -0.0867  0.6181  0.3058
  206POPC   PO4 2602   1.654   2.161   8.988  0.1404  0.6865 -0.0209
  206POPC   GL1 2603   1.544   2.246   9.388 -0.4244  0.1270 -0.2268
  206POPC   GL2 2604   1.796   2.341   9.573 -0.1492 -0.5408  0.0304
  206POPC   C1A 2605   1.288   2.152   9.741  0.1210  0.2154  0.1520
  206POPC   D2A 2606   0.974   2.333   9.968  0.0272 -0.3531 -0.2449
  206POPC   C3A 2607   0.983   2.292  10.356 -0.1910 -0.0693 -0.3482
  206POPC   C4A 2608   0.703   2.250  10.683 -0.1866 -0.1758 -0.1183
  206POPC   C1B 2609   2.087   2.177   9.876 -0.0591 -0.0989  0.0192
  206POPC   C2B 2610   2.089   2.036  10.284  0.2672  0.0728  0.1413
  206POPC   C3B 2611   1.725   1.875  10.527  0.2238  0.0523  0.0871
  206POPC   C4B 2612   1.794   1.946  10.856 -0.2062  0.1411 -0.0102
  207POPC   NC3 2613   0.212  10.242  13.095 -0.2852 -0.1758 -0.2627
  207POPC   PO4 2614   0.097  10.483  12.709 -0.4028 -0.0344 -0.1632
  207POPC   GL1 2615  -0.116  10.500  12.391 -0.3059  0.0103 -0.1681
  207POPC   GL2 2616  -0.431  10.512  12.444  0.0475  0.1460 -0.1958
  207POPC   C1A 2617   0.072  10.537  12.091 -0.1321  0.1551 -0.3627
  207POPC   D2A 2618   0.023  10.411  11.689 -0.1981  0.1223 -0.2703
  207POPC   C3A 2619  -0.421  10.199  11.527 -0.2184 -0.0534  0.2321
  207POPC   C4A 2620  -0.770  10.052  11.245  0.0431 -0.0182 -0.1959
  207POPC   C1B 2621  -0.363  10.209  12.032 -0.1548  0.1081 -0.2116
  207POPC   C2B 2622  -0.219   9.806  11.847 -0.0539 -0.2786 -0.0505
  207POPC   C3B 2623   0.045   9.788  11.564  0.0395  0.0960  0.2983
  207POPC   C4B 2624  -0.013   9.976  11.327  0.2387 -0.0799  0.2540
  208POPC   NC3 2625  11.301  12.446  13.013  0.1809 -0.0480  0.0382
  208POPC   PO4 2626  11.207  12.653  12.627 -0.2014  0.0469 -0.2650
  208POPC   GL1 2627  11.484  12.720  12.269 -0.1576 -0.1089  0.1221
  208POPC   GL2 2628  11.368  12.891  11.905  0.0759  0.1537  0.0198
  208POPC   C1A 2629  11.627  12.449  12.022  0.1917  0.1117 -0.0518
  208POPC   D2A 2630  11.740  12.040  11.892  0.0379  0.0099  0.0901
  208POPC   C3A 2631  11.750  11.957  11.616  0.1426  0.1437 -0.0193
  208POPC   C4A 2632  11.905  11.984  11.211 -0.1875 -0.2461 -0.0315
  208POPC   C1B 2633  11.475  12.984  11.390  0.0440  0.0917 -0.1532
  208POPC   C2B 2634  11.728  13.317  11.172 -0.1120 -0.1597 -0.2471
  208POPC   C3B 2635  12.061  13.586  11.334  0.1001 -0.1151  0.4193
  208POPC   C4B 2636  12.496  13.602  11.599 -0.0772  0.2977  0.0131
  209POPC   NC3 2637   2.760  11.091  13.148  0.1374  0.0849  0.0580
  209POPC   PO4 2638   2.565  11.414  12.854  0.1727  0.0292  0.3288
  209POPC   GL1 2639   2.322  11.317  12.364  0.2146 -0.2246 -0.0976
  209POPC   GL2 2640   2.319  11.711  12.229 -0.1826  0.0193 -0.0615
  209POPC   C1A 2641   2.440  11.124  12.033  0.1694  0.2427 -0.2126
  209POPC   D2A 2642   2.520  11.155  11.668  0.0435 -0.0461 -0.1476
  209POPC   C3A 2643   2.475  10.844  11.373 -0.0784  0.1042 -0.1827
  209POPC   C4A 2644   2.452  10.615  11.019 -0.0570  0.2097 -0.1518
  209POPC   C1B 2645   2.542  11.705  11.842 -0.2743  0.0708 -0.0796
  209POPC   C2B 2646   2.974  11.770  11.594 -0.0015  0.3190  0.0463
  209POPC   C3B 2647   3.036  11.653  11.085  0.3063 -0.0756  0.1679
  209POPC   C4B 2648   3.299  11.693  10.720  0.1198 -0.2260 -0.2178
  210POPC   NC3 2649   4.113   5.733   9.284 -0.1304 -0.5305 -0.2656
  210POPC   PO4 2650   4.576   5.808   9.415  0.0131 -0.0339 -0.0244
  210POPC   GL1 2651   4.653   5.827   9.785 -0.2341 -0.0178 -0.2819
  210POPC   GL2 2652   4.519   6.191   9.978 -0.2384 -0.1418 -0.1675
  210POPC   C1A 2653   4.715   5.687  10.252 -0.3114 -0.2596 -0.2188
  210POPC   D2A 2654   4.746   5.311  10.588  0.0007  0.1939  0.1048
  210POPC   C3A 2655   4.682   4.992  10.423 -0.3140  0.3859 -0.3396
  210POPC   C4A 2656   4.238   4.861  10.276 -0.3160  0.1922  0.1162
  210POPC   C1B 2657   4.613   6.357  10.378 -0.0884 -0.2026 -0.1122
  210POPC   C2B 2658   4.568   6.688  10.661  0.0199 -0.1964  0.1002
  210POPC   C3B 2659   4.802   6.933  10.909 -0.3326 -0.1785  0.0964
  210POPC   C4B 2660   4.938   7.256  10.901 -0.1058 -0.0054  0.1689
  211POPC   NC3 2661   1.348   9.693  12.686  0.0246  0.3085 -0.2560
  211POPC   PO4 2662   1.780   9.518  12.798 -0.0959  0.1005 -0.2996
  211POPC   GL1 2663   1.764   9.426  12.473 -0.3465 -0.0594  0.1021
  211POPC   GL2 2664   1.970   9.133  12.513  0.0737  0.1259 -0.2202
  211POPC   C1A 2665   1.766   9.549  12.061  0.0337 -0.0465  0.0169
  211POPC   D2A 2666   1.698   9.672  11.671 -0.1274  0.2978  0.0085
  211POPC   C3A 2667   1.945   9.397  11.532  0.3045  0.1154 -0.1334
  211POPC   C4A 2668   2.072   9.502  11.060  0.0184 -0.0457 -0.0918
  211POPC   C1B 2669   2.110   9.202  12.085 -0.1462 -0.0488 -0.1148
  211POPC   C2B 2670   2.081   8.956  11.696 -0.2382 -0.0351  0.2692
  211POPC   C3B 2671   2.381   9.139  11.340  0.2777 -0.0665  0.3979
  211POPC   C4B 2672   2.695   9.386  11.231 -0.1376  0.2388  0.0639
  212POPC   NC3 2673   5.113  12.168  12.481  0.0868 -0.0587  0.1931
  212POPC   PO4 2674   4.662  12.351  12.347 -0.1193 -0.2907 -0.0783
  212POPC   GL1 2675   4.247  12.485  12.244 -0.1048  0.2374  0.0372
  212POPC   GL2 2676   4.304  12.453  11.925  0.0073  0.0593  0.1030
  212POPC   C1A 2677   4.018  12.822  12.154 -0.1736  0.1221 -0.2727
  212POPC   D2A 2678   4.084  13.251  12.178 -0.0320 -0.2712  0.1558
  212POPC   C3A 2679   4.300  13.435  11.809  0.1780  0.0130  0.0576
  212POPC   C4A 2680   4.526  13.789  11.492  0.0972  0.3080 -0.0237
  212POPC   C1B 2681   4.376  12.343  11.386 -0.1546  0.0637 -0.0648
  212POPC   C2B 2682   4.115  12.279  11.070 -0.0753  0.0627  0.0880
  212POPC   C3B 2683   3.732  12.097  11.041  0.1084  0.1548  0.2175
  212POPC   C4B 2684   3.403  11.824  11.378 -0.0193 -0.2056 -0.1008
  213POPC   NC3 2685   2.059   8.010  12.964  0.0861 -0.1869  0.1859
  213POPC   PO4 2686   2.278   8.246  12.556 -0.2449  0.1659 -0.0534
  213POPC   GL1 2687   2.067   8.372  12.191 -0.1055 -0.0878  0.4779
  213POPC   GL2 2688   2.130   8.676  12.095 -0.3291 -0.1586  0.0571
  213POPC   C1A 2689   1.916   8.457  11.715  0.0457 -0.2596 -0.0579
  213POPC   D2A 2690   2.170   8.660  11.292 -0.2790  0.2582 -0.1498
  213POPC   C3A 2691   2.298   8.764  10.959  0.0900  0.0433 -0.2677
  213POPC   C4A 2692   2.415   9.149  10.759 -0.2597 -0.0525 -0.1431
  213POPC   C1B 2693   1.671   8.706  12.242 -0.1145 -0.0121  0.1272
  213POPC   C2B 2694   1.444   8.565  11.867 -0.2562 -0.0396 -0.1451
  213POPC   C3B 2695   1.138   8.567  11.573 -0.1903  0.1372  0.1024
  213POPC   C4B 2696   1.024   8.639  11.169 -0.1609 -0.0023  0.1543
  214POPC   NC3 2697   8.252  10.565   8.671 -0.2655  0.2280  0.2396
  214POPC   PO4 2698   8.626  10.675   8.911  0.1059 -0.0665 -0.1862
  214POPC   GL1 2699   8.733  10.888   9.304  0.0532 -0.0272 -0.0366
  214POPC   GL2 2700   8.508  11.135   9.411  0.2012 -0.2149 -0.4140
  214POPC   C1A 2701   8.874  10.806   9.737 -0.2805  0.0748 -0.1205
  214POPC   D2A 2702   8.952  10.755  10.122 -0.0175 -0.5064  0.2744
  214POPC   C3A 2703   9.380  10.653  10.083 -0.0173 -0.2019 -0.1637
  214POPC   C4A 2704   9.397  10.395  10.378  0.0890  0.1158  0.0644
  214POPC   C1B 2705   8.265  11.362   9.694 -0.2986  0.3467 -0.0162
  214POPC   C2B 2706   8.374  11.537  10.089  0.1193  0.6322 -0.2276
  214POPC   C3B 2707   8.442  11.852  10.303  0.2328 -0.0110 -0.2595
  214POPC   C4B 2708   8.595  12.310  10.274 -0.3526  0.1701  0.2434
  215POPC   NC3 2709   5.356   2.681   8.707  0.3083 -0.0651 -0.1884
  215POPC   PO4 2710   5.440   2.346   9.026  0.0347 -0.0711  0.2399
  215POPC   GL1 2711   5.554   2.451   9.445 -0.1997 -0.2088  0.0630
  215POPC   GL2 2712   5.428   2.651   9.666  0.0925 -0.0163  0.1489
  215POPC   C1A 2713   5.917   2.463   9.734  0.0469  0.0140  0.3289
  215POPC   D2A 2714   6.180   2.640  10.001  0.2963 -0.0512  0.0971
  215POPC   C3A 2715   6.306   3.171   9.996 -0.2834  0.0876 -0.1407
  215POPC   C4A 2716   6.770   3.213   9.902 -0.0078  0.3907  0.1346
  215POPC   C1B 2717   5.685   2.926  10.006 -0.0080 -0.1088  0.1302
  215POPC   C2B 2718   5.859   3.197  10.306 -0.0182  0.1527 -0.1078
  215POPC   C3B 2719   6.001   3.356  10.759  0.2014 -0.3308  0.3179
  215POPC   C4B 2720   6.331   3.325  11.267 -0.0942 -0.0166  0.0499
  216POPC   NC3 2721   3.163   1.810  13.653  0.3204  0.2835  0.1444
  216POPC   PO4 2722   3.126   2.084  13.311 -0.0157  0.1525  0.0639
  216POPC   GL1 2723   3.280   2.344  13.004 -0.1567  0.1285  0.1279
  216POPC   GL2 2724   3.459   2.678  12.924 -0.0940 -0.2555 -0.0192
  216POPC   C1A 2725   3.021   2.547  12.645  0.0718  0.0633 -0.3953
  216POPC   D2A 2726   2.862   2.522  12.296  0.0868  0.4357 -0.0115
  216POPC   C3A 2727   2.586   2.735  11.942  0.4362  0.4536 -0.0180
  216POPC   C4A 2728   2.682   2.921  11.691 -0.1585 -0.2450  0.0757
  216POPC   C1B 2729   3.390   2.803  12.427 -0.2925 -0.0831  0.2571
  216POPC   C2B 2730   3.796   2.988  12.184 -0.0016  0.1098 -0.0980
  216POPC   C3B 2731   3.645   3.276  11.848 -0.1973 -0.0475 -0.3117
  216POPC   C4B 2732   3.535   3.237  11.431  0.4416 -0.1314 -0.0550
  217POPC   NC3 2733  12.203  12.169  12.760  0.1328 -0.0233  0.0659
  217POPC   PO4 2734  12.486  12.414  12.471  0.0644  0.2621 -0.1277
  217POPC   GL1 2735  12.741  12.723  12.242  0.1005  0.0626  0.1848
  217POPC   GL2 2736  13.017  12.670  12.093  0.1071  0.2533  0.4391
  217POPC   C1A 2737  12.664  12.857  11.854  0.0314  0.1259 -0.0191
  217POPC   D2A 2738  12.331  12.803  11.589  0.1974  0.0255  0.0870
  217POPC   C3A 2739  12.095  12.972  11.256 -0.0394  0.0951  0.1729
  217POPC   C4A 2740  11.901  12.895  10.861  0.1818 -0.0290  0.0750
  217POPC   C1B 2741  12.769  12.414  11.820 -0.0099  0.0545  0.0985
  217POPC   C2B 2742  12.649  12.414  11.350 -0.0255 -0.0533  0.0568
  217POPC   C3B 2743  12.884  12.695  11.095 -0.2669  0.0638 -0.3818
  217POPC   C4B 2744  13.109  12.781  10.732 -0.1375  0.0231 -0.0061
  218POPC   NC3 2745   6.501   1.839  12.636  0.1359 -0.2163 -0.1564
  218POPC   PO4 2746   6.545   1.429  12.460 -0.2216 -0.1832  0.0753
  218POPC   GL1 2747   6.480   1.101  12.113  0.0725 -0.0890  0.3112
  218POPC   GL2 2748   6.574   1.158  11.721 -0.3552 -0.0794 -0.1148
  218POPC   C1A 2749   6.436   0.678  11.844  0.0513 -0.1059 -0.1143
  218POPC   D2A 2750   6.179   0.395  11.741 -0.2371  0.2681  0.0947
  218POPC   C3A 2751   5.793   0.196  11.806 -0.1684 -0.2613  0.3033
  218POPC   C4A 2752   5.651  -0.163  11.630  0.1766 -0.0330  0.3431
  218POPC   C1B 2753   6.825   1.210  11.358 -0.0402 -0.2614 -0.3409
  218POPC   C2B 2754   7.230   1.169  11.212 -0.0089 -0.1595 -0.1775
  218POPC   C3B 2755   7.439   1.471  10.987 -0.3281  0.0674 -0.1324
  218POPC   C4B 2756   7.991   1.559  10.987 -0.1336 -0.1342  0.0534
  219POPC   NC3 2757  12.612   0.744  12.524 -0.2233  0.0235  0.2391
  219POPC   PO4 2758  12.453   0.314  12.652  0.1522  0.0544 -0.3578
  219POPC   GL1 2759  12.531   0.154  12.146  0.3301 -0.0616  0.1563
  219POPC   GL2 2760  12.681   0.406  12.005  0.0096  0.2695 -0.2838
  219POPC   C1A 2761  12.249   0.135  11.802  0.2189  0.0245  0.2390
  219POPC   D2A 2762  11.837   0.137  11.651  0.2525 -0.0697  0.0283
  219POPC   C3A 2763  11.541   0.420  11.714 -0.1971 -0.1183 -0.1094
  219POPC   C4A 2764  11.383   0.563  11.390  0.0636 -0.0372  0.0344
  219POPC   C1B 2765  12.967   0.289  11.601  0.1461  0.1801 -0.1345
  219POPC   C2B 2766  13.214  -0.001  11.302 -0.0003  0.2181 -0.0829
  219POPC   C3B 2767  13.108  -0.409  11.620 -0.0577 -0.1454  0.2759
  219POPC   C4B 2768  13.298  -0.754  11.887  0.0026  0.1154  0.4042
  220POPC   NC3 2769   5.627  12.667  12.965 -0.0280 -0.3829 -0.0279
  220POPC   PO4 2770   5.308  12.606  12.583 -0.2829  0.0507  0.1876
  220POPC   GL1 2771   5.414  12.462  12.151  0.0052 -0.1089  0.0555
  220POPC   GL2 2772   5.098  12.426  12.039  0.4080  0.0358  0.3428
  220POPC   C1A 2773   5.545  12.370  11.761  0.2893 -0.6716  0.1889
  220POPC   D2A 2774   5.316  12.311  11.383 -0.2600 -0.0206 -0.0391
  220POPC   C3A 2775   5.424  12.516  11.137 -0.1106  0.1082 -0.0127
  220POPC   C4A 2776   5.252  12.811  10.729  0.0491 -0.1246 -0.1732
  220POPC   C1B 2777   5.191  12.734  11.789 -0.1177  0.1883 -0.1518
  220POPC   C2B 2778   5.061  12.952  11.379 -0.1625 -0.0186  0.0859
  220POPC   C3B 2779   5.209  13.257  11.021 -0.1214 -0.3536 -0.1722
  220POPC   C4B 2780   5.671  13.513  10.895  0.1830 -0.3494 -0.0335
  221POPC   NC3 2781   3.580   8.413   9.119 -0.2755 -0.2258 -0.0083
  221POPC   PO4 2782   3.713   7.988   9.148  0.0180 -0.3481  0.1222
  221POPC   GL1 2783   3.562   7.979   9.549  0.2769  0.1658  0.3124
  221POPC   GL2 2784   3.262   7.986   9.526 -0.0178 -0.3864 -0.2174
  221POPC   C1A 2785   3.441   8.162   9.926 -0.1080  0.0337 -0.0765
  221POPC   D2A 2786   3.542   8.098  10.378  0.0693  0.0080 -0.3349
  221POPC   C3A 2787   3.189   7.971  10.680 -0.4427  0.0626  0.2592
  221POPC   C4A 2788   2.833   7.669  10.952  0.2004  0.0461 -0.0308
  221POPC   C1B 2789   2.969   8.179   9.849 -0.1925  0.1350  0.3004
  221POPC   C2B 2790   3.109   8.375  10.260  0.0482  0.2558 -0.0685
  221POPC   C3B 2791   3.061   8.592  10.582 -0.0018  0.0837  0.0469
  221POPC   C4B 2792   3.183   8.434  10.979 -0.1830 -0.0712 -0.1481
  222POPC   NC3 2793  10.028   1.254   9.367  0.2986  0.0431 -0.0641
  222POPC   PO4 2794   9.463   1.149   9.279 -0.0524  0.0683  0.3699
  222POPC   GL1 2795   9.304   1.175   9.652  0.1743  0.1096 -0.0398
  222POPC   GL2 2796   8.999   1.311   9.746  0.1593  0.2473 -0.4086
  222POPC   C1A 2797   9.223   0.852  10.030  0.1031 -0.2376 -0.4862
  222POPC   D2A 2798   8.897   0.693  10.391  0.1201 -0.0809 -0.0263
  222POPC   C3A 2799   8.430   0.677  10.471 -0.1128  0.0784 -0.0121
  222POPC   C4A 2800   8.277   0.877  10.945  0.1022  0.2961 -0.0076
  222POPC   C1B 2801   8.655   1.509  10.155 -0.0853 -0.0869  0.0055
  222POPC   C2B 2802   8.732   1.653  10.588 -0.1789  0.0548 -0.1212
  222POPC   C3B 2803   8.874   1.951  10.808  0.2215  0.3717 -0.1999
  222POPC   C4B 2804   9.144   2.251  11.048  0.2222  0.1288 -0.0910
  223POPC   NC3 2805   0.358   2.011  12.730 -0.2289 -0.2781  0.3026
  223POPC   PO4 2806   0.600   1.629  12.582 -0.1094  0.1249 -0.2012
  223POPC   GL1 2807   0.650   1.893  12.341  0.0840 -0.0153  0.2214
  223POPC   GL2 2808   0.530   1.859  11.958  0.1327 -0.1803 -0.5062
  223POPC   C1A 2809   0.961   2.055  12.121  0.3154  0.0543  0.0447
  223POPC   D2A 2810   1.294   2.426  11.984 -0.0801 -0.0697  0.1675
  223POPC   C3A 2811   1.215   2.886  11.950 -0.0193 -0.2464  0.2116
  223POPC   C4A 2812   0.854   2.896  11.670 -0.1816 -0.1106 -0.2111
  223POPC   C1B 2813   0.357   1.999  11.580  0.2070 -0.1803  0.0302
  223POPC   C2B 2814   0.086   2.048  11.161 -0.1609 -0.0819 -0.4038
  223POPC   C3B 2815   0.315   2.003  10.743 -0.2141  0.1405 -0.3800
  223POPC   C4B 2816   0.051   1.870  10.356  0.2213 -0.1649 -0.2041
  224POPC   NC3 2817  10.849   5.544  12.744  0.0895  0.1527  0.3967
  224POPC   PO4 2818  10.535   5.778  12.804  0.0567 -0.0490 -0.0712
  224POPC   GL1 2819  10.587   5.692  12.302  0.3058 -0.0378 -0.0506
  224POPC   GL2 2820  10.930   5.560  12.164  0.2820 -0.1816 -0.2168
  224POPC   C1A 2821  10.453   5.359  11.940  0.1442 -0.0465  0.0847
  224POPC   D2A 2822  10.374   5.112  11.604  0.0256  0.0129  0.0682
  224POPC   C3A 2823  10.643   5.334  11.281  0.2667 -0.0318 -0.1727
  224POPC   C4A 2824  10.300   5.575  11.027 -0.1343 -0.0558 -0.0133
  224POPC   C1B 2825  11.247   5.863  11.946 -0.1114 -0.2072  0.1150
  224POPC   C2B 2826  11.221   6.024  11.460 -0.0558 -0.1113  0.0790
  224POPC   C3B 2827  11.424   6.459  11.174 -0.2842  0.3061  0.0093
  224POPC   C4B 2828  11.790   6.483  10.929  0.1657  0.0918  0.1127
  225POPC   NC3 2829   3.016  11.579  12.717 -0.1222 -0.1361 -0.1307
  225POPC   PO4 2830   3.243  11.114  12.787  0.1958  0.0850  0.0414
  225POPC   GL1 2831   3.487  11.209  12.574 -0.1927  0.0887  0.2154
  225POPC   GL2 2832   3.387  11.261  12.269  0.2622  0.0212  0.1757
  225POPC   C1A 2833   3.868  10.989  12.415  0.1093  0.0101 -0.3442
  225POPC   D2A 2834   4.051  11.158  11.943 -0.0752 -0.1054 -0.0401
  225POPC   C3A 2835   4.425  11.388  11.890 -0.0055 -0.0031  0.1122
  225POPC   C4A 2836   4.711  11.553  12.159  0.0943  0.0087 -0.0605
  225POPC   C1B 2837   3.598  11.075  11.906  0.1056  0.0000  0.0120
  225POPC   C2B 2838   3.636  10.784  11.610 -0.1026 -0.0855  0.1294
  225POPC   C3B 2839   3.886  10.461  11.393 -0.1016 -0.0207 -0.0777
  225POPC   C4B 2840   4.059   9.979  11.396  0.0158 -0.2122  0.0837
  226POPC   NC3 2841  12.372   8.587  12.655  0.0092 -0.1020 -0.1729
  226POPC   PO4 2842  12.785   8.436  12.567 -0.1262  0.3594 -0.0853
  226POPC   GL1 2843  12.525   8.339  12.228  0.2263  0.0346 -0.0548
  226POPC   GL2 2844  12.271   8.575  12.198  0.0025  0.2342  0.1038
  226POPC   C1A 2845  12.174   8.163  12.036 -0.1144  0.1614 -0.0242
  226POPC   D2A 2846  11.875   8.070  11.813 -0.1853  0.0212 -0.0188
  226POPC   C3A 2847  11.900   8.311  11.516 -0.0626 -0.0834  0.1244
  226POPC   C4A 2848  11.884   8.717  11.246  0.3041 -0.1076 -0.0707
  226POPC   C1B 2849  12.147   8.644  11.844 -0.0374  0.1073  0.0141
  226POPC   C2B 2850  12.280   8.968  11.580  0.0635 -0.1465  0.1695
  226POPC   C3B 2851  12.396   9.067  11.150  0.4036 -0.2753 -0.2784
  226POPC   C4B 2852  12.670   9.199  10.900 -0.0982 -0.0651  0.2027
  227POPC   NC3 2853   5.980   4.571  12.164 -0.0130 -0.2819  0.0089
  227POPC   PO4 2854   5.505   4.808  12.227  0.4138 -0.0025  0.0386
  227POPC   GL1 2855   5.556   4.367  11.971  0.3832  0.0201 -0.1136
  227POPC   GL2 2856   5.435   4.070  12.035 -0.1272 -0.0159  0.0651
  227POPC   C1A 2857   5.448   4.228  11.551  0.0336 -0.0160  0.2236
  227POPC   D2A 2858   5.057   4.321  11.286 -0.3346 -0.1071 -0.1217
  227POPC   C3A 2859   4.872   4.215  10.890  0.1806 -0.1339 -0.1302
  227POPC   C4A 2860   4.766   3.749  10.789 -0.0686 -0.0614 -0.3653
  227POPC   C1B 2861   5.117   3.824  11.722  0.1543 -0.0036 -0.1446
  227POPC   C2B 2862   4.976   3.373  11.629 -0.1660  0.0278 -0.2154
  227POPC   C3B 2863   4.829   3.177  11.293 -0.0710 -0.2594  0.1698
  227POPC   C4B 2864   4.884   3.122  10.929  0.1705 -0.0807 -0.2895
  228POPC   NC3 2865   2.755   8.444  12.531  0.4019 -0.1178  0.0151
  228POPC   PO4 2866   3.052   8.112  12.510  0.0806 -0.6190 -0.2888
  228POPC   GL1 2867   2.931   8.275  12.002  0.0150  0.1246  0.0016
  228POPC   GL2 2868   2.627   8.356  12.029 -0.1721  0.5873  0.0970
  228POPC   C1A 2869   2.858   8.348  11.583  0.1450  0.1696  0.0417
  228POPC   D2A 2870   2.554   8.301  11.314  0.0328  0.2109 -0.0187
  228POPC   C3A 2871   2.444   7.902  11.214  0.2610  0.1612  0.0634
  228POPC   C4A 2872   2.189   7.470  11.113 -0.4144 -0.0465 -0.4190
  228POPC   C1B 2873   2.505   8.648  11.737 -0.0346 -0.1868  0.4680
  228POPC   C2B 2874   2.747   8.829  11.489 -0.3802 -0.0865 -0.3716
  228POPC   C3B 2875   3.183   8.857  11.372 -0.0924 -0.3297 -0.1679
  228POPC   C4B 2876   3.348   8.909  10.946  0.3919 -0.1316  0.0688
  229POPC   NC3 2877   0.024   2.133  12.288  0.0398 -0.0185 -0.0996
  229POPC   PO4 2878   0.332   2.430  12.438  0.0129 -0.2434  0.1510
  229POPC   GL1 2879   0.377   2.389  11.993  0.3310 -0.0485  0.1010
  229POPC   GL2 2880   0.022   2.589  12.024 -0.4000 -0.0970  0.2276
  229POPC   C1A 2881   0.684   2.311  11.748 -0.2093  0.0029 -0.2908
  229POPC   D2A 2882   0.904   1.904  11.600  0.1950 -0.1816  0.1118
  229POPC   C3A 2883   1.305   1.861  11.834 -0.3369 -0.4160 -0.2379
  229POPC   C4A 2884   1.564   1.863  12.027 -0.1408  0.0563 -0.0519
  229POPC   C1B 2885   0.095   2.477  11.530 -0.4405 -0.0949  0.2710
  229POPC   C2B 2886   0.432   2.387  11.236 -0.1002 -0.2402  0.0869
  229POPC   C3B 2887   0.876   2.310  11.233 -0.2363 -0.0347  0.2079
  229POPC   C4B 2888   1.195   2.545  11.370  0.0935  0.1680 -0.0414
  230POPC   NC3 2889   2.794   6.957   9.747 -0.0186  0.1605  0.2920
  230POPC   PO4 2890   2.978   6.617   9.610 -0.0681 -0.1617 -0.2126
  230POPC   GL1 2891   3.073   6.536  10.024  0.3120  0.2561 -0.3428
  230POPC   GL2 2892   2.716   6.677  10.232  0.4870 -0.0305 -0.1584
  230POPC   C1A 2893   3.460   6.351  10.207 -0.1738  0.1198 -0.1668
  230POPC   D2A 2894   3.696   6.134  10.426  0.0833 -0.0453 -0.1697
  230POPC   C3A 2895   3.911   5.789  10.236 -0.0746 -0.2737 -0.3556
  230POPC   C4A 2896   4.191   5.548  10.360  0.0524  0.0131 -0.3543
  230POPC   C1B 2897   3.011   6.841  10.421  0.2069 -0.3471  0.0105
  230POPC   C2B 2898   3.427   7.041  10.539 -0.0981  0.0471 -0.0642
  230POPC   C3B 2899   3.760   7.178  10.846 -0.0543 -0.0078 -0.0831
  230POPC   C4B 2900   4.025   7.343  11.136  0.0613 -0.1569 -0.1350
  231POPC   NC3 2901   2.055  11.533  12.706  0.0473  0.0395  0.1425
  231POPC   PO4 2902   1.672  11.724  12.608  0.0997 -0.5173  0.1863
  231POPC   GL1 2903   1.868  11.508  12.206 -0.2007 -0.0523 -0.2337
  231POPC   GL2 2904   1.768  11.155  12.041  0.0327  0.1537 -0.2904
  231POPC   C1A 2905   2.125  11.442  11.828  0.1184  0.1689  0.1082
  231POPC   D2A 2906   2.088  11.308  11.415 -0.1409  0.0853 -0.0443
  231POPC   C3A 2907   1.916  10.948  11.257  0.1323 -0.0337  0.3492
  231POPC   C4A 2908   1.574  10.652  11.001  0.0895  0.0294  0.1591
  231POPC   C1B 2909   1.631  11.125  11.621  0.1793  0.0176  0.0304
  231POPC   C2B 2910   1.431  11.023  11.300  0.0591 -0.2163  0.0809
  231POPC   C3B 2911   1.621  11.135  10.935 -0.2751 -0.0290 -0.1682
  231POPC   C4B 2912   1.397  11.491  10.763 -0.0726 -0.2839  0.0685
  232POPC   NC3 2913  10.749   3.902  13.246 -0.0242  0.3872  0.0403
  232POPC   PO4 2914  10.753   4.223  12.871 -0.0274  0.4741 -0.3994
  232POPC   GL1 2915  10.741   4.532  12.586  0.1331 -0.1643 -0.0904
  232POPC   GL2 2916  10.571   4.533  12.245  0.1370  0.0391  0.3360
  232POPC   C1A 2917  11.047   4.703  12.196 -0.2074  0.0488 -0.1900
  232POPC   D2A 2918  11.105   4.555  11.781 -0.2918  0.0167 -0.1304
  232POPC   C3A 2919  11.225   4.710  11.444  0.3445  0.2364 -0.2066
  232POPC   C4A 2920  11.229   4.958  11.112  0.0292  0.0563 -0.3193
  232POPC   C1B 2921  10.642   4.460  11.806  0.4598  0.0251  0.0388
  232POPC   C2B 2922  10.612   4.421  11.382 -0.0093 -0.0859 -0.0895
  232POPC   C3B 2923  10.744   4.099  10.974 -0.0134  0.0638  0.1214
  232POPC   C4B 2924  10.884   3.792  10.550  0.0674  0.3159 -0.1548
  233POPC   NC3 2925   4.384   5.040  12.587 -0.2158 -0.1243  0.0432
  233POPC   PO4 2926   4.685   5.326  12.197  0.1317  0.2628 -0.1305
  233POPC   GL1 2927   4.837   5.314  11.798  0.3056  0.3676 -0.0884
  233POPC   GL2 2928   4.577   5.327  11.521  0.0494 -0.1607  0.1404
  233POPC   C1A 2929   5.094   5.321  11.440  0.1017 -0.0828 -0.1278
  233POPC   D2A 2930   5.204   5.210  10.972 -0.1300  0.2161  0.0490
  233POPC   C3A 2931   5.196   4.972  10.604 -0.2663  0.0213 -0.1372
  233POPC   C4A 2932   4.976   4.534  10.488 -0.1631  0.0396 -0.0876
  233POPC   C1B 2933   4.340   4.970  11.431 -0.0506  0.5125  0.1301
  233POPC   C2B 2934   4.189   4.834  11.025 -0.2320  0.0031 -0.1726
  233POPC   C3B 2935   4.418   4.614  10.628  0.1396 -0.2275 -0.1862
  233POPC   C4B 2936   4.558   4.433  10.168  0.3137 -0.0747 -0.2753
  234POPC   NC3 2937   7.039   1.145   9.382 -0.3940 -0.2911 -0.0755
  234POPC   PO4 2938   6.653   0.970   9.503 -0.1790 -0.1280 -0.1513
  234POPC   GL1 2939   6.624   0.803   9.867  0.2263  0.0308  0.0277
  234POPC   GL2 2940   6.509   0.365   9.892 -0.2135  0.1179  0.0343
  234POPC   C1A 2941   6.579   0.854  10.264  0.1382  0.1501 -0.3661
  234POPC   D2A 2942   6.708   0.685  10.636 -0.0411  0.0101  0.0258
  234POPC   C3A 2943   6.989   0.649  10.795 -0.0613  0.0255 -0.0123
  234POPC   C4A 2944   7.406   0.729  10.933 -0.0441 -0.1704  0.1807
  234POPC   C1B 2945   6.800  -0.019  10.121  0.0994  0.1904 -0.0808
  234POPC   C2B 2946   6.902  -0.270  10.462  0.1197  0.0240 -0.1928
  234POPC   C3B 2947   7.163  -0.505  10.636  0.0678  0.3558 -0.2835
  234POPC   C4B 2948   7.357  -0.907  10.449  0.1011  0.0933  0.2520
  235POPC   NC3 2949   8.643   7.889   9.163  0.3131 -0.0054  0.5809
  235POPC   PO4 2950   8.511   7.775   9.586 -0.1780 -0.1271 -0.1915
  235POPC   GL1 2951   8.427   8.035  10.028 -0.0884  0.3469 -0.1107
  235POPC   GL2 2952   8.490   7.670  10.152 -0.0659 -0.1733  0.1316
  235POPC   C1A 2953   8.371   8.104  10.494 -0.2690 -0.0697 -0.0829
  235POPC   D2A 2954   8.561   8.164  10.896 -0.2547  0.1829 -0.0021
  235POPC   C3A 2955   9.013   8.038  10.966 -0.2610 -0.2090 -0.0055
  235POPC   C4A 2956   9.441   7.892  10.894  0.2153  0.2143 -0.1330
  235POPC   C1B 2957   8.634   7.693  10.575  0.2608  0.0228 -0.1283
  235POPC   C2B 2958   9.014   7.556  10.863 -0.2627  0.0085  0.2409
  235POPC   C3B 2959   9.421   7.405  10.923  0.0370  0.0484 -0.0819
  235POPC   C4B 2960   9.570   7.062  11.053 -0.3618  0.1873  0.0488
  236POPC   NC3 2961   2.773   4.328   9.017  0.0799  0.2239 -0.2268
  236POPC   PO4 2962   2.999   4.002   8.986 -0.1326  0.0116  0.0091
  236POPC   GL1 2963   3.013   3.918   9.396  0.1142 -0.0162 -0.0285
  236POPC   GL2 2964   2.967   4.320   9.592  0.1969 -0.2075  0.0596
  236POPC   C1A 2965   3.072   3.889   9.841 -0.2169 -0.0480 -0.2902
  236POPC   D2A 2966   2.990   4.129  10.306 -0.1727 -0.3708  0.1333
  236POPC   C3A 2967   2.806   4.124  10.699 -0.0722  0.3543 -0.0335
  236POPC   C4A 2968   2.714   4.512  10.839 -0.2843 -0.2029 -0.0354
  236POPC   C1B 2969   2.668   4.149   9.928  0.1123  0.1010 -0.0214
  236POPC   C2B 2970   2.391   3.813  10.130  0.1222 -0.1245 -0.0720
  236POPC   C3B 2971   2.081   3.456  10.282  0.0599 -0.0517  0.1305
  236POPC   C4B 2972   1.887   3.101  10.117 -0.2766 -0.0577  0.0354
  237POPC   NC3 2973  10.799   8.329   8.557  0.0093 -0.1942 -0.0817
  237POPC   PO4 2974  10.751   8.191   9.021  0.0389  0.1184  0.2493
  237POPC   GL1 2975  10.919   8.433   9.351 -0.1342 -0.1556 -0.2008
  237POPC   GL2 2976  10.835   8.805   9.435  0.0665  0.3859 -0.1855
  237POPC   C1A 2977  10.948   8.431   9.740 -0.0989  0.1168  0.1107
  237POPC   D2A 2978  10.756   8.601  10.073 -0.1074  0.0406 -0.0600
  237POPC   C3A 2979  10.288   8.738  10.133 -0.0048  0.2766  0.3056
  237POPC   C4A 2980   9.944   8.666  10.343 -0.0943 -0.0942  0.0067
  237POPC   C1B 2981  10.626   9.043   9.811 -0.3812  0.1115 -0.1964
  237POPC   C2B 2982  10.765   9.334  10.149  0.1698 -0.1407 -0.1918
  237POPC   C3B 2983  11.078   9.265  10.414 -0.0361  0.1269 -0.0719
  237POPC   C4B 2984  11.341   9.408  10.857 -0.4677  0.0504  0.0424
  238POPC   NC3 2985  10.263  10.594   8.937 -0.0146  0.1490 -0.1667
  238POPC   PO4 2986  10.367  10.491   9.331  0.3316  0.0923  0.0135
  238POPC   GL1 2987  10.195  10.513   9.748  0.0327 -0.2663  0.0347
  238POPC   GL2 2988  10.182  10.814   9.692 -0.1067  0.0363  0.0409
  238POPC   C1A 2989   9.834  10.506  10.088  0.1407  0.0340 -0.2475
  238POPC   D2A 2990  10.001  10.197  10.542 -0.1619  0.1138  0.3346
  238POPC   C3A 2991   9.902  10.059  10.971  0.5142  0.1007 -0.2582
  238POPC   C4A 2992  10.054  10.102  11.313 -0.0830  0.0856 -0.1072
  238POPC   C1B 2993  10.259  10.985  10.106  0.1030 -0.8608  0.1036
  238POPC   C2B 2994  10.612  11.077  10.220 -0.1643 -0.2367 -0.1251
  238POPC   C3B 2995  11.093  11.062  10.224  0.1895  0.0908 -0.2892
  238POPC   C4B 2996  11.548  11.120  10.244  0.1695  0.2027  0.0818
  239POPC   NC3 2997   8.330   9.189  12.795  0.1931  0.1237 -0.1717
  239POPC   PO4 2998   7.944   9.470  12.903 -0.2798  0.0624  0.1575
  239POPC   GL1 2999   8.040   9.567  12.459  0.1053  0.1714  0.0248
  239POPC   GL2 3000   7.884   9.841  12.272  0.3013  0.3976  0.2822
  239POPC   C1A 3001   8.225   9.226  12.126  0.2862 -0.0983  0.3719
  239POPC   D2A 3002   8.081   8.831  12.039 -0.2410  0.0030 -0.0793
  239POPC   C3A 3003   8.434   8.559  11.787  0.3666  0.1218  0.1442
  239POPC   C4A 3004   8.491   8.396  11.356  0.3701 -0.0362 -0.0159
  239POPC   C1B 3005   8.069  10.041  11.986  0.2987  0.2603 -0.0699
  239POPC   C2B 3006   8.088  10.423  11.645 -0.2438  0.0376  0.0648
  239POPC   C3B 3007   8.411  10.808  11.503  0.0663  0.3664  0.0731
  239POPC   C4B 3008   8.780  11.134  11.400  0.1048 -0.3461 -0.1195
  240POPC   NC3 3009   0.003   8.655   8.618 -0.2215  0.0719  0.1235
  240POPC   PO4 3010   0.171   8.636   9.072 -0.2727 -0.1420 -0.0651
  240POPC   GL1 3011   0.344   8.354   9.386  0.0466  0.0889 -0.1234
  240POPC   GL2 3012   0.088   8.314   9.523 -0.2405 -0.0478  0.1245
  240POPC   C1A 3013   0.476   8.096   9.851 -0.0098 -0.1386 -0.1154
  240POPC   D2A 3014   0.783   7.986  10.236  0.0699  0.0137  0.1152
  240POPC   C3A 3015   0.614   7.609  10.504  0.2306 -0.1596  0.0385
  240POPC   C4A 3016   0.948   7.383  10.814 -0.2003  0.4855  0.0223
  240POPC   C1B 3017  -0.044   8.672   9.751  0.0741 -0.1022  0.1176
  240POPC   C2B 3018  -0.354   9.012   9.928 -0.2907 -0.3272  0.0427
  240POPC   C3B 3019  -0.274   9.203  10.369 -0.1621  0.0285  0.1064
  240POPC   C4B 3020  -0.285   9.606  10.665 -0.0736 -0.0477  0.0461
  241POPC   NC3 3021  12.878  10.091  12.765  0.1807  0.2286 -0.2158
  241POPC   PO4 3022  13.264   9.794  12.920 -0.4735  0.3036 -0.2106
  241POPC   GL1 3023  12.949   9.640  12.617  0.0411 -0.2384  0.3340
  241POPC   GL2 3024  12.899   9.388  12.470  0.1213 -0.1267 -0.3825
  241POPC   C1A 3025  12.571   9.692  12.194 -0.4954  0.1534  0.0613
  241POPC   D2A 3026  12.355   9.858  11.778 -0.1002  0.0758  0.0958
  241POPC   C3A 3027  12.565   9.626  11.462 -0.1549 -0.2150  0.2497
  241POPC   C4A 3028  12.819   9.605  11.158 -0.0152 -0.1282 -0.0339
  241POPC   C1B 3029  13.116   9.486  12.173  0.0726 -0.1409 -0.1978
  241POPC   C2B 3030  13.363   9.701  11.999  0.5048  0.0162  0.2295
  241POPC   C3B 3031  13.577   9.742  11.709 -0.0535 -0.0152  0.0534
  241POPC   C4B 3032  13.935   9.873  11.571 -0.0310  0.1244 -0.0592
  242POPC   NC3 3033  10.544   0.010   9.408  0.0434 -0.2911 -0.0446
  242POPC   PO4 3034  10.870  -0.154   9.634 -0.1272 -0.0021 -0.0068
  242POPC   GL1 3035  10.855   0.137   9.897 -0.0080  0.1124  0.0817
  242POPC   GL2 3036  10.520   0.200   9.963 -0.4394  0.1596 -0.2502
  242POPC   C1A 3037  10.839   0.479  10.170 -0.1090  0.0481 -0.1237
  242POPC   D2A 3038  11.119   1.046  10.209  0.1236  0.0434  0.0741
  242POPC   C3A 3039  11.518   1.073  10.402  0.1390  0.3166 -0.1470
  242POPC   C4A 3040  11.828   1.204  10.748 -0.1329 -0.0921 -0.2606
  242POPC   C1B 3041  10.652   0.053  10.351  0.1905  0.3866 -0.3679
  242POPC   C2B 3042  10.960   0.307  10.678  0.3959 -0.5835  0.1676
  242POPC   C3B 3043  11.398   0.424  10.801 -0.2125  0.2521  0.2598
  242POPC   C4B 3044  11.662   0.799  11.035  0.0700  0.2226  0.0007
  243POPC   NC3 3045   2.471   5.810   8.947 -0.3192 -0.1469  0.0299
  243POPC   PO4 3046   2.577   5.501   9.223  0.1498 -0.2037  0.1096
  243POPC   GL1 3047   2.601   5.414   9.628 -0.0873  0.0310  0.0419
  243POPC   GL2 3048   2.523   5.718   9.723  0.1066 -0.1182 -0.5515
  243POPC   C1A 3049   2.423   5.123   9.881  0.0064 -0.1310  0.1077
  243POPC   D2A 3050   2.042   5.154  10.180 -0.2332 -0.1058  0.0268
  243POPC   C3A 3051   2.204   5.429  10.548 -0.4852  0.3112  0.1922
  243POPC   C4A 3052   2.122   5.885  10.663 -0.0002  0.0153 -0.1140
  243POPC   C1B 3053   2.592   5.574  10.240  0.2759  0.1662 -0.1654
  243POPC   C2B 3054   2.992   5.284  10.437 -0.1464  0.0522 -0.1110
  243POPC   C3B 3055   3.339   5.052  10.349 -0.0479  0.1874  0.1850
  243POPC   C4B 3056   3.788   5.103  10.404  0.2203 -0.1071  0.1670
  244POPC   NC3 3057   9.069   3.787   8.918 -0.1013  0.0363  0.0004
  244POPC   PO4 3058   9.314   4.104   9.104 -0.2542 -0.0537  0.1035
  244POPC   GL1 3059   9.271   4.175   9.483  0.3356 -0.2856 -0.2217
  244POPC   GL2 3060   9.389   4.072   9.757 -0.0776 -0.2559  0.0809
  244POPC   C1A 3061   8.837   4.097   9.726 -0.3737 -0.1718 -0.0434
  244POPC   D2A 3062   8.536   4.247  10.013  0.0438  0.2837 -0.1007
  244POPC   C3A 3063   8.550   4.226  10.408 -0.0783 -0.2403  0.2347
  244POPC   C4A 3064   8.895   4.246  10.643  0.1295  0.0308 -0.2707
  244POPC   C1B 3065   9.472   3.981  10.171  0.0511 -0.2086  0.3653
  244POPC   C2B 3066   9.446   4.030  10.593 -0.3261 -0.2200 -0.2397
  244POPC   C3B 3067   9.805   3.936  10.908  0.6383  0.0723  0.0013
  244POPC   C4B 3068  10.073   3.620  10.823 -0.1141 -0.0595 -0.0462
  245POPC   NC3 3069   1.461   2.611   8.543 -0.2366  0.3412 -0.0096
  245POPC   PO4 3070   1.233   2.316   8.744 -0.2732  0.1193  0.1362
  245POPC   GL1 3071   1.026   2.279   9.182 -0.1660  0.1194  0.3856
  245POPC   GL2 3072   1.172   1.876   9.283 -0.1954  0.2205 -0.1252
  245POPC   C1A 3073   0.780   2.158   9.502  0.0755 -0.0884 -0.1105
  245POPC   D2A 3074   0.349   2.331   9.596 -0.3460 -0.1585  0.4488
  245POPC   C3A 3075   0.031   2.026   9.818  0.5187  0.1474 -0.0013
  245POPC   C4A 3076  -0.374   1.712  10.000 -0.2465 -0.2323  0.4297
  245POPC   C1B 3077   1.155   1.603   9.682  0.2146  0.1768 -0.0831
  245POPC   C2B 3078   1.011   1.264   9.940 -0.0519 -0.1008  0.0052
  245POPC   C3B 3079   0.817   1.154  10.221 -0.2406 -0.0420 -0.4452
  245POPC   C4B 3080   0.454   0.884  10.411  0.0978 -0.0627 -0.1668
  246POPC   NC3 3081  10.960  10.888   9.283  0.0429 -0.0484 -0.0381
  246POPC   PO4 3082  10.764  11.420   9.394  0.2099 -0.3748  0.0174
  246POPC   GL1 3083  10.737  11.481   9.926 -0.1642 -0.1703 -0.2526
  246POPC   GL2 3084  10.400  11.605  10.095  0.1609  0.4954 -0.0490
  246POPC   C1A 3085  10.896  11.560  10.195  0.1126 -0.0088  0.1554
  246POPC   D2A 3086  10.857  11.422  10.570 -0.3890  0.0818 -0.0631
  246POPC   C3A 3087  10.921  11.101  10.866  0.1046  0.0143 -0.1047
  246POPC   C4A 3088  10.670  10.692  10.995  0.0531  0.1495 -0.0786
  246POPC   C1B 3089  10.222  11.507  10.419 -0.0577 -0.0632  0.2235
  246POPC   C2B 3090  10.235  11.060  10.628  0.4509  0.0574 -0.0359
  246POPC   C3B 3091   9.844  10.686  10.559  0.0606  0.2788 -0.2437
  246POPC   C4B 3092   9.675  10.488  10.843  0.2496 -0.3583  0.0340
  247POPC   NC3 3093   3.441   1.845   9.269  0.1878  0.1538 -0.6087
  247POPC   PO4 3094   3.763   1.601   9.027  0.2153 -0.0208  0.1831
  247POPC   GL1 3095   3.834   1.508   9.429 -0.0700  0.2591  0.0560
  247POPC   GL2 3096   3.611   1.294   9.594  0.1998  0.3538 -0.2152
  247POPC   C1A 3097   3.888   1.599   9.906  0.3020 -0.3518  0.0885
  247POPC   D2A 3098   3.662   1.572  10.265  0.2071 -0.0266  0.1375
  247POPC   C3A 3099   3.980   1.591  10.664 -0.0259  0.0148  0.1320
  247POPC   C4A 3100   4.155   1.456  11.068  0.2227  0.4899 -0.1240
  247POPC   C1B 3101   3.712   1.016   9.907  0.1922 -0.1779  0.0281
  247POPC   C2B 3102   3.778   1.130  10.370 -0.0293  0.2875  0.1453
  247POPC   C3B 3103   3.596   1.298  10.669 -0.2117  0.0751 -0.0276
  247POPC   C4B 3104   3.202   1.421  10.948  0.0690 -0.1607  0.1035
  248POPC   NC3 3105   0.357   6.455   8.916  0.0524 -0.1539  0.1996
  248POPC   PO4 3106   0.743   6.450   8.751 -0.0556  0.0238  0.1256
  248POPC   GL1 3107   0.966   6.644   9.043 -0.2274 -0.1672 -0.0858
  248POPC   GL2 3108   1.165   6.386   9.114  0.0547  0.3495  0.0893
  248POPC   C1A 3109   0.870   6.678   9.531 -0.2368 -0.0420  0.1188
  248POPC   D2A 3110   0.773   6.416   9.870 -0.2282  0.0377 -0.0816
  248POPC   C3A 3111   0.492   6.673  10.145 -0.0675  0.0377  0.2008
  248POPC   C4A 3112   0.553   7.154  10.304 -0.0607 -0.3266  0.0056
  248POPC   C1B 3113   1.388   6.565   9.426 -0.1906  0.2514 -0.0994
  248POPC   C2B 3114   1.340   6.796   9.737  0.1118 -0.2056 -0.1600
  248POPC   C3B 3115   1.333   7.233   9.902 -0.1142 -0.1137 -0.4233
  248POPC   C4B 3116   1.572   7.360  10.219  0.1759 -0.4004  0.0886
  249POPC   NC3 3117   5.772   2.678   9.054  0.1099 -0.0551 -0.1501
  249POPC   PO4 3118   6.210   2.666   9.113  0.0479  0.1739 -0.0890
  249POPC   GL1 3119   6.393   2.391   9.377 -0.0967  0.5391 -0.1771
  249POPC   GL2 3120   6.323   1.897   9.499  0.0498  0.1789 -0.1715
  249POPC   C1A 3121   6.510   2.264   9.746  0.0497  0.2805 -0.2160
  249POPC   D2A 3122   6.519   2.193  10.136 -0.1099  0.0075  0.1108
  249POPC   C3A 3123   6.546   2.399  10.456  0.1160  0.0458  0.1008
  249POPC   C4A 3124   6.785   2.595  10.807  0.2296 -0.2573 -0.1629
  249POPC   C1B 3125   6.073   2.015   9.879 -0.1841  0.0644  0.3267
  249POPC   C2B 3126   5.996   2.177  10.127 -0.2329 -0.1185  0.0391
  249POPC   C3B 3127   6.038   2.428  10.534 -0.0925  0.0159  0.1490
  249POPC   C4B 3128   5.876   2.851  10.802  0.2006 -0.1694  0.1133
  250POPC   NC3 3129   3.965   9.239   9.233  0.0335 -0.2950  0.1147
  250POPC   PO4 3130   3.780   8.894   9.400 -0.3415 -0.2111  0.2660
  250POPC   GL1 3131   3.881   8.942   9.837  0.1518  0.2536 -0.1298
  250POPC   GL2 3132   4.112   8.766   9.967  0.0636 -0.0580  0.0949
  250POPC   C1A 3133   4.020   9.064  10.299  0.1671 -0.2144  0.1431
  250POPC   D2A 3134   4.157   8.752  10.653 -0.2565  0.2200  0.3550
  250POPC   C3A 3135   4.507   8.969  10.989 -0.0620  0.1743  0.1143
  250POPC   C4A 3136   4.750   9.294  11.096  0.0971 -0.4308 -0.0636
  250POPC   C1B 3137   3.796   8.601  10.299 -0.1116 -0.3891  0.1201
  250POPC   C2B 3138   3.732   8.556  10.751  0.1568 -0.2527 -0.1023
  250POPC   C3B 3139   3.643   8.464  11.263 -0.1151  0.1550  0.1691
  250POPC   C4B 3140   3.802   8.192  11.672 -0.1543  0.0879 -0.1117
  251POPC   NC3 3141  13.067   2.136   8.805  0.2075 -0.0724 -0.2522
  251POPC   PO4 3142  13.169   2.597   8.850 -0.1752 -0.0180  0.1187
  251POPC   GL1 3143  13.202   2.791   9.284 -0.0088  0.3327  0.1674
  251POPC   GL2 3144  13.504   2.780   9.397 -0.3603 -0.1786 -0.1506
  251POPC   C1A 3145  12.995   2.585   9.652 -0.0784 -0.2888 -0.1668
  251POPC   D2A 3146  12.967   2.500  10.117 -0.4873  0.0067 -0.1282
  251POPC   C3A 3147  12.672   2.287  10.324  0.4973  0.0834  0.1527
  251POPC   C4A 3148  12.441   1.961  10.405 -0.1123  0.1473 -0.0265
  251POPC   C1B 3149  13.654   2.761   9.788  0.3491  0.2326  0.1395
  251POPC   C2B 3150  13.822   2.875  10.221 -0.1461  0.0340 -0.2190
  251POPC   C3B 3151  13.900   2.727  10.651  0.2618  0.2569 -0.1769
  251POPC   C4B 3152  13.499   2.687  10.823  0.0282  0.2237  0.0216
  252POPC   NC3 3153  12.757   1.629   8.795  0.1078  0.0113 -0.1286
  252POPC   PO4 3154  12.577   1.959   8.954 -0.0038  0.0442  0.0396
  252POPC   GL1 3155  12.449   2.205   9.363 -0.1667  0.1194  0.1634
  252POPC   GL2 3156  12.648   2.163   9.622 -0.1205  0.0161 -0.1703
  252POPC   C1A 3157  12.151   2.410   9.524  0.1314  0.0417 -0.0317
  252POPC   D2A 3158  11.864   2.325   9.738  0.2330  0.1884 -0.0933
  252POPC   C3A 3159  11.871   1.840   9.821  0.1127  0.0406  0.2587
  252POPC   C4A 3160  12.186   1.538   9.865 -0.0498  0.0707  0.0113
  252POPC   C1B 3161  12.358   2.136   9.943  0.1509  0.1747  0.4865
  252POPC   C2B 3162  11.982   2.101  10.223 -0.0323  0.0777  0.0304
  252POPC   C3B 3163  11.690   2.019  10.484  0.0728  0.2028 -0.0838
  252POPC   C4B 3164  11.520   1.679  10.643 -0.1557  0.1630 -0.1931
  253POPC   NC3 3165   9.353  12.906   9.017  0.3297  0.0498  0.0400
  253POPC   PO4 3166   9.188  13.042   9.379  0.0823 -0.1861 -0.1455
  253POPC   GL1 3167   8.894  13.305   9.625 -0.0465  0.1650  0.2345
  253POPC   GL2 3168   8.914  13.557   9.889  0.0766  0.4935  0.1355
  253POPC   C1A 3169   8.508  13.256   9.976  0.1120  0.4679  0.0368
  253POPC   D2A 3170   8.188  13.231  10.315  0.1707  0.1813  0.0065
  253POPC   C3A 3171   7.937  12.881  10.383  0.2403 -0.2155  0.2031
  253POPC   C4A 3172   8.072  12.661  10.745  0.1864 -0.2479  0.0427
  253POPC   C1B 3173   9.060  13.340  10.183 -0.1651 -0.2204 -0.0768
  253POPC   C2B 3174   8.862  13.192  10.471  0.2430  0.0268 -0.3185
  253POPC   C3B 3175   8.913  13.499  10.869  0.0443 -0.1757 -0.1349
  253POPC   C4B 3176   9.255  13.754  11.063  0.1440 -0.0963  0.2543
  254POPC   NC3 3177  11.256   2.859   9.137  0.0926  0.2429 -0.0107
  254POPC   PO4 3178  11.001   3.240   9.156 -0.0594  0.0920  0.0449
  254POPC   GL1 3179  10.745   3.397   9.431 -0.1583  0.0111 -0.0141
  254POPC   GL2 3180  10.974   3.562   9.664 -0.1704 -0.1730  0.0503
  254POPC   C1A 3181  10.650   3.198   9.844  0.1967 -0.1156  0.2829
  254POPC   D2A 3182  10.608   2.774   9.999 -0.1020 -0.1826 -0.1718
  254POPC   C3A 3183  10.748   2.630  10.364  0.0711  0.1915 -0.2982
  254POPC   C4A 3184  10.583   2.735  10.756 -0.0528 -0.4710  0.1017
  254POPC   C1B 3185  11.113   3.542  10.012 -0.0186  0.1569 -0.1097
  254POPC   C2B 3186  11.314   3.521  10.406  0.1583  0.2982  0.3158
  254POPC   C3B 3187  11.275   3.482  10.797 -0.2878 -0.1860 -0.4205
  254POPC   C4B 3188  11.186   3.433  11.208 -0.2651 -0.2271 -0.1324
  255POPC   NC3 3189   9.953   4.343  13.139  0.0246  0.1006 -0.0802
  255POPC   PO4 3190   9.484   4.287  13.017  0.1959 -0.0723  0.1357
  255POPC   GL1 3191   9.373   4.292  12.547  0.0234 -0.1182  0.5199
  255POPC   GL2 3192   9.663   4.366  12.399  0.3031 -0.0275  0.1799
  255POPC   C1A 3193   9.331   4.112  12.091  0.1534  0.3172 -0.0044
  255POPC   D2A 3194   8.944   4.243  11.839  0.4334 -0.1084 -0.1919
  255POPC   C3A 3195   8.853   4.679  11.643  0.1032  0.2095 -0.1351
  255POPC   C4A 3196   8.633   5.048  11.536  0.1236 -0.0963 -0.1834
  255POPC   C1B 3197   9.809   4.586  12.005  0.3110 -0.0536  0.2632
  255POPC   C2B 3198  10.204   4.670  11.809 -0.1301 -0.0472 -0.1884
  255POPC   C3B 3199  10.198   4.723  11.328  0.4367 -0.2907  0.0853
  255POPC   C4B 3200  10.358   5.035  10.983  0.1157 -0.1380 -0.3456
  256POPC   NC3 3201   8.362   7.204   9.389  0.2474 -0.1364  0.0220
  256POPC   PO4 3202   8.032   6.870   9.439 -0.1578  0.0476 -0.3340
  256POPC   GL1 3203   8.211   6.867   9.913  0.0275  0.0128 -0.0641
  256POPC   GL2 3204   8.322   7.221   9.929  0.3356  0.0580 -0.2011
  256POPC   C1A 3205   8.072   6.606  10.288 -0.0906 -0.0493  0.0675
  256POPC   D2A 3206   8.424   6.420  10.404  0.1559 -0.3321 -0.0932
  256POPC   C3A 3207   8.278   6.168  10.738  0.0293 -0.1483  0.1133
  256POPC   C4A 3208   8.155   5.753  10.882  0.4009 -0.2125  0.1635
  256POPC   C1B 3209   8.799   7.277   9.847  0.1021 -0.2927 -0.1349
  256POPC   C2B 3210   9.174   7.001  10.018  0.2695  0.0795  0.3321
  256POPC   C3B 3211   9.623   7.058  10.036  0.0116 -0.3359 -0.3155
  256POPC   C4B 3212   9.950   7.313   9.978  0.1250 -0.0832  0.1728
  257POPC   NC3 3213   4.876   7.316  12.622  0.3054  0.0305 -0.0738
  257POPC   PO4 3214   5.180   7.600  12.446  0.3479 -0.2872  0.0839
  257POPC   GL1 3215   5.010   7.949  12.349  0.1521 -0.0073  0.0300
  257POPC   GL2 3216   5.114   8.202  12.146  0.1131 -0.1081 -0.2003
  257POPC   C1A 3217   4.628   7.952  12.087  0.1606 -0.0009  0.2007
  257POPC   D2A 3218   4.304   7.950  11.710  0.1494 -0.1845 -0.2058
  257POPC   C3A 3219   4.254   7.744  11.288  0.1096  0.0774  0.3124
  257POPC   C4A 3220   4.204   7.775  10.901 -0.0210  0.1171  0.0353
  257POPC   C1B 3221   4.688   8.466  12.195 -0.0603 -0.1176  0.1486
  257POPC   C2B 3222   4.590   8.829  11.920  0.4091 -0.1525 -0.0671
  257POPC   C3B 3223   4.719   9.240  11.827  0.1644 -0.1778  0.1907
  257POPC   C4B 3224   4.966   9.554  11.593 -0.1231 -0.0424 -0.1952
  258POPC   NC3 3225   2.120   5.795   8.582  0.0381 -0.1190 -0.2311
  258POPC   PO4 3226   1.966   5.947   8.945  0.2360 -0.0192 -0.1234
  258POPC   GL1 3227   2.211   5.980   9.306 -0.1093 -0.2895 -0.1447
  258POPC   GL2 3228   2.053   5.736   9.451 -0.0812 -0.2154  0.0571
  258POPC   C1A 3229   2.234   6.187   9.640 -0.1643 -0.1647  0.0861
  258POPC   D2A 3230   2.393   6.445   9.799 -0.0899 -0.3249  0.0614
  258POPC   C3A 3231   2.259   6.610  10.061 -0.0323 -0.0857  0.4433
  258POPC   C4A 3232   2.065   6.756  10.428 -0.1817  0.0447 -0.0475
  258POPC   C1B 3233   1.942   5.332   9.606  0.0005  0.3246 -0.1255
  258POPC   C2B 3234   1.896   4.932   9.767  0.0519  0.0691  0.0830
  258POPC   C3B 3235   1.793   4.538   9.731  0.2470 -0.2274 -0.0957
  258POPC   C4B 3236   1.505   4.251   9.886 -0.0388 -0.1519  0.1199
  259POPC   NC3 3237  11.815   3.272   8.870 -0.0422 -0.1087 -0.1972
  259POPC   PO4 3238  11.582   2.942   8.724 -0.0797 -0.3302 -0.2245
  259POPC   GL1 3239  11.726   2.960   9.228 -0.1991 -0.0221  0.2847
  259POPC   GL2 3240  11.626   2.691   9.466  0.0235  0.1233  0.2910
  259POPC   C1A 3241  11.572   3.262   9.585  0.1643  0.1454  0.0850
  259POPC   D2A 3242  11.445   3.235   9.952 -0.1093  0.1758 -0.1567
  259POPC   C3A 3243  11.692   3.103  10.246  0.0771  0.1207 -0.0583
  259POPC   C4A 3244  11.858   3.379  10.609  0.0833 -0.1772 -0.0013
  259POPC   C1B 3245  11.516   2.733   9.862  0.0695 -0.0499  0.0521
  259POPC   C2B 3246  11.670   2.504  10.188  0.1293  0.0618 -0.1971
  259POPC   C3B 3247  11.663   2.564  10.656 -0.2599  0.1398 -0.2080
  259POPC   C4B 3248  11.445   3.033  10.720  0.1303  0.0255 -0.0536
  260POPC   NC3 3249  12.790   2.908   8.910  0.1602 -0.2323 -0.1956
  260POPC   PO4 3250  13.086   3.230   9.057 -0.3605  0.1638  0.0583
  260POPC   GL1 3251  12.842   3.143   9.489 -0.1251 -0.0781 -0.1871
  260POPC   GL2 3252  12.534   3.156   9.566  0.0038  0.0695  0.1422
  260POPC   C1A 3253  12.836   3.327   9.864 -0.3338 -0.1783  0.1055
  260POPC   D2A 3254  12.621   3.638  10.026  0.2488 -0.0851  0.1845
  260POPC   C3A 3255  12.539   4.013  10.032 -0.3236 -0.1499 -0.0521
  260POPC   C4A 3256  12.533   4.419  10.393  0.0503  0.2422 -0.1600
  260POPC   C1B 3257  12.224   3.407   9.794 -0.1276 -0.1609 -0.0104
  260POPC   C2B 3258  11.879   3.583  10.050  0.0389  0.0365  0.1636
  260POPC   C3B 3259  11.506   3.952  10.104 -0.4090 -0.1137  0.1762
  260POPC   C4B 3260  10.970   4.157  10.065  0.0262  0.2364 -0.1318
  261POPC   NC3 3261   5.742   4.451   8.533 -0.1096 -0.2118 -0.0475
  261POPC   PO4 3262   5.446   4.517   8.973  0.2799 -0.4079 -0.3571
  261POPC   GL1 3263   5.410   4.596   9.457  0.1290  0.0408 -0.1282
  261POPC   GL2 3264   5.509   4.969   9.666 -0.3567  0.0105 -0.3013
  261POPC   C1A 3265   5.509   4.230   9.854 -0.1918  0.1563  0.4675
  261POPC   D2A 3266   5.352   4.211  10.286  0.1718 -0.2918 -0.0438
  261POPC   C3A 3267   5.036   3.973  10.369  0.1695  0.3179  0.0429
  261POPC   C4A 3268   4.541   4.033  10.472 -0.1236  0.2184  0.1771
  261POPC   C1B 3269   5.591   4.689   9.939  0.3018  0.1736  0.0116
  261POPC   C2B 3270   5.602   4.623  10.432 -0.1590  0.1801  0.1348
  261POPC   C3B 3271   5.752   4.366  10.587  0.1660 -0.0974 -0.1299
  261POPC   C4B 3272   5.809   3.933  10.703  0.0176 -0.0414 -0.2589
  262POPC   NC3 3273   1.589   9.419   8.670  0.3763 -0.2007 -0.5654
  262POPC   PO4 3274   1.264   9.320   8.694 -0.0905  0.1253 -0.0049
  262POPC   GL1 3275   1.172   9.324   9.153 -0.1813 -0.2889  0.3546
  262POPC   GL2 3276   1.083   9.046   9.305 -0.2125  0.1644  0.1001
  262POPC   C1A 3277   1.491   9.428   9.494 -0.0215  0.0750 -0.3349
  262POPC   D2A 3278   1.283   9.415   9.832 -0.0212  0.0876  0.1415
  262POPC   C3A 3279   1.425   9.756  10.044 -0.3989 -0.0662 -0.2960
  262POPC   C4A 3280   1.403   9.811  10.373 -0.1814  0.0651  0.1520
  262POPC   C1B 3281   0.814   9.177   9.687 -0.0878 -0.0391 -0.2134
  262POPC   C2B 3282   0.818   9.378  10.064 -0.2152  0.2330  0.2820
  262POPC   C3B 3283   1.085   9.315  10.277 -0.0274  0.3311 -0.1412
  262POPC   C4B 3284   1.527   9.302  10.342 -0.0635 -0.1045  0.1683
  263POPC   NC3 3285   9.946   7.978   9.086  0.1549  0.4179 -0.0731
  263POPC   PO4 3286  10.137   7.927   9.411 -0.0136 -0.0243  0.0693
  263POPC   GL1 3287  10.308   8.197   9.738 -0.4715  0.2058 -0.1395
  263POPC   GL2 3288  10.633   8.093   9.619 -0.2673 -0.3481 -0.0820
  263POPC   C1A 3289  10.417   8.255  10.153 -0.2142  0.1270  0.0631
  263POPC   D2A 3290  10.270   8.368  10.532 -0.2692  0.2077  0.4213
  263POPC   C3A 3291  10.015   8.162  10.765 -0.1778 -0.0119 -0.0795
  263POPC   C4A 3292   9.853   8.174  11.113 -0.0703  0.1312 -0.0264
  263POPC   C1B 3293  10.765   7.925   9.938  0.0498 -0.3136  0.1877
  263POPC   C2B 3294  10.796   7.909  10.348 -0.3965 -0.3539  0.0783
  263POPC   C3B 3295  10.838   8.325  10.456  0.3421 -0.0143 -0.0406
  263POPC   C4B 3296  11.020   8.791  10.437 -0.2568  0.0189  0.0509
  264POPC   NC3 3297   9.824   6.104   9.172 -0.0916  0.1849  0.0553
  264POPC   PO4 3298   9.473   6.204   9.542 -0.1929  0.3228  0.0707
  264POPC   GL1 3299   9.548   6.213   9.964 -0.0106  0.0616  0.0913
  264POPC   GL2 3300   9.414   6.252  10.460 -0.2103 -0.1780 -0.0778
  264POPC   C1A 3301   9.575   6.637  10.207 -0.0014  0.1319  0.1972
  264POPC   D2A 3302   9.422   6.918  10.564  0.2757 -0.2881 -0.2009
  264POPC   C3A 3303   9.342   6.646  10.882  0.0782 -0.2958  0.0428
  264POPC   C4A 3304   9.202   6.727  11.343 -0.2669 -0.0438 -0.2284
  264POPC   C1B 3305   9.776   6.562  10.607 -0.1081  0.1515  0.0895
  264POPC   C2B 3306   9.820   6.647  11.136 -0.0257  0.2428 -0.1035
  264POPC   C3B 3307   9.631   6.942  11.498 -0.1006 -0.1739 -0.0724
  264POPC   C4B 3308   9.615   7.331  11.609 -0.0306  0.2308  0.0771
  265POPC   NC3 3309   8.412   1.070  12.673 -0.3249  0.2494  0.2402
  265POPC   PO4 3310   8.590   1.470  12.825  0.4197 -0.0989 -0.1102
  265POPC   GL1 3311   8.840   1.448  12.403  0.1239 -0.3565  0.3921
  265POPC   GL2 3312   8.880   1.731  12.235 -0.1381  0.1930  0.0713
  265POPC   C1A 3313   9.084   1.351  12.033  0.0606 -0.3752  0.2170
  265POPC   D2A 3314   8.724   1.437  11.608 -0.1903 -0.0892 -0.1015
  265POPC   C3A 3315   8.556   1.053  11.378  0.0503  0.1526  0.0715
  265POPC   C4A 3316   8.766   0.711  11.254  0.0215 -0.0097  0.2546
  265POPC   C1B 3317   9.067   1.859  11.858 -0.1855  0.0253  0.1920
  265POPC   C2B 3318   9.100   1.871  11.449  0.0735  0.1432 -0.1014
  265POPC   C3B 3319   8.928   1.618  11.153 -0.0489  0.0824  0.0983
  265POPC   C4B 3320   8.556   1.391  11.059  0.1164  0.2308 -0.2876
  266POPC   NC3 3321   2.841  11.510   9.204 -0.0803  0.0470  0.5287
  266POPC   PO4 3322   3.287  11.203   9.107  0.5267 -0.0493  0.1038
  266POPC   GL1 3323   3.213  11.301   9.500 -0.1244  0.1884 -0.2194
  266POPC   GL2 3324   2.904  11.229   9.619 -0.2548  0.0367  0.1060
  266POPC   C1A 3325   3.265  11.528   9.940  0.3578 -0.0304  0.0461
  266POPC   D2A 3326   3.443  11.668  10.259  0.2601  0.1626  0.4088
  266POPC   C3A 3327   3.736  12.007  10.497  0.1365  0.4852  0.2285
  266POPC   C4A 3328   4.049  12.218  10.571  0.1014  0.1535  0.2884
  266POPC   C1B 3329   3.006  11.060  10.123 -0.1136  0.0054  0.4413
  266POPC   C2B 3330   3.059  11.108  10.569 -0.0841 -0.2031  0.1239
  266POPC   C3B 3331   3.207  11.206  10.909 -0.5595  0.2158 -0.3305
  266POPC   C4B 3332   3.630  11.024  11.028  0.0038  0.1027  0.0159
  267POPC   NC3 3333   5.924   3.487   8.763  0.0733  0.1459 -0.0334
  267POPC   PO4 3334   6.082   3.249   9.139  0.2752 -0.0301  0.2197
  267POPC   GL1 3335   5.995   3.536   9.548 -0.0221  0.1505 -0.0955
  267POPC   GL2 3336   5.838   3.403   9.854  0.1941 -0.2537  0.3536
  267POPC   C1A 3337   5.856   3.921   9.819  0.0205 -0.1646  0.0374
  267POPC   D2A 3338   5.810   3.918  10.148 -0.2791  0.2164 -0.1807
  267POPC   C3A 3339   5.548   3.595  10.328 -0.2473 -0.0003 -0.0621
  267POPC   C4A 3340   5.238   3.514  10.692 -0.0241 -0.3193 -0.0400
  267POPC   C1B 3341   5.367   3.663   9.788  0.2397 -0.0080 -0.0215
  267POPC   C2B 3342   5.085   3.583  10.040 -0.1229 -0.2094  0.0331
  267POPC   C3B 3343   4.659   3.661  10.001  0.1704 -0.1338  0.0828
  267POPC   C4B 3344   4.238   3.927  10.031  0.1631 -0.1177 -0.3768
  268POPC   NC3 3345   4.665  10.383   9.393  0.1865  0.3933 -0.3968
  268POPC   PO4 3346   5.028  10.641   9.587  0.5896 -0.2411 -0.0315
  268POPC   GL1 3347   4.944  10.511   9.952  0.2234 -0.1092 -0.0030
  268POPC   GL2 3348   4.842  10.169  10.047 -0.4228 -0.0090  0.1856
  268POPC   C1A 3349   5.274  10.362  10.170 -0.2876  0.0933  0.1795
  268POPC   D2A 3350   5.454  10.060  10.524  0.0189  0.2173  0.1924
  268POPC   C3A 3351   5.184   9.905  10.803  0.2077 -0.2616  0.0512
  268POPC   C4A 3352   4.948   9.786  11.067  0.2411 -0.4139 -0.0215
  268POPC   C1B 3353   5.071   9.853  10.201  0.0101 -0.0901 -0.2523
  268POPC   C2B 3354   5.280   9.616  10.431 -0.0929  0.1769 -0.0183
  268POPC   C3B 3355   5.393   9.118  10.464  0.0677 -0.0180 -0.0935
  268POPC   C4B 3356   5.406   8.656  10.627  0.1049  0.0562 -0.1552
  269POPC   NC3 3357   1.858   6.819   8.586  0.0520 -0.0546  0.2228
  269POPC   PO4 3358   2.135   6.832   9.020 -0.3785 -0.1152 -0.2299
  269POPC   GL1 3359   2.002   6.789   9.425 -0.1542  0.1662 -0.2565
  269POPC   GL2 3360   1.862   6.510   9.453 -0.3830  0.2077  0.1682
  269POPC   C1A 3361   1.842   7.041   9.767 -0.1521  0.2152 -0.0154
  269POPC   D2A 3362   2.018   7.148  10.096 -0.0181  0.0940 -0.0589
  269POPC   C3A 3363   2.178   7.447  10.084 -0.3810 -0.0704  0.1545
  269POPC   C4A 3364   2.500   7.837  10.010 -0.3888  0.1596 -0.0833
  269POPC   C1B 3365   1.827   6.550   9.867  0.1289 -0.0854 -0.1003
  269POPC   C2B 3366   1.645   6.782  10.223 -0.0277  0.3135  0.2216
  269POPC   C3B 3367   1.514   6.800  10.584  0.1409 -0.2148  0.1194
  269POPC   C4B 3368   1.420   6.841  10.947  0.2472  0.1631 -0.1728
  270POPC   NC3 3369   8.122   1.701  12.854  0.1491  0.1400  0.2638
  270POPC   PO4 3370   7.775   1.787  12.744 -0.0496  0.1010 -0.0624
  270POPC   GL1 3371   7.586   1.891  12.348 -0.0241  0.1051  0.1183
  270POPC   GL2 3372   7.439   2.250  12.194  0.0279  0.1670  0.2302
  270POPC   C1A 3373   7.729   1.925  11.920  0.1088  0.0655  0.1713
  270POPC   D2A 3374   7.521   2.145  11.665  0.3395  0.1371  0.0241
  270POPC   C3A 3375   7.629   2.480  11.286 -0.1777 -0.2379  0.0954
  270POPC   C4A 3376   7.355   2.435  10.935  0.0556 -0.1301 -0.0709
  270POPC   C1B 3377   7.463   2.592  11.865 -0.0354 -0.1382  0.1865
  270POPC   C2B 3378   7.713   2.790  11.711  0.0190  0.3021 -0.3064
  270POPC   C3B 3379   8.030   2.882  11.420 -0.0844 -0.1515  0.0464
  270POPC   C4B 3380   8.207   2.788  10.980  0.2622 -0.0772 -0.3274
  271POPC   NC3 3381   6.515  10.138   9.455  0.0684 -0.3532 -0.1002
  271POPC   PO4 3382   6.531   9.773   9.478 -0.1577  0.3505  0.1591
  271POPC   GL1 3383   6.303   9.622   9.814 -0.2028 -0.0089 -0.2742
  271POPC   GL2 3384   6.326   9.232   9.936 -0.0249  0.0535  0.0982
  271POPC   C1A 3385   6.016   9.560  10.278  0.0755 -0.3502 -0.1453
  271POPC   D2A 3386   5.967   9.581  10.690  0.4625 -0.2775  0.1959
  271POPC   C3A 3387   5.579   9.309  10.844 -0.0022 -0.2038  0.1022
  271POPC   C4A 3388   5.174   9.387  10.880 -0.1818 -0.4547 -0.3501
  271POPC   C1B 3389   6.561   9.398  10.214  0.0526 -0.2695 -0.1500
  271POPC   C2B 3390   6.435   9.496  10.657 -0.0588 -0.0551  0.0770
  271POPC   C3B 3391   6.428   9.618  11.101  0.1544 -0.0564  0.0605
  271POPC   C4B 3392   6.327   9.416  11.517 -0.1285  0.1188  0.2143
  272POPC   NC3 3393   4.793   2.265  12.728 -0.1140  0.1830  0.0719
  272POPC   PO4 3394   4.907   1.800  12.756  0.0951 -0.0479  0.0539
  272POPC   GL1 3395   4.994   1.882  12.386  0.0283  0.2909 -0.0154
  272POPC   GL2 3396   4.809   1.593  12.199  0.0068 -0.2183  0.2159
  272POPC   C1A 3397   5.089   1.918  11.981  0.3609 -0.1422  0.3055
  272POPC   D2A 3398   5.114   1.882  11.583 -0.2037  0.0904  0.3236
  272POPC   C3A 3399   4.772   2.030  11.474 -0.2160 -0.1028  0.0400
  272POPC   C4A 3400   4.682   2.182  11.216 -0.0090 -0.4360  0.0320
  272POPC   C1B 3401   4.460   1.740  11.939 -0.0039  0.1557 -0.1726
  272POPC   C2B 3402   4.334   2.076  11.654  0.0215 -0.0139 -0.0185
  272POPC   C3B 3403   4.176   1.986  11.267 -0.0342 -0.4461  0.1962
  272POPC   C4B 3404   4.307   2.112  10.918  0.1119 -0.0334  0.2215
  273POPC   NC3 3405  11.296  11.684   8.869  0.2394  0.0029 -0.0333
  273POPC   PO4 3406  11.120  11.812   9.249 -0.0368  0.0585  0.2044
  273POPC   GL1 3407  10.908  11.904   9.620 -0.0386  0.2446  0.1716
  273POPC   GL2 3408  11.151  11.856   9.762 -0.0871 -0.0080  0.0559
  273POPC   C1A 3409  10.715  12.220   9.805 -0.2200  0.1486 -0.0506
  273POPC   D2A 3410  11.034  12.537   9.900 -0.3143  0.0427 -0.1947
  273POPC   C3A 3411  11.392  12.738  10.080 -0.2268  0.0084 -0.4289
  273POPC   C4A 3412  11.638  12.726  10.481  0.0984  0.1919 -0.0202
  273POPC   C1B 3413  11.097  12.053  10.084  0.0324  0.0565 -0.2800
  273POPC   C2B 3414  10.814  12.131  10.300  0.0480  0.1417 -0.0381
  273POPC   C3B 3415  10.605  11.915  10.659  0.2856  0.0142  0.0624
  273POPC   C4B 3416  10.493  11.521  10.863 -0.0213  0.0234 -0.3090
  274POPC   NC3 3417   5.684  11.165   9.301  0.2332  0.2730 -0.2043
  274POPC   PO4 3418   5.935  11.471   9.102 -0.0386 -0.0582 -0.1850
  274POPC   GL1 3419   6.047  11.397   9.536  0.0894  0.1976 -0.1060
  274POPC   GL2 3420   5.889  11.160   9.784 -0.2972  0.2025 -0.0621
  274POPC   C1A 3421   6.228  11.524   9.994  0.1471  0.2119 -0.2883
  274POPC   D2A 3422   6.189  11.494  10.368  0.3025 -0.1806  0.2125
  274POPC   C3A 3423   6.420  11.735  10.777 -0.0670 -0.0687  0.1212
  274POPC   C4A 3424   6.551  11.651  11.185  0.3727 -0.2714  0.0091
  274POPC   C1B 3425   5.792  11.258  10.170  0.2915 -0.0742 -0.0270
  274POPC   C2B 3426   5.712  11.168  10.595  0.1370  0.0786 -0.3357
  274POPC   C3B 3427   5.422  11.070  10.875  0.0382  0.3112  0.3031
  274POPC   C4B 3428   5.114  11.426  11.036 -0.0420  0.0840 -0.4264
  275POPC   NC3 3429   8.440   8.329  12.560  0.1202  0.2235  0.1365
  275POPC   PO4 3430   8.817   7.955  12.511  0.0187  0.0570 -0.1181
  275POPC   GL1 3431   8.807   8.380  12.277 -0.5119 -0.0856  0.0379
  275POPC   GL2 3432   9.103   8.594  12.322 -0.4761 -0.3069  0.1584
  275POPC   C1A 3433   8.935   8.395  11.823  0.1215 -0.1709 -0.2138
  275POPC   D2A 3434   9.385   8.542  11.767  0.0042  0.1415  0.2331
  275POPC   C3A 3435   9.710   8.898  11.766  0.2284  0.1206 -0.0972
  275POPC   C4A 3436   9.958   9.270  11.879 -0.2964 -0.0697 -0.0653
  275POPC   C1B 3437   9.469   8.652  12.240 -0.2931  0.0142 -0.2160
  275POPC   C2B 3438   9.877   8.586  12.111 -0.1847 -0.0133 -0.4063
  275POPC   C3B 3439  10.232   8.766  11.785  0.2734 -0.0008  0.0109
  275POPC   C4B 3440  10.555   8.708  11.419 -0.0831 -0.0562 -0.1072
  276POPC   NC3 3441  11.571   8.490  12.846 -0.1946  0.1787 -0.0176
  276POPC   PO4 3442  11.913   8.772  12.846  0.0787  0.0116 -0.0309
  276POPC   GL1 3443  11.955   8.795  12.516 -0.2651  0.0029  0.1973
  276POPC   GL2 3444  11.884   9.053  12.378 -0.1478 -0.3164  0.0476
  276POPC   C1A 3445  11.699   8.606  12.163 -0.1027 -0.0130  0.0249
  276POPC   D2A 3446  11.568   8.602  11.838 -0.2044 -0.2320  0.1347
  276POPC   C3A 3447  11.347   9.049  11.695  0.1398  0.3259  0.1338
  276POPC   C4A 3448  11.192   9.308  11.369  0.0517  0.2971  0.2392
  276POPC   C1B 3449  11.813   9.101  11.971  0.2082  0.1198  0.2069
  276POPC   C2B 3450  11.802   9.061  11.616 -0.1276  0.2271 -0.0046
  276POPC   C3B 3451  11.584   9.063  11.249  0.1922  0.2155 -0.1243
  276POPC   C4B 3452  11.430   8.889  10.893 -0.2835 -0.3277 -0.2029
  277POPC   NC3 3453   9.596   1.550   8.995  0.1444 -0.2285 -0.2438
  277POPC   PO4 3454   9.784   1.708   9.390  0.1903 -0.0336  0.1042
  277POPC   GL1 3455   9.809   1.515   9.757  0.0785 -0.0105  0.3447
  277POPC   GL2 3456   9.832   1.147   9.842  0.3811  0.3665 -0.1248
  277POPC   C1A 3457   9.566   1.463  10.123 -0.1268  0.1293  0.0493
  277POPC   D2A 3458   9.609   1.292  10.466 -0.0855 -0.0099  0.0560
  277POPC   C3A 3459   9.405   0.880  10.544 -0.1180  0.2155 -0.2863
  277POPC   C4A 3460   9.309   0.431  10.586 -0.0978 -0.1254 -0.1561
  277POPC   C1B 3461   9.937   1.074  10.195  0.0031 -0.0800 -0.1249
  277POPC   C2B 3462  10.061   1.448  10.431  0.2711  0.0770 -0.1602
  277POPC   C3B 3463  10.070   1.803  10.685 -0.1156  0.0409 -0.0756
  277POPC   C4B 3464   9.887   2.015  11.059  0.0072 -0.3002  0.1321
  278POPC   NC3 3465  10.664   7.368   9.020  0.0187 -0.1183 -0.1330
  278POPC   PO4 3466  10.644   7.687   9.347 -0.4794 -0.0289 -0.2791
  278POPC   GL1 3467  10.531   7.506   9.713 -0.3964  0.2486  0.2338
  278POPC   GL2 3468  10.269   7.651   9.790  0.1310  0.0426  0.0916
  278POPC   C1A 3469  10.497   7.483  10.196  0.3339  0.0031 -0.0095
  278POPC   D2A 3470  10.362   7.296  10.631 -0.0907  0.0379  0.1504
  278POPC   C3A 3471  10.619   7.145  10.966 -0.1397  0.1628  0.3396
  278POPC   C4A 3472  10.908   6.787  11.051 -0.4142  0.2291 -0.0463
  278POPC   C1B 3473  10.145   7.808  10.252 -0.1590 -0.1275 -0.1194
  278POPC   C2B 3474  10.347   7.835  10.612  0.2418 -0.1036  0.1406
  278POPC   C3B 3475  10.258   7.788  11.035 -0.0673  0.1411 -0.3002
  278POPC   C4B 3476  10.484   7.681  11.413 -0.1838  0.1527  0.5151
  279POPC   NC3 3477   1.355   0.158   9.127 -0.0494 -0.4642 -0.4885
  279POPC   PO4 3478   1.757  -0.087   9.348 -0.0247 -0.2371  0.1411
  279POPC   GL1 3479   1.750  -0.224   9.683  0.0518 -0.2358 -0.2764
  279POPC   GL2 3480   1.397  -0.091   9.748  0.0327 -0.3441  0.0918
  279POPC   C1A 3481   2.007  -0.257   9.945  0.0156 -0.2396  0.0245
  279POPC   D2A 3482   2.014  -0.147  10.343  0.1338  0.0991 -0.2282
  279POPC   C3A 3483   1.676   0.031  10.514 -0.2803  0.2519  0.0232
  279POPC   C4A 3484   1.419  -0.128  10.830 -0.0012 -0.0870 -0.1492
  279POPC   C1B 3485   1.445   0.210  10.084 -0.1519 -0.0823  0.2036
  279POPC   C2B 3486   1.505   0.468  10.437 -0.1316 -0.1812 -0.1026
  279POPC   C3B 3487   1.377   0.362  10.822 -0.0743  0.2690 -0.0663
  279POPC   C4B 3488   1.145   0.525  11.088  0.1588 -0.0883 -0.4209
  280POPC   NC3 3489  10.716   2.085   8.939  0.0954  0.4453  0.0232
  280POPC   PO4 3490  10.950   2.411   9.131  0.0406  0.0373  0.0820
  280POPC   GL1 3491  11.168   2.419   9.530  0.3053  0.0745 -0.1496
  280POPC   GL2 3492  11.413   2.242   9.697 -0.0029  0.0638 -0.1939
  280POPC   C1A 3493  11.135   2.494  10.013 -0.0128 -0.4389  0.2450
  280POPC   D2A 3494  11.234   2.290  10.389 -0.0582 -0.0123 -0.3252
  280POPC   C3A 3495  10.873   2.264  10.686  0.2368  0.1150  0.0483
  280POPC   C4A 3496  10.633   1.859  10.811 -0.1832 -0.1028  0.2719
  280POPC   C1B 3497  11.246   1.924   9.999  0.0461 -0.2742 -0.1461
  280POPC   C2B 3498  11.421   1.590  10.131 -0.1480 -0.0789  0.0216
  280POPC   C3B 3499  11.912   1.589  10.313 -0.1370 -0.0448  0.2301
  280POPC   C4B 3500  12.371   1.420  10.379 -0.1207 -0.0778  0.1795
  281POPC   NC3 3501   2.185  13.065   9.079 -0.1796  0.1935  0.0876
  281POPC   PO4 3502   2.437  13.363   9.109  0.0323 -0.1919  0.1529
  281POPC   GL1 3503   2.339  13.397   9.470 -0.1856 -0.0611 -0.2044
  281POPC   GL2 3504   2.201  13.692   9.532 -0.3022  0.0319  0.2359
  281POPC   C1A 3505   2.642  13.487   9.823 -0.2010 -0.0175  0.1158
  281POPC   D2A 3506   2.595  13.677  10.252 -0.1444 -0.1525 -0.1460
  281POPC   C3A 3507   2.600  13.433  10.656  0.0369 -0.1971  0.0453
  281POPC   C4A 3508   2.963  13.217  10.866 -0.0205  0.2422  0.1708
  281POPC   C1B 3509   2.232  13.748   9.960  0.2330 -0.0958 -0.0500
  281POPC   C2B 3510   2.086  13.565  10.378 -0.1684 -0.1198 -0.0810
  281POPC   C3B 3511   2.178  13.250  10.652  0.1140  0.3996 -0.0219
  281POPC   C4B 3512   2.432  13.086  11.061  0.0758 -0.3167  0.2120
  282POPC   NC3 3513   1.567   4.243  12.739  0.0256  0.2433  0.0220
  282POPC   PO4 3514   1.485   4.646  12.698  0.0979  0.3841  0.1168
  282POPC   GL1 3515   1.525   4.461  12.252 -0.2138  0.0124 -0.3848
  282POPC   GL2 3516   1.803   4.493  12.014 -0.2709  0.0150 -0.1296
  282POPC   C1A 3517   1.358   4.308  11.817  0.0794  0.3138 -0.0559
  282POPC   D2A 3518   1.124   4.567  11.500  0.2722  0.0523  0.0388
  282POPC   C3A 3519   0.687   4.375  11.279  0.1540  0.3428  0.1326
  282POPC   C4A 3520   0.513   4.081  11.453  0.2083  0.3631 -0.3173
  282POPC   C1B 3521   2.066   4.613  11.575 -0.0077  0.1331  0.0889
  282POPC   C2B 3522   2.236   4.944  11.654  0.1834 -0.0567  0.1788
  282POPC   C3B 3523   2.090   5.384  11.491 -0.2084  0.0635  0.0766
  282POPC   C4B 3524   2.081   5.434  11.033  0.0807 -0.1415  0.2970
  283POPC   NC3 3525   2.973   2.645   8.665  0.4101  0.0146  0.2025
  283POPC   PO4 3526   3.111   3.007   8.963  0.2782 -0.0578 -0.1395
  283POPC   GL1 3527   3.155   3.119   9.383 -0.0357 -0.1665 -0.1647
  283POPC   GL2 3528   2.930   3.301   9.599 -0.1064 -0.1232  0.0112
  283POPC   C1A 3529   3.402   3.474   9.567 -0.1966 -0.0874 -0.1656
  283POPC   D2A 3530   3.642   3.460   9.870 -0.2371  0.0521 -0.5371
  283POPC   C3A 3531   3.822   3.590  10.226 -0.4609 -0.2666 -0.0554
  283POPC   C4A 3532   3.760   3.391  10.566 -0.0903 -0.1502  0.1386
  283POPC   C1B 3533   2.783   3.501   9.991  0.4958  0.1487  0.0489
  283POPC   C2B 3534   2.802   3.660  10.386  0.3499 -0.0637  0.0571
  283POPC   C3B 3535   2.883   3.517  10.717 -0.0562 -0.0544  0.0223
  283POPC   C4B 3536   2.757   3.525  11.074 -0.2123 -0.2035  0.2153
  284POPC   NC3 3537   3.615   0.984   9.149  0.1126  0.0611 -0.1398
  284POPC   PO4 3538   3.352   1.346   9.201  0.1611 -0.3926  0.2112
  284POPC   GL1 3539   3.129   1.504   9.513 -0.0278  0.0464  0.1859
  284POPC   GL2 3540   3.330   1.746   9.729  0.0109 -0.2394 -0.1677
  284POPC   C1A 3541   3.233   1.311   9.964  0.1353 -0.1556  0.0746
  284POPC   D2A 3542   3.183   1.366  10.408 -0.0609 -0.2654  0.0157
  284POPC   C3A 3543   2.998   1.750  10.527 -0.0312 -0.0484 -0.0339
  284POPC   C4A 3544   2.797   1.991  10.826  0.1792 -0.2840 -0.0592
  284POPC   C1B 3545   2.949   1.672  10.034  0.2538 -0.0778 -0.0049
  284POPC   C2B 3546   2.633   1.595  10.270  0.2057 -0.1555  0.2910
  284POPC   C3B 3547   2.641   1.490  10.800  0.2312  0.1326  0.0981
  284POPC   C4B 3548   2.345   1.207  11.028  0.0267 -0.2944  0.0425
  285POPC   NC3 3549   2.479   7.102   9.159  0.0406 -0.0807 -0.0211
  285POPC   PO4 3550   2.519   7.465   9.452 -0.3017  0.2056  0.2770
  285POPC   GL1 3551   2.864   7.453   9.818  0.2731 -0.0576 -0.0014
  285POPC   GL2 3552   3.178   7.638   9.905  0.0996  0.0188  0.0341
  285POPC   C1A 3553   2.960   7.303  10.280  0.3864 -0.4185  0.0537
  285POPC   D2A 3554   3.133   7.382  10.626 -0.2956  0.0865  0.2646
  285POPC   C3A 3555   3.189   7.029  10.952 -0.0815 -0.1713 -0.1293
  285POPC   C4A 3556   2.963   6.702  10.919  0.2436  0.0401 -0.0947
  285POPC   C1B 3557   3.054   7.834  10.199 -0.0231 -0.0325  0.0735
  285POPC   C2B 3558   2.747   7.842  10.491  0.1584  0.1205 -0.2533
  285POPC   C3B 3559   2.461   7.549  10.454  0.0442  0.2039 -0.3008
  285POPC   C4B 3560   2.456   7.143  10.320 -0.0275  0.1840 -0.0598
  286POPC   NC3 3561  11.482  12.132   9.398  0.3058 -0.0184  0.1691
  286POPC   PO4 3562  11.699  11.687   9.230  0.1268  0.0801 -0.0654
  286POPC   GL1 3563  11.514  11.556   9.684  0.0197  0.1408  0.1201
  286POPC   GL2 3564  11.690  11.309   9.702 -0.0577 -0.1693 -0.1792
  286POPC   C1A 3565  11.372  11.540  10.115  0.0391 -0.0922  0.0752
  286POPC   D2A 3566  11.361  11.488  10.568  0.1737  0.3649  0.0624
  286POPC   C3A 3567  11.424  11.090  10.725 -0.0826 -0.3858  0.1162
  286POPC   C4A 3568  11.254  10.623  10.946  0.2438 -0.2594 -0.2604
  286POPC   C1B 3569  11.953  11.523  10.061 -0.1433 -0.1048 -0.3246
  286POPC   C2B 3570  12.205  11.570  10.367  0.0533  0.0636 -0.4133
  286POPC   C3B 3571  12.610  11.583  10.527  0.0815  0.2676  0.1918
  286POPC   C4B 3572  12.856  11.645  10.137 -0.1059  0.2926 -0.1876
  287POPC   NC3 3573   4.850   7.173   9.379  0.0519  0.2981 -0.4479
  287POPC   PO4 3574   5.012   6.755   9.434 -0.5186 -0.1037  0.1386
  287POPC   GL1 3575   4.927   6.525   9.850 -0.1183  0.3798 -0.3129
  287POPC   GL2 3576   4.641   6.584   9.729  0.1194  0.2032 -0.0563
  287POPC   C1A 3577   5.007   6.728  10.288  0.1025  0.1344 -0.2958
  287POPC   D2A 3578   5.053   6.475  10.658 -0.0202 -0.0228 -0.0957
  287POPC   C3A 3579   4.871   6.118  10.817 -0.2502  0.1230 -0.1337
  287POPC   C4A 3580   4.485   6.207  10.931  0.0470  0.1305 -0.0238
  287POPC   C1B 3581   4.525   6.795  10.140 -0.1536 -0.2178 -0.0360
  287POPC   C2B 3582   4.149   6.910  10.374 -0.4268  0.0106 -0.1928
  287POPC   C3B 3583   3.892   7.304  10.396  0.2766 -0.5005  0.2563
  287POPC   C4B 3584   4.114   7.700  10.242 -0.1135  0.3067  0.1123
  288POPC   NC3 3585   5.388  10.340   9.043 -0.1456 -0.0283  0.0461
  288POPC   PO4 3586   5.541  10.696   9.232  0.1162  0.3235 -0.1368
  288POPC   GL1 3587   5.608  10.757   9.605  0.1217 -0.1313  0.2336
  288POPC   GL2 3588   5.611  10.469   9.747  0.1205 -0.4015 -0.3429
  288POPC   C1A 3589   5.418  10.924  10.010 -0.0488  0.1309 -0.2564
  288POPC   D2A 3590   5.188  10.827  10.393  0.0265 -0.1487  0.4595
  288POPC   C3A 3591   4.711  10.799  10.358  0.2019  0.0090 -0.1742
  288POPC   C4A 3592   4.377  10.962  10.336 -0.1825  0.0909  0.1933
  288POPC   C1B 3593   5.735  10.325  10.086  0.0793  0.1508  0.0924
  288POPC   C2B 3594   5.975  10.176  10.353  0.3816 -0.1314  0.0909
  288POPC   C3B 3595   6.176  10.052  10.697  0.0790 -0.0499  0.2520
  288POPC   C4B 3596   6.615  10.021  10.795 -0.3761 -0.2394  0.2714
  289POPC   NC3 3597  12.330   9.314   9.031  0.2943 -0.0951 -0.2100
  289POPC   PO4 3598  11.932   9.563   9.035 -0.2744  0.0748 -0.1240
  289POPC   GL1 3599  11.872   9.238   9.323 -0.0524 -0.1851 -0.0353
  289POPC   GL2 3600  11.588   9.369   9.486 -0.1200 -0.0363  0.3953
  289POPC   C1A 3601  11.858   8.928   9.679  0.1095 -0.1987 -0.0266
  289POPC   D2A 3602  11.829   8.661  10.014  0.0600  0.0704 -0.0297
  289POPC   C3A 3603  11.925   8.684  10.358  0.3900  0.0592  0.0658
  289POPC   C4A 3604  11.955   8.861  10.759  0.1631 -0.0744 -0.0525
  289POPC   C1B 3605  11.880   9.624   9.705  0.1677  0.0400  0.2123
  289POPC   C2B 3606  12.215   9.901   9.853 -0.1763  0.0664 -0.8063
  289POPC   C3B 3607  12.262  10.211  10.286  0.2177 -0.0383 -0.2639
  289POPC   C4B 3608  12.311   9.979  10.720 -0.0332 -0.0231  0.1992
  290POPC   NC3 3609   4.100  11.496  13.428  0.1687 -0.0025  0.1410
  290POPC   PO4 3610   3.955  11.662  13.034  0.0247 -0.0704 -0.0115
  290POPC   GL1 3611   4.219  11.798  12.691  0.1570 -0.4649  0.1190
  290POPC   GL2 3612   4.283  12.038  12.641 -0.3490  0.2428  0.3159
  290POPC   C1A 3613   4.257  11.495  12.329  0.1687 -0.2003  0.0381
  290POPC   D2A 3614   4.396  11.028  12.313 -0.0804  0.1718  0.0541
  290POPC   C3A 3615   4.500  10.772  11.977  0.1607  0.1818 -0.2704
  290POPC   C4A 3616   4.763  10.606  11.618  0.0095 -0.0933 -0.2768
  290POPC   C1B 3617   4.183  11.943  12.089  0.0644 -0.0433 -0.0202
  290POPC   C2B 3618   4.421  11.814  11.682  0.0508 -0.0859 -0.0902
  290POPC   C3B 3619   4.404  11.792  11.284 -0.0999 -0.1179 -0.1492
  290POPC   C4B 3620   4.591  11.487  10.939  0.0522 -0.2015  0.1234
  291POPC   NC3 3621   8.988   7.874   9.481 -0.1817  0.1393 -0.0381
  291POPC   PO4 3622   9.368   7.730   9.364  0.0219 -0.0996 -0.3625
  291POPC   GL1 3623   9.440   7.877   9.737  0.2473 -0.0868  0.1994
  291POPC   GL2 3624   9.715   7.865   9.794 -0.1064 -0.1008  0.2012
  291POPC   C1A 3625   9.283   8.201  10.004  0.0948  0.1755  0.0447
  291POPC   D2A 3626   9.323   8.497  10.304 -0.0468 -0.0990 -0.2328
  291POPC   C3A 3627   8.886   8.742  10.264 -0.1409 -0.1783  0.2334
  291POPC   C4A 3628   8.492   8.659  10.452 -0.4634 -0.2123  0.1654
  291POPC   C1B 3629   9.565   7.610  10.121 -0.0912 -0.2104  0.0318
  291POPC   C2B 3630   9.356   7.362  10.418  0.1282  0.1119 -0.0062
  291POPC   C3B 3631   8.896   7.111  10.428  0.1186 -0.1385 -0.0301
  291POPC   C4B 3632   8.467   6.940  10.402 -0.3076  0.0573 -0.0959
  292POPC   NC3 3633   7.654  12.326   9.091 -0.1264  0.0336 -0.0364
  292POPC   PO4 3634   7.737  12.757   9.228  0.0647  0.2106  0.2082
  292POPC   GL1 3635   7.681  12.949   9.528 -0.1373 -0.0531  0.1233
  292POPC   GL2 3636   7.658  13.149   9.713  0.0026 -0.1416 -0.3220
  292POPC   C1A 3637   7.794  12.716   9.905 -0.1471 -0.0713 -0.3419
  292POPC   D2A 3638   7.638  12.527  10.330  0.0713 -0.1524 -0.0248
  292POPC   C3A 3639   7.990  12.226  10.488  0.1244 -0.0872  0.0573
  292POPC   C4A 3640   8.117  11.911  10.662  0.1060  0.0534  0.1177
  292POPC   C1B 3641   8.044  13.139   9.866  0.0702 -0.0763 -0.1310
  292POPC   C2B 3642   8.297  12.831  10.018 -0.1068  0.1631  0.0716
  292POPC   C3B 3643   8.526  12.784  10.410 -0.3161  0.0783  0.1865
  292POPC   C4B 3644   8.872  12.684  10.673  0.1218 -0.4883  0.1075
  293POPC   NC3 3645   2.255   9.476  12.851 -0.1708  0.2743 -0.0711
  293POPC   PO4 3646   2.510   9.864  12.701 -0.3214  0.0074  0.0150
  293POPC   GL1 3647   2.732   9.751  12.327 -0.0217  0.1069 -0.3663
  293POPC   GL2 3648   2.890   9.514  12.434 -0.1637  0.2587  0.1291
  293POPC   C1A 3649   2.702   9.945  11.849 -0.1619  0.1425  0.2414
  293POPC   D2A 3650   2.837   9.971  11.391 -0.2010  0.3795 -0.0259
  293POPC   C3A 3651   3.178   9.708  11.322  0.1631 -0.0931 -0.0081
  293POPC   C4A 3652   3.259   9.334  11.126  0.0415 -0.2948 -0.0059
  293POPC   C1B 3653   3.078   9.425  12.101 -0.2362 -0.0467  0.3940
  293POPC   C2B 3654   3.406   9.144  12.100  0.0440  0.0480 -0.0691
  293POPC   C3B 3655   3.707   8.998  12.032 -0.0117 -0.1264 -0.1297
  293POPC   C4B 3656   4.018   8.812  12.263 -0.0392  0.2247 -0.2186
  294POPC   NC3 3657   8.693   5.872   9.632  0.0544  0.0743 -0.3142
  294POPC   PO4 3658   8.848   5.423   9.543 -0.1629  0.1184  0.0814
  294POPC   GL1 3659   8.972   5.195   9.838 -0.0501  0.2573  0.1045
  294POPC   GL2 3660   8.836   4.957   9.990 -0.1779 -0.0261  0.1056
  294POPC   C1A 3661   9.371   4.924   9.982 -0.2512 -0.0983 -0.0609
  294POPC   D2A 3662   9.682   4.873  10.359  0.0290  0.1353 -0.2082
  294POPC   C3A 3663   9.665   5.007  10.757 -0.1183 -0.0277 -0.1100
  294POPC   C4A 3664   9.941   5.260  10.788  0.2412 -0.1393  0.1142
  294POPC   C1B 3665   8.999   4.520  10.025 -0.1949 -0.3084  0.0978
  294POPC   C2B 3666   9.032   4.125  10.178  0.3312 -0.3310 -0.2911
  294POPC   C3B 3667   9.056   3.814  10.435  0.0891  0.1276  0.4547
  294POPC   C4B 3668   8.798   3.536  10.701 -0.1059 -0.3311  0.0274
  295POPC   NC3 3669   1.976   2.482   9.091 -0.0812  0.2556  0.1156
  295POPC   PO4 3670   2.363   2.431   9.379 -0.0909  0.2770 -0.1523
  295POPC   GL1 3671   2.627   2.094   9.693  0.0473  0.0173  0.2649
  295POPC   GL2 3672   2.597   1.804   9.571 -0.2669  0.0459 -0.0340
  295POPC   C1A 3673   2.575   2.148  10.067 -0.3009 -0.1354 -0.1322
  295POPC   D2A 3674   2.496   2.235  10.485  0.1274  0.0088 -0.1601
  295POPC   C3A 3675   2.297   1.901  10.698  0.3798  0.1432 -0.2877
  295POPC   C4A 3676   2.113   1.495  10.687  0.0508 -0.1418 -0.2176
  295POPC   C1B 3677   2.283   1.749   9.856 -0.1319  0.0923 -0.0675
  295POPC   C2B 3678   2.099   1.475  10.172  0.0249  0.0175  0.0176
  295POPC   C3B 3679   1.966   0.990  10.267 -0.1649  0.5100  0.1117
  295POPC   C4B 3680   1.710   0.709  10.031 -0.3946 -0.0670  0.2097
  296POPC   NC3 3681   9.742  11.974   8.720  0.2131 -0.0415 -0.0181
  296POPC   PO4 3682   9.590  12.082   9.032 -0.0783  0.2635 -0.2091
  296POPC   GL1 3683   9.815  12.091   9.450  0.0255  0.2685  0.0318
  296POPC   GL2 3684   9.821  12.364   9.704  0.0195 -0.0977 -0.1905
  296POPC   C1A 3685   9.869  11.896   9.896  0.0090 -0.2301 -0.0931
  296POPC   D2A 3686   9.816  11.821  10.335  0.1835 -0.1047 -0.0927
  296POPC   C3A 3687   9.668  11.946  10.812  0.0973  0.0595  0.3306
  296POPC   C4A 3688   9.537  12.026  11.280  0.2815 -0.0164  0.0715
  296POPC   C1B 3689  10.056  12.283  10.089  0.0073  0.0132 -0.4214
  296POPC   C2B 3690  10.143  12.244  10.489  0.0910 -0.0215  0.2530
  296POPC   C3B 3691  10.113  12.301  10.904 -0.0410 -0.0706 -0.1324
  296POPC   C4B 3692   9.825  12.440  11.202  0.1682 -0.4592  0.0388
  297POPC   NC3 3693   4.610   9.188  13.005 -0.0444 -0.0731 -0.3580
  297POPC   PO4 3694   4.244   9.466  12.893  0.2549 -0.1436 -0.1345
  297POPC   GL1 3695   4.353   9.471  12.542  0.3377 -0.0488  0.0218
  297POPC   GL2 3696   4.228   9.657  12.267  0.0830 -0.0683  0.0077
  297POPC   C1A 3697   4.327   9.163  12.216 -0.0212  0.1939  0.2307
  297POPC   D2A 3698   4.212   9.166  11.741 -0.1511 -0.0816 -0.0876
  297POPC   C3A 3699   4.232   8.791  11.575  0.0444 -0.4243  0.1722
  297POPC   C4A 3700   4.142   8.705  11.127  0.0794  0.2113  0.0463
  297POPC   C1B 3701   4.336   9.750  11.820  0.3911 -0.0521  0.1151
  297POPC   C2B 3702   4.383   9.566  11.374 -0.0202  0.1767 -0.2562
  297POPC   C3B 3703   4.446   9.772  11.007 -0.1679  0.0092 -0.0019
  297POPC   C4B 3704   4.099   9.975  10.885 -0.0913 -0.1688 -0.1877
  298POPC   NC3 3705  12.742   0.824   9.008 -0.1499 -0.1004  0.1428
  298POPC   PO4 3706  12.917   0.504   9.135 -0.3360 -0.3681 -0.2815
  298POPC   GL1 3707  12.974   0.588   9.588 -0.0593  0.1177 -0.0418
  298POPC   GL2 3708  13.158   0.797   9.835 -0.2350  0.0237  0.2503
  298POPC   C1A 3709  12.722   0.629  10.021  0.0627 -0.1975 -0.0679
  298POPC   D2A 3710  12.564   0.918  10.270  0.2443 -0.1869  0.2018
  298POPC   C3A 3711  12.224   0.942  10.472  0.3393 -0.2686  0.1208
  298POPC   C4A 3712  11.901   0.754  10.488  0.0568  0.2192 -0.0792
  298POPC   C1B 3713  13.150   1.113  10.156  0.0107 -0.1353 -0.2769
  298POPC   C2B 3714  13.015   1.084  10.503 -0.0920  0.0607  0.1760
  298POPC   C3B 3715  12.683   1.066  10.735  0.0979 -0.1201  0.1515
  298POPC   C4B 3716  12.405   0.791  10.981 -0.2260  0.0060 -0.2550
  299POPC   NC3 3717  12.055   2.978   8.375  0.1938 -0.2777  0.0282
  299POPC   PO4 3718  12.102   2.739   8.742  0.2801  0.1452  0.0265
  299POPC   GL1 3719  12.336   2.906   9.145  0.1191  0.2210 -0.0672
  299POPC   GL2 3720  12.553   2.680   9.365  0.1408  0.1263  0.0331
  299POPC   C1A 3721  12.132   2.971   9.573 -0.0650  0.1308 -0.0282
  299POPC   D2A 3722  12.044   2.787  10.042  0.0603 -0.1843 -0.1912
  299POPC   C3A 3723  12.228   2.539  10.308 -0.2612  0.0136  0.0918
  299POPC   C4A 3724  12.341   2.370  10.646  0.2860 -0.4604  0.2182
  299POPC   C1B 3725  12.512   2.639   9.778  0.1785  0.0427 -0.3918
  299POPC   C2B 3726  12.486   2.918  10.172 -0.4087  0.0410 -0.1255
  299POPC   C3B 3727  12.671   2.741  10.598 -0.3004 -0.1900 -0.2880
  299POPC   C4B 3728  12.864   2.622  11.073  0.4920 -0.2038  0.4768
  300POPC   NC3 3729   3.361  12.197   8.980 -0.1814 -0.1778  0.2539
  300POPC   PO4 3730   3.273  11.788   9.165 -0.1457  0.2549 -0.2482
  300POPC   GL1 3731   3.430  12.158   9.513 -0.0571  0.1648 -0.2802
  300POPC   GL2 3732   3.394  12.544   9.481  0.2187  0.0955  0.1206
  300POPC   C1A 3733   3.625  11.834   9.793 -0.2077  0.0258  0.0530
  300POPC   D2A 3734   3.780  11.357   9.899 -0.0297 -0.1517 -0.1893
  300POPC   C3A 3735   3.576  11.221  10.147  0.0784  0.0569 -0.2380
  300POPC   C4A 3736   3.542  11.164  10.547  0.0963 -0.4165 -0.1338
  300POPC   C1B 3737   3.102  12.481   9.718  0.1864  0.3355 -0.0879
  300POPC   C2B 3738   2.747  12.232   9.723  0.0153  0.3606  0.1235
  300POPC   C3B 3739   2.552  12.191  10.105  0.2024 -0.3336 -0.0650
  300POPC   C4B 3740   2.594  12.003  10.492  0.0165 -0.2304 -0.0359
  301POPC   NC3 3741   8.674   7.511  12.356 -0.1278  0.1516  0.1468
  301POPC   PO4 3742   9.055   7.297  12.696 -0.0573 -0.2871  0.0328
  301POPC   GL1 3743   9.133   7.334  12.183  0.1802  0.1558 -0.2948
  301POPC   GL2 3744   9.430   7.491  12.084 -0.1100  0.1038  0.1686
  301POPC   C1A 3745   9.012   7.520  11.789  0.1108  0.0284 -0.0497
  301POPC   D2A 3746   9.277   7.543  11.358 -0.2499 -0.1300  0.0950
  301POPC   C3A 3747   9.758   7.752  11.361  0.3120  0.3058 -0.1481
  301POPC   C4A 3748  10.085   7.883  11.503 -0.2632  0.0945 -0.0118
  301POPC   C1B 3749   9.458   7.805  11.791 -0.0134 -0.0857  0.1022
  301POPC   C2B 3750   9.324   8.075  11.483 -0.0605  0.1161 -0.2791
  301POPC   C3B 3751   9.361   8.306  11.201  0.0621  0.0459  0.1491
  301POPC   C4B 3752   9.439   8.420  10.750  0.1829  0.0359  0.0123
  302POPC   NC3 3753   9.699   0.800   9.061  0.0631 -0.0066  0.0474
  302POPC   PO4 3754  10.025   0.768   9.259 -0.1585  0.0796  0.1259
  302POPC   GL1 3755  10.077   0.753   9.655  0.0427  0.0136 -0.1505
  302POPC   GL2 3756   9.987   0.411   9.676  0.0945  0.0454  0.0732
  302POPC   C1A 3757  10.271   0.674  10.024 -0.0115 -0.1211  0.1983
  302POPC   D2A 3758  10.361   0.697  10.563  0.1593  0.1353  0.1476
  302POPC   C3A 3759  10.753   0.825  10.612  0.2559 -0.0234  0.0346
  302POPC   C4A 3760  11.204   0.949  10.717  0.0853  0.0030  0.1544
  302POPC   C1B 3761  10.087   0.249  10.080 -0.0758  0.2981 -0.3309
  302POPC   C2B 3762  10.235   0.143  10.529  0.0823 -0.1629  0.0378
  302POPC   C3B 3763  10.556  -0.036  10.842  0.0251 -0.4289  0.1509
  302POPC   C4B 3764  10.888  -0.228  10.821 -0.2454  0.0706 -0.0374
  303POPC   NC3 3765  12.762   4.303   8.876 -0.0372 -0.0295  0.1014
  303POPC   PO4 3766  13.196   4.201   8.882 -0.1624 -0.0341  0.0463
  303POPC   GL1 3767  13.516   4.172   9.297 -0.0593 -0.0566  0.0879
  303POPC   GL2 3768  13.573   3.979   9.539 -0.1811  0.1822 -0.1458
  303POPC   C1A 3769  13.394   4.343   9.780  0.1839 -0.2325  0.2968
  303POPC   D2A 3770  13.242   4.422  10.126 -0.3085 -0.3761  0.0036
  303POPC   C3A 3771  13.013   4.518  10.502  0.0039  0.0997  0.3095
  303POPC   C4A 3772  12.673   4.527  10.826 -0.0683  0.1918 -0.2330
  303POPC   C1B 3773  13.763   3.936   9.916  0.2170 -0.1656  0.1850
  303POPC   C2B 3774  13.600   3.845  10.236 -0.0625 -0.4204  0.0003
  303POPC   C3B 3775  13.473   3.930  10.708 -0.1268 -0.1018  0.3428
  303POPC   C4B 3776  13.822   3.896  11.053 -0.0491 -0.1822 -0.1197
  304POPC   NC3 3777  12.709  10.040   9.338 -0.1426  0.2180 -0.2992
  304POPC   PO4 3778  12.838  10.398   9.427  0.0548  0.3937  0.1039
  304POPC   GL1 3779  12.966  10.577   9.884 -0.0573  0.0156 -0.1485
  304POPC   GL2 3780  13.026  10.853   9.908 -0.1213 -0.5403  0.2021
  304POPC   C1A 3781  13.261  10.538  10.238  0.0764  0.2136 -0.1795
  304POPC   D2A 3782  13.152  10.401  10.678 -0.0859 -0.2192  0.1694
  304POPC   C3A 3783  13.166  10.513  11.175 -0.2209  0.2607  0.0872
  304POPC   C4A 3784  12.921  10.788  11.399  0.1181  0.1469 -0.1024
  304POPC   C1B 3785  12.907  10.806  10.412 -0.1346  0.1246 -0.1818
  304POPC   C2B 3786  12.889  10.815  10.845 -0.2928 -0.0572  0.1318
  304POPC   C3B 3787  12.601  11.098  11.051  0.0083 -0.2569  0.1076
  304POPC   C4B 3788  12.111  11.071  10.968 -0.0258  0.3557 -0.3250
  305POPC   NC3 3789   2.214   5.871  12.594  0.0071  0.3498  0.1872
  305POPC   PO4 3790   2.073   6.276  12.618  0.0062 -0.1831  0.2389
  305POPC   GL1 3791   2.013   6.632  12.278 -0.2705  0.2172 -0.0196
  305POPC   GL2 3792   1.717   6.845  12.224  0.0068  0.0503 -0.2101
  305POPC   C1A 3793   1.897   6.703  11.795  0.2368  0.0632  0.0059
  305POPC   D2A 3794   1.950   6.683  11.380  0.0513 -0.2250  0.0095
  305POPC   C3A 3795   2.310   6.767  11.149 -0.0740 -0.2130  0.0285
  305POPC   C4A 3796   2.295   6.972  10.778 -0.0922  0.0097  0.3686
  305POPC   C1B 3797   1.361   6.710  11.895  0.2426 -0.0736  0.3848
  305POPC   C2B 3798   1.453   6.641  11.424 -0.2448  0.1051  0.2255
  305POPC   C3B 3799   1.509   6.412  11.178  0.0479 -0.0433  0.0172
  305POPC   C4B 3800   1.763   6.104  11.003 -0.0524 -0.3070  0.1893
  306POPC   NC3 3801   3.774  11.181   8.988  0.0868  0.0756  0.0737
  306POPC   PO4 3802   4.047  11.264   9.313  0.0190  0.2626  0.1621
  306POPC   GL1 3803   4.284  11.154   9.655  0.1797  0.0564 -0.3926
  306POPC   GL2 3804   4.575  11.044   9.787  0.0331  0.0710 -0.1310
  306POPC   C1A 3805   4.336  11.392   9.996  0.0021  0.1017 -0.1893
  306POPC   D2A 3806   4.411  11.443  10.363 -0.0411 -0.4848  0.0190
  306POPC   C3A 3807   4.774  11.690  10.448  0.0436 -0.0965  0.1071
  306POPC   C4A 3808   5.143  11.785  10.676 -0.1910 -0.2406  0.0660
  306POPC   C1B 3809   4.822  11.232  10.064 -0.0116 -0.0991  0.2153
  306POPC   C2B 3810   4.878  11.249  10.532  0.0846  0.1279 -0.0263
  306POPC   C3B 3811   4.557  11.031  10.795  0.2161  0.1086  0.3957
  306POPC   C4B 3812   4.605  10.948  11.195  0.0888 -0.0366 -0.1734
  307POPC   NC3 3813   5.016   0.086   8.740 -0.2636  0.2026  0.0192
  307POPC   PO4 3814   4.801   0.347   8.975 -0.0756 -0.0751 -0.1849
  307POPC   GL1 3815   4.972   0.315   9.407  0.0814  0.0544 -0.1567
  307POPC   GL2 3816   5.007   0.097   9.633  0.0999 -0.1063 -0.0601
  307POPC   C1A 3817   4.973   0.555   9.751  0.1957  0.0918 -0.0645
  307POPC   D2A 3818   5.069   0.521  10.217 -0.0244  0.0354  0.2413
  307POPC   C3A 3819   4.862   0.421  10.491  0.0926  0.1411 -0.1617
  307POPC   C4A 3820   4.531   0.330  10.420  0.1537 -0.2107  0.0555
  307POPC   C1B 3821   5.103   0.094  10.010  0.1265  0.0884  0.1892
  307POPC   C2B 3822   4.870  -0.076  10.389 -0.0260  0.5347 -0.0252
  307POPC   C3B 3823   4.727  -0.099  10.871  0.1055  0.0320  0.0282
  307POPC   C4B 3824   4.463  -0.304  11.127  0.2014 -0.0428  0.2155
  308POPC   NC3 3825  11.751   3.282  12.501  0.1586  0.3395 -0.0327
  308POPC   PO4 3826  12.059   3.168  12.376  0.0933  0.1817 -0.0483
  308POPC   GL1 3827  11.963   3.337  11.961  0.3159 -0.3006 -0.1268
  308POPC   GL2 3828  11.775   3.497  11.919 -0.0154 -0.0622  0.0364
  308POPC   C1A 3829  12.219   3.631  11.731  0.1187  0.2007  0.0364
  308POPC   D2A 3830  12.012   3.956  11.441  0.1783  0.0680  0.3009
  308POPC   C3A 3831  12.009   3.945  10.967  0.2318  0.2861  0.1950
  308POPC   C4A 3832  12.093   3.844  10.497 -0.0989  0.0314 -0.1352
  308POPC   C1B 3833  11.554   3.657  11.558 -0.1481 -0.2606  0.2401
  308POPC   C2B 3834  11.497   4.022  11.712 -0.3055 -0.3061  0.3531
  308POPC   C3B 3835  11.105   4.049  11.905 -0.0512 -0.3521  0.1068
  308POPC   C4B 3836  10.613   3.967  11.908 -0.3784 -0.3088 -0.3488
  309POPC   NC3 3837   8.582   6.319   9.108 -0.0510 -0.1540  0.2020
  309POPC   PO4 3838   8.899   6.284   9.497  0.1169 -0.0877  0.0122
  309POPC   GL1 3839   8.982   6.335   9.897  0.1260 -0.1360 -0.0563
  309POPC   GL2 3840   8.947   5.962  10.092  0.0031  0.1238  0.2470
  309POPC   C1A 3841   8.932   6.555  10.365 -0.0209 -0.1713 -0.2177
  309POPC   D2A 3842   8.903   6.729  10.698  0.1106 -0.0133 -0.0531
  309POPC   C3A 3843   8.695   6.466  10.933  0.0677 -0.1325 -0.1293
  309POPC   C4A 3844   8.343   6.427  11.163  0.0220  0.2355  0.2600
  309POPC   C1B 3845   9.331   5.771  10.103 -0.2085 -0.2614 -0.3386
  309POPC   C2B 3846   9.748   5.681  10.367 -0.3016 -0.1691  0.4482
  309POPC   C3B 3847  10.228   5.792  10.550  0.1030  0.0621 -0.0524
  309POPC   C4B 3848  10.659   5.800  10.770 -0.0843  0.0165 -0.0537
  310POPC   NC3 3849   4.050   0.638   8.510  0.2736  0.1933  0.1135
  310POPC   PO4 3850   4.116   0.736   8.868  0.2744  0.0838 -0.2588
  310POPC   GL1 3851   4.092   0.742   9.291  0.1581  0.2236 -0.0955
  310POPC   GL2 3852   3.729   0.614   9.490 -0.1993 -0.2101  0.0599
  310POPC   C1A 3853   4.181   0.624   9.751 -0.0004 -0.0870  0.1968
  310POPC   D2A 3854   4.134   0.710  10.250 -0.0354  0.2955 -0.2216
  310POPC   C3A 3855   4.201   0.591  10.699 -0.2114 -0.1799  0.0532
  310POPC   C4A 3856   4.009   0.629  11.066 -0.0683 -0.0807  0.0691
  310POPC   C1B 3857   3.504   0.527   9.813 -0.0430  0.2200  0.1063
  310POPC   C2B 3858   3.480   0.173  10.076  0.1131  0.1539  0.0941
  310POPC   C3B 3859   3.577  -0.170  10.039  0.0787 -0.1616  0.0954
  310POPC   C4B 3860   3.954  -0.313   9.937 -0.2936 -0.2820 -0.0311
  311POPC   NC3 3861   2.527   9.730   8.995  0.1460 -0.4318 -0.1106
  311POPC   PO4 3862   2.068   9.602   9.158 -0.0256 -0.3599 -0.2195
  311POPC   GL1 3863   1.935   9.555   9.515 -0.0954 -0.1410  0.0045
  311POPC   GL2 3864   1.799   9.832   9.688  0.1574  0.0770 -0.1531
  311POPC   C1A 3865   1.802   9.412   9.901 -0.0146  0.3173  0.0007
  311POPC   D2A 3866   1.935   9.556  10.270  0.1893 -0.0257 -0.1182
  311POPC   C3A 3867   2.290   9.362  10.296 -0.0842 -0.2217 -0.0914
  311POPC   C4A 3868   2.363   9.155   9.925  0.2308 -0.1687 -0.1632
  311POPC   C1B 3869   1.893  10.035  10.039 -0.2451  0.1224 -0.0531
  311POPC   C2B 3870   1.777  10.097  10.493  0.3542  0.4407  0.3531
  311POPC   C3B 3871   1.430  10.150  10.810  0.0517  0.0412 -0.3659
  311POPC   C4B 3872   1.027  10.320  10.579 -0.0164 -0.0428  0.3756
  312POPC   NC3 3873   9.413   0.422   9.301 -0.2518  0.2154 -0.0202
  312POPC   PO4 3874   9.688   0.008   9.380  0.0721 -0.2855 -0.0330
  312POPC   GL1 3875   9.640   0.060   9.783  0.1814  0.5584  0.2372
  312POPC   GL2 3876   9.396   0.373   9.786 -0.4327  0.3308  0.0272
  312POPC   C1A 3877   9.635   0.104  10.193  0.0636  0.1125 -0.1842
  312POPC   D2A 3878   9.737   0.030  10.666  0.2847  0.1680 -0.0469
  312POPC   C3A 3879   9.505   0.192  10.988 -0.1913 -0.2593  0.1292
  312POPC   C4A 3880   9.569   0.488  11.376 -0.0758 -0.1007  0.2841
  312POPC   C1B 3881   9.712   0.654  10.025 -0.0804 -0.2995 -0.2843
  312POPC   C2B 3882   9.834   0.676  10.497  0.1694 -0.0744 -0.1948
  312POPC   C3B 3883   9.994   0.483  10.893  0.0239  0.0685 -0.1906
  312POPC   C4B 3884  10.136   0.364  11.324  0.1847 -0.1151  0.0103
  313POPC   NC3 3885  12.343  10.551  13.285  0.1523  0.2233 -0.2072
  313POPC   PO4 3886  12.370  10.251  12.998  0.0013  0.1428  0.3498
  313POPC   GL1 3887  12.334  10.106  12.636 -0.3936 -0.2478  0.4096
  313POPC   GL2 3888  12.114  10.380  12.464 -0.0172 -0.3322 -0.1516
  313POPC   C1A 3889  12.188  10.003  12.217 -0.0669 -0.0249 -0.1499
  313POPC   D2A 3890  11.929  10.162  11.954  0.1455  0.1270 -0.0475
  313POPC   C3A 3891  11.823   9.788  11.758 -0.1925 -0.3609  0.2102
  313POPC   C4A 3892  11.553   9.484  11.714  0.1333 -0.3272 -0.2507
  313POPC   C1B 3893  12.254  10.502  12.056  0.0384  0.1379 -0.1246
  313POPC   C2B 3894  12.173  10.389  11.607 -0.5249  0.1236 -0.0474
  313POPC   C3B 3895  11.813  10.178  11.391  0.0455  0.0861 -0.1176
  313POPC   C4B 3896  11.598  10.307  10.930 -0.0399  0.2091  0.0337
  314POPC   NC3 3897  11.290   1.331   9.227  0.1539 -0.0400  0.0098
  314POPC   PO4 3898  11.038   1.683   9.118  0.0391  0.0708 -0.0780
  314POPC   GL1 3899  10.774   1.937   9.437  0.3196  0.2523 -0.1387
  314POPC   GL2 3900  10.829   1.838   9.645  0.0866 -0.0869 -0.1917
  314POPC   C1A 3901  10.731   2.294   9.825 -0.2033  0.1898  0.3331
  314POPC   D2A 3902  10.842   2.186  10.179  0.1758  0.3263  0.0326
  314POPC   C3A 3903  11.018   1.809  10.435 -0.1633 -0.1406 -0.0584
  314POPC   C4A 3904  11.002   1.409  10.507 -0.1559  0.0494 -0.3590
  314POPC   C1B 3905  10.725   1.659  10.101 -0.3055 -0.2964 -0.0986
  314POPC   C2B 3906  10.456   1.756  10.328 -0.0367  0.2125  0.0643
  314POPC   C3B 3907  10.056   1.920  10.194 -0.1375  0.0413  0.3815
  314POPC   C4B 3908   9.726   1.995   9.972  0.1000 -0.0986  0.1100
  315POPC   NC3 3909   2.463  12.227   8.869 -0.1528  0.0243 -0.3539
  315POPC   PO4 3910   2.655  11.954   9.167 -0.0162  0.0676 -0.4126
  315POPC   GL1 3911   2.594  11.742   9.582  0.0075 -0.0366 -0.0683
  315POPC   GL2 3912   2.955  11.784   9.589  0.1590  0.2170 -0.0256
  315POPC   C1A 3913   2.704  11.634   9.941  0.0227 -0.1351 -0.1122
  315POPC   D2A 3914   2.920  11.571  10.335 -0.0489  0.0474 -0.3175
  315POPC   C3A 3915   2.660  11.496  10.723 -0.2201 -0.0869 -0.0441
  315POPC   C4A 3916   2.351  11.795  10.821  0.3312 -0.1965 -0.1366
  315POPC   C1B 3917   3.192  11.979   9.896 -0.1907  0.0968  0.0466
  315POPC   C2B 3918   3.530  12.198  10.082  0.0887  0.0422 -0.1163
  315POPC   C3B 3919   3.585  12.582  10.392 -0.0209 -0.1766  0.0106
  315POPC   C4B 3920   3.363  13.016  10.555 -0.0838 -0.1643  0.1466
  316POPC   NC3 3921   2.592   5.163  12.765 -0.1897  0.0137  0.0427
  316POPC   PO4 3922   2.410   4.792  12.718  0.0427  0.3148  0.2865
  316POPC   GL1 3923   2.380   4.979  12.267  0.1860 -0.1907  0.1148
  316POPC   GL2 3924   2.411   4.696  12.030 -0.1005  0.1644  0.0717
  316POPC   C1A 3925   2.578   5.249  11.915 -0.0995  0.0366 -0.1814
  316POPC   D2A 3926   2.576   5.207  11.465  0.2682  0.0407 -0.0333
  316POPC   C3A 3927   2.556   5.586  11.143  0.0594  0.1092 -0.2314
  316POPC   C4A 3928   2.642   5.559  10.759  0.1776 -0.2728 -0.2362
  316POPC   C1B 3929   2.698   4.782  11.770 -0.0846 -0.0920 -0.0574
  316POPC   C2B 3930   3.104   5.073  11.678 -0.4829 -0.2755  0.1170
  316POPC   C3B 3931   3.438   4.965  11.386 -0.1066 -0.0842 -0.0374
  316POPC   C4B 3932   3.851   4.808  11.474  0.2833  0.0699  0.4478
  317POPC   NC3 3933   4.929   7.771   9.206  0.2317 -0.0595  0.0081
  317POPC   PO4 3934   4.623   7.544   9.116  0.0525 -0.2472  0.1739
  317POPC   GL1 3935   4.413   7.496   9.559 -0.3016  0.2772  0.5330
  317POPC   GL2 3936   4.406   7.147   9.647 -0.2338 -0.1713  0.0062
  317POPC   C1A 3937   4.436   7.375  10.084 -0.2064 -0.2615 -0.0784
  317POPC   D2A 3938   4.496   7.592  10.511  0.1487 -0.0740 -0.0949
  317POPC   C3A 3939   4.932   7.769  10.571  0.1934  0.4009  0.0869
  317POPC   C4A 3940   5.276   7.499  10.634  0.0452 -0.0696 -0.0894
  317POPC   C1B 3941   4.182   6.818   9.878  0.0188  0.3029  0.1635
  317POPC   C2B 3942   4.132   6.438  10.149  0.0220  0.0628 -0.0831
  317POPC   C3B 3943   4.154   6.348  10.550  0.0671  0.1565 -0.0486
  317POPC   C4B 3944   3.873   6.246  10.862  0.0059  0.1577 -0.0528
  318POPC   NC3 3945  10.107   3.883   9.102 -0.3560  0.1992 -0.0159
  318POPC   PO4 3946  10.494   3.736   9.130  0.2671 -0.0819  0.0571
  318POPC   GL1 3947  10.257   3.601   9.491 -0.0342  0.3170 -0.2590
  318POPC   GL2 3948   9.997   3.675   9.594  0.1345 -0.1511 -0.0153
  318POPC   C1A 3949  10.352   3.525   9.908  0.0363 -0.1829 -0.0875
  318POPC   D2A 3950  10.625   3.365  10.378  0.0966  0.1640  0.0843
  318POPC   C3A 3951  10.956   3.112  10.331  0.1530  0.3426  0.2175
  318POPC   C4A 3952  11.264   2.772  10.399 -0.0174 -0.1343 -0.0557
  318POPC   C1B 3953   9.916   3.756  10.074 -0.0401  0.1371  0.4223
  318POPC   C2B 3954   9.946   4.108  10.357 -0.2345 -0.1765 -0.0625
  318POPC   C3B 3955  10.058   4.553  10.329  0.0840  0.0069  0.0944
  318POPC   C4B 3956  10.139   4.858  10.473  0.0545  0.0237 -0.2100
  319POPC   NC3 3957   6.855   2.107   8.809  0.0538  0.0191 -0.0258
  319POPC   PO4 3958   7.168   1.925   8.863  0.2009  0.0583  0.2960
  319POPC   GL1 3959   7.248   2.118   9.228 -0.1258 -0.2350  0.0046
  319POPC   GL2 3960   7.490   2.042   9.511  0.2875 -0.1370  0.0869
  319POPC   C1A 3961   7.011   2.331   9.658 -0.0085 -0.2486  0.1064
  319POPC   D2A 3962   6.989   2.074   9.979 -0.0474  0.3106 -0.1030
  319POPC   C3A 3963   6.803   1.893  10.396 -0.0906 -0.0232  0.2063
  319POPC   C4A 3964   6.725   1.932  10.768 -0.0641  0.1854 -0.0429
  319POPC   C1B 3965   7.419   2.222   9.945 -0.2692  0.0160 -0.0313
  319POPC   C2B 3966   7.240   2.529  10.177 -0.0114 -0.1272  0.5045
  319POPC   C3B 3967   7.180   2.758  10.557  0.1930  0.3884  0.1123
  319POPC   C4B 3968   7.399   3.056  10.654 -0.1405 -0.1747 -0.4176
  320POPC   NC3 3969   1.667   0.822   9.350 -0.3399  0.0051 -0.2339
  320POPC   PO4 3970   1.573   1.172   9.148  0.0400 -0.0476 -0.0033
  320POPC   GL1 3971   1.480   1.195   9.606  0.1622 -0.4035  0.2637
  320POPC   GL2 3972   1.312   0.875   9.775  0.2501 -0.0507 -0.0364
  320POPC   C1A 3973   1.565   1.234  10.009 -0.0981  0.0167 -0.3385
  320POPC   D2A 3974   1.503   1.173  10.429  0.0976  0.0456  0.2669
  320POPC   C3A 3975   1.187   1.444  10.570 -0.1269 -0.2409  0.0709
  320POPC   C4A 3976   0.865   1.734  10.663 -0.1140  0.2804 -0.2003
  320POPC   C1B 3977   1.098   0.719  10.141  0.0893  0.0388 -0.1763
  320POPC   C2B 3978   1.151   0.870  10.604 -0.1807  0.3117  0.3292
  320POPC   C3B 3979   1.334   1.166  10.940  0.1199 -0.1760  0.0976
  320POPC   C4B 3980   1.651   1.426  10.812  0.0102 -0.0432  0.1903
  321POPC   NC3 3981  11.420   7.656  12.896  0.0054 -0.0134 -0.4419
  321POPC   PO4 3982  11.623   7.260  12.940  0.2023  0.3746 -0.1799
  321POPC   GL1 3983  11.892   7.364  12.573  0.2200  0.1019 -0.0896
  321POPC   GL2 3984  12.234   7.521  12.492 -0.3664 -0.2325 -0.0406
  321POPC   C1A 3985  11.993   7.205  12.190  0.1712 -0.2840 -0.0395
  321POPC   D2A 3986  11.996   6.986  11.833  0.0922 -0.0797 -0.0416
  321POPC   C3A 3987  11.682   6.678  11.583  0.1791 -0.1902 -0.3117
  321POPC   C4A 3988  11.293   6.865  11.414  0.4447 -0.0735 -0.2958
  321POPC   C1B 3989  12.178   7.694  12.096  0.1993 -0.3082 -0.0262
  321POPC   C2B 3990  12.326   7.808  11.705  0.0868  0.1459  0.1677
  321POPC   C3B 3991  12.340   7.994  11.331 -0.0077 -0.0796 -0.2746
  321POPC   C4B 3992  12.038   8.082  11.116  0.1498  0.2075 -0.0097
  322POPC   NC3 3993   3.204   9.861   8.854  0.0648  0.1346 -0.3910
  322POPC   PO4 3994   2.950   9.553   9.107 -0.1639  0.2458  0.1447
  322POPC   GL1 3995   2.764   9.767   9.514 -0.1023  0.1080  0.1710
  322POPC   GL2 3996   2.324   9.905   9.476  0.1332  0.1549 -0.1216
  322POPC   C1A 3997   2.792   9.681   9.953 -0.1066  0.2024 -0.2288
  322POPC   D2A 3998   2.996   9.266  10.171  0.3388  0.1810  0.2623
  322POPC   C3A 3999   3.059   9.206  10.618 -0.1313 -0.1061  0.0286
  322POPC   C4A 4000   2.854   8.952  10.931 -0.1550  0.0508 -0.1474
  322POPC   C1B 4001   2.263   9.667   9.835 -0.1530  0.0738  0.0263
  322POPC   C2B 4002   2.394   9.907  10.246 -0.1224  0.1898 -0.0890
  322POPC   C3B 4003   2.216   9.847  10.582 -0.3573 -0.0172  0.0531
  322POPC   C4B 4004   2.441   9.791  10.898 -0.0075 -0.2982 -0.0762
  323POPC   NC3 4005  12.239   5.082   9.034  0.1910 -0.2549 -0.0101
  323POPC   PO4 4006  12.672   4.819   9.004 -0.0215 -0.0186 -0.2905
  323POPC   GL1 4007  12.728   4.970   9.408 -0.1705  0.0052  0.1107
  323POPC   GL2 4008  12.456   5.060   9.552 -0.2373  0.1619 -0.1971
  323POPC   C1A 4009  12.870   5.294   9.786  0.1124  0.2951  0.1887
  323POPC   D2A 4010  12.992   5.478  10.144 -0.0881 -0.2931  0.1065
  323POPC   C3A 4011  13.184   5.243  10.606 -0.0886 -0.4300 -0.2377
  323POPC   C4A 4012  13.147   5.331  11.049  0.2670  0.0932  0.1453
  323POPC   C1B 4013  12.396   5.483   9.817  0.2099  0.0854 -0.0274
  323POPC   C2B 4014  12.502   5.573  10.286  0.1952 -0.4208 -0.0933
  323POPC   C3B 4015  12.843   5.660  10.647 -0.0362  0.1038 -0.1118
  323POPC   C4B 4016  13.050   6.004  10.835 -0.0155  0.0643  0.1984
  324POPC   NC3 4017   6.840   8.474   9.290 -0.1254 -0.0710 -0.0158
  324POPC   PO4 4018   6.830   8.372   9.815 -0.4017 -0.0866 -0.0233
  324POPC   GL1 4019   7.039   8.486  10.192  0.2328 -0.3322 -0.3072
  324POPC   GL2 4020   7.326   8.705  10.122 -0.2402  0.1232  0.0967
  324POPC   C1A 4021   7.318   8.214  10.400  0.2411  0.0380  0.0422
  324POPC   D2A 4022   7.510   7.982  10.583  0.2485  0.0463  0.0666
  324POPC   C3A 4023   7.921   7.995  10.718 -0.2498  0.1939 -0.0592
  324POPC   C4A 4024   8.119   7.803  11.021  0.1333  0.2031  0.2063
  324POPC   C1B 4025   7.534   8.816  10.383 -0.1424 -0.2320  0.0991
  324POPC   C2B 4026   7.458   9.105  10.712 -0.1209  0.0800  0.0987
  324POPC   C3B 4027   7.132   9.281  10.863 -0.1218 -0.0378  0.3227
  324POPC   C4B 4028   6.853   9.208  11.231 -0.1649  0.0656 -0.1841
  325POPC   NC3 4029  11.056  10.109   9.144  0.0401 -0.0972 -0.3035
  325POPC   PO4 4030  11.233  10.420   9.342 -0.0179  0.0930  0.0045
  325POPC   GL1 4031  11.242  10.264   9.682  0.0138  0.3006  0.0966
  325POPC   GL2 4032  11.550  10.222   9.748  0.1844  0.0183  0.0724
  325POPC   C1A 4033  11.169  10.243  10.141  0.0485 -0.3274 -0.1436
  325POPC   D2A 4034  11.207  10.084  10.517  0.0848 -0.3535 -0.0617
  325POPC   C3A 4035  10.951  10.221  10.879 -0.4495 -0.0681  0.1035
  325POPC   C4A 4036  10.805  10.148  11.279  0.2492 -0.2200 -0.0451
  325POPC   C1B 4037  11.881  10.193  10.027 -0.0795  0.1328  0.1982
  325POPC   C2B 4038  11.762  10.208  10.425  0.5128  0.0138 -0.0746
  325POPC   C3B 4039  11.763  10.690  10.575 -0.1738 -0.0715 -0.2062
  325POPC   C4B 4040  11.695  10.760  11.043 -0.0802  0.1604 -0.0753
  326POPC   NC3 4041   7.521   8.854   9.656  0.4190 -0.1797  0.0900
  326POPC   PO4 4042   7.101   8.912   9.749  0.0148 -0.4021 -0.1536
  326POPC   GL1 4043   7.136   9.175  10.005 -0.0894 -0.2040 -0.2731
  326POPC   GL2 4044   7.512   9.263   9.981 -0.3348  0.4344  0.1301
  326POPC   C1A 4045   7.246   9.375  10.355 -0.0246  0.0346  0.1024
  326POPC   D2A 4046   7.049   9.655  10.589 -0.1043  0.6369  0.1358
  326POPC   C3A 4047   6.948  10.046  10.391 -0.0104 -0.1300 -0.1790
  326POPC   C4A 4048   6.965  10.482  10.247 -0.0127 -0.1782 -0.1545
  326POPC   C1B 4049   7.746   9.293  10.292 -0.0469 -0.1716 -0.0313
  326POPC   C2B 4050   7.772   9.514  10.702 -0.0323  0.0378 -0.2373
  326POPC   C3B 4051   7.501   9.695  10.961 -0.0893  0.0194 -0.1423
  326POPC   C4B 4052   7.005   9.834  11.055 -0.3789  0.1295 -0.1295
  327POPC   NC3 4053  11.230   8.088   9.285 -0.0425 -0.1403 -0.0506
  327POPC   PO4 4054  11.737   8.304   9.336 -0.0624  0.2966  0.1738
  327POPC   GL1 4055  11.446   8.421   9.659 -0.0258 -0.2152  0.3082
  327POPC   GL2 4056  11.435   8.676   9.517  0.1345 -0.1871 -0.0449
  327POPC   C1A 4057  11.299   8.266  10.125  0.1455  0.0850 -0.0753
  327POPC   D2A 4058  11.357   8.352  10.513  0.3057  0.1105  0.1142
  327POPC   C3A 4059  11.078   8.459  10.916  0.3351 -0.0154 -0.1147
  327POPC   C4A 4060  10.883   8.323  11.346  0.0061 -0.0542 -0.0108
  327POPC   C1B 4061  11.296   8.783   9.993 -0.0044 -0.1798  0.1105
  327POPC   C2B 4062  11.502   8.927  10.312  0.2212  0.0668  0.1049
  327POPC   C3B 4063  11.706   9.256  10.498  0.0105 -0.0833  0.0517
  327POPC   C4B 4064  11.883   9.378  10.907 -0.2114  0.1065 -0.3103
  328POPC   NC3 4065  11.457   7.015   8.609 -0.0482  0.2476  0.1022
  328POPC   PO4 4066  11.493   6.807   8.921  0.1152 -0.1191 -0.2317
  328POPC   GL1 4067  11.781   6.977   9.191  0.2040  0.0791 -0.2113
  328POPC   GL2 4068  11.464   7.052   9.474 -0.0286  0.1253  0.1847
  328POPC   C1A 4069  12.153   7.008   9.464 -0.0165  0.0923 -0.0130
  328POPC   D2A 4070  12.222   6.897   9.951 -0.1064 -0.1196  0.0064
  328POPC   C3A 4071  12.490   6.553   9.951  0.3109 -0.1375 -0.1017
  328POPC   C4A 4072  12.758   6.314   9.641 -0.3368 -0.1962 -0.0479
  328POPC   C1B 4073  11.601   6.791   9.833 -0.2349 -0.0438  0.1053
  328POPC   C2B 4074  11.842   6.803  10.192 -0.1762 -0.0122  0.2249
  328POPC   C3B 4075  12.153   6.906  10.508 -0.0312  0.1327  0.1122
  328POPC   C4B 4076  12.580   6.907  10.441  0.2530  0.0597 -0.0991
  329POPC   NC3 4077   6.646   1.448   9.306  0.0652 -0.0425  0.3550
  329POPC   PO4 4078   6.731   1.903   9.266 -0.0524  0.1640  0.0473
  329POPC   GL1 4079   6.978   1.733   9.563 -0.0080 -0.0861 -0.1982
  329POPC   GL2 4080   6.727   1.736   9.788 -0.2100  0.2152 -0.0211
  329POPC   C1A 4081   7.241   1.626   9.843 -0.1649 -0.1583  0.3180
  329POPC   D2A 4082   7.318   1.737  10.263  0.2548 -0.0204 -0.2171
  329POPC   C3A 4083   7.143   1.586  10.618  0.1496  0.0423  0.3505
  329POPC   C4A 4084   6.936   1.538  11.012  0.2416 -0.1983 -0.0951
  329POPC   C1B 4085   6.362   1.667  10.120  0.1033 -0.0985 -0.0465
  329POPC   C2B 4086   6.506   1.459  10.393 -0.1764  0.0143  0.2270
  329POPC   C3B 4087   6.730   1.268  10.651 -0.0417 -0.2180  0.2590
  329POPC   C4B 4088   6.665   1.069  10.944  0.4551  0.0566 -0.2732
  330POPC   NC3 4089   6.822  11.969   8.876  0.2594  0.1682  0.0915
  330POPC   PO4 4090   6.419  12.171   8.893  0.1743  0.0943  0.3726
  330POPC   GL1 4091   6.587  12.158   9.313  0.2534 -0.2991  0.1855
  330POPC   GL2 4092   6.484  12.408   9.618  0.3145 -0.1878  0.3426
  330POPC   C1A 4093   6.917  12.058   9.647  0.0626 -0.1281  0.3696
  330POPC   D2A 4094   7.199  11.770   9.987 -0.0668  0.0586 -0.0912
  330POPC   C3A 4095   7.081  11.737  10.479 -0.2569 -0.3379  0.1878
  330POPC   C4A 4096   6.961  11.675  10.856 -0.0874  0.0288  0.4180
  330POPC   C1B 4097   6.691  12.353  10.042 -0.0255  0.3853  0.0006
  330POPC   C2B 4098   6.779  12.228  10.448  0.3737  0.2141 -0.0567
  330POPC   C3B 4099   7.014  12.125  10.785 -0.1575  0.3755 -0.2054
  330POPC   C4B 4100   7.235  11.962  11.252 -0.0757  0.0759 -0.0693
  331POPC   NC3 4101   5.258   9.069   9.666  0.0145  0.4206 -0.2100
  331POPC   PO4 4102   4.973   9.284   9.562 -0.1272 -0.0045  0.2293
  331POPC   GL1 4103   4.716   9.285   9.921  0.0871 -0.0069  0.1498
  331POPC   GL2 4104   4.593   8.960   9.980  0.3726  0.1691 -0.1136
  331POPC   C1A 4105   4.524   9.725  10.032  0.1759  0.3875 -0.1516
  331POPC   D2A 4106   4.245   9.914  10.422  0.0069  0.1583  0.0466
  331POPC   C3A 4107   3.905   9.629  10.536 -0.0404 -0.0816  0.0774
  331POPC   C4A 4108   3.640   9.235  10.634  0.2733 -0.2778 -0.0648
  331POPC   C1B 4109   4.704   9.076  10.374  0.0256  0.0197  0.1933
  331POPC   C2B 4110   4.811   9.435  10.555  0.0218 -0.0983 -0.0826
  331POPC   C3B 4111   4.709   9.828  10.558 -0.0664 -0.2967  0.0372
  331POPC   C4B 4112   4.912  10.292  10.530  0.1349 -0.1141 -0.1737
  332POPC   NC3 4113   7.086   2.616   8.722  0.0943  0.1840  0.1456
  332POPC   PO4 4114   7.085   2.954   9.006 -0.1882  0.0940  0.0856
  332POPC   GL1 4115   6.980   3.001   9.532 -0.2152  0.0951  0.2396
  332POPC   GL2 4116   6.761   2.769   9.588  0.1336  0.0590  0.2325
  332POPC   C1A 4117   7.185   2.952   9.940  0.0237  0.3124 -0.0914
  332POPC   D2A 4118   7.574   2.946  10.207  0.2163  0.1778  0.0046
  332POPC   C3A 4119   7.745   2.636   9.926  0.0924 -0.0493 -0.0394
  332POPC   C4A 4120   7.909   2.257   9.760 -0.1494 -0.3270  0.0853
  332POPC   C1B 4121   6.736   2.647   9.972 -0.1329 -0.0782  0.1515
  332POPC   C2B 4122   6.794   2.882  10.285 -0.1264  0.0672  0.0428
  332POPC   C3B 4123   6.955   3.261  10.432  0.2653  0.1111  0.2853
  332POPC   C4B 4124   6.988   3.481  10.730 -0.2256 -0.1723 -0.0158
  333POPC   NC3 4125   2.562   5.104   8.911 -0.4336 -0.0641  0.0456
  333POPC   PO4 4126   2.630   4.800   8.959 -0.0048 -0.1473  0.1786
  333POPC   GL1 4127   2.629   4.683   9.401  0.0796 -0.0940  0.1952
  333POPC   GL2 4128   2.250   4.616   9.622 -0.0210  0.0305  0.2219
  333POPC   C1A 4129   2.743   4.678   9.868  0.0959 -0.0036  0.3750
  333POPC   D2A 4130   2.388   4.632  10.261 -0.0075  0.2166 -0.0144
  333POPC   C3A 4131   2.042   4.674  10.190  0.0459  0.0187  0.0968
  333POPC   C4A 4132   1.551   4.749  10.087 -0.0541 -0.0709 -0.3212
  333POPC   C1B 4133   2.169   4.300   9.881  0.1881  0.1913  0.0964
  333POPC   C2B 4134   1.831   3.904  10.030 -0.0330 -0.1154 -0.1687
  333POPC   C3B 4135   1.539   3.803  10.449  0.0576 -0.1847 -0.0289
  333POPC   C4B 4136   1.233   3.576  10.691  0.2375  0.1120 -0.2546
  334POPC   NC3 4137   4.483  10.505   8.959  0.1659 -0.0943  0.0525
  334POPC   PO4 4138   4.346  10.874   9.178  0.3173  0.2050 -0.0272
  334POPC   GL1 4139   4.266  10.655   9.547 -0.0931 -0.2281  0.0318
  334POPC   GL2 4140   3.979  10.693   9.713  0.2033  0.1369  0.0205
  334POPC   C1A 4141   4.410  10.577   9.984  0.1782 -0.2102  0.0434
  334POPC   D2A 4142   4.129  10.434  10.363  0.0506  0.0539 -0.0462
  334POPC   C3A 4143   4.485  10.436  10.708 -0.1249 -0.2479  0.1383
  334POPC   C4A 4144   4.738  10.227  11.028 -0.1062  0.1664 -0.2698
  334POPC   C1B 4145   3.905  10.871  10.086  0.2891 -0.0380  0.1075
  334POPC   C2B 4146   3.957  10.925  10.568  0.1005 -0.1325 -0.0394
  334POPC   C3B 4147   4.072  11.266  10.860 -0.0303  0.0943 -0.2094
  334POPC   C4B 4148   4.155  11.687  10.865  0.0430  0.3387  0.0098
  335POPC   NC3 4149   7.214  13.060   9.388  0.0364 -0.1562 -0.1516
  335POPC   PO4 4150   6.859  12.713   9.356 -0.1083 -0.2288  0.0640
  335POPC   GL1 4151   6.953  12.709   9.804  0.0009  0.2947  0.0080
  335POPC   GL2 4152   7.188  12.921   9.874 -0.1006 -0.0220  0.0921
  335POPC   C1A 4153   7.164  12.453  10.133  0.3085  0.1237 -0.2220
  335POPC   D2A 4154   7.550  12.193   9.965  0.2057 -0.2776  0.0749
  335POPC   C3A 4155   8.092  12.330   9.960 -0.0859  0.0582  0.0997
  335POPC   C4A 4156   8.480  12.441   9.760  0.4782  0.5330 -0.0790
  335POPC   C1B 4157   7.306  12.935  10.245 -0.1382 -0.2077 -0.1923
  335POPC   C2B 4158   7.362  12.973  10.653  0.1656 -0.1316  0.0040
  335POPC   C3B 4159   7.395  13.358  11.014 -0.1818  0.2196 -0.2365
  335POPC   C4B 4160   7.282  13.505  11.349  0.3029 -0.0320  0.0086
  336POPC   NC3 4161   7.538  11.240   8.938  0.1480  0.0957 -0.1160
  336POPC   PO4 4162   7.529  11.434   9.350 -0.2546  0.0030  0.2719
  336POPC   GL1 4163   7.762  11.483   9.760  0.0575 -0.2664  0.2773
  336POPC   GL2 4164   7.506  11.334   9.925  0.2710  0.1392 -0.2424
  336POPC   C1A 4165   7.934  11.352  10.158 -0.2689  0.2470  0.0042
  336POPC   D2A 4166   8.076  11.137  10.337 -0.0988  0.2373 -0.3479
  336POPC   C3A 4167   8.015  10.976  10.705  0.0600  0.0007  0.0687
  336POPC   C4A 4168   7.647  11.076  10.899  0.0070 -0.2945 -0.0495
  336POPC   C1B 4169   7.563  10.994  10.110 -0.1106  0.1627  0.1483
  336POPC   C2B 4170   7.509  10.840  10.382 -0.0313 -0.0836 -0.3725
  336POPC   C3B 4171   7.479  10.529  10.672  0.0127 -0.4458  0.0382
  336POPC   C4B 4172   7.125  10.403  10.774  0.1442  0.5865 -0.0688
  337POPC   NC3 4173   6.442   0.508   9.398  0.0673 -0.0874  0.0357
  337POPC   PO4 4174   6.141   0.661   9.584  0.0205  0.0295  0.0694
  337POPC   GL1 4175   6.157   1.069   9.817  0.1608  0.1697  0.2172
  337POPC   GL2 4176   6.488   1.325   9.774  0.1708 -0.3184 -0.0472
  337POPC   C1A 4177   6.195   1.152  10.175  0.0689  0.2184  0.0319
  337POPC   D2A 4178   5.997   1.434  10.455 -0.1985 -0.5847 -0.0921
  337POPC   C3A 4179   5.723   1.820  10.367 -0.1172 -0.0705 -0.0838
  337POPC   C4A 4180   5.629   2.121  10.428  0.0585 -0.3681 -0.1034
  337POPC   C1B 4181   6.884   1.351  10.082 -0.0391 -0.4261 -0.0341
  337POPC   C2B 4182   7.331   1.238  10.247 -0.0691 -0.1515 -0.1915
  337POPC   C3B 4183   7.728   1.384  10.379  0.0206 -0.1571  0.2363
  337POPC   C4B 4184   7.657   1.728  10.617 -0.1036  0.2176  0.0676
  338POPC   NC3 4185   0.716  11.517   9.499  0.1874  0.3211  0.0407
  338POPC   PO4 4186   1.213  11.636   9.354  0.1135 -0.0751  0.1858
  338POPC   GL1 4187   1.281  11.859   9.740  0.3366 -0.2015 -0.3852
  338POPC   GL2 4188   1.072  11.726  10.003 -0.0015  0.1256  0.0809
  338POPC   C1A 4189   1.638  11.829  10.101  0.0816  0.3208  0.2991
  338POPC   D2A 4190   1.825  11.426  10.243  0.1485  0.1552 -0.0790
  338POPC   C3A 4191   1.947  11.507  10.701  0.1663 -0.0382  0.2264
  338POPC   C4A 4192   1.904  11.665  11.060  0.0105 -0.3149 -0.2437
  338POPC   C1B 4193   1.256  11.814  10.397 -0.1057 -0.1846  0.3299
  338POPC   C2B 4194   1.685  11.890  10.559  0.2309  0.2159 -0.0128
  338POPC   C3B 4195   2.110  11.888  10.355  0.0485 -0.0796  0.1110
  338POPC   C4B 4196   2.332  11.476  10.316 -0.0867  0.0752 -0.2782
  339POPC   NC3 4197   5.790   3.234  12.889  0.0659  0.1280 -0.2757
  339POPC   PO4 4198   5.619   2.881  12.727 -0.4766  0.2749  0.1865
  339POPC   GL1 4199   5.484   2.722  12.385  0.0743 -0.0270  0.3302
  339POPC   GL2 4200   5.648   2.639  12.194 -0.2473 -0.1126 -0.3520
  339POPC   C1A 4201   5.221   2.856  11.966  0.1772  0.1774 -0.1693
  339POPC   D2A 4202   5.227   2.935  11.529 -0.4059 -0.3177  0.0734
  339POPC   C3A 4203   5.500   3.334  11.426  0.3762 -0.0734 -0.3776
  339POPC   C4A 4204   5.812   3.494  11.240 -0.2133  0.1610 -0.3084
  339POPC   C1B 4205   5.928   2.766  11.947  0.2050 -0.1146  0.0188
  339POPC   C2B 4206   6.140   2.621  11.667  0.1270 -0.2823 -0.2680
  339POPC   C3B 4207   5.941   2.337  11.346  0.1084 -0.2783  0.0103
  339POPC   C4B 4208   5.788   2.301  10.941 -0.3069  0.0916  0.1426
  340POPC   NC3 4209   3.604   4.507  12.707  0.2762  0.2601 -0.0745
  340POPC   PO4 4210   3.948   4.805  12.597 -0.1116  0.0741 -0.1034
  340POPC   GL1 4211   3.615   4.728  12.248 -0.0407  0.0636 -0.0126
  340POPC   GL2 4212   3.712   4.678  11.956 -0.1461  0.0159  0.2472
  340POPC   C1A 4213   3.236   4.649  11.882 -0.0816  0.1702 -0.4543
  340POPC   D2A 4214   3.034   4.500  11.497  0.0978 -0.0848  0.1814
  340POPC   C3A 4215   2.939   4.910  11.227  0.1110 -0.1307 -0.1198
  340POPC   C4A 4216   3.044   5.315  11.259 -0.2932 -0.0124  0.1782
  340POPC   C1B 4217   4.026   4.935  11.890  0.1920  0.1666 -0.0615
  340POPC   C2B 4218   3.981   5.261  11.810  0.2090 -0.1802  0.1216
  340POPC   C3B 4219   4.022   5.676  11.576 -0.0131 -0.0384 -0.4933
  340POPC   C4B 4220   3.980   6.008  11.304 -0.1689 -0.0322  0.1407
  341POPC   NC3 4221   9.223   8.904  13.058 -0.1071 -0.0568 -0.0502
  341POPC   PO4 4222   8.806   9.170  12.995 -0.0173  0.0117 -0.2467
  341POPC   GL1 4223   8.791   9.270  12.534  0.0944 -0.2130  0.1891
  341POPC   GL2 4224   9.002   9.500  12.469  0.2255 -0.0720  0.1189
  341POPC   C1A 4225   8.710   9.330  12.029  0.0338 -0.0076 -0.0611
  341POPC   D2A 4226   8.663   8.952  11.782 -0.2560  0.1349 -0.0082
  341POPC   C3A 4227   8.627   9.030  11.369 -0.2327 -0.3474  0.1685
  341POPC   C4A 4228   8.644   9.063  10.984  0.0113  0.2166 -0.4702
  341POPC   C1B 4229   9.045   9.639  12.021 -0.0055  0.1015 -0.1810
  341POPC   C2B 4230   8.904   9.799  11.603  0.0450  0.1476  0.0003
  341POPC   C3B 4231   8.922   9.856  11.158 -0.0072  0.0321  0.2290
  341POPC   C4B 4232   8.823   9.780  10.753 -0.0102  0.0062  0.1376
  342POPC   NC3 4233   3.179   0.554   9.246 -0.0323  0.1894  0.1189
  342POPC   PO4 4234   2.973   0.207   9.045  0.0119 -0.0528 -0.0443
  342POPC   GL1 4235   2.807  -0.046   9.378  0.2157 -0.0654 -0.1399
  342POPC   GL2 4236   2.945  -0.263   9.392 -0.2290 -0.0112 -0.1043
  342POPC   C1A 4237   3.080  -0.131   9.851 -0.2301 -0.1106 -0.1988
  342POPC   D2A 4238   3.067  -0.251  10.277 -0.2782 -0.1880  0.1181
  342POPC   C3A 4239   3.015  -0.574  10.257 -0.1784  0.0709  0.0812
  342POPC   C4A 4240   3.107  -1.052  10.380 -0.1612  0.2833 -0.2254
  342POPC   C1B 4241   2.596  -0.328   9.837  0.1149  0.1857  0.3546
  342POPC   C2B 4242   2.491  -0.305  10.213 -0.1520  0.0091 -0.1715
  342POPC   C3B 4243   2.610  -0.188  10.586  0.1349 -0.1830  0.0007
  342POPC   C4B 4244   3.046  -0.338  10.740  0.0795 -0.0085 -0.1209
  343POPC   NC3 4245   7.218   5.408   9.733  0.1098  0.0843  0.2273
  343POPC   PO4 4246   7.511   5.037   9.808  0.0581 -0.0733 -0.2361
  343POPC   GL1 4247   7.718   4.905  10.237 -0.0709  0.0444 -0.2459
  343POPC   GL2 4248   8.090   5.147  10.193 -0.0331  0.0980  0.1431
  343POPC   C1A 4249   8.010   4.924  10.663 -0.1191  0.2444  0.0670
  343POPC   D2A 4250   7.960   4.799  11.011 -0.2092  0.1270  0.2614
  343POPC   C3A 4251   7.570   4.675  11.176 -0.0637 -0.2106 -0.0403
  343POPC   C4A 4252   7.168   4.486  11.330 -0.4272  0.0839 -0.3014
  343POPC   C1B 4253   8.373   5.319  10.549  0.1281 -0.1379 -0.2328
  343POPC   C2B 4254   8.787   5.213  10.637  0.1781 -0.1758  0.0111
  343POPC   C3B 4255   8.792   4.949  10.994  0.0970  0.1358 -0.0374
  343POPC   C4B 4256   8.922   4.575  11.074 -0.0392 -0.0047  0.2055
  344POPC   NC3 4257   0.712   4.390  13.326 -0.1451  0.3288 -0.0587
  344POPC   PO4 4258   0.620   4.496  12.924  0.1518  0.1443 -0.0613
  344POPC   GL1 4259   0.814   4.765  12.582  0.1276 -0.0269  0.1830
  344POPC   GL2 4260   1.018   4.592  12.483 -0.0503 -0.1634 -0.1387
  344POPC   C1A 4261   0.977   4.954  12.101  0.0309 -0.0453 -0.2873
  344POPC   D2A 4262   1.360   5.049  11.907  0.0569  0.3706 -0.6222
  344POPC   C3A 4263   1.598   4.721  11.674  0.4083 -0.0783 -0.1664
  344POPC   C4A 4264   1.587   4.485  11.251 -0.0956 -0.3059 -0.1573
  344POPC   C1B 4265   0.913   4.406  12.043 -0.2922  0.2834 -0.5272
  344POPC   C2B 4266   0.683   4.623  11.702 -0.0410  0.2130  0.0009
  344POPC   C3B 4267   0.741   4.901  11.314  0.0055 -0.1271 -0.0870
  344POPC   C4B 4268   0.717   5.180  10.962 -0.2605  0.1399  0.3885
  345POPC   NC3 4269   6.326   7.569  10.331 -0.3357 -0.3992 -0.1463
  345POPC   PO4 4270   6.183   7.997  10.344  0.4053 -0.0610  0.2786
  345POPC   GL1 4271   6.194   8.177  10.738  0.1809  0.1908 -0.3174
  345POPC   GL2 4272   6.143   8.010  10.970 -0.2678  0.1000  0.1955
  345POPC   C1A 4273   6.416   8.571  10.911 -0.1294  0.4901 -0.1951
  345POPC   D2A 4274   6.692   8.781  11.224  0.0035  0.1599  0.2432
  345POPC   C3A 4275   7.127   8.765  11.066 -0.4280  0.0351 -0.1729
  345POPC   C4A 4276   7.530   8.490  11.362  0.3549  0.0497  0.1684
  345POPC   C1B 4277   6.618   8.106  10.983  0.0872  0.2723  0.3648
  345POPC   C2B 4278   6.953   8.273  11.232 -0.1620  0.0698 -0.2644
  345POPC   C3B 4279   7.282   8.140  11.015  0.1295  0.1089  0.0474
  345POPC   C4B 4280   7.507   8.519  10.850  0.0260 -0.3850 -0.1540
  346POPC   NC3 4281  10.573   6.615   8.993  0.2380 -0.4120 -0.1271
  346POPC   PO4 4282  10.359   6.978   8.966 -0.2084 -0.3237  0.0994
  346POPC   GL1 4283  10.555   7.017   9.419 -0.1008 -0.1365  0.2511
  346POPC   GL2 4284  10.301   7.111   9.554 -0.1624  0.0937 -0.0475
  346POPC   C1A 4285  10.678   7.036   9.879 -0.2724  0.0538  0.1702
  346POPC   D2A 4286  10.983   7.407  10.069  0.3289  0.1907 -0.0100
  346POPC   C3A 4287  11.394   7.358   9.908  0.0295 -0.1667  0.2353
  346POPC   C4A 4288  11.875   7.270   9.800  0.0868 -0.3858 -0.4266
  346POPC   C1B 4289  10.171   6.803   9.871  0.1076  0.0899 -0.3896
  346POPC   C2B 4290  10.063   6.840  10.290  0.2147 -0.0541 -0.0984
  346POPC   C3B 4291   9.841   7.202  10.550 -0.0180 -0.1020  0.2292
  346POPC   C4B 4292   9.912   7.574  10.802  0.3816  0.0618 -0.1720
  347POPC   NC3 4293   3.369   3.447   8.549 -0.0340 -0.1324 -0.1178
  347POPC   PO4 4294   3.808   3.547   8.676 -0.0767 -0.1080  0.3467
  347POPC   GL1 4295   3.996   3.555   9.113  0.1101  0.0165  0.0441
  347POPC   GL2 4296   4.128   3.920   9.265 -0.1043  0.0525  0.2893
  347POPC   C1A 4297   3.849   3.283   9.402 -0.0572  0.0472 -0.1009
  347POPC   D2A 4298   3.609   2.979   9.618 -0.0229 -0.1574  0.0629
  347POPC   C3A 4299   3.358   3.040   9.936  0.0852 -0.1409  0.1432
  347POPC   C4A 4300   3.303   3.350  10.263 -0.3131 -0.0882 -0.0928
  347POPC   C1B 4301   3.858   3.927   9.625  0.1845  0.2333  0.1580
  347POPC   C2B 4302   3.779   4.002   9.914 -0.3512 -0.1770 -0.0728
  347POPC   C3B 4303   3.467   3.946  10.148 -0.3780  0.3588 -0.0238
  347POPC   C4B 4304   3.257   3.784  10.558 -0.1587 -0.0336  0.2409
  348POPC   NC3 4305   4.964   0.995  12.964  0.0469  0.2340 -0.0586
  348POPC   PO4 4306   4.637   0.827  12.784  0.1890 -0.3036 -0.3183
  348POPC   GL1 4307   4.577   1.096  12.400 -0.0719 -0.4056 -0.2950
  348POPC   GL2 4308   4.715   1.318  12.556  0.0457  0.1321  0.0451
  348POPC   C1A 4309   4.492   1.255  11.991 -0.3093 -0.0351 -0.0815
  348POPC   D2A 4310   4.551   1.182  11.433  0.1892 -0.0556 -0.0989
  348POPC   C3A 4311   4.310   1.000  11.120 -0.2647  0.2036  0.2435
  348POPC   C4A 4312   4.119   1.095  10.752 -0.0320 -0.3158 -0.1527
  348POPC   C1B 4313   4.328   1.562  12.438  0.2394 -0.0357 -0.3818
  348POPC   C2B 4314   3.934   1.915  12.500  0.2836  0.0543 -0.0633
  348POPC   C3B 4315   3.543   2.117  12.417  0.0296 -0.2518 -0.0662
  348POPC   C4B 4316   3.316   2.359  12.072  0.0053 -0.1700 -0.0714
  349POPC   NC3 4317  11.584   4.693   8.760 -0.2377  0.0838  0.1224
  349POPC   PO4 4318  11.541   4.588   9.175  0.0211 -0.1226 -0.1791
  349POPC   GL1 4319  11.534   4.443   9.709 -0.3571 -0.3011 -0.2044
  349POPC   GL2 4320  11.354   4.498   9.927  0.4008 -0.0861 -0.1391
  349POPC   C1A 4321  11.891   4.607   9.928  0.1350 -0.0036 -0.1759
  349POPC   D2A 4322  12.317   4.704   9.889 -0.0567  0.0178 -0.1073
  349POPC   C3A 4323  12.730   4.568   9.913  0.1145 -0.0839  0.1219
  349POPC   C4A 4324  12.943   4.173   9.806  0.1748 -0.3059  0.2673
  349POPC   C1B 4325  10.999   4.786  10.128 -0.0148  0.2886  0.4217
  349POPC   C2B 4326  10.963   5.216  10.358 -0.0434  0.0702 -0.4154
  349POPC   C3B 4327  10.803   5.733  10.297  0.2602  0.4479  0.0983
  349POPC   C4B 4328  10.539   6.164  10.285  0.1090  0.3681  0.1923
  350POPC   NC3 4329   6.108   9.973   9.203 -0.0451  0.2173  0.1616
  350POPC   PO4 4330   6.082  10.016   9.640  0.3081  0.0328  0.2667
  350POPC   GL1 4331   6.335  10.142   9.902  0.1229  0.2903 -0.0017
  350POPC   GL2 4332   6.391   9.937  10.208 -0.0768 -0.0485  0.0665
  350POPC   C1A 4333   6.144  10.553   9.970 -0.1512 -0.0005 -0.1362
  350POPC   D2A 4334   5.895  10.780  10.179 -0.0565 -0.0873  0.0441
  350POPC   C3A 4335   5.660  10.618  10.526  0.2461  0.0471  0.2994
  350POPC   C4A 4336   5.531  10.540  10.995 -0.3435  0.1310 -0.0249
  350POPC   C1B 4337   6.406  10.354  10.431  0.1952 -0.0919 -0.0123
  350POPC   C2B 4338   6.220  10.582  10.545  0.2082  0.2819  0.1167
  350POPC   C3B 4339   6.205  10.967  10.578  0.0290 -0.0800 -0.1012
  350POPC   C4B 4340   6.209  11.293  10.912 -0.4915 -0.2617  0.3805
  351POPC   NC3 4341   0.882   4.233   8.511  0.0164  0.3448  0.0183
  351POPC   PO4 4342   0.776   3.928   8.924  0.2707 -0.1190  0.0481
  351POPC   GL1 4343   0.947   3.768   9.282  0.1553  0.2906 -0.1169
  351POPC   GL2 4344   0.938   3.570   9.571 -0.0227 -0.0891  0.0945
  351POPC   C1A 4345   1.189   3.949   9.594 -0.1709 -0.3512  0.1097
  351POPC   D2A 4346   1.197   3.911  10.046  0.1154 -0.3297  0.0412
  351POPC   C3A 4347   1.001   3.527  10.261 -0.1687 -0.1133  0.0828
  351POPC   C4A 4348   1.044   3.170  10.457  0.2805 -0.1866 -0.2301
  351POPC   C1B 4349   1.205   3.479   9.734 -0.2735  0.2104 -0.1494
  351POPC   C2B 4350   1.522   3.513  10.036 -0.0582  0.0464  0.2622
  351POPC   C3B 4351   1.588   3.293  10.442  0.1428  0.0259  0.0486
  351POPC   C4B 4352   1.518   3.331  11.027 -0.1003 -0.0159 -0.1097
  352POPC   NC3 4353   7.270   3.349   9.314 -0.4734 -0.2657  0.2565
  352POPC   PO4 4354   7.037   3.659   9.547  0.1210  0.1631  0.0666
  352POPC   GL1 4355   7.100   3.611   9.947  0.1031 -0.0572 -0.2921
  352POPC   GL2 4356   6.762   3.677   9.953 -0.0422 -0.0455 -0.0961
  352POPC   C1A 4357   7.435   3.461  10.390  0.0095  0.0625 -0.1641
  352POPC   D2A 4358   7.786   3.330  10.619  0.0905  0.2663 -0.0987
  352POPC   C3A 4359   7.938   2.880  10.572  0.2551  0.3370  0.0924
  352POPC   C4A 4360   7.638   2.555  10.533  0.2089 -0.0590 -0.0604
  352POPC   C1B 4361   6.754   3.824  10.363 -0.0759 -0.1395  0.2945
  352POPC   C2B 4362   6.703   4.193  10.442  0.0742 -0.0708 -0.3013
  352POPC   C3B 4363   6.735   4.462  10.781  0.3009  0.0215 -0.0393
  352POPC   C4B 4364   7.071   4.666  10.915  0.0263  0.1182 -0.3030
  353POPC   NC3 4365   3.610   1.895   8.607  0.2858 -0.2509 -0.1314
  353POPC   PO4 4366   3.628   2.129   8.974  0.0952  0.0136  0.2551
  353POPC   GL1 4367   3.613   2.395   9.414  0.3519 -0.1296  0.1729
  353POPC   GL2 4368   3.663   2.175   9.646 -0.0054  0.1136  0.0008
  353POPC   C1A 4369   3.900   2.584   9.659 -0.0136  0.1634 -0.0614
  353POPC   D2A 4370   4.099   2.428  10.055 -0.3391 -0.1336  0.1865
  353POPC   C3A 4371   4.446   2.234  10.124  0.0485 -0.1617 -0.0321
  353POPC   C4A 4372   4.875   2.043  10.124  0.4947  0.1259  0.2059
  353POPC   C1B 4373   3.584   2.174  10.085 -0.2534 -0.2917 -0.2285
  353POPC   C2B 4374   3.449   1.981  10.603  0.0201  0.1255  0.2668
  353POPC   C3B 4375   3.254   1.927  11.042  0.1534 -0.3512  0.1823
  353POPC   C4B 4376   2.960   1.723  11.332 -0.1787 -0.0420  0.0174
  354POPC   NC3 4377   9.482  10.125   9.244  0.1405  0.2747 -0.1580
  354POPC   PO4 4378   9.849  10.263   9.431 -0.0230  0.1475 -0.3449
  354POPC   GL1 4379   9.886  10.063   9.802 -0.0559 -0.0135 -0.0547
  354POPC   GL2 4380   9.737   9.986  10.177 -0.0620  0.0331  0.0577
  354POPC   C1A 4381  10.224   9.949  10.156 -0.1264 -0.0707 -0.0916
  354POPC   D2A 4382  10.453   9.582  10.420 -0.1403 -0.2484 -0.2775
  354POPC   C3A 4383  10.497   9.454  10.776  0.2613 -0.3101 -0.3359
  354POPC   C4A 4384  10.548   9.206  11.118 -0.2759  0.0208  0.0312
  354POPC   C1B 4385   9.550   9.817  10.531  0.1491  0.1680 -0.0155
  354POPC   C2B 4386   9.578   9.576  10.895  0.0714 -0.0897  0.2177
  354POPC   C3B 4387   9.820   9.219  11.013  0.4954  0.0011  0.0757
  354POPC   C4B 4388  10.115   9.064  11.359  0.3300  0.1307 -0.3588
  355POPC   NC3 4389   3.121   2.637   9.473  0.2854  0.3445  0.1624
  355POPC   PO4 4390   3.149   2.206   9.533  0.1363  0.2556  0.0651
  355POPC   GL1 4391   3.021   2.324   9.927 -0.1009 -0.2166  0.0388
  355POPC   GL2 4392   3.228   2.555  10.045  0.0930  0.0404  0.2889
  355POPC   C1A 4393   3.010   2.276  10.421  0.0242 -0.0497  0.4101
  355POPC   D2A 4394   2.988   2.485  10.808  0.2065 -0.2068  0.1492
  355POPC   C3A 4395   2.903   2.317  11.217 -0.0862 -0.1703  0.3027
  355POPC   C4A 4396   2.848   2.426  11.634 -0.2963 -0.2208 -0.0044
  355POPC   C1B 4397   3.656   2.645  10.123  0.1627 -0.1597  0.1346
  355POPC   C2B 4398   4.006   2.937  10.025  0.0215 -0.0238 -0.4640
  355POPC   C3B 4399   4.197   3.189   9.782 -0.4059 -0.1993 -0.1910
  355POPC   C4B 4400   4.403   3.591   9.615 -0.0167  0.1844  0.0055
  356POPC   NC3 4401   6.854   7.344  12.808  0.1504  0.2844  0.2462
  356POPC   PO4 4402   7.036   7.683  12.545  0.0188 -0.1056 -0.2883
  356POPC   GL1 4403   7.023   7.951  12.222  0.1290  0.3378 -0.1124
  356POPC   GL2 4404   6.939   8.213  12.193 -0.2155  0.1075  0.1537
  356POPC   C1A 4405   7.273   8.120  11.785  0.3186  0.1193 -0.1125
  356POPC   D2A 4406   7.347   7.831  11.448 -0.0901  0.3095 -0.2113
  356POPC   C3A 4407   7.703   7.978  11.277 -0.0333  0.1644  0.1442
  356POPC   C4A 4408   8.005   8.273  11.158  0.3958 -0.1568 -0.0053
  356POPC   C1B 4409   7.014   8.473  11.987  0.4217  0.1765 -0.0932
  356POPC   C2B 4410   7.125   8.634  11.644  0.4492  0.0197 -0.0593
  356POPC   C3B 4411   7.226   8.971  11.511  0.1688 -0.1247  0.3602
  356POPC   C4B 4412   7.502   9.058  11.228 -0.1644 -0.1482  0.1103
  357POPC   NC3 4413   0.437   5.433   8.877  0.2867 -0.0508 -0.0119
  357POPC   PO4 4414   0.442   5.919   8.804 -0.0477  0.1256  0.1665
  357POPC   GL1 4415   0.574   5.913   9.205  0.1453  0.0252 -0.3625
  357POPC   GL2 4416   0.689   6.319   9.231 -0.2134  0.1348  0.0721
  357POPC   C1A 4417   0.456   5.695   9.567 -0.0179  0.3454 -0.1413
  357POPC   D2A 4418   0.438   5.539  10.012  0.3526 -0.0895 -0.4568
  357POPC   C3A 4419   0.362   5.110  10.177 -0.4140 -0.4148  0.0090
  357POPC   C4A 4420   0.509   4.873  10.560 -0.0932  0.0645  0.4801
  357POPC   C1B 4421   0.427   6.266   9.552 -0.2888 -0.1517 -0.0708
  357POPC   C2B 4422   0.320   6.060   9.966 -0.0301 -0.1264 -0.1867
  357POPC   C3B 4423   0.396   5.894  10.382  0.2228 -0.0832  0.1039
  357POPC   C4B 4424   0.374   5.704  10.798 -0.0461  0.1596 -0.3040
  358POPC   NC3 4425   2.872   9.006   9.204 -0.3139 -0.0496  0.0975
  358POPC   PO4 4426   2.958   8.559   9.243  0.1583 -0.0156  0.3916
  358POPC   GL1 4427   2.949   8.576   9.580 -0.1664  0.0253 -0.1707
  358POPC   GL2 4428   3.329   8.477   9.545  0.2266  0.0360  0.0404
  358POPC   C1A 4429   2.845   8.743   9.982 -0.0408  0.0023 -0.1489
  358POPC   D2A 4430   2.497   8.749  10.286  0.3346  0.0371 -0.1062
  358POPC   C3A 4431   2.561   8.519  10.623  0.0407 -0.0350 -0.0287
  358POPC   C4A 4432   2.672   8.155  10.829 -0.0555 -0.0135 -0.1206
  358POPC   C1B 4433   3.343   8.707  10.039  0.1294 -0.0224 -0.1111
  358POPC   C2B 4434   3.476   9.066  10.139 -0.2347  0.0152 -0.1131
  358POPC   C3B 4435   3.621   9.513  10.182  0.1380 -0.3249 -0.1731
  358POPC   C4B 4436   4.045   9.609  10.013  0.1916 -0.0314 -0.5245
  359POPC   NC3 4437   5.459   4.319  12.487 -0.2424 -0.0187  0.1151
  359POPC   PO4 4438   5.857   4.126  12.427  0.0171  0.1092  0.0437
  359POPC   GL1 4439   6.127   4.085  12.048 -0.0845  0.1246 -0.0469
  359POPC   GL2 4440   5.967   4.123  11.784 -0.0400  0.1008  0.0113
  359POPC   C1A 4441   6.549   3.898  11.975 -0.2592  0.2939 -0.0632
  359POPC   D2A 4442   6.788   3.649  11.758 -0.0377  0.0358 -0.2797
  359POPC   C3A 4443   6.620   3.664  11.372  0.1328 -0.3026 -0.1909
  359POPC   C4A 4444   6.672   3.940  11.050  0.1256 -0.1311 -0.0478
  359POPC   C1B 4445   5.855   4.072  11.346 -0.1068  0.1808  0.0553
  359POPC   C2B 4446   5.760   4.344  11.135 -0.0938 -0.1818  0.1440
  359POPC   C3B 4447   5.904   4.763  11.078 -0.0368 -0.1794  0.2079
  359POPC   C4B 4448   5.681   4.892  10.858 -0.1004  0.0251  0.1016
  360POPC   NC3 4449   5.157   4.110   8.970  0.0978  0.2138  0.0135
  360POPC   PO4 4450   4.715   4.011   8.864 -0.4053  0.0236 -0.3393
  360POPC   GL1 4451   4.711   3.913   9.219 -0.2258  0.2025  0.2334
  360POPC   GL2 4452   4.972   3.832   9.340  0.3623 -0.1752  0.0025
  360POPC   C1A 4453   4.506   4.074   9.615 -0.0121  0.1278 -0.2227
  360POPC   D2A 4454   4.598   4.588   9.676  0.3895  0.2632  0.1878
  360POPC   C3A 4455   4.492   4.951   9.907  0.3835  0.0094  0.0253
  360POPC   C4A 4456   4.366   5.300   9.993 -0.6276  0.2847 -0.1810
  360POPC   C1B 4457   5.044   3.422   9.552 -0.1163  0.0359  0.1171
  360POPC   C2B 4458   4.724   3.156   9.948  0.0448  0.1041  0.1580
  360POPC   C3B 4459   4.339   3.356  10.230  0.1436  0.1245  0.0320
  360POPC   C4B 4460   4.258   3.551  10.518 -0.0110 -0.0857 -0.1410
  361POPC   NC3 4461   4.232   3.184   8.848  0.2577 -0.0539  0.2615
  361POPC   PO4 4462   4.459   2.831   8.999  0.1282 -0.1589 -0.1782
  361POPC   GL1 4463   4.554   2.660   9.414  0.3675 -0.1781  0.0173
  361POPC   GL2 4464   4.445   2.800   9.678  0.1719  0.2000  0.0860
  361POPC   C1A 4465   4.841   2.473   9.754 -0.1770 -0.0759  0.2923
  361POPC   D2A 4466   4.995   2.569  10.150 -0.0657 -0.0515  0.0842
  361POPC   C3A 4467   5.047   3.050  10.260 -0.3042  0.1565 -0.0811
  361POPC   C4A 4468   4.811   3.385  10.465 -0.1635  0.1248 -0.2677
  361POPC   C1B 4469   4.503   2.742  10.088 -0.2105  0.3169  0.0471
  361POPC   C2B 4470   4.246   2.637  10.474  0.0458 -0.0176  0.0278
  361POPC   C3B 4471   3.839   2.862  10.616  0.3248  0.0599  0.0694
  361POPC   C4B 4472   3.510   3.124  10.883  0.2415 -0.0643 -0.0757
  362POPC   NC3 4473   9.276   8.197  12.973 -0.1188  0.1114 -0.0640
  362POPC   PO4 4474   9.653   7.820  12.928 -0.0447  0.0441 -0.1849
  362POPC   GL1 4475   9.792   7.542  12.454  0.4507 -0.1277 -0.1378
  362POPC   GL2 4476   9.826   7.816  12.220  0.0837 -0.0849  0.1027
  362POPC   C1A 4477  10.083   7.362  12.129  0.3592 -0.1268 -0.0181
  362POPC   D2A 4478  10.155   7.495  11.745  0.4411  0.2379 -0.1561
  362POPC   C3A 4479  10.082   7.318  11.298  0.0969 -0.2073 -0.3713
  362POPC   C4A 4480  10.056   7.033  10.939 -0.2839  0.0083  0.2360
  362POPC   C1B 4481   9.777   8.158  11.854  0.1461  0.1131  0.3801
  362POPC   C2B 4482   9.862   8.445  11.548 -0.3671 -0.0467  0.0023
  362POPC   C3B 4483   9.670   8.699  11.264 -0.0311 -0.0682 -0.4057
  362POPC   C4B 4484   9.294   8.764  11.253  0.0652  0.2746  0.0590
  363POPC   NC3 4485   9.090  10.928   8.859 -0.1702 -0.4659 -0.0090
  363POPC   PO4 4486   9.149  11.334   9.003 -0.2872 -0.0506  0.0648
  363POPC   GL1 4487   9.177  11.167   9.346 -0.0714  0.0878  0.2062
  363POPC   GL2 4488   8.943  11.440   9.462  0.0095  0.2924  0.1175
  363POPC   C1A 4489   9.213  11.182   9.786  0.5258  0.4025  0.0952
  363POPC   D2A 4490   9.197  11.677   9.846 -0.1279 -0.1321  0.1285
  363POPC   C3A 4491   9.446  12.122  10.031 -0.4203 -0.1750  0.2279
  363POPC   C4A 4492   9.365  12.594   9.820 -0.1317 -0.3041  0.3151
  363POPC   C1B 4493   8.787  11.393   9.866 -0.2017 -0.1521  0.2016
  363POPC   C2B 4494   8.903  11.469  10.156 -0.1719  0.3100  0.2235
  363POPC   C3B 4495   8.858  11.509  10.522  0.2615 -0.4524 -0.1790
  363POPC   C4B 4496   8.674  11.481  11.001  0.1978  0.1106 -0.0720
  364POPC   NC3 4497   8.938   6.293  13.098 -0.1597  0.0251 -0.1570
  364POPC   PO4 4498   9.324   6.280  12.741  0.3196 -0.0020  0.0450
  364POPC   GL1 4499   9.545   6.288  12.301 -0.4320 -0.0681  0.1159
  364POPC   GL2 4500   9.341   6.590  12.245 -0.0520  0.2664 -0.2615
  364POPC   C1A 4501   9.851   6.211  11.927  0.1673 -0.1668  0.1198
  364POPC   D2A 4502   9.982   6.129  11.465 -0.4038 -0.1184 -0.0698
  364POPC   C3A 4503  10.303   5.801  11.515 -0.1149  0.2897 -0.0815
  364POPC   C4A 4504  10.651   5.856  11.287 -0.2561 -0.1716  0.0667
  364POPC   C1B 4505   9.312   6.476  11.861 -0.0562  0.0699 -0.1559
  364POPC   C2B 4506   9.500   6.329  11.461  0.2032 -0.1266  0.0398
  364POPC   C3B 4507   9.624   6.218  11.089 -0.0936 -0.3497  0.0540
  364POPC   C4B 4508   9.845   6.087  10.825  0.1879  0.3964 -0.1148
  365POPC   NC3 4509   1.421  10.233   9.035 -0.2074  0.1215  0.0588
  365POPC   PO4 4510   1.396  10.717   9.251  0.1428 -0.0007 -0.1338
  365POPC   GL1 4511   1.284  10.817   9.660 -0.1381  0.0570 -0.4016
  365POPC   GL2 4512   1.570  11.026   9.886 -0.0588  0.1940  0.1186
  365POPC   C1A 4513   1.113  10.903  10.135 -0.1595 -0.1183  0.1026
  365POPC   D2A 4514   0.676  10.703  10.396  0.2303  0.2349 -0.2266
  365POPC   C3A 4515   0.637  10.800  10.857 -0.2321 -0.0892  0.0100
  365POPC   C4A 4516   0.286  10.870  10.954 -0.0344 -0.5481 -0.3911
  365POPC   C1B 4517   1.823  10.714  10.003  0.0705  0.1497 -0.1296
  365POPC   C2B 4518   1.998  10.522  10.343 -0.1238 -0.0605  0.2767
  365POPC   C3B 4519   2.305  10.382  10.582  0.0900 -0.3295  0.0082
  365POPC   C4B 4520   2.677  10.258  10.749  0.0993  0.1569 -0.0641
  366POPC   NC3 4521  10.140   8.841   8.760  0.0179 -0.0306  0.0377
  366POPC   PO4 4522   9.906   8.832   9.271 -0.2511  0.3628 -0.2262
  366POPC   GL1 4523   9.618   8.800   9.678  0.2785 -0.3096  0.1493
  366POPC   GL2 4524   9.431   8.546   9.762  0.0770 -0.1061 -0.0872
  366POPC   C1A 4525   9.573   8.854  10.138  0.2662 -0.1620  0.1292
  366POPC   D2A 4526   9.669   8.911  10.648  0.2282 -0.1265  0.2575
  366POPC   C3A 4527   9.920   8.704  10.863 -0.2100 -0.1296 -0.0371
  366POPC   C4A 4528  10.183   8.585  11.166  0.0884  0.1830 -0.0071
  366POPC   C1B 4529   9.867   8.442   9.919 -0.0146 -0.1300 -0.0825
  366POPC   C2B 4530   9.798   8.206  10.233 -0.2831  0.1530  0.1875
  366POPC   C3B 4531   9.651   7.977  10.432  0.1197 -0.5484 -0.0973
  366POPC   C4B 4532   9.192   7.843  10.418 -0.4425 -0.3202 -0.0174
  367POPC   NC3 4533   3.048  10.731   8.952  0.1541 -0.0838 -0.0439
  367POPC   PO4 4534   2.696  11.052   8.939 -0.2049 -0.3636 -0.2532
  367POPC   GL1 4535   2.809  10.839   9.338  0.2180 -0.1076  0.0493
  367POPC   GL2 4536   3.082  10.622   9.441 -0.3526 -0.1473  0.0206
  367POPC   C1A 4537   2.671  10.820   9.824 -0.1827  0.1713 -0.0730
  367POPC   D2A 4538   2.539  10.910  10.232  0.2114  0.0339 -0.0108
  367POPC   C3A 4539   2.544  11.024  10.646  0.2854 -0.0265  0.0823
  367POPC   C4A 4540   2.293  11.253  10.997  0.0841 -0.3930 -0.0904
  367POPC   C1B 4541   3.170  10.857   9.715  0.0780  0.0024 -0.1165
  367POPC   C2B 4542   3.416  10.742  10.014 -0.0244  0.1340  0.0545
  367POPC   C3B 4543   3.629  10.665  10.447 -0.0135  0.2426  0.0310
  367POPC   C4B 4544   3.845  10.499  10.880  0.0120  0.0042  0.0436
  368POPC   NC3 4545   7.188   7.551   9.288 -0.0373  0.1724  0.2784
  368POPC   PO4 4546   7.470   7.600   9.714  0.0986 -0.0581 -0.2327
  368POPC   GL1 4547   7.523   7.252   9.941 -0.3927 -0.0104  0.0411
  368POPC   GL2 4548   7.811   7.137  10.115 -0.0923  0.1932  0.1589
  368POPC   C1A 4549   7.357   7.337  10.372 -0.1274 -0.0420 -0.1669
  368POPC   D2A 4550   7.201   7.524  10.711 -0.2080 -0.0676  0.1166
  368POPC   C3A 4551   7.459   7.598  11.029 -0.0765 -0.2260 -0.0743
  368POPC   C4A 4552   7.859   7.457  11.222 -0.0112  0.2550  0.1271
  368POPC   C1B 4553   7.584   6.879  10.442  0.0618 -0.0186  0.3208
  368POPC   C2B 4554   7.351   6.496  10.600 -0.1945 -0.0364  0.0426
  368POPC   C3B 4555   7.408   6.248  10.851 -0.2677  0.3355  0.2088
  368POPC   C4B 4556   7.868   6.219  11.108  0.0458  0.0631 -0.0192
  369POPC   NC3 4557   8.645   2.641   9.361  0.0695 -0.1871  0.0397
  369POPC   PO4 4558   9.047   2.665   9.370  0.2424 -0.0245 -0.0504
  369POPC   GL1 4559   9.244   2.585   9.701  0.1669  0.1735  0.1217
  369POPC   GL2 4560   9.605   2.659   9.626  0.0658  0.3692  0.2320
  369POPC   C1A 4561   9.391   2.468  10.065  0.2549  0.2991  0.0648
  369POPC   D2A 4562   9.395   2.761  10.304 -0.0654  0.1345 -0.4080
  369POPC   C3A 4563   9.753   2.984  10.556 -0.3723  0.1979 -0.0585
  369POPC   C4A 4564  10.249   2.834  10.361 -0.3517 -0.3746 -0.2638
  369POPC   C1B 4565   9.835   2.617   9.973 -0.2872  0.0939  0.0573
  369POPC   C2B 4566   9.821   2.407  10.351 -0.1379 -0.0787 -0.2963
  369POPC   C3B 4567   9.646   2.063  10.447  0.2327 -0.1328  0.0861
  369POPC   C4B 4568   9.241   1.855  10.459 -0.2286  0.0887  0.0188
  370POPC   NC3 4569   1.163  11.320  12.869  0.0377 -0.0892 -0.2947
  370POPC   PO4 4570   1.182  11.526  12.636  0.0929  0.1815  0.1931
  370POPC   GL1 4571   1.279  11.580  12.243  0.0655 -0.4413 -0.0937
  370POPC   GL2 4572   1.055  11.798  12.089  0.0545  0.0102 -0.2966
  370POPC   C1A 4573   1.371  11.505  11.832 -0.0425 -0.0525  0.1375
  370POPC   D2A 4574   1.787  11.741  11.574  0.1368  0.3131  0.0057
  370POPC   C3A 4575   1.838  12.164  11.317 -0.0717  0.0024 -0.0994
  370POPC   C4A 4576   1.606  12.513  11.057 -0.0910  0.3514  0.1140
  370POPC   C1B 4577   0.911  11.428  11.987  0.3407 -0.2044  0.2974
  370POPC   C2B 4578   0.519  11.330  11.796 -0.2026  0.0094  0.0751
  370POPC   C3B 4579   0.267  11.657  11.548  0.0903 -0.1760 -0.1045
  370POPC   C4B 4580   0.491  11.986  11.406  0.0755  0.0084 -0.1168
  371POPC   NC3 4581   8.503   3.550   9.647  0.0304  0.2734 -0.2415
  371POPC   PO4 4582   8.337   3.219   9.325  0.1747  0.0724 -0.1407
  371POPC   GL1 4583   8.262   2.893   9.686 -0.1507  0.2601  0.1803
  371POPC   GL2 4584   8.206   2.664   9.624 -0.2777 -0.1065 -0.2852
  371POPC   C1A 4585   8.492   2.908  10.011 -0.0374 -0.2190  0.4331
  371POPC   D2A 4586   8.499   2.867  10.490  0.2257  0.2432 -0.1623
  371POPC   C3A 4587   8.922   2.884  10.627  0.2128  0.1096 -0.0822
  371POPC   C4A 4588   9.287   3.124  10.578  0.0420 -0.1841 -0.2900
  371POPC   C1B 4589   8.176   2.472  10.140 -0.3017  0.0055  0.1584
  371POPC   C2B 4590   8.100   2.388  10.504  0.2740  0.0600 -0.1897
  371POPC   C3B 4591   7.833   2.171  10.789  0.2284  0.0447  0.1503
  371POPC   C4B 4592   7.320   1.949  10.958  0.1375 -0.1195  0.1008
  372POPC   NC3 4593   0.980   6.890   8.468  0.2117  0.0479 -0.0042
  372POPC   PO4 4594   1.332   6.899   8.825  0.3266 -0.1626  0.1960
  372POPC   GL1 4595   1.282   7.027   9.240  0.2881 -0.1221 -0.2196
  372POPC   GL2 4596   1.505   7.142   9.392  0.1342 -0.1036  0.1660
  372POPC   C1A 4597   1.016   7.294   9.572  0.1114 -0.2753  0.0174
  372POPC   D2A 4598   0.880   7.509   9.980  0.0486  0.2733  0.1719
  372POPC   C3A 4599   1.125   7.570  10.330  0.1094  0.3974  0.0219
  372POPC   C4A 4600   1.114   7.852  10.721 -0.1776 -0.3482 -0.0607
  372POPC   C1B 4601   1.450   7.557   9.480 -0.0843 -0.0372  0.4945
  372POPC   C2B 4602   1.702   7.734   9.839  0.0715 -0.3269 -0.1014
  372POPC   C3B 4603   1.985   8.034  10.140 -0.1045 -0.2667 -0.3721
  372POPC   C4B 4604   2.082   8.432  10.234  0.0620 -0.3661  0.0954
  373POPC   NC3 4605   0.010  10.913   9.375  0.2420 -0.3487 -0.0610
  373POPC   PO4 4606   0.482  10.917   9.208 -0.1690 -0.1224  0.1921
  373POPC   GL1 4607   0.546  11.077   9.677 -0.2593  0.1664  0.0778
  373POPC   GL2 4608   0.675  10.864   9.783 -0.1151 -0.0557 -0.2092
  373POPC   C1A 4609   0.820  11.301  10.071  0.1101 -0.1089  0.0171
  373POPC   D2A 4610   0.916  11.219  10.481 -0.1570 -0.2895 -0.0182
  373POPC   C3A 4611   1.094  10.774  10.657  0.1142 -0.2584  0.0274
  373POPC   C4A 4612   1.118  10.640  11.118 -0.2116  0.3889 -0.0361
  373POPC   C1B 4613   0.305  11.053  10.147  0.1853 -0.1062 -0.0831
  373POPC   C2B 4614   0.334  11.228  10.474 -0.1444  0.1652  0.0237
  373POPC   C3B 4615   0.416  11.410  10.991 -0.0154  0.1954 -0.0158
  373POPC   C4B 4616   0.620  11.426  11.297  0.0034 -0.3457 -0.4113
  374POPC   NC3 4617   7.731   1.851   9.025 -0.0505  0.3382  0.1648
  374POPC   PO4 4618   7.875   1.331   9.273 -0.0813 -0.0370 -0.2949
  374POPC   GL1 4619   8.119   1.294   9.655 -0.0362  0.0166  0.2154
  374POPC   GL2 4620   8.355   1.601   9.726 -0.4038 -0.1641  0.0968
  374POPC   C1A 4621   8.095   1.128  10.001  0.5204  0.1480  0.1376
  374POPC   D2A 4622   8.070   1.002  10.381 -0.1197 -0.0448  0.0804
  374POPC   C3A 4623   7.951   0.594  10.556 -0.1091 -0.2909  0.1374
  374POPC   C4A 4624   7.903   0.234  10.754 -0.0656  0.1926 -0.1372
  374POPC   C1B 4625   8.136   1.641  10.198  0.0279 -0.1600  0.2933
  374POPC   C2B 4626   8.227   1.410  10.541  0.1521  0.2968  0.1723
  374POPC   C3B 4627   8.575   1.130  10.638 -0.0663  0.1650  0.2077
  374POPC   C4B 4628   8.914   1.036  10.889 -0.0786 -0.0509  0.2345
  375POPC   NC3 4629   5.926   8.421  10.253  0.0136  0.2654  0.5388
  375POPC   PO4 4630   6.185   8.725   9.937  0.3027 -0.0039  0.1278
  375POPC   GL1 4631   6.268   8.893  10.365 -0.1849  0.1190  0.2763
  375POPC   GL2 4632   6.122   9.031  10.333  0.1090  0.1036  0.2422
  375POPC   C1A 4633   6.610   8.990  10.648  0.1656  0.0997  0.2604
  375POPC   D2A 4634   7.036   8.841  10.579 -0.1704 -0.3218 -0.0214
  375POPC   C3A 4635   6.882   8.525  10.669 -0.4944  0.0375 -0.2119
  375POPC   C4A 4636   6.861   8.169  10.587 -0.0929 -0.0957 -0.3289
  375POPC   C1B 4637   5.869   8.989  10.689 -0.2224 -0.2813 -0.1414
  375POPC   C2B 4638   5.882   8.727  10.952  0.1037 -0.0386  0.0601
  375POPC   C3B 4639   5.993   8.381  11.171 -0.1948 -0.2388 -0.0253
  375POPC   C4B 4640   6.322   8.304  11.398  0.1107 -0.0603 -0.4142
  376POPC   NC3 4641   3.435   4.316   9.015  0.1259  0.0649  0.0100
  376POPC   PO4 4642   3.124   4.664   9.145 -0.0906  0.1019  0.1437
  376POPC   GL1 4643   3.209   4.731   9.489  0.0603 -0.0283 -0.2328
  376POPC   GL2 4644   3.439   4.565   9.572  0.0425  0.0289  0.2274
  376POPC   C1A 4645   3.062   5.038   9.708 -0.0624 -0.0347  0.0133
  376POPC   D2A 4646   2.848   5.234  10.006  0.1805 -0.0490  0.1049
  376POPC   C3A 4647   2.519   5.060  10.407  0.0966 -0.0452  0.1179
  376POPC   C4A 4648   2.158   4.958  10.653  0.0132 -0.0298  0.3018
  376POPC   C1B 4649   3.210   4.484   9.968 -0.0236 -0.1202  0.0634
  376POPC   C2B 4650   2.939   4.707  10.365  0.1938  0.0645  0.1614
  376POPC   C3B 4651   3.077   4.818  10.752  0.0999  0.1014 -0.0465
  376POPC   C4B 4652   3.333   5.139  10.900  0.0825 -0.1819 -0.0914
  377POPC   NC3 4653   8.731  10.739  12.883  0.0327  0.2937  0.0654
  377POPC   PO4 4654   8.338  10.650  12.796  0.3062 -0.3684 -0.0279
  377POPC   GL1 4655   8.341  10.491  12.452 -0.4175 -0.0963  0.1717
  377POPC   GL2 4656   8.368  10.213  12.343 -0.3900 -0.0051  0.4474
  377POPC   C1A 4657   8.152  10.572  12.123  0.0273 -0.1482  0.1021
  377POPC   D2A 4658   8.038  10.893  11.864  0.0325  0.0831 -0.1172
  377POPC   C3A 4659   7.685  10.763  11.646 -0.1104  0.0215  0.1466
  377POPC   C4A 4660   7.471  10.624  11.186 -0.1623  0.0552  0.0924
  377POPC   C1B 4661   8.554  10.288  12.033 -0.0221  0.1627 -0.0937
  377POPC   C2B 4662   8.979  10.286  11.934  0.0114  0.3190 -0.0846
  377POPC   C3B 4663   9.146  10.194  11.464  0.0617 -0.0060 -0.0481
  377POPC   C4B 4664   9.474   9.865  11.282  0.0786  0.0987  0.1408
  378POPC   NC3 4665   6.856   6.144   9.607  0.1791  0.3276  0.0348
  378POPC   PO4 4666   7.178   5.850   9.867  0.0797 -0.0099 -0.1416
  378POPC   GL1 4667   7.533   5.937  10.108  0.1088 -0.0460  0.0869
  378POPC   GL2 4668   7.356   5.795  10.418 -0.0171  0.0196 -0.2212
  378POPC   C1A 4669   7.794   6.125  10.572 -0.0287  0.2785  0.2257
  378POPC   D2A 4670   7.889   6.565  10.761 -0.0576  0.1185 -0.3082
  378POPC   C3A 4671   8.270   6.788  10.847  0.2111 -0.1338  0.2953
  378POPC   C4A 4672   8.693   7.179  10.874 -0.0720 -0.1608  0.0486
  378POPC   C1B 4673   7.831   5.514  10.475  0.0853  0.1647  0.0725
  378POPC   C2B 4674   7.905   5.305  10.919  0.1741 -0.0433  0.5746
  378POPC   C3B 4675   8.231   5.262  11.131 -0.1759 -0.2418 -0.4618
  378POPC   C4B 4676   8.309   5.450  11.357 -0.0964 -0.5665 -0.2781
  379POPC   NC3 4677   4.302   1.675   9.058  0.3501  0.0895 -0.1135
  379POPC   PO4 4678   4.689   1.721   9.222  0.1505  0.1638 -0.0350
  379POPC   GL1 4679   4.433   1.605   9.563 -0.1446  0.0005  0.0800
  379POPC   GL2 4680   4.272   1.238   9.535 -0.1801  0.2664  0.1666
  379POPC   C1A 4681   4.376   1.675  10.079  0.0542 -0.0618 -0.0558
  379POPC   D2A 4682   4.520   1.783  10.556 -0.0353 -0.1893 -0.0885
  379POPC   C3A 4683   4.610   2.286  10.585  0.0012  0.3458  0.1250
  379POPC   C4A 4684   4.811   2.761  10.563  0.4059  0.2068  0.0828
  379POPC   C1B 4685   4.162   1.146   9.991 -0.2862 -0.0302  0.1753
  379POPC   C2B 4686   4.428   1.316  10.396 -0.0369 -0.0238  0.0522
  379POPC   C3B 4687   4.928   1.467  10.485  0.0737 -0.0941 -0.0959
  379POPC   C4B 4688   5.224   1.793  10.469 -0.2111  0.1404  0.1506
  380POPC   NC3 4689   9.951  10.747   9.294  0.2282  0.2261  0.1576
  380POPC   PO4 4690  10.045  11.029   9.030 -0.1011  0.1121  0.1615
  380POPC   GL1 4691   9.748  11.147   9.514  0.1429 -0.0014  0.1553
  380POPC   GL2 4692   9.601  10.800   9.655 -0.1744  0.0745 -0.1667
  380POPC   C1A 4693   9.649  11.450   9.832  0.0016  0.1636 -0.0983
  380POPC   D2A 4694   9.403  11.502  10.239 -0.2594  0.0165 -0.0800
  380POPC   C3A 4695   9.283  11.105  10.280 -0.1471 -0.2317 -0.3444
  380POPC   C4A 4696   9.098  10.747  10.554 -0.0890 -0.0328 -0.1519
  380POPC   C1B 4697   9.759  11.033  10.033  0.2446 -0.1347  0.1341
  380POPC   C2B 4698   9.804  11.259  10.425 -0.3748 -0.0017 -0.2898
  380POPC   C3B 4699   9.760  11.096  10.800  0.1790  0.2419 -0.0654
  380POPC   C4B 4700   9.796  10.925  11.238  0.3480  0.0602  0.0698
  381POPC   NC3 4701  11.685   5.553   8.936  0.1352  0.0777 -0.2659
  381POPC   PO4 4702  11.760   5.160   9.056  0.1952  0.3604  0.0987
  381POPC   GL1 4703  11.454   5.215   9.379 -0.0783 -0.0790  0.3066
  381POPC   GL2 4704  11.604   5.436   9.652 -0.2072 -0.2664  0.0220
  381POPC   C1A 4705  11.444   5.016   9.836 -0.0862  0.1902 -0.0534
  381POPC   D2A 4706  11.545   5.017  10.249 -0.2373  0.0267 -0.0585
  381POPC   C3A 4707  11.955   4.838  10.440  0.3242  0.0295  0.1461
  381POPC   C4A 4708  12.308   4.846  10.523 -0.2644  0.2880 -0.0748
  381POPC   C1B 4709  11.566   5.533  10.083  0.3882  0.1609  0.1162
  381POPC   C2B 4710  11.331   5.695  10.411  0.3648  0.4345 -0.1269
  381POPC   C3B 4711  11.155   5.702  10.746 -0.2463  0.1485  0.0321
  381POPC   C4B 4712  11.506   5.751  11.141 -0.0082 -0.2801 -0.0211
  382POPC   NC3 4713  11.111   5.872  12.940  0.0542  0.0289 -0.1982
  382POPC   PO4 4714  11.113   6.331  12.865  0.1029  0.1523  0.1091
  382POPC   GL1 4715  11.146   6.485  12.456 -0.3343  0.4966  0.0389
  382POPC   GL2 4716  11.413   6.460  12.326  0.3151  0.5037  0.0795
  382POPC   C1A 4717  10.978   6.378  12.066  0.0175 -0.2843 -0.2669
  382POPC   D2A 4718  10.754   6.616  11.847  0.2302 -0.0439  0.0132
  382POPC   C3A 4719  10.899   6.443  11.440 -0.2720  0.0874 -0.2147
  382POPC   C4A 4720  11.039   6.211  11.024  0.0406 -0.0594 -0.0071
  382POPC   C1B 4721  11.828   6.609  12.102 -0.1569  0.1952  0.0397
  382POPC   C2B 4722  12.083   6.446  11.716 -0.1386 -0.2201 -0.1726
  382POPC   C3B 4723  12.229   6.524  11.265  0.0099 -0.0665 -0.2428
  382POPC   C4B 4724  12.380   6.671  10.852  0.0210  0.0031  0.0436
  383POPC   NC3 4725  10.703   7.200  12.787 -0.0991  0.0360  0.0425
  383POPC   PO4 4726  11.175   7.278  12.664  0.0916 -0.1123 -0.0016
  383POPC   GL1 4727  11.176   7.306  12.055 -0.1596 -0.2477 -0.1790
  383POPC   GL2 4728  11.002   7.141  11.851  0.1277  0.2096 -0.1865
  383POPC   C1A 4729  11.502   7.143  11.790 -0.0162 -0.2434 -0.1084
  383POPC   D2A 4730  11.695   7.180  11.375 -0.0055  0.2322 -0.0744
  383POPC   C3A 4731  11.375   7.190  11.010 -0.3989  0.0397  0.1572
  383POPC   C4A 4732  11.353   7.304  10.646  0.4500 -0.0069  0.1156
  383POPC   C1B 4733  11.229   6.765  11.924 -0.0427  0.2074  0.1057
  383POPC   C2B 4734  11.415   6.343  11.764 -0.1944  0.1278 -0.0755
  383POPC   C3B 4735  11.717   6.114  11.983 -0.3360  0.1377  0.1288
  383POPC   C4B 4736  12.114   5.841  11.907  0.2123 -0.0542  0.3178
  384POPC   NC3 4737   0.545   1.240   9.058  0.1423  0.4290 -0.0023
  384POPC   PO4 4738   0.784   0.881   9.034  0.0406  0.0468 -0.1698
  384POPC   GL1 4739   0.754   0.917   9.465  0.0918  0.3749 -0.2232
  384POPC   GL2 4740   0.450   1.058   9.532  0.1167  0.0806  0.1391
  384POPC   C1A 4741   0.650   0.789   9.876  0.1610  0.0995  0.1494
  384POPC   D2A 4742   0.377   0.499  10.104 -0.0543  0.2935 -0.0209
  384POPC   C3A 4743   0.006   0.608  10.343 -0.1584 -0.1458  0.1843
  384POPC   C4A 4744  -0.401   0.508  10.599  0.3615  0.0459 -0.1736
  384POPC   C1B 4745   0.453   1.362   9.892 -0.0717 -0.2339  0.4007
  384POPC   C2B 4746   0.500   1.562  10.220  0.3240 -0.1799  0.0963
  384POPC   C3B 4747   0.526   2.045  10.263  0.0589  0.1947 -0.0870
  384POPC   C4B 4748   0.449   2.464  10.241  0.0399  0.0465  0.0257
  385POPC   NC3 4749   1.885  10.058   9.273  0.0458 -0.1077  0.2065
  385POPC   PO4 4750   1.869  10.468   9.111 -0.4250  0.0233  0.1412
  385POPC   GL1 4751   2.244  10.422   9.350  0.1246  0.0505 -0.0323
  385POPC   GL2 4752   2.083  10.360   9.630 -0.2030 -0.0003 -0.0101
  385POPC   C1A 4753   2.629  10.408   9.590 -0.3343  0.2532  0.2316
  385POPC   D2A 4754   2.900  10.123   9.833 -0.0509  0.1670 -0.0574
  385POPC   C3A 4755   2.866  10.022  10.322  0.3188 -0.1246  0.2229
  385POPC   C4A 4756   2.699   9.535  10.486  0.0739 -0.2590 -0.3802
  385POPC   C1B 4757   2.267  10.562   9.915  0.3416  0.0004 -0.2268
  385POPC   C2B 4758   2.604  10.419  10.103 -0.0056 -0.0698 -0.1196
  385POPC   C3B 4759   2.955  10.560  10.352 -0.1838 -0.1510  0.0498
  385POPC   C4B 4760   3.188  10.361  10.569 -0.0199 -0.1965 -0.0988
  386POPC   NC3 4761   1.986   1.970  13.058 -0.0176  0.1707  0.0064
  386POPC   PO4 4762   2.365   2.158  13.006  0.2110 -0.3194  0.3671
  386POPC   GL1 4763   2.776   2.049  12.725  0.3579 -0.1292 -0.0329
  386POPC   GL2 4764   2.934   1.773  12.812  0.0378  0.1646 -0.1353
  386POPC   C1A 4765   3.055   1.964  12.312  0.1119 -0.2384 -0.0491
  386POPC   D2A 4766   3.333   1.841  12.048  0.2258  0.0269  0.2227
  386POPC   C3A 4767   3.396   1.867  11.551 -0.0900  0.0917 -0.0576
  386POPC   C4A 4768   3.338   2.258  11.453 -0.0437 -0.1009 -0.0609
  386POPC   C1B 4769   3.244   1.507  12.600 -0.3061 -0.0573  0.1783
  386POPC   C2B 4770   3.569   1.312  12.337 -0.0222 -0.3464  0.5462
  386POPC   C3B 4771   3.910   1.338  11.892 -0.2674  0.1760 -0.0958
  386POPC   C4B 4772   4.139   1.579  11.586 -0.0917 -0.0996 -0.0044
  387POPC   NC3 4773   2.423   3.154  13.129  0.0933 -0.2540  0.0419
  387POPC   PO4 4774   2.668   3.475  12.907  0.1643  0.0779 -0.2018
  387POPC   GL1 4775   2.706   3.496  12.459 -0.0329  0.2133  0.0304
  387POPC   GL2 4776   2.956   3.632  12.359 -0.0497 -0.1027  0.3226
  387POPC   C1A 4777   2.780   3.084  12.203  0.2242 -0.1834  0.1669
  387POPC   D2A 4778   3.108   2.764  11.913 -0.0199  0.2557 -0.0444
  387POPC   C3A 4779   3.480   2.805  11.774  0.0413  0.3416 -0.4480
  387POPC   C4A 4780   3.755   2.535  11.818 -0.2187 -0.0406 -0.1588
  387POPC   C1B 4781   2.867   3.515  11.922  0.2619 -0.5117  0.0485
  387POPC   C2B 4782   2.629   3.444  11.605 -0.0891 -0.1971 -0.2331
  387POPC   C3B 4783   2.396   3.232  11.310  0.2641  0.1716 -0.2074
  387POPC   C4B 4784   1.963   3.203  11.241  0.2133  0.0981  0.1948
  388POPC   NC3 4785  12.582   3.687   8.420 -0.0936 -0.0219 -0.0704
  388POPC   PO4 4786  12.874   3.806   8.841 -0.1202  0.0245  0.3699
  388POPC   GL1 4787  12.855   3.911   9.258  0.0541  0.2366 -0.0179
  388POPC   GL2 4788  13.012   3.603   9.414  0.1131 -0.0253 -0.1191
  388POPC   C1A 4789  12.529   3.712   9.543 -0.3329 -0.0857  0.0807
  388POPC   D2A 4790  12.075   3.865   9.594  0.0193  0.2264  0.1595
  388POPC   C3A 4791  11.998   4.080   9.916  0.1992  0.3976  0.1385
  388POPC   C4A 4792  11.890   4.254  10.264 -0.2463 -0.0258  0.0983
  388POPC   C1B 4793  13.142   3.676   9.859 -0.2078 -0.1287  0.0064
  388POPC   C2B 4794  13.171   3.636  10.223  0.0484  0.1144  0.1490
  388POPC   C3B 4795  13.110   3.411  10.750 -0.2630 -0.0843  0.2018
  388POPC   C4B 4796  13.033   3.263  11.294 -0.0608  0.0901 -0.1648
  389POPC   NC3 4797   3.181   1.019  13.003  0.0255 -0.1788 -0.2512
  389POPC   PO4 4798   3.076   0.639  12.906 -0.1046 -0.0304 -0.1987
  389POPC   GL1 4799   3.351   0.753  12.663 -0.2887  0.2326  0.1468
  389POPC   GL2 4800   3.126   0.951  12.506  0.0266 -0.0919 -0.3250
  389POPC   C1A 4801   3.239   0.435  12.340  0.0651  0.0717  0.3183
  389POPC   D2A 4802   2.862   0.499  12.076  0.3331  0.1462  0.3840
  389POPC   C3A 4803   2.670   0.442  11.769 -0.1577  0.1850  0.1548
  389POPC   C4A 4804   2.801   0.014  11.513 -0.0896 -0.0100  0.0098
  389POPC   C1B 4805   2.905   1.051  12.074  0.0971 -0.1327  0.1381
  389POPC   C2B 4806   2.748   1.000  11.658 -0.3215 -0.0711  0.1184
  389POPC   C3B 4807   2.772   1.091  11.349 -0.0968 -0.1047  0.2298
  389POPC   C4B 4808   3.225   1.196  11.355  0.0681  0.1257 -0.0069
  390POPC   NC3 4809   1.117   3.476   8.912  0.0727 -0.0302 -0.2983
  390POPC   PO4 4810   1.402   3.211   9.137 -0.3521  0.4893 -0.2852
  390POPC   GL1 4811   1.306   3.024   9.506 -0.1550  0.0863  0.0359
  390POPC   GL2 4812   1.129   2.758   9.620 -0.2990  0.0247  0.2559
  390POPC   C1A 4813   1.220   3.017  10.047  0.0609  0.2135  0.1426
  390POPC   D2A 4814   1.273   2.674  10.394  0.0562 -0.1195 -0.2002
  390POPC   C3A 4815   1.706   2.482  10.554 -0.0400 -0.1062  0.1031
  390POPC   C4A 4816   2.055   2.373  10.704  0.3793  0.1171 -0.2318
  390POPC   C1B 4817   1.491   2.552   9.913 -0.1846 -0.0770  0.1732
  390POPC   C2B 4818   1.422   2.195  10.218 -0.2834  0.0875 -0.0574
  390POPC   C3B 4819   1.355   2.155  10.684 -0.0838 -0.2946 -0.2155
  390POPC   C4B 4820   1.150   1.870  11.001  0.0688 -0.0563 -0.4092
  391POPC   NC3 4821   1.133  12.272   8.762  0.0462 -0.0219  0.0047
  391POPC   PO4 4822   0.939  12.571   9.061 -0.3290 -0.2745  0.2647
  391POPC   GL1 4823   1.029  12.561   9.581  0.1275  0.2338 -0.4067
  391POPC   GL2 4824   1.343  12.480   9.781  0.3532 -0.0740 -0.1462
  391POPC   C1A 4825   0.946  12.269   9.952  0.0349  0.0822  0.1784
  391POPC   D2A 4826   0.954  12.292  10.335  0.0740  0.0029  0.1238
  391POPC   C3A 4827   1.202  12.295  10.655 -0.4240  0.2317 -0.1415
  391POPC   C4A 4828   1.370  11.978  10.939  0.2770  0.0648 -0.4285
  391POPC   C1B 4829   1.584  12.599  10.113 -0.1228  0.0707 -0.0888
  391POPC   C2B 4830   1.696  12.340  10.549 -0.0773 -0.0394  0.1524
  391POPC   C3B 4831   1.929  12.203  10.808 -0.0682 -0.0592  0.0240
  391POPC   C4B 4832   2.271  12.308  11.052  0.1855  0.0058  0.3644
  392POPC   NC3 4833  10.075   7.921  12.663 -0.4062  0.1956  0.0770
  392POPC   PO4 4834  10.452   7.649  12.743 -0.1777  0.1291  0.1632
  392POPC   GL1 4835  10.508   7.903  12.359  0.2144 -0.2743  0.0232
  392POPC   GL2 4836  10.737   8.151  12.247  0.2180  0.1448 -0.0283
  392POPC   C1A 4837  10.390   7.969  11.967  0.0479 -0.2762 -0.1354
  392POPC   D2A 4838  10.373   8.247  11.578 -0.1090 -0.2907 -0.0030
  392POPC   C3A 4839  10.543   8.223  11.020  0.1536  0.3717  0.1747
  392POPC   C4A 4840  10.559   8.617  10.816  0.0352 -0.1299 -0.2040
  392POPC   C1B 4841  10.851   8.135  11.800 -0.0207  0.0353 -0.1083
  392POPC   C2B 4842  11.269   8.241  11.645  0.1306 -0.1544  0.1644
  392POPC   C3B 4843  11.459   8.486  11.273  0.1346  0.0473  0.0408
  392POPC   C4B 4844  11.610   8.403  10.934 -0.0048 -0.2952  0.2175
  393POPC   NC3 4845   2.130   3.374   9.180  0.1924 -0.0356  0.4902
  393POPC   PO4 4846   2.107   2.999   9.268  0.3089  0.0889  0.0990
  393POPC   GL1 4847   2.196   2.810   9.723 -0.1933  0.1936 -0.1516
  393POPC   GL2 4848   2.459   2.572   9.832 -0.2390 -0.2082 -0.0550
  393POPC   C1A 4849   2.347   2.972  10.076 -0.2327 -0.1691  0.1237
  393POPC   D2A 4850   2.525   3.238  10.421 -0.0727 -0.3514  0.0207
  393POPC   C3A 4851   2.343   3.178  10.756  0.0272 -0.2401  0.1847
  393POPC   C4A 4852   2.143   2.778  11.020 -0.1740  0.1774  0.4904
  393POPC   C1B 4853   2.152   2.588  10.210 -0.1096  0.3438 -0.3459
  393POPC   C2B 4854   2.048   2.881  10.549 -0.3707  0.1135 -0.3724
  393POPC   C3B 4855   1.689   2.893  10.871 -0.1739 -0.0720  0.1158
  393POPC   C4B 4856   1.213   2.831  10.940 -0.1835 -0.0947 -0.0072
  394POPC   NC3 4857   8.412   9.344   8.903  0.1073 -0.2194 -0.2138
  394POPC   PO4 4858   8.586   9.716   9.061 -0.0162 -0.1933 -0.1047
  394POPC   GL1 4859   8.593   9.800   9.430 -0.1309 -0.2613 -0.1250
  394POPC   GL2 4860   8.561   9.542   9.562 -0.0837  0.1694  0.0980
  394POPC   C1A 4861   8.836   9.999   9.848  0.0964  0.4136  0.2855
  394POPC   D2A 4862   8.994  10.303  10.014  0.2975  0.1961 -0.1569
  394POPC   C3A 4863   8.979  10.161  10.460  0.1742 -0.0739 -0.1213
  394POPC   C4A 4864   9.239  10.082  10.847 -0.0397 -0.2672 -0.0598
  394POPC   C1B 4865   8.915   9.452   9.911 -0.0769 -0.0334  0.2583
  394POPC   C2B 4866   9.179   9.206  10.065 -0.2467  0.2065  0.2075
  394POPC   C3B 4867   9.532   9.295  10.397 -0.2908  0.1507 -0.0168
  394POPC   C4B 4868   9.932   9.518  10.538  0.0225 -0.1573 -0.1915
  395POPC   NC3 4869   7.557   2.981  12.950  0.3790  0.1625 -0.2593
  395POPC   PO4 4870   7.225   2.754  12.858 -0.1107 -0.0565  0.1550
  395POPC   GL1 4871   7.204   2.704  12.493 -0.1034 -0.0283  0.1433
  395POPC   GL2 4872   7.030   2.889  12.253 -0.1682 -0.0307  0.1202
  395POPC   C1A 4873   7.531   2.821  12.269 -0.1207 -0.0731 -0.0360
  395POPC   D2A 4874   7.870   2.817  12.186  0.1755 -0.0805  0.0491
  395POPC   C3A 4875   8.210   2.852  11.880 -0.0121 -0.6136 -0.0471
  395POPC   C4A 4876   8.561   3.137  11.773 -0.0764  0.2125 -0.1429
  395POPC   C1B 4877   7.021   2.701  11.784 -0.0034 -0.0384  0.3385
  395POPC   C2B 4878   7.075   2.327  11.611 -0.3307 -0.1617 -0.0517
  395POPC   C3B 4879   6.962   2.071  11.370 -0.1951  0.1049  0.0613
  395POPC   C4B 4880   6.536   1.864  11.217 -0.1907 -0.2365 -0.4262
  396POPC   NC3 4881   7.443  10.238   9.163  0.0983 -0.1275  0.0627
  396POPC   PO4 4882   7.811  10.341   9.193  0.2719  0.1587 -0.0276
  396POPC   GL1 4883   7.862  10.606   9.598  0.0440 -0.0527 -0.0225
  396POPC   GL2 4884   7.846  10.913   9.647 -0.3581  0.0448 -0.3982
  396POPC   C1A 4885   7.858  10.511  10.014  0.0490  0.1892  0.1581
  396POPC   D2A 4886   8.010  10.558  10.407  0.2006 -0.0432  0.1699
  396POPC   C3A 4887   8.043  10.493  10.866 -0.1811  0.1388  0.1820
  396POPC   C4A 4888   7.985  10.759  11.161 -0.1969  0.0321 -0.0104
  396POPC   C1B 4889   8.185  10.868   9.845 -0.2177 -0.0031 -0.1483
  396POPC   C2B 4890   8.482  11.029  10.058 -0.1785  0.2006  0.1381
  396POPC   C3B 4891   8.617  11.119  10.435  0.0637  0.3421  0.0913
  396POPC   C4B 4892   8.859  11.032  10.822  0.1526  0.1081  0.1096
  397POPC   NC3 4893  12.154   8.432   9.124 -0.1361 -0.2829  0.2112
  397POPC   PO4 4894  12.330   8.832   9.082  0.2125  0.0667  0.0557
  397POPC   GL1 4895  12.338   8.759   9.576 -0.1677  0.1703  0.1948
  397POPC   GL2 4896  12.134   8.475   9.668 -0.1570 -0.1201  0.1684
  397POPC   C1A 4897  12.282   8.810   9.957  0.1982 -0.3133 -0.0424
  397POPC   D2A 4898  12.354   8.932  10.339  0.0698  0.4037 -0.2492
  397POPC   C3A 4899  12.235   9.278  10.553  0.0853 -0.0914 -0.0773
  397POPC   C4A 4900  12.319   9.568  10.931  0.0351  0.1178 -0.1246
  397POPC   C1B 4901  12.214   8.363  10.126 -0.0558 -0.0897  0.2751
  397POPC   C2B 4902  12.456   8.186  10.387  0.4639  0.1309 -0.1961
  397POPC   C3B 4903  12.674   8.208  10.801 -0.0253 -0.2187  0.2591
  397POPC   C4B 4904  12.885   8.183  11.300  0.1611 -0.0593 -0.1492
  398POPC   NC3 4905   0.568  12.482   9.387 -0.2265 -0.0576 -0.0156
  398POPC   PO4 4906   0.181  12.266   9.591  0.1845  0.1811  0.2350
  398POPC   GL1 4907  -0.094  12.085   9.925  0.0371  0.1110 -0.2046
  398POPC   GL2 4908   0.018  11.829   9.748  0.0191  0.1149  0.1448
  398POPC   C1A 4909  -0.401  12.246  10.192  0.0070  0.0989  0.2604
  398POPC   D2A 4910  -0.582  12.076  10.589  0.1571  0.2017 -0.2459
  398POPC   C3A 4911  -0.286  11.811  10.950 -0.2448 -0.0629  0.2118
  398POPC   C4A 4912  -0.239  11.531  11.364  0.2052 -0.0444 -0.0349
  398POPC   C1B 4913   0.336  11.623  10.097  0.0741  0.0560 -0.4007
  398POPC   C2B 4914   0.645  11.674  10.373 -0.0727 -0.1343  0.0030
  398POPC   C3B 4915   0.840  11.616  10.782 -0.2672  0.1274 -0.3917
  398POPC   C4B 4916   0.975  11.759  11.144 -0.2488  0.0077 -0.0936
  399POPC   NC3 4917   1.227   8.092   8.406  0.1820  0.1198 -0.0805
  399POPC   PO4 4918   1.119   8.045   8.868 -0.1674 -0.3985 -0.2553
  399POPC   GL1 4919   1.154   8.026   9.313  0.3752  0.0562 -0.3098
  399POPC   GL2 4920   0.801   8.157   9.488  0.0707 -0.0227 -0.0765
  399POPC   C1A 4921   1.346   8.181   9.581 -0.3450  0.0441 -0.0258
  399POPC   D2A 4922   1.009   8.374   9.891 -0.0771  0.0272 -0.1880
  399POPC   C3A 4923   0.963   8.495  10.300  0.0452  0.1631  0.0820
  399POPC   C4A 4924   0.979   8.892  10.505  0.0494 -0.0893 -0.0353
  399POPC   C1B 4925   1.026   7.878   9.737 -0.1444 -0.1834  0.1170
  399POPC   C2B 4926   1.297   7.922  10.001  0.4767 -0.1624 -0.1118
  399POPC   C3B 4927   1.530   7.838  10.371  0.1104 -0.0252  0.2059
  399POPC   C4B 4928   1.683   8.110  10.620  0.1319 -0.1740  0.1486
  400POPC   NC3 4929   3.571   8.469  12.968  0.1698  0.0773  0.2612
  400POPC   PO4 4930   3.608   8.273  12.553 -0.1470 -0.3082  0.0659
  400POPC   GL1 4931   3.879   8.324  12.205  0.0813  0.2211 -0.0256
  400POPC   GL2 4932   3.718   8.443  12.074 -0.3341  0.0106 -0.1238
  400POPC   C1A 4933   4.216   8.465  11.970 -0.0542 -0.1090  0.0182
  400POPC   D2A 4934   4.593   8.377  11.623  0.1421  0.0207 -0.0065
  400POPC   C3A 4935   4.659   8.031  11.431 -0.1919  0.3219  0.0354
  400POPC   C4A 4936   4.664   7.704  11.081  0.1279  0.1560  0.1340
  400POPC   C1B 4937   3.753   8.685  11.724 -0.3700 -0.1199 -0.0460
  400POPC   C2B 4938   3.766   8.914  11.402  0.1358  0.0426  0.1363
  400POPC   C3B 4939   4.063   9.202  11.124 -0.0467  0.1414  0.0379
  400POPC   C4B 4940   4.337   9.354  10.752  0.1376  0.0802 -0.3081
  401POPC   NC3 4941   4.078   4.866   8.997 -0.0500  0.0581  0.0813
  401POPC   PO4 4942   4.275   5.313   9.090 -0.1573 -0.0998 -0.1211
  401POPC   GL1 4943   4.247   5.043   9.516  0.3159 -0.3935 -0.3283
  401POPC   GL2 4944   4.087   4.724   9.523  0.1032 -0.1261 -0.0696
  401POPC   C1A 4945   3.976   4.978   9.904 -0.0629  0.0335 -0.2086
  401POPC   D2A 4946   3.660   4.736  10.054 -0.0709  0.2823 -0.0950
  401POPC   C3A 4947   3.663   4.663  10.542 -0.2276  0.0172 -0.0779
  401POPC   C4A 4948   3.747   4.868  10.883 -0.0617 -0.2141  0.1263
  401POPC   C1B 4949   4.126   4.400   9.816  0.0681 -0.0128 -0.0407
  401POPC   C2B 4950   4.095   4.307  10.325  0.1853 -0.1282 -0.0147
  401POPC   C3B 4951   4.036   4.358  10.652 -0.1010  0.2026  0.0523
  401POPC   C4B 4952   3.920   4.433  11.094 -0.0696  0.1169 -0.1071
  402POPC   NC3 4953   9.748   9.990  13.301  0.2055 -0.0756  0.0381
  402POPC   PO4 4954   9.476   9.956  12.887 -0.3542 -0.2274  0.3248
  402POPC   GL1 4955   9.486   9.766  12.613  0.2154 -0.0413 -0.0824
  402POPC   GL2 4956   9.805  10.000  12.345  0.0271 -0.0271 -0.1427
  402POPC   C1A 4957   9.538   9.576  12.183  0.1312  0.4663  0.1019
  402POPC   D2A 4958   9.464   9.520  11.782  0.1647 -0.2092 -0.3001
  402POPC   C3A 4959   9.688   9.388  11.494 -0.0759  0.0800 -0.0763
  402POPC   C4A 4960  10.034   9.526  11.450 -0.0225  0.2211  0.0343
  402POPC   C1B 4961   9.673  10.332  12.092 -0.5058  0.0163 -0.2706
  402POPC   C2B 4962   9.425  10.519  11.780  0.0794  0.2096  0.0071
  402POPC   C3B 4963   9.219  10.710  11.385  0.2577 -0.1116  0.3969
  402POPC   C4B 4964   9.291  10.821  10.965  0.0294 -0.0930  0.1967
  403POPC   NC3 4965   4.525  12.478   9.137 -0.1196  0.1234  0.0243
  403POPC   PO4 4966   4.844  12.289   9.471 -0.0113 -0.1933  0.0416
  403POPC   GL1 4967   4.881  12.253   9.866  0.3753  0.1131  0.3573
  403POPC   GL2 4968   4.764  12.549  10.061  0.2559  0.1507  0.1457
  403POPC   C1A 4969   4.974  12.174  10.311 -0.0389  0.1651  0.1899
  403POPC   D2A 4970   5.200  12.321  10.697 -0.1385 -0.1717 -0.0073
  403POPC   C3A 4971   5.498  12.053  10.967 -0.1378 -0.1815  0.0318
  403POPC   C4A 4972   5.759  12.117  11.274  0.1936 -0.2923 -0.2323
  403POPC   C1B 4973   4.314  12.429  10.068 -0.0280 -0.0055  0.1881
  403POPC   C2B 4974   4.123  12.073   9.934  0.2599  0.0380 -0.2967
  403POPC   C3B 4975   4.018  11.728  10.146 -0.1196 -0.0821 -0.2440
  403POPC   C4B 4976   3.909  11.523  10.467 -0.1054 -0.2685 -0.0053
  404POPC   NC3 4977   9.921   6.705   8.794 -0.3202 -0.0077 -0.0947
  404POPC   PO4 4978  10.149   6.392   8.917 -0.1086  0.0290 -0.0540
  404POPC   GL1 4979  10.231   6.566   9.390  0.3363 -0.0549 -0.1398
  404POPC   GL2 4980   9.965   6.398   9.563  0.3085  0.1132  0.0920
  404POPC   C1A 4981  10.489   6.387   9.742 -0.1530 -0.1364  0.0163
  404POPC   D2A 4982  10.569   6.624  10.100  0.0214 -0.1229 -0.0463
  404POPC   C3A 4983  10.894   6.615  10.486 -0.0100 -0.2185 -0.0046
  404POPC   C4A 4984  11.264   6.666  10.737  0.1164 -0.4479  0.1360
  404POPC   C1B 4985  10.009   6.100   9.971 -0.1288  0.1108  0.0446
  404POPC   C2B 4986  10.019   6.228  10.301 -0.0547 -0.0969  0.2436
  404POPC   C3B 4987  10.249   6.334  10.718 -0.5567  0.1047 -0.1326
  404POPC   C4B 4988  10.277   6.077  11.050 -0.0380  0.2362 -0.1200
  405POPC   NC3 4989  12.837   8.122   9.112 -0.1608  0.0189 -0.2791
  405POPC   PO4 4990  12.428   8.084   9.223 -0.0037 -0.0924  0.0658
  405POPC   GL1 4991  12.498   7.844   9.545  0.1190 -0.1226  0.0035
  405POPC   GL2 4992  12.230   7.565   9.522 -0.1736 -0.2973  0.1237
  405POPC   C1A 4993  12.336   7.907   9.894  0.0815 -0.1391  0.0081
  405POPC   D2A 4994  12.025   7.861  10.229 -0.3867 -0.2630 -0.0375
  405POPC   C3A 4995  11.688   7.731  10.190 -0.1613  0.7402  0.5339
  405POPC   C4A 4996  11.323   7.738  10.370 -0.1733  0.0207 -0.0207
  405POPC   C1B 4997  11.893   7.753   9.720  0.4180 -0.2353  0.0004
  405POPC   C2B 4998  11.771   8.177   9.989 -0.0387 -0.2599  0.3732
  405POPC   C3B 4999  11.925   8.233  10.551  0.0110  0.0463 -0.0900
  405POPC   C4B 5000  12.170   8.453  10.762 -0.1122  0.1327  0.0546
  406POPC   NC3 5001   2.943   1.484   9.025 -0.1075 -0.0358  0.0467
  406POPC   PO4 5002   2.403   1.586   9.061  0.0050 -0.0654 -0.0629
  406POPC   GL1 5003   2.550   1.295   9.397  0.0659 -0.0928  0.4201
  406POPC   GL2 5004   2.363   1.084   9.395  0.0300 -0.1365 -0.0930
  406POPC   C1A 5005   2.806   1.127   9.692  0.0302  0.0517  0.2900
  406POPC   D2A 5006   2.931   0.906  10.113  0.0496  0.3594 -0.2411
  406POPC   C3A 5007   3.356   0.883  10.267  0.4716 -0.2117 -0.0188
  406POPC   C4A 5008   3.651   0.663  10.287 -0.3144 -0.0376  0.0915
  406POPC   C1B 5009   2.360   1.235   9.848 -0.0919 -0.3787 -0.1563
  406POPC   C2B 5010   2.414   1.133  10.300 -0.0608 -0.0387  0.3746
  406POPC   C3B 5011   2.730   1.010  10.579 -0.2078  0.0905  0.2385
  406POPC   C4B 5012   3.156   0.953  10.697 -0.1033 -0.1548  0.1279
  407POPC   NC3 5013   6.401  12.664   9.109  0.0215  0.1267  0.2369
  407POPC   PO4 5014   6.314  13.120   9.160  0.1870  0.2000  0.0832
  407POPC   GL1 5015   6.109  12.889   9.495  0.1722 -0.0434 -0.4093
  407POPC   GL2 5016   6.117  13.213   9.689 -0.1217 -0.2242 -0.1092
  407POPC   C1A 5017   6.336  12.776   9.915 -0.0446  0.0525 -0.0542
  407POPC   D2A 5018   6.450  12.723  10.378  0.3734  0.4666  0.0694
  407POPC   C3A 5019   6.438  12.981  10.650  0.2536 -0.0355  0.1907
  407POPC   C4A 5020   6.713  12.698  10.877 -0.1241 -0.2517 -0.1056
  407POPC   C1B 5021   6.110  13.139  10.104  0.2343 -0.6644  0.0926
  407POPC   C2B 5022   5.994  13.249  10.528 -0.0158  0.1415 -0.0969
  407POPC   C3B 5023   6.213  13.482  10.812  0.2470  0.2981 -0.1630
  407POPC   C4B 5024   6.482  13.475  11.059 -0.1223 -0.1128 -0.1740
  408POPC   NC3 5025   8.460   0.106   9.281  0.0945  0.0733 -0.2395
  408POPC   PO4 5026   8.481   0.559   9.316  0.2216 -0.0750  0.1553
  408POPC   GL1 5027   8.410   0.602   9.706 -0.1112  0.1131 -0.2142
  408POPC   GL2 5028   8.421   0.880   9.720 -0.3732 -0.0638 -0.0217
  408POPC   C1A 5029   8.101   0.628   9.994  0.1258 -0.4473  0.3949
  408POPC   D2A 5030   7.664   0.774  10.062  0.0125 -0.0324  0.0965
  408POPC   C3A 5031   7.573   0.900  10.447  0.0644  0.2294 -0.1730
  408POPC   C4A 5032   7.784   1.103  10.799 -0.3774 -0.0104 -0.1380
  408POPC   C1B 5033   8.703   1.026  10.004  0.1079 -0.0182 -0.1545
  408POPC   C2B 5034   9.089   1.253  10.313 -0.1929 -0.0895  0.2382
  408POPC   C3B 5035   9.211   1.419  10.714  0.2155  0.4241 -0.1758
  408POPC   C4B 5036   9.454   1.708  10.883 -0.1801 -0.0093 -0.0534
  409POPC   NC3 5037  10.712   6.036   8.906 -0.2322 -0.0356  0.0699
  409POPC   PO4 5038  10.849   5.822   9.326  0.2412 -0.4751 -0.2220
  409POPC   GL1 5039  10.837   5.641   9.728  0.0691 -0.3126  0.0470
  409POPC   GL2 5040  11.127   5.531   9.832 -0.1855  0.1716  0.1885
  409POPC   C1A 5041  10.638   5.337   9.936 -0.1698 -0.1400 -0.0813
  409POPC   D2A 5042  10.412   5.305  10.445 -0.1726  0.0929 -0.1564
  409POPC   C3A 5043  10.770   5.198  10.773 -0.1013  0.0234  0.0599
  409POPC   C4A 5044  11.077   5.439  11.125 -0.0415  0.1791 -0.1398
  409POPC   C1B 5045  11.320   5.908   9.906  0.2566  0.2871 -0.0018
  409POPC   C2B 5046  11.582   6.138   9.794 -0.2198 -0.2853 -0.1689
  409POPC   C3B 5047  11.990   6.311   9.947 -0.2901 -0.0649 -0.0911
  409POPC   C4B 5048  12.399   6.050   9.936  0.0083  0.1414 -0.0177
  410POPC   NC3 5049   9.081  12.205   8.978 -0.2904 -0.0100  0.1489
  410POPC   PO4 5050   9.048  12.513   9.175  0.0957  0.0158  0.3097
  410POPC   GL1 5051   8.897  12.603   9.529 -0.0880 -0.0232 -0.1832
  410POPC   GL2 5052   8.768  12.858   9.515 -0.2779  0.2250  0.0339
  410POPC   C1A 5053   8.980  12.327   9.898  0.0842 -0.3051  0.3382
  410POPC   D2A 5054   9.093  12.412  10.309 -0.1250 -0.0682 -0.0138
  410POPC   C3A 5055   8.853  12.169  10.699  0.0563 -0.0768 -0.1385
  410POPC   C4A 5056   8.469  12.199  10.925 -0.2880  0.1083  0.0214
  410POPC   C1B 5057   8.873  12.811  10.018  0.3445  0.0790  0.1716
  410POPC   C2B 5058   9.199  12.894  10.262 -0.2192 -0.1958 -0.0343
  410POPC   C3B 5059   9.325  12.895  10.631 -0.0216  0.2432  0.0220
  410POPC   C4B 5060   9.424  12.766  10.933 -0.0229  0.2137  0.1829
  411POPC   NC3 5061   5.845  12.869   9.079  0.3067  0.0692 -0.2007
  411POPC   PO4 5062   5.969  12.425   9.091  0.0552  0.0254 -0.1441
  411POPC   GL1 5063   5.944  12.409   9.468 -0.0164  0.2167 -0.3466
  411POPC   GL2 5064   5.903  12.205   9.703  0.4800 -0.0062 -0.0398
  411POPC   C1A 5065   5.794  12.656   9.809  0.5617 -0.0123  0.0465
  411POPC   D2A 5066   5.611  13.135   9.936  0.0858  0.0654  0.0088
  411POPC   C3A 5067   5.820  13.575  10.124  0.0518  0.1947 -0.1253
  411POPC   C4A 5068   6.152  13.696  10.343 -0.1664 -0.0818  0.0340
  411POPC   C1B 5069   6.036  12.375  10.119 -0.1761  0.1505  0.2547
  411POPC   C2B 5070   5.942  12.709  10.376 -0.0786 -0.0245  0.2055
  411POPC   C3B 5071   5.610  12.938  10.373 -0.2944 -0.2335  0.1431
  411POPC   C4B 5072   5.428  13.386  10.492  0.2522  0.0202 -0.2173
  412POPC   NC3 5073   5.857   7.533   9.125  0.0538 -0.0211  0.1796
  412POPC   PO4 5074   5.777   7.487   9.614  0.0732 -0.1802  0.1611
  412POPC   GL1 5075   5.404   7.519   9.827 -0.0429 -0.3289  0.0151
  412POPC   GL2 5076   5.427   7.328  10.063  0.1794 -0.0784  0.0234
  412POPC   C1A 5077   5.278   7.800  10.184  0.0927  0.2722 -0.3135
  412POPC   D2A 5078   5.367   8.086  10.551  0.0782 -0.0549 -0.2164
  412POPC   C3A 5079   5.634   8.220  10.921  0.0829 -0.0594  0.2270
  412POPC   C4A 5080   5.548   8.432  11.319  0.0275  0.0690 -0.2240
  412POPC   C1B 5081   5.004   7.303  10.241 -0.1602 -0.1177 -0.0129
  412POPC   C2B 5082   4.719   7.150  10.476  0.1162 -0.1288  0.0256
  412POPC   C3B 5083   4.317   7.139  10.754 -0.0992  0.3063 -0.1134
  412POPC   C4B 5084   4.116   6.694  10.910  0.1180  0.1602 -0.0586
  413POPC   NC3 5085   6.191  10.827  13.320 -0.0602 -0.0571 -0.0870
  413POPC   PO4 5086   6.272  11.171  12.980 -0.0728  0.1015 -0.3551
  413POPC   GL1 5087   6.281  10.931  12.535  0.0446  0.3101 -0.1529
  413POPC   GL2 5088   6.499  11.122  12.480 -0.1848  0.3023 -0.0610
  413POPC   C1A 5089   6.191  10.889  12.047 -0.0922  0.0156 -0.4414
  413POPC   D2A 5090   6.155  10.870  11.565  0.4378  0.0264 -0.0627
  413POPC   C3A 5091   6.333  10.868  11.164 -0.2268 -0.0899 -0.0461
  413POPC   C4A 5092   6.616  10.710  10.813  0.2346 -0.0704  0.1247
  413POPC   C1B 5093   6.408  11.383  12.110  0.1442 -0.0366  0.0904
  413POPC   C2B 5094   6.003  11.343  11.869 -0.0818  0.1020  0.0278
  413POPC   C3B 5095   5.667  11.097  11.876 -0.1207 -0.1482 -0.0211
  413POPC   C4B 5096   5.736  10.682  11.855  0.0115 -0.1063  0.0277
  414POPC   NC3 5097   1.837   8.239   9.117  0.1820  0.2003  0.1208
  414POPC   PO4 5098   1.911   8.628   8.967 -0.1921  0.1787 -0.0315
  414POPC   GL1 5099   1.660   8.817   9.351 -0.1147 -0.0493  0.2685
  414POPC   GL2 5100   1.927   8.647   9.569 -0.3019 -0.1026  0.0507
  414POPC   C1A 5101   1.370   8.748   9.681  0.0961 -0.0338  0.1750
  414POPC   D2A 5102   1.243   8.910  10.027 -0.1202 -0.1094  0.2115
  414POPC   C3A 5103   0.750   8.905  10.099  0.0913 -0.2254  0.0935
  414POPC   C4A 5104   0.487   9.052  10.454  0.5115 -0.1042  0.0596
  414POPC   C1B 5105   1.873   8.954   9.836 -0.3447 -0.0285 -0.0814
  414POPC   C2B 5106   1.918   8.980  10.272  0.1445  0.1681 -0.0007
  414POPC   C3B 5107   1.867   8.576  10.633  0.2447 -0.2451  0.4592
  414POPC   C4B 5108   1.575   8.522  11.169  0.0721 -0.1984  0.3035
  415POPC   NC3 5109   0.906   5.978   8.874  0.0857  0.0985  0.1309
  415POPC   PO4 5110   1.395   6.030   8.795  0.0936 -0.0816  0.2241
  415POPC   GL1 5111   1.261   5.910   9.228 -0.4091 -0.0578 -0.0768
  415POPC   GL2 5112   1.538   5.976   9.316  0.1177  0.1497 -0.1844
  415POPC   C1A 5113   1.003   6.084   9.556 -0.1720  0.1139  0.1702
  415POPC   D2A 5114   0.766   5.919   9.867 -0.3496 -0.0948 -0.2083
  415POPC   C3A 5115   0.997   6.041  10.234  0.0742  0.3298 -0.1143
  415POPC   C4A 5116   1.402   6.248  10.511 -0.0659 -0.1438 -0.3007
  415POPC   C1B 5117   1.759   6.062   9.706 -0.3554  0.1600  0.4389
  415POPC   C2B 5118   1.757   6.138  10.116 -0.0352  0.3116  0.3075
  415POPC   C3B 5119   1.917   6.291  10.529  0.0580 -0.3661 -0.1384
  415POPC   C4B 5120   1.885   6.559  10.874  0.3197  0.1025  0.0508
  416POPC   NC3 5121  10.426   6.502  13.149  0.2105  0.1483 -0.0471
  416POPC   PO4 5122  10.167   6.496  12.759 -0.1322  0.0177 -0.1041
  416POPC   GL1 5123  10.190   6.579  12.344 -0.1074  0.2007 -0.0346
  416POPC   GL2 5124  10.417   6.842  12.351  0.0829  0.2777  0.2749
  416POPC   C1A 5125  10.258   6.535  11.925  0.2763 -0.2375  0.2736
  416POPC   D2A 5126  10.501   6.213  11.639 -0.3006  0.1858 -0.2384
  416POPC   C3A 5127  10.757   5.912  11.831 -0.0885 -0.1790  0.2857
  416POPC   C4A 5128  10.896   5.522  11.683 -0.1249 -0.0306  0.1132
  416POPC   C1B 5129  10.503   7.012  11.994 -0.0789  0.2417  0.2086
  416POPC   C2B 5130  10.544   7.179  11.591 -0.6653 -0.0327  0.2852
  416POPC   C3B 5131  10.897   7.244  11.370 -0.0065  0.0341 -0.3138
  416POPC   C4B 5132  11.226   7.416  11.477  0.4213 -0.0615  0.2425
  417POPC   NC3 5133  12.544  10.018   8.508 -0.2977 -0.1877  0.0137
  417POPC   PO4 5134  12.490   9.782   8.946  0.1485 -0.3264 -0.0432
  417POPC   GL1 5135  12.371   9.655   9.381  0.1400  0.1437  0.2017
  417POPC   GL2 5136  12.618   9.682   9.661  0.0657 -0.2692  0.2891
  417POPC   C1A 5137  12.227   9.356   9.813 -0.2015  0.1593  0.0942
  417POPC   D2A 5138  11.940   9.190  10.055  0.1228  0.2035 -0.1687
  417POPC   C3A 5139  11.635   9.338   9.964 -0.1220 -0.0428 -0.0143
  417POPC   C4A 5140  11.271   9.382   9.973  0.1222 -0.1487  0.0719
  417POPC   C1B 5141  12.719  10.084   9.941  0.0764 -0.0206  0.0475
  417POPC   C2B 5142  12.774  10.316  10.299  0.0290  0.0220 -0.1331
  417POPC   C3B 5143  12.708  10.330  10.645  0.0038 -0.0280  0.1067
  417POPC   C4B 5144  12.695  10.429  11.015  0.5248 -0.1433 -0.0138
  418POPC   NC3 5145   0.262   7.410   8.932  0.4052  0.0164 -0.1863
  418POPC   PO4 5146  -0.035   7.715   8.916 -0.1534 -0.1430 -0.1307
  418POPC   GL1 5147  -0.180   7.609   9.337 -0.0217 -0.1815  0.0633
  418POPC   GL2 5148  -0.314   7.275   9.340  0.0475 -0.2956 -0.0569
  418POPC   C1A 5149  -0.136   7.772   9.778  0.3334  0.1549 -0.3259
  418POPC   D2A 5150  -0.319   7.795  10.240  0.1685  0.0518 -0.0711
  418POPC   C3A 5151  -0.665   7.752  10.641 -0.0699  0.1316  0.2673
  418POPC   C4A 5152  -1.121   7.753  10.701 -0.0921  0.0817 -0.3300
  418POPC   C1B 5153  -0.469   7.392   9.811 -0.1137  0.2579  0.0003
  418POPC   C2B 5154  -0.780   7.416  10.182 -0.0434 -0.0157  0.0660
  418POPC   C3B 5155  -1.226   7.310  10.451 -0.0069  0.0929  0.0530
  418POPC   C4B 5156  -1.365   6.937  10.714 -0.0813  0.1114  0.1449
  419POPC   NC3 5157   6.413  11.284   9.089  0.1288  0.5971  0.3840
  419POPC   PO4 5158   6.614  11.663   9.264 -0.2272 -0.0679  0.0423
  419POPC   GL1 5159   6.488  11.684   9.628 -0.0964  0.1559 -0.1432
  419POPC   GL2 5160   6.359  11.984   9.813 -0.0736 -0.3036  0.2005
  419POPC   C1A 5161   6.690  11.769  10.114  0.0527  0.2653  0.0266
  419POPC   D2A 5162   6.697  11.314  10.206  0.1871 -0.0314  0.1707
  419POPC   C3A 5163   6.723  11.333  10.608 -0.0244 -0.2457 -0.5081
  419POPC   C4A 5164   6.697  11.215  10.966 -0.0657  0.1256  0.0192
  419POPC   C1B 5165   6.349  12.028  10.313 -0.0039 -0.2720  0.0341
  419POPC   C2B 5166   6.247  12.286  10.585  0.0054 -0.2184  0.2761
  419POPC   C3B 5167   6.120  12.605  10.877 -0.1562  0.1099 -0.1671
  419POPC   C4B 5168   5.910  12.640  11.264 -0.1558  0.2156 -0.0006
  420POPC   NC3 5169   3.732   7.516   9.009  0.2950 -0.1864 -0.1128
  420POPC   PO4 5170   3.817   7.558   9.453 -0.1959 -0.1648  0.2841
  420POPC   GL1 5171   3.782   7.638   9.854 -0.0347 -0.1899 -0.2959
  420POPC   GL2 5172   3.852   7.225   9.841  0.2179  0.0103 -0.4373
  420POPC   C1A 5173   3.532   7.656  10.246 -0.0369  0.0285  0.0128
  420POPC   D2A 5174   3.663   7.633  10.649 -0.0058 -0.0617  0.0893
  420POPC   C3A 5175   3.411   7.590  10.950 -0.1272  0.0500 -0.1696
  420POPC   C4A 5176   3.203   7.565  11.238 -0.1598 -0.3400 -0.2367
  420POPC   C1B 5177   3.687   6.788  10.035 -0.1022  0.1601 -0.0960
  420POPC   C2B 5178   3.731   6.623  10.473  0.1050  0.0014  0.0500
  420POPC   C3B 5179   3.461   6.500  10.740  0.0544  0.0081 -0.1632
  420POPC   C4B 5180   3.027   6.380  10.479  0.0157  0.0374 -0.1952
  421POPC   NC3 5181  10.073   5.605  12.812  0.2614 -0.1100 -0.0753
  421POPC   PO4 5182  10.276   5.417  12.644  0.1271  0.2991  0.2069
  421POPC   GL1 5183  10.055   5.373  12.328 -0.1093 -0.0956  0.1261
  421POPC   GL2 5184   9.719   5.621  12.347 -0.0498 -0.0422  0.0933
  421POPC   C1A 5185   9.966   5.164  11.945  0.1110 -0.0124 -0.0648
  421POPC   D2A 5186   9.625   4.938  11.669 -0.1684  0.0035 -0.0479
  421POPC   C3A 5187   9.487   4.818  11.281 -0.0857  0.1349 -0.2411
  421POPC   C4A 5188   9.232   5.158  10.952 -0.1237  0.2050 -0.2415
  421POPC   C1B 5189   9.402   5.897  12.080 -0.1299  0.2704 -0.0465
  421POPC   C2B 5190   9.413   5.907  11.684  0.3791 -0.2619 -0.2350
  421POPC   C3B 5191   9.221   5.844  11.205  0.3350 -0.0512  0.1716
  421POPC   C4B 5192   9.192   6.114  10.875  0.0056 -0.3152  0.0592
  422POPC   NC3 5193   1.261   1.012   8.751 -0.0042 -0.1547 -0.0900
  422POPC   PO4 5194   1.284   0.674   9.075 -0.0947 -0.0408 -0.0011
  422POPC   GL1 5195   1.275   0.439   9.534 -0.2996  0.1123  0.2831
  422POPC   GL2 5196   1.560   0.380   9.597  0.1372  0.0200 -0.2777
  422POPC   C1A 5197   0.918   0.320   9.852 -0.0370  0.0128  0.3896
  422POPC   D2A 5198   0.996   0.232  10.272 -0.3491  0.1289 -0.1808
  422POPC   C3A 5199   0.777   0.495  10.469  0.0932  0.2163  0.0124
  422POPC   C4A 5200   0.765   0.713  10.869  0.0403 -0.1351  0.0005
  422POPC   C1B 5201   1.948   0.266   9.890  0.0865  0.0763  0.4363
  422POPC   C2B 5202   2.376   0.160  10.118  0.1086  0.3481  0.2827
  422POPC   C3B 5203   2.832   0.191  10.232  0.3227  0.3158 -0.3330
  422POPC   C4B 5204   3.125   0.475  10.366 -0.1527  0.2642  0.1829
  423POPC   NC3 5205  12.173  11.459   9.497  0.1093 -0.4100 -0.2570
  423POPC   PO4 5206  12.441  11.102   9.240  0.0309 -0.2629  0.0729
  423POPC   GL1 5207  12.308  10.964   9.610 -0.1358 -0.0105 -0.0982
  423POPC   GL2 5208  12.579  10.781   9.599  0.2656 -0.2527 -0.1889
  423POPC   C1A 5209  11.985  10.980  10.011  0.0208  0.1983 -0.3586
  423POPC   D2A 5210  11.612  10.650  10.102 -0.1003 -0.0642 -0.2511
  423POPC   C3A 5211  11.317  10.671  10.424  0.2277 -0.3039 -0.0473
  423POPC   C4A 5212  10.843  10.706  10.534  0.2138 -0.0609  0.1963
  423POPC   C1B 5213  12.550  10.633  10.057  0.1566  0.2853  0.0798
  423POPC   C2B 5214  12.188  10.660  10.294  0.3020 -0.3430  0.1407
  423POPC   C3B 5215  12.227  10.580  10.693  0.0840 -0.1360  0.0305
  423POPC   C4B 5216  12.133  10.535  11.136  0.0487 -0.1327 -0.3208
  424POPC   NC3 5217   8.470   5.165   9.716 -0.2299  0.3169  0.2864
  424POPC   PO4 5218   8.446   4.717   9.724  0.2210 -0.1833 -0.1268
  424POPC   GL1 5219   8.448   4.814  10.228  0.0885  0.2181  0.1303
  424POPC   GL2 5220   8.183   4.586  10.353 -0.2956 -0.0135  0.0045
  424POPC   C1A 5221   8.486   4.748  10.681  0.1332  0.2486 -0.3229
  424POPC   D2A 5222   8.453   4.683  11.195  0.3402  0.0188  0.3629
  424POPC   C3A 5223   8.545   4.314  11.287 -0.0446  0.1071  0.1698
  424POPC   C4A 5224   8.496   3.965  11.550 -0.1390  0.2845 -0.2028
  424POPC   C1B 5225   7.999   4.169  10.192  0.0696 -0.1839  0.0016
  424POPC   C2B 5226   7.715   3.911  10.451  0.1705 -0.1650 -0.0428
  424POPC   C3B 5227   7.511   3.690  10.811 -0.0390 -0.2602  0.1780
  424POPC   C4B 5228   7.705   3.738  11.204  0.4184 -0.0643 -0.1110
  425POPC   NC3 5229   4.743   8.558   9.770  0.1251  0.2453  0.0185
  425POPC   PO4 5230   4.338   8.341   9.816 -0.1741  0.2191 -0.2315
  425POPC   GL1 5231   4.280   8.425  10.271 -0.0173  0.2263  0.2611
  425POPC   GL2 5232   4.487   8.566  10.275  0.0148 -0.1262  0.1990
  425POPC   C1A 5233   4.025   8.111  10.574  0.0673 -0.2919  0.1910
  425POPC   D2A 5234   3.791   8.097  10.857  0.2850 -0.1437  0.0244
  425POPC   C3A 5235   3.754   7.872  11.238 -0.3885 -0.2203  0.2008
  425POPC   C4A 5236   3.679   7.550  11.430 -0.1718  0.1227  0.1066
  425POPC   C1B 5237   4.632   8.610  10.667  0.0940 -0.2454  0.0504
  425POPC   C2B 5238   4.992   8.937  10.858 -0.0130 -0.0483  0.3560
  425POPC   C3B 5239   5.387   8.904  11.096  0.0752  0.1237  0.0251
  425POPC   C4B 5240   5.789   8.956  11.357 -0.2164  0.4025 -0.2865
  426POPC   NC3 5241   5.923  11.924   8.894 -0.0606  0.1093 -0.2492
  426POPC   PO4 5242   5.659  11.988   9.301 -0.5245  0.1066  0.2220
  426POPC   GL1 5243   5.597  11.637   9.527  0.1672 -0.0701  0.1672
  426POPC   GL2 5244   5.839  11.721   9.806  0.0608 -0.0566 -0.2814
  426POPC   C1A 5245   5.411  11.382   9.859 -0.0263  0.1833  0.2292
  426POPC   D2A 5246   5.306  11.391  10.337 -0.0644  0.0831 -0.2574
  426POPC   C3A 5247   5.608  11.653  10.654  0.2264 -0.0009  0.2062
  426POPC   C4A 5248   5.933  11.812  10.946 -0.0916  0.2515  0.3738
  426POPC   C1B 5249   5.895  11.854  10.283  0.2118 -0.2974  0.0244
  426POPC   C2B 5250   5.730  12.114  10.505  0.3840 -0.0098 -0.0806
  426POPC   C3B 5251   5.694  12.471  10.769  0.2566  0.3813  0.0193
  426POPC   C4B 5252   5.722  13.003  10.874  0.2884  0.1634  0.0141
  427POPC   NC3 5253   2.299  10.957   9.233  0.3338  0.0236  0.0885
  427POPC   PO4 5254   1.964  11.284   9.324  0.1834  0.0753  0.1596
  427POPC   GL1 5255   2.181  11.475   9.591 -0.0960  0.0948 -0.0466
  427POPC   GL2 5256   2.427  11.259   9.668  0.4588 -0.1214  0.2471
  427POPC   C1A 5257   2.105  11.833   9.834  0.1245 -0.1794  0.1980
  427POPC   D2A 5258   2.049  12.291  10.042  0.0455  0.1620 -0.2061
  427POPC   C3A 5259   2.256  12.357  10.448  0.0044 -0.1659  0.0255
  427POPC   C4A 5260   2.642  12.440  10.634  0.0045  0.1833 -0.1779
  427POPC   C1B 5261   2.139  11.103   9.991  0.2982 -0.2576  0.2368
  427POPC   C2B 5262   2.067  10.989  10.428  0.0501 -0.1548 -0.2510
  427POPC   C3B 5263   2.018  10.795  10.765  0.1489  0.1598 -0.0145
  427POPC   C4B 5264   1.987  10.403  11.025  0.0801 -0.0083 -0.2173
  428POPC   NC3 5265   5.780   1.290   9.059  0.0053  0.1218 -0.0878
  428POPC   PO4 5266   6.142   1.586   9.153 -0.1863  0.2030  0.3706
  428POPC   GL1 5267   5.799   1.644   9.498 -0.2967  0.2271  0.1070
  428POPC   GL2 5268   5.683   1.981   9.574  0.2890 -0.0807 -0.1878
  428POPC   C1A 5269   5.954   1.502   9.917  0.0864  0.2871  0.0671
  428POPC   D2A 5270   5.723   1.014  10.109 -0.0444  0.0968  0.0659
  428POPC   C3A 5271   5.822   0.917  10.567 -0.0905  0.1656 -0.1460
  428POPC   C4A 5272   6.210   0.896  10.770  0.0671 -0.0893  0.2258
  428POPC   C1B 5273   5.301   1.903   9.952 -0.0812  0.1754 -0.1155
  428POPC   C2B 5274   4.967   1.569  10.028 -0.0783 -0.1899  0.2022
  428POPC   C3B 5275   4.741   1.215  10.000  0.1073 -0.3190  0.1178
  428POPC   C4B 5276   4.554   0.797   9.982 -0.0294  0.2495 -0.1869
  429POPC   NC3 5277  12.479   3.664  12.684 -0.0435 -0.2131 -0.0062
  429POPC   PO4 5278  12.865   3.798  12.755 -0.3539 -0.0326  0.2889
  429POPC   GL1 5279  12.901   3.580  12.408  0.1446  0.0956  0.1183
  429POPC   GL2 5280  13.133   3.260  12.312  0.1822 -0.0828  0.1658
  429POPC   C1A 5281  12.651   3.416  12.107 -0.0261  0.0758 -0.0159
  429POPC   D2A 5282  12.559   3.129  11.809  0.4495 -0.1943  0.1289
  429POPC   C3A 5283  12.502   3.211  11.370 -0.1289 -0.0923 -0.0757
  429POPC   C4A 5284  12.633   3.138  10.913 -0.1475  0.0791 -0.2487
  429POPC   C1B 5285  13.116   3.316  11.841 -0.1714  0.1404 -0.0956
  429POPC   C2B 5286  12.806   3.616  11.650  0.0824  0.0704 -0.0199
  429POPC   C3B 5287  12.453   3.678  11.213 -0.0685  0.0307 -0.3000
  429POPC   C4B 5288  12.308   3.541  10.797 -0.1666  0.2814 -0.2198
  430POPC   NC3 5289   1.166   5.867   8.362 -0.0095 -0.1735  0.0377
  430POPC   PO4 5290   1.148   5.556   8.745 -0.0355 -0.3242 -0.0990
  430POPC   GL1 5291   0.872   5.526   9.088 -0.0228  0.0824 -0.0517
  430POPC   GL2 5292   0.766   5.176   9.264 -0.3233  0.1751 -0.2594
  430POPC   C1A 5293   0.971   5.602   9.503  0.0462 -0.1088  0.1844
  430POPC   D2A 5294   1.066   5.533   9.948 -0.0578 -0.1409 -0.0692
  430POPC   C3A 5295   0.850   5.392  10.261  0.1937 -0.0905  0.0906
  430POPC   C4A 5296   0.796   5.472  10.556 -0.1648  0.1030 -0.0274
  430POPC   C1B 5297   0.695   5.239   9.706 -0.2165  0.1357  0.1475
  430POPC   C2B 5298   0.961   4.989  10.062  0.0624 -0.2290 -0.2094
  430POPC   C3B 5299   1.073   4.882  10.439  0.0197 -0.1845  0.3571
  430POPC   C4B 5300   1.057   4.722  10.858  0.1742  0.1025 -0.0074
  431POPC   NC3 5301   9.663   5.284   8.985 -0.1326  0.0505  0.1032
  431POPC   PO4 5302  10.003   5.393   9.171  0.1077 -0.0746  0.0313
  431POPC   GL1 5303   9.954   5.354   9.709 -0.2439  0.2560  0.2546
  431POPC   GL2 5304  10.258   5.139   9.766  0.0951 -0.1822  0.1774
  431POPC   C1A 5305   9.564   5.354  10.018  0.0779 -0.0305  0.2690
  431POPC   D2A 5306   9.404   5.369  10.423  0.0551 -0.5141 -0.1552
  431POPC   C3A 5307   9.207   5.069  10.451  0.1202  0.0169 -0.1451
  431POPC   C4A 5308   8.959   4.760  10.527 -0.1261  0.0972  0.0303
  431POPC   C1B 5309  10.383   4.942  10.104 -0.1367  0.1188 -0.0281
  431POPC   C2B 5310  10.620   4.867  10.447 -0.1028  0.0052  0.2360
  431POPC   C3B 5311  11.058   4.796  10.652 -0.1391  0.2046 -0.1537
  431POPC   C4B 5312  11.373   4.619  10.478  0.1434 -0.3124 -0.1214
  432POPC   NC3 5313   7.683   8.002   9.581  0.0486  0.3335  0.0748
  432POPC   PO4 5314   7.926   8.408   9.745  0.0655 -0.0236  0.1149
  432POPC   GL1 5315   8.040   8.391  10.173 -0.0531  0.0887  0.1140
  432POPC   GL2 5316   7.854   8.093  10.258  0.0198  0.1039 -0.1511
  432POPC   C1A 5317   7.989   8.560  10.619 -0.0928  0.3614 -0.2647
  432POPC   D2A 5318   8.215   8.652  10.965 -0.2387  0.4845  0.1424
  432POPC   C3A 5319   7.923   8.764  11.288 -0.2120  0.0694  0.0303
  432POPC   C4A 5320   7.730   8.873  11.683 -0.0110  0.0733 -0.1799
  432POPC   C1B 5321   7.764   7.648  10.268  0.0475 -0.1020 -0.0147
  432POPC   C2B 5322   7.735   7.442  10.653 -0.0207 -0.1818 -0.2881
  432POPC   C3B 5323   7.699   7.097  10.843  0.0824  0.1696  0.0499
  432POPC   C4B 5324   7.935   6.945  11.180  0.1040 -0.3053  0.0313
  433POPC   NC3 5325  10.269   4.215   9.410  0.0402 -0.0316 -0.1001
  433POPC   PO4 5326  10.542   4.054   9.542 -0.1102 -0.1075  0.1494
  433POPC   GL1 5327  10.278   4.083   9.928 -0.0440  0.3686  0.1273
  433POPC   GL2 5328   9.912   4.191   9.839  0.0720  0.1235  0.1144
  433POPC   C1A 5329  10.414   3.842  10.350  0.0915 -0.3385 -0.0649
  433POPC   D2A 5330  10.382   4.121  10.667  0.0641 -0.0640  0.0164
  433POPC   C3A 5331  10.218   4.102  11.153  0.1676 -0.0461  0.4425
  433POPC   C4A 5332   9.913   3.978  11.387  0.0939  0.0788 -0.2069
  433POPC   C1B 5333   9.612   4.451  10.073 -0.0639 -0.1270 -0.1014
  433POPC   C2B 5334   9.330   4.470  10.416  0.0379  0.1502 -0.1537
  433POPC   C3B 5335   9.384   4.597  10.783  0.3023  0.0027  0.1780
  433POPC   C4B 5336   9.409   4.314  11.156 -0.0765 -0.0141  0.0562
  434POPC   NC3 5337  10.516   5.155   9.299 -0.0031 -0.4475  0.3293
  434POPC   PO4 5338  10.526   4.712   9.273  0.2363  0.2347 -0.0901
  434POPC   GL1 5339  10.460   4.545   9.688 -0.1955 -0.0531 -0.1479
  434POPC   GL2 5340  10.111   4.628   9.698  0.0757 -0.0732  0.0312
  434POPC   C1A 5341  10.556   4.427  10.103 -0.0582 -0.0436 -0.2606
  434POPC   D2A 5342  10.821   4.370  10.514 -0.1764  0.1533  0.2509
  434POPC   C3A 5343  11.226   4.112  10.591 -0.1248  0.0392  0.2408
  434POPC   C4A 5344  11.627   3.854  10.580 -0.0289 -0.2786  0.1690
  434POPC   C1B 5345   9.862   4.896   9.936 -0.2598 -0.1803  0.0058
  434POPC   C2B 5346  10.021   5.274  10.200  0.2471 -0.2098  0.0162
  434POPC   C3B 5347  10.239   5.599  10.092 -0.1105 -0.1391  0.0838
  434POPC   C4B 5348  10.417   5.922   9.780 -0.2773  0.1798  0.0592
  435POPC   NC3 5349   9.771  12.609   9.318 -0.2861 -0.1155 -0.0748
  435POPC   PO4 5350  10.221  12.730   9.191 -0.1075 -0.0841  0.0406
  435POPC   GL1 5351  10.170  12.865   9.701  0.2836  0.1821 -0.0492
  435POPC   GL2 5352  10.367  12.589   9.756  0.2209  0.0194  0.5114
  435POPC   C1A 5353  10.002  12.744  10.133  0.0810 -0.3343 -0.0959
  435POPC   D2A 5354   9.604  12.689  10.313 -0.0603  0.0929  0.0914
  435POPC   C3A 5355   9.556  12.390  10.586 -0.2353  0.1883  0.3757
  435POPC   C4A 5356   9.247  12.253  10.957  0.0124 -0.4078 -0.0421
  435POPC   C1B 5357  10.491  12.629  10.195  0.0886  0.1602  0.1239
  435POPC   C2B 5358  10.491  12.577  10.544  0.0916  0.0738 -0.1178
  435POPC   C3B 5359  10.086  12.754  10.666  0.0087  0.1592  0.4249
  435POPC   C4B 5360  10.084  13.033  11.003  0.4347  0.4874 -0.2155
  436POPC   NC3 5361  10.399   8.977   9.234  0.2115  0.2475 -0.2804
  436POPC   PO4 5362  10.165   9.399   9.422  0.1372 -0.2035 -0.0438
  436POPC   GL1 5363  10.046   9.463   9.876  0.1273 -0.0536  0.2320
  436POPC   GL2 5364   9.645   9.271   9.853 -0.0469 -0.2399  0.0106
  436POPC   C1A 5365  10.059   9.193  10.143 -0.0066  0.0193 -0.1547
  436POPC   D2A 5366  10.202   9.069  10.586 -0.1124 -0.1642  0.2257
  436POPC   C3A 5367  10.610   9.068  10.527  0.0285 -0.0058  0.1679
  436POPC   C4A 5368  10.976   9.116  10.845  0.0392 -0.1650 -0.2833
  436POPC   C1B 5369   9.440   9.621   9.988 -0.3256 -0.2298  0.1544
  436POPC   C2B 5370   9.067   9.636  10.351 -0.1853  0.0289  0.0569
  436POPC   C3B 5371   9.134   9.360  10.705  0.2345  0.3317 -0.3600
  436POPC   C4B 5372   9.098   8.877  10.784 -0.1088 -0.0081 -0.0276
  437POPC   NC3 5373   7.251   9.335   9.537  0.1567  0.0746  0.0840
  437POPC   PO4 5374   7.637   9.296   9.442 -0.1056 -0.3068 -0.0257
  437POPC   GL1 5375   7.714   9.622   9.683  0.0693 -0.1159  0.2666
  437POPC   GL2 5376   7.993   9.431   9.722  0.1879  0.1892 -0.2571
  437POPC   C1A 5377   7.797   9.826  10.067  0.1301  0.0549 -0.0108
  437POPC   D2A 5378   7.942  10.075  10.277 -0.2364  0.2139  0.0001
  437POPC   C3A 5379   7.825  10.103  10.722  0.1312  0.0549 -0.1071
  437POPC   C4A 5380   7.726  10.149  11.074 -0.0720  0.1081 -0.0384
  437POPC   C1B 5381   8.171   9.504  10.051 -0.0612  0.3642  0.1135
  437POPC   C2B 5382   8.176   9.714  10.488 -0.2532  0.0388  0.2292
  437POPC   C3B 5383   8.374  10.108  10.620  0.1735 -0.0390  0.1378
  437POPC   C4B 5384   8.729  10.219  10.941  0.1004 -0.1999  0.3206
  438POPC   NC3 5385   1.262   4.940   8.608 -0.0829  0.1008  0.1450
  438POPC   PO4 5386   1.068   4.675   8.753  0.0558 -0.3255 -0.2330
  438POPC   GL1 5387   1.198   4.813   9.152  0.3838 -0.2981  0.0005
  438POPC   GL2 5388   0.916   4.661   9.290  0.1722 -0.0856  0.0965
  438POPC   C1A 5389   1.311   4.744   9.624  0.0273  0.0577  0.1902
  438POPC   D2A 5390   1.051   4.477   9.860  0.1656  0.1409  0.1338
  438POPC   C3A 5391   1.195   4.402  10.272  0.1426 -0.0693 -0.0380
  438POPC   C4A 5392   1.620   4.302  10.350  0.6644  0.1449  0.1753
  438POPC   C1B 5393   0.661   4.752   9.664 -0.2103  0.4507 -0.2089
  438POPC   C2B 5394   0.632   4.627  10.099  0.2425  0.1579  0.0346
  438POPC   C3B 5395   0.585   4.333  10.432  0.1617  0.1479 -0.0530
  438POPC   C4B 5396   0.917   3.967  10.613 -0.3151 -0.2203  0.0286
  439POPC   NC3 5397   9.459   3.038   9.259 -0.0099  0.0237  0.2510
  439POPC   PO4 5398   9.121   3.274   9.182 -0.0256 -0.0992  0.2197
  439POPC   GL1 5399   9.228   3.358   9.609  0.0199 -0.0363  0.0859
  439POPC   GL2 5400   9.547   3.508   9.764 -0.0523 -0.1917 -0.2015
  439POPC   C1A 5401   9.066   3.671   9.938 -0.0011  0.0903 -0.2019
  439POPC   D2A 5402   8.715   3.783  10.037  0.2302 -0.0945  0.2494
  439POPC   C3A 5403   8.418   3.793  10.384  0.0723  0.2110  0.1773
  439POPC   C4A 5404   8.196   3.591  10.698  0.1759 -0.3462  0.1834
  439POPC   C1B 5405   9.484   3.498  10.174 -0.1494  0.2213 -0.1338
  439POPC   C2B 5406   9.457   3.565  10.649  0.1475  0.2359  0.0887
  439POPC   C3B 5407   9.722   3.293  11.000  0.3389 -0.0836 -0.1194
  439POPC   C4B 5408   9.790   2.930  11.043 -0.1208  0.0748  0.3187
  440POPC   NC3 5409   0.870  10.574   9.393 -0.2026 -0.0666  0.0801
  440POPC   PO4 5410   0.996  10.264   9.312  0.3778  0.2825 -0.0493
  440POPC   GL1 5411   1.128  10.325   9.787  0.2400  0.4069 -0.1739
  440POPC   GL2 5412   0.773  10.339   9.925  0.1300  0.0386 -0.0842
  440POPC   C1A 5413   1.318  10.322  10.163  0.0203 -0.2787  0.5442
  440POPC   D2A 5414   1.544  10.583  10.494 -0.2091  0.4772  0.1490
  440POPC   C3A 5415   1.602  11.030  10.438 -0.2935 -0.0246 -0.1288
  440POPC   C4A 5416   1.360  11.318  10.269 -0.0225 -0.1974  0.3605
  440POPC   C1B 5417   0.479  10.202  10.345 -0.1373 -0.1460 -0.0331
  440POPC   C2B 5418   0.513   9.899  10.582  0.1120  0.4568  0.0674
  440POPC   C3B 5419   0.619   9.457  10.733 -0.2818 -0.1790 -0.2364
  440POPC   C4B 5420   0.628   9.110  10.925 -0.0530 -0.0887 -0.0692
  441W        W 5421   4.309  11.449   3.557  0.3770 -0.1550 -0.2140
  442W        W 5422   1.681   4.588  17.090 -0.0897  0.2848  0.6494
  443W        W 5423   7.468   6.479  14.653 -0.3442 -0.4575 -0.0487
  444W        W 5424   0.844   4.695   1.250 -0.3332  0.2267  0.0999
  445W        W 5425   1.820   7.644  13.812 -0.0077 -0.0569 -0.0296
  446W        W 5426  10.923   8.664   5.772  0.1545  0.0262 -0.0264
  447W        W 5427   2.387   6.013   2.155 -0.0230 -0.3258 -0.0134
  448W        W 5428   2.761  12.943  13.934  0.3591  0.4242  0.2436
  449W        W 5429   7.835   2.353  16.391  0.0925  0.0754 -0.1096
  450W        W 5430   9.435  10.039   8.665  0.0747 -0.1133  0.0192
  451W        W 5431   2.277   2.671  18.297  0.0712 -0.0878  0.0857
  452W        W 5432   2.204   7.413   2.697  0.1466 -0.0945 -0.0344
  453W        W 5433   2.592  12.815  15.387  0.2560  0.1078  0.1737
  454W        W 5434  10.459   3.587   7.533 -0.0595 -0.1962 -0.3737
  455W        W 5435   5.827  10.082   4.416 -0.0854 -0.1240  0.1908
  456W        W 5436   8.878   3.286  13.872  0.4300  0.0837  0.0503
  457W        W 5437   3.198  11.923  14.635  0.2519 -0.2307  0.3042
  458W        W 5438   4.227   5.911  15.211  0.1236  0.0743 -0.3068
  459W        W 5439   4.614   9.224   3.600 -0.1863  0.1309  0.0137
  460W        W 5440   1.271   5.586  14.006 -0.1273 -0.0099 -0.3380
  461W        W 5441   7.817  12.225   2.972 -0.1239  0.1194  0.0465
  462W        W 5442   6.125   0.067  15.828  0.1108 -0.1089  0.2563
  463W        W 5443  10.806  11.874   7.276  0.1718 -0.2541  0.0602
  464W        W 5444   0.840   1.302   5.624 -0.2375  0.2459 -0.0991
  465W        W 5445  11.249   9.006  18.521  0.1578  0.1939  0.0414
  466W        W 5446  12.992  10.085   8.291  0.1041  0.2990 -0.3629
  467W        W 5447  11.266   8.418   2.990  0.0749  0.0604 -0.0139
  468W        W 5448   7.004   4.013   7.061 -0.0698 -0.2396  0.1388
  469W        W 5449  13.027   1.285   1.920 -0.0594  0.6576 -0.1703
  470W        W 5450   4.720  12.444  13.372  0.1730  0.0883 -0.1522
  471W        W 5451  11.221   2.218   7.909 -0.0339  0.0137  0.0681
  472W        W 5452   7.368   1.711  15.893 -0.1102  0.2017  0.0381
  473W        W 5453   9.104   9.898  16.871  0.2410  0.1305 -0.0774
  474W        W 5454   6.715   3.636   1.542 -0.0121 -0.0512  0.0926
  475W        W 5455   7.613   8.516  14.057 -0.0641  0.5277 -0.0209
  476W        W 5456  11.925   0.206   9.550  0.0732 -0.1215  0.1592
  477W        W 5457   3.676   3.986   3.871 -0.2745  0.0985  0.6191
  478W        W 5458  11.527   5.784  14.893  0.3788 -0.2003  0.3536
  479W        W 5459   6.977   3.143  14.118 -0.0636  0.3776 -0.1599
  480W        W 5460   3.420   3.491  14.834  0.0076  0.1822  0.2437
  481W        W 5461   2.443   4.737  15.875 -0.0264 -0.3781 -0.0283
  482W        W 5462  10.018   4.595   3.484  0.1097  0.1883  0.2592
  483W        W 5463   9.652   7.970  13.403 -0.0587 -0.1402  0.0902
  484W        W 5464   6.774   8.724   4.496 -0.0242 -0.1373 -0.0292
  485W        W 5465  11.683   3.727   8.074 -0.2284  0.1619 -0.0132
  486W        W 5466   0.388   7.050  17.132  0.0856  0.0154  0.1720
  487W        W 5467   4.104  10.609  19.556 -0.4124 -0.3811  0.1010
  488W        W 5468   6.679   9.129  19.440 -0.0225 -0.1266  0.1373
  489W        W 5469   4.547   9.465   2.341  0.2382 -0.0834  0.0400
  490W        W 5470  10.333   1.388   3.512 -0.0388 -0.0837 -0.0396
  491W        W 5471   2.050  12.463   0.745  0.3963  0.2155 -0.0026
  492W        W 5472   6.380   6.160   2.276 -0.1937 -0.1396 -0.1865
  493W        W 5473   3.104   8.565   4.047  0.2204 -0.0625 -0.2767
  494W        W 5474   7.773   0.439   8.158  0.2183  0.2861 -0.1443
  495W        W 5475  11.360   6.484  18.950 -0.4076 -0.3002  0.0487
  496W        W 5476   0.888   7.527  18.701  0.0989  0.0151 -0.2575
  497W        W 5477   4.007   2.356   5.009 -0.1498 -0.0021 -0.0573
  498W        W 5478   1.931   3.364   4.025 -0.3245 -0.1061 -0.3771
  499W        W 5479   0.114  10.047   6.300  0.0410  0.2844  0.0173
  500W        W 5480  10.149   0.259   9.240  0.2882  0.2777 -0.1013
  501W        W 5481   3.494   5.667   8.031 -0.1716  0.0946 -0.2072
  502W        W 5482   2.761   3.000   8.033 -0.1373  0.2051  0.1569
  503W        W 5483  10.247   4.594  16.288 -0.0454 -0.2659 -0.0463
  504W        W 5484  11.227  10.447   5.907 -0.1457  0.2227  0.1287
  505W        W 5485   6.908   1.034   2.525 -0.2879  0.0315  0.2722
  506W        W 5486   7.151   2.130   2.344  0.0202  0.1645  0.1666
  507W        W 5487  12.123   5.064   5.127 -0.2583  0.0682 -0.1281
  508W        W 5488   6.295  12.934  13.586 -0.1399  0.1281  0.2223
  509W        W 5489  10.298   2.942   6.594 -0.5203  0.2777 -0.0968
  510W        W 5490   3.795   5.952  14.799  0.2719 -0.1024 -0.0873
  511W        W 5491   5.336   1.813   8.611  0.0801 -0.3111  0.3580
  512W        W 5492  11.960  10.327   0.612 -0.2845 -0.0647  0.0024
  513W        W 5493   5.544  12.292  18.869 -0.1029 -0.1319  0.1109
  514W        W 5494   3.939   4.959  13.556  0.0489  0.0608  0.1597
  515W        W 5495   5.956   3.946  13.522 -0.1410  0.0467  0.1385
  516W        W 5496   3.645  11.732  17.812 -0.1922 -0.2387 -0.1106
  517W        W 5497   5.309   7.797  17.740 -0.2074 -0.2078  0.0910
  518W        W 5498   3.171  10.475  18.583 -0.2634  0.3839  0.2038
  519W        W 5499   6.914   2.368  16.289 -0.1835 -0.0075 -0.0152
  520W        W 5500  12.002   8.229  15.440 -0.0170 -0.2496  0.0762
  521W        W 5501   0.445   7.221  18.423 -0.0339 -0.1792  0.1343
  522W        W 5502   5.845   7.388  15.875 -0.2010 -0.2265 -0.1465
  523W        W 5503   9.933   2.727   1.763 -0.0161 -0.1466 -0.0197
  524W        W 5504   0.240   4.579   3.826 -0.2741  0.3607 -0.1074
  525W        W 5505   7.021   4.661  16.610  0.0579  0.0062 -0.3092
  526W        W 5506   9.573   9.399  18.410  0.1730 -0.3665  0.2689
  527W        W 5507   3.079   4.114   6.255 -0.3001  0.1092 -0.2478
  528W        W 5508   4.694   4.802   4.568 -0.2179 -0.3049 -0.0069
  529W        W 5509   4.402  11.604  15.979  0.0144 -0.0875  0.0604
  530W        W 5510   2.201   0.896  16.840  0.1893 -0.1404  0.1473
  531W        W 5511   1.011  11.818   0.850 -0.2887 -0.2738  0.1902
  532W        W 5512   5.623   3.750   2.031 -0.0166  0.1261 -0.0270
  533W        W 5513   3.448  12.307  15.317 -0.1572 -0.0849  0.1900
  534W        W 5514   2.974   9.237   7.615 -0.0611 -0.0197 -0.0052
  535W        W 5515   0.569   8.657   1.904 -0.0417  0.0545  0.2464
  536W        W 5516   7.568   1.803  17.194  0.0519 -0.2210 -0.1671
  537W        W 5517   5.751   1.437  16.479  0.0885  0.0211 -0.1030
  538W        W 5518  11.717  12.272   2.699 -0.0324  0.1694 -0.2065
  539W        W 5519   9.611  10.221   0.193 -0.4001  0.0107  0.0350
  540W        W 5520   5.414   7.146   0.108  0.0699 -0.0338  0.1435
  541W        W 5521   0.617   4.285   5.505 -0.1829 -0.1746 -0.1079
  542W        W 5522   5.683   6.740   0.494 -0.0774 -0.1671 -0.1256
  543W        W 5523  11.494   9.298   6.387 -0.1952  0.1635 -0.0403
  544W        W 5524   1.029   7.343   0.405  0.0389 -0.0958  0.2294
  545W        W 5525   5.380   3.792  16.491  0.1011  0.0344 -0.2166
  546W        W 5526  12.346   3.011   7.197 -0.0368 -0.2676  0.1985
  547W        W 5527  12.562  12.415  15.146  0.0334  0.0275 -0.1652
  548W        W 5528  10.192   5.812   0.370 -0.0082 -0.2553  0.1302
  549W        W 5529   6.456   1.197  14.940 -0.1190  0.0799  0.0994
  550W        W 5530   3.067  11.023  17.686  0.2098 -0.0478 -0.0224
  551W        W 5531  11.177   4.870  17.470  0.0249 -0.1861 -0.0117
  552W        W 5532   3.504   8.393   2.088  0.0466  0.0230 -0.0091
  553W        W 5533   0.382  11.187   5.475 -0.0687  0.0883  0.0041
  554W        W 5534  10.334   1.330  14.419 -0.0169 -0.1791 -0.0409
  555W        W 5535   4.282   1.625   5.069 -0.2283  0.1448  0.3583
  556W        W 5536   8.949   3.996   4.494 -0.0542 -0.3248  0.5137
  557W        W 5537   3.710   6.280   9.746  0.1645 -0.0055 -0.1103
  558W        W 5538   1.498   4.221  13.456 -0.2127  0.1411 -0.0378
  559W        W 5539  12.348   9.068   1.354 -0.3389 -0.2305  0.1361
  560W        W 5540  12.947  11.748  18.638  0.0743 -0.3641  0.1280
  561W        W 5541   9.367   3.060   4.568 -0.0809 -0.1148  0.3220
  562W        W 5542   6.991   8.253   2.190  0.0675  0.0208 -0.1992
  563W        W 5543   1.339   3.398   3.481  0.3748 -0.2300  0.0309
  564W        W 5544  11.172   0.787  13.920  0.1466  0.2044 -0.3287
  565W        W 5545   0.270   4.116   0.725 -0.2102 -0.1411 -0.4366
  566W        W 5546   7.091   2.353   0.742 -0.3203 -0.1660 -0.0987
  567W        W 5547   3.338   4.702  14.956  0.1080  0.0898  0.2336
  568W        W 5548   1.113  11.401   4.886 -0.0536 -0.1530 -0.2392
  569W        W 5549   5.195   8.791  18.635  0.0126  0.0066 -0.0505
  570W        W 5550   8.755  11.515  13.737 -0.1216  0.0128  0.2248
  571W        W 5551   7.677   8.027   5.907  0.1688 -0.1055 -0.0350
  572W        W 5552   1.495   1.880   8.605 -0.0355  0.2999  0.3289
  573W        W 5553   0.196   5.084   5.737  0.3350  0.1445  0.1581
  574W        W 5554   7.772   7.617  17.058 -0.0267 -0.0074  0.2171
  575W        W 5555  10.239   2.777  16.369 -0.0762 -0.0834  0.0496
  576W        W 5556   3.093   6.972   7.543 -0.0296  0.3378 -0.0536
  577W        W 5557   3.901   7.467   4.463 -0.3061 -0.0443 -0.1023
  578W        W 5558   2.819   5.775   2.930  0.3354  0.0912 -0.1746
  579W        W 5559   0.724   6.893  18.064 -0.2139 -0.0559  0.0386
  580W        W 5560   2.321  11.351  14.965 -0.2320  0.1330 -0.1030
  581W        W 5561   5.202   1.970   0.459  0.0123  0.2624  0.0851
  582W        W 5562   7.140   6.060   5.625 -0.1203  0.5011  0.3473
  583W        W 5563   7.658  10.082   0.617  0.0158 -0.4187  0.2002
  584W        W 5564   6.450   3.498   0.556  0.1777 -0.0567  0.4137
  585W        W 5565   8.324   8.098  15.423  0.1290  0.4317  0.3455
  586W        W 5566  11.499  12.554  14.560 -0.2193  0.1753 -0.2302
  587W        W 5567  12.577   4.244   6.456  0.1209  0.2294  0.2346
  588W        W 5568   8.174   3.900   5.571 -0.0847 -0.2984 -0.2517
  589W        W 5569   7.821   1.276  12.713  0.1106  0.2789 -0.1054
  590W        W 5570   8.176   0.670   8.394  0.1776 -0.0242 -0.0173
  591W        W 5571   4.128   1.568   1.233 -0.0616  0.0175  0.0418
  592W        W 5572   7.102   3.489  16.964 -0.2831  0.0771 -0.0380
  593W        W 5573   0.083   6.992   0.001 -0.1843 -0.0443 -0.2844
  594W        W 5574   3.027  12.493  17.582  0.3693  0.0268 -0.0537
  595W        W 5575   7.257   8.560  15.202  0.1042  0.1863 -0.0960
  596W        W 5576   5.951   0.286   5.989 -0.0365  0.1660  0.3849
  597W        W 5577   0.833  13.003  16.415 -0.1787  0.3759 -0.2490
  598W        W 5578   8.508   4.008   6.531  0.0831 -0.2172  0.2033
  599W        W 5579   3.893   9.326  16.110  0.0487  0.2469  0.1115
  600W        W 5580   3.716   4.412   6.082  0.3534  0.3277  0.1762
  601W        W 5581   8.565   7.417   8.973 -0.2160 -0.0132  0.0045
  602W        W 5582   3.267   3.140  13.615  0.2605 -0.0288  0.2246
  603W        W 5583   6.643   4.761   8.757 -0.0264 -0.0618  0.4191
  604W        W 5584   7.660   2.663   3.258 -0.1092  0.2962  0.0720
  605W        W 5585   8.404  12.698  14.154 -0.1640  0.2986  0.3050
  606W        W 5586   6.340   9.883  16.539  0.0355 -0.3283 -0.1731
  607W        W 5587   6.886   7.390   5.046  0.0498  0.2574  0.1780
  608W        W 5588   1.313   1.804  13.761  0.1208 -0.0793  0.1325
  609W        W 5589  12.375   1.413  13.041  0.2719  0.0903  0.0961
  610W        W 5590   2.142   5.985  16.736 -0.2115  0.0233  0.0842
  611W        W 5591  12.148   6.945  18.651 -0.0824 -0.2103  0.1627
  612W        W 5592   3.808   7.481   8.317 -0.0170 -0.2366 -0.1339
  613W        W 5593   2.703   2.231   8.667  0.0969 -0.0002 -0.4866
  614W        W 5594   1.637   8.181  17.046 -0.0021  0.0992  0.1762
  615W        W 5595   0.700   6.240   0.085 -0.1842  0.0204  0.2948
  616W        W 5596  10.629   6.120   0.355  0.1243  0.1365 -0.0666
  617W        W 5597  11.039  12.177  14.608 -0.0879 -0.2049  0.2204
  618W        W 5598   3.104  10.363  14.411  0.1021  0.1294  0.2306
  619W        W 5599   6.443  10.693  15.360  0.3512  0.2441  0.0428
  620W        W 5600   0.992   9.016   7.142  0.2293 -0.3378  0.2007
  621W        W 5601   7.345   2.355  15.362  0.0945 -0.0132 -0.0483
  622W        W 5602   0.207   1.843  18.250 -0.2908 -0.0292  0.2096
  623W        W 5603   7.181   9.927   1.610 -0.0379 -0.2466  0.1614
  624W        W 5604   2.807   4.349   4.856  0.0379  0.1239 -0.1420
  625W        W 5605   1.453   1.099  18.343 -0.1827 -0.0304  0.1796
  626W        W 5606   6.826   5.213   5.161 -0.0743 -0.1667  0.1864
  627W        W 5607   0.352   7.025   1.046 -0.0062 -0.1473 -0.2045
  628W        W 5608   0.377   1.570   6.308 -0.0727  0.2651  0.3208
  629W        W 5609  12.343  10.562  18.222  0.0032  0.1237 -0.2228
  630W        W 5610  12.155   3.724   0.669 -0.1740  0.0730 -0.0428
  631W        W 5611   1.664  11.337  12.960 -0.0162 -0.2500  0.1012
  632W        W 5612   7.540  10.654  13.934 -0.0160  0.0432  0.1845
  633W        W 5613   6.517   9.721  15.921 -0.0775  0.3389  0.1847
  634W        W 5614   9.572   2.265   0.446  0.4339  0.1847  0.0423
  635W        W 5615   7.336   1.195   0.437 -0.3266  0.1868  0.1702
  636W        W 5616   7.264   3.486   6.144 -0.2884 -0.1593  0.3663
  637W        W 5617   7.633   8.661   5.018 -0.0374  0.0808  0.1013
  638W        W 5618   3.627   7.443  16.698 -0.2056  0.0360 -0.0960
  639W        W 5619   7.024  11.781   1.174  0.2959  0.1221 -0.2603
  640W        W 5620   5.149   6.936  12.525  0.0887  0.0859 -0.1678
  641W        W 5621   1.907   5.360   2.983  0.0446  0.2015 -0.0682
  642W        W 5622   0.037   4.741  19.114 -0.0625 -0.2383 -0.1782
  643W        W 5623   3.232   9.479   0.504  0.0124 -0.0878  0.0999
  644W        W 5624  12.120   8.487   6.418  0.2038 -0.0312  0.2029
  645W        W 5625   9.247   1.102   3.402 -0.1043 -0.1732 -0.3520
  646W        W 5626   3.939   0.144   9.423  0.0213  0.1302 -0.1351
  647W        W 5627   1.919   4.213  13.965  0.0647 -0.0713  0.0254
  648W        W 5628   1.767   8.425   6.259 -0.2689  0.2476 -0.1862
  649W        W 5629  11.609   5.831  17.125  0.1357  0.0171  0.0808
  650W        W 5630   0.089   2.031   7.574  0.0539  0.0563 -0.4176
  651W        W 5631   9.350   8.454   3.917  0.1829  0.1898  0.1889
  652W        W 5632   9.682   3.101   8.839 -0.0511  0.1815 -0.1113
  653W        W 5633   9.666   2.841   5.872  0.0213 -0.3475 -0.0929
  654W        W 5634   9.107  11.119  13.702 -0.1216 -0.0252 -0.1565
  655W        W 5635  10.088   1.072   6.929 -0.2002  0.0622 -0.0342
  656W        W 5636   9.778   8.394   1.526 -0.0697 -0.0808 -0.2630
  657W        W 5637   9.515   8.553  15.397 -0.2029  0.0337 -0.0077
  658W        W 5638  12.075   2.548  14.634 -0.0886 -0.1371 -0.0828
  659W        W 5639   1.136   0.182  16.020  0.0169 -0.0691 -0.0249
  660W        W 5640   3.524   0.323   3.265 -0.0050 -0.2604  0.2223
  661W        W 5641   9.780   3.775   6.831 -0.1811  0.0349 -0.3115
  662W        W 5642   4.724  12.077   6.551  0.1793 -0.1525  0.0907
  663W        W 5643   8.352   1.486  15.971  0.2139  0.2210  0.1300
  664W        W 5644  10.851   0.416  13.703  0.0394  0.0494  0.3455
  665W        W 5645   0.279   0.681   9.256  0.2409  0.0447  0.0783
  666W        W 5646   2.886   4.652   6.472  0.2686 -0.1690  0.2348
  667W        W 5647   8.432   6.877   2.463  0.0511 -0.0677 -0.3428
  668W        W 5648   3.642  12.809   2.641 -0.3520 -0.2733 -0.2581
  669W        W 5649   2.367   0.647   7.031  0.0268 -0.0555 -0.3854
  670W        W 5650   9.834   6.158   0.514 -0.4134 -0.0817 -0.0910
  671W        W 5651  10.027  10.421   4.485  0.1336  0.1245 -0.0360
  672W        W 5652   6.778   1.621  18.932  0.6565  0.0604 -0.0242
  673W        W 5653   4.421   4.584  12.732  0.0248  0.1565  0.2762
  674W        W 5654  10.595   9.860  17.928 -0.3221  0.0602  0.0823
  675W        W 5655   9.480   4.696   4.711 -0.1147  0.3086  0.0125
  676W        W 5656  11.199   2.803  16.701 -0.0965 -0.1299 -0.2383
  677W        W 5657   5.741   4.842  19.532 -0.2039 -0.0842 -0.4147
  678W        W 5658   3.463   1.483  17.965  0.1036  0.0010 -0.2392
  679W        W 5659  10.211   2.830   3.131  0.0990  0.2259  0.0500
  680W        W 5660  12.780   8.960   1.754 -0.1204 -0.0382 -0.1458
  681W        W 5661   2.411   4.752   7.528 -0.3895  0.2681  0.2261
  682W        W 5662   8.919   1.443   4.715 -0.1721 -0.2610 -0.1378
  683W        W 5663  10.198   2.068   7.414 -0.1840 -0.1236  0.0060
  684W        W 5664   7.284   8.342  13.660 -0.0347  0.1816  0.1484
  685W        W 5665   0.127   6.792   5.158  0.0602 -0.1201 -0.0853
  686W        W 5666  11.114   0.446   6.403  0.1034 -0.0683 -0.2008
  687W        W 5667   6.138   4.264  13.933 -0.0938  0.2088 -0.2365
  688W        W 5668   6.617  13.042  16.796 -0.0747 -0.1901  0.5609
  689W        W 5669   8.571   9.719  15.771 -0.1149  0.2561 -0.0170
  690W        W 5670  11.084  10.771   3.045  0.2177  0.0455 -0.1174
  691W        W 5671   2.019   1.737  17.657 -0.0048 -0.2894 -0.1427
  692W        W 5672  12.629   9.373   4.210  0.1039 -0.3256  0.0407
  693W        W 5673  12.070  11.251  14.705 -0.1160  0.0779 -0.0128
  694W        W 5674   1.109   6.634  14.741 -0.2653  0.3176 -0.1678
  695W        W 5675  11.307   7.299   9.037  0.2321 -0.1554  0.0542
  696W        W 5676  12.272   9.460   0.838 -0.1942 -0.4412  0.0584
  697W        W 5677   0.360   3.459   5.731  0.1685  0.2113 -0.0558
  698W        W 5678   7.483  11.994  14.616 -0.0189 -0.0995 -0.2223
  699W        W 5679  10.068   2.108   7.998 -0.0890 -0.0053  0.1967
  700W        W 5680   2.512   8.212  13.964  0.0517 -0.0864 -0.1318
  701W        W 5681  11.091   0.937   2.971  0.1294 -0.1301  0.3107
  702W        W 5682   6.383   5.557   9.181 -0.3289 -0.2084 -0.1686
  703W        W 5683  12.898   3.802   1.720 -0.2561 -0.1252  0.0089
  704W        W 5684   8.471   9.945   8.612  0.0428 -0.2550 -0.2247
  705W        W 5685   1.895   7.916  18.167  0.0712  0.3117  0.0358
  706W        W 5686  11.940   3.471   4.818 -0.2224 -0.0971 -0.2513
  707W        W 5687   9.483   8.392   6.039 -0.0421  0.0946 -0.0308
  708W        W 5688  11.243   9.261  18.953 -0.1416  0.0696 -0.0980
  709W        W 5689   8.907   8.906   5.061  0.0109  0.0355  0.2116
  710W        W 5690  10.853   9.473  15.034  0.0888  0.2272 -0.0350
  711W        W 5691   1.312  11.187  14.756 -0.2825  0.0276  0.0923
  712W        W 5692   8.189   2.527   1.942  0.3705  0.0384 -0.5420
  713W        W 5693   3.094   6.001   4.022 -0.0527 -0.0226  0.1538
  714W        W 5694   7.434   3.354   7.333 -0.0884 -0.1012 -0.3830
  715W        W 5695   1.833  12.080   4.101  0.1957 -0.1788  0.4517
  716W        W 5696  10.316   2.661  12.530 -0.0871  0.0614 -0.1250
  717W        W 5697   8.816   8.649  12.746  0.1702  0.0840 -0.2840
  718W        W 5698   5.775   1.405  12.670  0.2634 -0.0007 -0.1105
  719W        W 5699   0.165   7.101   5.776  0.0639  0.0360  0.0069
  720W        W 5700   0.461   2.755   1.081 -0.0440 -0.1152 -0.1769
  721W        W 5701  10.679   1.343   0.293 -0.1780 -0.1722  0.3394
  722W        W 5702  11.575   1.006  14.166  0.0996  0.0105  0.3808
  723W        W 5703   1.836   2.141   7.273  0.0015  0.1942 -0.2287
  724W        W 5704   4.863  10.179   6.600  0.0200 -0.0850 -0.0205
  725W        W 5705   5.708  10.220   8.399  0.1214 -0.2313 -0.3370
  726W        W 5706   9.609   9.376   8.622 -0.1156  0.2140  0.1187
  727W        W 5707   3.225   9.357  16.711 -0.1084  0.0620  0.1673
  728W        W 5708  10.592   8.446   8.085  0.1897 -0.0667  0.2715
  729W        W 5709   8.899   4.636  18.574 -0.0107 -0.3242  0.4639
  730W        W 5710   7.112  12.292  19.189 -0.4354  0.2701  0.2047
  731W        W 5711   4.075   6.558   2.983 -0.0352  0.1962  0.0516
  732W        W 5712   5.448   8.239   0.682  0.0169 -0.2037 -0.0446
  733W        W 5713   9.202   7.599  13.484 -0.1746  0.2245  0.1877
  734W        W 5714   4.485   6.240   4.689  0.0788  0.1462 -0.0712
  735W        W 5715   1.623   1.166  14.135  0.0289 -0.0683 -0.1552
  736W        W 5716   3.974   1.971   7.194  0.4056 -0.1135  0.2956
  737W        W 5717   0.777   1.023   0.044 -0.2103 -0.1014 -0.2582
  738W        W 5718   6.731   2.896  18.947 -0.1898 -0.2960  0.1032
  739W        W 5719   4.356   9.496  18.446  0.2171 -0.1635 -0.1742
  740W        W 5720   9.142   5.085   8.256  0.0169 -0.0879 -0.0295
  741W        W 5721   6.020   9.526   5.251  0.0643 -0.1464 -0.1315
  742W        W 5722  10.237   2.487  18.045  0.0232 -0.1936 -0.0203
  743W        W 5723   3.964  10.590   7.470  0.2540  0.0093  0.1418
  744W        W 5724   0.437   5.382   6.611 -0.1500 -0.2772  0.1395
  745W        W 5725  11.265   3.825  18.670 -0.0081 -0.0127  0.1927
  746W        W 5726  10.179   2.074   5.978  0.0291  0.0205 -0.1045
  747W        W 5727   3.153  11.401  16.481 -0.3869 -0.0082 -0.1043
  748W        W 5728   6.136   5.602  16.090  0.2406  0.1141 -0.0199
  749W        W 5729   9.764   2.663  13.796 -0.1282  0.2133 -0.0667
  750W        W 5730   3.657   2.884  13.327  0.1959 -0.0582 -0.0814
  751W        W 5731   6.883   0.082   1.499 -0.1626  0.1552  0.1539
  752W        W 5732   7.059   8.644   5.624  0.0756  0.1649 -0.0834
  753W        W 5733  10.886   1.997   1.727  0.1978 -0.4810  0.4074
  754W        W 5734   5.555   0.359  16.684  0.1056  0.1762  0.1212
  755W        W 5735   4.179   2.651   4.599  0.3483  0.3209  0.2596
  756W        W 5736   8.065   5.852   8.442  0.3125 -0.2198  0.3153
  757W        W 5737  12.510   3.865  14.974  0.2173  0.1101 -0.1475
  758W        W 5738   5.278  11.107  18.157  0.1821  0.4106  0.1080
  759W        W 5739   6.286  10.787   8.731  0.0014  0.0856  0.5223
  760W        W 5740  10.665   6.544   0.147 -0.1687 -0.1348  0.4759
  761W        W 5741   2.827   5.667   5.801  0.3368 -0.3024  0.1968
  762W        W 5742   2.122   6.434   4.935 -0.2159  0.0372  0.3434
  763W        W 5743  10.474   4.404   8.361 -0.1785  0.2414  0.0257
  764W        W 5744  12.404   1.341   0.196  0.0964 -0.1160 -0.0301
  765W        W 5745  10.331   6.090  13.496 -0.1157 -0.2875 -0.0337
  766W        W 5746   6.537   5.067   2.480 -0.0831 -0.1662  0.1625
  767W        W 5747   1.830  10.484  17.595 -0.2346 -0.0637  0.0130
  768W        W 5748   1.583   9.838  18.242  0.1314  0.0373 -0.0745
  769W        W 5749   2.623   8.887   1.591  0.0685  0.4584  0.1849
  770W        W 5750   3.155   3.898  16.997 -0.1909  0.1001 -0.1034
  771W        W 5751   9.956   9.086   1.039 -0.0095 -0.1468  0.4309
  772W        W 5752   6.990   7.045   9.159 -0.1043 -0.1276 -0.2334
  773W        W 5753   0.590  12.476  17.541 -0.0090 -0.0946  0.3333
  774W        W 5754  12.730   1.678   1.693  0.0252 -0.1299  0.1498
  775W        W 5755   9.327  10.671  14.804  0.0196 -0.2767  0.1509
  776W        W 5756   6.737   5.307   4.128  0.3624 -0.3862  0.0712
  777W        W 5757  12.805   2.785   7.092 -0.2613 -0.1071 -0.1373
  778W        W 5758   9.927  10.378   6.496  0.0136 -0.0178 -0.1103
  779W        W 5759   2.390   8.597   3.194  0.3478 -0.2356  0.2812
  780W        W 5760   7.380   1.456  12.665  0.0009 -0.4918  0.2266
  781W        W 5761  12.995   7.391   1.377  0.2992  0.0975  0.0066
  782W        W 5762   8.882   2.837  13.103  0.2189  0.5362 -0.0053
  783W        W 5763   7.204   7.235   7.852 -0.2012 -0.0464 -0.2017
  784W        W 5764   2.370   0.319   3.088 -0.1639 -0.1865  0.2083
  785W        W 5765   8.897   8.654   2.607  0.4413 -0.3036  0.1099
  786W        W 5766   1.605   4.960   0.966  0.2310 -0.1820  0.0665
  787W        W 5767   4.417   6.434  15.040 -0.0558 -0.1027 -0.0134
  788W        W 5768  10.777   0.752  18.989 -0.1086 -0.1531 -0.2313
  789W        W 5769   1.597   6.123  18.205 -0.1425  0.1841 -0.2287
  790W        W 5770   7.973   6.506  13.091 -0.1959 -0.2285  0.1368
  791W        W 5771   6.772   1.759   4.210  0.2909  0.1471  0.3800
  792W        W 5772   9.343  12.351   4.473  0.0322 -0.2276 -0.1565
  793W        W 5773  12.811  11.645   5.223  0.1994 -0.0468  0.1124
  794W        W 5774   5.552  11.733   0.244 -0.2467  0.1546 -0.1015
  795W        W 5775   4.264   0.760   0.620 -0.1602  0.2198  0.3693
  796W        W 5776  12.923   7.250  19.007  0.6838 -0.0134 -0.0305
  797W        W 5777   1.464   6.359   3.109  0.1586 -0.2359 -0.1077
  798W        W 5778   5.492   4.749  13.582 -0.3332 -0.0698  0.0260
  799W        W 5779   2.880   3.301   1.814 -0.4030 -0.0428 -0.3075
  800W        W 5780  11.382   3.284   3.732  0.2892 -0.2547  0.2104
  801W        W 5781   4.585   0.636  18.519 -0.1237  0.0493  0.2186
  802W        W 5782   4.897   2.477   5.018 -0.1150  0.1040  0.1774
  803W        W 5783  11.196  10.933   5.247  0.1537 -0.1198  0.2317
  804W        W 5784   0.803   4.183   7.096  0.4403 -0.1355 -0.1319
  805W        W 5785   9.412   9.657   2.004 -0.2313  0.0928  0.0283
  806W        W 5786   9.734   9.634  17.536  0.0179  0.0365 -0.0358
  807W        W 5787   0.701   1.959   1.584 -0.0346 -0.2081  0.0354
  808W        W 5788   1.848  11.703   2.926  0.0319 -0.2145 -0.0752
  809W        W 5789   0.132   1.425   7.929  0.0869 -0.0361 -0.3074
  810W        W 5790   5.322   5.987   4.340  0.0815  0.0746 -0.1499
  811W        W 5791   3.646  10.764  19.294 -0.0997  0.0077  0.0857
  812W        W 5792   0.955   3.332  16.774  0.3661  0.1103  0.0136
  813W        W 5793   1.392   2.673  15.132 -0.0138 -0.1619 -0.2282
  814W        W 5794   6.522   1.304   1.397  0.0680 -0.0841 -0.1025
  815W        W 5795   3.086   0.295  19.176  0.3139 -0.1495 -0.1394
  816W        W 5796  12.115   7.955  19.300  0.0340 -0.0770 -0.0440
[truncated: 1,551,152 more chars]
