# Supplementary material for: Effect of helical kink in antimicrobial peptides on membrane pore formation
Source: eLife. 2020 Mar 13;9:e47946. doi: 10.7554/eLife.47946 (PMC7069690; doi:10.7554/eLife.47946)
Supplement: Figure 9—source data 1. [file elife-47946-fig9-data1.zip › Figure09/9B_right.gro]

Martini system with peptide(s) and lipid membrane
26144
    1GLY     BB    1   1.237   6.722  10.567  0.0056  0.3955  0.2660
    2ILE     BB    2   1.384   6.943  10.408  0.0953  0.0981 -0.0827
    2ILE    SC1    3   1.224   7.174  10.278 -0.2355 -0.0193  0.1005
    3GLY     BB    4   1.579   6.768  10.241  0.1007  0.0703 -0.0474
    4LYS     BB    5   1.356   6.594  10.114 -0.0208 -0.0318  0.2875
    4LYS    SC1    6   1.432   6.322   9.978 -0.0446  0.2357  0.0714
    4LYS    SC2    7   1.515   6.094   9.944 -0.0071 -0.1666 -0.2044
    5PHE     BB    8   1.196   6.817   9.970  0.1640  0.0467  0.1981
    5PHE    SC1    9   0.957   6.758   9.808 -0.2961  0.4212 -0.0696
    5PHE    SC2   10   0.707   6.671   9.859 -0.1604  0.1801  0.2386
    5PHE    SC3   11   0.793   6.692   9.604 -0.4611  0.1806  0.1312
    6LEU     BB   12   1.412   6.951   9.793 -0.1718  0.0278 -0.2537
    6LEU    SC1   13   1.390   7.263   9.795  0.0288  0.1532  0.3541
    7HIS     BB   14   1.520   6.710   9.630  0.1398 -0.1170  0.1404
    7HIS    SC1   15   1.764   6.625   9.799 -0.2922  0.1834 -0.1070
    7HIS    SC2   16   2.024   6.672   9.857 -0.1905 -0.1906 -0.2139
    7HIS    SC3   17   1.900   6.454   9.957 -0.4596 -0.0352 -0.1912
    8SER     BB   18   1.267   6.647   9.461  0.1472  0.2018  0.0008
    8SER    SC1   19   1.165   6.421   9.360 -0.0518 -0.0981 -0.0962
    9ALA     BB   20   1.219   6.933   9.350 -0.1580  0.1547 -0.0005
   10LYS     BB   21   1.473   6.965   9.175 -0.3124  0.2200 -0.2193
   10LYS    SC1   22   1.672   7.129   9.342 -0.2764  0.1952  0.2190
   10LYS    SC2   23   1.835   7.133   9.567 -0.1606  0.1996  0.1190
   11LYS     BB   24   1.413   6.748   8.961 -0.1220 -0.2481  0.1742
   11LYS    SC1   25   1.553   6.465   9.012  0.0711 -0.0222  0.0135
   11LYS    SC2   26   1.705   6.320   8.865 -0.2034 -0.0366  0.3089
   12PHE     BB   27   1.145   6.868   8.862 -0.0232 -0.1653 -0.0003
   12PHE    SC1   28   0.943   6.756   9.010  0.3599 -0.5042  0.1271
   12PHE    SC2   29   0.724   6.653   8.892 -0.0195  0.3786 -0.0592
   12PHE    SC3   30   0.761   6.622   9.157  0.1059 -0.4590 -0.1328
   13GLY     BB   31   1.211   7.168   8.825  0.3597 -0.2260  0.1188
   14LYS     BB   32   1.426   7.158   8.602  0.0856  0.4136 -0.2174
   14LYS    SC1   33   1.700   7.116   8.759  0.1975 -0.2568 -0.3067
   14LYS    SC2   34   1.902   6.927   8.867  0.2973 -0.0635 -0.0797
   15ALA     BB   35   1.237   7.031   8.391 -0.0645 -0.0792  0.1829
   16PHE     BB   36   1.055   7.278   8.344 -0.0502 -0.0870  0.0838
   16PHE    SC1   37   0.781   7.266   8.465  0.0127  0.1744  0.0102
   16PHE    SC2   38   0.579   7.299   8.641 -0.1442 -0.6226  0.0342
   16PHE    SC3   39   0.750   7.092   8.669  0.2037 -0.4259 -0.4296
   17VAL     BB   40   1.274   7.475   8.249 -0.1969 -0.0580 -0.2123
   17VAL    SC1   41   1.347   7.629   8.452 -0.2265 -0.5215  0.1769
   18GLY     BB   42   1.423   7.332   8.018  0.1568 -0.1634  0.0687
   19GLU     BB   43   1.188   7.318   7.817  0.1450 -0.0190  0.0711
   19GLU    SC1   44   1.185   6.964   7.690 -0.2304 -0.3081  0.0670
   20ILE     BB   45   1.139   7.619   7.766  0.1474 -0.0042  0.1545
   20ILE    SC1   46   1.084   7.817   7.999  0.4432  0.0296  0.2024
   21MET     BB   47   1.410   7.681   7.628  0.0240 -0.0139 -0.1000
   21MET    SC1   48   1.565   7.889   7.915 -0.4164 -0.0231 -0.0740
   22ASN     BB   49   1.424   7.491   7.383  0.1325  0.0731 -0.1626
   22ASN    SC1   50   1.541   7.214   7.435  0.4459  0.1508 -0.1517
   23SER     BB   51   1.165   7.603   7.255  0.0793  0.4124  0.2098
   23SER    SC1   52   0.969   7.755   7.311  0.4635  0.4783  0.0911
    1GLY     BB   53   2.733   8.783  11.249  0.1797  0.2494  0.0257
    2ILE     BB   54   2.912   8.570  11.111 -0.3657 -0.1189 -0.1635
    2ILE    SC1   55   2.891   8.687  10.824  0.1757 -0.1299 -0.2221
    3GLY     BB   56   2.840   8.315  11.271 -0.1623  0.1325  0.3634
    4LYS     BB   57   2.555   8.274  11.157  0.0304 -0.1614 -0.0544
    4LYS    SC1   58   2.275   8.198  11.216  0.0990 -0.1254 -0.0625
    4LYS    SC2   59   2.025   8.180  11.049  0.2576  0.0577 -0.3020
    5PHE     BB   60   2.619   8.316  10.857 -0.1665  0.1647 -0.0588
    5PHE    SC1   61   2.389   8.365  10.688 -0.2438 -0.4378  0.1278
    5PHE    SC2   62   2.376   8.317  10.423 -0.1292  0.2247 -0.0238
    5PHE    SC3   63   2.173   8.444  10.547 -0.1376  0.0096  0.1912
    6LEU     BB   64   2.828   8.094  10.800 -0.1373  0.2258 -0.1962
    6LEU    SC1   65   2.969   8.200  10.535 -0.1299  0.2040  0.0412
    7HIS     BB   66   2.644   7.854  10.868  0.1450 -0.0004 -0.2020
    7HIS    SC1   67   2.647   7.712  11.110 -0.0737  0.0540 -0.1082
    7HIS    SC2   68   2.531   7.780  11.345 -0.1509 -0.0539 -0.1141
    7HIS    SC3   69   2.531   7.522  11.263  0.1594 -0.0704 -0.0790
    8SER     BB   70   2.428   7.900  10.651 -0.0796 -0.0698  0.0009
    8SER    SC1   71   2.189   7.885  10.682  0.1234 -0.2278  0.2781
    9ALA     BB   72   2.620   7.894  10.408  0.1193 -0.0800  0.1550
   10LYS     BB   73   2.744   7.612  10.444  0.2032 -0.1238 -0.3593
   10LYS    SC1   74   3.043   7.675  10.597 -0.3077  0.1817  0.0822
   10LYS    SC2   75   3.150   7.428  10.699  0.1877 -0.0768 -0.1026
   11LYS     BB   76   2.475   7.459  10.421  0.1151 -0.1073  0.2771
   11LYS    SC1   77   2.284   7.419  10.695 -0.0882  0.1577  0.2692
   11LYS    SC2   78   2.164   7.453  10.893  0.0173  0.0978  0.0889
   12PHE     BB   79   2.391   7.552  10.138  0.0896  0.1170  0.3554
   12PHE    SC1   80   2.121   7.581   9.981 -0.2135 -0.0833  0.1436
   12PHE    SC2   81   2.058   7.547   9.721 -0.2534 -0.1539  0.1620
   12PHE    SC3   82   1.888   7.679   9.885 -0.0331  0.2883  0.0574
   13GLY     BB   83   2.640   7.469   9.974 -0.0609 -0.0327  0.1948
   14LYS     BB   84   2.630   7.160   9.996 -0.0036 -0.0609 -0.1043
   14LYS    SC1   85   2.726   7.061  10.264 -0.0971 -0.1377  0.0666
   14LYS    SC2   86   2.623   6.984  10.474  0.0040  0.0222 -0.1382
   15ALA     BB   87   2.345   7.134   9.876 -0.0616  0.1356 -0.0162
   16PHE     BB   88   2.394   7.228   9.585  0.0976 -0.0888 -0.0660
   16PHE    SC1   89   2.229   7.313   9.375  0.0333 -0.1848 -0.1733
   16PHE    SC2   90   2.079   7.516   9.280  0.0398 -0.1634 -0.1376
   16PHE    SC3   91   2.155   7.316   9.116  0.3692  0.0625 -0.2767
   17VAL     BB   92   2.581   6.989   9.518  0.0631 -0.1798  0.1500
   17VAL    SC1   93   2.828   6.969   9.424  0.0497  0.1091  0.0380
   18GLY     BB   94   2.359   6.773   9.521  0.0688 -0.1870  0.0737
   19GLU     BB   95   2.180   6.858   9.283  0.0394 -0.1489  0.1091
   19GLU    SC1   96   1.874   6.667   9.304 -0.0913  0.0367  0.0957
   20ILE     BB   97   2.383   6.846   9.048 -0.0100 -0.0645  0.0614
   20ILE    SC1   98   2.563   7.086   8.971 -0.0220 -0.0691  0.0186
   21MET     BB   99   2.472   6.550   9.071 -0.1736 -0.1521 -0.3224
   21MET    SC1  100   2.821   6.627   9.098 -0.1121  0.0537 -0.2033
   22ASN     BB  101   2.197   6.413   9.034 -0.2186 -0.1968  0.1043
   22ASN    SC1  102   2.079   6.162   9.080 -0.1074  0.0739  0.1563
   23SER     BB  103   2.143   6.522   8.749 -0.0812  0.0162  0.1564
   23SER    SC1  104   2.114   6.464   8.525  0.1651 -0.0385 -0.2673
    1GLY     BB  105  11.324   2.610  11.278  0.2325  0.1670 -0.3359
    2ILE     BB  106  11.390   2.312  11.332 -0.2110  0.0984 -0.0947
    2ILE    SC1  107  11.381   2.167  11.058  0.0591 -0.0766 -0.0175
    3GLY     BB  108  11.251   2.277  11.606 -0.0637  0.1403 -0.0129
    4LYS     BB  109  10.964   2.361  11.525 -0.3258 -0.3212  0.3586
    4LYS    SC1  110  10.782   2.468  11.715  0.1328  0.0877 -0.0618
    4LYS    SC2  111  10.784   2.552  11.939 -0.0896 -0.1225 -0.1565
    5PHE     BB  112  10.930   2.162  11.289  0.0698 -0.0612  0.0631
    5PHE    SC1  113  10.905   2.279  11.019 -0.1114 -0.0149 -0.0382
    5PHE    SC2  114  10.962   2.189  10.770 -0.2878 -0.0095 -0.0823
    5PHE    SC3  115  11.056   2.428  10.852 -0.1586 -0.0492 -0.1127
    6LEU     BB  116  10.982   1.902  11.450  0.2026  0.0066  0.1327
    6LEU    SC1  117  10.993   1.580  11.381  0.0247  0.0972 -0.4452
    7HIS     BB  118  10.765   1.953  11.665 -0.0360 -0.0133 -0.0956
    7HIS    SC1  119  10.841   1.986  11.943  0.0612  0.0851 -0.2384
    7HIS    SC2  120  11.088   2.011  12.049  0.0174 -0.3465  0.0035
    7HIS    SC3  121  10.879   2.138  12.163  0.1351  0.1906 -0.3226
    8SER     BB  122  10.511   1.949  11.487 -0.0088  0.1163 -0.1385
    8SER    SC1  123  10.281   2.086  11.524 -0.1075  0.0696  0.2126
    9ALA     BB  124  10.534   1.650  11.409  0.2850  0.0464  0.1798
   10LYS     BB  125  10.528   1.505  11.683  0.2110 -0.1039  0.1003
   10LYS    SC1  126  10.852   1.450  11.803 -0.1194  0.1297  0.1128
   10LYS    SC2  127  11.042   1.301  11.941 -0.0697  0.2229 -0.0235
   11LYS     BB  128  10.244   1.589  11.774  0.2926  0.0562  0.2148
   11LYS    SC1  129  10.376   1.767  12.013  0.1589 -0.2012 -0.0041
   11LYS    SC2  130  10.372   1.781  12.262  0.1260  0.2273  0.1357
   12PHE     BB  131  10.064   1.465  11.554  0.1386  0.0903  0.3193
   12PHE    SC1  132  10.047   1.573  11.291  0.2243 -0.1993  0.0341
   12PHE    SC2  133  10.165   1.604  11.050  0.3679  0.1697  0.1416
   12PHE    SC3  134  10.037   1.812  11.166  0.0474 -0.0811  0.2620
   13GLY     BB  135  10.162   1.172  11.561  0.1465  0.0924  0.3003
   14LYS     BB  136  10.113   1.090  11.856  0.0487 -0.0053  0.2581
   14LYS    SC1  137  10.330   0.822  11.870  0.2107  0.0696  0.0350
   14LYS    SC2  138  10.370   0.620  12.018 -0.0898 -0.2145  0.1714
   15ALA     BB  139   9.809   1.149  11.863  0.0443  0.0810 -0.1995
   16PHE     BB  140   9.669   0.948  11.673  0.2445 -0.1960 -0.0639
   16PHE    SC1  141   9.691   0.973  11.405 -0.2998  0.0620  0.1695
   16PHE    SC2  142   9.838   1.006  11.181  0.2063  0.1424  0.4874
   16PHE    SC3  143   9.592   0.895  11.166  0.2561  0.0604 -0.0848
   17VAL     BB  144   9.778   0.697  11.820 -0.1035 -0.2003  0.2077
   17VAL    SC1  145   9.937   0.534  11.685  0.0182 -0.1329  0.2680
   18GLY     BB  146   9.694   0.747  12.114  0.1289 -0.3088  0.2960
   19GLU     BB  147   9.387   0.733  12.069  0.1214  0.3172 -0.0149
   19GLU    SC1  148   9.283   0.963  12.348  0.2246 -0.2591  0.1860
   20ILE     BB  149   9.374   0.448  11.946  0.1143  0.2651  0.1039
   20ILE    SC1  150   9.296   0.269  11.705 -0.1301 -0.2064  0.5069
   21MET     BB  151   9.507   0.265  12.158 -0.1989 -0.0279  0.0586
   21MET    SC1  152   9.758   0.104  11.965  0.2838 -0.1527  0.0484
   22ASN     BB  153   9.310   0.298  12.395 -0.3657  0.3001 -0.1155
   22ASN    SC1  154   9.332   0.504  12.626  0.0198 -0.0096  0.3715
   23SER     BB  155   9.047   0.215  12.255 -0.2830  0.2473 -0.2415
   23SER    SC1  156   8.968   0.023  12.173  0.0041 -0.0079  0.0236
    1GLY     BB  157   5.644   7.395  11.152 -0.2941  0.1590  0.0370
    2ILE     BB  158   5.575   7.137  10.994  0.0308  0.0924 -0.0074
    2ILE    SC1  159   5.766   6.969  10.818  0.0574 -0.0143  0.1205
    3GLY     BB  160   5.375   7.021  11.201  0.1235  0.0454  0.0573
    4LYS     BB  161   5.139   7.217  11.156  0.1879  0.0785 -0.1542
    4LYS    SC1  162   4.980   7.438  11.265  0.2652  0.2139  0.0980
    4LYS    SC2  163   4.920   7.585  11.515 -0.2832  0.0619  0.1461
    5PHE     BB  164   5.054   7.156  10.864 -0.1777  0.0328 -0.0459
    5PHE    SC1  165   4.931   7.293  10.633 -0.1158 -0.3156  0.1350
    5PHE    SC2  166   4.923   7.222  10.373  0.2650 -0.0288  0.0324
    5PHE    SC3  167   4.736   7.389  10.473  0.2043 -0.0169 -0.0975
    6LEU     BB  168   4.969   6.858  10.883  0.0540 -0.0286  0.0892
    6LEU    SC1  169   4.939   6.682  10.628  0.0514 -0.1705  0.0062
    7HIS     BB  170   4.746   6.902  11.093 -0.1352 -0.1757 -0.0746
    7HIS    SC1  171   4.575   6.773  11.314  0.0458 -0.3541 -0.2100
    7HIS    SC2  172   4.320   6.685  11.323  0.0264 -0.2885 -0.0769
    7HIS    SC3  173   4.437   6.783  11.546 -0.0310  0.2416 -0.2582
    8SER     BB  174   4.580   7.117  10.943 -0.0211 -0.0216  0.0149
    8SER    SC1  175   4.580   7.359  10.966 -0.0226  0.1796  0.0801
    9ALA     BB  176   4.560   6.974  10.668 -0.0011 -0.1396  0.0736
   10LYS     BB  177   4.421   6.710  10.752 -0.1625 -0.1674 -0.2573
   10LYS    SC1  178   4.550   6.496  10.912  0.2794  0.0831 -0.1673
   10LYS    SC2  179   4.630   6.299  11.055 -0.2956  0.1005 -0.1970
   11LYS     BB  180   4.170   6.835  10.884  0.0896  0.1082 -0.0172
   11LYS    SC1  181   4.153   7.082  11.102  0.0696 -0.1089  0.2236
   11LYS    SC2  182   4.050   7.245  11.264  0.1166  0.0303 -0.3943
   12PHE     BB  183   4.034   6.988  10.651  0.0045 -0.1961 -0.1761
   12PHE    SC1  184   4.128   7.243  10.632  0.2413 -0.2829 -0.3051
   12PHE    SC2  185   4.124   7.512  10.660  0.0191 -0.3032 -0.0950
   12PHE    SC3  186   4.320   7.394  10.517  0.2646 -0.0497  0.0185
   13GLY     BB  187   4.016   6.765  10.437 -0.0821 -0.1090 -0.2612
   14LYS     BB  188   3.839   6.572  10.603  0.0584  0.1111  0.1665
   14LYS    SC1  189   4.018   6.395  10.802  0.0113 -0.0458 -0.0268
   14LYS    SC2  190   4.014   6.270  11.028 -0.0423  0.1542  0.2895
   15ALA     BB  191   3.603   6.769  10.647  0.0069  0.0362  0.2319
   16PHE     BB  192   3.537   6.808  10.347  0.2690 -0.1090  0.1506
   16PHE    SC1  193   3.351   7.010  10.229 -0.1143  0.0278  0.0793
   16PHE    SC2  194   3.229   7.243  10.289 -0.1227  0.0469 -0.0094
   16PHE    SC3  195   3.167   7.114  10.061 -0.0814 -0.0169  0.0151
   17VAL     BB  196   3.439   6.527  10.262 -0.0189  0.0275  0.0083
   17VAL    SC1  197   3.633   6.387  10.147 -0.1059  0.0011 -0.1089
   18GLY     BB  198   3.236   6.475  10.490  0.0634 -0.0516  0.0649
   19GLU     BB  199   3.046   6.714  10.432  0.0633 -0.0797 -0.0537
   19GLU    SC1  200   3.102   6.944  10.739  0.0944  0.1168  0.1005
   20ILE     BB  201   2.966   6.635  10.144 -0.2006 -0.2073  0.0498
   20ILE    SC1  202   3.156   6.657   9.900 -0.1085 -0.1769  0.1240
   21MET     BB  203   2.839   6.361  10.213  0.0499 -0.3063  0.1352
   21MET    SC1  204   3.163   6.180  10.057  0.0071 -0.3335  0.0085
   22ASN     BB  205   2.622   6.488  10.394  0.2116  0.2055 -0.0053
   22ASN    SC1  206   2.500   6.298  10.615  0.0905  0.2135  0.0513
   23SER     BB  207   2.463   6.651  10.183  0.4628  0.2757 -0.1463
   23SER    SC1  208   2.494   6.670   9.968  0.0577 -0.0532  0.2706
    1GLY     BB  209   0.042   4.380  10.609 -0.2913  0.2987  0.1107
    2ILE     BB  210  -0.093   4.493  10.353 -0.2712  0.0216 -0.0220
    2ILE    SC1  211  -0.269   4.342  10.148 -0.0585 -0.0475 -0.1581
    3GLY     BB  212   0.074   4.753  10.325  0.0556 -0.1773  0.0570
    4LYS     BB  213   0.355   4.635  10.269  0.1268  0.0270 -0.0296
    4LYS    SC1  214   0.507   4.726  10.529  0.1858  0.2228  0.3246
    4LYS    SC2  215   0.387   4.860  10.762 -0.0087  0.0618  0.0349
    5PHE     BB  216   0.275   4.473  10.017  0.0205  0.2690 -0.1571
    5PHE    SC1  217   0.464   4.255   9.909  0.3456  0.1467  0.3038
    5PHE    SC2  218   0.603   4.202   9.683  0.0954  0.2069  0.1300
    5PHE    SC3  219   0.531   4.000   9.848  0.4732  0.1848  0.2809
    6LEU     BB  220   0.161   4.671   9.808 -0.3174  0.0446 -0.1962
    6LEU    SC1  221  -0.156   4.676   9.754 -0.1926  0.2501 -0.0055
    7HIS     BB  222   0.389   4.876   9.767 -0.1417 -0.0910  0.0600
    7HIS    SC1  223   0.508   5.058  10.020  0.0111 -0.2037  0.4026
    7HIS    SC2  224   0.609   5.246  10.186  0.3028 -0.1226  0.1480
    7HIS    SC3  225   0.368   5.136  10.237  0.1612  0.2556  0.3519
    8SER     BB  226   0.605   4.679   9.665 -0.0755  0.0217 -0.0221
    8SER    SC1  227   0.836   4.631   9.786 -0.3484 -0.1171  0.2069
    9ALA     BB  228   0.476   4.578   9.402 -0.1643 -0.0839  0.0603
   10LYS     BB  229   0.459   4.845   9.245  0.0333 -0.0915  0.0220
   10LYS    SC1  230   0.361   4.971   8.971  0.2313  0.1378 -0.2046
   10LYS    SC2  231   0.271   5.038   8.724 -0.2376 -0.1815  0.0364
   11LYS     BB  232   0.756   4.936   9.245  0.0552 -0.1566  0.2019
   11LYS    SC1  233   0.772   5.212   9.090 -0.0433  0.7007 -0.0841
   11LYS    SC2  234   1.014   5.313   8.967 -0.1613  0.3178 -0.0366
   12PHE     BB  235   0.885   4.675   9.137 -0.1277 -0.1880  0.0505
   12PHE    SC1  236   1.024   4.524   9.328 -0.2048 -0.3919 -0.0240
   12PHE    SC2  237   1.004   4.282   9.446  0.2382 -0.3541  0.1563
   12PHE    SC3  238   1.196   4.455   9.524 -0.2636  0.2005  0.2709
   13GLY     BB  239   0.721   4.633   8.877 -0.2938 -0.0422  0.1287
   14LYS     BB  240   0.787   4.889   8.715 -0.1366 -0.0824  0.1270
   14LYS    SC1  241   0.651   4.916   8.437 -0.0387 -0.0443 -0.4004
   14LYS    SC2  242   0.670   5.005   8.173  0.0585  0.1863 -0.2318
   15ALA     BB  243   1.095   4.875   8.749 -0.1109  0.0009 -0.0519
   16PHE     BB  244   1.147   4.590   8.640  0.0902  0.0715 -0.1477
   16PHE    SC1  245   1.238   4.443   8.871 -0.0940  0.1027  0.1600
   16PHE    SC2  246   1.346   4.323   9.087  0.0543 -0.0637 -0.0013
   16PHE    SC3  247   1.131   4.214   8.966  0.1655 -0.1508 -0.1247
   17VAL     BB  248   1.018   4.604   8.359  0.2129 -0.1801 -0.2218
   17VAL    SC1  249   0.827   4.510   8.201  0.1032 -0.1251 -0.1241
   18GLY     BB  250   1.199   4.818   8.226 -0.0556  0.1217 -0.1227
   19GLU     BB  251   1.469   4.666   8.222 -0.1464 -0.0457 -0.0452
   19GLU    SC1  252   1.772   4.946   8.132  0.4402 -0.3596  0.0175
   20ILE     BB  253   1.390   4.443   8.022  0.2428 -0.0811 -0.1737
   20ILE    SC1  254   1.226   4.218   8.159  0.3888 -0.0300  0.0936
   21MET     BB  255   1.293   4.635   7.799  0.1468  0.0634 -0.0114
   21MET    SC1  256   0.960   4.604   7.735 -0.0195  0.0960 -0.4639
   22ASN     BB  257   1.547   4.809   7.760  0.1682  0.0105 -0.1126
   22ASN    SC1  258   1.521   5.057   7.571  0.0824 -0.4147  0.0935
   23SER     BB  259   1.745   4.580   7.694 -0.0649 -0.2278 -0.0124
   23SER    SC1  260   1.951   4.548   7.608  0.0096  0.0277  0.3368
    1GLY     BB  261   1.869   4.458   8.234 -0.2149  0.2560 -0.0494
    2ILE     BB  262   2.047   4.432   8.486 -0.3167 -0.0668 -0.0044
    2ILE    SC1  263   2.095   4.202   8.689  0.0335 -0.0621 -0.0718
    3GLY     BB  264   2.032   4.732   8.563  0.2162 -0.1144  0.3694
    4LYS     BB  265   1.726   4.752   8.608  0.1740 -0.0077  0.0681
    4LYS    SC1  266   1.565   5.054   8.587 -0.1006  0.2352 -0.0540
    4LYS    SC2  267   1.423   5.218   8.703 -0.0073 -0.1212  0.3644
    5PHE     BB  268   1.706   4.539   8.832 -0.0665  0.0522  0.1078
    5PHE    SC1  269   1.604   4.275   8.705  0.7097 -0.2000 -0.1508
    5PHE    SC2  270   1.396   4.121   8.627  0.3866 -0.0157  0.2855
    5PHE    SC3  271   1.617   4.137   8.473  0.0459 -0.1343 -0.2582
    6LEU     BB  272   1.917   4.660   9.025  0.0516 -0.0752  0.0615
    6LEU    SC1  273   2.210   4.638   8.997  0.0554 -0.1862  0.1751
    7HIS     BB  274   1.756   4.924   9.046 -0.2478 -0.2236 -0.2179
    7HIS    SC1  275   1.953   5.151   8.916 -0.0113 -0.0451  0.1078
    7HIS    SC2  276   1.865   5.399   8.854  0.1002 -0.0571 -0.1154
    7HIS    SC3  277   1.996   5.252   8.669 -0.2598 -0.4198 -0.1043
    8SER     BB  278   1.491   4.814   9.165 -0.1816 -0.0486  0.1105
    8SER    SC1  279   1.269   4.951   9.196  0.0137  0.0470  0.3236
    9ALA     BB  280   1.591   4.693   9.432  0.0026  0.0558  0.0909
   10LYS     BB  281   1.710   4.930   9.593  0.1194 -0.0111  0.1054
   10LYS    SC1  282   1.872   5.193   9.459 -0.3139  0.0228 -0.1379
   10LYS    SC2  283   2.017   5.361   9.346  0.1322 -0.1704  0.1525
   11LYS     BB  284   1.466   5.120   9.623  0.1265  0.0156 -0.0000
   11LYS    SC1  285   1.480   5.429   9.690 -0.1847  0.1068 -0.1076
   11LYS    SC2  286   1.499   5.622   9.712  0.1805 -0.3494  0.0302
   12PHE     BB  287   1.274   4.932   9.776  0.1235 -0.0503 -0.0833
   12PHE    SC1  288   1.010   5.085   9.721 -0.2842  0.0349  0.3686
   12PHE    SC2  289   0.987   5.268   9.523  0.2406 -0.1299  0.1286
   12PHE    SC3  290   0.772   5.204   9.674 -0.2043 -0.0377 -0.4167
   13GLY     BB  291   1.414   4.901  10.051  0.0375  0.3211  0.0113
   14LYS     BB  292   1.424   5.192  10.157  0.2171  0.3468 -0.0704
   14LYS    SC1  293   1.648   5.281  10.383  0.1588  0.1805 -0.0161
   14LYS    SC2  294   1.602   5.420  10.626  0.2015  0.2473 -0.2031
   15ALA     BB  295   1.123   5.258  10.125  0.1085 -0.1250 -0.1383
   16PHE     BB  296   1.013   5.026  10.298 -0.0057  0.0902  0.0876
   16PHE    SC1  297   1.032   4.719  10.267  0.0986 -0.0273  0.2683
   16PHE    SC2  298   0.903   4.488  10.321  0.1188 -0.1667 -0.2144
   16PHE    SC3  299   1.096   4.495  10.132  0.1046  0.2524 -0.2280
   17VAL     BB  300   1.169   5.099  10.555  0.1222  0.1382 -0.0022
   17VAL    SC1  301   1.367   4.924  10.573 -0.0376 -0.0401  0.0787
   18GLY     BB  302   1.021   5.366  10.612 -0.0665 -0.0301  0.3472
   19GLU     BB  303   0.733   5.257  10.647 -0.0924 -0.0880  0.0032
   19GLU    SC1  304   0.361   5.427  10.718 -0.4472 -0.0737  0.0005
   20ILE     BB  305   0.801   5.067  10.882 -0.0936  0.0999  0.1593
   20ILE    SC1  306   0.915   4.788  10.812 -0.2481  0.0688  0.0231
   21MET     BB  307   0.889   5.274  11.096  0.1926  0.1234  0.0249
   21MET    SC1  308   1.270   5.168  11.017  0.0100  0.4821  0.0824
   22ASN     BB  309   0.622   5.428  11.122  0.0259 -0.1042 -0.2494
   22ASN    SC1  310   0.698   5.724  11.001  0.4132 -0.0604 -0.1446
   23SER     BB  311   0.445   5.184  11.193 -0.0170  0.0035  0.0350
   23SER    SC1  312   0.472   4.958  11.252 -0.0030 -0.1409 -0.0178
    1GLY     BB  313  11.648   5.256  11.087  0.0148  0.0245 -0.1355
    2ILE     BB  314  11.693   5.533  10.955  0.0676 -0.0162 -0.2036
    2ILE    SC1  315  11.550   5.651  10.707 -0.1116  0.0691 -0.0633
    3GLY     BB  316  11.993   5.570  11.028  0.0474  0.2504 -0.2397
    4LYS     BB  317  12.102   5.332  10.862  0.3207  0.1574  0.0575
    4LYS    SC1  318  12.343   5.195  10.964  0.3152  0.2758  0.2095
    4LYS    SC2  319  12.568   5.165  10.942  0.1752  0.0006 -0.0164
    5PHE     BB  320  12.020   5.461  10.592 -0.0581  0.1420  0.1557
    5PHE    SC1  321  11.980   5.326  10.328 -0.0975  0.0179  0.1846
    5PHE    SC2  322  12.059   5.358  10.072 -0.1419  0.0025  0.1688
    5PHE    SC3  323  11.800   5.303  10.127 -0.0738 -0.3211  0.1936
    6LEU     BB  324  12.164   5.735  10.611  0.0999  0.0788 -0.0720
    6LEU    SC1  325  11.953   5.972  10.575 -0.4146  0.0338  0.0700
    7HIS     BB  326  12.447   5.624  10.677  0.0715  0.0044 -0.0732
    7HIS    SC1  327  12.474   5.665  10.996  0.1007 -0.0882  0.0141
    7HIS    SC2  328  12.499   5.559  11.243  0.2050 -0.0837  0.0059
    7HIS    SC3  329  12.708   5.688  11.129  0.1021  0.0407 -0.0261
    8SER     BB  330  12.496   5.454  10.422  0.2754  0.1341 -0.1243
    8SER    SC1  331  12.487   5.194  10.451  0.0854  0.0584 -0.0535
    9ALA     BB  332  12.468   5.666  10.197 -0.3112  0.0680 -0.1374
   10LYS     BB  333  12.711   5.838  10.283 -0.0821 -0.1465 -0.3559
   10LYS    SC1  334  12.716   5.988  10.617 -0.0240  0.1131 -0.0502
   10LYS    SC2  335  12.853   6.010  10.809  0.1533 -0.1776  0.1557
   11LYS     BB  336  12.942   5.638  10.230  0.0421 -0.1084  0.0019
   11LYS    SC1  337  13.202   5.724  10.385 -0.1524  0.3571  0.2560
   11LYS    SC2  338  13.390   5.840  10.558 -0.1234 -0.1620  0.0910
   12PHE     BB  339  12.902   5.570   9.930  0.0648  0.1589 -0.0654
   12PHE    SC1  340  12.671   5.352   9.868 -0.1818 -0.0025  0.3263
   12PHE    SC2  341  12.550   5.123   9.946 -0.0949 -0.1953 -0.0813
   12PHE    SC3  342  12.425   5.289   9.775 -0.1284  0.0520  0.1725
   13GLY     BB  343  12.921   5.850   9.800  0.0522  0.1301 -0.1297
   14LYS     BB  344  13.202   5.929   9.903  0.0708  0.0941 -0.1529
   14LYS    SC1  345  13.281   6.198   9.782  0.1024  0.0472 -0.1561
   14LYS    SC2  346  13.559   6.288   9.786  0.0800  0.3032  0.1368
   15ALA     BB  347  13.353   5.678   9.800 -0.0906 -0.0384 -0.0750
   16PHE     BB  348  13.294   5.696   9.496  0.1998  0.0415 -0.1318
   16PHE    SC1  349  13.098   5.495   9.443  0.1913 -0.3102  0.0507
   16PHE    SC2  350  12.964   5.261   9.466  0.0013 -0.2188 -0.0871
   16PHE    SC3  351  12.850   5.470   9.338  0.3766 -0.2174 -0.4491
   17VAL     BB  352  13.427   5.966   9.420 -0.2182  0.2241 -0.2626
   17VAL    SC1  353  13.325   6.094   9.212 -0.2411  0.3462 -0.1774
   18GLY     BB  354  13.724   5.902   9.482 -0.2784 -0.0088 -0.1990
   19GLU     BB  355  13.764   5.664   9.288  0.0616  0.0104 -0.1627
   19GLU    SC1  356  13.998   5.400   9.174  0.2328 -0.1446  0.0839
   20ILE     BB  357  13.673   5.827   9.040 -0.0100 -0.0310 -0.1642
   20ILE    SC1  358  13.465   5.722   8.836 -0.0127  0.0670 -0.2123
   21MET     BB  359  13.894   6.043   9.061 -0.1511  0.0964  0.0886
   21MET    SC1  360  13.682   6.323   8.867 -0.1011 -0.2623 -0.1261
   22ASN     BB  361  14.152   5.872   9.036 -0.1917  0.0209  0.1774
   22ASN    SC1  362  14.315   5.791   9.260 -0.0344  0.0641  0.1287
   23SER     BB  363  14.086   5.739   8.764  0.0297 -0.0660  0.1636
   23SER    SC1  364  13.906   5.693   8.615  0.0883 -0.2594  0.1253
    1GLY     BB  365   2.656   6.095   8.296 -0.2595  0.0173  0.4028
    2ILE     BB  366   2.836   6.238   8.504 -0.0052  0.0163  0.1899
    2ILE    SC1  367   3.080   6.276   8.692  0.3120 -0.4398 -0.0977
    3GLY     BB  368   2.608   6.300   8.703 -0.0765  0.1492  0.0699
    4LYS     BB  369   2.504   6.018   8.777 -0.3179  0.2761  0.2381
    4LYS    SC1  370   2.253   5.946   8.613  0.0376 -0.1122 -0.0223
    4LYS    SC2  371   2.001   5.890   8.631  0.2142 -0.2096 -0.3096
    5PHE     BB  372   2.767   5.917   8.908 -0.1868  0.1017 -0.1384
    5PHE    SC1  373   2.921   5.754   8.738 -0.3627 -0.3402 -0.1704
    5PHE    SC2  374   3.097   5.577   8.635 -0.0830 -0.3347  0.2595
    5PHE    SC3  375   2.927   5.710   8.472  0.0206 -0.6456 -0.1243
    6LEU     BB  376   2.792   6.123   9.138  0.0222 -0.1731  0.0951
    6LEU    SC1  377   3.059   6.165   9.234 -0.3908 -0.0066  0.0627
    7HIS     BB  378   2.539   6.064   9.308 -0.0552 -0.0114  0.0390
    7HIS    SC1  379   2.347   6.221   9.449  0.0024 -0.1108  0.1314
    7HIS    SC2  380   2.121   6.333   9.543  0.1163  0.0148  0.2618
    7HIS    SC3  381   2.308   6.242   9.715  0.1559 -0.1089  0.1553
    8SER     BB  382   2.596   5.773   9.398 -0.0818 -0.0578 -0.0906
    8SER    SC1  383   2.470   5.553   9.464 -0.2485 -0.0911 -0.0598
    9ALA     BB  384   2.880   5.806   9.519  0.0052 -0.1834 -0.2542
   10LYS     BB  385   2.811   6.003   9.748  0.0296 -0.2557 -0.1843
   10LYS    SC1  386   2.843   6.278   9.696  0.0879  0.1362 -0.0882
   10LYS    SC2  387   2.735   6.463   9.564 -0.2441 -0.1845  0.0922
   11LYS     BB  388   2.581   5.836   9.872 -0.0320 -0.1070 -0.0934
   11LYS    SC1  389   2.435   5.996  10.105  0.2091 -0.1420  0.0435
   11LYS    SC2  390   2.248   6.167  10.228  0.1737 -0.1595  0.0550
   12PHE     BB  391   2.745   5.584   9.946  0.0952 -0.0299 -0.1094
   12PHE    SC1  392   2.844   5.374   9.754  0.2392  0.0223  0.3938
   12PHE    SC2  393   3.045   5.295   9.593 -0.0424 -0.1357  0.1027
   12PHE    SC3  394   2.826   5.140   9.621 -0.3134  0.2213  0.0688
   13GLY     BB  395   2.972   5.716  10.111  0.0641  0.0561 -0.1344
   14LYS     BB  396   2.814   5.806  10.363  0.1321 -0.2111  0.0091
   14LYS    SC1  397   3.006   6.010  10.546 -0.0649  0.1877  0.3574
   14LYS    SC2  398   2.977   6.169  10.795  0.2522  0.0251 -0.0996
   15ALA     BB  399   2.696   5.542  10.475  0.0759 -0.1064  0.2016
   16PHE     BB  400   2.957   5.381  10.517  0.0998 -0.0836  0.1427
   16PHE    SC1  401   3.061   5.252  10.252 -0.3972  0.4218 -0.2652
   16PHE    SC2  402   3.314   5.315  10.181 -0.0731 -0.4397 -0.0556
   16PHE    SC3  403   3.142   5.217   9.997 -0.3123  0.1986 -0.2108
   17VAL     BB  404   3.114   5.553  10.722  0.0949 -0.0636  0.1297
   17VAL    SC1  405   3.363   5.635  10.684  0.1249 -0.0982  0.2470
   18GLY     BB  406   2.909   5.516  10.952 -0.0193  0.0324  0.0449
   19GLU     BB  407   2.895   5.208  10.984  0.0150  0.0278  0.0170
   19GLU    SC1  408   2.515   5.313  11.155 -0.1295 -0.1561  0.1794
   20ILE     BB  409   3.195   5.169  11.048  0.0195 -0.2964 -0.1706
   20ILE    SC1  410   3.318   5.109  10.769  0.4733  0.0395 -0.0617
   21MET     BB  411   3.203   5.354  11.297  0.1643 -0.1563 -0.2766
   21MET    SC1  412   3.367   5.661  11.197 -0.1981 -0.0639  0.3116
   22ASN     BB  413   2.997   5.226  11.489  0.0881  0.2967 -0.0382
   22ASN    SC1  414   2.715   5.343  11.599 -0.1007 -0.1166  0.1112
   23SER     BB  415   3.142   4.954  11.518 -0.0169  0.2574  0.1422
   23SER    SC1  416   3.182   4.776  11.342 -0.1051 -0.1236 -0.1280
    1GLY     BB  417   7.891  12.437  11.389  0.0327 -0.0002  0.1177
    2ILE     BB  418   7.811  12.736  11.415 -0.3214 -0.0859 -0.0233
    2ILE    SC1  419   7.782  12.854  11.129 -0.1838  0.0782  0.0277
    3GLY     BB  420   7.923  12.804  11.696 -0.1092 -0.0225 -0.1202
    4LYS     BB  421   8.225  12.771  11.636 -0.1493 -0.1926 -0.2395
    4LYS    SC1  422   8.402  12.629  11.868  0.0641  0.1039 -0.2079
    4LYS    SC2  423   8.572  12.436  11.976 -0.0350  0.0353 -0.2098
    5PHE     BB  424   8.253  12.999  11.427 -0.2797 -0.0556 -0.1116
    5PHE    SC1  425   8.504  13.078  11.254 -0.3807 -0.0495 -0.1028
    5PHE    SC2  426   8.640  13.230  11.076 -0.2001 -0.0716  0.0128
    5PHE    SC3  427   8.764  13.026  11.203 -0.2765  0.0439  0.2841
    6LEU     BB  428   8.173  13.241  11.603  0.1355 -0.0486  0.0861
    6LEU    SC1  429   7.866  13.279  11.492  0.1305  0.2360 -0.2171
    7HIS     BB  430   8.356  13.212  11.851  0.1047 -0.0023  0.1144
    7HIS    SC1  431   8.134  13.049  12.040  0.0715  0.1089  0.1121
    7HIS    SC2  432   8.025  13.097  12.282 -0.2256 -0.1943  0.0500
    7HIS    SC3  433   8.065  12.843  12.201  0.3573 -0.0993 -0.0193
    8SER     BB  434   8.633  13.180  11.716  0.0734  0.2007 -0.0035
    8SER    SC1  435   8.792  13.008  11.818 -0.1550 -0.0696  0.0003
    9ALA     BB  436   8.637  13.447  11.558  0.0968  0.1643 -0.0649
   10LYS     BB  437   8.611  13.631  11.807 -0.0605 -0.1168  0.1358
   10LYS    SC1  438   8.480  13.896  11.832  0.3427  0.0430  0.1107
   10LYS    SC2  439   8.321  14.107  11.767 -0.1235 -0.1253  0.0389
   11LYS     BB  440   8.874  13.548  11.948 -0.0262  0.1196  0.2172
   11LYS    SC1  441   8.832  13.330  12.148 -0.2155 -0.1969  0.0156
   11LYS    SC2  442   8.921  13.201  12.345 -0.2743 -0.0909  0.0811
   12PHE     BB  443   9.095  13.638  11.750 -0.1850  0.2081  0.0759
   12PHE    SC1  444   9.185  13.360  11.608  0.3275 -0.0191 -0.3334
   12PHE    SC2  445   9.077  13.197  11.422  0.0321 -0.0563 -0.1390
   12PHE    SC3  446   9.345  13.223  11.440  0.0698 -0.0828 -0.5370
   13GLY     BB  447   9.033  13.941  11.747  0.0829  0.2658 -0.0099
   14LYS     BB  448   9.094  13.998  12.045  0.0186 -0.0125  0.0605
   14LYS    SC1  449   8.982  13.881  12.351  0.0844  0.0911 -0.0112
   14LYS    SC2  450   8.785  13.737  12.450  0.0570  0.4084  0.0161
   15ALA     BB  451   9.393  13.917  12.044  0.0316  0.0350  0.0673
   16PHE     BB  452   9.496  14.082  11.803 -0.0958 -0.1159 -0.0946
   16PHE    SC1  453   9.551  13.987  11.526  0.0804 -0.1007  0.1002
   16PHE    SC2  454   9.395  13.841  11.361  0.0463  0.0501 -0.0046
   16PHE    SC3  455   9.631  13.938  11.273  0.1597 -0.0992  0.1247
   17VAL     BB  456   9.407  14.355  11.919 -0.3681 -0.2523  0.0312
   17VAL    SC1  457   9.325  14.515  11.723  0.1498 -0.0452 -0.0394
   18GLY     BB  458   9.565  14.370  12.185 -0.0907  0.1481 -0.1401
   19GLU     BB  459   9.850  14.338  12.067 -0.0555 -0.1283  0.0048
   19GLU    SC1  460   9.959  14.045  12.224  0.0332  0.2012 -0.0061
   20ILE     BB  461   9.856  14.590  11.886 -0.1431 -0.0375  0.1264
   20ILE    SC1  462   9.794  14.503  11.595 -0.1356 -0.2286  0.1797
   21MET     BB  463   9.780  14.802  12.100  0.0178  0.0026  0.1457
   21MET    SC1  464   9.434  14.867  12.108 -0.3772 -0.0913 -0.0737
   22ASN     BB  465  10.022  14.784  12.293 -0.0823 -0.0049  0.2718
   22ASN    SC1  466  10.049  14.975  12.535 -0.1567 -0.1014  0.3147
   23SER     BB  467  10.237  14.860  12.083 -0.2083 -0.0138  0.1365
   23SER    SC1  468  10.406  14.796  11.969 -0.1171 -0.2751  0.1697
    1GLY     BB  469   7.747   7.934  11.619 -0.1870 -0.1496 -0.1834
    2ILE     BB  470   7.638   8.178  11.463  0.0580  0.1027  0.0237
    2ILE    SC1  471   7.767   8.201  11.183  0.2329  0.5381  0.1281
    3GLY     BB  472   7.639   8.378  11.700  0.0677 -0.0427  0.1491
    4LYS     BB  473   7.943   8.384  11.755  0.0996  0.0277 -0.0238
    4LYS    SC1  474   8.103   8.414  12.021 -0.0921 -0.1876  0.0549
    4LYS    SC2  475   8.181   8.482  12.261 -0.0193  0.0085 -0.1237
    5PHE     BB  476   8.054   8.496  11.488  0.0736 -0.0829 -0.0814
    5PHE    SC1  477   8.327   8.500  11.434 -0.0436  0.4618 -0.0630
    5PHE    SC2  478   8.595   8.468  11.442 -0.0829  0.0566 -0.0730
    5PHE    SC3  479   8.483   8.616  11.246  0.1138 -0.0633 -0.2851
    6LEU     BB  480   7.876   8.749  11.474  0.0177 -0.1175 -0.0112
    6LEU    SC1  481   7.661   8.677  11.265  0.3489 -0.1319 -0.2364
    7HIS     BB  482   7.957   8.888  11.738  0.1260  0.4121 -0.3014
    7HIS    SC1  483   7.777   8.793  11.993  0.0393 -0.0278 -0.0217
    7HIS    SC2  484   7.593   8.624  12.097 -0.1328  0.3506  0.3308
    7HIS    SC3  485   7.766   8.753  12.260  0.2188  0.2735  0.0378
    8SER     BB  486   8.261   8.905  11.681  0.1865  0.0370 -0.1337
    8SER    SC1  487   8.409   8.702  11.824  0.0880 -0.0930 -0.0807
    9ALA     BB  488   8.242   9.054  11.410 -0.3273  0.2577  0.0049
   10LYS     BB  489   8.085   9.305  11.500 -0.2444  0.3588 -0.1251
   10LYS    SC1  490   7.771   9.289  11.559  0.0373  0.0220  0.0371
   10LYS    SC2  491   7.579   9.257  11.724 -0.1173  0.0855 -0.1890
   11LYS     BB  492   8.272   9.417  11.720  0.1832 -0.3292 -0.0957
   11LYS    SC1  493   8.151   9.275  12.016  0.0807  0.2026  0.6083
   11LYS    SC2  494   8.197   9.032  12.175  0.3210 -0.0950  0.1387
   12PHE     BB  495   8.523   9.486  11.551  0.0038 -0.2795 -0.3487
   12PHE    SC1  496   8.708   9.291  11.457 -0.0848 -0.0529  0.1442
   12PHE    SC2  497   8.935   9.195  11.345 -0.1806 -0.2074  0.0768
   12PHE    SC3  498   8.754   9.025  11.451 -0.3752 -0.1053 -0.0813
   13GLY     BB  499   8.395   9.680  11.346  0.0111  0.1418  0.0231
   14LYS     BB  500   8.271   9.907  11.517 -0.1613  0.0458  0.0288
   14LYS    SC1  501   8.024   9.832  11.713 -0.1623 -0.1451 -0.0554
   14LYS    SC2  502   7.916   9.719  11.910  0.0677 -0.0813  0.3200
   15ALA     BB  503   8.521  10.005  11.672 -0.1526  0.3256 -0.1526
   16PHE     BB  504   8.715  10.075  11.440 -0.0261  0.1104 -0.1156
   16PHE    SC1  505   8.823   9.820  11.253 -0.3699 -0.0851 -0.1155
   16PHE    SC2  506   8.807   9.591  11.111  0.0270  0.0679 -0.4364
   16PHE    SC3  507   9.027   9.644  11.259 -0.2695  0.0316  0.0520
   17VAL     BB  508   8.525  10.271  11.293 -0.1340  0.1025  0.0112
   17VAL    SC1  509   8.403  10.153  11.089  0.2856 -0.1217 -0.1275
   18GLY     BB  510   8.454  10.451  11.535 -0.0225  0.0260  0.1022
   19GLU     BB  511   8.732  10.567  11.609  0.1610 -0.1890 -0.2153
   19GLU    SC1  512   8.769  10.521  11.981 -0.1828 -0.0960 -0.1534
   20ILE     BB  513   8.803  10.734  11.357 -0.3437  0.0365 -0.2264
   20ILE    SC1  514   8.965  10.521  11.199  0.3044  0.4316 -0.1499
   21MET     BB  515   8.556  10.921  11.375 -0.1845  0.2264  0.1809
   21MET    SC1  516   8.357  10.738  11.086 -0.2109 -0.2882 -0.0235
   22ASN     BB  517   8.601  11.060  11.648 -0.1520  0.0622  0.2615
   22ASN    SC1  518   8.451  10.894  11.872  0.0573 -0.3323  0.1934
   23SER     BB  519   8.879  11.191  11.605 -0.1708  0.0384  0.0503
   23SER    SC1  520   9.012  11.337  11.440  0.2418 -0.0774 -0.3266
    1GLY     BB  521  10.820   7.014  11.897 -0.0292 -0.0875 -0.2587
    2ILE     BB  522  10.963   7.209  11.702  0.2665  0.1580  0.1791
    2ILE    SC1  523  10.941   7.307  11.409 -0.0136  0.0959  0.1757
    3GLY     BB  524  11.242   7.204  11.839  0.2564 -0.0164  0.1975
    4LYS     BB  525  11.341   6.916  11.782 -0.0764 -0.1099  0.0523
    4LYS    SC1  526  11.501   6.768  12.016  0.0015 -0.1062 -0.2516
    4LYS    SC2  527  11.444   6.589  12.195 -0.3243 -0.0979  0.3164
    5PHE     BB  528  11.331   6.913  11.472  0.0422  0.1266  0.0424
    5PHE    SC1  529  11.065   6.789  11.373 -0.0246  0.0206  0.1807
    5PHE    SC2  530  10.934   6.662  11.174  0.0659 -0.0879  0.1892
    5PHE    SC3  531  10.795   6.777  11.375 -0.0188 -0.1364  0.1591
    6LEU     BB  532  11.529   7.146  11.420  0.0964  0.0172 -0.2759
    6LEU    SC1  533  11.465   7.429  11.313  0.0091  0.1300 -0.4576
    7HIS     BB  534  11.764   7.005  11.565  0.0074 -0.0248 -0.1705
    7HIS    SC1  535  11.940   7.107  11.744  0.2876 -0.4121 -0.0461
    7HIS    SC2  536  12.146   7.209  11.887  0.1815  0.0297 -0.1848
    7HIS    SC3  537  11.921   7.127  12.012  0.2071  0.1243 -0.0749
    8SER     BB  538  11.796   6.725  11.436  0.0580 -0.0749 -0.0515
    8SER    SC1  539  11.809   6.563  11.628 -0.1947  0.0047  0.0235
    9ALA     BB  540  11.845   6.828  11.148 -0.0185 -0.1974 -0.1096
   10LYS     BB  541  12.093   7.004  11.209 -0.1674 -0.0242  0.0078
   10LYS    SC1  542  12.034   7.303  11.258 -0.1055 -0.1736  0.1736
   10LYS    SC2  543  11.972   7.474  11.438 -0.5528  0.2074 -0.1655
   11LYS     BB  544  12.282   6.780  11.309  0.0960  0.2648  0.1859
   11LYS    SC1  545  12.273   6.760  11.597 -0.2948 -0.1897  0.1671
   11LYS    SC2  546  12.239   6.720  11.867 -0.0058 -0.2400 -0.2238
   12PHE     BB  547  12.260   6.609  11.051  0.0697  0.1879  0.2383
   12PHE    SC1  548  12.328   6.308  11.008 -0.1971 -0.1771 -0.0014
   12PHE    SC2  549  12.487   6.108  11.095  0.2393  0.0650 -0.1958
   12PHE    SC3  550  12.318   6.066  10.888  0.4371 -0.0689 -0.3362
   13GLY     BB  551  12.389   6.800  10.843  0.0111 -0.0459 -0.0208
   14LYS     BB  552  12.669   6.847  10.968 -0.1030  0.2401  0.1164
   14LYS    SC1  553  12.614   7.114  11.114  0.0411 -0.2869  0.0316
   14LYS    SC2  554  12.564   7.197  11.381  0.0395  0.3610  0.1057
   15ALA     BB  555  12.752   6.548  10.976  0.0864  0.2912  0.1246
   16PHE     BB  556  12.728   6.472  10.676  0.0199  0.1643  0.1612
   16PHE    SC1  557  12.463   6.426  10.579  0.4262  0.0419 -0.2273
   16PHE    SC2  558  12.363   6.351  10.340  0.1860  0.4808 -0.2811
   16PHE    SC3  559  12.198   6.384  10.551  0.4041  0.0211 -0.0146
   17VAL     BB  560  12.934   6.663  10.544  0.0894  0.0284  0.0697
   17VAL    SC1  561  12.845   6.758  10.313  0.0440 -0.1679  0.0035
   18GLY     BB  562  13.205   6.578  10.669  0.1110 -0.3427 -0.2042
   19GLU     BB  563  13.221   6.277  10.594 -0.0868 -0.4145  0.0224
   19GLU    SC1  564  13.404   6.210  10.919  0.1227 -0.2940 -0.2570
   20ILE     BB  565  13.225   6.312  10.286 -0.0210  0.3214  0.0796
   20ILE    SC1  566  12.929   6.285  10.197  0.0846  0.0000 -0.2078
   21MET     BB  567  13.506   6.437  10.251  0.1754 -0.0869  0.1065
   21MET    SC1  568  13.353   6.820  10.306  0.1384  0.3800  0.1877
   22ASN     BB  569  13.685   6.211  10.366  0.2435 -0.1028 -0.0272
   22ASN    SC1  570  13.777   6.196  10.650 -0.3471 -0.4583 -0.0472
   23SER     BB  571  13.647   5.987  10.155  0.0821 -0.2418  0.1440
   23SER    SC1  572  13.740   5.758  10.185  0.2660  0.4329  0.0620
    1GLY     BB  573   4.306   4.091  11.407 -0.2057 -0.1051  0.0267
    2ILE     BB  574   4.073   3.901  11.330 -0.1179 -0.1979 -0.0131
    2ILE    SC1  575   4.119   3.888  11.024 -0.1845  0.0565 -0.0376
    3GLY     BB  576   3.831   4.055  11.448  0.1168  0.0749  0.1319
    4LYS     BB  577   3.853   4.322  11.292  0.0802  0.0105  0.0144
    4LYS    SC1  578   3.836   4.618  11.384 -0.4966 -0.0083  0.0708
    4LYS    SC2  579   3.735   4.853  11.439  0.2648  0.2160  0.2156
    5PHE     BB  580   3.807   4.222  11.003  0.2850 -0.0001 -0.0173
    5PHE    SC1  581   3.914   4.300  10.749  0.1121  0.0318  0.1249
    5PHE    SC2  582   3.875   4.482  10.554  0.0115 -0.0104  0.1047
    5PHE    SC3  583   4.028   4.265  10.507 -0.1078 -0.0807  0.0338
    6LEU     BB  584   3.522   4.110  11.054  0.3182  0.0401  0.2824
    6LEU    SC1  585   3.420   3.799  10.939  0.0602  0.1874  0.0943
    7HIS     BB  586   3.369   4.344  11.188 -0.0076 -0.0897  0.1524
    7HIS    SC1  587   3.393   4.328  11.496  0.0911  0.3657 -0.0006
    7HIS    SC2  588   3.362   4.228  11.745  0.1575 -0.0627 -0.1518
    7HIS    SC3  589   3.478   4.469  11.710  0.2486 -0.0424  0.2237
    8SER     BB  590   3.416   4.543  10.955  0.0898 -0.2696  0.0137
    8SER    SC1  591   3.628   4.677  10.929  0.1255 -0.0524  0.3457
    9ALA     BB  592   3.243   4.391  10.748 -0.0106 -0.1163 -0.0175
   10LYS     BB  593   2.960   4.418  10.871  0.0279  0.1685  0.0192
   10LYS    SC1  594   2.868   4.322  11.145  0.2477 -0.0796  0.1748
   10LYS    SC2  595   2.841   4.377  11.365 -0.0376  0.1148 -0.2663
   11LYS     BB  596   2.939   4.727  10.870 -0.3765  0.1493 -0.0222
   11LYS    SC1  597   2.708   4.796  11.132  0.0973  0.1510 -0.3201
   11LYS    SC2  598   2.672   4.907  11.378 -0.1160  0.2131  0.2392
   12PHE     BB  599   2.966   4.808  10.572 -0.2407  0.1826 -0.0020
   12PHE    SC1  600   3.217   4.722  10.389 -0.1202 -0.2686  0.4216
   12PHE    SC2  601   3.471   4.633  10.402 -0.0728 -0.1956  0.1220
   12PHE    SC3  602   3.319   4.573  10.188 -0.2733 -0.1444  0.2464
   13GLY     BB  603   2.711   4.667  10.464 -0.2493  0.0676  0.1629
   14LYS     BB  604   2.505   4.817  10.641 -0.2185 -0.0070  0.2639
   14LYS    SC1  605   2.286   4.801  10.834 -0.3432 -0.4437 -0.0322
   14LYS    SC2  606   2.204   4.839  11.092  0.0452 -0.0114 -0.0119
   15ALA     BB  607   2.576   5.106  10.554 -0.2855 -0.0982 -0.1196
   16PHE     BB  608   2.578   5.090  10.244 -0.1133 -0.2432 -0.1130
   16PHE    SC1  609   2.748   4.994  10.053 -0.0064  0.0457 -0.3636
   16PHE    SC2  610   2.941   4.805  10.060 -0.0775 -0.0297  0.1503
   16PHE    SC3  611   2.733   4.779   9.890  0.2198 -0.0804 -0.2268
   17VAL     BB  612   2.282   5.013  10.197 -0.1620 -0.1407  0.0147
   17VAL    SC1  613   2.255   4.760  10.120 -0.0426 -0.1333 -0.0562
   18GLY     BB  614   2.164   5.262  10.339  0.5292  0.0028  0.4046
   19GLU     BB  615   2.296   5.488  10.173 -0.2512  0.2864  0.0985
   19GLU    SC1  616   2.219   5.761  10.473 -0.0391 -0.1124  0.4200
   20ILE     BB  617   2.198   5.427   9.886 -0.0412  0.0436  0.0737
   20ILE    SC1  618   2.348   5.197   9.742 -0.0938 -0.0273  0.1307
   21MET     BB  619   1.900   5.445   9.969 -0.0642 -0.1198  0.0321
   21MET    SC1  620   1.851   5.099   9.997 -0.1141  0.1211  0.0982
   22ASN     BB  621   1.886   5.733  10.081 -0.2183 -0.0648 -0.1226
   22ASN    SC1  622   1.678   5.779  10.286  0.1608  0.1890  0.0588
   23SER     BB  623   1.980   5.893   9.833 -0.2492  0.4118  0.1530
   23SER    SC1  624   2.110   5.814   9.619 -0.0231 -0.2898 -0.0872
    1GLY     BB  625   4.966   7.582   7.836 -0.1585 -0.3275 -0.1039
    2ILE     BB  626   4.750   7.782   7.933  0.1418 -0.1892  0.3227
    2ILE    SC1  627   4.728   7.795   8.242  0.1687 -0.0973  0.3211
    3GLY     BB  628   4.543   7.769   7.703  0.3281 -0.0234  0.1407
    4LYS     BB  629   4.440   7.477   7.695 -0.3445  0.1883  0.1167
    4LYS    SC1  630   4.252   7.277   7.539 -0.1985 -0.1398 -0.0501
    4LYS    SC2  631   4.046   7.235   7.419  0.0192 -0.2496 -0.1223
    5PHE     BB  632   4.319   7.461   7.980 -0.0944  0.1461  0.2245
    5PHE    SC1  633   4.527   7.273   8.153 -0.1357 -0.0006 -0.1247
    5PHE    SC2  634   4.612   7.090   8.332 -0.2442 -0.1391 -0.2117
    5PHE    SC3  635   4.783   7.277   8.239 -0.2462  0.1006  0.2260
    6LEU     BB  636   4.120   7.697   7.950 -0.0092  0.1920 -0.0049
    6LEU    SC1  637   4.109   7.974   8.001 -0.0743 -0.2678  0.1319
    7HIS     BB  638   3.928   7.585   7.733 -0.0522  0.0166  0.1205
    7HIS    SC1  639   3.748   7.667   7.488  0.0926  0.0766  0.0258
    7HIS    SC2  640   3.744   7.875   7.315  0.4307 -0.0805 -0.1880
    7HIS    SC3  641   3.518   7.734   7.363  0.1857  0.3440 -0.0116
    8SER     BB  642   3.822   7.347   7.902 -0.0386  0.0153  0.1273
    8SER    SC1  643   3.858   7.096   7.870  0.3393  0.1518  0.1157
    9ALA     BB  644   3.676   7.520   8.113  0.2763  0.2311  0.1796
   10LYS     BB  645   3.464   7.651   7.928 -0.2448 -0.1656  0.4542
   10LYS    SC1  646   3.579   7.919   7.904 -0.0668 -0.0188 -0.0548
   10LYS    SC2  647   3.691   8.094   7.791  0.0319 -0.0316  0.1173
   11LYS     BB  648   3.321   7.398   7.819 -0.2319  0.0693 -0.1652
   11LYS    SC1  649   3.418   7.257   7.608  0.0323  0.0136  0.5178
   11LYS    SC2  650   3.439   7.197   7.371 -0.2399 -0.0961  0.0961
   12PHE     BB  651   3.238   7.261   8.084  0.3930 -0.0332 -0.0008
   12PHE    SC1  652   3.457   7.046   8.133 -0.2170 -0.1569  0.0910
   12PHE    SC2  653   3.624   6.998   8.339 -0.5725 -0.0706  0.4162
   12PHE    SC3  654   3.549   6.796   8.177  0.1743 -0.0466 -0.0317
   13GLY     BB  655   3.029   7.471   8.174  0.0492 -0.2553 -0.2453
   14LYS     BB  656   2.836   7.458   7.931 -0.1367  0.0077 -0.1192
   14LYS    SC1  657   2.651   7.663   7.820 -0.0935 -0.0054 -0.0841
   14LYS    SC2  658   2.565   7.892   7.777  0.2069 -0.0916 -0.2650
   15ALA     BB  659   2.761   7.158   7.947 -0.0223 -0.0158  0.0060
   16PHE     BB  660   2.652   7.151   8.238 -0.0434  0.2234  0.0068
   16PHE    SC1  661   2.659   6.890   8.400 -0.1120 -0.0404  0.0113
   16PHE    SC2  662   2.762   6.809   8.637 -0.2297  0.0940  0.1108
   16PHE    SC3  663   2.503   6.759   8.577 -0.2020  0.0650  0.0112
   17VAL     BB  664   2.401   7.329   8.206 -0.1337  0.1370  0.2115
   17VAL    SC1  665   2.464   7.572   8.292 -0.1548  0.0693  0.4268
   18GLY     BB  666   2.259   7.150   7.997  0.1556 -0.0609  0.1758
   19GLU     BB  667   2.218   6.896   8.171 -0.2206 -0.1101  0.0300
   19GLU    SC1  668   2.419   6.572   8.114  0.0395 -0.0648 -0.2311
   20ILE     BB  669   2.083   7.036   8.412 -0.0993  0.1209 -0.0313
   20ILE    SC1  670   2.241   7.178   8.637  0.2127  0.0102 -0.1723
   21MET     BB  671   1.830   7.161   8.284 -0.0347  0.1322 -0.1504
   21MET    SC1  672   1.846   7.511   8.268 -0.3126  0.3603 -0.0428
   22ASN     BB  673   1.698   6.896   8.192  0.2126 -0.0887  0.1027
   22ASN    SC1  674   1.661   6.895   7.859 -0.0504  0.1640  0.1389
   23SER     BB  675   1.680   6.730   8.453  0.2561 -0.1539  0.0646
   23SER    SC1  676   1.506   6.578   8.533  0.3073  0.0364  0.1712
    1GLY     BB  677  11.889   4.681   8.630 -0.2078 -0.2537 -0.0141
    2ILE     BB  678  11.853   4.382   8.557 -0.1996 -0.2674  0.0377
    2ILE    SC1  679  12.002   4.237   8.787  0.0220 -0.0664  0.0263
    3GLY     BB  680  11.966   4.399   8.269  0.0185  0.0797  0.1352
    4LYS     BB  681  12.249   4.512   8.327 -0.0115  0.1014  0.2450
    4LYS    SC1  682  12.515   4.671   8.170 -0.3368 -0.0134  0.0092
    4LYS    SC2  683  12.625   4.943   8.153 -0.0572 -0.1696 -0.1824
    5PHE     BB  684  12.371   4.274   8.484 -0.0534 -0.1081 -0.0276
    5PHE    SC1  685  12.622   4.426   8.653 -0.2618  0.0854  0.2952
    5PHE    SC2  686  12.834   4.579   8.584 -0.2450 -0.0547  0.0166
    5PHE    SC3  687  12.852   4.409   8.793 -0.1603  0.0932  0.1327
    6LEU     BB  688  12.366   4.045   8.275  0.2747 -0.0056 -0.1569
    6LEU    SC1  689  12.098   3.940   8.333  0.5663  0.2775  0.0520
    7HIS     BB  690  12.524   4.178   8.044  0.1258  0.1308 -0.1826
    7HIS    SC1  691  12.528   4.180   7.779  0.1604  0.1908  0.0757
    7HIS    SC2  692  12.454   4.163   7.520 -0.1644 -0.0819  0.1744
    7HIS    SC3  693  12.716   4.156   7.587 -0.0828  0.0544 -0.1438
    8SER     BB  694  12.791   4.223   8.196 -0.0297 -0.2697  0.2239
    8SER    SC1  695  12.906   4.407   8.113  0.0802 -0.1930  0.1867
    9ALA     BB  696  12.867   3.932   8.270  0.0484 -0.2706  0.1433
   10LYS     BB  697  12.901   3.827   7.980  0.1029  0.1950 -0.0303
   10LYS    SC1  698  12.697   3.673   7.873 -0.0438 -0.1083  0.0441
   10LYS    SC2  699  12.436   3.641   7.757 -0.1452 -0.2018 -0.0472
   11LYS     BB  700  13.139   4.017   7.921  0.0720  0.2333 -0.0329
   11LYS    SC1  701  13.225   4.139   7.681 -0.1385 -0.0125  0.1398
   11LYS    SC2  702  13.131   4.390   7.535  0.0019  0.2548  0.0765
   12PHE     BB  703  13.350   3.928   8.131 -0.1150 -0.0305  0.0502
   12PHE    SC1  704  13.329   4.086   8.372 -0.1746 -0.3750 -0.1172
   12PHE    SC2  705  13.183   4.238   8.540  0.1241 -0.3590  0.1411
   12PHE    SC3  706  13.360   4.059   8.639  0.4539 -0.2095 -0.1497
   13GLY     BB  707  13.377   3.624   8.071  0.1978 -0.0010  0.0175
   14LYS     BB  708  13.459   3.652   7.774 -0.0772  0.0905 -0.0535
   14LYS    SC1  709  13.464   3.396   7.545  0.2369  0.1066 -0.0171
   14LYS    SC2  710  13.395   3.160   7.474 -0.0907 -0.0845  0.1183
   15ALA     BB  711  13.716   3.821   7.812 -0.0120 -0.0514  0.1597
   16PHE     BB  712  13.881   3.638   8.000 -0.0251  0.0337  0.2548
   16PHE    SC1  713  13.862   3.718   8.306  0.3013 -0.1905 -0.0120
   16PHE    SC2  714  13.899   3.657   8.566  0.0936 -0.2904 -0.0025
   16PHE    SC3  715  13.671   3.778   8.487  0.2675 -0.0148 -0.1030
   17VAL     BB  716  13.874   3.369   7.847 -0.1459  0.1377  0.0725
   17VAL    SC1  717  13.789   3.119   7.836  0.0776  0.0654 -0.1560
   18GLY     BB  718  13.972   3.489   7.578 -0.3748  0.1073 -0.0272
   19GLU     BB  719  14.243   3.595   7.682 -0.1943 -0.3376 -0.0107
   19GLU    SC1  720  14.375   3.846   7.445  0.0023 -0.1435  0.2427
   20ILE     BB  721  14.403   3.345   7.770  0.1844 -0.0731  0.0938
   20ILE    SC1  722  14.296   3.160   7.995 -0.2732 -0.1164 -0.1425
   21MET     BB  723  14.409   3.204   7.494 -0.1585 -0.3925  0.2360
   21MET    SC1  724  14.069   3.042   7.429 -0.0242  0.1448 -0.1482
   22ASN     BB  725  14.548   3.425   7.327 -0.4351 -0.1499  0.3155
   22ASN    SC1  726  14.345   3.504   7.093 -0.0068 -0.0359  0.1750
   23SER     BB  727  14.820   3.437   7.474 -0.2905 -0.2692  0.0681
   23SER    SC1  728  14.979   3.625   7.379 -0.1585 -0.0022 -0.0706
    1GLY     BB  729   2.543   2.200   7.843 -0.0587  0.0827  0.1933
    2ILE     BB  730   2.803   2.351   7.916  0.0740 -0.0024 -0.0823
    2ILE    SC1  731   2.941   2.321   8.192 -0.0393 -0.3235 -0.0546
    3GLY     BB  732   2.758   2.608   7.750 -0.2044  0.0954  0.1333
    4LYS     BB  733   2.487   2.720   7.850 -0.1935  0.1755  0.0753
    4LYS    SC1  734   2.338   2.920   7.649  0.3033  0.1341  0.0049
    4LYS    SC2  735   2.262   2.957   7.384  0.0175 -0.0509 -0.1833
    5PHE     BB  736   2.578   2.779   8.140  0.1894  0.0533 -0.0121
    5PHE    SC1  737   2.494   2.527   8.298 -0.0329  0.2183  0.1143
    5PHE    SC2  738   2.261   2.391   8.296  0.0769  0.0235 -0.0865
    5PHE    SC3  739   2.470   2.299   8.441  0.0896  0.0905 -0.0621
    6LEU     BB  740   2.819   2.967   8.086  0.2161 -0.0283 -0.1861
    6LEU    SC1  741   3.096   2.876   8.166 -0.0259 -0.0743 -0.0359
    7HIS     BB  742   2.688   3.184   7.907  0.3441  0.1601 -0.0569
    7HIS    SC1  743   2.750   3.176   7.618  0.2028 -0.0275 -0.3642
    7HIS    SC2  744   2.961   3.185   7.451 -0.0340  0.0787 -0.6725
    7HIS    SC3  745   2.714   3.239   7.358 -0.1649  0.2488 -0.2594
    8SER     BB  746   2.482   3.275   8.120  0.1823 -0.2373 -0.0299
    8SER    SC1  747   2.249   3.215   8.069 -0.1419 -0.1279  0.1339
    9ALA     BB  748   2.698   3.381   8.315  0.1518 -0.0450 -0.0974
   10LYS     BB  749   2.851   3.584   8.138 -0.0726  0.0113 -0.2320
   10LYS    SC1  750   3.099   3.357   8.064 -0.2052  0.0990 -0.0095
   10LYS    SC2  751   3.228   3.249   7.849 -0.3061 -0.1029  0.1026
   11LYS     BB  752   2.619   3.788   8.114 -0.0100  0.1426  0.1738
   11LYS    SC1  753   2.351   3.751   7.972 -0.2191  0.2996  0.1281
   11LYS    SC2  754   2.134   3.748   7.844 -0.0704 -0.0504  0.1592
   12PHE     BB  755   2.540   3.850   8.408 -0.0754 -0.1413  0.2199
   12PHE    SC1  756   2.301   3.668   8.516 -0.2208  0.1709  0.3118
   12PHE    SC2  757   2.144   3.452   8.472 -0.0059  0.0927 -0.1675
   12PHE    SC3  758   2.318   3.453   8.678 -0.0435 -0.1740 -0.1296
   13GLY     BB  759   2.803   3.985   8.499  0.0316 -0.0904 -0.1408
   14LYS     BB  760   2.810   4.207   8.283 -0.1574  0.0832  0.0248
   14LYS    SC1  761   3.037   4.169   8.059  0.0693 -0.1713 -0.2723
   14LYS    SC2  762   3.166   4.276   7.851 -0.3264 -0.2969 -0.0353
   15ALA     BB  763   2.544   4.349   8.355 -0.0282  0.1985  0.2986
   16PHE     BB  764   2.578   4.411   8.657 -0.0330  0.2631  0.2862
   16PHE    SC1  765   2.518   4.165   8.860 -0.1081  0.0875 -0.1748
   16PHE    SC2  766   2.576   4.079   9.109 -0.4539  0.1550 -0.0619
   16PHE    SC3  767   2.498   3.903   8.920  0.0238  0.0705 -0.2014
   17VAL     BB  768   2.829   4.592   8.657  0.3244 -0.1857 -0.1941
   17VAL    SC1  769   2.901   4.634   8.909 -0.2071  0.0479 -0.0603
   18GLY     BB  770   2.718   4.816   8.473  0.0811  0.0283  0.1925
   19GLU     BB  771   2.458   4.892   8.623 -0.1747 -0.3029 -0.0585
   19GLU    SC1  772   2.302   5.085   8.324  0.0813 -0.1543 -0.1901
   20ILE     BB  773   2.578   5.028   8.875 -0.1388 -0.1164 -0.1743
   20ILE    SC1  774   2.408   5.084   9.128 -0.0211 -0.0077 -0.1179
   21MET     BB  775   2.728   5.272   8.756 -0.3685 -0.0329 -0.3031
   21MET    SC1  776   2.829   5.339   9.157  0.2691 -0.2027 -0.1294
   22ASN     BB  777   2.497   5.462   8.675 -0.3249  0.1132 -0.0978
   22ASN    SC1  778   2.435   5.583   8.406  0.1365  0.1420 -0.1730
   23SER     BB  779   2.393   5.514   8.963  0.0913  0.0498  0.0743
   23SER    SC1  780   2.242   5.676   9.025 -0.2132  0.0433 -0.0913
    1GLY     BB  781   0.621   8.062   7.847 -0.0225 -0.1372  0.0614
    2ILE     BB  782   0.371   7.910   7.950 -0.0813 -0.0980 -0.0216
    2ILE    SC1  783   0.247   7.958   8.230  0.0593  0.2446 -0.0104
    3GLY     BB  784   0.342   7.690   7.734  0.0379  0.0397 -0.1827
    4LYS     BB  785   0.616   7.550   7.774 -0.1382 -0.2761 -0.0191
    4LYS    SC1  786   0.716   7.347   7.582  0.1343 -0.5169  0.1367
    4LYS    SC2  787   0.817   7.229   7.412  0.0241 -0.0790  0.1010
    5PHE     BB  788   0.574   7.491   8.075 -0.0381  0.1991  0.1006
    5PHE    SC1  789   0.694   7.663   8.281 -0.3040  0.2866 -0.0672
    5PHE    SC2  790   0.690   7.922   8.357  0.1097  0.3023 -0.0650
    5PHE    SC3  791   0.851   7.747   8.485  0.2510  0.1652 -0.4112
    6LEU     BB  792   0.294   7.357   8.078 -0.0673  0.2289 -0.3407
    6LEU    SC1  793   0.187   7.375   8.352  0.3568  0.1563  0.1674
    7HIS     BB  794   0.354   7.111   7.899 -0.0215 -0.0573  0.0477
    7HIS    SC1  795   0.264   7.202   7.608 -0.0318  0.0298 -0.0393
    7HIS    SC2  796   0.213   7.111   7.358 -0.1501 -0.0696  0.0192
    7HIS    SC3  797   0.058   7.305   7.465 -0.1149 -0.0445  0.0251
    8SER     BB  798   0.576   6.989   8.078 -0.0105  0.0952  0.1404
    8SER    SC1  799   0.818   6.988   7.999 -0.1458  0.1262  0.0118
    9ALA     BB  800   0.412   6.911   8.330  0.1411 -0.1840  0.1560
   10LYS     BB  801   0.186   6.766   8.174  0.1795  0.1184 -0.2061
   10LYS    SC1  802  -0.045   6.964   8.085 -0.1854  0.1046  0.1798
   10LYS    SC2  803  -0.135   7.151   7.890 -0.0565 -0.2353 -0.3214
   11LYS     BB  804   0.355   6.512   8.115 -0.0445 -0.0579 -0.1102
   11LYS    SC1  805   0.609   6.521   7.924 -0.0934  0.1069 -0.0544
   11LYS    SC2  806   0.887   6.498   7.800 -0.0158 -0.1514  0.2292
   12PHE     BB  807   0.456   6.429   8.396  0.0296  0.0146 -0.1152
   12PHE    SC1  808   0.720   6.523   8.409 -0.1440  0.2905 -0.0649
   12PHE    SC2  809   0.882   6.738   8.428 -0.0249  0.1896  0.1177
   12PHE    SC3  810   0.985   6.490   8.454 -0.2145  0.1250  0.2786
   13GLY     BB  811   0.177   6.430   8.533  0.1329 -0.2708  0.1127
   14LYS     BB  812   0.019   6.241   8.345 -0.1918  0.0330  0.0649
   14LYS    SC1  813  -0.132   6.404   8.086 -0.1304 -0.1303 -0.1899
   14LYS    SC2  814  -0.340   6.412   7.965 -0.0794  0.0419 -0.2452
   15ALA     BB  815   0.193   5.985   8.368 -0.2368 -0.0360 -0.2788
   16PHE     BB  816   0.159   5.885   8.659  0.0366 -0.0216 -0.2371
   16PHE    SC1  817   0.283   5.698   8.811 -0.0666 -0.1603 -0.0581
   16PHE    SC2  818   0.467   5.509   8.873  0.4192  0.2079 -0.2767
   16PHE    SC3  819   0.447   5.733   9.023 -0.1090  0.0386 -0.0558
   17VAL     BB  820  -0.147   5.831   8.666  0.0757 -0.1753 -0.0207
   17VAL    SC1  821  -0.289   6.025   8.777  0.0995 -0.2647  0.1721
   18GLY     BB  822  -0.167   5.645   8.419 -0.3844 -0.2427  0.0538
   19GLU     BB  823   0.018   5.422   8.530  0.0385  0.0627 -0.0167
   19GLU    SC1  824   0.342   5.353   8.314  0.3158 -0.0274 -0.0529
   20ILE     BB  825  -0.149   5.344   8.779  0.0500  0.2038  0.0292
   20ILE    SC1  826  -0.026   5.256   9.049 -0.1623 -0.1944  0.0080
   21MET     BB  827  -0.400   5.244   8.626  0.1052 -0.1743  0.1707
   21MET    SC1  828  -0.611   5.109   8.915 -0.0718 -0.2460  0.2440
   22ASN     BB  829  -0.271   5.016   8.461 -0.2615 -0.2882  0.0264
   22ASN    SC1  830  -0.404   5.033   8.172 -0.3062 -0.2421 -0.0278
   23SER     BB  831  -0.161   4.836   8.688 -0.0173  0.0469  0.1875
   23SER    SC1  832  -0.280   4.742   8.931  0.0734  0.0171 -0.0512
   24POPC   NC3  833   6.385   7.357  11.879 -0.2053  0.1012  0.2316
   24POPC   PO4  834   6.563   7.273  11.361 -0.1791 -0.2199  0.0769
   24POPC   GL1  835   6.789   7.213  10.991 -0.1134 -0.1448 -0.0326
   24POPC   GL2  836   7.046   7.412  11.022 -0.1128  0.2527 -0.0927
   24POPC   C1A  837   6.856   6.930  10.534 -0.0517 -0.0147 -0.1768
   24POPC   D2A  838   7.120   6.721  10.446 -0.1313 -0.0740 -0.0029
   24POPC   C3A  839   6.973   6.706   9.985  0.0057 -0.0055  0.0519
   24POPC   C4A  840   7.162   6.501   9.608  0.1631  0.0084 -0.1025
   24POPC   C1B  841   7.123   7.353  10.496  0.2335  0.1267  0.2037
   24POPC   C2B  842   6.812   7.252  10.072  0.2342  0.2404  0.2416
   24POPC   C3B  843   6.782   7.059   9.677  0.0869 -0.0562  0.0741
   24POPC   C4B  844   6.795   6.956   9.309 -0.4834  0.1956 -0.0664
   25POPC   NC3  845   2.643   3.555  11.377 -0.2620  0.0214 -0.0113
   25POPC   PO4  846   2.518   3.987  11.335 -0.0512 -0.2177  0.1730
   25POPC   GL1  847   2.726   3.889  10.994  0.0604  0.0019  0.3180
   25POPC   GL2  848   2.917   3.674  11.005 -0.0808 -0.2049 -0.0111
   25POPC   C1A  849   2.682   3.696  10.573  0.0677  0.3657  0.3387
   25POPC   D2A  850   2.752   3.829  10.185 -0.1419 -0.2326  0.1493
   25POPC   C3A  851   2.932   3.837   9.782 -0.3591  0.0183  0.2485
   25POPC   C4A  852   3.057   3.805   9.389  0.1378  0.0976 -0.1428
   25POPC   C1B  853   3.167   3.811  10.568 -0.2287  0.1411 -0.0428
   25POPC   C2B  854   3.273   3.947  10.094  0.0603 -0.3627  0.0999
   25POPC   C3B  855   3.458   3.946   9.643 -0.0047 -0.2776 -0.0452
   25POPC   C4B  856   3.630   4.087   9.236 -0.2932 -0.1893  0.0807
   26POPC   NC3  857   5.524   2.731  11.247  0.0716 -0.1114 -0.0248
   26POPC   PO4  858   5.753   2.502  11.415  0.2013 -0.1914 -0.0085
   26POPC   GL1  859   5.788   2.235  11.181 -0.1450  0.3446  0.1008
   26POPC   GL2  860   6.149   2.130  11.160  0.1406  0.0118 -0.0499
   26POPC   C1A  861   5.624   1.898  10.830  0.0620  0.2848  0.1801
   26POPC   D2A  862   6.015   1.773  10.575  0.0867 -0.1194 -0.0488
   26POPC   C3A  863   6.007   1.832  10.137 -0.0787  0.1345 -0.0896
   26POPC   C4A  864   5.967   2.108   9.679 -0.2608 -0.0725  0.2556
   26POPC   C1B  865   6.288   2.137  10.747 -0.1491  0.2447 -0.1083
   26POPC   C2B  866   6.283   2.284  10.341  0.1812  0.2483  0.0379
   26POPC   C3B  867   5.961   2.472  10.050  0.1323  0.0141  0.0242
   26POPC   C4B  868   5.545   2.398   9.868  0.0848 -0.3100  0.0755
   27POPC   NC3  869   3.909   9.236  12.097  0.3144  0.2058  0.1321
   27POPC   PO4  870   3.709   9.511  11.687 -0.2957  0.4013 -0.3393
   27POPC   GL1  871   3.936   9.719  11.288 -0.1118 -0.1390  0.1705
   27POPC   GL2  872   4.110   9.457  11.110  0.0789 -0.2123  0.3168
   27POPC   C1A  873   3.717   9.892  10.837  0.0256 -0.1518 -0.3008
   27POPC   D2A  874   3.621  10.091  10.360 -0.3249  0.0185 -0.0820
   27POPC   C3A  875   3.754   9.903   9.933 -0.4108 -0.1459  0.0834
   27POPC   C4A  876   3.593   9.660   9.613 -0.1562  0.0186 -0.3538
   27POPC   C1B  877   4.070   9.008  10.873 -0.0028 -0.2871 -0.1513
   27POPC   C2B  878   4.290   8.699  10.822 -0.3478 -0.2143 -0.1523
   27POPC   C3B  879   4.735   8.703  10.711  0.2643  0.2083 -0.0904
   27POPC   C4B  880   4.935   8.760  10.376  0.2417 -0.1199 -0.0272
   28POPC   NC3  881   2.385   2.346  12.088  0.0039  0.2836 -0.0934
   28POPC   PO4  882   2.220   2.508  11.672 -0.4978 -0.1556  0.5348
   28POPC   GL1  883   2.319   2.469  11.230  0.1069  0.2021  0.5083
   28POPC   GL2  884   2.067   2.504  10.877  0.0913  0.1833 -0.0644
   28POPC   C1A  885   2.442   2.236  10.904 -0.1279 -0.0441 -0.0104
   28POPC   D2A  886   2.402   2.376  10.452  0.1518  0.0414  0.3276
   28POPC   C3A  887   2.568   2.173  10.088  0.5215 -0.1323  0.1539
   28POPC   C4A  888   2.913   2.316   9.778  0.0652 -0.0877  0.3186
   28POPC   C1B  889   1.861   2.050  10.799  0.3084 -0.4308 -0.1177
   28POPC   C2B  890   1.493   1.801  10.751 -0.0251  0.1463  0.1518
   28POPC   C3B  891   1.107   1.787  10.491  0.0886 -0.3562 -0.2971
   28POPC   C4B  892   0.652   1.744  10.454  0.3066  0.2967  0.0686
   29POPC   NC3  893   7.523   6.251  11.997  0.0376  0.1299 -0.1709
   29POPC   PO4  894   7.875   6.570  11.844  0.4024  0.0204  0.1136
   29POPC   GL1  895   8.007   6.769  11.453  0.0868 -0.2557 -0.1348
   29POPC   GL2  896   8.355   6.811  11.408 -0.3000  0.0840 -0.1658
   29POPC   C1A  897   7.829   6.990  11.119  0.3328  0.4103 -0.1540
   29POPC   D2A  898   7.883   6.860  10.836 -0.1018  0.1232 -0.0850
   29POPC   C3A  899   8.203   7.089  10.648  0.1718  0.5014 -0.0540
   29POPC   C4A  900   8.626   7.106  10.683 -0.2722 -0.0827 -0.0925
   29POPC   C1B  901   8.373   6.720  11.048  0.2062 -0.1278  0.0050
   29POPC   C2B  902   8.320   6.630  10.667 -0.1318  0.0160  0.2630
   29POPC   C3B  903   8.418   6.751  10.299  0.0880 -0.2137 -0.1030
   29POPC   C4B  904   8.641   6.539   9.968  0.2900 -0.0220 -0.3628
   30POPC   NC3  905   2.029   4.289  11.826 -0.3981  0.1126 -0.0879
   30POPC   PO4  906   2.339   4.483  11.510 -0.1370  0.0222  0.2672
   30POPC   GL1  907   2.342   4.338  10.962  0.1667  0.1704 -0.1625
   30POPC   GL2  908   1.992   4.142  10.978  0.0590  0.4064  0.2647
   30POPC   C1A  909   2.628   4.182  10.605 -0.0234 -0.0481 -0.0040
   30POPC   D2A  910   2.957   4.293  10.303 -0.5036  0.1970 -0.3370
   30POPC   C3A  911   2.928   4.313   9.854 -0.0049  0.1226 -0.0171
   30POPC   C4A  912   2.875   4.303   9.384  0.1589  0.2668 -0.1915
   30POPC   C1B  913   2.197   3.960  10.734 -0.3757 -0.0478 -0.1140
   30POPC   C2B  914   2.275   3.920  10.313 -0.2349  0.0783 -0.0681
   30POPC   C3B  915   2.333   3.806   9.874  0.0472 -0.0211 -0.4362
   30POPC   C4B  916   2.484   3.741   9.460  0.0070 -0.0523 -0.0153
   31POPC   NC3  917   0.782   2.535  11.180  0.0503  0.0122 -0.1649
   31POPC   PO4  918   0.670   2.098  11.128  0.2175  0.3578  0.0448
   31POPC   GL1  919   0.717   2.130  10.694  0.1341 -0.0055  0.1658
   31POPC   GL2  920   0.940   2.299  10.652 -0.1349  0.1115 -0.3927
   31POPC   C1A  921   0.586   2.268  10.274 -0.3066  0.3379 -0.3770
   31POPC   D2A  922   0.271   2.378   9.895 -0.0140  0.1439  0.1931
   31POPC   C3A  923  -0.125   2.195   9.907  0.1172  0.3408  0.0785
   31POPC   C4A  924  -0.452   1.934  10.080 -0.0673 -0.0685 -0.2201
   31POPC   C1B  925   1.059   2.281  10.252 -0.2211  0.2592 -0.0661
   31POPC   C2B  926   1.107   2.051   9.721  0.0527 -0.1741 -0.0171
   31POPC   C3B  927   1.177   1.569   9.527  0.2402 -0.1727 -0.0514
   31POPC   C4B  928   1.364   1.231   9.474 -0.2670  0.2033  0.1116
   32POPC   NC3  929   5.915   9.211  11.928  0.0075 -0.3354 -0.1012
   32POPC   PO4  930   6.135   9.454  11.644 -0.0684  0.0549 -0.0245
   32POPC   GL1  931   6.132   9.728  11.214 -0.0602 -0.2491  0.1304
   32POPC   GL2  932   6.319   9.967  11.128 -0.2179  0.2424  0.0134
   32POPC   C1A  933   6.077   9.800  10.765  0.3678  0.1576 -0.2223
   32POPC   D2A  934   6.183   9.904  10.340  0.0808 -0.2618 -0.0649
   32POPC   C3A  935   6.510   9.965  10.134 -0.2137  0.3470 -0.0123
   32POPC   C4A  936   6.653   9.867   9.788  0.1747 -0.0265 -0.4238
   32POPC   C1B  937   6.156  10.283  10.836  0.1946 -0.0669  0.0203
   32POPC   C2B  938   5.977  10.372  10.463 -0.0689 -0.0926  0.1193
   32POPC   C3B  939   6.330  10.435  10.159  0.0492  0.0659 -0.1496
   32POPC   C4B  940   6.323  10.609   9.706  0.0238  0.2050  0.1282
   33POPC   NC3  941  12.112   4.749  11.641 -0.1190  0.3059 -0.1843
   33POPC   PO4  942  11.830   4.391  11.459  0.0474 -0.2599  0.0601
   33POPC   GL1  943  11.722   4.440  11.050  0.1663  0.2400 -0.3580
   33POPC   GL2  944  11.637   4.748  10.802  0.0818 -0.1648  0.0254
   33POPC   C1A  945  11.558   4.177  10.785  0.0099  0.1099 -0.1026
   33POPC   D2A  946  11.127   3.977  10.880 -0.2525  0.2110 -0.3687
   33POPC   C3A  947  10.774   3.941  10.602 -0.3829 -0.1199 -0.2485
   33POPC   C4A  948  10.792   3.813  10.176  0.0705 -0.2125  0.0540
   33POPC   C1B  949  11.370   4.550  10.577 -0.1274 -0.0895 -0.0647
   33POPC   C2B  950  11.416   4.519  10.104  0.1017 -0.1481  0.0221
   33POPC   C3B  951  11.464   4.510   9.703 -0.0645  0.1016 -0.0201
   33POPC   C4B  952  11.322   4.257   9.406  0.1385  0.1456 -0.2654
   34POPC   NC3  953   1.709   6.819  11.194  0.0099 -0.1509  0.0994
   34POPC   PO4  954   1.797   6.960  10.729 -0.2187 -0.2097  0.2688
   34POPC   GL1  955   1.701   7.373  10.523 -0.2553  0.3739 -0.1002
   34POPC   GL2  956   1.869   7.629  10.420 -0.3279 -0.2590  0.1241
   34POPC   C1A  957   1.478   7.588  10.152 -0.3104  0.0911 -0.0815
   34POPC   D2A  958   1.274   7.702   9.806 -0.0770  0.1560 -0.0860
   34POPC   C3A  959   1.230   8.272   9.696 -0.0628  0.0508  0.0337
   34POPC   C4A  960   1.070   8.823   9.749 -0.3938 -0.2750  0.1140
   34POPC   C1B  961   2.112   7.976  10.204  0.1367 -0.0692  0.1385
   34POPC   C2B  962   2.501   8.130   9.980  0.2659  0.5546 -0.1423
   34POPC   C3B  963   2.583   8.234   9.501  0.2354 -0.0203  0.0959
   34POPC   C4B  964   2.747   8.067   9.085 -0.2795  0.1208 -0.0564
   35POPC   NC3  965   9.812  10.173  11.922  0.0087  0.0403 -0.2276
   35POPC   PO4  966  10.264  10.222  11.837  0.2008 -0.1660  0.0911
   35POPC   GL1  967  10.141  10.371  11.446  0.0019 -0.1831 -0.0820
   35POPC   GL2  968  10.372  10.643  11.410 -0.1624  0.3951 -0.0827
   35POPC   C1A  969  10.240  10.317  11.006  0.0415 -0.0198  0.2792
   35POPC   D2A  970  10.311   9.910  10.826  0.1885 -0.0329  0.0068
   35POPC   C3A  971  10.696   9.685  10.531 -0.0883  0.1670  0.3526
   35POPC   C4A  972  11.032   9.484  10.496  0.1320 -0.0703 -0.1675
   35POPC   C1B  973   9.961  10.687  11.102 -0.1442 -0.0420  0.1846
   35POPC   C2B  974   9.926  10.526  10.678 -0.0994 -0.0679 -0.0007
   35POPC   C3B  975   9.753  10.686  10.282  0.3633 -0.0141 -0.3147
   35POPC   C4B  976   9.663  11.085  10.107 -0.1824 -0.1338 -0.4604
   36POPC   NC3  977   5.097  11.654  12.006 -0.2407  0.3312 -0.2141
   36POPC   PO4  978   5.422  11.451  11.812  0.0605 -0.1665  0.2459
   36POPC   GL1  979   5.135  11.562  11.407  0.2917 -0.2283 -0.2445
   36POPC   GL2  980   5.256  11.441  11.031 -0.3363 -0.2917  0.2302
   36POPC   C1A  981   4.949  11.804  10.986 -0.2075  0.0087  0.0231
   36POPC   D2A  982   5.083  11.763  10.596  0.1275 -0.0866  0.0930
   36POPC   C3A  983   4.950  11.481  10.275 -0.0420  0.1675  0.0911
   36POPC   C4A  984   5.210  11.212   9.959  0.4574 -0.4514 -0.1318
   36POPC   C1B  985   4.850  11.320  10.742 -0.0642  0.1995 -0.2367
   36POPC   C2B  986   4.588  11.676  10.649 -0.1078  0.1024 -0.0119
   36POPC   C3B  987   4.664  11.874  10.268 -0.1911 -0.1963  0.1573
   36POPC   C4B  988   4.539  11.976   9.859  0.0082  0.0006  0.0966
   37POPC   NC3  989   9.672   3.682  12.182 -0.0608 -0.0192 -0.2969
   37POPC   PO4  990   9.882   3.362  12.409 -0.1553 -0.2024  0.2869
   37POPC   GL1  991   9.754   3.236  12.014 -0.0234  0.3605 -0.0970
   37POPC   GL2  992   9.886   3.401  11.696 -0.2511  0.1758 -0.0928
   37POPC   C1A  993   9.739   2.950  11.618 -0.0579  0.0694 -0.1528
   37POPC   D2A  994   9.606   2.789  11.225  0.3711 -0.1043 -0.1951
   37POPC   C3A  995   9.416   3.020  10.913  0.1778  0.0137  0.2256
   37POPC   C4A  996   9.337   3.411  10.865 -0.0310  0.2337  0.0537
   37POPC   C1B  997  10.016   3.623  11.376 -0.0537 -0.0269  0.0677
   37POPC   C2B  998   9.850   3.733  10.914 -0.1723 -0.1683  0.0308
   37POPC   C3B  999   9.705   3.598  10.503 -0.3043  0.1854 -0.0653
   37POPC   C4B 1000   9.607   3.640  10.019 -0.1595 -0.2009  0.2331
   38POPC   NC3 1001   0.710  12.209  11.442 -0.0509 -0.1539  0.0699
   38POPC   PO4 1002   0.730  11.823  11.495 -0.0525 -0.1321  0.2076
   38POPC   GL1 1003   0.537  11.810  11.085  0.1098 -0.4283  0.0339
   38POPC   GL2 1004   0.452  11.468  11.163 -0.0421 -0.4610 -0.0901
   38POPC   C1A 1005   0.572  11.801  10.624  0.0734  0.2331  0.0062
   38POPC   D2A 1006   0.526  11.793  10.157 -0.0012  0.0225  0.0559
   38POPC   C3A 1007   0.298  12.053   9.831  0.1846 -0.0883 -0.1329
   38POPC   C4A 1008   0.002  12.388   9.877 -0.0522 -0.1948 -0.0034
   38POPC   C1B 1009   0.840  11.154  11.175  0.0129 -0.1168 -0.1258
   38POPC   C2B 1010   1.045  10.898  10.967  0.1232  0.0855 -0.2161
   38POPC   C3B 1011   1.293  10.817  10.501  0.1971 -0.0108 -0.3326
   38POPC   C4B 1012   1.460  10.652  10.095  0.2281 -0.1013 -0.1111
   39POPC   NC3 1013   4.605   8.609  11.648  0.0148 -0.1235  0.1583
   39POPC   PO4 1014   4.660   9.121  11.760  0.3563 -0.0058  0.0972
   39POPC   GL1 1015   4.687   9.290  11.378 -0.5007  0.1548  0.1197
   39POPC   GL2 1016   4.826   9.497  11.137 -0.0178  0.0806  0.2980
   39POPC   C1A 1017   4.567   9.114  10.933  0.0356  0.0479  0.0218
   39POPC   D2A 1018   4.449   9.048  10.458  0.3032  0.0508 -0.0404
   39POPC   C3A 1019   4.142   8.691  10.355  0.2067 -0.0248 -0.2258
   39POPC   C4A 1020   3.725   8.441  10.302  0.2075 -0.0313  0.3376
   39POPC   C1B 1021   5.202   9.240  11.116  0.1950 -0.2240 -0.1483
   39POPC   C2B 1022   5.622   9.106  11.002  0.1389 -0.2289 -0.1551
   39POPC   C3B 1023   6.113   9.297  10.978 -0.2038 -0.0574 -0.2233
   39POPC   C4B 1024   6.452   9.466  10.812 -0.2852 -0.2547 -0.0601
   40POPC   NC3 1025   6.849   6.728  11.954  0.2765 -0.0376  0.0569
   40POPC   PO4 1026   7.227   6.637  11.824  0.5663  0.3425  0.0789
   40POPC   GL1 1027   7.321   6.460  11.453 -0.2846 -0.1779 -0.1851
   40POPC   GL2 1028   7.670   6.401  11.320  0.2024 -0.0989 -0.1053
   40POPC   C1A 1029   7.176   6.257  11.096 -0.0534  0.2005  0.0150
   40POPC   D2A 1030   6.949   6.365  10.710 -0.1302  0.0432  0.1003
   40POPC   C3A 1031   7.041   6.267  10.276 -0.1010 -0.0808 -0.1929
   40POPC   C4A 1032   7.402   6.402  10.151 -0.2575 -0.0752 -0.0323
   40POPC   C1B 1033   7.707   5.960  11.192  0.1254  0.1088 -0.1696
   40POPC   C2B 1034   7.953   5.868  10.892  0.2849 -0.0772  0.4738
   40POPC   C3B 1035   8.231   5.983  10.628  0.0065  0.1430 -0.3329
   40POPC   C4B 1036   8.483   5.717  10.443 -0.1887  0.0130  0.1435
   41POPC   NC3 1037   3.172   9.483  11.588 -0.0343  0.1628 -0.4079
   41POPC   PO4 1038   2.752   9.459  11.480  0.1083  0.1474 -0.3112
   41POPC   GL1 1039   2.719   9.570  11.045 -0.1912 -0.0489 -0.1342
   41POPC   GL2 1040   2.451   9.703  11.023  0.1449 -0.0305  0.0474
   41POPC   C1A 1041   2.706   9.793  10.613 -0.2685 -0.3340  0.3695
   41POPC   D2A 1042   2.463   9.661  10.224 -0.0588  0.0718 -0.0781
   41POPC   C3A 1043   2.189   9.636  10.088  0.0461  0.2857 -0.2528
   41POPC   C4A 1044   1.903   9.804   9.805  0.4998 -0.1798 -0.0332
   41POPC   C1B 1045   2.101   9.955  10.779 -0.2246 -0.0959  0.2630
   41POPC   C2B 1046   2.195  10.136  10.375 -0.0747 -0.2241  0.1105
   41POPC   C3B 1047   2.498  10.120   9.979 -0.2585 -0.0679  0.1212
   41POPC   C4B 1048   2.858  10.208   9.676 -0.0001 -0.0336 -0.2722
   42POPC   NC3 1049   5.098   5.708  11.854 -0.0248 -0.1107  0.2088
   42POPC   PO4 1050   4.894   5.916  11.457  0.3661  0.0861 -0.1510
   42POPC   GL1 1051   5.045   6.030  11.013 -0.0033 -0.1484  0.0261
   42POPC   GL2 1052   5.089   5.744  10.887  0.0312 -0.0914  0.3284
   42POPC   C1A 1053   5.200   6.301  10.782 -0.2029 -0.1424  0.2006
   42POPC   D2A 1054   5.093   6.358  10.237 -0.2886 -0.0450 -0.2464
   42POPC   C3A 1055   5.397   6.469   9.975  0.2749 -0.3698  0.2711
   42POPC   C4A 1056   5.361   6.583   9.535  0.2859  0.0393 -0.0893
   42POPC   C1B 1057   5.354   5.840  10.579 -0.0788  0.0005 -0.0047
   42POPC   C2B 1058   5.782   5.747  10.481 -0.0369  0.0291 -0.1031
   42POPC   C3B 1059   6.026   5.528  10.185  0.0028 -0.2087 -0.0242
   42POPC   C4B 1060   6.174   5.539   9.729  0.1413  0.0397 -0.0950
   43POPC   NC3 1061  12.191   4.470  11.000  0.0415  0.2126  0.1935
   43POPC   PO4 1062  12.365   4.756  10.775  0.2636 -0.0729 -0.3344
   43POPC   GL1 1063  12.057   4.895  10.560  0.0432  0.0603 -0.1101
   43POPC   GL2 1064  12.159   4.895  10.140  0.0592  0.0271 -0.1228
   43POPC   C1A 1065  11.704   4.836  10.285  0.0327 -0.2264 -0.0894
   43POPC   D2A 1066  11.551   4.954   9.919 -0.0577  0.1596  0.0576
   43POPC   C3A 1067  11.720   5.151   9.642  0.4018  0.1198  0.0047
   43POPC   C4A 1068  11.953   5.510   9.606  0.1262 -0.1136 -0.0427
   43POPC   C1B 1069  11.912   4.613   9.824  0.0262  0.0181 -0.1474
   43POPC   C2B 1070  11.896   4.201   9.579  0.0858 -0.1846  0.1273
   43POPC   C3B 1071  12.169   3.846   9.505 -0.0081  0.0656  0.1727
   43POPC   C4B 1072  11.989   3.470   9.526  0.3423 -0.1871  0.2971
   44POPC   NC3 1073   5.415  11.130  11.423 -0.4916 -0.0825  0.0788
   44POPC   PO4 1074   4.993  11.002  11.345 -0.3570  0.0352  0.1144
   44POPC   GL1 1075   5.143  10.623  11.074  0.0154 -0.1600 -0.0288
   44POPC   GL2 1076   4.860  10.569  11.112  0.2668 -0.1754 -0.0400
   44POPC   C1A 1077   5.166  10.264  10.766  0.0831  0.0313 -0.2025
   44POPC   D2A 1078   5.246  10.122  10.381  0.0444 -0.4685  0.0367
   44POPC   C3A 1079   5.505  10.260  10.053 -0.1935  0.2974 -0.1036
   44POPC   C4A 1080   5.900  10.057   9.971  0.2412 -0.1337 -0.2623
   44POPC   C1B 1081   4.682  10.778  10.740 -0.3880 -0.0703 -0.1391
   44POPC   C2B 1082   4.438  10.794  10.413 -0.1457  0.2634  0.2836
   44POPC   C3B 1083   4.167  10.928  10.123  0.1890  0.1154 -0.1640
   44POPC   C4B 1084   4.285  11.102   9.778 -0.0537  0.1219 -0.3147
   45POPC   NC3 1085   1.655   5.392  11.173 -0.2549  0.0207 -0.1032
   45POPC   PO4 1086   1.774   5.062  10.942  0.0536  0.1499 -0.1594
   45POPC   GL1 1087   1.916   4.915  10.587  0.0701 -0.1952  0.0933
   45POPC   GL2 1088   1.863   4.668  10.695  0.2197 -0.0406 -0.0472
   45POPC   C1A 1089   1.786   4.627  10.209  0.2884  0.1213 -0.3546
   45POPC   D2A 1090   1.519   4.411   9.866 -0.0822 -0.1396 -0.0038
   45POPC   C3A 1091   1.626   4.194   9.570 -0.2318 -0.1071 -0.0826
   45POPC   C4A 1092   1.807   4.201   9.164 -0.0140 -0.3420 -0.0881
   45POPC   C1B 1093   2.207   4.495  10.500 -0.1194 -0.0397 -0.2447
   45POPC   C2B 1094   2.468   4.286  10.139 -0.0066 -0.1943  0.3342
   45POPC   C3B 1095   2.474   4.406   9.663  0.2317  0.0267 -0.2468
   45POPC   C4B 1096   2.209   4.147   9.400  0.2741 -0.1612 -0.0391
   46POPC   NC3 1097  11.296   4.663  11.642 -0.1415 -0.3581 -0.1278
   46POPC   PO4 1098  11.547   4.820  11.355  0.0960  0.3936 -0.1201
   46POPC   GL1 1099  11.272   4.860  11.102 -0.2733 -0.1875 -0.1831
   46POPC   GL2 1100  11.038   5.105  11.075 -0.3467 -0.0552 -0.0768
   46POPC   C1A 1101  10.934   4.851  10.687 -0.2799  0.1191  0.3714
   46POPC   D2A 1102  10.842   4.834  10.304 -0.4003 -0.0596  0.0400
   46POPC   C3A 1103  11.149   5.184  10.158  0.0280  0.0415  0.1525
   46POPC   C4A 1104  11.216   5.551  10.257  0.0243 -0.1355  0.4311
   46POPC   C1B 1105  10.661   5.201  10.955  0.1584  0.0127 -0.0840
   46POPC   C2B 1106  10.189   5.244  10.983  0.0700  0.1320 -0.1293
   46POPC   C3B 1107   9.888   5.419  10.716  0.2035 -0.1530 -0.0047
   46POPC   C4B 1108   9.960   5.745  10.533 -0.2914 -0.2141  0.0577
   47POPC   NC3 1109   3.494   7.732  11.485 -0.2420 -0.3717  0.0865
   47POPC   PO4 1110   3.339   8.235  11.385 -0.1228  0.1018 -0.0768
   47POPC   GL1 1111   3.358   8.305  10.949 -0.0659 -0.0425 -0.4850
   47POPC   GL2 1112   3.637   8.089  10.931  0.2114 -0.0217  0.2803
   47POPC   C1A 1113   3.286   8.552  10.614  0.0957  0.2133  0.1226
   47POPC   D2A 1114   3.300   8.516  10.142  0.2987  0.2236  0.1410
   47POPC   C3A 1115   3.021   8.170   9.865 -0.2707 -0.0895  0.3453
   47POPC   C4A 1116   3.006   7.914   9.541 -0.1160  0.5226 -0.0271
   47POPC   C1B 1117   3.456   8.072  10.535 -0.2256  0.2206 -0.0104
   47POPC   C2B 1118   3.387   7.813  10.169  0.0165  0.1861 -0.1896
   47POPC   C3B 1119   3.086   7.601   9.989  0.0520  0.0591 -0.2046
   47POPC   C4B 1120   2.970   7.441   9.643  0.3155  0.2041 -0.0315
   48POPC   NC3 1121  12.383   3.621  10.973  0.1477 -0.2193  0.1346
   48POPC   PO4 1122  12.844   3.657  10.757 -0.1391 -0.1718 -0.2091
   48POPC   GL1 1123  13.053   3.577  10.414 -0.1504  0.0866 -0.3421
   48POPC   GL2 1124  13.096   3.200  10.379 -0.2136 -0.1390 -0.0518
   48POPC   C1A 1125  13.417   3.529  10.021 -0.0516  0.6065 -0.0899
   48POPC   D2A 1126  13.397   3.506   9.566  0.3856  0.1389 -0.0972
   48POPC   C3A 1127  13.140   3.735   9.385  0.0251  0.2569  0.5810
   48POPC   C4A 1128  13.009   3.633   9.000 -0.0922 -0.2971 -0.0587
   48POPC   C1B 1129  13.229   3.073   9.896  0.3454  0.1245 -0.0111
   48POPC   C2B 1130  13.423   3.015   9.510 -0.1041  0.2353  0.2519
   48POPC   C3B 1131  13.799   3.262   9.348  0.3584 -0.1546  0.0524
   48POPC   C4B 1132  13.963   3.270   8.915  0.3800 -0.1739 -0.3104
   49POPC   NC3 1133   6.716  10.492  11.967  0.2270 -0.2639 -0.1533
   49POPC   PO4 1134   7.039  10.557  11.630 -0.0635 -0.0306  0.0679
   49POPC   GL1 1135   7.240  10.457  11.229  0.2623 -0.0201  0.0835
   49POPC   GL2 1136   7.216  10.686  11.054  0.1916  0.0535  0.0981
   49POPC   C1A 1137   7.496  10.390  10.862 -0.0723  0.1015 -0.2802
   49POPC   D2A 1138   7.544  10.330  10.527  0.1956 -0.0705  0.0383
   49POPC   C3A 1139   7.234  10.534  10.402 -0.1570 -0.0554  0.3246
   49POPC   C4A 1140   6.908  10.547  10.035 -0.1519  0.1781 -0.2487
   49POPC   C1B 1141   6.964  10.787  10.781 -0.0224  0.0340 -0.0311
   49POPC   C2B 1142   6.736  10.577  10.532  0.1588 -0.2105  0.0719
   49POPC   C3B 1143   6.559  10.267  10.570 -0.0120  0.0174  0.0161
   49POPC   C4B 1144   6.588   9.902  10.682  0.0114  0.0644  0.0274
   50POPC   NC3 1145  12.297   1.398  11.750 -0.0264  0.0541  0.0227
   50POPC   PO4 1146  11.984   1.115  11.653 -0.1121  0.2107 -0.0990
   50POPC   GL1 1147  11.721   0.818  11.418 -0.2633  0.0923 -0.0934
   50POPC   GL2 1148  11.944   0.759  11.205  0.2922 -0.1467  0.0770
   50POPC   C1A 1149  11.500   0.481  11.212  0.0592  0.0115  0.5299
   50POPC   D2A 1150  11.135   0.681  10.958  0.0010  0.0632  0.3810
   50POPC   C3A 1151  10.826   0.888  11.187 -0.0622  0.2439 -0.1872
   50POPC   C4A 1152  10.661   1.157  11.408 -0.0849 -0.1846  0.1286
   50POPC   C1B 1153  11.589   0.878  10.867 -0.4967  0.1672  0.3078
   50POPC   C2B 1154  11.313   0.850  10.537 -0.0287 -0.3401  0.2809
   50POPC   C3B 1155  11.204   0.623  10.201  0.0908 -0.0555 -0.2074
   50POPC   C4B 1156  10.860   0.785   9.872 -0.0169  0.1513 -0.0355
   51POPC   NC3 1157   3.725  10.389  11.610 -0.3929 -0.4280  0.3627
   51POPC   PO4 1158   3.289  10.476  11.661  0.2400  0.1388 -0.3000
   51POPC   GL1 1159   3.410  10.436  11.207  0.2532 -0.1529  0.1213
   51POPC   GL2 1160   3.498  10.819  11.202  0.1634  0.1000 -0.0032
   51POPC   C1A 1161   3.796  10.422  10.836 -0.2173 -0.1267 -0.0576
   51POPC   D2A 1162   4.086  10.297  10.392  0.0491 -0.3246 -0.3228
   51POPC   C3A 1163   4.302   9.988  10.513 -0.0337 -0.2443 -0.4315
   51POPC   C4A 1164   4.315   9.921  10.918 -0.1095 -0.3577  0.0496
   51POPC   C1B 1165   3.795  11.036  11.144 -0.1683  0.1156  0.0656
   51POPC   C2B 1166   3.890  11.341  10.793  0.5437  0.3318 -0.2014
   51POPC   C3B 1167   3.868  11.283  10.364  0.0430  0.2041  0.2056
   51POPC   C4B 1168   3.749  11.180   9.973 -0.3055 -0.0091  0.2282
   52POPC   NC3 1169  10.068   2.951  12.545 -0.1050  0.5396 -0.1141
   52POPC   PO4 1170  10.423   2.690  12.313 -0.0459  0.2389  0.3491
   52POPC   GL1 1171  10.285   2.738  11.787  0.1687  0.0120  0.1597
   52POPC   GL2 1172  10.001   2.512  11.628 -0.0850  0.2526 -0.3303
   52POPC   C1A 1173  10.439   2.481  11.365  0.1972 -0.1938 -0.4100
   52POPC   D2A 1174  10.420   2.138  11.005 -0.0569 -0.1833 -0.0370
   52POPC   C3A 1175  10.217   1.903  10.604  0.2719  0.0523 -0.0583
   52POPC   C4A 1176  10.238   1.675  10.285 -0.1353 -0.3692 -0.1138
   52POPC   C1B 1177   9.966   2.314  11.209 -0.2262  0.4011 -0.0861
   52POPC   C2B 1178   9.932   2.268  10.840 -0.0071 -0.0049  0.1825
   52POPC   C3B 1179   9.953   2.527  10.385 -0.0976 -0.1098 -0.0165
   52POPC   C4B 1180  10.039   2.773  10.109 -0.3377 -0.0323 -0.0630
   53POPC   NC3 1181   2.251  10.918  12.120  0.0042 -0.0898 -0.2746
   53POPC   PO4 1182   2.311  10.681  11.686  0.0934  0.2754 -0.0371
   53POPC   GL1 1183   2.107  10.801  11.342 -0.2368 -0.1460  0.1703
   53POPC   GL2 1184   1.972  10.517  11.129  0.0476  0.2107  0.1370
   53POPC   C1A 1185   2.123  10.942  10.866 -0.0615 -0.1336  0.0092
   53POPC   D2A 1186   1.755  10.889  10.413 -0.1047  0.0274  0.0501
   53POPC   C3A 1187   1.643  11.179  10.191 -0.3566 -0.1879 -0.0096
   53POPC   C4A 1188   1.559  11.514   9.868  0.1454  0.0581 -0.3137
   53POPC   C1B 1189   1.828  10.479  10.684  0.0445 -0.0590 -0.1534
   53POPC   C2B 1190   1.690  10.270  10.302 -0.1581 -0.1103  0.1165
   53POPC   C3B 1191   1.410   9.998  10.059  0.1435 -0.1769  0.1832
   53POPC   C4B 1192   1.078   9.863   9.830  0.0146 -0.0233 -0.3305
   54POPC   NC3 1193   5.761   7.804  11.539  0.2007 -0.1125  0.2599
   54POPC   PO4 1194   5.329   7.871  11.439  0.1722 -0.0180 -0.2193
   54POPC   GL1 1195   5.368   7.715  10.980  0.2370  0.1610  0.0489
   54POPC   GL2 1196   4.983   7.744  10.853  0.0953 -0.1645  0.0090
   54POPC   C1A 1197   5.408   7.522  10.604 -0.1370  0.0531 -0.0883
   54POPC   D2A 1198   5.425   7.167  10.405 -0.0104 -0.0760 -0.0842
   54POPC   C3A 1199   5.687   6.842  10.218  0.3489 -0.0175 -0.0430
   54POPC   C4A 1200   5.927   6.939   9.823 -0.2652 -0.0337 -0.0889
   54POPC   C1B 1201   5.004   7.822  10.471 -0.2382  0.0543 -0.1413
   54POPC   C2B 1202   5.112   7.664  10.159 -0.1224  0.2662 -0.2319
   54POPC   C3B 1203   5.258   7.387   9.974 -0.0456 -0.1102  0.0934
   54POPC   C4B 1204   5.450   7.079   9.840 -0.1110  0.3214  0.2522
   55POPC   NC3 1205   7.830   2.406  11.845  0.1608 -0.0952  0.1794
   55POPC   PO4 1206   8.172   2.566  11.837  0.1804 -0.0421  0.2996
   55POPC   GL1 1207   8.007   2.685  11.363  0.0178 -0.1903 -0.0439
   55POPC   GL2 1208   7.736   2.698  11.355 -0.0053 -0.0808  0.1674
   55POPC   C1A 1209   8.068   2.539  10.975 -0.0788  0.0628 -0.0753
   55POPC   D2A 1210   7.932   2.541  10.603 -0.1187 -0.0777  0.5214
   55POPC   C3A 1211   8.000   2.815  10.334 -0.0321 -0.2267 -0.3589
   55POPC   C4A 1212   8.118   2.933   9.855  0.1417  0.1546  0.0814
   55POPC   C1B 1213   7.872   3.092  11.064  0.2957  0.3938  0.2754
   55POPC   C2B 1214   8.117   3.156  10.674 -0.0162  0.0570 -0.0740
   55POPC   C3B 1215   8.565   3.292  10.517 -0.2088  0.1071 -0.0454
   55POPC   C4B 1216   9.022   3.218  10.284  0.0764 -0.0799  0.2189
   56POPC   NC3 1217   9.035   6.876  12.406 -0.0850  0.2222 -0.0288
   56POPC   PO4 1218   9.412   6.716  12.224  0.1939 -0.1297  0.2715
   56POPC   GL1 1219   9.609   6.623  11.900  0.1353 -0.0352  0.2804
   56POPC   GL2 1220   9.849   6.780  11.845  0.2458 -0.1156 -0.0219
   56POPC   C1A 1221   9.662   6.216  11.607 -0.1256 -0.4653  0.3896
   56POPC   D2A 1222   9.545   6.126  11.190 -0.0222 -0.0940 -0.2700
   56POPC   C3A 1223   9.847   5.741  11.128 -0.1595 -0.2333  0.0088
   56POPC   C4A 1224   9.846   5.277  11.363 -0.1543 -0.4631  0.3235
   56POPC   C1B 1225   9.666   6.743  11.440  0.0812 -0.0604  0.1897
   56POPC   C2B 1226   9.621   6.655  10.986 -0.1851  0.1618  0.3108
   56POPC   C3B 1227   9.705   6.769  10.651 -0.0645 -0.0813 -0.0292
   56POPC   C4B 1228   9.837   6.846  10.130  0.0189  0.1970 -0.2399
   57POPC   NC3 1229   5.048   9.596  11.592 -0.2077  0.0345 -0.0274
   57POPC   PO4 1230   5.367   9.930  11.691  0.1273 -0.1325  0.2004
   57POPC   GL1 1231   5.663   9.842  11.367 -0.1871 -0.2919  0.4067
   57POPC   GL2 1232   5.677  10.095  11.140  0.1352  0.1486 -0.2699
   57POPC   C1A 1233   5.640   9.583  11.110 -0.1707  0.1697 -0.1279
   57POPC   D2A 1234   5.698   9.462  10.685 -0.1049  0.0403 -0.1289
   57POPC   C3A 1235   6.091   9.315  10.469 -0.0134 -0.0757 -0.1206
   57POPC   C4A 1236   6.514   9.486  10.341  0.3149  0.1624 -0.3382
   57POPC   C1B 1237   5.631  10.116  10.759 -0.0565  0.1163  0.1923
   57POPC   C2B 1238   5.698   9.961  10.464  0.1591  0.1691 -0.1491
   57POPC   C3B 1239   5.664   9.675  10.139  0.0740 -0.0080 -0.3082
   57POPC   C4B 1240   5.831   9.306  10.046 -0.1724 -0.2684  0.0684
   58POPC   NC3 1241   0.625   9.361  12.265 -0.0247 -0.0454 -0.2286
   58POPC   PO4 1242   0.890   9.337  11.849  0.0446  0.3072 -0.1144
   58POPC   GL1 1243   0.663   9.362  11.395  0.0906 -0.1805  0.0784
   58POPC   GL2 1244   0.453   9.188  11.225  0.0075  0.2425  0.1605
   58POPC   C1A 1245   0.833   9.375  11.004  0.0647 -0.1242  0.0313
   58POPC   D2A 1246   0.760   9.449  10.640 -0.0770 -0.1527 -0.0039
   58POPC   C3A 1247   0.373   9.655  10.411  0.0864  0.0433 -0.0720
   58POPC   C4A 1248  -0.015   9.523  10.162 -0.3589 -0.0158 -0.0311
   58POPC   C1B 1249   0.494   9.024  10.804 -0.1844 -0.0796 -0.2538
   58POPC   C2B 1250   0.488   9.142  10.286 -0.0590  0.0156 -0.0512
   58POPC   C3B 1251   0.480   8.812   9.903 -0.3875 -0.1384  0.0705
   58POPC   C4B 1252   0.693   8.468   9.664  0.0283 -0.3388 -0.0848
   59POPC   NC3 1253  10.096  10.690  11.858  0.3052 -0.3616 -0.0457
   59POPC   PO4 1254  10.526  10.880  11.904 -0.0096  0.0952 -0.0554
   59POPC   GL1 1255  10.474  11.087  11.519 -0.0936  0.0978 -0.0761
   59POPC   GL2 1256  10.114  11.076  11.431 -0.0333 -0.1381  0.3256
   59POPC   C1A 1257  10.639  11.294  11.099 -0.1114  0.2427 -0.2931
   59POPC   D2A 1258  10.583  11.413  10.646  0.3642  0.1636  0.0593
   59POPC   C3A 1259  10.247  11.625  10.340  0.0303  0.2065 -0.2900
   59POPC   C4A 1260  10.133  11.860  10.028 -0.3684  0.0776  0.1192
   59POPC   C1B 1261  10.124  11.144  10.936  0.0078  0.1490  0.0192
   59POPC   C2B 1262  10.177  11.092  10.434 -0.0999 -0.0921 -0.0732
   59POPC   C3B 1263  10.632  11.098  10.096 -0.1700 -0.1549 -0.1149
   59POPC   C4B 1264  10.916  10.809   9.841  0.1284  0.2366 -0.3790
   60POPC   NC3 1265   5.884  11.299  11.818  0.5241  0.1446  0.1233
   60POPC   PO4 1266   6.188  11.239  11.428  0.0376  0.0781 -0.2015
   60POPC   GL1 1267   6.216  11.265  10.936 -0.3100  0.2622  0.0992
   60POPC   GL2 1268   6.338  11.495  10.732 -0.0450 -0.2481  0.2909
   60POPC   C1A 1269   6.678  11.161  10.653  0.1792  0.1533  0.1784
   60POPC   D2A 1270   6.923  10.985  10.322 -0.1061 -0.0078 -0.0338
   60POPC   C3A 1271   7.034  11.183   9.929  0.1546 -0.1420 -0.1971
   60POPC   C4A 1272   6.953  11.718   9.769 -0.1546  0.1091  0.2217
   60POPC   C1B 1273   6.080  11.206  10.451 -0.0370 -0.2174 -0.1356
   60POPC   C2B 1274   5.923  10.871  10.331 -0.1271 -0.0450 -0.0202
   60POPC   C3B 1275   5.897  10.628  10.013 -0.3840 -0.2377 -0.0998
   60POPC   C4B 1276   5.802  10.450   9.648 -0.1331  0.1171 -0.1997
   61POPC   NC3 1277   4.419   3.127  11.567 -0.2472  0.1427  0.1097
   61POPC   PO4 1278   4.394   3.563  11.478 -0.1060 -0.1996 -0.0744
   61POPC   GL1 1279   4.525   3.345  11.146  0.0070 -0.1646  0.1452
   61POPC   GL2 1280   4.732   3.240  11.213 -0.0161 -0.0627 -0.1816
   61POPC   C1A 1281   4.457   3.517  10.729  0.2212  0.1530  0.1240
   61POPC   D2A 1282   4.638   3.262  10.289  0.1189 -0.3102  0.0299
   61POPC   C3A 1283   5.078   3.254  10.276  0.2930 -0.0203  0.3850
   61POPC   C4A 1284   5.553   3.271  10.317  0.0110  0.2792 -0.1095
   61POPC   C1B 1285   4.696   3.034  10.782  0.1819 -0.0127  0.1026
   61POPC   C2B 1286   4.345   2.972  10.581 -0.1499  0.0223  0.5625
   61POPC   C3B 1287   4.059   2.898  10.115 -0.2285  0.0863 -0.0881
   61POPC   C4B 1288   3.803   2.641   9.859  0.1825 -0.0980 -0.0430
   62POPC   NC3 1289  11.157   3.103  11.778  0.0714  0.0497 -0.0284
   62POPC   PO4 1290  11.153   2.790  11.738  0.1256 -0.2652 -0.0834
   62POPC   GL1 1291  10.791   2.955  11.426  0.1120 -0.1438 -0.1260
   62POPC   GL2 1292  10.864   2.766  11.232  0.1104  0.1149  0.1144
   62POPC   C1A 1293  10.626   3.168  10.989 -0.0762 -0.3338 -0.3789
   62POPC   D2A 1294  10.720   3.397  10.619 -0.2975  0.2066  0.0661
   62POPC   C3A 1295  10.482   3.422  10.351 -0.1246  0.1378 -0.0462
   62POPC   C4A 1296  10.442   3.061  10.129  0.2576 -0.1659 -0.0892
   62POPC   C1B 1297  10.553   2.677  10.890 -0.2083  0.0341 -0.3675
   62POPC   C2B 1298  10.415   2.372  10.569  0.4522 -0.0184  0.0273
   62POPC   C3B 1299  10.231   2.178  10.195  0.0685  0.2098  0.1840
   62POPC   C4B 1300  10.317   1.888   9.844 -0.1493 -0.0776  0.3488
   63POPC   NC3 1301   9.140   8.999  11.743 -0.4419  0.1468 -0.0473
   63POPC   PO4 1302   8.884   8.633  11.843 -0.2661  0.1820 -0.2189
   63POPC   GL1 1303   9.071   8.579  11.439 -0.0461 -0.0754  0.0400
   63POPC   GL2 1304   9.088   8.297  11.302  0.0408  0.1697  0.0817
   63POPC   C1A 1305   8.904   8.741  11.111 -0.5162 -0.2888 -0.1173
   63POPC   D2A 1306   8.833   9.151  10.850  0.1427 -0.0070 -0.0741
   63POPC   C3A 1307   8.918   9.045  10.500 -0.2433 -0.0699  0.0862
   63POPC   C4A 1308   8.783   9.038  10.168  0.0934  0.1536 -0.2337
   63POPC   C1B 1309   8.817   8.301  10.942  0.3202 -0.0665  0.0196
   63POPC   C2B 1310   8.510   8.533  10.695  0.2391  0.0495  0.3022
   63POPC   C3B 1311   8.369   8.748  10.305 -0.0840  0.0242 -0.5729
   63POPC   C4B 1312   8.283   9.048   9.979 -0.2254  0.1511 -0.2242
   64POPC   NC3 1313  12.553   5.959  11.585 -0.2175 -0.2994 -0.2636
   64POPC   PO4 1314  12.252   6.280  11.489  0.2417  0.0741 -0.2424
   64POPC   GL1 1315  11.884   6.275  11.232 -0.1039 -0.0367 -0.2644
   64POPC   GL2 1316  11.755   6.018  11.172  0.0629 -0.3635  0.0216
   64POPC   C1A 1317  11.843   6.384  10.879 -0.2688  0.0496  0.1926
   64POPC   D2A 1318  11.736   6.602  10.626  0.0169 -0.1464 -0.2579
   64POPC   C3A 1319  11.946   6.943  10.587  0.0570  0.2597  0.0136
   64POPC   C4A 1320  12.121   7.230  10.758 -0.2293  0.1444  0.0723
   64POPC   C1B 1321  11.413   6.144  10.867 -0.3979  0.0880  0.0602
   64POPC   C2B 1322  11.340   6.099  10.370  0.0606 -0.0373 -0.2127
   64POPC   C3B 1323  11.145   6.047   9.781  0.0922 -0.4003  0.1519
   64POPC   C4B 1324  11.176   6.119   9.312  0.2243  0.1064 -0.0194
   65POPC   NC3 1325  11.217   5.849  11.726 -0.0897  0.3748 -0.0991
   65POPC   PO4 1326  10.948   5.699  12.010 -0.1663  0.0187  0.2539
   65POPC   GL1 1327  10.623   5.776  11.666  0.2896 -0.3513  0.1077
   65POPC   GL2 1328  10.389   6.065  11.634 -0.1428 -0.0970  0.0964
   65POPC   C1A 1329  10.355   5.626  11.269  0.1931 -0.3103  0.0174
   65POPC   D2A 1330  10.241   5.936  10.942 -0.2700  0.2068 -0.0971
   65POPC   C3A 1331  10.573   6.104  10.781 -0.0786 -0.2180  0.2367
   65POPC   C4A 1332  10.847   5.896  10.479 -0.0408 -0.2817  0.0863
   65POPC   C1B 1333  10.518   6.290  11.235  0.0739  0.2820  0.4099
   65POPC   C2B 1334  10.546   6.630  10.905  0.0608 -0.0068  0.2246
   65POPC   C3B 1335  10.730   6.830  10.539  0.2276 -0.1200  0.2561
   65POPC   C4B 1336  10.775   6.866  10.151 -0.0363  0.2845 -0.2493
   66POPC   NC3 1337  11.894   3.808  11.651 -0.1230 -0.1848  0.0172
   66POPC   PO4 1338  11.925   3.573  11.194 -0.2518 -0.0726  0.0071
   66POPC   GL1 1339  11.586   3.618  10.805 -0.0440  0.3462 -0.1401
   66POPC   GL2 1340  11.328   3.492  10.882  0.0083  0.0944 -0.0348
   66POPC   C1A 1341  11.468   3.833  10.398 -0.1439 -0.0077  0.1261
   66POPC   D2A 1342  11.191   4.168  10.321 -0.2894 -0.0369 -0.1239
   66POPC   C3A 1343  10.989   4.267   9.901  0.1857  0.2114 -0.1150
   66POPC   C4A 1344  10.828   4.236   9.584 -0.2462 -0.0066 -0.0914
   66POPC   C1B 1345  11.186   3.325  10.488 -0.1904  0.2231  0.1571
   66POPC   C2B 1346  10.924   3.299  10.192 -0.1702 -0.0355  0.0918
   66POPC   C3B 1347  10.666   3.457   9.871 -0.1892 -0.0858 -0.0738
   66POPC   C4B 1348  10.513   3.864   9.731  0.2886 -0.1072  0.0128
   67POPC   NC3 1349  12.347   8.554  11.928  0.1658  0.1268 -0.2954
   67POPC   PO4 1350  12.516   8.173  12.097 -0.0472 -0.2128  0.0052
   67POPC   GL1 1351  12.256   8.106  11.735 -0.1112  0.2316  0.3621
   67POPC   GL2 1352  12.518   8.171  11.549 -0.0652  0.1173  0.0228
   67POPC   C1A 1353  12.047   8.174  11.299 -0.1342  0.1322  0.1544
   67POPC   D2A 1354  11.806   8.341  10.995  0.2235  0.2273  0.1371
   67POPC   C3A 1355  11.389   8.567  10.869 -0.1650  0.0918  0.0546
   67POPC   C4A 1356  11.132   8.447  10.646 -0.1324 -0.0554 -0.1331
   67POPC   C1B 1357  12.495   8.347  11.156 -0.0282  0.1173  0.3761
   67POPC   C2B 1358  12.536   8.155  10.730  0.1969 -0.1008 -0.3147
   67POPC   C3B 1359  12.618   8.244  10.222 -0.0134  0.0582  0.1623
   67POPC   C4B 1360  12.666   8.392   9.747  0.0032 -0.0056  0.2697
   68POPC   NC3 1361   8.768  11.122  12.128  0.0760 -0.2139 -0.0333
   68POPC   PO4 1362   9.148  11.290  12.093 -0.2269 -0.0692  0.2018
   68POPC   GL1 1363   9.420  11.562  11.749  0.0009  0.3177 -0.2479
   68POPC   GL2 1364   9.353  11.808  11.600 -0.0243  0.2625 -0.0399
   68POPC   C1A 1365   9.616  11.266  11.579 -0.1139  0.0802  0.0503
   68POPC   D2A 1366   9.749  11.312  11.173 -0.0563  0.2077 -0.2095
   68POPC   C3A 1367   9.578  11.019  10.862  0.0181  0.2299  0.0068
   68POPC   C4A 1368   9.404  10.963  10.537 -0.2396 -0.0185 -0.2221
   68POPC   C1B 1369   9.484  11.882  11.176  0.1419 -0.2957  0.2412
   68POPC   C2B 1370   9.473  12.045  10.693  0.0839 -0.0477 -0.0022
   68POPC   C3B 1371   9.529  12.084  10.312 -0.1404  0.0020 -0.1363
   68POPC   C4B 1372   9.710  12.122   9.936 -0.1353  0.2825  0.1430
   69POPC   NC3 1373   9.776   4.815  12.679  0.0250 -0.1545  0.2046
   69POPC   PO4 1374   9.582   4.621  12.275 -0.1981 -0.1669  0.4056
   69POPC   GL1 1375   9.716   4.419  11.816 -0.0218 -0.0631  0.1715
   69POPC   GL2 1376   9.878   4.503  11.598  0.1567 -0.0365 -0.0168
   69POPC   C1A 1377   9.468   4.242  11.480 -0.2088 -0.0987 -0.2790
   69POPC   D2A 1378   9.177   4.155  11.177  0.0561  0.0488 -0.3093
   69POPC   C3A 1379   9.370   3.901  10.833  0.5236 -0.0755  0.1056
   69POPC   C4A 1380   9.653   4.053  10.449 -0.1867  0.1718  0.0390
   69POPC   C1B 1381   9.679   4.758  11.316 -0.1913 -0.0433  0.0736
   69POPC   C2B 1382   9.629   4.982  10.916 -0.1916 -0.1755  0.0086
   69POPC   C3B 1383   9.410   5.111  10.537  0.1625 -0.1084  0.0728
   69POPC   C4B 1384   8.986   5.191  10.319  0.3727 -0.2665 -0.2888
   70POPC   NC3 1385   7.584   0.618  11.897 -0.2558  0.4612 -0.0210
   70POPC   PO4 1386   7.913   0.985  11.949 -0.2490 -0.1265  0.2577
   70POPC   GL1 1387   8.049   1.182  11.543 -0.1230 -0.2453  0.0677
   70POPC   GL2 1388   7.829   1.300  11.228 -0.0513  0.0508 -0.1558
   70POPC   C1A 1389   8.297   1.143  11.199 -0.0650  0.2529  0.0209
   70POPC   D2A 1390   8.588   1.138  10.944 -0.2468  0.2156 -0.0769
   70POPC   C3A 1391   8.430   1.221  10.592  0.0874  0.1307 -0.0859
   70POPC   C4A 1392   8.194   1.299  10.187  0.2210 -0.1499  0.0922
   70POPC   C1B 1393   7.463   1.314  11.025 -0.2041 -0.2873  0.2540
   70POPC   C2B 1394   7.313   1.218  10.575 -0.2919  0.1859 -0.0640
   70POPC   C3B 1395   7.423   0.850  10.382  0.4066 -0.2617  0.0343
   70POPC   C4B 1396   7.506   0.347  10.150  0.0989 -0.1857  0.2410
   71POPC   NC3 1397   7.443   2.011  11.953  0.0075 -0.0272  0.1815
   71POPC   PO4 1398   7.851   1.873  11.776 -0.1361 -0.2543  0.1096
   71POPC   GL1 1399   8.004   1.733  11.376 -0.0486 -0.0074 -0.0985
   71POPC   GL2 1400   8.261   1.616  11.249 -0.0304 -0.0309 -0.0176
   71POPC   C1A 1401   7.794   1.738  10.953  0.0485 -0.1691 -0.2014
   71POPC   D2A 1402   7.983   1.521  10.780  0.1099 -0.2104 -0.1290
   71POPC   C3A 1403   7.837   1.038  10.580  0.1395 -0.2769  0.1000
   71POPC   C4A 1404   7.859   0.807  10.181 -0.1769  0.3314 -0.0173
   71POPC   C1B 1405   8.198   2.029  10.974 -0.0074  0.4158  0.1577
   71POPC   C2B 1406   8.457   2.135  10.748 -0.2669 -0.0482  0.0140
   71POPC   C3B 1407   8.783   1.999  10.549 -0.0087 -0.1499 -0.0558
   71POPC   C4B 1408   8.797   1.684  10.282 -0.0593 -0.1305  0.0405
   72POPC   NC3 1409   6.018   5.400  11.774 -0.0044 -0.2035 -0.0190
   72POPC   PO4 1410   5.961   5.016  11.663 -0.3443 -0.2751  0.0366
   72POPC   GL1 1411   6.189   5.057  11.232  0.0086  0.2728 -0.1811
   72POPC   GL2 1412   6.103   4.726  11.083  0.1693  0.0724  0.1519
   72POPC   C1A 1413   6.381   5.222  10.874 -0.2793 -0.2374  0.2925
   72POPC   D2A 1414   6.695   5.261  10.509  0.1155 -0.0911 -0.3136
   72POPC   C3A 1415   7.180   5.099  10.477 -0.0714  0.0874  0.0443
   72POPC   C4A 1416   7.404   5.345  10.160  0.0530  0.1891  0.1654
   72POPC   C1B 1417   6.026   4.885  10.720  0.1220 -0.1456 -0.1341
   72POPC   C2B 1418   6.153   5.077  10.382 -0.3888  0.0552 -0.0812
   72POPC   C3B 1419   6.456   5.244  10.067  0.0009 -0.1324 -0.2865
   72POPC   C4B 1420   6.667   5.468   9.730  0.1038  0.0507 -0.1895
   73POPC   NC3 1421   4.990   3.428  11.595  0.0324  0.0017 -0.1957
   73POPC   PO4 1422   4.974   2.861  11.489 -0.2104 -0.0272 -0.1606
   73POPC   GL1 1423   5.127   2.947  11.101  0.2919  0.1786 -0.0001
   73POPC   GL2 1424   5.119   3.262  10.952  0.2346 -0.1016  0.2152
   73POPC   C1A 1425   5.217   2.827  10.657 -0.2067 -0.0830  0.3458
   73POPC   D2A 1426   5.600   2.705  10.398 -0.1325  0.0779 -0.0885
   73POPC   C3A 1427   5.612   2.920   9.962  0.4903 -0.1256 -0.4833
   73POPC   C4A 1428   5.374   3.222   9.718  0.1427 -0.0437  0.0383
   73POPC   C1B 1429   5.387   3.510  10.721 -0.2020  0.0383  0.0959
   73POPC   C2B 1430   5.462   3.792  10.329 -0.1387 -0.0601  0.1489
   73POPC   C3B 1431   5.642   3.749   9.950  0.2473  0.2473  0.1067
   73POPC   C4B 1432   5.734   3.662   9.495 -0.1711  0.1232 -0.0571
   74POPC   NC3 1433  12.165   0.607  11.707  0.2204  0.0879  0.0284
   74POPC   PO4 1434  12.068   0.045  11.577  0.1348 -0.0832 -0.0139
   74POPC   GL1 1435  11.814   0.117  11.239 -0.1508  0.0199 -0.1683
   74POPC   GL2 1436  11.687  -0.112  11.063  0.3661  0.0410  0.1775
   74POPC   C1A 1437  11.898   0.323  10.898  0.0945 -0.2134  0.3475
   74POPC   D2A 1438  12.005   0.416  10.521 -0.1179  0.1022  0.1130
   74POPC   C3A 1439  11.858   0.142  10.239  0.0946 -0.1594  0.0933
   74POPC   C4A 1440  11.973  -0.021   9.838 -0.1554 -0.2693  0.3448
   74POPC   C1B 1441  11.767  -0.165  10.658 -0.0726 -0.0306 -0.2193
   74POPC   C2B 1442  11.539  -0.234  10.378  0.1152 -0.0681 -0.1291
   74POPC   C3B 1443  11.515  -0.220   9.946  0.1666  0.2821 -0.1254
   74POPC   C4B 1444  11.436  -0.093   9.712 -0.2579 -0.1277  0.0702
   75POPC   NC3 1445   7.868   2.972  11.769 -0.1384  0.4255 -0.3149
   75POPC   PO4 1446   7.437   2.708  11.742 -0.0945  0.5065  0.0379
   75POPC   GL1 1447   7.185   2.590  11.473  0.1765 -0.0993 -0.1802
   75POPC   GL2 1448   7.517   2.238  11.480  0.0530  0.3014  0.2317
   75POPC   C1A 1449   7.319   2.498  11.090  0.3425 -0.0294  0.0298
   75POPC   D2A 1450   7.087   2.465  10.700 -0.1366 -0.2687  0.0408
   75POPC   C3A 1451   6.772   2.487  10.414  0.0993 -0.1768  0.3185
   75POPC   C4A 1452   6.516   2.617  10.125  0.0674 -0.4360  0.1587
   75POPC   C1B 1453   7.757   2.239  11.099  0.2861 -0.0739  0.2143
   75POPC   C2B 1454   7.853   2.083  10.666 -0.0581  0.1600  0.0227
   75POPC   C3B 1455   7.874   2.031  10.358 -0.0787 -0.1750  0.3164
   75POPC   C4B 1456   7.656   2.222  10.051  0.7157  0.4025  0.3386
   76POPC   NC3 1457   9.744   4.776   8.073  0.1699  0.0638  0.1862
   76POPC   PO4 1458   9.390   4.659   8.000 -0.0146 -0.0136 -0.0996
   76POPC   GL1 1459   9.466   4.479   8.462 -0.0333 -0.0735  0.5697
   76POPC   GL2 1460   9.186   4.118   8.447 -0.1663 -0.2085 -0.1166
   76POPC   C1A 1461   9.556   4.137   8.712 -0.1294  0.1070  0.2591
   76POPC   D2A 1462   9.816   3.859   8.951 -0.2165  0.1524  0.0984
   76POPC   C3A 1463   9.807   3.827   9.382  0.2248  0.2820  0.1276
   76POPC   C4A 1464  10.031   3.720   9.673  0.1035  0.1508 -0.0061
   76POPC   C1B 1465   8.876   4.421   8.672 -0.0003 -0.0226  0.0931
   76POPC   C2B 1466   8.807   4.567   9.026  0.0522 -0.1500 -0.1318
   76POPC   C3B 1467   8.596   4.600   9.307 -0.0413 -0.0005  0.0014
   76POPC   C4B 1468   8.476   4.397   9.669 -0.0061 -0.2931 -0.0513
   77POPC   NC3 1469   9.402  12.349  12.083 -0.1266  0.3264 -0.0202
   77POPC   PO4 1470   8.954  12.194  11.849  0.1807  0.0847 -0.2430
   77POPC   GL1 1471   8.919  12.544  11.634 -0.1708 -0.0407 -0.0011
   77POPC   GL2 1472   8.713  12.581  11.509  0.0207 -0.2766  0.0374
   77POPC   C1A 1473   9.183  12.638  11.256  0.2321  0.0422 -0.1781
   77POPC   D2A 1474   9.320  12.928  11.019 -0.2600 -0.0414 -0.2563
   77POPC   C3A 1475   9.036  13.271  10.766  0.2923  0.0040 -0.2389
   77POPC   C4A 1476   8.782  13.410  10.446  0.0166 -0.2105  0.0511
   77POPC   C1B 1477   8.752  12.466  11.026  0.1192 -0.3302 -0.1259
   77POPC   C2B 1478   8.727  12.154  10.823 -0.3544  0.1485  0.0586
   77POPC   C3B 1479   8.955  11.933  10.519 -0.1368 -0.0520  0.1631
   77POPC   C4B 1480   8.791  11.558  10.244 -0.0234  0.1450 -0.0995
   78POPC   NC3 1481   5.157   4.089  11.249 -0.3624 -0.1128 -0.1810
   78POPC   PO4 1482   4.930   4.002  11.528  0.0377  0.3326 -0.2010
   78POPC   GL1 1483   4.684   3.891  11.144 -0.1915 -0.1534 -0.2149
   78POPC   GL2 1484   4.885   3.732  11.060 -0.1496  0.0314 -0.1758
   78POPC   C1A 1485   4.610   3.992  10.682 -0.0608  0.2790 -0.1186
   78POPC   D2A 1486   4.412   3.987  10.264  0.0709  0.3373  0.1322
   78POPC   C3A 1487   3.920   3.893  10.284  0.3491  0.0547 -0.0653
   78POPC   C4A 1488   3.559   4.093  10.500  0.3590 -0.1327  0.0974
   78POPC   C1B 1489   4.904   3.576  10.664 -0.1436 -0.3122 -0.2154
   78POPC   C2B 1490   4.844   3.716  10.254 -0.2012 -0.0536  0.0547
   78POPC   C3B 1491   4.625   3.748   9.846 -0.2787  0.0904  0.3016
   78POPC   C4B 1492   4.144   3.960   9.846  0.2146 -0.1170 -0.0661
   79POPC   NC3 1493   0.103   7.437  11.999 -0.0860 -0.0635 -0.0522
   79POPC   PO4 1494  -0.128   7.591  11.631 -0.1221 -0.1831  0.1262
   79POPC   GL1 1495  -0.192   7.756  11.210 -0.0170 -0.1303  0.0756
   79POPC   GL2 1496   0.063   7.615  10.965  0.0253  0.0736 -0.3221
   79POPC   C1A 1497  -0.448   7.767  10.921  0.0468  0.0542 -0.4086
   79POPC   D2A 1498  -0.737   7.804  10.513 -0.0347  0.1785 -0.2920
   79POPC   C3A 1499  -0.832   7.369  10.442  0.1215  0.2125  0.3728
   79POPC   C4A 1500  -1.009   6.930  10.240 -0.0910  0.1377  0.0969
   79POPC   C1B 1501  -0.139   7.651  10.563  0.1159 -0.0500 -0.1023
   79POPC   C2B 1502  -0.350   7.585  10.239 -0.1653  0.1200 -0.1322
   79POPC   C3B 1503  -0.728   7.643  10.003 -0.1395 -0.1622 -0.3571
   79POPC   C4B 1504  -0.913   7.864   9.751 -0.1512 -0.4016 -0.2314
   80POPC   NC3 1505   1.620   3.637  11.152  0.2877 -0.1187 -0.1066
   80POPC   PO4 1506   1.309   3.249  11.098  0.2781  0.3765  0.2041
   80POPC   GL1 1507   1.504   3.330  10.674  0.0780 -0.1699  0.0423
   80POPC   GL2 1508   1.636   3.658  10.599 -0.1655  0.0218 -0.0787
   80POPC   C1A 1509   1.651   3.148  10.280  0.1063 -0.1722  0.0499
   80POPC   D2A 1510   1.987   3.145   9.958  0.1144  0.1283  0.0584
   80POPC   C3A 1511   1.800   3.168   9.587  0.1023 -0.3200  0.1820
   80POPC   C4A 1512   1.727   2.933   9.265 -0.1022  0.0452  0.0777
   80POPC   C1B 1513   1.831   3.650  10.159 -0.0622  0.0237  0.1993
   80POPC   C2B 1514   1.914   3.760   9.718  0.0106 -0.0614 -0.1063
   80POPC   C3B 1515   1.638   3.611   9.410  0.1279  0.0430 -0.1370
   80POPC   C4B 1516   1.440   3.775   9.044  0.0543 -0.2459 -0.4111
   81POPC   NC3 1517   6.373   5.025  12.180 -0.1907 -0.0513  0.2467
   81POPC   PO4 1518   6.503   5.407  11.831  0.2025  0.5279 -0.2049
   81POPC   GL1 1519   6.503   5.418  11.380 -0.1166 -0.2324  0.1478
   81POPC   GL2 1520   6.767   5.425  11.199 -0.1438 -0.1465  0.0479
   81POPC   C1A 1521   6.285   5.639  11.122  0.0208 -0.0374 -0.1879
   81POPC   D2A 1522   6.154   5.979  10.857  0.1153 -0.2751 -0.3451
   81POPC   C3A 1523   6.164   6.133  10.393  0.1987  0.3519  0.1095
   81POPC   C4A 1524   6.111   6.474  10.104 -0.1405 -0.0563  0.2737
   81POPC   C1B 1525   6.991   5.082  10.929  0.1583 -0.0667  0.2892
   81POPC   C2B 1526   7.443   4.908  10.869 -0.1944  0.1537 -0.1098
   81POPC   C3B 1527   7.755   5.088  10.714  0.3045  0.2966 -0.2686
   81POPC   C4B 1528   8.064   5.448  10.557  0.1476  0.0224  0.0524
   82POPC   NC3 1529   4.677  12.458  11.680 -0.0105 -0.3780 -0.0371
   82POPC   PO4 1530   5.062  12.628  11.690 -0.0861  0.0757  0.0017
   82POPC   GL1 1531   4.858  12.660  11.307  0.1166 -0.4504  0.3391
   82POPC   GL2 1532   4.921  12.862  11.020 -0.1099  0.0116  0.1365
   82POPC   C1A 1533   4.645  12.423  10.898 -0.4056  0.1023  0.4039
   82POPC   D2A 1534   4.646  12.467  10.459  0.3356  0.0072  0.5605
   82POPC   C3A 1535   4.780  12.440   9.997  0.2887  0.1413  0.0461
   82POPC   C4A 1536   4.758  12.335   9.545 -0.0709 -0.0394 -0.0934
   82POPC   C1B 1537   5.126  12.782  10.623  0.1035  0.2740 -0.2787
   82POPC   C2B 1538   5.083  12.800  10.194 -0.0992 -0.1725 -0.0071
   82POPC   C3B 1539   5.116  12.700   9.764  0.0689 -0.0762  0.0290
   82POPC   C4B 1540   4.959  12.700   9.329  0.0747 -0.1696 -0.1987
   83POPC   NC3 1541   5.469   0.626  11.987  0.0571 -0.0716 -0.1479
   83POPC   PO4 1542   5.445   0.344  11.746 -0.0869 -0.0608  0.2577
   83POPC   GL1 1543   5.446   0.137  11.346  0.0934  0.0615 -0.0363
   83POPC   GL2 1544   5.670   0.134  11.145 -0.1071  0.0955  0.1596
   83POPC   C1A 1545   5.292  -0.120  10.980  0.2372  0.0331 -0.1089
   83POPC   D2A 1546   5.064  -0.272  10.569 -0.0134 -0.1170  0.0464
   83POPC   C3A 1547   5.268  -0.199  10.128 -0.1585 -0.2316  0.1526
   83POPC   C4A 1548   5.239  -0.322   9.620 -0.3023 -0.3159 -0.0966
   83POPC   C1B 1549   5.831  -0.130  10.907  0.0442 -0.2536 -0.2418
   83POPC   C2B 1550   6.103  -0.142  10.599  0.0209  0.0703 -0.0160
   83POPC   C3B 1551   6.176  -0.285  10.176 -0.2736  0.3480  0.0068
   83POPC   C4B 1552   6.126  -0.317   9.781  0.0975 -0.0513 -0.2017
   84POPC   NC3 1553   7.120   0.112  11.836  0.1018  0.2683  0.4285
   84POPC   PO4 1554   7.387   0.231  11.646  0.3055  0.0469  0.0254
   84POPC   GL1 1555   7.415   0.514  11.408  0.0791 -0.3212  0.1599
   84POPC   GL2 1556   7.297   0.556  11.251  0.3064  0.2540 -0.2599
   84POPC   C1A 1557   7.683   0.792  11.044 -0.3458  0.2759 -0.0845
   84POPC   D2A 1558   8.127   0.778  11.000 -0.2140 -0.1226 -0.2042
   84POPC   C3A 1559   8.306   0.735  10.637 -0.0773 -0.2240 -0.0984
   84POPC   C4A 1560   8.352   0.818  10.180 -0.2837 -0.0203  0.0797
   84POPC   C1B 1561   7.401   0.520  10.794 -0.2878 -0.2620 -0.1101
   84POPC   C2B 1562   7.842   0.552  10.657  0.0586  0.1420 -0.2545
   84POPC   C3B 1563   8.148   0.251  10.414 -0.0874  0.0725 -0.0084
   84POPC   C4B 1564   8.052   0.375  10.023  0.0612  0.1255 -0.1410
   85POPC   NC3 1565  11.640   2.592  11.692 -0.1129  0.1931 -0.2975
   85POPC   PO4 1566  11.960   2.886  11.464  0.2421 -0.2069 -0.0676
   85POPC   GL1 1567  11.780   2.625  11.039 -0.1636  0.3846 -0.2165
   85POPC   GL2 1568  11.919   2.295  11.026  0.1883 -0.3220  0.3586
   85POPC   C1A 1569  11.621   2.467  10.699  0.2423 -0.2781  0.1217
   85POPC   D2A 1570  11.295   2.554  10.393  0.0095  0.4053 -0.0426
   85POPC   C3A 1571  11.316   3.006  10.129 -0.1263  0.0116  0.0016
   85POPC   C4A 1572  11.331   3.543  10.040 -0.4501  0.0086 -0.0900
   85POPC   C1B 1573  11.803   1.989  10.698 -0.2297  0.1118 -0.1364
   85POPC   C2B 1574  11.496   1.848  10.387 -0.0659  0.2925  0.0952
   85POPC   C3B 1575  11.074   1.793  10.120  0.1422  0.1557  0.1234
   85POPC   C4B 1576  10.706   1.868  10.393 -0.1023  0.1390  0.0992
   86POPC   NC3 1577   8.625   2.747  12.090  0.0782 -0.4579 -0.2367
   86POPC   PO4 1578   8.841   3.094  11.960  0.2026  0.3314  0.1848
   86POPC   GL1 1579   8.868   3.232  11.567  0.0907 -0.1433  0.0466
   86POPC   GL2 1580   9.055   3.179  11.305  0.2047  0.2588 -0.4011
   86POPC   C1A 1581   8.546   3.359  11.210 -0.0201  0.0928  0.1754
   86POPC   D2A 1582   8.337   3.815  11.157 -0.1684 -0.2507  0.1217
   86POPC   C3A 1583   7.931   3.669  11.075  0.1042 -0.2015 -0.0574
   86POPC   C4A 1584   7.431   3.780  10.848  0.2033  0.0420  0.1029
   86POPC   C1B 1585   8.898   3.069  10.893 -0.0979 -0.2725 -0.1553
   86POPC   C2B 1586   9.131   2.820  10.549  0.1649  0.0384  0.0992
   86POPC   C3B 1587   9.347   2.494  10.263  0.1782  0.0870  0.0442
   86POPC   C4B 1588   9.248   2.085  10.100  0.0904  0.0441 -0.0029
   87POPC   NC3 1589   7.300   9.343  12.486 -0.2030  0.2040 -0.2712
   87POPC   PO4 1590   7.413   9.638  12.021  0.0786 -0.1536  0.0923
   87POPC   GL1 1591   7.512   9.754  11.683  0.1312 -0.3209 -0.0328
   87POPC   GL2 1592   7.543  10.046  11.489 -0.0158  0.0203  0.0857
   87POPC   C1A 1593   7.771   9.689  11.252 -0.0342  0.0452  0.0107
   87POPC   D2A 1594   7.882   9.582  10.827 -0.1840  0.0517 -0.1183
   87POPC   C3A 1595   8.316   9.755  10.755 -0.0174 -0.5902 -0.0174
   87POPC   C4A 1596   8.746   9.666  10.662  0.2077  0.0364  0.2965
   87POPC   C1B 1597   7.285   9.939  11.075  0.0521  0.0763 -0.5530
   87POPC   C2B 1598   7.434   9.864  10.659  0.0973  0.1828 -0.1010
   87POPC   C3B 1599   7.522   9.863  10.204 -0.1424  0.1138  0.3639
   87POPC   C4B 1600   7.671   9.917   9.840  0.2254  0.1128  0.1630
   88POPC   NC3 1601   9.903   8.715  11.756  0.2001 -0.0321  0.1991
   88POPC   PO4 1602   9.580   8.949  11.897 -0.5063 -0.1732  0.1744
   88POPC   GL1 1603   9.594   9.173  11.514  0.1412 -0.0567  0.2956
   88POPC   GL2 1604   9.377   9.415  11.618 -0.0879 -0.0624 -0.0316
   88POPC   C1A 1605   9.363   9.128  11.090  0.1351 -0.0560 -0.0776
   88POPC   D2A 1606   9.228   9.492  10.738 -0.1477 -0.2173  0.1192
   88POPC   C3A 1607   9.247   9.550  10.347 -0.0747  0.3365  0.2184
   88POPC   C4A 1608   9.342   9.895  10.009  0.1239 -0.0030 -0.0890
   88POPC   C1B 1609   9.618   9.552  11.228  0.1918 -0.2538 -0.0309
   88POPC   C2B 1610   9.824   9.809  10.935  0.2820  0.2402 -0.1984
   88POPC   C3B 1611   9.927  10.018  10.509  0.1587  0.0522  0.1698
   88POPC   C4B 1612  10.134  10.360  10.229 -0.0683 -0.1279 -0.1194
   89POPC   NC3 1613   2.973  12.191  11.829 -0.1341  0.1365 -0.0634
   89POPC   PO4 1614   2.711  12.158  11.453 -0.3661 -0.2863 -0.1024
   89POPC   GL1 1615   2.736  12.239  11.064 -0.0333 -0.0515 -0.0456
   89POPC   GL2 1616   2.763  12.578  10.905  0.1617 -0.1894 -0.0917
   89POPC   C1A 1617   2.717  12.170  10.475  0.2554 -0.2592  0.1532
   89POPC   D2A 1618   2.856  12.283  10.159 -0.0041  0.4460 -0.1122
   89POPC   C3A 1619   2.554  12.379   9.884  0.2167 -0.0243  0.2813
   89POPC   C4A 1620   2.185  12.258   9.542  0.0586 -0.4372 -0.0315
   89POPC   C1B 1621   2.571  12.782  10.586 -0.1284  0.0841  0.0193
   89POPC   C2B 1622   2.565  12.872  10.135 -0.0740 -0.1200  0.1279
   89POPC   C3B 1623   2.578  12.819   9.693 -0.2984  0.2281  0.0033
   89POPC   C4B 1624   2.826  12.571   9.384 -0.2368 -0.0195 -0.3732
   90POPC   NC3 1625   4.844   8.025  11.248  0.2015 -0.1005  0.0935
   90POPC   PO4 1626   4.455   7.731  11.284  0.0431 -0.3453  0.0975
   90POPC   GL1 1627   4.514   7.890  10.814 -0.1176  0.1167  0.3006
   90POPC   GL2 1628   4.654   8.176  10.818 -0.2874  0.0464  0.0090
   90POPC   C1A 1629   4.493   7.770  10.272  0.4348  0.1048 -0.0872
   90POPC   D2A 1630   4.197   7.739   9.936  0.0480  0.3076  0.0620
   90POPC   C3A 1631   4.144   8.170  10.294 -0.4703  0.1372 -0.3453
   90POPC   C4A 1632   4.124   8.202  10.715  0.0956 -0.1063  0.2131
   90POPC   C1B 1633   4.661   8.265  10.419  0.1161 -0.0238  0.1143
   90POPC   C2B 1634   4.543   8.557  10.081 -0.3694 -0.2631  0.0921
   90POPC   C3B 1635   4.677   8.677   9.693  0.0345  0.1226  0.0721
   90POPC   C4B 1636   4.647   8.552   9.320 -0.0915 -0.3098  0.2589
   91POPC   NC3 1637   0.410   1.759  11.269  0.2995 -0.1672 -0.0293
   91POPC   PO4 1638   0.291   1.364  11.361 -0.3892 -0.0210  0.1476
   91POPC   GL1 1639  -0.075   1.448  11.136  0.0527 -0.1708 -0.3158
   91POPC   GL2 1640  -0.310   1.282  11.250 -0.0906  0.4443 -0.4868
   91POPC   C1A 1641  -0.261   1.579  10.803  0.3363  0.1936 -0.1332
   91POPC   D2A 1642  -0.489   1.611  10.486  0.1799 -0.0798 -0.1409
   91POPC   C3A 1643  -0.610   1.411  10.114 -0.0186 -0.1148 -0.0043
   91POPC   C4A 1644  -0.563   1.600   9.731 -0.2982  0.0840 -0.1740
   91POPC   C1B 1645  -0.449   1.124  10.909  0.3310  0.1496  0.1955
   91POPC   C2B 1646  -0.558   1.033  10.536  0.0129  0.1744  0.1734
   91POPC   C3B 1647  -0.427   0.757  10.161  0.1119 -0.1332 -0.1312
   91POPC   C4B 1648  -0.139   0.988   9.814  0.1516 -0.1671 -0.3099
   92POPC   NC3 1649   4.836   1.460  11.301 -0.0484 -0.1462 -0.0077
   92POPC   PO4 1650   4.382   1.662  11.369  0.0200 -0.0453  0.0092
   92POPC   GL1 1651   4.485   1.549  11.000 -0.1424  0.1057  0.2699
   92POPC   GL2 1652   4.097   1.645  10.882  0.2004 -0.0381 -0.2904
   92POPC   C1A 1653   4.722   1.614  10.592  0.2623 -0.0613 -0.0036
   92POPC   D2A 1654   4.810   2.131  10.265 -0.0824 -0.0959  0.0158
   92POPC   C3A 1655   5.221   2.014  10.026  0.4727 -0.2408 -0.2732
   92POPC   C4A 1656   5.484   1.899   9.757  0.3128  0.1272  0.1115
   92POPC   C1B 1657   4.244   1.446  10.508  0.2503 -0.3851  0.1603
   92POPC   C2B 1658   4.416   1.353  10.108  0.0312  0.0531 -0.0014
   92POPC   C3B 1659   4.603   1.393   9.680 -0.1286  0.2313 -0.2942
   92POPC   C4B 1660   4.760   1.561   9.324  0.0607 -0.1047  0.2519
   93POPC   NC3 1661   8.583   3.416  12.198 -0.0040 -0.0778  0.0646
   93POPC   PO4 1662   8.304   3.166  12.016  0.1398  0.1479  0.0545
   93POPC   GL1 1663   8.308   3.357  11.658 -0.2388  0.0844 -0.1385
   93POPC   GL2 1664   8.107   3.283  11.462  0.1647 -0.2191 -0.0640
   93POPC   C1A 1665   8.700   3.670  11.559 -0.1327 -0.1839 -0.0851
   93POPC   D2A 1666   8.950   3.744  11.221 -0.4241 -0.0411 -0.3273
   93POPC   C3A 1667   8.844   3.615  10.787 -0.2387 -0.0858 -0.2106
   93POPC   C4A 1668   9.015   3.791  10.423  0.1653 -0.0829  0.0285
   93POPC   C1B 1669   8.324   2.965  11.077  0.4103 -0.0169 -0.4632
   93POPC   C2B 1670   8.422   2.717  10.706 -0.0030  0.4651  0.0248
   93POPC   C3B 1671   8.724   2.456  10.285  0.0948  0.1616 -0.2768
   93POPC   C4B 1672   8.812   2.545   9.949  0.4296 -0.1400  0.3050
   94POPC   NC3 1673   0.387   3.112  11.492 -0.0701 -0.3021 -0.3856
   94POPC   PO4 1674   0.304   2.727  11.147  0.0025  0.0709 -0.0494
   94POPC   GL1 1675   0.097   2.721  10.789  0.0371  0.3824  0.2550
   94POPC   GL2 1676   0.314   2.504  10.646 -0.0247  0.3661  0.1485
   94POPC   C1A 1677  -0.157   2.772  10.444  0.0998  0.0132  0.0496
   94POPC   D2A 1678  -0.242   2.702  10.044  0.2663  0.2440  0.0725
   94POPC   C3A 1679  -0.441   2.636   9.639 -0.2257 -0.0974 -0.1838
   94POPC   C4A 1680  -0.540   2.922   9.327  0.2174  0.0632  0.0734
   94POPC   C1B 1681   0.354   2.721  10.223 -0.1553 -0.1352  0.1465
   94POPC   C2B 1682   0.142   3.048  10.040 -0.0229  0.1506 -0.2644
   94POPC   C3B 1683  -0.413   3.133  10.130  0.4034  0.0399  0.0906
   94POPC   C4B 1684  -0.846   3.279  10.258 -0.1880 -0.2895  0.1795
   95POPC   NC3 1685   8.111  11.860  11.693 -0.0784 -0.1301 -0.1126
   95POPC   PO4 1686   8.371  12.224  11.579 -0.1574 -0.2814  0.1064
   95POPC   GL1 1687   8.278  12.378  11.082  0.2882 -0.1947 -0.1189
   95POPC   GL2 1688   7.968  12.274  10.903 -0.4469 -0.0360 -0.0463
   95POPC   C1A 1689   8.231  12.763  10.942  0.3147 -0.2068  0.4581
   95POPC   D2A 1690   8.599  12.896  10.717 -0.2794  0.1231  0.0922
   95POPC   C3A 1691   8.612  12.964  10.298 -0.1429  0.0530  0.3806
   95POPC   C4A 1692   8.622  13.065   9.883  0.2029 -0.0380 -0.3064
   95POPC   C1B 1693   8.207  12.317  10.566  0.0509  0.0346 -0.1523
   95POPC   C2B 1694   8.648  12.425  10.366 -0.1016 -0.0988 -0.0853
   95POPC   C3B 1695   8.809  12.499  10.041  0.2439 -0.3457 -0.0575
   95POPC   C4B 1696   9.016  12.745   9.723  0.0988  0.1345 -0.2135
   96POPC   NC3 1697   6.649   8.562  11.605 -0.1635 -0.1873  0.1530
   96POPC   PO4 1698   6.613   8.216  11.502 -0.0748 -0.5334 -0.1075
   96POPC   GL1 1699   6.568   8.231  11.079 -0.2972  0.1805 -0.0364
   96POPC   GL2 1700   6.701   8.590  11.136  0.1050  0.1663 -0.2683
   96POPC   C1A 1701   6.782   8.380  10.710  0.0184 -0.1493 -0.0055
   96POPC   D2A 1702   7.158   8.385  10.482  0.2237 -0.1337  0.0497
   96POPC   C3A 1703   7.220   8.139  10.118  0.0947  0.1177  0.0351
   96POPC   C4A 1704   6.819   7.991   9.723  0.2068  0.2270 -0.0846
   96POPC   C1B 1705   6.441   8.881  10.941 -0.2173 -0.1064 -0.1767
   96POPC   C2B 1706   6.273   8.864  10.519  0.1469 -0.1241  0.1122
   96POPC   C3B 1707   6.288   8.631  10.116 -0.3158 -0.3755  0.0967
   96POPC   C4B 1708   6.177   8.805   9.706 -0.1565 -0.2041  0.3104
   97POPC   NC3 1709   9.160  10.841  11.908  0.0220  0.3293 -0.3711
   97POPC   PO4 1710   9.623  10.643  11.803  0.1667  0.2844 -0.0139
   97POPC   GL1 1711   9.578  10.748  11.428 -0.0741 -0.2621 -0.1614
   97POPC   GL2 1712   9.258  10.894  11.429  0.0412  0.1326  0.1750
   97POPC   C1A 1713   9.398  10.558  11.032  0.0368 -0.1965 -0.0029
   97POPC   D2A 1714   9.085  10.500  10.636 -0.0130 -0.2240  0.0729
   97POPC   C3A 1715   8.959  10.633  10.256  0.1661 -0.1536  0.3332
   97POPC   C4A 1716   8.611  10.457  10.010  0.1673  0.1568  0.0362
   97POPC   C1B 1717   9.053  11.030  10.986 -0.1052  0.1359 -0.1910
   97POPC   C2B 1718   8.746  10.729  10.845 -0.0601  0.0196  0.0834
   97POPC   C3B 1719   8.602  10.418  10.503 -0.1465  0.1317 -0.1157
   97POPC   C4B 1720   8.491  10.029  10.384 -0.2165  0.2953  0.1999
   98POPC   NC3 1721   6.737   1.382  12.035  0.1493 -0.1517  0.3730
   98POPC   PO4 1722   7.070   1.560  11.848  0.0219 -0.0209  0.2910
   98POPC   GL1 1723   6.823   1.490  11.568  0.0244 -0.3248  0.4255
   98POPC   GL2 1724   6.911   1.174  11.523  0.4258 -0.0011  0.2343
   98POPC   C1A 1725   6.851   1.541  11.160 -0.2018  0.2019 -0.2839
   98POPC   D2A 1726   7.171   1.909  11.086 -0.0932 -0.1256  0.1276
   98POPC   C3A 1727   7.410   1.800  10.623 -0.0911  0.2412  0.2003
   98POPC   C4A 1728   7.717   1.529  10.339 -0.2820  0.0739 -0.0732
   98POPC   C1B 1729   7.107   0.979  11.123 -0.1767 -0.2648  0.0456
   98POPC   C2B 1730   6.962   0.885  10.688  0.0599 -0.2071 -0.1410
   98POPC   C3B 1731   6.926   1.075  10.220  0.1680 -0.2074  0.0969
   98POPC   C4B 1732   7.044   1.433   9.977  0.1266 -0.2554 -0.1795
   99POPC   NC3 1733  11.726   3.146  11.104 -0.0255  0.2735 -0.0876
   99POPC   PO4 1734  11.450   3.067  11.327 -0.1016 -0.0380 -0.1219
   99POPC   GL1 1735  11.287   2.913  10.869 -0.1499 -0.1148  0.3722
   99POPC   GL2 1736  11.510   2.898  10.611 -0.1148  0.0987  0.1809
   99POPC   C1A 1737  10.967   2.880  10.678  0.2019  0.1390 -0.2252
   99POPC   D2A 1738  10.740   2.723  10.325  0.0656 -0.2757 -0.1629
   99POPC   C3A 1739  10.936   2.269  10.196 -0.1797 -0.0442  0.0876
   99POPC   C4A 1740  10.830   1.974   9.691  0.1016 -0.0264 -0.0645
   99POPC   C1B 1741  11.795   2.763  10.282 -0.0180  0.0294  0.0812
   99POPC   C2B 1742  11.648   2.651   9.869 -0.2064 -0.1501 -0.1644
   99POPC   C3B 1743  11.525   2.807   9.539  0.2916 -0.2169  0.2387
   99POPC   C4B 1744  11.184   2.815   9.291  0.0648 -0.3742  0.2411
  100POPC   NC3 1745   3.337   6.993  11.227  0.0182 -0.2122 -0.0758
  100POPC   PO4 1746   3.534   7.370  11.165  0.1485  0.2088  0.0053
  100POPC   GL1 1747   3.700   7.295  10.841 -0.2420  0.4020  0.0972
  100POPC   GL2 1748   3.654   7.583  10.730  0.3963 -0.0142  0.1596
  100POPC   C1A 1749   3.752   7.277  10.344 -0.1764  0.0291 -0.0701
  100POPC   D2A 1750   4.079   7.166  10.039  0.3931  0.3261 -0.3425
  100POPC   C3A 1751   4.230   7.248   9.622  0.4638  0.1247 -0.3987
  100POPC   C4A 1752   4.576   7.231   9.381 -0.0255 -0.0733 -0.1504
  100POPC   C1B 1753   3.832   7.761  10.348  0.0214 -0.2621  0.1888
  100POPC   C2B 1754   3.797   8.008   9.980  0.1543  0.0297 -0.0118
  100POPC   C3B 1755   3.499   7.809   9.688  0.0996 -0.0572  0.3599
  100POPC   C4B 1756   3.401   7.647   9.411 -0.0113  0.1783  0.0152
  101POPC   NC3 1757  10.649  11.610  12.264 -0.1035 -0.3805  0.0869
  101POPC   PO4 1758  10.232  11.767  12.079  0.1295 -0.0217  0.0033
  101POPC   GL1 1759  10.165  12.020  11.698  0.3477 -0.0153 -0.1511
  101POPC   GL2 1760  10.172  12.333  11.580 -0.0551 -0.1811  0.1375
  101POPC   C1A 1761  10.036  12.063  11.185 -0.0957  0.1931  0.0701
  101POPC   D2A 1762  10.142  12.265  10.803  0.0629 -0.1996  0.3287
  101POPC   C3A 1763  10.018  12.265  10.359  0.1376  0.1995  0.0176
  101POPC   C4A 1764  10.319  12.390   9.902 -0.1577 -0.4229 -0.0162
  101POPC   C1B 1765  10.132  12.617  11.255 -0.3883  0.0754 -0.0800
  101POPC   C2B 1766  10.276  12.741  10.770 -0.2141 -0.0971 -0.2148
  101POPC   C3B 1767  10.179  12.746  10.302 -0.0256  0.1244 -0.4097
  101POPC   C4B 1768  10.251  12.912   9.983 -0.2038 -0.1463 -0.1018
  102POPC   NC3 1769   7.468   3.625  12.228 -0.0860  0.1625  0.0778
  102POPC   PO4 1770   7.212   3.770  11.846 -0.0123 -0.2670 -0.0222
  102POPC   GL1 1771   7.376   3.813  11.401 -0.3108  0.2590 -0.1075
  102POPC   GL2 1772   7.493   3.455  11.356  0.3143 -0.0343  0.0265
  102POPC   C1A 1773   7.680   4.114  11.187 -0.1050 -0.1836 -0.2779
  102POPC   D2A 1774   8.044   4.102  10.864 -0.2124  0.0409  0.1960
  102POPC   C3A 1775   8.150   3.719  10.663  0.4650  0.0536  0.1636
  102POPC   C4A 1776   7.764   3.448  10.473  0.1899 -0.0663 -0.3747
  102POPC   C1B 1777   7.425   3.290  10.881  0.0316  0.2630 -0.3538
  102POPC   C2B 1778   7.544   2.884  10.668  0.0107  0.2594  0.3003
  102POPC   C3B 1779   7.408   2.561  10.312 -0.1616  0.1069  0.2087
  102POPC   C4B 1780   7.151   2.492  10.111 -0.2528  0.0759  0.1779
  103POPC   NC3 1781   1.031  11.674  12.004  0.4668 -0.5118 -0.1912
  103POPC   PO4 1782   1.159  12.098  11.740  0.1709 -0.0798  0.0381
  103POPC   GL1 1783   1.306  12.081  11.357  0.0614 -0.2984  0.3714
  103POPC   GL2 1784   1.109  12.040  11.207 -0.2325 -0.1752 -0.0231
  103POPC   C1A 1785   1.718  12.136  11.164 -0.1466  0.3621 -0.1395
  103POPC   D2A 1786   1.812  12.248  10.755  0.0782 -0.1158 -0.0957
  103POPC   C3A 1787   2.018  12.021  10.434  0.2371 -0.0352  0.2316
  103POPC   C4A 1788   2.297  11.993  10.101 -0.3509 -0.0385 -0.3717
  103POPC   C1B 1789   1.013  11.724  10.912 -0.1400 -0.3403 -0.1258
  103POPC   C2B 1790   0.789  11.329  10.722  0.2403  0.0866 -0.0370
  103POPC   C3B 1791   0.374  11.104  10.492  0.0194  0.0869 -0.2174
  103POPC   C4B 1792   0.224  10.656  10.377  0.1912  0.3711  0.4259
  104POPC   NC3 1793   8.322   5.800  12.413  0.0891  0.4657 -0.3556
  104POPC   PO4 1794   8.684   5.815  12.213 -0.1693 -0.2672  0.1894
  104POPC   GL1 1795   8.858   5.693  11.816  0.0126 -0.0323  0.1479
  104POPC   GL2 1796   8.814   5.421  11.650  0.0397  0.3298 -0.0525
  104POPC   C1A 1797   8.862   6.036  11.607 -0.1793  0.0398 -0.2511
  104POPC   D2A 1798   9.215   6.351  11.442 -0.0717 -0.0136  0.1177
  104POPC   C3A 1799   9.133   6.561  11.218  0.1431  0.1442  0.0282
  104POPC   C4A 1800   8.809   6.888  11.259 -0.3468 -0.1108  0.0548
  104POPC   C1B 1801   8.788   5.518  11.332 -0.0841  0.2432  0.2479
  104POPC   C2B 1802   8.945   5.426  11.013 -0.1790  0.0687 -0.2341
  104POPC   C3B 1803   9.056   5.062  10.909 -0.3714 -0.0300  0.0503
  104POPC   C4B 1804   9.212   4.787  11.177  0.1057 -0.0403 -0.2189
  105POPC   NC3 1805   8.675   5.340  12.121  0.1542  0.0938 -0.1563
  105POPC   PO4 1806   8.488   5.051  11.986 -0.1528  0.2307 -0.2710
  105POPC   GL1 1807   8.398   5.152  11.664  0.0119 -0.0065  0.1775
  105POPC   GL2 1808   8.494   5.139  11.334  0.2072 -0.2386 -0.0411
  105POPC   C1A 1809   8.143   5.461  11.422 -0.2028 -0.0504 -0.1669
  105POPC   D2A 1810   8.278   5.508  11.007 -0.0144 -0.0879  0.0594
  105POPC   C3A 1811   8.589   5.263  10.676  0.3894 -0.1241  0.0467
  105POPC   C4A 1812   8.473   5.280  10.145 -0.0081  0.1614 -0.1377
  105POPC   C1B 1813   8.650   4.852  10.987  0.4286 -0.0757 -0.0053
  105POPC   C2B 1814   8.836   4.744  10.546  0.0263  0.2161 -0.1911
  105POPC   C3B 1815   8.728   4.763  10.153  0.1857  0.1298 -0.1034
  105POPC   C4B 1816   8.549   4.915   9.820 -0.1277  0.1686 -0.3877
  106POPC   NC3 1817   6.031  10.833  11.180  0.0678 -0.0715 -0.2196
  106POPC   PO4 1818   5.773  11.322  11.101  0.2247 -0.0179 -0.1145
  106POPC   GL1 1819   5.669  11.436  10.680  0.2835  0.2147 -0.1716
  106POPC   GL2 1820   5.451  11.360  10.567 -0.0532  0.0605 -0.0155
  106POPC   C1A 1821   5.629  11.795  10.298  0.2235  0.3445 -0.0838
  106POPC   D2A 1822   5.276  11.839  10.020  0.1762  0.1877  0.1158
  106POPC   C3A 1823   5.090  11.742   9.667  0.1117 -0.3598 -0.1812
  106POPC   C4A 1824   5.047  11.383   9.425 -0.1299  0.0136  0.2769
  106POPC   C1B 1825   5.637  11.305  10.136 -0.2347 -0.2773 -0.3080
  106POPC   C2B 1826   5.689  11.052   9.760  0.0696  0.0260 -0.2052
  106POPC   C3B 1827   5.464  11.135   9.379 -0.3515 -0.0711  0.0710
  106POPC   C4B 1828   5.693  11.175   8.981 -0.2157 -0.0063 -0.0866
  107POPC   NC3 1829  12.063  12.155  11.270  0.1129 -0.0360 -0.3333
  107POPC   PO4 1830  12.428  12.113  11.094  0.2752 -0.0370  0.1763
  107POPC   GL1 1831  12.261  12.494  10.720 -0.1557  0.0184  0.2486
  107POPC   GL2 1832  12.440  12.552  10.546 -0.0434 -0.0857 -0.0359
  107POPC   C1A 1833  12.101  12.293  10.296  0.2515 -0.0454  0.1822
  107POPC   D2A 1834  12.009  12.020   9.981 -0.0774  0.0378  0.0084
  107POPC   C3A 1835  11.771  12.048   9.661 -0.1023 -0.0038 -0.0745
  107POPC   C4A 1836  11.547  12.190   9.324 -0.2867 -0.1570  0.0913
  107POPC   C1B 1837  12.363  12.775  10.181  0.3127  0.2172  0.3795
  107POPC   C2B 1838  12.315  12.924   9.819  0.0113 -0.2051 -0.0950
  107POPC   C3B 1839  11.967  12.993   9.530  0.2306  0.0343 -0.1009
  107POPC   C4B 1840  11.487  12.942   9.358 -0.0657 -0.0563  0.0044
  108POPC   NC3 1841  10.933   7.543  12.230  0.0707 -0.2975  0.1328
  108POPC   PO4 1842  10.626   7.501  11.943 -0.1716 -0.4387 -0.0879
  108POPC   GL1 1843  10.564   7.589  11.517  0.2410 -0.0720  0.0626
  108POPC   GL2 1844  10.611   7.976  11.414  0.1797  0.0608 -0.0454
  108POPC   C1A 1845  10.663   7.654  11.101 -0.0951 -0.2287  0.2269
  108POPC   D2A 1846  10.383   7.996  10.891 -0.1768 -0.1070 -0.0136
  108POPC   C3A 1847  10.211   7.770  10.494  0.1324  0.4118  0.3747
  108POPC   C4A 1848   9.841   7.788  10.219 -0.3710 -0.2321  0.4002
  108POPC   C1B 1849  10.580   8.358  11.173 -0.2441  0.1389 -0.0611
  108POPC   C2B 1850  10.616   8.504  10.818 -0.0788  0.2705  0.1878
  108POPC   C3B 1851  10.726   8.625  10.374  0.0898  0.0247 -0.0243
  108POPC   C4B 1852  10.654   8.504   9.885  0.1501 -0.1063  0.0098
  109POPC   NC3 1853  11.885   5.546  11.839  0.1113  0.1170  0.0972
  109POPC   PO4 1854  11.606   5.608  11.477 -0.0558 -0.0006  0.0268
  109POPC   GL1 1855  11.274   5.730  11.203 -0.0362  0.1118  0.0760
  109POPC   GL2 1856  10.965   5.595  11.279 -0.3180  0.0161 -0.2332
  109POPC   C1A 1857  11.094   5.498  10.773 -0.1726 -0.1432 -0.1421
  109POPC   D2A 1858  10.820   5.313  10.474 -0.2657 -0.0618  0.0132
  109POPC   C3A 1859  10.698   5.636  10.096  0.0362 -0.0209 -0.3721
  109POPC   C4A 1860  10.559   5.964   9.871  0.2356 -0.0531 -0.2607
  109POPC   C1B 1861  10.748   5.721  11.017 -0.4112 -0.1307 -0.2069
  109POPC   C2B 1862  10.462   5.596  10.705  0.0916  0.0839  0.1597
  109POPC   C3B 1863  10.349   5.417  10.385 -0.1231  0.1605  0.0264
  109POPC   C4B 1864  10.034   5.221  10.115 -0.2472 -0.2133 -0.0233
  110POPC   NC3 1865  12.426   0.048  11.197  0.2169 -0.4500  0.0258
  110POPC   PO4 1866  12.409   0.523  11.258  0.1160  0.0238 -0.1272
  110POPC   GL1 1867  12.440   0.436  10.855 -0.0814 -0.2132  0.3998
  110POPC   GL2 1868  12.348   0.706  10.718 -0.0677  0.2106  0.0308
  110POPC   C1A 1869  12.834   0.415  10.625  0.1683  0.2176  0.2019
  110POPC   D2A 1870  13.211   0.429  10.789 -0.3754 -0.2781  0.0330
  110POPC   C3A 1871  13.354   0.015  10.565  0.2770 -0.1087  0.2392
  110POPC   C4A 1872  13.278  -0.330  10.276  0.1080  0.0065 -0.3440
  110POPC   C1B 1873  12.611   0.677  10.223  0.4390  0.1569  0.1381
  110POPC   C2B 1874  12.816   0.394   9.936 -0.2920 -0.1618 -0.0606
  110POPC   C3B 1875  12.772   0.128   9.552  0.4615 -0.1984 -0.1076
  110POPC   C4B 1876  12.459   0.195   9.247 -0.0637 -0.0054  0.1237
  111POPC   NC3 1877   9.853   9.535  11.863 -0.1995 -0.2399  0.0360
  111POPC   PO4 1878  10.171   9.167  11.979 -0.0742 -0.0654 -0.2011
  111POPC   GL1 1879  10.093   9.096  11.501 -0.2996  0.0896 -0.0935
  111POPC   GL2 1880  10.111   9.380  11.454 -0.0430 -0.2715 -0.0784
  111POPC   C1A 1881   9.808   9.060  11.067 -0.0450 -0.0462  0.2634
  111POPC   D2A 1882   9.797   9.214  10.681  0.2112  0.4057  0.3343
  111POPC   C3A 1883   9.782   9.504  10.450 -0.0524 -0.1193 -0.4136
  111POPC   C4A 1884   9.861   9.671   9.969  0.2104  0.1580  0.1760
  111POPC   C1B 1885  10.090   9.442  11.040 -0.4837  0.0763 -0.0082
  111POPC   C2B 1886  10.208   9.466  10.640 -0.0061  0.1683 -0.1347
  111POPC   C3B 1887  10.262   9.600  10.259  0.0157  0.2730 -0.0857
  111POPC   C4B 1888  10.366   9.448   9.845  0.2977 -0.1283 -0.0644
  112POPC   NC3 1889   1.509   0.204  11.580  0.3787  0.0805 -0.0288
  112POPC   PO4 1890   1.296   0.454  11.239  0.1028  0.0801  0.0395
  112POPC   GL1 1891   1.284   0.528  10.876 -0.0650  0.3058  0.0708
  112POPC   GL2 1892   1.400   0.658  10.767  0.0723  0.0469  0.4133
  112POPC   C1A 1893   1.190   0.387  10.429  0.1348 -0.1524  0.1838
  112POPC   D2A 1894   0.757   0.407  10.172 -0.1459  0.4694  0.0243
  112POPC   C3A 1895   0.808   0.620   9.693 -0.3360  0.1568  0.0847
  112POPC   C4A 1896   0.910   0.944   9.427 -0.2123  0.1474 -0.2165
  112POPC   C1B 1897   1.514   0.777  10.339  0.5779  0.0830 -0.1500
  112POPC   C2B 1898   1.389   0.680  10.022  0.0816  0.0322 -0.1554
  112POPC   C3B 1899   1.311   0.700   9.579  0.0736 -0.1315  0.1004
  112POPC   C4B 1900   1.470   0.728   9.184 -0.0030 -0.0192 -0.2523
  113POPC   NC3 1901   7.605   6.984  11.733 -0.1329  0.1445 -0.1630
  113POPC   PO4 1902   7.642   7.351  11.603  0.2261 -0.0424  0.1534
  113POPC   GL1 1903   7.531   7.470  11.260 -0.0223 -0.1800 -0.0162
  113POPC   GL2 1904   7.379   7.796  11.213  0.5076 -0.1047  0.0631
  113POPC   C1A 1905   7.505   7.300  10.850  0.1391  0.2913 -0.1753
  113POPC   D2A 1906   7.517   7.051  10.470 -0.2959  0.2815 -0.1781
  113POPC   C3A 1907   7.824   6.676  10.264 -0.0160 -0.1994 -0.0263
  113POPC   C4A 1908   8.121   6.627   9.898  0.2053 -0.0206  0.0596
  113POPC   C1B 1909   7.633   7.794  10.888  0.0758 -0.0207 -0.0331
  113POPC   C2B 1910   8.030   8.013  10.663  0.1933  0.0061 -0.1296
  113POPC   C3B 1911   8.307   8.006  10.216 -0.0921 -0.0812 -0.0346
  113POPC   C4B 1912   8.111   8.113   9.793 -0.2583  0.0147 -0.3735
  114POPC   NC3 1913   8.063   4.683  11.869 -0.0563  0.0941 -0.1118
  114POPC   PO4 1914   7.743   4.917  11.587 -0.0431  0.2064  0.1779
  114POPC   GL1 1915   8.011   4.922  11.361  0.0296 -0.0058 -0.3163
  114POPC   GL2 1916   7.947   4.643  11.207  0.1029 -0.2925 -0.0204
  114POPC   C1A 1917   8.197   4.935  10.861 -0.0135  0.2141 -0.3875
  114POPC   D2A 1918   8.287   4.794  10.441  0.1407  0.1714 -0.3492
  114POPC   C3A 1919   8.160   4.683  10.004 -0.0121 -0.0078 -0.0522
  114POPC   C4A 1920   7.850   4.539   9.814  0.0536  0.1537 -0.0716
  114POPC   C1B 1921   7.863   4.579  10.844  0.3802 -0.0794 -0.0956
  114POPC   C2B 1922   7.937   4.401  10.329 -0.0268 -0.1407 -0.0376
  114POPC   C3B 1923   8.196   4.127   9.937 -0.3928 -0.0056  0.0828
  114POPC   C4B 1924   8.612   3.960   9.877  0.0927  0.1314  0.0393
  115POPC   NC3 1925   5.803   3.561  11.449 -0.1055 -0.0865 -0.1548
  115POPC   PO4 1926   5.428   3.192  11.445 -0.2280  0.1066 -0.1227
  115POPC   GL1 1927   5.631   3.245  11.074 -0.0453 -0.0159 -0.0578
  115POPC   GL2 1928   6.030   3.109  11.203 -0.0562  0.2738 -0.2201
  115POPC   C1A 1929   5.943   3.214  10.641 -0.0561 -0.1251 -0.0493
  115POPC   D2A 1930   6.200   3.439  10.428  0.0733 -0.0322 -0.0469
  115POPC   C3A 1931   6.070   3.577  10.073 -0.1718  0.3227  0.0489
  115POPC   C4A 1932   5.859   3.324   9.854 -0.0538 -0.0045  0.1836
  115POPC   C1B 1933   6.212   3.605  11.025  0.0104 -0.1691 -0.2692
  115POPC   C2B 1934   6.551   3.684  10.840 -0.0551 -0.1923 -0.2022
  115POPC   C3B 1935   6.661   3.743  10.424 -0.2226 -0.2315 -0.3163
  115POPC   C4B 1936   6.518   3.817  10.034  0.0069  0.0016 -0.1055
  116POPC   NC3 1937  11.813   1.600  11.701 -0.1333  0.2242 -0.1422
  116POPC   PO4 1938  11.678   1.942  11.473 -0.1171  0.1470  0.1088
  116POPC   GL1 1939  11.547   1.738  11.216 -0.1611  0.1685 -0.3758
  116POPC   GL2 1940  11.739   1.402  11.263  0.0302  0.0961  0.1081
  116POPC   C1A 1941  11.210   1.732  10.916  0.1153 -0.0844 -0.0893
  116POPC   D2A 1942  10.790   1.753  10.960 -0.0491 -0.1278  0.3604
  116POPC   C3A 1943  10.550   1.445  10.723  0.1514 -0.2151 -0.2458
  116POPC   C4A 1944  10.090   1.382  10.644 -0.1794 -0.1082  0.1331
  116POPC   C1B 1945  11.708   1.467  10.820 -0.1786  0.2301  0.2407
  116POPC   C2B 1946  11.623   1.323  10.444 -0.0992  0.1480 -0.2890
  116POPC   C3B 1947  11.625   1.000  10.152 -0.0511  0.1960 -0.3743
  116POPC   C4B 1948  11.655   0.574  10.052  0.1724  0.1157 -0.1153
  117POPC   NC3 1949   1.449   9.995  11.630 -0.0327 -0.2304  0.3317
  117POPC   PO4 1950   1.775   9.716  11.514  0.1115  0.3560 -0.5025
  117POPC   GL1 1951   1.506   9.614  11.275 -0.0058 -0.0337  0.3170
  117POPC   GL2 1952   1.440   9.348  11.092 -0.0056  0.1717  0.0650
  117POPC   C1A 1953   1.198   9.769  11.039  0.0745  0.0988 -0.3972
  117POPC   D2A 1954   1.185   9.723  10.618 -0.2243 -0.1127  0.3195
  117POPC   C3A 1955   0.817   9.947  10.414  0.0068 -0.2190  0.2171
  117POPC   C4A 1956   0.647   9.973  10.012 -0.1245 -0.0065  0.3476
  117POPC   C1B 1957   1.454   9.283  10.704  0.0015  0.1756 -0.1500
  117POPC   C2B 1958   1.449   9.323  10.316  0.4891 -0.2173 -0.0062
  117POPC   C3B 1959   1.402   9.157   9.888 -0.1825  0.1713  0.0508
  117POPC   C4B 1960   1.655   9.331   9.776  0.2156  0.1822 -0.1368
  118POPC   NC3 1961   2.215   9.632  11.695 -0.0658  0.1246  0.2775
  118POPC   PO4 1962   2.696   9.906  11.820 -0.0901 -0.0746  0.4601
  118POPC   GL1 1963   2.604  10.025  11.406 -0.0244  0.0396 -0.0118
  118POPC   GL2 1964   2.518  10.335  11.241  0.0292 -0.3060  0.1665
  118POPC   C1A 1965   2.902  10.041  11.090  0.1748 -0.1064  0.0426
  118POPC   D2A 1966   3.239  10.063  10.735  0.4728 -0.2950 -0.0409
  118POPC   C3A 1967   3.296  10.443  10.575 -0.1629  0.0982 -0.0320
  118POPC   C4A 1968   3.052  10.778  10.531  0.0696 -0.2579 -0.0936
  118POPC   C1B 1969   2.445  10.451  10.788  0.0528  0.0636  0.0702
  118POPC   C2B 1970   2.186  10.639  10.411  0.2192  0.1557 -0.0710
  118POPC   C3B 1971   2.107  10.661  10.100 -0.1474 -0.4195  0.1588
  118POPC   C4B 1972   1.841  10.969   9.791 -0.2562 -0.0553 -0.3415
  119POPC   NC3 1973   6.635   3.726  11.922 -0.3484 -0.4542  0.3149
  119POPC   PO4 1974   6.542   4.048  11.592  0.0556 -0.2360 -0.1621
  119POPC   GL1 1975   6.904   3.896  11.440  0.0351 -0.0319 -0.1029
  119POPC   GL2 1976   7.006   4.053  11.189  0.4851  0.0900 -0.1247
  119POPC   C1A 1977   6.999   3.509  11.142 -0.2499 -0.0717  0.2743
  119POPC   D2A 1978   6.913   3.371  10.707 -0.0440  0.2091  0.1585
  119POPC   C3A 1979   7.236   3.461  10.489  0.0772 -0.0865 -0.0279
  119POPC   C4A 1980   7.375   3.740  10.145 -0.3926  0.2277 -0.0644
  119POPC   C1B 1981   6.981   4.012  10.817 -0.4853 -0.2652  0.0461
  119POPC   C2B 1982   7.096   4.182  10.351  0.1896  0.0074  0.1281
  119POPC   C3B 1983   7.455   4.302  10.090 -0.1114 -0.1283  0.0393
  119POPC   C4B 1984   7.636   4.050   9.740  0.1351  0.2476  0.0996
  120POPC   NC3 1985   0.270   4.027  11.234 -0.1213  0.0608  0.1849
  120POPC   PO4 1986   0.006   4.121  10.972  0.0210 -0.1052 -0.1112
  120POPC   GL1 1987  -0.133   3.929  10.591  0.1593 -0.1522 -0.1699
  120POPC   GL2 1988  -0.036   3.654  10.419 -0.0753 -0.3802  0.1964
  120POPC   C1A 1989  -0.551   3.957  10.387  0.2083  0.0341 -0.1739
  120POPC   D2A 1990  -0.769   4.194  10.124 -0.1324  0.0732  0.0222
  120POPC   C3A 1991  -1.121   4.040   9.938  0.0904 -0.0792  0.2184
  120POPC   C4A 1992  -1.021   3.745   9.496  0.2548  0.0537 -0.0812
  120POPC   C1B 1993  -0.269   3.606  10.000  0.1909  0.1142  0.0322
  120POPC   C2B 1994  -0.149   3.256   9.735 -0.1786 -0.1200  0.0189
  120POPC   C3B 1995  -0.006   2.895   9.424  0.1933 -0.1427 -0.2561
  120POPC   C4B 1996  -0.006   2.424   9.456  0.0646  0.1185 -0.1101
  121POPC   NC3 1997  10.455   8.049  11.861  0.0384 -0.1815 -0.4083
  121POPC   PO4 1998  10.431   8.503  11.859  0.3367  0.2059  0.2762
  121POPC   GL1 1999  10.175   8.312  11.500  0.1053 -0.1093 -0.0488
  121POPC   GL2 2000  10.097   7.984  11.450 -0.3935  0.1540 -0.2458
  121POPC   C1A 2001  10.110   8.503  10.996 -0.1964  0.0333 -0.2551
  121POPC   D2A 2002   9.823   8.621  10.759  0.0105 -0.2113  0.0622
  121POPC   C3A 2003   9.762   8.743  10.352  0.0004 -0.0435  0.0519
  121POPC   C4A 2004   9.379   9.069  10.215  0.0215  0.1493  0.1574
  121POPC   C1B 2005  10.130   7.649  11.185 -0.1173 -0.1237  0.0757
  121POPC   C2B 2006  10.222   7.449  10.817  0.3374  0.0850  0.1403
  121POPC   C3B 2007  10.488   7.334  10.617 -0.1312 -0.2772  0.1045
  121POPC   C4B 2008  10.855   7.358  10.303  0.3786  0.1159 -0.1136
  122POPC   NC3 2009   0.299  11.966  11.528 -0.1306  0.0591 -0.0527
  122POPC   PO4 2010   0.299  12.360  11.173  0.1941  0.1399 -0.1637
  122POPC   GL1 2011   0.267  12.292  10.710 -0.1670 -0.1361 -0.2753
  122POPC   GL2 2012   0.053  12.027  10.605  0.0941 -0.3654  0.0282
  122POPC   C1A 2013   0.310  12.584  10.331 -0.2944 -0.1261 -0.0703
  122POPC   D2A 2014   0.568  12.513   9.903 -0.0013 -0.1220  0.0696
  122POPC   C3A 2015   0.902  12.163   9.855 -0.2197 -0.0716  0.0171
  122POPC   C4A 2016   1.234  11.968   9.525  0.1516  0.1290  0.1884
  122POPC   C1B 2017  -0.022  11.972  10.162  0.0372  0.1988 -0.1160
  122POPC   C2B 2018   0.136  11.562   9.882 -0.1608 -0.1952  0.0718
  122POPC   C3B 2019   0.108  11.144   9.771 -0.0286  0.1959  0.2669
  122POPC   C4B 2020   0.384  10.854   9.933 -0.0903 -0.2897 -0.1597
  123POPC   NC3 2021   7.144   8.537  11.792 -0.1138  0.0567  0.0189
  123POPC   PO4 2022   7.403   8.814  11.616 -0.0765 -0.1909  0.3826
  123POPC   GL1 2023   7.395   9.098  11.278 -0.0719 -0.0434  0.0491
  123POPC   GL2 2024   7.349   9.466  11.213 -0.1455 -0.0502  0.1452
  123POPC   C1A 2025   7.816   9.148  11.043 -0.3301 -0.2756  0.3667
  123POPC   D2A 2026   7.957   9.071  10.565 -0.2042 -0.0626 -0.1838
  123POPC   C3A 2027   8.393   9.237  10.457 -0.1233  0.0974  0.0598
  123POPC   C4A 2028   8.590   9.460  10.166  0.0118 -0.0042 -0.1460
  123POPC   C1B 2029   7.391   9.394  10.788  0.2245 -0.0832  0.0739
  123POPC   C2B 2030   7.599   9.357  10.393 -0.3671 -0.2483 -0.0847
  123POPC   C3B 2031   7.773   9.010  10.072  0.2225 -0.1571 -0.0341
  123POPC   C4B 2032   7.729   8.735   9.649 -0.1975  0.0290 -0.0645
  124POPC   NC3 2033   6.224  11.660  11.170 -0.1497 -0.1133 -0.0557
  124POPC   PO4 2034   6.688  11.528  11.231 -0.1007  0.2883  0.2533
  124POPC   GL1 2035   6.659  11.916  10.936 -0.0442  0.0112  0.3929
  124POPC   GL2 2036   7.013  12.000  10.923 -0.2089  0.0343 -0.1009
  124POPC   C1A 2037   6.528  12.083  10.482 -0.0037 -0.0301 -0.0159
  124POPC   D2A 2038   6.770  12.291  10.159 -0.2163  0.2077  0.0657
  124POPC   C3A 2039   6.567  12.686  10.086 -0.0348 -0.0477  0.0033
  124POPC   C4A 2040   6.598  12.968   9.854 -0.0375  0.0243  0.1013
  124POPC   C1B 2041   7.082  12.367  10.544  0.0947  0.0265  0.3007
  124POPC   C2B 2042   7.061  12.816  10.460  0.2477 -0.3022  0.1669
  124POPC   C3B 2043   6.950  12.927  10.919 -0.0688  0.0205 -0.2036
  124POPC   C4B 2044   6.802  13.233  11.280  0.0622  0.1152 -0.1322
  125POPC   NC3 2045  11.516   0.403  12.297 -0.0471  0.0483  0.1838
  125POPC   PO4 2046  11.248   0.157  12.042 -0.1162 -0.0037  0.1132
  125POPC   GL1 2047  11.188   0.311  11.660 -0.3690 -0.0209  0.2681
  125POPC   GL2 2048  11.091   0.261  11.386 -0.0433  0.1000 -0.1617
  125POPC   C1A 2049  11.232   0.760  11.505 -0.0915  0.0974  0.1473
  125POPC   D2A 2050  11.284   1.154  11.203 -0.0278 -0.0962  0.1141
  125POPC   C3A 2051  11.089   1.301  10.917 -0.2343  0.2829 -0.0547
  125POPC   C4A 2052  11.005   1.505  10.541  0.1473  0.1412  0.1682
  125POPC   C1B 2053  11.099  -0.103  11.104 -0.1792  0.1411 -0.1060
  125POPC   C2B 2054  11.167  -0.337  10.725 -0.0917  0.1780  0.0445
  125POPC   C3B 2055  10.991  -0.422  10.273  0.2872 -0.1441 -0.3509
  125POPC   C4B 2056  10.522  -0.421  10.365 -0.0300 -0.3935  0.1413
  126POPC   NC3 2057   8.961  10.025  12.038 -0.1700 -0.2597 -0.2248
  126POPC   PO4 2058   9.360   9.885  11.976 -0.0967  0.2219  0.2162
  126POPC   GL1 2059   9.438   9.906  11.523 -0.4622  0.0733  0.2757
  126POPC   GL2 2060   9.612  10.178  11.500  0.0274 -0.0459  0.2596
  126POPC   C1A 2061   9.322  10.069  11.145 -0.1528 -0.0113 -0.0797
  126POPC   D2A 2062   8.973  10.080  10.809 -0.0666  0.0610 -0.0698
  126POPC   C3A 2063   9.028  10.078  10.371 -0.0351  0.2391  0.1243
  126POPC   C4A 2064   8.807   9.930   9.950 -0.0534  0.1814  0.1382
  126POPC   C1B 2065   9.751  10.257  11.108  0.1504  0.1062  0.1998
  126POPC   C2B 2066   9.563  10.206  10.762  0.1285  0.0922 -0.0642
  126POPC   C3B 2067   9.407  10.293  10.261 -0.0137  0.1253 -0.1451
  126POPC   C4B 2068   9.421  10.425   9.933  0.2112 -0.2087 -0.0997
  127POPC   NC3 2069  12.207  11.867  11.920 -0.2915  0.1966  0.2380
  127POPC   PO4 2070  12.428  11.781  11.593 -0.0628 -0.0634  0.0559
  127POPC   GL1 2071  12.554  11.648  11.206  0.1233  0.1453  0.1522
  127POPC   GL2 2072  12.240  11.496  11.060  0.1054 -0.1943 -0.2247
  127POPC   C1A 2073  12.697  11.465  10.809  0.0933  0.1771 -0.1537
  127POPC   D2A 2074  12.697  11.524  10.354 -0.1726  0.4543 -0.4402
  127POPC   C3A 2075  12.428  11.200  10.259  0.0435 -0.1730  0.0098
  127POPC   C4A 2076  12.451  10.864  10.055 -0.0027 -0.0756 -0.3153
  127POPC   C1B 2077  12.217  11.636  10.574  0.0031  0.0655  0.0814
  127POPC   C2B 2078  12.189  11.614  10.135  0.0979  0.0177 -0.2384
  127POPC   C3B 2079  11.862  11.555   9.772 -0.1511  0.0278  0.2232
  127POPC   C4B 2080  11.800  11.638   9.372  0.0628  0.1611  0.1325
  128POPC   NC3 2081  10.710  10.453  11.792  0.1980  0.0230 -0.1710
  128POPC   PO4 2082  10.919  10.907  11.551 -0.1412 -0.7796 -0.0765
  128POPC   GL1 2083  11.167  11.125  11.211 -0.3072  0.1926  0.0335
  128POPC   GL2 2084  11.252  10.874  11.052  0.0811  0.3954 -0.1149
  128POPC   C1A 2085  11.192  11.269  10.772  0.0927 -0.2523 -0.1061
  128POPC   D2A 2086  11.321  11.163  10.378 -0.0382 -0.0878 -0.3659
  128POPC   C3A 2087  11.138  10.759  10.268  0.0054 -0.0526  0.1813
  128POPC   C4A 2088  10.921  10.377  10.140  0.0445 -0.3895  0.0221
  128POPC   C1B 2089  11.031  10.732  10.768 -0.2108 -0.1114 -0.0394
  128POPC   C2B 2090  10.671  10.750  10.486  0.1524  0.0062  0.0369
  128POPC   C3B 2091  10.445  10.685  10.088 -0.0041  0.2884 -0.0781
  128POPC   C4B 2092  10.520  10.537   9.834  0.1311  0.0733 -0.0422
  129POPC   NC3 2093   3.961   2.372  11.526 -0.0190  0.1398 -0.3138
  129POPC   PO4 2094   4.265   2.151  11.634 -0.0440  0.1086  0.0525
  129POPC   GL1 2095   4.289   2.086  11.239  0.1697 -0.3679 -0.1633
  129POPC   GL2 2096   3.901   2.283  11.061  0.1255 -0.2674 -0.1406
  129POPC   C1A 2097   4.362   2.126  10.723  0.2689 -0.0574 -0.3145
  129POPC   D2A 2098   4.396   2.393  10.392  0.3576  0.2217 -0.3662
  129POPC   C3A 2099   4.123   2.394  10.092  0.2125  0.0119  0.0594
  129POPC   C4A 2100   3.887   2.069   9.778 -0.5480  0.3548  0.0707
  129POPC   C1B 2101   3.683   1.911  10.852  0.1645  0.0770  0.0267
  129POPC   C2B 2102   3.533   1.784  10.453 -0.0891  0.0415  0.2843
  129POPC   C3B 2103   3.566   1.708  10.028  0.0368  0.4185  0.4230
  129POPC   C4B 2104   3.983   1.560   9.872  0.2103 -0.0787  0.2002
  130POPC   NC3 2105   6.170   8.074  11.344  0.2114 -0.1151  0.1946
  130POPC   PO4 2106   5.803   8.211  11.276 -0.1796 -0.0333 -0.2379
  130POPC   GL1 2107   5.985   8.485  10.951 -0.0914  0.0859  0.3034
  130POPC   GL2 2108   5.967   8.775  10.884 -0.0254 -0.3024 -0.2111
  130POPC   C1A 2109   6.286   8.333  10.679 -0.0130  0.0781  0.0029
  130POPC   D2A 2110   6.593   8.244  10.316  0.1354  0.0807  0.0753
  130POPC   C3A 2111   6.371   8.012  10.015 -0.0926 -0.0782 -0.0319
  130POPC   C4A 2112   6.127   7.801   9.909  0.1095 -0.3479 -0.1200
  130POPC   C1B 2113   5.772   8.926  10.523  0.0487 -0.0531  0.1002
  130POPC   C2B 2114   5.786   8.756  10.058  0.1126 -0.3042 -0.4346
  130POPC   C3B 2115   5.683   8.716   9.679 -0.1511 -0.0739  0.0136
  130POPC   C4B 2116   5.638   8.486   9.213  0.2571  0.0530  0.3488
  131POPC   NC3 2117   3.871   9.087  11.462 -0.0595 -0.1921  0.0442
  131POPC   PO4 2118   3.496   9.070  11.612 -0.2363 -0.2103  0.1553
  131POPC   GL1 2119   3.541   9.323  11.159  0.0488  0.1590 -0.0699
  131POPC   GL2 2120   3.268   9.605  11.050 -0.1524  0.1682  0.1329
  131POPC   C1A 2121   3.762   9.381  10.773  0.0924  0.3554 -0.1745
  131POPC   D2A 2122   4.236   9.466  10.652  0.1274  0.2898 -0.2590
  131POPC   C3A 2123   4.255   9.414  10.235 -0.0517  0.0309 -0.1381
  131POPC   C4A 2124   4.494   9.668   9.908  0.1847  0.2763  0.1462
  131POPC   C1B 2125   3.254   9.524  10.678 -0.0974  0.0506  0.0823
  131POPC   C2B 2126   3.501   9.490  10.366  0.0426  0.1506  0.0999
  131POPC   C3B 2127   3.790   9.409  10.020  0.2430  0.3185  0.0123
  131POPC   C4B 2128   4.048   9.470   9.773  0.1766  0.1995  0.2043
  132POPC   NC3 2129  11.294   4.342  11.329 -0.1003 -0.1512  0.3664
  132POPC   PO4 2130  10.965   4.300  11.680  0.1622 -0.0238  0.2867
  132POPC   GL1 2131  10.856   4.292  11.232 -0.3236  0.3308 -0.6115
  132POPC   GL2 2132  10.663   4.072  11.191  0.0945 -0.0296  0.0034
  132POPC   C1A 2133  10.828   4.366  10.809  0.0580 -0.1591  0.1603
  132POPC   D2A 2134  10.670   4.366  10.372  0.0636 -0.0097 -0.0091
  132POPC   C3A 2135  10.441   4.655  10.205  0.1779  0.3211 -0.0932
  132POPC   C4A 2136  10.081   4.755   9.950  0.0054 -0.1159 -0.0033
  132POPC   C1B 2137  10.375   4.190  10.917  0.0356  0.0836  0.1685
  132POPC   C2B 2138  10.172   4.347  10.557 -0.0353  0.1437  0.1822
  132POPC   C3B 2139  10.045   4.240  10.189  0.0282  0.3192  0.0401
  132POPC   C4B 2140   9.922   4.194   9.699  0.0560  0.0409  0.0367
  133POPC   NC3 2141   1.197   4.347  11.247 -0.1137 -0.0826  0.2800
  133POPC   PO4 2142   1.494   4.181  11.049  0.0431  0.2522 -0.2381
  133POPC   GL1 2143   1.514   4.238  10.699 -0.2746 -0.1751 -0.0428
  133POPC   GL2 2144   1.420   4.470  10.527 -0.0842 -0.2046  0.2232
  133POPC   C1A 2145   1.852   4.169  10.472  0.3027 -0.0823 -0.0407
  133POPC   D2A 2146   1.911   4.093  10.049  0.0512 -0.1114  0.1415
  133POPC   C3A 2147   1.993   4.439   9.790 -0.1474  0.0466  0.1500
  133POPC   C4A 2148   2.156   4.737   9.472  0.2132  0.0093  0.0151
  133POPC   C1B 2149   1.396   4.149  10.252 -0.4619  0.2431 -0.0419
  133POPC   C2B 2150   1.462   3.822   9.893 -0.2739  0.0111 -0.1530
  133POPC   C3B 2151   1.519   3.431   9.886  0.0215  0.0827  0.4415
  133POPC   C4B 2152   1.335   3.065   9.776 -0.3644 -0.0333 -0.1460
  134POPC   NC3 2153   9.050   3.616  12.731  0.1266 -0.2591 -0.2180
  134POPC   PO4 2154   9.124   3.445  12.386  0.2853 -0.0702  0.1273
  134POPC   GL1 2155   9.171   3.553  11.952  0.2741  0.0184 -0.2735
  134POPC   GL2 2156   9.355   3.375  11.714 -0.1645 -0.2156 -0.1029
  134POPC   C1A 2157   9.280   3.801  11.582  0.0571  0.0067 -0.1633
  134POPC   D2A 2158   9.576   3.784  11.288 -0.0093 -0.2664 -0.4109
  134POPC   C3A 2159   9.835   4.075  11.201  0.2628 -0.1725  0.1465
  134POPC   C4A 2160  10.146   4.097  11.343 -0.2357  0.0286  0.1777
  134POPC   C1B 2161   9.574   3.323  11.315  0.1203  0.2799  0.1112
  134POPC   C2B 2162   9.918   3.275  11.072  0.2525  0.0119  0.0120
  134POPC   C3B 2163  10.110   3.362  10.752  0.1666  0.2526  0.0106
  134POPC   C4B 2164  10.317   3.051  10.597  0.1745 -0.0412 -0.2615
  135POPC   NC3 2165   0.853   8.565  11.210  0.2372  0.0973 -0.4935
  135POPC   PO4 2166   1.328   8.563  11.245  0.1820  0.0908 -0.0380
  135POPC   GL1 2167   1.323   8.790  10.968  0.2048 -0.1413 -0.1666
  135POPC   GL2 2168   1.050   8.976  10.876 -0.0187 -0.0848 -0.2148
  135POPC   C1A 2169   1.612   8.856  10.559  0.1151  0.4167 -0.0826
  135POPC   D2A 2170   2.003   8.907  10.289  0.0067  0.1211  0.0161
  135POPC   C3A 2171   2.190   9.173   9.957  0.0049  0.0457 -0.1253
  135POPC   C4A 2172   2.561   9.316   9.862 -0.0753  0.1742  0.0713
  135POPC   C1B 2173   1.050   9.071  10.498 -0.1320  0.2419  0.2650
  135POPC   C2B 2174   0.905   8.773  10.278  0.0183  0.1170  0.4219
  135POPC   C3B 2175   0.496   8.489  10.286  0.0495 -0.0743  0.1235
  135POPC   C4B 2176   0.438   8.103  10.495 -0.1875  0.0252  0.1283
  136POPC   NC3 2177   4.406   6.205  11.523 -0.0780 -0.0935 -0.0910
  136POPC   PO4 2178   4.347   5.921  11.245 -0.0897 -0.2312 -0.1848
  136POPC   GL1 2179   4.343   5.944  10.840  0.1072  0.0797 -0.0096
  136POPC   GL2 2180   4.540   5.795  10.805 -0.3881 -0.3365 -0.0805
  136POPC   C1A 2181   4.397   6.265  10.475  0.1677  0.2470  0.3057
  136POPC   D2A 2182   4.622   6.548  10.288 -0.0881 -0.3829 -0.4072
  136POPC   C3A 2183   4.524   6.935  10.191  0.0793  0.2115 -0.2306
  136POPC   C4A 2184   4.589   7.360   9.984 -0.0594  0.1934 -0.1154
  136POPC   C1B 2185   4.872   5.985  10.528  0.0537  0.2734  0.0027
  136POPC   C2B 2186   4.657   6.054  10.132 -0.4248  0.1056  0.0427
  136POPC   C3B 2187   4.331   6.322   9.918  0.0560 -0.0860 -0.1734
  136POPC   C4B 2188   4.056   6.583   9.997 -0.2386  0.0094 -0.1910
  137POPC   NC3 2189   1.413   1.400  11.190  0.1102  0.1806 -0.1557
  137POPC   PO4 2190   1.661   1.651  11.402 -0.1320  0.4304  0.0043
  137POPC   GL1 2191   1.886   1.560  11.073  0.3316  0.2213  0.1721
  137POPC   GL2 2192   1.934   1.199  11.122 -0.2339  0.1211  0.0402
  137POPC   C1A 2193   1.954   1.484  10.584 -0.1228 -0.0097 -0.0765
  137POPC   D2A 2194   2.243   1.409  10.175 -0.0277 -0.1590 -0.2082
  137POPC   C3A 2195   2.384   1.755   9.865  0.0263  0.2003 -0.0570
  137POPC   C4A 2196   2.639   1.921   9.635  0.0667  0.3965 -0.3301
  137POPC   C1B 2197   2.337   1.090  10.818  0.2935  0.1175 -0.2082
  137POPC   C2B 2198   2.206   0.994  10.446  0.2056 -0.0178 -0.1163
  137POPC   C3B 2199   2.038   0.836  10.081  0.2101 -0.0647 -0.0476
  137POPC   C4B 2200   1.786   0.934   9.627  0.3314  0.0739  0.0123
  138POPC   NC3 2201   3.358   3.843  12.090 -0.4193  0.1379 -0.2444
  138POPC   PO4 2202   3.476   3.746  11.648  0.1936 -0.0163 -0.0252
  138POPC   GL1 2203   3.648   3.602  11.302 -0.1433  0.1099  0.1010
  138POPC   GL2 2204   3.956   3.364  11.313  0.1719 -0.2409 -0.1935
  138POPC   C1A 2205   3.831   3.511  10.887  0.0415 -0.0774 -0.0290
  138POPC   D2A 2206   3.624   3.535  10.460  0.1586  0.2015 -0.3718
  138POPC   C3A 2207   3.306   3.436  10.091  0.0766 -0.2772 -0.0767
  138POPC   C4A 2208   3.064   3.361   9.763  0.1709 -0.1837 -0.1628
  138POPC   C1B 2209   4.095   3.131  10.994 -0.0491  0.0777  0.0000
  138POPC   C2B 2210   3.853   3.095  10.595  0.1630  0.0542 -0.1267
  138POPC   C3B 2211   3.600   3.054  10.160  0.2685  0.0280 -0.0554
  138POPC   C4B 2212   3.420   3.065   9.738  0.0293  0.2308 -0.0515
  139POPC   NC3 2213   1.834   8.954  11.240  0.2626 -0.1988 -0.1147
  139POPC   PO4 2214   2.215   8.700  11.080 -0.0825 -0.4250 -0.0367
  139POPC   GL1 2215   2.393   8.864  10.775  0.2925 -0.1834  0.2761
  139POPC   GL2 2216   2.560   9.082  10.860 -0.0266  0.1949 -0.1065
  139POPC   C1A 2217   2.515   8.781  10.398 -0.1230 -0.5212  0.0347
  139POPC   D2A 2218   2.714   9.019  10.180  0.0225  0.2019  0.1301
  139POPC   C3A 2219   3.017   8.791   9.884 -0.2291  0.2311 -0.2576
  139POPC   C4A 2220   2.975   8.580   9.564  0.1461 -0.0378 -0.1025
  139POPC   C1B 2221   2.755   9.338  10.590 -0.1405 -0.2206 -0.4179
  139POPC   C2B 2222   2.954   9.499  10.208 -0.4320 -0.3544  0.1075
  139POPC   C3B 2223   2.829   9.712   9.783  0.3497 -0.2986 -0.1593
  139POPC   C4B 2224   2.529   9.679   9.373 -0.1990 -0.0126 -0.0324
  140POPC   NC3 2225   3.516   2.420  12.104 -0.3935  0.1308  0.1896
  140POPC   PO4 2226   3.418   2.504  11.733 -0.2150 -0.0772 -0.0749
  140POPC   GL1 2227   3.552   2.666  11.411 -0.0134 -0.3529 -0.0151
  140POPC   GL2 2228   3.449   2.491  11.137  0.1131  0.3218 -0.0470
  140POPC   C1A 2229   3.615   3.019  11.072  0.0778  0.3269 -0.1136
  140POPC   D2A 2230   3.404   3.269  10.846 -0.5814  0.0467 -0.2345
  140POPC   C3A 2231   3.116   3.318  10.526  0.2244 -0.0655  0.2560
  140POPC   C4A 2232   2.966   3.090  10.199  0.1883  0.0017  0.0917
  140POPC   C1B 2233   3.450   2.379  10.720  0.0386  0.1468  0.3999
  140POPC   C2B 2234   3.833   2.200  10.425  0.1353  0.1036 -0.2637
  140POPC   C3B 2235   3.995   1.945  10.289  0.2482  0.1968  0.1259
  140POPC   C4B 2236   4.367   1.885  10.169 -0.0715 -0.0984  0.0078
  141POPC   NC3 2237   6.506   2.166  11.970 -0.2904  0.2738  0.1854
  141POPC   PO4 2238   6.320   1.651  12.109 -0.1001 -0.0163 -0.1620
  141POPC   GL1 2239   6.330   1.639  11.669  0.0037  0.0064  0.1167
  141POPC   GL2 2240   6.490   1.849  11.424 -0.2050 -0.2150 -0.0906
  141POPC   C1A 2241   6.421   1.354  11.338  0.0794  0.1725  0.0823
  141POPC   D2A 2242   6.615   1.052  11.016  0.0064  0.2364 -0.1564
  141POPC   C3A 2243   6.867   1.352  10.717  0.4849  0.0444 -0.0512
  141POPC   C4A 2244   7.015   1.608  10.506  0.0746 -0.0453 -0.1919
  141POPC   C1B 2245   6.719   1.972  11.066  0.1784 -0.1304 -0.1294
  141POPC   C2B 2246   6.764   2.011  10.646  0.0356 -0.2266 -0.0744
  141POPC   C3B 2247   7.039   2.118  10.368  0.0658 -0.0669  0.2504
  141POPC   C4B 2248   7.364   1.839  10.128  0.1091  0.1728 -0.0024
  142POPC   NC3 2249   7.050  11.795  11.388 -0.1374 -0.3003  0.0507
  142POPC   PO4 2250   7.555  11.976  11.172 -0.0059 -0.1012  0.0903
  142POPC   GL1 2251   7.527  11.870  10.753 -0.0015 -0.2643 -0.0967
  142POPC   GL2 2252   7.546  12.193  10.584  0.0444  0.0558  0.2673
  142POPC   C1A 2253   7.502  11.607  10.356  0.1270 -0.1609 -0.1406
  142POPC   D2A 2254   7.454  11.546   9.962  0.0616  0.0062  0.0858
  142POPC   C3A 2255   7.554  11.917   9.732 -0.0246 -0.1066 -0.2730
  142POPC   C4A 2256   7.902  12.194   9.677  0.3772 -0.0903 -0.1531
  142POPC   C1B 2257   7.397  12.166  10.159 -0.0825  0.1639 -0.1069
  142POPC   C2B 2258   7.176  12.233   9.809  0.2190 -0.2149 -0.0562
  142POPC   C3B 2259   7.148  12.157   9.347 -0.1931  0.0702 -0.0239
  142POPC   C4B 2260   7.348  12.251   8.841 -0.2283 -0.0603  0.5387
  143POPC   NC3 2261   7.767  11.197  11.573 -0.1568  0.0839  0.3463
  143POPC   PO4 2262   8.191  11.355  11.534 -0.2308  0.0112  0.1188
  143POPC   GL1 2263   8.530  11.407  11.171 -0.2890  0.1055  0.0456
  143POPC   GL2 2264   8.570  11.190  10.849  0.3604  0.1739 -0.1325
  143POPC   C1A 2265   8.651  11.623  10.742 -0.0488 -0.1443 -0.1104
  143POPC   D2A 2266   8.408  11.866  10.448 -0.1642  0.2333 -0.1012
  143POPC   C3A 2267   8.443  11.991  10.056 -0.1233 -0.0420 -0.1019
  143POPC   C4A 2268   8.506  12.084   9.647  0.0843  0.0181 -0.0503
  143POPC   C1B 2269   8.841  11.086  10.516  0.0689  0.2423 -0.2341
  143POPC   C2B 2270   9.144  11.122  10.152  0.0138  0.4332 -0.2546
  143POPC   C3B 2271   9.249  11.333   9.740 -0.1417 -0.2898  0.2598
  143POPC   C4B 2272   9.433  11.387   9.348 -0.0239  0.0454 -0.4494
  144POPC   NC3 2273   6.851   9.729  11.958  0.2043 -0.0966  0.2197
  144POPC   PO4 2274   6.600  10.024  11.951 -0.1024 -0.1817 -0.2064
  144POPC   GL1 2275   6.615  10.140  11.532 -0.1008 -0.1942  0.3232
  144POPC   GL2 2276   6.616  10.441  11.459  0.2633  0.0025 -0.0889
  144POPC   C1A 2277   6.791  10.134  11.106  0.0069  0.1078 -0.1854
  144POPC   D2A 2278   7.041  10.274  10.756 -0.0054 -0.0578 -0.3743
  144POPC   C3A 2279   6.967  10.004  10.360  0.0138 -0.1162 -0.1247
  144POPC   C4A 2280   7.112   9.796   9.939 -0.1422  0.0901 -0.1871
  144POPC   C1B 2281   6.564  10.508  11.023 -0.2929 -0.0603  0.0476
  144POPC   C2B 2282   6.344  10.773  10.617  0.3103 -0.1137  0.2775
  144POPC   C3B 2283   6.422  10.949  10.217 -0.2608 -0.1516 -0.2120
  144POPC   C4B 2284   6.647  10.949   9.817 -0.1242  0.0877  0.1396
  145POPC   NC3 2285   2.192   0.252  11.793  0.4004 -0.0795  0.2200
  145POPC   PO4 2286   1.944   0.074  11.456 -0.0258  0.1596  0.0722
  145POPC   GL1 2287   1.703   0.127  11.146  0.0336  0.0953  0.0626
  145POPC   GL2 2288   1.493  -0.016  11.127  0.3100 -0.1921  0.0741
  145POPC   C1A 2289   1.640   0.265  10.648  0.2739  0.0813  0.2162
  145POPC   D2A 2290   1.661   0.234  10.126 -0.3517 -0.0164 -0.0047
  145POPC   C3A 2291   1.597  -0.108   9.773  0.0663 -0.3415  0.1109
  145POPC   C4A 2292   1.720  -0.235   9.411  0.0066  0.5452  0.2289
  145POPC   C1B 2293   1.327  -0.258  10.821 -0.1653  0.1346  0.1540
  145POPC   C2B 2294   1.395  -0.103  10.455  0.0746  0.0964 -0.0706
  145POPC   C3B 2295   1.196   0.028  10.043 -0.3166  0.0967  0.0080
  145POPC   C4B 2296   1.165   0.216   9.713  0.5602  0.4684 -0.0666
  146POPC   NC3 2297   7.842   5.316  12.724 -0.1894 -0.2541  0.2507
  146POPC   PO4 2298   7.762   5.542  12.350  0.1650 -0.0202  0.0707
  146POPC   GL1 2299   7.686   5.659  11.833  0.2091  0.2788 -0.2598
  146POPC   GL2 2300   7.658   5.406  11.599 -0.0433  0.0865  0.3318
  146POPC   C1A 2301   7.984   5.909  11.610  0.0216 -0.0154 -0.1553
  146POPC   D2A 2302   8.152   6.334  11.433 -0.0502 -0.0443 -0.1517
  146POPC   C3A 2303   8.052   6.311  10.983  0.0725  0.4334  0.0389
  146POPC   C4A 2304   7.866   6.316  10.555  0.0304 -0.0761 -0.0271
  146POPC   C1B 2305   7.799   5.379  11.086  0.0360  0.2152  0.2651
  146POPC   C2B 2306   7.626   5.538  10.763  0.0726 -0.1662 -0.0195
  146POPC   C3B 2307   7.780   5.840  10.438  0.2198 -0.4450  0.0030
  146POPC   C4B 2308   7.837   6.219  10.023 -0.2065  0.0356  0.3150
  147POPC   NC3 2309   5.798   5.808  12.406  0.0424 -0.0609  0.3489
  147POPC   PO4 2310   5.986   5.907  12.057 -0.0173 -0.1168  0.0435
  147POPC   GL1 2311   5.873   6.119  11.621  0.2125 -0.0769 -0.0686
  147POPC   GL2 2312   6.084   6.193  11.276  0.2979  0.2342 -0.3064
  147POPC   C1A 2313   5.635   5.901  11.232  0.0588 -0.0753  0.0450
  147POPC   D2A 2314   5.602   5.620  10.920  0.2733  0.1265 -0.0505
  147POPC   C3A 2315   5.915   5.400  10.859 -0.1380  0.0272  0.4269
  147POPC   C4A 2316   6.254   5.597  10.604  0.2820 -0.3176  0.2836
  147POPC   C1B 2317   5.719   6.175  10.847  0.1472  0.0260  0.2979
  147POPC   C2B 2318   5.603   6.320  10.406  0.5072  0.0347 -0.0353
  147POPC   C3B 2319   5.708   6.052  10.077 -0.1033 -0.2709 -0.0574
  147POPC   C4B 2320   5.709   5.812   9.767 -0.2495 -0.1989  0.1977
  148POPC   NC3 2321   8.193  10.536  12.143  0.0792  0.2523 -0.0564
  148POPC   PO4 2322   8.047  10.295  11.793 -0.2873 -0.1469  0.1480
  148POPC   GL1 2323   7.976  10.233  11.310  0.2046  0.2005 -0.1731
  148POPC   GL2 2324   7.714  10.479  11.293 -0.2525  0.2628  0.1674
  148POPC   C1A 2325   7.819  10.042  10.883 -0.2378  0.0361  0.3200
  148POPC   D2A 2326   7.893   9.986  10.423  0.0541  0.3728 -0.0733
  148POPC   C3A 2327   8.062   9.614  10.364  0.4276 -0.4028 -0.0258
  148POPC   C4A 2328   8.066   9.512  10.026  0.4978 -0.0600  0.1125
  148POPC   C1B 2329   7.956  10.540  10.936  0.1106 -0.1047 -0.0415
  148POPC   C2B 2330   8.123  10.398  10.685  0.1210 -0.1192  0.1923
  148POPC   C3B 2331   8.151  10.460  10.295  0.0045 -0.0590  0.0588
  148POPC   C4B 2332   8.137  10.730   9.940  0.0302  0.2907 -0.0434
  149POPC   NC3 2333   0.668   6.616  11.163 -0.0900  0.2103 -0.2446
  149POPC   PO4 2334   0.501   6.946  11.399  0.0677 -0.4649  0.2260
  149POPC   GL1 2335   0.527   7.122  10.939  0.4295 -0.0396  0.2102
  149POPC   GL2 2336   0.782   7.027  10.784  0.1542  0.0314 -0.0784
  149POPC   C1A 2337   0.161   7.188  10.619  0.0618 -0.1811  0.1147
  149POPC   D2A 2338  -0.179   6.910  10.391  0.2656 -0.1541  0.0490
  149POPC   C3A 2339  -0.475   7.017  10.082 -0.2885 -0.3058 -0.1364
  149POPC   C4A 2340  -0.567   7.299   9.714  0.1485 -0.1122 -0.1285
  149POPC   C1B 2341   0.698   7.290  10.458  0.2530  0.0191  0.1879
  149POPC   C2B 2342   0.482   7.149  10.183 -0.0672  0.3821  0.0737
  149POPC   C3B 2343   0.456   7.312   9.831 -0.0220 -0.0193 -0.0497
  149POPC   C4B 2344   0.496   7.492   9.455 -0.0157 -0.0810  0.0480
  150POPC   NC3 2345   4.389   1.171  11.270 -0.0236  0.0896  0.3047
  150POPC   PO4 2346   3.985   1.283  11.251  0.2414  0.1337 -0.1128
  150POPC   GL1 2347   4.031   1.022  10.855 -0.0923  0.0429  0.1394
  150POPC   GL2 2348   4.057   0.679  10.915  0.1289 -0.0352  0.3166
  150POPC   C1A 2349   4.122   0.974  10.447  0.1742  0.1418  0.1698
  150POPC   D2A 2350   4.440   0.815  10.140  0.0196 -0.3482 -0.2473
  150POPC   C3A 2351   4.345   0.864   9.794  0.0334  0.1187  0.0674
  150POPC   C4A 2352   4.186   0.780   9.411  0.0250 -0.0903  0.1431
  150POPC   C1B 2353   3.992   0.464  10.521  0.2599  0.1244 -0.2495
  150POPC   C2B 2354   3.972   0.634  10.085  0.0607  0.0582 -0.2063
  150POPC   C3B 2355   4.108   0.403   9.735 -0.3164 -0.0667  0.0326
  150POPC   C4B 2356   4.157   0.150   9.404  0.0051 -0.2194  0.1215
  151POPC   NC3 2357   2.658   1.224  11.807 -0.2027  0.0926  0.0010
  151POPC   PO4 2358   2.770   0.900  11.651 -0.1967 -0.1552  0.0914
  151POPC   GL1 2359   2.815   0.919  11.225 -0.1413 -0.2506  0.1039
  151POPC   GL2 2360   2.649   0.620  11.056  0.0203 -0.0155 -0.0237
  151POPC   C1A 2361   3.112   1.162  10.952  0.2120  0.0080  0.2148
  151POPC   D2A 2362   3.172   1.461  10.649  0.0850  0.1651  0.2288
  151POPC   C3A 2363   3.088   1.451  10.280 -0.2752 -0.0268  0.2784
  151POPC   C4A 2364   2.945   1.721   9.925 -0.0014  0.1881  0.0322
  151POPC   C1B 2365   2.540   0.686  10.710 -0.2513 -0.1343 -0.0798
  151POPC   C2B 2366   2.644   0.789  10.343 -0.0372 -0.0743  0.0708
  151POPC   C3B 2367   2.618   0.750   9.824  0.1470 -0.1024 -0.0416
  151POPC   C4B 2368   2.283   0.783   9.498 -0.0605  0.1977  0.3044
  152POPC   NC3 2369   1.606   8.023  11.370 -0.1339 -0.2710 -0.0516
  152POPC   PO4 2370   1.450   8.129  11.095 -0.3029 -0.0233  0.1103
  152POPC   GL1 2371   1.060   8.177  10.893 -0.2077  0.3063 -0.1450
  152POPC   GL2 2372   0.854   8.549  10.768 -0.1851  0.3749  0.1022
  152POPC   C1A 2373   0.907   8.152  10.506  0.0629  0.0590  0.1634
  152POPC   D2A 2374   0.920   8.166  10.084  0.3429  0.0449 -0.0796
  152POPC   C3A 2375   0.584   7.889   9.953 -0.2142 -0.1838  0.1259
  152POPC   C4A 2376   0.257   7.848   9.644  0.2933 -0.1327 -0.1224
  152POPC   C1B 2377   1.264   8.488  10.518 -0.3205  0.0269 -0.1327
  152POPC   C2B 2378   1.365   8.702  10.132 -0.1484  0.1774  0.0475
  152POPC   C3B 2379   1.715   8.806   9.790 -0.0169  0.3584  0.0757
  152POPC   C4B 2380   1.845   8.991   9.367  0.0028  0.2176 -0.0442
  153POPC   NC3 2381   1.389  10.760  11.798 -0.0354 -0.1234  0.0527
  153POPC   PO4 2382   1.166  10.437  11.664 -0.0136  0.0117 -0.2020
  153POPC   GL1 2383   1.379  10.372  11.230  0.3564  0.2574 -0.0169
  153POPC   GL2 2384   1.517  10.642  11.262  0.2410  0.1481 -0.1802
  153POPC   C1A 2385   1.592  10.096  10.875  0.2482  0.2919 -0.1892
  153POPC   D2A 2386   1.646   9.765  10.476  0.2333  0.1923  0.0583
  153POPC   C3A 2387   1.920   9.507  10.533  0.0785 -0.1589  0.0458
  153POPC   C4A 2388   2.324   9.276  10.460 -0.0024  0.3001 -0.1976
  153POPC   C1B 2389   1.626  10.924  10.874  0.1534 -0.0029 -0.0185
  153POPC   C2B 2390   1.828  11.298  10.747  0.1052  0.0420 -0.0782
  153POPC   C3B 2391   2.045  11.767  10.904  0.3318  0.1610  0.0107
  153POPC   C4B 2392   2.253  12.100  11.031  0.2534  0.1269 -0.1752
  154POPC   NC3 2393   8.300   2.056  11.945  0.0734  0.1104 -0.2253
  154POPC   PO4 2394   8.517   2.219  12.268 -0.1726  0.1962  0.2776
  154POPC   GL1 2395   8.741   2.329  11.796 -0.1345 -0.1832  0.0791
  154POPC   GL2 2396   8.567   2.418  11.667 -0.1341 -0.1067 -0.1602
  154POPC   C1A 2397   9.006   2.196  11.445  0.0557 -0.0094  0.3854
  154POPC   D2A 2398   9.203   1.723  11.275  0.2588 -0.0439  0.1526
  154POPC   C3A 2399   8.997   1.531  10.900 -0.0978 -0.0617  0.0420
  154POPC   C4A 2400   9.030   1.284  10.491 -0.0895 -0.2012 -0.0362
  154POPC   C1B 2401   8.619   2.535  11.183  0.0904  0.2198  0.0987
  154POPC   C2B 2402   8.839   2.393  10.849 -0.1142  0.3095  0.2180
  154POPC   C3B 2403   9.139   2.091  10.888  0.2173 -0.2113  0.0806
  154POPC   C4B 2404   9.232   1.787  10.549 -0.0568  0.0120 -0.2214
  155POPC   NC3 2405   6.112   7.170  11.243 -0.1489  0.0725  0.0380
  155POPC   PO4 2406   6.091   7.569  11.353 -0.1154  0.0643  0.1561
  155POPC   GL1 2407   6.060   7.503  10.920 -0.0853 -0.1937 -0.0695
  155POPC   GL2 2408   5.931   7.845  10.936  0.0016  0.5188 -0.3907
  155POPC   C1A 2409   5.939   7.380  10.487  0.2703 -0.2834  0.0175
  155POPC   D2A 2410   5.755   7.520  10.140  0.0083 -0.4027  0.0545
  155POPC   C3A 2411   5.881   7.423   9.739 -0.2213 -0.2467 -0.1398
  155POPC   C4A 2412   5.887   7.654   9.441 -0.0579  0.0172  0.0306
  155POPC   C1B 2413   5.600   8.053  10.646 -0.0360 -0.2919  0.0772
  155POPC   C2B 2414   5.477   7.954  10.327  0.4370  0.1333 -0.0970
  155POPC   C3B 2415   5.109   8.168  10.070 -0.1431 -0.4431  0.1428
  155POPC   C4B 2416   4.804   8.100   9.945 -0.2233  0.0618  0.0973
  156POPC   NC3 2417   4.753   4.409  11.725  0.1335 -0.2376  0.1096
  156POPC   PO4 2418   4.773   4.420  11.248 -0.1848 -0.1388  0.1124
  156POPC   GL1 2419   4.897   4.324  10.850 -0.0841 -0.0583  0.4270
  156POPC   GL2 2420   4.910   4.680  10.748  0.0156  0.1569  0.1309
  156POPC   C1A 2421   4.997   4.300  10.372 -0.2740 -0.1010  0.2470
  156POPC   D2A 2422   5.039   4.118   9.970 -0.5049 -0.1439 -0.2856
  156POPC   C3A 2423   5.169   3.643   9.860 -0.0198 -0.3763 -0.0645
  156POPC   C4A 2424   4.871   3.315   9.773  0.0487  0.2824 -0.2687
  156POPC   C1B 2425   5.347   4.647  10.577  0.1115 -0.0024 -0.1342
  156POPC   C2B 2426   5.343   4.631  10.076 -0.1978  0.0644 -0.1480
  156POPC   C3B 2427   5.510   5.016   9.801  0.1066 -0.0741  0.1425
  156POPC   C4B 2428   5.651   5.231   9.523  0.1181 -0.0050 -0.1579
  157POPC   NC3 2429  11.210  10.584  11.802  0.1297 -0.1012 -0.0971
  157POPC   PO4 2430  11.577  10.360  11.719 -0.0397  0.1185 -0.0059
  157POPC   GL1 2431  11.641  10.213  11.343  0.0682 -0.2567 -0.1990
  157POPC   GL2 2432  11.772  10.445  11.247  0.2427 -0.3189 -0.4471
  157POPC   C1A 2433  11.356  10.316  10.894 -0.0774  0.0098  0.0270
  157POPC   D2A 2434  11.375  10.344  10.396 -0.0399 -0.1589  0.3525
  157POPC   C3A 2435  11.197   9.969  10.073 -0.1408  0.1052 -0.2531
  157POPC   C4A 2436  11.182   9.889   9.608 -0.2127  0.3810 -0.0038
  157POPC   C1B 2437  11.910  10.425  10.851  0.2229  0.0328  0.3286
  157POPC   C2B 2438  11.845  10.163  10.583  0.0481 -0.0619  0.2144
  157POPC   C3B 2439  11.798  10.090  10.053  0.0759  0.0603  0.0606
  157POPC   C4B 2440  11.625   9.736   9.902 -0.3689 -0.3504 -0.5674
  158POPC   NC3 2441   0.536   8.996  11.780  0.0069 -0.0859 -0.0462
  158POPC   PO4 2442   0.527   8.772  11.516  0.0039  0.0432 -0.1238
  158POPC   GL1 2443   0.122   8.760  11.185  0.3998  0.0591  0.1644
  158POPC   GL2 2444   0.326   8.514  10.853  0.0510  0.0339  0.1205
  158POPC   C1A 2445  -0.012   8.962  10.903 -0.1015 -0.0527  0.1876
  158POPC   D2A 2446   0.076   9.275  10.596  0.1442  0.0093 -0.0790
  158POPC   C3A 2447  -0.057   9.799  10.644 -0.0015  0.2828 -0.2642
  158POPC   C4A 2448  -0.121  10.163  10.724  0.2184 -0.1971 -0.2426
  158POPC   C1B 2449   0.068   8.672  10.506 -0.2787  0.2031 -0.1411
  158POPC   C2B 2450  -0.355   8.758  10.309  0.0367  0.2561  0.1467
  158POPC   C3B 2451  -0.623   8.638  10.013 -0.1827 -0.0664 -0.3135
  158POPC   C4B 2452  -0.539   8.215   9.947 -0.1147  0.0291  0.0969
  159POPC   NC3 2453   9.789   7.249  11.991  0.1377 -0.3560  0.3626
  159POPC   PO4 2454   9.634   7.672  11.756  0.0642 -0.0219  0.2293
  159POPC   GL1 2455   9.615   7.684  11.330 -0.1218  0.2288 -0.1196
  159POPC   GL2 2456   9.270   7.805  11.360  0.4917  0.2029  0.1586
  159POPC   C1A 2457   9.559   7.565  10.925  0.0016 -0.0995 -0.3763
  159POPC   D2A 2458   9.573   7.320  10.578  0.1325  0.1950 -0.0335
  159POPC   C3A 2459  10.022   7.315  10.349 -0.0307  0.3767 -0.1380
  159POPC   C4A 2460  10.445   7.466  10.109 -0.1865 -0.1529  0.0998
  159POPC   C1B 2461   9.220   7.969  10.978  0.0289  0.0381  0.0486
  159POPC   C2B 2462   9.432   8.251  10.630  0.0427  0.1294 -0.1727
  159POPC   C3B 2463   9.532   8.350  10.191 -0.0420  0.2664 -0.3723
  159POPC   C4B 2464   9.516   8.697   9.897  0.1392 -0.2281  0.3239
  160POPC   NC3 2465   7.343   8.109  12.076 -0.2641  0.0047  0.1382
  160POPC   PO4 2466   7.252   7.967  11.674  0.1145  0.2898 -0.0805
  160POPC   GL1 2467   7.117   8.226  11.344  0.1768 -0.2022  0.3909
  160POPC   GL2 2468   7.202   8.524  11.264  0.1077 -0.1732 -0.1659
  160POPC   C1A 2469   7.359   8.265  10.904  0.2763 -0.0307 -0.2326
  160POPC   D2A 2470   7.663   8.563  10.814 -0.0485 -0.0614 -0.0438
  160POPC   C3A 2471   7.969   8.491  10.493  0.0547 -0.1451 -0.2006
  160POPC   C4A 2472   8.018   8.535  10.024 -0.3304 -0.1586  0.0860
  160POPC   C1B 2473   7.157   8.747  10.839 -0.0944 -0.0504 -0.0246
  160POPC   C2B 2474   7.419   8.852  10.469 -0.0572  0.1272 -0.0166
  160POPC   C3B 2475   7.322   8.662  10.015  0.0380 -0.1888  0.1005
  160POPC   C4B 2476   7.087   8.460   9.697  0.0258 -0.1387 -0.1745
  161POPC   NC3 2477   2.087   1.486  11.534  0.0777  0.1352  0.0528
  161POPC   PO4 2478   2.237   1.022  11.492  0.5317  0.6161 -0.0807
  161POPC   GL1 2479   2.135   0.762  11.105 -0.1275  0.1710  0.0859
  161POPC   GL2 2480   2.191   0.405  11.060  0.0178  0.0823  0.0202
  161POPC   C1A 2481   1.951   0.712  10.749  0.0814  0.1307 -0.0829
  161POPC   D2A 2482   2.106   0.451  10.348  0.2240  0.0836 -0.1464
  161POPC   C3A 2483   2.106   0.298   9.947  0.0768  0.0910  0.3761
  161POPC   C4A 2484   1.727   0.336   9.609  0.3684 -0.2091  0.1499
  161POPC   C1B 2485   2.188   0.058  10.871  0.1686 -0.0855  0.3843
  161POPC   C2B 2486   2.272  -0.162  10.447 -0.0058 -0.0293 -0.2011
  161POPC   C3B 2487   2.019  -0.194  10.051  0.3125 -0.0845 -0.2995
  161POPC   C4B 2488   1.866  -0.565   9.851 -0.2280 -0.3999  0.0858
  162POPC   NC3 2489   5.477   5.090  11.720  0.0310 -0.0912  0.0047
  162POPC   PO4 2490   5.582   4.887  11.274  0.1192 -0.1015 -0.1630
  162POPC   GL1 2491   5.482   5.020  10.878 -0.2755  0.3954  0.2475
  162POPC   GL2 2492   5.286   5.269  10.689 -0.0658  0.1846 -0.3787
  162POPC   C1A 2493   5.691   5.246  10.420  0.0194  0.0589 -0.2658
  162POPC   D2A 2494   5.497   5.493  10.121 -0.1030 -0.3435  0.0780
  162POPC   C3A 2495   5.262   5.437   9.764  0.0655  0.0762  0.5166
  162POPC   C4A 2496   5.456   5.637   9.432  0.1207 -0.0877  0.2316
  162POPC   C1B 2497   5.212   5.071  10.335 -0.1170 -0.0225  0.2084
  162POPC   C2B 2498   5.004   4.992   9.868 -0.0817 -0.1661 -0.0848
  162POPC   C3B 2499   5.188   4.724   9.511 -0.1979  0.2451 -0.0809
  162POPC   C4B 2500   5.275   4.420   9.097 -0.2547  0.3898  0.1482
  163POPC   NC3 2501   6.505   4.919  11.623  0.0980 -0.1479  0.1941
  163POPC   PO4 2502   6.848   5.033  11.921 -0.0256 -0.1932  0.1774
  163POPC   GL1 2503   7.005   5.047  11.503 -0.0262  0.0077 -0.2852
  163POPC   GL2 2504   7.219   4.775  11.471  0.0907  0.0843  0.1931
  163POPC   C1A 2505   7.211   5.322  11.297 -0.1875 -0.0097 -0.0490
  163POPC   D2A 2506   7.211   5.730  11.109 -0.1941 -0.1249  0.0332
  163POPC   C3A 2507   7.128   5.570  10.714  0.2020 -0.5538 -0.0014
  163POPC   C4A 2508   6.982   5.711  10.219 -0.0891  0.0341  0.0245
  163POPC   C1B 2509   7.450   4.521  11.184 -0.4136  0.1253 -0.1413
  163POPC   C2B 2510   7.481   4.260  10.746  0.2681 -0.1368 -0.1880
  163POPC   C3B 2511   7.681   4.000  10.435  0.2043 -0.0893  0.1597
  163POPC   C4B 2512   7.895   3.713  10.011 -0.4139  0.0610 -0.1073
  164POPC   NC3 2513   5.844   4.474  11.436  0.0317  0.1456  0.2054
  164POPC   PO4 2514   5.622   4.141  11.222  0.1662 -0.0128  0.0993
  164POPC   GL1 2515   5.681   3.949  10.861 -0.2691  0.0622  0.2897
  164POPC   GL2 2516   5.347   4.080  10.742 -0.0374  0.0693 -0.3129
  164POPC   C1A 2517   5.979   3.853  10.558  0.0921  0.3298  0.0977
  164POPC   D2A 2518   6.098   4.030  10.187 -0.1644 -0.1803  0.1293
  164POPC   C3A 2519   6.225   4.345   9.984  0.0949 -0.1823  0.1184
  164POPC   C4A 2520   6.313   4.738   9.983  0.1080  0.0504  0.2159
  164POPC   C1B 2521   5.649   4.281  10.507 -0.2645  0.2430  0.5398
  164POPC   C2B 2522   5.711   4.279   9.988  0.0280 -0.0138 -0.2645
  164POPC   C3B 2523   5.897   4.602   9.751 -0.1385 -0.1763  0.2425
  164POPC   C4B 2524   5.863   4.788   9.440  0.2110 -0.1419  0.1006
  165POPC   NC3 2525  11.703  11.057  11.906 -0.4483  0.2226 -0.1045
  165POPC   PO4 2526  11.873  11.173  11.468 -0.1812 -0.1906 -0.2391
  165POPC   GL1 2527  11.698  11.168  11.093 -0.1135 -0.0183  0.3999
  165POPC   GL2 2528  11.800  10.875  10.995 -0.2130 -0.1342 -0.2557
  165POPC   C1A 2529  11.680  11.350  10.709 -0.1906  0.1750 -0.0556
  165POPC   D2A 2530  11.764  11.436  10.259  0.2753  0.0066  0.1452
  165POPC   C3A 2531  11.557  11.145   9.924 -0.0729  0.1239  0.0470
  165POPC   C4A 2532  11.341  10.870   9.629 -0.0918 -0.0394  0.1288
  165POPC   C1B 2533  11.642  10.809  10.635  0.2468 -0.0418  0.3009
  165POPC   C2B 2534  11.666  10.740  10.241  0.2946 -0.0264 -0.1830
  165POPC   C3B 2535  11.988  10.557   9.992 -0.2370  0.0557 -0.0380
  165POPC   C4B 2536  12.214  10.282   9.700 -0.0240 -0.1203 -0.3781
  166POPC   NC3 2537   8.856  11.710  11.795  0.1147 -0.1807 -0.2060
  166POPC   PO4 2538   8.594  11.751  11.548  0.3149  0.1171  0.0709
  166POPC   GL1 2539   8.807  11.914  11.307 -0.1223  0.1267 -0.2280
  166POPC   GL2 2540   8.840  12.157  11.373 -0.3525  0.2400  0.0091
  166POPC   C1A 2541   9.047  11.696  11.014  0.2116  0.0179 -0.1185
  166POPC   D2A 2542   9.196  11.451  10.575  0.0205 -0.0122 -0.1597
  166POPC   C3A 2543   9.259  11.684  10.223  0.1218  0.1588  0.2245
  166POPC   C4A 2544   9.689  11.560  10.072 -0.1604 -0.2088 -0.0497
  166POPC   C1B 2545   9.125  12.200  11.066 -0.0294  0.3214 -0.0409
  166POPC   C2B 2546   9.133  12.429  10.710  0.0510 -0.1854 -0.0877
  166POPC   C3B 2547   9.009  12.724  10.531 -0.1386 -0.0095  0.2122
  166POPC   C4B 2548   9.246  12.875  10.194  0.2727 -0.3020 -0.1911
  167POPC   NC3 2549   6.581   7.809  12.159  0.3016 -0.1592  0.2154
  167POPC   PO4 2550   6.710   7.758  11.735 -0.1610  0.3797 -0.2506
  167POPC   GL1 2551   6.768   7.789  11.282  0.0609  0.0060 -0.4746
  167POPC   GL2 2552   6.493   7.784  11.145 -0.0538 -0.0242 -0.1315
  167POPC   C1A 2553   6.952   7.943  10.955  0.2329  0.1051 -0.0021
  167POPC   D2A 2554   7.197   7.803  10.589 -0.1946  0.1140  0.1452
  167POPC   C3A 2555   7.579   8.091  10.475 -0.1334  0.0556  0.0640
  167POPC   C4A 2556   7.798   7.989  10.143 -0.1660 -0.2278 -0.0962
  167POPC   C1B 2557   6.401   7.801  10.718  0.2781 -0.2532  0.0394
  167POPC   C2B 2558   6.112   7.903  10.425 -0.0328  0.2526 -0.1618
  167POPC   C3B 2559   5.901   8.289  10.144  0.2407  0.0185  0.1605
  167POPC   C4B 2560   5.844   8.458  10.455  0.4080  0.3996  0.1402
  168POPC   NC3 2561   0.791   3.881  10.779  0.0917  0.0609  0.1246
  168POPC   PO4 2562   0.477   4.283  10.830 -0.1628  0.0867 -0.1140
  168POPC   GL1 2563   0.522   4.146  10.401  0.3541 -0.1820  0.1537
  168POPC   GL2 2564   0.291   4.046  10.336 -0.1605  0.0399  0.0538
  168POPC   C1A 2565   0.891   4.029  10.148 -0.1724 -0.0193 -0.0057
  168POPC   D2A 2566   1.044   4.074   9.880 -0.2299 -0.1522  0.0190
  168POPC   C3A 2567   1.112   3.863   9.397 -0.0453  0.2735  0.1316
  168POPC   C4A 2568   0.944   3.729   8.997  0.0564 -0.2594  0.1084
  168POPC   C1B 2569   0.081   3.997  10.068  0.0580  0.2525 -0.1483
  168POPC   C2B 2570   0.039   4.151   9.638 -0.0355 -0.0891 -0.2791
  168POPC   C3B 2571   0.279   4.102   9.233 -0.0426 -0.0924 -0.0480
  168POPC   C4B 2572   0.650   4.168   9.105 -0.3295 -0.1316 -0.2021
  169POPC   NC3 2573   4.926  10.062  11.905  0.0606  0.1414 -0.2975
  169POPC   PO4 2574   4.907  10.099  11.500  0.2945 -0.1341 -0.2025
  169POPC   GL1 2575   4.927  10.024  11.126  0.2429 -0.1999  0.0888
  169POPC   GL2 2576   5.186   9.801  11.179 -0.1327 -0.1534 -0.0864
  169POPC   C1A 2577   4.809   9.817  10.729  0.2341 -0.2251  0.1801
  169POPC   D2A 2578   4.824   9.904  10.292 -0.3990 -0.0014  0.1567
  169POPC   C3A 2579   4.405  10.142  10.075 -0.1115 -0.0181  0.0971
  169POPC   C4A 2580   4.173  10.397   9.908 -0.1683  0.0516 -0.0385
  169POPC   C1B 2581   5.284   9.728  10.835  0.1194  0.1497 -0.1758
  169POPC   C2B 2582   5.202   9.608  10.432 -0.0619 -0.0520 -0.1152
  169POPC   C3B 2583   5.276   9.799   9.926  0.2711 -0.1710 -0.0740
  169POPC   C4B 2584   5.687   9.696   9.633  0.3875 -0.2610 -0.0328
  170POPC   NC3 2585   9.168   7.551  11.781  0.0699  0.1631 -0.0884
  170POPC   PO4 2586   9.073   7.982  11.804 -0.2243 -0.0704 -0.3520
  170POPC   GL1 2587   8.742   7.904  11.529 -0.2909 -0.0191  0.0723
  170POPC   GL2 2588   8.476   7.589  11.487 -0.1151 -0.1120 -0.2368
  170POPC   C1A 2589   8.702   7.848  11.099 -0.3898 -0.3167  0.2050
  170POPC   D2A 2590   8.406   7.733  10.894 -0.1001  0.1293 -0.3586
  170POPC   C3A 2591   8.391   7.603  10.496 -0.0232 -0.1501  0.0228
  170POPC   C4A 2592   8.539   7.298  10.209  0.1871  0.1023 -0.1665
  170POPC   C1B 2593   8.585   7.328  11.126 -0.1179  0.3012 -0.2587
  170POPC   C2B 2594   8.930   7.448  10.901 -0.0649  0.0251 -0.1930
  170POPC   C3B 2595   8.900   7.591  10.611  0.1240  0.0411  0.2562
  170POPC   C4B 2596   8.799   7.995  10.465 -0.1262 -0.0013  0.2317
  171POPC   NC3 2597  12.386   9.362  11.911  0.3980 -0.1930 -0.1394
  171POPC   PO4 2598  12.837   9.394  11.837 -0.0295  0.0908  0.3018
  171POPC   GL1 2599  12.652   9.456  11.424  0.0034  0.1409 -0.0801
  171POPC   GL2 2600  12.384   9.229  11.337 -0.3362  0.1272  0.1070
  171POPC   C1A 2601  12.834   9.544  10.963  0.0471 -0.1885  0.1851
  171POPC   D2A 2602  13.030   9.881  10.845 -0.1240 -0.1250  0.0300
  171POPC   C3A 2603  12.879  10.162  10.512 -0.5304 -0.0697  0.1257
  171POPC   C4A 2604  13.195  10.467  10.171 -0.0676  0.1965 -0.2522
  171POPC   C1B 2605  12.224   9.316  10.965  0.0331 -0.2001 -0.0070
  171POPC   C2B 2606  12.122   9.268  10.480  0.0964 -0.2223 -0.0774
  171POPC   C3B 2607  11.820   9.154  10.156 -0.1129  0.0622  0.2655
  171POPC   C4B 2608  11.498   8.839   9.954  0.1247 -0.0172  0.0050
  172POPC   NC3 2609   2.041   3.891  11.466 -0.2537 -0.1032 -0.0223
  172POPC   PO4 2610   2.136   3.552  11.236  0.2076 -0.0100  0.0869
  172POPC   GL1 2611   2.449   3.480  10.912 -0.2208 -0.1340 -0.0041
  172POPC   GL2 2612   2.202   3.437  10.585  0.2850 -0.2915 -0.1851
  172POPC   C1A 2613   2.691   3.179  10.719  0.0622  0.0146 -0.0872
  172POPC   D2A 2614   2.699   2.793  10.514 -0.0321  0.2155 -0.0581
  172POPC   C3A 2615   2.774   2.619  10.157 -0.3507 -0.0051  0.1729
  172POPC   C4A 2616   3.205   2.634  10.037 -0.1903  0.1242  0.0106
  172POPC   C1B 2617   2.315   3.446  10.216  0.1572 -0.1642  0.3495
  172POPC   C2B 2618   2.544   3.330   9.953  0.1048 -0.0790  0.3709
  172POPC   C3B 2619   2.730   3.002   9.761  0.0809  0.1853 -0.2174
  172POPC   C4B 2620   3.045   2.809   9.538  0.2011  0.0834 -0.1163
  173POPC   NC3 2621   5.424   8.327  11.549  0.1464  0.1168  0.1232
  173POPC   PO4 2622   5.039   8.437  11.485 -0.1795  0.0869 -0.0318
  173POPC   GL1 2623   5.106   8.440  11.086  0.3294 -0.0035  0.0162
  173POPC   GL2 2624   5.352   8.287  11.067 -0.1918  0.3629  0.0401
  173POPC   C1A 2625   5.111   8.304  10.543 -0.1430  0.1789  0.0374
  173POPC   D2A 2626   5.369   8.567  10.268 -0.1253  0.3582  0.3081
  173POPC   C3A 2627   5.204   8.632   9.921 -0.2083 -0.1282 -0.1052
  173POPC   C4A 2628   5.174   8.896   9.565 -0.1561  0.2551  0.1112
  173POPC   C1B 2629   5.542   8.539  10.810  0.2074  0.2251  0.1333
  173POPC   C2B 2630   5.246   8.863  10.730 -0.1587  0.1551  0.0455
  173POPC   C3B 2631   4.988   9.183  10.662  0.0639 -0.1046  0.2975
  173POPC   C4B 2632   4.757   9.478  10.426  0.0890 -0.2140 -0.1838
  174POPC   NC3 2633  11.264   8.308  12.438 -0.0450 -0.2293 -0.1428
  174POPC   PO4 2634  10.977   8.060  12.325 -0.3048  0.1735 -0.0208
  174POPC   GL1 2635  11.005   8.013  11.877  0.0653 -0.2751 -0.1755
  174POPC   GL2 2636  11.092   7.717  11.795 -0.0152  0.0712  0.0277
  174POPC   C1A 2637  11.008   8.324  11.558 -0.3027  0.1251 -0.0140
  174POPC   D2A 2638  11.108   8.299  11.162 -0.3408  0.1755  0.0294
  174POPC   C3A 2639  10.856   8.052  10.877 -0.1158  0.1121 -0.2972
  174POPC   C4A 2640  10.735   7.772  10.576  0.0496 -0.2612  0.0368
  174POPC   C1B 2641  11.066   7.780  11.369 -0.1854  0.0087 -0.3857
  174POPC   C2B 2642  11.147   7.635  10.959  0.1226 -0.1344  0.1201
  174POPC   C3B 2643  11.344   7.724  10.453  0.0371  0.1227 -0.0399
  174POPC   C4B 2644  11.466   8.032  10.182  0.1255  0.0500  0.1105
  175POPC   NC3 2645   2.767   0.533  12.252  0.0699  0.0034 -0.1419
  175POPC   PO4 2646   2.999   0.463  11.805  0.0035  0.0865 -0.4143
  175POPC   GL1 2647   3.059   0.456  11.284  0.2438 -0.1710 -0.3001
  175POPC   GL2 2648   3.324   0.632  11.205 -0.1918 -0.2095  0.0852
  175POPC   C1A 2649   3.116   0.598  10.763 -0.0719  0.2169  0.1292
  175POPC   D2A 2650   3.053   0.970  10.492  0.1736 -0.0677  0.1485
  175POPC   C3A 2651   3.065   0.878   9.945  0.0503  0.1629  0.1851
  175POPC   C4A 2652   3.104   0.935   9.500 -0.0937  0.1891  0.0071
  175POPC   C1B 2653   3.594   0.397  10.842 -0.0635 -0.0873 -0.0888
  175POPC   C2B 2654   3.583   0.138  10.450 -0.2785 -0.1322 -0.2790
  175POPC   C3B 2655   3.392  -0.119  10.129 -0.0997 -0.2160  0.1695
  175POPC   C4B 2656   3.221  -0.036   9.738  0.0990 -0.0636  0.2086
  176POPC   NC3 2657   3.070  10.835  11.920 -0.0446 -0.3945 -0.1087
  176POPC   PO4 2658   3.122  11.267  11.636 -0.0451 -0.0046  0.0457
  176POPC   GL1 2659   3.113  11.092  11.384  0.0346  0.1283  0.0152
  176POPC   GL2 2660   3.012  10.775  11.345 -0.4718  0.0245 -0.2930
  176POPC   C1A 2661   2.965  11.214  10.978 -0.1285 -0.0355 -0.0205
  176POPC   D2A 2662   3.078  11.368  10.600 -0.4303 -0.0719  0.0683
  176POPC   C3A 2663   2.884  11.293  10.230 -0.1603  0.0217 -0.1411
  176POPC   C4A 2664   2.793  11.206   9.758 -0.4006 -0.1452  0.3511
  176POPC   C1B 2665   2.925  10.456  10.928 -0.0401  0.0626  0.0479
  176POPC   C2B 2666   2.800  10.301  10.502  0.1521 -0.0146 -0.2357
  176POPC   C3B 2667   3.051   9.977  10.208  0.0479 -0.0792  0.2010
  176POPC   C4B 2668   3.285   9.873   9.942  0.0423 -0.1480  0.2385
  177POPC   NC3 2669   3.411   1.670  11.692 -0.0530  0.1493  0.3159
  177POPC   PO4 2670   3.674   1.199  11.721  0.2937 -0.0579  0.0425
  177POPC   GL1 2671   3.491   1.258  11.216 -0.0739  0.0985 -0.1312
  177POPC   GL2 2672   3.544   1.434  10.912 -0.3711  0.0951 -0.1153
  177POPC   C1A 2673   3.551   0.896  10.854 -0.3665 -0.2192  0.0653
  177POPC   D2A 2674   3.543   0.694  10.403 -0.1684 -0.1200 -0.2994
  177POPC   C3A 2675   3.275   0.403  10.207  0.2990  0.3014  0.2099
  177POPC   C4A 2676   3.005   0.062  10.515 -0.1456  0.0790 -0.4087
  177POPC   C1B 2677   3.647   1.259  10.437 -0.0261 -0.0262  0.0695
  177POPC   C2B 2678   3.461   1.171  10.058  0.2401 -0.2367 -0.1422
  177POPC   C3B 2679   3.303   1.389   9.706  0.0666 -0.5589 -0.1812
  177POPC   C4B 2680   3.188   1.363   9.311 -0.0686 -0.2149  0.2367
  178POPC   NC3 2681   1.726   2.651  11.598  0.1048 -0.0986  0.1139
  178POPC   PO4 2682   1.795   2.736  11.192  0.0231 -0.0581 -0.1905
  178POPC   GL1 2683   1.519   2.571  10.808 -0.2044 -0.0183  0.0004
  178POPC   GL2 2684   1.630   2.834  10.658  0.2783 -0.0670  0.1610
  178POPC   C1A 2685   1.469   2.269  10.555 -0.0787 -0.0196  0.0341
  178POPC   D2A 2686   1.718   2.104  10.301  0.2699  0.2256  0.1223
  178POPC   C3A 2687   2.022   2.161   9.983 -0.0636  0.1003  0.0880
  178POPC   C4A 2688   2.182   2.068   9.562  0.0408 -0.0014 -0.0929
  178POPC   C1B 2689   1.843   2.699  10.248 -0.3692 -0.0655 -0.0554
  178POPC   C2B 2690   1.985   2.627   9.764 -0.0207  0.3688 -0.1931
  178POPC   C3B 2691   1.990   2.509   9.420  0.2237  0.0214  0.2884
  178POPC   C4B 2692   1.961   2.218   9.120  0.0581  0.1615 -0.0871
  179POPC   NC3 2693   3.531  11.677  12.216 -0.3745  0.0598 -0.0774
  179POPC   PO4 2694   3.290  11.803  11.893 -0.0260  0.0721 -0.2415
  179POPC   GL1 2695   3.378  11.776  11.369 -0.0253  0.0453  0.2743
  179POPC   GL2 2696   3.273  12.096  11.165  0.3146 -0.1290 -0.1881
  179POPC   C1A 2697   3.436  11.417  11.037  0.1723 -0.3929 -0.0276
  179POPC   D2A 2698   3.427  11.076  10.730 -0.3934  0.0465  0.3596
  179POPC   C3A 2699   3.357  10.949  10.198  0.0894 -0.2198  0.1106
  179POPC   C4A 2700   3.081  10.804   9.931 -0.3201  0.1046 -0.0250
  179POPC   C1B 2701   2.983  11.752  10.904 -0.3224 -0.0063 -0.0093
  179POPC   C2B 2702   2.699  11.677  10.485 -0.0310  0.0900  0.1556
  179POPC   C3B 2703   2.794  11.791  10.110 -0.0046  0.0154  0.0807
  179POPC   C4B 2704   2.968  11.635   9.804 -0.2108 -0.1587 -0.1173
  180POPC   NC3 2705   7.103   9.349  11.651 -0.2175 -0.2719  0.2843
  180POPC   PO4 2706   6.904   8.999  11.518 -0.0017  0.1195 -0.2026
  180POPC   GL1 2707   6.849   9.150  11.109 -0.3040  0.1748  0.0806
  180POPC   GL2 2708   6.843   9.479  11.169 -0.2138 -0.0613  0.2985
  180POPC   C1A 2709   6.820   9.108  10.693  0.2799 -0.2218  0.1507
  180POPC   D2A 2710   6.887   8.793  10.440 -0.0296  0.2526  0.1697
  180POPC   C3A 2711   6.807   8.736   9.994 -0.1072 -0.0297  0.0305
  180POPC   C4A 2712   6.556   8.420   9.733  0.1599  0.1021  0.0313
  180POPC   C1B 2713   6.949   9.645  10.777  0.2599 -0.0639  0.0640
  180POPC   C2B 2714   7.043   9.535  10.410 -0.2178  0.0411 -0.1149
  180POPC   C3B 2715   7.157   9.245  10.129 -0.0309  0.2718 -0.0856
  180POPC   C4B 2716   7.174   9.150   9.682 -0.1339  0.4530 -0.1330
  181POPC   NC3 2717   5.974  10.530   7.078  0.0581  0.0975 -0.0053
  181POPC   PO4 2718   5.949  10.762   7.483  0.1460 -0.0629 -0.1970
  181POPC   GL1 2719   5.703  10.512   7.739 -0.4303  0.0779 -0.0848
  181POPC   GL2 2720   5.857  10.694   7.988 -0.1566  0.2974 -0.3470
  181POPC   C1A 2721   5.266  10.454   7.964  0.1669  0.2357  0.1323
  181POPC   D2A 2722   5.012  10.706   8.294  0.2500 -0.3884  0.0534
  181POPC   C3A 2723   4.781  10.710   8.745  0.1501 -0.0589  0.0330
  181POPC   C4A 2724   4.716  10.821   9.127 -0.0450  0.1694  0.1514
  181POPC   C1B 2725   5.809  11.076   8.357 -0.0095 -0.0850  0.0856
  181POPC   C2B 2726   6.037  11.134   8.658  0.0198  0.0038 -0.0653
  181POPC   C3B 2727   6.317  11.226   9.002 -0.0318  0.1614 -0.1904
  181POPC   C4B 2728   6.432  11.261   9.430 -0.0424 -0.2997  0.0155
  182POPC   NC3 2729  11.792   9.107  12.599  0.1046  0.1819 -0.0404
  182POPC   PO4 2730  11.819   9.200  12.151 -0.0971 -0.3493 -0.1659
  182POPC   GL1 2731  11.512   9.205  11.795  0.1139 -0.2099  0.0420
  182POPC   GL2 2732  11.343   9.428  11.863 -0.1489  0.0177 -0.0738
  182POPC   C1A 2733  11.454   9.013  11.341  0.1246 -0.3277 -0.0445
  182POPC   D2A 2734  11.780   8.992  11.001  0.0442  0.1269 -0.0915
  182POPC   C3A 2735  11.798   8.931  10.634 -0.0911 -0.0343  0.1567
  182POPC   C4A 2736  11.526   8.713  10.401 -0.4056  0.2841  0.0088
  182POPC   C1B 2737  11.096   9.282  11.481  0.1334 -0.0341  0.0118
  182POPC   C2B 2738  11.093   9.476  11.029  0.0616  0.2629  0.2121
  182POPC   C3B 2739  10.995   9.877  10.942  0.0146  0.2965 -0.1275
  182POPC   C4B 2740  11.040  10.060  10.534 -0.1557 -0.1561  0.0215
  183POPC   NC3 2741   5.832  12.426  11.611  0.1835  0.1082 -0.2058
  183POPC   PO4 2742   6.000  12.082  11.414  0.2418  0.2319 -0.0432
  183POPC   GL1 2743   5.816  11.857  10.913 -0.1188  0.1032 -0.4928
  183POPC   GL2 2744   5.441  11.941  10.860 -0.0767 -0.0602  0.0065
  183POPC   C1A 2745   6.077  11.936  10.541 -0.0547 -0.1300  0.2695
  183POPC   D2A 2746   6.121  11.658  10.191 -0.4881 -0.1722 -0.2230
  183POPC   C3A 2747   5.882  11.703   9.877  0.1204  0.0257  0.0085
  183POPC   C4A 2748   5.569  11.764   9.623 -0.0716 -0.1296 -0.2145
  183POPC   C1B 2749   5.618  12.206  10.533  0.3010  0.0308  0.2440
  183POPC   C2B 2750   5.639  12.578  10.378  0.0278 -0.1820 -0.0489
  183POPC   C3B 2751   6.072  12.821  10.230 -0.0687  0.1905  0.2940
  183POPC   C4B 2752   6.258  13.246  10.158 -0.0667 -0.2203 -0.1011
  184POPC   NC3 2753   6.128   0.749  12.305  0.1306 -0.1739 -0.0367
  184POPC   PO4 2754   6.260   0.600  11.882 -0.1314  0.0116  0.2832
  184POPC   GL1 2755   6.348   0.675  11.545  0.0627  0.0824  0.1614
  184POPC   GL2 2756   6.242   0.899  11.345  0.1191 -0.0458  0.0590
  184POPC   C1A 2757   6.410   0.425  11.139  0.1781 -0.1623 -0.0887
  184POPC   D2A 2758   6.182   0.422  10.767  0.0868 -0.1299 -0.0088
  184POPC   C3A 2759   5.663   0.449  10.775  0.1408 -0.0517 -0.2108
  184POPC   C4A 2760   5.257   0.600  10.887  0.3116 -0.1320  0.0643
  184POPC   C1B 2761   6.139   0.949  10.905  0.1330  0.0128  0.3379
  184POPC   C2B 2762   5.969   0.815  10.515 -0.2015  0.5050 -0.1105
  184POPC   C3B 2763   5.711   0.656  10.253  0.1748  0.2881 -0.1856
  184POPC   C4B 2764   5.613   0.272   9.925  0.0156  0.0009  0.1944
  185POPC   NC3 2765   6.161   4.032  12.028  0.2416  0.0233 -0.1342
  185POPC   PO4 2766   6.041   4.043  11.565 -0.1185 -0.1313 -0.1064
  185POPC   GL1 2767   6.139   4.137  11.168 -0.2307 -0.2620  0.0100
  185POPC   GL2 2768   6.482   4.137  11.135  0.1030  0.1516 -0.2520
  185POPC   C1A 2769   6.137   4.251  10.789  0.0930 -0.1779 -0.1561
  185POPC   D2A 2770   6.148   4.542  10.423 -0.2036 -0.2955 -0.1989
  185POPC   C3A 2771   5.825   4.765  10.211 -0.2905  0.0693  0.2292
  185POPC   C4A 2772   5.931   5.128   9.955  0.1457  0.0070  0.1042
  185POPC   C1B 2773   6.559   4.171  10.658 -0.0351  0.2494 -0.0905
  185POPC   C2B 2774   6.621   4.309  10.333 -0.0747 -0.1103 -0.0944
  185POPC   C3B 2775   6.707   4.267   9.923 -0.2170  0.1177  0.0633
  185POPC   C4B 2776   7.016   4.062   9.770  0.0756  0.0394  0.0582
  186POPC   NC3 2777   6.715   5.824  11.979 -0.4165  0.0297  0.0752
  186POPC   PO4 2778   6.982   6.163  11.966 -0.0939  0.0270 -0.0657
  186POPC   GL1 2779   6.875   6.186  11.552 -0.0472  0.1799 -0.0425
  186POPC   GL2 2780   6.794   5.921  11.471  0.1962 -0.0327  0.1218
  186POPC   C1A 2781   6.661   6.319  11.141  0.0176  0.1100 -0.1303
  186POPC   D2A 2782   6.461   6.354  10.825  0.2386 -0.0146  0.2227
  186POPC   C3A 2783   6.584   6.501  10.447 -0.2397 -0.2970  0.3081
  186POPC   C4A 2784   6.526   6.747  10.081 -0.0860  0.0710 -0.2963
  186POPC   C1B 2785   6.721   5.849  10.998  0.0338 -0.0901  0.2244
  186POPC   C2B 2786   6.660   5.941  10.542 -0.0671  0.0232 -0.3108
  186POPC   C3B 2787   6.477   5.793  10.164  0.3859  0.0959 -0.2904
  186POPC   C4B 2788   6.190   6.047   9.837 -0.0494  0.0395  0.0243
  187POPC   NC3 2789   8.364   7.138  12.367  0.2670  0.3763 -0.0157
  187POPC   PO4 2790   8.621   6.822  12.087  0.1544  0.0330  0.1984
  187POPC   GL1 2791   8.412   6.458  11.791  0.0880  0.3729 -0.1178
  187POPC   GL2 2792   8.420   6.070  11.736 -0.2837 -0.1496  0.0921
  187POPC   C1A 2793   8.626   6.420  11.336  0.1017 -0.4633 -0.1222
  187POPC   D2A 2794   8.649   6.312  10.926 -0.0537  0.2845 -0.1903
  187POPC   C3A 2795   8.820   6.592  10.622  0.2907 -0.0727 -0.4611
  187POPC   C4A 2796   8.898   6.887  10.288 -0.1136  0.1761  0.0532
  187POPC   C1B 2797   8.460   5.871  11.301  0.1149 -0.2121 -0.0611
  187POPC   C2B 2798   8.639   5.835  10.886  0.2725 -0.0197 -0.1882
  187POPC   C3B 2799   8.951   5.679  10.528 -0.3104 -0.0915  0.1856
  187POPC   C4B 2800   9.116   5.631  10.045  0.0316  0.3484 -0.1686
  188POPC   NC3 2801   8.064   7.556  11.887  0.0958 -0.3531  0.1344
  188POPC   PO4 2802   8.275   7.985  11.760  0.0840 -0.0160 -0.1277
  188POPC   GL1 2803   8.186   7.975  11.326  0.0810 -0.2911 -0.2245
  188POPC   GL2 2804   8.011   7.726  11.272  0.0740 -0.0887  0.0505
  188POPC   C1A 2805   8.331   8.191  11.009  0.0811 -0.3927 -0.0184
  188POPC   D2A 2806   8.099   8.630  10.986 -0.0270  0.1249  0.2543
  188POPC   C3A 2807   8.311   8.968  10.935  0.3030  0.1054 -0.1604
  188POPC   C4A 2808   8.397   9.373  10.981 -0.3140 -0.1162 -0.0134
  188POPC   C1B 2809   8.032   7.458  10.902  0.0792 -0.2818 -0.2199
  188POPC   C2B 2810   7.847   7.416  10.500  0.0641 -0.3722 -0.0242
  188POPC   C3B 2811   7.525   7.568  10.259  0.0452 -0.1173 -0.1413
  188POPC   C4B 2812   7.187   7.626   9.903 -0.0675 -0.2885  0.2131
  189POPC   NC3 2813   4.501  10.859  11.673  0.3283  0.3464  0.2025
  189POPC   PO4 2814   4.159  10.630  11.661  0.1671  0.0307  0.1792
  189POPC   GL1 2815   4.082  10.680  11.270  0.0045 -0.0773  0.1412
  189POPC   GL2 2816   4.413  10.849  11.150 -0.0959 -0.2625 -0.3143
  189POPC   C1A 2817   4.305  10.401  10.839 -0.0559  0.0005  0.1799
  189POPC   D2A 2818   4.682  10.286  10.551  0.1606 -0.0474  0.3582
  189POPC   C3A 2819   4.865  10.412  10.236 -0.1457  0.1914 -0.0222
  189POPC   C4A 2820   4.890  10.177   9.851  0.1641 -0.3442  0.1300
  189POPC   C1B 2821   4.102  10.872  10.778 -0.1495  0.2066 -0.2815
  189POPC   C2B 2822   3.804  10.808  10.425 -0.2157 -0.1582 -0.0673
  189POPC   C3B 2823   3.645  10.504  10.074 -0.2982 -0.1439 -0.0707
  189POPC   C4B 2824   3.269  10.355   9.964  0.2669 -0.1333 -0.2653
  190POPC   NC3 2825   9.229  11.832  12.125 -0.3176  0.2519 -0.1091
  190POPC   PO4 2826   9.722  11.932  12.005 -0.1758 -0.1131  0.1542
  190POPC   GL1 2827   9.666  12.257  11.636 -0.0358 -0.2415 -0.0070
  190POPC   GL2 2828   9.384  12.258  11.512  0.1403 -0.0514  0.2140
  190POPC   C1A 2829   9.695  12.729  11.420 -0.0330 -0.1450 -0.2237
  190POPC   D2A 2830   9.869  13.060  11.182  0.1189  0.2231  0.1199
  190POPC   C3A 2831   9.757  13.092  10.749 -0.0750  0.0846 -0.1235
  190POPC   C4A 2832   9.446  13.091  10.568  0.1763  0.0711 -0.2210
  190POPC   C1B 2833   9.606  12.396  11.099 -0.3329 -0.0680 -0.1388
  190POPC   C2B 2834   9.642  12.610  10.753  0.0460  0.3949  0.0668
  190POPC   C3B 2835   9.646  12.679  10.321  0.2500  0.3814 -0.2843
  190POPC   C4B 2836   9.734  13.076  10.173 -0.1023  0.2491  0.2457
  191POPC   NC3 2837  10.750  10.031  12.070 -0.2395  0.0545  0.1229
  191POPC   PO4 2838  11.049  10.122  11.611  0.1231  0.0229  0.0065
  191POPC   GL1 2839  10.656  10.185  11.309  0.0241  0.4722 -0.1699
  191POPC   GL2 2840  10.586   9.865  11.365  0.0521  0.1285 -0.2971
  191POPC   C1A 2841  10.731  10.313  10.856 -0.2440 -0.1002 -0.2576
  191POPC   D2A 2842  10.560  10.213  10.454 -0.1561  0.0362 -0.0178
  191POPC   C3A 2843  10.592   9.959  10.134 -0.2072 -0.1133 -0.2241
  191POPC   C4A 2844  10.852   9.503  10.039 -0.0858 -0.0294  0.0274
  191POPC   C1B 2845  10.632   9.544  11.089 -0.1002  0.0067 -0.0136
  191POPC   C2B 2846  10.695   9.242  10.718 -0.0679 -0.0060 -0.0626
  191POPC   C3B 2847  10.677   9.151  10.395 -0.2088  0.1634  0.1667
  191POPC   C4B 2848  11.092   8.940  10.410 -0.0291  0.1965  0.2802
  192POPC   NC3 2849  11.226  11.917  11.599 -0.2350 -0.1531  0.0832
  192POPC   PO4 2850  11.581  11.996  11.263  0.1077  0.2843 -0.2988
  192POPC   GL1 2851  11.630  11.925  10.839 -0.0144 -0.0130 -0.0783
  192POPC   GL2 2852  12.010  11.973  10.841 -0.2811 -0.1198  0.1056
  192POPC   C1A 2853  11.341  11.735  10.599 -0.1024  0.0710  0.0855
  192POPC   D2A 2854  10.946  11.593  10.341  0.3383  0.0527 -0.4676
  192POPC   C3A 2855  11.112  11.400   9.966 -0.1195  0.1889 -0.4154
  192POPC   C4A 2856  11.373  11.477   9.587  0.1819 -0.1678  0.2698
  192POPC   C1B 2857  11.752  11.877  10.378 -0.3409  0.1786 -0.1701
  192POPC   C2B 2858  11.436  11.789  10.085  0.2079  0.1160 -0.1655
  192POPC   C3B 2859  11.250  11.912   9.694 -0.1617  0.2269  0.0215
  192POPC   C4B 2860  10.988  12.120   9.315 -0.1123 -0.0357 -0.0808
  193POPC   NC3 2861   0.707   1.083  11.581  0.0379 -0.0020  0.2669
  193POPC   PO4 2862   1.172   0.972  11.413 -0.1396 -0.1297 -0.2155
  193POPC   GL1 2863   1.005   0.927  10.879 -0.0931 -0.2455 -0.3537
  193POPC   GL2 2864   1.175   1.076  10.910  0.0354  0.1130 -0.0189
  193POPC   C1A 2865   1.058   0.895  10.439  0.2291 -0.1031 -0.1001
  193POPC   D2A 2866   1.027   0.931  10.162  0.1406 -0.0371  0.1736
  193POPC   C3A 2867   1.325   1.187   9.979 -0.0075 -0.0745 -0.0270
  193POPC   C4A 2868   1.409   1.617  10.138  0.0596 -0.2919  0.0722
  193POPC   C1B 2869   1.423   1.237  10.534  0.0510 -0.2368 -0.1337
  193POPC   C2B 2870   1.775   1.259  10.210 -0.0696 -0.5164 -0.1024
  193POPC   C3B 2871   1.877   1.371   9.853 -0.1766 -0.1831  0.2463
  193POPC   C4B 2872   2.223   1.333   9.599 -0.3118 -0.2592  0.1065
  194POPC   NC3 2873   5.905   1.420  11.802 -0.0824 -0.3881 -0.0066
  194POPC   PO4 2874   5.901   1.797  11.519  0.3362  0.0810  0.0393
  194POPC   GL1 2875   5.978   1.688  11.153  0.0999  0.3756 -0.2210
  194POPC   GL2 2876   6.269   1.663  10.992 -0.3531  0.2535  0.2763
  194POPC   C1A 2877   5.879   1.358  10.851 -0.0489 -0.0828 -0.1294
  194POPC   D2A 2878   6.026   1.321  10.371 -0.0405  0.0890  0.0992
  194POPC   C3A 2879   5.980   1.164   9.949 -0.1211 -0.1399 -0.2111
  194POPC   C4A 2880   5.822   0.869   9.797  0.1185  0.0979  0.0327
  194POPC   C1B 2881   6.446   1.649  10.508 -0.4674  0.0479 -0.0577
  194POPC   C2B 2882   6.595   1.929  10.192  0.1061  0.1648  0.2134
  194POPC   C3B 2883   6.475   2.213   9.815 -0.0754 -0.1907  0.1192
  194POPC   C4B 2884   6.352   2.537   9.619 -0.0099 -0.0920  0.0437
  195POPC   NC3 2885   2.380  11.730  11.837  0.0562 -0.1286 -0.1006
  195POPC   PO4 2886   2.141  11.410  12.096 -0.0308  0.0308  0.1527
  195POPC   GL1 2887   2.302  11.232  11.664  0.1894 -0.1835  0.0274
  195POPC   GL2 2888   2.626  11.038  11.521 -0.1396 -0.2052 -0.0812
  195POPC   C1A 2889   2.226  11.358  11.170  0.2962  0.0298 -0.1658
  195POPC   D2A 2890   2.501  11.352  10.833 -0.2389  0.0967  0.1296
  195POPC   C3A 2891   2.325  11.401  10.568  0.1157  0.1823  0.0978
  195POPC   C4A 2892   2.206  11.116  10.263 -0.0719  0.0267 -0.2421
  195POPC   C1B 2893   2.662  10.851  11.026  0.2161 -0.1270  0.2704
  195POPC   C2B 2894   2.581  10.938  10.606 -0.0604 -0.1531  0.0111
  195POPC   C3B 2895   2.658  10.843  10.216 -0.0562  0.2320 -0.0442
  195POPC   C4B 2896   2.599  10.793   9.794 -0.2423  0.0307 -0.0127
  196POPC   NC3 2897   1.297   7.691  10.949 -0.3002 -0.4270  0.0386
  196POPC   PO4 2898   1.764   7.791  10.866  0.2765  0.1281 -0.1414
  196POPC   GL1 2899   1.757   8.137  10.573  0.0665  0.5345 -0.2913
  196POPC   GL2 2900   1.441   7.902  10.510  0.0625 -0.0395  0.1234
  196POPC   C1A 2901   1.863   8.413  10.196 -0.1136  0.2476  0.1926
  196POPC   D2A 2902   2.135   8.521   9.845 -0.0449  0.1326 -0.3041
  196POPC   C3A 2903   2.534   8.627   9.865  0.2896 -0.1430  0.3355
  196POPC   C4A 2904   2.814   8.476  10.193 -0.0237 -0.3616 -0.0024
  196POPC   C1B 2905   1.448   8.162  10.189  0.0418 -0.0899 -0.1193
  196POPC   C2B 2906   1.673   8.125   9.757  0.0566 -0.1164 -0.0774
  196POPC   C3B 2907   2.170   8.040   9.644 -0.2047  0.0610 -0.0076
  196POPC   C4B 2908   2.519   7.746   9.621  0.3688 -0.1151  0.2249
  197POPC   NC3 2909   7.554  12.045  12.153  0.1336 -0.1970  0.4010
  197POPC   PO4 2910   7.473  12.320  11.777  0.0768  0.0717 -0.0514
  197POPC   GL1 2911   7.212  12.306  11.346 -0.0111  0.0089  0.0549
  197POPC   GL2 2912   7.007  12.671  11.334 -0.0598 -0.1536 -0.2610
  197POPC   C1A 2913   7.336  12.534  10.967  0.0197 -0.3636  0.4230
  197POPC   D2A 2914   7.599  12.692  10.667  0.1848  0.0400  0.1056
  197POPC   C3A 2915   7.773  12.485  10.325  0.2439  0.2412  0.1984
  197POPC   C4A 2916   7.864  12.013  10.197  0.3852 -0.0456 -0.0934
  197POPC   C1B 2917   6.755  12.419  11.012  0.0439 -0.2453  0.0464
  197POPC   C2B 2918   6.601  12.670  10.640 -0.0504 -0.0926 -0.1967
  197POPC   C3B 2919   6.602  13.117  10.504 -0.1682  0.5824 -0.1447
  197POPC   C4B 2920   6.491  13.563  10.480  0.2710 -0.1716 -0.0098
  198POPC   NC3 2921   4.179   5.037  11.450 -0.0446 -0.0560 -0.0428
  198POPC   PO4 2922   4.297   4.671  11.612 -0.1524  0.2699  0.1076
  198POPC   GL1 2923   4.323   4.596  11.158  0.1225 -0.0859 -0.0350
  198POPC   GL2 2924   4.359   4.297  10.950 -0.0242 -0.1408 -0.0126
  198POPC   C1A 2925   4.227   4.751  10.733  0.3631  0.2070  0.3185
  198POPC   D2A 2926   4.238   4.771  10.270 -0.0080 -0.0902  0.0296
  198POPC   C3A 2927   4.061   4.475  10.065  0.1320 -0.0291  0.2141
  198POPC   C4A 2928   3.674   4.257  10.050 -0.0693  0.0058  0.0273
  198POPC   C1B 2929   4.521   4.462  10.520 -0.1895 -0.0415 -0.2184
  198POPC   C2B 2930   4.793   4.668  10.154 -0.0177 -0.0336  0.0223
  198POPC   C3B 2931   4.497   4.894   9.874  0.1127 -0.1881  0.1348
  198POPC   C4B 2932   4.087   4.955   9.800  0.1428 -0.0484  0.2184
  199POPC   NC3 2933   6.233   2.808  11.664 -0.2174 -0.1518  0.2930
  199POPC   PO4 2934   6.291   2.557  11.315  0.0551  0.0029 -0.0240
  199POPC   GL1 2935   6.016   2.631  10.991  0.0246 -0.1709  0.0031
  199POPC   GL2 2936   5.806   2.823  10.860  0.1280 -0.0396  0.1796
  199POPC   C1A 2937   5.824   2.334  10.689 -0.1619  0.1128  0.2111
  199POPC   D2A 2938   5.666   2.147  10.299  0.0892 -0.1559  0.0022
  199POPC   C3A 2939   5.552   1.711  10.276 -0.3062 -0.1838 -0.0330
  199POPC   C4A 2940   5.452   1.446   9.872 -0.2762 -0.1494  0.1389
  199POPC   C1B 2941   6.093   2.756  10.516  0.0367 -0.1524  0.3970
  199POPC   C2B 2942   6.078   2.972  10.151 -0.0845  0.3428  0.1069
  199POPC   C3B 2943   6.345   3.169   9.859  0.1014 -0.0485  0.0292
  199POPC   C4B 2944   6.662   3.231   9.556  0.1760 -0.2044 -0.0734
  200POPC   NC3 2945   1.042   1.752  11.523 -0.0934 -0.2942  0.0121
  200POPC   PO4 2946   0.830   1.467  11.306  0.2930 -0.3615  0.0500
  200POPC   GL1 2947   0.690   1.310  10.957 -0.2018 -0.0984  0.0019
  200POPC   GL2 2948   0.425   1.490  10.894 -0.1182 -0.1280 -0.1168
  200POPC   C1A 2949   0.807   1.296  10.524 -0.4491 -0.0687  0.0522
  200POPC   D2A 2950   0.916   1.387  10.248 -0.0977 -0.0946  0.2777
  200POPC   C3A 2951   0.798   1.242   9.810 -0.3734  0.1158 -0.1923
  200POPC   C4A 2952   0.521   1.371   9.560  0.2300  0.1627 -0.2590
  200POPC   C1B 2953   0.157   1.627  10.528  0.1634  0.2564  0.2194
  200POPC   C2B 2954  -0.103   1.484  10.107 -0.0631 -0.0912  0.0345
  200POPC   C3B 2955  -0.066   1.448   9.581  0.1728  0.0593  0.3314
  200POPC   C4B 2956   0.123   1.114   9.329 -0.0114  0.0810 -0.0077
  201POPC   NC3 2957  11.786  10.094  12.066 -0.1205 -0.0102 -0.0334
  201POPC   PO4 2958  12.129   9.813  12.151  0.0509  0.1062  0.0864
  201POPC   GL1 2959  11.932   9.590  11.777  0.0615 -0.0071  0.1560
  201POPC   GL2 2960  12.046   9.872  11.542 -0.2608 -0.1336  0.0967
  201POPC   C1A 2961  11.639   9.619  11.498  0.1087  0.2445  0.1256
  201POPC   D2A 2962  11.592   9.560  11.036  0.2494 -0.1328 -0.4012
  201POPC   C3A 2963  11.490   9.854  10.814  0.2567 -0.3401 -0.0348
  201POPC   C4A 2964  11.560   9.824  10.391  0.2091  0.0940  0.0885
  201POPC   C1B 2965  12.222  10.250  11.350 -0.0890  0.3142  0.1806
  201POPC   C2B 2966  12.226  10.638  11.149 -0.1838 -0.1024  0.2734
  201POPC   C3B 2967  12.285  11.042  10.818  0.4740 -0.1588  0.0756
  201POPC   C4B 2968  11.986  11.036  10.465 -0.1528  0.1716 -0.1562
  202POPC   NC3 2969  10.764   6.206  12.014 -0.0039  0.1919  0.0651
  202POPC   PO4 2970  11.013   6.557  11.952  0.3159 -0.0438 -0.1753
  202POPC   GL1 2971  11.256   6.389  11.644  0.1052 -0.0288 -0.2747
  202POPC   GL2 2972  10.915   6.207  11.541 -0.3421  0.1737 -0.0327
  202POPC   C1A 2973  11.464   6.453  11.256  0.1768 -0.1218  0.1097
  202POPC   D2A 2974  11.354   6.855  10.938  0.1090  0.0057 -0.0648
  202POPC   C3A 2975  11.617   7.134  10.906  0.0417 -0.2621 -0.3252
  202POPC   C4A 2976  11.667   7.560  10.872  0.2404 -0.0118 -0.1019
  202POPC   C1B 2977  11.009   6.129  11.156  0.0437 -0.1661  0.0572
  202POPC   C2B 2978  10.991   6.408  10.760  0.0237  0.1779 -0.1632
  202POPC   C3B 2979  11.183   6.660  10.457  0.1896  0.1493  0.0605
  202POPC   C4B 2980  11.368   6.491  10.015 -0.1041  0.1389 -0.2333
  203POPC   NC3 2981   7.094   4.581  11.905  0.0412  0.0987 -0.2612
  203POPC   PO4 2982   6.818   4.559  11.582 -0.1740 -0.1839 -0.0021
  203POPC   GL1 2983   6.821   4.521  11.166 -0.1560 -0.2335  0.0779
  203POPC   GL2 2984   6.608   4.796  11.127  0.0391 -0.2791 -0.2093
  203POPC   C1A 2985   7.083   4.547  10.743  0.0768 -0.0790 -0.1357
  203POPC   D2A 2986   7.491   4.640  10.465 -0.1904  0.0591  0.0291
  203POPC   C3A 2987   7.746   4.941  10.218 -0.2687 -0.1172  0.0456
  203POPC   C4A 2988   8.062   5.187   9.852  0.0977 -0.1284 -0.0448
  203POPC   C1B 2989   6.511   4.750  10.748  0.1941  0.1054 -0.2023
  203POPC   C2B 2990   6.631   4.807  10.383 -0.0118  0.1015 -0.4319
  203POPC   C3B 2991   6.987   4.654  10.211 -0.1918  0.1624  0.0233
  203POPC   C4B 2992   7.320   4.776   9.833 -0.3931 -0.1168  0.2104
  204POPC   NC3 2993   6.977   2.899  11.988 -0.0693  0.2572 -0.0138
  204POPC   PO4 2994   6.707   2.838  11.695 -0.1317  0.2801 -0.0917
  204POPC   GL1 2995   6.736   2.844  11.297 -0.0651  0.2998 -0.0775
  204POPC   GL2 2996   6.559   3.141  11.309  0.4345 -0.0329  0.0398
  204POPC   C1A 2997   7.005   2.892  10.906  0.1662 -0.1034 -0.0487
  204POPC   D2A 2998   7.092   2.941  10.430  0.0092  0.4472  0.0715
  204POPC   C3A 2999   7.338   3.120  10.128  0.1679  0.1128 -0.3405
  204POPC   C4A 3000   7.718   3.254   9.972  0.0484  0.0019  0.0086
  204POPC   C1B 3001   6.413   3.145  10.848 -0.1000 -0.1922 -0.1498
  204POPC   C2B 3002   6.584   3.102  10.449 -0.3221  0.1069  0.0673
  204POPC   C3B 3003   6.777   3.362  10.121 -0.1048 -0.1355 -0.1038
  204POPC   C4B 3004   6.965   3.607   9.828  0.1777  0.0723  0.3304
  205POPC   NC3 3005   4.824   2.457  11.904 -0.0356 -0.0397 -0.0447
  205POPC   PO4 3006   4.386   2.612  11.802  0.1424  0.1319 -0.0188
  205POPC   GL1 3007   4.602   2.548  11.451 -0.1696  0.0832 -0.1240
  205POPC   GL2 3008   4.587   2.775  11.220  0.1702 -0.0867 -0.2192
  205POPC   C1A 3009   4.794   2.334  11.080  0.0255 -0.3389 -0.0053
  205POPC   D2A 3010   4.876   2.434  10.702 -0.1690 -0.1752  0.1400
  205POPC   C3A 3011   4.790   2.676  10.442 -0.2347 -0.2964 -0.2601
  205POPC   C4A 3012   4.595   2.860  10.078 -0.1671 -0.1230  0.0176
  205POPC   C1B 3013   4.346   2.670  10.951 -0.1387  0.1074 -0.3442
  205POPC   C2B 3014   3.933   2.601  10.685 -0.5723 -0.1570 -0.0600
  205POPC   C3B 3015   3.659   2.619  10.354  0.1301  0.3288 -0.0150
  205POPC   C4B 3016   3.220   2.791  10.506 -0.2438  0.0307  0.0972
  206POPC   NC3 3017   3.647   8.597  11.590 -0.1170  0.0222 -0.1186
  206POPC   PO4 3018   4.099   8.554  11.466 -0.0168  0.2229 -0.0192
  206POPC   GL1 3019   3.822   8.565  11.132  0.3047 -0.1485 -0.1289
  206POPC   GL2 3020   3.549   8.779  11.122  0.1966 -0.0576  0.3067
  206POPC   C1A 3021   3.727   8.767  10.667  0.0452  0.2422  0.2082
  206POPC   D2A 3022   3.840   9.079  10.398  0.3111  0.0964  0.0927
  206POPC   C3A 3023   4.107   9.000   9.973 -0.1673 -0.0539  0.0435
  206POPC   C4A 3024   4.484   9.183   9.865 -0.2255 -0.1126  0.1014
  206POPC   C1B 3025   3.257   9.051  10.757 -0.0373  0.2122  0.3736
  206POPC   C2B 3026   3.329   9.034  10.293 -0.1999  0.0605  0.2129
  206POPC   C3B 3027   3.656   8.925   9.951  0.0403  0.1121  0.0663
  206POPC   C4B 3028   3.845   9.067   9.501 -0.0499 -0.0012  0.2097
  207POPC   NC3 3029   9.262   5.947  12.343  0.0344  0.1391 -0.2433
  207POPC   PO4 3030   9.456   5.773  12.017 -0.2232 -0.2433 -0.0672
  207POPC   GL1 3031   9.338   5.785  11.496  0.0263  0.0528 -0.2925
  207POPC   GL2 3032   9.320   5.423  11.375  0.2303  0.0420 -0.1869
  207POPC   C1A 3033   9.022   5.975  11.127  0.1335 -0.3276  0.1206
  207POPC   D2A 3034   9.174   6.230  10.762  0.0238 -0.1652 -0.1046
  207POPC   C3A 3035   8.920   6.175  10.379 -0.0115 -0.1770  0.0411
  207POPC   C4A 3036   8.853   6.025   9.985 -0.0663  0.0043  0.0321
  207POPC   C1B 3037   9.428   5.522  10.910 -0.4882 -0.0343 -0.2794
  207POPC   C2B 3038   9.470   5.721  10.514 -0.2418 -0.0164  0.0088
  207POPC   C3B 3039   9.684   5.558  10.166  0.2382 -0.2133 -0.2070
  207POPC   C4B 3040   9.648   5.647   9.862  0.1599  0.1017  0.0613
  208POPC   NC3 3041   6.987  11.073  11.443 -0.0787  0.3281 -0.1537
  208POPC   PO4 3042   7.240  11.342  11.634  0.0962 -0.0792 -0.0241
  208POPC   GL1 3043   7.359  11.383  11.215 -0.2977  0.0735  0.0079
  208POPC   GL2 3044   7.155  11.263  10.992  0.0753 -0.0651 -0.1217
  208POPC   C1A 3045   7.560  11.401  10.823  0.1293  0.1110 -0.0098
  208POPC   D2A 3046   7.988  11.663  10.656 -0.0044 -0.1586 -0.0375
  208POPC   C3A 3047   8.366  11.339  10.420 -0.1695  0.0782  0.2309
  208POPC   C4A 3048   8.406  10.893  10.340  0.0054 -0.0107 -0.0831
  208POPC   C1B 3049   7.082  11.459  10.595 -0.0125  0.1252 -0.5034
  208POPC   C2B 3050   6.715  11.565  10.299 -0.1851 -0.0386 -0.2381
  208POPC   C3B 3051   6.515  11.451   9.927 -0.1754 -0.0256  0.1607
  208POPC   C4B 3052   6.107  11.186   9.869 -0.0172  0.1814 -0.0267
  209POPC   NC3 3053  11.256   9.271  12.328  0.0283  0.2746 -0.0141
  209POPC   PO4 3054  11.020   9.062  12.064  0.2648 -0.1705 -0.1227
  209POPC   GL1 3055  10.766   9.022  11.750  0.2830 -0.0852  0.0739
  209POPC   GL2 3056  10.620   9.274  11.513  0.1706 -0.2986 -0.2687
  209POPC   C1A 3057  10.952   8.839  11.320  0.1041 -0.2105 -0.1900
  209POPC   D2A 3058  10.983   8.931  10.930 -0.3166  0.2782  0.2168
  209POPC   C3A 3059  11.359   9.090  10.743  0.0812  0.1071  0.0019
  209POPC   C4A 3060  11.560   9.380  10.591 -0.1972 -0.0848  0.0866
  209POPC   C1B 3061  10.489   8.951  11.146 -0.1279  0.1126  0.2993
  209POPC   C2B 3062  10.275   8.958  10.738 -0.2300 -0.0777 -0.0587
  209POPC   C3B 3063  10.153   9.110  10.353  0.3563  0.2376  0.4643
  209POPC   C4B 3064   9.903   9.144   9.994  0.2402  0.0541  0.0102
  210POPC   NC3 3065   5.948   6.607  11.800 -0.0267 -0.0851 -0.0246
  210POPC   PO4 3066   5.605   6.959  11.659 -0.1482 -0.1712  0.2112
  210POPC   GL1 3067   5.872   6.768  11.341  0.4080 -0.3096  0.2138
  210POPC   GL2 3068   5.649   6.445  11.340 -0.1444 -0.1460 -0.2314
  210POPC   C1A 3069   6.052   6.576  10.999 -0.1062  0.0138  0.2038
  210POPC   D2A 3070   6.016   6.548  10.600  0.1582 -0.0543 -0.0861
  210POPC   C3A 3071   6.140   6.865  10.411  0.0965 -0.1009  0.0791
  210POPC   C4A 3072   6.242   7.223  10.083  0.1442  0.1666  0.1484
  210POPC   C1B 3073   5.522   6.547  11.025  0.2078 -0.1425 -0.0041
  210POPC   C2B 3074   5.396   6.734  10.621  0.0563  0.2074  0.0154
  210POPC   C3B 3075   5.107   6.814  10.182  0.0662  0.1570 -0.0718
  210POPC   C4B 3076   4.975   6.963   9.893  0.0577  0.3647 -0.0050
  211POPC   NC3 3077  10.529  12.239  11.954  0.1482 -0.1923  0.1147
  211POPC   PO4 3078  10.724  11.851  11.783 -0.1699 -0.1217 -0.0515
  211POPC   GL1 3079  10.729  12.093  11.431  0.1175  0.0845 -0.0152
  211POPC   GL2 3080  10.963  11.961  11.216 -0.1312 -0.0331  0.1451
  211POPC   C1A 3081  10.567  12.324  11.169 -0.1022  0.2183 -0.2589
  211POPC   D2A 3082  10.693  12.367  10.791  0.1534  0.2271  0.2464
  211POPC   C3A 3083  10.988  12.769  10.658  0.0245  0.1009  0.0706
  211POPC   C4A 3084  11.507  12.896  10.542  0.2055 -0.0891  0.0486
  211POPC   C1B 3085  10.780  11.752  10.923  0.1487  0.0549  0.0400
  211POPC   C2B 3086  10.365  11.846  10.859 -0.0714  0.2929 -0.1984
  211POPC   C3B 3087   9.895  11.845  10.643 -0.0141 -0.0031 -0.1233
  211POPC   C4B 3088   9.647  11.416  10.605  0.0542  0.0647  0.1074
  212POPC   NC3 3089   8.711   4.606  11.993  0.2006  0.0769  0.3491
  212POPC   PO4 3090   8.510   4.649  11.643 -0.0118 -0.2733  0.1267
  212POPC   GL1 3091   8.387   4.390  11.197 -0.3813 -0.2919  0.1603
  212POPC   GL2 3092   8.711   4.228  11.177  0.0238  0.1053 -0.1988
  212POPC   C1A 3093   8.419   4.422  10.790 -0.0302 -0.1708  0.4135
  212POPC   D2A 3094   8.505   4.289  10.337 -0.1601  0.1815  0.0155
  212POPC   C3A 3095   8.482   3.801  10.324 -0.4309  0.1030  0.1027
  212POPC   C4A 3096   8.225   3.337  10.168 -0.2184  0.1959  0.0568
  212POPC   C1B 3097   8.924   4.344  10.814  0.2903 -0.1548  0.2790
  212POPC   C2B 3098   9.086   4.311  10.296 -0.1932  0.4266 -0.2787
  212POPC   C3B 3099   9.156   4.012   9.951  0.2216 -0.0300  0.0228
  212POPC   C4B 3100   9.071   3.668   9.935 -0.2323  0.3844  0.0632
  213POPC   NC3 3101   0.541  10.640  11.694 -0.1888 -0.6045 -0.1371
  213POPC   PO4 3102   0.410  11.018  11.862 -0.0105  0.1063  0.1012
  213POPC   GL1 3103   0.306  10.999  11.425 -0.2045 -0.4214  0.2167
  213POPC   GL2 3104   0.155  10.618  11.310 -0.0986  0.0553  0.3681
  213POPC   C1A 3105   0.423  10.919  11.069  0.0349  0.1589  0.0101
  213POPC   D2A 3106   0.697  10.718  10.661 -0.2129 -0.0617 -0.1042
  213POPC   C3A 3107   0.867  10.914  10.304  0.0372 -0.0013  0.1633
  213POPC   C4A 3108   1.110  11.354  10.133 -0.0460  0.2653 -0.1227
  213POPC   C1B 3109   0.148  10.578  10.867  0.1407  0.1046 -0.0378
  213POPC   C2B 3110  -0.260  10.629  10.563 -0.0961  0.0221 -0.3421
  213POPC   C3B 3111  -0.170  10.324  10.238  0.0583 -0.1637  0.2231
  213POPC   C4B 3112   0.176  10.151   9.952  0.2016  0.0778 -0.1995
  214POPC   NC3 3113   7.121   7.503  11.580  0.2320 -0.0873  0.0369
  214POPC   PO4 3114   6.850   7.185  11.766  0.1368  0.2125 -0.1750
  214POPC   GL1 3115   6.740   6.796  11.430  0.1135  0.1383  0.1600
  214POPC   GL2 3116   6.445   6.778  11.210  0.1130  0.0578  0.1377
  214POPC   C1A 3117   6.942   6.701  11.112 -0.0756 -0.2511  0.1957
  214POPC   D2A 3118   7.311   6.840  10.907  0.1872 -0.1457 -0.0705
  214POPC   C3A 3119   7.481   6.500  10.786  0.4837 -0.1902  0.2311
  214POPC   C4A 3120   7.448   6.083  10.718  0.2408 -0.1869 -0.2815
  214POPC   C1B 3121   6.472   6.856  10.819 -0.0536  0.1235 -0.1730
  214POPC   C2B 3122   6.424   7.207  10.617  0.0561  0.1501  0.0173
  214POPC   C3B 3123   6.496   7.538  10.342  0.1601 -0.0441 -0.0222
  214POPC   C4B 3124   6.820   7.773  10.211 -0.0173  0.2944  0.0642
  215POPC   NC3 3125   3.782  11.881  11.692  0.0608  0.3037 -0.4171
  215POPC   PO4 3126   4.180  11.776  11.680 -0.1166 -0.0084  0.0461
  215POPC   GL1 3127   4.239  11.612  11.338  0.0207 -0.0883  0.0255
  215POPC   GL2 3128   3.861  11.570  11.296 -0.2138  0.1407  0.2937
  215POPC   C1A 3129   4.393  11.329  10.982 -0.0708 -0.0228  0.0062
  215POPC   D2A 3130   4.345  11.250  10.605  0.3416 -0.0338 -0.1612
  215POPC   C3A 3131   4.414  11.416  10.280 -0.1188 -0.0839  0.5043
  215POPC   C4A 3132   4.651  11.474   9.844 -0.1182 -0.1903 -0.1090
  215POPC   C1B 3133   4.110  11.766  10.899  0.0437  0.0006 -0.1811
  215POPC   C2B 3134   4.195  11.866  10.481 -0.0524  0.0523 -0.2795
  215POPC   C3B 3135   4.180  12.106  10.138 -0.0577 -0.0658  0.0348
  215POPC   C4B 3136   3.934  12.113   9.816  0.0134 -0.0316  0.0999
  216POPC   NC3 3137   5.158   1.396  11.675  0.0666  0.1036 -0.3088
  216POPC   PO4 3138   5.247   0.978  11.708 -0.4800  0.0367  0.0312
  216POPC   GL1 3139   5.261   1.035  11.177  0.0795  0.2110 -0.1200
  216POPC   GL2 3140   5.020   1.101  10.946 -0.3756 -0.4487  0.0562
  216POPC   C1A 3141   5.541   1.013  10.816 -0.1492  0.1796  0.0000
  216POPC   D2A 3142   5.559   1.224  10.399 -0.3525  0.0976 -0.2867
  216POPC   C3A 3143   5.404   0.960   9.997 -0.1347  0.0343 -0.4043
  216POPC   C4A 3144   5.277   0.643   9.913  0.0008  0.2075  0.0964
  216POPC   C1B 3145   5.089   1.045  10.535  0.2090  0.0109  0.0174
  216POPC   C2B 3146   4.944   0.703  10.317 -0.1066  0.0565 -0.1474
  216POPC   C3B 3147   4.785   0.594   9.898 -0.1543 -0.0367  0.1259
  216POPC   C4B 3148   4.601   0.294   9.630  0.3399  0.0105  0.1757
  217POPC   NC3 3149   2.757   1.980  12.035 -0.1186  0.1795  0.0376
  217POPC   PO4 3150   2.825   1.745  11.653 -0.1289 -0.0491  0.1904
  217POPC   GL1 3151   2.582   1.695  11.318  0.2940 -0.3813 -0.2807
  217POPC   GL2 3152   2.506   1.434  11.289  0.0457  0.1819  0.0087
  217POPC   C1A 3153   2.295   1.723  10.907 -0.0478 -0.3316  0.0924
  217POPC   D2A 3154   2.376   1.830  10.537  0.1267 -0.1045 -0.0990
  217POPC   C3A 3155   2.829   1.790  10.456  0.2243 -0.3264 -0.3107
  217POPC   C4A 3156   3.132   2.011  10.698 -0.0553  0.2893 -0.0517
  217POPC   C1B 3157   2.706   1.452  10.890 -0.0420 -0.2641  0.0439
  217POPC   C2B 3158   2.653   1.256  10.482 -0.0267 -0.4391  0.2217
  217POPC   C3B 3159   2.664   1.249  10.055 -0.2539  0.0234  0.1195
  217POPC   C4B 3160   2.738   1.347   9.668  0.0636  0.0276 -0.1069
  218POPC   NC3 3161   0.743   7.838  11.599  0.0920 -0.5193 -0.0552
  218POPC   PO4 3162   0.748   7.857  11.181 -0.2588 -0.2229 -0.1346
  218POPC   GL1 3163   0.565   7.672  10.838 -0.0849 -0.1517 -0.0252
  218POPC   GL2 3164   0.821   7.602  10.774 -0.1070 -0.0075 -0.0574
  218POPC   C1A 3165   0.373   7.618  10.525  0.2616  0.4492 -0.2551
  218POPC   D2A 3166   0.178   7.637  10.093 -0.0779  0.0466 -0.0593
  218POPC   C3A 3167   0.011   7.241  10.024  0.0140 -0.0633 -0.0221
  218POPC   C4A 3168  -0.029   6.844   9.908 -0.0276 -0.1900 -0.0141
  218POPC   C1B 3169   0.946   7.666  10.323  0.0646 -0.1230 -0.1442
  218POPC   C2B 3170   0.863   7.454   9.995 -0.0316 -0.0393  0.0991
  218POPC   C3B 3171   0.920   7.196   9.636  0.1149  0.0344 -0.1227
  218POPC   C4B 3172   0.838   7.197   9.164 -0.1157  0.0452  0.0425
  219POPC   NC3 3173   9.051   6.690  11.880 -0.0045  0.0903  0.1423
  219POPC   PO4 3174   9.238   7.112  11.978 -0.2833  0.4114  0.1086
  219POPC   GL1 3175   9.460   7.176  11.540  0.4677  0.1184  0.0576
  219POPC   GL2 3176   9.830   7.249  11.469  0.0016 -0.0015  0.3900
  219POPC   C1A 3177   9.404   7.088  11.041 -0.1039 -0.3640  0.2036
  219POPC   D2A 3178   9.144   6.914  10.764  0.1418 -0.0992 -0.3043
  219POPC   C3A 3179   9.282   6.638  10.458  0.1067  0.2600 -0.2560
  219POPC   C4A 3180   9.347   6.648  10.101 -0.0606 -0.2737 -0.2226
  219POPC   C1B 3181   9.985   7.150  11.112  0.1375  0.1141 -0.0048
  219POPC   C2B 3182  10.176   6.951  10.752 -0.1164 -0.1594  0.1601
  219POPC   C3B 3183  10.118   6.447  10.624 -0.0701 -0.2863 -0.1304
  219POPC   C4B 3184  10.253   6.138  10.418 -0.1230  0.0957 -0.1034
  220POPC   NC3 3185   3.231   6.073  11.617 -0.1403 -0.3019  0.2997
  220POPC   PO4 3186   3.501   6.163  11.220 -0.1175 -0.1802  0.0430
  220POPC   GL1 3187   3.495   6.155  10.733  0.3090 -0.0338 -0.2362
  220POPC   GL2 3188   3.725   6.010  10.689  0.2589 -0.1546  0.1462
  220POPC   C1A 3189   3.424   5.864  10.244  0.3217 -0.1681  0.0684
  220POPC   D2A 3190   3.276   5.685   9.776 -0.2514  0.0735 -0.0783
  220POPC   C3A 3191   3.357   5.818   9.425  0.0933 -0.1455  0.1195
  220POPC   C4A 3192   3.223   5.593   9.108 -0.1075 -0.1357  0.1099
  220POPC   C1B 3193   3.895   6.086  10.384 -0.1066 -0.0646  0.1143
  220POPC   C2B 3194   4.129   5.857  10.041  0.1484  0.1697  0.2862
  220POPC   C3B 3195   4.470   5.892   9.700  0.2168  0.1306 -0.1618
  220POPC   C4B 3196   4.759   6.073   9.575 -0.0649  0.1169 -0.0897
  221POPC   NC3 3197   9.371   2.939  12.174 -0.0946  0.1870 -0.1712
  221POPC   PO4 3198   9.036   2.614  12.255 -0.3912  0.0270 -0.0376
  221POPC   GL1 3199   9.202   2.640  11.802 -0.0417  0.0289  0.0969
  221POPC   GL2 3200   8.982   2.763  11.571  0.1302 -0.0682  0.4949
  221POPC   C1A 3201   9.449   2.429  11.567 -0.0765 -0.0206 -0.0275
  221POPC   D2A 3202   9.483   2.166  11.258  0.0451 -0.0113  0.1373
  221POPC   C3A 3203   9.622   1.897  10.928 -0.1057  0.3270 -0.3640
  221POPC   C4A 3204   9.583   1.460  10.762  0.1121 -0.1486 -0.2308
  221POPC   C1B 3205   9.186   2.603  11.185  0.1349 -0.0147  0.3450
  221POPC   C2B 3206   9.524   2.472  10.800 -0.0502 -0.1175  0.5017
  221POPC   C3B 3207   9.574   2.121  10.476 -0.2420  0.5568 -0.1117
  221POPC   C4B 3208   9.727   1.835  10.387 -0.1339 -0.2747 -0.1323
  222POPC   NC3 3209   7.532  10.560  11.723 -0.0969 -0.0901 -0.0179
  222POPC   PO4 3210   7.433  10.849  11.483 -0.0510 -0.3179  0.0801
  222POPC   GL1 3211   7.679  10.988  11.078 -0.3550  0.0967 -0.1329
  222POPC   GL2 3212   7.969  11.149  11.089 -0.1278 -0.0204  0.2626
  222POPC   C1A 3213   7.501  10.892  10.691  0.0617 -0.1370 -0.1375
  222POPC   D2A 3214   7.420  11.133  10.350 -0.2754  0.0902 -0.0284
  222POPC   C3A 3215   7.401  10.811  10.016  0.0705  0.0838  0.3036
  222POPC   C4A 3216   7.776  10.391  10.014 -0.3880  0.0542 -0.2003
  222POPC   C1B 3217   7.980  11.076  10.677  0.0281 -0.0949  0.1027
  222POPC   C2B 3218   7.849  10.936  10.284 -0.1409  0.1818 -0.0445
  222POPC   C3B 3219   7.781  11.126   9.825 -0.2802  0.4402 -0.0149
  222POPC   C4B 3220   7.521  11.013   9.474 -0.1135  0.1721 -0.1238
  223POPC   NC3 3221  12.555  10.094  12.128 -0.3084  0.0694  0.2061
  223POPC   PO4 3222  12.756  10.318  11.751  0.0969  0.1127 -0.1681
  223POPC   GL1 3223  12.831  10.149  11.382 -0.0134 -0.1616 -0.1501
  223POPC   GL2 3224  13.014   9.828  11.472 -0.0656  0.1067  0.2087
  223POPC   C1A 3225  12.450   9.859  11.174  0.0670 -0.1304  0.0869
  223POPC   D2A 3226  12.016   9.929  11.027  0.0025 -0.2026  0.0582
  223POPC   C3A 3227  11.965   9.692  10.708 -0.6066  0.0437 -0.2511
  223POPC   C4A 3228  12.102   9.793  10.312  0.0957 -0.0675  0.1684
  223POPC   C1B 3229  13.378  10.046  11.252  0.3746  0.0418 -0.1478
  223POPC   C2B 3230  13.450  10.239  10.825 -0.5689 -0.1671  0.0642
  223POPC   C3B 3231  13.619  10.425  10.358  0.0394  0.2125 -0.3027
  223POPC   C4B 3232  13.591  10.532   9.887 -0.2239 -0.1500 -0.1360
  224POPC   NC3 3233   3.003  12.536  11.465  0.1232 -0.3908 -0.0721
  224POPC   PO4 3234   3.395  12.557  11.286 -0.0173 -0.3805  0.0496
  224POPC   GL1 3235   3.395  12.504  10.863  0.0267  0.1155  0.2282
  224POPC   GL2 3236   3.643  12.375  10.786  0.1251 -0.3990  0.0431
  224POPC   C1A 3237   3.200  12.140  10.636  0.4415  0.4719  0.2222
  224POPC   D2A 3238   3.150  11.922  10.353 -0.1500 -0.1264  0.4709
  224POPC   C3A 3239   3.324  12.017   9.962 -0.3551 -0.0383 -0.2979
  224POPC   C4A 3240   3.568  11.747   9.758 -0.0509  0.2116  0.2123
  224POPC   C1B 3241   3.774  12.221  10.480  0.1844 -0.0940 -0.0429
  224POPC   C2B 3242   3.757  11.887  10.205  0.0723 -0.0028 -0.1947
  224POPC   C3B 3243   4.022  11.657  10.044 -0.3408  0.1490  0.0584
  224POPC   C4B 3244   4.183  11.572   9.589 -0.1327 -0.0479 -0.0204
  225POPC   NC3 3245   3.853   0.027  11.580  0.0953  0.2834  0.0742
  225POPC   PO4 3246   4.199  -0.220  11.804 -0.0552 -0.0188  0.1499
  225POPC   GL1 3247   4.046  -0.414  11.322  0.4334  0.2313 -0.1365
  225POPC   GL2 3248   3.726  -0.369  11.283  0.1062  0.2643 -0.2646
  225POPC   C1A 3249   4.104  -0.303  10.894  0.0585 -0.2003  0.0518
  225POPC   D2A 3250   4.119  -0.003  10.505  0.1612  0.3258  0.2592
  225POPC   C3A 3251   3.947   0.015  10.151 -0.1887  0.4162 -0.1795
  225POPC   C4A 3252   3.674   0.242   9.904  0.0144  0.2470  0.0354
  225POPC   C1B 3253   3.654  -0.684  10.885  0.0092 -0.1575  0.0677
  225POPC   C2B 3254   3.504  -0.976  10.520 -0.4110 -0.2100 -0.2666
  225POPC   C3B 3255   3.399  -1.113  10.162 -0.1789  0.0150 -0.0042
  225POPC   C4B 3256   3.337  -1.346   9.729 -0.3090 -0.0527  0.3639
  226POPC   NC3 3257   9.466   8.080  12.084 -0.0488 -0.1931 -0.2105
  226POPC   PO4 3258   9.925   8.195  11.922 -0.0466 -0.1504 -0.4314
  226POPC   GL1 3259   9.656   8.295  11.542 -0.2079  0.1325  0.5746
  226POPC   GL2 3260   9.580   8.689  11.374  0.0360  0.0206  0.2055
  226POPC   C1A 3261   9.691   8.161  11.069  0.0899 -0.0244  0.1106
  226POPC   D2A 3262   9.852   7.994  10.778  0.0202 -0.3071 -0.3519
  226POPC   C3A 3263   9.938   8.272  10.439  0.1163 -0.1528 -0.0667
  226POPC   C4A 3264  10.274   8.623  10.430  0.1535 -0.0323  0.0921
  226POPC   C1B 3265   9.373   8.594  10.993  0.1400 -0.1168 -0.0716
  226POPC   C2B 3266   9.064   8.536  10.606  0.1473 -0.1352  0.0024
  226POPC   C3B 3267   9.044   8.341  10.200 -0.2001 -0.1888 -0.0312
  226POPC   C4B 3268   9.093   8.495   9.858 -0.3232 -0.5656  0.0872
  227POPC   NC3 3269   5.315  10.339  11.384 -0.0489 -0.0031 -0.1967
  227POPC   PO4 3270   5.626  10.585  11.350 -0.0878  0.0994 -0.2195
  227POPC   GL1 3271   5.608  10.615  10.911 -0.1551 -0.0783 -0.1924
  227POPC   GL2 3272   5.754  10.913  10.774  0.1272  0.0364 -0.2096
  227POPC   C1A 3273   5.476  10.494  10.504 -0.0881  0.1813  0.0983
  227POPC   D2A 3274   5.433  10.799  10.228 -0.3048  0.1009  0.2896
  227POPC   C3A 3275   5.233  10.667   9.971  0.0195  0.0103 -0.2271
  227POPC   C4A 3276   5.027  10.848   9.525 -0.2561  0.2851  0.0205
  227POPC   C1B 3277   5.268  10.874  10.676 -0.0080 -0.1543 -0.1605
  227POPC   C2B 3278   4.942  10.942  10.365 -0.2335  0.0235  0.2138
  227POPC   C3B 3279   4.716  11.012  10.053  0.0849 -0.1636  0.2726
  227POPC   C4B 3280   4.635  10.637   9.852 -0.1313 -0.1663  0.1420
  228POPC   NC3 3281   5.603   2.132  11.713 -0.2239 -0.3188 -0.0988
  228POPC   PO4 3282   5.162   2.031  11.802 -0.1346  0.2082  0.1271
  228POPC   GL1 3283   5.150   1.868  11.365 -0.0826 -0.2924  0.0432
  228POPC   GL2 3284   5.391   1.862  11.334 -0.0589  0.0225  0.1647
  228POPC   C1A 3285   5.096   1.926  10.977 -0.2241 -0.2400  0.2963
  228POPC   D2A 3286   5.207   1.963  10.542  0.0420 -0.2021 -0.0326
  228POPC   C3A 3287   5.243   2.412  10.317  0.3762  0.3557 -0.1699
  228POPC   C4A 3288   5.140   2.765  10.034  0.3589  0.0251  0.1110
  228POPC   C1B 3289   5.409   1.482  11.019  0.2222  0.1321  0.0048
  228POPC   C2B 3290   5.261   1.495  10.633 -0.1832  0.3071  0.0062
  228POPC   C3B 3291   5.063   1.580  10.256  0.0271 -0.3710 -0.1020
  228POPC   C4B 3292   5.007   1.695   9.759 -0.2140  0.2554  0.0314
  229POPC   NC3 3293   1.447  11.756  11.744 -0.0969  0.1470 -0.1611
  229POPC   PO4 3294   1.361  11.210  11.739  0.0623  0.0204 -0.1284
  229POPC   GL1 3295   1.533  11.210  11.231  0.1106  0.0015 -0.3034
  229POPC   GL2 3296   1.638  11.609  11.217  0.2279  0.3741 -0.1110
  229POPC   C1A 3297   1.287  11.311  10.928  0.0622 -0.1677  0.1387
  229POPC   D2A 3298   1.313  11.363  10.574  0.1276  0.1191 -0.0954
  229POPC   C3A 3299   1.110  11.837  10.405 -0.1102  0.2049 -0.0863
  229POPC   C4A 3300   1.354  12.085  10.098  0.0762  0.1751  0.0694
  229POPC   C1B 3301   1.519  11.767  10.806  0.0192  0.2519  0.3098
  229POPC   C2B 3302   1.632  11.690  10.385 -0.2626  0.0310 -0.0357
  229POPC   C3B 3303   1.957  11.573  10.096 -0.2689 -0.5090  0.0876
  229POPC   C4B 3304   2.411  11.540   9.931  0.0600 -0.0991  0.0177
  230POPC   NC3 3305   1.167   2.947  10.713  0.2565  0.2472 -0.1915
  230POPC   PO4 3306   0.696   2.811  10.774  0.2387  0.2458 -0.0008
  230POPC   GL1 3307   0.894   2.720  10.361  0.1591  0.2548 -0.3973
  230POPC   GL2 3308   1.096   3.091  10.212 -0.2017  0.1079 -0.0181
  230POPC   C1A 3309   0.921   2.515   9.850 -0.2424 -0.2806 -0.1674
  230POPC   D2A 3310   0.809   2.429   9.446 -0.0730  0.2962 -0.0886
  230POPC   C3A 3311   0.986   2.268   9.198 -0.0743 -0.1655  0.2860
  230POPC   C4A 3312   1.406   2.255   8.932 -0.1460  0.3094  0.1536
  230POPC   C1B 3313   1.277   2.703  10.111 -0.2033 -0.0645  0.1796
  230POPC   C2B 3314   1.460   2.387   9.852 -0.0078  0.3102  0.2739
  230POPC   C3B 3315   1.633   2.048   9.575 -0.0538 -0.0765 -0.1323
  230POPC   C4B 3316   1.746   1.806   9.200 -0.0987  0.0408 -0.1330
  231POPC   NC3 3317  10.527   3.534  12.113  0.2686  0.2833 -0.0655
  231POPC   PO4 3318  10.784   3.439  11.752  0.0804  0.1349 -0.2417
  231POPC   GL1 3319  10.393   3.304  11.646  0.5563 -0.3668  0.1202
  231POPC   GL2 3320  10.522   3.557  11.341 -0.0187 -0.2790  0.1940
  231POPC   C1A 3321  10.204   2.996  11.378 -0.2836  0.0827 -0.2732
  231POPC   D2A 3322  10.041   2.776  10.986  0.0886  0.0145 -0.2972
  231POPC   C3A 3323   9.844   2.889  10.704  0.2490  0.0931  0.2722
  231POPC   C4A 3324   9.525   3.067  10.389 -0.1809 -0.1007  0.5205
  231POPC   C1B 3325  10.373   3.687  10.954 -0.0734 -0.1286  0.0411
  231POPC   C2B 3326  10.213   3.866  10.541  0.0984  0.2561 -0.0779
  231POPC   C3B 3327  10.116   3.689  10.183  0.1830  0.0045 -0.1655
  231POPC   C4B 3328   9.950   3.286   9.993 -0.0025  0.0816  0.0036
  232POPC   NC3 3329  12.068   7.688  11.973  0.3247  0.3217  0.1274
  232POPC   PO4 3330  11.612   7.482  11.823  0.0972  0.1886  0.0873
  232POPC   GL1 3331  11.558   7.818  11.563  0.0700  0.0244 -0.2837
  232POPC   GL2 3332  11.711   8.067  11.690 -0.4424  0.1791 -0.1745
  232POPC   C1A 3333  11.555   7.924  11.169 -0.3723 -0.3057 -0.1087
  232POPC   D2A 3334  11.399   8.017  10.846 -0.0099 -0.0235  0.0694
  232POPC   C3A 3335  11.635   8.278  10.569 -0.0644  0.0279  0.1413
  232POPC   C4A 3336  12.094   8.211  10.433 -0.0382  0.1236 -0.1983
  232POPC   C1B 3337  11.563   8.362  11.452 -0.2805  0.1946  0.1516
  232POPC   C2B 3338  11.824   8.653  11.475 -0.1393  0.1551  0.4191
  232POPC   C3B 3339  12.135   8.714  11.172  0.0011  0.5073 -0.4449
  232POPC   C4B 3340  12.246   8.602  10.799  0.2157  0.4137 -0.0114
  233POPC   NC3 3341   9.952   4.775  12.007  0.0011  0.2224  0.5299
  233POPC   PO4 3342  10.240   4.837  11.744  0.1517 -0.0947  0.2151
  233POPC   GL1 3343  10.214   4.817  11.288 -0.1210 -0.0471 -0.1462
  233POPC   GL2 3344  10.448   4.590  11.125 -0.1984 -0.2256  0.1303
  233POPC   C1A 3345   9.985   4.515  10.996 -0.0277 -0.0829 -0.1928
  233POPC   D2A 3346   9.528   4.349  10.926  0.0040  0.2343  0.1595
  233POPC   C3A 3347   9.391   4.626  10.648  0.1739 -0.1649  0.3007
  233POPC   C4A 3348   9.218   4.792  10.171  0.0913  0.1476 -0.3881
  233POPC   C1B 3349  10.432   4.777  10.688  0.0150  0.0572  0.1207
  233POPC   C2B 3350  10.098   4.993  10.522  0.1842 -0.1168  0.0028
  233POPC   C3B 3351   9.781   4.784  10.311 -0.2374 -0.2035 -0.0217
  233POPC   C4B 3352   9.556   4.447  10.207 -0.0785 -0.2418  0.0956
  234POPC   NC3 3353   0.809   0.531  11.208  0.0163 -0.1567 -0.0622
  234POPC   PO4 3354   0.412   0.686  11.510  0.0233  0.2265  0.0937
  234POPC   GL1 3355   0.473   0.869  11.060  0.1099  0.0132 -0.1702
  234POPC   GL2 3356   0.155   0.970  11.078 -0.2234  0.2844 -0.0989
  234POPC   C1A 3357   0.491   0.937  10.712 -0.2432  0.1265  0.3688
  234POPC   D2A 3358   0.558   0.772  10.398 -0.0167 -0.2090 -0.0990
  234POPC   C3A 3359   0.493   0.810  10.042  0.0854  0.1523  0.2937
  234POPC   C4A 3360   0.382   0.886   9.708 -0.0517 -0.4213 -0.0282
  234POPC   C1B 3361   0.032   1.108  10.630  0.1884 -0.2187  0.0024
  234POPC   C2B 3362   0.260   1.176  10.268 -0.1998 -0.0082 -0.2770
  234POPC   C3B 3363   0.409   1.425  10.046  0.2830  0.1895 -0.1632
  234POPC   C4B 3364   0.777   1.765   9.957  0.6709 -0.0908  0.0065
  235POPC   NC3 3365  12.021   2.349  11.468 -0.2493  0.0460  0.1809
  235POPC   PO4 3366  12.390   2.117  11.309 -0.0510  0.1688 -0.0808
  235POPC   GL1 3367  12.433   2.162  10.784  0.2141  0.1112 -0.1316
  235POPC   GL2 3368  12.794   2.024  10.809 -0.2308  0.1544 -0.1271
  235POPC   C1A 3369  12.207   2.246  10.462 -0.0567 -0.0340 -0.3486
  235POPC   D2A 3370  11.734   2.268  10.227 -0.1156 -0.0352 -0.1325
  235POPC   C3A 3371  11.825   2.207   9.783 -0.2172  0.0285  0.2296
  235POPC   C4A 3372  11.808   1.863   9.390  0.0933  0.0256  0.1018
  235POPC   C1B 3373  12.674   2.127  10.343  0.0628 -0.4816 -0.1011
  235POPC   C2B 3374  12.835   1.909  10.074  0.0644  0.1776 -0.1480
  235POPC   C3B 3375  12.850   1.877   9.660  0.4101  0.0071  0.0277
  235POPC   C4B 3376  13.235   1.892   9.455 -0.0077 -0.0121 -0.3543
  236POPC   NC3 3377   9.980   6.820  12.307 -0.2056  0.0442 -0.0118
  236POPC   PO4 3378  10.307   6.964  12.048  0.3227  0.1780 -0.4358
  236POPC   GL1 3379  10.249   6.998  11.674  0.0339  0.0255 -0.0415
  236POPC   GL2 3380  10.429   7.086  11.532  0.0952  0.2096  0.0898
  236POPC   C1A 3381  10.214   6.730  11.282  0.1957  0.2051 -0.3382
  236POPC   D2A 3382  10.048   6.324  11.150  0.2328 -0.2583  0.1689
  236POPC   C3A 3383   9.768   6.211  10.760  0.3081 -0.2147  0.3017
  236POPC   C4A 3384   9.780   6.292  10.325 -0.2117 -0.3027  0.3538
  236POPC   C1B 3385  10.580   7.091  11.083 -0.0191  0.2163  0.0800
  236POPC   C2B 3386  10.916   7.183  10.872 -0.4068 -0.0952  0.0093
  236POPC   C3B 3387  11.229   7.251  10.571  0.2892  0.1464  0.4322
  236POPC   C4B 3388  11.316   7.312  10.082  0.1347 -0.0962 -0.1162
  237POPC   NC3 3389  10.100  12.309  12.126  0.2401  0.4737 -0.0959
  237POPC   PO4 3390  10.272  12.693  12.001  0.3205  0.0274 -0.0538
  237POPC   GL1 3391  10.420  12.811  11.601  0.0757  0.2614 -0.2132
  237POPC   GL2 3392  10.654  12.593  11.571 -0.4104  0.0185 -0.2766
  237POPC   C1A 3393  10.321  13.232  11.396 -0.4556 -0.0012  0.1030
  237POPC   D2A 3394  10.337  13.555  11.072 -0.0905 -0.0084  0.1900
  237POPC   C3A 3395  10.167  13.444  10.736 -0.2747  0.1566 -0.1216
  237POPC   C4A 3396  10.150  13.440  10.369 -0.0353 -0.1446  0.2099
  237POPC   C1B 3397  10.661  12.830  11.173  0.0321 -0.0123 -0.1196
  237POPC   C2B 3398  10.596  13.172  10.835 -0.1752 -0.1729  0.0915
  237POPC   C3B 3399  10.841  13.560  10.633  0.1982  0.3203  0.2519
  237POPC   C4B 3400  11.085  13.702  10.158  0.0670  0.0565  0.2490
  238POPC   NC3 3401   5.052   5.064  11.113 -0.5298 -0.1173 -0.1506
  238POPC   PO4 3402   4.670   4.958  11.335  0.2081 -0.0055  0.3155
  238POPC   GL1 3403   4.612   5.023  10.958  0.3280  0.0037 -0.1788
  238POPC   GL2 3404   4.719   5.336  10.728  0.0083  0.1071  0.1638
  238POPC   C1A 3405   4.273   5.180  10.591  0.0350 -0.1089 -0.1006
  238POPC   D2A 3406   4.070   5.246  10.223  0.2171  0.1361  0.0195
  238POPC   C3A 3407   3.746   5.534  10.165  0.2005  0.4509  0.1583
  238POPC   C4A 3408   3.744   5.817   9.783  0.1697 -0.1225 -0.0954
  238POPC   C1B 3409   4.987   5.542  10.415 -0.0195 -0.0207  0.0195
  238POPC   C2B 3410   5.161   5.923  10.040  0.0266 -0.1757 -0.1285
  238POPC   C3B 3411   5.275   6.072   9.654 -0.1742  0.0497  0.2386
  238POPC   C4B 3412   5.181   6.226   9.198 -0.2369 -0.3486  0.0545
  239POPC   NC3 3413   4.940   0.572  11.855  0.2941 -0.1705 -0.2606
  239POPC   PO4 3414   4.585   0.386  11.624  0.1016 -0.3874 -0.1046
  239POPC   GL1 3415   4.514   0.499  11.284 -0.2017  0.4415 -0.0257
  239POPC   GL2 3416   4.662   0.736  11.096 -0.0283  0.0480  0.1270
  239POPC   C1A 3417   4.394   0.283  10.849 -0.0064 -0.3772 -0.0472
  239POPC   D2A 3418   4.567   0.417  10.469 -0.0884 -0.2899 -0.2112
  239POPC   C3A 3419   4.389   0.218  10.155 -0.1442 -0.0060 -0.0328
  239POPC   C4A 3420   4.325  -0.108   9.829 -0.3240 -0.1217  0.1396
  239POPC   C1B 3421   4.514   0.854  10.778 -0.3189  0.2944  0.0939
  239POPC   C2B 3422   4.617   1.120  10.566 -0.0368 -0.0738 -0.0780
  239POPC   C3B 3423   4.847   1.153  10.150 -0.2000 -0.0023 -0.0895
  239POPC   C4B 3424   4.979   1.038   9.738  0.1713  0.1567  0.1555
  240POPC   NC3 3425   9.986  11.438   7.893  0.1445 -0.1591  0.1724
  240POPC   PO4 3426  10.174  11.818   7.942  0.1863  0.2124  0.0066
  240POPC   GL1 3427  10.233  11.980   8.268 -0.1495  0.0543 -0.0165
  240POPC   GL2 3428  10.461  12.132   8.290 -0.1113 -0.1399  0.0674
  240POPC   C1A 3429  10.121  11.876   8.674  0.0827  0.1207  0.3650
  240POPC   D2A 3430  10.024  12.075   9.161 -0.1424 -0.1840  0.0805
  240POPC   C3A 3431   9.990  12.334   9.519  0.1231 -0.1970 -0.1497
  240POPC   C4A 3432   9.914  12.589   9.944  0.2071  0.1401 -0.2572
  240POPC   C1B 3433  10.403  12.237   8.774 -0.1312  0.1461 -0.3313
  240POPC   C2B 3434  10.534  11.993   9.139  0.0353 -0.0248  0.1379
  240POPC   C3B 3435  10.872  11.664   9.366  0.4234 -0.1618  0.3655
  240POPC   C4B 3436  10.874  11.379   9.486  0.1074  0.1125  0.0016
  241POPC   NC3 3437   2.519   5.075   7.827 -0.0662  0.1089 -0.0362
  241POPC   PO4 3438   3.020   5.029   7.851 -0.1945 -0.1182  0.0552
  241POPC   GL1 3439   3.194   4.915   8.205 -0.0347 -0.3141 -0.3191
  241POPC   GL2 3440   3.172   4.623   8.240 -0.0580  0.2440 -0.3215
  241POPC   C1A 3441   3.162   5.074   8.627 -0.1513  0.2131 -0.0323
  241POPC   D2A 3442   3.261   5.104   9.027 -0.2687  0.1270 -0.2228
  241POPC   C3A 3443   3.017   4.843   9.287  0.1050 -0.3290  0.0102
  241POPC   C4A 3444   2.650   4.743   9.354  0.0694 -0.1541 -0.2354
  241POPC   C1B 3445   3.426   4.664   8.727 -0.0835  0.1965 -0.1915
  241POPC   C2B 3446   3.464   4.641   9.131 -0.1856  0.2202  0.0458
  241POPC   C3B 3447   3.340   4.443   9.503  0.0671  0.0767 -0.2713
  241POPC   C4B 3448   3.242   4.799   9.708 -0.2288 -0.3018 -0.1976
  242POPC   NC3 3449   7.873   8.591   7.976  0.1431  0.2610 -0.3247
  242POPC   PO4 3450   8.290   8.688   7.992  0.0024 -0.0112  0.0802
  242POPC   GL1 3451   8.086   8.591   8.419  0.0628  0.0834  0.1233
  242POPC   GL2 3452   8.287   8.314   8.586  0.1928 -0.0802 -0.3892
  242POPC   C1A 3453   7.816   8.318   8.639  0.0533 -0.0229 -0.1745
  242POPC   D2A 3454   7.477   8.033   8.781 -0.1215  0.1528 -0.1126
  242POPC   C3A 3455   7.482   7.904   9.106 -0.0036  0.0594  0.1416
  242POPC   C4A 3456   7.300   8.050   9.458  0.0696 -0.1682 -0.1679
  242POPC   C1B 3457   8.532   8.691   8.738 -0.0809 -0.3532 -0.0113
  242POPC   C2B 3458   8.616   8.754   9.194 -0.2261  0.1913 -0.2668
  242POPC   C3B 3459   8.806   8.821   9.538 -0.2848  0.0568 -0.1283
  242POPC   C4B 3460   9.110   9.082   9.780 -0.0456  0.2690 -0.0938
  243POPC   NC3 3461   7.300   1.012   7.879 -0.2011 -0.0281  0.1418
  243POPC   PO4 3462   7.023   1.309   7.677  0.0553 -0.1607 -0.0513
  243POPC   GL1 3463   7.150   1.403   8.163 -0.2159 -0.2933  0.1246
  243POPC   GL2 3464   7.036   1.759   8.341  0.1832 -0.3205 -0.0885
  243POPC   C1A 3465   7.281   1.313   8.611 -0.0584 -0.2788 -0.0315
  243POPC   D2A 3466   7.428   1.046   8.928  0.3161 -0.0028  0.1080
  243POPC   C3A 3467   7.496   1.259   9.313 -0.1985  0.0790  0.2833
  243POPC   C4A 3468   7.325   1.620   9.553 -0.1019 -0.1166  0.2112
  243POPC   C1B 3469   7.001   1.674   8.700  0.0064  0.0670  0.2708
  243POPC   C2B 3470   7.008   1.397   9.012  0.2714 -0.2379  0.0942
  243POPC   C3B 3471   6.987   1.292   9.461 -0.2155  0.2721 -0.2166
  243POPC   C4B 3472   7.251   1.027   9.699  0.2579 -0.1603 -0.0789
  244POPC   NC3 3473   9.236   0.012   7.555  0.3306  0.1037 -0.0123
  244POPC   PO4 3474   9.175   0.245   7.965 -0.0723  0.5196  0.2794
  244POPC   GL1 3475   9.178   0.162   8.329 -0.1534  0.2134 -0.1162
  244POPC   GL2 3476   9.050   0.337   8.544  0.1283  0.1759 -0.2798
  244POPC   C1A 3477   9.333  -0.004   8.725  0.0199  0.2662 -0.1402
  244POPC   D2A 3478   9.239   0.019   9.248 -0.0941  0.2916  0.3017
  244POPC   C3A 3479   9.435  -0.151   9.557  0.0060  0.2320 -0.2815
  244POPC   C4A 3480   9.337  -0.107   9.978 -0.2032 -0.2145  0.1721
  244POPC   C1B 3481   9.218   0.494   8.904 -0.0085  0.3922  0.0710
  244POPC   C2B 3482   9.106   0.685   9.383  0.0287  0.0945 -0.0874
  244POPC   C3B 3483   9.028   0.801   9.856 -0.3676  0.1201 -0.2220
  244POPC   C4B 3484   9.239   1.010  10.169 -0.2119  0.1134 -0.3360
  245POPC   NC3 3485   4.285   3.248   7.880  0.2273 -0.0087 -0.0708
  245POPC   PO4 3486   3.990   3.341   8.074 -0.2724 -0.0429  0.0751
  245POPC   GL1 3487   4.119   3.204   8.474 -0.2839 -0.1608 -0.0514
  245POPC   GL2 3488   4.344   3.359   8.631  0.2314 -0.2110  0.0305
  245POPC   C1A 3489   4.076   2.909   8.801 -0.0200 -0.4399 -0.1120
  245POPC   D2A 3490   3.909   2.629   9.009  0.1889  0.2122 -0.2238
  245POPC   C3A 3491   3.801   2.877   9.346  0.0389 -0.1719 -0.0243
  245POPC   C4A 3492   3.933   3.166   9.587  0.3538  0.0190 -0.1945
  245POPC   C1B 3493   4.480   3.601   9.042  0.1377 -0.0804  0.3135
  245POPC   C2B 3494   4.455   3.401   9.523  0.1991 -0.1367  0.1131
  245POPC   C3B 3495   4.306   3.390   9.918  0.0744 -0.0483 -0.0168
  245POPC   C4B 3496   4.125   3.444  10.372  0.1291 -0.1810 -0.2434
  246POPC   NC3 3497  11.481   5.670   7.815  0.4419 -0.2104  0.0106
  246POPC   PO4 3498  11.490   6.114   8.042 -0.1341  0.0651 -0.0210
  246POPC   GL1 3499  11.494   5.852   8.394  0.0127 -0.2957 -0.4791
  246POPC   GL2 3500  11.439   5.623   8.389 -0.1759  0.3300  0.0363
  246POPC   C1A 3501  11.441   5.894   8.883 -0.0929  0.3294 -0.1747
  246POPC   D2A 3502  11.397   6.407   8.971  0.2347 -0.1327  0.0152
  246POPC   C3A 3503  11.472   6.538   9.435  0.0545  0.3103 -0.1631
  246POPC   C4A 3504  11.684   6.839   9.754 -0.2092 -0.1914 -0.2810
  246POPC   C1B 3505  11.536   5.310   8.827  0.1071  0.2923  0.1258
  246POPC   C2B 3506  11.618   5.424   9.224  0.1536 -0.0801  0.1603
  246POPC   C3B 3507  11.590   5.848   9.404 -0.0117  0.0304 -0.6344
  246POPC   C4B 3508  11.747   6.190   9.708  0.2645  0.2098  0.0163
  247POPC   NC3 3509   5.832   1.985   7.655  0.4886 -0.2290 -0.1186
  247POPC   PO4 3510   6.048   1.671   7.503  0.1106  0.0920  0.0754
  247POPC   GL1 3511   6.217   1.761   7.938  0.2071  0.0003 -0.0478
  247POPC   GL2 3512   6.171   2.076   8.121 -0.1884 -0.0018 -0.1531
  247POPC   C1A 3513   6.472   1.572   8.252  0.0023 -0.0293 -0.0775
  247POPC   D2A 3514   6.558   1.378   8.661  0.1101  0.2400  0.0903
  247POPC   C3A 3515   6.240   1.112   8.919  0.1286 -0.1406 -0.1019
  247POPC   C4A 3516   6.065   1.058   9.344 -0.1853  0.1834  0.1154
  247POPC   C1B 3517   6.283   2.017   8.476 -0.0099  0.1068 -0.2066
  247POPC   C2B 3518   6.506   1.932   8.871 -0.0542  0.2652 -0.2434
  247POPC   C3B 3519   6.572   1.483   9.169 -0.4011 -0.3188 -0.2764
  247POPC   C4B 3520   6.529   1.177   9.346 -0.1667  0.1589 -0.0952
  248POPC   NC3 3521  10.273   7.752   8.159 -0.1049 -0.1821  0.0548
  248POPC   PO4 3522  10.627   7.701   8.189  0.0547  0.1780  0.2982
  248POPC   GL1 3523  10.663   8.062   8.494 -0.1591  0.0105  0.0097
  248POPC   GL2 3524  10.773   8.441   8.478  0.2695  0.2157 -0.2418
  248POPC   C1A 3525  10.560   8.346   8.931  0.0727  0.0132 -0.3562
  248POPC   D2A 3526  10.611   8.437   9.354  0.1049 -0.2635 -0.0946
  248POPC   C3A 3527  10.181   8.356   9.412  0.1514  0.0646  0.0794
  248POPC   C4A 3528   9.933   8.201   9.821 -0.1101  0.1641  0.1691
  248POPC   C1B 3529  11.012   8.328   8.726  0.0929 -0.1585 -0.2133
  248POPC   C2B 3530  11.091   8.007   8.982 -0.1922  0.1366  0.2299
  248POPC   C3B 3531  11.209   7.850   9.358 -0.1959  0.2784  0.1884
  248POPC   C4B 3532  11.137   7.630   9.764 -0.0643 -0.1717 -0.3281
  249POPC   NC3 3533   4.482   1.983   7.281  0.0304 -0.1003 -0.1586
  249POPC   PO4 3534   4.758   1.877   7.622 -0.0873 -0.2060 -0.1248
  249POPC   GL1 3535   4.857   1.643   8.056  0.2223  0.1213  0.0962
  249POPC   GL2 3536   5.117   1.532   8.047  0.0877  0.0469  0.1650
  249POPC   C1A 3537   4.674   1.443   8.347  0.2454  0.0083 -0.1946
  249POPC   D2A 3538   4.577   1.449   8.836 -0.0110 -0.0037  0.0665
  249POPC   C3A 3539   4.296   1.633   9.105  0.3633 -0.2696 -0.1000
  249POPC   C4A 3540   4.140   1.360   9.456  0.0190  0.0339 -0.3063
  249POPC   C1B 3541   5.129   1.810   8.395 -0.0241 -0.0786  0.0865
  249POPC   C2B 3542   4.902   1.907   8.681 -0.0269  0.1152  0.2421
  249POPC   C3B 3543   4.487   1.865   8.676 -0.0974  0.2181 -0.1581
  249POPC   C4B 3544   4.145   1.621   8.531  0.1280 -0.2350  0.2981
  250POPC   NC3 3545   8.769   5.710   8.204  0.1316 -0.1550  0.2626
  250POPC   PO4 3546   8.751   6.090   7.974 -0.0177 -0.4537  0.0874
  250POPC   GL1 3547   8.579   6.230   8.424 -0.0908  0.0926 -0.0369
  250POPC   GL2 3548   8.834   6.373   8.557  0.1321 -0.0698 -0.2452
  250POPC   C1A 3549   8.577   6.002   9.025 -0.1114 -0.5113 -0.1665
  250POPC   D2A 3550   8.612   5.887   9.475 -0.0032 -0.1100  0.2423
  250POPC   C3A 3551   8.316   6.129   9.810  0.0065 -0.0749  0.2162
  250POPC   C4A 3552   8.340   6.281  10.240 -0.3595 -0.0396 -0.0141
  250POPC   C1B 3553   9.066   6.229   8.981 -0.2012 -0.0330 -0.0799
  250POPC   C2B 3554   9.460   6.300   9.116 -0.2963 -0.1361  0.1538
  250POPC   C3B 3555   9.808   6.454   9.274 -0.4751 -0.2227  0.0459
  250POPC   C4B 3556  10.003   6.670   9.571  0.3486 -0.0128  0.1293
  251POPC   NC3 3557   9.962  12.217   7.580  0.2299 -0.1424  0.1593
  251POPC   PO4 3558   9.661  12.269   7.864  0.2611 -0.1413 -0.0191
  251POPC   GL1 3559   9.718  11.997   8.236 -0.0476 -0.2527  0.2745
  251POPC   GL2 3560   9.414  12.076   8.509  0.0574  0.0685  0.0544
  251POPC   C1A 3561   9.713  11.697   8.469 -0.2574  0.5088  0.1369
  251POPC   D2A 3562   9.497  11.640   8.837 -0.1236 -0.0476  0.0862
  251POPC   C3A 3563   9.416  11.928   9.266 -0.0249  0.2427 -0.1590
  251POPC   C4A 3564   9.367  11.843   9.668 -0.3341 -0.2091  0.0116
  251POPC   C1B 3565   9.693  12.183   8.828  0.1257  0.0843  0.2522
  251POPC   C2B 3566   9.757  12.520   9.107  0.1137  0.1114  0.0367
  251POPC   C3B 3567   9.686  12.807   9.441 -0.0409  0.0855  0.1048
  251POPC   C4B 3568   9.487  12.989   9.722  0.0792 -0.2013  0.3777
  252POPC   NC3 3569   1.969  10.720   7.204  0.2968 -0.2803  0.2188
  252POPC   PO4 3570   1.844  10.420   7.453 -0.2323 -0.1022 -0.1397
  252POPC   GL1 3571   1.733  10.219   7.893 -0.0792  0.0946 -0.1405
  252POPC   GL2 3572   1.882  10.538   8.049 -0.2673 -0.0488 -0.0547
  252POPC   C1A 3573   1.972   9.975   8.173  0.0038  0.0859  0.3497
  252POPC   D2A 3574   2.293   9.667   8.345 -0.1290  0.0239  0.1614
  252POPC   C3A 3575   2.153   9.220   8.428  0.0604  0.3217  0.2201
  252POPC   C4A 3576   2.257   8.734   8.473 -0.1474  0.1169  0.0720
  252POPC   C1B 3577   1.900  10.408   8.412 -0.1154  0.0840  0.1033
  252POPC   C2B 3578   2.116  10.053   8.648 -0.1092 -0.0049 -0.1743
  252POPC   C3B 3579   2.151  10.118   9.058 -0.0370  0.0333 -0.0339
  252POPC   C4B 3580   2.214  10.023   9.555  0.3047  0.1042  0.1776
  253POPC   NC3 3581   8.359   0.975   8.224  0.2424 -0.2225 -0.2269
  253POPC   PO4 3582   8.758   1.023   8.225 -0.1853 -0.0040 -0.1370
  253POPC   GL1 3583   8.849   0.858   8.581  0.2489  0.4170  0.1133
  253POPC   GL2 3584   8.575   0.682   8.564 -0.0238  0.0904  0.1110
  253POPC   C1A 3585   9.020   1.031   8.983  0.2208  0.3864  0.1976
  253POPC   D2A 3586   9.169   1.281   9.282 -0.1207  0.3049  0.3075
  253POPC   C3A 3587   9.188   1.249   9.748  0.0674  0.0224  0.1074
  253POPC   C4A 3588   9.257   1.511  10.054  0.1515  0.0305 -0.1437
  253POPC   C1B 3589   8.663   0.587   8.933  0.1250 -0.0726 -0.1285
  253POPC   C2B 3590   8.673   0.390   9.360 -0.0570  0.2182 -0.0250
  253POPC   C3B 3591   8.458   0.042   9.604 -0.2404  0.1026 -0.1823
  253POPC   C4B 3592   8.200  -0.090  10.057  0.2355 -0.0037  0.2239
  254POPC   NC3 3593   7.210   7.224   7.830  0.0033  0.2450 -0.2137
  254POPC   PO4 3594   7.540   7.206   8.082 -0.0378 -0.1342 -0.0163
  254POPC   GL1 3595   7.398   7.094   8.445  0.3689 -0.0153 -0.2023
  254POPC   GL2 3596   7.038   6.998   8.396 -0.0445 -0.0063 -0.0586
  254POPC   C1A 3597   7.604   7.315   8.909  0.0195  0.2323 -0.2975
  254POPC   D2A 3598   7.506   7.465   9.369 -0.0162 -0.1435 -0.2769
  254POPC   C3A 3599   7.596   7.792   9.764  0.0842  0.2281  0.0009
  254POPC   C4A 3600   7.584   8.285   9.816 -0.0470  0.0014 -0.0080
  254POPC   C1B 3601   7.112   6.984   8.889 -0.0286  0.0521  0.0131
  254POPC   C2B 3602   7.278   7.087   9.207 -0.0333  0.1599 -0.1675
  254POPC   C3B 3603   7.241   7.091   9.660  0.2265 -0.0764  0.2808
  254POPC   C4B 3604   7.322   7.127  10.051  0.2600  0.0280  0.1020
  255POPC   NC3 3605   3.210  11.939   7.097 -0.2116 -0.2671 -0.0494
  255POPC   PO4 3606   3.085  11.705   7.349  0.2911 -0.0103  0.0900
  255POPC   GL1 3607   3.090  11.905   7.803  0.1847 -0.2651  0.5436
  255POPC   GL2 3608   3.064  12.240   7.856  0.0273  0.0890  0.1305
  255POPC   C1A 3609   3.231  11.898   8.299  0.0111  0.0383  0.0426
  255POPC   D2A 3610   3.238  12.016   8.732  0.1479 -0.0406 -0.2908
  255POPC   C3A 3611   3.343  11.822   9.041 -0.1751  0.1852  0.2190
  255POPC   C4A 3612   3.418  11.530   9.320  0.0791 -0.0213 -0.1287
  255POPC   C1B 3613   2.974  12.320   8.205 -0.0170  0.1877 -0.0517
  255POPC   C2B 3614   2.780  12.286   8.704  0.1096 -0.1851 -0.0456
  255POPC   C3B 3615   2.829  11.999   9.056  0.1940  0.4628 -0.2920
  255POPC   C4B 3616   2.900  11.583   9.274 -0.2667 -0.2035  0.1752
  256POPC   NC3 3617   8.709   4.210   7.562 -0.2587  0.0828  0.1877
  256POPC   PO4 3618   8.742   3.809   7.885 -0.3084  0.1448 -0.2598
  256POPC   GL1 3619   8.677   3.916   8.347  0.0793  0.1857 -0.1245
  256POPC   GL2 3620   8.759   3.677   8.508  0.1597  0.0822 -0.0032
  256POPC   C1A 3621   8.539   4.060   8.654  0.1152 -0.3359 -0.1820
  256POPC   D2A 3622   8.410   4.102   9.229 -0.2399  0.0827 -0.0584
  256POPC   C3A 3623   8.725   3.952   9.387  0.0327  0.1213 -0.2651
  256POPC   C4A 3624   8.962   3.969   9.525 -0.1788  0.1580  0.0223
  256POPC   C1B 3625   8.555   3.526   8.806  0.1030  0.0028 -0.0283
  256POPC   C2B 3626   8.538   3.454   9.227 -0.0167  0.0933  0.0932
  256POPC   C3B 3627   8.786   3.509   9.564 -0.0767  0.0361 -0.1349
  256POPC   C4B 3628   8.663   3.417  10.017 -0.0183 -0.0623 -0.0825
  257POPC   NC3 3629   3.875   0.323   7.700  0.1275  0.1155  0.3341
  257POPC   PO4 3630   3.481   0.515   7.799 -0.1425  0.2428 -0.1748
  257POPC   GL1 3631   3.570   0.566   8.131 -0.1745  0.2094  0.1069
  257POPC   GL2 3632   3.326   0.585   8.310  0.4139  0.2284 -0.3393
  257POPC   C1A 3633   3.679   0.739   8.531 -0.1982  0.2528 -0.0197
  257POPC   D2A 3634   3.891   0.742   9.008 -0.0879 -0.2979  0.1812
  257POPC   C3A 3635   3.806   0.489   9.364 -0.0234  0.0705  0.1733
  257POPC   C4A 3636   3.586   0.710   9.755  0.2971 -0.1817 -0.0890
  257POPC   C1B 3637   3.164   0.305   8.644 -0.2906 -0.3351 -0.0328
  257POPC   C2B 3638   3.321  -0.041   8.815 -0.1408 -0.0254 -0.0243
  257POPC   C3B 3639   3.252  -0.249   9.179 -0.1419 -0.1741 -0.0175
  257POPC   C4B 3640   3.101  -0.524   9.532 -0.4846 -0.0003  0.4229
  258POPC   NC3 3641   3.735   2.544   7.637 -0.0623 -0.3596  0.2627
  258POPC   PO4 3642   4.074   2.180   7.788 -0.2938 -0.5577  0.1899
  258POPC   GL1 3643   3.935   2.014   8.162 -0.1386  0.1443 -0.0154
  258POPC   GL2 3644   3.874   1.655   8.135  0.3634 -0.0699  0.0824
  258POPC   C1A 3645   3.762   2.046   8.518  0.1565  0.3283 -0.3709
  258POPC   D2A 3646   3.847   1.885   8.787 -0.0868  0.2067  0.0909
  258POPC   C3A 3647   3.978   2.058   9.257 -0.0187  0.2746  0.1897
  258POPC   C4A 3648   4.202   2.416   9.598  0.3070 -0.0797 -0.1635
  258POPC   C1B 3649   3.635   1.546   8.525  0.1217  0.1451  0.0965
  258POPC   C2B 3650   3.252   1.474   8.805  0.0734 -0.0999  0.1167
  258POPC   C3B 3651   2.943   1.234   8.936  0.0074  0.0785  0.1556
  258POPC   C4B 3652   2.609   1.090   9.289  0.0596 -0.4403  0.1142
  259POPC   NC3 3653   7.061   9.042   7.938  0.3423 -0.3873 -0.0783
  259POPC   PO4 3654   6.879   9.506   7.799  0.4385  0.1933  0.0599
  259POPC   GL1 3655   7.001   9.460   8.269 -0.4026 -0.0625  0.3308
  259POPC   GL2 3656   6.717   9.210   8.390 -0.4285  0.2160 -0.0982
  259POPC   C1A 3657   7.136   9.531   8.730  0.1420 -0.1285  0.1588
  259POPC   D2A 3658   7.312   9.713   9.111  0.4047  0.1481 -0.0306
  259POPC   C3A 3659   7.353   9.583   9.491 -0.0819  0.1164 -0.0116
  259POPC   C4A 3660   7.611   9.450   9.771  0.0413  0.3285 -0.6044
  259POPC   C1B 3661   6.761   9.211   8.911 -0.3019  0.2917  0.0366
  259POPC   C2B 3662   6.471   9.302   9.118 -0.3756  0.2271  0.1014
  259POPC   C3B 3663   6.405   9.681   9.396  0.1670  0.0904  0.2924
  259POPC   C4B 3664   6.178   9.995   9.534  0.2294  0.0022 -0.1824
  260POPC   NC3 3665  11.705   4.426   7.686  0.1223  0.0890 -0.1752
  260POPC   PO4 3666  11.713   4.757   8.038 -0.0647 -0.1810  0.1604
  260POPC   GL1 3667  11.430   4.581   8.304  0.0036 -0.2545 -0.2983
  260POPC   GL2 3668  11.362   4.330   8.402 -0.1497 -0.0852  0.0644
  260POPC   C1A 3669  11.079   4.647   8.662  0.0301  0.0911  0.1568
  260POPC   D2A 3670  11.409   4.687   8.955 -0.1325  0.0485  0.2157
  260POPC   C3A 3671  11.362   4.883   9.411  0.4222  0.1229 -0.0483
  260POPC   C4A 3672  11.062   4.907   9.778  0.3359  0.1159  0.1504
  260POPC   C1B 3673  11.427   4.196   8.851  0.0780 -0.0757  0.0218
  260POPC   C2B 3674  11.745   4.398   9.182 -0.0196 -0.0620  0.1666
  260POPC   C3B 3675  11.966   4.715   9.331  0.3911 -0.1857 -0.1016
  260POPC   C4B 3676  12.120   5.203   9.315  0.4952 -0.1822  0.0815
  261POPC   NC3 3677   7.454   2.605   8.126 -0.0352 -0.0246 -0.0664
  261POPC   PO4 3678   7.078   2.853   8.194 -0.0127 -0.1177  0.1865
  261POPC   GL1 3679   7.025   2.567   8.501  0.0779 -0.1945  0.0720
  261POPC   GL2 3680   7.167   2.309   8.541 -0.1382 -0.0962  0.0529
  261POPC   C1A 3681   7.134   2.657   8.887 -0.1278 -0.0036 -0.1651
  261POPC   D2A 3682   6.797   2.755   9.272 -0.0779  0.4097  0.0716
  261POPC   C3A 3683   6.960   2.414   9.551  0.5747 -0.0774  0.0704
  261POPC   C4A 3684   6.989   2.080   9.883 -0.2383  0.1237 -0.0534
  261POPC   C1B 3685   7.431   1.982   8.633 -0.2439  0.2445  0.2174
  261POPC   C2B 3686   7.335   1.793   9.061  0.1467  0.2442 -0.0860
  261POPC   C3B 3687   6.932   1.776   9.340  0.3702  0.1525  0.2216
  261POPC   C4B 3688   6.710   1.730   9.649  0.0534 -0.0504 -0.0160
  262POPC   NC3 3689  10.802  12.372   7.136  0.0410  0.4808  0.2914
  262POPC   PO4 3690  10.964  12.366   7.528 -0.2426  0.1198  0.1890
  262POPC   GL1 3691  10.922  12.081   7.913 -0.0898 -0.0840 -0.0590
  262POPC   GL2 3692  10.995  12.358   8.142  0.6279 -0.1998  0.1144
  262POPC   C1A 3693  10.979  11.920   8.371 -0.1966  0.0416  0.5603
  262POPC   D2A 3694  10.871  11.898   8.764  0.2406 -0.1301 -0.0955
  262POPC   C3A 3695  10.938  11.474   8.929 -0.4595  0.0560 -0.1845
  262POPC   C4A 3696  11.249  11.205   9.116  0.0872 -0.3780 -0.2957
  262POPC   C1B 3697  10.915  12.396   8.594 -0.2654 -0.0870 -0.1320
  262POPC   C2B 3698  10.840  12.714   9.030  0.1749  0.2154  0.1754
  262POPC   C3B 3699  11.040  12.612   9.427  0.1845 -0.2218 -0.0562
  262POPC   C4B 3700  10.848  12.352   9.827 -0.1553  0.1502 -0.2829
  263POPC   NC3 3701  10.473   0.490   8.510 -0.1624 -0.0579  0.1449
  263POPC   PO4 3702  10.839   0.536   8.228 -0.1280  0.0383  0.0871
  263POPC   GL1 3703  10.872   0.886   8.457 -0.0062 -0.0365 -0.2970
  263POPC   GL2 3704  11.121   1.096   8.410  0.0839  0.3157 -0.1576
  263POPC   C1A 3705  10.815   1.045   8.816 -0.1945  0.1458 -0.3978
  263POPC   D2A 3706  11.215   1.084   8.976 -0.1594 -0.0170 -0.2636
  263POPC   C3A 3707  11.398   0.958   9.215  0.1529 -0.1437 -0.2505
  263POPC   C4A 3708  11.371   0.820   9.698 -0.2549 -0.0373  0.2923
  263POPC   C1B 3709  11.227   1.469   8.692 -0.1427  0.3239  0.1343
  263POPC   C2B 3710  11.090   1.488   9.161 -0.1645  0.1804  0.1972
  263POPC   C3B 3711  11.152   1.281   9.592  0.3258 -0.1716  0.0455
  263POPC   C4B 3712  11.475   1.332   9.887  0.2707  0.0645  0.0563
  264POPC   NC3 3713   2.449   0.524   7.606 -0.0895  0.0533  0.1898
  264POPC   PO4 3714   2.688   0.017   7.760  0.0014  0.2267  0.3538
  264POPC   GL1 3715   2.373  -0.197   7.990 -0.1772  0.0249 -0.1513
  264POPC   GL2 3716   2.590  -0.425   8.015 -0.0302 -0.1372 -0.2433
  264POPC   C1A 3717   2.007  -0.313   8.306  0.3871 -0.0863  0.1569
  264POPC   D2A 3718   1.954  -0.372   8.707  0.3298 -0.0159 -0.2425
  264POPC   C3A 3719   2.123  -0.257   9.034 -0.1190 -0.1917 -0.0321
  264POPC   C4A 3720   2.482  -0.171   9.101 -0.2290 -0.3872 -0.1646
  264POPC   C1B 3721   2.602  -0.722   8.417  0.1251 -0.0761 -0.1238
  264POPC   C2B 3722   2.465  -0.715   8.799 -0.0370  0.1098  0.0542
  264POPC   C3B 3723   2.462  -0.798   9.235  0.2306  0.1838 -0.0840
  264POPC   C4B 3724   2.548  -0.610   9.609  0.0589 -0.1698  0.0636
  265POPC   NC3 3725   6.771   4.240   8.032  0.1123 -0.1368  0.2053
  265POPC   PO4 3726   6.397   4.093   8.036 -0.0533 -0.0734  0.1739
  265POPC   GL1 3727   6.117   4.021   8.254  0.1740  0.0638 -0.2722
  265POPC   GL2 3728   5.728   4.099   8.061  0.1788  0.2705 -0.2027
  265POPC   C1A 3729   5.886   3.871   8.639  0.1030  0.0482  0.0430
  265POPC   D2A 3730   5.647   3.891   9.056  0.1305  0.0027 -0.0336
  265POPC   C3A 3731   5.294   3.649   9.237 -0.2806  0.3406 -0.1909
  265POPC   C4A 3732   4.909   3.709   9.387  0.1158 -0.2814  0.1808
  265POPC   C1B 3733   5.512   3.916   8.363 -0.3977  0.1020  0.2555
  265POPC   C2B 3734   5.455   3.644   8.574 -0.0246  0.1576 -0.0054
  265POPC   C3B 3735   5.328   3.255   8.768  0.2460 -0.1581 -0.0545
  265POPC   C4B 3736   5.057   3.220   9.206 -0.0095  0.2955  0.1289
  266POPC   NC3 3737   2.919   6.415   7.970  0.0832 -0.0877 -0.1971
  266POPC   PO4 3738   3.010   6.740   8.153 -0.1187  0.1529  0.3708
  266POPC   GL1 3739   3.222   6.752   8.555 -0.1456  0.4280 -0.1542
  266POPC   GL2 3740   3.151   7.080   8.572  0.3814  0.1066 -0.1233
  266POPC   C1A 3741   3.275   6.579   8.994  0.2055 -0.0410 -0.0169
  266POPC   D2A 3742   3.273   6.699   9.408 -0.0932  0.0007  0.2609
  266POPC   C3A 3743   3.341   7.046   9.620 -0.0396 -0.3849  0.0972
  266POPC   C4A 3744   3.678   7.362   9.845  0.1873  0.2337  0.0887
  266POPC   C1B 3745   2.870   7.344   8.677  0.0414  0.2119 -0.4369
  266POPC   C2B 3746   2.566   7.597   8.866  0.4041  0.0652 -0.0010
  266POPC   C3B 3747   2.261   7.928   9.068 -0.2019  0.4824 -0.4270
  266POPC   C4B 3748   2.056   8.350   9.291  0.3002 -0.0049 -0.1639
  267POPC   NC3 3749   8.115  10.833   7.523  0.4497 -0.1980 -0.0953
  267POPC   PO4 3750   8.129  10.892   8.010  0.0187 -0.1260 -0.0672
  267POPC   GL1 3751   8.263  10.667   8.437  0.3251  0.0053 -0.2424
  267POPC   GL2 3752   8.463  10.491   8.270  0.0780 -0.0601  0.0594
  267POPC   C1A 3753   8.437  10.756   8.847 -0.1359  0.2143  0.0966
  267POPC   D2A 3754   8.736  10.865   8.964 -0.0355 -0.2654 -0.4612
  267POPC   C3A 3755   8.666  11.094   9.464 -0.0646  0.0371 -0.2076
  267POPC   C4A 3756   8.823  10.939   9.841  0.0305  0.1386  0.2813
  267POPC   C1B 3757   8.822  10.459   8.610 -0.2790 -0.0319 -0.2373
  267POPC   C2B 3758   8.759  10.365   9.102 -0.1858  0.0068  0.1491
  267POPC   C3B 3759   8.964  10.509   9.567 -0.1901 -0.2276 -0.1341
  267POPC   C4B 3760   9.270  10.821   9.726  0.0665 -0.1182  0.0194
  268POPC   NC3 3761   5.801   4.986   7.576  0.1397  0.0999 -0.0928
  268POPC   PO4 3762   5.861   4.960   8.008  0.0664 -0.3295 -0.2935
  268POPC   GL1 3763   5.827   4.897   8.393  0.0478 -0.1338  0.0089
  268POPC   GL2 3764   5.775   4.602   8.393  0.0634  0.2366  0.1705
  268POPC   C1A 3765   5.754   5.174   8.747  0.0914  0.1219 -0.1481
  268POPC   D2A 3766   5.505   5.402   8.999  0.1727 -0.2087 -0.1312
  268POPC   C3A 3767   5.187   5.179   9.269 -0.3364  0.2841  0.1022
  268POPC   C4A 3768   4.818   5.242   9.492 -0.3953  0.2268 -0.2984
  268POPC   C1B 3769   6.107   4.413   8.542 -0.1256  0.0473 -0.0810
  268POPC   C2B 3770   6.334   4.052   8.739  0.1731  0.2697  0.0297
  268POPC   C3B 3771   6.572   3.718   8.989  0.1659 -0.0142  0.1147
  268POPC   C4B 3772   6.709   3.324   9.020 -0.0013  0.0972 -0.0836
  269POPC   NC3 3773   6.684   3.670   8.008 -0.2006  0.1792 -0.1876
  269POPC   PO4 3774   7.029   3.307   7.939 -0.2169  0.2676 -0.0667
  269POPC   GL1 3775   6.874   3.248   8.373 -0.0169  0.2381  0.1310
  269POPC   GL2 3776   7.166   3.361   8.428 -0.3878  0.0716 -0.0011
  269POPC   C1A 3777   6.676   2.883   8.699 -0.2786  0.2284  0.0308
  269POPC   D2A 3778   6.682   2.424   8.870 -0.0515  0.4984 -0.1308
  269POPC   C3A 3779   7.009   2.201   9.043 -0.1423 -0.1332  0.0083
  269POPC   C4A 3780   7.490   2.284   9.119 -0.1010 -0.1945  0.2006
  269POPC   C1B 3781   7.135   3.175   8.818 -0.0002 -0.3160 -0.1497
  269POPC   C2B 3782   7.099   3.115   9.178  0.1363  0.3726  0.0450
  269POPC   C3B 3783   7.175   3.090   9.561  0.2274  0.4384  0.0537
  269POPC   C4B 3784   6.878   2.928   9.930  0.2264 -0.1978 -0.0331
  270POPC   NC3 3785  10.147  10.669   7.043 -0.1117  0.3279 -0.0297
  270POPC   PO4 3786   9.882  10.555   7.410  0.1673 -0.1190  0.0810
  270POPC   GL1 3787   9.917  10.519   7.926 -0.2195  0.1413  0.2380
  270POPC   GL2 3788  10.238  10.584   8.020 -0.3127  0.0733  0.0783
  270POPC   C1A 3789   9.815  10.448   8.318 -0.1142  0.1336  0.0495
  270POPC   D2A 3790   9.419  10.776   8.333  0.0859  0.1739  0.0906
  270POPC   C3A 3791   9.256  10.770   8.803  0.3768 -0.0005  0.1740
  270POPC   C4A 3792   9.242  10.475   9.058 -0.0465 -0.3097  0.1770
  270POPC   C1B 3793  10.203  10.774   8.386 -0.2598  0.1848 -0.0332
  270POPC   C2B 3794   9.804  10.743   8.722 -0.0963  0.1442  0.1425
  270POPC   C3B 3795   9.691  10.681   9.025 -0.0878 -0.0705 -0.1387
  270POPC   C4B 3796   9.543  10.469   9.406 -0.2874  0.1691  0.0734
  271POPC   NC3 3797   7.684   6.038   7.219  0.1015  0.1582  0.1965
  271POPC   PO4 3798   7.679   5.918   7.716  0.0718  0.1099  0.2158
  271POPC   GL1 3799   7.674   5.771   8.173 -0.1694  0.1954  0.0595
  271POPC   GL2 3800   7.862   5.480   8.338  0.0517  0.1276  0.1036
  271POPC   C1A 3801   7.597   5.673   8.645  0.0402 -0.1612  0.0196
  271POPC   D2A 3802   7.265   5.817   9.014  0.2926  0.2549 -0.0416
  271POPC   C3A 3803   6.964   5.747   9.358  0.1146 -0.3933 -0.2777
  271POPC   C4A 3804   7.012   5.980   9.768 -0.0524 -0.0626  0.1526
  271POPC   C1B 3805   7.994   5.433   8.810  0.0962  0.0516  0.3388
  271POPC   C2B 3806   8.235   5.660   9.255 -0.1558  0.1754  0.0655
  271POPC   C3B 3807   8.282   5.602   9.755 -0.1590  0.1641 -0.1948
  271POPC   C4B 3808   8.123   5.747  10.111 -0.0737 -0.2296 -0.0900
  272POPC   NC3 3809   3.043   0.149   7.465 -0.0725 -0.4142  0.2463
  272POPC   PO4 3810   2.973   0.516   7.673  0.2093  0.0393 -0.2866
  272POPC   GL1 3811   3.099   0.209   7.990 -0.3265  0.2136  0.0451
  272POPC   GL2 3812   3.310   0.104   8.161 -0.4402  0.1058  0.2938
  272POPC   C1A 3813   2.805   0.185   8.370 -0.1736  0.1595  0.3934
  272POPC   D2A 3814   2.650   0.250   8.803 -0.1708  0.0243  0.1955
  272POPC   C3A 3815   2.254   0.303   8.980  0.1262  0.2605 -0.1192
  272POPC   C4A 3816   2.129   0.210   9.280  0.2939 -0.0246 -0.1143
  272POPC   C1B 3817   3.483  -0.230   8.372  0.0437 -0.4830 -0.2620
  272POPC   C2B 3818   3.946  -0.262   8.426  0.2185  0.2039 -0.1308
  272POPC   C3B 3819   4.238  -0.193   8.749  0.1325 -0.0976  0.2526
  272POPC   C4B 3820   4.576  -0.450   8.777  0.0535 -0.0250 -0.1883
  273POPC   NC3 3821   5.121   1.615   7.507 -0.0549  0.2541  0.2195
  273POPC   PO4 3822   5.470   1.490   7.690  0.0188  0.4324 -0.1676
  273POPC   GL1 3823   5.622   1.536   8.131  0.3425 -0.0977 -0.0834
  273POPC   GL2 3824   5.696   1.798   8.123  0.0586 -0.0952  0.0652
  273POPC   C1A 3825   5.595   1.484   8.540  0.0976  0.0376  0.1202
  273POPC   D2A 3826   5.710   1.390   8.959 -0.1566 -0.2116  0.2300
  273POPC   C3A 3827   5.616   1.208   9.342  0.1740  0.1053  0.2825
  273POPC   C4A 3828   5.387   0.905   9.503 -0.1500 -0.0140  0.1406
  273POPC   C1B 3829   5.687   1.966   8.451 -0.1174 -0.0309  0.2119
  273POPC   C2B 3830   5.741   1.999   8.865 -0.1451 -0.0015 -0.0706
  273POPC   C3B 3831   5.767   1.703   9.376 -0.2047 -0.1140  0.0302
  273POPC   C4B 3832   6.029   1.549   9.694  0.0479 -0.0936  0.1163
  274POPC   NC3 3833   7.811   0.110   7.573 -0.1352 -0.0896  0.2824
  274POPC   PO4 3834   7.497   0.146   7.951  0.0766  0.0267  0.0725
  274POPC   GL1 3835   7.429  -0.062   8.300  0.3431 -0.2166 -0.1282
  274POPC   GL2 3836   7.082  -0.198   8.408  0.1690  0.2416  0.1856
  274POPC   C1A 3837   7.446   0.163   8.666 -0.0343  0.0816  0.1811
  274POPC   D2A 3838   7.367   0.213   9.107 -0.0379 -0.2415  0.1315
  274POPC   C3A 3839   7.352   0.571   9.414 -0.0197  0.2209 -0.1934
  274POPC   C4A 3840   7.540   0.656   9.754  0.2007  0.1635 -0.0048
  274POPC   C1B 3841   6.818  -0.400   8.617 -0.0964  0.0734 -0.0439
  274POPC   C2B 3842   6.805  -0.428   8.988  0.0889  0.1700 -0.2475
  274POPC   C3B 3843   6.673  -0.465   9.346  0.0497 -0.2253  0.2591
  274POPC   C4B 3844   6.718  -0.182   9.662 -0.0785  0.0684 -0.3727
  275POPC   NC3 3845   9.363   7.908   8.345 -0.2240 -0.0780  0.0139
  275POPC   PO4 3846   9.768   7.715   8.355 -0.1761  0.0444 -0.0538
  275POPC   GL1 3847   9.741   7.994   8.791  0.0903 -0.4192  0.1821
  275POPC   GL2 3848   9.687   7.695   8.959 -0.2613  0.1815  0.2068
  275POPC   C1A 3849   9.368   8.021   9.050  0.1485  0.0099 -0.1241
  275POPC   D2A 3850   9.381   8.134   9.530 -0.0728  0.1668  0.1868
  275POPC   C3A 3851   9.334   7.843   9.913  0.1610 -0.0744 -0.1574
  275POPC   C4A 3852   9.409   7.807  10.402 -0.1038 -0.0041 -0.1753
  275POPC   C1B 3853   9.453   7.581   9.258 -0.1359 -0.1269 -0.2325
  275POPC   C2B 3854   9.237   7.347   9.622  0.4331  0.0352 -0.2639
  275POPC   C3B 3855   8.943   7.190   9.899 -0.1034 -0.0061 -0.1084
  275POPC   C4B 3856   8.542   7.009   9.821 -0.2497 -0.4323 -0.1035
  276POPC   NC3 3857   8.704   1.688   8.276 -0.0396 -0.1985 -0.1443
  276POPC   PO4 3858   8.464   2.110   8.181  0.2167  0.0640  0.0735
  276POPC   GL1 3859   8.503   2.217   8.575 -0.2781  0.0036 -0.0470
  276POPC   GL2 3860   8.716   1.827   8.737  0.0890  0.2552 -0.1019
  276POPC   C1A 3861   8.680   2.514   8.907  0.2378  0.1828  0.1808
  276POPC   D2A 3862   8.611   2.963   9.015  0.2513 -0.2190  0.2200
  276POPC   C3A 3863   8.238   3.081   9.229 -0.1059  0.2063 -0.2743
  276POPC   C4A 3864   7.845   3.106   9.422  0.2648  0.1662 -0.1617
  276POPC   C1B 3865   8.512   2.011   9.117  0.0893 -0.1381 -0.1508
  276POPC   C2B 3866   8.423   1.930   9.555 -0.3173  0.0201 -0.3570
  276POPC   C3B 3867   8.148   2.105   9.769  0.4255 -0.2025  0.0322
  276POPC   C4B 3868   8.223   2.360  10.277 -0.0446  0.0216  0.2814
  277POPC   NC3 3869   4.945   8.324   7.360  0.0057 -0.1380 -0.0061
  277POPC   PO4 3870   4.740   8.210   7.605 -0.1038  0.4164 -0.1176
  277POPC   GL1 3871   4.496   8.254   7.989 -0.2850 -0.2104  0.1984
  277POPC   GL2 3872   4.238   8.448   7.924  0.1300 -0.0249  0.1583
  277POPC   C1A 3873   4.453   8.102   8.456  0.1059  0.2568  0.2011
  277POPC   D2A 3874   4.230   7.922   8.798 -0.1384 -0.0577 -0.0587
  277POPC   C3A 3875   4.373   7.636   9.150 -0.0454 -0.0288 -0.2138
  277POPC   C4A 3876   4.579   7.696   9.642  0.1584 -0.2797  0.1577
  277POPC   C1B 3877   4.013   8.354   8.351  0.0940  0.2826 -0.0634
  277POPC   C2B 3878   3.915   7.905   8.445  0.0820 -0.1896 -0.0601
  277POPC   C3B 3879   3.869   7.569   8.908 -0.0595 -0.3444 -0.1332
  277POPC   C4B 3880   3.860   7.504   9.368  0.0345 -0.1503 -0.1103
  278POPC   NC3 3881   9.028  11.413   7.753 -0.0233  0.2420  0.1096
  278POPC   PO4 3882   9.435  11.323   7.748 -0.3391  0.0910  0.0869
  278POPC   GL1 3883   9.613  11.220   8.152  0.0935 -0.1606 -0.0533
  278POPC   GL2 3884   9.820  11.058   8.153  0.1216 -0.0325 -0.1442
  278POPC   C1A 3885   9.495  11.163   8.599  0.0814 -0.3324 -0.0061
  278POPC   D2A 3886   9.633  11.162   8.994  0.2644 -0.2117  0.1278
  278POPC   C3A 3887   9.911  11.556   9.168  0.1190 -0.0690  0.2053
  278POPC   C4A 3888   9.933  11.460   9.611 -0.0679 -0.2270 -0.3331
  278POPC   C1B 3889  10.010  11.254   8.610 -0.0400  0.1523  0.1379
  278POPC   C2B 3890  10.141  10.989   8.974 -0.1229  0.0132 -0.3165
  278POPC   C3B 3891  10.026  10.937   9.357  0.0621  0.0026 -0.2748
  278POPC   C4B 3892   9.677  11.043   9.596 -0.0260 -0.2721 -0.1102
  279POPC   NC3 3893   0.972   9.606   7.794 -0.0183 -0.2981 -0.0169
  279POPC   PO4 3894   0.632   9.445   7.662 -0.1717  0.0905 -0.1788
  279POPC   GL1 3895   0.702   9.201   8.055  0.4728  0.1409 -0.0721
  279POPC   GL2 3896   0.573   9.355   8.268  0.1987 -0.0337 -0.1063
  279POPC   C1A 3897   0.576   8.897   8.462  0.3478  0.1538 -0.5656
  279POPC   D2A 3898   0.786   8.760   8.800  0.3639  0.2932  0.0243
  279POPC   C3A 3899   0.875   9.013   9.229  0.0288 -0.2064  0.3751
  279POPC   C4A 3900   0.548   9.137   9.456  0.3380 -0.0096 -0.1705
  279POPC   C1B 3901   0.721   9.340   8.628  0.0134 -0.1104  0.3587
  279POPC   C2B 3902   0.566   9.379   9.028 -0.2544  0.2514  0.0731
  279POPC   C3B 3903   0.581   9.585   9.524  0.0866  0.0975  0.0689
  279POPC   C4B 3904   0.547   9.463   9.876 -0.1767  0.1314  0.3087
  280POPC   NC3 3905  11.364   1.114   7.943  0.1180  0.0993 -0.0337
  280POPC   PO4 3906  11.272   0.719   8.008  0.1797 -0.0371 -0.1658
  280POPC   GL1 3907  11.377   0.660   8.466  0.0820  0.1047  0.0641
  280POPC   GL2 3908  11.077   0.359   8.665 -0.3172  0.0451 -0.1985
  280POPC   C1A 3909  11.641   0.706   8.827 -0.4015 -0.0937 -0.1048
  280POPC   D2A 3910  11.864   0.665   9.098  0.1485  0.2584  0.0065
  280POPC   C3A 3911  12.244   0.896   9.364 -0.1737  0.5085  0.1145
  280POPC   C4A 3912  12.612   0.611   9.491 -0.0028 -0.0845 -0.1124
  280POPC   C1B 3913  11.182   0.523   9.006  0.1076 -0.2690 -0.2288
  280POPC   C2B 3914  11.027   0.622   9.402  0.0418 -0.1715  0.1153
  280POPC   C3B 3915  11.242   0.360   9.773 -0.0538 -0.1073  0.2244
  280POPC   C4B 3916  11.194   0.120  10.159  0.2512 -0.1305  0.1316
  281POPC   NC3 3917   3.153   8.069   7.200  0.2530  0.0061  0.2599
  281POPC   PO4 3918   3.078   7.888   7.595  0.0115  0.2859 -0.1012
  281POPC   GL1 3919   3.003   7.983   8.043  0.0672 -0.0410 -0.0004
  281POPC   GL2 3920   2.710   7.982   8.242 -0.0026  0.3427 -0.2874
  281POPC   C1A 3921   3.354   7.907   8.341 -0.3654 -0.1485  0.0230
  281POPC   D2A 3922   3.516   7.550   8.551  0.0405 -0.0565 -0.0884
  281POPC   C3A 3923   3.356   7.574   8.918 -0.1427  0.2228  0.1464
  281POPC   C4A 3924   2.964   7.556   9.175  0.3941  0.4335  0.1993
  281POPC   C1B 3925   2.946   7.885   8.623 -0.5992  0.1803 -0.1179
  281POPC   C2B 3926   3.240   8.093   8.949 -0.1847  0.0118 -0.1774
  281POPC   C3B 3927   3.324   8.176   9.306 -0.0695 -0.0993 -0.0207
  281POPC   C4B 3928   3.549   8.307   9.708  0.0632 -0.0103 -0.3339
  282POPC   NC3 3929   7.767   9.817   7.707  0.0711  0.1833 -0.3855
  282POPC   PO4 3930   7.996   9.594   8.017  0.1591  0.0295  0.0526
  282POPC   GL1 3931   8.320   9.493   8.392 -0.1638 -0.0482  0.1143
  282POPC   GL2 3932   8.335   9.191   8.419  0.0471 -0.1229 -0.4102
  282POPC   C1A 3933   8.515   9.651   8.757  0.0439  0.3346 -0.1022
  282POPC   D2A 3934   8.689   9.838   9.197  0.2231 -0.0805  0.1056
  282POPC   C3A 3935   8.483  10.026   9.471  0.1768 -0.0780  0.0921
  282POPC   C4A 3936   8.252  10.061   9.974  0.0052  0.1504  0.0723
  282POPC   C1B 3937   8.072   9.377   8.803 -0.2335  0.1119 -0.2949
  282POPC   C2B 3938   7.540   9.346   8.901  0.0293  0.1395 -0.0252
  282POPC   C3B 3939   7.268   9.048   8.631 -0.4757 -0.0442 -0.1203
  282POPC   C4B 3940   6.990   8.668   8.719 -0.0455  0.4023  0.3203
  283POPC   NC3 3941  11.307  10.699   7.099 -0.1999 -0.2630  0.1480
  283POPC   PO4 3942  11.219  10.619   7.497  0.1858  0.0744 -0.1810
  283POPC   GL1 3943  11.281  10.940   7.851  0.1778  0.0809  0.2209
  283POPC   GL2 3944  11.486  10.691   7.968 -0.1762  0.6118  0.1404
  283POPC   C1A 3945  11.313  11.310   8.249  0.2717 -0.0847 -0.0813
  283POPC   D2A 3946  11.306  11.589   8.615 -0.0357 -0.1880  0.3993
  283POPC   C3A 3947  11.299  12.039   8.688 -0.1899  0.0140 -0.1524
  283POPC   C4A 3948  11.291  12.450   9.011 -0.0952 -0.3179  0.1259
  283POPC   C1B 3949  11.571  10.787   8.299  0.1907  0.2476 -0.1889
  283POPC   C2B 3950  11.438  10.574   8.626 -0.0067 -0.1409  0.0508
  283POPC   C3B 3951  11.633  10.220   8.873  0.2206 -0.0204  0.2384
  283POPC   C4B 3952  11.474  10.086   9.279 -0.3014 -0.3773  0.0507
  284POPC   NC3 3953   3.229   5.534   8.087  0.2630  0.1383 -0.0966
  284POPC   PO4 3954   3.738   5.596   7.950 -0.0234 -0.0944 -0.0475
  284POPC   GL1 3955   3.820   5.679   8.355 -0.0022  0.2880 -0.0655
  284POPC   GL2 3956   3.700   5.491   8.686 -0.3427 -0.0233  0.4186
  284POPC   C1A 3957   3.897   6.055   8.624  0.1618 -0.1557  0.3048
  284POPC   D2A 3958   4.146   6.201   8.911 -0.2327 -0.4393 -0.0425
  284POPC   C3A 3959   3.972   5.964   9.327  0.0453 -0.2001  0.0452
  284POPC   C4A 3960   3.900   6.291   9.639  0.3000  0.2429 -0.0896
  284POPC   C1B 3961   3.739   5.539   9.230  0.0331  0.0983  0.1556
  284POPC   C2B 3962   4.025   5.460   9.654  0.2211  0.1622  0.0696
  284POPC   C3B 3963   4.364   5.386   9.826 -0.2649 -0.0741 -0.4097
  284POPC   C4B 3964   4.805   5.545   9.935 -0.3696  0.0731  0.0375
  285POPC   NC3 3965   3.111   2.963  11.594  0.0447 -0.0894 -0.0664
  285POPC   PO4 3966   2.696   3.065  11.642 -0.1463  0.0730  0.1503
  285POPC   GL1 3967   2.648   3.062  11.205 -0.2030  0.0732 -0.0820
  285POPC   GL2 3968   2.954   3.156  11.140  0.1486 -0.2958 -0.0961
  285POPC   C1A 3969   2.435   2.820  10.903  0.1318  0.0315 -0.1380
  285POPC   D2A 3970   2.206   2.973  10.476  0.2553  0.0670 -0.2651
  285POPC   C3A 3971   2.335   2.822  10.103 -0.2398  0.0208  0.2230
  285POPC   C4A 3972   2.429   2.483   9.719 -0.0666  0.0710  0.1442
  285POPC   C1B 3973   2.973   2.744  10.939  0.0713 -0.0888 -0.1352
  285POPC   C2B 3974   2.894   2.396  10.612  0.0655 -0.3069 -0.1557
  285POPC   C3B 3975   3.110   2.169  10.226  0.3426  0.2332 -0.0111
  285POPC   C4B 3976   3.502   2.261  10.064  0.1417  0.0674  0.0894
  286POPC   NC3 3977   6.184   8.227   7.516 -0.1648  0.2632  0.1636
  286POPC   PO4 3978   5.956   8.325   7.896  0.0493  0.0180  0.1976
  286POPC   GL1 3979   5.804   8.222   8.257 -0.1461 -0.0258  0.1704
  286POPC   GL2 3980   5.708   8.555   8.329 -0.1066 -0.1529 -0.0354
  286POPC   C1A 3981   5.420   8.109   8.527  0.1881 -0.0646  0.2241
  286POPC   D2A 3982   5.365   8.157   8.940 -0.2933 -0.3947  0.3583
  286POPC   C3A 3983   5.078   7.897   9.168  0.1247  0.2830  0.3143
  286POPC   C4A 3984   4.950   7.480   9.135 -0.0251  0.1117  0.0662
  286POPC   C1B 3985   5.770   8.486   8.712  0.4498  0.0273 -0.0440
  286POPC   C2B 3986   6.129   8.472   8.953  0.0300 -0.0928  0.1974
  286POPC   C3B 3987   6.298   8.424   9.361  0.3112  0.0994 -0.0602
  286POPC   C4B 3988   6.039   8.339   9.688 -0.3344  0.1011 -0.1474
  287POPC   NC3 3989   5.378   6.418   7.869  0.0583  0.0016 -0.1673
  287POPC   PO4 3990   5.741   6.462   7.684 -0.2778 -0.0851 -0.0989
  287POPC   GL1 3991   5.937   6.649   8.019  0.2981  0.1237 -0.0726
  287POPC   GL2 3992   5.650   6.923   8.268 -0.0959  0.0858  0.0484
  287POPC   C1A 3993   6.122   6.735   8.378  0.0430  0.1163  0.0237
  287POPC   D2A 3994   6.359   6.622   8.716 -0.1894  0.0935 -0.4812
  287POPC   C3A 3995   6.789   6.633   8.757  0.1037  0.1513  0.0120
  287POPC   C4A 3996   7.176   6.477   8.707  0.3835  0.0902  0.3911
  287POPC   C1B 3997   5.639   6.984   8.671  0.0017  0.2413  0.0097
  287POPC   C2B 3998   6.074   7.009   8.954 -0.0722 -0.0168 -0.0271
  287POPC   C3B 3999   6.304   6.716   9.275  0.1572 -0.0318  0.2279
  287POPC   C4B 4000   6.449   6.608   9.635 -0.0491  0.1643  0.3028
  288POPC   NC3 4001   2.749  11.313   7.321 -0.0519  0.1756 -0.0186
  288POPC   PO4 4002   2.761  10.883   7.426 -0.2085  0.0981 -0.1067
  288POPC   GL1 4003   2.960  10.856   7.769  0.2972 -0.3617 -0.0492
  288POPC   GL2 4004   3.194  10.728   7.828 -0.1840  0.2089 -0.1539
  288POPC   C1A 4005   2.934  10.911   8.218  0.0648 -0.1067  0.0431
  288POPC   D2A 4006   2.980  10.909   8.753 -0.0881  0.2612  0.1972
  288POPC   C3A 4007   2.596  10.906   9.013 -0.0204 -0.1862  0.1148
  288POPC   C4A 4008   2.805  10.597   9.377  0.0104 -0.1167  0.0914
  288POPC   C1B 4009   3.356  11.142   8.041  0.3294  0.0189 -0.0852
  288POPC   C2B 4010   3.436  11.415   8.427 -0.0141 -0.1430  0.4648
  288POPC   C3B 4011   3.631  11.460   8.698  0.0307  0.1013  0.1355
  288POPC   C4B 4012   3.858  11.599   9.160  0.3619 -0.2030  0.0595
  289POPC   NC3 4013   8.834  10.533   7.364 -0.1190  0.0379  0.0167
  289POPC   PO4 4014   8.921  10.335   7.761  0.0650 -0.0470 -0.0491
  289POPC   GL1 4015   8.773  10.110   8.041  0.3494 -0.2972  0.0086
  289POPC   GL2 4016   8.948  10.136   8.253  0.1561  0.0143  0.1234
  289POPC   C1A 4017   8.478  10.037   8.467 -0.2006  0.1652  0.1052
  289POPC   D2A 4018   8.445  10.160   8.828  0.1594 -0.1287  0.0954
  289POPC   C3A 4019   8.209  10.444   9.108  0.2387 -0.2301 -0.0875
  289POPC   C4A 4020   8.447  10.676   9.484 -0.1399  0.5200  0.2339
  289POPC   C1B 4021   9.264  10.300   8.450  0.1301 -0.0392 -0.4372
  289POPC   C2B 4022   9.572  10.290   8.706  0.1216  0.1076 -0.0042
  289POPC   C3B 4023   9.733  10.132   9.066  0.1056  0.0956 -0.1690
  289POPC   C4B 4024   9.837   9.968   9.392  0.0033  0.2637  0.2727
  290POPC   NC3 4025   7.258   6.201   7.910 -0.1913 -0.0015  0.0024
  290POPC   PO4 4026   6.806   6.170   8.112 -0.3490 -0.3406 -0.1318
  290POPC   GL1 4027   6.520   6.179   8.495 -0.1823  0.1133  0.1128
  290POPC   GL2 4028   6.318   5.905   8.482  0.1510  0.0830 -0.0360
  290POPC   C1A 4029   6.488   6.183   8.937  0.1020  0.1337  0.2400
  290POPC   D2A 4030   6.167   6.219   9.242  0.1103  0.2304 -0.0184
  290POPC   C3A 4031   5.916   5.808   9.318  0.0828 -0.0950  0.1065
  290POPC   C4A 4032   6.074   5.345   9.135  0.0600 -0.0667  0.0309
  290POPC   C1B 4033   6.190   5.812   8.918  0.0318  0.2795  0.0788
  290POPC   C2B 4034   6.434   5.833   9.375 -0.0521 -0.0485  0.0290
  290POPC   C3B 4035   6.602   6.137   9.539 -0.2808  0.0254  0.0491
  290POPC   C4B 4036   6.655   6.302   9.989  0.0013  0.0756 -0.2492
  291POPC   NC3 4037   0.624   5.705   8.445  0.1861  0.4688  0.1408
  291POPC   PO4 4038   0.623   6.109   8.741 -0.2395  0.1970 -0.0589
  291POPC   GL1 4039   0.395   6.229   8.952 -0.0058 -0.0695  0.1494
  291POPC   GL2 4040   0.113   6.259   8.948  0.1932 -0.2116 -0.0606
  291POPC   C1A 4041   0.367   6.405   9.436 -0.1132 -0.1976  0.0570
  291POPC   D2A 4042   0.264   6.478   9.779  0.2585  0.0400  0.0258
  291POPC   C3A 4043   0.025   6.166   9.894 -0.0318  0.0962 -0.1838
  291POPC   C4A 4044  -0.440   6.008   9.973  0.1144 -0.2459 -0.0433
  291POPC   C1B 4045  -0.231   6.367   9.273 -0.2802  0.4541 -0.1654
  291POPC   C2B 4046  -0.294   6.486   9.673  0.0455  0.0341  0.0695
  291POPC   C3B 4047  -0.542   6.540   9.970  0.0193  0.1232  0.0732
  291POPC   C4B 4048  -0.789   6.305  10.247  0.1519  0.1818 -0.2340
  292POPC   NC3 4049   2.161  10.231   7.117  0.3651  0.0327 -0.2057
  292POPC   PO4 4050   2.392  10.499   7.355  0.3427  0.2414 -0.0100
  292POPC   GL1 4051   2.307  10.420   7.723  0.1430  0.1640  0.0716
  292POPC   GL2 4052   2.455  10.713   7.954 -0.0381  0.0902  0.0299
  292POPC   C1A 4053   2.377  10.253   8.164 -0.0012 -0.2421 -0.1546
  292POPC   D2A 4054   2.635  10.128   8.447  0.4046 -0.2091 -0.0992
  292POPC   C3A 4055   2.898  10.429   8.644  0.1250  0.2769 -0.2920
  292POPC   C4A 4056   3.168  10.523   8.967 -0.0419 -0.2496 -0.1777
  292POPC   C1B 4057   2.451  10.656   8.421  0.0210  0.1550  0.2309
  292POPC   C2B 4058   2.337  10.504   8.800 -0.2025 -0.4949 -0.0680
  292POPC   C3B 4059   2.348  10.465   9.246  0.3355  0.0468  0.0680
  292POPC   C4B 4060   2.153  10.598   9.586  0.0112  0.4610 -0.0516
  293POPC   NC3 4061  10.303   5.623   8.402  0.1208  0.3753  0.1452
  293POPC   PO4 4062  10.076   6.049   8.310 -0.2231  0.0736  0.1052
  293POPC   GL1 4063  10.142   6.128   8.662 -0.1238 -0.0185 -0.2021
  293POPC   GL2 4064  10.208   5.915   8.815 -0.1104  0.1426 -0.0702
  293POPC   C1A 4065  10.200   6.425   8.905 -0.2973 -0.0993  0.1832
  293POPC   D2A 4066  10.395   6.640   9.197  0.0709  0.0076  0.1470
  293POPC   C3A 4067  10.739   6.407   9.338  0.0923  0.1821  0.0525
  293POPC   C4A 4068  10.915   6.441   9.676  0.1179 -0.2319 -0.0732
  293POPC   C1B 4069  10.218   6.116   9.279 -0.3528 -0.0509 -0.0700
  293POPC   C2B 4070  10.180   6.212   9.627 -0.0745  0.2839  0.0513
  293POPC   C3B 4071  10.209   6.487  10.016  0.1838  0.1078  0.2035
  293POPC   C4B 4072  10.642   6.409  10.291 -0.2802 -0.1529 -0.1138
  294POPC   NC3 4073  10.348   8.748   7.768 -0.0112  0.2604 -0.3570
  294POPC   PO4 4074  10.611   8.779   8.077  0.2499  0.1993  0.0468
  294POPC   GL1 4075  10.264   8.932   8.296  0.1544  0.1934  0.2720
  294POPC   GL2 4076  10.380   8.797   8.532 -0.0590  0.1331 -0.1781
  294POPC   C1A 4077  10.060   9.065   8.800  0.1146 -0.0166  0.1562
  294POPC   D2A 4078   9.842   9.010   9.153  0.2473  0.0723  0.3657
  294POPC   C3A 4079   9.821   8.863   9.511 -0.1634 -0.0094 -0.3421
  294POPC   C4A 4080  10.042   8.648   9.916  0.0783  0.2144 -0.1742
  294POPC   C1B 4081  10.790   8.796   8.868  0.1603  0.0035  0.3391
  294POPC   C2B 4082  10.932   8.789   9.340 -0.0771 -0.2738  0.0791
  294POPC   C3B 4083  11.098   8.525   9.691  0.0421 -0.0790 -0.0994
  294POPC   C4B 4084  11.127   8.486  10.155 -0.3676  0.0809 -0.0892
  295POPC   NC3 4085   1.834   9.542   7.582  0.2854  0.1164  0.0250
  295POPC   PO4 4086   1.451   9.816   7.686  0.1166 -0.1083  0.1083
  295POPC   GL1 4087   1.397   9.843   8.148  0.0423  0.0336  0.0927
  295POPC   GL2 4088   1.089   9.693   8.326 -0.0311 -0.0820 -0.0712
  295POPC   C1A 4089   1.631   9.578   8.533 -0.0295 -0.5047 -0.0163
  295POPC   D2A 4090   2.049   9.610   8.761  0.0685  0.2956  0.1139
  295POPC   C3A 4091   2.166   9.289   8.978 -0.1594 -0.1376  0.0632
  295POPC   C4A 4092   2.026   8.810   8.965 -0.2531  0.0195  0.3012
  295POPC   C1B 4093   1.145   9.769   8.768 -0.0405  0.0592  0.1545
  295POPC   C2B 4094   0.970   9.595   9.188  0.3429 -0.3374  0.2363
  295POPC   C3B 4095   1.023   9.379   9.644 -0.1779 -0.1960  0.3289
  295POPC   C4B 4096   0.992   9.415  10.075  0.3257  0.1888 -0.1353
  296POPC   NC3 4097   4.365   1.084   7.356  0.1113  0.3348 -0.6064
  296POPC   PO4 4098   4.108   0.738   7.648 -0.2410  0.0031  0.2830
  296POPC   GL1 4099   4.087   0.474   8.064  0.0620  0.0562  0.0177
  296POPC   GL2 4100   3.802   0.098   8.138  0.4307  0.0995  0.0919
  296POPC   C1A 4101   4.190   0.212   8.418  0.1109 -0.5537  0.0127
  296POPC   D2A 4102   4.098   0.293   8.880 -0.1881  0.2207 -0.2070
  296POPC   C3A 4103   3.853  -0.057   9.025  0.1191 -0.1250  0.1100
  296POPC   C4A 4104   3.701  -0.046   9.500  0.2586 -0.1614 -0.2707
  296POPC   C1B 4105   3.711   0.260   8.587  0.1393  0.3093  0.0152
  296POPC   C2B 4106   3.545   0.429   8.945  0.0014 -0.3767 -0.0497
  296POPC   C3B 4107   3.314   0.332   9.343  0.0005 -0.2665  0.3324
  296POPC   C4B 4108   3.053   0.494   9.672 -0.1825 -0.0185  0.2821
  297POPC   NC3 4109   6.169   6.005   7.175  0.2151  0.1366  0.0812
  297POPC   PO4 4110   5.946   5.932   7.541 -0.0535  0.0848  0.0251
  297POPC   GL1 4111   5.960   5.961   7.950 -0.2576  0.1128 -0.0605
  297POPC   GL2 4112   5.666   5.844   8.119  0.1771  0.0540  0.1683
  297POPC   C1A 4113   5.915   6.236   8.319 -0.0165 -0.1064 -0.2390
  297POPC   D2A 4114   6.042   6.241   8.691  0.0666  0.0300  0.0683
  297POPC   C3A 4115   5.844   6.557   9.032 -0.0678  0.3017  0.2904
  297POPC   C4A 4116   5.682   6.955   9.343  0.1325  0.0856 -0.6196
  297POPC   C1B 4117   5.790   5.755   8.593  0.3439 -0.0304  0.1741
  297POPC   C2B 4118   5.607   5.993   8.970  0.0104  0.1353  0.0985
  297POPC   C3B 4119   5.664   6.211   9.344 -0.0271  0.2434 -0.0153
  297POPC   C4B 4120   5.877   6.387   9.666  0.0036 -0.1632 -0.0924
  298POPC   NC3 4121   7.087   4.861   7.870  0.2857  0.2661 -0.1632
  298POPC   PO4 4122   7.168   4.505   7.766 -0.0094 -0.0430  0.1944
  298POPC   GL1 4123   7.164   4.409   8.265  0.0684 -0.0634 -0.2680
  298POPC   GL2 4124   6.969   4.456   8.525 -0.0789  0.0971  0.3499
  298POPC   C1A 4125   7.373   4.347   8.728  0.2641 -0.1866 -0.0541
  298POPC   D2A 4126   7.620   4.252   9.039  0.0527  0.0510  0.3578
  298POPC   C3A 4127   7.569   3.873   8.955 -0.1906  0.0274 -0.1403
  298POPC   C4A 4128   7.506   3.441   8.966 -0.2723  0.2003  0.0538
  298POPC   C1B 4129   6.635   4.558   8.863  0.1347 -0.0166  0.4402
  298POPC   C2B 4130   6.349   4.561   9.133 -0.4230 -0.3400  0.2210
  298POPC   C3B 4131   6.314   4.410   9.503  0.0376  0.1604 -0.0277
  298POPC   C4B 4132   6.053   4.018   9.670 -0.0370 -0.1005 -0.4610
  299POPC   NC3 4133   9.923   8.194   8.217 -0.0051  0.1596  0.3059
  299POPC   PO4 4134  10.248   8.374   8.302  0.0382 -0.4187  0.1624
  299POPC   GL1 4135  10.139   8.257   8.642  0.1599  0.3637 -0.1338
  299POPC   GL2 4136  10.234   7.860   8.657  0.2423  0.0154 -0.0771
  299POPC   C1A 4137  10.122   8.584   8.952 -0.0859  0.1611 -0.3939
  299POPC   D2A 4138  10.393   8.831   9.170 -0.2658  0.1081  0.2248
  299POPC   C3A 4139  10.429   8.788   9.591 -0.0429 -0.1583 -0.1821
  299POPC   C4A 4140  10.464   8.910   9.982 -0.2909  0.2232 -0.1276
  299POPC   C1B 4141  10.194   8.026   9.036  0.3383  0.2851 -0.1764
  299POPC   C2B 4142  10.331   7.908   9.539 -0.0440 -0.0054  0.1518
  299POPC   C3B 4143  10.358   8.006  10.015  0.0291  0.2472  0.0432
  299POPC   C4B 4144  10.455   8.170  10.396  0.0029 -0.2006  0.2405
  300POPC   NC3 4145   7.521  11.603   7.650  0.4464  0.1562  0.0480
  300POPC   PO4 4146   7.884  11.787   7.862  0.1264  0.3497 -0.2456
  300POPC   GL1 4147   7.884  11.808   8.320 -0.0229 -0.0051  0.3388
  300POPC   GL2 4148   7.695  12.091   8.429  0.0056  0.0126  0.1847
  300POPC   C1A 4149   7.860  11.735   8.791 -0.0814  0.0603  0.0655
  300POPC   D2A 4150   7.881  11.861   9.285 -0.2823  0.2566  0.1379
  300POPC   C3A 4151   8.033  11.645   9.721 -0.0246  0.3730  0.1865
  300POPC   C4A 4152   7.918  11.451  10.184 -0.3077 -0.0457 -0.2392
  300POPC   C1B 4153   7.892  12.234   8.755  0.0360  0.2141 -0.1963
  300POPC   C2B 4154   7.770  12.453   9.107 -0.0562  0.0745 -0.0531
  300POPC   C3B 4155   7.778  12.969   9.210  0.0183  0.2962 -0.3568
  300POPC   C4B 4156   7.793  13.386   9.380  0.3888  0.1123  0.1107
  301POPC   NC3 4157   3.155   2.390   7.409  0.1773  0.1554 -0.0601
  301POPC   PO4 4158   3.255   2.789   7.675  0.3044  0.1610 -0.0372
  301POPC   GL1 4159   3.321   2.505   8.005 -0.0317  0.0744 -0.2325
  301POPC   GL2 4160   3.655   2.412   8.167 -0.2212 -0.3279  0.0873
  301POPC   C1A 4161   3.313   2.435   8.530  0.4260  0.0610 -0.0989
  301POPC   D2A 4162   3.529   2.300   8.901  0.0148  0.0548 -0.0913
  301POPC   C3A 4163   3.528   2.336   9.288  0.2798  0.2043 -0.1743
  301POPC   C4A 4164   3.447   2.442   9.638  0.2816 -0.1106  0.1154
  301POPC   C1B 4165   3.847   2.549   8.493 -0.2906 -0.0100  0.0786
  301POPC   C2B 4166   4.205   2.345   8.735  0.1755 -0.0834 -0.1761
  301POPC   C3B 4167   4.329   2.484   9.148 -0.2105 -0.0925 -0.1673
  301POPC   C4B 4168   4.277   2.878   9.440  0.2988  0.1926  0.0577
  302POPC   NC3 4169   5.943   1.276   7.807  0.0065  0.0019 -0.0921
  302POPC   PO4 4170   5.806   0.851   7.768 -0.0518 -0.1066 -0.2125
  302POPC   GL1 4171   5.850   0.976   8.172  0.0295 -0.1469 -0.2511
  302POPC   GL2 4172   6.037   1.280   8.312 -0.0361 -0.3204  0.2964
  302POPC   C1A 4173   5.704   1.002   8.630 -0.2110 -0.1002 -0.2795
  302POPC   D2A 4174   5.451   0.933   9.001  0.0341  0.4860  0.3122
  302POPC   C3A 4175   4.995   1.138   9.161 -0.0044  0.0193 -0.0483
  302POPC   C4A 4176   4.547   1.144   9.224  0.3747  0.2738  0.2236
  302POPC   C1B 4177   6.074   1.603   8.591 -0.0098  0.2360  0.1714
  302POPC   C2B 4178   6.127   1.621   8.975  0.1031  0.1588 -0.0970
  302POPC   C3B 4179   6.252   1.849   9.334 -0.1062 -0.1436  0.0671
  302POPC   C4B 4180   6.566   2.142   9.329  0.0549 -0.0225 -0.0813
  303POPC   NC3 4181   1.400  12.449   7.257 -0.0335 -0.0313  0.1379
  303POPC   PO4 4182   1.735  12.695   7.338  0.0098  0.2094  0.0903
  303POPC   GL1 4183   1.853  12.876   7.722 -0.1914 -0.1074 -0.0466
  303POPC   GL2 4184   1.802  12.580   7.981  0.1075 -0.0115  0.1192
  303POPC   C1A 4185   2.199  12.849   8.138  0.0687 -0.0202  0.0676
  303POPC   D2A 4186   2.283  13.040   8.499  0.1093  0.2933  0.2116
  303POPC   C3A 4187   1.918  13.155   8.770  0.2000 -0.1805  0.1250
  303POPC   C4A 4188   1.919  13.216   9.213  0.3171 -0.2266 -0.1049
  303POPC   C1B 4189   1.454  12.460   8.169 -0.1260  0.2209  0.1869
  303POPC   C2B 4190   1.451  12.444   8.631 -0.0754  0.3370  0.1838
  303POPC   C3B 4191   1.132  12.322   8.806 -0.0006 -0.2672 -0.2366
  303POPC   C4B 4192   1.152  12.408   9.219  0.0791  0.0123 -0.0023
  304POPC   NC3 4193   4.470   9.298   7.835  0.0813 -0.1376  0.0586
  304POPC   PO4 4194   4.751   9.237   8.092  0.3363  0.0030 -0.1083
  304POPC   GL1 4195   4.619   9.226   8.525  0.2013 -0.1095 -0.2061
  304POPC   GL2 4196   4.804   9.015   8.693  0.2141 -0.1759  0.2202
  304POPC   C1A 4197   4.289   9.183   8.803  0.2804 -0.3493 -0.3131
  304POPC   D2A 4198   3.885   9.263   9.009  0.1622  0.0676  0.2114
  304POPC   C3A 4199   3.867   9.515   9.223  0.0947 -0.1370 -0.5157
  304POPC   C4A 4200   4.067   9.852   9.412  0.1599  0.1186  0.0466
  304POPC   C1B 4201   4.798   9.122   9.143 -0.2085 -0.0315 -0.0340
  304POPC   C2B 4202   4.863   9.335   9.593 -0.1370  0.0284  0.0881
  304POPC   C3B 4203   5.034   9.362  10.018 -0.0317  0.0821  0.0314
  304POPC   C4B 4204   5.360   9.133  10.303  0.0046  0.1258 -0.3825
  305POPC   NC3 4205   0.977   0.732   6.898 -0.2168 -0.0195  0.1741
  305POPC   PO4 4206   1.299   1.003   7.135  0.0746 -0.0378 -0.0456
  305POPC   GL1 4207   1.263   0.900   7.536  0.0642 -0.3005 -0.2698
  305POPC   GL2 4208   1.471   0.698   7.621  0.0375  0.1134 -0.0817
  305POPC   C1A 4209   1.497   1.050   7.986 -0.1230  0.4135  0.0788
  305POPC   D2A 4210   1.613   1.297   8.369 -0.2310 -0.3454 -0.1489
  305POPC   C3A 4211   1.393   1.458   8.628 -0.0029  0.1582  0.1797
  305POPC   C4A 4212   1.364   1.763   8.867 -0.4402  0.0992  0.1239
  305POPC   C1B 4213   1.521   0.510   8.021  0.0781  0.0891 -0.0247
  305POPC   C2B 4214   1.611   0.331   8.391 -0.1849  0.1253 -0.0066
  305POPC   C3B 4215   1.916   0.136   8.524 -0.1106 -0.0977  0.0980
  305POPC   C4B 4216   2.339  -0.048   8.458 -0.4156  0.1291  0.2174
  306POPC   NC3 4217   4.946   6.470   7.248 -0.0612 -0.0945  0.1840
  306POPC   PO4 4218   5.039   6.746   7.572 -0.2369  0.1706  0.0386
  306POPC   GL1 4219   5.152   6.883   7.977  0.0994  0.2499 -0.0142
  306POPC   GL2 4220   5.263   7.192   7.996  0.2093 -0.2773 -0.3759
  306POPC   C1A 4221   5.053   6.769   8.416 -0.1712 -0.4983 -0.1483
  306POPC   D2A 4222   4.802   7.047   8.793 -0.0222  0.1538 -0.5165
  306POPC   C3A 4223   4.432   7.203   8.789 -0.2441  0.1843 -0.1706
  306POPC   C4A 4224   4.091   7.168   9.120  0.0211  0.1079 -0.0224
  306POPC   C1B 4225   5.253   7.211   8.474  0.0890 -0.1989 -0.1309
  306POPC   C2B 4226   5.346   7.262   8.941 -0.2476  0.0836 -0.2513
  306POPC   C3B 4227   5.375   7.431   9.391  0.2208 -0.4421 -0.0715
  306POPC   C4B 4228   4.962   7.339   9.633 -0.1326 -0.0770  0.1265
  307POPC   NC3 4229   0.107   1.154   7.148 -0.2225  0.0359  0.0816
  307POPC   PO4 4230  -0.087   1.577   7.387  0.1030 -0.1760  0.0553
  307POPC   GL1 4231   0.057   1.833   7.745  0.3192  0.1025 -0.0004
  307POPC   GL2 4232  -0.284   1.894   7.829  0.0780 -0.0290 -0.2139
  307POPC   C1A 4233   0.136   2.083   8.192  0.0310  0.2531  0.1108
  307POPC   D2A 4234   0.296   1.930   8.643  0.1549  0.1409 -0.1514
  307POPC   C3A 4235   0.750   1.882   8.781 -0.0662  0.0669  0.2038
  307POPC   C4A 4236   1.038   1.794   8.425  0.0394  0.1849  0.1342
  307POPC   C1B 4237  -0.485   2.127   8.044  0.0809 -0.1440 -0.1245
  307POPC   C2B 4238  -0.805   2.199   8.317 -0.1033  0.2102 -0.0909
  307POPC   C3B 4239  -1.103   1.863   8.567  0.0558 -0.0663  0.1145
  307POPC   C4B 4240  -1.161   1.848   8.979 -0.1142 -0.1950 -0.0085
  308POPC   NC3 4241  12.068   8.720   7.534  0.0510 -0.0096  0.0073
  308POPC   PO4 4242  12.040   9.144   7.548 -0.1075 -0.0422 -0.3193
  308POPC   GL1 4243  12.185   9.184   7.982 -0.0119 -0.1132 -0.0298
  308POPC   GL2 4244  12.003   8.872   8.106  0.0380  0.0951  0.2115
  308POPC   C1A 4245  12.332   8.969   8.416 -0.1632  0.1014 -0.0086
  308POPC   D2A 4246  12.327   9.000   8.844  0.0082 -0.0941 -0.0863
  308POPC   C3A 4247  12.666   9.210   9.174  0.1307  0.0259  0.2889
  308POPC   C4A 4248  12.684   9.390   9.593  0.2510  0.1698  0.2599
  308POPC   C1B 4249  11.875   8.791   8.572 -0.2274  0.2875 -0.1811
  308POPC   C2B 4250  11.884   8.793   9.107  0.0210  0.2189 -0.2823
  308POPC   C3B 4251  11.931   8.835   9.526  0.1479 -0.0141 -0.0344
  308POPC   C4B 4252  11.459   8.902   9.474  0.0047 -0.1546  0.1663
  309POPC   NC3 4253   2.796   9.554   7.108  0.2315  0.2075  0.0851
  309POPC   PO4 4254   2.689   9.319   7.560 -0.0757  0.3742  0.1588
  309POPC   GL1 4255   2.808   9.160   7.943 -0.1135  0.3565  0.1715
  309POPC   GL2 4256   2.942   9.354   8.121 -0.0075  0.1059  0.3064
  309POPC   C1A 4257   2.657   8.990   8.311  0.1425  0.0166 -0.0238
  309POPC   D2A 4258   2.644   8.914   8.684 -0.2618  0.0241 -0.1387
  309POPC   C3A 4259   2.851   9.041   9.058 -0.0500 -0.1983 -0.5445
  309POPC   C4A 4260   2.787   9.246   9.445 -0.0900 -0.1652  0.1888
  309POPC   C1B 4261   2.802   9.596   8.330  0.2584  0.0553 -0.0221
  309POPC   C2B 4262   2.646   9.449   8.687  0.2993  0.5384  0.0259
  309POPC   C3B 4263   2.516   9.823   8.884 -0.2279  0.2558 -0.2054
  309POPC   C4B 4264   2.676  10.212   9.001  0.1543  0.1591  0.0004
  310POPC   NC3 4265   7.611  10.730   7.800 -0.0859 -0.1776  0.3289
  310POPC   PO4 4266   7.280  10.999   7.700 -0.2177 -0.0106 -0.1337
  310POPC   GL1 4267   7.319  10.997   8.121  0.0294  0.0944 -0.0630
  310POPC   GL2 4268   7.616  10.795   8.250 -0.3699  0.3931 -0.0535
  310POPC   C1A 4269   7.168  10.741   8.511  0.2230  0.0682 -0.2125
  310POPC   D2A 4270   6.889  10.596   8.856  0.1824  0.1611  0.0572
  310POPC   C3A 4271   7.033  10.288   9.136 -0.3634  0.2681  0.0922
  310POPC   C4A 4272   7.058  10.003   9.439  0.1556  0.0300 -0.3504
  310POPC   C1B 4273   7.696  10.930   8.724 -0.2070  0.1725  0.1226
  310POPC   C2B 4274   7.869  10.825   9.175 -0.1335  0.0501  0.0238
  310POPC   C3B 4275   7.836  10.662   9.511  0.0051 -0.1728  0.0447
  310POPC   C4B 4276   7.950  10.264   9.575 -0.0853 -0.0989 -0.0684
  311POPC   NC3 4277   5.070   9.595   8.096 -0.1139  0.0818  0.0338
  311POPC   PO4 4278   5.236   9.266   7.900  0.1800  0.1549  0.2097
  311POPC   GL1 4279   5.467   9.335   8.323  0.3834  0.1824  0.1486
  311POPC   GL2 4280   5.608   9.083   8.388  0.2071 -0.2200  0.2632
  311POPC   C1A 4281   5.745   9.503   8.752 -0.0946 -0.2008  0.1657
  311POPC   D2A 4282   5.854   9.512   9.195 -0.0492  0.1321 -0.2124
  311POPC   C3A 4283   5.679   9.183   9.469 -0.1415 -0.0487 -0.1629
  311POPC   C4A 4284   5.441   9.291   9.728  0.3715 -0.3847 -0.0485
  311POPC   C1B 4285   5.370   9.139   8.806  0.0302  0.0163 -0.2712
  311POPC   C2B 4286   5.308   9.557   9.141  0.0121  0.1395  0.0425
  311POPC   C3B 4287   4.937   9.747   9.392 -0.2325 -0.1350 -0.1330
  311POPC   C4B 4288   4.555   9.967   9.423  0.4705  0.0097 -0.0194
  312POPC   NC3 4289   9.521  10.818   7.820 -0.0600  0.0446 -0.2927
  312POPC   PO4 4290   9.046  10.905   7.576  0.0409 -0.2139 -0.0346
  312POPC   GL1 4291   9.004  10.993   7.986 -0.1059  0.2206  0.2151
  312POPC   GL2 4292   9.015  10.680   8.075  0.4248 -0.4364  0.1177
  312POPC   C1A 4293   9.039  11.277   8.383 -0.1926  0.0575 -0.2117
  312POPC   D2A 4294   9.037  11.617   8.698  0.0406  0.5325 -0.3155
  312POPC   C3A 4295   9.086  11.250   8.966 -0.2859  0.0356  0.1528
  312POPC   C4A 4296   9.103  10.898   9.286 -0.4488  0.1128 -0.1877
  312POPC   C1B 4297   8.704  10.960   8.372  0.0690  0.1270 -0.0756
  312POPC   C2B 4298   8.621  11.277   8.671  0.2284  0.3392 -0.1996
  312POPC   C3B 4299   8.529  11.368   9.092  0.3834 -0.3934 -0.4481
  312POPC   C4B 4300   8.443  11.642   9.464  0.0056  0.2227 -0.0899
  313POPC   NC3 4301   4.548   3.809   7.446  0.1909 -0.1744  0.0319
  313POPC   PO4 4302   4.270   3.729   7.734  0.1103 -0.1467  0.3150
  313POPC   GL1 4303   4.292   3.689   8.270  0.1019  0.0389 -0.1320
  313POPC   GL2 4304   4.568   3.795   8.298 -0.5156  0.2931  0.1479
  313POPC   C1A 4305   4.180   3.890   8.645 -0.2270 -0.4110 -0.2812
  313POPC   D2A 4306   4.189   4.107   9.130  0.0002  0.3586 -0.2665
  313POPC   C3A 4307   4.450   4.092   9.474 -0.1369  0.1402  0.0326
  313POPC   C4A 4308   4.674   4.346   9.759  0.1675  0.0188  0.1533
  313POPC   C1B 4309   4.635   3.975   8.811 -0.1483 -0.1442 -0.0079
  313POPC   C2B 4310   4.836   4.151   9.165  0.1893 -0.1451  0.1460
  313POPC   C3B 4311   5.081   4.198   9.503 -0.2761 -0.0936 -0.1812
  313POPC   C4B 4312   5.600   4.137   9.533  0.0559 -0.0233  0.2191
  314POPC   NC3 4313  10.643   4.281   7.365  0.2179  0.0736  0.1341
  314POPC   PO4 4314  10.646   4.189   7.886  0.1063  0.1707 -0.0628
  314POPC   GL1 4315  10.437   4.245   8.286  0.0610  0.3338 -0.1060
  314POPC   GL2 4316  10.308   3.940   8.368 -0.1473 -0.1359 -0.1787
  314POPC   C1A 4317  10.081   4.288   8.695  0.0920  0.0411 -0.3303
  314POPC   D2A 4318   9.972   4.490   8.945  0.2424 -0.1393  0.0420
  314POPC   C3A 4319   9.631   4.265   9.231 -0.1480 -0.0946  0.0937
  314POPC   C4A 4320   9.422   4.180   9.558 -0.2830  0.1441 -0.1018
  314POPC   C1B 4321  10.351   3.939   8.825 -0.4084 -0.3204  0.0396
  314POPC   C2B 4322  10.627   3.789   9.068 -0.1299  0.0069  0.0804
  314POPC   C3B 4323  11.016   3.857   9.330 -0.1038  0.2676  0.1701
  314POPC   C4B 4324  11.036   3.835   9.733 -0.1249 -0.0734 -0.1651
  315POPC   NC3 4325   3.830   3.868   7.902  0.1478 -0.2482  0.1216
  315POPC   PO4 4326   3.321   3.781   7.854  0.0804 -0.0803 -0.0978
  315POPC   GL1 4327   3.330   3.792   8.334  0.0280  0.0058 -0.1160
  315POPC   GL2 4328   3.598   3.677   8.328  0.3039 -0.0224  0.1536
  315POPC   C1A 4329   3.151   3.531   8.557 -0.1574 -0.0240  0.0050
  315POPC   D2A 4330   3.065   3.152   8.629  0.3006  0.3437  0.0344
  315POPC   C3A 4331   2.884   2.718   8.609  0.0371 -0.3362  0.0427
  315POPC   C4A 4332   2.873   2.362   8.817  0.0416  0.0180  0.0415
  315POPC   C1B 4333   3.637   4.000   8.696 -0.1812  0.1785  0.2957
  315POPC   C2B 4334   3.924   4.367   8.695 -0.0090 -0.1232 -0.1190
  315POPC   C3B 4335   3.984   4.633   9.124  0.1881 -0.0369 -0.0059
  315POPC   C4B 4336   4.215   4.634   9.454  0.1221  0.1093  0.2596
  316POPC   NC3 4337   7.001  12.443   7.810  0.0669 -0.2035 -0.3099
  316POPC   PO4 4338   6.666  12.492   8.020  0.1904  0.2848  0.4393
  316POPC   GL1 4339   6.772  12.728   8.357  0.0864 -0.0745 -0.0455
  316POPC   GL2 4340   7.017  12.892   8.400 -0.1016 -0.0684 -0.0120
  316POPC   C1A 4341   6.878  12.614   8.806  0.1803  0.0512  0.1941
  316POPC   D2A 4342   6.557  12.613   9.171  0.1081 -0.0799 -0.2713
  316POPC   C3A 4343   6.234  12.805   9.487 -0.2156 -0.3266  0.3674
  316POPC   C4A 4344   6.069  12.726   9.767  0.0445  0.1906  0.1067
  316POPC   C1B 4345   7.128  13.137   8.766  0.0596 -0.1396 -0.0935
  316POPC   C2B 4346   6.898  13.017   9.142  0.1916  0.1069 -0.1424
  316POPC   C3B 4347   7.000  12.765   9.476 -0.3698 -0.1553  0.3679
  316POPC   C4B 4348   7.118  12.706   9.962  0.1598 -0.1755  0.0188
  317POPC   NC3 4349   0.497   8.870   7.636 -0.0372  0.0774  0.3026
  317POPC   PO4 4350   0.309   8.447   7.656 -0.0711  0.3719 -0.0091
  317POPC   GL1 4351   0.632   8.603   7.985 -0.2443  0.0511  0.2004
  317POPC   GL2 4352   0.488   8.509   8.187 -0.0224 -0.1142 -0.1215
  317POPC   C1A 4353   0.982   8.787   8.232  0.0227  0.0648 -0.0189
  317POPC   D2A 4354   1.247   8.679   8.578  0.0724 -0.0483 -0.0821
  317POPC   C3A 4355   1.253   8.356   8.803  0.1520 -0.0533 -0.2476
  317POPC   C4A 4356   1.468   8.280   9.247  0.0834 -0.0750  0.2415
  317POPC   C1B 4357   0.182   8.530   8.443 -0.0452 -0.1548  0.1323
  317POPC   C2B 4358   0.276   8.336   8.895 -0.3025  0.1594  0.1957
  317POPC   C3B 4359   0.480   8.156   9.264 -0.2874  0.3161 -0.0557
  317POPC   C4B 4360   0.695   7.721   9.060  0.0459  0.4001 -0.0523
  318POPC   NC3 4361   7.124  12.238   7.349  0.2895 -0.0312  0.0528
  318POPC   PO4 4362   7.092  11.772   7.496 -0.1845 -0.2737  0.2161
  318POPC   GL1 4363   6.759  11.849   7.877 -0.1745  0.0304 -0.2930
  318POPC   GL2 4364   6.865  12.030   8.116  0.1084 -0.1108  0.2548
  318POPC   C1A 4365   6.434  11.874   8.329 -0.2895  0.4416  0.3127
  318POPC   D2A 4366   6.349  12.276   8.620 -0.4302  0.4143  0.1283
  318POPC   C3A 4367   6.168  12.179   9.104 -0.2755  0.1456 -0.1954
  318POPC   C4A 4368   5.806  12.098   9.379 -0.3325  0.0709  0.0038
  318POPC   C1B 4369   7.053  11.738   8.431  0.2624 -0.4712 -0.0377
  318POPC   C2B 4370   7.046  11.705   8.812 -0.2439  0.1273 -0.0269
  318POPC   C3B 4371   7.279  11.699   9.245 -0.1151 -0.0608 -0.1585
  318POPC   C4B 4372   7.670  11.475   9.478 -0.0164  0.2720  0.3089
  319POPC   NC3 4373   9.202  12.279   8.103  0.1481 -0.0805 -0.1699
  319POPC   PO4 4374   8.903  12.329   7.915  0.2805  0.2485 -0.2384
  319POPC   GL1 4375   8.709  12.149   8.203  0.1222 -0.1414  0.1415
  319POPC   GL2 4376   8.873  11.822   8.189 -0.0303  0.0300 -0.1345
  319POPC   C1A 4377   8.790  12.083   8.641  0.1362  0.2934 -0.2733
  319POPC   D2A 4378   9.007  12.024   8.988  0.0199  0.0280  0.0874
  319POPC   C3A 4379   8.895  11.771   9.314  0.1531  0.2698 -0.1611
  319POPC   C4A 4380   8.846  11.677   9.707 -0.2384 -0.0899  0.1005
  319POPC   C1B 4381   8.569  11.680   8.383  0.0685 -0.1883 -0.0384
  319POPC   C2B 4382   8.338  11.683   8.768 -0.4040  0.0300 -0.2200
  319POPC   C3B 4383   8.467  11.988   9.004  0.0717  0.2166 -0.2161
  319POPC   C4B 4384   8.286  12.228   9.212  0.1277 -0.3614 -0.3447
  320POPC   NC3 4385   4.622  10.168   7.658 -0.0837 -0.2353  0.4219
  320POPC   PO4 4386   4.620   9.752   7.911 -0.2394  0.0960 -0.0310
  320POPC   GL1 4387   4.431   9.705   8.246  0.1912 -0.1708 -0.0031
  320POPC   GL2 4388   4.672   9.861   8.404 -0.2685 -0.0070 -0.1873
  320POPC   C1A 4389   4.278   9.612   8.597  0.2011  0.0515 -0.1078
  320POPC   D2A 4390   4.038   9.841   8.927 -0.2562 -0.2238 -0.1389
  320POPC   C3A 4391   3.596   9.998   9.177 -0.1435 -0.0149  0.1542
  320POPC   C4A 4392   3.276  10.222   9.430 -0.0642  0.4444 -0.1142
  320POPC   C1B 4393   4.745  10.095   8.756  0.0262  0.0405 -0.1588
  320POPC   C2B 4394   4.700   9.722   8.987  0.3725  0.0064  0.3077
  320POPC   C3B 4395   4.397   9.440   9.160 -0.1808 -0.2336  0.0796
  320POPC   C4B 4396   4.339   9.007   9.289 -0.0968 -0.1688 -0.2321
  321POPC   NC3 4397   5.358   4.824   7.848 -0.0117 -0.1757  0.3403
  321POPC   PO4 4398   5.383   4.498   7.999 -0.0218  0.2102  0.2115
  321POPC   GL1 4399   5.261   4.443   8.381 -0.4920 -0.1037 -0.2371
  321POPC   GL2 4400   5.216   4.774   8.405 -0.1246 -0.1194  0.1833
  321POPC   C1A 4401   4.900   4.455   8.732 -0.2221  0.0479  0.0507
  321POPC   D2A 4402   4.420   4.424   8.746 -0.3558 -0.2925 -0.6181
  321POPC   C3A 4403   4.350   4.865   8.910  0.1716  0.1963  0.2382
  321POPC   C4A 4404   4.222   5.092   9.242 -0.1419 -0.2572 -0.0685
  321POPC   C1B 4405   5.330   4.837   8.825 -0.0824  0.0284  0.0001
  321POPC   C2B 4406   5.719   4.746   8.987 -0.0156  0.1438 -0.1293
  321POPC   C3B 4407   5.863   4.424   9.060 -0.1691  0.0982  0.0364
  321POPC   C4B 4408   6.157   3.963   9.209  0.1598  0.1318 -0.2475
  322POPC   NC3 4409   6.965   9.942   8.139  0.2702  0.1016  0.1215
  322POPC   PO4 4410   7.373   9.754   8.023  0.0275  0.0274  0.4634
  322POPC   GL1 4411   7.517   9.712   8.346  0.1554 -0.3779 -0.2682
  322POPC   GL2 4412   7.661   9.448   8.368 -0.1598  0.1015 -0.1737
  322POPC   C1A 4413   7.597   9.942   8.720  0.2697 -0.2715 -0.3801
  322POPC   D2A 4414   7.632  10.205   9.194 -0.3245  0.1006 -0.0046
  322POPC   C3A 4415   7.414  10.341   9.599  0.3007  0.0536 -0.0191
  322POPC   C4A 4416   7.332  10.237  10.015  0.0988  0.0261 -0.4867
  322POPC   C1B 4417   7.809   8.990   8.593 -0.0255  0.0968  0.0502
  322POPC   C2B 4418   8.062   8.782   8.884  0.4034  0.4234 -0.1943
  322POPC   C3B 4419   8.100   8.862   9.282 -0.1429  0.1658 -0.2871
  322POPC   C4B 4420   8.342   9.033   9.516 -0.0771  0.1578  0.0025
  323POPC   NC3 4421   4.204  10.976   7.651  0.0259  0.0035  0.2049
  323POPC   PO4 4422   4.592  10.665   7.740  0.0174 -0.0638  0.0816
  323POPC   GL1 4423   4.543  10.891   8.131  0.1323 -0.3116  0.3329
  323POPC   GL2 4424   4.619  11.276   8.299  0.2369 -0.3013 -0.1396
  323POPC   C1A 4425   4.342  10.865   8.587 -0.2432 -0.1124  0.0785
  323POPC   D2A 4426   4.145  11.212   8.809  0.0720  0.2409 -0.0623
  323POPC   C3A 4427   4.304  11.196   9.251  0.2041 -0.0752 -0.0454
  323POPC   C4A 4428   4.605  11.185   9.442 -0.0490 -0.2013 -0.2658
  323POPC   C1B 4429   4.379  11.520   8.425 -0.1331 -0.2355 -0.1859
  323POPC   C2B 4430   4.179  11.773   8.671  0.1508 -0.4426  0.0395
  323POPC   C3B 4431   4.229  11.993   9.053  0.0230  0.1445 -0.3570
  323POPC   C4B 4432   4.266  12.225   9.386  0.0782 -0.1717 -0.2773
  324POPC   NC3 4433  10.776   5.059   8.036 -0.1153 -0.3899  0.1240
  324POPC   PO4 4434  10.804   5.534   8.353 -0.1443 -0.1916 -0.0973
  324POPC   GL1 4435  10.698   5.586   8.729 -0.0192 -0.1857  0.3025
  324POPC   GL2 4436  11.022   5.518   8.798 -0.2582 -0.2282 -0.0116
  324POPC   C1A 4437  10.529   5.384   9.122 -0.0487 -0.0943  0.1572
  324POPC   D2A 4438  10.178   5.590   9.383 -0.0961 -0.2746  0.1919
  324POPC   C3A 4439  10.181   5.674   9.827  0.0572  0.1226  0.0545
  324POPC   C4A 4440  10.002   5.952  10.080 -0.0163 -0.1284 -0.0002
  324POPC   C1B 4441  11.108   5.551   9.193  0.2812 -0.2819  0.4739
  324POPC   C2B 4442  11.151   5.322   9.503 -0.1238 -0.0955  0.0088
  324POPC   C3B 4443  11.430   5.519   9.801  0.0481 -0.1142 -0.1601
  324POPC   C4B 4444  11.649   5.831  10.099  0.1411  0.1345  0.1767
  325POPC   NC3 4445   9.309   5.589   8.218 -0.0617 -0.0615 -0.0498
  325POPC   PO4 4446   9.671   5.326   7.998 -0.2009  0.1353  0.1222
  325POPC   GL1 4447   9.723   5.435   8.473 -0.2994 -0.0907 -0.0817
  325POPC   GL2 4448   9.427   5.376   8.658 -0.1625 -0.0967  0.3053
  325POPC   C1A 4449   9.865   5.477   8.885  0.4015 -0.0865  0.3055
  325POPC   D2A 4450   9.720   5.534   9.265 -0.1525  0.1368  0.3975
  325POPC   C3A 4451   9.897   5.232   9.516 -0.0824 -0.0922  0.0445
  325POPC   C4A 4452  10.278   5.081   9.639 -0.0242  0.0894 -0.0655
  325POPC   C1B 4453   9.336   5.298   9.093  0.0199  0.0502  0.4229
  325POPC   C2B 4454   9.341   5.456   9.524  0.3656  0.0205  0.3492
  325POPC   C3B 4455   9.241   5.938   9.553 -0.0734  0.0887  0.1380
  325POPC   C4B 4456   9.091   6.356   9.770 -0.1155  0.0784 -0.1618
  326POPC   NC3 4457  10.837  11.138   7.735  0.1359  0.3015  0.2633
  326POPC   PO4 4458  10.981  11.593   7.553  0.0658  0.3057  0.0656
  326POPC   GL1 4459  10.970  11.588   7.977  0.0501 -0.3212  0.2361
  326POPC   GL2 4460  10.632  11.643   8.031 -0.0822  0.0682  0.1130
  326POPC   C1A 4461  10.839  11.266   8.345  0.2749 -0.3094  0.0935
  326POPC   D2A 4462  10.481  11.144   8.616 -0.2911 -0.0826  0.2022
  326POPC   C3A 4463  10.619  11.060   9.088  0.2538  0.0953 -0.3484
  326POPC   C4A 4464  10.912  10.920   9.315 -0.0897 -0.3534 -0.2859
  326POPC   C1B 4465  10.511  11.652   8.467  0.0868 -0.0440 -0.0142
  326POPC   C2B 4466  10.506  11.596   8.855  0.1122 -0.0461  0.4289
  326POPC   C3B 4467  10.393  11.453   9.338 -0.0757  0.0326  0.1268
  326POPC   C4B 4468  10.512  11.475   9.750 -0.0477 -0.1396  0.1407
  327POPC   NC3 4469  10.639   9.788   7.855 -0.0099 -0.0949 -0.3447
  327POPC   PO4 4470  10.390  10.029   7.774  0.0539  0.3418  0.1510
  327POPC   GL1 4471  10.346  10.064   8.217  0.1825 -0.2992  0.1501
  327POPC   GL2 4472  10.444  10.299   8.400  0.0785 -0.0279  0.1765
  327POPC   C1A 4473  10.028  10.079   8.602 -0.0250 -0.4726  0.0134
  327POPC   D2A 4474  10.119   9.861   8.921  0.2748 -0.0774 -0.0703
  327POPC   C3A 4475  10.234   9.490   9.353  0.2457 -0.0929  0.0417
  327POPC   C4A 4476   9.973   9.326   9.555 -0.0471  0.0078 -0.0402
  327POPC   C1B 4477  10.541  10.164   8.850  0.0481  0.1983  0.2548
  327POPC   C2B 4478  10.407  10.084   9.273  0.2857 -0.2116  0.1509
  327POPC   C3B 4479  10.256  10.031   9.699 -0.1421 -0.1059 -0.0563
  327POPC   C4B 4480   9.848  10.140   9.894  0.2116 -0.1775  0.0858
  328POPC   NC3 4481   8.707   1.383   7.828  0.2095 -0.0823 -0.2165
  328POPC   PO4 4482   9.045   1.490   8.036 -0.1913  0.0710  0.2085
  328POPC   GL1 4483   9.197   1.759   8.442 -0.1468  0.0064  0.2480
  328POPC   GL2 4484   9.463   2.015   8.405 -0.4544  0.0663 -0.0124
  328POPC   C1A 4485   9.409   1.840   8.925 -0.4258  0.0082  0.3136
  328POPC   D2A 4486   9.435   2.105   9.319  0.4171 -0.3603  0.1229
  328POPC   C3A 4487   9.393   2.381   9.715 -0.2234  0.0886  0.0138
  328POPC   C4A 4488   9.166   2.788   9.776  0.1165  0.4263 -0.3103
  328POPC   C1B 4489   9.536   2.300   8.752  0.1225 -0.1498 -0.0119
  328POPC   C2B 4490   9.611   2.607   9.036  0.3362 -0.5553  0.1980
  328POPC   C3B 4491   9.570   2.752   9.418 -0.2340  0.0351 -0.2650
  328POPC   C4B 4492   9.677   2.828   9.802  0.3447 -0.1095 -0.0468
  329POPC   NC3 4493   4.642   5.901   7.724  0.0415  0.1087 -0.1278
  329POPC   PO4 4494   4.894   6.239   7.679 -0.2060  0.3869 -0.1229
  329POPC   GL1 4495   4.798   6.285   8.168 -0.2403 -0.0305 -0.1978
  329POPC   GL2 4496   4.568   6.141   8.284  0.0088  0.0913  0.0441
  329POPC   C1A 4497   4.893   6.205   8.663 -0.3511 -0.0975  0.1424
  329POPC   D2A 4498   4.883   6.538   8.858  0.3989  0.0300 -0.1149
  329POPC   C3A 4499   4.754   6.510   9.316 -0.4711 -0.0101 -0.1756
  329POPC   C4A 4500   4.869   6.474   9.778  0.0923 -0.0391 -0.0482
  329POPC   C1B 4501   4.389   5.997   8.550  0.1874 -0.0138  0.0188
  329POPC   C2B 4502   4.181   5.614   8.832 -0.2246 -0.1401  0.1076
  329POPC   C3B 4503   4.609   5.326   8.756  0.2192  0.1449 -0.0081
  329POPC   C4B 4504   4.941   5.284   8.878 -0.0791  0.1018  0.4619
  330POPC   NC3 4505   6.057   4.084   7.638 -0.3585 -0.0403  0.0789
  330POPC   PO4 4506   6.276   3.676   7.713 -0.0809 -0.0050  0.1110
  330POPC   GL1 4507   6.141   3.541   8.121  0.2447  0.0268  0.3144
  330POPC   GL2 4508   6.334   3.558   8.434 -0.0667  0.2912  0.0117
  330POPC   C1A 4509   5.832   3.450   8.321 -0.0068 -0.0151 -0.4075
  330POPC   D2A 4510   5.667   3.139   8.442  0.2437 -0.1350  0.0240
  330POPC   C3A 4511   5.800   3.172   8.922  0.1947  0.2018 -0.3338
  330POPC   C4A 4512   5.814   3.195   9.378  0.0302 -0.1790 -0.0100
  330POPC   C1B 4513   6.174   3.473   8.740 -0.1160  0.1914  0.0168
  330POPC   C2B 4514   6.209   3.388   9.162 -0.0324 -0.0562  0.0098
  330POPC   C3B 4515   6.289   3.557   9.513  0.1698 -0.0639  0.4280
  330POPC   C4B 4516   6.621   3.940   9.491 -0.0508  0.1994  0.2156
  331POPC   NC3 4517  11.578   9.638   7.178 -0.0797  0.2403 -0.1661
  331POPC   PO4 4518  11.616   9.787   7.660 -0.0409 -0.1372  0.3435
  331POPC   GL1 4519  11.785   9.699   8.057 -0.0111 -0.2379  0.3211
  331POPC   GL2 4520  11.616   9.719   8.156  0.0372 -0.2346  0.1467
  331POPC   C1A 4521  11.997   9.411   8.389 -0.0826  0.1904  0.1045
  331POPC   D2A 4522  11.901   9.275   8.727 -0.0498  0.0292 -0.1298
  331POPC   C3A 4523  11.504   9.102   8.703 -0.1510 -0.0820 -0.0245
  331POPC   C4A 4524  11.334   8.817   8.978  0.1476  0.0457  0.4649
  331POPC   C1B 4525  11.830   9.848   8.560 -0.1195  0.0555  0.2047
  331POPC   C2B 4526  11.886   9.832   9.043  0.0977  0.2181  0.0317
  331POPC   C3B 4527  12.199   9.901   9.273  0.0172 -0.3650  0.1777
  331POPC   C4B 4528  12.380   9.824   9.732  0.1780 -0.2891 -0.1639
  332POPC   NC3 4529   0.727  10.632   7.917  0.0917  0.0802 -0.2034
  332POPC   PO4 4530   1.151  10.752   7.848  0.3410 -0.4888 -0.1557
  332POPC   GL1 4531   1.124  10.626   8.253  0.2031  0.1899  0.0030
  332POPC   GL2 4532   1.407  10.413   8.210 -0.2361  0.3277  0.3467
  332POPC   C1A 4533   0.953  10.672   8.643  0.4722 -0.5346  0.0213
  332POPC   D2A 4534   0.676  10.850   8.891  0.1149  0.1233 -0.0289
  332POPC   C3A 4535   0.765  11.114   9.256  0.0442  0.2094  0.2115
  332POPC   C4A 4536   0.770  11.090   9.658  0.1882 -0.1855  0.4330
  332POPC   C1B 4537   1.611  10.082   8.527 -0.0534 -0.2586 -0.5527
  332POPC   C2B 4538   1.657   9.894   8.930  0.0784 -0.1279 -0.0781
  332POPC   C3B 4539   1.906   9.741   9.291 -0.0360  0.0895 -0.0013
  332POPC   C4B 4540   2.119   9.433   9.550  0.1517 -0.1462 -0.1837
  333POPC   NC3 4541   9.399   9.309   7.937  0.0278 -0.0539 -0.0529
  333POPC   PO4 4542   9.722   9.512   7.732 -0.2582  0.1063 -0.2451
  333POPC   GL1 4543   9.745   9.524   8.242 -0.2846 -0.1211 -0.0781
  333POPC   GL2 4544   9.747   9.205   8.368 -0.1310 -0.0851 -0.0648
  333POPC   C1A 4545   9.792   9.599   8.698  0.2613 -0.1571  0.2274
  333POPC   D2A 4546   9.825   9.547   9.100 -0.0388 -0.0270  0.0661
  333POPC   C3A 4547   9.518   9.562   9.475  0.0434 -0.1752  0.1308
  333POPC   C4A 4548   9.526   9.395   9.849 -0.0137 -0.2176 -0.2648
  333POPC   C1B 4549  10.215   9.422   8.356  0.3929  0.0385  0.2952
  333POPC   C2B 4550  10.378   9.689   8.537 -0.1804  0.0215 -0.0465
  333POPC   C3B 4551  10.581   9.668   9.025 -0.0470  0.2290  0.2317
  333POPC   C4B 4552  10.691   9.638   9.452  0.0650 -0.4363 -0.0981
  334POPC   NC3 4553   9.259   6.445   8.227  0.0869 -0.0538  0.4281
  334POPC   PO4 4554   9.104   6.066   8.286 -0.1308  0.2873 -0.0730
  334POPC   GL1 4555   9.396   5.990   8.602  0.0828 -0.5048 -0.1702
  334POPC   GL2 4556   9.690   5.893   8.627  0.1867 -0.1878  0.4927
  334POPC   C1A 4557   9.300   5.799   9.010  0.0429  0.0245  0.0935
  334POPC   D2A 4558   9.021   5.669   9.219  0.2031  0.2626  0.2896
  334POPC   C3A 4559   8.783   5.462   9.494  0.1675 -0.1026 -0.1781
  334POPC   C4A 4560   8.470   5.229   9.469 -0.2645 -0.0193  0.0457
  334POPC   C1B 4561   9.814   5.934   9.062 -0.1151  0.1034  0.1721
  334POPC   C2B 4562   9.735   5.979   9.494  0.0040  0.0048 -0.0913
  334POPC   C3B 4563   9.613   6.351   9.855  0.1140 -0.0279  0.0360
  334POPC   C4B 4564   9.363   6.078  10.150 -0.0130 -0.1682  0.0860
  335POPC   NC3 4565   2.801  10.428   7.637 -0.0798  0.0339  0.0563
  335POPC   PO4 4566   3.221  10.174   7.520 -0.0802  0.1340 -0.0190
  335POPC   GL1 4567   3.243  10.204   7.917 -0.1674  0.2290 -0.1062
  335POPC   GL2 4568   3.012  10.428   8.152  0.1209 -0.1417  0.1696
  335POPC   C1A 4569   3.468  10.203   8.345 -0.0203  0.2820 -0.2032
  335POPC   D2A 4570   3.629  10.258   8.772 -0.2469 -0.4894 -0.1907
  335POPC   C3A 4571   3.612  10.592   9.160 -0.1980 -0.0434  0.0620
  335POPC   C4A 4572   3.421  10.748   9.555 -0.0669 -0.0337  0.1538
  335POPC   C1B 4573   3.349  10.686   8.355 -0.2238 -0.0484  0.4031
  335POPC   C2B 4574   3.471  10.945   8.746 -0.3677 -0.1869 -0.2212
  335POPC   C3B 4575   3.574  11.047   9.160  0.1456 -0.0261  0.0976
  335POPC   C4B 4576   3.767  11.082   9.473  0.0464 -0.0828 -0.2599
  336POPC   NC3 4577  11.966   7.795   7.631  0.3699 -0.0038  0.0170
  336POPC   PO4 4578  12.372   7.700   7.700  0.2011 -0.1089  0.3413
  336POPC   GL1 4579  12.349   7.654   8.179  0.3958 -0.0604 -0.0379
  336POPC   GL2 4580  12.146   7.859   8.239 -0.2419 -0.2900  0.3241
  336POPC   C1A 4581  12.304   7.412   8.565 -0.2331 -0.4153 -0.1497
  336POPC   D2A 4582  12.683   7.404   8.871 -0.1698 -0.5154  0.0965
  336POPC   C3A 4583  12.673   7.749   9.117 -0.2106  0.1496 -0.4763
  336POPC   C4A 4584  12.536   8.143   9.330  0.0680 -0.3887  0.3261
  336POPC   C1B 4585  11.790   7.694   8.457  0.2702 -0.1805  0.2373
  336POPC   C2B 4586  11.770   7.452   8.924 -0.0835 -0.2444  0.2528
  336POPC   C3B 4587  11.716   7.417   9.319 -0.0100  0.0908  0.2202
  336POPC   C4B 4588  11.461   7.257   9.622  0.2171 -0.0545  0.0551
  337POPC   NC3 4589  12.329   6.899   7.294 -0.0872  0.3275 -0.0215
  337POPC   PO4 4590  12.112   6.853   7.683  0.0547  0.2169 -0.4055
  337POPC   GL1 4591  12.024   6.932   8.153  0.1159 -0.2806  0.2307
  337POPC   GL2 4592  12.124   6.746   8.364 -0.0856  0.1244 -0.1785
  337POPC   C1A 4593  11.967   7.102   8.586 -0.0952 -0.2910  0.3214
  337POPC   D2A 4594  12.157   7.087   8.941 -0.0913 -0.0868 -0.2201
  337POPC   C3A 4595  12.281   7.414   9.239 -0.0208  0.4959  0.2089
  337POPC   C4A 4596  12.536   7.466   9.549  0.1117 -0.0017  0.2899
  337POPC   C1B 4597  12.436   6.904   8.548  0.1407  0.3096  0.3377
  337POPC   C2B 4598  12.858   6.876   8.782  0.1112  0.0706 -0.1892
  337POPC   C3B 4599  12.913   7.051   9.120 -0.2440  0.1749 -0.1369
  337POPC   C4B 4600  12.917   6.922   9.564  0.0463  0.0633  0.2437
  338POPC   NC3 4601   1.232  10.270   7.735 -0.0708  0.0316  0.2642
  338POPC   PO4 4602   0.836  10.080   7.631 -0.1803  0.2342 -0.1599
  338POPC   GL1 4603   0.890  10.107   8.051  0.0620  0.0666  0.0192
  338POPC   GL2 4604   0.669   9.899   8.202  0.2738  0.1421  0.1185
  338POPC   C1A 4605   1.073  10.179   8.478 -0.2272 -0.3719 -0.2596
  338POPC   D2A 4606   1.283  10.305   8.853  0.0590 -0.0025 -0.0587
  338POPC   C3A 4607   1.283  10.096   9.154 -0.1073 -0.3361  0.0415
  338POPC   C4A 4608   1.383   9.786   9.420  0.0947  0.1487  0.1351
  338POPC   C1B 4609   0.701   9.812   8.613  0.2755 -0.3574 -0.0405
  338POPC   C2B 4610   0.622   9.953   9.090 -0.3239  0.3072 -0.0548
  338POPC   C3B 4611   0.744  10.073   9.513 -0.1638  0.0688  0.0508
  338POPC   C4B 4612   1.330  10.221   9.627 -0.0595  0.2535  0.1112
  339POPC   NC3 4613  10.402  10.404   7.454  0.2988  0.1613 -0.1731
  339POPC   PO4 4614  10.650  10.685   7.694  0.0264 -0.2788  0.0377
  339POPC   GL1 4615  10.691  10.720   8.226 -0.0019  0.0388  0.0498
  339POPC   GL2 4616  11.024  10.796   8.310 -0.1223 -0.0631  0.0451
  339POPC   C1A 4617  10.582  10.659   8.709  0.2582  0.1802 -0.0945
  339POPC   D2A 4618  10.153  10.461   8.995  0.0264  0.0145  0.3082
  339POPC   C3A 4619  10.164  10.481   9.474  0.1302 -0.1600 -0.1401
  339POPC   C4A 4620   9.965  10.613   9.815 -0.1410 -0.0552  0.0316
  339POPC   C1B 4621  11.079  10.946   8.731  0.2244 -0.2733 -0.1137
  339POPC   C2B 4622  11.569  11.038   8.778 -0.3060 -0.3143 -0.1969
  339POPC   C3B 4623  11.868  11.438   8.760 -0.2771 -0.0091 -0.0336
  339POPC   C4B 4624  12.186  11.766   8.756  0.1571 -0.3923 -0.1823
  340POPC   NC3 4625  11.130   6.464   7.933 -0.2896  0.1504  0.3496
  340POPC   PO4 4626  10.791   6.390   8.097 -0.0058  0.0395 -0.1031
  340POPC   GL1 4627  11.206   6.427   8.433  0.3147  0.0696  0.1843
  340POPC   GL2 4628  11.097   6.183   8.603 -0.2526  0.0069 -0.2247
  340POPC   C1A 4629  11.649   6.592   8.438  0.2910 -0.0811  0.1820
  340POPC   D2A 4630  11.819   6.657   8.753 -0.1965  0.2529  0.1620
  340POPC   C3A 4631  12.261   6.516   8.805  0.2616 -0.0372  0.2412
  340POPC   C4A 4632  12.510   6.739   9.044  0.1671 -0.0210 -0.1710
  340POPC   C1B 4633  10.794   6.010   8.969 -0.0338  0.0897 -0.0698
  340POPC   C2B 4634  10.631   5.865   9.352 -0.3777  0.0144 -0.1063
  340POPC   C3B 4635  10.618   5.436   9.653 -0.2883 -0.2531 -0.0017
  340POPC   C4B 4636  10.616   5.147  10.012 -0.2288  0.1452  0.0753
  341POPC   NC3 4637   4.140   5.314   7.943 -0.0702 -0.1503  0.2596
  341POPC   PO4 4638   4.494   5.452   7.712 -0.1610 -0.1014  0.2733
  341POPC   GL1 4639   4.745   5.560   8.125  0.3261 -0.3138 -0.2232
  341POPC   GL2 4640   5.125   5.745   8.113  0.1997  0.2002  0.2101
  341POPC   C1A 4641   4.862   5.696   8.504  0.0187  0.2339 -0.1642
  341POPC   D2A 4642   4.665   5.821   8.886 -0.0857 -0.0929  0.2827
  341POPC   C3A 4643   4.610   6.138   9.066 -0.0671  0.0489 -0.2602
  341POPC   C4A 4644   4.329   6.276   9.377 -0.0724 -0.1330  0.1266
  341POPC   C1B 4645   5.316   6.004   8.392  0.0890 -0.0011  0.0863
  341POPC   C2B 4646   5.371   6.441   8.644  0.1244 -0.3884 -0.2467
  341POPC   C3B 4647   5.356   6.728   9.044  0.0628 -0.1446 -0.2656
  341POPC   C4B 4648   5.010   6.991   9.318  0.1912  0.0177  0.0588
  342POPC   NC3 4649   1.326  11.131   7.473  0.0154 -0.2983 -0.0388
  342POPC   PO4 4650   1.269  11.263   7.884  0.2083  0.1484 -0.2990
  342POPC   GL1 4651   1.540  11.181   8.152  0.1685  0.1784 -0.1557
  342POPC   GL2 4652   1.556  10.876   8.249 -0.1065 -0.0262 -0.3334
  342POPC   C1A 4653   1.654  11.242   8.590 -0.0613  0.1221  0.2821
  342POPC   D2A 4654   1.685  11.259   9.007  0.0647 -0.1283  0.2202
  342POPC   C3A 4655   1.467  11.110   9.245 -0.0317  0.1701 -0.1133
  342POPC   C4A 4656   1.314  11.087   9.713 -0.1575  0.2013  0.0757
  342POPC   C1B 4657   1.517  10.662   8.647 -0.0762 -0.1530  0.1392
  342POPC   C2B 4658   1.798  10.428   8.879 -0.0406 -0.0375 -0.2303
  342POPC   C3B 4659   1.778  10.260   9.344 -0.0688 -0.0766  0.0669
  342POPC   C4B 4660   1.778  10.320   9.815  0.1663 -0.0749 -0.2026
  343POPC   NC3 4661   5.933   5.482   7.802 -0.0859  0.1499 -0.0030
  343POPC   PO4 4662   5.555   5.414   7.591  0.1295  0.1201  0.1251
  343POPC   GL1 4663   5.337   5.327   8.020  0.0702 -0.0750  0.0256
  343POPC   GL2 4664   5.604   5.385   8.229 -0.2376 -0.1871  0.4698
  343POPC   C1A 4665   4.970   5.203   8.319  0.3449 -0.0863  0.0650
  343POPC   D2A 4666   4.698   4.904   8.577  0.4362  0.1955 -0.0770
  343POPC   C3A 4667   4.813   4.843   9.057 -0.0120 -0.1134  0.0128
  343POPC   C4A 4668   4.697   4.706   9.407 -0.1040  0.0300  0.0303
  343POPC   C1B 4669   5.297   5.517   8.593 -0.4440  0.7341 -0.1972
  343POPC   C2B 4670   5.160   5.808   8.936  0.0164  0.3785 -0.2942
  343POPC   C3B 4671   4.971   5.712   9.278  0.1463 -0.0418 -0.1297
  343POPC   C4B 4672   4.417   5.624   9.306  0.3319  0.2326 -0.1321
  344POPC   NC3 4673   7.882   6.765   8.031  0.2164  0.2807 -0.0822
  344POPC   PO4 4674   7.784   6.272   8.058  0.1702  0.2426  0.1856
  344POPC   GL1 4675   7.601   6.318   8.346  0.1805  0.4121  0.0667
  344POPC   GL2 4676   7.252   6.165   8.366 -0.0122  0.2065  0.3496
  344POPC   C1A 4677   7.491   6.152   8.754  0.1449 -0.1896 -0.1089
  344POPC   D2A 4678   7.605   6.054   9.277  0.1804  0.0793 -0.0130
  344POPC   C3A 4679   7.482   6.148   9.654  0.1412  0.1869 -0.0490
  344POPC   C4A 4680   7.460   5.854  10.013 -0.2006  0.1261 -0.0592
  344POPC   C1B 4681   6.989   6.042   8.644  0.1421  0.2861 -0.0580
  344POPC   C2B 4682   6.702   5.743   8.767  0.0045  0.0806  0.2834
  344POPC   C3B 4683   6.383   5.409   8.708  0.1857  0.0726 -0.0310
  344POPC   C4B 4684   6.239   4.995   8.755  0.1083 -0.1261 -0.1629
  345POPC   NC3 4685   3.700  10.087   7.718 -0.0695 -0.1308  0.0680
  345POPC   PO4 4686   4.188   9.964   7.767 -0.1095  0.0027 -0.0350
  345POPC   GL1 4687   3.959   9.979   8.144 -0.1259 -0.0956 -0.1470
  345POPC   GL2 4688   3.852   9.651   8.246  0.1606  0.3552 -0.1374
  345POPC   C1A 4689   4.070  10.080   8.500  0.2964  0.2481  0.3575
  345POPC   D2A 4690   4.309  10.314   8.825  0.1162 -0.3100 -0.0579
  345POPC   C3A 4691   4.016  10.256   9.178 -0.4496 -0.1492 -0.3310
  345POPC   C4A 4692   3.787  10.347   9.566  0.1030  0.0340 -0.1214
  345POPC   C1B 4693   3.578   9.741   8.596 -0.0219  0.4708  0.1211
  345POPC   C2B 4694   3.411   9.596   8.970 -0.0226 -0.1596  0.0906
  345POPC   C3B 4695   3.334   9.234   9.299 -0.0311 -0.1707 -0.0115
  345POPC   C4B 4696   3.298   9.269   9.764 -0.1559  0.1279  0.0064
  346POPC   NC3 4697   7.106   8.038   7.578 -0.1949 -0.0471 -0.0958
  346POPC   PO4 4698   7.109   7.770   7.854  0.0800  0.1212 -0.0959
  346POPC   GL1 4699   7.242   8.088   8.179  0.1019  0.2228  0.3730
  346POPC   GL2 4700   7.084   7.908   8.410 -0.0695  0.1862  0.1030
  346POPC   C1A 4701   7.350   8.425   8.477 -0.0789 -0.2975  0.0355
  346POPC   D2A 4702   7.518   8.714   8.869  0.0832 -0.0419  0.0755
  346POPC   C3A 4703   7.781   8.499   9.237 -0.2431 -0.0511 -0.1062
  346POPC   C4A 4704   7.863   8.147   9.401 -0.1026  0.1162  0.3645
  346POPC   C1B 4705   6.927   8.208   8.706  0.1479  0.2939 -0.2285
  346POPC   C2B 4706   7.172   8.419   9.158 -0.0963 -0.2653 -0.0534
  346POPC   C3B 4707   7.151   8.790   9.325 -0.0576  0.1817 -0.0473
  346POPC   C4B 4708   7.174   9.162   9.167  0.1205  0.2995 -0.0361
  347POPC   NC3 4709   9.188   5.089   7.918  0.1961 -0.2030 -0.0378
  347POPC   PO4 4710   8.830   5.242   8.055  0.3675  0.0759 -0.1626
  347POPC   GL1 4711   8.920   5.109   8.473 -0.0736 -0.0082  0.1370
  347POPC   GL2 4712   8.662   4.940   8.590 -0.1411 -0.1444  0.0750
  347POPC   C1A 4713   9.121   4.858   8.721 -0.1833  0.1377 -0.2997
  347POPC   D2A 4714   9.347   4.627   8.968  0.1441 -0.1611  0.1873
  347POPC   C3A 4715   9.158   4.172   9.122  0.2047 -0.2075  0.0630
  347POPC   C4A 4716   8.939   3.857   8.959 -0.2052 -0.0516  0.1084
  347POPC   C1B 4717   8.741   5.098   8.940 -0.0245 -0.1220 -0.0673
  347POPC   C2B 4718   8.973   5.027   9.345  0.0725  0.1984  0.1350
  347POPC   C3B 4719   9.057   5.084   9.790 -0.1298  0.2756  0.0727
  347POPC   C4B 4720   9.522   5.172   9.877  0.0418  0.0683  0.0426
  348POPC   NC3 4721   6.952   8.441   7.084 -0.3010 -0.2703  0.0550
  348POPC   PO4 4722   6.693   8.309   7.392 -0.0495  0.1135 -0.1614
  348POPC   GL1 4723   6.699   8.218   7.883  0.4824  0.1511 -0.1285
  348POPC   GL2 4724   6.733   8.355   8.240 -0.1845 -0.0626 -0.0274
  348POPC   C1A 4725   6.566   7.917   8.206 -0.6708  0.0802 -0.1745
  348POPC   D2A 4726   6.290   8.091   8.438  0.0146  0.2755  0.1036
  348POPC   C3A 4727   5.990   7.953   8.678  0.3606 -0.0844 -0.1220
  348POPC   C4A 4728   5.887   8.074   9.113 -0.1852  0.2905 -0.0800
  348POPC   C1B 4729   6.366   8.615   8.461  0.1296  0.1273  0.1483
  348POPC   C2B 4730   6.474   8.803   8.741 -0.4214 -0.0734 -0.0955
  348POPC   C3B 4731   6.625   8.744   9.112 -0.1592  0.1192 -0.0109
  348POPC   C4B 4732   6.667   8.993   9.516 -0.1491 -0.2536 -0.0074
  349POPC   NC3 4733   0.238   0.047   7.493 -0.0125 -0.0144  0.1714
  349POPC   PO4 4734   0.383   0.438   7.452  0.1592  0.0146  0.0115
  349POPC   GL1 4735   0.502   0.407   7.849 -0.0145  0.1532  0.0389
  349POPC   GL2 4736   0.275   0.220   7.965  0.1348  0.0365 -0.0231
  349POPC   C1A 4737   0.659   0.225   8.314 -0.0886  0.1809  0.2396
  349POPC   D2A 4738   0.493   0.107   8.643 -0.0686 -0.2040  0.0566
  349POPC   C3A 4739   0.788   0.113   8.977  0.0124  0.0674 -0.1463
  349POPC   C4A 4740   0.695   0.008   9.415  0.2283  0.2617 -0.1403
  349POPC   C1B 4741  -0.018   0.125   8.247 -0.1365 -0.2607  0.0559
  349POPC   C2B 4742   0.052   0.382   8.629 -0.1313 -0.2990  0.3284
  349POPC   C3B 4743   0.272   0.538   8.984 -0.0470 -0.2165 -0.0182
  349POPC   C4B 4744   0.519   0.518   9.334  0.4160  0.2022 -0.3448
  350POPC   NC3 4745   9.021   2.042  12.166 -0.0046  0.0027  0.0783
  350POPC   PO4 4746   8.705   1.793  12.085 -0.2447 -0.0139 -0.2098
  350POPC   GL1 4747   8.800   1.795  11.694  0.0326 -0.1731 -0.2296
  350POPC   GL2 4748   8.601   1.882  11.485 -0.1472 -0.1700  0.2543
  350POPC   C1A 4749   8.812   1.451  11.336  0.1301  0.1530 -0.0441
  350POPC   D2A 4750   9.008   1.035  11.186  0.0262  0.0872  0.0393
  350POPC   C3A 4751   9.288   1.108  10.897  0.1735 -0.1041 -0.1335
  350POPC   C4A 4752   9.619   0.975  10.604 -0.0591  0.1333  0.1703
  350POPC   C1B 4753   8.752   1.890  11.066  0.2138  0.1107 -0.1222
  350POPC   C2B 4754   8.517   1.660  10.830  0.0086 -0.1858  0.0514
  350POPC   C3B 4755   8.331   1.710  10.480 -0.1631  0.0362 -0.1503
  350POPC   C4B 4756   8.319   1.766  10.081 -0.3207 -0.2969 -0.0590
  351POPC   NC3 4757   6.148   9.272   7.505  0.0340 -0.2051  0.0343
  351POPC   PO4 4758   6.025   9.266   8.044 -0.0747 -0.1053 -0.1328
  351POPC   GL1 4759   6.157   9.116   8.462 -0.1897 -0.0785  0.0273
  351POPC   GL2 4760   6.222   9.467   8.547 -0.1787  0.2865  0.1438
  351POPC   C1A 4761   6.058   9.117   8.888 -0.1655  0.1448 -0.0240
  351POPC   D2A 4762   6.097   9.000   9.233 -0.0935 -0.2906 -0.2910
  351POPC   C3A 4763   6.180   9.310   9.576  0.4487  0.0491 -0.0743
  351POPC   C4A 4764   6.184   9.658   9.917  0.0866  0.3251  0.3868
  351POPC   C1B 4765   6.250   9.769   8.931  0.0468 -0.0921  0.5040
  351POPC   C2B 4766   6.180  10.174   9.043 -0.1257 -0.0286  0.0587
  351POPC   C3B 4767   6.102  10.512   9.235  0.3028 -0.1327  0.3215
  351POPC   C4B 4768   5.997  10.992   9.337  0.5265  0.1861  0.0936
  352POPC   NC3 4769   8.745   6.571   8.136  0.2782  0.1573 -0.3492
  352POPC   PO4 4770   8.389   6.898   8.092 -0.3093 -0.0286  0.0228
  352POPC   GL1 4771   8.310   6.860   8.514 -0.1501 -0.0473 -0.0322
  352POPC   GL2 4772   8.576   6.751   8.667  0.0478  0.1686 -0.4109
  352POPC   C1A 4773   8.103   7.112   8.911  0.2148  0.0576  0.2779
  352POPC   D2A 4774   8.282   7.068   9.418 -0.3062 -0.0190 -0.0594
  352POPC   C3A 4775   8.346   6.639   9.496 -0.2441  0.0493 -0.1458
  352POPC   C4A 4776   8.744   6.379   9.378 -0.1588  0.0393  0.0152
  352POPC   C1B 4777   8.319   6.470   8.930  0.0234  0.1571 -0.0205
  352POPC   C2B 4778   7.849   6.407   9.012 -0.3983  0.1548 -0.1200
  352POPC   C3B 4779   7.391   6.501   9.128  0.1325  0.3032 -0.0663
  352POPC   C4B 4780   7.000   6.302   9.161  0.0416 -0.1710  0.2331
  353POPC   NC3 4781  12.283  12.554   6.851 -0.2052  0.0849 -0.7040
  353POPC   PO4 4782  12.281  12.726   7.271 -0.0817 -0.0315 -0.0968
  353POPC   GL1 4783  12.149  12.784   7.679 -0.2464 -0.1548  0.0180
  353POPC   GL2 4784  12.199  13.021   7.813  0.0926 -0.1470 -0.3010
  353POPC   C1A 4785  12.138  12.517   8.133  0.0965  0.4132 -0.3336
  353POPC   D2A 4786  12.387  12.214   8.408  0.0479  0.0904 -0.3224
  353POPC   C3A 4787  12.559  12.439   8.749 -0.1399  0.0477 -0.1215
  353POPC   C4A 4788  12.876  12.506   9.099  0.2228  0.0417  0.1008
  353POPC   C1B 4789  12.287  13.281   8.191 -0.1326  0.1048 -0.2351
  353POPC   C2B 4790  12.093  13.412   8.614 -0.1240 -0.2219  0.0828
  353POPC   C3B 4791  12.038  13.674   8.994  0.2883 -0.1360 -0.2738
  353POPC   C4B 4792  12.137  13.901   9.256  0.2435 -0.0999 -0.0028
  354POPC   NC3 4793   2.069   8.143   7.248  0.0816 -0.0536  0.0640
  354POPC   PO4 4794   2.148   7.886   7.557 -0.0602  0.0229  0.3101
  354POPC   GL1 4795   2.089   7.819   7.976  0.0261 -0.1081 -0.0500
  354POPC   GL2 4796   2.176   8.125   8.121 -0.3016 -0.1691  0.3163
  354POPC   C1A 4797   2.134   7.846   8.492  0.1736  0.2301  0.0048
  354POPC   D2A 4798   1.917   7.549   8.744 -0.0498 -0.0789  0.0445
  354POPC   C3A 4799   1.535   7.539   8.988  0.3814 -0.1648  0.0840
  354POPC   C4A 4800   1.244   7.480   9.368 -0.0846  0.0925 -0.2685
  354POPC   C1B 4801   1.776   8.129   8.292  0.1172 -0.0294 -0.0389
  354POPC   C2B 4802   1.665   7.980   8.692  0.2524  0.0575  0.0490
  354POPC   C3B 4803   1.778   7.968   9.095 -0.0351  0.1286 -0.1400
  354POPC   C4B 4804   1.645   7.733   9.483  0.0976  0.0206  0.1375
  355POPC   NC3 4805  10.835   2.092   7.403  0.3502 -0.0654 -0.1848
  355POPC   PO4 4806  11.121   2.183   7.742 -0.0461 -0.0261 -0.2569
  355POPC   GL1 4807  11.343   2.425   8.005 -0.2761  0.0206 -0.2743
  355POPC   GL2 4808  11.225   2.251   8.234  0.1138  0.1091 -0.0475
  355POPC   C1A 4809  11.416   2.719   8.366  0.0521 -0.3299 -0.0377
  355POPC   D2A 4810  11.373   3.165   8.457  0.0996  0.1722  0.0412
  355POPC   C3A 4811  11.745   3.348   8.753 -0.1520  0.1880  0.3760
  355POPC   C4A 4812  12.066   3.386   9.030 -0.1982 -0.2048  0.1218
  355POPC   C1B 4813  11.319   2.330   8.626  0.1793  0.6600  0.0096
  355POPC   C2B 4814  11.349   2.320   9.107 -0.1683 -0.0604  0.1675
  355POPC   C3B 4815  11.320   2.270   9.529 -0.2176  0.0876 -0.0674
  355POPC   C4B 4816  11.318   2.199   9.955 -0.2587 -0.0095 -0.2617
  356POPC   NC3 4817   4.083   6.638   7.258  0.0292  0.1520  0.0851
  356POPC   PO4 4818   4.200   6.754   7.573  0.0534 -0.0057  0.1229
  356POPC   GL1 4819   4.364   6.939   7.854  0.0901 -0.0186 -0.1042
  356POPC   GL2 4820   4.494   6.671   8.007 -0.2487 -0.3332 -0.3507
  356POPC   C1A 4821   4.147   6.940   8.269 -0.0388 -0.2090 -0.0498
  356POPC   D2A 4822   3.977   6.872   8.681  0.0324 -0.4909 -0.3625
  356POPC   C3A 4823   3.628   7.109   8.888  0.0110  0.4435 -0.0356
  356POPC   C4A 4824   3.221   7.102   9.026  0.2453  0.2425 -0.0144
  356POPC   C1B 4825   4.549   6.607   8.510  0.0671  0.1805 -0.0885
  356POPC   C2B 4826   4.400   6.689   8.908  0.1660 -0.0300 -0.1471
  356POPC   C3B 4827   4.319   6.796   9.337  0.0959 -0.0424 -0.3322
  356POPC   C4B 4828   4.469   6.781   9.739  0.2188 -0.4486  0.0732
  357POPC   NC3 4829   9.560   1.529   8.087 -0.2782 -0.2377  0.0896
  357POPC   PO4 4830   9.499   1.123   8.055  0.0549  0.1837 -0.2088
  357POPC   GL1 4831   9.307   1.199   8.461  0.1834 -0.5289 -0.1579
  357POPC   GL2 4832   8.997   1.342   8.615  0.2062 -0.1281 -0.1803
  357POPC   C1A 4833   9.533   1.325   8.842 -0.1893 -0.1843 -0.0281
  357POPC   D2A 4834   9.610   1.509   9.236 -0.2255 -0.2762 -0.0354
  357POPC   C3A 4835   9.624   1.489   9.681  0.0023 -0.0741  0.0711
  357POPC   C4A 4836   9.654   1.923   9.889 -0.3353  0.0123  0.1514
  357POPC   C1B 4837   8.884   1.489   8.954  0.0252  0.0122  0.0007
  357POPC   C2B 4838   9.022   1.815   9.227  0.0609  0.0141 -0.2591
  357POPC   C3B 4839   8.871   2.139   9.539 -0.0493 -0.3173 -0.0482
  357POPC   C4B 4840   8.771   2.029   9.993  0.0682 -0.2667  0.0865
  358POPC   NC3 4841   9.781   2.305   8.114 -0.0441 -0.0489 -0.0812
  358POPC   PO4 4842  10.016   1.871   8.100 -0.1978 -0.0095  0.0908
  358POPC   GL1 4843   9.980   2.003   8.527  0.1731  0.0866 -0.1816
  358POPC   GL2 4844   9.939   1.743   8.668  0.0632 -0.2626 -0.1053
  358POPC   C1A 4845   9.887   2.054   9.006  0.2632 -0.0336 -0.1614
  358POPC   D2A 4846   9.948   1.865   9.457  0.0580  0.1978 -0.2181
  358POPC   C3A 4847  10.108   1.506   9.543  0.2788  0.2203 -0.1871
  358POPC   C4A 4848  10.158   1.283   9.824  0.1616  0.0456 -0.0378
  358POPC   C1B 4849  10.098   1.552   9.041  0.1489  0.0534  0.0125
  358POPC   C2B 4850   9.985   1.127   9.242  0.1827  0.1572  0.0580
  358POPC   C3B 4851  10.432   1.081   9.525 -0.2794 -0.0606 -0.0257
  358POPC   C4B 4852  10.770   1.009   9.340 -0.1119  0.2288  0.1058
  359POPC   NC3 4853   2.074  11.758   7.358 -0.2868  0.2480 -0.0440
  359POPC   PO4 4854   2.305  11.397   7.435 -0.1042 -0.1383  0.2861
  359POPC   GL1 4855   2.502  11.227   7.832  0.0755  0.1397 -0.2614
  359POPC   GL2 4856   2.160  11.198   8.026  0.0732 -0.0259 -0.1600
  359POPC   C1A 4857   2.554  11.240   8.345  0.0370 -0.1809  0.0291
  359POPC   D2A 4858   2.593  11.344   8.809 -0.0246  0.0878  0.0837
  359POPC   C3A 4859   2.238  11.275   9.173 -0.0833 -0.1530 -0.1685
  359POPC   C4A 4860   2.270  11.098   9.607  0.1236 -0.2325 -0.0814
  359POPC   C1B 4861   2.105  11.012   8.377  0.3388 -0.0581 -0.2073
  359POPC   C2B 4862   1.993  10.913   8.785  0.0362 -0.1593  0.3392
  359POPC   C3B 4863   1.870  10.830   9.214 -0.2045  0.0582  0.0420
  359POPC   C4B 4864   1.578  10.684   9.527 -0.2454  0.0134  0.3957
  360POPC   NC3 4865  11.012   9.151   7.656  0.2746  0.2161 -0.1274
  360POPC   PO4 4866  11.151   9.376   7.999 -0.1138  0.0709  0.0213
  360POPC   GL1 4867  11.060   9.279   8.373 -0.2325 -0.0665  0.4205
  360POPC   GL2 4868  10.867   9.057   8.420 -0.3132 -0.2240  0.1486
  360POPC   C1A 4869  11.072   9.308   8.855 -0.0243  0.1741 -0.0758
  360POPC   D2A 4870  11.122   9.468   9.274  0.0980 -0.2205  0.0189
  360POPC   C3A 4871  11.188   9.281   9.690 -0.0523 -0.1063  0.0170
  360POPC   C4A 4872  11.295   9.341  10.134 -0.3503  0.2164 -0.1583
  360POPC   C1B 4873  10.630   9.249   8.646 -0.2292 -0.2007 -0.4490
  360POPC   C2B 4874  10.641   9.230   9.144  0.4935  0.1052 -0.2733
  360POPC   C3B 4875  10.708   9.185   9.581 -0.2746  0.4893 -0.0437
  360POPC   C4B 4876  10.927   8.962   9.965  0.1178  0.2581  0.3240
  361POPC   NC3 4877   5.808   7.306   7.419 -0.1715 -0.2534  0.0423
  361POPC   PO4 4878   5.715   7.495   7.809 -0.1090  0.0847  0.0508
  361POPC   GL1 4879   5.904   7.273   8.125 -0.0917 -0.1287  0.1009
  361POPC   GL2 4880   6.232   7.139   8.126  0.2914  0.1835 -0.3052
  361POPC   C1A 4881   5.986   7.251   8.547  0.2918  0.0707  0.2472
  361POPC   D2A 4882   6.147   7.502   8.955  0.1023  0.1634 -0.4009
  361POPC   C3A 4883   6.283   7.248   9.392  0.1891  0.0696 -0.0651
  361POPC   C4A 4884   6.492   7.474   9.680  0.1979 -0.1965 -0.1918
  361POPC   C1B 4885   6.282   7.576   8.436 -0.1036 -0.4393 -0.2646
  361POPC   C2B 4886   6.568   7.783   8.707  0.1296 -0.2565 -0.0949
  361POPC   C3B 4887   6.350   8.077   9.026 -0.0651  0.0498  0.4871
  361POPC   C4B 4888   6.367   7.916   9.503 -0.1963 -0.0964 -0.1851
  362POPC   NC3 4889   8.734   7.299   8.080 -0.1112  0.0868 -0.0128
  362POPC   PO4 4890   8.824   7.698   8.399 -0.3550 -0.3010  0.5187
  362POPC   GL1 4891   8.853   8.122   8.560  0.1977 -0.2103  0.3596
  362POPC   GL2 4892   9.055   8.312   8.558  0.1836  0.2111  0.0177
  362POPC   C1A 4893   8.712   8.250   8.988 -0.1887  0.0879  0.1385
  362POPC   D2A 4894   8.946   8.327   9.336  0.2343 -0.1728  0.0479
  362POPC   C3A 4895   9.236   8.628   9.424  0.1617  0.2892 -0.0634
  362POPC   C4A 4896   9.377   9.047   9.343 -0.4205 -0.1773 -0.2069
  362POPC   C1B 4897   9.077   8.737   8.634 -0.0805 -0.1553 -0.0788
  362POPC   C2B 4898   9.028   8.935   8.973 -0.2379  0.2120 -0.1271
  362POPC   C3B 4899   8.891   9.291   9.282 -0.0772 -0.2415  0.0157
  362POPC   C4B 4900   9.031   9.532   9.565 -0.1876  0.0470  0.0051
  363POPC   NC3 4901  11.542   8.516   8.090  0.0593  0.2067  0.1268
  363POPC   PO4 4902  11.980   8.374   7.897  0.2177 -0.1310 -0.0975
  363POPC   GL1 4903  12.047   8.348   8.263  0.2407 -0.0539 -0.0787
  363POPC   GL2 4904  12.363   8.314   8.296 -0.3037 -0.2983  0.1224
  363POPC   C1A 4905  12.028   8.076   8.670 -0.2020  0.0740 -0.0906
  363POPC   D2A 4906  12.133   7.874   9.023 -0.0047  0.3385  0.2005
  363POPC   C3A 4907  12.035   7.847   9.452  0.2706 -0.0960 -0.0228
  363POPC   C4A 4908  12.352   7.865   9.852  0.2641 -0.1268  0.0652
  363POPC   C1B 4909  12.314   8.516   8.817 -0.0679  0.3467 -0.1339
  363POPC   C2B 4910  12.506   8.637   9.180 -0.1899 -0.5210 -0.2443
  363POPC   C3B 4911  12.490   8.942   9.530  0.0476 -0.1366 -0.1576
  363POPC   C4B 4912  12.608   9.012   9.949  0.1707  0.0064 -0.0515
  364POPC   NC3 4913   5.424  11.907   7.803  0.1023 -0.1138 -0.1747
  364POPC   PO4 4914   5.408  11.474   7.622  0.0552 -0.1104 -0.1659
  364POPC   GL1 4915   5.399  11.417   8.129  0.3945  0.0782  0.0743
  364POPC   GL2 4916   5.110  11.568   8.283 -0.3034  0.0509 -0.2687
  364POPC   C1A 4917   5.575  11.477   8.554  0.1008  0.3287  0.0396
  364POPC   D2A 4918   5.544  11.784   9.031 -0.0619  0.0319  0.1257
  364POPC   C3A 4919   5.338  12.140   9.159 -0.0883  0.3084 -0.1288
  364POPC   C4A 4920   5.334  12.512   9.146 -0.1746  0.0678 -0.1239
  364POPC   C1B 4921   5.018  11.271   8.521 -0.2693 -0.1180 -0.0301
  364POPC   C2B 4922   4.700  11.277   8.885 -0.2118 -0.0455 -0.0398
  364POPC   C3B 4923   4.607  11.676   9.098  0.0149 -0.3123 -0.3356
  364POPC   C4B 4924   4.877  11.972   9.293 -0.1959  0.0980 -0.1539
  365POPC   NC3 4925   7.434   3.605   8.024  0.1970 -0.1587  0.1010
  365POPC   PO4 4926   7.123   3.880   7.921  0.2244 -0.2339 -0.5926
  365POPC   GL1 4927   7.047   3.882   8.325 -0.1200  0.0793 -0.1737
  365POPC   GL2 4928   6.763   4.034   8.502 -0.1403 -0.0855  0.0276
  365POPC   C1A 4929   7.057   3.701   8.830  0.1926 -0.1098  0.1161
  365POPC   D2A 4930   7.042   3.600   9.261 -0.1116 -0.0856 -0.2559
  365POPC   C3A 4931   7.312   3.922   9.377 -0.0595 -0.1698 -0.4308
  365POPC   C4A 4932   7.369   4.335   9.475 -0.0261 -0.1465  0.1432
  365POPC   C1B 4933   6.925   4.157   8.953 -0.2045  0.1629 -0.3832
  365POPC   C2B 4934   6.891   4.375   9.294 -0.0323  0.4011  0.0059
  365POPC   C3B 4935   6.807   4.740   9.396 -0.1159 -0.0436  0.1864
  365POPC   C4B 4936   6.858   4.706   9.724 -0.1315 -0.1703 -0.1457
  366POPC   NC3 4937   0.655   2.640   7.385 -0.1009 -0.1736  0.0136
  366POPC   PO4 4938   1.113   2.810   7.236 -0.0790 -0.0320  0.0696
  366POPC   GL1 4939   1.106   2.740   7.613  0.1094 -0.1652 -0.1128
  366POPC   GL2 4940   1.029   2.471   7.715 -0.1481 -0.0231 -0.2177
  366POPC   C1A 4941   1.094   2.737   8.118 -0.1160  0.0172  0.2137
  366POPC   D2A 4942   1.213   3.130   8.332  0.2312  0.0858 -0.1678
  366POPC   C3A 4943   0.966   3.315   8.679  0.0795 -0.2530  0.0716
  366POPC   C4A 4944   0.742   3.246   9.042  0.2235 -0.1761  0.2155
  366POPC   C1B 4945   0.864   2.266   8.030 -0.0800 -0.4592 -0.0532
  366POPC   C2B 4946   0.600   2.454   8.390  0.1679 -0.1808  0.0152
  366POPC   C3B 4947   0.126   2.467   8.606 -0.2071  0.1793 -0.1720
  366POPC   C4B 4948   0.134   2.653   9.017  0.3799 -0.0323  0.0829
  367POPC   NC3 4949   7.528   7.663   8.324  0.3356  0.1282  0.1737
  367POPC   PO4 4950   7.961   7.682   8.224  0.3270  0.2369 -0.0440
  367POPC   GL1 4951   7.929   7.817   8.623  0.0202 -0.1275  0.1213
  367POPC   GL2 4952   7.975   7.550   8.745  0.3086  0.0349 -0.2943
  367POPC   C1A 4953   8.130   8.049   8.955  0.3279 -0.2843  0.2049
  367POPC   D2A 4954   8.233   8.409   9.066 -0.0442 -0.0500  0.4605
  367POPC   C3A 4955   8.325   8.414   9.391  0.3263  0.3086  0.3269
  367POPC   C4A 4956   8.428   8.615   9.800 -0.2366 -0.2165  0.3540
  367POPC   C1B 4957   7.934   7.625   9.202 -0.3006  0.0421 -0.0978
  367POPC   C2B 4958   8.001   7.650   9.547 -0.1253 -0.4136 -0.0652
  367POPC   C3B 4959   8.017   7.589  10.013  0.4048 -0.1051  0.3420
  367POPC   C4B 4960   8.060   7.105  10.135 -0.0249 -0.2234 -0.0053
  368POPC   NC3 4961   7.219   7.038   7.316  0.0852 -0.0915 -0.2113
  368POPC   PO4 4962   7.021   6.802   7.675  0.0402 -0.2012 -0.3402
  368POPC   GL1 4963   6.741   7.035   7.987  0.1725  0.0055  0.2877
  368POPC   GL2 4964   6.671   7.350   7.972  0.0930 -0.0229 -0.1816
  368POPC   C1A 4965   6.538   6.987   8.454  0.0008  0.4571 -0.0280
  368POPC   D2A 4966   6.594   7.210   8.923  0.0250 -0.1644  0.1862
  368POPC   C3A 4967   6.615   7.548   9.211  0.3626 -0.0381  0.1613
  368POPC   C4A 4968   6.985   7.528   9.464  0.0260  0.0718  0.1044
  368POPC   C1B 4969   6.778   7.418   8.445 -0.0748  0.0969 -0.1534
  368POPC   C2B 4970   7.004   7.460   8.772  0.1076 -0.0396 -0.1829
  368POPC   C3B 4971   6.957   7.839   9.088  0.1245  0.1294  0.2845
  368POPC   C4B 4972   6.775   8.186   9.246  0.1559 -0.0172 -0.0860
  369POPC   NC3 4973  10.792   0.937   7.945  0.3354  0.1451  0.0945
  369POPC   PO4 4974  10.819   1.324   8.063  0.2038 -0.1916  0.3442
  369POPC   GL1 4975  10.801   1.569   8.526 -0.2065  0.0856  0.0878
  369POPC   GL2 4976  10.458   1.448   8.671 -0.3170 -0.1745  0.0464
  369POPC   C1A 4977  10.835   1.831   8.846  0.0606  0.2349  0.2712
  369POPC   D2A 4978  10.985   1.968   9.213  0.5203 -0.2094  0.2077
  369POPC   C3A 4979  11.294   1.759   9.506  0.5238  0.0888 -0.0311
  369POPC   C4A 4980  11.584   1.776   9.904 -0.0387  0.1884 -0.1626
  369POPC   C1B 4981  10.608   1.375   9.102 -0.0503  0.3419 -0.2444
  369POPC   C2B 4982  10.622   1.553   9.515  0.4396 -0.2037  0.1006
  369POPC   C3B 4983  10.697   1.478   9.918  0.1157  0.0118  0.0336
  369POPC   C4B 4984  10.488   1.213  10.249  0.0760  0.0347  0.2738
  370POPC   NC3 4985   5.143   0.799   6.882  0.0109 -0.0893 -0.0182
  370POPC   PO4 4986   4.860   1.003   7.267  0.0119 -0.1364  0.0204
  370POPC   GL1 4987   4.969   0.856   7.653 -0.0219  0.3085 -0.1570
  370POPC   GL2 4988   5.255   1.054   7.769  0.0165  0.1527 -0.3575
  370POPC   C1A 4989   4.961   0.526   7.949  0.0009 -0.2511 -0.1456
  370POPC   D2A 4990   4.706   0.439   8.286  0.1753  0.0405  0.3376
  370POPC   C3A 4991   4.777   0.361   8.738 -0.2241 -0.1562  0.0182
  370POPC   C4A 4992   4.515   0.412   9.196 -0.1955 -0.0456  0.0776
  370POPC   C1B 4993   5.386   1.135   8.232  0.1915 -0.0684 -0.1595
  370POPC   C2B 4994   5.181   1.247   8.629 -0.1142  0.2814 -0.0334
  370POPC   C3B 4995   5.255   1.556   8.919  0.3546  0.0262 -0.3487
  370POPC   C4B 4996   5.249   1.495   9.402 -0.1694  0.1381  0.1603
  371POPC   NC3 4997   3.236  10.755   7.320 -0.2847  0.0021 -0.2972
  371POPC   PO4 4998   3.372  11.181   7.097  0.0112 -0.5344  0.0331
  371POPC   GL1 4999   3.243  11.249   7.512  0.2245  0.0318 -0.1793
  371POPC   GL2 5000   3.046  11.351   7.726  0.1693 -0.2071  0.0402
  371POPC   C1A 5001   3.492  11.608   7.828  0.2800 -0.0145  0.1220
  371POPC   D2A 5002   3.577  11.984   7.959 -0.0563  0.0460  0.1040
  371POPC   C3A 5003   3.944  12.061   7.972  0.1311 -0.2524 -0.1402
  371POPC   C4A 5004   4.215  12.386   7.950  0.1584  0.1177 -0.0734
  371POPC   C1B 5005   2.950  11.541   8.128 -0.3446  0.0711 -0.0008
  371POPC   C2B 5006   2.964  11.617   8.671  0.1540 -0.0257 -0.1954
  371POPC   C3B 5007   3.210  11.338   8.929  0.1324 -0.1981 -0.0664
  371POPC   C4B 5008   3.042  11.059   9.293  0.0001 -0.2644 -0.2730
  372POPC   NC3 5009  11.572  10.283   7.613 -0.1220 -0.2412 -0.1708
  372POPC   PO4 5010  12.069  10.488   7.594 -0.0318 -0.0292 -0.0070
  372POPC   GL1 5011  11.951  10.506   8.104 -0.0635  0.0222 -0.1107
  372POPC   GL2 5012  11.677  10.246   8.220  0.0421 -0.1335  0.3759
  372POPC   C1A 5013  11.905  10.515   8.574 -0.0714 -0.1811 -0.3628
  372POPC   D2A 5014  11.780  10.697   9.030 -0.1055 -0.3174  0.2911
  372POPC   C3A 5015  11.349  10.704   9.148 -0.2443 -0.0135  0.1224
  372POPC   C4A 5016  11.161  10.478   9.455 -0.0664  0.0366 -0.4474
  372POPC   C1B 5017  11.391   9.969   8.499  0.0828 -0.2339  0.2634
  372POPC   C2B 5018  11.440   9.667   8.874  0.1185 -0.0777  0.2154
  372POPC   C3B 5019  11.603   9.610   9.373 -0.0150 -0.3290  0.0548
  372POPC   C4B 5020  11.693   9.279   9.721  0.1212  0.0561 -0.0668
  373POPC   NC3 5021  10.047   5.695   7.905 -0.0108 -0.4394  0.0279
  373POPC   PO4 5022  10.413   5.444   7.978 -0.4721  0.2780  0.0201
  373POPC   GL1 5023  10.260   5.116   8.277 -0.0337  0.1537 -0.0334
  373POPC   GL2 5024  10.163   5.174   8.628  0.0393  0.3493  0.1196
  373POPC   C1A 5025  10.316   4.747   8.489  0.0167  0.1076  0.1792
  373POPC   D2A 5026  10.565   4.430   8.753  0.1077 -0.0364 -0.3687
  373POPC   C3A 5027  10.463   4.365   9.137 -0.0418 -0.1009 -0.0770
  373POPC   C4A 5028  10.239   4.080   9.302  0.2249 -0.0691 -0.2933
  373POPC   C1B 5029   9.788   4.996   8.891  0.1672  0.1357  0.2792
  373POPC   C2B 5030   9.534   4.930   9.280 -0.3458 -0.1401  0.0200
  373POPC   C3B 5031   9.242   4.679   9.531 -0.0074 -0.1581 -0.2074
  373POPC   C4B 5032   8.998   4.451   9.842 -0.0376 -0.1174 -0.2934
  374POPC   NC3 5033   8.835   3.379   8.109  0.1797  0.0992 -0.3886
  374POPC   PO4 5034   8.435   3.347   7.780  0.0147 -0.0740  0.2287
  374POPC   GL1 5035   8.255   3.438   8.239 -0.2501  0.0302  0.2011
  374POPC   GL2 5036   8.270   3.659   8.441  0.1833  0.1264  0.2316
  374POPC   C1A 5037   8.264   3.151   8.593  0.2568  0.1643  0.0397
  374POPC   D2A 5038   7.877   3.059   8.805  0.0195 -0.2236 -0.1499
  374POPC   C3A 5039   7.742   2.727   9.068 -0.2487  0.1251  0.1057
  374POPC   C4A 5040   7.492   2.733   9.342  0.0755 -0.4037  0.3144
  374POPC   C1B 5041   8.010   3.606   8.673 -0.1883  0.2238 -0.2342
  374POPC   C2B 5042   8.034   3.517   9.106  0.2410  0.0391 -0.4654
  374POPC   C3B 5043   7.647   3.562   9.421  0.1367 -0.3016 -0.3819
  374POPC   C4B 5044   7.390   3.465   9.685 -0.0427  0.1267 -0.1574
  375POPC   NC3 5045  12.349   2.999   7.607  0.3667  0.1598  0.2534
  375POPC   PO4 5046  12.032   3.411   7.728  0.2895 -0.1310  0.3060
  375POPC   GL1 5047  12.179   3.242   8.042  0.2996  0.2241  0.1576
  375POPC   GL2 5048  12.346   3.494   8.318  0.0378 -0.2371 -0.1132
  375POPC   C1A 5049  12.262   3.012   8.426  0.0738  0.0569 -0.0640
  375POPC   D2A 5050  12.308   2.944   8.850  0.1520  0.1552  0.0749
  375POPC   C3A 5051  12.217   2.539   8.924 -0.2491  0.3151 -0.0186
  375POPC   C4A 5052  12.236   2.115   8.986  0.0845  0.0265 -0.1555
  375POPC   C1B 5053  12.513   3.386   8.669 -0.0055 -0.0688 -0.3268
  375POPC   C2B 5054  12.551   3.488   9.196 -0.1770  0.1748  0.2996
  375POPC   C3B 5055  12.674   3.638   9.619 -0.1862  0.0200  0.0673
  375POPC   C4B 5056  12.897   3.475  10.010  0.2510 -0.1393  0.1194
  376POPC   NC3 5057   1.710   0.601   7.203 -0.1252 -0.2001 -0.0634
  376POPC   PO4 5058   2.028   0.768   7.429  0.1156  0.4089 -0.1774
  376POPC   GL1 5059   2.142   0.950   7.781  0.1238 -0.1110  0.0041
  376POPC   GL2 5060   1.980   1.297   7.885 -0.1487  0.2003  0.0215
  376POPC   C1A 5061   1.973   0.786   8.232 -0.1800 -0.1030  0.3129
  376POPC   D2A 5062   1.488   0.771   8.455 -0.1612 -0.3293 -0.0906
  376POPC   C3A 5063   1.601   1.027   8.809 -0.0449 -0.0578  0.2320
  376POPC   C4A 5064   1.610   1.345   9.101 -0.3093  0.1766 -0.1271
  376POPC   C1B 5065   2.192   1.373   8.289  0.0374 -0.0327  0.1589
  376POPC   C2B 5066   2.390   0.989   8.551 -0.1577 -0.3012 -0.0725
  376POPC   C3B 5067   2.382   0.786   8.895 -0.1857 -0.2548 -0.0395
  376POPC   C4B 5068   2.644   0.531   9.243  0.0202 -0.3685  0.1959
  377POPC   NC3 5069   5.865   2.627   7.703 -0.1404  0.1338  0.0450
  377POPC   PO4 5070   5.541   2.839   7.944 -0.2026  0.3177 -0.0644
  377POPC   GL1 5071   5.497   2.669   8.388 -0.0177 -0.2393  0.1696
  377POPC   GL2 5072   5.258   2.434   8.380 -0.2047  0.0104  0.3327
  377POPC   C1A 5073   5.689   2.670   8.890  0.2788  0.0035  0.4093
  377POPC   D2A 5074   5.547   2.808   9.276 -0.0133 -0.2024  0.0333
  377POPC   C3A 5075   5.147   2.707   9.384 -0.1229 -0.4359  0.0393
  377POPC   C4A 5076   4.754   2.688   9.501 -0.4458 -0.0634 -0.0767
  377POPC   C1B 5077   5.305   2.209   8.647 -0.0168  0.2632 -0.0403
  377POPC   C2B 5078   5.307   1.987   9.118 -0.0417 -0.2091 -0.0953
  377POPC   C3B 5079   5.048   2.215   9.529  0.0398  0.1098 -0.2012
  377POPC   C4B 5080   4.653   2.298   9.834  0.0521  0.3295 -0.0507
  378POPC   NC3 5081   4.493   2.517   7.801 -0.1920  0.0985  0.3819
  378POPC   PO4 5082   4.650   2.913   7.925  0.1718  0.2206  0.0567
  378POPC   GL1 5083   4.683   2.650   8.326  0.0337  0.0071 -0.0801
  378POPC   GL2 5084   4.459   2.767   8.376 -0.0366  0.4893  0.0310
  378POPC   C1A 5085   4.756   2.350   8.578  0.2085  0.0894 -0.2514
  378POPC   D2A 5086   4.849   2.265   9.085 -0.1572 -0.0636  0.0090
  378POPC   C3A 5087   4.564   2.028   9.294 -0.1219 -0.0311  0.0925
  378POPC   C4A 5088   4.390   1.847   9.649 -0.3812 -0.0776  0.0749
  378POPC   C1B 5089   4.762   3.160   8.693 -0.4889 -0.0966  0.1527
  378POPC   C2B 5090   4.970   3.598   8.795 -0.0718  0.3734  0.1679
  378POPC   C3B 5091   5.133   3.999   8.819  0.1884 -0.0186  0.2227
  378POPC   C4B 5092   5.518   4.240   8.704 -0.0617  0.1675 -0.3415
  379POPC   NC3 5093  12.000   0.661   7.409 -0.0309 -0.0001 -0.0493
  379POPC   PO4 5094  11.649   0.601   7.730 -0.2622 -0.2410 -0.6700
  379POPC   GL1 5095  11.768   0.640   8.203 -0.3025 -0.2477  0.2431
  379POPC   GL2 5096  11.704   1.024   8.280  0.0407 -0.0394  0.0392
  379POPC   C1A 5097  12.026   0.374   8.431 -0.2472 -0.2395  0.2089
  379POPC   D2A 5098  12.103   0.253   8.843 -0.2804 -0.1835 -0.1279
  379POPC   C3A 5099  12.364   0.643   8.972  0.1969 -0.3305 -0.1525
  379POPC   C4A 5100  12.567   1.001   8.857  0.0855 -0.2493 -0.2366
  379POPC   C1B 5101  11.634   1.226   8.735 -0.0954  0.5902 -0.4593
  379POPC   C2B 5102  11.579   1.442   9.184  0.4178  0.0066  0.2023
  379POPC   C3B 5103  11.728   1.254   9.503 -0.0495  0.3371 -0.0025
  379POPC   C4B 5104  11.934   0.906   9.727 -0.1277  0.3250 -0.1420
  380POPC   NC3 5105   1.398   2.429   7.287 -0.2106  0.2322 -0.0997
  380POPC   PO4 5106   1.338   1.971   7.428 -0.0958 -0.0377  0.2029
  380POPC   GL1 5107   1.558   1.980   7.815 -0.4556  0.3563 -0.2122
  380POPC   GL2 5108   1.421   2.229   7.971  0.0588  0.1467  0.0614
  380POPC   C1A 5109   1.607   1.798   8.204  0.2879 -0.0576 -0.1092
  380POPC   D2A 5110   1.748   2.004   8.645  0.1941 -0.0762  0.0364
  380POPC   C3A 5111   1.909   1.636   8.720 -0.0313  0.1123  0.0954
  380POPC   C4A 5112   2.008   1.203   8.905 -0.2909  0.3176  0.0647
  380POPC   C1B 5113   1.314   2.283   8.414  0.4146  0.4945  0.1904
  380POPC   C2B 5114   0.983   2.337   8.688  0.0218  0.1705 -0.0383
  380POPC   C3B 5115   0.580   2.334   8.860  0.2520 -0.0175  0.0319
  380POPC   C4B 5116   0.376   2.171   9.188  0.0889 -0.0522  0.0965
  381POPC   NC3 5117   8.014   1.825   8.037  0.2126 -0.0056  0.1527
  381POPC   PO4 5118   8.269   1.463   8.086  0.3459  0.0662 -0.1883
  381POPC   GL1 5119   8.337   1.391   8.504  0.2246  0.0823 -0.0477
  381POPC   GL2 5120   8.023   1.235   8.518 -0.3264  0.1371 -0.1242
  381POPC   C1A 5121   8.498   1.135   8.908  0.0620  0.0165  0.1628
  381POPC   D2A 5122   8.584   1.010   9.270 -0.2320  0.1169 -0.4009
  381POPC   C3A 5123   8.568   0.915   9.704 -0.0971 -0.0291 -0.1136
  381POPC   C4A 5124   8.650   1.185  10.116  0.2819 -0.0940  0.0718
  381POPC   C1B 5125   7.751   1.513   8.904 -0.5390  0.0197 -0.2132
  381POPC   C2B 5126   7.841   1.766   9.363  0.2108  0.0546  0.0644
  381POPC   C3B 5127   7.697   2.090   9.521 -0.2084  0.0695  0.1642
  381POPC   C4B 5128   7.419   2.396   9.649  0.4889 -0.1628 -0.2521
  382POPC   NC3 5129  11.051  10.454   7.925  0.2448 -0.1088 -0.0387
  382POPC   PO4 5130  10.749  10.258   7.981 -0.1139  0.0058  0.1709
  382POPC   GL1 5131  10.869  10.074   8.278 -0.1262  0.3304  0.0580
  382POPC   GL2 5132  11.040  10.285   8.484  0.1832 -0.1899 -0.1349
  382POPC   C1A 5133  10.857   9.762   8.621 -0.1304 -0.3094  0.0441
  382POPC   D2A 5134  11.008   9.946   9.090 -0.0600  0.2685 -0.1152
  382POPC   C3A 5135  10.878  10.119   9.331  0.1263  0.1847  0.1520
  382POPC   C4A 5136  10.808  10.186   9.693 -0.1712 -0.1647 -0.2788
  382POPC   C1B 5137  10.969  10.460   8.965  0.0106  0.1795 -0.2643
  382POPC   C2B 5138  10.671  10.545   9.361 -0.3012  0.1090  0.1973
  382POPC   C3B 5139  10.484  10.994   9.617  0.3778 -0.1071  0.0036
  382POPC   C4B 5140  10.114  11.115   9.907 -0.0261 -0.0244 -0.1625
  383POPC   NC3 5141   6.457   2.017   7.491  0.1136 -0.2588  0.2124
  383POPC   PO4 5142   6.367   2.379   7.785 -0.2519  0.0461 -0.1810
  383POPC   GL1 5143   6.136   2.585   8.124  0.2635 -0.1042 -0.3259
  383POPC   GL2 5144   6.034   2.903   8.111 -0.2920 -0.1748 -0.1926
  383POPC   C1A 5145   5.976   2.422   8.504  0.1807 -0.0724  0.1172
  383POPC   D2A 5146   6.170   2.364   8.938 -0.0613  0.2649  0.0536
  383POPC   C3A 5147   5.921   2.352   9.233  0.0830 -0.1287  0.2586
  383POPC   C4A 5148   5.539   2.314   9.372  0.2352  0.0368  0.2090
  383POPC   C1B 5149   6.169   3.070   8.407  0.1763  0.1063  0.1512
  383POPC   C2B 5150   6.152   2.866   8.834 -0.0862  0.1168  0.0913
  383POPC   C3B 5151   6.255   2.937   9.319 -0.1092  0.2041  0.1466
  383POPC   C4B 5152   5.978   2.842   9.677 -0.0894  0.0217 -0.1500
  384POPC   NC3 5153   5.614   8.009   7.849 -0.0880 -0.0874  0.2468
  384POPC   PO4 5154   5.192   8.055   7.739  0.0539  0.0674  0.1282
  384POPC   GL1 5155   5.247   7.802   8.175  0.1516  0.3076 -0.2447
  384POPC   GL2 5156   5.470   7.604   8.192 -0.2656  0.0900  0.0111
  384POPC   C1A 5157   5.081   7.661   8.564 -0.1735 -0.1373  0.2001
  384POPC   D2A 5158   4.680   7.625   8.720  0.0094  0.0048  0.3053
  384POPC   C3A 5159   4.330   7.580   8.481  0.0138 -0.0683 -0.2455
  384POPC   C4A 5160   4.046   7.377   8.455 -0.0768  0.1305  0.0147
  384POPC   C1B 5161   5.580   7.579   8.558 -0.4317  0.2055 -0.1482
  384POPC   C2B 5162   5.629   7.649   8.937  0.3781 -0.1641 -0.1363
  384POPC   C3B 5163   5.511   7.942   9.374 -0.2443  0.2456  0.0274
  384POPC   C4B 5164   5.556   8.134   9.825 -0.0622 -0.3493  0.2635
  385POPC   NC3 5165   1.222   8.216   7.228 -0.0062 -0.1623  0.1874
  385POPC   PO4 5166   1.122   8.161   7.627 -0.3430  0.1284  0.0155
  385POPC   GL1 5167   1.047   8.343   7.993 -0.1913  0.2578 -0.2444
  385POPC   GL2 5168   1.392   8.457   8.078 -0.3935 -0.0861  0.2734
  385POPC   C1A 5169   0.883   8.351   8.423 -0.1462 -0.2303  0.1148
  385POPC   D2A 5170   0.731   8.146   8.800  0.1761  0.0250 -0.0360
  385POPC   C3A 5171   0.400   7.869   8.701  0.3713 -0.0232 -0.4015
  385POPC   C4A 5172  -0.034   7.903   8.656  0.3582 -0.0068 -0.0902
  385POPC   C1B 5173   1.288   8.125   8.377 -0.0163 -0.1011 -0.3139
  385POPC   C2B 5174   1.163   7.837   8.843 -0.1586 -0.2446  0.0112
  385POPC   C3B 5175   1.117   7.921   9.168  0.1258  0.0769 -0.0159
  385POPC   C4B 5176   0.858   7.990   9.570 -0.0256  0.0324 -0.2824
  386POPC   NC3 5177  11.276  11.955   7.655  0.0502  0.0521  0.2763
  386POPC   PO4 5178  11.545  12.325   7.711  0.1979 -0.0603 -0.0198
  386POPC   GL1 5179  11.675  12.280   8.147 -0.1160 -0.2743  0.2420
  386POPC   GL2 5180  11.410  12.636   8.289 -0.2075 -0.0847  0.2188
  386POPC   C1A 5181  11.817  12.358   8.537 -0.0169  0.2814 -0.1100
  386POPC   D2A 5182  12.156  12.216   8.908 -0.2377 -0.0021 -0.3788
  386POPC   C3A 5183  12.199  11.873   9.270  0.2377  0.1571  0.1928
  386POPC   C4A 5184  12.321  11.907   9.685 -0.0769  0.0306 -0.2331
  386POPC   C1B 5185  11.561  12.779   8.697 -0.3030 -0.0570  0.1298
  386POPC   C2B 5186  11.774  12.613   9.125 -0.1375 -0.0296 -0.1351
  386POPC   C3B 5187  12.037  12.384   9.363 -0.3639 -0.0308  0.0049
  386POPC   C4B 5188  12.526  12.264   9.357 -0.0113 -0.2049  0.1857
  387POPC   NC3 5189   6.345  10.685   7.855  0.2015  0.1330 -0.1753
  387POPC   PO4 5190   6.702  10.875   7.985  0.1283  0.1783  0.0552
  387POPC   GL1 5191   6.728  11.133   8.385 -0.1240  0.0068 -0.0689
  387POPC   GL2 5192   6.600  10.936   8.602  0.2454 -0.1658  0.2719
  387POPC   C1A 5193   6.554  11.440   8.607  0.3218  0.1469  0.2172
  387POPC   D2A 5194   6.531  11.743   8.904  0.0651  0.2592  0.0276
  387POPC   C3A 5195   6.743  11.607   9.276  0.2463 -0.0611  0.1847
  387POPC   C4A 5196   7.099  11.307   9.431  0.1704  0.1766  0.3082
  387POPC   C1B 5197   6.354  10.691   8.818  0.0208  0.0230 -0.0467
  387POPC   C2B 5198   5.857  10.660   8.781  0.1133  0.1234 -0.2149
  387POPC   C3B 5199   5.646  10.629   9.134 -0.0883  0.0067 -0.1202
  387POPC   C4B 5200   5.217  10.632   9.103 -0.1309 -0.3171  0.0487
  388POPC   NC3 5201  10.270   3.194   7.619  0.1225 -0.2153  0.3649
  388POPC   PO4 5202  10.077   2.851   7.835 -0.0322  0.0119 -0.2873
  388POPC   GL1 5203  10.078   2.867   8.246  0.0883 -0.0238 -0.1095
  388POPC   GL2 5204   9.763   2.973   8.410 -0.2598  0.0069 -0.1117
  388POPC   C1A 5205  10.026   2.506   8.663 -0.1808 -0.1443  0.0628
  388POPC   D2A 5206  10.216   2.469   9.062 -0.0667 -0.0182 -0.0646
  388POPC   C3A 5207   9.901   2.356   9.504 -0.0808  0.3417  0.1276
  388POPC   C4A 5208   9.881   2.374   9.873 -0.1887 -0.1196 -0.1377
  388POPC   C1B 5209   9.908   3.009   8.814  0.1250  0.0487 -0.0148
  388POPC   C2B 5210  10.263   3.022   9.068  0.2211 -0.0840  0.2229
  388POPC   C3B 5211  10.586   2.884   9.364 -0.2490  0.1590 -0.2525
  388POPC   C4B 5212  10.837   2.953   9.820  0.0374 -0.1043 -0.2134
  389POPC   NC3 5213  10.889   5.567   7.814  0.0766  0.2250  0.0279
  389POPC   PO4 5214  11.174   5.340   8.078  0.0275  0.0457 -0.1966
  389POPC   GL1 5215  11.051   5.097   8.560  0.1393 -0.1618  0.1232
  389POPC   GL2 5216  10.720   5.041   8.549  0.1893 -0.1090 -0.0847
  389POPC   C1A 5217  11.051   5.079   9.012 -0.0661  0.1396 -0.1944
  389POPC   D2A 5218  10.734   5.040   9.396 -0.2319 -0.3373  0.1373
  389POPC   C3A 5219  10.641   4.655   9.600  0.0048 -0.3358 -0.2200
  389POPC   C4A 5220  10.418   4.317   9.871 -0.0493 -0.1264  0.4929
  389POPC   C1B 5221  10.645   4.890   8.878  0.2315  0.0350 -0.2774
  389POPC   C2B 5222  10.222   4.861   9.118 -0.1927 -0.3483 -0.0599
  389POPC   C3B 5223   9.957   4.636   9.470 -0.1794  0.2441 -0.1502
  389POPC   C4B 5224   9.652   4.669   9.803  0.1410  0.0835  0.0174
  390POPC   NC3 5225   6.555   9.959   7.736 -0.0907 -0.1737 -0.0893
  390POPC   PO4 5226   6.607  10.299   8.007 -0.0623  0.1178  0.3010
  390POPC   GL1 5227   6.513  10.026   8.418  0.0996 -0.0579 -0.0759
  390POPC   GL2 5228   6.662   9.704   8.568 -0.1351  0.2877 -0.1837
  390POPC   C1A 5229   6.635  10.097   8.832 -0.1973 -0.1365  0.2749
  390POPC   D2A 5230   6.590  10.164   9.253  0.0831 -0.1904 -0.1344
  390POPC   C3A 5231   6.773  10.426   9.546 -0.2107  0.0084 -0.0704
  390POPC   C4A 5232   7.114  10.768   9.596  0.3340 -0.0635 -0.1284
  390POPC   C1B 5233   6.808   9.711   9.089 -0.0105 -0.1059 -0.1506
  390POPC   C2B 5234   6.897   9.507   9.438  0.2330  0.1181 -0.0412
  390POPC   C3B 5235   6.744   9.341   9.849  0.2608  0.1226 -0.0618
  390POPC   C4B 5236   6.380   9.121  10.031 -0.0948  0.1839 -0.2462
  391POPC   NC3 5237   7.565   4.276   7.998  0.0057  0.1343 -0.3769
  391POPC   PO4 5238   7.564   4.766   7.988  0.1172  0.0702  0.0795
  391POPC   GL1 5239   7.405   4.902   8.312  0.0603 -0.0384  0.0282
  391POPC   GL2 5240   7.466   5.230   8.471 -0.1900 -0.1754 -0.1485
  391POPC   C1A 5241   7.177   4.915   8.721 -0.0267  0.3024  0.2709
  391POPC   D2A 5242   6.774   5.051   8.825 -0.0839  0.0052 -0.0666
  391POPC   C3A 5243   6.523   5.180   9.174  0.2785 -0.0582 -0.0947
  391POPC   C4A 5244   6.265   5.060   9.599  0.3769  0.0057  0.0181
  391POPC   C1B 5245   7.186   5.448   8.661 -0.0052  0.3287  0.1744
  391POPC   C2B 5246   7.075   5.271   9.125  0.1614 -0.0467 -0.1456
  391POPC   C3B 5247   7.016   5.153   9.523 -0.1386  0.3596 -0.0722
  391POPC   C4B 5248   6.951   5.187  10.019 -0.0969  0.1125 -0.2744
  392POPC   NC3 5249   0.221  11.189   8.050  0.0586 -0.0680 -0.0380
  392POPC   PO4 5250   0.472  11.500   7.922 -0.0631 -0.1901  0.2486
  392POPC   GL1 5251   0.343  11.553   8.317  0.1645 -0.1811  0.0038
  392POPC   GL2 5252   0.647  11.424   8.506  0.0378 -0.1096 -0.1024
  392POPC   C1A 5253   0.109  11.787   8.570 -0.0805 -0.0830  0.1664
  392POPC   D2A 5254   0.047  11.968   8.912 -0.0229 -0.0154 -0.0583
  392POPC   C3A 5255   0.181  11.810   9.282 -0.2059  0.1110  0.0601
  392POPC   C4A 5256   0.466  11.463   9.482 -0.0412  0.1492  0.2902
  392POPC   C1B 5257   0.890  11.416   8.931 -0.4228 -0.0036  0.0480
  392POPC   C2B 5258   0.981  11.583   9.355  0.0099  0.3723 -0.1787
  392POPC   C3B 5259   0.828  11.612   9.740  0.0473  0.3254 -0.4651
  392POPC   C4B 5260   0.543  11.316  10.061 -0.0596  0.1224  0.1054
  393POPC   NC3 5261  11.869  10.904   7.732  0.3021 -0.3833 -0.1970
  393POPC   PO4 5262  11.908  11.348   7.582  0.1896  0.1637 -0.0890
  393POPC   GL1 5263  11.951  11.470   7.963 -0.1847  0.0535 -0.2773
  393POPC   GL2 5264  11.806  11.291   8.109 -0.1977  0.0815  0.1039
  393POPC   C1A 5265  12.216  11.424   8.380 -0.1903  0.0370  0.3728
  393POPC   D2A 5266  12.537  11.334   8.666  0.0813  0.2135  0.1373
  393POPC   C3A 5267  12.376  11.396   9.050 -0.1133  0.1798 -0.1841
  393POPC   C4A 5268  12.424  11.455   9.462 -0.1162  0.0824 -0.0671
  393POPC   C1B 5269  12.033  10.986   8.352 -0.1069  0.0480 -0.2547
  393POPC   C2B 5270  12.104  11.008   8.777 -0.0879 -0.0184  0.2020
  393POPC   C3B 5271  12.014  11.112   9.142 -0.1831  0.4194  0.0549
  393POPC   C4B 5272  11.794  11.112   9.477  0.3274 -0.0334 -0.0907
  394POPC   NC3 5273   8.167   8.212   7.924 -0.0234 -0.0580 -0.1722
  394POPC   PO4 5274   8.373   7.935   8.302 -0.0163  0.0755 -0.2548
  394POPC   GL1 5275   8.478   7.828   8.724 -0.0402 -0.1543 -0.0707
  394POPC   GL2 5276   8.607   7.563   8.817 -0.0676  0.0298 -0.1465
  394POPC   C1A 5277   8.509   7.854   9.251 -0.1037  0.4533  0.2270
  394POPC   D2A 5278   8.481   7.536   9.634  0.1645 -0.1771  0.0838
  394POPC   C3A 5279   8.839   7.666  10.069  0.1568 -0.3195  0.1487
  394POPC   C4A 5280   9.185   7.378  10.291 -0.1634 -0.0073 -0.1673
  394POPC   C1B 5281   8.623   7.221   9.141 -0.3235  0.0442  0.0164
  394POPC   C2B 5282   8.766   6.915   9.325 -0.0283  0.0010  0.2004
  394POPC   C3B 5283   8.978   6.806   9.613 -0.0482 -0.0654 -0.0581
  394POPC   C4B 5284   9.380   6.747   9.509 -0.0079  0.3127  0.2076
  395POPC   NC3 5285   8.172  11.370   7.766 -0.1504  0.0243 -0.1432
  395POPC   PO4 5286   7.786  11.191   7.837 -0.1599  0.1793 -0.2845
  395POPC   GL1 5287   7.750  11.346   8.151 -0.0940  0.0665 -0.0135
  395POPC   GL2 5288   8.099  11.285   8.319  0.2165 -0.2006  0.2110
  395POPC   C1A 5289   7.521  11.377   8.483  0.0573  0.3146 -0.0181
  395POPC   D2A 5290   7.157  11.241   8.617 -0.2386  0.3220  0.0247
  395POPC   C3A 5291   6.893  11.093   9.000  0.0568  0.2365  0.1567
  395POPC   C4A 5292   6.601  10.821   9.249  0.0008  0.3109  0.0847
  395POPC   C1B 5293   8.099  11.225   8.745 -0.2530  0.2921  0.3186
  395POPC   C2B 5294   8.029  11.281   9.084 -0.1075 -0.2159  0.0314
  395POPC   C3B 5295   8.174  11.161   9.549  0.0313 -0.4232  0.0328
  395POPC   C4B 5296   8.299  11.222   9.924 -0.1549 -0.1847  0.0749
  396POPC   NC3 5297   5.686   9.568   7.389 -0.0002  0.0854 -0.3364
  396POPC   PO4 5298   5.673  10.042   7.565 -0.0715 -0.2516  0.1029
  396POPC   GL1 5299   5.577  10.052   7.990  0.2220  0.0870  0.0510
  396POPC   GL2 5300   5.376   9.905   8.302  0.1489  0.1828  0.3146
  396POPC   C1A 5301   5.568  10.371   8.329  0.0568  0.1092  0.2285
  396POPC   D2A 5302   5.221  10.333   8.600  0.2563 -0.2346  0.0865
  396POPC   C3A 5303   5.165  10.124   9.048  0.0898 -0.3157 -0.1174
  396POPC   C4A 5304   4.915  10.342   9.426 -0.1523 -0.0462 -0.2175
  396POPC   C1B 5305   5.385   9.824   8.596 -0.0137  0.0760 -0.1615
  396POPC   C2B 5306   5.596  10.087   8.843 -0.1581 -0.2022  0.0056
  396POPC   C3B 5307   5.677   9.989   9.218  0.2333 -0.0946 -0.0272
  396POPC   C4B 5308   5.416  10.138   9.558  0.2272  0.3657  0.1952
  397POPC   NC3 5309   3.651   3.445   7.740 -0.1933 -0.3434  0.0126
  397POPC   PO4 5310   3.716   2.994   7.870  0.0842 -0.0946  0.2457
  397POPC   GL1 5311   3.670   2.985   8.292  0.0927 -0.1882 -0.0631
  397POPC   GL2 5312   3.532   3.184   8.312 -0.0810  0.3734 -0.2746
  397POPC   C1A 5313   3.462   2.875   8.770 -0.2944  0.1013  0.1862
  397POPC   D2A 5314   3.206   2.779   9.090  0.0359  0.1514  0.1281
  397POPC   C3A 5315   3.177   3.275   9.153  0.0121 -0.0533  0.0166
  397POPC   C4A 5316   2.898   3.600   8.985 -0.0804  0.3045  0.0295
  397POPC   C1B 5317   3.667   3.331   8.768 -0.0115 -0.1830 -0.1223
  397POPC   C2B 5318   3.882   3.672   8.985 -0.1257 -0.0612 -0.0826
  397POPC   C3B 5319   3.940   3.743   9.413 -0.2833  0.1127  0.0215
  397POPC   C4B 5320   3.738   3.624   9.849 -0.2078  0.0349 -0.1386
  398POPC   NC3 5321  12.120   1.031   6.689 -0.2518  0.0464 -0.0857
  398POPC   PO4 5322  12.166   0.991   7.083 -0.0791  0.2361 -0.1999
  398POPC   GL1 5323  12.368   1.100   7.522 -0.1314 -0.0707  0.2582
  398POPC   GL2 5324  12.368   0.967   7.628  0.2495 -0.3053  0.1536
  398POPC   C1A 5325  12.741   1.256   7.827 -0.1966  0.0201  0.0090
  398POPC   D2A 5326  13.005   1.561   8.011  0.2269 -0.1996  0.1769
  398POPC   C3A 5327  13.094   1.573   8.341 -0.0948  0.0006 -0.0883
  398POPC   C4A 5328  13.270   1.426   8.579  0.1719  0.2632  0.1626
  398POPC   C1B 5329  12.675   0.772   7.882 -0.1564  0.1311 -0.0025
  398POPC   C2B 5330  12.807   0.604   8.254 -0.0302 -0.0526 -0.0271
  398POPC   C3B 5331  13.062   0.782   8.628 -0.1877  0.1195  0.0823
  398POPC   C4B 5332  13.108   1.005   9.056 -0.3359  0.2322  0.0447
  399POPC   NC3 5333   2.248   9.150   7.399  0.2575 -0.1557  0.0845
  399POPC   PO4 5334   1.885   9.058   7.707  0.1078  0.1799  0.3330
  399POPC   GL1 5335   1.693   8.845   7.959  0.0215 -0.2545  0.1203
  399POPC   GL2 5336   1.890   8.525   7.987  0.2534 -0.2515 -0.2790
  399POPC   C1A 5337   1.448   9.009   8.206 -0.0673 -0.0276 -0.1485
  399POPC   D2A 5338   1.186   9.214   8.498  0.0021 -0.1744 -0.1286
  399POPC   C3A 5339   1.121   9.116   8.877 -0.2416 -0.0431  0.3639
  399POPC   C4A 5340   1.378   8.810   9.026  0.0313  0.2328  0.0459
  399POPC   C1B 5341   1.735   8.630   8.472  0.2090  0.2563  0.0070
  399POPC   C2B 5342   1.682   9.057   8.708  0.1957  0.0749  0.2494
  399POPC   C3B 5343   1.688   9.361   9.020 -0.2215  0.1468 -0.0859
  399POPC   C4B 5344   1.398   9.303   9.355 -0.0311  0.0657  0.0754
  400POPC   NC3 5345  12.461   9.724   7.929  0.1002  0.0913  0.1722
  400POPC   PO4 5346  12.842   9.616   7.976 -0.3277  0.4651 -0.0816
  400POPC   GL1 5347  12.758   9.731   8.356 -0.3180  0.0574  0.3620
  400POPC   GL2 5348  12.561   9.438   8.322  0.0854  0.2393  0.2883
  400POPC   C1A 5349  12.833   9.709   8.831  0.4319  0.0403  0.4517
  400POPC   D2A 5350  12.747   9.736   9.225 -0.1268  0.3795 -0.3437
  400POPC   C3A 5351  12.775  10.090   9.450  0.2790 -0.0030  0.0049
  400POPC   C4A 5352  12.670  10.530   9.680  0.0219  0.2835 -0.1051
  400POPC   C1B 5353  12.752   9.169   8.696  0.0328 -0.0447  0.1210
  400POPC   C2B 5354  12.803   8.815   8.826 -0.1697  0.2046 -0.0221
  400POPC   C3B 5355  13.055   8.635   9.201 -0.0033 -0.0522  0.0272
  400POPC   C4B 5356  13.557   8.554   9.209  0.5105  0.3070  0.1447
  401POPC   NC3 5357  12.105   9.668   7.635 -0.0907  0.0296 -0.0832
  401POPC   PO4 5358  12.036  10.064   7.863  0.0620  0.0711  0.0218
  401POPC   GL1 5359  12.224  10.006   8.236  0.2733  0.0130 -0.0159
  401POPC   GL2 5360  12.336  10.249   8.441 -0.1545 -0.2017 -0.1313
  401POPC   C1A 5361  12.289   9.744   8.701  0.0638 -0.2829  0.2223
  401POPC   D2A 5362  12.297   9.494   8.980 -0.2440  0.2763  0.1957
  401POPC   C3A 5363  12.178   9.420   9.420  0.1732  0.1108  0.1264
  401POPC   C4A 5364  12.146   9.437   9.835 -0.3323 -0.1422  0.0271
  401POPC   C1B 5365  12.201  10.243   8.882  0.0218 -0.1877  0.0586
  401POPC   C2B 5366  11.979  10.354   9.275  0.4698 -0.0274 -0.1724
  401POPC   C3B 5367  11.679  10.380   9.646 -0.1459  0.1610  0.3361
  401POPC   C4B 5368  11.468  10.379   9.843 -0.3321  0.0309 -0.1015
  402POPC   NC3 5369   3.159   1.640   7.334 -0.0710 -0.1019 -0.1111
  402POPC   PO4 5370   2.966   1.922   7.467  0.0707  0.0572  0.2246
  402POPC   GL1 5371   3.153   1.734   7.816  0.1103 -0.0182  0.0640
  402POPC   GL2 5372   3.400   1.991   8.018 -0.0090 -0.0539 -0.2096
  402POPC   C1A 5373   3.053   1.593   8.222 -0.1181 -0.4691 -0.0445
  402POPC   D2A 5374   2.849   1.422   8.484  0.0194  0.3000  0.0145
  402POPC   C3A 5375   2.412   1.461   8.798  0.3248  0.0606  0.2463
  402POPC   C4A 5376   2.253   1.683   9.109  0.0268 -0.2329 -0.1193
  402POPC   C1B 5377   3.310   1.969   8.348  0.2673  0.0586 -0.1119
  402POPC   C2B 5378   3.239   1.962   8.774  0.0057  0.2048  0.3086
  402POPC   C3B 5379   3.465   1.840   9.122  0.0776  0.2124 -0.3256
  402POPC   C4B 5380   3.690   1.647   9.467  0.0073  0.0129  0.1969
  403POPC   NC3 5381   6.052   0.519   7.346 -0.0244  0.0886 -0.0363
  403POPC   PO4 5382   5.820   0.171   7.624  0.2035  0.2379  0.0671
  403POPC   GL1 5383   5.878   0.464   8.092 -0.2220 -0.0615  0.0477
  403POPC   GL2 5384   6.039   0.541   8.143  0.0438 -0.1380 -0.1854
  403POPC   C1A 5385   5.506   0.647   8.323  0.1015  0.0660  0.3031
  403POPC   D2A 5386   5.137   0.699   8.434  0.2825 -0.0411 -0.0181
  403POPC   C3A 5387   4.785   0.971   8.737  0.0987 -0.3349 -0.0296
  403POPC   C4A 5388   4.397   0.762   8.906  0.3206 -0.2967 -0.1013
  403POPC   C1B 5389   6.087   0.765   8.556 -0.1591 -0.0315  0.1940
  403POPC   C2B 5390   6.000   0.607   8.948 -0.3465  0.1411 -0.2277
  403POPC   C3B 5391   5.884   0.538   9.345 -0.1553  0.2501 -0.1913
  403POPC   C4B 5392   5.468   0.365   9.450  0.0703  0.1657  0.2291
  404POPC   NC3 5393   1.803   2.155   7.427 -0.0179  0.0225 -0.1317
  404POPC   PO4 5394   2.225   2.407   7.464 -0.0809  0.0177 -0.0040
  404POPC   GL1 5395   2.046   2.190   7.877 -0.1345 -0.5242  0.0924
  404POPC   GL2 5396   2.058   1.895   7.920  0.0931  0.1921 -0.1236
  404POPC   C1A 5397   1.811   2.274   8.274 -0.0564 -0.0578 -0.0534
  404POPC   D2A 5398   1.940   2.470   8.666 -0.1638  0.0150  0.0382
  404POPC   C3A 5399   2.329   2.521   8.864 -0.4150 -0.4417  0.1200
  404POPC   C4A 5400   2.645   2.699   9.262 -0.1290  0.3149  0.1000
  404POPC   C1B 5401   2.152   1.873   8.325  0.0257 -0.0904  0.1993
  404POPC   C2B 5402   2.282   2.023   8.753 -0.0813 -0.1658 -0.1906
  404POPC   C3B 5403   2.534   2.088   9.178 -0.5207 -0.2336  0.1362
  404POPC   C4B 5404   2.957   2.296   9.306  0.4374  0.1416  0.0167
  405POPC   NC3 5405   9.210   7.374   8.252 -0.1950 -0.0278  0.0407
  405POPC   PO4 5406   9.069   6.933   8.170  0.0587  0.1888  0.0545
  405POPC   GL1 5407   9.166   6.754   8.607 -0.0997 -0.3218 -0.1554
  405POPC   GL2 5408   9.045   6.726   8.905 -0.0542 -0.0552 -0.0810
  405POPC   C1A 5409   9.570   6.787   8.922  0.3076 -0.3462  0.1395
  405POPC   D2A 5410   9.941   7.007   9.215  0.0183  0.1134 -0.1275
  405POPC   C3A 5411   9.687   7.164   9.589  0.0319 -0.2834  0.0789
  405POPC   C4A 5412   9.616   7.348  10.003  0.0353  0.2992  0.0297
  405POPC   C1B 5413   9.227   7.130   9.094 -0.1619  0.2068  0.1926
  405POPC   C2B 5414   8.942   7.549   9.256  0.0682 -0.0598  0.1994
  405POPC   C3B 5415   8.927   7.731   9.603 -0.2036 -0.1278 -0.1857
  405POPC   C4B 5416   8.620   8.160   9.669 -0.2479  0.0068  0.2329
  406POPC   NC3 5417   5.417   3.349   7.543  0.3633  0.0697  0.2771
  406POPC   PO4 5418   5.097   3.190   7.782 -0.1564  0.3173 -0.0823
  406POPC   GL1 5419   5.068   3.044   8.257  0.2006 -0.1585  0.0957
  406POPC   GL2 5420   5.130   3.391   8.330 -0.1052 -0.0727 -0.4445
  406POPC   C1A 5421   5.116   2.773   8.730 -0.1624 -0.3579 -0.1749
  406POPC   D2A 5422   4.794   2.790   9.029  0.2655 -0.1097  0.0306
  406POPC   C3A 5423   4.563   3.128   9.085 -0.1575 -0.0425 -0.2726
  406POPC   C4A 5424   4.075   3.275   9.139 -0.2327  0.2667 -0.1577
  406POPC   C1B 5425   5.079   3.880   8.282 -0.3217  0.2888  0.1171
  406POPC   C2B 5426   4.772   4.234   8.300  0.1627  0.4872  0.1383
  406POPC   C3B 5427   4.494   4.520   8.222  0.1639 -0.0675 -0.0017
  406POPC   C4B 5428   4.241   4.770   8.340  0.4071  0.2161  0.2466
  407POPC   NC3 5429   8.659   0.198   7.733 -0.1019  0.1593  0.0507
  407POPC   PO4 5430   8.693   0.393   8.168 -0.0731 -0.0594  0.4706
  407POPC   GL1 5431   8.413   0.172   8.445  0.1183 -0.1929  0.4782
  407POPC   GL2 5432   8.651   0.002   8.446  0.2401  0.1636 -0.1518
  407POPC   C1A 5433   8.290   0.025   8.837  0.1024 -0.0129 -0.0948
  407POPC   D2A 5434   8.231   0.227   9.149 -0.1704  0.3255  0.1329
  407POPC   C3A 5435   7.970   0.131   9.545  0.1776 -0.1584 -0.0993
  407POPC   C4A 5436   7.545   0.061   9.772 -0.1853 -0.0227  0.1134
  407POPC   C1B 5437   8.790   0.002   8.863 -0.0236  0.0048 -0.1595
  407POPC   C2B 5438   8.759  -0.214   9.222  0.1629 -0.0001 -0.0902
  407POPC   C3B 5439   8.977  -0.321   9.537  0.1632  0.0155 -0.3203
  407POPC   C4B 5440   9.026  -0.492  10.019  0.0809  0.0172  0.2631
  408POPC   NC3 5441  12.316   5.714   7.535 -0.0497  0.0477 -0.0669
  408POPC   PO4 5442  12.302   5.934   8.018 -0.1616  0.0488 -0.0727
  408POPC   GL1 5443  11.979   5.954   8.251 -0.1460 -0.0632  0.0355
  408POPC   GL2 5444  11.985   6.266   8.419 -0.0489 -0.1249 -0.2776
  408POPC   C1A 5445  11.926   5.719   8.598 -0.2829 -0.3283  0.0056
  408POPC   D2A 5446  12.031   5.661   9.080 -0.2101 -0.2575  0.0764
  408POPC   C3A 5447  12.470   5.731   9.156 -0.1152  0.0001  0.3810
  408POPC   C4A 5448  12.677   5.979   9.318 -0.0446  0.3587 -0.1051
  408POPC   C1B 5449  11.757   6.195   8.703  0.0908  0.3490 -0.0853
  408POPC   C2B 5450  11.817   6.208   9.131  0.0385  0.2256 -0.1332
  408POPC   C3B 5451  12.103   6.007   9.510 -0.1135  0.5772  0.2493
  408POPC   C4B 5452  12.436   5.777   9.680 -0.0585 -0.1357 -0.0014
  409POPC   NC3 5453  12.355   2.358   6.877  0.0191  0.0234  0.2154
  409POPC   PO4 5454  12.246   2.578   7.327 -0.0154 -0.0585  0.0992
  409POPC   GL1 5455  12.350   2.462   7.716  0.0514  0.1156 -0.0086
  409POPC   GL2 5456  12.673   2.383   7.822 -0.1657  0.0494 -0.0720
  409POPC   C1A 5457  12.232   2.536   8.200 -0.0275 -0.0865 -0.5824
  409POPC   D2A 5458  12.207   2.245   8.512  0.0959 -0.3491 -0.2675
  409POPC   C3A 5459  12.297   1.815   8.334 -0.0065 -0.0872 -0.4147
  409POPC   C4A 5460  12.581   1.621   8.207  0.1641  0.0359 -0.0830
  409POPC   C1B 5461  12.779   2.810   8.175 -0.1191  0.0224  0.2144
  409POPC   C2B 5462  12.786   3.021   8.587 -0.1537  0.1472  0.0531
  409POPC   C3B 5463  12.829   3.156   8.991 -0.0599  0.0455  0.0771
  409POPC   C4B 5464  12.975   3.155   9.415  0.1665 -0.0066  0.3010
  410POPC   NC3 5465  10.608   6.789   7.895  0.1374  0.0549 -0.3003
  410POPC   PO4 5466  10.094   6.861   7.975  0.0823  0.1095  0.0078
  410POPC   GL1 5467  10.382   6.781   8.378  0.0143  0.2412 -0.1450
  410POPC   GL2 5468  10.418   6.508   8.417 -0.1173 -0.0769  0.0464
  410POPC   C1A 5469  10.532   6.948   8.760  0.1516 -0.0038  0.1571
  410POPC   D2A 5470  10.557   7.160   9.112  0.2565  0.3032 -0.4682
  410POPC   C3A 5471  10.452   7.060   9.535 -0.2370 -0.2984 -0.3018
  410POPC   C4A 5472  10.556   6.757   9.718  0.1073 -0.0122  0.1647
  410POPC   C1B 5473  10.710   6.445   8.726  0.1186 -0.0686  0.0006
  410POPC   C2B 5474  10.997   6.712   8.920  0.0777  0.1008 -0.3118
  410POPC   C3B 5475  10.987   6.866   9.399 -0.0557 -0.2821  0.0557
  410POPC   C4B 5476  11.164   6.896   9.859  0.0429  0.0154  0.0359
  411POPC   NC3 5477   8.287   2.579   8.018 -0.2016  0.3399 -0.0364
  411POPC   PO4 5478   7.964   2.352   8.138 -0.1344 -0.1914  0.2987
  411POPC   GL1 5479   7.961   2.022   8.451 -0.1654  0.0077 -0.3948
  411POPC   GL2 5480   8.208   1.822   8.551 -0.0196 -0.2895  0.2499
  411POPC   C1A 5481   7.839   2.073   8.862  0.2182 -0.2465  0.0670
  411POPC   D2A 5482   8.093   2.228   9.221  0.0232  0.2408  0.0483
  411POPC   C3A 5483   7.916   2.540   9.561 -0.0448 -0.2020 -0.0051
  411POPC   C4A 5484   7.705   2.713   9.929  0.0568 -0.1794 -0.0635
  411POPC   C1B 5485   8.207   1.669   8.952 -0.1400 -0.1138 -0.2527
  411POPC   C2B 5486   8.550   1.528   9.318  0.0496  0.1734  0.1515
  411POPC   C3B 5487   8.800   1.601   9.747  0.2540 -0.1541  0.2341
  411POPC   C4B 5488   9.151   1.760   9.673 -0.1601 -0.2541 -0.3271
  412POPC   NC3 5489   4.076   8.692   7.385  0.1067  0.1295  0.1938
  412POPC   PO4 5490   3.725   8.660   7.700 -0.1154  0.2843  0.1966
  412POPC   GL1 5491   3.617   8.477   8.122  0.0438 -0.1449  0.2306
  412POPC   GL2 5492   3.334   8.386   8.095 -0.3388 -0.1791 -0.1375
  412POPC   C1A 5493   3.511   8.453   8.554 -0.0390  0.0019  0.1641
  412POPC   D2A 5494   3.709   8.096   8.834 -0.1409 -0.1423  0.0963
  412POPC   C3A 5495   3.778   8.089   9.261 -0.3491 -0.2089 -0.0030
  412POPC   C4A 5496   4.098   7.883   9.497  0.3856  0.0428 -0.2432
  412POPC   C1B 5497   2.970   8.377   8.343  0.2898 -0.3407  0.2557
  412POPC   C2B 5498   2.854   8.454   8.817 -0.2032  0.0753  0.2842
  412POPC   C3B 5499   2.509   8.601   9.095 -0.1872 -0.2785  0.1434
  412POPC   C4B 5500   2.435   8.855   9.416 -0.0333  0.3911  0.0006
  413POPC   NC3 5501   8.377  10.271   7.795  0.1177  0.1915  0.1195
  413POPC   PO4 5502   7.985  10.367   7.755  0.2286  0.0558 -0.2612
  413POPC   GL1 5503   7.907  10.339   8.175  0.2458 -0.1812  0.1320
  413POPC   GL2 5504   8.108  10.089   8.188  0.0624  0.1699 -0.1388
  413POPC   C1A 5505   7.832  10.413   8.566  0.1393 -0.4095  0.2451
  413POPC   D2A 5506   7.409  10.433   8.822  0.0690  0.0540 -0.1808
  413POPC   C3A 5507   7.328  10.880   9.009  0.2356 -0.0622  0.0218
  413POPC   C4A 5508   7.502  11.317   8.963  0.1584 -0.1728 -0.1054
  413POPC   C1B 5509   8.061   9.893   8.607 -0.1372  0.0624 -0.2069
  413POPC   C2B 5510   8.036   9.848   9.013  0.0581  0.3411  0.1051
  413POPC   C3B 5511   7.806   9.619   9.282  0.0816  0.1569 -0.2970
  413POPC   C4B 5512   7.610   9.190   9.390  0.0008  0.1504 -0.3562
  414POPC   NC3 5513   8.233   3.765   7.841 -0.1050  0.0690 -0.1984
  414POPC   PO4 5514   8.002   3.982   8.127 -0.2680  0.0100 -0.1253
  414POPC   GL1 5515   7.907   4.180   8.498 -0.4091 -0.0664 -0.1769
  414POPC   GL2 5516   7.773   4.492   8.484  0.0653  0.3297 -0.0163
  414POPC   C1A 5517   8.079   4.050   8.903  0.1396  0.1803 -0.1411
  414POPC   D2A 5518   7.946   3.997   9.341 -0.2811 -0.0561  0.1008
  414POPC   C3A 5519   8.189   3.799   9.515 -0.1990  0.0552 -0.1280
  414POPC   C4A 5520   8.291   3.421   9.678  0.0608  0.1583  0.2071
  414POPC   C1B 5521   7.686   4.827   8.812  0.0771 -0.0276  0.0750
  414POPC   C2B 5522   7.564   5.215   8.951 -0.0607 -0.0465 -0.0850
  414POPC   C3B 5523   7.628   5.529   9.210 -0.1293  0.0352  0.6195
  414POPC   C4B 5524   7.796   5.691   9.592 -0.1122 -0.1577 -0.0346
  415POPC   NC3 5525   2.796   5.846   7.436  0.0918  0.1012  0.0154
  415POPC   PO4 5526   2.995   5.937   7.834 -0.1780 -0.1569  0.2444
  415POPC   GL1 5527   3.157   6.037   8.205  0.1684  0.0407 -0.2954
  415POPC   GL2 5528   3.341   6.302   8.276 -0.3061  0.4574 -0.2389
  415POPC   C1A 5529   3.409   5.904   8.584 -0.2929 -0.0322  0.2063
  415POPC   D2A 5530   3.603   5.975   9.022  0.0162 -0.1975 -0.1492
  415POPC   C3A 5531   3.542   6.289   9.262 -0.0515  0.0879 -0.0045
  415POPC   C4A 5532   3.382   6.319   9.660 -0.1860  0.1753  0.0258
  415POPC   C1B 5533   3.578   6.425   8.682 -0.1698 -0.1176 -0.0220
  415POPC   C2B 5534   3.787   6.682   9.072 -0.0059 -0.2232  0.1151
  415POPC   C3B 5535   3.854   6.895   9.454 -0.0759  0.2523 -0.5489
  415POPC   C4B 5536   3.678   6.863   9.863  0.0728  0.0694  0.0496
  416POPC   NC3 5537  11.749   3.593   8.147 -0.0698  0.0390  0.1488
  416POPC   PO4 5538  11.313   3.474   8.061  0.5066 -0.2537 -0.0773
  416POPC   GL1 5539  11.395   3.756   8.481 -0.3407  0.0309  0.0104
  416POPC   GL2 5540  11.741   3.810   8.622 -0.4172  0.1902 -0.0346
  416POPC   C1A 5541  11.336   3.570   8.928  0.1120 -0.4103 -0.0989
  416POPC   D2A 5542  11.598   3.296   9.212  0.0170 -0.0655 -0.1985
  416POPC   C3A 5543  11.609   3.238   9.749  0.2265 -0.0639  0.2837
  416POPC   C4A 5544  11.782   3.638   9.943  0.0353  0.0989 -0.1122
  416POPC   C1B 5545  11.879   3.893   9.094  0.1213  0.0438  0.1101
  416POPC   C2B 5546  12.298   4.214   9.221  0.0431  0.0529  0.4633
  416POPC   C3B 5547  12.555   4.564   9.310 -0.0063  0.0320 -0.0227
  416POPC   C4B 5548  12.568   4.986   9.407  0.0867  0.2187 -0.0820
  417POPC   NC3 5549   4.882   8.587   7.922  0.2056  0.0839  0.2701
  417POPC   PO4 5550   4.605   8.770   7.720 -0.4674  0.2649 -0.0355
  417POPC   GL1 5551   4.482   8.793   8.204 -0.0523  0.0357 -0.1514
  417POPC   GL2 5552   4.654   8.620   8.443 -0.1121  0.3320 -0.0396
  417POPC   C1A 5553   4.193   8.750   8.534 -0.0618 -0.0686 -0.0108
  417POPC   D2A 5554   3.923   8.585   8.766  0.1655 -0.0317  0.0508
  417POPC   C3A 5555   3.765   8.557   9.246  0.2499 -0.0983 -0.4030
  417POPC   C4A 5556   3.471   8.788   9.532  0.1193 -0.0402  0.1784
  417POPC   C1B 5557   4.456   8.439   8.861  0.0162  0.0872  0.0700
  417POPC   C2B 5558   4.203   8.313   9.191  0.2238  0.0966 -0.3540
  417POPC   C3B 5559   4.157   8.620   9.532  0.0137  0.0954  0.0279
  417POPC   C4B 5560   3.932   8.564   9.813 -0.1769 -0.1656 -0.0867
  418POPC   NC3 5561   1.039   1.551   7.182  0.1210 -0.3193 -0.1006
  418POPC   PO4 5562   0.876   1.217   7.357  0.3142  0.1557  0.2348
  418POPC   GL1 5563   0.790   1.249   7.802  0.3275  0.0958  0.1195
  418POPC   GL2 5564   1.048   1.204   7.855 -0.1916 -0.0424 -0.0967
  418POPC   C1A 5565   0.600   1.011   8.140 -0.1021  0.2393 -0.1338
  418POPC   D2A 5566   0.202   1.199   8.397 -0.1523 -0.0822  0.4548
  418POPC   C3A 5567   0.285   1.407   8.785 -0.2347 -0.3857 -0.1219
  418POPC   C4A 5568   0.429   1.592   9.121  0.1137  0.2641  0.0420
  418POPC   C1B 5569   1.087   1.225   8.241 -0.4906  0.0335 -0.1983
  418POPC   C2B 5570   1.119   1.039   8.686 -0.1334 -0.1262  0.0136
  418POPC   C3B 5571   1.088   1.144   9.001  0.3551  0.0286  0.0368
  418POPC   C4B 5572   0.975   1.452   9.105  0.4600  0.2716 -0.1659
  419POPC   NC3 5573  10.102  12.442   7.983  0.1658 -0.3438  0.0943
  419POPC   PO4 5574  10.112  12.798   8.248  0.1340  0.0491  0.1809
  419POPC   GL1 5575   9.981  12.830   8.674 -0.2131 -0.0201  0.0756
  419POPC   GL2 5576   9.705  12.926   8.803 -0.1632  0.3737 -0.1863
  419POPC   C1A 5577  10.194  12.701   9.184 -0.2033  0.0750 -0.0631
  419POPC   D2A 5578  10.462  12.409   9.377 -0.2738  0.0419  0.0109
  419POPC   C3A 5579  10.536  11.997   9.627 -0.4434 -0.0633 -0.0523
  419POPC   C4A 5580  10.798  11.788   9.900 -0.2237  0.1935  0.1244
  419POPC   C1B 5581   9.909  13.177   9.216 -0.3449  0.0738  0.1042
  419POPC   C2B 5582  10.078  13.249   9.690  0.0348 -0.3374  0.0891
  419POPC   C3B 5583  10.372  13.389   9.925 -0.0682  0.2893  0.0486
  419POPC   C4B 5584  10.657  13.159  10.301 -0.3762 -0.0279 -0.1177
  420POPC   NC3 5585   7.953   0.180   8.253 -0.2227 -0.0390  0.2264
  420POPC   PO4 5586   8.105   0.596   8.351 -0.2701 -0.1030 -0.0244
  420POPC   GL1 5587   8.139   0.631   8.738 -0.2092  0.1970  0.0015
  420POPC   GL2 5588   7.773   0.718   8.757 -0.2913  0.1677 -0.0833
  420POPC   C1A 5589   8.215   0.685   9.145 -0.1130  0.0383 -0.1794
  420POPC   D2A 5590   8.196   0.600   9.513 -0.2840  0.3987 -0.0003
  420POPC   C3A 5591   8.052   0.935   9.771 -0.3127  0.2484  0.1847
  420POPC   C4A 5592   7.749   1.169   9.872  0.0167 -0.1722 -0.1980
  420POPC   C1B 5593   7.961   1.065   8.937  0.4439  0.3358 -0.0342
  420POPC   C2B 5594   8.081   1.271   9.309  0.3437  0.1320 -0.1946
  420POPC   C3B 5595   8.116   1.479   9.667 -0.0659  0.0055 -0.0138
  420POPC   C4B 5596   7.817   1.697   9.850 -0.1970 -0.1308 -0.1163
  421POPC   NC3 5597   2.182   4.149   7.497 -0.5600 -0.0704 -0.0898
  421POPC   PO4 5598   2.227   4.181   7.998 -0.0109 -0.3017  0.2035
  421POPC   GL1 5599   1.983   3.965   8.265  0.1591 -0.0944  0.0312
  421POPC   GL2 5600   1.776   3.660   8.190 -0.0725 -0.0953 -0.1156
  421POPC   C1A 5601   1.797   3.760   8.709  0.0747  0.1490 -0.0088
  421POPC   D2A 5602   1.874   3.465   9.023  0.1443 -0.0541  0.1932
  421POPC   C3A 5603   2.317   3.394   9.120 -0.2077 -0.2735 -0.0452
  421POPC   C4A 5604   2.719   3.298   9.351 -0.1942  0.3698 -0.3284
  421POPC   C1B 5605   1.694   3.300   8.495 -0.2597 -0.1954 -0.1560
  421POPC   C2B 5606   1.905   3.023   8.799 -0.0278 -0.3198  0.0392
  421POPC   C3B 5607   2.198   2.947   9.181 -0.1217  0.2260  0.1690
  421POPC   C4B 5608   2.297   3.024   9.584  0.0111  0.0301  0.3933
  422POPC   NC3 5609   3.521   4.675   7.843  0.0940 -0.0475  0.0649
  422POPC   PO4 5610   3.706   4.313   7.782  0.0515 -0.2075  0.0833
  422POPC   GL1 5611   3.547   4.196   8.191 -0.0210 -0.0002 -0.0270
  422POPC   GL2 5612   3.685   4.559   8.299 -0.2113  0.1118 -0.3395
  422POPC   C1A 5613   3.230   4.235   8.508 -0.1827  0.0731 -0.1125
  422POPC   D2A 5614   3.163   4.161   8.898 -0.0753  0.0106 -0.1375
  422POPC   C3A 5615   3.386   3.729   9.032  0.0273  0.1897  0.0253
  422POPC   C4A 5616   3.565   3.415   9.388  0.2613  0.0706 -0.0796
  422POPC   C1B 5617   3.897   4.841   8.644 -0.0975 -0.0792 -0.3071
  422POPC   C2B 5618   3.805   5.105   8.935  0.0102 -0.1055 -0.0221
  422POPC   C3B 5619   3.603   5.003   9.385 -0.2870  0.1386  0.1941
  422POPC   C4B 5620   3.519   5.244   9.680 -0.1605  0.0547 -0.0023
  423POPC   NC3 5621  12.425  10.432   7.996  0.0615 -0.0181 -0.0605
  423POPC   PO4 5622  12.825  10.689   7.993  0.3584  0.0910  0.1417
  423POPC   GL1 5623  12.758  10.584   8.336  0.1289  0.4161 -0.1585
  423POPC   GL2 5624  12.509  10.782   8.352  0.4154 -0.1158  0.0955
  423POPC   C1A 5625  12.826  10.163   8.549 -0.2557  0.3164 -0.2152
  423POPC   D2A 5626  12.697  10.203   8.951  0.1670  0.0187  0.0486
  423POPC   C3A 5627  12.804  10.591   9.150 -0.2979 -0.0549  0.0243
  423POPC   C4A 5628  12.833  11.029   9.214 -0.0190 -0.1052  0.0794
  423POPC   C1B 5629  12.522  10.737   8.765 -0.1997 -0.0281  0.3580
  423POPC   C2B 5630  12.316  10.674   9.172 -0.2588 -0.0125  0.0464
  423POPC   C3B 5631  12.208  10.782   9.550 -0.2546 -0.1937 -0.2365
  423POPC   C4B 5632  12.104  11.153   9.902  0.0466  0.2138  0.0446
  424POPC   NC3 5633  10.984   7.374   8.031  0.0891 -0.1157  0.2725
  424POPC   PO4 5634  11.175   6.961   7.947  0.3970 -0.0094 -0.0250
  424POPC   GL1 5635  11.336   7.087   8.257 -0.2475 -0.1456 -0.1573
  424POPC   GL2 5636  11.447   7.332   8.359  0.0116 -0.0520  0.3195
  424POPC   C1A 5637  11.385   6.933   8.696  0.1063  0.0396 -0.0759
  424POPC   D2A 5638  11.419   6.983   9.120 -0.0183  0.0467  0.0003
  424POPC   C3A 5639  11.827   6.880   9.230  0.0864 -0.0582 -0.0671
  424POPC   C4A 5640  12.313   6.988   9.496  0.0234  0.3433 -0.0484
  424POPC   C1B 5641  11.374   7.589   8.761  0.0123 -0.3002  0.1564
  424POPC   C2B 5642  11.624   7.884   9.114 -0.2030 -0.1513  0.2858
  424POPC   C3B 5643  11.950   8.349   9.278  0.1809 -0.1179  0.2033
  424POPC   C4B 5644  12.204   8.386   9.560 -0.2461  0.0769  0.2237
  425POPC   NC3 5645   0.096   3.307   6.843 -0.4191  0.2038 -0.2774
  425POPC   PO4 5646   0.288   3.214   7.345  0.4244  0.2271  0.2466
  425POPC   GL1 5647   0.477   3.299   7.832  0.2256  0.0600  0.0593
  425POPC   GL2 5648   0.760   3.093   7.971 -0.1533 -0.0381  0.0434
  425POPC   C1A 5649   0.373   3.358   8.241 -0.2511 -0.0464 -0.0715
  425POPC   D2A 5650   0.584   3.647   8.540 -0.0374  0.1628 -0.3242
  425POPC   C3A 5651   0.150   3.903   8.707 -0.1915 -0.0312  0.1143
  425POPC   C4A 5652  -0.300   3.810   8.805 -0.0280 -0.0297  0.1669
  425POPC   C1B 5653   0.676   2.980   8.315  0.0400  0.2783  0.0957
  425POPC   C2B 5654   0.743   2.773   8.709  0.1628  0.0158  0.2922
  425POPC   C3B 5655   0.587   2.783   9.155  0.0308 -0.0426 -0.0398
  425POPC   C4B 5656   0.436   2.700   9.574  0.1180 -0.0708 -0.3371
  426POPC   NC3 5657   3.176   0.787   7.379 -0.4008 -0.2682  0.1156
  426POPC   PO4 5658   3.440   1.178   7.400  0.0417 -0.0898 -0.3143
  426POPC   GL1 5659   3.414   1.135   7.881 -0.0075  0.1243  0.0770
  426POPC   GL2 5660   3.404   1.359   8.060  0.1856  0.2813 -0.0398
  426POPC   C1A 5661   3.810   1.103   8.175  0.2214  0.0991 -0.1301
  426POPC   D2A 5662   4.267   1.111   8.468 -0.0502  0.0100  0.1747
  426POPC   C3A 5663   4.106   1.194   8.854  0.3266  0.0338  0.0357
  426POPC   C4A 5664   3.799   1.425   9.065 -0.1152 -0.0155  0.0104
  426POPC   C1B 5665   3.330   1.106   8.433 -0.0768 -0.0292 -0.0312
  426POPC   C2B 5666   3.474   1.024   9.000  0.0290 -0.1478 -0.0330
  426POPC   C3B 5667   3.628   1.044   9.421 -0.0240 -0.3588  0.4575
  426POPC   C4B 5668   3.906   1.093   9.784 -0.1078  0.0744 -0.2682
  427POPC   NC3 5669   2.177   0.013   7.591 -0.0340 -0.0071  0.1423
  427POPC   PO4 5670   1.862  -0.294   7.579  0.0136  0.2502 -0.0771
  427POPC   GL1 5671   1.669  -0.523   7.989 -0.0131 -0.0114 -0.1521
  427POPC   GL2 5672   1.319  -0.667   8.002  0.1746 -0.1955  0.3274
  427POPC   C1A 5673   1.729  -0.693   8.361  0.0267  0.0847 -0.2587
  427POPC   D2A 5674   2.047  -0.964   8.434  0.0067 -0.1110  0.1547
  427POPC   C3A 5675   2.076  -1.128   8.732  0.4932 -0.2725 -0.3157
  427POPC   C4A 5676   1.916  -0.861   8.904  0.1189 -0.3660  0.1102
  427POPC   C1B 5677   1.257  -0.541   8.371  0.2153  0.0973 -0.1839
  427POPC   C2B 5678   0.940  -0.703   8.739  0.2230  0.1251 -0.0501
  427POPC   C3B 5679   0.513  -0.822   8.910  0.2107 -0.1918 -0.0865
  427POPC   C4B 5680   0.303  -1.108   8.953 -0.0385  0.1892  0.0299
  428POPC   NC3 5681   5.463   8.822   7.974 -0.2881 -0.0936  0.0114
  428POPC   PO4 5682   5.406   8.507   7.621 -0.2272  0.0744  0.1896
  428POPC   GL1 5683   5.267   8.344   8.124 -0.1191  0.0299 -0.0372
  428POPC   GL2 5684   4.954   8.215   8.233  0.0252  0.0792  0.0984
  428POPC   C1A 5685   5.197   8.540   8.596  0.0976 -0.1233 -0.1073
  428POPC   D2A 5686   5.101   8.679   9.062  0.1432  0.1005  0.0777
  428POPC   C3A 5687   5.211   8.293   9.448  0.1918 -0.1093 -0.1004
  428POPC   C4A 5688   5.155   7.834   9.696  0.2596  0.0686  0.2646
  428POPC   C1B 5689   4.927   8.077   8.690 -0.0036  0.0002 -0.1740
  428POPC   C2B 5690   4.601   8.050   9.053 -0.1365 -0.1697 -0.0969
  428POPC   C3B 5691   4.537   8.146   9.512  0.0169 -0.3119 -0.0313
  428POPC   C4B 5692   4.287   8.235   9.799 -0.2598  0.1312  0.3174
  429POPC   NC3 5693   6.756   0.867   7.718 -0.0219  0.0033  0.2274
  429POPC   PO4 5694   6.689   0.619   8.146  0.1422 -0.1669  0.2030
  429POPC   GL1 5695   6.662   0.648   8.570  0.0865  0.3223  0.0822
  429POPC   GL2 5696   6.531   0.465   8.845 -0.3031  0.3014  0.0168
  429POPC   C1A 5697   6.757   0.932   8.901 -0.0332  0.0276 -0.3943
  429POPC   D2A 5698   7.011   0.941   9.176 -0.0521 -0.0821  0.0584
  429POPC   C3A 5699   6.854   0.749   9.553  0.0698 -0.1132  0.2146
  429POPC   C4A 5700   7.032   0.669  10.013  0.3661  0.1537  0.2151
  429POPC   C1B 5701   6.425   0.682   9.262 -0.3840 -0.0816 -0.0392
  429POPC   C2B 5702   6.280   0.761   9.681 -0.0436 -0.2151  0.4124
  429POPC   C3B 5703   6.551   0.999   9.893 -0.1628 -0.1008  0.3660
  429POPC   C4B 5704   6.563   1.460  10.025  0.0835 -0.0553 -0.0393
  430POPC   NC3 5705  11.972   1.436   7.465  0.0074  0.0139  0.0489
  430POPC   PO4 5706  11.642   1.475   7.783 -0.5945  0.0196  0.0819
  430POPC   GL1 5707  11.996   1.482   8.029  0.2039  0.0399  0.0116
  430POPC   GL2 5708  12.328   1.223   8.088  0.2658  0.1511  0.1518
  430POPC   C1A 5709  11.828   1.569   8.454  0.1162  0.1911  0.1895
  430POPC   D2A 5710  11.925   1.780   8.841  0.2348 -0.0211 -0.3427
  430POPC   C3A 5711  11.779   2.233   8.810  0.3195 -0.2320 -0.0293
  430POPC   C4A 5712  11.867   2.626   8.608 -0.1910 -0.1923 -0.2184
  430POPC   C1B 5713  12.282   1.326   8.515 -0.1508  0.1863 -0.0789
  430POPC   C2B 5714  12.406   1.602   8.884 -0.0032  0.1128  0.1931
  430POPC   C3B 5715  12.548   1.814   9.235  0.0029  0.0732 -0.1807
  430POPC   C4B 5716  12.272   2.047   9.493  0.0830 -0.0801  0.2683
  431POPC   NC3 5717   0.789  11.854   7.798  0.0274 -0.3495 -0.2715
  431POPC   PO4 5718   0.942  11.563   7.999  0.0572  0.0246  0.0155
  431POPC   GL1 5719   1.194  11.566   8.385  0.0093  0.2345 -0.1305
  431POPC   GL2 5720   1.151  11.235   8.447 -0.2436  0.2802 -0.1614
  431POPC   C1A 5721   1.411  11.778   8.798  0.0542 -0.3240 -0.4125
  431POPC   D2A 5722   1.542  11.968   9.091  0.0396 -0.1665  0.2162
  431POPC   C3A 5723   1.631  11.662   9.355 -0.2454  0.2564 -0.3529
  431POPC   C4A 5724   2.064  11.583   9.568 -0.0700 -0.1084  0.0207
  431POPC   C1B 5725   1.270  11.034   8.810 -0.4418  0.0563 -0.1542
  431POPC   C2B 5726   1.189  10.717   9.072 -0.1526 -0.2267  0.3119
  431POPC   C3B 5727   0.878  10.518   9.225  0.0474 -0.2534 -0.4012
  431POPC   C4B 5728   0.610  10.572   9.547 -0.2007 -0.1101  0.0237
  432POPC   NC3 5729   9.155   2.656   7.645 -0.3908  0.1358 -0.1124
  432POPC   PO4 5730   9.247   2.295   7.964 -0.1676 -0.2420  0.0117
  432POPC   GL1 5731   9.039   2.249   8.332  0.0620  0.1496 -0.1784
  432POPC   GL2 5732   8.729   2.593   8.361 -0.2151 -0.0053 -0.1238
  432POPC   C1A 5733   9.086   2.213   8.841  0.3899  0.1566  0.1726
  432POPC   D2A 5734   9.109   2.481   9.271  0.1094 -0.1005  0.2201
  432POPC   C3A 5735   8.763   2.619   9.369  0.0116  0.1399 -0.0180
  432POPC   C4A 5736   8.415   2.455   9.510 -0.1836  0.1977  0.4127
  432POPC   C1B 5737   9.105   2.764   8.801 -0.1033  0.3887  0.2903
  432POPC   C2B 5738   9.387   3.064   8.878 -0.0080  0.1862 -0.0559
  432POPC   C3B 5739   9.700   3.337   9.128 -0.1868 -0.0066  0.2828
  432POPC   C4B 5740   9.850   3.256   9.472  0.2502 -0.2339  0.0510
  433POPC   NC3 5741   4.949  11.199   7.897 -0.1832 -0.0145  0.1360
  433POPC   PO4 5742   4.589  11.437   7.709 -0.0543 -0.0596 -0.3882
  433POPC   GL1 5743   4.661  11.683   8.060 -0.0580  0.0571 -0.2967
  433POPC   GL2 5744   4.371  11.989   8.231 -0.3428 -0.1243 -0.1850
  433POPC   C1A 5745   4.807  11.705   8.604  0.4380 -0.1474  0.0246
  433POPC   D2A 5746   5.149  11.533   8.949 -0.2754 -0.0949  0.2342
  433POPC   C3A 5747   5.179  11.087   8.953 -0.3807 -0.1576 -0.0694
  433POPC   C4A 5748   5.398  10.881   8.594 -0.1766 -0.0614 -0.2174
  433POPC   C1B 5749   4.623  12.445   8.316 -0.1872  0.0801 -0.1534
  433POPC   C2B 5750   5.068  12.617   8.394  0.1137  0.2015 -0.1112
  433POPC   C3B 5751   5.404  12.474   8.564  0.0103 -0.1014  0.1045
  433POPC   C4B 5752   5.744  12.239   8.800  0.2449 -0.0870  0.0089
  434POPC   NC3 5753   8.979   8.530   7.869 -0.4147  0.1876 -0.0393
  434POPC   PO4 5754   9.417   8.314   7.994 -0.0674 -0.1623 -0.1706
  434POPC   GL1 5755   9.501   8.435   8.365  0.2699  0.2662 -0.0212
  434POPC   GL2 5756   9.781   8.628   8.448  0.0358 -0.0800 -0.2020
  434POPC   C1A 5757   9.468   8.409   8.848 -0.0038 -0.2761 -0.1171
  434POPC   D2A 5758   9.743   8.354   9.176 -0.0181 -0.1650  0.1797
  434POPC   C3A 5759   9.836   7.930   9.338  0.1028  0.2040  0.0588
  434POPC   C4A 5760   9.756   7.759   9.688  0.1418 -0.0919  0.0152
  434POPC   C1B 5761   9.582   8.925   8.755  0.0419  0.1742  0.1216
  434POPC   C2B 5762   9.335   9.320   8.810 -0.0892 -0.1115 -0.2570
  434POPC   C3B 5763   8.961   9.579   8.890 -0.0704  0.3436 -0.4533
  434POPC   C4B 5764   8.908  10.024   8.808  0.0920  0.0670  0.3534
  435POPC   NC3 5765   1.750   3.036   6.954 -0.0297  0.0435  0.2065
  435POPC   PO4 5766   1.857   2.711   7.276 -0.1499  0.2407  0.0461
  435POPC   GL1 5767   1.819   2.807   7.742 -0.5153  0.0950  0.1274
  435POPC   GL2 5768   1.590   2.709   7.780  0.1326 -0.0106  0.1833
  435POPC   C1A 5769   2.042   2.731   8.026  0.3355  0.0530  0.1803
  435POPC   D2A 5770   2.118   2.843   8.326  0.2177 -0.6080 -0.2204
  435POPC   C3A 5771   2.378   3.031   8.516 -0.0607  0.1343 -0.1337
  435POPC   C4A 5772   2.637   3.038   8.897 -0.2288 -0.0695 -0.0892
  435POPC   C1B 5773   1.608   2.745   8.261 -0.0892  0.1393 -0.1445
  435POPC   C2B 5774   1.432   2.819   8.726 -0.2633  0.3175 -0.1825
  435POPC   C3B 5775   1.111   2.760   9.092 -0.2466  0.1011 -0.2482
  435POPC   C4B 5776   1.277   2.679   9.470  0.6407 -0.0253 -0.0448
  436POPC   NC3 5777   6.160   0.060   7.972 -0.1204  0.2661  0.2040
  436POPC   PO4 5778   5.957  -0.250   8.157 -0.0928  0.2787 -0.2576
  436POPC   GL1 5779   5.973   0.067   8.497  0.1939 -0.0792 -0.2845
  436POPC   GL2 5780   6.235   0.295   8.511  0.2533  0.3174 -0.0138
  436POPC   C1A 5781   5.719   0.312   8.698  0.0798  0.2298  0.1612
  436POPC   D2A 5782   5.327   0.465   8.820 -0.1365  0.1615  0.1316
  436POPC   C3A 5783   5.088   0.649   9.108 -0.0530  0.4220  0.2759
  436POPC   C4A 5784   4.874   0.699   9.395  0.0564  0.0762 -0.1677
  436POPC   C1B 5785   6.169   0.116   8.929  0.1669 -0.0932  0.0526
  436POPC   C2B 5786   5.849   0.018   9.178 -0.2088  0.1499 -0.0067
  436POPC   C3B 5787   5.674  -0.077   9.607 -0.0744  0.0659  0.0059
  436POPC   C4B 5788   5.694  -0.442   9.963  0.2384 -0.2167 -0.1599
  437POPC   NC3 5789   8.330   5.967   7.780  0.2503 -0.2843  0.1360
  437POPC   PO4 5790   8.235   5.904   8.164 -0.0821  0.1516  0.5148
  437POPC   GL1 5791   8.032   6.029   8.444  0.0409  0.0154  0.1771
  437POPC   GL2 5792   8.113   6.384   8.479  0.2756  0.2180 -0.0366
  437POPC   C1A 5793   8.014   5.934   8.942  0.3222 -0.0908 -0.0209
  437POPC   D2A 5794   8.087   6.152   9.411  0.2503  0.0955 -0.0389
  437POPC   C3A 5795   7.846   6.501   9.496  0.2366  0.1364  0.2855
  437POPC   C4A 5796   7.601   6.679   9.758 -0.0566 -0.1889  0.1244
[truncated: 1,404,044 more chars]
