# Supplementary material for: Effect of helical kink in antimicrobial peptides on membrane pore formation
Source: eLife. 2020 Mar 13;9:e47946. doi: 10.7554/eLife.47946 (PMC7069690; doi:10.7554/eLife.47946)
Supplement: Figure 9—source data 1. [file elife-47946-fig9-data1.zip › Figure09/9C.gro]

Martini system with peptide(s) and lipid membrane
25933
    1MET     BB    1   6.023   3.957  13.486 -0.0985 -0.0383 -0.0428
    1MET    SC1    2   6.210   3.941  13.131 -0.1202  0.0419 -0.3835
    2ALA     BB    3   6.219   3.790  13.658 -0.2982 -0.0099  0.2206
    3GLN     BB    4   6.031   3.554  13.728 -0.3027 -0.0244  0.1600
    3GLN    SC1    5   5.801   3.762  13.986  0.2420  0.1745 -0.1408
    4ASP     BB    6   5.970   3.470  13.436 -0.2121  0.1801  0.0798
    4ASP    SC1    7   5.711   3.594  13.296 -0.2002  0.0117 -0.1264
    5ILE     BB    8   6.250   3.405  13.318 -0.3763 -0.2826 -0.0905
    5ILE    SC1    9   6.221   3.469  13.016  0.2088  0.1923 -0.0745
    6ILE     BB   10   6.362   3.221  13.541 -0.1525 -0.0683 -0.0185
    6ILE    SC1   11   6.526   3.390  13.743 -0.2289  0.0565 -0.0589
    7SER     BB   12   6.150   2.995  13.533  0.0041 -0.2187 -0.0157
    7SER    SC1   13   5.976   2.987  13.683  0.0691 -0.0514  0.1244
    8THR     BB   14   6.182   2.889  13.243  0.0904 -0.0452 -0.0714
    8THR    SC1   15   6.016   3.006  13.080 -0.0427 -0.0891  0.0304
    9ILE     BB   16   6.484   2.821  13.264  0.1079  0.0542  0.0102
    9ILE    SC1   17   6.688   2.727  13.051 -0.0156 -0.1928 -0.0043
   10GLY     BB   18   6.447   2.620  13.497 -0.2191  0.0183 -0.0645
   11ASP     BB   19   6.244   2.414  13.384 -0.2469  0.0558 -0.0827
   11ASP    SC1   20   6.070   2.282  13.622 -0.0349  0.1024 -0.0677
   12LEU     BB   21   6.414   2.313  13.145 -0.0132  0.0212  0.0920
   12LEU    SC1   22   6.402   2.230  12.861  0.0459 -0.2654  0.0207
   13VAL     BB   23   6.676   2.226  13.284  0.1223  0.2969  0.0193
   13VAL    SC1   24   6.920   2.222  13.181  0.0314  0.3388 -0.2059
   14LYS     BB   25   6.559   2.020  13.485 -0.0716  0.1536 -0.2317
   14LYS    SC1   26   6.586   2.201  13.745  0.1359  0.2286  0.1168
   14LYS    SC2   27   6.604   2.377  13.904 -0.0189 -0.3437  0.2033
   15TRP     BB   28   6.429   1.810  13.298  0.0001  0.1407 -0.2675
   15TRP    SC1   29   6.115   1.885  13.219  0.0144  0.2370  0.1228
   15TRP    SC2   30   5.890   2.033  13.198 -0.0143  0.1721 -0.0549
   15TRP    SC3   31   6.029   1.966  12.976 -0.0808 -0.1863  0.0028
   15TRP    SC4   32   5.781   2.071  12.955 -0.0342 -0.0922 -0.0912
   16ILE     BB   33   6.681   1.716  13.143 -0.0025 -0.1911 -0.0861
   16ILE    SC1   34   6.743   1.867  12.879 -0.1636 -0.1321 -0.0919
   17ILE     BB   35   6.846   1.612  13.383 -0.0431 -0.0746 -0.0062
   17ILE    SC1   36   7.001   1.810  13.565 -0.0997 -0.0035 -0.0351
   18ASP     BB   37   6.671   1.371  13.469 -0.1471 -0.0151 -0.0481
   18ASP    SC1   38   6.610   1.405  13.766  0.1663  0.5230 -0.5037
   19THR     BB   39   6.681   1.189  13.218 -0.2523  0.0091 -0.0711
   19THR    SC1   40   6.502   1.013  13.152 -0.2805 -0.0707  0.1989
   20VAL     BB   41   6.985   1.155  13.168 -0.1562  0.4618  0.1181
   20VAL    SC1   42   7.144   1.288  13.002  0.4405 -0.3112 -0.0198
   21ASN     BB   43   7.063   1.046  13.447  0.2587 -0.0269 -0.1600
   21ASN    SC1   44   7.083   1.235  13.655 -0.1365  0.0003 -0.0762
   22LYS     BB   45   6.851   0.821  13.473  0.1454  0.0774 -0.1667
   22LYS    SC1   46   6.607   0.899  13.667  0.0036 -0.1222 -0.3322
   22LYS    SC2   47   6.362   0.973  13.651 -0.0157  0.0334 -0.1062
   23PHE     BB   48   6.930   0.640  13.234  0.0180  0.1707 -0.2817
   23PHE    SC1   49   6.928   0.711  12.948  0.0561 -0.0727 -0.1515
   23PHE    SC2   50   6.856   0.847  12.726 -0.1871  0.2160  0.0906
   23PHE    SC3   51   7.112   0.856  12.814 -0.1686  0.4064  0.0247
   24THR     BB   52   7.218   0.569  13.325 -0.0585  0.2785  0.0674
   24THR    SC1   53   7.429   0.719  13.354  0.3234 -0.1922 -0.0748
   25LYS     BB   54   7.136   0.440  13.595  0.0843 -0.0258 -0.0273
   25LYS    SC1   55   7.228   0.678  13.790  0.3412 -0.0140  0.0710
   25LYS    SC2   56   7.353   0.928  13.883  0.1183  0.0678  0.0423
   26LYS     BB   57   6.940   0.215  13.511 -0.0350 -0.0719  0.3469
   26LYS    SC1   58   6.983  -0.075  13.567 -0.0421 -0.1713 -0.0657
   26LYS    SC2   59   7.047  -0.218  13.802 -0.1583 -0.1998  0.3432
    1MET     BB   60   8.546   0.927  11.405  0.0438 -0.0164 -0.0130
    1MET    SC1   61   8.921   0.937  11.587  0.1128 -0.2820  0.1617
    2ALA     BB   62   8.347   1.046  11.611  0.0713  0.0431 -0.0207
    3GLN     BB   63   8.252   0.780  11.740 -0.2223  0.1829  0.0634
    3GLN    SC1   64   8.175   0.516  11.434 -0.0354 -0.2353 -0.1795
    4ASP     BB   65   8.533   0.698  11.840 -0.0807  0.1979 -0.2976
    4ASP    SC1   66   8.647   0.413  11.832  0.0222 -0.0330  0.2506
    5ILE     BB   67   8.580   0.916  12.056 -0.1285 -0.0450 -0.0328
    5ILE    SC1   68   8.879   0.928  12.134 -0.1175 -0.3264 -0.0163
    6ILE     BB   69   8.318   0.892  12.220 -0.0983  0.1263  0.0439
    6ILE    SC1   70   8.258   1.160  12.363  0.1455  0.1465  0.1133
    7SER     BB   71   8.321   0.589  12.286 -0.0946  0.1014 -0.0688
    7SER    SC1   72   8.235   0.426  12.128 -0.0586  0.1621 -0.1447
    8THR     BB   73   8.603   0.542  12.407 -0.1383 -0.1138 -0.0453
    8THR    SC1   74   8.780   0.386  12.299 -0.3137 -0.3129 -0.0562
    9ILE     BB   75   8.565   0.710  12.665  0.2325 -0.0152 -0.0458
    9ILE    SC1   76   8.696   0.990  12.684  0.1697  0.0513 -0.4501
   10GLY     BB   77   8.334   0.557  12.804  0.1181  0.1698 -0.0267
   11ASP     BB   78   8.456   0.275  12.847 -0.1711  0.0083 -0.2179
   11ASP    SC1   79   8.461   0.070  12.631  0.0043  0.3398  0.0753
   12LEU     BB   80   8.701   0.325  13.030 -0.2427 -0.4022  0.0099
   12LEU    SC1   81   8.987   0.339  12.864 -0.0252  0.0921  0.0975
   13VAL     BB   82   8.553   0.462  13.266  0.0270  0.0276 -0.0537
   13VAL    SC1   83   8.500   0.720  13.245 -0.0588  0.0161  0.0217
   14LYS     BB   84   8.383   0.230  13.382 -0.0694 -0.0053 -0.2559
   14LYS    SC1   85   8.128   0.189  13.592 -0.1387 -0.0835 -0.0525
   14LYS    SC2   86   7.938   0.066  13.620  0.1233 -0.1477 -0.0436
   15TRP     BB   87   8.605   0.020  13.431 -0.0767  0.0185 -0.1127
   15TRP    SC1   88   8.678  -0.135  13.159 -0.2490 -0.2124 -0.0374
   15TRP    SC2   89   8.807  -0.172  12.925 -0.1815 -0.0020 -0.0369
   15TRP    SC3   90   8.943  -0.089  13.143 -0.2885  0.0556  0.0092
   15TRP    SC4   91   9.075  -0.142  12.913 -0.1969  0.1822  0.0308
   16ILE     BB   92   8.773   0.163  13.649 -0.1796  0.0362 -0.0442
   16ILE    SC1   93   9.012   0.266  13.480 -0.2447  0.0427 -0.1330
   17ILE     BB   94   8.562   0.217  13.869  0.0876  0.0687  0.2129
   17ILE    SC1   95   8.546   0.460  14.061 -0.0058  0.2543 -0.0230
   18ASP     BB   96   8.501  -0.082  13.921  0.1808 -0.0388 -0.2218
   18ASP    SC1   97   8.319  -0.258  13.763 -0.4020 -0.1322 -0.6384
   19THR     BB   98   8.765  -0.163  14.060  0.0481  0.0121  0.0729
   19THR    SC1   99   8.821  -0.415  14.092 -0.2244 -0.0784 -0.1067
   20VAL     BB  100   8.771   0.056  14.279  0.0003  0.1359 -0.0449
   20VAL    SC1  101   8.969   0.219  14.347  0.1251 -0.0121 -0.0433
   21ASN     BB  102   8.510  -0.011  14.433  0.2449 -0.0881  0.2961
   21ASN    SC1  103   8.418   0.228  14.537  0.1015 -0.0109 -0.0768
   22LYS     BB  104   8.572  -0.305  14.511 -0.2723 -0.3231 -0.0872
   22LYS    SC1  105   8.431  -0.516  14.635  0.2498  0.2887 -0.0795
   22LYS    SC2  106   8.419  -0.729  14.786 -0.2589 -0.1340  0.1848
   23PHE     BB  107   8.850  -0.245  14.634 -0.3996 -0.2088  0.1562
   23PHE    SC1  108   9.070  -0.403  14.529 -0.3204 -0.3257  0.0908
   23PHE    SC2  109   9.275  -0.451  14.360 -0.2605  0.0390  0.0478
   23PHE    SC3  110   9.264  -0.577  14.599 -0.2584 -0.3593 -0.1507
   24THR     BB  111   8.772  -0.035  14.848 -0.1311  0.2398 -0.1600
   24THR    SC1  112   8.823   0.219  14.868 -0.0239  0.2321 -0.2828
   25LYS     BB  113   8.551  -0.195  14.996  0.1197  0.0080 -0.0204
   25LYS    SC1  114   8.306  -0.012  14.964  0.1922 -0.0681  0.0126
   25LYS    SC2  115   8.266   0.172  15.096  0.3979  0.0945 -0.0663
   26LYS     BB  116   8.703  -0.449  15.087 -0.0584 -0.0793  0.0404
   26LYS    SC1  117   9.037  -0.402  15.039  0.1310  0.0252 -0.1651
   26LYS    SC2  118   9.217  -0.511  15.203 -0.0245 -0.0382  0.1042
    1MET     BB  119   7.342  10.103  13.590  0.0463 -0.0361  0.0810
    1MET    SC1  120   7.134  10.311  13.821  0.2297 -0.1032  0.0840
    2ALA     BB  121   7.252  10.194  13.307  0.0803 -0.0738  0.0577
    3GLN     BB  122   7.482  10.393  13.246 -0.0100 -0.0569 -0.2514
    3GLN    SC1  123   7.512  10.545  13.633 -0.0797 -0.1603 -0.2121
    4ASP     BB  124   7.730  10.207  13.255 -0.0417 -0.0937  0.1778
    4ASP    SC1  125   7.848  10.150  13.533 -0.1828 -0.1629 -0.2099
    5ILE     BB  126   7.637  10.022  13.025  0.0973  0.0538 -0.0034
    5ILE    SC1  127   7.831   9.780  13.029  0.0523  0.0144  0.3983
    6ILE     BB  128   7.604  10.232  12.800 -0.1198  0.0259 -0.0017
    6ILE    SC1  129   7.315  10.344  12.816  0.0011  0.3516  0.0304
    7SER     BB  130   7.892  10.347  12.788 -0.1070  0.0978  0.5588
    7SER    SC1  131   7.933  10.539  12.634  0.0164 -0.1427  0.3845
    8THR     BB  132   8.020  10.083  12.688 -0.1759  0.1845  0.2206
    8THR    SC1  133   8.258   9.984  12.724 -0.1419  0.2085  0.0707
    9ILE     BB  134   7.863  10.026  12.427  0.0275 -0.1300  0.1592
    9ILE    SC1  135   7.869   9.722  12.365 -0.0338 -0.1454  0.2265
   10GLY     BB  136   7.930  10.273  12.252 -0.0323 -0.1071  0.1685
   11ASP     BB  137   8.238  10.247  12.232 -0.0214  0.1319 -0.0509
   11ASP    SC1  138   8.374  10.547  12.348  0.5594 -0.2583 -0.1165
   12LEU     BB  139   8.243   9.967  12.098 -0.0568  0.0434  0.1284
   12LEU    SC1  140   8.337   9.719  12.253 -0.0885 -0.5348  0.2127
   13VAL     BB  141   8.131  10.013  11.813 -0.0387  0.3835  0.1695
   13VAL    SC1  142   8.063   9.793  11.682  0.1310  0.3209  0.1827
   14LYS     BB  143   8.321  10.217  11.677  0.2281  0.0960  0.0905
   14LYS    SC1  144   8.362  10.469  11.797 -0.2240 -0.1939 -0.4709
   14LYS    SC2  145   8.361  10.687  11.881  0.1620  0.0443 -0.0532
   15TRP     BB  146   8.594  10.075  11.712  0.0321 -0.3530 -0.0911
   15TRP    SC1  147   8.693  10.164  11.971  0.3678 -0.0136  0.0138
   15TRP    SC2  148   8.701  10.248  12.228 -0.1527 -0.1029  0.0748
   15TRP    SC3  149   8.748   9.989  12.169  0.4497 -0.0002  0.0039
   15TRP    SC4  150   8.754  10.072  12.426 -0.0038 -0.0826  0.0547
   16ILE     BB  151   8.536   9.802  11.576 -0.1381 -0.2699 -0.1905
   16ILE    SC1  152   8.567   9.640  11.838 -0.0464  0.1137  0.0492
   17ILE     BB  153   8.451   9.897  11.293 -0.1481  0.2395 -0.0332
   17ILE    SC1  154   8.209   9.715  11.225 -0.0261  0.1615 -0.2760
   18ASP     BB  155   8.705  10.066  11.241  0.0405  0.0575  0.2491
   18ASP    SC1  156   8.700  10.377  11.339  0.1755  0.0736 -0.0602
   19THR     BB  157   8.919   9.845  11.282  0.1524  0.0993 -0.0633
   19THR    SC1  158   9.037   9.759  11.497  0.1405  0.1616 -0.0312
   20VAL     BB  159   8.830   9.637  11.070 -0.2260  0.1247  0.0599
   20VAL    SC1  160   8.681   9.445  11.174  0.0922  0.0015  0.3124
   21ASN     BB  161   8.860   9.815  10.817  0.0804  0.0515  0.0387
   21ASN    SC1  162   8.755   9.756  10.535  0.2039 -0.0988 -0.0314
   22LYS     BB  163   9.151   9.921  10.835  0.0038  0.2612  0.0893
   22LYS    SC1  164   9.176  10.162  10.557  0.1744 -0.1289 -0.0829
   22LYS    SC2  165   9.272  10.429  10.621 -0.0438  0.0254 -0.1574
   23PHE     BB  166   9.304   9.652  10.823 -0.1348  0.1866 -0.0721
   23PHE    SC1  167   9.296   9.433  11.026  0.0214  0.0443  0.0747
   23PHE    SC2  168   9.294   9.165  11.055  0.1431  0.0092 -0.1947
   23PHE    SC3  169   9.213   9.323  11.258 -0.1261 -0.2349 -0.1019
   24THR     BB  170   9.209   9.535  10.552 -0.1273 -0.0149  0.0094
   24THR    SC1  171   9.021   9.356  10.555 -0.1879  0.0421 -0.1800
   25LYS     BB  172   9.304   9.760  10.361  0.0841 -0.0793  0.0345
   25LYS    SC1  173   9.063   9.797  10.149  0.2445  0.0470  0.1439
   25LYS    SC2  174   8.819   9.846  10.005  0.1429  0.4553  0.0567
   26LYS     BB  175   9.609   9.756  10.412  0.1275  0.2550 -0.1546
   26LYS    SC1  176   9.675  10.040  10.423  0.2226  0.0132 -0.1287
   26LYS    SC2  177   9.881  10.152  10.570 -0.1134 -0.0066  0.1339
    1MET     BB  178   8.429   3.001  13.799  0.0896 -0.1489  0.0091
    1MET    SC1  179   8.219   2.721  13.789  0.0265  0.0887  0.2448
    2ALA     BB  180   8.716   2.919  13.713  0.0416 -0.2445 -0.0621
    3GLN     BB  181   8.826   2.814  13.982 -0.0200 -0.0479  0.0428
    3GLN    SC1  182   9.156   2.792  14.132  0.1903  0.1882 -0.1572
    4ASP     BB  183   8.621   2.592  14.053 -0.4464  0.2628 -0.1561
    4ASP    SC1  184   8.409   2.704  14.244 -0.0188 -0.1853 -0.1615
    5ILE     BB  185   8.668   2.431  13.793 -0.0190  0.2780 -0.0988
    5ILE    SC1  186   8.435   2.242  13.712  0.1386  0.0061  0.0586
    6ILE     BB  187   8.965   2.351  13.831 -0.0996  0.0750  0.1443
    6ILE    SC1  188   9.106   2.572  13.667 -0.2580  0.0756  0.0054
    7SER     BB  189   8.944   2.224  14.114  0.1371 -0.1327  0.0742
    7SER    SC1  190   9.105   2.237  14.277 -0.0931 -0.0097  0.3202
    8THR     BB  191   8.738   1.996  14.076 -0.0572  0.0347  0.0970
    8THR    SC1  192   8.609   1.891  14.276 -0.0285  0.0591  0.1282
    9ILE     BB  193   8.913   1.835  13.877 -0.0418 -0.0102  0.1465
    9ILE    SC1  194   8.860   1.933  13.588  0.3347 -0.2659 -0.0220
   10GLY     BB  195   9.181   1.808  14.031  0.0639  0.0751 -0.0178
   11ASP     BB  196   9.062   1.654  14.272 -0.3309  0.3172 -0.0441
   11ASP    SC1  197   9.077   1.821  14.509  0.0611  0.0877 -0.0417
   12LEU     BB  198   8.993   1.386  14.132 -0.1387  0.2476 -0.0083
   12LEU    SC1  199   8.672   1.438  14.100 -0.2782  0.1039  0.1087
   13VAL     BB  200   9.261   1.315  13.993 -0.2603  0.0234 -0.1364
   13VAL    SC1  201   9.255   1.096  13.844 -0.1370 -0.0380 -0.0546
   14LYS     BB  202   9.425   1.300  14.256 -0.1533  0.0372 -0.2012
   14LYS    SC1  203   9.563   1.571  14.322  0.2467  0.0192 -0.3161
   14LYS    SC2  204   9.596   1.705  14.529  0.1964 -0.2878 -0.0003
   15TRP     BB  205   9.270   1.073  14.399  0.0366 -0.0587 -0.1440
   15TRP    SC1  206   9.008   1.046  14.594  0.0592 -0.0995  0.4717
   15TRP    SC2  207   8.762   1.147  14.543  0.2545  0.1628 -0.0595
   15TRP    SC3  208   8.949   1.300  14.664  0.2735  0.1011 -0.0097
   15TRP    SC4  209   8.702   1.399  14.618  0.3247  0.1913 -0.0971
   16ILE     BB  210   9.310   0.836  14.203  0.2124 -0.4853  0.3691
   16ILE    SC1  211   9.187   0.578  14.083  0.4097 -0.3075 -0.2787
   17ILE     BB  212   9.619   0.863  14.187  0.1633  0.1457 -0.0101
   17ILE    SC1  213   9.724   0.678  13.961 -0.1344 -0.0286 -0.0143
   18ASP     BB  214   9.671   0.803  14.486 -0.0134 -0.1186 -0.0269
   18ASP    SC1  215   9.815   1.030  14.681  0.0146 -0.1105 -0.1312
   19THR     BB  216   9.525   0.533  14.531  0.0459 -0.1658 -0.1122
   19THR    SC1  217   9.271   0.522  14.583 -0.0165 -0.2536 -0.4047
   20VAL     BB  218   9.677   0.342  14.341  0.2302  0.0363 -0.1744
   20VAL    SC1  219   9.548   0.225  14.140 -0.1337  0.0402  0.0445
   21ASN     BB  220   9.963   0.362  14.460  0.1063  0.1260  0.1198
   21ASN    SC1  221  10.090   0.644  14.436 -0.1619  0.1070  0.1165
   22LYS     BB  222   9.894   0.226  14.730  0.0202  0.0580  0.0646
   22LYS    SC1  223   9.824   0.408  14.960  0.1009  0.1174  0.1151
   22LYS    SC2  224   9.950   0.676  14.962  0.0353 -0.1384 -0.1562
   23PHE     BB  225   9.806  -0.046  14.613  0.2623  0.0583 -0.1370
   23PHE    SC1  226   9.544  -0.110  14.616 -0.0394 -0.1440 -0.1288
   23PHE    SC2  227   9.341  -0.164  14.785 -0.0004 -0.2438 -0.1129
   23PHE    SC3  228   9.323   0.045  14.616  0.0415 -0.0183  0.1502
   24THR     BB  229  10.060  -0.149  14.469  0.2620  0.0595 -0.1384
   24THR    SC1  230  10.151  -0.062  14.241  0.1535 -0.2336 -0.3014
   25LYS     BB  231  10.242  -0.146  14.720 -0.1812  0.0162  0.2023
   25LYS    SC1  232  10.537  -0.148  14.563 -0.0692  0.1657 -0.3305
   25LYS    SC2  233  10.724  -0.300  14.511  0.1841  0.1001 -0.0240
   26LYS     BB  234  10.094  -0.338  14.913 -0.4613  0.2934  0.2761
   26LYS    SC1  235   9.800  -0.475  14.827 -0.2174 -0.0758 -0.0260
   26LYS    SC2  236   9.662  -0.643  14.897 -0.2903 -0.0771 -0.0482
    1MET     BB  237   5.308   9.114  10.040 -0.0495  0.0844 -0.1807
    1MET    SC1  238   5.199   9.057  10.394  0.1288 -0.1777 -0.1356
    2ALA     BB  239   5.613   9.076  10.084 -0.0532  0.0533 -0.1807
    3GLN     BB  240   5.715   9.317   9.917  0.1807  0.0484 -0.0519
    3GLN    SC1  241   6.111   9.205   9.942  0.0808  0.0762 -0.0305
    4ASP     BB  242   5.553   9.547  10.047  0.0505 -0.0947  0.0454
    4ASP    SC1  243   5.324   9.595   9.868 -0.1999 -0.2145 -0.1270
    5ILE     BB  244   5.651   9.511  10.339  0.0053  0.0391  0.0782
    5ILE    SC1  245   5.565   9.307  10.557  0.3296 -0.1332  0.0535
    6ILE     BB  246   5.953   9.525  10.270 -0.0606  0.0434 -0.2332
    6ILE    SC1  247   6.093   9.363  10.494 -0.1715  0.4422  0.1482
    7SER     BB  248   5.958   9.799  10.125 -0.0485  0.1066 -0.1158
    7SER    SC1  249   5.952   9.797   9.874  0.0487 -0.1881  0.0755
    8THR     BB  250   5.846   9.964  10.362 -0.1224 -0.0449 -0.0438
    8THR    SC1  251   5.691  10.171  10.391 -0.0567  0.0004 -0.0118
    9ILE     BB  252   6.050   9.880  10.580 -0.1486 -0.0191 -0.0094
    9ILE    SC1  253   5.838   9.761  10.772 -0.1601 -0.0284 -0.0279
   10GLY     BB  254   6.315   9.986  10.460 -0.1918 -0.0457 -0.1293
   11ASP     BB  255   6.241  10.287  10.452 -0.1473 -0.0217  0.1751
   11ASP    SC1  256   6.346  10.531  10.308  0.1345  0.0748 -0.0169
   12LEU     BB  257   6.195  10.337  10.754 -0.1743 -0.1343  0.1902
   12LEU    SC1  258   6.080  10.536  10.958  0.2228 -0.0682 -0.1963
   13VAL     BB  259   6.466  10.231  10.863  0.0389  0.0893 -0.0974
   13VAL    SC1  260   6.408  10.033  11.030  0.2869  0.1634  0.0853
   14LYS     BB  261   6.659  10.419  10.711  0.0749 -0.0581 -0.2382
   14LYS    SC1  262   6.770  10.280  10.485 -0.4325 -0.1188 -0.0363
   14LYS    SC2  263   6.876  10.363  10.249 -0.4774  0.1869  0.1680
   15TRP     BB  264   6.552  10.690  10.817  0.0008 -0.1337 -0.1173
   15TRP    SC1  265   6.371  10.851  10.703  0.0226  0.0306  0.0092
   15TRP    SC2  266   6.315  11.114  10.684  0.0285  0.0515  0.2365
   15TRP    SC3  267   6.198  10.965  10.876  0.1937 -0.0634  0.2507
   15TRP    SC4  268   6.154  11.231  10.867 -0.1075 -0.1088  0.2234
   16ILE     BB  269   6.623  10.650  11.116 -0.0972  0.0321 -0.0701
   16ILE    SC1  270   6.485  10.775  11.364  0.0779 -0.1750  0.1392
   17ILE     BB  271   6.929  10.597  11.107 -0.0802  0.0549  0.2278
   17ILE    SC1  272   7.050  10.471  11.363  0.0687 -0.1935  0.0413
   18ASP     BB  273   7.006  10.849  10.944  0.0863  0.0144  0.2420
   18ASP    SC1  274   7.026  10.839  10.652  0.1199 -0.2715 -0.1305
   19THR     BB  275   6.905  11.076  11.129  0.2499  0.0450  0.2959
   19THR    SC1  276   6.672  11.147  11.039  0.2797 -0.1594  0.0396
   20VAL     BB  277   7.054  10.982  11.385  0.1328 -0.1554  0.2939
   20VAL    SC1  278   6.896  10.962  11.596 -0.0740 -0.0732  0.1514
   21ASN     BB  279   7.342  10.991  11.270  0.0074  0.0306 -0.0262
   21ASN    SC1  280   7.524  10.812  11.351 -0.2316 -0.3906 -0.1229
   22LYS     BB  281   7.365  11.291  11.194  0.1265  0.0634  0.1312
   22LYS    SC1  282   7.246  11.350  10.915  0.1662 -0.2854 -0.1470
   22LYS    SC2  283   7.252  11.360  10.634  0.4249  0.3131  0.1490
   23PHE     BB  284   7.343  11.421  11.475  0.1654  0.5108 -0.0595
   23PHE    SC1  285   7.042  11.472  11.529 -0.0126  0.0159 -0.3690
   23PHE    SC2  286   6.868  11.507  11.325 -0.2601 -0.1203 -0.1899
   23PHE    SC3  287   6.776  11.455  11.574  0.0245  0.2421  0.0060
   24THR     BB  288   7.585  11.269  11.596 -0.0873  0.1001 -0.0400
   24THR    SC1  289   7.554  11.098  11.790 -0.0712 -0.0422 -0.1602
   25LYS     BB  290   7.789  11.353  11.378 -0.1345  0.1797 -0.0541
   25LYS    SC1  291   7.821  11.165  11.125 -0.1397  0.4402  0.2761
   25LYS    SC2  292   8.021  11.140  10.965 -0.0562  0.2368  0.1314
   26LYS     BB  293   7.770  11.660  11.415  0.1522  0.2085 -0.0979
   26LYS    SC1  294   7.695  11.865  11.244 -0.0044 -0.2513  0.1996
   26LYS    SC2  295   7.683  12.111  11.120 -0.1651  0.1589 -0.1677
    1MET     BB  296   0.172  11.379  14.007 -0.0703 -0.1361 -0.1219
    1MET    SC1  297  -0.084  11.643  13.907 -0.0687 -0.1356 -0.0835
    2ALA     BB  298   0.140  11.084  13.916 -0.2261 -0.1324 -0.0842
    3GLN     BB  299  -0.021  10.999  14.166 -0.0082  0.0633  0.1322
    3GLN    SC1  300   0.199  11.006  14.486  0.0969  0.0851  0.1421
    4ASP     BB  301  -0.270  11.185  14.155 -0.1953 -0.1859  0.0211
    4ASP    SC1  302  -0.321  11.416  14.332 -0.3541  0.0450 -0.0466
    5ILE     BB  303  -0.366  11.137  13.864  0.0993 -0.0135 -0.1117
    5ILE    SC1  304  -0.284  11.288  13.606 -0.2417 -0.0291 -0.2369
    6ILE     BB  305  -0.445  10.838  13.888 -0.3267  0.0985  0.0233
    6ILE    SC1  306  -0.517  10.667  13.640 -0.1478  0.1069 -0.0368
    7SER     BB  307  -0.643  10.842  14.126 -0.1796 -0.0608  0.1525
    7SER    SC1  308  -0.700  10.627  14.250  0.4569 -0.0196 -0.2572
    8THR     BB  309  -0.834  11.038  13.982 -0.1171 -0.0391  0.0991
    8THR    SC1  310  -0.832  11.298  13.980 -0.2220 -0.0365 -0.1051
    9ILE     BB  311  -0.909  10.849  13.748  0.2676 -0.0715 -0.0081
    9ILE    SC1  312  -0.836  11.039  13.515  0.1052  0.0287  0.0208
   10GLY     BB  313  -1.080  10.643  13.905  0.2355  0.0468  0.1136
   11ASP     BB  314  -1.279  10.827  14.055  0.0636 -0.0527  0.0125
   11ASP    SC1  315  -1.158  10.896  14.369 -0.1775 -0.2141  0.0289
   12LEU     BB  316  -1.390  10.978  13.808  0.3297  0.2445  0.0645
   12LEU    SC1  317  -1.251  11.227  13.722 -0.0133  0.2846 -0.1935
   13VAL     BB  318  -1.514  10.739  13.654  0.0903  0.3442  0.0968
   13VAL    SC1  319  -1.327  10.670  13.480 -0.0608 -0.1472  0.1057
   14LYS     BB  320  -1.748  10.667  13.845  0.0754  0.1693  0.0151
   14LYS    SC1  321  -1.912  10.441  13.940  0.2752  0.0242  0.1254
   14LYS    SC2  322  -2.073  10.230  13.835 -0.3577 -0.1821 -0.2141
   15TRP     BB  323  -1.902  10.932  13.800  0.1421  0.2289  0.1304
   15TRP    SC1  324  -2.104  11.115  13.921  0.0582  0.1201 -0.0731
   15TRP    SC2  325  -2.213  11.334  14.034 -0.0744  0.0624 -0.0855
   15TRP    SC3  326  -2.213  11.306  13.765 -0.2273 -0.0371 -0.0770
   15TRP    SC4  327  -2.293  11.539  13.877 -0.2352 -0.0193 -0.1150
   16ILE     BB  328  -1.963  10.894  13.498  0.0165  0.2534  0.1521
   16ILE    SC1  329  -2.110  11.103  13.322 -0.1395  0.0912  0.0844
   17ILE     BB  330  -2.122  10.628  13.512  0.2461  0.1086  0.0848
   17ILE    SC1  331  -2.170  10.379  13.334 -0.1270  0.1337  0.1389
   18ASP     BB  332  -2.362  10.685  13.700  0.0060 -0.4219 -0.0326
   18ASP    SC1  333  -2.346  10.658  14.013 -0.4577  0.0405  0.2423
   19THR     BB  334  -2.477  10.918  13.531 -0.0128 -0.3036  0.1384
   19THR    SC1  335  -2.649  11.093  13.616  0.2311  0.0958 -0.1354
   20VAL     BB  336  -2.513  10.764  13.264 -0.1763  0.1611 -0.1262
   20VAL    SC1  337  -2.418  10.851  13.033  0.2380  0.0265 -0.0196
   21ASN     BB  338  -2.693  10.530  13.360  0.0854 -0.0112 -0.0373
   21ASN    SC1  339  -2.726  10.258  13.272 -0.0583  0.2538  0.0527
   22LYS     BB  340  -2.928  10.714  13.445  0.1647  0.1183 -0.0935
   22LYS    SC1  341  -2.929  10.726  13.760 -0.1344 -0.1513  0.4831
   22LYS    SC2  342  -2.826  10.590  13.961  0.0503 -0.2014  0.0990
   23PHE     BB  343  -2.994  10.841  13.171  0.0024  0.1664 -0.0338
   23PHE    SC1  344  -3.143  11.082  13.153  0.1611 -0.0436 -0.3923
   23PHE    SC2  345  -3.217  11.334  13.089  0.1689  0.1663  0.3019
   23PHE    SC3  346  -3.295  11.226  13.324  0.1174 -0.5214  0.0031
   24THR     BB  347  -3.080  10.599  12.998  0.0864  0.1305 -0.0263
   24THR    SC1  348  -2.939  10.457  12.832 -0.1992 -0.1849 -0.0167
   25LYS     BB  349  -3.294  10.468  13.181  0.0177  0.2312 -0.0331
   25LYS    SC1  350  -3.249  10.177  13.187  0.1292 -0.0005 -0.1951
   25LYS    SC2  351  -3.276   9.918  13.264  0.2298 -0.2896 -0.0679
   26LYS     BB  352  -3.479  10.714  13.215 -0.1102  0.1244  0.0605
   26LYS    SC1  353  -3.456  10.807  13.531  0.3398  0.1211 -0.1924
   26LYS    SC2  354  -3.476  10.607  13.767  0.1275  0.2138  0.4865
    1MET     BB  355   4.664  11.253  13.688 -0.2209 -0.1467  0.2422
    1MET    SC1  356   4.724  11.215  13.304 -0.0225  0.2974  0.1467
    2ALA     BB  357   4.708  11.558  13.649 -0.0428 -0.1881  0.0774
    3GLN     BB  358   4.942  11.630  13.839 -0.0184  0.0208 -0.0281
    3GLN    SC1  359   4.866  11.978  13.961 -0.0184 -0.2151  0.0312
    4ASP     BB  360   5.138  11.416  13.729 -0.1471 -0.1670  0.0945
    4ASP    SC1  361   5.323  11.348  13.944 -0.3329  0.1238 -0.2726
    5ILE     BB  362   5.151  11.504  13.432  0.0543 -0.1310  0.1113
    5ILE    SC1  363   5.156  11.371  13.152  0.0145 -0.2528  0.1659
    6ILE     BB  364   5.324  11.760  13.457  0.1522 -0.1691 -0.1351
    6ILE    SC1  365   5.133  12.001  13.415 -0.1496 -0.3756  0.0016
    7SER     BB  366   5.570  11.605  13.564  0.2029  0.0282  0.0438
    7SER    SC1  367   5.743  11.758  13.693  0.1032 -0.0177  0.0797
    8THR     BB  368   5.615  11.416  13.322  0.1261 -0.0827  0.1132
    8THR    SC1  369   5.678  11.175  13.249  0.1788 -0.0739  0.1289
    9ILE     BB  370   5.643  11.647  13.117  0.1455 -0.1259  0.0641
    9ILE    SC1  371   5.580  11.562  12.826  0.2349  0.0230 -0.0001
   10GLY     BB  372   5.900  11.782  13.225  0.0441  0.1072  0.0217
   11ASP     BB  373   6.078  11.529  13.209 -0.0894  0.0061  0.1005
   11ASP    SC1  374   6.173  11.480  13.516 -0.0188  0.0249  0.2604
   12LEU     BB  375   6.075  11.476  12.903  0.0029  0.1084  0.0808
   12LEU    SC1  376   5.948  11.180  12.869 -0.1886  0.3885  0.1722
   13VAL     BB  377   6.127  11.757  12.784  0.1215  0.0315 -0.0540
   13VAL    SC1  378   5.932  11.916  12.701  0.3374  0.3100 -0.0490
   14LYS     BB  379   6.390  11.814  12.937 -0.0499  0.1686  0.2019
   14LYS    SC1  380   6.413  11.974  13.212  0.0523 -0.1654 -0.1151
   14LYS    SC2  381   6.465  11.921  13.465  0.0413  0.2262  0.1035
   15TRP     BB  382   6.541  11.576  12.808  0.1202  0.3203  0.1141
   15TRP    SC1  383   6.610  11.282  12.820  0.0359 -0.1384  0.2276
   15TRP    SC2  384   6.703  11.029  12.832 -0.3048 -0.2653  0.4149
   15TRP    SC3  385   6.494  11.089  12.672  0.3049  0.1048 -0.3512
   15TRP    SC4  386   6.575  10.832  12.699 -0.1285 -0.0262 -0.1536
   16ILE     BB  387   6.536  11.635  12.504 -0.2651  0.1084  0.0701
   16ILE    SC1  388   6.590  11.406  12.302 -0.1207  0.1655  0.0397
   17ILE     BB  389   6.689  11.904  12.508 -0.1480  0.0432  0.0450
   17ILE    SC1  390   6.570  12.049  12.261 -0.1718 -0.1337 -0.0499
   18ASP     BB  391   6.954  11.810  12.637 -0.0113  0.2394 -0.0838
   18ASP    SC1  392   6.981  11.692  12.956  0.2821  0.2791  0.1116
   19THR     BB  393   7.042  11.580  12.450  0.0564  0.1125  0.1002
   19THR    SC1  394   7.029  11.331  12.525  0.0128  0.0737 -0.0255
   20VAL     BB  395   7.043  11.749  12.190 -0.1525  0.0748  0.0735
   20VAL    SC1  396   6.859  11.733  11.999 -0.0208 -0.2543 -0.0363
   21ASN     BB  397   7.287  11.928  12.255 -0.1649  0.0747  0.1191
   21ASN    SC1  398   7.214  12.176  12.398  0.0535  0.1828  0.0415
   22LYS     BB  399   7.489  11.699  12.306 -0.2621 -0.0515 -0.0470
   22LYS    SC1  400   7.768  11.735  12.424 -0.1475  0.1770 -0.0494
   22LYS    SC2  401   7.995  11.780  12.613  0.1430  0.1483  0.4572
   23PHE     BB  402   7.451  11.529  12.050  0.0579  0.0047 -0.1384
   23PHE    SC1  403   7.210  11.332  12.011  0.0449  0.2427 -0.4317
   23PHE    SC2  404   7.126  11.077  12.033  0.3624  0.1385 -0.3534
   23PHE    SC3  405   6.948  11.273  11.979  0.0249 -0.0238  0.0756
   24THR     BB  406   7.496  11.746  11.833 -0.0604  0.1571 -0.0142
   24THR    SC1  407   7.291  11.869  11.730 -0.1840  0.0924  0.1476
   25LYS     BB  408   7.772  11.856  11.922 -0.0865  0.1285  0.1053
   25LYS    SC1  409   7.811  12.069  11.744  0.1532  0.3699 -0.0083
   25LYS    SC2  410   7.781  12.230  11.584  0.1295 -0.2024  0.0817
   26LYS     BB  411   7.928  11.589  11.899  0.2288  0.3244 -0.1921
   26LYS    SC1  412   8.199  11.619  11.727 -0.2640  0.3008  0.1152
   26LYS    SC2  413   8.339  11.429  11.486 -0.2469 -0.1217  0.1052
    1MET     BB  414   7.610   8.851   9.765  0.0120 -0.0840  0.0800
    1MET    SC1  415   7.406   8.718  10.156 -0.0829 -0.1471 -0.1364
    2ALA     BB  416   7.843   8.870   9.968  0.2909 -0.1276 -0.2228
    3GLN     BB  417   7.892   9.176   9.955  0.0262 -0.0793 -0.1624
    3GLN    SC1  418   8.194   9.418   9.999 -0.2641  0.2676 -0.2009
    4ASP     BB  419   7.611   9.272  10.044  0.1058 -0.0686  0.0881
    4ASP    SC1  420   7.452   9.318   9.811  0.3355  0.1780 -0.3127
    5ILE     BB  421   7.597   9.131  10.320  0.1273  0.0367  0.1436
    5ILE    SC1  422   7.444   9.023  10.567  0.1277  0.5553  0.3922
    6ILE     BB  423   7.851   9.252  10.451  0.1048  0.0056  0.2166
    6ILE    SC1  424   7.920   9.046  10.672  0.0091 -0.1066  0.1437
    7SER     BB  425   7.786   9.555  10.434 -0.2728 -0.0797 -0.0611
    7SER    SC1  426   7.828   9.667  10.223  0.0325  0.0477 -0.0386
    8THR     BB  427   7.539   9.536  10.621 -0.0404  0.0279  0.2707
    8THR    SC1  428   7.322   9.678  10.631 -0.0584  0.0088  0.1730
    9ILE     BB  429   7.668   9.441  10.886  0.0364 -0.2129  0.1511
    9ILE    SC1  430   7.473   9.267  11.054  0.1699 -0.2838  0.2352
   10GLY     BB  431   7.862   9.680  10.918  0.1121 -0.2434 -0.0580
   11ASP     BB  432   7.658   9.914  10.907 -0.0448 -0.3782 -0.0807
   11ASP    SC1  433   7.818  10.197  10.865  0.2586 -0.3223 -0.0762
   12LEU     BB  434   7.474   9.842  11.145 -0.0007  0.1090  0.1186
   12LEU    SC1  435   7.226   9.684  11.162  0.3437  0.0762 -0.0542
   13VAL     BB  436   7.671   9.826  11.383  0.0862  0.1781  0.0522
   13VAL    SC1  437   7.609   9.664  11.584  0.3021 -0.2326 -0.1913
   14LYS     BB  438   7.796  10.109  11.362  0.1622  0.1416  0.0034
   14LYS    SC1  439   8.061  10.166  11.271  0.3782  0.2160  0.1031
   14LYS    SC2  440   8.211  10.301  11.172 -0.0896  0.0209  0.2084
   15TRP     BB  441   7.557  10.306  11.372 -0.0531 -0.1127  0.0313
   15TRP    SC1  442   7.458  10.394  11.121 -0.0497 -0.0167 -0.0891
   15TRP    SC2  443   7.368  10.497  10.889 -0.2595  0.0346  0.0116
   15TRP    SC3  444   7.288  10.251  10.968  0.1423 -0.1679 -0.1681
   15TRP    SC4  445   7.191  10.358  10.740 -0.0436 -0.1493 -0.0829
   16ILE     BB  446   7.428  10.211  11.637 -0.2122  0.1715  0.0624
   16ILE    SC1  447   7.211  10.025  11.515 -0.1537  0.2453 -0.1613
   17ILE     BB  448   7.672  10.253  11.823 -0.1582 -0.1462  0.0719
   17ILE    SC1  449   7.687   9.972  11.953  0.0335 -0.0994  0.1557
   18ASP     BB  450   7.687  10.561  11.797 -0.1620 -0.1495  0.0288
   18ASP    SC1  451   7.902  10.596  11.580 -0.0122 -0.2644  0.2275
   19THR     BB  452   7.422  10.647  11.934 -0.1583 -0.0848 -0.0040
   19THR    SC1  453   7.216  10.654  11.776 -0.2075 -0.2534  0.0493
   20VAL     BB  454   7.499  10.568  12.224 -0.0743 -0.1294 -0.0384
   20VAL    SC1  455   7.480  10.323  12.325  0.1528 -0.1713 -0.0891
   21ASN     BB  456   7.719  10.779  12.277 -0.1252 -0.0705 -0.0612
   21ASN    SC1  457   7.983  10.845  12.164  0.1110 -0.1082  0.0754
   22LYS     BB  458   7.548  11.037  12.294 -0.2599 -0.1723  0.2107
   22LYS    SC1  459   7.815  11.270  12.225  0.0944 -0.2836  0.2251
   22LYS    SC2  460   8.057  11.313  12.338  0.1291 -0.0002 -0.2127
   23PHE     BB  461   7.366  10.974  12.537 -0.1003  0.2099  0.4433
   23PHE    SC1  462   7.158  10.735  12.457  0.2297  0.0119 -0.2182
   23PHE    SC2  463   7.057  10.492  12.397  0.2031 -0.0561  0.0759
   23PHE    SC3  464   6.955  10.714  12.281 -0.1393 -0.1411  0.1975
   24THR     BB  465   7.587  10.900  12.741  0.3228 -0.2474 -0.1276
   24THR    SC1  466   7.508  10.797  12.966  0.1410  0.0760 -0.0332
   25LYS     BB  467   7.758  11.157  12.715  0.0435 -0.0399  0.0053
   25LYS    SC1  468   8.054  10.994  12.767  0.2675  0.0428  0.1609
   25LYS    SC2  469   8.292  10.938  12.681 -0.0381  0.1421  0.0153
   26LYS     BB  470   7.561  11.396  12.735 -0.0320 -0.0658 -0.3443
   26LYS    SC1  471   7.344  11.390  13.009  0.2294 -0.0219  0.1528
   26LYS    SC2  472   7.140  11.259  13.112 -0.1263  0.0694 -0.0131
    1MET     BB  473   8.906  10.944  12.054 -0.4114 -0.0886  0.2480
    1MET    SC1  474   9.249  10.825  12.134 -0.2302  0.1211  0.0433
    2ALA     BB  475   8.801  10.657  12.000  0.1211 -0.2507 -0.0291
    3GLN     BB  476   8.816  10.635  11.691 -0.0914 -0.1692 -0.0473
    3GLN    SC1  477   8.672  11.006  11.635 -0.1765 -0.1156 -0.3102
    4ASP     BB  478   9.120  10.691  11.671 -0.0736 -0.3197 -0.2417
    4ASP    SC1  479   9.143  11.001  11.541  0.1685  0.3791 -0.1290
    5ILE     BB  480   9.235  10.466  11.851  0.1488 -0.0196  0.0081
    5ILE    SC1  481   9.522  10.443  11.967  0.2679 -0.1433 -0.2928
    6ILE     BB  482   9.137  10.218  11.693 -0.0301 -0.0361  0.1413
    6ILE    SC1  483   9.199  10.012  11.917 -0.1604  0.0467  0.2557
    7SER     BB  484   9.232  10.287  11.406 -0.2446  0.3069  0.1440
    7SER    SC1  485   9.135  10.252  11.204 -0.0377  0.0137  0.3622
    8THR     BB  486   9.538  10.275  11.458 -0.2485  0.0715  0.1295
    8THR    SC1  487   9.749  10.423  11.425  0.0998 -0.3641  0.2522
    9ILE     BB  488   9.546   9.973  11.526 -0.3067  0.0772  0.1615
    9ILE    SC1  489   9.697   9.975  11.797 -0.2838  0.1827  0.1480
   10GLY     BB  490   9.466   9.845  11.255  0.1851  0.0223  0.0278
   11ASP     BB  491   9.668   9.984  11.066 -0.0149 -0.0641 -0.2597
   11ASP    SC1  492   9.553  10.229  10.963  0.1806 -0.1545  0.1675
   12LEU     BB  493   9.928   9.864  11.186 -0.0444  0.2129  0.1039
   12LEU    SC1  494  10.097  10.018  11.390 -0.1843 -0.1402 -0.2632
   13VAL     BB  495   9.833   9.576  11.123 -0.1105  0.2814 -0.1204
   13VAL    SC1  496   9.772   9.352  11.251  0.2143  0.1695 -0.1494
   14LYS     BB  497   9.828   9.588  10.813 -0.1414 -0.0194 -0.1355
   14LYS    SC1  498   9.699   9.334  10.659 -0.1067 -0.3232  0.0181
   14LYS    SC2  499   9.572   9.242  10.481 -0.2207 -0.2025  0.0414
   15TRP     BB  500  10.120   9.672  10.752 -0.1536  0.1808  0.0614
   15TRP    SC1  501  10.238   9.851  10.538 -0.1134  0.2874 -0.2210
   15TRP    SC2  502  10.370  10.055  10.421  0.0051  0.3530  0.0176
   15TRP    SC3  503  10.477   9.931  10.636 -0.2380  0.2853  0.1041
   15TRP    SC4  504  10.617  10.123  10.508  0.2899 -0.2656 -0.2226
   16ILE     BB  505  10.289   9.452  10.890 -0.1951  0.2115  0.1619
   16ILE    SC1  506  10.274   9.356  11.184  0.1118  0.1261  0.1542
   17ILE     BB  507  10.173   9.228  10.710  0.0275  0.1812  0.0513
   17ILE    SC1  508  10.238   8.947  10.821 -0.3458  0.0020 -0.1543
   18ASP     BB  509  10.273   9.310  10.427 -0.0106 -0.1460 -0.0633
   18ASP    SC1  510  10.007   9.441  10.258  0.0492  0.0437 -0.0203
   19THR     BB  511  10.578   9.308  10.482 -0.0187 -0.0058 -0.0061
   19THR    SC1  512  10.710   9.496  10.602  0.1604  0.0117 -0.2210
   20VAL     BB  513  10.625   9.006  10.534  0.1268 -0.0075 -0.1378
   20VAL    SC1  514  10.744   8.941  10.762 -0.2426  0.0252  0.0771
   21ASN     BB  515  10.499   8.878  10.281 -0.1074  0.0209 -0.0397
   21ASN    SC1  516  10.422   8.590  10.274 -0.0131  0.1123  0.0042
   22LYS     BB  517  10.673   9.010  10.061  0.0037 -0.0002  0.0340
   22LYS    SC1  518  10.430   9.109   9.876 -0.0401 -0.2965 -0.0456
   22LYS    SC2  519  10.206   9.246   9.829 -0.1667  0.0060  0.0323
   23PHE     BB  520  10.961   8.939  10.151  0.0887  0.0549 -0.1864
   23PHE    SC1  521  11.084   9.073  10.392  0.0114  0.2487 -0.1494
   23PHE    SC2  522  11.114   9.214  10.621  0.1495 -0.1739  0.1109
   23PHE    SC3  523  11.231   8.971  10.595  0.0325 -0.1951 -0.3679
   24THR     BB  524  10.935   8.633  10.192  0.1293  0.0866  0.1042
   24THR    SC1  525  10.943   8.529  10.431  0.1076 -0.0919  0.0297
   25LYS     BB  526  10.839   8.557   9.907  0.0791 -0.0001  0.1437
   25LYS    SC1  527  10.655   8.290   9.849  0.1570 -0.1627 -0.0073
   25LYS    SC2  528  10.495   8.124   9.941  0.2237 -0.0994  0.1307
   26LYS     BB  529  11.078   8.682   9.755  0.1609 -0.0282  0.2476
   26LYS    SC1  530  11.354   8.751   9.938 -0.2575 -0.1172 -0.1319
   26LYS    SC2  531  11.537   8.783  10.201  0.5024  0.2277  0.1540
    1MET     BB  532   7.406   1.497  11.068  0.0801  0.1531 -0.1591
    1MET    SC1  533   7.663   1.699  11.277  0.0250  0.0911  0.0661
    2ALA     BB  534   7.195   1.534  11.293 -0.0872 -0.0760 -0.2724
    3GLN     BB  535   7.229   1.254  11.423 -0.0733  0.0765  0.0677
    3GLN    SC1  536   7.214   0.835  11.379 -0.3002 -0.2389  0.0055
    4ASP     BB  537   7.521   1.261  11.526  0.0060  0.0578 -0.1479
    4ASP    SC1  538   7.704   1.179  11.338 -0.2688  0.1840  0.0771
    5ILE     BB  539   7.499   1.492  11.732 -0.0257 -0.0179 -0.0650
    5ILE    SC1  540   7.381   1.775  11.691 -0.1860 -0.0457  0.1742
    6ILE     BB  541   7.295   1.374  11.933  0.0079  0.2868  0.1579
    6ILE    SC1  542   7.007   1.325  11.829 -0.0808 -0.0911  0.5394
    7SER     BB  543   7.449   1.116  12.009 -0.1427  0.1697  0.0736
    7SER    SC1  544   7.388   0.899  11.897  0.2783 -0.2391 -0.0226
    8THR     BB  545   7.713   1.226  12.129 -0.0340  0.2419 -0.2194
    8THR    SC1  546   7.915   1.154  11.981  0.0225  0.0670 -0.0641
    9ILE     BB  547   7.586   1.360  12.377  0.0258 -0.1951  0.0655
    9ILE    SC1  548   7.803   1.543  12.503  0.1402 -0.2371 -0.0660
   10GLY     BB  549   7.487   1.098  12.508 -0.2506 -0.0562  0.1466
   11ASP     BB  550   7.756   0.944  12.520 -0.0503  0.2289 -0.2996
   11ASP    SC1  551   7.800   0.763  12.243  0.3000  0.2191  0.1918
   12LEU     BB  552   7.929   1.124  12.705 -0.0919  0.0232 -0.0524
   12LEU    SC1  553   8.227   1.171  12.834  0.3576 -0.0147 -0.1949
   13VAL     BB  554   7.727   1.158  12.938  0.2330  0.0939  0.2317
   13VAL    SC1  555   7.713   1.387  13.069  0.1861  0.2087  0.0329
   14LYS     BB  556   7.710   0.858  13.016  0.0196 -0.0195 -0.2028
   14LYS    SC1  557   7.557   0.644  12.884 -0.0369 -0.2174  0.2353
   14LYS    SC2  558   7.411   0.418  12.809 -0.0748 -0.4028 -0.1957
   15TRP     BB  559   7.998   0.798  13.113 -0.1024 -0.0813  0.1463
   15TRP    SC1  560   7.987   0.527  13.185  0.2698 -0.0754  0.1017
   15TRP    SC2  561   7.791   0.342  13.185  0.1314  0.0632 -0.1099
   15TRP    SC3  562   8.030   0.285  13.074  0.1815 -0.0732  0.0612
   15TRP    SC4  563   7.835   0.098  13.078 -0.0839  0.1639 -0.4498
   16ILE     BB  564   8.033   1.019  13.328 -0.2168  0.1097 -0.0258
   16ILE    SC1  565   8.294   1.089  13.480 -0.1172 -0.2402 -0.0215
   17ILE     BB  566   7.810   0.950  13.531 -0.1116 -0.1587  0.0044
   17ILE    SC1  567   7.601   1.176  13.495  0.1084  0.0468 -0.0258
   18ASP     BB  568   7.891   0.674  13.646 -0.0138 -0.2342 -0.2364
   18ASP    SC1  569   7.677   0.474  13.751  0.3142 -0.1754 -0.3460
   19THR     BB  570   8.159   0.749  13.783 -0.1062  0.0390 -0.1972
   19THR    SC1  571   8.392   0.710  13.676 -0.0662  0.0416 -0.1124
   20VAL     BB  572   8.060   0.962  13.985 -0.0005 -0.1278  0.0365
   20VAL    SC1  573   8.163   1.195  14.057  0.3158 -0.2820  0.1089
   21ASN     BB  574   7.888   0.786  14.174  0.0031  0.0093  0.1706
   21ASN    SC1  575   7.652   0.925  14.283 -0.0278  0.0999 -0.2817
   22LYS     BB  576   8.117   0.597  14.262  0.0765  0.0537  0.0785
   22LYS    SC1  577   8.010   0.254  14.243 -0.0529  0.3283  0.0778
   22LYS    SC2  578   8.022   0.047  14.124 -0.1396  0.1126  0.1199
   23PHE     BB  579   8.302   0.807  14.395 -0.1525  0.2289  0.1283
   23PHE    SC1  580   8.516   0.919  14.226  0.0623 -0.0390  0.0742
   23PHE    SC2  581   8.775   0.909  14.152  0.0240 -0.0263 -0.0661
   23PHE    SC3  582   8.588   0.992  13.977 -0.0842 -0.1010  0.0120
   24THR     BB  583   8.113   0.917  14.615 -0.1771  0.0482  0.1999
   24THR    SC1  584   8.153   1.171  14.653 -0.1826  0.1291 -0.2542
   25LYS     BB  585   8.048   0.652  14.762 -0.0594  0.0349  0.2291
   25LYS    SC1  586   7.720   0.699  14.764  0.0912  0.1825  0.2510
   25LYS    SC2  587   7.508   0.753  14.889 -0.1790 -0.1007 -0.1884
   26LYS     BB  588   8.339   0.589  14.849  0.0951  0.4836  0.0808
   26LYS    SC1  589   8.600   0.643  14.709  0.1457  0.3015 -0.5430
   26LYS    SC2  590   8.753   0.602  14.559  0.0233 -0.1354 -0.0307
   27POPC   NC3  591   4.715   0.924  13.596 -0.3509 -0.2349  0.2902
   27POPC   PO4  592   4.571   1.271  13.728 -0.2755  0.1089 -0.1798
   27POPC   GL1  593   4.723   1.374  13.297 -0.2174 -0.0701  0.1792
   27POPC   GL2  594   5.106   1.207  13.345 -0.1462 -0.1604 -0.0030
   27POPC   C1A  595   4.807   1.196  12.860 -0.0797 -0.1954 -0.0374
   27POPC   D2A  596   5.118   1.356  12.488 -0.0463 -0.0221  0.0168
   27POPC   C3A  597   5.276   1.841  12.311 -0.1362  0.3712  0.1092
   27POPC   C4A  598   5.532   1.830  12.009 -0.0710  0.1294 -0.1077
   27POPC   C1B  599   5.105   0.899  13.031 -0.0088 -0.0887  0.0141
   27POPC   C2B  600   5.120   0.393  12.912 -0.3697  0.0501  0.2538
   27POPC   C3B  601   5.248   0.200  12.524  0.0963  0.0985 -0.0693
   27POPC   C4B  602   5.559  -0.021  12.347 -0.1084  0.3080  0.4950
   28POPC   NC3  603  11.243   6.597  13.862 -0.0303  0.1963  0.2894
   28POPC   PO4  604  10.855   6.821  13.817 -0.3083 -0.0088  0.3094
   28POPC   GL1  605  10.863   6.450  13.519 -0.1819 -0.3532 -0.0136
   28POPC   GL2  606  11.018   6.616  13.347  0.0203  0.2018 -0.1539
   28POPC   C1A  607  10.819   6.163  13.179 -0.0540 -0.2612 -0.2538
   28POPC   D2A  608  10.924   5.975  12.817 -0.0039 -0.1124 -0.0711
   28POPC   C3A  609  10.976   5.694  12.484 -0.0685  0.0877 -0.2010
   28POPC   C4A  610  10.745   5.681  12.081 -0.1908 -0.0204  0.0294
   28POPC   C1B  611  11.007   6.577  13.051 -0.0700 -0.1528  0.0198
   28POPC   C2B  612  10.862   6.459  12.704  0.1062  0.2303  0.1322
   28POPC   C3B  613  10.838   6.435  12.308 -0.0663 -0.0797  0.4731
   28POPC   C4B  614  10.713   6.153  12.016 -0.0620 -0.0519  0.2912
   29POPC   NC3  615   8.890   9.431  13.378  0.0403  0.2062 -0.3317
   29POPC   PO4  616   9.105   9.043  13.564  0.0186  0.0920 -0.1689
   29POPC   GL1  617   9.141   8.961  13.124  0.2089 -0.1171  0.2977
   29POPC   GL2  618   8.937   8.852  13.000 -0.1122  0.3114 -0.1304
   29POPC   C1A  619   9.140   9.301  12.748 -0.0095  0.0295  0.2189
   29POPC   D2A  620   9.050   9.382  12.320  0.3037  0.1888  0.2404
   29POPC   C3A  621   9.041   9.533  12.002  0.0550  0.1875  0.0294
   29POPC   C4A  622   9.438   9.519  11.662 -0.1638 -0.0147  0.0914
   29POPC   C1B  623   8.815   8.520  12.809 -0.1234 -0.0657  0.2664
   29POPC   C2B  624   8.298   8.565  12.814 -0.3402  0.2575  0.0037
   29POPC   C3B  625   7.978   8.579  12.540  0.0623 -0.0228 -0.1339
   29POPC   C4B  626   7.646   8.877  12.257 -0.0947 -0.4487 -0.1915
   30POPC   NC3  627   0.245  10.043  14.416 -0.4462  0.1845  0.0149
   30POPC   PO4  628   0.093  10.101  14.073  0.0283 -0.3364  0.2168
   30POPC   GL1  629  -0.030  10.141  13.669  0.1945 -0.0587 -0.0082
   30POPC   GL2  630   0.002   9.852  13.451  0.1118  0.0031  0.0301
   30POPC   C1A  631  -0.345  10.209  13.411 -0.1758  0.0637 -0.1341
   30POPC   D2A  632  -0.498  10.536  13.169  0.4541  0.0589 -0.3101
   30POPC   C3A  633  -0.580  10.357  12.804 -0.1530  0.1438 -0.0042
   30POPC   C4A  634  -0.425  10.299  12.491 -0.3174 -0.0555 -0.0647
   30POPC   C1B  635  -0.074   9.929  13.017  0.1092  0.1932 -0.3252
   30POPC   C2B  636  -0.026  10.081  12.618  0.1989  0.2581 -0.1605
   30POPC   C3B  637  -0.069   9.925  12.203 -0.2522  0.4350  0.3079
   30POPC   C4B  638   0.204   9.671  11.910  0.0302  0.2047 -0.1509
   31POPC   NC3  639   5.490   8.579  13.898 -0.1467 -0.0281  0.1816
   31POPC   PO4  640   5.832   8.627  14.042 -0.0710 -0.1948  0.2073
   31POPC   GL1  641   5.896   8.648  13.561  0.0240 -0.0970  0.2467
   31POPC   GL2  642   6.090   8.297  13.518  0.0801  0.1571 -0.0753
   31POPC   C1A  643   5.888   8.616  13.104 -0.1187 -0.1154 -0.2530
   31POPC   D2A  644   6.183   8.441  12.783  0.2940 -0.3197  0.2607
   31POPC   C3A  645   5.966   8.359  12.357 -0.0971  0.0536 -0.3547
   31POPC   C4A  646   5.652   8.332  12.069  0.1659 -0.1740  0.0654
   31POPC   C1B  647   6.028   8.112  13.149  0.1647  0.1548  0.1298
   31POPC   C2B  648   5.651   7.755  13.022  0.1926  0.0686  0.0565
   31POPC   C3B  649   5.214   7.905  13.093 -0.1674  0.1822  0.0664
   31POPC   C4B  650   4.863   7.781  13.350  0.1936  0.2450 -0.2502
   32POPC   NC3  651   4.312   3.796  13.378  0.0637 -0.1289 -0.1280
   32POPC   PO4  652   4.694   3.591  13.488  0.0636  0.0991 -0.0103
   32POPC   GL1  653   4.754   3.184  13.199  0.0743 -0.2532 -0.0954
   32POPC   GL2  654   4.557   2.943  13.233 -0.0117 -0.1168  0.2991
   32POPC   C1A  655   4.914   3.349  12.765 -0.3267  0.0578  0.1920
   32POPC   D2A  656   5.061   3.586  12.451  0.3199 -0.1447  0.1436
   32POPC   C3A  657   5.486   3.637  12.390  0.0655 -0.0138 -0.0775
   32POPC   C4A  658   5.817   3.522  12.639  0.1970 -0.0101  0.3203
   32POPC   C1B  659   4.631   2.718  12.896 -0.0627 -0.2531 -0.0124
   32POPC   C2B  660   4.786   2.560  12.456  0.0610 -0.1990  0.1149
   32POPC   C3B  661   5.193   2.405  12.354  0.0185 -0.1101 -0.4789
   32POPC   C4B  662   5.339   2.292  11.989 -0.0889  0.1395  0.1633
   33POPC   NC3  663   7.712   3.989  14.000 -0.0704 -0.0838 -0.0982
   33POPC   PO4  664   7.391   3.731  13.771 -0.0910  0.0313 -0.0029
   33POPC   GL1  665   7.516   4.048  13.430  0.1437 -0.3141  0.0248
   33POPC   GL2  666   7.246   4.213  13.361  0.1287 -0.4512  0.1985
   33POPC   C1A  667   7.486   3.813  12.994 -0.2268  0.3146 -0.0964
   33POPC   D2A  668   7.510   3.764  12.541 -0.0541 -0.2479  0.1192
   33POPC   C3A  669   7.396   4.107  12.256 -0.0441 -0.0975 -0.1216
   33POPC   C4A  670   7.080   4.255  11.897 -0.0898 -0.1358  0.1116
   33POPC   C1B  671   7.142   4.230  12.926 -0.0450  0.5174 -0.1661
   33POPC   C2B  672   7.047   4.087  12.566 -0.1698  0.2635  0.1582
   33POPC   C3B  673   7.043   3.748  12.337 -0.0140  0.0173 -0.3281
   33POPC   C4B  674   7.128   3.679  11.894 -0.0011  0.0175 -0.1160
   34POPC   NC3  675   3.152  10.543  14.053  0.0377  0.3598  0.1335
   34POPC   PO4  676   2.992  10.614  13.706  0.1652 -0.1853  0.1196
   34POPC   GL1  677   3.042  10.213  13.531  0.3560  0.0692 -0.0656
   34POPC   GL2  678   2.846  10.063  13.300 -0.1022  0.1886 -0.2426
   34POPC   C1A  679   3.429  10.087  13.328  0.4029  0.1816  0.3265
   34POPC   D2A  680   3.729   9.994  12.930  0.1446  0.2846  0.0652
   34POPC   C3A  681   3.637   9.936  12.466  0.0031  0.0565 -0.1592
   34POPC   C4A  682   3.959   9.852  12.149  0.1723 -0.1679 -0.1140
   34POPC   C1B  683   2.806   9.937  12.932 -0.1383 -0.1328  0.3657
   34POPC   C2B  684   2.653   9.706  12.578  0.1003 -0.4165 -0.0899
   34POPC   C3B  685   2.296   9.910  12.351  0.3204  0.1203 -0.0319
   34POPC   C4B  686   2.109  10.061  12.052 -0.2099  0.0584  0.1246
   35POPC   NC3  687   0.954   3.263  13.454  0.2086 -0.1453  0.0971
   35POPC   PO4  688   1.255   3.121  13.534 -0.3933 -0.0061  0.2130
   35POPC   GL1  689   1.188   2.936  13.105 -0.1341  0.3049 -0.1104
   35POPC   GL2  690   1.423   2.779  12.983 -0.4115  0.3465 -0.0265
   35POPC   C1A  691   0.991   2.739  12.763  0.1059 -0.0263  0.0998
   35POPC   D2A  692   0.863   2.894  12.368  0.0689  0.0439  0.1507
   35POPC   C3A  693   0.535   3.187  12.167  0.2090  0.1043  0.1210
   35POPC   C4A  694   0.341   3.124  11.827  0.3181 -0.3248 -0.2253
   35POPC   C1B  695   1.607   2.755  12.627  0.0490 -0.1161  0.1850
   35POPC   C2B  696   1.452   3.097  12.392  0.2115 -0.0488  0.1395
   35POPC   C3B  697   1.588   3.438  12.211 -0.1129  0.4724 -0.3156
   35POPC   C4B  698   1.953   3.683  12.301  0.2689  0.2613  0.2750
   36POPC   NC3  699  10.299   5.817   9.501  0.0675  0.3083  0.0818
   36POPC   PO4  700  10.583   6.100   9.725  0.0841  0.2047 -0.3793
   36POPC   GL1  701  10.611   6.263  10.188  0.4496  0.1251 -0.2111
   36POPC   GL2  702  10.483   6.131  10.394  0.3439  0.0621 -0.1129
   36POPC   C1A  703  10.845   6.337  10.639 -0.1276  0.0542  0.2119
   36POPC   D2A  704  11.071   6.527  11.068 -0.4074 -0.0874  0.1813
   36POPC   C3A  705  10.970   6.671  11.525 -0.1717  0.1596  0.2111
   36POPC   C4A  706  10.747   6.646  11.815  0.0565 -0.0034 -0.1738
   36POPC   C1B  707  10.324   5.929  10.712  0.0841 -0.1780 -0.0478
   36POPC   C2B  708  10.102   6.033  11.099 -0.2923  0.2606  0.1585
   36POPC   C3B  709  10.006   6.242  11.273 -0.2881  0.1820 -0.4473
   36POPC   C4B  710   9.810   6.684  11.356 -0.0849 -0.1597 -0.2150
   37POPC   NC3  711  11.045   7.445  13.949 -0.0115 -0.0957 -0.0530
   37POPC   PO4  712  11.304   7.565  13.527  0.1285 -0.2334 -0.0251
   37POPC   GL1  713  11.375   7.888  13.185 -0.0419 -0.2013 -0.0797
   37POPC   GL2  714  11.511   8.204  13.213 -0.0311 -0.3194  0.1920
   37POPC   C1A  715  11.652   7.951  12.771 -0.1305 -0.0352  0.2678
   37POPC   D2A  716  11.573   8.046  12.301 -0.0735 -0.0648 -0.1729
   37POPC   C3A  717  11.492   8.104  11.917 -0.0494 -0.0409 -0.0631
   37POPC   C4A  718  11.765   8.272  11.618 -0.0101 -0.1383 -0.0103
   37POPC   C1B  719  11.288   8.469  12.817  0.0900  0.1122  0.2032
   37POPC   C2B  720  11.211   8.563  12.392  0.1176  0.0496  0.1723
   37POPC   C3B  721  11.254   8.524  11.990 -0.0093 -0.1781  0.0678
   37POPC   C4B  722  11.092   8.688  11.600 -0.2439  0.2524  0.1782
   38POPC   NC3  723   6.411  11.070  13.701 -0.1619 -0.0800  0.0453
   38POPC   PO4  724   6.639  10.846  13.411  0.0567  0.0244 -0.1732
   38POPC   GL1  725   6.405  10.556  13.088 -0.3760 -0.2769  0.0617
   38POPC   GL2  726   6.479  10.342  12.828  0.2285  0.2058 -0.4238
   38POPC   C1A  727   6.142  10.713  12.839 -0.0634 -0.2663 -0.0135
   38POPC   D2A  728   5.972  10.785  12.396 -0.2892  0.0778  0.1182
   38POPC   C3A  729   6.092  11.219  12.337 -0.2007 -0.0668  0.1021
   38POPC   C4A  730   6.132  11.692  12.255 -0.0228 -0.2054  0.0063
   38POPC   C1B  731   6.526  10.400  12.417 -0.0209  0.0136  0.4219
   38POPC   C2B  732   6.494  10.900  12.173 -0.0463  0.4164 -0.0047
   38POPC   C3B  733   6.419  11.188  11.815  0.3234  0.0567 -0.1355
   38POPC   C4B  734   6.053  11.396  11.764  0.1711 -0.0441 -0.1777
   39POPC   NC3  735   0.481   0.093   9.058  0.3348  0.2286 -0.0840
   39POPC   PO4  736   0.445   0.379   9.521  0.1616 -0.1429 -0.1892
   39POPC   GL1  737   0.661   0.569   9.989  0.4588  0.4216  0.2961
   39POPC   GL2  738   0.773   0.789  10.007 -0.0362 -0.4059  0.0859
   39POPC   C1A  739   0.774   0.572  10.417  0.0116 -0.0191 -0.2647
   39POPC   D2A  740   1.022   0.529  10.774 -0.1037  0.0687 -0.2541
   39POPC   C3A  741   0.853   0.711  11.131  0.0363 -0.0284 -0.0919
   39POPC   C4A  742   0.751   0.797  11.544 -0.0176  0.2152 -0.0062
   39POPC   C1B  743   1.020   1.025  10.323 -0.0420 -0.0020  0.3587
   39POPC   C2B  744   1.292   0.908  10.596 -0.2091 -0.0642 -0.0212
   39POPC   C3B  745   1.299   0.973  11.063  0.2722  0.0499 -0.2926
   39POPC   C4B  746   1.426   0.738  11.484 -0.0698 -0.2635  0.0825
   40POPC   NC3  747   3.794  11.248  13.504 -0.1571 -0.0753  0.2919
   40POPC   PO4  748   4.145  11.427  13.734  0.1219 -0.1903 -0.2263
   40POPC   GL1  749   4.119  11.742  13.393  0.1913 -0.4156 -0.0734
   40POPC   GL2  750   4.414  11.960  13.395 -0.1092  0.1609  0.0726
   40POPC   C1A  751   4.193  11.606  13.064 -0.2644  0.1583  0.1416
   40POPC   D2A  752   3.922  11.399  12.945 -0.1385  0.2411 -0.0323
   40POPC   C3A  753   3.881  11.617  12.536  0.1995 -0.1517 -0.0502
   40POPC   C4A  754   3.909  11.863  12.177 -0.2366 -0.3076 -0.1186
   40POPC   C1B  755   4.688  11.714  13.190  0.0967  0.0423  0.3607
   40POPC   C2B  756   4.779  11.499  12.727  0.0031 -0.0676 -0.0579
   40POPC   C3B  757   4.697  11.501  12.310 -0.2396 -0.0305  0.1050
   40POPC   C4B  758   4.533  11.167  12.014  0.0971  0.0379 -0.1508
   41POPC   NC3  759   6.456   6.313  13.849 -0.1770 -0.3399  0.0588
   41POPC   PO4  760   6.860   6.478  14.031 -0.0811  0.0837 -0.2589
   41POPC   GL1  761   7.066   6.598  13.629 -0.1199  0.2226 -0.1640
   41POPC   GL2  762   6.902   6.816  13.436 -0.3471  0.1039  0.1001
   41POPC   C1A  763   7.145   6.524  13.127 -0.1680 -0.4208 -0.1685
   41POPC   D2A  764   7.091   6.500  12.668  0.1749 -0.2664 -0.2127
   41POPC   C3A  765   7.315   6.404  12.333  0.3542  0.3357  0.3493
   41POPC   C4A  766   7.480   6.097  12.116 -0.3117 -0.1447  0.1181
   41POPC   C1B  767   7.063   6.982  12.983  0.0350 -0.1942  0.1459
   41POPC   C2B  768   7.372   6.949  12.658 -0.0096  0.0165 -0.2530
   41POPC   C3B  769   7.489   6.886  12.414 -0.0859 -0.3789  0.0584
   41POPC   C4B  770   7.537   6.629  11.937  0.0402 -0.2399 -0.1802
   42POPC   NC3  771  11.252   0.385  14.441  0.2795  0.0070  0.1200
   42POPC   PO4  772  11.725   0.452  14.231 -0.0973 -0.0638 -0.0820
   42POPC   GL1  773  11.847   0.561  13.802  0.3238 -0.1719 -0.0776
   42POPC   GL2  774  11.612   0.715  13.733  0.1788  0.0358 -0.0730
   42POPC   C1A  775  11.921   0.855  13.371 -0.0411  0.0923  0.1648
   42POPC   D2A  776  11.934   1.055  12.929  0.0999  0.1438  0.3390
   42POPC   C3A  777  11.773   0.726  12.618  0.1451 -0.1079 -0.0963
   42POPC   C4A  778  11.977   0.503  12.338 -0.0341  0.0429  0.0323
   42POPC   C1B  779  11.345   0.463  13.517 -0.3377 -0.2034 -0.2538
   42POPC   C2B  780  11.134   0.370  13.134 -0.0109  0.0930  0.1039
   42POPC   C3B  781  11.135   0.137  12.739 -0.1010  0.0933  0.3727
   42POPC   C4B  782  11.270   0.301  12.454 -0.2447 -0.1512 -0.1191
   43POPC   NC3  783   3.385   0.990  13.727  0.2646 -0.1527  0.2759
   43POPC   PO4  784   3.302   0.476  13.725 -0.0458  0.1743 -0.0127
   43POPC   GL1  785   3.045   0.328  13.372 -0.1328 -0.2066 -0.0256
   43POPC   GL2  786   3.079  -0.004  13.472 -0.0583 -0.5028 -0.1270
   43POPC   C1A  787   2.877   0.380  12.882  0.0212  0.2046 -0.2471
   43POPC   D2A  788   2.895   0.116  12.632 -0.1238 -0.0344  0.2234
   43POPC   C3A  789   2.902  -0.255  12.728 -0.0035 -0.1127  0.0348
   43POPC   C4A  790   2.822  -0.563  13.078 -0.1056  0.1444  0.0675
   43POPC   C1B  791   3.209  -0.069  13.095  0.1228  0.1407  0.0449
   43POPC   C2B  792   3.406  -0.132  12.684 -0.0531 -0.4112  0.0654
   43POPC   C3B  793   3.654  -0.140  12.293  0.0207 -0.1355 -0.0562
   43POPC   C4B  794   3.449  -0.294  11.962  0.2444  0.0876 -0.0697
   44POPC   NC3  795   2.470   9.472  13.922  0.1470  0.0558 -0.2042
   44POPC   PO4  796   2.694   9.089  13.879  0.0767 -0.0026 -0.0610
   44POPC   GL1  797   2.502   9.236  13.464  0.0417  0.0254  0.3488
   44POPC   GL2  798   2.460   8.937  13.417  0.0916 -0.3498  0.0815
   44POPC   C1A  799   2.431   9.446  13.093  0.1051  0.1547 -0.0664
   44POPC   D2A  800   2.244   9.516  12.691 -0.0812  0.0133 -0.3069
   44POPC   C3A  801   2.250   9.341  12.343  0.1015  0.2705  0.1461
   44POPC   C4A  802   2.108   8.917  12.151 -0.3267 -0.1288  0.1094
   44POPC   C1B  803   2.378   8.980  12.977 -0.2299 -0.1573 -0.2331
   44POPC   C2B  804   2.654   9.045  12.558  0.1825  0.2902 -0.0873
   44POPC   C3B  805   2.772   9.356  12.223  0.0501  0.1818  0.0011
   44POPC   C4B  806   2.806   9.434  11.820  0.1404  0.0164  0.0927
   45POPC   NC3  807   5.147   9.505  14.019  0.4092 -0.6514  0.3343
   45POPC   PO4  808   5.395   9.122  13.898 -0.3505 -0.2227 -0.1296
   45POPC   GL1  809   5.596   9.000  13.489 -0.0542 -0.2844  0.0827
   45POPC   GL2  810   5.434   8.738  13.357  0.1745  0.1845 -0.0868
   45POPC   C1A  811   5.437   9.375  13.171 -0.2318 -0.1771  0.3159
   45POPC   D2A  812   5.208   9.499  12.905 -0.3576 -0.1713  0.0444
   45POPC   C3A  813   5.004   9.836  12.701  0.0244 -0.0788 -0.4387
   45POPC   C4A  814   5.062  10.235  12.385  0.0814  0.3704  0.0361
   45POPC   C1B  815   5.569   8.920  12.976  0.0315  0.1437 -0.0866
   45POPC   C2B  816   5.442   9.099  12.626  0.1146  0.0147  0.1436
   45POPC   C3B  817   5.295   9.185  12.182 -0.0606 -0.1445 -0.2180
   45POPC   C4B  818   5.318   9.542  11.888 -0.1240  0.1625 -0.2191
   46POPC   NC3  819   4.757   4.326   9.301  0.0073  0.2488 -0.2075
   46POPC   PO4  820   5.026   4.346   9.622  0.2570  0.4074 -0.1071
   46POPC   GL1  821   5.014   4.317  10.099  0.0092 -0.3446 -0.1913
   46POPC   GL2  822   5.274   4.185  10.209  0.0684 -0.1866  0.2199
   46POPC   C1A  823   4.796   3.978  10.283  0.0099  0.3081 -0.0731
   46POPC   D2A  824   4.913   3.546  10.317  0.0574  0.0724  0.3996
   46POPC   C3A  825   4.884   3.354  10.713  0.0055 -0.0125  0.2395
   46POPC   C4A  826   5.028   3.473  11.083  0.3494  0.0588  0.0484
   46POPC   C1B  827   5.202   4.285  10.585  0.2301  0.2039  0.1625
   46POPC   C2B  828   5.242   4.548  10.994  0.1508  0.0299  0.2190
   46POPC   C3B  829   5.334   4.774  11.387  0.0033  0.1677  0.1178
   46POPC   C4B  830   5.479   5.079  11.613 -0.0563  0.1568 -0.2971
   47POPC   NC3  831  10.594   2.849  13.687 -0.0095 -0.1825 -0.1390
   47POPC   PO4  832  10.894   3.159  13.652  0.1590 -0.0655  0.2154
   47POPC   GL1  833  11.278   3.218  13.454 -0.2116  0.0151  0.1580
   47POPC   GL2  834  11.436   3.491  13.328  0.0877 -0.0300  0.2191
   47POPC   C1A  835  11.533   2.993  13.053 -0.4654  0.0018  0.0647
   47POPC   D2A  836  11.492   2.859  12.773 -0.1133 -0.1544 -0.1624
   47POPC   C3A  837  11.180   2.884  12.428 -0.1331 -0.1024 -0.0055
   47POPC   C4A  838  10.732   2.928  12.137 -0.5035  0.1729  0.2815
   47POPC   C1B  839  11.601   3.469  12.898 -0.0792  0.2637 -0.0818
   47POPC   C2B  840  11.404   3.664  12.492  0.1787  0.0177  0.1185
   47POPC   C3B  841  11.411   3.954  12.229  0.2770 -0.1399 -0.0616
   47POPC   C4B  842  11.491   4.189  11.970  0.2750 -0.0558  0.2141
   48POPC   NC3  843   5.914   7.826  14.461 -0.0859 -0.0303 -0.0496
   48POPC   PO4  844   5.898   7.459  14.100  0.0770 -0.1292  0.2136
   48POPC   GL1  845   5.722   7.615  13.701 -0.2768  0.0951 -0.3565
   48POPC   GL2  846   5.929   7.439  13.276  0.1722 -0.3138 -0.1299
   48POPC   C1A  847   5.657   7.901  13.483  0.0892 -0.0141  0.1291
   48POPC   D2A  848   5.612   8.284  13.337  0.0118  0.1545  0.0728
   48POPC   C3A  849   5.517   8.275  13.030 -0.1335  0.1140 -0.0223
   48POPC   C4A  850   5.637   8.555  12.678  0.0347 -0.0735  0.2540
   48POPC   C1B  851   6.210   7.633  12.951 -0.1396  0.0104 -0.0155
   48POPC   C2B  852   6.238   7.533  12.511 -0.3022  0.1084  0.0959
   48POPC   C3B  853   6.230   7.303  12.139  0.2030  0.1685  0.0383
   48POPC   C4B  854   6.448   7.017  11.767  0.3378 -0.1495  0.3086
   49POPC   NC3  855   3.315   3.532  13.577 -0.1817 -0.2808 -0.0389
   49POPC   PO4  856   3.606   3.831  13.459 -0.0806 -0.2874 -0.2460
   49POPC   GL1  857   3.355   3.870  13.233  0.1355 -0.1810 -0.0389
   49POPC   GL2  858   3.334   4.156  13.055 -0.1239  0.0713  0.1143
   49POPC   C1A  859   3.216   3.518  12.923  0.1270  0.1096 -0.0150
   49POPC   D2A  860   3.190   3.571  12.591  0.0195  0.1292 -0.0090
   49POPC   C3A  861   2.871   3.532  12.289  0.0997 -0.0078  0.1149
   49POPC   C4A  862   2.558   3.902  12.140 -0.1542  0.1129 -0.1857
   49POPC   C1B  863   3.543   4.144  12.670 -0.1927 -0.0037  0.2738
   49POPC   C2B  864   3.770   3.800  12.412  0.0734 -0.1895  0.0166
   49POPC   C3B  865   3.914   3.416  12.084 -0.0448  0.0038  0.1042
   49POPC   C4B  866   4.172   3.471  11.688 -0.0107 -0.2387 -0.0917
   50POPC   NC3  867   3.290   2.628  13.562  0.1505 -0.1383 -0.1323
   50POPC   PO4  868   3.557   3.008  13.639 -0.2456 -0.0695  0.2741
   50POPC   GL1  869   3.616   2.878  13.197  0.0721 -0.1549  0.0602
   50POPC   GL2  870   3.791   3.187  12.911  0.1006  0.0227  0.0160
   50POPC   C1A  871   3.414   2.590  12.914  0.0165 -0.0521  0.1896
   50POPC   D2A  872   3.290   2.227  12.737 -0.3059 -0.0900 -0.0947
   50POPC   C3A  873   2.954   2.090  12.488  0.1046 -0.0450 -0.0618
   50POPC   C4A  874   2.666   1.749  12.585  0.0419  0.1778  0.1566
   50POPC   C1B  875   3.760   3.268  12.522 -0.2618  0.2970  0.0430
   50POPC   C2B  876   3.421   3.335  12.197  0.0693  0.1701  0.3325
   50POPC   C3B  877   3.346   3.592  11.853 -0.1344  0.0868  0.0453
   50POPC   C4B  878   3.631   3.417  11.482 -0.1685 -0.0539  0.0844
   51POPC   NC3  879   9.128   5.351  13.727  0.0037  0.3077  0.1045
   51POPC   PO4  880   8.941   4.876  13.758 -0.2493 -0.0691 -0.2768
   51POPC   GL1  881   8.907   4.674  13.459 -0.1351  0.0051  0.2492
   51POPC   GL2  882   8.637   4.770  13.327  0.1567 -0.0505  0.2525
   51POPC   C1A  883   9.019   4.764  12.928  0.2540  0.0037 -0.4044
   51POPC   D2A  884   9.031   4.814  12.566  0.0952  0.1664 -0.1614
   51POPC   C3A  885   9.079   4.608  12.208 -0.0296 -0.0337 -0.3113
   51POPC   C4A  886   8.813   4.480  11.949 -0.2462 -0.1995 -0.3229
   51POPC   C1B  887   8.503   4.888  12.980 -0.3689 -0.0566 -0.0382
   51POPC   C2B  888   8.542   4.671  12.515 -0.0493 -0.2091  0.2508
   51POPC   C3B  889   8.431   4.813  12.117  0.1627 -0.0951 -0.0948
   51POPC   C4B  890   8.404   5.197  11.910 -0.3502  0.2130  0.0214
   52POPC   NC3  891   1.715  10.879  13.954  0.2608 -0.0685  0.1204
   52POPC   PO4  892   1.580  11.248  13.967  0.4813 -0.2136 -0.0740
   52POPC   GL1  893   1.348  11.136  13.566  0.1518  0.1528  0.0250
   52POPC   GL2  894   1.067  10.997  13.455  0.0833 -0.0529  0.1529
   52POPC   C1A  895   1.355  11.509  13.330  0.0735  0.0077  0.2594
   52POPC   D2A  896   1.467  11.862  13.136 -0.1207  0.0902  0.0735
   52POPC   C3A  897   1.478  11.932  12.708 -0.1627 -0.0793 -0.2853
   52POPC   C4A  898   1.618  11.715  12.303 -0.0903 -0.1231 -0.1542
   52POPC   C1B  899   1.079  10.853  13.099 -0.3924  0.1690  0.0106
   52POPC   C2B  900   1.090  10.770  12.704 -0.0646 -0.0270 -0.3324
   52POPC   C3B  901   1.257  10.694  12.273 -0.1730  0.0994  0.4137
   52POPC   C4B  902   1.492  10.627  11.886  0.2052 -0.1057 -0.0417
   53POPC   NC3  903   4.253   2.491  13.959 -0.0960  0.2194  0.2217
   53POPC   PO4  904   4.501   2.749  13.666 -0.0884 -0.1917  0.2182
   53POPC   GL1  905   4.299   2.433  13.375 -0.0184 -0.0125 -0.0687
   53POPC   GL2  906   4.529   2.354  13.125 -0.2641  0.2522  0.1359
   53POPC   C1A  907   4.037   2.667  12.906 -0.1211  0.1323  0.4190
   53POPC   D2A  908   3.888   2.747  12.521 -0.1113 -0.1751  0.1269
   53POPC   C3A  909   3.769   2.918  12.177 -0.2271  0.1939  0.0311
   53POPC   C4A  910   3.573   2.972  11.801  0.2059 -0.0549 -0.2237
   53POPC   C1B  911   4.323   2.312  12.720  0.3160  0.1112 -0.3575
   53POPC   C2B  912   4.313   2.484  12.404 -0.2498 -0.2850  0.3135
   53POPC   C3B  913   4.034   2.336  12.162 -0.2007 -0.0946  0.5610
   53POPC   C4B  914   3.852   2.502  11.803  0.1438 -0.0146 -0.1215
   54POPC   NC3  915   5.773   9.838  14.305  0.0801  0.0608  0.2204
   54POPC   PO4  916   5.664   9.510  14.138  0.0932 -0.2477 -0.1729
   54POPC   GL1  917   5.722   9.620  13.698 -0.4281 -0.0099 -0.0226
   54POPC   GL2  918   5.918   9.424  13.494  0.0146 -0.0066  0.0736
   54POPC   C1A  919   5.695   9.750  13.167 -0.0102 -0.1698  0.2242
   54POPC   D2A  920   5.772   9.811  12.732 -0.0524 -0.1224  0.1551
   54POPC   C3A  921   5.402   9.846  12.415 -0.0249  0.0480 -0.0033
   54POPC   C4A  922   5.487  10.131  12.052  0.2862  0.3183  0.1548
   54POPC   C1B  923   5.920   9.351  12.972  0.1917 -0.0528  0.0501
   54POPC   C2B  924   5.870   9.360  12.489  0.2313  0.1533  0.0367
   54POPC   C3B  925   5.861   9.215  12.063 -0.0107 -0.0689 -0.0286
   54POPC   C4B  926   5.981   9.019  11.628  0.0783  0.1231 -0.1326
   55POPC   NC3  927  10.084   5.053  13.664 -0.0807  0.4215 -0.5240
   55POPC   PO4  928   9.851   4.629  13.585  0.0997  0.0156 -0.1910
   55POPC   GL1  929  10.026   4.763  13.254  0.1751 -0.1246  0.0562
   55POPC   GL2  930   9.719   4.924  13.175  0.1997  0.2655 -0.2568
   55POPC   C1A  931   9.917   4.659  12.818 -0.2594  0.3590  0.0470
   55POPC   D2A  932   9.728   4.652  12.417  0.0388 -0.0166  0.1008
   55POPC   C3A  933   9.646   4.646  12.019 -0.0594 -0.3783  0.3946
   55POPC   C4A  934   9.381   4.598  11.595 -0.1258 -0.0534 -0.2176
   55POPC   C1B  935   9.495   4.969  12.811  0.0041  0.2107  0.0340
   55POPC   C2B  936   9.435   5.036  12.336 -0.2156  0.2040  0.1311
   55POPC   C3B  937   9.190   4.962  11.903 -0.2094  0.0616 -0.1838
   55POPC   C4B  938   8.731   4.882  11.717 -0.2130  0.1495  0.1012
   56POPC   NC3  939   9.261   8.574  13.539  0.3953 -0.2890 -0.1924
   56POPC   PO4  940   9.585   8.815  13.339  0.2262 -0.0595  0.0641
   56POPC   GL1  941   9.668   8.760  12.959  0.2373 -0.1315  0.3593
   56POPC   GL2  942   9.901   9.018  12.831  0.0920 -0.1990  0.0199
   56POPC   C1A  943   9.380   8.832  12.582 -0.2289  0.0020  0.2221
   56POPC   D2A  944   8.892   8.908  12.480 -0.2696 -0.1912  0.0083
   56POPC   C3A  945   8.530   9.026  12.798  0.0525 -0.2366 -0.3047
   56POPC   C4A  946   8.312   8.922  13.195 -0.0251  0.0296  0.1745
   56POPC   C1B  947   9.993   8.810  12.519  0.0125  0.0244 -0.0478
   56POPC   C2B  948   9.869   8.932  12.118  0.0405  0.0667 -0.4211
   56POPC   C3B  949   9.746   8.742  11.724 -0.2983  0.1639 -0.2051
   56POPC   C4B  950   9.458   8.982  11.511  0.2336  0.2424 -0.1250
   57POPC   NC3  951   2.140   5.195  13.805  0.3751 -0.0916  0.0840
   57POPC   PO4  952   2.042   5.406  13.439  0.2813  0.2751 -0.1928
   57POPC   GL1  953   2.087   5.056  13.142  0.1309  0.0480 -0.4590
   57POPC   GL2  954   1.798   4.767  13.104 -0.0040 -0.0791 -0.2277
   57POPC   C1A  955   1.937   5.031  12.731  0.0153  0.1459  0.2082
   57POPC   D2A  956   1.665   5.059  12.487  0.1109  0.0407 -0.1067
   57POPC   C3A  957   1.688   5.260  12.134 -0.0754 -0.0530 -0.1791
   57POPC   C4A  958   2.020   5.509  12.002 -0.0427 -0.0222 -0.0660
   57POPC   C1B  959   1.779   4.546  12.768 -0.4417 -0.1114 -0.2037
   57POPC   C2B  960   1.781   4.296  12.342  0.4974 -0.1400 -0.0010
   57POPC   C3B  961   1.632   3.989  12.024  0.1929 -0.0409 -0.0961
   57POPC   C4B  962   1.286   3.704  11.773 -0.0819  0.0324 -0.0422
   58POPC   NC3  963   5.757   0.853  13.902 -0.0479 -0.2756  0.0751
   58POPC   PO4  964   6.001   1.236  13.847  0.3242 -0.0013  0.4122
   58POPC   GL1  965   6.044   1.378  13.380  0.1657  0.1346  0.0838
   58POPC   GL2  966   5.750   1.534  13.274  0.3398  0.0316 -0.0570
   58POPC   C1A  967   6.168   1.323  12.890 -0.0475 -0.2489  0.0368
   58POPC   D2A  968   6.401   1.600  12.652  0.0146 -0.3004  0.1319
   58POPC   C3A  969   6.794   1.371  12.554  0.1297  0.2994 -0.0018
   58POPC   C4A  970   7.039   1.194  12.296 -0.2455  0.0167 -0.2138
   58POPC   C1B  971   5.540   1.166  13.082 -0.2445 -0.1955  0.1200
   58POPC   C2B  972   5.738   1.199  12.599 -0.0451  0.0358  0.1579
   58POPC   C3B  973   6.111   1.289  12.380  0.0411  0.0588  0.0900
   58POPC   C4B  974   6.149   1.271  11.981  0.2117  0.3298  0.1569
   59POPC   NC3  975   1.056  11.289  14.021  0.1308 -0.0039 -0.0846
   59POPC   PO4  976   0.636  11.123  13.945  0.0744 -0.3203 -0.1320
   59POPC   GL1  977   0.488  11.188  13.533  0.5015  0.0616 -0.1299
   59POPC   GL2  978   0.550  10.943  13.441  0.2816  0.2652  0.3129
   59POPC   C1A  979   0.179  11.298  13.260  0.2173  0.0882 -0.0921
   59POPC   D2A  980   0.125  11.232  12.849  0.2157  0.0484  0.0979
   59POPC   C3A  981   0.284  11.363  12.412  0.0675  0.2454 -0.0638
   59POPC   C4A  982   0.483  11.508  12.063 -0.4627  0.2416 -0.2606
   59POPC   C1B  983   0.350  10.720  12.987  0.0713  0.0812  0.0412
   59POPC   C2B  984   0.309  10.777  12.589 -0.0676  0.0166  0.2913
   59POPC   C3B  985   0.082  10.966  12.119 -0.0700 -0.0887  0.1397
   59POPC   C4B  986  -0.081  11.418  11.978  0.0342 -0.2244 -0.0399
   60POPC   NC3  987  11.173   4.383  14.255 -0.0650  0.0354 -0.3015
   60POPC   PO4  988  11.282   4.669  13.985  0.0212  0.1537 -0.4556
   60POPC   GL1  989  11.415   4.932  13.603  0.0569  0.2139  0.2162
   60POPC   GL2  990  11.594   4.986  13.322  0.1635 -0.0140 -0.0408
   60POPC   C1A  991  11.090   4.996  13.135  0.0143  0.0230  0.4027
   60POPC   D2A  992  10.723   5.139  12.927 -0.1633 -0.0175 -0.0054
   60POPC   C3A  993  10.568   4.914  12.480  0.1132  0.3065  0.5850
   60POPC   C4A  994  10.754   4.445  12.303  0.4177 -0.2675  0.0988
   60POPC   C1B  995  11.565   5.324  13.059 -0.0882  0.0897 -0.0169
   60POPC   C2B  996  11.517   5.611  12.744  0.2887  0.2267  0.0915
   60POPC   C3B  997  11.578   5.756  12.436 -0.3137  0.1765  0.3189
   60POPC   C4B  998  11.658   6.151  12.111  0.1765 -0.0266 -0.0517
   61POPC   NC3  999   3.792   6.086  13.589  0.1786 -0.2119 -0.1475
   61POPC   PO4 1000   4.206   6.245  13.694  0.1789 -0.0556  0.0470
   61POPC   GL1 1001   4.271   6.174  13.308 -0.0214  0.2130  0.0905
   61POPC   GL2 1002   4.357   5.962  13.193 -0.3643 -0.0795  0.1705
   61POPC   C1A 1003   3.951   6.134  12.961 -0.0487  0.3694 -0.0825
   61POPC   D2A 1004   3.975   6.298  12.581  0.2025 -0.3667 -0.1549
   61POPC   C3A 1005   3.741   6.071  12.248 -0.0241 -0.1627  0.1225
   61POPC   C4A 1006   3.323   6.047  12.046 -0.2496  0.0847 -0.4343
   61POPC   C1B 1007   4.646   5.716  13.038 -0.0290  0.1211  0.2436
   61POPC   C2B 1008   4.906   5.679  12.755 -0.3870 -0.0456 -0.1406
   61POPC   C3B 1009   5.182   5.329  12.664  0.1063 -0.0610 -0.2142
   61POPC   C4B 1010   5.597   5.251  12.455 -0.2276  0.0083  0.0465
   62POPC   NC3 1011   7.215   9.819  14.191  0.4322 -0.1543 -0.0720
   62POPC   PO4 1012   7.049   9.777  13.758  0.2288  0.3293  0.2592
   62POPC   GL1 1013   6.922   9.751  13.434 -0.1426 -0.1694  0.0626
   62POPC   GL2 1014   6.514   9.946  13.503 -0.0269  0.2977  0.2044
   62POPC   C1A 1015   7.215   9.728  12.971  0.1676 -0.1068 -0.0604
   62POPC   D2A 1016   7.350   9.897  12.582  0.1169  0.1715 -0.3063
   62POPC   C3A 1017   7.357   9.738  12.207  0.0224  0.1825  0.1036
   62POPC   C4A 1018   7.148   9.659  11.820  0.0830  0.1405  0.2216
   62POPC   C1B 1019   6.687  10.025  13.109  0.3389  0.0206 -0.1418
   62POPC   C2B 1020   6.848  10.066  12.722  0.2888  0.1475  0.1530
   62POPC   C3B 1021   6.979  10.000  12.305 -0.3164  0.1188  0.1345
   62POPC   C4B 1022   6.926  10.223  11.865 -0.0445 -0.0132 -0.0835
   63POPC   NC3 1023   3.223   7.135  13.786 -0.2179  0.4781 -0.1887
   63POPC   PO4 1024   2.792   7.080  13.840  0.1070  0.0824 -0.1327
   63POPC   GL1 1025   2.843   7.261  13.403 -0.0484  0.2226 -0.1084
   63POPC   GL2 1026   3.101   7.403  13.360  0.0131 -0.1043  0.1458
   63POPC   C1A 1027   3.134   7.124  12.970 -0.0425  0.1734 -0.0281
   63POPC   D2A 1028   3.195   7.422  12.647 -0.1132  0.0064 -0.1951
   63POPC   C3A 1029   2.976   7.385  12.295 -0.1669  0.0613  0.0289
   63POPC   C4A 1030   2.760   7.234  11.957 -0.4254 -0.2456  0.0548
   63POPC   C1B 1031   3.454   7.535  13.147  0.3097 -0.0234  0.1733
   63POPC   C2B 1032   3.635   7.954  12.964  0.0851 -0.3443  0.0485
   63POPC   C3B 1033   3.836   7.647  12.601  0.0586  0.0224 -0.0265
   63POPC   C4B 1034   3.974   7.388  12.402 -0.1274  0.0963 -0.0403
   64POPC   NC3 1035  11.146  10.074  14.444  0.1093 -0.1387  0.2131
   64POPC   PO4 1036  10.849  10.021  14.215 -0.2143  0.1117  0.1370
   64POPC   GL1 1037  10.676  10.253  13.837  0.1877 -0.3356  0.2379
   64POPC   GL2 1038  10.725   9.957  13.595 -0.0412  0.0313 -0.1235
   64POPC   C1A 1039  10.513  10.399  13.414  0.0765  0.0268 -0.1688
   64POPC   D2A 1040  10.486  10.717  13.110  0.2098  0.3083  0.3778
   64POPC   C3A 1041  10.771  11.073  13.032 -0.2190  0.0849 -0.2981
   64POPC   C4A 1042  11.062  11.331  13.126 -0.3797 -0.0404 -0.3576
   64POPC   C1B 1043  10.780   9.979  13.082  0.1059 -0.0553 -0.0621
   64POPC   C2B 1044  10.929   9.854  12.729  0.2914  0.0131 -0.0384
   64POPC   C3B 1045  10.889   9.734  12.249  0.1674 -0.3082  0.2382
   64POPC   C4B 1046  10.756   9.406  12.067  0.1623 -0.0958  0.0215
   65POPC   NC3 1047   2.459   1.346  13.572  0.0903  0.2741 -0.1342
   65POPC   PO4 1048   2.269   1.725  13.820  0.0412 -0.0037 -0.0264
   65POPC   GL1 1049   2.355   1.811  13.385 -0.1662  0.0182  0.1820
   65POPC   GL2 1050   2.381   1.531  13.107  0.3837  0.0401 -0.0393
   65POPC   C1A 1051   2.266   2.001  12.983  0.0530 -0.4930 -0.1426
   65POPC   D2A 1052   2.176   1.967  12.476 -0.2684 -0.1034 -0.0480
   65POPC   C3A 1053   2.508   2.080  12.211 -0.2127  0.0066  0.4864
   65POPC   C4A 1054   2.873   2.251  12.020  0.2268  0.4657 -0.0160
   65POPC   C1B 1055   2.207   1.524  12.742  0.1791  0.2159  0.0858
   65POPC   C2B 1056   2.010   1.536  12.377  0.0054  0.2203 -0.0234
   65POPC   C3B 1057   1.900   1.839  12.008 -0.0944  0.0889  0.1442
   65POPC   C4B 1058   2.067   2.227  11.964  0.0999  0.1478 -0.3797
   66POPC   NC3 1059   5.579   6.063  13.780 -0.2735 -0.0377  0.1343
   66POPC   PO4 1060   6.009   6.302  13.552 -0.0009  0.0305  0.2490
   66POPC   GL1 1061   5.957   6.149  13.215 -0.1079 -0.3823  0.1121
   66POPC   GL2 1062   6.167   6.327  13.091  0.4088  0.2657 -0.1184
   66POPC   C1A 1063   6.237   5.822  12.886  0.1368  0.3255  0.2098
   66POPC   D2A 1064   6.535   5.985  12.529  0.0872 -0.1646  0.1249
   66POPC   C3A 1065   6.612   5.779  12.163  0.0970 -0.0866 -0.2463
   66POPC   C4A 1066   7.048   5.778  11.937  0.0646 -0.1679  0.2421
   66POPC   C1B 1067   6.104   6.251  12.593 -0.1719  0.0018  0.0169
   66POPC   C2B 1068   6.201   6.173  12.138 -0.0665 -0.0354  0.2722
   66POPC   C3B 1069   6.146   6.113  11.669 -0.0407  0.0529 -0.0234
   66POPC   C4B 1070   6.062   5.737  11.471  0.3856  0.1335 -0.0197
   67POPC   NC3 1071   9.709   3.104   9.987  0.1405  0.0452 -0.3071
   67POPC   PO4 1072   9.942   2.827  10.216 -0.1477 -0.0667  0.1736
   67POPC   GL1 1073   9.851   3.086  10.605  0.0086  0.1591  0.0092
   67POPC   GL2 1074   9.524   3.177  10.585  0.0257  0.0113  0.2180
   67POPC   C1A 1075   9.876   3.151  11.006  0.1183 -0.0612 -0.1709
   67POPC   D2A 1076  10.108   3.167  11.508  0.0326  0.1183 -0.1654
   67POPC   C3A 1077  10.164   2.927  11.871 -0.0189 -0.2355 -0.1688
   67POPC   C4A 1078  10.210   2.927  12.324  0.3158  0.1986 -0.1283
   67POPC   C1B 1079   9.358   3.259  11.002  0.2191 -0.1670 -0.0323
   67POPC   C2B 1080   9.420   3.412  11.384 -0.0098  0.1789 -0.0984
   67POPC   C3B 1081   9.432   3.716  11.731 -0.0589 -0.0845 -0.1099
   67POPC   C4B 1082   9.474   4.097  11.842 -0.1332 -0.1147  0.2474
   68POPC   NC3 1083   1.579   9.814  13.856 -0.2340  0.0467 -0.3453
   68POPC   PO4 1084   1.956   9.549  13.982  0.1436  0.0628 -0.2551
   68POPC   GL1 1085   2.162   9.613  13.538  0.0772 -0.2034 -0.1762
   68POPC   GL2 1086   2.416   9.729  13.475 -0.0793 -0.0910  0.0836
   68POPC   C1A 1087   2.005   9.620  13.161  0.1667 -0.1466 -0.1556
   68POPC   D2A 1088   1.660   9.489  12.862 -0.0877  0.2278 -0.1433
   68POPC   C3A 1089   1.219   9.639  13.039  0.3718  0.0242 -0.0480
   68POPC   C4A 1090   0.834   9.810  13.167  0.3349  0.0671 -0.3111
   68POPC   C1B 1091   2.370  10.033  13.208 -0.0216 -0.1656 -0.0507
   68POPC   C2B 1092   2.326  10.085  12.785  0.7524 -0.1806 -0.2159
   68POPC   C3B 1093   2.244  10.472  12.547  0.4125 -0.2845 -0.2015
   68POPC   C4B 1094   2.078  10.867  12.834  0.2473 -0.0021  0.0499
   69POPC   NC3 1095   4.045   7.021  13.852 -0.1347 -0.1318 -0.4111
   69POPC   PO4 1096   4.433   7.282  13.900 -0.1833  0.1857  0.0068
   69POPC   GL1 1097   4.427   7.009  13.545 -0.0576  0.2219  0.0183
   69POPC   GL2 1098   4.281   6.679  13.422  0.2541 -0.1522  0.2640
   69POPC   C1A 1099   4.546   7.204  13.126  0.1243 -0.0619 -0.0113
   69POPC   D2A 1100   4.586   7.736  12.960 -0.0601 -0.1109 -0.2509
   69POPC   C3A 1101   4.877   7.737  12.693  0.1183  0.0618 -0.0648
   69POPC   C4A 1102   5.286   7.622  12.658  0.1161 -0.3121  0.0881
   69POPC   C1B 1103   4.309   6.624  13.041  0.2880 -0.0920 -0.2039
   69POPC   C2B 1104   4.429   6.485  12.572 -0.0916 -0.0192  0.2116
   69POPC   C3B 1105   4.661   6.577  12.135  0.1285  0.4306 -0.0478
   69POPC   C4B 1106   4.497   6.646  11.754 -0.1403  0.4681 -0.2486
   70POPC   NC3 1107   1.710   2.108  13.928 -0.0201 -0.2735 -0.0179
   70POPC   PO4 1108   1.389   1.847  13.582 -0.1078 -0.4708  0.1799
   70POPC   GL1 1109   1.572   1.651  13.197  0.1595 -0.0193 -0.2141
   70POPC   GL2 1110   1.812   1.876  12.931  0.0511 -0.0074 -0.1040
   70POPC   C1A 1111   1.697   1.397  12.822  0.0607  0.1010  0.2051
   70POPC   D2A 1112   1.759   1.115  12.402 -0.3411  0.2346 -0.0215
   70POPC   C3A 1113   1.855   0.713  12.380  0.1628 -0.1098 -0.1517
   70POPC   C4A 1114   1.987   0.517  12.755 -0.5492 -0.3525  0.0476
   70POPC   C1B 1115   1.559   1.795  12.616 -0.2294  0.0451  0.0450
   70POPC   C2B 1116   1.518   1.560  12.231 -0.0229 -0.0580  0.0729
   70POPC   C3B 1117   1.272   1.242  12.214  0.1502  0.2041 -0.0399
   70POPC   C4B 1118   1.093   0.889  11.895 -0.0767 -0.0050 -0.0800
   71POPC   NC3 1119  11.163   0.705  10.351  0.1827 -0.1489  0.2036
   71POPC   PO4 1120  11.278   0.210  10.386 -0.1091  0.0000  0.0156
   71POPC   GL1 1121  11.071   0.386  10.759  0.3230 -0.1778 -0.0474
   71POPC   GL2 1122  11.293   0.524  10.922  0.1604  0.1043  0.0448
   71POPC   C1A 1123  10.803   0.345  11.131 -0.1333 -0.3309 -0.0943
   71POPC   D2A 1124  10.886   0.096  11.561 -0.2773  0.0918  0.0430
   71POPC   C3A 1125  10.590   0.062  11.834 -0.1445  0.2018 -0.2580
   71POPC   C4A 1126  10.374   0.326  12.086  0.0582 -0.0849 -0.1388
   71POPC   C1B 1127  11.242   0.388  11.325  0.0895 -0.0137 -0.0788
   71POPC   C2B 1128  11.365   0.364  11.665 -0.1788  0.3244 -0.2001
   71POPC   C3B 1129  11.657   0.493  11.974 -0.3568 -0.0262  0.0947
   71POPC   C4B 1130  12.173   0.422  11.875 -0.1544  0.0976 -0.2713
   72POPC   NC3 1131  10.697   9.607  14.037  0.1576  0.3636 -0.0298
   72POPC   PO4 1132  10.758   9.448  13.721 -0.1338 -0.2144  0.2324
   72POPC   GL1 1133  10.774   9.543  13.289  0.0370  0.4746 -0.1590
   72POPC   GL2 1134  11.053   9.501  13.139  0.1144  0.1489  0.2925
   72POPC   C1A 1135  10.430   9.695  12.911  0.1803  0.7629 -0.0470
   72POPC   D2A 1136  10.433   9.919  12.613 -0.1227  0.0162  0.1785
   72POPC   C3A 1137  10.388   9.762  12.260  0.2795  0.0006  0.1963
   72POPC   C4A 1138   9.995   9.688  12.178  0.2737 -0.2346 -0.0767
   72POPC   C1B 1139  11.330   9.556  12.744  0.4555 -0.1405  0.0648
   72POPC   C2B 1140  11.457   9.443  12.347  0.0737 -0.1518 -0.2252
   72POPC   C3B 1141  11.733   9.185  12.081 -0.2328 -0.1642  0.1186
   72POPC   C4B 1142  11.927   9.258  11.664  0.0208  0.1766  0.4408
   73POPC   NC3 1143   3.333   9.491  13.876 -0.0335 -0.0427  0.0238
   73POPC   PO4 1144   2.961   9.499  14.008  0.1112  0.0612 -0.3163
   73POPC   GL1 1145   2.977   9.392  13.508 -0.3174 -0.6644  0.0282
   73POPC   GL2 1146   3.085   9.681  13.478 -0.1997 -0.0928 -0.0088
   73POPC   C1A 1147   2.894   9.170  13.080  0.1138 -0.0015  0.0901
   73POPC   D2A 1148   3.203   9.122  12.704  0.0989 -0.1995  0.0733
   73POPC   C3A 1149   3.423   8.850  12.384  0.0621  0.1906  0.2313
   73POPC   C4A 1150   3.736   8.553  12.237  0.0807 -0.3585  0.1591
   73POPC   C1B 1151   3.259   9.720  13.030  0.3000  0.1026  0.3995
   73POPC   C2B 1152   3.118   9.665  12.554 -0.0378 -0.2043  0.0969
   73POPC   C3B 1153   3.205   9.835  12.144  0.0303 -0.0016 -0.2203
   73POPC   C4B 1154   3.135  10.201  11.902  0.1819 -0.1299  0.0839
   74POPC   NC3 1155   1.628   2.781  13.456  0.3683  0.0772  0.0084
   74POPC   PO4 1156   1.491   2.353  13.531  0.0969 -0.4068 -0.1063
   74POPC   GL1 1157   1.372   2.182  13.089 -0.0735  0.3967  0.0372
   74POPC   GL2 1158   1.053   1.893  13.156 -0.1408 -0.0741  0.2746
   74POPC   C1A 1159   1.296   2.361  12.653 -0.1735 -0.0688  0.0972
   74POPC   D2A 1160   1.033   2.453  12.316 -0.0758  0.0609 -0.0582
   74POPC   C3A 1161   1.216   2.567  11.984  0.1897 -0.2464 -0.0512
   74POPC   C4A 1162   1.249   2.470  11.492  0.0229  0.0488 -0.1458
   74POPC   C1B 1163   1.095   1.879  12.828  0.0320  0.0816  0.0039
   74POPC   C2B 1164   1.054   1.790  12.390  0.0642  0.0823 -0.0438
   74POPC   C3B 1165   0.735   1.868  12.128  0.0850 -0.2235  0.0952
   74POPC   C4B 1166   0.369   1.723  12.046  0.1631  0.0885 -0.2079
   75POPC   NC3 1167   3.179   8.013  13.722 -0.1513  0.2265  0.0720
   75POPC   PO4 1168   3.538   7.988  13.606 -0.1562 -0.1479 -0.0973
   75POPC   GL1 1169   3.178   7.993  13.251 -0.2293 -0.0271 -0.1625
   75POPC   GL2 1170   3.025   8.292  13.324 -0.0689  0.0351  0.2627
   75POPC   C1A 1171   3.056   7.810  12.902  0.1820  0.0033  0.2985
   75POPC   D2A 1172   3.080   7.917  12.477  0.1639 -0.0959 -0.2380
   75POPC   C3A 1173   2.736   8.207  12.624 -0.0588  0.1272 -0.1092
   75POPC   C4A 1174   2.653   8.067  13.036 -0.3686  0.0031  0.1304
   75POPC   C1B 1175   3.132   8.320  12.879  0.3954  0.1407 -0.0474
   75POPC   C2B 1176   3.516   8.376  12.631 -0.1694  0.1380  0.2302
   75POPC   C3B 1177   3.916   8.116  12.473 -0.0166 -0.3180 -0.0977
   75POPC   C4B 1178   4.250   7.828  12.518 -0.2135 -0.4343  0.1269
   76POPC   NC3 1179   3.864   8.424  14.414  0.0266 -0.1007 -0.0821
   76POPC   PO4 1180   4.168   8.469  14.102 -0.1300  0.0544  0.3406
   76POPC   GL1 1181   4.029   8.452  13.593 -0.1665  0.0525 -0.3034
   76POPC   GL2 1182   3.909   8.145  13.336 -0.2862 -0.2016  0.0028
   76POPC   C1A 1183   4.029   8.845  13.403 -0.1050  0.0327 -0.0681
   76POPC   D2A 1184   3.966   9.154  13.120  0.1365 -0.0239 -0.3146
   76POPC   C3A 1185   4.299   9.128  12.853  0.3419  0.0929  0.0148
   76POPC   C4A 1186   4.484   9.221  12.426  0.1329  0.1697  0.0764
   76POPC   C1B 1187   3.955   8.526  12.900  0.2813  0.3441  0.1595
   76POPC   C2B 1188   4.113   8.654  12.503 -0.2538  0.0450  0.2161
   76POPC   C3B 1189   4.224   8.813  12.155  0.0292 -0.5414  0.2175
   76POPC   C4B 1190   4.427   8.702  11.862 -0.2037 -0.0005  0.0555
   77POPC   NC3 1191   2.973  11.093  13.805 -0.1557 -0.0037 -0.0891
   77POPC   PO4 1192   3.443  10.947  13.859 -0.1191 -0.1033  0.1416
   77POPC   GL1 1193   3.350  10.807  13.472 -0.1427 -0.2668  0.1252
   77POPC   GL2 1194   3.364  10.966  13.286 -0.2445  0.0509  0.0780
   77POPC   C1A 1195   3.241  10.530  13.093 -0.0091 -0.1391 -0.0758
   77POPC   D2A 1196   3.259  10.188  12.805  0.0136  0.2501  0.0212
   77POPC   C3A 1197   2.902  10.148  12.497  0.1787 -0.3102  0.0989
   77POPC   C4A 1198   2.675  10.427  12.193  0.1193 -0.0115  0.1919
   77POPC   C1B 1199   3.405  10.879  12.863  0.3478 -0.2557  0.3713
   77POPC   C2B 1200   3.401  10.870  12.425  0.0160 -0.1233  0.1047
   77POPC   C3B 1201   3.118  10.720  12.029 -0.0414 -0.0755 -0.0698
   77POPC   C4B 1202   3.033  10.632  11.558 -0.0300 -0.0588  0.2320
   78POPC   NC3 1203   5.520   5.730  10.081  0.1592 -0.0019  0.0466
   78POPC   PO4 1204   5.032   5.758  10.070  0.1040 -0.0987 -0.0651
   78POPC   GL1 1205   5.110   5.989  10.420 -0.2347 -0.1114 -0.0814
   78POPC   GL2 1206   4.891   5.761  10.571  0.2658 -0.0764  0.0810
   78POPC   C1A 1207   4.983   6.252  10.738  0.3118  0.0099 -0.1846
   78POPC   D2A 1208   4.965   6.346  11.279  0.1330 -0.0351 -0.0004
   78POPC   C3A 1209   4.629   6.144  11.376 -0.1825  0.0426  0.2762
   78POPC   C4A 1210   4.323   6.175  11.776  0.0642 -0.1642 -0.1071
   78POPC   C1B 1211   4.794   5.765  10.998  0.0011  0.1382 -0.2264
   78POPC   C2B 1212   4.687   5.488  11.427 -0.1430  0.3780  0.0199
   78POPC   C3B 1213   4.414   5.387  11.665 -0.2892 -0.2863 -0.0639
   78POPC   C4B 1214   4.127   5.140  11.957 -0.1894  0.7371  0.0182
   79POPC   NC3 1215   1.607   6.775  13.812 -0.1109  0.0938 -0.0175
   79POPC   PO4 1216   1.232   6.491  13.599 -0.1445  0.1852 -0.0522
   79POPC   GL1 1217   1.127   6.511  13.204  0.2867  0.1872  0.1337
   79POPC   GL2 1218   1.025   6.155  13.151 -0.1638 -0.0036 -0.0647
   79POPC   C1A 1219   1.014   6.905  13.049  0.0559  0.0030  0.0882
   79POPC   D2A 1220   1.132   7.183  12.730 -0.0627 -0.0732 -0.1473
   79POPC   C3A 1221   1.146   7.117  12.342  0.2280  0.0280 -0.0864
   79POPC   C4A 1222   0.833   7.061  11.863 -0.0412 -0.4016 -0.0894
   79POPC   C1B 1223   0.684   6.426  12.994 -0.0661  0.1568  0.0699
   79POPC   C2B 1224   0.219   6.393  13.064  0.0948 -0.1177  0.0004
   79POPC   C3B 1225  -0.089   6.212  12.814 -0.2604  0.1525  0.1040
   79POPC   C4B 1226  -0.203   6.118  12.389  0.1353  0.1287 -0.1588
   80POPC   NC3 1227   1.471   5.957  13.798 -0.0190  0.2532  0.0992
   80POPC   PO4 1228   1.059   5.862  13.614  0.0102 -0.1683  0.1693
   80POPC   GL1 1229   1.189   5.706  13.287  0.0292  0.3811 -0.0795
   80POPC   GL2 1230   1.082   5.365  13.162 -0.0439  0.4311  0.1189
   80POPC   C1A 1231   1.367   5.817  12.892  0.4170 -0.0717  0.1053
   80POPC   D2A 1232   1.401   5.920  12.447  0.0285 -0.0112  0.1208
   80POPC   C3A 1233   1.661   5.868  12.063  0.2550 -0.1102  0.2437
   80POPC   C4A 1234   1.682   5.584  11.699 -0.0423 -0.1628 -0.2581
   80POPC   C1B 1235   0.874   5.072  12.867 -0.1239 -0.2634 -0.0180
   80POPC   C2B 1236   0.870   5.054  12.410  0.0071 -0.3025 -0.1918
   80POPC   C3B 1237   0.836   5.383  12.039  0.0729 -0.1110 -0.1072
   80POPC   C4B 1238   0.968   5.865  12.060  0.0881 -0.0492  0.0491
   81POPC   NC3 1239   9.399   4.546  13.877  0.0587 -0.2242  0.1526
   81POPC   PO4 1240   9.451   4.924  13.675 -0.1102 -0.0816 -0.0065
   81POPC   GL1 1241   9.133   5.137  13.230 -0.1411 -0.2221  0.2382
   81POPC   GL2 1242   8.773   5.282  13.300 -0.3110 -0.0414  0.0423
   81POPC   C1A 1243   9.006   5.305  12.794 -0.0398  0.3353 -0.1219
   81POPC   D2A 1244   8.840   5.689  12.632  0.1395 -0.0011 -0.2045
   81POPC   C3A 1245   8.713   5.682  12.249 -0.1389 -0.0498 -0.2771
   81POPC   C4A 1246   8.489   5.985  12.024 -0.0988 -0.0601  0.3173
   81POPC   C1B 1247   8.532   5.340  12.902  0.1482 -0.1312 -0.1352
   81POPC   C2B 1248   8.587   5.198  12.435 -0.3843  0.1065  0.0752
   81POPC   C3B 1249   8.988   5.233  12.290  0.1680  0.0216  0.1119
   81POPC   C4B 1250   9.318   5.497  12.114  0.1085 -0.1371 -0.0367
   82POPC   NC3 1251   4.625   8.474  13.882  0.0974  0.0019 -0.1173
   82POPC   PO4 1252   4.537   8.100  13.829 -0.0574 -0.1146 -0.0824
   82POPC   GL1 1253   4.492   8.190  13.465  0.1558 -0.1052 -0.1716
   82POPC   GL2 1254   4.481   8.463  13.386  0.0495 -0.5358 -0.1898
   82POPC   C1A 1255   4.291   8.107  12.986 -0.0408 -0.1549 -0.2430
   82POPC   D2A 1256   4.389   8.253  12.638 -0.0377  0.1111  0.3211
   82POPC   C3A 1257   4.726   8.165  12.374  0.1197  0.0753 -0.1446
   82POPC   C4A 1258   4.967   8.450  12.094  0.1877 -0.0738  0.2575
   82POPC   C1B 1259   4.527   8.600  12.965  0.2013  0.0047  0.1193
   82POPC   C2B 1260   4.596   8.703  12.525 -0.1734  0.0156 -0.0141
   82POPC   C3B 1261   4.871   8.975  12.201 -0.0351  0.2168  0.1613
   82POPC   C4B 1262   4.876   8.916  11.691  0.0970 -0.0712 -0.1440
   83POPC   NC3 1263  10.260   7.702  14.013  0.0014  0.0559 -0.0130
   83POPC   PO4 1264  10.416   7.445  13.576 -0.2747  0.0645 -0.0132
   83POPC   GL1 1265  10.322   7.239  13.044 -0.2788  0.3609  0.2378
   83POPC   GL2 1266  10.284   6.875  12.923  0.0904 -0.3240 -0.0101
   83POPC   C1A 1267  10.459   7.365  12.605 -0.4951 -0.0991 -0.2411
   83POPC   D2A 1268  10.667   7.714  12.299  0.0790 -0.1178 -0.0102
   83POPC   C3A 1269  10.442   8.085  12.167  0.0055 -0.1085  0.1421
   83POPC   C4A 1270  10.622   8.439  12.219  0.0316  0.0510 -0.1052
   83POPC   C1B 1271  10.344   6.541  12.636 -0.2743  0.0417 -0.2539
   83POPC   C2B 1272  10.281   6.478  12.191 -0.1192  0.1257 -0.0687
   83POPC   C3B 1273  10.276   6.752  11.882  0.3159  0.2075 -0.1738
   83POPC   C4B 1274  10.148   7.085  11.692  0.0676 -0.1088 -0.4184
   84POPC   NC3 1275  10.294   0.971  14.768 -0.2606 -0.0214  0.1608
   84POPC   PO4 1276  10.584   0.626  14.609  0.0233 -0.1304 -0.0537
   84POPC   GL1 1277  10.486   0.386  14.232  0.3270  0.0598  0.1862
   84POPC   GL2 1278  10.788   0.304  14.276  0.0346 -0.0286  0.2407
   84POPC   C1A 1279  10.126   0.336  13.953  0.2061 -0.4030 -0.0703
   84POPC   D2A 1280  10.305   0.268  13.665  0.1687 -0.2713 -0.0077
   84POPC   C3A 1281  10.349  -0.032  13.319  0.0556  0.1613  0.1906
   84POPC   C4A 1282  10.329  -0.198  12.914 -0.1322 -0.0317  0.0330
   84POPC   C1B 1283  10.897   0.188  13.789  0.0350  0.1136 -0.0859
   84POPC   C2B 1284  10.741   0.198  13.417 -0.0181 -0.2508  0.0656
   84POPC   C3B 1285  10.577   0.294  12.924 -0.2548 -0.3295  0.2825
   84POPC   C4B 1286  10.307   0.215  12.582 -0.4227  0.3011 -0.0812
   85POPC   NC3 1287   0.012   2.441  14.263  0.2636 -0.1823 -0.1557
   85POPC   PO4 1288  -0.092   1.981  14.158 -0.1001  0.1648  0.2648
   85POPC   GL1 1289  -0.256   1.724  13.720  0.2631  0.2685  0.0106
   85POPC   GL2 1290   0.003   1.763  13.528  0.1136  0.1043  0.2161
   85POPC   C1A 1291  -0.560   1.914  13.343 -0.2572 -0.1289  0.1444
   85POPC   D2A 1292  -0.490   2.052  12.909 -0.0363  0.1749  0.0033
   85POPC   C3A 1293  -0.742   2.127  12.600 -0.1690 -0.2369  0.0088
   85POPC   C4A 1294  -1.247   1.905  12.527  0.0261 -0.0798 -0.3372
   85POPC   C1B 1295  -0.196   1.650  13.142  0.2515 -0.1419 -0.1495
   85POPC   C2B 1296  -0.358   1.571  12.698  0.0065  0.0812  0.0943
   85POPC   C3B 1297  -0.471   1.171  12.453 -0.4383  0.2820 -0.0656
   85POPC   C4B 1298  -0.200   0.809  12.200  0.3525  0.0609 -0.3319
   86POPC   NC3 1299   2.983   8.606  14.034 -0.0648  0.1668 -0.0848
   86POPC   PO4 1300   3.268   8.972  13.802 -0.1952  0.1734 -0.1071
   86POPC   GL1 1301   3.448   8.967  13.416  0.0083 -0.2162  0.2843
   86POPC   GL2 1302   3.200   8.828  13.102 -0.1373  0.1041 -0.4088
   86POPC   C1A 1303   3.469   9.255  13.174 -0.2388  0.1934 -0.3519
   86POPC   D2A 1304   3.664   9.482  12.833  0.0325  0.0000 -0.2472
   86POPC   C3A 1305   3.491   9.459  12.345  0.0188 -0.2989  0.2571
   86POPC   C4A 1306   3.261   9.294  12.179 -0.0784 -0.0991  0.2271
   86POPC   C1B 1307   3.578   8.836  12.951  0.0077 -0.2426  0.2651
   86POPC   C2B 1308   3.798   9.013  12.643 -0.2865  0.4011 -0.2197
   86POPC   C3B 1309   3.961   9.285  12.325 -0.2864 -0.1380 -0.1738
   86POPC   C4B 1310   3.842   9.428  11.899  0.2133 -0.4575 -0.0641
   87POPC   NC3 1311   8.706   6.094  14.127  0.4183 -0.0565  0.0639
   87POPC   PO4 1312   8.290   6.083  14.227  0.1811 -0.1284  0.1780
   87POPC   GL1 1313   8.199   5.935  13.809 -0.3564  0.1967  0.0691
   87POPC   GL2 1314   8.456   5.899  13.666  0.2895 -0.1529  0.2568
   87POPC   C1A 1315   7.974   5.783  13.451 -0.1637  0.2794 -0.1556
   87POPC   D2A 1316   7.863   5.344  13.419 -0.3061 -0.1125  0.0531
   87POPC   C3A 1317   7.984   5.011  13.028  0.0935 -0.0936 -0.0086
   87POPC   C4A 1318   8.124   5.003  12.562  0.1421  0.0777  0.2810
   87POPC   C1B 1319   8.217   6.261  13.437  0.0398 -0.0448  0.0045
   87POPC   C2B 1320   8.125   6.513  13.054 -0.1447 -0.2360  0.1710
   87POPC   C3B 1321   8.367   6.771  12.758 -0.3700 -0.2737  0.0222
   87POPC   C4B 1322   8.628   6.783  12.508  0.0796 -0.1904 -0.3459
   88POPC   NC3 1323   2.427   8.026  13.829 -0.0992  0.1610  0.0484
   88POPC   PO4 1324   2.757   8.277  13.723 -0.1095  0.0745  0.0881
   88POPC   GL1 1325   2.500   8.452  13.358  0.0217 -0.2069 -0.0403
   88POPC   GL2 1326   2.248   8.236  13.257 -0.1192 -0.0344  0.0469
   88POPC   C1A 1327   2.707   8.605  12.975  0.4650  0.2225  0.3571
   88POPC   D2A 1328   2.981   8.612  12.552  0.1552 -0.0483  0.0739
   88POPC   C3A 1329   2.721   8.672  12.178  0.1280 -0.1076  0.2551
   88POPC   C4A 1330   2.699   8.670  11.720  0.1868  0.2714  0.2386
   88POPC   C1B 1331   2.216   7.943  12.847  0.0936  0.0872 -0.1103
   88POPC   C2B 1332   2.249   8.054  12.409  0.0541 -0.4374 -0.3663
   88POPC   C3B 1333   2.168   8.025  11.975  0.0418  0.1291 -0.1056
   88POPC   C4B 1334   1.804   8.243  11.745  0.2867  0.0017 -0.0704
   89POPC   NC3 1335   9.759   8.518  13.663 -0.0916 -0.1264 -0.0416
   89POPC   PO4 1336   9.554   8.155  13.680 -0.0840 -0.0060 -0.2488
   89POPC   GL1 1337   9.846   8.076  13.299 -0.2721  0.0007 -0.1606
   89POPC   GL2 1338   9.710   8.277  13.087  0.0448 -0.0324  0.1167
   89POPC   C1A 1339  10.154   7.950  13.128  0.3309 -0.0093  0.1626
   89POPC   D2A 1340  10.509   7.671  13.057  0.0209 -0.1264  0.2872
   89POPC   C3A 1341  10.818   7.706  12.771 -0.0772  0.2627  0.0911
   89POPC   C4A 1342  11.189   7.850  12.678 -0.2589 -0.0100  0.0789
   89POPC   C1B 1343   9.894   8.230  12.706  0.2025  0.0507  0.0568
   89POPC   C2B 1344   9.997   8.325  12.338 -0.2466  0.3467  0.1076
   89POPC   C3B 1345  10.181   8.606  11.954  0.2248  0.4381 -0.2018
   89POPC   C4B 1346  10.439   8.551  11.621  0.1905 -0.1233  0.2278
   90POPC   NC3 1347   5.669   1.903  13.634  0.0416 -0.1861  0.3007
   90POPC   PO4 1348   5.255   1.822  13.750 -0.0926 -0.2512  0.0051
   90POPC   GL1 1349   5.254   1.677  13.316 -0.0597  0.1053 -0.3950
   90POPC   GL2 1350   5.386   1.951  13.226  0.3872  0.2387 -0.2043
   90POPC   C1A 1351   5.438   1.585  12.851  0.2892 -0.0385 -0.2576
   90POPC   D2A 1352   5.712   1.755  12.463 -0.2280  0.0055 -0.0591
   90POPC   C3A 1353   5.996   1.718  12.178 -0.0149 -0.1746  0.0681
   90POPC   C4A 1354   6.279   1.898  11.892 -0.0551  0.0760 -0.0421
   90POPC   C1B 1355   5.212   2.100  13.010 -0.2738  0.0484  0.2404
   90POPC   C2B 1356   4.840   2.179  12.776 -0.1800 -0.2592  0.3453
   90POPC   C3B 1357   4.711   2.076  12.416 -0.0158 -0.0355 -0.2554
   90POPC   C4B 1358   4.775   2.255  11.986  0.0438  0.3003  0.1658
   91POPC   NC3 1359   5.575   4.504  13.769  0.0649 -0.1468 -0.2281
   91POPC   PO4 1360   5.563   4.158  13.505  0.0379 -0.0933  0.0838
   91POPC   GL1 1361   5.522   4.132  13.164  0.1845  0.0858  0.3583
   91POPC   GL2 1362   5.497   4.459  13.004 -0.2648 -0.1307 -0.0800
   91POPC   C1A 1363   5.645   3.998  12.793 -0.3452  0.3615  0.2467
   91POPC   D2A 1364   5.964   3.996  12.520  0.0390 -0.0476  0.1478
   91POPC   C3A 1365   6.341   3.879  12.695  0.0167  0.2766 -0.2397
   91POPC   C4A 1366   6.634   4.034  12.862  0.0667 -0.0744 -0.2606
   91POPC   C1B 1367   5.433   4.427  12.571 -0.5688 -0.2542  0.1539
   91POPC   C2B 1368   5.481   4.773  12.184 -0.0161 -0.2757  0.0805
   91POPC   C3B 1369   5.277   5.196  12.107  0.2273 -0.0726  0.0356
   91POPC   C4B 1370   5.013   5.409  11.793  0.0770 -0.0603  0.1254
   92POPC   NC3 1371   7.441   1.885  14.318  0.2244 -0.0116  0.1817
   92POPC   PO4 1372   7.272   2.252  14.395  0.2292 -0.1943 -0.0122
   92POPC   GL1 1373   7.504   2.228  13.988 -0.3442  0.0379 -0.0445
   92POPC   GL2 1374   7.465   2.033  13.761 -0.2083 -0.0952 -0.1708
   92POPC   C1A 1375   7.740   2.521  13.668 -0.1017 -0.0197 -0.4376
   92POPC   D2A 1376   7.750   2.468  13.229 -0.0556 -0.4433  0.6678
   92POPC   C3A 1377   7.733   2.554  12.809  0.2206  0.2046 -0.1152
   92POPC   C4A 1378   7.398   2.730  12.430  0.0587  0.2586 -0.0408
   92POPC   C1B 1379   7.441   2.115  13.318  0.0287 -0.1174 -0.3172
   92POPC   C2B 1380   7.704   1.977  13.100 -0.0820  0.1490 -0.0948
   92POPC   C3B 1381   8.157   2.124  12.963  0.0714  0.2280  0.2276
   92POPC   C4B 1382   8.178   2.451  12.644 -0.0378 -0.0740  0.1506
   93POPC   NC3 1383   0.313   7.156  14.319  0.3300 -0.0743  0.0708
   93POPC   PO4 1384   0.655   7.235  13.921  0.2876 -0.1079  0.2021
   93POPC   GL1 1385   0.706   7.065  13.523  0.2097 -0.1432 -0.2117
   93POPC   GL2 1386   0.415   6.888  13.349 -0.1863  0.1641  0.0115
   93POPC   C1A 1387   0.737   7.356  13.164  0.1956  0.3211  0.3439
   93POPC   D2A 1388   0.666   7.362  12.740 -0.0332 -0.0005  0.1684
   93POPC   C3A 1389   0.198   7.528  12.524  0.0058 -0.2218 -0.0091
   93POPC   C4A 1390  -0.182   7.620  12.267  0.1175  0.0044  0.2811
   93POPC   C1B 1391   0.509   6.883  12.932 -0.3084 -0.2890  0.2076
   93POPC   C2B 1392   0.807   6.818  12.505  0.0233  0.0149 -0.1647
   93POPC   C3B 1393   1.110   6.536  12.676 -0.0917 -0.3008  0.3293
   93POPC   C4B 1394   1.417   6.333  12.809 -0.0738  0.2942 -0.1614
   94POPC   NC3 1395   8.940   6.771  13.632  0.1109 -0.0070  0.0227
   94POPC   PO4 1396   8.939   6.522  14.019 -0.1212  0.3195 -0.3268
   94POPC   GL1 1397   9.005   6.236  13.548  0.0527 -0.0972  0.1567
   94POPC   GL2 1398   8.773   6.227  13.390  0.0715  0.1084 -0.0047
   94POPC   C1A 1399   9.232   6.234  13.195 -0.1078  0.0186  0.0996
   94POPC   D2A 1400   9.047   6.058  12.901  0.2060  0.0066  0.0549
   94POPC   C3A 1401   8.769   6.264  12.483 -0.1020  0.0057 -0.2066
   94POPC   C4A 1402   8.938   6.634  12.178 -0.0507  0.0490  0.0782
   94POPC   C1B 1403   8.568   6.326  12.924  0.0250 -0.1210 -0.3390
   94POPC   C2B 1404   8.268   6.335  12.583  0.2706  0.1757  0.0223
   94POPC   C3B 1405   8.355   6.499  12.169 -0.1150  0.0252  0.1949
   94POPC   C4B 1406   8.579   6.870  11.885 -0.0034  0.3021 -0.0814
   95POPC   NC3 1407   8.439   7.605  13.283 -0.0630  0.2857 -0.2003
   95POPC   PO4 1408   8.189   7.969  13.602  0.0644  0.1358 -0.1431
   95POPC   GL1 1409   8.020   7.942  13.125  0.1522 -0.2216  0.1105
   95POPC   GL2 1410   8.027   7.595  12.916  0.0548  0.0522  0.1719
   95POPC   C1A 1411   7.987   8.124  12.710 -0.0944 -0.1412  0.1328
   95POPC   D2A 1412   7.959   8.046  12.256 -0.0667  0.1139  0.0540
   95POPC   C3A 1413   8.124   8.346  12.063 -0.1256 -0.0269  0.0902
   95POPC   C4A 1414   8.097   8.784  12.048 -0.2318 -0.1299 -0.0709
   95POPC   C1B 1415   8.181   7.696  12.572  0.1877 -0.1320 -0.1490
   95POPC   C2B 1416   8.174   7.581  12.101  0.2845 -0.0330 -0.1085
   95POPC   C3B 1417   8.214   7.255  11.887 -0.0600  0.0988 -0.1368
   95POPC   C4B 1418   8.190   7.021  11.453  0.0544  0.2083  0.2772
   96POPC   NC3 1419   8.549   4.594  13.976  0.1492  0.0755 -0.1633
   96POPC   PO4 1420   8.183   4.300  13.904 -0.1271  0.0547  0.1460
   96POPC   GL1 1421   8.043   4.197  13.554 -0.1940 -0.0308 -0.1157
   96POPC   GL2 1422   8.219   4.003  13.356 -0.1177 -0.2787  0.0967
   96POPC   C1A 1423   7.855   4.218  13.101  0.5324  0.1477  0.0996
   96POPC   D2A 1424   7.607   4.187  12.711  0.0261 -0.2155 -0.1368
   96POPC   C3A 1425   7.689   4.458  12.491  0.0454  0.2358  0.2087
   96POPC   C4A 1426   7.763   4.783  12.223 -0.0732 -0.0524  0.0758
   96POPC   C1B 1427   8.398   3.945  13.031  0.3128 -0.1991  0.1413
   96POPC   C2B 1428   8.620   3.873  12.690 -0.0298 -0.3154 -0.0576
   96POPC   C3B 1429   8.788   3.725  12.312  0.1765 -0.0389  0.0956
   96POPC   C4B 1430   9.003   3.552  12.002 -0.1425 -0.0425  0.1451
   97POPC   NC3 1431   9.930   5.896  13.877  0.2455 -0.0578 -0.2705
   97POPC   PO4 1432  10.020   5.563  13.708  0.2341  0.2520 -0.0607
   97POPC   GL1 1433  10.086   5.860  13.430 -0.0132  0.1643  0.4045
   97POPC   GL2 1434  10.487   5.829  13.352  0.2214  0.0672  0.1422
   97POPC   C1A 1435  10.035   5.688  12.999 -0.0165 -0.0493 -0.0272
   97POPC   D2A 1436  10.075   5.740  12.626  0.0612  0.4787 -0.0893
   97POPC   C3A 1437   9.999   6.193  12.582 -0.0580  0.2845 -0.1480
   97POPC   C4A 1438   9.781   6.437  12.368  0.1940  0.1698  0.0745
   97POPC   C1B 1439  10.415   5.999  12.949 -0.0466 -0.0374  0.3419
   97POPC   C2B 1440  10.489   5.988  12.496  0.2784  0.2216  0.0292
   97POPC   C3B 1441  10.161   5.976  12.184  0.1343  0.1274 -0.4372
   97POPC   C4B 1442   9.838   5.980  11.744 -0.3179  0.0632  0.2390
   98POPC   NC3 1443   9.999   4.101  13.702 -0.3146  0.3242  0.1092
   98POPC   PO4 1444  10.028   3.695  13.669  0.2274 -0.2494 -0.0650
   98POPC   GL1 1445  10.046   3.513  13.305 -0.0951 -0.0774  0.2168
   98POPC   GL2 1446  10.334   3.361  13.202  0.0261 -0.1712  0.1196
   98POPC   C1A 1447   9.833   3.273  13.006  0.0961 -0.2015 -0.0769
   98POPC   D2A 1448   9.845   3.370  12.542  0.0175  0.0977  0.1947
   98POPC   C3A 1449   9.740   3.093  12.124  0.0101  0.0122 -0.1379
   98POPC   C4A 1450   9.732   3.224  11.815  0.1473 -0.2647  0.0322
   98POPC   C1B 1451  10.081   3.714  12.872 -0.1795  0.3539  0.0025
   98POPC   C2B 1452   9.650   3.796  12.962 -0.0963  0.0802  0.1115
   98POPC   C3B 1453   9.338   4.029  12.916 -0.2055  0.1013  0.3711
   98POPC   C4B 1454   9.377   4.450  12.802 -0.2479  0.0566 -0.1721
   99POPC   NC3 1455  10.429   6.511  13.767 -0.3059  0.1025 -0.2192
   99POPC   PO4 1456  10.014   6.312  13.654  0.6140  0.1018  0.0863
   99POPC   GL1 1457   9.767   6.281  13.274  0.0556  0.1874 -0.1285
   99POPC   GL2 1458   9.793   6.500  12.991 -0.2061 -0.0636  0.3521
   99POPC   C1A 1459   9.614   5.930  13.007  0.0074  0.0862 -0.2404
   99POPC   D2A 1460   9.345   5.708  12.561 -0.0701  0.1002 -0.3498
   99POPC   C3A 1461   9.566   5.946  12.169  0.0657 -0.1924 -0.1019
   99POPC   C4A 1462   9.356   6.175  11.821 -0.1859  0.1217  0.1819
   99POPC   C1B 1463   9.527   6.432  12.803  0.2877 -0.0610 -0.0242
   99POPC   C2B 1464   9.293   6.334  12.427 -0.2794  0.0029  0.0730
   99POPC   C3B 1465   9.096   6.032  12.198  0.1072 -0.1103 -0.2724
   99POPC   C4B 1466   8.909   5.888  11.797  0.2807  0.0128  0.1851
  100POPC   NC3 1467   1.421   0.914  14.564 -0.0437  0.0943 -0.1107
  100POPC   PO4 1468   1.365   1.064  14.061 -0.0741 -0.1130 -0.4221
  100POPC   GL1 1469   1.067   0.822  13.926 -0.0559  0.2369  0.5314
  100POPC   GL2 1470   0.925   1.049  13.761 -0.0691  0.2785 -0.0607
  100POPC   C1A 1471   0.859   0.620  13.643  0.0865 -0.0168 -0.0677
  100POPC   D2A 1472   0.987   0.399  13.304 -0.5275 -0.0219  0.1655
  100POPC   C3A 1473   1.014   0.186  12.894  0.0603  0.0472  0.0138
  100POPC   C4A 1474   0.834   0.086  12.488 -0.0281  0.0530 -0.3382
  100POPC   C1B 1475   1.104   0.926  13.328  0.2387 -0.3422 -0.0613
  100POPC   C2B 1476   1.001   0.822  12.995  0.0920  0.0774 -0.2270
  100POPC   C3B 1477   0.647   0.563  12.942 -0.1537 -0.3021 -0.2002
  100POPC   C4B 1478   0.460   0.267  12.731  0.0018  0.1830  0.1541
  101POPC   NC3 1479   5.149   6.737  14.036 -0.0185 -0.3724  0.1303
  101POPC   PO4 1480   5.164   6.958  13.751  0.1507 -0.3398  0.2339
  101POPC   GL1 1481   5.157   6.890  13.280 -0.1376 -0.1624  0.0590
  101POPC   GL2 1482   4.789   6.814  13.258 -0.0789 -0.2442 -0.2933
  101POPC   C1A 1483   5.414   6.961  12.853 -0.1437  0.0109 -0.0334
  101POPC   D2A 1484   5.513   7.089  12.521 -0.0137  0.1725  0.1364
  101POPC   C3A 1485   5.811   7.016  12.295 -0.0052  0.4612  0.0859
  101POPC   C4A 1486   6.133   6.692  12.057  0.1771 -0.0901 -0.1081
  101POPC   C1B 1487   5.028   6.640  12.840  0.2446 -0.2189  0.0386
  101POPC   C2B 1488   5.059   6.758  12.430 -0.0893 -0.0991  0.0437
  101POPC   C3B 1489   4.765   7.038  12.174  0.0397 -0.0068 -0.1837
  101POPC   C4B 1490   4.310   6.959  12.348  0.0058  0.1590  0.0495
  102POPC   NC3 1491   0.908   5.404  13.640 -0.2862 -0.2747 -0.0428
  102POPC   PO4 1492   0.871   4.999  13.831  0.0294 -0.0637 -0.1016
  102POPC   GL1 1493   0.626   5.039  13.392 -0.1603  0.2232  0.1387
  102POPC   GL2 1494   0.540   5.355  13.263 -0.2523 -0.0674 -0.0944
  102POPC   C1A 1495   0.388   4.902  12.919 -0.2484 -0.0605 -0.2792
  102POPC   D2A 1496   0.206   4.910  12.491  0.3627 -0.1636  0.0678
  102POPC   C3A 1497   0.258   4.520  12.297  0.0190  0.2104  0.2154
  102POPC   C4A 1498   0.365   4.199  12.356  0.0855 -0.0551  0.1065
  102POPC   C1B 1499   0.690   5.628  12.924  0.3282  0.0602  0.0148
  102POPC   C2B 1500   0.916   6.024  12.703  0.1192 -0.0684 -0.5508
  102POPC   C3B 1501   0.730   6.274  12.299  0.0466  0.0080  0.0275
  102POPC   C4B 1502   0.597   6.685  12.110  0.1903  0.1023 -0.1911
  103POPC   NC3 1503   5.627   2.469  13.786 -0.1644 -0.2081 -0.1052
  103POPC   PO4 1504   5.279   2.318  13.583 -0.1152 -0.4204  0.1016
  103POPC   GL1 1505   5.479   2.491  13.264 -0.0592 -0.1030 -0.0163
  103POPC   GL2 1506   5.729   2.693  13.355 -0.0900  0.0467 -0.0476
  103POPC   C1A 1507   5.502   2.458  12.767 -0.1817  0.1520 -0.1605
  103POPC   D2A 1508   5.697   2.320  12.411 -0.3734  0.0812 -0.2022
  103POPC   C3A 1509   6.068   2.107  12.476  0.2908  0.2665  0.0394
  103POPC   C4A 1510   6.477   2.079  12.385  0.1208  0.0637  0.1168
  103POPC   C1B 1511   5.984   2.548  12.917 -0.3165 -0.2712  0.1817
  103POPC   C2B 1512   6.253   2.636  12.716 -0.1718 -0.2934 -0.0557
  103POPC   C3B 1513   6.419   2.514  12.365 -0.0675 -0.2990  0.3028
  103POPC   C4B 1514   6.366   2.372  11.946  0.1089  0.3116 -0.0389
  104POPC   NC3 1515   6.991   9.067  14.377 -0.0264  0.1190 -0.0174
  104POPC   PO4 1516   7.057   9.349  14.050  0.0752 -0.1816  0.0777
  104POPC   GL1 1517   6.849   9.246  13.575 -0.1450 -0.1354 -0.3030
  104POPC   GL2 1518   7.102   9.306  13.271 -0.3066  0.1629 -0.2142
  104POPC   C1A 1519   6.702   8.965  13.218 -0.2059 -0.5045  0.0302
  104POPC   D2A 1520   6.368   9.010  12.997 -0.1081  0.1702 -0.4850
  104POPC   C3A 1521   6.304   9.252  12.656 -0.1886 -0.0773 -0.1077
  104POPC   C4A 1522   6.335   9.221  12.225 -0.1528 -0.0455  0.0291
  104POPC   C1B 1523   7.141   8.911  12.943  0.2672 -0.2287  0.0290
  104POPC   C2B 1524   6.782   8.678  12.825  0.0291 -0.1106 -0.0724
  104POPC   C3B 1525   6.402   8.803  12.500  0.0248 -0.4660  0.1364
  104POPC   C4B 1526   6.003   8.918  12.664 -0.1136 -0.1288 -0.1358
  105POPC   NC3 1527   9.034   3.721  13.901 -0.2463  0.5079 -0.1824
  105POPC   PO4 1528   8.742   3.414  13.812  0.1731 -0.1792 -0.1737
  105POPC   GL1 1529   8.757   3.293  13.415  0.2538 -0.1537 -0.3195
  105POPC   GL2 1530   8.396   3.020  13.288 -0.0447 -0.1075 -0.0255
  105POPC   C1A 1531   8.887   2.872  13.276  0.1810 -0.2219 -0.2844
  105POPC   D2A 1532   9.227   2.537  13.206 -0.2296  0.0645  0.2158
  105POPC   C3A 1533   9.500   2.669  12.923 -0.2506  0.3260 -0.2000
  105POPC   C4A 1534   9.583   2.345  12.608 -0.0837  0.0952  0.1669
  105POPC   C1B 1535   8.152   2.975  12.847 -0.0196 -0.0942 -0.0940
  105POPC   C2B 1536   7.928   2.838  12.460  0.1787  0.2075  0.1686
  105POPC   C3B 1537   7.808   2.430  12.311 -0.1682 -0.1812  0.0962
  105POPC   C4B 1538   7.439   2.269  12.056  0.3580 -0.0451 -0.1028
  106POPC   NC3 1539   0.847   4.614  14.133  0.1817  0.0384 -0.0089
  106POPC   PO4 1540   0.763   4.212  14.111  0.0200  0.5213  0.0377
  106POPC   GL1 1541   0.741   4.127  13.616 -0.0461 -0.1145 -0.0972
  106POPC   GL2 1542   1.048   3.921  13.354  0.1803 -0.0668 -0.1621
  106POPC   C1A 1543   0.600   4.146  13.205 -0.0074 -0.1679  0.1162
  106POPC   D2A 1544   0.349   4.407  12.900 -0.2485  0.0655  0.0554
  106POPC   C3A 1545   0.020   4.232  12.675 -0.1964 -0.4496 -0.0127
  106POPC   C4A 1546  -0.422   4.099  12.648  0.0060 -0.2795 -0.1535
  106POPC   C1B 1547   1.255   4.153  13.011  0.0520 -0.3607  0.0706
  106POPC   C2B 1548   1.210   4.248  12.546 -0.0737  0.1578  0.1778
  106POPC   C3B 1549   1.090   4.117  12.226  0.0852  0.3391 -0.3228
  106POPC   C4B 1550   0.932   3.803  12.105 -0.1351  0.2888 -0.4400
  107POPC   NC3 1551   2.200  10.384  14.151 -0.1155  0.0788 -0.1673
  107POPC   PO4 1552   2.148  10.065  13.825 -0.0752 -0.0429  0.1030
  107POPC   GL1 1553   1.965  10.183  13.449  0.3895 -0.0279  0.0137
  107POPC   GL2 1554   1.730  10.083  13.417 -0.1346  0.0830  0.3067
  107POPC   C1A 1555   2.018  10.413  13.100  0.2512 -0.1216  0.1419
  107POPC   D2A 1556   1.762  10.487  12.803  0.0721 -0.1561 -0.1736
  107POPC   C3A 1557   1.679  10.870  12.550  0.0699  0.2665  0.2472
  107POPC   C4A 1558   1.786  11.290  12.440  0.1306  0.4058  0.0320
  107POPC   C1B 1559   1.597  10.022  12.969  0.0083 -0.3752 -0.0332
  107POPC   C2B 1560   1.855   9.874  12.614 -0.1421 -0.2617 -0.0225
  107POPC   C3B 1561   1.872   9.622  12.266  0.1302  0.0515 -0.2331
  107POPC   C4B 1562   1.977   9.304  11.899 -0.1423 -0.0132  0.0093
  108POPC   NC3 1563   1.324   4.837  14.000  0.2332  0.3378 -0.1751
  108POPC   PO4 1564   1.289   5.127  13.600  0.0050 -0.0629 -0.1619
  108POPC   GL1 1565   1.086   4.821  13.365 -0.2763 -0.1026  0.2912
  108POPC   GL2 1566   1.221   4.530  13.335 -0.0414  0.2230 -0.1109
  108POPC   C1A 1567   0.805   4.584  13.002 -0.0410  0.0312 -0.1398
  108POPC   D2A 1568   0.621   4.675  12.579 -0.0500  0.2821 -0.1414
  108POPC   C3A 1569   0.780   4.568  12.268 -0.2319  0.3130  0.1163
  108POPC   C4A 1570   0.893   4.703  11.912  0.0534  0.2299 -0.3286
  108POPC   C1B 1571   1.284   4.699  12.909 -0.0229  0.0364  0.1724
  108POPC   C2B 1572   1.276   4.715  12.502 -0.0273 -0.0096  0.0392
  108POPC   C3B 1573   1.266   5.018  12.109 -0.1537 -0.2458  0.1869
  108POPC   C4B 1574   1.289   5.537  12.011  0.2463  0.0830 -0.1891
  109POPC   NC3 1575   5.498   5.581  13.884 -0.5003  0.1620 -0.1027
  109POPC   PO4 1576   5.110   5.400  13.680 -0.1790 -0.1527  0.1720
  109POPC   GL1 1577   5.131   5.369  13.253 -0.2107 -0.2646  0.1281
  109POPC   GL2 1578   4.911   5.231  13.078 -0.2669  0.1011  0.0005
  109POPC   C1A 1579   5.425   5.571  12.964 -0.2442  0.5114  0.2957
  109POPC   D2A 1580   5.747   5.743  12.850  0.1747 -0.2230 -0.2105
  109POPC   C3A 1581   5.981   5.678  12.406 -0.1258 -0.0490 -0.5123
  109POPC   C4A 1582   6.163   5.693  11.982 -0.3489 -0.2117 -0.2341
  109POPC   C1B 1583   4.685   5.164  12.710  0.0008  0.2020  0.1738
  109POPC   C2B 1584   4.440   4.974  12.382 -0.0282  0.1141 -0.0758
  109POPC   C3B 1585   4.397   4.585  12.159  0.1893 -0.0878 -0.2413
  109POPC   C4B 1586   4.260   4.203  12.109 -0.0328  0.1226 -0.1517
  110POPC   NC3 1587   1.464   7.572  14.281  0.0832 -0.1359  0.1024
  110POPC   PO4 1588   1.651   7.219  14.104 -0.0799 -0.0877 -0.1952
  110POPC   GL1 1589   1.520   7.475  13.774 -0.0476  0.0753 -0.2323
  110POPC   GL2 1590   1.450   7.797  13.770 -0.0359 -0.1734  0.3159
  110POPC   C1A 1591   1.535   7.298  13.274  0.3305  0.0484  0.0618
  110POPC   D2A 1592   1.603   7.398  12.885  0.0467 -0.1491  0.4088
  110POPC   C3A 1593   1.638   7.733  12.618 -0.0926  0.0570 -0.2404
  110POPC   C4A 1594   1.701   7.973  12.251  0.2748  0.1017 -0.2299
  110POPC   C1B 1595   1.306   7.861  13.351  0.1738 -0.0772 -0.0315
  110POPC   C2B 1596   1.050   7.669  12.975  0.1547 -0.0570  0.0765
  110POPC   C3B 1597   1.102   7.627  12.537  0.3795  0.3008  0.3252
  110POPC   C4B 1598   1.379   7.509  12.177 -0.0004 -0.4160 -0.2338
  111POPC   NC3 1599   7.494   5.395  14.268  0.1556  0.0574  0.1059
  111POPC   PO4 1600   7.311   5.815  14.196  0.2124 -0.1850 -0.1073
  111POPC   GL1 1601   7.178   5.819  13.769 -0.0425 -0.1146  0.0078
  111POPC   GL2 1602   7.049   6.094  13.784 -0.0294 -0.3226  0.1015
  111POPC   C1A 1603   6.918   5.676  13.398 -0.2362 -0.0547  0.0613
  111POPC   D2A 1604   6.934   5.813  12.911 -0.2047 -0.3709 -0.2435
  111POPC   C3A 1605   6.714   6.274  12.909 -0.0670  0.0443  0.0637
  111POPC   C4A 1606   6.647   6.726  12.890 -0.3607 -0.0054 -0.0721
  111POPC   C1B 1607   7.242   6.160  13.431  0.2123  0.0030  0.3034
  111POPC   C2B 1608   7.391   6.086  12.964  0.0350  0.0990  0.3959
  111POPC   C3B 1609   7.332   5.894  12.569  0.0479 -0.0070  0.0678
  111POPC   C4B 1610   7.620   5.679  12.341 -0.0536  0.0984  0.0035
  112POPC   NC3 1611  10.588   5.431  13.912 -0.2598  0.0099  0.1262
  112POPC   PO4 1612  10.538   4.962  13.806 -0.2106  0.2788  0.3285
  112POPC   GL1 1613  10.447   5.307  13.416  0.0879 -0.0999  0.0664
  112POPC   GL2 1614  10.158   5.261  13.220 -0.0331  0.3119  0.0149
  112POPC   C1A 1615  10.500   5.528  12.955  0.4318 -0.4331  0.1739
  112POPC   D2A 1616  10.499   5.450  12.541  0.3173  0.0494 -0.1426
  112POPC   C3A 1617  10.257   5.428  12.075 -0.0689  0.1546  0.0645
  112POPC   C4A 1618  10.172   5.156  11.682  0.2075  0.1448 -0.1052
  112POPC   C1B 1619  10.222   5.082  12.905 -0.1506  0.1145 -0.0948
  112POPC   C2B 1620  10.095   5.078  12.500 -0.0837 -0.1375  0.2158
  112POPC   C3B 1621   9.838   5.068  12.045  0.2362  0.1227 -0.2858
  112POPC   C4B 1622   9.629   5.035  11.658  0.1947 -0.0315 -0.2625
  113POPC   NC3 1623   0.977  10.689   9.648 -0.3196 -0.0812  0.0763
  113POPC   PO4 1624   1.143  11.092   9.611  0.0546  0.0373 -0.0646
  113POPC   GL1 1625   1.243  11.040   9.992  0.1151 -0.0710 -0.3134
  113POPC   GL2 1626   1.621  11.048  10.102  0.2494  0.0891 -0.2953
  113POPC   C1A 1627   1.148  11.049  10.422 -0.0448  0.2016 -0.0484
  113POPC   D2A 1628   1.019  10.978  10.821 -0.1612  0.0160 -0.3220
  113POPC   C3A 1629   1.401  10.792  11.055  0.2548  0.2017 -0.1843
  113POPC   C4A 1630   1.639  10.952  11.431  0.0447  0.2193 -0.0567
  113POPC   C1B 1631   1.577  11.407  10.441  0.0943  0.0484  0.0179
  113POPC   C2B 1632   1.406  11.410  10.849 -0.0041  0.2330 -0.0836
  113POPC   C3B 1633   1.271  11.275  11.293 -0.2096  0.0784 -0.1860
  113POPC   C4B 1634   1.573  11.351  11.714  0.0930 -0.0142 -0.1896
  114POPC   NC3 1635   2.338  11.390  14.214  0.0586 -0.6039 -0.2937
  114POPC   PO4 1636   2.062  11.286  13.889 -0.1004  0.0899  0.0157
  114POPC   GL1 1637   2.112  11.088  13.545 -0.0314 -0.0294 -0.1012
  114POPC   GL2 1638   1.913  11.268  13.317  0.0402 -0.0870  0.1397
  114POPC   C1A 1639   2.331  10.803  13.319  0.0720  0.0116 -0.2053
  114POPC   D2A 1640   2.482  10.516  13.009 -0.1985  0.1658  0.1332
  114POPC   C3A 1641   2.842  10.423  12.892  0.1425  0.1038  0.1671
  114POPC   C4A 1642   3.003  10.645  12.576 -0.2848 -0.3504 -0.0361
  114POPC   C1B 1643   2.043  11.401  12.889  0.1122  0.1677 -0.3085
  114POPC   C2B 1644   2.338  11.347  12.533  0.0485  0.2106  0.2840
  114POPC   C3B 1645   2.669  11.104  12.195 -0.2126 -0.0211  0.1350
  114POPC   C4B 1646   2.637  10.821  11.892 -0.1120 -0.1590  0.0587
  115POPC   NC3 1647   3.723   5.306  13.481  0.0878  0.3646 -0.4210
  115POPC   PO4 1648   3.536   5.635  13.710 -0.1066  0.1389  0.2911
  115POPC   GL1 1649   3.410   5.717  13.286  0.0479  0.0165 -0.1074
  115POPC   GL2 1650   3.413   6.086  13.288  0.1870 -0.0748 -0.0711
  115POPC   C1A 1651   3.713   5.607  12.908 -0.0515  0.0828  0.1008
  115POPC   D2A 1652   3.905   5.722  12.594 -0.1789  0.1036  0.2739
  115POPC   C3A 1653   3.874   5.527  12.216 -0.2611 -0.1891 -0.0514
  115POPC   C4A 1654   3.557   5.602  11.814  0.0566 -0.1936  0.0846
  115POPC   C1B 1655   3.525   6.036  12.703  0.0417  0.0078 -0.1211
  115POPC   C2B 1656   3.352   5.737  12.557  0.0527  0.0360 -0.2142
  115POPC   C3B 1657   3.451   5.282  12.483 -0.4151  0.2961 -0.0353
  115POPC   C4B 1658   3.531   4.971  12.065 -0.1777  0.1213  0.1965
  116POPC   NC3 1659   1.581   5.203  13.204  0.3547 -0.2541 -0.0340
  116POPC   PO4 1660   1.562   5.543  13.542  0.1081  0.1623 -0.0152
  116POPC   GL1 1661   1.781   5.689  13.156  0.0155 -0.0116  0.2564
  116POPC   GL2 1662   1.930   5.986  13.106 -0.1202 -0.0076  0.3508
  116POPC   C1A 1663   1.752   5.524  12.684  0.1997  0.1160 -0.1085
  116POPC   D2A 1664   1.307   5.464  12.521 -0.2043  0.2974 -0.0220
  116POPC   C3A 1665   0.927   5.486  12.564 -0.0955  0.0459  0.0108
  116POPC   C4A 1666   0.492   5.334  12.580  0.2375 -0.2522  0.1261
  116POPC   C1B 1667   1.890   6.108  12.642  0.0608 -0.0528  0.0092
  116POPC   C2B 1668   1.731   6.294  12.280 -0.1790 -0.0227  0.0544
  116POPC   C3B 1669   1.330   6.365  12.144 -0.0512 -0.0186 -0.3180
  116POPC   C4B 1670   1.088   6.662  12.158 -0.2606  0.1156  0.2899
  117POPC   NC3 1671   2.263   7.058  14.062 -0.0210 -0.1117 -0.1608
  117POPC   PO4 1672   2.096   6.707  13.846 -0.2012 -0.2704  0.1517
  117POPC   GL1 1673   2.371   6.513  13.490  0.0636  0.0685 -0.3385
  117POPC   GL2 1674   2.490   6.847  13.522  0.0132  0.2370  0.0910
  117POPC   C1A 1675   2.303   6.396  13.092  0.1077  0.0462 -0.1814
  117POPC   D2A 1676   1.987   6.656  12.752 -0.3604  0.0159 -0.0786
  117POPC   C3A 1677   2.099   6.959  12.672 -0.1985 -0.1948  0.0101
  117POPC   C4A 1678   1.861   7.183  12.342 -0.0175 -0.1060 -0.1122
  117POPC   C1B 1679   2.358   7.261  13.419  0.0600  0.0607 -0.0679
  117POPC   C2B 1680   2.433   7.505  13.161 -0.1557 -0.0084 -0.1817
  117POPC   C3B 1681   2.645   7.434  12.720 -0.4023 -0.0785 -0.1628
  117POPC   C4B 1682   2.612   7.736  12.358 -0.0011  0.1356 -0.1625
  118POPC   NC3 1683   6.769   7.815  13.971  0.2562  0.0740 -0.0274
  118POPC   PO4 1684   7.244   7.813  13.772  0.2197 -0.2913  0.1691
  118POPC   GL1 1685   7.324   7.964  13.384 -0.0667  0.1192 -0.2123
  118POPC   GL2 1686   7.190   8.245  13.382 -0.2505 -0.2265  0.1624
  118POPC   C1A 1687   7.499   7.809  13.031  0.0814 -0.2306 -0.0285
  118POPC   D2A 1688   7.512   7.831  12.551  0.3988  0.0886 -0.1013
  118POPC   C3A 1689   7.210   7.966  12.219  0.1994  0.2694  0.3151
  118POPC   C4A 1690   6.957   7.694  11.969 -0.0607 -0.0383  0.0400
  118POPC   C1B 1691   7.104   8.332  13.055 -0.3435 -0.1926 -0.0505
  118POPC   C2B 1692   7.072   8.325  12.611 -0.2715 -0.1337  0.1217
  118POPC   C3B 1693   6.773   8.374  12.361 -0.0800  0.0560 -0.2959
  118POPC   C4B 1694   6.444   8.112  12.450 -0.0571  0.0201 -0.0514
  119POPC   NC3 1695   3.240   1.778  13.501 -0.0740  0.2614 -0.1173
  119POPC   PO4 1696   3.155   2.171  13.343 -0.1263  0.0789  0.2131
  119POPC   GL1 1697   3.544   1.862  13.101 -0.1540  0.0717 -0.0406
  119POPC   GL2 1698   3.880   2.077  13.023 -0.1143  0.0353  0.4280
  119POPC   C1A 1699   3.635   1.835  12.637 -0.0342 -0.2407 -0.0207
  119POPC   D2A 1700   3.474   1.901  12.347  0.1209  0.0425  0.3583
  119POPC   C3A 1701   3.753   1.973  12.004  0.3435  0.1340 -0.0260
  119POPC   C4A 1702   4.073   1.887  11.650  0.1378 -0.1129 -0.0127
  119POPC   C1B 1703   3.854   2.279  12.575  0.2017  0.0220 -0.1272
  119POPC   C2B 1704   3.528   2.395  12.295  0.3465  0.0438  0.2637
  119POPC   C3B 1705   3.383   2.211  11.808  0.0722  0.0339  0.1752
  119POPC   C4B 1706   3.543   2.174  11.379  0.0254 -0.0259  0.4282
  120POPC   NC3 1707   1.735   9.070  14.088 -0.1838  0.2488  0.1170
  120POPC   PO4 1708   1.864   8.624  13.919 -0.3619 -0.0389  0.0206
  120POPC   GL1 1709   1.766   8.591  13.399  0.3935  0.3663 -0.0598
  120POPC   GL2 1710   2.071   8.643  13.388 -0.0311 -0.3172 -0.1557
  120POPC   C1A 1711   1.752   8.513  12.990  0.1924  0.1323  0.2074
  120POPC   D2A 1712   1.789   8.278  12.610  0.1384  0.2227 -0.1478
  120POPC   C3A 1713   1.891   8.497  12.179 -0.0873  0.1322  0.0500
  120POPC   C4A 1714   1.768   8.831  11.803  0.1392  0.2807  0.0729
  120POPC   C1B 1715   1.891   9.061  13.271 -0.2875 -0.0346 -0.0140
  120POPC   C2B 1716   1.894   9.073  12.770 -0.2577 -0.1721 -0.0723
  120POPC   C3B 1717   2.087   8.708  12.583 -0.5096 -0.0678 -0.1852
  120POPC   C4B 1718   2.196   8.450  12.841 -0.0543  0.0327 -0.1675
  121POPC   NC3 1719   7.616   1.221  14.734 -0.1544  0.1039 -0.0919
  121POPC   PO4 1720   7.822   1.425  14.375  0.1434  0.1347 -0.1450
  121POPC   GL1 1721   7.729   1.405  13.973 -0.1136 -0.0319 -0.2478
  121POPC   GL2 1722   7.506   1.554  13.883 -0.1250 -0.2923  0.0154
  121POPC   C1A 1723   7.935   1.536  13.556 -0.1271 -0.4290  0.0760
  121POPC   D2A 1724   8.183   1.569  13.165 -0.0198  0.1487  0.0756
  121POPC   C3A 1725   8.557   1.914  13.192 -0.2160  0.1058 -0.0385
  121POPC   C4A 1726   8.742   2.421  13.305  0.0788  0.0329  0.0388
  121POPC   C1B 1727   7.387   1.577  13.402  0.4201 -0.1099 -0.1495
  121POPC   C2B 1728   7.184   1.757  13.077  0.1309  0.0548  0.2109
  121POPC   C3B 1729   7.337   1.719  12.671  0.1355 -0.0622  0.1392
  121POPC   C4B 1730   7.538   1.805  12.177 -0.2310  0.0829  0.0711
  122POPC   NC3 1731   3.871   0.328  13.929 -0.0510  0.3057  0.1839
  122POPC   PO4 1732   4.017   0.755  13.818  0.1761  0.2869  0.2393
  122POPC   GL1 1733   3.798   0.749  13.536  0.5618 -0.0577  0.2746
  122POPC   GL2 1734   3.596   0.847  13.330 -0.0109 -0.1624  0.1569
  122POPC   C1A 1735   3.804   0.435  13.012  0.1181  0.0503  0.2277
  122POPC   D2A 1736   3.396   0.364  12.870 -0.1332  0.1477  0.4315
  122POPC   C3A 1737   3.369   0.299  12.408 -0.1391 -0.3103  0.0471
  122POPC   C4A 1738   3.456   0.233  11.950 -0.1672  0.1210 -0.0686
  122POPC   C1B 1739   3.673   0.900  12.859 -0.1773  0.2605  0.0550
  122POPC   C2B 1740   3.882   0.879  12.456  0.2377 -0.2865  0.0021
  122POPC   C3B 1741   3.787   1.049  12.123 -0.0085 -0.1464  0.0075
  122POPC   C4B 1742   3.949   1.271  11.814  0.1754  0.2339  0.4707
  123POPC   NC3 1743   0.446   8.808  13.935  0.2264  0.4190 -0.2379
  123POPC   PO4 1744   0.864   8.564  13.797 -0.0433 -0.0784 -0.0429
  123POPC   GL1 1745   0.954   8.657  13.329 -0.1632  0.4916 -0.2121
  123POPC   GL2 1746   1.234   8.474  13.273 -0.3545 -0.0474  0.1227
  123POPC   C1A 1747   0.863   8.740  12.888  0.0625  0.0627  0.0652
  123POPC   D2A 1748   0.944   8.525  12.562 -0.1110 -0.1037  0.1787
  123POPC   C3A 1749   0.772   8.407  12.197 -0.1662  0.0200  0.1488
  123POPC   C4A 1750   0.529   8.009  12.052 -0.1266 -0.4921  0.0374
  123POPC   C1B 1751   1.348   8.782  13.042 -0.1114 -0.0995 -0.0027
  123POPC   C2B 1752   1.187   9.065  12.749  0.0121 -0.0344 -0.2846
  123POPC   C3B 1753   1.086   9.447  12.527 -0.2142  0.3916 -0.0623
  123POPC   C4B 1754   1.322   9.729  12.581 -0.1983  0.2360 -0.0745
  124POPC   NC3 1755   0.593   9.902  14.069  0.1320  0.3052 -0.3488
  124POPC   PO4 1756   0.958  10.251  14.061 -0.1100  0.0154 -0.3561
  124POPC   GL1 1757   0.762  10.134  13.659 -0.0899  0.2558 -0.1382
  124POPC   GL2 1758   0.522   9.915  13.474 -0.0704 -0.0948 -0.1737
  124POPC   C1A 1759   0.846  10.291  13.335 -0.2253 -0.3375  0.2624
  124POPC   D2A 1760   0.800  10.380  12.954 -0.0726  0.2538  0.2591
  124POPC   C3A 1761   0.884   9.968  12.721 -0.0769  0.1504 -0.2129
  124POPC   C4A 1762   0.888   9.813  12.286  0.0688 -0.3162 -0.1331
  124POPC   C1B 1763   0.405  10.027  13.040  0.0456  0.0316  0.2886
  124POPC   C2B 1764   0.445  10.291  12.626  0.2191 -0.2979 -0.0311
  124POPC   C3B 1765   0.819  10.442  12.394  0.0005 -0.0627  0.1150
  124POPC   C4B 1766   1.082  10.253  12.201  0.0552  0.1162  0.0340
  125POPC   NC3 1767  10.327   1.423  15.149  0.2019  0.1704 -0.1389
  125POPC   PO4 1768  10.147   1.398  14.829 -0.0898  0.0128 -0.1192
  125POPC   GL1 1769  10.036   1.286  14.337 -0.1090  0.3241 -0.3675
  125POPC   GL2 1770  10.302   1.140  14.245 -0.0446  0.0342 -0.1445
  125POPC   C1A 1771   9.858   1.177  13.935  0.1238  0.1812 -0.0251
  125POPC   D2A 1772   9.644   0.912  13.492  0.0190 -0.1722  0.0859
  125POPC   C3A 1773   9.254   0.751  13.422  0.1900 -0.0305 -0.0064
  125POPC   C4A 1774   8.976   0.850  13.067  0.2921 -0.3292  0.3290
  125POPC   C1B 1775  10.285   0.848  13.955  0.0768 -0.2084  0.1319
  125POPC   C2B 1776  10.066   0.702  13.633  0.0026 -0.1680  0.2078
  125POPC   C3B 1777  10.336   0.587  13.294  0.3021  0.1644 -0.1165
  125POPC   C4B 1778  10.366   0.773  12.959  0.0550 -0.5498  0.2593
  126POPC   NC3 1779  10.719   8.282  13.947  0.0730 -0.0277 -0.0181
  126POPC   PO4 1780  10.632   8.629  13.737 -0.0072 -0.1380 -0.1967
  126POPC   GL1 1781  10.631   9.033  13.440 -0.1981  0.2478  0.1663
  126POPC   GL2 1782  10.889   8.852  13.320  0.1161  0.2129 -0.3257
  126POPC   C1A 1783  10.634   9.191  12.900 -0.0509  0.1202 -0.3091
  126POPC   D2A 1784  10.527   9.341  12.543  0.1486 -0.3445 -0.1152
  126POPC   C3A 1785  10.040   9.316  12.455  0.0999  0.3421  0.2206
  126POPC   C4A 1786   9.586   9.286  12.544  0.1005 -0.0707 -0.0007
  126POPC   C1B 1787  10.712   8.681  12.885  0.0769  0.1896 -0.2047
  126POPC   C2B 1788  10.463   8.819  12.587  0.2388  0.2337  0.0452
  126POPC   C3B 1789  10.465   8.951  12.192  0.2368  0.0459 -0.4110
  126POPC   C4B 1790  10.709   8.847  11.903 -0.1689 -0.2129 -0.1370
  127POPC   NC3 1791   5.175   3.531  13.398 -0.0132 -0.1299  0.0537
  127POPC   PO4 1792   5.066   3.886  13.176 -0.0553 -0.1148  0.2349
  127POPC   GL1 1793   4.783   3.866  12.877  0.0360  0.0239  0.1592
  127POPC   GL2 1794   4.571   3.724  12.954 -0.2099  0.0609 -0.2411
  127POPC   C1A 1795   4.614   3.941  12.462  0.1018  0.4793  0.1201
  127POPC   D2A 1796   4.931   3.859  12.008  0.3645 -0.0477 -0.2736
  127POPC   C3A 1797   5.357   3.681  11.927 -0.1799  0.2123  0.0621
  127POPC   C4A 1798   5.729   3.645  11.735 -0.2111  0.2662  0.1056
  127POPC   C1B 1799   4.240   3.746  12.647  0.0238 -0.1815  0.1837
  127POPC   C2B 1800   4.269   3.752  12.171 -0.0138  0.3918  0.1371
  127POPC   C3B 1801   4.408   3.915  11.697 -0.0933 -0.0394 -0.3570
  127POPC   C4B 1802   4.474   4.099  11.363 -0.1407 -0.0442  0.2941
  128POPC   NC3 1803   7.752   7.100  13.945 -0.0629  0.0265  0.0885
  128POPC   PO4 1804   8.255   6.890  13.810 -0.1857  0.1085  0.0324
  128POPC   GL1 1805   7.978   7.058  13.419  0.0392  0.2600  0.1436
  128POPC   GL2 1806   8.171   7.129  13.110  0.1186 -0.1055 -0.2924
  128POPC   C1A 1807   7.648   6.793  13.098  0.1349  0.2939 -0.0294
  128POPC   D2A 1808   7.592   6.493  12.686 -0.0699 -0.0891 -0.0144
  128POPC   C3A 1809   7.866   6.571  12.348  0.2589  0.2045  0.0173
  128POPC   C4A 1810   7.973   6.771  11.907 -0.1008 -0.2501 -0.0904
  128POPC   C1B 1811   7.949   7.009  12.737 -0.0822  0.0936 -0.0158
  128POPC   C2B 1812   8.118   7.009  12.343 -0.1415  0.0418  0.2283
  128POPC   C3B 1813   8.551   7.190  12.307 -0.2276 -0.1254  0.4672
  128POPC   C4B 1814   8.989   7.156  12.140  0.0352 -0.0988 -0.2563
  129POPC   NC3 1815   5.624   6.597  13.704 -0.1762  0.2011  0.2154
  129POPC   PO4 1816   5.670   7.024  13.471  0.0616  0.1910  0.0293
  129POPC   GL1 1817   5.769   6.718  13.119 -0.0156 -0.0978 -0.0570
  129POPC   GL2 1818   5.657   6.493  12.956  0.0961  0.1302 -0.0074
  129POPC   C1A 1819   6.070   6.709  12.812 -0.4032  0.1566 -0.1301
  129POPC   D2A 1820   6.326   6.871  12.494 -0.1566  0.3091  0.0533
  129POPC   C3A 1821   6.589   6.513  12.432 -0.0895  0.0537  0.0659
  129POPC   C4A 1822   6.907   6.164  12.236  0.2225 -0.1126  0.2413
  129POPC   C1B 1823   5.703   6.561  12.528 -0.0078  0.2716  0.1465
  129POPC   C2B 1824   5.486   6.604  12.098 -0.5005  0.0797  0.0369
  129POPC   C3B 1825   5.086   6.688  11.886  0.1072 -0.1687  0.0942
  129POPC   C4B 1826   4.845   7.017  11.692 -0.0144  0.2037 -0.0214
  130POPC   NC3 1827   9.726   9.443  14.379  0.0030 -0.0001  0.0654
  130POPC   PO4 1828  10.065   9.357  14.112 -0.0156  0.0393 -0.1906
  130POPC   GL1 1829  10.043   9.431  13.725 -0.2724 -0.1750 -0.1445
  130POPC   GL2 1830  10.221   9.339  13.625  0.0019  0.2223  0.3901
  130POPC   C1A 1831   9.803   9.666  13.417 -0.1521  0.1742  0.3762
  130POPC   D2A 1832   9.553   9.949  13.144 -0.0649  0.2846 -0.4255
  130POPC   C3A 1833   9.246   9.839  12.990  0.4090  0.2920  0.0198
  130POPC   C4A 1834   9.126   9.826  12.563  0.0263  0.2419 -0.1911
  130POPC   C1B 1835  10.260   9.824  13.457  0.0120 -0.0340 -0.2291
  130POPC   C2B 1836  10.171  10.030  13.105  0.1126  0.2231  0.3176
  130POPC   C3B 1837  10.299  10.363  12.790  0.0819 -0.1851 -0.0133
  130POPC   C4B 1838  10.658  10.709  12.522 -0.0566 -0.2243 -0.0289
  131POPC   NC3 1839  11.241   9.447  13.579 -0.0252  0.1821 -0.2147
  131POPC   PO4 1840  11.725   9.152  13.567  0.2414 -0.1700 -0.1522
  131POPC   GL1 1841  11.502   9.194  13.197  0.2601 -0.1663  0.0706
  131POPC   GL2 1842  11.664   9.512  13.122 -0.1214  0.0271  0.1088
  131POPC   C1A 1843  11.105   9.071  12.879 -0.0271  0.2800  0.1163
  131POPC   D2A 1844  10.937   9.053  12.480 -0.1007 -0.2597 -0.0120
  131POPC   C3A 1845  11.212   9.110  12.108  0.0537  0.0035 -0.0330
  131POPC   C4A 1846  11.295   9.365  11.826  0.1674  0.3033  0.1424
  131POPC   C1B 1847  11.648   9.209  12.720 -0.0268 -0.2326  0.2028
  131POPC   C2B 1848  12.050   9.000  12.475 -0.0618 -0.1102 -0.2266
  131POPC   C3B 1849  12.534   8.965  12.260  0.1618  0.1920  0.0086
  131POPC   C4B 1850  12.967   8.739  12.579 -0.1021  0.2001 -0.0729
  132POPC   NC3 1851   6.303  10.548  13.644  0.0246  0.2501 -0.2604
  132POPC   PO4 1852   5.843  10.782  13.515 -0.2817  0.2945  0.2932
  132POPC   GL1 1853   5.952  10.397  13.317 -0.1302 -0.2290 -0.0871
  132POPC   GL2 1854   5.979  10.058  13.455 -0.0919 -0.0570  0.1229
  132POPC   C1A 1855   5.949  10.238  12.949 -0.0826 -0.0705  0.2365
  132POPC   D2A 1856   6.016  10.240  12.503 -0.0689 -0.0983 -0.0403
  132POPC   C3A 1857   5.991   9.897  12.238  0.0716 -0.0703 -0.0974
  132POPC   C4A 1858   6.183   9.632  11.884  0.1734 -0.3145  0.0038
  132POPC   C1B 1859   6.170   9.863  13.172  0.0811  0.3447 -0.2535
  132POPC   C2B 1860   6.315   9.870  12.771  0.2305  0.1726 -0.0520
  132POPC   C3B 1861   6.399   9.697  12.360  0.3382 -0.0336 -0.5160
  132POPC   C4B 1862   6.739   9.537  12.173  0.0315 -0.0186 -0.0352
  133POPC   NC3 1863   8.161   7.383  13.791 -0.1250 -0.0290 -0.0911
  133POPC   PO4 1864   7.932   7.537  13.457  0.1787  0.2997 -0.0667
  133POPC   GL1 1865   7.628   7.336  13.218 -0.1538  0.1942  0.2994
  133POPC   GL2 1866   7.188   7.438  13.240 -0.2344 -0.0051 -0.1333
  133POPC   C1A 1867   7.587   7.361  12.792 -0.2054  0.1146 -0.2827
  133POPC   D2A 1868   7.832   7.412  12.451  0.2821 -0.2971  0.1851
  133POPC   C3A 1869   7.632   7.648  12.139  0.0547  0.1504 -0.4592
  133POPC   C4A 1870   7.738   7.591  11.773  0.1184 -0.2795  0.5295
  133POPC   C1B 1871   7.150   7.565  12.815  0.2365 -0.1307 -0.1201
  133POPC   C2B 1872   7.169   7.444  12.363 -0.2459 -0.0292  0.3102
  133POPC   C3B 1873   7.319   7.245  11.965  0.1166 -0.1634 -0.2458
  133POPC   C4B 1874   7.685   7.128  11.987  0.1369  0.1857  0.0132
  134POPC   NC3 1875  10.719   4.576  14.073  0.1431  0.0875  0.0008
  134POPC   PO4 1876  10.342   4.454  13.661  0.0986 -0.0897  0.2964
  134POPC   GL1 1877  10.386   4.359  13.260 -0.0397 -0.0910  0.3195
  134POPC   GL2 1878  10.424   4.005  13.308  0.1303  0.1955 -0.1665
  134POPC   C1A 1879  10.129   4.209  12.939  0.1735 -0.1612  0.2734
  134POPC   D2A 1880   9.758   4.148  12.615  0.3826 -0.2101 -0.0199
  134POPC   C3A 1881   9.927   4.166  12.182  0.0494  0.1731  0.1985
  134POPC   C4A 1882  10.372   3.965  11.959  0.0956  0.1190  0.1142
  134POPC   C1B 1883  10.633   4.208  12.900  0.1564 -0.0980 -0.0327
  134POPC   C2B 1884  10.407   4.024  12.522  0.2797 -0.0713 -0.0158
  134POPC   C3B 1885  10.145   3.733  12.311 -0.0993 -0.0297  0.1816
  134POPC   C4B 1886   9.694   3.718  12.204  0.1761 -0.3935  0.0201
  135POPC   NC3 1887  10.744   4.159  13.667 -0.1105  0.3441  0.0025
  135POPC   PO4 1888  11.118   4.146  13.851  0.0443  0.1671 -0.2402
  135POPC   GL1 1889  11.236   4.218  13.501 -0.4176  0.0202  0.2351
  135POPC   GL2 1890  11.015   4.092  13.191 -0.2347  0.2799  0.3421
  135POPC   C1A 1891  11.390   4.469  13.135 -0.1576  0.2427  0.1253
  135POPC   D2A 1892  11.196   4.653  12.726 -0.0498  0.3900  0.2005
  135POPC   C3A 1893  11.255   4.456  12.316 -0.0497 -0.1605 -0.1257
  135POPC   C4A 1894  11.332   4.633  11.920  0.1599  0.1732 -0.2779
  135POPC   C1B 1895  10.881   4.574  13.133  0.0819  0.0043 -0.0766
  135POPC   C2B 1896  10.513   4.668  12.871  0.0710  0.0758  0.0648
  135POPC   C3B 1897  10.293   4.527  12.498  0.0084 -0.1909  0.0497
  135POPC   C4B 1898  10.232   4.748  12.141 -0.0727 -0.1666  0.1864
  136POPC   NC3 1899   0.994   2.164  13.525 -0.4569  0.1345  0.0602
  136POPC   PO4 1900   0.763   2.485  13.778  0.1003  0.3218  0.0184
  136POPC   GL1 1901   0.554   2.286  13.416  0.3621 -0.1549  0.0701
  136POPC   GL2 1902   0.462   1.953  13.358  0.1892  0.2750 -0.1091
  136POPC   C1A 1903   0.812   2.277  12.927 -0.1558 -0.2349 -0.3114
  136POPC   D2A 1904   0.697   2.145  12.579 -0.1280 -0.0692  0.1048
  136POPC   C3A 1905   0.367   2.129  12.367  0.1960 -0.1595  0.1127
  136POPC   C4A 1906  -0.017   2.137  12.025 -0.1374 -0.1584 -0.0620
  136POPC   C1B 1907   0.275   2.052  12.895  0.0097  0.4003 -0.1431
  136POPC   C2B 1908  -0.012   2.266  12.674 -0.0739  0.1734 -0.0455
  136POPC   C3B 1909  -0.414   2.499  12.675  0.1112  0.2679 -0.1778
  136POPC   C4B 1910  -0.814   2.693  12.556 -0.2260  0.1033  0.0074
  137POPC   NC3 1911   2.962   0.705  14.065 -0.2359  0.2884  0.0452
  137POPC   PO4 1912   2.709   1.106  13.922  0.1357  0.1067  0.0437
  137POPC   GL1 1913   2.878   0.923  13.565 -0.1599  0.0938  0.2396
  137POPC   GL2 1914   2.576   0.790  13.285 -0.0090 -0.0758  0.1467
  137POPC   C1A 1915   3.080   0.784  13.144 -0.0443 -0.0445 -0.1596
  137POPC   D2A 1916   3.194   0.818  12.691  0.3068 -0.2603  0.1652
  137POPC   C3A 1917   3.139   1.031  12.285  0.2266  0.1827 -0.0267
  137POPC   C4A 1918   3.444   0.702  12.125 -0.5169 -0.3754 -0.1012
  137POPC   C1B 1919   2.592   0.784  12.847 -0.1241  0.0263  0.0065
  137POPC   C2B 1920   2.723   0.634  12.458 -0.0869  0.3303 -0.3448
  137POPC   C3B 1921   2.967   0.548  12.159  0.1107 -0.0936  0.3651
  137POPC   C4B 1922   3.031   0.322  11.819  0.3848 -0.0700 -0.1619
  138POPC   NC3 1923   3.376   4.235  13.554  0.1491 -0.0545 -0.2699
  138POPC   PO4 1924   3.246   4.526  13.452  0.0210  0.0817  0.2671
  138POPC   GL1 1925   3.319   4.659  13.040  0.2279  0.1377  0.1270
  138POPC   GL2 1926   3.703   4.606  12.938  0.2424 -0.1296  0.1634
  138POPC   C1A 1927   3.018   4.502  12.847  0.2057 -0.0094 -0.0263
  138POPC   D2A 1928   2.756   4.577  12.764 -0.0370  0.0641  0.0994
  138POPC   C3A 1929   2.543   4.212  12.628 -0.0371  0.5333  0.0119
  138POPC   C4A 1930   2.233   3.999  12.496  0.0082  0.0947 -0.0059
  138POPC   C1B 1931   3.461   4.682  12.570  0.1494 -0.0123  0.0387
  138POPC   C2B 1932   3.181   4.678  12.214  0.1282  0.1168 -0.1313
  138POPC   C3B 1933   2.819   4.445  12.214 -0.0721  0.2157 -0.0813
  138POPC   C4B 1934   2.590   4.323  11.790 -0.0057 -0.3044 -0.0080
  139POPC   NC3 1935   8.360   9.045  13.982  0.2045  0.0683  0.2474
  139POPC   PO4 1936   8.407   9.373  13.670  0.3416  0.0989  0.1195
  139POPC   GL1 1937   8.322   9.410  13.335  0.2290  0.1483 -0.0570
  139POPC   GL2 1938   7.971   9.300  13.244 -0.2679  0.2922  0.0823
  139POPC   C1A 1939   8.230   9.473  12.845 -0.1609 -0.1199  0.3269
  139POPC   D2A 1940   8.027   9.266  12.405 -0.2756  0.0484  0.2813
  139POPC   C3A 1941   8.090   9.336  11.989 -0.1264  0.0008 -0.1763
  139POPC   C4A 1942   8.261   9.364  11.591 -0.1576  0.1493  0.0099
  139POPC   C1B 1943   7.945   9.004  12.895 -0.0032 -0.0214 -0.1118
  139POPC   C2B 1944   7.587   8.792  12.767  0.3015  0.1181  0.2969
  139POPC   C3B 1945   7.233   8.754  12.450  0.4612  0.0944  0.1267
  139POPC   C4B 1946   6.874   8.782  12.224  0.0000 -0.1734 -0.1398
  140POPC   NC3 1947   0.998   0.036  14.706 -0.0592  0.1567 -0.1853
  140POPC   PO4 1948   0.647   0.023  14.339 -0.0417 -0.0663 -0.0486
  140POPC   GL1 1949   0.675   0.145  13.800 -0.0237  0.1130  0.0888
  140POPC   GL2 1950   0.880   0.001  13.623  0.4223 -0.0556  0.4435
  140POPC   C1A 1951   0.425   0.268  13.425 -0.0317  0.0753 -0.1379
  140POPC   D2A 1952   0.139   0.508  13.041  0.1237  0.2317 -0.1264
  140POPC   C3A 1953  -0.052   0.887  13.240 -0.1022  0.0871  0.3624
  140POPC   C4A 1954  -0.246   1.204  13.034 -0.2190 -0.1160  0.1801
  140POPC   C1B 1955   0.804  -0.057  13.238 -0.1511 -0.1225 -0.0831
  140POPC   C2B 1956   0.599  -0.193  12.951  0.3463 -0.2509 -0.1418
  140POPC   C3B 1957   0.719  -0.401  12.545  0.0738  0.2448 -0.3529
  140POPC   C4B 1958   0.805  -0.489  12.130 -0.4177 -0.1003 -0.2142
  141POPC   NC3 1959   2.160   0.332  13.689  0.0196 -0.2331 -0.1390
  141POPC   PO4 1960   2.568  -0.029  13.724 -0.2927  0.1263 -0.1438
  141POPC   GL1 1961   2.550   0.040  13.320  0.0458  0.1921 -0.0375
  141POPC   GL2 1962   2.474   0.321  13.227 -0.0040 -0.0563  0.0007
  141POPC   C1A 1963   2.479  -0.269  13.007 -0.0067 -0.0209  0.1700
  141POPC   D2A 1964   2.544  -0.603  12.591 -0.0947  0.2854  0.2299
  141POPC   C3A 1965   2.128  -0.545  12.334 -0.4031 -0.0915  0.2437
  141POPC   C4A 1966   1.832  -0.446  11.994  0.0869  0.0716 -0.1214
  141POPC   C1B 1967   2.423   0.318  12.769 -0.1312  0.1304  0.0224
  141POPC   C2B 1968   2.164   0.370  12.343 -0.1318 -0.1267 -0.0266
  141POPC   C3B 1969   2.125   0.682  11.943  0.0102 -0.0111 -0.1209
  141POPC   C4B 1970   1.942   0.866  11.543  0.0303 -0.2904  0.2181
  142POPC   NC3 1971   6.636   9.607  14.016 -0.1398 -0.1875 -0.1943
  142POPC   PO4 1972   6.181   9.596  13.973 -0.1107 -0.2847 -0.1747
  142POPC   GL1 1973   6.394   9.438  13.584 -0.3622  0.2695  0.0341
  142POPC   GL2 1974   6.333   9.096  13.507  0.1603 -0.2204 -0.1601
  142POPC   C1A 1975   6.518   9.483  13.229  0.2089  0.1381  0.1387
  142POPC   D2A 1976   6.704   9.552  12.840  0.0025  0.0652 -0.2015
  142POPC   C3A 1977   6.791   9.156  12.504  0.1280 -0.1307 -0.1875
  142POPC   C4A 1978   7.099   9.213  12.193 -0.1309  0.0105 -0.3016
  142POPC   C1B 1979   6.408   8.650  13.330 -0.0767  0.2346  0.2716
  142POPC   C2B 1980   6.546   8.246  13.172  0.0078 -0.0955  0.2006
  142POPC   C3B 1981   6.747   7.906  12.899  0.2158 -0.0274  0.1800
  142POPC   C4B 1982   6.827   7.759  12.472  0.4002  0.0758 -0.5060
  143POPC   NC3 1983   9.313   7.971  13.322  0.2361  0.3838  0.6517
  143POPC   PO4 1984   9.580   7.592  13.573  0.3674  0.1097 -0.1364
  143POPC   GL1 1985   9.704   7.624  13.127 -0.0982  0.3666 -0.0100
  143POPC   GL2 1986   9.399   7.467  13.102  0.0025  0.1594  0.1825
  143POPC   C1A 1987   9.559   7.807  12.699 -0.1221  0.1052  0.0528
  143POPC   D2A 1988   9.625   7.957  12.323  0.1102  0.0409 -0.0142
  143POPC   C3A 1989   9.981   7.747  12.264  0.0349  0.2856  0.1387
  143POPC   C4A 1990   9.978   7.336  12.074 -0.0393  0.0432  0.5071
  143POPC   C1B 1991   9.299   7.403  12.691  0.0872 -0.1225 -0.1870
  143POPC   C2B 1992   9.522   7.407  12.296 -0.1065  0.1722 -0.4707
  143POPC   C3B 1993   9.436   7.251  11.882 -0.2625  0.3795 -0.1602
  143POPC   C4B 1994   9.618   7.004  11.628  0.0778 -0.0116 -0.2072
  144POPC   NC3 1995   0.782   6.325  13.611  0.1184 -0.3081 -0.1725
  144POPC   PO4 1996   0.437   6.377  13.719  0.0514  0.0116  0.1543
  144POPC   GL1 1997   0.344   5.950  13.555  0.0906 -0.0862  0.1786
  144POPC   GL2 1998   0.616   5.840  13.362  0.1184 -0.2514 -0.0572
  144POPC   C1A 1999  -0.102   5.790  13.297 -0.0477 -0.0484  0.3643
  144POPC   D2A 2000  -0.386   5.508  13.060  0.2380 -0.1332 -0.4384
  144POPC   C3A 2001  -0.243   5.264  12.738  0.0563  0.0940  0.0163
  144POPC   C4A 2002  -0.418   5.032  12.385  0.0562  0.4030  0.0409
  144POPC   C1B 2003   0.303   5.914  13.062 -0.0354 -0.0047 -0.0705
  144POPC   C2B 2004   0.388   6.113  12.662  0.1165 -0.0831 -0.3310
  144POPC   C3B 2005   0.195   6.527  12.472  0.1408 -0.1152 -0.0326
  144POPC   C4B 2006  -0.155   6.724  12.496  0.1362  0.0905 -0.0193
  145POPC   NC3 2007   8.431   3.174  14.274 -0.0095 -0.0050 -0.1953
  145POPC   PO4 2008   7.997   3.061  14.115 -0.1778 -0.0415  0.4302
  145POPC   GL1 2009   7.893   3.115  13.676 -0.3779  0.2566 -0.2262
  145POPC   GL2 2010   7.605   3.254  13.631  0.0008 -0.0694  0.2417
  145POPC   C1A 2011   7.816   2.950  13.308 -0.0977 -0.1511  0.2487
  145POPC   D2A 2012   7.641   2.987  13.016 -0.4429  0.0785  0.1368
  145POPC   C3A 2013   7.634   3.321  12.808 -0.2180 -0.3681  0.1013
  145POPC   C4A 2014   7.840   3.413  12.447  0.1429  0.1580 -0.1750
  145POPC   C1B 2015   7.435   3.315  13.280 -0.0982  0.0827  0.0422
  145POPC   C2B 2016   7.117   3.064  12.847 -0.1871  0.0928 -0.1852
  145POPC   C3B 2017   7.270   3.228  12.406  0.4690 -0.1362 -0.2752
  145POPC   C4B 2018   7.448   3.313  12.031 -0.0559  0.0063 -0.1843
  146POPC   NC3 2019   2.382   6.270  14.065 -0.0272  0.0040  0.0611
  146POPC   PO4 2020   2.630   6.084  13.748  0.0964  0.2679  0.2102
  146POPC   GL1 2021   2.478   5.966  13.333 -0.1404  0.0985 -0.0676
  146POPC   GL2 2022   2.338   5.702  13.208 -0.3658  0.0762 -0.1890
  146POPC   C1A 2023   2.620   6.115  12.835 -0.1026  0.4232  0.1817
  146POPC   D2A 2024   2.449   6.346  12.466  0.2629  0.0344  0.1441
  146POPC   C3A 2025   2.581   6.687  12.477  0.0573 -0.3552  0.2087
  146POPC   C4A 2026   2.932   6.868  12.528 -0.2009  0.0699 -0.1490
  146POPC   C1B 2027   2.278   5.762  12.762 -0.0328 -0.2010  0.0917
  146POPC   C2B 2028   2.345   5.865  12.299  0.0693  0.0086  0.1970
  146POPC   C3B 2029   2.511   5.654  11.979 -0.2060  0.1253 -0.1868
  146POPC   C4B 2030   2.581   5.308  11.638  0.0631 -0.0147 -0.0365
  147POPC   NC3 2031   3.076   5.722  13.790  0.3494  0.1762 -0.1728
  147POPC   PO4 2032   3.027   5.287  13.751 -0.1134 -0.0617  0.1224
  147POPC   GL1 2033   3.010   5.468  13.317  0.1215  0.1075  0.0548
  147POPC   GL2 2034   2.994   5.236  13.162 -0.2081  0.0839 -0.0184
  147POPC   C1A 2035   2.898   5.693  12.969 -0.0743 -0.0597 -0.2297
  147POPC   D2A 2036   2.771   5.530  12.583  0.0408 -0.2405  0.3380
  147POPC   C3A 2037   2.943   5.474  12.139 -0.1572  0.1577 -0.0260
  147POPC   C4A 2038   3.041   5.110  11.928  0.2720 -0.0849  0.1062
  147POPC   C1B 2039   2.598   5.186  12.871 -0.0433 -0.0199 -0.2711
  147POPC   C2B 2040   2.321   5.291  12.513 -0.1880  0.0034  0.0598
  147POPC   C3B 2041   2.134   5.028  12.134 -0.0209  0.0257  0.0376
  147POPC   C4B 2042   1.918   4.741  11.916  0.2135 -0.1900 -0.1006
  148POPC   NC3 2043  10.108   8.397  14.486 -0.2493  0.1592  0.3019
  148POPC   PO4 2044  10.108   8.176  13.947  0.2574  0.0782 -0.2181
  148POPC   GL1 2045  10.254   8.262  13.553 -0.4157 -0.0349 -0.1729
  148POPC   GL2 2046  10.146   8.472  13.315 -0.2331  0.2403  0.1811
  148POPC   C1A 2047  10.570   8.163  13.237 -0.0538 -0.5371  0.1044
  148POPC   D2A 2048  10.863   8.184  12.951 -0.3892 -0.1010 -0.2631
  148POPC   C3A 2049  10.834   8.172  12.553 -0.0942 -0.1553 -0.0408
  148POPC   C4A 2050  11.035   8.109  12.201 -0.0302 -0.1086 -0.0511
  148POPC   C1B 2051  10.307   8.892  13.064  0.0944  0.0432 -0.1194
  148POPC   C2B 2052  10.199   9.342  13.088  0.2688  0.0866 -0.1716
  148POPC   C3B 2053   9.912   9.665  12.901 -0.0730 -0.1268  0.0861
  148POPC   C4B 2054   9.641   9.750  12.655  0.0981 -0.1429 -0.0723
  149POPC   NC3 2055   4.632   6.004  13.710 -0.0274 -0.1006  0.2990
  149POPC   PO4 2056   5.136   5.963  13.679  0.1484 -0.1451  0.0751
  149POPC   GL1 2057   5.031   5.926  13.269  0.1681 -0.0465 -0.0883
  149POPC   GL2 2058   4.828   6.150  13.259 -0.0596 -0.1681  0.1009
  149POPC   C1A 2059   5.198   6.093  12.952 -0.0335  0.3197 -0.0173
  149POPC   D2A 2060   5.386   6.192  12.638 -0.1330 -0.2750  0.2563
  149POPC   C3A 2061   5.250   5.882  12.400 -0.0827 -0.0292 -0.1391
  149POPC   C4A 2062   5.329   5.670  12.068  0.0810 -0.0823  0.1098
  149POPC   C1B 2063   4.768   6.256  12.848 -0.1580 -0.3103 -0.0729
  149POPC   C2B 2064   4.890   6.237  12.433 -0.0094  0.1410 -0.1450
  149POPC   C3B 2065   4.752   5.828  12.317 -0.1468  0.1888  0.0237
  149POPC   C4B 2066   4.862   5.446  12.249  0.1935  0.0179 -0.1762
  150POPC   NC3 2067  10.354   3.329  13.701 -0.1008  0.1873  0.1042
  150POPC   PO4 2068  10.630   3.621  13.575 -0.0684  0.0332  0.0136
  150POPC   GL1 2069  10.787   3.689  13.269 -0.0071  0.1355 -0.1292
  150POPC   GL2 2070  10.865   3.344  13.170  0.1707  0.1481 -0.0504
  150POPC   C1A 2071  11.118   3.680  12.889  0.4833 -0.3295 -0.2712
  150POPC   D2A 2072  11.502   3.933  13.092 -0.3459  0.3997 -0.3581
  150POPC   C3A 2073  11.807   3.903  12.792  0.0418 -0.0939  0.0809
  150POPC   C4A 2074  12.205   4.082  12.720  0.0041  0.0627 -0.4224
  150POPC   C1B 2075  10.632   3.665  12.804 -0.1348 -0.3504  0.2040
  150POPC   C2B 2076  10.848   3.788  12.321  0.0475 -0.2223  0.3001
  150POPC   C3B 2077  10.701   3.568  11.935 -0.1277  0.0113 -0.3063
  150POPC   C4B 2078  10.613   3.155  11.612 -0.1966 -0.2514  0.1700
  151POPC   NC3 2079   1.785   0.696   9.870 -0.2097 -0.1533  0.1163
  151POPC   PO4 2080   1.836   0.838  10.209  0.2562 -0.2198  0.1573
  151POPC   GL1 2081   2.093   0.961  10.594 -0.0652  0.5004 -0.0731
  151POPC   GL2 2082   2.294   1.096  10.649 -0.1532 -0.1503  0.1315
  151POPC   C1A 2083   2.229   0.708  10.974  0.1651 -0.0036 -0.2686
  151POPC   D2A 2084   2.484   0.391  11.064  0.2161  0.0271  0.0509
  151POPC   C3A 2085   2.868   0.680  10.871  0.1998  0.0327  0.1509
  151POPC   C4A 2086   2.881   0.994  10.628  0.0340  0.3884  0.2622
  151POPC   C1B 2087   2.603   1.056  11.006 -0.1314 -0.1835 -0.2222
  151POPC   C2B 2088   2.651   0.837  11.500 -0.0345  0.1421  0.4865
  151POPC   C3B 2089   2.596   0.522  11.804 -0.0351  0.0951 -0.0046
  151POPC   C4B 2090   2.631   0.204  12.198 -0.1989  0.3706  0.1314
  152POPC   NC3 2091   4.284  10.420  14.387 -0.1116 -0.2517 -0.0364
  152POPC   PO4 2092   4.652  10.397  14.354  0.1495  0.3792  0.1266
  152POPC   GL1 2093   4.811  10.362  13.841  0.1990 -0.4003  0.0054
  152POPC   GL2 2094   4.688  10.139  13.597  0.1780 -0.0248 -0.1096
  152POPC   C1A 2095   5.047  10.414  13.447 -0.0613  0.0523  0.2847
  152POPC   D2A 2096   5.134  10.853  13.131 -0.1753 -0.1822 -0.5148
  152POPC   C3A 2097   4.883  11.014  12.855  0.0035  0.1160  0.0833
  152POPC   C4A 2098   4.665  10.803  12.425 -0.2291 -0.1172 -0.2144
  152POPC   C1B 2099   4.511   9.776  13.267  0.1125 -0.3315 -0.0474
  152POPC   C2B 2100   4.473   9.589  12.861  0.1225 -0.0980  0.1238
  152POPC   C3B 2101   4.482   9.786  12.470  0.0894  0.0180 -0.1292
  152POPC   C4B 2102   4.732   9.862  12.076  0.1209  0.1479 -0.1674
  153POPC   NC3 2103   8.269   3.426  13.576 -0.3613 -0.2274 -0.0494
  153POPC   PO4 2104   7.987   3.735  13.694  0.4461  0.0702  0.0846
  153POPC   GL1 2105   7.814   3.595  13.266  0.0336 -0.1676 -0.1148
  153POPC   GL2 2106   8.011   3.386  13.139 -0.2839  0.5064 -0.0706
  153POPC   C1A 2107   7.979   3.740  12.836 -0.1707 -0.3227 -0.2680
  153POPC   D2A 2108   8.216   3.830  12.455  0.4221  0.1163  0.0670
  153POPC   C3A 2109   7.995   3.989  12.058 -0.3278  0.0013  0.4628
  153POPC   C4A 2110   7.979   3.999  11.527  0.0869  0.2465 -0.3139
  153POPC   C1B 2111   8.371   3.454  12.909 -0.0244  0.1463 -0.0495
  153POPC   C2B 2112   8.431   3.336  12.455  0.0340  0.0118  0.1839
  153POPC   C3B 2113   8.538   3.427  12.012 -0.1378 -0.2074  0.4405
  153POPC   C4B 2114   8.649   3.501  11.559 -0.2963  0.1595 -0.2423
  154POPC   NC3 2115   1.622   3.538  13.930 -0.1442  0.0437 -0.0101
  154POPC   PO4 2116   1.425   3.585  13.551 -0.0235 -0.2869  0.0713
  154POPC   GL1 2117   1.479   3.691  13.077 -0.0551 -0.3477 -0.3488
  154POPC   GL2 2118   1.265   3.436  13.025  0.1734 -0.0853 -0.1843
  154POPC   C1A 2119   1.673   3.386  12.743  0.0889 -0.1722  0.2508
  154POPC   D2A 2120   1.954   3.056  12.745  0.1088  0.0260 -0.1431
  154POPC   C3A 2121   2.047   2.780  12.498 -0.0785 -0.4874 -0.1360
  154POPC   C4A 2122   2.211   2.539  12.312 -0.0162 -0.0005 -0.1321
  154POPC   C1B 2123   1.091   3.227  12.680 -0.2023 -0.2610  0.1214
  154POPC   C2B 2124   1.043   3.338  12.250 -0.0835 -0.1727  0.3772
  154POPC   C3B 2125   0.953   3.357  11.844  0.1033 -0.4588  0.2686
  154POPC   C4B 2126   0.624   3.420  11.541  0.2223 -0.1123  0.2574
  155POPC   NC3 2127   2.542   4.450  13.730  0.0832 -0.1554  0.1110
  155POPC   PO4 2128   2.186   4.734  13.606 -0.3135  0.3186 -0.2303
  155POPC   GL1 2129   2.194   4.443  13.308  0.0064 -0.2435 -0.3572
  155POPC   GL2 2130   2.292   4.620  12.991 -0.3152 -0.1383  0.0677
  155POPC   C1A 2131   2.173   4.214  12.982  0.2752  0.4718  0.2277
  155POPC   D2A 2132   1.966   3.857  12.914  0.1766 -0.3488  0.3690
  155POPC   C3A 2133   1.626   3.954  12.627 -0.3927 -0.4287  0.2012
  155POPC   C4A 2134   1.190   3.724  12.550  0.0635 -0.4042 -0.1679
  155POPC   C1B 2135   2.229   4.607  12.558  0.2369  0.1731  0.2266
  155POPC   C2B 2136   2.233   4.395  12.142 -0.0509  0.3081 -0.2526
  155POPC   C3B 2137   2.094   4.036  11.916  0.0237 -0.2145 -0.0084
  155POPC   C4B 2138   2.331   3.869  11.691  0.0688  0.1976  0.1710
  156POPC   NC3 2139   8.556   8.226  13.821  0.2885 -0.2194 -0.1098
  156POPC   PO4 2140   8.726   8.110  13.450  0.2192 -0.2093  0.2191
  156POPC   GL1 2141   8.778   7.981  12.984  0.2118 -0.1512  0.2629
  156POPC   GL2 2142   9.043   7.817  12.876  0.1371 -0.0743 -0.1992
  156POPC   C1A 2143   8.520   8.053  12.629  0.2554  0.0498 -0.0887
  156POPC   D2A 2144   8.448   8.025  12.149 -0.3027  0.1601 -0.0266
  156POPC   C3A 2145   8.785   7.963  11.915  0.1615 -0.0275 -0.0567
  156POPC   C4A 2146   9.107   8.081  12.095  0.0982 -0.2317 -0.1016
  156POPC   C1B 2147   9.177   8.154  12.622 -0.1671  0.0155  0.2361
  156POPC   C2B 2148   9.102   8.494  12.306 -0.1809  0.0789 -0.0888
  156POPC   C3B 2149   9.117   8.758  12.010  0.3046  0.1228 -0.0464
  156POPC   C4B 2150   8.980   8.737  11.569  0.2600 -0.2016 -0.3633
  157POPC   NC3 2151   0.729  10.686  14.280 -0.1529 -0.0071 -0.1712
  157POPC   PO4 2152   0.581  10.409  14.414 -0.3188  0.0171  0.2984
  157POPC   GL1 2153   0.389  10.477  14.003 -0.0945 -0.2325 -0.0441
  157POPC   GL2 2154   0.103  10.603  13.875 -0.0551 -0.1911  0.0189
  157POPC   C1A 2155   0.364  10.484  13.479  0.0278  0.5724 -0.1310
  157POPC   D2A 2156  -0.022  10.394  13.086 -0.0731 -0.2150  0.1651
  157POPC   C3A 2157  -0.092  10.532  12.745  0.2156  0.1704  0.1838
  157POPC   C4A 2158   0.103  10.464  12.287 -0.0008  0.0966 -0.1987
  157POPC   C1B 2159   0.061  10.903  13.465 -0.3780 -0.0629 -0.3619
  157POPC   C2B 2160  -0.130  10.858  13.166  0.0603 -0.2564 -0.1168
  157POPC   C3B 2161  -0.349  10.920  12.737  0.1997  0.0735 -0.1408
  157POPC   C4B 2162  -0.292  11.136  12.437 -0.2230 -0.0377  0.0610
  158POPC   NC3 2163   3.772   4.293  13.282 -0.2534  0.1010  0.3068
  158POPC   PO4 2164   4.208   4.361  13.424  0.0164 -0.1120 -0.1907
  158POPC   GL1 2165   4.271   4.437  13.027  0.0224  0.1490 -0.3078
  158POPC   GL2 2166   4.157   4.136  12.932  0.3851 -0.2344  0.0282
  158POPC   C1A 2167   4.524   4.478  12.637 -0.2077 -0.2864 -0.1547
  158POPC   D2A 2168   4.810   4.379  12.343 -0.1655  0.1474  0.2948
  158POPC   C3A 2169   5.272   4.277  12.154  0.0718  0.1209  0.1865
  158POPC   C4A 2170   5.699   4.255  12.134  0.3232 -0.1246  0.2155
  158POPC   C1B 2171   4.050   4.263  12.588  0.3153 -0.3203  0.0321
  158POPC   C2B 2172   3.810   4.278  12.256 -0.2321 -0.0146 -0.4107
  158POPC   C3B 2173   3.796   3.922  11.915  0.3314 -0.0344  0.0536
  158POPC   C4B 2174   3.480   3.933  11.560 -0.0690  0.2704 -0.3232
  159POPC   NC3 2175   6.122   7.196  13.739  0.2835  0.0250  0.0165
  159POPC   PO4 2176   6.502   7.310  13.925 -0.0227  0.0587  0.2096
  159POPC   GL1 2177   6.571   7.234  13.501  0.1228  0.1488  0.0917
  159POPC   GL2 2178   6.577   7.465  13.284 -0.0314 -0.1798 -0.0061
  159POPC   C1A 2179   6.289   7.142  13.117  0.0245  0.0707  0.0243
  159POPC   D2A 2180   5.898   7.170  12.883 -0.2159 -0.1209 -0.1222
  159POPC   C3A 2181   5.787   7.499  12.615  0.1572 -0.0738 -0.0560
  159POPC   C4A 2182   5.991   7.858  12.225  0.3227 -0.0606 -0.3559
  159POPC   C1B 2183   6.640   7.399  12.784  0.2171 -0.0144  0.0192
  159POPC   C2B 2184   6.803   7.055  12.582 -0.1467 -0.0804  0.0336
  159POPC   C3B 2185   7.026   6.848  12.235 -0.0708  0.3049 -0.0876
  159POPC   C4B 2186   7.045   6.823  11.820  0.1927  0.1845 -0.0017
  160POPC   NC3 2187   2.787   1.571  13.989 -0.0444  0.0964  0.0219
  160POPC   PO4 2188   3.001   1.386  13.664  0.3548 -0.3070 -0.1030
  160POPC   GL1 2189   2.852   1.502  13.261 -0.2322  0.0412  0.1044
  160POPC   GL2 2190   2.789   1.825  13.142  0.0392 -0.0587  0.0467
  160POPC   C1A 2191   2.850   1.222  12.900  0.1847 -0.0104 -0.0518
  160POPC   D2A 2192   2.718   1.183  12.496 -0.1931 -0.0089 -0.5214
  160POPC   C3A 2193   2.466   1.471  12.257 -0.0418 -0.0901  0.1893
  160POPC   C4A 2194   2.335   1.737  11.918 -0.0058 -0.0083  0.0479
  160POPC   C1B 2195   3.119   1.728  12.831  0.1121 -0.0051  0.0306
  160POPC   C2B 2196   3.138   1.556  12.426 -0.2184 -0.0690  0.1046
  160POPC   C3B 2197   2.924   1.745  12.073  0.0183 -0.1284  0.2016
  160POPC   C4B 2198   2.805   1.735  11.643  0.0418  0.0595 -0.2302
  161POPC   NC3 2199   7.532   5.527  13.809  0.0827 -0.1446 -0.2341
  161POPC   PO4 2200   8.026   5.320  13.882  0.0494 -0.1370  0.0432
  161POPC   GL1 2201   7.997   4.937  13.653  0.0869 -0.1573 -0.0114
  161POPC   GL2 2202   8.210   4.683  13.603 -0.4329  0.0235 -0.1659
  161POPC   C1A 2203   7.788   4.741  13.401 -0.2545  0.0769  0.6203
  161POPC   D2A 2204   7.575   4.638  12.953  0.0114  0.2939  0.0304
  161POPC   C3A 2205   7.239   4.755  12.675  0.0398 -0.3439 -0.2322
  161POPC   C4A 2206   6.928   5.058  12.475 -0.0544  0.0100 -0.2421
  161POPC   C1B 2207   8.242   4.482  13.128  0.0048  0.1382  0.1204
  161POPC   C2B 2208   8.186   4.357  12.716 -0.1310  0.0950 -0.1275
  161POPC   C3B 2209   8.127   4.377  12.238 -0.1229 -0.1354 -0.1430
  161POPC   C4B 2210   7.750   4.346  11.869  0.0220 -0.2885  0.4419
  162POPC   NC3 2211   4.881   3.063  13.666 -0.2817  0.1254 -0.3495
  162POPC   PO4 2212   5.302   2.860  13.645  0.2727  0.0014 -0.0597
  162POPC   GL1 2213   5.237   2.994  13.332 -0.0573 -0.0812 -0.0604
  162POPC   GL2 2214   5.492   3.145  13.212  0.0122 -0.1548 -0.1634
  162POPC   C1A 2215   5.147   2.842  12.973 -0.2784  0.0909 -0.0853
  162POPC   D2A 2216   5.200   2.884  12.591  0.2008 -0.5016 -0.2031
  162POPC   C3A 2217   5.341   3.159  12.389 -0.1530  0.0579 -0.1439
  162POPC   C4A 2218   5.795   3.244  12.211  0.0159 -0.1061 -0.2788
  162POPC   C1B 2219   5.609   2.960  12.820  0.0670 -0.1195  0.3042
  162POPC   C2B 2220   5.907   2.859  12.541 -0.1944 -0.1462  0.1724
  162POPC   C3B 2221   5.972   2.664  12.184 -0.0301 -0.2320 -0.2042
  162POPC   C4B 2222   5.884   2.191  11.973  0.3554  0.2102  0.2528
  163POPC   NC3 2223   6.177   6.630   9.956  0.3042 -0.2245  0.3236
  163POPC   PO4 2224   6.090   7.082  10.072 -0.0831  0.0637  0.0151
  163POPC   GL1 2225   5.923   6.961  10.392  0.1019 -0.0375 -0.1048
  163POPC   GL2 2226   5.902   6.604  10.569  0.2393 -0.0418  0.1894
  163POPC   C1A 2227   6.044   6.950  10.935  0.0654  0.2984 -0.1786
  163POPC   D2A 2228   6.283   6.795  11.246 -0.1000  0.0597  0.0663
  163POPC   C3A 2229   6.496   6.576  11.018 -0.0399  0.3341  0.1929
  163POPC   C4A 2230   6.669   6.555  10.565 -0.0931 -0.1317  0.0467
  163POPC   C1B 2231   5.578   6.557  10.731 -0.1202 -0.3068 -0.2344
  163POPC   C2B 2232   5.166   6.639  10.858  0.1911 -0.3136 -0.1254
  163POPC   C3B 2233   4.956   6.850  11.173 -0.1047  0.2201 -0.1075
  163POPC   C4B 2234   5.122   7.234  11.296 -0.1364  0.3024  0.1218
  164POPC   NC3 2235   6.412   5.379  13.860 -0.2560  0.1402 -0.0692
  164POPC   PO4 2236   6.014   5.478  14.074 -0.0936  0.0404 -0.0908
  164POPC   GL1 2237   5.925   5.440  13.627 -0.0763  0.2607 -0.2642
  164POPC   GL2 2238   6.068   5.157  13.419  0.2231  0.0905  0.2559
  164POPC   C1A 2239   6.001   5.613  13.257  0.0926  0.0746  0.0233
  164POPC   D2A 2240   6.071   5.340  12.835 -0.1907  0.0974  0.0915
  164POPC   C3A 2241   6.456   5.345  12.528  0.1124 -0.3499 -0.1214
  164POPC   C4A 2242   6.924   5.559  12.438 -0.0574 -0.0956 -0.1682
  164POPC   C1B 2243   6.157   4.953  13.134  0.2169  0.0759  0.2727
  164POPC   C2B 2244   6.292   4.877  12.704 -0.2484 -0.0441  0.1906
  164POPC   C3B 2245   6.502   4.754  12.199  0.0228 -0.1572  0.0230
  164POPC   C4B 2246   6.588   4.454  11.921 -0.2129  0.4640 -0.2852
  165POPC   NC3 2247   1.354  10.064  14.272  0.2749 -0.0890 -0.0590
  165POPC   PO4 2248   1.516  10.404  13.895 -0.0868 -0.1324  0.1517
  165POPC   GL1 2249   1.609  10.626  13.520 -0.2163  0.3458 -0.1047
  165POPC   GL2 2250   1.295  10.550  13.513 -0.1163 -0.2698  0.4172
  165POPC   C1A 2251   1.652  10.819  13.151 -0.0462  0.0914  0.3279
  165POPC   D2A 2252   1.577  11.269  12.923 -0.1760 -0.2975  0.2174
  165POPC   C3A 2253   1.244  11.254  12.545 -0.3595  0.1759  0.3412
  165POPC   C4A 2254   1.312  11.213  12.130  0.0775 -0.0127  0.2527
  165POPC   C1B 2255   1.326  10.354  13.198 -0.0395  0.0371 -0.3223
  165POPC   C2B 2256   1.327  10.341  12.708 -0.0384  0.2576  0.3994
  165POPC   C3B 2257   1.587  10.246  12.385  0.4310 -0.1861 -0.2333
  165POPC   C4B 2258   1.831  10.491  12.273  0.1957  0.2804 -0.0516
  166POPC   NC3 2259   4.346   7.710  14.083 -0.1023 -0.0217 -0.1051
  166POPC   PO4 2260   3.995   7.521  13.829  0.0086  0.4158 -0.2637
  166POPC   GL1 2261   4.028   7.388  13.509 -0.1868  0.0099  0.0929
  166POPC   GL2 2262   3.974   7.580  13.266 -0.0110 -0.0658 -0.0058
  166POPC   C1A 2263   3.969   7.074  13.174 -0.0947  0.0170  0.0252
  166POPC   D2A 2264   3.597   7.095  12.697 -0.2577  0.0840 -0.0209
  166POPC   C3A 2265   3.392   6.944  12.293 -0.2179  0.1122 -0.2540
  166POPC   C4A 2266   3.357   7.019  11.876  0.2695 -0.1209  0.2283
  166POPC   C1B 2267   4.132   7.437  12.915 -0.0935  0.0284 -0.2140
  166POPC   C2B 2268   4.497   7.399  12.639 -0.3281  0.2380 -0.1500
  166POPC   C3B 2269   4.463   7.484  12.267  0.0891 -0.0199  0.0589
  166POPC   C4B 2270   4.517   7.899  12.004 -0.0393 -0.0979  0.2120
  167POPC   NC3 2271   9.201   3.174  13.809 -0.0726 -0.2553  0.1614
  167POPC   PO4 2272   9.481   3.567  13.603 -0.0875 -0.2437 -0.3352
  167POPC   GL1 2273   9.112   3.648  13.447  0.2077  0.1445  0.2319
  167POPC   GL2 2274   8.812   3.850  13.446  0.0764  0.0730 -0.1816
  167POPC   C1A 2275   8.932   3.524  13.033  0.0972 -0.1304 -0.0912
  167POPC   D2A 2276   8.742   3.138  12.878 -0.0225  0.2439 -0.0198
  167POPC   C3A 2277   8.949   2.768  12.789 -0.0986 -0.0878 -0.0309
  167POPC   C4A 2278   9.007   2.307  12.865  0.5294  0.0412  0.1180
  167POPC   C1B 2279   8.864   4.212  13.128  0.1084 -0.0842 -0.1630
  167POPC   C2B 2280   8.894   4.273  12.635  0.1463 -0.1136 -0.0196
  167POPC   C3B 2281   8.636   4.200  12.327 -0.2890 -0.1795  0.5330
  167POPC   C4B 2282   8.516   3.973  11.978 -0.0552 -0.3763  0.0768
  168POPC   NC3 2283   6.835   3.636  14.006 -0.2521  0.1867  0.1915
  168POPC   PO4 2284   7.002   3.929  14.096  0.0864  0.1897  0.2704
  168POPC   GL1 2285   6.908   3.930  13.564 -0.1303 -0.3281  0.1349
  168POPC   GL2 2286   6.587   3.909  13.393 -0.0490 -0.2419  0.1113
  168POPC   C1A 2287   6.981   3.757  13.133  0.1729 -0.0591 -0.3260
  168POPC   D2A 2288   7.087   3.616  12.792 -0.1939  0.3623 -0.0103
  168POPC   C3A 2289   6.759   3.354  12.420  0.1375 -0.2674  0.0740
  168POPC   C4A 2290   6.295   3.365  12.420 -0.0934 -0.1658  0.1327
  168POPC   C1B 2291   6.538   4.298  13.317  0.1708 -0.0259 -0.1309
  168POPC   C2B 2292   6.470   4.499  13.019  0.0895 -0.0288  0.1402
  168POPC   C3B 2293   6.749   4.576  12.691  0.1607  0.0188 -0.1545
  168POPC   C4B 2294   6.990   4.593  12.275 -0.6248  0.1551 -0.0687
  169POPC   NC3 2295   7.349   6.334  14.187  0.0004  0.0455  0.1641
  169POPC   PO4 2296   7.475   6.683  14.070  0.4167 -0.2330  0.0977
  169POPC   GL1 2297   7.553   6.441  13.722 -0.2020 -0.3542 -0.0383
  169POPC   GL2 2298   7.851   6.567  13.571 -0.3151 -0.3274 -0.3797
  169POPC   C1A 2299   7.691   6.083  13.659  0.0760 -0.1011 -0.3545
  169POPC   D2A 2300   7.508   5.728  13.332 -0.0405  0.2970 -0.0934
  169POPC   C3A 2301   7.658   5.577  12.949 -0.2339 -0.1717  0.0607
  169POPC   C4A 2302   8.012   5.419  12.746 -0.0937 -0.4066 -0.1827
  169POPC   C1B 2303   7.684   6.334  13.242  0.1448  0.4004  0.0983
  169POPC   C2B 2304   8.051   6.034  13.034 -0.0214 -0.2536  0.1284
  169POPC   C3B 2305   7.886   5.960  12.693 -0.3032  0.1723  0.1113
  169POPC   C4B 2306   7.960   6.068  12.252  0.1663  0.1003  0.2309
  170POPC   NC3 2307  10.001   2.485  14.009  0.2585 -0.0226 -0.0808
  170POPC   PO4 2308   9.918   2.255  14.375 -0.0265 -0.1380  0.1844
  170POPC   GL1 2309   9.764   2.040  14.121 -0.0015 -0.0178  0.4537
  170POPC   GL2 2310   9.565   2.126  13.863  0.1787  0.0617  0.3642
  170POPC   C1A 2311   9.628   1.647  13.846  0.3504  0.1089  0.6635
  170POPC   D2A 2312   9.263   1.520  13.578 -0.1877  0.0047 -0.2599
  170POPC   C3A 2313   9.204   1.352  13.147 -0.1019  0.2764  0.0859
  170POPC   C4A 2314   9.170   1.251  12.717  0.0302  0.1517 -0.0130
  170POPC   C1B 2315   9.281   2.098  13.503  0.1310  0.1288  0.0792
  170POPC   C2B 2316   9.143   1.887  13.173 -0.2104 -0.2362  0.2491
  170POPC   C3B 2317   8.901   1.667  12.920  0.2948 -0.0357  0.3639
  170POPC   C4B 2318   8.610   1.335  13.035  0.0147  0.0806  0.1839
  171POPC   NC3 2319   3.901   1.265  13.760 -0.0681 -0.0794 -0.4022
  171POPC   PO4 2320   3.494   1.466  13.796 -0.3542 -0.2424  0.1452
  171POPC   GL1 2321   3.526   1.340  13.386 -0.1412  0.1429 -0.0832
  171POPC   GL2 2322   3.281   1.248  13.244  0.1704  0.0590 -0.1396
  171POPC   C1A 2323   3.884   1.302  13.111 -0.0526 -0.1414 -0.2191
  171POPC   D2A 2324   3.978   1.505  12.631 -0.1475  0.0334 -0.3284
  171POPC   C3A 2325   4.140   1.319  12.271 -0.3953 -0.0230  0.2978
  171POPC   C4A 2326   4.369   1.339  11.952  0.0087  0.1604  0.1698
  171POPC   C1B 2327   3.451   1.348  12.820  0.1648 -0.0558  0.0602
  171POPC   C2B 2328   3.552   1.369  12.392  0.2321 -0.3523  0.1089
  171POPC   C3B 2329   3.482   1.460  12.022  0.0309  0.3626  0.1774
  171POPC   C4B 2330   3.355   1.727  11.807  0.2218  0.0293  0.2251
  172POPC   NC3 2331   5.098   4.362  13.365 -0.0419 -0.1778 -0.2581
  172POPC   PO4 2332   5.217   4.765  13.580 -0.0469 -0.0846 -0.1382
  172POPC   GL1 2333   5.288   4.907  13.184  0.1511  0.2247  0.2341
  172POPC   GL2 2334   5.600   5.063  13.036 -0.2078  0.2644 -0.0869
  172POPC   C1A 2335   5.218   4.852  12.713  0.3238  0.0760 -0.4195
  172POPC   D2A 2336   4.978   4.851  12.327 -0.1304 -0.3740 -0.0474
  172POPC   C3A 2337   5.083   4.673  11.890  0.1030 -0.0562 -0.2648
  172POPC   C4A 2338   5.301   4.288  11.696 -0.2116  0.0661  0.0864
  172POPC   C1B 2339   5.815   4.907  12.750 -0.0235 -0.2183 -0.0654
  172POPC   C2B 2340   5.958   4.618  12.401 -0.0640  0.1134  0.2399
  172POPC   C3B 2341   6.033   4.760  11.992  0.2036 -0.1669  0.0325
  172POPC   C4B 2342   5.705   4.571  11.679  0.0717  0.4066 -0.2780
  173POPC   NC3 2343   3.867   4.546   9.275  0.3885 -0.0369 -0.0958
  173POPC   PO4 2344   3.665   4.308   9.570 -0.2742  0.0939 -0.2151
  173POPC   GL1 2345   3.667   4.629   9.913  0.0698  0.2337 -0.2088
  173POPC   GL2 2346   4.020   4.690   9.937 -0.2755  0.1567 -0.0262
  173POPC   C1A 2347   3.391   4.823  10.191  0.1313  0.1473 -0.2802
  173POPC   D2A 2348   3.204   4.580  10.538  0.1714 -0.5976  0.1018
  173POPC   C3A 2349   3.106   4.719  10.966 -0.1724  0.0335 -0.0061
  173POPC   C4A 2350   3.340   4.605  11.272 -0.4072 -0.3192 -0.1793
  173POPC   C1B 2351   4.078   4.700  10.430  0.1067  0.4902 -0.2977
  173POPC   C2B 2352   4.116   4.333  10.725 -0.2095 -0.3687 -0.3222
  173POPC   C3B 2353   4.110   4.055  11.004  0.2334 -0.4202 -0.0282
  173POPC   C4B 2354   3.985   3.878  11.338  0.1023  0.0662  0.1521
  174POPC   NC3 2355   0.532   8.075  14.378 -0.0342 -0.0671  0.0283
  174POPC   PO4 2356   0.568   8.206  13.974  0.5924 -0.0447 -0.0816
  174POPC   GL1 2357   0.602   8.254  13.526  0.0891  0.3950  0.1114
  174POPC   GL2 2358   0.908   8.162  13.429 -0.2065 -0.0345 -0.0545
  174POPC   C1A 2359   0.493   7.851  13.175 -0.1057  0.1112  0.0545
  174POPC   D2A 2360   0.212   7.509  13.044 -0.2163 -0.3890 -0.0210
  174POPC   C3A 2361  -0.200   7.284  12.759  0.1490  0.3064 -0.0614
  174POPC   C4A 2362  -0.453   7.320  12.498 -0.0694  0.2672 -0.0165
  174POPC   C1B 2363   0.823   8.238  13.074  0.1389  0.0449  0.1293
  174POPC   C2B 2364   0.764   8.040  12.747 -0.0505  0.1030 -0.1514
  174POPC   C3B 2365   0.630   7.767  12.460 -0.0851 -0.1173  0.4438
  174POPC   C4B 2366   0.653   7.375  12.221 -0.0575  0.1562  0.2108
  175POPC   NC3 2367   0.814   9.076  13.635  0.0072 -0.0002  0.1997
  175POPC   PO4 2368   0.713   9.512  13.643  0.3776  0.3118  0.1683
  175POPC   GL1 2369   0.728   9.304  13.202 -0.0775  0.1263 -0.0002
  175POPC   GL2 2370   0.562   9.047  13.073  0.1111 -0.2974 -0.3543
  175POPC   C1A 2371   0.634   9.465  12.780 -0.1064 -0.2248 -0.3595
  175POPC   D2A 2372   0.417   9.763  12.432 -0.0334  0.0796  0.1703
  175POPC   C3A 2373   0.415  10.083  12.154  0.0072 -0.1431  0.2116
  175POPC   C4A 2374   0.440  10.570  11.932 -0.1728 -0.0035  0.0489
  175POPC   C1B 2375   0.266   8.755  12.928  0.0498 -0.1615  0.0144
  175POPC   C2B 2376   0.361   8.531  12.615 -0.0938  0.0457  0.1037
  175POPC   C3B 2377   0.316   8.492  12.117 -0.0392 -0.2417  0.2780
  175POPC   C4B 2378   0.155   8.807  11.833 -0.0466 -0.2729 -0.0448
  176POPC   NC3 2379   2.289   2.213  13.794 -0.3472 -0.1030  0.0313
  176POPC   PO4 2380   1.957   2.442  13.624 -0.0293  0.6003 -0.0891
  176POPC   GL1 2381   1.894   2.434  13.194  0.1213 -0.0290  0.2189
  176POPC   GL2 2382   2.025   2.713  13.062 -0.1902 -0.1749  0.1260
  176POPC   C1A 2383   1.904   2.338  12.757  0.0482 -0.3006  0.1091
  176POPC   D2A 2384   1.745   2.261  12.371  0.1954 -0.0441 -0.0657
  176POPC   C3A 2385   1.438   2.108  12.202  0.1267  0.1149 -0.0428
  176POPC   C4A 2386   1.229   2.031  11.779 -0.2897  0.4937  0.0512
  176POPC   C1B 2387   2.391   2.552  12.798  0.2131  0.0274  0.2748
  176POPC   C2B 2388   2.677   2.565  12.386  0.2605  0.0308  0.0383
  176POPC   C3B 2389   3.112   2.654  12.295 -0.1133  0.1965  0.2800
  176POPC   C4B 2390   3.432   2.900  12.480 -0.1616  0.2041 -0.0342
  177POPC   NC3 2391   8.474   5.521  14.004 -0.0288  0.2327 -0.0657
  177POPC   PO4 2392   8.841   5.711  13.912 -0.0229  0.0179  0.1795
  177POPC   GL1 2393   8.863   5.759  13.448  0.1345  0.0616  0.1555
  177POPC   GL2 2394   9.092   5.697  13.191 -0.2671  0.1748 -0.1504
  177POPC   C1A 2395   8.543   5.762  13.143  0.2784  0.3641 -0.0259
  177POPC   D2A 2396   8.362   5.838  12.649 -0.1426  0.0766 -0.1143
  177POPC   C3A 2397   8.188   5.606  12.312 -0.1110  0.3101 -0.3651
  177POPC   C4A 2398   7.955   5.252  12.175  0.2061  0.3502 -0.0686
  177POPC   C1B 2399   9.418   5.465  13.020 -0.0027 -0.0604  0.5992
  177POPC   C2B 2400   9.755   5.350  12.740  0.1172 -0.1624 -0.0591
  177POPC   C3B 2401   9.751   5.454  12.359 -0.1302  0.1490 -0.0960
  177POPC   C4B 2402   9.771   5.525  11.906  0.0583  0.0439 -0.1076
  178POPC   NC3 2403   1.822   1.043  13.861 -0.3979 -0.2219 -0.1867
  178POPC   PO4 2404   1.641   0.635  13.670 -0.0970  0.1824 -0.3182
  178POPC   GL1 2405   1.679   0.983  13.384 -0.0194  0.0560 -0.0104
  178POPC   GL2 2406   2.076   1.022  13.330 -0.2499 -0.2132  0.2470
  178POPC   C1A 2407   1.503   0.921  12.971 -0.3710 -0.1551  0.0115
  178POPC   D2A 2408   1.383   0.936  12.657  0.3706  0.2791 -0.1639
  178POPC   C3A 2409   1.406   0.721  12.263  0.1491  0.1491  0.1182
  178POPC   C4A 2410   1.254   0.354  12.006 -0.2097  0.2845 -0.1532
  178POPC   C1B 2411   2.090   1.037  12.870 -0.3397  0.0133 -0.0526
  178POPC   C2B 2412   2.282   1.031  12.540 -0.0788  0.0476 -0.2773
  178POPC   C3B 2413   2.526   0.944  12.138  0.0261 -0.3510  0.2382
  178POPC   C4B 2414   2.789   1.250  11.987 -0.4915  0.1352  0.0338
  179POPC   NC3 2415   0.186   7.270  13.746 -0.0180 -0.0440 -0.0686
  179POPC   PO4 2416  -0.138   7.065  14.048 -0.3850 -0.2216  0.1659
  179POPC   GL1 2417  -0.120   6.940  13.478  0.1647  0.0242 -0.0665
  179POPC   GL2 2418  -0.538   7.135  13.379 -0.0645  0.0986  0.1612
  179POPC   C1A 2419   0.016   6.897  13.002 -0.2047  0.2910 -0.1273
  179POPC   D2A 2420   0.301   7.041  12.499  0.0785  0.0123 -0.3809
  179POPC   C3A 2421   0.015   7.202  12.243  0.1328  0.2028 -0.4088
  179POPC   C4A 2422  -0.333   7.241  11.948  0.1861  0.0794  0.0434
  179POPC   C1B 2423  -0.614   7.049  12.996  0.4552 -0.4615 -0.0214
  179POPC   C2B 2424  -0.805   6.937  12.595 -0.0481 -0.2675  0.0680
  179POPC   C3B 2425  -0.515   6.893  12.204  0.2068 -0.1243  0.1633
  179POPC   C4B 2426  -0.111   6.711  12.029 -0.0078 -0.1614 -0.1321
  180POPC   NC3 2427   8.626   2.345  14.489  0.3799 -0.0678  0.1611
  180POPC   PO4 2428   8.265   2.205  14.178  0.0699 -0.0550 -0.0644
  180POPC   GL1 2429   8.160   1.766  14.023 -0.2350 -0.2069 -0.1248
  180POPC   GL2 2430   7.871   1.872  13.963  0.2147  0.0978  0.0818
  180POPC   C1A 2431   8.398   1.690  13.741 -0.2346 -0.0910  0.1205
  180POPC   D2A 2432   8.764   1.457  13.508  0.1085  0.0537  0.3044
  180POPC   C3A 2433   8.823   0.995  13.581  0.0042 -0.1121 -0.3843
  180POPC   C4A 2434   8.886   0.663  13.722 -0.0600 -0.0899 -0.1028
  180POPC   C1B 2435   8.021   2.068  13.541 -0.1610  0.1654  0.2710
  180POPC   C2B 2436   8.265   2.479  13.317 -0.0309 -0.0447  0.0899
  180POPC   C3B 2437   8.523   2.643  12.952  0.0969 -0.0450 -0.0464
  180POPC   C4B 2438   8.577   2.733  12.469 -0.1827  0.1923  0.0600
  181POPC   NC3 2439   6.344   3.116  14.129  0.2459 -0.2437  0.0736
  181POPC   PO4 2440   6.612   2.917  13.897  0.0510 -0.0301 -0.3644
  181POPC   GL1 2441   6.858   3.058  13.624  0.1308 -0.2181  0.0280
  181POPC   GL2 2442   7.055   3.395  13.505  0.0805  0.2731 -0.0751
  181POPC   C1A 2443   7.054   2.966  13.321  0.1842 -0.0041  0.0308
  181POPC   D2A 2444   7.268   2.687  13.135  0.0018  0.0270 -0.1419
  181POPC   C3A 2445   7.197   2.463  12.821 -0.1155  0.1770  0.0167
  181POPC   C4A 2446   6.816   2.320  12.657 -0.0395 -0.1007  0.1949
  181POPC   C1B 2447   6.751   3.321  13.185 -0.2011  0.3780  0.3102
  181POPC   C2B 2448   6.571   3.188  12.892  0.1262  0.0734  0.0549
  181POPC   C3B 2449   6.664   2.885  12.594  0.3196  0.1759  0.2153
  181POPC   C4B 2450   6.888   2.835  12.258  0.1099 -0.0149 -0.1142
  182POPC   NC3 2451   9.810   3.282  13.839  0.2613 -0.0087  0.1675
  182POPC   PO4 2452  10.135   2.897  13.841 -0.0682  0.0981  0.1110
  182POPC   GL1 2453   9.956   2.964  13.456  0.1540 -0.0444  0.3972
  182POPC   GL2 2454   9.573   3.016  13.445  0.3288  0.1933  0.1826
  182POPC   C1A 2455   9.994   2.777  13.037  0.1017 -0.3177  0.0888
  182POPC   D2A 2456   9.836   2.922  12.700  0.5076  0.2481  0.0421
  182POPC   C3A 2457   9.423   2.876  12.473 -0.0837  0.0960 -0.0031
  182POPC   C4A 2458   9.043   3.159  12.344  0.0225  0.0887 -0.1425
  182POPC   C1B 2459   9.356   3.088  13.064 -0.1878 -0.2355 -0.2175
  182POPC   C2B 2460   9.355   3.353  12.788  0.1158 -0.0945 -0.0328
  182POPC   C3B 2461   9.366   3.639  12.535  0.0403 -0.1233  0.0206
  182POPC   C4B 2462   9.326   4.150  12.387  0.0240 -0.0196 -0.1243
  183POPC   NC3 2463   2.031   5.912  13.652 -0.2460  0.2629  0.0835
  183POPC   PO4 2464   1.820   6.297  13.805  0.0364  0.1546 -0.0393
  183POPC   GL1 2465   1.885   6.467  13.441  0.0545  0.4472  0.2909
  183POPC   GL2 2466   1.648   6.620  13.320  0.1499  0.4903 -0.0190
  183POPC   C1A 2467   2.084   6.881  13.161 -0.3357 -0.1199  0.0993
  183POPC   D2A 2468   2.568   6.976  12.935 -0.0875  0.3178  0.1642
  183POPC   C3A 2469   2.780   6.605  12.912  0.0292  0.1142 -0.0553
  183POPC   C4A 2470   3.092   6.215  12.902  0.0207  0.1472  0.0107
  183POPC   C1B 2471   1.534   6.855  12.958 -0.0457 -0.2471 -0.1166
  183POPC   C2B 2472   1.545   6.789  12.555  0.1733 -0.0595 -0.2062
  183POPC   C3B 2473   1.515   6.869  12.068  0.1395  0.0870 -0.0758
  183POPC   C4B 2474   1.666   7.117  11.768  0.3081 -0.2076  0.0290
  184POPC   NC3 2475   2.968   6.532  13.757 -0.1982 -0.0596 -0.1101
  184POPC   PO4 2476   3.341   6.647  13.797 -0.3497  0.2481 -0.3298
  184POPC   GL1 2477   3.412   6.572  13.395 -0.1847  0.0545  0.0514
  184POPC   GL2 2478   3.764   6.604  13.312  0.2020 -0.0702  0.2425
  184POPC   C1A 2479   3.329   6.640  12.968  0.1000  0.1833  0.1460
  184POPC   D2A 2480   3.445   6.513  12.562  0.2455 -0.4165 -0.0519
  184POPC   C3A 2481   3.063   6.397  12.444 -0.1226 -0.2971  0.0344
  184POPC   C4A 2482   2.960   6.025  12.429  0.2934  0.2346 -0.3463
  184POPC   C1B 2483   3.801   6.673  12.917 -0.0513  0.4383  0.3044
  184POPC   C2B 2484   3.863   6.748  12.412  0.2127 -0.3400  0.0874
  184POPC   C3B 2485   3.848   7.047  12.079  0.1281  0.2194 -0.0201
  184POPC   C4B 2486   3.676   7.332  11.737 -0.5498  0.0111 -0.1790
  185POPC   NC3 2487   8.558   9.706  13.993 -0.0474  0.0868  0.2082
  185POPC   PO4 2488   8.717   9.802  13.608  0.0657  0.2266 -0.0072
  185POPC   GL1 2489   8.638   9.790  13.084 -0.0225  0.1353  0.1745
  185POPC   GL2 2490   8.742   9.954  12.907 -0.0014 -0.1425  0.3846
  185POPC   C1A 2491   8.701   9.562  12.634 -0.0280  0.0786 -0.0856
  185POPC   D2A 2492   8.500   9.231  12.361 -0.2317 -0.0147 -0.0825
  185POPC   C3A 2493   8.691   9.130  12.046 -0.1085 -0.1034  0.1796
  185POPC   C4A 2494   8.828   9.205  11.611 -0.0229  0.2340 -0.2458
  185POPC   C1B 2495   8.986  10.278  12.877 -0.1485  0.0338  0.1258
  185POPC   C2B 2496   9.241  10.443  12.849  0.0304 -0.1275  0.0970
  185POPC   C3B 2497   9.564  10.698  12.972  0.0341  0.2083  0.3653
  185POPC   C4B 2498  10.016  10.727  12.933  0.2606  0.0194  0.2430
  186POPC   NC3 2499   1.808   8.129  13.718  0.2352 -0.3166 -0.1423
  186POPC   PO4 2500   1.962   7.639  13.963 -0.0475  0.1084  0.1708
  186POPC   GL1 2501   1.973   7.626  13.612 -0.0287 -0.0046  0.1337
  186POPC   GL2 2502   2.154   7.799  13.437 -0.0616  0.3892 -0.3184
  186POPC   C1A 2503   1.991   7.442  13.137  0.0723 -0.2690  0.0842
  186POPC   D2A 2504   2.121   7.432  12.714 -0.2441 -0.4187  0.0336
  186POPC   C3A 2505   2.080   7.648  12.301 -0.2801  0.2429 -0.0297
  186POPC   C4A 2506   2.319   7.603  11.974 -0.2885  0.1200 -0.0035
  186POPC   C1B 2507   1.812   8.001  13.118  0.2272  0.1246 -0.1377
  186POPC   C2B 2508   1.355   8.135  12.914 -0.0441  0.0311  0.0735
  186POPC   C3B 2509   1.239   8.136  12.483  0.1572  0.0392  0.0482
  186POPC   C4B 2510   1.373   8.356  12.110 -0.0037 -0.2136 -0.0687
  187POPC   NC3 2511   4.703   1.768  13.728  0.1013 -0.2607 -0.4715
  187POPC   PO4 2512   4.242   1.681  13.833 -0.4068  0.0102  0.1731
  187POPC   GL1 2513   4.223   1.463  13.416 -0.0794  0.0227  0.1569
  187POPC   GL2 2514   4.221   1.097  13.469 -0.1369  0.2080  0.2248
  187POPC   C1A 2515   4.347   1.323  12.958 -0.1648  0.0423  0.0647
  187POPC   D2A 2516   4.262   1.061  12.701 -0.1666  0.0479 -0.0126
  187POPC   C3A 2517   4.502   0.995  12.425  0.0887  0.0039 -0.0880
  187POPC   C4A 2518   4.790   1.134  12.071 -0.1063  0.1547  0.0200
  187POPC   C1B 2519   4.089   0.791  13.104  0.5473 -0.2945  0.1301
  187POPC   C2B 2520   4.194   0.541  12.707 -0.0923  0.0047  0.0243
  187POPC   C3B 2521   4.428   0.438  12.375 -0.0581  0.1848 -0.0222
  187POPC   C4B 2522   4.736   0.542  12.006  0.0108 -0.1638 -0.0819
  188POPC   NC3 2523   7.981   8.269  13.890  0.2438  0.1008 -0.1999
  188POPC   PO4 2524   8.197   8.607  13.732 -0.3019 -0.0659 -0.2156
  188POPC   GL1 2525   7.802   8.879  13.579 -0.1145 -0.0286 -0.4099
  188POPC   GL2 2526   7.691   8.686  13.663  0.0424  0.3125 -0.2753
  188POPC   C1A 2527   7.579   8.959  13.239  0.0326  0.1527 -0.1968
  188POPC   D2A 2528   7.463   9.258  12.926  0.5023  0.0682 -0.0879
  188POPC   C3A 2529   7.560   9.310  12.558 -0.3376  0.3043  0.1100
  188POPC   C4A 2530   7.593   9.383  12.003  0.2065  0.1894 -0.2126
  188POPC   C1B 2531   7.643   8.471  13.200  0.0522  0.2743  0.0693
  188POPC   C2B 2532   7.556   8.283  12.794 -0.3198 -0.2318  0.2027
  188POPC   C3B 2533   7.571   8.361  12.348  0.3205  0.1401 -0.1239
  188POPC   C4B 2534   7.277   8.431  12.052  0.2103 -0.2934  0.1212
  189POPC   NC3 2535   6.324   0.430  14.316  0.1431  0.0152  0.0237
  189POPC   PO4 2536   6.169   0.469  13.857  0.0450  0.1189 -0.1833
  189POPC   GL1 2537   5.952   0.822  13.434 -0.3637 -0.2197 -0.0694
  189POPC   GL2 2538   5.605   0.729  13.461 -0.0570  0.0292 -0.0239
  189POPC   C1A 2539   6.069   0.858  13.013 -0.0043 -0.0520  0.3901
  189POPC   D2A 2540   6.275   0.775  12.606  0.0440 -0.1760  0.2563
  189POPC   C3A 2541   6.047   0.722  12.221 -0.0416  0.3333  0.3457
  189POPC   C4A 2542   5.690   0.790  11.879 -0.0119 -0.3116  0.0654
  189POPC   C1B 2543   5.577   0.692  12.971 -0.1750  0.0232  0.2547
  189POPC   C2B 2544   5.319   0.702  12.555 -0.1153  0.0596  0.2748
  189POPC   C3B 2545   4.900   0.690  12.553 -0.1153  0.3606 -0.0250
  189POPC   C4B 2546   4.691   0.660  12.871  0.0746 -0.2195  0.2464
  190POPC   NC3 2547   9.465   7.108  13.457 -0.1217 -0.0741 -0.3065
  190POPC   PO4 2548   9.089   7.103  13.323 -0.0005  0.1797 -0.0866
  190POPC   GL1 2549   8.842   7.114  12.984  0.2200  0.1707 -0.0103
  190POPC   GL2 2550   8.567   7.411  12.860 -0.0097  0.1229  0.2043
  190POPC   C1A 2551   9.065   6.978  12.580 -0.2536  0.0057 -0.2086
  190POPC   D2A 2552   9.366   6.889  12.368 -0.0885 -0.4098 -0.1032
  190POPC   C3A 2553   9.410   6.673  11.978 -0.1167  0.0280 -0.1834
  190POPC   C4A 2554   9.854   6.455  11.889  0.6179  0.2050 -0.0181
  190POPC   C1B 2555   8.723   7.607  12.507 -0.2792  0.0596 -0.0266
  190POPC   C2B 2556   9.082   7.635  12.198  0.0536  0.3422 -0.0212
  190POPC   C3B 2557   9.131   7.558  11.743 -0.0904  0.1576 -0.0867
  190POPC   C4B 2558   8.899   7.777  11.476 -0.0703 -0.0303  0.0846
  191POPC   NC3 2559   0.336   2.797  13.834 -0.1339 -0.3843 -0.4354
  191POPC   PO4 2560   0.404   3.212  13.616 -0.3331 -0.0601  0.0407
  191POPC   GL1 2561   0.576   3.438  13.228 -0.3306  0.0190  0.3008
  191POPC   GL2 2562   0.553   3.107  13.012 -0.0025 -0.3106  0.1398
  191POPC   C1A 2563   0.735   3.611  12.956 -0.2701  0.2623  0.2578
  191POPC   D2A 2564   0.705   3.560  12.533 -0.0512  0.1365 -0.2331
  191POPC   C3A 2565   0.413   3.708  12.341  0.0266  0.3311  0.1789
  191POPC   C4A 2566   0.415   3.828  11.949 -0.1770  0.0830  0.0301
  191POPC   C1B 2567   0.435   3.130  12.621  0.1012  0.2934  0.1738
  191POPC   C2B 2568   0.081   3.177  12.343 -0.5768 -0.0524 -0.1086
  191POPC   C3B 2569   0.066   3.469  12.038 -0.4104  0.2017  0.0522
  191POPC   C4B 2570  -0.238   3.690  11.857  0.2466 -0.0124 -0.3186
  192POPC   NC3 2571   4.234   4.815  13.522 -0.0872  0.1177  0.1835
  192POPC   PO4 2572   4.268   5.216  13.680 -0.0526 -0.4277  0.0965
  192POPC   GL1 2573   4.369   5.224  13.234 -0.1151  0.2820  0.0667
  192POPC   GL2 2574   4.143   4.993  13.060  0.1196 -0.0122 -0.3866
  192POPC   C1A 2575   4.187   5.515  12.953 -0.2383  0.0910  0.4152
  192POPC   D2A 2576   4.360   5.973  12.704 -0.1331 -0.1177 -0.0078
  192POPC   C3A 2577   4.302   6.062  12.329  0.0889 -0.0677  0.1186
  192POPC   C4A 2578   4.173   6.485  12.158 -0.1310 -0.2755 -0.0709
  192POPC   C1B 2579   4.092   4.752  12.701 -0.1083  0.4541  0.1387
  192POPC   C2B 2580   3.915   4.768  12.331  0.0070 -0.3817  0.0547
  192POPC   C3B 2581   3.954   4.662  11.910 -0.0184 -0.0375 -0.0967
  192POPC   C4B 2582   3.975   4.299  11.696  0.1632 -0.7370  0.0591
  193POPC   NC3 2583  11.040   2.854  14.020  0.0021  0.0084 -0.0873
  193POPC   PO4 2584  11.294   2.754  13.743  0.2004  0.0341  0.3060
  193POPC   GL1 2585  11.525   2.598  13.366  0.1992 -0.2064  0.2851
  193POPC   GL2 2586  11.472   2.226  13.320  0.0548 -0.1856 -0.3629
  193POPC   C1A 2587  11.813   2.560  12.993  0.0008 -0.0524  0.2541
  193POPC   D2A 2588  11.907   2.610  12.614 -0.0387 -0.1734 -0.2684
  193POPC   C3A 2589  11.585   2.645  12.308 -0.1025 -0.4014 -0.1363
  193POPC   C4A 2590  11.422   2.717  12.003  0.2278 -0.1087 -0.0744
  193POPC   C1B 2591  11.132   2.407  13.200 -0.1857  0.0334 -0.2677
  193POPC   C2B 2592  11.057   2.838  13.123  0.1151  0.1653  0.0533
  193POPC   C3B 2593  10.905   3.183  12.701  0.1864  0.3955 -0.1316
  193POPC   C4B 2594  11.077   3.374  12.308 -0.2032 -0.1719 -0.1208
  194POPC   NC3 2595   0.304   1.803  13.975  0.2153 -0.0174 -0.1900
  194POPC   PO4 2596   0.179   1.434  14.205 -0.2795  0.0276 -0.2463
  194POPC   GL1 2597   0.151   1.265  13.762  0.0494 -0.0301 -0.0397
  194POPC   GL2 2598   0.435   1.266  13.640  0.2044 -0.2538 -0.0884
  194POPC   C1A 2599  -0.252   1.199  13.573 -0.1062  0.1692 -0.1654
  194POPC   D2A 2600  -0.646   1.396  13.322 -0.0573 -0.4285 -0.2346
  194POPC   C3A 2601  -0.939   1.635  13.586  0.0338  0.2659 -0.0625
  194POPC   C4A 2602  -1.337   1.628  13.874 -0.0947 -0.3184  0.0337
  194POPC   C1B 2603   0.209   1.357  13.245 -0.1041 -0.0326 -0.2397
  194POPC   C2B 2604   0.168   1.429  12.762 -0.1034  0.0104  0.4775
  194POPC   C3B 2605   0.042   1.764  12.457  0.2637 -0.3398  0.2635
  194POPC   C4B 2606  -0.372   1.852  12.256  0.1195 -0.0205 -0.1642
  195POPC   NC3 2607   4.877   8.883  14.143 -0.1964  0.3009  0.0706
  195POPC   PO4 2608   5.080   8.395  14.124 -0.0113 -0.2479 -0.0189
  195POPC   GL1 2609   5.019   8.288  13.681 -0.0407  0.1945 -0.1823
  195POPC   GL2 2610   5.197   7.988  13.630  0.1283  0.1866 -0.1506
  195POPC   C1A 2611   4.956   8.276  13.141  0.1954  0.0313  0.1737
  195POPC   D2A 2612   4.904   8.219  12.849 -0.0915 -0.2072 -0.2048
  195POPC   C3A 2613   5.262   8.161  12.535  0.3786 -0.2440  0.1354
  195POPC   C4A 2614   5.702   8.000  12.633  0.0548 -0.2989  0.4643
  195POPC   C1B 2615   5.270   7.580  13.511 -0.0442 -0.0344 -0.0041
  195POPC   C2B 2616   5.248   7.390  13.086 -0.2559 -0.1795  0.2537
  195POPC   C3B 2617   4.941   7.254  12.801  0.0340 -0.0160 -0.1674
  195POPC   C4B 2618   4.659   6.933  12.720 -0.1740 -0.1842 -0.1759
  196POPC   NC3 2619  11.110   0.636  14.868 -0.1831  0.0100 -0.2664
  196POPC   PO4 2620  11.059   0.814  14.570 -0.2055 -0.2931 -0.4505
  196POPC   GL1 2621  10.808   0.804  14.209 -0.0079 -0.2597  0.0922
  196POPC   GL2 2622  11.049   1.032  14.138 -0.0236 -0.0100 -0.2799
  196POPC   C1A 2623  10.708   0.703  13.803 -0.3197  0.0324  0.0277
  196POPC   D2A 2624  10.866   0.789  13.391 -0.2269  0.2016  0.1649
  196POPC   C3A 2625  10.946   0.773  12.926 -0.4749  0.1674  0.0369
  196POPC   C4A 2626  11.281   0.804  12.704 -0.2437 -0.0770  0.1597
  196POPC   C1B 2627  10.746   1.268  13.863 -0.1592  0.0950  0.1086
  196POPC   C2B 2628  10.415   1.028  13.499  0.3102  0.3441 -0.1132
  196POPC   C3B 2629  10.299   1.246  13.161  0.0597 -0.0397 -0.2115
  196POPC   C4B 2630  10.648   1.248  12.855  0.1596 -0.2425 -0.2375
  197POPC   NC3 2631   2.129   2.927  13.504  0.0563 -0.0449  0.5297
  197POPC   PO4 2632   2.526   2.933  13.606  0.0861  0.0716 -0.1282
  197POPC   GL1 2633   2.641   3.131  13.206 -0.0675 -0.0505 -0.0728
  197POPC   GL2 2634   2.386   3.034  12.994 -0.1568 -0.2784 -0.1520
  197POPC   C1A 2635   2.739   3.434  12.798  0.1462 -0.0254 -0.2466
  197POPC   D2A 2636   3.004   3.071  12.704  0.0237  0.0996  0.2449
  197POPC   C3A 2637   2.930   2.642  12.775 -0.0304 -0.1913 -0.1853
  197POPC   C4A 2638   2.681   2.256  12.884 -0.0962  0.2132 -0.0441
  197POPC   C1B 2639   2.495   3.017  12.631  0.1722  0.0756  0.1640
  197POPC   C2B 2640   2.705   3.026  12.149 -0.2420  0.2119  0.0499
  197POPC   C3B 2641   3.051   3.137  11.884 -0.1254  0.2179  0.2621
  197POPC   C4B 2642   3.147   3.140  11.433 -0.2825  0.0840 -0.1999
  198POPC   NC3 2643   2.567   3.508  13.791  0.1790  0.0036 -0.1441
  198POPC   PO4 2644   2.309   3.417  13.522  0.0136  0.0285  0.1067
  198POPC   GL1 2645   2.363   3.547  13.092  0.1854 -0.2911  0.2277
  198POPC   GL2 2646   2.578   3.871  13.018  0.0124  0.2469  0.0689
  198POPC   C1A 2647   2.207   3.481  12.665  0.2184  0.1852  0.0201
  198POPC   D2A 2648   2.218   3.236  12.286 -0.2605 -0.1218 -0.0594
  198POPC   C3A 2649   1.953   3.084  11.933 -0.0022 -0.3038  0.0209
  198POPC   C4A 2650   1.737   2.904  11.564 -0.0251 -0.1298 -0.1267
  198POPC   C1B 2651   2.912   3.931  12.853  0.2989  0.1138 -0.1622
  198POPC   C2B 2652   3.098   4.027  12.522  0.2258 -0.4644 -0.1089
  198POPC   C3B 2653   3.289   4.201  12.174  0.1325 -0.0117  0.1256
  198POPC   C4B 2654   3.498   4.425  11.812  0.1761  0.3665  0.2818
  199POPC   NC3 2655  10.834   1.967  14.054 -0.0178  0.4347  0.3566
  199POPC   PO4 2656  10.643   2.406  14.083  0.0538  0.1636  0.1110
  199POPC   GL1 2657  10.536   2.313  13.584 -0.0815 -0.0859  0.2445
  199POPC   GL2 2658  10.304   2.044  13.290 -0.3555 -0.2829 -0.1182
  199POPC   C1A 2659  10.589   2.566  13.108 -0.0827  0.0685 -0.1447
  199POPC   D2A 2660  10.487   2.968  13.029 -0.0021  0.1647 -0.0611
  199POPC   C3A 2661  10.315   3.170  12.720 -0.0668  0.1577  0.0497
  199POPC   C4A 2662  10.459   3.400  12.399 -0.0281  0.0601 -0.0133
  199POPC   C1B 2663  10.479   1.825  12.960 -0.1612  0.0762  0.3138
  199POPC   C2B 2664  10.605   1.671  12.501 -0.0202  0.4018  0.0227
  199POPC   C3B 2665  10.708   1.540  12.073  0.0059  0.0440 -0.0125
  199POPC   C4B 2666  10.352   1.331  11.990  0.1315  0.2204  0.1613
  200POPC   NC3 2667   3.129   0.703   9.593  0.2692 -0.0450  0.2415
  200POPC   PO4 2668   3.420   0.904   9.472 -0.0416 -0.0656  0.0973
  200POPC   GL1 2669   3.433   0.892   9.993 -0.3094  0.1455 -0.1989
  200POPC   GL2 2670   3.754   1.016  10.028 -0.2491  0.2003 -0.0516
  200POPC   C1A 2671   3.379   1.037  10.468  0.3925  0.0799  0.2870
  200POPC   D2A 2672   3.253   1.394  10.557 -0.0002 -0.1776 -0.0332
  200POPC   C3A 2673   2.968   1.776  10.765  0.2535 -0.2369 -0.0073
  200POPC   C4A 2674   2.756   1.955  11.118  0.2345  0.2179  0.0874
  200POPC   C1B 2675   3.898   1.017  10.488  0.2045  0.2730 -0.0518
  200POPC   C2B 2676   3.724   1.082  10.871 -0.2366 -0.2352 -0.2403
  200POPC   C3B 2677   3.389   1.320  11.006  0.0829 -0.0831 -0.4637
  200POPC   C4B 2678   2.942   1.403  11.054 -0.0932 -0.3112 -0.0701
  201POPC   NC3 2679   4.451   9.936  14.213  0.0642 -0.0169  0.0605
  201POPC   PO4 2680   3.992  10.066  14.018  0.2772 -0.1039 -0.0431
  201POPC   GL1 2681   3.939   9.869  13.640 -0.1161 -0.0171  0.1970
  201POPC   GL2 2682   4.071  10.083  13.487  0.0566  0.4102 -0.0520
  201POPC   C1A 2683   3.952   9.691  13.201 -0.0591 -0.0249  0.1247
  201POPC   D2A 2684   4.042   9.706  12.693  0.1139 -0.0330 -0.1874
  201POPC   C3A 2685   4.130  10.152  12.583  0.1434 -0.2691  0.1675
  201POPC   C4A 2686   4.240  10.590  12.622  0.0518  0.1203  0.1602
  201POPC   C1B 2687   4.256  10.201  13.046  0.1402  0.5090  0.1148
  201POPC   C2B 2688   4.596  10.192  12.783 -0.3190  0.0643  0.1786
  201POPC   C3B 2689   4.576  10.314  12.268  0.1295 -0.0766  0.0732
  201POPC   C4B 2690   4.450  10.676  11.981  0.1289  0.0562  0.1239
  202POPC   NC3 2691   9.977   7.280  13.409 -0.1551 -0.0774 -0.1280
  202POPC   PO4 2692   9.950   6.834  13.323 -0.1654  0.0781  0.2615
  202POPC   GL1 2693   9.847   7.083  13.008  0.2635  0.1259 -0.0998
  202POPC   GL2 2694   9.538   6.932  12.836 -0.1311  0.2723 -0.0370
  202POPC   C1A 2695   9.982   7.324  12.662 -0.1164 -0.2414  0.1003
  202POPC   D2A 2696   9.991   7.616  12.753 -0.0030 -0.1151 -0.0152
  202POPC   C3A 2697  10.357   7.899  12.632 -0.0081  0.0434 -0.1583
  202POPC   C4A 2698  10.360   8.390  12.746 -0.3824 -0.1078 -0.0289
  202POPC   C1B 2699   9.841   6.904  12.390 -0.0206 -0.0595  0.0095
  202POPC   C2B 2700  10.235   7.030  12.299  0.1764  0.0130 -0.0403
  202POPC   C3B 2701  10.585   7.183  12.010  0.2464  0.1486  0.2008
  202POPC   C4B 2702  10.658   7.157  11.569  0.0027 -0.1044 -0.0182
  203POPC   NC3 2703   4.145   9.010  13.971 -0.3813 -0.1435 -0.1325
  203POPC   PO4 2704   4.522   9.197  14.045 -0.0586  0.1453 -0.2845
  203POPC   GL1 2705   4.508   8.941  13.666  0.3730 -0.1321  0.2309
  203POPC   GL2 2706   4.924   8.784  13.628  0.0081  0.0229 -0.3535
  203POPC   C1A 2707   4.600   9.272  13.233 -0.1668 -0.2045  0.2994
  203POPC   D2A 2708   4.818   9.166  12.847  0.1597  0.1891 -0.0558
  203POPC   C3A 2709   4.955   9.390  12.461 -0.0565 -0.1695  0.3473
  203POPC   C4A 2710   4.813   9.414  11.958 -0.0996 -0.3487  0.1638
  203POPC   C1B 2711   4.927   8.776  13.158  0.0954 -0.0697  0.0904
  203POPC   C2B 2712   5.114   8.699  12.784  0.0524 -0.2860  0.0828
  203POPC   C3B 2713   5.261   8.671  12.391 -0.0687  0.0586 -0.4035
  203POPC   C4B 2714   5.701   8.764  12.233  0.0367 -0.3176 -0.2656
  204POPC   NC3 2715   9.205  10.386  14.551  0.0754 -0.0029 -0.1175
  204POPC   PO4 2716   9.719  10.306  14.774  0.2214 -0.1093 -0.3381
  204POPC   GL1 2717   9.844  10.399  14.382 -0.2325 -0.3514  0.3178
  204POPC   GL2 2718   9.787  10.805  14.355 -0.0719 -0.0050  0.1733
  204POPC   C1A 2719  10.000  10.305  14.031  0.0842 -0.2590 -0.1090
  204POPC   D2A 2720   9.853  10.117  13.617 -0.0124  0.2860  0.5234
  204POPC   C3A 2721   9.796  10.313  13.304 -0.0499 -0.1742 -0.0026
  204POPC   C4A 2722   9.809  10.284  12.818  0.1849  0.0429 -0.3696
  204POPC   C1B 2723   9.715  11.226  14.146  0.0666  0.0141  0.0335
  204POPC   C2B 2724   9.718  11.410  13.791  0.0229 -0.0564  0.1297
  204POPC   C3B 2725   9.804  11.469  13.427 -0.0405 -0.0140 -0.1861
  204POPC   C4B 2726   9.983  11.097  13.285  0.2139  0.2527  0.0226
  205POPC   NC3 2727   8.053   4.788  14.134 -0.3389 -0.0813 -0.0716
  205POPC   PO4 2728   7.633   5.007  14.022 -0.1511  0.1503 -0.0196
  205POPC   GL1 2729   7.484   5.030  13.621 -0.1345 -0.3092 -0.1605
  205POPC   GL2 2730   7.346   4.767  13.431  0.0155 -0.2827 -0.3281
  205POPC   C1A 2731   7.525   5.148  13.168 -0.0199 -0.0540 -0.0594
  205POPC   D2A 2732   7.614   5.095  12.748  0.0127 -0.0938 -0.1156
  205POPC   C3A 2733   7.343   5.162  12.331  0.0781 -0.4246  0.1946
  205POPC   C4A 2734   7.524   5.357  11.923 -0.0612 -0.1098 -0.1834
  205POPC   C1B 2735   6.955   4.749  13.209 -0.1061  0.2328 -0.2841
  205POPC   C2B 2736   6.690   5.057  12.953 -0.1714  0.1601 -0.0617
  205POPC   C3B 2737   6.528   5.481  13.155  0.0979 -0.3085 -0.1216
  205POPC   C4B 2738   6.483   5.975  13.299 -0.1044 -0.0611  0.3389
  206POPC   NC3 2739   0.634   8.024  10.191  0.0519 -0.1463  0.0110
  206POPC   PO4 2740   0.287   7.854  10.404  0.3721 -0.1083  0.0430
  206POPC   GL1 2741  -0.015   7.871  10.642  0.0688 -0.1605  0.3559
  206POPC   GL2 2742  -0.279   8.105  10.524  0.0335 -0.3538  0.0560
  206POPC   C1A 2743  -0.042   7.566  10.917 -0.1207 -0.4436 -0.1197
  206POPC   D2A 2744   0.237   7.449  11.096  0.0589  0.1118 -0.1828
  206POPC   C3A 2745   0.165   7.291  11.409 -0.2154 -0.1264  0.4683
  206POPC   C4A 2746  -0.051   6.948  11.610  0.1190  0.2063  0.0245
  206POPC   C1B 2747  -0.530   8.163  10.851  0.2370  0.4966  0.3430
  206POPC   C2B 2748  -0.799   8.104  11.217  0.0606 -0.1770 -0.2755
  206POPC   C3B 2749  -1.124   8.050  11.608  0.3595  0.3796 -0.0177
  206POPC   C4B 2750  -1.410   8.055  11.891 -0.1021 -0.5703  0.2226
  207POPC   NC3 2751   4.903   7.429  10.258  0.1173  0.0849 -0.2564
  207POPC   PO4 2752   4.911   7.900  10.018 -0.2261 -0.2125  0.0645
  207POPC   GL1 2753   5.017   7.921  10.478  0.0576  0.0836  0.0950
  207POPC   GL2 2754   5.170   7.714  10.547 -0.1125  0.0941  0.0200
  207POPC   C1A 2755   5.187   8.097  10.877 -0.0767  0.1562 -0.0675
  207POPC   D2A 2756   5.209   7.950  11.301  0.0254 -0.0909  0.1413
  207POPC   C3A 2757   5.578   8.024  11.576 -0.1050  0.0899  0.2697
  207POPC   C4A 2758   5.467   7.918  12.064  0.1585 -0.2888 -0.2011
  207POPC   C1B 2759   5.356   7.584  10.926 -0.0106 -0.2139 -0.3419
  207POPC   C2B 2760   5.523   7.552  11.279 -0.1429  0.1551 -0.5538
  207POPC   C3B 2761   5.304   7.513  11.762 -0.2557  0.1275  0.1227
  207POPC   C4B 2762   5.000   7.717  12.215 -0.0918  0.1448  0.0271
  208POPC   NC3 2763  11.170   7.613   9.672  0.4625 -0.1519 -0.3404
  208POPC   PO4 2764  11.084   7.347   9.984  0.0253  0.2614  0.0452
  208POPC   GL1 2765  10.953   7.528  10.365  0.0163  0.4217  0.0069
  208POPC   GL2 2766  10.790   7.309  10.391 -0.1474  0.3630 -0.2171
  208POPC   C1A 2767  10.956   7.659  10.744  0.3241  0.1360 -0.0413
  208POPC   D2A 2768  11.067   7.755  11.174  0.0645 -0.1408  0.4176
  208POPC   C3A 2769  11.471   7.799  11.469  0.4210  0.0131  0.1939
  208POPC   C4A 2770  11.863   7.745  11.487 -0.2553  0.1515 -0.1566
  208POPC   C1B 2771  10.706   7.276  10.860 -0.0842  0.4139 -0.0849
  208POPC   C2B 2772  10.655   7.545  11.282  0.1279 -0.1696 -0.0495
  208POPC   C3B 2773  10.790   7.717  11.614 -0.1145 -0.3627 -0.0802
  208POPC   C4B 2774  11.138   7.815  11.810 -0.1502  0.1847 -0.1659
  209POPC   NC3 2775   7.552   1.584  10.131 -0.1945  0.2088 -0.3136
  209POPC   PO4 2776   8.061   1.779  10.417 -0.0951 -0.3231 -0.0585
  209POPC   GL1 2777   8.095   2.041  10.831  0.3239  0.2709  0.0514
  209POPC   GL2 2778   8.377   1.790  11.010  0.1267 -0.1837 -0.2256
  209POPC   C1A 2779   7.795   2.149  11.139  0.2396 -0.3573  0.0699
  209POPC   D2A 2780   7.467   2.167  11.366  0.0611 -0.1361  0.2702
  209POPC   C3A 2781   7.350   2.631  11.537 -0.1186  0.0309 -0.0703
  209POPC   C4A 2782   7.259   2.834  11.887  0.1958 -0.0084  0.2261
  209POPC   C1B 2783   8.244   2.100  11.341  0.0970 -0.1779  0.3797
  209POPC   C2B 2784   8.364   2.253  11.766 -0.0878 -0.2763 -0.1899
  209POPC   C3B 2785   8.360   2.259  12.208  0.0512 -0.1940 -0.2823
  209POPC   C4B 2786   8.571   2.175  12.693 -0.2612  0.2299  0.0574
  210POPC   NC3 2787   3.590   9.373   9.964  0.2706  0.1354  0.2276
  210POPC   PO4 2788   3.912   9.099   9.923 -0.2403 -0.2022  0.1627
  210POPC   GL1 2789   4.145   9.001  10.345  0.0831  0.1107 -0.0455
  210POPC   GL2 2790   4.015   8.818  10.593 -0.1652  0.0404 -0.3982
  210POPC   C1A 2791   4.321   9.082  10.837  0.0628 -0.0627 -0.3018
  210POPC   D2A 2792   4.487   9.003  11.257  0.1149  0.2852  0.0476
  210POPC   C3A 2793   4.451   9.202  11.680 -0.2021  0.1620  0.1879
  210POPC   C4A 2794   4.323   9.603  11.882  0.3147  0.1498 -0.0119
  210POPC   C1B 2795   4.195   8.558  11.048 -0.1187 -0.1888 -0.0412
  210POPC   C2B 2796   4.246   8.241  11.192 -0.0873  0.3116 -0.2879
  210POPC   C3B 2797   4.133   8.129  11.670 -0.1750 -0.3789  0.0052
  210POPC   C4B 2798   4.221   8.339  12.097  0.1333  0.0988 -0.2831
  211POPC   NC3 2799   3.927   2.482   9.267 -0.3219  0.1176  0.0216
  211POPC   PO4 2800   3.683   2.754   9.582  0.0499 -0.1097  0.0101
  211POPC   GL1 2801   3.773   2.632  10.036  0.1349 -0.0827 -0.1813
  211POPC   GL2 2802   4.054   2.747  10.219  0.2341  0.0189  0.0499
  211POPC   C1A 2803   3.899   2.140  10.306  0.1867  0.0119 -0.1259
  211POPC   D2A 2804   3.922   2.096  10.729 -0.0697  0.3041 -0.2923
  211POPC   C3A 2805   3.864   1.860  11.074 -0.2240  0.1958 -0.0127
  211POPC   C4A 2806   3.668   1.524  11.389  0.3149 -0.2706  0.3798
  211POPC   C1B 2807   4.206   2.647  10.615  0.2089  0.3579  0.3645
  211POPC   C2B 2808   4.324   2.558  10.981  0.1717 -0.0451 -0.3556
  211POPC   C3B 2809   4.188   2.805  11.343 -0.1361  0.0778 -0.0332
  211POPC   C4B 2810   4.063   2.952  11.710  0.1054 -0.2575 -0.0977
  212POPC   NC3 2811  11.335   5.491  10.293  0.1011 -0.0899  0.1244
  212POPC   PO4 2812  11.736   5.653  10.349 -0.1809 -0.3981 -0.1117
  212POPC   GL1 2813  11.806   5.622  10.726 -0.3128 -0.2955  0.0391
  212POPC   GL2 2814  11.682   5.218  10.640 -0.0149 -0.0746 -0.4222
  212POPC   C1A 2815  11.655   5.582  11.133 -0.1499 -0.0171  0.0903
  212POPC   D2A 2816  11.774   5.513  11.533 -0.1697 -0.2291 -0.0275
  212POPC   C3A 2817  11.808   5.676  11.974  0.1751 -0.4714 -0.0091
  212POPC   C4A 2818  12.014   5.753  12.312 -0.0559 -0.0271  0.2546
  212POPC   C1B 2819  11.436   5.116  11.109 -0.1041 -0.1010 -0.0793
  212POPC   C2B 2820  11.435   5.051  11.502 -0.0109  0.2077  0.0703
  212POPC   C3B 2821  11.484   5.326  11.865 -0.1809  0.0538  0.0191
  212POPC   C4B 2822  11.448   5.306  12.280 -0.2368  0.3640  0.1439
  213POPC   NC3 2823   0.119  10.560   9.837 -0.0001  0.4610 -0.0834
  213POPC   PO4 2824   0.251  10.976  10.079  0.3940  0.1812 -0.0615
  213POPC   GL1 2825   0.067  10.676  10.327  0.2031 -0.1027  0.0722
  213POPC   GL2 2826   0.377  10.491  10.271 -0.2555 -0.2905  0.0820
  213POPC   C1A 2827   0.170  10.619  10.756  0.0775  0.2918 -0.0943
  213POPC   D2A 2828   0.590  10.663  11.021 -0.1353  0.3116 -0.1274
  213POPC   C3A 2829   0.706  10.509  11.421  0.0710 -0.0422 -0.0591
  213POPC   C4A 2830   0.937  10.508  11.816 -0.0702 -0.0782  0.1639
  213POPC   C1B 2831   0.560  10.347  10.676  0.1049  0.1416  0.0942
  213POPC   C2B 2832   0.644  10.123  11.112 -0.2196  0.0326  0.0108
  213POPC   C3B 2833   0.914  10.063  11.449  0.1395 -0.3192 -0.0650
  213POPC   C4B 2834   1.115  10.060  11.753  0.1048  0.2680 -0.2105
  214POPC   NC3 2835   0.832   3.108   9.831  0.1077  0.1097 -0.0003
  214POPC   PO4 2836   0.503   3.398   9.888  0.0834 -0.0141  0.2102
  214POPC   GL1 2837   0.690   3.413  10.279 -0.1818  0.3159  0.2629
  214POPC   GL2 2838   0.975   3.585  10.407  0.2816 -0.0270  0.1423
  214POPC   C1A 2839   0.512   3.452  10.640 -0.2013 -0.3067  0.3391
  214POPC   D2A 2840   0.440   3.292  11.081  0.1654 -0.2890 -0.3483
  214POPC   C3A 2841   0.216   2.930  11.322 -0.5241  0.1699 -0.0626
  214POPC   C4A 2842   0.347   2.618  11.600  0.1045 -0.1994 -0.0062
  214POPC   C1B 2843   1.010   3.615  10.835  0.2873  0.5380  0.1844
  214POPC   C2B 2844   0.606   3.784  11.159  0.0966 -0.1586 -0.0680
  214POPC   C3B 2845   0.715   3.956  11.572  0.1288  0.1197 -0.0693
  214POPC   C4B 2846   0.676   4.208  11.890 -0.1457 -0.1590 -0.1898
  215POPC   NC3 2847   9.298   0.036  11.402 -0.1208 -0.1367 -0.0917
  215POPC   PO4 2848   8.860  -0.009  11.513  0.1742  0.0927 -0.1968
  215POPC   GL1 2849   9.073   0.190  11.817 -0.1404 -0.0253 -0.2231
  215POPC   GL2 2850   9.212  -0.074  11.920 -0.1863  0.0907  0.3647
  215POPC   C1A 2851   9.319   0.375  12.194  0.0948  0.0757 -0.0073
  215POPC   D2A 2852   9.182   0.603  12.563  0.0524 -0.1452  0.2317
  215POPC   C3A 2853   9.473   0.784  12.959 -0.0526 -0.0725 -0.1374
  215POPC   C4A 2854   9.859   0.530  13.165  0.0756  0.1127 -0.1850
  215POPC   C1B 2855   9.474  -0.199  12.259  0.4435 -0.2647  0.2800
  215POPC   C2B 2856   9.440   0.044  12.617 -0.0842 -0.1038 -0.0808
  215POPC   C3B 2857   9.644   0.261  12.784 -0.2915 -0.4669  0.1963
  215POPC   C4B 2858  10.002   0.141  12.966 -0.1171 -0.2111  0.3836
  216POPC   NC3 2859  10.854  10.003  10.037 -0.2036 -0.1050 -0.2038
  216POPC   PO4 2860  11.238  10.255  10.122 -0.0410  0.0762 -0.2123
  216POPC   GL1 2861  11.514  10.175  10.484 -0.1006  0.2761 -0.2012
  216POPC   GL2 2862  11.780   9.946  10.393 -0.0871  0.0242 -0.1949
  216POPC   C1A 2863  11.314  10.169  10.926 -0.0611 -0.0928  0.2840
  216POPC   D2A 2864  11.130  10.465  11.357 -0.2762  0.3353  0.0554
  216POPC   C3A 2865  11.132  10.625  11.767 -0.1645 -0.0776 -0.2410
  216POPC   C4A 2866  11.094  10.718  12.193 -0.1009  0.0811  0.2440
  216POPC   C1B 2867  11.745   9.862  10.808  0.3929  0.0321 -0.4985
  216POPC   C2B 2868  11.619   9.930  11.230 -0.1828  0.2149  0.2470
  216POPC   C3B 2869  11.447   9.999  11.605 -0.0033 -0.0266 -0.0389
  216POPC   C4B 2870  11.460  10.289  11.848 -0.2178  0.0148  0.0624
  217POPC   NC3 2871   1.500  10.043   9.496  0.0457  0.2285  0.3072
  217POPC   PO4 2872   1.514  10.508   9.742  0.3549 -0.0843 -0.2697
  217POPC   GL1 2873   1.254  10.588  10.207 -0.0616  0.0805 -0.4179
  217POPC   GL2 2874   1.460  10.533  10.445 -0.0029  0.0983  0.0261
  217POPC   C1A 2875   0.948  10.577  10.577  0.0809 -0.0529  0.0497
  217POPC   D2A 2876   0.549  10.859  10.563  0.0770  0.0718  0.0612
  217POPC   C3A 2877   0.629  11.217  10.578 -0.4222 -0.1600  0.0901
  217POPC   C4A 2878   0.550  11.683  10.731 -0.1878  0.0009  0.1802
  217POPC   C1B 2879   1.665  10.921  10.626  0.3268  0.0888  0.2333
  217POPC   C2B 2880   1.782  11.146  10.938  0.0300 -0.0740 -0.0308
  217POPC   C3B 2881   1.779  11.527  11.179  0.1748  0.2210  0.2209
  217POPC   C4B 2882   1.837  11.956  11.235 -0.0989 -0.4468  0.3012
  218POPC   NC3 2883   9.249   0.952  11.145  0.1489 -0.1321  0.0814
  218POPC   PO4 2884   9.051   0.546  11.336 -0.1103 -0.4403 -0.1943
  218POPC   GL1 2885   9.401   0.594  11.669  0.3326  0.1428  0.0561
  218POPC   GL2 2886   9.699   0.464  11.757 -0.3164 -0.0142  0.3620
  218POPC   C1A 2887   9.538   0.900  11.928  0.2767  0.2433 -0.1237
  218POPC   D2A 2888   9.420   1.185  12.218  0.2795 -0.0257  0.0532
  218POPC   C3A 2889   9.661   1.394  12.600  0.2447  0.3649  0.1359
  218POPC   C4A 2890  10.022   1.627  12.858  0.0143 -0.3404  0.0471
  218POPC   C1B 2891   9.849   0.283  12.177  0.2329 -0.2652 -0.0348
  218POPC   C2B 2892   9.887  -0.058  12.500 -0.1732  0.0380 -0.0208
  218POPC   C3B 2893   9.759  -0.469  12.580 -0.0136 -0.0148 -0.0327
  218POPC   C4B 2894   9.634  -0.858  12.423 -0.0038 -0.0637  0.0533
  219POPC   NC3 2895   3.587  10.102   9.552 -0.3935  0.1524  0.0516
  219POPC   PO4 2896   3.356  10.283   9.851  0.1486 -0.2424  0.0400
  219POPC   GL1 2897   3.217  10.286  10.253  0.1925  0.0237  0.2055
  219POPC   GL2 2898   3.508  10.496  10.350 -0.0014 -0.0462 -0.0888
  219POPC   C1A 2899   3.211  10.009  10.597 -0.0326  0.1176 -0.3574
  219POPC   D2A 2900   3.222   9.865  11.109 -0.0178  0.1526 -0.0295
  219POPC   C3A 2901   3.539   9.757  11.220 -0.1387 -0.0771 -0.2883
  219POPC   C4A 2902   3.909   9.772  11.482  0.1295  0.0179 -0.0779
  219POPC   C1B 2903   3.536  10.774  10.718  0.5249 -0.0971 -0.2919
  219POPC   C2B 2904   3.685  11.075  10.824 -0.2027  0.2751  0.2475
  219POPC   C3B 2905   3.545  11.199  11.212 -0.2089 -0.0935  0.2586
  219POPC   C4B 2906   3.355  11.451  11.489  0.1605 -0.2134  0.2712
  220POPC   NC3 2907   4.402   8.890   9.910  0.0106  0.0168 -0.1460
  220POPC   PO4 2908   4.230   8.462  10.141 -0.1053 -0.0847  0.0523
  220POPC   GL1 2909   4.093   8.354  10.536  0.0065  0.1439  0.0759
  220POPC   GL2 2910   3.777   8.243  10.457  0.2919  0.1166 -0.0641
  220POPC   C1A 2911   4.090   7.977  10.838  0.3015  0.2169  0.0449
  220POPC   D2A 2912   3.929   7.809  11.205  0.0238 -0.0452  0.2684
  220POPC   C3A 2913   3.698   7.439  11.259  0.1132  0.0015  0.0432
  220POPC   C4A 2914   3.267   7.252  11.317  0.1812  0.0631  0.0151
  220POPC   C1B 2915   3.637   8.315  10.854  0.0047  0.1515  0.1321
  220POPC   C2B 2916   3.765   8.306  11.283  0.0995 -0.1819 -0.2588
  220POPC   C3B 2917   3.904   8.672  11.552  0.1136 -0.0961 -0.6106
  220POPC   C4B 2918   3.674   8.849  11.740  0.0536  0.2105  0.0479
  221POPC   NC3 2919  10.347  11.234  10.099  0.1618 -0.1607  0.2411
  221POPC   PO4 2920  10.301  11.539  10.365 -0.0819 -0.0121  0.1914
  221POPC   GL1 2921  10.423  11.287  10.628 -0.0217  0.3117  0.1285
  221POPC   GL2 2922  10.751  11.398  10.763 -0.3883  0.2268 -0.0492
  221POPC   C1A 2923  10.327  11.379  11.103 -0.0192 -0.1050 -0.0158
  221POPC   D2A 2924  10.345  11.631  11.368 -0.2444 -0.1588  0.2024
  221POPC   C3A 2925  10.170  11.740  11.680  0.2866  0.0166 -0.0421
  221POPC   C4A 2926  10.003  12.219  11.952 -0.0153 -0.2172 -0.1550
  221POPC   C1B 2927  11.076  11.326  11.023  0.1098  0.0679 -0.1429
  221POPC   C2B 2928  11.368  11.356  11.365 -0.2335 -0.0431 -0.0044
  221POPC   C3B 2929  11.808  11.497  11.557  0.5210  0.0331 -0.2120
  221POPC   C4B 2930  12.279  11.407  11.575  0.2996 -0.2309 -0.1568
  222POPC   NC3 2931   5.989   7.519  10.261  0.1735  0.1194 -0.0388
  222POPC   PO4 2932   5.578   7.795  10.153  0.1674 -0.1241  0.2028
  222POPC   GL1 2933   5.706   7.847  10.502  0.3097  0.1795  0.0159
  222POPC   GL2 2934   5.990   7.952  10.429  0.1002  0.0439  0.0517
  222POPC   C1A 2935   5.679   7.956  10.994 -0.2207  0.1515  0.2192
  222POPC   D2A 2936   5.978   8.267  11.325 -0.1399 -0.1769  0.2204
  222POPC   C3A 2937   6.281   8.047  11.640 -0.0424 -0.0276 -0.1119
  222POPC   C4A 2938   6.417   8.271  12.007 -0.0815  0.0356  0.0748
  222POPC   C1B 2939   6.166   7.837  10.856  0.0103  0.0544 -0.0586
  222POPC   C2B 2940   6.038   7.776  11.298  0.0272 -0.1938  0.0264
  222POPC   C3B 2941   5.889   7.629  11.757  0.0896 -0.0907 -0.0925
  222POPC   C4B 2942   5.674   7.487  12.159 -0.0648  0.4439  0.4863
  223POPC   NC3 2943   1.992   2.209   9.729  0.4136 -0.0761  0.2618
  223POPC   PO4 2944   2.359   2.270   9.950 -0.1058  0.0973  0.2810
  223POPC   GL1 2945   2.564   2.358  10.335 -0.1333  0.3315  0.0892
  223POPC   GL2 2946   2.235   2.534  10.431  0.2517  0.1881  0.2656
  223POPC   C1A 2947   2.826   2.258  10.705  0.1726 -0.0476 -0.2338
  223POPC   D2A 2948   3.115   2.310  11.067 -0.0124  0.0700  0.2222
  223POPC   C3A 2949   3.001   2.265  11.493  0.0159 -0.1642  0.1239
  223POPC   C4A 2950   3.077   2.643  11.800 -0.1915  0.1905  0.2441
  223POPC   C1B 2951   2.328   2.699  10.868  0.1274  0.0058 -0.1104
  223POPC   C2B 2952   2.452   2.902  11.203  0.3628 -0.3333 -0.0334
  223POPC   C3B 2953   2.440   2.910  11.642 -0.1502 -0.0627  0.0621
  223POPC   C4B 2954   2.514   2.627  11.887  0.4615  0.0685 -0.0944
  224POPC   NC3 2955   8.581   5.047   9.748 -0.2515  0.0661 -0.1054
  224POPC   PO4 2956   8.918   5.208   9.668 -0.0473  0.2866  0.1660
  224POPC   GL1 2957   8.734   5.447  10.079 -0.3346  0.2849 -0.3089
  224POPC   GL2 2958   8.501   5.245  10.321 -0.0542 -0.2191 -0.2776
  224POPC   C1A 2959   8.882   5.791  10.393  0.2007  0.1389 -0.1321
  224POPC   D2A 2960   8.896   6.031  10.748  0.0855  0.0407  0.0522
  224POPC   C3A 2961   8.782   5.813  11.188  0.1301  0.1064  0.1680
  224POPC   C4A 2962   8.511   5.904  11.534  0.3078  0.1401  0.2416
  224POPC   C1B 2963   8.445   5.404  10.734  0.3936  0.1456  0.1556
  224POPC   C2B 2964   8.283   5.613  11.191 -0.1664  0.0360 -0.2134
  224POPC   C3B 2965   8.058   5.525  11.644 -0.4906  0.0609 -0.1367
  224POPC   C4B 2966   7.898   5.693  11.940  0.0556 -0.1870  0.2548
  225POPC   NC3 2967   5.243   2.872   9.785 -0.3788 -0.0326 -0.1484
  225POPC   PO4 2968   5.099   2.613  10.041 -0.0953  0.1908 -0.2602
  225POPC   GL1 2969   5.281   2.620  10.440  0.2570  0.0549  0.0095
  225POPC   GL2 2970   5.576   2.520  10.470  0.0882 -0.4332  0.2080
  225POPC   C1A 2971   5.459   2.575  11.016 -0.0959 -0.1311  0.1422
  225POPC   D2A 2972   5.624   2.708  11.351  0.2678  0.1370 -0.0453
  225POPC   C3A 2973   5.687   2.701  11.743 -0.2271  0.0999 -0.1249
  225POPC   C4A 2974   5.506   2.788  12.112 -0.2283 -0.0156  0.2704
  225POPC   C1B 2975   5.750   2.864  10.733  0.1395 -0.0218 -0.0173
  225POPC   C2B 2976   5.933   3.044  11.026  0.0084 -0.1174 -0.0253
  225POPC   C3B 2977   5.786   3.152  11.426 -0.0132  0.5330 -0.0332
  225POPC   C4B 2978   5.534   3.215  11.779 -0.1313 -0.0699 -0.2639
  226POPC   NC3 2979   6.886   8.196   9.529 -0.1129 -0.1399 -0.0399
  226POPC   PO4 2980   6.927   8.517   9.781  0.0339  0.3111 -0.1795
  226POPC   GL1 2981   6.796   8.564  10.277  0.1234 -0.0259  0.0859
  226POPC   GL2 2982   7.011   8.910  10.311  0.1121 -0.0734  0.0542
  226POPC   C1A 2983   6.576   8.659  10.708  0.1803  0.1864  0.1225
  226POPC   D2A 2984   6.284   8.565  11.073  0.2747  0.0418 -0.0165
  226POPC   C3A 2985   6.438   8.591  11.504 -0.2618  0.0774 -0.0416
  226POPC   C4A 2986   6.048   8.505  11.795 -0.0093 -0.0802  0.0759
  226POPC   C1B 2987   7.165   8.629  10.627  0.1611 -0.1289  0.4385
  226POPC   C2B 2988   7.038   8.626  11.000  0.0041  0.0168  0.0607
  226POPC   C3B 2989   6.626   8.913  11.121  0.0135  0.1018  0.1738
  226POPC   C4B 2990   6.308   9.024  11.244 -0.2928 -0.1306  0.0423
  227POPC   NC3 2991   6.635   8.108  10.006 -0.0449 -0.1821 -0.0248
  227POPC   PO4 2992   6.407   7.726  10.157 -0.2330 -0.3072 -0.0831
  227POPC   GL1 2993   6.425   7.386  10.522  0.2886 -0.0298  0.3766
  227POPC   GL2 2994   6.467   7.103  10.481 -0.1438  0.4047  0.3150
  227POPC   C1A 2995   6.354   7.379  10.977 -0.0564  0.0081 -0.0885
  227POPC   D2A 2996   6.500   7.249  11.290  0.1903  0.0515 -0.2460
  227POPC   C3A 2997   6.383   7.533  11.671 -0.0690  0.1821  0.2251
  227POPC   C4A 2998   6.461   7.759  12.031 -0.2122  0.1551 -0.0813
  227POPC   C1B 2999   6.702   7.010  10.869  0.3060  0.2387 -0.0988
  227POPC   C2B 3000   6.788   6.870  11.285  0.1037 -0.1814  0.0401
  227POPC   C3B 3001   7.125   6.572  11.413 -0.1415 -0.2358 -0.5031
  227POPC   C4B 3002   7.191   6.253  11.774 -0.1300  0.3300  0.0495
  228POPC   NC3 3003   3.862   8.064   9.986 -0.3589 -0.0830 -0.2943
  228POPC   PO4 3004   3.535   8.221   9.847  0.1404  0.1311  0.0218
  228POPC   GL1 3005   3.291   8.358  10.266 -0.0557  0.3197 -0.0960
  228POPC   GL2 3006   3.195   8.185  10.539 -0.1996  0.1478  0.2173
  228POPC   C1A 3007   3.499   8.651  10.538  0.0295  0.1011 -0.1356
  228POPC   D2A 3008   3.621   8.870  10.876  0.1209  0.0719  0.0183
  228POPC   C3A 3009   3.913   9.001  11.134 -0.0807  0.0999  0.2718
  228POPC   C4A 3010   3.992   9.217  11.479 -0.0729 -0.5122  0.1387
  228POPC   C1B 3011   3.084   8.211  10.990 -0.1006  0.4112  0.4029
  228POPC   C2B 3012   2.956   8.081  11.415 -0.2305  0.0211  0.2114
  228POPC   C3B 3013   3.196   8.017  11.831  0.1615 -0.1137 -0.0900
  228POPC   C4B 3014   3.521   7.939  12.229 -0.1361  0.0972  0.3370
  229POPC   NC3 3015   0.976   6.357  10.580  0.2097  0.1821 -0.1705
  229POPC   PO4 3016   1.175   6.181  10.268  0.1103 -0.0915 -0.2805
  229POPC   GL1 3017   1.424   6.034  10.599  0.2349  0.0991  0.0437
  229POPC   GL2 3018   1.412   6.274  10.745 -0.1718  0.1534 -0.2260
  229POPC   C1A 3019   1.501   5.681  10.818 -0.3155  0.3005  0.0656
  229POPC   D2A 3020   1.898   5.415  10.886 -0.3551  0.2084  0.1269
  229POPC   C3A 3021   2.230   5.713  10.947 -0.1044 -0.2040 -0.0116
  229POPC   C4A 3022   2.613   5.880  10.824 -0.0291  0.0087  0.2258
  229POPC   C1B 3023   1.175   5.973  11.050  0.0820  0.0802  0.2910
  229POPC   C2B 3024   0.939   6.127  11.454  0.2353  0.1960  0.0813
  229POPC   C3B 3025   0.840   6.398  11.809  0.0446 -0.0184  0.5207
  229POPC   C4B 3026   0.384   6.428  11.769  0.0642 -0.0418  0.2679
  230POPC   NC3 3027   7.310   2.050  10.377 -0.0713  0.0024  0.1455
  230POPC   PO4 3028   7.670   2.159  10.230  0.1065 -0.0207  0.0102
  230POPC   GL1 3029   7.632   2.320  10.693 -0.1207  0.1308 -0.4784
  230POPC   GL2 3030   7.855   2.527  10.788 -0.0184 -0.1212  0.1572
  230POPC   C1A 3031   7.324   2.508  10.976 -0.4034 -0.0253  0.1838
  230POPC   D2A 3032   7.024   2.842  11.095  0.2941  0.1047 -0.3930
  230POPC   C3A 3033   6.950   3.027  11.565  0.2594  0.1342  0.1387
  230POPC   C4A 3034   6.798   3.212  11.946 -0.1805 -0.1536 -0.1887
  230POPC   C1B 3035   7.546   2.951  10.864 -0.1574 -0.0423  0.1462
  230POPC   C2B 3036   7.243   3.240  10.898 -0.0547 -0.2566  0.0136
  230POPC   C3B 3037   6.796   3.536  10.946 -0.1865  0.2112  0.1739
  230POPC   C4B 3038   6.540   3.765  11.154 -0.0425 -0.2397 -0.2173
  231POPC   NC3 3039   3.754   6.929  10.355 -0.0343 -0.1191  0.1557
  231POPC   PO4 3040   3.573   6.450  10.263 -0.1036 -0.5689 -0.0045
  231POPC   GL1 3041   3.730   6.035  10.447  0.1871  0.0610  0.1353
  231POPC   GL2 3042   3.501   5.791  10.472 -0.0667 -0.2415  0.4244
  231POPC   C1A 3043   3.882   5.793  10.763 -0.0231 -0.3075 -0.0371
  231POPC   D2A 3044   3.930   5.297  10.781  0.1542  0.1258  0.1152
  231POPC   C3A 3045   3.949   5.350  11.198  0.1577 -0.1796  0.2692
  231POPC   C4A 3046   3.804   5.232  11.639 -0.0950 -0.4718  0.1826
  231POPC   C1B 3047   3.515   5.597  10.948 -0.2792 -0.3977  0.0629
  231POPC   C2B 3048   3.596   5.732  11.320  0.0266 -0.1625 -0.0654
  231POPC   C3B 3049   3.198   5.963  11.485 -0.2849 -0.0355 -0.2576
  231POPC   C4B 3050   2.912   5.801  11.755 -0.3329  0.3635  0.0796
  232POPC   NC3 3051   4.136  10.968  13.732 -0.1244  0.0035  0.1112
  232POPC   PO4 3052   3.801  10.622  13.572  0.1827 -0.2215 -0.2225
  232POPC   GL1 3053   3.759  10.474  13.114 -0.1940 -0.0026 -0.1843
  232POPC   GL2 3054   3.849  10.796  13.095 -0.1346  0.0208 -0.1084
  232POPC   C1A 3055   3.683  10.433  12.635  0.0279 -0.1019 -0.1195
  232POPC   D2A 3056   3.461  10.339  12.225 -0.0015  0.0207  0.0707
  232POPC   C3A 3057   3.606  10.063  11.921 -0.1235  0.0661 -0.1845
  232POPC   C4A 3058   3.434   9.738  11.715 -0.1375  0.6091 -0.1646
  232POPC   C1B 3059   3.853  10.991  12.674 -0.0131  0.3828  0.1462
  232POPC   C2B 3060   3.821  10.676  12.236  0.0339 -0.0088  0.1160
  232POPC   C3B 3061   4.040  10.456  11.984  0.0582  0.1105 -0.2028
  232POPC   C4B 3062   3.854  10.263  11.587 -0.0923  0.2572 -0.1934
  233POPC   NC3 3063  10.975   2.320  10.494 -0.2122 -0.0557  0.1131
  233POPC   PO4 3064  10.589   2.475  10.594 -0.0004 -0.0757 -0.0022
  233POPC   GL1 3065  10.823   2.348  10.921 -0.2757 -0.1246  0.2151
  233POPC   GL2 3066  10.807   2.026  10.842  0.0378  0.0281 -0.0718
  233POPC   C1A 3067  10.808   2.522  11.325  0.1848 -0.2612  0.1643
  233POPC   D2A 3068  10.604   2.646  11.652 -0.0699 -0.1994 -0.3532
  233POPC   C3A 3069  10.300   2.353  11.781 -0.4551 -0.1660 -0.0767
  233POPC   C4A 3070   9.928   2.185  12.097 -0.0579  0.1596  0.0823
  233POPC   C1B 3071  11.029   2.016  11.245 -0.1187  0.2089 -0.0487
  233POPC   C2B 3072  11.086   1.809  11.765 -0.0283  0.0012  0.4081
  233POPC   C3B 3073  11.260   1.444  12.120 -0.2804 -0.0014  0.2069
  233POPC   C4B 3074  11.566   1.236  12.315  0.2053 -0.0881  0.1448
  234POPC   NC3 3075  10.178   3.932   9.885 -0.0114 -0.3143 -0.1955
  234POPC   PO4 3076   9.874   3.633  10.143 -0.0809  0.1648 -0.0540
  234POPC   GL1 3077   9.662   3.854  10.354 -0.1987 -0.0579  0.1282
  234POPC   GL2 3078   9.535   3.707  10.629 -0.2816  0.3496  0.0179
  234POPC   C1A 3079   9.566   4.165  10.757  0.3508 -0.1691  0.1875
  234POPC   D2A 3080   9.795   4.531  10.833  0.2592  0.1127 -0.0775
  234POPC   C3A 3081   9.486   4.750  11.067  0.1557 -0.0319 -0.2942
  234POPC   C4A 3082   9.073   4.895  11.057 -0.2224 -0.3423 -0.3902
  234POPC   C1B 3083   9.614   3.744  11.102 -0.1064  0.4919  0.2030
  234POPC   C2B 3084   9.838   3.622  11.464 -0.3271  0.1793 -0.2372
  234POPC   C3B 3085   9.950   3.931  11.757  0.0229 -0.0950 -0.0744
  234POPC   C4B 3086   9.923   4.371  11.723 -0.1414 -0.0596  0.0631
  235POPC   NC3 3087   4.420   6.619   9.828 -0.1684  0.0200  0.0481
  235POPC   PO4 3088   4.162   7.015   9.989  0.1719 -0.2025  0.0769
  235POPC   GL1 3089   4.249   7.089  10.478  0.3002  0.0552  0.3573
  235POPC   GL2 3090   4.483   7.435  10.559  0.0922 -0.1158  0.1544
  235POPC   C1A 3091   4.322   6.977  10.839  0.0673 -0.3296 -0.1370
  235POPC   D2A 3092   4.476   7.057  11.284 -0.1026  0.0828 -0.0718
  235POPC   C3A 3093   4.679   7.390  11.419 -0.3320  0.2006  0.1428
  235POPC   C4A 3094   4.671   7.496  11.790  0.1738  0.1966  0.0915
  235POPC   C1B 3095   4.533   7.727  10.638 -0.2909 -0.3336 -0.4387
  235POPC   C2B 3096   4.633   8.128  10.824  0.0344 -0.0657 -0.0674
  235POPC   C3B 3097   4.606   8.525  10.765  0.1966 -0.1461  0.0449
  235POPC   C4B 3098   4.833   8.960  10.754  0.2297  0.3731  0.2671
  236POPC   NC3 3099   0.491   5.221  10.219 -0.2748 -0.0137  0.1975
  236POPC   PO4 3100   0.126   5.110  10.043  0.1614 -0.0840 -0.0829
  236POPC   GL1 3101  -0.206   4.925  10.267 -0.1894  0.3088 -0.2422
  236POPC   GL2 3102  -0.433   5.124  10.426  0.0058 -0.0348 -0.1313
  236POPC   C1A 3103  -0.147   4.826  10.704 -0.0613 -0.1087  0.1614
  236POPC   D2A 3104  -0.145   4.555  11.015 -0.1037 -0.1197  0.1687
  236POPC   C3A 3105  -0.208   4.056  11.008 -0.0009  0.0445 -0.1880
  236POPC   C4A 3106  -0.208   3.810  10.552 -0.1803  0.0519  0.1478
  236POPC   C1B 3107  -0.570   5.319  10.821 -0.2019  0.0203 -0.1416
  236POPC   C2B 3108  -0.968   5.532  10.883 -0.0794  0.1062 -0.0860
  236POPC   C3B 3109  -1.386   5.526  11.166  0.2180 -0.0288 -0.1887
  236POPC   C4B 3110  -1.741   5.619  11.392 -0.0912 -0.0262  0.2316
  237POPC   NC3 3111   0.800   1.193   9.710  0.0859 -0.1364  0.0912
  237POPC   PO4 3112   1.185   1.305   9.746 -0.0861  0.0427  0.1453
  237POPC   GL1 3113   1.040   1.502  10.154 -0.3710 -0.0743 -0.1408
  237POPC   GL2 3114   1.314   1.731  10.184 -0.3185  0.2010  0.0405
  237POPC   C1A 3115   0.787   1.466  10.526 -0.0317  0.1236 -0.0122
  237POPC   D2A 3116   0.303   1.498  10.772 -0.1293  0.1064  0.2265
  237POPC   C3A 3117   0.143   1.143  10.878 -0.0449  0.3381 -0.2078
  237POPC   C4A 3118  -0.140   0.942  11.247  0.1235 -0.3198 -0.1172
  237POPC   C1B 3119   1.419   1.379  10.537 -0.0032  0.1141 -0.2154
  237POPC   C2B 3120   1.739   1.220  10.852  0.1228 -0.2817 -0.0810
  237POPC   C3B 3121   2.135   1.146  11.154 -0.1276  0.0639 -0.2072
  237POPC   C4B 3122   2.405   1.304  11.495  0.2594 -0.0614  0.1449
  238POPC   NC3 3123   1.605   6.423  10.186 -0.3226  0.0851  0.1655
  238POPC   PO4 3124   1.333   6.737  10.269 -0.2771  0.1823  0.0362
  238POPC   GL1 3125   1.289   6.812  10.644  0.3040  0.1240  0.3287
  238POPC   GL2 3126   1.506   7.188  10.614  0.2079 -0.3010 -0.1452
  238POPC   C1A 3127   1.203   6.916  11.020 -0.0997 -0.0973  0.0591
  238POPC   D2A 3128   1.127   6.849  11.561 -0.2788 -0.2762  0.1976
  238POPC   C3A 3129   1.386   6.471  11.692 -0.0073  0.3520 -0.1903
  238POPC   C4A 3130   1.370   6.022  11.672 -0.0890 -0.1674 -0.1258
  238POPC   C1B 3131   1.364   7.395  10.939 -0.0338 -0.0703 -0.1204
  238POPC   C2B 3132   1.236   7.276  11.337  0.4659 -0.1343  0.1566
  238POPC   C3B 3133   1.248   7.425  11.641 -0.1590 -0.2878 -0.1117
  238POPC   C4B 3134   1.410   7.862  11.813 -0.1340 -0.1521 -0.0987
  239POPC   NC3 3135   0.124   3.542   9.583  0.1071 -0.1324  0.0928
  239POPC   PO4 3136   0.094   3.939   9.827 -0.0147  0.1670  0.1955
  239POPC   GL1 3137   0.026   4.163  10.133 -0.0739 -0.1074  0.4745
  239POPC   GL2 3138  -0.221   4.380  10.034  0.2379 -0.1925 -0.1163
  239POPC   C1A 3139   0.086   4.222  10.612 -0.2977  0.1320 -0.1628
  239POPC   D2A 3140   0.299   4.179  11.021  0.1652 -0.4136  0.0224
  239POPC   C3A 3141   0.608   4.444  11.304 -0.1272  0.1873  0.1741
  239POPC   C4A 3142   0.843   4.752  11.439 -0.1476 -0.0755  0.0585
  239POPC   C1B 3143  -0.315   4.448  10.404 -0.0190 -0.2771 -0.0639
  239POPC   C2B 3144  -0.639   4.656  10.665  0.1802  0.3890  0.0424
  239POPC   C3B 3145  -0.538   4.856  10.997 -0.1477  0.1157 -0.1427
  239POPC   C4B 3146  -0.409   4.686  11.430 -0.2509  0.0022  0.0084
  240POPC   NC3 3147   8.028   5.119   9.081  0.1935  0.1025  0.0856
  240POPC   PO4 3148   8.093   4.974   9.585 -0.1405 -0.1741  0.0025
  240POPC   GL1 3149   8.090   5.102  10.032 -0.0559  0.0130  0.0493
  240POPC   GL2 3150   8.010   4.865  10.091 -0.0015  0.0075  0.1126
  240POPC   C1A 3151   7.857   5.377  10.364  0.0007 -0.1459  0.1771
  240POPC   D2A 3152   7.981   5.690  10.730 -0.0435 -0.3418  0.2202
  240POPC   C3A 3153   7.784   5.611  11.214  0.0328  0.1074 -0.0659
  240POPC   C4A 3154   7.459   5.734  11.534 -0.2581  0.2908  0.4474
  240POPC   C1B 3155   8.139   4.916  10.567  0.1850  0.0702  0.3618
  240POPC   C2B 3156   7.997   5.217  10.869  0.5040  0.0443 -0.1704
  240POPC   C3B 3157   8.166   5.139  11.278 -0.2329 -0.2061  0.0627
  240POPC   C4B 3158   8.349   4.883  11.433  0.2288  0.0529 -0.3205
  241POPC   NC3 3159   4.244  11.133   9.503 -0.1734  0.0099 -0.2907
  241POPC   PO4 3160   4.292  11.534   9.731  0.2171  0.2507 -0.0016
  241POPC   GL1 3161   4.275  11.638  10.151 -0.0396  0.0353 -0.0939
  241POPC   GL2 3162   4.110  11.908  10.222  0.1785  0.0168 -0.2954
  241POPC   C1A 3163   3.971  11.443  10.541 -0.1855  0.1151 -0.0140
  241POPC   D2A 3164   3.876  11.506  10.970  0.2642 -0.3752 -0.3398
  241POPC   C3A 3165   3.890  11.694  11.305 -0.1544  0.1004  0.0351
  241POPC   C4A 3166   3.913  11.521  11.803  0.1391  0.0798 -0.2632
  241POPC   C1B 3167   4.290  11.837  10.651 -0.3099  0.0312  0.0015
  241POPC   C2B 3168   4.352  11.785  11.103  0.2530  0.1070 -0.0010
  241POPC   C3B 3169   4.284  11.839  11.578 -0.2502  0.0667  0.1938
  241POPC   C4B 3170   4.336  11.631  11.948 -0.4700 -0.2738 -0.1999
  242POPC   NC3 3171   8.461   5.965   9.421 -0.0431 -0.1582 -0.2946
  242POPC   PO4 3172   8.077   5.859   9.652  0.0726 -0.3567 -0.0846
  242POPC   GL1 3173   8.065   6.025  10.086 -0.0246 -0.1892  0.0077
  242POPC   GL2 3174   8.233   5.713  10.264 -0.1861 -0.1320 -0.1245
  242POPC   C1A 3175   8.057   6.163  10.552 -0.0375 -0.0099  0.2295
  242POPC   D2A 3176   7.982   6.094  10.946 -0.0367  0.1182 -0.6385
  242POPC   C3A 3177   8.050   6.035  11.406  0.1256 -0.0376  0.3181
  242POPC   C4A 3178   7.753   6.171  11.754  0.1295  0.1348 -0.0502
  242POPC   C1B 3179   8.418   5.903  10.709  0.0516  0.1279  0.3062
  242POPC   C2B 3180   8.506   6.155  11.047  0.0320  0.1943 -0.0533
  242POPC   C3B 3181   8.344   6.472  11.336 -0.0837  0.2745 -0.1207
  242POPC   C4B 3182   8.203   6.291  11.777 -0.1287 -0.2579 -0.2078
  243POPC   NC3 3183   3.041   1.648   9.222  0.3977  0.5231  0.1095
  243POPC   PO4 3184   3.048   1.618   9.652  0.5000  0.2842  0.0599
  243POPC   GL1 3185   3.327   1.746  10.027 -0.1875 -0.1202 -0.1336
  243POPC   GL2 3186   3.530   1.963  10.024 -0.4064 -0.1651 -0.2083
  243POPC   C1A 3187   3.387   1.899  10.456 -0.0341 -0.0102 -0.0244
  243POPC   D2A 3188   3.408   1.991  10.879 -0.0994  0.0104  0.0759
  243POPC   C3A 3189   3.233   1.778  11.196  0.2509  0.0560  0.2423
  243POPC   C4A 3190   3.158   1.378  11.528  0.1087 -0.1962  0.1094
  243POPC   C1B 3191   3.367   2.342  10.210 -0.0382  0.1876  0.0005
  243POPC   C2B 3192   3.339   2.474  10.582 -0.2079  0.3227  0.0880
  243POPC   C3B 3193   3.600   2.511  10.969 -0.0021  0.3664  0.3217
  243POPC   C4B 3194   3.407   2.683  11.405  0.1001 -0.0180 -0.1963
  244POPC   NC3 3195   2.688   1.896   9.915  0.4068  0.2415 -0.2232
  244POPC   PO4 3196   2.327   1.703  10.082  0.1107 -0.2774  0.1715
  244POPC   GL1 3197   2.242   1.997  10.387  0.2795  0.0238 -0.2098
  244POPC   GL2 3198   1.964   2.161  10.281 -0.0173  0.1628 -0.3834
  244POPC   C1A 3199   2.417   1.991  10.769 -0.0134  0.0610 -0.1196
  244POPC   D2A 3200   2.345   2.203  11.111 -0.0721  0.3585  0.0408
  244POPC   C3A 3201   2.634   2.450  11.203  0.1813 -0.3782  0.2270
  244POPC   C4A 3202   2.927   2.738  11.302  0.0774  0.1025 -0.0453
  244POPC   C1B 3203   1.944   2.300  10.818 -0.0758 -0.1010  0.1358
  244POPC   C2B 3204   1.971   2.552  11.219 -0.1803  0.1124  0.2434
  244POPC   C3B 3205   2.189   2.485  11.501  0.1084 -0.3878  0.3173
  244POPC   C4B 3206   2.544   2.172  11.635 -0.0713 -0.2132  0.1192
  245POPC   NC3 3207   2.432   2.815  10.008  0.4221  0.1671  0.2047
  245POPC   PO4 3208   2.444   3.275   9.886  0.2438  0.0996  0.1592
  245POPC   GL1 3209   2.226   3.365  10.308 -0.1374 -0.5263 -0.1229
  245POPC   GL2 3210   2.111   3.015  10.439 -0.0187 -0.2789  0.0292
  245POPC   C1A 3211   1.859   3.492  10.584 -0.0776  0.3195  0.3450
  245POPC   D2A 3212   1.599   3.679  10.974  0.1747 -0.1766  0.0481
  245POPC   C3A 3213   1.610   3.950  11.405  0.1502  0.0605  0.0317
  245POPC   C4A 3214   1.694   4.311  11.634 -0.1370 -0.1129 -0.0223
  245POPC   C1B 3215   2.622   3.049  10.575  0.0265  0.2896 -0.1100
  245POPC   C2B 3216   3.001   2.832  10.748 -0.1200 -0.0206 -0.3293
  245POPC   C3B 3217   3.363   2.900  10.933  0.0191  0.0180 -0.0736
  245POPC   C4B 3218   3.696   2.995  11.209 -0.1636  0.1873 -0.1827
  246POPC   NC3 3219   9.671   8.553   9.837 -0.3227 -0.0495 -0.3925
  246POPC   PO4 3220   9.995   8.224   9.928  0.0702 -0.0982 -0.3958
  246POPC   GL1 3221   9.782   8.287  10.362  0.2354  0.1164 -0.0280
  246POPC   GL2 3222  10.041   8.511  10.578 -0.1133 -0.0665 -0.4623
  246POPC   C1A 3223   9.606   8.521  10.742 -0.2213  0.0098 -0.1692
  246POPC   D2A 3224   9.708   8.858  10.895  0.0721 -0.0091  0.1895
  246POPC   C3A 3225   9.967   8.944  11.322  0.2278  0.0661  0.2760
  246POPC   C4A 3226  10.277   9.071  11.622  0.1465 -0.2527 -0.1644
  246POPC   C1B 3227  10.063   8.519  11.029 -0.4343  0.1580  0.1272
  246POPC   C2B 3228   9.948   8.361  11.490  0.0315  0.0351 -0.0260
  246POPC   C3B 3229   9.593   8.282  11.885  0.0330 -0.0361  0.0927
  246POPC   C4B 3230   9.550   8.558  12.166 -0.0220  0.0162  0.0663
  247POPC   NC3 3231   9.144   4.247   9.629 -0.0903 -0.0698  0.0900
  247POPC   PO4 3232   9.173   3.798   9.689  0.0668 -0.2145 -0.3105
  247POPC   GL1 3233   8.940   3.932  10.059  0.0159  0.2359 -0.0820
  247POPC   GL2 3234   8.692   4.055  10.211  0.2281  0.0470  0.1165
  247POPC   C1A 3235   9.089   4.170  10.426  0.3287  0.0594 -0.0717
  247POPC   D2A 3236   8.964   4.253  10.786 -0.1504  0.1614  0.0134
  247POPC   C3A 3237   9.143   4.395  11.073  0.1659  0.3604  0.1618
  247POPC   C4A 3238   9.503   4.221  11.262 -0.3534  0.1426  0.3239
  247POPC   C1B 3239   8.465   4.082  10.610 -0.0540  0.3051  0.0868
  247POPC   C2B 3240   8.146   4.321  10.658 -0.1762  0.0172  0.3092
  247POPC   C3B 3241   7.790   4.469  10.411 -0.3351 -0.0180  0.1071
  247POPC   C4B 3242   7.369   4.560  10.472 -0.2296 -0.1905 -0.0082
  248POPC   NC3 3243   5.421  10.976  13.580 -0.0859 -0.0919  0.2089
  248POPC   PO4 3244   5.007  10.956  13.823  0.0305  0.1591 -0.0235
  248POPC   GL1 3245   4.632  10.752  13.497 -0.0218 -0.0110 -0.1207
  248POPC   GL2 3246   4.571  10.514  13.213 -0.1034  0.1576 -0.0349
  248POPC   C1A 3247   4.358  10.965  13.087 -0.0891 -0.2310 -0.2101
  248POPC   D2A 3248   4.362  11.119  12.664  0.1087  0.0839  0.1487
  248POPC   C3A 3249   4.193  11.343  12.315  0.0366  0.1708  0.3167
  248POPC   C4A 3250   4.023  11.050  11.978  0.0422 -0.0209 -0.0722
  248POPC   C1B 3251   4.980  10.462  12.974 -0.3468  0.3508  0.0139
  248POPC   C2B 3252   5.110  10.665  12.592  0.2149 -0.0764  0.2639
  248POPC   C3B 3253   5.094  11.022  12.267  0.3113 -0.1353  0.1414
  248POPC   C4B 3254   5.151  11.472  12.078  0.1476 -0.0286  0.0392
  249POPC   NC3 3255   2.924   9.520   9.779 -0.2655 -0.2498  0.2580
  249POPC   PO4 3256   3.129   9.374  10.160 -0.1970  0.1769 -0.1459
  249POPC   GL1 3257   3.208   9.435  10.557  0.0432  0.0390 -0.2207
  249POPC   GL2 3258   2.978   9.545  10.829  0.2915  0.3478  0.0715
  249POPC   C1A 3259   3.403   9.332  10.904  0.1412 -0.2376 -0.0653
  249POPC   D2A 3260   3.527   9.247  11.408  0.0642 -0.0421 -0.0353
  249POPC   C3A 3261   3.212   9.036  11.682 -0.1135  0.2011  0.1574
  249POPC   C4A 3262   2.988   8.944  11.929 -0.0983  0.0270 -0.2911
  249POPC   C1B 3263   3.091   9.429  11.340 -0.2842 -0.0655 -0.4007
  249POPC   C2B 3264   2.949   9.913  11.502  0.1439 -0.3721 -0.0487
  249POPC   C3B 3265   2.720  10.205  11.239  0.2720 -0.0410 -0.2458
  249POPC   C4B 3266   2.642  10.663  11.189 -0.1900  0.2135 -0.1285
  250POPC   NC3 3267   8.238   3.323   9.916  0.2237  0.0161  0.1650
  250POPC   PO4 3268   8.401   3.836   9.922  0.2257  0.2009  0.1168
  250POPC   GL1 3269   8.368   3.642  10.291 -0.0725  0.3015  0.0772
  250POPC   GL2 3270   8.418   3.311  10.387  0.1008  0.0005 -0.1133
  250POPC   C1A 3271   8.786   3.663  10.577  0.0780  0.0832 -0.3123
  250POPC   D2A 3272   9.157   3.756  10.910 -0.2932  0.2363 -0.2576
  250POPC   C3A 3273   9.125   3.857  11.345  0.1233 -0.2231 -0.5000
  250POPC   C4A 3274   8.972   4.007  11.775  0.3421  0.0684  0.1351
  250POPC   C1B 3275   8.417   3.489  10.817  0.1547  0.0914 -0.0290
  250POPC   C2B 3276   8.665   3.844  11.031  0.0687  0.1132  0.0707
  250POPC   C3B 3277   8.632   4.075  11.394 -0.0895  0.2749  0.0400
  250POPC   C4B 3278   8.876   4.459  11.473  0.0114  0.5629 -0.2003
  251POPC   NC3 3279   8.896   5.718   9.746  0.1308 -0.1603  0.0004
  251POPC   PO4 3280   8.908   6.184   9.751  0.0418  0.0815  0.0043
  251POPC   GL1 3281   9.181   6.246  10.058 -0.2152  0.2228 -0.4320
  251POPC   GL2 3282   9.537   6.039  10.133  0.3124  0.5149 -0.0642
  251POPC   C1A 3283   9.239   6.209  10.439 -0.2439  0.1649 -0.0376
  251POPC   D2A 3284   9.395   6.310  10.863 -0.3353  0.2449 -0.1118
  251POPC   C3A 3285   9.824   6.565  10.857 -0.0954  0.0472 -0.1698
  251POPC   C4A 3286  10.150   6.790  11.020 -0.0962  0.0169 -0.0419
  251POPC   C1B 3287   9.345   5.617  10.428 -0.1755  0.0827 -0.1172
  251POPC   C2B 3288   9.198   5.644  10.895 -0.2161 -0.0075  0.1183
  251POPC   C3B 3289   9.241   5.759  11.253  0.3042  0.0872  0.0074
  251POPC   C4B 3290   9.343   5.711  11.672 -0.0549 -0.1539  0.2916
  252POPC   NC3 3291   2.026   3.613   9.878  0.0364 -0.3236  0.1054
  252POPC   PO4 3292   1.849   3.088   9.928 -0.1867  0.0076 -0.0072
  252POPC   GL1 3293   1.581   3.129  10.295 -0.0054  0.0083 -0.0922
  252POPC   GL2 3294   1.664   2.847  10.393  0.3557 -0.1570 -0.2815
  252POPC   C1A 3295   1.399   3.279  10.609  0.1993  0.0152  0.0005
  252POPC   D2A 3296   1.433   3.179  11.084  0.0973 -0.4062 -0.0251
  252POPC   C3A 3297   1.558   3.419  11.472 -0.0586  0.0481  0.0783
  252POPC   C4A 3298   1.827   3.589  11.791 -0.3738 -0.1182  0.2170
  252POPC   C1B 3299   1.790   2.836  10.833  0.2779 -0.0781 -0.1379
  252POPC   C2B 3300   1.930   3.083  11.079  0.0220  0.0384 -0.0030
  252POPC   C3B 3301   2.114   3.246  11.486 -0.0996  0.1538 -0.0745
  252POPC   C4B 3302   2.387   3.414  11.868  0.0533 -0.0856  0.1354
  253POPC   NC3 3303   1.439   2.659   9.971 -0.0260 -0.3507  0.0801
  253POPC   PO4 3304   1.085   2.613  10.047 -0.0264  0.0147 -0.0249
  253POPC   GL1 3305   1.083   2.766  10.377 -0.3060  0.1820  0.0026
  253POPC   GL2 3306   1.080   3.105  10.339  0.0911  0.1922 -0.2536
  253POPC   C1A 3307   1.266   2.837  10.748  0.1577  0.3240 -0.0078
  253POPC   D2A 3308   1.171   2.768  11.117 -0.3038 -0.1932  0.1441
  253POPC   C3A 3309   1.241   3.004  11.458  0.0386 -0.0328 -0.0190
  253POPC   C4A 3310   1.411   3.050  11.880  0.1603  0.2796 -0.2616
  253POPC   C1B 3311   0.864   3.123  10.750 -0.2028  0.1747 -0.0039
  253POPC   C2B 3312   0.923   3.231  11.160  0.2573  0.0834  0.1683
  253POPC   C3B 3313   1.071   3.613  11.336 -0.0618  0.2967  0.4310
  253POPC   C4B 3314   1.123   4.031  11.094  0.3061  0.0346  0.4879
  254POPC   NC3 3315   1.875   4.237   9.432 -0.0005 -0.2035  0.0882
  254POPC   PO4 3316   1.841   4.079   9.853  0.1891  0.0889  0.0157
  254POPC   GL1 3317   1.941   4.049  10.229  0.2254 -0.3914  0.0882
  254POPC   GL2 3318   2.262   3.895  10.327 -0.0061  0.2506  0.1125
  254POPC   C1A 3319   1.856   4.056  10.674  0.2315 -0.1139 -0.0434
  254POPC   D2A 3320   1.581   4.313  10.993  0.3779  0.1448 -0.2730
  254POPC   C3A 3321   1.263   4.447  11.283  0.0053  0.0798 -0.3803
  254POPC   C4A 3322   1.189   4.203  11.663  0.1265 -0.0052  0.0065
  254POPC   C1B 3323   2.367   4.085  10.772  0.1059  0.2056 -0.0675
  254POPC   C2B 3324   2.557   4.329  11.068 -0.0211  0.2345  0.0428
  254POPC   C3B 3325   2.849   4.469  11.340  0.0475  0.0094 -0.1712
  254POPC   C4B 3326   3.007   4.588  11.762 -0.2533 -0.1511 -0.3891
  255POPC   NC3 3327   2.857  10.080  10.010  0.2412  0.2174  0.1453
  255POPC   PO4 3328   2.409  10.113  10.121  0.1966 -0.1379  0.0889
  255POPC   GL1 3329   2.377  10.256  10.465  0.0032 -0.0396 -0.1412
  255POPC   GL2 3330   2.728  10.269  10.577  0.0161 -0.2752  0.1175
  255POPC   C1A 3331   2.337  10.349  10.926  0.1483  0.0717 -0.1273
  255POPC   D2A 3332   2.275  10.403  11.353 -0.1213  0.1634 -0.1710
  255POPC   C3A 3333   2.566  10.302  11.690  0.2251  0.2030  0.0045
  255POPC   C4A 3334   2.673   9.969  12.016  0.0670  0.1237  0.0551
  255POPC   C1B 3335   2.743   9.928  10.842  0.0243 -0.2464  0.3404
  255POPC   C2B 3336   2.539   9.694  11.157  0.0856 -0.1149  0.2896
  255POPC   C3B 3337   2.324   9.612  11.440  0.3792  0.0990 -0.1205
  255POPC   C4B 3338   2.321   9.655  11.896 -0.1672 -0.1854  0.1063
  256POPC   NC3 3339   0.816   2.021   9.486  0.4253  0.0582  0.1395
  256POPC   PO4 3340   0.776   1.682   9.812  0.2579  0.1282  0.2316
  256POPC   GL1 3341   0.627   1.818  10.145 -0.0894  0.1403  0.1169
  256POPC   GL2 3342   0.882   1.907  10.395 -0.1012 -0.1046 -0.0510
  256POPC   C1A 3343   0.465   1.900  10.609  0.1354 -0.1219  0.1430
  256POPC   D2A 3344   0.615   1.827  11.033 -0.1097  0.1555  0.1476
  256POPC   C3A 3345   0.503   1.505  11.248  0.2005 -0.0154 -0.0835
  256POPC   C4A 3346   0.436   1.061  11.280 -0.2348  0.0636  0.0962
  256POPC   C1B 3347   1.135   1.829  10.770  0.0647 -0.0444 -0.2750
  256POPC   C2B 3348   1.335   1.474  11.015  0.0861  0.2688 -0.3816
  256POPC   C3B 3349   1.570   1.190  11.372  0.0546 -0.1833 -0.2715
  256POPC   C4B 3350   1.638   1.130  11.891  0.1586 -0.0515 -0.0353
  257POPC   NC3 3351   7.482   4.227   9.489 -0.0784  0.1349 -0.5161
  257POPC   PO4 3352   7.688   4.099   9.948 -0.1622 -0.3114 -0.1644
  257POPC   GL1 3353   7.818   3.910  10.294  0.0149  0.0709  0.0188
  257POPC   GL2 3354   7.611   3.715  10.333 -0.0927  0.0315  0.2755
  257POPC   C1A 3355   7.917   3.820  10.730 -0.0855 -0.2620 -0.3767
  257POPC   D2A 3356   8.183   3.957  11.045  0.4112  0.1216 -0.0302
  257POPC   C3A 3357   8.268   3.534  11.283  0.1845  0.1393 -0.1256
  257POPC   C4A 3358   8.159   3.580  11.699  0.1502 -0.0298  0.1216
  257POPC   C1B 3359   7.460   3.648  10.751 -0.0096 -0.0348  0.1957
  257POPC   C2B 3360   7.413   3.826  11.177  0.1304 -0.3099  0.5323
  257POPC   C3B 3361   7.140   3.500  11.358  0.2084 -0.0847 -0.2214
  257POPC   C4B 3362   6.699   3.572  11.556 -0.1314  0.0571  0.1039
  258POPC   NC3 3363   2.769   4.067   9.551  0.2254  0.0328 -0.1720
  258POPC   PO4 3364   3.154   4.216   9.520 -0.1455 -0.1877  0.2159
  258POPC   GL1 3365   3.104   4.168  10.016 -0.0990 -0.3377  0.0506
  258POPC   GL2 3366   2.912   4.053  10.024 -0.3951 -0.0705  0.0503
  258POPC   C1A 3367   3.337   4.038  10.382  0.1703 -0.0099  0.1477
  258POPC   D2A 3368   3.758   3.846  10.560  0.3331  0.0881 -0.1966
  258POPC   C3A 3369   3.566   3.857  11.020 -0.0511  0.0362  0.4439
  258POPC   C4A 3370   3.261   3.632  11.210  0.2564 -0.2611 -0.4231
  258POPC   C1B 3371   2.785   4.156  10.487 -0.1528  0.0458 -0.1951
  258POPC   C2B 3372   3.083   4.226  10.833  0.2137 -0.0555  0.4018
  258POPC   C3B 3373   3.177   4.160  11.209  0.2101 -0.3071  0.1076
  258POPC   C4B 3374   3.071   4.118  11.771  0.2591  0.2380  0.3283
  259POPC   NC3 3375   4.949   4.802   9.753 -0.5850 -0.0121  0.2740
  259POPC   PO4 3376   4.772   5.169   9.922 -0.1629  0.1292  0.0104
  259POPC   GL1 3377   4.957   5.344  10.351 -0.0068  0.0839  0.2352
  259POPC   GL2 3378   5.310   5.468  10.412 -0.1366 -0.2550  0.2000
  259POPC   C1A 3379   4.869   5.305  10.864 -0.1183  0.1649  0.1941
  259POPC   D2A 3380   4.886   4.920  11.124  0.2102 -0.1429  0.1229
  259POPC   C3A 3381   4.903   4.949  11.513 -0.0364  0.1922  0.2197
  259POPC   C4A 3382   4.695   5.024  11.874 -0.1855  0.0750  0.0668
  259POPC   C1B 3383   5.308   5.650  10.862  0.0109 -0.0424  0.1029
  259POPC   C2B 3384   5.302   6.003  11.053 -0.0235 -0.3191 -0.3416
  259POPC   C3B 3385   5.406   6.381  11.168  0.0499 -0.2292 -0.2694
  259POPC   C4B 3386   5.863   6.487  11.177  0.1222  0.1361 -0.0610
  260POPC   NC3 3387   4.288   5.898   9.360 -0.0632  0.1952  0.2446
  260POPC   PO4 3388   4.079   6.254   9.591 -0.0851  0.1435  0.1658
  260POPC   GL1 3389   4.092   6.171  10.024  0.1177 -0.0962  0.1540
  260POPC   GL2 3390   4.116   6.529  10.190 -0.0254  0.1917  0.2257
  260POPC   C1A 3391   4.209   6.038  10.349  0.0282  0.5465  0.2089
  260POPC   D2A 3392   4.476   6.052  10.729  0.0422 -0.2820  0.0924
  260POPC   C3A 3393   4.242   5.870  11.073 -0.0149  0.2301  0.1672
  260POPC   C4A 3394   4.124   5.740  11.464 -0.1720 -0.0750  0.0518
  260POPC   C1B 3395   4.179   6.502  10.611  0.4479  0.0820 -0.1432
  260POPC   C2B 3396   4.039   6.293  10.937  0.1596  0.0215  0.2549
  260POPC   C3B 3397   3.952   6.206  11.312  0.2047 -0.0436 -0.2929
  260POPC   C4B 3398   3.779   6.074  11.731  0.0055 -0.1909 -0.3534
  261POPC   NC3 3399   8.601   8.560   9.894  0.0801  0.0078 -0.0538
  261POPC   PO4 3400   8.884   8.821  10.119 -0.1626  0.0790  0.2333
  261POPC   GL1 3401   8.556   8.587  10.416 -0.0767 -0.1491  0.1130
  261POPC   GL2 3402   8.741   8.582  10.716  0.0469  0.0536  0.0464
  261POPC   C1A 3403   8.246   8.684  10.690  0.0034 -0.0088 -0.2640
  261POPC   D2A 3404   8.112   8.725  11.160  0.0622 -0.1433  0.1194
  261POPC   C3A 3405   8.020   8.647  11.491  0.0913 -0.0723 -0.2390
  261POPC   C4A 3406   7.693   8.469  11.722  0.1629 -0.0058 -0.3549
  261POPC   C1B 3407   8.532   8.420  11.058 -0.1262 -0.2078  0.2873
  261POPC   C2B 3408   8.429   8.441  11.504 -0.1655 -0.0602 -0.1408
  261POPC   C3B 3409   8.623   8.450  11.901  0.0522  0.0232 -0.0490
  261POPC   C4B 3410   8.542   8.561  12.319 -0.0298 -0.0326 -0.1743
  262POPC   NC3 3411   1.806   1.709  10.002 -0.1650  0.2400  0.0019
  262POPC   PO4 3412   1.531   2.115   9.949  0.1372 -0.0023  0.0263
  262POPC   GL1 3413   1.321   2.204  10.312 -0.1565  0.3932 -0.3151
  262POPC   GL2 3414   1.502   2.384  10.465  0.1630  0.2880 -0.0231
  262POPC   C1A 3415   0.985   2.311  10.613 -0.0758  0.3673  0.1111
  262POPC   D2A 3416   0.897   2.382  10.940 -0.2880 -0.0484  0.1018
  262POPC   C3A 3417   1.118   2.017  11.236 -0.1856  0.1469  0.1526
  262POPC   C4A 3418   1.393   1.694  11.444 -0.3065 -0.0141  0.0533
  262POPC   C1B 3419   1.484   2.345  10.917  0.0190 -0.2797  0.0501
  262POPC   C2B 3420   1.574   2.211  11.290 -0.2403 -0.1285  0.1842
  262POPC   C3B 3421   1.667   2.275  11.683  0.0819 -0.3536  0.0400
  262POPC   C4B 3422   1.709   2.635  12.039 -0.1960 -0.4329  0.0715
  263POPC   NC3 3423   7.397   9.782  10.019  0.4922 -0.0211 -0.1623
  263POPC   PO4 3424   6.988   9.835  10.310  0.0104 -0.1565 -0.0205
  263POPC   GL1 3425   6.924   9.939  10.780 -0.2011  0.0522 -0.2178
  263POPC   GL2 3426   6.784   9.709  10.850 -0.2201 -0.0827  0.2280
  263POPC   C1A 3427   6.876  10.075  11.142 -0.2275 -0.1705  0.0408
  263POPC   D2A 3428   6.697  10.122  11.432  0.1074 -0.0156 -0.2825
  263POPC   C3A 3429   6.556  10.531  11.779  0.1057  0.1767  0.4817
  263POPC   C4A 3430   6.120  10.733  11.704  0.1449 -0.1284  0.1467
  263POPC   C1B 3431   6.682   9.589  11.276  0.1026 -0.0732  0.1394
  263POPC   C2B 3432   6.685   9.697  11.680  0.1017  0.3493 -0.3254
  263POPC   C3B 3433   6.483  10.004  11.985  0.2008 -0.0210 -0.2783
  263POPC   C4B 3434   6.163  10.351  11.966  0.2935  0.0355  0.0342
  264POPC   NC3 3435  10.192  10.701  10.135 -0.2185 -0.0177  0.3047
  264POPC   PO4 3436  10.199  10.541  10.488  0.0854 -0.1321 -0.0945
  264POPC   GL1 3437  10.102  10.495  10.893 -0.2625  0.2724  0.2807
  264POPC   GL2 3438  10.223  10.199  10.944  0.2119 -0.1043 -0.0326
  264POPC   C1A 3439  10.359  10.508  11.320 -0.0250 -0.0900  0.1043
  264POPC   D2A 3440  10.591  10.752  11.572  0.0434 -0.0712  0.0418
  264POPC   C3A 3441  10.680  10.538  11.928 -0.4858 -0.0226 -0.0923
  264POPC   C4A 3442  10.537  10.284  12.245  0.3014  0.0904  0.3993
  264POPC   C1B 3443  10.460   9.857  11.155 -0.1685  0.2781  0.2840
  264POPC   C2B 3444  10.511   9.719  11.507  0.1152 -0.3320 -0.1373
  264POPC   C3B 3445  10.106   9.542  11.640  0.0315 -0.0120  0.0250
  264POPC   C4B 3446   9.794   9.252  11.767 -0.1865  0.1395  0.0574
  265POPC   NC3 3447   5.146  10.281  14.510 -0.4222 -0.2590 -0.1889
  265POPC   PO4 3448   5.419  10.197  14.232  0.0437 -0.0367 -0.0713
  265POPC   GL1 3449   5.401  10.007  13.867  0.2147  0.0212 -0.2262
  265POPC   GL2 3450   5.077   9.857  13.677  0.0757 -0.1796  0.2772
  265POPC   C1A 3451   5.511  10.161  13.450 -0.1730  0.1297 -0.1904
  265POPC   D2A 3452   5.489  10.527  13.271  0.1860  0.4885 -0.0067
  265POPC   C3A 3453   5.678  10.741  12.889  0.2288 -0.1233 -0.0117
  265POPC   C4A 3454   5.460  11.041  12.732 -0.1518 -0.4877  0.1705
  265POPC   C1B 3455   5.037   9.994  13.196 -0.0685 -0.0623  0.3265
  265POPC   C2B 3456   5.401  10.164  12.955 -0.0087  0.2658  0.4191
  265POPC   C3B 3457   5.499  10.320  12.595 -0.0015  0.3696  0.1664
  265POPC   C4B 3458   5.496  10.582  12.273  0.1978 -0.0757  0.1492
  266POPC   NC3 3459   3.270   3.014   9.508 -0.0853  0.3323 -0.2989
  266POPC   PO4 3460   2.980   3.065   9.812 -0.1281  0.2555  0.4199
  266POPC   GL1 3461   2.878   3.239  10.143  0.1112  0.0169 -0.0175
  266POPC   GL2 3462   3.066   3.131  10.351 -0.0594  0.0832 -0.3460
  266POPC   C1A 3463   2.650   3.563  10.398 -0.2360  0.2713 -0.4471
  266POPC   D2A 3464   2.354   3.500  10.793 -0.0465 -0.1796  0.2500
  266POPC   C3A 3465   2.207   3.652  11.162  0.4658 -0.0202  0.2053
  266POPC   C4A 3466   2.098   4.022  11.263 -0.2005 -0.0620  0.1990
  266POPC   C1B 3467   2.982   3.311  10.783  0.2851 -0.1375  0.3479
  266POPC   C2B 3468   2.769   3.232  11.059 -0.0892 -0.2202  0.1718
  266POPC   C3B 3469   2.675   3.286  11.497  0.0979  0.0528 -0.2238
  266POPC   C4B 3470   2.864   3.660  11.819  0.1056 -0.0555  0.1517
  267POPC   NC3 3471   6.373   1.754  10.443  0.0550  0.0454  0.2170
  267POPC   PO4 3472   6.223   2.046  10.238 -0.2423  0.1286 -0.0369
  267POPC   GL1 3473   5.901   2.089  10.581 -0.0156  0.0530 -0.2277
  267POPC   GL2 3474   6.020   2.405  10.652  0.0533 -0.2538  0.1971
  267POPC   C1A 3475   5.709   2.157  11.017  0.3096 -0.0551  0.0850
  267POPC   D2A 3476   5.505   2.245  11.455 -0.1746 -0.6427 -0.0109
  267POPC   C3A 3477   5.083   2.314  11.539  0.3980 -0.1087 -0.2016
  267POPC   C4A 3478   4.777   2.679  11.452  0.3330 -0.0721 -0.0359
  267POPC   C1B 3479   6.144   2.581  11.025  0.0223 -0.1059  0.2068
  267POPC   C2B 3480   6.124   2.771  11.364 -0.1739  0.0403 -0.2567
  267POPC   C3B 3481   6.183   2.824  11.725 -0.0898  0.0741  0.1207
  267POPC   C4B 3482   6.419   3.007  12.135  0.4239  0.5261 -0.0008
  268POPC   NC3 3483   6.235   3.883   9.959  0.4165 -0.1876  0.1193
  268POPC   PO4 3484   5.955   3.625   9.665  0.2464  0.1979  0.1316
  268POPC   GL1 3485   5.870   3.496  10.081  0.1028 -0.1551 -0.1972
  268POPC   GL2 3486   5.538   3.639  10.104  0.2909 -0.1458  0.2571
  268POPC   C1A 3487   5.884   3.626  10.572 -0.0039  0.1212  0.0713
  268POPC   D2A 3488   5.708   3.934  10.859 -0.2170  0.0063  0.1037
  268POPC   C3A 3489   5.673   4.294  10.681 -0.1859 -0.0847 -0.1420
  268POPC   C4A 3490   5.771   4.775  10.702  0.0142  0.1144  0.0332
  268POPC   C1B 3491   5.414   3.814  10.470  0.1338  0.1259 -0.1338
  268POPC   C2B 3492   5.081   3.846  10.696  0.1843  0.3503 -0.2496
  268POPC   C3B 3493   4.951   3.957  11.157  0.0251 -0.4963 -0.0559
  268POPC   C4B 3494   5.047   3.876  11.554 -0.1427  0.2256 -0.0702
  269POPC   NC3 3495   0.574   3.883   9.972  0.2976 -0.0503 -0.0503
  269POPC   PO4 3496   1.060   3.976  10.150  0.0788 -0.0640  0.0064
  269POPC   GL1 3497   0.816   4.109  10.550 -0.0159  0.2354 -0.0178
  269POPC   GL2 3498   0.476   3.963  10.529  0.2038 -0.0518  0.1401
  269POPC   C1A 3499   0.694   4.407  10.785 -0.1729 -0.2274  0.2104
  269POPC   D2A 3500   0.367   4.719  10.917  0.1121  0.2775  0.0433
  269POPC   C3A 3501   0.155   4.593  11.404 -0.6671 -0.1108  0.3369
  269POPC   C4A 3502   0.352   4.610  11.736 -0.1616 -0.3050 -0.3943
  269POPC   C1B 3503   0.199   3.711  10.893  0.0896  0.1367  0.1150
  269POPC   C2B 3504   0.075   3.584  11.268 -0.1438 -0.1538  0.4006
  269POPC   C3B 3505   0.005   3.387  11.534 -0.2272 -0.0098 -0.0241
  269POPC   C4B 3506  -0.369   3.242  11.831  0.0024 -0.0746  0.1684
  270POPC   NC3 3507  10.559   3.252   9.874 -0.1555 -0.1657  0.1994
  270POPC   PO4 3508  10.648   3.652  10.002  0.1049  0.0369 -0.0265
  270POPC   GL1 3509  10.363   3.710  10.285  0.0406  0.1326  0.2235
  270POPC   GL2 3510  10.198   3.932  10.387  0.1158 -0.1283 -0.2576
  270POPC   C1A 3511  10.219   3.532  10.663 -0.0025  0.1760 -0.1170
  270POPC   D2A 3512  10.272   3.491  11.133 -0.0725  0.0486 -0.1282
  270POPC   C3A 3513  10.389   3.644  11.543  0.0795  0.1435 -0.0960
  270POPC   C4A 3514  10.164   3.441  11.957  0.1738  0.1055  0.2203
  270POPC   C1B 3515  10.129   3.996  10.851 -0.2733 -0.3335 -0.1852
  270POPC   C2B 3516   9.989   4.189  11.276 -0.1369  0.1242 -0.1061
  270POPC   C3B 3517  10.029   4.665  11.290  0.1465  0.2729 -0.0769
  270POPC   C4B 3518   9.886   5.051  11.179  0.3441  0.2587 -0.2699
  271POPC   NC3 3519   1.911  10.116  10.277 -0.0239  0.3761 -0.0876
  271POPC   PO4 3520   1.990  10.441  10.189  0.0175  0.0577  0.4791
  271POPC   GL1 3521   2.073  10.602  10.642 -0.1932  0.0019  0.2772
  271POPC   GL2 3522   2.144  11.030  10.468  0.0299 -0.1739  0.1419
  271POPC   C1A 3523   1.799  10.483  10.997 -0.0143 -0.0314 -0.1436
  271POPC   D2A 3524   1.770  10.509  11.433  0.0091 -0.1225  0.0461
  271POPC   C3A 3525   1.350  10.462  11.393  0.0607  0.0028  0.4860
  271POPC   C4A 3526   1.081  10.358  11.070 -0.1795 -0.0800  0.0378
  271POPC   C1B 3527   2.323  11.365  10.861 -0.1117 -0.1071  0.0445
  271POPC   C2B 3528   2.293  11.380  11.287 -0.0727 -0.0033 -0.0591
  271POPC   C3B 3529   2.064  11.760  11.631  0.1992  0.0891 -0.1543
  271POPC   C4B 3530   1.699  11.936  11.812 -0.1808 -0.2172 -0.0513
  272POPC   NC3 3531   8.215   1.232  10.474  0.0629 -0.3246  0.0713
  272POPC   PO4 3532   8.400   1.095  10.840  0.0789  0.2661  0.0202
  272POPC   GL1 3533   8.375   1.358  11.232  0.0999 -0.0613 -0.0307
  272POPC   GL2 3534   8.104   1.491  11.373  0.1435 -0.0284 -0.0544
  272POPC   C1A 3535   8.546   1.796  11.476  0.0444  0.1665 -0.4112
  272POPC   D2A 3536   8.632   1.810  11.984  0.1144 -0.0058 -0.0541
  272POPC   C3A 3537   8.871   2.127  12.133  0.2733 -0.2020 -0.2673
  272POPC   C4A 3538   9.114   1.970  12.506  0.0211 -0.0583 -0.1220
  272POPC   C1B 3539   8.023   1.777  11.682 -0.3157 -0.1606  0.0265
  272POPC   C2B 3540   7.820   2.017  11.862  0.2855 -0.2653  0.2805
  272POPC   C3B 3541   7.802   2.423  11.754 -0.0315 -0.0554 -0.1591
  272POPC   C4B 3542   7.777   2.836  11.817 -0.1012  0.0262 -0.1258
  273POPC   NC3 3543   5.268   8.185  10.026 -0.1946 -0.1033  0.1113
  273POPC   PO4 3544   5.327   8.641  10.053 -0.1412  0.1177  0.2831
  273POPC   GL1 3545   5.357   8.355  10.486 -0.0325  0.0336 -0.1366
  273POPC   GL2 3546   5.078   8.532  10.535 -0.0976 -0.4286 -0.0157
  273POPC   C1A 3547   5.571   8.463  10.959  0.3601 -0.0014 -0.0731
  273POPC   D2A 3548   5.764   8.784  11.188  0.0758 -0.0604 -0.1144
  273POPC   C3A 3549   5.644   8.650  11.599  0.0392  0.2289 -0.1777
  273POPC   C4A 3550   5.337   8.786  11.918  0.0993  0.1844 -0.3848
  273POPC   C1B 3551   5.110   8.536  10.965 -0.0183  0.0896 -0.0589
  273POPC   C2B 3552   5.212   8.600  11.356 -0.1603 -0.1242 -0.0533
  273POPC   C3B 3553   5.230   8.398  11.678  0.5546  0.2990  0.0333
  273POPC   C4B 3554   5.059   8.012  11.735 -0.1417 -0.0152 -0.1682
  274POPC   NC3 3555   3.806   3.385  13.358 -0.0467  0.1344 -0.0144
  274POPC   PO4 3556   4.236   3.371  13.127 -0.0311 -0.0806  0.1302
  274POPC   GL1 3557   4.374   3.233  12.859  0.1146 -0.1973 -0.0043
  274POPC   GL2 3558   4.238   3.036  12.688 -0.0632  0.0688  0.3327
  274POPC   C1A 3559   4.532   3.337  12.465 -0.1220  0.1872  0.2757
  274POPC   D2A 3560   4.783   3.101  12.356 -0.1129 -0.2487  0.4463
  274POPC   C3A 3561   5.002   3.203  12.020 -0.4103 -0.2937 -0.0569
  274POPC   C4A 3562   5.037   3.350  11.622 -0.1138  0.1016 -0.0149
  274POPC   C1B 3563   4.290   3.046  12.199 -0.0855 -0.0741  0.0501
  274POPC   C2B 3564   4.521   2.765  11.983  0.0728  0.1265  0.0719
  274POPC   C3B 3565   4.269   2.342  11.692  0.2194 -0.1320 -0.1277
  274POPC   C4B 3566   4.079   2.294  11.353 -0.0314  0.0346 -0.1442
  275POPC   NC3 3567   4.172   4.281   9.571 -0.0672  0.1832  0.2789
  275POPC   PO4 3568   4.434   4.545   9.563 -0.1527 -0.0016 -0.1414
  275POPC   GL1 3569   4.478   4.410   9.957 -0.0273  0.3192 -0.3221
  275POPC   GL2 3570   4.500   4.735  10.063 -0.1437 -0.1004 -0.1544
  275POPC   C1A 3571   4.484   4.349  10.366 -0.0706 -0.0992 -0.2790
  275POPC   D2A 3572   4.601   4.008  10.744 -0.2086  0.1129 -0.0279
  275POPC   C3A 3573   4.542   3.688  11.029 -0.0178  0.1965 -0.1675
  275POPC   C4A 3574   4.570   3.599  11.356 -0.1720 -0.0351 -0.1961
  275POPC   C1B 3575   4.507   4.967  10.566 -0.1371  0.0911 -0.1788
  275POPC   C2B 3576   4.366   4.866  10.868 -0.0231  0.5095 -0.3385
  275POPC   C3B 3577   4.251   4.526  11.221 -0.3891  0.2837 -0.1198
  275POPC   C4B 3578   4.411   4.540  11.604  0.1397  0.0064  0.3455
  276POPC   NC3 3579   4.085   3.219   9.723 -0.2733  0.0608  0.2014
  276POPC   PO4 3580   4.406   2.995   9.839  0.3073  0.3434 -0.2295
  276POPC   GL1 3581   4.620   2.821  10.200  0.2347  0.2091 -0.1347
  276POPC   GL2 3582   4.480   3.035  10.360  0.0227  0.0633  0.2814
  276POPC   C1A 3583   4.736   2.712  10.650 -0.2257  0.1688  0.0920
  276POPC   D2A 3584   4.792   2.390  11.063 -0.0392 -0.1082 -0.0065
  276POPC   C3A 3585   4.485   1.999  11.060  0.3197 -0.0470 -0.2589
  276POPC   C4A 3586   4.284   1.744  10.777 -0.0069 -0.1426  0.0678
  276POPC   C1B 3587   4.485   3.133  10.760 -0.3722  0.0428 -0.0737
  276POPC   C2B 3588   4.618   3.076  11.179  0.2658 -0.1626 -0.0927
  276POPC   C3B 3589   4.541   3.119  11.595  0.2228 -0.1721  0.1015
  276POPC   C4B 3590   4.631   3.476  11.953 -0.1063 -0.1070  0.0968
  277POPC   NC3 3591   6.055   4.157  14.347  0.1523 -0.0142 -0.0818
  277POPC   PO4 3592   6.008   4.191  13.915  0.2134  0.1324 -0.2919
  277POPC   GL1 3593   6.037   4.476  13.592  0.1077 -0.0489  0.0282
  277POPC   GL2 3594   5.988   4.448  13.300 -0.0190 -0.0768  0.0263
  277POPC   C1A 3595   6.455   4.754  13.483  0.0617 -0.2097  0.3714
  277POPC   D2A 3596   6.701   5.091  13.537 -0.2637 -0.0021  0.2117
  277POPC   C3A 3597   7.038   5.217  13.242 -0.0774  0.0092  0.0562
  277POPC   C4A 3598   7.158   5.373  12.884 -0.2100 -0.4196 -0.0340
  277POPC   C1B 3599   6.058   4.329  12.843 -0.3361  0.0166 -0.1222
  277POPC   C2B 3600   6.365   4.364  12.484  0.1353  0.1828 -0.0354
  277POPC   C3B 3601   6.632   4.085  12.302 -0.1446  0.2380  0.0386
  277POPC   C4B 3602   6.597   3.700  12.147  0.4586 -0.0781  0.0467
  278POPC   NC3 3603  10.257   7.199   9.840  0.0551 -0.2454  0.1352
  278POPC   PO4 3604  10.463   7.583  10.045 -0.1297  0.1937 -0.0861
  278POPC   GL1 3605  10.248   7.610  10.408  0.1606 -0.0606  0.1710
  278POPC   GL2 3606  10.090   7.873  10.330  0.0022  0.4377  0.2029
  278POPC   C1A 3607  10.154   7.390  10.770 -0.0555 -0.2219 -0.0928
  278POPC   D2A 3608   9.973   7.242  11.236 -0.2084 -0.0371  0.0335
  278POPC   C3A 3609   9.643   7.477  11.481  0.3765 -0.1437 -0.1731
  278POPC   C4A 3610   9.677   7.735  11.828 -0.0353  0.2208  0.0047
  278POPC   C1B 3611  10.054   7.990  10.752 -0.1870 -0.0434  0.0304
  278POPC   C2B 3612   9.727   8.133  11.095  0.2045  0.1779 -0.5432
  278POPC   C3B 3613   9.503   8.471  11.263 -0.2262 -0.0626 -0.3384
  278POPC   C4B 3614   9.189   8.657  11.102  0.3062  0.2827  0.0583
  279POPC   NC3 3615   5.665  10.537   9.583  0.4614 -0.0092  0.0410
  279POPC   PO4 3616   5.539  10.534  10.036 -0.3112 -0.1212 -0.0674
  279POPC   GL1 3617   5.320  10.505  10.411  0.0479  0.0048  0.2888
  279POPC   GL2 3618   5.174  10.346  10.486  0.0018  0.1155 -0.1747
  279POPC   C1A 3619   5.065  10.793  10.695  0.2115 -0.2148  0.1649
  279POPC   D2A 3620   5.098  10.985  11.131  0.2189 -0.0398 -0.2108
  279POPC   C3A 3621   5.101  10.689  11.425 -0.1411  0.0166  0.0980
  279POPC   C4A 3622   5.403  10.627  11.788 -0.0395  0.2140 -0.0557
  279POPC   C1B 3623   4.889  10.337  10.792  0.1788  0.0542  0.0918
  279POPC   C2B 3624   4.772  10.193  11.191 -0.0721 -0.3719  0.1304
  279POPC   C3B 3625   4.795  10.378  11.656 -0.2109 -0.0937 -0.1683
  279POPC   C4B 3626   4.969  10.572  12.043  0.4460  0.0359 -0.2346
  280POPC   NC3 3627   9.040   1.421  10.477 -0.1075  0.4406  0.2504
  280POPC   PO4 3628   8.928   1.204  10.875  0.2006 -0.0343  0.4844
  280POPC   GL1 3629   8.881   1.285  11.265 -0.1761  0.0355 -0.1175
  280POPC   GL2 3630   9.019   1.633  11.449  0.2030 -0.1070  0.2388
  280POPC   C1A 3631   8.749   1.377  11.770 -0.1176 -0.0877 -0.0834
  280POPC   D2A 3632   8.306   1.450  11.999 -0.5098 -0.2274  0.2761
  280POPC   C3A 3633   8.243   1.776  12.252  0.0516 -0.0316  0.0984
  280POPC   C4A 3634   8.034   1.936  12.490 -0.0959  0.1041 -0.2088
  280POPC   C1B 3635   9.372   1.889  11.340  0.0115 -0.1576  0.1959
  280POPC   C2B 3636   9.759   2.140  11.549 -0.0259 -0.1694  0.3043
  280POPC   C3B 3637  10.145   2.043  11.329  0.0617  0.0186 -0.0182
  280POPC   C4B 3638  10.477   2.210  11.240  0.0075  0.4724  0.3491
  281POPC   NC3 3639   8.751   6.708   9.697 -0.1798  0.0372  0.1866
  281POPC   PO4 3640   9.041   7.061   9.681  0.1876  0.0194 -0.0457
  281POPC   GL1 3641   8.738   7.061  10.055  0.2167 -0.0753  0.3267
  281POPC   GL2 3642   8.521   7.231  10.018 -0.3722  0.0562 -0.0240
  281POPC   C1A 3643   8.517   6.921  10.349  0.0921  0.1929 -0.0598
  281POPC   D2A 3644   8.519   6.620  10.747  0.0468 -0.3650 -0.1606
  281POPC   C3A 3645   8.903   6.572  10.930 -0.0272  0.3819 -0.1256
  281POPC   C4A 3646   9.049   6.214  11.270 -0.1775 -0.1287  0.0046
  281POPC   C1B 3647   8.657   7.345  10.580 -0.3653 -0.0115 -0.0833
  281POPC   C2B 3648   8.523   7.473  11.070  0.0927  0.3639 -0.0458
  281POPC   C3B 3649   8.655   7.334  11.495  0.0378 -0.2068  0.2228
  281POPC   C4B 3650   8.665   7.489  11.928  0.1328 -0.0220  0.1252
  282POPC   NC3 3651   4.799   1.090   9.956 -0.1462  0.1356 -0.0202
  282POPC   PO4 3652   4.497   1.079   9.662  0.1544 -0.1848  0.2034
  282POPC   GL1 3653   4.320   1.083  10.136  0.0699 -0.2360 -0.1160
  282POPC   GL2 3654   4.374   0.833  10.420 -0.3033 -0.1735  0.0722
  282POPC   C1A 3655   4.287   1.343  10.475 -0.1723  0.0797 -0.0035
  282POPC   D2A 3656   4.659   1.735  10.489  0.1721  0.0630  0.0446
  282POPC   C3A 3657   4.942   1.788  10.867 -0.0010  0.5330  0.0886
  282POPC   C4A 3658   4.926   1.901  11.260  0.2325  0.1770 -0.2293
  282POPC   C1B 3659   4.392   0.938  10.802 -0.0712  0.2914 -0.0508
  282POPC   C2B 3660   4.487   0.828  11.263  0.1084  0.1647 -0.4223
  282POPC   C3B 3661   4.504   0.899  11.727  0.0670  0.1314  0.2531
  282POPC   C4B 3662   4.239   0.796  12.052 -0.0348 -0.0251  0.0397
  283POPC   NC3 3663   4.693  10.333   9.833 -0.0467  0.0040  0.0583
  283POPC   PO4 3664   5.052  10.194   9.976 -0.0262  0.1180 -0.1336
  283POPC   GL1 3665   5.288   9.944  10.223 -0.0531 -0.2599  0.1983
  283POPC   GL2 3666   5.116   9.577  10.314 -0.0731  0.1883 -0.0010
  283POPC   C1A 3667   5.390   9.801  10.638  0.0858  0.1217  0.0654
  283POPC   D2A 3668   5.538  10.119  10.848  0.1332  0.0649 -0.1237
  283POPC   C3A 3669   5.892  10.076  11.106 -0.1574 -0.0898  0.0761
  283POPC   C4A 3670   6.218  10.296  11.405  0.0414 -0.1690 -0.1626
  283POPC   C1B 3671   5.126   9.389  10.784  0.0460 -0.3067  0.3017
  283POPC   C2B 3672   5.515   9.389  11.051 -0.1520  0.1744 -0.0978
  283POPC   C3B 3673   5.929   9.201  10.978  0.2440  0.3407 -0.1761
  283POPC   C4B 3674   6.158   9.011  10.805  0.3758  0.1454  0.3617
  284POPC   NC3 3675   6.645   5.204  10.149 -0.2105 -0.1670  0.0971
  284POPC   PO4 3676   6.536   5.599  10.283 -0.0404 -0.0098  0.2501
  284POPC   GL1 3677   6.512   5.359  10.671  0.0063 -0.0592 -0.0140
  284POPC   GL2 3678   6.757   5.510  10.852  0.2650  0.2636 -0.2612
  284POPC   C1A 3679   6.539   5.057  11.029 -0.4869 -0.0639 -0.0754
  284POPC   D2A 3680   6.475   5.113  11.505 -0.1479  0.2451 -0.1079
  284POPC   C3A 3681   6.096   5.241  11.665  0.1031 -0.0929  0.1768
  284POPC   C4A 3682   5.845   5.340  11.973  0.0897  0.1455 -0.1378
  284POPC   C1B 3683   6.656   5.510  11.211  0.0547  0.0808 -0.3082
  284POPC   C2B 3684   6.530   5.553  11.667 -0.2362 -0.1323 -0.0052
  284POPC   C3B 3685   6.360   5.236  12.066  0.0827 -0.0120  0.0567
  284POPC   C4B 3686   6.061   5.090  12.339  0.0175 -0.1701  0.1866
  285POPC   NC3 3687   9.142   3.337   9.630 -0.0689 -0.2721 -0.1063
  285POPC   PO4 3688   9.145   2.995   9.959 -0.0259  0.5008  0.1726
  285POPC   GL1 3689   9.108   3.120  10.318  0.0295  0.0662  0.0940
  285POPC   GL2 3690   9.085   2.860  10.608 -0.2057  0.1148 -0.4142
  285POPC   C1A 3691   8.866   3.265  10.791  0.1273  0.3472 -0.2298
  285POPC   D2A 3692   8.828   3.120  11.298 -0.1749 -0.0667 -0.0486
  285POPC   C3A 3693   9.006   3.119  11.582 -0.2101 -0.2930 -0.2888
  285POPC   C4A 3694   9.219   3.074  11.923 -0.2758 -0.2439  0.0240
  285POPC   C1B 3695   8.975   2.638  10.955  0.1894 -0.1528  0.5678
  285POPC   C2B 3696   8.644   2.582  11.305  0.0780  0.1097  0.0702
  285POPC   C3B 3697   8.754   2.645  11.722 -0.2687  0.3094  0.1916
  285POPC   C4B 3698   8.722   2.986  11.994  0.1229  0.0783  0.4332
  286POPC   NC3 3699   7.989  10.047  10.429  0.2994  0.0435  0.0605
  286POPC   PO4 3700   8.358   9.827  10.236  0.2168  0.0938  0.1162
  286POPC   GL1 3701   8.354   9.495  10.519  0.2665  0.0421  0.0021
  286POPC   GL2 3702   8.396   9.479  10.812  0.1048  0.2184 -0.0857
  286POPC   C1A 3703   8.597   9.090  10.612 -0.2425 -0.3566 -0.2805
  286POPC   D2A 3704   8.804   9.000  10.963  0.1781  0.0836 -0.1483
  286POPC   C3A 3705   8.536   8.974  11.250  0.0286  0.4065  0.1328
  286POPC   C4A 3706   8.390   8.893  11.686 -0.1791 -0.1731  0.1652
  286POPC   C1B 3707   8.117   9.275  11.046  0.0500  0.1764 -0.1957
  286POPC   C2B 3708   7.865   9.260  11.356  0.0700 -0.1664 -0.0049
  286POPC   C3B 3709   7.789   9.037  11.748  0.1796  0.1866 -0.1602
  286POPC   C4B 3710   7.380   8.879  11.885  0.1669 -0.0985 -0.0063
  287POPC   NC3 3711  10.745   4.502   9.830  0.4375 -0.0893 -0.0844
  287POPC   PO4 3712  10.549   4.164   9.743 -0.0260 -0.1078  0.2397
  287POPC   GL1 3713  10.515   4.214  10.165  0.1234  0.0694 -0.0958
  287POPC   GL2 3714  10.829   4.051  10.247  0.3537 -0.1132 -0.0254
  287POPC   C1A 3715  10.429   4.394  10.504 -0.0907  0.0318  0.2019
  287POPC   D2A 3716  10.330   4.523  10.888  0.1078  0.3575  0.0107
  287POPC   C3A 3717  10.536   4.711  11.229  0.1375  0.1141 -0.2598
  287POPC   C4A 3718  10.544   4.824  11.563  0.0568  0.0952  0.3114
  287POPC   C1B 3719  10.848   4.185  10.683 -0.0272  0.1324  0.0091
  287POPC   C2B 3720  10.857   4.354  11.165 -0.1166  0.0800  0.0974
  287POPC   C3B 3721  11.274   4.257  11.489 -0.2406 -0.0621 -0.0498
  287POPC   C4B 3722  11.685   4.061  11.519 -0.0269  0.0137 -0.0909
  288POPC   NC3 3723  10.108   1.204  10.708  0.1077  0.1376 -0.4074
  288POPC   PO4 3724   9.795   0.893  10.821 -0.0457 -0.2218 -0.1036
  288POPC   GL1 3725  10.151   0.900  11.084  0.0835 -0.0560  0.0521
  288POPC   GL2 3726  10.093   0.549  11.124  0.3699 -0.3042  0.2491
  288POPC   C1A 3727  10.281   1.102  11.433 -0.3435 -0.3972  0.1285
  288POPC   D2A 3728  10.692   1.381  11.579 -0.1825 -0.1540 -0.2953
  288POPC   C3A 3729  10.664   1.814  11.541  0.0485 -0.1288 -0.0684
  288POPC   C4A 3730  10.835   2.223  11.710 -0.5351 -0.0210 -0.3683
  288POPC   C1B 3731  10.422   0.631  11.349 -0.3336 -0.0520 -0.1311
  288POPC   C2B 3732  10.527   0.750  11.854  0.0228 -0.1530 -0.0716
  288POPC   C3B 3733  10.496   0.865  12.270 -0.3227 -0.0241  0.1523
  288POPC   C4B 3734  10.296   1.154  12.496  0.1042  0.0260 -0.0949
  289POPC   NC3 3735   6.520   4.919   9.287  0.0219  0.0340 -0.1266
  289POPC   PO4 3736   6.530   4.846   9.759 -0.1781  0.1439  0.1179
  289POPC   GL1 3737   6.544   4.718  10.147  0.2786  0.0985 -0.0767
  289POPC   GL2 3738   6.429   4.649  10.285 -0.1577  0.1142 -0.2262
  289POPC   C1A 3739   6.735   4.806  10.678  0.2816 -0.0550  0.2251
  289POPC   D2A 3740   7.107   4.653  10.900  0.2186 -0.2749 -0.2745
  289POPC   C3A 3741   7.287   4.720  11.364  0.1701 -0.0052 -0.2466
  289POPC   C4A 3742   7.484   4.798  11.807 -0.1246 -0.1084  0.0811
  289POPC   C1B 3743   6.255   4.573  10.654 -0.1291 -0.3426 -0.1298
  289POPC   C2B 3744   6.204   4.657  11.089  0.0890 -0.2672  0.0473
  289POPC   C3B 3745   6.155   4.614  11.553  0.2902  0.2482 -0.0295
  289POPC   C4B 3746   6.096   4.298  11.853 -0.2812  0.2704  0.1405
  290POPC   NC3 3747   5.183  11.151   9.850 -0.3134 -0.1099  0.0932
  290POPC   PO4 3748   5.202  11.527   9.850  0.1140  0.2113  0.0559
  290POPC   GL1 3749   5.433  11.502  10.320 -0.2536  0.0160  0.0179
  290POPC   GL2 3750   5.726  11.573  10.483  0.0463 -0.0146 -0.3626
  290POPC   C1A 3751   5.136  11.306  10.703  0.1718 -0.0875  0.0107
  290POPC   D2A 3752   4.822  11.432  11.006  0.2971 -0.3585  0.2545
  290POPC   C3A 3753   4.507  11.283  11.304  0.0354  0.0994 -0.0792
  290POPC   C4A 3754   4.054  11.249  11.373  0.2504 -0.1344  0.0159
  290POPC   C1B 3755   5.861  11.619  10.978  0.0277 -0.0689 -0.1080
  290POPC   C2B 3756   5.666  11.503  11.427 -0.0565 -0.1275 -0.0508
  290POPC   C3B 3757   5.529  11.425  11.759 -0.6185  0.0986 -0.0685
  290POPC   C4B 3758   5.676  11.107  11.996  0.0740 -0.2008 -0.0423
  291POPC   NC3 3759   2.623   5.267   9.670  0.0009 -0.0675 -0.2332
  291POPC   PO4 3760   2.396   5.052   9.840  0.2496 -0.1529 -0.1073
  291POPC   GL1 3761   2.445   4.824  10.183 -0.0393 -0.0004  0.2094
  291POPC   GL2 3762   2.672   4.551  10.241  0.0536  0.0249  0.1377
  291POPC   C1A 3763   2.191   4.503  10.477  0.0926  0.2530 -0.1995
  291POPC   D2A 3764   2.004   4.467  10.933 -0.0209  0.0942  0.0982
  291POPC   C3A 3765   2.241   4.604  11.294 -0.0423 -0.3818 -0.0880
  291POPC   C4A 3766   2.165   4.384  11.603  0.2407 -0.3663  0.2713
  291POPC   C1B 3767   2.630   4.717  10.660 -0.2043 -0.2803 -0.2076
  291POPC   C2B 3768   2.691   4.850  11.072 -0.1525  0.1826 -0.0668
  291POPC   C3B 3769   2.904   4.989  11.362  0.1558  0.0382 -0.2193
  291POPC   C4B 3770   3.123   5.483  11.439 -0.0849  0.0865 -0.0993
  292POPC   NC3 3771   1.900   7.888   9.693  0.0228  0.0586  0.2444
  292POPC   PO4 3772   2.184   8.226   9.899 -0.1131 -0.1171 -0.1255
  292POPC   GL1 3773   2.288   8.358  10.304 -0.0634 -0.0635 -0.1076
  292POPC   GL2 3774   2.433   8.653  10.313  0.0435 -0.1671 -0.0217
  292POPC   C1A 3775   2.619   8.194  10.708  0.1319 -0.0228  0.4148
  292POPC   D2A 3776   2.501   8.021  11.155 -0.3057 -0.3677  0.1236
  292POPC   C3A 3777   2.425   8.262  11.525  0.2352 -0.0555 -0.0902
  292POPC   C4A 3778   2.184   8.548  11.752 -0.1993 -0.1918 -0.1317
  292POPC   C1B 3779   2.201   8.716  10.677  0.0180  0.2234  0.1654
  292POPC   C2B 3780   1.954   8.759  10.871 -0.1762  0.2046 -0.1252
  292POPC   C3B 3781   1.653   8.748  11.236  0.0876 -0.0679  0.0480
  292POPC   C4B 3782   1.273   8.580  11.149  0.0447 -0.4648 -0.0599
  293POPC   NC3 3783   7.961   2.507   9.974  0.0180  0.0647  0.2299
  293POPC   PO4 3784   7.762   2.944   9.954  0.0050 -0.0378  0.0902
  293POPC   GL1 3785   7.984   2.847  10.350 -0.1649 -0.3336  0.1875
  293POPC   GL2 3786   8.213   2.789  10.285 -0.1892 -0.0544 -0.1003
  293POPC   C1A 3787   8.007   3.087  10.715 -0.0011  0.1918  0.1473
  293POPC   D2A 3788   7.858   3.310  11.026 -0.0043  0.0654 -0.2171
  293POPC   C3A 3789   7.907   3.178  11.485  0.0448  0.2582  0.1025
  293POPC   C4A 3790   8.002   3.231  12.004 -0.2960  0.1126  0.1853
  293POPC   C1B 3791   8.463   2.931  10.706 -0.1433  0.0083 -0.0051
  293POPC   C2B 3792   8.294   3.032  11.171  0.1748 -0.1643  0.0079
  293POPC   C3B 3793   8.422   3.038  11.565 -0.4260  0.0898 -0.3054
  293POPC   C4B 3794   8.247   2.765  11.911  0.1919  0.2518  0.2243
  294POPC   NC3 3795   9.373   7.410   9.769 -0.1538  0.0607 -0.0165
  294POPC   PO4 3796   9.197   7.920   9.816  0.3506 -0.0892  0.1682
  294POPC   GL1 3797   9.376   7.963  10.198  0.1340  0.2104  0.2810
  294POPC   GL2 3798   9.646   7.797  10.068 -0.3509 -0.1699  0.3318
  294POPC   C1A 3799   9.497   7.963  10.593 -0.0104 -0.1877 -0.1378
  294POPC   D2A 3800   9.225   8.194  10.860 -0.0573 -0.2096 -0.1149
  294POPC   C3A 3801   9.080   8.190  11.214 -0.2603  0.0740 -0.1818
  294POPC   C4A 3802   9.159   8.322  11.639  0.3604 -0.0171 -0.4030
  294POPC   C1B 3803   9.738   7.491  10.464  0.0766 -0.0368  0.0352
  294POPC   C2B 3804   9.583   7.567  10.947 -0.2239 -0.2463  0.2837
  294POPC   C3B 3805   9.265   7.751  11.141 -0.2091 -0.4250 -0.2944
  294POPC   C4B 3806   9.415   7.948  11.510  0.2434 -0.2605 -0.2549
  295POPC   NC3 3807   1.296   7.211  10.110 -0.0657 -0.0447 -0.1387
  295POPC   PO4 3808   1.127   7.530  10.156  0.2101  0.0025 -0.1788
  295POPC   GL1 3809   0.842   7.668  10.490  0.0453 -0.1651 -0.0650
  295POPC   GL2 3810   0.485   7.395  10.686  0.2115  0.1009 -0.2722
  295POPC   C1A 3811   0.700   7.710  10.946 -0.2490 -0.4037  0.1646
  295POPC   D2A 3812   0.716   8.046  11.218  0.0925  0.0031  0.0651
  295POPC   C3A 3813   0.519   8.451  11.069  0.0442  0.1149  0.0266
  295POPC   C4A 3814   0.369   8.788  10.805  0.3381  0.2316 -0.1110
  295POPC   C1B 3815   0.724   7.216  11.044  0.1184  0.0756  0.2927
  295POPC   C2B 3816   0.709   7.362  11.398 -0.1102  0.0194  0.0396
  295POPC   C3B 3817   0.778   7.592  11.843 -0.1116 -0.4169 -0.1231
  295POPC   C4B 3818   0.991   7.925  12.111 -0.1597  0.0669  0.0007
  296POPC   NC3 3819   2.285   7.160  10.292  0.1804  0.0228  0.2455
  296POPC   PO4 3820   2.111   7.456  10.040  0.2340 -0.1430 -0.0065
  296POPC   GL1 3821   1.949   7.550  10.440 -0.0904  0.1500 -0.1270
  296POPC   GL2 3822   2.132   7.716  10.722  0.3950  0.0362  0.1996
  296POPC   C1A 3823   1.838   7.353  10.930 -0.1101 -0.1708  0.1995
  296POPC   D2A 3824   1.710   7.154  11.208  0.7038  0.0436  0.0658
  296POPC   C3A 3825   1.594   6.716  11.230  0.1180  0.0437  0.0754
  296POPC   C4A 3826   1.548   6.275  11.287 -0.2559 -0.0676 -0.0328
  296POPC   C1B 3827   2.332   7.511  11.039 -0.3186  0.0129 -0.2047
  296POPC   C2B 3828   2.545   7.497  11.542  0.0552  0.0676  0.3130
  296POPC   C3B 3829   2.663   7.879  11.737  0.2644  0.2080  0.0689
  296POPC   C4B 3830   2.738   8.220  12.028  0.0652 -0.1416 -0.1878
  297POPC   NC3 3831   6.081   8.726   9.789 -0.1850  0.0390  0.0910
  297POPC   PO4 3832   6.218   8.360   9.992  0.2051 -0.0447 -0.1731
  297POPC   GL1 3833   6.329   8.294  10.434 -0.3000  0.2610  0.1182
  297POPC   GL2 3834   6.574   8.089  10.494 -0.1376  0.2765 -0.2378
  297POPC   C1A 3835   5.965   8.409  10.656  0.0952 -0.0677  0.0112
  297POPC   D2A 3836   5.666   8.789  10.614  0.4135  0.3596  0.2099
  297POPC   C3A 3837   5.373   8.921  10.879  0.1461 -0.1153  0.1302
  297POPC   C4A 3838   5.028   9.089  11.142 -0.0680 -0.0899  0.0956
  297POPC   C1B 3839   6.697   8.064  10.925  0.0940 -0.2537 -0.0591
  297POPC   C2B 3840   6.724   8.204  11.315 -0.1358 -0.2804  0.1192
  297POPC   C3B 3841   7.011   8.076  11.692 -0.1212 -0.3110  0.2122
  297POPC   C4B 3842   7.419   7.981  11.689  0.3625 -0.0051 -0.2057
  298POPC   NC3 3843  10.043   4.206   9.451 -0.0158 -0.1213 -0.0147
  298POPC   PO4 3844  10.233   4.514   9.666 -0.1584  0.3790 -0.1390
  298POPC   GL1 3845  10.192   4.683  10.088 -0.1304 -0.2278  0.1058
  298POPC   GL2 3846  10.525   4.738  10.208  0.4688  0.1309  0.0681
  298POPC   C1A 3847   9.976   4.718  10.402 -0.1793  0.2723 -0.3444
  298POPC   D2A 3848   9.847   5.025  10.590 -0.0369 -0.1629  0.0650
  298POPC   C3A 3849   9.442   5.079  10.509  0.4857 -0.0343 -0.3386
  298POPC   C4A 3850   9.129   4.667  10.590 -0.2543  0.2678 -0.1844
  298POPC   C1B 3851  10.477   5.011  10.588  0.2340  0.2114  0.1478
  298POPC   C2B 3852  10.285   5.036  10.953 -0.1953 -0.2334 -0.0011
  298POPC   C3B 3853  10.503   5.171  11.246  0.3674 -0.2285 -0.1552
  298POPC   C4B 3854  10.592   5.349  11.632  0.1103 -0.1015  0.0259
  299POPC   NC3 3855   9.980   0.526  10.584 -0.0603  0.2955 -0.1260
  299POPC   PO4 3856  10.413   0.820  10.568 -0.0051  0.3828 -0.0238
  299POPC   GL1 3857  10.638   0.870  10.870  0.2186  0.1635 -0.0162
  299POPC   GL2 3858  10.593   1.276  10.856 -0.0312  0.2636 -0.1999
  299POPC   C1A 3859  10.825   0.922  11.256  0.0674 -0.2610 -0.1798
  299POPC   D2A 3860  10.952   0.657  11.616  0.2554 -0.0178  0.2768
  299POPC   C3A 3861  10.950   0.482  12.004 -0.3891 -0.0550  0.0068
  299POPC   C4A 3862  10.873   0.641  12.482  0.1429  0.2393  0.0852
  299POPC   C1B 3863  10.832   1.542  11.131 -0.1270 -0.0954 -0.0598
  299POPC   C2B 3864  11.148   1.381  11.465  0.0406 -0.0987  0.0287
  299POPC   C3B 3865  11.573   1.413  11.670 -0.0633 -0.0587 -0.4635
  299POPC   C4B 3866  11.955   1.302  11.790  0.0672 -0.0326  0.2907
  300POPC   NC3 3867   2.024   9.140   9.809  0.1243  0.0921 -0.2541
  300POPC   PO4 3868   2.268   9.063  10.135  0.0310  0.0292  0.1446
  300POPC   GL1 3869   2.125   9.188  10.476  0.3741 -0.3614  0.1924
  300POPC   GL2 3870   1.782   9.168  10.281  0.0735 -0.1521  0.1527
  300POPC   C1A 3871   2.059   9.222  10.913  0.1325  0.2689  0.0396
  300POPC   D2A 3872   2.076   9.098  11.255  0.0783 -0.1131 -0.1880
  300POPC   C3A 3873   2.294   9.075  11.552 -0.0848 -0.2396 -0.1949
  300POPC   C4A 3874   2.466   9.127  11.833  0.3262  0.0541 -0.2515
  300POPC   C1B 3875   1.622   9.189  10.783  0.0546 -0.4199 -0.2568
  300POPC   C2B 3876   1.355   9.131  11.105 -0.2233  0.0324  0.0968
  300POPC   C3B 3877   0.921   9.199  11.321  0.0518 -0.0429  0.0693
  300POPC   C4B 3878   0.522   9.173  11.138 -0.0674  0.1110  0.1922
  301POPC   NC3 3879   6.237   5.753   9.957  0.0698  0.2355 -0.3023
  301POPC   PO4 3880   5.961   5.549  10.261 -0.2502 -0.3101  0.0038
  301POPC   GL1 3881   5.873   5.439  10.567  0.2087  0.1657 -0.1284
  301POPC   GL2 3882   5.663   5.363  10.712  0.1500  0.2209  0.2301
  301POPC   C1A 3883   6.070   5.245  11.010  0.0466  0.1217  0.3736
  301POPC   D2A 3884   5.855   4.929  11.305 -0.1923  0.2694 -0.3216
  301POPC   C3A 3885   5.727   4.517  11.163  0.3174 -0.0827  0.0730
  301POPC   C4A 3886   5.411   4.129  11.166  0.0273  0.1045  0.1014
  301POPC   C1B 3887   5.653   5.373  11.193  0.3219  0.1146  0.0518
  301POPC   C2B 3888   5.570   5.585  11.575  0.0690  0.2909 -0.0743
  301POPC   C3B 3889   5.749   5.930  11.915 -0.0872  0.0992 -0.2373
  301POPC   C4B 3890   5.708   6.117  12.234  0.2391  0.0954 -0.0497
  302POPC   NC3 3891   1.087   9.380  10.523 -0.1678  0.2826  0.0751
  302POPC   PO4 3892   0.700   9.529  10.409  0.2941 -0.2646  0.0011
  302POPC   GL1 3893   0.684   9.573  10.893 -0.1560 -0.3546 -0.1442
  302POPC   GL2 3894   0.844   9.884  10.724  0.2694 -0.3367  0.0128
  302POPC   C1A 3895   0.664   9.645  11.334  0.2174 -0.2971  0.0355
  302POPC   D2A 3896   0.650   9.778  11.757  0.0330  0.1790 -0.0636
  302POPC   C3A 3897   0.465  10.157  11.636  0.2528  0.0918 -0.4722
  302POPC   C4A 3898   0.174  10.408  11.334 -0.4574 -0.1951 -0.4267
  302POPC   C1B 3899   1.085   9.799  11.052 -0.4642 -0.0411 -0.0174
  302POPC   C2B 3900   1.196   9.601  11.385 -0.2919  0.0584  0.1346
  302POPC   C3B 3901   1.089   9.458  11.818  0.0020 -0.1820 -0.1051
  302POPC   C4B 3902   0.806   9.336  12.147  0.0504 -0.0428  0.0006
  303POPC   NC3 3903   6.009   1.677   9.897  0.0239 -0.0043 -0.0776
  303POPC   PO4 3904   5.660   1.440  10.122 -0.1930 -0.1837  0.2769
  303POPC   GL1 3905   5.653   1.671  10.502  0.0361 -0.1502 -0.1000
  303POPC   GL2 3906   5.951   1.567  10.631 -0.1421  0.1431 -0.0012
  303POPC   C1A 3907   5.512   1.697  10.894  0.1831 -0.0080 -0.3010
  303POPC   D2A 3908   5.735   1.430  11.164 -0.1210 -0.1809  0.0136
  303POPC   C3A 3909   5.680   1.453  11.681 -0.0981 -0.1616 -0.1168
  303POPC   C4A 3910   5.643   1.371  12.134  0.0717  0.1759  0.0503
  303POPC   C1B 3911   6.074   1.742  10.965  0.1433 -0.0300 -0.0578
  303POPC   C2B 3912   6.202   2.085  11.127 -0.0796  0.1369  0.4847
  303POPC   C3B 3913   6.451   2.032  11.437 -0.0765 -0.1765  0.4590
  303POPC   C4B 3914   6.799   1.669  11.571  0.4549  0.1181 -0.3694
  304POPC   NC3 3915   8.127   7.123   9.323  0.2952 -0.2865 -0.0170
  304POPC   PO4 3916   8.127   7.336   9.697 -0.1218  0.2289  0.0007
  304POPC   GL1 3917   8.027   7.119  10.155  0.0348  0.0260 -0.0818
  304POPC   GL2 3918   8.172   7.270  10.428 -0.0198 -0.4725 -0.0344
  304POPC   C1A 3919   7.976   6.833  10.484 -0.0574 -0.2934 -0.0594
  304POPC   D2A 3920   7.744   6.541  10.570  0.0936 -0.3260  0.1967
  304POPC   C3A 3921   7.485   6.490  10.975 -0.2134 -0.0070 -0.0854
  304POPC   C4A 3922   7.653   6.332  11.324 -0.3253  0.0559 -0.4102
  304POPC   C1B 3923   8.298   7.059  10.838  0.2179  0.0296  0.1000
  304POPC   C2B 3924   8.580   6.867  11.154  0.4238 -0.0247  0.2396
  304POPC   C3B 3925   8.799   6.692  11.441  0.0907 -0.0609 -0.0520
  304POPC   C4B 3926   8.740   6.398  11.798 -0.1083 -0.3095  0.0266
  305POPC   NC3 3927   0.855   8.786   9.950  0.1603  0.0253  0.1681
  305POPC   PO4 3928   0.497   8.524  10.140 -0.1491 -0.1456 -0.0526
  305POPC   GL1 3929   0.251   8.432  10.497 -0.0227 -0.1170  0.1144
  305POPC   GL2 3930   0.393   8.255  10.647 -0.1999  0.1671  0.3178
  305POPC   C1A 3931  -0.136   8.485  10.803 -0.0431  0.3039  0.1366
  305POPC   D2A 3932  -0.431   8.657  11.047  0.0913 -0.0655 -0.2057
  305POPC   C3A 3933  -0.341   9.020  11.141  0.0233 -0.0965  0.0246
  305POPC   C4A 3934  -0.579   9.350  11.073 -0.0478  0.0584 -0.2259
  305POPC   C1B 3935   0.240   7.973  11.040  0.0114  0.2345 -0.0274
  305POPC   C2B 3936  -0.091   8.209  11.216  0.0726  0.1143 -0.2685
  305POPC   C3B 3937  -0.354   8.170  11.470  0.0672  0.0292  0.0335
  305POPC   C4B 3938  -0.630   8.250  11.745  0.1305 -0.0573 -0.0073
  306POPC   NC3 3939   3.785   1.804  13.971  0.0830  0.1474  0.1119
  306POPC   PO4 3940   4.036   2.125  13.688  0.1369 -0.0264  0.2813
  306POPC   GL1 3941   4.249   1.957  13.280 -0.3951  0.0229 -0.1172
  306POPC   GL2 3942   4.620   1.844  13.256 -0.0780 -0.0310  0.2321
  306POPC   C1A 3943   4.296   1.827  12.774  0.0614  0.0496  0.1261
  306POPC   D2A 3944   4.157   1.905  12.339  0.0608  0.1364 -0.0837
  306POPC   C3A 3945   4.409   1.915  12.028  0.0785 -0.1567  0.4955
  306POPC   C4A 3946   4.557   1.932  11.572  0.1212  0.3200  0.0678
  306POPC   C1B 3947   4.833   1.710  12.855 -0.1186  0.2844  0.1542
  306POPC   C2B 3948   4.611   1.500  12.437  0.0670  0.1796  0.1881
  306POPC   C3B 3949   4.827   1.674  12.156 -0.4572  0.1146  0.1237
  306POPC   C4B 3950   5.096   1.863  11.798 -0.3466 -0.0051 -0.3505
  307POPC   NC3 3951   5.739   4.479   9.704  0.1455 -0.2085  0.1306
  307POPC   PO4 3952   5.372   4.585   9.852  0.1049  0.0149 -0.2692
  307POPC   GL1 3953   5.272   4.891  10.254 -0.1813  0.0261  0.6027
  307POPC   GL2 3954   4.944   4.840  10.281  0.1155  0.0816 -0.2031
  307POPC   C1A 3955   5.278   4.890  10.670 -0.0307 -0.2053  0.2538
  307POPC   D2A 3956   5.322   5.088  10.994  0.1660  0.1401  0.0380
  307POPC   C3A 3957   5.172   5.364  11.325  0.0462  0.3200  0.0784
  307POPC   C4A 3958   5.038   5.834  11.433  0.0821 -0.0195 -0.0341
  307POPC   C1B 3959   4.818   4.553  10.619 -0.0271  0.0891  0.1047
  307POPC   C2B 3960   4.686   4.467  10.997  0.1998  0.3244 -0.2236
  307POPC   C3B 3961   4.870   4.366  11.393  0.2306 -0.2209 -0.2282
  307POPC   C4B 3962   4.773   4.302  11.814  0.0749 -0.1709  0.2283
  308POPC   NC3 3963   2.490   6.388   9.946 -0.1282  0.3425 -0.0723
  308POPC   PO4 3964   2.572   5.998  10.045 -0.1335 -0.0470  0.2396
  308POPC   GL1 3965   2.562   6.277  10.402  0.4324  0.0005  0.0262
  308POPC   GL2 3966   2.329   6.628  10.469 -0.0809 -0.2258  0.2615
  308POPC   C1A 3967   2.824   6.290  10.673  0.1060  0.2053 -0.0301
  308POPC   D2A 3968   3.306   6.293  10.754  0.0601  0.0501 -0.0471
  308POPC   C3A 3969   3.489   6.284  11.203 -0.0023  0.2637  0.1346
  308POPC   C4A 3970   3.406   6.410  11.602 -0.0935  0.1303 -0.0088
  308POPC   C1B 3971   2.237   6.255  10.819 -0.0589 -0.0443 -0.0675
  308POPC   C2B 3972   2.370   6.112  11.210 -0.0242 -0.2566  0.1233
  308POPC   C3B 3973   2.498   6.127  11.699  0.0844  0.3449 -0.0083
  308POPC   C4B 3974   2.739   6.214  12.058  0.0256  0.3982  0.1483
  309POPC   NC3 3975   9.316   0.582  10.777 -0.2266  0.0547 -0.0039
  309POPC   PO4 3976   9.623   0.582  11.215 -0.0014 -0.0045  0.0772
  309POPC   GL1 3977   9.732   0.911  11.430  0.1808 -0.0226 -0.2810
  309POPC   GL2 3978   9.514   1.197  11.486 -0.0589  0.0296  0.2116
  309POPC   C1A 3979   9.934   1.215  11.769 -0.1191  0.1103  0.3010
  309POPC   D2A 3980   9.913   1.270  12.200  0.0386 -0.2414 -0.0239
  309POPC   C3A 3981   9.766   0.897  12.441 -0.5288 -0.1065  0.0330
  309POPC   C4A 3982  10.035   0.625  12.535 -0.1611 -0.1425 -0.2967
  309POPC   C1B 3983   9.243   1.329  11.774  0.0590 -0.2008 -0.1445
  309POPC   C2B 3984   9.046   1.549  12.223  0.4232 -0.1177 -0.0715
  309POPC   C3B 3985   8.643   1.457  12.477  0.1772 -0.0483 -0.1592
  309POPC   C4B 3986   8.415   1.701  12.756 -0.1648  0.1566  0.0068
  310POPC   NC3 3987   3.310   4.974  13.478  0.1071 -0.0163  0.1108
  310POPC   PO4 3988   3.728   4.804  13.385  0.1485  0.0176  0.0095
  310POPC   GL1 3989   3.672   5.110  13.031  0.0001  0.1069 -0.0664
  310POPC   GL2 3990   3.489   5.180  13.060  0.4295  0.1409  0.2246
  310POPC   C1A 3991   4.008   5.218  12.628 -0.0488 -0.2870  0.0081
  310POPC   D2A 3992   4.335   5.474  12.475  0.0891  0.2861  0.1536
  310POPC   C3A 3993   4.325   5.625  12.060 -0.0148  0.1263 -0.1009
  310POPC   C4A 3994   4.656   5.817  11.804  0.0986 -0.3022 -0.1115
  310POPC   C1B 3995   3.120   5.056  12.733  0.0587  0.3448  0.2173
  310POPC   C2B 3996   2.707   5.003  12.417  0.1833  0.2209  0.0678
  310POPC   C3B 3997   2.588   4.875  12.048  0.0716  0.0746  0.2239
  310POPC   C4B 3998   2.541   4.809  11.623  0.1856 -0.0927 -0.1734
  311POPC   NC3 3999   6.036  11.420   9.904  0.0576 -0.1156  0.0481
  311POPC   PO4 4000   5.887  11.152  10.272 -0.1586 -0.2691 -0.1138
  311POPC   GL1 4001   5.718  11.083  10.716  0.1170  0.1624 -0.0802
  311POPC   GL2 4002   5.564  10.746  10.799 -0.1062  0.0059 -0.0673
  311POPC   C1A 4003   5.602  11.164  11.059 -0.2616 -0.2137 -0.1973
  311POPC   D2A 4004   5.475  11.006  11.497 -0.4556  0.0880  0.1982
  311POPC   C3A 4005   5.076  11.043  11.798 -0.2299  0.1545 -0.1207
  311POPC   C4A 4006   4.717  10.906  11.603 -0.2261 -0.1137  0.0316
  311POPC   C1B 4007   5.336  10.522  11.015 -0.0804 -0.0206 -0.3229
  311POPC   C2B 4008   5.217  10.194  11.457  0.0800 -0.0914  0.2285
  311POPC   C3B 4009   4.916   9.892  11.618 -0.3319  0.2573 -0.1249
  311POPC   C4B 4010   4.857   9.462  11.476 -0.0872 -0.1981 -0.0621
  312POPC   NC3 4011  11.299   7.806  10.120 -0.0791 -0.3234 -0.0415
  312POPC   PO4 4012  10.869   7.820  10.047 -0.2323 -0.0445 -0.0600
  312POPC   GL1 4013  10.675   7.914  10.423 -0.0514  0.3905  0.1723
  312POPC   GL2 4014  10.535   8.110  10.441  0.1573  0.2282 -0.0940
  312POPC   C1A 4015  10.491   7.740  10.838 -0.1242 -0.2452  0.1887
  312POPC   D2A 4016  10.149   7.765  11.210 -0.1366  0.0356 -0.1506
  312POPC   C3A 4017  10.126   7.583  11.634 -0.1571 -0.1336 -0.1808
  312POPC   C4A 4018  10.373   7.614  11.934  0.2796  0.0222 -0.2032
  312POPC   C1B 4019  10.554   8.467  10.753  0.0195 -0.2694  0.1181
  312POPC   C2B 4020  10.557   8.624  11.128  0.1216 -0.0398 -0.3527
  312POPC   C3B 4021  10.668   8.955  11.352  0.1139 -0.0036 -0.3525
  312POPC   C4B 4022  10.783   9.310  11.601 -0.1663 -0.3564  0.0145
  313POPC   NC3 4023   6.616   7.275  10.002  0.3608 -0.2521 -0.1496
  313POPC   PO4 4024   6.875   7.626   9.843 -0.0085  0.1277  0.0929
  313POPC   GL1 4025   6.884   7.686  10.362  0.4581  0.1231 -0.0195
  313POPC   GL2 4026   7.019   7.926  10.366 -0.0408  0.3685 -0.1089
  313POPC   C1A 4027   6.746   7.618  10.772  0.1229  0.1092  0.1674
  313POPC   D2A 4028   6.936   7.364  11.038 -0.2141  0.1053 -0.0564
  313POPC   C3A 4029   6.894   7.397  11.564  0.4271  0.0929  0.3895
  313POPC   C4A 4030   6.817   7.222  12.012  0.0588 -0.1662 -0.1106
  313POPC   C1B 4031   7.253   7.715  10.748  0.0376  0.2460  0.2226
  313POPC   C2B 4032   7.505   7.432  11.158  0.1660 -0.0794  0.1177
  313POPC   C3B 4033   7.524   7.144  11.480  0.0917  0.0753  0.0259
  313POPC   C4B 4034   7.712   6.794  11.514  0.0538 -0.1377  0.3837
  314POPC   NC3 4035   9.516  11.191  10.451 -0.0623 -0.0843 -0.0704
  314POPC   PO4 4036   9.669  11.115  10.894  0.3444 -0.2660  0.0010
  314POPC   GL1 4037   9.690  11.020  11.378 -0.1849 -0.2185  0.0213
  314POPC   GL2 4038   9.575  10.860  11.651  0.2155  0.3497 -0.0539
  314POPC   C1A 4039   9.856  11.300  11.710  0.0392  0.1910  0.4030
  314POPC   D2A 4040  10.069  11.312  12.053  0.5292  0.0543 -0.4385
  314POPC   C3A 4041  10.272  11.010  11.851  0.1987 -0.1533 -0.3379
  314POPC   C4A 4042  10.130  10.573  11.754  0.2870  0.2508 -0.2481
  314POPC   C1B 4043   9.832  10.820  12.028  0.2159  0.1001  0.0963
  314POPC   C2B 4044  10.077  10.710  12.359 -0.1000  0.0981 -0.5466
  314POPC   C3B 4045  10.258  11.037  12.493  0.1121  0.3895  0.0407
  314POPC   C4B 4046  10.512  11.169  12.240  0.0400 -0.0061 -0.2057
  315POPC   NC3 4047   0.251   0.029  10.222  0.2346 -0.0822  0.3908
  315POPC   PO4 4048  -0.164  -0.140  10.017 -0.2808  0.2665  0.1842
  315POPC   GL1 4049  -0.141  -0.274  10.452  0.3013  0.2246  0.0066
  315POPC   GL2 4050  -0.339  -0.460  10.569 -0.2594  0.0911 -0.2093
  315POPC   C1A 4051   0.202  -0.364  10.805 -0.0595  0.1794  0.0956
  315POPC   D2A 4052   0.445  -0.335  11.146  0.0681  0.2179  0.0202
  315POPC   C3A 4053   0.860  -0.480  11.287 -0.2566  0.1571  0.0412
  315POPC   C4A 4054   1.064  -0.445  11.704  0.0531 -0.1056  0.1837
  315POPC   C1B 4055  -0.257  -0.634  10.891 -0.0014 -0.0778 -0.2324
  315POPC   C2B 4056  -0.076  -0.611  11.248 -0.2092  0.0830 -0.1256
  315POPC   C3B 4057   0.089  -0.524  11.530  0.0727  0.1300  0.0657
  315POPC   C4B 4058   0.501  -0.453  11.696  0.0927  0.3525 -0.3064
  316POPC   NC3 4059   6.000   2.613   9.751 -0.1682  0.3705  0.0257
  316POPC   PO4 4060   5.688   2.784  10.065  0.1984  0.2257  0.4421
  316POPC   GL1 4061   5.376   3.107  10.252  0.0077  0.1290  0.0776
  316POPC   GL2 4062   5.050   3.002  10.403  0.0400 -0.0242  0.2935
  316POPC   C1A 4063   5.390   3.347  10.618  0.0718 -0.2855 -0.1592
  316POPC   D2A 4064   5.522   3.397  11.023  0.0593  0.1427 -0.1983
  316POPC   C3A 4065   5.532   3.673  11.301  0.3920  0.0839  0.0023
  316POPC   C4A 4066   5.891   4.084  11.397  0.2156 -0.1853  0.1539
  316POPC   C1B 4067   5.143   2.934  10.825 -0.1481  0.3470  0.0539
  316POPC   C2B 4068   5.164   3.043  11.258 -0.2277  0.0755 -0.2086
  316POPC   C3B 4069   5.219   2.807  11.685  0.3152  0.0928 -0.2817
  316POPC   C4B 4070   4.974   2.702  11.955 -0.0793  0.2011 -0.3563
  317POPC   NC3 4071   3.509   3.838   9.339  0.3044  0.2153 -0.0773
  317POPC   PO4 4072   3.533   3.420   9.574 -0.1540 -0.1091 -0.4827
  317POPC   GL1 4073   3.405   3.349   9.926 -0.1893 -0.3038  0.1122
  317POPC   GL2 4074   3.463   3.033  10.041  0.0263 -0.0008  0.0460
  317POPC   C1A 4075   3.158   3.620  10.192 -0.2079 -0.4052 -0.1067
  317POPC   D2A 4076   3.097   3.770  10.701 -0.0962 -0.2699  0.2411
  317POPC   C3A 4077   2.817   3.811  10.949  0.1708 -0.2584 -0.3698
  317POPC   C4A 4078   2.709   3.923  11.421  0.2626 -0.2784  0.3321
  317POPC   C1B 4079   3.577   3.225  10.448  0.0921 -0.0987  0.0745
  317POPC   C2B 4080   3.439   3.404  10.802 -0.0098  0.3329  0.1759
  317POPC   C3B 4081   3.829   3.414  11.015 -0.2498 -0.0358  0.0860
  317POPC   C4B 4082   4.190   3.328  11.223  0.2260 -0.3153 -0.0305
  318POPC   NC3 4083   7.935   7.617  10.041 -0.0253  0.0364 -0.0362
  318POPC   PO4 4084   7.689   8.025   9.914 -0.2361  0.0779 -0.1853
  318POPC   GL1 4085   7.714   7.944  10.363  0.0316 -0.1096 -0.0582
  318POPC   GL2 4086   7.831   7.691  10.558 -0.2711 -0.1545 -0.1854
  318POPC   C1A 4087   7.487   8.241  10.669  0.3550  0.1547  0.0453
  318POPC   D2A 4088   7.168   8.134  11.004 -0.0824  0.0998  0.0343
  318POPC   C3A 4089   7.018   7.838  11.177  0.1127 -0.1024 -0.2710
  318POPC   C4A 4090   6.632   7.734  11.288  0.1569 -0.2591 -0.0019
  318POPC   C1B 4091   7.722   7.869  10.964 -0.0377  0.0946  0.2076
  318POPC   C2B 4092   7.624   8.232  11.206 -0.1351  0.0505  0.1944
  318POPC   C3B 4093   7.214   8.462  11.449 -0.1955  0.0187 -0.0752
  318POPC   C4B 4094   6.905   8.679  11.667  0.1661 -0.2604 -0.0425
  319POPC   NC3 4095   1.958   8.696  10.054 -0.0828  0.2689  0.2049
  319POPC   PO4 4096   1.615   8.833   9.923 -0.0432 -0.0257  0.1050
  319POPC   GL1 4097   1.605   8.727  10.432 -0.0369  0.3767 -0.1444
  319POPC   GL2 4098   1.680   8.424  10.484  0.2483 -0.2900 -0.2074
  319POPC   C1A 4099   1.277   8.727  10.701 -0.2517 -0.3247  0.2255
  319POPC   D2A 4100   0.916   8.876  10.932  0.1710  0.0207  0.4015
  319POPC   C3A 4101   0.724   8.728  11.414  0.1477 -0.0582  0.0017
  319POPC   C4A 4102   0.791   8.848  11.855 -0.0172  0.0477 -0.1636
  319POPC   C1B 4103   1.682   8.342  10.926 -0.3820 -0.1320  0.1165
  319POPC   C2B 4104   1.581   8.207  11.307 -0.0110 -0.2055  0.0468
  319POPC   C3B 4105   1.354   8.406  11.602  0.1914 -0.1717 -0.1199
  319POPC   C4B 4106   0.979   8.411  11.699  0.1429  0.0239 -0.2283
  320POPC   NC3 4107   9.224   6.545   9.515 -0.0541 -0.0127 -0.2617
  320POPC   PO4 4108   9.471   6.931   9.555 -0.0973  0.2357 -0.1802
  320POPC   GL1 4109   9.304   6.770   9.974  0.1454  0.1413 -0.0053
  320POPC   GL2 4110   9.192   7.057  10.239 -0.1650 -0.2342 -0.0068
  320POPC   C1A 4111   9.595   6.707  10.296 -0.2055  0.2961 -0.1034
  320POPC   D2A 4112   9.339   6.823  10.765  0.0400 -0.4151 -0.0941
  320POPC   C3A 4113   8.964   7.064  10.863 -0.2393  0.2476  0.1603
  320POPC   C4A 4114   8.966   7.387  11.102 -0.0488 -0.3147  0.4107
  320POPC   C1B 4115   9.291   7.317  10.597  0.0147 -0.0021  0.0180
  320POPC   C2B 4116   9.061   7.763  10.688  0.0175  0.0944 -0.0738
  320POPC   C3B 4117   8.711   7.840  10.861 -0.1652 -0.0190  0.2866
  320POPC   C4B 4118   8.276   7.854  10.777 -0.0970 -0.1897  0.0181
  321POPC   NC3 4119  10.880  11.414  10.288 -0.0608 -0.2432  0.0183
  321POPC   PO4 4120  10.644  10.976  10.365 -0.0347  0.1156 -0.1806
  321POPC   GL1 4121  10.571  10.830  10.716 -0.0232 -0.1299  0.1774
  321POPC   GL2 4122  10.628  10.578  10.774  0.3174  0.0682  0.1313
  321POPC   C1A 4123  10.654  10.989  11.159  0.1779 -0.0370  0.0523
  321POPC   D2A 4124  10.918  11.067  11.408  0.6640 -0.1881 -0.2940
  321POPC   C3A 4125  10.961  11.171  11.863  0.1155  0.1817  0.0555
  321POPC   C4A 4126  10.758  11.579  12.298 -0.1336 -0.1297 -0.0131
  321POPC   C1B 4127  10.702  10.331  10.995 -0.0741 -0.2410 -0.0363
  321POPC   C2B 4128  10.656  10.238  11.546 -0.1225 -0.1233  0.2350
  321POPC   C3B 4129  10.319  10.007  11.833  0.0599 -0.1040  0.1711
  321POPC   C4B 4130  10.047  10.222  12.286  0.2032 -0.1026  0.2162
  322POPC   NC3 4131   8.943   2.459  10.319 -0.1637  0.0967 -0.0017
  322POPC   PO4 4132   9.380   2.211  10.196  0.1655 -0.1741 -0.1923
  322POPC   GL1 4133   9.343   2.410  10.643 -0.3244 -0.0282  0.0824
  322POPC   GL2 4134   9.209   2.226  10.880  0.2760  0.3060  0.0957
  322POPC   C1A 4135   9.523   2.775  10.849 -0.0570  0.2002 -0.3140
  322POPC   D2A 4136   9.563   2.909  11.313 -0.5203 -0.1003 -0.1178
  322POPC   C3A 4137   9.799   2.637  11.726 -0.1766  0.1240 -0.3193
  322POPC   C4A 4138   9.860   2.625  12.249  0.0318 -0.1045 -0.0043
  322POPC   C1B 4139   9.263   2.418  11.258  0.0976  0.1771 -0.2021
  322POPC   C2B 4140   9.304   2.619  11.617  0.0303  0.1182  0.1288
  322POPC   C3B 4141   9.380   2.646  12.075 -0.1812  0.1657 -0.1471
  322POPC   C4B 4142   9.160   2.469  12.394  0.0308 -0.1591  0.1963
  323POPC   NC3 4143   0.361   9.580  10.057 -0.0249  0.2812 -0.2735
  323POPC   PO4 4144  -0.085   9.799  10.083 -0.0700 -0.2581  0.0254
  323POPC   GL1 4145  -0.149   9.701  10.478 -0.0957  0.1195 -0.0919
  323POPC   GL2 4146  -0.371   9.934  10.560  0.0100  0.3032  0.0017
  323POPC   C1A 4147  -0.140   9.619  10.872 -0.0450 -0.0388 -0.3875
  323POPC   D2A 4148   0.039   9.410  11.231  0.0929  0.0723 -0.0165
  323POPC   C3A 4149   0.084   9.030  11.413  0.1774 -0.3744 -0.1058
  323POPC   C4A 4150   0.118   8.657  11.348 -0.0387  0.5165 -0.1956
  323POPC   C1B 4151  -0.559   9.888  10.916  0.1007 -0.1032 -0.1535
  323POPC   C2B 4152  -0.355   9.784  11.309  0.2487 -0.5589 -0.1555
  323POPC   C3B 4153  -0.489   9.784  11.743  0.0272 -0.1102 -0.0008
  323POPC   C4B 4154  -0.449  10.145  11.990 -0.2651  0.2028 -0.1383
  324POPC   NC3 4155   0.046   2.103   9.974 -0.0006 -0.0102  0.2455
  324POPC   PO4 4156  -0.067   2.357  10.257 -0.4499 -0.2492 -0.1720
  324POPC   GL1 4157  -0.077   2.819  10.302  0.2414  0.0005  0.1151
  324POPC   GL2 4158  -0.334   2.804  10.448  0.0605  0.0834  0.1491
  324POPC   C1A 4159  -0.166   3.242  10.498 -0.0990 -0.1323  0.1657
  324POPC   D2A 4160  -0.028   3.235  10.902  0.1545 -0.1735 -0.0658
  324POPC   C3A 4161  -0.232   2.924  11.285 -0.2846  0.0795 -0.0238
  324POPC   C4A 4162  -0.300   2.748  11.615 -0.1914 -0.3028  0.4875
  324POPC   C1B 4163  -0.491   2.887  10.850  0.1869  0.0997 -0.3209
  324POPC   C2B 4164  -0.894   2.953  11.151 -0.2273 -0.0115 -0.5151
  324POPC   C3B 4165  -1.300   2.717  11.311 -0.1368 -0.1207  0.1485
  324POPC   C4B 4166  -1.622   2.496  11.141  0.2297 -0.0786  0.3322
  325POPC   NC3 4167   2.133   7.002   9.791 -0.2523 -0.4103 -0.2573
  325POPC   PO4 4168   2.041   6.631   9.994 -0.1109 -0.1645  0.3529
  325POPC   GL1 4169   1.832   6.698  10.478 -0.1405  0.0667  0.2615
  325POPC   GL2 4170   2.000   6.940  10.669  0.1111 -0.0584  0.1129
  325POPC   C1A 4171   1.853   6.499  10.864  0.3643  0.0075  0.0186
  325POPC   D2A 4172   2.015   6.472  11.311 -0.0276  0.1473 -0.0166
  325POPC   C3A 4173   1.871   6.531  11.846 -0.0887  0.1059 -0.1283
  325POPC   C4A 4174   2.043   6.676  12.260 -0.1163 -0.1190  0.1431
  325POPC   C1B 4175   2.163   6.871  11.054 -0.1493 -0.4396  0.1182
  325POPC   C2B 4176   2.036   6.852  11.585 -0.1390  0.0891  0.3764
  325POPC   C3B 4177   2.308   7.069  11.915 -0.1921 -0.0320 -0.1440
  325POPC   C4B 4178   2.403   7.156  12.278  0.3010 -0.1346 -0.2744
  326POPC   NC3 4179   1.002   2.132   9.952 -0.0576  0.4148 -0.4125
  326POPC   PO4 4180   0.557   2.242   9.869  0.1380  0.2309 -0.2309
  326POPC   GL1 4181   0.593   2.463  10.157  0.1108 -0.2975 -0.0907
  326POPC   GL2 4182   0.518   2.790  10.019 -0.0565  0.0963 -0.2667
  326POPC   C1A 4183   0.473   2.451  10.641  0.0228  0.1003 -0.1555
  326POPC   D2A 4184   0.554   2.770  10.914  0.0700  0.1111  0.0493
  326POPC   C3A 4185   0.696   2.786  11.331  0.1224  0.0006 -0.1654
  326POPC   C4A 4186   0.797   2.912  11.734  0.0484  0.1344 -0.0184
  326POPC   C1B 4187   0.327   2.981  10.439  0.1651  0.0112 -0.1636
  326POPC   C2B 4188   0.095   2.739  10.801  0.1476  0.3407  0.1536
  326POPC   C3B 4189  -0.178   2.457  11.131 -0.0030  0.0775 -0.0495
  326POPC   C4B 4190  -0.119   2.313  11.536  0.3928  0.1769 -0.1027
  327POPC   NC3 4191  10.260   6.399   9.862 -0.4837 -0.0832 -0.1796
  327POPC   PO4 4192   9.997   6.061   9.786  0.1237 -0.0055  0.0987
  327POPC   GL1 4193  10.000   6.088  10.249 -0.0590  0.2134  0.1651
  327POPC   GL2 4194   9.990   6.421  10.272  0.3842  0.0801 -0.0094
  327POPC   C1A 4195   9.897   6.058  10.596 -0.1384 -0.3295  0.1410
  327POPC   D2A 4196   9.658   5.860  10.965 -0.0562 -0.1132  0.1192
  327POPC   C3A 4197   9.541   6.249  11.336 -0.0881  0.0005  0.0306
  327POPC   C4A 4198   9.277   6.628  11.515 -0.2585 -0.3526 -0.0587
  327POPC   C1B 4199  10.261   6.508  10.634 -0.0738 -0.1864  0.0027
  327POPC   C2B 4200  10.477   6.424  10.972  0.0623 -0.1998 -0.0350
  327POPC   C3B 4201  10.740   6.260  11.369  0.0857 -0.2637  0.1658
  327POPC   C4B 4202  10.853   5.880  11.636 -0.2388 -0.1832 -0.0151
  328POPC   NC3 4203   4.763   9.685   9.983  0.2037 -0.4988  0.0867
  328POPC   PO4 4204   4.740   9.264  10.161 -0.1886  0.0773  0.0344
  328POPC   GL1 4205   4.700   9.475  10.580 -0.1083  0.0561  0.1211
  328POPC   GL2 4206   4.316   9.594  10.597 -0.2327  0.3885  0.0463
  328POPC   C1A 4207   4.691   9.414  11.023 -0.1434 -0.3334  0.0240
  328POPC   D2A 4208   4.331   9.558  11.317  0.0666 -0.1198 -0.1491
  328POPC   C3A 4209   4.453   9.901  11.467 -0.0341  0.0109 -0.3661
  328POPC   C4A 4210   4.316  10.080  11.868  0.0145 -0.0895 -0.4654
  328POPC   C1B 4211   4.368   9.890  10.880  0.0129  0.2161  0.2288
  328POPC   C2B 4212   4.125  10.160  11.115 -0.0582 -0.2988 -0.0007
  328POPC   C3B 4213   4.000  10.656  11.052 -0.2427 -0.2309  0.0350
  328POPC   C4B 4214   4.203  11.083  10.924  0.2343  0.2044 -0.1436
  329POPC   NC3 4215   4.848   3.232   9.929 -0.0029 -0.1985 -0.1279
  329POPC   PO4 4216   4.656   3.512   9.620  0.1284  0.3069 -0.0560
  329POPC   GL1 4217   4.383   3.526   9.941  0.0778 -0.1193 -0.0414
  329POPC   GL2 4218   4.157   3.776  10.113 -0.0584 -0.0782  0.1663
  329POPC   C1A 4219   4.444   3.545  10.439  0.2532  0.0846 -0.2561
  329POPC   D2A 4220   4.142   3.500  10.653  0.0725  0.0238 -0.0728
  329POPC   C3A 4221   3.993   3.054  10.721 -0.0068  0.0527  0.1956
  329POPC   C4A 4222   3.726   2.796  10.598 -0.1045  0.0621 -0.0885
  329POPC   C1B 4223   3.957   4.158  10.233  0.1392 -0.2342 -0.1520
  329POPC   C2B 4224   3.679   4.377  10.476 -0.0792 -0.3843  0.1257
  329POPC   C3B 4225   3.590   4.324  10.794 -0.2027  0.1625 -0.1329
  329POPC   C4B 4226   3.738   4.255  11.277  0.0665 -0.4176 -0.0409
  330POPC   NC3 4227   5.263   0.540   9.983 -0.1484  0.0499  0.0853
  330POPC   PO4 4228   4.869   0.693  10.184  0.1850 -0.0164 -0.0699
  330POPC   GL1 4229   4.870   0.890  10.510 -0.0429 -0.0092  0.3369
  330POPC   GL2 4230   4.772   1.203  10.457 -0.1652 -0.2030 -0.4401
  330POPC   C1A 4231   4.970   0.859  10.950  0.0348  0.4902 -0.2428
  330POPC   D2A 4232   5.026   1.008  11.326 -0.2057  0.0645  0.0103
  330POPC   C3A 4233   5.166   1.461  11.323 -0.1157 -0.1906  0.0786
  330POPC   C4A 4234   5.390   1.771  11.398 -0.0153 -0.1623 -0.1143
  330POPC   C1B 4235   4.714   1.349  10.943 -0.0512 -0.1491  0.0298
  330POPC   C2B 4236   4.665   1.469  11.352  0.2588 -0.3320  0.2808
  330POPC   C3B 4237   4.752   1.489  11.684  0.2701  0.1946  0.0925
  330POPC   C4B 4238   5.198   1.378  11.830 -0.0104  0.3640  0.2246
  331POPC   NC3 4239   0.195   6.346  10.305  0.0470  0.2621 -0.2206
  331POPC   PO4 4240   0.498   6.494  10.523  0.3282  0.1651  0.0170
  331POPC   GL1 4241   0.411   6.102  10.830 -0.3567  0.1270  0.2160
  331POPC   GL2 4242   0.705   6.180  10.980  0.2928 -0.0561  0.2670
  331POPC   C1A 4243   0.300   6.368  11.178  0.1221 -0.1596  0.1454
  331POPC   D2A 4244  -0.046   6.429  11.468  0.2072  0.2708 -0.0963
  331POPC   C3A 4245  -0.230   6.233  11.837 -0.1237 -0.2984  0.0522
  331POPC   C4A 4246  -0.231   5.762  12.035 -0.0646 -0.1700 -0.1475
  331POPC   C1B 4247   0.691   5.721  11.183 -0.0752  0.2279  0.0301
  331POPC   C2B 4248   1.018   5.439  11.116  0.3875 -0.2768 -0.2676
  331POPC   C3B 4249   1.338   5.484  11.274 -0.2527 -0.0994 -0.1632
  331POPC   C4B 4250   1.737   5.253  11.306  0.2998 -0.0923 -0.0826
  332POPC   NC3 4251   2.603   5.445  10.160 -0.1381  0.0404  0.1567
  332POPC   PO4 4252   2.875   5.642   9.817 -0.1586  0.1144  0.2777
  332POPC   GL1 4253   3.021   5.684  10.140 -0.0964 -0.1316  0.0233
  332POPC   GL2 4254   3.158   5.403  10.203 -0.3353  0.2471  0.3780
  332POPC   C1A 4255   3.042   5.757  10.611 -0.2286 -0.0708  0.5031
  332POPC   D2A 4256   3.118   5.846  11.014 -0.0783 -0.0915 -0.1056
  332POPC   C3A 4257   2.904   6.212  11.176 -0.2030  0.2896  0.3804
  332POPC   C4A 4258   3.016   6.623  11.187 -0.3171 -0.1918 -0.0925
  332POPC   C1B 4259   3.064   5.160  10.448 -0.1952  0.0941 -0.0711
  332POPC   C2B 4260   3.198   5.204  10.825  0.2491  0.1909  0.1960
  332POPC   C3B 4261   3.441   5.098  11.116 -0.0608  0.1898 -0.2025
  332POPC   C4B 4262   3.329   5.032  11.540  0.2089 -0.3508 -0.1584
  333POPC   NC3 4263   1.969   5.480  10.063 -0.1173  0.4874  0.1299
  333POPC   PO4 4264   1.696   5.794  10.102  0.0651 -0.0996  0.0546
  333POPC   GL1 4265   1.886   5.746  10.499 -0.0854 -0.1879 -0.1235
  333POPC   GL2 4266   2.285   5.734  10.476  0.1448 -0.3211  0.3014
  333POPC   C1A 4267   1.834   6.005  10.817 -0.3062  0.0224 -0.1170
  333POPC   D2A 4268   1.774   5.885  11.243 -0.1775  0.2000  0.0026
  333POPC   C3A 4269   1.881   6.068  11.610  0.4090 -0.0786  0.0771
  333POPC   C4A 4270   2.090   6.013  11.946 -0.1298 -0.2865 -0.2231
  333POPC   C1B 4271   2.516   5.365  10.703 -0.3072  0.1470 -0.0868
  333POPC   C2B 4272   2.756   5.431  11.103 -0.0451  0.3295  0.1169
  333POPC   C3B 4273   2.650   5.765  11.366 -0.1144 -0.0176  0.3068
  333POPC   C4B 4274   2.216   5.747  11.476 -0.0723 -0.0603 -0.0585
  334POPC   NC3 4275   1.051   5.536   9.642 -0.0007  0.3083 -0.0479
  334POPC   PO4 4276   0.949   5.236  10.039  0.3663 -0.1803 -0.0610
  334POPC   GL1 4277   1.337   5.134  10.456 -0.1912 -0.2540  0.2211
  334POPC   GL2 4278   1.666   5.230  10.489  0.0296 -0.2293  0.0643
  334POPC   C1A 4279   1.314   5.180  10.869  0.1147  0.0503  0.0037
  334POPC   D2A 4280   1.283   5.006  11.282 -0.2613 -0.1730  0.4614
  334POPC   C3A 4281   1.125   5.180  11.649 -0.0618  0.2421 -0.2245
  334POPC   C4A 4282   0.940   5.650  11.618  0.1764  0.2487  0.2026
  334POPC   C1B 4283   2.043   4.949  10.595 -0.0386  0.0643 -0.2210
  334POPC   C2B 4284   2.250   4.964  10.874 -0.0182 -0.0046  0.1681
  334POPC   C3B 4285   2.248   5.241  11.205 -0.1518  0.1303 -0.0610
  334POPC   C4B 4286   2.113   5.229  11.642  0.0196  0.0174 -0.0200
  335POPC   NC3 4287   8.481   2.016  10.218 -0.0417 -0.1793 -0.4343
  335POPC   PO4 4288   8.503   2.405  10.106  0.0406  0.2516 -0.3134
  335POPC   GL1 4289   8.553   2.427  10.647 -0.0193 -0.1310 -0.0192
  335POPC   GL2 4290   8.710   2.154  10.743  0.1246 -0.1518 -0.2072
  335POPC   C1A 4291   8.267   2.511  10.978 -0.1968  0.0133 -0.0614
  335POPC   D2A 4292   8.152   2.597  11.329 -0.0069  0.2204 -0.5079
  335POPC   C3A 4293   7.728   2.683  11.273  0.1574 -0.0764  0.2093
  335POPC   C4A 4294   7.430   3.075  11.308 -0.5042  0.2545 -0.1765
  335POPC   C1B 4295   8.827   2.088  11.156 -0.3914  0.3003 -0.2332
  335POPC   C2B 4296   8.866   2.145  11.564  0.0991  0.2471 -0.1914
  335POPC   C3B 4297   9.146   2.011  11.776 -0.3685 -0.1396 -0.0334
  335POPC   C4B 4298   9.466   2.145  12.007  0.2894 -0.3206  0.1757
  336POPC   NC3 4299   5.542   6.736  10.100 -0.0732  0.1124 -0.1655
  336POPC   PO4 4300   5.119   6.997  10.125 -0.0270 -0.0577  0.3071
  336POPC   GL1 4301   4.925   6.974  10.581  0.0952 -0.2948 -0.0636
  336POPC   GL2 4302   4.704   6.767  10.602  0.1447 -0.0522  0.0587
  336POPC   C1A 4303   4.814   7.274  10.945 -0.0213 -0.0858  0.2619
  336POPC   D2A 4304   4.807   7.721  11.049  0.3209  0.0677 -0.1072
  336POPC   C3A 4305   4.631   7.892  11.409 -0.2879  0.0075 -0.2054
  336POPC   C4A 4306   4.798   8.260  11.323  0.1680 -0.1139  0.1743
  336POPC   C1B 4307   4.605   6.568  11.039  0.1595  0.1049 -0.1572
  336POPC   C2B 4308   4.219   6.610  11.361  0.0018 -0.1461 -0.0930
  336POPC   C3B 4309   3.954   6.569  11.687  0.0489 -0.2579  0.0423
  336POPC   C4B 4310   3.666   6.522  12.015  0.0226 -0.0687 -0.3211
  337POPC   NC3 4311   3.194   6.632   9.796 -0.2297  0.0705 -0.2022
  337POPC   PO4 4312   3.271   6.851  10.193 -0.1363  0.1676 -0.1602
  337POPC   GL1 4313   3.307   6.782  10.587 -0.0176  0.1367  0.0774
  337POPC   GL2 4314   3.168   7.127  10.804  0.1825 -0.0142 -0.2798
  337POPC   C1A 4315   3.565   6.705  10.906  0.0095  0.0479 -0.3101
  337POPC   D2A 4316   3.618   6.878  11.404 -0.3523  0.0096  0.2862
  337POPC   C3A 4317   4.075   7.095  11.544  0.1853  0.1047 -0.0297
  337POPC   C4A 4318   4.335   7.128  11.872  0.2438  0.1927  0.3806
  337POPC   C1B 4319   3.593   7.325  10.755 -0.0028 -0.1685 -0.1589
  337POPC   C2B 4320   4.040   7.467  10.777  0.2999  0.1835 -0.4065
  337POPC   C3B 4321   4.337   7.556  11.135  0.0030 -0.2108  0.1765
  337POPC   C4B 4322   4.157   7.573  11.599  0.1926 -0.1832 -0.2507
  338POPC   NC3 4323   2.778   8.909  10.038 -0.1120 -0.0497 -0.0966
  338POPC   PO4 4324   2.818   8.402  10.140  0.0891 -0.1987  0.3578
  338POPC   GL1 4325   2.909   8.580  10.552 -0.1136 -0.1537 -0.3056
  338POPC   GL2 4326   2.773   8.865  10.616 -0.0761 -0.1504 -0.2492
  338POPC   C1A 4327   2.615   8.593  10.954  0.1042 -0.2532 -0.3122
  338POPC   D2A 4328   2.357   8.706  11.235 -0.1748  0.0810 -0.0169
  338POPC   C3A 4329   2.046   8.415  11.244 -0.2084  0.1455  0.0871
  338POPC   C4A 4330   2.150   8.253  10.815 -0.0032  0.0745 -0.0169
  338POPC   C1B 4331   3.136   8.856  10.928 -0.1643 -0.1690 -0.3942
  338POPC   C2B 4332   3.444   8.747  11.298  0.4092  0.2764  0.0727
  338POPC   C3B 4333   3.417   8.476  11.662  0.0638 -0.1309 -0.0916
  338POPC   C4B 4334   3.276   8.431  12.127  0.1501 -0.1272 -0.1500
  339POPC   NC3 4335   1.075   7.916   9.470  0.0317  0.1774  0.0334
  339POPC   PO4 4336   1.206   7.956   9.887  0.1597 -0.0024  0.0098
  339POPC   GL1 4337   1.221   8.005  10.339  0.1709  0.0202 -0.3023
  339POPC   GL2 4338   1.428   7.751  10.490 -0.2111  0.0673 -0.0688
  339POPC   C1A 4339   1.177   8.066  10.806  0.1433 -0.2053 -0.2589
  339POPC   D2A 4340   1.197   7.808  11.233 -0.0062  0.2305  0.2466
  339POPC   C3A 4341   1.632   7.604  11.374 -0.2138 -0.2461  0.1169
  339POPC   C4A 4342   2.022   7.352  11.506 -0.1468  0.1504 -0.0444
  339POPC   C1B 4343   1.652   7.785  10.860 -0.1434 -0.3207 -0.0673
  339POPC   C2B 4344   1.954   7.939  11.129 -0.1565 -0.0862  0.2033
  339POPC   C3B 4345   2.072   7.887  11.515  0.0156 -0.0296 -0.0165
  339POPC   C4B 4346   1.779   7.577  11.880  0.2728  0.1567 -0.1825
  340POPC   NC3 4347  10.817   1.545  10.476 -0.0122 -0.1249 -0.1759
  340POPC   PO4 4348  11.211   1.812  10.257 -0.3147  0.0264 -0.2971
  340POPC   GL1 4349  11.310   1.948  10.686 -0.2223 -0.2283  0.3595
  340POPC   GL2 4350  11.513   2.146  10.738  0.3757 -0.2267  0.3602
  340POPC   C1A 4351  11.458   1.746  11.111  0.1130  0.0486  0.0682
  340POPC   D2A 4352  11.486   1.852  11.443  0.2160 -0.0776  0.0676
  340POPC   C3A 4353  11.878   1.970  11.630  0.1692 -0.3157  0.2447
  340POPC   C4A 4354  12.252   1.787  11.643 -0.0483  0.2127 -0.0951
  340POPC   C1B 4355  11.779   2.241  11.110 -0.2679  0.1625  0.0386
  340POPC   C2B 4356  12.173   2.303  11.394 -0.0434 -0.0345  0.2407
  340POPC   C3B 4357  12.258   2.330  11.842 -0.1747  0.3191  0.5002
  340POPC   C4B 4358  12.004   2.640  12.082 -0.2161 -0.0455 -0.2218
  341POPC   NC3 4359  10.170   2.149  10.701  0.0505  0.1666  0.2072
  341POPC   PO4 4360  10.285   1.698  10.784 -0.1052  0.0863  0.1157
  341POPC   GL1 4361  10.289   1.520  11.171 -0.3372  0.1290 -0.0357
  341POPC   GL2 4362   9.906   1.371  11.127 -0.3403  0.2894 -0.5221
  341POPC   C1A 4363  10.157   1.710  11.663 -0.3198  0.0769 -0.0026
  341POPC   D2A 4364  10.282   1.807  12.059 -0.1750 -0.0176  0.0410
  341POPC   C3A 4365  10.625   2.067  12.100 -0.2137  0.3309  0.1358
  341POPC   C4A 4366  10.916   2.463  12.162  0.4369 -0.1638 -0.2038
  341POPC   C1B 4367   9.773   1.610  11.368 -0.2107 -0.1307 -0.3634
  341POPC   C2B 4368   9.686   1.693  11.814 -0.1018 -0.2995 -0.0596
  341POPC   C3B 4369   9.671   1.764  12.298  0.2260  0.0684 -0.2114
  341POPC   C4B 4370   9.459   1.861  12.827 -0.0922 -0.1298 -0.0472
  342POPC   NC3 4371   1.104   9.790  10.203 -0.1015 -0.1873 -0.1427
  342POPC   PO4 4372   1.304  10.088  10.432 -0.3015 -0.0514  0.0427
  342POPC   GL1 4373   1.690   9.982  10.758  0.2024 -0.2570 -0.3656
  342POPC   GL2 4374   1.443  10.105  10.972  0.0762  0.3249  0.3151
  342POPC   C1A 4375   1.626   9.631  11.031 -0.3256  0.0485  0.0518
  342POPC   D2A 4376   1.770   9.544  11.356  0.3776 -0.0722  0.0661
  342POPC   C3A 4377   1.543   9.195  11.576  0.3545 -0.4528 -0.0985
  342POPC   C4A 4378   1.178   8.876  11.599  0.0322 -0.2555 -0.0736
  342POPC   C1B 4379   1.504   9.992  11.378  0.0392  0.0457  0.2439
  342POPC   C2B 4380   1.570   9.747  11.796 -0.0644  0.0295 -0.2745
  342POPC   C3B 4381   1.510   9.360  12.021 -0.0132 -0.1478 -0.2567
  342POPC   C4B 4382   1.532   9.185  12.377  0.0476 -0.1710  0.0329
  343POPC   NC3 4383   7.015   6.754   9.406  0.2167 -0.1168 -0.3966
  343POPC   PO4 4384   7.389   6.835   9.513 -0.0358  0.0928 -0.0445
  343POPC   GL1 4385   7.458   6.724   9.977  0.1180 -0.2045  0.0531
  343POPC   GL2 4386   7.609   6.832  10.191 -0.2030  0.0206  0.0065
  343POPC   C1A 4387   7.561   6.310  10.228 -0.1773  0.3788  0.0133
  343POPC   D2A 4388   7.583   6.059  10.600 -0.2540  0.0299  0.0987
  343POPC   C3A 4389   7.392   5.999  11.034 -0.1450 -0.0804 -0.1836
  343POPC   C4A 4390   7.147   5.557  11.118  0.1646 -0.0411 -0.0412
  343POPC   C1B 4391   7.937   6.554  10.100 -0.0090 -0.1029  0.1805
  343POPC   C2B 4392   8.350   6.389  10.255  0.4816 -0.0681 -0.1085
  343POPC   C3B 4393   8.763   6.399  10.366 -0.2644 -0.0674 -0.3934
  343POPC   C4B 4394   9.057   6.630  10.369  0.1193  0.1678 -0.1017
  344POPC   NC3 4395   0.142   1.559  10.026  0.1578 -0.0445 -0.2037
  344POPC   PO4 4396   0.036   1.027  10.024  0.0018  0.1996 -0.0181
  344POPC   GL1 4397   0.339   0.840  10.311  0.0050  0.1035  0.1210
  344POPC   GL2 4398   0.203   0.623  10.497  0.0635 -0.1984  0.0477
  344POPC   C1A 4399   0.605   1.031  10.602 -0.1846  0.5052  0.2994
  344POPC   D2A 4400   0.869   1.196  10.930  0.1072  0.2225 -0.1431
  344POPC   C3A 4401   0.899   1.279  11.430 -0.2605  0.3565  0.2448
  344POPC   C4A 4402   1.085   1.433  11.796 -0.3887  0.0411 -0.4328
  344POPC   C1B 4403   0.343   0.713  10.949  0.3643 -0.0631 -0.2017
  344POPC   C2B 4404   0.241   0.651  11.407  0.2654  0.1682  0.0296
  344POPC   C3B 4405  -0.040   0.881  11.711  0.2399 -0.2675 -0.3033
  344POPC   C4B 4406  -0.497   1.089  11.879 -0.1303  0.1638 -0.0209
  345POPC   NC3 4407   2.913   7.190  10.405  0.0281  0.3375  0.0632
  345POPC   PO4 4408   2.657   6.805  10.159 -0.0575 -0.2280 -0.0881
  345POPC   GL1 4409   2.792   6.783  10.681 -0.3668  0.1172  0.0528
  345POPC   GL2 4410   2.581   6.990  10.729 -0.1998  0.0958 -0.2770
  345POPC   C1A 4411   2.555   6.603  11.053  0.0562  0.1840 -0.3201
  345POPC   D2A 4412   2.571   6.537  11.411  0.0221  0.0716  0.1451
  345POPC   C3A 4413   2.913   6.388  11.630 -0.0313  0.1446 -0.3156
  345POPC   C4A 4414   3.190   6.580  11.988 -0.0367 -0.0587 -0.2169
  345POPC   C1B 4415   2.712   7.191  11.074  0.0461  0.1373  0.1633
  345POPC   C2B 4416   2.820   7.010  11.457  0.1435 -0.1638 -0.0221
  345POPC   C3B 4417   2.682   6.771  11.826 -0.1317 -0.0936  0.1013
  345POPC   C4B 4418   2.410   6.608  11.961 -0.0463 -0.0901  0.1325
  346POPC   NC3 4419   3.988   9.524  10.186  0.0609  0.0480 -0.0909
  346POPC   PO4 4420   4.308   9.878  10.158 -0.2248 -0.0403 -0.0833
  346POPC   GL1 4421   4.493  10.172  10.480 -0.3306 -0.0660  0.0927
  346POPC   GL2 4422   4.760  10.020  10.390  0.1355 -0.0137  0.2328
  346POPC   C1A 4423   4.448  10.702  10.633  0.2692  0.0810  0.0842
  346POPC   D2A 4424   4.611  10.824  11.085 -0.1740 -0.1378 -0.1799
  346POPC   C3A 4425   4.430  10.601  11.448  0.1791 -0.0470 -0.0173
  346POPC   C4A 4426   4.029  10.705  11.543  0.1163  0.1802 -0.1840
  346POPC   C1B 4427   4.896   9.842  10.787 -0.0861 -0.2853  0.2480
  346POPC   C2B 4428   5.117   9.763  11.163 -0.0371 -0.1154  0.2964
  346POPC   C3B 4429   5.486   9.781  11.343 -0.1011 -0.2064 -0.0378
  346POPC   C4B 4430   5.817   9.989  11.693 -0.2108 -0.2785  0.5956
  347POPC   NC3 4431  10.527   5.437   9.922 -0.0229  0.1877 -0.1597
  347POPC   PO4 4432  10.949   5.318   9.980  0.1679  0.1535 -0.1596
  347POPC   GL1 4433  10.655   5.515  10.399  0.1224 -0.0600 -0.0794
  347POPC   GL2 4434  10.312   5.698  10.252  0.2924 -0.3015 -0.2857
  347POPC   C1A 4435  10.816   5.821  10.605 -0.1207 -0.2493 -0.0179
  347POPC   D2A 4436  10.751   5.964  10.991 -0.0880  0.1512  0.3020
  347POPC   C3A 4437  10.483   5.792  11.294  0.0371 -0.0931 -0.1536
  347POPC   C4A 4438  10.195   5.629  11.628 -0.0300 -0.1929  0.2421
  347POPC   C1B 4439  10.032   5.572  10.618  0.0970 -0.0942 -0.0843
  347POPC   C2B 4440   9.654   5.406  10.784  0.0200 -0.2902  0.1113
  347POPC   C3B 4441   9.463   5.261  11.182 -0.3789  0.1702 -0.0370
  347POPC   C4B 4442   9.159   5.177  11.467 -0.0252  0.2079  0.0058
  348POPC   NC3 4443   1.754   9.603   9.676 -0.0415  0.1067  0.3704
  348POPC   PO4 4444   1.898   9.638  10.089  0.3360 -0.1618  0.0492
  348POPC   GL1 4445   2.041   9.697  10.489 -0.2510 -0.0893  0.2000
  348POPC   GL2 4446   2.350   9.712  10.458  0.0498  0.1063 -0.0913
  348POPC   C1A 4447   2.100   9.739  10.910  0.5068  0.0172 -0.0197
  348POPC   D2A 4448   1.961  10.010  11.238 -0.2641  0.0484  0.0797
  348POPC   C3A 4449   2.007   9.963  11.603  0.1185  0.1854  0.2600
  348POPC   C4A 4450   1.688  10.192  11.839 -0.1649  0.1937  0.2455
  348POPC   C1B 4451   2.465   9.439  10.779  0.0343 -0.2587  0.0932
  348POPC   C2B 4452   2.529   9.108  11.003 -0.1964  0.0795 -0.1666
  348POPC   C3B 4453   2.795   8.947  11.335 -0.3274  0.2892 -0.2110
  348POPC   C4B 4454   2.988   8.566  11.300  0.1386  0.3748 -0.1767
  349POPC   NC3 4455   2.742   0.218  10.106 -0.0518  0.0629  0.2099
  349POPC   PO4 4456   2.386  -0.021  10.066  0.0460  0.0780  0.1949
  349POPC   GL1 4457   2.635  -0.239  10.472 -0.1143 -0.1517  0.1369
  349POPC   GL2 4458   2.956  -0.035  10.482  0.2122 -0.1383 -0.1482
  349POPC   C1A 4459   2.738  -0.276  10.989  0.3639  0.1778 -0.1284
  349POPC   D2A 4460   2.709  -0.407  11.441 -0.1214  0.1726 -0.0053
  349POPC   C3A 4461   3.010  -0.350  11.720 -0.0157 -0.1668 -0.1058
  349POPC   C4A 4462   3.098  -0.045  12.169  0.4554  0.0242 -0.1539
  349POPC   C1B 4463   2.941   0.165  10.945  0.4458 -0.2281  0.0967
  349POPC   C2B 4464   2.834   0.038  11.378  0.1055  0.0210 -0.2482
  349POPC   C3B 4465   2.572  -0.018  11.746  0.1067  0.1154 -0.1204
  349POPC   C4B 4466   2.141  -0.078  12.051  0.1698 -0.1120 -0.1990
  350POPC   NC3 4467   7.088   5.672   9.473 -0.1550 -0.1502  0.1740
  350POPC   PO4 4468   7.175   5.967   9.749 -0.1445 -0.1191  0.2046
  350POPC   GL1 4469   7.104   6.019  10.243 -0.0791  0.0315 -0.1506
  350POPC   GL2 4470   6.916   5.932  10.505 -0.4770 -0.3336  0.1125
  350POPC   C1A 4471   7.174   6.321  10.545 -0.1921 -0.0240 -0.0173
  350POPC   D2A 4472   6.961   6.405  10.990 -0.3474  0.0777  0.2738
  350POPC   C3A 4473   6.846   5.958  11.021 -0.0216 -0.0857  0.1771
  350POPC   C4A 4474   6.911   5.823  11.413  0.2471  0.0922 -0.0622
  350POPC   C1B 4475   7.271   5.609  10.564 -0.1383 -0.2194  0.2802
  350POPC   C2B 4476   7.560   5.441  10.826 -0.0848  0.1542  0.1326
  350POPC   C3B 4477   7.512   5.167  11.116  0.2758 -0.2367  0.1880
  350POPC   C4B 4478   7.690   5.164  11.522 -0.1323 -0.1354  0.1718
  351POPC   NC3 4479   6.959   3.601   9.744  0.1091  0.1100  0.1823
  351POPC   PO4 4480   7.064   3.885  10.014  0.2302 -0.3528  0.0171
  351POPC   GL1 4481   7.252   4.099  10.348  0.0949  0.1602 -0.0207
  351POPC   GL2 4482   6.994   3.924  10.588 -0.0608  0.3495 -0.1753
  351POPC   C1A 4483   7.428   4.202  10.801  0.1481 -0.1735  0.0158
  351POPC   D2A 4484   7.787   4.270  11.145 -0.2490  0.0220 -0.1265
  351POPC   C3A 4485   7.825   4.587  11.480  0.3565 -0.1276  0.0079
  351POPC   C4A 4486   8.047   4.795  11.827  0.0178 -0.2910  0.0574
  351POPC   C1B 4487   6.988   4.019  10.998  0.4291 -0.2629 -0.1317
  351POPC   C2B 4488   7.227   4.238  11.359  0.1342 -0.0318 -0.4217
  351POPC   C3B 4489   7.464   4.040  11.595 -0.1853  0.3851  0.0149
  351POPC   C4B 4490   7.643   3.634  11.752  0.0370  0.1561 -0.2120
  352POPC   NC3 4491   6.126   2.642  10.221  0.2213 -0.1305  0.0270
  352POPC   PO4 4492   6.504   2.762  10.108 -0.0846  0.0095  0.0332
  352POPC   GL1 4493   6.431   2.971  10.476  0.1551  0.2302  0.2704
  352POPC   GL2 4494   6.694   2.818  10.631 -0.2740 -0.0323  0.4897
  352POPC   C1A 4495   6.353   3.425  10.689  0.0018 -0.3950 -0.1799
  352POPC   D2A 4496   6.097   3.575  11.021 -0.1363 -0.0753 -0.1081
  352POPC   C3A 4497   6.119   3.535  11.398  0.3540 -0.1359 -0.1532
  352POPC   C4A 4498   6.305   3.864  11.697 -0.2020  0.2476  0.0732
  352POPC   C1B 4499   6.533   3.103  11.059  0.2215 -0.0153  0.1217
  352POPC   C2B 4500   6.481   3.138  11.504 -0.0310 -0.0474 -0.2421
  352POPC   C3B 4501   6.279   3.370  11.861  0.1284  0.0582 -0.5959
  352POPC   C4B 4502   6.090   3.695  12.107  0.0098  0.0618  0.0409
  353POPC   NC3 4503   6.934   2.194  10.076 -0.0990  0.1765 -0.0851
  353POPC   PO4 4504   6.861   1.935  10.514  0.0169  0.1795 -0.3352
  353POPC   GL1 4505   6.771   2.060  10.923  0.2750 -0.1955 -0.0007
  353POPC   GL2 4506   6.481   2.242  10.783 -0.0048  0.2936  0.0711
  353POPC   C1A 4507   6.986   2.344  11.304 -0.2560 -0.3024 -0.0755
  353POPC   D2A 4508   7.119   2.201  11.687  0.0979  0.1531  0.3998
  353POPC   C3A 4509   6.912   1.951  11.948  0.1952  0.1481  0.2092
  353POPC   C4A 4510   7.021   1.840  12.310  0.0821 -0.0642  0.3435
  353POPC   C1B 4511   6.649   2.508  11.004  0.1404 -0.0268  0.3049
  353POPC   C2B 4512   6.588   2.645  11.472 -0.0875 -0.0126  0.0420
  353POPC   C3B 4513   6.793   2.631  11.761  0.6716  0.1364 -0.0264
  353POPC   C4B 4514   6.897   2.379  12.129 -0.3382 -0.1702 -0.0422
  354POPC   NC3 4515  10.600   6.543   9.527 -0.1070 -0.3850 -0.2275
  354POPC   PO4 4516  10.553   6.793   9.845  0.2555 -0.3359 -0.4341
  354POPC   GL1 4517  10.446   6.836  10.263 -0.0177  0.1305 -0.0923
  354POPC   GL2 4518  10.338   7.108  10.331 -0.2616  0.2110  0.0087
  354POPC   C1A 4519  10.704   6.800  10.702  0.1330  0.0650  0.2496
  354POPC   D2A 4520  10.658   6.860  11.177  0.0144  0.1751 -0.2069
  354POPC   C3A 4521  10.347   6.603  11.443 -0.1401  0.2028  0.1607
  354POPC   C4A 4522  10.320   6.219  11.675  0.0494  0.0310  0.0952
  354POPC   C1B 4523   9.968   6.920  10.554  0.0079 -0.0538 -0.1999
  354POPC   C2B 4524   9.741   7.131  10.855  0.4286  0.1763  0.2383
  354POPC   C3B 4525   9.445   7.101  11.172 -0.2009  0.0170 -0.2752
  354POPC   C4B 4526   9.141   7.080  11.490 -0.1773  0.0115 -0.1650
  355POPC   NC3 4527   9.534   2.497  14.194 -0.0795 -0.1028  0.1929
  355POPC   PO4 4528   9.591   2.790  13.886 -0.1388  0.0429  0.0967
  355POPC   GL1 4529   9.667   2.468  13.520  0.1569  0.2244  0.0270
  355POPC   GL2 4530  10.024   2.474  13.510  0.0045  0.0417 -0.0163
  355POPC   C1A 4531   9.700   2.286  13.205  0.2832  0.0291 -0.1109
  355POPC   D2A 4532   9.886   2.117  12.899  0.0111  0.5238 -0.0751
  355POPC   C3A 4533  10.118   2.410  12.697 -0.4314  0.1431  0.1119
  355POPC   C4A 4534  10.344   2.425  12.260  0.4279  0.2996  0.0333
  355POPC   C1B 4535   9.906   1.945  13.552  0.2304  0.1408  0.1106
  355POPC   C2B 4536   9.725   1.649  13.272 -0.0360 -0.1845  0.2028
  355POPC   C3B 4537   9.703   1.288  13.155 -0.1320 -0.4059  0.1640
  355POPC   C4B 4538   9.922   1.049  12.889  0.1723 -0.1170  0.0661
  356POPC   NC3 4539   2.318  10.460   9.702  0.0096 -0.0216  0.3345
  356POPC   PO4 4540   2.784  10.473   9.583  0.0376 -0.4354  0.2337
  356POPC   GL1 4541   2.694  10.570  10.036 -0.0013  0.2474  0.0652
  356POPC   GL2 4542   2.498  10.699  10.243  0.2741 -0.0326 -0.1357
  356POPC   C1A 4543   2.952  10.800  10.435 -0.1938 -0.1661 -0.1653
  356POPC   D2A 4544   2.975  10.545  10.859  0.1201  0.0104  0.0961
  356POPC   C3A 4545   3.295  10.429  11.075 -0.2355 -0.2125  0.0917
  356POPC   C4A 4546   3.369  10.183  11.480  0.1104 -0.0268  0.1238
  356POPC   C1B 4547   2.522  10.789  10.731 -0.0260  0.3725 -0.0240
  356POPC   C2B 4548   2.187  10.825  11.100 -0.0654 -0.0841 -0.3010
  356POPC   C3B 4549   2.158  10.907  11.617  0.1482  0.0582 -0.1054
  356POPC   C4B 4550   2.084  10.591  11.894 -0.1329 -0.0513  0.1457
  357POPC   NC3 4551   1.462   4.252  10.118  0.3048 -0.0715  0.2050
  357POPC   PO4 4552   1.239   4.491  10.414 -0.2334 -0.0759 -0.0763
  357POPC   GL1 4553   1.215   4.709  10.789 -0.0703  0.0932 -0.0340
  357POPC   GL2 4554   1.587   4.778  10.724 -0.0434 -0.1102  0.5225
  357POPC   C1A 4555   0.841   4.910  10.987  0.1998  0.2404  0.1981
  357POPC   D2A 4556   0.464   5.139  11.178  0.0111 -0.0679  0.0173
  357POPC   C3A 4557   0.554   5.127  11.644  0.1433  0.0011  0.0832
  357POPC   C4A 4558   0.421   5.111  12.097 -0.0756  0.0445 -0.1098
  357POPC   C1B 4559   1.711   4.872  10.997 -0.0091 -0.0770 -0.0646
  357POPC   C2B 4560   1.665   4.758  11.450 -0.1629  0.2602 -0.1160
  357POPC   C3B 4561   1.393   4.707  11.703 -0.1641 -0.1435 -0.2287
  357POPC   C4B 4562   1.481   4.574  12.052 -0.0861  0.2725 -0.1564
  358POPC   NC3 4563   8.603  11.410  12.002  0.0392  0.1332 -0.0119
  358POPC   PO4 4564   8.478  11.073  12.245 -0.2892  0.4803  0.3294
  358POPC   GL1 4565   8.761  10.867  12.627  0.1172 -0.1041 -0.0078
  358POPC   GL2 4566   8.923  10.671  12.511  0.2094 -0.1331 -0.0302
  358POPC   C1A 4567   9.291  10.932  12.627 -0.3959  0.0964 -0.0560
  358POPC   D2A 4568   9.628  11.233  12.961  0.0633 -0.0524  0.0197
  358POPC   C3A 4569   9.416  11.679  13.217  0.0105 -0.2545  0.0546
  358POPC   C4A 4570   9.579  11.875  13.584 -0.1963 -0.0933  0.0726
  358POPC   C1B 4571   9.178  10.352  12.369  0.1781 -0.2474  0.1665
  358POPC   C2B 4572   9.538  10.043  12.294  0.2642  0.0546  0.1128
  358POPC   C3B 4573   9.475   9.646  12.174 -0.2423  0.1374  0.1287
  358POPC   C4B 4574   9.422   9.144  12.061 -0.0939 -0.2858  0.3340
  359POPC   NC3 4575   6.608   1.009  10.228  0.1542 -0.1045 -0.0839
  359POPC   PO4 4576   6.760   1.439  10.378  0.4322  0.0841  0.0179
  359POPC   GL1 4577   6.478   1.339  10.728  0.0648 -0.1400 -0.0137
  359POPC   GL2 4578   6.167   1.112  10.695  0.3793 -0.1039  0.2623
  359POPC   C1A 4579   6.191   1.230  11.112  0.1414  0.1347  0.0531
  359POPC   D2A 4580   6.205   0.812  11.124  0.0674  0.5982 -0.1321
  359POPC   C3A 4581   5.965   0.515  11.476  0.0041  0.3334 -0.0080
  359POPC   C4A 4582   5.869   0.389  11.775 -0.1130  0.2045  0.1331
  359POPC   C1B 4583   5.735   1.089  10.770  0.0529 -0.0638 -0.2995
  359POPC   C2B 4584   5.414   1.081  11.024  0.1155 -0.0685 -0.1549
  359POPC   C3B 4585   5.604   1.054  11.458 -0.2017 -0.2259 -0.2860
  359POPC   C4B 4586   6.010   0.997  11.550  0.1119 -0.2292 -0.1748
  360POPC   NC3 4587  10.147   2.676  10.638  0.0668 -0.0715  0.1388
  360POPC   PO4 4588  10.446   2.920  10.388  0.2628  0.0794  0.3891
  360POPC   GL1 4589  10.677   3.232  10.655  0.0879  0.2985 -0.3551
  360POPC   GL2 4590  10.746   3.482  10.505 -0.1599  0.2244  0.2397
  360POPC   C1A 4591  10.907   3.279  11.130 -0.0590 -0.3972 -0.0645
  360POPC   D2A 4592  11.000   3.529  11.391  0.3872 -0.2710 -0.3013
  360POPC   C3A 4593  10.873   3.905  11.456  0.0709 -0.5403 -0.0448
  360POPC   C4A 4594  10.875   4.031  11.859 -0.4107  0.1907 -0.0697
  360POPC   C1B 4595  10.657   3.745  10.983  0.0508 -0.1711  0.0881
  360POPC   C2B 4596  10.470   4.092  11.220  0.0716  0.3810  0.0281
  360POPC   C3B 4597  10.462   4.347  11.603  0.0008 -0.0798  0.1164
  360POPC   C4B 4598  10.780   4.530  11.844  0.2504 -0.1051  0.1043
  361POPC   NC3 4599  11.337   5.773   9.718  0.0432  0.1641  0.3725
  361POPC   PO4 4600  11.369   5.981  10.145 -0.0809  0.4076 -0.1021
  361POPC   GL1 4601  11.416   5.979  10.633 -0.0201  0.1956 -0.0108
  361POPC   GL2 4602  11.346   5.613  10.739  0.2461 -0.1250  0.0873
  361POPC   C1A 4603  11.363   6.031  11.066 -0.1004  0.1638  0.1097
  361POPC   D2A 4604  11.186   5.984  11.333 -0.2180 -0.0819 -0.1185
  361POPC   C3A 4605  11.495   5.869  11.575  0.0407 -0.2063 -0.1502
  361POPC   C4A 4606  11.878   6.020  11.488 -0.0800 -0.0133 -0.0508
  361POPC   C1B 4607  11.132   5.531  11.186  0.0517 -0.3543 -0.0573
  361POPC   C2B 4608  11.173   5.455  11.487 -0.2288  0.0241  0.0286
  361POPC   C3B 4609  10.993   5.147  11.828  0.1642 -0.2564  0.1666
  361POPC   C4B 4610  10.595   5.063  12.004 -0.0236 -0.0068 -0.1630
  362POPC   NC3 4611   1.070   0.131   9.565 -0.4603  0.4090 -0.1208
  362POPC   PO4 4612   1.435   0.373   9.602 -0.1256 -0.2157  0.0541
  362POPC   GL1 4613   1.238   0.367  10.050 -0.1834  0.2629 -0.0306
  362POPC   GL2 4614   1.152   0.136  10.053 -0.1996  0.2752  0.2338
  362POPC   C1A 4615   1.389   0.441  10.393  0.1587  0.1517  0.0877
  362POPC   D2A 4616   1.594   0.440  10.747 -0.1801 -0.3143  0.5153
  362POPC   C3A 4617   1.342   0.398  11.098  0.1745  0.1965  0.0410
  362POPC   C4A 4618   1.152   0.372  11.507 -0.3044 -0.1499  0.0260
  362POPC   C1B 4619   1.027   0.114  10.539  0.0697 -0.1890 -0.0748
  362POPC   C2B 4620   0.969   0.011  10.990 -0.3200 -0.2781  0.2843
  362POPC   C3B 4621   0.594   0.264  11.214  0.0153  0.2601  0.2344
  362POPC   C4B 4622   0.202   0.216  11.152 -0.0206  0.3906 -0.3864
  363POPC   NC3 4623   3.760  10.651   9.865 -0.0272  0.1392  0.0995
  363POPC   PO4 4624   3.546  10.946  10.137  0.0741  0.3503 -0.0250
  363POPC   GL1 4625   3.426  11.142  10.466 -0.0085 -0.0269 -0.2738
  363POPC   GL2 4626   3.404  11.504  10.499 -0.3243  0.0736  0.0116
  363POPC   C1A 4627   3.177  11.101  10.749  0.0255  0.0045  0.1710
  363POPC   D2A 4628   3.138  10.959  11.166  0.1142 -0.2171  0.1698
  363POPC   C3A 4629   3.562  10.732  11.363 -0.2282 -0.2859 -0.2597
  363POPC   C4A 4630   3.537  10.602  11.767  0.3569 -0.3757 -0.0529
  363POPC   C1B 4631   3.397  11.667  10.952 -0.1284  0.0129 -0.2444
  363POPC   C2B 4632   3.201  11.871  11.283 -0.0115 -0.1836  0.1903
  363POPC   C3B 4633   3.493  12.000  11.595  0.4069 -0.1651 -0.2914
  363POPC   C4B 4634   3.878  12.139  11.784  0.0215  0.1484  0.1800
  364POPC   NC3 4635   6.937   9.451   9.992 -0.1626  0.0897 -0.0219
  364POPC   PO4 4636   7.194   9.353  10.243  0.2727  0.1795 -0.3043
  364POPC   GL1 4637   6.949   9.283  10.593 -0.2412  0.2336  0.1022
  364POPC   GL2 4638   6.673   9.114  10.630  0.0718 -0.1734  0.2490
  364POPC   C1A 4639   6.970   9.232  11.039 -0.1247 -0.0427  0.0057
  364POPC   D2A 4640   6.865   9.171  11.503  0.0088 -0.0358  0.4464
  364POPC   C3A 4641   6.506   9.180  11.762  0.1535  0.2037 -0.0298
  364POPC   C4A 4642   6.394   8.782  11.976 -0.1167 -0.0194 -0.1557
  364POPC   C1B 4643   6.409   9.408  10.900  0.2481  0.0856 -0.0635
  364POPC   C2B 4644   6.175   9.596  11.101 -0.0533  0.0685 -0.1280
  364POPC   C3B 4645   5.864   9.504  11.442 -0.0272  0.2052  0.0825
  364POPC   C4B 4646   5.530   9.246  11.554 -0.0979  0.1953 -0.0520
  365POPC   NC3 4647   4.832  11.348   9.556  0.0760  0.0867 -0.2204
  365POPC   PO4 4648   4.782  11.006   9.597 -0.0087  0.3248 -0.1978
  365POPC   GL1 4649   4.662  11.201  10.004 -0.3400 -0.0131 -0.0759
  365POPC   GL2 4650   4.812  11.128  10.298 -0.0300  0.0727  0.2153
  365POPC   C1A 4651   4.273  11.075  10.339  0.1177 -0.0992 -0.0478
  365POPC   D2A 4652   3.936  10.846  10.478 -0.0969 -0.1620 -0.0364
  365POPC   C3A 4653   3.944  10.418  10.671 -0.0432  0.0436  0.0540
  365POPC   C4A 4654   3.624  10.135  10.834  0.1214 -0.0213  0.2539
  365POPC   C1B 4655   4.650  11.431  10.568 -0.1443 -0.3298 -0.0836
  365POPC   C2B 4656   4.750  11.888  10.734  0.0066 -0.2678 -0.1980
  365POPC   C3B 4657   4.870  11.883  11.172  0.0060  0.0822  0.1266
  365POPC   C4B 4658   4.955  12.049  11.569  0.1271  0.0548  0.1084
  366POPC   NC3 4659   4.059   5.022   9.567  0.0583  0.3547 -0.3157
  366POPC   PO4 4660   3.790   5.324   9.547 -0.0427  0.0859  0.2962
  366POPC   GL1 4661   3.717   5.261   9.939  0.4248 -0.0638 -0.0554
  366POPC   GL2 4662   3.621   5.550   9.986  0.1002 -0.0385  0.0822
  366POPC   C1A 4663   3.822   5.086  10.315 -0.0944  0.1329  0.1796
  366POPC   D2A 4664   3.560   4.907  10.653 -0.1538  0.1460  0.3528
  366POPC   C3A 4665   3.789   4.714  10.963 -0.1870 -0.0351 -0.2572
  366POPC   C4A 4666   3.808   4.719  11.447 -0.3359 -0.0858 -0.1021
  366POPC   C1B 4667   3.976   5.562  10.303  0.0641 -0.0334 -0.3889
  366POPC   C2B 4668   4.348   5.535  10.632  0.1173  0.1715 -0.0870
  366POPC   C3B 4669   4.399   5.379  11.012 -0.1458 -0.3824  0.1428
  366POPC   C4B 4670   4.360   5.001  11.326 -0.0343 -0.1458  0.0365
  367POPC   NC3 4671   8.152   4.175   9.691 -0.0032 -0.0967  0.0685
  367POPC   PO4 4672   8.312   4.603   9.774  0.0181 -0.1276  0.0440
  367POPC   GL1 4673   8.520   4.694  10.118  0.0352  0.0808 -0.1755
  367POPC   GL2 4674   8.857   4.960  10.169 -0.2151  0.2701  0.1442
  367POPC   C1A 4675   8.586   4.582  10.545 -0.0821 -0.2317  0.2221
  367POPC   D2A 4676   8.517   4.416  11.002 -0.0029 -0.1395  0.1482
  367POPC   C3A 4677   8.248   4.385  11.349 -0.2407 -0.3072  0.0339
  367POPC   C4A 4678   8.292   4.391  11.788 -0.0307 -0.1724 -0.0642
  367POPC   C1B 4679   8.932   5.146  10.606 -0.0094 -0.3037 -0.2875
  367POPC   C2B 4680   8.822   5.330  11.023 -0.2007  0.1524  0.0526
  367POPC   C3B 4681   8.671   5.340  11.465 -0.0535  0.1017  0.0518
  367POPC   C4B 4682   8.889   5.381  11.822  0.0755  0.1939  0.2117
  368POPC   NC3 4683   5.844   0.930  10.104  0.3713 -0.2091 -0.2592
  368POPC   PO4 4684   6.229   0.718  10.354 -0.0579 -0.2408  0.4006
  368POPC   GL1 4685   5.829   0.662  10.599  0.0978 -0.1815 -0.3217
  368POPC   GL2 4686   5.587   0.667  10.535  0.1658  0.1057  0.2294
  368POPC   C1A 4687   5.747   0.674  11.045 -0.0242 -0.2723  0.0248
  368POPC   D2A 4688   5.454   0.608  11.377  0.0991 -0.2398 -0.3777
  368POPC   C3A 4689   5.364   0.404  11.822  0.1821 -0.0778 -0.2424
  368POPC   C4A 4690   5.661   0.443  12.242  0.1690 -0.1535 -0.1595
  368POPC   C1B 4691   5.276   0.467  10.765  0.0144 -0.1262 -0.2357
  368POPC   C2B 4692   5.307   0.138  11.083 -0.2084  0.2992 -0.1012
  368POPC   C3B 4693   5.114  -0.014  11.441 -0.0284 -0.0331  0.3266
  368POPC   C4B 4694   4.772   0.156  11.611  0.1794  0.3295 -0.0891
  369POPC   NC3 4695   7.342   3.398  10.006 -0.0766  0.2663  0.1376
  369POPC   PO4 4696   7.034   3.442  10.313 -0.1563 -0.0703 -0.0164
  369POPC   GL1 4697   6.646   3.757  10.234  0.1368 -0.1279  0.1291
  369POPC   GL2 4698   6.592   4.144  10.231  0.0118 -0.3298  0.4027
  369POPC   C1A 4699   6.468   3.899  10.620 -0.1977  0.3619 -0.0428
  369POPC   D2A 4700   6.188   4.108  10.896  0.0419 -0.0923  0.3465
  369POPC   C3A 4701   6.348   4.243  11.282 -0.0853  0.1045 -0.0653
  369POPC   C4A 4702   6.739   4.161  11.478  0.1173 -0.2127  0.0430
  369POPC   C1B 4703   6.672   4.289  10.631 -0.1901 -0.1705  0.3735
  369POPC   C2B 4704   6.651   4.493  11.016  0.0310  0.0810 -0.2897
  369POPC   C3B 4705   6.747   4.682  11.462  0.3421  0.0049 -0.3707
  369POPC   C4B 4706   6.941   4.807  11.814  0.1565 -0.0427  0.2761
  370POPC   NC3 4707   7.062   1.053  10.439  0.3071 -0.2499 -0.3901
  370POPC   PO4 4708   7.250   1.480  10.537 -0.1481  0.2134  0.1359
  370POPC   GL1 4709   6.901   1.504  10.872 -0.2525 -0.0386  0.2481
  370POPC   GL2 4710   6.975   1.269  10.934 -0.1199 -0.1153 -0.0934
  370POPC   C1A 4711   6.526   1.612  11.158 -0.0004  0.0468  0.1456
  370POPC   D2A 4712   6.205   1.574  11.514  0.3227  0.0854  0.0620
  370POPC   C3A 4713   5.867   1.927  11.592 -0.1213  0.2297 -0.1401
  370POPC   C4A 4714   6.014   2.352  11.514 -0.3332  0.0462 -0.2985
  370POPC   C1B 4715   6.686   1.133  11.225 -0.2128  0.1303 -0.1141
  370POPC   C2B 4716   6.514   1.197  11.629  0.0236 -0.3058 -0.0909
  370POPC   C3B 4717   6.411   0.803  11.841  0.2874  0.1349  0.1330
  370POPC   C4B 4718   6.412   0.327  11.758  0.0940  0.2683  0.3297
  371POPC   NC3 4719   3.058   7.990  10.057 -0.0592 -0.0212  0.1514
  371POPC   PO4 4720   3.055   7.619  10.283 -0.1340 -0.0239 -0.0761
  371POPC   GL1 4721   3.065   7.617  10.683 -0.2495  0.0264  0.0308
  371POPC   GL2 4722   2.932   7.759  10.728  0.0042 -0.0125 -0.2509
  371POPC   C1A 4723   3.348   7.722  11.038 -0.1986 -0.1534 -0.1001
  371POPC   D2A 4724   3.473   7.911  11.425  0.0899 -0.2591 -0.0088
  371POPC   C3A 4725   3.749   7.848  11.764 -0.0460  0.4099 -0.0818
  371POPC   C4A 4726   4.047   7.746  12.042 -0.1671  0.2332  0.0668
  371POPC   C1B 4727   2.878   7.660  11.176 -0.0063  0.1596  0.0689
  371POPC   C2B 4728   3.043   7.595  11.593  0.2059 -0.0434 -0.2469
  371POPC   C3B 4729   3.300   7.528  11.925  0.1613 -0.1717  0.2529
  371POPC   C4B 4730   3.514   7.439  12.251 -0.1778  0.3321 -0.0589
  372POPC   NC3 4731   2.384   1.127  10.190 -0.2469 -0.2036 -0.0634
  372POPC   PO4 4732   2.046   1.350  10.257 -0.1473 -0.4937  0.1840
  372POPC   GL1 4733   1.922   1.593  10.493  0.1282  0.0845  0.0997
  372POPC   GL2 4734   1.695   1.883  10.576  0.0069  0.2558 -0.0878
  372POPC   C1A 4735   2.162   1.571  10.834  0.0454  0.0107  0.2309
  372POPC   D2A 4736   2.422   1.560  11.046 -0.0353  0.1492  0.2790
  372POPC   C3A 4737   2.314   1.812  11.409 -0.1571  0.0391  0.3271
  372POPC   C4A 4738   1.981   2.020  11.413  0.1657 -0.4037  0.3205
  372POPC   C1B 4739   1.707   1.862  10.929  0.0498  0.1113 -0.1169
  372POPC   C2B 4740   1.883   1.540  11.240 -0.1244 -0.1494  0.2256
  372POPC   C3B 4741   1.926   1.478  11.632 -0.0383 -0.0119 -0.0839
  372POPC   C4B 4742   2.099   1.216  12.049 -0.0132  0.0486  0.2084
  373POPC   NC3 4743   7.207   7.301   9.505  0.1290 -0.1364  0.1219
  373POPC   PO4 4744   7.080   7.026   9.836 -0.0051  0.1630 -0.2424
  373POPC   GL1 4745   7.092   7.234  10.229  0.3413  0.0126  0.0461
  373POPC   GL2 4746   7.576   7.312  10.295 -0.0917  0.0113 -0.1271
  373POPC   C1A 4747   7.032   7.222  10.598  0.0880  0.0991 -0.2735
  373POPC   D2A 4748   7.319   7.022  10.987  0.3561  0.2484 -0.1274
  373POPC   C3A 4749   7.753   6.909  10.972 -0.1848  0.0088 -0.1955
  373POPC   C4A 4750   8.041   6.552  11.009  0.0837 -0.0016  0.2465
  373POPC   C1B 4751   7.602   7.245  10.683  0.0394 -0.2795 -0.2979
  373POPC   C2B 4752   7.987   7.393  10.949 -0.0988  0.5795  0.0673
  373POPC   C3B 4753   8.037   7.500  11.351  0.0523  0.2283 -0.1055
  373POPC   C4B 4754   8.297   7.668  11.547 -0.0167  0.0511  0.0365
  374POPC   NC3 4755  11.038   6.889  10.128  0.0591  0.2434 -0.0677
  374POPC   PO4 4756  11.415   6.797  10.300  0.0920  0.1691  0.3153
  374POPC   GL1 4757  11.517   6.981  10.783  0.0470 -0.0363 -0.0301
  374POPC   GL2 4758  11.193   7.071  10.777 -0.2113  0.0509 -0.2258
  374POPC   C1A 4759  11.713   6.904  11.072 -0.1197 -0.2442  0.0566
  374POPC   D2A 4760  11.903   6.863  11.393 -0.2953  0.1463 -0.1757
  374POPC   C3A 4761  12.136   6.574  11.357  0.1319 -0.1199  0.0039
  374POPC   C4A 4762  12.602   6.478  11.207  0.1081  0.1498 -0.2383
  374POPC   C1B 4763  11.105   7.041  11.199 -0.3803  0.1135  0.6430
  374POPC   C2B 4764  11.162   7.392  11.514  0.0924  0.0999 -0.1026
  374POPC   C3B 4765  11.527   7.476  11.861  0.3379 -0.0576  0.0371
  374POPC   C4B 4766  11.757   7.031  11.927  0.2191  0.5260 -0.0315
  375POPC   NC3 4767   5.286   6.134   9.902  0.1892 -0.0091  0.1536
  375POPC   PO4 4768   5.521   6.244  10.169  0.1999 -0.0514 -0.2075
  375POPC   GL1 4769   5.706   5.944  10.484 -0.4593 -0.0238 -0.0588
  375POPC   GL2 4770   6.085   5.880  10.601  0.2514  0.0236  0.1120
  375POPC   C1A 4771   5.770   5.978  10.973 -0.0077  0.0989 -0.0830
  375POPC   D2A 4772   5.656   6.036  11.441  0.1712  0.1654 -0.0657
  375POPC   C3A 4773   5.288   6.166  11.700 -0.0987 -0.1548 -0.0576
  375POPC   C4A 4774   4.865   6.238  11.813  0.0847  0.0196  0.2934
  375POPC   C1B 4775   6.287   5.819  10.991  0.2781  0.2474 -0.1721
  375POPC   C2B 4776   6.497   6.067  11.347  0.1550 -0.4758  0.2605
  375POPC   C3B 4777   6.464   6.461  11.603 -0.3929 -0.1606  0.2857
  375POPC   C4B 4778   6.606   6.602  11.909  0.6811  0.1837  0.0938
  376POPC   NC3 4779   8.049   7.888   9.555 -0.1316  0.0833  0.0622
  376POPC   PO4 4780   8.340   8.238   9.503 -0.0121 -0.0449  0.1372
  376POPC   GL1 4781   8.195   8.206   9.987  0.1210  0.3815  0.0651
  376POPC   GL2 4782   8.020   8.434   9.997 -0.0549  0.2557  0.0986
  376POPC   C1A 4783   8.187   8.234  10.449  0.0436 -0.2638  0.0720
  376POPC   D2A 4784   7.971   8.246  10.830 -0.1513  0.3054  0.3914
  376POPC   C3A 4785   8.207   8.082  11.229  0.0630 -0.0598  0.2989
  376POPC   C4A 4786   7.957   8.065  11.715  0.0521 -0.0657 -0.0229
  376POPC   C1B 4787   7.796   8.617  10.421  0.0828  0.2678  0.0026
  376POPC   C2B 4788   7.642   8.723  10.887 -0.4024  0.4930  0.2948
  376POPC   C3B 4789   7.545   8.853  11.327  0.6069 -0.1772 -0.0197
  376POPC   C4B 4790   7.355   9.245  11.534  0.0899  0.2199  0.1293
  377POPC   NC3 4791   1.133   1.547  13.962  0.1002 -0.3197  0.0158
  377POPC   PO4 4792   0.773   1.743  13.798  0.6274  0.1593 -0.0669
  377POPC   GL1 4793   0.763   1.562  13.389 -0.0234  0.0045 -0.0341
  377POPC   GL2 4794   0.938   1.377  13.344  0.0920 -0.1968 -0.0991
  377POPC   C1A 4795   0.699   1.568  13.000  0.0909 -0.0490  0.0712
  377POPC   D2A 4796   0.541   1.683  12.576 -0.0132  0.0610 -0.2877
  377POPC   C3A 4797   0.753   1.397  12.213  0.0056  0.2394  0.0082
  377POPC   C4A 4798   0.460   0.965  12.113  0.1814  0.2587 -0.3351
  377POPC   C1B 4799   1.211   1.340  12.993  0.0988  0.2357  0.0089
  377POPC   C2B 4800   0.997   1.318  12.610 -0.1472  0.2461  0.0374
  377POPC   C3B 4801   0.860   0.961  12.479  0.2133  0.0345 -0.6089
  377POPC   C4B 4802   1.060   0.509  12.479  0.0253 -0.0089 -0.2271
  378POPC   NC3 4803   4.211   1.549   9.529 -0.0206 -0.0079  0.0601
  378POPC   PO4 4804   3.935   1.280   9.589  0.3574  0.1090 -0.0145
  378POPC   GL1 4805   3.992   1.506   9.981 -0.1763  0.2906 -0.1172
  378POPC   GL2 4806   4.002   1.838   9.887 -0.1350 -0.4568 -0.2004
  378POPC   C1A 4807   3.813   1.465  10.352 -0.1474  0.1488 -0.0639
  378POPC   D2A 4808   3.752   1.587  10.690  0.3360  0.2056  0.1036
  378POPC   C3A 4809   4.104   1.363  11.005 -0.1543 -0.1208  0.0963
  378POPC   C4A 4810   4.168   1.185  11.357 -0.0211 -0.1637 -0.0152
  378POPC   C1B 4811   4.271   1.864  10.225 -0.0478  0.0248  0.0924
  378POPC   C2B 4812   4.360   2.156  10.491 -0.2120  0.0845 -0.1350
  378POPC   C3B 4813   4.808   2.183  10.612 -0.3498 -0.0336 -0.1403
  378POPC   C4B 4814   5.313   2.147  10.670  0.0459 -0.3256  0.1882
  379POPC   NC3 4815   6.995   0.384  10.516  0.1863 -0.0823  0.0102
  379POPC   PO4 4816   7.235   0.459  10.800  0.0786  0.1257  0.1825
  379POPC   GL1 4817   6.830   0.557  11.105  0.1425  0.3690 -0.0518
  379POPC   GL2 4818   6.512   0.410  11.266  0.1414 -0.1127 -0.3263
  379POPC   C1A 4819   6.797   0.684  11.559 -0.1781  0.0625  0.0152
  379POPC   D2A 4820   6.902   0.818  12.008 -0.1044 -0.0908  0.0433
  379POPC   C3A 4821   6.531   1.083  12.235 -0.1211 -0.1161  0.1720
  379POPC   C4A 4822   6.590   1.539  12.131 -0.2713 -0.3685  0.1441
  379POPC   C1B 4823   6.369   0.101  11.275 -0.0574 -0.2665 -0.0251
  379POPC   C2B 4824   6.107  -0.267  11.304 -0.1610 -0.1952  0.2050
  379POPC   C3B 4825   5.878  -0.619  11.322 -0.4300  0.0933  0.1005
  379POPC   C4B 4826   5.679  -1.009  11.382 -0.0211 -0.1438 -0.2685
  380POPC   NC3 4827   5.691   7.413   9.754 -0.1079 -0.0699  0.1778
  380POPC   PO4 4828   5.620   7.247  10.138 -0.1083  0.0545  0.0276
  380POPC   GL1 4829   5.572   7.358  10.471  0.0561 -0.1613 -0.0084
  380POPC   GL2 4830   5.349   7.218  10.689  0.3411  0.0457  0.0709
  380POPC   C1A 4831   5.826   7.434  10.855  0.0134 -0.0111  0.1765
  380POPC   D2A 4832   6.019   7.247  11.361 -0.1394 -0.0106 -0.1716
  380POPC   C3A 4833   5.960   6.895  11.628  0.0958  0.0513 -0.1210
  380POPC   C4A 4834   5.784   6.457  11.686 -0.0177 -0.0391 -0.0447
  380POPC   C1B 4835   5.552   7.043  11.028  0.3584 -0.1365  0.2490
  380POPC   C2B 4836   5.497   6.923  11.401 -0.6649 -0.1658 -0.0879
  380POPC   C3B 4837   5.475   7.054  11.833  0.1868 -0.1589  0.1359
  380POPC   C4B 4838   5.241   7.165  12.114  0.0122  0.1730 -0.0698
  381POPC   NC3 4839   3.240  11.277   9.928  0.1185  0.0335  0.2048
  381POPC   PO4 4840   3.069  11.660   9.748 -0.0102  0.2538 -0.1768
  381POPC   GL1 4841   3.195  11.905  10.185 -0.0308 -0.0859 -0.2437
  381POPC   GL2 4842   3.600  11.906  10.259 -0.0756  0.3248 -0.1751
  381POPC   C1A 4843   3.229  11.980  10.566 -0.0620  0.2114 -0.5678
  381POPC   D2A 4844   3.474  12.173  11.020 -0.2305 -0.1254  0.2401
  381POPC   C3A 4845   3.212  12.351  11.294  0.2209  0.1400  0.2632
  381POPC   C4A 4846   3.065  12.275  11.770 -0.3950 -0.1853  0.2707
  381POPC   C1B 4847   3.787  11.951  10.658  0.2150 -0.1321  0.0860
  381POPC   C2B 4848   4.000  12.125  10.933 -0.1530  0.0107 -0.0973
  381POPC   C3B 4849   3.929  12.234  11.334 -0.2903 -0.2204  0.1997
  381POPC   C4B 4850   3.573  12.508  11.554 -0.0333  0.1315 -0.0791
  382POPC   NC3 4851   7.613   4.979   9.818  0.0586  0.0593  0.1458
  382POPC   PO4 4852   7.313   5.286   9.723 -0.2263  0.3049  0.1263
  382POPC   GL1 4853   7.422   5.161  10.239 -0.1071 -0.0428 -0.0333
  382POPC   GL2 4854   7.153   5.067  10.394 -0.2473 -0.2751  0.0795
  382POPC   C1A 4855   7.615   4.996  10.639 -0.0079  0.2147  0.2174
  382POPC   D2A 4856   7.665   4.707  10.951 -0.0026  0.0178  0.0602
  382POPC   C3A 4857   8.102   4.720  11.010  0.2510  0.3798 -0.0126
  382POPC   C4A 4858   8.515   4.936  10.915 -0.1749  0.0268 -0.2154
  382POPC   C1B 4859   7.159   5.130  10.835  0.2413 -0.0590  0.1114
  382POPC   C2B 4860   7.023   5.095  11.223  0.2272  0.0312 -0.0501
  382POPC   C3B 4861   7.187   5.201  11.565 -0.1945  0.0615 -0.0157
  382POPC   C4B 4862   6.908   5.314  11.980 -0.0567  0.1842 -0.2277
  383W        W 4863   6.855  11.023   4.862  0.1917  0.2500 -0.1463
  384W        W 4864   7.182   3.848   6.065  0.1146  0.1336  0.4487
  385W        W 4865  10.148   2.526   4.183  0.1218 -0.0873 -0.3292
  386W        W 4866   3.635   1.022  23.226  0.1246 -0.2949  0.0924
  387W        W 4867   9.363   4.058  19.227 -0.2909  0.2276 -0.1581
  388W        W 4868   4.849   2.346  15.284 -0.4000  0.0346 -0.0136
  389W        W 4869   0.621  11.200   4.141 -0.1382 -0.5812 -0.0695
  390W        W 4870   9.634   3.681  19.906 -0.0466 -0.1412 -0.2871
  391W        W 4871   9.093   3.831   1.467  0.2554  0.1371  0.4440
  392W        W 4872   8.386   4.807  17.969  0.1173 -0.0843 -0.0393
  393W        W 4873   1.384   5.817  20.328 -0.1446  0.5563  0.1715
  394W        W 4874   7.157  10.226   1.097  0.0567 -0.0285 -0.0076
  395W        W 4875   3.753   6.862   8.329 -0.1374 -0.0531  0.0119
  396W        W 4876   1.192   1.156   0.701  0.2509 -0.0468  0.5725
  397W        W 4877   2.642   8.767  23.056  0.1189 -0.1025  0.1506
  398W        W 4878   6.082   8.855  18.002 -0.0718  0.0203  0.2980
  399W        W 4879   0.458   9.732  22.335  0.1114  0.0792 -0.1103
  400W        W 4880   5.684   7.559  23.147 -0.0803  0.1459 -0.0513
  401W        W 4881   7.466  10.077  16.654 -0.1624  0.2218  0.2299
  402W        W 4882   8.678  11.080   9.495 -0.3190  0.0509 -0.1874
  403W        W 4883   4.021   5.622  22.050 -0.3069  0.1376  0.0384
  404W        W 4884   4.427   8.194   4.949  0.0420 -0.0432 -0.2502
  405W        W 4885   3.824   4.917  13.865 -0.0039 -0.0213 -0.2792
  406W        W 4886   0.279   4.066   3.859 -0.1943 -0.1117 -0.1492
  407W        W 4887   1.622  10.906   9.404  0.1053  0.0769 -0.0333
  408W        W 4888   1.776   4.835  15.931  0.0469 -0.2494  0.0217
  409W        W 4889   5.387   9.308   4.564  0.1976  0.3841 -0.3359
  410W        W 4890   7.006   6.445   4.575 -0.0132 -0.4344  0.0674
  411W        W 4891   8.116   8.483   7.260  0.1124  0.4130  0.1632
  412W        W 4892   5.637   1.264  16.641 -0.1074  0.1308  0.1934
  413W        W 4893   2.054   5.826   2.541 -0.1080  0.0874  0.1064
  414W        W 4894   5.917   8.055  16.587 -0.0042  0.0224 -0.2332
  415W        W 4895   6.336  10.390   7.440  0.0046 -0.2948 -0.0575
  416W        W 4896   5.024   4.126   5.108  0.2245  0.0172 -0.3308
  417W        W 4897   4.201  11.425   5.142 -0.2098 -0.1696 -0.0897
  418W        W 4898   3.514   7.720  23.160 -0.0831  0.0738 -0.1109
  419W        W 4899   4.327   5.109  22.347 -0.0302  0.0766 -0.1447
  420W        W 4900   1.210   1.918  22.130  0.0284  0.1949  0.2504
  421W        W 4901   6.395   9.921   9.569 -0.1535  0.2761 -0.0888
  422W        W 4902   2.894   3.867  22.673 -0.1067 -0.1106 -0.0133
  423W        W 4903   8.689   3.688  21.513 -0.1575  0.1212 -0.1171
  424W        W 4904   9.403   0.425   4.701 -0.1424  0.1514  0.0244
  425W        W 4905   8.816   3.929   7.156  0.0590 -0.3115 -0.0831
  426W        W 4906   5.473   2.569   1.750 -0.1187  0.3686 -0.0053
  427W        W 4907   1.913   9.581   3.349 -0.0729 -0.0077  0.0384
  428W        W 4908   8.375  10.234  13.716 -0.1244 -0.0054 -0.1241
  429W        W 4909   0.635  10.117  16.165 -0.1116 -0.1032 -0.0969
  430W        W 4910   9.418   6.165   4.477 -0.3898  0.0348 -0.2434
  431W        W 4911   3.982   4.234  18.596  0.0047  0.3003  0.1190
  432W        W 4912   8.285   3.623  20.151  0.0840  0.2293 -0.0044
  433W        W 4913   4.292   1.369   2.231  0.1563  0.2314 -0.0527
  434W        W 4914  11.195   1.463   2.457  0.1905 -0.0867  0.0283
  435W        W 4915  10.876   2.525   2.640  0.0082 -0.2567  0.2940
  436W        W 4916   8.257   2.030   4.143 -0.0016 -0.0831 -0.0963
  437W        W 4917   3.591   6.472  23.193 -0.0249 -0.2369  0.1365
  438W        W 4918  11.035   7.939  14.208 -0.1364  0.2386  0.5475
  439W        W 4919   7.800   8.528  15.307  0.0110 -0.4508 -0.1966
  440W        W 4920   0.207   5.206  21.621  0.2180  0.1760  0.1872
  441W        W 4921   4.119   5.787  17.814  0.3039  0.0785  0.1597
  442W        W 4922   0.619   9.648  15.819  0.3202 -0.0123  0.2240
  443W        W 4923   2.743   1.559  23.197  0.0044 -0.2660  0.1582
  444W        W 4924   7.556   9.060   3.244 -0.1904  0.1204 -0.0577
  445W        W 4925   1.805   3.871  17.022  0.4151  0.0773 -0.2803
  446W        W 4926   1.233   1.529  20.793  0.2582  0.1780  0.0089
  447W        W 4927   1.332   9.568   1.214 -0.1478 -0.3131 -0.2929
  448W        W 4928  10.085  10.249  19.292  0.0167 -0.4642 -0.0776
  449W        W 4929   6.039   8.364  17.912  0.2521  0.0300 -0.2827
  450W        W 4930   7.818   7.849  17.956 -0.0918  0.1449  0.1388
  451W        W 4931  11.253   4.263   8.631  0.1093  0.0407 -0.2101
  452W        W 4932  10.138   4.300   5.523  0.1613 -0.1892 -0.1183
  453W        W 4933   2.178   3.029  18.099  0.2097  0.2261  0.0586
  454W        W 4934  10.203   3.881   5.990  0.0371  0.3981 -0.3090
  455W        W 4935   3.851   8.360  16.288 -0.0022  0.1249  0.0111
  456W        W 4936   7.595   1.024   4.338  0.2415  0.0826  0.0868
  457W        W 4937   1.964   4.066  22.369  0.1043 -0.0399 -0.1815
  458W        W 4938   0.317   1.901   1.990 -0.1498  0.0681  0.2044
  459W        W 4939   4.736   7.683  15.304 -0.0763 -0.4237 -0.0976
  460W        W 4940   7.253   2.705  17.683 -0.2439  0.0046 -0.1625
  461W        W 4941   1.804   8.235   7.287 -0.0186  0.2275  0.0566
  462W        W 4942   6.214   1.502  14.171 -0.0297 -0.1375 -0.0331
  463W        W 4943   5.240   1.607  16.503  0.1022 -0.1075 -0.0450
  464W        W 4944   2.914   5.161  19.613 -0.4407  0.1185 -0.1050
  465W        W 4945   9.677  10.187   0.998  0.0268 -0.0287  0.0289
  466W        W 4946   7.295   4.152  18.959 -0.0938 -0.0254 -0.1047
  467W        W 4947   1.585   6.772   4.913  0.0667 -0.2913 -0.0007
  468W        W 4948   3.080   4.571  15.499  0.0178 -0.0062 -0.2027
  469W        W 4949   0.652   9.376  21.737  0.0558 -0.1563  0.1402
  470W        W 4950   7.553   4.852   2.039 -0.0438  0.5070  0.2576
  471W        W 4951   5.681   4.858  19.532 -0.1967  0.0838 -0.1479
  472W        W 4952   4.393   1.020   4.229  0.2220 -0.2168 -0.0123
  473W        W 4953   0.785   9.804  17.618 -0.3916 -0.1309  0.1546
  474W        W 4954   5.920   7.211  15.186  0.0524  0.1826 -0.1945
  475W        W 4955   0.828   2.355   2.915  0.0718  0.3226 -0.1953
  476W        W 4956   8.384   8.971   9.138  0.0598  0.3477 -0.0617
  477W        W 4957   0.793   4.465  19.267  0.1952 -0.1910 -0.0313
  478W        W 4958  10.688   1.842  18.558 -0.0750  0.1541  0.0069
  479W        W 4959   2.923   0.210   8.441  0.0858 -0.0536  0.1560
  480W        W 4960   7.794   1.671   9.697  0.2285 -0.0414 -0.0109
  481W        W 4961   5.021  11.161  19.453 -0.1776  0.0474 -0.1173
  482W        W 4962   6.235   9.771   2.036  0.1235 -0.0399 -0.0009
  483W        W 4963  10.995   5.487   8.862  0.2231 -0.0126  0.0059
  484W        W 4964  10.091  10.252  19.843 -0.0619 -0.1148 -0.1020
  485W        W 4965   4.452   6.918  21.634 -0.0814 -0.1173  0.2956
  486W        W 4966  10.926   8.882   7.950  0.2428 -0.1385 -0.0896
  487W        W 4967  10.925  10.388  17.963 -0.2944 -0.0984  0.1568
  488W        W 4968   3.910   0.865   7.000 -0.1351 -0.1207 -0.1337
  489W        W 4969   7.578   6.378  19.136  0.0022 -0.0137  0.0168
  490W        W 4970   3.263   0.250   2.775 -0.1707  0.4969 -0.0116
  491W        W 4971  10.549  10.153   9.022  0.0550 -0.1338 -0.2206
  492W        W 4972   8.093   2.079   8.518 -0.0414 -0.0825 -0.1729
  493W        W 4973   4.825   7.331   9.152 -0.0426  0.0575 -0.0355
  494W        W 4974   7.094   7.393  19.551  0.0506  0.2981  0.1968
  495W        W 4975   3.131   8.214   0.954 -0.1651  0.3383 -0.0251
  496W        W 4976   1.373   4.522   7.166  0.0660  0.2692  0.0180
  497W        W 4977  10.167   3.922   3.664 -0.3385 -0.0572  0.0921
  498W        W 4978   7.277   1.459   7.538 -0.2049  0.3218  0.2412
  499W        W 4979   8.950   0.655   2.720  0.0973 -0.2370  0.0931
  500W        W 4980   5.991   4.909  18.319  0.1611 -0.0499 -0.2299
  501W        W 4981   2.418   6.485  18.776  0.1227 -0.0984  0.1716
  502W        W 4982   1.264   1.885  21.239  0.0568  0.0376  0.1577
  503W        W 4983   2.481   8.118   6.943  0.1890  0.0506 -0.0302
  504W        W 4984   1.675   7.312  18.437 -0.1054  0.1124 -0.0997
  505W        W 4985   6.150   2.900  17.496 -0.0523 -0.1312 -0.5577
  506W        W 4986   1.468   9.993  20.762  0.1746  0.3981  0.0656
  507W        W 4987   9.820   7.122  10.088  0.3047  0.0459  0.3120
  508W        W 4988   2.206   2.706  21.843 -0.1837 -0.0489 -0.1497
  509W        W 4989   7.531   2.943  14.183 -0.0734  0.0463  0.0297
  510W        W 4990   7.807   2.000  18.072  0.0507  0.2136  0.3048
  511W        W 4991  11.176   7.255   2.072 -0.0705 -0.0867 -0.1987
  512W        W 4992   5.281   8.740   5.415 -0.1032 -0.1291  0.0516
  513W        W 4993   2.798  10.314   3.982  0.4203 -0.0711  0.0557
  514W        W 4994   3.294   2.058  20.958  0.1967  0.1246  0.0754
  515W        W 4995   5.092   6.417  20.746  0.0077  0.1395 -0.0119
  516W        W 4996   0.534   6.528  21.307 -0.0151 -0.3196  0.0849
  517W        W 4997   3.085   3.908   8.039 -0.5095 -0.2138 -0.1146
  518W        W 4998   1.530  11.048   4.447  0.3256 -0.0166  0.1694
  519W        W 4999   2.419   8.669   9.790 -0.1004  0.2321  0.0927
  520W        W 5000   7.960   1.933  16.303  0.4298  0.0194 -0.0942
  521W        W 5001  10.162  10.585  14.918 -0.0360 -0.2885 -0.1475
  522W        W 5002   3.519  11.014   2.905 -0.0440 -0.1244 -0.2124
  523W        W 5003   0.096   3.843   1.768 -0.0766 -0.3015 -0.2324
  524W        W 5004  11.037   8.432  15.973 -0.2371  0.1597  0.0525
  525W        W 5005  10.665   6.344  20.526 -0.0039  0.0701 -0.0361
  526W        W 5006   7.442   6.161  18.535  0.2239 -0.1174 -0.1471
  527W        W 5007   1.905   8.451   0.153 -0.0955  0.0057 -0.0157
  528W        W 5008   6.630   3.490   2.637 -0.1097  0.0621  0.3914
  529W        W 5009   1.480   5.231  16.800 -0.0035 -0.0459  0.0370
  530W        W 5010   9.771  10.311   4.024  0.6277  0.1182  0.1843
  531W        W 5011   2.867   0.711   8.337 -0.1401 -0.0177  0.2450
  532W        W 5012   9.607   2.530  17.697  0.1406 -0.4119 -0.2282
  533W        W 5013   6.708   8.378   7.117 -0.0702  0.1418  0.1204
  534W        W 5014   5.680   8.938  18.249 -0.1494 -0.2779 -0.6868
  535W        W 5015   6.002   5.679  14.985 -0.2711 -0.1263  0.7046
  536W        W 5016   4.627   1.595  20.158  0.0097  0.2423 -0.2549
  537W        W 5017   4.541  10.674   3.871  0.0134 -0.0179 -0.0500
  538W        W 5018   4.401   1.669   2.602 -0.1158  0.2401  0.0993
  539W        W 5019   4.306   1.118  14.127  0.1613  0.1807  0.1941
  540W        W 5020   8.038   6.770   0.157 -0.1091 -0.0389  0.0335
  541W        W 5021   3.230   2.981   2.643  0.3245 -0.1024 -0.3506
  542W        W 5022   2.647  10.445  17.533  0.1932  0.1728 -0.2108
  543W        W 5023   2.275   4.290  18.322 -0.4520 -0.0985  0.0452
  544W        W 5024   3.737   8.046   0.260 -0.0354  0.2568  0.3535
  545W        W 5025   3.915   6.896   3.290  0.0224  0.1164 -0.1999
  546W        W 5026   4.891   5.333  19.388 -0.1665  0.0570 -0.2747
  547W        W 5027   1.353   0.775   2.170 -0.1427  0.1620 -0.2406
  548W        W 5028   1.169  10.837   7.802 -0.1493 -0.3017 -0.1940
  549W        W 5029   8.631   6.856   5.283 -0.2163  0.1128 -0.1438
  550W        W 5030   2.131   2.304   4.583  0.2500  0.2927 -0.0404
  551W        W 5031   3.340   5.968  22.593  0.0640  0.2256  0.2050
  552W        W 5032   2.048   0.916  22.705  0.0665  0.0177  0.0176
  553W        W 5033   5.630   5.839  15.236 -0.2364 -0.2987  0.2513
  554W        W 5034   6.532  11.172   4.483  0.2565  0.4511 -0.0441
  555W        W 5035   5.640   3.977   8.254 -0.0208 -0.4132  0.0799
  556W        W 5036   5.085   6.483  13.589  0.2255  0.1339 -0.1311
  557W        W 5037  11.303   7.298   4.457  0.3863 -0.1323 -0.1061
  558W        W 5038   0.784   2.155  14.747  0.0367 -0.0007 -0.0994
  559W        W 5039   0.785  10.202  10.222  0.1873  0.2652  0.2111
  560W        W 5040   1.610   6.564  17.939 -0.0342 -0.3686  0.2071
  561W        W 5041   4.988   0.740   1.819 -0.1095  0.0740  0.2311
  562W        W 5042   7.661   5.545   2.685  0.0910 -0.0121  0.2550
  563W        W 5043  11.444  10.281   4.602  0.0244 -0.0451 -0.0451
  564W        W 5044   8.179   7.909  15.416 -0.0586 -0.2418  0.1404
  565W        W 5045   4.850   4.902  17.663 -0.1347 -0.0595 -0.1973
  566W        W 5046   5.438   3.909  16.693 -0.0939  0.0835 -0.1128
  567W        W 5047   7.211   8.840   2.107  0.1826 -0.0183 -0.0097
  568W        W 5048   5.125   8.305  17.635 -0.0246 -0.2992  0.1071
  569W        W 5049   2.697   9.384  14.419 -0.1274  0.0468  0.0588
  570W        W 5050   6.022   6.203   5.322  0.0761  0.0918 -0.1253
  571W        W 5051   5.977   1.425  22.455 -0.0179 -0.4606 -0.0307
  572W        W 5052   4.473  10.161  21.181 -0.1155  0.0221 -0.3862
  573W        W 5053   7.878   4.737   1.633 -0.0343  0.1627  0.0812
  574W        W 5054   4.849   3.755   6.739  0.1559  0.1943 -0.0057
  575W        W 5055   6.649   9.172   6.701 -0.1662 -0.1264 -0.3669
  576W        W 5056   1.315   5.308  20.486 -0.1587  0.0831  0.1458
  577W        W 5057   4.966   6.986   7.823 -0.0524 -0.1525  0.1168
  578W        W 5058   6.134   1.915   3.393 -0.0132  0.1052  0.1234
  579W        W 5059   5.455   0.472   1.264  0.2385  0.3322  0.0458
  580W        W 5060   2.665   1.790  18.024  0.1057  0.2678 -0.2218
  581W        W 5061   5.362   9.307  15.088  0.4291 -0.3947 -0.1344
  582W        W 5062  10.702   3.603  22.807 -0.1394  0.3333 -0.0792
  583W        W 5063   7.241   2.311   5.361  0.1257 -0.1029 -0.0709
  584W        W 5064   5.878   1.142  14.368  0.0952  0.1793 -0.0239
  585W        W 5065   8.025   6.113   6.782  0.0644 -0.0640  0.1481
  586W        W 5066   7.611   8.714  19.150 -0.1013  0.0348 -0.0510
  587W        W 5067  11.297   1.164   4.243  0.1417 -0.0367  0.0824
  588W        W 5068   2.979   3.507  16.142 -0.0111 -0.4349 -0.3840
  589W        W 5069   8.141   7.697   0.594  0.1390  0.0495  0.0426
  590W        W 5070   1.673   7.665   6.111  0.0440  0.1996 -0.1235
  591W        W 5071   6.869   5.670   4.903  0.0646 -0.1351  0.3172
  592W        W 5072   4.708   9.841  18.831 -0.2905  0.0886  0.1639
  593W        W 5073   9.434   6.778  19.851 -0.0760 -0.4074  0.3174
  594W        W 5074   9.001   2.592   2.782 -0.2486 -0.0071  0.1106
  595W        W 5075   7.721   0.460   1.986  0.0043  0.1427  0.1970
  596W        W 5076   6.801   8.213  19.012 -0.3351 -0.4557 -0.0204
  597W        W 5077   6.655   0.585   5.420 -0.2595 -0.1109 -0.1707
  598W        W 5078   1.622   9.192  18.015  0.0781  0.3573 -0.0111
  599W        W 5079   5.920   8.495   5.379 -0.1869  0.0562 -0.0232
  600W        W 5080   4.393   4.897  19.902 -0.2002  0.1332 -0.3525
  601W        W 5081   1.000  10.601  20.384  0.0466 -0.2616 -0.2615
  602W        W 5082   8.778  10.870  22.343 -0.2077  0.0035 -0.0892
  603W        W 5083   1.474   3.060   0.427 -0.1154  0.0017  0.0638
  604W        W 5084   6.849   2.238   2.554  0.0576  0.0443 -0.2432
  605W        W 5085   7.485   9.021  20.402  0.0286 -0.0587  0.1691
  606W        W 5086   0.314   8.739  20.574  0.1164  0.0623 -0.2548
  607W        W 5087   0.811   3.272   6.829 -0.3955  0.0129  0.0285
  608W        W 5088   2.733   4.440  16.440  0.0148 -0.2517 -0.0071
  609W        W 5089   6.459   6.308   5.594  0.2399 -0.1782  0.0430
  610W        W 5090   4.954   9.673   5.444 -0.3385 -0.0647  0.0149
  611W        W 5091   0.265   9.358   9.164  0.1417  0.3092 -0.0423
  612W        W 5092   2.605   9.948  13.880 -0.0327 -0.0643 -0.1375
  613W        W 5093   7.831   1.086   0.825 -0.4263 -0.0807 -0.0675
  614W        W 5094  10.709  10.474   5.122 -0.0949  0.1370 -0.1979
  615W        W 5095   6.927  11.131   8.988  0.2197 -0.2164 -0.0686
  616W        W 5096   4.759  11.213   0.123 -0.1861  0.3708 -0.2332
  617W        W 5097  10.888   6.073  21.764  0.1110 -0.0819 -0.1153
  618W        W 5098   7.239   0.200  16.419 -0.2736 -0.1246 -0.0831
  619W        W 5099   9.423   6.094   8.464  0.3422  0.1715 -0.1133
  620W        W 5100   8.876   6.169  17.576 -0.2611  0.0502  0.4379
  621W        W 5101   1.585   5.398  17.528 -0.0024 -0.1039  0.0906
  622W        W 5102   1.700   0.069   8.015  0.0019 -0.0336  0.1732
  623W        W 5103  10.144   1.104   7.804  0.0277 -0.1611  0.1615
  624W        W 5104   9.024   4.590  14.173  0.1015 -0.6094 -0.1296
  625W        W 5105   0.245   9.427   5.009  0.2567  0.0194  0.1705
  626W        W 5106   3.714   5.441   3.584  0.1235 -0.1519  0.4187
  627W        W 5107   0.060   4.710  17.686 -0.0539 -0.0501 -0.1585
  628W        W 5108   6.606   1.099   5.442  0.0747  0.0328 -0.4862
  629W        W 5109   0.488   6.958   3.866  0.1222 -0.0287  0.1828
  630W        W 5110   5.186   2.403   7.113 -0.0651 -0.0042  0.1646
  631W        W 5111   4.740  11.312  16.606  0.4105 -0.0418 -0.1118
  632W        W 5112   9.007   0.231  16.698 -0.3184  0.0720 -0.0558
  633W        W 5113   7.064   6.974  13.939 -0.0166  0.0290 -0.2532
  634W        W 5114   9.086  10.967  21.319 -0.1788  0.0463 -0.0228
  635W        W 5115  10.826   6.032   5.024 -0.4525 -0.1462  0.0411
  636W        W 5116   1.962   2.814   5.570 -0.0363  0.0356  0.0042
  637W        W 5117   9.838   4.481  21.423 -0.3996 -0.0478 -0.1320
  638W        W 5118   5.696   9.258   6.028  0.1213 -0.1555 -0.0715
  639W        W 5119  10.144   0.926   6.411  0.3770 -0.2241  0.4011
  640W        W 5120   7.624   9.250   0.863 -0.0777  0.0056 -0.2832
  641W        W 5121   2.699   7.285  20.420 -0.3066  0.0654  0.0897
  642W        W 5122   4.075   4.689   8.639  0.1330  0.1183 -0.0845
  643W        W 5123   2.571   1.633   0.585  0.1593 -0.0858 -0.2894
  644W        W 5124   8.726   0.275  20.996  0.0588  0.0268 -0.1298
  645W        W 5125   8.312   0.722  20.916 -0.5313  0.0928 -0.4747
  646W        W 5126   6.081   6.333   0.170 -0.0054 -0.0377  0.2762
  647W        W 5127   4.275   0.465   1.942 -0.2369 -0.1258  0.2157
  648W        W 5128   7.181   0.382   9.489 -0.0107  0.1294  0.4532
  649W        W 5129   4.933   1.091  20.451 -0.0985  0.0693  0.0133
  650W        W 5130   4.158   2.279  22.538 -0.0387  0.1490 -0.2586
  651W        W 5131   8.225  10.899  14.222 -0.0583 -0.0999  0.0440
  652W        W 5132   4.176   8.860   2.727 -0.0500 -0.0524  0.1933
  653W        W 5133   6.092   2.421   7.817  0.1064 -0.0219  0.1128
  654W        W 5134   2.279   6.250  20.724  0.0104 -0.1854  0.1910
  655W        W 5135   6.219   0.893   3.646 -0.1556  0.0040  0.1743
  656W        W 5136   4.021   0.210   2.982  0.0853  0.0094 -0.2383
  657W        W 5137   7.086   6.364   2.076 -0.1446 -0.0138  0.0780
  658W        W 5138   3.216   6.938   7.419 -0.1573 -0.1486  0.1463
  659W        W 5139   8.788   5.192  22.344 -0.0535 -0.2485 -0.1437
  660W        W 5140   4.343  10.820   8.557  0.3752 -0.1578 -0.0151
  661W        W 5141   3.438   7.794  14.114  0.0746  0.0588 -0.0243
  662W        W 5142   5.522   2.538   1.162 -0.0697 -0.0966  0.0987
  663W        W 5143   9.071   6.906   9.152 -0.0468 -0.0309  0.0082
  664W        W 5144  10.799   0.977  16.574 -0.2183 -0.0107  0.0397
  665W        W 5145   3.077   9.425   5.895  0.0707 -0.0448  0.0227
  666W        W 5146   0.464   7.659   2.872 -0.1419  0.1500  0.2011
  667W        W 5147   5.044   9.325   2.413 -0.0341 -0.2426 -0.1630
  668W        W 5148   5.294  11.398  16.670  0.0720  0.3118 -0.1893
  669W        W 5149   8.697   2.275  15.845  0.3607 -0.1720 -0.2334
  670W        W 5150   9.931   9.926  21.381 -0.1590  0.0345  0.0253
  671W        W 5151   1.317   9.435  19.379  0.0302  0.0485  0.1567
  672W        W 5152   0.584   2.240  22.644 -0.0681  0.1591 -0.1136
  673W        W 5153   4.017   6.959  17.009  0.0698  0.1093  0.0966
  674W        W 5154  10.988   1.362  15.790 -0.0759 -0.0790  0.1262
  675W        W 5155   9.198   5.035  16.815  0.0544  0.0629  0.5135
  676W        W 5156   1.742  10.019   6.711 -0.2356 -0.2495  0.2752
  677W        W 5157   4.620   2.752   2.482 -0.0790  0.1639 -0.0776
  678W        W 5158   0.647   0.535  18.741 -0.0840  0.2185  0.0969
  679W        W 5159   9.665   1.335   8.523 -0.0433  0.1051  0.1291
  680W        W 5160   7.539   0.253  21.482  0.0595  0.1410  0.0690
  681W        W 5161  10.377   0.602  20.636 -0.0437 -0.0854  0.3102
  682W        W 5162   6.113   6.879  23.177 -0.0215  0.1126  0.0169
  683W        W 5163   4.172   0.888  18.971 -0.1320  0.2451  0.2814
  684W        W 5164   7.270   2.936   9.799  0.0836 -0.1912  0.2619
  685W        W 5165  11.236   2.271   4.337  0.0574 -0.0447  0.3134
  686W        W 5166   2.585   8.135   7.872  0.2927  0.1768  0.0230
  687W        W 5167  10.684   1.789   9.520 -0.2371 -0.1526  0.1955
  688W        W 5168   1.585   4.110  21.154 -0.0952 -0.2418  0.2950
  689W        W 5169   8.250   6.301  16.803  0.1405  0.2909 -0.1011
  690W        W 5170  10.330   7.485   7.900 -0.1006 -0.3173  0.1043
  691W        W 5171   0.551   7.653   8.510 -0.0595 -0.1894 -0.2044
  692W        W 5172   4.593   5.480   4.201 -0.2659  0.0071 -0.2686
  693W        W 5173   2.018   0.021  20.434  0.0522 -0.0909  0.1855
  694W        W 5174  10.263   7.952   5.626 -0.0019 -0.0412  0.2834
  695W        W 5175   3.050   8.755   8.379 -0.0672  0.0153 -0.3901
  696W        W 5176   4.415  10.754   0.000  0.1318 -0.0261 -0.2667
  697W        W 5177   8.599   2.454   7.305 -0.1004 -0.0696  0.1130
  698W        W 5178   4.518  10.386  20.742  0.1323 -0.1413 -0.0967
  699W        W 5179   6.743   4.841  18.513  0.0757  0.0702 -0.1988
  700W        W 5180   3.115   7.395  22.680  0.1995 -0.3838 -0.1970
  701W        W 5181   1.044   9.142   2.922  0.0659 -0.4106  0.0927
  702W        W 5182   3.968   9.638  14.882 -0.1195 -0.1739  0.0216
  703W        W 5183   8.414   7.863   4.725 -0.1532  0.1050 -0.0877
  704W        W 5184   6.950  10.835   4.332  0.3168 -0.0525 -0.0064
  705W        W 5185   5.888   7.193  17.148  0.0910  0.1109  0.1459
  706W        W 5186   1.369   4.811  10.047  0.1422 -0.1752  0.0707
  707W        W 5187   4.364   5.824   4.575  0.0415  0.0526 -0.1212
  708W        W 5188   9.486   1.127  17.335 -0.1510 -0.2567 -0.0532
  709W        W 5189   2.826   3.245   1.080  0.2022  0.1050 -0.2091
  710W        W 5190   2.048   1.942  21.697 -0.1275 -0.0265 -0.2601
  711W        W 5191   9.290   1.972  21.486 -0.1100 -0.0830 -0.1594
  712W        W 5192   3.856   9.407  18.927  0.1997  0.3841 -0.0237
  713W        W 5193   8.839   5.940   5.700 -0.2261 -0.3657  0.0434
  714W        W 5194   8.934   8.069   0.429  0.0772 -0.2839 -0.1389
  715W        W 5195   5.160   8.335   6.568  0.1634  0.2230  0.2514
  716W        W 5196   6.578   5.920   9.415 -0.0428  0.2318 -0.1932
  717W        W 5197  10.819   1.150   8.312  0.1499  0.0486 -0.3375
  718W        W 5198   4.072   6.318   3.615 -0.2192  0.1685 -0.1524
  719W        W 5199   6.635   5.659  17.318 -0.0241  0.1952  0.0077
  720W        W 5200   7.916   3.246   9.480 -0.1149  0.0843 -0.0942
  721W        W 5201   4.545   0.575   4.275 -0.3269  0.3919  0.1949
  722W        W 5202   6.735  11.091  14.748  0.1956  0.0563 -0.3518
  723W        W 5203   7.408   8.815  18.612 -0.1948 -0.0915 -0.3293
  724W        W 5204   4.663   0.486  21.262  0.0005  0.1156 -0.2699
  725W        W 5205   3.108   9.300  20.434  0.2784 -0.1988 -0.0771
  726W        W 5206   7.881   6.845   9.679  0.1297 -0.3493 -0.0301
  727W        W 5207   1.835   9.065   5.479  0.0782  0.0471  0.1693
  728W        W 5208   2.002   5.292  14.800 -0.1572  0.2228 -0.2271
  729W        W 5209   7.159   9.104   8.390  0.1386 -0.0095  0.2637
  730W        W 5210   5.610  10.758  18.263  0.0790 -0.0318  0.1037
  731W        W 5211   0.495   8.487   7.918 -0.3172  0.0232 -0.0903
  732W        W 5212   9.158  11.233   7.039 -0.0363  0.1954 -0.0258
  733W        W 5213   1.230   2.334  14.555  0.2428 -0.0477 -0.1605
  734W        W 5214   9.142   7.840   9.257  0.1289 -0.1545  0.1994
  735W        W 5215   6.259   6.411  22.939 -0.4878  0.0554  0.0346
  736W        W 5216   7.318   3.699  21.803  0.1907  0.0362 -0.0041
  737W        W 5217  10.939   3.297   2.380 -0.1052  0.4173 -0.0377
  738W        W 5218  10.829  11.394  21.628 -0.1885 -0.1568 -0.1251
  739W        W 5219   1.012   4.151  16.194 -0.0439 -0.2708  0.3281
  740W        W 5220   7.880   5.672  17.959  0.0291  0.1544 -0.2808
  741W        W 5221  10.524   9.262   7.014  0.0721  0.3811  0.0976
  742W        W 5222   9.368   1.588   9.237 -0.1047  0.0329 -0.1760
  743W        W 5223   0.208   3.369   3.922 -0.1816  0.1185  0.3394
  744W        W 5224   0.408   2.022   5.423  0.0068 -0.1514 -0.4261
  745W        W 5225  10.730   1.187   1.861 -0.1996 -0.0272  0.0673
  746W        W 5226   0.164   9.429  19.541 -0.2626 -0.3695  0.0820
  747W        W 5227   1.171   4.278  20.818  0.4725 -0.0656 -0.2063
  748W        W 5228   4.862   6.381  15.444  0.0664  0.0842 -0.2139
  749W        W 5229   9.356   9.521   4.083  0.2974  0.0934  0.1641
  750W        W 5230  11.070   1.805   0.100  0.0715 -0.1520 -0.0491
  751W        W 5231   9.353   6.894   5.816 -0.0130  0.1625 -0.1337
  752W        W 5232   7.437   0.410  23.145 -0.2563  0.5002  0.3896
  753W        W 5233   2.356   6.771  20.663  0.0130 -0.0844 -0.3479
  754W        W 5234   7.328   2.852  13.670 -0.0059 -0.0562  0.1933
  755W        W 5235   2.328   3.754  21.495 -0.1920  0.0606  0.0856
  756W        W 5236   2.006   8.969   5.924  0.1410 -0.0788  0.0588
  757W        W 5237   3.634  10.294  23.184  0.0447 -0.2356  0.0571
  758W        W 5238   1.934  10.144   5.228 -0.2358 -0.1148 -0.0201
  759W        W 5239   1.072   6.965   9.756  0.1788  0.4121 -0.0623
  760W        W 5240  11.138   8.533  13.900 -0.4332  0.3744 -0.0450
  761W        W 5241   2.924   2.561   9.364 -0.1089  0.3694  0.2462
  762W        W 5242   0.622   4.585  23.064 -0.0545 -0.0260 -0.4184
  763W        W 5243   8.581   1.328  16.422  0.0917 -0.2551  0.1749
  764W        W 5244  10.006   4.243   1.640 -0.2456 -0.3588 -0.1725
  765W        W 5245   3.510   6.464  21.739  0.0657  0.4462 -0.2215
  766W        W 5246   2.849   3.218  17.217  0.0654  0.1001  0.1403
  767W        W 5247   7.747   1.770   0.335  0.1797  0.0867  0.0712
  768W        W 5248   3.705   0.433  14.709  0.0909  0.0471 -0.1036
  769W        W 5249   3.850   4.181   1.748 -0.2738  0.4956  0.2732
  770W        W 5250   5.741   6.488   6.658  0.2626 -0.0703  0.1179
  771W        W 5251   4.701   5.663   1.580 -0.1959  0.0031 -0.2051
  772W        W 5252   0.401   7.497  17.627  0.3072 -0.0404 -0.0521
  773W        W 5253   7.022   5.592   5.802  0.1052  0.0615  0.3385
  774W        W 5254  10.416   7.817  17.219 -0.1051 -0.0916 -0.2003
  775W        W 5255   1.144   8.794   9.081 -0.0987 -0.0978 -0.0587
  776W        W 5256   7.200   0.611   1.904 -0.1691 -0.2988 -0.2590
  777W        W 5257   6.467   7.737   3.772 -0.0221 -0.1041  0.0405
  778W        W 5258   1.801   4.810  17.639  0.0563  0.1563 -0.0613
  779W        W 5259   3.414   4.625  13.883  0.1706  0.0061 -0.2980
  780W        W 5260  11.275   0.394   8.435 -0.0693 -0.0559 -0.2340
  781W        W 5261   9.183  10.568   2.677 -0.0341  0.0827 -0.2627
  782W        W 5262   1.017   4.920   6.278  0.2378  0.0123 -0.0051
  783W        W 5263   5.343  10.970   4.928  0.0660  0.3407  0.0623
  784W        W 5264   1.505   1.312   6.209  0.2324  0.0574  0.1040
  785W        W 5265   9.072   4.776  20.287 -0.3212 -0.1475  0.4310
  786W        W 5266   9.999   3.136   3.573  0.1939  0.0599 -0.1703
  787W        W 5267   6.718   7.740  23.205 -0.0898 -0.0357  0.1271
  788W        W 5268   8.943   1.072   2.362 -0.1538  0.2167  0.2208
  789W        W 5269  10.517   6.658   6.727  0.0379  0.1089  0.0714
  790W        W 5270   7.822   8.969   6.594 -0.0765 -0.0702  0.1015
  791W        W 5271   1.817   1.220  14.380 -0.2691 -0.1311  0.1059
  792W        W 5272   5.981   5.750  17.698 -0.0230  0.0878 -0.0065
  793W        W 5273   1.144   1.877   9.181  0.0731  0.0755 -0.0573
  794W        W 5274   4.369   5.672  13.976 -0.0464 -0.0445 -0.0049
  795W        W 5275  11.410   5.128   0.151  0.3829 -0.1142  0.2843
  796W        W 5276   9.662   7.107  15.978  0.2325 -0.4699  0.0598
  797W        W 5277   9.103   3.937  21.546  0.4422  0.0251 -0.0088
  798W        W 5278   8.237   0.447  19.020 -0.0794  0.0095  0.1146
  799W        W 5279   5.323   2.780  22.069  0.2107 -0.0533  0.2891
  800W        W 5280   9.275   4.231   0.980 -0.0725  0.0672  0.1126
  801W        W 5281   9.332   7.715  15.140 -0.0725 -0.3598 -0.0448
  802W        W 5282   2.698   0.128   6.117 -0.1086 -0.0756  0.2824
  803W        W 5283   7.175   6.036  20.210 -0.2582  0.3129  0.0585
  804W        W 5284  10.774   0.000  15.745 -0.1545  0.0775 -0.1565
  805W        W 5285   0.777   0.022   2.219  0.2672  0.1715  0.3870
  806W        W 5286  11.148   5.223  22.472  0.1113  0.1433 -0.0417
  807W        W 5287  11.287   4.978  22.907  0.3954 -0.2490 -0.3411
  808W        W 5288  10.070   4.744   1.479 -0.3871 -0.0213 -0.2101
  809W        W 5289   8.327   3.742  14.700  0.1680  0.3876 -0.0488
  810W        W 5290   8.046   5.212   0.390  0.1685  0.1893 -0.1903
  811W        W 5291   3.376   8.192  17.921  0.1244 -0.1090 -0.0050
  812W        W 5292   7.613   4.532   0.847 -0.1449 -0.1159 -0.0609
  813W        W 5293   5.031   3.222  21.368 -0.0967 -0.1549  0.0999
  814W        W 5294   8.304   9.356   8.497 -0.0041  0.1070 -0.0485
  815W        W 5295  11.158   8.400  19.581  0.1975  0.0551 -0.1083
  816W        W 5296   2.887   9.455   6.671  0.1023  0.2980 -0.2576
  817W        W 5297   7.201  11.027  17.032 -0.0948 -0.1266  0.1879
  818W        W 5298   9.509   6.116  21.661 -0.1962  0.1344  0.1176
  819W        W 5299   6.106  10.937  22.928  0.0874  0.0408 -0.2693
  820W        W 5300   0.067   1.670  17.603  0.1454  0.0315 -0.2191
  821W        W 5301   7.675   1.715   2.781  0.1404 -0.0369  0.2776
  822W        W 5302   2.494   2.402  17.837 -0.1669 -0.2736  0.1795
  823W        W 5303  10.901   5.978  13.613  0.0422  0.1115 -0.0891
  824W        W 5304   0.432   0.674   0.480  0.0645 -0.4106 -0.0187
  825W        W 5305   5.218   2.799  21.116  0.1576  0.0544  0.1247
  826W        W 5306   9.485   3.760   1.129 -0.1875 -0.2459 -0.0258
  827W        W 5307  10.290   9.079   1.254  0.0456 -0.0510 -0.0681
  828W        W 5308   0.029   9.567   8.137 -0.1262  0.0041 -0.0438
  829W        W 5309  10.979   9.283   7.306  0.3474  0.1279  0.4751
  830W        W 5310   4.379  10.281   2.732  0.0697  0.3652 -0.2217
  831W        W 5311   9.622   5.075  15.777  0.3613  0.1289 -0.0887
  832W        W 5312   5.176   8.983   3.654  0.2684  0.1472 -0.0993
  833W        W 5313   8.404   7.985   0.870  0.0158 -0.0339 -0.0971
  834W        W 5314   9.822   1.168  15.162  0.0416  0.2927 -0.2103
  835W        W 5315  10.374   6.424   7.857 -0.1364  0.1377 -0.1407
  836W        W 5316   0.757   8.971   7.274  0.0071 -0.2000 -0.0565
  837W        W 5317   6.755   7.200  18.151  0.1675 -0.0731  0.0227
  838W        W 5318   2.909   4.619  20.706 -0.0842  0.0352 -0.0169
  839W        W 5319   8.944   8.204   5.326  0.0984  0.1722 -0.0549
  840W        W 5320   2.797   2.066   0.556 -0.1600 -0.0042  0.2433
  841W        W 5321   7.376   7.528  14.170  0.2608  0.1728 -0.0545
  842W        W 5322  10.004  10.542   8.386 -0.2148  0.0163 -0.0689
  843W        W 5323   5.036   9.525   3.090 -0.1377  0.2252 -0.0211
  844W        W 5324  10.903   4.217   9.354 -0.1558 -0.0010 -0.2785
  845W        W 5325   0.167   7.680   2.052 -0.2406  0.0992 -0.0290
  846W        W 5326   1.606   2.188   7.229 -0.0242 -0.0033 -0.0226
  847W        W 5327  11.115   4.700  21.126 -0.0235 -0.0200 -0.0999
  848W        W 5328   2.118   6.755   5.011  0.0475  0.2973  0.0814
  849W        W 5329   5.699   2.691   2.775  0.1211 -0.0397 -0.1119
  850W        W 5330   3.483   9.965  15.515 -0.2391  0.0402  0.0213
  851W        W 5331   0.854   5.875  14.885  0.0592  0.0100  0.0543
  852W        W 5332   4.140   5.655   1.433 -0.4374 -0.3718  0.0157
  853W        W 5333   8.249   2.016   2.755  0.0531  0.0898 -0.2109
  854W        W 5334   8.184  10.894   7.845 -0.1439  0.3052  0.3717
  855W        W 5335   0.492  10.091   8.929  0.3418  0.1053  0.0180
  856W        W 5336  10.841   1.095  17.162 -0.2344 -0.1275 -0.1411
  857W        W 5337  10.421   0.977  10.005 -0.2609  0.2299  0.0766
  858W        W 5338   7.834   2.160   2.547  0.1710  0.1449 -0.2517
  859W        W 5339   1.049   7.437  13.520  0.2869 -0.3669  0.0344
  860W        W 5340   3.626   5.329  21.785  0.1318  0.2549  0.1051
  861W        W 5341   6.920   0.563  18.041  0.1048 -0.2373  0.0190
  862W        W 5342   6.337   4.065   7.627  0.3338 -0.0644  0.2327
  863W        W 5343  11.263   7.348  20.057 -0.3913 -0.0667  0.2246
  864W        W 5344   4.312   3.248  13.617  0.0823 -0.2371 -0.0220
  865W        W 5345   0.107  11.270   0.348  0.0228 -0.2607  0.1742
  866W        W 5346   2.074   5.260  17.638  0.0169  0.2299  0.0273
  867W        W 5347   6.244   6.982   4.172 -0.1280  0.1682  0.0476
  868W        W 5348   2.605   4.745  17.218  0.1663  0.2986 -0.3986
  869W        W 5349  11.098   9.930   6.783  0.2712 -0.0231 -0.1865
  870W        W 5350   0.637   4.405  10.137 -0.0400 -0.1441  0.0739
  871W        W 5351   7.495   0.768  10.442 -0.1616  0.0346 -0.1556
  872W        W 5352  11.065   8.683   2.398 -0.1390  0.1880 -0.1401
  873W        W 5353  11.438   6.827  22.731  0.0533 -0.2387 -0.0971
  874W        W 5354   5.513  10.833  15.119  0.2878  0.0789  0.4677
  875W        W 5355   8.463   1.069  23.069  0.1655 -0.0767 -0.0642
  876W        W 5356  11.259   2.811  17.799 -0.2876 -0.0124 -0.0937
  877W        W 5357   3.037  10.110  17.639 -0.1018  0.0290  0.2646
  878W        W 5358   3.532   4.903   9.490  0.0161  0.0510  0.1997
  879W        W 5359  10.430   8.132   3.697 -0.1674 -0.2780 -0.0109
  880W        W 5360   3.900   4.021   9.089 -0.2176 -0.0232 -0.1521
  881W        W 5361   6.419  10.532  19.701 -0.1419 -0.1129 -0.2184
  882W        W 5362   3.943   2.101  20.261  0.1662 -0.1827 -0.0622
  883W        W 5363   3.214   8.899   6.491  0.0686  0.2766 -0.0473
  884W        W 5364   2.319   8.358   4.432  0.0500  0.3164  0.1091
  885W        W 5365   1.620   6.669   0.238  0.0549  0.3911  0.2440
  886W        W 5366   9.212   9.286  10.070 -0.1990  0.0788 -0.2462
  887W        W 5367   1.604   7.622   5.020 -0.2055  0.1886  0.0066
  888W        W 5368   2.768   3.304  20.902 -0.1628  0.0408  0.3336
  889W        W 5369   4.453   2.339  22.996 -0.1326 -0.0280  0.0940
  890W        W 5370   4.566   8.513   7.793  0.0416  0.0789 -0.0335
  891W        W 5371   9.703   6.417   8.723 -0.0536 -0.0237 -0.0378
  892W        W 5372   2.403   3.751  22.510 -0.0016  0.3481 -0.0668
  893W        W 5373  10.087  10.265   8.868  0.0505  0.2162  0.0222
  894W        W 5374   7.859   1.601  15.900 -0.1733  0.3619 -0.5197
  895W        W 5375   9.110   8.407  10.449  0.0705 -0.0951  0.5584
  896W        W 5376   7.888   3.847   7.640 -0.1020  0.0639 -0.0301
  897W        W 5377   8.190  10.368   9.477 -0.1388  0.2327 -0.3319
  898W        W 5378   5.299   2.940  18.506  0.0896 -0.2359 -0.2192
  899W        W 5379   3.009   2.168  14.939  0.0418 -0.0346 -0.0554
  900W        W 5380   6.006   6.468   1.055 -0.2594  0.1125  0.1872
  901W        W 5381   0.479   1.616   1.479  0.0002  0.0964 -0.0060
  902W        W 5382   5.374   2.376  22.973  0.2606  0.0670  0.1974
  903W        W 5383   7.836  10.696   6.048 -0.1371 -0.1129 -0.0592
  904W        W 5384   1.717   1.416   8.704 -0.1546  0.1434 -0.1477
  905W        W 5385   3.534   0.256  19.030  0.1781 -0.2600 -0.0563
  906W        W 5386  10.319   6.428   3.026  0.2240  0.0380  0.1117
  907W        W 5387   4.415   1.817  23.204 -0.2228  0.1703  0.4455
  908W        W 5388   1.158   6.119   9.322  0.1152 -0.4757 -0.4113
  909W        W 5389   7.870   7.432  14.273  0.4977 -0.4154  0.1597
  910W        W 5390   1.022   3.790  18.930 -0.0633  0.1800  0.1407
  911W        W 5391  10.264  10.913  15.370 -0.3324  0.1264  0.3093
  912W        W 5392  11.268   5.114   9.108  0.2618  0.2680  0.1852
  913W        W 5393  10.618   1.998   3.488  0.1041 -0.0682 -0.1683
  914W        W 5394   8.211   8.528  14.265 -0.2353  0.0218 -0.0062
  915W        W 5395   6.655  10.154   1.981  0.0595  0.1635 -0.3087
  916W        W 5396   3.338   4.676   2.900 -0.3538  0.4095 -0.2357
  917W        W 5397   4.352   9.212   1.636  0.2058  0.2296  0.2201
  918W        W 5398   8.463   8.785  18.545  0.0546 -0.0506  0.1466
  919W        W 5399   8.987   0.228  10.984  0.0539  0.2619 -0.1279
  920W        W 5400   2.753   7.970  14.675  0.0387 -0.2204 -0.1780
  921W        W 5401   1.515   2.159   1.125  0.3303 -0.1950 -0.0165
  922W        W 5402   2.098   2.094   4.117  0.2546 -0.1615 -0.1193
  923W        W 5403   1.628   0.896  22.352 -0.1122  0.0801  0.1797
  924W        W 5404  10.201   9.814   9.651 -0.1386 -0.1563 -0.0640
  925W        W 5405   9.432  10.139  15.335 -0.3756 -0.5052  0.0043
  926W        W 5406   6.298   6.436  19.118  0.1147  0.0083 -0.0963
  927W        W 5407   7.352   4.563  21.650 -0.2135  0.0580 -0.0642
  928W        W 5408   9.778   0.227   4.448  0.1684 -0.0083  0.0475
  929W        W 5409   5.325   4.809  14.123 -0.0104  0.2334  0.3511
  930W        W 5410   1.856   9.082   2.071 -0.1104 -0.1947  0.0917
  931W        W 5411  11.319   2.894   6.933 -0.0525  0.0519 -0.0426
  932W        W 5412   3.252   8.744   7.906 -0.3491  0.1186 -0.1490
  933W        W 5413   6.891   6.638  18.013  0.0195 -0.0992 -0.0536
  934W        W 5414  11.395   5.243   8.039 -0.2479 -0.1907 -0.2243
  935W        W 5415  10.488   9.164   5.632 -0.1969  0.0726 -0.1715
  936W        W 5416   7.899   0.005  16.128 -0.2188 -0.0862  0.1279
  937W        W 5417   7.061   5.092   1.467 -0.0703 -0.0008 -0.0622
  938W        W 5418   6.143   8.219  21.658  0.0296  0.3419 -0.1503
  939W        W 5419   2.076   7.159  23.256  0.3119  0.3187  0.0381
  940W        W 5420   2.676   0.506   9.677  0.0678  0.2105  0.2097
  941W        W 5421   7.614  10.022   9.449 -0.0826 -0.1251 -0.0530
  942W        W 5422   3.761   1.733   0.682  0.0676  0.1089  0.1822
  943W        W 5423   0.247   8.048   0.208  0.4312 -0.1409 -0.3473
  944W        W 5424   8.266  10.868  11.396 -0.0889 -0.2237  0.0130
  945W        W 5425   4.015   1.047   9.130 -0.1374  0.0799 -0.4991
  946W        W 5426  10.047   6.367  22.893  0.3604  0.1682  0.0295
  947W        W 5427   4.010   8.436   8.428 -0.1368  0.2057  0.2169
  948W        W 5428   3.627   4.458  14.789 -0.1443 -0.1297 -0.0484
  949W        W 5429   0.842   1.626  20.478 -0.2314 -0.0619 -0.2975
  950W        W 5430   7.832   2.161   9.551  0.0083 -0.3186  0.0649
  951W        W 5431   1.620   7.881   0.771  0.0198 -0.1171 -0.2430
  952W        W 5432   1.781   5.057   2.084 -0.1053  0.1167  0.0934
  953W        W 5433   8.560   7.221   5.887 -0.1496 -0.2372 -0.0105
  954W        W 5434   3.428   4.437   1.719 -0.2206 -0.0376 -0.0331
  955W        W 5435  11.007   9.242   6.790  0.1652 -0.1392 -0.3487
  956W        W 5436   3.290   1.647   7.824 -0.0497 -0.2388 -0.2846
  957W        W 5437   2.840   6.958   1.717 -0.2304  0.0159  0.0544
  958W        W 5438   9.876   6.508   5.810  0.3089 -0.0398  0.0177
  959W        W 5439   9.182   5.461   0.638 -0.1925  0.1180 -0.1166
  960W        W 5440   5.041   2.654  18.861  0.0854  0.0391 -0.0559
  961W        W 5441   6.193   0.860  18.045  0.1037 -0.2229  0.4031
  962W        W 5442   1.778   0.114  18.693 -0.0380 -0.1451 -0.2218
  963W        W 5443   2.297   7.884  19.845 -0.2642 -0.0308  0.1280
  964W        W 5444   9.771   9.774  19.129 -0.3494  0.0007 -0.0933
  965W        W 5445   8.100   0.972  11.185 -0.2256 -0.1519 -0.3527
  966W        W 5446   7.517  11.260   3.564  0.0711 -0.0887  0.2121
  967W        W 5447   9.806   0.877  23.208  0.1784 -0.0284 -0.2122
  968W        W 5448   6.367   0.418   2.277  0.1408  0.1016  0.1346
  969W        W 5449   0.793   5.784  22.989  0.1234 -0.0109  0.1488
  970W        W 5450   7.364  10.320   2.607  0.0926 -0.1271 -0.0747
  971W        W 5451   8.595  10.048   0.699 -0.0996 -0.0019 -0.2454
  972W        W 5452   7.305   8.780   0.966  0.3389 -0.0761  0.0762
  973W        W 5453   5.551   4.814  21.222  0.0837 -0.0497 -0.1768
  974W        W 5454   5.368   0.553   4.627  0.1493 -0.0643 -0.1135
  975W        W 5455   3.120   7.005  18.392 -0.0917  0.0412  0.0914
  976W        W 5456   7.046   7.169   5.824 -0.1240 -0.1970 -0.2696
  977W        W 5457   2.194   7.199  20.385  0.3571 -0.2079 -0.1904
  978W        W 5458   2.176   5.787  21.857  0.1345  0.0101  0.1098
  979W        W 5459   9.976   5.069   5.384  0.1881  0.1422 -0.2437
  980W        W 5460   3.662   3.070   0.703 -0.1540  0.1900  0.0210
  981W        W 5461   8.923   0.141  17.339  0.0893  0.2387  0.0590
  982W        W 5462   7.727   4.688  17.396 -0.1638 -0.0441 -0.4234
  983W        W 5463   3.200   7.146   4.116 -0.2130 -0.1277  0.0178
  984W        W 5464   0.974   3.518  21.402 -0.0456  0.1757  0.2821
  985W        W 5465   4.750   1.591   0.761 -0.0284 -0.0204 -0.2191
  986W        W 5466   9.800   8.298   0.008  0.2668  0.4459  0.0259
  987W        W 5467   9.955   7.179   9.114  0.1074  0.1763  0.0103
  988W        W 5468   6.872   8.304  19.780  0.4337 -0.1569  0.1725
  989W        W 5469   9.237   0.452  22.242  0.1226 -0.1521  0.2685
  990W        W 5470   4.825   3.010  22.092 -0.0650  0.0720  0.4579
  991W        W 5471  10.517   9.174   7.503  0.4001 -0.5917  0.1682
  992W        W 5472   8.226   6.454  18.632 -0.0520  0.1376 -0.0602
  993W        W 5473   2.983   7.962   3.722  0.3178 -0.0342 -0.1445
  994W        W 5474   6.873   4.189   3.919 -0.2315 -0.2878  0.3339
  995W        W 5475   6.804   1.222  18.722  0.3161  0.1884  0.1548
  996W        W 5476  10.513   3.447   4.792  0.2802  0.0165 -0.2897
  997W        W 5477   9.953   9.763   5.867  0.0504  0.2925 -0.2425
  998W        W 5478   5.349   6.013  20.985  0.3224 -0.0295  0.1314
  999W        W 5479   4.304  11.377  16.900 -0.1594 -0.0783 -0.2802
 1000W        W 5480   7.559   9.453  16.628  0.1347 -0.1605 -0.1564
 1001W        W 5481  10.747   7.022   8.611  0.0716 -0.0189 -0.1550
 1002W        W 5482   7.978   2.554   1.207 -0.0444  0.0156  0.1788
 1003W        W 5483   5.306   4.853  22.618 -0.0367 -0.0393 -0.0810
 1004W        W 5484   3.072   2.098   7.565  0.3037  0.2060  0.0857
 1005W        W 5485   3.182   2.693  20.236  0.0889 -0.0361 -0.1697
 1006W        W 5486   3.753   2.596  21.892 -0.0149  0.2889 -0.2141
 1007W        W 5487   4.127   4.123  14.252 -0.1276 -0.1277  0.2492
 1008W        W 5488   1.738   0.162  13.600 -0.1297 -0.1628  0.2922
 1009W        W 5489   8.182   5.401   4.411 -0.1089 -0.1489  0.0148
 1010W        W 5490   9.809  10.103  15.822  0.2799  0.2253 -0.2971
 1011W        W 5491   2.808   8.767   9.518 -0.2382  0.0401  0.0315
 1012W        W 5492   0.959   1.544  17.620 -0.4747 -0.0434 -0.3363
 1013W        W 5493   2.284   1.534   1.561  0.0950 -0.2047 -0.1243
 1014W        W 5494   1.000   3.160   8.862  0.3082  0.2115  0.0140
 1015W        W 5495   4.853   6.524   1.131  0.0706 -0.1732  0.0006
 1016W        W 5496  11.172   0.212  21.822  0.1091  0.0622 -0.1759
 1017W        W 5497   1.427   6.786   3.627  0.0138 -0.2329  0.1959
 1018W        W 5498   2.881   8.011  20.419  0.0394  0.1573  0.1592
 1019W        W 5499   0.309   1.834   9.646  0.2857 -0.0575  0.2788
 1020W        W 5500   0.964   7.937   6.363 -0.0555  0.0049  0.0438
 1021W        W 5501   0.510   8.519   5.088 -0.0774 -0.0680  0.0170
 1022W        W 5502  10.420   6.925   3.319 -0.1278  0.3196  0.0118
 1023W        W 5503  10.039   3.562   2.369 -0.1367  0.0662  0.0586
 1024W        W 5504   6.336   9.047  17.310 -0.0509 -0.1672 -0.1040
 1025W        W 5505  10.273   8.584   8.232 -0.1310  0.1251  0.1667
 1026W        W 5506   6.469   3.715   0.298  0.0471 -0.1412 -0.3531
 1027W        W 5507   1.001   1.172   2.125 -0.3439  0.0012  0.1357
 1028W        W 5508   2.589   6.796   4.969 -0.2445 -0.0783 -0.1035
 1029W        W 5509   7.891   6.273  15.419 -0.0508 -0.1254 -0.0912
 1030W        W 5510   9.786  10.998  16.866  0.1564  0.2109 -0.0972
 1031W        W 5511  10.425   6.318  16.426 -0.2381 -0.0989  0.0763
 1032W        W 5512   3.519   6.317   2.067 -0.2193 -0.2380  0.0052
 1033W        W 5513  10.336   9.615  21.675 -0.0773 -0.0549 -0.2409
 1034W        W 5514  10.087   3.045   3.057  0.2378 -0.1457  0.0752
 1035W        W 5515   8.811  10.438   6.769 -0.0145 -0.1308 -0.2498
 1036W        W 5516   5.128   3.483   1.051 -0.2879 -0.0776 -0.1342
 1037W        W 5517  10.256   8.279   0.403 -0.2210 -0.1227 -0.4038
 1038W        W 5518   7.698   5.016  19.545 -0.1294  0.0351 -0.2657
 1039W        W 5519   0.943  10.320  17.557  0.1774 -0.1275  0.3739
 1040W        W 5520   1.235  11.362   6.174 -0.0720  0.0841  0.0461
 1041W        W 5521   6.534   1.008  16.943 -0.0669  0.1020  0.2302
 1042W        W 5522   4.652   8.236   1.649  0.2131  0.0785 -0.0328
 1043W        W 5523  10.769   3.272   6.394  0.2638  0.0916 -0.0564
 1044W        W 5524   3.513   9.551  15.103  0.2937 -0.0700  0.1902
 1045W        W 5525   1.976   5.801   4.064  0.1481  0.0160  0.1265
 1046W        W 5526   3.493   2.800  15.379  0.2337 -0.1639 -0.0344
 1047W        W 5527   5.057   7.340  15.155 -0.0616  0.1820 -0.0625
 1048W        W 5528  10.605   7.846   9.561  0.0996  0.0049  0.0287
 1049W        W 5529   8.880  10.084   4.445 -0.5813 -0.1749  0.1357
 1050W        W 5530   4.615   9.286  22.954  0.2729 -0.0747 -0.3831
 1051W        W 5531   0.854   6.741  10.221 -0.0420 -0.1771  0.0110
 1052W        W 5532   8.227   0.536   9.774 -0.0345  0.2152 -0.1119
 1053W        W 5533   6.830   9.848  22.498  0.2098 -0.0385  0.4851
 1054W        W 5534   2.132   5.573  18.781  0.0583  0.2049  0.2863
 1055W        W 5535   7.762   8.607  22.424 -0.1671 -0.0151  0.1119
 1056W        W 5536   4.924   9.926   0.066  0.0242 -0.0388  0.1208
 1057W        W 5537   0.175   2.595   7.887 -0.0056  0.1012  0.2362
 1058W        W 5538   1.807   0.334   6.352 -0.1526  0.0334  0.0341
 1059W        W 5539   5.306   6.639  23.040 -0.1100 -0.1583  0.2272
 1060W        W 5540   8.936   1.091  18.596 -0.2525  0.1985  0.0413
 1061W        W 5541   2.918   3.699   5.721 -0.2336  0.2846 -0.1181
 1062W        W 5542   5.249   8.248  21.479 -0.2063 -0.1212  0.1441
 1063W        W 5543   4.679   8.733   5.829 -0.1089 -0.4319  0.0996
 1064W        W 5544   6.496   2.396  16.476  0.2600 -0.0543  0.2170
 1065W        W 5545   0.837   8.927  20.548  0.0070  0.1046  0.2518
 1066W        W 5546  10.390   2.810  22.411 -0.2113  0.2591 -0.3118
 1067W        W 5547   0.791  11.434   6.349 -0.3477  0.0680 -0.1546
 1068W        W 5548   0.246   7.447  18.566 -0.1537  0.3740 -0.1024
 1069W        W 5549   2.173  10.668   8.969  0.2741  0.3019  0.1238
 1070W        W 5550   9.861   6.040  22.538  0.3684  0.2037 -0.2876
 1071W        W 5551   8.091  11.199  18.508 -0.0124 -0.1653  0.1790
 1072W        W 5552   8.676   4.590   8.319 -0.0158 -0.1826  0.2280
 1073W        W 5553   2.057   0.059   5.405 -0.3055 -0.3582 -0.0065
 1074W        W 5554   1.497   6.473   4.004  0.0211  0.0520  0.0419
 1075W        W 5555   7.598   5.005   4.155  0.1253  0.2776 -0.0730
 1076W        W 5556   4.135   6.150   2.166  0.0496 -0.2463 -0.0603
 1077W        W 5557   9.190  10.055  18.333  0.2045  0.1767  0.0688
 1078W        W 5558   7.330   1.198  19.570  0.1815  0.1925 -0.0603
 1079W        W 5559   8.274   1.114  21.264 -0.1097 -0.2890 -0.0614
 1080W        W 5560  11.064   9.698   9.651  0.2228  0.1062 -0.2616
 1081W        W 5561   5.731   8.213   8.208  0.2330 -0.2621 -0.1983
 1082W        W 5562   3.620   4.985   7.151 -0.0748 -0.2883  0.1266
 1083W        W 5563   5.491   0.520  22.520  0.0154  0.0321 -0.1670
 1084W        W 5564   7.829  10.722   7.569 -0.2098  0.0899  0.1681
 1085W        W 5565   5.263   8.853   7.138  0.0251  0.0777 -0.0874
 1086W        W 5566   3.504   7.531  13.654  0.1087 -0.0391 -0.0113
 1087W        W 5567   1.088   9.628   6.774 -0.1812 -0.1410  0.0095
 1088W        W 5568   6.289   9.781  15.300  0.1136  0.1417 -0.0951
 1089W        W 5569   6.963   1.808  14.473 -0.1367  0.6603  0.0804
 1090W        W 5570   3.725   8.776  15.939 -0.2196 -0.1371  0.0584
 1091W        W 5571   6.616   2.411  19.965 -0.0626 -0.0185 -0.0428
 1092W        W 5572   8.323   7.566   8.330  0.1373 -0.2333 -0.1833
 1093W        W 5573   3.628   3.413  22.524 -0.1991  0.2202 -0.1848
 1094W        W 5574   6.048   3.697  15.320 -0.0649 -0.1664 -0.1856
 1095W        W 5575   7.904   7.179   5.501  0.0461 -0.0976 -0.3815
 1096W        W 5576   7.090   0.201  14.093 -0.2017  0.2839  0.3778
 1097W        W 5577   4.714   1.836  19.258  0.2130 -0.0012 -0.2711
 1098W        W 5578   1.353   8.768  14.148 -0.0823  0.0637 -0.2422
 1099W        W 5579   7.757   7.094  18.838  0.2336 -0.2336 -0.1876
 1100W        W 5580   3.841   5.237  20.968  0.2051  0.0264 -0.4206
 1101W        W 5581   1.904   7.218   3.560  0.0475  0.2654  0.0596
 1102W        W 5582   9.642   3.400  20.529 -0.2216 -0.3264  0.0800
 1103W        W 5583   8.273   4.635   6.518 -0.1352  0.5353 -0.0340
 1104W        W 5584   4.972   5.197   1.904 -0.0786  0.1760 -0.1682
 1105W        W 5585   3.270  11.102   1.554  0.0888  0.2412  0.0733
 1106W        W 5586   1.395   5.795   7.838  0.1851 -0.4483 -0.4764
 1107W        W 5587   6.320  10.121  20.928 -0.2742  0.0365  0.0952
 1108W        W 5588  10.065   3.409   5.221 -0.0358 -0.0740 -0.3120
 1109W        W 5589   4.417   6.675   7.178  0.1800  0.1007  0.0565
 1110W        W 5590   3.528   2.218   4.164 -0.0312 -0.1313 -0.2227
 1111W        W 5591   3.463   7.928   9.048  0.2501 -0.2809  0.1205
 1112W        W 5592   1.845   6.762   5.797  0.1410 -0.1005 -0.2627
 1113W        W 5593   8.471   3.053  20.183  0.0339 -0.1695 -0.0771
 1114W        W 5594   3.949  10.198   7.267 -0.3759  0.1704 -0.0885
 1115W        W 5595   6.902   1.857   5.311 -0.0759  0.3364  0.1459
 1116W        W 5596  11.321   7.546  14.331 -0.3495 -0.1934 -0.0319
 1117W        W 5597   5.672  10.300  18.351  0.0908 -0.0749 -0.1145
 1118W        W 5598   8.237   9.048  17.466 -0.2728 -0.0560  0.0026
 1119W        W 5599   3.876   3.751  12.971  0.1230  0.0008 -0.0085
 1120W        W 5600   8.617   8.682   2.613 -0.0465  0.3297 -0.1911
 1121W        W 5601   3.984   6.890  23.013  0.1645  0.3179 -0.0878
 1122W        W 5602   0.879   0.814  20.132  0.2242 -0.0965 -0.0408
 1123W        W 5603   7.920   2.429   4.140  0.0470 -0.1780  0.1726
 1124W        W 5604   6.831   6.831  15.540 -0.1292 -0.1846  0.1273
 1125W        W 5605  11.390   5.213  21.179  0.0355 -0.1466  0.0069
 1126W        W 5606   4.492   5.019  21.621 -0.1105 -0.0775 -0.2144
 1127W        W 5607   2.518  11.112  20.252 -0.1836 -0.0405  0.0083
 1128W        W 5608   0.148   4.788   7.888 -0.4648 -0.1067  0.1429
 1129W        W 5609   0.016   2.302  21.384 -0.0804 -0.0450 -0.3415
 1130W        W 5610   9.294   7.928  14.184  0.0058 -0.1104 -0.2512
 1131W        W 5611   5.196   4.742  17.232 -0.2955 -0.3053 -0.1603
 1132W        W 5612   2.130   2.020  18.063  0.0719 -0.0624  0.2324
 1133W        W 5613  10.631   4.410  22.992  0.2432  0.3385  0.1715
 1134W        W 5614   5.905  10.274   7.772  0.3179  0.4776 -0.1638
 1135W        W 5615   9.426   3.770  20.803 -0.2991 -0.1637  0.1258
 1136W        W 5616   4.785   6.619   3.850 -0.3301 -0.2709  0.0648
 1137W        W 5617   3.830   8.456   3.228  0.0763  0.1920  0.0732
 1138W        W 5618   5.176   3.735  18.918  0.1771  0.3201  0.0141
 1139W        W 5619   9.430   7.518  16.404  0.4048 -0.0359  0.0007
 1140W        W 5620   8.255   9.014  21.782 -0.3154 -0.0464 -0.0530
 1141W        W 5621  11.331   6.568  16.432 -0.2497  0.3228 -0.0859
 1142W        W 5622   8.905  10.893  20.633  0.0738  0.0496 -0.4878
 1143W        W 5623   1.293   0.673   2.674  0.0325  0.1459 -0.0268
 1144W        W 5624  10.438  10.189  17.337 -0.1202 -0.1124 -0.0206
 1145W        W 5625   0.920   4.613   5.387  0.2953 -0.1265 -0.3000
 1146W        W 5626   5.604   3.361   3.322  0.0104 -0.2510 -0.0223
 1147W        W 5627   8.708   7.486  18.640 -0.2901  0.1558 -0.3037
 1148W        W 5628   5.446   8.325  22.535 -0.1400  0.0623 -0.1807
 1149W        W 5629   9.147   2.282   7.922  0.2403 -0.2844 -0.2734
 1150W        W 5630   7.719   5.704   5.282  0.1656  0.1156  0.2281
 1151W        W 5631  10.999   1.927  22.867  0.0541 -0.0322  0.0594
 1152W        W 5632   8.103   8.535   9.078 -0.0390 -0.1393  0.0314
 1153W        W 5633   3.209  10.886   3.727 -0.2201  0.0417  0.0166
 1154W        W 5634   4.376   3.505   8.323 -0.1054 -0.2414 -0.0464
 1155W        W 5635   4.315  11.191  22.224  0.2923  0.1869  0.1817
 1156W        W 5636  10.684   8.221  19.661  0.1749  0.2025  0.0370
 1157W        W 5637   5.228   7.240  21.785 -0.1806 -0.1038  0.0624
 1158W        W 5638  10.900   3.888   8.780 -0.4454 -0.0629  0.1690
 1159W        W 5639   5.900   7.601   8.773 -0.0848 -0.1300  0.0104
 1160W        W 5640   1.639   7.247  21.078 -0.0238  0.2995 -0.3024
 1161W        W 5641   4.165   5.323  17.212  0.2748 -0.0731  0.3249
 1162W        W 5642   3.648   5.719  20.911  0.0101 -0.0806 -0.0739
 1163W        W 5643  10.561   4.731  20.245 -0.3743 -0.0860  0.2269
 1164W        W 5644   7.377  11.208   3.102 -0.4472 -0.3464 -0.1911
 1165W        W 5645  10.204   8.476   2.936 -0.0155  0.1333 -0.2007
 1166W        W 5646   3.990   9.968  10.538 -0.1911  0.0695 -0.0477
 1167W        W 5647   1.446   5.765   6.387 -0.1086 -0.2373  0.2728
 1168W        W 5648   3.041   1.803  14.488  0.2306  0.1283 -0.1588
 1169W        W 5649   8.044   1.784   9.328 -0.2206  0.3116  0.1352
 1170W        W 5650   3.237   8.625  16.176  0.0064  0.3001 -0.0859
 1171W        W 5651  10.876   5.078   9.429 -0.0596 -0.0634  0.0021
 1172W        W 5652   4.851   3.743  23.030  0.1464  0.1087 -0.2903
 1173W        W 5653   8.078   9.745   2.891 -0.0819  0.0087  0.1408
 1174W        W 5654   8.607   3.756  18.015  0.2487 -0.4422  0.0366
 1175W        W 5655   5.994   6.206  16.333 -0.1181 -0.0097 -0.0804
 1176W        W 5656   4.927   3.161  15.264  0.4701 -0.1229 -0.0498
 1177W        W 5657   2.830   4.207  15.220 -0.1179 -0.0371 -0.1460
 1178W        W 5658   4.456   7.014   7.916  0.0575 -0.1226 -0.1451
 1179W        W 5659   9.500   4.005  14.499  0.2387  0.1614 -0.1635
 1180W        W 5660   7.250  10.537  17.592 -0.0343 -0.0197 -0.0008
 1181W        W 5661   8.936  10.477   0.573  0.3657  0.0861  0.1525
 1182W        W 5662   8.614   1.677   8.650 -0.1143 -0.1346  0.1883
 1183W        W 5663   3.350   7.324  17.880 -0.1191 -0.1491  0.2684
 1184W        W 5664   9.325   9.058   1.199  0.2605 -0.0299 -0.1288
 1185W        W 5665   7.681  10.647   2.981  0.2795  0.5613 -0.2001
 1186W        W 5666   6.849   2.733  15.515 -0.0256 -0.1744  0.0890
 1187W        W 5667   4.209   8.375   7.428  0.1567  0.0009 -0.2718
 1188W        W 5668   3.308   8.968   2.412  0.4451  0.0109  0.0698
 1189W        W 5669   6.992   1.441   7.071  0.3317  0.0328  0.0376
 1190W        W 5670   2.224  11.414   8.567 -0.0017 -0.3135 -0.0446
 1191W        W 5671   2.413   0.820  18.469 -0.2836  0.3042 -0.3449
 1192W        W 5672   2.682   5.980  16.411  0.1284 -0.1047  0.2673
 1193W        W 5673   5.931   1.041  16.193 -0.1256 -0.0659 -0.1231
 1194W        W 5674   4.630   3.601  18.862  0.1174 -0.0159 -0.0981
 1195W        W 5675  10.788   6.574   1.519 -0.1730 -0.0235 -0.2520
 1196W        W 5676   2.089   3.234  13.931 -0.1493 -0.1663  0.2256
 1197W        W 5677   5.508   2.461   9.626 -0.0442  0.1744  0.0444
 1198W        W 5678   1.525   9.802  15.812 -0.4360 -0.1169 -0.0615
 1199W        W 5679   1.653   6.767  21.196  0.1482  0.1504  0.0344
 1200W        W 5680   5.726   7.985   6.014  0.0788 -0.2995 -0.0190
 1201W        W 5681   7.264   1.715   3.136  0.0933 -0.0187  0.0777
 1202W        W 5682   6.648   2.727   1.989  0.2541  0.0868  0.1750
 1203W        W 5683   3.457   6.965   9.410  0.0567 -0.1186  0.2340
 1204W        W 5684   1.322  10.872  17.548 -0.0989 -0.3255 -0.0383
 1205W        W 5685  11.418   2.632   6.013 -0.0243 -0.2313  0.2958
 1206W        W 5686   5.788   1.840  21.139 -0.1537  0.1042 -0.4316
 1207W        W 5687   8.466  11.110   0.277  0.0572 -0.4234  0.3035
 1208W        W 5688   5.789   4.310   5.763  0.2465 -0.0642 -0.2365
 1209W        W 5689   7.722   6.608   8.056  0.3858 -0.1335  0.2688
 1210W        W 5690   8.731   7.817   8.195 -0.2991  0.2716 -0.3761
 1211W        W 5691   7.919   0.566   0.181 -0.1119  0.3276  0.0275
 1212W        W 5692   0.973  10.972  16.398 -0.2664  0.0009 -0.1319
 1213W        W 5693   6.391  10.031  17.817 -0.3832 -0.3572 -0.1235
 1214W        W 5694  11.305   4.339  21.824 -0.0297  0.0776 -0.0964
 1215W        W 5695   3.432  11.245   5.862 -0.0788  0.0105  0.2096
 1216W        W 5696   6.137   5.246  22.012  0.0417 -0.1273 -0.1624
 1217W        W 5697   4.409   4.610   0.692  0.0130 -0.0332 -0.3049
 1218W        W 5698  10.040   4.501   7.024  0.0768  0.0535 -0.0059
 1219W        W 5699   5.952   2.244  16.437  0.0495  0.1036  0.0843
 1220W        W 5700   4.245   8.145  22.311  0.2431 -0.1624 -0.4428
 1221W        W 5701   5.887   6.805  21.232  0.2029  0.2593 -0.1466
 1222W        W 5702  10.180   7.041   5.498  0.2493  0.1880  0.1066
 1223W        W 5703   3.021   3.778  20.796  0.0158  0.0389  0.4100
 1224W        W 5704   3.983   9.649   3.887  0.2460 -0.0863  0.0502
 1225W        W 5705   9.406   2.547  22.122  0.1558 -0.2010 -0.1367
 1226W        W 5706   6.717  10.051   7.294  0.1406 -0.2156 -0.0400
 1227W        W 5707   3.897   5.898  22.521 -0.0280 -0.2859 -0.0168
 1228W        W 5708   3.966   9.503   2.352 -0.0150 -0.2990 -0.0489
 1229W        W 5709   5.420   4.887   1.927 -0.1968 -0.2011  0.1640
 1230W        W 5710   6.572   8.069  20.930  0.1684 -0.3779  0.1966
 1231W        W 5711   9.962   4.553  22.438  0.0670  0.1604  0.0067
 1232W        W 5712   0.350  10.043   2.644  0.0208 -0.2944  0.0537
 1233W        W 5713   8.077   3.433   8.832 -0.3927 -0.0773 -0.2061
 1234W        W 5714   0.946   6.380   4.665  0.0231  0.2182 -0.0791
 1235W        W 5715   6.733   9.201   8.558  0.2147  0.0296 -0.0394
 1236W        W 5716  10.209   1.199   1.786 -0.3458 -0.0325 -0.2983
 1237W        W 5717   4.127   6.915  17.523  0.0969 -0.0830 -0.1829
 1238W        W 5718   8.173   8.272  15.057 -0.1629 -0.1473  0.1726
 1239W        W 5719  10.965   9.889   7.278  0.0500 -0.0928  0.3548
 1240W        W 5720   6.004   6.421   3.458 -0.2874  0.0069 -0.1144
 1241W        W 5721   9.542   8.622  16.405  0.0922  0.0737  0.0328
 1242W        W 5722  11.213   7.826   4.045  0.2428  0.1011 -0.0727
 1243W        W 5723   3.768  10.290   6.786  0.0321 -0.0349  0.2048
 1244W        W 5724   5.910   8.274  15.669  0.2640  0.0095  0.1523
 1245W        W 5725   2.227   8.890  22.752 -0.2826 -0.0107 -0.3964
 1246W        W 5726  10.402  11.276  21.320  0.0307 -0.3023  0.5689
 1247W        W 5727   6.498   3.480  16.147 -0.1810 -0.0982  0.0896
 1248W        W 5728   8.473   9.497  22.885  0.0234  0.2250  0.0232
 1249W        W 5729   4.991   2.040   8.773 -0.0208  0.0283  0.1452
 1250W        W 5730  11.434   8.296  16.325  0.1299 -0.0987  0.1746
 1251W        W 5731   1.822   2.222  19.616 -0.0912 -0.1872 -0.0530
 1252W        W 5732   7.023   3.306  16.632 -0.1533  0.2159 -0.0399
 1253W        W 5733   5.341   2.571  17.071  0.1071 -0.3146 -0.2877
 1254W        W 5734   1.540  11.261   1.726 -0.1918  0.2202 -0.3245
 1255W        W 5735   0.349   0.920   8.783  0.0722 -0.1110  0.1861
 1256W        W 5736   2.188   4.332  19.672 -0.1805  0.1550  0.3060
 1257W        W 5737   6.810   1.774  23.271  0.0441 -0.0831  0.0873
 1258W        W 5738   5.884   5.997  14.221 -0.0310 -0.2800  0.3264
 1259W        W 5739   7.342   0.463   7.011 -0.0878  0.2312 -0.0177
 1260W        W 5740   4.146   5.192   8.177 -0.2809 -0.2252 -0.2984
 1261W        W 5741   1.792   5.295   6.587 -0.2048 -0.2027 -0.3810
 1262W        W 5742   3.715  11.335   6.908  0.1636 -0.0084 -0.2223
 1263W        W 5743   7.385   5.024  14.561 -0.0734 -0.1387 -0.2628
 1264W        W 5744   0.745   0.528   9.056 -0.2083 -0.0326  0.1144
 1265W        W 5745   1.869   5.415  18.092 -0.3039 -0.0184 -0.2599
 1266W        W 5746   5.378   7.838   4.627  0.2653 -0.3287 -0.0598
 1267W        W 5747   5.660   4.509   8.177  0.3037  0.1083  0.1119
 1268W        W 5748   8.963   1.837   9.520 -0.0897 -0.0991 -0.0737
 1269W        W 5749  10.067   1.255  17.920  0.0669  0.3288  0.1962
 1270W        W 5750   1.084   5.130  14.263  0.0174  0.0174 -0.0292
 1271W        W 5751   3.811   3.851   4.821 -0.1279  0.2956  0.0254
 1272W        W 5752   2.642   1.531  17.235  0.1209  0.1305 -0.2182
 1273W        W 5753   4.526   2.865  23.024  0.2665 -0.0029  0.0730
 1274W        W 5754   3.872   0.777  14.967 -0.2493  0.0638 -0.4249
 1275W        W 5755  10.082   3.970   2.063 -0.2127  0.0226  0.1377
 1276W        W 5756   1.129   5.562  18.580  0.0871 -0.3498 -0.3674
 1277W        W 5757   2.373   0.696  20.445  0.0282 -0.0934  0.1512
 1278W        W 5758   9.884   1.448   8.031  0.1713  0.0854  0.0093
 1279W        W 5759   7.292   0.922   6.189  0.1679 -0.0631 -0.1519
 1280W        W 5760   7.015   0.692   7.808  0.0007  0.2743  0.0812
 1281W        W 5761   0.857   1.081   3.375  0.2087 -0.0436  0.0226
 1282W        W 5762   7.112   1.184   4.605 -0.0323 -0.1865 -0.2939
 1283W        W 5763   9.819   1.754   5.849 -0.2111  0.3820  0.2712
 1284W        W 5764   9.392   9.303   2.834 -0.0401 -0.0609  0.0660
 1285W        W 5765  10.903   5.012  14.091  0.2682  0.1321  0.1557
 1286W        W 5766   3.194   7.484   0.860  0.0484  0.1831 -0.3945
 1287W        W 5767   5.061   5.669   0.953 -0.0041  0.4236  0.1914
 1288W        W 5768   7.762   3.900   5.429  0.1665  0.0769  0.3371
 1289W        W 5769   3.651   7.189   9.890  0.0412 -0.0042 -0.0457
 1290W        W 5770   9.953   7.809   7.705  0.1588  0.0373 -0.2525
 1291W        W 5771  10.299   5.433  21.534 -0.0726 -0.3366 -0.1257
 1292W        W 5772   0.209  11.447  17.650 -0.2796  0.2591  0.2875
 1293W        W 5773  10.776  10.762  22.837 -0.1603 -0.0809 -0.0290
 1294W        W 5774  10.921  11.003   0.666 -0.3461 -0.1208 -0.0968
 1295W        W 5775   8.734   7.580  17.939 -0.3100 -0.0157  0.0425
 1296W        W 5776   5.929  11.193   6.317  0.0507  0.0976  0.0273
 1297W        W 5777   4.512   1.096   1.901 -0.0658  0.0852 -0.0586
 1298W        W 5778   5.297   4.335   1.768 -0.0306  0.2785  0.3090
 1299W        W 5779   1.356   1.912   3.480  0.0959 -0.1596 -0.1420
 1300W        W 5780  11.189   1.939   7.147  0.1508 -0.2753  0.1081
 1301W        W 5781   7.421  10.825  18.454 -0.1938  0.0664 -0.0311
 1302W        W 5782   2.866   3.835  21.294 -0.1221  0.1810  0.1967
 1303W        W 5783   3.659  10.957  17.976  0.0466 -0.0220 -0.0467
 1304W        W 5784  10.154   7.776   2.809 -0.1133 -0.1309  0.2016
 1305W        W 5785   4.872   5.807  21.627  0.2293  0.1169  0.0845
 1306W        W 5786   4.783   3.655   8.564  0.2371 -0.2188  0.0437
 1307W        W 5787   1.817   5.017   7.651 -0.1117 -0.2844 -0.0881
 1308W        W 5788   4.171  10.358   4.646 -0.0771  0.2941  0.0206
 1309W        W 5789   0.625   2.673  14.726 -0.1305  0.1642  0.1304
 1310W        W 5790  10.143   4.044  16.053  0.3156 -0.2956  0.0032
 1311W        W 5791   1.715   6.175   7.607 -0.2846 -0.1249 -0.0954
 1312W        W 5792   6.453   5.450   9.181  0.0530 -0.0284 -0.5331
 1313W        W 5793  11.447   6.692   2.422 -0.2589  0.0839 -0.1247
 1314W        W 5794   9.696   6.350  19.471  0.1264  0.0960  0.2943
 1315W        W 5795   6.697   5.135  19.445 -0.0268 -0.1247  0.2438
 1316W        W 5796   2.902   2.245  19.564  0.1785  0.2309  0.2541
[truncated: 1,389,485 more chars]
