# Supplementary material for: Effect of helical kink in antimicrobial peptides on membrane pore formation
Source: eLife. 2020 Mar 13;9:e47946. doi: 10.7554/eLife.47946 (PMC7069690; doi:10.7554/eLife.47946)
Supplement: Figure 10—source data 1. [file elife-47946-fig10-data1.zip]

Archive with 8 entries (7 files):
- Figure10/
- __MACOSX/._Figure10
- Figure10/.DS_Store
- __MACOSX/Figure10/._.DS_Store
- Figure10/10A.dat
- __MACOSX/Figure10/._10A.dat
- Figure10/10B.dat
- __MACOSX/Figure10/._10B.dat
