# Supplementary material for: Effect of helical kink in antimicrobial peptides on membrane pore formation
Source: eLife. 2020 Mar 13;9:e47946. doi: 10.7554/eLife.47946 (PMC7069690; doi:10.7554/eLife.47946)
Supplement: Figure 10—source data 1. [file elife-47946-fig10-data1.zip › Figure10/10A.dat]

# c_peptide [uM]    Buf II WT           STD                 Buf II P11L             STD                     Buf II P11A         STD                 Buf II P11G         STD
        0.0         0.0                 0.0                 0.0                     0.0                     0.0                 0.0                 0.0                 0.0
        0.2         0.0294550233333     0.0445501321281     0.16607585833333335     0.16112676771523785     0.0815391733333     0.04526398757       0.01085814          0.00767802406892
        0.4         0.0769464833333     0.0460759884168     0.36179767333333329     0.19223757495586971     0.210784536667      0.0538380046238     0.0553704166667     0.0761811827566
        1.0         0.163617833333      0.0187504916034     0.84295773333333335     0.1624357702082474      0.299571983333      0.0955021313117     0.124572303333      0.0596647231361
        2.0         0.163464023333      0.0102041083139     1.0054876214285715      0.01321541126837408     0.66083444          0.108865638457      0.141033153333      0.0415800313106
