# Supplementary material for: Effect of helical kink in antimicrobial peptides on membrane pore formation
Source: eLife. 2020 Mar 13;9:e47946. doi: 10.7554/eLife.47946 (PMC7069690; doi:10.7554/eLife.47946)
Supplement: Figure 10—source data 1. [file elife-47946-fig10-data1.zip › Figure10/10B.dat]

# c_peptide [uM]    LL-37 WT        STD                     LL-37 G14L      STD
        0.0         0.0             0.0                     0.0             0.0
        0.2         0.14306986      0.110960176666          0.102086206667  0.0369578210373
        0.4         0.298777636667  0.132221213795          0.245300976667  0.0918697017402
        1.0         0.82696531      0.108966552483          0.672476743333  0.145040339431
        2.0         1.0107246       0.0098455390346         1.0004246       0.081254809514
