# Supplementary material for: Effect of helical kink in antimicrobial peptides on membrane pore formation
Source: eLife. 2020 Mar 13;9:e47946. doi: 10.7554/eLife.47946 (PMC7069690; doi:10.7554/eLife.47946)
Supplement: Figure 12—source data 1. [file elife-47946-fig12-data1.zip]

Archive with 22 entries (21 files):
- Figure12/
- __MACOSX/._Figure12
- Figure12/12D_iii.gro
- __MACOSX/Figure12/._12D_iii.gro
- Figure12/12C.gro
- __MACOSX/Figure12/._12C.gro
- Figure12/12B.gro
- __MACOSX/Figure12/._12B.gro
- Figure12/12A_ii.gro
- __MACOSX/Figure12/._12A_ii.gro
- Figure12/.DS_Store
- __MACOSX/Figure12/._.DS_Store
- Figure12/12E_ii.gro
- __MACOSX/Figure12/._12E_ii.gro
- Figure12/12D_i.gro
- __MACOSX/Figure12/._12D_i.gro
- Figure12/12A_i.gro
- __MACOSX/Figure12/._12A_i.gro
- Figure12/12D_ii.gro
- __MACOSX/Figure12/._12D_ii.gro
- Figure12/12E_i.gro
- __MACOSX/Figure12/._12E_i.gro
