# Supplementary material for: Effect of helical kink in antimicrobial peptides on membrane pore formation
Source: eLife. 2020 Mar 13;9:e47946. doi: 10.7554/eLife.47946 (PMC7069690; doi:10.7554/eLife.47946)
Supplement: Figure 12—source data 1. [file elife-47946-fig12-data1.zip › Figure12/12D_iii.gro]

Martini system with peptide(s) and lipid membrane
30714
    1SER     BB    1   5.869  11.537  10.557  0.0600 -0.1230 -0.0497
    1SER    SC1    2   5.876  11.633  10.350 -0.1870  0.0708 -0.2464
    2ILE     BB    3   6.132  11.513  10.719  0.0176  0.2499  0.0823
    2ILE    SC1    4   6.434  11.540  10.651  0.0467  0.1640  0.1754
    3ILE     BB    5   6.055  11.267  10.890 -0.0780  0.2133 -0.0121
    3ILE    SC1    6   6.234  11.267  11.143 -0.0397  0.5356 -0.0348
    4GLY     BB    7   5.999  11.049  10.676  0.2981 -0.0780  0.1723
    5ILE     BB    8   6.266  11.033  10.519  0.1775  0.0357 -0.0501
    5ILE    SC1    9   6.218  11.177  10.249  0.3536 -0.1949 -0.2084
    6ILE     BB   10   6.465  11.007  10.755 -0.1643 -0.0529  0.2383
    6ILE    SC1   11   6.696  11.125  10.926  0.1413 -0.2467 -0.0297
    7MET     BB   12   6.362  10.749  10.893  0.0783 -0.0460  0.4409
    7MET    SC1   13   6.434  10.763  11.274  0.0279 -0.0919  0.2053
    8GLY     BB   14   6.420  10.551  10.662  0.0186  0.2476  0.1665
    9ILE     BB   15   6.725  10.589  10.625  0.0508  0.0337  0.2013
    9ILE    SC1   16   6.833  10.856  10.511  0.0712 -0.0495  0.0227
   10LEU     BB   17   6.803  10.533  10.920  0.1529 -0.1084  0.1488
   10LEU    SC1   18   7.065  10.691  11.047 -0.6767 -0.0730  0.0968
   11GLY     BB   19   6.709  10.239  10.949 -0.0937 -0.0446  0.0223
   12ASN     BB   20   6.898  10.132  10.728 -0.0506 -0.0867  0.0792
   12ASN    SC1   21   6.792   9.936  10.560  0.0020 -0.1377  0.1473
   13ILE     BB   22   7.178  10.202  10.841  0.0291 -0.0650 -0.1278
   13ILE    SC1   23   7.268  10.146  11.132 -0.2063 -0.0638 -0.0529
   14PRO     BB   24   7.287  10.400  10.600  0.0212  0.0194 -0.0626
   14PRO    SC1   25   7.295  10.684  10.575  0.0212  0.0150 -0.2086
   15GLN     BB   26   7.526  10.246  10.432 -0.0255 -0.0887 -0.0306
   15GLN    SC1   27   7.311   9.952  10.397 -0.4606 -0.2562  0.1768
   16VAL     BB   28   7.819  10.338  10.472 -0.0091 -0.0938 -0.1349
   16VAL    SC1   29   8.045  10.390  10.343  0.2690  0.0720  0.3889
   17ILE     BB   30   7.864  10.270  10.771  0.1239 -0.1263 -0.1615
   17ILE    SC1   31   7.692  10.420  10.982  0.2046  0.0774 -0.2381
   18GLN     BB   32   7.790   9.971  10.804 -0.0606 -0.0824 -0.1655
   18GLN    SC1   33   7.822   9.715  11.116  0.1722 -0.1731  0.3686
   19ILE     BB   34   7.970   9.874  10.571 -0.0096  0.0993 -0.2030
   19ILE    SC1   35   7.806   9.880  10.308 -0.0768  0.1673 -0.1600
   20ILE     BB   36   8.256   9.935  10.673 -0.0762  0.1640 -0.0509
   20ILE    SC1   37   8.436  10.179  10.606  0.1859 -0.0495 -0.1469
   21MET     BB   38   8.277   9.765  10.931  0.3078  0.1574 -0.0810
   21MET    SC1   39   8.184   9.969  11.215 -0.2341  0.3951  0.1893
   22SER     BB   40   8.235   9.480  10.817  0.0118  0.1919 -0.0649
   22SER    SC1   41   8.014   9.349  10.803 -0.3466 -0.2894  0.0432
   23ILE     BB   42   8.462   9.479  10.606  0.1031 -0.1571  0.0291
   23ILE    SC1   43   8.412   9.274  10.379  0.2205  0.0480 -0.1867
   24VAL     BB   44   8.719   9.536  10.770  0.0539  0.1213  0.0134
   24VAL    SC1   45   8.813   9.777  10.710  0.0023  0.2086  0.2695
   25LYS     BB   46   8.716   9.296  10.966 -0.0255  0.0207 -0.1097
   25LYS    SC1   47   8.626   9.401  11.223  0.1739 -0.4802 -0.0590
   25LYS    SC2   48   8.561   9.653  11.333  0.1156 -0.3501  0.0346
   26ALA     BB   49   8.709   9.052  10.775  0.0555 -0.1194  0.0634
   27PHE     BB   50   8.959   9.118  10.604 -0.0036  0.0990  0.0588
   27PHE    SC1   51   8.965   9.266  10.353 -0.0166 -0.4158 -0.3436
   27PHE    SC2   52   8.935   9.513  10.247  0.1005 -0.3691 -0.2694
   27PHE    SC3   53   8.793   9.306  10.148  0.0840 -0.2937 -0.4058
   28LYS     BB   54   9.185   9.088  10.815  0.1388 -0.0677 -0.1137
   28LYS    SC1   55   9.195   9.205  11.085 -0.1747 -0.1576 -0.0576
   28LYS    SC2   56   9.277   9.244  11.303  0.0171 -0.0037 -0.3071
   29GLY     BB   57   9.128   8.792  10.887 -0.1508 -0.0005 -0.0529
   30ASN     BB   58   9.195   8.682  10.605 -0.0989  0.1471 -0.0995
   30ASN    SC1   59   9.040   8.430  10.467 -0.3950  0.0540  0.0033
   31LYS     BB   60   9.491   8.768  10.575 -0.0282 -0.0477  0.0147
   31LYS    SC1   61   9.648   8.575  10.342  0.1539 -0.2189  0.2102
   31LYS    SC2   62   9.502   8.420  10.158 -0.1486 -0.1013 -0.1227
   32ARG     BB   63   9.608   8.638  10.831 -0.1717 -0.1733  0.0183
   32ARG    SC1   64   9.629   8.791  11.113  0.1595  0.1304  0.2020
   32ARG    SC2   65   9.752   8.856  11.425  0.1020 -0.0824  0.2021
    1SER     BB   66   5.845  10.887   8.590  0.1054  0.0781 -0.1231
    1SER    SC1   67   5.840  10.643   8.500 -0.1384  0.0533 -0.1207
    2ILE     BB   68   5.940  11.065   8.825 -0.3640  0.1334  0.0360
    2ILE    SC1   69   6.105  11.325   8.786 -0.2428  0.0354 -0.1128
    3ILE     BB   70   5.904  10.872   9.064 -0.0151  0.0199  0.0018
    3ILE    SC1   71   5.777  10.952   9.335 -0.2326  0.2565 -0.1661
    4GLY     BB   72   6.065  10.624   8.968 -0.0459  0.0179 -0.0442
    5ILE     BB   73   6.352  10.738   8.942  0.0831 -0.3294 -0.1949
    5ILE    SC1   74   6.397  10.889   8.675 -0.1346 -0.2449 -0.1860
    6ILE     BB   75   6.401  10.838   9.231  0.0539  0.0436 -0.3138
    6ILE    SC1   76   6.234  11.093   9.287  0.1320  0.0356 -0.0238
    7MET     BB   77   6.356  10.566   9.373  0.3459  0.1409 -0.0227
    7MET    SC1   78   6.269  10.761   9.654  0.0849  0.0693  0.2228
    8GLY     BB   79   6.566  10.392   9.225  0.1685  0.2113 -0.3684
    9ILE     BB   80   6.804  10.565   9.323 -0.0105  0.2278  0.0589
    9ILE    SC1   81   6.986  10.725   9.130  0.2617 -0.0248  0.1002
   10LEU     BB   82   6.788  10.515   9.629 -0.4289 -0.0512 -0.0004
   10LEU    SC1   83   6.933  10.831   9.692 -0.0017  0.1646  0.0627
   11GLY     BB   84   6.830  10.208   9.638  0.2068  0.0238  0.0546
   12ASN     BB   85   7.104  10.174   9.498  0.1386 -0.0107 -0.0714
   12ASN    SC1   86   7.011   9.985   9.242 -0.0297  0.3904  0.1054
   13ILE     BB   87   7.276  10.354   9.682 -0.2983  0.2317  0.1141
   13ILE    SC1   88   7.329  10.165   9.922 -0.0531  0.0612 -0.0695
   14PRO     BB   89   7.336  10.588   9.457  0.0094  0.0939  0.0488
   14PRO    SC1   90   7.421  10.892   9.499  0.3065 -0.5977 -0.0400
   15GLN     BB   91   7.538  10.406   9.269 -0.2171 -0.1692  0.0538
   15GLN    SC1   92   7.300  10.421   8.912  0.2832 -0.0411 -0.0499
   16VAL     BB   93   7.809  10.464   9.408 -0.3344  0.2580  0.1173
   16VAL    SC1   94   7.882  10.715   9.451 -0.0050  0.1369  0.3036
   17ILE     BB   95   7.804  10.260   9.642 -0.0290  0.0660 -0.0376
   17ILE    SC1   96   7.882  10.215   9.938 -0.1141  0.2485  0.0143
   18GLN     BB   97   7.789   9.985   9.501  0.0261  0.0266  0.0327
   18GLN    SC1   98   7.511   9.752   9.562  0.1803  0.0918 -0.2870
   19ILE     BB   99   8.038   9.965   9.318  0.0952 -0.0795  0.1370
   19ILE    SC1  100   8.122  10.164   9.095 -0.3066  0.0577  0.1008
   20ILE     BB  101   8.262  10.005   9.528  0.0985  0.0987  0.1013
   20ILE    SC1  102   8.548  10.122   9.505  0.1027  0.1181  0.2449
   21MET     BB  103   8.199   9.748   9.690  0.0634  0.0602  0.0271
   21MET    SC1  104   7.919   9.706   9.840 -0.0750 -0.2000 -0.1503
   22SER     BB  105   8.230   9.541   9.462 -0.0946  0.0349  0.0274
   22SER    SC1  106   8.146   9.286   9.390 -0.0880  0.1346 -0.3361
   23ILE     BB  107   8.519   9.602   9.370 -0.1784 -0.0146 -0.2799
   23ILE    SC1  108   8.509   9.783   9.118  0.0885  0.1094 -0.2052
   24VAL     BB  109   8.680   9.533   9.625 -0.2445  0.1436 -0.1937
   24VAL    SC1  110   8.718   9.726   9.803 -0.0983 -0.1140  0.0641
   25LYS     BB  111   8.585   9.241   9.668  0.1352  0.0296 -0.0867
   25LYS    SC1  112   8.342   9.241   9.891  0.1337 -0.0690 -0.1813
   25LYS    SC2  113   8.068   9.201   9.878 -0.0039 -0.0514  0.0193
   26ALA     BB  114   8.670   9.141   9.387  0.0720 -0.0023 -0.0945
   27PHE     BB  115   8.973   9.201   9.413  0.0451  0.0204  0.1997
   27PHE    SC1  116   9.026   9.450   9.257  0.0380 -0.1209  0.0869
   27PHE    SC2  117   9.231   9.617   9.202 -0.0907 -0.0365 -0.1519
   27PHE    SC3  118   8.979   9.687   9.135 -0.2353 -0.0263  0.3628
   28LYS     BB  119   9.032   9.023   9.660  0.2674 -0.1602  0.0214
   28LYS    SC1  120   9.237   8.983   9.834  0.1424 -0.4179  0.0588
   28LYS    SC2  121   9.254   8.822  10.084  0.0415 -0.1970  0.0487
   29GLY     BB  122   8.975   8.739   9.549  0.1214 -0.2452  0.3041
   30ASN     BB  123   9.147   8.742   9.292  0.0386 -0.1802  0.2488
   30ASN    SC1  124   8.973   8.796   9.054 -0.1214  0.1206 -0.0223
   31LYS     BB  125   9.429   8.760   9.421  0.0782  0.0465  0.1355
   31LYS    SC1  126   9.688   8.666   9.216 -0.3775 -0.0078  0.1994
   31LYS    SC2  127   9.746   8.577   9.013  0.0813  0.0932 -0.1455
   32ARG     BB  128   9.417   8.520   9.617  0.0654 -0.2720 -0.2438
   32ARG    SC1  129   9.547   8.235   9.632 -0.3151  0.1440 -0.1858
   32ARG    SC2  130   9.338   8.043   9.754  0.0451  0.4303 -0.0279
    1SER     BB  131   8.912   3.601  10.877 -0.0420 -0.0812  0.1775
    1SER    SC1  132   8.725   3.681  11.020 -0.0662  0.0383  0.0998
    2ILE     BB  133   9.057   3.703  10.623 -0.0886 -0.1135  0.1377
    2ILE    SC1  134   9.144   3.431  10.501  0.0881  0.0736 -0.1643
    3ILE     BB  135   8.858   3.923  10.536 -0.1826 -0.2089  0.1097
    3ILE    SC1  136   8.865   4.049  10.253  0.2425 -0.1204  0.1535
    4GLY     BB  137   8.865   4.118  10.777  0.1684 -0.0961  0.0151
    5ILE     BB  138   9.156   4.215  10.816  0.1763 -0.1277  0.0328
    5ILE    SC1  139   9.305   4.382  11.030  0.1282 -0.3078  0.2105
    6ILE     BB  140   9.184   4.334  10.532  0.0626 -0.1682  0.0042
    6ILE    SC1  141   9.306   4.212  10.274 -0.3284 -0.0148 -0.2622
    7MET     BB  142   8.955   4.542  10.552  0.1269 -0.0735 -0.2071
    7MET    SC1  143   8.882   4.646  10.218 -0.0046  0.1046 -0.1058
    8GLY     BB  144   9.063   4.730  10.774 -0.0099 -0.0767 -0.1367
    9ILE     BB  145   9.330   4.830  10.652  0.1185  0.1057  0.2781
    9ILE    SC1  146   9.568   4.632  10.665 -0.0725 -0.1499 -0.0015
   10LEU     BB  147   9.220   4.961  10.394  0.0530  0.0659  0.2856
   10LEU    SC1  148   9.359   4.863  10.129  0.2507 -0.2941 -0.2010
   11GLY     BB  149   9.028   5.165  10.527  0.0056  0.1430  0.1033
   12ASN     BB  150   9.239   5.303  10.708  0.1341  0.1045 -0.0163
   12ASN    SC1  151   9.124   5.464  10.994  0.1347 -0.2561  0.3067
   13ILE     BB  152   9.430   5.383  10.476  0.1710  0.1669  0.0354
   13ILE    SC1  153   9.372   5.319  10.179  0.0745  0.0219  0.0844
   14PRO     BB  154   9.679   5.188  10.571 -0.0667 -0.1841 -0.0425
   14PRO    SC1  155   9.765   4.992  10.391 -0.0928 -0.0929  0.1116
   15GLN     BB  156   9.868   5.356  10.783 -0.0238 -0.1138 -0.1354
   15GLN    SC1  157   9.616   5.574  10.972  0.2121 -0.2623 -0.0582
   16VAL     BB  158  10.091   5.519  10.643  0.0826 -0.2214 -0.0928
   16VAL    SC1  159  10.245   5.681  10.785  0.0840 -0.1870 -0.1337
   17ILE     BB  160   9.922   5.654  10.422 -0.0780 -0.1904  0.0470
   17ILE    SC1  161   9.830   5.462  10.196 -0.2340 -0.0498 -0.0116
   18GLN     BB  162   9.700   5.805  10.578  0.0674  0.1282 -0.0455
   18GLN    SC1  163   9.487   5.862  10.293  0.1637  0.1773 -0.1146
   19ILE     BB  164   9.887   5.978  10.755  0.3010 -0.0549 -0.1068
   19ILE    SC1  165   9.790   6.131  11.006  0.1735  0.0606 -0.2243
   20ILE     BB  166  10.070   6.115  10.544 -0.0271  0.2440 -0.2088
   20ILE    SC1  167  10.289   6.295  10.668 -0.0186  0.1184 -0.0369
   21MET     BB  168   9.838   6.212  10.362 -0.2823 -0.2031 -0.1400
   21MET    SC1  169  10.080   6.126  10.039 -0.0910  0.1879 -0.1278
   22SER     BB  170   9.674   6.384  10.561 -0.0235  0.0818 -0.1634
   22SER    SC1  171   9.426   6.410  10.578  0.1759  0.0984 -0.0698
   23ILE     BB  172   9.900   6.578  10.646  0.1308 -0.0685 -0.2258
   23ILE    SC1  173   9.968   6.545  10.947  0.0401 -0.2087 -0.2198
   24VAL     BB  174   9.999   6.700  10.379  0.0242  0.3601 -0.0770
   24VAL    SC1  175  10.173   6.569  10.229 -0.1851  0.1295 -0.1260
   25LYS     BB  176   9.721   6.808  10.295 -0.0074  0.1511 -0.2504
   25LYS    SC1  177   9.564   6.591  10.131  0.0515 -0.3494  0.1308
   25LYS    SC2  178   9.404   6.398  10.007  0.0572  0.1380  0.0574
   26ALA     BB  179   9.636   6.979  10.539  0.2619 -0.0070 -0.0413
   27PHE     BB  180   9.854   7.198  10.516  0.1457  0.1004 -0.1321
   27PHE    SC1  181  10.059   7.161  10.702  0.1344  0.1182 -0.2382
   27PHE    SC2  182  10.143   6.983  10.887 -0.2881  0.4782  0.3367
   27PHE    SC3  183  10.274   7.217  10.856 -0.2246  0.4234  0.1789
   28LYS     BB  184   9.789   7.283  10.225 -0.0898 -0.1755 -0.1641
   28LYS    SC1  185   9.929   7.451  10.031  0.2004 -0.1506 -0.0223
   28LYS    SC2  186   9.943   7.535   9.795 -0.0686 -0.1272  0.0715
   29GLY     BB  187   9.493   7.367  10.263  0.0385  0.2115  0.0261
   30ASN     BB  188   9.544   7.560  10.500 -0.2862  0.0342  0.2470
   30ASN    SC1  189   9.291   7.724  10.652  0.2861  0.0733 -0.2274
   31LYS     BB  190   9.726   7.777  10.375  0.0177 -0.2295  0.2196
   31LYS    SC1  191   9.704   8.049  10.579  0.0111  0.1345  0.0615
   31LYS    SC2  192   9.502   8.201  10.590  0.1367  0.3715 -0.0378
   32ARG     BB  193   9.531   7.872  10.154  0.1349  0.1179  0.2588
   32ARG    SC1  194   9.225   7.982  10.239 -0.0575 -0.0413 -0.0744
   32ARG    SC2  195   9.007   7.816  10.118  0.0715  0.0833 -0.1897
    1SER     BB  196   8.795   3.610   9.537  0.0132 -0.1855 -0.0935
    1SER    SC1  197   8.593   3.727   9.640  0.1915 -0.1410 -0.3322
    2ILE     BB  198   9.057   3.714   9.406 -0.0025 -0.1796 -0.1206
    2ILE    SC1  199   9.255   3.560   9.588 -0.2711 -0.4294 -0.0302
    3ILE     BB  200   8.953   3.885   9.170 -0.0419  0.0257  0.0424
    3ILE    SC1  201   9.145   3.979   8.945 -0.0846 -0.0364 -0.0206
    4GLY     BB  202   8.823   4.109   9.339 -0.1820 -0.0136 -0.0116
    5ILE     BB  203   9.061   4.220   9.505 -0.2102 -0.0420  0.0483
    5ILE    SC1  204   9.090   4.035   9.752 -0.0678  0.0810  0.1253
    6ILE     BB  205   9.258   4.291   9.276 -0.1972 -0.2767 -0.0166
    6ILE    SC1  206   9.511   4.198   9.427  0.0867  0.2774 -0.1238
    7MET     BB  207   9.108   4.499   9.100  0.2775 -0.0946 -0.2225
    7MET    SC1  208   9.314   4.470   8.798 -0.0774  0.0797 -0.2361
    8GLY     BB  209   9.051   4.726   9.303  0.2829 -0.1867 -0.1169
    9ILE     BB  210   9.345   4.811   9.354  0.0866  0.4168  0.0973
    9ILE    SC1  211   9.605   4.666   9.440 -0.2644 -0.4075 -0.1376
   10LEU     BB  212   9.437   4.910   9.074  0.0480  0.0550 -0.0487
   10LEU    SC1  213   9.718   4.810   8.965 -0.0627  0.1835 -0.0921
   11GLY     BB  214   9.223   5.129   9.030  0.1204  0.0712 -0.3390
   12ASN     BB  215   9.275   5.316   9.272  0.1580 -0.1705 -0.1567
   12ASN    SC1  216   9.023   5.493   9.374  0.2688 -0.0216 -0.0197
   13ILE     BB  217   9.573   5.370   9.205  0.1185  0.0823 -0.1373
   13ILE    SC1  218   9.630   5.353   8.901  0.2752 -0.4482 -0.0887
   14PRO     BB  219   9.816   5.193   9.342 -0.0084  0.1978  0.2500
   14PRO    SC1  220  10.017   4.948   9.366  0.2725 -0.3893 -0.1081
   15GLN     BB  221   9.906   5.356   9.615 -0.2190  0.1506  0.3497
   15GLN    SC1  222   9.597   5.549   9.702  0.1885 -0.3546  0.0699
   16VAL     BB  223  10.156   5.537   9.588 -0.1703  0.0630  0.2024
   16VAL    SC1  224  10.169   5.695   9.800  0.0243  0.2497  0.0554
   17ILE     BB  225  10.125   5.610   9.288 -0.0947  0.0780  0.1980
   17ILE    SC1  226  10.186   5.388   9.081  0.1767  0.3711 -0.0462
   18GLN     BB  227   9.852   5.756   9.272 -0.0242  0.1742 -0.2764
   18GLN    SC1  228   9.629   5.927   8.969  0.0078  0.2331 -0.1841
   19ILE     BB  229   9.901   5.961   9.499 -0.2896  0.0966 -0.1447
   19ILE    SC1  230   9.711   6.018   9.737 -0.1693  0.0465 -0.0355
   20ILE     BB  231  10.135   6.105   9.354 -0.1025  0.0737  0.1275
   20ILE    SC1  232  10.398   5.951   9.410  0.0285  0.2460 -0.0043
   21MET     BB  233   9.985   6.254   9.128 -0.0124 -0.1534 -0.0859
   21MET    SC1  234  10.247   6.148   8.885  0.1230 -0.2289  0.0442
   22SER     BB  235   9.764   6.374   9.308 -0.0614 -0.2943 -0.0506
   22SER    SC1  236   9.545   6.372   9.326 -0.1968  0.2364  0.1441
   23ILE     BB  237   9.936   6.578   9.466 -0.2779 -0.0945 -0.0664
   23ILE    SC1  238   9.864   6.495   9.755 -0.0366 -0.1273 -0.0136
   24VAL     BB  239  10.036   6.747   9.226 -0.0423  0.0790  0.1484
   24VAL    SC1  240  10.254   6.894   9.260  0.1099 -0.0645 -0.1596
   25LYS     BB  241   9.764   6.833   9.106  0.0645  0.1835 -0.0227
   25LYS    SC1  242   9.635   6.618   8.946  0.1210 -0.1893  0.1945
   25LYS    SC2  243   9.557   6.427   8.818 -0.0319 -0.0377 -0.0597
   26ALA     BB  244   9.636   6.970   9.352  0.1948 -0.1278  0.2249
   27PHE     BB  245   9.853   7.180   9.422 -0.0133  0.0557  0.3360
   27PHE    SC1  246  10.021   7.038   9.662 -0.0845  0.0234  0.1062
   27PHE    SC2  247  10.209   6.915   9.811  0.1822  0.3779  0.0755
   27PHE    SC3  248   9.961   6.951   9.910  0.0510 -0.2903  0.0330
   28LYS     BB  249   9.850   7.343   9.159  0.0630 -0.2746  0.1241
   28LYS    SC1  250  10.065   7.319   8.926  0.2897  0.0675 -0.3230
   28LYS    SC2  251  10.055   7.123   8.790 -0.2369  0.2422  0.0058
   29GLY     BB  252   9.559   7.451   9.166  0.1436 -0.0390 -0.0306
   30ASN     BB  253   9.548   7.608   9.434 -0.0125 -0.1179  0.0100
   30ASN    SC1  254   9.431   7.526   9.720  0.1702  0.1917 -0.0476
   31LYS     BB  255   9.774   7.813   9.380 -0.3942  0.3383  0.0801
   31LYS    SC1  256  10.091   7.734   9.303  0.1574  0.1463 -0.0531
   31LYS    SC2  257  10.181   7.843   9.128 -0.0721  0.1251  0.1556
   32ARG     BB  258   9.671   7.951   9.122 -0.1644  0.0428 -0.1771
   32ARG    SC1  259   9.543   7.845   8.861 -0.0257 -0.0700 -0.1009
   32ARG    SC2  260   9.393   7.592   8.726  0.0574  0.4979 -0.1158
    1SER     BB  261   7.209   3.045   9.983  0.3009 -0.1903  0.2871
    1SER    SC1  262   7.362   2.859   9.930 -0.2202  0.1553  0.0294
    2ILE     BB  263   6.973   3.007  10.180  0.0571 -0.0806  0.0231
    2ILE    SC1  264   6.929   2.705  10.127  0.0370 -0.0500 -0.1404
    3ILE     BB  265   6.989   3.283  10.320  0.3806 -0.0857  0.0030
    3ILE    SC1  266   6.828   3.272  10.585  0.2650  0.1316 -0.0559
    4GLY     BB  267   6.934   3.476  10.084  0.0262 -0.0879  0.0779
    5ILE     BB  268   6.652   3.386   9.994  0.0669 -0.0864 -0.0538
    5ILE    SC1  269   6.714   3.149   9.804  0.1718 -0.0657 -0.0461
    6ILE     BB  270   6.480   3.464  10.240 -0.0844  0.0612 -0.2036
    6ILE    SC1  271   6.349   3.189  10.295 -0.0437  0.0316 -0.2536
    7MET     BB  272   6.544   3.767  10.263  0.0258  0.0277 -0.0525
    7MET    SC1  273   6.421   3.859  10.658  0.0923  0.0947  0.1567
    8GLY     BB  274   6.418   3.861   9.996 -0.0945  0.1466  0.0454
    9ILE     BB  275   6.127   3.773  10.058 -0.0073 -0.1434  0.0562
    9ILE    SC1  276   5.892   3.727   9.861  0.0059  0.0629 -0.0101
   10LEU     BB  277   6.071   3.921  10.325  0.0430  0.0724 -0.0509
   10LEU    SC1  278   5.774   3.775  10.374 -0.1312 -0.1686 -0.2811
   11GLY     BB  279   6.140   4.203  10.215  0.2047  0.0808  0.0685
   12ASN     BB  280   5.927   4.213   9.990  0.1059  0.0247  0.1583
   12ASN    SC1  281   6.058   4.222   9.688  0.0394 -0.0049 -0.2399
   13ILE     BB  282   5.682   4.166  10.172 -0.0044 -0.0548 -0.0079
   13ILE    SC1  283   5.577   4.457  10.164 -0.0247 -0.0620 -0.0043
   14PRO     BB  284   5.409   4.063  10.017 -0.1159  0.0478  0.1170
   14PRO    SC1  285   5.409   3.798   9.962  0.0203 -0.0565 -0.0279
   15GLN     BB  286   5.149   4.259  10.067  0.0352  0.3359 -0.1859
   15GLN    SC1  287   5.244   4.629   9.873 -0.0564 -0.0098 -0.0597
   16VAL     BB  288   4.890   4.276  10.237  0.0824 -0.0091 -0.0714
   16VAL    SC1  289   4.656   4.158  10.203  0.1445 -0.1063 -0.1710
   17ILE     BB  290   4.997   4.399  10.501  0.2132 -0.1639 -0.0508
   17ILE    SC1  291   5.168   4.365  10.757  0.2693 -0.1664 -0.0884
   18GLN     BB  292   5.118   4.657  10.379 -0.0533 -0.0065  0.0090
   18GLN    SC1  293   5.317   4.858  10.672  0.1233 -0.0926 -0.0202
   19ILE     BB  294   4.862   4.759  10.239 -0.0130  0.1370  0.0381
   19ILE    SC1  295   4.687   4.643  10.010 -0.1399  0.1824  0.1112
   20ILE     BB  296   4.669   4.770  10.481 -0.2594  0.1347 -0.1545
   20ILE    SC1  297   4.488   4.518  10.492  0.0165 -0.0650 -0.0925
   21MET     BB  298   4.837   4.949  10.669 -0.1911 -0.0066 -0.0788
   21MET    SC1  299   4.845   4.669  10.951 -0.1252 -0.1705 -0.1406
   22SER     BB  300   4.863   5.192  10.477  0.0745  0.0593  0.0368
   22SER    SC1  301   5.035   5.197  10.319  0.0673  0.1900 -0.1143
   23ILE     BB  302   4.563   5.248  10.426  0.0664  0.0659  0.0910
   23ILE    SC1  303   4.422   5.087  10.201  0.5589 -0.1628 -0.0673
   24VAL     BB  304   4.442   5.310  10.705 -0.0540 -0.0378  0.0629
   24VAL    SC1  305   4.257   5.218  10.870 -0.0173 -0.0269  0.1104
   25LYS     BB  306   4.623   5.550  10.780 -0.0450 -0.0852  0.1945
   25LYS    SC1  307   4.911   5.435  10.917  0.0995  0.0802 -0.0508
   25LYS    SC2  308   5.089   5.236  10.945 -0.3186 -0.0414 -0.0462
   26ALA     BB  309   4.545   5.739  10.547 -0.0741 -0.1164  0.1788
   27PHE     BB  310   4.238   5.759  10.583 -0.1027 -0.1380 -0.0364
   27PHE    SC1  311   3.974   5.813  10.450  0.2296 -0.0465  0.0408
   27PHE    SC2  312   3.806   5.753  10.248  0.2072 -0.0384  0.0570
   27PHE    SC3  313   3.712   5.873  10.471  0.2407 -0.0007  0.0512
   28LYS     BB  314   4.234   5.837  10.883  0.7046 -0.3439  0.0505
   28LYS    SC1  315   4.266   5.661  11.134  0.0581 -0.3874 -0.2348
   28LYS    SC2  316   4.388   5.502  11.283 -0.1881  0.4252 -0.1886
   29GLY     BB  317   4.363   6.119  10.874 -0.2705  0.1396 -0.0424
   30ASN     BB  318   4.196   6.265  10.657 -0.1570  0.0265 -0.2090
   30ASN    SC1  319   4.329   6.395  10.411 -0.3125  0.4067 -0.1409
   31LYS     BB  320   3.925   6.257  10.807  0.0403 -0.2950  0.1472
   31LYS    SC1  321   3.798   6.025  10.988  0.0137  0.0994 -0.0778
   31LYS    SC2  322   3.850   5.877  11.170 -0.1626 -0.1731  0.1316
   32ARG     BB  323   4.006   6.445  11.040 -0.0131 -0.1409  0.0431
   32ARG    SC1  324   3.972   6.409  11.380 -0.2376  0.0426  0.0543
   32ARG    SC2  325   4.219   6.472  11.596 -0.3817 -0.0523  0.4584
    1SER     BB  326   6.803   2.941   8.561  0.2281 -0.0869  0.0250
    1SER    SC1  327   6.980   2.739   8.485  0.1660  0.3262  0.1231
    2ILE     BB  328   6.599   2.910   8.792  0.0821  0.2097 -0.0589
    2ILE    SC1  329   6.529   2.618   8.867  0.4063  0.1155 -0.1090
    3ILE     BB  330   6.724   3.084   9.017  0.2483  0.0218 -0.0033
    3ILE    SC1  331   6.645   2.940   9.280 -0.2305 -0.0997 -0.2028
    4GLY     BB  332   6.740   3.360   8.877  0.0143  0.0852  0.0893
    5ILE     BB  333   6.451   3.411   8.778 -0.0292 -0.2576  0.0255
    5ILE    SC1  334   6.452   3.286   8.495  0.0019 -0.0416 -0.0717
    6ILE     BB  335   6.301   3.440   9.048 -0.1508  0.0993 -0.0742
    6ILE    SC1  336   6.012   3.326   9.065 -0.0640 -0.1024  0.1086
    7MET     BB  337   6.461   3.678   9.163 -0.0405  0.1021 -0.2303
    7MET    SC1  338   6.439   3.671   9.522  0.4805 -0.1303 -0.0590
    8GLY     BB  339   6.396   3.882   8.939 -0.0019  0.2643 -0.0963
    9ILE     BB  340   6.087   3.879   8.954 -0.0078  0.0531 -0.2157
    9ILE    SC1  341   5.971   3.714   8.719  0.0406  0.1239 -0.2897
   10LEU     BB  342   6.054   3.984   9.244  0.0626 -0.1418 -0.1357
   10LEU    SC1  343   5.942   3.727   9.374  0.0180  0.0068  0.0533
   11GLY     BB  344   6.179   4.266   9.219 -0.3068  0.0887  0.4147
   12ASN     BB  345   5.992   4.391   9.005 -0.0438  0.1764  0.2306
   12ASN    SC1  346   6.139   4.349   8.707 -0.2948  0.1150 -0.4083
   13ILE     BB  347   5.711   4.348   9.130  0.0411  0.0176  0.3711
   13ILE    SC1  348   5.617   4.641   9.093  0.0203 -0.0552 -0.2700
   14PRO     BB  349   5.514   4.098   9.042 -0.0691  0.2154  0.0378
   14PRO    SC1  350   5.629   3.821   9.031  0.3068 -0.2382  0.0071
   15GLN     BB  351   5.191   4.168   9.041 -0.0530  0.2983 -0.2330
   15GLN    SC1  352   5.210   4.462   8.819 -0.0435  0.4360 -0.2935
   16VAL     BB  353   4.934   4.188   9.213  0.0049 -0.0326 -0.0988
   16VAL    SC1  354   4.747   4.013   9.283 -0.1308  0.0208 -0.3172
   17ILE     BB  355   5.030   4.360   9.453 -0.0702 -0.0305 -0.0702
   17ILE    SC1  356   4.832   4.288   9.681  0.0417 -0.1244 -0.0016
   18GLN     BB  357   5.148   4.590   9.282 -0.2112  0.2060  0.1451
   18GLN    SC1  358   5.405   4.899   9.433  0.0974  0.1207 -0.0280
   19ILE     BB  359   4.879   4.676   9.153 -0.1885  0.0761  0.0093
   19ILE    SC1  360   4.843   4.769   8.860  0.0905 -0.0558 -0.0702
   20ILE     BB  361   4.722   4.754   9.408  0.0668 -0.0415  0.2074
   20ILE    SC1  362   4.489   4.594   9.537  0.0181  0.0081  0.1812
   21MET     BB  363   4.887   4.992   9.518  0.0470 -0.0407  0.2356
   21MET    SC1  364   5.023   5.039   9.875  0.0796 -0.2940  0.0199
   22SER     BB  365   4.837   5.152   9.257 -0.1678  0.1376  0.3815
   22SER    SC1  366   4.943   5.350   9.141 -0.4783 -0.0070  0.1770
   23ILE     BB  367   4.528   5.166   9.238 -0.1461  0.2130 -0.0118
   23ILE    SC1  368   4.408   4.947   9.055 -0.3108  0.1448  0.1750
   24VAL     BB  369   4.482   5.287   9.520 -0.3258 -0.0114  0.0581
   24VAL    SC1  370   4.475   5.088   9.694  0.2415 -0.0702  0.0325
   25LYS     BB  371   4.662   5.538   9.491 -0.4888  0.1038  0.0231
   25LYS    SC1  372   4.884   5.518   9.755  0.1855 -0.2557  0.1743
   25LYS    SC2  373   5.055   5.543   9.958 -0.1981 -0.1263 -0.1457
   26ALA     BB  374   4.534   5.665   9.239  0.0603  0.3825 -0.1310
   27PHE     BB  375   4.240   5.696   9.333  0.0962 -0.0589  0.1561
   27PHE    SC1  376   4.045   5.439   9.336 -0.2918  0.1795  0.2169
   27PHE    SC2  377   3.967   5.184   9.377  0.4189 -0.0485  0.2784
   27PHE    SC3  378   4.073   5.256   9.140 -0.1412  0.3071  0.1173
   28LYS     BB  379   4.275   5.848   9.601  0.1997 -0.1400  0.1897
   28LYS    SC1  380   4.158   5.958   9.859 -0.3406  0.0240 -0.3124
   28LYS    SC2  381   4.118   6.107  10.082  0.1692 -0.1017 -0.1859
   29GLY     BB  382   4.416   6.102   9.493 -0.1458 -0.0097  0.0319
   30ASN     BB  383   4.214   6.228   9.294 -0.0999  0.1800  0.1029
   30ASN    SC1  384   4.320   6.475   9.123  0.1241  0.1919  0.2865
   31LYS     BB  385   3.969   6.267   9.480 -0.1591  0.3421 -0.0066
   31LYS    SC1  386   3.816   5.950   9.427 -0.0776 -0.0821 -0.0158
   31LYS    SC2  387   3.794   5.809   9.198  0.0189 -0.2928 -0.0823
   32ARG     BB  388   4.097   6.438   9.704  0.2774 -0.0745  0.0796
   32ARG    SC1  389   3.816   6.606   9.791 -0.1351 -0.1937 -0.0312
   32ARG    SC2  390   3.597   6.823   9.676 -0.1005  0.1761  0.3374
    1SER     BB  391   6.024  10.535  10.041  0.1793 -0.3004  0.0096
    1SER    SC1  392   6.143  10.623  10.252  0.0088  0.3930 -0.1239
    2ILE     BB  393   5.816  10.614   9.826  0.1464 -0.0579  0.1260
    2ILE    SC1  394   5.593  10.822   9.770  0.1362 -0.0596  0.1604
    3ILE     BB  395   5.901  10.408   9.610 -0.3182 -0.0587 -0.0683
    3ILE    SC1  396   5.803  10.422   9.316  0.1474 -0.2481 -0.2410
    4GLY     BB  397   5.878  10.141   9.766 -0.2499 -0.1412 -0.1978
    5ILE     BB  398   5.571  10.143   9.804 -0.2189 -0.1744  0.0720
    5ILE    SC1  399   5.424  10.334  10.000 -0.0779  0.1140 -0.0967
    6ILE     BB  400   5.453  10.145   9.517 -0.1308 -0.2100  0.0354
    6ILE    SC1  401   5.346  10.436   9.521  0.1951 -0.0829 -0.0823
    7MET     BB  402   5.575   9.878   9.418  0.1179 -0.0655 -0.0575
    7MET    SC1  403   5.718   9.854   9.079 -0.0150 -0.0095  0.0024
    8GLY     BB  404   5.433   9.693   9.622  0.0240  0.3026  0.2226
    9ILE     BB  405   5.146   9.718   9.508  0.0668 -0.0708  0.0144
    9ILE    SC1  406   4.945   9.954   9.532 -0.0500 -0.1801  0.1224
   10LEU     BB  407   5.206   9.614   9.222 -0.1475 -0.0214 -0.0508
   10LEU    SC1  408   5.072   9.864   9.010  0.2291  0.0933 -0.0998
   11GLY     BB  409   5.337   9.352   9.324 -0.1070  0.0764  0.1548
   12ASN     BB  410   5.098   9.205   9.457 -0.0309  0.0447  0.2575
   12ASN    SC1  411   5.157   9.144   9.791 -0.1525 -0.3424  0.0028
   13ILE     BB  412   4.922   9.189   9.202  0.1414 -0.0442  0.1421
   13ILE    SC1  413   5.021   9.139   8.913  0.0523 -0.3735  0.1648
   14PRO     BB  414   4.715   9.441   9.255 -0.1876 -0.2173 -0.2599
   14PRO    SC1  415   4.648   9.542   8.992  0.0882  0.0064 -0.1625
   15GLN     BB  416   4.484   9.394   9.486 -0.1372  0.0679 -0.1463
   15GLN    SC1  417   4.659   9.144   9.659 -0.3324 -0.0402 -0.0492
   16VAL     BB  418   4.204   9.330   9.369 -0.1740 -0.1242  0.0404
   16VAL    SC1  419   4.016   9.206   9.509 -0.0096 -0.2203  0.1790
   17ILE     BB  420   4.273   9.202   9.096 -0.2568 -0.0522 -0.0148
   17ILE    SC1  421   4.133   9.303   8.838 -0.0279  0.1609 -0.0587
   18GLN     BB  422   4.464   8.979   9.194 -0.2377  0.0447  0.1717
   18GLN    SC1  423   4.590   8.819   8.911  0.2857  0.1622  0.1928
   19ILE     BB  424   4.246   8.830   9.356 -0.0010 -0.1890  0.2833
   19ILE    SC1  425   4.423   8.681   9.563  0.1872 -0.1007  0.1882
   20ILE     BB  426   4.035   8.762   9.139 -0.0431 -0.0584  0.2828
   20ILE    SC1  427   3.824   8.986   9.100  0.0089 -0.0243  0.1948
   21MET     BB  428   4.187   8.560   8.960 -0.0636  0.0826  0.1025
   21MET    SC1  429   4.188   8.730   8.635  0.1675 -0.2039  0.1019
   22SER     BB  430   4.253   8.353   9.182 -0.3097 -0.0137  0.0894
   22SER    SC1  431   4.503   8.274   9.243 -0.1552 -0.1415 -0.1201
   23ILE     BB  432   3.974   8.277   9.292 -0.2480 -0.1740  0.1379
   23ILE    SC1  433   3.926   8.183   9.584  0.2406 -0.0309  0.2736
   24VAL     BB  434   3.863   8.138   9.038  0.1349 -0.1103 -0.0706
   24VAL    SC1  435   3.640   8.099   8.900  0.2116  0.1899 -0.2898
   25LYS     BB  436   4.055   7.894   9.042 -0.0220 -0.2382 -0.2014
   25LYS    SC1  437   4.275   7.927   8.839  0.3007  0.2230  0.0726
   25LYS    SC2  438   4.442   7.837   8.606 -0.1151 -0.2096  0.2172
   26ALA     BB  439   3.981   7.762   9.312 -0.2684 -0.0208 -0.1581
   27PHE     BB  440   3.683   7.693   9.263 -0.2150 -0.2611 -0.1569
   27PHE    SC1  441   3.485   7.613   9.467  0.1876  0.2256 -0.0468
   27PHE    SC2  442   3.354   7.669   9.696 -0.0992  0.0746 -0.1681
   27PHE    SC3  443   3.263   7.474   9.533  0.2567 -0.0048 -0.2811
   28LYS     BB  444   3.709   7.493   9.027  0.1303 -0.1538 -0.2141
   28LYS    SC1  445   3.619   7.633   8.742  0.4473 -0.5190  0.2119
   28LYS    SC2  446   3.754   7.797   8.560  0.1736  0.0868 -0.2182
   29GLY     BB  447   3.890   7.282   9.163  0.1833  0.1077  0.1379
   30ASN     BB  448   3.737   7.204   9.421  0.3216 -0.3778  0.0849
   30ASN    SC1  449   3.970   7.206   9.655  0.0119 -0.4052  0.0270
   31LYS     BB  450   3.470   7.112   9.294  0.1897  0.1216 -0.0240
   31LYS    SC1  451   3.284   7.249   9.076  0.0155 -0.2692  0.2973
   31LYS    SC2  452   3.261   7.177   8.790 -0.0241  0.4269  0.2179
   32ARG     BB  453   3.587   6.907   9.093  0.0510  0.0100  0.0070
   32ARG    SC1  454   3.702   6.666   9.229  0.2816 -0.0922  0.0111
   32ARG    SC2  455   3.983   6.781   9.337  0.2581  0.1447 -0.0721
    1SER     BB  456   5.828  10.647  11.045  0.2383 -0.1178 -0.0461
    1SER    SC1  457   5.975  10.818  11.142 -0.1135 -0.2816  0.1056
    2ILE     BB  458   5.613  10.691  10.827 -0.0494 -0.4126  0.1675
    2ILE    SC1  459   5.316  10.689  10.738 -0.0517  0.2180  0.1139
    3ILE     BB  460   5.772  10.554  10.599  0.0198  0.0477 -0.0736
    3ILE    SC1  461   5.614  10.617  10.340 -0.0868  0.3146  0.0528
    4GLY     BB  462   5.799  10.274  10.730  0.0041 -0.0060 -0.1840
    5ILE     BB  463   5.496  10.220  10.763  0.0596 -0.1296  0.1588
    5ILE    SC1  464   5.323  10.228  11.021  0.1051 -0.1293  0.1893
    6ILE     BB  465   5.372  10.215  10.479  0.0166 -0.1423  0.1777
    6ILE    SC1  466   5.082  10.319  10.441  0.1062  0.1294  0.2134
    7MET     BB  467   5.528   9.984  10.344  0.0579 -0.0057 -0.0110
    7MET    SC1  468   5.855  10.160  10.270  0.0457 -0.1891  0.2142
    8GLY     BB  469   5.432   9.749  10.522 -0.2381 -0.0620 -0.2363
    9ILE     BB  470   5.126   9.762  10.474 -0.2553  0.1082 -0.0945
    9ILE    SC1  471   5.005   9.893  10.727  0.2437  0.0216  0.2027
   10LEU     BB  472   5.126   9.755  10.164  0.0059 -0.3206 -0.0942
   10LEU    SC1  473   5.041  10.030  10.032 -0.1444  0.2686 -0.2480
   11GLY     BB  474   5.272   9.486  10.119  0.2627 -0.1894 -0.0627
   12ASN     BB  475   5.097   9.292  10.287  0.0168 -0.0272 -0.1273
   12ASN    SC1  476   5.189   9.242  10.626  0.1827 -0.0183  0.2181
   13ILE     BB  477   4.812   9.367  10.191  0.0445  0.1693 -0.0613
   13ILE    SC1  478   4.783   9.506   9.916  0.0412  0.0539 -0.1199
   14PRO     BB  479   4.670   9.531  10.440 -0.0899 -0.2660  0.1607
   14PRO    SC1  480   4.620   9.798  10.333 -0.0862 -0.3732 -0.1183
   15GLN     BB  481   4.402   9.527  10.632 -0.0294 -0.2295  0.2466
   15GLN    SC1  482   4.559   9.321  10.917  0.1514  0.1662  0.2795
   16VAL     BB  483   4.136   9.388  10.552  0.0400 -0.1811 -0.0841
   16VAL    SC1  484   3.886   9.476  10.546  0.1247  0.0642 -0.1334
   17ILE     BB  485   4.241   9.249  10.296 -0.0286  0.0307 -0.2292
   17ILE    SC1  486   4.300   9.478  10.095  0.0774 -0.0811 -0.3275
   18GLN     BB  487   4.426   9.031  10.416 -0.1079  0.0827 -0.0088
   18GLN    SC1  488   4.748   8.953  10.640 -0.0298  0.1226  0.2791
   19ILE     BB  489   4.235   8.892  10.616 -0.0700  0.0075 -0.0246
   19ILE    SC1  490   4.289   8.702  10.855  0.0356  0.2258  0.1275
   20ILE     BB  491   4.017   8.805  10.412  0.0205 -0.0884 -0.0817
   20ILE    SC1  492   3.727   8.909  10.442  0.1662  0.2468  0.2477
   21MET     BB  493   4.177   8.641  10.204  0.3125  0.0774  0.0054
   21MET    SC1  494   4.313   8.854   9.974 -0.2326  0.0646 -0.0618
   22SER     BB  495   4.333   8.440  10.381  0.0638 -0.0974  0.0315
   22SER    SC1  496   4.616   8.523  10.432 -0.0320  0.4656 -0.0263
   23ILE     BB  497   4.102   8.321  10.550 -0.0660  0.0003 -0.0748
   23ILE    SC1  498   4.094   8.237  10.848 -0.1406 -0.4256 -0.1888
   24VAL     BB  499   3.927   8.195  10.327 -0.1312 -0.0332 -0.0052
   24VAL    SC1  500   3.770   8.385  10.229  0.1431  0.2168  0.0239
   25LYS     BB  501   4.128   7.989  10.212 -0.1803 -0.1102  0.0464
   25LYS    SC1  502   4.288   8.165   9.974 -0.0416 -0.0852 -0.1056
   25LYS    SC2  503   4.566   8.297   9.846  0.0550  0.0962  0.2071
   26ALA     BB  504   4.177   7.823  10.469  0.1524 -0.0987 -0.0045
   27PHE     BB  505   3.896   7.697  10.504  0.1421 -0.1040 -0.1068
   27PHE    SC1  506   3.701   7.865  10.679 -0.2738  0.2213 -0.2508
   27PHE    SC2  507   3.448   7.928  10.747 -0.1475  0.2460  0.2369
   27PHE    SC3  508   3.652   8.002  10.906  0.1310 -0.1572  0.0844
   28LYS     BB  509   3.844   7.570  10.225  0.0460  0.0011 -0.1374
   28LYS    SC1  510   3.843   7.723   9.910  0.4364  0.0515 -0.3061
   28LYS    SC2  511   4.080   7.684   9.769 -0.1332 -0.2562 -0.4211
   29GLY     BB  512   4.098   7.393  10.213 -0.0753 -0.1690 -0.2372
   30ASN     BB  513   4.062   7.198  10.451  0.0262  0.3791  0.2477
   30ASN    SC1  514   4.149   7.253  10.739  0.1034  0.0404  0.2570
   31LYS     BB  515   3.792   7.081  10.356  0.1953 -0.0769  0.3067
   31LYS    SC1  516   3.769   6.825  10.503  0.2233 -0.1948  0.0091
   31LYS    SC2  517   3.975   6.745  10.658 -0.0062 -0.0660  0.3216
   32ARG     BB  518   3.877   6.972  10.079  0.1899  0.1715  0.2049
   32ARG    SC1  519   4.179   6.780  10.145 -0.1066 -0.1946 -0.2022
   32ARG    SC2  520   4.414   6.908  10.113 -0.1311 -0.3194 -0.1650
   33POPC   NC3  521  10.091   5.144  11.937  0.0693 -0.0029 -0.0558
   33POPC   PO4  522   9.966   4.636  11.859  0.0815  0.2283 -0.2025
   33POPC   GL1  523   9.949   4.642  11.456  0.2046 -0.1785 -0.1284
   33POPC   GL2  524   9.730   4.633  11.190 -0.3737 -0.2531  0.3797
   33POPC   C1A  525  10.074   4.363  11.038 -0.4268 -0.1674  0.5804
   33POPC   D2A  526  10.333   4.168  10.712 -0.1779 -0.3760 -0.1987
   33POPC   C3A  527  10.625   4.284  10.458 -0.0241  0.1499  0.0347
   33POPC   C4A  528  10.978   4.597  10.513  0.0923 -0.0260  0.1181
   33POPC   C1B  529   9.974   4.846  10.837  0.3708 -0.1771 -0.1667
   33POPC   C2B  530  10.222   5.061  10.507  0.2363 -0.1053  0.1810
   33POPC   C3B  531  10.504   4.807  10.256  0.0754 -0.0154  0.0048
   33POPC   C4B  532  10.883   4.938  10.153 -0.5379 -0.2741  0.1623
   34POPC   NC3  533   3.295   7.036  11.699  0.1362 -0.0145 -0.0985
   34POPC   PO4  534   2.971   7.363  11.696  0.0821  0.2174 -0.2444
   34POPC   GL1  535   2.903   7.626  11.381  0.2806 -0.3094  0.1410
   34POPC   GL2  536   2.799   7.356  11.195  0.2157 -0.2536 -0.0100
   34POPC   C1A  537   3.149   7.618  10.971 -0.1536  0.0806  0.3380
   34POPC   D2A  538   2.953   7.789  10.634 -0.0250 -0.2228  0.0563
   34POPC   C3A  539   2.631   7.646  10.487 -0.0820 -0.2736  0.0175
   34POPC   C4A  540   2.464   7.666  10.119  0.1150 -0.0618  0.1521
   34POPC   C1B  541   2.947   7.024  11.106 -0.1130 -0.0213  0.0276
   34POPC   C2B  542   2.750   6.867  10.745  0.0433  0.0117 -0.1844
   34POPC   C3B  543   2.513   7.126  10.438 -0.0014  0.1042 -0.0010
   34POPC   C4B  544   2.193   7.175  10.081  0.0833 -0.1831 -0.0326
   35POPC   NC3  545   4.136   4.522  11.625 -0.1291 -0.0601 -0.0373
   35POPC   PO4  546   4.415   4.217  11.714 -0.2419 -0.0764  0.0838
   35POPC   GL1  547   4.154   4.013  11.493 -0.0982  0.0386 -0.0429
   35POPC   GL2  548   3.814   4.108  11.493 -0.1007 -0.0690  0.1345
   35POPC   C1A  549   3.996   4.005  11.017  0.0546  0.1923 -0.1376
   35POPC   D2A  550   3.981   4.169  10.629  0.0190  0.3369  0.1428
   35POPC   C3A  551   4.096   4.119  10.333 -0.1193 -0.1024  0.0376
   35POPC   C4A  552   4.111   3.861   9.977 -0.1409  0.0387  0.1723
   35POPC   C1B  553   3.529   3.941  11.248 -0.0941  0.0158 -0.0111
   35POPC   C2B  554   3.211   3.671  11.176 -0.1307  0.0902 -0.0709
   35POPC   C3B  555   2.775   3.766  11.043 -0.1438 -0.0962  0.1818
   35POPC   C4B  556   2.680   3.911  10.692 -0.2655  0.2122  0.1303
   36POPC   NC3  557   4.877   6.079   9.687  0.4286 -0.1065  0.1082
   36POPC   PO4  558   4.605   5.896   9.973 -0.2228  0.1239 -0.4782
   36POPC   GL1  559   4.386   5.548  10.130 -0.0892 -0.1372 -0.0791
   36POPC   GL2  560   4.252   5.470   9.909 -0.1449 -0.4172  0.2166
   36POPC   C1A  561   3.987   5.348  10.369  0.1684  0.2122 -0.0003
   36POPC   D2A  562   3.694   5.033  10.244  0.1567 -0.2177 -0.0365
   36POPC   C3A  563   3.422   5.150   9.934 -0.0576 -0.2641  0.0389
   36POPC   C4A  564   2.976   5.087  10.059 -0.0549 -0.1715 -0.2514
   36POPC   C1B  565   3.834   5.496   9.757 -0.0073 -0.1920  0.1634
   36POPC   C2B  566   3.559   5.478   9.562  0.3804 -0.0202 -0.0158
   36POPC   C3B  567   3.201   5.809   9.404  0.0652  0.2266 -0.1859
   36POPC   C4B  568   3.074   6.116   9.728  0.0383  0.0048 -0.3799
   37POPC   NC3  569   0.235   5.878  11.899 -0.1012  0.0539  0.4087
   37POPC   PO4  570  -0.020   5.425  11.887  0.1189  0.3979 -0.0818
   37POPC   GL1  571   0.450   5.422  11.603 -0.0819 -0.2916 -0.0013
   37POPC   GL2  572   0.204   5.593  11.427 -0.4356  0.2268  0.0689
   37POPC   C1A  573   0.727   5.616  11.262 -0.0040 -0.1500 -0.1689
   37POPC   D2A  574   0.770   5.780  10.808  0.0573  0.0857 -0.1688
   37POPC   C3A  575   0.845   6.087  10.566 -0.2854  0.2423  0.2489
   37POPC   C4A  576   0.797   6.466  10.765 -0.0816 -0.0386 -0.4606
   37POPC   C1B  577  -0.051   5.460  11.185 -0.0080  0.3170 -0.2551
   37POPC   C2B  578  -0.327   5.769  11.042  0.2078  0.1710 -0.0980
   37POPC   C3B  579  -0.338   5.907  10.662 -0.3004  0.0711  0.3650
   37POPC   C4B  580  -0.137   6.203  10.261 -0.1254  0.0143  0.1147
   38POPC   NC3  581   9.284   8.325  11.127  0.0189 -0.0256  0.2230
   38POPC   PO4  582   9.570   8.342  11.451 -0.3454 -0.0385 -0.2032
   38POPC   GL1  583  10.027   8.382  11.231 -0.1897  0.0987 -0.3227
   38POPC   GL2  584  10.234   8.609  11.271  0.0811  0.0476  0.2335
   38POPC   C1A  585  10.194   8.251  10.838 -0.0812  0.0846 -0.1244
   38POPC   D2A  586  10.550   8.202  10.581 -0.2589 -0.1180  0.0173
   38POPC   C3A  587  10.776   8.370  10.342 -0.4383  0.1518  0.0196
   38POPC   C4A  588  11.044   8.740  10.248 -0.0225 -0.0056  0.2560
   38POPC   C1B  589  10.193   8.879  10.990 -0.1353 -0.0573 -0.0061
   38POPC   C2B  590   9.874   9.072  10.739 -0.2314  0.0969  0.0050
   38POPC   C3B  591   9.970   9.004  10.236 -0.2542  0.1408 -0.4564
   38POPC   C4B  592   9.757   9.078   9.844 -0.2645 -0.0569 -0.4439
   39POPC   NC3  593   8.452   1.018  12.292  0.2383  0.0820 -0.0585
   39POPC   PO4  594   8.683   0.701  12.044  0.4490  0.2358  0.2085
   39POPC   GL1  595   8.580   0.602  11.647 -0.3979  0.0417  0.1394
   39POPC   GL2  596   8.444   0.384  11.502 -0.0436  0.0409  0.1754
   39POPC   C1A  597   8.421   0.876  11.365 -0.2202  0.0781  0.0480
   39POPC   D2A  598   8.570   1.119  11.055 -0.0874  0.0341  0.2368
   39POPC   C3A  599   8.421   1.101  10.607 -0.2249  0.0505 -0.0481
   39POPC   C4A  600   8.634   0.785  10.217  0.3247 -0.0464  0.2924
   39POPC   C1B  601   8.179   0.061  11.282 -0.0885  0.0083  0.2521
   39POPC   C2B  602   8.070   0.136  10.824  0.1746  0.1379 -0.1523
   39POPC   C3B  603   8.348  -0.021  10.518  0.2501 -0.0962 -0.1219
   39POPC   C4B  604   8.232  -0.228  10.106  0.1784 -0.0529  0.0011
   40POPC   NC3  605   5.626   1.675  11.854  0.3014 -0.0510  0.0334
   40POPC   PO4  606   5.230   1.825  11.604 -0.0368  0.0506  0.1269
   40POPC   GL1  607   4.916   1.960  11.242  0.0048  0.1057  0.2145
   40POPC   GL2  608   4.567   1.855  11.306 -0.0583  0.3268  0.3617
   40POPC   C1A  609   4.973   1.825  10.856 -0.0813 -0.1561  0.1196
   40POPC   D2A  610   4.834   1.891  10.389  0.1328  0.0891 -0.1433
   40POPC   C3A  611   5.119   2.264  10.187 -0.3214 -0.1966  0.0668
   40POPC   C4A  612   5.356   2.335   9.893  0.0993 -0.0267 -0.1184
   40POPC   C1B  613   4.142   1.974  11.055 -0.0226  0.0017 -0.2289
   40POPC   C2B  614   4.046   2.163  10.663  0.0086  0.1212  0.0921
   40POPC   C3B  615   4.457   2.185  10.446 -0.1516 -0.1047  0.2846
   40POPC   C4B  616   4.569   2.107  10.020  0.2770  0.1078  0.1077
   41POPC   NC3  617   9.474   4.420  11.597  0.1109 -0.3938 -0.0754
   41POPC   PO4  618   9.181   4.101  11.751 -0.2788  0.3827 -0.0882
   41POPC   GL1  619   9.339   4.023  11.343 -0.1962 -0.1115 -0.2139
   41POPC   GL2  620   9.306   3.776  11.123  0.1291 -0.1741  0.3200
   41POPC   C1A  621   9.657   4.051  10.962  0.1381 -0.1323 -0.0122
   41POPC   D2A  622   9.658   4.162  10.630  0.2770  0.0077 -0.1355
   41POPC   C3A  623   9.657   3.798  10.435 -0.0591  0.0998 -0.0565
   41POPC   C4A  624   9.615   3.353  10.300  0.1317 -0.2291 -0.2076
   41POPC   C1B  625   9.560   3.446  10.780 -0.1206 -0.1190  0.4071
   41POPC   C2B  626   9.913   3.216  10.712 -0.0789  0.1853 -0.0177
   41POPC   C3B  627  10.097   3.149  10.352  0.1821 -0.1467 -0.0083
   41POPC   C4B  628  10.094   3.253   9.930  0.0705 -0.3144  0.1640
   42POPC   NC3  629  10.095   3.067  11.957  0.2470  0.0378 -0.1603
   42POPC   PO4  630   9.930   2.921  11.500 -0.0234 -0.1198 -0.1403
   42POPC   GL1  631  10.129   3.209  11.176 -0.1979 -0.3231 -0.0569
   42POPC   GL2  632  10.374   2.956  11.080  0.3651 -0.1028 -0.3957
   42POPC   C1A  633  10.403   3.337  10.719 -0.1425  0.0585 -0.2221
   42POPC   D2A  634  10.822   3.303  10.468 -0.0867  0.1642 -0.1401
   42POPC   C3A  635  11.041   3.554  10.319 -0.2163 -0.2681  0.2088
   42POPC   C4A  636  11.010   3.911  10.108  0.2032  0.0569  0.0443
   42POPC   C1B  637  10.624   2.742  10.776 -0.1521 -0.1081  0.3197
   42POPC   C2B  638  10.582   2.821  10.315 -0.1140 -0.3274 -0.0271
   42POPC   C3B  639  10.983   2.968  10.147 -0.1781  0.0119 -0.0142
   42POPC   C4B  640  11.163   2.919   9.780 -0.2560  0.0869  0.0727
   43POPC   NC3  641  11.624  12.335  12.027  0.2250  0.1882 -0.0297
   43POPC   PO4  642  12.027  12.144  11.939  0.0533 -0.3360 -0.0463
   43POPC   GL1  643  12.022  12.179  11.569 -0.0527 -0.2130 -0.0032
   43POPC   GL2  644  11.725  12.319  11.414 -0.0346 -0.3053  0.1414
   43POPC   C1A  645  11.996  12.063  11.076  0.1969  0.2353  0.0339
   43POPC   D2A  646  11.836  11.951  10.741  0.0038  0.1992 -0.1847
   43POPC   C3A  647  12.012  11.878  10.271  0.0591  0.3096 -0.0838
   43POPC   C4A  648  11.971  11.685   9.846 -0.2175  0.2602  0.0476
   43POPC   C1B  649  12.087  12.639  11.300 -0.1378  0.0186  0.1053
   43POPC   C2B  650  12.200  12.905  10.958  0.2002 -0.0632  0.0060
   43POPC   C3B  651  12.220  12.535  10.655 -0.0070 -0.0368 -0.1253
   43POPC   C4B  652  12.316  12.141  10.546 -0.0261 -0.0794  0.1127
   44POPC   NC3  653  11.532   0.479  11.705 -0.1796  0.1690 -0.0612
   44POPC   PO4  654  11.543   0.090  11.693  0.0312 -0.0929 -0.0134
   44POPC   GL1  655  11.814   0.160  11.304  0.3109  0.1786 -0.1598
   44POPC   GL2  656  12.146   0.208  11.157  0.0126 -0.0342  0.0492
   44POPC   C1A  657  11.864  -0.237  10.919 -0.0250 -0.4583 -0.0575
   44POPC   D2A  658  11.502  -0.273  10.551  0.1291 -0.1046  0.0091
   44POPC   C3A  659  11.320   0.120  10.417  0.0968  0.2084 -0.0082
   44POPC   C4A  660  11.255   0.518  10.505 -0.0578  0.0490 -0.2755
   44POPC   C1B  661  12.275  -0.001  10.830  0.2009  0.2085  0.1682
   44POPC   C2B  662  12.117  -0.097  10.404 -0.2710  0.0231  0.1730
   44POPC   C3B  663  12.349  -0.431  10.207  0.0756  0.0683 -0.1494
   44POPC   C4B  664  12.523  -0.825  10.256 -0.0159 -0.1012  0.1517
   45POPC   NC3  665   4.889   3.503  11.493 -0.0249 -0.4442  0.0106
   45POPC   PO4  666   5.307   3.410  11.376  0.0708 -0.2613 -0.2601
   45POPC   GL1  667   5.068   3.315  11.052 -0.0794  0.0022 -0.1263
   45POPC   GL2  668   5.113   3.020  10.918  0.0069  0.1672 -0.1230
   45POPC   C1A  669   4.720   3.337  10.802  0.2237 -0.4315 -0.0984
   45POPC   D2A  670   4.497   3.179  10.442  0.1064 -0.1209 -0.0015
   45POPC   C3A  671   4.125   3.118  10.553 -0.0661 -0.2697 -0.0523
   45POPC   C4A  672   3.805   2.901  10.278 -0.2514  0.0705  0.1595
   45POPC   C1B  673   4.778   2.803  10.708 -0.0302  0.0787  0.0271
   45POPC   C2B  674   4.722   2.564  10.299  0.1030  0.0663 -0.0200
   45POPC   C3B  675   4.870   2.656   9.912  0.0498 -0.0330 -0.0518
   45POPC   C4B  676   4.492   2.663   9.596  0.1336  0.1173 -0.0048
   46POPC   NC3  677   2.779   9.810  11.995 -0.2321  0.0700 -0.0380
   46POPC   PO4  678   2.713  10.218  11.939 -0.0073 -0.0022  0.2520
   46POPC   GL1  679   2.542  10.225  11.556 -0.1253 -0.0318 -0.0298
   46POPC   GL2  680   2.547   9.941  11.446 -0.2686 -0.0216 -0.4287
   46POPC   C1A  681   2.453  10.707  11.362 -0.2933  0.0456 -0.2478
   46POPC   D2A  682   2.324  10.947  11.039  0.1510  0.0492 -0.0026
   46POPC   C3A  683   2.396  10.750  10.553  0.0612  0.1452 -0.1316
   46POPC   C4A  684   2.287  10.621  10.211  0.1281 -0.0333  0.2338
   46POPC   C1B  685   2.319   9.919  11.060 -0.1365  0.2788 -0.1020
   46POPC   C2B  686   2.165   9.655  10.664  0.0581 -0.1395 -0.0110
   46POPC   C3B  687   1.783   9.437  10.717  0.3343  0.1566  0.1476
   46POPC   C4B  688   1.291   9.622  10.636  0.0355  0.3620 -0.0233
   47POPC   NC3  689  10.300   2.588  11.687 -0.1399  0.1462  0.1759
   47POPC   PO4  690  10.437   2.878  11.555 -0.1927  0.0874 -0.4369
   47POPC   GL1  691  10.632   2.525  11.298  0.3122  0.0999 -0.1811
   47POPC   GL2  692  10.375   2.393  11.160  0.1233  0.0215 -0.1758
   47POPC   C1A  693  10.931   2.358  10.989 -0.1231 -0.1437  0.4611
   47POPC   D2A  694  11.001   2.212  10.615  0.0063 -0.0633 -0.0318
   47POPC   C3A  695  11.232   2.396  10.280 -0.0959 -0.1864  0.1471
   47POPC   C4A  696  11.412   2.510  10.033 -0.1149 -0.1933 -0.0195
   47POPC   C1B  697  10.491   2.182  10.861 -0.1041 -0.1214  0.2639
   47POPC   C2B  698  10.514   2.244  10.394 -0.3171  0.0723  0.1242
   47POPC   C3B  699  10.271   2.139  10.151 -0.0942 -0.0091  0.0300
   47POPC   C4B  700  10.083   1.787  10.366  0.0370 -0.0406  0.2121
   48POPC   NC3  701   4.270  13.608  11.836  0.0023 -0.0358 -0.2824
   48POPC   PO4  702   4.574  13.968  11.862 -0.0075 -0.0694 -0.1773
   48POPC   GL1  703   4.643  13.799  11.505 -0.2396 -0.3408 -0.1568
   48POPC   GL2  704   4.398  13.823  11.362  0.2469 -0.2078 -0.2313
   48POPC   C1A  705   4.808  13.744  11.052  0.0497  0.1421 -0.0635
   48POPC   D2A  706   4.652  13.520  10.732  0.1273 -0.4466  0.1228
   48POPC   C3A  707   4.467  13.682  10.339 -0.2389 -0.0296 -0.3199
   48POPC   C4A  708   4.217  13.631  10.026  0.2015 -0.2730  0.3381
   48POPC   C1B  709   4.184  14.090  11.077  0.1073  0.1278 -0.4347
   48POPC   C2B  710   4.071  14.244  10.724 -0.2213 -0.0074 -0.0574
   48POPC   C3B  711   4.130  14.125  10.269 -0.0033 -0.0441 -0.0587
   48POPC   C4B  712   3.733  13.841  10.093  0.3133 -0.3346  0.0355
   49POPC   NC3  713   2.061  10.613  12.487  0.1223 -0.0152 -0.0802
   49POPC   PO4  714   1.810  10.769  12.258 -0.0552  0.0201  0.2102
   49POPC   GL1  715   1.897  10.555  11.865  0.0543 -0.1262 -0.2714
   49POPC   GL2  716   1.793  10.194  11.743  0.3064  0.1033 -0.2165
   49POPC   C1A  717   1.995  10.535  11.473  0.0230  0.0082  0.0704
   49POPC   D2A  718   1.927  10.525  11.065  0.0004  0.0302  0.1944
   49POPC   C3A  719   2.077  10.299  10.721 -0.0142  0.2505  0.0590
   49POPC   C4A  720   1.783  10.372  10.345  0.1391 -0.5146 -0.1363
   49POPC   C1B  721   1.954   9.996  11.456  0.0071 -0.1801  0.1892
   49POPC   C2B  722   1.999   9.536  11.331 -0.1359  0.1064 -0.1206
   49POPC   C3B  723   2.407   9.458  11.175  0.0607  0.1427  0.0058
   49POPC   C4B  724   2.785   9.631  11.201  0.2522 -0.0613  0.1246
   50POPC   NC3  725  10.401   0.192  11.708  0.2240  0.1101  0.3482
   50POPC   PO4  726  10.492  -0.282  11.863 -0.1190  0.2387 -0.2859
   50POPC   GL1  727  10.465  -0.306  11.394  0.3076  0.0499 -0.1490
   50POPC   GL2  728  10.874  -0.419  11.214  0.2552 -0.1382  0.1449
   50POPC   C1A  729  10.388  -0.603  11.008  0.0032  0.0737  0.1468
   50POPC   D2A  730  10.567  -0.620  10.545 -0.1321  0.1913  0.2083
   50POPC   C3A  731  10.881  -0.482  10.353 -0.2163  0.4743 -0.2635
   50POPC   C4A  732  11.168  -0.303  10.160  0.0279  0.0583 -0.3627
   50POPC   C1B  733  11.139  -0.445  10.902 -0.0653  0.0674 -0.0795
   50POPC   C2B  734  11.331  -0.729  10.526 -0.2731 -0.0851  0.1299
   50POPC   C3B  735  11.177  -0.891  10.186  0.0551 -0.0424  0.1250
   50POPC   C4B  736  11.060  -0.921   9.691 -0.3237  0.2852 -0.1746
   51POPC   NC3  737  10.859   8.113  12.109 -0.0659 -0.1297  0.1286
   51POPC   PO4  738  10.452   8.205  12.047  0.2372  0.0622 -0.0492
   51POPC   GL1  739  10.557   8.274  11.593 -0.3861  0.0341  0.0549
   51POPC   GL2  740  10.942   8.261  11.631 -0.1031 -0.1713 -0.3699
   51POPC   C1A  741  10.826   8.669  11.458 -0.2105 -0.2121  0.0465
   51POPC   D2A  742  11.117   8.818  11.268 -0.3462 -0.3698  0.2159
   51POPC   C3A  743  11.511   8.833  11.351 -0.1204 -0.3216  0.0419
   51POPC   C4A  744  11.922   8.960  11.510 -0.0092 -0.0960 -0.3057
   51POPC   C1B  745  11.110   8.263  11.317 -0.0348 -0.0403  0.2068
   51POPC   C2B  746  11.063   8.340  10.878  0.0291  0.2646 -0.4534
   51POPC   C3B  747  11.298   8.334  10.466 -0.2560 -0.2963  0.1221
   51POPC   C4B  748  11.437   8.196   9.944  0.0119  0.2501 -0.1646
   52POPC   NC3  749  10.027   4.504  12.336 -0.2030 -0.2466  0.0547
   52POPC   PO4  750  10.516   4.469  12.288  0.1421  0.2195  0.0604
   52POPC   GL1  751  10.461   4.420  11.803  0.4414  0.2090  0.1677
   52POPC   GL2  752  10.402   4.719  11.695  0.1617  0.1608  0.1759
   52POPC   C1A  753  10.480   4.341  11.357 -0.1003  0.1785 -0.0841
   52POPC   D2A  754  10.681   4.007  11.366  0.1696  0.0482 -0.6138
   52POPC   C3A  755  11.048   3.831  11.066  0.0006  0.0715 -0.0648
   52POPC   C4A  756  11.141   3.517  10.864  0.3159  0.1456  0.2107
   52POPC   C1B  757  10.375   4.844  11.308  0.0443  0.2815  0.1944
   52POPC   C2B  758  10.352   5.107  11.003 -0.2060 -0.1069  0.1368
   52POPC   C3B  759  10.764   5.061  10.674  0.0939 -0.2403 -0.1740
   52POPC   C4B  760  11.212   5.101  10.493  0.3231  0.2343 -0.0260
   53POPC   NC3  761   2.108   2.837  12.396 -0.3808  0.2747 -0.0465
   53POPC   PO4  762   2.045   2.583  11.980  0.0872  0.0025 -0.1175
   53POPC   GL1  763   2.217   2.554  11.584 -0.3607  0.0674  0.0027
   53POPC   GL2  764   2.191   2.879  11.444 -0.0186  0.1366 -0.0779
   53POPC   C1A  765   2.345   2.412  11.179  0.2591 -0.0060 -0.0630
   53POPC   D2A  766   2.590   2.442  10.704  0.2636 -0.2499  0.0422
   53POPC   C3A  767   2.388   2.750  10.346 -0.2634  0.0266 -0.3396
   53POPC   C4A  768   2.230   3.093  10.409  0.1735  0.0902  0.0215
   53POPC   C1B  769   1.958   3.204  11.210 -0.1441  0.0980 -0.1445
   53POPC   C2B  770   1.989   3.408  10.806 -0.1224  0.2635 -0.0122
   53POPC   C3B  771   1.709   3.780  10.847  0.0265  0.0563 -0.0103
   53POPC   C4B  772   1.318   3.650  10.815 -0.0835 -0.0410  0.3405
   54POPC   NC3  773   9.437   3.720  12.016 -0.1792  0.1528 -0.0062
   54POPC   PO4  774   9.707   3.835  11.665 -0.0877  0.2314  0.4857
   54POPC   GL1  775   9.843   3.674  11.297  0.1444 -0.3015 -0.0833
   54POPC   GL2  776  10.216   3.859  11.319  0.0309  0.0500  0.1623
   54POPC   C1A  777  10.022   3.737  10.834 -0.0525 -0.0547  0.1530
   54POPC   D2A  778  10.167   3.744  10.458  0.2148 -0.1281  0.0346
   54POPC   C3A  779  10.483   3.597  10.189  0.2853  0.1700  0.0064
   54POPC   C4A  780  10.637   3.646   9.821  0.2037 -0.2986 -0.2483
   54POPC   C1B  781  10.589   3.658  11.062 -0.1093 -0.1862 -0.0505
   54POPC   C2B  782  10.728   3.729  10.664 -0.2893 -0.0609  0.1339
   54POPC   C3B  783  11.080   3.966  10.607 -0.2101 -0.1655  0.1188
   54POPC   C4B  784  11.491   3.912  10.772 -0.2577 -0.1422  0.0293
   55POPC   NC3  785  10.513   6.565   8.305 -0.1983 -0.3223  0.1607
   55POPC   PO4  786  10.239   6.592   8.628  0.1246 -0.2779  0.0585
   55POPC   GL1  787  10.446   6.582   8.945 -0.1279 -0.1999  0.2355
   55POPC   GL2  788  10.715   6.778   8.904 -0.0291  0.1705  0.0132
   55POPC   C1A  789  10.397   6.462   9.391 -0.2926 -0.0080  0.0123
   55POPC   D2A  790  10.410   6.372   9.720  0.2303 -0.0946 -0.0201
   55POPC   C3A  791  10.505   6.050   9.868  0.1161 -0.0251 -0.0540
   55POPC   C4A  792  10.906   5.908  10.077  0.0462  0.2315  0.2610
   55POPC   C1B  793  10.812   6.694   9.319  0.3598  0.0307 -0.2705
   55POPC   C2B  794  10.635   6.872   9.650  0.1010  0.0217  0.0857
   55POPC   C3B  795  10.620   6.821  10.092 -0.0808 -0.1667  0.2996
   55POPC   C4B  796  10.880   6.764  10.269 -0.2775  0.0829  0.0245
   56POPC   NC3  797   3.440   9.342  11.654 -0.0117  0.4040 -0.2387
   56POPC   PO4  798   3.407   8.884  11.487 -0.0633  0.0337  0.2019
   56POPC   GL1  799   3.200   8.975  11.039 -0.1316 -0.1676  0.0831
   56POPC   GL2  800   3.126   9.266  11.151  0.3059 -0.2113  0.1262
   56POPC   C1A  801   3.216   8.872  10.568  0.1682  0.2509 -0.0835
   56POPC   D2A  802   2.925   8.686  10.352  0.3358  0.1453 -0.0026
   56POPC   C3A  803   2.789   8.844   9.977 -0.0247 -0.1554 -0.0068
   56POPC   C4A  804   2.404   8.941   9.709 -0.2508 -0.0449  0.0216
   56POPC   C1B  805   3.075   9.435  10.714  0.1292 -0.1594 -0.0283
   56POPC   C2B  806   3.019   9.602  10.387 -0.1159 -0.0214  0.2942
   56POPC   C3B  807   2.538   9.657  10.229  0.0541 -0.1538  0.3151
   56POPC   C4B  808   2.417   9.337  10.069 -0.2104  0.1391  0.2023
   57POPC   NC3  809  13.065   2.170  12.039  0.3470 -0.1450 -0.2588
   57POPC   PO4  810  12.719   2.505  12.018 -0.1073 -0.1453  0.0738
   57POPC   GL1  811  12.799   2.225  11.552  0.2923 -0.0997  0.0963
   57POPC   GL2  812  12.887   1.876  11.614 -0.0504  0.1372  0.0362
   57POPC   C1A  813  12.823   2.232  11.165  0.3979  0.1673  0.3625
   57POPC   D2A  814  12.717   2.134  10.751  0.1482 -0.0697  0.2071
   57POPC   C3A  815  13.078   2.204  10.360  0.1592  0.1599 -0.2212
   57POPC   C4A  816  13.531   2.219  10.369  0.0953 -0.0949 -0.0146
   57POPC   C1B  817  12.957   1.521  11.346 -0.2596  0.1569  0.0989
   57POPC   C2B  818  13.257   1.319  11.036 -0.2156  0.0712  0.1996
   57POPC   C3B  819  13.506   1.160  11.159  0.2391 -0.1693 -0.0452
   57POPC   C4B  820  13.880   1.416  11.231  0.4525  0.2487  0.0936
   58POPC   NC3  821   3.271  10.120  11.987  0.1069 -0.0257 -0.0773
   58POPC   PO4  822   3.200   9.623  11.987 -0.0479 -0.1039  0.0377
   58POPC   GL1  823   3.130   9.940  11.556 -0.0832 -0.1192  0.1805
   58POPC   GL2  824   3.249   9.712  11.300  0.1222 -0.0719 -0.0854
   58POPC   C1A  825   2.968  10.045  11.111 -0.0858 -0.2248  0.0453
   58POPC   D2A  826   2.617  10.279  10.891 -0.0434 -0.1488 -0.2020
   58POPC   C3A  827   2.494  10.177  10.504 -0.3839  0.2697  0.0732
   58POPC   C4A  828   2.773  10.068  10.131 -0.0628 -0.0351 -0.0535
   58POPC   C1B  829   3.407   9.681  10.984  0.2194  0.0507  0.1558
   58POPC   C2B  830   3.461   9.763  10.513 -0.1445 -0.0220  0.2652
   58POPC   C3B  831   3.830   9.861  10.264 -0.0414 -0.3362 -0.1097
   58POPC   C4B  832   4.226   9.963  10.093  0.1167 -0.0456  0.2019
   59POPC   NC3  833  10.573  12.967  12.088 -0.1605 -0.4951 -0.0971
   59POPC   PO4  834  10.875  13.103  11.713  0.0282 -0.0405  0.0686
   59POPC   GL1  835  11.165  12.837  11.400  0.1192 -0.5899 -0.4646
   59POPC   GL2  836  11.339  13.090  11.272  0.4224  0.2953 -0.0861
   59POPC   C1A  837  11.263  12.659  11.052 -0.0124 -0.1300 -0.0184
   59POPC   D2A  838  11.216  12.534  10.663 -0.1079 -0.0487 -0.1081
   59POPC   C3A  839  11.323  12.341  10.269  0.0212  0.1748  0.2022
   59POPC   C4A  840  11.554  12.043  10.120 -0.2738  0.2074  0.0370
   59POPC   C1B  841  11.677  12.989  11.077  0.0903 -0.0972 -0.1084
   59POPC   C2B  842  11.823  12.978  10.669  0.2105  0.0707 -0.0973
   59POPC   C3B  843  11.746  12.916  10.270 -0.0255 -0.3988  0.0113
   59POPC   C4B  844  12.013  13.010   9.960  0.1185  0.0371  0.2529
   60POPC   NC3  845   1.927  11.866  12.443 -0.1720 -0.0433  0.4257
   60POPC   PO4  846   1.639  12.221  12.385 -0.1265  0.0498  0.2916
   60POPC   GL1  847   1.558  12.287  11.932  0.0408 -0.3376  0.1245
   60POPC   GL2  848   1.454  12.012  11.765  0.2221 -0.1668  0.1209
   60POPC   C1A  849   1.738  12.340  11.529 -0.1243  0.0915 -0.1869
   60POPC   D2A  850   2.164  12.237  11.379 -0.0043 -0.1798  0.1655
   60POPC   C3A  851   2.273  12.071  10.950 -0.0505 -0.3118 -0.0524
   60POPC   C4A  852   2.558  11.837  10.692 -0.1195 -0.2752  0.3173
   60POPC   C1B  853   1.793  11.758  11.430  0.1740 -0.1263  0.3897
   60POPC   C2B  854   1.822  11.892  10.954  0.2115 -0.4559 -0.0842
   60POPC   C3B  855   1.574  11.836  10.449 -0.1493  0.0762 -0.1183
   60POPC   C4B  856   1.363  11.981  10.089 -0.1344  0.0178  0.0297
   61POPC   NC3  857   9.712  13.081  12.101 -0.3239 -0.1088  0.2087
   61POPC   PO4  858   9.738  13.022  11.686 -0.0807  0.0466  0.0927
   61POPC   GL1  859   9.866  12.760  11.318 -0.0464 -0.0528  0.0082
   61POPC   GL2  860  10.092  12.524  11.519  0.0758  0.2250 -0.1837
   61POPC   C1A  861   9.775  12.564  10.939  0.1717  0.0951 -0.0660
   61POPC   D2A  862   9.847  12.438  10.584  0.0251 -0.0172  0.1363
   61POPC   C3A  863  10.169  12.234  10.485  0.1934  0.2049  0.0082
   61POPC   C4A  864  10.500  12.201  10.224  0.1158 -0.3926 -0.1973
   61POPC   C1B  865   9.993  12.221  11.280  0.0106  0.1227  0.0096
   61POPC   C2B  866  10.050  12.074  10.919  0.3171  0.2305  0.2322
   61POPC   C3B  867   9.816  11.885  10.612 -0.3446 -0.2541  0.0139
   61POPC   C4B  868   9.613  11.827  10.287 -0.4058  0.1115  0.0272
   62POPC   NC3  869  13.035   0.903  11.965 -0.0594 -0.0307 -0.0180
   62POPC   PO4  870  13.407   0.615  11.903  0.1044 -0.1693  0.1119
   62POPC   GL1  871  13.417   0.333  11.541  0.0577  0.1395 -0.3366
   62POPC   GL2  872  13.350   0.088  11.571 -0.2595 -0.1637  0.1393
   62POPC   C1A  873  13.668   0.265  11.206 -0.1130 -0.1581 -0.0161
   62POPC   D2A  874  13.853   0.183  10.819  0.0548 -0.0087  0.2158
   62POPC   C3A  875  13.524   0.252  10.532  0.0479  0.0499 -0.1581
   62POPC   C4A  876  13.460   0.214  10.132  0.0505  0.0371  0.0536
   62POPC   C1B  877  13.108  -0.162  11.272 -0.1736 -0.1392 -0.1925
   62POPC   C2B  878  12.807  -0.018  10.912  0.0995 -0.0677 -0.0120
   62POPC   C3B  879  12.601   0.308  10.612  0.0295 -0.0966 -0.0416
   62POPC   C4B  880  12.763   0.532  10.257 -0.3667 -0.3588  0.1734
   63POPC   NC3  881   3.320  12.494  11.652  0.0927 -0.0004  0.1072
   63POPC   PO4  882   3.661  12.746  11.848 -0.0105 -0.1810  0.0460
   63POPC   GL1  883   3.798  12.744  11.354  0.1373 -0.0088  0.0459
   63POPC   GL2  884   3.646  12.433  11.319 -0.2272  0.5757  0.0739
   63POPC   C1A  885   3.918  13.027  10.994  0.3151 -0.0958  0.0868
   63POPC   D2A  886   3.863  13.387  10.770 -0.2236  0.0050  0.1952
   63POPC   C3A  887   3.695  13.393  10.394  0.2472  0.1893  0.0821
   63POPC   C4A  888   3.334  13.334  10.279 -0.0837 -0.2198  0.4474
   63POPC   C1B  889   3.615  12.610  10.907 -0.0154  0.2297  0.0041
   63POPC   C2B  890   3.424  12.425  10.521  0.0997  0.3961  0.2634
   63POPC   C3B  891   3.557  12.556  10.137 -0.0537 -0.0466 -0.1221
   63POPC   C4B  892   3.705  12.778   9.703  0.2154  0.0950  0.0999
   64POPC   NC3  893   2.277   6.339  12.179  0.2551 -0.1051 -0.0215
   64POPC   PO4  894   2.665   6.325  11.865  0.0928  0.1079  0.2527
   64POPC   GL1  895   2.772   6.703  11.595 -0.0214  0.0208  0.3328
   64POPC   GL2  896   3.104   6.618  11.432  0.0165 -0.1465 -0.3149
   64POPC   C1A  897   2.425   6.879  11.242 -0.1966  0.1862 -0.0173
   64POPC   D2A  898   2.175   6.969  10.973  0.1676  0.0396  0.1685
   64POPC   C3A  899   2.302   6.669  10.621  0.3586 -0.0262 -0.1176
   64POPC   C4A  900   2.575   6.664  10.262  0.3119 -0.2033 -0.1709
   64POPC   C1B  901   3.015   6.409  10.998 -0.1154  0.0456  0.2179
   64POPC   C2B  902   2.770   6.355  10.584  0.0938  0.1194  0.1165
   64POPC   C3B  903   2.836   5.977  10.624 -0.1397 -0.0799  0.0690
   64POPC   C4B  904   2.750   5.775  10.857  0.2609 -0.0479  0.0488
   65POPC   NC3  905  10.299   1.011  11.912  0.0714  0.1465 -0.0119
   65POPC   PO4  906  10.001   0.681  11.882  0.2341  0.1225 -0.0242
   65POPC   GL1  907   9.631   0.735  11.525  0.0677  0.2887 -0.0544
   65POPC   GL2  908   9.821   0.720  11.202  0.2029 -0.2497 -0.2024
   65POPC   C1A  909   9.296   0.822  11.171  0.0067  0.0115  0.0069
   65POPC   D2A  910   9.145   0.917  10.780 -0.3288  0.0015 -0.2802
   65POPC   C3A  911   9.283   0.595  10.394 -0.2914  0.0317  0.2757
   65POPC   C4A  912   9.515   0.532   9.944 -0.1297 -0.0931  0.2686
   65POPC   C1B  913  10.056   0.788  10.834  0.2064  0.2392  0.2924
   65POPC   C2B  914   9.943   0.671  10.376  0.0939 -0.0921  0.2602
   65POPC   C3B  915  10.230   0.875  10.029 -0.1125 -0.0549 -0.0559
   65POPC   C4B  916  10.642   1.032   9.844  0.0970 -0.2317 -0.1804
   66POPC   NC3  917  12.419   0.339  11.764 -0.0336  0.0216 -0.1728
   66POPC   PO4  918  12.057   0.509  11.776  0.1174 -0.2331  0.0107
   66POPC   GL1  919  12.010   0.658  11.405  0.2010 -0.2546 -0.0893
   66POPC   GL2  920  12.275   0.664  11.367 -0.0163  0.1888 -0.2056
   66POPC   C1A  921  12.039   0.621  10.932  0.1385 -0.4518 -0.2268
   66POPC   D2A  922  12.173   0.471  10.583  0.0920  0.1653  0.0961
   66POPC   C3A  923  12.254   0.683  10.187  0.0462 -0.2307 -0.0449
   66POPC   C4A  924  12.282   1.061  10.089 -0.1285  0.1873 -0.2503
   66POPC   C1B  925  12.543   0.560  11.178 -0.2184  0.1298  0.1352
   66POPC   C2B  926  12.926   0.659  10.848 -0.1670 -0.0710 -0.0776
   66POPC   C3B  927  13.134   0.717  10.514 -0.3633 -0.1997 -0.1935
   66POPC   C4B  928  13.079   0.969  10.221 -0.0480  0.1376  0.1726
   67POPC   NC3  929  13.109   7.465  12.460 -0.3449  0.1248  0.1835
   67POPC   PO4  930  12.774   7.271  12.385 -0.0992  0.0337  0.1500
   67POPC   GL1  931  12.707   7.546  12.031  0.0106  0.0961  0.0822
   67POPC   GL2  932  12.442   7.817  11.933  0.1218 -0.2246  0.3731
   67POPC   C1A  933  12.561   7.475  11.527  0.1139  0.2062  0.0449
   67POPC   D2A  934  12.129   7.416  11.364  0.3206 -0.2595  0.3066
   67POPC   C3A  935  11.875   7.089  11.271  0.4580  0.1421 -0.2508
   67POPC   C4A  936  11.770   6.714  11.149  0.0868 -0.3226 -0.1739
   67POPC   C1B  937  12.907   7.866  11.753  0.0828 -0.0335  0.1185
   67POPC   C2B  938  13.167   7.790  11.453  0.0178  0.2139  0.0241
   67POPC   C3B  939  13.143   7.768  11.007  0.1770 -0.0742  0.1924
   67POPC   C4B  940  13.205   7.864  10.715 -0.2438 -0.1875 -0.0644
   68POPC   NC3  941   3.608  10.738  11.374 -0.0887 -0.0009  0.0044
   68POPC   PO4  942   3.418  10.350  11.592 -0.0526  0.1247 -0.3565
   68POPC   GL1  943   3.278  10.411  11.109 -0.2930  0.0118  0.0768
   68POPC   GL2  944   3.443  10.131  10.983  0.1520  0.1377 -0.0204
   68POPC   C1A  945   3.127  10.569  10.774 -0.1774  0.3617  0.0254
   68POPC   D2A  946   2.863  10.475  10.333 -0.1196  0.1204 -0.2638
   68POPC   C3A  947   2.790  10.845  10.068  0.0536  0.0877 -0.1580
   68POPC   C4A  948   2.680  11.183   9.786  0.2374  0.0827 -0.0020
   68POPC   C1B  949   3.165  10.104  10.664 -0.1492 -0.1041 -0.0152
   68POPC   C2B  950   3.314  10.112  10.159  0.3390 -0.0105 -0.5155
   68POPC   C3B  951   3.151  10.325   9.908  0.2375 -0.0862 -0.0540
   68POPC   C4B  952   3.162  10.739   9.724 -0.1757  0.1380  0.0754
   69POPC   NC3  953  12.679   6.010  12.105  0.1754 -0.1724  0.0366
   69POPC   PO4  954  12.359   5.838  11.914  0.1794  0.0324  0.0565
   69POPC   GL1  955  12.087   5.711  11.514  0.1464  0.2209  0.1176
   69POPC   GL2  956  11.821   5.876  11.741 -0.3568  0.2526  0.1004
   69POPC   C1A  957  11.902   5.420  11.307 -0.1138  0.0393  0.2367
   69POPC   D2A  958  11.903   5.162  10.905 -0.0875  0.1978  0.1634
   69POPC   C3A  959  11.694   4.869  11.133 -0.1189  0.2999 -0.2574
   69POPC   C4A  960  11.727   4.632  11.575 -0.3184 -0.3160 -0.1231
   69POPC   C1B  961  11.501   5.680  11.501 -0.0969 -0.0258  0.1967
   69POPC   C2B  962  11.434   5.821  11.068  0.0131  0.1498 -0.2654
   69POPC   C3B  963  11.715   5.645  10.778 -0.2224  0.0474 -0.3806
   69POPC   C4B  964  11.683   5.449  10.494  0.1636  0.0236  0.6014
   70POPC   NC3  965  10.457   5.899   8.493  0.1351 -0.2030 -0.3507
   70POPC   PO4  966  10.717   6.218   8.666 -0.2564 -0.0197 -0.0529
   70POPC   GL1  967  10.794   6.230   9.125 -0.0792  0.1079 -0.1646
   70POPC   GL2  968  11.111   6.296   9.210  0.2711  0.0646 -0.1033
   70POPC   C1A  969  10.868   5.933   9.441  0.1972  0.1715 -0.1836
   70POPC   D2A  970  11.116   5.697   9.648  0.0877  0.1650  0.2315
   70POPC   C3A  971  11.135   5.179   9.571  0.0699 -0.1203  0.1244
   70POPC   C4A  972  11.257   4.719   9.732  0.0282  0.2208 -0.0784
   70POPC   C1B  973  11.045   6.349   9.633 -0.0445 -0.0264  0.3109
   70POPC   C2B  974  10.914   6.431   9.915 -0.0702  0.0128  0.0478
   70POPC   C3B  975  10.645   6.292  10.300 -0.0917  0.0810 -0.1545
   70POPC   C4B  976  10.638   5.988  10.642 -0.3902  0.0621 -0.0834
   71POPC   NC3  977  12.250   7.995  12.545 -0.0578  0.0186  0.0828
   71POPC   PO4  978  12.721   8.069  12.326  0.2869  0.1047 -0.1057
   71POPC   GL1  979  12.778   8.349  11.886  0.2105  0.1629  0.1556
   71POPC   GL2  980  12.540   8.264  11.708  0.2705 -0.0317 -0.1172
   71POPC   C1A  981  12.968   8.302  11.434  0.1754  0.0924  0.1968
   71POPC   D2A  982  13.289   8.289  11.052 -0.0573 -0.0869 -0.1145
   71POPC   C3A  983  13.266   8.442  10.597  0.0744  0.0619  0.0112
   71POPC   C4A  984  13.326   8.715  10.419 -0.2009  0.0963 -0.1476
   71POPC   C1B  985  12.377   8.277  11.426 -0.0417 -0.1902  0.2041
   71POPC   C2B  986  12.373   8.292  11.018 -0.1332 -0.2993  0.2343
   71POPC   C3B  987  12.368   8.046  10.596 -0.0782 -0.0106  0.2563
   71POPC   C4B  988  12.089   7.770  10.370  0.0871 -0.1565 -0.0402
   72POPC   NC3  989  12.269  11.634  12.166  0.1878  0.0710 -0.0116
   72POPC   PO4  990  12.352  11.751  11.760  0.0197  0.0526  0.0199
   72POPC   GL1  991  12.436  11.804  11.332  0.2147  0.2615  0.0240
   72POPC   GL2  992  12.670  11.823  11.183 -0.0038 -0.1242 -0.0577
   72POPC   C1A  993  12.255  11.629  11.050 -0.1489 -0.0019 -0.1671
   72POPC   D2A  994  12.217  11.651  10.630 -0.0463  0.0240 -0.1721
   72POPC   C3A  995  12.384  11.348  10.470 -0.3213  0.0986  0.2273
   72POPC   C4A  996  12.511  10.974  10.574  0.1617  0.0431  0.1289
   72POPC   C1B  997  12.694  11.756  10.806 -0.2182 -0.0286 -0.1032
   72POPC   C2B  998  12.669  11.748  10.419  0.0538 -0.2803 -0.0422
   72POPC   C3B  999  13.084  11.517  10.156 -0.3804  0.2079 -0.0497
   72POPC   C4B 1000  13.431  11.251  10.205  0.4921  0.1732 -0.1657
   73POPC   NC3 1001   1.037   1.727  12.127 -0.0719  0.1468  0.4592
   73POPC   PO4 1002   1.252   1.345  11.930  0.3055  0.2342  0.4775
   73POPC   GL1 1003   1.199   1.481  11.529 -0.6153  0.0207 -0.3012
   73POPC   GL2 1004   0.984   1.660  11.566  0.2207  0.0899  0.0060
   73POPC   C1A 1005   1.160   1.450  11.098  0.3047 -0.1578  0.2148
   73POPC   D2A 1006   1.106   1.340  10.593 -0.1575 -0.0590 -0.0317
   73POPC   C3A 1007   1.406   1.584  10.295 -0.1318  0.0247  0.1240
   73POPC   C4A 1008   1.569   1.670   9.853  0.1224 -0.0914 -0.0575
   73POPC   C1B 1009   0.887   1.848  11.176  0.2018 -0.1115  0.0515
   73POPC   C2B 1010   1.116   1.888  10.775  0.1774  0.1531  0.2202
   73POPC   C3B 1011   1.180   2.274  10.549 -0.0586  0.1452 -0.1060
   73POPC   C4B 1012   1.119   2.678  10.559  0.1072  0.2528  0.2482
   74POPC   NC3 1013   0.892   9.267  12.203 -0.0485 -0.1886 -0.2073
   74POPC   PO4 1014   0.540   9.141  12.284 -0.0202  0.2065 -0.3684
   74POPC   GL1 1015   0.445   9.418  11.972 -0.2022 -0.2008 -0.0732
   74POPC   GL2 1016   0.442   9.747  11.969  0.2818 -0.0287 -0.0026
   74POPC   C1A 1017   0.520   9.158  11.607 -0.0522  0.1746  0.2163
   74POPC   D2A 1018   0.286   8.839  11.477 -0.1090  0.0104 -0.3395
   74POPC   C3A 1019   0.222   8.872  11.048  0.1685  0.0930 -0.1200
   74POPC   C4A 1020   0.249   9.095  10.718  0.0485  0.0002  0.4172
   74POPC   C1B 1021   0.270   9.584  11.497 -0.1587  0.1536  0.1152
   74POPC   C2B 1022   0.429   9.306  11.177  0.3249 -0.0054 -0.0046
   74POPC   C3B 1023   0.377   9.612  10.702  0.0627  0.0493 -0.0293
   74POPC   C4B 1024   0.015   9.541  10.328  0.0990  0.1600 -0.3385
   75POPC   NC3 1025   0.281   2.029  12.499  0.0329 -0.0473  0.0570
   75POPC   PO4 1026   0.081   1.900  12.067  0.3389 -0.0283  0.1366
   75POPC   GL1 1027  -0.061   1.836  11.728  0.4953  0.2085 -0.2928
   75POPC   GL2 1028  -0.297   2.008  11.620 -0.0095  0.1196  0.1643
   75POPC   C1A 1029   0.137   1.929  11.382  0.0144  0.1205  0.2697
   75POPC   D2A 1030   0.318   1.852  10.961 -0.2248 -0.4506 -0.1377
   75POPC   C3A 1031   0.191   1.894  10.551  0.0048  0.1616  0.0151
   75POPC   C4A 1032   0.347   1.861  10.206 -0.0256 -0.0460  0.0793
   75POPC   C1B 1033  -0.424   1.869  11.221  0.2694 -0.0572  0.1922
   75POPC   C2B 1034  -0.555   1.926  10.777  0.2834 -0.1374 -0.2340
   75POPC   C3B 1035  -0.977   1.689  10.920 -0.2769 -0.1142  0.3743
   75POPC   C4B 1036  -1.293   1.351  10.690  0.0603  0.1520  0.1223
   76POPC   NC3 1037   9.646   9.275  12.127  0.2087  0.0658 -0.1456
   76POPC   PO4 1038   9.697   9.264  11.657  0.1923 -0.0542  0.1306
   76POPC   GL1 1039  10.075   9.192  11.343 -0.1856 -0.2352  0.5006
   76POPC   GL2 1040  10.353   9.040  11.480 -0.2454 -0.0623  0.2632
   76POPC   C1A 1041  10.277   9.360  10.953  0.2657  0.1946 -0.1292
   76POPC   D2A 1042  10.383   9.166  10.594  0.0856  0.2778  0.1120
   76POPC   C3A 1043  10.726   9.228  10.275  0.2894  0.1604 -0.2982
   76POPC   C4A 1044  10.755   9.071   9.834 -0.3171 -0.3236 -0.2245
   76POPC   C1B 1045  10.625   9.054  11.101  0.0209  0.0807  0.0203
   76POPC   C2B 1046  10.801   9.346  10.857  0.2600 -0.2974 -0.1581
   76POPC   C3B 1047  10.596   9.563  10.636 -0.2279 -0.3036 -0.4907
   76POPC   C4B 1048  10.562   9.784  10.260 -0.1854  0.3516  0.0702
   77POPC   NC3 1049  11.295  10.578  12.615 -0.1226  0.2712  0.2719
   77POPC   PO4 1050  11.022  10.340  12.245 -0.0538 -0.0305 -0.1530
   77POPC   GL1 1051  11.258  10.398  11.818 -0.2332  0.0398 -0.0425
   77POPC   GL2 1052  11.087  10.559  11.579 -0.1307 -0.0203  0.1857
   77POPC   C1A 1053  11.630  10.509  11.540  0.3354  0.0371  0.1080
   77POPC   D2A 1054  11.796  10.409  11.136 -0.0895 -0.0620 -0.1781
   77POPC   C3A 1055  11.763  10.650  10.724 -0.0670  0.0008  0.1067
   77POPC   C4A 1056  11.560  10.607  10.306 -0.0523  0.2165  0.0678
   77POPC   C1B 1057  10.912  10.675  11.204  0.1563 -0.2287 -0.0472
   77POPC   C2B 1058  10.644  10.543  10.778 -0.3191 -0.2728  0.1628
   77POPC   C3B 1059  10.726  10.621  10.450 -0.2138 -0.0850  0.0390
   77POPC   C4B 1060  11.055  10.591  10.254 -0.3038  0.3228 -0.4859
   78POPC   NC3 1061   1.342   7.654  12.404 -0.2509 -0.1616 -0.2616
   78POPC   PO4 1062   1.660   7.640  12.077  0.2702 -0.0880  0.0398
   78POPC   GL1 1063   1.759   7.682  11.601  0.3964  0.1350 -0.2194
   78POPC   GL2 1064   1.943   7.841  11.358 -0.0825  0.1616 -0.0617
   78POPC   C1A 1065   1.294   7.732  11.312 -0.0456 -0.0675  0.3318
   78POPC   D2A 1066   1.071   7.684  10.985  0.1356 -0.0353 -0.2935
   78POPC   C3A 1067   0.846   7.975  10.794 -0.0564 -0.2387 -0.0941
   78POPC   C4A 1068   0.458   8.306  10.771 -0.2436  0.0184 -0.0047
   78POPC   C1B 1069   2.013   7.718  10.868 -0.0951 -0.2017  0.1942
   78POPC   C2B 1070   2.094   7.547  10.480 -0.2183 -0.0590 -0.2152
   78POPC   C3B 1071   1.936   7.115  10.562  0.0771 -0.2529 -0.0190
   78POPC   C4B 1072   1.741   6.921  10.777  0.4169 -0.1402  0.1991
   79POPC   NC3 1073  13.285   6.576  12.011 -0.2185  0.1491  0.0583
   79POPC   PO4 1074  13.164   6.893  12.371 -0.0777  0.0014  0.0877
   79POPC   GL1 1075  13.061   7.095  11.935  0.1314  0.0631 -0.0098
   79POPC   GL2 1076  13.347   7.163  11.704  0.0722 -0.1255  0.1676
   79POPC   C1A 1077  12.893   7.038  11.508 -0.1657 -0.0037  0.1687
   79POPC   D2A 1078  12.778   7.027  11.116  0.0676 -0.0257 -0.4551
   79POPC   C3A 1079  12.468   7.285  10.961  0.1357  0.0554  0.2436
   79POPC   C4A 1080  12.208   7.613  10.826 -0.3121  0.0568 -0.2675
   79POPC   C1B 1081  13.200   7.340  11.231  0.2960 -0.2032  0.0799
   79POPC   C2B 1082  13.098   7.113  10.716 -0.0318 -0.2603 -0.2337
   79POPC   C3B 1083  12.752   7.025  10.428  0.1275  0.2276 -0.0536
   79POPC   C4B 1084  12.675   6.745  10.047  0.3092 -0.0688 -0.0669
   80POPC   NC3 1085   9.684  13.606  12.450  0.2101 -0.1092 -0.2779
   80POPC   PO4 1086   9.510  13.617  12.101  0.0609  0.1501  0.0600
   80POPC   GL1 1087   9.674  13.551  11.674 -0.1004 -0.4268 -0.1716
   80POPC   GL2 1088   9.987  13.493  11.552 -0.0382  0.0726  0.2100
   80POPC   C1A 1089   9.599  13.607  11.246  0.1493 -0.0010 -0.2177
   80POPC   D2A 1090   9.567  14.018  11.124  0.0694  0.1102 -0.1479
   80POPC   C3A 1091   9.998  14.013  10.922  0.2012  0.0245 -0.1914
   80POPC   C4A 1092  10.229  13.964  10.580  0.0345 -0.1606 -0.0437
   80POPC   C1B 1093   9.937  13.277  11.079  0.3218 -0.1192 -0.1305
   80POPC   C2B 1094  10.032  13.028  10.637 -0.0357 -0.0200  0.1326
   80POPC   C3B 1095  10.261  12.724  10.654 -0.1047 -0.0758 -0.2076
   80POPC   C4B 1096  10.371  12.517  11.063  0.4221  0.3625 -0.1226
   81POPC   NC3 1097   2.647  13.532  12.167 -0.1927  0.2535 -0.1660
   81POPC   PO4 1098   3.125  13.435  12.072 -0.0060 -0.2693  0.0598
   81POPC   GL1 1099   3.260  13.351  11.558  0.0313 -0.1682  0.1605
   81POPC   GL2 1100   3.484  13.123  11.397  0.0562  0.0356 -0.3482
   81POPC   C1A 1101   3.347  13.565  11.141 -0.0774  0.1558  0.2113
   81POPC   D2A 1102   3.203  13.552  10.676  0.2723 -0.0462  0.2074
   81POPC   C3A 1103   2.865  13.480  10.319  0.2566  0.1164 -0.0294
   81POPC   C4A 1104   2.876  13.220   9.952  0.1382  0.0437 -0.1363
   81POPC   C1B 1105   3.367  13.093  10.875  0.0268 -0.1614  0.1174
   81POPC   C2B 1106   3.441  12.885  10.461  0.1984 -0.2186  0.0964
   81POPC   C3B 1107   3.181  12.846  10.061  0.2472 -0.2615 -0.0595
   81POPC   C4B 1108   3.176  12.584   9.788  0.0890  0.1420 -0.0180
   82POPC   NC3 1109   0.120   3.675  12.708  0.2026  0.0287 -0.3816
   82POPC   PO4 1110   0.105   3.852  12.200 -0.1158 -0.1718  0.1212
   82POPC   GL1 1111   0.016   3.730  11.709 -0.1985  0.0389  0.0537
   82POPC   GL2 1112  -0.144   3.992  11.610 -0.1016  0.1219  0.4545
   82POPC   C1A 1113   0.078   3.546  11.251  0.1121 -0.0054 -0.4456
   82POPC   D2A 1114  -0.196   3.244  10.986 -0.2949 -0.3374 -0.0054
   82POPC   C3A 1115  -0.256   3.283  10.510 -0.0489 -0.0448 -0.0286
   82POPC   C4A 1116   0.044   3.119  10.157 -0.1779  0.1052  0.1895
   82POPC   C1B 1117   0.052   4.062  11.142  0.0847 -0.0950 -0.0600
   82POPC   C2B 1118   0.231   4.106  10.700  0.1724  0.2401  0.2447
   82POPC   C3B 1119   0.064   4.641  10.571 -0.0415  0.0854  0.0355
   82POPC   C4B 1120   0.029   5.173  10.529  0.1250 -0.1713 -0.3361
   83POPC   NC3 1121   1.346   5.982  11.948  0.2805  0.1958  0.0285
   83POPC   PO4 1122   1.344   6.323  12.183  0.2181 -0.1340 -0.2144
   83POPC   GL1 1123   1.167   6.329  11.677  0.3976 -0.2231 -0.2446
   83POPC   GL2 1124   1.363   6.205  11.444  0.1716 -0.3726 -0.2858
   83POPC   C1A 1125   0.711   6.531  11.295  0.0644  0.6595  0.1677
   83POPC   D2A 1126   0.395   6.657  11.237  0.1931  0.0388  0.0826
   83POPC   C3A 1127   0.430   6.851  10.861  0.0153 -0.4101 -0.1669
   83POPC   C4A 1128   0.369   7.221  10.540 -0.0619 -0.4006 -0.0515
   83POPC   C1B 1129   1.416   5.815  11.145  0.2014 -0.0739  0.0995
   83POPC   C2B 1130   1.215   5.593  10.960 -0.0581 -0.1377 -0.0697
   83POPC   C3B 1131   1.202   5.685  10.558  0.2311 -0.1564 -0.2566
   83POPC   C4B 1132   1.026   5.915  10.127 -0.0075 -0.1550  0.0395
   84POPC   NC3 1133  11.725  10.907  12.081 -0.0531  0.0117  0.2687
   84POPC   PO4 1134  11.396  10.777  12.204 -0.0581 -0.2741  0.2536
   84POPC   GL1 1135  11.317  11.002  11.847  0.0511  0.1711  0.0176
   84POPC   GL2 1136  11.029  11.178  11.622 -0.0322  0.1149 -0.1157
   84POPC   C1A 1137  11.441  10.919  11.419  0.2494  0.2134 -0.0561
   84POPC   D2A 1138  11.356  10.834  10.991 -0.0538  0.1184 -0.0936
   84POPC   C3A 1139  11.336  11.197  10.778  0.0469 -0.1748 -0.0135
   84POPC   C4A 1140  11.048  11.441  10.486 -0.4733  0.1277 -0.0800
   84POPC   C1B 1141  10.983  11.242  11.238 -0.2027  0.1167  0.0884
   84POPC   C2B 1142  10.730  11.500  10.884 -0.2882 -0.0272  0.1562
   84POPC   C3B 1143  10.553  11.228  10.522  0.0151  0.1657  0.0098
   84POPC   C4B 1144  10.737  11.101  10.203  0.0155  0.0391 -0.1403
   85POPC   NC3 1145   5.166  11.941  11.817  0.0954  0.2150  0.2593
   85POPC   PO4 1146   5.405  12.069  11.383  0.0961  0.0832  0.0660
   85POPC   GL1 1147   5.337  12.278  11.021 -0.1550 -0.1052  0.0679
   85POPC   GL2 1148   4.964  12.201  10.918  0.0567 -0.2923 -0.1669
   85POPC   C1A 1149   5.175  12.593  10.592  0.1483 -0.0987 -0.1546
   85POPC   D2A 1150   4.975  12.602  10.155  0.0580  0.2684 -0.2204
   85POPC   C3A 1151   5.203  12.198  10.009  0.0172 -0.0997 -0.0008
   85POPC   C4A 1152   5.120  11.883   9.779 -0.2879 -0.0068 -0.2628
   85POPC   C1B 1153   4.978  12.204  10.480  0.3886  0.4059 -0.1859
   85POPC   C2B 1154   4.704  12.108  10.075  0.1020 -0.1438 -0.1960
   85POPC   C3B 1155   4.273  12.106  10.143  0.2099 -0.0247  0.0856
   85POPC   C4B 1156   3.848  11.809  10.030 -0.0039 -0.2513  0.1019
   86POPC   NC3 1157   7.938   2.702  11.301 -0.1863 -0.0386  0.0975
   86POPC   PO4 1158   8.103   3.028  11.071 -0.0918  0.0458 -0.0196
   86POPC   GL1 1159   8.347   2.734  10.879  0.2137 -0.1173 -0.0829
   86POPC   GL2 1160   8.564   2.643  10.878 -0.1581 -0.1430  0.2019
   86POPC   C1A 1161   8.166   2.364  10.731  0.0961  0.1780 -0.0652
   86POPC   D2A 1162   8.128   1.934  10.656  0.0230 -0.2066 -0.1683
   86POPC   C3A 1163   7.729   1.805  10.838  0.5185 -0.1131  0.1482
   86POPC   C4A 1164   7.389   1.762  11.025 -0.0111 -0.1734  0.0182
   86POPC   C1B 1165   8.455   2.136  10.983  0.0485 -0.0842  0.1284
   86POPC   C2B 1166   8.601   1.906  10.530  0.2429 -0.0047  0.4295
   86POPC   C3B 1167   8.555   1.570  10.382 -0.0219 -0.0980 -0.3459
   86POPC   C4B 1168   8.606   1.344  10.051 -0.0500  0.1701  0.2736
   87POPC   NC3 1169   1.129   2.553  12.014 -0.1346 -0.3794  0.0506
   87POPC   PO4 1170   1.250   2.161  11.874 -0.1390  0.2380 -0.0625
   87POPC   GL1 1171   1.326   2.026  11.436  0.0069  0.4585  0.1213
   87POPC   GL2 1172   1.309   2.163  11.186 -0.2559  0.1942  0.0968
   87POPC   C1A 1173   1.548   1.774  11.068 -0.4053 -0.0358  0.2541
   87POPC   D2A 1174   1.628   1.763  10.655  0.0054  0.0740  0.1187
   87POPC   C3A 1175   1.706   1.963  10.304 -0.1596 -0.0140  0.0230
   87POPC   C4A 1176   1.901   2.114   9.935 -0.0416 -0.0764  0.0494
   87POPC   C1B 1177   1.290   2.594  11.029 -0.0301  0.0457  0.0866
   87POPC   C2B 1178   1.228   3.059  10.879 -0.0869  0.0312 -0.1868
   87POPC   C3B 1179   1.538   3.228  10.571 -0.1347 -0.0421  0.2827
   87POPC   C4B 1180   1.751   3.595  10.367 -0.1780  0.0907  0.1345
   88POPC   NC3 1181  13.230  10.137  12.628  0.2032  0.0260  0.1823
   88POPC   PO4 1182  13.490  10.370  12.348 -0.3815  0.1555  0.3538
   88POPC   GL1 1183  13.784  10.240  12.031 -0.0628  0.0347 -0.1263
   88POPC   GL2 1184  13.634  10.554  11.793  0.1878  0.0371 -0.0424
   88POPC   C1A 1185  13.764   9.984  11.726 -0.2889  0.3559 -0.3419
   88POPC   D2A 1186  13.471   9.662  11.491 -0.1289 -0.0943  0.0205
   88POPC   C3A 1187  13.382   9.856  11.162  0.0526 -0.4820 -0.3012
   88POPC   C4A 1188  13.432   9.759  10.700 -0.3011  0.2941 -0.0211
   88POPC   C1B 1189  13.685  10.754  11.439 -0.2735  0.0223  0.3062
   88POPC   C2B 1190  13.767  10.730  11.007  0.0543 -0.1993  0.4217
   88POPC   C3B 1191  13.846  10.294  10.711 -0.1141 -0.0755 -0.1100
   88POPC   C4B 1192  14.121  10.207  10.341  0.2067 -0.1631 -0.2297
   89POPC   NC3 1193  11.946   6.039  12.156  0.3094  0.0170  0.0279
   89POPC   PO4 1194  11.910   5.560  12.145 -0.0412  0.2089  0.2126
   89POPC   GL1 1195  12.031   5.166  11.961  0.3171  0.2273  0.2596
   89POPC   GL2 1196  12.227   5.288  11.709  0.0361 -0.0247 -0.1021
   89POPC   C1A 1197  11.716   5.140  11.676 -0.1064 -0.2256 -0.1635
   89POPC   D2A 1198  11.368   5.027  11.444  0.3012  0.0417 -0.0119
   89POPC   C3A 1199  11.277   5.217  11.017  0.1157  0.2575 -0.1601
   89POPC   C4A 1200  11.156   5.633  10.694 -0.2513 -0.1887  0.2935
   89POPC   C1B 1201  12.125   4.977  11.451  0.0159 -0.0659 -0.0673
   89POPC   C2B 1202  12.259   4.741  10.989  0.2503 -0.1977 -0.2376
   89POPC   C3B 1203  12.107   4.666  10.541  0.1973 -0.1870  0.0555
   89POPC   C4B 1204  12.217   4.295  10.386  0.1023  0.1956  0.1286
   90POPC   NC3 1205   8.155   3.544  10.892 -0.2604 -0.1116  0.2622
   90POPC   PO4 1206   8.326   3.812  10.583 -0.1964 -0.0692  0.1075
   90POPC   GL1 1207   8.641   3.513  10.430 -0.0646  0.2148 -0.2055
   90POPC   GL2 1208   8.822   3.553  10.096 -0.2416 -0.0273  0.1555
   90POPC   C1A 1209   8.752   3.040  10.420 -0.1137 -0.0643  0.1152
   90POPC   D2A 1210   8.626   2.631  10.361 -0.3093 -0.2142  0.0185
   90POPC   C3A 1211   8.833   2.289  10.188 -0.3229  0.0835  0.0093
   90POPC   C4A 1212   9.077   2.100   9.837 -0.0415 -0.0533 -0.0119
   90POPC   C1B 1213   9.254   3.708  10.097  0.0913  0.0980 -0.2777
   90POPC   C2B 1214   9.652   3.979   9.938 -0.2506 -0.0553  0.0019
   90POPC   C3B 1215   9.963   4.093  10.187  0.4169  0.0192 -0.0368
   90POPC   C4B 1216  10.443   4.110  10.008 -0.2827 -0.1691 -0.1035
   91POPC   NC3 1217   6.032   0.748  11.594  0.0413  0.1727 -0.1576
   91POPC   PO4 1218   5.924   1.235  11.636  0.1546  0.0761 -0.0755
   91POPC   GL1 1219   6.023   1.099  11.149  0.0714  0.1106  0.2505
   91POPC   GL2 1220   6.026   0.784  11.002 -0.1289  0.0357 -0.0731
   91POPC   C1A 1221   5.982   1.209  10.761 -0.0643  0.0222 -0.1026
   91POPC   D2A 1222   6.071   1.219  10.363  0.1613 -0.0980 -0.1307
   91POPC   C3A 1223   6.333   1.417  10.158  0.0866 -0.4077 -0.3615
   91POPC   C4A 1224   6.285   1.568   9.779  0.2760 -0.1136  0.1195
   91POPC   C1B 1225   6.030   0.657  10.635 -0.0318 -0.1056 -0.3329
   91POPC   C2B 1226   5.901   0.312  10.317 -0.1434  0.1218  0.1964
   91POPC   C3B 1227   5.691   0.438   9.957 -0.1343  0.1230 -0.1551
   91POPC   C4B 1228   5.668   0.776   9.739 -0.3191 -0.2449  0.2411
   92POPC   NC3 1229   5.684   0.641  12.454  0.3546  0.0119  0.2023
   92POPC   PO4 1230   5.405   0.524  12.063  0.3839  0.2871  0.0955
   92POPC   GL1 1231   5.369   0.781  11.697  0.3354  0.1159  0.0398
   92POPC   GL2 1232   5.559   0.848  11.472 -0.2219  0.1103 -0.0295
   92POPC   C1A 1233   5.092   0.837  11.295 -0.3305 -0.1440  0.2011
   92POPC   D2A 1234   5.082   0.914  10.893 -0.0014  0.0805  0.1229
   92POPC   C3A 1235   5.095   1.302  10.609  0.1276 -0.2407 -0.1864
   92POPC   C4A 1236   4.977   1.443  10.134 -0.2892  0.0849 -0.0316
   92POPC   C1B 1237   5.549   0.942  11.068 -0.0269 -0.0127 -0.0065
   92POPC   C2B 1238   5.548   0.968  10.589 -0.0593 -0.1029 -0.2051
   92POPC   C3B 1239   5.750   0.833  10.277 -0.0648 -0.0372  0.1981
   92POPC   C4B 1240   6.105   0.740  10.085 -0.0715  0.0990 -0.0062
   93POPC   NC3 1241   5.104   0.119  11.882 -0.0333  0.0681  0.0709
   93POPC   PO4 1242   5.076  -0.230  11.641 -0.1023  0.0726  0.3698
   93POPC   GL1 1243   4.821  -0.390  11.370  0.0173  0.0309 -0.2819
   93POPC   GL2 1244   4.513  -0.385  11.477  0.0201 -0.0450  0.2427
   93POPC   C1A 1245   4.987  -0.462  10.986 -0.0459  0.2339 -0.1763
   93POPC   D2A 1246   5.258  -0.488  10.666 -0.3848  0.0106 -0.0946
   93POPC   C3A 1247   5.154  -0.142  10.435 -0.3292 -0.0540 -0.3273
   93POPC   C4A 1248   4.873   0.339  10.300  0.2578  0.0386  0.0639
   93POPC   C1B 1249   4.240  -0.270  11.133 -0.1052  0.0192 -0.0301
   93POPC   C2B 1250   4.174   0.042  10.741 -0.1649  0.0173 -0.1826
   93POPC   C3B 1251   4.539   0.400  10.630  0.2298 -0.0003 -0.0215
   93POPC   C4B 1252   4.473   0.808  10.507  0.1367 -0.0567 -0.0076
   94POPC   NC3 1253   9.687   2.006  11.754  0.0033  0.1133 -0.1295
   94POPC   PO4 1254   9.879   2.338  11.868 -0.1165  0.0759  0.0816
   94POPC   GL1 1255   9.878   2.433  11.378  0.2308  0.4091 -0.0880
   94POPC   GL2 1256   9.954   2.139  11.179  0.2773 -0.0750 -0.2558
   94POPC   C1A 1257   9.893   2.606  10.975 -0.2408 -0.1979  0.0327
   94POPC   D2A 1258  10.148   2.768  10.646 -0.2934 -0.0234 -0.2254
   94POPC   C3A 1259  10.143   2.641  10.191  0.1509  0.2979  0.0588
   94POPC   C4A 1260  10.097   2.808   9.771  0.3013 -0.0609  0.1318
   94POPC   C1B 1261   9.989   2.193  10.644 -0.4052 -0.0184 -0.0206
   94POPC   C2B 1262   9.752   2.429  10.476 -0.0982 -0.1914 -0.0495
   94POPC   C3B 1263   9.274   2.396  10.568 -0.0302  0.3927 -0.0707
   94POPC   C4B 1264   8.922   2.270  10.718  0.1200 -0.0410  0.4057
   95POPC   NC3 1265   3.159   4.530  11.906  0.0807 -0.0982 -0.1909
   95POPC   PO4 1266   3.558   4.411  11.748  0.1917  0.0528 -0.2442
   95POPC   GL1 1267   3.316   4.383  11.354  0.1550  0.1195  0.3005
   95POPC   GL2 1268   3.056   4.666  11.405  0.1379 -0.0354  0.3218
   95POPC   C1A 1269   3.155   4.393  10.972  0.1492 -0.0245 -0.2374
   95POPC   D2A 1270   3.158   4.007  10.773  0.3613  0.0218 -0.2611
   95POPC   C3A 1271   3.480   4.149  10.480  0.1043 -0.2439 -0.0412
   95POPC   C4A 1272   3.729   4.269  10.049 -0.1824  0.0132  0.4408
   95POPC   C1B 1273   2.626   4.763  11.313 -0.0409  0.4607 -0.2191
   95POPC   C2B 1274   2.335   4.749  11.042 -0.2588 -0.0963 -0.1890
   95POPC   C3B 1275   2.396   4.858  10.657 -0.0206 -0.1041  0.2769
   95POPC   C4B 1276   2.481   4.847  10.126 -0.1152 -0.3338  0.1030
   96POPC   NC3 1277  12.548  12.688  12.401  0.0742  0.0176 -0.0936
   96POPC   PO4 1278  12.338  12.964  12.050  0.0444 -0.0602  0.1112
   96POPC   GL1 1279  12.375  13.038  11.574  0.0414 -0.1265  0.0205
   96POPC   GL2 1280  12.615  13.243  11.494  0.4153  0.0210  0.0716
   96POPC   C1A 1281  12.730  12.853  11.170 -0.1337  0.0374  0.2721
   96POPC   D2A 1282  12.659  12.829  10.772  0.2564  0.2742  0.0879
   96POPC   C3A 1283  12.762  12.423  10.668  0.2022 -0.0621 -0.2047
   96POPC   C4A 1284  12.480  12.226  10.973  0.2044 -0.1395 -0.0668
   96POPC   C1B 1285  12.475  13.338  11.082 -0.4084  0.0097 -0.3100
   96POPC   C2B 1286  12.520  13.247  10.679 -0.0222 -0.0282 -0.1246
   96POPC   C3B 1287  12.754  13.507  10.485 -0.0814  0.0654  0.0047
   96POPC   C4B 1288  13.036  13.885  10.356 -0.4200  0.0957  0.2753
   97POPC   NC3 1289  12.696   9.469  12.886 -0.0651 -0.3297  0.2042
   97POPC   PO4 1290  12.718   9.064  12.559  0.1736 -0.1286 -0.0822
   97POPC   GL1 1291  12.478   9.175  12.189 -0.0335  0.2399 -0.4166
   97POPC   GL2 1292  12.567   8.803  12.099  0.2192  0.2756 -0.2513
   97POPC   C1A 1293  12.264   9.272  11.757 -0.0010 -0.1798 -0.1164
   97POPC   D2A 1294  12.448   9.587  11.504 -0.0342  0.1835 -0.1524
   97POPC   C3A 1295  12.734   9.380  11.216  0.0748  0.0454  0.0128
   97POPC   C4A 1296  12.933   9.302  10.785 -0.0444  0.2020  0.0141
   97POPC   C1B 1297  12.292   8.694  11.778 -0.0735 -0.1822  0.1979
   97POPC   C2B 1298  11.988   8.489  11.625  0.1336 -0.0553 -0.5334
   97POPC   C3B 1299  11.957   8.441  11.213 -0.4075 -0.2632 -0.1315
   97POPC   C4B 1300  11.874   8.105  10.867  0.2113  0.0306  0.2881
   98POPC   NC3 1301   0.470   8.470  12.112  0.0048 -0.0299  0.0579
   98POPC   PO4 1302   0.098   8.442  11.810 -0.1557  0.0061 -0.4645
   98POPC   GL1 1303   0.015   8.289  11.511 -0.0281 -0.0816 -0.3383
   98POPC   GL2 1304   0.363   8.197  11.507 -0.1875 -0.1222 -0.1278
   98POPC   C1A 1305   0.142   8.382  11.105 -0.1137  0.3189  0.1050
   98POPC   D2A 1306   0.081   8.536  10.597  0.2572  0.1540 -0.3414
   98POPC   C3A 1307  -0.230   8.254  10.223 -0.2738  0.1529  0.0561
   98POPC   C4A 1308  -0.455   7.951  10.024  0.4310  0.0930 -0.2447
   98POPC   C1B 1309   0.422   7.938  11.052 -0.2417  0.0648  0.0705
   98POPC   C2B 1310   0.428   7.714  10.687  0.0334 -0.2141  0.1767
   98POPC   C3B 1311   0.644   7.657  10.318  0.1802 -0.0370  0.0607
   98POPC   C4B 1312   0.904   7.200  10.198  0.1745 -0.1919 -0.2256
   99POPC   NC3 1313   0.996   5.068  12.149 -0.1044 -0.1958 -0.1793
   99POPC   PO4 1314   0.622   4.938  11.875 -0.0212 -0.0045 -0.0348
   99POPC   GL1 1315   0.462   4.754  11.532  0.1010 -0.0637  0.0736
   99POPC   GL2 1316   0.536   4.973  11.364 -0.1715  0.0228 -0.3313
   99POPC   C1A 1317   0.423   4.511  11.163  0.0288 -0.0268  0.1083
   99POPC   D2A 1318   0.656   4.379  10.764  0.0808  0.2756  0.1357
   99POPC   C3A 1319   0.563   4.571  10.389  0.3092 -0.0403 -0.0747
   99POPC   C4A 1320   0.217   4.398  10.082  0.2302 -0.3618  0.1404
   99POPC   C1B 1321   0.994   4.836  11.089 -0.5266  0.2884  0.3837
   99POPC   C2B 1322   1.281   5.067  10.818 -0.2152 -0.1523  0.1867
   99POPC   C3B 1323   1.211   5.090  10.366  0.2876  0.0197  0.4065
   99POPC   C4B 1324   0.849   5.013  10.000 -0.1371  0.2922 -0.0125
  100POPC   NC3 1325   9.304  13.203  11.845 -0.0528  0.1788  0.1227
  100POPC   PO4 1326   8.906  12.939  11.733 -0.2456 -0.1951 -0.0976
  100POPC   GL1 1327   9.141  13.074  11.400 -0.1592  0.0128  0.1570
  100POPC   GL2 1328   9.384  12.845  11.434 -0.0338  0.1239  0.3014
  100POPC   C1A 1329   9.394  13.197  11.043 -0.1517  0.3208 -0.0523
  100POPC   D2A 1330   9.532  13.191  10.572 -0.2859  0.0927 -0.0359
  100POPC   C3A 1331   9.260  13.195  10.256 -0.0654  0.0707 -0.0566
  100POPC   C4A 1332   9.182  13.457   9.914 -0.0882  0.2243  0.0116
  100POPC   C1B 1333   9.227  12.683  11.045 -0.1298 -0.1822 -0.4168
  100POPC   C2B 1334   9.372  12.758  10.717  0.0237  0.0413  0.1477
  100POPC   C3B 1335   9.425  12.684  10.306 -0.2733 -0.0157 -0.2829
  100POPC   C4B 1336   9.140  12.627  10.034  0.0607 -0.1181  0.1513
  101POPC   NC3 1337   2.493   5.618  12.432  0.0106  0.4580 -0.3405
  101POPC   PO4 1338   2.176   5.262  12.381 -0.2561  0.0800  0.1029
  101POPC   GL1 1339   2.234   5.458  11.926 -0.2935 -0.2233  0.1817
  101POPC   GL2 1340   2.559   5.401  11.877 -0.0671 -0.2149  0.2183
  101POPC   C1A 1341   2.365   5.803  11.541  0.1807  0.3261  0.0519
  101POPC   D2A 1342   2.333   6.254  11.540  0.0885  0.0628 -0.0079
  101POPC   C3A 1343   2.030   6.521  11.141  0.1845  0.0477  0.0304
  101POPC   C4A 1344   1.887   6.421  10.627  0.1230 -0.0949 -0.1566
  101POPC   C1B 1345   2.380   5.253  11.491  0.0480  0.2726  0.0282
  101POPC   C2B 1346   2.331   5.520  11.116  0.1635 -0.0602 -0.4033
  101POPC   C3B 1347   2.153   5.322  10.697  0.0093  0.1841 -0.0146
  101POPC   C4B 1348   1.983   5.048  10.403  0.3632 -0.2568  0.0713
  102POPC   NC3 1349   6.377  13.438  12.248 -0.2134  0.1598 -0.0317
  102POPC   PO4 1350   6.691  13.390  11.852  0.3200 -0.1322 -0.2182
  102POPC   GL1 1351   6.970  13.406  11.470  0.2158  0.2379  0.1751
  102POPC   GL2 1352   7.176  13.134  11.424  0.2686  0.3158 -0.0752
  102POPC   C1A 1353   7.073  13.517  10.998  0.1794  0.0218 -0.0275
  102POPC   D2A 1354   7.268  13.365  10.551 -0.0259 -0.2275  0.0178
  102POPC   C3A 1355   7.275  13.574  10.152  0.0298  0.0181  0.2290
  102POPC   C4A 1356   7.285  13.706   9.802  0.1172 -0.2969  0.3678
  102POPC   C1B 1357   7.436  13.219  11.018  0.1617 -0.2561 -0.0810
  102POPC   C2B 1358   7.782  13.377  10.715 -0.1089 -0.5735  0.2289
  102POPC   C3B 1359   8.090  13.216  10.521 -0.0898  0.1653 -0.1563
  102POPC   C4B 1360   8.186  12.936  10.283  0.1093 -0.0894 -0.0204
  103POPC   NC3 1361   3.308  12.863  12.194 -0.1882  0.0439 -0.0546
  103POPC   PO4 1362   3.117  12.938  11.810 -0.0766 -0.1413  0.0402
  103POPC   GL1 1363   3.075  12.888  11.374  0.0972 -0.0024  0.1276
  103POPC   GL2 1364   2.874  13.106  11.200  0.0858  0.0125  0.2010
  103POPC   C1A 1365   2.749  12.528  11.196  0.1891  0.2022  0.0833
  103POPC   D2A 1366   2.648  12.373  10.814  0.1484  0.0421 -0.2592
  103POPC   C3A 1367   2.767  12.461  10.341 -0.0081  0.2112  0.1164
  103POPC   C4A 1368   2.667  12.791  10.055 -0.3938 -0.1489  0.2222
  103POPC   C1B 1369   2.840  13.291  10.817  0.3946 -0.0237  0.0604
  103POPC   C2B 1370   2.471  13.410  10.654  0.1124  0.1925  0.1217
  103POPC   C3B 1371   2.440  13.705  10.294  0.0793  0.1572  0.0565
  103POPC   C4B 1372   2.123  13.884  10.004 -0.2299 -0.0306 -0.1562
  104POPC   NC3 1373  10.209   7.075  11.837 -0.2471 -0.2894 -0.2492
  104POPC   PO4 1374  10.089   6.980  11.442  0.0900  0.0339  0.3284
  104POPC   GL1 1375  10.190   7.435  11.404 -0.1241 -0.1484 -0.1163
  104POPC   GL2 1376  10.037   7.568  11.108 -0.0219  0.0592 -0.1812
  104POPC   C1A 1377  10.531   7.489  11.180 -0.0601 -0.0992 -0.3521
  104POPC   D2A 1378  10.525   7.689  10.784 -0.1187  0.2501 -0.1748
  104POPC   C3A 1379  10.931   7.924  10.634 -0.0522 -0.1244  0.1999
  104POPC   C4A 1380  11.402   7.905  10.806  0.1481  0.2396  0.1611
  104POPC   C1B 1381  10.052   7.695  10.741  0.0899 -0.1029 -0.0502
  104POPC   C2B 1382  10.172   7.594  10.405 -0.0636  0.0543 -0.2031
  104POPC   C3B 1383  10.587   7.837  10.162 -0.1612 -0.1849  0.1779
  104POPC   C4B 1384  10.876   8.028   9.986 -0.0158 -0.0853  0.0649
  105POPC   NC3 1385  11.753  11.701  11.909  0.0038  0.2647 -0.1614
  105POPC   PO4 1386  11.735  11.311  11.841 -0.0164  0.0375 -0.2260
  105POPC   GL1 1387  11.948  11.031  11.647 -0.0151  0.3230 -0.1826
  105POPC   GL2 1388  12.149  10.667  11.835  0.3790  0.1157  0.1699
  105POPC   C1A 1389  11.866  10.938  11.218  0.3317  0.1519  0.1715
  105POPC   D2A 1390  12.069  11.072  10.829  0.0487  0.2485 -0.1575
  105POPC   C3A 1391  12.034  10.977  10.448  0.1489  0.1092 -0.0217
  105POPC   C4A 1392  11.783  10.988  10.240 -0.2508 -0.1495 -0.0227
  105POPC   C1B 1393  12.258  10.339  11.382  0.2238 -0.0270  0.2204
  105POPC   C2B 1394  12.452   9.958  11.182  0.1411  0.1967  0.0632
  105POPC   C3B 1395  12.365   9.812  10.784  0.2418 -0.0022  0.1125
  105POPC   C4B 1396  12.363   9.360  10.614  0.1252 -0.1314  0.1969
  106POPC   NC3 1397   2.662   1.986  12.018 -0.0752  0.2268 -0.2183
  106POPC   PO4 1398   2.515   1.474  12.003  0.0155 -0.1277 -0.1779
  106POPC   GL1 1399   2.507   1.675  11.563  0.0702  0.0249  0.3014
  106POPC   GL2 1400   2.805   1.633  11.482  0.0867 -0.0936  0.0249
  106POPC   C1A 1401   2.472   1.580  11.137  0.0198 -0.1494 -0.2008
  106POPC   D2A 1402   2.657   1.500  10.744 -0.1658  0.1686 -0.0669
  106POPC   C3A 1403   2.933   1.451  10.474 -0.3588 -0.3765 -0.3436
  106POPC   C4A 1404   3.275   1.048  10.343 -0.1702  0.2048 -0.0841
  106POPC   C1B 1405   3.032   1.429  11.150  0.1727  0.0403  0.0311
  106POPC   C2B 1406   3.069   1.043  10.793 -0.0760 -0.1939 -0.4678
  106POPC   C3B 1407   2.807   0.931  10.477  0.0893  0.0491 -0.1601
  106POPC   C4B 1408   2.433   0.865  10.157  0.0474 -0.1269  0.1478
  107POPC   NC3 1409   4.249   0.614  12.011 -0.3110  0.0396 -0.2700
  107POPC   PO4 1410   3.988   0.376  11.702 -0.0068  0.0098 -0.3580
  107POPC   GL1 1411   3.817   0.659  11.408 -0.0969 -0.3220 -0.0920
  107POPC   GL2 1412   3.949   1.046  11.431  0.0333  0.0931 -0.3403
  107POPC   C1A 1413   3.636   0.418  11.053 -0.1075 -0.1327  0.1060
  107POPC   D2A 1414   3.666   0.149  10.622  0.3274  0.0743  0.2795
  107POPC   C3A 1415   3.177   0.301  10.412 -0.0523 -0.1426 -0.0045
  107POPC   C4A 1416   2.769   0.437  10.406  0.0453 -0.1717  0.4026
  107POPC   C1B 1417   4.236   0.901  11.056  0.0215  0.1395 -0.2186
  107POPC   C2B 1418   4.608   1.020  10.904 -0.1704 -0.5200  0.0817
  107POPC   C3B 1419   4.631   1.306  10.470  0.0100  0.0780 -0.0356
  107POPC   C4B 1420   4.448   1.125  10.078  0.1795  0.1874  0.3098
  108POPC   NC3 1421  10.892  10.761  11.982 -0.2731  0.1174 -0.1367
  108POPC   PO4 1422  10.457  10.917  12.149  0.1461 -0.2806 -0.0203
  108POPC   GL1 1423  10.517  11.269  11.827 -0.1850 -0.1640  0.0537
  108POPC   GL2 1424  10.749  11.523  11.956  0.1548 -0.3999  0.2503
  108POPC   C1A 1425  10.612  11.468  11.479 -0.2250 -0.0315 -0.5725
  108POPC   D2A 1426  11.007  11.774  11.286  0.1052 -0.3539 -0.1724
  108POPC   C3A 1427  11.240  11.639  10.991  0.0583  0.0299  0.1589
  108POPC   C4A 1428  11.447  11.786  10.584  0.0529  0.0715 -0.3626
  108POPC   C1B 1429  10.618  11.917  11.742  0.0036  0.4067  0.0372
  108POPC   C2B 1430  10.484  12.170  11.478 -0.0885  0.2444  0.3608
  108POPC   C3B 1431  10.563  11.970  11.069  0.1849  0.3339 -0.1029
  108POPC   C4B 1432  10.585  11.907  10.686  0.3423 -0.1175  0.2046
  109POPC   NC3 1433   3.883   7.646  11.573  0.2997  0.2316  0.1096
  109POPC   PO4 1434   3.789   7.591  11.214 -0.1286  0.0709  0.0209
  109POPC   GL1 1435   3.664   7.398  10.832  0.1862 -0.0182  0.1424
  109POPC   GL2 1436   3.642   7.137  10.876  0.1765 -0.1348 -0.0798
  109POPC   C1A 1437   3.423   7.455  10.482  0.4915 -0.0587 -0.0218
  109POPC   D2A 1438   3.138   7.550  10.208 -0.1035  0.0464  0.2502
  109POPC   C3A 1439   2.868   7.251   9.939  0.3107 -0.1672  0.0061
  109POPC   C4A 1440   2.622   6.960   9.892 -0.0024 -0.0860  0.2704
  109POPC   C1B 1441   3.355   6.833  10.819 -0.4252 -0.0290 -0.2451
  109POPC   C2B 1442   3.240   6.560  10.532  0.1052 -0.1308 -0.2859
  109POPC   C3B 1443   3.404   6.279  10.677 -0.0654 -0.1856  0.1833
  109POPC   C4B 1444   3.302   5.872  10.789 -0.2152  0.1864  0.0658
  110POPC   NC3 1445   1.656   5.969  12.525  0.1372 -0.1176  0.1795
  110POPC   PO4 1446   1.815   6.037  12.242  0.2167 -0.2032 -0.2165
  110POPC   GL1 1447   1.889   5.921  11.787  0.0526  0.2052 -0.1650
  110POPC   GL2 1448   1.624   5.652  11.678  0.0860 -0.3219 -0.2815
  110POPC   C1A 1449   1.910   5.968  11.310 -0.4142 -0.1399  0.2577
  110POPC   D2A 1450   1.737   6.133  10.963  0.1010 -0.0234 -0.0446
  110POPC   C3A 1451   1.727   5.893  10.720  0.2602 -0.2421 -0.0289
  110POPC   C4A 1452   1.911   5.974  10.284 -0.3117 -0.4375  0.0386
  110POPC   C1B 1453   1.977   5.476  11.466 -0.2182  0.0289 -0.1186
  110POPC   C2B 1454   1.949   5.063  11.252 -0.0090  0.0376  0.0256
  110POPC   C3B 1455   1.740   4.914  10.827  0.1492  0.2676 -0.0984
  110POPC   C4B 1456   1.588   4.827  10.443  0.1663  0.0324 -0.2951
  111POPC   NC3 1457   5.842  12.077  11.662 -0.2134  0.0082 -0.0308
  111POPC   PO4 1458   5.870  11.800  11.297 -0.2511 -0.1303 -0.5440
  111POPC   GL1 1459   5.627  11.846  10.927  0.1735 -0.1778  0.4546
  111POPC   GL2 1460   5.830  12.084  10.843 -0.1558  0.1083 -0.0460
  111POPC   C1A 1461   5.461  12.025  10.452  0.0619  0.2021 -0.0315
  111POPC   D2A 1462   5.378  11.685  10.230 -0.1650  0.1085  0.0362
  111POPC   C3A 1463   5.152  11.358   9.998 -0.3018  0.1128  0.2526
  111POPC   C4A 1464   5.161  10.883  10.187 -0.3199 -0.4556 -0.1576
  111POPC   C1B 1465   5.925  12.346  10.479 -0.0815  0.0241  0.0475
  111POPC   C2B 1466   6.028  12.363  10.038 -0.0384  0.0431  0.1103
  111POPC   C3B 1467   6.466  12.376   9.984  0.1632 -0.0159  0.2896
  111POPC   C4B 1468   6.904  12.489   9.930 -0.2045 -0.0391  0.1971
  112POPC   NC3 1469  10.709   3.148  11.856  0.0428 -0.0249 -0.0691
  112POPC   PO4 1470  11.312   3.303  11.901  0.2266  0.2071  0.0125
  112POPC   GL1 1471  11.430   3.165  11.546  0.3345  0.1969  0.0975
  112POPC   GL2 1472  11.045   3.025  11.509  0.1649  0.0212 -0.1674
  112POPC   C1A 1473  11.458   3.181  11.135  0.1705 -0.0889  0.2708
  112POPC   D2A 1474  11.634   3.453  10.755 -0.0390 -0.0846  0.0355
  112POPC   C3A 1475  11.814   3.282  10.385  0.0578  0.0326  0.4714
  112POPC   C4A 1476  12.179   3.200  10.159  0.0631 -0.2713 -0.1013
  112POPC   C1B 1477  10.886   3.069  11.109 -0.1666 -0.0108  0.0068
  112POPC   C2B 1478  11.095   2.991  10.723 -0.4367  0.1978 -0.3981
  112POPC   C3B 1479  11.304   2.570  10.742 -0.0543  0.0916 -0.0738
  112POPC   C4B 1480  11.345   2.017  10.909  0.0661 -0.0572 -0.3116
  113POPC   NC3 1481   1.676   2.249  12.006  0.0135 -0.0651 -0.1476
  113POPC   PO4 1482   1.503   2.678  11.706 -0.2168  0.0801  0.0316
  113POPC   GL1 1483   1.728   2.726  11.330  0.2055  0.0671  0.1938
  113POPC   GL2 1484   1.753   2.404  11.091 -0.1912  0.0034 -0.0103
  113POPC   C1A 1485   1.654   2.878  10.929  0.2033  0.1487  0.2942
  113POPC   D2A 1486   1.810   2.780  10.527 -0.1865 -0.0956  0.2821
  113POPC   C3A 1487   2.024   2.453  10.343 -0.2103  0.1029 -0.0366
  113POPC   C4A 1488   2.337   2.387   9.980  0.0652  0.1302  0.3921
  113POPC   C1B 1489   1.624   2.279  10.761 -0.1557  0.3311  0.0664
  113POPC   C2B 1490   1.526   2.405  10.240 -0.0700  0.1923 -0.0448
  113POPC   C3B 1491   1.228   2.047  10.072  0.1878 -0.1662  0.1481
  113POPC   C4B 1492   0.928   1.930   9.842  0.1639 -0.1243 -0.4017
  114POPC   NC3 1493   7.512   1.333  11.818 -0.2611  0.1413 -0.1281
  114POPC   PO4 1494   7.891   1.189  11.941 -0.0677 -0.1831 -0.3871
  114POPC   GL1 1495   7.920   1.268  11.563  0.2178  0.1970  0.2766
  114POPC   GL2 1496   7.761   1.465  11.333  0.0767  0.0251  0.0780
  114POPC   C1A 1497   8.065   1.110  11.084  0.3588  0.0156  0.1578
  114POPC   D2A 1498   7.878   0.986  10.695 -0.0687 -0.0488  0.2624
  114POPC   C3A 1499   7.676   1.202  10.355  0.0110 -0.0992  0.2142
  114POPC   C4A 1500   7.549   1.539  10.499 -0.2160 -0.0650  0.0645
  114POPC   C1B 1501   7.631   1.314  10.978  0.1895 -0.1551 -0.2070
  114POPC   C2B 1502   7.385   0.878  10.896  0.3379 -0.1721 -0.1685
  114POPC   C3B 1503   7.444   0.817  10.495  0.0631  0.0642  0.0541
  114POPC   C4B 1504   7.532   0.816  10.088  0.2362 -0.2085  0.0863
  115POPC   NC3 1505   8.085  10.989  12.026 -0.1357  0.0340  0.0652
  115POPC   PO4 1506   8.486  10.661  11.962  0.2393  0.0066 -0.0661
  115POPC   GL1 1507   8.259  10.493  11.598  0.1666 -0.3418 -0.0795
  115POPC   GL2 1508   8.011  10.713  11.451 -0.0096  0.3624  0.0243
  115POPC   C1A 1509   8.231  10.424  11.073  0.1493  0.1048 -0.1870
  115POPC   D2A 1510   8.545  10.679  10.794  0.0338  0.1651  0.1620
  115POPC   C3A 1511   8.933  10.950  10.897  0.2025  0.0311 -0.1541
  115POPC   C4A 1512   9.255  10.898  11.205  0.3381  0.1199  0.0225
  115POPC   C1B 1513   7.825  10.894  11.148  0.1510 -0.2005  0.0324
  115POPC   C2B 1514   7.547  10.903  10.888 -0.0115 -0.1981  0.2198
  115POPC   C3B 1515   7.401  11.269  10.744 -0.0109  0.5195 -0.0896
  115POPC   C4B 1516   7.489  11.629  10.689 -0.2656 -0.1672  0.3017
  116POPC   NC3 1517   0.044   8.837  12.383  0.0260 -0.3805 -0.0165
  116POPC   PO4 1518  -0.259   8.863  11.994  0.2853 -0.0577 -0.0313
  116POPC   GL1 1519  -0.202   8.863  11.627  0.0313  0.2312 -0.1718
  116POPC   GL2 1520  -0.061   9.148  11.492 -0.0516 -0.3493 -0.1765
  116POPC   C1A 1521  -0.207   8.693  11.313 -0.2676  0.2205  0.4339
  116POPC   D2A 1522  -0.296   8.841  10.941 -0.0689  0.1914 -0.0529
  116POPC   C3A 1523  -0.732   8.755  10.847 -0.1234  0.1307  0.2299
  116POPC   C4A 1524  -1.170   8.999  10.834  0.1657 -0.1083 -0.0342
  116POPC   C1B 1525  -0.511   9.094  11.366  0.4112 -0.1780  0.1684
  116POPC   C2B 1526  -0.870   8.889  11.329 -0.1796 -0.0658 -0.0570
  116POPC   C3B 1527  -1.319   8.997  11.307 -0.0759 -0.0027  0.0653
  116POPC   C4B 1528  -1.502   9.348  11.127  0.1397 -0.1202  0.2182
  117POPC   NC3 1529   1.547   9.862  12.715  0.0235 -0.3569  0.0655
  117POPC   PO4 1530   1.123   9.942  12.392 -0.1486  0.1065 -0.2097
  117POPC   GL1 1531   0.960   9.887  12.022 -0.1850  0.1692  0.0973
  117POPC   GL2 1532   1.109   9.592  11.945  0.0897  0.1488 -0.0886
  117POPC   C1A 1533   0.788   9.842  11.579 -0.1120 -0.1961 -0.0752
  117POPC   D2A 1534   0.576   9.980  11.279  0.1210  0.2073 -0.1810
  117POPC   C3A 1535   0.182   9.872  11.017 -0.1042 -0.0854 -0.3452
  117POPC   C4A 1536  -0.100   9.451  11.020 -0.1855  0.4385 -0.1293
  117POPC   C1B 1537   0.919   9.428  11.533 -0.0215  0.2038 -0.1186
  117POPC   C2B 1538   1.064   9.580  11.088  0.0535  0.3141 -0.2357
  117POPC   C3B 1539   0.874   9.392  10.702 -0.0111 -0.4701  0.3041
  117POPC   C4B 1540   0.583   9.167  10.320  0.2834  0.0298 -0.0650
  118POPC   NC3 1541   3.292  11.465  11.898 -0.2381 -0.1297 -0.0970
  118POPC   PO4 1542   3.378  11.911  11.639 -0.0791 -0.0632  0.1894
  118POPC   GL1 1543   3.135  11.777  11.364  0.1150  0.0047  0.0920
  118POPC   GL2 1544   2.940  11.625  11.530  0.1177 -0.1041  0.0020
  118POPC   C1A 1545   3.220  11.865  10.863  0.0251  0.1288  0.0390
  118POPC   D2A 1546   3.063  12.049  10.610 -0.0954  0.2672 -0.0154
  118POPC   C3A 1547   3.055  11.745  10.200 -0.2036 -0.0939  0.2031
  118POPC   C4A 1548   3.451  11.531  10.015  0.2265 -0.2915 -0.0690
  118POPC   C1B 1549   2.783  11.497  11.082  0.0462 -0.4430  0.0108
  118POPC   C2B 1550   3.008  11.399  10.671 -0.0665 -0.1192  0.0032
  118POPC   C3B 1551   2.698  11.348  10.341  0.0405  0.1333 -0.0784
  118POPC   C4B 1552   2.285  11.115  10.237  0.3562  0.0598 -0.0730
  119POPC   NC3 1553   1.809   3.585  11.825  0.0533 -0.4292 -0.1225
  119POPC   PO4 1554   1.368   3.558  11.709  0.2529 -0.1102  0.0473
  119POPC   GL1 1555   1.571   3.554  11.318 -0.4810 -0.0590 -0.0925
  119POPC   GL2 1556   1.343   3.895  11.328 -0.2118 -0.0984 -0.0118
  119POPC   C1A 1557   1.950   3.672  11.209 -0.0954 -0.0287  0.0547
  119POPC   D2A 1558   2.239   3.907  10.862 -0.2608  0.3522  0.1795
  119POPC   C3A 1559   2.006   4.149  10.607  0.0731 -0.2921 -0.0551
  119POPC   C4A 1560   2.036   4.578  10.595  0.2860 -0.1823  0.1805
  119POPC   C1B 1561   1.534   4.224  11.099 -0.0899  0.0909  0.2345
  119POPC   C2B 1562   1.439   4.550  10.964  0.3414 -0.0564 -0.0610
  119POPC   C3B 1563   1.095   4.546  10.641 -0.3769  0.1878  0.0753
  119POPC   C4B 1564   1.067   4.578  10.271  0.0815  0.1728 -0.1374
  120POPC   NC3 1565   7.306  11.380  11.768 -0.3585 -0.0004 -0.0641
  120POPC   PO4 1566   7.054  11.680  11.916  0.0453  0.1337  0.0045
  120POPC   GL1 1567   7.114  11.592  11.346  0.2031  0.1406 -0.1201
  120POPC   GL2 1568   7.092  11.260  11.254 -0.0812 -0.0962  0.2736
  120POPC   C1A 1569   7.306  11.896  11.055 -0.5262  0.0696  0.0480
  120POPC   D2A 1570   7.198  12.104  10.668  0.1289  0.0076 -0.2889
  120POPC   C3A 1571   7.542  12.175  10.441  0.3331 -0.2438 -0.1624
  120POPC   C4A 1572   7.812  11.911  10.396 -0.0973 -0.0148 -0.1148
  120POPC   C1B 1573   7.001  11.511  10.830  0.0326  0.3200 -0.2790
  120POPC   C2B 1574   6.877  11.682  10.427  0.0152  0.2593 -0.0311
  120POPC   C3B 1575   7.331  11.695  10.261  0.0301 -0.2049  0.3647
  120POPC   C4B 1576   7.593  11.924   9.946 -0.1522 -0.2521 -0.3787
  121POPC   NC3 1577   0.428   7.694  11.707 -0.0246 -0.1081 -0.0049
  121POPC   PO4 1578  -0.012   7.497  11.830  0.1780  0.0384  0.1701
  121POPC   GL1 1579   0.013   7.586  11.422 -0.1038  0.1513 -0.1146
  121POPC   GL2 1580   0.291   7.499  11.234  0.3389 -0.1569  0.1526
  121POPC   C1A 1581  -0.124   7.895  11.185 -0.2585 -0.0235 -0.0624
  121POPC   D2A 1582  -0.076   8.091  10.737 -0.1708  0.0084 -0.4297
  121POPC   C3A 1583   0.074   7.883  10.371  0.0319  0.0555 -0.4850
  121POPC   C4A 1584  -0.016   7.719   9.805 -0.3667 -0.2095  0.2846
  121POPC   C1B 1585   0.007   7.448  10.953  0.1112  0.0183  0.2703
  121POPC   C2B 1586  -0.181   7.486  10.483 -0.2929 -0.1162  0.1035
  121POPC   C3B 1587   0.118   7.418  10.142  0.0925  0.1058  0.0998
  121POPC   C4B 1588   0.489   7.064   9.995 -0.1208  0.1227  0.0296
  122POPC   NC3 1589   7.590   9.573  10.612 -0.0457  0.4650  0.1238
  122POPC   PO4 1590   7.998   9.420  10.318  0.1641 -0.0231  0.0007
  122POPC   GL1 1591   8.384   9.715  10.131 -0.1621  0.2262  0.4050
  122POPC   GL2 1592   8.291   9.950  10.173  0.3435 -0.0987  0.2006
  122POPC   C1A 1593   8.792   9.935  10.221  0.0489 -0.3742 -0.1960
  122POPC   D2A 1594   9.250   9.846  10.390 -0.1522 -0.1772 -0.2103
  122POPC   C3A 1595   9.691   9.926  10.154  0.0869  0.2674 -0.4945
  122POPC   C4A 1596  10.137   9.940  10.082  0.3329 -0.1477  0.0856
  122POPC   C1B 1597   8.416  10.218   9.973  0.1378  0.1554 -0.0722
  122POPC   C2B 1598   8.775  10.443   9.784  0.1074  0.1141  0.1021
  122POPC   C3B 1599   9.098  10.646   9.993 -0.1710 -0.2062  0.1499
  122POPC   C4B 1600   9.327  11.034   9.755  0.0436 -0.0257  0.0444
  123POPC   NC3 1601  12.999   4.498  12.162 -0.1962 -0.3653 -0.2449
  123POPC   PO4 1602  12.533   4.382  12.237  0.0762  0.1289  0.1490
  123POPC   GL1 1603  12.593   4.307  11.776 -0.3077  0.1780  0.1130
  123POPC   GL2 1604  12.320   4.487  11.719 -0.1044  0.2098 -0.1297
  123POPC   C1A 1605  12.569   4.046  11.390  0.0457 -0.0163  0.1727
  123POPC   D2A 1606  12.339   4.122  11.050 -0.3795 -0.0726  0.2117
  123POPC   C3A 1607  12.539   3.988  10.674 -0.1832  0.2571 -0.1149
  123POPC   C4A 1608  12.572   3.669  10.382  0.0997 -0.1402  0.2234
  123POPC   C1B 1609  12.186   4.441  11.418  0.0291 -0.1274 -0.1841
  123POPC   C2B 1610  11.787   4.347  11.189  0.2471 -0.2002  0.2537
  123POPC   C3B 1611  11.832   4.383  10.807  0.0923  0.2332  0.0265
  123POPC   C4B 1612  11.684   4.230  10.405 -0.1516 -0.1459  0.0732
  124POPC   NC3 1613   4.718   2.094  11.704  0.1092  0.0558 -0.0394
  124POPC   PO4 1614   4.389   1.801  11.830  0.2835  0.1328 -0.1430
  124POPC   GL1 1615   4.204   1.621  11.429 -0.0766 -0.0147  0.1896
  124POPC   GL2 1616   4.379   1.316  11.249  0.4545  0.0018 -0.2533
  124POPC   C1A 1617   3.986   1.508  10.972 -0.0250 -0.4196 -0.0727
  124POPC   D2A 1618   3.874   1.611  10.668  0.0735 -0.3471 -0.0571
  124POPC   C3A 1619   3.542   1.962  10.768  0.1175  0.5244 -0.0033
  124POPC   C4A 1620   3.140   1.859  10.727 -0.1771 -0.0768  0.1583
  124POPC   C1B 1621   4.895   1.382  11.179  0.1242 -0.1806  0.1606
  124POPC   C2B 1622   5.310   1.429  11.112  0.4499  0.0096  0.1688
  124POPC   C3B 1623   5.504   1.407  10.805  0.1005 -0.2877  0.0711
  124POPC   C4B 1624   5.673   1.486  10.433 -0.2290  0.1580  0.0624
  125POPC   NC3 1625   2.099   0.315  12.450 -0.0215  0.1451  0.0215
  125POPC   PO4 1626   2.123   0.581  12.172  0.0777  0.2639 -0.0680
  125POPC   GL1 1627   1.862   0.586  11.853 -0.2699  0.0006 -0.1592
  125POPC   GL2 1628   1.766   0.787  11.641 -0.0900 -0.1419  0.2873
  125POPC   C1A 1629   1.777   0.364  11.435  0.1782  0.4133  0.0923
  125POPC   D2A 1630   1.640   0.252  10.934 -0.3449 -0.0215 -0.0076
  125POPC   C3A 1631   1.485  -0.088  10.780 -0.1421 -0.0065 -0.2471
  125POPC   C4A 1632   1.377  -0.410  10.436  0.0016  0.0176 -0.0533
  125POPC   C1B 1633   1.995   0.914  11.310 -0.2560 -0.1028  0.0178
  125POPC   C2B 1634   2.053   1.165  11.070 -0.0529  0.0096 -0.0927
  125POPC   C3B 1635   2.118   1.489  10.737  0.0025  0.1253 -0.1384
  125POPC   C4B 1636   2.371   1.495  10.317  0.0633  0.0730 -0.0879
  126POPC   NC3 1637  13.308   3.765  11.994  0.0869 -0.1627 -0.0210
  126POPC   PO4 1638  12.946   4.031  12.061  0.0572 -0.1511  0.0022
  126POPC   GL1 1639  12.990   3.900  11.560  0.2706 -0.0344  0.0350
  126POPC   GL2 1640  12.899   3.644  11.436 -0.2176 -0.1351  0.0135
  126POPC   C1A 1641  13.224   4.060  11.226 -0.2298 -0.0420 -0.6142
  126POPC   D2A 1642  13.403   4.408  10.997  0.0887  0.1338 -0.3633
  126POPC   C3A 1643  13.230   4.631  10.737 -0.0020 -0.0664 -0.0308
  126POPC   C4A 1644  13.281   5.050  10.756 -0.1292 -0.0851  0.2689
  126POPC   C1B 1645  12.887   3.221  11.142 -0.1600  0.1208  0.2288
  126POPC   C2B 1646  13.022   2.994  10.661 -0.0359 -0.1656 -0.0798
  126POPC   C3B 1647  12.885   2.683  10.285 -0.0178 -0.0564  0.1295
  126POPC   C4B 1648  12.577   2.282  10.262  0.3808  0.1969  0.0868
  127POPC   NC3 1649  11.601   5.250  12.297  0.2539  0.0047  0.0777
  127POPC   PO4 1650  11.266   4.871  12.301  0.1034 -0.2943  0.1972
  127POPC   GL1 1651  11.018   4.708  11.967  0.1679  0.1772  0.0508
  127POPC   GL2 1652  11.260   4.699  11.825 -0.1919 -0.1040  0.4419
  127POPC   C1A 1653  10.877   4.508  11.625 -0.2694  0.0518 -0.6284
  127POPC   D2A 1654  10.818   4.667  11.262 -0.0327  0.0201 -0.0526
  127POPC   C3A 1655  11.097   4.774  10.968  0.0211 -0.0948 -0.1135
  127POPC   C4A 1656  11.409   4.641  10.767 -0.1820  0.1350 -0.0502
  127POPC   C1B 1657  11.317   4.488  11.386  0.1390 -0.0744 -0.3459
  127POPC   C2B 1658  11.206   4.309  11.013  0.0877 -0.0036 -0.0098
  127POPC   C3B 1659  10.777   4.315  10.916 -0.3635  0.2432 -0.2305
  127POPC   C4B 1660  10.493   4.694  10.800 -0.1321  0.3680 -0.0765
  128POPC   NC3 1661  13.235  11.886  12.363 -0.2880 -0.2069  0.3561
  128POPC   PO4 1662  13.030  11.689  11.995  0.1720 -0.1841 -0.1792
  128POPC   GL1 1663  13.164  11.482  11.597 -0.2888 -0.1792  0.1204
  128POPC   GL2 1664  13.160  11.807  11.459  0.0802  0.3796 -0.4502
  128POPC   C1A 1665  12.988  11.381  11.209  0.0766  0.1080 -0.0106
  128POPC   D2A 1666  12.850  10.981  11.240 -0.3355 -0.2454 -0.0886
  128POPC   C3A 1667  13.172  10.744  11.162  0.0251 -0.0851 -0.1639
  128POPC   C4A 1668  13.321  10.417  10.877 -0.3322 -0.1863 -0.1798
  128POPC   C1B 1669  13.422  11.780  11.126 -0.0893 -0.2828  0.0940
  128POPC   C2B 1670  13.895  11.663  11.087  0.1210  0.0510 -0.1170
  128POPC   C3B 1671  14.085  11.852  10.663  0.1272 -0.1271 -0.0234
  128POPC   C4B 1672  14.163  12.252  10.539  0.2085 -0.2357  0.0288
  129POPC   NC3 1673   5.670  12.050   7.609  0.0690  0.1423 -0.0981
  129POPC   PO4 1674   5.599  11.792   7.883  0.0973  0.0395 -0.2123
  129POPC   GL1 1675   5.718  11.794   8.288 -0.1589  0.5603 -0.0297
  129POPC   GL2 1676   5.439  11.899   8.510 -0.0509  0.3338 -0.1575
  129POPC   C1A 1677   5.819  11.756   8.801  0.0596  0.0221  0.2041
  129POPC   D2A 1678   5.832  11.443   9.168  0.4849 -0.0220 -0.2463
  129POPC   C3A 1679   6.160  11.565   9.440 -0.0918  0.0533 -0.2652
  129POPC   C4A 1680   6.145  11.930   9.724 -0.0347  0.2287 -0.0617
  129POPC   C1B 1681   5.591  12.181   8.883 -0.1531 -0.0883 -0.0216
  129POPC   C2B 1682   5.526  12.505   9.113 -0.3174 -0.1127 -0.1257
  129POPC   C3B 1683   5.769  12.800   9.443  0.2350  0.0589 -0.1061
  129POPC   C4B 1684   5.751  12.851   9.876  0.3311  0.0759  0.3396
  130POPC   NC3 1685  10.484   7.771  12.357  0.1338  0.0960  0.2622
  130POPC   PO4 1686  10.373   7.498  12.073  0.0354  0.0669 -0.0046
  130POPC   GL1 1687  10.505   7.779  11.786 -0.2325 -0.0777  0.0955
  130POPC   GL2 1688  10.274   7.867  11.683  0.0094  0.0780  0.2176
  130POPC   C1A 1689  10.794   7.806  11.529 -0.0713  0.0319 -0.0541
  130POPC   D2A 1690  11.017   7.669  11.075  0.1861 -0.3128  0.2212
  130POPC   C3A 1691  11.131   7.402  10.730 -0.1200 -0.2635 -0.1483
  130POPC   C4A 1692  11.145   6.995  10.511  0.3269  0.4261 -0.0590
  130POPC   C1B 1693  10.401   7.973  11.235  0.1584  0.2312  0.1573
  130POPC   C2B 1694  10.683   8.034  11.098  0.0227 -0.2475  0.2834
  130POPC   C3B 1695  10.584   8.531  10.982 -0.3662 -0.3390  0.1690
  130POPC   C4B 1696  10.655   8.753  10.650 -0.2264 -0.0427  0.0231
  131POPC   NC3 1697   1.923   9.408  12.160  0.1797 -0.0559 -0.1931
  131POPC   PO4 1698   1.636   9.679  11.904  0.1658 -0.0665 -0.2538
  131POPC   GL1 1699   1.504   9.467  11.515  0.0183  0.0256  0.2465
  131POPC   GL2 1700   1.526   9.633  11.316 -0.2401 -0.2352 -0.1065
  131POPC   C1A 1701   1.384   9.210  11.147  0.1871 -0.0102  0.0339
  131POPC   D2A 1702   1.250   9.063  10.846  0.1337 -0.1237 -0.0290
  131POPC   C3A 1703   1.379   9.220  10.376  0.1192 -0.0465 -0.2429
  131POPC   C4A 1704   1.540   9.132  10.021  0.1295  0.1601  0.3043
  131POPC   C1B 1705   1.765   9.872  10.989 -0.1517  0.0540 -0.1108
  131POPC   C2B 1706   1.701   9.862  10.500  0.1008 -0.0139  0.0859
  131POPC   C3B 1707   1.297  10.097  10.443 -0.1467  0.3987 -0.0282
  131POPC   C4B 1708   0.961  10.287  10.100  0.3849  0.4370 -0.0807
  132POPC   NC3 1709  13.536   2.548  12.028 -0.1844  0.0748  0.1228
  132POPC   PO4 1710  13.884   2.425  12.213  0.1243 -0.1478  0.1838
  132POPC   GL1 1711  13.936   2.318  11.754 -0.0542  0.2556  0.1411
  132POPC   GL2 1712  13.644   2.481  11.566  0.0827 -0.0632 -0.1228
  132POPC   C1A 1713  14.304   2.186  11.539 -0.1633 -0.0124  0.0948
  132POPC   D2A 1714  14.462   2.365  11.112  0.3308 -0.2891  0.0620
  132POPC   C3A 1715  14.403   2.163  10.714 -0.0970  0.3716 -0.1029
  132POPC   C4A 1716  14.447   2.136  10.238  0.1804 -0.1004 -0.1837
  132POPC   C1B 1717  13.438   2.368  11.208 -0.0031 -0.1636 -0.2876
  132POPC   C2B 1718  13.570   2.142  10.928 -0.0724  0.0516  0.0941
  132POPC   C3B 1719  13.553   1.664  10.843 -0.3753  0.1641 -0.3985
  132POPC   C4B 1720  13.802   1.262  10.754  0.1882  0.0604 -0.1027
  133POPC   NC3 1721  11.609   1.027  11.629 -0.1797  0.1862  0.0611
  133POPC   PO4 1722  12.152   1.118  11.771 -0.2231  0.1045  0.1288
  133POPC   GL1 1723  12.031   1.190  11.357  0.1903  0.1362 -0.2455
  133POPC   GL2 1724  11.748   1.285  11.191 -0.2434 -0.0121 -0.1049
  133POPC   C1A 1725  12.290   1.020  11.048 -0.1701 -0.0617 -0.0256
  133POPC   D2A 1726  12.465   0.840  10.714  0.1501 -0.1790 -0.2033
  133POPC   C3A 1727  12.618   0.987  10.439  0.3183 -0.1060  0.0582
  133POPC   C4A 1728  12.688   1.348  10.164  0.0636 -0.1790  0.2571
  133POPC   C1B 1729  11.831   1.091  10.867  0.1059 -0.1078  0.1572
  133POPC   C2B 1730  12.012   1.002  10.491 -0.1790  0.0104 -0.1285
  133POPC   C3B 1731  11.767   1.020  10.165 -0.2144 -0.3080 -0.0803
  133POPC   C4B 1732  11.794   0.652   9.877 -0.0924 -0.1502  0.1493
  134POPC   NC3 1733   1.529   9.152  11.949 -0.1253 -0.2935  0.2596
  134POPC   PO4 1734   1.239   8.894  12.050 -0.2974  0.1315 -0.0966
  134POPC   GL1 1735   1.167   8.945  11.626 -0.1894  0.3032  0.0108
  134POPC   GL2 1736   1.065   8.592  11.467  0.0567  0.1443 -0.1334
  134POPC   C1A 1737   0.923   9.046  11.221  0.1941 -0.1300  0.1082
  134POPC   D2A 1738   0.762   8.961  10.766 -0.2237 -0.1505 -0.0590
  134POPC   C3A 1739   0.996   8.913  10.312  0.0894  0.2813  0.1846
  134POPC   C4A 1740   1.135   8.843   9.845  0.2150 -0.4404 -0.4027
  134POPC   C1B 1741   1.188   8.268  11.191  0.0279  0.0991  0.3673
  134POPC   C2B 1742   1.363   7.995  10.850 -0.4065 -0.1371 -0.2629
  134POPC   C3B 1743   1.656   7.957  10.496 -0.0010 -0.2273 -0.0767
  134POPC   C4B 1744   2.077   8.028  10.346 -0.2602  0.0317  0.1110
  135POPC   NC3 1745   6.174   3.263  11.913 -0.0121  0.0792 -0.1797
  135POPC   PO4 1746   6.215   2.917  11.614 -0.2489 -0.4355 -0.1991
  135POPC   GL1 1747   6.411   2.673  11.275  0.1493  0.0509  0.0866
  135POPC   GL2 1748   6.132   2.431  11.201  0.0515 -0.0196  0.0461
  135POPC   C1A 1749   6.662   2.471  11.055 -0.1202 -0.3329 -0.0506
  135POPC   D2A 1750   6.702   1.943  10.964  0.1689 -0.0108  0.0964
  135POPC   C3A 1751   7.011   1.766  10.711 -0.0707  0.1869  0.0272
  135POPC   C4A 1752   7.374   1.982  10.495  0.0574  0.3129  0.1524
  135POPC   C1B 1753   6.302   2.202  10.867 -0.1324 -0.3484  0.3953
  135POPC   C2B 1754   6.332   2.343  10.428  0.0431  0.0331  0.0595
  135POPC   C3B 1755   6.057   2.306  10.075 -0.1016  0.0692 -0.1017
  135POPC   C4B 1756   5.856   2.231   9.649  0.0206 -0.0574 -0.2428
  136POPC   NC3 1757   7.726   3.048   8.653 -0.2899  0.2496 -0.0465
  136POPC   PO4 1758   7.333   3.108   8.541  0.0624 -0.0237  0.2415
  136POPC   GL1 1759   7.242   2.784   8.905 -0.0425  0.0329 -0.1225
  136POPC   GL2 1760   7.533   2.729   8.944  0.0114 -0.1231  0.0959
  136POPC   C1A 1761   6.954   2.565   9.143 -0.0031 -0.0856 -0.2840
  136POPC   D2A 1762   6.534   2.440   9.367 -0.0728 -0.0729  0.2199
  136POPC   C3A 1763   6.229   2.279   9.019  0.1367  0.1233 -0.0618
  136POPC   C4A 1764   6.254   1.806   9.018 -0.0440  0.2717 -0.1076
  136POPC   C1B 1765   7.837   2.537   9.184 -0.2674  0.3194  0.1131
  136POPC   C2B 1766   8.049   2.082   9.268 -0.3004  0.0246 -0.0377
  136POPC   C3B 1767   8.495   2.034   9.503  0.2772  0.1446 -0.0125
  136POPC   C4B 1768   8.815   2.212   9.475 -0.0419  0.1032 -0.1822
  137POPC   NC3 1769   0.063   0.637  12.271  0.1231 -0.1662  0.4203
  137POPC   PO4 1770   0.333   0.317  12.297  0.2382 -0.1479  0.1992
  137POPC   GL1 1771   0.376   0.506  11.925 -0.2002 -0.2920 -0.1891
  137POPC   GL2 1772   0.749   0.419  11.803  0.2267 -0.4929 -0.5132
  137POPC   C1A 1773   0.267   0.497  11.514 -0.0626  0.2514 -0.0937
  137POPC   D2A 1774   0.188   0.737  11.095  0.1386 -0.4809  0.4111
  137POPC   C3A 1775   0.255   0.718  10.712  0.1619  0.1005  0.0273
  137POPC   C4A 1776   0.190   0.474  10.348  0.2714 -0.1758 -0.0821
  137POPC   C1B 1777   0.938   0.340  11.493 -0.1919  0.1497 -0.1597
  137POPC   C2B 1778   1.244   0.348  11.181  0.0274 -0.4762  0.0555
  137POPC   C3B 1779   1.237   0.361  10.746 -0.1515 -0.0450 -0.0506
  137POPC   C4B 1780   1.192   0.090  10.462  0.2823  0.1160  0.0450
  138POPC   NC3 1781  11.098  11.676  12.392 -0.0298  0.2754  0.3900
  138POPC   PO4 1782  11.296  11.953  12.145  0.0414 -0.0603  0.0440
  138POPC   GL1 1783  11.334  11.991  11.615  0.1953  0.2703  0.1080
  138POPC   GL2 1784  11.430  11.648  11.434 -0.3792  0.3610 -0.3192
  138POPC   C1A 1785  11.433  12.072  11.103  0.2390 -0.2011 -0.0295
  138POPC   D2A 1786  11.714  12.457  10.932  0.1911 -0.3596 -0.1995
  138POPC   C3A 1787  11.759  12.452  10.474 -0.3284 -0.3070 -0.3087
  138POPC   C4A 1788  11.627  12.537   9.977 -0.0640 -0.0156  0.0219
  138POPC   C1B 1789  11.743  11.533  11.028  0.2830 -0.1139  0.0915
  138POPC   C2B 1790  11.786  11.370  10.581 -0.1784 -0.2217  0.3565
  138POPC   C3B 1791  11.593  11.517  10.141 -0.0756  0.0750 -0.0231
  138POPC   C4B 1792  11.445  11.668   9.657  0.0572 -0.1745 -0.0045
  139POPC   NC3 1793   7.591   0.494  12.270  0.2207  0.1751  0.1094
  139POPC   PO4 1794   7.413   0.809  11.902  0.0760  0.3124 -0.0296
  139POPC   GL1 1795   7.700   0.503  11.701  0.1798  0.0707  0.0081
  139POPC   GL2 1796   7.906   0.181  11.675  0.1360  0.0782 -0.0975
  139POPC   C1A 1797   7.935   0.667  11.359 -0.1668  0.3732 -0.0367
  139POPC   D2A 1798   8.257   0.524  11.083  0.0408  0.2087 -0.0053
  139POPC   C3A 1799   8.257   0.645  10.745 -0.5353  0.1487  0.2051
  139POPC   C4A 1800   8.284   0.465  10.364 -0.4242 -0.0977 -0.0992
  139POPC   C1B 1801   7.683   0.038  11.215  0.2078  0.0762  0.0836
  139POPC   C2B 1802   7.423   0.108  10.772 -0.1995 -0.1665  0.1892
  139POPC   C3B 1803   7.074   0.184  10.550  0.0142 -0.1264  0.0094
  139POPC   C4B 1804   6.754   0.498  10.394  0.2201  0.2578  0.0310
  140POPC   NC3 1805  12.596   6.865  12.110 -0.0674 -0.4588 -0.1312
  140POPC   PO4 1806  12.773   6.534  12.051  0.0259  0.1443  0.0213
  140POPC   GL1 1807  12.409   6.336  11.746 -0.1212 -0.1263  0.1662
  140POPC   GL2 1808  12.088   6.296  11.690  0.1658  0.2356 -0.1034
  140POPC   C1A 1809  12.469   6.073  11.215 -0.1032 -0.1667 -0.0276
  140POPC   D2A 1810  12.251   5.742  10.888  0.0906 -0.2369  0.0392
  140POPC   C3A 1811  12.087   5.944  10.498 -0.2042 -0.3174 -0.4667
  140POPC   C4A 1812  12.169   6.343  10.309 -0.0592 -0.1374 -0.1842
  140POPC   C1B 1813  12.175   6.494  11.308  0.0983 -0.1611  0.1553
  140POPC   C2B 1814  12.264   6.835  11.099  0.3731  0.0888  0.0860
  140POPC   C3B 1815  12.022   7.119  10.786 -0.0543  0.3945  0.2931
  140POPC   C4B 1816  11.764   7.037  10.468  0.0218 -0.0514 -0.0353
  141POPC   NC3 1817  11.621   3.957  12.438 -0.1014 -0.3715 -0.3149
  141POPC   PO4 1818  11.916   3.896  12.119  0.1023 -0.0437 -0.1191
  141POPC   GL1 1819  11.783   4.093  11.783  0.3631 -0.3437  0.0162
  141POPC   GL2 1820  11.960   3.953  11.536 -0.1418  0.0166 -0.2548
  141POPC   C1A 1821  11.403   3.994  11.524  0.1447  0.0256 -0.1633
  141POPC   D2A 1822  11.510   3.693  11.208  0.0344  0.0136  0.0884
  141POPC   C3A 1823  11.908   3.843  10.984 -0.0423 -0.1053  0.1517
  141POPC   C4A 1824  12.011   3.817  10.506  0.1078  0.0159 -0.0937
  141POPC   C1B 1825  12.243   3.662  11.299 -0.0374 -0.4217 -0.0784
  141POPC   C2B 1826  12.486   3.557  10.987 -0.2705 -0.1853  0.1991
  141POPC   C3B 1827  12.882   3.674  10.871  0.1935 -0.1357  0.0750
  141POPC   C4B 1828  13.047   3.674  10.470 -0.3950  0.0047  0.0924
  142POPC   NC3 1829  11.094   2.263  12.036  0.2298 -0.1799 -0.1997
  142POPC   PO4 1830  11.278   1.962  11.878  0.2472 -0.2849  0.1068
  142POPC   GL1 1831  11.156   2.359  11.539  0.2411 -0.1130 -0.1819
  142POPC   GL2 1832  11.058   2.522  11.432 -0.2631 -0.3462  0.3000
  142POPC   C1A 1833  11.577   2.231  11.337  0.0639  0.1329  0.1796
  142POPC   D2A 1834  11.815   2.133  10.870  0.2338 -0.1349  0.0194
  142POPC   C3A 1835  11.735   2.442  10.509 -0.0019  0.3837  0.3535
  142POPC   C4A 1836  11.931   2.715  10.230 -0.3361  0.0309 -0.1079
  142POPC   C1B 1837  11.271   2.760  11.154  0.0083 -0.0771 -0.0991
  142POPC   C2B 1838  11.656   2.885  10.725 -0.0690 -0.2992 -0.0076
  142POPC   C3B 1839  11.476   2.921  10.357 -0.2580  0.0917  0.3856
  142POPC   C4B 1840  11.403   3.270   9.994  0.0102 -0.4244 -0.2540
  143POPC   NC3 1841  11.766   7.097   8.780  0.0748  0.3520  0.2963
  143POPC   PO4 1842  11.613   7.526   8.596  0.2342  0.0452 -0.3081
  143POPC   GL1 1843  11.655   7.497   9.041 -0.2057 -0.0251 -0.1297
  143POPC   GL2 1844  12.004   7.364   9.165  0.3549  0.0612 -0.1537
  143POPC   C1A 1845  11.511   7.734   9.374 -0.3723  0.0240 -0.1946
  143POPC   D2A 1846  11.155   8.014   9.494  0.1348 -0.1957  0.1579
  143POPC   C3A 1847  11.250   8.425   9.435  0.0475 -0.0784  0.2137
  143POPC   C4A 1848  11.208   8.642   9.796 -0.0707 -0.2319  0.1911
  143POPC   C1B 1849  11.993   7.513   9.623  0.2706  0.0345 -0.2067
  143POPC   C2B 1850  12.328   7.757   9.894 -0.2784 -0.1853  0.0732
  143POPC   C3B 1851  12.817   7.579   9.988  0.2170 -0.0093 -0.1150
  143POPC   C4B 1852  13.075   7.574  10.317 -0.0064 -0.1746 -0.1747
  144POPC   NC3 1853   9.207  12.023  11.956  0.0907  0.3971  0.0901
  144POPC   PO4 1854   9.544  12.198  12.148  0.2065  0.0591  0.1725
  144POPC   GL1 1855   9.693  12.173  11.717 -0.3297  0.1396 -0.0420
  144POPC   GL2 1856   9.637  12.519  11.720  0.2850  0.1741  0.5763
  144POPC   C1A 1857   9.664  11.892  11.382 -0.0232  0.0412 -0.0563
  144POPC   D2A 1858   9.728  11.611  10.984 -0.0322  0.0521  0.0095
  144POPC   C3A 1859   9.826  11.291  11.082 -0.2821 -0.0253 -0.0236
  144POPC   C4A 1860   9.972  10.942  11.071  0.0422 -0.2682 -0.2150
  144POPC   C1B 1861   9.456  12.334  11.327  0.0736  0.1450  0.0783
  144POPC   C2B 1862   9.499  12.194  10.874 -0.1457  0.0985  0.3009
  144POPC   C3B 1863   9.449  12.248  10.421  0.2127 -0.1747  0.1585
  144POPC   C4B 1864   9.358  12.161  10.051 -0.1591 -0.0047  0.0613
  145POPC   NC3 1865  10.061   9.134   8.868  0.1129  0.2121 -0.0293
  145POPC   PO4 1866  10.497   8.879   8.630 -0.1291  0.0752  0.1099
  145POPC   GL1 1867  10.646   8.890   9.049 -0.1131  0.0602 -0.0027
  145POPC   GL2 1868  10.560   9.171   9.277  0.0851 -0.3236 -0.0724
  145POPC   C1A 1869  10.726   8.738   9.423  0.4138  0.3264  0.1838
  145POPC   D2A 1870  10.750   8.591   9.842 -0.3083  0.1282 -0.1012
  145POPC   C3A 1871  10.410   8.305   9.982 -0.1441 -0.1024 -0.3716
  145POPC   C4A 1872  10.150   8.122  10.324 -0.0087 -0.2770 -0.0836
  145POPC   C1B 1873  10.225   9.405   9.579 -0.0182  0.6052  0.0566
  145POPC   C2B 1874   9.879   9.563   9.744 -0.2048  0.4175 -0.0767
  145POPC   C3B 1875   9.636   9.819   9.562  0.3211 -0.1070 -0.3091
  145POPC   C4B 1876   9.493  10.116   9.303  0.0838 -0.2717 -0.0523
  146POPC   NC3 1877  13.157   0.174  12.045  0.2120  0.3130  0.0948
  146POPC   PO4 1878  12.821   0.470  12.029 -0.2317 -0.1102  0.0181
  146POPC   GL1 1879  12.961   0.655  11.511 -0.1472 -0.2427 -0.4726
  146POPC   GL2 1880  13.202   0.822  11.410  0.0286 -0.0679 -0.0758
  146POPC   C1A 1881  12.985   0.340  11.248 -0.0815  0.0034 -0.1093
  146POPC   D2A 1882  13.267   0.247  10.968 -0.3775  0.0242  0.1489
  146POPC   C3A 1883  13.372  -0.129  10.881 -0.3461 -0.1255  0.0750
  146POPC   C4A 1884  13.313  -0.266  10.401  0.1926  0.0757  0.0010
  146POPC   C1B 1885  13.417   0.682  11.185  0.2275  0.0627  0.0530
  146POPC   C2B 1886  13.401   0.708  10.873 -0.0410  0.0705  0.1820
  146POPC   C3B 1887  13.357   1.149  10.603  0.1929 -0.0812  0.2083
  146POPC   C4B 1888  13.572   1.470  10.308 -0.2370 -0.1614  0.0730
  147POPC   NC3 1889   1.956   7.574   7.948 -0.2529 -0.1367 -0.2375
  147POPC   PO4 1890   1.961   7.159   8.213 -0.1535 -0.0370  0.1495
  147POPC   GL1 1891   1.844   7.013   8.593 -0.0779 -0.2278  0.1904
  147POPC   GL2 1892   1.820   6.750   8.712  0.1617  0.0830 -0.4621
  147POPC   C1A 1893   1.992   7.075   9.037  0.3140 -0.3087 -0.3684
  147POPC   D2A 1894   1.738   7.420   9.354 -0.1213 -0.1347  0.0467
  147POPC   C3A 1895   1.785   7.520   9.728  0.0473 -0.1582 -0.1013
  147POPC   C4A 1896   1.954   7.727   9.997  0.3375  0.3382  0.1707
  147POPC   C1B 1897   1.920   6.608   9.131  0.3152 -0.0941  0.1348
  147POPC   C2B 1898   1.820   6.287   9.422  0.0303 -0.0318 -0.1281
  147POPC   C3B 1899   2.156   6.123   9.438 -0.0871  0.2829 -0.1972
  147POPC   C4B 1900   2.313   5.945   9.065  0.5370 -0.0853  0.0200
  148POPC   NC3 1901   0.992  10.330  12.604 -0.0118 -0.1012 -0.1380
  148POPC   PO4 1902   0.625  10.132  12.277 -0.1904  0.1491 -0.1042
  148POPC   GL1 1903   0.630  10.215  11.868 -0.3605 -0.0890 -0.0379
  148POPC   GL2 1904   0.442  10.571  11.783 -0.1898 -0.0716  0.3036
  148POPC   C1A 1905   0.954  10.323  11.477  0.2885 -0.0865 -0.1678
  148POPC   D2A 1906   1.081  10.063  11.052 -0.0659 -0.1273 -0.4192
  148POPC   C3A 1907   0.781   9.872  10.734 -0.0211  0.0612  0.1245
  148POPC   C4A 1908   0.921   9.727  10.321  0.1139 -0.2823 -0.1821
  148POPC   C1B 1909   0.392  10.410  11.398 -0.0201  0.0957 -0.0175
  148POPC   C2B 1910  -0.020  10.222  11.345 -0.0441  0.0405 -0.0491
  148POPC   C3B 1911  -0.421  10.377  11.443  0.1217 -0.2058 -0.1732
  148POPC   C4B 1912  -0.555  10.705  11.734  0.0171  0.2939  0.3538
  149POPC   NC3 1913   6.645   0.932  12.069 -0.0863  0.1646  0.0078
  149POPC   PO4 1914   6.353   1.045  11.860 -0.1181 -0.3136 -0.0404
  149POPC   GL1 1915   6.483   0.926  11.412 -0.0293  0.0785 -0.1877
  149POPC   GL2 1916   6.657   0.658  11.402 -0.0317  0.0171 -0.0612
  149POPC   C1A 1917   6.526   0.862  10.935  0.0239  0.0985 -0.0079
  149POPC   D2A 1918   6.422   0.929  10.557  0.1170 -0.1420 -0.1846
  149POPC   C3A 1919   6.570   0.957  10.136  0.2398 -0.1438  0.1014
  149POPC   C4A 1920   6.757   0.840   9.759  0.3667  0.3671  0.0128
  149POPC   C1B 1921   6.979   0.922  11.163 -0.0849 -0.2404  0.2471
  149POPC   C2B 1922   7.149   1.292  10.830 -0.0398 -0.1897 -0.1564
  149POPC   C3B 1923   7.163   1.212  10.327  0.0636  0.3117  0.0460
  149POPC   C4B 1924   7.054   1.313   9.851  0.1258 -0.4450  0.1308
  150POPC   NC3 1925   2.682   8.513  11.745 -0.1358  0.2315 -0.0616
  150POPC   PO4 1926   2.269   8.532  11.948  0.1707 -0.0651 -0.1678
  150POPC   GL1 1927   2.248   8.585  11.517 -0.0514 -0.3035 -0.1663
  150POPC   GL2 1928   2.052   8.359  11.482  0.2539  0.1608 -0.2762
  150POPC   C1A 1929   2.455   8.844  11.115  0.1820 -0.1446  0.2475
  150POPC   D2A 1930   2.637   9.054  10.832 -0.3779 -0.0771  0.1715
  150POPC   C3A 1931   2.593   9.446  10.694  0.3616  0.2520  0.1586
  150POPC   C4A 1932   2.716   9.819  10.704  0.1886  0.4011 -0.0348
  150POPC   C1B 1933   1.944   8.596  11.137 -0.0840  0.2374 -0.2634
  150POPC   C2B 1934   1.803   8.379  10.725 -0.1567 -0.1982  0.0424
  150POPC   C3B 1935   1.976   8.525  10.298  0.2668  0.0003 -0.2128
  150POPC   C4B 1936   2.004   8.893   9.949  0.4206  0.0775 -0.0429
  151POPC   NC3 1937  10.294   2.086  11.593 -0.2269  0.0067  0.2327
  151POPC   PO4 1938  10.737   2.068  11.594  0.0669  0.0328 -0.0010
  151POPC   GL1 1939  10.898   1.991  11.305 -0.3484  0.0411 -0.2844
  151POPC   GL2 1940  11.190   1.838  11.340 -0.2116  0.0042 -0.1511
  151POPC   C1A 1941  10.879   1.876  10.982 -0.1752 -0.0100  0.0116
  151POPC   D2A 1942  11.014   1.546  10.648  0.2843  0.0800 -0.0836
  151POPC   C3A 1943  11.216   1.810  10.367  0.0076  0.1072  0.0012
  151POPC   C4A 1944  11.590   1.968  10.487  0.1053  0.3552  0.2081
  151POPC   C1B 1945  11.341   1.600  11.137 -0.1579 -0.2779  0.1381
  151POPC   C2B 1946  11.341   1.202  10.960  0.1152  0.3567 -0.3411
  151POPC   C3B 1947  11.052   0.890  10.734  0.1922 -0.1430  0.0176
  151POPC   C4B 1948  10.885   0.800  10.235 -0.1682 -0.2529 -0.1385
  152POPC   NC3 1949   8.649  10.151  12.056 -0.4002  0.0214 -0.2639
  152POPC   PO4 1950   8.747  10.065  11.631  0.1249  0.4217  0.0277
  152POPC   GL1 1951   8.759  10.454  11.529 -0.1016  0.4280 -0.1517
  152POPC   GL2 1952   9.074  10.496  11.363 -0.0591  0.0150  0.0442
  152POPC   C1A 1953   8.587  10.726  11.283  0.1926  0.0533  0.0631
  152POPC   D2A 1954   8.344  11.045  11.099  0.2518 -0.1363 -0.0643
  152POPC   C3A 1955   8.436  11.179  10.660  0.3100  0.5097  0.0363
  152POPC   C4A 1956   8.523  11.338  10.302 -0.2325 -0.1481 -0.0148
  152POPC   C1B 1957   9.049  10.425  10.905  0.0801 -0.1545  0.1234
  152POPC   C2B 1958   8.886  10.402  10.473  0.0213  0.0370  0.1938
  152POPC   C3B 1959   8.571  10.529  10.296  0.1539  0.0062  0.2772
  152POPC   C4B 1960   8.299  10.803  10.322  0.3301  0.0226  0.3752
  153POPC   NC3 1961   0.411  12.957  12.612  0.1719  0.0039 -0.3349
  153POPC   PO4 1962   0.679  13.184  12.370 -0.3034 -0.0115 -0.1665
  153POPC   GL1 1963   0.337  13.060  12.149 -0.0355 -0.0603 -0.1629
  153POPC   GL2 1964   0.209  13.263  11.855  0.2026 -0.1809  0.1692
  153POPC   C1A 1965   0.182  12.681  11.916  0.2366  0.0829 -0.0760
  153POPC   D2A 1966  -0.138  12.500  11.608 -0.1817 -0.0737  0.1649
  153POPC   C3A 1967  -0.025  12.599  11.092 -0.3088 -0.3444 -0.2331
  153POPC   C4A 1968   0.162  12.733  10.696  0.0056  0.3038  0.0255
  153POPC   C1B 1969  -0.123  13.201  11.540 -0.0236 -0.2876 -0.1391
  153POPC   C2B 1970  -0.509  13.039  11.304 -0.1455  0.0908  0.0950
  153POPC   C3B 1971  -0.750  13.210  10.935  0.3227 -0.0491  0.0576
  153POPC   C4B 1972  -0.693  13.048  10.526 -0.0732  0.1542  0.0947
  154POPC   NC3 1973   6.293   0.003  11.799 -0.0452 -0.3117  0.2502
  154POPC   PO4 1974   6.012   0.255  11.551 -0.1098 -0.1293 -0.1415
  154POPC   GL1 1975   5.791   0.263  11.235  0.2649 -0.1059 -0.0191
  154POPC   GL2 1976   5.980   0.202  10.877 -0.1727  0.3244 -0.1500
  154POPC   C1A 1977   5.564   0.511  10.902  0.0035 -0.2739  0.1651
  154POPC   D2A 1978   5.455   0.439  10.503  0.1256 -0.1377 -0.0411
  154POPC   C3A 1979   5.277   0.654  10.200  0.0176 -0.0442 -0.1172
  154POPC   C4A 1980   4.899   0.940  10.214 -0.1942 -0.0017 -0.3637
  154POPC   C1B 1981   5.707  -0.093  10.724  0.4142 -0.0118  0.2291
  154POPC   C2B 1982   5.579  -0.283  10.332 -0.2371  0.0478  0.1807
  154POPC   C3B 1983   5.535  -0.718  10.257  0.1402 -0.1384 -0.1321
  154POPC   C4B 1984   5.510  -1.192  10.248 -0.0205  0.2727  0.1772
  155POPC   NC3 1985   2.182   7.699  12.011 -0.3628  0.2841 -0.0327
  155POPC   PO4 1986   2.622   7.544  12.100 -0.4547  0.1535 -0.0209
  155POPC   GL1 1987   2.489   7.751  11.633 -0.1862  0.3629  0.5314
  155POPC   GL2 1988   2.494   8.097  11.512  0.0890 -0.0195 -0.2450
  155POPC   C1A 1989   2.207   7.473  11.331  0.2097 -0.0589  0.3222
  155POPC   D2A 1990   1.768   7.350  11.121  0.1868 -0.2250  0.0691
  155POPC   C3A 1991   1.750   6.969  11.312  0.3348 -0.1802 -0.1445
  155POPC   C4A 1992   1.412   6.625  11.111  0.2527 -0.0108 -0.1026
  155POPC   C1B 1993   2.362   8.330  11.091 -0.0543 -0.1185 -0.2628
  155POPC   C2B 1994   2.206   8.633  10.719  0.1820 -0.3743  0.1673
  155POPC   C3B 1995   2.434   8.880  10.411 -0.0353  0.0691  0.1240
  155POPC   C4B 1996   2.789   9.154  10.369  0.2262  0.0642 -0.0124
  156POPC   NC3 1997   7.547  11.832  12.069  0.3099 -0.0540  0.1126
  156POPC   PO4 1998   7.822  11.985  11.802 -0.1578  0.2398 -0.0572
  156POPC   GL1 1999   7.749  11.900  11.379  0.1036 -0.1011  0.0682
  156POPC   GL2 2000   7.617  11.564  11.343 -0.0590 -0.3278  0.2271
  156POPC   C1A 2001   7.870  11.976  10.907  0.1961 -0.2602 -0.1672
  156POPC   D2A 2002   8.085  12.254  10.650 -0.2225 -0.0238 -0.1413
  156POPC   C3A 2003   8.147  12.267  10.169  0.1834  0.0354 -0.3926
  156POPC   C4A 2004   8.270  12.448   9.833  0.1120  0.1380 -0.0676
  156POPC   C1B 2005   7.857  11.475  11.007  0.1288  0.0564  0.0018
  156POPC   C2B 2006   7.955  11.239  10.752 -0.0393 -0.0821 -0.0618
  156POPC   C3B 2007   7.662  11.268  10.301  0.2447  0.1248  0.1876
  156POPC   C4B 2008   7.248  11.202   9.990 -0.1579 -0.2401  0.1572
  157POPC   NC3 2009   7.691   1.834  11.669 -0.3055  0.0995  0.1130
  157POPC   PO4 2010   7.518   2.190  11.648 -0.2171 -0.5677 -0.5174
  157POPC   GL1 2011   7.324   2.349  11.291 -0.2039  0.0371  0.0796
  157POPC   GL2 2012   7.460   2.585  11.296 -0.0426  0.1675  0.0093
  157POPC   C1A 2013   7.181   2.202  10.897 -0.1661 -0.0697 -0.3710
  157POPC   D2A 2014   6.884   2.274  10.584  0.4068  0.1872  0.3790
  157POPC   C3A 2015   6.603   1.945  10.489  0.2223 -0.2519  0.0605
  157POPC   C4A 2016   6.409   1.899  10.113 -0.0724 -0.0179  0.1514
  157POPC   C1B 2017   7.265   2.837  11.006 -0.0438 -0.3644  0.2601
  157POPC   C2B 2018   6.966   2.834  10.661 -0.3448  0.1173 -0.2390
  157POPC   C3B 2019   6.576   2.804  10.488 -0.2052 -0.0963 -0.1012
  157POPC   C4B 2020   6.291   2.771  10.774  0.3685  0.0662  0.2533
  158POPC   NC3 2021   8.348   0.369  12.324  0.0327  0.3602  0.0789
  158POPC   PO4 2022   8.482   0.181  11.928  0.0178 -0.0574 -0.1822
  158POPC   GL1 2023   8.894   0.206  11.642 -0.0241  0.0573 -0.0956
  158POPC   GL2 2024   9.134  -0.068  11.568 -0.2148  0.4017  0.2315
  158POPC   C1A 2025   9.083   0.349  11.291 -0.1985 -0.0218 -0.0005
  158POPC   D2A 2026   9.128   0.376  10.785 -0.0324  0.0320 -0.1106
  158POPC   C3A 2027   8.839   0.265  10.447 -0.0346  0.2053  0.0358
  158POPC   C4A 2028   8.811  -0.139  10.195 -0.0620 -0.1599 -0.1035
  158POPC   C1B 2029   9.024  -0.170  11.134 -0.1383 -0.2934  0.1334
  158POPC   C2B 2030   9.009  -0.241  10.659  0.2859  0.4563 -0.1370
  158POPC   C3B 2031   8.607  -0.464  10.500  0.1168 -0.1095 -0.4884
  158POPC   C4B 2032   8.403  -0.704  10.830  0.2358  0.1989  0.2186
  159POPC   NC3 2033   1.451  11.128  12.151  0.1091  0.0669  0.0266
  159POPC   PO4 2034   1.679  11.448  12.074 -0.1931 -0.1145  0.1386
  159POPC   GL1 2035   1.291  11.447  11.776  0.1415  0.3630 -0.1152
  159POPC   GL2 2036   1.093  11.176  11.826 -0.0507  0.0568  0.2619
  159POPC   C1A 2037   1.146  11.587  11.471  0.2189  0.0468  0.1047
  159POPC   D2A 2038   1.401  11.555  11.119  0.3534  0.0573 -0.2802
  159POPC   C3A 2039   1.665  11.217  10.796  0.0803 -0.3183 -0.4893
  159POPC   C4A 2040   1.824  10.857  10.481  0.1101  0.3827  0.1502
  159POPC   C1B 2041   0.881  10.786  11.674  0.1953  0.2776 -0.1380
  159POPC   C2B 2042   0.666  10.810  11.291 -0.1410 -0.0380  0.0434
  159POPC   C3B 2043   0.619  10.415  10.984  0.3148  0.1277  0.2075
  159POPC   C4B 2044   0.762  10.351  10.655 -0.2070  0.4674  0.3598
  160POPC   NC3 2045   0.236  10.622  12.336  0.0905 -0.1099 -0.0070
  160POPC   PO4 2046   0.190  11.067  12.129 -0.1021  0.0682  0.3674
  160POPC   GL1 2047   0.343  11.073  11.690  0.2244  0.3012  0.0996
  160POPC   GL2 2048   0.627  11.249  11.701 -0.2345  0.0816  0.4014
  160POPC   C1A 2049   0.281  11.175  11.248  0.0011  0.1234  0.0434
  160POPC   D2A 2050   0.412  11.328  10.868 -0.3685 -0.1359  0.1850
  160POPC   C3A 2051   0.701  11.255  10.537  0.0842 -0.0678  0.0945
  160POPC   C4A 2052   0.971  11.113  10.202  0.0235  0.1412 -0.0135
  160POPC   C1B 2053   0.789  11.286  11.338 -0.2356  0.0344  0.0323
  160POPC   C2B 2054   0.897  11.538  10.989 -0.0842  0.0420  0.2529
  160POPC   C3B 2055   1.212  11.465  10.533  0.0347  0.0586  0.1079
  160POPC   C4B 2056   1.236  11.492  10.125 -0.4440 -0.0739 -0.0235
  161POPC   NC3 2057   4.352  11.722  12.114 -0.2557  0.0938 -0.0742
  161POPC   PO4 2058   4.241  12.062  11.938 -0.0078 -0.1492  0.0884
  161POPC   GL1 2059   4.328  12.364  11.585 -0.1475  0.1524  0.1144
  161POPC   GL2 2060   4.330  12.581  11.446  0.0664 -0.0158  0.0322
  161POPC   C1A 2061   4.477  12.137  11.150  0.0004 -0.0493 -0.0306
  161POPC   D2A 2062   4.184  11.852  10.996  0.0155  0.4175 -0.2300
  161POPC   C3A 2063   3.991  11.658  10.632  0.0364 -0.5134 -0.1516
  161POPC   C4A 2064   3.825  11.303  10.241 -0.0719  0.2428 -0.1482
  161POPC   C1B 2065   4.288  12.901  11.308  0.1135 -0.2520 -0.0539
  161POPC   C2B 2066   4.520  13.007  11.125  0.3737 -0.3742 -0.2618
  161POPC   C3B 2067   4.335  13.128  10.722 -0.0766 -0.3555 -0.1967
  161POPC   C4B 2068   4.199  13.239  10.367  0.3539  0.2398 -0.0245
  162POPC   NC3 2069   1.616   1.346  12.261 -0.0643  0.0738 -0.3126
  162POPC   PO4 2070   1.808   1.140  11.981  0.0161  0.0465 -0.1746
  162POPC   GL1 2071   1.760   1.326  11.568 -0.0134  0.1743 -0.1831
  162POPC   GL2 2072   1.943   1.559  11.407 -0.2099 -0.0061  0.0173
  162POPC   C1A 2073   1.534   1.246  11.256 -0.1426  0.4643 -0.0784
  162POPC   D2A 2074   1.599   1.308  10.780 -0.2418  0.1209  0.1638
  162POPC   C3A 2075   1.434   0.999  10.448 -0.1378  0.1268 -0.0344
  162POPC   C4A 2076   1.216   0.637  10.265  0.2651 -0.0820 -0.0551
  162POPC   C1B 2077   2.040   1.931  11.126 -0.1779  0.1733 -0.1255
  162POPC   C2B 2078   2.151   2.241  10.756  0.1499 -0.0748 -0.0876
  162POPC   C3B 2079   2.164   2.722  10.816 -0.2839 -0.3617 -0.2579
  162POPC   C4B 2080   2.389   3.071  10.925  0.1383  0.0461 -0.1790
  163POPC   NC3 2081   5.079  10.827  11.624 -0.0506 -0.0204  0.0374
  163POPC   PO4 2082   5.015  11.267  11.372 -0.1208 -0.0357 -0.1694
  163POPC   GL1 2083   4.981  11.396  10.982 -0.2579 -0.1723 -0.1902
  163POPC   GL2 2084   5.099  11.707  10.781 -0.2591 -0.0545 -0.4035
  163POPC   C1A 2085   4.624  11.673  10.801 -0.2281 -0.1701  0.2710
  163POPC   D2A 2086   4.413  12.086  10.636  0.0900  0.2781  0.1375
  163POPC   C3A 2087   4.518  12.402  10.430  0.1043 -0.2006 -0.4374
  163POPC   C4A 2088   4.542  12.792  10.332 -0.0837  0.2210  0.1950
  163POPC   C1B 2089   4.979  11.406  10.476  0.0856  0.1885 -0.0770
  163POPC   C2B 2090   4.656  11.176  10.201 -0.1102  0.1877  0.1239
  163POPC   C3B 2091   4.614  10.784  10.029  0.0757 -0.2819 -0.2286
  163POPC   C4B 2092   4.915  10.499   9.820  0.1612  0.1009 -0.0595
  164POPC   NC3 2093   3.034   1.217  12.163  0.4160  0.0628  0.2783
  164POPC   PO4 2094   3.454   1.268  11.913 -0.1721 -0.1861 -0.2227
  164POPC   GL1 2095   3.244   1.338  11.568  0.0980 -0.0487 -0.4526
  164POPC   GL2 2096   3.367   1.675  11.547 -0.1632  0.2948 -0.2526
  164POPC   C1A 2097   3.434   1.117  11.288 -0.2999 -0.2542 -0.0486
  164POPC   D2A 2098   3.624   0.978  10.965 -0.0044 -0.1362 -0.2375
  164POPC   C3A 2099   3.799   1.043  10.689  0.0497  0.1719  0.2012
  164POPC   C4A 2100   4.109   1.217  10.440  0.0046  0.0607  0.0313
  164POPC   C1B 2101   3.134   1.902  11.203 -0.1952  0.2542 -0.1940
  164POPC   C2B 2102   2.710   2.007  11.070 -0.0493  0.1489 -0.3401
  164POPC   C3B 2103   2.530   1.947  10.610 -0.1415 -0.1111 -0.0059
  164POPC   C4B 2104   2.205   1.986  10.311  0.0359 -0.1271 -0.3119
  165POPC   NC3 2105  12.822  12.970  11.889 -0.2023 -0.2237  0.0619
  165POPC   PO4 2106  12.901  12.525  11.883 -0.2646 -0.1581 -0.0281
  165POPC   GL1 2107  12.952  12.527  11.477  0.3237 -0.3969 -0.0987
  165POPC   GL2 2108  12.927  12.189  11.260 -0.2784  0.1992  0.1423
  165POPC   C1A 2109  13.130  12.598  11.014 -0.0920 -0.0161 -0.3302
  165POPC   D2A 2110  13.265  12.634  10.673  0.0787  0.0322  0.1599
  165POPC   C3A 2111  13.140  12.535  10.288  0.0648  0.1015  0.1304
  165POPC   C4A 2112  12.967  12.876  10.005  0.1790  0.1669  0.1849
  165POPC   C1B 2113  13.088  12.068  10.805  0.0561 -0.0975  0.1902
  165POPC   C2B 2114  13.171  11.702  10.584 -0.0777 -0.0395 -0.0235
  165POPC   C3B 2115  13.610  11.565  10.557 -0.2308 -0.0801  0.2132
  165POPC   C4B 2116  13.959  11.345  10.415 -0.2365 -0.2226 -0.0973
  166POPC   NC3 2117   5.872   4.732   9.925  0.0441 -0.0132  0.2563
  166POPC   PO4 2118   5.658   4.497   9.594 -0.0990  0.0770 -0.0154
  166POPC   GL1 2119   5.582   4.027   9.529 -0.3237  0.1389  0.3494
  166POPC   GL2 2120   5.320   3.984   9.490  0.0487 -0.1482 -0.0763
  166POPC   C1A 2121   5.496   3.553   9.567 -0.0303  0.1914  0.1492
  166POPC   D2A 2122   5.704   3.211   9.572 -0.1312  0.0672  0.2466
  166POPC   C3A 2123   5.768   2.832   9.885 -0.3633 -0.1709  0.0378
  166POPC   C4A 2124   5.966   2.788  10.283 -0.0605  0.1675 -0.0275
  166POPC   C1B 2125   5.032   3.682   9.697 -0.0733  0.0626 -0.2156
  166POPC   C2B 2126   4.737   3.457   9.625  0.1170  0.0395  0.3404
  166POPC   C3B 2127   4.622   3.107   9.867 -0.0564 -0.3255 -0.2379
  166POPC   C4B 2128   4.363   2.870  10.088 -0.0226  0.0073 -0.0700
  167POPC   NC3 2129  11.308   6.613  12.229 -0.2872 -0.1348  0.0724
  167POPC   PO4 2130  10.933   6.633  12.102  0.0099  0.0688 -0.0235
  167POPC   GL1 2131  11.141   6.824  11.798  0.1581  0.2349  0.0301
  167POPC   GL2 2132  11.251   7.072  11.988  0.2023 -0.2206  0.1286
  167POPC   C1A 2133  10.981   7.017  11.491  0.1336  0.1262  0.0260
  167POPC   D2A 2134  10.710   7.013  11.236 -0.0361  0.2162  0.1163
  167POPC   C3A 2135  10.782   7.113  10.838  0.1247  0.1699  0.1527
  167POPC   C4A 2136  10.640   7.263  10.474 -0.1025 -0.4794 -0.2436
  167POPC   C1B 2137  11.192   7.463  11.742 -0.0243 -0.0530 -0.0284
  167POPC   C2B 2138  11.384   7.837  11.489 -0.0508  0.0950 -0.0884
  167POPC   C3B 2139  11.715   7.686  11.103  0.2599 -0.0554  0.0319
  167POPC   C4B 2140  11.717   7.530  10.668  0.1841  0.1858 -0.1376
  168POPC   NC3 2141   7.572  12.839  11.853 -0.1018 -0.2654  0.1858
  168POPC   PO4 2142   8.055  12.892  11.660 -0.0317  0.1343 -0.0822
  168POPC   GL1 2143   8.421  13.010  11.426 -0.0756  0.0925  0.0132
  168POPC   GL2 2144   8.611  12.676  11.360 -0.2601 -0.1011  0.2301
  168POPC   C1A 2145   8.567  13.257  11.239 -0.0296  0.4082 -0.5032
  168POPC   D2A 2146   8.551  13.486  10.942 -0.1770  0.2353 -0.3147
  168POPC   C3A 2147   8.562  13.908  10.887  0.0485 -0.0571 -0.3449
  168POPC   C4A 2148   8.725  14.275  10.995 -0.1837 -0.2800  0.0764
  168POPC   C1B 2149   8.590  12.610  10.996  0.0327  0.3847 -0.0225
  168POPC   C2B 2150   8.466  12.610  10.593 -0.1619 -0.1229 -0.0806
  168POPC   C3B 2151   8.590  12.662  10.160 -0.1922  0.2709  0.0404
  168POPC   C4B 2152   8.742  12.731   9.690 -0.0974  0.1496  0.0232
  169POPC   NC3 2153   2.283   1.018  12.140 -0.0432 -0.3990  0.2449
  169POPC   PO4 2154   2.669   0.735  12.045  0.2015  0.0890  0.2437
  169POPC   GL1 2155   2.405   0.750  11.655  0.4819 -0.1161  0.3136
  169POPC   GL2 2156   2.302   0.416  11.649  0.0655  0.0157 -0.1926
  169POPC   C1A 2157   2.537   0.697  11.254 -0.1290  0.2946 -0.0391
  169POPC   D2A 2158   2.734   0.616  10.957  0.0814  0.3223  0.0960
  169POPC   C3A 2159   3.151   0.566  10.828 -0.1522  0.3102  0.0294
  169POPC   C4A 2160   3.584   0.609  10.592  0.0793 -0.1496 -0.0890
  169POPC   C1B 2161   2.381   0.167  11.183 -0.2821  0.2066  0.2520
  169POPC   C2B 2162   2.117  -0.104  10.919  0.2083 -0.0449 -0.1609
  169POPC   C3B 2163   1.970   0.108  10.528 -0.1708 -0.1887  0.0227
  169POPC   C4B 2164   2.093   0.477  10.355 -0.0378 -0.1280  0.1664
  170POPC   NC3 2165   1.347   7.371  11.788 -0.0850 -0.0466 -0.1326
  170POPC   PO4 2166   0.805   7.378  11.800 -0.2874  0.2281 -0.0071
  170POPC   GL1 2167   0.422   7.209  11.664  0.0848 -0.1285 -0.2109
  170POPC   GL2 2168   0.558   7.092  11.421 -0.0120 -0.0017  0.2655
  170POPC   C1A 2169   0.098   7.055  11.368 -0.0787  0.0048  0.0936
  170POPC   D2A 2170  -0.151   6.890  10.986 -0.2059 -0.5107 -0.1812
  170POPC   C3A 2171  -0.085   6.930  10.560  0.1755  0.1876 -0.0721
  170POPC   C4A 2172   0.338   6.739  10.321  0.0649  0.0286 -0.1361
  170POPC   C1B 2173   0.676   7.292  11.039 -0.0295 -0.0577  0.0327
  170POPC   C2B 2174   0.845   7.334  10.682  0.0674 -0.1245  0.0455
  170POPC   C3B 2175   1.114   7.634  10.444  0.1455 -0.2082  0.1215
  170POPC   C4B 2176   1.101   8.063  10.315  0.0475  0.2252  0.0657
  171POPC   NC3 2177   9.064   1.839  12.174 -0.2119 -0.1346  0.1862
  171POPC   PO4 2178   9.364   1.644  11.808  0.1118  0.3043  0.1027
  171POPC   GL1 2179   9.198   1.587  11.435 -0.1235  0.0020 -0.0190
  171POPC   GL2 2180   9.386   1.693  11.172  0.1996  0.2652 -0.5118
  171POPC   C1A 2181   9.067   1.277  11.150 -0.0016 -0.0356  0.2176
  171POPC   D2A 2182   8.989   1.380  10.671  0.3936 -0.0975 -0.1326
  171POPC   C3A 2183   8.943   1.127  10.366 -0.0512  0.0015 -0.1273
  171POPC   C4A 2184   9.186   0.876   9.991 -0.1228  0.0647  0.2112
  171POPC   C1B 2185   9.574   1.666  10.803 -0.1888  0.3599 -0.0399
  171POPC   C2B 2186   9.692   1.545  10.527  0.0288  0.3027 -0.1099
  171POPC   C3B 2187   9.458   1.264  10.375  0.1048 -0.0793 -0.1375
  171POPC   C4B 2188   9.628   0.985  10.177  0.1896 -0.0421  0.2242
  172POPC   NC3 2189   1.021  13.250   8.415 -0.0095 -0.0450  0.0126
  172POPC   PO4 2190   0.897  13.251   8.739  0.2355  0.0201 -0.0447
  172POPC   GL1 2191   1.152  13.321   9.182  0.1688  0.1404 -0.1832
  172POPC   GL2 2192   0.987  13.144   9.331  0.0703 -0.0580 -0.2407
  172POPC   C1A 2193   1.369  13.554   9.545  0.2043  0.2816 -0.0649
  172POPC   D2A 2194   1.348  13.427   9.936 -0.1658 -0.2339  0.0922
  172POPC   C3A 2195   1.453  12.976  10.059  0.3362 -0.4461  0.3825
  172POPC   C4A 2196   1.248  12.591  10.242  0.0346 -0.1379 -0.2900
  172POPC   C1B 2197   0.863  13.425   9.654 -0.0056 -0.3203  0.0648
  172POPC   C2B 2198   0.758  13.468   9.978  0.0634 -0.0615  0.2825
  172POPC   C3B 2199   0.518  13.224  10.241  0.0048  0.1377  0.0341
  172POPC   C4B 2200   0.351  12.905  10.271 -0.0703  0.1628  0.0545
  173POPC   NC3 2201   0.380  11.510  12.033  0.1804  0.3057  0.1268
  173POPC   PO4 2202   0.919  11.690  12.104 -0.0153  0.3008 -0.1414
  173POPC   GL1 2203   0.764  11.816  11.742  0.1695  0.1610  0.0938
  173POPC   GL2 2204   0.939  12.041  11.629 -0.0916  0.1634  0.0182
  173POPC   C1A 2205   0.479  11.866  11.411 -0.0665  0.0978  0.2018
  173POPC   D2A 2206   0.627  12.107  10.995  0.0325  0.1098  0.0692
  173POPC   C3A 2207   0.543  12.551  10.918 -0.1192  0.1470  0.2254
  173POPC   C4A 2208   0.528  13.001  10.731 -0.5211 -0.0952 -0.0660
  173POPC   C1B 2209   1.003  11.976  11.234  0.1499  0.0051  0.0165
  173POPC   C2B 2210   1.149  11.878  10.824  0.0544 -0.4382  0.2351
  173POPC   C3B 2211   0.992  12.228  10.583 -0.3077 -0.1374  0.0851
  173POPC   C4B 2212   0.781  12.598  10.434  0.4485 -0.1210 -0.3500
  174POPC   NC3 2213   0.890   3.282  12.535  0.1845 -0.0091  0.2664
  174POPC   PO4 2214   0.989   2.939  12.323 -0.0749 -0.0164  0.2819
  174POPC   GL1 2215   0.841   3.002  11.822  0.1177 -0.0632 -0.0861
  174POPC   GL2 2216   0.609   3.143  11.738 -0.1617 -0.0147  0.1442
  174POPC   C1A 2217   0.861   2.949  11.345 -0.0756  0.0287 -0.1405
  174POPC   D2A 2218   0.618   2.959  11.078  0.1259  0.0804 -0.2619
  174POPC   C3A 2219   0.679   2.708  10.806 -0.1487 -0.1731 -0.3204
  174POPC   C4A 2220   0.615   2.594  10.444  0.1392  0.4067  0.1789
  174POPC   C1B 2221   0.432   2.672  11.519  0.2353 -0.3340  0.0369
  174POPC   C2B 2222   0.245   2.346  11.175 -0.5726  0.1525  0.2748
  174POPC   C3B 2223   0.252   2.423  10.796 -0.1760  0.3609  0.1238
  174POPC   C4B 2224   0.302   2.911  10.555  0.2098 -0.0637 -0.1299
  175POPC   NC3 2225   8.543   2.429  11.873 -0.1416 -0.2490 -0.1102
  175POPC   PO4 2226   8.437   2.117  11.731 -0.1031 -0.1850 -0.1770
  175POPC   GL1 2227   8.655   1.782  11.377  0.1300  0.1040 -0.0664
  175POPC   GL2 2228   8.538   1.388  11.466 -0.0648 -0.1950 -0.2054
  175POPC   C1A 2229   8.833   1.769  11.009  0.0752  0.1657  0.0295
  175POPC   D2A 2230   9.157   1.842  10.698 -0.2078 -0.1684 -0.0887
  175POPC   C3A 2231   9.007   1.846  10.237  0.0626 -0.1267 -0.2444
  175POPC   C4A 2232   8.617   1.885  10.033 -0.0854 -0.0724 -0.1160
  175POPC   C1B 2233   8.308   1.528  11.060 -0.2053 -0.1487 -0.1020
  175POPC   C2B 2234   8.070   1.446  10.639  0.0240  0.3191 -0.0193
  175POPC   C3B 2235   8.012   1.709  10.257 -0.0881  0.2879 -0.0742
  175POPC   C4B 2236   8.089   1.937   9.847  0.0232 -0.0032  0.2352
  176POPC   NC3 2237  10.873   1.744  12.035  0.3505 -0.1235  0.1891
  176POPC   PO4 2238  10.432   1.487  11.890  0.0957  0.5119 -0.1031
  176POPC   GL1 2239  10.407   1.484  11.401  0.2815  0.3168 -0.0746
  176POPC   GL2 2240  10.371   1.764  11.195 -0.0039 -0.0004 -0.1079
  176POPC   C1A 2241  10.383   1.141  11.057 -0.0095 -0.2771  0.0750
  176POPC   D2A 2242  10.654   1.150  10.730  0.0699 -0.3016  0.0122
  176POPC   C3A 2243  10.667   1.267  10.290 -0.2541 -0.1111 -0.1348
  176POPC   C4A 2244  10.375   1.397  10.051  0.0054  0.5885 -0.1055
  176POPC   C1B 2245  10.522   1.681  10.626  0.1839 -0.1728 -0.1380
  176POPC   C2B 2246  10.737   1.819  10.320 -0.0917  0.0975  0.0346
  176POPC   C3B 2247  10.908   1.565  10.020 -0.2290 -0.0781  0.5010
  176POPC   C4B 2248  11.051   1.294   9.573 -0.2102 -0.0042 -0.1169
  177POPC   NC3 2249   8.714  11.948  12.264  0.2028 -0.0950  0.5223
  177POPC   PO4 2250   8.871  11.622  12.115 -0.1075  0.2948  0.2076
  177POPC   GL1 2251   8.916  11.746  11.707  0.2124  0.1706 -0.0205
  177POPC   GL2 2252   8.872  11.440  11.584 -0.0398  0.3129  0.0943
  177POPC   C1A 2253   9.182  11.821  11.240  0.1579  0.2397  0.0962
  177POPC   D2A 2254   9.185  11.803  10.745  0.1012  0.1914 -0.0869
  177POPC   C3A 2255   8.989  11.949  10.335 -0.1339  0.1013 -0.0030
  177POPC   C4A 2256   8.722  12.230  10.051  0.3255  0.2349  0.1917
  177POPC   C1B 2257   8.797  11.374  11.185  0.2195  0.0797 -0.0093
  177POPC   C2B 2258   8.770  11.529  10.736 -0.0748 -0.1978 -0.5017
  177POPC   C3B 2259   9.052  11.361  10.565 -0.1863 -0.0506 -0.3159
  177POPC   C4B 2260   8.977  10.918  10.391  0.2493 -0.0993 -0.0536
  178POPC   NC3 2261   5.170   2.931  11.413 -0.0799  0.0588 -0.2858
  178POPC   PO4 2262   4.872   2.609  11.756 -0.1087 -0.0548 -0.1265
  178POPC   GL1 2263   4.597   2.482  11.366  0.0050 -0.1142 -0.0592
  178POPC   GL2 2264   4.786   2.478  11.137 -0.0997  0.2826 -0.0053
  178POPC   C1A 2265   4.129   2.465  11.147  0.0948  0.1690  0.1686
  178POPC   D2A 2266   3.853   2.666  10.778  0.1694 -0.0924  0.3147
  178POPC   C3A 2267   3.586   2.488  10.428  0.0392 -0.0885 -0.1998
  178POPC   C4A 2268   3.337   2.098  10.276  0.0636 -0.0227 -0.5371
  178POPC   C1B 2269   4.603   2.135  10.873  0.0434  0.2380  0.0337
  178POPC   C2B 2270   4.458   1.687  10.776  0.4776  0.0681 -0.3176
  178POPC   C3B 2271   4.331   1.727  10.407  0.1527  0.1291 -0.0407
  178POPC   C4B 2272   4.517   1.635   9.998 -0.0664 -0.2759 -0.1191
  179POPC   NC3 2273   6.763  12.947  11.669 -0.2535  0.0422  0.0071
  179POPC   PO4 2274   7.133  12.667  11.748 -0.2901  0.1799  0.1356
  179POPC   GL1 2275   7.152  12.566  11.349  0.0222 -0.2256  0.1538
  179POPC   GL2 2276   7.412  12.361  11.135 -0.0185  0.1230 -0.1067
  179POPC   C1A 2277   6.974  12.870  11.099  0.1433  0.1165 -0.0176
  179POPC   D2A 2278   6.612  13.089  10.904 -0.0070  0.0031  0.1606
  179POPC   C3A 2279   6.195  12.933  10.861  0.0584  0.2932  0.3893
  179POPC   C4A 2280   6.160  12.544  10.936 -0.1768  0.2304  0.2022
  179POPC   C1B 2281   7.505  12.547  10.827 -0.3300  0.0764 -0.0202
  179POPC   C2B 2282   7.544  12.961  10.612 -0.0579  0.1367  0.1129
  179POPC   C3B 2283   7.710  13.090  10.195  0.0158 -0.3592  0.1305
  179POPC   C4B 2284   7.838  12.824   9.853 -0.2502  0.4386 -0.0948
  180POPC   NC3 2285   6.053   4.127  11.192  0.0994 -0.0061  0.1977
  180POPC   PO4 2286   6.340   3.805  11.232  0.1923  0.2248  0.3937
  180POPC   GL1 2287   6.027   3.653  10.942  0.0535 -0.3415  0.2238
  180POPC   GL2 2288   5.697   3.413  11.010  0.2634 -0.0438  0.0543
  180POPC   C1A 2289   6.014   3.341  10.594  0.0614  0.0548 -0.2629
  180POPC   D2A 2290   5.856   3.274  10.117  0.1067  0.0468 -0.3301
  180POPC   C3A 2291   6.174   3.286   9.856 -0.0789  0.0296  0.0295
  180POPC   C4A 2292   6.305   3.168   9.466  0.2012 -0.0810  0.1327
  180POPC   C1B 2293   5.750   2.991  10.906  0.2097 -0.0373  0.2025
  180POPC   C2B 2294   5.774   2.648  10.731  0.1054  0.0139 -0.1008
  180POPC   C3B 2295   5.372   2.400  10.784 -0.2434  0.3609  0.0805
  180POPC   C4B 2296   5.022   2.355  10.668 -0.0666  0.1848 -0.1951
  181POPC   NC3 2297   0.044   6.677  12.369 -0.0134  0.1128  0.0261
  181POPC   PO4 2298   0.308   6.525  12.206 -0.0241 -0.1175  0.1315
  181POPC   GL1 2299   0.174   6.433  11.755 -0.0089 -0.1145  0.3009
  181POPC   GL2 2300  -0.055   6.273  11.851  0.0908 -0.2135  0.5705
  181POPC   C1A 2301  -0.043   6.488  11.338  0.0267  0.0263  0.1421
  181POPC   D2A 2302  -0.123   6.254  11.010 -0.1167 -0.0243  0.1786
  181POPC   C3A 2303  -0.244   6.482  10.660 -0.1292  0.0326  0.2190
  181POPC   C4A 2304  -0.621   6.643  10.408 -0.3334  0.2357 -0.2660
  181POPC   C1B 2305  -0.356   6.176  11.499  0.0479  0.0816 -0.0240
  181POPC   C2B 2306  -0.755   6.427  11.555  0.0236 -0.1377 -0.1035
  181POPC   C3B 2307  -0.952   6.518  11.250  0.1263  0.1201 -0.0209
  181POPC   C4B 2308  -0.993   6.629  10.792  0.3713 -0.1038  0.0125
  182POPC   NC3 2309   3.779   5.772  11.980  0.2923 -0.2165  0.2088
  182POPC   PO4 2310   3.603   6.005  11.615 -0.1946 -0.1805  0.1399
  182POPC   GL1 2311   3.422   5.685  11.333  0.0647  0.1688 -0.3832
  182POPC   GL2 2312   3.430   5.324  11.266 -0.1295  0.2565  0.1106
  182POPC   C1A 2313   3.163   5.455  10.908  0.2811  0.0522 -0.0761
  182POPC   D2A 2314   3.219   5.040  10.544  0.1201  0.0186 -0.1665
  182POPC   C3A 2315   3.438   4.717  10.653 -0.0142 -0.1891  0.1296
  182POPC   C4A 2316   3.697   4.412  10.971  0.0208  0.2769  0.0809
  182POPC   C1B 2317   3.272   4.958  11.075  0.1545 -0.2076 -0.2636
  182POPC   C2B 2318   2.859   4.741  10.864  0.1536 -0.0260 -0.1564
  182POPC   C3B 2319   2.839   4.667  10.483 -0.0120 -0.0415  0.0646
  182POPC   C4B 2320   2.993   4.245  10.306  0.1097  0.1355  0.1305
  183POPC   NC3 2321  12.237   3.219  12.615 -0.0579 -0.0110 -0.1812
  183POPC   PO4 2322  12.171   3.122  12.204  0.0106  0.2060  0.2898
  183POPC   GL1 2323  12.151   2.991  11.696 -0.1146  0.1302 -0.2034
  183POPC   GL2 2324  11.961   3.155  11.437  0.2590 -0.0052  0.0232
  183POPC   C1A 2325  12.463   3.098  11.335 -0.0935 -0.0418 -0.0974
  183POPC   D2A 2326  12.548   3.024  10.864  0.2116 -0.2189 -0.2665
  183POPC   C3A 2327  12.722   2.615  10.742  0.0986  0.1442 -0.0912
  183POPC   C4A 2328  13.131   2.458  10.765  0.0106  0.0051  0.1046
  183POPC   C1B 2329  12.086   3.200  10.961  0.1283 -0.4997 -0.1861
  183POPC   C2B 2330  12.280   3.351  10.603 -0.3877 -0.0144 -0.0041
  183POPC   C3B 2331  12.645   3.173  10.362  0.1789 -0.1586 -0.0899
  183POPC   C4B 2332  13.047   3.242  10.236 -0.0148 -0.0271  0.1543
  184POPC   NC3 2333   7.099  13.679  11.874  0.1649 -0.1922  0.0809
  184POPC   PO4 2334   7.455  13.716  11.889  0.1473  0.1527 -0.0684
  184POPC   GL1 2335   7.302  13.950  11.479  0.0114 -0.0823 -0.1931
  184POPC   GL2 2336   7.030  13.917  11.288 -0.1899  0.1351  0.3007
  184POPC   C1A 2337   7.460  14.139  11.114 -0.2794  0.1477 -0.0315
  184POPC   D2A 2338   7.797  14.254  10.867  0.0058  0.3015 -0.3280
  184POPC   C3A 2339   7.763  14.136  10.531 -0.0663  0.0602 -0.3897
  184POPC   C4A 2340   7.362  14.083  10.165  0.3135  0.2469  0.2412
  184POPC   C1B 2341   6.919  14.216  10.891  0.0374 -0.0285 -0.0780
  184POPC   C2B 2342   6.957  14.549  10.607  0.2637  0.0784 -0.0017
  184POPC   C3B 2343   7.030  14.489  10.120 -0.1107  0.1359  0.0884
  184POPC   C4B 2344   6.963  14.056   9.872 -0.1798  0.0766 -0.1008
  185POPC   NC3 2345   5.956   2.485  11.756 -0.0467 -0.0211  0.1751
  185POPC   PO4 2346   5.648   2.142  11.511 -0.2037  0.0925  0.0723
  185POPC   GL1 2347   5.492   1.971  11.061 -0.0808 -0.1416  0.1010
  185POPC   GL2 2348   5.857   1.941  10.942  0.1380  0.0328  0.1643
  185POPC   C1A 2349   5.439   1.884  10.568  0.0208 -0.0127  0.1583
  185POPC   D2A 2350   5.389   1.857  10.153 -0.3282  0.3794  0.0756
  185POPC   C3A 2351   5.528   1.555   9.903 -0.1394 -0.0116 -0.1349
  185POPC   C4A 2352   5.886   1.304   9.917 -0.0482  0.0957  0.0422
  185POPC   C1B 2353   5.840   2.129  10.596 -0.1720 -0.0392 -0.1191
  185POPC   C2B 2354   5.653   2.420  10.327  0.2384  0.0436  0.0452
  185POPC   C3B 2355   5.436   2.718  10.324  0.0234  0.0878 -0.1653
  185POPC   C4B 2356   5.094   3.041  10.398 -0.2326 -0.0938  0.0651
  186POPC   NC3 2357   0.581   3.813  11.949  0.1820  0.1534 -0.2806
  186POPC   PO4 2358   0.837   3.446  12.047  0.3796 -0.1419 -0.2840
  186POPC   GL1 2359   0.892   3.602  11.614  0.1507 -0.3198  0.0762
  186POPC   GL2 2360   1.053   3.411  11.296  0.2816 -0.1300  0.2555
  186POPC   C1A 2361   0.566   3.466  11.295  0.0661 -0.1219  0.1277
  186POPC   D2A 2362   0.326   3.282  10.861  0.0568 -0.1227  0.0141
  186POPC   C3A 2363   0.140   3.614  10.677  0.2847 -0.1792  0.3625
  186POPC   C4A 2364  -0.149   3.861  10.424 -0.0156  0.1133 -0.2058
  186POPC   C1B 2365   0.801   3.475  10.891  0.2442  0.2483  0.1150
  186POPC   C2B 2366   0.791   3.282  10.643  0.2536  0.0156 -0.1047
  186POPC   C3B 2367   0.448   3.444  10.300 -0.1901 -0.0111 -0.3288
  186POPC   C4B 2368   0.226   3.576   9.972 -0.0733 -0.1492  0.0062
  187POPC   NC3 2369   9.051  10.488  11.923 -0.1661  0.0804 -0.0294
  187POPC   PO4 2370   9.391  10.597  12.225  0.0901  0.1860 -0.3271
  187POPC   GL1 2371   9.482  10.781  11.859 -0.1369  0.0339 -0.0058
  187POPC   GL2 2372   9.680  11.020  11.496  0.0821 -0.0607  0.1539
  187POPC   C1A 2373   9.526  10.544  11.456 -0.1310  0.1939 -0.1244
  187POPC   D2A 2374   9.617  10.606  11.026  0.0387 -0.1225 -0.1103
  187POPC   C3A 2375   9.474  10.814  10.650 -0.0369 -0.0882  0.0615
  187POPC   C4A 2376   9.421  11.054  10.253  0.1890  0.0606  0.0268
  187POPC   C1B 2377   9.457  11.369  11.359  0.1492 -0.1800  0.1777
  187POPC   C2B 2378   9.309  11.388  11.045  0.0957  0.1852  0.1429
  187POPC   C3B 2379   9.553  11.330  10.607  0.0480  0.0985 -0.1854
  187POPC   C4B 2380   9.915  11.112  10.576  0.1983  0.0616  0.2371
  188POPC   NC3 2381   4.448   2.892  11.631 -0.2566  0.1849  0.1451
  188POPC   PO4 2382   4.709   3.040  11.466  0.1037 -0.1224 -0.0289
  188POPC   GL1 2383   4.547   3.227  11.264 -0.3690  0.1314 -0.0079
  188POPC   GL2 2384   4.370   3.476  11.382 -0.1111  0.0610 -0.1910
  188POPC   C1A 2385   4.402   3.024  10.967  0.0562 -0.1732  0.0830
  188POPC   D2A 2386   4.359   2.598  10.700 -0.2099  0.2017 -0.2745
  188POPC   C3A 2387   4.070   2.502  10.283 -0.0414  0.2021  0.1222
  188POPC   C4A 2388   3.847   2.050  10.203 -0.2214  0.2809 -0.1473
  188POPC   C1B 2389   4.389   3.707  10.938  0.1142  0.0293  0.0081
  188POPC   C2B 2390   4.274   3.644  10.531 -0.0383 -0.3979  0.3374
  188POPC   C3B 2391   3.839   3.722  10.500 -0.0840 -0.0795  0.0712
  188POPC   C4B 2392   3.622   3.660  10.802 -0.3327  0.1831 -0.3615
  189POPC   NC3 2393   3.216   4.904  12.275  0.1516  0.3639 -0.1304
  189POPC   PO4 2394   2.926   4.964  11.860 -0.4023  0.0475 -0.2136
  189POPC   GL1 2395   3.035   5.307  11.623  0.3745  0.3196  0.0408
  189POPC   GL2 2396   2.867   5.166  11.318 -0.0717  0.0873  0.0781
  189POPC   C1A 2397   2.962   5.652  11.431  0.0988  0.2673 -0.1610
  189POPC   D2A 2398   2.722   6.031  11.296 -0.0802 -0.0486  0.3458
  189POPC   C3A 2399   2.404   6.150  11.004  0.4001 -0.3611 -0.1832
  189POPC   C4A 2400   2.239   6.003  10.707  0.0157 -0.0434 -0.0819
  189POPC   C1B 2401   2.696   5.219  10.931  0.1854  0.1527  0.0820
  189POPC   C2B 2402   2.590   5.348  10.453  0.0145 -0.0053  0.2180
  189POPC   C3B 2403   2.476   5.772  10.317 -0.2355  0.0218 -0.2468
  189POPC   C4B 2404   2.355   6.205  10.302  0.0111  0.1034  0.1357
  190POPC   NC3 2405   1.162   4.533  11.994 -0.1097  0.1678  0.1740
  190POPC   PO4 2406   0.831   4.289  11.701 -0.0911 -0.0638 -0.3158
  190POPC   GL1 2407   0.918   4.029  11.329  0.3090  0.0109 -0.0164
  190POPC   GL2 2408   1.049   4.322  11.133  0.0831  0.1332  0.2441
  190POPC   C1A 2409   0.635   3.968  10.976  0.0679  0.3673  0.0074
  190POPC   D2A 2410   0.731   3.818  10.570  0.1294  0.0386 -0.1652
  190POPC   C3A 2411   0.904   4.102  10.346  0.1267 -0.1066  0.0331
  190POPC   C4A 2412   0.761   3.784   9.930 -0.0734 -0.1025  0.1659
  190POPC   C1B 2413   1.114   4.098  10.815  0.0524 -0.0621  0.2910
  190POPC   C2B 2414   1.451   4.038  10.490 -0.0010  0.1253  0.0533
  190POPC   C3B 2415   1.591   4.395  10.258  0.0400 -0.0989 -0.2102
  190POPC   C4B 2416   1.905   4.663  10.083  0.1115 -0.3807 -0.0742
  191POPC   NC3 2417  12.187   1.124  12.298 -0.3206  0.0921  0.2123
  191POPC   PO4 2418  12.488   1.312  12.252  0.1732  0.0540 -0.0926
  191POPC   GL1 2419  12.697   1.433  11.788  0.5265  0.0749  0.0448
  191POPC   GL2 2420  12.499   1.490  11.594  0.1253 -0.0294 -0.2454
  191POPC   C1A 2421  12.687   1.122  11.369 -0.1111  0.1941 -0.0259
  191POPC   D2A 2422  12.784   1.114  10.980  0.0097  0.0640  0.1073
  191POPC   C3A 2423  12.908   1.352  10.581  0.3442 -0.1094  0.0059
  191POPC   C4A 2424  13.107   1.570  10.357  0.1034  0.4034  0.0885
  191POPC   C1B 2425  12.271   1.522  11.134 -0.2410 -0.2174 -0.2201
  191POPC   C2B 2426  12.246   1.842  10.857  0.0662 -0.2513 -0.1440
  191POPC   C3B 2427  12.215   1.687  10.364  0.0944 -0.2466 -0.0897
  191POPC   C4B 2428  11.855   1.513  10.232 -0.2426 -0.3131 -0.3786
  192POPC   NC3 2429   2.587  11.707  11.951 -0.0190 -0.0039  0.0457
  192POPC   PO4 2430   2.788  11.334  12.000 -0.0657 -0.0098  0.1449
  192POPC   GL1 2431   2.550  11.290  11.689  0.1307  0.0047  0.1862
  192POPC   GL2 2432   2.763  11.143  11.450 -0.0461 -0.1112  0.3595
  192POPC   C1A 2433   2.185  11.233  11.458  0.2754  0.0867 -0.2265
  192POPC   D2A 2434   1.751  11.231  11.261  0.0532  0.1738  0.0763
  192POPC   C3A 2435   1.600  10.848  11.176 -0.3707  0.0229  0.3497
  192POPC   C4A 2436   1.131  10.586  11.163  0.0830 -0.2504  0.2040
  192POPC   C1B 2437   2.909  10.971  11.068  0.2806  0.1049 -0.0875
  192POPC   C2B 2438   2.859  10.932  10.578 -0.0309 -0.0722  0.2737
  192POPC   C3B 2439   3.194  11.171  10.186  0.0153  0.0466  0.1984
  192POPC   C4B 2440   3.579  10.930   9.948 -0.1692 -0.0839  0.0602
  193POPC   NC3 2441  11.006  13.569  11.862  0.0767 -0.5179  0.3617
  193POPC   PO4 2442  10.947  13.914  11.641  0.0491  0.0201 -0.1225
  193POPC   GL1 2443  10.759  13.761  11.267  0.3743  0.0044 -0.1928
  193POPC   GL2 2444  10.486  13.945  11.147 -0.3404  0.2163  0.3655
  193POPC   C1A 2445  10.624  13.671  10.693 -0.2670 -0.1048  0.3053
  193POPC   D2A 2446  10.277  13.424  10.480  0.1160 -0.0192  0.0783
  193POPC   C3A 2447   9.863  13.587  10.638  0.3855  0.1998  0.0220
  193POPC   C4A 2448   9.461  13.667  10.779 -0.2589  0.0578  0.0311
  193POPC   C1B 2449  10.545  14.239  10.840 -0.3864 -0.5081 -0.1712
  193POPC   C2B 2450  10.472  14.449  10.453 -0.0976  0.0001 -0.2346
  193POPC   C3B 2451  10.392  14.139  10.082 -0.0715  0.0163  0.1424
  193POPC   C4B 2452  10.546  13.962   9.764 -0.1426  0.1513 -0.1970
  194POPC   NC3 2453   0.458   5.932  12.367 -0.1212  0.0685  0.1076
  194POPC   PO4 2454   0.727   6.222  11.968  0.0236 -0.3082  0.0332
  194POPC   GL1 2455   0.667   6.088  11.550  0.2856  0.1790  0.5204
  194POPC   GL2 2456   0.353   6.151  11.289 -0.0080 -0.1036  0.0678
  194POPC   C1A 2457   0.878   6.125  11.133  0.2666 -0.0700  0.2526
  194POPC   D2A 2458   1.265   6.223  10.832 -0.1016 -0.0615 -0.0630
  194POPC   C3A 2459   1.362   6.572  10.593 -0.1008  0.0019  0.1411
  194POPC   C4A 2460   1.346   7.019  10.456 -0.1469  0.1122  0.0599
  194POPC   C1B 2461   0.389   6.145  10.911 -0.0029  0.0851  0.1738
  194POPC   C2B 2462   0.363   6.210  10.470 -0.0807  0.0933  0.1997
  194POPC   C3B 2463   0.535   5.756  10.353 -0.1433 -0.1578  0.1412
  194POPC   C4B 2464   0.791   5.452  10.430  0.2594  0.0127  0.1806
  195POPC   NC3 2465   1.376  10.217  12.077 -0.0771  0.0254  0.3723
  195POPC   PO4 2466   1.334  10.628  12.199  0.4051  0.3070  0.1162
  195POPC   GL1 2467   1.361  10.789  11.785 -0.1900  0.1865  0.1786
  195POPC   GL2 2468   1.404  10.515  11.628  0.1986  0.0454  0.2549
  195POPC   C1A 2469   1.284  11.116  11.387  0.3539  0.0043 -0.0656
  195POPC   D2A 2470   1.233  11.050  10.938  0.1149  0.0082 -0.1986
  195POPC   C3A 2471   0.880  10.948  10.831  0.0310 -0.0315 -0.1483
  195POPC   C4A 2472   0.475  10.847  10.704 -0.0173 -0.2964  0.3363
  195POPC   C1B 2473   1.542  10.309  11.257  0.0680  0.3186  0.0604
  195POPC   C2B 2474   1.451  10.353  10.867 -0.1274  0.4203 -0.2601
  195POPC   C3B 2475   1.225  10.630  10.709 -0.1759 -0.2687  0.0158
  195POPC   C4B 2476   1.301  10.875  10.467 -0.1930  0.0790  0.0870
  196POPC   NC3 2477   1.852  13.374  12.003  0.1363  0.0380  0.2958
  196POPC   PO4 2478   2.284  13.263  11.877 -0.2103  0.1557 -0.1577
  196POPC   GL1 2479   2.123  13.103  11.499 -0.1465 -0.3240 -0.2147
  196POPC   GL2 2480   2.348  12.827  11.341  0.0913  0.1660  0.0302
  196POPC   C1A 2481   1.976  12.948  11.029  0.0111  0.0033  0.3100
  196POPC   D2A 2482   1.960  13.179  10.590  0.2596 -0.1777 -0.1422
  196POPC   C3A 2483   1.823  13.374  10.273  0.0562 -0.0328 -0.2211
  196POPC   C4A 2484   1.858  13.375   9.789 -0.0436  0.1790  0.2098
  196POPC   C1B 2485   2.533  12.873  10.913  0.1592  0.1094  0.0748
  196POPC   C2B 2486   2.455  12.804  10.501 -0.1232 -0.0715 -0.2153
  196POPC   C3B 2487   2.290  13.144  10.259 -0.1839  0.2211  0.5196
  196POPC   C4B 2488   2.399  13.444   9.863 -0.2713 -0.1616  0.0788
  197POPC   NC3 2489   5.347  12.881  12.195 -0.1018 -0.3215 -0.0986
  197POPC   PO4 2490   4.890  12.871  12.126  0.0671  0.0011 -0.1671
  197POPC   GL1 2491   5.021  12.905  11.762 -0.0906  0.1424 -0.0862
  197POPC   GL2 2492   4.786  12.833  11.533  0.1518  0.4222  0.1222
  197POPC   C1A 2493   5.304  12.969  11.383 -0.1794 -0.2747  0.0558
  197POPC   D2A 2494   5.576  13.069  11.061  0.2076  0.3266 -0.1200
  197POPC   C3A 2495   5.690  12.778  10.741 -0.2020 -0.1865  0.4665
  197POPC   C4A 2496   6.038  12.879  10.347  0.1049 -0.1253  0.0825
  197POPC   C1B 2497   4.970  12.728  11.112 -0.3248  0.0870  0.4717
  197POPC   C2B 2498   4.816  12.878  10.723 -0.2684  0.3646  0.0197
  197POPC   C3B 2499   4.858  13.175  10.413 -0.0110  0.0326 -0.3789
  197POPC   C4B 2500   4.628  13.242  10.030 -0.1593 -0.1447  0.2633
  198POPC   NC3 2501   0.729   1.344  12.777 -0.0456  0.0030  0.1166
  198POPC   PO4 2502   0.765   1.193  12.334  0.1171 -0.1964 -0.1771
  198POPC   GL1 2503   0.762   1.331  11.893  0.1560 -0.2519 -0.1328
  198POPC   GL2 2504   0.901   0.984  11.744 -0.1316 -0.2719  0.0295
  198POPC   C1A 2505   0.566   1.338  11.458  0.1701  0.0188  0.0525
  198POPC   D2A 2506   0.635   1.303  11.007  0.2347 -0.1848  0.3712
  198POPC   C3A 2507   0.705   1.659  10.641  0.3555  0.1668 -0.0195
  198POPC   C4A 2508   0.798   1.538  10.202  0.2862  0.2427  0.3227
  198POPC   C1B 2509   0.623   0.870  11.375 -0.0831 -0.2330 -0.0653
  198POPC   C2B 2510   0.753   0.681  10.952 -0.2722 -0.1450  0.2043
  198POPC   C3B 2511   0.813   0.832  10.616  0.0872  0.2816  0.3022
  198POPC   C4B 2512   0.902   1.035  10.233 -0.1937  0.4319  0.0269
  199POPC   NC3 2513  12.427  11.192  11.899  0.1235  0.0437  0.0085
  199POPC   PO4 2514  12.556  10.866  11.669 -0.1813  0.1111  0.2922
  199POPC   GL1 2515  12.347  10.818  11.294  0.0525 -0.3268  0.1725
  199POPC   GL2 2516  12.283  11.227  11.362  0.1256  0.2881  0.0839
  199POPC   C1A 2517  12.245  10.590  10.946  0.1100 -0.2936  0.0371
  199POPC   D2A 2518  12.542  10.257  10.708 -0.2480 -0.3916  0.0403
  199POPC   C3A 2519  12.842  10.282  10.359  0.1857 -0.0958  0.1731
  199POPC   C4A 2520  13.274  10.179  10.443 -0.3423 -0.0213  0.3554
  199POPC   C1B 2521  12.536  11.283  10.968 -0.1763 -0.1379 -0.1969
  199POPC   C2B 2522  12.904  11.270  10.723 -0.2702  0.2207 -0.3663
  199POPC   C3B 2523  13.010  11.017  10.381 -0.3852 -0.1696  0.1000
  199POPC   C4B 2524  13.216  10.697  10.314 -0.0926 -0.0437  0.2077
  200POPC   NC3 2525   4.010   2.082  12.030 -0.1024  0.3182 -0.0657
  200POPC   PO4 2526   3.795   1.952  11.654 -0.1301  0.0601  0.0672
  200POPC   GL1 2527   3.652   1.925  11.234 -0.0629 -0.0082  0.0586
  200POPC   GL2 2528   3.675   2.214  11.135 -0.0253  0.0474 -0.0788
  200POPC   C1A 2529   3.488   1.537  11.021 -0.1492 -0.1401  0.1123
  200POPC   D2A 2530   3.442   1.412  10.661  0.3871  0.0514 -0.1086
  200POPC   C3A 2531   3.475   1.601  10.294  0.1511 -0.1054  0.2690
  200POPC   C4A 2532   3.498   1.942   9.877 -0.1443  0.2605  0.0412
  200POPC   C1B 2533   3.298   2.396  10.946  0.0848  0.2084 -0.1853
  200POPC   C2B 2534   3.053   2.331  10.636 -0.1560  0.0344  0.0880
  200POPC   C3B 2535   3.018   2.561  10.461 -0.1666  0.1362 -0.0306
  200POPC   C4B 2536   3.131   2.442   9.961  0.2802  0.1049  0.2049
  201POPC   NC3 2537   4.530  11.328  11.441 -0.0955  0.3617 -0.1140
  201POPC   PO4 2538   4.250  11.371  11.765  0.1740 -0.5935 -0.4031
  201POPC   GL1 2539   4.079  11.269  11.267 -0.3292 -0.2298 -0.4902
  201POPC   GL2 2540   4.312  11.391  11.023  0.1233  0.0641  0.0193
  201POPC   C1A 2541   4.135  10.918  10.981 -0.0845  0.0867  0.2743
  201POPC   D2A 2542   3.918  10.898  10.607 -0.0207  0.3479 -0.1835
  201POPC   C3A 2543   4.123  10.943  10.102  0.0278  0.0256 -0.1508
  201POPC   C4A 2544   4.061  11.001   9.742 -0.2262 -0.4712  0.3543
  201POPC   C1B 2545   3.813  11.268  10.914 -0.0496 -0.0777  0.1167
  201POPC   C2B 2546   3.459  10.969  10.946  0.1257  0.2180 -0.0978
  201POPC   C3B 2547   3.375  10.966  10.569 -0.0948 -0.0919  0.2777
  201POPC   C4B 2548   3.283  10.675  10.196  0.2439  0.2272  0.0303
  202POPC   NC3 2549  12.377   4.798  12.668 -0.0079  0.2009 -0.0431
  202POPC   PO4 2550  12.640   4.994  12.392  0.5505  0.2810  0.1483
  202POPC   GL1 2551  12.759   5.047  11.993 -0.2011 -0.0286  0.1333
  202POPC   GL2 2552  12.722   4.767  11.910 -0.2952 -0.0728  0.2233
  202POPC   C1A 2553  12.626   5.126  11.490  0.4232  0.3125 -0.2596
  202POPC   D2A 2554  12.672   4.954  11.020 -0.1000 -0.1113  0.0785
  202POPC   C3A 2555  12.810   5.054  10.710 -0.0213 -0.0431  0.1338
  202POPC   C4A 2556  12.905   5.276  10.411 -0.0865 -0.2594  0.0005
  202POPC   C1B 2557  12.805   4.693  11.525  0.1910  0.3608  0.4409
  202POPC   C2B 2558  12.783   4.465  11.129  0.3763 -0.3152  0.2758
  202POPC   C3B 2559  12.676   4.461  10.720 -0.1342 -0.0708  0.1511
  202POPC   C4B 2560  12.760   4.729  10.354  0.2929 -0.1118  0.3320
  203POPC   NC3 2561   1.972   5.075  11.964 -0.0607  0.0085 -0.1494
  203POPC   PO4 2562   1.552   5.067  12.195 -0.2657  0.2904  0.0738
  203POPC   GL1 2563   1.409   5.238  11.732  0.0382  0.1708  0.0883
  203POPC   GL2 2564   0.990   5.346  11.684  0.1956  0.0616  0.0155
  203POPC   C1A 2565   1.509   5.364  11.332  0.1264  0.1235  0.0496
  203POPC   D2A 2566   1.660   5.441  10.971 -0.2639  0.0177  0.1529
  203POPC   C3A 2567   1.576   5.316  10.533 -0.1462 -0.1882  0.1818
  203POPC   C4A 2568   1.566   5.603  10.165  0.0123  0.0740  0.2209
  203POPC   C1B 2569   1.030   5.245  11.301 -0.0301  0.3605  0.1979
  203POPC   C2B 2570   0.889   5.265  10.856  0.2558  0.1356  0.0829
  203POPC   C3B 2571   0.385   5.386  10.768  0.0125 -0.3342  0.0990
  203POPC   C4B 2572   0.116   5.749  10.704  0.0633  0.2036  0.1042
  204POPC   NC3 2573   6.666  11.431  11.770  0.1377  0.3715 -0.2566
  204POPC   PO4 2574   6.663  11.227  11.385 -0.0120 -0.0655 -0.3869
  204POPC   GL1 2575   6.675  11.598  11.137  0.1298  0.0323  0.0757
  204POPC   GL2 2576   6.369  11.740  11.137 -0.1605  0.2409  0.0531
  204POPC   C1A 2577   6.716  12.081  11.022 -0.3051  0.0971  0.2318
  204POPC   D2A 2578   6.671  12.507  10.832  0.1390 -0.1070  0.1362
  204POPC   C3A 2579   6.483  12.632  10.499 -0.2437  0.1328  0.2234
  204POPC   C4A 2580   6.564  12.947  10.179  0.1607 -0.0445 -0.0770
  204POPC   C1B 2581   6.346  12.029  10.706  0.0542 -0.1915 -0.0353
  204POPC   C2B 2582   6.685  12.151  10.337 -0.4234  0.0325  0.1095
  204POPC   C3B 2583   6.862  11.956   9.966 -0.1306  0.0916 -0.1533
  204POPC   C4B 2584   7.112  11.666   9.831  0.3618 -0.0646 -0.1220
  205POPC   NC3 2585  11.565   9.573  12.373 -0.2176 -0.1205  0.0126
  205POPC   PO4 2586  11.934   9.893  12.205  0.0283 -0.0705 -0.1284
  205POPC   GL1 2587  12.025   9.741  11.834 -0.0042 -0.1240  0.1956
  205POPC   GL2 2588  12.232   9.981  11.757  0.0162  0.1474 -0.2424
  205POPC   C1A 2589  11.867   9.425  11.484 -0.1515  0.0891 -0.1607
  205POPC   D2A 2590  11.703   9.212  11.132  0.3023 -0.0915  0.0039
  205POPC   C3A 2591  11.942   8.938  10.895  0.0800 -0.2563 -0.0030
  205POPC   C4A 2592  12.050   9.028  10.520  0.0602  0.0765 -0.1974
  205POPC   C1B 2593  11.998   9.884  11.336  0.0430 -0.0084 -0.1712
  205POPC   C2B 2594  11.857   9.747  10.897 -0.2904  0.3591  0.1017
  205POPC   C3B 2595  11.710   9.792  10.519  0.0301  0.1009  0.3309
  205POPC   C4B 2596  11.516   9.715  10.222 -0.1543 -0.2940 -0.3381
  206POPC   NC3 2597   6.994   0.565  11.805 -0.1210  0.0058  0.0149
  206POPC   PO4 2598   6.713   0.204  11.657  0.1962 -0.1519 -0.1008
  206POPC   GL1 2599   6.561  -0.033  11.270  0.1601 -0.1291  0.3253
  206POPC   GL2 2600   6.396   0.300  11.257  0.2683  0.0787  0.0338
  206POPC   C1A 2601   6.676  -0.094  10.819 -0.1041  0.1868 -0.1397
  206POPC   D2A 2602   6.653  -0.385  10.434  0.1604 -0.2968 -0.1819
  206POPC   C3A 2603   6.960  -0.782  10.573 -0.3102  0.2151 -0.2085
  206POPC   C4A 2604   7.082  -1.187  10.395 -0.3480 -0.1310  0.1195
  206POPC   C1B 2605   6.440   0.389  10.807 -0.3710  0.0439 -0.0227
  206POPC   C2B 2606   6.358   0.115  10.455  0.2094  0.1441  0.2101
  206POPC   C3B 2607   6.711   0.017  10.180  0.0813 -0.1606 -0.2753
  206POPC   C4B 2608   6.704   0.020   9.680 -0.2768 -0.0220  0.1165
  207POPC   NC3 2609  12.275   2.594  12.222  0.2119  0.2783  0.2026
  207POPC   PO4 2610  12.067   2.178  12.358 -0.0327  0.0714  0.0548
  207POPC   GL1 2611  11.848   2.237  11.908 -0.1138  0.0808 -0.1076
  207POPC   GL2 2612  11.557   2.418  11.777  0.0129 -0.0987 -0.1932
  207POPC   C1A 2613  12.062   2.409  11.549  0.3810  0.1352 -0.3638
  207POPC   D2A 2614  12.458   2.658  11.601 -0.3173  0.1131  0.0098
  207POPC   C3A 2615  12.702   2.708  11.277 -0.1265  0.0104  0.2601
  207POPC   C4A 2616  13.195   2.829  11.161  0.0547 -0.0237  0.0590
  207POPC   C1B 2617  11.673   2.725  11.423  0.0784 -0.0428 -0.3158
  207POPC   C2B 2618  12.118   2.719  11.168 -0.0659  0.1872 -0.3358
  207POPC   C3B 2619  12.113   2.774  10.736  0.0171 -0.0490 -0.0254
  207POPC   C4B 2620  12.320   2.847  10.472 -0.2526  0.1835 -0.1423
  208POPC   NC3 2621   8.770   9.638  11.893  0.1893 -0.1390  0.0214
  208POPC   PO4 2622   8.897   9.342  11.629  0.3694 -0.0927  0.0237
  208POPC   GL1 2623   9.072   9.723  11.435 -0.0014  0.1638 -0.1162
  208POPC   GL2 2624   9.056   9.678  11.180  0.0070 -0.0220 -0.3575
  208POPC   C1A 2625   9.329  10.099  11.111  0.0486  0.0272  0.1611
  208POPC   D2A 2626   9.467  10.184  10.695  0.1653 -0.3939  0.1052
  208POPC   C3A 2627   9.936  10.228  10.590 -0.1250  0.2679  0.0246
  208POPC   C4A 2628  10.336  10.295  10.415 -0.1495  0.3003  0.0226
  208POPC   C1B 2629   9.305   9.747  10.815  0.2432  0.0842 -0.2929
  208POPC   C2B 2630   9.757   9.775  10.795  0.3104 -0.0973  0.0592
  208POPC   C3B 2631   9.969   9.561  10.489 -0.1407  0.2395  0.1659
  208POPC   C4B 2632  10.276   9.382  10.123 -0.0697  0.1814 -0.1237
  209POPC   NC3 2633   1.049  12.175  12.083 -0.0509  0.3088  0.0498
  209POPC   PO4 2634   0.576  12.115  12.134  0.1171 -0.3189  0.3623
  209POPC   GL1 2635   0.568  12.333  11.770  0.0134  0.2619 -0.1759
  209POPC   GL2 2636   0.329  12.373  11.496  0.0561 -0.0817 -0.2442
  209POPC   C1A 2637   0.785  12.454  11.370  0.1856  0.1386 -0.2803
  209POPC   D2A 2638   1.039  12.612  10.957  0.0463  0.0835 -0.1927
  209POPC   C3A 2639   1.006  13.016  10.669 -0.0390  0.0282 -0.1089
  209POPC   C4A 2640   0.933  13.375  10.549 -0.0763 -0.1795  0.0537
  209POPC   C1B 2641   0.357  12.759  11.362 -0.1799 -0.1978 -0.1813
  209POPC   C2B 2642   0.726  12.957  11.179 -0.3415 -0.1755  0.1943
  209POPC   C3B 2643   1.102  12.952  11.439 -0.2947  0.3302  0.2244
  209POPC   C4B 2644   1.468  12.818  11.339 -0.1010  0.2805 -0.4997
  210POPC   NC3 2645   5.126   4.332  11.207 -0.1767 -0.0617 -0.0407
  210POPC   PO4 2646   5.557   4.126  10.914  0.0535 -0.0545  0.3341
  210POPC   GL1 2647   5.445   3.792  10.786 -0.0689 -0.1000 -0.1273
  210POPC   GL2 2648   5.261   3.906  10.481 -0.0517  0.0268 -0.0970
  210POPC   C1A 2649   5.406   3.362  10.585 -0.2098  0.1502 -0.3148
  210POPC   D2A 2650   5.366   3.348  10.152  0.2852  0.0164 -0.1635
  210POPC   C3A 2651   5.286   3.021   9.929  0.1453  0.0076 -0.2665
  210POPC   C4A 2652   5.186   2.998   9.539 -0.2752 -0.2078  0.0109
  210POPC   C1B 2653   4.916   3.699  10.402  0.0196 -0.2181  0.0497
  210POPC   C2B 2654   4.590   4.032  10.666  0.1581 -0.2913 -0.0583
  210POPC   C3B 2655   4.419   4.239  10.995 -0.2003 -0.1960  0.0747
  210POPC   C4B 2656   4.156   4.583  11.007  0.2554 -0.0766  0.1031
  211POPC   NC3 2657   2.789  10.825  11.935 -0.1292 -0.1547 -0.2573
  211POPC   PO4 2658   3.285  10.911  11.771  0.0455  0.0882 -0.1472
  211POPC   GL1 2659   3.320  11.212  11.453  0.2926  0.1596  0.3848
  211POPC   GL2 2660   3.582  11.476  11.486 -0.0142  0.1302 -0.1990
  211POPC   C1A 2661   3.273  11.422  11.056 -0.0479  0.1047 -0.2217
  211POPC   D2A 2662   3.488  11.513  10.573  0.0369 -0.1239  0.0892
  211POPC   C3A 2663   3.530  11.864  10.448  0.0508 -0.0887 -0.0020
  211POPC   C4A 2664   3.870  12.163  10.463 -0.4170  0.0991 -0.0628
  211POPC   C1B 2665   3.717  11.728  11.094  0.0440  0.1159 -0.1102
  211POPC   C2B 2666   3.799  12.135  10.958 -0.0085  0.2088  0.3212
  211POPC   C3B 2667   4.078  12.421  11.073  0.0239  0.1178 -0.0683
  211POPC   C4B 2668   4.459  12.565  10.894 -0.1086  0.0881 -0.1118
  212POPC   NC3 2669   4.130   5.351  12.051  0.1624  0.0023  0.0533
  212POPC   PO4 2670   3.990   5.504  11.582  0.3472  0.1894 -0.0965
  212POPC   GL1 2671   3.882   5.339  11.228 -0.0313  0.0352  0.2023
  212POPC   GL2 2672   3.795   5.444  10.874 -0.0416  0.0782  0.3298
  212POPC   C1A 2673   3.798   4.967  10.943 -0.5190 -0.4828 -0.0844
  212POPC   D2A 2674   4.030   4.709  10.573  0.1283 -0.1950  0.0004
  212POPC   C3A 2675   4.043   4.683  10.065 -0.3668 -0.4106  0.1630
  212POPC   C4A 2676   3.921   4.967   9.785 -0.2237  0.2412 -0.2275
  212POPC   C1B 2677   3.513   5.407  10.506  0.0332  0.1919  0.1636
  212POPC   C2B 2678   3.375   5.592  10.048  0.1844  0.3242 -0.0636
  212POPC   C3B 2679   3.204   6.079  10.191  0.0667  0.2034  0.1927
  212POPC   C4B 2680   2.967   6.429  10.106 -0.0576 -0.2645  0.0940
  213POPC   NC3 2681   8.662   3.284  11.746 -0.0947 -0.1678  0.3800
  213POPC   PO4 2682   8.946   3.302  11.278  0.2287  0.4364  0.0966
  213POPC   GL1 2683   9.035   3.010  11.023  0.0262 -0.1741 -0.0174
  213POPC   GL2 2684   9.221   3.037  10.814 -0.0762 -0.0919 -0.3667
  213POPC   C1A 2685   9.345   2.586  10.981 -0.2622  0.2625  0.1098
  213POPC   D2A 2686   9.531   2.119  10.886  0.1447 -0.0869  0.3901
  213POPC   C3A 2687   9.470   2.004  10.419  0.0527 -0.1307 -0.3661
  213POPC   C4A 2688   9.767   2.116  10.133  0.0811  0.1892 -0.2098
  213POPC   C1B 2689   9.577   2.905  10.611  0.1192  0.0162  0.1468
  213POPC   C2B 2690   9.705   2.882  10.272  0.0619 -0.0941  0.0931
  213POPC   C3B 2691   9.663   3.046   9.885 -0.2500  0.0441  0.1881
  213POPC   C4B 2692   9.687   3.329   9.646 -0.1421  0.1780 -0.0513
  214POPC   NC3 2693   8.449  12.698  11.837  0.0538 -0.2031  0.0145
  214POPC   PO4 2694   8.072  12.445  11.884  0.3745  0.2637 -0.0097
  214POPC   GL1 2695   8.232  12.342  11.412 -0.0773  0.0733 -0.3084
  214POPC   GL2 2696   8.154  12.119  11.315 -0.1429 -0.3159  0.1995
  214POPC   C1A 2697   8.057  12.504  11.057 -0.1020 -0.1239  0.0038
  214POPC   D2A 2698   7.973  12.774  10.744 -0.0185  0.1962 -0.2671
  214POPC   C3A 2699   7.789  12.614  10.309  0.1777  0.0699 -0.2396
  214POPC   C4A 2700   7.446  12.547  10.059  0.0284  0.0277  0.4682
  214POPC   C1B 2701   8.471  12.136  10.943 -0.0081  0.0771  0.0855
  214POPC   C2B 2702   8.549  12.126  10.470 -0.0402 -0.1637 -0.0315
  214POPC   C3B 2703   8.492  11.838  10.169 -0.3005 -0.1664 -0.1064
  214POPC   C4B 2704   8.448  11.493   9.796  0.2756  0.1183 -0.1356
  215POPC   NC3 2705  13.279  11.338  12.407  0.0543 -0.3084  0.0254
  215POPC   PO4 2706  13.657  11.563  12.280  0.0795  0.0635  0.0932
  215POPC   GL1 2707  13.597  11.708  11.905 -0.1673 -0.1662 -0.0365
  215POPC   GL2 2708  13.731  11.467  11.601 -0.1383 -0.0370 -0.1549
  215POPC   C1A 2709  13.623  12.022  11.538  0.2816 -0.1580 -0.2180
  215POPC   D2A 2710  13.800  12.136  11.088 -0.3014 -0.1351 -0.3562
  215POPC   C3A 2711  13.602  12.050  10.694  0.0028  0.1326  0.1775
  215POPC   C4A 2712  13.328  12.113  10.351  0.2127  0.0070  0.3014
  215POPC   C1B 2713  13.454  11.200  11.342  0.0444  0.0217  0.2729
  215POPC   C2B 2714  13.371  11.318  10.923 -0.0516 -0.0258 -0.1353
  215POPC   C3B 2715  13.561  10.952  10.560  0.1946 -0.1323 -0.0479
  215POPC   C4B 2716  13.841  10.663  10.410  0.2613  0.2856 -0.0704
  216POPC   NC3 2717   1.148   0.897  12.188  0.1693 -0.0289 -0.2795
  216POPC   PO4 2718   1.155   0.509  12.383  0.0702  0.2840 -0.3003
  216POPC   GL1 2719   1.205   0.391  11.989 -0.1941  0.2119  0.0205
  216POPC   GL2 2720   1.381   0.532  11.929 -0.1450 -0.0838 -0.0769
  216POPC   C1A 2721   1.360   0.103  11.597  0.2393  0.0637 -0.2907
  216POPC   D2A 2722   1.483  -0.169  11.281  0.0774  0.3172  0.2135
  216POPC   C3A 2723   1.365  -0.515  10.990 -0.2639 -0.2045 -0.0063
  216POPC   C4A 2724   1.500  -0.842  10.655  0.3875  0.0373 -0.2883
  216POPC   C1B 2725   1.323   0.689  11.509  0.0718  0.5603  0.4224
  216POPC   C2B 2726   1.133   0.871  11.214 -0.1078 -0.1714  0.4353
  216POPC   C3B 2727   1.546   0.781  10.968 -0.1029  0.0781 -0.2511
  216POPC   C4B 2728   1.836   0.873  10.725 -0.1322  0.0092 -0.1024
  217POPC   NC3 2729  13.243   5.289  12.102  0.2156 -0.0689  0.1243
  217POPC   PO4 2730  12.924   5.535  11.935 -0.0962  0.0561  0.1064
  217POPC   GL1 2731  12.703   5.611  11.574  0.0184 -0.1998  0.1337
  217POPC   GL2 2732  12.747   5.983  11.608 -0.1110 -0.0890 -0.1811
  217POPC   C1A 2733  12.594   5.545  11.153  0.0666  0.0701 -0.0371
  217POPC   D2A 2734  12.433   5.324  10.757 -0.2755  0.1325 -0.0724
  217POPC   C3A 2735  12.432   5.508  10.453 -0.0093  0.0666 -0.4351
  217POPC   C4A 2736  12.502   5.889  10.276 -0.1553 -0.1192  0.4165
  217POPC   C1B 2737  12.946   6.010  11.163  0.1359 -0.1483 -0.2419
  217POPC   C2B 2738  13.077   6.257  10.884  0.0124  0.3921  0.0590
  217POPC   C3B 2739  13.141   6.680  11.001 -0.1366  0.0042 -0.2162
  217POPC   C4B 2740  13.254   6.776  11.359 -0.1471  0.0293  0.3579
  218POPC   NC3 2741   4.200   8.582  11.353 -0.0763  0.1678 -0.2583
  218POPC   PO4 2742   3.802   8.450  11.656 -0.3035 -0.2974  0.2088
  218POPC   GL1 2743   3.576   8.407  11.375 -0.0215  0.3641 -0.5846
  218POPC   GL2 2744   3.584   8.060  11.444  0.4105  0.4895 -0.3277
  218POPC   C1A 2745   3.252   8.465  10.977  0.1865 -0.1582 -0.0350
  218POPC   D2A 2746   2.834   8.563  10.844  0.0109  0.1434  0.1254
  218POPC   C3A 2747   2.555   8.276  10.539  0.0088 -0.3238 -0.0787
  218POPC   C4A 2748   2.861   8.185  10.298 -0.4519 -0.1285 -0.2468
  218POPC   C1B 2749   3.212   8.022  11.236 -0.0561 -0.1553 -0.0058
  218POPC   C2B 2750   2.857   8.082  11.081 -0.0947  0.5321 -0.0843
  218POPC   C3B 2751   2.554   7.810  10.997  0.1322  0.0608 -0.2379
  218POPC   C4B 2752   2.392   7.386  10.861 -0.1005 -0.1194 -0.3176
  219POPC   NC3 2753  11.034   5.796  12.306 -0.0039  0.0172  0.0789
  219POPC   PO4 2754  11.061   6.074  11.918 -0.0449 -0.0181 -0.1748
  219POPC   GL1 2755  11.421   6.121  11.817 -0.2249  0.1804 -0.2112
  219POPC   GL2 2756  11.630   6.464  11.894 -0.0290  0.2447 -0.1254
  219POPC   C1A 2757  11.654   6.178  11.366 -0.0047 -0.0427 -0.1254
  219POPC   D2A 2758  11.999   6.069  11.100  0.0951 -0.2232  0.4576
  219POPC   C3A 2759  12.131   6.321  10.819 -0.0226  0.1042 -0.0146
  219POPC   C4A 2760  12.210   6.680  10.613 -0.1015 -0.0139  0.1365
  219POPC   C1B 2761  11.412   6.654  11.430  0.0139  0.2726 -0.0280
  219POPC   C2B 2762  11.330   6.321  11.035  0.2872 -0.2632 -0.3974
  219POPC   C3B 2763  10.977   6.082  11.051  0.0690  0.1402 -0.1236
  219POPC   C4B 2764  11.022   5.741  11.337 -0.1011  0.0765 -0.1400
  220POPC   NC3 2765   3.557   2.598  12.126  0.2173  0.1994 -0.3176
  220POPC   PO4 2766   3.251   2.697  11.758  0.1606 -0.1311  0.0037
  220POPC   GL1 2767   3.010   3.044  11.444 -0.1435 -0.0681 -0.2092
  220POPC   GL2 2768   2.611   2.991  11.406 -0.3377  0.0658 -0.1938
  220POPC   C1A 2769   2.843   3.255  11.061 -0.0260 -0.3598  0.2798
  220POPC   D2A 2770   3.173   3.403  10.717 -0.3887  0.3703  0.3651
  220POPC   C3A 2771   3.229   3.736  10.344 -0.0243 -0.4235 -0.0978
  220POPC   C4A 2772   2.976   3.907   9.942 -0.0661  0.3451 -0.0851
  220POPC   C1B 2773   2.837   3.518  11.480  0.1021  0.1234  0.0922
  220POPC   C2B 2774   2.812   3.936  11.515  0.1688  0.0010  0.3492
  220POPC   C3B 2775   2.725   4.258  11.118 -0.1620 -0.0071 -0.1274
  220POPC   C4B 2776   2.527   4.348  10.769 -0.1606  0.0120 -0.0997
  221POPC   NC3 2777  10.112  12.293  12.108 -0.0324  0.0370 -0.0563
  221POPC   PO4 2778  10.526  12.505  11.898  0.1348  0.2994 -0.1116
  221POPC   GL1 2779  10.789  12.547  11.629  0.2236  0.1589  0.1079
  221POPC   GL2 2780  10.722  12.803  11.346  0.0870 -0.0184 -0.1237
  221POPC   C1A 2781  10.918  12.310  11.201  0.2095 -0.0094  0.0273
  221POPC   D2A 2782  11.069  12.079  10.779  0.1484 -0.1077  0.0371
  221POPC   C3A 2783  10.910  12.007  10.320 -0.2470 -0.2059 -0.1196
  221POPC   C4A 2784  11.110  11.768  10.058  0.0922  0.1988 -0.3115
  221POPC   C1B 2785  10.792  12.739  10.954  0.2575 -0.1883 -0.2573
  221POPC   C2B 2786  10.760  12.428  10.603  0.3076 -0.2453  0.1502
  221POPC   C3B 2787  10.723  12.638  10.189  0.1314  0.0058 -0.0222
  221POPC   C4B 2788  10.602  12.734   9.797  0.1146  0.1216 -0.2069
  222POPC   NC3 2789  11.549   8.573  12.620 -0.0872  0.0515 -0.0159
  222POPC   PO4 2790  11.560   8.880  12.303 -0.1541  0.1027  0.0176
  222POPC   GL1 2791  11.510   8.828  11.876 -0.4312 -0.2231  0.1322
  222POPC   GL2 2792  11.229   8.712  11.762 -0.3683  0.0572 -0.0442
  222POPC   C1A 2793  11.391   9.265  11.681 -0.0334  0.1727  0.3206
  222POPC   D2A 2794  11.097   9.344  11.402  0.2548 -0.3450 -0.1441
  222POPC   C3A 2795  11.268   9.385  10.969 -0.0539  0.1319 -0.2744
  222POPC   C4A 2796  11.494   9.396  10.652 -0.0726 -0.0056 -0.0888
  222POPC   C1B 2797  11.520   8.350  11.606 -0.0362 -0.1170  0.0168
  222POPC   C2B 2798  11.573   8.155  11.218  0.2052 -0.1971 -0.0028
  222POPC   C3B 2799  11.490   8.432  10.970  0.0090 -0.0297 -0.0933
  222POPC   C4B 2800  11.461   8.894  10.848  0.0651  0.0328  0.2431
  223POPC   NC3 2801   9.635  11.952  12.542  0.2683  0.1976 -0.3455
  223POPC   PO4 2802   9.821  11.687  12.253 -0.0150  0.0540  0.0079
  223POPC   GL1 2803   9.901  11.669  11.835 -0.2708 -0.2336  0.1970
  223POPC   GL2 2804  10.139  11.945  11.774 -0.3460  0.2517  0.3555
  223POPC   C1A 2805  10.082  11.281  11.507  0.1387  0.1500  0.0707
  223POPC   D2A 2806  10.440  11.079  11.358  0.1236  0.3390  0.0327
  223POPC   C3A 2807  10.524  11.022  10.991 -0.1058  0.1674  0.0680
  223POPC   C4A 2808  10.900  10.955  10.756 -0.0627 -0.3536 -0.1481
  223POPC   C1B 2809  10.153  11.793  11.415  0.2196 -0.1882  0.3449
  223POPC   C2B 2810  10.286  11.459  11.059  0.2852  0.3512 -0.1932
  223POPC   C3B 2811  10.175  11.522  10.676  0.4392 -0.0458  0.2917
  223POPC   C4B 2812  10.193  11.682  10.356 -0.3731 -0.5302  0.0528
  224POPC   NC3 2813   0.809   0.153  12.254 -0.1953 -0.1845  0.2062
  224POPC   PO4 2814   1.147  -0.116  12.189 -0.4623  0.1066  0.0753
  224POPC   GL1 2815   0.920  -0.038  11.822 -0.0907 -0.1563  0.0461
  224POPC   GL2 2816   0.881  -0.379  11.814  0.1338  0.1242  0.1884
  224POPC   C1A 2817   0.628   0.004  11.599 -0.0416 -0.1331  0.1920
  224POPC   D2A 2818   0.486   0.128  11.245 -0.2311  0.3675  0.1623
  224POPC   C3A 2819   0.434  -0.244  10.871 -0.1419 -0.1975  0.1512
  224POPC   C4A 2820   0.117  -0.404  10.558 -0.1492  0.1414 -0.2393
  224POPC   C1B 2821   0.951  -0.296  11.378 -0.2699 -0.1558  0.2537
  224POPC   C2B 2822   0.953  -0.061  11.137  0.0562 -0.1300  0.2917
  224POPC   C3B 2823   0.683   0.205  10.802 -0.1715  0.0814 -0.2041
  224POPC   C4B 2824   0.773   0.410  10.461 -0.0386  0.3151 -0.0645
  225POPC   NC3 2825  11.085   0.724  11.704 -0.3535 -0.0620  0.2813
  225POPC   PO4 2826  11.167   1.066  11.457  0.0937 -0.1943  0.3024
  225POPC   GL1 2827  11.412   0.746  11.217 -0.0693 -0.0806 -0.3952
  225POPC   GL2 2828  11.226   0.384  11.244  0.0444 -0.1899  0.0418
  225POPC   C1A 2829  11.573   0.605  10.822 -0.2288 -0.1577 -0.2390
  225POPC   D2A 2830  11.752   0.273  10.773 -0.0188  0.1832 -0.2774
  225POPC   C3A 2831  11.811   0.337  10.286 -0.0608  0.2670 -0.2204
  225POPC   C4A 2832  11.582   0.165   9.923 -0.0845 -0.2071 -0.0795
  225POPC   C1B 2833  10.953   0.308  10.867 -0.0073  0.0908  0.1180
  225POPC   C2B 2834  10.771   0.334  10.410 -0.1965  0.1203  0.1250
  225POPC   C3B 2835  11.001   0.337  10.117 -0.0558  0.0566  0.0531
  225POPC   C4B 2836  11.082   0.155   9.721 -0.0683  0.1864 -0.1314
  226POPC   NC3 2837   1.153  13.054  12.122 -0.1264 -0.2921 -0.0601
  226POPC   PO4 2838   1.634  12.849  11.985 -0.0637 -0.0408 -0.0128
  226POPC   GL1 2839   1.291  12.659  11.788 -0.0169  0.0071 -0.2633
  226POPC   GL2 2840   0.981  12.647  11.854 -0.1320 -0.0259  0.2078
  226POPC   C1A 2841   1.251  12.380  11.415 -0.0667  0.4430  0.0131
  226POPC   D2A 2842   1.449  12.130  11.182  0.1175 -0.0621 -0.0854
  226POPC   C3A 2843   1.696  12.478  11.035 -0.1589 -0.2381  0.1661
  226POPC   C4A 2844   2.124  12.530  10.805 -0.1137 -0.0056  0.0877
  226POPC   C1B 2845   0.674  12.887  11.746  0.4275  0.1357  0.4953
  226POPC   C2B 2846   0.397  13.294  11.435 -0.0330  0.0948 -0.1393
  226POPC   C3B 2847   0.147  13.098  11.074  0.2536 -0.1325 -0.1007
  226POPC   C4B 2848  -0.212  13.040  10.865 -0.0913 -0.1828  0.0544
  227POPC   NC3 2849   0.544   6.767  11.826  0.0442  0.0838 -0.2375
  227POPC   PO4 2850   0.969   6.911  11.842  0.2710  0.2918  0.0967
  227POPC   GL1 2851   1.034   6.846  11.484 -0.2773  0.1068 -0.1308
  227POPC   GL2 2852   1.266   7.056  11.435  0.1275  0.2553 -0.0703
  227POPC   C1A 2853   0.984   6.844  10.995  0.2570 -0.5577 -0.0895
  227POPC   D2A 2854   0.905   6.834  10.485  0.0539  0.0804 -0.0003
  227POPC   C3A 2855   0.986   6.451  10.254 -0.0373 -0.2280 -0.0447
  227POPC   C4A 2856   1.430   6.209  10.303 -0.1457 -0.1004  0.1042
  227POPC   C1B 2857   1.274   7.228  10.986  0.1145  0.1487  0.2297
  227POPC   C2B 2858   1.534   7.480  10.724 -0.0085  0.1189  0.1558
  227POPC   C3B 2859   1.625   7.441  10.376  0.0711 -0.0430  0.1895
  227POPC   C4B 2860   1.717   7.180  10.043  0.1081 -0.1258  0.0002
  228POPC   NC3 2861  10.144   9.822  12.570  0.0942  0.2971  0.3270
  228POPC   PO4 2862  10.325   9.877  12.086  0.1006 -0.1573 -0.1400
  228POPC   GL1 2863  10.397   9.833  11.679  0.1215 -0.0747  0.0765
  228POPC   GL2 2864  10.235   9.607  11.558  0.0527 -0.0283 -0.1165
  228POPC   C1A 2865  10.732   9.629  11.354  0.0997  0.3280  0.0441
  228POPC   D2A 2866  10.882   9.809  11.032 -0.1783 -0.0725 -0.3344
  228POPC   C3A 2867  11.039  10.195  11.043  0.1452  0.1554  0.0445
  228POPC   C4A 2868  11.138  10.450  10.745 -0.1245 -0.4140 -0.0802
  228POPC   C1B 2869  10.261   9.765  11.178  0.2589 -0.0241 -0.0868
  228POPC   C2B 2870  10.424  10.032  10.890  0.1642  0.1636 -0.1869
  228POPC   C3B 2871  10.794  10.074  10.642  0.2322  0.0019 -0.0926
  228POPC   C4B 2872  11.188  10.126  10.358 -0.0317  0.1054  0.0732
  229POPC   NC3 2873   1.956   4.048  12.473 -0.1109 -0.0469  0.1747
  229POPC   PO4 2874   2.081   3.755  12.222  0.0103  0.0370  0.1314
  229POPC   GL1 2875   2.342   3.591  11.754 -0.0320 -0.2717  0.3842
  229POPC   GL2 2876   2.199   3.361  11.612 -0.0548 -0.1918  0.0040
  229POPC   C1A 2877   2.321   3.925  11.380 -0.1615  0.0908 -0.3160
  229POPC   D2A 2878   2.008   4.279  11.163  0.0212 -0.1110 -0.1107
  229POPC   C3A 2879   1.775   4.558  11.379  0.1559  0.0154  0.2134
  229POPC   C4A 2880   1.432   4.865  11.320 -0.2494  0.1126 -0.4141
  229POPC   C1B 2881   2.420   3.483  11.225  0.4833  0.1206  0.2376
  229POPC   C2B 2882   2.478   3.467  10.684  0.0660  0.3355 -0.0127
  229POPC   C3B 2883   2.233   3.735  10.395 -0.1102 -0.0368  0.1609
  229POPC   C4B 2884   1.924   4.010  10.152  0.1569  0.1484  0.3043
  230POPC   NC3 2885   2.589  12.801  11.778 -0.1609 -0.3108 -0.5386
  230POPC   PO4 2886   2.552  12.266  11.849  0.1487  0.0005  0.0941
  230POPC   GL1 2887   2.573  12.023  11.516 -0.0718 -0.1087 -0.0419
  230POPC   GL2 2888   2.354  11.671  11.444 -0.0661 -0.1771 -0.1483
  230POPC   C1A 2889   2.798  12.066  11.188 -0.2519 -0.1376  0.3621
  230POPC   D2A 2890   3.216  12.309  11.101 -0.0678 -0.0821  0.0737
  230POPC   C3A 2891   3.081  12.694  10.884  0.1988 -0.2764 -0.1188
  230POPC   C4A 2892   2.957  12.906  10.538 -0.1189 -0.0130 -0.0247
  230POPC   C1B 2893   2.199  11.465  11.003 -0.4596  0.2420 -0.0416
  230POPC   C2B 2894   2.178  11.276  10.686  0.2112 -0.0053  0.0301
  230POPC   C3B 2895   2.168  11.700  10.399  0.3299 -0.1531 -0.1077
  230POPC   C4B 2896   2.170  12.237  10.415  0.0487 -0.0961  0.3084
  231POPC   NC3 2897   4.705   9.254  11.451 -0.1375  0.0165  0.0062
  231POPC   PO4 2898   4.524   9.570  11.360  0.3420  0.2993  0.0490
  231POPC   GL1 2899   4.363   9.834  11.105 -0.1113  0.2905 -0.0765
  231POPC   GL2 2900   4.066   9.735  10.916  0.1563  0.4146 -0.1789
  231POPC   C1A 2901   4.357  10.110  10.711  0.1460 -0.3518 -0.0526
  231POPC   D2A 2902   4.133  10.497  10.491  0.1123 -0.0553  0.1114
  231POPC   C3A 2903   4.382  10.807  10.491 -0.2602  0.0509  0.0127
  231POPC   C4A 2904   4.282  11.301  10.514 -0.4540 -0.2544  0.0746
  231POPC   C1B 2905   3.851   9.997  10.745  0.0330 -0.0077  0.2001
  231POPC   C2B 2906   3.646  10.418  10.450 -0.0478 -0.0685 -0.2739
  231POPC   C3B 2907   3.819  10.469  10.047  0.0722 -0.0717  0.1480
  231POPC   C4B 2908   4.246  10.477   9.968  0.0672  0.0389 -0.1279
  232POPC   NC3 2909  12.154   1.606  11.964  0.0197  0.1667 -0.0149
  232POPC   PO4 2910  11.788   1.390  12.013  0.2147  0.1913  0.2768
  232POPC   GL1 2911  11.795   1.778  11.620 -0.0421  0.1732 -0.2071
  232POPC   GL2 2912  12.125   1.938  11.602  0.0662  0.2593 -0.0677
  232POPC   C1A 2913  11.828   1.778  11.212 -0.0508  0.0346 -0.1703
  232POPC   D2A 2914  11.869   1.606  10.769 -0.0724  0.1364 -0.1095
  232POPC   C3A 2915  11.532   1.411  10.559  0.2306 -0.2573  0.0262
  232POPC   C4A 2916  11.267   1.158  10.313  0.3552  0.3591  0.0042
  232POPC   C1B 2917  12.370   1.979  11.349 -0.1755  0.2255  0.1547
  232POPC   C2B 2918  12.348   2.326  11.049  0.0990  0.1144  0.2582
  232POPC   C3B 2919  12.246   2.248  10.615  0.1700  0.0019  0.0371
  232POPC   C4B 2920  11.967   2.112  10.222 -0.1474  0.0482 -0.3754
  233POPC   NC3 2921   5.487   0.298  11.637  0.0113 -0.0812  0.2191
  233POPC   PO4 2922   5.610  -0.001  11.912  0.0753  0.0286  0.1409
  233POPC   GL1 2923   5.774  -0.152  11.583 -0.1005 -0.1817 -0.3045
  233POPC   GL2 2924   5.518  -0.227  11.395 -0.3435 -0.0597  0.1851
  233POPC   C1A 2925   6.008  -0.341  11.134 -0.2454 -0.1387  0.1770
  233POPC   D2A 2926   6.185  -0.255  10.723 -0.2882  0.0383  0.3302
  233POPC   C3A 2927   6.092  -0.254  10.262 -0.0039 -0.0122 -0.0609
  233POPC   C4A 2928   6.151  -0.582   9.893 -0.2323 -0.1328  0.0059
  233POPC   C1B 2929   5.324   0.018  11.010  0.0305 -0.0421  0.0532
  233POPC   C2B 2930   5.063   0.388  10.813 -0.0824  0.0898 -0.4839
  233POPC   C3B 2931   4.722   0.572  11.078  0.1404  0.0469 -0.0686
  233POPC   C4B 2932   4.634   1.002  11.417 -0.2057  0.1949 -0.0991
  234POPC   NC3 2933  13.032   9.148  12.152 -0.3046 -0.2329 -0.1485
  234POPC   PO4 2934  12.702   9.505  12.424 -0.1853 -0.4201 -0.1290
  234POPC   GL1 2935  12.676   9.593  11.964  0.1740  0.1795  0.0978
  234POPC   GL2 2936  12.937   9.478  11.819 -0.0201  0.1082 -0.1306
  234POPC   C1A 2937  12.706  10.025  11.851  0.4151 -0.1733  0.1860
  234POPC   D2A 2938  12.771  10.403  11.563  0.1599 -0.2096  0.0117
  234POPC   C3A 2939  12.684  10.482  11.146  0.0211  0.1593 -0.1628
  234POPC   C4A 2940  12.812  10.676  10.781 -0.3081  0.0500  0.1096
  234POPC   C1B 2941  12.897   9.809  11.407  0.2017  0.0157 -0.0721
  234POPC   C2B 2942  12.893  10.024  11.015  0.0250 -0.0064  0.1274
  234POPC   C3B 2943  12.976   9.856  10.689 -0.0772 -0.2386  0.4570
  234POPC   C4B 2944  13.115   9.589  10.316  0.4637 -0.1317  0.0153
  235POPC   NC3 2945  12.863   3.546  11.928  0.0099 -0.0584 -0.0271
  235POPC   PO4 2946  13.156   3.234  12.047 -0.3415  0.0129  0.0017
  235POPC   GL1 2947  13.376   3.316  11.718  0.0442 -0.1733  0.1338
  235POPC   GL2 2948  13.663   3.126  11.670 -0.0333 -0.0305  0.1802
  235POPC   C1A 2949  13.331   3.574  11.307  0.1065 -0.1717 -0.0677
  235POPC   D2A 2950  13.365   3.676  10.858  0.0902  0.0501 -0.4016
  235POPC   C3A 2951  13.121   4.105  10.722 -0.0759 -0.1227  0.0793
  235POPC   C4A 2952  12.903   4.137  10.367  0.1927  0.1853  0.0133
  235POPC   C1B 2953  13.738   2.995  11.469  0.0234  0.1219  0.0688
  235POPC   C2B 2954  13.764   2.800  11.065 -0.0860 -0.1161  0.0862
  235POPC   C3B 2955  13.574   2.700  10.746 -0.1744 -0.3384 -0.3003
  235POPC   C4B 2956  13.405   2.802  10.430  0.0389 -0.3504 -0.4200
  236POPC   NC3 2957   9.474   1.264  12.139  0.0789 -0.1077  0.0561
  236POPC   PO4 2958   9.664   1.122  11.767 -0.0431  0.0937 -0.0910
  236POPC   GL1 2959   9.579   1.227  11.317  0.0336  0.0760 -0.2330
  236POPC   GL2 2960   9.877   1.506  11.192 -0.1358  0.0271  0.0618
  236POPC   C1A 2961   9.705   1.153  10.910 -0.3035 -0.0416 -0.0366
  236POPC   D2A 2962   9.592   0.717  10.766 -0.1950 -0.0797  0.2144
  236POPC   C3A 2963   9.671   0.334  10.595  0.0271 -0.0164  0.0060
  236POPC   C4A 2964   9.844   0.174  10.188 -0.0267 -0.1068  0.0888
  236POPC   C1B 2965  10.058   1.483  10.834  0.3652 -0.0428  0.2121
  236POPC   C2B 2966  10.022   1.179  10.526  0.0621  0.1642  0.0656
  236POPC   C3B 2967   9.870   1.391  10.079  0.0748 -0.2928 -0.1169
  236POPC   C4B 2968  10.105   1.797   9.838 -0.0945  0.0261 -0.0179
  237POPC   NC3 2969   7.238   2.537  11.758 -0.3946  0.2377  0.1241
  237POPC   PO4 2970   7.052   2.176  11.763  0.2279 -0.4734 -0.3109
  237POPC   GL1 2971   6.728   1.857  11.493 -0.0908 -0.1177 -0.0427
  237POPC   GL2 2972   6.885   1.565  11.378 -0.1234  0.0302  0.1829
  237POPC   C1A 2973   6.335   1.848  11.267  0.0959 -0.1708 -0.1266
  237POPC   D2A 2974   6.256   1.595  10.992  0.3929 -0.2292  0.1095
  237POPC   C3A 2975   6.139   1.739  10.610  0.0839 -0.3984  0.2915
  237POPC   C4A 2976   5.937   1.795  10.149 -0.0967  0.0996 -0.1653
  237POPC   C1B 2977   6.700   1.398  11.093  0.1137 -0.2553  0.1025
  237POPC   C2B 2978   6.606   1.418  10.653  0.2901  0.1356  0.4894
  237POPC   C3B 2979   6.778   1.551  10.313  0.1022 -0.2134 -0.0412
  237POPC   C4B 2980   7.016   1.840  10.185  0.0506 -0.3038  0.0966
  238POPC   NC3 2981   3.905   9.055  11.504  0.1678  0.1504  0.0593
  238POPC   PO4 2982   4.242   9.080  11.187 -0.0738  0.1671 -0.0639
  238POPC   GL1 2983   3.823   9.161  10.986 -0.1964  0.0905  0.3439
  238POPC   GL2 2984   3.764   8.857  10.904  0.4320  0.3756 -0.0001
  238POPC   C1A 2985   3.529   9.267  10.759 -0.1126  0.1732 -0.0214
  238POPC   D2A 2986   3.416   9.280  10.367  0.1994 -0.3676  0.1428
  238POPC   C3A 2987   3.629   9.421  10.051  0.0990 -0.0622 -0.2116
  238POPC   C4A 2988   3.904   9.094  10.001 -0.2552 -0.0561 -0.4808
  238POPC   C1B 2989   3.654   8.482  10.706 -0.0107 -0.0374  0.2613
  238POPC   C2B 2990   3.303   8.299  10.457 -0.0529 -0.2102  0.1243
  238POPC   C3B 2991   3.379   8.619  10.098  0.0534  0.1384  0.0986
  238POPC   C4B 2992   3.279   9.029   9.980 -0.1338 -0.0345 -0.0235
  239POPC   NC3 2993   0.433  12.454   8.557  0.2193 -0.0081 -0.2319
  239POPC   PO4 2994   0.646  12.835   8.501 -0.0784  0.3111 -0.3174
  239POPC   GL1 2995   0.499  12.861   8.877 -0.1252  0.0571  0.0554
  239POPC   GL2 2996   0.916  12.763   9.020 -0.0965  0.3389  0.2115
  239POPC   C1A 2997   0.248  12.714   9.128 -0.0003 -0.1676 -0.0101
  239POPC   D2A 2998   0.071  12.854   9.631 -0.0369  0.4155 -0.1488
  239POPC   C3A 2999   0.092  12.553   9.947 -0.2184 -0.0062 -0.0425
  239POPC   C4A 3000  -0.050  12.492  10.368 -0.0250  0.0456 -0.2552
  239POPC   C1B 3001   0.671  12.799   9.429 -0.4012 -0.0107 -0.0521
  239POPC   C2B 3002   0.516  12.443   9.542 -0.1763  0.2034  0.1444
  239POPC   C3B 3003   0.043  12.411   9.458 -0.1187 -0.1032  0.1430
  239POPC   C4B 3004  -0.348  12.267   9.577  0.2215  0.0651  0.0111
  240POPC   NC3 3005   0.577  13.584   8.523  0.1018 -0.1972 -0.0623
  240POPC   PO4 3006   0.886  13.896   8.593 -0.0675  0.1740  0.2236
  240POPC   GL1 3007   0.781  14.103   8.962 -0.3993 -0.2719  0.0571
  240POPC   GL2 3008   0.929  14.334   9.102 -0.0220 -0.3202 -0.2425
  240POPC   C1A 3009   0.436  14.168   9.223  0.0982 -0.1939  0.0768
  240POPC   D2A 3010   0.136  14.342   9.451  0.1339  0.2586 -0.0787
  240POPC   C3A 3011   0.235  14.286   9.849 -0.1807  0.0620 -0.1144
  240POPC   C4A 3012   0.569  14.422  10.110  0.0477 -0.0875 -0.0299
  240POPC   C1B 3013   1.238  14.479   9.309 -0.1139  0.2566  0.0471
  240POPC   C2B 3014   1.632  14.546   9.586 -0.0866 -0.2378 -0.0171
  240POPC   C3B 3015   1.447  14.779   9.963  0.2096  0.2586 -0.0779
  240POPC   C4B 3016   1.157  15.034   9.932 -0.2817 -0.3055 -0.2250
  241POPC   NC3 3017   2.295  10.677   7.858 -0.3883 -0.0476 -0.0971
  241POPC   PO4 3018   1.953  10.795   8.157  0.2440  0.1388  0.0344
  241POPC   GL1 3019   2.233  10.741   8.399 -0.1380  0.0574 -0.1607
  241POPC   GL2 3020   2.577  10.522   8.379  0.0108  0.1888  0.1188
  241POPC   C1A 3021   2.080  10.775   8.909 -0.0402  0.0755  0.2763
  241POPC   D2A 3022   2.002  10.866   9.334 -0.1614 -0.1257 -0.0844
  241POPC   C3A 3023   1.566  10.644   9.586  0.3369 -0.0059  0.2112
  241POPC   C4A 3024   1.325  10.243   9.422 -0.0439 -0.1113 -0.0448
  241POPC   C1B 3025   2.637  10.560   8.920 -0.1131  0.0155 -0.1472
  241POPC   C2B 3026   2.648  10.247   9.235 -0.1708 -0.1244  0.0725
  241POPC   C3B 3027   2.901  10.072   9.563  0.0767  0.0056 -0.3024
  241POPC   C4B 3028   3.303   9.894   9.657 -0.1889 -0.1240 -0.4757
  242POPC   NC3 3029   5.023  10.046   8.121 -0.1785  0.0465 -0.1849
  242POPC   PO4 3030   4.628  10.204   8.000 -0.2878 -0.0047  0.1304
  242POPC   GL1 3031   4.606  10.364   8.305  0.1414 -0.1494 -0.1003
  242POPC   GL2 3032   4.876  10.538   8.301  0.1905  0.1505  0.1450
  242POPC   C1A 3033   4.332  10.396   8.730  0.0805 -0.0402  0.0701
  242POPC   D2A 3034   4.080  10.196   8.982  0.2890 -0.1149 -0.1719
  242POPC   C3A 3035   4.135  10.338   9.394  0.0497 -0.1525 -0.1086
  242POPC   C4A 3036   4.580  10.392   9.510 -0.1830  0.1368 -0.2633
  242POPC   C1B 3037   4.797  10.551   8.706 -0.0581  0.2664 -0.1155
  242POPC   C2B 3038   4.598  10.710   9.105 -0.0537  0.1270  0.1209
  242POPC   C3B 3039   4.627  11.103   9.185  0.1797  0.2088  0.0383
  242POPC   C4B 3040   4.857  11.281   9.126  0.1080 -0.0078 -0.1460
  243POPC   NC3 3041   5.089   4.304   8.374  0.0487  0.1024  0.3346
  243POPC   PO4 3042   4.710   4.546   8.472  0.0579  0.0925  0.0154
  243POPC   GL1 3043   4.703   4.315   8.782 -0.2910  0.0978  0.1187
  243POPC   GL2 3044   4.783   4.058   8.686  0.0166  0.2557  0.0865
  243POPC   C1A 3045   4.403   4.441   9.074  0.0002 -0.1201 -0.0837
  243POPC   D2A 3046   4.293   4.181   9.392  0.3333 -0.0229  0.1534
  243POPC   C3A 3047   4.534   3.873   9.737  0.2613 -0.1640 -0.0407
  243POPC   C4A 3048   4.558   3.575  10.083 -0.2587  0.2299 -0.0670
  243POPC   C1B 3049   4.348   3.979   8.883 -0.0603  0.1145 -0.0140
  243POPC   C2B 3050   4.081   3.564   8.932  0.0005 -0.1284 -0.0600
  243POPC   C3B 3051   3.921   3.268   9.292  0.0361  0.0475 -0.1326
  243POPC   C4B 3052   4.047   2.958   9.692  0.2106 -0.2119 -0.0581
  244POPC   NC3 3053   8.451   3.831  10.073  0.0914 -0.4230 -0.0698
  244POPC   PO4 3054   8.344   3.408   9.963  0.1881 -0.3408 -0.1380
  244POPC   GL1 3055   8.657   3.177   9.781  0.1043  0.1545  0.2305
  244POPC   GL2 3056   8.969   3.204   9.677  0.2678 -0.0635  0.0504
  244POPC   C1A 3057   8.723   2.818   9.939  0.0772  0.1938  0.0039
  244POPC   D2A 3058   8.504   2.482   9.786 -0.0677 -0.0605  0.0108
  244POPC   C3A 3059   8.281   2.306  10.096 -0.1863  0.0328 -0.1665
  244POPC   C4A 3060   7.819   2.321  10.252  0.0133  0.0685 -0.1374
  244POPC   C1B 3061   9.141   3.206  10.020 -0.0814 -0.2506  0.0784
  244POPC   C2B 3062   9.222   2.875  10.237 -0.0842  0.2727 -0.0003
  244POPC   C3B 3063   9.417   2.491   9.980 -0.1387  0.4619 -0.0531
  244POPC   C4B 3064   9.278   2.458   9.492  0.0863 -0.3061 -0.4114
  245POPC   NC3 3065   0.014   6.976   7.969  0.0053  0.1754 -0.0375
  245POPC   PO4 3066   0.104   7.476   8.046  0.4209 -0.1282  0.2105
  245POPC   GL1 3067   0.309   7.147   8.490 -0.0933 -0.1784  0.0292
  245POPC   GL2 3068   0.262   7.489   8.595  0.3148 -0.1504 -0.0576
  245POPC   C1A 3069   0.284   6.979   8.861 -0.1779 -0.3592 -0.2181
  245POPC   D2A 3070   0.567   7.046   9.207 -0.2641  0.0658 -0.3269
  245POPC   C3A 3071   0.574   6.608   9.373  0.0792  0.1129 -0.2075
  245POPC   C4A 3072   0.515   6.258   9.640 -0.3446 -0.0959 -0.0842
  245POPC   C1B 3073   0.113   7.588   8.959  0.3683 -0.1905 -0.1790
  245POPC   C2B 3074   0.170   7.408   9.333 -0.2727  0.0842 -0.5023
  245POPC   C3B 3075   0.452   7.362   9.627  0.2488  0.1872  0.0510
  245POPC   C4B 3076   0.826   7.527   9.871  0.4878 -0.1121 -0.0273
  246POPC   NC3 3077   4.879   2.381   7.348  0.0740  0.3298 -0.2459
  246POPC   PO4 3078   5.094   2.161   7.700 -0.2527  0.2175 -0.0499
  246POPC   GL1 3079   4.839   2.203   8.062  0.0276  0.1624 -0.1336
  246POPC   GL2 3080   4.509   2.235   7.940 -0.0512 -0.1487  0.4356
  246POPC   C1A 3081   4.905   2.191   8.475  0.0179 -0.1054  0.1119
  246POPC   D2A 3082   4.864   2.230   8.803  0.2131 -0.0113  0.1060
  246POPC   C3A 3083   5.242   2.148   9.106  0.1482 -0.1061 -0.0933
  246POPC   C4A 3084   5.384   1.887   9.510  0.1925 -0.2267  0.1823
  246POPC   C1B 3085   4.641   2.568   8.242  0.2289 -0.1990 -0.1747
  246POPC   C2B 3086   4.645   2.715   8.690  0.1155  0.4364 -0.0870
  246POPC   C3B 3087   4.519   2.496   9.013 -0.5279 -0.4348  0.2157
  246POPC   C4B 3088   4.313   2.169   9.310 -0.0970  0.0509 -0.2025
  247POPC   NC3 3089  13.186   9.014   8.282  0.0426  0.0611 -0.2032
  247POPC   PO4 3090  12.985   9.440   8.278 -0.1712  0.0308  0.0332
  247POPC   GL1 3091  12.890   9.555   8.708 -0.0947  0.0352 -0.1237
  247POPC   GL2 3092  12.997   9.846   8.795  0.0483  0.2962  0.0711
  247POPC   C1A 3093  12.573   9.406   8.979  0.2960 -0.0722  0.3439
  247POPC   D2A 3094  12.137   9.380   9.007  0.2539 -0.0218  0.0416
  247POPC   C3A 3095  11.904   9.602   9.354 -0.0074 -0.0420 -0.4310
  247POPC   C4A 3096  11.833   9.736   9.799 -0.2492 -0.0957 -0.0013
  247POPC   C1B 3097  12.871   9.915   9.190 -0.1070  0.3161 -0.2023
  247POPC   C2B 3098  12.751  10.171   9.556 -0.3853  0.2184  0.0624
  247POPC   C3B 3099  13.190  10.321   9.857  0.0823  0.1551 -0.0244
  247POPC   C4B 3100  13.592  10.321   9.631 -0.1806  0.0061 -0.2649
  248POPC   NC3 3101   2.468   9.434   7.738  0.1261  0.1496  0.2245
  248POPC   PO4 3102   2.760   9.610   8.005 -0.0364 -0.3815  0.0877
  248POPC   GL1 3103   2.941   9.420   8.425  0.3074 -0.3011  0.0803
  248POPC   GL2 3104   3.304   9.383   8.332  0.1316  0.1101  0.0902
  248POPC   C1A 3105   3.094   9.250   8.853 -0.0303 -0.0947  0.0103
  248POPC   D2A 3106   3.347   9.047   9.127 -0.0458 -0.0335 -0.0800
  248POPC   C3A 3107   3.445   9.190   9.508 -0.2576  0.1140 -0.1292
  248POPC   C4A 3108   3.137   9.496   9.914 -0.3466 -0.3111  0.1089
  248POPC   C1B 3109   3.395   9.816   8.499 -0.0805 -0.0693 -0.0445
  248POPC   C2B 3110   3.663  10.048   8.707 -0.0122  0.0936 -0.1161
  248POPC   C3B 3111   3.630  10.165   9.174  0.1917 -0.0803 -0.1518
  248POPC   C4B 3112   3.755  10.182   9.656  0.3479 -0.2743  0.0643
  249POPC   NC3 3113   2.390   6.935   8.316  0.2350 -0.3293 -0.1816
  249POPC   PO4 3114   2.767   6.952   8.508  0.0312 -0.0048 -0.0091
  249POPC   GL1 3115   2.842   7.012   8.998  0.0090 -0.1022  0.1032
  249POPC   GL2 3116   2.768   7.304   8.896  0.1605 -0.0063 -0.3206
  249POPC   C1A 3117   2.976   7.031   9.432 -0.0918  0.1124 -0.0868
  249POPC   D2A 3118   3.116   6.874   9.751 -0.0759  0.1563  0.0619
  249POPC   C3A 3119   3.135   7.009  10.264  0.3421 -0.1164  0.2446
  249POPC   C4A 3120   2.952   7.294  10.660  0.2620  0.3752 -0.0772
  249POPC   C1B 3121   2.812   7.554   9.162  0.0795 -0.3239 -0.0401
  249POPC   C2B 3122   2.720   7.543   9.587  0.0189  0.2507  0.2452
  249POPC   C3B 3123   2.274   7.427   9.681  0.2935  0.1778  0.4892
  249POPC   C4B 3124   1.938   7.054   9.593  0.0660  0.0148  0.0328
  250POPC   NC3 3125  10.825  11.177   8.282 -0.1684 -0.2510 -0.2864
  250POPC   PO4 3126  10.837  10.786   8.324  0.0014  0.0132 -0.1284
  250POPC   GL1 3127  11.217  10.899   8.662 -0.1927 -0.2539  0.0662
  250POPC   GL2 3128  11.103  10.749   8.891  0.3161  0.0621  0.1582
  250POPC   C1A 3129  11.420  11.226   8.988  0.1034 -0.1424 -0.0240
  250POPC   D2A 3130  11.699  11.476   9.294  0.0158 -0.0025  0.0331
  250POPC   C3A 3131  12.093  11.212   9.476  0.3336 -0.2812  0.1323
  250POPC   C4A 3132  12.139  11.171   9.964 -0.2868 -0.2023  0.0562
  250POPC   C1B 3133  11.010  11.065   9.316 -0.0933 -0.3300 -0.0677
  250POPC   C2B 3134  11.341  11.123   9.575  0.0861 -0.2739 -0.0155
  250POPC   C3B 3135  11.774  10.879   9.721  0.1127 -0.2682 -0.3111
  250POPC   C4B 3136  11.881  10.412   9.719  0.0871  0.1548  0.0502
  251POPC   NC3 3137  12.146   5.084   8.607  0.2704 -0.0784  0.1395
  251POPC   PO4 3138  12.363   5.455   8.398  0.2570  0.0149  0.0849
  251POPC   GL1 3139  12.583   5.573   8.822 -0.1182 -0.2045 -0.0153
  251POPC   GL2 3140  12.407   5.423   9.046  0.0210 -0.0795 -0.0847
  251POPC   C1A 3141  12.799   5.776   9.262 -0.2106 -0.0610  0.0523
  251POPC   D2A 3142  12.690   5.812   9.698 -0.1635 -0.1532  0.1085
  251POPC   C3A 3143  12.626   5.462   9.979  0.1465  0.1083 -0.1134
  251POPC   C4A 3144  12.489   5.068  10.098  0.2644  0.0160 -0.0663
  251POPC   C1B 3145  12.531   5.350   9.359 -0.0924  0.0464 -0.1162
  251POPC   C2B 3146  12.911   5.297   9.561  0.0514  0.1343  0.0057
  251POPC   C3B 3147  13.133   5.385   9.935 -0.4358  0.0816 -0.2206
  251POPC   C4B 3148  13.374   5.458  10.428 -0.0858  0.2225 -0.0501
  252POPC   NC3 3149  11.582   1.815   7.784  0.2020  0.1425  0.5793
  252POPC   PO4 3150  11.356   2.056   7.984 -0.0350 -0.0120 -0.3371
  252POPC   GL1 3151  11.379   2.146   8.367 -0.2147 -0.1599 -0.0676
  252POPC   GL2 3152  11.159   1.989   8.504  0.2314 -0.0045 -0.5550
  252POPC   C1A 3153  11.416   2.333   8.816 -0.3550  0.2617  0.0497
  252POPC   D2A 3154  11.362   2.641   9.204 -0.0418  0.3555 -0.0676
  252POPC   C3A 3155  10.955   2.738   9.282  0.1265  0.0697 -0.1805
  252POPC   C4A 3156  10.625   2.645   9.227 -0.0666 -0.2168  0.2009
  252POPC   C1B 3157  11.056   1.872   8.879  0.1189 -0.0327 -0.1954
  252POPC   C2B 3158  10.888   1.816   9.288 -0.1006  0.2808  0.1740
  252POPC   C3B 3159  10.698   2.239   9.469  0.2704 -0.0709  0.1104
  252POPC   C4B 3160  10.466   2.456   9.728 -0.0248  0.0944 -0.0717
  253POPC   NC3 3161  10.892   1.987   8.099  0.0548 -0.3181  0.0131
  253POPC   PO4 3162  10.705   1.614   8.129  0.1645 -0.2862  0.1114
  253POPC   GL1 3163  10.589   1.744   8.524  0.1274 -0.1979  0.3956
  253POPC   GL2 3164  10.610   2.018   8.637 -0.3082  0.0395 -0.0485
  253POPC   C1A 3165  10.114   1.755   8.660 -0.0417  0.0541 -0.4247
  253POPC   D2A 3166   9.808   1.450   8.848  0.0483  0.0257 -0.1776
  253POPC   C3A 3167   9.988   0.969   8.887  0.0565  0.0940 -0.0779
  253POPC   C4A 3168   9.975   0.633   9.232 -0.1275 -0.2399  0.2389
  253POPC   C1B 3169  10.466   2.206   8.989 -0.0549  0.3232 -0.1392
  253POPC   C2B 3170  10.344   1.881   9.398 -0.2911  0.0324 -0.1335
  253POPC   C3B 3171  10.650   1.847   9.740  0.0668  0.0067  0.1437
  253POPC   C4B 3172  10.984   2.045   9.940  0.3954 -0.3256 -0.1428
  254POPC   NC3 3173  11.373   5.046   8.451 -0.1407  0.0597  0.1738
  254POPC   PO4 3174  11.839   4.757   8.292  0.1373  0.2140 -0.2559
  254POPC   GL1 3175  11.754   4.626   8.731  0.0267 -0.1077  0.2640
  254POPC   GL2 3176  11.533   4.814   8.942  0.2293  0.2776 -0.0476
  254POPC   C1A 3177  11.843   4.365   9.080  0.1792  0.1213  0.1487
  254POPC   D2A 3178  11.940   4.090   9.509  0.1382  0.0525 -0.0341
  254POPC   C3A 3179  11.659   4.066   9.940  0.3944  0.0323 -0.1311
  254POPC   C4A 3180  11.572   3.707  10.305 -0.3880  0.0892  0.0063
  254POPC   C1B 3181  11.700   4.748   9.356 -0.4396 -0.0110  0.2277
  254POPC   C2B 3182  11.704   4.517   9.698  0.1543 -0.1124  0.0434
  254POPC   C3B 3183  11.620   4.604  10.124  0.1991  0.0069  0.1896
  254POPC   C4B 3184  11.650   4.940  10.437  0.1479 -0.0454 -0.2335
  255POPC   NC3 3185   0.615   1.296   7.785  0.2763 -0.0279 -0.1359
  255POPC   PO4 3186   0.407   1.728   7.877  0.2879 -0.0740  0.2749
  255POPC   GL1 3187   0.451   1.919   8.293  0.1591  0.3520  0.1379
  255POPC   GL2 3188   0.337   1.797   8.684 -0.1251 -0.2297 -0.2555
  255POPC   C1A 3189   0.259   2.239   8.711 -0.0599 -0.0882  0.2345
  255POPC   D2A 3190   0.370   2.574   8.844 -0.0794 -0.2269 -0.1272
  255POPC   C3A 3191   0.326   2.876   9.215  0.3413 -0.0222  0.0694
  255POPC   C4A 3192   0.499   3.237   9.432  0.0347 -0.0228  0.1816
  255POPC   C1B 3193  -0.111   1.937   8.798 -0.0304  0.1762 -0.2680
  255POPC   C2B 3194  -0.331   1.819   9.130 -0.1002  0.0443  0.0603
  255POPC   C3B 3195  -0.414   1.565   9.512  0.3120 -0.2759  0.0841
  255POPC   C4B 3196  -0.461   1.338   9.875 -0.3097 -0.0492 -0.0867
  256POPC   NC3 3197   7.273   0.341   7.892  0.0089 -0.1464  0.0561
  256POPC   PO4 3198   6.767   0.378   7.898 -0.0759 -0.0425  0.2963
  256POPC   GL1 3199   6.738   0.182   8.253 -0.0286 -0.0405 -0.1098
  256POPC   GL2 3200   6.694  -0.138   8.308 -0.1133 -0.0643 -0.2928
  256POPC   C1A 3201   6.636   0.367   8.655  0.1429  0.1380  0.1846
  256POPC   D2A 3202   6.231   0.327   8.839 -0.3068 -0.1479  0.2648
  256POPC   C3A 3203   6.216   0.074   9.227 -0.1343  0.1598  0.0699
  256POPC   C4A 3204   5.968  -0.330   9.316 -0.0684  0.0636 -0.0276
  256POPC   C1B 3205   6.602  -0.095   8.760 -0.3833 -0.4618  0.1291
  256POPC   C2B 3206   6.742  -0.043   9.176  0.0936  0.1840  0.1125
  256POPC   C3B 3207   6.933  -0.311   9.463 -0.2698  0.0467  0.1122
  256POPC   C4B 3208   6.856  -0.358   9.941  0.1033  0.0420  0.0717
  257POPC   NC3 3209   7.673  13.201   8.164 -0.1447 -0.2727  0.1711
  257POPC   PO4 3210   7.751  13.681   8.234 -0.2340 -0.0298  0.0262
  257POPC   GL1 3211   7.752  13.749   8.620 -0.1224  0.1035 -0.2130
  257POPC   GL2 3212   7.950  13.473   8.712 -0.0921 -0.2852 -0.4300
  257POPC   C1A 3213   7.602  13.900   9.046 -0.0552 -0.0255  0.4642
  257POPC   D2A 3214   7.271  13.855   9.303 -0.3992 -0.0730 -0.0556
  257POPC   C3A 3215   7.109  14.207   9.455 -0.0764  0.1428  0.1114
  257POPC   C4A 3216   7.249  14.587   9.623 -0.2134 -0.1222  0.1940
  257POPC   C1B 3217   7.973  13.604   9.197  0.2087 -0.0600 -0.1894
  257POPC   C2B 3218   7.701  13.684   9.472 -0.1927  0.3380 -0.0340
  257POPC   C3B 3219   7.741  13.472   9.914  0.1431  0.0773  0.1992
  257POPC   C4B 3220   7.797  13.643  10.306 -0.3991  0.1783  0.0523
  258POPC   NC3 3221   2.745   8.808  12.176 -0.1126  0.0465 -0.0462
  258POPC   PO4 3222   2.462   8.979  11.775 -0.2707 -0.3968 -0.0455
  258POPC   GL1 3223   2.084   9.086  11.491 -0.1673 -0.0069  0.1182
  258POPC   GL2 3224   1.703   8.902  11.454  0.2406 -0.1998  0.0626
  258POPC   C1A 3225   2.046   9.064  10.957 -0.0268  0.1877 -0.1889
  258POPC   D2A 3226   1.754   8.860  10.723 -0.3188  0.2053  0.1568
  258POPC   C3A 3227   1.995   9.102  10.449  0.0460  0.1970 -0.3471
  258POPC   C4A 3228   1.895   9.517  10.149 -0.0538 -0.4543  0.0455
  258POPC   C1B 3229   1.437   8.653  11.113 -0.3451 -0.0344  0.1682
  258POPC   C2B 3230   1.324   8.498  10.698 -0.0037 -0.2584  0.0926
  258POPC   C3B 3231   0.894   8.483  10.667 -0.2961 -0.4992 -0.0754
  258POPC   C4B 3232   0.535   8.677  10.448 -0.2485 -0.0189 -0.0492
  259POPC   NC3 3233   2.322   0.983   8.482  0.1791  0.0668  0.0602
  259POPC   PO4 3234   1.869   1.112   8.270  0.2185 -0.2637 -0.5042
  259POPC   GL1 3235   1.956   1.218   8.662  0.0456  0.2117  0.0885
  259POPC   GL2 3236   1.899   1.563   8.834  0.0782  0.2440  0.0072
  259POPC   C1A 3237   1.819   1.096   9.132 -0.1457 -0.0199 -0.0719
  259POPC   D2A 3238   1.888   1.286   9.525  0.0856 -0.2603 -0.0689
  259POPC   C3A 3239   2.106   1.129   9.866  0.1055  0.2418 -0.3597
  259POPC   C4A 3240   1.988   0.982  10.274  0.3709 -0.2320 -0.0895
  259POPC   C1B 3241   2.083   1.498   9.159  0.0891 -0.2125  0.0342
  259POPC   C2B 3242   1.927   1.786   9.465  0.0379  0.2327  0.2161
  259POPC   C3B 3243   2.288   1.894   9.527 -0.0160 -0.0015 -0.1629
  259POPC   C4B 3244   2.457   2.302   9.487 -0.1175  0.1852  0.2169
  260POPC   NC3 3245   4.060   0.849   8.236  0.1728  0.0488  0.0891
  260POPC   PO4 3246   4.115   0.505   8.085 -0.1496 -0.2154 -0.1022
  260POPC   GL1 3247   4.113   0.433   8.475 -0.1067 -0.1656  0.3403
  260POPC   GL2 3248   4.323   0.682   8.694  0.0372  0.0072  0.2141
  260POPC   C1A 3249   3.904   0.446   8.836  0.0378 -0.3416 -0.2656
  260POPC   D2A 3250   3.910   0.361   9.300 -0.0820  0.0024  0.2032
  260POPC   C3A 3251   3.621   0.523   9.627  0.2946  0.3916 -0.0747
  260POPC   C4A 3252   3.274   0.763   9.538  0.2312 -0.0344  0.0100
  260POPC   C1B 3253   4.283   1.025   8.920  0.3154  0.1608 -0.1691
  260POPC   C2B 3254   4.333   1.300   9.318  0.0365 -0.0823  0.1364
  260POPC   C3B 3255   4.154   1.170   9.666 -0.0700  0.2844  0.4738
  260POPC   C4B 3256   4.049   1.477  10.039 -0.0138 -0.1314 -0.0263
  261POPC   NC3 3257  10.374  13.481   8.157 -0.2154  0.3190  0.0760
  261POPC   PO4 3258  10.677  13.270   8.269 -0.2884 -0.0498 -0.0783
  261POPC   GL1 3259  10.463  13.498   8.664 -0.0877  0.2445  0.1479
  261POPC   GL2 3260  10.082  13.451   8.617 -0.4425  0.0977 -0.2123
  261POPC   C1A 3261  10.592  13.646   9.037  0.1617  0.0662  0.2820
  261POPC   D2A 3262  10.811  13.609   9.362 -0.2162 -0.3749 -0.2113
  261POPC   C3A 3263  10.744  13.407   9.848  0.0590  0.1855  0.1579
  261POPC   C4A 3264  10.667  13.625  10.192  0.2763  0.1111  0.0338
  261POPC   C1B 3265  10.004  13.376   9.069  0.0317 -0.0525  0.0146
  261POPC   C2B 3266   9.750  13.339   9.361 -0.2864 -0.0144 -0.1306
  261POPC   C3B 3267   9.939  13.486   9.708  0.1045 -0.4719  0.1533
  261POPC   C4B 3268  10.215  13.603   9.933 -0.0809  0.0578 -0.3835
  262POPC   NC3 3269   3.115   7.549   7.907 -0.3027  0.2186  0.0863
  262POPC   PO4 3270   3.317   7.569   8.343 -0.0194  0.1628  0.1745
  262POPC   GL1 3271   3.126   7.712   8.770  0.2478  0.2269  0.2416
  262POPC   GL2 3272   2.992   7.954   8.509 -0.2451  0.1747 -0.2701
  262POPC   C1A 3273   3.242   7.856   9.079  0.0480  0.1199  0.0087
  262POPC   D2A 3274   3.457   8.117   9.455 -0.0431 -0.2702  0.0849
  262POPC   C3A 3275   3.473   8.134   9.889 -0.0956  0.0028  0.2281
  262POPC   C4A 3276   3.477   7.938  10.221  0.0175  0.5101 -0.1940
  262POPC   C1B 3277   2.690   8.219   8.708 -0.0899  0.1585 -0.1945
  262POPC   C2B 3278   2.450   8.486   9.073 -0.1682  0.1646  0.1369
  262POPC   C3B 3279   2.649   8.441   9.453  0.1639  0.2097  0.1269
  262POPC   C4B 3280   2.546   8.388   9.936  0.0631  0.2933  0.0933
  263POPC   NC3 3281  11.103   8.767   8.642 -0.1080 -0.0985  0.1057
  263POPC   PO4 3282  11.386   8.415   8.659 -0.0799  0.0034 -0.2316
  263POPC   GL1 3283  11.543   8.570   9.116  0.3786 -0.0820  0.0087
  263POPC   GL2 3284  11.602   8.223   9.163 -0.1973  0.3148 -0.1508
  263POPC   C1A 3285  11.850   8.602   9.372  0.3043  0.0444  0.0329
  263POPC   D2A 3286  12.023   8.715   9.748 -0.2118  0.2505  0.0843
  263POPC   C3A 3287  11.710   8.694  10.064  0.1354  0.1232 -0.0036
  263POPC   C4A 3288  11.569   8.927  10.340  0.2314 -0.4372  0.1429
  263POPC   C1B 3289  11.751   8.141   9.560 -0.0999  0.1880 -0.2411
  263POPC   C2B 3290  11.819   7.859   9.924  0.0125 -0.1890 -0.2081
  263POPC   C3B 3291  11.734   8.141  10.292 -0.1871 -0.1365  0.0983
  263POPC   C4B 3292  11.800   8.565  10.544 -0.3476  0.0377  0.3081
  264POPC   NC3 3293   2.153  11.595   8.433 -0.2787  0.1025 -0.3592
  264POPC   PO4 3294   1.750  11.747   8.269  0.2013 -0.3054  0.0699
  264POPC   GL1 3295   1.711  11.673   8.683 -0.2440 -0.0113  0.0548
  264POPC   GL2 3296   1.561  11.426   8.791 -0.3230  0.1742  0.0969
  264POPC   C1A 3297   1.871  11.692   9.088 -0.0833 -0.1652  0.1694
  264POPC   D2A 3298   1.780  11.761   9.629  0.3507  0.3796  0.1381
  264POPC   C3A 3299   1.749  11.658  10.016  0.3195 -0.2407 -0.4327
  264POPC   C4A 3300   1.851  11.350  10.242 -0.1247 -0.1492  0.1190
  264POPC   C1B 3301   1.387  11.515   9.143  0.2906 -0.0245 -0.5260
  264POPC   C2B 3302   1.247  11.493   9.579  0.0095 -0.0074  0.0323
  264POPC   C3B 3303   0.973  11.756   9.774  0.2319 -0.4849 -0.0314
  264POPC   C4B 3304   0.552  12.023  10.058 -0.0098 -0.0398 -0.0774
  265POPC   NC3 3305   0.964   6.487   8.317 -0.0484  0.1361 -0.1774
  265POPC   PO4 3306   0.577   6.747   8.157  0.0099  0.1006  0.0373
  265POPC   GL1 3307   0.729   6.869   8.560 -0.4856 -0.1003 -0.0343
  265POPC   GL2 3308   0.807   6.612   8.819 -0.0689  0.0358  0.1030
  265POPC   C1A 3309   0.752   7.274   8.802 -0.2684  0.0446  0.1184
  265POPC   D2A 3310   0.584   7.626   9.069  0.0470  0.0944  0.3686
  265POPC   C3A 3311   0.947   7.738   9.391 -0.1343  0.2964 -0.4482
  265POPC   C4A 3312   1.358   7.926   9.411 -0.4139 -0.0802  0.1081
  265POPC   C1B 3313   0.440   6.454   8.949  0.0652 -0.0168 -0.1231
  265POPC   C2B 3314   0.087   6.677   9.290 -0.2850 -0.0872 -0.0558
  265POPC   C3B 3315  -0.145   6.669   8.993 -0.2082 -0.1357 -0.0661
  265POPC   C4B 3316  -0.586   6.722   9.128 -0.1410 -0.3319  0.5569
  266POPC   NC3 3317   1.404   5.891   8.491  0.1119  0.1197 -0.3435
  266POPC   PO4 3318   1.524   5.504   8.351 -0.0766  0.1418  0.1139
  266POPC   GL1 3319   1.509   5.540   8.823  0.0130  0.4005  0.1528
  266POPC   GL2 3320   1.770   5.430   8.790  0.1944 -0.0148  0.2032
  266POPC   C1A 3321   1.348   5.658   9.174 -0.1039 -0.2576  0.1344
  266POPC   D2A 3322   1.357   6.000   9.402 -0.0785 -0.0724  0.3307
  266POPC   C3A 3323   1.285   5.751   9.720  0.1185  0.2420  0.1727
  266POPC   C4A 3324   1.129   5.458   9.956 -0.0565  0.0660  0.1863
  266POPC   C1B 3325   1.677   5.292   9.244 -0.0440 -0.1381 -0.0341
  266POPC   C2B 3326   1.629   5.464   9.637  0.0129 -0.3150  0.0147
  266POPC   C3B 3327   1.803   5.902   9.705 -0.0780 -0.2559 -0.0043
  266POPC   C4B 3328   1.938   6.239   9.865 -0.1970 -0.0145  0.0941
  267POPC   NC3 3329   1.317  13.638   8.775  0.0815 -0.2526  0.2633
  267POPC   PO4 3330   1.505  13.421   8.470  0.0062 -0.2086 -0.2907
  267POPC   GL1 3331   1.611  13.183   8.821 -0.4725 -0.3125 -0.0731
  267POPC   GL2 3332   1.681  13.422   8.990  0.1745 -0.2044 -0.0990
  267POPC   C1A 3333   1.506  12.962   9.139  0.0659  0.2148 -0.2197
  267POPC   D2A 3334   1.293  12.687   9.383 -0.0664 -0.1254  0.1441
  267POPC   C3A 3335   1.089  12.862   9.747  0.0525  0.0668 -0.1456
  267POPC   C4A 3336   0.967  13.004  10.077  0.0786 -0.5220 -0.0912
  267POPC   C1B 3337   1.828  13.575   9.271  0.2880  0.5838 -0.1597
  267POPC   C2B 3338   1.855  13.821   9.579 -0.6246  0.0593  0.2432
  267POPC   C3B 3339   1.500  13.985   9.664  0.2863 -0.1708  0.0886
  267POPC   C4B 3340   1.046  13.982   9.422  0.2516  0.2473  0.0858
  268POPC   NC3 3341   2.363  11.574   7.804 -0.0470 -0.1624 -0.0001
  268POPC   PO4 3342   2.552  11.690   8.166 -0.0972 -0.0837 -0.2498
  268POPC   GL1 3343   2.672  11.807   8.647 -0.0163 -0.3576 -0.0474
  268POPC   GL2 3344   2.381  11.769   8.817  0.1473  0.2029  0.0395
  268POPC   C1A 3345   2.908  11.865   9.065  0.1569  0.0954  0.0065
  268POPC   D2A 3346   2.890  11.513   9.474  0.1375 -0.2156  0.1147
  268POPC   C3A 3347   2.718  11.675   9.851 -0.0056 -0.0356 -0.0125
  268POPC   C4A 3348   2.546  11.985  10.150  0.0359 -0.1215  0.0429
  268POPC   C1B 3349   2.354  11.720   9.207  0.2508  0.1784  0.2932
  268POPC   C2B 3350   2.498  11.961   9.560  0.0873  0.1325  0.2838
  268POPC   C3B 3351   2.828  12.325   9.359 -0.2478 -0.1585  0.1161
  268POPC   C4B 3352   3.300  12.425   9.330 -0.1132 -0.0446 -0.2578
  269POPC   NC3 3353  13.638   4.337   8.519 -0.0003  0.4720  0.0703
  269POPC   PO4 3354  14.032   4.468   8.341  0.0632 -0.3046  0.0873
  269POPC   GL1 3355  14.036   4.520   8.828  0.6060  0.1729  0.2609
  269POPC   GL2 3356  14.152   4.268   8.836  0.2553  0.1021 -0.4307
  269POPC   C1A 3357  14.068   4.374   9.272  0.0211  0.1418 -0.2679
  269POPC   D2A 3358  14.432   4.306   9.492 -0.1552 -0.2269 -0.0249
  269POPC   C3A 3359  14.736   3.955   9.477 -0.0274 -0.1621 -0.1069
  269POPC   C4A 3360  15.159   3.948   9.256  0.1274 -0.0270  0.2249
  269POPC   C1B 3361  14.269   3.974   9.207 -0.1998  0.3454 -0.1615
  269POPC   C2B 3362  14.188   3.710   9.512  0.2497  0.3538  0.0841
  269POPC   C3B 3363  13.993   3.998   9.787  0.1959 -0.2061  0.2886
  269POPC   C4B 3364  14.083   3.939  10.248  0.0756 -0.0722  0.3906
  270POPC   NC3 3365  12.938   1.629   7.964  0.0143 -0.2256  0.3278
  270POPC   PO4 3366  13.295   1.710   8.331  0.4960 -0.1527  0.1001
  270POPC   GL1 3367  12.962   1.637   8.715 -0.0568  0.1857 -0.0811
  270POPC   GL2 3368  12.920   1.340   8.739  0.1124 -0.0608 -0.0842
  270POPC   C1A 3369  12.882   1.776   9.139  0.0525  0.1086  0.3809
  270POPC   D2A 3370  13.137   2.038   9.584 -0.1899 -0.1532  0.0586
  270POPC   C3A 3371  12.840   1.924   9.979  0.2978 -0.1797 -0.3233
  270POPC   C4A 3372  12.661   1.816  10.454 -0.0981  0.1002  0.3363
  270POPC   C1B 3373  12.594   1.413   9.056  0.0194  0.1492  0.1146
  270POPC   C2B 3374  12.375   1.821   9.140 -0.1911  0.0180 -0.1157
  270POPC   C3B 3375  12.064   1.892   9.474  0.3179 -0.0353  0.1223
  270POPC   C4B 3376  11.780   1.797   9.749  0.0897 -0.0510 -0.0983
  271POPC   NC3 3377   5.437   2.643   7.924 -0.0439  0.3003 -0.0394
  271POPC   PO4 3378   5.323   2.938   7.962 -0.1928 -0.4065 -0.0067
  271POPC   GL1 3379   5.357   3.141   8.332  0.0851  0.1203 -0.3129
  271POPC   GL2 3380   5.171   3.002   8.634 -0.2246  0.0604 -0.1430
  271POPC   C1A 3381   5.377   3.408   8.742 -0.1243 -0.2430 -0.1734
  271POPC   D2A 3382   5.448   3.344   9.110 -0.1014  0.1839  0.0890
  271POPC   C3A 3383   5.553   2.886   9.155  0.1235 -0.0631  0.2006
  271POPC   C4A 3384   5.540   2.610   9.407  0.3803  0.0542  0.1114
  271POPC   C1B 3385   5.109   2.637   8.851 -0.0971  0.0898  0.0226
  271POPC   C2B 3386   5.028   2.607   9.313  0.3205  0.3747  0.1605
  271POPC   C3B 3387   4.799   2.273   9.456  0.0996 -0.3816  0.1869
  271POPC   C4B 3388   4.973   1.939   9.823 -0.1503 -0.2262 -0.0200
  272POPC   NC3 3389   3.871  11.934   7.440  0.1546 -0.0962  0.2520
  272POPC   PO4 3390   3.867  11.992   7.845 -0.2289 -0.0961 -0.4093
  272POPC   GL1 3391   3.933  11.847   8.328 -0.1361 -0.0053  0.3649
  272POPC   GL2 3392   3.674  11.803   8.485 -0.1876 -0.0938 -0.1956
  272POPC   C1A 3393   4.417  11.939   8.556  0.3681  0.0129 -0.1049
  272POPC   D2A 3394   4.647  12.193   8.856  0.1052 -0.2711 -0.0761
  272POPC   C3A 3395   4.672  12.286   9.272  0.0448  0.1106  0.0955
  272POPC   C4A 3396   4.738  11.982   9.514 -0.0001  0.0284 -0.1102
  272POPC   C1B 3397   3.614  11.425   8.718  0.1725 -0.0999 -0.1782
  272POPC   C2B 3398   3.446  10.941   8.705 -0.0764 -0.2359 -0.2266
  272POPC   C3B 3399   3.309  10.572   8.878  0.1196  0.1762 -0.0674
  272POPC   C4B 3400   3.266  10.396   9.376 -0.2349 -0.4268  0.0534
  273POPC   NC3 3401  13.522   3.610   8.238 -0.0091 -0.1093 -0.0845
  273POPC   PO4 3402  13.869   3.333   8.302  0.1326  0.3884 -0.2624
  273POPC   GL1 3403  14.039   3.374   8.718 -0.0426 -0.1141 -0.0067
  273POPC   GL2 3404  13.984   3.555   8.999 -0.3772 -0.1774 -0.3523
  273POPC   C1A 3405  14.399   3.322   8.969  0.0134  0.1831 -0.1109
  273POPC   D2A 3406  14.545   2.932   9.210 -0.2002 -0.0083  0.1695
  273POPC   C3A 3407  14.423   2.829   9.606  0.0130  0.0815 -0.0153
  273POPC   C4A 3408  14.229   3.145   9.909  0.2345  0.1117  0.1233
  273POPC   C1B 3409  13.645   3.383   9.248  0.1605  0.2144  0.1321
  273POPC   C2B 3410  13.704   3.156   9.620 -0.2673 -0.0166  0.2243
  273POPC   C3B 3411  13.382   2.892   9.879  0.2933  0.0568 -0.1686
  273POPC   C4B 3412  13.321   2.400   9.980  0.0256  0.2373  0.0688
  274POPC   NC3 3413  11.846   6.170   8.727  0.2822 -0.0820 -0.1219
  274POPC   PO4 3414  11.580   5.727   8.582 -0.1398  0.0539  0.0579
  274POPC   GL1 3415  11.606   5.815   8.994 -0.1077  0.2526  0.2242
  274POPC   GL2 3416  11.838   5.689   9.158 -0.3509 -0.1235  0.2567
  274POPC   C1A 3417  11.469   6.027   9.370 -0.0934 -0.0495  0.1963
  274POPC   D2A 3418  11.447   6.085   9.824  0.0499  0.2063 -0.4001
  274POPC   C3A 3419  11.685   6.068  10.163 -0.4046 -0.0475  0.0410
  274POPC   C4A 3420  11.645   6.147  10.638  0.0640 -0.1937  0.1368
  274POPC   C1B 3421  11.949   5.180   9.207 -0.0875 -0.0961  0.1430
  274POPC   C2B 3422  12.210   4.880   9.138 -0.0077 -0.1172  0.2580
  274POPC   C3B 3423  12.215   4.541   9.515  0.0932  0.4058  0.0091
  274POPC   C4B 3424  12.219   4.598  10.011  0.1421 -0.1405 -0.0265
  275POPC   NC3 3425  11.212   7.432   8.383  0.0103 -0.1296  0.3509
  275POPC   PO4 3426  11.175   7.245   8.803  0.2899  0.0671 -0.1425
  275POPC   GL1 3427  11.333   7.073   9.196  0.0061  0.3268 -0.0554
  275POPC   GL2 3428  11.254   6.766   9.082  0.1243 -0.0008  0.0804
  275POPC   C1A 3429  11.514   7.157   9.555 -0.2244 -0.2221  0.1218
  275POPC   D2A 3430  11.799   7.024   9.828 -0.0369  0.0384  0.3586
  275POPC   C3A 3431  11.726   6.641  10.116 -0.3769  0.1182  0.1210
  275POPC   C4A 3432  11.345   6.450  10.277 -0.0017 -0.1189  0.0423
  275POPC   C1B 3433  11.386   6.618   9.461  0.0235 -0.0320 -0.1574
  275POPC   C2B 3434  11.242   6.828   9.884 -0.0398  0.2592 -0.0447
  275POPC   C3B 3435  11.446   7.149  10.135 -0.1998 -0.2201 -0.0506
  275POPC   C4B 3436  11.778   7.435  10.124 -0.0384 -0.1554  0.0159
  276POPC   NC3 3437   9.587  11.764   8.215  0.0719  0.0005  0.2086
  276POPC   PO4 3438   9.111  11.974   7.970 -0.0820  0.0822  0.0153
  276POPC   GL1 3439   9.205  12.161   8.424 -0.0225 -0.1717  0.4842
  276POPC   GL2 3440   9.306  11.890   8.587  0.2185 -0.0871 -0.1501
  276POPC   C1A 3441   8.864  12.253   8.741  0.2370 -0.2309  0.0988
  276POPC   D2A 3442   8.435  12.034   8.761 -0.1169  0.0096  0.1738
  276POPC   C3A 3443   8.375  11.777   9.179  0.0602 -0.1807  0.0132
  276POPC   C4A 3444   8.121  11.525   9.446 -0.1852  0.1993  0.0427
  276POPC   C1B 3445   9.115  11.897   8.949  0.1686 -0.4521 -0.1500
  276POPC   C2B 3446   8.898  11.964   9.240  0.4371  0.1387 -0.2104
  276POPC   C3B 3447   8.515  11.964   9.605 -0.0725  0.0759  0.1556
  276POPC   C4B 3448   8.139  11.980   9.778  0.0851 -0.0274 -0.2280
  277POPC   NC3 3449  10.130   3.457   7.408 -0.2644  0.1926 -0.0988
  277POPC   PO4 3450  10.298   3.491   7.819  0.1529  0.0418 -0.0860
  277POPC   GL1 3451  10.369   3.276   8.242 -0.1834 -0.2316  0.1602
  277POPC   GL2 3452  10.401   3.481   8.422 -0.2118  0.0999  0.2380
  277POPC   C1A 3453  10.346   2.988   8.571 -0.0983 -0.0387  0.0789
  277POPC   D2A 3454  10.697   2.935   8.807  0.2477  0.0262 -0.1028
  277POPC   C3A 3455  10.848   3.238   9.146  0.0185 -0.3096 -0.1174
  277POPC   C4A 3456  10.907   3.272   9.585 -0.0267 -0.0396  0.0041
  277POPC   C1B 3457  10.699   3.375   8.705 -0.0511  0.1107 -0.0952
  277POPC   C2B 3458  11.097   3.562   8.840 -0.1792  0.0034  0.1811
  277POPC   C3B 3459  11.192   3.609   9.247 -0.0098  0.0637  0.0519
  277POPC   C4B 3460  11.119   3.722   9.679 -0.2800 -0.0008  0.1059
  278POPC   NC3 3461   4.179  12.732   8.176  0.1048 -0.2307 -0.0551
  278POPC   PO4 3462   4.630  12.634   8.470  0.0074 -0.1359  0.0919
  278POPC   GL1 3463   4.671  12.726   8.946 -0.0117  0.2280 -0.1543
  278POPC   GL2 3464   4.299  12.859   8.939  0.2127  0.0130 -0.1080
  278POPC   C1A 3465   4.654  13.104   9.237  0.2489  0.0606  0.0302
  278POPC   D2A 3466   4.943  13.306   9.455 -0.3087  0.3706 -0.2359
  278POPC   C3A 3467   5.130  13.756   9.372 -0.0884 -0.3977  0.2210
  278POPC   C4A 3468   5.305  14.097   9.589 -0.2025  0.1117 -0.1640
  278POPC   C1B 3469   4.358  12.681   9.408 -0.2200  0.3218 -0.0589
  278POPC   C2B 3470   4.413  12.589   9.848  0.0522  0.0131  0.1441
  278POPC   C3B 3471   4.061  12.567  10.092  0.1840 -0.1013  0.0487
  278POPC   C4B 3472   4.048  12.712  10.563 -0.0833  0.1336  0.1626
  279POPC   NC3 3473  12.151   8.938   8.826  0.1299 -0.3372  0.2725
  279POPC   PO4 3474  11.744   8.993   8.858 -0.1384  0.1406  0.0658
  279POPC   GL1 3475  11.516   9.035   9.215 -0.2783 -0.3314 -0.1447
  279POPC   GL2 3476  11.188   8.969   9.137 -0.0978 -0.1049 -0.1918
  279POPC   C1A 3477  11.615   8.956   9.632  0.0177 -0.0014 -0.1654
  279POPC   D2A 3478  11.779   9.187   9.970  0.0440 -0.0492 -0.1561
  279POPC   C3A 3479  12.032   9.527  10.234 -0.3152 -0.0322  0.0591
  279POPC   C4A 3480  12.177   9.839  10.269 -0.0999 -0.0981  0.0437
  279POPC   C1B 3481  11.050   9.186   9.364 -0.2429 -0.1061  0.0591
  279POPC   C2B 3482  10.883   9.514   9.612 -0.1273 -0.0710 -0.2168
  279POPC   C3B 3483  10.988   9.721  10.065 -0.0178 -0.1737  0.1014
  279POPC   C4B 3484  11.112   9.638  10.502  0.4264  0.4091 -0.1861
  280POPC   NC3 3485   6.167  10.849   7.796 -0.0158 -0.0201 -0.1565
  280POPC   PO4 3486   6.502  11.247   7.921 -0.0566 -0.1741  0.0642
  280POPC   GL1 3487   6.380  11.370   8.387 -0.1367 -0.1685 -0.1956
  280POPC   GL2 3488   6.167  11.664   8.479 -0.0198 -0.2935 -0.3617
  280POPC   C1A 3489   6.659  11.416   8.691  0.0275  0.2484 -0.4667
  280POPC   D2A 3490   6.686  11.147   9.043 -0.1428 -0.0791 -0.0995
  280POPC   C3A 3491   6.841  11.215   9.454  0.0586  0.1457  0.2007
  280POPC   C4A 3492   6.553  11.143   9.726 -0.0828 -0.0131 -0.0059
  280POPC   C1B 3493   6.355  11.787   8.834 -0.2340 -0.3019  0.1232
  280POPC   C2B 3494   6.265  11.970   9.221  0.3282 -0.3850  0.1161
  280POPC   C3B 3495   5.793  11.992   9.312 -0.3485 -0.1928  0.1386
  280POPC   C4B 3496   5.439  11.756   9.275 -0.0756 -0.0211 -0.1104
  281POPC   NC3 3497   4.108  10.161   7.919 -0.0100 -0.0764  0.0492
  281POPC   PO4 3498   3.740  10.114   8.043  0.0307  0.2783 -0.1015
  281POPC   GL1 3499   3.988  10.341   8.397  0.1973  0.2161  0.2820
  281POPC   GL2 3500   4.082  10.584   8.254 -0.1237 -0.2471 -0.0965
  281POPC   C1A 3501   3.771  10.604   8.727 -0.1833  0.3047 -0.2011
  281POPC   D2A 3502   3.830  10.656   9.000  0.2652  0.1188 -0.0635
  281POPC   C3A 3503   3.609  11.041   9.228  0.1053  0.3002 -0.1469
  281POPC   C4A 3504   3.295  11.209   9.591  0.0015  0.1123 -0.2122
  281POPC   C1B 3505   4.431  10.850   8.614  0.1844  0.1085  0.0613
  281POPC   C2B 3506   4.777  11.046   8.627 -0.0815  0.4022 -0.0348
  281POPC   C3B 3507   4.772  11.507   8.646  0.1573  0.1120 -0.1800
  281POPC   C4B 3508   4.959  11.940   8.619 -0.1087  0.0335 -0.1863
  282POPC   NC3 3509  10.940   4.672   8.407 -0.0684  0.2610 -0.0288
  282POPC   PO4 3510  11.277   4.544   8.587 -0.2828 -0.0850  0.0772
  282POPC   GL1 3511  10.904   4.385   8.858  0.2124  0.1229 -0.0588
  282POPC   GL2 3512  10.697   4.534   8.801  0.3235  0.2522  0.3773
  282POPC   C1A 3513  10.469   4.137   9.101 -0.2397  0.0212  0.1228
  282POPC   D2A 3514  10.398   4.024   9.465 -0.0689 -0.1482  0.4388
  282POPC   C3A 3515  10.798   4.119   9.555 -0.3414  0.3241  0.3086
  282POPC   C4A 3516  11.145   4.222   9.663  0.2003 -0.0444 -0.0433
  282POPC   C1B 3517  10.273   4.645   8.951 -0.0999  0.1516 -0.0476
  282POPC   C2B 3518   9.965   4.409   9.193  0.0309  0.2668  0.5212
  282POPC   C3B 3519   9.649   4.161   8.947 -0.2922  0.0518 -0.1217
  282POPC   C4B 3520   9.700   3.769   8.747 -0.0942 -0.1288  0.0777
  283POPC   NC3 3521   2.830   0.179   8.376  0.1362  0.1187 -0.0393
  283POPC   PO4 3522   2.705   0.596   8.463 -0.0724  0.2051 -0.2716
  283POPC   GL1 3523   2.568   0.633   8.832 -0.2684 -0.1010  0.0245
  283POPC   GL2 3524   2.268   0.579   8.923  0.0942  0.3490 -0.1676
  283POPC   C1A 3525   2.683   0.846   9.199  0.0607  0.0271 -0.2755
  283POPC   D2A 3526   2.924   1.226   9.489 -0.2331  0.2302 -0.3933
  283POPC   C3A 3527   3.118   1.179   9.845  0.0373 -0.2058  0.1217
  283POPC   C4A 3528   3.588   1.115   9.949  0.0449 -0.0223  0.0556
  283POPC   C1B 3529   2.326   0.507   9.284 -0.7219  0.2545 -0.1973
  283POPC   C2B 3530   2.429   0.168   9.658  0.1053  0.0401  0.0596
  283POPC   C3B 3531   2.788   0.075   9.914  0.2604 -0.3885 -0.1046
  283POPC   C4B 3532   3.256   0.139   9.925 -0.1961  0.1010 -0.1612
  284POPC   NC3 3533   0.714   2.118   7.935  0.1293 -0.2115  0.0992
  284POPC   PO4 3534   0.755   2.503   8.222 -0.1870  0.2537  0.0296
  284POPC   GL1 3535   0.802   2.301   8.691  0.4266  0.1863 -0.1597
  284POPC   GL2 3536   0.971   2.052   8.859 -0.1206  0.0890  0.1160
  284POPC   C1A 3537   0.700   2.381   9.127  0.1432 -0.0812 -0.0151
  284POPC   D2A 3538   0.668   2.317   9.558  0.1426 -0.1400 -0.3276
  284POPC   C3A 3539   0.503   2.493   9.959  0.3810 -0.3089 -0.3459
  284POPC   C4A 3540   0.098   2.555  10.140 -0.0075 -0.0588 -0.0279
  284POPC   C1B 3541   1.129   1.983   9.366 -0.1193  0.2720 -0.1794
  284POPC   C2B 3542   1.488   2.117   9.639 -0.0095 -0.5401 -0.1195
  284POPC   C3B 3543   1.849   2.329   9.461 -0.3395 -0.1837 -0.0798
  284POPC   C4B 3544   2.149   2.698   9.534 -0.0486  0.3462  0.3161
  285POPC   NC3 3545   3.186   2.449   7.544  0.2013  0.0385 -0.3471
  285POPC   PO4 3546   3.063   2.565   8.029 -0.2618 -0.1123 -0.1169
  285POPC   GL1 3547   3.056   2.586   8.499  0.1167  0.0796 -0.0431
  285POPC   GL2 3548   3.016   2.307   8.716 -0.1083 -0.2683 -0.0260
  285POPC   C1A 3549   3.170   2.765   8.818  0.5492 -0.2136 -0.0031
  285POPC   D2A 3550   3.168   2.703   9.177 -0.0253 -0.1423  0.1295
  285POPC   C3A 3551   3.178   2.913   9.628  0.0427  0.1471  0.2182
  285POPC   C4A 3552   3.584   2.973   9.795 -0.3634 -0.0185 -0.0541
  285POPC   C1B 3553   3.163   2.147   9.022  0.1936 -0.2123  0.5006
  285POPC   C2B 3554   3.496   2.335   9.180  0.0935 -0.1206  0.0837
  285POPC   C3B 3555   3.421   2.493   9.612 -0.1854  0.0830  0.3426
  285POPC   C4B 3556   3.720   2.472   9.933  0.1642  0.1330  0.2902
  286POPC   NC3 3557  10.792  12.257   8.404 -0.0740 -0.1415  0.0409
  286POPC   PO4 3558  10.737  11.797   8.336 -0.0803 -0.0130  0.1124
  286POPC   GL1 3559  10.824  12.018   8.830 -0.0057  0.1086  0.1896
  286POPC   GL2 3560  10.673  12.360   8.933  0.0234 -0.1255  0.1217
  286POPC   C1A 3561  10.623  11.926   9.215 -0.2050 -0.0084  0.2029
  286POPC   D2A 3562  10.375  11.760   9.497 -0.1122  0.3213  0.1930
  286POPC   C3A 3563  10.514  11.815   9.877 -0.1402  0.0252  0.2585
  286POPC   C4A 3564  10.596  11.600  10.158 -0.1808  0.0026 -0.1714
  286POPC   C1B 3565  10.491  12.648   9.250  0.3597 -0.1523  0.2798
  286POPC   C2B 3566  10.133  12.894   9.314  0.1481  0.1945  0.2315
  286POPC   C3B 3567  10.123  12.949   9.704 -0.0829 -0.2049 -0.1897
  286POPC   C4B 3568  10.242  13.132  10.046  0.1667 -0.0116 -0.0647
  287POPC   NC3 3569   8.926   0.367   7.984  0.1263 -0.1403  0.1630
  287POPC   PO4 3570   8.408   0.305   8.084  0.0851 -0.2133 -0.0651
  287POPC   GL1 3571   8.224   0.158   8.482 -0.3508 -0.0076 -0.0677
  287POPC   GL2 3572   8.568   0.098   8.482  0.0973  0.1187  0.1642
  287POPC   C1A 3573   8.319   0.184   8.922 -0.1469  0.1988  0.0658
  287POPC   D2A 3574   8.546   0.276   9.242 -0.1760 -0.0778 -0.0675
  287POPC   C3A 3575   8.406   0.693   9.287 -0.1817  0.1013  0.1889
  287POPC   C4A 3576   8.264   1.084   9.287 -0.2025  0.1389 -0.2265
  287POPC   C1B 3577   8.738  -0.002   8.808 -0.2050 -0.0241  0.3695
  287POPC   C2B 3578   9.036   0.061   9.147 -0.1396 -0.2911 -0.0387
  287POPC   C3B 3579   9.198  -0.034   9.490 -0.0464  0.2563  0.0197
  287POPC   C4B 3580   9.518   0.066   9.766  0.4388  0.0344 -0.3028
  288POPC   NC3 3581   2.707   3.622   8.307  0.3160  0.1620 -0.0176
  288POPC   PO4 3582   3.162   3.569   8.184  0.0499 -0.0215  0.2782
  288POPC   GL1 3583   3.283   3.699   8.623 -0.1630  0.0375  0.0039
  288POPC   GL2 3584   3.146   4.044   8.726  0.1902 -0.2363 -0.0306
  288POPC   C1A 3585   3.110   3.666   9.007  0.2827  0.0884 -0.2114
  288POPC   D2A 3586   3.079   3.680   9.449  0.1667  0.3300  0.2252
  288POPC   C3A 3587   3.392   3.847   9.593 -0.0168 -0.1467 -0.5038
  288POPC   C4A 3588   3.588   3.782  10.006  0.3447  0.3805 -0.2189
  288POPC   C1B 3589   3.421   4.220   8.934  0.1587 -0.1107  0.1748
  288POPC   C2B 3590   3.546   4.426   9.316 -0.0584  0.0527 -0.1349
  288POPC   C3B 3591   3.971   4.526   9.541 -0.1979 -0.0469 -0.3125
  288POPC   C4B 3592   4.321   4.339   9.925 -0.1650  0.1586  0.3837
  289POPC   NC3 3593   8.564   1.631   8.017 -0.0455 -0.0118 -0.0073
  289POPC   PO4 3594   8.473   1.278   8.084 -0.3791 -0.1754 -0.1620
  289POPC   GL1 3595   8.578   1.288   8.556 -0.3186  0.0134  0.0437
  289POPC   GL2 3596   8.764   1.101   8.583  0.3868 -0.1481  0.0014
  289POPC   C1A 3597   8.499   1.419   8.983  0.0445 -0.1598  0.1184
  289POPC   D2A 3598   8.541   1.502   9.472 -0.2121  0.2098 -0.4291
  289POPC   C3A 3599   8.878   1.642   9.615  0.1682 -0.0164  0.0260
  289POPC   C4A 3600   9.342   1.658   9.569  0.3243 -0.5367  0.2898
  289POPC   C1B 3601   8.996   0.999   8.912 -0.3404  0.1219 -0.2049
  289POPC   C2B 3602   8.992   1.273   9.265 -0.2401 -0.1282 -0.2716
  289POPC   C3B 3603   8.812   1.042   9.633 -0.0146  0.0044 -0.0257
  289POPC   C4B 3604   8.517   0.917   9.713 -0.0809 -0.0189 -0.0665
  290POPC   NC3 3605   1.743  12.675   8.313  0.1095  0.1582  0.3021
  290POPC   PO4 3606   2.224  12.657   8.408  0.2510  0.1346  0.0710
  290POPC   GL1 3607   2.165  12.645   8.782  0.0667  0.1537  0.2955
  290POPC   GL2 3608   1.869  12.733   8.826 -0.1376  0.0259 -0.0917
  290POPC   C1A 3609   2.359  12.664   9.249 -0.0679 -0.0073  0.0970
  290POPC   D2A 3610   2.374  12.468   9.617  0.0090  0.2240 -0.0347
  290POPC   C3A 3611   2.213  12.544  10.014  0.3948 -0.0433 -0.3483
  290POPC   C4A 3612   1.964  12.752  10.370 -0.1329 -0.2542 -0.2190
  290POPC   C1B 3613   1.845  12.600   9.305 -0.0429 -0.1843  0.0142
  290POPC   C2B 3614   1.821  12.674   9.769 -0.1743  0.3546  0.1620
  290POPC   C3B 3615   1.696  12.422  10.109  0.0698 -0.0520 -0.2005
  290POPC   C4B 3616   1.473  12.340  10.578  0.2461 -0.1548 -0.1588
  291POPC   NC3 3617   8.996  12.450   7.902 -0.1117 -0.0867 -0.0044
  291POPC   PO4 3618   8.557  12.469   7.767 -0.0007  0.3232 -0.4686
  291POPC   GL1 3619   8.221  12.581   8.105 -0.0121  0.2843 -0.1534
  291POPC   GL2 3620   8.270  12.268   8.236 -0.0995 -0.0283  0.2965
  291POPC   C1A 3621   7.824  12.572   8.298 -0.0324 -0.1751 -0.1241
  291POPC   D2A 3622   7.448  12.336   8.507 -0.1624 -0.0040 -0.0081
  291POPC   C3A 3623   7.554  12.139   8.785 -0.0990 -0.3862  0.1308
  291POPC   C4A 3624   7.883  11.978   8.777 -0.1975 -0.0076  0.2343
  291POPC   C1B 3625   8.184  12.438   8.605 -0.1015 -0.2071 -0.0264
  291POPC   C2B 3626   7.955  12.458   8.971 -0.3600 -0.2893 -0.2588
  291POPC   C3B 3627   8.054  12.597   9.403  0.2320  0.0302  0.2016
  291POPC   C4B 3628   7.768  12.342   9.739 -0.0868 -0.2119  0.1349
  292POPC   NC3 3629  13.552   4.698   8.166  0.2384  0.2060 -0.1224
  292POPC   PO4 3630  13.205   4.482   8.270 -0.0688  0.0585 -0.2668
  292POPC   GL1 3631  13.291   4.473   8.821  0.2429 -0.2279 -0.0259
  292POPC   GL2 3632  13.183   4.760   9.036  0.0548  0.1440  0.1911
  292POPC   C1A 3633  13.558   4.452   9.149  0.0726 -0.1103  0.1346
  292POPC   D2A 3634  13.829   4.816   9.310  0.0076 -0.0099  0.0653
  292POPC   C3A 3635  13.723   5.167   9.459 -0.3751  0.1249  0.2657
  292POPC   C4A 3636  13.651   5.391   9.836  0.2413  0.1959 -0.2352
  292POPC   C1B 3637  13.248   5.062   9.321  0.0324 -0.0873  0.1548
  292POPC   C2B 3638  13.304   4.874   9.593  0.2033 -0.2184  0.2468
  292POPC   C3B 3639  13.167   4.495   9.708  0.2639  0.0470 -0.2934
  292POPC   C4B 3640  12.730   4.379   9.983  0.0059  0.0752  0.1300
  293POPC   NC3 3641  10.981   3.977   7.837 -0.0683 -0.1050  0.0327
  293POPC   PO4 3642  11.028   4.207   8.191  0.2570  0.2303  0.2203
  293POPC   GL1 3643  11.018   3.980   8.599  0.1151  0.3131  0.3826
  293POPC   GL2 3644  10.669   3.960   8.689  0.0319 -0.2165  0.3113
  293POPC   C1A 3645  10.957   3.969   9.097 -0.1724  0.0881  0.1971
  293POPC   D2A 3646  10.666   3.651   9.299  0.3034 -0.0572  0.2129
  293POPC   C3A 3647  10.254   3.552   9.472 -0.0781  0.1192  0.1011
  293POPC   C4A 3648  10.099   3.725   9.866  0.0968 -0.1131 -0.1373
  293POPC   C1B 3649  10.397   3.756   8.815 -0.0665 -0.0661  0.1253
  293POPC   C2B 3650  10.095   3.715   8.994 -0.3508  0.0500  0.0144
  293POPC   C3B 3651   9.855   3.284   9.184  0.0354 -0.2201  0.0803
  293POPC   C4B 3652   9.910   2.986   9.312  0.1120 -0.1499 -0.2604
  294POPC   NC3 3653  11.641   0.878   8.168  0.0051  0.3315  0.0311
  294POPC   PO4 3654  11.726   0.368   8.122 -0.2021 -0.0673  0.2094
  294POPC   GL1 3655  11.430   0.508   8.455  0.2885 -0.3347  0.1666
  294POPC   GL2 3656  11.647   0.634   8.741 -0.0056  0.0219 -0.0583
  294POPC   C1A 3657  11.157   0.661   8.922  0.1129  0.2778  0.1128
  294POPC   D2A 3658  10.851   0.891   9.124  0.0207  0.0853 -0.2280
  294POPC   C3A 3659  10.794   1.278   9.112 -0.2304  0.0482  0.0848
  294POPC   C4A 3660  10.537   1.438   9.515  0.0385  0.0985  0.0628
  294POPC   C1B 3661  11.933   0.897   9.124  0.2255 -0.0385  0.0707
  294POPC   C2B 3662  12.144   1.264   9.381 -0.0861  0.0448 -0.0125
  294POPC   C3B 3663  11.865   1.250   9.734  0.0033 -0.1073 -0.0051
  294POPC   C4B 3664  11.474   1.469   9.939 -0.2143  0.1426  0.2380
  295POPC   NC3 3665  12.282   6.476   8.849  0.1727  0.1115 -0.0955
  295POPC   PO4 3666  12.210   6.535   9.235 -0.2119 -0.0952 -0.2496
  295POPC   GL1 3667  12.316   6.596   9.647  0.1582  0.3777  0.2162
  295POPC   GL2 3668  12.401   6.248   9.690  0.1231  0.2043 -0.1015
  295POPC   C1A 3669  12.178   6.777   9.973 -0.2568 -0.1367  0.1441
  295POPC   D2A 3670  12.259   7.108  10.392  0.1401 -0.0808  0.3482
  295POPC   C3A 3671  12.546   7.491  10.400 -0.0197  0.0130 -0.1993
  295POPC   C4A 3672  12.727   7.644  10.746  0.1547 -0.2000  0.4030
  295POPC   C1B 3673  12.811   6.230   9.889  0.0380 -0.2545  0.0693
  295POPC   C2B 3674  13.087   6.141   9.606 -0.1504  0.0044 -0.1443
  295POPC   C3B 3675  13.550   6.314   9.779  0.1837  0.0737  0.0613
  295POPC   C4B 3676  13.896   6.540   9.882 -0.0789  0.1545 -0.0361
  296POPC   NC3 3677   2.681   4.898   8.308  0.1239  0.1823 -0.2939
  296POPC   PO4 3678   2.880   5.263   8.133 -0.0214  0.3902  0.1353
  296POPC   GL1 3679   2.943   5.172   8.580  0.0799  0.0175  0.4370
  296POPC   GL2 3680   3.008   5.509   8.803  0.1698 -0.2078 -0.1355
  296POPC   C1A 3681   2.714   5.107   8.967 -0.1083 -0.2606  0.1134
  296POPC   D2A 3682   2.600   4.798   9.340 -0.0421 -0.0376 -0.2217
  296POPC   C3A 3683   2.310   4.443   9.305 -0.0224 -0.0866 -0.0431
  296POPC   C4A 3684   1.815   4.349   9.240 -0.1773  0.1346 -0.2211
  296POPC   C1B 3685   2.795   5.523   9.195  0.1636  0.3459  0.2488
  296POPC   C2B 3686   2.492   5.716   9.468 -0.0010  0.3636  0.1476
  296POPC   C3B 3687   2.299   5.799   9.790 -0.1046  0.0761 -0.2274
  296POPC   C4B 3688   2.064   5.539  10.099 -0.0156 -0.0271  0.0514
  297POPC   NC3 3689   8.227   5.083   9.395  0.0412  0.0323 -0.1632
  297POPC   PO4 3690   8.544   5.288   9.686 -0.2291 -0.0824 -0.0143
  297POPC   GL1 3691   9.040   5.017   9.736  0.0324  0.0645  0.0020
  297POPC   GL2 3692   9.391   5.097   9.707 -0.3621 -0.3071  0.2048
  297POPC   C1A 3693   9.121   4.593   9.790  0.1752  0.0822  0.1510
  297POPC   D2A 3694   9.499   4.444   9.866  0.2174  0.0495  0.1467
  297POPC   C3A 3695   9.695   4.507  10.222 -0.0347 -0.1819 -0.0475
  297POPC   C4A 3696  10.071   4.495  10.496 -0.0357 -0.1838 -0.2547
  297POPC   C1B 3697   9.786   4.919   9.858 -0.3314 -0.1923 -0.0305
  297POPC   C2B 3698  10.220   5.008   9.924  0.3971  0.2236 -0.0307
  297POPC   C3B 3699  10.396   5.332  10.126  0.1983 -0.0937 -0.1894
  297POPC   C4B 3700  10.450   5.763  10.243  0.2973 -0.0382 -0.0294
  298POPC   NC3 3701  10.199  11.587   8.077 -0.0057  0.1335  0.3620
  298POPC   PO4 3702  10.448  11.418   8.416  0.0696  0.0834  0.2745
  298POPC   GL1 3703  10.511  11.547   8.813 -0.1466 -0.4398  0.0649
  298POPC   GL2 3704  10.212  11.616   8.882  0.3025  0.2360 -0.3503
  298POPC   C1A 3705  10.569  11.361   9.223  0.3049 -0.0881  0.2265
  298POPC   D2A 3706  10.565  11.324   9.657 -0.2318  0.0658  0.1203
  298POPC   C3A 3707  10.272  11.225  10.042  0.0385 -0.0192 -0.1702
  298POPC   C4A 3708   9.829  11.440  10.101  0.1210  0.1158 -0.0840
  298POPC   C1B 3709  10.010  11.487   9.322 -0.5311  0.1147 -0.3013
  298POPC   C2B 3710   9.702  11.373   9.599 -0.1125  0.1785  0.1404
  298POPC   C3B 3711   9.834  10.987   9.890  0.0233 -0.0277  0.2344
  298POPC   C4B 3712   9.988  10.557  10.099  0.1766 -0.1206  0.1414
  299POPC   NC3 3713  12.344   0.499   8.036 -0.0529  0.0636 -0.1407
  299POPC   PO4 3714  12.675   0.358   8.053  0.2029 -0.1329  0.3574
  299POPC   GL1 3715  12.580   0.204   8.452  0.0680  0.0369 -0.1835
  299POPC   GL2 3716  12.530   0.499   8.678  0.1713  0.0908 -0.3083
  299POPC   C1A 3717  12.289   0.121   8.781  0.1010  0.3525  0.2805
  299POPC   D2A 3718  12.058   0.438   8.988 -0.2353  0.0171  0.0023
  299POPC   C3A 3719  11.585   0.433   9.193 -0.1239  0.2103 -0.0877
  299POPC   C4A 3720  11.384   0.536   9.550 -0.0773  0.0213  0.2353
  299POPC   C1B 3721  12.613   0.358   9.054 -0.2452 -0.0420  0.0652
  299POPC   C2B 3722  12.503   0.496   9.376 -0.1768  0.1922 -0.4301
  299POPC   C3B 3723  12.598   0.440   9.820 -0.1059 -0.2087 -0.0107
  299POPC   C4B 3724  12.661   0.093  10.118 -0.2267  0.1243  0.0146
  300POPC   NC3 3725   3.518   0.032  12.068 -0.2084 -0.0474  0.2707
  300POPC   PO4 3726   3.542   0.487  12.088 -0.1102  0.0175 -0.2485
  300POPC   GL1 3727   3.495   0.386  11.721  0.0440 -0.1191 -0.3326
  300POPC   GL2 3728   3.169   0.082  11.592 -0.2851  0.0265  0.2824
  300POPC   C1A 3729   3.294   0.614  11.320  0.0933 -0.0290 -0.0065
  300POPC   D2A 3730   2.950   0.948  11.312  0.2949  0.1782  0.1469
  300POPC   C3A 3731   2.651   1.096  11.042  0.3076 -0.0490 -0.1385
  300POPC   C4A 3732   2.344   1.039  10.685  0.0339 -0.0642  0.3701
  300POPC   C1B 3733   2.985   0.254  11.240  0.1684  0.0131 -0.0002
  300POPC   C2B 3734   2.783   0.110  10.806 -0.2190 -0.0794 -0.1296
  300POPC   C3B 3735   2.465   0.288  10.718  0.0249  0.0805  0.0730
  300POPC   C4B 3736   2.156   0.531  10.964 -0.0014  0.1197  0.1010
  301POPC   NC3 3737   0.175   9.423   8.233  0.1036  0.0649 -0.3344
  301POPC   PO4 3738   0.183   9.494   8.761 -0.4043  0.0002 -0.0453
  301POPC   GL1 3739  -0.152   9.329   8.976 -0.2202  0.3664 -0.1615
  301POPC   GL2 3740  -0.490   9.190   8.849  0.0268 -0.0497  0.0110
  301POPC   C1A 3741  -0.258   8.891   9.168  0.2114  0.2397 -0.0041
  301POPC   D2A 3742  -0.236   8.545   9.524  0.1413 -0.0616 -0.0155
  301POPC   C3A 3743  -0.200   8.674   9.968 -0.1780 -0.0126  0.2869
  301POPC   C4A 3744   0.123   8.970  10.255  0.2158 -0.0111  0.1412
  301POPC   C1B 3745  -0.659   9.397   9.203  0.0117  0.0850  0.3411
  301POPC   C2B 3746  -0.723   9.720   9.648 -0.2395  0.1021 -0.1110
  301POPC   C3B 3747  -1.027   9.729   9.975  0.0426  0.0333 -0.2749
  301POPC   C4B 3748  -1.065   9.677  10.409  0.0929  0.0498  0.1474
  302POPC   NC3 3749   0.595   5.273   8.297 -0.0409 -0.4492 -0.5074
  302POPC   PO4 3750   0.205   5.103   8.199 -0.0584  0.0769  0.2030
  302POPC   GL1 3751   0.176   5.359   8.583 -0.0888  0.1415 -0.0632
  302POPC   GL2 3752   0.462   5.213   8.802  0.1769 -0.1545  0.1335
  302POPC   C1A 3753   0.376   5.757   8.806 -0.0170  0.0519 -0.1407
  302POPC   D2A 3754   0.423   6.037   9.199  0.2240  0.0699  0.4118
  302POPC   C3A 3755   0.067   6.197   9.344 -0.0132 -0.0787 -0.4739
  302POPC   C4A 3756  -0.320   6.240   9.217 -0.1703  0.0498 -0.0830
  302POPC   C1B 3757   0.566   5.459   9.231  0.1059  0.1942 -0.1907
  302POPC   C2B 3758   0.872   5.304   9.570 -0.0867  0.3197  0.2170
  302POPC   C3B 3759   0.994   4.763   9.502 -0.2041  0.1494  0.2855
  302POPC   C4B 3760   1.270   4.715   9.018  0.1325 -0.4261 -0.0140
  303POPC   NC3 3761   1.495   1.397   8.306  0.2858 -0.3119 -0.1546
  303POPC   PO4 3762   1.015   1.329   8.504 -0.1431  0.0090  0.0148
  303POPC   GL1 3763   0.723   1.451   8.938  0.3277  0.1562  0.0704
  303POPC   GL2 3764   0.923   1.508   9.239  0.2293  0.1234 -0.0043
  303POPC   C1A 3765   0.498   1.789   9.233 -0.2420  0.1883  0.2791
  303POPC   D2A 3766   0.440   1.745   9.672 -0.5007 -0.0634 -0.1442
  303POPC   C3A 3767   0.056   1.706   9.891 -0.0585  0.0097  0.0881
  303POPC   C4A 3768  -0.317   1.797  10.021  0.1755 -0.1290 -0.2516
  303POPC   C1B 3769   0.735   1.368   9.597 -0.0877  0.0390  0.0504
  303POPC   C2B 3770   0.576   1.165   9.861  0.3488  0.0658  0.1995
  303POPC   C3B 3771   0.366   1.304  10.121 -0.1394 -0.0806  0.0158
  303POPC   C4B 3772   0.080   0.999  10.288 -0.2367 -0.3189  0.1583
  304POPC   NC3 3773   9.440  13.285   8.210 -0.0791  0.0809 -0.0594
  304POPC   PO4 3774   9.889  13.237   8.254  0.2619 -0.3566  0.3242
  304POPC   GL1 3775   9.662  13.075   8.578  0.0285 -0.0254 -0.1188
  304POPC   GL2 3776   9.284  13.083   8.657  0.2705  0.1639  0.1140
  304POPC   C1A 3777   9.714  12.955   8.975 -0.0074  0.0056  0.1983
  304POPC   D2A 3778   9.690  12.800   9.419  0.1206 -0.0737  0.0716
  304POPC   C3A 3779   9.309  12.661   9.502  0.1654 -0.0771 -0.1583
  304POPC   C4A 3780   9.008  12.269   9.634 -0.1592  0.1922 -0.0606
  304POPC   C1B 3781   9.245  12.713   8.914  0.0453  0.2633  0.1081
  304POPC   C2B 3782   9.377  12.302   9.126  0.0454 -0.4509 -0.0884
  304POPC   C3B 3783   9.610  12.210   9.516 -0.0985 -0.0745  0.2375
  304POPC   C4B 3784   9.674  12.507   9.892  0.2344  0.1022  0.1307
  305POPC   NC3 3785   0.719   6.329   7.908  0.2057 -0.3671 -0.0516
  305POPC   PO4 3786   0.859   6.039   8.154  0.0283 -0.1724  0.3793
  305POPC   GL1 3787   0.858   6.012   8.658 -0.1109 -0.1766  0.0211
  305POPC   GL2 3788   0.928   5.752   8.822  0.4419 -0.0021 -0.1606
  305POPC   C1A 3789   0.998   6.286   9.139  0.1200  0.1692 -0.1495
  305POPC   D2A 3790   0.972   6.202   9.595 -0.1522 -0.0670 -0.2656
  305POPC   C3A 3791   1.379   6.356   9.836  0.2860  0.0286  0.0767
  305POPC   C4A 3792   1.656   6.647   9.713 -0.0737 -0.0497 -0.1108
  305POPC   C1B 3793   0.901   5.802   9.234 -0.0754 -0.0627  0.2006
  305POPC   C2B 3794   0.699   5.749   9.647 -0.0097  0.1006  0.2044
  305POPC   C3B 3795   0.561   5.480   9.888  0.1914  0.1795 -0.0966
  305POPC   C4B 3796   0.353   5.132  10.134 -0.2688 -0.3508 -0.1354
  306POPC   NC3 3797   2.539   2.647   8.483 -0.3747  0.0770  0.0623
  306POPC   PO4 3798   2.235   2.379   8.293 -0.0176 -0.0472 -0.7200
  306POPC   GL1 3799   2.382   2.130   8.681 -0.0989 -0.0789  0.0757
  306POPC   GL2 3800   2.318   1.882   8.761 -0.0647  0.1470  0.1001
  306POPC   C1A 3801   2.641   2.027   9.085  0.0848 -0.1143  0.2559
  306POPC   D2A 3802   2.774   1.783   9.486 -0.0204 -0.1145  0.1513
  306POPC   C3A 3803   2.662   2.000   9.862 -0.1345 -0.1503 -0.1676
  306POPC   C4A 3804   2.745   2.201  10.192  0.2570  0.0249  0.3154
  306POPC   C1B 3805   1.940   2.068   8.979  0.1432  0.1155 -0.1556
  306POPC   C2B 3806   1.596   1.936   9.165  0.3296  0.5274  0.0656
  306POPC   C3B 3807   1.435   1.493   9.187 -0.1302 -0.1665 -0.0734
  306POPC   C4B 3808   1.298   1.240   9.433  0.2296  0.1071 -0.0262
  307POPC   NC3 3809   6.014  12.485   7.964  0.1913 -0.2512  0.0616
  307POPC   PO4 3810   5.990  12.107   8.009 -0.0810 -0.2474 -0.1884
  307POPC   GL1 3811   6.044  12.159   8.350  0.2966 -0.1243 -0.2596
  307POPC   GL2 3812   5.831  12.431   8.500  0.2744 -0.0344 -0.0663
  307POPC   C1A 3813   6.173  12.211   8.781 -0.0746 -0.0091 -0.0748
  307POPC   D2A 3814   6.089  12.476   9.141  0.0450 -0.1548 -0.3868
  307POPC   C3A 3815   5.959  12.361   9.481 -0.3602 -0.0541 -0.2979
  307POPC   C4A 3816   5.588  12.384   9.616  0.0728  0.2045 -0.3441
  307POPC   C1B 3817   5.818  12.699   8.733 -0.1029 -0.1145  0.4637
  307POPC   C2B 3818   6.102  12.980   9.071  0.0025  0.0377 -0.0449
  307POPC   C3B 3819   6.289  12.842   9.425  0.0336  0.1232  0.0222
  307POPC   C4B 3820   6.598  12.882   9.678 -0.2946  0.1061  0.1002
  308POPC   NC3 3821  12.897   3.249   8.272  0.2636 -0.1677  0.1615
  308POPC   PO4 3822  13.082   3.635   8.117 -0.1829 -0.0087 -0.1364
  308POPC   GL1 3823  13.073   3.590   8.616  0.2593 -0.0835  0.0294
  308POPC   GL2 3824  13.070   3.140   8.736 -0.1750  0.2835  0.1278
  308POPC   C1A 3825  12.714   3.577   8.885 -0.1016  0.0368 -0.0857
  308POPC   D2A 3826  12.680   3.785   9.177 -0.1218  0.2620 -0.2306
  308POPC   C3A 3827  12.897   3.857   9.559  0.0181 -0.0327  0.0983
  308POPC   C4A 3828  12.956   3.823  10.025  0.2361  0.1652 -0.0936
  308POPC   C1B 3829  12.916   3.048   9.073 -0.1278  0.0752  0.2428
  308POPC   C2B 3830  12.648   2.792   9.038 -0.4749  0.3147  0.2636
  308POPC   C3B 3831  12.239   2.848   9.195  0.0740 -0.1177 -0.1687
  308POPC   C4B 3832  11.849   2.576   8.977 -0.0513 -0.0152  0.0674
  309POPC   NC3 3833   1.961   5.194   7.883 -0.2186  0.1033  0.0444
  309POPC   PO4 3834   2.171   4.848   8.185 -0.0580 -0.2007 -0.0255
  309POPC   GL1 3835   2.054   4.894   8.619  0.2147 -0.1781 -0.1522
  309POPC   GL2 3836   2.314   4.847   8.792 -0.0530 -0.1230 -0.3377
  309POPC   C1A 3837   1.778   4.830   9.027  0.1849  0.2597  0.1556
  309POPC   D2A 3838   1.889   4.771   9.537  0.1589  0.2521  0.0907
  309POPC   C3A 3839   2.237   4.452   9.831 -0.1188  0.1342  0.0652
  309POPC   C4A 3840   2.520   4.317  10.212 -0.1331 -0.4202  0.3102
  309POPC   C1B 3841   2.629   4.428   8.907  0.3181 -0.0920  0.1207
  309POPC   C2B 3842   2.736   4.091   9.123 -0.5510  0.1615 -0.0028
  309POPC   C3B 3843   2.553   4.036   9.556  0.0003 -0.1242  0.4672
  309POPC   C4B 3844   2.505   3.711   9.948 -0.1124 -0.0607  0.2637
  310POPC   NC3 3845   8.951  10.021   8.215  0.1216 -0.2095 -0.1928
  310POPC   PO4 3846   9.318   9.780   8.583 -0.0862 -0.0339 -0.1704
  310POPC   GL1 3847   9.618   9.990   8.790  0.3968  0.1377  0.0673
  310POPC   GL2 3848   9.500  10.328   8.814 -0.0304 -0.3057 -0.1651
  310POPC   C1A 3849  10.003  10.136   9.003  0.1344  0.3090 -0.0582
  310POPC   D2A 3850  10.274  10.313   9.263  0.1433 -0.3371  0.0479
  310POPC   C3A 3851  10.173  10.632   9.181 -0.1787  0.0846  0.2012
  310POPC   C4A 3852  10.138  11.051   8.979 -0.0349 -0.0453  0.1204
  310POPC   C1B 3853   9.657  10.542   9.113 -0.0620 -0.1919  0.3625
  310POPC   C2B 3854   9.816  10.944   9.415  0.2377  0.1329  0.1989
  310POPC   C3B 3855  10.228  10.746   9.682  0.0242 -0.2834  0.0912
  310POPC   C4B 3856  10.528  10.716   9.974 -0.1953  0.0856  0.0015
  311POPC   NC3 3857  10.891   7.664   8.695  0.0231  0.1842  0.2418
  311POPC   PO4 3858  10.436   7.455   8.603 -0.2084 -0.0512  0.0412
  311POPC   GL1 3859  10.521   7.399   9.076  0.2579 -0.2342 -0.2744
  311POPC   GL2 3860  10.846   7.164   9.184 -0.0076  0.4149  0.0717
  311POPC   C1A 3861  10.509   7.323   9.538  0.0388 -0.3336  0.0002
  311POPC   D2A 3862  10.412   7.391   9.990 -0.2169 -0.0550  0.1100
  311POPC   C3A 3863  10.248   7.100  10.265 -0.3365  0.3215  0.1384
  311POPC   C4A 3864  10.486   6.767  10.607 -0.4431  0.3934  0.2568
  311POPC   C1B 3865  10.982   7.146   9.582 -0.0921  0.1580 -0.2103
  311POPC   C2B 3866  10.911   7.224   9.986 -0.1588  0.1920  0.1966
  311POPC   C3B 3867  11.014   7.538  10.228  0.0426  0.0870 -0.3007
  311POPC   C4B 3868  11.350   7.812  10.241  0.0465  0.2699  0.0607
  312POPC   NC3 3869   1.782   9.703   7.243 -0.0963 -0.1661  0.0188
  312POPC   PO4 3870   1.960   9.548   7.662 -0.0450 -0.1270  0.0233
  312POPC   GL1 3871   2.111   9.747   8.117  0.0865  0.0938 -0.4311
  312POPC   GL2 3872   2.223   9.506   8.339 -0.2347  0.5288  0.3608
  312POPC   C1A 3873   2.312  10.009   8.490 -0.2437  0.3949  0.1021
  312POPC   D2A 3874   2.137  10.274   8.801 -0.0905 -0.2549  0.0670
  312POPC   C3A 3875   2.214  10.390   9.258  0.1585 -0.0696  0.0305
  312POPC   C4A 3876   2.055  10.475   9.695  0.0207  0.2379  0.3634
  312POPC   C1B 3877   2.417   9.364   8.639 -0.2180  0.2371 -0.3044
  312POPC   C2B 3878   2.613   9.282   8.977 -0.2643 -0.0057  0.1751
  312POPC   C3B 3879   2.414   9.354   9.414 -0.0881  0.0299  0.0636
  312POPC   C4B 3880   2.650   9.548   9.684  0.0482  0.2383 -0.0248
  313POPC   NC3 3881   5.480   0.296   7.693 -0.1214 -0.2013 -0.3306
  313POPC   PO4 3882   5.464   0.105   7.956 -0.1014  0.0332  0.1666
  313POPC   GL1 3883   5.681   0.231   8.371 -0.1152  0.2368  0.0892
  313POPC   GL2 3884   5.624   0.596   8.219  0.1881  0.2176  0.0993
  313POPC   C1A 3885   5.764   0.183   8.876 -0.3577 -0.2287  0.1389
  313POPC   D2A 3886   5.605  -0.010   9.135  0.1063  0.2973 -0.0450
  313POPC   C3A 3887   5.673   0.090   9.476  0.1677  0.1315 -0.2506
  313POPC   C4A 3888   5.788  -0.011   9.877 -0.1046  0.2034 -0.2641
  313POPC   C1B 3889   5.757   0.805   8.656 -0.0943 -0.1235  0.0981
  313POPC   C2B 3890   5.721   0.899   9.133  0.2569  0.0327 -0.0038
  313POPC   C3B 3891   5.616   1.266   9.424  0.3545 -0.2043  0.2229
  313POPC   C4B 3892   5.837   1.681   9.483 -0.0581 -0.2098 -0.1626
  314POPC   NC3 3893   8.054  10.111   8.273  0.0325  0.1219 -0.0860
  314POPC   PO4 3894   8.414  10.313   8.190 -0.3530  0.1989  0.1227
  314POPC   GL1 3895   8.510  10.590   8.472 -0.1635 -0.1982  0.2579
  314POPC   GL2 3896   8.221  10.561   8.655  0.2952  0.0534  0.1162
  314POPC   C1A 3897   8.605  10.456   8.891 -0.1086  0.0600  0.0500
  314POPC   D2A 3898   8.668  10.577   9.265 -0.0465 -0.2301 -0.2032
  314POPC   C3A 3899   8.338  10.595   9.540  0.2584 -0.5492 -0.0267
  314POPC   C4A 3900   8.143  10.639   9.898 -0.0328 -0.1752  0.1982
  314POPC   C1B 3901   8.144  10.806   9.059 -0.3641  0.1881 -0.1732
  314POPC   C2B 3902   8.346  11.056   9.324  0.1360  0.1237  0.0539
  314POPC   C3B 3903   8.108  11.124   9.723  0.0834 -0.3336 -0.1737
  314POPC   C4B 3904   7.743  11.142   9.840  0.1314 -0.1396  0.0993
  315POPC   NC3 3905   0.875   7.323   7.786 -0.0236  0.0108 -0.0424
  315POPC   PO4 3906   1.054   6.977   8.088 -0.2129 -0.1384 -0.1190
  315POPC   GL1 3907   1.096   7.211   8.469  0.0961 -0.0582  0.0926
  315POPC   GL2 3908   1.448   7.321   8.487  0.1996  0.0034  0.0119
  315POPC   C1A 3909   1.185   7.536   8.811 -0.0995 -0.0051 -0.0006
  315POPC   D2A 3910   1.298   7.431   9.149 -0.2441  0.0093  0.0784
  315POPC   C3A 3911   0.986   7.222   9.367 -0.0022 -0.0560  0.0271
  315POPC   C4A 3912   0.877   7.077   9.671 -0.3736  0.3209  0.0773
  315POPC   C1B 3913   1.688   7.396   8.833 -0.0412 -0.2207  0.0472
  315POPC   C2B 3914   2.045   7.647   8.921  0.2652 -0.0380 -0.1409
  315POPC   C3B 3915   2.308   7.487   9.182 -0.0311 -0.3786  0.0153
  315POPC   C4B 3916   2.473   7.067   9.393 -0.0079  0.0541  0.2915
  316POPC   NC3 3917   0.820   8.250   8.385 -0.1920  0.0451  0.1013
  316POPC   PO4 3918   0.481   8.501   8.493 -0.2633 -0.1597 -0.3948
  316POPC   GL1 3919   0.570   8.703   8.856 -0.2428  0.1231  0.1180
  316POPC   GL2 3920   0.861   8.664   8.965 -0.0095 -0.0236  0.0519
  316POPC   C1A 3921   0.645   8.884   9.342 -0.4003  0.0624 -0.0846
  316POPC   D2A 3922   0.548   9.065   9.754  0.1983 -0.1236 -0.2954
  316POPC   C3A 3923   0.677   8.712   9.939  0.0764  0.3247  0.1637
  316POPC   C4A 3924   0.973   8.421   9.990 -0.1194  0.0130  0.2595
  316POPC   C1B 3925   1.190   8.729   9.261 -0.1262 -0.1285 -0.0169
  316POPC   C2B 3926   1.421   8.447   9.496  0.0366  0.1841  0.1097
  316POPC   C3B 3927   1.587   8.642   9.849 -0.3422  0.0862 -0.1505
  316POPC   C4B 3928   1.486   8.738  10.291  0.3037 -0.1358 -0.0004
  317POPC   NC3 3929   8.237  12.797   7.599  0.0066  0.1798 -0.5165
  317POPC   PO4 3930   8.109  13.122   7.981  0.1784 -0.0649 -0.0042
  317POPC   GL1 3931   8.131  13.093   8.356  0.0649  0.0200 -0.1391
  317POPC   GL2 3932   8.309  13.343   8.432  0.0600  0.2768 -0.0575
  317POPC   C1A 3933   8.158  12.922   8.650 -0.3783 -0.2797  0.3187
  317POPC   D2A 3934   8.382  12.776   8.952 -0.0465  0.2582  0.1037
  317POPC   C3A 3935   8.415  12.970   9.410 -0.0169  0.3908 -0.1228
  317POPC   C4A 3936   8.326  12.966   9.791  0.2524  0.2478 -0.2904
  317POPC   C1B 3937   8.303  13.286   8.936  0.0673 -0.3139  0.1042
  317POPC   C2B 3938   8.627  13.399   9.290 -0.0817 -0.1120  0.1934
  317POPC   C3B 3939   8.776  13.254   9.608  0.0805 -0.1203  0.0269
  317POPC   C4B 3940   8.823  13.091  10.046 -0.1982 -0.2101 -0.1378
  318POPC   NC3 3941   6.259   1.301   7.871 -0.0670  0.0684 -0.1900
  318POPC   PO4 3942   6.015   0.889   7.814  0.0805  0.0084 -0.0579
  318POPC   GL1 3943   6.038   0.929   8.262  0.1338  0.0654  0.1206
  318POPC   GL2 3944   5.757   1.228   8.208  0.0530 -0.1711  0.2035
  318POPC   C1A 3945   6.017   1.191   8.657  0.1436  0.1190  0.1465
  318POPC   D2A 3946   6.394   1.382   8.824 -0.1876 -0.1041 -0.0009
  318POPC   C3A 3947   6.605   1.479   9.227  0.0555  0.2280  0.0620
  318POPC   C4A 3948   6.660   1.231   9.553  0.2542 -0.1998 -0.2401
  318POPC   C1B 3949   6.011   1.614   8.396  0.3220 -0.0873 -0.2127
  318POPC   C2B 3950   5.843   1.760   8.678  0.2175 -0.1745 -0.0689
  318POPC   C3B 3951   5.528   1.788   8.876 -0.1279  0.0515  0.2826
  318POPC   C4B 3952   5.317   1.874   8.549 -0.1446 -0.0489  0.0233
  319POPC   NC3 3953   7.012   1.706   7.817  0.1065 -0.0649 -0.1118
  319POPC   PO4 3954   6.753   1.295   8.006 -0.0135  0.4068  0.0190
  319POPC   GL1 3955   6.856   1.109   8.413 -0.1153  0.0626  0.3180
  319POPC   GL2 3956   6.841   0.768   8.521 -0.3440  0.1450  0.0835
  319POPC   C1A 3957   6.906   1.323   8.788  0.1585  0.1059  0.2730
  319POPC   D2A 3958   6.720   1.724   8.824  0.2783  0.2198  0.3425
  319POPC   C3A 3959   6.392   1.904   8.543 -0.2075  0.0449  0.0066
  319POPC   C4A 3960   6.207   2.153   8.485  0.0048 -0.1639  0.4215
  319POPC   C1B 3961   6.380   0.877   8.621 -0.6553  0.0208  0.0110
  319POPC   C2B 3962   6.123   0.775   8.984 -0.5012 -0.0079  0.1163
  319POPC   C3B 3963   6.360   0.733   9.344  0.1648  0.1185 -0.0189
  319POPC   C4B 3964   6.608   0.453   9.325 -0.2145  0.2811  0.0103
  320POPC   NC3 3965  12.123   3.725   7.811  0.0753 -0.0654 -0.4637
  320POPC   PO4 3966  12.150   3.261   7.999 -0.3541  0.1402 -0.2085
  320POPC   GL1 3967  12.256   3.549   8.294  0.1022 -0.1368  0.1574
  320POPC   GL2 3968  12.184   3.921   8.350 -0.0107 -0.4396  0.2506
  320POPC   C1A 3969  12.168   3.545   8.664  0.1845  0.1276  0.1059
  320POPC   D2A 3970  12.168   3.797   9.070 -0.4699 -0.2526 -0.1278
  320POPC   C3A 3971  12.184   3.642   9.559 -0.0382 -0.4545 -0.2476
  320POPC   C4A 3972  11.846   3.445   9.862 -0.3762 -0.2751  0.1583
  320POPC   C1B 3973  12.124   4.137   8.730 -0.3314  0.0794 -0.0319
  320POPC   C2B 3974  12.349   4.350   9.078  0.3246 -0.1427  0.1114
  320POPC   C3B 3975  12.521   4.189   9.505 -0.2109  0.2751  0.0848
  320POPC   C4B 3976  12.277   4.112   9.875 -0.1378  0.1266 -0.1296
  321POPC   NC3 3977   9.528   3.483   7.878 -0.0717  0.0361  0.0916
  321POPC   PO4 3978   9.394   3.765   8.125  0.2100 -0.1134  0.2640
  321POPC   GL1 3979   9.389   3.464   8.502  0.1598 -0.0235  0.0780
  321POPC   GL2 3980   9.279   3.518   8.825 -0.1606 -0.0551 -0.0420
  321POPC   C1A 3981   9.554   3.090   8.833  0.2051 -0.0123  0.2710
  321POPC   D2A 3982   9.494   2.712   9.062 -0.1124 -0.0654 -0.1154
  321POPC   C3A 3983   9.419   2.346   8.935  0.2535 -0.0449 -0.0103
  321POPC   C4A 3984   9.448   2.002   8.713  0.1851  0.1893  0.1187
  321POPC   C1B 3985   9.518   3.712   9.228  0.0217  0.0998  0.1051
  321POPC   C2B 3986   9.822   3.827   9.457 -0.0278 -0.2581 -0.3331
  321POPC   C3B 3987   9.957   4.219   9.654 -0.3744 -0.1707  0.0643
  321POPC   C4B 3988  10.097   4.555  10.000  0.2078  0.3920  0.3509
  322POPC   NC3 3989   8.808  13.349   7.761  0.2622  0.0678 -0.0278
  322POPC   PO4 3990   8.897  13.583   8.036 -0.0089 -0.0785  0.3613
  322POPC   GL1 3991   8.921  13.366   8.408  0.2788  0.2174 -0.1473
  322POPC   GL2 3992   9.155  13.544   8.665 -0.3581 -0.3285  0.2046
  322POPC   C1A 3993   8.850  13.229   8.880  0.1060 -0.1763 -0.0149
  322POPC   D2A 3994   8.920  12.987   9.168 -0.2281  0.2296 -0.1067
  322POPC   C3A 3995   8.828  12.551   9.191 -0.4322 -0.2088 -0.0482
  322POPC   C4A 3996   8.440  12.279   9.204 -0.1938  0.0214  0.0242
  322POPC   C1B 3997   9.339  13.317   9.050  0.2330 -0.1000 -0.3284
  322POPC   C2B 3998   9.334  13.161   9.466  0.1581  0.0350  0.0092
  322POPC   C3B 3999   9.556  13.088   9.804 -0.0442  0.0154  0.1935
  322POPC   C4B 4000   9.750  13.325  10.150  0.0093  0.2450 -0.0516
  323POPC   NC3 4001   0.274  10.132   8.040  0.0261  0.0364 -0.0932
  323POPC   PO4 4002   0.389  10.621   8.181 -0.3167  0.0925  0.0478
  323POPC   GL1 4003   0.383  10.753   8.600 -0.0837 -0.1949  0.0274
  323POPC   GL2 4004   0.235  11.015   8.775  0.0024  0.3101 -0.0503
  323POPC   C1A 4005   0.387  10.627   9.008  0.1038  0.1343  0.4430
  323POPC   D2A 4006   0.690  10.616   9.200 -0.0510 -0.3192 -0.3310
  323POPC   C3A 4007   0.569  10.950   9.504 -0.1031 -0.0573 -0.0076
  323POPC   C4A 4008   0.368  11.058   9.954 -0.3492  0.5870  0.4637
  323POPC   C1B 4009  -0.140  10.693   8.836  0.0440  0.3237  0.0373
  323POPC   C2B 4010  -0.515  10.963   9.155 -0.1021 -0.0848  0.0511
  323POPC   C3B 4011  -0.873  10.968   8.983  0.1906  0.1163  0.5526
  323POPC   C4B 4012  -1.260  10.997   9.166 -0.1352 -0.0953  0.1168
  324POPC   NC3 4013  12.278   8.052   8.582 -0.0519  0.0276  0.0295
  324POPC   PO4 4014  12.447   8.520   8.756  0.1301  0.0680 -0.1426
  324POPC   GL1 4015  12.504   8.526   9.253  0.0337 -0.0749  0.0855
  324POPC   GL2 4016  12.306   8.800   9.312 -0.1400  0.1674  0.3133
  324POPC   C1A 4017  12.366   8.298   9.606  0.0100  0.1143  0.1113
  324POPC   D2A 4018  12.113   8.249   9.972  0.2033 -0.1267 -0.2421
  324POPC   C3A 4019  12.241   8.484  10.349 -0.1990 -0.0636  0.2055
  324POPC   C4A 4020  12.670   8.582  10.501  0.2938 -0.1445  0.0557
  324POPC   C1B 4021  12.104   9.173   9.511  0.1494  0.0301  0.0093
  324POPC   C2B 4022  12.295   9.408   9.813  0.3469 -0.3789 -0.1609
  324POPC   C3B 4023  12.399   9.132  10.131  0.0082  0.3373  0.1720
  324POPC   C4B 4024  12.591   8.684   9.860  0.2041  0.0709  0.0246
  325POPC   NC3 4025   7.722  10.941   7.907 -0.0322  0.0482  0.0195
  325POPC   PO4 4026   7.321  11.333   8.061 -0.0925  0.1242 -0.1953
  325POPC   GL1 4027   7.182  11.322   8.495  0.0367  0.0134  0.3064
  325POPC   GL2 4028   7.067  11.104   8.660  0.2048  0.4528  0.1224
  325POPC   C1A 4029   7.067  11.641   8.834 -0.1366 -0.0480  0.0607
  325POPC   D2A 4030   6.767  11.902   9.073 -0.0158  0.2825  0.0748
  325POPC   C3A 4031   6.824  11.827   9.449 -0.1298 -0.0901 -0.0886
  325POPC   C4A 4032   6.608  11.680   9.686 -0.0335  0.2417  0.0424
  325POPC   C1B 4033   7.223  11.220   9.108  0.1983 -0.0613 -0.0722
  325POPC   C2B 4034   7.349  11.369   9.450 -0.2056 -0.3848  0.0336
  325POPC   C3B 4035   7.635  11.638   9.544  0.1798 -0.0243 -0.0653
  325POPC   C4B 4036   7.936  11.925   9.282 -0.2194  0.0427 -0.2293
  326POPC   NC3 4037  10.390   8.390   8.483  0.3735  0.0747 -0.0517
  326POPC   PO4 4038  10.438   7.971   8.714 -0.1932 -0.1381 -0.0688
  326POPC   GL1 4039  10.411   8.273   9.072  0.1257 -0.1217 -0.0995
  326POPC   GL2 4040  10.239   8.585   9.026  0.0446 -0.1725 -0.2330
  326POPC   C1A 4041  10.513   8.229   9.443 -0.1227  0.0493 -0.0321
  326POPC   D2A 4042  10.447   7.816   9.675  0.2220  0.4437 -0.1300
  326POPC   C3A 4043  10.830   7.629   9.695 -0.4897 -0.1610  0.1315
  326POPC   C4A 4044  11.259   7.637   9.813 -0.0898 -0.0834 -0.3726
  326POPC   C1B 4045  10.196   8.712   9.523 -0.0404  0.0941  0.1465
  326POPC   C2B 4046  10.245   8.951   9.855 -0.0896  0.0553  0.0220
  326POPC   C3B 4047  10.415   8.871  10.207  0.1033 -0.1427 -0.0487
  326POPC   C4B 4048  10.177   8.588  10.428 -0.0964 -0.1442  0.2778
  327POPC   NC3 4049   7.365   2.532   7.826  0.0837  0.1972 -0.0153
  327POPC   PO4 4050   7.305   2.064   8.080 -0.1274 -0.0387  0.1212
  327POPC   GL1 4051   7.315   1.889   8.501  0.2595  0.0785 -0.0573
  327POPC   GL2 4052   7.504   1.586   8.597  0.0704 -0.2382  0.1231
  327POPC   C1A 4053   7.173   1.772   8.925 -0.0177  0.1004 -0.2990
  327POPC   D2A 4054   7.127   1.568   9.298 -0.2564  0.2700 -0.1892
  327POPC   C3A 4055   6.985   1.085   9.216 -0.2180  0.2372 -0.0060
  327POPC   C4A 4056   6.866   0.770   9.027  0.1353 -0.1581 -0.3692
  327POPC   C1B 4057   7.645   1.740   8.959 -0.3628 -0.1831  0.1964
  327POPC   C2B 4058   8.082   1.559   9.268  0.2444 -0.2268 -0.2433
  327POPC   C3B 4059   8.047   1.474   9.661  0.0278 -0.2648 -0.1489
  327POPC   C4B 4060   8.054   1.234  10.054 -0.2240  0.0563 -0.0271
  328POPC   NC3 4061  11.427   3.930   8.130  0.1349  0.3898  0.0895
  328POPC   PO4 4062  11.318   3.478   7.953 -0.0276  0.2409  0.1000
  328POPC   GL1 4063  11.361   3.429   8.394  0.1381 -0.0825  0.0258
  328POPC   GL2 4064  11.200   3.136   8.586 -0.0866  0.3038 -0.0126
  328POPC   C1A 4065  11.592   3.527   8.734 -0.0006 -0.0987 -0.0796
  328POPC   D2A 4066  11.687   3.571   9.121  0.3959  0.0228 -0.5331
  328POPC   C3A 4067  11.491   3.987   9.317 -0.3186 -0.2944  0.0347
  328POPC   C4A 4068  11.403   4.379   9.198 -0.1771  0.3229 -0.3881
  328POPC   C1B 4069  11.356   3.123   9.029  0.2656 -0.1456 -0.1269
  328POPC   C2B 4070  11.459   3.286   9.478  0.0166  0.1647 -0.2318
  328POPC   C3B 4071  11.688   2.951   9.773 -0.1931  0.0405 -0.1833
  328POPC   C4B 4072  11.804   2.732   9.475 -0.0958 -0.0069 -0.0494
  329POPC   NC3 4073  10.579  10.096   8.146 -0.0862 -0.1324 -0.0933
  329POPC   PO4 4074  10.426   9.921   8.481 -0.1747 -0.1133  0.1096
  329POPC   GL1 4075  10.587   9.951   8.858  0.2601 -0.0195  0.3793
  329POPC   GL2 4076  10.751   9.745   8.916  0.1537 -0.0740 -0.0401
  329POPC   C1A 4077  10.747  10.199   9.205 -0.1809 -0.0111  0.0187
  329POPC   D2A 4078  10.891  10.155   9.572 -0.3888  0.1995 -0.1615
  329POPC   C3A 4079  11.103  10.435   9.800 -0.0234  0.1584 -0.5411
  329POPC   C4A 4080  11.432  10.538   9.797 -0.2087  0.1551  0.1968
  329POPC   C1B 4081  11.030   9.622   9.169 -0.2956 -0.0684 -0.0392
  329POPC   C2B 4082  11.414   9.569   9.439 -0.2638  0.3420 -0.0648
  329POPC   C3B 4083  11.325   9.461   9.812  0.0240 -0.4847 -0.0908
  329POPC   C4B 4084  11.253   9.269  10.249 -0.2084  0.1249  0.2004
  330POPC   NC3 4085  11.700   9.672   8.368  0.4204  0.0339 -0.1807
  330POPC   PO4 4086  12.094   9.728   8.640  0.1563 -0.0763 -0.0096
  330POPC   GL1 4087  12.122   9.959   8.962  0.1367 -0.0303 -0.1172
  330POPC   GL2 4088  12.213  10.197   8.794  0.1716  0.3197 -0.0741
  330POPC   C1A 4089  12.117  10.139   9.312  0.3559  0.0866 -0.0835
  330POPC   D2A 4090  12.264  10.034   9.774  0.1283 -0.3356 -0.3595
  330POPC   C3A 4091  12.497  10.294   9.989 -0.0348  0.0348  0.1297
  330POPC   C4A 4092  12.751  10.630  10.019  0.1877 -0.2481 -0.0341
  330POPC   C1B 4093  12.581  10.393   9.132  0.1542  0.1894  0.1919
  330POPC   C2B 4094  12.750  10.707   9.479  0.0825 -0.2770 -0.0318
  330POPC   C3B 4095  12.546  11.171   9.703 -0.1720  0.0203 -0.0871
  330POPC   C4B 4096  12.685  11.583   9.845  0.1041  0.2037 -0.0665
  331POPC   NC3 4097  12.054   1.560   7.682  0.0900  0.2466  0.0928
  331POPC   PO4 4098  12.084   1.497   8.115 -0.0516 -0.0644  0.1040
  331POPC   GL1 4099  12.059   1.800   8.539 -0.3421  0.0352  0.0628
  331POPC   GL2 4100  12.323   1.909   8.498  0.1394  0.1128  0.1578
  331POPC   C1A 4101  11.890   1.957   8.894 -0.1304  0.0836  0.0607
  331POPC   D2A 4102  11.674   2.053   9.202 -0.0136  0.0225 -0.1969
  331POPC   C3A 4103  11.608   2.270   9.499 -0.3563 -0.1415 -0.0856
  331POPC   C4A 4104  11.872   2.291   9.787  0.3566 -0.3432 -0.1074
  331POPC   C1B 4105  12.727   2.062   8.778  0.1610 -0.0511  0.0178
  331POPC   C2B 4106  12.682   2.249   9.249 -0.4214 -0.2285 -0.1703
  331POPC   C3B 4107  12.582   2.080   9.611  0.1798  0.0717 -0.0734
  331POPC   C4B 4108  12.275   2.033   9.914  0.2822  0.2040  0.1162
  332POPC   NC3 4109  10.001   5.176   8.644 -0.2488  0.1947 -0.1612
  332POPC   PO4 4110  10.388   5.395   8.647  0.0066  0.0548  0.2196
  332POPC   GL1 4111  10.597   5.213   8.860 -0.0973  0.1753 -0.2046
  332POPC   GL2 4112  10.906   5.036   8.782  0.0187  0.0943  0.0989
  332POPC   C1A 4113  10.526   5.046   9.171  0.4247 -0.0060 -0.2681
  332POPC   D2A 4114  10.681   4.958   9.598 -0.0943  0.2076 -0.0483
  332POPC   C3A 4115  10.645   4.543   9.875 -0.1975 -0.2118 -0.0456
  332POPC   C4A 4116  11.011   4.405  10.090 -0.0337 -0.0698 -0.1512
  332POPC   C1B 4117  11.043   4.961   9.091 -0.3261 -0.1203  0.1045
  332POPC   C2B 4118  10.967   4.643   9.322  0.1103 -0.0090 -0.3181
  332POPC   C3B 4119  10.570   4.542   9.322 -0.1739  0.1026 -0.0903
  332POPC   C4B 4120  10.261   4.594   9.551  0.2230 -0.0783  0.1152
  333POPC   NC3 4121   4.509   4.991   8.511 -0.1484  0.0710  0.3441
  333POPC   PO4 4122   4.236   5.278   8.257  0.0216  0.3133 -0.0826
  333POPC   GL1 4123   4.028   4.960   8.662 -0.2832  0.0059 -0.2263
  333POPC   GL2 4124   4.152   4.622   8.651  0.1893  0.2590  0.1074
  333POPC   C1A 4125   3.759   4.835   8.951 -0.1006  0.2842 -0.0826
  333POPC   D2A 4126   3.550   4.956   9.397  0.0684 -0.1316 -0.0752
  333POPC   C3A 4127   3.545   4.658   9.766  0.0510  0.0865  0.0283
  333POPC   C4A 4128   3.224   4.681  10.176 -0.4109 -0.2037 -0.1460
  333POPC   C1B 4129   3.931   4.371   8.913 -0.0355  0.1163 -0.0225
  333POPC   C2B 4130   3.798   4.038   9.203 -0.1681 -0.3719 -0.1262
  333POPC   C3B 4131   3.963   3.816   9.483 -0.1468  0.0512  0.0905
  333POPC   C4B 4132   3.770   3.500   9.685 -0.2048 -0.2600  0.1995
  334POPC   NC3 4133   4.614   0.395   8.237 -0.1121  0.2589  0.0460
  334POPC   PO4 4134   4.607   0.779   8.120 -0.1078  0.1755 -0.1577
  334POPC   GL1 4135   4.807   0.779   8.492 -0.0551  0.0721  0.0367
  334POPC   GL2 4136   4.884   0.975   8.655  0.0281  0.0545 -0.4425
  334POPC   C1A 4137   4.811   0.503   8.794  0.0443  0.0739 -0.2210
  334POPC   D2A 4138   4.865   0.519   9.235  0.2750 -0.1831  0.0738
  334POPC   C3A 4139   4.787   1.005   9.344  0.0268  0.0410 -0.2212
  334POPC   C4A 4140   4.644   1.092   9.664  0.3427  0.4367 -0.2913
  334POPC   C1B 4141   5.112   0.964   8.990  0.1049  0.1681 -0.1827
  334POPC   C2B 4142   5.267   0.935   9.411 -0.2746 -0.0292  0.1882
  334POPC   C3B 4143   4.940   0.699   9.710  0.1049  0.0042  0.0016
  334POPC   C4B 4144   4.491   0.636   9.890 -0.3650  0.0963  0.0462
  335POPC   NC3 4145   3.565   0.535   8.228 -0.0515  0.0432  0.3453
  335POPC   PO4 4146   3.123   0.498   8.119 -0.2668  0.1038 -0.0346
  335POPC   GL1 4147   3.190   0.491   8.682 -0.0507 -0.1953  0.0019
  335POPC   GL2 4148   3.487   0.346   8.681  0.1206 -0.0384 -0.2254
  335POPC   C1A 4149   3.060   0.466   9.127  0.0688 -0.2566 -0.1950
  335POPC   D2A 4150   2.799   0.503   9.507  0.2955 -0.1410 -0.0463
  335POPC   C3A 4151   2.991   0.665   9.966 -0.1156  0.2803  0.0392
  335POPC   C4A 4152   3.427   0.568  10.129  0.3318  0.1937 -0.1920
  335POPC   C1B 4153   3.618   0.114   9.002  0.0675 -0.3130  0.1091
  335POPC   C2B 4154   3.383  -0.229   9.139 -0.1838 -0.2882  0.2730
  335POPC   C3B 4155   3.033  -0.302   9.117  0.2492 -0.0733  0.1806
  335POPC   C4B 4156   2.800  -0.260   9.544 -0.2037  0.0997  0.1058
  336POPC   NC3 4157  12.665   8.457   8.298  0.3237 -0.0390  0.1578
  336POPC   PO4 4158  12.964   8.642   8.533  0.0611 -0.1496 -0.1536
  336POPC   GL1 4159  13.088   8.658   8.940  0.0425  0.2309 -0.3450
  336POPC   GL2 4160  13.022   8.491   9.216  0.0129 -0.2570  0.3520
  336POPC   C1A 4161  12.815   8.932   9.232 -0.1482  0.3101 -0.1521
  336POPC   D2A 4162  12.651   9.059   9.461  0.1910 -0.0308 -0.1058
  336POPC   C3A 4163  12.632   9.372   9.484 -0.0724  0.1223  0.1899
  336POPC   C4A 4164  12.466   9.736   9.401  0.0549 -0.0125  0.0566
  336POPC   C1B 4165  13.087   8.817   9.620 -0.1992 -0.1346  0.1029
  336POPC   C2B 4166  13.135   9.283   9.678  0.1660  0.2635 -0.2174
  336POPC   C3B 4167  12.909   9.252  10.035 -0.1472 -0.0161 -0.0280
  336POPC   C4B 4168  12.843   9.051  10.386  0.0718  0.1856 -0.1487
  337POPC   NC3 4169   2.915  12.073   8.187 -0.1646  0.2792 -0.0318
  337POPC   PO4 4170   3.141  12.434   7.977 -0.0584 -0.2308 -0.0546
  337POPC   GL1 4171   3.272  12.517   8.393  0.0334  0.1224 -0.0875
  337POPC   GL2 4172   3.245  12.776   8.573 -0.1405 -0.2424 -0.1144
  337POPC   C1A 4173   3.488  12.407   8.813  0.0904 -0.2012  0.0468
  337POPC   D2A 4174   3.744  12.550   9.141 -0.2125  0.2575 -0.0286
  337POPC   C3A 4175   3.877  12.952   9.193  0.1564  0.0643 -0.1880
  337POPC   C4A 4176   3.806  13.308   9.358  0.3004  0.1319  0.1637
  337POPC   C1B 4177   3.471  12.914   8.930 -0.0925 -0.1936 -0.0573
  337POPC   C2B 4178   3.376  13.039   9.389  0.1545 -0.2675 -0.1501
  337POPC   C3B 4179   3.266  13.302   9.619  0.1155  0.0897 -0.0236
  337POPC   C4B 4180   3.627  13.384   9.858 -0.2823 -0.3650 -0.1552
  338POPC   NC3 4181   0.845   4.868   8.173  0.0695 -0.2908 -0.0752
  338POPC   PO4 4182   1.122   5.130   8.287 -0.2330 -0.2687  0.0290
  338POPC   GL1 4183   0.951   5.170   8.626 -0.2095  0.4046  0.1652
  338POPC   GL2 4184   0.860   4.887   8.786 -0.0086 -0.1958 -0.0418
  338POPC   C1A 4185   1.090   5.156   9.069  0.0696  0.2031 -0.0541
  338POPC   D2A 4186   1.420   5.026   9.524 -0.2200 -0.1758  0.1305
  338POPC   C3A 4187   1.402   4.692   9.858  0.3385 -0.0176 -0.1000
  338POPC   C4A 4188   1.243   4.185   9.912 -0.0114  0.0535  0.1329
  338POPC   C1B 4189   0.636   4.893   9.168  0.2967  0.0664  0.0708
  338POPC   C2B 4190   0.514   4.970   9.614  0.0775 -0.0473 -0.1328
  338POPC   C3B 4191   0.513   4.656   9.767  0.1483 -0.0674  0.3629
  338POPC   C4B 4192   0.750   4.332   9.987  0.2773  0.0503 -0.0360
  339POPC   NC3 4193   2.663  10.914   8.089 -0.1514 -0.1694 -0.2873
  339POPC   PO4 4194   2.398  11.194   8.111 -0.0996 -0.2459  0.0191
  339POPC   GL1 4195   2.545  11.321   8.535  0.0305 -0.0869 -0.0562
  339POPC   GL2 4196   2.401  11.138   8.672 -0.0088  0.1116 -0.0301
  339POPC   C1A 4197   2.635  11.375   9.013 -0.0997 -0.0530 -0.3347
  339POPC   D2A 4198   2.525  11.158   9.318  0.0074 -0.1941 -0.2275
  339POPC   C3A 4199   2.527  10.703   9.469  0.0500 -0.0881 -0.3297
  339POPC   C4A 4200   2.695  10.510   9.722 -0.1468  0.1597 -0.0718
  339POPC   C1B 4201   2.116  11.279   8.959  0.1723  0.0396 -0.0209
  339POPC   C2B 4202   2.104  11.337   9.465  0.2212 -0.0036 -0.0397
  339POPC   C3B 4203   2.221  10.978   9.777  0.5499 -0.0095 -0.2358
  339POPC   C4B 4204   1.849  10.774   9.967 -0.0592  0.2476  0.0957
  340POPC   NC3 4205   1.509  10.851   8.499 -0.2448 -0.0078 -0.3331
  340POPC   PO4 4206   1.146  10.984   8.541 -0.1868 -0.3234 -0.0054
  340POPC   GL1 4207   1.279  11.034   9.061  0.0423  0.0724 -0.0127
  340POPC   GL2 4208   1.659  11.013   9.017  0.0232  0.1192  0.1498
  340POPC   C1A 4209   1.158  10.900   9.427 -0.1573  0.0535 -0.2850
  340POPC   D2A 4210   1.023  10.643   9.547 -0.1094  0.2131 -0.4701
  340POPC   C3A 4211   0.753  10.740   9.919 -0.0806  0.1564  0.1536
  340POPC   C4A 4212   0.684  10.721  10.282 -0.3514  0.0290  0.2685
  340POPC   C1B 4213   1.652  11.232   9.437  0.0615 -0.1211  0.2161
  340POPC   C2B 4214   1.666  11.265   9.760  0.0422 -0.1873 -0.1197
  340POPC   C3B 4215   1.432  11.072   9.987 -0.1231 -0.1645  0.2498
  340POPC   C4B 4216   1.404  10.598  10.068  0.0170 -0.1703  0.1199
  341POPC   NC3 4217   9.523   8.985   8.340 -0.2782  0.2299 -0.1725
  341POPC   PO4 4218   9.596   8.957   8.747  0.1593 -0.2062  0.2868
  341POPC   GL1 4219   9.444   9.185   9.105  0.1511 -0.0300 -0.0224
  341POPC   GL2 4220   9.684   9.525   9.054 -0.1649 -0.1063 -0.2262
  341POPC   C1A 4221   9.487   9.310   9.514  0.1082 -0.2707  0.4757
  341POPC   D2A 4222   9.213   9.551   9.719 -0.1050 -0.2763 -0.0159
  341POPC   C3A 4223   9.488   9.531  10.036  0.0120  0.1042  0.4763
  341POPC   C4A 4224   9.507   9.257  10.501  0.1986 -0.3694  0.0842
  341POPC   C1B 4225  10.091   9.784   9.279  0.2383  0.2266  0.1967
  341POPC   C2B 4226  10.363   9.861   9.638 -0.0292  0.1765 -0.4352
  341POPC   C3B 4227  10.452  10.267   9.793  0.0917 -0.3607 -0.2104
  341POPC   C4B 4228  10.761  10.213  10.105 -0.1651 -0.3498 -0.1415
  342POPC   NC3 4229  13.426   8.358   7.921 -0.2350  0.0796 -0.1494
  342POPC   PO4 4230  13.074   8.205   8.184 -0.0245 -0.0119  0.2833
  342POPC   GL1 4231  13.120   8.071   8.619 -0.0167  0.0767 -0.1266
  342POPC   GL2 4232  12.823   8.254   8.819 -0.1699 -0.0484  0.1165
  342POPC   C1A 4233  13.241   8.079   9.033 -0.1523 -0.0567 -0.2457
  342POPC   D2A 4234  13.214   8.024   9.452 -0.0398 -0.2611 -0.3707
  342POPC   C3A 4235  13.015   8.326   9.731  0.2693 -0.0342  0.4678
  342POPC   C4A 4236  13.031   8.554  10.093 -0.1713  0.6165  0.3012
  342POPC   C1B 4237  12.725   8.081   9.139 -0.0681  0.0080 -0.2624
  342POPC   C2B 4238  12.739   7.888   9.561 -0.2985  0.0310 -0.0314
  342POPC   C3B 4239  12.673   8.104  10.042 -0.4597 -0.2932  0.0700
  342POPC   C4B 4240  12.889   8.077  10.375 -0.2830  0.1473  0.1953
  343POPC   NC3 4241   0.626   2.988   8.196 -0.1500  0.1822 -0.2385
  343POPC   PO4 4242   1.044   3.199   8.320 -0.2231  0.5052  0.0874
  343POPC   GL1 4243   1.371   3.015   8.532 -0.3123 -0.2813 -0.1463
  343POPC   GL2 4244   1.323   3.254   8.751 -0.1349 -0.2924  0.0214
  343POPC   C1A 4245   1.668   2.871   8.937  0.0278  0.1036  0.0828
  343POPC   D2A 4246   1.750   3.047   9.418  0.0231  0.2761 -0.1991
  343POPC   C3A 4247   1.572   3.168   9.846  0.2890 -0.1200 -0.0220
  343POPC   C4A 4248   1.470   2.924  10.204 -0.1339 -0.2074 -0.2164
  343POPC   C1B 4249   1.344   3.129   9.167  0.1422 -0.0624 -0.0310
  343POPC   C2B 4250   1.259   2.880   9.508 -0.1133 -0.0359 -0.0631
  343POPC   C3B 4251   1.611   2.696   9.690  0.3484 -0.1520 -0.2092
  343POPC   C4B 4252   1.844   2.747   9.985 -0.0790  0.0991 -0.1043
  344POPC   NC3 4253   3.132   3.025   7.852 -0.1057  0.0632 -0.1195
  344POPC   PO4 4254   2.919   3.012   8.308 -0.3668  0.1194 -0.1869
  344POPC   GL1 4255   3.011   3.261   8.655 -0.0597 -0.0399  0.1017
  344POPC   GL2 4256   2.821   3.188   8.939 -0.2967 -0.1758 -0.2622
  344POPC   C1A 4257   3.299   3.251   8.816  0.0622  0.1612 -0.0700
  344POPC   D2A 4258   3.626   2.956   8.891  0.0581 -0.2697 -0.4096
  344POPC   C3A 4259   3.674   2.807   9.302 -0.1002  0.0277 -0.4564
  344POPC   C4A 4260   3.959   2.519   9.556 -0.2291  0.0373 -0.1735
  344POPC   C1B 4261   2.859   3.030   9.265  0.0392 -0.1104 -0.0524
  344POPC   C2B 4262   2.701   2.712   9.607  0.0184 -0.0688 -0.0380
  344POPC   C3B 4263   2.748   2.753  10.071 -0.0590 -0.0833  0.3440
  344POPC   C4B 4264   3.112   3.025  10.156 -0.0156  0.3222  0.0923
  345POPC   NC3 4265  10.543   0.464   7.478 -0.1292 -0.2804  0.0022
  345POPC   PO4 4266  10.736   0.288   7.824  0.3415  0.0045 -0.0121
  345POPC   GL1 4267  10.440   0.311   8.288  0.2472  0.1211 -0.0597
  345POPC   GL2 4268  10.039   0.237   8.349 -0.1006 -0.2047  0.4302
  345POPC   C1A 4269  10.431   0.366   8.664 -0.0976  0.2971 -0.2059
  345POPC   D2A 4270  10.760   0.404   8.825  0.1115  0.0734  0.1459
  345POPC   C3A 4271  10.843   0.434   9.291  0.1945  0.1898  0.2224
  345POPC   C4A 4272  10.871   0.688   9.666 -0.3453 -0.1454  0.1524
  345POPC   C1B 4273  10.019   0.183   8.821 -0.0795  0.1451  0.2100
  345POPC   C2B 4274   9.739   0.124   9.197  0.0541 -0.0610 -0.0685
  345POPC   C3B 4275   9.457   0.404   9.326 -0.0525 -0.1176  0.1212
  345POPC   C4B 4276   9.256   0.766   9.529  0.2814 -0.1859 -0.0678
  346POPC   NC3 4277  10.992  12.983   8.006  0.1670  0.0620 -0.2325
  346POPC   PO4 4278  10.736  12.701   8.281 -0.1622  0.1832 -0.0556
  346POPC   GL1 4279  10.505  12.886   8.656  0.1099  0.0603  0.0252
  346POPC   GL2 4280  10.132  12.928   8.656  0.2466  0.1723 -0.1124
  346POPC   C1A 4281  10.435  13.157   8.988 -0.0814 -0.0943 -0.1219
  346POPC   D2A 4282  10.321  13.371   9.447 -0.1033  0.0181 -0.1816
  346POPC   C3A 4283  10.250  13.778   9.412  0.0870  0.0337 -0.1286
  346POPC   C4A 4284  10.356  14.137   9.168  0.0492 -0.3237 -0.1355
  346POPC   C1B 4285  10.267  12.503   8.837 -0.0460 -0.1126 -0.0521
  346POPC   C2B 4286  10.186  12.096   8.966  0.2390  0.1611  0.2899
  346POPC   C3B 4287   9.988  12.002   9.308 -0.0821 -0.0776 -0.1895
  346POPC   C4B 4288   9.980  11.915   9.908 -0.0761 -0.2319  0.0569
  347POPC   NC3 4289   3.041  12.941   8.152 -0.1468 -0.0910 -0.0635
  347POPC   PO4 4290   3.072  13.279   8.402 -0.2076 -0.0999 -0.1296
  347POPC   GL1 4291   2.880  13.076   8.728 -0.1318  0.0676  0.2222
  347POPC   GL2 4292   2.603  12.911   8.754  0.0642 -0.2154 -0.1182
  347POPC   C1A 4293   2.895  12.834   9.133 -0.0137 -0.0698 -0.0216
  347POPC   D2A 4294   2.888  12.907   9.506 -0.0088  0.4288 -0.2503
  347POPC   C3A 4295   2.596  13.004   9.613  0.2365 -0.1064  0.0169
  347POPC   C4A 4296   2.230  13.004   9.797  0.0428 -0.2035 -0.1135
  347POPC   C1B 4297   2.547  13.287   9.058  0.1785  0.2335 -0.1280
  347POPC   C2B 4298   2.327  13.409   9.353  0.0280  0.2683  0.3377
  347POPC   C3B 4299   1.932  13.105   9.371 -0.1667 -0.0112  0.1728
  347POPC   C4B 4300   1.516  13.085   9.596  0.0495  0.4456 -0.1700
  348POPC   NC3 4301  13.186   7.691   8.338  0.0410  0.3973 -0.2749
  348POPC   PO4 4302  12.916   7.465   8.352  0.1027  0.0557 -0.1946
  348POPC   GL1 4303  12.896   7.660   8.734  0.1310 -0.0542  0.0755
  348POPC   GL2 4304  13.287   7.632   8.847 -0.0452  0.0578  0.3703
  348POPC   C1A 4305  12.931   7.622   9.167  0.1045 -0.1027  0.1040
  348POPC   D2A 4306  12.758   7.414   9.450  0.0814  0.1182 -0.2418
  348POPC   C3A 4307  12.397   7.565   9.413 -0.0381  0.3157  0.0030
  348POPC   C4A 4308  12.051   7.864   9.337  0.1190  0.1344 -0.0990
  348POPC   C1B 4309  13.448   7.620   9.298 -0.3461  0.2586 -0.0936
  348POPC   C2B 4310  13.190   7.541   9.648 -0.1562  0.1464  0.1286
  348POPC   C3B 4311  13.353   7.325   9.972 -0.2509 -0.0917  0.0213
  348POPC   C4B 4312  13.474   6.865  10.058  0.3011  0.0014 -0.1599
  349POPC   NC3 4313   0.024   0.919   7.909  0.1202 -0.0940 -0.2064
  349POPC   PO4 4314  -0.272   0.805   8.282 -0.0308  0.1430  0.1030
  349POPC   GL1 4315  -0.059   0.744   8.673 -0.1043 -0.1799  0.2525
  349POPC   GL2 4316   0.053   0.474   8.925 -0.0359 -0.0515  0.1548
  349POPC   C1A 4317   0.103   0.988   9.000  0.1698 -0.1470  0.2917
  349POPC   D2A 4318   0.470   1.064   9.248 -0.1878 -0.1589  0.2689
  349POPC   C3A 4319   0.685   0.735   9.544  0.1469 -0.1448  0.0347
  349POPC   C4A 4320   1.041   0.696   9.764  0.0190  0.0179 -0.0614
  349POPC   C1B 4321  -0.361   0.620   9.041 -0.0726  0.0105  0.1314
  349POPC   C2B 4322  -0.674   0.423   9.286 -0.0444  0.1037  0.1467
  349POPC   C3B 4323  -0.749   0.035   9.500  0.1151  0.0694  0.0381
  349POPC   C4B 4324  -0.727  -0.404   9.403 -0.2246 -0.2558  0.1818
  350POPC   NC3 4325   0.191  12.838   7.835 -0.0178  0.0538 -0.0375
  350POPC   PO4 4326   0.111  12.753   8.333  0.0653  0.2255  0.1806
  350POPC   GL1 4327  -0.107  12.730   8.729  0.0142  0.3058  0.1034
  350POPC   GL2 4328  -0.069  13.073   8.865 -0.1565  0.3056  0.1321
  350POPC   C1A 4329  -0.284  12.725   9.171  0.1248 -0.1393 -0.2719
  350POPC   D2A 4330  -0.565  12.780   9.507  0.1484 -0.2736 -0.1159
  350POPC   C3A 4331  -0.416  13.092   9.750 -0.1792  0.0074 -0.2438
  350POPC   C4A 4332  -0.431  13.553   9.858 -0.0394 -0.4239  0.3213
  350POPC   C1B 4333  -0.162  13.206   9.338 -0.1129 -0.0476  0.1931
  350POPC   C2B 4334   0.050  13.527   9.662  0.1297  0.0348 -0.0261
  350POPC   C3B 4335   0.242  13.710  10.031  0.1172 -0.0929 -0.1570
  350POPC   C4B 4336   0.437  13.698  10.339  0.0852  0.3078  0.1168
  351POPC   NC3 4337   4.297   2.976   7.197 -0.1820 -0.0997  0.1512
  351POPC   PO4 4338   4.376   2.561   7.526 -0.0580 -0.4308 -0.2540
  351POPC   GL1 4339   4.231   2.687   7.923 -0.1237  0.0843 -0.1645
  351POPC   GL2 4340   4.054   2.525   8.185  0.1644 -0.1579 -0.2364
  351POPC   C1A 4341   4.344   2.973   8.205  0.1703  0.2806 -0.0895
  351POPC   D2A 4342   4.299   3.203   8.625  0.0640 -0.3652  0.1564
  351POPC   C3A 4343   4.116   3.049   8.854  0.0644  0.0520  0.2347
  351POPC   C4A 4344   4.079   2.702   9.099  0.1712  0.1284  0.2466
  351POPC   C1B 4345   3.852   2.959   8.299  0.3251  0.0557  0.0498
  351POPC   C2B 4346   3.813   3.348   8.589  0.1892  0.0587 -0.1387
  351POPC   C3B 4347   3.600   3.512   9.038 -0.0547 -0.0920 -0.0844
  351POPC   C4B 4348   3.440   3.289   9.358  0.0365  0.0439  0.0662
  352POPC   NC3 4349  13.637  10.752   7.834 -0.0263  0.2513  0.0972
  352POPC   PO4 4350  13.564  10.373   8.136  0.5451  0.2014 -0.1231
  352POPC   GL1 4351  13.321  10.297   8.601  0.2904 -0.2205  0.0081
  352POPC   GL2 4352  12.961  10.326   8.649 -0.1797 -0.1966  0.1439
  352POPC   C1A 4353  13.280  10.328   9.014 -0.3642  0.0303  0.1159
  352POPC   D2A 4354  13.193  10.326   9.383  0.0508 -0.0680 -0.0553
  352POPC   C3A 4355  13.242  10.717   9.556  0.0973  0.1211 -0.1630
  352POPC   C4A 4356  13.079  10.993   9.830 -0.1143 -0.0313  0.0003
  352POPC   C1B 4357  12.530  10.692   8.619  0.0029  0.2258 -0.2045
  352POPC   C2B 4358  12.253  11.126   8.666 -0.2270  0.1549  0.1634
  352POPC   C3B 4359  12.227  11.464   9.044 -0.1826  0.2879  0.1993
  352POPC   C4B 4360  12.281  11.649   9.458  0.0138  0.2567 -0.1608
  353POPC   NC3 4361   2.839   5.703   8.341  0.2097  0.3147 -0.0909
  353POPC   PO4 4362   2.424   5.919   8.324 -0.2763  0.0579  0.2995
  353POPC   GL1 4363   2.158   5.768   8.633  0.1110  0.1101 -0.0634
  353POPC   GL2 4364   1.908   6.009   8.819  0.3591  0.1789 -0.1619
  353POPC   C1A 4365   2.286   5.420   8.987 -0.0337  0.1898 -0.2276
  353POPC   D2A 4366   2.180   5.066   9.266  0.0910  0.0698 -0.1018
  353POPC   C3A 4367   2.490   5.175   9.631  0.1377 -0.1390 -0.1602
  353POPC   C4A 4368   2.485   5.316   9.970 -0.0163 -0.0251  0.0426
  353POPC   C1B 4369   1.853   5.802   9.194 -0.2096 -0.0721 -0.0072
  353POPC   C2B 4370   2.072   5.512   9.438 -0.1040 -0.0754  0.2043
  353POPC   C3B 4371   2.028   5.157   9.776  0.0810 -0.1027  0.3513
  353POPC   C4B 4372   1.663   5.083  10.001  0.0834 -0.1403 -0.0665
  354POPC   NC3 4373   7.759   2.160   8.196 -0.0319  0.0705 -0.2248
  354POPC   PO4 4374   8.084   1.915   7.872  0.1344  0.1576  0.1625
  354POPC   GL1 4375   8.167   1.832   8.329 -0.0813  0.2923 -0.1007
  354POPC   GL2 4376   8.484   1.804   8.498  0.1541  0.0598 -0.3766
  354POPC   C1A 4377   8.074   1.543   8.647  0.1583  0.0628 -0.0617
  354POPC   D2A 4378   8.027   1.217   8.882  0.3723 -0.3248 -0.0383
  354POPC   C3A 4379   8.282   0.874   8.821 -0.1758 -0.1875  0.2312
  354POPC   C4A 4380   8.598   0.534   8.773 -0.1601  0.1753 -0.1564
  354POPC   C1B 4381   8.836   2.042   8.680  0.1087  0.3539  0.0684
  354POPC   C2B 4382   9.094   2.409   8.573 -0.2556 -0.0948 -0.0206
  354POPC   C3B 4383   9.085   2.788   8.775 -0.1001  0.1246  0.1659
  354POPC   C4B 4384   8.624   2.838   8.935  0.0419  0.4884 -0.0675
  355POPC   NC3 4385   7.266  10.160   8.057 -0.3008 -0.2315 -0.0966
  355POPC   PO4 4386   7.541  10.450   8.283 -0.1156 -0.0958  0.3417
  355POPC   GL1 4387   7.501  10.725   8.622  0.0640 -0.3226  0.0177
  355POPC   GL2 4388   7.688  10.979   8.465 -0.1192  0.2690  0.0355
  355POPC   C1A 4389   7.606  10.849   9.020 -0.0955  0.1721 -0.1191
  355POPC   D2A 4390   7.777  11.185   9.247 -0.0427  0.3709 -0.0128
  355POPC   C3A 4391   8.019  11.306   9.033  0.0541  0.0222  0.1685
  355POPC   C4A 4392   8.164  11.557   8.717  0.2164  0.1038  0.2395
  355POPC   C1B 4393   7.568  11.289   8.786 -0.0657 -0.3312  0.1130
  355POPC   C2B 4394   7.562  11.649   8.974 -0.0323 -0.1025 -0.1768
  355POPC   C3B 4395   7.306  11.878   9.239  0.0136 -0.1892 -0.0874
  355POPC   C4B 4396   7.225  12.122   9.649 -0.0296  0.1393  0.2767
  356POPC   NC3 4397  11.756  12.016   8.136 -0.1241 -0.1630  0.0504
  356POPC   PO4 4398  11.656  11.615   7.911  0.1485  0.0689 -0.4898
  356POPC   GL1 4399  11.728  11.553   8.388  0.1015  0.0214  0.3905
  356POPC   GL2 4400  11.979  11.734   8.476  0.0342 -0.1799  0.2208
  356POPC   C1A 4401  11.808  11.345   8.756 -0.2285 -0.0411 -0.0236
  356POPC   D2A 4402  11.930  11.093   9.012  0.1046 -0.0831  0.1987
  356POPC   C3A 4403  11.541  10.821   9.198  0.1267 -0.1483 -0.3105
  356POPC   C4A 4404  11.217  10.490   9.355 -0.0419 -0.2448  0.2154
  356POPC   C1B 4405  11.708  11.819   8.957 -0.2672 -0.0017 -0.6987
  356POPC   C2B 4406  11.877  11.985   9.427  0.3129 -0.2257 -0.0102
  356POPC   C3B 4407  12.015  12.202   9.801  0.0374 -0.2013 -0.0881
  356POPC   C4B 4408  12.165  12.408  10.138  0.0868  0.2179  0.1463
  357POPC   NC3 4409  11.654  13.579   7.986 -0.2013 -0.2067 -0.1908
  357POPC   PO4 4410  11.399  13.335   7.935 -0.1574  0.1532  0.1613
  357POPC   GL1 4411  11.251  13.354   8.310  0.1816 -0.1253 -0.2815
  357POPC   GL2 4412  11.109  13.101   8.480 -0.1666  0.1442 -0.3462
  357POPC   C1A 4413  11.403  13.480   8.697  0.0738 -0.0164 -0.0222
  357POPC   D2A 4414  11.530  13.412   9.101 -0.2513  0.2650 -0.2052
  357POPC   C3A 4415  11.194  13.239   9.420 -0.2145  0.2737 -0.0993
  357POPC   C4A 4416  10.733  13.120   9.456  0.1723  0.4681 -0.2852
  357POPC   C1B 4417  11.412  12.976   8.854  0.3682 -0.0436 -0.0369
  357POPC   C2B 4418  11.891  12.801   8.914 -0.2126 -0.4771  0.1335
  357POPC   C3B 4419  12.236  12.703   9.265  0.0018 -0.1872  0.2383
  357POPC   C4B 4420  12.190  12.634   9.703  0.0328  0.1225 -0.1111
  358POPC   NC3 4421   3.587  13.338   8.473 -0.2456  0.0393 -0.2093
  358POPC   PO4 4422   3.796  13.824   8.278  0.0520 -0.0424  0.0014
  358POPC   GL1 4423   3.891  13.656   8.647  0.2935 -0.1495 -0.0052
  358POPC   GL2 4424   3.952  13.333   8.854  0.0218  0.3184 -0.2915
  358POPC   C1A 4425   4.138  13.640   9.165  0.1646  0.3013  0.0183
  358POPC   D2A 4426   4.040  13.673   9.608 -0.1469 -0.3208  0.1678
  358POPC   C3A 4427   4.072  14.141   9.806  0.1239 -0.0887  0.3408
  358POPC   C4A 4428   3.958  14.547  10.016  0.1269 -0.1314  0.0181
  358POPC   C1B 4429   4.385  13.365   8.786  0.1789  0.3452  0.0661
  358POPC   C2B 4430   4.726  13.180   8.714  0.0177 -0.0377 -0.2386
  358POPC   C3B 4431   5.073  13.407   8.915 -0.0632  0.1375  0.1369
  358POPC   C4B 4432   5.263  13.762   8.717 -0.0895 -0.1266  0.1096
  359POPC   NC3 4433   0.670  11.110   8.443 -0.2308  0.1718 -0.3324
  359POPC   PO4 4434   1.084  11.523   8.572  0.4329  0.2257  0.2243
  359POPC   GL1 4435   0.798  11.543   8.830 -0.1202  0.1759  0.1822
  359POPC   GL2 4436   0.523  11.557   8.879  0.0240 -0.0736 -0.0407
  359POPC   C1A 4437   0.816  11.460   9.266 -0.2437 -0.0457  0.0008
  359POPC   D2A 4438   0.893  11.245   9.749  0.0910 -0.0148  0.1128
  359POPC   C3A 4439   0.611  11.485  10.040  0.0312  0.2084  0.1180
  359POPC   C4A 4440   0.799  11.781  10.421 -0.1155  0.1384  0.1932
  359POPC   C1B 4441   0.410  11.787   9.160 -0.0824  0.2105 -0.0915
  359POPC   C2B 4442   0.525  11.950   9.526 -0.3845 -0.1653 -0.2564
  359POPC   C3B 4443   0.140  11.993   9.821  0.4718  0.1621 -0.0167
  359POPC   C4B 4444   0.102  11.915  10.243  0.2983  0.1431  0.1907
  360POPC   NC3 4445   3.287  10.407   7.916  0.1061  0.3082  0.0492
  360POPC   PO4 4446   2.807  10.358   7.941 -0.1433 -0.0437 -0.3420
  360POPC   GL1 4447   2.787  10.009   8.324  0.0645  0.0476  0.1082
  360POPC   GL2 4448   2.928  10.261   8.647 -0.1230 -0.1226  0.2255
  360POPC   C1A 4449   2.667   9.786   8.757  0.0901  0.2094  0.0789
  360POPC   D2A 4450   2.730   9.796   9.190 -0.0201  0.2592 -0.0054
  360POPC   C3A 4451   2.954   9.467   9.356 -0.1208  0.1627  0.1075
  360POPC   C4A 4452   2.892   9.140   9.612 -0.1684  0.1966  0.0608
  360POPC   C1B 4453   3.112  10.069   9.009  0.0090 -0.4500 -0.0859
  360POPC   C2B 4454   3.300   9.747   9.119  0.2233  0.1893  0.0130
  360POPC   C3B 4455   3.707   9.661   9.384  0.1695 -0.0118 -0.3350
  360POPC   C4B 4456   3.970   9.707   9.717 -0.0649 -0.1855 -0.2186
  361POPC   NC3 4457  12.666   5.909   8.447  0.5629  0.2172  0.2490
  361POPC   PO4 4458  12.470   6.038   8.710  0.2654  0.2972 -0.0984
  361POPC   GL1 4459  12.203   6.019   9.069 -0.1866 -0.2480 -0.0275
  361POPC   GL2 4460  12.342   5.828   9.275 -0.3007  0.0882 -0.3831
  361POPC   C1A 4461  11.968   5.982   9.506  0.3075 -0.2687 -0.0259
  361POPC   D2A 4462  12.120   5.955   9.956  0.2240 -0.3234  0.1286
  361POPC   C3A 4463  12.014   5.504  10.142  0.0196 -0.3245 -0.1793
  361POPC   C4A 4464  12.125   5.141  10.456  0.0813 -0.0977  0.0290
  361POPC   C1B 4465  12.104   5.502   9.588  0.1079  0.1831 -0.5368
  361POPC   C2B 4466  12.216   5.122   9.651  0.1289  0.0560 -0.1398
  361POPC   C3B 4467  11.874   4.979   9.902  0.2132 -0.2569 -0.0269
  361POPC   C4B 4468  11.428   5.070  10.000 -0.3056 -0.2416  0.0350
  362POPC   NC3 4469   8.892   3.707   8.529 -0.4535  0.0751 -0.0471
  362POPC   PO4 4470   8.813   3.524   8.899  0.2414  0.3266 -0.1936
  362POPC   GL1 4471   8.904   3.250   9.106  0.1820  0.1018 -0.2782
  362POPC   GL2 4472   9.243   3.217   9.180 -0.0386  0.0775  0.0946
  362POPC   C1A 4473   8.909   2.813   9.296  0.0453  0.1039 -0.0564
  362POPC   D2A 4474   8.876   2.358   9.028  0.1204  0.0473 -0.0818
  362POPC   C3A 4475   9.174   1.967   9.187 -0.1424 -0.0566 -0.2707
  362POPC   C4A 4476   9.452   1.674   9.103  0.1420  0.2181 -0.0264
  362POPC   C1B 4477   9.376   2.947   9.536 -0.1314  0.2043 -0.0927
  362POPC   C2B 4478   9.694   2.562   9.597 -0.0419  0.0641 -0.1413
  362POPC   C3B 4479   9.585   2.076   9.720  0.0378  0.1236 -0.3020
  362POPC   C4B 4480   9.462   1.725  10.054 -0.2060 -0.1416 -0.0197
  363POPC   NC3 4481   0.134   4.820  11.915  0.1739  0.1126 -0.1549
  363POPC   PO4 4482  -0.285   4.776  11.984  0.4488 -0.2323  0.0368
  363POPC   GL1 4483  -0.474   4.856  11.660  0.0844  0.4482 -0.0434
  363POPC   GL2 4484  -0.551   5.211  11.622  0.1138  0.1902  0.2661
  363POPC   C1A 4485  -0.426   4.866  11.253 -0.2036 -0.0071  0.2715
  363POPC   D2A 4486   0.060   4.781  11.039 -0.2411  0.5995 -0.1216
  363POPC   C3A 4487   0.456   4.913  10.818 -0.0603 -0.1226  0.0336
  363POPC   C4A 4488   0.805   4.902  10.584 -0.0924 -0.3105 -0.1895
  363POPC   C1B 4489  -0.678   5.287  11.210  0.0348  0.1517 -0.2529
  363POPC   C2B 4490  -0.723   5.591  10.820 -0.1243  0.0892  0.0890
  363POPC   C3B 4491  -0.968   5.836  10.748  0.1149 -0.1147  0.0829
  363POPC   C4B 4492  -1.164   6.252  10.601  0.0556  0.2366 -0.0608
  364POPC   NC3 4493   1.388   3.556   8.323  0.2757  0.0463 -0.1111
  364POPC   PO4 4494   0.972   3.872   8.197 -0.0374 -0.0813  0.2037
  364POPC   GL1 4495   0.905   3.656   8.601  0.0014 -0.1510  0.0397
  364POPC   GL2 4496   0.641   3.778   8.774  0.2691 -0.1498  0.3834
  364POPC   C1A 4497   1.104   3.578   9.073  0.2307 -0.2667 -0.3350
  364POPC   D2A 4498   0.911   3.478   9.520 -0.0144 -0.2945 -0.3788
  364POPC   C3A 4499   1.044   3.219   9.850  0.2027 -0.3047  0.1302
  364POPC   C4A 4500   0.898   3.008  10.227 -0.2134 -0.0520 -0.4212
  364POPC   C1B 4501   1.032   4.064   8.908  0.0137  0.0058  0.1202
  364POPC   C2B 4502   1.440   4.038   8.645  0.2255 -0.0892  0.0065
  364POPC   C3B 4503   1.741   4.396   8.684 -0.2272  0.0966 -0.3115
  364POPC   C4B 4504   2.081   4.356   8.827  0.0799 -0.2336 -0.3675
  365POPC   NC3 4505   7.790   3.227  10.767 -0.0767 -0.1181  0.1917
  365POPC   PO4 4506   7.421   3.411  10.556 -0.1221  0.0208  0.0011
  365POPC   GL1 4507   7.429   2.967  10.465 -0.0521 -0.1442 -0.1115
  365POPC   GL2 4508   7.732   2.858  10.319 -0.0994  0.1952 -0.0038
  365POPC   C1A 4509   7.322   2.599  10.435 -0.0932  0.0716 -0.0616
  365POPC   D2A 4510   7.210   2.282  10.095  0.0377 -0.0040  0.1405
  365POPC   C3A 4511   6.769   2.243  10.112 -0.0132 -0.2108  0.2154
  365POPC   C4A 4512   6.459   2.241   9.775  0.0622 -0.2983 -0.0744
  365POPC   C1B 4513   8.118   2.795  10.021  0.2467  0.0464  0.1933
  365POPC   C2B 4514   7.969   2.581   9.669 -0.1687  0.0924 -0.1945
  365POPC   C3B 4515   7.731   2.238   9.747  0.0568 -0.0331  0.0889
  365POPC   C4B 4516   7.606   1.826  10.009  0.1918 -0.1164 -0.0044
  366POPC   NC3 4517  12.899  13.660   7.771 -0.2056  0.0713 -0.0202
  366POPC   PO4 4518  13.165  13.387   8.010 -0.1911  0.0614 -0.1282
  366POPC   GL1 4519  13.202  13.491   8.500 -0.0543  0.0283  0.0891
  366POPC   GL2 4520  12.925  13.493   8.591 -0.2187  0.2553  0.3203
  366POPC   C1A 4521  13.242  13.587   9.044 -0.4676 -0.1429 -0.0580
  366POPC   D2A 4522  13.575  13.810   9.292 -0.2157  0.1676 -0.2749
  366POPC   C3A 4523  13.480  14.025   9.644 -0.0266  0.0481  0.0362
  366POPC   C4A 4524  13.088  14.143   9.882 -0.1042 -0.2332  0.0859
  366POPC   C1B 4525  12.665  13.457   8.811 -0.2809 -0.0674  0.1003
  366POPC   C2B 4526  12.511  13.601   9.230 -0.1080 -0.1518 -0.0548
  366POPC   C3B 4527  12.433  13.637   9.698 -0.0061 -0.0927  0.1398
  366POPC   C4B 4528  12.182  13.861   9.988 -0.1196  0.2089  0.0426
  367POPC   NC3 4529   1.665   9.247   7.919  0.2680  0.1308 -0.1027
  367POPC   PO4 4530   1.284   9.077   8.258 -0.0086  0.1187 -0.2467
  367POPC   GL1 4531   1.564   9.239   8.441 -0.0173 -0.1028 -0.0722
  367POPC   GL2 4532   1.839   9.113   8.724 -0.2814 -0.0019 -0.1097
  367POPC   C1A 4533   1.733   9.646   8.725  0.0004  0.0774  0.3994
  367POPC   D2A 4534   2.000   9.490   9.048 -0.0863  0.0171  0.1454
  367POPC   C3A 4535   2.242   9.843   9.260  0.1801 -0.1123  0.2562
  367POPC   C4A 4536   2.363  10.076   9.623 -0.0870 -0.1984 -0.2241
  367POPC   C1B 4537   1.549   9.163   9.056 -0.1996 -0.1918 -0.0869
  367POPC   C2B 4538   1.460   9.071   9.515 -0.2117 -0.1147 -0.4703
  367POPC   C3B 4539   1.027   9.167   9.507 -0.0256  0.3044 -0.4242
  367POPC   C4B 4540   0.977   9.353   9.921  0.0332 -0.1003 -0.2835
  368POPC   NC3 4541  13.567   0.265   8.461  0.2042 -0.1428  0.1332
  368POPC   PO4 4542  13.763  -0.075   8.718  0.3629  0.0201  0.2213
  368POPC   GL1 4543  14.149  -0.063   8.999  0.1201  0.1164  0.2418
  368POPC   GL2 4544  14.417  -0.124   9.074 -0.0906  0.0862 -0.2760
  368POPC   C1A 4545  14.200  -0.018   9.470 -0.0371 -0.0885  0.0609
  368POPC   D2A 4546  14.355   0.262   9.705 -0.2965  0.0223 -0.3713
  368POPC   C3A 4547  14.784   0.137   9.944 -0.1138 -0.1545  0.2362
  368POPC   C4A 4548  15.260   0.149  10.152 -0.0715 -0.1918 -0.3339
  368POPC   C1B 4549  14.129  -0.458   9.274 -0.1594 -0.1108 -0.3050
  368POPC   C2B 4550  14.123  -0.498   9.726 -0.1611  0.0622 -0.0191
  368POPC   C3B 4551  13.718  -0.529  10.006 -0.0181 -0.3376 -0.0544
  368POPC   C4B 4552  13.456  -0.752  10.237 -0.2826  0.0080  0.0892
  369POPC   NC3 4553   3.458  12.119   8.158 -0.0386  0.0465 -0.0461
  369POPC   PO4 4554   3.807  12.393   8.229 -0.1169  0.3617  0.0223
  369POPC   GL1 4555   3.930  12.298   8.575 -0.0085  0.0652 -0.0475
  369POPC   GL2 4556   4.189  12.412   8.607  0.2973  0.0834  0.0476
  369POPC   C1A 4557   3.825  12.095   8.885  0.1651  0.0005  0.3830
  369POPC   D2A 4558   3.771  12.047   9.247 -0.0971 -0.3081 -0.0494
  369POPC   C3A 4559   3.648  12.177   9.660  0.0907 -0.3031 -0.3814
  369POPC   C4A 4560   3.298  12.151  10.062 -0.0878 -0.1123 -0.2315
  369POPC   C1B 4561   4.191  12.379   9.003 -0.0656  0.1920 -0.2299
  369POPC   C2B 4562   4.150  12.225   9.498  0.4048 -0.1138  0.2458
  369POPC   C3B 4563   4.244  11.823   9.583 -0.0557 -0.0816 -0.2571
  369POPC   C4B 4564   4.299  11.536   9.413 -0.0339  0.0310 -0.1124
  370POPC   NC3 4565  13.276  12.598   8.235  0.1565 -0.0810  0.1846
  370POPC   PO4 4566  12.996  12.950   8.280 -0.1084  0.2930 -0.0075
  370POPC   GL1 4567  12.523  13.052   8.431  0.1966  0.0113 -0.0676
  370POPC   GL2 4568  12.164  12.786   8.396  0.0546  0.2348  0.2046
  370POPC   C1A 4569  12.398  13.070   8.811  0.0640 -0.0972  0.0657
  370POPC   D2A 4570  12.653  12.997   9.240  0.0256 -0.1639 -0.0679
  370POPC   C3A 4571  12.541  13.102   9.711 -0.4321  0.0676 -0.1788
  370POPC   C4A 4572  12.807  13.390   9.951  0.0129  0.1904 -0.2377
  370POPC   C1B 4573  12.352  12.570   8.778 -0.0318  0.0705  0.4163
  370POPC   C2B 4574  12.603  12.401   9.022  0.0045 -0.1448 -0.0829
  370POPC   C3B 4575  12.720  12.458   9.499 -0.2910 -0.1526  0.1655
  370POPC   C4B 4576  12.689  12.504   9.901  0.0436 -0.1200  0.0041
  371POPC   NC3 4577  11.658   2.499   8.166  0.0585  0.1660  0.1630
  371POPC   PO4 4578  12.030   2.657   8.221  0.1029 -0.0688 -0.1158
  371POPC   GL1 4579  12.165   2.813   8.608 -0.2302 -0.1905  0.1873
  371POPC   GL2 4580  11.973   3.093   8.521 -0.0432 -0.1289  0.4832
  371POPC   C1A 4581  12.405   3.136   8.755 -0.1957 -0.1027 -0.0828
  371POPC   D2A 4582  12.429   3.336   9.255 -0.2739 -0.0571 -0.3535
  371POPC   C3A 4583  12.652   2.954   9.524  0.0354 -0.1317  0.0138
  371POPC   C4A 4584  12.855   2.967   9.809  0.1305 -0.2230 -0.0518
  371POPC   C1B 4585  11.929   3.189   8.959 -0.2909 -0.0433  0.0598
  371POPC   C2B 4586  11.951   3.243   9.386  0.1576 -0.1218 -0.4959
  371POPC   C3B 4587  12.217   3.113   9.665 -0.1800  0.0126  0.1534
  371POPC   C4B 4588  12.545   3.355   9.842  0.0258 -0.0300 -0.1004
  372POPC   NC3 4589   3.304   3.692  12.219 -0.1434  0.1738  0.3427
  372POPC   PO4 4590   3.656   3.573  11.890  0.1380  0.1260 -0.3186
  372POPC   GL1 4591   3.631   3.493  11.466  0.0071  0.0536  0.0053
  372POPC   GL2 4592   3.869   3.601  11.235 -0.0147  0.1547  0.1796
  372POPC   C1A 4593   3.452   3.211  11.084  0.1440 -0.0365 -0.2488
  372POPC   D2A 4594   3.184   2.917  10.916  0.1468 -0.0366 -0.5013
  372POPC   C3A 4595   2.778   3.045  10.609 -0.1793 -0.2222 -0.0327
  372POPC   C4A 4596   2.757   3.361  10.310 -0.1603  0.0405 -0.1005
  372POPC   C1B 4597   3.951   3.330  10.930  0.1435  0.0876 -0.0687
  372POPC   C2B 4598   3.636   3.181  10.635 -0.1308  0.1287 -0.0622
  372POPC   C3B 4599   3.508   3.335  10.213 -0.2016  0.2324  0.1440
  372POPC   C4B 4600   3.267   3.397   9.838  0.1772  0.0552 -0.1318
  373POPC   NC3 4601   6.395  13.298   7.726  0.2294  0.2757 -0.1068
  373POPC   PO4 4602   6.482  13.124   8.129 -0.2280 -0.1848 -0.1827
  373POPC   GL1 4603   6.156  13.336   8.346 -0.0102 -0.0063 -0.0208
  373POPC   GL2 4604   5.944  13.535   8.282  0.1390 -0.0111 -0.3121
  373POPC   C1A 4605   6.148  13.392   8.762 -0.1256  0.1872  0.0512
  373POPC   D2A 4606   6.490  13.254   9.066 -0.0884  0.0172 -0.0808
  373POPC   C3A 4607   6.465  13.335   9.470  0.1401  0.2250 -0.1879
  373POPC   C4A 4608   6.259  13.574   9.724 -0.2176 -0.0070  0.1938
  373POPC   C1B 4609   5.668  13.479   8.623  0.0421  0.1602  0.0678
  373POPC   C2B 4610   5.570  13.160   8.954 -0.1085 -0.1363 -0.0784
  373POPC   C3B 4611   5.392  13.181   9.351 -0.2492  0.2636 -0.0564
  373POPC   C4B 4612   5.533  13.302   9.715  0.1946  0.2060 -0.0816
  374POPC   NC3 4613   2.314   1.887   8.128  0.1200 -0.2467  0.1965
  374POPC   PO4 4614   2.209   1.554   8.395 -0.1786  0.0945 -0.2298
  374POPC   GL1 4615   2.427   1.368   8.748 -0.0887 -0.1222  0.0181
  374POPC   GL2 4616   2.353   1.107   8.967  0.1232  0.2313 -0.3055
  374POPC   C1A 4617   2.657   1.466   9.080 -0.0472  0.1635 -0.2195
  374POPC   D2A 4618   2.416   1.424   9.465  0.0389  0.2043  0.0147
  374POPC   C3A 4619   2.153   1.671   9.906 -0.0814 -0.1132 -0.1275
  374POPC   C4A 4620   1.891   1.504  10.252 -0.2939  0.2906 -0.4054
  374POPC   C1B 4621   2.201   0.981   9.391 -0.1858  0.1191 -0.0210
  374POPC   C2B 4622   2.580   0.934   9.664 -0.1954 -0.0365 -0.4028
  374POPC   C3B 4623   2.689   1.333   9.966 -0.0676 -0.3370  0.2118
  374POPC   C4B 4624   2.996   1.627  10.021  0.2736 -0.1041  0.2038
  375POPC   NC3 4625   5.082  13.478   7.945 -0.0318  0.3598  0.1528
  375POPC   PO4 4626   5.096  13.023   8.018  0.1082  0.0899  0.0417
  375POPC   GL1 4627   5.060  12.838   8.463  0.0154 -0.0692 -0.2391
  375POPC   GL2 4628   5.147  12.476   8.497  0.2645  0.1163 -0.0221
  375POPC   C1A 4629   5.187  12.866   8.948 -0.1541 -0.0460 -0.0569
  375POPC   D2A 4630   5.060  12.705   9.284  0.2095  0.0233 -0.3023
  375POPC   C3A 4631   5.302  12.755   9.752  0.1868  0.0681  0.0015
  375POPC   C4A 4632   5.124  13.167   9.975 -0.3094  0.0160  0.2376
  375POPC   C1B 4633   5.125  12.318   8.917 -0.2586 -0.1426  0.3207
  375POPC   C2B 4634   5.187  12.226   9.358 -0.2005 -0.1933  0.1993
  375POPC   C3B 4635   4.870  12.452   9.720 -0.2018  0.0911  0.2091
  375POPC   C4B 4636   4.787  12.902   9.748 -0.2978 -0.2581 -0.0818
  376POPC   NC3 4637   1.628   8.391   7.966  0.1759  0.1557  0.0075
  376POPC   PO4 4638   1.595   7.977   8.104  0.0902  0.3598  0.1194
  376POPC   GL1 4639   1.731   8.284   8.440 -0.3622 -0.0331 -0.1492
  376POPC   GL2 4640   2.091   8.282   8.557  0.1502  0.0743 -0.2250
  376POPC   C1A 4641   1.743   8.632   8.677 -0.1450 -0.0789  0.1306
  376POPC   D2A 4642   1.667   8.733   9.111  0.2634 -0.0893  0.0049
  376POPC   C3A 4643   1.999   8.583   9.326 -0.1710  0.0886  0.0151
  376POPC   C4A 4644   2.075   8.394   9.707  0.0688 -0.0128  0.2440
  376POPC   C1B 4645   2.023   8.184   8.939  0.3922  0.0347 -0.2187
  376POPC   C2B 4646   1.912   7.968   9.349 -0.3164 -0.1986 -0.4259
  376POPC   C3B 4647   1.655   8.082   9.759  0.0032  0.1713  0.4551
  376POPC   C4B 4648   1.482   8.229  10.069  0.1337  0.0768 -0.2563
  377POPC   NC3 4649   8.252   2.840   8.109 -0.2934  0.2787 -0.2276
  377POPC   PO4 4650   7.931   2.641   8.362 -0.2768  0.1627  0.2284
  377POPC   GL1 4651   7.765   2.413   8.695 -0.1170 -0.1439 -0.2167
  377POPC   GL2 4652   7.967   2.211   8.647  0.0176 -0.0349  0.0897
  377POPC   C1A 4653   7.257   2.267   8.826 -0.0850  0.1803  0.1056
  377POPC   D2A 4654   6.773   2.202   8.961  0.2211 -0.0013  0.2722
  377POPC   C3A 4655   6.743   1.996   9.246 -0.2717  0.0496  0.1062
  377POPC   C4A 4656   6.697   1.796   9.625 -0.0115 -0.1344  0.2808
  377POPC   C1B 4657   8.356   2.111   8.894 -0.1428  0.4130 -0.0435
  377POPC   C2B 4658   8.742   1.822   9.091  0.0515 -0.1097 -0.1125
  377POPC   C3B 4659   8.967   1.520   8.881  0.3782 -0.2370 -0.1048
  377POPC   C4B 4660   9.284   1.489   8.683 -0.0763 -0.1997  0.4281
  378POPC   NC3 4661  10.833  10.418   7.513  0.1526  0.0323  0.0131
  378POPC   PO4 4662  10.500  10.532   7.896  0.0433  0.1317 -0.0686
  378POPC   GL1 4663  10.162  10.577   8.207 -0.1177  0.0474  0.0371
  378POPC   GL2 4664  10.385  10.411   8.567  0.0670  0.1006 -0.0233
  378POPC   C1A 4665   9.927  10.710   8.676 -0.0586  0.0698 -0.3774
  378POPC   D2A 4666   9.671  11.080   8.758 -0.3078 -0.2441  0.2407
  378POPC   C3A 4667   9.394  11.041   9.155 -0.3605 -0.0158 -0.2479
  378POPC   C4A 4668   9.282  11.342   9.382  0.1000  0.0696  0.0555
  378POPC   C1B 4669  10.625  10.600   8.905  0.3291  0.2403  0.2782
  378POPC   C2B 4670  10.712  10.642   9.434  0.2160  0.0026  0.2216
  378POPC   C3B 4671  10.971  10.880   9.783 -0.2975 -0.2125 -0.2030
  378POPC   C4B 4672  11.287  11.042  10.160 -0.4025 -0.0911  0.0628
  379POPC   NC3 4673  11.403  12.290   7.451  0.1488  0.0902 -0.2565
  379POPC   PO4 4674  11.494  12.352   7.831  0.0137  0.1306 -0.3639
  379POPC   GL1 4675  11.658  12.472   8.312  0.2490 -0.1484 -0.2234
  379POPC   GL2 4676  11.956  12.369   8.451 -0.3583  0.1506 -0.1720
  379POPC   C1A 4677  11.458  12.354   8.708 -0.0111  0.2797 -0.0238
  379POPC   D2A 4678  11.397  12.503   9.118 -0.0192  0.1178  0.1716
  379POPC   C3A 4679  11.535  12.857   9.423  0.2053 -0.0464 -0.0208
  379POPC   C4A 4680  11.500  13.198   9.795 -0.4003  0.1916  0.3884
  379POPC   C1B 4681  11.972  12.314   8.939  0.4942  0.4023 -0.0025
  379POPC   C2B 4682  11.839  12.450   9.360  0.0867 -0.0172 -0.1396
  379POPC   C3B 4683  11.406  12.231   9.567 -0.0710  0.3469 -0.1943
  379POPC   C4B 4684  11.100  12.296   9.849 -0.1588  0.1347 -0.0402
  380POPC   NC3 4685  12.044  10.062   8.279  0.2078  0.0467  0.2767
  380POPC   PO4 4686  11.698  10.102   8.589  0.1444  0.2246 -0.0023
  380POPC   GL1 4687  11.680  10.397   8.900 -0.0199 -0.0346  0.0249
  380POPC   GL2 4688  11.886  10.677   8.817 -0.2955 -0.0522 -0.1588
  380POPC   C1A 4689  11.631  10.313   9.335 -0.0759  0.1037 -0.1645
  380POPC   D2A 4690  11.399  10.042   9.536  0.3546  0.2427 -0.0201
  380POPC   C3A 4691  11.485  10.069   9.942 -0.2611  0.0442 -0.2884
  380POPC   C4A 4692  11.845  10.214  10.188 -0.0281 -0.0191 -0.0147
  380POPC   C1B 4693  12.041  10.667   9.228  0.0496 -0.2515 -0.0814
  380POPC   C2B 4694  12.301  10.602   9.561 -0.0357 -0.1622  0.3807
  380POPC   C3B 4695  12.159  10.670   9.976 -0.0304 -0.5673  0.2623
  380POPC   C4B 4696  12.189  10.544  10.341 -0.0093 -0.4604  0.0098
  381POPC   NC3 4697   9.862   3.919   7.257  0.2685 -0.2475  0.4142
  381POPC   PO4 4698   9.854   3.757   7.649  0.1902 -0.0178 -0.0437
  381POPC   GL1 4699   9.933   3.865   8.080  0.1327  0.1745  0.3196
  381POPC   GL2 4700   9.949   3.593   8.209  0.0158 -0.0217 -0.1297
  381POPC   C1A 4701  10.225   3.925   8.337 -0.0534 -0.1367  0.1439
  381POPC   D2A 4702  10.160   4.165   8.761  0.3835  0.2044  0.1081
  381POPC   C3A 4703   9.896   4.464   8.662  0.0804  0.0177 -0.0464
  381POPC   C4A 4704   9.698   4.251   8.455  0.2690  0.0687  0.2651
  381POPC   C1B 4705   9.955   3.346   8.702  0.3653 -0.2010 -0.0171
  381POPC   C2B 4706  10.308   3.169   9.043  0.2143  0.4398 -0.5715
  381POPC   C3B 4707  10.379   3.086   9.441  0.1773  0.2351  0.1394
  381POPC   C4B 4708  10.601   2.966   9.804 -0.0194 -0.1438 -0.2343
  382POPC   NC3 4709   8.334  12.039  11.804  0.2347  0.0365 -0.2448
  382POPC   PO4 4710   8.702  12.265  11.824 -0.4284 -0.1109  0.4473
  382POPC   GL1 4711   8.720  12.098  11.412  0.2096 -0.0091 -0.3548
  382POPC   GL2 4712   8.553  11.789  11.349  0.1453 -0.0125 -0.3036
  382POPC   C1A 4713   8.922  12.193  11.011 -0.1883  0.2881 -0.5364
  382POPC   D2A 4714   8.962  12.390  10.626  0.0190  0.1099  0.3108
  382POPC   C3A 4715   8.911  12.863  10.501 -0.2230  0.2500 -0.1072
  382POPC   C4A 4716   8.921  13.027  10.916  0.0851  0.3409 -0.1420
  382POPC   C1B 4717   8.384  11.662  11.045 -0.2005 -0.3403 -0.1215
  382POPC   C2B 4718   8.226  11.682  10.663 -0.3298 -0.2683 -0.1815
  382POPC   C3B 4719   8.070  11.519  10.318 -0.1162  0.2682 -0.0489
  382POPC   C4B 4720   7.944  11.573   9.986 -0.0207  0.1022 -0.1665
  383POPC   NC3 4721   4.130   8.510   8.049  0.0810  0.0856 -0.1703
  383POPC   PO4 4722   3.860   8.780   8.123  0.2854  0.1226  0.2309
  383POPC   GL1 4723   3.757   8.552   8.377  0.1305  0.0535  0.3113
  383POPC   GL2 4724   3.551   8.339   8.472  0.0242  0.0598 -0.1363
  383POPC   C1A 4725   3.718   8.603   8.813  0.1304 -0.1150 -0.1903
  383POPC   D2A 4726   3.484   8.519   9.189  0.0997  0.0060  0.0838
  383POPC   C3A 4727   3.678   8.695   9.526 -0.0918 -0.1662  0.0265
  383POPC   C4A 4728   3.946   8.656   9.794  0.1551 -0.2586  0.1812
  383POPC   C1B 4729   3.187   8.366   8.743  0.0967  0.1147  0.0862
  383POPC   C2B 4730   2.986   8.371   9.086  0.2460  0.0840 -0.0579
  383POPC   C3B 4731   2.878   7.994   9.425 -0.0164 -0.3450 -0.0628
  383POPC   C4B 4732   2.919   7.874   9.838  0.0975  0.0408 -0.1997
  384POPC   NC3 4733   7.963   0.455   8.255 -0.1599  0.1555  0.0959
  384POPC   PO4 4734   7.621   0.691   8.063  0.2941  0.2402  0.2316
  384POPC   GL1 4735   7.509   0.514   8.383  0.0436  0.0787  0.0479
  384POPC   GL2 4736   7.249   0.420   8.383  0.1632  0.0369  0.0849
  384POPC   C1A 4737   7.273   0.638   8.842 -0.1041 -0.2093 -0.3005
  384POPC   D2A 4738   7.470   0.728   9.228  0.0801 -0.2467  0.0871
  384POPC   C3A 4739   7.572   0.457   9.655 -0.0613  0.3134 -0.2163
  384POPC   C4A 4740   7.837   0.282   9.882  0.0130  0.0560 -0.0219
  384POPC   C1B 4741   7.194   0.175   8.728  0.0710  0.1820 -0.1039
  384POPC   C2B 4742   7.119  -0.150   8.926 -0.0372 -0.1304  0.0338
  384POPC   C3B 4743   6.814  -0.560   8.691 -0.1340 -0.1660  0.0689
  384POPC   C4B 4744   6.541  -0.887   8.760 -0.5087 -0.0184  0.0528
  385POPC   NC3 4745  12.267  12.991   7.938 -0.1858  0.1232 -0.2495
  385POPC   PO4 4746  12.070  13.275   8.162  0.1501  0.0890 -0.4544
  385POPC   GL1 4747  12.159  13.470   8.511 -0.2536  0.1411 -0.1948
  385POPC   GL2 4748  11.863  13.682   8.481  0.2053 -0.2849 -0.1369
  385POPC   C1A 4749  12.022  13.326   8.909  0.2376  0.0046 -0.1108
  385POPC   D2A 4750  11.988  13.232   9.435 -0.0070  0.2822 -0.2140
  385POPC   C3A 4751  11.937  13.475   9.818 -0.2573  0.2363  0.0291
  385POPC   C4A 4752  11.733  13.468  10.165 -0.0610  0.4114 -0.0275
  385POPC   C1B 4753  11.762  13.818   8.832 -0.0937  0.1196 -0.0420
  385POPC   C2B 4754  11.975  13.762   9.256  0.0847  0.0190  0.2081
  385POPC   C3B 4755  12.036  14.060   9.465  0.0344  0.5226 -0.1956
  385POPC   C4B 4756  12.174  14.540   9.618 -0.1438  0.1411  0.3088
  386POPC   NC3 4757   3.733   5.437   8.454 -0.0020 -0.1510 -0.1186
  386POPC   PO4 4758   3.930   5.572   8.800  0.0753 -0.1342 -0.0935
  386POPC   GL1 4759   3.573   5.281   8.913  0.1106 -0.3003 -0.1465
  386POPC   GL2 4760   3.454   5.094   8.698 -0.0148 -0.1067 -0.2533
  386POPC   C1A 4761   3.208   5.332   9.236  0.1909  0.4243 -0.2392
  386POPC   D2A 4762   3.010   5.231   9.545  0.0564 -0.1649 -0.1945
  386POPC   C3A 4763   2.969   4.740   9.712  0.0028  0.0468  0.0606
  386POPC   C4A 4764   2.814   4.382   9.860 -0.0557 -0.2090 -0.0157
  386POPC   C1B 4765   3.200   4.905   9.023 -0.0453  0.0700 -0.2047
  386POPC   C2B 4766   3.064   4.518   9.128 -0.3179 -0.1446 -0.0265
  386POPC   C3B 4767   3.109   4.284   9.472  0.4582  0.0143 -0.0532
  386POPC   C4B 4768   3.273   4.256   9.893 -0.0967  0.1160 -0.1130
  387POPC   NC3 4769   5.311   3.482   7.976 -0.1906 -0.5043  0.2695
  387POPC   PO4 4770   5.033   3.730   8.162 -0.1907  0.0011 -0.0464
  387POPC   GL1 4771   4.961   3.524   8.482  0.0077 -0.1571  0.0901
  387POPC   GL2 4772   4.754   3.352   8.529  0.0312 -0.0350 -0.3616
  387POPC   C1A 4773   5.016   3.677   8.877 -0.0273  0.0865  0.0721
  387POPC   D2A 4774   5.032   3.506   9.255  0.0966  0.0640  0.0878
  387POPC   C3A 4775   4.887   3.158   9.179 -0.3940 -0.1626 -0.0135
  387POPC   C4A 4776   4.478   3.099   9.183 -0.0559 -0.0895  0.3730
  387POPC   C1B 4777   4.561   3.514   8.906  0.3012  0.0353 -0.1650
  387POPC   C2B 4778   4.427   3.642   9.288 -0.0205 -0.1367  0.1122
  387POPC   C3B 4779   4.256   3.429   9.643 -0.0350 -0.0901 -0.2040
  387POPC   C4B 4780   4.104   3.355  10.068 -0.0040  0.0292 -0.3066
  388POPC   NC3 4781   0.366   9.028   8.472 -0.1295 -0.0013 -0.0533
  388POPC   PO4 4782  -0.062   9.039   8.546 -0.0205 -0.0781 -0.0309
  388POPC   GL1 4783   0.057   8.853   8.823 -0.0138  0.1979  0.1967
  388POPC   GL2 4784   0.247   9.058   9.041  0.2561 -0.0312  0.0757
  388POPC   C1A 4785  -0.001   8.370   8.911  0.0017  0.0026  0.0885
  388POPC   D2A 4786  -0.026   8.078   9.250  0.2278  0.0039 -0.0609
  388POPC   C3A 4787   0.051   8.195   9.663 -0.0694 -0.1887 -0.3567
  388POPC   C4A 4788   0.259   8.485  10.063  0.1679  0.1932  0.0518
  388POPC   C1B 4789   0.173   9.088   9.413  0.0227 -0.1494 -0.0994
  388POPC   C2B 4790  -0.070   9.058   9.767  0.0803 -0.1540  0.1058
  388POPC   C3B 4791  -0.302   9.201  10.085 -0.1289  0.1948 -0.0771
  388POPC   C4B 4792  -0.305   9.202  10.580  0.1203  0.0933 -0.0413
  389POPC   NC3 4793   0.487   4.008   8.249  0.1281 -0.0038 -0.1088
  389POPC   PO4 4794   0.152   3.882   8.520  0.1102  0.1586  0.2553
  389POPC   GL1 4795  -0.020   3.925   8.896  0.1425 -0.1319 -0.5474
  389POPC   GL2 4796  -0.345   3.962   8.910 -0.2797  0.0393  0.1889
  389POPC   C1A 4797   0.082   3.932   9.282  0.2268  0.1107 -0.4313
  389POPC   D2A 4798  -0.122   3.715   9.621 -0.0684 -0.0490 -0.1720
  389POPC   C3A 4799  -0.230   4.088   9.924  0.3249  0.0628 -0.0684
  389POPC   C4A 4800  -0.210   4.342  10.301  0.1721 -0.0085  0.1109
  389POPC   C1B 4801  -0.491   3.633   9.127  0.2779  0.2841  0.0515
  389POPC   C2B 4802  -0.814   3.413   9.403 -0.0434  0.1177 -0.2587
  389POPC   C3B 4803  -0.552   3.422   9.732 -0.0898 -0.3958 -0.1577
  389POPC   C4B 4804  -0.244   3.569  10.056  0.2313 -0.2571 -0.0237
  390POPC   NC3 4805   8.108  11.402   7.366 -0.1025  0.0641 -0.2314
  390POPC   PO4 4806   8.186  11.211   7.742  0.1130  0.0626 -0.2257
  390POPC   GL1 4807   8.320  11.299   8.179 -0.1717  0.3263  0.2615
  390POPC   GL2 4808   8.221  11.043   8.402  0.1664  0.2107  0.0006
  390POPC   C1A 4809   8.617  11.464   8.564  0.2157  0.3721  0.0670
  390POPC   D2A 4810   8.797  11.461   8.991 -0.0949 -0.3277 -0.2203
  390POPC   C3A 4811   8.770  11.483   9.425  0.0014 -0.2128 -0.2420
  390POPC   C4A 4812   8.915  11.737   9.878  0.0957  0.1077  0.2444
  390POPC   C1B 4813   8.470  11.045   8.801 -0.3261 -0.0492  0.1921
  390POPC   C2B 4814   8.828  11.009   9.196 -0.2597  0.0374 -0.0697
  390POPC   C3B 4815   8.802  10.919   9.558  0.0595 -0.1162 -0.3703
  390POPC   C4B 4816   8.586  10.929   9.990 -0.1783 -0.1742  0.1541
  391POPC   NC3 4817  10.326   1.113   8.099  0.0589  0.3086 -0.1610
  391POPC   PO4 4818  10.573   0.797   7.877  0.1005  0.0561 -0.3174
  391POPC   GL1 4819  10.601   0.778   8.352  0.2267 -0.0030 -0.0691
  391POPC   GL2 4820  10.872   0.803   8.506 -0.2297  0.0167  0.1885
  391POPC   C1A 4821  10.493   0.875   8.827  0.3755  0.2502 -0.1268
  391POPC   D2A 4822  10.371   1.011   9.263 -0.2872  0.2360  0.1047
  391POPC   C3A 4823  10.347   0.718   9.582 -0.0891 -0.0533 -0.3061
  391POPC   C4A 4824  10.035   0.382   9.746 -0.1047  0.2588 -0.1885
  391POPC   C1B 4825  10.983   0.393   8.335 -0.2567 -0.0470  0.1065
  391POPC   C2B 4826  10.957   0.001   8.701  0.0553 -0.4383 -0.0295
  391POPC   C3B 4827  11.206   0.144   9.068  0.0588 -0.0724  0.1769
  391POPC   C4B 4828  11.528   0.038   9.472  0.0689  0.3406 -0.1803
  392POPC   NC3 4829   6.121  10.062   8.814  0.1048  0.1057  0.0884
  392POPC   PO4 4830   5.703  10.281   8.819  0.1514  0.0069 -0.0278
  392POPC   GL1 4831   5.329  10.309   8.938  0.1035  0.0808  0.0132
  392POPC   GL2 4832   5.402  10.608   9.052 -0.3635  0.0156  0.2245
  392POPC   C1A 4833   4.969  10.380   9.166 -0.1680 -0.0867 -0.0766
  392POPC   D2A 4834   4.539  10.100   9.062 -0.0421  0.2105 -0.2017
  392POPC   C3A 4835   4.363   9.897   8.718 -0.2341  0.0443 -0.0508
  392POPC   C4A 4836   4.194   9.762   8.467  0.1659 -0.2918  0.1168
  392POPC   C1B 4837   5.106  10.841   9.220  0.2928 -0.2570  0.3364
  392POPC   C2B 4838   4.868  10.977   9.626 -0.1256  0.1111 -0.5171
  392POPC   C3B 4839   4.544  11.141   9.712  0.5109 -0.0036  0.2552
  392POPC   C4B 4840   4.219  11.410  10.000  0.0199 -0.1432  0.2002
  393POPC   NC3 4841   3.920   2.299   7.684  0.3527 -0.3512  0.1357
  393POPC   PO4 4842   3.496   2.120   7.733 -0.1076  0.3653 -0.1617
  393POPC   GL1 4843   3.677   2.247   8.115  0.0192  0.2122  0.2469
  393POPC   GL2 4844   3.422   2.255   8.307  0.2672  0.0760  0.1388
  393POPC   C1A 4845   3.949   2.018   8.442 -0.1326 -0.3335  0.0385
  393POPC   D2A 4846   4.090   1.598   8.454  0.0040 -0.2615 -0.3142
  393POPC   C3A 4847   4.338   1.494   8.817 -0.0528 -0.0254  0.0035
  393POPC   C4A 4848   4.726   1.338   8.947 -0.4336 -0.3726  0.2713
  393POPC   C1B 4849   3.544   2.266   8.689 -0.2013 -0.1637  0.1838
  393POPC   C2B 4850   3.927   2.140   8.960 -0.2220 -0.3182  0.0575
  393POPC   C3B 4851   4.249   1.984   8.854 -0.2884 -0.4030 -0.2414
  393POPC   C4B 4852   4.594   1.903   9.062 -0.3250  0.1597  0.2397
  394POPC   NC3 4853   2.142   3.165   8.053  0.3873  0.1630  0.0367
  394POPC   PO4 4854   2.230   3.635   8.191  0.2625 -0.2319 -0.2738
  394POPC   GL1 4855   2.286   3.520   8.588 -0.0262 -0.0192 -0.1283
  394POPC   GL2 4856   2.471   3.208   8.514  0.2975 -0.0523 -0.4404
  394POPC   C1A 4857   2.407   3.455   8.954 -0.1306  0.0133  0.0798
  394POPC   D2A 4858   2.624   3.502   9.456  0.3769  0.1071  0.0163
  394POPC   C3A 4859   2.645   3.166   9.761 -0.0630  0.0853 -0.1741
  394POPC   C4A 4860   2.284   2.943   9.906  0.0270  0.1567 -0.2461
  394POPC   C1B 4861   2.288   3.018   8.925 -0.0224 -0.3470  0.1338
  394POPC   C2B 4862   2.379   3.047   9.341  0.2760 -0.4039 -0.0107
  394POPC   C3B 4863   2.126   3.362   9.658  0.1110 -0.0059  0.3263
  394POPC   C4B 4864   1.842   3.622   9.866  0.0016 -0.0435  0.2146
  395POPC   NC3 4865   1.540   3.089   8.066 -0.0965 -0.0174 -0.1931
  395POPC   PO4 4866   1.737   3.445   7.958 -0.1859 -0.1263 -0.2325
  395POPC   GL1 4867   1.799   3.414   8.530  0.2605 -0.1340  0.2572
  395POPC   GL2 4868   1.920   3.339   8.908  0.1706 -0.1036  0.0588
  395POPC   C1A 4869   1.860   3.829   8.862  0.1620 -0.4004  0.1263
  395POPC   D2A 4870   2.194   3.918   9.195  0.1992  0.0537  0.0511
  395POPC   C3A 4871   2.030   4.049   9.584 -0.0401  0.0338 -0.2171
  395POPC   C4A 4872   1.729   4.286   9.734  0.0073 -0.1590 -0.2548
  395POPC   C1B 4873   1.822   3.514   9.266  0.0414 -0.0929 -0.0972
  395POPC   C2B 4874   1.447   3.504   9.481  0.0415 -0.1947  0.1455
  395POPC   C3B 4875   1.336   3.714   9.974  0.3268 -0.1103  0.2113
  395POPC   C4B 4876   1.171   3.498  10.376 -0.0349  0.2170  0.0881
  396POPC   NC3 4877  11.206   5.962   8.379 -0.3236  0.2720 -0.0422
  396POPC   PO4 4878  10.842   5.815   8.247  0.0976 -0.1467  0.2881
  396POPC   GL1 4879  10.905   5.595   8.630  0.2298  0.1620  0.0972
  396POPC   GL2 4880  11.234   5.457   8.726 -0.0430 -0.2851  0.0155
  396POPC   C1A 4881  10.867   5.537   9.106  0.0292  0.0381  0.3108
  396POPC   D2A 4882  10.689   5.498   9.482  0.0687 -0.0467  0.0799
  396POPC   C3A 4883  10.780   5.401   9.845 -0.0953  0.2704 -0.2002
  396POPC   C4A 4884  10.830   5.430  10.330  0.0789 -0.1251  0.0515
  396POPC   C1B 4885  11.371   5.345   9.154 -0.1111 -0.0389 -0.0234
  396POPC   C2B 4886  11.597   5.369   9.496 -0.0529 -0.3000 -0.0665
  396POPC   C3B 4887  11.588   5.547   9.843 -0.2213  0.0573 -0.1654
  396POPC   C4B 4888  11.338   5.654  10.125 -0.1426 -0.0241 -0.0048
  397POPC   NC3 4889  13.020  10.585   8.220  0.0096 -0.2036 -0.2163
  397POPC   PO4 4890  13.173  10.831   7.970 -0.0747 -0.0161  0.1659
  397POPC   GL1 4891  13.112  11.196   8.410 -0.1547 -0.1971  0.0601
  397POPC   GL2 4892  12.855  11.373   8.602 -0.0757  0.0219  0.0804
  397POPC   C1A 4893  13.327  11.279   8.831  0.2596  0.0581  0.1178
  397POPC   D2A 4894  13.303  11.621   9.207  0.0255 -0.0515  0.0875
  397POPC   C3A 4895  13.680  11.703   9.413 -0.2467 -0.4510 -0.3154
  397POPC   C4A 4896  14.034  11.433   9.541 -0.1754 -0.0026  0.0992
  397POPC   C1B 4897  12.765  11.475   8.979  0.1443  0.0688 -0.2126
  397POPC   C2B 4898  12.895  11.357   9.409 -0.5159  0.2116  0.1954
  397POPC   C3B 4899  13.341  11.289   9.600 -0.2063 -0.2826 -0.3325
  397POPC   C4B 4900  13.719  11.469   9.921 -0.2107 -0.0811 -0.0023
  398POPC   NC3 4901   7.652   1.693   8.050  0.1895 -0.1863 -0.2819
  398POPC   PO4 4902   7.257   1.395   8.131  0.1041 -0.0184 -0.0046
  398POPC   GL1 4903   7.305   1.160   8.540 -0.0505  0.1170  0.2927
  398POPC   GL2 4904   7.349   0.970   8.492  0.0518  0.0520 -0.1469
  398POPC   C1A 4905   7.443   1.276   8.947 -0.0230  0.2292 -0.1608
  398POPC   D2A 4906   7.511   1.308   9.358  0.0907  0.3598 -0.2379
  398POPC   C3A 4907   7.850   1.056   9.531  0.1090  0.0037 -0.0687
  398POPC   C4A 4908   7.954   0.817   9.769 -0.3571  0.3382 -0.0979
  398POPC   C1B 4909   7.688   0.844   8.734  0.2396  0.0803 -0.1436
  398POPC   C2B 4910   7.951   0.600   9.077  0.0891 -0.2692 -0.5611
  398POPC   C3B 4911   8.025   0.382   9.430  0.1276 -0.0431  0.0368
  398POPC   C4B 4912   8.343   0.407   9.746 -0.0706 -0.0745 -0.0061
  399POPC   NC3 4913  11.207   3.019   8.027 -0.0956  0.1736  0.0712
  399POPC   PO4 4914  11.162   2.578   8.167 -0.5266  0.0132 -0.2310
  399POPC   GL1 4915  11.012   2.688   8.548 -0.0721  0.3260  0.2414
  399POPC   GL2 4916  10.673   2.456   8.447  0.0175 -0.0392 -0.0801
  399POPC   C1A 4917  10.920   2.420   8.922 -0.0060  0.2998 -0.0253
  399POPC   D2A 4918  11.159   2.222   9.282  0.1960  0.4929 -0.0367
  399POPC   C3A 4919  11.094   2.439   9.633 -0.0523  0.1505  0.0414
  399POPC   C4A 4920  10.872   2.502   9.996 -0.0853 -0.0590 -0.2922
  399POPC   C1B 4921  10.382   2.557   8.682 -0.3518  0.1034 -0.0807
  399POPC   C2B 4922  10.043   2.720   8.942 -0.0644 -0.2703  0.1858
  399POPC   C3B 4923  10.129   2.431   9.273  0.0686 -0.1571  0.0263
  399POPC   C4B 4924  10.044   2.208   9.620 -0.1277 -0.0371  0.3729
  400POPC   NC3 4925   6.451  11.843   8.135  0.0391  0.0342  0.0976
  400POPC   PO4 4926   6.512  12.300   8.139 -0.0317 -0.0309  0.0315
  400POPC   GL1 4927   6.579  12.250   8.503  0.1494  0.1170  0.0767
  400POPC   GL2 4928   6.781  11.983   8.536 -0.2853 -0.0136  0.3008
  400POPC   C1A 4929   6.562  12.357   8.970 -0.1001  0.0275  0.0547
  400POPC   D2A 4930   6.874  12.348   9.336 -0.1346 -0.2934 -0.1928
  400POPC   C3A 4931   7.241  12.629   9.586  0.2787  0.0207  0.0234
  400POPC   C4A 4932   7.583  12.797   9.450 -0.0477 -0.0828 -0.2609
  400POPC   C1B 4933   7.036  12.249   8.773 -0.0184  0.1130 -0.2723
  400POPC   C2B 4934   6.987  12.587   8.948  0.0485  0.2221  0.1166
  400POPC   C3B 4935   7.395  12.613   9.056  0.1716  0.0735  0.4579
  400POPC   C4B 4936   7.598  12.279   9.252  0.0615  0.0178  0.1990
  401POPC   NC3 4937  13.419   9.596   8.535 -0.1923  0.3542  0.1361
  401POPC   PO4 4938  13.622   9.916   8.383 -0.2579 -0.0568  0.1289
  401POPC   GL1 4939  13.645  10.013   8.788 -0.1843 -0.1410 -0.1117
  401POPC   GL2 4940  13.456   9.826   8.945 -0.0400  0.1400 -0.0862
  401POPC   C1A 4941  13.769  10.318   9.203  0.1644 -0.1793  0.1629
  401POPC   D2A 4942  13.706  10.738   9.349 -0.1980  0.0321  0.1834
  401POPC   C3A 4943  13.676  11.178   9.250  0.1892  0.1710 -0.0437
  401POPC   C4A 4944  13.725  11.513   8.920 -0.1273 -0.0666 -0.0012
  401POPC   C1B 4945  13.422   9.749   9.424 -0.1667 -0.1322 -0.5023
  401POPC   C2B 4946  13.447   9.785   9.894  0.3134 -0.0547 -0.0836
  401POPC   C3B 4947  13.773  10.039  10.004  0.1812  0.0956  0.0025
  401POPC   C4B 4948  14.201   9.950   9.879 -0.1213  0.3593 -0.2494
  402POPC   NC3 4949   1.244  11.915   8.280  0.0075 -0.2057 -0.2139
  402POPC   PO4 4950   0.827  11.980   8.528  0.0297  0.2382  0.1763
  402POPC   GL1 4951   0.673  12.206   8.945 -0.2948 -0.0729  0.1329
  402POPC   GL2 4952   0.388  12.266   9.074  0.4595  0.0285 -0.1133
  402POPC   C1A 4953   0.975  12.330   9.360  0.4485 -0.0412 -0.1748
  402POPC   D2A 4954   1.320  12.280   9.657  0.4649  0.0249 -0.0686
  402POPC   C3A 4955   0.902  12.315   9.927  0.3621  0.1969  0.0941
  402POPC   C4A 4956   0.630  12.665   9.966 -0.0386 -0.3195 -0.0765
  402POPC   C1B 4957  -0.088  12.203   8.993  0.1347 -0.1428 -0.0360
  402POPC   C2B 4958  -0.508  12.234   9.116  0.3036 -0.0392 -0.2788
  402POPC   C3B 4959  -0.674  12.616   8.969  0.0215  0.1703  0.0627
  402POPC   C4B 4960  -0.617  13.051   8.914 -0.3902 -0.3306 -0.1621
  403POPC   NC3 4961   3.230   0.947   8.352  0.1544  0.0668  0.0656
  403POPC   PO4 4962   3.586   1.118   8.138 -0.3165 -0.0594  0.0066
  403POPC   GL1 4963   3.538   1.347   8.507  0.3650  0.3174  0.0194
  403POPC   GL2 4964   3.511   1.293   8.766 -0.0698  0.0256  0.1879
  403POPC   C1A 4965   3.678   1.724   8.772 -0.2625  0.0062 -0.0849
  403POPC   D2A 4966   3.623   1.806   9.196 -0.0896  0.1201  0.1864
  403POPC   C3A 4967   3.817   2.052   9.498 -0.0071  0.0381 -0.3184
  403POPC   C4A 4968   4.113   1.889   9.796  0.2346  0.1500 -0.1950
  403POPC   C1B 4969   3.879   1.274   9.003 -0.2170 -0.0132 -0.1111
  403POPC   C2B 4970   4.073   1.677   9.222 -0.2725  0.1455 -0.2874
  403POPC   C3B 4971   3.812   1.478   9.597 -0.0092  0.2748 -0.2689
  403POPC   C4B 4972   3.441   1.236   9.421 -0.1384 -0.4601  0.3610
  404POPC   NC3 4973   4.036  10.891   7.363  0.1801  0.1759  0.1383
  404POPC   PO4 4974   3.957  11.060   7.683  0.3101 -0.0249  0.2137
  404POPC   GL1 4975   3.927  11.059   8.172  0.0859 -0.2223 -0.0187
  404POPC   GL2 4976   4.212  11.131   8.201 -0.2070  0.2526 -0.3470
  404POPC   C1A 4977   3.946  11.044   8.635 -0.1426 -0.2876  0.2384
  404POPC   D2A 4978   4.183  11.154   8.975  0.0023 -0.0442  0.1291
  404POPC   C3A 4979   4.169  10.824   9.319  0.1906  0.1918  0.1033
  404POPC   C4A 4980   3.792  10.639   9.535  0.0049 -0.3289  0.0388
  404POPC   C1B 4981   4.213  11.470   8.504 -0.1211  0.3059 -0.0932
  404POPC   C2B 4982   4.085  11.662   8.825  0.3498  0.1979  0.1693
  404POPC   C3B 4983   3.825  11.471   9.181  0.0551  0.0465  0.4558
  404POPC   C4B 4984   3.774  11.632   9.565 -0.1044 -0.0665  0.0949
  405POPC   NC3 4985   9.844  12.654   8.358 -0.1671  0.1282 -0.2969
  405POPC   PO4 4986   9.916  12.125   8.260 -0.2471  0.0829 -0.0929
  405POPC   GL1 4987   9.785  12.229   8.635 -0.2070 -0.0605  0.3059
  405POPC   GL2 4988   9.681  11.981   8.834  0.1263  0.0135 -0.0048
  405POPC   C1A 4989   9.842  12.484   9.076 -0.2903 -0.1228 -0.2195
  405POPC   D2A 4990  10.061  12.452   9.568  0.0482 -0.0149 -0.2470
  405POPC   C3A 4991  10.175  12.510   9.996  0.0415  0.2810 -0.0377
  405POPC   C4A 4992   9.919  12.815  10.189 -0.0325  0.0634  0.0485
  405POPC   C1B 4993   9.626  11.715   9.114  0.0800  0.0883 -0.0046
  405POPC   C2B 4994   9.282  11.790   9.515 -0.2663  0.2171  0.1381
  405POPC   C3B 4995   9.341  11.487   9.907 -0.2031  0.2251  0.0980
  405POPC   C4B 4996   8.937  11.232  10.031 -0.0084  0.3613  0.0628
  406POPC   NC3 4997   0.982  12.460   8.622  0.3149 -0.4162 -0.2414
  406POPC   PO4 4998   1.356  12.400   8.321  0.2502 -0.0687 -0.2278
  406POPC   GL1 4999   1.540  12.220   8.665 -0.1312 -0.0392 -0.2488
  406POPC   GL2 5000   1.403  12.490   8.949 -0.0944  0.1521  0.1351
  406POPC   C1A 5001   1.888  12.127   8.873 -0.0072  0.0530 -0.1665
  406POPC   D2A 5002   2.181  12.181   9.060 -0.2812 -0.2374  0.0311
  406POPC   C3A 5003   2.551  12.266   8.922  0.0099 -0.2896 -0.0601
  406POPC   C4A 5004   2.999  12.378   8.875 -0.0753  0.0133 -0.2003
  406POPC   C1B 5005   1.560  12.080   9.260 -0.1733 -0.1414 -0.0808
  406POPC   C2B 5006   1.954  12.216   9.613  0.0511  0.0649 -0.4114
  406POPC   C3B 5007   2.155  11.898   9.953  0.1660 -0.1648 -0.1412
  406POPC   C4B 5008   2.240  11.501   9.931 -0.0613  0.3257  0.1242
  407POPC   NC3 5009   1.466   1.983   8.154  0.2021  0.0045 -0.1292
  407POPC   PO4 5010   1.145   2.261   8.056 -0.3538  0.0880  0.1200
  407POPC   GL1 5011   1.205   2.269   8.415  0.3233 -0.0835 -0.1706
  407POPC   GL2 5012   1.175   2.566   8.522 -0.0141 -0.1126  0.1857
  407POPC   C1A 5013   1.544   2.296   8.757 -0.4051 -0.3041 -0.0305
  407POPC   D2A 5014   1.972   2.477   8.765  0.0843 -0.1224  0.0189
  407POPC   C3A 5015   2.275   2.488   9.048 -0.1054 -0.1694  0.2403
  407POPC   C4A 5016   2.707   2.561   9.018 -0.0450 -0.0487 -0.4165
  407POPC   C1B 5017   1.207   2.673   8.924 -0.2944  0.0839 -0.0381
  407POPC   C2B 5018   1.373   2.487   9.291 -0.1814  0.0802 -0.0244
  407POPC   C3B 5019   1.149   2.429   9.645  0.1203 -0.2459 -0.1112
  407POPC   C4B 5020   1.019   2.571  10.083 -0.3200  0.3875 -0.0637
  408POPC   NC3 5021   0.192   2.583   8.208  0.3623  0.2263  0.0179
  408POPC   PO4 5022  -0.101   2.545   8.027  0.3003 -0.0776  0.4769
  408POPC   GL1 5023  -0.220   2.651   8.475 -0.1199  0.1561  0.0839
  408POPC   GL2 5024   0.019   2.908   8.596 -0.0027 -0.1257  0.2918
  408POPC   C1A 5025  -0.137   2.450   8.815  0.0311 -0.1704 -0.0391
  408POPC   D2A 5026   0.146   2.186   9.146 -0.1048 -0.0892 -0.0172
  408POPC   C3A 5027  -0.013   2.037   9.462  0.0618  0.0768  0.2831
  408POPC   C4A 5028   0.127   2.177   9.892  0.1548  0.2153 -0.1654
  408POPC   C1B 5029  -0.283   2.937   8.967  0.3985 -0.4277  0.1080
  408POPC   C2B 5030  -0.471   2.970   9.412 -0.2185  0.1864  0.0811
  408POPC   C3B 5031  -0.697   2.585   9.545 -0.0771 -0.0925  0.0784
  408POPC   C4B 5032  -0.849   2.401   9.827 -0.2109 -0.0387  0.3277
  409POPC   NC3 5033   5.437   1.778   7.777  0.0626 -0.2566 -0.1545
  409POPC   PO4 5034   4.989   1.692   7.910 -0.3184  0.1834 -0.0426
  409POPC   GL1 5035   4.885   1.632   8.270  0.3130 -0.0545  0.0084
  409POPC   GL2 5036   5.069   1.434   8.557 -0.1506 -0.0303  0.1843
  409POPC   C1A 5037   4.607   1.832   8.527 -0.0374 -0.0720  0.0830
  409POPC   D2A 5038   4.438   2.152   8.406  0.1652 -0.2293 -0.0586
  409POPC   C3A 5039   4.232   2.466   8.611  0.2013 -0.1847 -0.3584
  409POPC   C4A 5040   3.837   2.603   8.591  0.1281  0.0637  0.1846
  409POPC   C1B 5041   5.039   1.707   9.045  0.0302 -0.0820 -0.0302
  409POPC   C2B 5042   4.784   1.538   9.386 -0.0662 -0.0502  0.1469
  409POPC   C3B 5043   5.122   1.417   9.585  0.1700  0.2162  0.1135
  409POPC   C4B 5044   5.381   1.089   9.876 -0.0064  0.3106 -0.1654
  410POPC   NC3 5045   1.193   7.647   8.226  0.0007  0.1010 -0.0892
  410POPC   PO4 5046   0.820   7.885   8.075  0.2097 -0.0877  0.3984
  410POPC   GL1 5047   0.837   7.829   8.572 -0.0026  0.1312 -0.2037
  410POPC   GL2 5048   0.497   8.002   8.655 -0.0986 -0.0637  0.0320
  410POPC   C1A 5049   0.995   7.972   8.940  0.0345 -0.0708 -0.1212
  410POPC   D2A 5050   1.028   8.255   9.232 -0.1085  0.1367  0.2771
  410POPC   C3A 5051   0.782   8.409   9.508  0.0619 -0.0525  0.1284
  410POPC   C4A 5052   0.381   8.601   9.573 -0.4144  0.0350 -0.2730
  410POPC   C1B 5053   0.465   8.134   9.141 -0.0104 -0.0132 -0.0179
  410POPC   C2B 5054   0.471   7.852   9.447  0.2910  0.1418 -0.1285
  410POPC   C3B 5055   0.557   8.006   9.873 -0.1142 -0.0850  0.0239
  410POPC   C4B 5056   0.588   8.170  10.285 -0.0700  0.1108 -0.1547
  411POPC   NC3 5057   4.630  13.186   8.194 -0.2709  0.0854 -0.2632
  411POPC   PO4 5058   4.800  13.615   8.321 -0.1803 -0.2557 -0.0533
  411POPC   GL1 5059   4.696  13.774   8.655 -0.4352  0.0712  0.3320
  411POPC   GL2 5060   4.421  13.824   8.725  0.0210  0.1816  0.1053
  411POPC   C1A 5061   4.645  13.587   9.157 -0.2159  0.0852  0.3584
  411POPC   D2A 5062   4.498  13.457   9.565 -0.0688  0.1657  0.0437
  411POPC   C3A 5063   4.083  13.083   9.772 -0.0845 -0.0079  0.5537
  411POPC   C4A 5064   3.843  13.006  10.120  0.1252 -0.3013  0.0386
  411POPC   C1B 5065   4.390  14.048   9.048 -0.1489  0.1480 -0.2921
  411POPC   C2B 5066   4.407  14.020   9.476 -0.0316 -0.0722 -0.0877
  411POPC   C3B 5067   4.792  13.969   9.725 -0.3273  0.0392  0.2717
  411POPC   C4B 5068   5.153  13.764   9.915  0.1007 -0.0836  0.0956
  412POPC   NC3 5069   8.524  10.836   8.030 -0.0645  0.0596 -0.4541
  412POPC   PO4 5070   8.872  10.553   8.127 -0.1316  0.0569  0.0206
  412POPC   GL1 5071   8.987  10.362   8.638 -0.0678  0.1883 -0.0741
  412POPC   GL2 5072   8.930  10.100   8.801  0.0729 -0.1998  0.0528
  412POPC   C1A 5073   9.111  10.621   9.033  0.0865  0.1305 -0.1130
  412POPC   D2A 5074   9.225  10.566   9.522 -0.1292  0.3411 -0.1443
  412POPC   C3A 5075   9.585  10.502   9.833 -0.0030 -0.4211  0.0929
  412POPC   C4A 5076   9.961  10.245   9.658 -0.2290  0.0484 -0.0535
  412POPC   C1B 5077   9.018  10.119   9.283  0.1187  0.2938 -0.0690
  412POPC   C2B 5078   9.085  10.101   9.683 -0.0747  0.2363  0.1210
  412POPC   C3B 5079   9.284  10.186   9.974 -0.1677  0.0740 -0.1695
  412POPC   C4B 5080   9.527  10.411  10.279  0.2441  0.0194  0.0876
  413POPC   NC3 5081  11.500  11.187   7.733 -0.0258 -0.3587 -0.1659
  413POPC   PO4 5082  11.280  11.123   8.201  0.0954  0.0843 -0.0598
  413POPC   GL1 5083  11.110  11.470   8.546 -0.2893 -0.2676  0.0763
  413POPC   GL2 5084  11.292  11.765   8.740 -0.1875  0.3605  0.2233
  413POPC   C1A 5085  10.955  11.482   8.966 -0.1043  0.1390 -0.1074
  413POPC   D2A 5086  10.975  11.543   9.453  0.4674  0.5006  0.1633
  413POPC   C3A 5087  10.887  11.958   9.605  0.1068 -0.1628 -0.0673
  413POPC   C4A 5088  10.535  12.290   9.637  0.0054  0.3475  0.2796
  413POPC   C1B 5089  11.192  11.953   9.193  0.3001  0.0389  0.0813
  413POPC   C2B 5090  10.940  12.398   9.390 -0.0983  0.1796 -0.0020
  413POPC   C3B 5091  11.021  12.794   9.176 -0.0458  0.2322  0.1377
  413POPC   C4B 5092  10.927  13.278   8.996 -0.0419 -0.0305 -0.1255
  414POPC   NC3 5093   2.139   6.192   8.042  0.1409 -0.0195 -0.0216
  414POPC   PO4 5094   1.719   6.176   8.162  0.0124  0.1434 -0.0160
  414POPC   GL1 5095   1.519   6.392   8.497 -0.0068  0.2071 -0.2574
  414POPC   GL2 5096   1.252   6.743   8.664 -0.2515  0.1246  0.1671
  414POPC   C1A 5097   1.481   6.285   8.983  0.3176 -0.0766 -0.2598
  414POPC   D2A 5098   1.415   6.560   9.303  0.2885  0.6245 -0.0334
  414POPC   C3A 5099   1.052   6.684   9.449  0.0802 -0.2431  0.3330
  414POPC   C4A 5100   0.796   6.625   9.836  0.2194 -0.1567 -0.1303
  414POPC   C1B 5101   1.499   6.951   9.057  0.0294  0.0401 -0.2433
  414POPC   C2B 5102   1.411   7.026   9.557  0.1653 -0.0838  0.1384
  414POPC   C3B 5103   1.315   7.430   9.685  0.0291 -0.2321 -0.2003
  414POPC   C4B 5104   1.390   7.712  10.035  0.2152 -0.3070  0.2497
  415POPC   NC3 5105  13.105   4.978   8.140  0.3473 -0.0151  0.0007
  415POPC   PO4 5106  13.107   4.847   8.573 -0.0666  0.2465  0.1838
  415POPC   GL1 5107  12.803   4.627   8.766 -0.3554  0.3069 -0.2522
  415POPC   GL2 5108  12.774   4.238   8.813  0.0521 -0.2546  0.2313
  415POPC   C1A 5109  12.701   4.710   9.222 -0.3751  0.1105 -0.1849
  415POPC   D2A 5110  12.625   4.773   9.652  0.3029  0.2989 -0.2305
  415POPC   C3A 5111  12.938   4.881   9.936 -0.1895  0.0984 -0.0155
  415POPC   C4A 5112  13.244   4.894  10.232  0.1575  0.4055  0.0760
  415POPC   C1B 5113  13.035   4.325   9.174 -0.0036  0.1101 -0.0576
  415POPC   C2B 5114  13.330   4.086   9.429 -0.0713  0.2726  0.3385
  415POPC   C3B 5115  13.631   4.413   9.612 -0.1039 -0.0979 -0.0598
  415POPC   C4B 5116  13.727   4.825   9.860 -0.2869 -0.4577 -0.1977
  416POPC   NC3 5117   7.493   3.641  10.096 -0.1442 -0.2684 -0.0132
  416POPC   PO4 5118   7.327   3.545   9.710 -0.1626 -0.1034  0.0442
  416POPC   GL1 5119   7.349   3.219   9.485 -0.1563  0.0271 -0.0751
  416POPC   GL2 5120   7.588   2.982   9.458  0.3388 -0.0754 -0.0485
  416POPC   C1A 5121   7.099   2.981   9.403 -0.3575 -0.0384  0.1463
  416POPC   D2A 5122   6.841   2.660   9.646  0.4811 -0.0080  0.1224
  416POPC   C3A 5123   6.978   2.259   9.602 -0.1710  0.3265  0.2031
  416POPC   C4A 5124   7.207   1.792   9.726 -0.0485  0.0242 -0.1861
  416POPC   C1B 5125   7.352   2.563   9.494 -0.1385  0.2166  0.2558
  416POPC   C2B 5126   7.386   2.087   9.285  0.0941  0.0177  0.1445
  416POPC   C3B 5127   7.638   1.728   9.448 -0.5181 -0.3112 -0.1871
  416POPC   C4B 5128   7.593   1.374   9.849 -0.1024  0.1881  0.0244
  417POPC   NC3 5129   9.842   6.304  12.047  0.3180 -0.0615  0.1005
  417POPC   PO4 5130  10.205   6.490  11.908  0.0086  0.1675  0.0575
  417POPC   GL1 5131  10.321   6.445  11.459  0.1043 -0.0803 -0.0280
  417POPC   GL2 5132  10.213   6.272  11.327 -0.0467  0.2110 -0.1137
  417POPC   C1A 5133  10.576   6.453  11.046 -0.1167 -0.1141  0.2348
  417POPC   D2A 5134  10.834   6.605  10.989 -0.0829 -0.1138 -0.0078
  417POPC   C3A 5135  10.943   6.394  10.630  0.0378  0.2666  0.0780
  417POPC   C4A 5136  11.159   6.069  10.475  0.4211 -0.0996 -0.0682
  417POPC   C1B 5137  10.531   5.909  11.205  0.3685  0.1011 -0.2962
  417POPC   C2B 5138  10.654   5.465  10.904 -0.3019 -0.1390 -0.2829
  417POPC   C3B 5139  10.817   5.255  11.253  0.3298  0.0549  0.0828
  417POPC   C4B 5140  10.861   5.083  11.655 -0.2222  0.1393 -0.1874
  418POPC   NC3 5141  12.582   7.088   8.515  0.1354  0.1511 -0.0748
  418POPC   PO4 5142  12.249   6.964   8.867  0.0202  0.0137  0.1562
  418POPC   GL1 5143  12.408   6.967   9.309 -0.1588  0.1557 -0.1210
  418POPC   GL2 5144  12.292   7.148   9.609  0.0275  0.0841  0.1182
  418POPC   C1A 5145  12.725   6.845   9.399  0.0432  0.2386  0.4487
  418POPC   D2A 5146  12.962   6.605   9.604  0.2414 -0.5156  0.0335
  418POPC   C3A 5147  13.395   6.788   9.574 -0.2554 -0.0926  0.0191
  418POPC   C4A 5148  13.800   6.998   9.719 -0.1390  0.1500 -0.1113
  418POPC   C1B 5149  12.508   7.208   9.898 -0.3917 -0.1976  0.0419
  418POPC   C2B 5150  12.937   7.125   9.834  0.0123  0.1482  0.2587
  418POPC   C3B 5151  13.148   7.157   9.370 -0.0532 -0.0770  0.0951
  418POPC   C4B 5152  13.475   7.152   9.029  0.4027 -0.1767  0.3977
  419POPC   NC3 5153   2.878   6.023   8.730  0.0795 -0.2673  0.1992
  419POPC   PO4 5154   2.788   6.506   8.749 -0.1260  0.1073 -0.2435
  419POPC   GL1 5155   2.669   6.564   9.218  0.2196 -0.0070 -0.1116
  419POPC   GL2 5156   2.292   6.610   9.392  0.0382 -0.1500 -0.1361
  419POPC   C1A 5157   2.722   6.541   9.663  0.2016  0.0306  0.3730
  419POPC   D2A 5158   2.584   6.229   9.880  0.0252 -0.0078 -0.3757
  419POPC   C3A 5159   2.779   5.742   9.924  0.0442  0.3734  0.3040
  419POPC   C4A 5160   3.010   5.634  10.323  0.2120 -0.0145 -0.0815
  419POPC   C1B 5161   2.258   6.636   9.783  0.0230  0.1346  0.0045
  419POPC   C2B 5162   2.032   6.767  10.192 -0.0686  0.0432  0.2529
  419POPC   C3B 5163   1.602   6.683  10.214 -0.1673  0.0729  0.0253
  419POPC   C4B 5164   1.257   6.873   9.958 -0.0863  0.2913 -0.2814
  420POPC   NC3 5165   5.422  11.389   8.180  0.2005 -0.2745 -0.2470
  420POPC   PO4 5166   5.846  11.282   8.286  0.0148  0.3339 -0.2474
  420POPC   GL1 5167   5.567  11.363   8.747  0.2022  0.1200 -0.0400
  420POPC   GL2 5168   5.474  11.121   8.980 -0.0967  0.2158  0.0610
  420POPC   C1A 5169   5.229  11.571   8.844  0.0544 -0.1701 -0.2064
  420POPC   D2A 5170   4.931  11.839   9.088  0.1150 -0.0942  0.2005
  420POPC   C3A 5171   4.572  11.687   9.074 -0.1379 -0.1142 -0.0831
  420POPC   C4A 5172   4.308  11.937   9.131 -0.0568  0.0079  0.1863
  420POPC   C1B 5173   5.373  11.303   9.416  0.0995 -0.1869 -0.4566
  420POPC   C2B 5174   4.907  11.510   9.531  0.1236  0.0020 -0.0487
  420POPC   C3B 5175   4.695  11.646   9.902  0.3607 -0.1202 -0.0914
  420POPC   C4B 5176   4.576  11.641  10.275 -0.0578  0.0591  0.1522
  421POPC   NC3 5177   0.894  10.486   8.596  0.0022 -0.0163  0.0192
  421POPC   PO4 5178   1.001  10.044   8.533  0.0547  0.0706  0.2512
  421POPC   GL1 5179   0.864  10.134   8.942  0.0361 -0.2101 -0.0695
  421POPC   GL2 5180   1.030  10.044   9.117 -0.1234 -0.1838  0.0574
  421POPC   C1A 5181   0.497   9.899   9.137 -0.0745 -0.0257 -0.0092
  421POPC   D2A 5182   0.259   9.998   9.494 -0.0438  0.1625 -0.2325
  421POPC   C3A 5183   0.229   9.591   9.532  0.1413  0.1201  0.0619
  421POPC   C4A 5184   0.263   9.419   9.938 -0.2627  0.3927  0.0706
  421POPC   C1B 5185   0.823  10.141   9.534 -0.0984  0.2361  0.2891
  421POPC   C2B 5186   0.377  10.461   9.561  0.2106 -0.0859 -0.0185
  421POPC   C3B 5187   0.209  10.519   9.973  0.0650  0.4240  0.1491
  421POPC   C4B 5188  -0.126  10.803   9.938 -0.1226 -0.0596  0.0910
  422POPC   NC3 5189  12.817   2.538   7.971  0.0223  0.3319 -0.0542
  422POPC   PO4 5190  13.114   2.761   8.085 -0.1061 -0.2458  0.3308
  422POPC   GL1 5191  12.992   2.691   8.480  0.1661 -0.2081  0.3002
  422POPC   GL2 5192  12.708   2.613   8.588 -0.0139 -0.1929  0.2375
  422POPC   C1A 5193  13.108   2.553   8.981 -0.0197  0.0053  0.1521
  422POPC   D2A 5194  13.345   2.327   9.206 -0.3719 -0.1853  0.0864
  422POPC   C3A 5195  13.544   2.602   9.405 -0.0075 -0.0559  0.3817
  422POPC   C4A 5196  13.884   2.655   9.616 -0.1595  0.2828 -0.0694
  422POPC   C1B 5197  12.330   2.351   8.894 -0.1230 -0.2619 -0.2265
  422POPC   C2B 5198  12.139   2.316   9.300 -0.0646 -0.2728 -0.2015
  422POPC   C3B 5199  12.386   2.530   9.660 -0.2212  0.1712  0.1673
  422POPC   C4B 5200  12.476   2.719  10.015  0.0949 -0.3098  0.2510
  423POPC   NC3 5201  11.901   7.335  12.859 -0.1575 -0.2673 -0.0720
  423POPC   PO4 5202  11.721   7.595  12.525  0.1486  0.3140  0.2124
  423POPC   GL1 5203  11.907   7.709  12.111 -0.0525 -0.2189 -0.0873
  423POPC   GL2 5204  11.652   7.505  11.927 -0.2828  0.0387 -0.0996
  423POPC   C1A 5205  11.952   7.794  11.630 -0.2404  0.0078 -0.3747
  423POPC   D2A 5206  12.163   7.889  11.243 -0.0565  0.0275  0.1194
  423POPC   C3A 5207  12.590   7.891  11.217 -0.1490 -0.1963  0.0037
  423POPC   C4A 5208  12.823   8.205  10.911 -0.1132  0.2547  0.1537
  423POPC   C1B 5209  11.637   7.411  11.493  0.1418  0.2153 -0.1575
  423POPC   C2B 5210  11.343   7.271  11.214  0.1297 -0.0549 -0.1838
  423POPC   C3B 5211  11.484   7.065  10.906  0.1844 -0.0257 -0.0076
  423POPC   C4B 5212  11.529   6.670  10.741  0.0287  0.4307 -0.0898
  424POPC   NC3 5213  11.651   1.775   8.280 -0.0058 -0.3427  0.2833
  424POPC   PO4 5214  11.209   1.560   8.215  0.1938 -0.0105 -0.0108
  424POPC   GL1 5215  11.021   1.487   8.621  0.2148  0.0680 -0.0560
  424POPC   GL2 5216  10.695   1.257   8.540  0.3774 -0.1262 -0.3253
  424POPC   C1A 5217  11.272   1.349   8.862 -0.0135 -0.2464  0.4047
  424POPC   D2A 5218  11.426   1.023   9.092 -0.1297  0.2252  0.0392
  424POPC   C3A 5219  11.460   1.015   9.533  0.1251  0.1277 -0.0480
  424POPC   C4A 5220  11.339   0.814  10.021 -0.0817  0.2605 -0.1176
  424POPC   C1B 5221  10.347   1.347   8.764  0.3490  0.2422 -0.0561
  424POPC   C2B 5222  10.213   1.477   9.135  0.0623  0.0116 -0.0351
  424POPC   C3B 5223  10.080   1.250   9.645  0.0675  0.1927 -0.0708
  424POPC   C4B 5224   9.823   0.844   9.664 -0.0356  0.2975  0.3653
  425POPC   NC3 5225   3.159   1.842   8.053  0.1108 -0.2519 -0.2819
  425POPC   PO4 5226   3.166   1.456   8.239  0.1179  0.2205 -0.2459
  425POPC   GL1 5227   3.062   1.339   8.573 -0.0924  0.1429 -0.1695
  425POPC   GL2 5228   2.883   1.045   8.680  0.2388 -0.1020  0.2047
  425POPC   C1A 5229   3.184   1.534   9.052 -0.0127 -0.2811  0.4847
  425POPC   D2A 5230   3.224   1.665   9.380  0.1055 -0.1316  0.2915
  425POPC   C3A 5231   3.199   2.065   9.491 -0.1688  0.2656  0.1187
  425POPC   C4A 5232   2.964   2.342   9.399  0.1061  0.0435 -0.2728
  425POPC   C1B 5233   3.173   0.990   9.058  0.1254  0.1570 -0.0876
  425POPC   C2B 5234   3.530   0.870   9.070  0.0244  0.4333 -0.1430
  425POPC   C3B 5235   3.870   0.894   9.383  0.3146  0.1814  0.0082
  425POPC   C4B 5236   4.192   0.717   9.402  0.0072 -0.1625  0.1931
  426POPC   NC3 5237   1.022   9.542   8.372  0.1472 -0.1433 -0.1169
  426POPC   PO4 5238   0.650   9.437   8.447  0.1958  0.1655 -0.0709
  426POPC   GL1 5239   0.740   9.599   8.826 -0.1228 -0.2230 -0.0829
  426POPC   GL2 5240   0.670   9.227   8.971 -0.1166  0.3147  0.1175
  426POPC   C1A 5241   0.946   9.558   9.196  0.1292  0.0621  0.2589
  426POPC   D2A 5242   0.749   9.630   9.622  0.0719  0.1384  0.2752
  426POPC   C3A 5243   1.063   9.846   9.802 -0.3630 -0.0854 -0.2730
  426POPC   C4A 5244   1.473  10.060   9.943 -0.1220  0.0595 -0.1018
  426POPC   C1B 5245   1.072   9.090   8.924  0.0722 -0.3143 -0.1812
  426POPC   C2B 5246   1.276   8.863   8.689  0.0163  0.4350  0.2423
  426POPC   C3B 5247   1.347   8.351   8.825 -0.1302  0.1019  0.0639
  426POPC   C4B 5248   1.587   8.002   8.939 -0.4414  0.0302 -0.0330
  427POPC   NC3 5249   9.734   1.693   7.914  0.1489 -0.1075 -0.0231
  427POPC   PO4 5250  10.003   1.425   7.908 -0.1786  0.1110  0.2647
  427POPC   GL1 5251  10.260   1.751   8.177  0.2130 -0.1369  0.0899
  427POPC   GL2 5252  10.440   2.088   8.079  0.0557  0.2267 -0.1133
  427POPC   C1A 5253  10.154   2.171   8.467 -0.1960 -0.0292  0.1698
  427POPC   D2A 5254   9.908   2.268   8.823  0.1607 -0.0840 -0.2182
  427POPC   C3A 5255   9.844   1.977   9.126 -0.0483  0.3316 -0.1180
  427POPC   C4A 5256   9.819   1.674   9.409 -0.1417 -0.1115  0.0854
  427POPC   C1B 5257  10.242   2.479   8.090  0.1446 -0.0144 -0.1422
  427POPC   C2B 5258  10.038   2.661   8.407 -0.1004 -0.0432  0.2441
  427POPC   C3B 5259   9.584   2.633   8.540  0.0184  0.0429  0.0078
  427POPC   C4B 5260   9.272   2.907   8.345  0.0009 -0.0798  0.1871
  428POPC   NC3 5261   6.792  12.711   8.194  0.0761 -0.1305  0.0464
  428POPC   PO4 5262   7.260  12.719   8.131  0.1021  0.0861 -0.1734
  428POPC   GL1 5263   7.339  12.836   8.534 -0.2412 -0.1066 -0.2575
  428POPC   GL2 5264   7.687  12.920   8.629  0.2351  0.2230 -0.0039
  428POPC   C1A 5265   7.218  13.071   8.939  0.2117  0.2699 -0.2704
  428POPC   D2A 5266   7.499  13.272   9.293  0.0533 -0.2134  0.0575
  428POPC   C3A 5267   7.338  13.189   9.704 -0.2095  0.2187  0.1535
  428POPC   C4A 5268   7.201  12.953  10.137  0.2936  0.0998 -0.0413
  428POPC   C1B 5269   7.803  13.059   8.975  0.1693 -0.2502 -0.1003
  428POPC   C2B 5270   7.975  13.157   9.423  0.1335  0.3088 -0.0115
  428POPC   C3B 5271   8.258  13.443   9.620 -0.1291 -0.1145 -0.0032
  428POPC   C4B 5272   8.707  13.744   9.684 -0.0327  0.0755  0.3504
  429POPC   NC3 5273   9.689   0.436   8.075 -0.1318  0.1065  0.1303
  429POPC   PO4 5274   9.367   0.479   8.319  0.1509 -0.0855 -0.0763
  429POPC   GL1 5275   9.309   0.542   8.682 -0.1071  0.2529  0.0707
  429POPC   GL2 5276   9.612   0.471   8.808  0.2329  0.0016 -0.1900
  429POPC   C1A 5277   9.026   0.556   9.145 -0.0142  0.0127  0.3118
  429POPC   D2A 5278   8.848   0.515   9.595  0.2450 -0.1210 -0.1730
  429POPC   C3A 5279   9.097   0.271   9.911 -0.3137  0.0691  0.4341
  429POPC   C4A 5280   9.372  -0.040  10.285 -0.2212 -0.2783 -0.1847
  429POPC   C1B 5281   9.490   0.876   9.057  0.0322  0.0909  0.0815
  429POPC   C2B 5282   9.591   1.214   9.386  0.1461  0.0841  0.1398
  429POPC   C3B 5283   9.443   1.241   9.784  0.1830  0.1727  0.0370
  429POPC   C4B 5284   9.113   1.380  10.008 -0.0583 -0.2012 -0.2052
  430POPC   NC3 5285   5.086   1.164   8.122 -0.0950  0.1702 -0.2014
  430POPC   PO4 5286   5.119   0.720   8.066 -0.1424 -0.1076  0.3948
  430POPC   GL1 5287   5.330   0.945   8.479 -0.3182 -0.0861 -0.0949
  430POPC   GL2 5288   5.342   0.552   8.648 -0.2629 -0.0417 -0.1265
  430POPC   C1A 5289   5.479   1.264   8.807 -0.3351 -0.0503  0.0534
  430POPC   D2A 5290   5.887   1.448   9.052 -0.1977  0.0587 -0.1115
  430POPC   C3A 5291   6.187   1.269   9.371 -0.1808 -0.0047 -0.1988
  430POPC   C4A 5292   6.217   1.025   9.738  0.3181  0.1248  0.0581
  430POPC   C1B 5293   5.458   0.528   9.070  0.0533 -0.1994  0.0211
  430POPC   C2B 5294   5.867   0.473   9.308  0.0296  0.2950 -0.0331
  430POPC   C3B 5295   6.083   0.385   9.658  0.0142 -0.1386  0.2148
  430POPC   C4B 5296   6.461   0.408   9.939  0.0822 -0.2697  0.0815
  431POPC   NC3 5297  13.273   5.259   8.706  0.1509 -0.2165  0.3326
  431POPC   PO4 5298  13.128   5.779   8.680  0.0747  0.2562 -0.2045
  431POPC   GL1 5299  13.277   5.766   9.048 -0.1253 -0.3038  0.2484
  431POPC   GL2 5300  13.222   5.513   9.133  0.0377 -0.2462  0.1308
  431POPC   C1A 5301  13.713   5.716   9.142  0.1361  0.0415 -0.0001
  431POPC   D2A 5302  13.891   5.698   9.543  0.1668  0.1035  0.1191
  431POPC   C3A 5303  13.832   5.934   9.897 -0.1444 -0.3144 -0.1315
  431POPC   C4A 5304  13.772   5.704  10.218  0.1369 -0.0085 -0.0174
  431POPC   C1B 5305  13.226   5.695   9.592 -0.0127  0.0964 -0.0495
  431POPC   C2B 5306  13.300   5.808   9.926 -0.2223 -0.0164  0.1697
  431POPC   C3B 5307  12.970   5.778  10.254  0.0846  0.1129  0.0641
  431POPC   C4B 5308  13.021   6.151  10.334 -0.0405 -0.3040 -0.0305
  432POPC   NC3 5309   6.318   9.956  10.744  0.3527  0.0416  0.1251
  432POPC   PO4 5310   6.350  10.148  10.344 -0.1493  0.0459 -0.0169
  432POPC   GL1 5311   6.646  10.359  10.166  0.2549  0.0549 -0.1363
  432POPC   GL2 5312   6.960  10.296  10.255 -0.0397  0.2340 -0.0590
  432POPC   C1A 5313   6.612  10.780  10.090 -0.0926  0.2414 -0.0368
  432POPC   D2A 5314   6.729  11.213  10.234  0.3475 -0.2052 -0.0855
  432POPC   C3A 5315   6.447  11.619  10.147  0.0984  0.0720 -0.1406
  432POPC   C4A 5316   6.215  11.949  10.236  0.1486 -0.1908 -0.0185
  432POPC   C1B 5317   7.239  10.656  10.093 -0.0819 -0.0179  0.1140
  432POPC   C2B 5318   7.575  10.689   9.979  0.2665 -0.2872 -0.0823
  432POPC   C3B 5319   7.789  10.825  10.347  0.0503  0.1577 -0.0910
  432POPC   C4B 5320   8.041  10.770  10.745  0.0058  0.0996 -0.0810
  433POPC   NC3 5321   6.607   3.225   7.945 -0.1546  0.2769 -0.0085
  433POPC   PO4 5322   6.149   2.977   8.152 -0.2228 -0.0192  0.2205
  433POPC   GL1 5323   5.896   2.993   8.435 -0.1515 -0.0276 -0.3742
  433POPC   GL2 5324   6.146   3.012   8.719  0.5645  0.1499  0.0463
  433POPC   C1A 5325   5.672   2.848   8.618  0.0116 -0.3364  0.1341
  433POPC   D2A 5326   5.602   2.459   8.858  0.1176 -0.1651 -0.1464
  433POPC   C3A 5327   5.752   2.124   9.200  0.2132 -0.0960  0.0635
  433POPC   C4A 5328   6.216   1.966   9.475 -0.3496  0.1306  0.0601
  433POPC   C1B 5329   6.030   2.772   8.938  0.0074  0.2629 -0.3177
  433POPC   C2B 5330   6.002   2.752   9.329  0.2146 -0.0668 -0.1807
  433POPC   C3B 5331   6.319   2.788   9.735 -0.1424 -0.0047  0.1039
  433POPC   C4B 5332   6.405   2.721  10.058  0.2664 -0.0189  0.1544
  434POPC   NC3 5333   1.565  10.223   7.990  0.1699  0.0817 -0.0024
  434POPC   PO4 5334   1.295  10.385   8.297  0.0428  0.1138  0.0658
  434POPC   GL1 5335   1.347  10.379   8.730  0.0570 -0.1136  0.0793
  434POPC   GL2 5336   1.215  10.560   9.000 -0.0171  0.0686 -0.3112
  434POPC   C1A 5337   1.479   9.939   9.035  0.1763 -0.0216 -0.1203
  434POPC   D2A 5338   1.553   9.591   9.265 -0.2015 -0.2006 -0.1065
  434POPC   C3A 5339   1.473   9.543   9.700  0.0083  0.0235 -0.1501
  434POPC   C4A 5340   1.425   9.607  10.107  0.2283 -0.1124 -0.0294
  434POPC   C1B 5341   1.698  10.526   9.123 -0.3053  0.0613 -0.0107
  434POPC   C2B 5342   1.813  10.117   9.375  0.0695  0.5121  0.5230
  434POPC   C3B 5343   1.899   9.887   9.723  0.0569 -0.1639  0.3992
  434POPC   C4B 5344   2.161   9.989  10.222  0.0090  0.0218  0.0096
  435POPC   NC3 5345   0.065   1.588   8.243  0.0077 -0.2787 -0.0755
  435POPC   PO4 5346   0.109   1.113   8.321  0.0968 -0.0924 -0.1214
  435POPC   GL1 5347  -0.081   1.319   8.631 -0.1606 -0.0195 -0.3983
  435POPC   GL2 5348  -0.343   1.168   8.703 -0.1927 -0.1826 -0.0139
  435POPC   C1A 5349   0.064   1.497   9.062 -0.0981 -0.1193  0.1880
  435POPC   D2A 5350   0.158   1.428   9.476  0.0131  0.0566  0.4461
  435POPC   C3A 5351   0.028   1.076   9.768  0.1853 -0.1929  0.0609
  435POPC   C4A 5352  -0.234   0.742  10.018 -0.0010  0.2851 -0.2641
  435POPC   C1B 5353  -0.460   1.342   9.086 -0.2984  0.0262  0.2524
  435POPC   C2B 5354  -0.358   1.067   9.360 -0.2883 -0.2674 -0.0800
  435POPC   C3B 5355  -0.535   0.818   9.591 -0.2554 -0.0631  0.1343
  435POPC   C4B 5356  -0.933   0.883   9.851  0.1127  0.0231  0.2513
  436POPC   NC3 5357  10.812   9.945  12.012 -0.1336 -0.3383 -0.3264
  436POPC   PO4 5358  11.125   9.678  12.102 -0.0374  0.1768  0.0234
  436POPC   GL1 5359  11.194   9.794  11.655 -0.0283 -0.2143  0.2516
  436POPC   GL2 5360  11.012  10.035  11.556 -0.1102 -0.1319  0.1918
  436POPC   C1A 5361  11.456   9.785  11.234 -0.1270 -0.1736 -0.2044
  436POPC   D2A 5362  11.355   9.894  10.825  0.0135  0.1869  0.0188
  436POPC   C3A 5363  11.594  10.167  10.792 -0.1959  0.2251  0.0674
  436POPC   C4A 5364  11.974  10.218  10.668 -0.2302  0.1195  0.2469
  436POPC   C1B 5365  10.621  10.345  11.397 -0.0198  0.1243  0.0033
  436POPC   C2B 5366  10.233  10.458  11.173  0.1383 -0.1092  0.0579
  436POPC   C3B 5367  10.161  10.665  10.742  0.0251 -0.0073 -0.3373
  436POPC   C4B 5368  10.287  10.840  10.436  0.2396 -0.0979  0.1438
  437POPC   NC3 5369   1.867   0.179   8.270 -0.2087  0.0861  0.0490
  437POPC   PO4 5370   1.647   0.223   8.490  0.0703 -0.4216  0.0287
  437POPC   GL1 5371   1.762   0.217   8.862 -0.1095 -0.1979 -0.1772
  437POPC   GL2 5372   1.469   0.373   9.106 -0.0931  0.2285 -0.0598
  437POPC   C1A 5373   2.239   0.100   9.041 -0.0050 -0.0707  0.2947
  437POPC   D2A 5374   2.714   0.098   9.167  0.4415  0.0795  0.0824
  437POPC   C3A 5375   3.140   0.102   9.423  0.2145 -0.2069  0.0815
  437POPC   C4A 5376   3.571   0.060   9.508  0.1449 -0.2732 -0.2019
  437POPC   C1B 5377   1.858   0.495   9.276  0.1610  0.1858 -0.0286
  437POPC   C2B 5378   2.080   0.643   9.755 -0.1535  0.2366  0.2142
  437POPC   C3B 5379   1.702   0.683  10.074 -0.0565  0.1602 -0.2624
  437POPC   C4B 5380   1.625   0.524  10.494 -0.1602  0.2258  0.1574
  438POPC   NC3 5381   1.871   8.543   7.468 -0.1591 -0.0722 -0.1618
  438POPC   PO4 5382   1.982   8.666   7.803  0.0925 -0.2926 -0.0400
  438POPC   GL1 5383   2.184   8.591   8.149  0.1338  0.0788 -0.0443
  438POPC   GL2 5384   2.455   8.427   8.192  0.2015  0.1495 -0.1804
  438POPC   C1A 5385   2.231   8.712   8.629  0.1041 -0.2437  0.2167
  438POPC   D2A 5386   2.253   8.919   9.037  0.2008  0.2875 -0.3340
  438POPC   C3A 5387   1.969   9.040   9.368 -0.1055 -0.1051 -0.1916
  438POPC   C4A 5388   1.935   9.361   9.679  0.2021  0.0990 -0.2834
  438POPC   C1B 5389   2.522   7.905   8.366  0.1192  0.1481 -0.1688
  438POPC   C2B 5390   2.542   7.734   8.801 -0.1207 -0.1954  0.2971
  438POPC   C3B 5391   2.457   7.985   9.176  0.0402  0.0434 -0.0281
  438POPC   C4B 5392   2.394   8.003   9.610  0.0290  0.1883 -0.2594
  439POPC   NC3 5393   5.394  11.540  11.215  0.1779  0.1901 -0.1996
  439POPC   PO4 5394   5.570  11.388  10.958 -0.0124 -0.1124  0.1744
  439POPC   GL1 5395   5.387  11.164  10.719 -0.1383  0.2290  0.0736
  439POPC   GL2 5396   5.503  11.184  10.478  0.4799  0.1701 -0.0607
  439POPC   C1A 5397   4.904  10.924  10.602 -0.0046  0.1891 -0.0688
  439POPC   D2A 5398   4.775  10.465  10.766 -0.3188 -0.3344  0.0980
  439POPC   C3A 5399   4.625  10.350  10.315  0.1675 -0.1722 -0.1036
  439POPC   C4A 5400   4.612  10.077   9.864  0.2131 -0.0017 -0.0134
  439POPC   C1B 5401   5.734  11.118  10.154 -0.0031  0.2635  0.1685
  439POPC   C2B 5402   5.914  11.189   9.769  0.0338  0.2503 -0.2547
  439POPC   C3B 5403   5.725  11.612   9.738  0.0552 -0.0527  0.2745
  439POPC   C4B 5404   5.650  12.003   9.957 -0.1702  0.0162 -0.2883
  440POPC   NC3 5405   3.745  11.509   7.887  0.0550  0.0893 -0.3714
  440POPC   PO4 5406   3.318  11.720   7.977  0.3613 -0.1676  0.0507
  440POPC   GL1 5407   3.198  11.744   8.437  0.1702  0.0335 -0.2208
  440POPC   GL2 5408   3.231  11.995   8.563  0.2675 -0.2698 -0.0615
  440POPC   C1A 5409   3.098  11.511   8.662  0.0552 -0.0608  0.0190
  440POPC   D2A 5410   3.242  11.309   9.016  0.1823  0.2457  0.0077
  440POPC   C3A 5411   3.017  10.984   8.935  0.0664  0.2174  0.1285
  440POPC   C4A 5412   2.942  10.860   9.292 -0.0875 -0.1186  0.1906
  440POPC   C1B 5413   3.365  11.850   8.953 -0.3347  0.2905 -0.3556
  440POPC   C2B 5414   3.345  11.801   9.347 -0.0577  0.1514  0.0732
  440POPC   C3B 5415   3.050  11.984   9.627  0.2754 -0.3525  0.4127
  440POPC   C4B 5416   2.803  12.275   9.848  0.1874  0.1962  0.1296
  441POPC   NC3 5417  13.006   1.117   8.323 -0.0880  0.1252  0.1968
  441POPC   PO4 5418  12.537   0.894   8.314  0.1655  0.0613  0.2867
  441POPC   GL1 5419  12.495   1.114   8.691  0.0672 -0.0001 -0.0587
  441POPC   GL2 5420  12.418   0.924   8.980  0.1902 -0.0153  0.1494
  441POPC   C1A 5421  12.133   1.406   8.881 -0.2209 -0.1440  0.0983
  441POPC   D2A 5422  11.729   1.437   8.996 -0.5187 -0.1401 -0.1313
  441POPC   C3A 5423  11.508   1.520   9.387  0.0618 -0.0144  0.3887
  441POPC   C4A 5424  11.231   1.793   9.618  0.0246  0.0817 -0.0589
  441POPC   C1B 5425  12.815   0.950   9.246  0.0181  0.1031 -0.1397
  441POPC   C2B 5426  12.914   1.238   9.491 -0.2563 -0.1064  0.2422
  441POPC   C3B 5427  12.610   1.566   9.548 -0.0367  0.2322 -0.0888
  441POPC   C4B 5428  12.244   1.556   9.779  0.3540 -0.1061 -0.2150
  442POPC   NC3 5429  13.066  11.734   8.224  0.6464 -0.0780 -0.2064
  442POPC   PO4 5430  12.790  12.059   8.110 -0.1767 -0.2096 -0.1010
  442POPC   GL1 5431  12.739  12.046   8.429  0.0595 -0.1114 -0.0023
  442POPC   GL2 5432  12.357  12.087   8.518  0.0961  0.2011  0.0023
  442POPC   C1A 5433  12.853  11.969   8.804  0.2631  0.1044 -0.3348
  442POPC   D2A 5434  12.777  11.949   9.238 -0.0394 -0.2116  0.0815
  442POPC   C3A 5435  13.054  11.836   9.549  0.1337  0.2225  0.0274
  442POPC   C4A 5436  13.342  11.793   9.889  0.2958  0.0243 -0.0776
  442POPC   C1B 5437  12.314  11.921   8.981  0.0267 -0.2475 -0.0962
  442POPC   C2B 5438  12.368  12.156   9.422 -0.0465 -0.2862 -0.0349
  442POPC   C3B 5439  12.518  12.060   9.783  0.2139  0.2407  0.2756
  442POPC   C4B 5440  12.856  12.022  10.042 -0.0913 -0.2445 -0.1886
  443POPC   NC3 5441   3.408   8.585   8.062 -0.0095 -0.0058  0.1155
  443POPC   PO4 5442   3.013   8.569   7.838 -0.0318 -0.2302 -0.0997
  443POPC   GL1 5443   2.969   8.586   8.322 -0.0705  0.0417  0.1887
  443POPC   GL2 5444   3.141   8.869   8.525 -0.2507  0.0231 -0.0928
  443POPC   C1A 5445   2.775   8.711   8.757  0.0516 -0.3714 -0.3442
  443POPC   D2A 5446   2.820   8.886   9.142 -0.2297  0.0999 -0.0450
  443POPC   C3A 5447   3.110   8.704   9.476 -0.0194  0.0092  0.0293
  443POPC   C4A 5448   3.045   8.402   9.778  0.1168  0.0174 -0.0047
  443POPC   C1B 5449   3.587   9.056   8.660  0.4470  0.1626  0.0600
  443POPC   C2B 5450   3.672   9.502   8.859 -0.0527  0.3275 -0.0740
  443POPC   C3B 5451   4.112   9.730   9.104  0.0117 -0.1010  0.0540
  443POPC   C4B 5452   4.394   9.875   9.481 -0.0170  0.2741  0.0814
  444W        W 5453  11.378   1.718  14.427 -0.0715 -0.0603  0.0126
  445W        W 5454   3.357  11.493   2.095  0.0042  0.0719 -0.2823
  446W        W 5455  11.636   4.147   3.810 -0.1932 -0.2113  0.1520
  447W        W 5456  10.654   7.204   7.278  0.0489  0.1795 -0.0395
  448W        W 5457   9.141  10.205   6.851  0.2515 -0.2777  0.1140
  449W        W 5458   1.138   5.526   5.648  0.2957  0.3313  0.5194
  450W        W 5459   7.555   8.048   4.224 -0.0564  0.1089  0.0319
  451W        W 5460  11.762   1.360  13.439 -0.0382 -0.0569  0.3401
  452W        W 5461   0.983   9.426   4.072 -0.0457 -0.0017 -0.0830
  453W        W 5462   2.363   9.773   7.310 -0.0215  0.1485  0.2566
  454W        W 5463   9.029   5.390   7.203 -0.0792  0.3538 -0.1123
  455W        W 5464  11.437   9.813  13.199  0.2213  0.1038  0.2704
  456W        W 5465   6.265  10.345  15.147 -0.0960 -0.1624 -0.3458
  457W        W 5466   4.203   9.164   3.011 -0.0508  0.1561 -0.0153
  458W        W 5467   5.929   9.984   5.012 -0.2640  0.3255  0.0192
  459W        W 5468   9.020   0.668  13.589 -0.2571  0.1217  0.0248
  460W        W 5469   7.972   2.952   9.067 -0.0855  0.0102 -0.1665
  461W        W 5470   9.509   1.326   4.272 -0.2003 -0.1929  0.2484
  462W        W 5471   6.556   4.192  15.169  0.2020  0.0524  0.0894
  463W        W 5472   4.264   4.462   0.086 -0.0416  0.0024  0.1662
  464W        W 5473  12.318   8.056   0.230  0.0673  0.2517  0.0205
  465W        W 5474  10.152   2.831  19.047  0.0898 -0.2271  0.0164
  466W        W 5475   0.194   7.086  15.675  0.2564 -0.3452  0.2328
  467W        W 5476  12.408  12.889  17.413 -0.2404 -0.0583 -0.3577
  468W        W 5477   4.904   1.670  13.739 -0.3329 -0.1946  0.0122
  469W        W 5478   6.226  10.895   4.013  0.1017 -0.3614 -0.2571
  470W        W 5479   9.266  10.127  16.855  0.1601  0.1434  0.0464
  471W        W 5480   7.071   3.011   8.074  0.1090 -0.2600 -0.0159
  472W        W 5481   6.722   0.122   0.908 -0.0110 -0.1204  0.1382
  473W        W 5482  11.002   4.377  12.349  0.0060  0.4913 -0.1309
  474W        W 5483   0.356  13.273  17.910  0.3026 -0.2560 -0.4576
  475W        W 5484   7.806   0.554   2.753  0.2577 -0.1509 -0.0131
  476W        W 5485  11.867   7.404   1.418 -0.1398  0.0576  0.2504
  477W        W 5486  11.286   7.092  16.748  0.1317 -0.0807  0.1091
  478W        W 5487   5.927   5.393  11.372  0.0256 -0.0615 -0.2132
  479W        W 5488  10.965   7.435  19.243 -0.0472  0.1630  0.1577
  480W        W 5489  11.593   5.105   4.004 -0.1546  0.0414 -0.1789
  481W        W 5490   1.657   7.816   2.875 -0.1618  0.2351 -0.2426
  482W        W 5491  12.238   6.376  14.284 -0.0022 -0.0296 -0.1289
  483W        W 5492   8.947   1.517  17.790 -0.1395 -0.1998 -0.2666
  484W        W 5493  10.286   8.545   6.246 -0.2018 -0.4747 -0.2473
  485W        W 5494   6.417  13.636   0.043 -0.0315  0.2052 -0.0499
  486W        W 5495   1.871   7.505   6.930  0.1255  0.3665 -0.1029
  487W        W 5496   1.337   4.658  15.164  0.1062  0.0371 -0.1637
  488W        W 5497   0.176   5.129   4.669 -0.0005  0.0551 -0.1398
  489W        W 5498   9.338   2.051  12.637  0.0204 -0.1233  0.4055
  490W        W 5499  12.396  10.337  12.121  0.0083 -0.0309 -0.2163
  491W        W 5500   5.851  12.836  12.197 -0.2395 -0.0167 -0.0416
  492W        W 5501   1.591  10.955  12.661 -0.1717 -0.3716  0.1439
  493W        W 5502   0.045   8.564   4.239 -0.0909 -0.1474 -0.0020
  494W        W 5503  12.448  10.566   3.229  0.0940  0.0489  0.2784
  495W        W 5504   7.238  11.056  12.745  0.1408  0.0602 -0.0192
  496W        W 5505   3.684  11.707   1.206  0.0375 -0.0213 -0.3428
  497W        W 5506   6.573   3.272  11.540  0.0583 -0.1491 -0.1872
  498W        W 5507  13.098   1.408  16.003 -0.0395  0.0868  0.0448
  499W        W 5508  13.055   0.985  18.878 -0.5317  0.3437 -0.1507
  500W        W 5509   5.075   2.565   2.029  0.2998 -0.2177  0.2276
  501W        W 5510   8.081   5.840   4.028  0.2125  0.3549  0.3311
  502W        W 5511   7.832   9.948   3.373 -0.3264 -0.0451  0.0828
  503W        W 5512   7.278   5.672   4.519  0.0476  0.1276 -0.3121
  504W        W 5513   8.332   0.747   1.914  0.0834  0.1289  0.3344
  505W        W 5514   0.266  11.294  16.020 -0.2160  0.1223 -0.2001
  506W        W 5515   8.183   6.695  12.632  0.1644  0.2476 -0.2590
  507W        W 5516   4.692   4.242  17.627 -0.1725  0.0547 -0.0015
  508W        W 5517  12.910   4.785   2.007  0.2143  0.1173  0.0974
  509W        W 5518  10.845   5.848  13.808  0.2524  0.0441 -0.0291
  510W        W 5519  10.625   3.663   7.388 -0.1224 -0.0094 -0.1575
  511W        W 5520  10.014   3.992   1.585 -0.0300 -0.0673  0.0386
  512W        W 5521  12.043   0.729   3.563 -0.2464 -0.1205 -0.0459
  513W        W 5522   6.078   1.914  16.816 -0.0801  0.1100  0.0917
  514W        W 5523   5.539   4.174   0.882  0.2548  0.0144  0.3182
  515W        W 5524   8.795   1.420  15.031 -0.0540 -0.1368  0.1258
  516W        W 5525  10.805   2.696  17.341 -0.2062 -0.0733  0.1072
  517W        W 5526   7.859   6.176  18.595 -0.0513 -0.1369  0.0620
  518W        W 5527   3.245   8.573   6.104  0.0154  0.0580 -0.0472
  519W        W 5528  11.071  13.138  12.205  0.2641 -0.3312  0.0028
  520W        W 5529  10.578  10.877  18.580  0.2405 -0.1053 -0.0615
  521W        W 5530   8.373   1.189  16.047 -0.0817  0.0414 -0.0293
  522W        W 5531   7.704   6.546   0.664  0.3080 -0.2562 -0.1026
  523W        W 5532   3.669  12.740   2.354  0.2414 -0.0615  0.1748
  524W        W 5533   8.295   5.676   4.840 -0.1215  0.0684  0.4972
  525W        W 5534   5.703   7.832   4.040 -0.3672 -0.2359  0.0786
  526W        W 5535   7.530   1.266  17.717  0.0014 -0.1973  0.1122
  527W        W 5536  11.918   1.376   1.502  0.3663 -0.0936 -0.1095
  528W        W 5537  11.913  13.545   3.406  0.2297 -0.2371 -0.0681
  529W        W 5538  10.883   7.941   5.890 -0.0507  0.1894 -0.0175
  530W        W 5539  12.975   0.980  15.743 -0.0253 -0.1563 -0.1284
  531W        W 5540   5.733   9.865  17.286  0.0688  0.0879 -0.0962
  532W        W 5541  12.994   9.434  13.385 -0.0001  0.1961  0.1340
  533W        W 5542   3.009   1.609  14.658 -0.3200 -0.1520 -0.1524
  534W        W 5543   2.270   8.719   1.097  0.5479  0.1146  0.2824
  535W        W 5544  12.794  11.147   5.690  0.1699 -0.2703 -0.1300
  536W        W 5545   1.624   4.775  18.800 -0.0999  0.2187 -0.1264
  537W        W 5546  12.146   2.274   6.907  0.0568 -0.1008 -0.3890
  538W        W 5547   8.332   5.372  13.527  0.0680  0.2243  0.0287
  539W        W 5548   0.099   7.536  13.606 -0.0031  0.0831  0.1222
  540W        W 5549   2.835   9.585   2.088 -0.0170  0.0620 -0.1245
  541W        W 5550   0.027   3.346   0.761  0.1372 -0.0781 -0.2858
  542W        W 5551   2.150   6.014   5.629  0.0078  0.2407  0.1040
  543W        W 5552   7.735  11.322  16.788 -0.4547  0.0651 -0.2137
  544W        W 5553   0.015  13.315   8.036 -0.0733 -0.0537  0.1139
  545W        W 5554   6.221   6.728   6.381 -0.0277  0.2628 -0.1547
  546W        W 5555   6.382   4.386   8.210  0.0786  0.3114  0.0100
  547W        W 5556  11.943  12.394   3.126  0.4034  0.0102 -0.1735
  548W        W 5557   3.393   2.423  18.022  0.2745 -0.0523  0.1712
  549W        W 5558   3.059   9.868  17.040  0.3637  0.1483 -0.0811
  550W        W 5559   5.126  11.377   0.098  0.1119 -0.0736 -0.1614
  551W        W 5560   3.551   9.239   3.280 -0.1517 -0.0514 -0.2854
  552W        W 5561   7.003   6.013   9.586  0.2612 -0.1565  0.1436
  553W        W 5562   6.891   9.873  11.324  0.4173  0.3366  0.0144
  554W        W 5563   4.594   2.590   6.949 -0.1199 -0.2569 -0.0618
  555W        W 5564   7.964  10.313   0.614 -0.0180  0.1264  0.1432
  556W        W 5565   1.048   8.809  13.425 -0.1027  0.3507  0.2661
  557W        W 5566   9.856  13.407   6.502  0.0522  0.1825  0.1733
  558W        W 5567   4.890   2.425   6.005 -0.1109 -0.0158  0.1142
  559W        W 5568   8.076   0.284  16.061  0.0688  0.2281  0.0374
  560W        W 5569   8.711   3.329   2.388  0.3980  0.1516 -0.1078
  561W        W 5570   3.694   6.643   0.442 -0.0852 -0.3231 -0.2167
  562W        W 5571   2.958   1.939   4.785 -0.2601  0.0341  0.1127
  563W        W 5572   0.739  10.443   2.657 -0.1441 -0.1771  0.0489
  564W        W 5573  10.190   8.275   1.290  0.1418 -0.0490  0.2168
  565W        W 5574   5.363  11.905  15.790  0.0787  0.1764  0.0266
  566W        W 5575   4.363   1.332  16.326  0.0829 -0.0939  0.1808
  567W        W 5576  12.271   1.035   1.148  0.2161 -0.2277  0.1450
  568W        W 5577  11.775   6.705  15.067 -0.1495 -0.1639  0.0540
  569W        W 5578   9.050  13.302   7.359 -0.5940  0.2865  0.6392
  570W        W 5579   1.960   1.583   2.139  0.1546 -0.2401 -0.1112
  571W        W 5580   1.331   4.466   0.270 -0.1919  0.0881  0.1470
  572W        W 5581   0.830  13.596   8.123  0.0875 -0.2692  0.5247
  573W        W 5582   8.222   3.047   8.578  0.2774  0.0001 -0.2197
  574W        W 5583   2.590  11.077   2.014 -0.0386  0.1637  0.0896
  575W        W 5584   7.958   2.379   0.980  0.1013  0.3232 -0.0814
  576W        W 5585   7.138   0.255   6.109  0.2638  0.0604  0.0246
  577W        W 5586   2.585  13.166   4.509  0.2708  0.1367  0.0861
  578W        W 5587   3.684   6.606   6.991 -0.1134  0.3032  0.0581
  579W        W 5588  11.767   4.846  16.931  0.1535 -0.3543  0.0839
  580W        W 5589   0.636   0.578  15.017  0.0124  0.2743 -0.4410
  581W        W 5590   6.203   1.984   0.817  0.2718  0.1650  0.2444
  582W        W 5591   6.809   9.176  19.011 -0.1223  0.0868 -0.2054
  583W        W 5592   1.928   5.224  15.756 -0.1149  0.0642 -0.0988
  584W        W 5593   5.662  12.247   2.261  0.2477  0.1733  0.1979
  585W        W 5594  10.774   2.966  13.154  0.2978  0.2105  0.0859
  586W        W 5595  12.302   5.793  12.449  0.1449  0.0063 -0.1635
  587W        W 5596   7.225   8.098   3.837  0.2005  0.1440 -0.0217
  588W        W 5597   1.284   5.518  12.177  0.2671  0.2454 -0.2470
  589W        W 5598   2.495   0.696   3.990  0.2519  0.2360  0.1293
  590W        W 5599   8.391   2.493  18.037  0.2279 -0.4977 -0.2770
  591W        W 5600   2.458   9.752   2.383  0.3014 -0.2219 -0.1565
  592W        W 5601  12.707  11.517  14.177 -0.2221  0.1369 -0.2155
  593W        W 5602   5.574   1.789  14.105 -0.2084 -0.2092  0.1701
  594W        W 5603   5.652   2.442  12.178  0.3827 -0.2438 -0.0788
  595W        W 5604   3.494   2.702  14.944 -0.0197  0.0253 -0.0781
  596W        W 5605   0.233   3.367  11.971 -0.3076  0.1657 -0.0378
  597W        W 5606   1.603  11.587   4.927 -0.3750 -0.2171  0.0743
  598W        W 5607   7.685  12.931  18.230  0.1906 -0.1350  0.3390
  599W        W 5608  13.549  12.770  14.059  0.0837 -0.1535 -0.1710
  600W        W 5609   0.816   1.744   7.626 -0.1210  0.1541 -0.4544
  601W        W 5610  12.754  10.152   0.915  0.0107  0.2451  0.0591
  602W        W 5611  12.578   8.239  17.662  0.0099 -0.1781 -0.2136
  603W        W 5612   9.235   6.177   0.592  0.1684 -0.1424  0.2015
  604W        W 5613   2.566  12.442   1.457 -0.3109  0.2738 -0.3672
  605W        W 5614  11.672   4.113  14.590  0.0671 -0.1727  0.0397
  606W        W 5615   6.121  10.735   0.654 -0.2810 -0.1535  0.3647
  607W        W 5616  11.861   9.512  13.935  0.1983 -0.1028  0.2326
  608W        W 5617   8.310   8.278   8.257  0.3463  0.3033  0.0239
  609W        W 5618  10.724  12.633  13.328  0.1370  0.2375 -0.1520
  610W        W 5619   2.487   9.987   7.945  0.2116  0.0890 -0.0274
  611W        W 5620  11.163   9.437   8.076 -0.0769  0.1788 -0.1197
  612W        W 5621   1.494   5.233  13.687  0.2306  0.5344 -0.1162
  613W        W 5622   0.434   3.082   0.725  0.1416  0.1422  0.1318
  614W        W 5623  11.257   8.972   3.737  0.1812  0.3002  0.1613
  615W        W 5624  13.613   0.247   1.118  0.2044 -0.3095 -0.0073
  616W        W 5625   8.495   5.393   0.299  0.1050 -0.6267 -0.1005
  617W        W 5626   8.181   7.645   3.962  0.2149 -0.4158  0.2796
  618W        W 5627   7.886   2.856   4.198 -0.1032  0.2939 -0.0109
  619W        W 5628   7.732   5.987  14.589  0.1247 -0.0157 -0.1913
  620W        W 5629  13.102   8.778  13.933 -0.2057  0.0417  0.1724
  621W        W 5630   5.606  12.829   1.598  0.0857 -0.0256 -0.3206
  622W        W 5631   3.762   0.907   8.599 -0.1391  0.1365 -0.1254
  623W        W 5632  12.400   0.452  12.678 -0.1174 -0.2578 -0.0952
  624W        W 5633   7.255  11.488  17.232 -0.2124  0.0500 -0.0610
  625W        W 5634   2.842   9.597  15.033 -0.2068  0.0787 -0.1053
  626W        W 5635   0.945   8.991   7.588 -0.0268  0.0230 -0.2180
  627W        W 5636   4.448   4.661  15.201 -0.4315 -0.1520  0.0287
  628W        W 5637  10.390   7.647   0.332  0.0973 -0.0988  0.0544
  629W        W 5638   5.796  10.405  14.039 -0.0190 -0.2118  0.0332
  630W        W 5639   7.038  10.211   7.055  0.0136  0.0751 -0.0443
  631W        W 5640   7.822   5.685   6.415  0.0685  0.0144 -0.0318
  632W        W 5641   8.131   3.067   9.618  0.4018 -0.0953 -0.1774
  633W        W 5642   6.940  11.009   0.353 -0.1877 -0.1715  0.1271
  634W        W 5643   2.692   3.134  18.924 -0.1692 -0.2365 -0.0106
  635W        W 5644  10.762   2.010  12.489  0.0302 -0.3443 -0.1431
  636W        W 5645   6.896   2.310  12.705  0.2386  0.1513  0.2541
  637W        W 5646   2.755  13.206  18.058  0.1394 -0.1115  0.4138
  638W        W 5647  12.743  12.504  18.914 -0.1481  0.2889 -0.1074
  639W        W 5648   6.961  12.949  16.065 -0.3506 -0.0248  0.3395
  640W        W 5649  10.822  13.184  14.308 -0.1428 -0.0634 -0.1453
  641W        W 5650   2.258   3.553  17.216  0.1529 -0.1597  0.1806
  642W        W 5651  11.226   6.254  15.508  0.1651 -0.2466 -0.0486
  643W        W 5652  12.807  11.013   3.957 -0.1862 -0.2911 -0.1722
  644W        W 5653   9.967  12.437  14.780  0.0385 -0.1944  0.1836
  645W        W 5654  10.011   2.652   7.615  0.2596 -0.1296  0.0786
  646W        W 5655   6.301   2.430   1.530  0.1041  0.1347 -0.2036
  647W        W 5656   0.342   9.464   2.762 -0.0450 -0.0013 -0.2126
  648W        W 5657   1.180   2.425   1.816  0.4611 -0.2644 -0.1736
  649W        W 5658  11.438  10.480   2.693 -0.0424 -0.1474  0.4419
  650W        W 5659   3.742   6.530   5.866  0.0804 -0.0830 -0.1849
  651W        W 5660   5.973   5.349   7.826 -0.0792 -0.2165  0.0372
  652W        W 5661   6.355   3.651  12.524  0.0631 -0.0188 -0.0932
  653W        W 5662  12.976   6.054  17.177  0.2639  0.1018 -0.1992
  654W        W 5663  11.304   5.407   3.455 -0.0894  0.3432  0.2518
  655W        W 5664   1.780   4.748  14.801  0.0850  0.1435  0.0843
  656W        W 5665  13.354   5.106  18.093 -0.1607 -0.2407 -0.1380
  657W        W 5666   2.815  13.493   8.062 -0.0053  0.2362 -0.1083
  658W        W 5667   2.303   3.789  12.740 -0.0785  0.1199  0.0843
  659W        W 5668   1.932  12.031   2.504 -0.1302  0.1306 -0.1150
  660W        W 5669   8.841   0.247  17.701 -0.0556 -0.2631 -0.0847
  661W        W 5670   1.963  11.550  17.867 -0.2691  0.3219 -0.1417
  662W        W 5671  10.075   9.203   3.946 -0.1406 -0.1486 -0.0135
  663W        W 5672   0.093   0.802   5.096 -0.5555  0.0497 -0.3773
  664W        W 5673   6.845   3.004   0.394 -0.2197 -0.1056 -0.1084
  665W        W 5674   9.712   6.899   0.762 -0.1590  0.0247 -0.1570
  666W        W 5675   2.481   7.351  12.539 -0.0176 -0.0946 -0.0872
  667W        W 5676   0.269   6.697  13.125  0.2627 -0.2382 -0.1140
  668W        W 5677  13.483   2.032  13.304  0.2592  0.1309  0.0986
  669W        W 5678   3.995  13.040   6.068  0.4544 -0.1087  0.0491
  670W        W 5679  10.985   2.362   2.390  0.1339 -0.2782  0.0852
  671W        W 5680  10.073   1.927  12.106  0.0257 -0.1980 -0.1556
  672W        W 5681   1.437  12.151   2.010 -0.1223  0.1015  0.0653
  673W        W 5682   3.888   0.473   2.346  0.3807  0.0688 -0.0693
  674W        W 5683   1.490   9.913   4.260  0.1535 -0.1521  0.0319
  675W        W 5684  13.531  10.983   4.857 -0.1581 -0.1204 -0.3143
  676W        W 5685   6.211   3.504  19.105 -0.1522 -0.0645  0.0958
  677W        W 5686   1.806   3.076  11.694 -0.0889  0.1049  0.2607
  678W        W 5687  13.283   7.540   4.253  0.0091 -0.1251 -0.1236
  679W        W 5688   8.425   7.277   1.291  0.1123  0.1536  0.3096
  680W        W 5689   9.039   7.208   0.186 -0.3847  0.0460 -0.1369
  681W        W 5690   5.545   6.856  13.572 -0.0911  0.2172  0.2382
  682W        W 5691   8.441   9.201   1.431  0.1967  0.0505 -0.2996
  683W        W 5692   8.738   0.119  12.488  0.0513  0.2131  0.0567
  684W        W 5693   5.804   4.434   0.201  0.0956 -0.2786  0.0676
  685W        W 5694   6.236  12.060   6.615 -0.1264  0.1883  0.1055
  686W        W 5695   4.791   6.937  16.847 -0.3447 -0.1167  0.1154
  687W        W 5696  10.017   8.640  15.336 -0.1800 -0.0363  0.0113
  688W        W 5697   1.037   7.593  18.444 -0.1042 -0.0380 -0.1746
  689W        W 5698   4.551  12.465  18.560 -0.2577 -0.2299  0.1994
  690W        W 5699  11.271   2.244  16.521 -0.1475 -0.1216 -0.1185
  691W        W 5700   6.417   9.078   7.841  0.0367  0.1794  0.3867
  692W        W 5701   2.147   8.309  17.185  0.1435 -0.3286 -0.0956
  693W        W 5702   4.233   7.844   6.542  0.0764  0.2139 -0.1114
  694W        W 5703   3.166   9.672   6.279  0.0293 -0.3536 -0.1080
  695W        W 5704  10.032   0.255   5.424 -0.1596 -0.1548 -0.0027
  696W        W 5705   4.867   1.197   3.793  0.3630 -0.3301 -0.1024
  697W        W 5706   1.068   0.073   0.244  0.1525 -0.2664 -0.0850
  698W        W 5707   7.395  10.601   1.204  0.0525 -0.0733 -0.0337
  699W        W 5708   6.258  11.966  16.241  0.3980  0.1886 -0.0374
  700W        W 5709  11.858  10.527  15.977 -0.0654  0.1321 -0.1664
  701W        W 5710   0.513   2.735  15.136  0.2670 -0.1050  0.0439
  702W        W 5711   9.457   9.606  17.779 -0.0372 -0.1993  0.0702
  703W        W 5712   1.490   2.400   4.593  0.2130  0.1581  0.1411
  704W        W 5713   8.969   8.366   9.933 -0.1589  0.1231  0.0404
  705W        W 5714   2.032   8.801  12.681 -0.0731  0.0115  0.2072
  706W        W 5715   5.550   4.562  16.216  0.2975 -0.1243 -0.2058
  707W        W 5716   8.729   5.391  13.163 -0.1165  0.0479 -0.3009
  708W        W 5717   2.136   3.472   4.185  0.1414 -0.0687 -0.2038
  709W        W 5718  12.798  13.105  18.685  0.1374  0.2516  0.1389
  710W        W 5719   0.515   0.208   5.579 -0.2219  0.1488 -0.4926
  711W        W 5720   6.554   0.393   0.044 -0.0472 -0.0210 -0.1870
  712W        W 5721   4.746   1.709  14.574 -0.0900 -0.2507 -0.1061
  713W        W 5722  11.974   3.170   1.151  0.0118 -0.3632  0.2532
  714W        W 5723  13.440   8.548  17.602 -0.2178  0.3901 -0.0341
  715W        W 5724   7.736  10.564  11.834 -0.2295 -0.4170  0.2969
  716W        W 5725  10.840   1.272   3.788  0.0993 -0.0442 -0.1118
  717W        W 5726   9.323   9.042  12.481  0.2757  0.0235 -0.2442
  718W        W 5727   9.160   4.358  15.920  0.0963  0.2749  0.4434
  719W        W 5728   1.168   9.221  13.137  0.0442 -0.0675 -0.0396
  720W        W 5729   3.410   1.556  16.967  0.1759 -0.0605  0.2715
  721W        W 5730  11.859  10.782   4.098  0.2809  0.1031 -0.0199
  722W        W 5731   6.611   1.004   4.056 -0.0767  0.5718 -0.0966
  723W        W 5732   4.264   7.399  11.300  0.0710  0.2522 -0.2145
  724W        W 5733   4.083   1.887   0.250 -0.1836  0.3756 -0.1355
  725W        W 5734   2.786   2.672   0.145 -0.0424 -0.0168 -0.2181
  726W        W 5735  11.561  11.374   2.562 -0.2067 -0.2520  0.0014
  727W        W 5736   8.591   1.967   1.777  0.1340  0.0306  0.0963
  728W        W 5737   4.005   9.347   6.330  0.0972 -0.2643  0.3763
  729W        W 5738  11.396  12.205   3.428 -0.0199  0.1369  0.0460
  730W        W 5739  13.417   6.290  15.290 -0.0025 -0.1079  0.0271
  731W        W 5740   1.122  13.197   2.597 -0.0621 -0.1323 -0.2063
  732W        W 5741  11.605   5.790   8.041  0.1222  0.0625  0.0472
  733W        W 5742  11.349   1.791   2.588  0.2145 -0.2419 -0.3185
  734W        W 5743  10.600  12.183  13.514  0.2026  0.3416  0.2801
  735W        W 5744   8.203  12.850  13.602 -0.1075 -0.2288 -0.0576
  736W        W 5745   3.451   0.678   0.761 -0.0258 -0.0835 -0.1393
  737W        W 5746   3.357   6.447  13.220  0.1493 -0.2086  0.0368
  738W        W 5747   6.224   8.337  17.941  0.1368 -0.0512 -0.2816
  739W        W 5748   9.044   3.362  15.064 -0.1199 -0.0226 -0.0590
  740W        W 5749   7.300   5.584  10.622  0.0438  0.0290  0.0007
  741W        W 5750  13.590   9.721  12.802  0.2015 -0.0849 -0.1977
  742W        W 5751  13.640   6.660   6.607  0.0173 -0.2290  0.0834
  743W        W 5752   0.009  13.528  12.328  0.0008  0.1737 -0.0095
  744W        W 5753   4.565  13.101   0.447 -0.0139 -0.0914 -0.3959
  745W        W 5754  10.267   9.724  17.184  0.1581  0.0069 -0.0391
  746W        W 5755   3.524  11.631  17.995 -0.3272 -0.0481 -0.2905
  747W        W 5756   6.571  13.424  13.461 -0.2769 -0.3148 -0.2867
  748W        W 5757  10.247   2.158  15.783 -0.2390 -0.0912  0.0355
  749W        W 5758  12.295   2.511   7.818  0.2498 -0.2356  0.0857
  750W        W 5759   9.602   8.433  13.163  0.3511  0.3143 -0.1411
  751W        W 5760   6.405   2.050   2.448  0.0684 -0.1344  0.1389
  752W        W 5761   8.021   5.154  15.802  0.1697  0.0320 -0.0352
  753W        W 5762   9.794   6.382   3.644 -0.2124  0.0418 -0.1509
  754W        W 5763   4.936   7.882  11.970 -0.1533 -0.3158  0.0616
  755W        W 5764  11.851  13.569   2.859  0.0493  0.0042 -0.0133
  756W        W 5765   2.845   2.387  14.366  0.1201 -0.1083 -0.0423
  757W        W 5766   7.782   2.389   5.922 -0.4347  0.1759 -0.1419
  758W        W 5767   0.167   3.524  16.091 -0.0139 -0.0280 -0.1644
  759W        W 5768   3.422   8.796  14.777  0.0197 -0.1073 -0.0897
  760W        W 5769   5.278   4.552  17.019 -0.0708 -0.3495  0.1351
  761W        W 5770  13.170   3.609  18.764 -0.1741  0.0451  0.0020
  762W        W 5771   9.168   8.242   6.045  0.0079  0.1270 -0.1372
  763W        W 5772   4.838   1.126  11.980 -0.2001  0.1561 -0.0373
  764W        W 5773   4.541   5.660   0.004 -0.1087 -0.0421  0.0959
  765W        W 5774  13.275   3.455   3.245 -0.4154  0.2083 -0.0087
  766W        W 5775  13.505   6.772  14.323  0.1598 -0.0686 -0.0828
  767W        W 5776  11.557   4.591   0.647  0.2508  0.2059 -0.2584
  768W        W 5777   8.033   6.822  11.516 -0.0154  0.2180  0.1126
  769W        W 5778   5.078  11.473   3.105  0.1770  0.3255 -0.3804
  770W        W 5779  11.633   6.219  15.933 -0.1015 -0.3125  0.2535
  771W        W 5780   3.285   3.262   7.140  0.1455 -0.1134 -0.1988
  772W        W 5781   8.085   8.889  10.294 -0.1807  0.2409  0.2212
  773W        W 5782   7.593   8.384  15.471 -0.3033 -0.0555 -0.3111
  774W        W 5783   6.729   4.527  18.067 -0.0993  0.3345 -0.1305
  775W        W 5784   1.118  10.859   6.974 -0.0285  0.0480 -0.1669
  776W        W 5785   4.367   7.071   6.003  0.0136 -0.0334  0.1672
  777W        W 5786   5.802   3.245  17.386 -0.1003  0.2841 -0.1587
  778W        W 5787   4.952   0.050   2.470 -0.0457  0.2326 -0.0851
  779W        W 5788  11.292  10.039  12.646 -0.0095  0.0510  0.0849
  780W        W 5789   3.348   6.209   8.698 -0.0128  0.1742  0.4685
  781W        W 5790   2.089   6.967   5.380  0.1892 -0.0450 -0.2487
  782W        W 5791   4.468  13.011  18.593 -0.1465  0.2448 -0.1532
  783W        W 5792  12.208   1.917   1.454 -0.2242 -0.2330  0.4193
  784W        W 5793   6.280  13.283  13.971 -0.0094 -0.0884 -0.0341
  785W        W 5794   1.591   3.148   4.847  0.0346  0.1171  0.0383
  786W        W 5795   2.909  11.519   3.297 -0.4181  0.1015  0.0912
  787W        W 5796   4.222   6.983   3.029 -0.2253  0.2981 -0.0283
[truncated: 1,719,374 more chars]
