# Supplementary material for: Effect of helical kink in antimicrobial peptides on membrane pore formation
Source: eLife. 2020 Mar 13;9:e47946. doi: 10.7554/eLife.47946 (PMC7069690; doi:10.7554/eLife.47946)
Supplement: Figure 12—source data 1. [file elife-47946-fig12-data1.zip › Figure12/12C.gro]

Martini system with peptide(s) and lipid membrane
25933
    1MET     BB    1   3.290   4.069  10.411 -0.2244  0.2529  0.2064
    1MET    SC1    2   3.014   4.234  10.211 -0.0846  0.0929 -0.1208
    2ALA     BB    3   3.396   4.285  10.607 -0.0430  0.3297  0.0267
    3GLN     BB    4   3.634   4.401  10.445  0.0660  0.0092 -0.0498
    3GLN    SC1    5   3.858   4.083  10.529 -0.1667  0.1916 -0.0228
    4ASP     BB    6   3.502   4.535  10.199 -0.1995 -0.1110  0.0226
    4ASP    SC1    7   3.706   4.577   9.971 -0.1052 -0.0780  0.0504
    5ILE     BB    8   3.323   4.742  10.345  0.0297  0.0724  0.0506
    5ILE    SC1    9   3.074   4.902  10.255 -0.0357 -0.0151  0.0742
    6ILE     BB   10   3.556   4.895  10.481  0.0156  0.0850  0.0605
    6ILE    SC1   11   3.596   4.779  10.766  0.2896 -0.0562 -0.0322
    7SER     BB   12   3.726   4.993  10.241  0.2314  0.1914  0.2534
    7SER    SC1   13   3.952   5.025  10.171  0.1867  0.0833  0.0629
    8THR     BB   14   3.500   5.137  10.087  0.0679 -0.2114  0.1021
    8THR    SC1   15   3.434   5.177   9.839  0.1287 -0.1908  0.0893
    9ILE     BB   16   3.418   5.337  10.309  0.0914  0.1986 -0.2457
    9ILE    SC1   17   3.116   5.406  10.313  0.0674  0.0935 -0.2463
   10GLY     BB   18   3.690   5.471  10.375 -0.0344  0.3231  0.0398
   11ASP     BB   19   3.742   5.603  10.100 -0.0156  0.1597 -0.0367
   11ASP    SC1   20   3.928   5.418   9.894 -0.0910  0.1717  0.1184
   12LEU     BB   21   3.474   5.747  10.040 -0.2110 -0.1417  0.0882
   12LEU    SC1   22   3.218   5.623   9.897 -0.1287  0.1346  0.1844
   13VAL     BB   23   3.450   5.904  10.306 -0.1690  0.1112 -0.0534
   13VAL    SC1   24   3.411   5.792  10.543  0.3505  0.2780  0.1238
   14LYS     BB   25   3.697   6.089  10.325 -0.0551 -0.0465  0.0222
   14LYS    SC1   26   3.807   6.288  10.508 -0.4217  0.0058  0.0837
   14LYS    SC2   27   3.759   6.300  10.782  0.3329  0.0631 -0.0224
   15TRP     BB   28   3.644   6.241  10.060  0.0265  0.0925  0.0845
   15TRP    SC1   29   3.671   6.087   9.779 -0.3743 -0.2269  0.1210
   15TRP    SC2   30   3.712   5.929   9.564 -0.0142  0.0703 -0.0400
   15TRP    SC3   31   3.881   5.917   9.774 -0.0949  0.1106  0.0276
   15TRP    SC4   32   3.907   5.743   9.569 -0.1107 -0.0286  0.1427
   16ILE     BB   33   3.359   6.349  10.114 -0.0455 -0.1184  0.1365
   16ILE    SC1   34   3.159   6.254   9.897  0.0222  0.4168 -0.1780
   17ILE     BB   35   3.410   6.503  10.378  0.0644  0.1950 -0.0615
   17ILE    SC1   36   3.267   6.286  10.546  0.0645  0.0301 -0.2710
   18ASP     BB   37   3.617   6.712  10.280  0.0279  0.2155 -0.0954
   18ASP    SC1   38   3.774   6.783  10.559 -0.0860  0.1444 -0.2236
   19THR     BB   39   3.431   6.851  10.075  0.1566  0.4020 -0.0881
   19THR    SC1   40   3.386   6.839   9.819 -0.0001  0.0791 -0.0498
   20VAL     BB   41   3.214   6.934  10.280  0.0326 -0.1119  0.0006
   20VAL    SC1   42   2.955   6.986  10.253  0.0427 -0.0800 -0.0358
   21ASN     BB   43   3.399   7.108  10.457 -0.1770  0.0171  0.0976
   21ASN    SC1   44   3.329   7.114  10.746  0.1145 -0.2000 -0.0607
   22LYS     BB   45   3.482   7.307  10.234  0.1036 -0.1595  0.0388
   22LYS    SC1   46   3.684   7.302   9.990  0.3491 -0.2124  0.3228
   22LYS    SC2   47   3.926   7.383   9.913 -0.0134 -0.0296  0.3032
   23PHE     BB   48   3.199   7.407  10.156  0.0962 -0.1274  0.1057
   23PHE    SC1   49   3.152   7.300   9.871 -0.0269  0.1459 -0.2462
   23PHE    SC2   50   3.041   7.316   9.625 -0.0487  0.0891 -0.2403
   23PHE    SC3   51   3.008   7.093   9.774  0.2806 -0.0308 -0.3382
   24THR     BB   52   3.108   7.548  10.416  0.0910  0.0270  0.0216
   24THR    SC1   53   2.944   7.424  10.575  0.2795 -0.1784  0.0598
   25LYS     BB   54   3.332   7.760  10.446  0.3440 -0.2199 -0.0820
   25LYS    SC1   55   3.538   7.592  10.628 -0.0623 -0.2901 -0.1136
   25LYS    SC2   56   3.715   7.405  10.660 -0.2805  0.0200 -0.0033
   26LYS     BB   57   3.289   7.920  10.184  0.1505 -0.1303  0.0024
   26LYS    SC1   58   2.985   7.928  10.113  0.0626 -0.0200  0.1469
   26LYS    SC2   59   2.727   7.893  10.317 -0.2157  0.0187  0.1167
    1MET     BB   60   3.523   4.015   8.176  0.2736  0.2578 -0.1830
    1MET    SC1   61   3.124   3.834   8.195  0.1941 -0.1745  0.0830
    2ALA     BB   62   3.517   4.068   8.481 -0.1374 -0.0717 -0.1258
    3GLN     BB   63   3.796   4.201   8.498  0.0512 -0.4432 -0.2139
    3GLN    SC1   64   4.062   3.925   8.491 -0.0403  0.2875 -0.1445
    4ASP     BB   65   3.741   4.437   8.305 -0.0459 -0.1584  0.1528
    4ASP    SC1   66   3.791   4.467   8.022 -0.2576  0.2708 -0.0330
    5ILE     BB   67   3.483   4.558   8.428 -0.0456 -0.2319  0.2268
    5ILE    SC1   68   3.261   4.410   8.270 -0.1856  0.0304  0.1717
    6ILE     BB   69   3.574   4.655   8.707  0.0320  0.0720  0.0997
    6ILE    SC1   70   3.380   4.684   8.948 -0.1212  0.0281 -0.0170
    7SER     BB   71   3.813   4.827   8.610  0.0668  0.1021  0.2364
    7SER    SC1   72   4.029   4.761   8.563  0.0484  0.1334  0.1992
    8THR     BB   73   3.653   5.033   8.443  0.2816  0.0671 -0.0187
    8THR    SC1   74   3.756   5.080   8.209  0.3944 -0.2992 -0.0492
    9ILE     BB   75   3.486   5.144   8.680 -0.0223 -0.3396 -0.0313
    9ILE    SC1   76   3.193   5.176   8.775  0.0799 -0.3566  0.3006
   10GLY     BB   77   3.718   5.258   8.852  0.0194 -0.2999 -0.1132
   11ASP     BB   78   3.838   5.449   8.639 -0.0923 -0.0660  0.0286
   11ASP    SC1   79   4.122   5.260   8.598  0.0349 -0.4761 -0.0793
   12LEU     BB   80   3.579   5.602   8.567 -0.0247  0.1540  0.2408
   12LEU    SC1   81   3.552   5.787   8.297  0.2694  0.0024 -0.5026
   13VAL     BB   82   3.509   5.721   8.845  0.0574 -0.0123  0.3338
   13VAL    SC1   83   3.266   5.725   8.949  0.0566 -0.1631  0.3398
   14LYS     BB   84   3.749   5.915   8.871  0.0069  0.0982  0.0256
   14LYS    SC1   85   3.935   5.768   9.054 -0.1742  0.0409  0.1611
   14LYS    SC2   86   4.142   5.618   8.973 -0.0771  0.0321 -0.1667
   15TRP     BB   87   3.713   6.085   8.614 -0.0480 -0.2908 -0.2323
   15TRP    SC1   88   3.908   6.062   8.408 -0.2531 -0.1722  0.3091
   15TRP    SC2   89   4.056   5.996   8.191 -0.0988  0.2376  0.2813
   15TRP    SC3   90   4.047   5.830   8.404  0.2676  0.1264  0.2162
   15TRP    SC4   91   4.197   5.766   8.189  0.1252  0.3721  0.0386
   16ILE     BB   92   3.424   6.182   8.666  0.0916 -0.0253  0.0843
   16ILE    SC1   93   3.166   6.214   8.496  0.0273  0.1546  0.2127
   17ILE     BB   94   3.463   6.349   8.925 -0.4131  0.3422 -0.0599
   17ILE    SC1   95   3.499   6.233   9.210  0.1610  0.1316 -0.2035
   18ASP     BB   96   3.672   6.544   8.804 -0.1022  0.0518 -0.0046
   18ASP    SC1   97   3.952   6.475   8.959  0.3521  0.3159  0.0693
   19THR     BB   98   3.517   6.635   8.552 -0.1280 -0.2280 -0.0938
   19THR    SC1   99   3.609   6.628   8.309  0.4640 -0.2766  0.1132
   20VAL     BB  100   3.288   6.803   8.677  0.1474  0.1105 -0.0263
   20VAL    SC1  101   3.070   6.664   8.737 -0.0473  0.3530 -0.1554
   21ASN     BB  102   3.447   7.049   8.777 -0.1234  0.2309  0.1184
   21ASN    SC1  103   3.284   7.253   8.986 -0.2969  0.1049  0.2247
   22LYS     BB  104   3.583   7.134   8.512  0.0058 -0.0367  0.0958
   22LYS    SC1  105   3.886   7.107   8.593 -0.2670 -0.0223  0.0613
   22LYS    SC2  106   4.090   6.970   8.686  0.1119 -0.1287 -0.1676
   23PHE     BB  107   3.337   7.171   8.327 -0.0021 -0.0066  0.1123
   23PHE    SC1  108   3.116   6.945   8.232 -0.0333  0.1639 -0.5459
   23PHE    SC2  109   2.896   6.818   8.324  0.3415  0.0034  0.2177
   23PHE    SC3  110   3.094   6.677   8.207  0.2756  0.0682  0.0238
   24THR     BB  111   3.196   7.399   8.483  0.0362 -0.1065  0.2961
   24THR    SC1  112   2.958   7.325   8.558  0.0042 -0.1497  0.1559
   25LYS     BB  113   3.419   7.614   8.483 -0.1350  0.0907 -0.2954
   25LYS    SC1  114   3.576   7.573   8.765 -0.0326 -0.1904  0.1216
   25LYS    SC2  115   3.705   7.751   8.957 -0.0185  0.0209  0.1211
   26LYS     BB  116   3.484   7.652   8.182  0.1550 -0.1875 -0.2738
   26LYS    SC1  117   3.305   7.487   7.928  0.1637  0.0848 -0.0929
   26LYS    SC2  118   3.182   7.279   7.885  0.0649 -0.0386  0.2257
    1MET     BB  119   6.449  10.704   7.930 -0.1419 -0.2374 -0.3405
    1MET    SC1  120   6.237  10.987   8.148 -0.3574  0.2377 -0.1825
    2ALA     BB  121   6.209  10.659   7.739 -0.3505  0.0503 -0.1546
    3GLN     BB  122   6.200  10.349   7.726  0.1504  0.0267 -0.1289
    3GLN    SC1  123   6.590  10.283   7.606 -0.4852  0.0497 -0.1586
    4ASP     BB  124   6.183  10.316   8.034 -0.1268  0.0970 -0.1338
    4ASP    SC1  125   6.466  10.168   8.089 -0.2310 -0.0384 -0.0914
    5ILE     BB  126   5.933  10.485   8.103 -0.1566 -0.1005  0.2743
    5ILE    SC1  127   5.888  10.603   8.386  0.0224 -0.0661  0.2893
    6ILE     BB  128   5.747  10.319   7.918  0.1996  0.0838 -0.2762
    6ILE    SC1  129   5.661  10.535   7.713 -0.1297  0.0435 -0.1865
    7SER     BB  130   5.770  10.044   8.060 -0.0041  0.1013 -0.2044
    7SER    SC1  131   5.865   9.864   7.925  0.0338  0.0379  0.0171
    8THR     BB  132   5.631  10.121   8.326  0.2013  0.4035 -0.1783
    8THR    SC1  133   5.709  10.134   8.573 -0.1563  0.2314 -0.0487
    9ILE     BB  134   5.360  10.209   8.202 -0.1249 -0.1607  0.0926
    9ILE    SC1  135   5.343  10.518   8.213  0.0282 -0.1548  0.2064
   10GLY     BB  136   5.278   9.954   8.047  0.1628 -0.0946 -0.1776
   11ASP     BB  137   5.234   9.778   8.298  0.1033  0.2162  0.0357
   11ASP    SC1  138   5.384   9.510   8.401 -0.1438 -0.1287  0.0537
   12LEU     BB  139   4.994   9.932   8.419  0.0051  0.0802  0.0166
   12LEU    SC1  140   4.833   9.954   8.699 -0.0367  0.1044 -0.0380
   13VAL     BB  141   4.801   9.903   8.178 -0.1298 -0.0140  0.1345
   13VAL    SC1  142   4.598  10.064   8.121  0.1767  0.3612  0.0608
   14LYS     BB  143   4.775   9.596   8.141 -0.0510 -0.0252  0.1702
   14LYS    SC1  144   4.981   9.468   7.936  0.3869 -0.1730  0.3919
   14LYS    SC2  145   5.110   9.244   8.066  0.0343  0.1706  0.0570
   15TRP     BB  146   4.640   9.512   8.407 -0.3216 -0.1133  0.0082
   15TRP    SC1  147   4.879   9.352   8.547  0.1246 -0.0573 -0.1935
   15TRP    SC2  148   5.033   9.233   8.734  0.2588  0.0070 -0.2612
   15TRP    SC3  149   5.022   9.502   8.720 -0.0478  0.0068 -0.1051
   15TRP    SC4  150   5.189   9.384   8.895 -0.2039  0.1067  0.1159
   16ILE     BB  151   4.372   9.667   8.383 -0.3410 -0.1432  0.0345
   16ILE    SC1  152   4.328   9.941   8.520  0.1603  0.1384 -0.3359
   17ILE     BB  153   4.296   9.548   8.107  0.0062 -0.1550 -0.0604
   17ILE    SC1  154   4.363   9.744   7.877 -0.4452 -0.0710 -0.1289
   18ASP     BB  155   4.273   9.248   8.185 -0.0461 -0.1723 -0.1421
   18ASP    SC1  156   4.543   9.139   8.104  0.0610 -0.0142 -0.4384
   19THR     BB  157   4.070   9.271   8.418  0.1412  0.1598 -0.0036
   19THR    SC1  158   4.143   9.196   8.656  0.0989  0.3603  0.0741
   20VAL     BB  159   3.834   9.380   8.250 -0.1249  0.0465  0.2873
   20VAL    SC1  160   3.724   9.576   8.391 -0.2772  0.0853  0.1193
   21ASN     BB  161   3.804   9.147   8.048 -0.0259  0.2215  0.0661
   21ASN    SC1  162   3.617   9.204   7.797  0.0791 -0.0980  0.2148
   22LYS     BB  163   3.753   8.888   8.210 -0.0371  0.2024  0.0324
   22LYS    SC1  164   4.048   8.780   8.274 -0.0806 -0.2096 -0.0240
   22LYS    SC2  165   4.240   8.755   8.423  0.1620  0.0176 -0.0683
   23PHE     BB  166   3.504   8.981   8.370  0.0479  0.1438  0.2021
   23PHE    SC1  167   3.582   9.173   8.605  0.1694 -0.1646 -0.0000
   23PHE    SC2  168   3.687   9.193   8.853 -0.4172  0.0235  0.2496
   23PHE    SC3  169   3.494   9.365   8.773 -0.0365  0.1605 -0.4570
   24THR     BB  170   3.310   9.060   8.141  0.4683  0.2192 -0.1414
   24THR    SC1  171   3.186   9.286   8.174  0.1137  0.0132 -0.0037
   25LYS     BB  172   3.303   8.786   7.995 -0.1047  0.1387  0.0135
   25LYS    SC1  173   3.315   8.833   7.661  0.1280 -0.0889  0.4661
   25LYS    SC2  174   3.354   8.752   7.395  0.1945 -0.1163  0.0259
   26LYS     BB  175   3.176   8.624   8.227  0.1766  0.0884  0.1357
   26LYS    SC1  176   3.253   8.350   8.194  0.2501 -0.0493  0.1030
   26LYS    SC2  177   3.326   8.096   8.212 -0.1577  0.0357 -0.0031
    1MET     BB  178   6.299  10.972  10.074  0.2239  0.1926 -0.0477
    1MET    SC1  179   6.026  11.219   9.859 -0.1527 -0.1258 -0.0508
    2ALA     BB  180   6.333  10.795   9.822  0.0196  0.0756  0.0051
    3GLN     BB  181   6.318  10.528   9.979  0.2193  0.0575 -0.0050
    3GLN    SC1  182   6.669  10.353   9.880 -0.0333  0.1753  0.1159
    4ASP     BB  183   6.045  10.573  10.118  0.1247 -0.0756 -0.1440
    4ASP    SC1  184   5.971  10.435  10.391 -0.1296 -0.1960  0.2831
    5ILE     BB  185   5.855  10.583   9.873  0.1966  0.1276 -0.1944
    5ILE    SC1  186   5.694  10.778   9.694 -0.1882  0.0104  0.0107
    6ILE     BB  187   5.882  10.294   9.763 -0.1669 -0.0282  0.1008
    6ILE    SC1  188   5.827  10.365   9.466  0.1917  0.1670  0.0753
    7SER     BB  189   5.779  10.135  10.008 -0.2213 -0.0431  0.0683
    7SER    SC1  190   5.859   9.876  10.016 -0.1737 -0.1869  0.0150
    8THR     BB  191   5.507  10.270  10.069 -0.1949  0.0967 -0.1139
    8THR    SC1  192   5.421  10.250  10.314 -0.0514  0.0563 -0.0657
    9ILE     BB  193   5.357  10.217   9.803 -0.1696  0.0796 -0.1248
    9ILE    SC1  194   5.308  10.481   9.647 -0.3440  0.2057  0.1350
   10GLY     BB  195   5.360   9.907   9.798  0.1990  0.0802 -0.1754
   11ASP     BB  196   5.207   9.877  10.066  0.0660 -0.0724 -0.2670
   11ASP    SC1  197   5.428   9.709  10.232 -0.2428 -0.0976 -0.0181
   12LEU     BB  198   4.951  10.030   9.983  0.0017 -0.0606 -0.0519
   12LEU    SC1  199   4.856  10.344  10.060  0.0155  0.0864 -0.4086
   13VAL     BB  200   4.852   9.840   9.759  0.0983 -0.1382 -0.0294
   13VAL    SC1  201   4.705   9.978   9.586  0.0748 -0.0219  0.0822
   14LYS     BB  202   4.786   9.589   9.927 -0.3376 -0.0368 -0.0382
   14LYS    SC1  203   4.981   9.427  10.193  0.0265  0.0257  0.2375
   14LYS    SC2  204   5.034   9.434  10.457  0.0949  0.0377 -0.0732
   15TRP     BB  205   4.601   9.727  10.134 -0.1230  0.3197 -0.0771
   15TRP    SC1  206   4.760   9.831  10.380 -0.0915 -0.0618  0.2629
   15TRP    SC2  207   4.824   9.907  10.631  0.0312  0.0587  0.1960
   15TRP    SC3  208   4.576   9.815  10.578  0.0191 -0.0137  0.3709
   15TRP    SC4  209   4.628   9.932  10.815  0.1168  0.1350  0.2779
   16ILE     BB  210   4.383   9.817   9.933 -0.0681  0.1862 -0.1972
   16ILE    SC1  211   4.317  10.115   9.985 -0.1795  0.1053  0.1502
   17ILE     BB  212   4.278   9.542   9.834  0.0857  0.0626 -0.0239
   17ILE    SC1  213   4.048   9.500   9.630 -0.0142  0.2154  0.0557
   18ASP     BB  214   4.211   9.403  10.103 -0.3098 -0.1942 -0.2450
   18ASP    SC1  215   4.242   9.095  10.049  0.1966 -0.0869 -0.0968
   19THR     BB  216   4.045   9.620  10.247  0.0606 -0.1426  0.1244
   19THR    SC1  217   4.084   9.837  10.386 -0.2872  0.1096 -0.1517
   20VAL     BB  218   3.825   9.662  10.032 -0.0308  0.1888  0.2745
   20VAL    SC1  219   3.655   9.858   9.980 -0.1851 -0.0169 -0.0260
   21ASN     BB  220   3.703   9.377  10.046  0.6957 -0.1513  0.1469
   21ASN    SC1  221   3.801   9.142   9.876 -0.0683  0.0191 -0.0964
   22LYS     BB  222   3.609   9.359  10.341 -0.0570  0.0129 -0.0635
   22LYS    SC1  223   3.918   9.161  10.427  0.0892 -0.0799  0.3658
   22LYS    SC2  224   4.074   9.066  10.617  0.0726 -0.0108 -0.0642
   23PHE     BB  225   3.395   9.583  10.346 -0.0954 -0.0256  0.0544
   23PHE    SC1  226   3.461   9.844  10.431 -0.1015  0.1412  0.3516
   23PHE    SC2  227   3.420  10.025  10.627 -0.0466  0.6184 -0.0544
   23PHE    SC3  228   3.630  10.053  10.461 -0.0444  0.1773 -0.1382
   24THR     BB  229   3.157   9.467  10.184  0.0002 -0.1383 -0.0065
   24THR    SC1  230   3.004   9.630  10.050 -0.1659 -0.1624  0.1503
   25LYS     BB  231   3.107   9.215  10.357  0.2398 -0.0241  0.2360
   25LYS    SC1  232   2.827   9.058  10.274  0.1599 -0.1907 -0.1473
   25LYS    SC2  233   2.660   8.946  10.421  0.1479  0.0493 -0.1768
   26LYS     BB  234   3.033   9.348  10.627 -0.2110  0.0148  0.1012
   26LYS    SC1  235   2.980   9.208  10.883 -0.2680  0.1630  0.0475
   26LYS    SC2  236   3.109   9.098  11.063  0.2267  0.0513 -0.1185
    1MET     BB  237   7.751  11.301   7.929 -0.0739 -0.2262  0.1711
    1MET    SC1  238   7.462  11.470   7.807  0.3179  0.1891 -0.1060
    2ALA     BB  239   7.775  11.218   8.227 -0.0850 -0.1630  0.1898
    3GLN     BB  240   7.631  10.944   8.210 -0.3806 -0.0313  0.4734
    3GLN    SC1  241   7.374  10.975   7.903  0.0312  0.0213  0.0500
    4ASP     BB  242   7.845  10.819   8.024 -0.3535  0.1272  0.3968
    4ASP    SC1  243   7.795  10.881   7.698 -0.0621 -0.0471  0.1402
    5ILE     BB  244   8.093  10.836   8.209 -0.0605  0.0844  0.0214
    5ILE    SC1  245   8.228  11.104   8.288  0.2687 -0.0538 -0.0551
    6ILE     BB  246   7.993  10.646   8.433 -0.1335 -0.0380 -0.1142
    6ILE    SC1  247   8.120  10.692   8.711 -0.1779 -0.0091 -0.0987
    7SER     BB  248   7.947  10.376   8.287  0.0262 -0.1392  0.0202
    7SER    SC1  249   7.828  10.220   8.375 -0.0429  0.2702  0.2472
    8THR     BB  250   8.237  10.353   8.178  0.0125  0.0159 -0.0510
    8THR    SC1  251   8.220  10.190   7.976 -0.2446 -0.1044  0.0628
    9ILE     BB  252   8.396  10.342   8.444 -0.2141  0.0014  0.0869
    9ILE    SC1  253   8.657  10.382   8.606  0.0559  0.4750 -0.4288
   10GLY     BB  254   8.259  10.100   8.581 -0.1141 -0.0412  0.1124
   11ASP     BB  255   8.290   9.893   8.352  0.0875  0.1299 -0.0198
   11ASP    SC1  256   7.990   9.782   8.275  0.1022 -0.2059  0.1117
   12LEU     BB  257   8.596   9.913   8.307  0.0688 -0.0083 -0.2232
   12LEU    SC1  258   8.712  10.110   8.097 -0.2266  0.4432 -0.3008
   13VAL     BB  259   8.689   9.802   8.582 -0.1918  0.2705 -0.0151
   13VAL    SC1  260   8.947   9.847   8.622 -0.0924 -0.2315 -0.0319
   14LYS     BB  261   8.575   9.514   8.574  0.5035 -0.0277  0.1033
   14LYS    SC1  262   8.637   9.338   8.840 -0.0428 -0.0615 -0.1244
   14LYS    SC2  263   8.653   9.149   9.013  0.2191 -0.3276 -0.1407
   15TRP     BB  264   8.677   9.428   8.294 -0.0482  0.0663 -0.1401
   15TRP    SC1  265   8.545   9.508   8.056  0.0810  0.2956  0.0747
   15TRP    SC2  266   8.400   9.653   7.880 -0.0028 -0.1808 -0.2686
   15TRP    SC3  267   8.667   9.635   7.851  0.0235 -0.0038 -0.1522
   15TRP    SC4  268   8.523   9.787   7.680  0.0094 -0.0220 -0.1564
   16ILE     BB  269   8.980   9.478   8.334 -0.0485 -0.1138  0.1101
   16ILE    SC1  270   9.065   9.736   8.184  0.0988 -0.1224  0.1770
   17ILE     BB  271   9.048   9.276   8.559 -0.0016 -0.0801  0.1262
   17ILE    SC1  272   9.280   9.318   8.761  0.1727 -0.3893 -0.0023
   18ASP     BB  273   8.995   9.009   8.410  0.0085 -0.0452  0.0597
   18ASP    SC1  274   8.679   8.925   8.459  0.1153  0.3510 -0.2099
   19THR     BB  275   9.170   9.048   8.157 -0.0421 -0.0212  0.0283
   19THR    SC1  276   9.106   9.194   7.952  0.0647 -0.0111  0.0015
   20VAL     BB  277   9.439   9.082   8.308  0.0620  0.0220 -0.1648
   20VAL    SC1  278   9.631   9.221   8.190  0.2611 -0.2338 -0.1485
   21ASN     BB  279   9.456   8.816   8.465 -0.1580  0.0007 -0.1737
   21ASN    SC1  280   9.607   8.768   8.712 -0.1869 -0.2510 -0.0242
   22LYS     BB  281   9.464   8.616   8.227 -0.1137 -0.1539 -0.0442
   22LYS    SC1  282   9.174   8.561   8.071 -0.0969 -0.1931 -0.0417
   22LYS    SC2  283   8.997   8.653   7.954 -0.0599  0.0803  0.0957
   23PHE     BB  284   9.686   8.745   8.053 -0.1794  0.3719  0.2393
   23PHE    SC1  285   9.532   8.848   7.826  0.0857 -0.2480 -0.1202
   23PHE    SC2  286   9.531   9.038   7.634 -0.0610 -0.0173  0.1015
   23PHE    SC3  287   9.335   8.853   7.642 -0.0666 -0.0144  0.0425
   24THR     BB  288   9.907   8.744   8.271  0.3673 -0.0028 -0.2847
   24THR    SC1  289   9.986   8.969   8.373  0.1026 -0.0520  0.0444
   25LYS     BB  290   9.932   8.437   8.311  0.0569 -0.0005 -0.0359
   25LYS    SC1  291   9.747   8.299   8.540  0.2278 -0.0041 -0.3493
   25LYS    SC2  292   9.525   8.229   8.684 -0.0578  0.0067 -0.0689
   26LYS     BB  293  10.026   8.378   8.022 -0.2075 -0.0709 -0.1102
   26LYS    SC1  294  10.278   8.288   7.909 -0.0587  0.0255  0.1366
   26LYS    SC2  295  10.494   8.156   7.854  0.0331 -0.0175  0.4530
    1MET     BB  296   7.354  11.243  10.637 -0.2199  0.2463 -0.0469
    1MET    SC1  297   7.564  11.391  10.343  0.3961  0.1248 -0.1504
    2ALA     BB  298   7.518  11.047  10.812 -0.0174 -0.0291 -0.5277
    3GLN     BB  299   7.415  10.786  10.681  0.1404 -0.3297 -0.0782
    3GLN    SC1  300   7.172  10.628  10.932  0.3325  0.2536  0.0313
    4ASP     BB  301   7.513  10.843  10.392 -0.0357  0.5833  0.0148
    4ASP    SC1  302   7.358  10.857  10.139  0.2733  0.0013 -0.0125
    5ILE     BB  303   7.817  10.890  10.426  0.1163 -0.1765 -0.1315
    5ILE    SC1  304   7.916  11.036  10.171  0.3087 -0.1294 -0.0321
    6ILE     BB  305   7.872  10.627  10.582 -0.2274 -0.1547  0.0355
    6ILE    SC1  306   8.124  10.713  10.741 -0.0894  0.1099 -0.3108
    7SER     BB  307   7.796  10.428  10.357 -0.3218 -0.0558 -0.0209
    7SER    SC1  308   7.592  10.333  10.337  0.0196  0.3759  0.0115
    8THR     BB  309   8.021  10.490  10.153 -0.1152 -0.3534  0.1105
    8THR    SC1  310   7.974  10.482   9.898 -0.0132  0.1959  0.0623
    9ILE     BB  311   8.270  10.450  10.334  0.0239  0.0249  0.0115
    9ILE    SC1  312   8.442  10.703  10.283  0.2173 -0.1480 -0.2218
   10GLY     BB  313   8.220  10.154  10.412 -0.1009  0.0171 -0.0963
   11ASP     BB  314   8.244  10.005  10.141 -0.0428 -0.1020 -0.0265
   11ASP    SC1  315   7.961  10.007  10.050 -0.0755  0.1146  0.0985
   12LEU     BB  316   8.534  10.078  10.058 -0.1278  0.2679 -0.0168
   12LEU    SC1  317   8.619  10.389   9.929 -0.0505  0.0513  0.0723
   13VAL     BB  318   8.680  10.022  10.326 -0.0319 -0.0437 -0.1305
   13VAL    SC1  319   8.669  10.221  10.500  0.0533 -0.1895  0.0451
   14LYS     BB  320   8.633   9.716  10.349  0.0026 -0.0421 -0.0345
   14LYS    SC1  321   8.701   9.656  10.642 -0.0501  0.0689 -0.0326
   14LYS    SC2  322   8.759   9.607  10.954  0.1092  0.0121  0.1284
   15TRP     BB  323   8.781   9.620  10.094 -0.0697 -0.1980 -0.0189
   15TRP    SC1  324   8.751   9.338   9.952 -0.1179 -0.0418 -0.3676
   15TRP    SC2  325   8.767   9.073   9.906 -0.2330 -0.0576 -0.3187
   15TRP    SC3  326   8.635   9.164  10.123  0.2466  0.0173 -0.0430
   15TRP    SC4  327   8.665   8.898  10.085  0.3432  0.0063  0.1018
   16ILE     BB  328   9.060   9.746  10.142 -0.1238 -0.0824 -0.0039
   16ILE    SC1  329   9.258   9.772   9.904 -0.0161  0.1221  0.1046
   17ILE     BB  330   9.155   9.598  10.398  0.1173 -0.1439 -0.1258
   17ILE    SC1  331   9.398   9.780  10.457  0.1562 -0.2066 -0.0918
   18ASP     BB  332   9.125   9.302  10.311 -0.2583 -0.1367 -0.0364
   18ASP    SC1  333   8.918   9.199  10.535 -0.0672 -0.1259 -0.1567
   19THR     BB  334   9.342   9.266  10.093 -0.1264 -0.0996  0.0870
   19THR    SC1  335   9.259   9.188   9.859 -0.2417 -0.0599  0.1137
   20VAL     BB  336   9.589   9.344  10.262 -0.1552 -0.0200  0.0925
   20VAL    SC1  337   9.821   9.442  10.178 -0.3118  0.4879  0.2183
   21ASN     BB  338   9.568   9.130  10.485  0.0835  0.0439  0.1795
   21ASN    SC1  339   9.403   9.164  10.738 -0.1517 -0.0758  0.1890
   22LYS     BB  340   9.574   8.887  10.293  0.2209 -0.2154  0.5022
   22LYS    SC1  341   9.262   8.785  10.357 -0.2160  0.1816  0.1499
   22LYS    SC2  342   9.035   8.770  10.328  0.1184 -0.0751  0.2823
   23PHE     BB  343   9.842   8.951  10.150 -0.0352  0.1258  0.1543
   23PHE    SC1  344   9.961   8.855   9.920 -0.1243 -0.1403  0.0069
   23PHE    SC2  345  10.192   8.833   9.780 -0.1224 -0.1106  0.0053
   23PHE    SC3  346   9.983   8.671   9.723 -0.1047 -0.1319  0.0012
   24THR     BB  347  10.029   8.968  10.397  0.1228  0.0589  0.0407
   24THR    SC1  348  10.120   9.170  10.534 -0.0493 -0.0259  0.2854
   25LYS     BB  349   9.996   8.679  10.504  0.2137  0.1131  0.2182
   25LYS    SC1  350  10.098   8.746  10.813  0.0723  0.1007  0.0059
   25LYS    SC2  351  10.289   8.817  10.905  0.1890 -0.0449  0.0870
   26LYS     BB  352  10.121   8.526  10.265 -0.0902  0.3692 -0.1169
   26LYS    SC1  353  10.007   8.302  10.058  0.0986  0.2196 -0.2525
   26LYS    SC2  354   9.977   8.067  10.243 -0.1191 -0.1290 -0.1836
    1MET     BB  355   9.509   3.949  10.404 -0.0415 -0.0130 -0.2455
    1MET    SC1  356   9.751   3.707  10.265  0.1734 -0.0213  0.0142
    2ALA     BB  357   9.427   4.117  10.157 -0.2610 -0.0638 -0.2089
    3GLN     BB  358   9.257   4.355  10.261 -0.0691 -0.0486  0.0838
    3GLN    SC1  359   9.033   4.144  10.427 -0.1455 -0.2349  0.1152
    4ASP     BB  360   9.490   4.502  10.403 -0.1017  0.3064 -0.2132
    4ASP    SC1  361   9.415   4.715  10.634 -0.0289 -0.2670 -0.2139
    5ILE     BB  362   9.692   4.533  10.170 -0.0818 -0.0174 -0.2440
    5ILE    SC1  363   9.983   4.595  10.257 -0.0677 -0.1156 -0.2193
    6ILE     BB  364   9.500   4.679   9.975 -0.0136  0.1122 -0.2150
    6ILE    SC1  365   9.394   4.503   9.743  0.1837 -0.0720 -0.1676
    7SER     BB  366   9.400   4.914  10.151 -0.0719 -0.0511 -0.0262
    7SER    SC1  367   9.157   4.945  10.234 -0.0198  0.0241  0.0540
    8THR     BB  368   9.671   5.052  10.209  0.1031 -0.3544 -0.1025
    8THR    SC1  369   9.798   5.024  10.434 -0.3760 -0.0871  0.2199
    9ILE     BB  370   9.730   5.179   9.933  0.0962 -0.0241  0.0427
    9ILE    SC1  371   9.943   5.339   9.775 -0.0674 -0.0661 -0.2291
   10GLY     BB  372   9.479   5.362   9.921  0.2064  0.1154 -0.2345
   11ASP     BB  373   9.527   5.514  10.187 -0.0933  0.0069 -0.1141
   11ASP    SC1  374   9.321   5.393  10.397  0.4345 -0.0317 -0.4997
   12LEU     BB  375   9.799   5.653  10.133 -0.0743  0.1142  0.2360
   12LEU    SC1  376  10.038   5.463  10.222 -0.3302  0.0746  0.2396
   13VAL     BB  377   9.721   5.848   9.905  0.0309  0.0870  0.1761
   13VAL    SC1  378   9.664   5.753   9.665  0.2283 -0.0866  0.1950
   14LYS     BB  379   9.526   6.017  10.077  0.0602 -0.0045  0.3011
   14LYS    SC1  380   9.220   5.907   9.997  0.0315  0.2957  0.0624
   14LYS    SC2  381   9.059   5.712  10.011  0.1194 -0.1123  0.0703
   15TRP     BB  382   9.726   6.130  10.284  0.2504 -0.0383  0.1390
   15TRP    SC1  383   9.883   6.051  10.523  0.2689  0.0518 -0.3501
   15TRP    SC2  384   9.968   6.043  10.779  0.0595  0.0829 -0.2771
   15TRP    SC3  385  10.115   6.170  10.592  0.2352  0.0232 -0.1825
   15TRP    SC4  386  10.196   6.169  10.849  0.0342  0.0422 -0.1173
   16ILE     BB  387   9.895   6.295  10.084  0.0251  0.0969  0.0571
   16ILE    SC1  388  10.086   6.271   9.840  0.0990 -0.2097  0.1409
   17ILE     BB  389   9.664   6.468   9.970  0.1712  0.3354  0.1151
   17ILE    SC1  390   9.600   6.316   9.708 -0.0724  0.0835  0.3135
   18ASP     BB  391   9.563   6.599  10.233  0.1160 -0.0309  0.2835
   18ASP    SC1  392   9.332   6.461  10.393  0.0474 -0.0759 -0.1235
   19THR     BB  393   9.813   6.746  10.343  0.0656  0.1671  0.1407
   19THR    SC1  394   9.898   6.644  10.567  0.1016  0.0514  0.0754
   20VAL     BB  395   9.853   6.959  10.122  0.0699 -0.1164 -0.1387
   20VAL    SC1  396  10.075   7.007   9.985  0.0110  0.0665 -0.1738
   21ASN     BB  397   9.587   7.114  10.161  0.2036  0.0580  0.1054
   21ASN    SC1  398   9.427   7.301   9.982 -0.1666  0.2767  0.0158
   22LYS     BB  399   9.609   7.180  10.463 -0.1955 -0.2185  0.2018
   22LYS    SC1  400   9.471   6.984  10.664  0.1593  0.0429 -0.1073
   22LYS    SC2  401   9.463   6.742  10.787 -0.0381 -0.3634 -0.0308
   23PHE     BB  402   9.864   7.356  10.469 -0.1431 -0.2797 -0.0855
   23PHE    SC1  403  10.116   7.233  10.426 -0.4264 -0.2384  0.1723
   23PHE    SC2  404  10.354   7.300  10.317 -0.5258  0.0785  0.1388
   23PHE    SC3  405  10.331   7.074  10.463 -0.3030 -0.1640 -0.1876
   24THR     BB  406   9.804   7.573  10.256  0.0078  0.0936  0.2398
   24THR    SC1  407   9.976   7.574  10.060 -0.1758  0.1155  0.0763
   25LYS     BB  408   9.545   7.691  10.378 -0.0844  0.1131  0.0290
   25LYS    SC1  409   9.290   7.812  10.241 -0.0665  0.1581 -0.0572
   25LYS    SC2  410   9.066   7.798  10.211  0.0352 -0.1280 -0.0139
   26LYS     BB  411   9.676   7.809  10.633 -0.0307  0.3341 -0.0986
   26LYS    SC1  412   9.960   7.770  10.763 -0.1381 -0.0742  0.2801
   26LYS    SC2  413  10.121   7.549  10.869  0.2947  0.0969  0.0702
    1MET     BB  414   9.720   3.944   7.904 -0.3068  0.0968 -0.3309
    1MET    SC1  415  10.040   3.824   8.033 -0.3664  0.3146  0.1662
    2ALA     BB  416   9.837   4.191   7.758  0.1817  0.0967  0.0323
    3GLN     BB  417   9.579   4.363   7.751 -0.0368 -0.2288 -0.1901
    3GLN    SC1  418   9.581   4.675   7.493  0.1271 -0.1750 -0.0801
    4ASP     BB  419   9.545   4.393   8.058  0.0217 -0.0419 -0.2011
    4ASP    SC1  420   9.350   4.187   8.175  0.3368 -0.0144  0.0857
    5ILE     BB  421   9.829   4.500   8.122  0.0507 -0.1818 -0.0922
    5ILE    SC1  422  10.018   4.546   8.363 -0.2693  0.1434  0.1068
    6ILE     BB  423   9.825   4.745   7.932  0.0652 -0.1235 -0.0178
    6ILE    SC1  424  10.025   4.676   7.706  0.2401  0.1613  0.0449
    7SER     BB  425   9.580   4.892   8.051  0.0465 -0.1857  0.0207
    7SER    SC1  426   9.433   5.010   7.902  0.0835 -0.4051  0.1413
    8THR     BB  427   9.712   4.941   8.327  0.0784 -0.1043 -0.0088
    8THR    SC1  428   9.661   4.843   8.562 -0.0160  0.2244  0.1126
    9ILE     BB  429   9.940   5.132   8.239 -0.1883  0.2050 -0.0445
    9ILE    SC1  430  10.203   5.044   8.379 -0.1955  0.0998 -0.0966
   10GLY     BB  431   9.787   5.361   8.098 -0.2398  0.1854 -0.0202
   11ASP     BB  432   9.603   5.441   8.334 -0.0914  0.1848  0.0971
   11ASP    SC1  433   9.383   5.274   8.433 -0.1701 -0.1266  0.3121
   12LEU     BB  434   9.832   5.528   8.524  0.0759 -0.1278  0.0450
   12LEU    SC1  435   9.963   5.261   8.717 -0.2033 -0.0835 -0.2160
   13VAL     BB  436   9.947   5.756   8.347 -0.0877 -0.0771  0.0024
   13VAL    SC1  437  10.122   5.668   8.169 -0.1235 -0.0395 -0.0516
   14LYS     BB  438   9.696   5.929   8.290 -0.1081 -0.0915  0.0480
   14LYS    SC1  439   9.745   6.020   8.001 -0.1135  0.0008 -0.0206
   14LYS    SC2  440   9.831   6.284   7.867  0.0728  0.2326  0.1766
   15TRP     BB  441   9.615   6.048   8.565 -0.2358  0.2549 -0.1325
   15TRP    SC1  442   9.592   5.840   8.794  0.1076  0.0470  0.2319
   15TRP    SC2  443   9.545   5.617   8.939 -0.1843  0.1238  0.2632
   15TRP    SC3  444   9.366   5.697   8.754 -0.0346  0.2801  0.1830
   15TRP    SC4  445   9.328   5.466   8.888  0.0819 -0.0780 -0.3700
   16ILE     BB  446   9.881   6.193   8.629 -0.0879 -0.0535 -0.0289
   16ILE    SC1  447  10.057   6.302   8.860 -0.0477  0.1797 -0.1663
   17ILE     BB  448   9.894   6.341   8.357 -0.0716 -0.1706 -0.0924
   17ILE    SC1  449  10.178   6.417   8.258 -0.1775 -0.0242 -0.2897
   18ASP     BB  450   9.630   6.500   8.382 -0.1594 -0.3359  0.0517
   18ASP    SC1  451   9.462   6.477   8.137 -0.0874 -0.0227  0.2665
   19THR     BB  452   9.706   6.669   8.630  0.1447 -0.2741 -0.0791
   19THR    SC1  453   9.563   6.780   8.817  0.3263  0.0793 -0.1410
   20VAL     BB  454   9.954   6.821   8.524 -0.0229  0.1838  0.1565
   20VAL    SC1  455  10.173   6.707   8.621 -0.0609 -0.0065  0.0241
   21ASN     BB  456   9.819   6.957   8.280 -0.0831  0.0841  0.1341
   21ASN    SC1  457   9.705   6.916   7.970 -0.2241  0.1874 -0.2068
   22LYS     BB  458   9.606   7.123   8.432 -0.0590 -0.0056  0.2670
   22LYS    SC1  459   9.336   6.944   8.389 -0.0463  0.0661 -0.0469
   22LYS    SC2  460   9.170   6.755   8.415 -0.1721  0.0402 -0.3548
   23PHE     BB  461   9.798   7.321   8.572 -0.1101  0.1502  0.1198
   23PHE    SC1  462   9.898   7.176   8.813 -0.3331  0.1814 -0.1416
   23PHE    SC2  463   9.898   7.215   9.080  0.3014  0.1545 -0.1229
   23PHE    SC3  464   9.987   6.982   8.978 -0.0531  0.1160 -0.3616
   24THR     BB  465   9.941   7.431   8.320 -0.0073 -0.4771 -0.1127
   24THR    SC1  466  10.192   7.489   8.289 -0.1607  0.3514 -0.0145
   25LYS     BB  467   9.679   7.526   8.183  0.0907 -0.0172  0.0032
   25LYS    SC1  468   9.463   7.407   7.997 -0.0181 -0.0755 -0.3404
   25LYS    SC2  469   9.247   7.393   7.909 -0.0016 -0.2993  0.0677
   26LYS     BB  470   9.594   7.736   8.394  0.1338 -0.1626  0.1675
   26LYS    SC1  471   9.580   7.714   8.694 -0.3034  0.4052 -0.0016
   26LYS    SC2  472   9.404   7.779   8.886 -0.0372 -0.2012  0.1248
    1MET     BB  473   8.100   3.296   8.280  0.0719  0.0821 -0.3539
    1MET    SC1  474   7.893   3.030   8.167 -0.1932  0.1980  0.2657
    2ALA     BB  475   8.009   3.356   8.570  0.3937 -0.0160 -0.2288
    3GLN     BB  476   7.837   3.603   8.498  0.1532 -0.0634  0.1540
    3GLN    SC1  477   8.100   3.881   8.429 -0.1432 -0.2296  0.1202
    4ASP     BB  478   7.633   3.447   8.323 -0.0939  0.2831  0.1220
    4ASP    SC1  479   7.448   3.580   8.092 -0.0060  0.1191  0.0150
    5ILE     BB  480   7.517   3.264   8.545  0.0277 -0.0098 -0.0497
    5ILE    SC1  481   7.484   2.963   8.479  0.0450 -0.0348  0.0538
    6ILE     BB  482   7.414   3.484   8.738  0.1202 -0.0069 -0.0034
    6ILE    SC1  483   7.601   3.607   8.953 -0.1009  0.1701  0.0915
    7SER     BB  484   7.228   3.634   8.541  0.1097 -0.1011 -0.0656
    7SER    SC1  485   7.313   3.880   8.470  0.0720 -0.0057 -0.0652
    8THR     BB  486   7.056   3.395   8.442  0.1754 -0.1729 -0.0071
    8THR    SC1  487   7.108   3.265   8.223 -0.1369 -0.0741 -0.1448
    9ILE     BB  488   6.926   3.329   8.715  0.0108 -0.2039 -0.0921
    9ILE    SC1  489   7.027   3.187   8.971  0.0356 -0.0582 -0.0199
   10GLY     BB  490   6.801   3.607   8.772  0.2876 -0.0585 -0.1763
   11ASP     BB  491   6.603   3.631   8.535  0.1508 -0.1553 -0.0735
   11ASP    SC1  492   6.567   3.931   8.455 -0.2639  0.2909 -0.1150
   12LEU     BB  493   6.435   3.373   8.566 -0.2349  0.0903 -0.0504
   12LEU    SC1  494   6.620   3.173   8.350  0.2646  0.0349 -0.0535
   13VAL     BB  495   6.270   3.424   8.824 -0.1458 -0.1122  0.0492
   13VAL    SC1  496   6.402   3.369   9.047 -0.0431  0.2204  0.0768
   14LYS     BB  497   6.119   3.685   8.751  0.3162  0.1314 -0.0810
   14LYS    SC1  498   6.247   3.897   8.866 -0.1450 -0.0541  0.1201
   14LYS    SC2  499   6.466   3.999   8.986  0.3032 -0.1108  0.0535
   15TRP     BB  500   6.004   3.591   8.479  0.0936 -0.0804  0.0809
   15TRP    SC1  501   6.113   3.669   8.240  0.0829  0.0494  0.1375
   15TRP    SC2  502   6.204   3.738   7.995 -0.2199 -0.0928 -0.0202
   15TRP    SC3  503   6.350   3.573   8.151 -0.2925 -0.4947 -0.3569
   15TRP    SC4  504   6.462   3.687   7.933 -0.2568 -0.1234 -0.1534
   16ILE     BB  505   5.852   3.337   8.571  0.0907 -0.0782  0.0820
   16ILE    SC1  506   5.816   3.151   8.326  0.2012  0.0638 -0.0443
   17ILE     BB  507   5.650   3.479   8.759  0.0569 -0.0359  0.0142
   17ILE    SC1  508   5.526   3.211   8.855  0.2236  0.0100  0.3733
   18ASP     BB  509   5.523   3.666   8.547 -0.1217 -0.1564  0.0118
   18ASP    SC1  510   5.432   3.982   8.587 -0.0777 -0.1914  0.1098
   19THR     BB  511   5.411   3.465   8.340 -0.0439 -0.1670 -0.0204
   19THR    SC1  512   5.377   3.497   8.084  0.0449  0.2410  0.0126
   20VAL     BB  513   5.205   3.336   8.532 -0.0655 -0.0751  0.0181
   20VAL    SC1  514   5.142   3.085   8.478  0.4748 -0.2022 -0.0808
   21ASN     BB  515   5.028   3.586   8.586 -0.2312 -0.1951  0.0391
   21ASN    SC1  516   4.957   3.762   8.852 -0.0869  0.2433  0.1117
   22LYS     BB  517   4.940   3.672   8.302  0.0799  0.1069  0.0272
   22LYS    SC1  518   5.106   3.907   8.182  0.1155 -0.1689 -0.5089
   22LYS    SC2  519   5.206   4.125   8.110 -0.1217 -0.3253 -0.1588
   23PHE     BB  520   4.812   3.412   8.191 -0.0086  0.1095  0.1214
   23PHE    SC1  521   4.907   3.182   7.980 -0.3704  0.0434 -0.0735
   23PHE    SC2  522   4.873   2.915   7.965  0.1146 -0.0452  0.2079
   23PHE    SC3  523   4.883   3.063   7.739 -0.4362 -0.2153  0.0576
   24THR     BB  524   4.596   3.380   8.410  0.0427 -0.1836  0.1339
   24THR    SC1  525   4.637   3.294   8.652  0.0029 -0.0801  0.1779
   25LYS     BB  526   4.445   3.648   8.367  0.1618 -0.1562 -0.1277
   25LYS    SC1  527   4.461   3.767   8.683 -0.0357  0.1211 -0.0563
   25LYS    SC2  528   4.417   3.905   8.881  0.3313 -0.0943 -0.0499
   26LYS     BB  529   4.395   3.616   8.062  0.1393 -0.1267 -0.1271
   26LYS    SC1  530   4.401   3.388   7.896 -0.0581 -0.2885 -0.0086
   26LYS    SC2  531   4.342   3.107   7.931 -0.2278 -0.0365  0.0305
    1MET     BB  532   8.173   3.239  10.193 -0.0647 -0.0616  0.0167
    1MET    SC1  533   7.966   2.991   9.965  0.2795  0.0458  0.0086
    2ALA     BB  534   8.015   3.258  10.460 -0.0091 -0.2794  0.0668
    3GLN     BB  535   7.874   3.523  10.384  0.1457 -0.2432 -0.1020
    3GLN    SC1  536   8.074   3.770  10.205  0.0965  0.1208  0.0944
    4ASP     BB  537   7.721   3.418  10.135 -0.0845 -0.1530 -0.0010
    4ASP    SC1  538   7.544   3.653   9.923  0.3355  0.5027  0.0096
    5ILE     BB  539   7.541   3.208  10.275 -0.0253 -0.1648  0.0580
    5ILE    SC1  540   7.453   2.976  10.090 -0.3235  0.0293 -0.0519
    6ILE     BB  541   7.394   3.390  10.479 -0.0589  0.0651 -0.1663
    6ILE    SC1  542   7.334   3.138  10.649  0.0731  0.1277 -0.0242
    7SER     BB  543   7.239   3.584  10.294 -0.1620  0.1974  0.0549
    7SER    SC1  544   7.334   3.814  10.310  0.2187  0.1378  0.0168
    8THR     BB  545   7.077   3.391  10.113  0.1105 -0.0369  0.0549
    8THR    SC1  546   7.050   3.431   9.857  0.1986  0.0457  0.0578
    9ILE     BB  547   6.940   3.243  10.348 -0.2555 -0.1346 -0.2115
    9ILE    SC1  548   7.000   2.940  10.364  0.0411 -0.0603  0.3082
   10GLY     BB  549   6.800   3.487  10.479 -0.1666 -0.1956  0.0007
   11ASP     BB  550   6.640   3.596  10.238 -0.2453  0.0544  0.1623
   11ASP    SC1  551   6.532   3.899  10.311 -0.0006  0.1223  0.0234
   12LEU     BB  552   6.491   3.340  10.147 -0.1953  0.1344 -0.1589
   12LEU    SC1  553   6.592   3.198   9.869 -0.2176 -0.2614 -0.2348
   13VAL     BB  554   6.355   3.267  10.415  0.0462 -0.0925 -0.0938
   13VAL    SC1  555   6.438   3.140  10.633  0.1006 -0.1062 -0.1224
   14LYS     BB  556   6.193   3.530  10.437  0.0305 -0.0984 -0.1401
   14LYS    SC1  557   6.073   3.540  10.758  0.1030 -0.1200 -0.0939
   14LYS    SC2  558   5.911   3.545  10.989 -0.2332 -0.1071  0.0076
   15TRP     BB  559   6.048   3.524  10.163 -0.0473  0.0474 -0.1034
   15TRP    SC1  560   6.252   3.663   9.978  0.2194 -0.0649  0.0471
   15TRP    SC2  561   6.431   3.712   9.782  0.0860 -0.0111 -0.0628
   15TRP    SC3  562   6.264   3.501   9.762  0.2313 -0.1452  0.1077
   15TRP    SC4  563   6.442   3.552   9.565 -0.0003 -0.0059 -0.0712
   16ILE     BB  564   5.905   3.250  10.181 -0.0047  0.0395  0.1486
   16ILE    SC1  565   6.096   3.056  10.031 -0.1171  0.1576 -0.1546
   17ILE     BB  566   5.759   3.287  10.452  0.1535  0.2030  0.2136
   17ILE    SC1  567   5.892   3.077  10.637 -0.1538 -0.0564  0.1503
   18ASP     BB  568   5.612   3.543  10.358  0.0825  0.1066  0.0577
   18ASP    SC1  569   5.505   3.660  10.635 -0.4521  0.1717  0.0111
   19THR     BB  570   5.443   3.425  10.126  0.3299 -0.0673 -0.0375
   19THR    SC1  571   5.379   3.583   9.929 -0.0117  0.1271  0.2190
   20VAL     BB  572   5.252   3.237  10.281  0.0645  0.1152 -0.1354
   20VAL    SC1  573   5.192   2.979  10.260  0.0282  0.1107  0.0159
   21ASN     BB  574   5.098   3.430  10.468 -0.1595 -0.1434 -0.0460
   21ASN    SC1  575   5.014   3.329  10.719 -0.0524  0.1751 -0.0479
   22LYS     BB  576   4.934   3.592  10.261 -0.1618 -0.0265  0.0461
   22LYS    SC1  577   5.109   3.831  10.237  0.1906  0.1296  0.1123
   22LYS    SC2  578   5.315   3.922  10.279  0.1473 -0.0905  0.0194
   23PHE     BB  579   4.764   3.369  10.128  0.0206 -0.0898 -0.0848
   23PHE    SC1  580   4.887   3.262   9.881 -0.1879 -0.1805  0.0073
   23PHE    SC2  581   5.116   3.168   9.773 -0.1618 -0.2057  0.0838
   23PHE    SC3  582   4.930   3.284   9.615 -0.0266 -0.0412  0.0434
   24THR     BB  583   4.611   3.257  10.373 -0.0388  0.1169 -0.0256
   24THR    SC1  584   4.714   3.046  10.484 -0.0899  0.2297  0.2438
   25LYS     BB  585   4.452   3.514  10.444 -0.2574 -0.0099 -0.0496
   25LYS    SC1  586   4.626   3.610  10.700  0.2129 -0.2755  0.2558
   25LYS    SC2  587   4.567   3.714  10.931  0.0401 -0.1103  0.0400
   26LYS     BB  588   4.295   3.590  10.188 -0.0852  0.3133 -0.0640
   26LYS    SC1  589   3.977   3.618  10.206 -0.2235 -0.6112  0.4944
   26LYS    SC2  590   3.824   3.500  10.376  0.3302 -0.0437  0.1297
   27POPC   NC3  591  12.344   5.194  11.557 -0.2241  0.0221 -0.0062
   27POPC   PO4  592  12.552   4.904  11.296 -0.5054 -0.0559  0.1690
   27POPC   GL1  593  12.570   4.692  10.861  0.0137 -0.0161  0.0145
   27POPC   GL2  594  12.788   4.941  10.782  0.3963 -0.2512 -0.0934
   27POPC   C1A  595  12.228   4.531  10.600  0.0227  0.0768 -0.0896
   27POPC   D2A  596  11.866   4.697  10.519  0.3339  0.0941  0.0874
   27POPC   C3A  597  11.677   4.814  10.093 -0.0502  0.1683  0.1394
   27POPC   C4A  598  11.696   4.773   9.641  0.0554  0.1922  0.2336
   27POPC   C1B  599  12.744   4.885  10.397 -0.2494 -0.0014 -0.0297
   27POPC   C2B  600  13.036   4.951  10.076  0.1498  0.0546 -0.0748
   27POPC   C3B  601  13.004   4.969   9.643 -0.2752 -0.1352 -0.1682
   27POPC   C4B  602  13.327   4.966   9.369 -0.0636 -0.1744  0.3457
   28POPC   NC3  603  11.483   5.394  11.372 -0.1287 -0.0070  0.1701
   28POPC   PO4  604  11.919   5.320  11.365  0.2059 -0.3908  0.3135
   28POPC   GL1  605  11.839   5.345  10.954  0.3553  0.0750  0.0014
   28POPC   GL2  606  11.548   5.498  10.898  0.1048 -0.0025  0.1918
   28POPC   C1A  607  11.433   5.124  10.632  0.1512  0.2170  0.3176
   28POPC   D2A  608  11.221   4.814  10.345  0.1446 -0.1422 -0.0587
   28POPC   C3A  609  11.264   4.686   9.868 -0.0142  0.0056  0.0271
   28POPC   C4A  610  11.146   4.787   9.385 -0.0053  0.0856  0.0146
   28POPC   C1B  611  11.465   5.626  10.448 -0.0282  0.0890  0.0960
   28POPC   C2B  612  11.310   5.731  10.071  0.1531 -0.0995 -0.0208
   28POPC   C3B  613  11.198   5.716   9.747  0.1513 -0.1186 -0.2647
   28POPC   C4B  614  10.867   5.714   9.594  0.0776 -0.1668  0.1398
   29POPC   NC3  615   2.810   0.501  11.148 -0.3019  0.2441 -0.2240
   29POPC   PO4  616   2.409   0.568  11.009  0.1979  0.3349 -0.0762
   29POPC   GL1  617   2.513   0.657  10.694  0.4256  0.2382  0.0718
   29POPC   GL2  618   2.632   0.348  10.553  0.1652 -0.0431 -0.2656
   29POPC   C1A  619   2.307   0.640  10.334 -0.2586 -0.0127 -0.3569
   29POPC   D2A  620   2.321   0.735   9.921  0.0408 -0.0834  0.2238
   29POPC   C3A  621   2.021   0.770   9.543 -0.1178  0.0347 -0.2026
   29POPC   C4A  622   2.055   0.992   9.205  0.0168 -0.0488  0.2273
   29POPC   C1B  623   2.746   0.575  10.127 -0.4222  0.0851  0.1727
   29POPC   C2B  624   2.618   0.390   9.697 -0.0356 -0.5852 -0.2299
   29POPC   C3B  625   2.400   0.462   9.306  0.2686 -0.0398 -0.1213
   29POPC   C4B  626   2.010   0.486   9.143 -0.1206 -0.0282 -0.3591
   30POPC   NC3  627   8.735   3.666  10.796 -0.2377  0.0567  0.2249
   30POPC   PO4  628   9.273   3.611  10.722 -0.1593  0.1465 -0.0124
   30POPC   GL1  629   9.085   3.476  10.394  0.0095  0.3718 -0.1363
   30POPC   GL2  630   9.278   3.608  10.081 -0.0659  0.0198  0.1153
   30POPC   C1A  631   8.938   3.098  10.427  0.0715  0.0158 -0.0064
   30POPC   D2A  632   8.460   2.855  10.382  0.0304  0.0770  0.2486
   30POPC   C3A  633   8.423   2.359  10.396  0.4939  0.1191  0.0616
   30POPC   C4A  634   8.428   1.904  10.291  0.0204 -0.1325  0.1482
   30POPC   C1B  635   8.996   3.368   9.930 -0.0862  0.2881  0.0326
   30POPC   C2B  636   8.792   3.021   9.940 -0.1104  0.1529 -0.1017
   30POPC   C3B  637   8.455   2.690   9.903  0.1827  0.0877 -0.2379
   30POPC   C4B  638   8.160   2.553   9.744  0.0395 -0.2498  0.1477
   31POPC   NC3  639   0.098   7.808  10.934  0.1259 -0.1181  0.4014
   31POPC   PO4  640   0.369   7.597  11.145  0.0323  0.2112  0.3670
   31POPC   GL1  641   0.591   7.388  10.886  0.0180 -0.4015  0.0775
   31POPC   GL2  642   0.479   7.081  10.800  0.3414 -0.0592  0.1456
   31POPC   C1A  643   0.567   7.560  10.500  0.0462 -0.0846 -0.1711
   31POPC   D2A  644   0.481   7.488  10.091  0.5424  0.0095  0.0923
   31POPC   C3A  645   0.231   7.731   9.712  0.1964 -0.0203 -0.1669
   31POPC   C4A  646   0.237   7.960   9.291 -0.3695 -0.2528  0.0002
   31POPC   C1B  647   0.353   6.957  10.444 -0.1038 -0.1892  0.0856
   31POPC   C2B  648   0.154   7.111  10.087 -0.0168  0.1327 -0.1022
   31POPC   C3B  649   0.242   7.184   9.712 -0.1628  0.2914  0.1940
   31POPC   C4B  650   0.481   7.356   9.380 -0.1445  0.2939  0.0278
   32POPC   NC3  651   4.476  12.917  11.310 -0.2175  0.2556  0.0606
   32POPC   PO4  652   4.928  13.007  11.093 -0.1811 -0.0166 -0.2616
   32POPC   GL1  653   4.968  13.128  10.664  0.1708 -0.3259 -0.0381
   32POPC   GL2  654   4.850  13.453  10.523  0.2298 -0.3218  0.0355
   32POPC   C1A  655   5.091  13.337  10.143 -0.3488  0.1826  0.2145
   32POPC   D2A  656   5.155  13.611   9.733 -0.2748  0.3131  0.1156
   32POPC   C3A  657   5.002  13.426   9.311  0.0573 -0.2682 -0.1274
   32POPC   C4A  658   4.723  13.149   9.120 -0.0619 -0.1575 -0.1596
   32POPC   C1B  659   4.532  13.174  10.341 -0.3346 -0.0936 -0.2116
   32POPC   C2B  660   4.441  12.946  10.043 -0.1065  0.1426  0.1730
   32POPC   C3B  661   4.200  12.583   9.805 -0.1537  0.0128  0.1787
   32POPC   C4B  662   4.361  12.176   9.841 -0.0877 -0.0143  0.0287
   33POPC   NC3  663   5.098   0.393  11.108 -0.1317  0.2110  0.1402
   33POPC   PO4  664   4.520   0.290  10.994  0.2404  0.2963 -0.2303
   33POPC   GL1  665   4.295  -0.045  10.762 -0.1433  0.3234  0.0495
   33POPC   GL2  666   4.073   0.145  10.706 -0.0486 -0.0132  0.3234
   33POPC   C1A  667   4.186  -0.349  10.448  0.0388 -0.0988  0.2901
   33POPC   D2A  668   3.845  -0.405  10.383  0.1106 -0.1664 -0.2808
   33POPC   C3A  669   3.436  -0.267  10.368  0.0936  0.2043 -0.0031
   33POPC   C4A  670   3.018  -0.439  10.378 -0.1189  0.1473 -0.1473
   33POPC   C1B  671   3.953   0.099  10.293 -0.0794 -0.1349  0.0983
   33POPC   C2B  672   3.858  -0.172   9.964  0.0615 -0.0053 -0.2226
   33POPC   C3B  673   3.568  -0.328   9.657 -0.1262 -0.3623  0.0388
   33POPC   C4B  674   3.470  -0.837   9.425  0.0717 -0.1754 -0.0685
   34POPC   NC3  675   0.213   3.673  11.653  0.0500 -0.0369  0.1119
   34POPC   PO4  676   0.604   3.600  11.352 -0.2445 -0.0996  0.1269
   34POPC   GL1  677   0.545   3.614  10.913  0.1477  0.1447  0.0018
   34POPC   GL2  678   0.646   3.319  10.739 -0.0716  0.1239  0.0612
   34POPC   C1A  679   0.519   3.900  10.529 -0.1847 -0.3143  0.2631
   34POPC   D2A  680   0.446   4.065  10.156 -0.1145 -0.0280 -0.1731
   34POPC   C3A  681   0.759   4.519  10.123 -0.0726  0.0346  0.1192
   34POPC   C4A  682   0.970   4.535   9.642  0.2446  0.2008  0.2880
   34POPC   C1B  683   0.834   3.527  10.294 -0.0620 -0.1541 -0.0108
   34POPC   C2B  684   0.872   3.615   9.903 -0.0261  0.1866 -0.2380
   34POPC   C3B  685   0.909   3.652   9.509  0.1481  0.0691  0.0515
   34POPC   C4B  686   0.784   3.525   9.058  0.0275 -0.2322  0.2027
   35POPC   NC3  687   2.664  11.781  11.589  0.2925  0.3049 -0.0241
   35POPC   PO4  688   2.368  12.161  11.429  0.2315 -0.1213  0.1464
   35POPC   GL1  689   2.264  12.048  11.034 -0.1070 -0.0819 -0.1428
   35POPC   GL2  690   2.098  11.867  10.849 -0.1089 -0.1923  0.0426
   35POPC   C1A  691   2.689  11.899  10.775  0.2425  0.1048 -0.1709
   35POPC   D2A  692   3.017  11.785  10.548  0.1983  0.0731  0.2344
   35POPC   C3A  693   3.352  11.686  10.781 -0.1860 -0.0677  0.1893
   35POPC   C4A  694   3.783  11.708  10.787 -0.1023 -0.2068  0.0785
   35POPC   C1B  695   1.851  11.847  10.513 -0.4640  0.0402 -0.0732
   35POPC   C2B  696   1.907  11.799  10.129  0.1097  0.0144 -0.0262
   35POPC   C3B  697   1.821  11.975   9.695  0.0653  0.0757 -0.0652
   35POPC   C4B  698   2.160  12.197   9.502  0.2669  0.1501 -0.2121
   36POPC   NC3  699  11.220   4.303   7.245  0.0749 -0.1813 -0.0307
   36POPC   PO4  700  11.220   3.861   7.385 -0.0149 -0.2088  0.0112
   36POPC   GL1  701  11.250   3.871   7.801 -0.0178 -0.1890 -0.0958
   36POPC   GL2  702  10.946   4.006   7.981 -0.2210 -0.1900 -0.3077
   36POPC   C1A  703  11.451   3.919   8.144  0.2667  0.2146 -0.0897
   36POPC   D2A  704  11.382   4.045   8.595  0.2019  0.2020 -0.0779
   36POPC   C3A  705  11.338   4.361   8.931  0.1264 -0.0213 -0.0035
   36POPC   C4A  706  11.482   4.491   9.322  0.0319  0.0481  0.0123
   36POPC   C1B  707  10.883   3.902   8.357  0.0003  0.1007 -0.0531
   36POPC   C2B  708  10.863   4.255   8.776 -0.0675 -0.0201 -0.0144
   36POPC   C3B  709  11.035   4.764   8.834 -0.1583 -0.1738  0.0186
   36POPC   C4B  710  11.288   5.106   8.727  0.1765  0.0941 -0.1076
   37POPC   NC3  711  10.788   2.578  11.758 -0.1916 -0.0447 -0.2381
   37POPC   PO4  712  10.658   2.233  11.417  0.0040 -0.0293 -0.3079
   37POPC   GL1  713  10.432   2.305  11.016 -0.0200  0.0096  0.1489
   37POPC   GL2  714  10.550   2.505  10.863  0.2047  0.1867 -0.2921
   37POPC   C1A  715  10.136   2.124  10.573 -0.0827 -0.0117 -0.0696
   37POPC   D2A  716  10.061   1.929  10.300 -0.2911  0.0697 -0.1033
   37POPC   C3A  717  10.121   1.916   9.823  0.0632  0.1967  0.0380
   37POPC   C4A  718  10.218   1.684   9.464  0.2222  0.1162  0.0437
   37POPC   C1B  719  10.598   2.237  10.522  0.2601  0.0650 -0.1677
   37POPC   C2B  720  10.539   2.153  10.016 -0.0474 -0.0689  0.1514
   37POPC   C3B  721  10.509   2.090   9.496  0.0672  0.1043  0.0065
   37POPC   C4B  722  10.629   2.234   9.096 -0.1686  0.1596 -0.1977
   38POPC   NC3  723  11.208   4.410  11.755 -0.0424  0.2237  0.0077
   38POPC   PO4  724  11.411   4.397  11.323  0.2301  0.1337 -0.0168
   38POPC   GL1  725  11.364   4.360  10.859 -0.1061 -0.1927  0.2128
   38POPC   GL2  726  11.193   4.586  10.804 -0.0944 -0.2216  0.2409
   38POPC   C1A  727  11.511   4.356  10.468  0.1116  0.1932 -0.2979
   38POPC   D2A  728  11.327   4.223  10.127  0.2742  0.0617 -0.0514
   38POPC   C3A  729  11.237   4.223   9.690 -0.0611  0.2105 -0.1532
   38POPC   C4A  730  11.024   4.285   9.350 -0.0907 -0.2128  0.2463
   38POPC   C1B  731  10.962   4.373  10.566 -0.0291 -0.1477  0.0230
   38POPC   C2B  732  10.694   4.471  10.272  0.0312  0.0636 -0.1967
   38POPC   C3B  733  10.326   4.431   9.964 -0.0694 -0.1308 -0.2284
   38POPC   C4B  734   9.812   4.201   9.857 -0.1527  0.0373 -0.3116
   39POPC   NC3  735   4.061   8.323   9.509  0.0837  0.4887  0.0394
   39POPC   PO4  736   3.894   8.659   9.333 -0.1783  0.0286 -0.1618
   39POPC   GL1  737   3.486   8.516   9.207 -0.0003 -0.0269  0.0800
   39POPC   GL2  738   3.438   8.889   9.322  0.0686  0.1642 -0.0101
   39POPC   C1A  739   2.979   8.427   9.053 -0.2269  0.1260 -0.3056
   39POPC   D2A  740   2.619   8.212   8.850  0.1611 -0.2404 -0.4461
   39POPC   C3A  741   2.279   7.993   8.916 -0.2758 -0.2128 -0.1579
   39POPC   C4A  742   1.936   8.037   8.699 -0.0727  0.1618  0.1878
   39POPC   C1B  743   3.635   9.220   9.413 -0.0577  0.1631 -0.2420
   39POPC   C2B  744   3.612   9.650   9.454 -0.1192 -0.1947  0.0241
   39POPC   C3B  745   3.312  10.002   9.273 -0.1268  0.1419  0.1494
   39POPC   C4B  746   3.426  10.436   9.254 -0.1382 -0.1843 -0.3275
   40POPC   NC3  747   9.927   4.063  11.374  0.2854 -0.1781 -0.3838
   40POPC   PO4  748  10.144   4.434  11.263  0.0533  0.0037 -0.2615
   40POPC   GL1  749  10.112   4.130  10.858  0.3127  0.0707  0.3110
   40POPC   GL2  750   9.872   4.218  10.569  0.1702  0.0129 -0.1601
   40POPC   C1A  751  10.155   3.788  10.763 -0.1332 -0.1103  0.0815
   40POPC   D2A  752  10.464   3.558  10.894 -0.0757  0.1692 -0.4080
   40POPC   C3A  753  10.544   3.201  10.567  0.1098 -0.3372 -0.0637
   40POPC   C4A  754  10.868   2.921  10.454  0.0356  0.0355  0.3272
   40POPC   C1B  755  10.212   4.131  10.353  0.1433  0.1819 -0.1707
   40POPC   C2B  756  10.714   4.017  10.101 -0.3649  0.2172  0.0404
   40POPC   C3B  757  10.740   3.899   9.611  0.1401 -0.0814 -0.1613
   40POPC   C4B  758  10.661   4.031   9.193  0.3196 -0.0720 -0.1924
   41POPC   NC3  759   2.616   9.663  10.852 -0.2311 -0.1550  0.0876
   41POPC   PO4  760   2.705  10.071  10.849 -0.0535 -0.1294 -0.2171
   41POPC   GL1  761   2.513  10.306  10.548 -0.0888  0.1576 -0.4810
   41POPC   GL2  762   2.508  10.641  10.557  0.0038 -0.0233 -0.1342
   41POPC   C1A  763   2.234  10.405  10.211  0.3010 -0.1911  0.1109
   41POPC   D2A  764   1.959  10.688   9.881 -0.0839  0.0647  0.1721
   41POPC   C3A  765   1.568  10.672   9.636  0.2376  0.0124 -0.0925
   41POPC   C4A  766   1.218  10.722   9.451  0.2563 -0.0322  0.0027
   41POPC   C1B  767   2.878  10.728  10.267  0.0517  0.0972  0.0077
   41POPC   C2B  768   3.068  10.801   9.884  0.2718  0.0407 -0.1823
   41POPC   C3B  769   3.047  10.692   9.500  0.0488  0.1262  0.0582
   41POPC   C4B  770   2.763  10.466   9.031  0.4570 -0.1163  0.1638
   42POPC   NC3  771   4.694  12.310  11.830 -0.1089 -0.3451 -0.2471
   42POPC   PO4  772   4.651  11.981  11.525  0.2227 -0.0888  0.1493
   42POPC   GL1  773   4.317  11.949  11.247  0.2421 -0.0127  0.0830
   42POPC   GL2  774   4.541  12.015  11.009  0.0479  0.2093  0.2934
   42POPC   C1A  775   4.142  12.073  10.756  0.1219  0.2786  0.1134
   42POPC   D2A  776   4.161  12.245  10.255  0.3059 -0.2104  0.2296
   42POPC   C3A  777   3.785  12.343   9.974 -0.2699 -0.1259  0.1822
   42POPC   C4A  778   3.387  12.378   9.929 -0.0883  0.1460 -0.0902
   42POPC   C1B  779   4.693  12.155  10.631  0.0019  0.0185 -0.1405
   42POPC   C2B  780   4.980  11.962  10.249 -0.0041  0.0567 -0.0421
   42POPC   C3B  781   4.892  11.921   9.759  0.0855  0.5410  0.1011
   42POPC   C4B  782   4.899  11.819   9.272  0.1537  0.0670  0.3889
   43POPC   NC3  783  12.039   8.899  11.219  0.1512  0.0958 -0.0635
   43POPC   PO4  784  11.778   9.300  11.186  0.1336 -0.0780 -0.2933
   43POPC   GL1  785  11.729   8.996  10.706 -0.1663  0.0773  0.0192
   43POPC   GL2  786  11.791   9.255  10.407 -0.0877  0.2193 -0.0778
   43POPC   C1A  787  11.773   8.803  10.319  0.1150  0.1734  0.2426
   43POPC   D2A  788  11.823   8.643   9.869  0.1248  0.0454  0.1225
   43POPC   C3A  789  12.032   9.040   9.695  0.3017 -0.3713 -0.0901
   43POPC   C4A  790  12.139   9.491   9.693 -0.1056  0.0852 -0.1519
   43POPC   C1B  791  11.784   9.423  10.105  0.0616 -0.0795  0.0462
   43POPC   C2B  792  11.497   9.562   9.766  0.1434  0.1042 -0.3129
   43POPC   C3B  793  11.138   9.382   9.565  0.1077 -0.4097 -0.2781
   43POPC   C4B  794  10.749   9.485   9.329 -0.0405 -0.2977  0.0801
   44POPC   NC3  795   6.990  10.957  10.481  0.1899  0.2576  0.1983
   44POPC   PO4  796   6.732  10.760  10.131  0.1259 -0.3571  0.2739
   44POPC   GL1  797   6.831  11.060   9.934  0.1684 -0.0917  0.1143
   44POPC   GL2  798   6.525  11.360   9.802 -0.1907 -0.1736 -0.1016
   44POPC   C1A  799   7.023  11.387   9.828  0.1251 -0.0510 -0.0657
   44POPC   D2A  800   7.020  11.779   9.672 -0.1950 -0.4032 -0.0331
   44POPC   C3A  801   6.863  12.229   9.642 -0.3016  0.2627  0.2866
   44POPC   C4A  802   6.557  12.423   9.845  0.0302  0.0185  0.2191
   44POPC   C1B  803   6.451  11.526   9.486 -0.0452  0.0602 -0.0589
   44POPC   C2B  804   6.675  11.809   9.288 -0.2066  0.0418 -0.1290
   44POPC   C3B  805   6.733  12.082   9.068  0.0400 -0.2139  0.4509
   44POPC   C4B  806   7.136  12.423   8.923  0.0078  0.0422  0.1306
   45POPC   NC3  807   0.713   0.541  11.308  0.1317  0.0769 -0.0139
   45POPC   PO4  808   1.078   0.698  10.975 -0.2111 -0.0790 -0.1967
   45POPC   GL1  809   0.980   0.924  10.690 -0.0735 -0.2059  0.0347
   45POPC   GL2  810   0.823   0.863  10.373 -0.0642 -0.1082  0.1802
   45POPC   C1A  811   0.757   1.341  10.471  0.0085 -0.1128  0.1225
   45POPC   D2A  812   0.415   1.536  10.379  0.1173 -0.2087  0.1397
   45POPC   C3A  813   0.281   1.555  10.029 -0.0204  0.1567 -0.0765
   45POPC   C4A  814   0.296   1.712   9.695  0.0722 -0.0945  0.2716
   45POPC   C1B  815   0.574   1.083  10.043  0.0558 -0.1473  0.4034
   45POPC   C2B  816   0.538   1.217   9.587  0.1068 -0.0376 -0.1054
   45POPC   C3B  817   0.690   1.343   9.178 -0.0698 -0.1887 -0.3147
   45POPC   C4B  818   1.210   1.414   9.061  0.1195 -0.1591 -0.1459
   46POPC   NC3  819   1.053   1.572  11.401  0.0076  0.0062  0.2753
   46POPC   PO4  820   1.126   1.886  11.308 -0.1368  0.2774 -0.0373
   46POPC   GL1  821   1.261   2.142  10.981 -0.1247  0.2761  0.0587
   46POPC   GL2  822   1.504   2.299  10.718 -0.1159 -0.0003 -0.3902
   46POPC   C1A  823   1.049   2.115  10.675 -0.2757 -0.0364  0.0226
   46POPC   D2A  824   0.801   1.874  10.495  0.0432 -0.2404  0.0166
   46POPC   C3A  825   0.807   2.005  10.038 -0.1749  0.0910 -0.0516
   46POPC   C4A  826   0.888   1.982   9.532 -0.1104  0.4289  0.3842
   46POPC   C1B  827   1.557   2.417  10.229 -0.3253 -0.5787 -0.0824
   46POPC   C2B  828   1.663   2.384   9.755  0.3438 -0.2469 -0.0459
   46POPC   C3B  829   1.437   2.259   9.398 -0.2826  0.2050 -0.0287
   46POPC   C4B  830   1.048   2.216   9.182 -0.2787  0.1366 -0.0083
   47POPC   NC3  831   8.857  10.728  11.641  0.1322 -0.3761  0.1386
   47POPC   PO4  832   8.776  11.104  11.405 -0.1866  0.0419  0.1601
   47POPC   GL1  833   9.011  11.130  11.062  0.2239  0.0065 -0.1391
   47POPC   GL2  834   9.290  11.025  10.939  0.0977  0.1836 -0.1385
   47POPC   C1A  835   8.934  11.219  10.639  0.2442  0.1516 -0.1633
   47POPC   D2A  836   8.975  11.061  10.260  0.4220 -0.1702 -0.1960
   47POPC   C3A  837   8.940  10.572  10.245  0.1769  0.0176  0.2374
   47POPC   C4A  838   9.052  10.200  10.078  0.1878  0.0423 -0.0407
   47POPC   C1B  839   9.283  10.803  10.493 -0.0921 -0.4201  0.1956
   47POPC   C2B  840   9.386  10.800  10.069 -0.2137 -0.3093  0.1781
   47POPC   C3B  841   9.761  10.755   9.884  0.3704  0.0514  0.0293
   47POPC   C4B  842  10.100  10.600   9.704  0.0409  0.1502 -0.0119
   48POPC   NC3  843  12.844   1.063  11.032 -0.1042 -0.3854 -0.1015
   48POPC   PO4  844  12.877   1.441  11.060  0.0199 -0.2666  0.2641
   48POPC   GL1  845  12.861   1.362  10.634 -0.1727  0.0176 -0.1314
   48POPC   GL2  846  12.914   1.718  10.467  0.1640  0.0136 -0.0389
   48POPC   C1A  847  12.604   1.155  10.267 -0.1819 -0.2186 -0.1454
   48POPC   D2A  848  12.306   1.434  10.070  0.0887  0.0994 -0.1795
   48POPC   C3A  849  12.413   1.863   9.839 -0.0268  0.0539  0.0062
   48POPC   C4A  850  12.424   2.073   9.408  0.1648 -0.1900 -0.1681
   48POPC   C1B  851  12.863   1.584  10.100  0.3535 -0.1299 -0.1150
   48POPC   C2B  852  12.875   1.733   9.767 -0.0354  0.1580 -0.1402
   48POPC   C3B  853  12.538   1.398   9.596  0.0612  0.1957  0.2198
   48POPC   C4B  854  12.119   1.210   9.481  0.1808  0.0470  0.0466
   49POPC   NC3  855   6.668  11.618  10.817 -0.3230  0.1539  0.2621
   49POPC   PO4  856   6.599  11.246  10.650  0.4692  0.1741  0.2458
   49POPC   GL1  857   6.629  11.334  10.301  0.2577 -0.2064  0.4095
   49POPC   GL2  858   6.310  11.406  10.263 -0.0127 -0.2105 -0.0206
   49POPC   C1A  859   6.744  11.732  10.086 -0.0590  0.0474  0.2013
   49POPC   D2A  860   6.930  12.171  10.178 -0.0388 -0.1915  0.2872
   49POPC   C3A  861   6.684  12.500  10.381 -0.4356  0.4233 -0.1860
   49POPC   C4A  862   6.524  12.846  10.202 -0.2211  0.1134 -0.0973
   49POPC   C1B  863   6.198  11.688  10.017  0.1416 -0.2098  0.3194
   49POPC   C2B  864   6.349  11.960   9.682 -0.1398 -0.3933 -0.0047
   49POPC   C3B  865   6.346  12.153   9.312  0.0825 -0.1012  0.3098
   49POPC   C4B  866   6.267  12.357   8.994  0.2618 -0.0752 -0.1067
   50POPC   NC3  867   8.224   0.347  11.285 -0.0115 -0.0312 -0.1122
   50POPC   PO4  868   8.352   0.686  11.301  0.2152 -0.2097 -0.2565
   50POPC   GL1  869   8.343   0.774  10.886 -0.2620  0.1816  0.0555
   50POPC   GL2  870   8.589   0.963  10.716 -0.0543  0.1169  0.2867
   50POPC   C1A  871   8.061   0.807  10.607  0.5611 -0.0326 -0.0407
   50POPC   D2A  872   7.936   0.596  10.225  0.0265  0.3374 -0.4544
   50POPC   C3A  873   8.048   0.425   9.876  0.6518  0.2324  0.4193
   50POPC   C4A  874   7.992   0.280   9.496  0.2386  0.0599 -0.1805
   50POPC   C1B  875   8.442   0.991  10.331 -0.0821 -0.0007  0.0287
   50POPC   C2B  876   8.556   0.708   9.993  0.0010  0.0187 -0.1165
   50POPC   C3B  877   8.482   0.675   9.623  0.2555  0.0204  0.0610
   50POPC   C4B  878   8.278   0.824   9.237 -0.0765  0.0851 -0.0543
   51POPC   NC3  879   8.308   1.822  11.739  0.2672  0.7373  0.2073
   51POPC   PO4  880   8.198   1.595  11.324  0.2177 -0.0782 -0.3211
   51POPC   GL1  881   8.180   1.477  10.924  0.0089  0.2840 -0.0109
   51POPC   GL2  882   8.016   1.250  10.723  0.2115 -0.3230  0.1908
   51POPC   C1A  883   8.487   1.413  10.577 -0.1318  0.2590 -0.1736
   51POPC   D2A  884   8.513   1.460  10.086  0.0309  0.2028  0.3267
   51POPC   C3A  885   8.125   1.510   9.887  0.5074 -0.1481 -0.1598
   51POPC   C4A  886   7.737   1.548   9.658  0.2098  0.0130  0.2827
   51POPC   C1B  887   8.067   1.387  10.354  0.0102  0.1273 -0.0988
   51POPC   C2B  888   7.732   1.503  10.160 -0.0194  0.2886  0.0521
   51POPC   C3B  889   7.371   1.477  10.046  0.2862 -0.0920  0.3602
   51POPC   C4B  890   7.004   1.397   9.849  0.0921  0.2090  0.0364
   52POPC   NC3  891   0.629   0.552  10.706 -0.2161 -0.1684  0.1530
   52POPC   PO4  892   0.387   0.804  10.626  0.2252 -0.1107 -0.2367
   52POPC   GL1  893   0.400   0.656  10.248  0.0037  0.1043  0.2687
   52POPC   GL2  894   0.110   0.433  10.303 -0.4732 -0.0688  0.1244
   52POPC   C1A  895   0.280   0.709   9.742  0.0798 -0.1491 -0.0194
   52POPC   D2A  896   0.174   0.986   9.400 -0.0179  0.1895  0.0697
   52POPC   C3A  897   0.382   0.939   9.065 -0.1625 -0.2858 -0.1985
   52POPC   C4A  898   0.736   0.861   8.917  0.2773  0.3510 -0.1272
   52POPC   C1B  899  -0.086   0.361   9.854 -0.1486  0.2754 -0.0782
   52POPC   C2B  900  -0.492   0.398   9.728 -0.2577  0.1864 -0.2605
   52POPC   C3B  901  -0.729   0.761   9.701  0.1769 -0.2912 -0.0205
   52POPC   C4B  902  -1.083   0.821  10.039  0.5129 -0.2782 -0.0649
   53POPC   NC3  903  11.669   3.999  11.573  0.0755  0.0073  0.1720
   53POPC   PO4  904  11.840   3.654  11.612 -0.2438  0.1596 -0.5243
   53POPC   GL1  905  11.944   3.681  11.250 -0.3670 -0.0471 -0.1657
   53POPC   GL2  906  11.965   3.993  11.159 -0.3498  0.0807 -0.0731
   53POPC   C1A  907  11.870   3.632  10.885 -0.0062 -0.1986 -0.2684
   53POPC   D2A  908  11.554   3.653  10.544  0.5467  0.1433 -0.1086
   53POPC   C3A  909  11.660   3.900  10.147 -0.0628 -0.1570  0.0026
   53POPC   C4A  910  11.727   4.270   9.814 -0.1418 -0.0495 -0.1062
   53POPC   C1B  911  11.866   4.081  10.693  0.1016  0.1679  0.2177
   53POPC   C2B  912  11.947   4.367  10.214  0.1034 -0.0180  0.1731
   53POPC   C3B  913  12.130   4.651   9.928 -0.1283  0.1083 -0.0453
   53POPC   C4B  914  12.179   5.027  10.174  0.0113  0.4107 -0.1000
   54POPC   NC3  915   1.419   1.015  11.280  0.0439  0.0850  0.2118
   54POPC   PO4  916   1.062   1.207  11.097 -0.1933 -0.1451 -0.0178
   54POPC   GL1  917   1.448   1.189  10.767 -0.1235  0.1342  0.0198
   54POPC   GL2  918   1.716   1.086  10.899 -0.1589 -0.1429  0.1518
   54POPC   C1A  919   1.668   1.347  10.430 -0.0001  0.1645  0.0647
   54POPC   D2A  920   1.791   1.675  10.179 -0.0306  0.0361  0.0973
   54POPC   C3A  921   1.925   1.591   9.683  0.4936  0.3208  0.1376
   54POPC   C4A  922   1.620   1.271   9.368 -0.0804  0.1826 -0.1167
   54POPC   C1B  923   1.877   0.820  10.568 -0.5283 -0.4419  0.0172
   54POPC   C2B  924   1.820   0.440  10.263 -0.3348  0.2208 -0.1187
   54POPC   C3B  925   1.882   0.030  10.425  0.1856 -0.4364 -0.3130
   54POPC   C4B  926   2.116  -0.301  10.473  0.2695  0.1761  0.0610
   55POPC   NC3  927   9.615  10.752  11.334  0.0494  0.0077 -0.1839
   55POPC   PO4  928   9.730  10.360  11.351 -0.1880  0.0182 -0.4132
   55POPC   GL1  929   9.970  10.387  11.009  0.0727 -0.0547  0.1486
   55POPC   GL2  930   9.864  10.657  10.833  0.3778 -0.0635  0.2310
   55POPC   C1A  931  10.095  10.375  10.531 -0.0617  0.1032  0.0420
   55POPC   D2A  932  10.026  10.294  10.064  0.1479 -0.2650 -0.0971
   55POPC   C3A  933  10.293  10.149   9.824  0.1041 -0.2363  0.1359
   55POPC   C4A  934  10.179   9.968   9.393  0.1268 -0.0852  0.4270
   55POPC   C1B  935   9.782  10.825  10.366  0.4840  0.0704 -0.3978
   55POPC   C2B  936   9.844  11.199  10.069  0.1649 -0.4416 -0.1435
   55POPC   C3B  937  10.071  11.113   9.694  0.4673  0.0617  0.3283
   55POPC   C4B  938  10.313  11.228   9.419 -0.1107 -0.0446 -0.0040
   56POPC   NC3  939  12.071   2.296  11.133  0.0857 -0.0581 -0.1543
   56POPC   PO4  940  12.196   2.684  11.441 -0.3070 -0.2501 -0.0493
   56POPC   GL1  941  12.224   2.820  10.979 -0.5404  0.3320  0.1488
   56POPC   GL2  942  12.184   2.613  10.734  0.0948  0.0325  0.0748
   56POPC   C1A  943  12.258   3.190  10.743 -0.0251 -0.0400  0.0746
   56POPC   D2A  944  12.455   3.226  10.318  0.0328 -0.1243 -0.3018
   56POPC   C3A  945  12.753   3.005  10.278 -0.0478 -0.2510 -0.0560
   56POPC   C4A  946  12.915   2.597  10.110 -0.0690  0.1118  0.3748
   56POPC   C1B  947  12.292   2.801  10.383  0.1907  0.1383 -0.3943
   56POPC   C2B  948  12.170   2.775  10.008 -0.2147 -0.1131  0.0754
   56POPC   C3B  949  12.045   2.538   9.765  0.1227 -0.2926 -0.1906
   56POPC   C4B  950  12.010   2.141   9.732 -0.2044 -0.1551  0.0845
   57POPC   NC3  951  12.563  10.727  11.117  0.3532  0.0374  0.1741
   57POPC   PO4  952  12.670  10.302  11.093  0.0645  0.2218 -0.0221
   57POPC   GL1  953  12.726  10.227  10.663  0.0538  0.4245  0.0414
   57POPC   GL2  954  12.668   9.936  10.610 -0.1462 -0.1230  0.1475
   57POPC   C1A  955  12.666  10.157  10.163  0.0526 -0.2069  0.1136
   57POPC   D2A  956  12.797  10.062   9.711 -0.0395 -0.2179  0.4505
   57POPC   C3A  957  12.581   9.901   9.479 -0.1279  0.1237 -0.2276
   57POPC   C4A  958  12.081   9.868   9.325  0.0754 -0.0108 -0.2914
   57POPC   C1B  959  13.005   9.778  10.297  0.1707  0.0664  0.1219
   57POPC   C2B  960  13.242   9.897   9.850 -0.0794  0.0108 -0.0724
   57POPC   C3B  961  13.170  10.387   9.803  0.0501 -0.0303 -0.0961
   57POPC   C4B  962  13.358  10.848   9.768  0.1534 -0.1392 -0.2848
   58POPC   NC3  963   0.680   5.088  11.185  0.1229  0.2898 -0.0297
   58POPC   PO4  964   0.633   5.627  11.265  0.0235 -0.0726  0.2680
   58POPC   GL1  965   0.756   5.568  10.892  0.0242  0.1166  0.0010
   58POPC   GL2  966   0.694   5.153  10.713 -0.0330 -0.2906  0.1801
   58POPC   C1A  967   0.832   5.622  10.473 -0.5648 -0.3685  0.0575
   58POPC   D2A  968   1.055   5.572  10.112  0.0681 -0.1050 -0.0225
   58POPC   C3A  969   0.793   5.478   9.810 -0.0268 -0.1113 -0.1085
   58POPC   C4A  970   0.708   5.245   9.428 -0.3737  0.0953  0.0875
   58POPC   C1B  971   0.841   5.175  10.241 -0.2731 -0.0457 -0.1417
   58POPC   C2B  972   0.431   5.382  10.163  0.0759 -0.1997  0.2597
   58POPC   C3B  973   0.019   5.552  10.122  0.0419  0.0017 -0.0583
   58POPC   C4B  974  -0.264   5.749   9.864 -0.0008  0.0529  0.0918
   59POPC   NC3  975   0.922   2.350  11.298  0.1467 -0.0773  0.1213
   59POPC   PO4  976   1.025   2.787  11.269 -0.3625  0.0902  0.1796
   59POPC   GL1  977   1.196   2.666  10.917  0.0302  0.2126  0.0876
   59POPC   GL2  978   1.140   2.964  10.819  0.0922  0.0477  0.1731
   59POPC   C1A  979   1.158   2.571  10.537  0.4618  0.0811  0.0440
   59POPC   D2A  980   0.851   2.583  10.328  0.1557  0.2151 -0.1609
   59POPC   C3A  981   0.482   2.342  10.283  0.0430 -0.0359 -0.2333
   59POPC   C4A  982   0.320   2.014  10.172  0.2669  0.0550 -0.1074
   59POPC   C1B  983   0.973   3.082  10.397 -0.1671 -0.2687  0.2639
   59POPC   C2B  984   0.851   3.040  10.020 -0.0096 -0.4218  0.1353
   59POPC   C3B  985   0.616   3.269   9.730  0.3173  0.2913 -0.0867
   59POPC   C4B  986   0.383   3.699   9.789 -0.1682  0.1724  0.1217
   60POPC   NC3  987  10.943  11.372  11.403 -0.2125 -0.1322  0.0611
   60POPC   PO4  988  10.548  11.337  11.141  0.0876  0.2840  0.1207
   60POPC   GL1  989  10.514  11.305  10.766  0.2159  0.3793 -0.0281
   60POPC   GL2  990  10.777  11.152  10.756 -0.0005  0.2314  0.0249
   60POPC   C1A  991  10.666  11.447  10.391 -0.3266 -0.1681  0.1263
   60POPC   D2A  992  10.946  11.718  10.222  0.2629  0.2125 -0.0893
   60POPC   C3A  993  10.858  11.971   9.875  0.3689 -0.1816  0.1992
   60POPC   C4A  994  10.495  12.241   9.658  0.1183  0.0251 -0.1858
   60POPC   C1B  995  10.761  10.942  10.324 -0.0696  0.0869  0.1775
   60POPC   C2B  996  10.620  10.932   9.919  0.1477  0.0474 -0.1218
   60POPC   C3B  997  10.543  10.724   9.526  0.2787  0.0833  0.1003
   60POPC   C4B  998  10.449  10.375   9.141  0.2271 -0.0840  0.2753
   61POPC   NC3  999   1.266  11.368  11.067  0.2953 -0.0772  0.1972
   61POPC   PO4 1000   0.758  11.265  11.097  0.0553 -0.0191 -0.2934
   61POPC   GL1 1001   0.934  11.147  10.704  0.0609 -0.1686  0.0675
   61POPC   GL2 1002   0.892  10.825  10.483 -0.6214 -0.1502 -0.3078
   61POPC   C1A 1003   1.318  11.137  10.442 -0.3121  0.2862  0.1307
   61POPC   D2A 1004   1.652  11.074  10.014  0.0660 -0.4688  0.2743
   61POPC   C3A 1005   1.540  11.414   9.770 -0.0296 -0.0611 -0.1398
   61POPC   C4A 1006   1.500  11.664   9.391 -0.0692  0.1773 -0.0879
   61POPC   C1B 1007   0.750  10.977  10.092 -0.0512 -0.1776 -0.1856
   61POPC   C2B 1008   0.820  10.608   9.781 -0.0502 -0.0463  0.0040
   61POPC   C3B 1009   0.539  10.489   9.520  0.1389  0.2344  0.1280
   61POPC   C4B 1010   0.382  10.261   9.225 -0.1694  0.1634 -0.2516
   62POPC   NC3 1011  11.910  10.391  10.785  0.2261  0.2344 -0.1500
   62POPC   PO4 1012  12.274  10.452  10.836 -0.0489  0.2507  0.0341
   62POPC   GL1 1013  12.249  10.147  10.507 -0.3721  0.2960 -0.1604
   62POPC   GL2 1014  12.186  10.419  10.286  0.0447 -0.2740  0.0861
   62POPC   C1A 1015  11.953   9.897  10.300 -0.0998  0.4112  0.3192
   62POPC   D2A 1016  11.906   9.921   9.814  0.0106 -0.1212 -0.1735
   62POPC   C3A 1017  11.745  10.229   9.608 -0.0964  0.0301 -0.3102
   62POPC   C4A 1018  11.650  10.532   9.380 -0.2533 -0.0312 -0.0241
   62POPC   C1B 1019  12.026  10.367   9.949 -0.0157 -0.1748 -0.2442
   62POPC   C2B 1020  12.021  10.738   9.689 -0.2312  0.3859 -0.1623
   62POPC   C3B 1021  11.998  11.134   9.713  0.3191  0.1711 -0.0100
   62POPC   C4B 1022  12.118  11.578   9.867 -0.0411 -0.0336  0.0222
   63POPC   NC3 1023   8.859   0.785  11.186 -0.0353  0.3402  0.2150
   63POPC   PO4 1024   9.104   0.353  11.066  0.1181  0.0718  0.0063
   63POPC   GL1 1025   9.168   0.143  10.670 -0.3602 -0.0832  0.2073
   63POPC   GL2 1026   8.892  -0.039  10.615 -0.2012  0.4047  0.1937
   63POPC   C1A 1027   9.420   0.318  10.391  0.0550 -0.3141 -0.2514
   63POPC   D2A 1028   9.856   0.191  10.186  0.1629  0.0321 -0.2046
   63POPC   C3A 1029   9.888   0.022   9.848  0.3060 -0.3332  0.2354
   63POPC   C4A 1030  10.001  -0.254   9.439 -0.3480  0.1924 -0.2066
   63POPC   C1B 1031   8.481  -0.324  10.314 -0.0669  0.0798 -0.3212
   63POPC   C2B 1032   8.126  -0.536  10.339  0.1326 -0.1252  0.2014
   63POPC   C3B 1033   7.956  -0.558  10.001 -0.0998  0.2672 -0.0016
   63POPC   C4B 1034   8.009  -0.288   9.643 -0.0272 -0.1746  0.0344
   64POPC   NC3 1035  11.044  12.566  10.827  0.0715  0.1847 -0.0128
   64POPC   PO4 1036  11.324  12.996  10.810  0.4428  0.2228 -0.1690
   64POPC   GL1 1037  11.563  12.734  10.431  0.1110  0.1209  0.2514
   64POPC   GL2 1038  11.807  13.003  10.152  0.2146  0.0349 -0.1991
   64POPC   C1A 1039  11.267  12.770  10.131 -0.1117 -0.2493 -0.0115
   64POPC   D2A 1040  10.875  12.768   9.876  0.1304 -0.0659  0.0916
   64POPC   C3A 1041  10.565  13.197   9.934  0.2613 -0.0628  0.0168
   64POPC   C4A 1042  10.306  13.462  10.098  0.2336 -0.3203 -0.0851
   64POPC   C1B 1043  11.741  12.851   9.837  0.2329 -0.3560  0.1743
   64POPC   C2B 1044  11.624  12.923   9.394 -0.0239 -0.0355  0.2615
   64POPC   C3B 1045  11.413  12.700   9.101 -0.1125  0.0533 -0.1407
   64POPC   C4B 1046  11.149  12.257   8.994 -0.1480 -0.0609  0.6187
   65POPC   NC3 1047   7.866   9.620   9.723  0.0961  0.0857  0.0891
   65POPC   PO4 1048   7.900   9.259   9.789 -0.0830  0.0181 -0.0926
   65POPC   GL1 1049   8.240   9.539  10.100 -0.1400  0.0606  0.5199
   65POPC   GL2 1050   8.343   9.659   9.823  0.0435  0.1916 -0.1564
   65POPC   C1A 1051   8.198   9.644  10.554 -0.1584  0.1097 -0.1785
   65POPC   D2A 1052   8.351   9.890  10.860  0.0247 -0.1659 -0.1857
   65POPC   C3A 1053   8.511  10.356  10.948 -0.3805 -0.0782 -0.1031
   65POPC   C4A 1054   8.667  10.760  10.802 -0.0148 -0.1290 -0.1983
   65POPC   C1B 1055   8.731   9.911   9.633  0.0898  0.0097  0.0782
   65POPC   C2B 1056   8.718  10.313   9.454 -0.3326 -0.0180  0.0076
   65POPC   C3B 1057   8.417  10.549   9.478  0.0441 -0.3994 -0.1311
   65POPC   C4B 1058   8.209  10.873   9.810 -0.1122  0.1680  0.1022
   66POPC   NC3 1059   2.895   2.157  11.315  0.0152  0.0326 -0.1269
   66POPC   PO4 1060   2.543   1.953  11.406 -0.4089  0.1706  0.2260
   66POPC   GL1 1061   2.502   2.012  10.968  0.0776 -0.2592  0.3149
   66POPC   GL2 1062   2.737   2.213  10.831  0.1404 -0.1301 -0.0920
   66POPC   C1A 1063   2.447   2.000  10.464 -0.0192  0.3271  0.1289
   66POPC   D2A 1064   2.552   1.798   9.982 -0.0301 -0.1200 -0.0216
   66POPC   C3A 1065   2.450   1.603   9.636 -0.1171 -0.4978  0.4040
   66POPC   C4A 1066   2.197   1.477   9.197 -0.2427 -0.2250  0.5063
   66POPC   C1B 1067   2.908   2.106  10.415 -0.2653  0.0802 -0.0360
   66POPC   C2B 1068   2.896   2.213   9.939  0.0957  0.1259 -0.1325
   66POPC   C3B 1069   3.029   2.314   9.518 -0.1109  0.1235  0.1326
   66POPC   C4B 1070   2.978   1.987   9.138  0.2636 -0.1879  0.3634
   67POPC   NC3 1071   7.581  12.790  11.154  0.1748 -0.3905 -0.1171
   67POPC   PO4 1072   7.400  13.120  10.878 -0.0414 -0.2453  0.0810
   67POPC   GL1 1073   7.259  13.088  10.498  0.1773  0.4258  0.0525
   67POPC   GL2 1074   7.216  12.779  10.486 -0.1337  0.3748 -0.0773
   67POPC   C1A 1075   7.151  13.236  10.181  0.1311 -0.1346  0.1827
   67POPC   D2A 1076   7.183  13.316   9.793 -0.0445 -0.1315 -0.0179
   67POPC   C3A 1077   7.008  13.676   9.484 -0.1787  0.0589 -0.1399
   67POPC   C4A 1078   7.253  14.012   9.327 -0.4047 -0.1447 -0.0528
   67POPC   C1B 1079   7.037  12.780   9.947  0.1479  0.0158 -0.0346
   67POPC   C2B 1080   6.705  12.908   9.717  0.0594  0.0621  0.2159
   67POPC   C3B 1081   6.588  13.090   9.322  0.0928  0.4911  0.1250
   67POPC   C4B 1082   6.574  13.453   9.048 -0.0646 -0.0768  0.1062
   68POPC   NC3 1083  11.253   1.242  11.004 -0.1572  0.1766  0.1096
   68POPC   PO4 1084  10.738   1.433  10.954 -0.0338 -0.1647  0.0121
   68POPC   GL1 1085  10.784   1.586  10.575 -0.2594  0.0434  0.2291
   68POPC   GL2 1086  10.481   1.693  10.365 -0.0128 -0.1645 -0.2816
   68POPC   C1A 1087  10.974   1.877  10.204  0.0210  0.3592 -0.2518
   68POPC   D2A 1088  11.032   2.067   9.874  0.2557  0.0601  0.2067
   68POPC   C3A 1089  11.258   2.029   9.534 -0.1035 -0.1550 -0.0647
   68POPC   C4A 1090  11.560   1.983   9.309  0.2091  0.2472 -0.1756
   68POPC   C1B 1091  10.552   1.672   9.934 -0.1775 -0.0586 -0.4519
   68POPC   C2B 1092  10.734   1.681   9.562  0.0145 -0.2206  0.0551
   68POPC   C3B 1093  10.701   1.387   9.129 -0.1092  0.0500  0.1700
   68POPC   C4B 1094  10.648   0.955   8.938 -0.1142  0.0027 -0.1648
   69POPC   NC3 1095  11.563   7.947  11.376 -0.2864  0.1444 -0.0661
   69POPC   PO4 1096  11.402   7.869  10.876  0.0848 -0.2736  0.1162
   69POPC   GL1 1097  11.352   7.769  10.472  0.0825 -0.1105  0.0002
   69POPC   GL2 1098  11.232   7.933  10.195  0.0920 -0.1189  0.1041
   69POPC   C1A 1099  11.328   7.451  10.058 -0.0549  0.1116 -0.1388
   69POPC   D2A 1100  11.149   7.102   9.858 -0.1868  0.2583  0.0269
   69POPC   C3A 1101  11.318   6.784   9.786 -0.3323 -0.2757 -0.2019
   69POPC   C4A 1102  11.346   6.483   9.587  0.0337  0.0324 -0.3429
   69POPC   C1B 1103  11.241   7.914   9.851  0.1239 -0.0657 -0.2885
   69POPC   C2B 1104  11.026   7.945   9.503  0.1215  0.0662 -0.1524
   69POPC   C3B 1105  10.968   8.206   9.207  0.1088  0.1825  0.1397
   69POPC   C4B 1106  11.061   8.267   8.699  0.3116  0.2216 -0.2085
   70POPC   NC3 1107  10.746   4.431  11.187  0.0162 -0.0990 -0.2530
   70POPC   PO4 1108  11.028   4.122  11.326 -0.2297 -0.2065 -0.1533
   70POPC   GL1 1109  10.970   4.059  10.978 -0.0363  0.0923  0.0266
   70POPC   GL2 1110  10.918   3.708  10.970  0.3470  0.0189 -0.0232
   70POPC   C1A 1111  11.162   3.947  10.646  0.2590  0.0027 -0.0585
   70POPC   D2A 1112  11.194   3.763  10.191  0.0729 -0.2570 -0.0706
   70POPC   C3A 1113  11.152   3.758   9.839 -0.0346  0.0366 -0.2726
   70POPC   C4A 1114  11.144   3.801   9.431 -0.1934 -0.1331  0.2723
   70POPC   C1B 1115  11.068   3.388  10.615 -0.3083  0.2361 -0.1954
   70POPC   C2B 1116  10.852   3.332  10.219 -0.3040  0.0733 -0.4121
   70POPC   C3B 1117  10.568   3.534   9.937  0.0524 -0.1469 -0.0694
   70POPC   C4B 1118  10.371   3.563   9.549  0.2359  0.0049 -0.3450
   71POPC   NC3 1119   5.506   9.028   9.517 -0.3311  0.1250 -0.4523
   71POPC   PO4 1120   5.558   9.461   9.237  0.0069  0.0540  0.1410
   71POPC   GL1 1121   5.259   9.902   9.328 -0.1068 -0.1587  0.0962
   71POPC   GL2 1122   4.934   9.771   9.196  0.0128  0.0471 -0.1014
   71POPC   C1A 1123   5.013  10.307   9.214 -0.1254  0.1732 -0.2838
   71POPC   D2A 1124   4.793  10.506   8.899 -0.1385 -0.1064  0.2111
   71POPC   C3A 1125   5.029  10.801   8.794  0.2580  0.0497 -0.0532
   71POPC   C4A 1126   5.313  11.086   8.890 -0.1293  0.0358 -0.1339
   71POPC   C1B 1127   4.563  10.004   9.075  0.2476 -0.1494  0.0250
   71POPC   C2B 1128   4.283  10.251   8.922 -0.0641  0.2682  0.0300
   71POPC   C3B 1129   4.149  10.650   8.837  0.1696 -0.2552  0.2826
   71POPC   C4B 1130   4.110  11.055   9.050 -0.0720  0.1275  0.0494
   72POPC   NC3 1131  11.074   8.230  11.044 -0.1420 -0.1443  0.0492
   72POPC   PO4 1132  10.730   8.605  10.830  0.0396  0.2803  0.0442
   72POPC   GL1 1133  10.572   8.893  10.493  0.1750 -0.0476  0.2517
   72POPC   GL2 1134  10.490   8.837  10.199 -0.3035  0.0260  0.1561
   72POPC   C1A 1135  10.933   9.136  10.271 -0.0420 -0.1841 -0.2941
   72POPC   D2A 1136  11.184   9.486  10.150  0.1563  0.1134 -0.2526
   72POPC   C3A 1137  10.905   9.759   9.855 -0.3453 -0.1413  0.2861
   72POPC   C4A 1138  10.721   9.964   9.539 -0.0314  0.0267 -0.0637
   72POPC   C1B 1139  10.835   8.847   9.880  0.0522  0.0208  0.0924
   72POPC   C2B 1140  11.032   8.657   9.536  0.1714 -0.0192  0.0359
   72POPC   C3B 1141  11.119   8.832   9.191  0.1487 -0.0070 -0.2964
   72POPC   C4B 1142  11.152   9.307   9.027  0.1366 -0.2992  0.3114
   73POPC   NC3 1143   7.297   1.115  11.264  0.1581 -0.0686  0.5014
   73POPC   PO4 1144   7.454   0.776  11.271 -0.0238  0.0248 -0.2842
   73POPC   GL1 1145   7.425   0.804  10.719 -0.1208 -0.0036 -0.3611
   73POPC   GL2 1146   7.464   0.492  10.555 -0.2052  0.0563 -0.0225
   73POPC   C1A 1147   7.666   1.017  10.312  0.0657 -0.0614 -0.0303
   73POPC   D2A 1148   7.654   1.075   9.896 -0.0776  0.1513  0.4566
   73POPC   C3A 1149   7.207   0.957   9.811 -0.1490 -0.0716 -0.1323
   73POPC   C4A 1150   6.892   0.746   9.965  0.0159  0.2794 -0.0329
   73POPC   C1B 1151   7.501   0.618  10.049  0.1646 -0.3046  0.0904
   73POPC   C2B 1152   7.551   0.549   9.631 -0.3529  0.0563 -0.1645
   73POPC   C3B 1153   7.784   0.589   9.151 -0.1579  0.2070 -0.4239
   73POPC   C4B 1154   7.889   0.334   8.786  0.0718  0.0154  0.1880
   74POPC   NC3 1155   1.421   8.125  10.975 -0.0924 -0.4359 -0.0870
   74POPC   PO4 1156   1.609   8.486  10.810 -0.3878 -0.1644  0.5047
   74POPC   GL1 1157   1.341   8.556  10.520  0.1437 -0.2732  0.0235
   74POPC   GL2 1158   1.492   8.517  10.330  0.3854 -0.1712  0.0574
   74POPC   C1A 1159   1.040   8.788  10.258 -0.0284  0.2173  0.0317
   74POPC   D2A 1160   1.271   8.952   9.889 -0.0304 -0.1968  0.4071
   74POPC   C3A 1161   1.379   8.719   9.506  0.0854 -0.0324 -0.0231
   74POPC   C4A 1162   1.053   8.518   9.154  0.2853 -0.0638  0.1725
   74POPC   C1B 1163   1.323   8.457  10.018  0.1783 -0.0652  0.2581
   74POPC   C2B 1164   1.145   8.276   9.611 -0.3239 -0.0092 -0.0534
   74POPC   C3B 1165   1.026   8.027   9.311  0.1708 -0.1808 -0.4432
   74POPC   C4B 1166   0.802   7.761   9.270  0.0871 -0.2201  0.1520
   75POPC   NC3 1167   3.709   8.940  11.627  0.2469  0.0836 -0.0162
   75POPC   PO4 1168   3.867   9.095  11.212 -0.2546  0.1023 -0.2033
   75POPC   GL1 1169   3.593   9.239  10.889  0.0450 -0.0721 -0.0697
   75POPC   GL2 1170   3.484   9.017  10.733 -0.0930  0.0617 -0.0602
   75POPC   C1A 1171   3.786   9.619  10.704  0.2954  0.0722 -0.1309
   75POPC   D2A 1172   4.008   9.991  10.830 -0.3085  0.0771 -0.1436
   75POPC   C3A 1173   4.027  10.359  10.461  0.2605  0.1081 -0.3025
   75POPC   C4A 1174   3.884  10.306  10.098  0.0555 -0.0374  0.3926
   75POPC   C1B 1175   3.496   8.904  10.306  0.1656  0.0758  0.1171
   75POPC   C2B 1176   3.341   9.068   9.831  0.2016 -0.2153  0.0003
   75POPC   C3B 1177   2.978   9.192   9.768  0.0198  0.0320 -0.0749
   75POPC   C4B 1178   2.651   9.326   9.890 -0.2205 -0.0146  0.1265
   76POPC   NC3 1179  10.245   4.636  11.696  0.1776 -0.0901  0.1518
   76POPC   PO4 1180  10.566   4.932  11.492 -0.4117 -0.0298 -0.0396
   76POPC   GL1 1181  10.645   4.952  11.065 -0.1630  0.0216  0.2059
   76POPC   GL2 1182  10.385   4.817  11.004  0.0667  0.2448 -0.0263
   76POPC   C1A 1183  10.734   4.929  10.532 -0.1919 -0.2989 -0.2020
   76POPC   D2A 1184  10.798   4.969  10.043  0.0227  0.0508 -0.2609
   76POPC   C3A 1185  10.986   5.203   9.698  0.1434 -0.3635  0.1037
   76POPC   C4A 1186  11.274   5.336   9.322  0.0410  0.1555 -0.2198
   76POPC   C1B 1187  10.420   4.548  10.650  0.2656  0.2307  0.0867
   76POPC   C2B 1188  10.579   4.114  10.642 -0.1073  0.0913  0.0966
   76POPC   C3B 1189  10.604   3.722  10.450  0.3158 -0.2158  0.0509
   76POPC   C4B 1190  10.321   3.558  10.369  0.3500  0.2737  0.1896
   77POPC   NC3 1191   2.105   1.681  11.462 -0.0004  0.0544 -0.1825
   77POPC   PO4 1192   1.915   1.357  11.301 -0.1139 -0.1913  0.2627
   77POPC   GL1 1193   2.161   1.487  10.932 -0.1177 -0.0203 -0.0497
   77POPC   GL2 1194   2.342   1.152  10.811 -0.1298  0.5359 -0.1251
   77POPC   C1A 1195   2.130   1.560  10.578  0.0729  0.1915  0.1242
   77POPC   D2A 1196   2.230   1.492  10.066  0.2147  0.0063 -0.0083
   77POPC   C3A 1197   2.203   1.202   9.677  0.0751 -0.0230  0.0112
   77POPC   C4A 1198   2.507   0.959   9.418 -0.0948  0.0375 -0.0832
   77POPC   C1B 1199   2.286   1.117  10.378 -0.1992 -0.2929  0.2267
   77POPC   C2B 1200   1.918   0.984  10.090 -0.0658  0.0731 -0.1706
   77POPC   C3B 1201   1.548   1.237   9.950  0.1047  0.1488 -0.1062
   77POPC   C4B 1202   1.173   1.201  10.229  0.1443 -0.1495  0.1748
   78POPC   NC3 1203   4.448   8.855   9.178  0.1674  0.0510  0.2971
   78POPC   PO4 1204   4.520   8.983   8.777 -0.0524  0.2365 -0.0220
   78POPC   GL1 1205   4.633   9.321   9.053 -0.1896 -0.0120 -0.0581
   78POPC   GL2 1206   4.500   9.520   8.890  0.0349 -0.1118 -0.1621
   78POPC   C1A 1207   4.416   9.660   9.373 -0.0406  0.3534  0.1845
   78POPC   D2A 1208   4.123   9.952   9.488  0.1239  0.0977  0.2421
   78POPC   C3A 1209   3.758  10.200   9.652 -0.2413 -0.0147 -0.0490
   78POPC   C4A 1210   3.471  10.545   9.821  0.3081  0.1877  0.1191
   78POPC   C1B 1211   4.057   9.628   8.806 -0.0439  0.0406 -0.0993
   78POPC   C2B 1212   3.724   9.919   8.855  0.0534  0.1765 -0.0837
   78POPC   C3B 1213   3.788  10.179   9.083  0.3540 -0.3206 -0.0219
   78POPC   C4B 1214   4.065  10.477   9.365 -0.1708  0.2325  0.2796
   79POPC   NC3 1215   5.340   2.445  11.367  0.4937  0.1901  0.0719
   79POPC   PO4 1216   5.650   2.467  11.099  0.0624 -0.2043  0.1877
   79POPC   GL1 1217   5.591   2.674  10.761 -0.0056 -0.2979  0.1711
   79POPC   GL2 1218   5.448   2.478  10.573 -0.2087 -0.1579 -0.1813
   79POPC   C1A 1219   5.673   2.775  10.287  0.3704 -0.0137  0.4237
   79POPC   D2A 1220   5.580   2.992   9.951  0.1058  0.2883 -0.1634
   79POPC   C3A 1221   5.410   2.719   9.842  0.0386 -0.2789 -0.1495
   79POPC   C4A 1222   5.261   2.430   9.465 -0.2616  0.1404  0.0413
   79POPC   C1B 1223   5.267   2.362  10.175 -0.2401  0.2195  0.1254
   79POPC   C2B 1224   4.967   2.267   9.893  0.1379  0.1364  0.1737
   79POPC   C3B 1225   4.714   2.503   9.604 -0.0923 -0.0452  0.0139
   79POPC   C4B 1226   4.407   2.587   9.223 -0.1881 -0.0798 -0.0781
   80POPC   NC3 1227  12.620   2.946  11.343  0.0798  0.1081 -0.0138
   80POPC   PO4 1228  12.791   3.355  11.488 -0.0583 -0.2453 -0.2662
   80POPC   GL1 1229  12.717   3.451  11.009  0.0149 -0.0959 -0.2049
   80POPC   GL2 1230  12.718   3.116  10.814 -0.0350  0.1836 -0.1592
   80POPC   C1A 1231  12.428   3.619  10.659  0.0323 -0.2846  0.3131
   80POPC   D2A 1232  12.049   3.665  10.302  0.0951  0.2331 -0.2775
   80POPC   C3A 1233  11.987   3.206  10.236 -0.4352  0.1539 -0.0404
   80POPC   C4A 1234  11.798   3.137  10.636 -0.2224 -0.0018  0.3185
   80POPC   C1B 1235  12.664   2.744  10.676 -0.2000 -0.2790  0.3344
   80POPC   C2B 1236  12.566   2.346  10.405  0.0406  0.1659 -0.1256
   80POPC   C3B 1237  12.469   1.919  10.354  0.1392  0.0038 -0.2246
   80POPC   C4B 1238  12.370   1.483  10.601 -0.2074 -0.3154 -0.0093
   81POPC   NC3 1239  12.420   3.694  11.307 -0.1257 -0.1900 -0.0011
   81POPC   PO4 1240  12.765   3.988  11.434 -0.3350  0.3226  0.1440
   81POPC   GL1 1241  12.714   3.994  10.929  0.0503  0.2679 -0.0639
   81POPC   GL2 1242  13.036   3.864  10.806  0.1262  0.1109 -0.1833
   81POPC   C1A 1243  12.537   4.172  10.557 -0.2295  0.0053 -0.2602
   81POPC   D2A 1244  12.637   4.373  10.243 -0.0988  0.1799 -0.3653
   81POPC   C3A 1245  12.620   4.579   9.902 -0.1752  0.1073  0.0326
   81POPC   C4A 1246  12.824   4.461   9.639 -0.0152 -0.0508 -0.2802
   81POPC   C1B 1247  13.033   3.966  10.364 -0.0121 -0.2067  0.0916
   81POPC   C2B 1248  13.030   3.774  10.035  0.1488 -0.0073 -0.0670
   81POPC   C3B 1249  13.023   3.689   9.564  0.1058  0.2184 -0.1953
   81POPC   C4B 1250  12.591   3.595   9.449  0.3864 -0.1284  0.0326
   82POPC   NC3 1251   5.761   0.892  11.233 -0.2114  0.0844 -0.0298
   82POPC   PO4 1252   5.270   0.844  11.115 -0.0659  0.1984 -0.0418
   82POPC   GL1 1253   5.459   0.726  10.780  0.1038  0.2353 -0.0693
   82POPC   GL2 1254   5.384   0.480  10.591 -0.0215 -0.0722 -0.1253
   82POPC   C1A 1255   5.892   0.809  10.596 -0.1012  0.3343 -0.1918
   82POPC   D2A 1256   6.149   0.632  10.222 -0.0699 -0.1892  0.0653
   82POPC   C3A 1257   6.076   0.606   9.808  0.3778 -0.0846 -0.0845
   82POPC   C4A 1258   6.316   0.589   9.437  0.2139 -0.0186 -0.1661
   82POPC   C1B 1259   5.469   0.663  10.196  0.0686 -0.2931  0.2381
   82POPC   C2B 1260   5.578   0.810   9.737  0.3563  0.2198 -0.0331
   82POPC   C3B 1261   5.549   0.471   9.356  0.1033  0.0246  0.3536
   82POPC   C4B 1262   5.645   0.307   8.963  0.0479  0.1041  0.0031
   83POPC   NC3 1263   0.928  11.568  11.504  0.0091 -0.0804  0.2464
   83POPC   PO4 1264   1.144  11.803  11.235 -0.0092 -0.1864  0.1585
   83POPC   GL1 1265   0.989  11.694  10.804  0.0035 -0.1500 -0.3962
   83POPC   GL2 1266   1.152  11.953  10.597  0.3369  0.0369 -0.1133
   83POPC   C1A 1267   0.785  11.588  10.401  0.0295  0.1856  0.1849
   83POPC   D2A 1268   1.043  11.374  10.136  0.4385 -0.1047 -0.0299
   83POPC   C3A 1269   1.049  11.533   9.745  0.1181  0.2637  0.1362
   83POPC   C4A 1270   0.754  11.697   9.490  0.1947 -0.0663  0.2440
   83POPC   C1B 1271   0.924  11.966  10.149 -0.3338  0.0488  0.0806
   83POPC   C2B 1272   0.640  11.807   9.981  0.0107  0.3092  0.0791
   83POPC   C3B 1273   0.564  11.377   9.862  0.2571 -0.0186  0.1305
   83POPC   C4B 1274   0.598  11.117   9.492  0.1596  0.0965 -0.0403
   84POPC   NC3 1275  12.514   9.757  11.451 -0.4266 -0.0286  0.1239
   84POPC   PO4 1276  12.298   9.408  11.088 -0.0530  0.1080 -0.4681
   84POPC   GL1 1277  12.592   9.437  10.843  0.2246 -0.0067 -0.2904
   84POPC   GL2 1278  12.878   9.381  10.689  0.0599  0.0608 -0.0894
   84POPC   C1A 1279  12.386   9.599  10.387 -0.2414  0.2183 -0.0488
   84POPC   D2A 1280  12.434   9.721  10.025  0.0099  0.1849 -0.2392
   84POPC   C3A 1281  12.798   9.549   9.847  0.0333  0.0459  0.1394
   84POPC   C4A 1282  12.881   9.220   9.505 -0.2689  0.0371 -0.2023
   84POPC   C1B 1283  12.810   9.275  10.228  0.2827  0.0562  0.0946
   84POPC   C2B 1284  12.444   9.188   9.949  0.0952  0.1291 -0.0420
   84POPC   C3B 1285  12.290   8.875  10.109  0.0391 -0.1992 -0.1012
   84POPC   C4B 1286  12.257   8.492  10.083 -0.1311 -0.0921  0.1742
   85POPC   NC3 1287   9.631  12.772  11.536  0.1740 -0.3796 -0.0495
   85POPC   PO4 1288   9.493  12.811  11.047 -0.1252  0.0275  0.2462
   85POPC   GL1 1289   9.491  12.701  10.571 -0.2335  0.0979 -0.0392
   85POPC   GL2 1290   9.631  12.341  10.516 -0.0634  0.0599 -0.1107
   85POPC   C1A 1291   9.133  12.735  10.276  0.1144  0.0799 -0.2749
   85POPC   D2A 1292   8.871  12.789  10.022  0.2366  0.0477 -0.1284
   85POPC   C3A 1293   9.041  12.952   9.652 -0.0260  0.3120 -0.1638
   85POPC   C4A 1294   9.495  13.026   9.458 -0.0973 -0.0491  0.4636
   85POPC   C1B 1295   9.478  12.183  10.007  0.3952 -0.2712  0.0164
   85POPC   C2B 1296   9.382  11.881   9.748  0.1942 -0.1041  0.1532
   85POPC   C3B 1297   9.335  11.649   9.404  0.0715  0.0483 -0.2573
   85POPC   C4B 1298   9.167  11.549   9.020  0.1904 -0.1690  0.1670
   86POPC   NC3 1299  11.424  11.940  11.138 -0.0552 -0.0012 -0.3608
   86POPC   PO4 1300  11.425  11.455  11.186  0.1280 -0.1556 -0.3225
   86POPC   GL1 1301  11.475  11.436  10.733 -0.4336  0.3175 -0.1735
   86POPC   GL2 1302  11.651  11.074  10.526 -0.0020 -0.0177  0.0977
   86POPC   C1A 1303  11.193  11.298  10.433 -0.1549  0.0176 -0.0838
   86POPC   D2A 1304  11.069  11.246  10.067 -0.1379 -0.0326  0.0191
   86POPC   C3A 1305  11.109  11.598   9.724  0.0133  0.2617 -0.0169
   86POPC   C4A 1306  11.269  11.915   9.468  0.1844 -0.0232  0.0810
   86POPC   C1B 1307  11.626  11.291  10.061  0.0959  0.0892 -0.1169
   86POPC   C2B 1308  11.504  11.287   9.590  0.0376 -0.2842 -0.0025
   86POPC   C3B 1309  11.341  11.110   9.271  0.0152  0.0447  0.0981
   86POPC   C4B 1310  11.311  10.714   9.060  0.1631 -0.0010  0.0291
   87POPC   NC3 1311  12.444   7.859  11.273 -0.1540 -0.0334 -0.0025
   87POPC   PO4 1312  12.846   8.072  11.111  0.0053  0.2593  0.2749
   87POPC   GL1 1313  12.696   8.309  10.717  0.0184  0.0590  0.1813
   87POPC   GL2 1314  12.754   7.971  10.497  0.0781 -0.0730  0.1531
   87POPC   C1A 1315  12.687   8.389  10.257  0.1478  0.1059  0.0511
   87POPC   D2A 1316  12.699   8.366   9.888 -0.5177 -0.1216  0.0075
   87POPC   C3A 1317  12.530   8.714   9.731 -0.5328 -0.1914 -0.0613
   87POPC   C4A 1318  12.466   9.078   9.433  0.1775  0.0372 -0.1550
   87POPC   C1B 1319  12.723   7.901   9.972  0.0047  0.1489 -0.3491
   87POPC   C2B 1320  12.334   7.974   9.739 -0.1866  0.2872  0.2179
   87POPC   C3B 1321  12.331   7.977   9.337 -0.4369 -0.0710 -0.1992
   87POPC   C4B 1322  12.398   8.138   8.891  0.1776 -0.1109  0.0083
   88POPC   NC3 1323   1.792  12.904  11.364  0.2921 -0.0902 -0.3081
   88POPC   PO4 1324   1.515  13.246  11.296 -0.0181  0.1880 -0.0799
   88POPC   GL1 1325   1.453  13.404  10.829 -0.0549  0.1721 -0.0598
   88POPC   GL2 1326   1.541  13.709  10.781  0.1012 -0.2518 -0.0318
   88POPC   C1A 1327   1.392  13.348  10.420 -0.2321  0.1164 -0.1055
   88POPC   D2A 1328   1.507  13.153  10.053  0.2311 -0.1121 -0.4176
   88POPC   C3A 1329   1.764  13.235   9.722 -0.0991  0.2173 -0.0773
   88POPC   C4A 1330   2.090  13.078   9.388 -0.0777 -0.0102  0.0629
   88POPC   C1B 1331   1.422  13.868  10.376  0.0610  0.0481 -0.2968
   88POPC   C2B 1332   1.463  13.766   9.985  0.0409 -0.2246 -0.0315
   88POPC   C3B 1333   1.490  13.935   9.659  0.0964  0.0747  0.0629
   88POPC   C4B 1334   1.564  13.877   9.169  0.0343 -0.1397  0.3816
   89POPC   NC3 1335   2.201  10.302  11.142 -0.2227  0.0253  0.0514
   89POPC   PO4 1336   2.163  10.016  10.832  0.1505  0.3249 -0.1494
   89POPC   GL1 1337   2.076  10.054  10.472 -0.3009  0.1421 -0.1007
   89POPC   GL2 1338   1.980   9.775  10.289  0.0580  0.0849 -0.1544
   89POPC   C1A 1339   2.460   9.905  10.190 -0.0818  0.2040 -0.1608
   89POPC   D2A 1340   2.724  10.212   9.954  0.0051 -0.0440  0.2593
   89POPC   C3A 1341   2.488  10.487   9.625  0.2866 -0.2421 -0.0537
   89POPC   C4A 1342   2.557  10.736   9.374  0.3294 -0.2274 -0.0498
   89POPC   C1B 1343   1.881   9.938   9.952 -0.1373 -0.3676  0.0701
   89POPC   C2B 1344   1.635  10.130   9.765  0.0272 -0.1772  0.0582
   89POPC   C3B 1345   1.239  10.312   9.795  0.2859 -0.0658 -0.0433
   89POPC   C4B 1346   1.087  10.221  10.168  0.2636 -0.0248  0.1141
   90POPC   NC3 1347   4.068   1.470  11.371  0.0986 -0.0326 -0.0908
   90POPC   PO4 1348   3.957   1.142  11.012 -0.2080 -0.1024 -0.0087
   90POPC   GL1 1349   4.071   0.849  10.646 -0.1640  0.0431  0.2938
   90POPC   GL2 1350   4.371   0.646  10.741  0.0004  0.0138  0.0446
   90POPC   C1A 1351   4.011   0.684  10.243 -0.3593 -0.0976 -0.1225
   90POPC   D2A 1352   4.292   0.470   9.969 -0.0809  0.0078  0.1927
   90POPC   C3A 1353   4.140   0.092   9.701  0.1403  0.3112  0.1252
   90POPC   C4A 1354   4.482  -0.209   9.471 -0.0436 -0.2143 -0.3211
   90POPC   C1B 1355   4.567   0.830  10.354 -0.0709  0.0345  0.0750
   90POPC   C2B 1356   4.684   0.773   9.914 -0.0212 -0.2383 -0.2314
   90POPC   C3B 1357   4.602   0.650   9.581 -0.2230  0.0087 -0.2058
   90POPC   C4B 1358   4.553   0.784   9.183 -0.1004  0.1873  0.0398
   91POPC   NC3 1359   0.459   3.037  11.091  0.1840 -0.1128  0.1512
   91POPC   PO4 1360   0.044   3.017  11.079  0.1987  0.1647  0.0546
   91POPC   GL1 1361   0.185   3.261  10.707 -0.0037 -0.1356 -0.3367
   91POPC   GL2 1362  -0.175   3.492  10.420  0.1104  0.2384 -0.1768
   91POPC   C1A 1363   0.320   3.403  10.244 -0.2289 -0.1495  0.2889
   91POPC   D2A 1364   0.084   3.270   9.863 -0.3352  0.2609  0.0161
   91POPC   C3A 1365  -0.345   3.326   9.868  0.0556 -0.1699 -0.2382
   91POPC   C4A 1366  -0.732   3.322   9.857 -0.2751 -0.2160  0.0494
   91POPC   C1B 1367  -0.503   3.756  10.185  0.1460  0.0266 -0.0392
   91POPC   C2B 1368  -0.848   4.009   9.941 -0.0393  0.0306  0.2280
   91POPC   C3B 1369  -0.788   4.287   9.653 -0.2404  0.1181  0.0491
   91POPC   C4B 1370  -0.606   4.589   9.287 -0.3799  0.0389  0.0814
   92POPC   NC3 1371   2.136   7.490  11.041  0.1076 -0.0122 -0.3742
   92POPC   PO4 1372   2.404   7.608  10.646  0.0191 -0.1841  0.0868
   92POPC   GL1 1373   2.452   7.318  10.325  0.3460  0.0487  0.3303
   92POPC   GL2 1374   2.722   7.431  10.038  0.0412 -0.1451 -0.1766
   92POPC   C1A 1375   2.550   6.976   9.980  0.0174 -0.6767 -0.2184
   92POPC   D2A 1376   2.203   7.017   9.777 -0.0622  0.0124  0.2163
   92POPC   C3A 1377   1.922   6.755   9.690 -0.0563  0.1301  0.1954
   92POPC   C4A 1378   1.587   6.641   9.650 -0.1015 -0.2700 -0.2862
   92POPC   C1B 1379   2.442   7.484   9.704  0.3268  0.0155  0.1134
   92POPC   C2B 1380   2.276   7.848   9.465  0.2435  0.0646 -0.3827
   92POPC   C3B 1381   1.915   8.124   9.227  0.2230 -0.2853 -0.0900
   92POPC   C4B 1382   1.545   8.328   9.214 -0.1059 -0.1019 -0.1426
   93POPC   NC3 1383   2.784   6.256  11.774 -0.3234  0.2877 -0.1780
   93POPC   PO4 1384   3.160   6.494  11.597  0.1131 -0.0461 -0.0056
   93POPC   GL1 1385   3.064   6.544  11.136 -0.0200  0.2591  0.0802
   93POPC   GL2 1386   2.928   6.247  11.171 -0.3625  0.1357  0.1729
   93POPC   C1A 1387   2.981   6.701  10.662  0.0778  0.0847 -0.2445
   93POPC   D2A 1388   2.875   6.475  10.311 -0.2479  0.2348 -0.0206
   93POPC   C3A 1389   2.798   6.576   9.915  0.0151 -0.1328  0.2258
   93POPC   C4A 1390   3.073   6.562   9.504 -0.2000  0.1710 -0.2055
   93POPC   C1B 1391   2.691   6.349  10.869 -0.1324  0.1480 -0.1606
   93POPC   C2B 1392   2.459   6.586  10.541  0.0562  0.1465 -0.2044
   93POPC   C3B 1393   1.983   6.440  10.581 -0.0690  0.2357 -0.0345
   93POPC   C4B 1394   1.518   6.230  10.462 -0.1920 -0.1679 -0.1136
   94POPC   NC3 1395   3.710  10.863  11.460 -0.0198  0.2807  0.0161
   94POPC   PO4 1396   3.595  11.144  11.198  0.0620  0.2203 -0.2730
   94POPC   GL1 1397   3.122  11.223  11.199  0.3090 -0.2627  0.1999
   94POPC   GL2 1398   3.116  11.021  10.902 -0.0041  0.0352  0.0854
   94POPC   C1A 1399   2.791  11.412  10.860  0.1501  0.0073 -0.3025
   94POPC   D2A 1400   2.650  11.124  10.504  0.1118 -0.0849  0.1994
   94POPC   C3A 1401   2.689  11.470  10.240  0.1115  0.0494  0.1551
   94POPC   C4A 1402   2.785  11.461   9.822  0.0333 -0.1115 -0.2347
   94POPC   C1B 1403   3.214  11.252  10.587 -0.2067  0.2482 -0.0734
   94POPC   C2B 1404   3.186  11.490  10.170 -0.2026  0.0445 -0.1462
   94POPC   C3B 1405   3.230  11.820  10.003 -0.0447  0.3036  0.2152
   94POPC   C4B 1406   3.084  12.104   9.708 -0.4013 -0.1340 -0.0443
   95POPC   NC3 1407   5.229  12.592  11.283 -0.0381  0.2757  0.0008
   95POPC   PO4 1408   4.761  12.506  11.351 -0.0824 -0.0085  0.1918
   95POPC   GL1 1409   4.869  12.568  10.904  0.0267 -0.0599 -0.2168
   95POPC   GL2 1410   5.211  12.553  10.769 -0.1764 -0.3225  0.0668
   95POPC   C1A 1411   4.711  12.681  10.507  0.1802 -0.0468  0.1001
   95POPC   D2A 1412   4.622  12.429  10.197  0.0192 -0.0288  0.1397
   95POPC   C3A 1413   4.767  12.404   9.731  0.3695  0.2651  0.0128
   95POPC   C4A 1414   4.753  12.323   9.374 -0.2221  0.1187  0.1360
   95POPC   C1B 1415   5.174  12.417  10.468  0.4858  0.3201 -0.3187
   95POPC   C2B 1416   5.138  12.592  10.072  0.0142  0.0132  0.2006
   95POPC   C3B 1417   4.905  12.836   9.841  0.1835 -0.0836  0.0521
   95POPC   C4B 1418   4.694  13.258   9.821  0.1686 -0.1874 -0.2883
   96POPC   NC3 1419   2.099   9.544  11.035 -0.1341 -0.1579 -0.0105
   96POPC   PO4 1420   2.243   9.157  10.753  0.1424 -0.2243  0.0497
   96POPC   GL1 1421   2.158   9.144  10.401 -0.1387 -0.0003  0.1345
   96POPC   GL2 1422   2.184   8.840  10.235  0.1227  0.1113 -0.1773
   96POPC   C1A 1423   2.124   9.335  10.032  0.2306 -0.1457  0.3806
   96POPC   D2A 1424   2.289   9.762   9.754 -0.0194  0.0882 -0.2010
   96POPC   C3A 1425   2.654   9.785   9.644 -0.2168 -0.1461 -0.0718
   96POPC   C4A 1426   2.854  10.128   9.461  0.3175  0.5335 -0.2258
   96POPC   C1B 1427   1.825   8.764   9.971  0.1089 -0.1100  0.2796
   96POPC   C2B 1428   1.718   9.012   9.696  0.0600 -0.1075 -0.2463
   96POPC   C3B 1429   1.448   9.232   9.396  0.3310 -0.0964 -0.0228
   96POPC   C4B 1430   1.521   9.423   8.985  0.0966  0.1316  0.1661
   97POPC   NC3 1431   2.217   0.964  11.250  0.0168 -0.0212  0.1014
   97POPC   PO4 1432   2.659   0.967  11.223  0.3206 -0.0496 -0.0690
   97POPC   GL1 1433   2.844   1.120  10.943  0.0157  0.1252 -0.0435
   97POPC   GL2 1434   2.999   0.882  10.767 -0.0518 -0.0124 -0.1720
   97POPC   C1A 1435   3.160   1.308  10.591 -0.1565  0.2919 -0.3350
   97POPC   D2A 1436   3.492   1.424  10.389 -0.0202  0.2699  0.4063
   97POPC   C3A 1437   3.687   1.257  10.190 -0.1169  0.1774 -0.1227
   97POPC   C4A 1438   4.215   1.192  10.250  0.2513  0.2254 -0.0566
   97POPC   C1B 1439   2.733   1.031  10.444 -0.2635 -0.1125  0.1779
   97POPC   C2B 1440   2.656   1.205  10.043 -0.2284  0.0701 -0.2396
   97POPC   C3B 1441   2.879   1.409   9.741  0.0657  0.1503 -0.1151
   97POPC   C4B 1442   2.918   1.771   9.552 -0.0282  0.0375  0.1108
   98POPC   NC3 1443  12.635   7.115  10.776 -0.0221  0.0477  0.3840
   98POPC   PO4 1444  12.660   7.613  10.860  0.1035  0.1543 -0.1501
   98POPC   GL1 1445  12.903   7.435  10.434 -0.0530 -0.0989 -0.0695
   98POPC   GL2 1446  13.186   7.435  10.550 -0.1778  0.0432 -0.3677
   98POPC   C1A 1447  12.934   7.467   9.959 -0.3529  0.2272  0.1337
   98POPC   D2A 1448  12.690   7.575   9.538  0.3804 -0.1260  0.0489
   98POPC   C3A 1449  12.850   7.929   9.471 -0.4252  0.0711  0.0152
   98POPC   C4A 1450  12.677   8.324   9.272  0.1789  0.2255  0.4970
   98POPC   C1B 1451  13.211   7.791  10.288 -0.0178 -0.2278 -0.1014
   98POPC   C2B 1452  13.143   8.181  10.108 -0.0660 -0.0174 -0.1109
   98POPC   C3B 1453  13.153   8.351   9.712 -0.0372  0.0251 -0.0398
   98POPC   C4B 1454  12.960   8.640   9.472  0.4904  0.2179  0.2635
   99POPC   NC3 1455  10.371  13.065  11.389 -0.0431 -0.3522  0.2264
   99POPC   PO4 1456  10.392  12.667  11.175 -0.2355 -0.1890 -0.2585
   99POPC   GL1 1457  10.584  12.747  10.736 -0.0414 -0.0916 -0.2084
   99POPC   GL2 1458  10.848  12.971  10.507 -0.0032 -0.0252  0.0596
   99POPC   C1A 1459  10.512  12.557  10.267  0.0823 -0.0690  0.2532
   99POPC   D2A 1460  10.254  12.758   9.914  0.1040 -0.0257 -0.2126
   99POPC   C3A 1461  10.528  12.792   9.484 -0.2458  0.0848 -0.2377
   99POPC   C4A 1462  10.998  12.636   9.413  0.0240  0.1441  0.0677
   99POPC   C1B 1463  11.006  13.167  10.136  0.1629  0.3932 -0.2354
   99POPC   C2B 1464  11.371  13.153   9.775 -0.0573 -0.0568 -0.0240
   99POPC   C3B 1465  11.169  13.172   9.345  0.1262  0.1660 -0.4146
   99POPC   C4B 1466  10.796  13.065   9.196 -0.0252  0.2145 -0.2427
  100POPC   NC3 1467   7.455  11.938  11.078  0.1124 -0.1170  0.1007
  100POPC   PO4 1468   7.152  11.635  10.826  0.2816 -0.0789 -0.1939
  100POPC   GL1 1469   7.230  11.743  10.458 -0.2743 -0.0672 -0.1853
  100POPC   GL2 1470   7.536  11.884  10.494 -0.2493  0.1301  0.1274
  100POPC   C1A 1471   7.288  11.777  10.039 -0.1810  0.0097  0.1477
  100POPC   D2A 1472   7.497  11.874   9.622 -0.2367 -0.1979 -0.0038
  100POPC   C3A 1473   7.314  12.279   9.389 -0.3511  0.2450 -0.0663
  100POPC   C4A 1474   7.144  12.711   9.378 -0.1151 -0.0322  0.0092
  100POPC   C1B 1475   7.812  11.935  10.139  0.0603 -0.0233 -0.0761
  100POPC   C2B 1476   7.961  12.102   9.705 -0.1780 -0.4184  0.2628
  100POPC   C3B 1477   7.855  12.040   9.286 -0.1087 -0.1257 -0.3575
  100POPC   C4B 1478   8.117  11.935   8.832  0.2807 -0.0953  0.1189
  101POPC   NC3 1479  11.778  12.982  11.092  0.4275 -0.1356 -0.0011
  101POPC   PO4 1480  12.172  12.786  11.114  0.0579  0.2974 -0.0217
  101POPC   GL1 1481  12.105  12.898  10.674 -0.3280  0.2126  0.1150
  101POPC   GL2 1482  12.336  12.659  10.648 -0.0342 -0.0367 -0.1433
  101POPC   C1A 1483  12.096  12.607  10.223  0.1538 -0.0108 -0.0139
  101POPC   D2A 1484  12.351  12.481   9.858 -0.0191 -0.1793  0.0542
  101POPC   C3A 1485  12.777  12.265  10.091 -0.1113  0.3537 -0.0087
  101POPC   C4A 1486  12.881  11.962   9.950 -0.0037 -0.4380 -0.2568
  101POPC   C1B 1487  12.324  13.096  10.282 -0.1872 -0.0929 -0.0588
  101POPC   C2B 1488  12.141  13.460  10.055 -0.0102  0.0972  0.0250
  101POPC   C3B 1489  11.685  13.516   9.924 -0.1200 -0.2571  0.1450
  101POPC   C4B 1490  11.167  13.622  10.087  0.0144  0.1026 -0.1383
  102POPC   NC3 1491   0.547   7.168  11.322 -0.3169  0.2306  0.0550
  102POPC   PO4 1492   0.258   6.726  11.214 -0.2376 -0.1448 -0.0834
  102POPC   GL1 1493   0.563   6.612  10.931 -0.2996  0.0529 -0.0864
  102POPC   GL2 1494   0.889   6.645  11.066 -0.2388 -0.1028 -0.1541
  102POPC   C1A 1495   0.702   6.534  10.483  0.1305  0.2421 -0.2597
  102POPC   D2A 1496   0.550   6.629  10.110  0.1663 -0.2779 -0.3783
  102POPC   C3A 1497   0.545   6.502   9.681 -0.1162  0.0710  0.3901
  102POPC   C4A 1498   0.351   6.271   9.351  0.0154 -0.1159  0.2602
  102POPC   C1B 1499   1.174   6.629  10.687  0.0379 -0.4291 -0.3111
  102POPC   C2B 1500   1.175   6.593  10.203  0.0482 -0.2185 -0.1586
  102POPC   C3B 1501   1.084   6.492   9.793 -0.1859  0.2551  0.0468
  102POPC   C4B 1502   0.964   6.570   9.246 -0.1182  0.0821 -0.1324
  103POPC   NC3 1503  11.392   2.766  11.291  0.5252 -0.0107 -0.0176
  103POPC   PO4 1504  11.641   2.541  11.010  0.0845  0.0841  0.3870
  103POPC   GL1 1505  11.559   2.699  10.734 -0.1757 -0.0585  0.1593
  103POPC   GL2 1506  11.240   2.819  10.776 -0.2006  0.3291 -0.3452
  103POPC   C1A 1507  11.769   2.646  10.354 -0.3280  0.3221  0.2270
  103POPC   D2A 1508  12.113   2.307  10.218  0.0589  0.0841  0.4511
  103POPC   C3A 1509  12.527   2.388   9.875 -0.0622 -0.0423 -0.0975
  103POPC   C4A 1510  12.616   2.800   9.770 -0.0773 -0.0113  0.2466
  103POPC   C1B 1511  11.385   2.991  10.337 -0.0569 -0.1481  0.2256
  103POPC   C2B 1512  11.526   3.369  10.063 -0.0590 -0.1447  0.2032
  103POPC   C3B 1513  11.878   3.539   9.821  0.1770 -0.0663  0.0648
  103POPC   C4B 1514  12.087   3.751   9.577 -0.1802 -0.0802  0.0816
  104POPC   NC3 1515   6.753  12.502  11.354 -0.1851  0.0891  0.4114
  104POPC   PO4 1516   7.184  12.516  11.029 -0.0897  0.0065  0.1334
  104POPC   GL1 1517   7.545  12.431  10.780  0.0805 -0.0344  0.0052
  104POPC   GL2 1518   7.731  12.730  10.729 -0.0640 -0.0268  0.2466
  104POPC   C1A 1519   7.529  12.306  10.334 -0.2305  0.2200  0.0898
  104POPC   D2A 1520   7.432  12.273   9.946  0.0123 -0.3861 -0.2380
  104POPC   C3A 1521   7.552  12.567   9.652 -0.2220  0.0950  0.0996
  104POPC   C4A 1522   7.606  12.556   9.105  0.1273 -0.2962 -0.1077
  104POPC   C1B 1523   7.693  12.868  10.308 -0.0654  0.0302  0.0267
  104POPC   C2B 1524   7.653  13.072   9.931 -0.4232 -0.1064 -0.2156
  104POPC   C3B 1525   7.510  13.066   9.494  0.0238 -0.1756  0.1539
  104POPC   C4B 1526   7.713  13.118   9.169 -0.0631  0.1496  0.1961
  105POPC   NC3 1527  10.244   6.823  11.620 -0.0251 -0.1200  0.0114
  105POPC   PO4 1528  10.593   6.902  11.391 -0.3895 -0.0255  0.1423
  105POPC   GL1 1529  10.542   6.896  10.934  0.1414  0.1437 -0.1640
  105POPC   GL2 1530  10.835   6.896  10.811  0.2614 -0.4073 -0.0431
  105POPC   C1A 1531  10.424   6.562  10.574  0.1451  0.4463  0.0702
  105POPC   D2A 1532  10.275   6.614  10.178 -0.0026  0.0970 -0.3061
  105POPC   C3A 1533  10.433   6.579   9.784  0.3466 -0.2234  0.1468
  105POPC   C4A 1534  10.700   6.703   9.437 -0.0630 -0.1706 -0.2240
  105POPC   C1B 1535  10.807   6.890  10.311  0.0040  0.1688  0.0217
  105POPC   C2B 1536  10.607   6.998   9.956 -0.1001  0.1139  0.3162
  105POPC   C3B 1537  10.405   7.363   9.776 -0.3333 -0.2363  0.0640
  105POPC   C4B 1538  10.271   7.540   9.424  0.0755  0.0527 -0.0326
  106POPC   NC3 1539  11.051   6.695  11.340 -0.0941 -0.2481  0.0826
  106POPC   PO4 1540  11.461   6.514  11.179  0.0808  0.1198 -0.0804
  106POPC   GL1 1541  11.781   6.626  10.848  0.1758 -0.2882 -0.2725
  106POPC   GL2 1542  11.805   6.354  10.818 -0.1611  0.0169  0.0752
  106POPC   C1A 1543  11.790   6.868  10.526 -0.0656 -0.1285  0.1442
  106POPC   D2A 1544  11.454   6.985  10.232 -0.0923  0.0527 -0.2253
  106POPC   C3A 1545  11.655   7.110   9.869  0.3322 -0.0784 -0.2122
  106POPC   C4A 1546  11.623   7.067   9.373  0.1439 -0.2616 -0.3871
  106POPC   C1B 1547  11.776   6.210  10.380 -0.3300  0.0278  0.0608
  106POPC   C2B 1548  12.040   6.180   9.932  0.0711 -0.2409  0.0375
  106POPC   C3B 1549  12.129   6.043   9.566 -0.0474  0.1417 -0.3315
  106POPC   C4B 1550  12.425   5.852   9.100 -0.0471  0.1069 -0.1879
  107POPC   NC3 1551  12.714   6.264  11.606 -0.2137 -0.1422  0.4820
  107POPC   PO4 1552  12.972   6.363  11.227 -0.2911 -0.0072 -0.0914
  107POPC   GL1 1553  12.822   6.333  10.864  0.1673 -0.1810 -0.0693
  107POPC   GL2 1554  13.051   6.403  10.611  0.1298 -0.4462 -0.1461
  107POPC   C1A 1555  12.817   5.947  10.459 -0.3105  0.0328 -0.1663
  107POPC   D2A 1556  12.749   5.428  10.404  0.1488  0.1234  0.1226
  107POPC   C3A 1557  12.654   5.275  10.031  0.3708 -0.1555  0.2094
  107POPC   C4A 1558  12.437   5.049   9.715  0.0046  0.0129 -0.1577
  107POPC   C1B 1559  13.045   6.689  10.189 -0.0123 -0.0251 -0.0760
  107POPC   C2B 1560  12.822   6.881   9.874  0.1887  0.2401  0.2862
  107POPC   C3B 1561  12.850   7.106   9.457  0.0876  0.0100  0.3222
  107POPC   C4B 1562  12.726   7.145   9.078 -0.2783 -0.3559  0.0078
  108POPC   NC3 1563  10.205   6.067  11.872  0.1855  0.0607 -0.0143
  108POPC   PO4 1564  10.419   6.318  11.579 -0.0603  0.2253 -0.1126
  108POPC   GL1 1565  10.604   6.221  11.207  0.0463 -0.0540  0.0400
  108POPC   GL2 1566  10.681   5.995  11.058 -0.2904 -0.1433 -0.0656
  108POPC   C1A 1567  10.837   6.360  10.819 -0.1156  0.2850  0.1227
  108POPC   D2A 1568  10.900   6.378  10.432  0.1842 -0.1715  0.2692
  108POPC   C3A 1569  10.569   6.228  10.194 -0.2190 -0.2284  0.1309
  108POPC   C4A 1570  10.526   6.104   9.692  0.0026  0.2596  0.2091
  108POPC   C1B 1571  10.615   5.867  10.645  0.0314  0.1712  0.3497
  108POPC   C2B 1572  10.332   5.805  10.333  0.0383 -0.1156  0.2253
  108POPC   C3B 1573  10.210   5.834   9.949 -0.2088 -0.1233 -0.2153
  108POPC   C4B 1574  10.188   5.706   9.552  0.1062 -0.0287  0.0860
  109POPC   NC3 1575   8.646   1.647  11.126 -0.0497  0.0023 -0.0729
  109POPC   PO4 1576   8.907   1.462  11.189 -0.1253 -0.0354 -0.4635
  109POPC   GL1 1577   8.935   1.469  10.710  0.1145  0.1601 -0.1627
  109POPC   GL2 1578   9.019   1.881  10.816  0.1756  0.1166 -0.2863
  109POPC   C1A 1579   8.930   1.487  10.395  0.2168 -0.1682 -0.0867
  109POPC   D2A 1580   8.962   1.285   9.900 -0.1621  0.1175  0.2216
  109POPC   C3A 1581   8.585   1.127   9.683 -0.3080 -0.3869 -0.1116
  109POPC   C4A 1582   8.147   1.006   9.862  0.1214  0.1926  0.0732
  109POPC   C1B 1583   9.076   1.958  10.418  0.0699  0.0917  0.0159
  109POPC   C2B 1584   8.908   1.833   9.930 -0.0241  0.1057  0.0026
  109POPC   C3B 1585   8.570   1.630   9.612  0.0212 -0.0399 -0.1587
  109POPC   C4B 1586   8.705   1.512   9.285 -0.1943  0.0484  0.4893
  110POPC   NC3 1587  11.650  11.026  11.161 -0.0789  0.0449  0.1181
  110POPC   PO4 1588  11.994  10.831  10.940  0.2669 -0.1669  0.0585
  110POPC   GL1 1589  12.222  10.889  10.547 -0.2163 -0.3887 -0.0381
  110POPC   GL2 1590  12.539  10.839  10.623 -0.0024 -0.1401  0.2573
  110POPC   C1A 1591  12.350  10.830  10.131  0.0239  0.0452  0.1519
  110POPC   D2A 1592  12.499  11.056   9.765 -0.2455 -0.1782 -0.1827
  110POPC   C3A 1593  12.443  10.949   9.452  0.0205 -0.2020 -0.3863
  110POPC   C4A 1594  12.267  10.750   9.169 -0.0755  0.2358 -0.2144
  110POPC   C1B 1595  12.705  10.596  10.302 -0.0068 -0.0380  0.1996
  110POPC   C2B 1596  12.621  10.524   9.830  0.0658  0.4162  0.1166
  110POPC   C3B 1597  12.311  10.273   9.564 -0.2477 -0.2285  0.0374
  110POPC   C4B 1598  12.482  10.186   9.049 -0.0449 -0.1841 -0.2255
  111POPC   NC3 1599   0.231   1.939  11.351 -0.1163  0.2205  0.0036
  111POPC   PO4 1600   0.327   2.358  11.208 -0.0702 -0.0170 -0.1832
  111POPC   GL1 1601   0.167   2.568  10.758  0.2494 -0.1743 -0.0169
  111POPC   GL2 1602   0.001   2.248  10.570 -0.0051  0.0089 -0.0454
  111POPC   C1A 1603   0.396   2.837  10.470 -0.0820  0.2397  0.3693
  111POPC   D2A 1604   0.358   2.894  10.084 -0.0701  0.0250 -0.2671
  111POPC   C3A 1605   0.636   2.712   9.748 -0.1409  0.0387  0.0553
  111POPC   C4A 1606   1.054   2.707   9.518 -0.0429  0.1625 -0.0646
  111POPC   C1B 1607  -0.167   2.084  10.140 -0.0058 -0.2443 -0.0632
  111POPC   C2B 1608   0.059   2.219   9.826  0.1178 -0.2639  0.0516
  111POPC   C3B 1609   0.123   2.186   9.395  0.0295 -0.0553  0.2592
  111POPC   C4B 1610   0.148   2.401   9.060 -0.2747 -0.2295 -0.0710
  112POPC   NC3 1611   1.294   6.403  11.284  0.0169 -0.1365 -0.1994
  112POPC   PO4 1612   1.391   6.873  11.246  0.2843  0.1389 -0.1364
  112POPC   GL1 1613   1.255   7.143  10.805 -0.1728  0.4401  0.1610
  112POPC   GL2 1614   1.022   7.148  10.947 -0.2392 -0.2064 -0.0964
  112POPC   C1A 1615   1.475   7.343  10.401 -0.0285  0.0264  0.1504
  112POPC   D2A 1616   1.493   7.573  10.076 -0.3038  0.0963  0.0743
  112POPC   C3A 1617   1.409   7.394   9.754 -0.0720 -0.2022 -0.0814
  112POPC   C4A 1618   1.249   6.934   9.546 -0.2365 -0.0321 -0.1617
  112POPC   C1B 1619   0.917   7.075  10.504  0.0149 -0.1578  0.1845
  112POPC   C2B 1620   0.888   6.971  10.037  0.0323 -0.0748  0.1997
  112POPC   C3B 1621   0.771   7.125   9.729 -0.3562 -0.1057 -0.0556
  112POPC   C4B 1622   0.601   6.885   9.364  0.1843 -0.3899  0.2130
  113POPC   NC3 1623   8.885   8.408   9.352  0.2011  0.1569 -0.1498
  113POPC   PO4 1624   8.993   8.152   9.012 -0.2296 -0.1530 -0.0286
  113POPC   GL1 1625   9.409   8.460   9.124  0.2682  0.3893  0.0284
  113POPC   GL2 1626   9.395   8.437   9.366  0.1428 -0.0557 -0.2976
  113POPC   C1A 1627   9.851   8.692   9.247 -0.2238  0.0058 -0.0494
  113POPC   D2A 1628  10.228   8.889   9.269 -0.0245 -0.0857 -0.1616
  113POPC   C3A 1629  10.538   8.987   9.494 -0.0712  0.2975 -0.2369
  113POPC   C4A 1630  10.676   9.306   9.779 -0.0422 -0.0300 -0.0439
  113POPC   C1B 1631   9.751   8.238   9.498 -0.2327 -0.0707 -0.0730
  113POPC   C2B 1632  10.193   8.326   9.421 -0.1533  0.0054  0.2864
  113POPC   C3B 1633  10.473   8.434   9.664 -0.2240  0.0417  0.0227
  113POPC   C4B 1634  10.873   8.292   9.847 -0.0982 -0.3576 -0.0852
  114POPC   NC3 1635   0.251  12.770  11.016 -0.1308 -0.1561 -0.1779
  114POPC   PO4 1636   0.568  13.140  10.876  0.0498  0.1010  0.2155
  114POPC   GL1 1637   0.585  13.267  10.381  0.0878 -0.0234  0.1514
  114POPC   GL2 1638   0.885  13.434  10.272  0.1492 -0.1562  0.1901
  114POPC   C1A 1639   0.516  13.367   9.909  0.0257  0.0734  0.3562
  114POPC   D2A 1640   0.343  13.248   9.470  0.1506  0.0393 -0.0512
  114POPC   C3A 1641  -0.065  13.334   9.382  0.0124 -0.2077 -0.0955
  114POPC   C4A 1642  -0.493  13.099   9.269  0.2604 -0.1376  0.1336
  114POPC   C1B 1643   0.922  13.704   9.890 -0.2350 -0.1214 -0.2307
  114POPC   C2B 1644   1.019  14.174   9.760 -0.0815 -0.1537 -0.0077
  114POPC   C3B 1645   1.220  14.512   9.582  0.0848  0.3780 -0.0323
  114POPC   C4B 1646   1.394  14.950   9.734  0.0475 -0.0405 -0.2598
  115POPC   NC3 1647   4.161   4.132  10.137  0.1091  0.6156  0.0195
  115POPC   PO4 1648   4.216   3.884   9.802 -0.0174  0.1652 -0.1231
  115POPC   GL1 1649   4.037   3.660   9.596  0.1832  0.1391 -0.1305
  115POPC   GL2 1650   3.767   3.484   9.816  0.2876 -0.2242 -0.2091
  115POPC   C1A 1651   3.813   3.512   9.164  0.1018 -0.2498  0.0985
  115POPC   D2A 1652   3.582   3.116   8.975 -0.0602 -0.1581 -0.2083
  115POPC   C3A 1653   3.882   2.903   8.979 -0.2151 -0.1385  0.1670
  115POPC   C4A 1654   3.961   2.527   8.890  0.0229 -0.0079 -0.0541
  115POPC   C1B 1655   3.852   3.139   9.526 -0.2015 -0.3373  0.0526
  115POPC   C2B 1656   3.838   2.717   9.427 -0.0864 -0.0993 -0.0739
  115POPC   C3B 1657   3.972   2.286   9.339  0.1923 -0.0731  0.2522
  115POPC   C4B 1658   4.118   1.955   9.569  0.1762  0.0556  0.2213
  116POPC   NC3 1659   3.214   2.631  10.881  0.0516 -0.0870  0.1503
  116POPC   PO4 1660   2.899   2.580  11.108  0.0856  0.0472  0.0700
  116POPC   GL1 1661   2.749   2.708  10.629  0.1358  0.2238 -0.2688
  116POPC   GL2 1662   2.506   3.019  10.596 -0.0500  0.0463 -0.0758
  116POPC   C1A 1663   2.596   2.577  10.279 -0.1048  0.0979 -0.5040
  116POPC   D2A 1664   2.369   2.298  10.019 -0.0093  0.0356  0.1879
  116POPC   C3A 1665   2.468   2.129   9.621 -0.2653 -0.1031  0.2912
  116POPC   C4A 1666   2.509   1.844   9.186  0.0650  0.1407  0.1255
  116POPC   C1B 1667   2.110   3.102  10.452 -0.0675  0.0717  0.0495
  116POPC   C2B 1668   1.783   3.384  10.128 -0.5363 -0.0737  0.1396
  116POPC   C3B 1669   1.849   3.635   9.826  0.2674  0.0856  0.0927
  116POPC   C4B 1670   1.873   4.128   9.788  0.1045  0.0168  0.2691
  117POPC   NC3 1671  11.480   0.404  10.980  0.0524 -0.0437  0.1108
  117POPC   PO4 1672  11.002   0.311  10.889  0.2762 -0.0306 -0.0616
  117POPC   GL1 1673  10.862   0.482  10.469  0.1533  0.1904  0.3719
  117POPC   GL2 1674  10.550   0.307  10.553  0.2942  0.2015  0.1027
  117POPC   C1A 1675  10.687   0.733  10.086  0.2286  0.2795 -0.0203
  117POPC   D2A 1676  10.362   0.627   9.662 -0.0148  0.2362  0.0805
  117POPC   C3A 1677  10.341   0.280   9.444  0.0295  0.0490  0.1045
  117POPC   C4A 1678  10.332   0.177   9.020 -0.0775  0.1698  0.0448
  117POPC   C1B 1679  10.226  -0.092  10.458 -0.1947 -0.1090  0.0257
  117POPC   C2B 1680   9.887  -0.285  10.213  0.1301 -0.1201 -0.4092
  117POPC   C3B 1681   9.684  -0.434   9.804 -0.1755 -0.1246  0.5310
  117POPC   C4B 1682   9.396  -0.555   9.561  0.0077 -0.1905  0.5068
  118POPC   NC3 1683   6.482  10.489  10.442  0.0724  0.1213  0.2791
  118POPC   PO4 1684   6.183  10.845  10.565 -0.1574 -0.0749  0.0938
  118POPC   GL1 1685   5.885  10.986  10.319 -0.0673  0.1385  0.0639
  118POPC   GL2 1686   5.583  10.705  10.287 -0.0906 -0.2380 -0.0557
  118POPC   C1A 1687   5.545  11.106  10.057 -0.2080 -0.0852  0.1899
  118POPC   D2A 1688   5.255  11.153   9.738  0.1269  0.0840  0.0100
  118POPC   C3A 1689   5.205  11.462   9.420 -0.0129  0.1448 -0.0000
  118POPC   C4A 1690   5.233  11.608   8.919 -0.1270 -0.0392  0.1166
  118POPC   C1B 1691   5.229  10.731  10.139  0.2335 -0.3399 -0.0808
  118POPC   C2B 1692   4.890  10.804   9.897 -0.3684 -0.4027 -0.0338
  118POPC   C3B 1693   4.646  10.952   9.651  0.3131  0.1976  0.2682
  118POPC   C4B 1694   4.254  11.069   9.551  0.0266  0.0358 -0.1093
  119POPC   NC3 1695  12.976  12.429  11.566 -0.3037  0.0776  0.1866
  119POPC   PO4 1696  12.986  12.368  11.149  0.2797  0.1858 -0.0864
  119POPC   GL1 1697  13.042  12.446  10.772  0.1762 -0.0070 -0.1197
  119POPC   GL2 1698  12.829  12.451  10.654  0.1396 -0.0819  0.1196
  119POPC   C1A 1699  13.160  12.528  10.296  0.0299 -0.2013  0.1953
  119POPC   D2A 1700  13.176  12.588   9.908 -0.1475  0.0148 -0.2340
  119POPC   C3A 1701  12.970  12.892   9.647 -0.0804 -0.1942  0.2114
  119POPC   C4A 1702  12.628  12.675   9.474 -0.1825 -0.1506 -0.2214
  119POPC   C1B 1703  12.718  12.713  10.305 -0.4276 -0.0134  0.4152
  119POPC   C2B 1704  12.631  12.876   9.968  0.1329  0.1054  0.0983
  119POPC   C3B 1705  12.235  13.021   9.695 -0.1515  0.0166 -0.1236
  119POPC   C4B 1706  12.084  13.421   9.491 -0.3952  0.0151  0.0937
  120POPC   NC3 1707  12.409   0.730  11.479  0.1347 -0.0215 -0.4399
  120POPC   PO4 1708  12.585   0.663  11.056  0.0049  0.1433 -0.2856
  120POPC   GL1 1709  12.713   0.784  10.611  0.2139 -0.0636 -0.1484
  120POPC   GL2 1710  12.995   0.885  10.445  0.1010 -0.0538  0.3376
  120POPC   C1A 1711  12.692   0.621  10.200 -0.1066 -0.0540 -0.1386
  120POPC   D2A 1712  12.793   0.860   9.908  0.2416  0.1475 -0.2180
  120POPC   C3A 1713  12.798   0.755   9.566  0.1087 -0.0396 -0.0390
  120POPC   C4A 1714  12.569   1.006   9.256 -0.0169 -0.1553 -0.5657
  120POPC   C1B 1715  13.138   1.160  10.219 -0.4993  0.1574 -0.2712
  120POPC   C2B 1716  13.071   1.247   9.775  0.5437  0.3117  0.3284
  120POPC   C3B 1717  13.028   1.435   9.407 -0.1687  0.1422  0.0588
  120POPC   C4B 1718  12.767   1.746   9.306  0.2330  0.0144 -0.1759
  121POPC   NC3 1719  11.982  12.192  11.795  0.1804  0.1894  0.2787
  121POPC   PO4 1720  11.545  12.252  11.562  0.1495 -0.0216  0.1381
  121POPC   GL1 1721  11.712  12.322  11.052 -0.0014 -0.1207 -0.0843
  121POPC   GL2 1722  11.493  12.345  10.823  0.3484 -0.1319  0.1267
  121POPC   C1A 1723  11.997  12.235  10.723  0.1828  0.2581 -0.1707
  121POPC   D2A 1724  12.021  11.809  10.502 -0.0987  0.1597 -0.0162
  121POPC   C3A 1725  11.726  11.698  10.346 -0.0931 -0.1410 -0.0952
  121POPC   C4A 1726  11.432  11.825  10.041  0.0945 -0.3424 -0.0796
  121POPC   C1B 1727  11.655  12.235  10.391 -0.2153  0.2417 -0.0462
  121POPC   C2B 1728  11.679  12.291  10.003  0.1582 -0.4225 -0.1340
  121POPC   C3B 1729  11.815  12.014   9.626 -0.0777  0.0822 -0.0000
  121POPC   C4B 1730  12.027  11.970   9.247 -0.1211  0.3508 -0.0331
  122POPC   NC3 1731   4.078   0.637  11.108 -0.1254  0.2458  0.0164
  122POPC   PO4 1732   3.733   0.420  11.056 -0.0859 -0.1391 -0.3172
  122POPC   GL1 1733   3.723   0.481  10.751  0.2276  0.2120 -0.1301
  122POPC   GL2 1734   3.511   0.870  10.872 -0.1185  0.1480  0.0617
  122POPC   C1A 1735   3.569   0.437  10.409  0.0186 -0.1350 -0.3105
  122POPC   D2A 1736   3.690   0.346   9.890 -0.1815  0.0941 -0.0903
  122POPC   C3A 1737   3.964   0.565   9.514 -0.1536  0.1770  0.1540
  122POPC   C4A 1738   4.046   0.985   9.388  0.0344 -0.2668 -0.0260
  122POPC   C1B 1739   3.478   0.925  10.459  0.0727  0.1380 -0.4035
  122POPC   C2B 1740   3.479   0.749  10.016 -0.1810  0.0202  0.0843
  122POPC   C3B 1741   3.218   0.369   9.878  0.0135 -0.1233  0.2466
  122POPC   C4B 1742   3.013   0.070   9.523  0.0623 -0.1588  0.0713
  123POPC   NC3 1743   3.581  11.635  11.419  0.2358  0.0412 -0.0172
  123POPC   PO4 1744   3.332  12.029  11.487  0.2742  0.3000  0.1444
  123POPC   GL1 1745   3.322  12.152  11.008 -0.1031 -0.0931  0.0492
  123POPC   GL2 1746   3.561  12.457  10.848 -0.1576 -0.1147 -0.3757
  123POPC   C1A 1747   3.095  12.254  10.605  0.1977 -0.0147 -0.3565
  123POPC   D2A 1748   3.028  12.173  10.214 -0.1039  0.2702 -0.0519
  123POPC   C3A 1749   2.739  11.935  10.030 -0.0066 -0.0421 -0.0294
  123POPC   C4A 1750   2.351  11.740   9.786  0.2091  0.1430  0.0487
  123POPC   C1B 1751   3.530  12.233  10.447 -0.0789  0.1634 -0.1587
  123POPC   C2B 1752   3.675  11.833  10.286 -0.1707  0.2103 -0.5199
  123POPC   C3B 1753   4.132  11.748  10.255 -0.1695  0.3434  0.2072
  123POPC   C4B 1754   4.519  11.717  10.094 -0.0009 -0.2488  0.0287
  124POPC   NC3 1755   9.761  12.391  11.042 -0.0913 -0.2136 -0.1332
  124POPC   PO4 1756  10.098  12.237  11.258  0.0599 -0.0947  0.1040
  124POPC   GL1 1757  10.064  12.016  10.878  0.0091 -0.2399 -0.0980
  124POPC   GL2 1758   9.814  11.709  10.797  0.1298 -0.2251  0.3143
  124POPC   C1A 1759  10.074  12.114  10.463 -0.1386  0.2343  0.0758
  124POPC   D2A 1760  10.116  12.292  10.001 -0.1148  0.0277 -0.1032
  124POPC   C3A 1761   9.972  12.185   9.613 -0.1157  0.0455 -0.0551
  124POPC   C4A 1762   9.798  12.419   9.189 -0.0281 -0.2518  0.1568
  124POPC   C1B 1763  10.196  11.607  10.474 -0.0467 -0.0832 -0.2725
  124POPC   C2B 1764  10.301  11.425  10.042  0.0906 -0.2090 -0.2341
  124POPC   C3B 1765  10.659  11.426   9.811 -0.2556 -0.0456  0.0750
  124POPC   C4B 1766  10.832  11.195   9.429  0.0428  0.0529 -0.2425
  125POPC   NC3 1767  10.603   7.827  11.482  0.1868  0.0287  0.0223
  125POPC   PO4 1768  10.952   7.761  11.166  0.0762  0.2184 -0.0366
  125POPC   GL1 1769  11.020   7.444  10.843 -0.1232 -0.0952 -0.1649
  125POPC   GL2 1770  10.749   7.332  10.629  0.1396  0.1612  0.2020
  125POPC   C1A 1771  11.266   7.221  10.601  0.2237  0.2081 -0.1130
  125POPC   D2A 1772  11.353   6.694  10.601 -0.4706  0.0816  0.1528
  125POPC   C3A 1773  11.410   6.466  10.320 -0.1430  0.2055 -0.1822
  125POPC   C4A 1774  11.572   6.216   9.939  0.1863  0.1227  0.0642
  125POPC   C1B 1775  10.828   7.473  10.254 -0.2302  0.0391  0.0324
  125POPC   C2B 1776  10.686   7.730   9.881  0.1254 -0.0402 -0.3726
  125POPC   C3B 1777  10.554   7.984   9.509  0.0596 -0.0628 -0.2112
  125POPC   C4B 1778  10.496   8.071   9.124  0.0936  0.1792 -0.2088
  126POPC   NC3 1779   0.179   7.911  11.530 -0.0850 -0.0468  0.0102
  126POPC   PO4 1780   0.264   8.236  11.207  0.0533  0.3705 -0.1447
  126POPC   GL1 1781   0.196   8.245  10.726 -0.0404  0.2841  0.3167
  126POPC   GL2 1782   0.055   8.562  10.548  0.1076  0.0225  0.0792
  126POPC   C1A 1783   0.501   8.386  10.373 -0.1548  0.1865 -0.0973
  126POPC   D2A 1784   0.792   8.386  10.012 -0.0437 -0.2917  0.5334
  126POPC   C3A 1785   0.821   8.652   9.583  0.0606  0.2613  0.3954
  126POPC   C4A 1786   0.822   8.977   9.261 -0.0576  0.2329  0.0260
  126POPC   C1B 1787  -0.054   8.685  10.093 -0.2366 -0.1646  0.0077
  126POPC   C2B 1788   0.259   8.822   9.816 -0.1142 -0.1952 -0.0474
  126POPC   C3B 1789   0.589   9.047   9.941  0.0768  0.1466 -0.2899
  126POPC   C4B 1790   0.875   9.156   9.718  0.4671  0.0839  0.1793
  127POPC   NC3 1791  11.946   6.630  11.312  0.0653 -0.0041  0.4089
  127POPC   PO4 1792  12.278   6.910  11.069  0.0968  0.0026 -0.2560
  127POPC   GL1 1793  12.314   6.686  10.710  0.2342 -0.1214  0.1106
  127POPC   GL2 1794  12.576   6.661  10.546  0.0060  0.1369  0.0148
  127POPC   C1A 1795  12.120   6.635  10.262 -0.0819 -0.1129 -0.4575
  127POPC   D2A 1796  11.772   6.631   9.994  0.0206  0.1737  0.1027
  127POPC   C3A 1797  11.988   6.528   9.505 -0.0108  0.1763  0.3018
  127POPC   C4A 1798  12.032   6.252   9.167  0.2872  0.1798  0.1339
  127POPC   C1B 1799  12.688   6.339  10.265  0.0702 -0.1672  0.1993
  127POPC   C2B 1800  12.624   6.186   9.882  0.3343  0.4745 -0.0939
  127POPC   C3B 1801  12.621   6.027   9.505  0.3134  0.1020  0.0557
  127POPC   C4B 1802  12.950   5.808   9.155 -0.2057 -0.0783  0.1817
  128POPC   NC3 1803   9.596   0.494  11.017 -0.2202 -0.0710  0.0569
  128POPC   PO4 1804   9.818   0.931  11.127 -0.1061 -0.0675  0.0523
  128POPC   GL1 1805   9.682   0.889  10.760 -0.0662 -0.1608  0.2542
  128POPC   GL2 1806   9.795   1.061  10.493 -0.1470 -0.3300  0.0708
  128POPC   C1A 1807   9.401   0.815  10.432 -0.1224 -0.0029  0.0474
  128POPC   D2A 1808   9.396   0.787  10.085  0.0092  0.1339  0.2611
  128POPC   C3A 1809   9.071   0.658   9.907  0.0255 -0.1868  0.0560
  128POPC   C4A 1810   8.998   0.797   9.589 -0.1960 -0.0987  0.1218
  128POPC   C1B 1811   9.725   1.087  10.021 -0.1147 -0.0427 -0.0660
  128POPC   C2B 1812   9.432   1.131   9.602  0.2311 -0.1946 -0.0699
  128POPC   C3B 1813   9.109   1.191   9.350 -0.1698 -0.2563  0.0001
  128POPC   C4B 1814   8.754   0.975   9.186 -0.2664 -0.1434  0.0531
  129POPC   NC3 1815   9.272   2.113  11.235  0.0739 -0.1614 -0.1981
  129POPC   PO4 1816   8.745   2.184  11.107 -0.0320 -0.2009 -0.2344
  129POPC   GL1 1817   8.836   2.336  10.755  0.1191  0.1936 -0.0878
  129POPC   GL2 1818   9.005   2.691  10.650 -0.1489 -0.1017 -0.1930
  129POPC   C1A 1819   8.860   2.423  10.219 -0.0197  0.1043 -0.3109
  129POPC   D2A 1820   8.941   2.400   9.791  0.0960 -0.2550 -0.1705
  129POPC   C3A 1821   9.235   2.191   9.797  0.0758 -0.0092  0.0428
  129POPC   C4A 1822   9.526   1.924   9.771  0.3205  0.3444  0.0899
  129POPC   C1B 1823   9.391   2.437  10.624  0.0033  0.2698 -0.0910
  129POPC   C2B 1824   9.652   2.038  10.545 -0.3367 -0.1802 -0.1854
  129POPC   C3B 1825   9.578   1.823  10.280  0.0985  0.0841  0.0412
  129POPC   C4B 1826   9.414   1.477   9.974  0.0721 -0.2572 -0.0639
  130POPC   NC3 1827   5.144   1.624  11.162  0.4203 -0.1405  0.3313
  130POPC   PO4 1828   4.904   1.236  11.132  0.1402 -0.4463  0.0070
  130POPC   GL1 1829   4.745   1.205  10.737 -0.1361 -0.1513  0.0110
  130POPC   GL2 1830   4.409   1.207  10.741 -0.0505 -0.0203 -0.0824
  130POPC   C1A 1831   4.823   1.252  10.310 -0.2514 -0.0637  0.4036
  130POPC   D2A 1832   4.601   1.262   9.925 -0.3394 -0.2494  0.4553
  130POPC   C3A 1833   4.337   1.097   9.733 -0.2146  0.5538 -0.0773
  130POPC   C4A 1834   3.985   0.929   9.851  0.0964  0.1041  0.1086
  130POPC   C1B 1835   4.448   1.637  10.446  0.0448 -0.1301 -0.1804
  130POPC   C2B 1836   4.386   2.034  10.384 -0.0936  0.3472 -0.0594
  130POPC   C3B 1837   3.962   2.190  10.314 -0.0886 -0.0069 -0.2460
  130POPC   C4B 1838   3.630   2.532  10.350 -0.0898 -0.3052  0.1093
  131POPC   NC3 1839   1.776   2.437  11.675  0.4815 -0.0379  0.0011
  131POPC   PO4 1840   1.995   2.648  11.344 -0.3565  0.1952 -0.0662
  131POPC   GL1 1841   1.966   2.531  10.935 -0.2459 -0.0254 -0.2074
  131POPC   GL2 1842   2.329   2.443  10.771 -0.0281  0.0329 -0.0493
  131POPC   C1A 1843   1.632   2.749  10.715 -0.0092 -0.3627  0.1378
  131POPC   D2A 1844   1.481   3.019  10.419  0.2764  0.0007 -0.0366
  131POPC   C3A 1845   1.340   2.796  10.005  0.1857 -0.0615  0.3595
  131POPC   C4A 1846   1.128   2.353   9.906  0.2145 -0.0496  0.0019
  131POPC   C1B 1847   2.093   2.637  10.399  0.1975  0.3868  0.2843
  131POPC   C2B 1848   1.818   2.861   9.976  0.1124  0.1035  0.0786
  131POPC   C3B 1849   1.776   3.117   9.659  0.0565  0.3495 -0.3518
  131POPC   C4B 1850   1.877   3.009   9.083  0.2065  0.1138  0.2560
  132POPC   NC3 1851  10.661   5.436  11.223  0.0811 -0.2199 -0.1086
  132POPC   PO4 1852  11.002   5.647  11.277  0.1203 -0.0681 -0.2424
  132POPC   GL1 1853  11.040   5.725  10.865 -0.0684  0.0117 -0.2522
  132POPC   GL2 1854  10.998   5.457  10.672 -0.3191  0.0891 -0.0114
  132POPC   C1A 1855  11.043   5.906  10.480  0.0259  0.3884 -0.0082
  132POPC   D2A 1856  10.824   5.806  10.136 -0.1303  0.2678  0.0236
  132POPC   C3A 1857  10.991   6.121   9.975 -0.1998 -0.3030 -0.0532
  132POPC   C4A 1858  10.892   6.576   9.923  0.3781  0.1889 -0.1224
  132POPC   C1B 1859  11.122   5.319  10.265  0.0299 -0.1776 -0.2998
  132POPC   C2B 1860  11.424   5.255   9.983 -0.0107  0.4559  0.3127
  132POPC   C3B 1861  11.819   5.294   9.818 -0.1211 -0.0556  0.0360
  132POPC   C4B 1862  11.992   5.530   9.433  0.1153  0.0634 -0.1072
  133POPC   NC3 1863  10.909  12.379  11.312 -0.1990 -0.3334  0.3229
  133POPC   PO4 1864  10.918  11.992  11.219 -0.3695 -0.1263  0.2981
  133POPC   GL1 1865  10.948  12.063  10.753  0.0533 -0.2708  0.0392
  133POPC   GL2 1866  11.273  11.945  10.563 -0.0398  0.0604 -0.2375
  133POPC   C1A 1867  10.644  12.097  10.446 -0.1137  0.0206  0.4749
  133POPC   D2A 1868  10.396  11.889  10.115 -0.3078 -0.0190 -0.0273
  133POPC   C3A 1869  10.245  11.773   9.671 -0.0649  0.2683  0.1586
  133POPC   C4A 1870  10.283  11.726   9.309  0.0237 -0.2156  0.1135
  133POPC   C1B 1871  11.151  12.187  10.252  0.3566  0.1301 -0.1034
  133POPC   C2B 1872  11.206  12.366   9.820  0.2687  0.0216  0.1780
  133POPC   C3B 1873  11.481  12.496   9.550 -0.3661 -0.2118  0.3474
  133POPC   C4B 1874  11.944  12.472   9.479 -0.1146 -0.0125 -0.1906
  134POPC   NC3 1875   9.281  11.516  11.207 -0.0010  0.0105  0.3496
  134POPC   PO4 1876   9.498  12.010  11.094 -0.0651 -0.2415  0.3372
  134POPC   GL1 1877   9.313  11.911  10.700 -0.3359 -0.1873  0.0150
  134POPC   GL2 1878   9.368  11.582  10.745  0.0268  0.3928  0.0330
  134POPC   C1A 1879   9.564  11.790  10.282 -0.3718  0.2522 -0.2268
  134POPC   D2A 1880   9.919  11.727  10.055 -0.0424 -0.2093 -0.0879
  134POPC   C3A 1881   9.785  11.489   9.646 -0.1890 -0.2338  0.0992
  134POPC   C4A 1882   9.779  11.224   9.264  0.2328  0.2397 -0.1304
  134POPC   C1B 1883   9.078  11.628  10.349  0.3066 -0.0668  0.4426
  134POPC   C2B 1884   8.966  11.815   9.950  0.3123 -0.1340  0.1953
  134POPC   C3B 1885   8.592  11.873   9.724  0.0399  0.0280  0.0277
  134POPC   C4B 1886   8.437  12.086   9.347  0.2320  0.3101 -0.1250
  135POPC   NC3 1887   3.123   8.284  10.511 -0.1474 -0.2849  0.2163
  135POPC   PO4 1888   2.751   8.429  10.529  0.3033  0.0541  0.1730
  135POPC   GL1 1889   2.712   8.482  10.162  0.1122  0.0185  0.2588
  135POPC   GL2 1890   2.983   8.624  10.074 -0.0429 -0.2754 -0.0162
  135POPC   C1A 1891   2.666   8.317   9.769 -0.3037  0.2392 -0.0210
  135POPC   D2A 1892   2.616   8.306   9.360  0.0304  0.0206 -0.0880
  135POPC   C3A 1893   2.680   7.859   9.186  0.4335 -0.0291  0.1695
  135POPC   C4A 1894   2.588   7.672   8.730 -0.1519  0.1678 -0.5224
  135POPC   C1B 1895   2.614   8.815   9.734 -0.0551  0.3394  0.2305
  135POPC   C2B 1896   2.384   9.093   9.509  0.1724  0.4085 -0.3348
  135POPC   C3B 1897   2.380   9.497   9.334  0.0612 -0.2541 -0.2315
  135POPC   C4B 1898   2.754   9.764   9.074  0.1685 -0.0165 -0.0425
  136POPC   NC3 1899   9.523   1.207  11.420  0.1457  0.1844 -0.3463
  136POPC   PO4 1900   9.790   1.543  11.540 -0.2502 -0.1648 -0.0905
  136POPC   GL1 1901   9.672   1.646  11.153  0.5052  0.1239  0.0527
  136POPC   GL2 1902   9.882   1.517  11.037 -0.2398 -0.3109  0.1178
  136POPC   C1A 1903   9.448   1.654  10.757 -0.1925  0.2587  0.1533
  136POPC   D2A 1904   9.407   1.308  10.413  0.1597 -0.0660  0.0341
  136POPC   C3A 1905   8.987   1.026  10.330  0.1601 -0.1409 -0.1206
  136POPC   C4A 1906   8.908   0.609  10.350 -0.2138  0.1965  0.2836
  136POPC   C1B 1907   9.915   1.507  10.537 -0.1241 -0.2072  0.1409
  136POPC   C2B 1908   9.978   1.481  10.073 -0.0795  0.0151 -0.3713
  136POPC   C3B 1909   9.862   1.508   9.744  0.0099  0.0634 -0.0718
  136POPC   C4B 1910   9.758   1.781   9.328  0.0271  0.1115  0.0895
  137POPC   NC3 1911  12.437  11.420  11.449 -0.1781  0.0525  0.3029
  137POPC   PO4 1912  12.262  11.670  11.150 -0.1064 -0.1048 -0.1991
  137POPC   GL1 1913  12.472  11.764  10.739  0.1655  0.1338  0.0478
  137POPC   GL2 1914  12.724  11.985  10.796  0.1380 -0.1103  0.0050
  137POPC   C1A 1915  12.486  11.777  10.251 -0.0735  0.1271  0.2874
  137POPC   D2A 1916  12.671  11.533   9.945  0.2069  0.0344  0.1518
  137POPC   C3A 1917  12.803  11.692   9.541 -0.2032  0.2414  0.1193
  137POPC   C4A 1918  13.070  11.859   9.211 -0.0071 -0.3368  0.0495
  137POPC   C1B 1919  12.463  12.192  10.472 -0.1563  0.0258 -0.0693
  137POPC   C2B 1920  12.133  12.127  10.136 -0.5876 -0.1189  0.0490
  137POPC   C3B 1921  12.319  12.015   9.752 -0.0311 -0.1580 -0.0994
  137POPC   C4B 1922  12.646  12.193   9.536  0.0391  0.0331  0.0612
  138POPC   NC3 1923   6.144   1.524  11.549 -0.1634  0.0850  0.0201
  138POPC   PO4 1924   6.089   1.234  11.252  0.0634  0.0848  0.0334
  138POPC   GL1 1925   5.979   1.253  10.816 -0.0111  0.1325 -0.0133
  138POPC   GL2 1926   5.716   1.240  10.641  0.1732  0.2750  0.0990
  138POPC   C1A 1927   6.297   1.536  10.595 -0.2543 -0.2445  0.0127
  138POPC   D2A 1928   6.481   1.769  10.148 -0.1821 -0.2708 -0.0008
  138POPC   C3A 1929   6.471   1.540   9.678  0.0751 -0.0424  0.1110
  138POPC   C4A 1930   6.529   1.478   9.198 -0.3201  0.0286 -0.1755
  138POPC   C1B 1931   5.814   1.055  10.185  0.1553 -0.2290  0.2652
  138POPC   C2B 1932   5.953   1.176   9.691 -0.2965 -0.2402  0.0067
  138POPC   C3B 1933   6.038   1.045   9.352 -0.1041  0.3711  0.4198
  138POPC   C4B 1934   6.184   0.984   8.891 -0.3934 -0.0872  0.2883
  139POPC   NC3 1935   6.863   3.067  11.410  0.2066  0.2025  0.5062
  139POPC   PO4 1936   6.564   2.663  11.462 -0.3233 -0.3463 -0.0780
  139POPC   GL1 1937   6.530   2.522  11.012 -0.1514 -0.1424  0.3826
  139POPC   GL2 1938   6.620   2.216  11.000 -0.0140  0.0061  0.0166
  139POPC   C1A 1939   6.356   2.392  10.607 -0.3520 -0.1099 -0.1095
  139POPC   D2A 1940   6.182   2.074  10.412 -0.1651 -0.0220 -0.4263
  139POPC   C3A 1941   5.789   2.155  10.200  0.0533 -0.1114 -0.1194
  139POPC   C4A 1942   5.683   2.281   9.768 -0.0724  0.0737 -0.1946
  139POPC   C1B 1943   6.738   1.965  10.627  0.2778 -0.1186  0.0902
  139POPC   C2B 1944   6.940   1.878  10.201 -0.0191  0.0126  0.1333
  139POPC   C3B 1945   6.921   1.930   9.665  0.1429 -0.0164 -0.0122
  139POPC   C4B 1946   6.598   1.940   9.341  0.0317 -0.2200  0.2248
  140POPC   NC3 1947  11.661   1.402  11.329  0.2355  0.1158 -0.0655
  140POPC   PO4 1948  11.958   1.770  11.279  0.3927 -0.0769 -0.0259
  140POPC   GL1 1949  11.993   1.744  10.820  0.1409  0.1827 -0.1177
  140POPC   GL2 1950  11.684   1.519  10.856 -0.0376 -0.1871  0.0802
  140POPC   C1A 1951  11.910   1.773  10.434 -0.2652  0.0606  0.1824
  140POPC   D2A 1952  11.851   1.865  10.089  0.0031  0.0307 -0.2180
  140POPC   C3A 1953  11.552   2.258  10.044  0.0970 -0.0649  0.1520
  140POPC   C4A 1954  11.572   2.669   9.914 -0.0061  0.1601 -0.2059
  140POPC   C1B 1955  11.537   1.422  10.461  0.1134 -0.0752  0.2586
  140POPC   C2B 1956  11.148   1.336  10.223 -0.3144  0.2088  0.2321
  140POPC   C3B 1957  11.089   1.002   9.878  0.0363  0.0212 -0.0387
  140POPC   C4B 1958  11.291   0.640   9.627 -0.0655  0.0641  0.1942
  141POPC   NC3 1959   0.340   5.815  11.695 -0.1980  0.2127 -0.1338
  141POPC   PO4 1960   0.013   5.862  11.611  0.1964 -0.0545 -0.1761
  141POPC   GL1 1961   0.157   5.803  11.232  0.1809 -0.4412  0.0133
  141POPC   GL2 1962   0.160   5.988  10.880 -0.0858 -0.0132  0.2371
  141POPC   C1A 1963  -0.153   5.657  10.917  0.0532  0.1571 -0.0999
  141POPC   D2A 1964  -0.610   5.749  10.792 -0.1279 -0.0019  0.0580
  141POPC   C3A 1965  -0.832   5.408  10.541  0.1091 -0.1337  0.0412
  141POPC   C4A 1966  -1.273   5.221  10.381 -0.0433 -0.3616  0.2760
  141POPC   C1B 1967   0.238   6.006  10.457 -0.0086 -0.0631 -0.0773
  141POPC   C2B 1968   0.231   6.247  10.029  0.1002 -0.1757  0.0557
  141POPC   C3B 1969   0.025   6.470   9.689  0.1389 -0.2610 -0.1645
  141POPC   C4B 1970   0.147   6.712   9.385 -0.1439 -0.2952 -0.2606
  142POPC   NC3 1971  11.519   2.004  11.065  0.1883  0.0728  0.0206
  142POPC   PO4 1972  11.227   1.795  10.829 -0.1964  0.1657 -0.2776
  142POPC   GL1 1973  11.381   1.955  10.488  0.1510  0.0005  0.3360
  142POPC   GL2 1974  11.190   2.297  10.360  0.1263 -0.1172  0.2068
  142POPC   C1A 1975  11.393   1.759  10.057  0.1084 -0.0907  0.0450
  142POPC   D2A 1976  11.178   1.580   9.784  0.2832  0.2423  0.1666
  142POPC   C3A 1977  11.240   1.429   9.364 -0.2084  0.0969  0.4192
  142POPC   C4A 1978  11.308   1.473   8.921  0.1213  0.2026 -0.1876
  142POPC   C1B 1979  11.080   2.542  10.110 -0.0783 -0.2655 -0.0036
  142POPC   C2B 1980  11.039   2.511   9.678  0.2260  0.0613  0.3483
  142POPC   C3B 1981  11.184   2.446   9.278 -0.3412  0.2389  0.0928
  142POPC   C4B 1982  10.914   2.487   8.852  0.0071 -0.0704 -0.2902
  143POPC   NC3 1983  10.088  11.496  11.168 -0.0621  0.1720  0.0346
  143POPC   PO4 1984   9.687  11.220  11.209 -0.1737  0.1467 -0.1852
  143POPC   GL1 1985   9.744  11.203  10.774 -0.0226 -0.0608  0.5028
  143POPC   GL2 1986   9.914  11.244  10.602 -0.1446 -0.1354 -0.0288
  143POPC   C1A 1987   9.476  11.260  10.375 -0.0479  0.0752 -0.0575
  143POPC   D2A 1988   9.382  11.315   9.904  0.1858 -0.0004 -0.2215
  143POPC   C3A 1989   9.388  11.001   9.586 -0.0579 -0.0084  0.1372
  143POPC   C4A 1990   9.529  10.577   9.511  0.0225 -0.0337  0.1674
  143POPC   C1B 1991  10.248  11.111  10.382  0.0056 -0.2662  0.1994
  143POPC   C2B 1992  10.292  10.753  10.205  0.0660  0.2919 -0.0022
  143POPC   C3B 1993  10.563  10.433  10.127 -0.1620 -0.1225  0.1042
  143POPC   C4B 1994  10.900  10.292   9.904 -0.1561  0.0787 -0.0613
  144POPC   NC3 1995   1.501   7.135  11.692  0.0219 -0.2486 -0.0224
  144POPC   PO4 1996   1.869   7.258  11.363 -0.1459 -0.1949 -0.2445
  144POPC   GL1 1997   1.849   7.063  10.995 -0.0106 -0.1556  0.1409
  144POPC   GL2 1998   2.154   6.926  10.797  0.4049 -0.0037 -0.2971
  144POPC   C1A 1999   1.706   6.838  10.480 -0.0389 -0.0971  0.0001
  144POPC   D2A 2000   1.741   6.571  10.096  0.0402  0.0012  0.0507
  144POPC   C3A 2001   1.467   6.200   9.985 -0.0610 -0.0083 -0.0009
  144POPC   C4A 2002   1.715   5.875  10.068  0.0834  0.4089 -0.3270
  144POPC   C1B 2003   2.161   6.872  10.289  0.2459  0.3451 -0.0010
  144POPC   C2B 2004   2.233   6.575   9.997  0.0813  0.0031  0.0520
  144POPC   C3B 2005   2.358   6.402   9.609  0.2695 -0.0536  0.0958
  144POPC   C4B 2006   2.218   6.333   9.161  0.2791 -0.0655 -0.0099
  145POPC   NC3 2007   5.868  11.855  11.434  0.3536 -0.3526 -0.1886
  145POPC   PO4 2008   5.514  12.156  11.253 -0.1892 -0.0947  0.1980
  145POPC   GL1 2009   5.478  12.154  10.794  0.0827 -0.3877  0.2053
  145POPC   GL2 2010   5.697  12.373  10.522 -0.4159 -0.1392 -0.1831
  145POPC   C1A 2011   5.471  11.978  10.460 -0.0349 -0.2574  0.3780
  145POPC   D2A 2012   5.432  12.117  10.119 -0.2920 -0.0553 -0.0404
  145POPC   C3A 2013   5.453  12.370   9.696  0.0126 -0.1218  0.1714
  145POPC   C4A 2014   5.174  12.587   9.500  0.0555  0.0522 -0.0496
  145POPC   C1B 2015   5.781  12.595  10.182 -0.2908  0.0637  0.2967
  145POPC   C2B 2016   6.006  12.858  10.012 -0.1211 -0.1034 -0.2459
  145POPC   C3B 2017   6.316  13.147   9.902  0.1185 -0.2226  0.1250
  145POPC   C4B 2018   6.649  13.371   9.705  0.2635 -0.2932 -0.0142
  146POPC   NC3 2019   6.220   9.664   9.251 -0.0557 -0.1876 -0.0015
  146POPC   PO4 2020   6.346  10.024   9.576  0.2068  0.2359  0.0911
  146POPC   GL1 2021   6.328  10.506   9.439 -0.0728  0.1712 -0.2485
  146POPC   GL2 2022   6.396  10.527   9.019  0.1509  0.0412  0.4494
  146POPC   C1A 2023   6.536  10.893   9.347  0.0141 -0.2537 -0.0921
  146POPC   D2A 2024   6.632  11.033   9.030  0.2485 -0.3069  0.1470
  146POPC   C3A 2025   6.343  11.305   9.055 -0.0532  0.1650  0.0986
  146POPC   C4A 2026   6.018  11.498   9.061 -0.1330 -0.3035 -0.1190
  146POPC   C1B 2027   6.257  10.866   8.745 -0.3455 -0.1942 -0.0187
  146POPC   C2B 2028   5.838  11.004   8.875 -0.1273 -0.0997 -0.0425
  146POPC   C3B 2029   5.542  10.762   9.212 -0.1944  0.0327 -0.2565
  146POPC   C4B 2030   5.083  10.905   9.356 -0.2762 -0.1139  0.0612
  147POPC   NC3 2031   1.774   8.868  10.602  0.2650  0.0123 -0.1687
  147POPC   PO4 2032   1.427   8.991  10.918 -0.1244 -0.0864  0.0057
  147POPC   GL1 2033   1.382   9.085  10.423  0.0922 -0.0686 -0.1056
  147POPC   GL2 2034   1.614   9.209  10.194  0.1273 -0.1437 -0.2612
  147POPC   C1A 2035   1.139   9.356  10.093  0.2697  0.0329  0.0873
  147POPC   D2A 2036   0.664   9.522  10.116  0.1162  0.0641  0.3471
  147POPC   C3A 2037   0.644   9.580   9.684 -0.0977  0.1274  0.1531
  147POPC   C4A 2038   0.310   9.723   9.303  0.0819  0.0438 -0.1610
  147POPC   C1B 2039   1.635   9.500   9.788  0.2436 -0.2321 -0.0375
  147POPC   C2B 2040   1.613   9.732   9.400 -0.1220 -0.3307 -0.3214
  147POPC   C3B 2041   1.876   9.986   9.151  0.0220 -0.1255 -0.2570
  147POPC   C4B 2042   1.900  10.091   8.693  0.0551 -0.4718  0.1947
  148POPC   NC3 2043  11.360   9.600  11.203  0.2090  0.1927 -0.0017
  148POPC   PO4 2044  11.405   9.970  10.882  0.1842  0.2415  0.1107
  148POPC   GL1 2045  11.399  10.303  10.555  0.2369 -0.0642  0.0730
  148POPC   GL2 2046  11.685  10.405  10.359  0.2154  0.0208 -0.0136
  148POPC   C1A 2047  11.297  10.774  10.272  0.1030  0.2028  0.1291
  148POPC   D2A 2048  11.346  10.857   9.883 -0.1748  0.2174 -0.0827
  148POPC   C3A 2049  11.085  10.671   9.590 -0.3977  0.1840 -0.2078
  148POPC   C4A 2050  10.987  10.358   9.304  0.2391 -0.1064 -0.0255
  148POPC   C1B 2051  11.430  10.371   9.997  0.1521 -0.2410 -0.2069
  148POPC   C2B 2052  11.292  10.083   9.599  0.0312 -0.0956 -0.4333
  148POPC   C3B 2053  11.121   9.852   9.286  0.2247 -0.0089  0.1796
  148POPC   C4B 2054  11.241   9.754   8.836 -0.3227 -0.0108 -0.1155
  149POPC   NC3 2055   7.480   3.003  11.731 -0.2750  0.0798 -0.1778
  149POPC   PO4 2056   7.427   2.766  11.452 -0.1023  0.0905  0.1495
  149POPC   GL1 2057   7.693   2.634  11.109 -0.2624  0.0700 -0.4075
  149POPC   GL2 2058   7.624   2.335  11.124  0.4274 -0.0874 -0.1280
  149POPC   C1A 2059   7.824   2.301  10.693  0.1317 -0.0801  0.2122
  149POPC   D2A 2060   7.985   1.883  10.464 -0.0129  0.0450  0.3457
  149POPC   C3A 2061   8.010   2.072  10.028 -0.3352 -0.0021  0.1244
  149POPC   C4A 2062   7.994   1.958   9.622 -0.2124 -0.0121 -0.0227
  149POPC   C1B 2063   7.211   2.382  10.834 -0.0057  0.0706  0.2762
  149POPC   C2B 2064   6.846   2.425  10.511 -0.2815  0.1452  0.0540
  149POPC   C3B 2065   6.577   2.276  10.088 -0.0575  0.1838 -0.0493
  149POPC   C4B 2066   6.198   2.201   9.816 -0.1776 -0.0512 -0.0569
  150POPC   NC3 2067  11.335   9.444  10.720  0.2231  0.0433  0.3288
  150POPC   PO4 2068  11.138   9.120  10.900  0.1534  0.0961  0.0984
  150POPC   GL1 2069  11.279   8.954  10.539  0.1208  0.2809 -0.2216
  150POPC   GL2 2070  11.058   8.662  10.349 -0.0675  0.0196  0.1432
  150POPC   C1A 2071  11.318   8.903  10.028  0.1184  0.1725  0.2720
  150POPC   D2A 2072  11.466   9.028   9.641  0.0896  0.0394  0.1312
  150POPC   C3A 2073  11.596   9.119   9.240 -0.1626 -0.1552 -0.5171
  150POPC   C4A 2074  11.816   8.849   8.946 -0.0754  0.0397 -0.3120
  150POPC   C1B 2075  11.375   8.412  10.108 -0.0006 -0.0482  0.1055
  150POPC   C2B 2076  11.426   8.376   9.683  0.2342 -0.4200  0.0635
  150POPC   C3B 2077  11.745   8.547   9.383  0.1115  0.0036 -0.1377
  150POPC   C4B 2078  12.148   8.476   9.458 -0.6275  0.3446 -0.1699
  151POPC   NC3 2079   5.388  11.707  11.044 -0.0716 -0.1882 -0.2030
  151POPC   PO4 2080   5.504  11.290  10.921  0.1154  0.1580  0.0534
  151POPC   GL1 2081   5.407  11.429  10.460 -0.1236  0.0449 -0.0475
  151POPC   GL2 2082   5.749  11.564  10.331 -0.1861  0.3303 -0.0192
  151POPC   C1A 2083   5.025  11.437  10.215  0.1110 -0.2011  0.0779
  151POPC   D2A 2084   4.791  11.369   9.858 -0.0083  0.0656 -0.2502
  151POPC   C3A 2085   4.703  11.400   9.467  0.2246 -0.3443  0.3324
  151POPC   C4A 2086   4.723  11.391   9.078  0.0758  0.1229  0.1735
  151POPC   C1B 2087   5.363  11.664   9.995  0.0681 -0.0440  0.2137
  151POPC   C2B 2088   5.446  11.920   9.525 -0.2686 -0.0215  0.3727
  151POPC   C3B 2089   5.312  12.099   9.196 -0.3242  0.2420 -0.0372
  151POPC   C4B 2090   5.260  12.538   8.974  0.2836  0.1206  0.3064
  152POPC   NC3 2091  11.385   0.821  11.649 -0.3735  0.0862  0.1164
  152POPC   PO4 2092  11.649   0.904  11.165 -0.0571  0.0451 -0.0949
  152POPC   GL1 2093  11.540   0.943  10.655 -0.4422 -0.1352  0.0030
  152POPC   GL2 2094  11.184   0.889  10.696 -0.1244 -0.1427  0.2366
  152POPC   C1A 2095  11.526   0.989  10.182 -0.0532 -0.0417 -0.3268
  152POPC   D2A 2096  11.564   1.073   9.699  0.0595  0.0654 -0.0128
  152POPC   C3A 2097  11.805   0.742   9.558  0.0082  0.4625  0.1163
  152POPC   C4A 2098  11.604   0.348   9.340  0.1813 -0.2026  0.0886
  152POPC   C1B 2099  10.832   1.073  10.472  0.0451  0.2415  0.0081
  152POPC   C2B 2100  10.692   1.229  10.025 -0.1230 -0.0143 -0.0544
  152POPC   C3B 2101  10.660   1.167   9.591  0.2462  0.0793  0.2649
  152POPC   C4B 2102  10.949   0.969   9.373 -0.2894  0.1003 -0.0575
  153POPC   NC3 2103   9.403  10.018  11.211 -0.1714  0.0725  0.1357
  153POPC   PO4 2104   9.148   9.876  10.857  0.1426  0.2009 -0.0926
  153POPC   GL1 2105   9.245  10.255  10.627 -0.3248  0.1103 -0.3372
  153POPC   GL2 2106   9.419  10.466  10.858 -0.1459 -0.1376 -0.1452
  153POPC   C1A 2107   9.500  10.383  10.263 -0.5000  0.2733 -0.1328
  153POPC   D2A 2108   9.530  10.279   9.905 -0.0678  0.0516  0.0584
  153POPC   C3A 2109   9.783   9.883   9.780 -0.1139 -0.1942  0.1475
  153POPC   C4A 2110   9.750   9.478   9.712 -0.0013  0.1289  0.2788
  153POPC   C1B 2111   9.715  10.112  10.643  0.0267 -0.0082 -0.0341
  153POPC   C2B 2112   9.860   9.978  10.354  0.1977  0.2435 -0.3074
  153POPC   C3B 2113  10.144   9.847  10.151  0.1703 -0.4008  0.2731
  153POPC   C4B 2114  10.361   9.672   9.789 -0.0302 -0.1520  0.2283
  154POPC   NC3 2115  10.149  10.615  11.412  0.0209 -0.0441 -0.0747
  154POPC   PO4 2116  10.579  10.606  11.442  0.1671  0.0229  0.0567
  154POPC   GL1 2117  10.594  10.402  11.129 -0.0956 -0.0615 -0.0180
  154POPC   GL2 2118  10.457  10.654  10.839 -0.1736  0.0913 -0.0140
  154POPC   C1A 2119  10.674  10.172  10.656 -0.1059 -0.1857  0.2018
  154POPC   D2A 2120  10.640   9.897  10.231  0.0179 -0.1453 -0.0352
  154POPC   C3A 2121  10.561   9.532  10.257  0.1263  0.2446  0.0290
  154POPC   C4A 2122  10.277   9.282  10.060  0.0191  0.0156  0.3141
  154POPC   C1B 2123  10.860  10.669  10.701 -0.0156  0.1963  0.0646
  154POPC   C2B 2124  10.974  10.438  10.414  0.0119  0.1154 -0.0431
  154POPC   C3B 2125  11.118  10.023  10.288  0.0009  0.2412  0.0741
  154POPC   C4B 2126  11.493   9.885  10.180 -0.0382  0.0182  0.1413
  155POPC   NC3 2127   1.696   5.510  11.796 -0.2476  0.2870 -0.2588
  155POPC   PO4 2128   1.669   5.698  11.373 -0.1028  0.2639  0.0568
  155POPC   GL1 2129   1.892   5.664  10.987 -0.1098  0.3300 -0.2217
  155POPC   GL2 2130   1.764   5.295  10.870 -0.3886  0.1190  0.0458
  155POPC   C1A 2131   1.904   5.915  10.550 -0.2242 -0.0577  0.0358
  155POPC   D2A 2132   2.137   6.129  10.138 -0.0188  0.1435 -0.0014
  155POPC   C3A 2133   1.836   6.204   9.709 -0.2632 -0.3326 -0.1571
  155POPC   C4A 2134   1.466   6.207   9.483  0.4002  0.3261 -0.0253
  155POPC   C1B 2135   1.656   5.390  10.356  0.2329 -0.0792 -0.0755
  155POPC   C2B 2136   1.490   5.446   9.894  0.0079 -0.0461  0.0151
  155POPC   C3B 2137   1.289   5.777   9.724 -0.2822  0.1064 -0.0691
  155POPC   C4B 2138   0.991   6.011   9.843 -0.0402 -0.2262  0.2982
  156POPC   NC3 2139   3.834   4.190   9.740  0.2386 -0.1181  0.4603
  156POPC   PO4 2140   3.627   3.912  10.062 -0.0506 -0.0614  0.0882
  156POPC   GL1 2141   3.247   3.754   9.966 -0.0701  0.0380  0.0918
  156POPC   GL2 2142   2.950   3.733  10.129  0.1498 -0.0074 -0.2982
  156POPC   C1A 2143   2.783   3.536   9.718  0.1357  0.1688 -0.2194
  156POPC   D2A 2144   2.640   3.142   9.621  0.0975  0.2900 -0.1182
  156POPC   C3A 2145   3.005   2.877   9.436 -0.2063 -0.1302  0.0363
  156POPC   C4A 2146   3.356   2.845   9.445  0.2857 -0.0594  0.0585
  156POPC   C1B 2147   2.794   4.018   9.848 -0.1860  0.0447  0.2943
  156POPC   C2B 2148   2.907   4.405   9.618  0.0000  0.1436  0.1684
  156POPC   C3B 2149   3.146   4.383   9.268 -0.0976  0.4895  0.0059
  156POPC   C4B 2150   3.275   4.218   8.863  0.5420 -0.0030  0.1891
  157POPC   NC3 2151  10.140   2.314  11.545  0.2646  0.2905  0.3540
  157POPC   PO4 2152  10.017   2.541  11.099 -0.1542 -0.2065 -0.3798
  157POPC   GL1 2153  10.058   2.626  10.745 -0.1166  0.2148 -0.0737
  157POPC   GL2 2154   9.854   2.518  10.406  0.3811 -0.0306  0.2054
  157POPC   C1A 2155  10.360   2.643  10.376  0.1284  0.1229 -0.0659
  157POPC   D2A 2156  10.259   2.533   9.953 -0.1968 -0.0872 -0.0355
  157POPC   C3A 2157  10.539   2.545   9.629  0.1853 -0.0658  0.0137
  157POPC   C4A 2158  10.738   2.705   9.282 -0.2865 -0.1554  0.1555
  157POPC   C1B 2159   9.814   2.279  10.001 -0.0819  0.0185 -0.2274
  157POPC   C2B 2160   9.842   2.229   9.555  0.0807  0.2144 -0.0103
  157POPC   C3B 2161   9.487   2.247   9.270  0.3044 -0.1930 -0.2813
  157POPC   C4B 2162   9.251   2.001   8.998 -0.1186  0.0047  0.0118
  158POPC   NC3 2163   6.982   0.329  10.764  0.0242 -0.0342 -0.1420
  158POPC   PO4 2164   6.592   0.385  10.953  0.2191 -0.3034  0.1948
  158POPC   GL1 2165   6.514   0.750  10.713  0.0159  0.0497 -0.2770
  158POPC   GL2 2166   6.480   1.073  10.836  0.1913 -0.2214 -0.2308
  158POPC   C1A 2167   6.795   0.895  10.482 -0.2803 -0.5624 -0.2092
  158POPC   D2A 2168   7.149   1.067  10.294  0.4613 -0.0521 -0.0936
  158POPC   C3A 2169   7.384   1.381  10.592 -0.0598  0.1708  0.4695
  158POPC   C4A 2170   7.638   1.553  10.709 -0.1968  0.1335 -0.2019
  158POPC   C1B 2171   6.334   1.056  10.386 -0.1183 -0.0790 -0.2550
  158POPC   C2B 2172   6.069   1.472  10.181  0.0181  0.1585  0.1342
  158POPC   C3B 2173   5.854   1.776   9.753 -0.0918 -0.0435 -0.0307
  158POPC   C4B 2174   5.613   1.828   9.337  0.1078 -0.0328 -0.1720
  159POPC   NC3 2175   0.336  10.940  11.129 -0.0732  0.0828 -0.0497
  159POPC   PO4 2176   0.420  10.822  10.613  0.0136 -0.4838  0.2187
  159POPC   GL1 2177   0.182  11.064  10.264 -0.0617 -0.0441 -0.1973
  159POPC   GL2 2178   0.251  11.309  10.206  0.0385  0.0870 -0.3622
  159POPC   C1A 2179  -0.108  11.045   9.903 -0.4081 -0.4063 -0.1087
  159POPC   D2A 2180   0.036  11.264   9.569 -0.0078 -0.0941 -0.3545
  159POPC   C3A 2181  -0.209  11.195   9.227  0.3280  0.0939 -0.4049
  159POPC   C4A 2182  -0.177  11.107   8.683  0.0859  0.2142 -0.1002
  159POPC   C1B 2183   0.108  11.609  10.073  0.0212  0.1620 -0.0551
  159POPC   C2B 2184   0.238  11.840   9.667  0.0086  0.2234 -0.3102
  159POPC   C3B 2185   0.064  12.237   9.527  0.0561  0.1531 -0.4598
  159POPC   C4B 2186  -0.228  12.411   9.148  0.2425 -0.1011 -0.0423
  160POPC   NC3 2187   2.161   3.138  11.421 -0.0313  0.0485  0.0150
  160POPC   PO4 2188   1.948   3.515  11.200 -0.0525  0.1789 -0.0967
  160POPC   GL1 2189   1.968   3.570  10.707 -0.3348  0.0780 -0.1855
  160POPC   GL2 2190   2.213   3.887  10.667 -0.4104 -0.0553  0.1259
  160POPC   C1A 2191   1.810   3.836  10.382 -0.1368 -0.0617  0.1695
  160POPC   D2A 2192   1.796   4.282  10.295  0.0021  0.0983 -0.1087
  160POPC   C3A 2193   2.160   4.347  10.142 -0.0528  0.2836  0.0621
  160POPC   C4A 2194   2.489   4.193  10.361 -0.1450 -0.4705 -0.0457
  160POPC   C1B 2195   2.363   3.737  10.332  0.3359 -0.1241  0.1261
  160POPC   C2B 2196   2.317   3.926   9.930 -0.0786 -0.4358 -0.1003
  160POPC   C3B 2197   2.450   3.887   9.514 -0.0716 -0.4353  0.1675
  160POPC   C4B 2198   2.610   3.614   9.193 -0.0006  0.2011 -0.0421
  161POPC   NC3 2199  12.320   0.177  11.013 -0.0196  0.0651 -0.0096
  161POPC   PO4 2200  11.880   0.257  10.735 -0.0259 -0.5462 -0.1124
  161POPC   GL1 2201  12.291   0.424  10.565 -0.0420 -0.0565 -0.0546
  161POPC   GL2 2202  12.624   0.273  10.589  0.0005  0.2294  0.1280
  161POPC   C1A 2203  12.293   0.806  10.439  0.2551  0.0409  0.1528
  161POPC   D2A 2204  11.953   1.229  10.305  0.0185  0.2698 -0.1409
  161POPC   C3A 2205  11.778   1.412   9.932  0.0322  0.0196  0.3631
  161POPC   C4A 2206  11.841   1.652   9.607 -0.0633 -0.2619  0.0863
  161POPC   C1B 2207  12.824   0.143  10.304 -0.0669  0.2387 -0.1823
  161POPC   C2B 2208  13.231  -0.014  10.148  0.3248 -0.0602 -0.3666
  161POPC   C3B 2209  13.560  -0.164   9.870  0.0721 -0.2747 -0.1822
  161POPC   C4B 2210  13.947   0.020   9.741  0.0912  0.1741 -0.1448
  162POPC   NC3 2211   1.037  10.444  11.313 -0.1366 -0.0306  0.0902
  162POPC   PO4 2212   1.320  10.839  11.046  0.1730 -0.1458  0.1932
  162POPC   GL1 2213   1.647  11.182  10.809 -0.0107 -0.0555  0.1897
  162POPC   GL2 2214   1.638  11.540  10.834 -0.0023 -0.0824  0.0396
  162POPC   C1A 2215   1.799  11.317  10.460 -0.1886  0.1560 -0.0268
  162POPC   D2A 2216   2.188  11.345  10.204  0.2618  0.1783 -0.2127
  162POPC   C3A 2217   2.157  11.194   9.810  0.4984  0.0150 -0.3381
  162POPC   C4A 2218   2.198  11.144   9.373 -0.0287 -0.0851  0.0754
  162POPC   C1B 2219   1.462  11.636  10.325  0.2019  0.1164  0.2159
  162POPC   C2B 2220   1.419  11.890   9.942  0.1132  0.1867  0.0185
  162POPC   C3B 2221   1.068  12.073   9.705  0.0163  0.1676  0.2485
  162POPC   C4B 2222   0.981  12.080   9.181 -0.0705 -0.0071 -0.0114
  163POPC   NC3 2223   3.965  12.832  11.089 -0.1011  0.1336  0.1029
  163POPC   PO4 2224   3.609  13.005  11.092  0.0241 -0.1931 -0.0953
  163POPC   GL1 2225   3.334  13.129  10.743  0.0385  0.1668  0.2165
  163POPC   GL2 2226   3.250  13.449  10.820 -0.1561 -0.1185 -0.2225
  163POPC   C1A 2227   3.062  13.236  10.392  0.1792  0.1146  0.2204
  163POPC   D2A 2228   3.006  12.953   9.966  0.0594 -0.2434  0.0911
  163POPC   C3A 2229   2.563  12.900   9.617  0.0534 -0.0433 -0.0792
  163POPC   C4A 2230   2.419  12.628   9.306 -0.1214  0.0480 -0.1895
  163POPC   C1B 2231   3.131  13.705  10.424 -0.0199 -0.0091  0.0539
  163POPC   C2B 2232   3.151  14.153  10.103 -0.0097  0.1125 -0.1961
  163POPC   C3B 2233   3.435  14.242   9.711 -0.2113 -0.2955 -0.1512
  163POPC   C4B 2234   3.478  13.903   9.421 -0.1247  0.0160  0.0463
  164POPC   NC3 2235   5.737   2.053  10.825 -0.1892 -0.3661  0.2934
  164POPC   PO4 2236   5.481   1.701  10.852 -0.2659  0.3250 -0.2717
  164POPC   GL1 2237   5.394   1.910  10.459 -0.0242 -0.2372  0.2355
  164POPC   GL2 2238   5.594   1.585  10.320 -0.0471  0.2508  0.0556
  164POPC   C1A 2239   5.428   1.943   9.995 -0.0390  0.0222 -0.0807
  164POPC   D2A 2240   5.214   1.918   9.694  0.4783  0.2306  0.3483
  164POPC   C3A 2241   4.963   1.528   9.739 -0.2304 -0.2367  0.2400
  164POPC   C4A 2242   4.819   1.080   9.455  0.0605  0.3378 -0.0550
  164POPC   C1B 2243   5.295   1.140  10.243 -0.0448 -0.1093  0.1337
  164POPC   C2B 2244   5.148   1.044   9.862  0.2274 -0.2760 -0.0583
  164POPC   C3B 2245   5.255   0.902   9.336 -0.0276 -0.2046 -0.1693
  164POPC   C4B 2246   5.270   0.661   8.976  0.1424  0.2113  0.0208
  165POPC   NC3 2247   1.030   8.237  10.641  0.2520  0.0247 -0.1613
  165POPC   PO4 2248   1.070   7.803  10.804  0.1369  0.0566 -0.1351
  165POPC   GL1 2249   1.047   7.714  10.417  0.2502 -0.0601 -0.0086
  165POPC   GL2 2250   0.834   7.941  10.254  0.1564 -0.4428 -0.0164
  165POPC   C1A 2251   1.047   7.479  10.096  0.1983  0.2870 -0.0336
  165POPC   D2A 2252   0.907   7.622   9.740 -0.4363  0.1707 -0.1625
  165POPC   C3A 2253   0.700   8.049   9.698 -0.3340 -0.0675 -0.0184
  165POPC   C4A 2254   0.563   8.306   9.315 -0.3176  0.1777 -0.3031
  165POPC   C1B 2255   1.207   8.015  10.074 -0.1169  0.2610  0.0557
  165POPC   C2B 2256   1.362   7.858   9.700  0.0264 -0.1347 -0.2019
  165POPC   C3B 2257   1.466   7.777   9.273  0.0428 -0.0242  0.3175
  165POPC   C4B 2258   1.182   7.789   8.903 -0.2445  0.1536  0.0698
  166POPC   NC3 2259   6.211   0.346  11.443 -0.3464  0.0372  0.0503
  166POPC   PO4 2260   5.649   0.382  11.357  0.2926 -0.0735  0.2779
  166POPC   GL1 2261   5.622   0.254  10.992 -0.1132 -0.0990 -0.0131
  166POPC   GL2 2262   5.407   0.009  10.947  0.0841  0.1185 -0.1006
  166POPC   C1A 2263   5.808   0.243  10.579 -0.3336  0.1947 -0.2877
  166POPC   D2A 2264   5.782   0.312  10.187  0.2053 -0.0082  0.1278
  166POPC   C3A 2265   5.650   0.237   9.834  0.0030  0.1744  0.0654
  166POPC   C4A 2266   5.316   0.020   9.623  0.1159  0.1792 -0.2837
  166POPC   C1B 2267   5.518  -0.161  10.531  0.3222  0.0787 -0.1660
  166POPC   C2B 2268   5.488  -0.118  10.127 -0.0965 -0.1596 -0.3038
  166POPC   C3B 2269   5.707  -0.225   9.684 -0.0099  0.2809  0.3587
  166POPC   C4B 2270   5.654  -0.364   9.308 -0.1640 -0.0202 -0.2767
  167POPC   NC3 2271   8.407  11.426  11.327  0.4684  0.0630  0.1269
  167POPC   PO4 2272   8.277  11.683  10.878 -0.1392  0.0034  0.0318
  167POPC   GL1 2273   8.561  11.633  10.525  0.1357 -0.0760 -0.0300
  167POPC   GL2 2274   8.748  11.972  10.597 -0.1900  0.2620  0.1404
  167POPC   C1A 2275   8.510  11.837  10.199 -0.0963  0.0076  0.0166
  167POPC   D2A 2276   8.476  12.214  10.099 -0.2610 -0.1864 -0.2052
  167POPC   C3A 2277   8.419  12.472   9.767  0.2552 -0.2637 -0.0867
  167POPC   C4A 2278   8.483  12.722   9.386 -0.0443  0.3980  0.1826
  167POPC   C1B 2279   9.107  12.223  10.365 -0.1449 -0.2806  0.0897
  167POPC   C2B 2280   9.006  12.300   9.895  0.1460  0.1299  0.1989
  167POPC   C3B 2281   8.904  12.302   9.500  0.1338 -0.1834 -0.3874
  167POPC   C4B 2282   8.946  12.485   9.129  0.1431  0.2727  0.0910
  168POPC   NC3 2283   4.197   2.939  11.124 -0.1671 -0.0208 -0.2315
  168POPC   PO4 2284   4.172   3.171  10.712 -0.1319  0.0967 -0.0844
  168POPC   GL1 2285   4.166   2.941  10.427 -0.1797 -0.3021 -0.2640
  168POPC   GL2 2286   3.975   3.111  10.146 -0.0494 -0.1578  0.1957
  168POPC   C1A 2287   4.066   2.668  10.043 -0.2942  0.1942 -0.0921
  168POPC   D2A 2288   3.681   2.394   9.808  0.1898 -0.0436 -0.0541
  168POPC   C3A 2289   3.776   1.899   9.924  0.0852 -0.0873 -0.0318
  168POPC   C4A 2290   3.892   1.700  10.257  0.1396  0.1197 -0.1199
  168POPC   C1B 2291   3.598   3.009   9.963  0.4033 -0.1055  0.0467
  168POPC   C2B 2292   3.041   2.931   9.878  0.0530  0.0116 -0.0328
  168POPC   C3B 2293   2.649   2.686   9.800 -0.0146  0.0138  0.1918
  168POPC   C4B 2294   2.260   2.792   9.836 -0.2374 -0.0496 -0.2006
  169POPC   NC3 2295   1.534   4.350  11.736 -0.0188  0.0931  0.0439
  169POPC   PO4 2296   1.300   4.213  11.334  0.0314  0.2891 -0.1170
  169POPC   GL1 2297   1.337   3.865  11.026  0.1502  0.0433  0.1421
  169POPC   GL2 2298   1.671   3.897  10.959 -0.0249 -0.0144 -0.3024
  169POPC   C1A 2299   1.121   3.769  10.650 -0.1256  0.0747 -0.1429
  169POPC   D2A 2300   1.359   3.496  10.350 -0.2141  0.0442 -0.0804
  169POPC   C3A 2301   1.337   3.380   9.959 -0.0008 -0.4252 -0.1177
  169POPC   C4A 2302   1.119   3.182   9.652 -0.1542 -0.0317 -0.3501
  169POPC   C1B 2303   1.932   4.231  10.780 -0.0395 -0.0183  0.0692
  169POPC   C2B 2304   2.106   4.532  10.671  0.0587 -0.2265 -0.1332
  169POPC   C3B 2305   2.443   4.726  10.457 -0.0587  0.0961  0.0909
  169POPC   C4B 2306   2.658   4.635  10.095  0.4746  0.5042  0.1964
  170POPC   NC3 2307   0.608   9.175  10.940 -0.0411  0.2367  0.0895
  170POPC   PO4 2308   0.797   9.659  10.910  0.4301 -0.0563  0.0114
  170POPC   GL1 2309   0.562   9.773  10.559 -0.3287 -0.0174 -0.2865
  170POPC   GL2 2310   0.292   9.686  10.571 -0.1118  0.0205  0.0543
  170POPC   C1A 2311   0.570  10.031  10.114  0.3528 -0.0508 -0.0454
  170POPC   D2A 2312   0.727  10.068   9.705  0.3299  0.3754 -0.1309
  170POPC   C3A 2313   0.867  10.100   9.327 -0.0862 -0.0737  0.2708
  170POPC   C4A 2314   0.782   9.855   8.955 -0.2364  0.3527  0.3100
  170POPC   C1B 2315   0.236   9.339  10.319 -0.2892  0.4592 -0.0333
  170POPC   C2B 2316   0.210   9.354   9.896  0.1201 -0.1249 -0.0570
  170POPC   C3B 2317   0.378   9.207   9.480 -0.0174 -0.2388  0.3902
  170POPC   C4B 2318   0.279   8.815   9.242  0.3919 -0.0485  0.0167
  171POPC   NC3 2319   4.347   4.885   8.921  0.0002  0.0447  0.2432
  171POPC   PO4 2320   3.933   4.880   9.197  0.3112  0.0237 -0.0152
  171POPC   GL1 2321   3.485   5.106   9.290 -0.0772 -0.0104 -0.1560
  171POPC   GL2 2322   3.469   5.444   9.354  0.0010 -0.0494  0.4356
  171POPC   C1A 2323   3.038   5.059   9.231  0.1630  0.0536 -0.0274
  171POPC   D2A 2324   2.634   4.974   9.360  0.0321 -0.0530 -0.3345
  171POPC   C3A 2325   2.400   4.745   9.485 -0.2310 -0.0442 -0.4325
  171POPC   C4A 2326   2.419   4.375   9.638 -0.1876 -0.1943 -0.0046
  171POPC   C1B 2327   3.031   5.480   9.491 -0.2570 -0.1699  0.2581
  171POPC   C2B 2328   2.650   5.553   9.523  0.1021  0.2514  0.3485
  171POPC   C3B 2329   2.500   5.357   9.671  0.0022 -0.2064  0.0951
  171POPC   C4B 2330   2.115   5.092   9.685  0.1427 -0.1200 -0.2091
  172POPC   NC3 2331   3.049  10.511  11.664 -0.1324 -0.0791 -0.0075
  172POPC   PO4 2332   3.248  10.681  11.280 -0.0011 -0.0665 -0.0480
  172POPC   GL1 2333   3.308  10.492  10.838  0.0876 -0.1310  0.1746
  172POPC   GL2 2334   3.078  10.481  10.607 -0.0835 -0.1816 -0.3040
  172POPC   C1A 2335   3.438  10.592  10.356 -0.0772 -0.2337  0.3429
  172POPC   D2A 2336   3.438  11.024  10.186  0.0602 -0.1286 -0.1548
  172POPC   C3A 2337   3.347  11.248   9.739  0.1146  0.0109  0.1699
  172POPC   C4A 2338   3.665  11.390   9.360 -0.2154 -0.2797  0.1684
  172POPC   C1B 2339   3.125  10.298  10.161 -0.1299  0.0581  0.1134
  172POPC   C2B 2340   3.230  10.025   9.817  0.1231 -0.0918  0.1857
  172POPC   C3B 2341   3.124   9.680   9.582  0.1554 -0.0471  0.1049
  172POPC   C4B 2342   3.159   9.455   9.247  0.1717  0.5154  0.3373
  173POPC   NC3 2343   7.541   4.359   9.191 -0.4068  0.2563  0.3401
  173POPC   PO4 2344   7.321   4.013   9.008 -0.4656 -0.1532 -0.1627
  173POPC   GL1 2345   7.138   3.618   9.225  0.0608 -0.0974  0.1502
  173POPC   GL2 2346   7.412   3.521   9.366  0.0336  0.5127 -0.0976
  173POPC   C1A 2347   6.842   3.270   9.410  0.1497 -0.1290 -0.1543
  173POPC   D2A 2348   6.430   3.021   9.447 -0.0010 -0.1704 -0.1098
  173POPC   C3A 2349   6.418   2.624   9.639  0.0723 -0.2305  0.1680
  173POPC   C4A 2350   6.702   2.353   9.624  0.1454  0.2983  0.0247
  173POPC   C1B 2351   7.410   3.197   9.441 -0.3269 -0.0420 -0.3392
  173POPC   C2B 2352   7.205   2.862   9.645 -0.1692 -0.2129 -0.3229
  173POPC   C3B 2353   6.869   2.785   9.901  0.1356  0.0287  0.1751
  173POPC   C4B 2354   6.549   2.776  10.198  0.4905  0.1858  0.0567
  174POPC   NC3 2355   6.344  11.646  11.485  0.0132  0.0093 -0.2322
  174POPC   PO4 2356   6.253  11.790  11.015 -0.0399 -0.2287 -0.0934
  174POPC   GL1 2357   6.255  11.768  10.591  0.0222 -0.0948  0.2474
  174POPC   GL2 2358   6.438  11.943  10.453 -0.2686  0.1184  0.1612
  174POPC   C1A 2359   5.911  11.980  10.289 -0.0036 -0.0187 -0.0844
  174POPC   D2A 2360   5.897  12.079   9.840 -0.0711 -0.0535 -0.0656
  174POPC   C3A 2361   6.015  12.397   9.641  0.0008 -0.0459  0.2825
  174POPC   C4A 2362   6.272  12.756   9.594  0.1420 -0.0910 -0.0212
  174POPC   C1B 2363   6.205  12.334  10.571 -0.1782  0.0834 -0.2494
  174POPC   C2B 2364   6.071  12.759  10.533 -0.0066 -0.3144 -0.0292
  174POPC   C3B 2365   6.257  13.212  10.429 -0.1599 -0.2902  0.0710
  174POPC   C4B 2366   6.612  13.446  10.237  0.0196 -0.1710 -0.2187
  175POPC   NC3 2367   1.397   4.697  11.367  0.0002 -0.0541  0.4751
  175POPC   PO4 2368   1.144   4.908  11.085 -0.2252  0.0209 -0.3613
  175POPC   GL1 2369   1.232   5.051  10.700 -0.0498 -0.3181  0.1960
  175POPC   GL2 2370   1.284   5.324  10.793  0.2084  0.1332  0.2064
  175POPC   C1A 2371   1.295   4.655  10.404  0.1535  0.2845 -0.1119
  175POPC   D2A 2372   1.268   4.462   9.999 -0.0793 -0.0897 -0.0547
  175POPC   C3A 2373   1.516   4.460   9.778 -0.3215  0.1803  0.0303
  175POPC   C4A 2374   1.927   4.651   9.757  0.2926  0.1075 -0.1174
  175POPC   C1B 2375   1.355   5.724  10.508  0.0888 -0.1389  0.3366
  175POPC   C2B 2376   1.050   6.068  10.455 -0.2268  0.1445  0.1170
  175POPC   C3B 2377   0.698   6.092  10.233  0.3640 -0.2716  0.0819
  175POPC   C4B 2378   0.494   5.832  10.021 -0.1091  0.0919 -0.2331
  176POPC   NC3 2379   3.429   3.415  11.088 -0.0597 -0.1345  0.1788
  176POPC   PO4 2380   3.651   3.202  10.767 -0.0769 -0.1728 -0.2665
  176POPC   GL1 2381   3.362   3.111  10.459 -0.1365  0.0069  0.2502
  176POPC   GL2 2382   3.345   3.313  10.192  0.2008 -0.1158 -0.1362
  176POPC   C1A 2383   2.950   3.103  10.361 -0.2529 -0.1527 -0.0230
  176POPC   D2A 2384   2.558   3.207  10.131  0.0345  0.0384  0.2071
  176POPC   C3A 2385   2.230   3.341   9.862  0.1134  0.1474 -0.0339
  176POPC   C4A 2386   2.199   3.449   9.436  0.2423 -0.1313 -0.0599
  176POPC   C1B 2387   3.278   3.322   9.696 -0.1826 -0.2192 -0.0666
  176POPC   C2B 2388   3.310   3.351   9.379 -0.1161  0.1111 -0.0287
  176POPC   C3B 2389   3.334   3.646   8.981 -0.0263  0.1123  0.0287
  176POPC   C4B 2390   3.107   3.620   8.660  0.0984  0.2094 -0.1586
  177POPC   NC3 2391   0.759   4.065  11.234  0.2492 -0.1507 -0.1136
  177POPC   PO4 2392   0.849   4.510  11.209 -0.1267  0.1021  0.1247
  177POPC   GL1 2393   1.044   4.399  10.911 -0.1416  0.3899 -0.0258
  177POPC   GL2 2394   1.401   4.535  10.874 -0.5607 -0.0155  0.0270
  177POPC   C1A 2395   0.941   4.249  10.484  0.0018 -0.1273  0.1326
  177POPC   D2A 2396   0.971   4.088  10.030  0.1191 -0.0567  0.0740
  177POPC   C3A 2397   0.664   4.089   9.698  0.1962 -0.1541  0.1726
  177POPC   C4A 2398   0.525   4.020   9.344 -0.0051  0.0433 -0.2563
  177POPC   C1B 2399   1.450   4.220  10.642 -0.2185  0.1493  0.1426
  177POPC   C2B 2400   1.371   4.032  10.301  0.1229  0.1951  0.2006
  177POPC   C3B 2401   1.400   3.943   9.808 -0.0273 -0.0759 -0.0976
  177POPC   C4B 2402   1.495   4.065   9.423  0.1850  0.2959 -0.3407
  178POPC   NC3 2403   2.690  12.757  11.253  0.2595 -0.2132 -0.2894
  178POPC   PO4 2404   2.211  12.650  11.301 -0.0129  0.1744  0.0053
  178POPC   GL1 2405   2.348  12.666  10.870 -0.0896  0.3266 -0.0464
  178POPC   GL2 2406   2.536  12.361  10.773  0.0087 -0.0408  0.0437
  178POPC   C1A 2407   2.698  12.912  10.558  0.0707  0.4511 -0.2234
  178POPC   D2A 2408   2.546  13.132  10.173  0.1788 -0.0055  0.0814
  178POPC   C3A 2409   2.209  13.026   9.900 -0.1033  0.0849  0.0266
  178POPC   C4A 2410   1.894  12.717   9.634 -0.2714 -0.1847  0.1272
  178POPC   C1B 2411   2.571  12.344  10.394 -0.2551 -0.1773  0.3288
  178POPC   C2B 2412   2.712  12.440   9.967  0.1232  0.0689 -0.3484
  178POPC   C3B 2413   2.648  12.252   9.569  0.2371  0.1409  0.3094
  178POPC   C4B 2414   2.596  11.978   9.281 -0.2126  0.3212 -0.1452
  179POPC   NC3 2415   9.455   3.435  11.159 -0.1718  0.0915 -0.2983
  179POPC   PO4 2416   9.004   3.293  11.138 -0.1534  0.0035  0.2340
  179POPC   GL1 2417   9.356   3.092  10.723 -0.2032  0.1259 -0.2415
  179POPC   GL2 2418   9.636   2.877  10.662  0.5444  0.0368  0.1588
  179POPC   C1A 2419   9.429   3.135  10.266  0.0165  0.0206 -0.0189
  179POPC   D2A 2420   9.737   2.857  10.028  0.0006  0.1530  0.2652
  179POPC   C3A 2421   9.901   3.250   9.863 -0.3971 -0.1300  0.1111
  179POPC   C4A 2422   9.869   3.665   9.720 -0.2285 -0.3650 -0.0335
  179POPC   C1B 2423   9.981   2.982  10.440  0.1061 -0.1661 -0.0587
  179POPC   C2B 2424  10.366   3.070  10.057 -0.0630  0.1526 -0.1391
  179POPC   C3B 2425  10.726   2.899   9.876 -0.1586 -0.2388  0.3604
  179POPC   C4B 2426  11.161   3.026   9.792  0.2445  0.0455 -0.2435
  180POPC   NC3 2427   3.244   0.992  11.820 -0.1799 -0.2079  0.2365
  180POPC   PO4 2428   3.091   1.282  11.483 -0.0733 -0.2503 -0.0177
  180POPC   GL1 2429   2.911   1.636  11.087 -0.1493  0.3106 -0.3057
  180POPC   GL2 2430   3.064   1.830  10.878 -0.2689 -0.2820  0.1008
  180POPC   C1A 2431   2.630   1.527  10.776  0.2936  0.3061 -0.0783
  180POPC   D2A 2432   2.774   1.594  10.373 -0.2598 -0.1937  0.2200
  180POPC   C3A 2433   3.080   1.672  10.200  0.2578  0.0284 -0.1267
  180POPC   C4A 2434   3.297   1.611   9.932 -0.0397  0.1052 -0.0801
  180POPC   C1B 2435   3.410   1.856  10.513  0.0600  0.0981 -0.0513
  180POPC   C2B 2436   3.385   2.090  10.144  0.0696 -0.1728 -0.0352
  180POPC   C3B 2437   3.383   1.999   9.667 -0.2060 -0.2094  0.3304
  180POPC   C4B 2438   3.570   1.866   9.337 -0.0785  0.0656  0.0838
  181POPC   NC3 2439   4.553   4.207   9.701 -0.3287 -0.1182 -0.0098
  181POPC   PO4 2440   4.274   4.041   9.341 -0.1429 -0.2103 -0.1577
  181POPC   GL1 2441   3.785   4.037   9.250  0.0353  0.1921  0.0565
  181POPC   GL2 2442   3.791   4.270   8.985 -0.0626 -0.1117 -0.0278
  181POPC   C1A 2443   3.401   3.813   9.437  0.2099 -0.0129 -0.0970
  181POPC   D2A 2444   3.030   3.813   9.406 -0.0409 -0.3353 -0.2424
  181POPC   C3A 2445   2.792   4.094   9.022 -0.2434 -0.0618  0.3789
  181POPC   C4A 2446   2.884   4.169   8.555  0.3381 -0.0413 -0.0046
  181POPC   C1B 2447   3.763   3.828   8.831 -0.0573  0.2010 -0.1309
  181POPC   C2B 2448   3.717   3.544   8.640  0.2572  0.2917 -0.2734
  181POPC   C3B 2449   3.357   3.229   8.492  0.1835 -0.1647  0.1541
  181POPC   C4B 2450   3.197   2.918   8.570  0.4765  0.3351 -0.1936
  182POPC   NC3 2451   7.943  10.905  11.487  0.0868  0.0732  0.1100
  182POPC   PO4 2452   7.933  11.084  11.091  0.5168 -0.1109  0.1152
  182POPC   GL1 2453   8.027  11.267  10.684  0.0729  0.1933 -0.1129
  182POPC   GL2 2454   7.983  11.620  10.462  0.2082  0.2120  0.1292
  182POPC   C1A 2455   8.315  11.259  10.369 -0.2624  0.2164  0.1095
  182POPC   D2A 2456   8.632  11.348  10.053 -0.1157  0.2481  0.0257
  182POPC   C3A 2457   8.684  10.923   9.895 -0.0130  0.1869  0.2214
  182POPC   C4A 2458   9.040  10.636   9.678  0.2716 -0.2225 -0.0879
  182POPC   C1B 2459   8.154  11.488   9.986  0.0098 -0.1310 -0.3262
  182POPC   C2B 2460   8.056  11.579   9.582  0.0736  0.1159 -0.1196
  182POPC   C3B 2461   8.147  11.530   9.090  0.2184 -0.2322  0.0857
  182POPC   C4B 2462   8.344  11.423   8.683  0.0135  0.0520 -0.0119
  183POPC   NC3 2463   2.763  10.604  10.976 -0.0275  0.3906 -0.0005
  183POPC   PO4 2464   2.429  10.798  11.066  0.0531 -0.2276  0.1339
  183POPC   GL1 2465   2.188  11.061  10.763  0.0589 -0.3826  0.1864
  183POPC   GL2 2466   2.125  11.329  10.944  0.0315  0.0973  0.3000
  183POPC   C1A 2467   2.148  10.895  10.330  0.2353 -0.0377  0.1594
  183POPC   D2A 2468   2.495  10.792   9.997 -0.2601 -0.0497 -0.0628
  183POPC   C3A 2469   2.639  11.037   9.721 -0.1646 -0.2571 -0.2385
  183POPC   C4A 2470   2.956  11.146   9.448  0.1393  0.1990  0.0793
  183POPC   C1B 2471   2.335  11.523  10.625 -0.0480  0.0108 -0.0634
  183POPC   C2B 2472   2.401  11.894  10.358 -0.1212  0.0729  0.2710
  183POPC   C3B 2473   2.240  12.151  10.003 -0.0926  0.2401 -0.0131
  183POPC   C4B 2474   2.214  12.548  10.010 -0.1759  0.0817  0.0437
  184POPC   NC3 2475  11.892   7.298  11.143  0.0951  0.1513  0.0416
  184POPC   PO4 2476  11.983   7.723  11.139 -0.2076  0.0757  0.1878
  184POPC   GL1 2477  11.772   7.621  10.740  0.3434  0.0957 -0.3760
  184POPC   GL2 2478  11.740   7.350  10.616  0.1380 -0.0474 -0.2188
  184POPC   C1A 2479  11.823   7.704  10.286 -0.2753  0.0263  0.2694
  184POPC   D2A 2480  11.872   7.580   9.926 -0.1471 -0.0135  0.0085
  184POPC   C3A 2481  11.537   7.516   9.629 -0.0616 -0.0314 -0.5460
  184POPC   C4A 2482  11.199   7.477   9.319 -0.3818 -0.0511  0.2318
  184POPC   C1B 2483  11.959   7.245  10.296 -0.0352  0.1508 -0.0905
  184POPC   C2B 2484  12.133   6.986   9.871  0.1049 -0.1501  0.1611
  184POPC   C3B 2485  12.394   6.695   9.811  0.1011  0.1176 -0.0283
  184POPC   C4B 2486  12.594   6.511   9.524  0.2170 -0.1225  0.0354
  185POPC   NC3 2487   7.839   1.569  11.726  0.0310 -0.1258 -0.0690
  185POPC   PO4 2488   7.370   1.508  11.523  0.0433 -0.1475 -0.0883
  185POPC   GL1 2489   7.276   1.577  11.095 -0.3317 -0.1090  0.1071
  185POPC   GL2 2490   6.986   1.803  11.046 -0.2063  0.1877 -0.3075
  185POPC   C1A 2491   7.340   1.895  10.689  0.1709 -0.2922 -0.1908
  185POPC   D2A 2492   7.594   2.078  10.303 -0.0630  0.1733 -0.0168
  185POPC   C3A 2493   7.511   2.003   9.852 -0.0129 -0.2085  0.1141
  185POPC   C4A 2494   7.451   1.878   9.392 -0.0337  0.1112 -0.0068
  185POPC   C1B 2495   6.868   1.407  10.737  0.1839 -0.2124  0.0411
  185POPC   C2B 2496   6.738   1.377  10.376 -0.1659  0.2522 -0.1383
  185POPC   C3B 2497   6.601   1.214  10.017 -0.0924  0.1182  0.1044
  185POPC   C4B 2498   6.400   1.003   9.684  0.1203  0.0418 -0.1687
  186POPC   NC3 2499   8.060  12.475  11.019 -0.1740  0.2198  0.2739
  186POPC   PO4 2500   8.063  12.955  11.091 -0.1111  0.1444 -0.3887
  186POPC   GL1 2501   8.139  13.281  10.665 -0.0139 -0.0326 -0.1696
  186POPC   GL2 2502   7.877  13.253  10.571 -0.0758 -0.0064 -0.0662
  186POPC   C1A 2503   8.416  13.504  10.398 -0.1594  0.1804  0.1235
  186POPC   D2A 2504   8.690  13.188  10.230 -0.0593  0.0277  0.0013
  186POPC   C3A 2505   9.077  13.278  10.066 -0.0161 -0.0868  0.0177
  186POPC   C4A 2506   9.432  13.038  10.005 -0.1465 -0.0800 -0.0841
  186POPC   C1B 2507   8.109  13.076  10.211  0.0889  0.1130  0.0005
  186POPC   C2B 2508   8.386  13.058   9.775  0.0033  0.1095 -0.3432
  186POPC   C3B 2509   8.715  13.308   9.529 -0.0527  0.0705 -0.1334
  186POPC   C4B 2510   9.224  13.411   9.525  0.3007 -0.1190 -0.5950
  187POPC   NC3 2511   5.159  10.899  11.040 -0.0496 -0.1321  0.0807
  187POPC   PO4 2512   4.803  10.667  10.973  0.2078 -0.2416 -0.2365
  187POPC   GL1 2513   4.539  10.746  10.740  0.1553 -0.0054 -0.2267
  187POPC   GL2 2514   4.167  10.746  10.742 -0.1233 -0.1204 -0.0172
  187POPC   C1A 2515   4.499  10.746  10.264  0.0795  0.1390  0.3347
  187POPC   D2A 2516   4.298  10.581   9.815  0.1190  0.1568 -0.0399
  187POPC   C3A 2517   4.528  10.568   9.309 -0.0883 -0.2162 -0.2870
  187POPC   C4A 2518   4.581  10.936   9.124 -0.1890 -0.0114  0.1273
  187POPC   C1B 2519   3.926  10.799  10.374  0.2044 -0.0799 -0.0450
  187POPC   C2B 2520   3.876  10.870  10.020  0.0888  0.3187  0.1805
  187POPC   C3B 2521   3.690  10.917   9.580 -0.0499 -0.1430 -0.1442
  187POPC   C4B 2522   3.432  10.957   9.210 -0.2749  0.1318  0.2153
  188POPC   NC3 2523   2.385   7.924  11.096  0.0253 -0.1249  0.0144
  188POPC   PO4 2524   2.468   8.148  10.785  0.0797 -0.0041 -0.0683
  188POPC   GL1 2525   2.271   8.201  10.426  0.0432  0.0568  0.1877
  188POPC   GL2 2526   1.901   8.309  10.360  0.0718  0.0963 -0.0984
  188POPC   C1A 2527   2.190   8.378   9.995 -0.2330  0.0872 -0.0018
  188POPC   D2A 2528   2.201   8.467   9.689  0.1524  0.1757 -0.2015
  188POPC   C3A 2529   1.913   8.680   9.413 -0.2106 -0.1793 -0.1657
  188POPC   C4A 2530   1.719   8.899   9.160 -0.2310 -0.1341  0.0610
  188POPC   C1B 2531   1.918   7.857  10.254  0.0154 -0.0259  0.0337
  188POPC   C2B 2532   2.000   7.497  10.023  0.0667  0.1592  0.0409
  188POPC   C3B 2533   1.763   7.108  10.019 -0.0412 -0.2443 -0.0780
  188POPC   C4B 2534   1.418   6.990  10.081  0.1652  0.2834 -0.1107
  189POPC   NC3 2535  12.197   9.097  10.755  0.1547  0.3223  0.0383
  189POPC   PO4 2536  12.205   8.736  10.829  0.1537 -0.0636  0.0042
  189POPC   GL1 2537  12.176   8.486  10.535 -0.1322  0.2139  0.0478
  189POPC   GL2 2538  11.897   8.329  10.430 -0.0073  0.0528 -0.1638
  189POPC   C1A 2539  12.216   8.021  10.236 -0.0970 -0.1707 -0.3929
  189POPC   D2A 2540  12.383   7.596  10.289  0.0920  0.0226 -0.0470
  189POPC   C3A 2541  12.386   7.433   9.852 -0.2395  0.1171 -0.2311
  189POPC   C4A 2542  12.171   7.412   9.508  0.3876 -0.0311 -0.2111
  189POPC   C1B 2543  11.757   8.168  10.071  0.2053  0.2705  0.0129
  189POPC   C2B 2544  11.791   7.990   9.630 -0.1752 -0.0180  0.4282
  189POPC   C3B 2545  11.519   7.976   9.260 -0.1412  0.1570 -0.1484
  189POPC   C4B 2546  11.428   8.274   9.076  0.2939 -0.3617  0.0382
  190POPC   NC3 2547   1.572   2.345  11.228  0.0306 -0.0054 -0.0895
  190POPC   PO4 2548   1.632   1.931  11.414  0.1785  0.1767  0.1750
  190POPC   GL1 2549   1.782   1.934  10.984 -0.0763  0.4511  0.3304
  190POPC   GL2 2550   2.042   2.011  10.753  0.4525 -0.2993 -0.2454
  190POPC   C1A 2551   1.605   1.794  10.662  0.0454  0.2595  0.2008
  190POPC   D2A 2552   1.399   1.856  10.316  0.2438 -0.2581 -0.0581
  190POPC   C3A 2553   1.146   1.685  10.118  0.1402  0.0109  0.3058
  190POPC   C4A 2554   0.856   1.542   9.919 -0.0426  0.1615  0.0599
  190POPC   C1B 2555   1.943   2.111  10.284 -0.2464  0.1602 -0.1090
  190POPC   C2B 2556   2.037   2.001   9.894 -0.1893 -0.3589 -0.3161
  190POPC   C3B 2557   1.982   2.066   9.552  0.2118 -0.0643 -0.3609
  190POPC   C4B 2558   2.080   2.162   9.116 -0.0303 -0.2243  0.1449
  191POPC   NC3 2559  12.668   7.120  11.663  0.0636 -0.1610  0.1637
  191POPC   PO4 2560  12.428   6.668  11.544 -0.0005 -0.2749  0.3217
  191POPC   GL1 2561  12.472   6.417  11.160 -0.0393 -0.0787  0.1333
  191POPC   GL2 2562  12.243   6.232  11.119 -0.0633  0.1699 -0.1728
  191POPC   C1A 2563  12.312   6.216  10.572  0.2512 -0.1456 -0.0262
  191POPC   D2A 2564  12.399   5.850  10.217 -0.0655 -0.1035 -0.2199
  191POPC   C3A 2565  12.294   5.657   9.871 -0.1497 -0.1675 -0.1658
  191POPC   C4A 2566  12.506   5.469   9.463  0.0158  0.1098  0.3740
  191POPC   C1B 2567  11.993   5.897  10.943 -0.1108 -0.0847 -0.3033
  191POPC   C2B 2568  11.953   5.791  10.597 -0.0641  0.0113  0.1069
  191POPC   C3B 2569  11.867   5.762  10.190 -0.1790 -0.2682 -0.1737
  191POPC   C4B 2570  11.745   5.767   9.771 -0.2349  0.1089  0.1105
  192POPC   NC3 2571   3.678   8.144   9.787  0.1267  0.0923 -0.1829
  192POPC   PO4 2572   3.611   8.048   9.347  0.2734 -0.1502 -0.3645
  192POPC   GL1 2573   3.180   8.096   9.567  0.0678  0.1132 -0.3453
  192POPC   GL2 2574   3.171   8.278   9.809 -0.1440  0.0017 -0.3010
  192POPC   C1A 2575   2.827   7.762   9.639  0.0311 -0.1895 -0.0833
  192POPC   D2A 2576   2.426   7.917   9.929 -0.0465 -0.0577 -0.1899
  192POPC   C3A 2577   1.938   8.016   9.758 -0.1506  0.0543  0.0753
  192POPC   C4A 2578   1.683   8.328   9.741  0.2631  0.0168 -0.1220
  192POPC   C1B 2579   3.068   8.657   9.590  0.0028  0.0198 -0.0365
  192POPC   C2B 2580   2.793   8.905   9.287 -0.0362 -0.0182  0.6485
  192POPC   C3B 2581   2.749   9.247   9.029  0.2573  0.3810 -0.0473
  192POPC   C4B 2582   2.528   9.483   8.754 -0.0252 -0.3476 -0.2949
  193POPC   NC3 2583   1.886  12.094  11.330  0.1317 -0.1428  0.3534
  193POPC   PO4 2584   1.722  12.485  11.138  0.3854  0.0065 -0.4403
  193POPC   GL1 2585   1.507  12.505  10.671 -0.0935  0.0931 -0.3221
  193POPC   GL2 2586   1.451  12.841  10.594  0.2157 -0.1497  0.0079
  193POPC   C1A 2587   1.528  12.224  10.256 -0.0710 -0.0793  0.2464
  193POPC   D2A 2588   1.700  12.411   9.980 -0.3780  0.1359 -0.0539
  193POPC   C3A 2589   1.593  12.372   9.557  0.0736  0.1836 -0.1843
  193POPC   C4A 2590   1.533  12.192   9.206  0.0171  0.1347  0.2201
  193POPC   C1B 2591   1.329  12.725  10.163  0.1230  0.1013  0.0552
  193POPC   C2B 2592   1.175  12.579   9.812  0.0829  0.0947 -0.1603
  193POPC   C3B 2593   1.001  12.507   9.414  0.2893  0.2123 -0.3115
  193POPC   C4B 2594   0.684  12.812   9.276  0.0086 -0.2166 -0.2865
  194POPC   NC3 2595  12.817  11.532  11.038  0.3939 -0.3356  0.2116
  194POPC   PO4 2596  12.948  11.083  11.047 -0.2738  0.0272  0.3712
  194POPC   GL1 2597  12.959  11.231  10.573 -0.2723  0.2908  0.1502
  194POPC   GL2 2598  12.928  11.608  10.561 -0.3036  0.2578  0.2932
  194POPC   C1A 2599  12.636  11.231  10.350 -0.0726  0.1684 -0.0845
  194POPC   D2A 2600  12.317  11.352  10.519 -0.2077 -0.0073  0.3043
  194POPC   C3A 2601  12.082  11.231  10.260 -0.0161  0.2517 -0.0074
  194POPC   C4A 2602  11.799  10.828  10.092 -0.0594  0.0540 -0.1745
  194POPC   C1B 2603  13.058  12.044  10.423 -0.0422  0.1142 -0.3129
  194POPC   C2B 2604  13.320  12.113  10.074 -0.0061 -0.0883  0.1556
  194POPC   C3B 2605  13.732  12.408  10.030  0.1911  0.3804 -0.0233
  194POPC   C4B 2606  13.910  12.754  10.187  0.2093 -0.1236  0.1998
  195POPC   NC3 2607   4.377  10.738  11.210  0.0767  0.0922 -0.1263
  195POPC   PO4 2608   4.080  11.000  11.166  0.1679 -0.0534  0.3845
  195POPC   GL1 2609   3.989  11.228  10.797  0.1972 -0.3692 -0.0848
  195POPC   GL2 2610   4.263  11.193  10.538  0.0207 -0.0556  0.0039
  195POPC   C1A 2611   3.794  11.268  10.474 -0.3636 -0.1545  0.4008
  195POPC   D2A 2612   3.752  11.402  10.036  0.0218  0.2493 -0.1307
  195POPC   C3A 2613   3.751  11.818   9.739 -0.2326 -0.0052 -0.3606
  195POPC   C4A 2614   3.934  12.214   9.555  0.1665  0.1099  0.0694
  195POPC   C1B 2615   4.304  11.260  10.106 -0.0718  0.1264 -0.1438
  195POPC   C2B 2616   4.199  11.523   9.726 -0.0287 -0.0173 -0.1912
  195POPC   C3B 2617   4.256  11.484   9.257 -0.0140 -0.1332 -0.0432
  195POPC   C4B 2618   4.336  11.485   8.837 -0.6029 -0.1778  0.0032
  196POPC   NC3 2619   1.286   9.490  10.897  0.0985  0.1227 -0.1596
  196POPC   PO4 2620   1.261   9.997  11.039  0.2237 -0.1459 -0.0185
  196POPC   GL1 2621   1.526  10.067  10.716 -0.0412  0.1412  0.0981
  196POPC   GL2 2622   1.673   9.832  10.874 -0.0326 -0.0335 -0.0358
  196POPC   C1A 2623   1.572  10.233  10.458 -0.1380  0.0732  0.1429
  196POPC   D2A 2624   1.595  10.546  10.186  0.0629 -0.1639 -0.0565
  196POPC   C3A 2625   1.286  10.745  10.122  0.1260 -0.0184  0.4911
  196POPC   C4A 2626   1.165  10.976   9.881  0.2262 -0.1292  0.0522
  196POPC   C1B 2627   1.544   9.695  10.411 -0.2191  0.0372 -0.0310
  196POPC   C2B 2628   1.328   9.806   9.971 -0.3551 -0.0608  0.1192
  196POPC   C3B 2629   1.152   9.670   9.607  0.0140 -0.3399  0.0391
  196POPC   C4B 2630   0.990   9.471   9.267 -0.0086 -0.0365 -0.1766
  197POPC   NC3 2631  10.284   0.780  11.291 -0.0289  0.2211 -0.0129
  197POPC   PO4 2632  10.092   0.401  11.185 -0.1175  0.3364  0.0933
  197POPC   GL1 2633  10.207   0.599  10.851  0.1835  0.0276  0.1874
  197POPC   GL2 2634   9.940   0.466  10.617  0.0187 -0.1224 -0.1946
  197POPC   C1A 2635  10.360   0.770  10.498 -0.1348  0.1324 -0.1011
  197POPC   D2A 2636  10.295   1.150  10.281  0.0463 -0.3926 -0.1040
  197POPC   C3A 2637  10.233   1.034   9.888 -0.1320 -0.1407 -0.0607
  197POPC   C4A 2638   9.893   1.050   9.535 -0.1954 -0.0449  0.1225
  197POPC   C1B 2639   9.928   0.711  10.248 -0.0581  0.0501 -0.0256
  197POPC   C2B 2640   9.883   0.626   9.857 -0.0230  0.2456  0.1333
  197POPC   C3B 2641   9.816   0.403   9.483 -0.0475  0.2783 -0.0438
  197POPC   C4B 2642   9.857   0.100   9.182 -0.0611 -0.1358  0.0778
  198POPC   NC3 2643   2.685   4.901  11.078 -0.1381 -0.2522  0.4682
  198POPC   PO4 2644   3.043   5.169  11.338  0.0652  0.1329 -0.1961
  198POPC   GL1 2645   2.939   5.272  10.846 -0.0772 -0.2422  0.2237
  198POPC   GL2 2646   3.012   5.108  10.693  0.0650  0.4011 -0.0512
  198POPC   C1A 2647   2.816   5.721  10.558  0.0746 -0.0548  0.0399
  198POPC   D2A 2648   2.945   5.976  10.242 -0.3190  0.3398  0.0441
  198POPC   C3A 2649   2.652   6.059   9.879 -0.2252  0.2982  0.3543
  198POPC   C4A 2650   2.261   5.831   9.606  0.0631 -0.0064  0.2840
  198POPC   C1B 2651   2.676   5.150  10.389  0.0040 -0.0280  0.1727
  198POPC   C2B 2652   2.370   5.118  10.134 -0.2809  0.1685 -0.0075
  198POPC   C3B 2653   2.027   4.927  10.235 -0.3280  0.1667 -0.1522
  198POPC   C4B 2654   1.610   4.939  10.138 -0.0215  0.3356 -0.0184
  199POPC   NC3 2655   0.049   4.229  11.594  0.2563  0.3140  0.0535
  199POPC   PO4 2656   0.249   4.048  11.196 -0.3470 -0.1775  0.0055
  199POPC   GL1 2657   0.289   4.225  10.834 -0.0450 -0.1311 -0.0453
  199POPC   GL2 2658  -0.035   4.383  10.657  0.1294  0.0627  0.1196
  199POPC   C1A 2659   0.430   4.456  10.521 -0.0742 -0.2561  0.2516
  199POPC   D2A 2660   0.427   4.842  10.302 -0.2927  0.1578 -0.0245
  199POPC   C3A 2661   0.151   5.194  10.486  0.0120 -0.2783  0.2055
  199POPC   C4A 2662   0.316   5.591  10.657 -0.2830 -0.1787  0.1377
  199POPC   C1B 2663   0.015   4.459  10.206  0.2283 -0.2809  0.1542
  199POPC   C2B 2664   0.295   4.607   9.898 -0.1421  0.0548 -0.0947
  199POPC   C3B 2665   0.680   4.892   9.771  0.0300  0.1915 -0.1682
  199POPC   C4B 2666   1.147   4.962   9.718 -0.2413  0.1678  0.0657
  200POPC   NC3 2667   8.985   4.367   8.828  0.0277  0.1992  0.0550
  200POPC   PO4 2668   8.788   3.995   9.011 -0.1060  0.1222 -0.2792
  200POPC   GL1 2669   9.233   3.897   8.927 -0.0679  0.2253 -0.1633
  200POPC   GL2 2670   9.296   3.579   8.661  0.0439 -0.0431 -0.2608
  200POPC   C1A 2671   9.653   4.105   9.045  0.0515  0.0454 -0.1898
  200POPC   D2A 2672   9.848   4.082   9.382  0.1058  0.0090  0.2416
  200POPC   C3A 2673  10.254   4.094   9.607  0.0575 -0.1578  0.0793
  200POPC   C4A 2674  10.209   3.865   9.982  0.4051  0.0876  0.0097
  200POPC   C1B 2675   9.649   3.803   8.550 -0.1823 -0.1866 -0.2704
  200POPC   C2B 2676  10.016   4.028   8.493 -0.0427  0.2008  0.2148
  200POPC   C3B 2677  10.438   4.268   8.459 -0.2151 -0.0188  0.2879
  200POPC   C4B 2678  10.568   4.577   8.562 -0.1202 -0.0972  0.0008
  201POPC   NC3 2679   3.020   5.554  11.615 -0.0102  0.2023  0.0600
  201POPC   PO4 2680   2.691   5.878  11.503 -0.2304 -0.1015  0.3396
  201POPC   GL1 2681   2.487   5.928  11.076  0.1782 -0.4288 -0.0536
  201POPC   GL2 2682   2.246   6.158  10.979 -0.0287  0.1570 -0.2095
  201POPC   C1A 2683   2.348   5.583  10.800 -0.1520  0.2051  0.1143
  201POPC   D2A 2684   2.196   5.415  10.452  0.1757  0.0146 -0.0160
  201POPC   C3A 2685   2.046   5.548  10.026  0.1057 -0.1084  0.1101
  201POPC   C4A 2686   1.795   5.627   9.569  0.0686  0.1707  0.1632
  201POPC   C1B 2687   2.396   5.999  10.537 -0.0519 -0.1736 -0.0927
  201POPC   C2B 2688   2.495   5.733  10.190  0.1565  0.1892  0.0663
  201POPC   C3B 2689   2.743   5.525  10.047  0.4971  0.1659  0.4143
  201POPC   C4B 2690   2.883   5.070   9.784 -0.0011 -0.4160 -0.2490
  202POPC   NC3 2691   9.557   5.114  10.917  0.1570 -0.0961  0.2782
  202POPC   PO4 2692   9.923   5.229  10.954 -0.3506 -0.0633  0.3166
  202POPC   GL1 2693  10.243   5.188  10.745 -0.0819  0.0113 -0.1965
  202POPC   GL2 2694  10.483   5.298  10.712  0.2027 -0.0523  0.1331
  202POPC   C1A 2695  10.257   4.954  10.344  0.3270  0.0990 -0.3140
  202POPC   D2A 2696  10.289   4.987   9.919  0.1703  0.2468 -0.1993
  202POPC   C3A 2697  10.610   4.802   9.620 -0.2782 -0.3624 -0.2216
  202POPC   C4A 2698  10.789   4.449   9.743  0.2546 -0.1426 -0.0177
  202POPC   C1B 2699  10.611   5.403  10.357  0.0324  0.0503 -0.2847
  202POPC   C2B 2700  10.573   5.437   9.933  0.2543  0.0671  0.1520
  202POPC   C3B 2701  10.459   5.258   9.567  0.2217  0.0747  0.0490
  202POPC   C4B 2702  10.145   5.060   9.301 -0.0631  0.2445  0.1209
  203POPC   NC3 2703   8.222   2.633  11.313 -0.1937 -0.0558  0.2134
  203POPC   PO4 2704   8.170   2.922  10.957 -0.3795 -0.1019  0.1822
  203POPC   GL1 2705   8.025   2.731  10.637 -0.0473 -0.0975 -0.2365
  203POPC   GL2 2706   7.675   2.798  10.537 -0.3876 -0.0183  0.3665
  203POPC   C1A 2707   8.010   2.533  10.263  0.2528 -0.0184  0.2240
  203POPC   D2A 2708   7.636   2.519   9.902  0.3701  0.0024 -0.1908
  203POPC   C3A 2709   7.724   2.796   9.511  0.0462 -0.0668 -0.2443
  203POPC   C4A 2710   8.198   2.920   9.430 -0.4156 -0.0598 -0.1145
  203POPC   C1B 2711   7.325   2.577  10.332 -0.4200  0.0031 -0.2363
  203POPC   C2B 2712   7.101   2.359  10.064  0.0054  0.1309 -0.1621
  203POPC   C3B 2713   7.291   2.354   9.562  0.0303 -0.1019  0.0973
  203POPC   C4B 2714   7.526   2.429   9.152 -0.1328  0.0680 -0.0676
  204POPC   NC3 2715   8.464   8.282  10.581  0.0497 -0.1538  0.1037
  204POPC   PO4 2716   8.888   8.052  10.605  0.2445 -0.1445  0.0058
  204POPC   GL1 2717   9.333   8.326  10.506 -0.1100 -0.2066 -0.3524
  204POPC   GL2 2718   9.606   8.389  10.335  0.4536  0.1965  0.0117
  204POPC   C1A 2719   9.609   8.688  10.797  0.1520 -0.4222  0.4016
  204POPC   D2A 2720   9.797   9.194  11.013 -0.0936  0.0694 -0.3241
  204POPC   C3A 2721   9.831   9.559  10.697  0.1552 -0.0829 -0.2618
  204POPC   C4A 2722  10.191   9.821  10.732  0.0560  0.5790  0.0429
  204POPC   C1B 2723   9.546   8.518   9.959 -0.0797 -0.1139  0.0683
  204POPC   C2B 2724   9.565   8.849   9.637 -0.1021 -0.1785  0.4409
  204POPC   C3B 2725   9.841   9.122   9.412  0.2355  0.0524  0.1387
  204POPC   C4B 2726  10.221   9.433   9.319  0.3133 -0.0109  0.2773
  205POPC   NC3 2727   4.885   2.485  11.130  0.1279 -0.0698 -0.2136
  205POPC   PO4 2728   4.752   2.031  10.983  0.2818 -0.0443 -0.2874
  205POPC   GL1 2729   4.868   2.211  10.566  0.0580 -0.2300 -0.2458
  205POPC   GL2 2730   4.843   2.555  10.511 -0.1344 -0.0547 -0.0061
  205POPC   C1A 2731   4.881   1.965  10.220  0.1959 -0.0780 -0.0470
  205POPC   D2A 2732   5.120   1.604  10.197  0.2194 -0.0800 -0.0332
  205POPC   C3A 2733   5.461   1.444   9.862 -0.0871  0.1053  0.0833
  205POPC   C4A 2734   5.563   1.352   9.457 -0.2971 -0.3110  0.0091
  205POPC   C1B 2735   4.589   2.492  10.198  0.0496  0.1142 -0.0574
  205POPC   C2B 2736   4.350   2.270   9.862  0.0484  0.1628  0.3009
  205POPC   C3B 2737   4.437   1.753   9.927 -0.2257 -0.2406 -0.1357
  205POPC   C4B 2738   4.058   1.512   9.784  0.1105  0.0851 -0.0188
  206POPC   NC3 2739   8.909   8.497   7.489  0.2898  0.0918  0.1214
  206POPC   PO4 2740   8.846   8.958   7.554 -0.1370  0.1196  0.0438
  206POPC   GL1 2741   8.902   9.346   7.559  0.0706 -0.2772  0.0548
  206POPC   GL2 2742   9.149   9.343   7.422 -0.2604  0.3194  0.1937
  206POPC   C1A 2743   9.044   9.815   7.597 -0.1167  0.0652  0.2829
  206POPC   D2A 2744   9.553   9.997   7.614 -0.0083 -0.0719 -0.5526
  206POPC   C3A 2745   9.538  10.360   7.692  0.1079  0.0974  0.1478
  206POPC   C4A 2746   9.751  10.686   7.698 -0.3053 -0.3708 -0.2052
  206POPC   C1B 2747   9.425   9.516   7.830 -0.2100 -0.0248 -0.0565
  206POPC   C2B 2748   9.507   9.658   8.247 -0.1542  0.1847 -0.1971
  206POPC   C3B 2749   9.720   9.478   8.633 -0.0954  0.0511 -0.0193
  206POPC   C4B 2750   9.909   9.162   8.867  0.0488  0.1059 -0.3236
  207POPC   NC3 2751   5.021  10.016   7.287 -0.1702 -0.1413  0.1016
  207POPC   PO4 2752   4.827   9.869   7.636  0.0305 -0.1872  0.0864
  207POPC   GL1 2753   4.953  10.268   7.817  0.4199 -0.1077  0.1347
  207POPC   GL2 2754   4.602  10.556   7.772 -0.1017 -0.3576  0.0379
  207POPC   C1A 2755   5.124  10.639   7.798 -0.0171 -0.3268  0.3717
  207POPC   D2A 2756   5.435  10.928   7.979  0.0349 -0.1097  0.0132
  207POPC   C3A 2757   5.856  11.044   7.892  0.3494  0.0475  0.0143
  207POPC   C4A 2758   6.038  11.400   7.924  0.1988 -0.0358 -0.2058
  207POPC   C1B 2759   4.691  10.829   8.050 -0.1177  0.1489  0.4447
  207POPC   C2B 2760   5.057  10.980   8.258  0.4378 -0.1417  0.1761
  207POPC   C3B 2761   5.157  11.353   8.494  0.2517 -0.1699  0.1906
  207POPC   C4B 2762   5.301  11.736   8.392  0.0496 -0.2374  0.0537
  208POPC   NC3 2763   1.555   9.995   7.534  0.2433  0.0598 -0.2072
  208POPC   PO4 2764   1.794   9.646   7.343 -0.0221 -0.3679  0.2079
  208POPC   GL1 2765   1.758   9.407   7.738  0.0422 -0.1391 -0.0938
  208POPC   GL2 2766   1.541   9.664   7.895 -0.0994 -0.0711 -0.0254
  208POPC   C1A 2767   1.497   9.041   7.752  0.1105 -0.2474  0.0343
  208POPC   D2A 2768   1.425   8.757   8.056  0.0985 -0.0052  0.5343
  208POPC   C3A 2769   1.301   8.420   8.322  0.1439  0.2264  0.1638
  208POPC   C4A 2770   1.383   8.193   8.710 -0.1243 -0.1929 -0.3512
  208POPC   C1B 2771   1.327   9.904   8.181 -0.0253 -0.1567  0.0371
  208POPC   C2B 2772   1.288   9.901   8.611  0.0757  0.1469  0.0709
  208POPC   C3B 2773   1.269   9.907   9.047  0.1695 -0.0009 -0.1974
  208POPC   C4B 2774   1.321  10.218   9.279  0.0280 -0.0939  0.3024
  209POPC   NC3 2775  12.702   0.112   6.870 -0.0340  0.0339  0.2445
  209POPC   PO4 2776  12.575   0.008   7.250  0.0660  0.0644 -0.1859
  209POPC   GL1 2777  12.396   0.075   7.665 -0.1743 -0.3343  0.0493
  209POPC   GL2 2778  12.120   0.231   7.697  0.1249 -0.2810 -0.0643
  209POPC   C1A 2779  12.345   0.304   8.111 -0.1213 -0.2016  0.4177
  209POPC   D2A 2780  12.234   0.385   8.443  0.2232 -0.0142 -0.0530
  209POPC   C3A 2781  12.410   0.191   8.801 -0.0277 -0.2914  0.0560
  209POPC   C4A 2782  12.818   0.462   8.940  0.0225  0.2055  0.0048
  209POPC   C1B 2783  12.001  -0.022   7.934 -0.0427 -0.2024  0.0468
  209POPC   C2B 2784  11.919  -0.261   8.317 -0.0672  0.2273  0.0286
  209POPC   C3B 2785  12.103  -0.357   8.747  0.1118 -0.3329  0.0305
  209POPC   C4B 2786  12.296  -0.537   9.115  0.2009 -0.0946  0.0533
  210POPC   NC3 2787  10.882   9.076   7.167 -0.1236  0.0697  0.0297
  210POPC   PO4 2788  10.448   9.014   7.219 -0.3178 -0.0922 -0.0703
  210POPC   GL1 2789  10.706   8.940   7.652  0.0563  0.1212 -0.1450
  210POPC   GL2 2790  10.773   9.160   7.632  0.0571 -0.2753 -0.1228
  210POPC   C1A 2791  10.523   8.779   8.012  0.2848 -0.4898  0.1278
  210POPC   D2A 2792  10.437   8.483   8.350  0.2051 -0.0597  0.3805
  210POPC   C3A 2793  10.557   8.159   8.647 -0.1072  0.0543 -0.0317
  210POPC   C4A 2794  10.546   7.790   8.635 -0.0661 -0.2162 -0.2939
  210POPC   C1B 2795  10.901   9.188   8.029  0.0020  0.1059 -0.1172
  210POPC   C2B 2796  10.958   9.421   8.430 -0.1375  0.0043 -0.3508
  210POPC   C3B 2797  10.787   9.645   8.774 -0.0882  0.2275 -0.3872
  210POPC   C4B 2798  10.677   9.891   9.028 -0.2139 -0.3055 -0.2893
  211POPC   NC3 2799  10.618   0.232   7.266  0.0092  0.1740 -0.1485
  211POPC   PO4 2800  10.448  -0.234   7.146 -0.1179 -0.0074  0.1508
  211POPC   GL1 2801  10.422  -0.357   7.543 -0.0195 -0.2252  0.1699
  211POPC   GL2 2802  10.612  -0.128   7.822  0.1258 -0.2631  0.0819
  211POPC   C1A 2803  10.299  -0.473   7.969  0.0184 -0.0479  0.0812
  211POPC   D2A 2804  10.243  -0.464   8.376  0.0704 -0.1624 -0.1725
  211POPC   C3A 2805   9.983  -0.766   8.500  0.0276 -0.0536 -0.2524
  211POPC   C4A 2806  10.041  -1.027   8.881  0.3413 -0.3639  0.2819
  211POPC   C1B 2807  10.942  -0.042   8.093  0.1758 -0.0472 -0.0271
  211POPC   C2B 2808  11.037  -0.091   8.407  0.1527  0.2431 -0.0441
  211POPC   C3B 2809  11.158   0.096   8.837 -0.3399  0.1434  0.1361
  211POPC   C4B 2810  11.227   0.520   8.928 -0.0041  0.5570 -0.1168
  212POPC   NC3 2811  10.713   3.833   7.481  0.1482 -0.0699 -0.0142
  212POPC   PO4 2812  10.381   3.435   7.358  0.0337 -0.0413 -0.0083
  212POPC   GL1 2813  10.407   3.535   7.843 -0.0725  0.1208  0.0225
  212POPC   GL2 2814  10.646   3.494   7.946 -0.2321  0.1735  0.0672
  212POPC   C1A 2815  10.400   3.731   8.342 -0.0440  0.2501 -0.1550
  212POPC   D2A 2816  10.465   3.800   8.788 -0.0217 -0.3931  0.2145
  212POPC   C3A 2817  10.729   3.577   9.152  0.1172 -0.0970  0.0995
  212POPC   C4A 2818  10.933   3.414   9.518 -0.0516 -0.1272 -0.1370
  212POPC   C1B 2819  10.692   3.328   8.341 -0.1679 -0.0002 -0.3675
  212POPC   C2B 2820  10.463   3.321   8.748  0.0041  0.2675 -0.0598
  212POPC   C3B 2821  10.334   3.028   9.164 -0.2874  0.1577  0.0933
  212POPC   C4B 2822  10.573   3.104   9.442 -0.0627  0.2334  0.1602
  213POPC   NC3 2823  11.561   9.698   7.052  0.1262 -0.1256 -0.3760
  213POPC   PO4 2824  11.077   9.537   7.067  0.3122 -0.0997 -0.0834
  213POPC   GL1 2825  11.148   9.581   7.440 -0.1143 -0.0655 -0.3411
  213POPC   GL2 2826  11.277   9.876   7.504  0.1551 -0.2557  0.3188
  213POPC   C1A 2827  11.205   9.560   7.903 -0.0381 -0.1146  0.1075
  213POPC   D2A 2828  11.433   9.263   8.202 -0.2353 -0.1767  0.0541
  213POPC   C3A 2829  11.234   8.997   8.559  0.0260 -0.1796  0.2612
  213POPC   C4A 2830  11.405   8.608   8.678  0.6127  0.1212  0.2670
  213POPC   C1B 2831  11.326  10.136   7.883 -0.1421 -0.1036  0.0150
  213POPC   C2B 2832  11.044  10.444   8.074  0.1775  0.0245  0.0431
  213POPC   C3B 2833  10.718  10.582   8.328 -0.0542 -0.1499  0.2493
  213POPC   C4B 2834  10.360  10.616   8.579  0.0274 -0.1463 -0.3090
  214POPC   NC3 2835  12.116   5.169   7.121 -0.0458 -0.0097 -0.0082
  214POPC   PO4 2836  11.932   5.182   7.512  0.1173 -0.3341 -0.3044
  214POPC   GL1 2837  11.893   4.870   7.883 -0.0881  0.2737 -0.0649
  214POPC   GL2 2838  12.011   4.668   8.141 -0.0697  0.1672  0.0487
  214POPC   C1A 2839  11.579   4.922   8.234 -0.0389  0.0908 -0.0039
  214POPC   D2A 2840  11.167   5.030   8.218  0.1829 -0.0140  0.0273
  214POPC   C3A 2841  10.711   5.091   8.329 -0.0333 -0.1028 -0.0873
  214POPC   C4A 2842  10.429   5.485   8.524 -0.1734  0.1553 -0.1024
  214POPC   C1B 2843  12.320   4.898   8.214  0.2608 -0.3520 -0.0434
  214POPC   C2B 2844  12.567   4.799   8.436  0.3474  0.0886 -0.1004
  214POPC   C3B 2845  12.567   4.863   8.835  0.2668  0.0548 -0.2672
  214POPC   C4B 2846  12.313   5.107   9.154 -0.0089 -0.1302 -0.2173
  215POPC   NC3 2847  11.195   7.027   7.377  0.1338  0.2488 -0.1569
  215POPC   PO4 2848  11.513   6.893   7.275  0.1058  0.0610  0.2557
  215POPC   GL1 2849  11.594   6.562   7.590 -0.2211  0.0480  0.0434
  215POPC   GL2 2850  11.907   6.539   7.754  0.2110 -0.0533  0.1710
  215POPC   C1A 2851  11.453   6.296   7.931 -0.2767  0.1926 -0.2937
  215POPC   D2A 2852  11.358   5.955   8.122 -0.3182  0.2465 -0.1929
  215POPC   C3A 2853  11.420   6.041   8.520 -0.1395  0.3031  0.0633
  215POPC   C4A 2854  11.357   6.049   8.892  0.0800 -0.2040 -0.1147
  215POPC   C1B 2855  11.670   6.828   8.026 -0.1234 -0.1642 -0.2872
  215POPC   C2B 2856  11.646   7.154   8.403 -0.3792  0.0483  0.1561
  215POPC   C3B 2857  11.591   7.027   8.867 -0.0047 -0.0757  0.1564
  215POPC   C4B 2858  11.582   6.591   9.179 -0.1449 -0.5983  0.1594
  216POPC   NC3 2859   2.779   1.782   7.468 -0.1608  0.1409  0.0111
  216POPC   PO4 2860   3.069   2.086   7.360 -0.1093 -0.0920  0.2148
  216POPC   GL1 2861   3.177   1.928   7.776  0.1984  0.3735  0.1869
  216POPC   GL2 2862   3.337   2.171   7.905  0.0336  0.0297 -0.1386
  216POPC   C1A 2863   3.359   1.603   8.158  0.1195  0.2043  0.0406
  216POPC   D2A 2864   3.357   1.131   8.195  0.2883  0.3169  0.2334
  216POPC   C3A 2865   3.213   0.915   8.658 -0.1247  0.3199  0.0824
  216POPC   C4A 2866   3.282   0.630   8.953  0.0752 -0.1501  0.2805
  216POPC   C1B 2867   3.199   2.412   8.205 -0.0899  0.0161  0.0398
  216POPC   C2B 2868   3.027   2.409   8.583  0.2284 -0.0746 -0.1419
  216POPC   C3B 2869   2.893   2.700   8.977  0.1614  0.2783 -0.0181
  216POPC   C4B 2870   3.001   3.140   9.029  0.0967  0.1768 -0.0666
  217POPC   NC3 2871  12.032  12.345   7.160 -0.5370 -0.0488  0.2244
  217POPC   PO4 2872  12.263  12.641   7.336  0.1686  0.0649 -0.4072
  217POPC   GL1 2873  12.186  12.624   7.660  0.1208 -0.1247 -0.1498
  217POPC   GL2 2874  11.845  12.549   7.845  0.1338 -0.0714  0.1752
  217POPC   C1A 2875  12.389  12.679   8.026  0.0858  0.1328 -0.2337
  217POPC   D2A 2876  12.380  12.928   8.408 -0.0434  0.0742 -0.2312
  217POPC   C3A 2877  12.704  13.207   8.437 -0.1220  0.1360 -0.0774
  217POPC   C4A 2878  13.161  13.120   8.575 -0.0417  0.1691 -0.1672
  217POPC   C1B 2879  11.692  12.369   8.259 -0.0437  0.3322  0.0004
  217POPC   C2B 2880  11.299  12.066   8.492  0.3366 -0.1852 -0.0514
  217POPC   C3B 2881  11.483  11.875   8.879  0.0476 -0.3657  0.1529
  217POPC   C4B 2882  11.631  11.564   9.183 -0.0346 -0.1166 -0.2999
  218POPC   NC3 2883   3.935   9.007   6.830  0.0715  0.0886 -0.1482
  218POPC   PO4 2884   3.807   8.935   7.225 -0.2002  0.2398 -0.0452
  218POPC   GL1 2885   3.859   8.803   7.620  0.3625  0.0323  0.1752
  218POPC   GL2 2886   4.199   9.041   7.775  0.2676  0.2154 -0.0228
  218POPC   C1A 2887   3.955   8.524   7.872 -0.2204 -0.1015  0.1562
  218POPC   D2A 2888   3.716   8.378   8.235 -0.0778 -0.1785 -0.0554
  218POPC   C3A 2889   3.677   8.580   8.563  0.2172 -0.2353 -0.1719
  218POPC   C4A 2890   3.353   8.775   8.819  0.1475  0.0740  0.2377
  218POPC   C1B 2891   4.036   9.408   7.632  0.1920  0.1937  0.0395
  218POPC   C2B 2892   3.902   9.787   7.895 -0.1801 -0.0854  0.0830
  218POPC   C3B 2893   3.981   9.973   8.186  0.2211  0.1843  0.1054
  218POPC   C4B 2894   3.921  10.286   8.546  0.2743  0.1221  0.0303
  219POPC   NC3 2895  12.244  10.308   7.212  0.0984 -0.0798 -0.0761
  219POPC   PO4 2896  12.613  10.486   7.443  0.1499 -0.2227 -0.0039
  219POPC   GL1 2897  12.507  10.565   7.821 -0.0841 -0.1850  0.3390
  219POPC   GL2 2898  12.182  10.821   7.792 -0.0682  0.2512 -0.2056
  219POPC   C1A 2899  12.262  10.450   8.200  0.4357  0.1645  0.2945
  219POPC   D2A 2900  11.986  10.333   8.506 -0.4352 -0.0878  0.1417
  219POPC   C3A 2901  11.494  10.117   8.431 -0.3414 -0.1220  0.0310
  219POPC   C4A 2902  11.399   9.726   8.341 -0.0104 -0.3060 -0.1658
  219POPC   C1B 2903  12.274  11.115   8.051  0.1649 -0.0580 -0.3736
  219POPC   C2B 2904  12.408  11.270   8.454  0.0787 -0.1358  0.0874
  219POPC   C3B 2905  12.414  11.189   8.951 -0.0350 -0.1171  0.1203
  219POPC   C4B 2906  12.313  11.510   9.416 -0.2241 -0.1956  0.0557
  220POPC   NC3 2907  12.329   8.167   6.692 -0.1234 -0.0851  0.2666
  220POPC   PO4 2908  12.122   8.096   7.060  0.4090  0.2243 -0.2469
  220POPC   GL1 2909  12.032   8.129   7.514 -0.0377 -0.0572 -0.0168
  220POPC   GL2 2910  11.869   8.439   7.510 -0.3389  0.0478  0.3734
  220POPC   C1A 2911  12.148   8.209   7.883  0.0173 -0.2289  0.1206
  220POPC   D2A 2912  12.193   8.162   8.333 -0.1272  0.4164 -0.0931
  220POPC   C3A 2913  12.594   7.890   8.527  0.3652 -0.2713  0.0179
  220POPC   C4A 2914  12.897   7.999   8.907 -0.0632 -0.0730 -0.5077
  220POPC   C1B 2915  11.747   8.558   7.881  0.0595  0.6726 -0.1219
  220POPC   C2B 2916  11.883   8.686   8.251 -0.0485 -0.2133  0.1617
  220POPC   C3B 2917  12.231   8.671   8.419 -0.0608  0.0614 -0.2727
  220POPC   C4B 2918  12.305   8.626   8.865  0.1487 -0.0411 -0.0700
  221POPC   NC3 2919   0.571   6.819   7.433  0.1158 -0.3225 -0.1409
  221POPC   PO4 2920   0.402   6.841   7.752 -0.1191  0.0264  0.1118
  221POPC   GL1 2921   0.676   6.861   8.106  0.2883 -0.1384 -0.1683
  221POPC   GL2 2922   0.853   7.120   8.074  0.1947 -0.2039  0.0520
  221POPC   C1A 2923   0.892   6.680   8.437  0.0632 -0.1439  0.2246
  221POPC   D2A 2924   1.088   6.621   8.718 -0.1086  0.1708  0.0801
  221POPC   C3A 2925   1.147   7.000   9.057  0.0881 -0.2091 -0.1353
  221POPC   C4A 2926   1.138   7.395   9.266 -0.1233  0.0929  0.0649
  221POPC   C1B 2927   0.840   7.447   8.208  0.2550 -0.1488 -0.4536
  221POPC   C2B 2928   0.778   7.656   8.673  0.2737  0.1729  0.0414
  221POPC   C3B 2929   0.455   7.614   8.976 -0.2947 -0.2584 -0.1824
  221POPC   C4B 2930  -0.033   7.548   9.155  0.2579  0.2855 -0.1854
  222POPC   NC3 2931   9.534   2.046   6.993 -0.0331  0.1893 -0.2718
  222POPC   PO4 2932   9.302   2.199   7.334 -0.0308  0.1882  0.0393
  222POPC   GL1 2933   9.106   1.901   7.678 -0.0989 -0.2529 -0.0466
  222POPC   GL2 2934   9.353   2.009   7.868  0.2735  0.0144 -0.0323
  222POPC   C1A 2935   8.693   1.849   8.000  0.3099  0.1184 -0.2709
  222POPC   D2A 2936   8.628   1.590   8.344  0.2472  0.1354 -0.2129
  222POPC   C3A 2937   8.942   1.620   8.728  0.0777  0.0924  0.0445
  222POPC   C4A 2938   9.415   1.562   8.877 -0.3116  0.0282  0.1910
  222POPC   C1B 2939   9.152   2.206   8.179 -0.1245 -0.2665  0.0173
  222POPC   C2B 2940   8.983   2.076   8.561  0.1021  0.1239 -0.1719
  222POPC   C3B 2941   8.601   2.150   8.754  0.0009 -0.4979 -0.3603
  222POPC   C4B 2942   8.260   2.311   8.779 -0.2952  0.1762  0.2023
  223POPC   NC3 2943  10.461   6.330   7.281  0.3336  0.0851 -0.1325
  223POPC   PO4 2944  10.157   6.219   7.515  0.0851  0.1235  0.2012
  223POPC   GL1 2945  10.372   5.926   7.766 -0.1743  0.4440  0.1627
  223POPC   GL2 2946  10.504   6.052   8.015  0.3932  0.0105  0.2021
  223POPC   C1A 2947  10.560   5.481   7.997  0.0183 -0.0166  0.2598
  223POPC   D2A 2948  10.366   4.981   7.903  0.0666 -0.1087 -0.1254
  223POPC   C3A 2949  10.405   4.626   8.029 -0.0909 -0.4252  0.0376
  223POPC   C4A 2950  10.501   4.200   7.975  0.0773 -0.3460 -0.0427
  223POPC   C1B 2951  10.854   6.131   8.247 -0.0668  0.2912 -0.0651
  223POPC   C2B 2952  10.930   6.132   8.606 -0.2515 -0.1397  0.2142
  223POPC   C3B 2953  10.830   5.949   8.923  0.2164 -0.0938  0.1472
  223POPC   C4B 2954  11.051   5.741   9.131 -0.1904 -0.0991  0.0287
  224POPC   NC3 2955   7.274   0.013   7.409 -0.2057  0.0114 -0.1632
  224POPC   PO4 2956   7.041  -0.384   7.434 -0.0009  0.0961  0.0974
  224POPC   GL1 2957   7.024  -0.193   7.869  0.2348 -0.2418  0.0462
  224POPC   GL2 2958   6.675  -0.055   7.850 -0.0455  0.2935  0.2409
  224POPC   C1A 2959   6.981   0.053   8.255 -0.0326 -0.1297  0.2336
  224POPC   D2A 2960   6.980   0.021   8.732 -0.2128  0.2128  0.4549
  224POPC   C3A 2961   6.808  -0.318   8.903  0.0981  0.2408 -0.1774
  224POPC   C4A 2962   6.653  -0.511   9.294  0.1714  0.1058  0.3624
  224POPC   C1B 2963   6.450  -0.292   8.192 -0.2741  0.0147 -0.1127
  224POPC   C2B 2964   6.288  -0.290   8.650  0.2035 -0.0722 -0.1217
  224POPC   C3B 2965   6.089  -0.154   8.988 -0.0367  0.2157  0.3820
  224POPC   C4B 2966   6.027   0.068   9.371 -0.2325 -0.0132 -0.0710
  225POPC   NC3 2967  12.627  11.801   7.010 -0.0795 -0.0594  0.3920
  225POPC   PO4 2968  12.152  11.822   7.120  0.0513  0.1871 -0.0832
  225POPC   GL1 2969  12.097  11.976   7.526  0.3999 -0.2790 -0.1283
  225POPC   GL2 2970  11.737  12.035   7.745  0.3544  0.3790  0.4019
  225POPC   C1A 2971  12.283  12.168   7.921 -0.2034  0.0076  0.0489
  225POPC   D2A 2972  12.192  12.371   8.373 -0.1855 -0.0781  0.2646
  225POPC   C3A 2973  12.518  12.470   8.671  0.0864 -0.3143  0.1334
  225POPC   C4A 2974  12.686  12.820   8.812  0.0480 -0.0288  0.1737
  225POPC   C1B 2975  11.889  11.936   8.126 -0.1841  0.1225 -0.0717
  225POPC   C2B 2976  11.933  11.955   8.612  0.1822 -0.0621 -0.0653
  225POPC   C3B 2977  12.267  12.114   8.826  0.2024  0.0329  0.1316
  225POPC   C4B 2978  12.528  11.901   9.177 -0.1679  0.0298  0.1893
  226POPC   NC3 2979   0.549   5.273   7.707  0.1000  0.1558  0.3029
  226POPC   PO4 2980   0.880   4.932   7.527 -0.2391 -0.0641 -0.0987
  226POPC   GL1 2981   0.985   4.731   7.935  0.0904 -0.1890 -0.1287
  226POPC   GL2 2982   0.779   4.451   8.051  0.1109  0.0216 -0.0655
  226POPC   C1A 2983   1.264   4.490   8.025 -0.3008 -0.0552 -0.0320
  226POPC   D2A 2984   1.395   4.122   7.986 -0.0940 -0.1743 -0.0675
  226POPC   C3A 2985   1.743   4.218   8.148 -0.0469  0.2186 -0.1731
  226POPC   C4A 2986   1.934   4.084   8.371  0.1823  0.0701  0.1467
  226POPC   C1B 2987   1.055   4.658   8.435 -0.1580 -0.3865 -0.2061
  226POPC   C2B 2988   1.174   4.523   8.831  0.1103  0.1044  0.0466
  226POPC   C3B 2989   0.813   4.494   9.128  0.4132 -0.2770  0.3845
  226POPC   C4B 2990   0.496   4.479   9.421  0.1875 -0.1535 -0.2793
  227POPC   NC3 2991  12.602   8.729   6.950  0.0024 -0.1723 -0.4325
  227POPC   PO4 2992  12.491   9.018   7.218  0.0132 -0.0260 -0.1338
  227POPC   GL1 2993  12.572   8.730   7.585 -0.0120  0.2665  0.2035
  227POPC   GL2 2994  12.508   8.425   7.574 -0.3047  0.4024  0.1623
  227POPC   C1A 2995  12.900   8.764   7.950  0.1114 -0.1826  0.2290
  227POPC   D2A 2996  12.866   8.901   8.359 -0.2199  0.0002 -0.2302
  227POPC   C3A 2997  12.588   9.056   8.688 -0.0464 -0.0329  0.1973
  227POPC   C4A 2998  12.675   9.438   9.089 -0.1547  0.0364 -0.1188
  227POPC   C1B 2999  12.531   8.391   8.111 -0.3800 -0.3904  0.0759
  227POPC   C2B 3000  12.786   8.367   8.397  0.1133 -0.2225  0.0183
  227POPC   C3B 3001  12.834   8.467   8.783  0.1267  0.1526  0.0341
  227POPC   C4B 3002  12.858   8.883   9.035 -0.3090 -0.0573  0.1139
  228POPC   NC3 3003   8.116   0.318   7.030  0.1456  0.0202  0.0073
  228POPC   PO4 3004   8.662   0.185   6.979 -0.2834  0.0969  0.2830
  228POPC   GL1 3005   8.855   0.340   7.425 -0.1880 -0.0829  0.1883
  228POPC   GL2 3006   8.794   0.129   7.547  0.0517 -0.0896 -0.0295
  228POPC   C1A 3007   9.171   0.410   7.727  0.0366 -0.0583  0.2400
  228POPC   D2A 3008   9.117   0.396   8.192 -0.2229 -0.0044 -0.0847
  228POPC   C3A 3009   9.051   0.696   8.444 -0.4263 -0.0395  0.1857
  228POPC   C4A 3010   8.697   0.803   8.702  0.0600 -0.0144 -0.0449
  228POPC   C1B 3011   8.711   0.168   8.016  0.0684  0.4018 -0.3981
  228POPC   C2B 3012   8.817  -0.079   8.365 -0.0199 -0.3751  0.1020
  228POPC   C3B 3013   9.073  -0.208   8.679 -0.1659 -0.2846 -0.0181
  228POPC   C4B 3014   9.376  -0.226   9.029 -0.2272 -0.1068  0.1535
  229POPC   NC3 3015   6.827  11.323   7.687  0.3064 -0.0496  0.1473
  229POPC   PO4 3016   6.843  10.871   7.717  0.2887  0.2123  0.0078
  229POPC   GL1 3017   6.882  10.932   8.194 -0.3211  0.1430  0.1245
  229POPC   GL2 3018   6.793  10.708   8.421  0.0460  0.2499 -0.3388
  229POPC   C1A 3019   7.188  11.088   8.547 -0.0411  0.3277  0.1697
  229POPC   D2A 3020   7.125  11.348   8.930  0.1171 -0.1893 -0.0987
  229POPC   C3A 3021   6.726  11.562   8.861 -0.0242  0.3866  0.0384
  229POPC   C4A 3022   6.359  11.799   8.794 -0.2107  0.5831  0.1089
  229POPC   C1B 3023   6.593  11.131   8.493 -0.0355 -0.1871 -0.0227
  229POPC   C2B 3024   6.100  11.384   8.542 -0.2574 -0.3638 -0.0248
  229POPC   C3B 3025   5.954  11.763   8.197  0.1049 -0.0255 -0.2064
  229POPC   C4B 3026   5.691  12.112   8.179 -0.0439  0.3623 -0.1644
  230POPC   NC3 3027  12.460   6.889   6.876 -0.3980  0.1915  0.0192
  230POPC   PO4 3028  12.740   6.865   7.142  0.2343 -0.1453  0.0941
  230POPC   GL1 3029  12.576   6.915   7.527  0.2050  0.2244  0.1831
  230POPC   GL2 3030  12.277   6.876   7.746  0.1874  0.2481  0.4179
  230POPC   C1A 3031  12.711   7.038   7.892  0.1812  0.0582 -0.2394
  230POPC   D2A 3032  13.101   6.916   8.013  0.0856  0.1342 -0.1447
  230POPC   C3A 3033  13.166   6.716   8.410 -0.1012  0.1353  0.1919
  230POPC   C4A 3034  13.054   6.716   8.884  0.5770  0.2858  0.2023
  230POPC   C1B 3035  12.188   6.657   8.111 -0.0863  0.0109 -0.0897
  230POPC   C2B 3036  12.104   6.650   8.466  0.2312  0.0461  0.0614
  230POPC   C3B 3037  12.086   7.108   8.685 -0.3897 -0.0313 -0.1905
  230POPC   C4B 3038  12.019   7.270   9.075  0.4139 -0.1479 -0.0110
  231POPC   NC3 3039  12.791  10.106   7.156 -0.0735 -0.0348 -0.0483
  231POPC   PO4 3040  12.812   9.803   7.388  0.0505 -0.2414  0.1818
  231POPC   GL1 3041  12.855   9.606   7.795 -0.1589  0.1467  0.1671
  231POPC   GL2 3042  12.960   9.859   7.982  0.3568  0.1517 -0.1391
  231POPC   C1A 3043  12.911   9.382   8.143 -0.0812 -0.6101  0.0231
  231POPC   D2A 3044  12.941   9.553   8.615  0.2880 -0.0044  0.0501
  231POPC   C3A 3045  12.947   9.855   8.961  0.0045 -0.1915  0.3653
  231POPC   C4A 3046  12.958  10.189   9.182  0.2414  0.0876  0.0584
  231POPC   C1B 3047  12.800  10.216   8.176  0.2204 -0.2213  0.1816
  231POPC   C2B 3048  12.868  10.326   8.616 -0.0507  0.0902 -0.0414
  231POPC   C3B 3049  12.743  10.632   8.989  0.2580  0.1445 -0.2176
  231POPC   C4B 3050  12.816  10.653   9.375 -0.1180 -0.0638  0.2985
  232POPC   NC3 3051   3.215   7.554   7.442 -0.2707 -0.0619  0.1788
  232POPC   PO4 3052   3.296   7.890   7.712 -0.0326 -0.0069  0.1262
  232POPC   GL1 3053   2.907   7.715   8.098 -0.1568 -0.3210  0.2258
  232POPC   GL2 3054   2.920   7.868   8.382 -0.1134 -0.0251  0.0323
  232POPC   C1A 3055   2.490   7.749   8.031  0.2646 -0.0031 -0.1367
  232POPC   D2A 3056   2.194   7.995   8.281  0.1133 -0.1400 -0.0123
  232POPC   C3A 3057   1.723   8.089   8.181 -0.0144  0.2302 -0.0970
  232POPC   C4A 3058   1.506   7.827   7.974  0.0605  0.1183  0.1313
  232POPC   C1B 3059   3.036   7.799   8.797  0.1824 -0.2692  0.1111
  232POPC   C2B 3060   2.852   7.432   9.139  0.0454 -0.0615  0.1054
  232POPC   C3B 3061   2.668   7.181   9.464  0.0095 -0.1452  0.1699
  232POPC   C4B 3062   2.406   6.862   9.311  0.0542  0.0766 -0.0897
  233POPC   NC3 3063   6.394   0.030   7.200 -0.3418  0.1445 -0.5467
  233POPC   PO4 3064   6.754   0.128   7.413 -0.0903 -0.1689  0.3303
  233POPC   GL1 3065   7.028   0.349   7.761 -0.2434  0.2265  0.2719
  233POPC   GL2 3066   6.922   0.662   7.565  0.3947  0.0807  0.0326
  233POPC   C1A 3067   7.306   0.477   8.103  0.2828  0.0185  0.1494
  233POPC   D2A 3068   7.504   0.478   8.530 -0.2949 -0.2934  0.0659
  233POPC   C3A 3069   7.334   0.433   9.017 -0.1147  0.0739 -0.2520
  233POPC   C4A 3070   7.083   0.119   9.308  0.3876 -0.4390  0.2373
  233POPC   C1B 3071   7.462   0.659   7.658  0.0335 -0.1518 -0.1043
  233POPC   C2B 3072   7.786   0.585   7.946  0.2719 -0.2184 -0.4352
  233POPC   C3B 3073   8.032   0.458   8.210 -0.1193  0.1877  0.0353
  233POPC   C4B 3074   8.511   0.553   8.265 -0.0770  0.0737  0.2446
  234POPC   NC3 3075  10.357   6.791   7.345  0.4042 -0.2029  0.1181
  234POPC   PO4 3076  10.775   6.771   7.171 -0.0962  0.2496 -0.1186
  234POPC   GL1 3077  10.870   6.673   7.644 -0.4838  0.1905 -0.0141
  234POPC   GL2 3078  11.192   6.765   7.823  0.1354 -0.0830  0.2788
  234POPC   C1A 3079  10.969   6.242   7.695  0.1548  0.1337  0.0292
  234POPC   D2A 3080  10.962   5.876   7.879 -0.1065  0.1125 -0.0413
  234POPC   C3A 3081  11.048   5.524   8.171 -0.2949  0.0439  0.3344
  234POPC   C4A 3082  11.448   5.437   8.141  0.2061  0.0736 -0.1882
  234POPC   C1B 3083  11.211   6.532   8.307 -0.2999 -0.0045  0.0284
  234POPC   C2B 3084  11.222   6.593   8.752  0.3765  0.1146  0.1664
  234POPC   C3B 3085  10.995   6.425   9.021 -0.0452 -0.3351 -0.0894
  234POPC   C4B 3086  10.871   6.234   9.394  0.0458  0.2874 -0.0313
  235POPC   NC3 3087   0.930   4.696   7.048 -0.0153  0.3903  0.2581
  235POPC   PO4 3088   1.375   4.828   7.247 -0.2009  0.0024 -0.2623
  235POPC   GL1 3089   1.405   4.938   7.767  0.3399  0.1712 -0.1352
  235POPC   GL2 3090   1.484   5.249   7.926  0.0097 -0.0877 -0.0788
  235POPC   C1A 3091   1.327   5.036   8.333  0.2244  0.1802  0.0609
  235POPC   D2A 3092   1.476   5.119   8.687 -0.0116  0.2304  0.2656
  235POPC   C3A 3093   1.627   4.820   8.972 -0.1467 -0.1769  0.2139
  235POPC   C4A 3094   2.007   4.929   9.170  0.1626  0.2919  0.2640
  235POPC   C1B 3095   1.873   5.312   8.244  0.0970 -0.0302 -0.1279
  235POPC   C2B 3096   2.251   5.495   8.479  0.0263 -0.1985  0.2412
  235POPC   C3B 3097   2.288   5.399   8.915  0.0197 -0.0483  0.0156
  235POPC   C4B 3098   2.191   5.438   9.312 -0.0201  0.1028  0.2209
  236POPC   NC3 3099   8.516  10.356   7.132 -0.3660  0.1422  0.3017
  236POPC   PO4 3100   8.883  10.568   7.051 -0.0144 -0.1655 -0.4035
  236POPC   GL1 3101   8.875  10.594   7.492  0.5262  0.0580  0.1414
  236POPC   GL2 3102   8.746  10.213   7.571 -0.0579  0.1574 -0.4117
  236POPC   C1A 3103   9.046  10.727   7.830  0.0339  0.3329  0.0075
  236POPC   D2A 3104   8.836  10.622   8.184  0.1166  0.2258 -0.1509
  236POPC   C3A 3105   9.096  10.731   8.524  0.2471  0.0391  0.1974
  236POPC   C4A 3106   9.481  10.764   8.656 -0.2005 -0.1652 -0.1090
  236POPC   C1B 3107   9.097  10.225   7.883  0.0744 -0.3799  0.2053
  236POPC   C2B 3108   9.101  10.208   8.330  0.1146  0.1248  0.1507
  236POPC   C3B 3109   9.237  10.275   8.649 -0.2630  0.1033 -0.0398
  236POPC   C4B 3110   9.521  10.250   9.006 -0.1298 -0.2242 -0.1731
  237POPC   NC3 3111  12.167   0.174   7.195 -0.1003  0.1578 -0.2664
  237POPC   PO4 3112  11.744   0.315   7.393 -0.1014  0.0344  0.1474
  237POPC   GL1 3113  11.513   0.225   7.632 -0.0340  0.0169  0.0296
  237POPC   GL2 3114  11.456  -0.088   7.735  0.0607 -0.0856  0.2954
  237POPC   C1A 3115  11.288   0.335   7.999  0.3317 -0.1861 -0.0525
  237POPC   D2A 3116  11.309   0.644   8.333 -0.1837  0.0744  0.0688
  237POPC   C3A 3117  11.669   0.635   8.633  0.0185 -0.0227  0.1794
  237POPC   C4A 3118  11.991   0.511   8.944 -0.1432 -0.2538 -0.1104
  237POPC   C1B 3119  11.454  -0.113   8.134 -0.1203  0.1977  0.6984
  237POPC   C2B 3120  11.547   0.001   8.522 -0.1778  0.1745 -0.0108
  237POPC   C3B 3121  11.720   0.043   8.931  0.1963 -0.0646  0.2139
  237POPC   C4B 3122  12.069  -0.070   9.213 -0.2203 -0.0411 -0.0585
  238POPC   NC3 3123   1.988   6.466   7.596 -0.1428 -0.1671 -0.1460
  238POPC   PO4 3124   1.846   6.860   7.530 -0.3203 -0.0082  0.0921
  238POPC   GL1 3125   1.558   6.826   7.909  0.0698  0.1074 -0.2433
  238POPC   GL2 3126   1.393   7.084   7.889  0.0259 -0.0598  0.2949
  238POPC   C1A 3127   1.787   7.059   8.254 -0.0797  0.2647  0.1002
  238POPC   D2A 3128   1.885   7.069   8.621  0.0654 -0.2881  0.3659
  238POPC   C3A 3129   1.630   6.867   8.817  0.1664  0.0144 -0.1524
  238POPC   C4A 3130   1.745   6.615   9.150 -0.1720 -0.1355  0.0693
  238POPC   C1B 3131   1.410   7.426   8.248  0.1830 -0.1654 -0.0680
  238POPC   C2B 3132   1.439   7.392   8.723  0.2027  0.5917  0.0026
  238POPC   C3B 3133   1.601   7.292   9.156  0.3268  0.1909 -0.4724
  238POPC   C4B 3134   1.840   7.284   9.501 -0.2858 -0.0415  0.0321
  239POPC   NC3 3135  11.133   2.927   7.479  0.0474  0.0550 -0.1529
  239POPC   PO4 3136  11.285   2.518   7.354  0.1189 -0.3189 -0.3232
  239POPC   GL1 3137  11.324   2.334   7.749 -0.3262 -0.0209  0.0924
  239POPC   GL2 3138  11.080   2.537   7.898  0.1040  0.0898  0.2402
  239POPC   C1A 3139  11.349   2.373   8.234  0.2456  0.2159  0.1364
  239POPC   D2A 3140  11.552   2.421   8.634  0.1437  0.1300  0.0835
  239POPC   C3A 3141  11.785   2.424   8.981 -0.1369 -0.2522  0.2277
  239POPC   C4A 3142  11.995   2.203   9.217  0.3105 -0.0850  0.1196
  239POPC   C1B 3143  10.889   2.471   8.340 -0.3225  0.0673 -0.2526
  239POPC   C2B 3144  10.863   2.070   8.615 -0.1690 -0.3695 -0.1263
  239POPC   C3B 3145  10.606   1.776   8.898 -0.1766  0.0905 -0.1525
  239POPC   C4B 3146  10.296   1.567   8.861  0.0075  0.0537 -0.0513
  240POPC   NC3 3147   5.258   3.645   7.270 -0.2729  0.4395 -0.2147
  240POPC   PO4 3148   5.347   3.252   7.622 -0.2503  0.1011 -0.2365
  240POPC   GL1 3149   5.462   2.958   7.894  0.1590  0.0883 -0.1986
  240POPC   GL2 3150   5.315   2.587   7.849 -0.1683 -0.0488 -0.1850
  240POPC   C1A 3151   5.452   2.740   8.264  0.3726  0.1679 -0.0361
  240POPC   D2A 3152   5.587   2.767   8.737  0.0684 -0.3537  0.2153
  240POPC   C3A 3153   5.487   2.447   9.006 -0.0105 -0.1280  0.0506
  240POPC   C4A 3154   5.300   1.977   8.961  0.0529 -0.3257  0.2643
  240POPC   C1B 3155   5.562   2.265   8.163 -0.1652  0.3331 -0.0549
  240POPC   C2B 3156   5.654   2.239   8.548 -0.1671  0.2154 -0.0752
  240POPC   C3B 3157   5.827   2.039   8.914  0.1079 -0.0470  0.0720
  240POPC   C4B 3158   6.223   1.906   8.967 -0.4184  0.1839  0.3418
  241POPC   NC3 3159   0.233   9.141   6.607  0.2503 -0.1433 -0.2342
  241POPC   PO4 3160  -0.010   8.972   6.942  0.0917  0.0349 -0.0645
  241POPC   GL1 3161   0.042   8.738   7.427 -0.2902  0.3363 -0.0733
  241POPC   GL2 3162  -0.051   8.460   7.545  0.0791 -0.0970  0.2479
  241POPC   C1A 3163   0.443   8.531   7.733  0.0488  0.1745  0.3804
  241POPC   D2A 3164   0.610   8.081   7.711  0.2617  0.1517  0.0311
  241POPC   C3A 3165   0.576   7.928   8.074 -0.3461  0.3965 -0.1891
  241POPC   C4A 3166   0.681   8.222   8.400 -0.2062 -0.0077  0.1426
  241POPC   C1B 3167   0.161   8.370   8.088  0.0735  0.0950 -0.1383
  241POPC   C2B 3168   0.180   8.633   8.414 -0.1550  0.0558 -0.0555
  241POPC   C3B 3169   0.179   9.064   8.692  0.0677 -0.1176  0.1700
  241POPC   C4B 3170   0.100   9.346   9.057 -0.5043  0.0914 -0.1932
  242POPC   NC3 3171   1.076  11.670   7.332  0.1695  0.0275  0.1349
  242POPC   PO4 3172   0.997  11.285   7.230  0.0179 -0.1620  0.0236
  242POPC   GL1 3173   0.786  11.265   7.593 -0.2078 -0.1019  0.2263
  242POPC   GL2 3174   0.416  11.463   7.745  0.1910  0.2176 -0.2278
  242POPC   C1A 3175   0.780  11.297   8.039 -0.2454  0.1071  0.2317
  242POPC   D2A 3176   0.533  11.397   8.379  0.0233  0.1864 -0.0801
  242POPC   C3A 3177   0.187  11.540   8.653  0.2201  0.2483 -0.3104
  242POPC   C4A 3178  -0.340  11.555   8.823 -0.4200 -0.0248 -0.0303
  242POPC   C1B 3179   0.218  11.249   7.979 -0.2047  0.1924  0.0949
  242POPC   C2B 3180   0.208  11.068   8.433 -0.1894  0.2363 -0.0246
  242POPC   C3B 3181   0.345  11.000   8.831  0.0782 -0.0445 -0.0531
  242POPC   C4B 3182   0.198  10.869   9.275 -0.0382 -0.0018  0.1132
  243POPC   NC3 3183   1.938   1.446   6.824 -0.1010 -0.1165  0.3865
  243POPC   PO4 3184   1.993   1.551   7.252 -0.1448 -0.0128 -0.0479
  243POPC   GL1 3185   2.137   1.581   7.703  0.0616  0.1261 -0.1446
  243POPC   GL2 3186   2.302   1.265   7.807  0.2589  0.2275 -0.0623
  243POPC   C1A 3187   2.335   1.636   8.182 -0.2173 -0.2382  0.0424
  243POPC   D2A 3188   2.564   1.791   8.540 -0.1675  0.0282  0.2229
  243POPC   C3A 3189   2.561   2.189   8.796  0.5233  0.2243  0.0405
  243POPC   C4A 3190   2.544   2.461   9.252 -0.0476 -0.1712 -0.1866
  243POPC   C1B 3191   2.665   1.248   8.228 -0.1158 -0.1096 -0.1546
  243POPC   C2B 3192   2.983   1.369   8.510 -0.0122 -0.2090  0.2241
  243POPC   C3B 3193   3.028   1.534   8.871 -0.1538 -0.3902  0.3363
  243POPC   C4B 3194   2.732   1.402   9.267 -0.1720  0.0820 -0.2720
  244POPC   NC3 3195   5.718   1.490   7.112  0.1234  0.0733 -0.1752
  244POPC   PO4 3196   6.190   1.474   7.100 -0.0496 -0.2585 -0.1076
  244POPC   GL1 3197   5.997   1.178   7.360  0.1698  0.0090  0.1192
  244POPC   GL2 3198   5.737   1.321   7.619 -0.0085  0.2387 -0.2007
  244POPC   C1A 3199   5.979   0.871   7.751 -0.0980 -0.2003 -0.2832
  244POPC   D2A 3200   6.113   0.969   8.100 -0.1501  0.3911  0.1582
  244POPC   C3A 3201   5.951   1.180   8.342 -0.1279  0.1940  0.0706
  244POPC   C4A 3202   5.803   1.343   8.619  0.0600  0.0181 -0.6279
  244POPC   C1B 3203   5.600   1.555   7.883  0.0126 -0.0062 -0.0739
  244POPC   C2B 3204   5.463   1.406   8.219 -0.0190 -0.1395  0.1069
  244POPC   C3B 3205   5.381   1.113   8.534  0.2145  0.1425  0.0228
  244POPC   C4B 3206   5.260   0.762   8.416  0.1031  0.0593  0.1997
  245POPC   NC3 3207   8.347   3.726   8.939 -0.2339 -0.1735 -0.1678
  245POPC   PO4 3208   8.343   3.834   9.329 -0.1967  0.0264  0.1387
  245POPC   GL1 3209   8.419   3.397   9.319  0.2396 -0.0902 -0.1112
  245POPC   GL2 3210   8.321   3.232   9.093 -0.0011 -0.0231 -0.2041
  245POPC   C1A 3211   8.688   3.170   9.424  0.1257 -0.2261 -0.2444
  245POPC   D2A 3212   8.855   2.779   9.510 -0.0912 -0.3067  0.2317
  245POPC   C3A 3213   9.210   2.886   9.814 -0.4006 -0.2093  0.0070
  245POPC   C4A 3214   9.335   2.574  10.159 -0.0375  0.0093 -0.1253
  245POPC   C1B 3215   7.899   3.208   9.043  0.0876  0.3006 -0.1620
  245POPC   C2B 3216   7.453   2.997   8.999 -0.2799  0.0783  0.0675
  245POPC   C3B 3217   7.116   2.708   8.770 -0.3970  0.0963  0.4992
  245POPC   C4B 3218   6.989   2.866   8.448 -0.1641 -0.0323  0.3701
  246POPC   NC3 3219  11.418   2.048   7.276 -0.2012  0.0670 -0.2389
  246POPC   PO4 3220  11.151   1.827   7.572  0.0709 -0.2408  0.1259
  246POPC   GL1 3221  10.981   1.486   7.894  0.2973 -0.0095 -0.0869
  246POPC   GL2 3222  10.660   1.548   7.825  0.3788 -0.1785 -0.0865
  246POPC   C1A 3223  11.146   1.591   8.335 -0.2991  0.1610 -0.0666
  246POPC   D2A 3224  11.380   1.934   8.514 -0.1649 -0.2899 -0.0536
  246POPC   C3A 3225  11.295   1.964   8.907  0.2906 -0.1951 -0.6371
  246POPC   C4A 3226  11.007   1.788   9.188  0.4388 -0.1437  0.0607
  246POPC   C1B 3227  10.722   1.212   8.179  0.0758  0.2463 -0.1401
  246POPC   C2B 3228  10.435   1.145   8.509 -0.0402 -0.0414 -0.1279
  246POPC   C3B 3229  10.122   1.094   8.821  0.2024  0.1819 -0.1024
  246POPC   C4B 3230   9.936   1.377   9.108  0.2251  0.0181  0.1246
  247POPC   NC3 3231   5.622   4.537   9.423 -0.1603 -0.1460 -0.0467
  247POPC   PO4 3232   5.952   4.373   9.547  0.2439  0.2172 -0.0599
  247POPC   GL1 3233   5.973   4.002   9.565 -0.3470 -0.2181 -0.1153
  247POPC   GL2 3234   6.136   3.779   9.309  0.0152 -0.0881 -0.0430
  247POPC   C1A 3235   5.771   3.549   9.687 -0.0048 -0.0476 -0.2529
  247POPC   D2A 3236   5.978   3.159   9.603 -0.1669  0.1328  0.0134
  247POPC   C3A 3237   5.951   2.696   9.798 -0.3492 -0.0247  0.3160
  247POPC   C4A 3238   6.128   2.490  10.165 -0.0079  0.0505 -0.0570
  247POPC   C1B 3239   5.868   3.421   9.216 -0.0204  0.0459 -0.1397
  247POPC   C2B 3240   5.997   3.017   9.048  0.0303 -0.1009 -0.3088
  247POPC   C3B 3241   5.973   2.526   8.880  0.0068  0.2520  0.0001
  247POPC   C4B 3242   6.280   2.363   8.731  0.2923  0.4304  0.3804
  248POPC   NC3 3243   4.872   0.883   7.330  0.0173 -0.2247 -0.1551
  248POPC   PO4 3244   4.838   1.235   7.712  0.0260  0.3085 -0.1933
  248POPC   GL1 3245   5.190   1.055   7.933  0.3912 -0.1283  0.2324
  248POPC   GL2 3246   5.086   0.731   7.760  0.1876  0.1221  0.0165
  248POPC   C1A 3247   5.591   0.872   8.058 -0.0188 -0.1484  0.0227
  248POPC   D2A 3248   5.913   0.513   8.210 -0.2835 -0.2511  0.2176
  248POPC   C3A 3249   6.319   0.551   8.464  0.1998  0.2146  0.0617
  248POPC   C4A 3250   6.474   0.161   8.574 -0.1614  0.1412 -0.0569
  248POPC   C1B 3251   5.286   0.458   8.049 -0.3672 -0.3259  0.1396
  248POPC   C2B 3252   5.405   0.324   8.424 -0.0604  0.0111  0.1786
  248POPC   C3B 3253   5.222  -0.097   8.436 -0.0074 -0.2467 -0.0097
  248POPC   C4B 3254   5.566  -0.247   8.708 -0.1433  0.1609  0.0358
  249POPC   NC3 3255  12.653   7.406   7.231 -0.1107 -0.0367  0.2334
  249POPC   PO4 3256  12.315   7.258   7.094  0.0165 -0.2194 -0.4378
  249POPC   GL1 3257  12.343   7.430   7.607  0.0689 -0.0021  0.3807
  249POPC   GL2 3258  12.568   7.495   7.729  0.0094  0.1864 -0.1838
  249POPC   C1A 3259  12.048   7.665   7.789 -0.1280  0.0631 -0.1496
  249POPC   D2A 3260  11.800   7.688   8.235 -0.2982 -0.3785  0.1793
  249POPC   C3A 3261  12.100   7.700   8.597  0.2319 -0.1960  0.1249
  249POPC   C4A 3262  11.967   7.896   9.017 -0.4447  0.0874 -0.1651
  249POPC   C1B 3263  12.936   7.578   7.977  0.2478  0.2622 -0.3093
  249POPC   C2B 3264  13.049   7.943   8.286  0.1801 -0.4304 -0.0770
  249POPC   C3B 3265  13.291   8.182   8.635  0.0021  0.0641 -0.1535
  249POPC   C4B 3266  13.546   8.604   8.865 -0.3549  0.0137 -0.0580
  250POPC   NC3 3267  11.619   7.660   6.910  0.0623 -0.0673 -0.2874
  250POPC   PO4 3268  11.397   7.933   6.992  0.3703 -0.0458  0.0524
  250POPC   GL1 3269  11.580   7.933   7.448  0.2519 -0.5095  0.2332
  250POPC   GL2 3270  11.239   7.819   7.689 -0.0900 -0.0247 -0.2263
  250POPC   C1A 3271  11.706   8.028   7.893  0.1124  0.0780  0.0435
  250POPC   D2A 3272  11.513   8.297   8.286  0.1936 -0.2729  0.0958
  250POPC   C3A 3273  11.665   8.093   8.692 -0.2306  0.0173  0.1954
  250POPC   C4A 3274  11.926   8.378   8.979  0.2002 -0.1102 -0.2640
  250POPC   C1B 3275  11.283   7.817   8.099 -0.0719  0.1838  0.6425
  250POPC   C2B 3276  11.080   7.877   8.437 -0.3300 -0.0001  0.1787
  250POPC   C3B 3277  11.121   7.836   8.928 -0.0215  0.0324 -0.2651
  250POPC   C4B 3278  10.775   7.627   9.172 -0.0452  0.1395  0.0024
  251POPC   NC3 3279  11.632   5.583   7.416  0.0744 -0.1317 -0.0162
  251POPC   PO4 3280  12.078   5.671   7.365  0.0088  0.1748 -0.2017
  251POPC   GL1 3281  12.199   5.650   7.820  0.3296  0.0939  0.1257
  251POPC   GL2 3282  12.048   5.366   8.022 -0.1569  0.0845  0.1990
  251POPC   C1A 3283  12.483   5.683   8.240  0.1980 -0.1356  0.1402
  251POPC   D2A 3284  12.673   5.782   8.591  0.0907  0.1518 -0.0493
  251POPC   C3A 3285  12.662   5.453   8.920 -0.1179  0.1512 -0.1405
  251POPC   C4A 3286  12.889   5.195   9.196  0.0934  0.2500  0.0354
  251POPC   C1B 3287  11.862   5.438   8.432 -0.0131 -0.2328  0.0282
  251POPC   C2B 3288  11.693   5.380   8.823  0.0721 -0.2401 -0.1448
  251POPC   C3B 3289  11.599   5.632   9.149  0.2085  0.1575 -0.1556
  251POPC   C4B 3290  11.389   6.002   9.427 -0.2185 -0.1725  0.2532
  252POPC   NC3 3291   1.280  10.843   7.240  0.2163 -0.0117  0.0249
  252POPC   PO4 3292   1.452  10.531   7.534  0.3499  0.2070 -0.3083
  252POPC   GL1 3293   1.613  10.261   7.946  0.0498 -0.0213 -0.1941
  252POPC   GL2 3294   1.886  10.385   8.137 -0.0769  0.2654  0.0830
  252POPC   C1A 3295   1.833   9.889   8.256 -0.4080 -0.2664 -0.0674
  252POPC   D2A 3296   1.521   9.411   8.311  0.0406  0.3502  0.0325
  252POPC   C3A 3297   1.246   9.058   8.471 -0.0501 -0.0593 -0.1816
  252POPC   C4A 3298   1.276   8.860   8.938  0.1840  0.2296  0.1723
  252POPC   C1B 3299   1.511  10.277   8.411  0.2001  0.2649 -0.0229
  252POPC   C2B 3300   1.433  10.534   8.833  0.0730  0.1820 -0.0789
  252POPC   C3B 3301   1.811  10.514   9.143 -0.1000 -0.0498 -0.0322
  252POPC   C4B 3302   1.988  10.725   9.414  0.0429  0.1271 -0.0188
  253POPC   NC3 3303   9.124   3.105   7.540 -0.2921  0.2304  0.1616
  253POPC   PO4 3304   8.819   3.077   7.917 -0.0348  0.0672  0.1134
  253POPC   GL1 3305   9.048   2.902   8.295 -0.1251 -0.1244 -0.2114
  253POPC   GL2 3306   9.297   3.144   8.214 -0.1646  0.2323  0.1153
  253POPC   C1A 3307   9.200   2.682   8.653  0.1821  0.0159  0.0081
  253POPC   D2A 3308   9.434   2.644   9.021 -0.0098  0.1741 -0.0565
  253POPC   C3A 3309   9.839   2.927   9.070  0.1049  0.0235 -0.1054
  253POPC   C4A 3310   9.997   3.271   8.818  0.4356  0.2081  0.1741
  253POPC   C1B 3311   9.572   3.131   8.612  0.1912  0.1118 -0.1822
  253POPC   C2B 3312   9.489   3.277   8.984 -0.2321  0.2089  0.1952
  253POPC   C3B 3313   9.591   3.643   9.194  0.0770 -0.0685 -0.0488
  253POPC   C4B 3314   9.452   3.912   9.578  0.0787 -0.3607  0.1069
  254POPC   NC3 3315   0.623   3.043   7.542  0.2672 -0.0017 -0.0740
  254POPC   PO4 3316   0.129   3.048   7.710  0.0337 -0.0750  0.2314
  254POPC   GL1 3317  -0.217   3.013   7.922 -0.0451  0.2896  0.0352
  254POPC   GL2 3318  -0.285   3.291   8.076 -0.0566 -0.0796 -0.2277
  254POPC   C1A 3319  -0.402   2.845   8.271  0.0059  0.1620  0.1170
  254POPC   D2A 3320  -0.208   2.584   8.599  0.2352  0.1344  0.2349
  254POPC   C3A 3321  -0.313   2.645   8.995  0.2697 -0.0010 -0.1765
  254POPC   C4A 3322  -0.292   2.436   9.392 -0.3097  0.0689  0.1284
  254POPC   C1B 3323  -0.338   3.306   8.570 -0.3538  0.0191  0.0091
  254POPC   C2B 3324  -0.514   3.525   8.821 -0.4871 -0.3721 -0.2916
  254POPC   C3B 3325  -0.903   3.692   9.018 -0.1058 -0.1097  0.0413
  254POPC   C4B 3326  -1.239   3.441   9.154 -0.0608 -0.1819 -0.0624
  255POPC   NC3 3327  12.056   0.619   6.966 -0.0658  0.0192  0.2186
  255POPC   PO4 3328  12.514   0.547   7.078  0.2813 -0.1636  0.0969
  255POPC   GL1 3329  12.678   0.443   7.497 -0.3390 -0.3862 -0.0010
  255POPC   GL2 3330  12.892   0.253   7.581 -0.1790 -0.1178 -0.0070
  255POPC   C1A 3331  12.699   0.595   7.870  0.0408 -0.1877 -0.0219
  255POPC   D2A 3332  12.492   0.779   8.176  0.2744  0.1125  0.2041
  255POPC   C3A 3333  11.995   0.701   8.142 -0.0995 -0.0976 -0.3221
  255POPC   C4A 3334  11.755   0.403   8.204 -0.2569  0.1540  0.3652
  255POPC   C1B 3335  12.742  -0.011   7.986  0.0211 -0.0666 -0.1673
  255POPC   C2B 3336  12.934  -0.433   8.243 -0.2058  0.1315 -0.0027
  255POPC   C3B 3337  13.356  -0.559   8.524 -0.2095  0.1378  0.0374
  255POPC   C4B 3338  13.386  -0.952   8.701 -0.0529  0.0297 -0.3436
  256POPC   NC3 3339  11.956   3.144   7.598 -0.0837  0.2763 -0.0079
  256POPC   PO4 3340  12.395   3.115   7.597 -0.0035 -0.1878 -0.0172
  256POPC   GL1 3341  12.242   3.201   7.992 -0.4452 -0.0773  0.3152
  256POPC   GL2 3342  12.311   3.655   8.021 -0.0633  0.2958 -0.0847
  256POPC   C1A 3343  12.178   2.940   8.353 -0.1532  0.3571 -0.0772
  256POPC   D2A 3344  12.428   2.961   8.778  0.2199 -0.0652  0.0544
  256POPC   C3A 3345  12.392   3.156   9.186  0.1785 -0.3935  0.1390
  256POPC   C4A 3346  12.026   3.054   9.578 -0.1808 -0.0329  0.0755
  256POPC   C1B 3347  12.235   3.463   8.424 -0.2181  0.1267 -0.0442
  256POPC   C2B 3348  12.041   3.229   8.750  0.1217 -0.0961 -0.0361
  256POPC   C3B 3349  11.925   2.961   9.067 -0.3246  0.0087  0.1939
  256POPC   C4B 3350  11.725   2.714   9.428  0.2779 -0.0724  0.1690
  257POPC   NC3 3351  10.384   2.251   7.349 -0.0279  0.0323  0.1108
  257POPC   PO4 3352  10.258   1.761   7.473  0.3273  0.1637 -0.3056
  257POPC   GL1 3353   9.918   1.553   7.716 -0.0206  0.0200 -0.4651
  257POPC   GL2 3354  10.119   1.605   7.962 -0.2547  0.3250  0.1548
  257POPC   C1A 3355   9.600   1.642   8.059 -0.0843  0.1213 -0.1920
  257POPC   D2A 3356   9.491   1.783   8.452 -0.1900  0.1151  0.0940
  257POPC   C3A 3357   9.566   2.158   8.557  0.0926  0.1791  0.1984
  257POPC   C4A 3358   9.798   2.532   8.566  0.3048  0.3249 -0.2791
  257POPC   C1B 3359   9.944   1.293   8.200  0.1195  0.0859  0.0882
  257POPC   C2B 3360   9.758   1.328   8.603 -0.0615 -0.0276 -0.2764
  257POPC   C3B 3361   9.550   1.096   9.021 -0.3363  0.0289 -0.1365
  257POPC   C4B 3362   9.479   0.742   9.333  0.0220 -0.0730  0.0015
  258POPC   NC3 3363   1.780   4.536   7.102 -0.2474 -0.1202  0.1735
  258POPC   PO4 3364   2.158   4.480   7.419 -0.2567 -0.0939 -0.5221
  258POPC   GL1 3365   2.151   4.354   7.798  0.1640 -0.2463 -0.0975
  258POPC   GL2 3366   1.982   4.591   7.877 -0.0097 -0.0044 -0.0369
  258POPC   C1A 3367   2.361   4.174   8.091 -0.1173  0.4640  0.0878
  258POPC   D2A 3368   2.416   3.987   8.538 -0.0742  0.0978 -0.0605
  258POPC   C3A 3369   2.164   4.074   8.816 -0.1147 -0.0418 -0.1988
  258POPC   C4A 3370   1.947   3.905   9.239 -0.1250 -0.0351  0.2901
  258POPC   C1B 3371   1.868   4.759   8.225  0.0760 -0.1048  0.0640
  258POPC   C2B 3372   1.545   4.563   8.466 -0.3041 -0.1698  0.1519
  258POPC   C3B 3373   1.375   4.182   8.452 -0.0171 -0.2499 -0.1213
  258POPC   C4B 3374   1.179   3.785   8.439  0.0360 -0.3827 -0.2076
  259POPC   NC3 3375   1.353  12.283   7.890 -0.0994  0.1769  0.0912
  259POPC   PO4 3376   1.452  11.916   7.591 -0.0180  0.0546  0.0841
  259POPC   GL1 3377   1.518  11.806   8.030 -0.1716 -0.0327 -0.3310
  259POPC   GL2 3378   1.632  11.437   8.194 -0.0749 -0.2653 -0.1878
  259POPC   C1A 3379   1.734  11.889   8.394 -0.2187  0.3532  0.0288
  259POPC   D2A 3380   1.681  11.889   8.824  0.0025 -0.1758  0.1002
  259POPC   C3A 3381   1.893  11.883   9.183  0.2255 -0.1487  0.1577
  259POPC   C4A 3382   1.981  11.574   9.491  0.1887  0.1302  0.1598
  259POPC   C1B 3383   1.770  11.370   8.563  0.1748  0.3102 -0.0425
  259POPC   C2B 3384   1.588  11.046   8.747  0.1598  0.1658  0.1089
  259POPC   C3B 3385   1.149  10.951   8.927 -0.0087  0.0198  0.0018
  259POPC   C4B 3386   0.712  10.674   9.111 -0.1437  0.2930  0.0997
  260POPC   NC3 3387  10.944   7.595   7.192 -0.1357  0.1961  0.1582
  260POPC   PO4 3388  11.432   7.483   7.321  0.1432  0.0841  0.2124
  260POPC   GL1 3389  11.630   7.327   7.614 -0.0320 -0.0686  0.0667
  260POPC   GL2 3390  11.874   7.103   7.676  0.0258  0.0084 -0.3442
  260POPC   C1A 3391  11.532   7.391   7.986  0.2876  0.0046 -0.2221
  260POPC   D2A 3392  11.230   7.374   8.363  0.2947  0.3246  0.0986
  260POPC   C3A 3393  11.341   7.467   8.669  0.1714 -0.2019 -0.1321
  260POPC   C4A 3394  11.625   7.584   8.797 -0.1055 -0.1048  0.0101
  260POPC   C1B 3395  12.111   7.252   8.081 -0.1876  0.0887 -0.1643
  260POPC   C2B 3396  12.452   7.361   8.226 -0.2991  0.0951 -0.2602
  260POPC   C3B 3397  12.545   7.405   8.648  0.6675 -0.0308 -0.2762
  260POPC   C4B 3398  12.561   7.611   9.016  0.0412  0.0806 -0.1409
  261POPC   NC3 3399   2.596   5.488   7.770  0.1085  0.1562  0.3748
  261POPC   PO4 3400   2.661   5.916   7.685  0.4221 -0.0962 -0.4460
  261POPC   GL1 3401   2.675   6.204   8.137 -0.0588  0.1818  0.0267
  261POPC   GL2 3402   2.413   6.280   8.108 -0.0305  0.5089 -0.0486
  261POPC   C1A 3403   2.706   6.435   8.502  0.1929 -0.1084  0.2318
  261POPC   D2A 3404   2.660   6.411   8.951  0.0298 -0.2838 -0.0975
  261POPC   C3A 3405   3.025   6.248   9.065  0.2601  0.0429  0.6315
  261POPC   C4A 3406   3.196   5.930   9.493 -0.0462 -0.1190  0.0789
  261POPC   C1B 3407   1.995   6.509   8.219 -0.3076  0.0104 -0.1131
  261POPC   C2B 3408   1.598   6.541   8.433 -0.2447 -0.1585  0.0323
  261POPC   C3B 3409   1.432   6.195   8.675 -0.0583 -0.0270  0.0854
  261POPC   C4B 3410   1.343   6.355   9.053 -0.2594 -0.2131 -0.1067
  262POPC   NC3 3411   9.723   0.118   7.009 -0.6691 -0.0318 -0.1699
  262POPC   PO4 3412   9.649   0.203   7.362  0.2661 -0.1786  0.0414
  262POPC   GL1 3413   9.873   0.464   7.592  0.0505  0.0616 -0.0250
  262POPC   GL2 3414   9.665   0.417   7.886 -0.0858  0.2000  0.0832
  262POPC   C1A 3415  10.167   0.392   8.031 -0.0371  0.2244  0.3485
  262POPC   D2A 3416  10.441   0.198   8.188  0.2482 -0.0581 -0.2479
  262POPC   C3A 3417  10.551  -0.039   8.569 -0.1214 -0.0793 -0.0636
  262POPC   C4A 3418  10.912  -0.388   8.785  0.0206 -0.1102  0.0313
  262POPC   C1B 3419   9.634   0.278   8.343 -0.2491  0.0489  0.0811
  262POPC   C2B 3420   9.352   0.271   8.584 -0.1992  0.2331  0.0281
  262POPC   C3B 3421   8.957   0.291   8.737 -0.3042  0.0170 -0.3669
  262POPC   C4B 3422   8.829   0.496   9.143 -0.0367 -0.4533  0.1779
  263POPC   NC3 3423   8.996   6.194   9.134  0.0725 -0.1513 -0.0203
  263POPC   PO4 3424   9.247   6.314   8.766 -0.2368 -0.0007 -0.2192
  263POPC   GL1 3425   9.548   6.341   9.020 -0.1970 -0.2840 -0.0718
  263POPC   GL2 3426   9.474   6.085   9.229 -0.1713  0.1582  0.0240
  263POPC   C1A 3427   9.726   6.617   9.277 -0.3080 -0.1746 -0.0877
  263POPC   D2A 3428   9.946   6.716   9.632 -0.0383  0.3842  0.0208
  263POPC   C3A 3429  10.291   6.989   9.439  0.0121 -0.1718 -0.0468
  263POPC   C4A 3430  10.776   7.172   9.388  0.2211 -0.0394  0.0587
  263POPC   C1B 3431   9.891   6.124   9.347  0.1104 -0.0665 -0.3502
  263POPC   C2B 3432  10.364   5.999   9.216 -0.1015 -0.3342  0.0085
  263POPC   C3B 3433  10.568   5.583   9.100 -0.0442 -0.2199 -0.2581
  263POPC   C4B 3434  10.821   5.284   9.170  0.0661 -0.5364  0.1386
  264POPC   NC3 3435   2.443   4.790   7.673 -0.0434 -0.2838 -0.1580
  264POPC   PO4 3436   2.862   4.981   7.743  0.1194 -0.1918  0.0643
  264POPC   GL1 3437   2.733   5.024   8.105 -0.1965 -0.0826  0.2446
  264POPC   GL2 3438   2.747   5.334   8.198  0.0049  0.1535 -0.4840
  264POPC   C1A 3439   2.338   4.987   8.389  0.2627 -0.2575 -0.2768
  264POPC   D2A 3440   1.973   5.066   8.701 -0.1494  0.2053 -0.0710
  264POPC   C3A 3441   2.014   4.548   8.793 -0.1858 -0.3302 -0.2247
  264POPC   C4A 3442   1.704   4.226   8.838 -0.1321 -0.3869 -0.0502
  264POPC   C1B 3443   2.660   5.283   8.603 -0.0044 -0.1073  0.1188
  264POPC   C2B 3444   2.775   5.413   8.945 -0.1284  0.1504 -0.0580
  264POPC   C3B 3445   2.678   5.760   9.075 -0.0235  0.3029  0.0244
  264POPC   C4B 3446   2.620   6.034   9.321  0.2936 -0.2528 -0.0396
  265POPC   NC3 3447   0.570   3.858   7.827 -0.1063 -0.0805  0.0154
  265POPC   PO4 3448   0.662   3.447   7.889  0.0697  0.0945  0.2822
  265POPC   GL1 3449   0.547   3.459   8.181  0.1230 -0.0708  0.3290
  265POPC   GL2 3450   0.723   3.738   8.297  0.1669 -0.1317  0.2495
  265POPC   C1A 3451   0.294   3.494   8.410 -0.0757 -0.0238  0.0707
  265POPC   D2A 3452   0.102   3.201   8.832  0.1427 -0.1088  0.3346
  265POPC   C3A 3453   0.154   2.910   9.070  0.0081 -0.0991  0.1889
  265POPC   C4A 3454   0.116   2.754   9.601 -0.3093 -0.0411 -0.0221
  265POPC   C1B 3455   0.781   4.099   8.422 -0.1241 -0.1747  0.0026
  265POPC   C2B 3456   0.537   4.155   8.781  0.0878  0.1678 -0.1880
  265POPC   C3B 3457   0.269   4.421   8.929  0.1306 -0.0680 -0.2962
  265POPC   C4B 3458  -0.093   4.638   9.247  0.0094 -0.3003  0.0282
  266POPC   NC3 3459   0.866  11.970   7.026 -0.2187 -0.2966 -0.0362
  266POPC   PO4 3460   0.588  11.782   7.404 -0.0543  0.2800 -0.1167
  266POPC   GL1 3461   0.754  11.831   7.798 -0.1989  0.1103 -0.2406
  266POPC   GL2 3462   0.989  11.659   7.835 -0.0529  0.0612 -0.1328
  266POPC   C1A 3463   0.490  11.828   8.125  0.1686 -0.0816 -0.2423
  266POPC   D2A 3464   0.048  11.741   8.192 -0.0232  0.1247 -0.0122
  266POPC   C3A 3465  -0.314  11.675   8.333  0.1292 -0.2476  0.2189
  266POPC   C4A 3466  -0.726  11.789   8.410  0.0257 -0.1918  0.0065
  266POPC   C1B 3467   1.137  11.579   8.217  0.2409 -0.0318  0.3205
  266POPC   C2B 3468   1.263  11.710   8.568  0.1547  0.1696 -0.0738
  266POPC   C3B 3469   1.197  11.591   8.955  0.2308 -0.0918 -0.1860
  266POPC   C4B 3470   1.144  11.194   9.359 -0.0934  0.0512  0.2260
  267POPC   NC3 3471   6.420   1.945   7.203  0.0601  0.4376 -0.1732
  267POPC   PO4 3472   6.553   2.387   7.273 -0.1798 -0.0361  0.2373
  267POPC   GL1 3473   6.392   2.279   7.728  0.0499 -0.1867  0.0543
  267POPC   GL2 3474   6.201   2.450   7.904 -0.0503  0.0432 -0.0123
  267POPC   C1A 3475   6.457   1.975   8.003 -0.1120 -0.1589  0.0955
  267POPC   D2A 3476   6.499   1.694   8.252 -0.0199  0.5124  0.0075
  267POPC   C3A 3477   6.278   1.513   8.675  0.0260 -0.0240 -0.1648
  267POPC   C4A 3478   5.935   1.487   9.131 -0.3292  0.4198  0.0422
  267POPC   C1B 3479   5.990   2.699   8.186  0.0309 -0.1126 -0.0271
  267POPC   C2B 3480   6.178   2.966   8.593 -0.0015  0.1221  0.2115
  267POPC   C3B 3481   6.481   2.848   8.936 -0.1306 -0.2540  0.0002
  267POPC   C4B 3482   6.839   2.750   9.259 -0.1026 -0.2703 -0.0787
  268POPC   NC3 3483   7.790   2.205   7.498 -0.2893  0.1076 -0.2384
  268POPC   PO4 3484   7.461   2.674   7.577 -0.2535  0.1403 -0.0314
  268POPC   GL1 3485   7.326   2.500   7.944  0.2067  0.1462  0.1119
  268POPC   GL2 3486   7.638   2.581   8.173  0.0085  0.1859  0.2417
  268POPC   C1A 3487   7.274   2.300   8.324  0.0225  0.0287 -0.1218
  268POPC   D2A 3488   7.391   2.116   8.734  0.0650  0.0952 -0.2346
  268POPC   C3A 3489   7.038   2.295   9.039  0.2395 -0.1036 -0.2140
  268POPC   C4A 3490   6.571   2.355   9.117  0.0244 -0.1957 -0.1220
  268POPC   C1B 3491   7.781   2.452   8.657 -0.3433  0.1555  0.2028
  268POPC   C2B 3492   7.782   2.017   8.999 -0.0208  0.0632 -0.0838
  268POPC   C3B 3493   7.940   1.639   9.141  0.1009 -0.2991  0.0210
  268POPC   C4B 3494   8.218   1.396   9.284 -0.0184 -0.1984  0.0606
  269POPC   NC3 3495   7.585   1.871   7.099  0.0720  0.1540 -0.0222
  269POPC   PO4 3496   8.076   1.890   7.198  0.1009  0.2376 -0.3097
  269POPC   GL1 3497   8.304   1.770   7.645 -0.2699 -0.0736 -0.1209
  269POPC   GL2 3498   8.096   1.795   7.877  0.1425  0.4026 -0.0591
  269POPC   C1A 3499   8.485   1.337   7.884 -0.3634  0.0798 -0.0069
  269POPC   D2A 3500   8.590   0.993   8.101 -0.2191 -0.2345 -0.2012
  269POPC   C3A 3501   8.988   0.845   7.963  0.1371  0.0567 -0.0191
  269POPC   C4A 3502   9.366   0.840   8.075  0.3371  0.0579  0.0277
  269POPC   C1B 3503   8.057   1.509   8.318  0.2685  0.2004  0.2246
  269POPC   C2B 3504   8.256   1.273   8.577  0.1590 -0.0150  0.0216
  269POPC   C3B 3505   8.191   0.846   8.584 -0.2004 -0.4033 -0.2251
  269POPC   C4B 3506   8.346   0.508   8.842  0.3080 -0.0326  0.0066
  270POPC   NC3 3507   3.631   0.718   7.458  0.0202  0.2407  0.2338
  270POPC   PO4 3508   3.583   0.313   7.623  0.5434 -0.1180 -0.4279
  270POPC   GL1 3509   3.730   0.695   7.953  0.0173  0.0397  0.1085
  270POPC   GL2 3510   4.094   0.664   7.961 -0.2104  0.0807  0.0697
  270POPC   C1A 3511   3.633   0.695   8.337  0.0570 -0.3966  0.1892
  270POPC   D2A 3512   3.568   0.264   8.603  0.2009 -0.0478  0.3070
  270POPC   C3A 3513   3.834   0.273   8.976 -0.4752  0.2219 -0.0056
  270POPC   C4A 3514   3.925  -0.135   9.225 -0.3407 -0.1414 -0.1325
  270POPC   C1B 3515   4.139   0.793   8.387  0.0532 -0.3190 -0.4075
  270POPC   C2B 3516   3.931   0.799   8.796  0.3770 -0.0339 -0.2144
  270POPC   C3B 3517   3.663   1.087   9.013  0.2100 -0.2250  0.3340
  270POPC   C4B 3518   3.706   1.391   9.307 -0.0708 -0.5261 -0.0755
  271POPC   NC3 3519   8.828   3.434   8.294 -0.0122 -0.0857 -0.1057
  271POPC   PO4 3520   8.512   3.541   8.516  0.0643  0.0827  0.0701
  271POPC   GL1 3521   8.759   3.385   8.857 -0.3330 -0.0001 -0.0373
  271POPC   GL2 3522   8.929   3.122   8.713 -0.1047 -0.1204  0.2034
  271POPC   C1A 3523   9.004   3.417   9.175  0.1458  0.0249 -0.1002
  271POPC   D2A 3524   9.265   3.390   9.505 -0.1164  0.1473  0.4061
  271POPC   C3A 3525   9.553   3.067   9.492  0.2613  0.0824  0.0492
  271POPC   C4A 3526   9.599   2.675   9.489  0.1537  0.2457 -0.2831
  271POPC   C1B 3527   8.975   2.906   9.031  0.4786 -0.3192 -0.3458
  271POPC   C2B 3528   8.977   2.445   9.177 -0.0186  0.2086 -0.0732
  271POPC   C3B 3529   8.951   2.042   9.429 -0.1046 -0.0862 -0.1849
  271POPC   C4B 3530   9.210   1.681   9.480 -0.0687 -0.0436  0.0100
  272POPC   NC3 3531  10.440   3.018   7.640  0.5236 -0.1127  0.3118
  272POPC   PO4 3532  10.702   2.668   7.483 -0.1692  0.0234  0.2846
  272POPC   GL1 3533  10.665   2.378   7.809 -0.3254  0.2231  0.1179
  272POPC   GL2 3534  10.681   2.042   7.677  0.2687 -0.5916  0.1196
  272POPC   C1A 3535  10.997   2.075   8.096  0.3738  0.1564 -0.0837
  272POPC   D2A 3536  11.359   1.871   8.014  0.0055  0.0070  0.3415
  272POPC   C3A 3537  11.623   1.630   8.253  0.0117 -0.1479  0.2574
  272POPC   C4A 3538  11.777   1.447   8.671  0.1045 -0.0398  0.2817
  272POPC   C1B 3539  10.508   1.980   8.111 -0.2276 -0.0866  0.0384
  272POPC   C2B 3540  10.633   1.644   8.414  0.1726 -0.1733  0.1359
  272POPC   C3B 3541  10.852   1.337   8.673  0.0311 -0.1078 -0.0565
  272POPC   C4B 3542  10.872   0.910   8.507 -0.0086  0.0418 -0.2137
  273POPC   NC3 3543   1.378  12.922   7.680  0.0961 -0.1655 -0.0458
  273POPC   PO4 3544   1.576  12.764   7.822 -0.0379 -0.4024  0.0490
  273POPC   GL1 3545   1.491  12.755   8.186 -0.1184 -0.1868 -0.0603
  273POPC   GL2 3546   1.343  12.572   8.286  0.0686  0.0042  0.2680
  273POPC   C1A 3547   1.576  13.172   8.524 -0.2221 -0.2144  0.0565
  273POPC   D2A 3548   1.665  13.377   8.857 -0.1138 -0.0434  0.1727
  273POPC   C3A 3549   1.524  13.391   9.316  0.1712  0.1607  0.2308
  273POPC   C4A 3550   1.267  13.402   9.672 -0.2099  0.0505 -0.1705
  273POPC   C1B 3551   1.042  12.639   8.533  0.1933  0.2327  0.3169
  273POPC   C2B 3552   0.681  12.518   8.837 -0.0924 -0.0725  0.1623
  273POPC   C3B 3553   0.307  12.532   9.101  0.4063 -0.0043  0.1904
  273POPC   C4B 3554   0.013  12.978   9.061 -0.4381  0.1045 -0.4776
  274POPC   NC3 3555   4.392   1.399   7.606 -0.0496 -0.0981 -0.1512
  274POPC   PO4 3556   4.169   1.836   7.485 -0.0135  0.3982  0.3517
  274POPC   GL1 3557   3.992   1.639   7.881  0.2542 -0.2009 -0.1451
  274POPC   GL2 3558   4.171   1.713   8.106 -0.1656 -0.0268 -0.4464
  274POPC   C1A 3559   3.796   1.323   8.210 -0.3904 -0.0433  0.3925
  274POPC   D2A 3560   3.504   1.392   8.585 -0.1997  0.0710  0.1358
  274POPC   C3A 3561   3.484   1.623   8.866 -0.1644 -0.1465 -0.4273
  274POPC   C4A 3562   3.434   2.062   8.926 -0.2862  0.1333  0.1002
  274POPC   C1B 3563   4.334   1.808   8.461  0.0796  0.2237  0.0266
  274POPC   C2B 3564   4.523   1.472   8.704  0.0666  0.2541  0.0285
  274POPC   C3B 3565   4.481   0.895   8.739  0.3352 -0.2054  0.0422
  274POPC   C4B 3566   4.402   0.544   8.807  0.1997  0.0062 -0.0004
  275POPC   NC3 3567   4.027   1.146   7.296  0.1239  0.4109  0.0104
  275POPC   PO4 3568   4.003   1.045   7.659  0.0341  0.1059  0.0197
  275POPC   GL1 3569   4.238   1.159   7.978  0.0701  0.5864 -0.1188
  275POPC   GL2 3570   4.512   0.917   8.002  0.1704 -0.1647 -0.2397
  275POPC   C1A 3571   4.261   1.264   8.358 -0.3533 -0.0142 -0.1979
  275POPC   D2A 3572   4.052   1.310   8.745  0.0863 -0.0888  0.0130
  275POPC   C3A 3573   4.368   1.310   9.114  0.0179 -0.1894 -0.0363
  275POPC   C4A 3574   4.544   1.504   9.479  0.0131 -0.2618 -0.4505
  275POPC   C1B 3575   4.754   0.585   8.300 -0.0870 -0.0748 -0.1469
  275POPC   C2B 3576   4.901   0.478   8.582 -0.0488 -0.4068 -0.0981
  275POPC   C3B 3577   5.126   0.209   8.867 -0.2386  0.1563  0.1856
  275POPC   C4B 3578   5.241  -0.054   9.147 -0.0168  0.2248  0.0595
  276POPC   NC3 3579   5.380  12.499   6.811 -0.2834 -0.1673 -0.1641
  276POPC   PO4 3580   5.166  12.194   6.996  0.0421  0.2571  0.0846
  276POPC   GL1 3581   5.116  12.160   7.341  0.0208  0.0864 -0.2453
  276POPC   GL2 3582   4.974  11.893   7.504  0.0125 -0.0552  0.2861
  276POPC   C1A 3583   5.217  12.549   7.554 -0.3178  0.0504  0.1796
  276POPC   D2A 3584   5.113  12.726   7.959 -0.2178 -0.1496  0.3286
  276POPC   C3A 3585   4.890  12.552   8.345  0.1423 -0.1133  0.2101
  276POPC   C4A 3586   4.815  12.623   8.752 -0.0275  0.1135 -0.1990
  276POPC   C1B 3587   4.652  11.843   7.724  0.1073  0.1791  0.2776
  276POPC   C2B 3588   4.166  11.877   7.951 -0.0661 -0.1101  0.3482
  276POPC   C3B 3589   3.892  11.828   8.235 -0.1542 -0.4181  0.1494
  276POPC   C4B 3590   3.603  11.799   8.460 -0.3280  0.0690 -0.1483
  277POPC   NC3 3591   6.981   9.747   9.259 -0.2724  0.1668 -0.0392
  277POPC   PO4 3592   7.411   9.809   8.997  0.0384  0.2293  0.0741
  277POPC   GL1 3593   7.642  10.280   8.854 -0.1048  0.0765  0.0833
  277POPC   GL2 3594   7.916  10.277   9.111  0.1453 -0.2085  0.0186
  277POPC   C1A 3595   7.564  10.662   8.952 -0.4648 -0.0057 -0.1134
  277POPC   D2A 3596   7.546  11.102   9.067  0.4317 -0.3390  0.0825
  277POPC   C3A 3597   7.457  11.314   9.427  0.4594  0.1507  0.0779
  277POPC   C4A 3598   7.633  11.398   9.857 -0.0461 -0.2628  0.1819
  277POPC   C1B 3599   8.012  10.691   9.191 -0.0694 -0.0730  0.1848
  277POPC   C2B 3600   8.123  11.049   9.027 -0.0688  0.3038 -0.0756
  277POPC   C3B 3601   7.835  11.305   8.725 -0.2845 -0.0921 -0.2337
  277POPC   C4B 3602   7.442  11.535   8.549 -0.0520  0.0454 -0.2359
  278POPC   NC3 3603   3.658  12.094   7.152 -0.3670  0.0803  0.2176
  278POPC   PO4 3604   3.549  12.535   7.185 -0.0895 -0.1964  0.1775
  278POPC   GL1 3605   3.573  12.660   7.749  0.2381  0.4801 -0.0583
  278POPC   GL2 3606   3.506  12.957   7.871 -0.0493  0.0341 -0.0919
  278POPC   C1A 3607   3.461  12.608   8.206 -0.0088  0.0465 -0.2152
  278POPC   D2A 3608   3.659  12.336   8.521 -0.0261 -0.0399  0.6327
  278POPC   C3A 3609   3.761  12.370   9.037 -0.0276  0.1736 -0.1678
  278POPC   C4A 3610   4.228  12.481   9.181  0.4601  0.2184  0.0605
  278POPC   C1B 3611   3.714  13.089   8.226  0.2265  0.0268 -0.0664
  278POPC   C2B 3612   3.985  13.169   8.392 -0.3468 -0.0744 -0.0585
  278POPC   C3B 3613   4.332  13.363   8.244  0.0248 -0.1266 -0.2536
  278POPC   C4B 3614   4.647  13.525   7.801 -0.0278 -0.0058  0.2891
  279POPC   NC3 3615   9.618  12.398   6.980  0.0597 -0.0697  0.0054
  279POPC   PO4 3616   9.759  12.015   7.171 -0.0131 -0.0197  0.2461
  279POPC   GL1 3617   9.902  12.147   7.622  0.2220 -0.1402  0.0649
  279POPC   GL2 3618   9.662  12.151   7.793  0.3368  0.1721 -0.2585
  279POPC   C1A 3619  10.057  12.144   8.015 -0.0374 -0.0710  0.2871
  279POPC   D2A 3620  10.254  11.895   8.415  0.0184 -0.3631  0.1171
  279POPC   C3A 3621  10.459  11.798   8.724  0.0021 -0.0426 -0.1671
  279POPC   C4A 3622  10.636  11.462   9.053  0.1124  0.0994  0.0202
  279POPC   C1B 3623   9.575  12.111   8.186 -0.1135 -0.0826  0.0214
  279POPC   C2B 3624   9.148  12.055   8.419 -0.0853  0.0834  0.0319
  279POPC   C3B 3625   9.108  12.016   8.885  0.1147  0.0562 -0.2053
  279POPC   C4B 3626   9.300  12.117   9.266 -0.0902 -0.0169  0.2624
  280POPC   NC3 3627   2.247   8.772   6.946 -0.0233 -0.3669 -0.1353
  280POPC   PO4 3628   2.645   8.678   7.038  0.0527  0.1971 -0.0293
  280POPC   GL1 3629   2.595   8.337   7.308  0.2292 -0.0572 -0.1304
  280POPC   GL2 3630   2.344   8.165   7.147  0.0345  0.0336  0.0092
  280POPC   C1A 3631   2.391   8.248   7.659  0.0128  0.0285  0.1288
  280POPC   D2A 3632   2.079   8.349   7.973 -0.2866  0.0423  0.0423
  280POPC   C3A 3633   1.824   8.499   8.426 -0.0671 -0.0337  0.0305
  280POPC   C4A 3634   1.713   8.541   8.817 -0.2573  0.0701 -0.0738
  280POPC   C1B 3635   2.011   8.384   7.380 -0.2327  0.0995 -0.0825
  280POPC   C2B 3636   1.964   8.706   7.672 -0.0195  0.0946 -0.2453
  280POPC   C3B 3637   1.961   8.969   8.084 -0.2190  0.1616  0.0233
  280POPC   C4B 3638   1.780   9.031   8.545  0.0768  0.0619 -0.0076
  281POPC   NC3 3639   8.809  12.803   7.190 -0.2409 -0.3879 -0.6199
  281POPC   PO4 3640   8.995  12.408   7.139 -0.2051  0.0469  0.0556
  281POPC   GL1 3641   9.299  12.277   7.454 -0.1826 -0.0439  0.0012
  281POPC   GL2 3642   9.157  12.037   7.556  0.0893  0.3889 -0.1064
  281POPC   C1A 3643   9.404  12.580   7.853  0.3226 -0.1575 -0.0191
  281POPC   D2A 3644   9.722  12.569   8.154 -0.3918  0.1723  0.1836
  281POPC   C3A 3645  10.030  13.012   8.280 -0.0771 -0.0684 -0.1137
  281POPC   C4A 3646  10.023  13.294   8.625 -0.0348  0.3529  0.0885
  281POPC   C1B 3647   8.993  12.287   7.982 -0.2932  0.1239 -0.0789
  281POPC   C2B 3648   9.071  12.515   8.311  0.2555 -0.3560 -0.2371
  281POPC   C3B 3649   9.429  12.465   8.586  0.2952 -0.3171 -0.0589
  281POPC   C4B 3650   9.603  12.246   8.785 -0.1860  0.1107  0.2247
  282POPC   NC3 3651   3.527   3.400   7.446  0.1269  0.0751 -0.0938
  282POPC   PO4 3652   3.947   3.299   7.713  0.1611  0.0557 -0.1223
  282POPC   GL1 3653   3.867   3.059   8.091  0.1004 -0.1453 -0.0110
  282POPC   GL2 3654   4.065   3.201   8.340 -0.1672  0.1003 -0.2636
  282POPC   C1A 3655   3.588   2.851   8.178  0.1057  0.0930  0.2304
  282POPC   D2A 3656   3.574   2.517   8.547  0.1132 -0.1843  0.0253
  282POPC   C3A 3657   3.455   2.643   8.944 -0.0267 -0.1766 -0.0320
  282POPC   C4A 3658   3.442   2.365   9.266 -0.1417 -0.0420 -0.0366
  282POPC   C1B 3659   4.135   3.318   8.754 -0.1801  0.0000 -0.0636
  282POPC   C2B 3660   4.198   3.260   9.257  0.3679 -0.0511 -0.1031
  282POPC   C3B 3661   4.292   2.904   9.613 -0.1922  0.1596  0.1070
  282POPC   C4B 3662   4.490   2.965   9.977 -0.3655 -0.0954 -0.0063
  283POPC   NC3 3663   0.652   6.429   7.851  0.2040  0.2459  0.1683
  283POPC   PO4 3664   0.838   6.052   7.829 -0.2339  0.0351  0.3605
  283POPC   GL1 3665   0.506   5.989   8.120  0.2856 -0.4022  0.0659
  283POPC   GL2 3666   0.445   5.652   8.104 -0.1887  0.5173 -0.0079
  283POPC   C1A 3667   0.347   5.899   8.499 -0.1060 -0.2169  0.3595
  283POPC   D2A 3668   0.444   5.897   9.010 -0.0074 -0.1584 -0.2631
  283POPC   C3A 3669   0.963   5.673   9.145 -0.1792 -0.1442 -0.3377
  283POPC   C4A 3670   1.284   5.386   9.434  0.2028 -0.3125  0.1994
  283POPC   C1B 3671   0.433   5.348   8.402 -0.2208  0.1544  0.2911
  283POPC   C2B 3672   0.596   5.461   8.819  0.0711  0.0833  0.0240
  283POPC   C3B 3673   0.353   5.452   9.205  0.0548  0.0370 -0.3132
  283POPC   C4B 3674   0.250   5.491   9.593 -0.2124 -0.1508  0.0579
  284POPC   NC3 3675   0.586  12.925   7.140  0.0491 -0.0708 -0.0592
  284POPC   PO4 3676   0.422  12.654   7.395 -0.2042 -0.1277 -0.0110
  284POPC   GL1 3677   0.162  12.958   7.660 -0.0592  0.0390  0.3460
  284POPC   GL2 3678  -0.277  12.826   7.599 -0.1438 -0.0394 -0.2607
  284POPC   C1A 3679   0.157  13.080   8.066 -0.3335 -0.0531  0.3805
  284POPC   D2A 3680   0.048  13.542   8.319 -0.0297 -0.1763  0.0755
  284POPC   C3A 3681  -0.166  13.832   8.523  0.2733  0.1809  0.2251
  284POPC   C4A 3682  -0.073  14.138   8.916 -0.1388  0.1268 -0.1176
  284POPC   C1B 3683  -0.325  12.404   7.763 -0.1343  0.3172  0.0697
  284POPC   C2B 3684  -0.333  12.177   8.138 -0.1635  0.1926 -0.0862
  284POPC   C3B 3685  -0.114  12.091   8.482  0.0376  0.0058  0.0124
  284POPC   C4B 3686  -0.295  12.051   8.788  0.0177  0.0781 -0.0809
  285POPC   NC3 3687  11.446  10.832   7.177  0.2731  0.0161 -0.2059
  285POPC   PO4 3688  11.801  10.570   7.236  0.0704 -0.1640  0.2400
  285POPC   GL1 3689  11.869  10.487   7.708 -0.4091 -0.3305  0.1011
  285POPC   GL2 3690  12.107  10.273   7.762  0.3012  0.1695 -0.2635
  285POPC   C1A 3691  11.592  10.465   8.122  0.2803  0.1738  0.1383
  285POPC   D2A 3692  11.554  10.604   8.540  0.1420  0.1546 -0.4379
  285POPC   C3A 3693  11.696  10.504   8.845 -0.2354 -0.0266  0.1219
  285POPC   C4A 3694  11.991  10.316   9.077  0.1504 -0.3824 -0.1506
  285POPC   C1B 3695  11.852  10.025   8.049  0.0645  0.0443 -0.2988
  285POPC   C2B 3696  11.879   9.779   8.430 -0.1252  0.2109  0.1805
  285POPC   C3B 3697  11.782   9.927   8.813  0.2249  0.0735 -0.1350
  285POPC   C4B 3698  11.550  10.092   9.101  0.1621 -0.1272  0.2147
  286POPC   NC3 3699   3.739  10.268   7.067  0.1551 -0.1993 -0.0443
  286POPC   PO4 3700   3.630  10.724   6.948  0.0553  0.1295  0.0360
  286POPC   GL1 3701   3.464  10.703   7.336 -0.0498 -0.0266  0.1805
  286POPC   GL2 3702   3.408  10.896   7.536  0.2257  0.1130 -0.2252
  286POPC   C1A 3703   3.626  10.455   7.728 -0.0659  0.1848 -0.0269
  286POPC   D2A 3704   3.601  10.214   8.035 -0.3106  0.0129  0.1812
  286POPC   C3A 3705   3.415  10.265   8.416  0.0981 -0.0337  0.2868
  286POPC   C4A 3706   3.266  10.139   8.772 -0.1502  0.0724  0.2183
  286POPC   C1B 3707   3.647  11.033   7.772 -0.0792  0.3498 -0.2652
  286POPC   C2B 3708   4.102  10.911   7.897 -0.1552  0.2828  0.0761
  286POPC   C3B 3709   4.258  10.968   8.253 -0.2793 -0.0207 -0.1010
  286POPC   C4B 3710   4.547  10.922   8.625  0.1911  0.0441  0.0242
  287POPC   NC3 3711   1.647   1.870   7.180  0.0165  0.0618  0.1093
  287POPC   PO4 3712   2.151   2.042   7.456 -0.0660  0.0812  0.2179
  287POPC   GL1 3713   2.405   2.048   7.842  0.3596 -0.1754  0.2262
  287POPC   GL2 3714   2.710   1.888   7.965  0.1178 -0.2345  0.0614
  287POPC   C1A 3715   2.314   2.165   8.353 -0.2999 -0.0420  0.0851
  287POPC   D2A 3716   2.069   2.059   8.602  0.0360 -0.0580 -0.0918
  287POPC   C3A 3717   2.022   1.566   8.658 -0.1259  0.0448  0.1386
  287POPC   C4A 3718   1.709   1.277   8.871  0.0895 -0.0841 -0.2708
  287POPC   C1B 3719   2.956   1.977   8.232 -0.0853  0.2320 -0.1619
  287POPC   C2B 3720   3.187   1.895   8.498 -0.4329 -0.1390 -0.2070
  287POPC   C3B 3721   3.704   1.929   8.507  0.1974 -0.0911  0.1701
  287POPC   C4B 3722   3.813   2.070   8.043 -0.5718  0.2331  0.4248
  288POPC   NC3 3723   8.884   1.403   6.815  0.0542 -0.1861 -0.0723
  288POPC   PO4 3724   8.609   1.550   7.020 -0.1851 -0.2415 -0.1758
  288POPC   GL1 3725   8.739   1.398   7.334 -0.1658  0.2989  0.2775
  288POPC   GL2 3726   8.751   1.564   7.550 -0.1028 -0.4821  0.1016
  288POPC   C1A 3727   8.725   0.974   7.518 -0.0970  0.0879 -0.0844
  288POPC   D2A 3728   8.637   0.586   7.787  0.1601 -0.0208  0.1461
  288POPC   C3A 3729   8.255   0.448   7.765  0.3093 -0.0485  0.3441
  288POPC   C4A 3730   7.907   0.143   7.846  0.3967  0.1126 -0.2090
  288POPC   C1B 3731   8.994   1.352   7.817 -0.1110 -0.1680  0.3124
  288POPC   C2B 3732   9.197   1.404   8.270  0.1609  0.2589  0.0772
  288POPC   C3B 3733   9.191   1.094   8.646  0.0649 -0.3865  0.0593
  288POPC   C4B 3734   9.188   0.724   8.898  0.1823  0.1769  0.0053
  289POPC   NC3 3735  12.242   2.236   6.945 -0.0298  0.1020  0.1282
  289POPC   PO4 3736  11.811   2.206   7.048  0.2176  0.2650 -0.2544
  289POPC   GL1 3737  11.959   2.026   7.413 -0.0205 -0.2187  0.0639
  289POPC   GL2 3738  12.210   2.207   7.543 -0.1133  0.2424 -0.1472
  289POPC   C1A 3739  11.834   1.992   7.777  0.1351  0.0896 -0.0721
  289POPC   D2A 3740  11.766   2.141   8.213  0.0140  0.0126 -0.0433
  289POPC   C3A 3741  12.029   2.054   8.493  0.1726 -0.0707 -0.1821
  289POPC   C4A 3742  11.841   1.920   8.788  0.1123  0.0910 -0.0463
  289POPC   C1B 3743  12.310   2.129   7.945  0.0174 -0.0669  0.0874
  289POPC   C2B 3744  12.381   2.445   8.346  0.1054 -0.1802  0.0500
  289POPC   C3B 3745  12.345   2.436   8.876 -0.0081 -0.0603  0.2142
  289POPC   C4B 3746  12.320   2.592   9.337  0.0186  0.1459  0.0924
  290POPC   NC3 3747   2.636  11.470   7.359  0.1681 -0.1596 -0.1110
  290POPC   PO4 3748   3.045  11.379   7.243  0.3792  0.1662 -0.1301
  290POPC   GL1 3749   3.043  11.705   7.602 -0.1173  0.1915  0.2178
  290POPC   GL2 3750   2.930  11.404   7.757 -0.2158 -0.3050  0.2029
  290POPC   C1A 3751   3.134  11.786   8.088  0.0428  0.0902 -0.2446
  290POPC   D2A 3752   3.091  11.603   8.517  0.0354  0.3961  0.1788
  290POPC   C3A 3753   3.038  11.192   8.415 -0.1727 -0.0513  0.0170
  290POPC   C4A 3754   2.627  10.831   8.511 -0.1568  0.0562 -0.3317
  290POPC   C1B 3755   3.334  11.314   7.986 -0.4067  0.2109  0.0851
  290POPC   C2B 3756   3.531  11.309   8.373 -0.1674 -0.1489  0.2445
  290POPC   C3B 3757   3.760  10.984   8.672 -0.1377  0.4282  0.4397
  290POPC   C4B 3758   3.547  10.584   8.797 -0.1098 -0.0677  0.1559
  291POPC   NC3 3759   9.609   6.810   7.247 -0.1131  0.0207  0.1433
  291POPC   PO4 3760   9.893   6.707   7.575  0.0612  0.4671 -0.1528
  291POPC   GL1 3761  10.155   6.703   7.822 -0.0516 -0.3230 -0.0283
  291POPC   GL2 3762  10.427   6.506   7.810  0.1392 -0.0283  0.0846
  291POPC   C1A 3763  10.302   6.973   8.170 -0.0270  0.2491 -0.0826
  291POPC   D2A 3764  10.506   7.066   8.492  0.1559 -0.1930 -0.2621
  291POPC   C3A 3765  10.389   7.337   8.790  0.3508  0.1394 -0.1226
  291POPC   C4A 3766  10.139   7.635   8.957  0.0342  0.0167 -0.3332
  291POPC   C1B 3767  10.654   6.578   8.158 -0.0749  0.0076  0.1587
  291POPC   C2B 3768  10.688   6.568   8.524  0.1453  0.2201 -0.2023
  291POPC   C3B 3769  10.493   6.415   8.874  0.1993 -0.3552 -0.0435
  291POPC   C4B 3770  10.266   6.514   9.306  0.2107 -0.3181 -0.0340
  292POPC   NC3 3771  11.749   6.459   7.153 -0.1980  0.4410 -0.0575
  292POPC   PO4 3772  11.879   6.112   7.438 -0.0305  0.2436 -0.0867
  292POPC   GL1 3773  11.865   6.059   7.825 -0.4357  0.2306 -0.3876
  292POPC   GL2 3774  11.751   5.766   7.863  0.0915 -0.1155  0.0135
  292POPC   C1A 3775  11.804   6.331   8.204 -0.2708  0.0141 -0.3706
  292POPC   D2A 3776  11.760   6.407   8.736 -0.1477  0.2163 -0.1707
  292POPC   C3A 3777  12.012   6.719   9.022  0.1250 -0.1790  0.0375
  292POPC   C4A 3778  12.267   6.909   9.361  0.2001 -0.0858  0.1441
  292POPC   C1B 3779  12.001   5.871   8.269  0.6574 -0.0780 -0.1569
  292POPC   C2B 3780  12.220   6.120   8.503  0.1034  0.4836 -0.1104
  292POPC   C3B 3781  12.449   6.368   8.727 -0.0761 -0.1270  0.0365
  292POPC   C4B 3782  12.501   6.742   8.976  0.2587 -0.2448  0.1422
  293POPC   NC3 3783  12.947   4.056   7.644 -0.1339  0.3130  0.1397
  293POPC   PO4 3784  12.746   3.604   7.679 -0.2470 -0.0794 -0.1315
  293POPC   GL1 3785  12.769   3.813   8.030  0.2072 -0.0998  0.2061
  293POPC   GL2 3786  13.151   3.794   8.054  0.4606  0.0444  0.3652
  293POPC   C1A 3787  12.805   3.861   8.460 -0.1273  0.1903  0.1867
  293POPC   D2A 3788  13.097   3.750   8.835 -0.2560  0.0303 -0.3875
  293POPC   C3A 3789  12.958   3.589   9.094  0.0716 -0.2241 -0.1097
  293POPC   C4A 3790  12.886   3.212   9.318  0.0189  0.0263 -0.4535
  293POPC   C1B 3791  13.351   4.074   8.391  0.0998  0.2212 -0.0441
  293POPC   C2B 3792  13.434   4.410   8.435  0.2771 -0.2212 -0.0148
  293POPC   C3B 3793  13.667   4.663   8.625 -0.0230  0.1796  0.2501
  293POPC   C4B 3794  13.661   4.980   9.001  0.0446  0.1695 -0.2015
  294POPC   NC3 3795   3.126   9.610   6.944  0.1688 -0.0641 -0.0638
  294POPC   PO4 3796   2.806   9.570   7.224  0.1379 -0.4165 -0.2058
  294POPC   GL1 3797   2.663   9.378   7.558 -0.1837  0.0529 -0.1434
  294POPC   GL2 3798   2.313   9.285   7.699 -0.0799 -0.0408  0.1470
  294POPC   C1A 3799   2.615   9.533   8.032  0.1764 -0.0122  0.0878
  294POPC   D2A 3800   2.838   9.579   8.347  0.3111  0.1743  0.3009
  294POPC   C3A 3801   2.826  10.006   8.635 -0.1272 -0.2017 -0.0660
  294POPC   C4A 3802   2.483  10.390   8.499 -0.0025 -0.1196 -0.1279
  294POPC   C1B 3803   2.144   9.405   8.054 -0.0515 -0.1099  0.4125
  294POPC   C2B 3804   2.119   9.477   8.506 -0.2543  0.0596 -0.0932
  294POPC   C3B 3805   2.010   9.406   8.884  0.0340 -0.2331 -0.2785
  294POPC   C4B 3806   1.929   9.305   9.331  0.0371 -0.0351 -0.2718
  295POPC   NC3 3807   3.215   4.928   7.437 -0.1926 -0.3542  0.0834
  295POPC   PO4 3808   3.384   4.756   7.916 -0.2210 -0.0969 -0.0416
  295POPC   GL1 3809   3.224   4.868   8.222  0.1228 -0.4420 -0.2531
  295POPC   GL2 3810   3.242   5.199   8.189  0.0964  0.0909  0.4201
  295POPC   C1A 3811   2.878   4.831   8.612  0.0199  0.1373 -0.1730
  295POPC   D2A 3812   2.860   4.594   8.943  0.3500 -0.1977  0.3087
  295POPC   C3A 3813   2.396   4.404   9.068 -0.1190 -0.0770  0.1699
  295POPC   C4A 3814   1.914   4.443   9.240 -0.0011 -0.1536  0.1512
  295POPC   C1B 3815   3.123   5.572   8.415 -0.0907 -0.0158 -0.0522
  295POPC   C2B 3816   2.897   5.818   8.616 -0.0296 -0.0344 -0.2924
  295POPC   C3B 3817   2.520   5.896   8.602 -0.1874  0.1765  0.1403
  295POPC   C4B 3818   2.171   5.867   8.940 -0.1695  0.0649 -0.0673
  296POPC   NC3 3819   1.862   2.544   7.460  0.2091  0.0267 -0.0911
  296POPC   PO4 3820   1.477   2.309   7.283  0.0084  0.1412  0.3525
  296POPC   GL1 3821   1.399   2.721   7.540 -0.0694  0.2156  0.1856
  296POPC   GL2 3822   1.567   2.934   7.461  0.1426 -0.1162 -0.2642
  296POPC   C1A 3823   1.466   2.687   7.937 -0.2092 -0.0347  0.0192
  296POPC   D2A 3824   1.311   2.343   8.207 -0.0385 -0.0704 -0.0036
  296POPC   C3A 3825   1.533   2.338   8.566  0.0274  0.1565  0.2658
  296POPC   C4A 3826   1.764   2.484   8.812 -0.4745 -0.0433  0.0401
  296POPC   C1B 3827   1.524   3.141   7.903  0.2298 -0.1271 -0.0514
  296POPC   C2B 3828   1.144   2.987   8.173  0.0654  0.1252  0.2201
  296POPC   C3B 3829   0.970   3.111   8.535  0.0161  0.0135 -0.4494
  296POPC   C4B 3830   0.508   2.961   8.739  0.0622 -0.0263  0.2633
  297POPC   NC3 3831   0.697  10.931   6.865 -0.3829 -0.1294  0.5226
  297POPC   PO4 3832   0.680  10.865   7.298  0.3048 -0.0588 -0.1412
  297POPC   GL1 3833   0.532  10.499   7.608  0.0286 -0.3536 -0.0222
  297POPC   GL2 3834   0.488  10.268   7.471 -0.2481  0.0706 -0.1050
  297POPC   C1A 3835   0.417  10.300   8.067 -0.1178  0.1566  0.0199
  297POPC   D2A 3836   0.274   9.987   8.404  0.0362  0.2130 -0.3512
  297POPC   C3A 3837   0.336  10.091   8.790  0.0659 -0.1966 -0.1600
  297POPC   C4A 3838   0.141  10.563   8.928 -0.0596  0.2912  0.1127
  297POPC   C1B 3839   0.441   9.958   7.735 -0.1054 -0.2211  0.1820
  297POPC   C2B 3840   0.603   9.761   8.048 -0.0711  0.0097 -0.0806
  297POPC   C3B 3841   0.854   9.533   8.388 -0.1506 -0.0347  0.1178
  297POPC   C4B 3842   1.119   9.439   8.745 -0.2684 -0.3650 -0.1248
  298POPC   NC3 3843   2.262  10.836   7.649 -0.0630 -0.1644 -0.0657
  298POPC   PO4 3844   2.140  11.337   7.489  0.0660  0.4499  0.2306
  298POPC   GL1 3845   2.412  11.306   7.865 -0.0688  0.1766 -0.0764
  298POPC   GL2 3846   2.577  11.070   8.030  0.2991 -0.0428 -0.1147
  298POPC   C1A 3847   2.687  11.482   8.290  0.3445 -0.1996  0.0010
  298POPC   D2A 3848   2.633  11.502   8.712  0.0110 -0.1411  0.1324
  298POPC   C3A 3849   2.922  11.773   9.002  0.1001 -0.1863  0.0526
  298POPC   C4A 3850   3.324  11.718   9.310  0.1328 -0.0910  0.1252
  298POPC   C1B 3851   2.232  11.171   8.341 -0.0602  0.0582 -0.3633
  298POPC   C2B 3852   2.161  11.177   8.814 -0.1733  0.1239  0.3244
  298POPC   C3B 3853   1.871  11.425   9.007 -0.3977 -0.0056 -0.5278
  298POPC   C4B 3854   1.688  11.132   9.333  0.1242 -0.0260 -0.2577
  299POPC   NC3 3855   2.543  10.927   7.159  0.1175  0.2540 -0.1731
  299POPC   PO4 3856   2.700  11.045   7.544 -0.0711  0.1834 -0.1108
  299POPC   GL1 3857   2.909  10.688   7.721 -0.3330 -0.3087  0.1921
  299POPC   GL2 3858   2.991  10.503   7.477 -0.0826 -0.1829 -0.3151
  299POPC   C1A 3859   3.185  10.780   7.933  0.1186 -0.0618 -0.1710
  299POPC   D2A 3860   3.390  10.849   8.285  0.1723 -0.1599 -0.2957
  299POPC   C3A 3861   3.779  10.681   8.268  0.1174 -0.0762  0.2518
  299POPC   C4A 3862   4.085  10.437   8.072 -0.3972 -0.1816  0.1306
  299POPC   C1B 3863   3.147  10.275   7.803  0.3518 -0.0291 -0.1618
  299POPC   C2B 3864   3.115   9.968   8.187  0.2538  0.2537  0.1158
  299POPC   C3B 3865   3.258   9.749   8.446  0.2436 -0.1730  0.3854
  299POPC   C4B 3866   3.105   9.628   8.788  0.4013  0.3181 -0.2309
  300POPC   NC3 3867  11.694   1.197   7.429  0.0023  0.2711 -0.2895
  300POPC   PO4 3868  12.195   1.217   7.311 -0.0427 -0.1034  0.2308
  300POPC   GL1 3869  12.077   1.369   7.774  0.1097  0.1543  0.2437
  300POPC   GL2 3870  12.170   1.643   7.670  0.0429 -0.1026 -0.0835
  300POPC   C1A 3871  12.126   1.218   8.166 -0.1960  0.0767  0.1809
  300POPC   D2A 3872  12.034   0.998   8.560 -0.0179  0.3552 -0.2076
  300POPC   C3A 3873  11.906   1.057   9.006 -0.1623 -0.2631  0.0573
  300POPC   C4A 3874  11.710   1.327   9.264  0.3406  0.0683 -0.0382
  300POPC   C1B 3875  12.116   1.702   8.123  0.0480  0.0242 -0.1684
  300POPC   C2B 3876  12.220   1.621   8.548 -0.0053  0.0697  0.0459
  300POPC   C3B 3877  12.326   1.842   8.871  0.2456  0.0629  0.0645
  300POPC   C4B 3878  12.228   1.665   9.221  0.5860  0.0920 -0.1097
  301POPC   NC3 3879   1.910   1.101   7.559 -0.0190  0.0206 -0.2338
  301POPC   PO4 3880   1.486   1.221   7.265 -0.0963  0.0776 -0.1177
  301POPC   GL1 3881   1.166   1.315   7.643  0.0118  0.1768 -0.0380
  301POPC   GL2 3882   1.196   1.016   7.721 -0.0573  0.0987 -0.2957
  301POPC   C1A 3883   0.869   1.586   7.857  0.0044 -0.1869 -0.1423
  301POPC   D2A 3884   0.547   1.699   8.195  0.1798 -0.1668  0.2121
  301POPC   C3A 3885   0.521   1.699   8.656  0.2636  0.0505  0.2707
  301POPC   C4A 3886   0.237   1.465   9.015 -0.1761 -0.2017 -0.0365
  301POPC   C1B 3887   1.321   0.987   8.247  0.3012 -0.2298 -0.0832
  301POPC   C2B 3888   1.277   0.988   8.731  0.5910 -0.3437 -0.2459
  301POPC   C3B 3889   1.084   0.942   9.259 -0.0217  0.0909  0.0895
  301POPC   C4B 3890   0.699   0.785   9.455  0.1498 -0.0991 -0.1228
  302POPC   NC3 3891   8.555  12.024   7.267  0.1569  0.0745 -0.0308
  302POPC   PO4 3892   8.349  11.576   7.381 -0.2220 -0.0624 -0.1361
  302POPC   GL1 3893   8.778  11.506   7.531 -0.1992 -0.1183 -0.1674
  302POPC   GL2 3894   8.757  11.861   7.680  0.0633 -0.3974  0.0747
  302POPC   C1A 3895   8.976  11.298   7.775  0.1417  0.0730 -0.0550
  302POPC   D2A 3896   9.151  11.080   8.160  0.0016 -0.1499  0.0980
  302POPC   C3A 3897   9.471  10.729   8.129  0.0012 -0.3376  0.0073
  302POPC   C4A 3898   9.540  10.304   8.216 -0.1720  0.1616 -0.1333
  302POPC   C1B 3899   8.638  11.901   8.141 -0.1488 -0.0650 -0.0653
  302POPC   C2B 3900   8.665  11.853   8.516 -0.1631 -0.2776 -0.2492
  302POPC   C3B 3901   8.590  11.798   8.964  0.0426  0.1893  0.1325
  302POPC   C4B 3902   8.847  11.749   9.312  0.0836  0.1326  0.4661
  303POPC   NC3 3903   7.648  10.787   7.232  0.1543  0.0398  0.0257
  303POPC   PO4 3904   8.037  10.509   7.136  0.3606  0.0534 -0.0080
  303POPC   GL1 3905   8.126  10.429   7.539 -0.3991 -0.1219  0.1569
  303POPC   GL2 3906   7.824  10.413   7.791 -0.2130  0.1329  0.2488
  303POPC   C1A 3907   8.458  10.633   7.850 -0.0935 -0.3687 -0.3234
  303POPC   D2A 3908   8.680  11.000   7.991  0.2832  0.0973 -0.0155
  303POPC   C3A 3909   8.478  11.437   7.988 -0.0293 -0.4064 -0.2794
  303POPC   C4A 3910   8.198  11.674   8.254 -0.4557  0.0656  0.0742
  303POPC   C1B 3911   7.457  10.487   8.137  0.1776  0.1043  0.1105
  303POPC   C2B 3912   7.271  10.490   8.541 -0.1971  0.0610  0.0353
  303POPC   C3B 3913   7.053  10.727   8.867 -0.2185  0.2326  0.1402
  303POPC   C4B 3914   6.867  10.547   9.203  0.3020  0.1987 -0.2556
  304POPC   NC3 3915   6.941   2.489   7.567  0.3824  0.0827 -0.0852
  304POPC   PO4 3916   7.311   2.071   7.446 -0.3318 -0.0221 -0.0309
  304POPC   GL1 3917   7.575   2.095   7.890 -0.1993  0.1974 -0.3255
  304POPC   GL2 3918   7.617   1.918   8.109  0.0090  0.1297 -0.0390
  304POPC   C1A 3919   7.988   2.211   8.158  0.1838  0.0697 -0.0856
  304POPC   D2A 3920   8.282   2.010   8.348 -0.0336 -0.1612  0.0525
  304POPC   C3A 3921   8.162   1.769   8.745 -0.1229  0.0670 -0.3451
  304POPC   C4A 3922   8.424   1.911   9.212  0.0759 -0.0760 -0.3395
  304POPC   C1B 3923   7.763   1.923   8.522  0.1711 -0.0673  0.0402
  304POPC   C2B 3924   7.731   1.556   8.708 -0.0224 -0.0493 -0.1173
  304POPC   C3B 3925   7.926   1.207   8.899 -0.2682 -0.1726 -0.2430
  304POPC   C4B 3926   7.842   1.084   9.420 -0.0268 -0.0852 -0.2011
  305POPC   NC3 3927   2.891  12.894   7.262  0.0429  0.1925  0.1424
  305POPC   PO4 3928   2.569  13.000   7.339 -0.3984 -0.0965 -0.1486
  305POPC   GL1 3929   2.558  12.979   7.823  0.0275 -0.0148  0.2985
  305POPC   GL2 3930   2.384  13.122   7.974  0.0266 -0.1427 -0.2791
  305POPC   C1A 3931   2.475  12.645   7.943  0.2976  0.0459 -0.2988
  305POPC   D2A 3932   2.661  12.435   8.360  0.0632  0.0643 -0.0048
  305POPC   C3A 3933   2.996  12.577   8.555 -0.0583 -0.0380  0.2899
  305POPC   C4A 3934   3.274  12.547   8.764  0.0273  0.0278  0.1112
  305POPC   C1B 3935   2.033  13.019   8.282  0.0284 -0.3405  0.2870
  305POPC   C2B 3936   1.795  12.671   8.559  0.0771 -0.5132  0.3460
  305POPC   C3B 3937   1.752  12.376   8.737 -0.1263  0.1852 -0.2500
  305POPC   C4B 3938   1.929  12.492   9.149 -0.0551  0.2531 -0.0622
  306POPC   NC3 3939   6.108   9.936   8.413  0.2120  0.2376 -0.3975
  306POPC   PO4 3940   6.111   9.651   8.735  0.0765  0.0537 -0.5577
  306POPC   GL1 3941   6.104  10.091   8.923 -0.1586  0.0915  0.0920
  306POPC   GL2 3942   5.857   9.993   9.051  0.2679  0.0113  0.2354
  306POPC   C1A 3943   5.905  10.479   8.953  0.1113 -0.0642 -0.1905
  306POPC   D2A 3944   6.067  10.844   9.277  0.0852 -0.0507  0.1271
  306POPC   C3A 3945   5.865  11.211   9.411 -0.0346  0.1287 -0.1059
  306POPC   C4A 3946   5.804  11.592   9.657 -0.1694 -0.2783 -0.1123
  306POPC   C1B 3947   5.471  10.212   8.999 -0.3914 -0.0188  0.4037
  306POPC   C2B 3948   5.222  10.255   8.699  0.0605  0.0194 -0.1202
  306POPC   C3B 3949   4.945  10.465   8.442 -0.1331  0.1010 -0.4049
  306POPC   C4B 3950   4.495  10.489   8.368 -0.2653 -0.0760 -0.0276
  307POPC   NC3 3951   9.616   1.147   7.069  0.0035  0.0506  0.1267
  307POPC   PO4 3952   9.577   1.280   7.528  0.0269 -0.0569 -0.1514
  307POPC   GL1 3953   9.954   1.015   7.763 -0.2423 -0.2219 -0.0342
  307POPC   GL2 3954  10.281   1.151   7.841  0.2825  0.1657 -0.0876
  307POPC   C1A 3955   9.834   0.787   8.225  0.0202 -0.2947 -0.1793
  307POPC   D2A 3956   9.626   0.880   8.569  0.0642  0.3393 -0.0990
  307POPC   C3A 3957   9.683   0.581   8.796 -0.0317  0.1236  0.3334
  307POPC   C4A 3958   9.427   0.321   9.082  0.3021  0.1089  0.1234
  307POPC   C1B 3959  10.373   0.831   8.046 -0.0492  0.1854 -0.3485
  307POPC   C2B 3960  10.416   0.623   8.469  0.0978 -0.0556 -0.1761
  307POPC   C3B 3961  10.245   0.619   8.781  0.1702 -0.0184 -0.0345
  307POPC   C4B 3962   9.996   0.753   9.158  0.2945 -0.5926 -0.0491
  308POPC   NC3 3963  10.418   4.740   7.393 -0.3107  0.0341  0.0884
  308POPC   PO4 3964  10.798   4.499   7.457  0.2688 -0.0656  0.1610
  308POPC   GL1 3965  10.936   4.471   7.807 -0.0699 -0.0464  0.4208
  308POPC   GL2 3966  11.251   4.689   7.819 -0.2658  0.1705  0.4681
  308POPC   C1A 3967  10.951   4.487   8.203 -0.2509  0.2171  0.0801
  308POPC   D2A 3968  11.251   4.473   8.432 -0.0410 -0.1256  0.2011
  308POPC   C3A 3969  11.642   4.738   8.678  0.1216 -0.1674  0.1433
  308POPC   C4A 3970  12.028   4.933   8.682 -0.0308  0.0453  0.0804
  308POPC   C1B 3971  11.610   4.395   8.062 -0.1458 -0.1119 -0.1136
  308POPC   C2B 3972  11.760   4.303   8.423  0.2388 -0.2016  0.0022
  308POPC   C3B 3973  11.846   4.095   8.751  0.1100  0.2137 -0.2610
  308POPC   C4B 3974  11.977   4.167   9.283 -0.0292  0.0729 -0.1084
  309POPC   NC3 3975   2.929  12.239   6.804 -0.1849 -0.1478  0.1471
  309POPC   PO4 3976   3.006  12.405   7.193 -0.1349 -0.1484  0.2043
  309POPC   GL1 3977   2.995  12.591   7.621 -0.2911  0.1860  0.0163
  309POPC   GL2 3978   2.829  12.316   7.781  0.0432  0.0902  0.1409
  309POPC   C1A 3979   2.960  12.781   8.037 -0.1595  0.3042  0.0422
  309POPC   D2A 3980   2.692  12.931   8.267 -0.0366  0.0560 -0.0983
  309POPC   C3A 3981   2.478  13.322   8.417 -0.0064 -0.2822 -0.2354
  309POPC   C4A 3982   2.344  13.557   8.701  0.1841 -0.3212 -0.2777
  309POPC   C1B 3983   3.070  12.329   8.053  0.0073  0.0300  0.2821
  309POPC   C2B 3984   3.500  12.164   8.029  0.1063  0.2952  0.1411
  309POPC   C3B 3985   3.916  12.306   7.954  0.4422 -0.1138 -0.1293
  309POPC   C4B 3986   4.078  12.704   7.944  0.0478 -0.0015 -0.1290
  310POPC   NC3 3987   7.466   9.865  10.125 -0.1753 -0.1003  0.3617
  310POPC   PO4 3988   7.177  10.162  10.033  0.1070  0.2199  0.0051
  310POPC   GL1 3989   7.432  10.373   9.874 -0.3039 -0.1335  0.2440
  310POPC   GL2 3990   7.112  10.607   9.788  0.2663  0.1773 -0.1142
  310POPC   C1A 3991   7.678  10.674   9.564 -0.1114 -0.1028  0.1416
  310POPC   D2A 3992   7.922  11.085   9.466 -0.0633  0.1491 -0.6492
  310POPC   C3A 3993   8.428  11.179   9.398  0.4383 -0.2856 -0.1748
  310POPC   C4A 3994   8.722  11.284   9.037 -0.0863  0.0854  0.0807
  310POPC   C1B 3995   7.072  10.964   9.539 -0.3843 -0.1532 -0.0165
  310POPC   C2B 3996   6.909  11.352   9.335 -0.0836  0.1023  0.2764
  310POPC   C3B 3997   7.189  11.750   9.199 -0.2318 -0.0901 -0.0364
  310POPC   C4B 3998   7.112  11.871   8.829 -0.3830 -0.0423  0.1162
  311POPC   NC3 3999   2.046   3.416   7.599  0.0326 -0.0886  0.0773
  311POPC   PO4 4000   2.058   2.992   7.530  0.3507  0.1660  0.1294
  311POPC   GL1 4001   1.950   2.858   7.952 -0.0693 -0.0687 -0.0143
  311POPC   GL2 4002   2.018   3.111   8.216 -0.2422 -0.0778 -0.0628
  311POPC   C1A 4003   1.672   2.851   8.378 -0.4680 -0.1736  0.1525
  311POPC   D2A 4004   1.396   2.835   8.613  0.1613 -0.0537 -0.1465
  311POPC   C3A 4005   1.408   2.722   9.077  0.2593 -0.0166 -0.0276
  311POPC   C4A 4006   1.540   2.767   9.438  0.0607  0.1071 -0.1456
  311POPC   C1B 4007   2.174   3.124   8.679  0.1497  0.2933 -0.2698
  311POPC   C2B 4008   2.471   3.081   9.049 -0.0981 -0.1360  0.3828
  311POPC   C3B 4009   2.266   2.917   9.381  0.2215 -0.1541 -0.0292
  311POPC   C4B 4010   2.007   2.561   9.402  0.0309 -0.0459  0.0996
  312POPC   NC3 4011   2.139   5.849   7.657  0.2813  0.0669 -0.1719
  312POPC   PO4 4012   1.884   5.506   7.698  0.3610 -0.1333  0.0881
  312POPC   GL1 4013   1.780   5.775   7.992  0.2232  0.1305 -0.2212
  312POPC   GL2 4014   1.727   6.121   8.049 -0.2259 -0.0785 -0.1045
  312POPC   C1A 4015   2.056   5.960   8.410 -0.1023  0.1894 -0.4137
  312POPC   D2A 4016   2.050   6.366   8.688  0.1513 -0.0000  0.0456
  312POPC   C3A 4017   2.247   6.695   8.835  0.2014 -0.2978 -0.0296
  312POPC   C4A 4018   2.079   7.087   9.080  0.0634 -0.2642 -0.1249
  312POPC   C1B 4019   1.588   5.797   8.425  0.0194 -0.2970 -0.0273
  312POPC   C2B 4020   1.838   5.518   8.763 -0.3398 -0.0581  0.0651
  312POPC   C3B 4021   1.737   5.334   9.171 -0.1192 -0.0375 -0.0373
  312POPC   C4B 4022   1.640   5.013   9.515 -0.4022 -0.2587  0.0077
  313POPC   NC3 4023   5.861  12.588   6.741 -0.0068 -0.0872  0.1683
  313POPC   PO4 4024   5.964  12.924   7.055 -0.0504 -0.0146 -0.1349
  313POPC   GL1 4025   6.002  13.010   7.507 -0.4761  0.0698  0.3142
  313POPC   GL2 4026   6.236  12.784   7.645  0.0495 -0.0420 -0.0800
  313POPC   C1A 4027   5.781  13.227   7.839 -0.0437 -0.2919 -0.0852
  313POPC   D2A 4028   5.544  12.975   8.012 -0.1547  0.2041  0.2831
  313POPC   C3A 4029   5.556  12.620   8.177  0.0765  0.1052 -0.0461
  313POPC   C4A 4030   5.399  12.375   8.467  0.1530  0.2363 -0.2712
  313POPC   C1B 4031   6.096  12.500   7.995 -0.2653  0.1893 -0.1057
  313POPC   C2B 4032   5.906  12.494   8.521  0.0150  0.2565 -0.1526
  313POPC   C3B 4033   5.713  12.361   8.962 -0.0525 -0.1536 -0.1563
  313POPC   C4B 4034   5.862  12.029   9.149  0.1891  0.1257 -0.0547
  314POPC   NC3 4035   9.911   7.852   7.902  0.0625  0.0172  0.2546
  314POPC   PO4 4036  10.231   7.787   7.670 -0.2817 -0.0738  0.2654
  314POPC   GL1 4037  10.529   7.522   7.763 -0.4232  0.0052  0.1094
  314POPC   GL2 4038  10.802   7.764   7.869  0.0990  0.0831 -0.1432
  314POPC   C1A 4039  10.640   7.153   7.918  0.0143 -0.2618  0.2520
  314POPC   D2A 4040  10.938   7.028   8.175 -0.1751 -0.0173 -0.0792
  314POPC   C3A 4041  10.974   6.977   8.591  0.0151  0.0078  0.2299
  314POPC   C4A 4042  10.620   6.922   8.972  0.0982  0.1474  0.1798
  314POPC   C1B 4043  10.725   7.520   8.247  0.4005  0.1449 -0.2359
  314POPC   C2B 4044  10.850   7.413   8.700 -0.1594  0.0798  0.0214
  314POPC   C3B 4045  11.107   7.116   9.027 -0.2359  0.2471 -0.3279
  314POPC   C4B 4046  11.202   6.847   9.323 -0.0936 -0.2716 -0.0442
  315POPC   NC3 4047  12.648  10.962   7.451 -0.3819  0.1058  0.1037
  315POPC   PO4 4048  13.038  10.996   7.243  0.0305 -0.2601 -0.2833
  315POPC   GL1 4049  13.316  10.940   7.535 -0.1801 -0.0675  0.0858
  315POPC   GL2 4050  13.018  10.866   7.777 -0.0505  0.0329  0.0853
  315POPC   C1A 4051  13.510  10.808   8.007 -0.0916  0.3237  0.0181
  315POPC   D2A 4052  13.827  10.850   8.273  0.1281 -0.0085 -0.0896
  315POPC   C3A 4053  14.159  10.589   8.480 -0.1199 -0.1708 -0.4271
  315POPC   C4A 4054  14.084  10.254   8.824  0.1306 -0.0632 -0.3229
  315POPC   C1B 4055  13.006  10.625   8.114 -0.1147 -0.2462  0.1262
  315POPC   C2B 4056  13.234  10.517   8.405 -0.1081 -0.3698 -0.0245
  315POPC   C3B 4057  13.589  10.464   8.548 -0.3471 -0.1643  0.1343
  315POPC   C4B 4058  13.839  10.074   8.511 -0.3006  0.1064 -0.2728
  316POPC   NC3 4059   9.778  10.654   6.884 -0.2166  0.1291 -0.0057
  316POPC   PO4 4060  10.193  10.592   7.179 -0.0444 -0.0873  0.3102
  316POPC   GL1 4061  10.366  10.437   7.594  0.5137  0.0732 -0.1072
  316POPC   GL2 4062  10.757  10.255   7.628 -0.1226  0.3634  0.2606
  316POPC   C1A 4063  10.415  10.771   7.899 -0.1675 -0.1213 -0.2121
  316POPC   D2A 4064  10.054  10.702   8.144  0.4661 -0.1912  0.0281
  316POPC   C3A 4065   9.963  10.991   8.512 -0.3611  0.5858  0.2256
  316POPC   C4A 4066   9.872  10.848   8.931 -0.0060 -0.2271 -0.2021
  316POPC   C1B 4067  10.546  10.224   8.005  0.1492 -0.1733 -0.3284
  316POPC   C2B 4068  10.523  10.159   8.513 -0.0463 -0.2788 -0.0565
  316POPC   C3B 4069  10.214  10.067   8.834  0.1643 -0.1547 -0.3292
  316POPC   C4B 4070  10.000   9.753   8.917 -0.3323 -0.2399 -0.4443
  317POPC   NC3 4071   1.914  11.802   7.345  0.2987  0.2533 -0.1719
  317POPC   PO4 4072   2.218  11.976   7.251  0.0951 -0.0380 -0.1163
  317POPC   GL1 4073   2.305  11.836   7.644  0.2353  0.0238 -0.1696
  317POPC   GL2 4074   2.037  11.721   7.871  0.3281 -0.3061  0.1861
  317POPC   C1A 4075   2.600  11.952   8.019 -0.0336  0.1149 -0.0505
  317POPC   D2A 4076   2.663  11.962   8.508 -0.1713 -0.0481  0.2042
  317POPC   C3A 4077   3.088  12.092   8.639 -0.0618  0.1858 -0.0228
  317POPC   C4A 4078   3.441  11.975   8.938  0.0795 -0.0386 -0.1323
  317POPC   C1B 4079   2.237  11.712   8.260 -0.0869 -0.1349  0.1289
  317POPC   C2B 4080   2.213  11.761   8.663  0.1555 -0.0637  0.2408
  317POPC   C3B 4081   2.329  11.627   9.069  0.0139 -0.2946 -0.0841
  317POPC   C4B 4082   2.602  11.446   9.247 -0.2125 -0.0391 -0.1473
  318POPC   NC3 4083   6.284   0.872   6.995 -0.0875 -0.0299 -0.1873
  318POPC   PO4 4084   6.548   0.537   7.184  0.2638 -0.2908  0.0674
  318POPC   GL1 4085   6.520   0.427   7.730  0.2097  0.0642  0.1766
  318POPC   GL2 4086   6.615   0.699   7.893  0.0912 -0.2357 -0.2044
  318POPC   C1A 4087   6.281   0.170   8.049 -0.1058 -0.1183  0.1083
  318POPC   D2A 4088   5.948  -0.117   8.294 -0.1633  0.2713 -0.1569
  318POPC   C3A 4089   5.902   0.174   8.586 -0.2843  0.1357  0.1513
  318POPC   C4A 4090   6.099   0.428   8.900  0.1793  0.2054  0.1981
  318POPC   C1B 4091   6.755   0.473   8.203  0.1813  0.2639  0.0998
  318POPC   C2B 4092   6.910   0.499   8.643 -0.0508  0.1487  0.0800
  318POPC   C3B 4093   6.875   0.853   8.945  0.0272  0.1437  0.0285
  318POPC   C4B 4094   6.766   1.058   9.236 -0.3043  0.0047 -0.1871
  319POPC   NC3 4095  12.307   9.410   7.470  0.1791 -0.2365  0.2242
  319POPC   PO4 4096  12.232   9.835   7.366  0.3329 -0.1711 -0.0474
  319POPC   GL1 4097  12.043   9.768   7.699  0.2145 -0.3906  0.0800
  319POPC   GL2 4098  12.314   9.692   7.941 -0.3742  0.3830  0.0405
  319POPC   C1A 4099  11.813   9.526   7.967  0.1170 -0.0673  0.1031
  319POPC   D2A 4100  11.932   9.247   8.358  0.0185 -0.2264 -0.0944
  319POPC   C3A 4101  11.605   9.421   8.797 -0.0025 -0.2225 -0.1196
  319POPC   C4A 4102  11.582   9.620   9.275 -0.1444  0.0131  0.3652
  319POPC   C1B 4103  12.317   9.982   8.228 -0.2161 -0.3269 -0.3494
  319POPC   C2B 4104  12.326   9.875   8.703  0.0272 -0.1810  0.0960
  319POPC   C3B 4105  12.133   9.527   8.875 -0.1773  0.1110  0.1353
  319POPC   C4B 4106  12.049   9.298   9.234 -0.0217 -0.0484 -0.0998
  320POPC   NC3 4107  12.914   1.967   6.925  0.0025 -0.1662  0.0470
  320POPC   PO4 4108  13.266   1.959   7.193 -0.0795  0.2626  0.1328
  320POPC   GL1 4109  13.029   1.865   7.578 -0.2354  0.0100  0.0711
  320POPC   GL2 4110  13.240   1.809   7.806  0.0349  0.0983 -0.0520
  320POPC   C1A 4111  12.695   1.886   7.854  0.1387 -0.1717 -0.1865
  320POPC   D2A 4112  12.564   1.904   8.308  0.2608 -0.1763 -0.1989
  320POPC   C3A 4113  12.744   2.061   8.683  0.2417  0.4084  0.1494
  320POPC   C4A 4114  13.158   1.929   8.959  0.0779 -0.2002  0.2466
  320POPC   C1B 4115  13.106   1.629   8.131  0.4867 -0.2494 -0.0957
  320POPC   C2B 4116  12.927   1.570   8.633 -0.2814 -0.0779  0.0921
  320POPC   C3B 4117  12.681   1.479   8.888  0.1230 -0.0872  0.0344
  320POPC   C4B 4118  12.316   1.270   8.953  0.0644  0.1601  0.0189
  321POPC   NC3 4119   1.469   5.380   7.470  0.3811 -0.0651 -0.1737
  321POPC   PO4 4120   1.311   5.769   7.781 -0.0363 -0.2676  0.1835
  321POPC   GL1 4121   0.959   5.448   8.013  0.0589  0.1355 -0.2914
  321POPC   GL2 4122   0.902   5.200   8.098 -0.1611 -0.1268 -0.0279
  321POPC   C1A 4123   0.927   5.607   8.420  0.1446 -0.1596 -0.1455
  321POPC   D2A 4124   1.093   5.718   8.671 -0.0778 -0.1821 -0.1708
  321POPC   C3A 4125   1.412   5.777   8.972 -0.0715  0.4418 -0.0723
  321POPC   C4A 4126   1.785   6.094   9.096 -0.0439 -0.1113 -0.1114
  321POPC   C1B 4127   0.868   5.159   8.572 -0.1050  0.2911  0.2142
  321POPC   C2B 4128   1.047   5.209   8.957 -0.3216 -0.1641  0.2526
  321POPC   C3B 4129   1.151   4.904   9.254  0.0781 -0.0786 -0.2793
  321POPC   C4B 4130   1.349   4.551   9.300 -0.0829 -0.0774 -0.0747
  322POPC   NC3 4131   6.136  12.493   7.207  0.3336  0.0464  0.2155
  322POPC   PO4 4132   6.578  12.428   7.487  0.0877 -0.1070  0.1451
  322POPC   GL1 4133   6.838  12.365   7.817 -0.2521 -0.1946 -0.2268
  322POPC   GL2 4134   7.199  12.432   7.898  0.2179  0.1765 -0.1103
  322POPC   C1A 4135   6.845  12.549   8.330 -0.2639  0.4450  0.0402
  322POPC   D2A 4136   6.658  12.315   8.597  0.2352 -0.3389 -0.0143
  322POPC   C3A 4137   6.755  11.986   8.493  0.0190 -0.1944  0.0540
  322POPC   C4A 4138   6.613  11.621   8.323  0.2586  0.0117 -0.1286
  322POPC   C1B 4139   7.331  12.653   8.123 -0.0597 -0.0254 -0.0097
  322POPC   C2B 4140   7.606  13.021   8.212 -0.1208  0.0634 -0.2799
  322POPC   C3B 4141   8.025  12.985   8.622 -0.4135 -0.2724  0.2389
  322POPC   C4B 4142   8.189  13.062   9.067 -0.0573  0.1455  0.0240
  323POPC   NC3 4143   3.546  11.271   7.054  0.0489  0.0527 -0.3560
  323POPC   PO4 4144   3.882  11.619   7.212  0.4268 -0.1082  0.0638
  323POPC   GL1 4145   3.918  11.382   7.593 -0.2678 -0.3022  0.1417
  323POPC   GL2 4146   4.268  11.373   7.603  0.0512  0.3287  0.2079
  323POPC   C1A 4147   3.934  11.357   8.093  0.0732  0.2064 -0.2640
  323POPC   D2A 4148   4.037  11.362   8.440 -0.0841 -0.2753 -0.0676
  323POPC   C3A 4149   3.880  11.575   8.866 -0.2678  0.2977 -0.1395
  323POPC   C4A 4150   3.938  11.872   9.166 -0.2066  0.0630  0.1152
  323POPC   C1B 4151   4.445  11.425   7.988  0.1614  0.3088 -0.1647
  323POPC   C2B 4152   4.566  11.338   8.363  0.1904  0.3126 -0.0700
  323POPC   C3B 4153   4.806  11.646   8.670  0.0082  0.1834  0.2578
  323POPC   C4B 4154   5.059  12.087   8.691  0.0132 -0.2200 -0.1640
  324POPC   NC3 4155   6.979  12.206   7.287  0.0301  0.0619 -0.1529
  324POPC   PO4 4156   6.840  11.787   7.329 -0.0433 -0.3478 -0.0228
  324POPC   GL1 4157   6.642  11.922   7.665 -0.0671 -0.0117  0.0410
  324POPC   GL2 4158   6.800  11.777   7.856 -0.0452 -0.0422 -0.3669
  324POPC   C1A 4159   6.412  12.025   8.001 -0.0332 -0.0629  0.0477
  324POPC   D2A 4160   6.286  12.070   8.390  0.0351 -0.0323 -0.2994
  324POPC   C3A 4161   5.880  11.919   8.664  0.0702 -0.0543 -0.1900
  324POPC   C4A 4162   5.619  11.447   8.703 -0.0131  0.0862  0.0692
  324POPC   C1B 4163   7.127  11.852   8.131 -0.0491  0.1518  0.1084
  324POPC   C2B 4164   7.173  12.223   8.423 -0.3104  0.0876  0.0782
  324POPC   C3B 4165   7.382  12.689   8.610 -0.0419 -0.0089 -0.1707
  324POPC   C4B 4166   7.486  13.092   8.705 -0.0862  0.1047 -0.1467
  325POPC   NC3 4167  11.337  12.973   7.275 -0.5117 -0.2237  0.4542
  325POPC   PO4 4168  11.028  12.871   7.428  0.0365  0.0127 -0.3233
  325POPC   GL1 4169  10.852  12.476   7.610  0.1145 -0.0623 -0.0549
  325POPC   GL2 4170  10.840  12.467   7.880 -0.1266  0.1606 -0.1314
  325POPC   C1A 4171  10.891  11.976   7.549  0.1475 -0.3157 -0.0802
  325POPC   D2A 4172  11.198  11.538   7.771  0.2358  0.2690 -0.1283
  325POPC   C3A 4173  11.239  11.223   8.203  0.0322  0.2515 -0.0701
  325POPC   C4A 4174  11.145  10.831   8.417  0.0791 -0.2341 -0.1041
  325POPC   C1B 4175  10.714  12.561   8.327  0.1276  0.0743  0.1143
  325POPC   C2B 4176  10.484  12.352   8.705 -0.2119 -0.1345 -0.1572
  325POPC   C3B 4177  10.658  12.162   9.151  0.2808 -0.0964  0.0929
  325POPC   C4B 4178  10.742  11.878   9.379  0.1043  0.1010 -0.0640
  326POPC   NC3 4179   0.955   2.299   7.469  0.4042 -0.2468 -0.3206
  326POPC   PO4 4180   0.529   2.579   7.708  0.0066  0.1118  0.4126
  326POPC   GL1 4181   0.748   2.316   8.003 -0.3147  0.1017  0.2796
  326POPC   GL2 4182   0.901   2.510   8.242 -0.3229 -0.2444  0.1139
  326POPC   C1A 4183   0.630   2.136   8.442  0.1300  0.2497 -0.1945
  326POPC   D2A 4184   0.616   2.197   8.878  0.1853 -0.0486 -0.3429
  326POPC   C3A 4185   0.559   2.419   9.340  0.1940 -0.1354 -0.0608
  326POPC   C4A 4186   0.523   2.238   9.714 -0.0628 -0.2998  0.0302
  326POPC   C1B 4187   1.000   2.431   8.594  0.0255  0.0631  0.2588
  326POPC   C2B 4188   0.834   2.677   8.996 -0.0785  0.3988 -0.3273
  326POPC   C3B 4189   0.674   3.048   9.260 -0.2994 -0.1477 -0.0937
  326POPC   C4B 4190   0.383   3.363   9.286  0.1647 -0.1372 -0.1172
  327POPC   NC3 4191   8.515   1.051   6.861  0.0499 -0.1493  0.0136
  327POPC   PO4 4192   8.086   0.994   6.935  0.2809 -0.0870 -0.3675
  327POPC   GL1 4193   7.988   0.866   7.316 -0.0321  0.1528  0.1572
  327POPC   GL2 4194   7.733   1.158   7.527 -0.0515  0.0577  0.2940
  327POPC   C1A 4195   8.111   0.935   7.774  0.1577 -0.1059  0.0715
  327POPC   D2A 4196   8.076   1.013   8.105  0.1129  0.1184 -0.0677
  327POPC   C3A 4197   7.745   0.965   8.463 -0.3834 -0.2991 -0.0196
  327POPC   C4A 4198   7.502   0.836   8.843 -0.0714 -0.0279 -0.1693
  327POPC   C1B 4199   7.699   1.332   7.961  0.0627  0.1638  0.1322
  327POPC   C2B 4200   7.432   1.412   8.316 -0.0045 -0.0533 -0.1066
  327POPC   C3B 4201   7.197   1.662   8.540  0.2610  0.2357  0.3561
  327POPC   C4B 4202   6.749   1.491   8.728 -0.2419  0.0952 -0.1459
  328POPC   NC3 4203   4.475   2.228   7.649  0.0558  0.0359  0.1715
  328POPC   PO4 4204   4.585   1.865   7.802  0.0604  0.1980 -0.0532
  328POPC   GL1 4205   4.641   1.559   8.088  0.0338  0.1199  0.2856
  328POPC   GL2 4206   4.954   1.539   8.145  0.1012 -0.1292 -0.3667
  328POPC   C1A 4207   4.830   1.087   8.361  0.5907 -0.0155  0.0894
  328POPC   D2A 4208   4.953   0.971   8.750 -0.2492  0.1282  0.0332
  328POPC   C3A 4209   4.929   1.304   9.020 -0.0904  0.0227  0.2245
  328POPC   C4A 4210   5.078   1.565   9.288 -0.0004 -0.1489 -0.1302
  328POPC   C1B 4211   5.110   1.594   8.636 -0.1323 -0.0806 -0.1816
  328POPC   C2B 4212   5.410   1.473   8.958 -0.0577  0.0294  0.0851
  328POPC   C3B 4213   5.588   1.100   9.003  0.0099  0.1412  0.0099
  328POPC   C4B 4214   5.729   0.787   8.787  0.1303 -0.1779 -0.1780
  329POPC   NC3 4215   0.467   1.242   7.024  0.0242  0.5087 -0.2626
  329POPC   PO4 4216   0.077   1.452   7.219 -0.0015 -0.0696  0.2054
  329POPC   GL1 4217   0.243   1.248   7.581 -0.0010  0.0090  0.0265
  329POPC   GL2 4218  -0.052   1.342   7.742 -0.2388 -0.0583  0.0281
  329POPC   C1A 4219   0.407   1.257   7.984 -0.2882  0.1049 -0.0150
  329POPC   D2A 4220   0.821   1.254   8.203 -0.2487 -0.1381 -0.2967
  329POPC   C3A 4221   0.863   0.866   8.415  0.1543  0.2205 -0.3459
  329POPC   C4A 4222   0.769   0.417   8.560  0.0350 -0.0340 -0.0347
  329POPC   C1B 4223  -0.464   1.448   8.085  0.1936 -0.1538  0.2353
  329POPC   C2B 4224  -0.505   1.238   8.447 -0.1165  0.2146 -0.0111
  329POPC   C3B 4225  -0.645   0.774   8.810  0.2707  0.0394 -0.0017
  329POPC   C4B 4226  -0.618   0.540   9.247  0.1555 -0.1960  0.2063
  330POPC   NC3 4227   9.533   2.541   7.635 -0.1553 -0.0985  0.0217
  330POPC   PO4 4228   9.618   2.929   7.712  0.3440  0.3310 -0.0042
  330POPC   GL1 4229   9.851   2.697   7.999  0.0446 -0.1156  0.0957
  330POPC   GL2 4230   9.700   2.343   8.111 -0.2105  0.1061  0.0459
  330POPC   C1A 4231  10.157   2.499   8.073  0.0985  0.2190  0.0359
  330POPC   D2A 4232  10.387   2.369   8.392  0.2231  0.1206 -0.1971
  330POPC   C3A 4233  10.261   2.152   8.661 -0.0569  0.2565  0.0059
  330POPC   C4A 4234  10.228   1.949   9.112  0.1600 -0.0636  0.0865
  330POPC   C1B 4235  10.015   2.010   8.223  0.0421  0.1573 -0.0210
  330POPC   C2B 4236  10.131   1.687   8.416  0.0166 -0.1908  0.0259
  330POPC   C3B 4237   9.862   1.813   8.742 -0.2341 -0.0276  0.0523
  330POPC   C4B 4238   9.856   2.216   8.959  0.2100 -0.0648  0.0254
  331POPC   NC3 4239  11.310   2.964   7.043  0.2645  0.0681 -0.1646
  331POPC   PO4 4240  11.569   3.043   7.332  0.1407  0.1618 -0.0931
  331POPC   GL1 4241  11.411   3.242   7.746  0.1226  0.2679 -0.1536
  331POPC   GL2 4242  11.658   3.323   7.941 -0.2361 -0.2374  0.0226
  331POPC   C1A 4243  11.159   3.423   8.036  0.1266 -0.4359  0.1641
  331POPC   D2A 4244  11.279   3.433   8.334  0.0941 -0.1998  0.1202
  331POPC   C3A 4245  11.039   3.526   8.646  0.0832  0.4300 -0.3168
  331POPC   C4A 4246  11.079   3.841   8.949  0.0308  0.1149 -0.1639
  331POPC   C1B 4247  11.767   3.218   8.312  0.0363 -0.3124  0.0856
  331POPC   C2B 4248  11.522   3.108   8.665  0.1835 -0.0210 -0.2363
  331POPC   C3B 4249  11.411   2.931   8.973 -0.0054 -0.0113 -0.1357
  331POPC   C4B 4250  11.197   2.992   9.307  0.1809 -0.4729 -0.1894
  332POPC   NC3 4251   1.708   9.044   6.736  0.2134  0.2038  0.1260
  332POPC   PO4 4252   1.601   8.736   7.019 -0.1292  0.2246 -0.0434
  332POPC   GL1 4253   1.313   8.970   7.343  0.1370  0.1766 -0.0937
  332POPC   GL2 4254   1.142   8.651   7.353 -0.0932 -0.1659 -0.3372
  332POPC   C1A 4255   0.912   8.930   7.700 -0.1693  0.0751  0.4020
  332POPC   D2A 4256   0.900   8.608   8.024 -0.2062 -0.3220  0.1634
  332POPC   C3A 4257   0.753   8.747   8.472  0.1783 -0.2663 -0.1896
  332POPC   C4A 4258   0.854   9.041   8.746  0.2469 -0.4169  0.0989
  332POPC   C1B 4259   1.015   8.303   7.503 -0.2261  0.1539  0.2412
  332POPC   C2B 4260   1.050   8.086   7.970 -0.0833 -0.0001 -0.1592
  332POPC   C3B 4261   1.066   7.970   8.376 -0.1024  0.1684  0.0313
  332POPC   C4B 4262   0.863   8.208   8.837 -0.2668 -0.0025 -0.1215
  333POPC   NC3 4263   4.616  12.740   7.317  0.4927 -0.0170 -0.0088
  333POPC   PO4 4264   4.330  13.109   7.412  0.2719  0.1717  0.2128
  333POPC   GL1 4265   4.510  13.005   7.796  0.1596  0.0762  0.0812
  333POPC   GL2 4266   4.646  12.745   7.898 -0.0235 -0.0825  0.0317
  333POPC   C1A 4267   4.821  13.160   8.208 -0.1498  0.2113 -0.1019
  333POPC   D2A 4268   4.712  13.108   8.572 -0.3323 -0.1244 -0.1764
  333POPC   C3A 4269   4.292  13.107   8.798  0.1008 -0.1271 -0.2302
  333POPC   C4A 4270   4.247  13.325   9.249  0.1277 -0.0729  0.2141
  333POPC   C1B 4271   4.384  12.795   8.330 -0.3130 -0.2110  0.2374
  333POPC   C2B 4272   4.075  12.700   8.516  0.0925 -0.0901  0.0441
  333POPC   C3B 4273   3.719  12.857   8.749  0.5529  0.3677  0.0930
  333POPC   C4B 4274   3.377  12.775   9.172  0.3381  0.0780 -0.0743
  334POPC   NC3 4275   2.001   4.024   7.523 -0.1903 -0.0567  0.2090
  334POPC   PO4 4276   1.557   3.844   7.618 -0.1044  0.2627  0.1417
  334POPC   GL1 4277   1.793   3.728   7.917  0.2391  0.1349 -0.1451
  334POPC   GL2 4278   2.068   3.729   7.960 -0.2424  0.1770  0.2927
  334POPC   C1A 4279   1.603   3.690   8.252 -0.0676 -0.0842  0.2081
  334POPC   D2A 4280   1.708   3.325   8.539  0.0071 -0.0466  0.0889
  334POPC   C3A 4281   1.353   3.342   8.825  0.2957 -0.1340  0.0517
  334POPC   C4A 4282   1.118   3.072   8.985  0.1634 -0.1255 -0.0300
  334POPC   C1B 4283   2.069   3.654   8.403 -0.1673  0.2158 -0.3543
  334POPC   C2B 4284   1.759   3.778   8.744  0.0045  0.0362 -0.2483
  334POPC   C3B 4285   1.314   3.861   8.951  0.2460  0.1871 -0.1699
  334POPC   C4B 4286   0.998   4.041   9.219 -0.0424  0.2936  0.3048
  335POPC   NC3 4287   8.160   8.488   9.391  0.3179  0.1471  0.0600
  335POPC   PO4 4288   8.445   8.708   9.253  0.0911  0.0441 -0.2348
  335POPC   GL1 4289   8.875   8.980   9.393  0.1267 -0.2718 -0.2657
  335POPC   GL2 4290   9.131   8.846   9.424 -0.1720 -0.1542  0.3057
  335POPC   C1A 4291   8.963   9.459   9.522  0.3183 -0.2227  0.0656
  335POPC   D2A 4292   9.094   9.681   9.173 -0.3323 -0.0778  0.0026
  335POPC   C3A 4293   9.364   9.805   8.820  0.1726  0.2865 -0.1482
  335POPC   C4A 4294   9.684   9.973   8.627 -0.1799  0.0184 -0.1132
  335POPC   C1B 4295   9.387   9.105   9.232 -0.2504 -0.2100 -0.0593
  335POPC   C2B 4296   9.555   9.532   9.161 -0.2315 -0.0833 -0.0651
  335POPC   C3B 4297   9.456   9.914   9.368 -0.1570  0.0430 -0.0119
  335POPC   C4B 4298   9.181  10.094   9.530  0.1482 -0.3891  0.2450
  336POPC   NC3 4299   0.080   2.357   7.531  0.0707  0.0400 -0.1155
  336POPC   PO4 4300  -0.351   2.162   7.335 -0.0382  0.0207  0.0681
  336POPC   GL1 4301  -0.393   2.353   7.738  0.1891 -0.1811  0.0869
  336POPC   GL2 4302  -0.538   2.659   7.748  0.1277  0.0273 -0.1607
  336POPC   C1A 4303  -0.191   2.268   8.166 -0.0091 -0.2536 -0.0008
  336POPC   D2A 4304   0.130   2.122   8.416  0.0521 -0.1701  0.0968
  336POPC   C3A 4305   0.279   2.524   8.518 -0.0400 -0.0212  0.1198
  336POPC   C4A 4306   0.111   3.002   8.322 -0.0483 -0.0427 -0.0987
  336POPC   C1B 4307  -1.039   2.530   7.888  0.1313  0.0854  0.1757
  336POPC   C2B 4308  -1.296   2.671   8.197  0.2636 -0.0828 -0.0148
  336POPC   C3B 4309  -1.738   2.875   8.226 -0.3041 -0.0876  0.1322
  336POPC   C4B 4310  -2.013   2.947   8.406  0.0982  0.1527  0.2060
  337POPC   NC3 4311  10.951  10.097   7.199  0.2536  0.4699  0.4875
  337POPC   PO4 4312  10.650   9.756   7.362  0.2044  0.2902 -0.0160
  337POPC   GL1 4313  10.340   9.948   7.607  0.0832  0.0677  0.0075
  337POPC   GL2 4314  10.253   9.778   7.861  0.0322 -0.4127 -0.0555
  337POPC   C1A 4315  10.045  10.225   7.880 -0.0302 -0.0900 -0.1210
  337POPC   D2A 4316  10.057  10.202   8.368  0.0905  0.0058  0.0749
  337POPC   C3A 4317   9.840  10.430   8.689 -0.2409  0.0576 -0.0545
  337POPC   C4A 4318   9.893  10.427   9.258 -0.1833  0.1819 -0.0382
  337POPC   C1B 4319  10.676   9.708   7.998  0.1582 -0.2838  0.0832
  337POPC   C2B 4320  10.924   9.919   8.198  0.0193  0.0111  0.4158
  337POPC   C3B 4321  11.010  10.084   8.472 -0.0119  0.2455  0.0789
  337POPC   C4B 4322  11.142  10.321   8.843 -0.4312  0.0781 -0.5353
  338POPC   NC3 4323   0.529   8.885   6.899 -0.1810  0.0366 -0.3624
  338POPC   PO4 4324   0.633   9.301   6.858  0.0099  0.0226 -0.0880
  338POPC   GL1 4325   0.548   9.582   7.294  0.0764  0.2737  0.0718
  338POPC   GL2 4326   0.222   9.656   7.475 -0.0830  0.3102 -0.2053
  338POPC   C1A 4327   0.819   9.490   7.664  0.0755  0.1604 -0.2381
  338POPC   D2A 4328   1.070   9.332   7.986 -0.0267  0.0715 -0.1076
  338POPC   C3A 4329   0.698   9.078   8.114  0.1208 -0.2757 -0.1315
  338POPC   C4A 4330   0.289   8.963   8.003  0.1060 -0.0578  0.2916
  338POPC   C1B 4331   0.273   9.386   7.782 -0.1760  0.0924  0.1237
  338POPC   C2B 4332   0.306   9.385   8.239  0.2774 -0.1261 -0.1582
  338POPC   C3B 4333   0.423   9.578   8.637 -0.1180  0.1479  0.1269
  338POPC   C4B 4334   0.574   9.355   8.998 -0.0252  0.2797 -0.0379
  339POPC   NC3 4335   4.815   3.724   9.756 -0.2011  0.0761  0.1693
  339POPC   PO4 4336   5.078   4.022   9.812  0.0831 -0.1123 -0.4107
  339POPC   GL1 4337   5.135   3.683   9.361 -0.0242 -0.1887 -0.2106
  339POPC   GL2 4338   5.475   3.623   9.332 -0.3123  0.4042 -0.1261
  339POPC   C1A 4339   5.061   3.300   9.023  0.4297 -0.1655  0.1969
  339POPC   D2A 4340   4.703   3.057   9.047 -0.0710  0.1431 -0.0442
  339POPC   C3A 4341   4.320   2.827   8.718  0.0112 -0.1370 -0.2725
  339POPC   C4A 4342   4.054   2.664   8.372 -0.1621 -0.1547 -0.3505
  339POPC   C1B 4343   5.476   3.219   9.471 -0.0217 -0.0130  0.1607
  339POPC   C2B 4344   5.508   2.937   9.245 -0.0016  0.1483  0.0401
  339POPC   C3B 4345   5.756   2.670   9.378 -0.3395  0.0072  0.0083
  339POPC   C4B 4346   6.064   2.370   9.341 -0.1700  0.0710  0.0657
  340POPC   NC3 4347  10.597   1.269   7.418  0.0300  0.0197 -0.2302
  340POPC   PO4 4348  10.790   0.720   7.425  0.1219 -0.0257  0.0536
  340POPC   GL1 4349  10.900   0.893   7.759  0.0416 -0.0992 -0.0021
  340POPC   GL2 4350  10.863   0.737   8.033 -0.0193  0.1955  0.0319
  340POPC   C1A 4351  11.225   1.057   7.958  0.2555  0.1587 -0.2413
  340POPC   D2A 4352  11.435   1.127   8.327 -0.0284 -0.1843  0.1116
  340POPC   C3A 4353  11.318   1.014   8.725 -0.1630 -0.1108  0.2377
  340POPC   C4A 4354  11.501   0.906   9.221 -0.2641  0.0156 -0.1080
  340POPC   C1B 4355  10.896   0.419   8.345  0.2098 -0.2466 -0.0260
  340POPC   C2B 4356  10.766   0.377   8.768  0.2087 -0.1835 -0.0451
  340POPC   C3B 4357  10.763   0.501   9.202  0.0377 -0.1041  0.3911
  340POPC   C4B 4358  10.832   0.443   9.674 -0.0486 -0.3065  0.0744
  341POPC   NC3 4359   9.941   3.239   7.522 -0.2871  0.0352  0.1495
  341POPC   PO4 4360   9.912   3.321   7.921 -0.0296 -0.1557 -0.0693
  341POPC   GL1 4361  10.190   3.090   8.148 -0.1035 -0.0921  0.0859
  341POPC   GL2 4362  10.502   2.791   8.179 -0.0686  0.2881 -0.2296
  341POPC   C1A 4363  10.130   2.868   8.537 -0.0961 -0.1710  0.0293
  341POPC   D2A 4364  10.266   2.560   8.893  0.1686 -0.3233  0.1087
  341POPC   C3A 4365  10.192   2.635   9.337 -0.0693 -0.0208 -0.0380
  341POPC   C4A 4366  10.083   2.874   9.619  0.0663 -0.0061 -0.2178
  341POPC   C1B 4367  10.658   2.872   8.654  0.2215 -0.3239  0.2969
  341POPC   C2B 4368  10.904   3.148   8.979 -0.0350 -0.0618 -0.0814
  341POPC   C3B 4369  11.247   3.391   9.106 -0.0541  0.0289  0.0482
  341POPC   C4B 4370  11.455   3.368   9.545 -0.1209  0.0258 -0.1445
  342POPC   NC3 4371   3.764   2.609   7.093  0.2591 -0.0446 -0.0281
  342POPC   PO4 4372   3.514   2.519   7.497  0.2709 -0.1305 -0.1545
  342POPC   GL1 4373   3.162   2.595   7.751 -0.2976 -0.0998 -0.3034
  342POPC   GL2 4374   2.943   2.430   7.694 -0.2004  0.0039  0.1705
  342POPC   C1A 4375   3.040   2.880   8.090 -0.2122 -0.0338 -0.0595
  342POPC   D2A 4376   2.850   3.240   8.103 -0.1407 -0.0637 -0.2683
  342POPC   C3A 4377   2.755   3.148   8.529 -0.0585  0.0783 -0.2176
  342POPC   C4A 4378   2.597   2.781   8.613  0.1699  0.3372 -0.2135
  342POPC   C1B 4379   2.676   2.540   8.059 -0.0596 -0.0999  0.1072
  342POPC   C2B 4380   2.369   2.747   8.121  0.0859  0.0451 -0.1466
  342POPC   C3B 4381   2.119   2.624   8.459  0.3347 -0.0180 -0.0099
  342POPC   C4B 4382   2.186   2.676   8.919 -0.3298 -0.1918  0.2433
  343POPC   NC3 4383  11.719  11.603   7.245 -0.0747  0.2305  0.0650
  343POPC   PO4 4384  11.455  11.381   7.355 -0.0907 -0.1750 -0.0852
  343POPC   GL1 4385  11.126  11.069   7.523 -0.2378  0.0785 -0.0218
  343POPC   GL2 4386  11.403  10.888   7.707 -0.1251 -0.1657  0.0424
  343POPC   C1A 4387  10.941  10.914   7.902 -0.0434  0.5658  0.0762
  343POPC   D2A 4388  10.740  11.130   8.254 -0.4251  0.4090 -0.2765
  343POPC   C3A 4389  10.538  11.112   8.638 -0.0758 -0.1563  0.1081
  343POPC   C4A 4390  10.590  10.969   9.078  0.3317 -0.0324  0.1295
  343POPC   C1B 4391  11.728  10.928   8.028 -0.1492 -0.0894  0.2032
  343POPC   C2B 4392  11.976  10.968   8.351  0.0320  0.1300 -0.1212
  343POPC   C3B 4393  11.958  10.961   8.794  0.0702 -0.1732 -0.0414
  343POPC   C4B 4394  11.965  11.205   9.202 -0.1294 -0.0013  0.1638
  344POPC   NC3 4395   0.425   7.379   6.736 -0.0547 -0.2798  0.0753
  344POPC   PO4 4396   0.684   7.164   7.070 -0.1145  0.1008 -0.2355
  344POPC   GL1 4397   0.448   7.311   7.448  0.3716  0.3330  0.1065
  344POPC   GL2 4398   0.491   7.328   7.710  0.0449  0.0786  0.1097
  344POPC   C1A 4399   0.258   7.706   7.628  0.0851  0.2603 -0.1688
  344POPC   D2A 4400   0.100   7.981   7.786 -0.2118 -0.2614 -0.1949
  344POPC   C3A 4401  -0.297   8.058   7.780 -0.0877 -0.2218  0.1508
  344POPC   C4A 4402  -0.600   7.865   8.046 -0.1452  0.0169 -0.0706
  344POPC   C1B 4403   0.367   7.497   8.155  0.2898  0.0137  0.0845
  344POPC   C2B 4404   0.423   7.175   8.472 -0.0430  0.1348 -0.1891
  344POPC   C3B 4405   0.467   6.816   8.706 -0.1234 -0.2811 -0.0621
  344POPC   C4B 4406   0.495   6.388   8.869  0.1024  0.1571 -0.0269
  345POPC   NC3 4407   2.553   9.945   7.526  0.1088 -0.1329 -0.0071
  345POPC   PO4 4408   2.512  10.429   7.477 -0.1413 -0.2711 -0.3616
  345POPC   GL1 4409   2.632  10.305   7.867 -0.3101  0.0168 -0.1051
  345POPC   GL2 4410   2.388  10.130   8.056 -0.4295  0.0123  0.2987
  345POPC   C1A 4411   2.861  10.460   8.168  0.0369 -0.3585 -0.1229
  345POPC   D2A 4412   3.025  10.539   8.611 -0.0954 -0.4993 -0.0453
  345POPC   C3A 4413   3.068  10.866   8.856 -0.0863 -0.1779 -0.0260
  345POPC   C4A 4414   3.205  11.384   8.933  0.1242  0.2060 -0.1809
  345POPC   C1B 4415   2.383   9.867   8.401 -0.0560 -0.4690 -0.0262
  345POPC   C2B 4416   2.340   9.962   8.806 -0.2697  0.0928 -0.2349
  345POPC   C3B 4417   2.280  10.271   9.137  0.2220  0.0734 -0.0375
  345POPC   C4B 4418   2.084  10.215   9.558  0.0446 -0.1666  0.0565
  346POPC   NC3 4419   2.622   0.910   7.587 -0.1265  0.3236 -0.2129
  346POPC   PO4 4420   2.659   0.387   7.699  0.0637  0.3154 -0.0293
  346POPC   GL1 4421   2.874   0.304   8.138  0.2777  0.1351  0.0817
  346POPC   GL2 4422   3.312   0.333   8.127  0.3974  0.0724  0.0696
  346POPC   C1A 4423   2.978   0.475   8.479 -0.3251  0.0435 -0.2279
  346POPC   D2A 4424   2.806   0.380   8.879 -0.1810 -0.1256  0.0529
  346POPC   C3A 4425   2.892   0.539   9.301 -0.0339 -0.1432 -0.1106
  346POPC   C4A 4426   2.920   0.891   9.705 -0.0668 -0.0325 -0.1462
  346POPC   C1B 4427   3.226  -0.055   8.386  0.4741  0.0189 -0.2745
  346POPC   C2B 4428   3.061  -0.050   8.812  0.0425  0.2604 -0.2936
  346POPC   C3B 4429   3.233   0.142   9.086 -0.1069  0.2352 -0.3486
  346POPC   C4B 4430   3.504   0.262   9.407 -0.0073  0.2603  0.1265
  347POPC   NC3 4431   5.364   2.301   7.376 -0.3535  0.1637  0.0894
  347POPC   PO4 4432   4.925   2.281   7.442  0.2157  0.1734  0.3093
  347POPC   GL1 4433   4.874   2.346   7.851  0.2739 -0.3401  0.0487
  347POPC   GL2 4434   4.973   2.071   8.010 -0.2675  0.3856 -0.0148
  347POPC   C1A 4435   4.965   2.507   8.289 -0.0861  0.1220 -0.0096
  347POPC   D2A 4436   5.136   2.335   8.634 -0.1270 -0.0876 -0.0878
  347POPC   C3A 4437   5.239   2.046   8.433  0.1590  0.1637 -0.1480
  347POPC   C4A 4438   5.576   1.770   8.618 -0.3305 -0.1932 -0.2126
  347POPC   C1B 4439   4.819   1.896   8.478  0.0593  0.0738 -0.1042
  347POPC   C2B 4440   4.771   1.820   8.994  0.1545  0.4041 -0.1443
  347POPC   C3B 4441   4.384   1.970   9.077 -0.4796 -0.0050  0.0209
  347POPC   C4B 4442   4.020   1.848   8.917 -0.2151 -0.1690  0.0259
  348POPC   NC3 4443   1.990  12.382   7.205  0.2019  0.3341 -0.1100
  348POPC   PO4 4444   1.824  12.281   7.675 -0.1913  0.1648  0.0589
  348POPC   GL1 4445   1.899  12.251   8.067 -0.0241 -0.1664 -0.0892
  348POPC   GL2 4446   2.028  12.555   8.111 -0.1100  0.1789  0.2431
  348POPC   C1A 4447   2.209  12.174   8.443  0.1102 -0.3967 -0.0136
  348POPC   D2A 4448   2.324  12.169   8.896  0.1585 -0.1437  0.0937
  348POPC   C3A 4449   2.701  12.321   8.934 -0.4178 -0.0011  0.0962
  348POPC   C4A 4450   3.026  12.258   9.163 -0.1015  0.2338 -0.0434
  348POPC   C1B 4451   2.304  12.719   8.539 -0.2534 -0.2169  0.1933
  348POPC   C2B 4452   2.545  12.848   8.887 -0.0022 -0.0278 -0.0656
  348POPC   C3B 4453   2.901  12.707   9.234  0.0057 -0.1602 -0.0855
  348POPC   C4B 4454   3.083  12.601   9.597 -0.0032  0.1226  0.1727
  349POPC   NC3 4455   2.184   0.204   7.472 -0.0210  0.0036 -0.0280
  349POPC   PO4 4456   2.140   0.642   7.604  0.1347 -0.0852 -0.2960
  349POPC   GL1 4457   1.974   0.297   7.908 -0.2650  0.0968 -0.0645
  349POPC   GL2 4458   1.672   0.156   7.972  0.0054 -0.0066  0.0546
  349POPC   C1A 4459   1.898   0.401   8.381  0.2852 -0.0116  0.1268
  349POPC   D2A 4460   1.837   0.764   8.607 -0.2140 -0.0522  0.3019
  349POPC   C3A 4461   2.209   0.967   8.782 -0.2754 -0.2360  0.1018
  349POPC   C4A 4462   2.456   1.285   8.751  0.3270  0.1069 -0.1524
  349POPC   C1B 4463   1.486   0.566   8.151  0.0674  0.3419 -0.0484
  349POPC   C2B 4464   1.329   0.551   8.569 -0.2351  0.3621  0.1019
  349POPC   C3B 4465   1.156   0.542   8.942  0.0767 -0.0794 -0.2662
  349POPC   C4B 4466   0.782   0.366   9.156 -0.4766 -0.0215  0.0221
  350POPC   NC3 4467   9.214   0.171   7.073  0.0510 -0.2706  0.1039
  350POPC   PO4 4468   9.413  -0.206   7.046  0.2899 -0.0768 -0.0890
  350POPC   GL1 4469   9.207  -0.155   7.487 -0.1323 -0.5115  0.0042
  350POPC   GL2 4470   9.405  -0.041   7.760  0.1315  0.2309 -0.0630
  350POPC   C1A 4471   8.955  -0.287   7.880 -0.0304 -0.2601  0.1698
  350POPC   D2A 4472   8.613  -0.480   8.050  0.1191  0.3252  0.0402
  350POPC   C3A 4473   8.565  -0.575   8.559  0.1074 -0.0592 -0.0547
  350POPC   C4A 4474   8.553  -0.836   8.826  0.2259  0.0949  0.1762
  350POPC   C1B 4475   9.372  -0.147   8.186 -0.1768 -0.0704 -0.1960
  350POPC   C2B 4476   9.588  -0.154   8.588 -0.0497 -0.6201 -0.2082
  350POPC   C3B 4477   9.956  -0.275   8.727 -0.0743 -0.2757  0.0514
  350POPC   C4B 4478  10.286  -0.409   9.015  0.3058  0.0053 -0.2128
  351POPC   NC3 4479   1.047   1.752   6.645 -0.1017  0.3697  0.2866
  351POPC   PO4 4480   1.096   1.927   7.133  0.0010  0.0168  0.2110
  351POPC   GL1 4481   1.278   1.786   7.534 -0.2026  0.0191  0.0576
  351POPC   GL2 4482   1.145   1.976   7.782  0.0676  0.0886 -0.1277
  351POPC   C1A 4483   1.522   1.641   7.957  0.0980 -0.2182 -0.1298
  351POPC   D2A 4484   1.485   1.638   8.398 -0.2640 -0.0342 -0.1723
  351POPC   C3A 4485   1.574   1.906   8.833 -0.0892  0.4231  0.1153
  351POPC   C4A 4486   1.753   1.787   9.135  0.0142  0.2746 -0.0374
  351POPC   C1B 4487   0.998   1.934   8.209 -0.2818  0.0450 -0.1718
  351POPC   C2B 4488   1.104   1.929   8.705  0.0589  0.3621  0.0409
  351POPC   C3B 4489   0.893   1.796   9.008 -0.2584  0.3950 -0.0610
  351POPC   C4B 4490   0.485   1.830   9.212  0.3293  0.0654  0.2686
  352POPC   NC3 4491  12.511   4.209   7.213  0.0370 -0.1661  0.2396
  352POPC   PO4 4492  12.078   4.054   7.346  0.2106  0.1951  0.0980
  352POPC   GL1 4493  11.874   3.973   7.851 -0.0611  0.1402 -0.2847
  352POPC   GL2 4494  12.092   4.116   8.070 -0.2815 -0.3389 -0.1021
  352POPC   C1A 4495  11.855   3.780   8.380  0.0929 -0.0268 -0.2623
  352POPC   D2A 4496  11.640   3.673   8.724 -0.2058  0.3428  0.1405
  352POPC   C3A 4497  11.537   3.899   9.141 -0.1785 -0.2963  0.0232
  352POPC   C4A 4498  11.606   3.868   9.504 -0.1987 -0.0325 -0.1004
  352POPC   C1B 4499  12.327   3.942   8.430  0.0219  0.0177  0.0406
  352POPC   C2B 4500  12.436   4.011   8.779  0.0964 -0.1372 -0.1054
  352POPC   C3B 4501  12.541   4.091   9.232  0.0639 -0.1301  0.1202
  352POPC   C4B 4502  12.667   3.993   9.720 -0.0848 -0.0188  0.0495
  353POPC   NC3 4503   8.491   2.629   7.466  0.0800  0.1830 -0.0149
  353POPC   PO4 4504   8.272   2.292   7.531 -0.1350  0.3709  0.1866
  353POPC   GL1 4505   8.441   2.332   7.950  0.0671 -0.4258 -0.1301
  353POPC   GL2 4506   8.729   2.486   8.245  0.0550 -0.0877 -0.0574
  353POPC   C1A 4507   8.202   2.614   8.350 -0.1975 -0.1366  0.1483
  353POPC   D2A 4508   8.167   2.912   8.682 -0.0380 -0.1518  0.1242
  353POPC   C3A 4509   7.934   2.728   9.007  0.4050  0.2221  0.0077
  353POPC   C4A 4510   8.052   2.367   9.295 -0.1810 -0.0265  0.1310
  353POPC   C1B 4511   8.688   2.644   8.664  0.2415 -0.0099  0.0055
  353POPC   C2B 4512   8.470   2.684   9.091 -0.0080 -0.2006 -0.0077
  353POPC   C3B 4513   8.552   2.440   9.445 -0.1725  0.1511 -0.0849
  353POPC   C4B 4514   8.520   2.125   9.790  0.0977  0.1938  0.0959
  354POPC   NC3 4515   0.499  12.225   7.608 -0.1694 -0.0857  0.1972
  354POPC   PO4 4516   0.781  12.344   7.955 -0.1597  0.0994 -0.0239
  354POPC   GL1 4517   0.851  12.146   8.304  0.0821  0.1301  0.0832
  354POPC   GL2 4518   1.080  12.062   8.284 -0.2103  0.0470 -0.1030
  354POPC   C1A 4519   0.810  11.909   8.688 -0.1230  0.1153 -0.3544
  354POPC   D2A 4520   0.588  11.754   8.932  0.0752 -0.1579  0.1633
  354POPC   C3A 4521   0.440  12.060   9.244 -0.5250  0.2855  0.1163
  354POPC   C4A 4522   0.516  12.394   9.551  0.1938 -0.1627 -0.2802
  354POPC   C1B 4523   1.254  12.174   8.756 -0.4142  0.0635 -0.1398
  354POPC   C2B 4524   1.298  12.538   8.959  0.1708  0.2781  0.3434
  354POPC   C3B 4525   1.621  12.894   8.963 -0.0305  0.1035 -0.0190
  354POPC   C4B 4526   2.039  13.017   8.788 -0.0063  0.1682  0.1840
  355POPC   NC3 4527   3.016   6.386   7.781 -0.0269  0.2771  0.1082
  355POPC   PO4 4528   3.018   6.890   7.657  0.0352 -0.1274 -0.0866
  355POPC   GL1 4529   2.664   6.872   7.907 -0.1061 -0.3034 -0.0619
  355POPC   GL2 4530   2.684   7.225   8.026 -0.0947 -0.1955  0.2459
  355POPC   C1A 4531   2.385   6.881   8.210 -0.0184  0.0630 -0.1434
  355POPC   D2A 4532   2.397   7.146   8.576  0.0433  0.0722  0.2580
  355POPC   C3A 4533   2.684   7.059   8.855  0.0604 -0.1729 -0.0905
  355POPC   C4A 4534   2.993   6.896   9.195 -0.1980 -0.4085 -0.1242
  355POPC   C1B 4535   2.251   7.339   8.162 -0.1664 -0.0941  0.0984
  355POPC   C2B 4536   1.878   7.561   8.363  0.1353 -0.0644 -0.4036
  355POPC   C3B 4537   1.916   7.549   8.867  0.0855  0.1100  0.0684
  355POPC   C4B 4538   2.344   7.479   9.104  0.0264 -0.0649 -0.2859
  356POPC   NC3 4539   3.079   8.493   6.991 -0.2077 -0.0702 -0.0761
  356POPC   PO4 4540   3.175   8.299   7.353  0.0289  0.0172  0.0372
  356POPC   GL1 4541   2.997   8.309   7.745  0.1634 -0.1199 -0.0742
  356POPC   GL2 4542   2.817   8.535   7.733  0.1706  0.2032  0.0297
  356POPC   C1A 4543   2.661   8.256   8.115  0.1121  0.3613  0.0909
  356POPC   D2A 4544   2.518   8.499   8.390  0.1605 -0.1132 -0.2651
  356POPC   C3A 4545   2.749   8.826   8.733  0.3240  0.1532  0.1704
  356POPC   C4A 4546   2.999   9.145   8.604  0.0744 -0.2274 -0.0231
  356POPC   C1B 4547   2.436   8.691   7.918  0.0045  0.1794 -0.6628
  356POPC   C2B 4548   2.448   8.996   8.273 -0.3579 -0.0437  0.1182
  356POPC   C3B 4549   2.287   8.976   8.727 -0.1965 -0.0122  0.0262
  356POPC   C4B 4550   2.302   8.603   9.109  0.1987  0.4580  0.2322
  357POPC   NC3 4551  10.783  11.311   6.933  0.2684  0.1561  0.2010
  357POPC   PO4 4552  11.024  11.099   7.036  0.3154 -0.0897 -0.0255
  357POPC   GL1 4553  10.650  10.949   7.463 -0.1775 -0.2519 -0.1133
  357POPC   GL2 4554  10.321  11.090   7.336  0.0259  0.0805 -0.1665
  357POPC   C1A 4555  10.583  11.268   7.797 -0.0018  0.0422  0.1092
  357POPC   D2A 4556  10.767  11.632   7.987  0.1268  0.0074  0.0359
  357POPC   C3A 4557  10.910  11.543   8.392  0.0855  0.0867 -0.1532
  357POPC   C4A 4558  11.007  11.246   8.733  0.0197 -0.1880 -0.1484
  357POPC   C1B 4559  10.077  11.104   7.770  0.1042 -0.1255 -0.4233
  357POPC   C2B 4560   9.785  11.131   8.076 -0.0127  0.0158  0.0306
  357POPC   C3B 4561   9.532  11.303   8.323  0.0825 -0.4135  0.5933
  357POPC   C4B 4562   9.634  11.281   8.754 -0.4721 -0.2450  0.2077
  358POPC   NC3 4563   0.132  11.617   7.259  0.0849 -0.0787 -0.0345
  358POPC   PO4 4564  -0.105  11.897   7.359 -0.0041 -0.1197 -0.0558
  358POPC   GL1 4565  -0.492  11.736   7.522  0.0363 -0.0986  0.2218
  358POPC   GL2 4566  -0.405  11.449   7.375  0.2045  0.1925  0.3442
  358POPC   C1A 4567  -0.743  11.640   7.914  0.2087  0.0210 -0.2306
  358POPC   D2A 4568  -1.140  11.420   8.132  0.2620  0.0657  0.0280
  358POPC   C3A 4569  -1.062  11.454   8.604  0.1690 -0.1270  0.0628
  358POPC   C4A 4570  -0.897  11.584   8.933 -0.1494  0.0475 -0.1604
  358POPC   C1B 4571  -0.270  11.431   7.852  0.1145  0.2129 -0.2071
  358POPC   C2B 4572  -0.231  11.208   8.169 -0.0521  0.0480 -0.2220
  358POPC   C3B 4573  -0.406  10.773   8.439  0.0267  0.1023 -0.1880
  358POPC   C4B 4574  -0.709  10.568   8.663 -0.1193 -0.0296 -0.1409
  359POPC   NC3 4575   2.792   3.713   7.331 -0.0772  0.1293  0.0064
  359POPC   PO4 4576   2.309   3.699   7.295  0.0847 -0.3107 -0.0209
  359POPC   GL1 4577   2.512   3.655   7.740  0.1624 -0.1861  0.0164
  359POPC   GL2 4578   2.778   3.876   7.811  0.2046 -0.0385 -0.1707
  359POPC   C1A 4579   2.477   3.504   8.234 -0.1616 -0.0807  0.0523
  359POPC   D2A 4580   2.567   3.593   8.692 -0.1595  0.3662 -0.0685
  359POPC   C3A 4581   2.165   3.499   8.992  0.1177 -0.0966  0.2693
  359POPC   C4A 4582   1.718   3.449   9.241  0.0652 -0.3676  0.2277
  359POPC   C1B 4583   2.883   4.236   8.037 -0.2369  0.0531  0.0003
  359POPC   C2B 4584   2.638   4.552   8.270 -0.0313 -0.1857  0.2464
  359POPC   C3B 4585   2.471   4.557   8.580  0.1956 -0.2150  0.2091
  359POPC   C4B 4586   2.398   4.917   8.869 -0.0536  0.0382 -0.0920
  360POPC   NC3 4587   8.952   5.235   8.660 -0.2919 -0.0949 -0.1671
  360POPC   PO4 4588   9.135   4.857   8.809  0.3913 -0.0671  0.5141
  360POPC   GL1 4589   9.496   4.779   9.062  0.0155 -0.3296  0.2353
  360POPC   GL2 4590   9.711   4.985   9.015 -0.0869  0.0744 -0.2089
  360POPC   C1A 4591   9.879   4.548   9.171  0.1729 -0.2128 -0.4083
  360POPC   D2A 4592  10.210   4.229   9.007 -0.1611 -0.0689 -0.3307
  360POPC   C3A 4593  10.127   3.775   9.166  0.3344 -0.1858 -0.1385
  360POPC   C4A 4594   9.997   3.353   9.332 -0.2729  0.0986 -0.0159
  360POPC   C1B 4595  10.090   4.731   8.803 -0.0635 -0.0301 -0.1260
  360POPC   C2B 4596  10.498   4.968   8.831  0.1830 -0.2834  0.2220
  360POPC   C3B 4597  10.850   5.390   8.690 -0.1082  0.3024  0.1647
  360POPC   C4B 4598  11.181   5.612   8.654  0.0627 -0.1858 -0.1318
  361POPC   NC3 4599  12.157   4.428   7.658 -0.0870 -0.0441 -0.2562
  361POPC   PO4 4600  12.648   4.473   7.614  0.0280 -0.2395  0.2367
  361POPC   GL1 4601  12.517   4.403   8.057  0.1176 -0.1065  0.1747
  361POPC   GL2 4602  12.666   4.284   8.177  0.2314  0.1620  0.0307
  361POPC   C1A 4603  12.260   4.456   8.504  0.0424 -0.2286 -0.2431
  361POPC   D2A 4604  12.219   4.446   8.883  0.0216  0.2347  0.2403
  361POPC   C3A 4605  11.974   4.754   9.137 -0.1612 -0.1452  0.1514
  361POPC   C4A 4606  11.663   4.983   9.156 -0.1899 -0.0397 -0.0084
  361POPC   C1B 4607  12.917   4.391   8.490 -0.1200  0.0013  0.5493
  361POPC   C2B 4608  12.823   4.319   8.896  0.4612  0.0017  0.3798
  361POPC   C3B 4609  13.074   4.096   9.256 -0.0951 -0.0636  0.0992
  361POPC   C4B 4610  13.192   4.139   9.729  0.2500 -0.0389 -0.1062
  362POPC   NC3 4611   9.926  11.539   7.085 -0.1846 -0.1597  0.0260
  362POPC   PO4 4612   9.503  11.528   7.186 -0.0561 -0.0171  0.0326
  362POPC   GL1 4613   9.627  11.686   7.591 -0.0358  0.1244  0.1568
  362POPC   GL2 4614   9.934  11.600   7.665 -0.3688  0.3507  0.0584
  362POPC   C1A 4615   9.325  11.689   7.889  0.1523  0.1358 -0.3926
  362POPC   D2A 4616   9.058  11.583   8.299 -0.0912  0.1737  0.1230
  362POPC   C3A 4617   8.738  11.299   8.412  0.0596 -0.0347  0.0209
  362POPC   C4A 4618   8.611  10.864   8.594 -0.1376 -0.0071  0.1876
  362POPC   C1B 4619   9.886  11.661   8.136 -0.0223 -0.0204  0.2447
  362POPC   C2B 4620   9.701  11.736   8.550  0.3139 -0.0086 -0.2487
  362POPC   C3B 4621   9.605  11.788   8.954 -0.2546  0.1332  0.0241
  362POPC   C4B 4622   9.731  11.902   9.267  0.0578 -0.0603 -0.1709
  363POPC   NC3 4623   7.863  12.523   7.048  0.1256 -0.0940  0.1295
  363POPC   PO4 4624   7.716  13.029   7.237  0.3867  0.3700  0.1023
  363POPC   GL1 4625   8.045  12.896   7.437  0.1669  0.0381 -0.0705
  363POPC   GL2 4626   8.388  13.044   7.662 -0.2457  0.1866 -0.1964
  363POPC   C1A 4627   8.163  12.630   7.794 -0.1258  0.1795  0.0107
  363POPC   D2A 4628   8.071  12.554   8.181 -0.1807 -0.1862 -0.1068
  363POPC   C3A 4629   7.793  12.275   8.291  0.1079 -0.2102 -0.0544
  363POPC   C4A 4630   7.622  12.204   8.762 -0.1137 -0.0121 -0.2407
  363POPC   C1B 4631   8.293  13.031   8.116  0.3818  0.1661  0.0331
  363POPC   C2B 4632   8.428  13.227   8.559 -0.2128  0.2665  0.0735
  363POPC   C3B 4633   8.641  12.958   8.909  0.0956 -0.0319 -0.0116
  363POPC   C4B 4634   8.973  13.039   9.150 -0.0949  0.0993 -0.1332
  364POPC   NC3 4635   4.686   2.754   7.257 -0.0121  0.2380  0.1210
  364POPC   PO4 4636   4.558   2.702   7.622 -0.2732 -0.1581  0.0873
  364POPC   GL1 4637   4.438   2.665   8.062 -0.0159  0.0573  0.1514
  364POPC   GL2 4638   4.531   2.820   8.296  0.0088  0.0086  0.3373
  364POPC   C1A 4639   4.443   2.399   8.522 -0.1827  0.0206  0.0837
  364POPC   D2A 4640   4.609   2.296   8.849  0.1195 -0.1576 -0.0865
  364POPC   C3A 4641   4.874   2.265   9.101  0.0457 -0.5175 -0.0097
  364POPC   C4A 4642   4.698   1.983   9.468  0.1625  0.1737 -0.2165
  364POPC   C1B 4643   4.796   2.701   8.676  0.1066 -0.1784  0.2956
  364POPC   C2B 4644   5.057   2.717   9.049  0.0705  0.1270 -0.1717
  364POPC   C3B 4645   4.980   2.835   9.428 -0.2017  0.1562  0.0073
  364POPC   C4B 4646   4.929   2.764   9.956  0.0095  0.2176  0.0322
  365POPC   NC3 4647   7.425   3.107   7.828 -0.0276  0.1106 -0.0448
  365POPC   PO4 4648   7.021   2.874   7.854  0.2135 -0.2030 -0.1532
  365POPC   GL1 4649   6.772   2.466   8.021 -0.0044 -0.0784 -0.1424
  365POPC   GL2 4650   6.581   2.666   8.182  0.0978  0.2223  0.1760
  365POPC   C1A 4651   6.957   1.992   8.081 -0.1057 -0.0696  0.1217
  365POPC   D2A 4652   6.804   1.559   7.886 -0.0582  0.1498  0.0730
  365POPC   C3A 4653   6.819   1.314   8.242 -0.2044  0.0732  0.1384
  365POPC   C4A 4654   6.616   1.009   8.455  0.3282 -0.0544 -0.0849
  365POPC   C1B 4655   6.709   2.454   8.619 -0.3281 -0.0922  0.1122
  365POPC   C2B 4656   6.881   2.036   8.707  0.2764  0.0597 -0.0936
  365POPC   C3B 4657   7.059   1.773   9.019  0.0574 -0.2254  0.0735
  365POPC   C4B 4658   7.050   1.446   9.369  0.0898 -0.0136  0.2388
  366POPC   NC3 4659   7.852  11.782   7.119 -0.2081 -0.2632  0.0202
  366POPC   PO4 4660   8.096  12.117   7.195 -0.1189 -0.1360  0.0971
  366POPC   GL1 4661   7.848  12.027   7.542  0.1958 -0.2114 -0.4452
  366POPC   GL2 4662   8.018  11.736   7.676 -0.1464  0.0926 -0.1669
  366POPC   C1A 4663   7.612  11.940   7.882  0.0365  0.0978  0.0473
  366POPC   D2A 4664   7.703  11.698   8.174  0.0188 -0.1797  0.2577
  366POPC   C3A 4665   7.792  11.827   8.494  0.2913  0.0965  0.2268
  366POPC   C4A 4666   7.640  11.704   8.978 -0.1612 -0.0683  0.1394
  366POPC   C1B 4667   8.185  12.112   7.892 -0.0814 -0.3202  0.0783
  366POPC   C2B 4668   8.265  12.148   8.321  0.0132  0.3282 -0.0331
  366POPC   C3B 4669   8.069  12.403   8.687  0.3710  0.1821 -0.2367
  366POPC   C4B 4670   8.089  12.538   9.119 -0.0835 -0.1411 -0.1281
  367POPC   NC3 4671   7.866   9.768   8.780 -0.2925 -0.1795  0.2217
  367POPC   PO4 4672   8.139   9.464   8.946  0.1206  0.1235  0.0220
  367POPC   GL1 4673   8.323   9.792   8.961 -0.0405  0.2754  0.2621
  367POPC   GL2 4674   8.591   9.770   9.127 -0.0892  0.0425  0.0356
  367POPC   C1A 4675   8.470  10.258   9.015 -0.0455 -0.0028  0.0452
  367POPC   D2A 4676   8.544  10.746   9.043  0.0382 -0.0395 -0.4010
  367POPC   C3A 4677   8.835  10.851   9.344  0.4779 -0.4479  0.1225
  367POPC   C4A 4678   8.925  11.312   9.546 -0.0960  0.3257  0.1253
  367POPC   C1B 4679   8.920  10.130   9.041 -0.0803 -0.2675  0.1311
  367POPC   C2B 4680   9.168  10.583   9.138 -0.3133 -0.1221 -0.0558
  367POPC   C3B 4681   9.181  10.996   9.014 -0.1164 -0.1600 -0.1490
  367POPC   C4B 4682   9.114  11.227   8.671  0.0654 -0.0547  0.4319
  368POPC   NC3 4683  13.008   6.398   7.066  0.1695 -0.0413 -0.0399
  368POPC   PO4 4684  12.970   6.195   7.458  0.4127  0.5507 -0.4106
  368POPC   GL1 4685  12.710   6.438   7.734 -0.1297 -0.1633  0.1828
  368POPC   GL2 4686  12.431   6.384   7.660  0.1521 -0.1668  0.1243
  368POPC   C1A 4687  12.694   6.578   8.143 -0.0517  0.0175 -0.1761
  368POPC   D2A 4688  12.641   6.860   8.480 -0.1310 -0.1054  0.1903
  368POPC   C3A 4689  12.952   7.176   8.480 -0.1559  0.0617  0.1578
  368POPC   C4A 4690  13.129   7.623   8.679 -0.1905 -0.3901 -0.2085
  368POPC   C1B 4691  12.357   6.220   8.010 -0.2324  0.2277  0.0306
  368POPC   C2B 4692  12.796   6.099   8.227  0.1364  0.5724  0.0207
  368POPC   C3B 4693  13.022   6.244   8.623 -0.0014 -0.1052  0.0469
  368POPC   C4B 4694  12.894   6.307   9.114 -0.2876  0.0037  0.1732
  369POPC   NC3 4695  11.203  12.458   7.264 -0.1557  0.1728  0.5215
  369POPC   PO4 4696  11.575  12.454   7.347 -0.0210  0.0152 -0.1262
  369POPC   GL1 4697  11.389  12.518   7.716 -0.2890  0.0885 -0.3513
  369POPC   GL2 4698  11.293  12.289   7.805  0.1958 -0.1554  0.1432
  369POPC   C1A 4699  11.222  12.526   8.221 -0.4425  0.1545  0.2045
  369POPC   D2A 4700  11.330  12.538   8.584 -0.0888  0.0077  0.3202
  369POPC   C3A 4701  11.666  12.433   8.773  0.0806  0.0239 -0.2300
  369POPC   C4A 4702  11.615  12.208   9.190 -0.3949 -0.0984 -0.1648
  369POPC   C1B 4703  11.242  12.048   8.003  0.0497  0.3584  0.0313
  369POPC   C2B 4704  11.469  11.693   8.191  0.1241 -0.0754 -0.0530
  369POPC   C3B 4705  11.498  11.434   8.604  0.0545  0.1186 -0.1197
  369POPC   C4B 4706  11.529  11.087   8.734  0.0177  0.0482  0.2561
  370POPC   NC3 4707   4.717  12.059   6.889  0.1516 -0.0416 -0.2300
  370POPC   PO4 4708   4.424  12.229   7.142  0.2134  0.0974  0.3246
  370POPC   GL1 4709   4.630  12.266   7.462  0.0723 -0.2049  0.1170
  370POPC   GL2 4710   4.482  12.329   7.652  0.0537  0.1796 -0.1717
  370POPC   C1A 4711   4.898  12.230   7.846  0.0961  0.1552  0.0181
  370POPC   D2A 4712   5.287  12.042   7.892 -0.1696 -0.0831  0.2721
  370POPC   C3A 4713   5.597  12.223   7.667  0.1762  0.0413 -0.3397
  370POPC   C4A 4714   5.705  12.655   7.686  0.1767 -0.0604  0.0973
  370POPC   C1B 4715   4.429  12.319   8.094  0.1745 -0.1235  0.3196
  370POPC   C2B 4716   4.525  12.289   8.602  0.2065 -0.1227  0.2935
  370POPC   C3B 4717   4.562  12.143   8.950 -0.2697  0.0723 -0.0740
  370POPC   C4B 4718   4.397  11.924   9.403  0.0801  0.0503  0.2032
  371POPC   NC3 4719  11.242   8.320   7.218  0.0115 -0.1381  0.1629
  371POPC   PO4 4720  11.161   8.727   7.383  0.0553 -0.0452  0.1756
  371POPC   GL1 4721  11.416   8.804   7.621 -0.0812  0.4078  0.1072
  371POPC   GL2 4722  11.304   9.125   7.745 -0.0039 -0.0780 -0.2661
  371POPC   C1A 4723  11.368   8.762   8.124  0.3488 -0.0609  0.2602
  371POPC   D2A 4724  10.906   8.714   8.314 -0.2130  0.3188 -0.1782
  371POPC   C3A 4725  10.877   8.703   8.787  0.1834 -0.0220 -0.0278
  371POPC   C4A 4726  10.559   8.596   9.106  0.0107 -0.0019  0.0126
  371POPC   C1B 4727  11.779   9.086   7.840  0.2626 -0.0456  0.1054
  371POPC   C2B 4728  12.123   8.951   7.847  0.1735  0.2801  0.3600
  371POPC   C3B 4729  12.420   9.030   8.074 -0.0217 -0.0561  0.0125
  371POPC   C4B 4730  12.383   9.419   8.321  0.3449 -0.1105 -0.1724
  372POPC   NC3 4731   0.907   0.243   7.187 -0.0020 -0.1149  0.0280
  372POPC   PO4 4732   1.231   0.333   7.491  0.2290 -0.0097 -0.1325
  372POPC   GL1 4733   1.171   0.237   7.938 -0.0898  0.0245 -0.2522
  372POPC   GL2 4734   1.031   0.515   7.998  0.2518  0.2162 -0.0818
  372POPC   C1A 4735   1.131   0.133   8.351 -0.4338  0.0917  0.2836
  372POPC   D2A 4736   1.133   0.036   8.777 -0.0828 -0.1651  0.2741
  372POPC   C3A 4737   1.161   0.039   9.186 -0.0974 -0.0908  0.2713
  372POPC   C4A 4738   1.487  -0.226   9.399  0.0784  0.0146  0.1533
  372POPC   C1B 4739   0.718   0.813   7.981 -0.0484  0.0094  0.1939
  372POPC   C2B 4740   0.414   0.837   8.293  0.2271  0.2522 -0.0387
  372POPC   C3B 4741   0.294   0.631   8.723 -0.1673  0.1262  0.0430
  372POPC   C4B 4742   0.270   0.450   9.028  0.2541 -0.1001 -0.1126
  373POPC   NC3 4743  10.267   9.973   7.138 -0.2722  0.0975 -0.0594
  373POPC   PO4 4744   9.920   9.683   7.328 -0.0626 -0.3062  0.2247
  373POPC   GL1 4745   9.912   9.457   7.787 -0.0775  0.0024 -0.2017
  373POPC   GL2 4746  10.240   9.179   7.846 -0.4368  0.1415  0.2965
  373POPC   C1A 4747   9.999   9.606   8.225  0.0757 -0.2169  0.2940
  373POPC   D2A 4748  10.276   9.705   8.488 -0.0138  0.1209  0.1537
  373POPC   C3A 4749  10.347   9.373   8.829  0.3990  0.0459  0.2722
  373POPC   C4A 4750  10.616   9.144   9.005  0.2591  0.1365  0.2576
  373POPC   C1B 4751  10.457   9.308   8.145  0.0996 -0.1271  0.0493
  373POPC   C2B 4752  10.497   9.013   8.497  0.0085  0.0266 -0.2631
  373POPC   C3B 4753  10.200   8.788   8.746 -0.2908  0.2610 -0.0013
  373POPC   C4B 4754  10.097   8.383   8.899  0.3832  0.1782 -0.0332
  374POPC   NC3 4755   3.119   0.527   7.721  0.0146  0.1846  0.0094
  374POPC   PO4 4756   3.063   0.994   7.794  0.2374  0.0598  0.0859
  374POPC   GL1 4757   2.808   0.815   8.017  0.1159  0.0064 -0.0638
  374POPC   GL2 4758   2.450   0.772   8.050  0.0942  0.1128 -0.0494
  374POPC   C1A 4759   2.676   0.864   8.502 -0.1413 -0.1005  0.2691
  374POPC   D2A 4760   2.706   0.939   8.985  0.2491 -0.0705 -0.2181
  374POPC   C3A 4761   3.098   1.081   9.125  0.2819 -0.0178 -0.0491
  374POPC   C4A 4762   3.217   1.500   9.329  0.0839 -0.1550 -0.1487
  374POPC   C1B 4763   2.162   0.907   8.240 -0.0811 -0.2306  0.0682
  374POPC   C2B 4764   1.898   1.379   8.244  0.0472 -0.1990  0.0845
  374POPC   C3B 4765   1.917   1.833   8.164 -0.3059  0.1711 -0.1887
  374POPC   C4B 4766   1.824   2.243   8.162  0.3330  0.4321 -0.0279
  375POPC   NC3 4767   7.149   1.242   6.893  0.1751 -0.1932  0.0476
  375POPC   PO4 4768   7.263   1.457   7.293 -0.2675  0.1777  0.0046
  375POPC   GL1 4769   7.238   1.230   7.690  0.2011 -0.4495 -0.1699
  375POPC   GL2 4770   6.865   1.106   7.773 -0.0568 -0.3423 -0.1694
  375POPC   C1A 4771   7.295   0.977   8.016 -0.0256  0.1957  0.3854
  375POPC   D2A 4772   7.076   0.913   8.375 -0.0822 -0.0699 -0.2530
  375POPC   C3A 4773   7.189   1.171   8.760  0.0122  0.0727 -0.0352
  375POPC   C4A 4774   7.426   1.332   9.067 -0.2599 -0.0367  0.2264
  375POPC   C1B 4775   6.459   1.194   7.842  0.2294  0.3003  0.0392
  375POPC   C2B 4776   6.090   1.465   7.946 -0.4284 -0.1566 -0.3665
  375POPC   C3B 4777   5.848   1.716   8.267  0.2633  0.1681 -0.0689
  375POPC   C4B 4778   6.100   1.997   8.441  0.0760 -0.0877 -0.0597
  376POPC   NC3 4779   0.952   7.157   7.532 -0.1448  0.0950 -0.0122
  376POPC   PO4 4780   1.007   6.701   7.630 -0.1127 -0.1454 -0.0656
  376POPC   GL1 4781   1.103   6.587   7.975 -0.0382 -0.1633  0.0876
  376POPC   GL2 4782   1.094   6.318   8.175 -0.0887  0.0427  0.2361
  376POPC   C1A 4783   1.312   6.922   8.396  0.0992  0.1002  0.2512
  376POPC   D2A 4784   0.947   7.138   8.582  0.0676 -0.4158  0.0763
  376POPC   C3A 4785   0.668   7.170   8.966 -0.1380  0.1991  0.1786
  376POPC   C4A 4786   0.190   7.153   8.957  0.1440  0.0694  0.0427
  376POPC   C1B 4787   0.858   6.166   8.475  0.2733 -0.0007  0.0766
  376POPC   C2B 4788   0.916   6.150   8.890  0.1005  0.0147 -0.0515
  376POPC   C3B 4789   0.868   6.108   9.364 -0.5160  0.0142  0.1809
  376POPC   C4B 4790   0.609   5.821   9.497  0.2120  0.2850 -0.1419
  377POPC   NC3 4791   8.400   5.371   9.355 -0.1199 -0.0727  0.2362
  377POPC   PO4 4792   8.863   5.253   9.483  0.1287 -0.2082  0.1855
  377POPC   GL1 4793   9.240   5.009   9.561 -0.2069 -0.0846 -0.1234
  377POPC   GL2 4794   9.292   5.134   9.288 -0.1483  0.0049  0.1977
  377POPC   C1A 4795   9.671   4.880   9.526  0.0034  0.1312 -0.1932
  377POPC   D2A 4796   9.971   4.602   9.693  0.0421 -0.0477 -0.2755
  377POPC   C3A 4797  10.307   4.575   9.330  0.0737  0.0842 -0.1177
  377POPC   C4A 4798  10.731   4.637   9.160  0.1423  0.3757 -0.0976
  377POPC   C1B 4799   9.670   5.360   9.376 -0.1841  0.1357 -0.3692
  377POPC   C2B 4800  10.030   5.526   9.125 -0.1520  0.0670 -0.1881
  377POPC   C3B 4801  10.151   5.738   8.796 -0.2898  0.0996 -0.1734
  377POPC   C4B 4802  10.483   5.977   8.491 -0.0957  0.0413  0.0833
  378POPC   NC3 4803   5.570  11.352   6.924  0.1877  0.1047  0.1744
  378POPC   PO4 4804   5.256  11.171   7.030  0.1299  0.2780 -0.3677
  378POPC   GL1 4805   5.066  11.411   7.472 -0.1767  0.1697  0.0269
  378POPC   GL2 4806   4.816  11.297   7.711 -0.0818  0.0545  0.1038
  378POPC   C1A 4807   5.412  11.363   7.776  0.4223  0.0985  0.1174
  378POPC   D2A 4808   5.585  11.375   8.178  0.0315  0.0554 -0.2399
  378POPC   C3A 4809   5.600  11.026   8.458 -0.0376 -0.0231 -0.0937
  378POPC   C4A 4810   5.496  10.642   8.692  0.1073  0.1265  0.0550
  378POPC   C1B 4811   4.949  11.560   8.050  0.0736  0.1369 -0.3953
  378POPC   C2B 4812   4.798  11.911   8.213  0.0390  0.0113  0.0166
  378POPC   C3B 4813   4.361  11.826   8.453  0.3298 -0.0152  0.1130
  378POPC   C4B 4814   4.055  12.122   8.712  0.3976  0.1918  0.0858
  379POPC   NC3 4815   1.020  10.801   7.634  0.1507  0.3387  0.0068
  379POPC   PO4 4816   1.283  11.164   7.617 -0.1369 -0.0008 -0.0910
  379POPC   GL1 4817   1.499  10.919   7.925 -0.0535 -0.1002  0.0891
  379POPC   GL2 4818   1.435  10.694   8.108 -0.0494 -0.0694 -0.3705
  379POPC   C1A 4819   1.818  10.873   8.317 -0.1630 -0.1263  0.0916
  379POPC   D2A 4820   1.994  10.605   8.639  0.0143 -0.0281 -0.0784
  379POPC   C3A 4821   2.323  10.669   8.895 -0.0703 -0.3719  0.1301
  379POPC   C4A 4822   2.634  11.063   9.019  0.2853  0.0518  0.1380
  379POPC   C1B 4823   1.285  11.067   8.373  0.0946  0.0511  0.0708
  379POPC   C2B 4824   0.947  11.258   8.568  0.0105  0.1682 -0.1642
  379POPC   C3B 4825   0.737  11.244   9.031  0.0482 -0.1491 -0.1563
  379POPC   C4B 4826   0.314  11.392   9.162  0.0391 -0.0603  0.0359
  380POPC   NC3 4827  10.191  12.367   7.039 -0.3290 -0.1880 -0.1162
  380POPC   PO4 4828  10.221  11.976   6.902  0.0113 -0.0291  0.2494
  380POPC   GL1 4829  10.327  11.966   7.406  0.1325  0.1017 -0.1232
  380POPC   GL2 4830  10.406  12.220   7.571  0.0721 -0.1489  0.1018
  380POPC   C1A 4831  10.380  11.697   7.728  0.1131  0.0395 -0.2837
  380POPC   D2A 4832  10.381  11.458   8.202 -0.0120 -0.1547 -0.0311
  380POPC   C3A 4833  10.089  11.458   8.515  0.1348 -0.4056 -0.0204
  380POPC   C4A 4834  10.166  11.355   8.985  0.0774 -0.0487  0.2675
  380POPC   C1B 4835  10.522  12.115   8.057 -0.0064  0.2440 -0.2183
  380POPC   C2B 4836  10.789  11.995   8.403  0.0978  0.0915  0.0552
  380POPC   C3B 4837  11.009  11.817   8.832 -0.2004  0.0301 -0.1207
  380POPC   C4B 4838  11.094  11.528   9.144 -0.2805  0.0307  0.2715
  381POPC   NC3 4839  13.004   5.722   7.411  0.0271  0.1550  0.2087
  381POPC   PO4 4840  13.019   5.445   7.611 -0.1497 -0.0622  0.0927
  381POPC   GL1 4841  13.121   5.260   7.963 -0.2538  0.0050 -0.3068
  381POPC   GL2 4842  13.093   5.454   8.183 -0.3685 -0.0007  0.3809
  381POPC   C1A 4843  13.279   4.952   8.258 -0.0617  0.2471 -0.1671
  381POPC   D2A 4844  13.144   4.795   8.661 -0.0296 -0.4816 -0.1288
  381POPC   C3A 4845  13.168   5.130   8.829 -0.2068 -0.0336 -0.2465
  381POPC   C4A 4846  13.166   5.576   8.776 -0.2030  0.0198 -0.2707
  381POPC   C1B 4847  12.764   5.291   8.439  0.1238 -0.0795  0.1301
  381POPC   C2B 4848  12.324   5.276   8.582  0.0074 -0.1467 -0.0172
  381POPC   C3B 4849  12.159   5.549   8.835  0.1379  0.1038 -0.1599
  381POPC   C4B 4850  11.859   5.857   8.752  0.1350  0.3534  0.1058
  382POPC   NC3 4851   0.030   0.555   7.231  0.0927 -0.0160 -0.1398
  382POPC   PO4 4852   0.409   0.778   7.288  0.3166 -0.1447  0.0365
  382POPC   GL1 4853   0.218   0.643   7.703 -0.0257 -0.1773  0.0484
  382POPC   GL2 4854  -0.009   0.835   7.678 -0.3636  0.2306  0.0405
  382POPC   C1A 4855   0.408   0.434   7.936 -0.2144  0.0419  0.1045
  382POPC   D2A 4856   0.656   0.154   8.153 -0.1612  0.0162  0.0190
  382POPC   C3A 4857   0.520  -0.195   8.398  0.0624 -0.0647  0.7494
  382POPC   C4A 4858   0.544  -0.104   8.828  0.2080  0.0321  0.0468
  382POPC   C1B 4859  -0.010   0.935   8.033 -0.2128  0.0517 -0.1518
  382POPC   C2B 4860   0.133   1.209   8.398  0.2936  0.0722 -0.1032
  382POPC   C3B 4861   0.510   1.207   8.645  0.1198 -0.2575  0.0711
  382POPC   C4B 4862   0.949   1.365   8.667 -0.0839 -0.1650 -0.1309
  383W        W 4863   8.214   6.316  15.571  0.0073  0.0252 -0.0249
  384W        W 4864   6.466   7.452  14.712  0.2430  0.3547 -0.1620
  385W        W 4865   5.758   8.384  13.006 -0.1042 -0.0958 -0.4302
  386W        W 4866  11.339   7.175   2.439 -0.0849  0.2217  0.1146
  387W        W 4867   7.586   6.002  14.775 -0.1006 -0.0326 -0.0677
  388W        W 4868   9.291   6.527   9.411  0.1026 -0.0833 -0.0618
  389W        W 4869   9.653   9.962  17.820 -0.3354 -0.4515 -0.0038
  390W        W 4870   7.565   6.946  10.668 -0.2200 -0.3368 -0.1589
  391W        W 4871  12.924   4.446  14.457  0.0309 -0.2299  0.0723
  392W        W 4872   5.010   1.975  13.568 -0.1388 -0.0465  0.0532
  393W        W 4873   8.651   3.814   1.159 -0.3516  0.1733  0.0341
  394W        W 4874   7.445   6.019   5.684 -0.1800  0.1758  0.0560
  395W        W 4875   4.057   9.362  14.612 -0.4819 -0.3100 -0.1741
  396W        W 4876   5.167  12.246  11.597 -0.2267  0.0008 -0.0044
  397W        W 4877   1.687   5.576  15.125 -0.0696  0.1988 -0.3973
  398W        W 4878  13.024   8.497   4.424  0.0124 -0.1692  0.2101
  399W        W 4879   4.017   0.265   6.969  0.0264 -0.0454 -0.2308
  400W        W 4880   2.694   8.159   2.796  0.2509 -0.2997 -0.0372
  401W        W 4881   7.490   0.816   0.668 -0.2830  0.1564  0.2024
  402W        W 4882  11.417   2.959   6.103  0.1567 -0.1344  0.0130
  403W        W 4883  12.454   6.005   7.312 -0.0295 -0.2368  0.1296
  404W        W 4884   8.616   7.136   6.251  0.2510 -0.0663  0.0428
  405W        W 4885   4.686  11.964   5.414 -0.0048  0.3781 -0.1782
  406W        W 4886   8.133   4.106  16.518 -0.0061  0.0006  0.1778
  407W        W 4887  12.120   3.587  16.317  0.0764 -0.0831 -0.0296
  408W        W 4888  12.495   2.684  14.031 -0.1429 -0.0138 -0.1499
  409W        W 4889  12.023   4.843  15.846  0.0979 -0.1694 -0.1026
  410W        W 4890  11.899   3.905  17.367  0.0208  0.0982 -0.1060
  411W        W 4891   9.346  13.044  16.601  0.2903 -0.0664 -0.1065
  412W        W 4892   6.707   4.502  17.616 -0.1899 -0.1255 -0.0260
  413W        W 4893   7.589   1.629   2.363 -0.0997  0.2231  0.1090
  414W        W 4894  10.849   4.001   6.056 -0.0107  0.0907  0.2240
  415W        W 4895   7.326   4.082   2.398 -0.4978 -0.0797  0.0781
  416W        W 4896   8.566   9.590   3.809 -0.2054  0.1629 -0.3362
  417W        W 4897   7.225  11.011   2.395 -0.0419  0.2438  0.2343
  418W        W 4898  12.026   4.432  17.756 -0.2679 -0.0240 -0.1067
  419W        W 4899   3.613  10.860  10.786  0.0174 -0.0504 -0.1771
  420W        W 4900   4.963   5.707  11.943 -0.1002 -0.1312 -0.1238
  421W        W 4901  10.252   3.237  13.695  0.1578 -0.0049  0.1807
  422W        W 4902   8.292   4.154   6.646  0.0910  0.0150  0.4022
  423W        W 4903   4.811   7.301  16.772  0.1286  0.0852 -0.1749
  424W        W 4904   1.987   0.731  17.166  0.1122 -0.0621 -0.0500
  425W        W 4905   0.165  12.603  17.788 -0.0614  0.0536 -0.2348
  426W        W 4906   4.868   3.355   4.810  0.3114  0.1073 -0.1602
  427W        W 4907   7.639  12.616   1.497 -0.0249 -0.1185 -0.0948
  428W        W 4908   4.574  10.570  11.783  0.0682  0.0160 -0.0980
  429W        W 4909   7.170   9.302   1.493  0.1889  0.0752  0.1389
  430W        W 4910  10.333   6.763  13.068  0.2900  0.0015 -0.0655
  431W        W 4911   2.260   2.519   5.837 -0.2266  0.0647  0.4374
  432W        W 4912   9.777   3.139  17.104 -0.3163 -0.0047 -0.1651
  433W        W 4913   8.981   1.287  14.893 -0.2364  0.0615  0.0342
  434W        W 4914   1.657   9.637   4.575 -0.0410 -0.1344 -0.1514
  435W        W 4915  11.604   1.655   3.680  0.2426 -0.3923  0.1853
  436W        W 4916   9.694   1.911   3.842 -0.0333  0.2455 -0.0921
  437W        W 4917   2.828   5.896  16.190 -0.4747  0.1338  0.4178
  438W        W 4918   7.573   1.546   3.673 -0.2019 -0.2397  0.0389
  439W        W 4919   6.374   9.665  10.333  0.0790  0.0124 -0.0266
  440W        W 4920   9.346  11.994   2.890 -0.1746 -0.0676 -0.0504
  441W        W 4921   0.287   2.900   0.786 -0.1970 -0.0770 -0.0379
  442W        W 4922  11.722   2.804  16.372 -0.4521 -0.3313  0.0185
  443W        W 4923   4.056   6.072   0.575 -0.1697 -0.2065 -0.2460
  444W        W 4924   7.128   5.337   8.594 -0.1811 -0.4170 -0.3247
  445W        W 4925   3.815  12.583  17.384  0.0013  0.0926 -0.1760
  446W        W 4926  12.034   1.854   6.684  0.2948  0.1849 -0.0430
  447W        W 4927   4.446   2.301   0.738  0.2189  0.1043 -0.0501
  448W        W 4928   3.007   3.251   7.131  0.0917 -0.1925  0.0128
  449W        W 4929   9.983  12.839   3.985 -0.2958 -0.1214  0.1724
  450W        W 4930   5.007  12.214   2.974  0.4824  0.0544 -0.1541
  451W        W 4931   3.004   5.757  11.067 -0.0247  0.1049  0.0947
  452W        W 4932   9.637  12.268   5.390 -0.1328  0.1413 -0.0105
  453W        W 4933   7.125   5.810   6.712  0.2213  0.2488 -0.0036
  454W        W 4934   6.040   5.406  14.561  0.1556 -0.1825  0.0511
  455W        W 4935   5.775   3.063   3.793 -0.1443 -0.1593  0.0440
  456W        W 4936   7.762   9.884   5.577 -0.2265 -0.4424  0.2571
  457W        W 4937   4.154   3.702   5.489 -0.2595  0.0634  0.1576
  458W        W 4938   7.016   6.907  13.276 -0.3871 -0.1731  0.1322
  459W        W 4939  12.437   2.421  13.468 -0.2006  0.0554  0.2446
  460W        W 4940   9.348   3.954   2.420  0.1757 -0.0069 -0.1710
  461W        W 4941   7.508  10.261  10.854  0.0056 -0.3037  0.1461
  462W        W 4942  12.555  12.851   1.757 -0.2887  0.2221  0.1174
  463W        W 4943   8.667   4.355   0.373 -0.0286  0.2816  0.0914
  464W        W 4944   4.766   6.814  16.779  0.2381 -0.0514 -0.2605
  465W        W 4945   6.302   3.138   4.677 -0.0166 -0.1019 -0.0383
  466W        W 4946   5.664   8.922  14.806 -0.2000 -0.0856  0.3426
  467W        W 4947  11.997   9.889   0.238  0.0147  0.3081 -0.3900
  468W        W 4948   8.874   6.062   3.169 -0.3049 -0.2112 -0.2595
  469W        W 4949  11.240   9.454   1.149  0.0080 -0.1126  0.0263
  470W        W 4950   9.583   8.526   0.209  0.0055 -0.0355 -0.1488
  471W        W 4951   0.845   2.647   0.786  0.1528  0.0072 -0.0904
  472W        W 4952   3.821   7.890   0.184 -0.3514  0.1587  0.3155
  473W        W 4953   8.221   8.611  15.144 -0.3098  0.3373 -0.0837
  474W        W 4954   4.109   9.322   0.362 -0.3910  0.0495 -0.0523
  475W        W 4955   4.310   9.936  15.482  0.5348  0.0869 -0.1414
  476W        W 4956   8.115   4.648  14.455 -0.0599  0.0540  0.2763
  477W        W 4957  12.152   9.237  14.479  0.0060  0.1464 -0.3715
  478W        W 4958   9.922   0.151  11.594 -0.0072  0.2201  0.2787
  479W        W 4959   7.189   8.422   1.581  0.1890 -0.0993 -0.0572
  480W        W 4960   7.926  11.803   5.362  0.0695  0.2404  0.1397
  481W        W 4961   6.614   1.653   3.358 -0.0804 -0.1920  0.2554
  482W        W 4962   6.454  12.310   4.204  0.3641  0.1830  0.3338
  483W        W 4963   8.056   9.197   4.211  0.0325 -0.5743  0.0650
  484W        W 4964   4.147   9.167  13.078  0.0562  0.1521  0.1778
  485W        W 4965   2.021   5.049   2.895 -0.0257  0.1550 -0.1336
  486W        W 4966   6.492  12.170  17.827 -0.0689 -0.0355  0.2277
  487W        W 4967   5.174  10.614  11.469  0.3896  0.3731  0.2753
  488W        W 4968   0.841   0.029  14.599  0.1785 -0.0493  0.3626
  489W        W 4969   3.543  12.171  17.277 -0.0124  0.4602  0.1457
  490W        W 4970  11.597   8.935   0.503 -0.0013  0.1749 -0.3401
  491W        W 4971   7.633   1.275  16.224 -0.3096 -0.2511  0.1395
  492W        W 4972  12.603  10.890   2.025  0.0294 -0.2127  0.0197
  493W        W 4973   7.349   4.682  12.344  0.2521  0.4219  0.3304
  494W        W 4974   2.341   1.962  13.389  0.1097 -0.2478 -0.1054
  495W        W 4975  10.875   3.785   3.817  0.0915 -0.1331 -0.2933
  496W        W 4976   0.309   2.063   6.645  0.3408 -0.0901  0.2222
  497W        W 4977  11.041  12.098   4.152  0.0715 -0.0270 -0.2034
  498W        W 4978   3.324   3.438   5.970  0.1418 -0.1032 -0.1472
  499W        W 4979   2.836   0.694  16.910 -0.1544  0.2061  0.2621
  500W        W 4980   4.980   6.106   9.854 -0.0574 -0.0923  0.1587
  501W        W 4981   2.708   0.633  17.714 -0.0714  0.1057 -0.3487
  502W        W 4982   7.808  12.666   4.399  0.0615  0.0965  0.0699
  503W        W 4983  10.654   0.038  13.526  0.1296 -0.0942  0.2106
  504W        W 4984   4.667   5.165   6.824 -0.0504 -0.1565  0.1466
  505W        W 4985  10.416   5.478   3.047 -0.2426  0.1117 -0.1638
  506W        W 4986  11.800  12.461   3.629 -0.2167 -0.1759  0.1207
  507W        W 4987   8.051   8.940  12.111  0.0614 -0.1176  0.1601
  508W        W 4988   3.033   3.116  10.833 -0.1496 -0.0747  0.0714
  509W        W 4989   7.390   4.478  15.142 -0.1530 -0.1792 -0.0227
  510W        W 4990   6.742   1.085  14.225  0.0899 -0.0181 -0.1196
  511W        W 4991   7.064   0.513  16.057  0.0718  0.0014 -0.2214
  512W        W 4992   3.865   6.882   7.586 -0.0581 -0.0037  0.3157
  513W        W 4993  12.425   6.785   0.257  0.1781  0.0117 -0.0545
  514W        W 4994   7.425   7.622   7.871 -0.1238  0.1994 -0.0306
  515W        W 4995   8.060   7.449   0.091 -0.2655 -0.0497 -0.0309
  516W        W 4996   1.482   3.732   2.616  0.1743  0.3797  0.1395
  517W        W 4997   5.185  10.025   4.433  0.0846 -0.0430 -0.0937
  518W        W 4998  10.405   9.376   6.275  0.0519  0.3032 -0.1313
  519W        W 4999   6.087   9.667   6.511  0.0834  0.0337 -0.0153
  520W        W 5000   9.569   2.202   6.205  0.1750  0.0251  0.3292
  521W        W 5001  10.377   9.494   2.887 -0.0108  0.1682 -0.1642
  522W        W 5002   2.570   8.048   2.275  0.2579 -0.1279  0.4338
  523W        W 5003  12.013   7.674  15.586 -0.1866  0.1118  0.1677
  524W        W 5004   1.159   0.041  11.651  0.0670  0.1509  0.0530
  525W        W 5005  11.515   8.396  14.731 -0.1026 -0.0298 -0.0270
  526W        W 5006  11.793   2.003   2.573  0.2340  0.0820  0.0378
  527W        W 5007   1.679   8.058  11.750  0.1334 -0.1403  0.1769
  528W        W 5008  11.542  12.062   6.426  0.1487 -0.1388  0.2226
  529W        W 5009   6.802  11.105  13.876  0.0037 -0.0553 -0.3988
  530W        W 5010  11.275   6.616   0.217 -0.1290 -0.0803  0.0230
  531W        W 5011   9.810  12.077   3.120  0.1246  0.1837  0.2002
  532W        W 5012  10.436   6.480   5.610  0.1328  0.2626 -0.1434
  533W        W 5013   8.501   8.489   9.734  0.2617 -0.0453  0.0059
  534W        W 5014   9.962   7.593  13.504 -0.0133  0.3781  0.2292
  535W        W 5015   6.177   8.925   2.309 -0.0411  0.0443 -0.4295
  536W        W 5016   1.478  12.688  11.696  0.1049 -0.1898  0.0237
  537W        W 5017  12.068  10.341  13.352  0.3120  0.1798 -0.1505
  538W        W 5018  12.450   9.136  12.904 -0.3105 -0.1029  0.1001
  539W        W 5019   9.680   6.338   4.958 -0.2211  0.1519  0.2899
  540W        W 5020   0.420   8.554   1.932 -0.0885  0.3959  0.1296
  541W        W 5021   3.672   9.704  13.478 -0.0453 -0.1423  0.4331
  542W        W 5022   4.267  11.331   4.633 -0.1208  0.0369 -0.0491
  543W        W 5023   0.640   1.028   4.662 -0.1658  0.0831 -0.3497
  544W        W 5024   0.103   2.598   1.901  0.2864 -0.1877 -0.1391
  545W        W 5025   4.060   0.891  15.037 -0.1710  0.2008  0.2395
  546W        W 5026   7.671  10.687   5.784  0.0818  0.1129 -0.0056
  547W        W 5027  10.672   2.376  16.081  0.0400 -0.0198  0.0842
  548W        W 5028   0.072  11.776   6.007  0.1141 -0.0757  0.1061
  549W        W 5029   3.651   9.280   6.192  0.1037 -0.1236  0.3313
  550W        W 5030   2.416   7.243   7.172 -0.0020  0.0972  0.0281
  551W        W 5031   7.166   1.880   4.993 -0.1600  0.1657  0.2930
  552W        W 5032   3.880   3.112   4.227 -0.4167  0.1348 -0.2822
  553W        W 5033   1.242   7.526  12.615 -0.1305 -0.1186  0.1414
  554W        W 5034   0.367  11.457  16.439  0.3502 -0.5256  0.1589
  555W        W 5035   8.451  10.951  14.343 -0.0572 -0.1159 -0.0783
  556W        W 5036   1.794   1.116  13.141 -0.3817 -0.0082 -0.0875
  557W        W 5037   3.300   6.833   5.916  0.0763  0.0670 -0.1056
  558W        W 5038   1.403   2.791  14.937  0.3732  0.1589 -0.0496
  559W        W 5039   2.384   5.587   3.134 -0.0569  0.1891  0.0196
  560W        W 5040  11.142   7.356  17.172  0.1878 -0.1792  0.4277
  561W        W 5041   1.891   1.186  16.434  0.0687 -0.0895 -0.3034
  562W        W 5042   8.194  10.927  16.932  0.0240  0.4100  0.2030
  563W        W 5043   5.832   4.184   5.595 -0.3498  0.0709  0.0969
  564W        W 5044   3.171   7.474   5.710 -0.0514 -0.1665  0.1854
  565W        W 5045   0.086   8.948   4.675 -0.0344 -0.0815  0.0681
  566W        W 5046  10.771  13.006   2.463 -0.2407 -0.1068  0.2070
  567W        W 5047   7.311   5.887  11.081  0.1914  0.0472  0.0779
  568W        W 5048  13.041   7.371  12.997  0.0013 -0.1658  0.0019
  569W        W 5049   4.556   9.270   2.784  0.0539 -0.0326  0.0232
  570W        W 5050   4.443  10.308   6.728 -0.0121 -0.0493 -0.1199
  571W        W 5051   3.775   0.203   2.369 -0.3814 -0.0664 -0.2850
  572W        W 5052   0.003   4.542   6.166 -0.0469 -0.2117  0.0939
  573W        W 5053   9.740   4.343   1.595  0.0336  0.0326 -0.0364
  574W        W 5054   6.899   4.465  16.500 -0.0178 -0.1354  0.2047
  575W        W 5055   1.740   2.199   0.774  0.2259 -0.1379 -0.2354
  576W        W 5056   4.046   0.415   7.421  0.4046 -0.2293 -0.1681
  577W        W 5057  12.828   5.004   7.589 -0.2013  0.1067  0.2959
  578W        W 5058  11.635   2.308   5.561 -0.0692 -0.1509  0.1910
  579W        W 5059  12.966   4.078   3.890  0.0751 -0.2596  0.0523
  580W        W 5060   1.988   1.865  16.484 -0.1189 -0.1859  0.0301
  581W        W 5061   5.318   1.336  12.070  0.0719  0.0814  0.0964
  582W        W 5062   2.259   2.148  17.882 -0.0091 -0.2666 -0.0382
  583W        W 5063   4.760   2.655   6.441 -0.2433 -0.0487 -0.1382
  584W        W 5064   5.440   9.926   1.963 -0.0590  0.0863 -0.1105
  585W        W 5065   1.513   5.338  12.273 -0.1085 -0.2819 -0.0600
  586W        W 5066   0.430   2.083   5.996  0.1114  0.1136  0.1008
  587W        W 5067  12.537  10.155  14.420 -0.0226 -0.0275 -0.1323
  588W        W 5068   0.254  11.434  11.192  0.0310  0.0993 -0.3159
  589W        W 5069   2.985   6.470  16.312 -0.2001  0.2935 -0.0188
  590W        W 5070   6.616   4.114   0.926 -0.0469 -0.1473 -0.2140
  591W        W 5071   1.110   1.863   2.498  0.0560 -0.0250  0.0698
  592W        W 5072   0.857   8.311   1.993 -0.1879  0.2503  0.0130
  593W        W 5073   9.436   2.759  17.040  0.0078  0.0497  0.1010
  594W        W 5074  10.372   0.093  12.922  0.1067 -0.1232 -0.0142
  595W        W 5075   5.686   5.155   0.142  0.1055 -0.0821  0.1161
  596W        W 5076   0.049   0.220  14.569 -0.1653  0.1545  0.3752
  597W        W 5077   6.691  11.252   5.088 -0.0972  0.0351  0.1569
  598W        W 5078   0.007   8.475  16.949  0.0792 -0.3095 -0.0597
  599W        W 5079   9.650   6.579   2.971  0.3376  0.1895 -0.2092
  600W        W 5080   3.035   7.640   6.179 -0.1650 -0.0956  0.0905
  601W        W 5081   3.171   6.337   4.804  0.1597  0.3469 -0.1203
  602W        W 5082   2.283  10.090   6.055  0.6121 -0.2303 -0.0082
  603W        W 5083   7.531  11.698   3.235  0.0360 -0.1465  0.0406
  604W        W 5084   1.698  11.724  15.528 -0.3424 -0.1547 -0.0447
  605W        W 5085   6.377   4.271   2.182  0.0599 -0.4630  0.0815
  606W        W 5086   1.979  10.713   1.426 -0.2403  0.2266 -0.1287
  607W        W 5087   5.883   5.476   9.510 -0.0797  0.2041 -0.1433
  608W        W 5088   3.423  11.289  16.335 -0.1054  0.2710 -0.0564
  609W        W 5089  12.620   9.382   4.534 -0.0846 -0.2453 -0.3384
  610W        W 5090  10.805  10.351   4.808  0.3240 -0.0357 -0.0165
  611W        W 5091   8.203   2.829   6.055 -0.2569 -0.0834  0.2412
  612W        W 5092  12.416   6.361   2.540 -0.0396  0.0813  0.4260
  613W        W 5093   5.919   7.371  17.269  0.0729  0.1447  0.0745
  614W        W 5094  11.126   3.845   0.188 -0.0191  0.0966 -0.1167
  615W        W 5095  11.442   5.315   4.264 -0.0442  0.1013 -0.0851
  616W        W 5096   9.704  10.049   1.673  0.1106 -0.2391  0.0513
  617W        W 5097   8.505   1.148   3.971  0.2302  0.1611 -0.1790
  618W        W 5098   2.519   5.623  12.946  0.3556 -0.0790  0.0102
  619W        W 5099   7.572   4.939   6.456 -0.1061  0.0936  0.2285
  620W        W 5100  13.004   6.446  17.398 -0.0603 -0.4105 -0.0978
  621W        W 5101   7.526   3.328   2.027 -0.1759 -0.1904 -0.0008
  622W        W 5102   3.693  12.931  12.506 -0.2254 -0.0810  0.0146
  623W        W 5103  11.970  12.236   6.703 -0.2505  0.0737  0.1959
  624W        W 5104   3.413   1.635   3.543 -0.0924  0.1449 -0.2491
  625W        W 5105   3.540   5.638   4.351  0.1233  0.2011 -0.0791
  626W        W 5106   0.173   0.766  14.753  0.2684  0.3141  0.0842
  627W        W 5107  10.144   8.941   3.843 -0.0381 -0.4094  0.4130
  628W        W 5108  12.374   4.937  13.902  0.1702  0.0376  0.0936
  629W        W 5109  11.912   7.507   5.114 -0.3129  0.1352 -0.0223
  630W        W 5110  11.201   3.640   5.977 -0.1971 -0.0113 -0.1612
  631W        W 5111   5.854   3.124  13.253  0.1510  0.0565 -0.2402
  632W        W 5112   9.902   3.062   6.597 -0.1298 -0.0263 -0.3899
  633W        W 5113   5.662   0.246  11.875 -0.1788  0.0552 -0.0097
  634W        W 5114   9.299   5.497   5.497 -0.0417  0.1527 -0.1834
  635W        W 5115   1.633   5.773  16.021 -0.0899  0.0347  0.1437
  636W        W 5116   9.194   5.678   3.441 -0.0170 -0.0454  0.1845
  637W        W 5117   9.604   4.886   2.537 -0.0246  0.0238  0.1559
  638W        W 5118   5.162   4.446   0.170 -0.0650 -0.0782 -0.0517
  639W        W 5119   7.141  11.528   5.152  0.0777  0.0056  0.4250
  640W        W 5120   5.886   5.008   8.022  0.3321  0.2219  0.0866
  641W        W 5121   5.382   2.270  14.942 -0.1842  0.3662  0.1950
  642W        W 5122  12.403   0.577   6.593  0.2011  0.4092  0.0341
  643W        W 5123  12.941  11.655   2.628  0.1508  0.0756 -0.1817
  644W        W 5124  12.331   1.354   2.557 -0.1920  0.0401 -0.1109
  645W        W 5125   0.617  13.042  11.414  0.1922 -0.1657 -0.2948
  646W        W 5126   3.001  10.504   4.246 -0.0293 -0.0507 -0.1537
  647W        W 5127  12.009   0.539  12.342  0.1598 -0.2806  0.0008
  648W        W 5128  10.205   3.351  12.668 -0.1226 -0.1783  0.0496
  649W        W 5129   4.684  11.061  17.657  0.3189 -0.0059  0.1448
  650W        W 5130   6.732   8.942   6.013  0.0561 -0.0308  0.3496
  651W        W 5131  12.790   0.698   4.182  0.1224  0.0770  0.0559
  652W        W 5132   2.434   9.183  16.332 -0.1316  0.2977 -0.2581
  653W        W 5133   2.299  11.150   4.125  0.2162  0.0176  0.0428
  654W        W 5134  11.522   0.536   5.272 -0.2076 -0.0014  0.0067
  655W        W 5135  11.943   3.258  12.692  0.5525  0.0437 -0.1895
  656W        W 5136   2.920   7.174   7.241 -0.1753  0.0192 -0.1035
  657W        W 5137  12.153   2.175  14.834 -0.0055 -0.1495  0.3037
  658W        W 5138  10.804   9.655   2.589  0.3722 -0.5757 -0.0155
  659W        W 5139   7.285   5.993  12.224 -0.0282  0.1498 -0.2494
  660W        W 5140   9.079   8.861  12.674  0.1191  0.4098  0.3602
  661W        W 5141   2.425   7.391  16.112 -0.0863  0.3912  0.0447
  662W        W 5142   4.062   1.483   2.071  0.0351  0.2338  0.1123
  663W        W 5143   3.707   6.389   4.882  0.2668 -0.0037  0.3043
  664W        W 5144   9.751   6.473  13.098 -0.3196 -0.1670  0.0559
  665W        W 5145   4.670   4.015   5.664  0.0079  0.2945 -0.0993
  666W        W 5146  12.717   3.819   0.900  0.2298 -0.3910  0.7320
  667W        W 5147  11.496   3.767  17.752 -0.0166  0.1112  0.3038
  668W        W 5148  11.487  12.365   1.040  0.5144  0.2089  0.0740
  669W        W 5149   0.716   3.403  17.061 -0.0428  0.4451  0.0735
  670W        W 5150  12.432   0.753   1.519 -0.1574 -0.1494 -0.0356
  671W        W 5151   4.327  10.287  17.043  0.1851  0.0602 -0.0789
  672W        W 5152   1.547   6.192   5.970 -0.3162 -0.0203 -0.1754
  673W        W 5153   5.143   7.829   2.578  0.0505  0.2770 -0.0869
  674W        W 5154   3.510   4.625   3.213 -0.0633 -0.0093 -0.1209
  675W        W 5155  10.375   9.119  15.133  0.1240  0.0606  0.1139
  676W        W 5156   9.898   9.446  12.996 -0.1356  0.2052 -0.2268
  677W        W 5157   4.138  12.631  12.562  0.3104  0.0982 -0.1043
  678W        W 5158   1.596   8.685   4.283  0.1301 -0.0138  0.1381
  679W        W 5159   9.366   9.148  16.092 -0.0017  0.0123  0.0278
  680W        W 5160   0.344   5.129   3.870 -0.1215 -0.0200 -0.0050
  681W        W 5161  11.721   4.739  16.835 -0.1425 -0.1173 -0.3905
  682W        W 5162   2.611   7.847   3.156 -0.0520  0.4093 -0.2223
  683W        W 5163  11.525   2.938   4.190 -0.0223  0.3953 -0.0688
  684W        W 5164   9.972   1.471  14.930  0.2563  0.0589  0.1098
  685W        W 5165   4.637   7.521   7.976 -0.2181 -0.1142  0.1495
  686W        W 5166  11.417  11.898  16.723  0.0514  0.2545 -0.1686
  687W        W 5167   8.725   0.947   1.698 -0.2708  0.1986  0.0167
  688W        W 5168   3.748  12.824  12.003  0.0014 -0.1828 -0.0683
  689W        W 5169   4.376  10.975   0.801 -0.0067  0.0959  0.3063
  690W        W 5170   1.124   3.008   6.814 -0.0971 -0.2537  0.0516
  691W        W 5171   3.611   4.548   9.395  0.4449  0.1200 -0.1309
  692W        W 5172  10.457   9.226   2.421  0.1537 -0.0735 -0.4754
  693W        W 5173   9.980   4.842  16.921 -0.0374  0.0582  0.2758
  694W        W 5174   9.369   2.492   0.466 -0.2085  0.0793 -0.3367
  695W        W 5175   5.574   2.912   3.346 -0.2607 -0.2145 -0.0087
  696W        W 5176   0.364  11.232  13.407 -0.2723  0.1863 -0.1187
  697W        W 5177   2.669   6.672  15.578 -0.0741 -0.2111 -0.2011
  698W        W 5178   7.577   7.608  17.541  0.0468 -0.3114  0.1671
  699W        W 5179   7.378  10.211  12.211 -0.4587 -0.0213 -0.0812
  700W        W 5180   3.150  10.996   0.488  0.0073  0.2590  0.1504
  701W        W 5181   5.553   5.525  13.741 -0.2502  0.1217 -0.1133
  702W        W 5182  11.365   6.255   6.244  0.3214  0.0174 -0.0529
  703W        W 5183   6.716   3.649   2.907  0.3730 -0.1946 -0.0326
  704W        W 5184   6.035  10.921  17.387 -0.4406 -0.2972  0.1087
  705W        W 5185   8.158   2.623   5.457 -0.1947 -0.1166 -0.1969
  706W        W 5186   3.200   9.801  12.464  0.0143 -0.2246  0.3126
  707W        W 5187   2.794   2.185  17.071  0.2982 -0.1677  0.0119
  708W        W 5188   5.900   1.903  11.777  0.2359 -0.1092  0.3638
  709W        W 5189  12.035   7.206   0.143 -0.1498 -0.2406  0.1369
  710W        W 5190  11.649   1.745  16.148 -0.0903  0.1673  0.0775
  711W        W 5191   5.258   4.291  13.583 -0.1753 -0.0396 -0.1676
  712W        W 5192   8.979   4.601  16.612 -0.2598 -0.0897  0.1295
  713W        W 5193  12.814  10.274   3.876  0.1772  0.1145  0.0115
  714W        W 5194   8.060  10.080  16.527  0.3205  0.1712  0.2582
  715W        W 5195   2.769   2.467   4.487 -0.0524  0.1894 -0.1599
  716W        W 5196  12.911   9.506   6.492 -0.0504  0.1393 -0.2343
  717W        W 5197   8.222   9.164   0.734  0.0239 -0.0442 -0.0685
  718W        W 5198   8.660   5.292   3.929  0.2736 -0.1328  0.0244
  719W        W 5199  11.075  12.044  13.744  0.0346 -0.1481 -0.3142
  720W        W 5200   1.097   0.990   6.061 -0.1204 -0.1553  0.4585
  721W        W 5201   5.187   7.600   9.234  0.3319  0.0707  0.1352
  722W        W 5202   7.520   1.034  12.131  0.0558  0.2374 -0.0809
  723W        W 5203  11.926   7.905  12.128  0.1662 -0.1497 -0.2802
  724W        W 5204   4.812   4.038   9.307  0.2950 -0.0341  0.0176
  725W        W 5205   0.825   9.922  14.522 -0.2443 -0.1389 -0.3607
  726W        W 5206   7.255   8.254   5.038 -0.0081 -0.0790 -0.0053
  727W        W 5207   5.135   5.075  17.240  0.0559 -0.2209 -0.1662
  728W        W 5208  10.994   5.587   5.203  0.1029  0.0943 -0.3569
  729W        W 5209   7.825  10.589  17.790  0.2605  0.1588  0.2265
  730W        W 5210  10.392   2.066  14.274 -0.0272  0.1128  0.3380
  731W        W 5211  12.827   7.055  17.278  0.0411  0.0256 -0.1676
  732W        W 5212   7.461   6.646  10.253  0.1268  0.0059  0.1271
  733W        W 5213   5.610   2.714   5.127 -0.0805  0.1900  0.0164
  734W        W 5214   7.833   2.949   3.710  0.4510  0.0399  0.2172
  735W        W 5215  11.951   3.189   0.723 -0.1969 -0.3558 -0.0763
  736W        W 5216   8.562   2.561   0.286  0.0965  0.0648  0.1233
  737W        W 5217  11.886   5.084  11.802  0.0090 -0.3248 -0.1698
  738W        W 5218   8.893   5.871   8.670  0.2629  0.2333  0.0690
  739W        W 5219   2.986   1.327  12.658 -0.0938 -0.2386 -0.1765
  740W        W 5220   5.169   4.487  14.553 -0.0893  0.1810 -0.0909
  741W        W 5221   2.883   0.274  16.629 -0.2055 -0.0677 -0.2926
  742W        W 5222  10.892   0.964   5.926  0.1225  0.1984  0.1500
  743W        W 5223  11.624   9.108  17.039 -0.0676  0.1589  0.0970
  744W        W 5224   4.684   4.201   0.014  0.0031 -0.2262 -0.0577
  745W        W 5225   8.553   2.695   1.288 -0.1204 -0.2231 -0.1066
  746W        W 5226  11.364  11.140  16.694 -0.0641  0.1652  0.0503
  747W        W 5227   7.349   5.916  12.878  0.1940  0.2963  0.1104
  748W        W 5228  12.837   1.741  15.151 -0.3164 -0.0987  0.3487
  749W        W 5229   6.412   0.787  12.536  0.1552  0.0223  0.3668
  750W        W 5230   1.207   8.560  11.075 -0.5598 -0.0032  0.0818
  751W        W 5231   9.768  11.150   4.841  0.0412  0.2494 -0.1063
  752W        W 5232  11.224   1.404   2.753  0.0442  0.0185 -0.1393
  753W        W 5233   2.751   1.306  17.751  0.1673  0.2610 -0.0899
  754W        W 5234  11.672   9.457  15.204 -0.0234  0.2176  0.1917
  755W        W 5235   8.177   7.850   2.306 -0.0499  0.2421 -0.0765
  756W        W 5236   1.275   2.488  15.512 -0.0380 -0.3148  0.0747
  757W        W 5237   0.610   7.183  13.675 -0.3655  0.0793  0.0272
  758W        W 5238   9.758   9.404  11.533  0.0339  0.0540  0.0360
  759W        W 5239   7.840   3.909   9.265 -0.3632  0.0157 -0.1778
  760W        W 5240  10.746   1.581   6.630 -0.1009 -0.0909 -0.3987
  761W        W 5241   3.392   6.361   5.676  0.3136 -0.1813  0.1357
  762W        W 5242   4.881  11.785   6.482 -0.0261  0.0732 -0.3952
  763W        W 5243   2.629  10.854  11.892  0.1796 -0.0899 -0.1363
  764W        W 5244   7.042   9.696   8.683  0.1124 -0.4529 -0.2402
  765W        W 5245  10.711   1.453   0.665 -0.1518  0.2242  0.2061
  766W        W 5246   2.533   4.399   5.620  0.0629 -0.0416 -0.0009
  767W        W 5247   9.057  12.205  13.785  0.2434  0.0929  0.0435
  768W        W 5248   5.343   0.564   5.376 -0.1052  0.1044 -0.0935
  769W        W 5249   8.748   1.475   3.108 -0.4498  0.2203  0.1903
  770W        W 5250  11.210   0.379  11.927  0.0447 -0.1787 -0.1773
  771W        W 5251   3.630   2.981  14.238 -0.1965 -0.0729  0.1137
  772W        W 5252   3.024   9.654  13.507 -0.3305 -0.0706 -0.2086
  773W        W 5253   2.245   0.213   1.992  0.0811  0.2398  0.0194
  774W        W 5254  10.899   6.096   6.339 -0.2402 -0.0604 -0.1132
  775W        W 5255   2.036   8.082  14.764  0.0741 -0.0939  0.2464
  776W        W 5256   9.046   8.566  10.821 -0.2904 -0.2494 -0.2495
  777W        W 5257   2.265   7.119  14.132  0.3328 -0.0641 -0.1081
  778W        W 5258   5.293  10.289  17.112  0.0845  0.0573  0.0664
  779W        W 5259   3.262   8.975   0.958 -0.1039 -0.0943  0.3355
  780W        W 5260   1.545   5.851   6.339 -0.0636  0.0280 -0.0983
  781W        W 5261  12.892   8.930  16.680  0.1524  0.0868 -0.1918
  782W        W 5262   2.032  10.537  10.695 -0.0841 -0.2088  0.0349
  783W        W 5263   8.239   0.198  14.419  0.2648 -0.1396 -0.0241
  784W        W 5264   8.252   9.213   3.634 -0.0886 -0.0295  0.2537
  785W        W 5265  10.019  12.794   6.748  0.1109 -0.0462 -0.1919
  786W        W 5266   5.267  12.992   6.544  0.3656  0.1193  0.1072
  787W        W 5267   2.664   0.149  11.461 -0.1095  0.0385 -0.2079
  788W        W 5268  12.308   3.358   4.896  0.2247  0.0502 -0.2263
  789W        W 5269   5.506   2.672  15.292 -0.0820 -0.1839  0.0880
  790W        W 5270   3.717   2.445   4.522 -0.1977  0.2341 -0.0419
  791W        W 5271   8.477   3.872  17.751  0.1648 -0.0188 -0.1216
  792W        W 5272   0.652   1.614   7.467 -0.2730  0.4254 -0.1501
  793W        W 5273   6.445   2.815   5.037  0.3025  0.0616 -0.0753
  794W        W 5274   3.732  11.847  14.714  0.0940 -0.1983  0.1128
  795W        W 5275   7.041   8.828   7.686 -0.0045  0.2480 -0.0679
  796W        W 5276   5.434   8.563   4.962 -0.2900  0.1039  0.0748
  797W        W 5277   2.749  11.351   4.365  0.2840  0.0558 -0.2962
  798W        W 5278   9.626   9.650  15.217 -0.2130 -0.1542  0.0338
  799W        W 5279   4.731  12.168  14.048 -0.4475  0.0793 -0.1059
  800W        W 5280   9.890  11.760  15.181  0.3471  0.1260 -0.0454
  801W        W 5281   5.692  10.276  15.413 -0.1751 -0.1268 -0.1688
  802W        W 5282   1.264   1.035   3.507  0.2734 -0.1538 -0.1033
  803W        W 5283   3.638   9.919  14.820 -0.0153 -0.5272  0.3194
  804W        W 5284  11.731   8.953  17.865 -0.2438 -0.1000  0.2274
  805W        W 5285   0.139   3.303   5.283  0.0564  0.0678  0.2108
  806W        W 5286   6.051   3.531   3.856  0.2442 -0.0873 -0.2224
  807W        W 5287   0.277  10.370   4.135  0.1077  0.0103 -0.1759
  808W        W 5288  11.070  11.490  12.592  0.2591  0.1109  0.0479
  809W        W 5289  12.303   0.965  15.826  0.0905 -0.2194 -0.1162
  810W        W 5290  10.809   0.549  13.583  0.1884 -0.1397 -0.2953
  811W        W 5291   6.348   7.583  10.307  0.1281  0.0144 -0.0781
  812W        W 5292   9.599   2.033   3.233  0.1820  0.1818  0.0989
  813W        W 5293   5.132   1.385  14.233 -0.0303  0.1655  0.4156
  814W        W 5294  10.164  10.787   1.250 -0.1838  0.1879  0.2505
  815W        W 5295   3.668   3.962   0.356  0.3565 -0.1201 -0.4180
  816W        W 5296   5.848  12.426  11.569  0.1868  0.0006  0.1358
  817W        W 5297   7.918   2.939  11.940 -0.1490  0.3609 -0.0847
  818W        W 5298   9.239   3.718  14.101  0.1752  0.0924  0.0209
  819W        W 5299   3.860   7.582   9.448  0.1426 -0.3153  0.1763
  820W        W 5300  10.790   8.037   0.408 -0.3003 -0.1750  0.1854
  821W        W 5301   3.841   8.639  10.583  0.1955 -0.3261 -0.0446
  822W        W 5302   3.734  10.169   1.426  0.0785  0.1162 -0.1261
  823W        W 5303   4.414   6.236   7.823  0.1104 -0.1373  0.2861
  824W        W 5304   8.243   4.678   4.303 -0.0362 -0.0092  0.1010
  825W        W 5305  12.568   0.508   0.989  0.1114 -0.0378  0.0351
  826W        W 5306   8.506   2.468  15.852  0.1313  0.0429 -0.0682
  827W        W 5307   1.620  12.364   2.384 -0.4056 -0.1799 -0.4069
  828W        W 5308   5.857   4.227  16.552  0.2755  0.0210 -0.0667
  829W        W 5309   7.816   5.393   1.577  0.0140 -0.1208 -0.1899
  830W        W 5310   9.741  12.443  12.004 -0.1670 -0.2767  0.1895
  831W        W 5311   1.121   2.553  13.427 -0.0727  0.0666 -0.0345
  832W        W 5312   1.547   2.925   2.618  0.0088 -0.1713  0.0817
  833W        W 5313   6.797  12.534  12.381 -0.2718 -0.1453  0.1529
  834W        W 5314  12.260  10.829   7.190 -0.1509 -0.0206 -0.2766
  835W        W 5315  11.599  10.925  14.443 -0.2604 -0.1386  0.3333
  836W        W 5316   0.425   2.336   0.839  0.3627  0.2148 -0.0356
  837W        W 5317   4.596  13.061  16.287  0.0448 -0.0159 -0.0016
  838W        W 5318   5.846  10.370   0.789  0.1157  0.0747  0.0948
  839W        W 5319   5.372   6.316  16.413 -0.0666 -0.0561 -0.1923
  840W        W 5320   8.585   8.104  13.388 -0.0739  0.0693  0.1236
  841W        W 5321  10.412   7.373  17.653 -0.3782 -0.0931 -0.1430
  842W        W 5322   7.072  10.117  11.099  0.2752 -0.0568  0.1261
  843W        W 5323   4.842   5.297  16.755 -0.1074 -0.1422  0.0373
  844W        W 5324   4.103   4.800  12.411  0.0103 -0.0929  0.3500
  845W        W 5325   4.590   4.443  10.265  0.1836  0.0002 -0.1435
  846W        W 5326   2.086   1.585  14.986 -0.0402  0.0056  0.2773
  847W        W 5327  10.009   5.004   3.410 -0.0285 -0.0127  0.3492
  848W        W 5328   2.312  11.891  14.999 -0.0775 -0.0213 -0.1983
  849W        W 5329   7.165  12.422  13.483 -0.0679 -0.0930 -0.3247
  850W        W 5330   4.231  12.674   0.464  0.3077 -0.0870 -0.0251
  851W        W 5331   5.891  11.696   5.553 -0.0708  0.1285 -0.1284
  852W        W 5332   9.742   8.076   7.440 -0.0339 -0.0872 -0.1631
  853W        W 5333   1.781   7.979  17.888  0.2970 -0.1457  0.0930
  854W        W 5334   7.627  12.110  15.774 -0.0219 -0.2278 -0.1776
  855W        W 5335   9.954   1.693   6.021 -0.0348 -0.1955 -0.2190
  856W        W 5336   8.757  10.343  13.604  0.1815 -0.1896 -0.2302
  857W        W 5337  11.486   1.629   6.037  0.0572 -0.0585  0.2923
  858W        W 5338   4.147   7.010   0.349 -0.0444  0.1039 -0.1502
  859W        W 5339   6.244   6.322  14.481  0.2034 -0.1495  0.3213
  860W        W 5340  12.406  11.204  16.881  0.3500 -0.0125 -0.1778
  861W        W 5341   0.440  12.565  13.346  0.0648  0.3019 -0.0811
  862W        W 5342   5.808   6.125   2.457  0.1765 -0.0429 -0.1559
  863W        W 5343   0.949   3.973   1.154 -0.0013  0.1551 -0.0110
  864W        W 5344   7.593   7.831   1.257 -0.0752 -0.1294 -0.1406
  865W        W 5345  12.161   9.446   4.835 -0.0936  0.0696 -0.0562
  866W        W 5346   4.547   8.352   2.798  0.1640 -0.3375 -0.1873
  867W        W 5347   0.429   4.727   1.379 -0.2810 -0.0316 -0.1327
  868W        W 5348   9.338   4.707   1.177 -0.0098  0.1519  0.3851
  869W        W 5349   5.429   9.348  15.960 -0.2008  0.0584  0.0279
  870W        W 5350   8.864   3.009   6.049 -0.3076 -0.0143 -0.3054
  871W        W 5351   7.442   8.241  12.221  0.1610  0.1417 -0.0175
  872W        W 5352   4.313   0.858  17.501  0.2604 -0.0349 -0.1432
  873W        W 5353   5.871   8.357   1.920  0.1370  0.0039  0.0621
  874W        W 5354  12.037  12.991   1.521 -0.1906 -0.2037 -0.3722
  875W        W 5355   7.098   3.316  17.152  0.1274 -0.1612 -0.1496
  876W        W 5356   6.937   9.609  11.261  0.1576  0.1241  0.3598
  877W        W 5357   3.009   0.349   7.250 -0.0822 -0.1880  0.0004
  878W        W 5358   0.974   0.179   3.801 -0.0196  0.4411  0.0029
  879W        W 5359   1.734   4.329   1.777 -0.1241 -0.0334 -0.0589
  880W        W 5360   0.659  11.882   5.339  0.1257 -0.0884 -0.0585
  881W        W 5361   1.286   1.417   6.306 -0.0671 -0.3593 -0.1190
  882W        W 5362   7.500   3.583  12.356 -0.0049  0.0402  0.2480
  883W        W 5363   6.020  12.688   0.631 -0.2625  0.3274 -0.0175
  884W        W 5364   1.042   4.050  17.422 -0.0871  0.2310  0.1508
  885W        W 5365   7.994  12.372  16.197  0.3247 -0.0242  0.1893
  886W        W 5366   8.569   1.646   2.285  0.0696 -0.0691  0.1050
  887W        W 5367   4.926   8.903   7.723 -0.0361  0.0666  0.0320
  888W        W 5368   6.549   0.984   2.298 -0.0285 -0.2192  0.0653
  889W        W 5369   4.955   2.559   2.487  0.0651  0.1462 -0.0294
  890W        W 5370   5.898   0.948  16.605 -0.0616  0.3689 -0.0834
  891W        W 5371   7.604   1.284   3.203  0.3360 -0.1172 -0.0650
  892W        W 5372   5.265   2.301   1.194 -0.2835  0.1298  0.0555
  893W        W 5373  12.252  12.059   1.742  0.1951 -0.1937  0.2289
  894W        W 5374  12.560  11.002   3.372 -0.1647 -0.0622 -0.1671
  895W        W 5375   0.037   6.837  10.764  0.2392 -0.3060 -0.3860
  896W        W 5376   3.943   7.047  15.072  0.1344  0.0969  0.1351
  897W        W 5377   5.793   3.006  11.690  0.1051 -0.2244  0.2920
  898W        W 5378  11.855   7.239   4.221 -0.0323 -0.0845 -0.0450
  899W        W 5379   9.401   5.552  14.280  0.1360  0.1706  0.1816
  900W        W 5380   0.456  11.129   5.445  0.3323 -0.1586 -0.1066
  901W        W 5381   7.465  11.927   2.545  0.0586 -0.0095 -0.0868
  902W        W 5382  12.388   1.172  12.939  0.1093  0.1197 -0.1019
  903W        W 5383   1.723   9.473   4.025  0.0802  0.0753 -0.4050
  904W        W 5384   0.626   3.254   5.165 -0.3437 -0.0559 -0.0501
  905W        W 5385   1.198  11.751   6.068  0.0945  0.1245  0.0795
  906W        W 5386   0.884  10.727   0.724  0.2649  0.3677 -0.3735
  907W        W 5387   5.070   1.434   5.090 -0.6194 -0.0371 -0.2922
  908W        W 5388   5.368   7.474   4.796  0.0613 -0.2913 -0.2387
  909W        W 5389   7.283   1.446   1.838  0.2096 -0.0243  0.1670
  910W        W 5390   9.894   3.388   2.222 -0.2354 -0.1090 -0.3120
  911W        W 5391   9.567  10.394   3.706  0.0297 -0.0876 -0.1684
  912W        W 5392   0.224   3.464   2.715 -0.0141  0.3961  0.1276
  913W        W 5393  10.746   0.092   3.433  0.0426 -0.2841 -0.0562
  914W        W 5394   8.793  12.338   1.328 -0.2090 -0.1447  0.0475
  915W        W 5395   8.159   0.382   3.873 -0.2036 -0.2818  0.0467
  916W        W 5396  10.562   0.108  10.968 -0.1926 -0.4161  0.1031
  917W        W 5397   7.612   9.764  16.580  0.4745 -0.3435  0.2160
  918W        W 5398  10.852  11.304   5.532 -0.0228  0.0262  0.0700
  919W        W 5399   3.062   7.573  17.869 -0.0959 -0.0211 -0.0983
  920W        W 5400   8.676   3.666  11.323 -0.1714 -0.0429  0.1506
  921W        W 5401   6.285   0.654   2.542  0.1948 -0.0562 -0.1540
  922W        W 5402   0.337   7.229   1.424  0.0133 -0.1558  0.0413
  923W        W 5403   2.114   0.972   3.977 -0.2491 -0.0763 -0.0605
  924W        W 5404   0.804   5.616  15.664  0.3849 -0.1073  0.1103
  925W        W 5405   4.254   3.602   1.156 -0.2387  0.1706 -0.1199
  926W        W 5406   3.025   4.282  11.799  0.2200 -0.0050 -0.4096
  927W        W 5407   9.782   3.960   3.425  0.0931 -0.1452 -0.2049
  928W        W 5408   0.304   0.889   1.679 -0.2937  0.0988  0.0800
  929W        W 5409   9.809   3.944  15.839  0.1011 -0.0346 -0.1876
  930W        W 5410   4.450  10.818   7.383  0.3554 -0.1005 -0.0659
  931W        W 5411  12.245   5.307  14.847  0.1892 -0.3331  0.2030
  932W        W 5412   1.143  12.606   6.006 -0.0567  0.1955  0.0316
  933W        W 5413   4.143   0.003  16.149 -0.1189 -0.2383 -0.1035
  934W        W 5414  10.483   4.919  16.874  0.2747  0.0493 -0.1804
  935W        W 5415   6.415   5.579   1.273  0.1332  0.0829 -0.0561
  936W        W 5416  12.112   6.724  13.622  0.2049  0.1182  0.0373
  937W        W 5417   4.579   2.461   2.126 -0.1817  0.0146 -0.0803
  938W        W 5418  12.813  10.085  13.459  0.0756 -0.1871  0.1946
  939W        W 5419   2.575   5.079   1.133 -0.1607  0.1481  0.1391
  940W        W 5420   5.955   9.605   4.225  0.1351  0.0049 -0.3317
  941W        W 5421   2.705  11.575  12.528 -0.1644  0.1916  0.1347
  942W        W 5422   8.742   1.045   3.459 -0.2162  0.0471  0.3398
  943W        W 5423  12.483   8.972   0.590  0.2046  0.0393  0.0627
  944W        W 5424   4.451   8.546  13.623  0.0764  0.0198 -0.5580
  945W        W 5425   6.187   2.934   0.298  0.1287  0.0196  0.1070
  946W        W 5426   3.537  11.220  12.928  0.3010 -0.0780  0.1136
  947W        W 5427   7.637   9.028  15.289  0.2083  0.4071 -0.1141
  948W        W 5428  10.812  10.086  11.383  0.1260  0.2582 -0.1135
  949W        W 5429  12.016   4.824  14.276 -0.1211 -0.0135 -0.3226
  950W        W 5430   7.305  10.608  16.089  0.2343 -0.0289 -0.1475
  951W        W 5431   5.973  10.260   1.269 -0.2293  0.2537  0.1106
  952W        W 5432  11.777   0.663  14.280  0.0203  0.0637  0.2049
  953W        W 5433   7.422   4.107   6.870 -0.2829 -0.0266  0.2517
  954W        W 5434  10.761  11.501  14.482 -0.2076  0.1208 -0.1440
  955W        W 5435   8.801   7.036  16.088  0.0215  0.0677 -0.0835
  956W        W 5436   2.241   3.105  16.904  0.2294 -0.3684  0.3904
  957W        W 5437  12.281   5.110  16.257  0.1103 -0.0564 -0.2397
  958W        W 5438   5.093   5.040   7.553 -0.4232 -0.1314  0.2035
  959W        W 5439  12.804   2.741  13.652  0.1182  0.2142 -0.3600
  960W        W 5440   2.553   0.091   3.851  0.0941 -0.0785  0.0214
  961W        W 5441   2.050   9.636   3.625 -0.0053  0.3897 -0.1393
  962W        W 5442   2.778  10.851  15.593 -0.2104  0.0329 -0.0470
  963W        W 5443   8.267   4.045   3.588  0.1063  0.0753  0.1738
  964W        W 5444   1.848  11.017   5.081  0.1113  0.1365  0.2042
  965W        W 5445  11.008   6.601  13.810  0.2886 -0.3999 -0.0410
  966W        W 5446   6.928   2.338  14.815  0.2156  0.1519  0.0282
  967W        W 5447   7.913   7.868   8.128  0.2127  0.2316  0.1291
  968W        W 5448   4.794   8.535   0.346 -0.0451  0.1380 -0.1655
  969W        W 5449   7.298   0.786   6.825 -0.1030  0.2054 -0.0862
  970W        W 5450   8.317   4.807   7.718  0.0909 -0.1814  0.4815
  971W        W 5451   6.239  11.881   3.175  0.1875  0.2183 -0.1122
  972W        W 5452  10.593   1.841   5.325  0.3119 -0.0413 -0.0662
  973W        W 5453   8.826  12.735   0.862 -0.1473  0.1319  0.2100
  974W        W 5454  11.228   7.268   6.425  0.2775 -0.0081  0.0818
  975W        W 5455   7.149   5.963   7.635 -0.0580 -0.1788 -0.1399
  976W        W 5456   0.609   1.142   6.098 -0.3264  0.2790  0.2433
  977W        W 5457   4.888   5.717  11.447  0.2070  0.1809 -0.0436
  978W        W 5458   2.321  12.942   6.384  0.1590 -0.0919 -0.0627
  979W        W 5459   2.490   4.080  17.225 -0.1281  0.1180  0.0987
  980W        W 5460   2.276   6.913   3.118  0.1882 -0.0130 -0.0446
  981W        W 5461   4.949  11.847  15.158 -0.1516  0.4506  0.2274
  982W        W 5462   4.870   8.408   1.334 -0.0691 -0.1232 -0.0577
  983W        W 5463   8.104  10.433  13.972 -0.1191  0.0565 -0.1882
  984W        W 5464   5.617   8.832   4.295 -0.0845  0.3230 -0.0813
  985W        W 5465   1.616   4.357   7.586 -0.0273 -0.3399  0.0151
  986W        W 5466  10.015   2.319  13.627 -0.3630 -0.0474  0.3867
  987W        W 5467   1.016   9.742   5.257  0.1764  0.1900 -0.0230
  988W        W 5468   7.326  10.751  14.897  0.0790 -0.2869  0.0859
  989W        W 5469   7.026   2.552   0.272  0.1496 -0.0998 -0.0514
  990W        W 5470   4.478   7.339  10.417 -0.0079  0.0302 -0.1748
  991W        W 5471   5.514   2.290  16.229  0.3127 -0.3456 -0.4284
  992W        W 5472   8.182   9.845   3.590 -0.1725 -0.3194  0.4518
  993W        W 5473   1.040   3.977  16.357  0.0963 -0.2657  0.0712
  994W        W 5474  12.118   8.607  12.294 -0.3142 -0.1840  0.0525
  995W        W 5475   3.755   9.945   1.860 -0.0385  0.0354 -0.1753
  996W        W 5476   7.498  11.887  16.507 -0.0839 -0.0242 -0.3382
  997W        W 5477   2.673   8.128   1.762 -0.2296 -0.0008 -0.2844
  998W        W 5478  10.880   4.800   2.861  0.0689  0.1285 -0.0210
  999W        W 5479   7.230   5.758   8.131 -0.0575 -0.1597  0.0435
 1000W        W 5480  10.481   7.386   5.871  0.0196  0.0507  0.0345
 1001W        W 5481   5.433   8.262  11.768  0.1353  0.3499 -0.1237
 1002W        W 5482   8.462   2.830  17.224 -0.2146  0.0971  0.3441
 1003W        W 5483   3.756  12.220   4.671  0.1110 -0.0723  0.0417
 1004W        W 5484  11.171  11.176  15.718  0.2850 -0.0874  0.0176
 1005W        W 5485   5.653   9.300   3.487  0.1279  0.0175 -0.0618
 1006W        W 5486   4.866   0.521   1.417 -0.0162  0.3851  0.1563
 1007W        W 5487   9.196  10.691  16.024 -0.2680 -0.0968 -0.3644
 1008W        W 5488   0.571  12.401  15.142 -0.1266 -0.0470 -0.0473
 1009W        W 5489   6.271   3.278   5.119  0.0608 -0.0516  0.1806
 1010W        W 5490  12.941   4.432   3.183  0.1214  0.0040  0.0547
 1011W        W 5491   7.803   1.911  11.036  0.0066 -0.2176  0.3399
 1012W        W 5492   4.013   8.266  15.955  0.0162  0.1120 -0.0294
 1013W        W 5493   2.268   5.328  14.401  0.0378 -0.1692 -0.1243
 1014W        W 5494   2.553  10.269  14.562  0.0741 -0.4447  0.0115
 1015W        W 5495   2.680   7.416   7.591  0.2773  0.1825  0.0301
 1016W        W 5496   8.873   8.572   0.460  0.0014  0.1152 -0.3705
 1017W        W 5497   6.496  11.419   1.311  0.0264  0.2060  0.0070
 1018W        W 5498  11.302   9.276   4.608  0.1390  0.1402 -0.3467
 1019W        W 5499   7.698   9.537   2.279  0.0332  0.0547  0.0638
 1020W        W 5500   3.319   8.780   6.135 -0.1537 -0.0160  0.2026
 1021W        W 5501   6.548   1.131   2.768  0.0119  0.0062  0.0450
 1022W        W 5502  12.492   0.358   4.855 -0.0750  0.0979  0.3585
 1023W        W 5503  10.478  12.991   6.138  0.2014 -0.1671  0.1315
 1024W        W 5504   8.477   5.407   6.589 -0.2031  0.0202 -0.1024
 1025W        W 5505   4.981  12.085  13.659  0.1934  0.2018 -0.1645
 1026W        W 5506   5.435  11.592   0.206 -0.1126 -0.5119 -0.1146
 1027W        W 5507   3.466   4.375  11.079  0.2299  0.1691  0.0059
 1028W        W 5508   2.529   9.097  12.954 -0.2928  0.2938  0.0473
 1029W        W 5509   6.136   8.657  10.261 -0.5367 -0.0810 -0.2940
 1030W        W 5510   8.699   8.898  14.104 -0.0440 -0.2309 -0.0275
 1031W        W 5511   7.702   9.087   2.034 -0.2614 -0.1531 -0.1046
 1032W        W 5512   5.958   8.892   4.794  0.1799  0.4567 -0.2193
 1033W        W 5513   3.325   1.799  11.392 -0.0328  0.2227  0.2965
 1034W        W 5514   4.234   1.876  11.599 -0.2011 -0.1280  0.1410
 1035W        W 5515   0.105   9.720   6.157 -0.2265 -0.1733  0.1277
 1036W        W 5516   3.473   3.758  13.048  0.3011  0.3459 -0.4134
 1037W        W 5517   8.579  12.495   0.019  0.3458  0.0105 -0.3039
 1038W        W 5518   1.610   5.224   6.343  0.0900  0.0284  0.1954
 1039W        W 5519  11.068  10.354   3.541  0.0309  0.1883 -0.1016
 1040W        W 5520   0.493   4.335   2.617  0.0939  0.2837  0.0346
 1041W        W 5521   3.437   7.374   6.077  0.0124  0.2568  0.2400
 1042W        W 5522   4.311   3.181   7.323  0.0227 -0.1822  0.1733
 1043W        W 5523  12.908   0.363  17.192  0.1288  0.1083 -0.3014
 1044W        W 5524  13.027   0.444   1.328 -0.0152 -0.1457  0.1556
 1045W        W 5525  12.607   9.376   6.101  0.1172  0.1917 -0.0562
 1046W        W 5526   1.268   1.155  13.303 -0.1442 -0.1186  0.0971
 1047W        W 5527   7.080   7.035  16.846  0.1533  0.2048 -0.1436
 1048W        W 5528   8.493   6.759   2.261 -0.1519  0.0900  0.0411
 1049W        W 5529   8.566   7.957  14.318  0.1888 -0.0460 -0.0389
 1050W        W 5530   1.984   5.935   2.979 -0.2032  0.0286  0.1325
 1051W        W 5531   9.520   3.979  13.203 -0.3501 -0.0672  0.2170
 1052W        W 5532  10.013   9.844   2.760 -0.0709  0.3334 -0.2656
 1053W        W 5533   2.625   7.345  12.446  0.0139 -0.2172 -0.0778
 1054W        W 5534   2.143   7.084  17.847 -0.0631  0.2319 -0.1569
 1055W        W 5535   1.048   0.631  15.184 -0.1009 -0.1644 -0.2083
 1056W        W 5536  12.071   1.215   4.851 -0.0802  0.0527 -0.0353
 1057W        W 5537   9.833   0.935   5.440  0.1734  0.1510  0.0745
 1058W        W 5538   0.660   5.396   6.232  0.1176 -0.1986 -0.1001
 1059W        W 5539   0.843   2.722   5.028  0.1250 -0.0204 -0.0801
 1060W        W 5540   2.257   6.215  14.431 -0.0747  0.1049  0.1864
 1061W        W 5541   6.235   4.742  14.148 -0.1435  0.3429 -0.1336
 1062W        W 5542   1.959   0.454  11.909 -0.2397 -0.1709  0.2806
 1063W        W 5543   3.192   3.390   0.878 -0.2981  0.2185  0.0891
 1064W        W 5544  12.329   6.835   4.523  0.1850  0.0548  0.2156
 1065W        W 5545   2.166  13.015  13.632 -0.2969  0.0703 -0.1668
 1066W        W 5546   8.229   5.909   2.684  0.2729 -0.0703 -0.0368
 1067W        W 5547   2.182   5.641  15.264 -0.0141  0.2308  0.0239
 1068W        W 5548   8.463   0.857   1.257  0.0226 -0.1250  0.0698
 1069W        W 5549   1.237   5.256   4.788  0.1355  0.4561 -0.6301
 1070W        W 5550   8.100  11.084  16.419 -0.0885 -0.0563  0.0166
 1071W        W 5551   5.973   2.244   3.909 -0.0850 -0.0267  0.1006
 1072W        W 5552   5.543   8.587   7.406 -0.1822 -0.1711  0.0799
 1073W        W 5553  12.058   4.075   2.172  0.2266  0.0653 -0.0169
 1074W        W 5554   8.941   2.091   4.135 -0.1712 -0.0300  0.0333
 1075W        W 5555   0.693   8.877   1.422 -0.0540  0.2030  0.1809
 1076W        W 5556  12.341   7.282   6.602  0.0291  0.0306  0.0828
 1077W        W 5557   7.639   2.583  14.767 -0.1407 -0.0847 -0.4176
 1078W        W 5558   0.532   9.537  12.159 -0.0676  0.4025 -0.0857
 1079W        W 5559   3.090  10.679   0.990  0.3677 -0.2643 -0.0361
 1080W        W 5560   3.205  12.816   5.463  0.1836 -0.3069  0.1398
 1081W        W 5561   5.178   4.861   8.431  0.0232 -0.0779  0.2227
 1082W        W 5562   8.695   5.178   2.498  0.0815 -0.1555 -0.1268
 1083W        W 5563   5.928  10.675   5.328  0.3255 -0.3384 -0.1226
 1084W        W 5564  12.661   8.406   1.081 -0.4422  0.0080  0.2320
 1085W        W 5565  10.512   3.260  16.654 -0.0061  0.1995  0.0708
 1086W        W 5566  11.240   3.188   5.674  0.1188  0.1917  0.2615
 1087W        W 5567   7.985   8.371   8.073  0.4495 -0.0535  0.3295
 1088W        W 5568   0.243   6.856  17.352  0.1101 -0.0353 -0.1972
 1089W        W 5569  11.616   1.926   2.085  0.1824 -0.2060  0.0081
 1090W        W 5570   1.612   6.368   0.505 -0.1126  0.0957  0.1539
 1091W        W 5571   8.019   6.060   1.096 -0.1655 -0.0696 -0.2258
 1092W        W 5572   1.514   2.281  12.094 -0.1444  0.1144  0.2420
 1093W        W 5573   6.857   6.144  17.110 -0.2000  0.2799 -0.2616
 1094W        W 5574   4.010   6.509  15.317  0.2942 -0.1134  0.0129
 1095W        W 5575   2.735   8.643   3.078 -0.0828 -0.0620 -0.2987
 1096W        W 5576  10.352   9.809  13.013 -0.1419 -0.1047  0.0793
 1097W        W 5577  12.110   7.789  13.749 -0.3997  0.2212 -0.1061
 1098W        W 5578   7.093   6.822  14.844  0.1079  0.3042 -0.2233
 1099W        W 5579   2.526   9.788   2.848 -0.0857  0.2451 -0.0950
 1100W        W 5580   3.292   8.650   3.098 -0.2431 -0.0322  0.1085
 1101W        W 5581   5.115   9.683  13.641 -0.2222  0.1039 -0.0583
 1102W        W 5582   4.304   2.283   1.357  0.1765 -0.2605  0.0429
 1103W        W 5583  11.448  12.759   5.338  0.0403  0.3668 -0.0476
 1104W        W 5584  10.443   3.176   3.286  0.1463 -0.0435 -0.1473
 1105W        W 5585   5.890   4.911  15.424 -0.3070  0.1630 -0.2108
 1106W        W 5586   6.466   8.635   4.586  0.0861 -0.3656  0.1316
 1107W        W 5587   4.454   1.088  16.489 -0.0481 -0.2293 -0.0589
 1108W        W 5588   9.858  11.849   6.569  0.0250  0.0912  0.3219
 1109W        W 5589   0.525  10.280   4.887  0.2147  0.0267  0.2411
 1110W        W 5590   0.730   1.987  11.564 -0.1844  0.0590  0.1924
 1111W        W 5591   6.564  10.141   5.854 -0.2854 -0.2125 -0.1536
 1112W        W 5592   6.125  10.830   3.422 -0.4119 -0.3479  0.0904
 1113W        W 5593   0.452   0.613   4.736 -0.0672 -0.1118  0.0442
 1114W        W 5594  12.375   0.984  16.300 -0.2831 -0.0983  0.0786
 1115W        W 5595   7.815  12.012  11.655  0.2120 -0.0329 -0.4670
 1116W        W 5596   6.493   1.134  11.670 -0.3773  0.1551 -0.0924
 1117W        W 5597   6.754   1.672  15.022 -0.0138 -0.0444  0.0659
 1118W        W 5598   4.510   0.675   2.812 -0.0288  0.2109 -0.0653
 1119W        W 5599   9.945   2.539   5.441 -0.3024  0.1691 -0.0799
 1120W        W 5600   7.707   1.491  16.969 -0.0719 -0.2692 -0.0707
 1121W        W 5601   6.981   4.255   7.648  0.0617 -0.0516  0.0152
 1122W        W 5602   8.481   8.847  12.342  0.0345  0.0596 -0.1166
 1123W        W 5603  12.743   4.957   2.931 -0.1170 -0.1594  0.0589
 1124W        W 5604   7.666   4.035  15.192  0.0242  0.4594  0.2699
 1125W        W 5605   9.965   0.994  14.704 -0.0123 -0.0914  0.0423
 1126W        W 5606   3.911   5.571   7.495  0.1496 -0.0525 -0.3183
 1127W        W 5607   0.773   3.005  17.495 -0.1709  0.1051  0.2497
 1128W        W 5608   3.047   4.906  15.437  0.1316  0.1718  0.1569
 1129W        W 5609   1.510  12.498  15.812 -0.1717  0.2735 -0.3706
 1130W        W 5610  10.436   4.720  12.679 -0.1815 -0.4971  0.2083
 1131W        W 5611  12.864   5.549   2.274 -0.1473  0.1275 -0.1509
 1132W        W 5612   7.144   5.262   8.078 -0.0241  0.0785 -0.0969
 1133W        W 5613   2.450   6.710   0.087 -0.0019  0.4376 -0.0075
 1134W        W 5614   3.498   1.165   7.192  0.0513 -0.0089  0.3096
 1135W        W 5615   0.348   9.666   6.622  0.1877  0.0490 -0.1119
 1136W        W 5616   3.070   2.227  17.848 -0.1432  0.3380  0.0203
 1137W        W 5617   5.123  10.621   1.457 -0.3135 -0.0747  0.2358
 1138W        W 5618   0.227   7.305  13.403  0.1537  0.1730 -0.0380
 1139W        W 5619  10.245   0.208   6.877  0.0166  0.0998  0.1521
 1140W        W 5620   8.193   4.727   8.623  0.0417  0.0988  0.3831
 1141W        W 5621   1.468  12.233   0.386 -0.2843  0.0941  0.1323
 1142W        W 5622  11.341   9.545   1.650  0.2903  0.1910  0.2057
 1143W        W 5623   8.205   8.868   1.110  0.0160 -0.0492  0.0513
 1144W        W 5624   3.010  12.580  17.839  0.0174 -0.1273  0.2781
 1145W        W 5625  12.325   1.788   7.222 -0.2867  0.2345  0.3991
 1146W        W 5626   5.018   2.520   1.905 -0.1016 -0.1574  0.2842
 1147W        W 5627  10.248  10.570  15.160  0.0425 -0.0325  0.2795
 1148W        W 5628  10.397   2.106   4.882  0.1190  0.2450 -0.3544
 1149W        W 5629   6.789   7.453  16.402 -0.1230 -0.0484  0.0825
 1150W        W 5630   3.122  10.259   6.341  0.0752 -0.1441 -0.0726
 1151W        W 5631   8.126   8.536  13.376  0.0694 -0.0067 -0.0003
 1152W        W 5632   0.475  10.272  16.823 -0.3520  0.0599  0.0099
 1153W        W 5633   3.548   8.324  13.813 -0.0189 -0.3468 -0.2559
 1154W        W 5634   3.065   7.057   2.819  0.1341 -0.0657 -0.0676
 1155W        W 5635  11.240   6.274   4.518 -0.0084  0.0107  0.3362
 1156W        W 5636   0.915   1.491  14.950  0.1347 -0.0028  0.0910
 1157W        W 5637   3.681   9.618  11.269 -0.0674  0.2390  0.0882
 1158W        W 5638   5.763   0.202  15.253 -0.0091  0.1703 -0.3389
 1159W        W 5639   8.187   6.773   9.703 -0.1103  0.1207 -0.2088
 1160W        W 5640   0.212   1.494   2.927 -0.0785  0.3507 -0.0025
 1161W        W 5641   9.729   3.061  11.941  0.0862  0.1380 -0.2509
 1162W        W 5642   5.009   1.406   2.358  0.2168  0.1264 -0.2651
 1163W        W 5643  11.481   4.843   0.315  0.0109  0.0160 -0.2360
 1164W        W 5644   8.691   7.647  15.894 -0.1685  0.2318 -0.0586
 1165W        W 5645   8.808   7.276   1.634 -0.4360  0.2796  0.0782
 1166W        W 5646   0.101   9.463   5.747 -0.0162  0.0135  0.3372
 1167W        W 5647   7.389   0.200   4.236  0.2380  0.2506  0.0002
 1168W        W 5648   7.229   5.530   7.214 -0.4884 -0.1573  0.0061
 1169W        W 5649  11.695   0.864  17.716 -0.0732  0.0172  0.1141
 1170W        W 5650   8.894   5.529  13.110  0.0633  0.4370 -0.0268
 1171W        W 5651   1.782   0.976  12.080 -0.0666 -0.1837  0.0168
 1172W        W 5652  11.070   3.258   1.939 -0.4276 -0.2292 -0.0315
 1173W        W 5653   8.499  11.263   2.136  0.0572  0.0735  0.0649
 1174W        W 5654   4.785  11.416  15.408 -0.0568  0.1636 -0.0720
 1175W        W 5655   2.521  11.662   0.124 -0.0238 -0.2800  0.0564
 1176W        W 5656  10.756   0.726   2.438 -0.1294  0.1607  0.0212
 1177W        W 5657   0.085   4.798   4.531 -0.1155  0.0390  0.3323
 1178W        W 5658   8.070   7.333  15.395 -0.1997 -0.1954 -0.0353
 1179W        W 5659   0.007   2.492  12.000  0.0385  0.2511  0.1688
 1180W        W 5660   9.439   1.394  11.961 -0.3026  0.0579  0.2986
 1181W        W 5661   6.292   2.183  13.425 -0.3066  0.2485 -0.0567
 1182W        W 5662   3.733   8.386  12.500  0.0870  0.5585 -0.1573
 1183W        W 5663   3.653   5.491   2.092 -0.2407 -0.1723 -0.0684
 1184W        W 5664   8.857   3.110   1.493 -0.0748  0.2274 -0.1309
 1185W        W 5665   0.972   2.757   2.602  0.0014 -0.0836  0.2200
 1186W        W 5666   2.074  12.604  14.024  0.0642  0.5042 -0.1038
 1187W        W 5667   4.372   8.240   0.203  0.0428  0.2105  0.2662
 1188W        W 5668   3.962   6.380   6.357  0.0861 -0.1570  0.0515
 1189W        W 5669  11.976  11.915  16.679  0.0350  0.0033 -0.0054
 1190W        W 5670   0.167   8.845  17.835 -0.1442 -0.0881  0.0692
 1191W        W 5671   1.569   1.779   5.965 -0.0671  0.0685 -0.1703
 1192W        W 5672   2.051   6.945  13.220  0.4295 -0.0631  0.1102
 1193W        W 5673   8.377  10.827  13.048 -0.0436 -0.2940 -0.1190
 1194W        W 5674   2.986   6.450  12.960  0.2010  0.0345 -0.1711
 1195W        W 5675   5.196   7.746   4.303  0.5372 -0.2313 -0.3817
 1196W        W 5676   1.815   7.406  16.127 -0.0878 -0.1228  0.0224
 1197W        W 5677   3.600   3.490   0.096 -0.3330  0.1978  0.5513
 1198W        W 5678  12.082   6.932   6.323 -0.4002 -0.1905  0.3844
 1199W        W 5679   6.915   2.138   0.995  0.1832 -0.3144  0.1014
 1200W        W 5680   7.755   5.861   0.160  0.0387 -0.0772  0.1901
 1201W        W 5681   9.918   0.615  15.418  0.0030 -0.1765  0.3175
 1202W        W 5682   2.831   0.968   1.764  0.1191 -0.0855  0.2268
 1203W        W 5683  11.588   5.176   7.129  0.0584 -0.1128 -0.0235
 1204W        W 5684   4.028   5.477   4.436  0.0016  0.1450 -0.3145
 1205W        W 5685   9.576   8.479   1.465  0.1281 -0.1860 -0.2051
 1206W        W 5686  12.115  13.015  14.046  0.1724  0.3178 -0.0021
 1207W        W 5687  12.253   5.644   0.705 -0.0777  0.3616  0.0965
 1208W        W 5688   5.702   6.848   8.079  0.0820  0.1719  0.2162
 1209W        W 5689  10.928   9.273   2.093 -0.3392 -0.1501 -0.0963
 1210W        W 5690   6.198   6.051  15.946  0.0893 -0.0469 -0.0382
 1211W        W 5691   5.328   8.620  16.649  0.0617  0.0595 -0.0480
 1212W        W 5692   3.739   0.969  13.127  0.2901  0.0700  0.3421
 1213W        W 5693   6.836   8.360   1.190 -0.3292  0.0739  0.3940
 1214W        W 5694   3.986   0.852   4.246 -0.0427  0.0370 -0.3331
 1215W        W 5695   5.789   9.343   4.637 -0.0284  0.1165  0.1232
 1216W        W 5696  10.597  10.260  17.531  0.0173 -0.1039  0.0588
 1217W        W 5697   2.114   7.154  11.780  0.0432  0.0918 -0.0820
 1218W        W 5698   0.296  10.254   0.256 -0.2262 -0.2614 -0.0749
 1219W        W 5699   5.518  10.628   5.667 -0.3138  0.2392 -0.2462
 1220W        W 5700   3.172  11.424   6.743 -0.4282  0.2924 -0.3431
 1221W        W 5701  10.566   5.175   5.102  0.1013 -0.0613  0.0862
 1222W        W 5702  12.930   5.434   3.245 -0.2636  0.3867  0.0206
 1223W        W 5703   1.322  11.440  13.230 -0.1875  0.0343 -0.2606
 1224W        W 5704  10.777   9.856   2.080  0.0785  0.1185  0.0653
 1225W        W 5705   9.410   7.416   5.980 -0.2082 -0.4056  0.0031
 1226W        W 5706   9.954   9.469  13.800 -0.2265  0.0408  0.1248
 1227W        W 5707   5.940   9.302   9.626  0.0525 -0.0826  0.1188
 1228W        W 5708   0.480  12.571   4.388 -0.2497 -0.1160  0.1817
 1229W        W 5709   3.041  12.474   5.130  0.0672 -0.1867  0.0742
 1230W        W 5710   6.992   2.740   1.707 -0.2564  0.2722 -0.2660
 1231W        W 5711   5.601   4.967   2.859  0.1823 -0.1115  0.1890
 1232W        W 5712   3.529   7.316  14.007  0.1675 -0.2104 -0.0681
 1233W        W 5713   9.422   5.544   7.860  0.1920  0.0563 -0.3504
 1234W        W 5714   2.109  10.612   7.140  0.1244  0.2549 -0.4332
 1235W        W 5715  12.137   8.538  13.451 -0.0762 -0.0882  0.0150
 1236W        W 5716  11.296  11.488   0.538 -0.0531 -0.0671  0.0119
 1237W        W 5717   3.255   3.619   0.417  0.2749 -0.0157 -0.0759
 1238W        W 5718   6.316   2.079   2.490  0.1123 -0.0076 -0.0255
 1239W        W 5719   8.191  12.933  14.049  0.0937  0.1753 -0.0316
 1240W        W 5720   7.339   3.092  13.217  0.0564  0.0243 -0.0332
 1241W        W 5721  11.153   8.555   6.201 -0.1248  0.0887  0.0239
 1242W        W 5722   8.319   1.722   2.827 -0.2239 -0.0327 -0.1253
 1243W        W 5723   2.991   4.946   5.070 -0.1848 -0.1785  0.1868
 1244W        W 5724   0.213   1.240  15.659  0.3518  0.1900 -0.0191
 1245W        W 5725   1.467   9.684   1.038 -0.2963  0.1000 -0.0872
 1246W        W 5726   5.833   5.718  14.921 -0.2474  0.1396 -0.4714
 1247W        W 5727   8.509   8.904   3.970 -0.0420 -0.0316  0.0804
 1248W        W 5728   4.429   0.464  15.099 -0.0293  0.0773 -0.1993
 1249W        W 5729   9.150   0.789  13.676 -0.1549 -0.2780  0.4137
 1250W        W 5730  12.365  10.207  11.548 -0.1911  0.0155  0.1059
 1251W        W 5731   6.216   9.074  14.981  0.2640 -0.0113  0.1256
 1252W        W 5732   7.082   3.723   4.033  0.1559 -0.0628  0.2847
 1253W        W 5733   3.496   5.690   2.974 -0.0919  0.0254 -0.0803
 1254W        W 5734   1.201   8.124   1.598  0.3885 -0.0392  0.0697
 1255W        W 5735   9.688   6.169   7.364 -0.2987  0.2035  0.0355
 1256W        W 5736   8.735   7.206  13.035 -0.1512  0.0462  0.1318
 1257W        W 5737   1.160   9.911   4.737 -0.2506  0.1758 -0.1003
 1258W        W 5738  12.514   5.037   1.453 -0.0904  0.2621 -0.1238
 1259W        W 5739   6.985   4.084   2.881 -0.2609  0.3138 -0.0804
 1260W        W 5740   6.055   7.470   8.114 -0.0934  0.0546 -0.1413
 1261W        W 5741   8.902   5.245   0.375  0.1512  0.1353  0.1069
 1262W        W 5742  12.850   2.319  17.872 -0.3941 -0.2259  0.4593
 1263W        W 5743   3.964   1.270   6.759 -0.0748 -0.2065  0.1242
 1264W        W 5744   6.640   4.923  11.890 -0.1433  0.2095  0.0921
 1265W        W 5745   1.887   0.168  16.007 -0.1803  0.2805 -0.0891
 1266W        W 5746  13.018   1.206  14.789 -0.1807 -0.1333 -0.0702
 1267W        W 5747  12.153   6.506  16.437  0.1076 -0.0523 -0.2546
 1268W        W 5748  13.040   7.244   3.536 -0.2868  0.1407  0.1051
 1269W        W 5749   7.189   8.550   0.277 -0.2326 -0.2148  0.1752
 1270W        W 5750  10.314  10.628   6.471 -0.0823 -0.1037  0.0305
 1271W        W 5751   1.730   6.107  14.495 -0.0838  0.0139  0.0493
 1272W        W 5752   5.906   3.065  11.184  0.0662 -0.1694  0.1803
 1273W        W 5753  10.708  11.550   6.373  0.2185  0.0145 -0.1484
 1274W        W 5754  11.520   6.598   2.033 -0.0924 -0.1895 -0.2719
 1275W        W 5755  10.448  11.791  14.979  0.0651  0.2310 -0.2314
 1276W        W 5756   2.468   9.975  14.164  0.0417  0.1341  0.1130
 1277W        W 5757   3.935   9.703   1.388 -0.5533  0.1162 -0.0195
 1278W        W 5758   5.992   7.930  16.389 -0.0525  0.4032 -0.2197
 1279W        W 5759   8.504   4.901   5.405  0.0976 -0.0716 -0.1871
 1280W        W 5760   4.188   8.465  14.896  0.1996 -0.3288 -0.3149
 1281W        W 5761   7.451   4.401  11.390 -0.0138  0.1931 -0.0901
 1282W        W 5762   6.254   2.442   2.138  0.1195 -0.0834  0.0007
 1283W        W 5763   4.254  12.208  13.884  0.1998 -0.3178 -0.0034
 1284W        W 5764   7.358   7.265  13.173  0.0713  0.1226  0.0908
 1285W        W 5765  12.881   5.103   6.323  0.2519  0.0930 -0.0589
 1286W        W 5766   5.763  10.018   6.360  0.0460  0.0554  0.0961
 1287W        W 5767   9.595   7.894   4.134  0.2385 -0.3735  0.1502
 1288W        W 5768   4.183   3.271  14.489 -0.2684 -0.2707  0.1713
 1289W        W 5769   3.319   5.295   5.153 -0.1159 -0.1628  0.1579
 1290W        W 5770   8.490   4.202  13.251 -0.0784 -0.2529 -0.1450
 1291W        W 5771   1.985  10.446   7.581 -0.1091 -0.0111 -0.1421
 1292W        W 5772   2.147  11.419  16.314 -0.2384 -0.0613 -0.0991
 1293W        W 5773   5.232   6.934  17.611  0.1567  0.0828  0.2910
 1294W        W 5774   1.637   8.430  11.426  0.0530  0.2162  0.1387
 1295W        W 5775   3.411   8.512  10.833 -0.1033  0.0812  0.1512
 1296W        W 5776  13.000   4.314   7.157 -0.0261  0.2652 -0.1873
 1297W        W 5777   4.505   7.315   0.943  0.1571  0.3034 -0.0328
 1298W        W 5778   2.428   8.130  14.464 -0.0081  0.0661 -0.1109
 1299W        W 5779  12.351   0.605  13.121 -0.2783  0.0591  0.1828
 1300W        W 5780  12.365   0.130   3.973  0.1183 -0.0454  0.4175
 1301W        W 5781   5.469  12.707   2.431  0.0159  0.0024  0.2848
 1302W        W 5782   1.516  12.549  15.236  0.0527  0.2000 -0.3325
 1303W        W 5783  11.783   2.884  17.276 -0.0017  0.0334 -0.3092
 1304W        W 5784   2.379   5.835   6.080 -0.0280 -0.1343 -0.0753
 1305W        W 5785   5.403   5.814   1.091 -0.0832  0.3028  0.0981
 1306W        W 5786   5.086   5.144   6.508 -0.0506  0.1438 -0.0804
 1307W        W 5787   8.396   4.826   3.835 -0.0232  0.3159 -0.1796
 1308W        W 5788   2.826  11.213  14.943 -0.1129  0.5803 -0.1684
 1309W        W 5789   7.517   4.045   0.428  0.0620  0.2050 -0.0519
 1310W        W 5790   1.847   4.710  16.918  0.0034 -0.0126 -0.0576
 1311W        W 5791   1.620   0.884   5.165  0.1267  0.1166 -0.0775
 1312W        W 5792   9.930  10.733  13.382 -0.1332 -0.2673 -0.0246
 1313W        W 5793   6.498   5.780  10.560 -0.2363 -0.0998  0.3297
 1314W        W 5794   1.545   7.702   6.074  0.1808  0.1004 -0.1377
 1315W        W 5795   2.209   5.251  17.834 -0.0845 -0.2137 -0.2365
 1316W        W 5796   5.856   6.565  15.935 -0.6069  0.1957  0.2928
[truncated: 1,389,485 more chars]
