# Supplementary material for: Effect of helical kink in antimicrobial peptides on membrane pore formation
Source: eLife. 2020 Mar 13;9:e47946. doi: 10.7554/eLife.47946 (PMC7069690; doi:10.7554/eLife.47946)
Supplement: Figure 12—source data 1. [file elife-47946-fig12-data1.zip › Figure12/12B.gro]

Martini system with peptide(s) and lipid membrane
25936
    1LEU     BB    1   3.706   3.813   8.901 -0.1794 -0.1092  0.0507
    1LEU    SC1    2   3.513   3.554   8.952  0.1347  0.3260 -0.0517
    2LEU     BB    3   3.930   3.812   9.151 -0.0784 -0.0514 -0.0978
    2LEU    SC1    4   4.030   3.472   9.120 -0.2006  0.0093  0.1428
    3GLY     BB    5   3.918   3.808   9.481 -0.2216 -0.1161 -0.1031
    4ASP     BB    6   4.025   3.682   9.743  0.0296  0.0630 -0.1162
    4ASP    SC1    7   4.203   3.803   9.994  0.0391 -0.0390  0.0649
    5PHE     BB    8   4.199   3.455   9.624  0.0389  0.0712 -0.1182
    5PHE    SC1    9   4.207   3.186   9.761 -0.0851 -0.0555 -0.4824
    5PHE    SC2   10   4.361   3.028   9.918 -0.5465  0.0825  0.1469
    5PHE    SC3   11   4.161   2.920   9.772 -0.2062 -0.0272 -0.2590
    6PHE     BB   12   4.409   3.611   9.457  0.1311  0.0956  0.0189
    6PHE    SC1   13   4.478   3.413   9.247 -0.0154  0.0384 -0.0261
    6PHE    SC2   14   4.721   3.303   9.204 -0.1016 -0.1430 -0.0601
    6PHE    SC3   15   4.534   3.296   9.010 -0.1395 -0.0155 -0.0292
    7ARG     BB   16   4.531   3.782   9.686 -0.0234 -0.0948  0.2479
    7ARG    SC1   17   4.627   4.065   9.679 -0.0493  0.0032 -0.0510
    7ARG    SC2   18   4.622   4.318   9.924  0.2800  0.2184  0.0811
    8LYS     BB   19   4.617   3.546   9.868  0.0108 -0.1882  0.1123
    8LYS    SC1   20   4.632   3.709  10.144 -0.0663 -0.1029  0.1594
    8LYS    SC2   21   4.700   3.945  10.288  0.1376 -0.1435 -0.0867
    9SER     BB   22   4.808   3.419   9.659 -0.1139 -0.0227 -0.1071
    9SER    SC1   23   4.784   3.159   9.667 -0.2584 -0.1098  0.1883
   10LYS     BB   24   5.005   3.657   9.637 -0.2546  0.1332  0.2361
   10LYS    SC1   25   4.969   3.768   9.330 -0.1867  0.1257  0.0930
   10LYS    SC2   26   4.735   3.843   9.246 -0.6277  0.0793  0.2024
   11GLU     BB   27   5.109   3.692   9.927  0.1008  0.1539  0.1115
   11GLU    SC1   28   5.077   4.100  10.020 -0.0606 -0.2760 -0.0587
   12LYS     BB   29   5.211   3.402   9.966 -0.0183  0.0961  0.0010
   12LYS    SC1   30   4.989   3.237  10.092  0.3899 -0.0431 -0.0200
   12LYS    SC2   31   4.728   3.175  10.175  0.0521 -0.2571  0.2622
   13ILE     BB   32   5.419   3.360   9.741 -0.0441  0.0071 -0.0069
   13ILE    SC1   33   5.268   3.223   9.508  0.1503 -0.2619  0.0209
   14GLY     BB   34   5.602   3.595   9.829  0.1154 -0.1031 -0.0406
   15LYS     BB   35   5.712   3.488  10.098  0.0310 -0.0743  0.0054
   15LYS    SC1   36   5.530   3.560  10.356 -0.0573  0.1663 -0.1469
   15LYS    SC2   37   5.570   3.471  10.617  0.2346  0.0615  0.1586
   16GLU     BB   38   5.848   3.226  10.005  0.1048 -0.0173 -0.0473
   16GLU    SC1   39   5.929   3.222  10.401 -0.1401  0.1987 -0.1235
   17PHE     BB   40   6.012   3.349   9.772 -0.1377  0.2060 -0.1049
   17PHE    SC1   41   5.841   3.372   9.471  0.3555  0.1194  0.0021
   17PHE    SC2   42   5.784   3.209   9.263  0.0376  0.5652 -0.2792
   17PHE    SC3   43   5.678   3.457   9.273 -0.1431  0.4835  0.5381
   18LYS     BB   44   6.194   3.528   9.946 -0.2593 -0.0182  0.2649
   18LYS    SC1   45   6.088   3.866   9.958  0.1540 -0.1837 -0.0901
   18LYS    SC2   46   5.942   4.066  10.021  0.3814 -0.1864 -0.0709
   19ARG     BB   47   6.337   3.339  10.147  0.1657  0.0848  0.0721
   19ARG    SC1   48   6.446   3.365  10.409  0.3070 -0.0439 -0.1363
   19ARG    SC2   49   6.345   3.179  10.683  0.1650 -0.0545  0.1331
   20ILE     BB   50   6.496   3.176   9.936 -0.2033 -0.1504 -0.0338
   20ILE    SC1   51   6.694   2.938   9.937  0.1689  0.1436 -0.3453
   21VAL     BB   52   6.625   3.425   9.804 -0.2940  0.0081  0.1691
   21VAL    SC1   53   6.683   3.469   9.549  0.0526 -0.4100  0.1633
   22GLN     BB   54   6.764   3.516  10.065  0.0626  0.1653 -0.0668
   22GLN    SC1   55   6.557   3.786  10.209 -0.1270  0.3128 -0.0845
   23ARG     BB   56   6.962   3.278  10.089  0.0720  0.1714 -0.0858
   23ARG    SC1   57   6.907   3.145  10.360  0.0499  0.0202 -0.0577
   23ARG    SC2   58   6.817   3.029  10.703  0.2025 -0.1345  0.0638
   24ILE     BB   59   7.118   3.346   9.830 -0.0401  0.1067 -0.1710
   24ILE    SC1   60   7.080   3.126   9.615  0.0345 -0.0835  0.0071
   25LYS     BB   61   7.232   3.608   9.951  0.1502 -0.0484 -0.0081
   25LYS    SC1   62   7.267   3.769   9.685  0.0486 -0.1796 -0.0750
   25LYS    SC2   63   7.458   3.856   9.569  0.0354  0.0208  0.0686
   26ASP     BB   64   7.372   3.499  10.206 -0.0016  0.0450  0.1173
   26ASP    SC1   65   7.441   3.608  10.457  0.0849 -0.0843 -0.3825
   27PHE     BB   66   7.565   3.293  10.078 -0.2133 -0.0691 -0.0254
   27PHE    SC1   67   7.438   3.026  10.019 -0.2150 -0.1058 -0.3152
   27PHE    SC2   68   7.256   2.866  10.136 -0.1099 -0.0287 -0.0381
   27PHE    SC3   69   7.375   2.789   9.906 -0.3874 -0.1412 -0.1487
   28LEU     BB   70   7.678   3.482   9.860 -0.0695 -0.2151 -0.0801
   28LEU    SC1   71   7.582   3.343   9.599  0.1893 -0.0301  0.1035
   29ARG     BB   72   7.789   3.682  10.070 -0.1712 -0.2934  0.0497
   29ARG    SC1   73   7.622   3.973  10.064 -0.2215 -0.1454  0.0390
   29ARG    SC2   74   7.314   4.039  10.183  0.3372 -0.0564 -0.0509
   30ASN     BB   75   7.971   3.493  10.235  0.1655  0.2335  0.3070
   30ASN    SC1   76   7.964   3.616  10.559 -0.1718  0.1515 -0.0910
   31LEU     BB   77   8.169   3.412  10.012 -0.0635  0.0855  0.1532
   31LEU    SC1   78   8.019   3.149   9.906 -0.0281 -0.0370  0.2499
   32VAL     BB   79   8.358   3.634   9.858 -0.0371  0.0243  0.0965
   32VAL    SC1   80   8.449   3.805  10.039 -0.0804  0.1679 -0.0150
   33PRO     BB   81   8.543   3.513   9.626  0.0111 -0.0308  0.1978
   33PRO    SC1   82   8.744   3.729   9.516 -0.2305  0.3685  0.0000
   34ARG     BB   83   8.440   3.345   9.439 -0.2196 -0.0665  0.3543
   34ARG    SC1   84   8.550   3.421   9.129 -0.0535  0.2163  0.2110
   34ARG    SC2   85   8.629   3.688   9.052  0.3589  0.0424 -0.1692
   35THR     BB   86   8.076   3.404   9.489 -0.1995  0.0332 -0.2982
   35THR    SC1   87   7.974   3.192   9.378 -0.1839 -0.0936 -0.0769
   36GLU     BB   88   7.948   3.672   9.450 -0.2603  0.0901 -0.1597
   36GLU    SC1   89   8.100   3.630   9.047 -0.2766  0.1509  0.1088
   37SER     BB   90   7.957   3.911   9.602  0.3633  0.3024 -0.0224
   37SER    SC1   91   8.071   4.041   9.775 -0.2038  0.2159  0.1961
    1LEU     BB   92   8.138   3.388   8.625 -0.3137 -0.0242 -0.0877
    1LEU    SC1   93   8.157   3.154   8.873  0.0979 -0.0304  0.1482
    2LEU     BB   94   8.389   3.508   8.474 -0.2856 -0.2030 -0.0202
    2LEU    SC1   95   8.669   3.422   8.622 -0.1332  0.2591 -0.0359
    3GLY     BB   96   8.368   3.600   8.158 -0.2363 -0.1733 -0.0150
    4ASP     BB   97   8.265   3.402   7.943 -0.1741  0.0269 -0.2343
    4ASP    SC1   98   8.173   3.406   7.635 -0.0969  0.0025  0.2002
    5PHE     BB   99   8.062   3.266   8.135  0.1294 -0.0994  0.0075
    5PHE    SC1  100   7.954   3.014   8.289 -0.0584 -0.1602 -0.0999
    5PHE    SC2  101   7.823   2.778   8.270  0.2349 -0.3340 -0.0379
    5PHE    SC3  102   7.879   2.882   8.513 -0.4095  0.1060 -0.0529
    6PHE     BB  103   7.874   3.508   8.184  0.2640  0.0356 -0.1287
    6PHE    SC1  104   7.677   3.474   8.405  0.0648  0.1059 -0.2769
    6PHE    SC2  105   7.596   3.343   8.626  0.1079 -0.0364 -0.3443
    6PHE    SC3  106   7.417   3.478   8.477  0.1335  0.3651 -0.0277
    7ARG     BB  107   7.776   3.556   7.894 -0.1935  0.0525  0.0197
    7ARG    SC1  108   7.626   3.859   7.827 -0.0727 -0.0840 -0.3207
    7ARG    SC2  109   7.708   4.180   7.981  0.1390 -0.0905 -0.0390
    8LYS     BB  110   7.646   3.280   7.839  0.0097 -0.0770  0.1740
    8LYS    SC1  111   7.791   2.987   7.811  0.0510 -0.1909  0.0764
    8LYS    SC2  112   7.919   2.766   7.789  0.2060  0.2285 -0.3167
    9SER     BB  113   7.425   3.263   8.055 -0.1321  0.0478  0.0411
    9SER    SC1  114   7.409   3.090   8.231  0.0123 -0.0671 -0.1690
   10LYS     BB  115   7.276   3.521   7.968  0.2653  0.1958 -0.2309
   10LYS    SC1  116   7.087   3.713   8.094 -0.0277 -0.1582  0.0195
   10LYS    SC2  117   6.944   3.795   8.306  0.0354  0.2836 -0.1504
   11GLU     BB  118   7.184   3.448   7.681  0.1890 -0.0155 -0.1552
   11GLU    SC1  119   7.180   3.808   7.585  0.0726  0.1991 -0.1418
   12LYS     BB  120   7.017   3.195   7.742  0.0136  0.1052 -0.1266
   12LYS    SC1  121   6.967   2.942   7.568  0.1851 -0.2593  0.4262
   12LYS    SC2  122   6.950   2.733   7.391  0.0995 -0.0437 -0.1070
   13ILE     BB  123   6.804   3.314   7.934 -0.0471  0.0366 -0.1506
   13ILE    SC1  124   6.945   3.259   8.205 -0.2296  0.1263 -0.0359
   14GLY     BB  125   6.669   3.514   7.740 -0.0174  0.0838 -0.1224
   15LYS     BB  126   6.572   3.310   7.528  0.0371 -0.2047  0.1232
   15LYS    SC1  127   6.746   3.303   7.239 -0.1595  0.1299 -0.3675
   15LYS    SC2  128   6.893   3.099   7.078 -0.2802 -0.1063  0.1063
   16GLU     BB  129   6.408   3.111   7.700 -0.0063 -0.2233  0.0605
   16GLU    SC1  130   6.463   2.896   7.347  0.0779  0.1559 -0.1203
   17PHE     BB  131   6.217   3.301   7.853  0.1877  0.0121  0.0161
   17PHE    SC1  132   6.068   3.280   8.150  0.2539  0.2318  0.2168
   17PHE    SC2  133   6.112   3.099   8.345 -0.1453 -0.1831 -0.0568
   17PHE    SC3  134   5.965   3.320   8.396  0.0431 -0.1094  0.1901
   18LYS     BB  135   6.049   3.416   7.619  0.0955 -0.2123 -0.0300
   18LYS    SC1  136   6.215   3.622   7.499 -0.2266 -0.2953 -0.0462
   18LYS    SC2  137   6.297   3.822   7.641  0.1075  0.3261 -0.1803
   19ARG     BB  138   5.911   3.157   7.519  0.0396 -0.0599 -0.3580
   19ARG    SC1  139   5.930   3.040   7.237 -0.1068  0.0973 -0.4534
   19ARG    SC2  140   5.878   3.079   6.926  0.3611  0.1230  0.2390
   20ILE     BB  141   5.765   3.046   7.769  0.1360 -0.0672 -0.3046
   20ILE    SC1  142   5.991   2.872   7.891  0.2511  0.1763 -0.1619
   21VAL     BB  143   5.583   3.296   7.790  0.0162 -0.1624 -0.2052
   21VAL    SC1  144   5.546   3.408   8.027 -0.0543 -0.2430 -0.1776
   22GLN     BB  145   5.442   3.264   7.516 -0.1039 -0.0905 -0.1523
   22GLN    SC1  146   5.535   3.325   7.170 -0.0935  0.2374  0.1374
   23ARG     BB  147   5.291   3.001   7.581  0.1486 -0.1351  0.2926
   23ARG    SC1  148   5.182   2.905   7.311  0.3302  0.0686  0.4061
   23ARG    SC2  149   5.150   2.595   7.144 -0.1530  0.0714  0.0014
   24ILE     BB  150   5.116   3.108   7.813 -0.2346 -0.1264  0.0107
   24ILE    SC1  151   5.147   3.032   8.112 -0.2125 -0.1918 -0.0082
   25LYS     BB  152   4.978   3.350   7.678 -0.0090 -0.0224 -0.0378
   25LYS    SC1  153   4.852   3.546   7.880 -0.0220  0.1374  0.1299
   25LYS    SC2  154   4.644   3.671   7.965  0.0809 -0.1375  0.1049
   26ASP     BB  155   4.820   3.218   7.447  0.0345  0.0379 -0.1024
   26ASP    SC1  156   4.898   3.362   7.211  0.2792  0.0386  0.0946
   27PHE     BB  157   4.643   3.009   7.593  0.1678  0.0015  0.0092
   27PHE    SC1  158   4.847   2.765   7.667  0.1607  0.1468  0.2450
   27PHE    SC2  159   5.033   2.663   7.834  0.2619  0.1343  0.1258
   27PHE    SC3  160   5.001   2.558   7.587 -0.0046  0.0401  0.1975
   28LEU     BB  161   4.472   3.191   7.776 -0.1861 -0.1589 -0.1527
   28LEU    SC1  162   4.641   3.123   8.064  0.0607  0.1362  0.0525
   29ARG     BB  163   4.354   3.378   7.559  0.0685  0.1404 -0.0409
   29ARG    SC1  164   4.517   3.622   7.480 -0.1076  0.1536  0.0702
   29ARG    SC2  165   4.740   3.810   7.391  0.0506  0.1990 -0.1040
   30ASN     BB  166   4.222   3.163   7.380 -0.1470  0.1701  0.0788
   30ASN    SC1  167   4.318   3.179   7.057 -0.1636  0.0948 -0.1176
   31LEU     BB  168   4.057   3.002   7.587  0.0245  0.1367  0.1911
   31LEU    SC1  169   4.115   2.827   7.841 -0.1483 -0.2958 -0.3878
   32VAL     BB  170   3.797   3.165   7.708 -0.1989 -0.0801  0.0112
   32VAL    SC1  171   3.911   3.401   7.674  0.2516 -0.2893 -0.0092
   33PRO     BB  172   3.533   3.156   7.742 -0.1531 -0.1359 -0.1415
   33PRO    SC1  173   3.320   2.964   7.603  0.1878 -0.0493 -0.1359
   34ARG     BB  174   3.353   3.178   8.053  0.0413 -0.1574  0.1704
   34ARG    SC1  175   3.087   3.113   8.044  0.0138  0.0027 -0.0270
   34ARG    SC2  176   2.778   3.123   8.101 -0.1377  0.0960  0.2503
   35THR     BB  177   3.656   3.263   8.248 -0.0454  0.2009 -0.0794
   35THR    SC1  178   3.779   3.034   8.234 -0.0628  0.1703  0.2143
   36GLU     BB  179   3.716   3.477   8.457  0.0689  0.3052  0.0702
   36GLU    SC1  180   3.357   3.693   8.493 -0.2098 -0.0798  0.2728
   37SER     BB  181   3.899   3.814   8.403  0.5299  0.1558  0.1581
   37SER    SC1  182   3.772   3.957   8.315 -0.0173 -0.1950 -0.0509
    1LEU     BB  183  10.397   8.512   7.645 -0.1301 -0.0111  0.1862
    1LEU    SC1  184  10.632   8.611   7.481 -0.0696  0.0820 -0.1469
    2LEU     BB  185  10.331   8.591   7.901 -0.0493  0.0572 -0.2603
    2LEU    SC1  186  10.620   8.601   8.065  0.2433  0.1534  0.1391
    3GLY     BB  187  10.035   8.532   8.037  0.1095 -0.2805 -0.0477
    4ASP     BB  188   9.852   8.341   7.875 -0.1871 -0.1726  0.1517
    4ASP    SC1  189   9.564   8.332   7.878 -0.0859 -0.0861 -0.1593
    5PHE     BB  190  10.079   8.155   7.774  0.1251  0.2746 -0.0010
    5PHE    SC1  191  10.151   8.039   7.509 -0.1847 -0.1767 -0.0281
    5PHE    SC2  192  10.244   7.805   7.410 -0.1518 -0.0675 -0.2620
    5PHE    SC3  193  10.365   8.038   7.345  0.2052 -0.0243  0.4543
    6PHE     BB  194  10.193   8.039   8.038 -0.1110  0.0406  0.0016
    6PHE    SC1  195  10.499   8.099   7.946 -0.1886 -0.0848 -0.2150
    6PHE    SC2  196  10.703   7.924   7.932 -0.1400 -0.0469 -0.0099
    6PHE    SC3  197  10.697   8.137   7.767 -0.0263 -0.0614 -0.0335
    7ARG     BB  198   9.931   7.900   8.129 -0.1420  0.0708 -0.0417
    7ARG    SC1  199   9.664   7.955   8.323 -0.2670 -0.0441  0.0772
    7ARG    SC2  200   9.535   8.194   8.492  0.2891  0.1804 -0.0552
    8LYS     BB  201   9.903   7.710   7.886  0.1668 -0.0887  0.0420
    8LYS    SC1  202   9.689   7.812   7.664 -0.1926  0.1677 -0.2120
    8LYS    SC2  203   9.554   8.011   7.497  0.2161  0.0958 -0.2105
    9SER     BB  204  10.169   7.553   7.917  0.1838 -0.0673  0.0050
    9SER    SC1  205  10.376   7.595   7.807  0.0536  0.0682 -0.0051
   10LYS     BB  206  10.076   7.410   8.176  0.1075 -0.0860 -0.0326
   10LYS    SC1  207   9.919   7.506   8.452  0.0814 -0.2312  0.0445
   10LYS    SC2  208   9.648   7.491   8.514 -0.0577  0.0008 -0.2144
   11GLU     BB  209   9.852   7.227   8.063 -0.0959  0.1716 -0.0559
   11GLU    SC1  210   9.500   7.441   8.044  0.0209 -0.0780 -0.0303
   12LYS     BB  211  10.000   7.076   7.836 -0.0092 -0.0288  0.1303
   12LYS    SC1  212  10.024   7.271   7.561 -0.1461  0.1653  0.0952
   12LYS    SC2  213   9.952   7.367   7.257 -0.1237  0.2090 -0.2109
   13ILE     BB  214  10.190   6.899   8.006 -0.1334 -0.0031  0.2990
   13ILE    SC1  215  10.426   7.100   8.014 -0.0205 -0.1303  0.1974
   14GLY     BB  216   9.991   6.727   8.170 -0.1439 -0.1331  0.1521
   15LYS     BB  217   9.815   6.630   7.933 -0.2526  0.0638  0.1504
   15LYS    SC1  218   9.592   6.813   7.921 -0.0938 -0.2241 -0.0123
   15LYS    SC2  219   9.335   6.959   7.867 -0.0531 -0.2092 -0.0924
   16GLU     BB  220  10.040   6.479   7.782 -0.2442  0.0768  0.1500
   16GLU    SC1  221  10.075   6.746   7.492  0.3598 -0.1017  0.0555
   17PHE     BB  222  10.054   6.240   7.979 -0.1814 -0.0031  0.0491
   17PHE    SC1  223   9.667   6.308   7.666  0.1677  0.0714 -0.0914
   17PHE    SC2  224   9.652   6.353   7.400 -0.1075 -0.0386 -0.0974
   17PHE    SC3  225   9.452   6.222   7.527 -0.0713  0.1819  0.1985
   18LYS     BB  226   9.821   6.036   7.979  0.0292 -0.2500  0.1560
   18LYS    SC1  227   9.555   6.080   8.083  0.1036 -0.0258  0.1863
   18LYS    SC2  228   9.293   6.111   7.995  0.0752  0.3191  0.0631
   19ARG     BB  229   9.871   5.902   7.704  0.1408 -0.3196  0.2093
   19ARG    SC1  230   9.578   5.742   7.582 -0.0087 -0.0486 -0.1109
   19ARG    SC2  231   9.279   5.692   7.603  0.1914  0.0557 -0.2815
   20ILE     BB  232  10.139   5.759   7.765  0.2572 -0.1792  0.0371
   20ILE    SC1  233  10.390   5.910   7.866  0.1019  0.1309 -0.0302
   21VAL     BB  234  10.040   5.596   8.009 -0.0502 -0.0383  0.0106
   21VAL    SC1  235  10.085   5.678   8.256 -0.1814 -0.2852  0.1208
   22GLN     BB  236   9.796   5.446   7.889 -0.0668  0.0608 -0.0810
   22GLN    SC1  237   9.496   5.580   8.089 -0.2107  0.0051  0.1169
   23ARG     BB  238   9.925   5.266   7.672  0.0136  0.1901 -0.1415
   23ARG    SC1  239   9.976   5.437   7.408 -0.1588 -0.1707 -0.1501
   23ARG    SC2  240   9.996   5.430   7.090 -0.1238  0.0302  0.0026
   24ILE     BB  241  10.075   5.054   7.841  0.0732  0.2200 -0.1567
   24ILE    SC1  242  10.314   4.859   7.811 -0.4294 -0.4470 -0.0632
   25LYS     BB  243   9.829   4.923   7.976  0.3867 -0.3446 -0.1014
   25LYS    SC1  244   9.666   5.100   8.195  0.2006 -0.0525  0.1495
   25LYS    SC2  245   9.445   5.118   8.270  0.0380  0.0676 -0.4028
   26ASP     BB  246   9.657   4.864   7.724 -0.0824 -0.1552  0.1609
   26ASP    SC1  247   9.428   5.115   7.745 -0.0343 -0.0563  0.0136
   27PHE     BB  248   9.842   4.658   7.584 -0.1329 -0.0267 -0.1003
   27PHE    SC1  249  10.050   4.785   7.429 -0.0506 -0.2789  0.1198
   27PHE    SC2  250  10.262   4.705   7.282  0.0878  0.2667 -0.0014
   27PHE    SC3  251  10.166   4.956   7.255 -0.5234  0.0644  0.1218
   28LEU     BB  252   9.844   4.437   7.801  0.1545  0.3036  0.2484
   28LEU    SC1  253  10.159   4.386   7.882 -0.0999 -0.2106 -0.1077
   29ARG     BB  254   9.557   4.321   7.787  0.1658  0.3091 -0.1143
   29ARG    SC1  255   9.324   4.534   7.897  0.6684 -0.1365  0.1237
   29ARG    SC2  256   9.097   4.804   7.949  0.2061  0.0804  0.1234
   30ASN     BB  257   9.577   4.196   7.504  0.1695  0.0313  0.0046
   30ASN    SC1  258   9.299   4.139   7.322 -0.1420  0.2920 -0.0604
   31LEU     BB  259   9.804   3.995   7.567  0.1342 -0.0322 -0.0703
   31LEU    SC1  260  10.011   4.176   7.368 -0.4249  0.0490  0.0828
   32VAL     BB  261   9.940   3.872   7.841  0.2840  0.0221 -0.1188
   32VAL    SC1  262   9.888   4.022   8.053  0.0308 -0.2826  0.0436
   33PRO     BB  263   9.947   3.523   7.923  0.1413  0.2484 -0.1606
   33PRO    SC1  264  10.115   3.548   8.128  0.0661  0.1013 -0.2995
   34ARG     BB  265  10.089   3.415   7.647 -0.0227 -0.2877 -0.0773
   34ARG    SC1  266  10.119   3.147   7.557 -0.1449 -0.0233 -0.1653
   34ARG    SC2  267  10.343   2.881   7.435  0.1675 -0.0586  0.3831
   35THR     BB  268  10.366   3.612   7.538  0.0567 -0.0903  0.0992
   35THR    SC1  269  10.368   3.870   7.570 -0.4335 -0.0708  0.0487
   36GLU     BB  270  10.605   3.340   7.533 -0.0429  0.0680  0.1813
   36GLU    SC1  271  10.620   3.193   7.178  0.0265 -0.5173 -0.1211
   37SER     BB  272  10.522   3.225   7.825 -0.1158  0.1424 -0.0918
   37SER    SC1  273  10.534   3.396   8.018  0.4162 -0.0775  0.0260
    1LEU     BB  274  10.349   3.751  10.211 -0.0339 -0.0622  0.2011
    1LEU    SC1  275  10.628   3.638  10.095 -0.1629 -0.2517 -0.1260
    2LEU     BB  276  10.143   3.738   9.964  0.1196  0.2199  0.1254
    2LEU    SC1  277  10.333   3.643   9.710  0.2341  0.2562  0.3017
    3GLY     BB  278   9.857   3.715   9.801  0.2478 -0.1873 -0.0549
    4ASP     BB  279   9.672   3.883   9.985  0.0997 -0.3939 -0.0107
    4ASP    SC1  280   9.422   3.832  10.181  0.0514 -0.0120  0.0575
    5PHE     BB  281   9.851   4.131  10.034 -0.3549 -0.0369 -0.0931
    5PHE    SC1  282   9.838   4.304  10.247 -0.1594 -0.0330  0.0628
    5PHE    SC2  283   9.988   4.485  10.379 -0.1579 -0.2609  0.3855
    5PHE    SC3  284   9.718   4.502  10.386 -0.1615  0.0595 -0.0686
    6PHE     BB  285   9.862   4.227   9.739  0.0286 -0.2301 -0.1478
    6PHE    SC1  286  10.078   4.145   9.604  0.2138  0.2219 -0.2641
    6PHE    SC2  287  10.314   4.176   9.477  0.3135 -0.3649 -0.2505
    6PHE    SC3  288  10.119   4.027   9.365 -0.0245  0.0370 -0.2181
    7ARG     BB  289   9.556   4.255   9.703 -0.0129 -0.0901  0.2605
    7ARG    SC1  290   9.484   3.993   9.529 -0.0385 -0.1583 -0.0872
    7ARG    SC2  291   9.305   3.753   9.665 -0.0980  0.0009 -0.1575
    8LYS     BB  292   9.493   4.442   9.942  0.2333  0.0104  0.2496
    8LYS    SC1  293   9.294   4.309  10.116 -0.5461  0.0219 -0.2399
    8LYS    SC2  294   9.182   4.206  10.332 -0.0566  0.1418  0.0988
    9SER     BB  295   9.691   4.665   9.856 -0.0082  0.1220 -0.0323
    9SER    SC1  296   9.928   4.680   9.923  0.1297  0.0963 -0.0812
   10LYS     BB  297   9.583   4.749   9.578 -0.0150 -0.1717 -0.1221
   10LYS    SC1  298   9.514   4.534   9.342  0.1446  0.2742 -0.4796
   10LYS    SC2  299   9.284   4.463   9.238  0.3867 -0.1501  0.0908
   11GLU     BB  300   9.311   4.874   9.657  0.1597  0.1283  0.0246
   11GLU    SC1  301   9.078   4.620   9.708  0.1175  0.2867 -0.1406
   12LYS     BB  302   9.403   5.076   9.873  0.2451  0.0401  0.0716
   12LYS    SC1  303   9.423   4.949  10.132  0.0272  0.2214  0.2578
   12LYS    SC2  304   9.671   5.030  10.260  0.2025 -0.0296 -0.0817
   13ILE     BB  305   9.610   5.230   9.701  0.1508 -0.2047 -0.2727
   13ILE    SC1  306   9.844   5.273   9.900 -0.0056  0.0828 -0.1445
   14GLY     BB  307   9.430   5.374   9.494  0.1149  0.1762  0.0111
   15LYS     BB  308   9.230   5.506   9.691 -0.0853 -0.1369  0.0251
   15LYS    SC1  309   8.979   5.345   9.704 -0.1878  0.2597 -0.0039
   15LYS    SC2  310   8.832   5.157   9.807 -0.0234 -0.0053  0.1262
   16GLU     BB  311   9.443   5.669   9.847  0.0197 -0.0277 -0.2274
   16GLU    SC1  312   9.477   5.491  10.203  0.1251 -0.1878 -0.0768
   17PHE     BB  313   9.579   5.847   9.632  0.0449 -0.1467 -0.3107
   17PHE    SC1  314   9.776   5.678   9.476  0.1191 -0.1191 -0.0658
   17PHE    SC2  315   9.938   5.501   9.351  0.3034 -0.0531  0.0741
   17PHE    SC3  316  10.008   5.601   9.592  0.0283 -0.0596  0.1601
   18LYS     BB  317   9.333   6.002   9.526  0.1669  0.1341 -0.1952
   18LYS    SC1  318   9.328   5.913   9.213  0.2944 -0.2255  0.1702
   18LYS    SC2  319   9.418   5.718   9.032  0.0222  0.0982  0.3237
   19ARG     BB  320   9.261   6.163   9.780  0.2385  0.1371 -0.1765
   19ARG    SC1  321   9.197   6.020  10.113  0.0875 -0.3902 -0.2685
   19ARG    SC2  322   9.453   5.991  10.335  0.2994 -0.0493 -0.0573
   20ILE     BB  323   9.528   6.317   9.812  0.2028  0.1598  0.0226
   20ILE    SC1  324   9.503   6.430  10.100 -0.1162 -0.1032  0.1046
   21VAL     BB  325   9.515   6.477   9.547  0.0562  0.0174 -0.0575
   21VAL    SC1  326   9.553   6.466   9.285  0.2401  0.1200 -0.0370
   22GLN     BB  327   9.278   6.663   9.619  0.1130  0.0828 -0.0391
   22GLN    SC1  328   8.937   6.652   9.464 -0.1519  0.0877  0.3214
   23ARG     BB  329   9.413   6.817   9.852  0.1882 -0.1465  0.0713
   23ARG    SC1  330   9.220   6.942  10.085  0.1141 -0.1823  0.2382
   23ARG    SC2  331   8.904   6.957  10.123  0.0129  0.0261  0.1951
   24ILE     BB  332   9.655   6.934   9.698  0.0714  0.0254  0.0161
   24ILE    SC1  333   9.867   6.778   9.861 -0.0863 -0.0160  0.1852
   25LYS     BB  334   9.513   7.103   9.480 -0.0393 -0.2023 -0.0917
   25LYS    SC1  335   9.325   6.971   9.263 -0.0478  0.0186  0.1366
   25LYS    SC2  336   9.024   6.985   9.115 -0.1588  0.2194 -0.2399
   26ASP     BB  337   9.354   7.284   9.675  0.3288 -0.0731  0.0980
   26ASP    SC1  338   9.032   7.168   9.646 -0.1637  0.3365 -0.1152
   27PHE     BB  339   9.575   7.403   9.856  0.1284  0.2157  0.1603
   27PHE    SC1  340   9.626   7.247  10.088 -0.0705  0.0257  0.1205
   27PHE    SC2  341   9.666   7.257  10.354 -0.2442 -0.0536  0.1507
   27PHE    SC3  342   9.714   7.028  10.219 -0.2613 -0.0459  0.1316
   28LEU     BB  343   9.726   7.564   9.638 -0.1901  0.0744 -0.1732
   28LEU    SC1  344  10.044   7.500   9.600 -0.1938  0.0605  0.4254
   29ARG     BB  345   9.511   7.780   9.578 -0.4003 -0.0520  0.1058
   29ARG    SC1  346   9.281   7.730   9.420 -0.1834 -0.1279  0.3313
   29ARG    SC2  347   9.138   7.484   9.276  0.0617 -0.3967 -0.1451
   30ASN     BB  348   9.517   7.944   9.841 -0.0496  0.1962 -0.0504
   30ASN    SC1  349   9.238   8.038   9.901 -0.1806  0.0321  0.1084
   31LEU     BB  350   9.822   7.997   9.859 -0.0551  0.1973  0.0493
   31LEU    SC1  351   9.858   7.767  10.067 -0.0876 -0.0197 -0.1198
   32VAL     BB  352   9.829   8.216   9.612 -0.1034  0.0780 -0.0594
   32VAL    SC1  353  10.078   8.253   9.532 -0.1232 -0.0679 -0.1940
   33PRO     BB  354   9.597   8.448   9.737  0.2692 -0.0745  0.1893
   33PRO    SC1  355   9.619   8.643   9.560  0.0704 -0.2579 -0.1079
   34ARG     BB  356   9.436   8.462  10.034  0.3275 -0.2100 -0.2275
   34ARG    SC1  357   9.527   8.752  10.135 -0.0023 -0.1526 -0.1362
   34ARG    SC2  358   9.708   9.026  10.123 -0.2746 -0.0022  0.1220
   35THR     BB  359   9.641   8.255  10.257 -0.0271 -0.0370 -0.0271
   35THR    SC1  360   9.500   8.048  10.328 -0.0212 -0.0882 -0.1617
   36GLU     BB  361   9.875   8.344  10.269 -0.0352  0.1462  0.0185
   36GLU    SC1  362   9.846   8.695  10.473 -0.0360  0.1261 -0.0362
   37SER     BB  363  10.084   8.464   9.981  0.3065 -0.1253  0.3291
   37SER    SC1  364  10.022   8.686   9.870 -0.1440 -0.3438 -0.0249
    1LEU     BB  365   3.392   9.735  10.429 -0.2544  0.2290  0.1903
    1LEU    SC1  366   3.300  10.000  10.258 -0.2831 -0.3969 -0.2026
    2LEU     BB  367   3.641   9.587  10.263  0.4127 -0.0655 -0.0984
    2LEU    SC1  368   3.532   9.640   9.944  0.0561 -0.0143 -0.2592
    3GLY     BB  369   3.805   9.306  10.212  0.1820 -0.2441  0.1180
    4ASP     BB  370   3.918   9.283   9.924  0.2029 -0.0930  0.1134
    4ASP    SC1  371   3.942   8.977   9.889 -0.1375  0.1728 -0.1626
    5PHE     BB  372   4.016   9.572   9.870 -0.1335  0.0749  0.3662
    5PHE    SC1  373   3.999   9.638   9.578 -0.1254 -0.1808  0.1372
    5PHE    SC2  374   4.070   9.580   9.324 -0.2957 -0.2204  0.0975
    5PHE    SC3  375   4.118   9.826   9.424 -0.7224 -0.0219 -0.1593
    6PHE     BB  376   4.219   9.587  10.104 -0.0998 -0.1323  0.3518
    6PHE    SC1  377   4.240   9.832  10.262 -0.0076 -0.0642  0.0855
    6PHE    SC2  378   4.283  10.099  10.270 -0.0203 -0.0667  0.2568
    6PHE    SC3  379   4.289   9.954  10.498  0.0645 -0.2260  0.1549
    7ARG     BB  380   4.388   9.334  10.043  0.3250  0.1828  0.1730
    7ARG    SC1  381   4.311   9.071  10.207  0.0610 -0.0580 -0.0280
    7ARG    SC2  382   4.401   9.019  10.520  0.0772 -0.0788 -0.1246
    8LYS     BB  383   4.466   9.421   9.756 -0.1790 -0.0376 -0.0430
    8LYS    SC1  384   4.434   9.248   9.523  0.0569  0.3017  0.1924
    8LYS    SC2  385   4.220   9.093   9.490  0.1946 -0.0172 -0.1000
    9SER     BB  386   4.620   9.679   9.831 -0.2595 -0.0397  0.1317
    9SER    SC1  387   4.532   9.866   9.733  0.0729  0.0877 -0.1459
   10LYS     BB  388   4.851   9.566  10.003  0.1267  0.1075 -0.2716
   10LYS    SC1  389   5.091   9.587  10.242 -0.0498 -0.1539  0.0349
   10LYS    SC2  390   5.228   9.604  10.453  0.0409 -0.1938 -0.0330
   11GLU     BB  391   4.981   9.359   9.813  0.1163  0.0533 -0.2201
   11GLU    SC1  392   4.871   9.085   9.572 -0.3030 -0.0578  0.0277
   12LYS     BB  393   5.083   9.570   9.610 -0.0483  0.0727 -0.2841
   12LYS    SC1  394   5.087   9.433   9.328  0.2893  0.1676 -0.1620
   12LYS    SC2  395   5.244   9.305   9.185 -0.1379  0.3077 -0.2186
   13ILE     BB  396   5.291   9.711   9.791 -0.0029 -0.1991 -0.1191
   13ILE    SC1  397   5.160   9.967   9.908  0.2702 -0.0266 -0.1828
   14GLY     BB  398   5.437   9.452   9.877 -0.0553 -0.2560 -0.2002
   15LYS     BB  399   5.547   9.362   9.601  0.1432 -0.2574 -0.1225
   15LYS    SC1  400   5.431   9.053   9.633 -0.1819  0.0634 -0.1284
   15LYS    SC2  401   5.276   8.935   9.836 -0.0201  0.0289 -0.1534
   16GLU     BB  402   5.708   9.621   9.545 -0.0993 -0.0692  0.0294
   16GLU    SC1  403   5.642   9.602   9.166  0.1195 -0.1377  0.2082
   17PHE     BB  404   5.912   9.622   9.778  0.2513  0.1294 -0.2671
   17PHE    SC1  405   6.049   9.825   9.942 -0.2103  0.3986 -0.1354
   17PHE    SC2  406   6.226  10.012  10.022  0.2915 -0.1003 -0.0230
   17PHE    SC3  407   6.051   9.908  10.199 -0.1389  0.3917 -0.1338
   18LYS     BB  408   6.053   9.354   9.713  0.1825  0.0490 -0.0931
   18LYS    SC1  409   5.894   9.122   9.828  0.1242 -0.2586 -0.2965
   18LYS    SC2  410   5.900   8.859   9.738  0.1949  0.0498 -0.0715
   19ARG     BB  411   6.207   9.455   9.463  0.0538  0.1060 -0.1502
   19ARG    SC1  412   6.333   9.197   9.314 -0.0460 -0.2673  0.0928
   19ARG    SC2  413   6.612   8.973   9.176  0.0920  0.2147  0.3439
   20ILE     BB  414   6.367   9.677   9.608  0.0231  0.0805 -0.0767
   20ILE    SC1  415   6.387   9.985   9.579 -0.0324  0.0521 -0.4745
   21VAL     BB  416   6.511   9.489   9.808 -0.1837 -0.0592 -0.0569
   21VAL    SC1  417   6.559   9.610  10.038  0.0516  0.0179 -0.1433
   22GLN     BB  418   6.685   9.330   9.606 -0.0511 -0.2638  0.2126
   22GLN    SC1  419   6.883   8.977   9.660  0.3179 -0.4997  0.2242
   23ARG     BB  420   6.859   9.559   9.490 -0.2695 -0.0065  0.3806
   23ARG    SC1  421   7.008   9.404   9.205 -0.1132 -0.1417  0.1996
   23ARG    SC2  422   7.041   9.150   9.071 -0.0304  0.0210 -0.1576
   24ILE     BB  423   7.000   9.643   9.753  0.2475  0.1118  0.0790
   24ILE    SC1  424   6.872   9.909   9.846 -0.0103  0.0539 -0.0990
   25LYS     BB  425   7.109   9.383   9.882  0.1208  0.0643  0.0921
   25LYS    SC1  426   7.223   9.422  10.195 -0.0700  0.1904  0.1434
   25LYS    SC2  427   7.172   9.561  10.411 -0.1283  0.2096  0.2273
   26ASP     BB  428   7.297   9.285   9.657  0.0538 -0.0721  0.0948
   26ASP    SC1  429   7.350   9.038   9.554  0.1318  0.1487 -0.1858
   27PHE     BB  430   7.491   9.527   9.661  0.0993 -0.1013 -0.1617
   27PHE    SC1  431   7.365   9.729   9.412 -0.3389  0.0027  0.1714
   27PHE    SC2  432   7.276   9.863   9.195 -0.0254 -0.0392  0.0111
   27PHE    SC3  433   7.221   9.956   9.443 -0.1686  0.1514 -0.0892
   28LEU     BB  434   7.607   9.532   9.948 -0.0518  0.0512 -0.1020
   28LEU    SC1  435   7.487   9.820  10.046  0.0722  0.2469 -0.0832
   29ARG     BB  436   7.799   9.289   9.944  0.1324  0.1810  0.2910
   29ARG    SC1  437   7.576   9.067  10.028  0.4807  0.2070  0.0683
   29ARG    SC2  438   7.402   8.808  10.044 -0.1523  0.3108 -0.1276
   30ASN     BB  439   7.989   9.389   9.720  0.0077 -0.1874  0.0102
   30ASN    SC1  440   7.902   9.257   9.446 -0.0875 -0.3808  0.0695
   31LEU     BB  441   8.106   9.638   9.863  0.1764 -0.1565 -0.1778
   31LEU    SC1  442   7.913   9.944   9.820  0.0100  0.0919 -0.3945
   32VAL     BB  443   8.297   9.486  10.085  0.0719 -0.0215  0.0074
   32VAL    SC1  444   8.190   9.390  10.307 -0.0579 -0.3097 -0.1730
   33PRO     BB  445   8.606   9.547  10.042 -0.4776  0.4779  0.2263
   33PRO    SC1  446   8.578   9.721   9.802 -0.4631  0.2577  0.0096
   34ARG     BB  447   8.793   9.608  10.265 -0.3892 -0.0606  0.0001
   34ARG    SC1  448   9.053   9.449  10.288  0.0091  0.0773  0.1753
   34ARG    SC2  449   9.192   9.160  10.246  0.2057 -0.0406 -0.1200
   35THR     BB  450   8.621   9.624  10.597 -0.1338 -0.1705 -0.0882
   35THR    SC1  451   8.404   9.765  10.622 -0.0202 -0.0065 -0.0091
   36GLU     BB  452   8.674   9.292  10.704 -0.2072 -0.2323  0.0798
   36GLU    SC1  453   9.065   9.332  10.720  0.2059 -0.2018  0.2283
   37SER     BB  454   8.576   9.152  10.487  0.3202  0.1770 -0.0366
   37SER    SC1  455   8.611   9.132  10.264  0.3956 -0.1476  0.0294
    1LEU     BB  456   8.312  10.457   7.917  0.3136 -0.1146 -0.3188
    1LEU    SC1  457   8.161  10.549   8.202 -0.2020 -0.1514  0.2163
    2LEU     BB  458   8.568  10.258   7.931  0.1773 -0.0921  0.1146
    2LEU    SC1  459   8.771  10.452   8.128 -0.2369 -0.0515 -0.0033
    3GLY     BB  460   8.563   9.954   7.803  0.0510 -0.0155 -0.0667
    4ASP     BB  461   8.388   9.745   7.951  0.0203  0.0733  0.0231
    4ASP    SC1  462   8.329   9.465   7.897 -0.0992 -0.0552 -0.1656
    5PHE     BB  463   8.190   9.941   8.088 -0.0398  0.0208  0.0119
    5PHE    SC1  464   8.355  10.057   8.341 -0.0136 -0.1000  0.1659
    5PHE    SC2  465   8.328  10.019   8.607  0.0950  0.1736  0.2189
    5PHE    SC3  466   8.417  10.256   8.512  0.3078 -0.0072 -0.0497
    6PHE     BB  467   8.043  10.058   7.841 -0.4386 -0.0031  0.2304
    6PHE    SC1  468   7.843  10.285   7.887  0.0760  0.2260  0.1783
    6PHE    SC2  469   7.816  10.549   7.838  0.0585  0.2575  0.3501
    6PHE    SC3  470   7.640  10.423   7.999 -0.1708  0.0536 -0.0431
    7ARG     BB  471   7.950   9.788   7.722  0.1289 -0.0505 -0.1441
    7ARG    SC1  472   7.961   9.651   7.463 -0.0342 -0.1006  0.0754
    7ARG    SC2  473   8.120   9.399   7.452 -0.1541  0.1366  0.3087
    8LYS     BB  474   7.789   9.674   7.961  0.0173 -0.0896 -0.2363
    8LYS    SC1  475   7.727   9.381   7.886 -0.2117 -0.0123 -0.4650
    8LYS    SC2  476   7.557   9.185   7.891 -0.2366 -0.1288 -0.0690
    9SER     BB  477   7.573   9.895   7.966  0.0135 -0.0950 -0.1533
    9SER    SC1  478   7.436  10.005   8.160 -0.0807 -0.1752 -0.0949
   10LYS     BB  479   7.435   9.892   7.689 -0.1916 -0.0002 -0.0544
   10LYS    SC1  480   7.624  10.071   7.524 -0.0347  0.0200  0.0285
   10LYS    SC2  481   7.717  10.222   7.362 -0.1045  0.0571 -0.0477
   11GLU     BB  482   7.333   9.600   7.668 -0.0363 -0.0636  0.0589
   11GLU    SC1  483   7.516   9.391   7.428 -0.0601  0.0529  0.0795
   12LYS     BB  484   7.149   9.586   7.917 -0.1127 -0.2816 -0.0076
   12LYS    SC1  485   7.311   9.553   8.205  0.1548 -0.2442  0.2733
   12LYS    SC2  486   7.545   9.458   8.364  0.1494 -0.0412 -0.2394
   13ILE     BB  487   6.964   9.831   7.872 -0.1258 -0.2642  0.1372
   13ILE    SC1  488   6.976   9.972   8.148  0.2233 -0.2354  0.1124
   14GLY     BB  489   6.816   9.742   7.615 -0.1543  0.1333  0.0101
   15LYS     BB  490   6.675   9.487   7.719 -0.2444  0.1667 -0.0292
   15LYS    SC1  491   6.630   9.191   7.795 -0.3786 -0.0312  0.3058
   15LYS    SC2  492   6.576   9.029   7.965 -0.0258  0.0573 -0.1556
   16GLU     BB  493   6.517   9.628   7.946  0.1503  0.4554  0.0769
   16GLU    SC1  494   6.780   9.394   8.189  0.1334 -0.1351  0.1394
   17PHE     BB  495   6.359   9.823   7.763 -0.1006  0.1075 -0.0877
   17PHE    SC1  496   6.422  10.077   7.889 -0.4281 -0.1452  0.0051
   17PHE    SC2  497   6.635  10.242   7.907 -0.1960 -0.4357  0.0043
   17PHE    SC3  498   6.386  10.344   7.892 -0.0510 -0.0862 -0.1254
   18LYS     BB  499   6.216   9.628   7.569 -0.0093 -0.1126  0.0624
   18LYS    SC1  500   6.364   9.604   7.334 -0.0282  0.1994  0.3127
   18LYS    SC2  501   6.577   9.514   7.242  0.1487  0.0545  0.0951
   19ARG     BB  502   6.035   9.485   7.777 -0.0808 -0.0005  0.0782
   19ARG    SC1  503   6.088   9.249   7.898 -0.0923  0.0464 -0.2629
   19ARG    SC2  504   6.222   9.311   8.235  0.2455  0.4180  0.2921
   20ILE     BB  505   5.898   9.736   7.896  0.0104  0.0770  0.0218
   20ILE    SC1  506   6.059   9.744   8.161  0.0442  0.2128 -0.0018
   21VAL     BB  507   5.755   9.834   7.640 -0.1899  0.0100  0.1056
   21VAL    SC1  508   5.851  10.057   7.533 -0.0308 -0.1455 -0.0845
   22GLN     BB  509   5.553   9.600   7.611 -0.0759 -0.0829  0.0547
   22GLN    SC1  510   5.796   9.317   7.439 -0.3201  0.1317  0.0852
   23ARG     BB  511   5.412   9.637   7.885  0.2464 -0.0507  0.2219
   23ARG    SC1  512   5.314   9.297   7.960  0.1731  0.0074 -0.1830
   23ARG    SC2  513   5.563   9.046   7.930 -0.0017 -0.0267 -0.0563
   24ILE     BB  514   5.281   9.913   7.833 -0.2469 -0.2930  0.1224
   24ILE    SC1  515   5.199  10.113   8.055 -0.0362  0.0179 -0.0730
   25LYS     BB  516   5.124   9.840   7.575 -0.2176  0.1270 -0.0206
   25LYS    SC1  517   5.031  10.034   7.357  0.0023  0.2621 -0.1395
   25LYS    SC2  518   4.802  10.161   7.260  0.0129 -0.0598  0.0841
   26ASP     BB  519   4.946   9.611   7.683 -0.1507  0.0714 -0.0278
   26ASP    SC1  520   4.974   9.324   7.527  0.0579  0.0212 -0.0453
   27PHE     BB  521   4.772   9.759   7.892  0.0878  0.1898  0.0901
   27PHE    SC1  522   4.878   9.647   8.133 -0.0435 -0.2027  0.1214
   27PHE    SC2  523   4.991   9.776   8.342  0.0374  0.2347 -0.1799
   27PHE    SC3  524   5.058   9.520   8.289  0.2044  0.1988  0.1759
   28LEU     BB  525   4.634   9.964   7.706  0.0321 -0.1211 -0.2220
   28LEU    SC1  526   4.768  10.262   7.729  0.0777  0.3724  0.2992
   29ARG     BB  527   4.491   9.771   7.511 -0.0811 -0.0526 -0.2075
   29ARG    SC1  528   4.646   9.686   7.287 -0.0535  0.0660  0.2912
   29ARG    SC2  529   4.974   9.625   7.115  0.4437 -0.1836 -0.2919
   30ASN     BB  530   4.322   9.614   7.718 -0.1106  0.0034 -0.1889
   30ASN    SC1  531   4.435   9.316   7.625  0.0725 -0.3329  0.3780
   31LEU     BB  532   4.152   9.850   7.826 -0.0219  0.1377 -0.3394
   31LEU    SC1  533   4.177  10.116   8.042  0.1418  0.0969  0.4680
   32VAL     BB  534   3.859   9.855   7.675 -0.1535  0.1539 -0.0896
   32VAL    SC1  535   3.830   9.790   7.419 -0.2730 -0.1888  0.0056
   33PRO     BB  536   3.609  10.118   7.720 -0.0838 -0.1299 -0.0834
   33PRO    SC1  537   3.716  10.266   7.960  0.1689 -0.1499 -0.4582
   34ARG     BB  538   3.525  10.215   7.465 -0.2218  0.3043  0.1665
   34ARG    SC1  539   3.270  10.167   7.358 -0.0708  0.3247 -0.0166
   34ARG    SC2  540   3.058  10.078   7.141 -0.1273  0.0782 -0.1667
   35THR     BB  541   3.562  10.604   7.417  0.2545 -0.3527 -0.1302
   35THR    SC1  542   3.719  10.652   7.619 -0.0503  0.0387  0.0274
   36GLU     BB  543   3.311  10.723   7.257  0.3973  0.2223 -0.1743
   36GLU    SC1  544   3.272  11.055   7.021 -0.0155 -0.0232  0.1352
   37SER     BB  545   3.297  10.499   6.974 -0.0172  0.4663  0.3375
   37SER    SC1  546   3.464  10.352   6.865 -0.1862 -0.2317 -0.1485
    1LEU     BB  547   3.098   3.410  10.697  0.1095 -0.0442  0.2262
    1LEU    SC1  548   2.789   3.571  10.720  0.1496  0.0143  0.2216
    2LEU     BB  549   3.161   3.507  10.304 -0.2553  0.0268 -0.0710
    2LEU    SC1  550   2.867   3.454  10.176 -0.2640  0.1605  0.0654
    3GLY     BB  551   3.270   3.744  10.103 -0.2257 -0.0368 -0.1302
    4ASP     BB  552   3.169   3.923   9.870 -0.2755 -0.1517 -0.1981
    4ASP    SC1  553   3.419   3.909   9.666 -0.3215  0.3643  0.2138
    5PHE     BB  554   3.103   4.187  10.020  0.0908 -0.2613  0.1745
    5PHE    SC1  555   2.923   4.497  10.058  0.3022 -0.3021  0.2344
    5PHE    SC2  556   2.752   4.523  10.265  0.2112  0.0660  0.1198
    5PHE    SC3  557   2.759   4.711  10.071  0.3298 -0.2465 -0.1885
    6PHE     BB  558   3.366   4.281  10.155  0.0201  0.0098  0.1286
    6PHE    SC1  559   3.341   4.528  10.324 -0.1381  0.2746 -0.0840
    6PHE    SC2  560   3.130   4.602  10.475  0.1019 -0.1253  0.4864
    6PHE    SC3  561   3.346   4.764  10.456 -0.1321  0.1609  0.1243
    7ARG     BB  562   3.543   4.292   9.901 -0.1907 -0.1923 -0.0314
    7ARG    SC1  563   3.840   4.286   9.845  0.0495 -0.1952  0.0299
    7ARG    SC2  564   4.124   4.237   9.722 -0.1022 -0.1102 -0.0386
    8LYS     BB  565   3.370   4.469   9.714  0.0052  0.0011 -0.0331
    8LYS    SC1  566   3.472   4.413   9.421 -0.1070  0.0890  0.3399
    8LYS    SC2  567   3.648   4.234   9.344 -0.1666  0.1930  0.2130
    9SER     BB  568   3.357   4.722   9.893 -0.2342 -0.1068  0.1054
    9SER    SC1  569   3.193   4.882   9.944  0.1156  0.0411  0.2262
   10LYS     BB  570   3.657   4.797   9.893 -0.1818 -0.3047 -0.1222
   10LYS    SC1  571   3.792   4.722  10.192  0.2700  0.2523  0.1162
   10LYS    SC2  572   3.860   4.749  10.436  0.1988 -0.2161  0.1358
   11GLU     BB  573   3.727   4.816   9.591  0.0899  0.0504 -0.0435
   11GLU    SC1  574   3.987   4.601   9.389  0.0295 -0.0118  0.2024
   12LYS     BB  575   3.502   5.014   9.513 -0.0243 -0.1692 -0.2856
   12LYS    SC1  576   3.469   5.064   9.208 -0.1727  0.0123  0.3601
   12LYS    SC2  577   3.478   5.111   8.977  0.1481  0.0042 -0.0835
   13ILE     BB  578   3.552   5.238   9.721 -0.3318 -0.1805 -0.1941
   13ILE    SC1  579   3.383   5.364   9.948  0.0406  0.0853 -0.0549
   14GLY     BB  580   3.830   5.350   9.641 -0.2513  0.0230  0.3257
   15LYS     BB  581   3.755   5.431   9.351  0.0239 -0.0023  0.2444
   15LYS    SC1  582   3.958   5.270   9.190 -0.0942  0.2497 -0.1084
   15LYS    SC2  583   3.939   4.998   9.096 -0.0891 -0.3313 -0.2703
   16GLU     BB  584   3.509   5.603   9.427 -0.0074  0.1028 -0.0794
   16GLU    SC1  585   3.483   5.672   9.012  0.0420 -0.0581 -0.3201
   17PHE     BB  586   3.636   5.812   9.618  0.0359 -0.0736  0.0872
   17PHE    SC1  587   3.471   5.928   9.817  0.0313 -0.5361  0.2227
   17PHE    SC2  588   3.312   6.111   9.935  0.0687 -0.1511 -0.2864
   17PHE    SC3  589   3.441   5.927  10.085  0.2735  0.4235  0.2880
   18LYS     BB  590   3.813   5.974   9.423 -0.0034 -0.2214 -0.0736
   18LYS    SC1  591   4.111   5.890   9.525  0.1135  0.1279 -0.0902
   18LYS    SC2  592   4.215   5.807   9.774 -0.2952  0.1396 -0.1252
   19ARG     BB  593   3.602   6.090   9.228  0.1037  0.1117  0.0023
   19ARG    SC1  594   3.710   6.193   8.936 -0.0638 -0.1309 -0.2324
   19ARG    SC2  595   3.913   6.387   8.719  0.1994  0.0224 -0.2804
   20ILE     BB  596   3.402   6.208   9.434  0.0259 -0.1787  0.0982
   20ILE    SC1  597   3.194   5.980   9.455 -0.0275 -0.1567 -0.1618
   21VAL     BB  598   3.607   6.372   9.600 -0.1950  0.1711  0.0371
   21VAL    SC1  599   3.729   6.359   9.835 -0.1934 -0.1887  0.0233
   22GLN     BB  600   3.705   6.585   9.398 -0.2108  0.1061 -0.0400
   22GLN    SC1  601   4.060   6.441   9.241 -0.2757  0.2212  0.2804
   23ARG     BB  602   3.432   6.731   9.374 -0.1972  0.1540  0.0886
   23ARG    SC1  603   3.524   6.961   9.126  0.0652  0.0017 -0.2588
   23ARG    SC2  604   3.646   7.199   8.986  0.0863  0.0688  0.3214
   24ILE     BB  605   3.395   6.815   9.670 -0.0458 -0.0006  0.1533
   24ILE    SC1  606   3.271   6.616   9.872  0.0080 -0.1350  0.0551
   25LYS     BB  607   3.653   6.979   9.728  0.1046 -0.1536 -0.0677
   25LYS    SC1  608   3.647   6.966  10.060  0.0583  0.1800 -0.0658
   25LYS    SC2  609   3.754   7.058  10.265  0.0682 -0.1000 -0.2578
   26ASP     BB  610   3.633   7.216   9.529  0.1158 -0.0490  0.0543
   26ASP    SC1  611   3.852   7.395   9.388 -0.3449 -0.1325  0.2031
   27PHE     BB  612   3.384   7.351   9.654  0.0582  0.0897 -0.2022
   27PHE    SC1  613   3.128   7.213   9.642  0.0784  0.1635 -0.1104
   27PHE    SC2  614   2.998   7.016   9.511  0.1933 -0.0554  0.0959
   27PHE    SC3  615   2.947   7.061   9.772  0.1520  0.2071  0.0457
   28LEU     BB  616   3.496   7.402   9.939  0.1312  0.0225 -0.2185
   28LEU    SC1  617   3.264   7.433  10.147 -0.0431  0.3282  0.1533
   29ARG     BB  618   3.739   7.579   9.862  0.1259  0.1400  0.0237
   29ARG    SC1  619   4.015   7.487   9.948 -0.1029 -0.1818 -0.0872
   29ARG    SC2  620   4.210   7.228   9.807 -0.0834  0.1044 -0.1582
   30ASN     BB  621   3.606   7.815   9.711  0.0773  0.0084 -0.1427
   30ASN    SC1  622   3.760   7.898   9.415 -0.3309  0.1223 -0.1703
   31LEU     BB  623   3.450   7.924   9.956 -0.0122  0.1322 -0.2537
   31LEU    SC1  624   3.133   7.875   9.890  0.4773  0.2026 -0.0772
   32VAL     BB  625   3.569   8.215  10.056  0.2543 -0.0177 -0.1269
   32VAL    SC1  626   3.728   8.421  10.004 -0.0074  0.1636 -0.2255
   33PRO     BB  627   3.259   8.409  10.024 -0.0738 -0.1475 -0.3178
   33PRO    SC1  628   3.170   8.350   9.730  0.3419 -0.1298 -0.0616
   34ARG     BB  629   3.000   8.254  10.206 -0.1280  0.0002  0.3009
   34ARG    SC1  630   2.743   8.432  10.330 -0.0042  0.3167 -0.0297
   34ARG    SC2  631   2.637   8.400  10.581  0.1026 -0.1916  0.0259
   35THR     BB  632   3.201   8.103  10.459  0.3579  0.0294 -0.0959
   35THR    SC1  633   3.259   7.854  10.408 -0.4851 -0.1798 -0.1887
   36GLU     BB  634   3.375   8.355  10.571  0.0344  0.0302 -0.0419
   36GLU    SC1  635   3.061   8.494  10.752 -0.1257 -0.0306  0.0128
   37SER     BB  636   3.713   8.266  10.590 -0.2178  0.0908 -0.2311
   37SER    SC1  637   3.877   8.236  10.416  0.3177 -0.1234 -0.2350
    1LEU     BB  638   2.535   8.618   7.738 -0.2963 -0.2876  0.0459
    1LEU    SC1  639   2.380   8.483   7.963 -0.1542 -0.2162  0.3009
    2LEU     BB  640   2.752   8.496   7.629  0.0107  0.3435  0.1556
    2LEU    SC1  641   2.750   8.192   7.516  0.2559  0.0158 -0.0491
    3GLY     BB  642   3.037   8.461   7.792  0.0104 -0.0325  0.0838
    4ASP     BB  643   3.269   8.314   7.936  0.1474  0.1213  0.0230
    4ASP    SC1  644   3.381   8.540   8.115  0.1817 -0.1457 -0.2364
    5PHE     BB  645   3.092   8.161   8.139  0.0531  0.1601 -0.0293
    5PHE    SC1  646   3.152   7.951   8.341  0.4065  0.2149  0.0704
    5PHE    SC2  647   3.234   7.724   8.462 -0.3678  0.0817  0.4070
    5PHE    SC3  648   3.238   7.958   8.597  0.0307  0.2021  0.2032
    6PHE     BB  649   2.927   7.997   7.934  0.1277 -0.3331  0.2903
    6PHE    SC1  650   2.666   7.903   8.001  0.1364 -0.0711  0.0569
    6PHE    SC2  651   2.433   8.007   8.089 -0.0527 -0.2261 -0.2427
    6PHE    SC3  652   2.520   7.771   8.185 -0.0102 -0.1611 -0.1200
    7ARG     BB  653   3.151   7.884   7.752  0.0575 -0.3059  0.1863
    7ARG    SC1  654   3.145   7.810   7.458  0.0880  0.1227 -0.1269
    7ARG    SC2  655   3.281   7.693   7.170 -0.1234 -0.0444  0.0764
    8LYS     BB  656   3.281   7.702   7.968  0.2338  0.0499  0.3900
    8LYS    SC1  657   3.538   7.845   8.064 -0.2744 -0.1020  0.2957
    8LYS    SC2  658   3.634   8.009   8.256  0.2024  0.4043  0.1002
    9SER     BB  659   3.045   7.511   8.028  0.1539  0.0161 -0.0054
    9SER    SC1  660   2.921   7.435   8.222 -0.0126  0.1660 -0.0048
   10LYS     BB  661   3.024   7.356   7.760  0.1706 -0.1540  0.0898
   10LYS    SC1  662   2.741   7.493   7.666  0.4206 -0.0876  0.2684
   10LYS    SC2  663   2.637   7.715   7.564 -0.0452  0.3014 -0.0525
   11GLU     BB  664   3.307   7.236   7.725  0.1222 -0.2177 -0.0994
   11GLU    SC1  665   3.486   7.441   7.524  0.0069  0.0998 -0.0018
   12LYS     BB  666   3.309   7.068   7.986  0.0396  0.0732  0.0926
   12LYS    SC1  667   3.450   7.335   8.216 -0.2903 -0.0239 -0.3863
   12LYS    SC2  668   3.672   7.366   8.344 -0.1548  0.1108 -0.2143
   13ILE     BB  669   3.081   6.865   7.933  0.1994 -0.1583  0.2708
   13ILE    SC1  670   2.776   6.882   7.982  0.1909 -0.0761  0.1927
   14GLY     BB  671   3.217   6.723   7.692 -0.0446  0.2589 -0.1288
   15LYS     BB  672   3.485   6.631   7.818 -0.1325  0.1164 -0.0435
   15LYS    SC1  673   3.650   6.864   7.668 -0.3700  0.3552 -0.0875
   15LYS    SC2  674   3.774   6.979   7.439 -0.1690  0.2187 -0.1932
   16GLU     BB  675   3.381   6.444   8.043 -0.2169  0.0276 -0.1555
   16GLU    SC1  676   3.726   6.351   8.238 -0.0360  0.2036  0.0552
   17PHE     BB  677   3.194   6.245   7.896 -0.0723 -0.3579  0.1633
   17PHE    SC1  678   2.895   6.302   7.892  0.2386 -0.1843 -0.0082
   17PHE    SC2  679   2.674   6.390   8.019  0.2778  0.1627 -0.1679
   17PHE    SC3  680   2.699   6.425   7.752  0.3987 -0.1419 -0.2006
   18LYS     BB  681   3.384   6.107   7.694 -0.0834 -0.0324 -0.0767
   18LYS    SC1  682   3.344   6.254   7.413 -0.0250  0.0802  0.0699
   18LYS    SC2  683   3.298   6.238   7.151 -0.0614  0.1707 -0.1420
   19ARG     BB  684   3.568   5.966   7.899 -0.1603  0.0716  0.0660
   19ARG    SC1  685   3.875   6.046   7.847 -0.3805  0.0292 -0.3547
   19ARG    SC2  686   4.158   6.197   7.646  0.1841 -0.3141  0.1555
   20ILE     BB  687   3.344   5.804   8.038 -0.1739 -0.0656 -0.1128
   20ILE    SC1  688   3.091   5.779   8.216 -0.1312 -0.0792 -0.0535
   21VAL     BB  689   3.266   5.637   7.789  0.0841 -0.0632 -0.1979
   21VAL    SC1  690   3.007   5.660   7.739 -0.0202  0.1198  0.3579
   22GLN     BB  691   3.512   5.451   7.759  0.0765 -0.0696 -0.2201
   22GLN    SC1  692   3.768   5.574   7.494 -0.1280  0.0779 -0.2022
   23ARG     BB  693   3.462   5.292   8.020 -0.3714  0.0966 -0.1962
   23ARG    SC1  694   3.655   5.397   8.219  0.4334  0.1906 -0.1531
   23ARG    SC2  695   3.849   5.690   8.208 -0.2422 -0.2509 -0.1289
   24ILE     BB  696   3.191   5.149   7.973 -0.2897 -0.1016 -0.0789
   24ILE    SC1  697   2.968   5.322   8.103 -0.1423  0.0158  0.0220
   25LYS     BB  698   3.260   4.994   7.714 -0.0271  0.1689 -0.1776
   25LYS    SC1  699   3.140   5.083   7.459  0.3348 -0.1297 -0.4575
   25LYS    SC2  700   2.994   5.324   7.407 -0.1319  0.3868  0.1376
   26ASP     BB  701   3.504   4.832   7.813  0.0218  0.3831  0.0606
   26ASP    SC1  702   3.746   4.865   7.624 -0.2482  0.1079 -0.1995
   27PHE     BB  703   3.370   4.667   8.039  0.0572  0.2099 -0.0426
   27PHE    SC1  704   3.391   4.827   8.333  0.5651 -0.1161 -0.1818
   27PHE    SC2  705   3.392   4.792   8.600 -0.2322  0.3204 -0.0903
   27PHE    SC3  706   3.570   4.958   8.485  0.3316 -0.1177  0.1031
   28LEU     BB  707   3.152   4.537   7.861  0.0268  0.2016  0.0005
   28LEU    SC1  708   2.872   4.617   8.008  0.0658  0.0798 -0.2439
   29ARG     BB  709   3.318   4.398   7.639  0.2552  0.0731  0.2463
   29ARG    SC1  710   3.345   4.607   7.403  0.2076 -0.0989 -0.1334
   29ARG    SC2  711   3.276   4.618   7.091 -0.3372  0.1445 -0.5149
   30ASN     BB  712   3.485   4.194   7.803  0.0409  0.0148  0.3977
   30ASN    SC1  713   3.732   4.347   7.866  0.1967  0.1059  0.0555
   31LEU     BB  714   3.252   4.046   7.943  0.1090 -0.1725  0.3158
   31LEU    SC1  715   3.158   4.155   8.201 -0.0209 -0.3124  0.0607
   32VAL     BB  716   3.038   3.922   7.724  0.4268 -0.0150 -0.0975
   32VAL    SC1  717   2.893   4.134   7.659  0.0047 -0.2686 -0.0207
   33PRO     BB  718   3.140   3.560   7.596 -0.1519 -0.0004  0.2548
   33PRO    SC1  719   3.435   3.547   7.454  0.2088  0.2640  0.1254
   34ARG     BB  720   2.832   3.350   7.633 -0.1192  0.2194 -0.0406
   34ARG    SC1  721   2.859   3.076   7.572  0.2762  0.0094  0.2897
   34ARG    SC2  722   2.623   2.867   7.434 -0.1851 -0.0880  0.1737
   35THR     BB  723   2.428   3.320   7.642 -0.0757  0.4185  0.2553
   35THR    SC1  724   2.388   3.124   7.808 -0.0100 -0.0044 -0.2036
   36GLU     BB  725   2.349   3.357   7.335  0.1235  0.0939  0.0016
   36GLU    SC1  726   2.205   3.711   7.186 -0.0261  0.0894 -0.2088
   37SER     BB  727   2.472   3.182   7.089 -0.2378 -0.1364 -0.3015
   37SER    SC1  728   2.691   3.167   6.976 -0.0742 -0.0538 -0.0574
   38POPC   NC3  729  11.112   2.208  10.717 -0.0348 -0.3231 -0.2818
   38POPC   PO4  730  11.416   2.357  11.147  0.6041  0.2811  0.1489
   38POPC   GL1  731  11.758   2.215  10.813 -0.1920 -0.1209  0.1404
   38POPC   GL2  732  11.572   1.977  10.557  0.1602 -0.2738  0.2487
   38POPC   C1A  733  12.063   2.106  10.485  0.0375  0.0027 -0.3159
   38POPC   D2A  734  12.223   1.942  10.139  0.5908  0.0008 -0.0298
   38POPC   C3A  735  12.471   2.183   9.840  0.1132  0.0343 -0.0078
   38POPC   C4A  736  12.716   2.583   9.990 -0.0695 -0.0827  0.0382
   38POPC   C1B  737  11.732   1.852  10.115  0.0545 -0.2395 -0.2074
   38POPC   C2B  738  12.002   1.538  10.248  0.0444 -0.0066 -0.1106
   38POPC   C3B  739  12.217   1.461   9.970  0.0196  0.0690  0.0398
   38POPC   C4B  740  12.612   1.239   9.785  0.2594 -0.1162  0.2975
   39POPC   NC3  741  10.818   4.839  10.791 -0.3759 -0.0150  0.2037
   39POPC   PO4  742  11.146   5.077  10.718 -0.3646  0.1057  0.0373
   39POPC   GL1  743  11.050   5.313  10.319 -0.1469  0.0580  0.3005
   39POPC   GL2  744  11.315   5.506  10.354 -0.0411  0.1075  0.1557
   39POPC   C1A  745  11.191   5.262   9.874  0.1351 -0.0053 -0.1627
   39POPC   D2A  746  11.247   4.935   9.600  0.3262  0.0190 -0.0729
   39POPC   C3A  747  10.910   4.918   9.324 -0.1274  0.0330  0.1709
   39POPC   C4A  748  10.725   5.178   8.982 -0.0616  0.1261  0.0783
   39POPC   C1B  749  11.454   5.636   9.919 -0.0351 -0.1216  0.1265
   39POPC   C2B  750  11.695   5.792   9.563 -0.0747  0.0591  0.4083
   39POPC   C3B  751  11.754   6.040   9.230 -0.2053  0.1008  0.1242
   39POPC   C4B  752  11.409   6.273   9.097  0.0862  0.1317 -0.1454
   40POPC   NC3  753   2.748   4.684  10.760 -0.2155  0.0713 -0.0711
   40POPC   PO4  754   3.069   4.994  10.824  0.0751 -0.0569 -0.0836
   40POPC   GL1  755   2.825   5.064  10.398 -0.1859 -0.0821 -0.1755
   40POPC   GL2  756   2.445   5.031  10.385 -0.2077 -0.0601  0.0294
   40POPC   C1A  757   2.807   5.214   9.930 -0.0451  0.4009  0.3062
   40POPC   D2A  758   3.078   5.224   9.516 -0.1131  0.1430 -0.0616
   40POPC   C3A  759   2.851   5.523   9.244  0.1062  0.1025  0.0619
   40POPC   C4A  760   2.512   5.496   8.932 -0.1792  0.1058 -0.6336
   40POPC   C1B  761   2.256   4.978  10.003  0.3536  0.0229 -0.0369
   40POPC   C2B  762   2.522   4.922   9.682  0.2390 -0.0003 -0.0422
   40POPC   C3B  763   2.865   4.725   9.549  0.0553  0.0227 -0.0869
   40POPC   C4B  764   2.944   4.369   9.433 -0.0937 -0.0214  0.1407
   41POPC   NC3  765  10.348   0.186  10.983 -0.1952 -0.2749  0.0195
   41POPC   PO4  766  10.721   0.101  11.114 -0.2848 -0.2520 -0.0289
   41POPC   GL1  767  10.869   0.005  10.731  0.2570  0.0685  0.3197
   41POPC   GL2  768  10.661  -0.220  10.547 -0.0013 -0.2416 -0.0731
   41POPC   C1A  769  11.140   0.226  10.451 -0.3875 -0.2153 -0.5921
   41POPC   D2A  770  11.322   0.271   9.999 -0.1300 -0.0948 -0.0146
   41POPC   C3A  771  11.089   0.103   9.614 -0.1295 -0.1403 -0.1827
   41POPC   C4A  772  11.318   0.069   9.135  0.0542 -0.1628  0.0818
   41POPC   C1B  773  10.819  -0.058  10.128  0.2656  0.2262 -0.0559
   41POPC   C2B  774  10.706  -0.170   9.746  0.0083 -0.0006 -0.2151
   41POPC   C3B  775  10.366  -0.077   9.492 -0.1038  0.0440 -0.2786
   41POPC   C4B  776  10.187   0.168   9.480  0.2792  0.0491  0.1044
   42POPC   NC3  777  11.733   6.991  10.833 -0.0280 -0.2139 -0.0705
   42POPC   PO4  778  11.576   7.479  10.696  0.2512  0.1508  0.2110
   42POPC   GL1  779  11.604   7.470  10.239 -0.2067 -0.1232 -0.0839
   42POPC   GL2  780  11.643   7.859  10.246 -0.1876  0.0496  0.2286
   42POPC   C1A  781  11.945   7.279   9.947 -0.1208 -0.3758  0.0094
   42POPC   D2A  782  11.876   7.151   9.551  0.4639  0.3698 -0.1440
   42POPC   C3A  783  11.569   7.098   9.419 -0.2691 -0.1858 -0.0027
   42POPC   C4A  784  11.276   7.233   9.242  0.2123 -0.1963  0.3224
   42POPC   C1B  785  11.663   7.742   9.801 -0.3016  0.1638  0.2296
   42POPC   C2B  786  11.675   7.566   9.404  0.2010  0.2296  0.4397
   42POPC   C3B  787  11.738   7.212   9.011  0.1367  0.0548 -0.0145
   42POPC   C4B  788  11.556   7.187   8.577  0.4544 -0.0400  0.2347
   43POPC   NC3  789   7.175   2.421  11.083 -0.0306 -0.0960 -0.2824
   43POPC   PO4  790   6.974   2.560  10.811 -0.0702 -0.0633 -0.2286
   43POPC   GL1  791   6.909   2.615  10.408 -0.0787 -0.0155  0.0351
   43POPC   GL2  792   6.614   2.684  10.378  0.0878 -0.1877  0.1343
   43POPC   C1A  793   6.944   2.417  10.007  0.0603  0.2040  0.4100
   43POPC   D2A  794   6.928   2.621   9.607  0.0326 -0.0966  0.0501
   43POPC   C3A  795   6.581   2.688   9.413 -0.4340 -0.2151  0.0069
   43POPC   C4A  796   6.086   2.700   9.243 -0.0125 -0.0131 -0.1166
   43POPC   C1B  797   6.438   2.284  10.123  0.0920  0.4392 -0.2837
   43POPC   C2B  798   6.633   2.214   9.658 -0.0321 -0.0223  0.1358
   43POPC   C3B  799   7.081   2.187   9.619  0.0466  0.2795 -0.0617
   43POPC   C4B  800   7.418   1.688   9.495 -0.3986 -0.1802  0.1793
   44POPC   NC3  801   1.645   2.384  11.589  0.0806 -0.2599  0.0150
   44POPC   PO4  802   1.593   2.055  11.349 -0.0297  0.0962 -0.0623
   44POPC   GL1  803   1.329   1.953  11.002 -0.1329 -0.1584  0.2941
   44POPC   GL2  804   1.599   1.749  10.956  0.0744  0.2345  0.1241
   44POPC   C1A  805   1.300   1.891  10.559  0.1478 -0.0169  0.0879
   44POPC   D2A  806   0.963   1.689  10.316 -0.0993 -0.2438 -0.0394
   44POPC   C3A  807   0.736   1.954  10.210  0.2056 -0.0615  0.2731
   44POPC   C4A  808   0.528   2.107   9.800  0.0562  0.2627  0.4843
   44POPC   C1B  809   1.663   1.550  10.540 -0.1493 -0.1113  0.0582
   44POPC   C2B  810   1.457   1.548  10.140 -0.1567 -0.1539 -0.0920
   44POPC   C3B  811   1.479   1.329   9.819 -0.1359 -0.0514  0.0657
   44POPC   C4B  812   1.681   1.184   9.411 -0.1335  0.0107  0.0106
   45POPC   NC3  813   0.991  11.139  11.621  0.1228  0.2019  0.0218
   45POPC   PO4  814   0.977  11.598  11.451 -0.3444  0.2739 -0.0698
   45POPC   GL1  815   1.070  11.863  11.108 -0.1515 -0.0772  0.2043
   45POPC   GL2  816   1.070  12.242  11.145  0.0174 -0.4413 -0.0933
   45POPC   C1A  817   1.266  11.784  10.712 -0.0435  0.0602 -0.1142
   45POPC   D2A  818   1.524  11.475  10.484  0.1610 -0.0017  0.0839
   45POPC   C3A  819   1.551  11.723   9.985  0.1192  0.2273  0.0557
   45POPC   C4A  820   1.528  12.128   9.869  0.2431  0.1323 -0.4728
   45POPC   C1B  821   1.213  12.549  10.817  0.1327  0.1712  0.2826
   45POPC   C2B  822   1.304  12.717  10.435 -0.1255  0.0106  0.3439
   45POPC   C3B  823   1.596  12.620  10.072  0.2049  0.1112 -0.1956
   45POPC   C4B  824   2.068  12.617  10.157 -0.0217 -0.2576 -0.0391
   46POPC   NC3  825   3.874  12.775  11.794  0.1728 -0.0354  0.2587
   46POPC   PO4  826   3.900  12.782  11.325  0.1048 -0.0042  0.2866
   46POPC   GL1  827   3.604  12.876  10.933 -0.3092  0.1206  0.1876
   46POPC   GL2  828   3.301  12.755  10.816  0.3178  0.0713  0.2515
   46POPC   C1A  829   3.589  12.964  10.438  0.0088 -0.0565  0.0637
   46POPC   D2A  830   3.869  12.998  10.099 -0.3376 -0.0362 -0.0045
   46POPC   C3A  831   3.697  13.276   9.745 -0.2383 -0.2819  0.1119
   46POPC   C4A  832   3.691  13.310   9.354 -0.1383 -0.0453 -0.0077
   46POPC   C1B  833   3.008  12.775  10.541  0.0814  0.1085  0.1672
   46POPC   C2B  834   3.006  12.501  10.194 -0.1819 -0.0255  0.1411
   46POPC   C3B  835   2.806  12.222  10.055  0.1447  0.0107 -0.0393
   46POPC   C4B  836   2.908  11.958   9.740  0.4434 -0.1580  0.0894
   47POPC   NC3  837  12.192  12.131  11.179 -0.2020 -0.0270 -0.2979
   47POPC   PO4  838  12.548  11.852  11.415 -0.0663  0.2956 -0.2188
   47POPC   GL1  839  12.767  11.925  11.006 -0.0966  0.0435 -0.2206
   47POPC   GL2  840  12.514  11.837  10.862  0.0388 -0.2708 -0.2832
   47POPC   C1A  841  12.963  11.855  10.587  0.1687 -0.1484  0.1559
   47POPC   D2A  842  12.864  11.771  10.100  0.1447  0.2059  0.0977
   47POPC   C3A  843  12.979  11.606   9.588 -0.1177  0.2762 -0.4139
   47POPC   C4A  844  12.867  11.151   9.404  0.1380  0.1064 -0.2738
   47POPC   C1B  845  12.472  11.883  10.368  0.0278  0.3092 -0.1500
   47POPC   C2B  846  12.370  11.654   9.897 -0.0513  0.2120 -0.0500
   47POPC   C3B  847  12.325  11.615   9.457 -0.2697  0.1282 -0.2311
   47POPC   C4B  848  11.935  11.702   9.254  0.3091 -0.3269  0.2909
   48POPC   NC3  849   9.524   3.480  10.502 -0.0102  0.0875 -0.0244
   48POPC   PO4  850   9.464   3.358  10.044 -0.0470  0.0097  0.0303
   48POPC   GL1  851   9.795   3.083   9.816 -0.1000 -0.0889 -0.3072
   48POPC   GL2  852  10.002   2.818  10.003  0.0104  0.2483 -0.1106
   48POPC   C1A  853   9.882   3.086   9.387 -0.2728  0.3423 -0.0318
   48POPC   D2A  854   9.706   3.246   9.034  0.0396 -0.2077 -0.2592
   48POPC   C3A  855   9.833   2.962   8.677  0.0229  0.2392 -0.0593
   48POPC   C4A  856   9.826   2.511   8.581 -0.0128  0.0178  0.2735
   48POPC   C1B  857  10.178   2.817   9.637  0.1197 -0.0305  0.1521
   48POPC   C2B  858  10.345   3.233   9.476  0.3408  0.1193  0.0138
   48POPC   C3B  859  10.528   3.729   9.305 -0.0491 -0.0257 -0.2313
   48POPC   C4B  860  10.490   4.037   8.971 -0.1634 -0.1085 -0.0520
   49POPC   NC3  861  11.064   2.106  11.304  0.0848 -0.1195  0.0797
   49POPC   PO4  862  10.816   2.435  11.104  0.0103  0.1420 -0.1374
   49POPC   GL1  863  10.685   2.417  10.572  0.3085  0.0711  0.0512
   49POPC   GL2  864  10.695   2.607  10.412  0.1597  0.1849  0.0434
   49POPC   C1A  865  10.712   2.177  10.116 -0.1152  0.0928 -0.0638
   49POPC   D2A  866  10.871   1.779   9.869 -0.0998 -0.1564 -0.1494
   49POPC   C3A  867  10.975   1.730   9.397  0.0558 -0.1761  0.1801
   49POPC   C4A  868  10.734   1.654   9.097 -0.2080 -0.4132 -0.3199
   49POPC   C1B  869  11.131   2.808  10.366  0.1181  0.1026  0.2142
   49POPC   C2B  870  11.589   2.908  10.202  0.1431  0.5579  0.0954
   49POPC   C3B  871  12.075   3.047  10.119 -0.2180 -0.1309  0.2017
   49POPC   C4B  872  12.398   3.242   9.762  0.3111  0.0692  0.1876
   50POPC   NC3  873  12.624   6.412  10.985 -0.0875  0.2091  0.1116
   50POPC   PO4  874  12.719   6.728  10.920 -0.1467 -0.3912  0.1108
   50POPC   GL1  875  12.515   6.689  10.522  0.3601 -0.0126 -0.0410
   50POPC   GL2  876  12.635   6.387  10.453 -0.1767 -0.0615 -0.0041
   50POPC   C1A  877  12.271   7.000  10.242  0.0712 -0.0339 -0.0825
   50POPC   D2A  878  12.355   7.096   9.758 -0.0949  0.1430 -0.0273
   50POPC   C3A  879  12.685   7.333   9.502  0.2231 -0.1054 -0.2607
   50POPC   C4A  880  13.075   7.648   9.427 -0.5704  0.0206  0.0142
   50POPC   C1B  881  12.665   6.123  10.075 -0.2302 -0.2308 -0.4191
   50POPC   C2B  882  12.442   6.201   9.730  0.4086  0.2784 -0.0455
   50POPC   C3B  883  12.240   5.941   9.408  0.2140 -0.2372 -0.2630
   50POPC   C4B  884  12.171   5.840   9.005  0.0475 -0.1254 -0.2610
   51POPC   NC3  885   0.548  12.660  11.634  0.0444  0.2401 -0.0785
   51POPC   PO4  886   0.595  13.106  11.505  0.0328  0.2269  0.0882
   51POPC   GL1  887   0.722  13.426  11.230 -0.1730  0.0232 -0.3096
   51POPC   GL2  888   0.504  13.584  11.089  0.2642  0.1537  0.2343
   51POPC   C1A  889   1.131  13.387  11.158  0.0069  0.1142  0.1870
   51POPC   D2A  890   1.326  13.133  10.991  0.0946  0.1007  0.1321
   51POPC   C3A  891   1.722  12.997  10.868  0.0306  0.0748  0.0468
   51POPC   C4A  892   1.880  12.877  10.520 -0.0120  0.1797 -0.0921
   51POPC   C1B  893   0.308  13.687  10.709 -0.0989 -0.1457  0.2440
   51POPC   C2B  894   0.590  13.891  10.439 -0.2480 -0.0259  0.3756
   51POPC   C3B  895   0.959  14.130  10.500 -0.3788  0.1787  0.0419
   51POPC   C4B  896   1.413  14.104  10.366 -0.1255 -0.1228 -0.2004
   52POPC   NC3  897   1.797   5.103  11.535  0.2775  0.0691  0.2882
   52POPC   PO4  898   1.684   4.859  11.137  0.5388  0.0532 -0.1637
   52POPC   GL1  899   1.329   4.987  10.866  0.1611  0.1822 -0.2436
   52POPC   GL2  900   1.070   4.808  10.756 -0.1525 -0.1771 -0.1609
   52POPC   C1A  901   1.139   5.360  10.609  0.0723  0.0134  0.2302
   52POPC   D2A  902   1.047   5.773  10.427 -0.1325 -0.2243  0.1526
   52POPC   C3A  903   1.298   5.938  10.075 -0.1220  0.2422  0.0498
   52POPC   C4A  904   1.605   5.877   9.617 -0.0578 -0.0615  0.0717
   52POPC   C1B  905   0.990   4.790  10.434  0.2739 -0.2650  0.1397
   52POPC   C2B  906   0.954   4.862   9.981  0.1638 -0.1437  0.0044
   52POPC   C3B  907   0.707   5.007   9.735 -0.1661 -0.0199 -0.1688
   52POPC   C4B  908   0.419   5.071   9.386 -0.0159 -0.2714  0.2301
   53POPC   NC3  909   6.813  12.670  11.500 -0.1025  0.3232 -0.0873
   53POPC   PO4  910   6.686  12.873  11.174 -0.2040 -0.0419 -0.0379
   53POPC   GL1  911   6.769  12.987  10.808  0.1151 -0.4081  0.1063
   53POPC   GL2  912   6.775  13.349  10.793 -0.0346 -0.0303 -0.1243
   53POPC   C1A  913   6.836  13.053  10.362 -0.2213  0.2171  0.0577
   53POPC   D2A  914   7.038  12.863  10.069 -0.0751 -0.0346  0.2320
   53POPC   C3A  915   6.753  12.480   9.821 -0.0541 -0.0296  0.0460
   53POPC   C4A  916   6.464  12.407   9.535  0.0506  0.2619  0.0707
   53POPC   C1B  917   6.728  13.542  10.343 -0.0439 -0.0380 -0.0467
   53POPC   C2B  918   6.853  13.430   9.840 -0.0398 -0.0092 -0.1182
   53POPC   C3B  919   6.928  13.358   9.428  0.1456 -0.0110 -0.0013
   53POPC   C4B  920   7.150  13.191   9.193  0.1982  0.1998 -0.0435
   54POPC   NC3  921   0.331   7.796  10.725  0.2678  0.0359 -0.1355
   54POPC   PO4  922   0.392   7.388  10.946 -0.0959  0.1301  0.2452
   54POPC   GL1  923   0.692   7.371  10.614 -0.0345  0.1495  0.2638
   54POPC   GL2  924   0.903   7.143  10.513  0.1565  0.0779  0.1808
   54POPC   C1A  925   0.668   7.479  10.186 -0.0315  0.2081  0.0813
   54POPC   D2A  926   0.869   7.342   9.775 -0.4138  0.0344  0.1171
   54POPC   C3A  927   0.706   7.350   9.413  0.0513 -0.1881  0.0705
   54POPC   C4A  928   0.417   7.524   9.165 -0.0510  0.1215 -0.2336
   54POPC   C1B  929   1.145   7.267  10.162 -0.0023  0.1205 -0.0897
   54POPC   C2B  930   1.418   7.063   9.923 -0.0076 -0.0809 -0.1062
   54POPC   C3B  931   1.404   6.778   9.669 -0.0831 -0.4134 -0.0543
   54POPC   C4B  932   1.456   6.749   9.240 -0.0366  0.2220 -0.1331
   55POPC   NC3  933  10.206  10.154  10.421 -0.0512 -0.1232  0.0754
   55POPC   PO4  934  10.145  10.518  10.380 -0.1968  0.2518 -0.2028
   55POPC   GL1  935  10.024  11.009  10.299 -0.3005 -0.0835 -0.2138
   55POPC   GL2  936  10.178  11.321  10.354 -0.0759  0.0857  0.2966
   55POPC   C1A  937   9.914  11.100   9.856 -0.1581 -0.1065  0.2587
   55POPC   D2A  938   9.700  11.257   9.618 -0.2697  0.0073  0.0148
   55POPC   C3A  939   9.772  11.414   9.254  0.1321 -0.2701 -0.4162
   55POPC   C4A  940   9.606  11.648   9.065  0.4754 -0.1959  0.3476
   55POPC   C1B  941  10.396  11.173   9.988  0.1542  0.0499 -0.0858
   55POPC   C2B  942  10.742  10.991   9.725 -0.3040 -0.2427  0.2198
   55POPC   C3B  943  11.153  10.962   9.502 -0.2570 -0.1247 -0.1381
   55POPC   C4B  944  11.523  10.620   9.472  0.1309  0.2855 -0.1269
   56POPC   NC3  945   8.739   4.413   9.348 -0.0816 -0.1580  0.1351
   56POPC   PO4  946   8.938   4.110   9.037 -0.0569 -0.0254 -0.0881
   56POPC   GL1  947   9.352   4.008   9.038 -0.1884 -0.1553  0.1530
   56POPC   GL2  948   9.687   4.166   9.029  0.0702 -0.2087 -0.0573
   56POPC   C1A  949   9.683   3.695   9.193  0.1725 -0.1037 -0.3690
   56POPC   D2A  950  10.119   3.702   9.070 -0.1464 -0.1046  0.1999
   56POPC   C3A  951  10.333   3.493   8.867 -0.0149  0.0373 -0.2872
   56POPC   C4A  952  10.424   3.304   8.484 -0.2896 -0.2668  0.0774
   56POPC   C1B  953   9.890   3.959   8.693  0.0760  0.1714 -0.1477
   56POPC   C2B  954  10.297   3.846   8.540  0.1582 -0.0217  0.2192
   56POPC   C3B  955  10.634   3.717   8.455 -0.1457  0.2551 -0.3592
   56POPC   C4B  956  11.019   3.663   8.220  0.0051  0.0680  0.1517
   57POPC   NC3  957   2.033   1.292  11.921  0.1707  0.2329  0.3151
   57POPC   PO4  958   2.389   1.257  11.604 -0.3016 -0.0453 -0.0158
   57POPC   GL1  959   2.581   1.228  11.195  0.1225 -0.1434 -0.0395
   57POPC   GL2  960   2.590   0.996  10.880 -0.0901  0.3087  0.0777
   57POPC   C1A  961   2.764   1.476  10.843  0.1241 -0.0732 -0.0419
   57POPC   D2A  962   2.856   1.522  10.369  0.0662  0.2164 -0.0583
   57POPC   C3A  963   3.146   1.443  10.125 -0.3769 -0.0328  0.0086
   57POPC   C4A  964   3.414   1.216   9.982 -0.1033  0.4417 -0.3036
   57POPC   C1B  965   2.580   0.758  10.443  0.0011  0.1915  0.1115
   57POPC   C2B  966   2.687   0.512  10.089 -0.0509  0.1722  0.1803
   57POPC   C3B  967   2.734   0.281   9.683  0.1157 -0.0328  0.4082
   57POPC   C4B  968   2.831  -0.140   9.657  0.2208  0.2854  0.2187
   58POPC   NC3  969  10.962  11.088  11.061  0.1733  0.0600 -0.2348
   58POPC   PO4  970  11.387  11.430  10.959  0.0144  0.1025  0.1457
   58POPC   GL1  971  11.440  11.459  10.441 -0.0514 -0.1120 -0.0033
   58POPC   GL2  972  11.337  11.244  10.292 -0.3074 -0.2531  0.1762
   58POPC   C1A  973  11.726  11.480  10.046 -0.1224  0.0491 -0.0847
   58POPC   D2A  974  11.924  11.530   9.736  0.2413 -0.1280  0.1647
   58POPC   C3A  975  11.935  11.191   9.416 -0.2975  0.0109 -0.1206
   58POPC   C4A  976  11.875  10.786   9.116 -0.0570  0.0913  0.0199
   58POPC   C1B  977  11.241  11.368   9.919 -0.0352  0.2669  0.2389
   58POPC   C2B  978  11.451  11.367   9.537 -0.1303  0.0629 -0.2308
   58POPC   C3B  979  11.458  11.183   9.152  0.1617 -0.3237 -0.0122
   58POPC   C4B  980  11.288  10.735   8.996 -0.2291 -0.1372 -0.0651
   59POPC   NC3  981   2.199  11.004  11.653  0.2191  0.2781  0.0241
   59POPC   PO4  982   2.222  11.096  11.144  0.0082 -0.3688 -0.3353
   59POPC   GL1  983   2.284  11.253  10.745 -0.3381 -0.1937  0.2185
   59POPC   GL2  984   1.995  11.206  10.563  0.3900 -0.3151 -0.1605
   59POPC   C1A  985   2.438  11.434  10.281 -0.0112 -0.0754 -0.0476
   59POPC   D2A  986   2.531  11.753  10.120  0.3160 -0.1073 -0.3688
   59POPC   C3A  987   2.444  12.087   9.779 -0.1099 -0.4561  0.1163
   59POPC   C4A  988   2.586  12.551   9.816  0.1160  0.0737  0.1480
   59POPC   C1B  989   2.289  10.972  10.309  0.1054 -0.1467  0.0606
   59POPC   C2B  990   2.288  11.033   9.772 -0.1259 -0.0459 -0.2001
   59POPC   C3B  991   2.432  10.862   9.353  0.2406 -0.1340  0.0477
   59POPC   C4B  992   2.620  11.021   8.942  0.1413 -0.0670 -0.0750
   60POPC   NC3  993   7.795   0.432  10.992 -0.2389  0.1211  0.0907
   60POPC   PO4  994   8.074   0.315  10.755 -0.2825 -0.0845 -0.2707
   60POPC   GL1  995   8.397   0.442  10.514  0.0725 -0.3934 -0.1947
   60POPC   GL2  996   8.541   0.785  10.464  0.0068  0.1314 -0.0290
   60POPC   C1A  997   8.416   0.414  10.078 -0.1396  0.1118  0.1200
   60POPC   D2A  998   8.424   0.584   9.700 -0.0391  0.1650 -0.0856
   60POPC   C3A  999   8.380   0.486   9.281  0.1253 -0.1064 -0.0960
   60POPC   C4A 1000   8.535   0.672   9.012 -0.1301  0.3619  0.2797
   60POPC   C1B 1001   8.687   0.884  10.072 -0.1569  0.1697  0.1516
   60POPC   C2B 1002   8.732   1.269   9.930 -0.0635 -0.0597 -0.0519
   60POPC   C3B 1003   8.281   1.415   9.849  0.2346 -0.0820 -0.1199
   60POPC   C4B 1004   8.053   1.148   9.665 -0.4481  0.0346 -0.0215
   61POPC   NC3 1005   6.674   2.223  10.979  0.1440  0.3222  0.1100
   61POPC   PO4 1006   6.311   1.884  11.013  0.0545  0.1126  0.2084
   61POPC   GL1 1007   6.290   1.719  10.660  0.3984  0.5200  0.0057
   61POPC   GL2 1008   6.015   1.839  10.376  0.1791  0.0759 -0.0081
   61POPC   C1A 1009   6.321   1.308  10.389 -0.0217 -0.0866 -0.5094
   61POPC   D2A 1010   6.614   0.981  10.360 -0.1369  0.2492  0.0516
   61POPC   C3A 1011   6.805   0.894   9.905  0.2996 -0.0302  0.0704
   61POPC   C4A 1012   6.991   0.827   9.524 -0.0188  0.2252  0.2390
   61POPC   C1B 1013   6.003   1.477  10.044  0.0736 -0.0828 -0.1920
   61POPC   C2B 1014   6.137   1.109   9.850 -0.0692 -0.2116 -0.2026
   61POPC   C3B 1015   6.247   0.965   9.481  0.2277 -0.2004 -0.0629
   61POPC   C4B 1016   6.235   0.635   9.211 -0.0222  0.2065 -0.0594
   62POPC   NC3 1017   5.735   2.416  10.757  0.1597 -0.1187  0.1257
   62POPC   PO4 1018   5.307   2.684  10.673  0.0382  0.2002  0.1182
   62POPC   GL1 1019   5.346   2.411  10.256  0.0018 -0.2184  0.0319
   62POPC   GL2 1020   5.694   2.302  10.299  0.0892  0.0359 -0.0960
   62POPC   C1A 1021   4.992   2.296  10.043 -0.1913 -0.0800 -0.1822
   62POPC   D2A 1022   4.749   2.081   9.710 -0.0273 -0.0110 -0.0137
   62POPC   C3A 1023   5.010   1.802   9.497  0.1598 -0.1608  0.1019
   62POPC   C4A 1024   5.040   1.419   9.686  0.2177  0.0536 -0.1881
   62POPC   C1B 1025   5.987   2.367  10.042  0.1384  0.0149 -0.1810
   62POPC   C2B 1026   6.173   2.422   9.645  0.0691  0.2435 -0.0552
   62POPC   C3B 1027   6.342   2.261   9.265  0.0959  0.3026 -0.3349
   62POPC   C4B 1028   6.780   2.119   9.125 -0.2023 -0.2549  0.0338
   63POPC   NC3 1029   0.716  12.038  11.557  0.2027 -0.1415  0.2285
   63POPC   PO4 1030   0.977  12.469  11.606 -0.3054  0.3010  0.3008
   63POPC   GL1 1031   0.836  12.716  11.219 -0.1126  0.0089 -0.3312
   63POPC   GL2 1032   0.479  12.683  11.099  0.1758 -0.0619  0.0810
   63POPC   C1A 1033   0.818  13.015  10.862  0.2300  0.0218 -0.1621
   63POPC   D2A 1034   0.543  13.109  10.426 -0.0307 -0.1680 -0.0162
   63POPC   C3A 1035   0.432  13.486  10.265 -0.2636  0.2463  0.0736
   63POPC   C4A 1036   0.265  13.823  10.093 -0.2603 -0.1849 -0.2050
   63POPC   C1B 1037   0.324  12.740  10.685  0.0357 -0.0121  0.0019
   63POPC   C2B 1038   0.223  12.616  10.212 -0.1292  0.1135 -0.2197
   63POPC   C3B 1039   0.126  12.502   9.759  0.1219 -0.2630  0.1965
   63POPC   C4B 1040  -0.117  12.517   9.434  0.0983  0.2437  0.1367
   64POPC   NC3 1041   2.222  12.449  11.452 -0.2905  0.0278  0.1050
   64POPC   PO4 1042   1.734  12.387  11.453 -0.1192 -0.3721  0.4473
   64POPC   GL1 1043   1.593  12.296  11.066  0.1866  0.4335  0.0331
   64POPC   GL2 1044   1.597  11.997  10.966  0.0448  0.0497 -0.1202
   64POPC   C1A 1045   1.714  12.364  10.697  0.0886  0.1362 -0.1378
   64POPC   D2A 1046   1.471  12.225  10.389 -0.0851 -0.1334  0.1849
   64POPC   C3A 1047   1.040  12.239  10.488  0.0639 -0.2233  0.0201
   64POPC   C4A 1048   0.718  11.948  10.506  0.1761  0.2104  0.2634
   64POPC   C1B 1049   1.763  11.865  10.501  0.1085 -0.0493 -0.0368
   64POPC   C2B 1050   1.948  11.574  10.239  0.1050  0.0629 -0.1280
   64POPC   C3B 1051   2.172  11.499   9.806 -0.1178  0.0612  0.1040
   64POPC   C4B 1052   2.172  11.285   9.400 -0.1434 -0.0428  0.0858
   65POPC   NC3 1053  12.719   9.843  10.998  0.3913 -0.0226  0.0812
   65POPC   PO4 1054  12.322   9.843  10.698  0.1478  0.0066  0.0139
   65POPC   GL1 1055  12.348   9.938  10.349 -0.0814 -0.5033  0.4204
   65POPC   GL2 1056  12.305  10.318  10.337 -0.0017  0.2543 -0.3639
   65POPC   C1A 1057  12.285   9.790   9.893  0.0016  0.1127  0.0354
   65POPC   D2A 1058  12.426   9.664   9.519 -0.0600 -0.0996 -0.0252
   65POPC   C3A 1059  12.440   9.327   9.202  0.1396 -0.3477 -0.3204
   65POPC   C4A 1060  12.433   9.018   8.879 -0.1284  0.0655  0.1129
   65POPC   C1B 1061  11.981  10.174  10.039  0.1541  0.4682  0.0214
   65POPC   C2B 1062  11.644  10.199   9.842  0.0992 -0.0072  0.0365
   65POPC   C3B 1063  11.444  10.151   9.536 -0.1821 -0.1693 -0.3006
   65POPC   C4B 1064  11.534   9.750   9.299 -0.0353 -0.1132  0.1653
   66POPC   NC3 1065   5.829   8.657   8.712 -0.0942 -0.1397 -0.0220
   66POPC   PO4 1066   5.818   8.908   8.349  0.0320  0.0464  0.0567
   66POPC   GL1 1067   5.708   9.359   8.336  0.1626 -0.1718 -0.0011
   66POPC   GL2 1068   5.855   9.506   8.550  0.1281  0.0494  0.2371
   66POPC   C1A 1069   5.521   9.824   8.343 -0.3359  0.4103  0.1291
   66POPC   D2A 1070   5.629  10.165   8.342  0.1075  0.2286 -0.3268
   66POPC   C3A 1071   5.892  10.248   8.019 -0.4812 -0.2529  0.0285
   66POPC   C4A 1072   6.006  10.530   7.671 -0.0680  0.2223 -0.0738
   66POPC   C1B 1073   6.141   9.825   8.631  0.0664  0.2995  0.1234
   66POPC   C2B 1074   6.413  10.136   8.895  0.1094 -0.0119 -0.3898
   66POPC   C3B 1075   6.723  10.387   8.995 -0.1418 -0.3650  0.4356
   66POPC   C4B 1076   7.167  10.354   9.161  0.0068 -0.1102 -0.0260
   67POPC   NC3 1077   0.051   4.920  10.957 -0.1142  0.2073  0.2122
   67POPC   PO4 1078   0.057   4.744  11.402  0.1470 -0.0216  0.2508
   67POPC   GL1 1079   0.112   4.430  10.952  0.0074  0.1564  0.3663
   67POPC   GL2 1080   0.367   4.174  10.971 -0.2879  0.0075 -0.1163
   67POPC   C1A 1081   0.160   4.182  10.501 -0.2021 -0.1839  0.1225
   67POPC   D2A 1082   0.304   4.088  10.096  0.1984 -0.3395 -0.2258
   67POPC   C3A 1083   0.680   3.849  10.059 -0.0392 -0.0123  0.1236
   67POPC   C4A 1084   0.935   3.406  10.020  0.0841  0.0082 -0.0408
   67POPC   C1B 1085   0.354   3.799  10.773  0.2847 -0.1491 -0.1056
   67POPC   C2B 1086   0.535   3.434  10.647 -0.2282  0.1159 -0.1526
   67POPC   C3B 1087   0.288   3.213  10.752  0.3759  0.0964  0.0913
   67POPC   C4B 1088  -0.055   3.099  10.462  0.4013 -0.0686 -0.1259
   68POPC   NC3 1089  12.109  10.555  11.108  0.4175  0.0256 -0.0028
   68POPC   PO4 1090  11.677  10.619  10.985 -0.1162  0.1187 -0.1120
   68POPC   GL1 1091  11.736  10.675  10.627  0.0075  0.4896  0.1091
   68POPC   GL2 1092  11.973  10.765  10.562 -0.1829  0.2355 -0.0398
   68POPC   C1A 1093  11.713  10.657  10.075  0.0068 -0.0328 -0.0019
   68POPC   D2A 1094  11.926  10.635   9.719  0.1561 -0.2780 -0.1841
   68POPC   C3A 1095  12.022  10.279   9.515 -0.0114  0.1030 -0.1701
   68POPC   C4A 1096  12.082   9.973   9.309 -0.0156  0.2114 -0.2027
   68POPC   C1B 1097  11.845  11.220  10.601  0.0571 -0.1926 -0.1063
   68POPC   C2B 1098  12.129  11.590  10.532 -0.2833  0.1973  0.0235
   68POPC   C3B 1099  11.996  11.875  10.168  0.0453  0.0205 -0.1222
   68POPC   C4B 1100  11.739  11.999   9.788  0.1883 -0.1816  0.0829
   69POPC   NC3 1101   1.667   0.254  11.536 -0.0809 -0.0290 -0.4841
   69POPC   PO4 1102   2.167   0.373  11.659 -0.2974 -0.0830  0.1292
   69POPC   GL1 1103   2.029   0.599  11.360 -0.0591  0.0492 -0.3081
   69POPC   GL2 1104   2.072   0.871  11.384 -0.0463 -0.0169 -0.1519
   69POPC   C1A 1105   1.827   0.506  10.954 -0.0340 -0.0379 -0.0356
   69POPC   D2A 1106   1.574   0.286  10.562  0.0849 -0.1581  0.2913
   69POPC   C3A 1107   1.670   0.553  10.260 -0.0185  0.1178 -0.0739
   69POPC   C4A 1108   1.607   0.836   9.925 -0.1538  0.1309  0.1678
   69POPC   C1B 1109   2.131   1.011  11.013  0.3139  0.0209  0.0462
   69POPC   C2B 1110   1.931   1.004  10.618  0.1142  0.1150 -0.1783
   69POPC   C3B 1111   2.096   0.852  10.210 -0.0011  0.3454  0.4540
   69POPC   C4B 1112   2.094   0.865   9.755 -0.0715 -0.1874  0.3601
   70POPC   NC3 1113  12.676   0.607  11.614 -0.0631 -0.0932  0.0372
   70POPC   PO4 1114  12.713   0.235  11.333 -0.0694  0.1462  0.2212
   70POPC   GL1 1115  12.367   0.151  10.889  0.0217 -0.0989  0.2737
   70POPC   GL2 1116  12.519   0.236  10.602  0.0143  0.2731  0.2298
   70POPC   C1A 1117  12.011   0.194  10.569  0.0337  0.1831  0.3520
   70POPC   D2A 1118  11.844   0.174  10.114 -0.0081 -0.0248  0.2350
   70POPC   C3A 1119  11.709  -0.032   9.806 -0.1677 -0.0005 -0.0727
   70POPC   C4A 1120  11.511  -0.229   9.466 -0.3711 -0.1794  0.2630
   70POPC   C1B 1121  12.360   0.035  10.297 -0.1891 -0.1179  0.2099
   70POPC   C2B 1122  12.197  -0.130   9.941  0.4190 -0.2417  0.1093
   70POPC   C3B 1123  11.998  -0.247   9.504  0.3369 -0.1066  0.2943
   70POPC   C4B 1124  11.979  -0.275   9.076 -0.1369 -0.1437  0.1459
   71POPC   NC3 1125   6.006   0.580  11.120  0.1676  0.1064  0.3117
   71POPC   PO4 1126   6.437   0.322  11.202 -0.0886 -0.1634 -0.1941
   71POPC   GL1 1127   6.260   0.217  10.836  0.0444 -0.1441  0.1385
   71POPC   GL2 1128   6.299  -0.172  10.888 -0.1594  0.1767 -0.3500
   71POPC   C1A 1129   6.306   0.200  10.486 -0.0758 -0.1009 -0.4821
   71POPC   D2A 1130   6.295   0.146  10.114 -0.0358 -0.0603 -0.1977
   71POPC   C3A 1131   6.127  -0.267   9.986 -0.4018  0.3098 -0.2261
   71POPC   C4A 1132   5.877  -0.455   9.817  0.0398  0.1559 -0.0003
   71POPC   C1B 1133   6.128  -0.281  10.507 -0.0043  0.2453  0.0204
   71POPC   C2B 1134   5.732  -0.406  10.351  0.0633 -0.1997  0.0914
   71POPC   C3B 1135   5.451  -0.622  10.130 -0.0778  0.0754  0.0357
   71POPC   C4B 1136   5.146  -0.897  10.156  0.1765 -0.0794  0.0428
   72POPC   NC3 1137   5.601  10.800  10.596 -0.0453  0.2302 -0.0825
   72POPC   PO4 1138   5.145  10.782  10.651 -0.1765  0.2134  0.2196
   72POPC   GL1 1139   5.163  11.002  10.200 -0.0879  0.2506 -0.0249
   72POPC   GL2 1140   5.457  11.223  10.202 -0.1936  0.2899  0.2218
   72POPC   C1A 1141   5.129  11.277   9.774  0.1787 -0.0439 -0.1891
   72POPC   D2A 1142   5.145  11.245   9.329 -0.0234  0.0088  0.1558
   72POPC   C3A 1143   5.202  11.007   9.028 -0.3128  0.2823  0.5600
   72POPC   C4A 1144   5.157  10.617   8.820  0.0258 -0.0895  0.2546
   72POPC   C1B 1145   5.711  11.374  10.025 -0.0499  0.3661 -0.0323
   72POPC   C2B 1146   6.160  11.406  10.208  0.1776 -0.3992 -0.2079
   72POPC   C3B 1147   6.527  11.522  10.007 -0.1950  0.2394  0.2176
   72POPC   C4B 1148   6.645  11.956   9.725  0.1320 -0.2165  0.2723
   73POPC   NC3 1149   9.611   9.963  10.626  0.0524 -0.0898 -0.2857
   73POPC   PO4 1150   9.708  10.307  10.531  0.0199  0.1496 -0.0520
   73POPC   GL1 1151   9.523  10.590  10.253  0.2311  0.0459 -0.1010
   73POPC   GL2 1152   9.794  10.639  10.061 -0.1070 -0.0368 -0.0734
   73POPC   C1A 1153   9.422  10.955   9.941  0.0543 -0.1581 -0.0134
   73POPC   D2A 1154   9.348  11.348  10.002 -0.0845  0.1536  0.1525
   73POPC   C3A 1155   9.105  11.507   9.565  0.0139  0.1977 -0.0780
   73POPC   C4A 1156   8.781  11.739   9.509 -0.2748 -0.0599 -0.0424
   73POPC   C1B 1157   9.829  10.487   9.704 -0.0688  0.1777 -0.0635
   73POPC   C2B 1158  10.043  10.520   9.374  0.0578 -0.2401  0.1532
   73POPC   C3B 1159  10.249  10.697   9.064 -0.1072 -0.0897 -0.1009
   73POPC   C4B 1160  10.600  10.677   8.854  0.1623  0.0143 -0.0052
   74POPC   NC3 1161   7.971   2.342  11.006  0.1055 -0.1312 -0.2277
   74POPC   PO4 1162   7.608   2.226  10.810  0.0433  0.0742  0.4767
   74POPC   GL1 1163   7.499   2.452  10.576 -0.4429  0.1772 -0.1603
   74POPC   GL2 1164   7.336   2.377  10.351 -0.1142 -0.1242 -0.1493
   74POPC   C1A 1165   7.756   2.702  10.290 -0.2058  0.1271 -0.1958
   74POPC   D2A 1166   8.190   2.647  10.098 -0.1569 -0.4899  0.0658
   74POPC   C3A 1167   8.113   2.347   9.840  0.4206  0.1088 -0.0632
   74POPC   C4A 1168   8.024   2.350   9.479 -0.1028 -0.1348 -0.1226
   74POPC   C1B 1169   7.216   1.937  10.180  0.2405 -0.2396 -0.0333
   74POPC   C2B 1170   6.947   1.819   9.919 -0.1240  0.1114 -0.1899
   74POPC   C3B 1171   6.876   1.630   9.452  0.0768 -0.0575  0.0255
   74POPC   C4B 1172   6.678   1.271   9.410  0.1437 -0.0341  0.0813
   75POPC   NC3 1173   4.320  12.070  11.251 -0.2576  0.0455 -0.5306
   75POPC   PO4 1174   4.688  12.060  11.191  0.0139 -0.0473 -0.1057
   75POPC   GL1 1175   4.440  12.137  10.791 -0.4002 -0.1572 -0.1220
   75POPC   GL2 1176   4.496  12.453  10.725 -0.1096  0.1709 -0.0390
   75POPC   C1A 1177   4.248  12.064  10.472 -0.0451  0.0225  0.1047
   75POPC   D2A 1178   4.170  12.192  10.123 -0.0660 -0.0734  0.0953
   75POPC   C3A 1179   4.261  12.154   9.758 -0.1430  0.0948 -0.1528
   75POPC   C4A 1180   4.380  11.896   9.490 -0.1801 -0.1816 -0.0076
   75POPC   C1B 1181   4.669  12.286  10.369 -0.1205  0.1371 -0.0081
   75POPC   C2B 1182   4.690  12.002  10.019 -0.2839  0.2355 -0.1853
   75POPC   C3B 1183   4.877  12.026   9.627 -0.2094 -0.1455  0.3966
   75POPC   C4B 1184   5.000  11.864   9.242  0.0324  0.3206  0.1933
   76POPC   NC3 1185   9.092   8.535   9.690  0.2067  0.0853  0.0422
   76POPC   PO4 1186   9.260   8.922   9.753 -0.1994 -0.1449  0.0119
   76POPC   GL1 1187   9.397   9.393   9.819 -0.0421 -0.1352  0.0235
   76POPC   GL2 1188   9.801   9.615   9.911 -0.0096 -0.3695  0.1737
   76POPC   C1A 1189   9.125   9.665   9.628 -0.1234 -0.1493  0.1981
   76POPC   D2A 1190   8.772   9.801   9.383 -0.2250 -0.0130  0.1482
   76POPC   C3A 1191   8.760  10.094   9.349 -0.0310  0.0774 -0.4545
   76POPC   C4A 1192   8.956  10.389   9.295  0.0124 -0.2774  0.0903
   76POPC   C1B 1193   9.533   9.905   9.699 -0.0508  0.0138 -0.1081
   76POPC   C2B 1194   9.545  10.136   9.400  0.0419  0.2554 -0.0475
   76POPC   C3B 1195   9.392  10.461   9.037  0.3330 -0.1948  0.2579
   76POPC   C4B 1196   9.249  10.795   8.713 -0.5291  0.1273  0.1978
   77POPC   NC3 1197  10.603  12.054  11.522  0.2721 -0.2190 -0.0161
   77POPC   PO4 1198  10.701  12.210  11.164 -0.0820 -0.0906 -0.0181
   77POPC   GL1 1199  10.727  12.418  10.814  0.0189  0.1064 -0.2101
   77POPC   GL2 1200  10.964  12.318  10.582  0.2159 -0.0974  0.2327
   77POPC   C1A 1201  10.437  12.404  10.436 -0.1658  0.2407  0.1525
   77POPC   D2A 1202   9.919  12.363  10.175  0.4802 -0.2303  0.0121
   77POPC   C3A 1203   9.814  12.005   9.966  0.0671 -0.1468 -0.1073
   77POPC   C4A 1204   9.908  11.566  10.003  0.1722  0.0050 -0.1101
   77POPC   C1B 1205  10.897  12.018  10.235  0.2739  0.1262  0.1117
   77POPC   C2B 1206  10.834  11.609   9.927 -0.0355  0.0893 -0.3142
   77POPC   C3B 1207  10.851  11.460   9.527 -0.0691  0.4454 -0.1916
   77POPC   C4B 1208  10.990  11.423   9.169 -0.0176  0.2192  0.1187
   78POPC   NC3 1209   2.113   2.813  11.460 -0.0006 -0.0558  0.1919
   78POPC   PO4 1210   1.744   3.055  11.300  0.2491 -0.4652 -0.0750
   78POPC   GL1 1211   1.843   3.016  10.931 -0.3322  0.1971 -0.1503
   78POPC   GL2 1212   1.900   2.672  10.750  0.3459  0.0388  0.0949
   78POPC   C1A 1213   1.757   3.062  10.516 -0.2800  0.2072 -0.0258
   78POPC   D2A 1214   1.736   2.926  10.077 -0.1216 -0.1169  0.3913
   78POPC   C3A 1215   2.190   2.935   9.882 -0.3134  0.0662 -0.0627
   78POPC   C4A 1216   2.236   2.959   9.419  0.3780  0.0532  0.2323
   78POPC   C1B 1217   1.577   2.504  10.555 -0.5908  0.2402 -0.0385
   78POPC   C2B 1218   1.413   2.567  10.175 -0.1258 -0.1186 -0.2635
   78POPC   C3B 1219   1.155   2.530   9.737 -0.1545 -0.0071 -0.2982
   78POPC   C4B 1220   0.790   2.358   9.423 -0.1117 -0.1190  0.0053
   79POPC   NC3 1221  11.230   9.551  10.582  0.0607  0.0894  0.0589
   79POPC   PO4 1222  11.125   9.957  10.573 -0.0047  0.1721  0.0960
   79POPC   GL1 1223  11.148  10.136  10.104 -0.1089  0.3617 -0.2886
   79POPC   GL2 1224  11.238  10.449  10.135  0.1433  0.0732  0.1788
   79POPC   C1A 1225  10.900   9.996   9.662  0.0066  0.1022  0.0755
   79POPC   D2A 1226  10.491  10.263   9.547  0.2613  0.1331 -0.0044
   79POPC   C3A 1227  10.613  10.622   9.374  0.0850 -0.0827  0.0161
   79POPC   C4A 1228  10.773  10.976   9.215 -0.3552 -0.0109 -0.0696
   79POPC   C1B 1229  10.992  10.508   9.733 -0.3287  0.1732  0.1191
   79POPC   C2B 1230  11.040  10.413   9.307  0.0685 -0.1359 -0.0540
   79POPC   C3B 1231  11.072   9.942   9.093  0.2558 -0.0210  0.0180
   79POPC   C4B 1232  11.441   9.730   8.823 -0.0120 -0.1728  0.0565
   80POPC   NC3 1233   2.321   7.846  10.767  0.0355 -0.2998  0.1593
   80POPC   PO4 1234   2.771   7.969  10.765  0.2625  0.0731 -0.1112
   80POPC   GL1 1235   2.726   7.839  10.450 -0.1518 -0.2900  0.1502
   80POPC   GL2 1236   2.450   7.942  10.283  0.2279 -0.3357 -0.3019
   80POPC   C1A 1237   2.771   7.504  10.262  0.1116 -0.3645  0.0478
   80POPC   D2A 1238   2.696   7.085  10.205 -0.0427 -0.1087  0.2407
   80POPC   C3A 1239   2.301   6.951  10.158 -0.1138  0.0743  0.1211
   80POPC   C4A 1240   1.903   7.064  10.412 -0.0472 -0.4171 -0.0858
   80POPC   C1B 1241   2.552   7.771   9.841 -0.4509 -0.2825  0.0194
   80POPC   C2B 1242   2.228   7.703   9.573 -0.1432 -0.2102  0.2200
   80POPC   C3B 1243   1.808   7.744   9.422  0.3393 -0.1546 -0.0093
   80POPC   C4B 1244   1.417   7.672   9.186  0.4254 -0.1523 -0.2915
   81POPC   NC3 1245   3.893   2.390  10.776  0.1318  0.3960 -0.1679
   81POPC   PO4 1246   4.036   2.034  10.726  0.1725 -0.0096 -0.2365
   81POPC   GL1 1247   4.127   1.976  10.238 -0.0553 -0.1878 -0.0054
   81POPC   GL2 1248   4.529   2.018  10.159  0.2417  0.0536  0.2378
   81POPC   C1A 1249   4.308   2.287   9.861  0.4630  0.0761 -0.0977
   81POPC   D2A 1250   4.358   2.297   9.461  0.0025  0.1344  0.0807
   81POPC   C3A 1251   4.476   1.980   9.284 -0.2119 -0.0004  0.0912
   81POPC   C4A 1252   4.634   1.789   9.052 -0.0398 -0.0754  0.4573
   81POPC   C1B 1253   4.355   1.779   9.774  0.2040 -0.0407  0.2226
   81POPC   C2B 1254   4.063   1.885   9.624 -0.1236 -0.2042  0.1222
   81POPC   C3B 1255   3.721   1.620   9.444 -0.1755 -0.2996  0.1306
   81POPC   C4B 1256   3.499   1.276   9.470 -0.1872  0.1970  0.2987
   82POPC   NC3 1257  11.199  10.512  10.667 -0.2452  0.1645  0.2999
   82POPC   PO4 1258  10.863  10.780  10.698 -0.0997 -0.2495  0.0320
   82POPC   GL1 1259  11.002  10.876  10.334  0.0891 -0.1121 -0.0321
   82POPC   GL2 1260  10.845  11.181  10.229  0.1610 -0.1232  0.0170
   82POPC   C1A 1261  11.253  10.891   9.972  0.1876 -0.0145  0.1699
   82POPC   D2A 1262  11.636  11.038   9.833  0.0441  0.0771  0.1774
   82POPC   C3A 1263  12.070  11.078   9.947 -0.2559  0.1916  0.0798
   82POPC   C4A 1264  12.327  11.263  10.201 -0.4724  0.2803  0.1294
   82POPC   C1B 1265  10.603  11.569  10.347  0.4006  0.0712  0.1227
   82POPC   C2B 1266  10.310  11.832  10.288  0.0034  0.2047 -0.3648
   82POPC   C3B 1267  10.428  12.184  10.003  0.1010  0.3414 -0.2892
   82POPC   C4B 1268  10.799  12.515  10.138 -0.1009 -0.0475 -0.0677
   83POPC   NC3 1269  12.018   3.583  11.395  0.1772  0.1777 -0.0143
   83POPC   PO4 1270  11.609   3.551  11.274 -0.2042 -0.0599  0.1139
   83POPC   GL1 1271  11.531   3.522  10.875 -0.1848 -0.0907  0.2935
   83POPC   GL2 1272  11.546   3.221  10.658  0.1635 -0.0449  0.0139
   83POPC   C1A 1273  11.757   3.773  10.554 -0.2311 -0.0598 -0.1907
   83POPC   D2A 1274  11.626   4.079  10.241 -0.1181  0.1627  0.0426
   83POPC   C3A 1275  11.916   4.090  10.073  0.0267 -0.6352 -0.2642
   83POPC   C4A 1276  12.169   4.338  10.022 -0.2940 -0.2906 -0.1678
   83POPC   C1B 1277  11.624   3.410  10.239  0.0154 -0.0771  0.0957
   83POPC   C2B 1278  12.039   3.541   9.978  0.1356 -0.0928  0.0324
   83POPC   C3B 1279  12.283   3.870   9.875  0.0498  0.2229  0.3448
   83POPC   C4B 1280  12.463   4.152   9.653  0.3734  0.1317  0.1650
   84POPC   NC3 1281   6.062  11.026  11.561  0.3129 -0.0872 -0.0269
   84POPC   PO4 1282   6.260  11.023  11.107 -0.0715  0.0532 -0.2788
   84POPC   GL1 1283   6.201  11.030  10.603 -0.0449  0.3037  0.1801
   84POPC   GL2 1284   6.448  10.790  10.455  0.4356  0.1290 -0.1971
   84POPC   C1A 1285   6.097  10.931  10.129  0.1148 -0.1664  0.1499
   84POPC   D2A 1286   6.091  11.220   9.750  0.2795  0.0518 -0.1319
   84POPC   C3A 1287   6.382  11.515   9.510  0.1323  0.0184  0.2092
   84POPC   C4A 1288   6.482  11.491   9.121 -0.0623 -0.2572 -0.2294
   84POPC   C1B 1289   6.584  11.101  10.286 -0.2576 -0.1495  0.4430
   84POPC   C2B 1290   7.090  11.113  10.081 -0.1783 -0.0814 -0.2510
   84POPC   C3B 1291   7.457  11.445  10.121 -0.3685  0.0954  0.1505
   84POPC   C4B 1292   7.641  11.662  10.431  0.1995 -0.2724 -0.2071
   85POPC   NC3 1293   1.752   7.246  11.352  0.1398  0.0585 -0.1530
   85POPC   PO4 1294   2.162   7.328  11.177 -0.2235 -0.0943  0.0393
   85POPC   GL1 1295   2.038   7.455  10.732  0.0923  0.0403 -0.3409
   85POPC   GL2 1296   1.627   7.461  10.746  0.0108 -0.1580 -0.1788
   85POPC   C1A 1297   2.251   7.407  10.314 -0.1054 -0.1235  0.1991
   85POPC   D2A 1298   2.457   7.293   9.843  0.0868 -0.0558 -0.2508
   85POPC   C3A 1299   2.472   6.925   9.514  0.1209 -0.0451  0.0861
   85POPC   C4A 1300   2.487   6.614   9.228 -0.3246 -0.0931  0.0640
   85POPC   C1B 1301   1.617   7.386  10.294  0.0720 -0.0647  0.3570
   85POPC   C2B 1302   1.445   7.608   9.862  0.0730 -0.0773 -0.4486
   85POPC   C3B 1303   1.174   7.757   9.617 -0.3059  0.0554  0.0333
   85POPC   C4B 1304   1.067   8.109   9.515 -0.3669  0.1274 -0.0754
   86POPC   NC3 1305  12.439   7.495  10.712 -0.2747  0.3310 -0.0185
   86POPC   PO4 1306  12.671   7.592  11.149 -0.1353 -0.1784 -0.0629
   86POPC   GL1 1307  12.953   7.596  10.771  0.0306 -0.0963 -0.0312
   86POPC   GL2 1308  12.799   7.716  10.484 -0.2173  0.0623  0.4143
   86POPC   C1A 1309  13.125   7.358  10.377 -0.1980 -0.2133 -0.0408
   86POPC   D2A 1310  12.928   7.006  10.133 -0.2232  0.0958  0.2034
   86POPC   C3A 1311  13.049   7.020   9.708 -0.2750 -0.0549 -0.3361
   86POPC   C4A 1312  13.068   6.717   9.306  0.0102 -0.3098 -0.1229
   86POPC   C1B 1313  12.907   7.849  10.074 -0.3278 -0.1561  0.2812
   86POPC   C2B 1314  13.075   7.456   9.882  0.0849  0.0076 -0.0628
   86POPC   C3B 1315  13.458   7.300   9.760  0.2138  0.0582 -0.1344
   86POPC   C4B 1316  13.488   6.912   9.452  0.3083  0.2744 -0.1080
   87POPC   NC3 1317   9.921  11.176  10.808  0.0818 -0.1543 -0.0819
   87POPC   PO4 1318   9.542  11.576  10.830  0.0411 -0.0282  0.1649
   87POPC   GL1 1319   9.321  11.838  10.484 -0.0518 -0.1449  0.0662
   87POPC   GL2 1320   9.084  12.055  10.417  0.1294 -0.1899 -0.2132
   87POPC   C1A 1321   9.342  11.826  10.053 -0.2550  0.0668  0.0445
   87POPC   D2A 1322   9.543  11.759   9.576  0.2224 -0.1426  0.1000
   87POPC   C3A 1323   9.535  12.111   9.278  0.1639 -0.2126  0.0350
   87POPC   C4A 1324   9.317  12.462   9.192 -0.2321  0.0399  0.2054
   87POPC   C1B 1325   8.906  12.021   9.920  0.3104  0.1727  0.0326
   87POPC   C2B 1326   9.137  12.056   9.576  0.1159  0.1964  0.0687
   87POPC   C3B 1327   8.895  12.098   9.184  0.0549  0.0503  0.1266
   87POPC   C4B 1328   8.579  11.949   8.955 -0.1486  0.0264  0.3224
   88POPC   NC3 1329   5.650  12.657  10.996  0.1318 -0.2284 -0.0961
   88POPC   PO4 1330   6.096  12.533  11.116  0.2394 -0.2974  0.0618
   88POPC   GL1 1331   6.182  12.394  10.762 -0.1717  0.0844  0.2475
   88POPC   GL2 1332   6.503  12.512  10.693  0.0694 -0.1922  0.0437
   88POPC   C1A 1333   6.040  12.257  10.377  0.2276 -0.0571 -0.2600
   88POPC   D2A 1334   6.225  12.332  10.076  0.3477  0.0851 -0.1577
   88POPC   C3A 1335   6.152  12.041   9.806 -0.3588 -0.1390 -0.0117
   88POPC   C4A 1336   5.979  11.706   9.750  0.3973 -0.1384  0.3160
   88POPC   C1B 1337   6.528  12.633  10.214 -0.0842  0.0058 -0.1308
   88POPC   C2B 1338   6.614  12.956   9.884  0.2279 -0.2791 -0.0589
   88POPC   C3B 1339   6.789  12.875   9.413 -0.1615  0.2127  0.3306
   88POPC   C4B 1340   6.811  12.376   9.237  0.0686  0.1112  0.3121
   89POPC   NC3 1341   4.738   8.280   9.098 -0.0972  0.2830  0.0634
   89POPC   PO4 1342   4.789   8.677   8.924 -0.0366  0.0289  0.3635
   89POPC   GL1 1343   4.667   9.067   9.101  0.0973  0.1942 -0.4204
   89POPC   GL2 1344   4.407   9.263   8.994  0.1962 -0.3336 -0.0528
   89POPC   C1A 1345   4.570   9.622   9.236  0.0947 -0.2785  0.0094
   89POPC   D2A 1346   4.544  10.034   9.030 -0.0710  0.1457 -0.0112
   89POPC   C3A 1347   4.306  10.275   9.127  0.0973  0.0259  0.1206
   89POPC   C4A 1348   4.103  10.644   9.156  0.1531  0.2988 -0.0520
   89POPC   C1B 1349   4.320   9.646   8.788 -0.1642  0.2992  0.2135
   89POPC   C2B 1350   4.134  10.043   8.659 -0.0177 -0.2444  0.1079
   89POPC   C3B 1351   3.824  10.454   8.390  0.5631 -0.4471 -0.4118
   89POPC   C4B 1352   3.578  10.800   8.078  0.0236 -0.0980  0.4024
   90POPC   NC3 1353   0.969  10.745  10.913 -0.2104  0.0053 -0.2414
   90POPC   PO4 1354   0.524  10.712  10.891  0.2288  0.0789 -0.2246
   90POPC   GL1 1355   0.207  10.887  10.514 -0.1286 -0.0386 -0.0941
   90POPC   GL2 1356  -0.021  11.011  10.733  0.2200 -0.1358  0.1620
   90POPC   C1A 1357  -0.029  10.850  10.196 -0.2345 -0.1266 -0.1079
   90POPC   D2A 1358   0.108  10.947   9.772 -0.4246 -0.0682 -0.0222
   90POPC   C3A 1359   0.344  10.564   9.547  0.0198 -0.2368  0.0830
   90POPC   C4A 1360   0.141  10.310   9.121  0.0985 -0.2015  0.1774
   90POPC   C1B 1361   0.061  11.407  10.521  0.0383  0.1547  0.0193
   90POPC   C2B 1362   0.357  11.653  10.279 -0.3376  0.0373 -0.4460
   90POPC   C3B 1363   0.444  11.655   9.803 -0.0104  0.3224 -0.0866
   90POPC   C4B 1364   0.344  11.614   9.409  0.1662  0.2034 -0.0361
   91POPC   NC3 1365  11.100  12.975  11.376 -0.1471 -0.0644  0.2563
   91POPC   PO4 1366  11.535  13.092  11.344 -0.0652 -0.3009 -0.1155
   91POPC   GL1 1367  11.362  13.130  10.963  0.1099 -0.4483 -0.0163
   91POPC   GL2 1368  11.535  12.914  10.723  0.0628  0.0641 -0.0013
   91POPC   C1A 1369  11.550  13.475  10.598  0.0016 -0.4257  0.1239
   91POPC   D2A 1370  11.488  13.751  10.309  0.1520  0.4046  0.4635
   91POPC   C3A 1371  11.229  13.930  10.030  0.0857 -0.1295  0.0401
   91POPC   C4A 1372  10.864  13.882   9.656 -0.2538  0.1449  0.2709
   91POPC   C1B 1373  11.465  12.833  10.288  0.2242  0.1256  0.1204
   91POPC   C2B 1374  11.234  12.786   9.952 -0.0978  0.0234  0.2699
   91POPC   C3B 1375  11.107  12.531   9.646 -0.1790  0.2638 -0.0506
   91POPC   C4B 1376  11.227  12.406   9.283 -0.1362 -0.1384  0.2705
   92POPC   NC3 1377   2.375   5.964  10.941  0.2945  0.2165 -0.2614
   92POPC   PO4 1378   2.710   5.940  10.718  0.1294 -0.0383 -0.0856
   92POPC   GL1 1379   2.476   6.111  10.402 -0.1156  0.1829  0.0100
   92POPC   GL2 1380   2.525   6.481  10.426  0.0576 -0.3163  0.2391
   92POPC   C1A 1381   2.088   5.985  10.155  0.0646  0.1366 -0.0911
   92POPC   D2A 1382   1.709   5.750  10.286 -0.0136  0.2462  0.2156
   92POPC   C3A 1383   1.394   5.463  10.134  0.1871  0.1941 -0.0395
   92POPC   C4A 1384   0.897   5.465  10.040  0.0407  0.1282 -0.1949
   92POPC   C1B 1385   2.705   6.611  10.020 -0.0669 -0.0104 -0.1178
   92POPC   C2B 1386   2.816   6.488   9.612  0.4299  0.0184 -0.0547
   92POPC   C3B 1387   2.960   6.452   9.206  0.1537  0.1422 -0.3603
   92POPC   C4B 1388   2.774   6.405   8.823 -0.2418  0.1315  0.2924
   93POPC   NC3 1389   5.567   2.092  11.185 -0.1188  0.2760  0.1459
   93POPC   PO4 1390   5.379   1.965  10.777  0.2429 -0.0862  0.1962
   93POPC   GL1 1391   5.512   1.705  10.446 -0.2207 -0.0700 -0.3307
   93POPC   GL2 1392   5.326   1.473  10.492  0.1070 -0.0749 -0.0178
   93POPC   C1A 1393   5.598   1.820  10.082  0.0343 -0.0939 -0.0323
   93POPC   D2A 1394   5.508   2.197   9.850  0.0341 -0.1282  0.1392
   93POPC   C3A 1395   5.410   2.094   9.414 -0.0285 -0.0071  0.0217
   93POPC   C4A 1396   5.533   1.747   9.160  0.1031 -0.0336 -0.2303
   93POPC   C1B 1397   5.385   1.400  10.033  0.0847 -0.1800 -0.2524
   93POPC   C2B 1398   5.673   1.575   9.660 -0.0540  0.1172  0.1303
   93POPC   C3B 1399   6.049   1.478   9.455  0.2593 -0.2140 -0.0237
   93POPC   C4B 1400   6.398   1.669   9.239 -0.4275  0.1473  0.1534
   94POPC   NC3 1401   8.918   2.646  11.120  0.1144  0.1027  0.1125
   94POPC   PO4 1402   8.913   2.553  10.705 -0.1856  0.1991 -0.1080
   94POPC   GL1 1403   8.840   2.259  10.330 -0.3350 -0.0077  0.1953
   94POPC   GL2 1404   8.445   2.287  10.316 -0.1021  0.3332 -0.2415
   94POPC   C1A 1405   8.642   2.418   9.908  0.1274 -0.0556 -0.0692
   94POPC   D2A 1406   8.542   2.390   9.522  0.0292  0.1597 -0.0963
   94POPC   C3A 1407   8.823   2.180   9.153 -0.0811 -0.0503 -0.0143
   94POPC   C4A 1408   9.011   1.806   9.215 -0.0227  0.0103  0.2195
   94POPC   C1B 1409   8.062   2.218  10.347 -0.1154  0.0675 -0.1989
   94POPC   C2B 1410   7.772   2.079  10.128 -0.1293  0.1066  0.1021
   94POPC   C3B 1411   7.527   2.084   9.784  0.1326 -0.2242 -0.0392
   94POPC   C4B 1412   7.558   2.370   9.432  0.0550 -0.1598  0.0928
   95POPC   NC3 1413   8.400  10.970  11.388 -0.2755 -0.1367  0.0166
   95POPC   PO4 1414   8.062  11.191  11.578 -0.1270 -0.0877  0.0666
   95POPC   GL1 1415   8.105  11.322  11.159 -0.2830 -0.1013  0.2459
   95POPC   GL2 1416   8.194  11.004  10.950 -0.2922  0.0478 -0.0821
   95POPC   C1A 1417   8.059  11.485  10.696 -0.3341 -0.0606 -0.0352
   95POPC   D2A 1418   8.050  11.420  10.234 -0.3624  0.0728  0.2160
   95POPC   C3A 1419   7.952  11.858   9.893 -0.0227 -0.1463  0.1159
   95POPC   C4A 1420   7.785  12.247  10.125  0.0655 -0.0414  0.1116
   95POPC   C1B 1421   8.203  11.043  10.586  0.2129  0.0674  0.1109
   95POPC   C2B 1422   7.996  10.907  10.229 -0.5761 -0.0372  0.3777
   95POPC   C3B 1423   7.702  11.062   9.905 -0.2218 -0.1395  0.2412
   95POPC   C4B 1424   7.663  11.366   9.637  0.0638 -0.1247  0.0688
   96POPC   NC3 1425  12.301  13.017  11.404  0.1437 -0.2204 -0.4327
   96POPC   PO4 1426  12.293  12.672  11.126 -0.1026  0.0303  0.1460
   96POPC   GL1 1427  12.311  12.637  10.636 -0.1682 -0.0391 -0.1309
   96POPC   GL2 1428  12.049  12.754  10.489  0.0030 -0.2520 -0.0471
   96POPC   C1A 1429  12.389  12.423  10.203 -0.1584  0.0321 -0.2113
   96POPC   D2A 1430  12.342  12.115   9.896  0.1693  0.1500  0.3423
   96POPC   C3A 1431  12.158  12.125   9.535  0.0404 -0.1718 -0.3353
   96POPC   C4A 1432  11.991  12.283   9.174  0.5190  0.1733 -0.1447
   96POPC   C1B 1433  11.903  12.509  10.149 -0.1724 -0.1081 -0.2085
   96POPC   C2B 1434  11.657  12.556   9.829  0.1588 -0.0542 -0.0883
   96POPC   C3B 1435  11.681  12.356   9.499 -0.1055 -0.2883  0.2510
   96POPC   C4B 1436  11.567  12.020   9.215  0.1307 -0.0075 -0.2919
   97POPC   NC3 1437   1.870   8.503  11.612  0.0894  0.2842  0.1116
   97POPC   PO4 1438   1.859   8.666  11.102 -0.0641 -0.0320 -0.1171
   97POPC   GL1 1439   1.796   8.597  10.607 -0.2756 -0.2324  0.2528
   97POPC   GL2 1440   1.745   8.929  10.480 -0.0032 -0.3043  0.3360
   97POPC   C1A 1441   1.614   8.503  10.190 -0.2846 -0.0875  0.4027
   97POPC   D2A 1442   1.448   8.664   9.875 -0.0919 -0.3868 -0.5358
   97POPC   C3A 1443   0.960   8.748   9.825 -0.1725 -0.2941  0.1694
   97POPC   C4A 1444   0.548   8.896   9.912 -0.0398 -0.1644 -0.3331
   97POPC   C1B 1445   1.931   8.898  10.040 -0.1655  0.0510 -0.2074
   97POPC   C2B 1446   1.875   8.732   9.637  0.1909 -0.1442  0.0593
   97POPC   C3B 1447   2.110   8.820   9.249 -0.4441  0.1922 -0.1080
   97POPC   C4B 1448   2.131   8.829   8.799  0.2745 -0.1584 -0.1135
   98POPC   NC3 1449   1.368   9.836  10.796  0.0243  0.2283 -0.1896
   98POPC   PO4 1450   1.860   9.654  10.940  0.2755  0.0196  0.1190
   98POPC   GL1 1451   1.944   9.850  10.512 -0.1440  0.1774  0.0666
   98POPC   GL2 1452   1.658   9.961  10.334  0.0851 -0.0492  0.0372
   98POPC   C1A 1453   1.883   9.559  10.120 -0.1307 -0.0311 -0.1484
   98POPC   D2A 1454   1.631   9.297   9.885 -0.0032  0.0719 -0.1261
   98POPC   C3A 1455   1.645   9.134   9.423  0.1220 -0.1877 -0.1855
   98POPC   C4A 1456   1.776   9.226   9.033  0.0929 -0.0074  0.2638
   98POPC   C1B 1457   1.803  10.060   9.985  0.1027  0.5529 -0.1504
   98POPC   C2B 1458   1.782  10.169   9.576 -0.1561 -0.0788 -0.0838
   98POPC   C3B 1459   2.041  10.215   9.207 -0.1401 -0.2881 -0.3984
   98POPC   C4B 1460   2.328   9.933   8.931 -0.0927 -0.2163  0.1709
   99POPC   NC3 1461  12.397   5.309  11.346  0.2096 -0.0830 -0.0634
   99POPC   PO4 1462  12.826   5.217  11.239  0.2794 -0.1688  0.0798
   99POPC   GL1 1463  12.718   5.258  10.821  0.1461  0.0591  0.1754
   99POPC   GL2 1464  12.911   5.214  10.542  0.0330 -0.1039  0.0748
   99POPC   C1A 1465  12.444   5.362  10.433 -0.5753  0.2953  0.0336
   99POPC   D2A 1466  12.382   5.647  10.144 -0.2658  0.0415  0.0389
   99POPC   C3A 1467  12.166   5.647   9.787  0.0161  0.4336  0.0584
   99POPC   C4A 1468  12.143   5.450   9.392  0.2080 -0.1433  0.1512
   99POPC   C1B 1469  12.943   5.014  10.158 -0.2695 -0.0020  0.0226
   99POPC   C2B 1470  12.851   4.747   9.810 -0.0939 -0.1167  0.4862
   99POPC   C3B 1471  12.513   4.762   9.523 -0.0087 -0.1705 -0.0450
   99POPC   C4B 1472  12.127   4.924   9.296  0.0160 -0.0156  0.0699
  100POPC   NC3 1473   2.532   6.560  10.963 -0.0772  0.0857 -0.0857
  100POPC   PO4 1474   2.062   6.441  10.843 -0.0679  0.0813  0.1644
  100POPC   GL1 1475   1.923   6.435  10.442  0.1915  0.2088  0.1587
  100POPC   GL2 1476   1.606   6.345  10.479  0.0629 -0.1248  0.2611
  100POPC   C1A 1477   2.153   6.490  10.040 -0.2110 -0.3169  0.1334
  100POPC   D2A 1478   2.121   6.153   9.670 -0.4004  0.2176  0.1327
  100POPC   C3A 1479   2.463   5.930   9.846 -0.3353 -0.0722 -0.2000
  100POPC   C4A 1480   2.817   6.150  10.031 -0.0022  0.2545 -0.1142
  100POPC   C1B 1481   1.625   6.308  10.054  0.3385  0.3345  0.2198
  100POPC   C2B 1482   1.706   6.351   9.570  0.1823 -0.0612 -0.1020
  100POPC   C3B 1483   1.871   6.270   9.249  0.1135 -0.0026 -0.0993
  100POPC   C4B 1484   1.621   6.177   8.846  0.3421 -0.1513  0.2232
  101POPC   NC3 1485   6.235  10.051  11.304 -0.1992 -0.0285 -0.0960
  101POPC   PO4 1486   5.940  10.178  11.005  0.2141 -0.2179 -0.1892
  101POPC   GL1 1487   6.204  10.329  10.647 -0.2945 -0.1526  0.0290
  101POPC   GL2 1488   6.483  10.201  10.453 -0.0350 -0.0656  0.1549
  101POPC   C1A 1489   6.023  10.450  10.239  0.0294 -0.0181  0.0220
  101POPC   D2A 1490   6.019  10.444   9.796  0.0229 -0.1482  0.1433
  101POPC   C3A 1491   6.069  10.781   9.513 -0.1963  0.0356  0.0546
  101POPC   C4A 1492   6.378  11.019   9.274  0.0252 -0.0386  0.0950
  101POPC   C1B 1493   6.615  10.362   9.986  0.0835  0.1785 -0.2116
  101POPC   C2B 1494   6.551  10.800   9.925 -0.2108  0.2466 -0.1095
  101POPC   C3B 1495   6.717  11.113   9.737  0.1666  0.2326  0.2406
  101POPC   C4B 1496   6.837  11.227   9.397  0.1225  0.1037  0.1404
  102POPC   NC3 1497  10.676   2.846  10.840 -0.0774  0.0315 -0.1870
  102POPC   PO4 1498  10.630   3.192  10.974 -0.5879  0.0151 -0.0373
  102POPC   GL1 1499  10.976   3.198  10.695  0.1874  0.2852 -0.1980
  102POPC   GL2 1500  10.784   3.294  10.402  0.0272  0.0927 -0.0167
  102POPC   C1A 1501  11.115   3.597  10.497 -0.0937  0.0146 -0.1801
  102POPC   D2A 1502  11.193   3.678  10.173 -0.0523 -0.0833 -0.0940
  102POPC   C3A 1503  11.569   3.750   9.858 -0.0041 -0.4352 -0.0774
  102POPC   C4A 1504  11.821   3.926   9.610  0.1357 -0.1678 -0.1082
  102POPC   C1B 1505  11.198   3.221  10.151  0.3896 -0.0314  0.3058
  102POPC   C2B 1506  11.290   3.367   9.682  0.1774  0.3612  0.1513
  102POPC   C3B 1507  11.458   3.721   9.317 -0.3272  0.0170  0.1453
  102POPC   C4B 1508  11.609   3.932   8.945  0.1817  0.1408  0.1989
  103POPC   NC3 1509   5.521  10.339  10.702  0.2769  0.3390  0.2277
  103POPC   PO4 1510   5.176   9.949  10.819  0.0093 -0.0562 -0.1376
  103POPC   GL1 1511   5.118  10.093  10.374  0.0306 -0.0025 -0.2744
  103POPC   GL2 1512   4.742  10.031  10.280 -0.1042 -0.1594 -0.0024
  103POPC   C1A 1513   5.175  10.459  10.033 -0.0462  0.0905 -0.1156
  103POPC   D2A 1514   5.127  10.726   9.668  0.0634  0.3388  0.0699
  103POPC   C3A 1515   4.693  10.923   9.671  0.3089 -0.0150 -0.0373
  103POPC   C4A 1516   4.355  11.082   9.338  0.1431  0.1729  0.2421
  103POPC   C1B 1517   4.618  10.429  10.121  0.1059 -0.2006  0.2358
  103POPC   C2B 1518   4.447  10.829  10.235 -0.2252  0.1861 -0.2151
  103POPC   C3B 1519   4.178  11.027   9.999 -0.1243  0.2650 -0.1595
  103POPC   C4B 1520   3.842  11.013   9.729  0.1391  0.1083 -0.0797
  104POPC   NC3 1521  11.947   7.806  10.733  0.0999 -0.0962  0.0331
  104POPC   PO4 1522  12.299   8.038  10.707 -0.2095 -0.1228  0.2106
  104POPC   GL1 1523  12.213   7.979  10.330 -0.2284  0.0511  0.1447
  104POPC   GL2 1524  12.139   7.622  10.346  0.2404 -0.0285  0.0124
  104POPC   C1A 1525  12.039   8.075   9.870  0.2463 -0.0229 -0.0477
  104POPC   D2A 1526  12.006   7.940   9.466  0.1717  0.5005 -0.0988
  104POPC   C3A 1527  11.741   8.008   9.120  0.0448 -0.1379  0.1790
  104POPC   C4A 1528  11.587   7.755   8.875  0.2533  0.1861 -0.0171
  104POPC   C1B 1529  12.296   7.669   9.964 -0.0247  0.0125  0.0128
  104POPC   C2B 1530  12.250   7.507   9.542  0.1198 -0.0299 -0.2062
  104POPC   C3B 1531  12.225   7.248   9.180  0.0217  0.1604 -0.1136
  104POPC   C4B 1532  12.257   7.099   8.813 -0.2325 -0.1066 -0.4340
  105POPC   NC3 1533   1.762   9.126  10.992 -0.1457  0.0354  0.3596
  105POPC   PO4 1534   1.427   8.797  10.963  0.0669 -0.0894 -0.2023
  105POPC   GL1 1535   1.232   8.794  10.584  0.2645 -0.0485  0.0949
  105POPC   GL2 1536   0.833   8.529  10.538  0.1626 -0.1069 -0.1804
  105POPC   C1A 1537   1.203   9.052  10.209  0.0240 -0.0151 -0.1908
  105POPC   D2A 1538   1.142   9.293   9.836  0.2306  0.0997  0.3041
  105POPC   C3A 1539   1.176   8.997   9.463 -0.0582 -0.1314  0.2265
  105POPC   C4A 1540   1.135   8.593   9.324 -0.0535 -0.2974  0.0288
  105POPC   C1B 1541   1.016   8.480  10.227  0.0071  0.3021  0.5105
  105POPC   C2B 1542   1.232   8.264   9.988  0.3705  0.0675 -0.1917
  105POPC   C3B 1543   1.589   8.082   9.747  0.1950 -0.1068  0.1663
  105POPC   C4B 1544   1.624   8.316   9.417 -0.3082  0.1300 -0.1183
  106POPC   NC3 1545   2.279   9.895  11.151  0.4001 -0.0020 -0.0395
  106POPC   PO4 1546   2.367  10.081  10.804 -0.3488 -0.0261  0.0228
  106POPC   GL1 1547   2.119  10.308  10.453  0.1581 -0.1372 -0.0986
  106POPC   GL2 1548   2.292  10.217  10.190  0.4541  0.1160  0.1709
  106POPC   C1A 1549   1.800  10.482  10.306 -0.2653  0.0770  0.0012
  106POPC   D2A 1550   1.593  10.611   9.933 -0.0111  0.3667  0.1219
  106POPC   C3A 1551   1.487  10.624   9.473  0.1027  0.0891 -0.2342
  106POPC   C4A 1552   1.253  10.358   9.121 -0.1477  0.0428 -0.2299
  106POPC   C1B 1553   2.553  10.102   9.917 -0.2868 -0.1566 -0.1404
  106POPC   C2B 1554   2.700  10.450   9.687 -0.4679  0.1723  0.2599
  106POPC   C3B 1555   2.890  10.638   9.309  0.1360  0.0132 -0.2711
  106POPC   C4B 1556   3.117  10.979   9.024  0.0499 -0.1110  0.0271
  107POPC   NC3 1557   2.559   0.149  11.399 -0.2361  0.0080  0.0016
  107POPC   PO4 1558   2.403  -0.248  11.198 -0.0427  0.1215  0.3178
  107POPC   GL1 1559   2.365  -0.242  10.750  0.2303  0.0160 -0.0850
  107POPC   GL2 1560   2.660   0.134  10.796 -0.0365 -0.1271 -0.1530
  107POPC   C1A 1561   2.528  -0.340  10.350  0.0067  0.0154  0.0302
  107POPC   D2A 1562   2.374  -0.071  10.030 -0.1218 -0.0458 -0.1166
  107POPC   C3A 1563   2.186  -0.171   9.685 -0.3107 -0.0352  0.0489
  107POPC   C4A 1564   1.862  -0.345   9.293  0.2412  0.1289 -0.1090
  107POPC   C1B 1565   2.465   0.247  10.438 -0.1050 -0.3367 -0.1888
  107POPC   C2B 1566   2.080   0.322  10.215 -0.0463 -0.4016 -0.0714
  107POPC   C3B 1567   1.857   0.043  10.022 -0.2192  0.1325 -0.1061
  107POPC   C4B 1568   1.697  -0.073   9.699  0.0686 -0.1246  0.2549
  108POPC   NC3 1569   8.704   0.874  10.978  0.0031 -0.0442  0.2600
  108POPC   PO4 1570   8.429   1.166  11.071  0.2889 -0.1831 -0.2599
  108POPC   GL1 1571   8.402   1.301  10.683 -0.1483  0.0713  0.1178
  108POPC   GL2 1572   8.364   1.623  10.673  0.0721 -0.3938 -0.0972
  108POPC   C1A 1573   8.299   1.229  10.309 -0.0759  0.0216  0.0443
  108POPC   D2A 1574   8.107   0.863  10.068 -0.1785  0.0173  0.0162
  108POPC   C3A 1575   7.904   0.624   9.690 -0.1093  0.1513  0.1213
  108POPC   C4A 1576   7.874   0.287   9.340 -0.2312  0.0122 -0.3370
  108POPC   C1B 1577   8.515   1.837  10.308  0.0894 -0.4132 -0.0850
  108POPC   C2B 1578   8.292   1.908   9.841 -0.0431  0.1391 -0.0136
  108POPC   C3B 1579   7.948   1.802   9.481  0.2943  0.0649 -0.1536
  108POPC   C4B 1580   7.643   1.965   9.129 -0.1350 -0.1778 -0.0512
  109POPC   NC3 1581  11.986   1.056  11.128 -0.0328  0.2181 -0.1998
  109POPC   PO4 1582  11.585   1.367  11.084 -0.0010 -0.2042  0.3111
  109POPC   GL1 1583  11.822   1.299  10.711 -0.1483  0.0853  0.3811
  109POPC   GL2 1584  11.627   1.480  10.570 -0.0534 -0.1423 -0.0705
  109POPC   C1A 1585  11.816   1.009  10.419  0.1397 -0.2360 -0.4233
  109POPC   D2A 1586  11.949   0.613  10.271 -0.1775  0.1049  0.1462
  109POPC   C3A 1587  12.298   0.524  10.181 -0.3810 -0.0168 -0.0592
  109POPC   C4A 1588  12.622   0.717   9.899  0.1186 -0.0935 -0.1878
  109POPC   C1B 1589  11.529   1.340  10.193 -0.1399 -0.1186 -0.1741
  109POPC   C2B 1590  11.580   1.175   9.803 -0.2538 -0.1497  0.2281
  109POPC   C3B 1591  11.661   1.368   9.505  0.2538 -0.0509 -0.4488
  109POPC   C4B 1592  11.916   1.708   9.630 -0.1394  0.0738 -0.0919
  110POPC   NC3 1593   9.646   1.954  11.056  0.1961 -0.0078 -0.0212
  110POPC   PO4 1594   9.304   1.697  10.924  0.0113 -0.0386  0.0395
  110POPC   GL1 1595   9.338   1.533  10.538 -0.1478 -0.0288  0.4827
  110POPC   GL2 1596   9.561   1.580  10.395  0.3988 -0.0196  0.2115
  110POPC   C1A 1597   9.317   1.480   9.950 -0.0122  0.1691  0.2630
  110POPC   D2A 1598   9.220   1.561   9.628 -0.1821 -0.2424  0.1556
  110POPC   C3A 1599   8.899   1.413   9.429  0.0330  0.0085 -0.2212
  110POPC   C4A 1600   8.692   1.012   9.383 -0.3048 -0.1145  0.1227
  110POPC   C1B 1601   9.853   1.428  10.187  0.2432  0.2334  0.2690
  110POPC   C2B 1602  10.272   1.324   9.997  0.2393  0.1789  0.0453
  110POPC   C3B 1603  10.520   1.236   9.663  0.3829  0.2510 -0.1926
  110POPC   C4B 1604  10.881   1.105   9.219 -0.0527 -0.3903  0.1565
  111POPC   NC3 1605   0.487   9.600  10.810 -0.1070 -0.0558  0.1173
  111POPC   PO4 1606   0.887   9.696  10.890 -0.0205  0.0319  0.2161
  111POPC   GL1 1607   0.956   9.691  10.516  0.0915  0.3095  0.0222
  111POPC   GL2 1608   0.819   9.631  10.219  0.0195  0.0404 -0.3691
  111POPC   C1A 1609   1.309   9.553  10.242 -0.1369 -0.1784 -0.0338
  111POPC   D2A 1610   1.430   9.743   9.833 -0.0465 -0.0448  0.3591
  111POPC   C3A 1611   1.877   9.662   9.612  0.2207  0.0984  0.1370
  111POPC   C4A 1612   2.036   9.689   9.243  0.2994 -0.1697  0.1445
  111POPC   C1B 1613   0.892   9.762   9.846  0.3513  0.1461 -0.1603
  111POPC   C2B 1614   0.514   9.857   9.531  0.2077 -0.0910  0.0210
  111POPC   C3B 1615   0.072   9.971   9.487 -0.1808  0.1016  0.0668
  111POPC   C4B 1616  -0.264  10.004   9.667 -0.2841 -0.0858  0.0018
  112POPC   NC3 1617   0.967   2.788  11.380 -0.0696 -0.3236 -0.1884
  112POPC   PO4 1618   1.377   2.790  11.636 -0.0320 -0.0755  0.1043
  112POPC   GL1 1619   1.393   2.738  11.187 -0.0068  0.2068 -0.1002
  112POPC   GL2 1620   1.491   2.493  11.087  0.2085 -0.1949 -0.1064
  112POPC   C1A 1621   1.337   2.854  10.800 -0.2328  0.2530  0.1043
  112POPC   D2A 1622   1.085   2.778  10.465  0.0151  0.4039  0.0650
  112POPC   C3A 1623   0.936   2.907  10.077  0.0137 -0.2695 -0.2318
  112POPC   C4A 1624   0.876   2.986   9.638  0.2298 -0.0247 -0.0331
  112POPC   C1B 1625   1.154   2.411  10.811  0.1696  0.3395  0.2036
  112POPC   C2B 1626   1.037   2.282  10.415  0.1969  0.0590  0.0294
  112POPC   C3B 1627   1.297   2.064  10.086 -0.0834 -0.3980  0.4557
  112POPC   C4B 1628   1.560   2.209   9.719 -0.1564  0.1832 -0.4696
  113POPC   NC3 1629  12.782   1.055  11.229 -0.3749  0.3690  0.0104
  113POPC   PO4 1630  12.424   1.090  10.921 -0.1136 -0.3339  0.1570
  113POPC   GL1 1631  12.283   1.148  10.530 -0.1339  0.1143  0.2641
  113POPC   GL2 1632  12.476   0.775  10.503 -0.1869 -0.1911 -0.1255
  113POPC   C1A 1633  12.249   1.011  10.107 -0.0793  0.0018  0.0112
  113POPC   D2A 1634  12.030   1.022   9.825 -0.1002 -0.0067 -0.0714
  113POPC   C3A 1635  11.734   0.620   9.824  0.0959 -0.1699 -0.0722
  113POPC   C4A 1636  11.608   0.307   9.456  0.0467 -0.4901 -0.0724
  113POPC   C1B 1637  12.755   0.972  10.301 -0.2765 -0.0426  0.1583
  113POPC   C2B 1638  12.648   1.438  10.251  0.0767  0.0359 -0.1445
  113POPC   C3B 1639  12.625   1.739   9.894 -0.2239  0.0177 -0.3197
  113POPC   C4B 1640  12.940   1.908   9.616  0.2839  0.2316  0.0782
  114POPC   NC3 1641   4.098   3.389  10.746  0.0533 -0.1058  0.1748
  114POPC   PO4 1642   3.894   2.907  10.750  0.0854 -0.1521 -0.0005
  114POPC   GL1 1643   4.000   2.944  10.261 -0.1568  0.0780 -0.3439
  114POPC   GL2 1644   4.032   2.624  10.203  0.1267 -0.0582  0.1800
  114POPC   C1A 1645   3.714   2.872  10.018 -0.1707 -0.3404 -0.1146
  114POPC   D2A 1646   3.404   2.782   9.669  0.0844 -0.1473  0.0621
  114POPC   C3A 1647   3.217   2.505   9.412 -0.0370 -0.2634 -0.0786
  114POPC   C4A 1648   2.781   2.371   9.347 -0.1187  0.2028  0.0931
  114POPC   C1B 1649   3.821   2.376   9.971 -0.2927  0.1171  0.2381
  114POPC   C2B 1650   3.628   2.207   9.554 -0.1194  0.1571  0.1434
  114POPC   C3B 1651   3.601   1.936   9.131  0.0656  0.1196 -0.2551
  114POPC   C4B 1652   3.708   2.111   8.631  0.0795  0.1524 -0.1695
  115POPC   NC3 1653   4.197   1.142  11.211  0.1916 -0.0711  0.2219
  115POPC   PO4 1654   4.664   0.906  11.042  0.3298  0.1342  0.4086
  115POPC   GL1 1655   4.519   0.987  10.562  0.2106  0.1985  0.3317
  115POPC   GL2 1656   4.214   1.099  10.686 -0.0315 -0.2980  0.0070
  115POPC   C1A 1657   4.495   0.764  10.114 -0.1352  0.1198 -0.1730
  115POPC   D2A 1658   4.338   0.454  10.181 -0.0423  0.0371  0.1073
  115POPC   C3A 1659   4.300   0.206   9.870 -0.0129  0.2644 -0.1779
  115POPC   C4A 1660   4.159   0.342   9.457  0.1303 -0.1437 -0.1072
  115POPC   C1B 1661   4.062   0.968  10.279 -0.1173 -0.3187 -0.0722
  115POPC   C2B 1662   3.947   1.147   9.842  0.2011  0.0548  0.2946
  115POPC   C3B 1663   4.088   1.247   9.451  0.0802  0.3051  0.1848
  115POPC   C4B 1664   4.153   1.627   9.206  0.1699  0.3352 -0.5673
  116POPC   NC3 1665   0.353   1.679  11.581  0.1075 -0.0176 -0.1610
  116POPC   PO4 1666   0.076   1.362  11.324  0.0604 -0.0889  0.3135
  116POPC   GL1 1667  -0.153   1.549  10.912 -0.1916  0.0297  0.0065
  116POPC   GL2 1668  -0.458   1.563  10.866 -0.0023 -0.1798 -0.2571
  116POPC   C1A 1669   0.013   1.635  10.433  0.0910 -0.0386  0.0837
  116POPC   D2A 1670   0.090   1.748  10.034  0.2208  0.2939  0.4277
  116POPC   C3A 1671   0.368   1.576   9.811  0.2295  0.1150 -0.0778
  116POPC   C4A 1672   0.653   1.374   9.506 -0.2632 -0.2374  0.0613
  116POPC   C1B 1673  -0.438   1.860  10.570  0.2219  0.4187 -0.0149
  116POPC   C2B 1674  -0.273   2.075  10.206 -0.0826 -0.2449  0.0324
  116POPC   C3B 1675   0.116   2.332  10.037  0.1821 -0.4090 -0.0759
  116POPC   C4B 1676   0.157   2.714  10.057  0.3260  0.1532  0.0635
  117POPC   NC3 1677   9.641   7.178  10.949 -0.1273  0.0568 -0.1041
  117POPC   PO4 1678  10.053   7.212  10.899 -0.4212  0.3812  0.3022
  117POPC   GL1 1679  10.152   7.119  10.467 -0.0452 -0.0417 -0.1353
  117POPC   GL2 1680  10.089   6.759  10.385 -0.2954  0.1290 -0.1290
  117POPC   C1A 1681  10.181   7.162  10.023  0.2899 -0.0535  0.1870
  117POPC   D2A 1682  10.173   7.033   9.582 -0.1106  0.0536 -0.1128
  117POPC   C3A 1683  10.370   7.110   9.183  0.0993 -0.2238 -0.0794
  117POPC   C4A 1684  10.358   7.354   8.769 -0.0267  0.2824 -0.1467
  117POPC   C1B 1685  10.514   6.553  10.243  0.0334 -0.0429 -0.0036
  117POPC   C2B 1686  10.829   6.409   9.886  0.0348 -0.0374  0.2423
  117POPC   C3B 1687  10.647   6.231   9.593 -0.2309 -0.2903  0.1375
  117POPC   C4B 1688  10.291   6.040   9.370 -0.2110  0.0339  0.0126
  118POPC   NC3 1689  12.286   8.534  10.704  0.0181 -0.0616 -0.4588
  118POPC   PO4 1690  12.333   8.954  10.793 -0.1610 -0.0133 -0.0117
  118POPC   GL1 1691  12.504   9.017  10.409 -0.1537 -0.0344 -0.0206
  118POPC   GL2 1692  12.572   9.375  10.456  0.3609 -0.4265  0.0601
  118POPC   C1A 1693  12.431   9.005   9.984 -0.2514  0.1419 -0.2329
  118POPC   D2A 1694  12.218   9.200   9.725  0.3230 -0.0762  0.0502
  118POPC   C3A 1695  11.912   8.980   9.536 -0.0876  0.0052  0.0908
  118POPC   C4A 1696  11.625   8.810   9.350  0.0269  0.0546 -0.1989
  118POPC   C1B 1697  12.743   9.392  10.002  0.2293 -0.1539  0.0248
  118POPC   C2B 1698  12.750   9.279   9.575 -0.1653 -0.2953  0.1337
  118POPC   C3B 1699  12.924   9.194   9.078  0.0822  0.2164 -0.2043
  118POPC   C4B 1700  12.932   9.167   8.710  0.3722  0.0148  0.0951
  119POPC   NC3 1701  10.152   7.624  10.460 -0.1841 -0.1505  0.1368
  119POPC   PO4 1702  10.559   7.547  10.631  0.0821  0.5094 -0.0710
  119POPC   GL1 1703  10.656   7.732  10.238  0.1031  0.1471 -0.1009
  119POPC   GL2 1704  10.421   8.019  10.224  0.0598  0.0286  0.2162
  119POPC   C1A 1705  10.776   7.860   9.920 -0.2539 -0.2738  0.0177
  119POPC   D2A 1706  11.236   8.004   9.882  0.2858 -0.0774  0.0190
  119POPC   C3A 1707  11.501   8.269   9.550 -0.1225  0.2565  0.2621
  119POPC   C4A 1708  11.402   8.445   9.130  0.1318  0.1047  0.1126
  119POPC   C1B 1709  10.276   7.845   9.817  0.0665  0.1483  0.0948
  119POPC   C2B 1710  10.527   7.501   9.643 -0.1294  0.4051  0.0134
  119POPC   C3B 1711  10.640   7.179   9.974 -0.0800 -0.1127 -0.1861
  119POPC   C4B 1712  10.996   6.914  10.043  0.1494 -0.1169  0.1618
  120POPC   NC3 1713   4.469   1.841  10.651 -0.1828  0.4191 -0.2881
  120POPC   PO4 1714   4.901   1.689  10.780  0.3589  0.0763 -0.1933
  120POPC   GL1 1715   4.833   1.431  10.421  0.1401 -0.2024 -0.2036
  120POPC   GL2 1716   4.546   1.467  10.241 -0.2403 -0.4387  0.2598
  120POPC   C1A 1717   4.866   1.116  10.041  0.2852 -0.4348 -0.0090
  120POPC   D2A 1718   4.832   0.977   9.640 -0.2912 -0.2815  0.0116
  120POPC   C3A 1719   5.072   1.122   9.298  0.1110  0.1536  0.0381
  120POPC   C4A 1720   5.036   1.412   9.154 -0.1159  0.3368  0.2031
  120POPC   C1B 1721   4.412   1.228   9.872  0.0120  0.0715  0.0916
  120POPC   C2B 1722   4.592   1.361   9.474  0.3557 -0.3194 -0.0620
  120POPC   C3B 1723   4.571   1.190   9.242 -0.4207 -0.0353 -0.0730
  120POPC   C4B 1724   4.410   1.268   8.863  0.0258 -0.3658 -0.1268
  121POPC   NC3 1725   1.582  11.136  10.895 -0.0067  0.1091 -0.0010
  121POPC   PO4 1726   1.486  10.757  10.897 -0.1637 -0.3491 -0.1877
  121POPC   GL1 1727   1.479  10.949  10.496  0.0407 -0.2041  0.1224
  121POPC   GL2 1728   1.192  10.887  10.438  0.1054 -0.1870  0.0942
  121POPC   C1A 1729   1.786  11.018  10.117 -0.2383 -0.0268 -0.0571
  121POPC   D2A 1730   1.723  11.110   9.683  0.0476 -0.4356 -0.0635
  121POPC   C3A 1731   1.794  11.566   9.472  0.4680 -0.1811 -0.3050
  121POPC   C4A 1732   1.977  11.921   9.609  0.2464 -0.0069  0.1360
  121POPC   C1B 1733   1.220  11.292  10.121 -0.0849  0.0932 -0.2950
  121POPC   C2B 1734   0.879  11.433   9.878  0.0206  0.1092 -0.2971
  121POPC   C3B 1735   0.790  11.472   9.364  0.1218  0.4229 -0.0783
  121POPC   C4B 1736   0.457  11.431   8.957  0.3080 -0.2408 -0.2692
  122POPC   NC3 1737   9.709  12.684  11.434  0.0280  0.0712  0.0201
  122POPC   PO4 1738   9.790  12.455  11.047 -0.0335 -0.2181 -0.0359
  122POPC   GL1 1739   9.846  12.565  10.656 -0.0551 -0.1448 -0.1616
  122POPC   GL2 1740   9.688  12.806  10.523  0.0125  0.3422  0.0193
  122POPC   C1A 1741  10.166  12.787  10.369 -0.1538  0.0099  0.0826
  122POPC   D2A 1742  10.309  13.100   9.960 -0.0256  0.3850 -0.0859
  122POPC   C3A 1743  10.232  13.511   9.936 -0.2355 -0.2241  0.1470
  122POPC   C4A 1744  10.381  13.916   9.952  0.0386  0.0519  0.1295
  122POPC   C1B 1745   9.708  12.824  10.085 -0.0778  0.2301  0.0134
  122POPC   C2B 1746   9.833  13.143   9.780  0.2313 -0.1725  0.1185
  122POPC   C3B 1747   9.605  13.311   9.423  0.0893 -0.1448  0.1127
  122POPC   C4B 1748   9.189  13.293   9.416  0.0352  0.2423  0.1051
  123POPC   NC3 1749   0.026  10.592  10.901  0.0446  0.1709  0.0034
  123POPC   PO4 1750   0.059  10.163  10.868  0.1059 -0.0470  0.0419
  123POPC   GL1 1751   0.343  10.309  10.574 -0.0291 -0.0867 -0.1851
  123POPC   GL2 1752   0.459  10.001  10.457 -0.0244 -0.2142  0.0387
  123POPC   C1A 1753   0.344  10.546  10.211 -0.0696 -0.4010  0.1683
  123POPC   D2A 1754   0.050  10.410   9.941 -0.3178 -0.0098  0.0428
  123POPC   C3A 1755  -0.132  10.544   9.530  0.1394 -0.2405 -0.3718
  123POPC   C4A 1756  -0.220  10.737   9.185  0.1392 -0.2868 -0.1274
  123POPC   C1B 1757   0.595  10.113  10.091 -0.0391 -0.1340  0.1309
  123POPC   C2B 1758   0.805  10.381   9.686  0.1341  0.1249  0.1045
  123POPC   C3B 1759   0.989  10.745   9.442  0.2997  0.1292  0.5269
  123POPC   C4B 1760   1.270  10.838   9.085 -0.1399 -0.0792  0.0471
  124POPC   NC3 1761  12.265   3.164  11.604 -0.0218  0.1207 -0.0675
  124POPC   PO4 1762  12.343   3.036  11.195 -0.1874 -0.0442  0.0890
  124POPC   GL1 1763  12.475   3.287  10.810 -0.0115  0.4867 -0.0196
  124POPC   GL2 1764  12.757   3.513  10.883 -0.0384  0.0788  0.3124
  124POPC   C1A 1765  12.655   3.420  10.310  0.0961 -0.2683 -0.3981
  124POPC   D2A 1766  12.774   3.669   9.929 -0.0579 -0.3392  0.5763
  124POPC   C3A 1767  12.590   3.647   9.546  0.0695 -0.3269  0.0206
  124POPC   C4A 1768  12.169   3.569   9.455  0.0696 -0.0414 -0.1365
  124POPC   C1B 1769  13.077   3.594  10.472 -0.0481 -0.1990 -0.4409
  124POPC   C2B 1770  13.236   3.584  10.134  0.2576 -0.4507 -0.1964
  124POPC   C3B 1771  13.355   3.589   9.724  0.2552 -0.1139  0.1198
  124POPC   C4B 1772  13.730   3.502   9.607  0.0365  0.0238 -0.2479
  125POPC   NC3 1773   3.432   1.002  11.986 -0.2164  0.0426  0.1407
  125POPC   PO4 1774   3.438   1.106  11.548  0.0356 -0.3122 -0.1634
  125POPC   GL1 1775   3.692   1.089  11.154  0.1229  0.2340 -0.1360
  125POPC   GL2 1776   3.455   0.788  11.101  0.1655 -0.3027 -0.1692
  125POPC   C1A 1777   3.823   0.841  10.758 -0.2894  0.1707  0.1155
  125POPC   D2A 1778   4.134   0.530  10.707  0.1767  0.2333  0.0455
  125POPC   C3A 1779   4.080   0.064  10.564 -0.1598  0.2727  0.0120
  125POPC   C4A 1780   4.165  -0.368  10.427  0.1529  0.2603 -0.1036
  125POPC   C1B 1781   3.256   0.896  10.715  0.0916  0.0512  0.4210
  125POPC   C2B 1782   3.053   1.042  10.339  0.0126  0.3645  0.0846
  125POPC   C3B 1783   3.088   0.771   9.963  0.0947  0.1415  0.0770
  125POPC   C4B 1784   3.244   0.825   9.514 -0.2806 -0.1562 -0.3491
  126POPC   NC3 1785  10.428   4.126  10.938 -0.0801 -0.3055 -0.0870
  126POPC   PO4 1786  10.347   4.135  10.535 -0.0587 -0.0070  0.2855
  126POPC   GL1 1787  10.293   4.290  10.048 -0.2454 -0.1221  0.0210
  126POPC   GL2 1788  10.513   4.141  10.004  0.2727 -0.1811 -0.2064
  126POPC   C1A 1789  10.333   4.640   9.677  0.0825  0.1496  0.1946
  126POPC   D2A 1790   9.998   4.628   9.401 -0.1125  0.1527 -0.1310
  126POPC   C3A 1791  10.012   4.477   9.013 -0.1614  0.3355 -0.2282
  126POPC   C4A 1792  10.207   4.378   8.677  0.2102 -0.0572  0.1301
  126POPC   C1B 1793  10.779   4.013   9.775  0.0030 -0.2517  0.2038
  126POPC   C2B 1794  10.876   3.631   9.686  0.0639 -0.0806 -0.1623
  126POPC   C3B 1795  10.847   3.338   9.355 -0.0811  0.0603  0.1038
  126POPC   C4B 1796  11.180   3.288   9.142  0.1405  0.1957  0.0162
  127POPC   NC3 1797   4.145   9.863  11.007  0.2135 -0.2029 -0.0484
  127POPC   PO4 1798   3.879   9.810  10.698 -0.0694  0.0820 -0.1040
  127POPC   GL1 1799   3.868  10.201  10.475  0.2261 -0.2011  0.0446
  127POPC   GL2 1800   3.777  10.063  10.189 -0.2244  0.3423 -0.0923
  127POPC   C1A 1801   4.011  10.505  10.174 -0.0613 -0.2906 -0.0298
  127POPC   D2A 1802   4.226  10.588   9.729 -0.1658  0.1183 -0.0426
  127POPC   C3A 1803   4.685  10.351   9.643  0.0232  0.4822 -0.1601
  127POPC   C4A 1804   4.875   9.978   9.446 -0.0831  0.3043 -0.1465
  127POPC   C1B 1805   4.003  10.105   9.798 -0.2551  0.0802 -0.1673
  127POPC   C2B 1806   3.859  10.311   9.470  0.1832  0.0578  0.0459
  127POPC   C3B 1807   3.534  10.648   9.316  0.0508  0.2581 -0.0311
  127POPC   C4B 1808   3.356  10.937   9.509  0.3361 -0.0969 -0.0793
  128POPC   NC3 1809   8.030   1.443  11.194  0.2627  0.2947  0.0343
  128POPC   PO4 1810   7.724   1.220  10.952 -0.0199  0.3065 -0.3941
  128POPC   GL1 1811   7.909   1.312  10.650  0.1660  0.1314  0.2614
  128POPC   GL2 1812   7.787   1.257  10.274  0.4679  0.0614 -0.0967
  128POPC   C1A 1813   8.043   1.679  10.324  0.2343  0.0101  0.0244
  128POPC   D2A 1814   7.790   1.597   9.926  0.1461  0.1124 -0.2059
  128POPC   C3A 1815   7.362   1.398   9.884 -0.1748  0.0593  0.2254
  128POPC   C4A 1816   7.039   1.269  10.111  0.1718  0.2429  0.1303
  128POPC   C1B 1817   7.610   0.963  10.004  0.0612 -0.2031  0.0978
  128POPC   C2B 1818   7.615   0.982   9.577 -0.0854 -0.1075 -0.0025
  128POPC   C3B 1819   7.780   1.364   9.272 -0.1567 -0.1961  0.0344
  128POPC   C4B 1820   7.959   1.574   8.982  0.0490  0.2466  0.0480
  129POPC   NC3 1821   3.637  12.266  11.448 -0.1804  0.1227  0.2464
  129POPC   PO4 1822   3.906  12.037  11.525  0.1024  0.0578 -0.0631
  129POPC   GL1 1823   3.909  12.049  10.939 -0.0379 -0.0113 -0.0175
  129POPC   GL2 1824   3.639  11.806  10.837  0.0761  0.0516 -0.1174
  129POPC   C1A 1825   3.790  12.353  10.652 -0.3199 -0.2603  0.1357
  129POPC   D2A 1826   3.738  12.427  10.203 -0.0255  0.1204  0.2182
  129POPC   C3A 1827   3.470  12.242   9.964 -0.1723  0.2728  0.0356
  129POPC   C4A 1828   3.092  12.447   9.746  0.0417 -0.0460 -0.0448
  129POPC   C1B 1829   3.940  11.617  10.613 -0.0375  0.0487  0.1582
  129POPC   C2B 1830   3.868  11.335  10.306 -0.1943 -0.2989  0.3917
  129POPC   C3B 1831   3.709  10.944  10.236 -0.4358 -0.2246 -0.0920
  129POPC   C4B 1832   3.479  10.627  10.394 -0.1101 -0.2208  0.1374
  130POPC   NC3 1833   7.121  11.672  11.424 -0.1188 -0.0692 -0.0963
  130POPC   PO4 1834   7.140  11.307  11.123  0.0707  0.1093 -0.0312
  130POPC   GL1 1835   6.916  11.512  10.695  0.1505 -0.1470 -0.0275
  130POPC   GL2 1836   7.053  11.309  10.552  0.1533 -0.0616  0.1083
  130POPC   C1A 1837   6.459  11.617  10.585 -0.1543  0.3338  0.2471
  130POPC   D2A 1838   6.397  11.896  10.281  0.0172 -0.1484 -0.1351
  130POPC   C3A 1839   6.762  12.201  10.212  0.0676  0.1536 -0.2341
  130POPC   C4A 1840   7.137  12.444  10.350  0.3761  0.1723  0.0450
  130POPC   C1B 1841   6.991  11.611  10.219  0.0560  0.3234  0.0266
  130POPC   C2B 1842   6.971  11.635   9.780 -0.1387  0.2066  0.2770
  130POPC   C3B 1843   7.016  11.942   9.378 -0.0384  0.4603 -0.1079
  130POPC   C4B 1844   7.241  12.242   9.004 -0.1884  0.0201  0.0084
  131POPC   NC3 1845  10.560   6.438  11.214  0.0585  0.1266 -0.0668
  131POPC   PO4 1846  10.288   6.259  10.869  0.0355  0.0943 -0.3011
  131POPC   GL1 1847  10.496   6.089  10.433 -0.2025 -0.1654  0.5156
  131POPC   GL2 1848  10.798   6.000  10.517 -0.1107  0.1475 -0.1141
  131POPC   C1A 1849  10.501   6.022  10.058 -0.2141  0.0168  0.2810
  131POPC   D2A 1850  10.427   5.766   9.718 -0.0475  0.0276 -0.0433
  131POPC   C3A 1851  10.812   5.822   9.393 -0.3596  0.1265  0.0050
  131POPC   C4A 1852  10.952   6.190   9.188  0.1992 -0.1887 -0.2522
  131POPC   C1B 1853  11.064   5.945  10.172  0.3728  0.0344  0.2054
  131POPC   C2B 1854  11.010   5.706   9.793  0.2802  0.1633  0.1427
  131POPC   C3B 1855  11.065   5.396   9.398 -0.2187  0.2667  0.4527
  131POPC   C4B 1856  11.310   5.068   9.069 -0.0165  0.0315 -0.1395
  132POPC   NC3 1857   0.076   8.816  11.106  0.0511 -0.0148  0.1172
  132POPC   PO4 1858   0.123   8.388  10.878  0.2155  0.0435 -0.2043
  132POPC   GL1 1859  -0.072   8.408  10.496  0.0369  0.3114  0.2216
  132POPC   GL2 1860  -0.414   8.250  10.429  0.3506 -0.5372 -0.0922
  132POPC   C1A 1861  -0.008   8.338  10.061  0.0480  0.5638 -0.0938
  132POPC   D2A 1862  -0.235   8.440   9.559  0.2206  0.0826  0.1738
  132POPC   C3A 1863  -0.695   8.302   9.411 -0.2001  0.2980  0.3002
  132POPC   C4A 1864  -1.149   8.433   9.318 -0.1753  0.1707  0.0607
  132POPC   C1B 1865  -0.416   8.595  10.137  0.0736  0.0184 -0.1215
  132POPC   C2B 1866  -0.181   8.807   9.839  0.1736 -0.0565 -0.1124
  132POPC   C3B 1867   0.084   9.041   9.630  0.1536  0.0808  0.0615
  132POPC   C4B 1868   0.172   9.456   9.453 -0.1367 -0.2622 -0.1578
  133POPC   NC3 1869   4.850  11.255  10.721 -0.0211 -0.1500  0.1793
  133POPC   PO4 1870   4.856  11.726  10.706 -0.2404  0.0206  0.1100
  133POPC   GL1 1871   4.494  11.541  10.496 -0.0230 -0.0933 -0.1175
  133POPC   GL2 1872   4.363  11.288  10.488 -0.1978 -0.2800  0.1942
  133POPC   C1A 1873   4.258  11.735  10.056  0.0297 -0.0016  0.0636
  133POPC   D2A 1874   4.261  11.465   9.679 -0.0216  0.1223 -0.0396
  133POPC   C3A 1875   3.861  11.296   9.352 -0.0823  0.2721  0.2304
  133POPC   C4A 1876   3.619  11.054   9.079 -0.0003  0.1622 -0.0864
  133POPC   C1B 1877   4.622  11.309  10.070 -0.2248  0.3975 -0.0939
  133POPC   C2B 1878   4.732  11.500   9.540 -0.0399 -0.2313 -0.2831
  133POPC   C3B 1879   4.682  11.450   9.164 -0.2348 -0.2238 -0.4615
  133POPC   C4B 1880   4.648  11.066   8.905  0.0098 -0.2894 -0.1536
  134POPC   NC3 1881   3.438   8.810  10.792  0.3198 -0.1983  0.0700
  134POPC   PO4 1882   3.445   9.193  10.547  0.1766 -0.3444 -0.2337
  134POPC   GL1 1883   3.314   9.209  10.109 -0.0280  0.0281 -0.2193
  134POPC   GL2 1884   3.451   9.127   9.873  0.0720  0.0170 -0.3852
  134POPC   C1A 1885   3.042   9.376   9.750 -0.0156  0.1021  0.0170
  134POPC   D2A 1886   2.893   9.261   9.439  0.3981  0.2453  0.2329
  134POPC   C3A 1887   3.288   9.194   9.176  0.0784  0.3962  0.0781
  134POPC   C4A 1888   3.495   8.996   8.736 -0.2208  0.1661  0.1087
  134POPC   C1B 1889   3.245   8.945   9.653  0.2108 -0.1792  0.2111
  134POPC   C2B 1890   2.965   8.836   9.921  0.0041 -0.2102  0.3235
  134POPC   C3B 1891   2.696   8.415   9.844 -0.1172 -0.0330  0.1642
  134POPC   C4B 1892   2.719   8.130   9.477 -0.0819  0.3208 -0.1256
  135POPC   NC3 1893  12.379  11.023  11.295  0.2121  0.4632 -0.1252
  135POPC   PO4 1894  12.752  10.791  11.181 -0.0890 -0.4642  0.1007
  135POPC   GL1 1895  12.519  10.865  10.769  0.5854  0.3247  0.0708
  135POPC   GL2 1896  12.292  11.188  10.826 -0.0655 -0.1966  0.0481
  135POPC   C1A 1897  12.550  10.784  10.280 -0.2053  0.0401 -0.1359
  135POPC   D2A 1898  12.362  10.650   9.952  0.0487  0.2690 -0.0350
  135POPC   C3A 1899  12.487  10.349   9.664  0.1963 -0.0491  0.0707
  135POPC   C4A 1900  12.697  10.227   9.210  0.1988  0.1885  0.0679
  135POPC   C1B 1901  12.618  11.367  10.623  0.1672  0.0926 -0.1405
  135POPC   C2B 1902  12.817  11.290  10.167  0.0263 -0.2126  0.0243
  135POPC   C3B 1903  12.653  11.003   9.806  0.2741  0.0560  0.0946
  135POPC   C4B 1904  12.402  11.095   9.560  0.1455 -0.3545 -0.1794
  136POPC   NC3 1905  10.303   8.514  10.438  0.3089  0.1908  0.1790
  136POPC   PO4 1906  10.398   8.985  10.571 -0.1072 -0.3298  0.0549
  136POPC   GL1 1907  10.404   8.970  10.147  0.0707 -0.0807 -0.1365
  136POPC   GL2 1908  10.738   9.019  10.143 -0.2512  0.2147  0.2072
  136POPC   C1A 1909  10.363   8.996   9.642  0.0849  0.1349  0.1241
  136POPC   D2A 1910  10.553   9.183   9.310 -0.0007  0.0062  0.0088
  136POPC   C3A 1911  10.554   8.908   9.079  0.3406  0.3737  0.3361
  136POPC   C4A 1912  10.833   8.445   9.157  0.5028 -0.3443  0.3670
  136POPC   C1B 1913  10.822   9.006   9.786 -0.1860  0.3000  0.0758
  136POPC   C2B 1914  11.012   8.886   9.363 -0.0056 -0.1226 -0.1601
  136POPC   C3B 1915  11.037   8.914   9.036 -0.1764 -0.1177  0.3904
  136POPC   C4B 1916  11.486   8.815   8.808 -0.0643 -0.2206 -0.2020
  137POPC   NC3 1917   9.646   0.676  11.110  0.1390  0.0142  0.0054
  137POPC   PO4 1918  10.052   0.669  10.910 -0.2251  0.0385 -0.0166
  137POPC   GL1 1919   9.933   0.289  10.635  0.2278 -0.1795 -0.0482
  137POPC   GL2 1920  10.203   0.174  10.510  0.1268 -0.1275  0.1376
  137POPC   C1A 1921   9.703   0.356  10.155 -0.0363 -0.5081  0.0128
  137POPC   D2A 1922   9.385   0.507   9.856  0.0017  0.4130 -0.2131
  137POPC   C3A 1923   9.471   0.715   9.519 -0.0775 -0.1023  0.0313
  137POPC   C4A 1924   9.470   0.604   9.042  0.1655  0.1656 -0.3693
  137POPC   C1B 1925  10.605   0.325  10.362 -0.4533  0.1360 -0.0993
  137POPC   C2B 1926  10.816   0.463   9.969  0.2032  0.1395  0.0077
  137POPC   C3B 1927  10.640   0.372   9.546 -0.0185  0.0152  0.2645
  137POPC   C4B 1928  10.579   0.233   9.147  0.0987 -0.4006  0.1193
  138POPC   NC3 1929   3.500   2.724  10.986  0.0935 -0.5849  0.0377
  138POPC   PO4 1930   3.141   2.898  10.808 -0.2467 -0.2138  0.0888
  138POPC   GL1 1931   2.996   3.028  10.392 -0.0029 -0.1690 -0.0569
  138POPC   GL2 1932   3.200   2.948  10.105 -0.2072 -0.1057  0.3185
  138POPC   C1A 1933   2.671   3.042  10.012  0.1853 -0.1741 -0.1214
  138POPC   D2A 1934   2.646   2.869   9.617 -0.0448 -0.1156 -0.0837
  138POPC   C3A 1935   2.978   2.875   9.350  0.2229  0.0709 -0.0334
  138POPC   C4A 1936   3.355   3.214   9.281 -0.3490  0.0094 -0.0002
  138POPC   C1B 1937   3.140   3.302   9.797 -0.0230  0.0792 -0.1473
  138POPC   C2B 1938   2.840   3.558   9.589  0.0396 -0.0269 -0.1305
  138POPC   C3B 1939   2.688   3.998   9.712 -0.2613 -0.3625 -0.0058
  138POPC   C4B 1940   2.501   4.376   9.763 -0.0313 -0.2386 -0.0423
  139POPC   NC3 1941  10.457   9.434  10.403 -0.2936 -0.3707 -0.0469
  139POPC   PO4 1942  10.003   9.696  10.387 -0.2934  0.5156 -0.0094
  139POPC   GL1 1943  10.212   9.857  10.023 -0.1289  0.1122  0.1373
  139POPC   GL2 1944  10.190  10.218   9.947 -0.3178 -0.1673 -0.0299
  139POPC   C1A 1945  10.466   9.676   9.590 -0.2771  0.0227 -0.0303
  139POPC   D2A 1946  10.591   9.837   9.262 -0.0653 -0.0625  0.0585
  139POPC   C3A 1947  10.235  10.021   9.097 -0.3131  0.1626 -0.2274
  139POPC   C4A 1948   9.852  10.211   9.043  0.3034 -0.0062  0.1181
  139POPC   C1B 1949  10.309  10.693   9.743  0.1063  0.1054 -0.0161
  139POPC   C2B 1950  10.320  11.051   9.439 -0.2348 -0.0027 -0.4620
  139POPC   C3B 1951  10.320  11.469   9.437  0.0776 -0.0605  0.2456
  139POPC   C4B 1952  10.402  11.757   9.707  0.4564 -0.0477 -0.1322
  140POPC   NC3 1953  10.210   2.924  11.034  0.0260 -0.1415  0.1073
  140POPC   PO4 1954  10.030   3.196  10.698  0.0643  0.5357  0.1660
  140POPC   GL1 1955  10.323   3.095  10.391 -0.0221  0.0623  0.1649
  140POPC   GL2 1956  10.350   3.217  10.014 -0.1122 -0.0669 -0.0834
  140POPC   C1A 1957  10.538   2.775   9.945 -0.3053 -0.2440  0.2467
  140POPC   D2A 1958  10.492   2.402   9.706  0.0628  0.1090 -0.0811
  140POPC   C3A 1959  10.864   2.273   9.594 -0.0963  0.0095  0.0791
  140POPC   C4A 1960  11.281   2.447   9.441 -0.0018  0.1799 -0.1667
  140POPC   C1B 1961  10.715   3.235   9.875  0.1838  0.0353  0.0124
  140POPC   C2B 1962  10.945   2.967   9.822 -0.3300 -0.2095  0.1952
  140POPC   C3B 1963  11.016   2.552   9.986  0.1570 -0.4315  0.5338
  140POPC   C4B 1964  11.206   2.159   9.927  0.1733  0.0319 -0.1924
  141POPC   NC3 1965   4.735   0.387  11.582  0.1684  0.1392 -0.1456
  141POPC   PO4 1966   4.500   0.334  11.193  0.0771  0.3010 -0.2562
  141POPC   GL1 1967   4.517   0.016  10.814  0.0815 -0.0561  0.1584
  141POPC   GL2 1968   4.826  -0.282  10.867 -0.0358 -0.0491  0.2216
  141POPC   C1A 1969   4.544  -0.069  10.286 -0.0848  0.0397 -0.3219
  141POPC   D2A 1970   4.459  -0.453  10.001 -0.1394  0.1005 -0.2425
  141POPC   C3A 1971   4.124  -0.417   9.722 -0.2364  0.1807  0.2085
  141POPC   C4A 1972   3.781  -0.698   9.578  0.1742 -0.0876 -0.1982
  141POPC   C1B 1973   4.901  -0.366  10.405  0.0934  0.0015  0.0298
  141POPC   C2B 1974   4.951  -0.485   9.926 -0.0178  0.1467 -0.2133
  141POPC   C3B 1975   4.778  -0.549   9.567 -0.0435 -0.0944  0.2057
  141POPC   C4B 1976   4.367  -0.688   9.332  0.0299  0.0060  0.0140
  142POPC   NC3 1977  11.214  11.859  10.787  0.0136  0.0096 -0.3557
  142POPC   PO4 1978  11.374  12.267  10.948 -0.3185  0.0905  0.1672
  142POPC   GL1 1979  11.496  12.304  10.509 -0.0590 -0.1348  0.3262
  142POPC   GL2 1980  11.582  11.973  10.398 -0.0462 -0.1217  0.0488
  142POPC   C1A 1981  11.276  12.303  10.123  0.0791 -0.1573  0.3143
  142POPC   D2A 1982  10.924  12.119   9.804  0.0220  0.0934  0.0341
  142POPC   C3A 1983  10.637  12.384   9.638 -0.1837 -0.0609 -0.1906
  142POPC   C4A 1984  10.232  12.473   9.361  0.1412  0.0893 -0.2091
  142POPC   C1B 1985  11.351  11.815  10.092 -0.4697 -0.2957  0.2378
  142POPC   C2B 1986  11.299  11.850   9.579  0.1551  0.0339 -0.0048
  142POPC   C3B 1987  10.956  11.902   9.344 -0.0429  0.2273  0.2829
  142POPC   C4B 1988  10.496  11.876   9.193  0.2490 -0.0365 -0.0268
  143POPC   NC3 1989  12.098   9.370  10.611  0.2491  0.0060  0.0244
  143POPC   PO4 1990  12.003   8.945  10.376 -0.0341 -0.4175 -0.2702
  143POPC   GL1 1991  11.655   8.987  10.020 -0.0089  0.0082  0.3381
  143POPC   GL2 1992  11.333   9.167  10.027  0.1094  0.0188 -0.0189
  143POPC   C1A 1993  11.369   8.719   9.746 -0.1954 -0.0872  0.1506
  143POPC   D2A 1994  11.052   8.514   9.676  0.0878  0.1050  0.2553
  143POPC   C3A 1995  10.991   8.140   9.499 -0.1573  0.1975  0.3070
  143POPC   C4A 1996  10.629   8.040   9.392  0.0997  0.1016 -0.0279
  143POPC   C1B 1997  11.424   9.172   9.639 -0.2228  0.1703  0.0244
  143POPC   C2B 1998  11.433   9.270   9.256 -0.0543  0.1282 -0.0030
  143POPC   C3B 1999  11.411   9.250   8.790  0.0553  0.0890  0.0752
  143POPC   C4B 2000  11.155   8.994   8.510 -0.1930  0.2030 -0.3165
  144POPC   NC3 2001   3.580   1.794  10.967  0.1392  0.2397 -0.1467
  144POPC   PO4 2002   3.967   1.515  10.998  0.0069 -0.1822 -0.3434
  144POPC   GL1 2003   3.986   1.577  10.599 -0.0402 -0.0559  0.1103
  144POPC   GL2 2004   3.598   1.569  10.528 -0.0082  0.0011  0.3744
  144POPC   C1A 2005   3.975   1.501  10.206  0.0303  0.0132 -0.3413
  144POPC   D2A 2006   3.685   1.804   9.952 -0.0383  0.0796  0.1361
  144POPC   C3A 2007   3.335   1.758   9.733  0.0974  0.0435 -0.3660
  144POPC   C4A 2008   2.932   2.003   9.612 -0.0155  0.1225 -0.2218
  144POPC   C1B 2009   3.617   1.147  10.462  0.3538  0.0932  0.2707
  144POPC   C2B 2010   3.466   0.751  10.295 -0.0341 -0.2835 -0.1169
  144POPC   C3B 2011   3.345   0.357  10.045  0.0952 -0.1062  0.1226
  144POPC   C4B 2012   3.198   0.283   9.632 -0.1388  0.1181 -0.0788
  145POPC   NC3 2013  12.997  11.605  11.660 -0.1898  0.0551  0.1549
  145POPC   PO4 2014  13.380  11.841  11.424  0.0801  0.0080 -0.1759
  145POPC   GL1 2015  13.293  12.005  11.009 -0.0045 -0.0253 -0.2192
  145POPC   GL2 2016  13.570  12.052  10.948  0.0090 -0.1327  0.1252
  145POPC   C1A 2017  13.296  12.213  10.514  0.2160  0.0113 -0.1478
  145POPC   D2A 2018  13.304  12.086  10.074 -0.3161  0.4447 -0.0992
  145POPC   C3A 2019  13.702  12.364  10.057 -0.0825  0.1026 -0.1868
  145POPC   C4A 2020  14.164  12.439   9.926 -0.0320 -0.1670 -0.0933
  145POPC   C1B 2021  13.690  12.374  10.725 -0.0731 -0.1301  0.1508
  145POPC   C2B 2022  13.876  12.657  10.452 -0.1763  0.0409 -0.0811
  145POPC   C3B 2023  13.955  12.854  10.062  0.3534  0.1876 -0.1337
  145POPC   C4B 2024  13.828  13.227   9.896  0.0222 -0.4205  0.2312
  146POPC   NC3 2025  12.883   3.987  11.787 -0.0806 -0.1255  0.0658
  146POPC   PO4 2026  12.977   3.749  11.416 -0.1944  0.2592 -0.2057
  146POPC   GL1 2027  12.863   4.076  11.072  0.1945 -0.0153 -0.0407
  146POPC   GL2 2028  12.529   3.950  10.896  0.1138  0.3756  0.2297
  146POPC   C1A 2029  12.744   4.357  10.815 -0.0379 -0.2313  0.0138
  146POPC   D2A 2030  12.823   4.670  10.492  0.0455 -0.0594 -0.2537
  146POPC   C3A 2031  13.118   4.580  10.207 -0.4066  0.1684  0.1954
  146POPC   C4A 2032  13.365   4.666   9.799  0.0090  0.2159  0.0410
  146POPC   C1B 2033  12.741   3.936  10.439 -0.0814 -0.1127  0.0538
  146POPC   C2B 2034  12.694   4.157  10.103 -0.2690  0.3503 -0.0383
  146POPC   C3B 2035  12.916   4.171   9.786  0.1311 -0.1439  0.0583
  146POPC   C4B 2036  13.286   4.341   9.423  0.0198  0.3286  0.0421
  147POPC   NC3 2037  11.549   2.966  11.201 -0.0503 -0.2632  0.1375
  147POPC   PO4 2038  11.881   3.160  11.198 -0.3130 -0.2411 -0.3323
  147POPC   GL1 2039  12.019   2.953  10.783  0.5150  0.1556  0.0917
  147POPC   GL2 2040  12.259   2.899  10.571  0.2829  0.0206 -0.2099
  147POPC   C1A 2041  11.660   2.655  10.613  0.1571  0.4396  0.1857
  147POPC   D2A 2042  11.459   2.365  10.306  0.3016  0.1059  0.2216
  147POPC   C3A 2043  11.723   2.325  10.009 -0.3740  0.1020 -0.0543
  147POPC   C4A 2044  11.845   2.231   9.570  0.2291  0.0213  0.1488
  147POPC   C1B 2045  12.531   2.964  10.194 -0.3216 -0.0288  0.0073
  147POPC   C2B 2046  12.947   3.186   9.976  0.2033 -0.0852  0.0913
  147POPC   C3B 2047  12.913   3.235   9.537  0.0722  0.0329  0.0811
  147POPC   C4B 2048  12.521   3.230   9.217 -0.1141  0.0308  0.2624
  148POPC   NC3 2049   6.170   9.353  10.216 -0.1933 -0.0741 -0.0535
  148POPC   PO4 2050   5.765   9.462  10.260  0.1807 -0.0309  0.1738
  148POPC   GL1 2051   5.562   9.864  10.146 -0.0402  0.0995  0.1133
  148POPC   GL2 2052   5.588  10.223  10.245  0.5084  0.1606  0.0331
  148POPC   C1A 2053   5.669  10.072   9.732 -0.0344  0.0777 -0.2519
  148POPC   D2A 2054   5.393   9.973   9.389  0.1768  0.1780  0.2485
  148POPC   C3A 2055   5.185  10.316   9.218 -0.1922  0.1744 -0.2819
  148POPC   C4A 2056   4.823  10.600   9.261  0.1045  0.1725 -0.0244
  148POPC   C1B 2057   5.628  10.622   9.994 -0.0864  0.2572  0.6360
  148POPC   C2B 2058   5.605  10.921   9.804 -0.2303 -0.0943 -0.0189
  148POPC   C3B 2059   5.677  11.263   9.518 -0.0011 -0.1209 -0.0995
  148POPC   C4B 2060   5.825  11.046   9.148  0.0562  0.0968 -0.2416
  149POPC   NC3 2061   2.942  12.540  11.164 -0.3082 -0.1004 -0.1960
  149POPC   PO4 2062   2.997  13.012  11.164  0.2358 -0.1036 -0.1119
  149POPC   GL1 2063   3.142  13.361  10.943  0.0182  0.0974 -0.0375
  149POPC   GL2 2064   3.413  13.343  10.762 -0.2110 -0.2836 -0.0835
  149POPC   C1A 2065   3.010  13.379  10.479  0.0563  0.1172  0.1006
  149POPC   D2A 2066   2.919  13.144  10.148 -0.0077  0.2290  0.3450
  149POPC   C3A 2067   3.239  12.904  10.024  0.0866 -0.3123  0.1810
  149POPC   C4A 2068   3.579  12.760   9.776 -0.3840  0.0618 -0.2974
  149POPC   C1B 2069   3.705  13.456  10.555  0.3618 -0.0543 -0.0675
  149POPC   C2B 2070   3.834  13.501  10.230 -0.0538 -0.1566 -0.0322
  149POPC   C3B 2071   4.071  13.728   9.812 -0.0053 -0.0481  0.1505
  149POPC   C4B 2072   4.353  13.860   9.487  0.0481  0.0801 -0.1482
  150POPC   NC3 2073   6.925   0.568  11.265  0.3026 -0.2179 -0.1375
  150POPC   PO4 2074   7.291   0.385  10.928  0.1750 -0.0911  0.0414
  150POPC   GL1 2075   7.260   0.280  10.561 -0.0419  0.1211 -0.0979
  150POPC   GL2 2076   7.630   0.331  10.478 -0.0434 -0.0042  0.1098
  150POPC   C1A 2077   7.240   0.254  10.238 -0.1086  0.1177 -0.4270
  150POPC   D2A 2078   7.381   0.147   9.872 -0.1430  0.1525  0.0648
  150POPC   C3A 2079   7.434  -0.082   9.683 -0.0469  0.1204 -0.0108
  150POPC   C4A 2080   7.784  -0.252   9.432 -0.1498 -0.1310  0.2755
  150POPC   C1B 2081   7.888   0.332  10.071 -0.1590  0.1131  0.0821
  150POPC   C2B 2082   8.106   0.101   9.795 -0.1704  0.0744  0.1134
  150POPC   C3B 2083   8.272  -0.061   9.417 -0.0925  0.2343 -0.2605
  150POPC   C4B 2084   8.299   0.072   9.008 -0.2122 -0.1551  0.0553
  151POPC   NC3 2085   2.305  11.717  11.147 -0.2914  0.0690 -0.0914
  151POPC   PO4 2086   2.100  12.039  11.149  0.0605  0.2084  0.2537
  151POPC   GL1 2087   2.139  12.213  10.879  0.0712 -0.0697  0.2188
  151POPC   GL2 2088   2.470  12.306  10.899  0.1009  0.0304 -0.1375
  151POPC   C1A 2089   2.145  12.248  10.486  0.1403  0.2058 -0.1047
  151POPC   D2A 2090   2.089  12.088  10.097  0.0251 -0.2555  0.0609
  151POPC   C3A 2091   1.880  12.394   9.689  0.2116  0.0567 -0.3188
  151POPC   C4A 2092   1.729  12.227   9.328  0.1593  0.1490  0.2991
  151POPC   C1B 2093   2.634  11.966  10.536  0.0429  0.4153 -0.0996
  151POPC   C2B 2094   2.955  11.921  10.361  0.1178 -0.2423 -0.2170
  151POPC   C3B 2095   3.329  12.151  10.481 -0.0681  0.0468  0.3541
  151POPC   C4B 2096   3.699  11.936  10.271  0.1587 -0.0532 -0.0359
  152POPC   NC3 2097  12.811   2.397  11.455  0.1731 -0.0153  0.1161
  152POPC   PO4 2098  12.462   2.542  11.193 -0.0618  0.2782  0.4569
  152POPC   GL1 2099  12.346   2.440  10.745 -0.0367 -0.0095  0.1060
  152POPC   GL2 2100  12.573   2.439  10.525  0.0249 -0.0552  0.1946
  152POPC   C1A 2101  12.205   2.567  10.230  0.0414  0.1619  0.0682
  152POPC   D2A 2102  12.213   2.626   9.821  0.0708 -0.0065 -0.1752
  152POPC   C3A 2103  12.055   2.926   9.531  0.3175  0.1334  0.0310
  152POPC   C4A 2104  11.692   3.242   9.461  0.0678 -0.0008  0.0188
  152POPC   C1B 2105  12.981   2.513  10.541  0.0853  0.1144  0.0174
  152POPC   C2B 2106  13.317   2.732  10.635  0.0673  0.1533  0.0763
  152POPC   C3B 2107  13.716   2.467  10.747 -0.2428 -0.1593 -0.2461
  152POPC   C4B 2108  13.885   2.019  10.834  0.2571 -0.0516  0.2804
  153POPC   NC3 2109   8.547   3.402  10.373  0.1702  0.3876 -0.1955
  153POPC   PO4 2110   8.666   3.244  10.048  0.0825 -0.1402  0.1144
  153POPC   GL1 2111   8.503   3.036   9.834 -0.0287 -0.2234 -0.0739
  153POPC   GL2 2112   8.726   2.914   9.600 -0.0367 -0.2558 -0.1485
  153POPC   C1A 2113   8.272   2.798   9.620  0.0784 -0.0395 -0.3236
  153POPC   D2A 2114   7.803   2.748   9.686 -0.1222  0.4298 -0.0694
  153POPC   C3A 2115   7.478   2.907   9.383  0.0480 -0.5513  0.2749
  153POPC   C4A 2116   7.583   3.056   9.032 -0.1288 -0.0704  0.2211
  153POPC   C1B 2117   8.931   3.144   9.218 -0.1464  0.1947  0.2881
  153POPC   C2B 2118   9.132   3.377   8.814  0.0379  0.0496 -0.0652
  153POPC   C3B 2119   9.459   3.612   8.734 -0.0659  0.0608 -0.0980
  153POPC   C4B 2120   9.898   3.475   8.579  0.1932  0.3352  0.0342
  154POPC   NC3 2121  12.177   4.651  11.712  0.1749  0.0487 -0.0859
  154POPC   PO4 2122  12.033   4.896  11.591  0.2212 -0.4024 -0.1113
  154POPC   GL1 2123  12.032   5.016  11.108  0.0905 -0.0394 -0.2034
  154POPC   GL2 2124  12.118   5.246  10.866 -0.0035 -0.3313  0.1775
  154POPC   C1A 2125  11.806   4.835  10.746  0.2139  0.3052 -0.0818
  154POPC   D2A 2126  11.969   4.750  10.256  0.2061  0.0624 -0.0712
  154POPC   C3A 2127  11.624   4.577   9.872 -0.0917 -0.1406  0.0421
  154POPC   C4A 2128  11.608   4.718   9.315  0.2214  0.2530  0.3062
  154POPC   C1B 2129  12.255   4.955  10.636  0.1485  0.0112 -0.1730
  154POPC   C2B 2130  12.409   4.889  10.213  0.0814 -0.1277  0.1982
  154POPC   C3B 2131  12.509   5.199   9.725 -0.1126  0.0966  0.0453
  154POPC   C4B 2132  12.522   5.198   9.304 -0.0550 -0.0413  0.0808
  155POPC   NC3 2133   3.022   2.338  10.933  0.3036 -0.2812 -0.3353
  155POPC   PO4 2134   3.386   2.257  11.035 -0.1127  0.0069  0.2008
  155POPC   GL1 2135   3.397   2.152  10.620 -0.1011  0.0726  0.3662
  155POPC   GL2 2136   3.649   2.095  10.371 -0.0872  0.2743 -0.2659
  155POPC   C1A 2137   3.161   1.939  10.359  0.0132 -0.1357  0.1606
  155POPC   D2A 2138   2.791   1.928  10.050  0.0550 -0.0564 -0.0822
  155POPC   C3A 2139   2.642   1.555   9.865  0.2527 -0.2042 -0.1199
  155POPC   C4A 2140   2.475   1.348   9.592  0.1885  0.0334  0.0974
  155POPC   C1B 2141   3.328   2.288   9.953 -0.1342  0.0410 -0.4061
  155POPC   C2B 2142   2.939   2.503   9.942  0.3219  0.2534  0.1258
  155POPC   C3B 2143   2.584   2.337   9.786  0.6355 -0.2165  0.0180
  155POPC   C4B 2144   2.285   2.440   9.492 -0.0157  0.4498  0.1472
  156POPC   NC3 2145   5.638   2.957  10.801 -0.1192 -0.0891 -0.2802
  156POPC   PO4 2146   6.123   2.716  10.748  0.1546  0.1482 -0.1463
  156POPC   GL1 2147   5.898   2.732  10.369 -0.4234  0.2471  0.1534
  156POPC   GL2 2148   6.189   2.836  10.134 -0.4075  0.2306 -0.0155
  156POPC   C1A 2149   5.652   2.795  10.015  0.1094  0.0075  0.1999
  156POPC   D2A 2150   5.603   2.904   9.670  0.0027 -0.2212  0.1017
  156POPC   C3A 2151   5.563   2.566   9.372  0.0266 -0.2326  0.1276
  156POPC   C4A 2152   5.859   2.116   9.324 -0.0784 -0.0915  0.0774
  156POPC   C1B 2153   6.084   2.878   9.761 -0.2413 -0.0563 -0.1863
  156POPC   C2B 2154   6.247   3.158   9.428  0.2665  0.1172 -0.2134
  156POPC   C3B 2155   6.342   3.120   9.114  0.0450  0.1278  0.1821
  156POPC   C4B 2156   6.505   3.111   8.723 -0.0658 -0.1858  0.0798
  157POPC   NC3 2157   7.909  10.202  10.746  0.2963  0.1967  0.0295
  157POPC   PO4 2158   7.773   9.823  10.890 -0.0262  0.3362  0.3041
  157POPC   GL1 2159   7.443   9.938  10.617 -0.0694  0.1103 -0.0159
  157POPC   GL2 2160   7.392  10.181  10.770  0.2377 -0.0388  0.0382
  157POPC   C1A 2161   7.343  10.248  10.261  0.1213 -0.2398  0.2112
  157POPC   D2A 2162   7.339  10.261   9.772 -0.2228  0.0023  0.2875
  157POPC   C3A 2163   7.700  10.118   9.438 -0.0771  0.1054 -0.0733
  157POPC   C4A 2164   8.073  10.338   9.227  0.1549 -0.2133 -0.1591
  157POPC   C1B 2165   7.003  10.290  10.611  0.3237 -0.0499 -0.1620
  157POPC   C2B 2166   6.959  10.581  10.238 -0.0341  0.1093  0.0293
  157POPC   C3B 2167   7.007  10.656   9.761  0.0620  0.1535 -0.2068
  157POPC   C4B 2168   6.947  10.722   9.337 -0.2521 -0.3108 -0.0634
  158POPC   NC3 2169   5.166   0.461  10.825  0.1896  0.1182  0.2143
  158POPC   PO4 2170   5.263  -0.000  10.919  0.0476  0.1317  0.0421
  158POPC   GL1 2171   5.285   0.006  10.578 -0.2793  0.0620  0.2091
  158POPC   GL2 2172   4.956   0.120  10.525  0.0397 -0.1565 -0.1126
  158POPC   C1A 2173   5.301  -0.147  10.213 -0.4508  0.2449 -0.2040
  158POPC   D2A 2174   5.412  -0.250   9.821 -0.1729 -0.0857 -0.3265
  158POPC   C3A 2175   5.320  -0.656   9.658  0.2645  0.0458  0.0464
  158POPC   C4A 2176   5.252  -0.783   9.236  0.0532  0.2153  0.3037
  158POPC   C1B 2177   4.875   0.124  10.016  0.2696 -0.2644 -0.0975
  158POPC   C2B 2178   4.759  -0.074   9.779  0.0027 -0.4575  0.0898
  158POPC   C3B 2179   4.452  -0.071   9.474 -0.2522  0.3942 -0.0083
  158POPC   C4B 2180   4.598  -0.259   9.163  0.1088  0.2675 -0.0168
  159POPC   NC3 2181  12.143   6.774  11.137  0.0261 -0.1577  0.1153
  159POPC   PO4 2182  11.742   6.554  11.072 -0.1695  0.0546 -0.0452
  159POPC   GL1 2183  11.607   6.557  10.634  0.0524 -0.2557 -0.1335
  159POPC   GL2 2184  11.876   6.683  10.434 -0.5043  0.1254  0.3021
  159POPC   C1A 2185  11.563   6.383  10.235  0.1400 -0.1455 -0.0223
  159POPC   D2A 2186  11.514   6.120   9.870  0.1202 -0.1314 -0.1898
  159POPC   C3A 2187  11.233   6.082   9.673 -0.2768 -0.1057 -0.0360
  159POPC   C4A 2188  11.316   5.781   9.242  0.1318 -0.1223 -0.0782
  159POPC   C1B 2189  11.844   6.712   9.945 -0.4432  0.3945  0.2402
  159POPC   C2B 2190  11.606   6.624   9.531 -0.0404  0.0696  0.1494
  159POPC   C3B 2191  11.543   6.761   9.073  0.2338 -0.1886  0.1540
  159POPC   C4B 2192  11.272   6.734   8.714 -0.1058  0.1378 -0.0322
  160POPC   NC3 2193  10.318   1.642  10.604 -0.0258 -0.1553  0.0905
  160POPC   PO4 2194   9.909   1.513  10.883  0.0527 -0.2874  0.2058
  160POPC   GL1 2195   9.835   1.133  10.600  0.0288  0.1651  0.1345
  160POPC   GL2 2196   9.543   1.078  10.476 -0.0805 -0.2878 -0.3742
  160POPC   C1A 2197   9.828   0.840  10.223  0.0410 -0.1512  0.0768
  160POPC   D2A 2198   9.875   0.775   9.788  0.2111  0.3517 -0.0043
  160POPC   C3A 2199  10.224   0.760   9.495 -0.2550 -0.1290  0.3987
  160POPC   C4A 2200  10.472   0.809   9.204  0.0653  0.0587 -0.0010
  160POPC   C1B 2201   9.344   0.987  10.079  0.1599 -0.0664 -0.2119
  160POPC   C2B 2202   9.167   1.050   9.658  0.0381 -0.1299  0.0240
  160POPC   C3B 2203   9.368   1.183   9.367  0.2533  0.0541 -0.2043
  160POPC   C4B 2204   9.518   1.093   9.024 -0.4241  0.0273 -0.0716
  161POPC   NC3 2205   9.247   8.887   8.318 -0.0893  0.2062  0.0991
  161POPC   PO4 2206   9.592   8.641   8.276 -0.2155 -0.3723 -0.4848
  161POPC   GL1 2207   9.883   8.673   8.551  0.0374  0.1712 -0.0749
  161POPC   GL2 2208   9.989   8.339   8.523 -0.0015 -0.1752  0.0164
  161POPC   C1A 2209  10.291   8.698   8.670  0.1385 -0.4055  0.2050
  161POPC   D2A 2210  10.715   8.690   8.566  0.2564 -0.0445 -0.3536
  161POPC   C3A 2211  10.962   8.469   8.701  0.3926 -0.2929  0.1166
  161POPC   C4A 2212  11.410   8.316   8.582 -0.0927 -0.1954  0.0816
  161POPC   C1B 2213  10.395   8.317   8.371  0.2456  0.2471  0.0038
  161POPC   C2B 2214  10.774   8.147   8.351  0.2912  0.1113  0.2495
  161POPC   C3B 2215  11.094   7.980   8.432  0.0828  0.1802  0.0708
  161POPC   C4B 2216  11.178   7.649   8.703  0.0221 -0.0838 -0.1752
  162POPC   NC3 2217   4.260   8.474   7.897  0.1828  0.1621  0.1556
  162POPC   PO4 2218   4.314   8.952   8.141 -0.2494 -0.0514 -0.3802
  162POPC   GL1 2219   4.317   9.385   8.142 -0.2758  0.1570  0.0645
  162POPC   GL2 2220   4.521   9.282   8.487  0.2710  0.4097  0.0286
  162POPC   C1A 2221   4.454   9.825   8.310 -0.0273  0.1930  0.0327
  162POPC   D2A 2222   4.708  10.143   8.202 -0.1703 -0.0653  0.0624
  162POPC   C3A 2223   4.889  10.292   8.483  0.1920  0.2638 -0.0685
  162POPC   C4A 2224   4.593  10.572   8.759 -0.0307  0.1896  0.1588
  162POPC   C1B 2225   4.787   9.535   8.737 -0.2964 -0.3042  0.4438
  162POPC   C2B 2226   5.009   9.880   8.850 -0.0577  0.0844  0.3406
  162POPC   C3B 2227   5.284  10.057   8.724 -0.0508  0.0972 -0.0951
  162POPC   C4B 2228   5.731  10.180   8.830 -0.0304  0.1767 -0.4363
  163POPC   NC3 2229   9.199  11.201  10.858 -0.0983 -0.2241 -0.2186
  163POPC   PO4 2230   8.841  11.050  11.087 -0.4232 -0.1602 -0.0568
  163POPC   GL1 2231   8.746  11.058  10.667 -0.1555 -0.0291  0.2420
  163POPC   GL2 2232   9.096  10.897  10.459 -0.1363  0.1310  0.4162
  163POPC   C1A 2233   8.559  11.082  10.271 -0.0987 -0.0661  0.1356
  163POPC   D2A 2234   8.882  11.070   9.887  0.0584  0.1511  0.0858
  163POPC   C3A 2235   9.004  10.862   9.402  0.0316  0.1969 -0.1985
  163POPC   C4A 2236   8.750  10.803   9.109 -0.2933  0.0957  0.1652
  163POPC   C1B 2237   8.996  10.531  10.146 -0.1020 -0.2464  0.0433
  163POPC   C2B 2238   8.719  10.593   9.728 -0.2770 -0.0190 -0.2327
  163POPC   C3B 2239   8.452  10.506   9.414 -0.0151  0.0418  0.1030
  163POPC   C4B 2240   8.498  10.318   9.009  0.1619  0.3031 -0.0180
  164POPC   NC3 2241   0.216  12.333  11.410 -0.0953 -0.3925  0.0058
  164POPC   PO4 2242   0.147  12.904  11.369 -0.2677  0.1091  0.2436
  164POPC   GL1 2243   0.152  13.127  11.045 -0.0426  0.1988  0.1022
  164POPC   GL2 2244  -0.016  13.482  11.053 -0.0113 -0.2318  0.4198
  164POPC   C1A 2245  -0.071  13.165  10.621  0.0823  0.0068 -0.0749
  164POPC   D2A 2246   0.004  13.027  10.209  0.2047  0.0518  0.0122
  164POPC   C3A 2247   0.309  13.070   9.971 -0.2694  0.0966  0.2612
  164POPC   C4A 2248   0.534  12.808   9.694 -0.2176  0.0696  0.0721
  164POPC   C1B 2249  -0.140  13.679  10.650  0.2320 -0.0121  0.0324
  164POPC   C2B 2250  -0.148  13.537  10.199  0.2069  0.1673  0.0554
  164POPC   C3B 2251  -0.034  13.383   9.832 -0.3763 -0.0790 -0.2554
  164POPC   C4B 2252   0.405  13.475   9.565 -0.0455 -0.0904 -0.0054
  165POPC   NC3 2253  12.512   3.541  11.354 -0.1705 -0.0648  0.2790
  165POPC   PO4 2254  12.419   3.947  11.589  0.1565  0.3396 -0.1529
  165POPC   GL1 2255  12.204   4.029  11.280  0.0778  0.0529 -0.0085
  165POPC   GL2 2256  11.989   4.450  11.258  0.0517 -0.1541  0.0182
  165POPC   C1A 2257  11.985   4.092  10.845 -0.2292  0.2346  0.0948
  165POPC   D2A 2258  11.797   4.385  10.607  0.1948  0.0795  0.1636
  165POPC   C3A 2259  11.430   4.555  10.443 -0.0331  0.2266 -0.3454
  165POPC   C4A 2260  11.197   4.796  10.114  0.1213  0.1185 -0.1766
  165POPC   C1B 2261  12.202   4.498  10.959  0.2818 -0.1876  0.1818
  165POPC   C2B 2262  12.290   4.233  10.529  0.2995 -0.0093 -0.1940
  165POPC   C3B 2263  12.275   3.824  10.342 -0.0998  0.0561 -0.0562
  165POPC   C4B 2264  12.117   3.382  10.493  0.3090  0.0090 -0.0034
  166POPC   NC3 2265   1.939   5.311  11.043 -0.0175 -0.1353  0.3021
  166POPC   PO4 2266   2.277   5.522  10.694  0.1755  0.1661 -0.1025
  166POPC   GL1 2267   1.982   5.307  10.383 -0.0371  0.1181  0.0246
  166POPC   GL2 2268   1.719   5.353  10.526  0.0946  0.1605 -0.1977
  166POPC   C1A 2269   1.853   5.310   9.970  0.1189  0.0591  0.0761
  166POPC   D2A 2270   1.561   5.276   9.678  0.3563  0.0216 -0.0110
  166POPC   C3A 2271   1.141   5.212   9.664 -0.1356 -0.3482  0.0196
  166POPC   C4A 2272   0.999   4.984   9.277 -0.1048  0.0941 -0.2146
  166POPC   C1B 2273   1.596   4.951  10.234 -0.1304  0.0425 -0.2727
  166POPC   C2B 2274   1.388   4.657  10.018 -0.1444  0.2750 -0.1568
  166POPC   C3B 2275   1.489   4.291   9.920  0.2726  0.5114  0.1961
  166POPC   C4B 2276   1.645   4.325   9.574  0.1003 -0.0414 -0.0343
  167POPC   NC3 2277   4.367   2.874  10.844  0.3592  0.0532 -0.2887
  167POPC   PO4 2278   4.430   2.850  10.471  0.0170  0.2332  0.1989
  167POPC   GL1 2279   4.570   2.630  10.185  0.2016  0.0671  0.1328
  167POPC   GL2 2280   4.927   2.738  10.285 -0.0250  0.3235 -0.1787
  167POPC   C1A 2281   4.695   2.607   9.873  0.0379 -0.0590  0.1343
  167POPC   D2A 2282   4.709   2.699   9.412 -0.0328  0.1170  0.0953
  167POPC   C3A 2283   5.030   2.921   9.179  0.3297 -0.1315 -0.1019
  167POPC   C4A 2284   5.062   3.167   8.869 -0.0420 -0.1087  0.1332
  167POPC   C1B 2285   5.147   2.821   9.885  0.1076 -0.0339  0.0297
  167POPC   C2B 2286   5.128   2.518   9.619 -0.0129 -0.0459 -0.0769
  167POPC   C3B 2287   5.033   2.352   9.264  0.0718  0.1699 -0.1970
  167POPC   C4B 2288   5.112   2.000   9.048  0.2413  0.2721 -0.2064
  168POPC   NC3 2289   9.270   2.127  10.643 -0.1676 -0.1229  0.3727
  168POPC   PO4 2290   9.716   2.044  10.514  0.1248 -0.2849  0.0690
  168POPC   GL1 2291   9.922   2.027  10.161  0.1152  0.0636  0.0147
  168POPC   GL2 2292   9.846   2.248   9.988  0.2818 -0.0242 -0.2325
  168POPC   C1A 2293  10.178   2.001   9.821  0.1136  0.1534  0.2548
  168POPC   D2A 2294  10.496   1.889   9.568 -0.2191  0.3342  0.0381
  168POPC   C3A 2295  10.500   2.113   9.132 -0.0095 -0.1289  0.1757
  168POPC   C4A 2296  10.729   2.239   8.694  0.0562  0.0712 -0.2172
  168POPC   C1B 2297   9.680   1.796   9.843 -0.1808  0.1332 -0.4422
  168POPC   C2B 2298   9.718   1.305   9.725 -0.0610  0.2639 -0.0524
  168POPC   C3B 2299   9.893   1.105   9.372 -0.3686 -0.0374  0.2251
  168POPC   C4B 2300   9.945   0.751   9.073 -0.0282 -0.2028  0.5594
  169POPC   NC3 2301   2.182   2.024  11.427 -0.2596  0.0632  0.0409
  169POPC   PO4 2302   2.021   2.380  11.213  0.1067  0.0715  0.3760
  169POPC   GL1 2303   1.845   2.191  10.892 -0.0176 -0.1334  0.1512
  169POPC   GL2 2304   2.074   1.946  10.909  0.0487 -0.1203  0.0005
  169POPC   C1A 2305   1.724   2.072  10.458 -0.0180 -0.2934  0.0007
  169POPC   D2A 2306   1.800   1.952  10.096  0.1862  0.1346  0.2551
  169POPC   C3A 2307   2.110   2.049   9.825  0.0221 -0.0217  0.1796
  169POPC   C4A 2308   2.456   1.893   9.544 -0.0071  0.2725  0.0628
  169POPC   C1B 2309   2.151   1.536  10.684 -0.0635  0.1108 -0.0460
  169POPC   C2B 2310   2.432   1.216  10.484 -0.0108  0.1539  0.2623
  169POPC   C3B 2311   2.600   1.062  10.053  0.0029 -0.1457  0.0634
  169POPC   C4B 2312   2.698   0.838   9.592  0.1592 -0.3811 -0.1150
  170POPC   NC3 2313  10.941   1.025  10.898 -0.0134  0.2314 -0.1159
  170POPC   PO4 2314  10.725   1.433  10.873  0.3569  0.0949  0.1260
  170POPC   GL1 2315  10.771   1.538  10.450  0.1257  0.1482 -0.2379
  170POPC   GL2 2316  10.872   1.846  10.485  0.1150 -0.2415 -0.0173
  170POPC   C1A 2317  10.991   1.320  10.095  0.0848  0.2583  0.0189
  170POPC   D2A 2318  11.006   1.294   9.624 -0.1742 -0.0049  0.0884
  170POPC   C3A 2319  11.313   1.305   9.196  0.1643  0.2039  0.0052
  170POPC   C4A 2320  11.342   1.458   8.707 -0.5536  0.5308  0.0889
  170POPC   C1B 2321  11.235   1.719  10.259 -0.0034 -0.3101  0.0129
  170POPC   C2B 2322  11.354   1.713   9.823 -0.0043 -0.0813 -0.0422
  170POPC   C3B 2323  11.496   1.827   9.400  0.3264 -0.1345  0.1698
  170POPC   C4B 2324  11.703   1.678   9.020  0.1094 -0.2429 -0.2653
  171POPC   NC3 2325   2.285   3.748  11.445  0.0600 -0.2774 -0.2017
  171POPC   PO4 2326   2.142   4.160  11.435  0.1113  0.1395  0.1781
  171POPC   GL1 2327   1.974   3.926  11.082 -0.1480  0.2686 -0.1511
  171POPC   GL2 2328   2.066   3.641  11.013  0.1903  0.0500  0.0570
  171POPC   C1A 2329   1.742   3.944  10.733 -0.1200 -0.0093 -0.1204
  171POPC   D2A 2330   1.814   3.956  10.264  0.2183 -0.0149  0.3529
  171POPC   C3A 2331   1.742   3.540  10.199 -0.1075 -0.0785 -0.3557
  171POPC   C4A 2332   2.137   3.349  10.175 -0.0544  0.2613  0.0663
  171POPC   C1B 2333   1.779   3.505  10.685  0.0915  0.2329 -0.3112
  171POPC   C2B 2334   1.369   3.609  10.608  0.0061 -0.0168  0.2229
  171POPC   C3B 2335   1.078   3.845  10.562 -0.0172 -0.0494 -0.0335
  171POPC   C4B 2336   0.704   4.008  10.534  0.0925 -0.0114  0.0137
  172POPC   NC3 2337   2.700  10.933  11.035  0.0144 -0.0423 -0.1620
  172POPC   PO4 2338   2.717  11.464  11.006 -0.2281  0.0451  0.1369
  172POPC   GL1 2339   2.774  11.318  10.627  0.1379 -0.2006  0.0606
  172POPC   GL2 2340   2.947  11.446  10.389 -0.2865 -0.2280  0.1037
  172POPC   C1A 2341   2.747  11.044  10.258  0.0371  0.0080  0.0531
  172POPC   D2A 2342   2.567  10.625  10.113 -0.1929 -0.2338 -0.1183
  172POPC   C3A 2343   2.082  10.595   9.876 -0.0313  0.2258  0.2134
  172POPC   C4A 2344   1.945  10.681   9.440 -0.4765  0.2607  0.1843
  172POPC   C1B 2345   2.902  11.436   9.940 -0.0822 -0.1030  0.2620
  172POPC   C2B 2346   2.636  11.555   9.597  0.0060  0.4192  0.3212
  172POPC   C3B 2347   2.482  11.874   9.281  0.2694  0.3298 -0.1592
  172POPC   C4B 2348   2.347  12.195   8.938  0.1925  0.3566  0.3217
  173POPC   NC3 2349   5.126  11.938  11.142  0.0510 -0.0190  0.1025
  173POPC   PO4 2350   5.372  11.779  10.677 -0.0541  0.1041  0.1794
  173POPC   GL1 2351   5.542  11.729  10.306 -0.4479 -0.2325  0.0918
  173POPC   GL2 2352   5.834  11.832  10.217 -0.1120  0.0410  0.0850
  173POPC   C1A 2353   5.311  11.748   9.891  0.3461 -0.1759 -0.1795
  173POPC   D2A 2354   5.355  11.717   9.512 -0.1026 -0.4700 -0.4416
  173POPC   C3A 2355   5.641  11.869   9.321 -0.4153 -0.2185  0.0409
  173POPC   C4A 2356   5.648  12.082   8.921  0.1039 -0.0206  0.0334
  173POPC   C1B 2357   5.677  12.078   9.870  0.0218 -0.0210 -0.1695
  173POPC   C2B 2358   5.784  12.298   9.415 -0.1191  0.1234  0.0559
  173POPC   C3B 2359   6.051  12.403   9.249 -0.2131 -0.0201  0.2519
  173POPC   C4B 2360   6.339  12.364   8.939  0.0953 -0.0038 -0.0573
  174POPC   NC3 2361   0.144   2.435  11.898 -0.0755 -0.4411  0.0599
  174POPC   PO4 2362   0.125   2.169  11.603 -0.2680 -0.1205  0.2235
  174POPC   GL1 2363   0.246   2.020  11.174  0.2334  0.0923  0.2309
  174POPC   GL2 2364   0.354   1.815  11.070  0.2697 -0.3696 -0.2719
  174POPC   C1A 2365   0.162   2.146  10.744 -0.1448  0.0612  0.2151
  174POPC   D2A 2366   0.303   2.060  10.419  0.0301 -0.0990 -0.1546
  174POPC   C3A 2367   0.574   2.414  10.267 -0.3378 -0.0143  0.1601
  174POPC   C4A 2368   0.565   2.602   9.802 -0.0462  0.0014 -0.0670
  174POPC   C1B 2369   0.462   1.656  10.674  0.2540  0.0348  0.1927
  174POPC   C2B 2370   0.543   1.436  10.387 -0.4022  0.0030  0.4086
  174POPC   C3B 2371   0.580   1.149  10.014 -0.2221  0.3557  0.2802
  174POPC   C4B 2372   0.702   0.719   9.917  0.0186  0.0296  0.0527
  175POPC   NC3 2373   0.723   9.326  11.268  0.2757 -0.0431  0.0520
  175POPC   PO4 2374   0.391   9.184  11.099  0.0925 -0.2475 -0.3790
  175POPC   GL1 2375   0.300   9.104  10.656 -0.0008 -0.1896 -0.0462
  175POPC   GL2 2376   0.173   8.812  10.622 -0.2293 -0.0113  0.0967
  175POPC   C1A 2377   0.572   9.159  10.310  0.0821 -0.3617  0.1646
  175POPC   D2A 2378   0.463   9.463   9.921 -0.0088  0.4198 -0.0246
  175POPC   C3A 2379   0.130   9.827   9.942 -0.1066  0.0583 -0.1369
  175POPC   C4A 2380  -0.262  10.029  10.180 -0.1572 -0.1586  0.0939
  175POPC   C1B 2381   0.170   8.753  10.160  0.2585  0.1598  0.0644
  175POPC   C2B 2382   0.259   8.572   9.702 -0.0157  0.2168  0.1481
  175POPC   C3B 2383   0.171   8.618   9.275 -0.0685  0.1377 -0.3188
  175POPC   C4B 2384   0.054   8.616   8.864 -0.0210 -0.3868  0.0162
  176POPC   NC3 2385   0.465   8.357  11.245 -0.2966 -0.0848  0.3299
  176POPC   PO4 2386   0.617   8.184  10.874  0.1685 -0.1128 -0.2904
  176POPC   GL1 2387   0.390   8.220  10.362 -0.2368 -0.1554  0.0281
  176POPC   GL2 2388   0.320   7.849  10.206  0.2227  0.2666 -0.0438
  176POPC   C1A 2389   0.601   8.390   9.978 -0.0418  0.0647  0.4568
  176POPC   D2A 2390   0.666   8.399   9.550  0.0085  0.2207  0.1815
  176POPC   C3A 2391   0.661   8.807   9.401 -0.2069 -0.0069  0.2891
  176POPC   C4A 2392   0.708   9.307   9.539 -0.1805 -0.1377  0.3821
  176POPC   C1B 2393   0.192   8.008   9.793  0.0050 -0.4063  0.3847
  176POPC   C2B 2394   0.167   8.094   9.369  0.3889 -0.1361 -0.1111
  176POPC   C3B 2395   0.369   8.056   9.057 -0.0742  0.3731  0.0911
  176POPC   C4B 2396   0.392   8.307   8.778 -0.2001  0.0796 -0.1355
  177POPC   NC3 2397   9.543  12.083  11.007  0.1637  0.2318 -0.3147
  177POPC   PO4 2398   9.112  12.191  10.987 -0.0768  0.2704  0.1469
  177POPC   GL1 2399   9.350  12.417  10.580  0.0362  0.0277  0.0395
  177POPC   GL2 2400   9.008  12.524  10.479 -0.0343  0.2110  0.0246
  177POPC   C1A 2401   9.404  12.344  10.210  0.2388 -0.3052  0.0668
  177POPC   D2A 2402   9.459  12.377   9.818 -0.0653 -0.1072 -0.1405
  177POPC   C3A 2403   9.843  12.449   9.667  0.0693 -0.0315 -0.0865
  177POPC   C4A 2404  10.239  12.662   9.830  0.2922  0.0055  0.1295
  177POPC   C1B 2405   8.979  12.582  10.149 -0.2800 -0.2125  0.0694
  177POPC   C2B 2406   8.976  12.523   9.831  0.2428  0.0589 -0.3617
  177POPC   C3B 2407   8.795  12.657   9.478  0.3063 -0.1905  0.2180
  177POPC   C4B 2408   8.576  12.666   9.248 -0.1926  0.2018 -0.1577
  178POPC   NC3 2409  11.463   8.780  10.414 -0.4260  0.2333 -0.1976
  178POPC   PO4 2410  11.599   9.227  10.456  0.3740 -0.1121  0.3146
  178POPC   GL1 2411  11.614   9.611  10.095  0.0321 -0.1616 -0.2227
  178POPC   GL2 2412  11.307   9.715   9.847 -0.0745  0.0047 -0.2337
  178POPC   C1A 2413  11.817   9.687   9.696 -0.1749  0.0334  0.0059
  178POPC   D2A 2414  11.907   9.476   9.318  0.0587  0.1178 -0.1803
  178POPC   C3A 2415  11.877   9.090   9.063 -0.1421  0.0860  0.1011
  178POPC   C4A 2416  11.949   9.070   8.619  0.0822 -0.0774  0.0234
  178POPC   C1B 2417  10.991   9.452   9.537 -0.0360 -0.1361 -0.2549
  178POPC   C2B 2418  10.925   9.468   9.027  0.1858  0.0815 -0.0797
  178POPC   C3B 2419  10.789   9.749   8.690  0.0169  0.0720 -0.1639
  178POPC   C4B 2420  10.478   9.963   8.602  0.1895  0.1619 -0.1225
  179POPC   NC3 2421   7.141   1.452  11.065 -0.0091  0.0611  0.0705
  179POPC   PO4 2422   6.795   1.172  11.170  0.1098 -0.2216  0.1209
  179POPC   GL1 2423   6.788   1.212  10.741 -0.2068  0.2529  0.2101
  179POPC   GL2 2424   6.967   0.802  10.709 -0.0769  0.0410 -0.0549
  179POPC   C1A 2425   6.723   1.566  10.345  0.1636  0.1069  0.2610
  179POPC   D2A 2426   6.575   1.434   9.921  0.0866  0.2672  0.0940
  179POPC   C3A 2427   6.357   1.787   9.773  0.0856  0.3325  0.2188
  179POPC   C4A 2428   6.012   1.896   9.758 -0.1500 -0.1872  0.0285
  179POPC   C1B 2429   7.165   0.837  10.311 -0.1703 -0.0230 -0.0319
  179POPC   C2B 2430   7.294   0.635   9.847  0.2532  0.0370  0.1737
  179POPC   C3B 2431   7.415   0.508   9.408 -0.0741 -0.1594 -0.2957
  179POPC   C4B 2432   7.391   0.831   9.116  0.2065  0.2992 -0.0039
  180POPC   NC3 2433  12.773  12.841  11.103  0.2221 -0.0800 -0.0963
  180POPC   PO4 2434  12.795  12.404  11.262  0.1157 -0.0669 -0.0345
  180POPC   GL1 2435  12.960  12.430  10.822  0.0343 -0.1381  0.3649
  180POPC   GL2 2436  12.628  12.286  10.643  0.0995  0.1080  0.0026
  180POPC   C1A 2437  12.867  12.699  10.474 -0.0638  0.1228  0.0363
  180POPC   D2A 2438  12.682  12.760  10.084  0.0742 -0.0376 -0.2425
  180POPC   C3A 2439  12.871  12.921   9.721  0.0072  0.0355 -0.0298
  180POPC   C4A 2440  13.147  13.013   9.401  0.2092  0.0162 -0.2262
  180POPC   C1B 2441  12.855  12.245  10.276  0.2007 -0.0452  0.0593
  180POPC   C2B 2442  12.821  12.208   9.866 -0.3841  0.2323 -0.1157
  180POPC   C3B 2443  12.605  12.018   9.501 -0.2039 -0.0506 -0.3225
  180POPC   C4B 2444  12.459  12.004   9.067 -0.3412  0.2238  0.0022
  181POPC   NC3 2445   9.783   2.532  10.456  0.1507  0.0623 -0.0914
  181POPC   PO4 2446   9.282   2.560  10.343  0.2294  0.2247  0.1784
  181POPC   GL1 2447   9.460   2.619   9.939 -0.0177 -0.2165  0.1369
  181POPC   GL2 2448   9.315   2.867   9.664  0.1653  0.0375 -0.1657
  181POPC   C1A 2449   9.723   2.599   9.642 -0.2177 -0.0385 -0.0520
  181POPC   D2A 2450  10.035   2.333   9.459  0.2236  0.0653  0.2087
  181POPC   C3A 2451   9.949   1.994   9.351 -0.0410  0.0201 -0.0058
  181POPC   C4A 2452  10.213   1.575   9.332 -0.0146  0.2184  0.0360
  181POPC   C1B 2453   9.475   2.884   9.294  0.1407  0.1803  0.0543
  181POPC   C2B 2454   9.352   2.893   8.894  0.1422  0.4801 -0.0533
  181POPC   C3B 2455   9.230   2.514   8.723 -0.1342  0.0516  0.3209
  181POPC   C4B 2456   8.851   2.344   8.558  0.4507 -0.2802 -0.0117
  182POPC   NC3 2457   0.898   4.779  11.238  0.1691  0.4791  0.0920
  182POPC   PO4 2458   0.566   4.692  11.080  0.0949 -0.3383  0.2235
  182POPC   GL1 2459   0.512   4.567  10.665 -0.2672  0.1484 -0.4195
  182POPC   GL2 2460   0.404   4.842  10.580 -0.3070 -0.1371 -0.2048
  182POPC   C1A 2461   0.622   4.455  10.310  0.1882  0.1740  0.0385
  182POPC   D2A 2462   0.762   4.425   9.901 -0.0273 -0.1435  0.2476
  182POPC   C3A 2463   1.098   4.409   9.637  0.0780 -0.4428  0.1550
  182POPC   C4A 2464   1.461   4.742   9.461  0.3577  0.0523  0.0211
  182POPC   C1B 2465   0.488   5.033  10.215 -0.1658  0.0902  0.1731
  182POPC   C2B 2466   0.251   5.144   9.845 -0.0944  0.0871 -0.0774
  182POPC   C3B 2467   0.443   5.443   9.729 -0.0056  0.0751 -0.0021
  182POPC   C4B 2468   0.761   5.444   9.506  0.0151 -0.3186  0.0056
  183POPC   NC3 2469   9.462   1.167  10.957 -0.0797  0.1258 -0.4094
  183POPC   PO4 2470   9.198   0.875  11.063  0.2090  0.3587  0.0961
  183POPC   GL1 2471   9.197   0.784  10.711 -0.1135  0.2279  0.1186
  183POPC   GL2 2472   8.950   1.053  10.567 -0.0849  0.2692 -0.3132
  183POPC   C1A 2473   9.395   0.487  10.527 -0.1099  0.0812  0.2359
  183POPC   D2A 2474   9.330   0.062  10.359 -0.1120  0.2592 -0.1237
  183POPC   C3A 2475   9.295   0.027   9.884 -0.1853  0.0490  0.0524
  183POPC   C4A 2476   9.449  -0.242   9.536  0.1035 -0.0237 -0.2896
  183POPC   C1B 2477   8.891   1.426  10.348 -0.2864  0.0872 -0.2743
  183POPC   C2B 2478   8.868   1.809  10.021 -0.0461  0.2332  0.0685
  183POPC   C3B 2479   8.960   2.007   9.686 -0.1620  0.1692  0.1777
  183POPC   C4B 2480   9.099   2.388   9.670  0.0593 -0.1473  0.0580
  184POPC   NC3 2481   1.244   3.250  11.507  0.0324 -0.2035 -0.0410
  184POPC   PO4 2482   0.842   3.581  11.509 -0.0803  0.1028  0.0392
  184POPC   GL1 2483   0.833   3.226  11.150  0.3270  0.5145 -0.0977
  184POPC   GL2 2484   0.625   3.002  11.026 -0.2256 -0.1998 -0.0058
  184POPC   C1A 2485   1.017   3.265  10.636  0.0491 -0.0882  0.2759
  184POPC   D2A 2486   1.338   3.167  10.321  0.1784  0.1126  0.1851
  184POPC   C3A 2487   1.329   3.032   9.856  0.0102  0.2893  0.1564
  184POPC   C4A 2488   1.439   2.865   9.515  0.0257 -0.0958  0.0450
  184POPC   C1B 2489   0.651   2.984  10.554 -0.0093 -0.4085 -0.0232
  184POPC   C2B 2490   0.476   3.148  10.177 -0.0417 -0.0099 -0.2530
  184POPC   C3B 2491   0.430   3.102   9.764  0.3544  0.4114 -0.0690
  184POPC   C4B 2492   0.119   2.791   9.560 -0.1314 -0.0669  0.1635
  185POPC   NC3 2493   1.558   8.239  10.974 -0.2769  0.1443  0.3723
  185POPC   PO4 2494   1.909   8.006  10.735  0.0230 -0.2307 -0.0475
  185POPC   GL1 2495   1.912   8.078  10.379 -0.0141  0.1619  0.0880
  185POPC   GL2 2496   1.586   8.012  10.229 -0.0025  0.0733 -0.1958
  185POPC   C1A 2497   2.082   8.177   9.931  0.0917 -0.1571 -0.1877
  185POPC   D2A 2498   2.282   8.345   9.575  0.2543 -0.3073  0.2497
  185POPC   C3A 2499   2.185   8.104   9.234 -0.1624 -0.1580  0.0960
  185POPC   C4A 2500   1.917   7.790   8.968 -0.0003  0.1971 -0.1787
  185POPC   C1B 2501   1.938   7.691  10.037 -0.0196 -0.1325 -0.0689
  185POPC   C2B 2502   1.907   7.284   9.870 -0.1530 -0.0547 -0.3003
  185POPC   C3B 2503   1.683   7.238   9.565  0.1320  0.1457  0.2353
  185POPC   C4B 2504   1.287   7.229   9.477  0.1960 -0.0253 -0.1046
  186POPC   NC3 2505  11.651   6.095  10.978  0.1344 -0.0274  0.0731
  186POPC   PO4 2506  11.470   5.779  10.981 -0.0278 -0.0775  0.2797
  186POPC   GL1 2507  11.753   5.601  10.650  0.0013  0.3105 -0.1600
  186POPC   GL2 2508  11.723   5.314  10.585  0.3688  0.3943  0.1914
  186POPC   C1A 2509  11.896   5.581  10.229 -0.1075  0.3384 -0.2212
  186POPC   D2A 2510  12.102   5.261  10.046  0.2344 -0.0208  0.4454
  186POPC   C3A 2511  12.125   4.896   9.809  0.1070  0.1879  0.0202
  186POPC   C4A 2512  12.021   4.523   9.556 -0.0671 -0.0004 -0.3947
  186POPC   C1B 2513  11.593   5.045  10.202 -0.3625  0.0950  0.0272
  186POPC   C2B 2514  11.646   5.221   9.771 -0.2126  0.1060  0.0380
  186POPC   C3B 2515  11.639   5.336   9.302 -0.1017  0.3061  0.0147
  186POPC   C4B 2516  11.693   5.620   8.956  0.1798 -0.0770 -0.2856
  187POPC   NC3 2517   0.152   0.359  11.491 -0.0039  0.1442  0.2665
  187POPC   PO4 2518   0.087   0.745  11.473 -0.0698  0.0862 -0.0972
  187POPC   GL1 2519   0.256   0.951  11.081 -0.3162 -0.1811 -0.0273
  187POPC   GL2 2520   0.026   1.073  10.822  0.3118  0.0201 -0.1194
  187POPC   C1A 2521   0.491   1.134  10.863 -0.1500  0.1269 -0.0088
  187POPC   D2A 2522   0.835   1.464  10.921 -0.1783  0.1327 -0.0108
  187POPC   C3A 2523   1.230   1.261  10.956  0.0477  0.1652 -0.2299
  187POPC   C4A 2524   1.658   1.250  11.002 -0.2174  0.1538 -0.2686
  187POPC   C1B 2525   0.149   1.162  10.420 -0.1976  0.1184 -0.0296
  187POPC   C2B 2526   0.073   1.257  10.052 -0.1046  0.0816  0.2207
  187POPC   C3B 2527   0.262   1.042   9.626 -0.0150  0.0587 -0.2237
  187POPC   C4B 2528   0.014   0.739   9.536  0.3430 -0.0034  0.2202
  188POPC   NC3 2529   1.619   4.259  11.345  0.5048 -0.0065 -0.2244
  188POPC   PO4 2530   1.344   4.470  11.157  0.2722 -0.3352  0.2463
  188POPC   GL1 2531   1.412   4.495  10.663  0.2655  0.2629 -0.0994
  188POPC   GL2 2532   1.645   4.476  10.478  0.2539  0.2125  0.3666
  188POPC   C1A 2533   1.166   4.304  10.292 -0.2174  0.0650 -0.1251
  188POPC   D2A 2534   1.185   3.931  10.026 -0.1678 -0.0899 -0.0747
  188POPC   C3A 2535   0.989   3.853   9.557  0.1835 -0.1010  0.2425
  188POPC   C4A 2536   0.584   4.015   9.484 -0.1990  0.2504  0.0969
  188POPC   C1B 2537   1.965   4.625  10.209 -0.3352 -0.1013  0.3171
  188POPC   C2B 2538   1.978   4.625   9.781  0.1658  0.1971 -0.1491
  188POPC   C3B 2539   2.020   4.824   9.451  0.0902 -0.3287 -0.4213
  188POPC   C4B 2540   2.277   5.085   9.208  0.1362 -0.0356  0.2056
  189POPC   NC3 2541   3.159   9.665  11.387 -0.1571  0.1537  0.0107
  189POPC   PO4 2542   2.818   9.886  11.080 -0.1263 -0.1851  0.2013
  189POPC   GL1 2543   2.881   9.908  10.533  0.1057  0.3072 -0.1425
  189POPC   GL2 2544   2.851  10.144  10.340  0.2045 -0.1449  0.1999
  189POPC   C1A 2545   2.895   9.711  10.069 -0.1470 -0.0387 -0.1640
  189POPC   D2A 2546   2.931   9.896   9.695 -0.1135 -0.2524  0.0393
  189POPC   C3A 2547   3.448  10.091   9.648  0.1065 -0.2174 -0.2207
  189POPC   C4A 2548   3.607  10.534   9.863  0.1011  0.0652  0.2103
  189POPC   C1B 2549   3.068  10.368  10.048 -0.4054 -0.1607  0.0532
  189POPC   C2B 2550   3.043  10.746   9.914 -0.0735 -0.3120 -0.1898
  189POPC   C3B 2551   2.797  11.080   9.660  0.2023  0.2719 -0.4056
  189POPC   C4B 2552   3.111  11.334   9.404  0.3637  0.0894 -0.1142
  190POPC   NC3 2553   8.814   0.801  11.430 -0.0358  0.0973 -0.0301
  190POPC   PO4 2554   8.873   0.416  11.068  0.1027  0.0981  0.1942
  190POPC   GL1 2555   8.902   0.407  10.541 -0.0039  0.1804 -0.0112
  190POPC   GL2 2556   8.852   0.080  10.436 -0.0443 -0.1018  0.2508
  190POPC   C1A 2557   8.957   0.406  10.044 -0.1769  0.0514  0.1877
  190POPC   D2A 2558   8.910   0.627   9.681  0.1784  0.0448 -0.1947
  190POPC   C3A 2559   8.960   0.619   9.299 -0.4158 -0.3464  0.2583
  190POPC   C4A 2560   9.056   0.461   8.869 -0.0673  0.0499 -0.1103
  190POPC   C1B 2561   8.635  -0.055  10.097 -0.1085 -0.0133 -0.1397
  190POPC   C2B 2562   8.543  -0.361   9.900  0.0846 -0.3886  0.4255
  190POPC   C3B 2563   8.550  -0.817   9.604  0.3987  0.2319  0.2272
  190POPC   C4B 2564   8.303  -1.112   9.484  0.1332  0.0017 -0.1364
  191POPC   NC3 2565   5.093   1.211  10.893 -0.1486  0.0081  0.3009
  191POPC   PO4 2566   5.074   0.919  10.577  0.0140  0.2658  0.0817
  191POPC   GL1 2567   4.917   0.594  10.327 -0.0485 -0.0938  0.0442
  191POPC   GL2 2568   5.299   0.418  10.289  0.0852  0.3280 -0.1739
  191POPC   C1A 2569   5.024   0.604   9.905 -0.1350  0.1833  0.2199
  191POPC   D2A 2570   4.702   0.397   9.566  0.2594 -0.2305 -0.2551
  191POPC   C3A 2571   4.617   0.300   9.164  0.1731  0.0103 -0.1551
  191POPC   C4A 2572   4.914   0.153   9.097 -0.1392  0.3209  0.0337
  191POPC   C1B 2573   5.360   0.235   9.900  0.0389  0.1444  0.0898
  191POPC   C2B 2574   5.167   0.048   9.502  0.2515 -0.0659 -0.0590
  191POPC   C3B 2575   5.090  -0.333   9.282 -0.2191  0.3282 -0.0026
  191POPC   C4B 2576   4.828  -0.701   9.009  0.3408  0.2384 -0.1188
  192POPC   NC3 2577   4.044   3.998  11.025  0.0303 -0.0799  0.1329
  192POPC   PO4 2578   3.774   3.711  10.975  0.0140  0.1304 -0.1223
  192POPC   GL1 2579   3.594   3.653  10.588  0.0090  0.0538 -0.1111
  192POPC   GL2 2580   3.361   4.002  10.627  0.2085 -0.1936 -0.2752
  192POPC   C1A 2581   3.653   3.434  10.073 -0.1927 -0.0044 -0.0526
  192POPC   D2A 2582   3.724   3.284   9.668 -0.2439  0.2144  0.0540
  192POPC   C3A 2583   3.854   3.106   9.346  0.0476  0.3481 -0.0237
  192POPC   C4A 2584   3.605   3.095   8.871  0.0449  0.0842  0.1593
  192POPC   C1B 2585   2.991   4.037  10.473  0.2160 -0.1974  0.3241
  192POPC   C2B 2586   2.731   3.956  10.267  0.0173  0.2053  0.0839
  192POPC   C3B 2587   2.439   3.735  10.042  0.0636 -0.1582 -0.0516
  192POPC   C4B 2588   2.397   3.376   9.679  0.0993 -0.0859  0.3959
  193POPC   NC3 2589   7.809  12.930  10.802  0.0543 -0.1857  0.0731
  193POPC   PO4 2590   7.365  12.888  10.804  0.1333  0.0829 -0.0997
  193POPC   GL1 2591   7.559  12.658  10.357 -0.4181  0.1884 -0.1784
  193POPC   GL2 2592   7.629  12.977  10.227 -0.1403  0.1352 -0.1097
  193POPC   C1A 2593   7.426  12.492   9.919 -0.2205  0.2447  0.1380
  193POPC   D2A 2594   7.243  12.445   9.539 -0.0373 -0.0637  0.2659
  193POPC   C3A 2595   7.304  12.733   9.256 -0.0083  0.2289  0.0624
  193POPC   C4A 2596   7.018  12.750   8.949  0.0652  0.2748  0.1702
  193POPC   C1B 2597   7.913  12.743   9.885  0.3164  0.0994 -0.3015
  193POPC   C2B 2598   8.096  12.476   9.757 -0.0345 -0.0028 -0.0959
  193POPC   C3B 2599   8.078  12.412   9.322  0.0073  0.1196  0.3549
  193POPC   C4B 2600   8.134  12.348   8.981 -0.1582 -0.0304 -0.0192
  194POPC   NC3 2601  10.968   6.590  11.501  0.0800 -0.0966 -0.2822
  194POPC   PO4 2602  10.865   6.845  11.115 -0.1072  0.0958  0.2086
  194POPC   GL1 2603  11.174   6.796  10.812  0.2163  0.5590  0.0351
  194POPC   GL2 2604  11.325   7.037  10.559  0.1178  0.0158 -0.1222
  194POPC   C1A 2605  11.116   6.614  10.356 -0.0348  0.2140  0.0459
  194POPC   D2A 2606  11.302   6.587   9.915 -0.0779  0.3318 -0.0042
  194POPC   C3A 2607  11.127   6.670   9.610 -0.0996 -0.3053 -0.3458
  194POPC   C4A 2608  11.089   6.743   9.164 -0.1115 -0.0591 -0.2069
  194POPC   C1B 2609  11.481   6.961  10.202 -0.0105  0.2718  0.4305
  194POPC   C2B 2610  11.473   7.019   9.877  0.1515  0.0725 -0.1703
  194POPC   C3B 2611  11.213   7.391   9.732 -0.0353 -0.1445 -0.4114
  194POPC   C4B 2612  11.019   7.655   9.471 -0.0132 -0.3649  0.0465
  195POPC   NC3 2613   2.815   9.310  11.088  0.0428  0.3391 -0.0073
  195POPC   PO4 2614   2.833   9.003  10.730 -0.2051  0.0642 -0.4928
  195POPC   GL1 2615   2.668   9.001  10.319 -0.0507  0.0380 -0.0447
  195POPC   GL2 2616   2.385   9.123  10.313 -0.2246 -0.3232 -0.3260
  195POPC   C1A 2617   2.427   8.815   9.928  0.1162 -0.2190 -0.2108
  195POPC   D2A 2618   2.515   8.774   9.530 -0.1876 -0.1229 -0.2426
  195POPC   C3A 2619   2.939   8.696   9.377 -0.4890  0.2776  0.2384
  195POPC   C4A 2620   3.300   8.704   9.212 -0.2318  0.0052  0.1668
  195POPC   C1B 2621   2.537   9.361   9.950  0.5485 -0.0454  0.3247
  195POPC   C2B 2622   2.461   9.730   9.592  0.1339 -0.0229  0.0941
  195POPC   C3B 2623   2.502  10.149   9.398  0.2922 -0.1306  0.0869
  195POPC   C4B 2624   2.415  10.475   8.967 -0.1860  0.3064 -0.2887
  196POPC   NC3 2625   5.601   0.363  11.511 -0.4546  0.1154 -0.2613
  196POPC   PO4 2626   5.559   0.389  11.038  0.3192 -0.0012 -0.1402
  196POPC   GL1 2627   5.674   0.364  10.677 -0.2003  0.1592 -0.1675
  196POPC   GL2 2628   5.815   0.021  10.653 -0.2022  0.0382  0.0976
  196POPC   C1A 2629   5.797   0.593  10.317  0.1972 -0.0985  0.2143
  196POPC   D2A 2630   5.918   0.657   9.840 -0.1087 -0.0190 -0.3649
  196POPC   C3A 2631   5.561   0.544   9.557 -0.0239 -0.1093 -0.2060
  196POPC   C4A 2632   5.623   0.735   9.238 -0.4980  0.2241 -0.0080
  196POPC   C1B 2633   5.745   0.068  10.232  0.0531  0.1050 -0.1066
  196POPC   C2B 2634   5.851   0.096   9.763  0.2606  0.4859 -0.0780
  196POPC   C3B 2635   5.911   0.170   9.358 -0.0311  0.0266 -0.2110
  196POPC   C4B 2636   5.880   0.314   8.953  0.2294 -0.0722  0.1583
  197POPC   NC3 2637   8.741  11.912  11.215  0.2343  0.0950  0.1301
  197POPC   PO4 2638   8.357  12.158  11.155 -0.1324  0.1118  0.0716
  197POPC   GL1 2639   8.577  12.209  10.780 -0.1358  0.3752 -0.1708
  197POPC   GL2 2640   8.730  12.502  10.904  0.2278 -0.2142 -0.1014
  197POPC   C1A 2641   8.583  12.165  10.301 -0.1569  0.1008  0.1957
  197POPC   D2A 2642   8.416  11.906   9.987 -0.1616 -0.0128  0.1041
  197POPC   C3A 2643   8.643  11.496  10.010 -0.1545  0.3014  0.1884
  197POPC   C4A 2644   8.932  11.586  10.284  0.0685  0.1843  0.0564
  197POPC   C1B 2645   8.562  12.643  10.549  0.2293 -0.1169 -0.1358
  197POPC   C2B 2646   8.186  12.515  10.426 -0.0891  0.0048  0.1716
  197POPC   C3B 2647   8.152  12.064  10.405 -0.0257  0.0869 -0.0020
  197POPC   C4B 2648   8.484  11.723  10.529 -0.2555 -0.0532 -0.0492
  198POPC   NC3 2649   0.785  10.269  10.934  0.2865  0.1990  0.1027
  198POPC   PO4 2650   1.235  10.306  10.986  0.1393 -0.3544 -0.2861
  198POPC   GL1 2651   1.264  10.315  10.574  0.0057 -0.0851 -0.0915
  198POPC   GL2 2652   0.977  10.180  10.417 -0.0064 -0.0776 -0.0309
  198POPC   C1A 2653   1.288  10.187  10.105  0.0472 -0.3112  0.0274
  198POPC   D2A 2654   1.260  10.219   9.608  0.1085  0.0063 -0.1747
  198POPC   C3A 2655   0.956   9.989   9.338 -0.3235 -0.1493  0.1450
  198POPC   C4A 2656   0.917   9.577   9.070 -0.2111 -0.2260  0.2141
  198POPC   C1B 2657   0.977  10.546  10.156  0.0581  0.3486  0.3335
  198POPC   C2B 2658   1.166  10.857   9.873  0.0175  0.0594  0.0357
  198POPC   C3B 2659   1.256  11.081   9.653 -0.2056  0.0689 -0.0693
  198POPC   C4B 2660   1.267  11.570   9.564  0.3385 -0.0205 -0.1257
  199POPC   NC3 2661   0.749   7.581  11.498  0.1470  0.1670 -0.0660
  199POPC   PO4 2662   1.156   7.514  11.324 -0.0364  0.1576  0.2069
  199POPC   GL1 2663   1.147   7.331  10.875  0.2228  0.2793 -0.2423
  199POPC   GL2 2664   1.289   7.033  10.787  0.0417 -0.2499  0.1026
  199POPC   C1A 2665   1.133   7.587  10.533 -0.0228 -0.2514 -0.2359
  199POPC   D2A 2666   1.092   7.811  10.161 -0.3607  0.0389 -0.1809
  199POPC   C3A 2667   0.751   7.910   9.902 -0.1036 -0.2222 -0.0661
  199POPC   C4A 2668   0.550   7.752   9.591 -0.1139 -0.2104 -0.0485
  199POPC   C1B 2669   1.498   6.871  10.492  0.0059 -0.1530 -0.2115
  199POPC   C2B 2670   1.778   6.804  10.039  0.1360 -0.0360  0.2843
  199POPC   C3B 2671   1.955   6.766   9.639 -0.3635 -0.3143  0.4414
  199POPC   C4B 2672   1.996   6.726   9.231 -0.2745  0.0429 -0.2327
  200POPC   NC3 2673  12.984   7.186  11.075  0.0804  0.0225 -0.2039
  200POPC   PO4 2674  13.367   6.879  11.105  0.1429  0.0188 -0.1854
  200POPC   GL1 2675  13.251   6.942  10.639  0.1581 -0.2046  0.1526
  200POPC   GL2 2676  13.077   6.677  10.470 -0.1287 -0.1452 -0.0785
  200POPC   C1A 2677  13.398   7.015  10.125  0.0463 -0.1148 -0.2916
  200POPC   D2A 2678  13.828   6.918  10.082 -0.5270 -0.1718  0.2130
  200POPC   C3A 2679  13.964   6.825   9.730  0.0269  0.1869 -0.4281
  200POPC   C4A 2680  14.044   6.630   9.325  0.2850  0.0142  0.3448
  200POPC   C1B 2681  13.016   6.515  10.018  0.1915 -0.2187  0.0080
  200POPC   C2B 2682  12.943   6.161   9.613  0.1390  0.0411 -0.3062
  200POPC   C3B 2683  13.064   5.801   9.337  0.1596 -0.2030 -0.1321
  200POPC   C4B 2684  13.481   5.609   9.224  0.0049  0.1219  0.0994
  201POPC   NC3 2685   8.871   9.678  11.097  0.4088  0.0749 -0.0996
  201POPC   PO4 2686   8.670   9.991  11.014 -0.0855  0.0581  0.1622
  201POPC   GL1 2687   8.672  10.188  10.548  0.0755  0.0943 -0.0862
  201POPC   GL2 2688   8.716  10.557  10.571  0.0898 -0.0634  0.0197
  201POPC   C1A 2689   8.699  10.071  10.091 -0.2814  0.0650  0.1325
  201POPC   D2A 2690   9.018  10.097   9.765 -0.2579  0.0947  0.2490
  201POPC   C3A 2691   9.294  10.521   9.691  0.0030  0.0654 -0.0818
  201POPC   C4A 2692   9.509  10.769   9.521  0.3445  0.3601 -0.2355
  201POPC   C1B 2693   8.363  10.596  10.251  0.0245 -0.0496 -0.1505
  201POPC   C2B 2694   8.267  10.811   9.858  0.0416 -0.3728  0.3190
  201POPC   C3B 2695   8.495  11.016   9.559  0.0191 -0.1520  0.3044
  201POPC   C4B 2696   8.771  11.263   9.286  0.0941  0.4646 -0.1286
  202POPC   NC3 2697   2.580   4.329  11.419  0.3007  0.1600  0.0118
  202POPC   PO4 2698   2.380   4.661  11.110 -0.3065  0.3463 -0.0424
  202POPC   GL1 2699   2.280   4.542  10.623  0.1064 -0.3050  0.0595
  202POPC   GL2 2700   2.375   4.284  10.762 -0.1944  0.0678 -0.2096
  202POPC   C1A 2701   2.315   4.202  10.242  0.0936 -0.0981  0.0192
  202POPC   D2A 2702   2.098   4.142   9.861  0.0262  0.2206 -0.2895
  202POPC   C3A 2703   1.839   3.861   9.592  0.1398 -0.0728  0.1440
  202POPC   C4A 2704   1.534   3.587   9.695  0.2066  0.1726 -0.3645
  202POPC   C1B 2705   2.322   3.812  10.600  0.0526 -0.1103  0.2646
  202POPC   C2B 2706   2.267   3.301  10.643  0.2214 -0.0153 -0.3487
  202POPC   C3B 2707   2.225   2.879  10.427  0.1438  0.1378 -0.0680
  202POPC   C4B 2708   2.437   2.577  10.190 -0.3157  0.0650  0.1305
  203POPC   NC3 2709   2.801  10.317  10.872 -0.0461  0.0837  0.2578
  203POPC   PO4 2710   3.060  10.629  11.009 -0.1019  0.1141  0.0328
  203POPC   GL1 2711   3.261  10.964  10.722  0.0564  0.2984 -0.1703
  203POPC   GL2 2712   3.600  11.166  10.661 -0.0341 -0.4964  0.3589
  203POPC   C1A 2713   3.258  11.122  10.216 -0.1824 -0.1788  0.0895
  203POPC   D2A 2714   3.418  11.268   9.899 -0.0409 -0.4076 -0.2395
  203POPC   C3A 2715   3.788  11.529   9.850  0.1931  0.1398  0.1357
  203POPC   C4A 2716   3.804  11.900   9.719 -0.0638  0.1988 -0.2254
  203POPC   C1B 2717   3.386  11.576  10.500 -0.2698 -0.3113  0.1594
  203POPC   C2B 2718   3.280  11.738  10.064 -0.0574  0.2114  0.0908
  203POPC   C3B 2719   3.352  11.714   9.577 -0.0682  0.1421  0.1344
  203POPC   C4B 2720   3.472  11.530   9.121 -0.4386  0.0578  0.3800
  204POPC   NC3 2721   0.796   0.852  11.973  0.0310  0.1114  0.1077
  204POPC   PO4 2722   1.151   1.038  11.757  0.0611 -0.0840 -0.0505
  204POPC   GL1 2723   1.164   0.904  11.319 -0.1562 -0.0452  0.2049
  204POPC   GL2 2724   1.504   0.759  11.251 -0.0638  0.2806  0.2291
  204POPC   C1A 2725   0.889   0.838  10.960  0.0238 -0.0665 -0.0305
  204POPC   D2A 2726   0.774   0.406  10.661 -0.2138  0.2266 -0.0949
  204POPC   C3A 2727   1.098   0.092  10.471  0.0975  0.1270  0.4189
  204POPC   C4A 2728   1.354   0.095  10.096  0.5013  0.0349 -0.0295
  204POPC   C1B 2729   1.421   0.779  10.825 -0.0814 -0.2313 -0.0728
  204POPC   C2B 2730   1.158   0.632  10.424  0.0333  0.0463  0.0389
  204POPC   C3B 2731   1.161   0.573   9.987  0.1047 -0.1497 -0.1650
  204POPC   C4B 2732   1.291   0.830   9.556 -0.0687  0.1626  0.0690
  205POPC   NC3 2733   2.911   1.476  11.466  0.1903 -0.1236 -0.0202
  205POPC   PO4 2734   2.700   1.910  11.464 -0.1538 -0.0189  0.0504
  205POPC   GL1 2735   2.520   1.914  10.952 -0.0137 -0.0058  0.0475
  205POPC   GL2 2736   2.457   2.269  10.876 -0.1783  0.0486 -0.2100
  205POPC   C1A 2737   2.508   1.890  10.491 -0.0710  0.2800  0.0326
  205POPC   D2A 2738   2.273   1.954  10.258 -0.0947 -0.0559  0.1103
  205POPC   C3A 2739   2.223   1.561  10.159  0.0860 -0.2987  0.0875
  205POPC   C4A 2740   1.902   1.304  10.186  0.2376 -0.2892  0.0428
  205POPC   C1B 2741   2.207   2.312  10.554 -0.0065  0.1711 -0.2518
  205POPC   C2B 2742   1.985   2.444  10.106  0.0574  0.0557  0.0384
  205POPC   C3B 2743   1.819   2.592   9.755  0.1594  0.2971  0.0509
  205POPC   C4B 2744   1.837   2.640   9.398 -0.2034 -0.0893  0.2929
  206POPC   NC3 2745   6.004   1.513  11.117  0.3176  0.3358  0.1256
  206POPC   PO4 2746   5.907   1.074  11.073  0.2727 -0.1598  0.0143
  206POPC   GL1 2747   6.025   0.889  10.669 -0.0224  0.0877  0.0992
  206POPC   GL2 2748   6.181   0.709  10.650  0.2599 -0.0554  0.0890
  206POPC   C1A 2749   5.869   1.084  10.268  0.0956  0.2352  0.2603
  206POPC   D2A 2750   5.459   0.900  10.118  0.0097 -0.1052 -0.1181
  206POPC   C3A 2751   5.317   0.996   9.745 -0.0563  0.1814 -0.1114
  206POPC   C4A 2752   5.690   1.073   9.680 -0.1376  0.2366  0.1336
  206POPC   C1B 2753   6.229   0.722  10.206 -0.0850  0.1716 -0.1157
  206POPC   C2B 2754   6.394   0.592   9.795  0.0365 -0.0141  0.2910
  206POPC   C3B 2755   6.424   0.221   9.424 -0.1944 -0.0336  0.1131
  206POPC   C4B 2756   6.436   0.256   8.970  0.2402  0.2831 -0.3203
  207POPC   NC3 2757   1.620   6.333  10.960 -0.3063  0.0987 -0.0264
  207POPC   PO4 2758   1.180   6.501  10.987 -0.1100  0.0747  0.1676
  207POPC   GL1 2759   1.143   6.414  10.649  0.3141  0.1181 -0.2686
  207POPC   GL2 2760   1.053   6.660  10.534  0.1726  0.3275 -0.0282
  207POPC   C1A 2761   0.901   6.240  10.237 -0.2628  0.1783 -0.0539
  207POPC   D2A 2762   0.561   6.462   9.930 -0.2508 -0.1645  0.1598
  207POPC   C3A 2763   0.556   6.339   9.464  0.2804  0.4102  0.0694
  207POPC   C4A 2764   0.385   6.065   9.164 -0.1266 -0.1799  0.0380
  207POPC   C1B 2765   1.155   6.645  10.153 -0.0113  0.3318  0.0852
  207POPC   C2B 2766   1.153   6.317   9.780  0.5132  0.1615  0.0921
  207POPC   C3B 2767   1.202   6.173   9.426  0.1702  0.0363  0.0471
  207POPC   C4B 2768   1.350   5.859   9.104 -0.1610  0.0639  0.0433
  208POPC   NC3 2769   9.260   8.191   9.003 -0.2204 -0.0659  0.0505
  208POPC   PO4 2770   9.365   8.231   9.368  0.3995 -0.0905  0.1950
  208POPC   GL1 2771   9.699   8.492   9.114  0.1870  0.1564 -0.0781
  208POPC   GL2 2772   9.804   8.348   8.987 -0.2193 -0.1537  0.1272
  208POPC   C1A 2773   9.820   8.943   9.050 -0.3311  0.1160  0.6033
  208POPC   D2A 2774  10.076   9.179   9.135 -0.1207 -0.1232  0.3188
  208POPC   C3A 2775  10.006   9.547   9.465 -0.0130 -0.2112  0.2640
  208POPC   C4A 2776  10.035   9.973   9.578  0.1663  0.2424  0.4837
  208POPC   C1B 2777  10.301   8.298   9.100 -0.0322  0.3054  0.0133
  208POPC   C2B 2778  10.539   8.222   8.828  0.2443  0.0078  0.0956
  208POPC   C3B 2779  10.758   7.875   8.830  0.1452 -0.0864  0.1326
  208POPC   C4B 2780  11.208   7.991   9.044 -0.0463 -0.1480  0.0150
  209POPC   NC3 2781  12.937   5.768  11.007 -0.2018 -0.0353  0.1539
  209POPC   PO4 2782  12.423   5.771  11.039 -0.1135 -0.1387 -0.0241
  209POPC   GL1 2783  12.189   5.913  10.534 -0.0493  0.0329  0.0121
  209POPC   GL2 2784  11.834   6.049  10.517  0.3442  0.4150  0.4534
  209POPC   C1A 2785  12.179   6.327  10.267  0.1468  0.1937 -0.0064
  209POPC   D2A 2786  12.309   6.616   9.966  0.0283 -0.0981 -0.0708
  209POPC   C3A 2787  12.643   6.677   9.681  0.1944  0.2103  0.4508
  209POPC   C4A 2788  12.620   6.935   9.229 -0.0329 -0.6048  0.2785
  209POPC   C1B 2789  11.946   5.978  10.020 -0.0822 -0.0855  0.2536
  209POPC   C2B 2790  11.924   6.251   9.640 -0.1381 -0.0576 -0.1870
  209POPC   C3B 2791  12.109   6.526   9.462  0.2329  0.0294 -0.2895
  209POPC   C4B 2792  12.015   6.767   9.196  0.0920 -0.0498  0.0855
  210POPC   NC3 2793   3.164   5.889  10.865 -0.1252 -0.0084 -0.3143
  210POPC   PO4 2794   3.165   5.696  10.498  0.0780  0.0212  0.2034
  210POPC   GL1 2795   3.019   5.687  10.128 -0.2836  0.0918  0.1246
  210POPC   GL2 2796   2.687   5.615  10.314  0.1553 -0.0016 -0.0582
  210POPC   C1A 2797   2.875   5.718   9.700 -0.3028 -0.1650  0.0087
  210POPC   D2A 2798   2.717   5.936   9.441 -0.1203  0.1976  0.0300
  210POPC   C3A 2799   2.685   6.008   9.081 -0.0420 -0.0663 -0.0715
  210POPC   C4A 2800   2.474   5.932   8.684  0.1113 -0.2205  0.1900
  210POPC   C1B 2801   2.316   5.492  10.046  0.1125  0.0911 -0.3735
  210POPC   C2B 2802   2.421   5.446   9.567 -0.0083 -0.0033 -0.0201
  210POPC   C3B 2803   2.280   5.724   9.282  0.0485 -0.0203 -0.3903
  210POPC   C4B 2804   2.071   5.867   9.059  0.1169 -0.1690 -0.0457
  211POPC   NC3 2805   0.604  11.584  11.078  0.1833 -0.0382 -0.2226
  211POPC   PO4 2806   0.597  11.163  11.078  0.0972  0.1391 -0.2980
  211POPC   GL1 2807   0.576  11.294  10.635  0.0452  0.0797  0.1876
  211POPC   GL2 2808   0.665  10.993  10.461  0.1191 -0.1791 -0.1803
  211POPC   C1A 2809   0.801  11.478  10.371 -0.0019  0.2099  0.1248
  211POPC   D2A 2810   1.098  11.810  10.197 -0.2589 -0.4380 -0.2331
  211POPC   C3A 2811   1.028  11.923   9.847 -0.3157 -0.3026  0.1893
  211POPC   C4A 2812   0.770  11.899   9.491 -0.3267 -0.3259 -0.2763
  211POPC   C1B 2813   0.628  11.020  10.046 -0.1964 -0.0729  0.0532
  211POPC   C2B 2814   0.643  11.049   9.593 -0.1424 -0.5769  0.0174
  211POPC   C3B 2815   0.293  11.097   9.315  0.2382 -0.1306 -0.2392
  211POPC   C4B 2816   0.247  10.896   9.000 -0.1494  0.0727 -0.0140
  212POPC   NC3 2817  11.153   7.746  10.747  0.0690 -0.1994 -0.1184
  212POPC   PO4 2818  11.426   8.006  10.651  0.0971 -0.0235  0.1804
  212POPC   GL1 2819  11.260   8.168  10.366 -0.0185  0.1143  0.0600
  212POPC   GL2 2820  11.513   8.357  10.117 -0.3965 -0.2486  0.0226
  212POPC   C1A 2821  10.898   8.277  10.115  0.0325 -0.3283 -0.2204
  212POPC   D2A 2822  10.537   8.437   9.963 -0.3420  0.1231  0.0384
  212POPC   C3A 2823  10.554   8.513   9.548  0.3342 -0.0922  0.1182
  212POPC   C4A 2824  10.142   8.702   9.307  0.0003  0.3522  0.2987
  212POPC   C1B 2825  11.855   8.544   9.887 -0.0043  0.3307  0.0576
  212POPC   C2B 2826  12.317   8.560   9.779 -0.0083 -0.0582 -0.1459
  212POPC   C3B 2827  12.537   8.156   9.964 -0.3394  0.0915  0.0952
  212POPC   C4B 2828  12.689   7.876   9.659  0.1096  0.0842 -0.1510
  213POPC   NC3 2829   9.767   5.679  11.236 -0.3265 -0.0396  0.0648
  213POPC   PO4 2830   9.724   5.736  10.712 -0.0612  0.2572  0.0951
  213POPC   GL1 2831  10.002   5.906  10.402 -0.0393  0.2880 -0.0311
  213POPC   GL2 2832   9.897   5.797  10.047  0.1839 -0.1994  0.0261
  213POPC   C1A 2833  10.094   6.303  10.148  0.0593 -0.3469 -0.2821
  213POPC   D2A 2834  10.323   6.537   9.793  0.4183 -0.3728 -0.2251
  213POPC   C3A 2835  10.587   6.728   9.516  0.1039  0.1555  0.0406
  213POPC   C4A 2836  10.842   7.124   9.409 -0.0104 -0.2068  0.0516
  213POPC   C1B 2837   9.966   6.123   9.741 -0.0795 -0.0722 -0.0694
  213POPC   C2B 2838  10.026   6.529   9.419 -0.0339 -0.0899  0.0355
  213POPC   C3B 2839   9.892   6.861   9.236 -0.0885  0.1844 -0.1569
  213POPC   C4B 2840   9.822   7.340   9.188  0.0520 -0.1170  0.2022
  214POPC   NC3 2841   7.974  12.101  11.445  0.0964 -0.1400  0.0760
  214POPC   PO4 2842   7.735  11.671  11.416  0.1117 -0.0962 -0.0282
  214POPC   GL1 2843   7.538  11.585  10.992  0.1163  0.0727  0.3892
  214POPC   GL2 2844   7.338  11.693  10.890 -0.1751  0.3178 -0.0333
  214POPC   C1A 2845   7.572  11.238  10.667  0.0252 -0.1478  0.0179
  214POPC   D2A 2846   7.544  10.868  10.400  0.0741  0.0828 -0.0741
  214POPC   C3A 2847   7.422  10.735   9.980 -0.3255  0.1905  0.0857
  214POPC   C4A 2848   7.281  11.028   9.574  0.2007 -0.0894  0.2448
  214POPC   C1B 2849   7.194  11.871  10.560 -0.2457  0.2824  0.2441
  214POPC   C2B 2850   7.315  11.961  10.074 -0.0424 -0.0234 -0.0641
  214POPC   C3B 2851   7.491  11.832   9.686  0.2391 -0.1110  0.3231
  214POPC   C4B 2852   7.611  12.142   9.375 -0.0279  0.0620  0.0258
  215POPC   NC3 2853  11.016   5.591  10.800  0.3320  0.2042  0.1464
  215POPC   PO4 2854  10.684   5.307  10.684 -0.3169 -0.1515 -0.1767
  215POPC   GL1 2855  10.545   5.038  10.332 -0.2036  0.1877 -0.1420
  215POPC   GL2 2856  10.344   4.810  10.168  0.0828 -0.0896 -0.1688
  215POPC   C1A 2857  10.746   4.842   9.876  0.1066 -0.2859  0.1019
  215POPC   D2A 2858  10.824   4.477   9.728  0.4355  0.1629  0.0413
  215POPC   C3A 2859  11.009   4.325   9.327  0.0720 -0.0288 -0.0922
  215POPC   C4A 2860  11.050   3.917   9.207  0.2306  0.1990 -0.1542
  215POPC   C1B 2861  10.769   4.572  10.260 -0.1283 -0.0656 -0.3065
  215POPC   C2B 2862  11.172   4.322  10.089 -0.0096  0.1993  0.1171
  215POPC   C3B 2863  11.359   4.164   9.695 -0.1669  0.3388  0.0963
  215POPC   C4B 2864  11.585   4.241   9.323 -0.2430 -0.1807  0.1971
  216POPC   NC3 2865   0.528   5.648  11.294 -0.0329 -0.3684 -0.0025
  216POPC   PO4 2866   0.341   5.938  11.166  0.1990  0.1676 -0.3061
  216POPC   GL1 2867   0.202   5.949  10.664  0.0501  0.1852  0.2092
  216POPC   GL2 2868   0.464   6.129  10.370  0.4138  0.0413 -0.0490
  216POPC   C1A 2869   0.034   5.901  10.204  0.3858  0.1356  0.3437
  216POPC   D2A 2870   0.324   5.917   9.727 -0.0489  0.1277 -0.0136
  216POPC   C3A 2871   0.753   5.960   9.704 -0.0353 -0.0296 -0.0195
  216POPC   C4A 2872   1.108   5.725   9.718  0.2528 -0.0538 -0.3057
  216POPC   C1B 2873   0.516   5.810  10.170 -0.2470 -0.0370 -0.0628
  216POPC   C2B 2874   0.243   5.489  10.329  0.0614  0.0956  0.0483
  216POPC   C3B 2875  -0.083   5.462  10.000  0.1383 -0.0050 -0.1088
  216POPC   C4B 2876  -0.398   5.699   9.712  0.0885 -0.0166 -0.0120
  217POPC   NC3 2877   0.678   6.598   7.179  0.0680 -0.1475  0.1212
  217POPC   PO4 2878   0.204   6.467   7.192 -0.0877  0.2770  0.0800
  217POPC   GL1 2879   0.341   6.383   7.567 -0.0726 -0.1457 -0.1127
  217POPC   GL2 2880   0.230   6.115   7.783  0.1082 -0.1247  0.1217
  217POPC   C1A 2881   0.398   6.507   8.055  0.2015  0.0393 -0.0768
  217POPC   D2A 2882   0.223   6.612   8.427 -0.1369 -0.2495 -0.1585
  217POPC   C3A 2883   0.372   6.842   8.781 -0.0423  0.1068 -0.0964
  217POPC   C4A 2884   0.517   6.578   9.065  0.1150 -0.0764  0.0374
  217POPC   C1B 2885   0.098   6.097   8.218  0.3562 -0.0677  0.0860
  217POPC   C2B 2886   0.114   6.163   8.677  0.2319  0.0215  0.1200
  217POPC   C3B 2887  -0.089   6.319   8.999  0.0419  0.0854 -0.1282
  217POPC   C4B 2888  -0.447   6.421   9.269 -0.0069  0.0539 -0.1765
  218POPC   NC3 2889   4.392   8.833   8.675 -0.2464 -0.1210  0.4719
  218POPC   PO4 2890   4.120   8.819   8.916 -0.1153  0.0127 -0.0436
  218POPC   GL1 2891   3.834   9.149   9.097 -0.0605  0.2122 -0.1743
  218POPC   GL2 2892   3.723   9.035   9.421 -0.0901  0.1379 -0.1267
  218POPC   C1A 2893   3.724   9.507   8.972  0.1512 -0.2532 -0.0267
  218POPC   D2A 2894   3.703   9.910   9.138  0.0415  0.0490  0.3582
  218POPC   C3A 2895   3.346  10.156   9.160  0.2437  0.1571 -0.1456
  218POPC   C4A 2896   2.984  10.164   9.280 -0.1109  0.0483  0.0452
  218POPC   C1B 2897   3.546   9.455   9.497  0.0763 -0.0419 -0.2131
  218POPC   C2B 2898   3.220   9.676   9.313  0.2081  0.0108  0.0109
  218POPC   C3B 2899   3.262   9.743   8.839  0.3636  0.1354 -0.1255
  218POPC   C4B 2900   3.102   9.751   8.392  0.1526 -0.3081  0.0072
  219POPC   NC3 2901   2.430   9.592   7.259 -0.1862 -0.1217  0.0541
  219POPC   PO4 2902   2.785   9.826   7.401 -0.0865 -0.1647 -0.0389
  219POPC   GL1 2903   2.598   9.977   7.688 -0.0004 -0.0576  0.0777
  219POPC   GL2 2904   2.338  10.199   7.598  0.0706 -0.4802  0.0064
  219POPC   C1A 2905   2.636   9.984   8.098  0.1761 -0.1343 -0.1896
  219POPC   D2A 2906   2.621  10.164   8.501 -0.1730  0.0473 -0.2654
  219POPC   C3A 2907   2.812   9.939   8.809  0.0339  0.0981  0.0610
  219POPC   C4A 2908   2.763   9.701   9.128  0.0818 -0.1453 -0.1993
  219POPC   C1B 2909   2.637  10.453   7.918  0.0503  0.2552  0.2075
  219POPC   C2B 2910   2.908  10.485   8.283  0.1098 -0.1286 -0.0247
  219POPC   C3B 2911   3.362  10.279   8.361  0.1033  0.2297  0.2021
  219POPC   C4B 2912   3.661  10.030   8.459  0.0418  0.0079  0.0951
  220POPC   NC3 2913  11.923   6.042   6.158  0.3798  0.0060 -0.0889
  220POPC   PO4 2914  11.923   6.053   6.605 -0.0389  0.2594 -0.2459
  220POPC   GL1 2915  12.109   5.868   6.952 -0.1230  0.1522  0.0535
  220POPC   GL2 2916  12.129   5.969   7.354 -0.1463 -0.1680  0.0421
  220POPC   C1A 2917  12.072   5.506   7.262  0.2511  0.2799  0.0211
  220POPC   D2A 2918  11.962   5.560   7.674 -0.0733  0.1640 -0.0039
  220POPC   C3A 2919  11.985   5.301   8.049 -0.2332  0.4357  0.0506
  220POPC   C4A 2920  11.924   4.921   8.305 -0.3384  0.1264 -0.0858
  220POPC   C1B 2921  12.202   5.955   7.748 -0.0360 -0.0591  0.1091
  220POPC   C2B 2922  12.216   6.129   8.042 -0.2781 -0.0032  0.2634
  220POPC   C3B 2923  12.203   6.378   8.492  0.0226 -0.1305 -0.1136
  220POPC   C4B 2924  12.058   6.371   8.901 -0.0046  0.0846 -0.0672
  221POPC   NC3 2925  12.421   7.487   6.037 -0.3824 -0.2412  0.0479
  221POPC   PO4 2926  12.362   7.409   6.489 -0.0080 -0.0676  0.1390
  221POPC   GL1 2927  12.341   7.531   6.886  0.0708 -0.2009  0.1008
  221POPC   GL2 2928  11.978   7.468   6.860  0.1899 -0.2496  0.1008
  221POPC   C1A 2929  12.473   7.274   7.304 -0.1864  0.0667 -0.1200
  221POPC   D2A 2930  12.676   7.024   7.717 -0.0794  0.0060  0.0771
  221POPC   C3A 2931  12.810   7.301   7.966 -0.2345  0.0304 -0.1220
  221POPC   C4A 2932  13.015   7.563   8.258  0.0328  0.4111 -0.0733
  221POPC   C1B 2933  11.936   7.236   7.236  0.0516 -0.1210  0.1266
  221POPC   C2B 2934  12.080   7.149   7.654  0.1183  0.2687 -0.1011
  221POPC   C3B 2935  12.228   7.122   7.973  0.3466  0.0140 -0.0547
  221POPC   C4B 2936  12.102   7.300   8.379  0.0361 -0.0989  0.1305
  222POPC   NC3 2937   3.692  10.808   6.963  0.0092  0.1677 -0.1036
  222POPC   PO4 2938   4.056  10.807   7.314 -0.1277  0.0352 -0.1648
  222POPC   GL1 2939   4.254  10.766   7.611  0.1967 -0.0458 -0.2290
  222POPC   GL2 2940   4.623  10.810   7.562  0.2655  0.1654 -0.0357
  222POPC   C1A 2941   4.517  10.569   7.966 -0.2245 -0.0053  0.1784
  222POPC   D2A 2942   4.325  10.436   8.391 -0.3217  0.1044 -0.2682
  222POPC   C3A 2943   4.105  10.754   8.664 -0.2488  0.0633  0.1016
  222POPC   C4A 2944   3.890  11.063   8.541 -0.0428 -0.3247  0.0730
  222POPC   C1B 2945   4.780  10.998   7.910 -0.1446  0.2966 -0.0178
  222POPC   C2B 2946   4.640  11.353   8.162  0.3942  0.1456  0.2329
  222POPC   C3B 2947   4.844  11.521   8.516 -0.2448  0.2394 -0.5173
  222POPC   C4B 2948   5.026  11.434   8.836 -0.0652 -0.1327 -0.2433
  223POPC   NC3 2949   1.756   4.067   7.873 -0.3164  0.0549 -0.1896
  223POPC   PO4 2950   1.264   4.154   7.953  0.3251 -0.0205  0.0006
  223POPC   GL1 2951   1.242   4.198   8.371  0.0500  0.0839  0.0541
  223POPC   GL2 2952   1.086   3.907   8.585 -0.1651 -0.2843  0.1170
  223POPC   C1A 2953   1.115   4.465   8.691 -0.1768  0.2497  0.0189
  223POPC   D2A 2954   1.044   4.381   9.119  0.2392 -0.0247  0.0465
  223POPC   C3A 2955   1.341   4.041   9.325  0.1624  0.0814  0.2341
  223POPC   C4A 2956   1.474   3.722   9.209 -0.2555 -0.1184  0.1499
  223POPC   C1B 2957   0.710   3.990   8.682  0.1047 -0.2090  0.1749
  223POPC   C2B 2958   0.515   4.236   9.006 -0.3195  0.0478 -0.0358
  223POPC   C3B 2959   0.216   4.688   9.028 -0.1895  0.3483 -0.0832
  223POPC   C4B 2960  -0.133   4.866   9.290 -0.3781 -0.0897 -0.0257
  224POPC   NC3 2961   7.333   8.865   8.763  0.2682  0.0872 -0.1826
  224POPC   PO4 2962   7.184   9.235   8.607 -0.1149  0.0990  0.1650
  224POPC   GL1 2963   7.108   9.606   8.657  0.1439 -0.0326  0.1146
  224POPC   GL2 2964   7.399   9.767   8.723 -0.0737  0.3957  0.1787
  224POPC   C1A 2965   6.908   9.991   8.826  0.0145 -0.2252  0.4726
  224POPC   D2A 2966   6.762   9.958   9.259  0.0937 -0.2307 -0.0980
  224POPC   C3A 2967   6.811  10.261   9.502  0.1157 -0.3601 -0.2957
  224POPC   C4A 2968   6.543  10.527   9.449  0.1065  0.0003 -0.0920
  224POPC   C1B 2969   7.430  10.182   8.814  0.0136 -0.1228 -0.2630
  224POPC   C2B 2970   7.640  10.550   8.943  0.0533 -0.1389 -0.0483
  224POPC   C3B 2971   7.614  10.645   9.410  0.2305 -0.0847 -0.0920
  224POPC   C4B 2972   7.865  10.538   9.745 -0.2195 -0.0536 -0.1008
  225POPC   NC3 2973  10.267   0.925   7.008  0.0966 -0.3463  0.1324
  225POPC   PO4 2974  10.557   0.819   6.826 -0.1906  0.1570 -0.0490
  225POPC   GL1 2975  10.812   0.907   7.286 -0.0535 -0.0885  0.0309
  225POPC   GL2 2976  11.064   1.072   7.343  0.3766 -0.0000  0.2465
  225POPC   C1A 2977  10.770   0.522   7.605  0.1363 -0.2921 -0.4117
  225POPC   D2A 2978  11.188   0.270   7.788  0.2170  0.1056  0.2172
  225POPC   C3A 2979  11.246   0.156   8.173  0.1676 -0.1295 -0.0353
  225POPC   C4A 2980  11.328   0.037   8.550 -0.2305  0.3974  0.1557
  225POPC   C1B 2981  11.211   0.856   7.713 -0.2600  0.1722  0.3805
  225POPC   C2B 2982  11.278   0.688   8.056  0.2705 -0.1397 -0.0826
  225POPC   C3B 2983  11.085   0.554   8.465  0.0273  0.1044 -0.3143
  225POPC   C4B 2984  10.977   0.242   8.845 -0.1072  0.1281 -0.1470
  226POPC   NC3 2985  12.698   5.741   7.233  0.0285  0.2102  0.1679
  226POPC   PO4 2986  12.676   5.226   7.206  0.0406  0.0795 -0.1799
  226POPC   GL1 2987  12.474   5.082   7.535  0.0164  0.1857 -0.2010
  226POPC   GL2 2988  12.805   5.051   7.675 -0.2279  0.0607 -0.0747
  226POPC   C1A 2989  12.376   4.955   7.921  0.1196 -0.0151 -0.4546
  226POPC   D2A 2990  12.600   4.776   8.423  0.0489 -0.1829 -0.2584
  226POPC   C3A 2991  12.238   4.976   8.747 -0.0988 -0.1274 -0.2881
  226POPC   C4A 2992  12.161   5.322   8.938 -0.3992 -0.1254  0.1985
  226POPC   C1B 2993  12.764   5.168   8.063 -0.2598  0.0870 -0.1196
  226POPC   C2B 2994  12.744   5.247   8.515  0.0231  0.5028  0.1568
  226POPC   C3B 2995  12.620   5.506   8.766  0.0891 -0.0232 -0.0655
  226POPC   C4B 2996  12.616   5.639   9.155 -0.0772 -0.0310  0.0438
  227POPC   NC3 2997   6.383  13.062   6.884 -0.3225  0.1235  0.0496
  227POPC   PO4 2998   6.248  12.702   7.069 -0.0390 -0.2601 -0.1433
  227POPC   GL1 2999   6.171  12.816   7.464 -0.4109 -0.1514 -0.0824
  227POPC   GL2 3000   5.983  12.696   7.638  0.2093 -0.1629  0.0228
  227POPC   C1A 3001   6.555  12.867   7.760  0.2416 -0.1081  0.1904
  227POPC   D2A 3002   6.720  13.092   8.071 -0.0447  0.0964 -0.1369
  227POPC   C3A 3003   6.959  12.755   8.404  0.3083 -0.0069 -0.2670
  227POPC   C4A 3004   7.181  12.403   8.376  0.2603 -0.1900  0.2345
  227POPC   C1B 3005   6.197  12.871   8.039 -0.1025 -0.1335 -0.2182
  227POPC   C2B 3006   6.359  13.225   8.366  0.1985 -0.2061 -0.0386
  227POPC   C3B 3007   6.725  13.486   8.590  0.0463 -0.2389  0.1539
  227POPC   C4B 3008   6.827  13.669   9.014 -0.2637  0.1680  0.0526
  228POPC   NC3 3009  11.164   4.727   7.115 -0.0786 -0.1986 -0.1189
  228POPC   PO4 3010  10.992   4.960   6.751  0.1732 -0.2275 -0.0834
  228POPC   GL1 3011  10.956   5.185   7.159  0.1768 -0.0411 -0.0992
  228POPC   GL2 3012  10.693   5.062   7.413  0.0166  0.0488 -0.2631
  228POPC   C1A 3013  11.088   5.256   7.562 -0.1885 -0.1891  0.1842
  228POPC   D2A 3014  10.949   5.503   7.958  0.1199  0.2441 -0.0208
  228POPC   C3A 3015  10.998   5.431   8.378 -0.0990 -0.0188  0.2284
  228POPC   C4A 3016  11.172   5.466   8.814  0.0592  0.1349 -0.2983
  228POPC   C1B 3017  10.817   4.966   7.857 -0.0700  0.1238  0.1170
  228POPC   C2B 3018  10.828   4.959   8.306 -0.0289  0.6024  0.0199
  228POPC   C3B 3019  11.003   4.940   8.641 -0.3556  0.3047 -0.1182
  228POPC   C4B 3020  11.075   4.637   8.937 -0.1925 -0.0896  0.1732
  229POPC   NC3 3021   4.069   7.787   9.040  0.0287 -0.0572 -0.1879
  229POPC   PO4 3022   3.645   7.677   8.786 -0.1880  0.0613  0.1761
  229POPC   GL1 3023   3.427   7.619   9.086  0.2851 -0.2282  0.0774
  229POPC   GL2 3024   3.211   7.349   9.201 -0.1637  0.2356  0.1411
  229POPC   C1A 3025   3.178   7.791   9.392 -0.1625  0.0891  0.0430
  229POPC   D2A 3026   2.739   7.550   9.430 -0.2263 -0.1385 -0.0910
  229POPC   C3A 3027   2.660   7.207   9.103  0.3032 -0.1325 -0.1817
  229POPC   C4A 3028   2.397   6.938   8.858  0.1919 -0.4181 -0.1402
  229POPC   C1B 3029   2.958   7.563   8.932  0.3818  0.1501 -0.0676
  229POPC   C2B 3030   2.854   8.002   9.011  0.1655 -0.4520  0.2258
  229POPC   C3B 3031   2.911   8.351   8.832  0.0182  0.3186 -0.5182
  229POPC   C4B 3032   3.040   8.828   8.807  0.1680  0.4336  0.0488
  230POPC   NC3 3033   9.780  10.937   7.366 -0.2783 -0.3449  0.0755
  230POPC   PO4 3034   9.776  10.525   7.408  0.2434 -0.1302 -0.0785
  230POPC   GL1 3035   9.781  10.353   7.842 -0.1502  0.2054 -0.0166
  230POPC   GL2 3036   9.830  10.102   7.751 -0.2085  0.0140 -0.1874
  230POPC   C1A 3037  10.186  10.201   8.079 -0.2178 -0.3454  0.0136
  230POPC   D2A 3038  10.591  10.430   8.423  0.0262  0.0691 -0.0916
  230POPC   C3A 3039  11.000  10.465   8.160  0.3050  0.2120  0.3413
  230POPC   C4A 3040  11.191  10.216   7.893 -0.3064 -0.1083 -0.0504
  230POPC   C1B 3041   9.700  10.016   8.167  0.1851 -0.0132  0.0651
  230POPC   C2B 3042   9.827   9.609   8.278  0.0832 -0.0572  0.0692
  230POPC   C3B 3043  10.214   9.572   8.305  0.2467  0.0242 -0.1009
  230POPC   C4B 3044  10.592   9.489   8.183 -0.1387 -0.2264 -0.2603
  231POPC   NC3 3045   0.319  10.274   7.346 -0.1554 -0.1143 -0.0209
  231POPC   PO4 3046   0.537   9.896   7.419 -0.0906  0.1464 -0.1503
  231POPC   GL1 3047   0.542  10.161   7.827  0.1887  0.1270 -0.0456
  231POPC   GL2 3048   0.584  10.436   7.781  0.1607  0.3448  0.0224
  231POPC   C1A 3049   0.648  10.085   8.204 -0.1284 -0.0825  0.0531
  231POPC   D2A 3050   0.401   9.840   8.598  0.1784 -0.3612  0.1369
  231POPC   C3A 3051   0.440   9.964   8.988  0.2080 -0.1374  0.6022
  231POPC   C4A 3052   0.657  10.371   9.181  0.0683  0.1081  0.0162
  231POPC   C1B 3053   0.704  10.613   8.156 -0.1625 -0.1156 -0.1427
  231POPC   C2B 3054   0.779  10.556   8.668  0.3516 -0.1451  0.1378
  231POPC   C3B 3055   0.909  10.176   8.830  0.0211  0.0639 -0.0631
  231POPC   C4B 3056   0.980   9.738   8.633 -0.1446 -0.1719 -0.1784
  232POPC   NC3 3057   1.127   4.273   7.492 -0.5088 -0.1421  0.0628
  232POPC   PO4 3058   0.631   4.414   7.497 -0.3993  0.2035 -0.1790
  232POPC   GL1 3059   0.435   4.413   7.778 -0.0950  0.1702  0.1142
  232POPC   GL2 3060   0.091   4.648   7.726 -0.2071 -0.4156  0.1141
  232POPC   C1A 3061   0.283   4.457   8.210 -0.0396 -0.1523  0.0306
  232POPC   D2A 3062   0.055   4.839   8.542  0.4859 -0.1451  0.1144
  232POPC   C3A 3063  -0.353   4.896   8.892 -0.1225  0.0332  0.3686
  232POPC   C4A 3064  -0.719   4.593   9.046 -0.0332  0.0666  0.1231
  232POPC   C1B 3065  -0.146   4.623   7.996 -0.3378 -0.2216  0.1425
  232POPC   C2B 3066  -0.162   4.434   8.463 -0.0662  0.2507  0.2009
  232POPC   C3B 3067  -0.187   4.342   8.891 -0.1211  0.1191 -0.0072
  232POPC   C4B 3068  -0.276   4.171   9.292  0.1022  0.0979  0.0053
  233POPC   NC3 3069   7.683   3.438   7.380 -0.0345 -0.2359  0.1722
  233POPC   PO4 3070   7.461   2.991   7.408 -0.0260  0.2159 -0.1997
  233POPC   GL1 3071   7.330   2.788   7.825 -0.2231 -0.0897 -0.0094
  233POPC   GL2 3072   7.491   2.580   7.934  0.2482 -0.0821  0.0241
  233POPC   C1A 3073   6.984   2.797   8.052  0.1938  0.2035  0.1451
  233POPC   D2A 3074   6.512   2.940   8.135  0.1130  0.2871  0.0416
  233POPC   C3A 3075   6.331   2.599   8.473  0.0151  0.1053  0.0322
  233POPC   C4A 3076   6.448   2.286   8.764 -0.0903 -0.0398 -0.0795
  233POPC   C1B 3077   7.276   2.539   8.325  0.1133  0.0774  0.0854
  233POPC   C2B 3078   7.268   2.217   8.698 -0.1214 -0.1926  0.0225
  233POPC   C3B 3079   7.185   1.935   8.948 -0.0636 -0.3727 -0.2123
  233POPC   C4B 3080   7.449   1.463   8.953  0.6135  0.1341 -0.0862
  234POPC   NC3 3081   1.514   7.398   6.998 -0.1107 -0.1028 -0.1598
  234POPC   PO4 3082   1.894   7.121   7.334  0.0006 -0.0354  0.3920
  234POPC   GL1 3083   1.832   7.006   7.742  0.0559 -0.2142  0.0669
  234POPC   GL2 3084   1.973   7.093   8.052  0.1009 -0.0182  0.4288
  234POPC   C1A 3085   1.740   6.600   8.002 -0.2664  0.1695 -0.0097
  234POPC   D2A 3086   1.839   6.308   8.402  0.0092 -0.0160  0.2540
  234POPC   C3A 3087   1.490   5.912   8.468  0.1004 -0.2792 -0.1454
  234POPC   C4A 3088   1.190   5.720   8.663 -0.5716 -0.2005 -0.3399
  234POPC   C1B 3089   1.657   7.220   8.219 -0.1124  0.1293 -0.0744
  234POPC   C2B 3090   1.449   7.084   8.594 -0.4322 -0.3339  0.1915
  234POPC   C3B 3091   1.164   6.958   8.937  0.0676 -0.4394 -0.1494
  234POPC   C4B 3092   0.728   7.121   9.001 -0.2799  0.2086  0.0510
  235POPC   NC3 3093   4.820  13.036   7.163 -0.2447  0.0427  0.2262
  235POPC   PO4 3094   4.699  12.892   7.555  0.0234 -0.3210  0.0289
  235POPC   GL1 3095   4.649  12.548   7.848 -0.2750  0.0436  0.2010
  235POPC   GL2 3096   4.878  12.689   8.047 -0.0845 -0.0823 -0.2525
  235POPC   C1A 3097   4.556  12.355   8.274 -0.0148 -0.1148 -0.1067
  235POPC   D2A 3098   4.675  12.016   8.607 -0.1641  0.0963 -0.1531
  235POPC   C3A 3099   4.543  11.900   8.978 -0.1873  0.1443  0.0923
  235POPC   C4A 3100   4.111  11.726   9.082  0.2421  0.4521  0.0723
  235POPC   C1B 3101   5.187  12.752   8.411 -0.1955  0.0345  0.1528
  235POPC   C2B 3102   5.169  12.909   8.784 -0.2684 -0.0910 -0.0490
  235POPC   C3B 3103   5.432  13.078   9.059  0.3115 -0.4079 -0.0241
  235POPC   C4B 3104   5.609  12.799   9.292  0.2202 -0.1403 -0.2832
  236POPC   NC3 3105   5.862   1.143   7.112 -0.1466  0.3884 -0.2002
  236POPC   PO4 3106   6.093   1.472   7.077  0.2834  0.1511  0.3107
  236POPC   GL1 3107   6.238   1.237   7.446 -0.1174  0.0211 -0.0728
  236POPC   GL2 3108   5.998   1.132   7.611 -0.1891 -0.1076  0.3668
  236POPC   C1A 3109   6.433   1.061   7.927  0.0370  0.1008  0.2353
  236POPC   D2A 3110   6.431   0.709   8.175 -0.1425 -0.0618  0.1958
  236POPC   C3A 3111   6.257   0.567   8.611  0.1010 -0.1063  0.0081
  236POPC   C4A 3112   5.832   0.832   8.766 -0.2890 -0.0085 -0.2217
  236POPC   C1B 3113   6.022   0.805   7.891  0.1184 -0.0231 -0.1011
  236POPC   C2B 3114   5.919   0.877   8.272  0.0521  0.2354 -0.0458
  236POPC   C3B 3115   6.292   1.068   8.558 -0.2777 -0.0155  0.1928
  236POPC   C4B 3116   6.321   1.497   8.748  0.1166 -0.2153 -0.2305
  237POPC   NC3 3117   1.696   6.678   7.099 -0.1752  0.0740 -0.2145
  237POPC   PO4 3118   1.376   7.003   7.259 -0.2114  0.0507 -0.0624
  237POPC   GL1 3119   1.044   6.942   7.492  0.1506 -0.1481  0.0967
  237POPC   GL2 3120   0.892   6.774   7.596 -0.3154 -0.0152  0.1737
  237POPC   C1A 3121   0.839   7.242   7.724 -0.2046  0.0816  0.0091
  237POPC   D2A 3122   0.611   7.485   8.126 -0.1792 -0.0534 -0.0740
  237POPC   C3A 3123   0.713   7.423   8.535  0.0325  0.1293  0.1316
  237POPC   C4A 3124   1.025   7.467   8.831 -0.1307 -0.1169 -0.0171
  237POPC   C1B 3125   0.643   6.796   7.814 -0.0268 -0.3521  0.1987
  237POPC   C2B 3126   0.587   6.989   8.272 -0.2263 -0.2330  0.1527
  237POPC   C3B 3127   0.224   7.254   8.641 -0.0611 -0.0310  0.1584
  237POPC   C4B 3128   0.057   7.177   9.166  0.0294  0.0510  0.2515
  238POPC   NC3 3129  11.558  10.417   7.035  0.4619 -0.0163  0.0710
  238POPC   PO4 3130  11.992  10.396   7.167  0.0762 -0.1532  0.0748
  238POPC   GL1 3131  12.080  10.388   7.554 -0.2850  0.1634 -0.1523
  238POPC   GL2 3132  12.399  10.439   7.520 -0.3936 -0.0641 -0.0054
  238POPC   C1A 3133  12.134  10.139   8.030  0.1055 -0.2727  0.1912
  238POPC   D2A 3134  11.891   9.915   8.363 -0.0126  0.0236  0.1257
  238POPC   C3A 3135  11.948  10.036   8.771 -0.2671 -0.1410  0.0165
  238POPC   C4A 3136  12.072  10.335   9.030  0.0182 -0.1492  0.4475
  238POPC   C1B 3137  12.571  10.406   7.866  0.0695 -0.0929 -0.1254
  238POPC   C2B 3138  12.626  10.447   8.320  0.1258 -0.0707 -0.0223
  238POPC   C3B 3139  13.015  10.505   8.534 -0.2945  0.0912 -0.1578
  238POPC   C4B 3140  13.414  10.377   8.652  0.0555  0.2343 -0.0214
  239POPC   NC3 3141   6.588  11.936   7.041 -0.2042 -0.0298  0.0571
  239POPC   PO4 3142   6.346  11.807   7.395  0.0905  0.0540 -0.0563
  239POPC   GL1 3143   6.228  12.001   7.735 -0.1977 -0.0126  0.0882
  239POPC   GL2 3144   6.330  12.386   7.754  0.0603  0.1675 -0.0726
  239POPC   C1A 3145   6.298  11.940   8.124  0.0666 -0.2617 -0.0199
  239POPC   D2A 3146   6.316  12.067   8.545 -0.1763  0.1489 -0.0463
  239POPC   C3A 3147   6.151  11.804   8.839 -0.4321  0.0556  0.3602
  239POPC   C4A 3148   5.985  11.533   9.236  0.1238  0.0022  0.2385
  239POPC   C1B 3149   6.521  12.458   8.232  0.0154  0.1506 -0.1147
  239POPC   C2B 3150   6.806  12.253   8.691 -0.1502  0.0654  0.1417
  239POPC   C3B 3151   6.622  11.982   8.977 -0.1425 -0.0467  0.1571
  239POPC   C4B 3152   6.364  11.987   9.290  0.2705 -0.1670 -0.2538
  240POPC   NC3 3153   9.611  12.366   7.007 -0.1798 -0.0600  0.2961
  240POPC   PO4 3154   9.749  12.716   7.189  0.1380 -0.0132  0.2014
  240POPC   GL1 3155   9.740  12.745   7.638  0.0362  0.2835  0.0677
  240POPC   GL2 3156   9.941  12.465   7.711  0.4075 -0.0473  0.0321
  240POPC   C1A 3157   9.896  12.872   8.063 -0.0422 -0.0623 -0.0337
  240POPC   D2A 3158   9.638  13.024   8.477  0.2964  0.2800  0.0665
  240POPC   C3A 3159   9.401  13.017   8.756  0.0028  0.2297 -0.2743
  240POPC   C4A 3160   9.352  12.972   9.074 -0.1275 -0.0519 -0.2524
  240POPC   C1B 3161  10.073  12.445   8.016  0.2498  0.2579  0.1224
  240POPC   C2B 3162   9.875  12.528   8.449  0.0642 -0.0210 -0.2782
  240POPC   C3B 3163   9.794  12.660   8.904  0.2438  0.0635 -0.1577
  240POPC   C4B 3164   9.868  12.872   9.250 -0.2257 -0.0833 -0.0702
  241POPC   NC3 3165  12.432   8.556   7.124  0.1392  0.4767 -0.0089
  241POPC   PO4 3166  12.537   8.166   7.034 -0.1377  0.0149 -0.2735
  241POPC   GL1 3167  12.648   8.197   7.521  0.0883 -0.0543  0.2407
  241POPC   GL2 3168  12.752   8.534   7.627  0.1341 -0.1210 -0.0952
  241POPC   C1A 3169  12.502   8.137   7.918  0.0412  0.2083 -0.0320
  241POPC   D2A 3170  12.693   7.967   8.364  0.2160 -0.0050  0.0932
  241POPC   C3A 3171  12.684   7.626   8.656 -0.2893 -0.1414 -0.3853
  241POPC   C4A 3172  12.787   7.503   9.019 -0.0539 -0.3723 -0.2092
  241POPC   C1B 3173  12.794   8.548   8.152  0.2017  0.3544 -0.1846
  241POPC   C2B 3174  12.762   8.691   8.516 -0.3087  0.1999  0.2609
  241POPC   C3B 3175  12.627   8.565   9.020  0.1398 -0.0346  0.2063
  241POPC   C4B 3176  12.522   8.834   9.398  0.0517  0.1408 -0.0252
  242POPC   NC3 3177  10.564  10.767   6.896  0.0528 -0.0735 -0.0959
  242POPC   PO4 3178  10.719  10.922   7.252 -0.1339  0.1653 -0.0138
  242POPC   GL1 3179  10.642  11.089   7.604 -0.1082 -0.1431  0.1976
  242POPC   GL2 3180  10.445  11.340   7.554 -0.2056 -0.2565 -0.1739
  242POPC   C1A 3181  10.655  11.041   7.968  0.1011 -0.2155 -0.1744
  242POPC   D2A 3182  10.778  10.843   8.410  0.1537 -0.3120 -0.0940
  242POPC   C3A 3183  10.632  11.109   8.699  0.2538  0.1699 -0.3456
  242POPC   C4A 3184  10.583  11.505   8.882 -0.1130  0.0609 -0.0971
  242POPC   C1B 3185  10.216  11.272   7.861  0.1285 -0.3868 -0.2734
  242POPC   C2B 3186  10.319  11.040   8.268  0.5015 -0.3379  0.0288
  242POPC   C3B 3187  10.099  11.045   8.627  0.0385 -0.2968 -0.0014
  242POPC   C4B 3188  10.139  11.233   8.968 -0.0995  0.0499 -0.1762
  243POPC   NC3 3189  10.323   1.440   6.653  0.0435  0.2310  0.0164
  243POPC   PO4 3190  10.343   1.386   7.129  0.1464 -0.1054  0.0548
  243POPC   GL1 3191  10.468   1.247   7.503 -0.0765 -0.3312  0.2069
  243POPC   GL2 3192  10.229   0.957   7.504 -0.2223  0.0701 -0.2324
  243POPC   C1A 3193  10.682   0.985   7.798  0.0445 -0.0561  0.4036
  243POPC   D2A 3194  10.750   0.697   8.106 -0.0438 -0.0569 -0.0045
  243POPC   C3A 3195  10.576   0.565   8.379  0.1614  0.0283 -0.0315
  243POPC   C4A 3196  10.434   0.507   8.798  0.0068 -0.2184 -0.6370
  243POPC   C1B 3197  10.326   0.610   7.879 -0.0670  0.5723 -0.3829
  243POPC   C2B 3198  10.146   0.329   8.199  0.2875 -0.0082 -0.0700
  243POPC   C3B 3199  10.343   0.081   8.507  0.0596  0.2713 -0.3608
  243POPC   C4B 3200  10.271  -0.110   8.858 -0.2959 -0.0382 -0.0372
  244POPC   NC3 3201   8.650   2.414   7.552 -0.0139 -0.3627 -0.1264
  244POPC   PO4 3202   8.333   2.482   7.822  0.1482 -0.1759  0.1500
  244POPC   GL1 3203   8.207   2.379   8.253  0.1129 -0.0210  0.2391
  244POPC   GL2 3204   7.915   2.242   8.234 -0.2969  0.2349  0.2015
  244POPC   C1A 3205   8.361   2.261   8.449  0.0629 -0.1932 -0.1568
  244POPC   D2A 3206   8.579   1.955   8.744 -0.0923  0.1204 -0.2295
  244POPC   C3A 3207   8.409   1.529   8.891  0.0630 -0.2094 -0.3626
  244POPC   C4A 3208   8.304   1.319   9.297  0.3598 -0.1209  0.1519
  244POPC   C1B 3209   7.722   2.407   8.536 -0.0294  0.3960  0.2100
  244POPC   C2B 3210   7.770   2.539   8.887 -0.1741 -0.1835  0.0218
  244POPC   C3B 3211   8.086   2.747   9.151 -0.0064  0.3260 -0.1996
  244POPC   C4B 3212   8.454   2.850   9.185  0.6058 -0.0728 -0.3638
  245POPC   NC3 3213   0.344  11.532   7.225  0.0704  0.1929 -0.0784
  245POPC   PO4 3214   0.725  11.343   7.106  0.2323  0.1392 -0.2758
  245POPC   GL1 3215   0.740  11.320   7.526 -0.3922 -0.2206  0.1886
  245POPC   GL2 3216   0.809  11.537   7.669  0.2408 -0.2415 -0.3168
  245POPC   C1A 3217   0.609  11.246   8.014 -0.0038  0.1043  0.2139
  245POPC   D2A 3218   0.531  11.448   8.339 -0.0289 -0.0228  0.4575
  245POPC   C3A 3219   0.749  11.705   8.595 -0.2148 -0.0218 -0.0388
  245POPC   C4A 3220   1.004  11.794   9.037 -0.0297  0.2171 -0.0576
  245POPC   C1B 3221   1.092  11.513   7.948 -0.1180 -0.0925 -0.3189
  245POPC   C2B 3222   1.227  11.462   8.368  0.2992 -0.0453  0.0921
  245POPC   C3B 3223   1.006  11.285   8.740 -0.0579 -0.0891  0.1443
  245POPC   C4B 3224   1.184  11.334   9.083  0.3611 -0.1480  0.0616
  246POPC   NC3 3225   2.164   3.665   7.837  0.1360  0.0647 -0.3280
  246POPC   PO4 3226   1.662   3.484   7.919 -0.2472  0.3002  0.0617
  246POPC   GL1 3227   1.495   3.263   8.284  0.0024  0.2600  0.1389
  246POPC   GL2 3228   1.676   3.357   8.593 -0.1149  0.1363  0.0276
  246POPC   C1A 3229   1.374   2.937   8.568  0.1131  0.2274  0.2736
  246POPC   D2A 3230   1.424   2.847   8.900  0.2721  0.0068 -0.2462
  246POPC   C3A 3231   1.001   2.976   9.127 -0.2240 -0.2024  0.1430
  246POPC   C4A 3232   0.746   3.259   9.149  0.0793  0.0302 -0.1771
  246POPC   C1B 3233   1.577   3.685   8.740 -0.0717 -0.0496  0.2973
  246POPC   C2B 3234   1.447   4.120   8.821 -0.3719 -0.1675 -0.0162
  246POPC   C3B 3235   1.536   4.464   9.036 -0.0883 -0.1173 -0.3147
  246POPC   C4B 3236   1.329   4.787   9.003  0.1255  0.2604 -0.0988
  247POPC   NC3 3237  10.630   2.194   7.137  0.1369 -0.0837  0.0445
  247POPC   PO4 3238  10.627   2.444   7.533  0.1523 -0.2217  0.1783
  247POPC   GL1 3239  10.924   2.314   7.904  0.0553  0.1345  0.1724
  247POPC   GL2 3240  11.233   2.111   7.888  0.2929  0.0576  0.1546
  247POPC   C1A 3241  10.906   2.002   8.177 -0.1000 -0.2616 -0.0066
  247POPC   D2A 3242  11.041   1.838   8.530  0.2901 -0.0521  0.0983
  247POPC   C3A 3243  11.425   1.965   8.727 -0.0320  0.2316 -0.2596
  247POPC   C4A 3244  11.556   2.169   9.039 -0.1945 -0.2373 -0.1995
  247POPC   C1B 3245  11.247   2.323   8.381  0.1787 -0.0713 -0.2690
  247POPC   C2B 3246  11.396   2.534   8.751  0.0322 -0.2037 -0.2484
  247POPC   C3B 3247  11.509   2.798   9.214  0.1048 -0.2093 -0.1272
  247POPC   C4B 3248  11.512   2.771   9.714  0.1579 -0.0588 -0.1784
  248POPC   NC3 3249   7.529   0.506   7.259  0.2092 -0.0796 -0.2785
  248POPC   PO4 3250   7.733   0.103   7.132 -0.1510  0.1414  0.0845
  248POPC   GL1 3251   7.813   0.247   7.604 -0.3241 -0.0682  0.3212
  248POPC   GL2 3252   8.095   0.084   7.837  0.2074  0.2738  0.0827
  248POPC   C1A 3253   7.616   0.063   7.917  0.2993  0.3221 -0.3210
  248POPC   D2A 3254   7.491  -0.314   8.170  0.3178  0.1401 -0.2320
  248POPC   C3A 3255   7.837  -0.328   8.449  0.1751 -0.0471  0.0518
  248POPC   C4A 3256   8.178  -0.317   8.675 -0.0637  0.1344 -0.1584
  248POPC   C1B 3257   8.036   0.152   8.253 -0.1147 -0.0487 -0.2845
  248POPC   C2B 3258   7.795   0.171   8.573  0.0220  0.2604 -0.0914
  248POPC   C3B 3259   7.752  -0.090   8.967  0.3280  0.1342  0.2354
  248POPC   C4B 3260   7.647  -0.509   8.967  0.1150  0.1322  0.0719
  249POPC   NC3 3261  12.201   6.435   6.899 -0.0680 -0.0695  0.1072
  249POPC   PO4 3262  12.503   6.121   6.848  0.3753  0.2457 -0.3903
  249POPC   GL1 3263  12.657   6.228   7.216 -0.2044 -0.3644 -0.1317
  249POPC   GL2 3264  12.644   6.588   7.226 -0.1990  0.3903 -0.0523
  249POPC   C1A 3265  12.707   6.301   7.638 -0.2401 -0.2195 -0.1476
  249POPC   D2A 3266  12.685   6.198   8.118  0.0306 -0.1473 -0.2629
  249POPC   C3A 3267  12.744   5.952   8.527 -0.2669 -0.1745  0.0198
  249POPC   C4A 3268  12.550   6.153   8.820 -0.2217 -0.4137 -0.2665
  249POPC   C1B 3269  12.376   6.684   7.583  0.0353  0.2794 -0.0718
  249POPC   C2B 3270  12.497   6.610   8.017  0.1036 -0.2078  0.0729
  249POPC   C3B 3271  12.389   6.829   8.381  0.0966 -0.0225  0.2423
  249POPC   C4B 3272  12.474   6.683   8.837  0.2564  0.1674 -0.2133
  250POPC   NC3 3273  12.071  12.733   7.746 -0.0024  0.1915  0.1922
  250POPC   PO4 3274  12.065  12.320   7.537  0.0384 -0.0699  0.1138
  250POPC   GL1 3275  11.742  12.131   7.757 -0.0369  0.2367  0.0645
  250POPC   GL2 3276  11.561  12.311   7.810  0.1066 -0.1592 -0.1574
  250POPC   C1A 3277  11.580  11.884   8.075 -0.4038 -0.0864  0.0648
  250POPC   D2A 3278  11.388  11.968   8.438  0.1703  0.4304 -0.1176
  250POPC   C3A 3279  11.167  11.656   8.525 -0.0365  0.1018  0.0823
  250POPC   C4A 3280  10.880  11.354   8.374  0.4043  0.1721  0.4109
  250POPC   C1B 3281  11.810  12.319   8.205 -0.0272  0.1605 -0.0450
  250POPC   C2B 3282  11.940  12.638   8.562 -0.2617 -0.1298 -0.0903
  250POPC   C3B 3283  11.806  13.002   8.557 -0.1527  0.4137 -0.0547
  250POPC   C4B 3284  11.685  13.443   8.411  0.0217  0.2508 -0.1355
  251POPC   NC3 3285   3.458   1.474   7.756 -0.1621 -0.0095  0.0955
  251POPC   PO4 3286   3.316   1.832   7.852  0.1721 -0.1471 -0.1435
  251POPC   GL1 3287   3.511   1.761   8.175  0.0499  0.1273 -0.3899
  251POPC   GL2 3288   3.703   1.462   8.233  0.2833  0.3790  0.0197
  251POPC   C1A 3289   3.427   1.685   8.571  0.1258  0.0702  0.1079
  251POPC   D2A 3290   3.421   1.485   9.007  0.2496 -0.0588  0.0204
  251POPC   C3A 3291   3.202   1.640   9.238  0.0829  0.1454  0.0212
  251POPC   C4A 3292   2.778   1.573   9.231 -0.0404  0.1582  0.1135
  251POPC   C1B 3293   4.090   1.261   8.305  0.0374 -0.0604  0.3544
  251POPC   C2B 3294   4.534   1.395   8.432  0.0433 -0.1463 -0.0249
  251POPC   C3B 3295   4.814   1.501   8.671 -0.0199  0.0827  0.1888
  251POPC   C4B 3296   5.259   1.456   8.655 -0.0088 -0.0429 -0.0529
  252POPC   NC3 3297  12.894   2.941   7.213  0.1354 -0.2388  0.1015
  252POPC   PO4 3298  12.984   3.339   7.396 -0.1186 -0.2113 -0.0924
  252POPC   GL1 3299  13.156   3.469   7.892  0.0450  0.0968 -0.0790
  252POPC   GL2 3300  13.375   3.233   8.022 -0.3240 -0.3325  0.1062
  252POPC   C1A 3301  13.254   3.605   8.420 -0.3531 -0.1817 -0.0893
  252POPC   D2A 3302  13.308   3.525   8.857  0.2621 -0.0874 -0.3567
  252POPC   C3A 3303  12.904   3.466   8.940  0.2793 -0.1189 -0.1108
  252POPC   C4A 3304  12.594   3.257   8.735 -0.1922 -0.0145 -0.0685
  252POPC   C1B 3305  13.357   2.852   8.264 -0.1597 -0.0689  0.0560
  252POPC   C2B 3306  13.024   2.691   8.619  0.3354 -0.0170 -0.1141
  252POPC   C3B 3307  12.626   2.743   8.700 -0.5192 -0.0953  0.0007
  252POPC   C4B 3308  12.302   2.615   8.469  0.1879 -0.0683 -0.5999
  253POPC   NC3 3309   9.348   2.777   7.323  0.1349 -0.0393  0.5134
  253POPC   PO4 3310   9.142   2.417   7.518 -0.2109  0.1386  0.0798
  253POPC   GL1 3311   9.014   2.404   8.016 -0.1715 -0.1311  0.2248
  253POPC   GL2 3312   8.682   2.296   8.062 -0.3161  0.3716  0.1817
  253POPC   C1A 3313   9.189   2.158   8.287  0.0064  0.0629 -0.1464
  253POPC   D2A 3314   9.298   2.048   8.793  0.2919  0.2442  0.0487
  253POPC   C3A 3315   9.611   2.060   8.909  0.0683 -0.0817  0.4088
  253POPC   C4A 3316   9.978   1.691   8.810 -0.0557 -0.1251  0.0052
  253POPC   C1B 3317   8.680   1.913   8.291  0.0354 -0.0250 -0.1302
  253POPC   C2B 3318   8.541   1.437   8.417  0.1661  0.0782  0.2224
  253POPC   C3B 3319   8.186   1.066   8.549 -0.0647  0.4015 -0.1105
  253POPC   C4B 3320   7.723   0.915   8.419 -0.2100 -0.0628  0.0834
  254POPC   NC3 3321  11.351  12.038   7.409  0.1802  0.2668 -0.0367
  254POPC   PO4 3322  11.483  11.611   7.474  0.3425 -0.3035  0.0154
  254POPC   GL1 3323  11.746  11.500   7.836  0.3492  0.0671  0.3316
  254POPC   GL2 3324  11.875  11.298   7.671 -0.2105  0.1292  0.0924
  254POPC   C1A 3325  12.086  11.311   8.135  0.2705 -0.2371  0.0404
  254POPC   D2A 3326  12.216  11.127   8.540  0.3030 -0.0300 -0.0506
  254POPC   C3A 3327  11.968  11.270   8.917 -0.0769 -0.2850  0.3966
  254POPC   C4A 3328  11.549  11.631   8.921  0.0012 -0.0229  0.1045
  254POPC   C1B 3329  12.322  10.917   7.790  0.1588 -0.2316 -0.2830
  254POPC   C2B 3330  12.215  10.713   8.232  0.1357 -0.3079  0.1833
  254POPC   C3B 3331  12.180  10.609   8.550 -0.0599 -0.0777 -0.1840
  254POPC   C4B 3332  12.524  10.388   8.787  0.0749  0.0051 -0.1020
  255POPC   NC3 3333   7.902  11.364   7.386 -0.1326 -0.1435 -0.2168
  255POPC   PO4 3334   7.799  11.826   7.122 -0.0860 -0.0483 -0.2081
  255POPC   GL1 3335   7.888  11.848   7.615 -0.0758 -0.0585  0.1584
  255POPC   GL2 3336   7.996  12.119   7.583  0.5251 -0.4137  0.1163
  255POPC   C1A 3337   7.712  11.669   7.937 -0.1208 -0.1904  0.0875
  255POPC   D2A 3338   7.875  11.717   8.340  0.2137  0.0295 -0.0489
  255POPC   C3A 3339   7.591  11.568   8.651  0.0877  0.0956  0.2346
  255POPC   C4A 3340   7.197  11.391   8.788  0.1652 -0.2826 -0.0143
  255POPC   C1B 3341   8.123  12.138   7.991 -0.0992 -0.1022 -0.0354
  255POPC   C2B 3342   8.281  12.305   8.422 -0.0538 -0.1262  0.0070
  255POPC   C3B 3343   8.611  12.499   8.616  0.1994  0.1525  0.2465
  255POPC   C4B 3344   8.962  12.557   8.871 -0.1747  0.1489 -0.1196
  256POPC   NC3 3345  10.504   6.673   6.697 -0.2635 -0.1803  0.0132
  256POPC   PO4 3346  10.889   6.913   6.674 -0.3009 -0.0578  0.2374
  256POPC   GL1 3347  11.126   6.605   6.968 -0.2128  0.1362  0.0396
  256POPC   GL2 3348  11.290   6.822   7.134  0.0453  0.0406 -0.3195
  256POPC   C1A 3349  11.044   6.457   7.362  0.1897 -0.2420 -0.2693
  256POPC   D2A 3350  11.257   6.264   7.779  0.3050 -0.2039 -0.0232
  256POPC   C3A 3351  11.244   6.357   8.311 -0.0520 -0.2607  0.0019
  256POPC   C4A 3352  11.109   6.129   8.731  0.1533  0.0877 -0.1271
  256POPC   C1B 3353  11.559   6.753   7.494 -0.2646 -0.0887 -0.0405
  256POPC   C2B 3354  11.886   6.726   7.820 -0.4651 -0.1748  0.0651
  256POPC   C3B 3355  11.876   6.869   8.297  0.1742  0.3822  0.1585
  256POPC   C4B 3356  11.858   6.764   8.679  0.3797  0.0149 -0.2134
  257POPC   NC3 3357   0.060   8.079   7.307 -0.1626  0.0790  0.1800
  257POPC   PO4 3358   0.030   8.455   7.146  0.0822 -0.0491 -0.0057
  257POPC   GL1 3359   0.156   8.588   7.505 -0.5067 -0.1034  0.1078
  257POPC   GL2 3360   0.316   8.324   7.701 -0.2304 -0.0273  0.2404
  257POPC   C1A 3361   0.249   8.787   7.912  0.3067  0.0515  0.3975
  257POPC   D2A 3362   0.429   9.153   8.190  0.2626  0.0677 -0.0605
  257POPC   C3A 3363   0.270   9.361   8.534  0.0289  0.2929  0.1198
  257POPC   C4A 3364   0.215   9.519   8.997  0.1184  0.0599 -0.0640
  257POPC   C1B 3365   0.412   8.388   8.242  0.1468 -0.0825 -0.0411
  257POPC   C2B 3366   0.841   8.299   8.506 -0.2968  0.0391 -0.2032
  257POPC   C3B 3367   1.195   8.010   8.632  0.1103 -0.1555  0.0377
  257POPC   C4B 3368   1.418   7.732   8.694  0.1004 -0.1927  0.0144
  258POPC   NC3 3369   8.697   4.358   8.643 -0.2492 -0.2496 -0.0683
  258POPC   PO4 3370   9.073   4.674   8.463  0.1292 -0.0386  0.1221
  258POPC   GL1 3371   9.457   4.585   8.448  0.3187  0.0144 -0.1290
  258POPC   GL2 3372   9.337   4.348   8.696  0.0997  0.1571  0.0568
  258POPC   C1A 3373   9.875   4.467   8.348 -0.0537  0.2299 -0.3096
  258POPC   D2A 3374  10.151   4.786   8.299 -0.0810  0.3056  0.2657
  258POPC   C3A 3375  10.404   4.901   8.594  0.0372  0.0782  0.0504
  258POPC   C4A 3376  10.572   5.350   8.575  0.0801 -0.0760  0.0333
  258POPC   C1B 3377   9.525   4.072   8.412  0.3018  0.0159 -0.0758
  258POPC   C2B 3378   9.604   3.640   8.209  0.0864 -0.0893 -0.2196
  258POPC   C3B 3379   9.485   3.232   8.441 -0.1870 -0.0179 -0.1326
  258POPC   C4B 3380   9.202   2.875   8.371 -0.0758  0.3746  0.0014
  259POPC   NC3 3381   0.479   2.274   7.159  0.5319  0.0138 -0.2554
  259POPC   PO4 3382   0.292   2.213   7.525 -0.1738  0.0354 -0.1761
  259POPC   GL1 3383   0.217   2.326   7.932  0.5221 -0.2436 -0.2211
  259POPC   GL2 3384  -0.087   2.544   8.032  0.2307 -0.1966 -0.0767
  259POPC   C1A 3385   0.274   2.113   8.346 -0.0439  0.0368 -0.2650
  259POPC   D2A 3386   0.396   2.405   8.572  0.0151  0.1968 -0.1700
  259POPC   C3A 3387   0.378   2.579   8.960 -0.1652 -0.1765  0.2870
  259POPC   C4A 3388   0.576   2.804   9.296  0.0612  0.5402  0.0419
  259POPC   C1B 3389  -0.350   2.928   8.212 -0.1284 -0.1064 -0.4261
  259POPC   C2B 3390  -0.699   3.085   8.300  0.0475 -0.2113  0.3336
  259POPC   C3B 3391  -0.919   3.105   8.555 -0.0255  0.0417  0.1404
  259POPC   C4B 3392  -1.086   3.122   9.013  0.1933 -0.3756  0.2459
  260POPC   NC3 3393   2.325   7.513   7.210  0.2892 -0.1049  0.1633
  260POPC   PO4 3394   2.639   7.267   7.230 -0.1618 -0.2736 -0.0132
  260POPC   GL1 3395   2.412   7.063   7.534 -0.0615 -0.0516  0.2636
  260POPC   GL2 3396   2.280   7.301   7.653  0.0005 -0.0857 -0.0019
  260POPC   C1A 3397   2.315   6.720   7.804  0.0054 -0.0010  0.0398
  260POPC   D2A 3398   2.192   6.302   7.977 -0.2910 -0.0956  0.0246
  260POPC   C3A 3399   2.323   6.359   8.420 -0.3982 -0.2087  0.1500
  260POPC   C4A 3400   2.126   6.385   8.834 -0.1998 -0.0976 -0.2495
  260POPC   C1B 3401   2.424   7.300   8.088 -0.0977 -0.1213 -0.0761
  260POPC   C2B 3402   2.561   7.376   8.531  0.1669  0.2867 -0.1556
  260POPC   C3B 3403   2.805   7.089   8.659 -0.0268  0.2623 -0.0506
  260POPC   C4B 3404   3.041   6.896   9.008  0.1626 -0.0110  0.0134
  261POPC   NC3 3405   7.834   8.883   9.094 -0.0519 -0.0546  0.1060
  261POPC   PO4 3406   7.748   9.113   8.708 -0.0555 -0.2055 -0.2376
  261POPC   GL1 3407   7.904   9.567   8.696  0.1933 -0.1791 -0.1548
  261POPC   GL2 3408   7.888   9.754   8.421 -0.1441 -0.0771 -0.2352
  261POPC   C1A 3409   7.922  10.048   8.841 -0.1255 -0.0803 -0.1136
  261POPC   D2A 3410   8.082  10.478   8.718  0.0113 -0.2987 -0.3326
  261POPC   C3A 3411   8.226  10.777   9.018 -0.1578 -0.0582  0.1028
  261POPC   C4A 3412   8.031  10.924   9.342 -0.0875  0.1264 -0.0638
  261POPC   C1B 3413   7.838  10.213   8.408  0.2934  0.2982  0.2937
  261POPC   C2B 3414   7.665  10.526   8.454  0.0608 -0.2285  0.0298
  261POPC   C3B 3415   7.804  10.898   8.212 -0.0112 -0.0344 -0.4059
  261POPC   C4B 3416   7.920  11.273   8.147  0.0731  0.0865  0.1836
  262POPC   NC3 3417   2.227   5.356   6.532  0.2720  0.1421  0.0684
  262POPC   PO4 3418   2.173   5.305   7.017  0.0540  0.0328  0.0813
  262POPC   GL1 3419   2.013   5.464   7.381  0.3474  0.3196 -0.0932
  262POPC   GL2 3420   1.645   5.661   7.371  0.2648  0.3476  0.1519
  262POPC   C1A 3421   2.152   5.718   7.698  0.0890  0.2000 -0.1822
  262POPC   D2A 3422   2.553   5.930   7.738 -0.0344 -0.1907  0.1281
  262POPC   C3A 3423   2.622   5.920   8.200 -0.2752  0.1870  0.1034
  262POPC   C4A 3424   3.017   6.241   8.401 -0.0126 -0.0450 -0.0795
  262POPC   C1B 3425   1.600   5.508   7.716 -0.3054  0.1021 -0.0482
  262POPC   C2B 3426   1.433   5.545   8.098  0.0677 -0.2301 -0.2410
  262POPC   C3B 3427   1.120   5.317   8.347 -0.0823  0.2382  0.0694
  262POPC   C4B 3428   0.765   5.417   8.502 -0.3240  0.1563  0.2958
  263POPC   NC3 3429  11.624   8.664   6.851 -0.1419 -0.1096  0.0481
  263POPC   PO4 3430  11.097   8.625   6.872 -0.0293 -0.1042  0.4187
  263POPC   GL1 3431  11.222   8.772   7.286 -0.2316  0.0090  0.0809
  263POPC   GL2 3432  11.131   8.973   7.338  0.3175  0.1821  0.0829
  263POPC   C1A 3433  11.514   8.689   7.666 -0.0030 -0.0771 -0.3734
  263POPC   D2A 3434  11.578   8.446   8.017 -0.2779  0.1814  0.1932
  263POPC   C3A 3435  11.484   8.032   8.089  0.1316 -0.4839  0.2690
  263POPC   C4A 3436  11.167   7.887   7.944 -0.1451 -0.0485 -0.0369
  263POPC   C1B 3437  11.061   8.963   7.801  0.0414  0.1384  0.3109
  263POPC   C2B 3438  10.780   9.065   8.126 -0.0852 -0.1275  0.0958
  263POPC   C3B 3439  10.619   9.167   8.632  0.3897  0.0731  0.0228
  263POPC   C4B 3440  10.441   9.411   8.877  0.2005 -0.0755 -0.0091
  264POPC   NC3 3441  10.107   6.320   7.271 -0.1136  0.0375  0.4628
  264POPC   PO4 3442  10.375   6.472   7.133  0.0639  0.1196  0.1166
  264POPC   GL1 3443  10.549   6.568   7.378  0.0197  0.1080 -0.2543
  264POPC   GL2 3444  10.536   6.848   7.650 -0.2102  0.2444 -0.0498
  264POPC   C1A 3445  10.626   6.389   7.766  0.0535  0.0881  0.0035
  264POPC   D2A 3446  10.492   6.520   8.047 -0.0317 -0.1603 -0.2450
  264POPC   C3A 3447  10.384   6.614   8.449  0.1269  0.2639  0.2534
  264POPC   C4A 3448  10.557   6.960   8.541  0.0736 -0.1013 -0.0308
  264POPC   C1B 3449  10.873   6.810   7.976 -0.1331  0.0325 -0.0825
  264POPC   C2B 3450  10.867   6.631   8.360  0.0311  0.0440 -0.0206
  264POPC   C3B 3451  10.788   6.487   8.714  0.4205 -0.0196 -0.2561
  264POPC   C4B 3452  10.610   6.652   9.045  0.1376 -0.2248  0.0028
  265POPC   NC3 3453   1.251   3.250   7.828  0.0436  0.1525  0.1092
  265POPC   PO4 3454   1.098   3.038   7.530 -0.2189  0.2902  0.0435
  265POPC   GL1 3455   0.977   2.802   7.898 -0.0474 -0.1907 -0.2199
  265POPC   GL2 3456   0.727   3.030   8.087  0.1727 -0.0788  0.3416
  265POPC   C1A 3457   0.813   2.695   8.416 -0.2082  0.3406 -0.1825
  265POPC   D2A 3458   0.837   2.558   8.821  0.2870  0.0816 -0.1343
  265POPC   C3A 3459   1.161   2.504   9.105  0.1919 -0.0868 -0.2391
  265POPC   C4A 3460   1.449   2.266   9.206 -0.1319  0.0080  0.1829
  265POPC   C1B 3461   0.958   3.166   8.368  0.1504 -0.0399 -0.3519
  265POPC   C2B 3462   1.149   3.352   8.633 -0.3067  0.1646 -0.0703
  265POPC   C3B 3463   1.008   3.652   9.019  0.0802 -0.1150 -0.0075
  265POPC   C4B 3464   0.625   3.725   9.091  0.3071  0.2626  0.4921
  266POPC   NC3 3465   1.496  12.837   7.458 -0.0215 -0.0729  0.0101
  266POPC   PO4 3466   1.040  12.791   7.309  0.0112  0.2470  0.0559
  266POPC   GL1 3467   0.878  12.726   7.677 -0.1885 -0.2568  0.0171
  266POPC   GL2 3468   0.668  12.524   7.689 -0.2268  0.0311  0.0741
  266POPC   C1A 3469   1.075  12.434   7.999 -0.1557 -0.0628  0.2229
  266POPC   D2A 3470   1.228  12.435   8.413 -0.0653 -0.2074  0.1116
  266POPC   C3A 3471   1.175  12.617   8.880 -0.3616 -0.1884 -0.1037
  266POPC   C4A 3472   1.358  12.616   9.295  0.1866 -0.1016  0.1702
  266POPC   C1B 3473   0.605  12.411   8.176 -0.2648  0.0202  0.0910
  266POPC   C2B 3474   0.806  12.264   8.570 -0.4329  0.0485  0.0059
  266POPC   C3B 3475   0.810  12.295   9.053 -0.3919 -0.2014  0.1434
  266POPC   C4B 3476   0.740  12.411   9.507 -0.2436  0.0540 -0.0483
  267POPC   NC3 3477   1.356   6.125   7.049 -0.0910  0.2083  0.0208
  267POPC   PO4 3478   1.734   6.230   7.268  0.1588  0.1696 -0.3032
  267POPC   GL1 3479   1.657   6.008   7.747  0.1406  0.1654  0.0456
  267POPC   GL2 3480   1.365   5.952   7.819  0.0110 -0.0943  0.0825
  267POPC   C1A 3481   1.869   5.739   8.092 -0.0085  0.2553 -0.0199
  267POPC   D2A 3482   1.978   5.822   8.549 -0.1734 -0.2175 -0.0305
  267POPC   C3A 3483   1.623   5.634   8.806  0.0593  0.1108  0.3232
  267POPC   C4A 3484   1.338   5.306   8.973  0.1201  0.1048  0.3271
  267POPC   C1B 3485   1.368   6.257   8.095 -0.1089 -0.2467 -0.0808
  267POPC   C2B 3486   1.376   6.526   8.454 -0.1437  0.4147  0.1841
  267POPC   C3B 3487   1.225   6.495   8.873  0.2000  0.0875  0.1532
  267POPC   C4B 3488   0.940   6.282   9.014 -0.4265 -0.2251 -0.0089
  268POPC   NC3 3489   9.719   8.827   7.696 -0.3991 -0.1731  0.1503
  268POPC   PO4 3490  10.133   8.833   7.397  0.1539  0.1233 -0.1591
  268POPC   GL1 3491  10.268   9.160   7.664 -0.1375 -0.0965 -0.3178
  268POPC   GL2 3492  10.489   9.098   7.786 -0.0609  0.1445  0.0148
  268POPC   C1A 3493  10.452   9.701   7.760  0.3878  0.2356  0.1990
  268POPC   D2A 3494  10.771  10.033   7.987 -0.3592  0.0858 -0.0956
  268POPC   C3A 3495  11.044   9.880   8.278 -0.0917 -0.1016 -0.2666
  268POPC   C4A 3496  11.403  10.137   8.452 -0.2255  0.1174 -0.0114
  268POPC   C1B 3497  10.293   8.971   8.208  0.1329 -0.1681 -0.0005
  268POPC   C2B 3498  10.138   9.176   8.558 -0.2770 -0.1988  0.0655
  268POPC   C3B 3499   9.952   9.491   8.762 -0.2065  0.2546  0.1830
  268POPC   C4B 3500   9.993   9.917   8.613  0.3257  0.3077  0.2687
  269POPC   NC3 3501   3.890  12.412   7.547  0.2174 -0.2941  0.1792
  269POPC   PO4 3502   4.347  12.249   7.498  0.1972  0.1888 -0.1416
  269POPC   GL1 3503   4.258  12.219   7.896  0.1825 -0.1496  0.2123
  269POPC   GL2 3504   4.065  12.629   7.977 -0.2657 -0.0746 -0.0986
  269POPC   C1A 3505   3.830  12.052   8.110  0.0582  0.0532 -0.2092
  269POPC   D2A 3506   3.429  12.130   8.350 -0.2584  0.3369 -0.2229
  269POPC   C3A 3507   3.059  12.266   8.098 -0.1929  0.2174  0.1385
  269POPC   C4A 3508   3.000  12.347   7.590 -0.2926  0.2218 -0.2059
  269POPC   C1B 3509   4.105  12.415   8.427  0.2951  0.0678  0.2830
  269POPC   C2B 3510   3.971  12.103   8.789 -0.1245 -0.0982  0.0100
  269POPC   C3B 3511   3.742  11.726   8.651  0.1135  0.3726 -0.0649
  269POPC   C4B 3512   3.448  11.316   8.634  0.4643  0.1720  0.1572
  270POPC   NC3 3513  11.561   2.765   7.523  0.0960  0.2798 -0.1536
  270POPC   PO4 3514  11.314   2.988   7.318  0.4686  0.0116 -0.1501
  270POPC   GL1 3515  11.441   3.361   7.621 -0.1015  0.0688  0.1512
  270POPC   GL2 3516  11.509   3.170   7.870 -0.2033  0.2928 -0.0011
  270POPC   C1A 3517  11.479   3.643   8.018  0.2070  0.2801 -0.3341
  270POPC   D2A 3518  11.532   3.793   8.422  0.0848  0.2223  0.1252
  270POPC   C3A 3519  11.227   3.637   8.667  0.0450 -0.2229 -0.5083
  270POPC   C4A 3520  10.935   3.606   8.870  0.0552 -0.1229 -0.1623
  270POPC   C1B 3521  11.251   3.252   8.311  0.1183  0.3479 -0.1350
  270POPC   C2B 3522  10.891   3.212   8.585  0.0918  0.0188 -0.0540
  270POPC   C3B 3523  10.604   3.106   9.001  0.0687 -0.1183  0.0581
  270POPC   C4B 3524  10.203   3.054   9.043  0.1023 -0.0125  0.1359
  271POPC   NC3 3525  12.717   7.203   6.761 -0.0361  0.0754  0.1445
  271POPC   PO4 3526  13.049   7.540   6.621  0.3208  0.0547 -0.3021
  271POPC   GL1 3527  12.976   7.545   7.039 -0.0252  0.0502 -0.1859
  271POPC   GL2 3528  12.778   7.736   7.227  0.2089  0.0791 -0.0648
  271POPC   C1A 3529  12.969   7.321   7.426  0.2465 -0.2991 -0.2349
  271POPC   D2A 3530  13.074   6.752   7.512  0.2161 -0.3628  0.2297
  271POPC   C3A 3531  12.976   6.572   7.938  0.1693  0.0659  0.0337
  271POPC   C4A 3532  12.797   6.495   8.469 -0.0860  0.0903  0.0461
  271POPC   C1B 3533  12.556   7.681   7.688 -0.1266  0.2435 -0.2314
  271POPC   C2B 3534  12.253   7.697   8.032  0.1995 -0.2411  0.2101
  271POPC   C3B 3535  12.210   7.884   8.443  0.1867 -0.0772 -0.1535
  271POPC   C4B 3536  12.044   7.603   8.818 -0.2986 -0.3819 -0.2182
  272POPC   NC3 3537  12.826   4.723   7.267  0.1102 -0.1770  0.0837
  272POPC   PO4 3538  13.125   4.687   7.022  0.1432  0.1308 -0.0154
  272POPC   GL1 3539  13.118   4.295   7.337 -0.1583  0.1728 -0.0456
  272POPC   GL2 3540  12.750   4.286   7.477 -0.0803  0.2546  0.0796
  272POPC   C1A 3541  13.093   4.075   7.765 -0.0406  0.1151 -0.0375
  272POPC   D2A 3542  12.900   3.865   8.141 -0.2820  0.0081 -0.2191
  272POPC   C3A 3543  12.814   3.446   8.223 -0.2293 -0.0365  0.2687
  272POPC   C4A 3544  13.081   3.173   8.460  0.2927  0.1653  0.2090
  272POPC   C1B 3545  12.593   4.151   7.877  0.0850 -0.0704 -0.1969
  272POPC   C2B 3546  12.472   4.198   8.276 -0.0520  0.0845  0.1800
  272POPC   C3B 3547  12.242   4.484   8.462  0.0365 -0.1989 -0.0963
  272POPC   C4B 3548  11.923   4.463   8.813 -0.0904 -0.1396 -0.2847
  273POPC   NC3 3549  10.280   0.413   6.821 -0.1876  0.0403  0.1285
  273POPC   PO4 3550   9.921   0.495   7.007 -0.3072  0.1603  0.0424
  273POPC   GL1 3551   9.942   0.617   7.392 -0.0088 -0.0078 -0.1563
  273POPC   GL2 3552   9.562   0.719   7.525  0.0304 -0.0944  0.2810
  273POPC   C1A 3553   9.863   0.937   7.810  0.0673  0.3509  0.0825
  273POPC   D2A 3554   9.478   0.921   8.115 -0.0536 -0.3259  0.2603
  273POPC   C3A 3555   9.621   0.812   8.622  0.2210  0.0998 -0.0341
  273POPC   C4A 3556  10.016   0.856   8.569  0.4016 -0.1885 -0.0090
  273POPC   C1B 3557   9.469   0.497   7.895 -0.2337 -0.1142  0.1028
  273POPC   C2B 3558   9.661   0.386   8.267 -0.0175 -0.0988  0.0981
  273POPC   C3B 3559   9.871   0.374   8.626  0.0187 -0.0045 -0.2280
  273POPC   C4B 3560   9.883   0.235   8.990 -0.0762 -0.1977  0.2033
  274POPC   NC3 3561  11.876  11.320   7.144  0.3138  0.4815  0.0945
  274POPC   PO4 3562  11.441  11.128   7.061 -0.0508  0.2120 -0.3126
  274POPC   GL1 3563  11.482  11.007   7.510 -0.0855 -0.0861  0.0049
  274POPC   GL2 3564  11.526  10.650   7.528  0.0455  0.1233  0.0473
  274POPC   C1A 3565  11.351  10.805   8.007 -0.2295 -0.0053  0.0074
  274POPC   D2A 3566  11.327  10.700   8.486 -0.1042  0.2577 -0.1414
  274POPC   C3A 3567  11.037  10.336   8.805 -0.1085  0.0932  0.0104
  274POPC   C4A 3568  10.706  10.195   8.959  0.1271  0.3211 -0.2022
  274POPC   C1B 3569  11.857  10.753   7.870  0.1710  0.1615 -0.0043
  274POPC   C2B 3570  11.779  10.897   8.257 -0.0409 -0.0624  0.1615
  274POPC   C3B 3571  11.663  11.102   8.574  0.1074  0.0927 -0.0170
  274POPC   C4B 3572  11.181  11.177   8.730  0.2727 -0.0762 -0.0267
  275POPC   NC3 3573  12.912   9.357   7.147  0.1977 -0.0389 -0.0897
  275POPC   PO4 3574  13.199   9.142   7.369  0.0264 -0.0546 -0.2990
  275POPC   GL1 3575  12.896   9.253   7.617  0.0679  0.2701 -0.2185
  275POPC   GL2 3576  12.906   8.962   7.798 -0.0258 -0.2023 -0.1253
  275POPC   C1A 3577  12.943   9.504   7.906 -0.1993  0.0336 -0.1265
  275POPC   D2A 3578  13.414   9.665   8.034 -0.1565  0.3335  0.1575
  275POPC   C3A 3579  13.757   9.516   8.312 -0.0625  0.1093  0.2733
  275POPC   C4A 3580  13.978   9.281   8.409 -0.1430  0.1621  0.1928
  275POPC   C1B 3581  13.010   8.995   8.195 -0.0177 -0.0281  0.0723
  275POPC   C2B 3582  13.270   8.804   8.456 -0.1000 -0.1045 -0.2240
  275POPC   C3B 3583  13.566   8.828   8.812  0.4401  0.0593 -0.0448
  275POPC   C4B 3584  13.735   9.124   8.970  0.0842 -0.1396  0.0428
  276POPC   NC3 3585   1.688   5.201   7.025 -0.1042 -0.3684  0.1759
  276POPC   PO4 3586   1.206   5.118   7.034 -0.1893  0.1073  0.1290
  276POPC   GL1 3587   1.394   5.183   7.477  0.2934  0.0450 -0.4123
  276POPC   GL2 3588   1.665   5.041   7.467  0.0186 -0.0881 -0.1535
  276POPC   C1A 3589   1.146   5.080   7.821 -0.0968  0.0971  0.3204
  276POPC   D2A 3590   0.761   5.177   8.006  0.0515 -0.1724 -0.0705
  276POPC   C3A 3591   0.658   4.810   8.262 -0.2282  0.0868 -0.0491
  276POPC   C4A 3592   0.564   4.554   8.645  0.0302  0.0393  0.0159
  276POPC   C1B 3593   1.594   4.999   7.997 -0.1283 -0.1030 -0.0980
  276POPC   C2B 3594   1.213   4.766   8.246 -0.0311  0.2655 -0.4268
  276POPC   C3B 3595   0.974   4.983   8.638  0.2118 -0.1312  0.0504
  276POPC   C4B 3596   0.795   5.351   9.022  0.0209 -0.2493 -0.1060
  277POPC   NC3 3597   0.859   5.805   6.378 -0.0307 -0.1434  0.4106
  277POPC   PO4 3598   0.920   5.939   6.787  0.2387  0.4105 -0.1377
  277POPC   GL1 3599   0.980   5.777   7.248  0.2015 -0.3745  0.0397
  277POPC   GL2 3600   1.025   5.504   7.427 -0.3381 -0.0334 -0.1441
  277POPC   C1A 3601   0.677   5.859   7.604  0.0857 -0.1122  0.3709
  277POPC   D2A 3602   0.672   6.104   8.020 -0.4286  0.2006  0.0269
  277POPC   C3A 3603   0.945   6.541   8.145  0.3455 -0.0990 -0.2003
  277POPC   C4A 3604   1.350   6.858   7.962 -0.1092  0.0955 -0.0154
  277POPC   C1B 3605   0.981   5.603   7.857  0.0045 -0.1558 -0.1144
  277POPC   C2B 3606   1.042   5.859   8.209 -0.0948 -0.1900 -0.2132
  277POPC   C3B 3607   0.983   6.153   8.506  0.0973 -0.1317 -0.1962
  277POPC   C4B 3608   0.588   6.381   8.587 -0.0591  0.2160 -0.1377
  278POPC   NC3 3609   5.575   0.402   7.423 -0.0525  0.0741 -0.0815
  278POPC   PO4 3610   5.904   0.649   7.227 -0.1427  0.0434  0.1398
  278POPC   GL1 3611   6.123   0.490   7.570  0.1972 -0.1602  0.1858
  278POPC   GL2 3612   6.142   0.237   7.696  0.0798  0.0314 -0.2560
  278POPC   C1A 3613   6.592   0.430   7.742  0.4001 -0.2457  0.0417
  278POPC   D2A 3614   7.023   0.256   7.713  0.0276 -0.0688  0.1154
  278POPC   C3A 3615   7.079  -0.212   7.856 -0.1351  0.6279  0.2438
  278POPC   C4A 3616   6.931  -0.533   7.914  0.2243 -0.0200  0.1844
  278POPC   C1B 3617   5.929   0.316   8.166 -0.0757 -0.1621  0.0310
  278POPC   C2B 3618   5.636   0.415   8.522 -0.2114  0.0427  0.0718
  278POPC   C3B 3619   5.379   0.491   8.851 -0.1185 -0.1669  0.0229
  278POPC   C4B 3620   5.149   0.498   9.274  0.3628 -0.0414 -0.2144
  279POPC   NC3 3621   4.449  11.735   6.669  0.0700  0.0722  0.2095
  279POPC   PO4 3622   4.118  11.719   6.959  0.0151  0.1736  0.0055
  279POPC   GL1 3623   4.165  11.768   7.406 -0.2441  0.0283  0.1581
  279POPC   GL2 3624   3.876  11.900   7.651  0.0058  0.0817  0.0509
  279POPC   C1A 3625   4.206  11.725   7.942 -0.5454 -0.0848 -0.1236
  279POPC   D2A 3626   4.231  11.880   8.341 -0.3091 -0.1560  0.2608
  279POPC   C3A 3627   4.352  11.580   8.627 -0.1263 -0.2028 -0.1083
  279POPC   C4A 3628   4.176  11.274   8.912 -0.2885 -0.0640  0.2383
  279POPC   C1B 3629   3.853  11.469   7.732  0.0055  0.2481 -0.1357
  279POPC   C2B 3630   3.804  11.169   7.846 -0.1157 -0.0994  0.0576
  279POPC   C3B 3631   4.070  10.838   8.098 -0.1791  0.1853 -0.0633
  279POPC   C4B 3632   4.423  10.902   8.331 -0.1693 -0.0380  0.0930
  280POPC   NC3 3633   1.581   0.147   7.038  0.3702 -0.0479 -0.1761
  280POPC   PO4 3634   1.311   0.301   7.372  0.2907  0.1216 -0.1791
  280POPC   GL1 3635   1.157   0.120   7.867 -0.3570 -0.2233  0.2015
  280POPC   GL2 3636   1.258  -0.207   7.977 -0.0817  0.5836 -0.1619
  280POPC   C1A 3637   1.148   0.199   8.273  0.2825 -0.0631  0.3112
  280POPC   D2A 3638   1.118   0.035   8.710  0.0705  0.1327 -0.5548
  280POPC   C3A 3639   1.455  -0.047   8.938  0.0425 -0.3813  0.2555
  280POPC   C4A 3640   1.401   0.153   9.340  0.0558  0.0665 -0.1227
  280POPC   C1B 3641   1.675  -0.575   8.096 -0.0558 -0.2689  0.0573
  280POPC   C2B 3642   2.031  -0.415   8.467 -0.3013 -0.2449  0.1314
  280POPC   C3B 3643   2.150  -0.441   8.886 -0.1117 -0.3329 -0.0893
  280POPC   C4B 3644   2.337  -0.532   9.321  0.0919 -0.1767 -0.1621
  281POPC   NC3 3645   2.115   8.403   7.263  0.0644 -0.1840  0.2320
  281POPC   PO4 3646   2.239   8.182   7.655  0.3100  0.2422  0.1797
  281POPC   GL1 3647   1.914   8.179   8.003  0.2433  0.1931  0.1129
  281POPC   GL2 3648   1.561   8.247   7.971  0.1880  0.4650  0.3785
  281POPC   C1A 3649   1.730   7.980   8.383 -0.0914  0.0202  0.0363
  281POPC   D2A 3650   1.637   8.241   8.844  0.0158 -0.0814  0.0287
  281POPC   C3A 3651   1.280   8.148   9.105  0.0590 -0.2793 -0.0222
  281POPC   C4A 3652   0.817   8.300   9.032  0.0543  0.1948  0.1270
  281POPC   C1B 3653   1.220   8.022   8.134 -0.0709 -0.1449 -0.0973
  281POPC   C2B 3654   0.839   7.876   8.297 -0.1284  0.2568 -0.1824
  281POPC   C3B 3655   0.717   7.846   8.740 -0.3453 -0.0299 -0.0992
  281POPC   C4B 3656   0.867   7.853   9.146 -0.2749  0.2214 -0.1333
  282POPC   NC3 3657   8.895   5.647   9.027  0.0499  0.0267  0.2225
  282POPC   PO4 3658   9.041   5.333   9.209  0.6497 -0.0222  0.1361
  282POPC   GL1 3659   9.334   5.016   9.113  0.1282  0.1278  0.0816
  282POPC   GL2 3660   9.414   4.870   8.877  0.2181  0.2081 -0.3209
  282POPC   C1A 3661   9.761   5.075   9.181 -0.1096  0.2711 -0.2790
  282POPC   D2A 3662  10.175   5.108   9.412 -0.2699 -0.0881  0.0768
  282POPC   C3A 3663  10.401   4.851   9.199 -0.3002 -0.1317  0.2039
  282POPC   C4A 3664  10.532   4.456   9.164 -0.1498  0.3099 -0.0952
  282POPC   C1B 3665   9.906   4.868   8.751  0.2063 -0.1838 -0.0947
  282POPC   C2B 3666  10.232   5.267   8.928  0.0427 -0.2651 -0.3281
  282POPC   C3B 3667  10.499   5.528   9.189  0.1258 -0.1617 -0.0122
  282POPC   C4B 3668  10.622   5.246   9.644 -0.2978  0.1932  0.0216
  283POPC   NC3 3669  12.244  12.073   7.069 -0.0027 -0.0300 -0.0061
  283POPC   PO4 3670  12.524  12.054   7.491 -0.0794  0.0760  0.0414
  283POPC   GL1 3671  12.383  12.095   7.848 -0.0956  0.2655  0.1247
  283POPC   GL2 3672  12.396  12.449   8.042 -0.4362  0.2279  0.1319
  283POPC   C1A 3673  12.084  11.798   8.128 -0.0345 -0.1694  0.2135
  283POPC   D2A 3674  11.824  11.637   8.479 -0.2581  0.4016  0.0747
  283POPC   C3A 3675  11.444  11.393   8.214  0.3889 -0.0430 -0.0143
  283POPC   C4A 3676  11.138  11.212   7.954  0.0954  0.0094  0.3327
  283POPC   C1B 3677  12.430  12.080   8.406 -0.0278  0.2147 -0.1776
  283POPC   C2B 3678  12.323  11.732   8.656  0.2119 -0.3295  0.1967
  283POPC   C3B 3679  11.973  11.971   8.812  0.3140  0.1682  0.1409
  283POPC   C4B 3680  11.652  12.225   8.769 -0.0790  0.3170 -0.1528
  284POPC   NC3 3681   0.100   5.071   7.386 -0.0423 -0.5148  0.0075
  284POPC   PO4 3682  -0.025   5.462   7.432  0.1317  0.0208 -0.1248
  284POPC   GL1 3683  -0.052   5.684   7.777  0.0086  0.0671 -0.2582
  284POPC   GL2 3684  -0.410   5.725   7.874  0.1431  0.1877 -0.1361
  284POPC   C1A 3685  -0.073   5.604   8.325  0.1140 -0.0282  0.0965
  284POPC   D2A 3686   0.104   5.607   8.754  0.0714  0.0911  0.1391
  284POPC   C3A 3687  -0.022   5.246   9.016 -0.1413  0.0402 -0.0301
  284POPC   C4A 3688  -0.036   5.298   9.476 -0.1606 -0.0431 -0.0660
  284POPC   C1B 3689  -0.647   5.698   8.163  0.1488  0.3478 -0.1209
  284POPC   C2B 3690  -0.776   5.366   8.436  0.2264  0.2738  0.1445
  284POPC   C3B 3691  -1.194   5.440   8.549 -0.3773  0.3612 -0.1602
  284POPC   C4B 3692  -1.524   5.285   8.557 -0.1696  0.1013  0.1757
  285POPC   NC3 3693  12.949   0.320   7.603 -0.5116  0.1507  0.0195
  285POPC   PO4 3694  12.944  -0.108   7.705 -0.2694  0.1025  0.0540
  285POPC   GL1 3695  13.033   0.129   8.067 -0.0016  0.2671 -0.0269
  285POPC   GL2 3696  13.276   0.255   8.148  0.0607  0.2321  0.2168
  285POPC   C1A 3697  12.861  -0.038   8.592  0.0993  0.2213 -0.0817
  285POPC   D2A 3698  12.820  -0.169   9.078 -0.0287  0.3129  0.1209
  285POPC   C3A 3699  12.467  -0.050   9.385  0.0659 -0.3677 -0.2456
  285POPC   C4A 3700  12.105   0.244   9.614 -0.2210 -0.2025  0.0951
  285POPC   C1B 3701  13.147   0.379   8.563 -0.0753 -0.0813 -0.2438
  285POPC   C2B 3702  13.227   0.314   9.020  0.0067  0.2912 -0.0006
  285POPC   C3B 3703  12.833   0.385   9.349 -0.0869  0.1716 -0.1670
  285POPC   C4B 3704  12.593   0.246   9.792  0.2421 -0.1459 -0.1808
  286POPC   NC3 3705   5.391   2.126   7.035 -0.2169 -0.0136 -0.1873
  286POPC   PO4 3706   5.243   1.743   7.249 -0.2115 -0.3137 -0.0200
  286POPC   GL1 3707   5.154   1.602   7.619 -0.0585  0.4271 -0.1827
  286POPC   GL2 3708   5.387   1.424   7.828  0.0402 -0.0240  0.2713
  286POPC   C1A 3709   5.156   1.674   8.142  0.0769  0.1146  0.0333
  286POPC   D2A 3710   5.073   1.847   8.490  0.1082  0.2373  0.0520
  286POPC   C3A 3711   4.889   2.298   8.621 -0.0587 -0.0315 -0.0081
  286POPC   C4A 3712   4.885   2.679   8.323  0.0090 -0.2728 -0.1961
  286POPC   C1B 3713   5.244   1.153   8.023 -0.1729  0.0804 -0.3378
  286POPC   C2B 3714   4.995   1.132   8.394  0.4727  0.0018 -0.0811
  286POPC   C3B 3715   4.783   0.998   8.699 -0.1228  0.1841  0.1360
  286POPC   C4B 3716   4.747   0.747   9.085  0.2704 -0.1897  0.1762
  287POPC   NC3 3717   4.597  10.973   7.092 -0.1128 -0.0804  0.0923
  287POPC   PO4 3718   4.723  11.326   7.046 -0.0750  0.1570  0.1532
  287POPC   GL1 3719   4.665  11.307   7.544  0.1736  0.2349  0.2096
  287POPC   GL2 3720   4.692  11.622   7.670  0.0124 -0.2343  0.3133
  287POPC   C1A 3721   4.294  11.250   7.822 -0.0906 -0.1054 -0.0219
  287POPC   D2A 3722   4.143  11.326   8.201 -0.2611 -0.1664  0.1561
  287POPC   C3A 3723   3.719  11.498   8.184 -0.0010 -0.2034 -0.3677
  287POPC   C4A 3724   3.431  11.756   7.898  0.1011 -0.1262  0.0190
  287POPC   C1B 3725   4.685  11.901   8.106  0.2037 -0.0606  0.3846
  287POPC   C2B 3726   5.009  12.203   8.252 -0.0897 -0.0260 -0.0781
  287POPC   C3B 3727   5.491  12.325   8.418  0.1315 -0.1101  0.3256
  287POPC   C4B 3728   5.671  12.565   8.893 -0.0050  0.0371  0.2758
  288POPC   NC3 3729   6.904   1.132   7.000 -0.1172  0.0842  0.2366
  288POPC   PO4 3730   7.296   0.964   7.303  0.4138  0.0020  0.1677
  288POPC   GL1 3731   7.260   0.679   7.700  0.1776 -0.1441  0.1186
  288POPC   GL2 3732   7.551   0.651   7.747 -0.0796  0.1053 -0.2253
  288POPC   C1A 3733   6.970   0.629   8.139  0.3362  0.3249  0.0032
  288POPC   D2A 3734   7.174   0.593   8.445  0.2757  0.3461 -0.0849
  288POPC   C3A 3735   7.133   0.129   8.598 -0.2427  0.0345 -0.1481
  288POPC   C4A 3736   7.410  -0.127   8.630  0.1355 -0.1529  0.1032
  288POPC   C1B 3737   7.400   0.896   8.100  0.0451 -0.0306  0.1586
  288POPC   C2B 3738   7.278   1.134   8.572  0.0340  0.0263 -0.2721
  288POPC   C3B 3739   7.031   1.125   8.977 -0.3182 -0.2197  0.3265
  288POPC   C4B 3740   7.243   1.214   9.413 -0.1876 -0.1315 -0.0657
  289POPC   NC3 3741   8.318  11.299   6.713  0.0889  0.1532 -0.0337
  289POPC   PO4 3742   8.287  11.570   7.102 -0.2671  0.2073 -0.1163
  289POPC   GL1 3743   8.317  11.520   7.505 -0.1664 -0.1753 -0.4426
  289POPC   GL2 3744   8.477  11.820   7.569  0.1007 -0.0563 -0.2997
  289POPC   C1A 3745   8.316  11.613   8.010  0.1014  0.0055 -0.0607
  289POPC   D2A 3746   8.412  11.804   8.273  0.0996 -0.2097  0.1146
  289POPC   C3A 3747   8.129  11.908   8.670  0.4292 -0.0201 -0.2498
  289POPC   C4A 3748   7.977  11.824   9.124 -0.0180  0.2029  0.0144
  289POPC   C1B 3749   8.717  12.070   7.961 -0.2841 -0.1311 -0.1075
  289POPC   C2B 3750   8.810  12.056   8.369  0.1252 -0.1421 -0.2453
  289POPC   C3B 3751   9.121  11.912   8.711 -0.1273 -0.0678 -0.0449
  289POPC   C4B 3752   9.075  11.683   9.080  0.2303  0.0777 -0.1185
  290POPC   NC3 3753   6.316  10.891   6.927  0.3094 -0.2049 -0.2744
  290POPC   PO4 3754   6.828  10.962   7.047  0.1736  0.2130 -0.3190
  290POPC   GL1 3755   6.497  10.889   7.406 -0.0938  0.0575 -0.2325
  290POPC   GL2 3756   6.725  10.583   7.521 -0.3423 -0.0740 -0.0050
  290POPC   C1A 3757   6.349  10.887   7.755  0.0480  0.3296 -0.0209
  290POPC   D2A 3758   5.987  10.741   8.095 -0.0111  0.0468 -0.0691
  290POPC   C3A 3759   6.065  10.452   8.525  0.1697 -0.0360  0.4241
  290POPC   C4A 3760   6.312  10.637   8.964  0.0543  0.2409 -0.1467
  290POPC   C1B 3761   6.757  10.806   8.070  0.0813  0.2684 -0.1090
  290POPC   C2B 3762   6.960  11.019   8.394 -0.0080 -0.1140  0.3729
  290POPC   C3B 3763   7.388  10.953   8.612  0.3139 -0.1840 -0.2545
  290POPC   C4B 3764   7.823  11.052   8.744 -0.1508  0.1010 -0.0908
  291POPC   NC3 3765   2.525   9.136   7.557 -0.0033  0.0219  0.1126
  291POPC   PO4 3766   2.202   8.974   7.570  0.0117 -0.1101  0.1588
  291POPC   GL1 3767   2.121   8.911   7.961  0.1298 -0.2759  0.0138
  291POPC   GL2 3768   2.359   9.009   8.059 -0.3675 -0.1702  0.1372
  291POPC   C1A 3769   1.888   8.574   8.271  0.0409  0.0008  0.2735
  291POPC   D2A 3770   2.189   8.265   8.465  0.0739  0.1680 -0.0177
  291POPC   C3A 3771   2.407   8.387   8.841  0.2626  0.0213 -0.2463
  291POPC   C4A 3772   2.542   8.527   9.115 -0.0338 -0.0324  0.1203
  291POPC   C1B 3773   2.239   9.230   8.414 -0.0224 -0.0236 -0.1230
  291POPC   C2B 3774   2.090   9.422   8.709 -0.0861  0.0862  0.2727
  291POPC   C3B 3775   1.793   9.732   8.770 -0.1651 -0.1706 -0.4156
  291POPC   C4B 3776   1.335   9.889   8.999 -0.0352  0.2306  0.2313
  292POPC   NC3 3777   3.389   0.692   7.262 -0.1551 -0.3296  0.2982
  292POPC   PO4 3778   3.317   1.032   7.585 -0.4343  0.0163 -0.2933
  292POPC   GL1 3779   3.300   1.085   8.022  0.0668  0.0626  0.2062
  292POPC   GL2 3780   3.321   0.716   8.162 -0.0619 -0.3131  0.2271
  292POPC   C1A 3781   3.201   1.237   8.440  0.0968  0.1344 -0.0428
  292POPC   D2A 3782   2.951   1.508   8.754 -0.4200  0.2475 -0.1235
  292POPC   C3A 3783   2.485   1.259   8.904  0.0100  0.1362 -0.3422
  292POPC   C4A 3784   2.295   1.034   9.260  0.0866 -0.0331  0.0096
  292POPC   C1B 3785   3.195   0.609   8.515 -0.0854 -0.0569  0.1240
  292POPC   C2B 3786   2.880   0.476   8.624 -0.4078 -0.1443  0.1431
  292POPC   C3B 3787   2.692   0.146   8.929  0.1227 -0.1521  0.0749
  292POPC   C4B 3788   2.517  -0.020   9.260 -0.0922 -0.0472 -0.1025
  293POPC   NC3 3789   6.712   4.355   9.309 -0.2697  0.0758 -0.0193
  293POPC   PO4 3790   7.050   4.215   9.603  0.1577  0.0928  0.2860
  293POPC   GL1 3791   6.986   3.822   9.257 -0.0975 -0.2799  0.1255
  293POPC   GL2 3792   6.674   3.827   9.167 -0.2892 -0.0211  0.1259
  293POPC   C1A 3793   7.141   3.465   9.172 -0.1351 -0.0136  0.1163
  293POPC   D2A 3794   7.077   3.138   8.756 -0.2640  0.0680  0.0619
  293POPC   C3A 3795   7.295   2.772   8.782 -0.1737 -0.1047 -0.0147
  293POPC   C4A 3796   7.197   2.549   9.136  0.1857 -0.2006 -0.0494
  293POPC   C1B 3797   6.398   3.577   9.074  0.0028 -0.3342 -0.0062
  293POPC   C2B 3798   6.077   3.533   8.827 -0.1564 -0.0615  0.0570
  293POPC   C3B 3799   5.587   3.361   8.779  0.1677 -0.1368 -0.3741
  293POPC   C4B 3800   5.470   2.975   8.991  0.0761  0.2195  0.0104
  294POPC   NC3 3801  10.960   9.214   6.927  0.0417  0.2592  0.1301
  294POPC   PO4 3802  11.316   9.503   6.807  0.1041 -0.0231 -0.1022
  294POPC   GL1 3803  11.175   9.580   7.209  0.3359 -0.0451 -0.1133
  294POPC   GL2 3804  10.992   9.516   7.380 -0.0959 -0.1649  0.0475
  294POPC   C1A 3805  11.357   9.293   7.597 -0.2194  0.1013 -0.0440
  294POPC   D2A 3806  11.684   9.428   7.867 -0.1965 -0.0143  0.0035
  294POPC   C3A 3807  11.990   9.741   7.660  0.1243 -0.2411 -0.2993
  294POPC   C4A 3808  12.373   9.920   7.632  0.1870  0.0501  0.0859
  294POPC   C1B 3809  10.862   9.502   7.797 -0.4295 -0.0360  0.6904
  294POPC   C2B 3810  11.182   9.401   8.109 -0.1986 -0.2319  0.2742
  294POPC   C3B 3811  11.487   9.064   8.151  0.1072  0.1442 -0.1538
  294POPC   C4B 3812  11.675   8.782   8.357  0.0228  0.2090 -0.2830
  295POPC   NC3 3813  12.222  11.139   6.674  0.0590  0.0816 -0.1105
  295POPC   PO4 3814  12.470  11.041   7.055 -0.0976 -0.4574  0.1246
  295POPC   GL1 3815  12.650  11.196   7.432 -0.0288 -0.2219  0.2415
  295POPC   GL2 3816  12.844  11.103   7.675  0.1573 -0.0248  0.3256
  295POPC   C1A 3817  12.863  11.572   7.717  0.2838  0.1118 -0.0011
  295POPC   D2A 3818  12.638  11.714   8.153 -0.1691  0.2683  0.2015
  295POPC   C3A 3819  12.639  11.355   8.581 -0.0919  0.1676  0.1620
  295POPC   C4A 3820  12.506  11.357   9.053  0.0597 -0.0230  0.0917
  295POPC   C1B 3821  12.730  10.902   8.130 -0.3287  0.2320 -0.1857
  295POPC   C2B 3822  12.641  10.872   8.615 -0.0325 -0.0602 -0.0069
  295POPC   C3B 3823  12.436  10.856   8.940 -0.0373  0.0393 -0.0546
  295POPC   C4B 3824  12.340  10.670   9.329  0.3221  0.5776 -0.1437
  296POPC   NC3 3825  11.010  12.713   7.115  0.1966  0.0669 -0.0969
  296POPC   PO4 3826  10.952  12.305   7.316 -0.0700 -0.2338  0.0530
  296POPC   GL1 3827  10.795  12.339   7.678  0.2393  0.0438 -0.2546
  296POPC   GL2 3828  11.060  12.634   7.778 -0.1036 -0.1919  0.0932
  296POPC   C1A 3829  10.632  12.552   8.056  0.0581  0.2527 -0.2500
  296POPC   D2A 3830  10.474  12.688   8.486  0.1137  0.2862 -0.0982
  296POPC   C3A 3831  10.567  12.466   8.870 -0.0670  0.0973  0.1724
  296POPC   C4A 3832  10.736  12.412   9.153 -0.1749 -0.4332  0.0547
  296POPC   C1B 3833  11.435  12.660   8.080  0.4731  0.0052  0.2232
  296POPC   C2B 3834  11.415  12.572   8.530 -0.1844 -0.2074  0.2111
  296POPC   C3B 3835  11.096  12.788   8.860  0.3255 -0.2973  0.1528
  296POPC   C4B 3836  10.782  12.896   9.182 -0.0953  0.0345 -0.3039
  297POPC   NC3 3837   9.397   2.020   7.717 -0.1000 -0.2755 -0.2833
  297POPC   PO4 3838   9.628   1.749   7.486 -0.0717 -0.0981  0.1488
  297POPC   GL1 3839   9.855   1.595   7.822  0.4966 -0.0312 -0.1010
  297POPC   GL2 3840  10.120   1.536   7.786 -0.4918  0.1592 -0.3047
  297POPC   C1A 3841   9.611   1.360   8.080  0.1089 -0.0880  0.4222
  297POPC   D2A 3842   9.421   1.266   8.517  0.3087 -0.2802 -0.0927
  297POPC   C3A 3843   9.515   1.565   8.828  0.2926 -0.0597  0.1018
  297POPC   C4A 3844   9.672   1.567   9.247  0.4177 -0.3814  0.0971
  297POPC   C1B 3845  10.319   1.143   8.049 -0.0136  0.0694  0.0666
  297POPC   C2B 3846  10.520   1.064   8.409  0.3012  0.0661  0.0426
  297POPC   C3B 3847  10.793   0.907   8.758 -0.1389  0.1023  0.0133
  297POPC   C4B 3848  11.210   0.992   8.809  0.2880 -0.2855  0.0791
  298POPC   NC3 3849  10.997   1.983   7.389  0.2134 -0.3769 -0.1480
  298POPC   PO4 3850  10.624   1.730   7.427 -0.0605  0.2152 -0.2234
  298POPC   GL1 3851  10.666   1.548   7.838 -0.3137  0.0220 -0.0254
  298POPC   GL2 3852  10.983   1.377   7.738 -0.1263  0.3381 -0.2361
  298POPC   C1A 3853  10.636   1.570   8.288  0.0366 -0.1804 -0.1450
  298POPC   D2A 3854  10.498   1.766   8.673 -0.0367  0.2918  0.0547
  298POPC   C3A 3855  10.085   2.166   8.779 -0.1557  0.0327  0.1630
  298POPC   C4A 3856   9.831   2.590   9.074 -0.1702  0.0614  0.0825
  298POPC   C1B 3857  11.222   1.559   8.135 -0.0798  0.0677  0.1224
  298POPC   C2B 3858  11.509   1.904   8.228 -0.0065 -0.1883  0.0956
  298POPC   C3B 3859  11.932   1.828   8.366 -0.0084 -0.1143  0.1659
  298POPC   C4B 3860  12.210   2.104   8.608 -0.1647 -0.0613 -0.2539
  299POPC   NC3 3861   5.345  10.309   6.681  0.0057  0.0436 -0.1708
  299POPC   PO4 3862   5.785  10.298   6.883  0.2388 -0.4017 -0.1518
  299POPC   GL1 3863   5.556  10.548   7.188 -0.0401 -0.1240  0.2344
  299POPC   GL2 3864   5.277  10.409   7.158  0.0785 -0.0396  0.1388
  299POPC   C1A 3865   5.607  10.905   7.458  0.0589 -0.0487  0.2022
  299POPC   D2A 3866   5.893  11.086   7.756 -0.0994  0.0955  0.1469
  299POPC   C3A 3867   6.096  11.442   7.977 -0.2745  0.1257  0.1108
  299POPC   C4A 3868   6.134  11.573   8.372 -0.1688  0.2481  0.0907
  299POPC   C1B 3869   5.523  10.378   7.607  0.4272 -0.0441 -0.4357
  299POPC   C2B 3870   5.490  10.532   8.037 -0.1263  0.1395  0.2183
  299POPC   C3B 3871   5.550  10.630   8.502 -0.0846 -0.0827 -0.0848
  299POPC   C4B 3872   5.653  10.633   8.944  0.0052  0.1190  0.2575
  300POPC   NC3 3873  11.335   8.495   6.383  0.1189 -0.3418 -0.0188
  300POPC   PO4 3874  11.416   8.260   6.676  0.0132  0.0762  0.1624
  300POPC   GL1 3875  11.486   8.127   7.029 -0.1617  0.0184 -0.0126
  300POPC   GL2 3876  11.516   8.360   7.200  0.1111 -0.0467 -0.1398
  300POPC   C1A 3877  11.645   7.766   7.264  0.2418  0.2252 -0.0565
  300POPC   D2A 3878  11.448   7.621   7.662  0.2711 -0.0787 -0.1495
  300POPC   C3A 3879  11.217   7.281   7.535 -0.1695 -0.0462 -0.0911
  300POPC   C4A 3880  11.075   6.951   7.546  0.1049  0.0410 -0.1164
  300POPC   C1B 3881  11.723   8.198   7.634  0.1747 -0.1333  0.1664
  300POPC   C2B 3882  11.986   8.101   8.007 -0.2280 -0.0241  0.1012
  300POPC   C3B 3883  11.900   8.294   8.396  0.2935 -0.0325 -0.0148
  300POPC   C4B 3884  11.938   8.532   8.800  0.4469 -0.0230 -0.0799
  301POPC   NC3 3885   9.292  10.559   7.207 -0.2736 -0.0869  0.1090
  301POPC   PO4 3886   8.931  10.682   7.081 -0.0875  0.1394  0.0790
  301POPC   GL1 3887   8.932  10.873   7.524 -0.1733 -0.2137  0.1799
  301POPC   GL2 3888   8.681  10.726   7.754 -0.1404  0.0181 -0.0528
  301POPC   C1A 3889   9.225  10.858   7.835 -0.3460 -0.4537 -0.1233
  301POPC   D2A 3890   9.667  10.885   7.825  0.1001  0.0141  0.3431
  301POPC   C3A 3891  10.095  10.778   7.933  0.5159  0.3367  0.1613
  301POPC   C4A 3892  10.605  10.537   7.858 -0.1639  0.0677  0.1414
  301POPC   C1B 3893   8.795  10.937   8.101 -0.3312  0.1977  0.0432
  301POPC   C2B 3894   9.136  11.145   8.355  0.2207  0.2339  0.1748
  301POPC   C3B 3895   9.089  11.314   8.781 -0.1835 -0.2733 -0.4785
  301POPC   C4B 3896   9.317  11.220   9.187  0.1977 -0.2135  0.2853
  302POPC   NC3 3897   0.581   1.891   7.868 -0.3009  0.5222 -0.2052
  302POPC   PO4 3898   0.979   1.624   7.870  0.0542  0.0244  0.0187
  302POPC   GL1 3899   1.058   1.918   8.120  0.0753  0.1183  0.0126
  302POPC   GL2 3900   0.817   2.122   8.318  0.2126  0.1846 -0.1086
  302POPC   C1A 3901   1.132   1.666   8.536 -0.0127  0.1731  0.2087
  302POPC   D2A 3902   0.977   1.508   9.015 -0.2002 -0.1397  0.1641
  302POPC   C3A 3903   1.130   1.264   9.395  0.0547  0.0704 -0.2610
  302POPC   C4A 3904   1.049   1.136   9.846  0.0863  0.1711  0.0176
  302POPC   C1B 3905   0.658   1.987   8.716  0.0372  0.0843 -0.1830
  302POPC   C2B 3906   0.495   2.087   9.056  0.0442  0.3961  0.0858
  302POPC   C3B 3907   0.282   2.291   9.398 -0.2752 -0.1064 -0.1526
  302POPC   C4B 3908  -0.109   2.400   9.624 -0.1326 -0.0402 -0.0003
  303POPC   NC3 3909   0.441   7.837   6.644 -0.0716  0.1126  0.0435
  303POPC   PO4 3910   0.347   7.785   7.060 -0.3673  0.0020 -0.3993
  303POPC   GL1 3911   0.297   7.668   7.484 -0.0006  0.1112  0.1168
  303POPC   GL2 3912  -0.047   7.752   7.647  0.0879  0.3477 -0.0705
  303POPC   C1A 3913   0.335   7.449   7.739  0.1314 -0.1759 -0.1271
  303POPC   D2A 3914   0.255   7.112   7.907 -0.0315  0.2496  0.2060
  303POPC   C3A 3915  -0.076   6.990   8.280  0.2089 -0.1512  0.1504
  303POPC   C4A 3916  -0.252   7.036   8.762 -0.0086 -0.1184  0.0189
  303POPC   C1B 3917  -0.000   8.153   7.995 -0.2086 -0.0804 -0.4168
  303POPC   C2B 3918  -0.003   8.293   8.447  0.1612 -0.0731 -0.0001
  303POPC   C3B 3919  -0.139   8.126   8.863 -0.2607  0.3278 -0.2590
  303POPC   C4B 3920  -0.317   8.038   9.136 -0.0111  0.1846 -0.2515
  304POPC   NC3 3921   0.826   5.393   6.932  0.2206  0.3944  0.0986
  304POPC   PO4 3922   0.543   5.316   7.225  0.1848  0.2273 -0.1772
  304POPC   GL1 3923   0.398   5.428   7.699  0.1307  0.2121 -0.1621
  304POPC   GL2 3924   0.180   5.267   7.927  0.2189  0.1733 -0.0958
  304POPC   C1A 3925   0.482   5.634   8.081 -0.4960 -0.2328 -0.1022
  304POPC   D2A 3926   0.469   5.870   8.466 -0.2484  0.0794 -0.1925
  304POPC   C3A 3927   0.669   5.819   8.832 -0.0420 -0.1276  0.1162
  304POPC   C4A 3928   0.871   5.829   9.237  0.2321 -0.3302 -0.4363
  304POPC   C1B 3929   0.364   5.177   8.316  0.0819  0.0543 -0.0279
  304POPC   C2B 3930   0.432   5.099   8.778 -0.3763 -0.2824 -0.0836
  304POPC   C3B 3931   0.706   4.778   9.011 -0.2093 -0.1283  0.2205
  304POPC   C4B 3932   0.642   4.599   9.451  0.0945  0.0411  0.0677
  305POPC   NC3 3933   9.270  11.766   6.593  0.2031  0.2732  0.0767
  305POPC   PO4 3934   9.094  12.008   6.948 -0.2774 -0.2226 -0.0539
  305POPC   GL1 3935   9.164  12.088   7.285  0.0361 -0.0254 -0.2900
  305POPC   GL2 3936   8.979  11.841   7.476  0.2117  0.1412  0.1633
  305POPC   C1A 3937   9.454  12.282   7.621  0.0672  0.0543 -0.0118
  305POPC   D2A 3938   9.543  12.542   8.021  0.3639  0.1302  0.0790
  305POPC   C3A 3939   9.404  12.978   8.003 -0.3570 -0.1326  0.1916
  305POPC   C4A 3940   9.209  13.333   8.420 -0.0222 -0.1251 -0.0793
  305POPC   C1B 3941   9.181  11.958   7.871  0.0569 -0.0578  0.1176
  305POPC   C2B 3942   9.232  11.740   8.192  0.1728  0.3195  0.1070
  305POPC   C3B 3943   9.517  11.586   8.490  0.0599 -0.0050  0.0109
  305POPC   C4B 3944   9.613  11.226   8.768 -0.0749 -0.3126  0.2538
  306POPC   NC3 3945   3.070   3.605   8.090 -0.2153 -0.0810  0.0409
  306POPC   PO4 3946   2.631   3.584   8.036  0.0923 -0.1977 -0.2742
  306POPC   GL1 3947   2.452   3.364   8.337 -0.1049  0.1051  0.1240
  306POPC   GL2 3948   2.678   3.490   8.529  0.0958 -0.0366 -0.0467
  306POPC   C1A 3949   2.317   3.147   8.749 -0.2834  0.0011 -0.1769
  306POPC   D2A 3950   2.469   3.327   9.166 -0.0225  0.0487 -0.5869
  306POPC   C3A 3951   2.387   3.814   9.256 -0.1219  0.3640 -0.0731
  306POPC   C4A 3952   2.575   4.123   9.058  0.1052 -0.0947  0.0074
  306POPC   C1B 3953   2.322   3.627   8.748  0.2188  0.2482 -0.1415
  306POPC   C2B 3954   2.021   3.526   8.968 -0.0449 -0.1379  0.4436
  306POPC   C3B 3955   2.002   3.415   9.384 -0.1647  0.0298 -0.0203
  306POPC   C4B 3956   1.820   3.208   9.698  0.0013  0.0690 -0.1010
  307POPC   NC3 3957  10.828   2.862   7.645 -0.2187 -0.1433 -0.2044
  307POPC   PO4 3958  11.147   2.788   7.799  0.5014  0.1484  0.3436
  307POPC   GL1 3959  11.036   2.788   8.125 -0.3913  0.1558  0.1090
  307POPC   GL2 3960  10.694   2.935   8.196 -0.0431 -0.1661 -0.1768
  307POPC   C1A 3961  10.955   2.738   8.563 -0.0367 -0.0548 -0.4259
  307POPC   D2A 3962  11.019   2.854   8.943 -0.0553  0.2401  0.1285
  307POPC   C3A 3963  10.901   2.524   9.108 -0.0765  0.3525 -0.1687
  307POPC   C4A 3964  10.999   2.113   9.085  0.0371 -0.4789 -0.3022
  307POPC   C1B 3965  10.642   2.467   8.294 -0.2631  0.0963 -0.0269
  307POPC   C2B 3966  10.357   2.059   8.286  0.0561  0.0549 -0.1410
  307POPC   C3B 3967  10.109   1.640   8.239 -0.0548  0.0604  0.0319
  307POPC   C4B 3968   9.873   1.375   8.501 -0.1402  0.3159  0.1015
  308POPC   NC3 3969   0.987  10.024   7.261 -0.0852  0.1799 -0.1456
  308POPC   PO4 3970   1.140  10.452   7.344 -0.2111  0.4612  0.3640
  308POPC   GL1 3971   1.054  10.218   7.795  0.0587  0.1778  0.0339
  308POPC   GL2 3972   1.113   9.947   7.706  0.2422  0.2571 -0.0298
  308POPC   C1A 3973   1.149  10.080   8.286 -0.4969  0.1451  0.1988
  308POPC   D2A 3974   1.490   9.926   8.480  0.3862  0.2172  0.0603
  308POPC   C3A 3975   1.788  10.068   8.294  0.0098 -0.0698  0.0628
  308POPC   C4A 3976   2.019   9.961   7.950  0.1147 -0.2621 -0.1579
  308POPC   C1B 3977   1.454   9.757   7.864 -0.0208 -0.0834  0.1525
  308POPC   C2B 3978   1.365   9.506   8.246 -0.2994  0.3687 -0.2582
  308POPC   C3B 3979   1.340   9.325   8.613  0.0314 -0.0680 -0.2389
  308POPC   C4B 3980   1.225   9.245   9.033 -0.1834 -0.0262 -0.0389
  309POPC   NC3 3981   8.142  12.793   6.464  0.2046  0.0207 -0.1273
  309POPC   PO4 3982   8.255  12.504   6.805  0.2869 -0.0438 -0.0200
  309POPC   GL1 3983   8.438  12.458   7.254 -0.2222 -0.0893 -0.0026
  309POPC   GL2 3984   8.640  12.250   7.266 -0.0441  0.3816  0.1856
  309POPC   C1A 3985   8.459  12.461   7.708  0.0903  0.0102  0.0533
  309POPC   D2A 3986   8.614  12.629   8.048  0.1315  0.1829 -0.0076
  309POPC   C3A 3987   8.420  12.907   8.225 -0.0752 -0.0266  0.0345
  309POPC   C4A 3988   8.436  13.237   8.505  0.3711  0.2161 -0.1066
  309POPC   C1B 3989   8.959  12.510   7.427  0.1164  0.2416 -0.0154
  309POPC   C2B 3990   9.055  12.493   7.937  0.1981  0.0862  0.2181
  309POPC   C3B 3991   9.178  12.413   8.348  0.0019 -0.1440  0.1068
  309POPC   C4B 3992   9.399  12.501   8.673  0.0880  0.1037  0.0207
  310POPC   NC3 3993   8.770  11.582   7.098  0.2493  0.3430 -0.6350
  310POPC   PO4 3994   9.180  11.534   7.063 -0.0663  0.0791 -0.1624
  310POPC   GL1 3995   9.351  11.307   7.474 -0.1012 -0.3140  0.4637
  310POPC   GL2 3996   9.074  11.351   7.737 -0.3594  0.0750  0.0244
  310POPC   C1A 3997   9.619  11.642   7.699  0.5174 -0.1195  0.2089
  310POPC   D2A 3998   9.792  12.029   7.913  0.3699 -0.1412 -0.2239
  310POPC   C3A 3999   9.542  12.111   8.299  0.1285 -0.1230  0.1467
  310POPC   C4A 4000   9.597  12.059   8.768 -0.1120  0.0641  0.2003
  310POPC   C1B 4001   9.448  11.303   8.010 -0.2884  0.1029  0.1142
  310POPC   C2B 4002   9.685  11.109   8.275 -0.0861  0.1046  0.1109
  310POPC   C3B 4003   9.921  10.684   8.348 -0.0502  0.2692 -0.1604
  310POPC   C4B 4004  10.153  10.375   8.603 -0.0699 -0.0846  0.0437
  311POPC   NC3 4005   0.014   1.305   7.449  0.3186 -0.4606 -0.4426
  311POPC   PO4 4006   0.204   1.356   7.815 -0.0773  0.3801 -0.1394
  311POPC   GL1 4007   0.181   1.091   8.173 -0.1967 -0.0355 -0.0533
  311POPC   GL2 4008   0.388   0.818   8.235  0.2696 -0.1717  0.1066
  311POPC   C1A 4009   0.417   1.203   8.559 -0.0331 -0.2652  0.0810
  311POPC   D2A 4010   0.662   1.501   8.579  0.0620 -0.1459 -0.2274
  311POPC   C3A 4011   0.515   1.592   9.014  0.0573 -0.1102 -0.1231
  311POPC   C4A 4012   0.245   1.720   9.326 -0.2821 -0.1829  0.0429
  311POPC   C1B 4013   0.466   0.755   8.656 -0.2925  0.1798 -0.1035
  311POPC   C2B 4014   0.807   0.631   8.840 -0.0956 -0.1949 -0.1203
  311POPC   C3B 4015   0.851   0.485   9.136  0.2075 -0.0638  0.0929
  311POPC   C4B 4016   0.929   0.399   9.527  0.3176 -0.1184  0.2686
  312POPC   NC3 4017   2.152   4.129   7.330 -0.2432 -0.0527 -0.1962
  312POPC   PO4 4018   2.187   4.202   7.740 -0.3087  0.0802  0.2165
  312POPC   GL1 4019   2.073   4.195   8.224  0.0941 -0.1357  0.1882
  312POPC   GL2 4020   1.777   4.339   8.293  0.2737 -0.2721  0.2648
  312POPC   C1A 4021   2.100   4.130   8.648  0.1004 -0.1379 -0.0516
  312POPC   D2A 4022   1.929   4.006   9.059 -0.3534 -0.2651 -0.0683
  312POPC   C3A 4023   2.125   4.309   9.356 -0.3209  0.0693 -0.1379
  312POPC   C4A 4024   2.459   4.535   9.304 -0.0607 -0.3086 -0.1718
  312POPC   C1B 4025   1.669   4.579   8.560  0.1311  0.0626  0.1363
  312POPC   C2B 4026   1.515   5.048   8.549 -0.0511  0.0638 -0.1288
  312POPC   C3B 4027   1.828   5.366   8.378 -0.1390 -0.0166 -0.6484
  312POPC   C4B 4028   2.037   5.231   7.944 -0.1411 -0.4264 -0.0046
  313POPC   NC3 4029   4.988   1.877   6.742 -0.1426 -0.1414  0.4231
  313POPC   PO4 4030   4.904   2.140   7.105  0.0383 -0.4153 -0.3313
  313POPC   GL1 4031   4.859   2.002   7.535 -0.1041 -0.5675 -0.2081
  313POPC   GL2 4032   4.673   2.132   7.641  0.0729 -0.1638  0.1342
  313POPC   C1A 4033   4.725   1.725   7.909  0.0448 -0.1351  0.1331
  313POPC   D2A 4034   4.594   1.876   8.326  0.3768 -0.0395  0.1192
  313POPC   C3A 4035   4.367   2.185   8.078  0.2656  0.0303  0.0121
  313POPC   C4A 4036   4.491   2.581   7.995  0.2243 -0.1096 -0.1107
  313POPC   C1B 4037   4.872   2.218   8.061 -0.1208 -0.0876  0.0157
  313POPC   C2B 4038   5.286   2.305   8.253  0.0406 -0.0567  0.1106
  313POPC   C3B 4039   5.628   2.103   8.471 -0.1231  0.2037 -0.0395
  313POPC   C4B 4040   5.580   2.204   8.964 -0.0553  0.0918  0.5016
  314POPC   NC3 4041   7.179  10.393   6.890  0.1487 -0.4018 -0.0252
  314POPC   PO4 4042   7.200  10.544   7.196  0.0325  0.1907  0.0050
  314POPC   GL1 4043   7.321  10.559   7.590  0.1347 -0.0323 -0.4498
  314POPC   GL2 4044   7.171  10.327   7.888  0.0151 -0.0506  0.2501
  314POPC   C1A 4045   7.294  10.813   7.966 -0.0051  0.0488  0.1131
  314POPC   D2A 4046   7.413  11.236   8.176  0.0714  0.2493 -0.0059
  314POPC   C3A 4047   7.011  11.507   8.225 -0.0771  0.2518 -0.2039
  314POPC   C4A 4048   6.622  11.441   8.049 -0.1342 -0.3172 -0.2546
  314POPC   C1B 4049   7.204  10.352   8.393  0.0600 -0.0756 -0.1096
  314POPC   C2B 4050   7.107  10.578   8.755  0.1421  0.0022  0.0640
  314POPC   C3B 4051   7.336  10.900   9.054 -0.0348 -0.0593 -0.2074
  314POPC   C4B 4052   7.600  11.248   9.144  0.2477 -0.0005  0.0327
  315POPC   NC3 4053   5.735  12.729   7.147  0.0704 -0.1631  0.1580
  315POPC   PO4 4054   5.512  12.997   7.355 -0.0923 -0.0706  0.0631
  315POPC   GL1 4055   5.629  13.022   7.799 -0.1045  0.4263 -0.0867
  315POPC   GL2 4056   5.561  13.278   7.926 -0.1315 -0.1304  0.2181
  315POPC   C1A 4057   5.685  12.875   8.262  0.0261 -0.2017 -0.1573
  315POPC   D2A 4058   5.768  13.005   8.685  0.2364 -0.1344 -0.1282
  315POPC   C3A 4059   6.060  12.879   9.052 -0.2790  0.1658 -0.1097
  315POPC   C4A 4060   6.168  12.853   9.510  0.1701 -0.0338 -0.0803
  315POPC   C1B 4061   5.278  13.227   8.282 -0.0557 -0.0322  0.0525
  315POPC   C2B 4062   4.819  13.102   8.427  0.2320  0.1387  0.3394
  315POPC   C3B 4063   4.480  12.816   8.688 -0.2311  0.0473 -0.4108
  315POPC   C4B 4064   4.411  12.386   8.771  0.0542  0.0954  0.0921
  316POPC   NC3 4065   8.663   6.692   8.544 -0.1538  0.1205  0.0937
  316POPC   PO4 4066   9.131   6.852   8.641  0.3315 -0.2020 -0.0521
  316POPC   GL1 4067   9.559   6.804   8.814 -0.2475 -0.1899  0.1928
  316POPC   GL2 4068   9.866   7.103   8.754  0.3559  0.3454 -0.3111
  316POPC   C1A 4069   9.760   6.432   8.756 -0.0987  0.0370  0.2891
  316POPC   D2A 4070   9.803   6.074   9.125 -0.1630 -0.2938 -0.2918
  316POPC   C3A 4071  10.088   5.752   8.995 -0.2573  0.2625  0.1895
  316POPC   C4A 4072  10.275   5.778   8.663 -0.3334  0.1200 -0.1630
  316POPC   C1B 4073  10.139   6.795   8.806 -0.3333 -0.1962  0.1386
  316POPC   C2B 4074  10.268   6.359   8.974 -0.3384  0.1641  0.2224
  316POPC   C3B 4075  10.538   6.055   8.925  0.2161 -0.0300 -0.0258
  316POPC   C4B 4076  10.757   5.788   8.863 -0.1741 -0.3610 -0.0449
  317POPC   NC3 4077   7.390  11.734   6.891  0.4242 -0.0182  0.2211
  317POPC   PO4 4078   7.171  11.373   7.121 -0.2641  0.0527 -0.1901
  317POPC   GL1 4079   6.974  11.760   7.396  0.1100 -0.1285 -0.0774
  317POPC   GL2 4080   6.734  11.869   7.723 -0.2111 -0.3860  0.0378
  317POPC   C1A 4081   6.978  12.273   7.526  0.2691  0.1066 -0.1775
  317POPC   D2A 4082   7.198  12.598   7.439  0.1702 -0.3272 -0.0674
  317POPC   C3A 4083   7.650  12.664   7.679 -0.2602  0.0622  0.1553
  317POPC   C4A 4084   8.020  12.653   7.948 -0.0740 -0.4186  0.1996
  317POPC   C1B 4085   6.807  12.035   8.075  0.1531 -0.2370  0.0319
  317POPC   C2B 4086   6.671  11.763   8.453 -0.0702 -0.2331  0.2704
  317POPC   C3B 4087   6.676  11.343   8.633 -0.3379  0.0507  0.0634
  317POPC   C4B 4088   6.869  11.044   8.927  0.0348  0.2574 -0.1472
  318POPC   NC3 4089   1.420  10.699   7.038 -0.0397  0.2640 -0.1310
  318POPC   PO4 4090   1.528  11.019   7.254  0.1300 -0.2448 -0.0624
  318POPC   GL1 4091   1.742  10.871   7.581  0.2855 -0.0063 -0.2087
  318POPC   GL2 4092   1.510  10.747   7.686  0.2205  0.1431  0.1389
  318POPC   C1A 4093   1.845  10.993   8.021 -0.0302 -0.1167  0.0170
  318POPC   D2A 4094   1.504  11.020   8.399 -0.1352 -0.1068  0.0187
  318POPC   C3A 4095   1.515  11.144   8.825  0.0260 -0.1783  0.3557
  318POPC   C4A 4096   1.644  11.146   9.215  0.2818 -0.0355 -0.0641
  318POPC   C1B 4097   1.256  10.740   7.977  0.2457  0.1595  0.0911
  318POPC   C2B 4098   1.168  10.558   8.305 -0.1275  0.1849  0.1139
  318POPC   C3B 4099   1.331  10.481   8.599 -0.1152 -0.2566  0.1594
  318POPC   C4B 4100   1.680  10.661   8.879 -0.0133 -0.5089  0.4207
  319POPC   NC3 4101  12.175   2.918   6.734  0.0808 -0.1599 -0.3928
  319POPC   PO4 4102  12.264   2.949   7.182  0.4120  0.1380 -0.1938
  319POPC   GL1 4103  12.405   2.969   7.612 -0.0823 -0.0212 -0.0485
  319POPC   GL2 4104  12.451   2.744   7.813 -0.0309 -0.0043 -0.1245
  319POPC   C1A 4105  12.449   3.291   7.849 -0.2840 -0.0608  0.3190
  319POPC   D2A 4106  12.351   3.715   8.072  0.1945 -0.2722 -0.0853
  319POPC   C3A 4107  12.406   3.636   8.449 -0.0099 -0.0042 -0.0909
  319POPC   C4A 4108  12.726   3.928   8.675 -0.0698  0.3357 -0.0155
  319POPC   C1B 4109  11.972   2.825   8.031 -0.0324  0.0509 -0.3670
  319POPC   C2B 4110  11.656   2.791   8.362 -0.1847  0.0482 -0.0554
  319POPC   C3B 4111  11.582   3.038   8.620  0.0249  0.1700  0.4063
  319POPC   C4B 4112  11.613   3.375   8.909  0.0881  0.0408 -0.0725
  320POPC   NC3 4113  10.662   8.464   6.741  0.0875 -0.0706  0.0837
  320POPC   PO4 4114  10.442   8.018   6.849  0.2147 -0.2124  0.1619
  320POPC   GL1 4115  10.753   7.803   7.065 -0.1935 -0.2195  0.0279
  320POPC   GL2 4116  11.195   7.688   7.054  0.0985 -0.0393  0.1769
  320POPC   C1A 4117  10.895   7.700   7.529  0.0838 -0.1596  0.0423
  320POPC   D2A 4118  10.910   7.471   7.930 -0.3574 -0.1719  0.0012
  320POPC   C3A 4119  11.351   7.495   8.183 -0.4682  0.2238  0.0447
  320POPC   C4A 4120  11.757   7.744   8.401  0.2580  0.0241  0.0383
  320POPC   C1B 4121  11.212   8.041   7.410 -0.0792  0.1296 -0.3503
  320POPC   C2B 4122  11.176   8.267   7.570 -0.0065  0.0214 -0.1325
  320POPC   C3B 4123  11.084   8.452   7.848 -0.1313  0.0671  0.1832
  320POPC   C4B 4124  11.136   8.642   8.208  0.2491  0.1045  0.0501
  321POPC   NC3 4125   6.877   8.942   8.372  0.0967 -0.1459 -0.3816
  321POPC   PO4 4126   6.530   9.087   8.582 -0.0084 -0.0867 -0.0451
  321POPC   GL1 4127   6.658   9.397   8.796 -0.2805  0.2592 -0.0659
  321POPC   GL2 4128   6.539   9.612   8.505  0.0205 -0.0181  0.0430
  321POPC   C1A 4129   6.448   9.647   9.066  0.1194  0.1882 -0.1712
  321POPC   D2A 4130   6.137   9.796   9.151  0.0566 -0.1596 -0.0914
  321POPC   C3A 4131   6.061  10.200   9.259 -0.3991  0.1891 -0.3288
  321POPC   C4A 4132   5.643  10.499   9.386 -0.1113 -0.2099  0.0799
  321POPC   C1B 4133   6.595  10.046   8.377  0.2129  0.0500  0.0284
  321POPC   C2B 4134   6.687  10.454   8.440 -0.2193  0.0256 -0.0696
  321POPC   C3B 4135   6.559  10.827   8.535 -0.2277 -0.1194 -0.0733
  321POPC   C4B 4136   6.342  11.044   8.224  0.1804 -0.0490  0.1419
  322POPC   NC3 4137   0.317   0.874   7.728 -0.0343  0.0900 -0.2192
  322POPC   PO4 4138  -0.100   0.833   7.503  0.0090 -0.0580  0.0188
  322POPC   GL1 4139  -0.190   0.923   7.896  0.1076  0.0134 -0.0571
  322POPC   GL2 4140  -0.088   0.686   8.022 -0.2435 -0.0380  0.1024
  322POPC   C1A 4141  -0.515   0.852   8.241 -0.1867  0.2396  0.0630
  322POPC   D2A 4142  -0.863   1.060   8.619 -0.0036  0.0573 -0.0826
  322POPC   C3A 4143  -0.856   1.112   9.047  0.0031 -0.0544  0.0763
  322POPC   C4A 4144  -0.930   1.234   9.424 -0.1874 -0.3966  0.1018
  322POPC   C1B 4145  -0.105   0.835   8.541 -0.0776  0.0119 -0.2212
  322POPC   C2B 4146   0.027   0.798   8.891  0.0641  0.2919  0.0390
  322POPC   C3B 4147   0.413   0.696   9.184  0.1742 -0.3835  0.0151
  322POPC   C4B 4148   0.763   0.931   9.420 -0.1067  0.1909  0.0121
  323POPC   NC3 4149   4.231  12.900   7.608 -0.2450 -0.3724 -0.0043
  323POPC   PO4 4150   3.891  12.897   7.396 -0.1444 -0.3515  0.0114
  323POPC   GL1 4151   3.630  12.739   7.829 -0.0513  0.2595  0.0004
  323POPC   GL2 4152   3.281  12.805   7.829 -0.1402 -0.1794 -0.0452
  323POPC   C1A 4153   3.705  12.659   8.263 -0.2974  0.1019 -0.3145
  323POPC   D2A 4154   3.580  12.773   8.639 -0.1497 -0.0735  0.0667
  323POPC   C3A 4155   3.771  13.156   8.797 -0.1975 -0.0592  0.0864
  323POPC   C4A 4156   4.114  13.237   8.957 -0.0269  0.0394 -0.1299
  323POPC   C1B 4157   3.246  12.701   8.291 -0.0248 -0.0294  0.2113
  323POPC   C2B 4158   3.130  12.462   8.548  0.0787  0.2027 -0.1179
  323POPC   C3B 4159   3.264  12.275   8.879 -0.0733  0.0575  0.0715
  323POPC   C4B 4160   3.226  12.180   9.342 -0.2776  0.0916  0.4455
  324POPC   NC3 4161   3.283  11.565   6.823  0.1003 -0.1373 -0.1332
  324POPC   PO4 4162   3.240  11.433   7.334  0.1009 -0.1530 -0.0412
  324POPC   GL1 4163   3.289  11.302   7.711  0.2256  0.0311  0.0384
  324POPC   GL2 4164   3.300  11.036   7.748  0.0407  0.0469 -0.1759
  324POPC   C1A 4165   3.205  11.396   8.201  0.3502 -0.0622  0.3149
  324POPC   D2A 4166   2.981  11.206   8.593 -0.0311 -0.0089  0.0069
  324POPC   C3A 4167   3.015  11.419   8.922  0.0436  0.0695  0.2746
  324POPC   C4A 4168   2.641  11.455   9.119 -0.3555  0.2288  0.2469
  324POPC   C1B 4169   3.048  10.948   8.115 -0.0278 -0.1250 -0.0608
  324POPC   C2B 4170   3.261  10.831   8.514 -0.1266  0.1489 -0.0546
  324POPC   C3B 4171   3.469  10.663   8.831 -0.1137  0.1642  0.1666
  324POPC   C4B 4172   3.796  10.406   8.876  0.1334  0.1493  0.2813
  325POPC   NC3 4173  12.575   3.633   6.996  0.2032 -0.3148  0.0038
  325POPC   PO4 4174  12.583   4.027   7.060  0.0724  0.2060  0.5146
  325POPC   GL1 4175  12.352   4.364   7.222  0.0595  0.1281 -0.1157
  325POPC   GL2 4176  12.292   4.757   7.133 -0.2946  0.3207  0.2393
  325POPC   C1A 4177  12.342   4.565   7.633 -0.1114 -0.1641 -0.0648
  325POPC   D2A 4178  12.182   4.423   7.973 -0.2362  0.0796 -0.0206
  325POPC   C3A 4179  11.798   4.402   8.234  0.0701 -0.4045  0.2742
  325POPC   C4A 4180  11.473   4.232   8.608  0.0001 -0.1584  0.3356
  325POPC   C1B 4181  11.996   5.027   7.466  0.0218 -0.1122  0.2194
  325POPC   C2B 4182  11.923   4.838   7.832  0.2814  0.3217  0.1848
  325POPC   C3B 4183  11.610   4.779   7.934  0.2339  0.0319  0.0014
  325POPC   C4B 4184  11.312   5.079   8.071 -0.0376 -0.2414  0.0572
  326POPC   NC3 4185   1.177  11.423   7.256 -0.0241  0.0772 -0.1382
  326POPC   PO4 4186   1.204  11.906   7.269  0.0681  0.2617  0.0618
  326POPC   GL1 4187   1.118  11.927   7.713  0.3615  0.2616 -0.0861
  326POPC   GL2 4188   0.766  12.026   7.794  0.0041  0.1122  0.1271
  326POPC   C1A 4189   1.065  11.956   8.206 -0.1083 -0.2284  0.0977
  326POPC   D2A 4190   1.249  11.917   8.649 -0.4886 -0.1193 -0.0235
  326POPC   C3A 4191   1.304  12.174   8.969 -0.0581 -0.2036 -0.0683
  326POPC   C4A 4192   1.238  12.096   9.406 -0.0882 -0.2076 -0.3064
  326POPC   C1B 4193   0.582  11.901   8.132  0.0122 -0.3055  0.2383
  326POPC   C2B 4194   0.291  12.024   8.419  0.0581 -0.1156 -0.1732
  326POPC   C3B 4195   0.281  11.886   8.851  0.1551 -0.0622  0.0444
  326POPC   C4B 4196  -0.091  11.798   9.061 -0.0952  0.3647  0.1391
  327POPC   NC3 4197  10.515  12.007   6.835 -0.3108  0.3802  0.0622
  327POPC   PO4 4198  10.154  11.788   7.025 -0.0342  0.1705  0.2085
  327POPC   GL1 4199  10.399  11.808   7.461  0.1497  0.0400  0.2367
  327POPC   GL2 4200  10.124  11.709   7.589  0.3113  0.1987  0.4017
  327POPC   C1A 4201  10.401  12.102   7.867  0.0148 -0.1071 -0.1409
  327POPC   D2A 4202  10.354  12.206   8.360 -0.0753  0.0049 -0.1144
  327POPC   C3A 4203  10.066  12.063   8.504 -0.1099 -0.2512 -0.0755
  327POPC   C4A 4204  10.111  12.232   8.956  0.2005  0.5072 -0.1398
  327POPC   C1B 4205   9.935  11.617   8.112 -0.0641 -0.1642 -0.0750
  327POPC   C2B 4206  10.094  11.531   8.498 -0.1278  0.2029  0.2087
  327POPC   C3B 4207  10.128  11.715   8.948 -0.1458  0.3074  0.0906
  327POPC   C4B 4208  10.004  11.966   9.396 -0.1765  0.0580  0.2592
  328POPC   NC3 4209   8.490   9.169   8.267 -0.0645  0.2289  0.3950
  328POPC   PO4 4210   8.937   9.246   8.391  0.2416  0.2715 -0.0083
  328POPC   GL1 4211   9.048   9.546   8.677  0.1126  0.2455  0.1489
  328POPC   GL2 4212   9.325   9.508   8.802 -0.3157  0.1681  0.1386
  328POPC   C1A 4213   8.728   9.837   8.793 -0.0317  0.0912  0.0842
  328POPC   D2A 4214   8.360   9.810   9.059  0.1496 -0.0963  0.1514
  328POPC   C3A 4215   8.274   9.932   9.519  0.2667 -0.0838 -0.2529
  328POPC   C4A 4216   8.312  10.267   9.822  0.3375 -0.1896  0.0219
  328POPC   C1B 4217   9.178   9.891   9.078  0.2026  0.1151 -0.2656
  328POPC   C2B 4218   9.015  10.187   8.845 -0.1932  0.0428  0.1726
  328POPC   C3B 4219   8.865  10.493   8.633  0.0494 -0.0782 -0.0066
  328POPC   C4B 4220   8.492  10.709   8.558 -0.1122  0.0082  0.3567
  329POPC   NC3 4221   6.803   1.908   7.209 -0.1611 -0.1829  0.2535
  329POPC   PO4 4222   7.083   1.476   7.288 -0.2830 -0.0791  0.1463
  329POPC   GL1 4223   6.820   1.182   7.491  0.1277  0.0635  0.2055
  329POPC   GL2 4224   6.913   1.003   7.824 -0.1628  0.0189  0.1146
  329POPC   C1A 4225   6.749   1.492   7.875  0.0875  0.1356 -0.0490
  329POPC   D2A 4226   6.807   1.626   8.248 -0.0284  0.0344  0.1265
  329POPC   C3A 4227   6.826   1.406   8.555  0.2274 -0.0695  0.0876
  329POPC   C4A 4228   6.806   1.569   8.968  0.0618  0.0683 -0.0432
  329POPC   C1B 4229   6.874   1.100   8.206  0.0464  0.1995 -0.1813
  329POPC   C2B 4230   6.798   0.916   8.600 -0.2455 -0.5505  0.3143
  329POPC   C3B 4231   6.574   0.975   9.005  0.2367 -0.2019 -0.2048
  329POPC   C4B 4232   6.117   1.115   9.054 -0.0079 -0.2033 -0.0310
  330POPC   NC3 4233  11.028  11.387   7.298  0.0827  0.2219  0.0182
  330POPC   PO4 4234  10.963  11.817   7.226  0.0860 -0.0576 -0.1863
  330POPC   GL1 4235  10.831  11.821   7.662 -0.1219 -0.3229  0.0368
  330POPC   GL2 4236  11.141  11.895   7.864  0.0054  0.1995 -0.0593
  330POPC   C1A 4237  10.670  11.612   7.979  0.1402  0.3640 -0.3243
  330POPC   D2A 4238  10.509  11.739   8.358 -0.0505  0.3163 -0.3520
  330POPC   C3A 4239  10.719  11.977   8.712  0.0329 -0.3131  0.5002
  330POPC   C4A 4240  11.091  12.143   8.850 -0.1564 -0.0449 -0.0988
  330POPC   C1B 4241  10.936  12.090   8.216  0.1496  0.1660  0.1480
  330POPC   C2B 4242  10.962  12.420   8.444  0.1635 -0.3033 -0.0227
  330POPC   C3B 4243  10.906  12.843   8.307 -0.1051  0.0352 -0.1790
  330POPC   C4B 4244  10.739  13.243   8.075  0.1213 -0.1051 -0.3486
  331POPC   NC3 4245  10.684   3.676   7.123  0.0963  0.2685 -0.0285
  331POPC   PO4 4246  10.853   3.937   7.242 -0.1000  0.0705  0.1928
  331POPC   GL1 4247  10.925   4.260   7.541  0.2029 -0.0376  0.0923
  331POPC   GL2 4248  11.109   4.571   7.563  0.2581 -0.2731 -0.0636
  331POPC   C1A 4249  10.637   4.521   7.765 -0.0620 -0.1364  0.5760
  331POPC   D2A 4250  10.535   4.431   8.187  0.1938  0.1593 -0.2239
  331POPC   C3A 4251  10.795   4.454   8.501 -0.1139 -0.2291  0.2093
  331POPC   C4A 4252  10.947   4.105   8.706  0.0809 -0.1833  0.2781
  331POPC   C1B 4253  11.101   4.539   8.017 -0.1759 -0.3000 -0.2250
  331POPC   C2B 4254  11.303   4.629   8.291 -0.3560  0.2210  0.1149
  331POPC   C3B 4255  11.479   4.771   8.655  0.1661  0.2530 -0.2063
  331POPC   C4B 4256  11.779   5.033   8.935  0.1782 -0.0596 -0.0475
  332POPC   NC3 4257   1.247   2.589   7.264 -0.4367 -0.0869 -0.1070
  332POPC   PO4 4258   1.329   2.467   7.693 -0.2128  0.2065  0.2062
  332POPC   GL1 4259   1.372   2.414   8.121  0.0320 -0.0373  0.0382
  332POPC   GL2 4260   1.477   2.070   8.304 -0.1333 -0.1468  0.1085
  332POPC   C1A 4261   1.604   2.424   8.514 -0.1469 -0.0844 -0.1791
  332POPC   D2A 4262   1.823   2.408   8.919  0.2542 -0.0830 -0.1205
  332POPC   C3A 4263   2.222   2.621   9.038 -0.1289 -0.3838  0.1674
  332POPC   C4A 4264   2.607   2.797   9.087  0.0382  0.3515  0.1050
  332POPC   C1B 4265   1.321   2.074   8.757 -0.1698 -0.0438  0.1642
  332POPC   C2B 4266   1.017   2.016   9.127 -0.1809  0.0657 -0.2854
  332POPC   C3B 4267   0.826   1.825   9.405 -0.1451  0.1894 -0.1262
  332POPC   C4B 4268   0.940   1.671   9.780 -0.0853 -0.1374  0.2656
  333POPC   NC3 4269   5.861   2.160   7.250  0.1589 -0.1300 -0.1513
  333POPC   PO4 4270   5.643   2.634   7.098 -0.2787 -0.1512  0.1437
  333POPC   GL1 4271   5.544   2.599   7.494  0.0907 -0.1725  0.1348
  333POPC   GL2 4272   5.396   2.329   7.474 -0.2021 -0.1773 -0.2468
  333POPC   C1A 4273   5.516   2.671   7.942  0.0370 -0.0909  0.1245
  333POPC   D2A 4274   5.643   2.979   8.253  0.0476 -0.0122  0.3190
  333POPC   C3A 4275   5.454   2.769   8.548 -0.3461 -0.0295 -0.0077
  333POPC   C4A 4276   5.177   2.604   8.848  0.1852  0.2312 -0.0845
  333POPC   C1B 4277   5.271   2.153   7.802 -0.3105 -0.3139  0.0022
  333POPC   C2B 4278   5.573   1.938   7.995  0.0633  0.1877 -0.0852
  333POPC   C3B 4279   5.822   1.726   8.143 -0.0069  0.3785 -0.0895
  333POPC   C4B 4280   6.180   1.469   8.294 -0.1272  0.1865  0.0065
  334POPC   NC3 4281   8.052   0.709   7.203  0.1395 -0.0090  0.0998
  334POPC   PO4 4282   8.478   0.768   7.238  0.2735  0.1348  0.0718
  334POPC   GL1 4283   8.342   0.896   7.634 -0.1146 -0.1090  0.1304
  334POPC   GL2 4284   8.101   0.630   7.679 -0.5843 -0.1874 -0.1591
  334POPC   C1A 4285   8.540   0.921   8.086  0.1501  0.0376 -0.2773
  334POPC   D2A 4286   8.935   1.183   8.204  0.1166 -0.3674  0.1255
  334POPC   C3A 4287   9.141   0.865   8.537  0.1164  0.1297  0.0387
  334POPC   C4A 4288   9.033   0.935   8.967 -0.1319 -0.2048  0.0803
  334POPC   C1B 4289   8.333   0.485   8.121 -0.1420 -0.1297  0.3398
  334POPC   C2B 4290   8.189   0.559   8.615  0.2559  0.2218  0.1657
  334POPC   C3B 4291   8.009   0.501   8.908  0.1021  0.0579  0.0638
  334POPC   C4B 4292   7.500   0.411   8.935 -0.5215  0.1478 -0.1543
  335POPC   NC3 4293   4.858   1.455   7.154 -0.0716 -0.3008  0.0376
  335POPC   PO4 4294   5.100   1.171   7.378  0.1146  0.2009  0.1161
  335POPC   GL1 4295   5.214   0.821   7.655 -0.0201 -0.2651  0.3907
  335POPC   GL2 4296   5.594   0.863   7.646 -0.0125 -0.0647  0.1783
  335POPC   C1A 4297   5.007   0.520   8.023  0.1303  0.0199 -0.0957
  335POPC   D2A 4298   4.959   0.574   8.469  0.0897 -0.5203 -0.1447
  335POPC   C3A 4299   4.625   0.382   8.663 -0.1250 -0.4362 -0.3112
  335POPC   C4A 4300   4.193   0.429   8.507  0.1134 -0.1279  0.0227
  335POPC   C1B 4301   5.507   0.713   8.076 -0.0709  0.0331  0.3290
  335POPC   C2B 4302   5.400   0.838   8.484 -0.0260 -0.2467  0.2479
  335POPC   C3B 4303   5.360   1.023   8.871  0.2528 -0.1516 -0.3126
  335POPC   C4B 4304   5.597   1.286   9.243  0.2490 -0.1177  0.3358
  336POPC   NC3 4305   7.672   1.477   7.259  0.1371  0.1004 -0.0427
  336POPC   PO4 4306   7.821   1.071   7.463  0.1356 -0.3382  0.0735
  336POPC   GL1 4307   7.568   1.142   7.698 -0.1120  0.1982 -0.3752
  336POPC   GL2 4308   7.318   1.274   7.733 -0.1072 -0.1687 -0.0471
  336POPC   C1A 4309   7.691   1.310   8.106  0.1091  0.2437 -0.0642
  336POPC   D2A 4310   7.800   1.393   8.532 -0.0443 -0.0126  0.3441
  336POPC   C3A 4311   7.770   1.082   8.880  0.0805  0.0957 -0.0122
  336POPC   C4A 4312   7.935   0.881   9.215  0.0930  0.1748 -0.1462
  336POPC   C1B 4313   7.239   1.570   8.032  0.4682  0.0482 -0.0423
  336POPC   C2B 4314   7.314   1.713   8.384 -0.2021  0.2378 -0.3182
  336POPC   C3B 4315   7.629   1.931   8.665 -0.1669 -0.2027  0.1683
  336POPC   C4B 4316   8.048   2.104   8.782 -0.0507  0.1023  0.0374
  337POPC   NC3 4317   2.227   0.894   7.218  0.0412 -0.0242  0.1314
  337POPC   PO4 4318   2.010   0.658   7.449  0.1970 -0.2626  0.1051
  337POPC   GL1 4319   1.847   0.699   7.799  0.2100 -0.0007 -0.2567
  337POPC   GL2 4320   1.619   0.838   7.748  0.3468  0.2403 -0.0322
  337POPC   C1A 4321   1.900   0.607   8.260 -0.1654 -0.1531 -0.0672
  337POPC   D2A 4322   1.583   0.319   8.500  0.1182 -0.3971 -0.1772
  337POPC   C3A 4323   1.506  -0.163   8.452  0.6152  0.1865 -0.3191
  337POPC   C4A 4324   1.646  -0.484   8.770 -0.0570  0.0057 -0.1291
  337POPC   C1B 4325   1.355   0.597   8.110  0.1580  0.2023 -0.0389
  337POPC   C2B 4326   1.276   0.745   8.486  0.1298 -0.0952 -0.3017
  337POPC   C3B 4327   1.644   0.834   8.769 -0.0427  0.0189  0.1010
  337POPC   C4B 4328   2.025   0.600   8.803 -0.2429  0.1843  0.2824
  338POPC   NC3 4329   1.692   9.378   6.907 -0.3194 -0.0070  0.1614
  338POPC   PO4 4330   1.915   9.383   7.233 -0.0428 -0.0704 -0.1011
  338POPC   GL1 4331   1.869   9.497   7.722  0.1687 -0.1116 -0.0858
  338POPC   GL2 4332   2.238   9.541   7.737 -0.0670 -0.2544  0.2003
  338POPC   C1A 4333   1.934   9.590   8.242  0.2342 -0.2794 -0.0382
  338POPC   D2A 4334   2.225   9.861   8.430  0.2284  0.4117 -0.0706
  338POPC   C3A 4335   2.523   9.558   8.636 -0.1904 -0.0648  0.1896
  338POPC   C4A 4336   2.885   9.362   8.784 -0.3844 -0.0471  0.1522
  338POPC   C1B 4337   2.473   9.515   8.141 -0.1382 -0.2089 -0.0636
  338POPC   C2B 4338   2.784   9.244   8.324  0.1556 -0.1050 -0.1021
  338POPC   C3B 4339   3.196   9.237   8.454 -0.2623 -0.1334  0.0526
  338POPC   C4B 4340   3.608   9.384   8.396  0.0209 -0.0255  0.0049
  339POPC   NC3 4341   1.142   8.387   7.184 -0.0948 -0.1926 -0.0739
  339POPC   PO4 4342   1.422   8.522   7.553  0.0210  0.1476  0.3598
  339POPC   GL1 4343   1.088   8.313   7.696  0.0466 -0.0731  0.1345
  339POPC   GL2 4344   1.260   7.962   7.643  0.2969  0.1998  0.0562
  339POPC   C1A 4345   0.824   8.558   8.054  0.1313 -0.0619 -0.0458
  339POPC   D2A 4346   0.773   8.820   8.374  0.0161  0.1973  0.2137
  339POPC   C3A 4347   1.039   8.880   8.675  0.3730 -0.2087 -0.1602
  339POPC   C4A 4348   1.140   8.587   8.792  0.2023  0.1916 -0.0883
  339POPC   C1B 4349   0.910   7.877   7.799 -0.0824  0.1266 -0.0844
  339POPC   C2B 4350   0.483   7.975   7.982  0.0204 -0.2869  0.1163
  339POPC   C3B 4351   0.313   7.861   8.376  0.3258  0.1139 -0.0138
  339POPC   C4B 4352   0.101   7.698   8.735  0.0349  0.1423 -0.0775
  340POPC   NC3 4353   1.821   1.284   7.811  0.0269 -0.0057  0.0228
  340POPC   PO4 4354   2.194   1.040   7.725 -0.1695  0.1434 -0.1912
  340POPC   GL1 4355   2.187   1.128   8.118  0.0782 -0.0124 -0.3656
  340POPC   GL2 4356   2.074   1.484   8.248  0.4292  0.1295 -0.1288
  340POPC   C1A 4357   2.054   1.090   8.554 -0.1086 -0.0076  0.1332
  340POPC   D2A 4358   1.904   1.183   8.993  0.4205  0.0580 -0.3221
  340POPC   C3A 4359   1.829   0.720   9.258  0.1564 -0.1243  0.4163
  340POPC   C4A 4360   1.688   0.470   9.618 -0.0868 -0.1782  0.1477
  340POPC   C1B 4361   1.680   1.370   8.534 -0.0057 -0.3801 -0.1800
  340POPC   C2B 4362   1.372   1.251   8.699 -0.1913  0.0445 -0.1345
  340POPC   C3B 4363   1.237   0.900   9.053 -0.0046  0.0901 -0.1336
  340POPC   C4B 4364   1.337   0.456   8.952 -0.3490  0.0757  0.0759
  341POPC   NC3 4365   9.823  10.037   7.225  0.0054  0.2802 -0.2604
  341POPC   PO4 4366   9.365  10.091   7.537 -0.0618 -0.3608 -0.1524
  341POPC   GL1 4367   9.283  10.372   7.778 -0.0612 -0.0684 -0.4161
  341POPC   GL2 4368   9.039  10.069   7.920 -0.1888 -0.1259  0.3886
  341POPC   C1A 4369   9.418  10.531   8.157  0.2400 -0.1746  0.1814
  341POPC   D2A 4370   9.545  10.401   8.503 -0.2374 -0.0343 -0.2398
  341POPC   C3A 4371   9.768  10.672   8.791 -0.1086  0.2399  0.2178
  341POPC   C4A 4372   9.801  10.895   9.101 -0.0971  0.3584  0.1627
  341POPC   C1B 4373   9.168  10.149   8.364 -0.0569  0.0156 -0.0165
  341POPC   C2B 4374   9.519   9.945   8.690 -0.1243  0.2630 -0.0930
  341POPC   C3B 4375   9.682   9.744   9.092  0.0940 -0.1675  0.3843
  341POPC   C4B 4376   9.492   9.424   9.242 -0.1852  0.1383  0.0956
  342POPC   NC3 4377   4.094   0.133   7.046 -0.0355  0.0672  0.4233
  342POPC   PO4 4378   4.428   0.180   7.377 -0.2259  0.0444 -0.1412
  342POPC   GL1 4379   4.481   0.221   7.807 -0.1857 -0.0403  0.0956
  342POPC   GL2 4380   4.392  -0.033   8.054 -0.2517 -0.0598 -0.0852
  342POPC   C1A 4381   4.563   0.465   8.144  0.2592 -0.1937  0.2345
  342POPC   D2A 4382   4.383   0.880   8.288 -0.1163  0.1760  0.1165
  342POPC   C3A 4383   4.114   0.928   8.652 -0.1527  0.1015  0.0206
  342POPC   C4A 4384   4.281   0.697   8.956 -0.3328  0.1033 -0.2056
  342POPC   C1B 4385   4.072  -0.130   8.415  0.1046 -0.0498  0.3155
  342POPC   C2B 4386   4.030  -0.333   8.914 -0.0197 -0.0754 -0.3568
  342POPC   C3B 4387   3.750  -0.567   9.067  0.1451  0.0049 -0.2785
  342POPC   C4B 4388   3.665  -1.018   9.176  0.1361 -0.2481  0.0774
  343POPC   NC3 4389   2.780   1.727   7.430 -0.2436 -0.0214  0.0994
  343POPC   PO4 4390   3.006   1.476   7.632  0.2660 -0.0017  0.2278
  343POPC   GL1 4391   2.980   1.511   8.075 -0.2243 -0.1139 -0.3189
  343POPC   GL2 4392   2.938   1.730   8.227 -0.2438  0.0344  0.1786
  343POPC   C1A 4393   2.702   1.280   8.403  0.0838 -0.1418  0.1826
  343POPC   D2A 4394   2.896   0.978   8.718 -0.1995  0.0851  0.2766
  343POPC   C3A 4395   2.938   1.114   9.181  0.2190 -0.0450  0.4597
  343POPC   C4A 4396   2.998   1.279   9.613  0.2720 -0.1671  0.1390
  343POPC   C1B 4397   2.695   1.846   8.499 -0.3933  0.0990  0.1675
  343POPC   C2B 4398   2.391   1.741   8.802 -0.2498 -0.1322 -0.3476
  343POPC   C3B 4399   2.174   1.550   9.273  0.1948 -0.0974 -0.2421
  343POPC   C4B 4400   1.920   1.595   9.753  0.0441  0.3879 -0.1098
  344POPC   NC3 4401   1.709   9.898   6.923  0.0924 -0.1050 -0.1798
  344POPC   PO4 4402   1.757  10.349   6.970 -0.1142  0.2900 -0.1190
  344POPC   GL1 4403   1.756  10.404   7.366 -0.3938  0.0839 -0.2374
  344POPC   GL2 4404   1.528  10.157   7.466 -0.0848  0.1360 -0.2019
  344POPC   C1A 4405   1.980  10.465   7.867 -0.0261 -0.0437  0.2864
  344POPC   D2A 4406   2.232  10.319   8.195  0.0019 -0.1359 -0.1056
  344POPC   C3A 4407   2.077  10.366   8.647 -0.0307  0.0397  0.0314
  344POPC   C4A 4408   1.717  10.225   8.802  0.0724  0.2177 -0.0462
  344POPC   C1B 4409   1.559  10.251   7.912  0.2214  0.1579 -0.1271
  344POPC   C2B 4410   1.699  10.581   8.263  0.2735  0.1679 -0.1064
  344POPC   C3B 4411   1.998  10.847   8.514 -0.1322 -0.3556 -0.0226
  344POPC   C4B 4412   2.072  10.946   8.927  0.0149  0.0546  0.0661
  345POPC   NC3 4413  11.361   3.818   7.123 -0.1321  0.1123  0.0027
  345POPC   PO4 4414  11.724   3.693   7.261 -0.0251  0.0554  0.3123
  345POPC   GL1 4415  11.841   3.858   7.679  0.0927 -0.3236  0.0109
  345POPC   GL2 4416  12.004   3.595   7.728 -0.0165  0.1774  0.0018
  345POPC   C1A 4417  11.877   3.948   8.084  0.0701  0.2690  0.2042
  345POPC   D2A 4418  11.967   4.044   8.575 -0.2023  0.3780 -0.0210
  345POPC   C3A 4419  12.261   4.097   8.841 -0.1002 -0.0704  0.4692
  345POPC   C4A 4420  12.105   4.098   9.206  0.1900 -0.1830 -0.0468
  345POPC   C1B 4421  11.969   3.351   8.115  0.1260  0.1799  0.3362
  345POPC   C2B 4422  11.963   3.551   8.558  0.1572 -0.0581 -0.0983
  345POPC   C3B 4423  12.139   3.652   8.965 -0.1958  0.2257 -0.2001
  345POPC   C4B 4424  12.511   3.824   9.100  0.1508  0.0732 -0.1600
  346POPC   NC3 4425   9.006   5.136   8.554  0.0526  0.0888  0.0281
  346POPC   PO4 4426   9.277   5.437   8.647 -0.1074 -0.0573 -0.1810
  346POPC   GL1 4427   9.673   5.533   8.622 -0.1363 -0.2597  0.1431
  346POPC   GL2 4428   9.782   5.363   8.771  0.0376  0.2810 -0.3243
  346POPC   C1A 4429   9.785   6.021   8.497  0.0919 -0.0409  0.1668
  346POPC   D2A 4430  10.091   6.213   8.504 -0.1817  0.3908  0.0376
  346POPC   C3A 4431  10.562   6.109   8.388 -0.1069  0.0670  0.3707
  346POPC   C4A 4432  10.605   5.701   8.241  0.1608 -0.0592  0.0750
  346POPC   C1B 4433  10.131   5.258   8.430  0.3355  0.0859 -0.2147
  346POPC   C2B 4434  10.419   5.260   8.097  0.2313 -0.0792  0.2909
  346POPC   C3B 4435  10.490   5.428   7.707 -0.0836  0.0648  0.1603
  346POPC   C4B 4436  10.650   5.583   7.396 -0.0847  0.0404 -0.1996
  347POPC   NC3 4437  11.321   5.425   6.680 -0.2629 -0.1221  0.2093
  347POPC   PO4 4438  11.462   5.109   6.959  0.2546  0.0392  0.1181
  347POPC   GL1 4439  11.530   5.418   7.183 -0.2226 -0.0379 -0.1255
  347POPC   GL2 4440  11.321   5.620   7.139 -0.0127  0.0966 -0.2517
  347POPC   C1A 4441  11.624   5.861   7.447  0.2639  0.0422 -0.0433
  347POPC   D2A 4442  11.793   6.219   7.730  0.2407  0.0613  0.0331
  347POPC   C3A 4443  11.754   6.355   8.154 -0.3364 -0.0723 -0.1189
  347POPC   C4A 4444  11.692   6.224   8.594 -0.1452  0.1894  0.0117
  347POPC   C1B 4445  11.070   5.771   7.550  0.2904 -0.0653  0.4027
  347POPC   C2B 4446  10.876   5.970   7.832  0.4391 -0.3631 -0.0722
  347POPC   C3B 4447  11.111   5.915   8.208 -0.2711  0.2028  0.0945
  347POPC   C4B 4448  11.472   5.773   8.452  0.3756  0.0544 -0.2136
  348POPC   NC3 4449  12.432  10.288   7.023  0.2316 -0.2517 -0.1784
  348POPC   PO4 4450  12.844  10.237   7.231  0.1392  0.2699 -0.1944
  348POPC   GL1 4451  12.902  10.215   7.605  0.0114 -0.0812  0.0250
  348POPC   GL2 4452  13.092  10.021   7.801  0.0300  0.0635  0.1597
  348POPC   C1A 4453  13.102  10.466   7.875  0.1098 -0.1831  0.3811
  348POPC   D2A 4454  13.291  10.311   8.187 -0.2994 -0.1769  0.2883
  348POPC   C3A 4455  13.118  10.088   8.336 -0.0253 -0.2988  0.3629
  348POPC   C4A 4456  12.937  10.039   8.743  0.0372  0.2010 -0.0850
  348POPC   C1B 4457  12.701   9.979   8.140  0.0343 -0.0422  0.2170
  348POPC   C2B 4458  12.393  10.067   8.502  0.2505  0.1814 -0.0319
  348POPC   C3B 4459  12.412   9.919   8.912  0.1222  0.3773  0.0521
  348POPC   C4B 4460  12.835   9.710   9.208  0.1189  0.1929 -0.3086
  349POPC   NC3 4461   5.222  11.319   6.864  0.0334 -0.1940  0.1346
  349POPC   PO4 4462   5.211  10.847   6.899 -0.1407 -0.4033 -0.0212
  349POPC   GL1 4463   5.076  10.879   7.290  0.1424  0.2048  0.0326
  349POPC   GL2 4464   5.148  11.231   7.377 -0.3967 -0.0124  0.0222
  349POPC   C1A 4465   5.111  10.647   7.576 -0.0315 -0.0895  0.1491
  349POPC   D2A 4466   5.056  10.613   7.964 -0.0924 -0.3585 -0.2978
  349POPC   C3A 4467   5.127  10.841   8.272 -0.2344  0.2014  0.0289
  349POPC   C4A 4468   4.874  10.976   8.436 -0.2973 -0.2325 -0.2635
  349POPC   C1B 4469   5.379  11.018   7.833 -0.0937  0.4009  0.1033
  349POPC   C2B 4470   5.622  11.014   8.199  0.2182 -0.3779 -0.0692
  349POPC   C3B 4471   5.902  11.002   8.579  0.2513  0.0878 -0.1698
  349POPC   C4B 4472   6.218  11.192   8.736  0.0569  0.0544 -0.2685
  350POPC   NC3 4473   4.522   4.249   8.686 -0.1839  0.1004 -0.3301
  350POPC   PO4 4474   4.376   3.830   8.893  0.1939  0.1124  0.0408
  350POPC   GL1 4475   4.277   3.482   8.639  0.4254  0.2077 -0.0274
  350POPC   GL2 4476   4.634   3.428   8.469 -0.2386 -0.3134 -0.0920
  350POPC   C1A 4477   4.075   3.145   8.698 -0.3690  0.0979 -0.2369
  350POPC   D2A 4478   4.266   2.855   8.339  0.1366 -0.0242 -0.0838
  350POPC   C3A 4479   4.443   2.591   8.507  0.2519  0.2519 -0.1725
  350POPC   C4A 4480   4.221   2.192   8.636 -0.2164  0.0356  0.6295
  350POPC   C1B 4481   4.661   3.071   8.585 -0.1096 -0.2639 -0.1971
  350POPC   C2B 4482   4.617   2.769   8.927 -0.2584  0.2171 -0.0536
  350POPC   C3B 4483   4.548   2.350   9.015 -0.1379 -0.3857 -0.1549
  350POPC   C4B 4484   4.045   2.196   9.084 -0.0571 -0.0662  0.1631
  351POPC   NC3 4485  11.612   1.112   6.934  0.2459  0.1384 -0.0617
  351POPC   PO4 4486  11.682   1.439   7.258  0.3715 -0.2483  0.0864
  351POPC   GL1 4487  11.703   1.293   7.730  0.3598 -0.2076 -0.0663
  351POPC   GL2 4488  11.735   1.546   7.970 -0.0970 -0.1419 -0.1182
  351POPC   C1A 4489  11.508   1.150   8.068  0.0523  0.0437  0.0900
  351POPC   D2A 4490  11.083   1.114   8.372  0.0740  0.0746  0.1508
  351POPC   C3A 4491  10.855   1.349   8.677  0.2504  0.2090 -0.2046
  351POPC   C4A 4492  10.432   1.305   8.827  0.0407 -0.1338 -0.1057
  351POPC   C1B 4493  11.793   1.420   8.483 -0.2429 -0.0110  0.3016
  351POPC   C2B 4494  11.735   1.176   8.861 -0.0743 -0.0036  0.2482
  351POPC   C3B 4495  11.794   0.896   9.309  0.1259  0.0281 -0.1220
  351POPC   C4B 4496  11.451   0.827   9.468 -0.1085 -0.2632  0.0094
  352POPC   NC3 4497   8.539   1.579   7.743 -0.3702  0.2923 -0.2823
  352POPC   PO4 4498   8.098   1.577   7.509 -0.3396  0.1001  0.1336
  352POPC   GL1 4499   8.118   1.393   7.870  0.2658  0.2312 -0.0393
  352POPC   GL2 4500   8.180   1.476   8.156 -0.0602  0.2181  0.2251
  352POPC   C1A 4501   8.045   1.003   8.056 -0.0189  0.1109 -0.0366
  352POPC   D2A 4502   7.874   0.568   8.083 -0.1878 -0.1226  0.1159
  352POPC   C3A 4503   7.583   0.411   8.225 -0.0187 -0.1312  0.0019
  352POPC   C4A 4504   7.181   0.196   8.148 -0.1125 -0.0214 -0.1246
  352POPC   C1B 4505   7.889   1.767   8.165 -0.0058 -0.0145 -0.2156
  352POPC   C2B 4506   7.442   2.078   8.076 -0.2687 -0.3910 -0.3265
  352POPC   C3B 4507   7.053   2.098   8.249 -0.1936  0.2241 -0.2512
  352POPC   C4B 4508   6.823   1.972   8.588 -0.1761  0.3000 -0.0354
  353POPC   NC3 4509   2.846   0.980   7.816 -0.0712 -0.0604  0.1244
  353POPC   PO4 4510   3.027   0.543   7.720  0.1221 -0.0136  0.0163
  353POPC   GL1 4511   2.722   0.485   8.041  0.0469  0.3195  0.0490
  353POPC   GL2 4512   2.366   0.619   8.063 -0.0225  0.1071 -0.6314
  353POPC   C1A 4513   2.489   0.245   8.358  0.0319 -0.0295  0.1017
  353POPC   D2A 4514   2.049   0.205   8.501  0.1719  0.1086  0.3983
  353POPC   C3A 4515   1.976   0.103   8.888 -0.2180 -0.0940 -0.1365
  353POPC   C4A 4516   1.980   0.143   9.319  0.1897 -0.2702  0.0305
  353POPC   C1B 4517   2.471   0.769   8.538  0.0185 -0.0011 -0.0448
  353POPC   C2B 4518   2.559   0.681   8.921  0.1458 -0.0618 -0.2572
  353POPC   C3B 4519   2.364   0.505   9.378  0.0146 -0.0503 -0.0512
  353POPC   C4B 4520   2.209   0.319   9.703  0.0694 -0.0338  0.1252
  354POPC   NC3 4521   3.696   6.849   8.226  0.0125  0.1023 -0.1972
  354POPC   PO4 4522   3.796   6.934   8.587  0.2063 -0.2038 -0.0126
  354POPC   GL1 4523   3.425   6.727   8.660 -0.3399 -0.0502  0.4715
  354POPC   GL2 4524   3.138   6.813   8.427  0.0673 -0.0615 -0.1026
  354POPC   C1A 4525   3.292   6.445   8.913  0.1252 -0.4806 -0.1432
  354POPC   D2A 4526   3.210   6.052   8.841 -0.0397 -0.0962 -0.4167
  354POPC   C3A 4527   2.938   5.780   8.688 -0.2805  0.0790  0.1434
  354POPC   C4A 4528   2.883   5.374   8.606 -0.0078  0.0716 -0.1332
  354POPC   C1B 4529   2.688   6.695   8.439  0.1157 -0.0477  0.0468
  354POPC   C2B 4530   2.360   6.906   8.352 -0.0375  0.2572 -0.0848
  354POPC   C3B 4531   1.973   6.814   8.505 -0.3387  0.0863  0.1693
  354POPC   C4B 4532   1.699   6.719   8.822  0.4256 -0.4389 -0.0046
  355POPC   NC3 4533   0.872  12.321   7.200 -0.1091 -0.2034  0.0109
  355POPC   PO4 4534   0.697  11.868   7.291  0.0221  0.3662 -0.0988
  355POPC   GL1 4535   0.365  11.735   7.669  0.0009  0.1503 -0.1386
  355POPC   GL2 4536   0.226  11.358   7.689 -0.3276 -0.1845 -0.0689
  355POPC   C1A 4537   0.115  11.818   8.065 -0.2477 -0.1261  0.3884
  355POPC   D2A 4538  -0.120  12.176   8.162  0.2529  0.2809  0.0838
  355POPC   C3A 4539   0.031  12.470   8.484 -0.3167 -0.0925  0.5124
  355POPC   C4A 4540   0.369  12.411   8.784 -0.2889  0.0723 -0.1988
  355POPC   C1B 4541   0.112  11.325   8.079 -0.0348 -0.0470  0.2627
  355POPC   C2B 4542   0.006  11.611   8.489  0.1025  0.0267  0.2017
  355POPC   C3B 4543  -0.214  12.008   8.637  0.2608  0.0942  0.0014
  355POPC   C4B 4544  -0.107  12.314   8.992 -0.2119 -0.5188  0.0274
  356POPC   NC3 4545   0.443   3.265   7.503 -0.4610  0.0458  0.0574
  356POPC   PO4 4546   0.719   3.498   7.731  0.3985 -0.2021 -0.1382
  356POPC   GL1 4547   0.617   3.728   8.150 -0.0932 -0.2738 -0.2307
  356POPC   GL2 4548   0.325   3.975   8.129  0.2381  0.1657  0.1637
  356POPC   C1A 4549   0.660   3.513   8.593 -0.0262 -0.0714 -0.4322
  356POPC   D2A 4550   0.614   3.039   8.714 -0.3448 -0.4108  0.2059
  356POPC   C3A 4551   0.281   3.025   8.852  0.2059 -0.3893 -0.0445
  356POPC   C4A 4552  -0.106   2.946   9.051 -0.0318 -0.3594 -0.1508
  356POPC   C1B 4553   0.204   4.081   8.546  0.0610 -0.1071  0.0243
  356POPC   C2B 4554   0.136   3.972   8.960  0.1946  0.1436  0.2159
  356POPC   C3B 4555   0.105   3.671   9.288 -0.4032 -0.1411  0.3530
  356POPC   C4B 4556   0.272   3.242   9.279 -0.3977  0.1807 -0.1670
  357POPC   NC3 4557  12.295   2.107   7.451  0.4233  0.0634  0.0724
  357POPC   PO4 4558  12.500   1.692   7.392  0.0281  0.2884 -0.1267
  357POPC   GL1 4559  12.529   1.692   7.822 -0.0595 -0.2352 -0.2772
  357POPC   GL2 4560  12.831   1.493   8.014  0.1751  0.0580 -0.0266
  357POPC   C1A 4561  12.354   1.857   8.198 -0.3983  0.3144  0.1648
  357POPC   D2A 4562  12.658   1.816   8.592  0.0187  0.0448 -0.3486
  357POPC   C3A 4563  12.723   1.781   9.083 -0.1500  0.2848  0.1000
  357POPC   C4A 4564  12.488   1.594   9.382 -0.3781 -0.3862  0.1950
  357POPC   C1B 4565  12.932   1.366   8.446 -0.0118  0.0844  0.0792
  357POPC   C2B 4566  13.086   1.631   8.712 -0.0764  0.1727 -0.2245
  357POPC   C3B 4567  13.117   2.084   8.814 -0.0184  0.3092 -0.1790
  357POPC   C4B 4568  12.981   2.442   9.116  0.0263 -0.2374 -0.2109
  358POPC   NC3 4569   5.948  11.818   7.042  0.0029 -0.3020 -0.2993
  358POPC   PO4 4570   6.210  11.494   7.053 -0.1005  0.1322 -0.0417
  358POPC   GL1 4571   5.909  11.542   7.547 -0.2542 -0.0022  0.0007
  358POPC   GL2 4572   5.711  11.927   7.568  0.0174 -0.0076 -0.0026
  358POPC   C1A 4573   5.620  11.475   7.729  0.2974 -0.0961 -0.0768
  358POPC   D2A 4574   5.598  11.503   8.146 -0.3365 -0.1697  0.0056
  358POPC   C3A 4575   5.290  11.816   8.345 -0.2591  0.3348 -0.2888
  358POPC   C4A 4576   5.172  11.954   8.769  0.1673  0.2129  0.0130
  358POPC   C1B 4577   5.816  11.937   8.010  0.0197  0.0599  0.0691
  358POPC   C2B 4578   5.837  11.959   8.400  0.1331 -0.1167 -0.1941
  358POPC   C3B 4579   5.749  11.525   8.645  0.1131 -0.3168 -0.0072
  358POPC   C4B 4580   5.507  11.449   9.074 -0.0219 -0.2145 -0.0919
  359POPC   NC3 4581  11.976   1.763   7.605 -0.0693  0.0133  0.1462
  359POPC   PO4 4582  11.701   2.101   7.572  0.1295  0.1980 -0.4681
  359POPC   GL1 4583  11.788   2.250   7.934 -0.1607  0.0246 -0.0585
  359POPC   GL2 4584  11.573   2.467   7.998  0.3207  0.1578  0.0756
  359POPC   C1A 4585  12.175   2.383   8.049 -0.0516  0.0139  0.1237
  359POPC   D2A 4586  12.553   2.287   7.931  0.1609  0.2005  0.2560
  359POPC   C3A 4587  12.741   2.232   8.341 -0.1824 -0.1050  0.0558
  359POPC   C4A 4588  12.638   2.260   8.798 -0.0106  0.1464  0.2868
  359POPC   C1B 4589  11.798   2.318   8.454  0.0846  0.2950  0.2921
  359POPC   C2B 4590  11.878   2.533   8.845  0.1228 -0.1636 -0.1526
  359POPC   C3B 4591  12.197   2.589   9.196  0.0141  0.3349  0.2598
  359POPC   C4B 4592  12.613   2.700   9.352 -0.2090 -0.0167  0.0433
  360POPC   NC3 4593   3.927   2.437   7.479  0.0027  0.5417  0.1540
  360POPC   PO4 4594   3.662   2.664   7.715 -0.0554  0.0627 -0.2267
  360POPC   GL1 4595   3.436   2.656   8.049 -0.3388 -0.3170 -0.0572
  360POPC   GL2 4596   3.270   2.379   8.134  0.1390 -0.0246  0.4094
  360POPC   C1A 4597   3.336   2.763   8.477 -0.4824  0.0356 -0.1171
  360POPC   D2A 4598   3.090   2.865   8.798 -0.2746 -0.0641  0.2017
  360POPC   C3A 4599   2.882   3.158   8.906  0.3511  0.0902 -0.0114
  360POPC   C4A 4600   2.898   3.672   8.964  0.0844  0.0817 -0.0572
  360POPC   C1B 4601   3.158   2.223   8.474  0.2077 -0.3573  0.2499
  360POPC   C2B 4602   3.307   2.324   8.906  0.4058 -0.0604 -0.0583
  360POPC   C3B 4603   3.644   2.604   9.119  0.0418 -0.2223  0.0975
  360POPC   C4B 4604   3.988   2.565   9.521 -0.0098  0.0802 -0.2713
  361POPC   NC3 4605   1.799   2.390   7.845 -0.4996 -0.0771  0.1133
  361POPC   PO4 4606   1.972   2.789   7.752 -0.0385 -0.0896  0.3891
  361POPC   GL1 4607   2.061   2.700   8.150  0.0593  0.1279 -0.3061
  361POPC   GL2 4608   2.400   2.858   8.280  0.1420  0.1786 -0.4781
  361POPC   C1A 4609   2.112   2.419   8.522 -0.0436  0.4159 -0.0915
  361POPC   D2A 4610   2.374   2.218   8.862  0.4471 -0.0633  0.1759
  361POPC   C3A 4611   2.214   2.092   9.147  0.0056  0.0243 -0.1273
  361POPC   C4A 4612   1.897   2.140   9.348  0.0117  0.1944  0.0508
  361POPC   C1B 4613   1.943   2.929   8.583 -0.0583 -0.4270  0.3063
  361POPC   C2B 4614   1.872   3.036   9.070  0.0062  0.1416 -0.1714
  361POPC   C3B 4615   1.486   3.221   9.201 -0.1877 -0.1198  0.0344
  361POPC   C4B 4616   1.195   3.413   9.456  0.3136  0.4051 -0.0767
  362POPC   NC3 4617   3.277   2.318   7.625 -0.1139 -0.0218  0.0354
  362POPC   PO4 4618   3.648   2.036   7.498  0.1640  0.3368 -0.0916
  362POPC   GL1 4619   3.706   2.159   7.918 -0.0588  0.0186  0.4627
  362POPC   GL2 4620   3.865   2.312   7.951 -0.2895 -0.0021 -0.2734
  362POPC   C1A 4621   3.996   1.893   8.295 -0.2117 -0.2686 -0.1838
  362POPC   D2A 4622   4.124   1.689   8.684 -0.0891  0.1202 -0.1478
  362POPC   C3A 4623   3.897   1.422   8.741 -0.4267  0.0940  0.2091
  362POPC   C4A 4624   3.919   1.147   9.052  0.0366  0.1503 -0.0305
  362POPC   C1B 4625   3.934   2.438   8.304  0.0070 -0.1399  0.1459
  362POPC   C2B 4626   3.950   2.653   8.647  0.3531  0.3321  0.0970
  362POPC   C3B 4627   4.126   2.715   9.041  0.0214 -0.0681  0.1548
  362POPC   C4B 4628   4.290   2.938   9.272 -0.4527 -0.1547  0.5223
  363POPC   NC3 4629   2.179   4.973   7.371  0.0446 -0.0472 -0.0477
  363POPC   PO4 4630   1.973   4.611   7.391 -0.2960 -0.1739 -0.2233
  363POPC   GL1 4631   1.989   4.716   7.870  0.1830  0.1595 -0.2418
  363POPC   GL2 4632   2.337   4.599   7.962  0.2798 -0.0974 -0.0700
  363POPC   C1A 4633   1.966   4.824   8.249 -0.3073 -0.0739  0.0730
  363POPC   D2A 4634   2.183   4.889   8.608 -0.3747 -0.2499  0.3739
  363POPC   C3A 4635   2.505   5.050   8.729 -0.1309  0.3022  0.2029
  363POPC   C4A 4636   2.805   5.041   9.068 -0.1103 -0.6827 -0.5498
  363POPC   C1B 4637   2.502   4.492   8.393  0.1760 -0.0599 -0.0328
  363POPC   C2B 4638   2.419   4.497   8.809  0.1414 -0.2747  0.0634
  363POPC   C3B 4639   2.004   4.565   8.939 -0.0503 -0.2361 -0.0586
  363POPC   C4B 4640   1.806   5.004   8.991 -0.0992 -0.1170  0.3025
  364POPC   NC3 4641   6.156   2.614   7.021  0.1427 -0.2111  0.3166
  364POPC   PO4 4642   6.399   2.358   7.256  0.1032 -0.1090  0.0879
  364POPC   GL1 4643   6.328   2.122   7.613 -0.4431  0.0542 -0.3641
  364POPC   GL2 4644   6.387   1.715   7.574  0.0778 -0.1457  0.2230
  364POPC   C1A 4645   5.991   2.232   7.903 -0.0977  0.0823  0.0086
  364POPC   D2A 4646   5.902   2.488   8.263 -0.3746  0.0974 -0.0794
  364POPC   C3A 4647   5.840   2.486   8.612 -0.1414  0.0496  0.1602
  364POPC   C4A 4648   5.941   2.911   8.714 -0.1897 -0.4987 -0.4092
  364POPC   C1B 4649   6.077   1.563   7.783  0.0797 -0.4254  0.0388
  364POPC   C2B 4650   5.803   1.246   8.017 -0.1819 -0.5777  0.0814
  364POPC   C3B 4651   5.723   1.267   8.454 -0.2419  0.0865  0.0001
  364POPC   C4B 4652   5.859   1.474   8.844  0.3176 -0.1757 -0.2278
  365POPC   NC3 4653  12.031   0.667   7.535  0.0880 -0.1794 -0.0427
  365POPC   PO4 4654  12.093   0.274   7.693  0.0129  0.0281  0.0018
  365POPC   GL1 4655  12.243   0.332   8.064 -0.5628  0.1524 -0.0805
  365POPC   GL2 4656  12.603   0.362   8.163 -0.1449 -0.0112  0.1035
  365POPC   C1A 4657  12.158   0.514   8.468  0.5066 -0.1609  0.1191
  365POPC   D2A 4658  11.912   0.601   8.884  0.4012  0.0940  0.1062
  365POPC   C3A 4659  11.796   0.156   9.007 -0.0321  0.1425  0.1437
  365POPC   C4A 4660  11.566  -0.319   8.942  0.0149  0.0890  0.1464
  365POPC   C1B 4661  12.632   0.399   8.629  0.2126 -0.0892  0.0369
  365POPC   C2B 4662  12.581   0.750   8.945 -0.1069 -0.3022 -0.0522
  365POPC   C3B 4663  12.717   1.026   9.327  0.1049  0.0147 -0.2641
  365POPC   C4B 4664  12.930   1.417   9.512 -0.0905  0.3388  0.2803
  366POPC   NC3 4665   3.784   0.334   7.371 -0.0954 -0.0704  0.0220
  366POPC   PO4 4666   3.872   0.142   7.801  0.0878  0.0280  0.0621
  366POPC   GL1 4667   3.447   0.175   8.032 -0.1560 -0.2158 -0.0151
  366POPC   GL2 4668   3.069   0.186   8.005  0.3065 -0.1913  0.0392
  366POPC   C1A 4669   3.367   0.148   8.471 -0.1615 -0.0459  0.3204
  366POPC   D2A 4670   3.256   0.061   8.919 -0.0629  0.1012  0.2159
  366POPC   C3A 4671   3.507  -0.183   9.298  0.1088 -0.0467  0.3501
  366POPC   C4A 4672   3.945  -0.133   9.373 -0.2872  0.0651  0.0172
  366POPC   C1B 4673   2.846  -0.084   8.301  0.0868  0.1553 -0.2558
  366POPC   C2B 4674   2.524  -0.227   8.535  0.2669 -0.1669  0.1325
  366POPC   C3B 4675   2.717  -0.339   8.907  0.0133  0.0451 -0.1709
  366POPC   C4B 4676   3.083  -0.372   9.022 -0.4987 -0.1264 -0.0718
  367POPC   NC3 4677   2.500  11.938   6.815 -0.2445 -0.1824 -0.2309
  367POPC   PO4 4678   2.931  11.860   7.004  0.0052  0.0930 -0.0438
  367POPC   GL1 4679   2.742  11.714   7.392  0.2181  0.3877 -0.2338
  367POPC   GL2 4680   3.024  11.811   7.596 -0.0648 -0.0936  0.1037
  367POPC   C1A 4681   2.377  11.707   7.764  0.1156 -0.0563  0.0014
  367POPC   D2A 4682   2.099  12.057   7.953 -0.1735 -0.0594 -0.1107
  367POPC   C3A 4683   2.151  12.582   7.952 -0.1624  0.1511  0.0253
  367POPC   C4A 4684   1.937  12.956   8.035  0.4167 -0.4142 -0.2805
  367POPC   C1B 4685   2.830  11.470   7.897  0.0748 -0.1670  0.1770
  367POPC   C2B 4686   2.587  11.314   8.205 -0.2453 -0.1310 -0.1204
  367POPC   C3B 4687   2.290  11.255   8.499 -0.0061 -0.1335  0.1117
  367POPC   C4B 4688   2.125  11.463   8.786  0.0997  0.0945 -0.1653
  368POPC   NC3 4689   7.230   2.379   6.633  0.0735 -0.0819  0.1500
  368POPC   PO4 4690   7.038   2.356   7.072 -0.0908 -0.1133  0.0836
  368POPC   GL1 4691   6.894   2.225   7.580  0.0806  0.0694  0.1225
  368POPC   GL2 4692   7.069   2.363   7.834 -0.0378 -0.2696 -0.1016
  368POPC   C1A 4693   6.761   1.966   7.840  0.2103 -0.2000  0.0393
  368POPC   D2A 4694   6.355   1.869   8.042 -0.2651  0.0354 -0.0310
  368POPC   C3A 4695   6.134   1.967   8.402  0.0424  0.1551 -0.0264
  368POPC   C4A 4696   6.009   2.020   8.817 -0.2116 -0.2688 -0.0041
  368POPC   C1B 4697   6.711   2.433   8.209 -0.0820 -0.1920  0.0351
  368POPC   C2B 4698   6.901   2.608   8.578  0.1310 -0.1495 -0.1912
  368POPC   C3B 4699   6.776   2.722   8.959  0.0705 -0.0217  0.2027
  368POPC   C4B 4700   6.864   3.012   9.163 -0.1170  0.0645  0.0322
  369POPC   NC3 4701  12.044   7.981   6.819 -0.0879 -0.0853 -0.2057
  369POPC   PO4 4702  12.004   8.366   6.877  0.1047  0.0123  0.2202
  369POPC   GL1 4703  12.109   8.160   7.291  0.2479 -0.1055  0.1221
  369POPC   GL2 4704  12.230   7.796   7.358 -0.3127 -0.2827 -0.1592
  369POPC   C1A 4705  12.151   8.455   7.677 -0.1342  0.1432 -0.0875
  369POPC   D2A 4706  11.956   8.825   7.875  0.0269 -0.0996 -0.1136
  369POPC   C3A 4707  12.100   9.118   8.031 -0.1588 -0.2058  0.3238
  369POPC   C4A 4708  12.541   9.179   8.208  0.2548  0.2522  0.1266
  369POPC   C1B 4709  11.964   7.712   7.626  0.1443 -0.2827  0.0121
  369POPC   C2B 4710  11.776   7.405   7.946  0.0100 -0.0399 -0.0749
  369POPC   C3B 4711  11.552   7.075   7.891 -0.0006  0.0054  0.0044
  369POPC   C4B 4712  11.344   6.831   8.184 -0.0979 -0.0369  0.0776
  370POPC   NC3 4713   4.075   1.033   7.375  0.0967 -0.2069 -0.0465
  370POPC   PO4 4714   3.777   1.067   7.751  0.1568  0.0725 -0.1333
  370POPC   GL1 4715   3.849   0.891   8.118 -0.2271 -0.0837 -0.0552
  370POPC   GL2 4716   3.905   0.582   8.117  0.1335  0.1442  0.0070
  370POPC   C1A 4717   3.604   0.980   8.515 -0.0957 -0.0707 -0.1120
  370POPC   D2A 4718   3.435   0.937   8.997  0.1204  0.0439  0.1658
  370POPC   C3A 4719   3.216   0.588   9.012 -0.0836  0.0708  0.3024
  370POPC   C4A 4720   2.944   0.450   9.201  0.1014  0.0782 -0.2347
  370POPC   C1B 4721   3.709   0.492   8.503  0.1975 -0.5386 -0.0565
  370POPC   C2B 4722   3.754   0.563   8.967  0.2225 -0.0890  0.3080
  370POPC   C3B 4723   3.755   0.798   9.354 -0.1219  0.0282  0.0558
  370POPC   C4B 4724   3.601   0.745   9.805 -0.2633 -0.0537  0.1635
  371POPC   NC3 4725   9.183   0.034   7.084  0.2399 -0.0556  0.3230
  371POPC   PO4 4726   9.051   0.315   7.436  0.3690 -0.2095  0.1580
  371POPC   GL1 4727   9.031   0.242   7.820 -0.1971 -0.1419 -0.3017
  371POPC   GL2 4728   8.905  -0.073   8.008 -0.2265 -0.3139 -0.0788
  371POPC   C1A 4729   8.850   0.498   8.179  0.1011  0.1361  0.0433
  371POPC   D2A 4730   8.652   0.596   8.503  0.3390 -0.0567 -0.0744
  371POPC   C3A 4731   8.668   0.971   8.665 -0.1915  0.1700  0.0464
  371POPC   C4A 4732   8.900   1.434   8.884  0.3231 -0.1476  0.1640
  371POPC   C1B 4733   8.990  -0.194   8.365 -0.2434 -0.1036 -0.1237
  371POPC   C2B 4734   8.816  -0.004   8.760  0.1950 -0.1299  0.1069
  371POPC   C3B 4735   8.818   0.026   9.179  0.2010 -0.0786  0.2582
  371POPC   C4B 4736   8.779   0.139   9.675 -0.2169 -0.1537  0.1260
  372POPC   NC3 4737  11.880   4.192   7.136 -0.0119 -0.1012 -0.1862
  372POPC   PO4 4738  11.782   4.542   6.869 -0.3612  0.2317  0.0847
  372POPC   GL1 4739  11.801   4.619   7.318  0.3872 -0.0487  0.1124
  372POPC   GL2 4740  11.484   4.919   7.451 -0.0975  0.2906 -0.4085
  372POPC   C1A 4741  11.586   4.334   7.769  0.2322 -0.3516  0.1447
  372POPC   D2A 4742  11.339   4.137   8.090  0.2791 -0.1219 -0.2331
  372POPC   C3A 4743  10.897   4.122   8.124  0.0447  0.0912  0.0171
  372POPC   C4A 4744  10.384   3.919   8.056  0.0289 -0.0589 -0.1767
  372POPC   C1B 4745  11.558   5.330   7.637 -0.0474 -0.0456  0.1395
  372POPC   C2B 4746  11.488   5.525   7.947 -0.0595 -0.1163 -0.2832
  372POPC   C3B 4747  11.821   5.763   8.124 -0.3020 -0.0885 -0.1673
  372POPC   C4B 4748  12.071   5.905   8.460 -0.1656 -0.0376  0.2168
  373POPC   NC3 4749   5.076  12.221   7.055 -0.0624 -0.3678 -0.0684
  373POPC   PO4 4750   5.192  12.700   7.155 -0.2831  0.0840  0.1962
  373POPC   GL1 4751   5.365  12.342   7.436  0.2682 -0.2261 -0.0367
  373POPC   GL2 4752   5.501  12.430   7.558  0.1096 -0.0188 -0.1455
  373POPC   C1A 4753   5.313  12.089   7.820  0.1302  0.0502 -0.0135
  373POPC   D2A 4754   5.191  11.668   7.781  0.1568  0.1500 -0.1393
  373POPC   C3A 4755   5.115  11.332   8.129 -0.0807  0.2969 -0.1936
  373POPC   C4A 4756   5.347  11.204   8.580  0.4121 -0.4250  0.0527
  373POPC   C1B 4757   5.654  12.432   7.999  0.3046  0.1371 -0.1665
  373POPC   C2B 4758   6.070  12.436   8.250 -0.1193 -0.1311  0.0906
  373POPC   C3B 4759   6.247  12.734   8.580 -0.0494  0.4636  0.2173
  373POPC   C4B 4760   6.559  12.861   8.702 -0.0175 -0.1595  0.4360
  374POPC   NC3 4761   8.677   3.411   7.690  0.1918 -0.0266  0.0063
  374POPC   PO4 4762   8.707   3.238   8.033  0.1208  0.3682 -0.0890
  374POPC   GL1 4763   8.595   3.047   8.360 -0.2696 -0.0918 -0.2313
  374POPC   GL2 4764   8.377   2.838   8.224 -0.1814 -0.1847 -0.2841
  374POPC   C1A 4765   8.791   2.880   8.781  0.1469  0.1828 -0.5060
  374POPC   D2A 4766   8.952   2.630   9.212  0.0433  0.1772  0.0697
  374POPC   C3A 4767   9.378   2.406   9.223 -0.3399 -0.1412 -0.2513
  374POPC   C4A 4768   9.436   2.085   9.443  0.1776 -0.1921  0.2269
  374POPC   C1B 4769   8.338   2.686   8.635  0.0012  0.1978  0.3029
  374POPC   C2B 4770   8.432   2.393   8.918 -0.1571  0.2686 -0.5161
  374POPC   C3B 4771   8.338   1.953   9.225 -0.0588  0.3139  0.0285
  374POPC   C4B 4772   8.592   1.753   9.481 -0.2627 -0.0534 -0.4006
  375POPC   NC3 4773   3.443   8.746   7.691  0.2379  0.0401 -0.0470
  375POPC   PO4 4774   3.002   8.944   7.730  0.1765 -0.1062 -0.3037
  375POPC   GL1 4775   2.975   8.821   8.195  0.1101 -0.2067 -0.0110
  375POPC   GL2 4776   2.793   8.589   8.203  0.2240 -0.1734  0.1038
  375POPC   C1A 4777   2.647   8.789   8.574  0.0503 -0.1162 -0.1078
  375POPC   D2A 4778   2.599   9.005   8.995  0.0450  0.2584  0.2832
  375POPC   C3A 4779   2.385   9.276   9.189  0.0671 -0.2457  0.2204
  375POPC   C4A 4780   2.227   9.206   9.538 -0.1710  0.0760 -0.1421
  375POPC   C1B 4781   2.680   8.245   8.408  0.0875  0.0542  0.1052
  375POPC   C2B 4782   2.423   7.895   8.773 -0.1236 -0.0485  0.0318
  375POPC   C3B 4783   2.402   7.658   9.112  0.0610  0.0335 -0.2291
  375POPC   C4B 4784   2.124   7.265   9.329 -0.0270 -0.0165 -0.1547
  376POPC   NC3 4785   7.603  10.644   7.032 -0.0511 -0.1014  0.1638
  376POPC   PO4 4786   7.828  10.720   7.393  0.0943 -0.0498 -0.4183
  376POPC   GL1 4787   8.213  10.992   7.644 -0.2009  0.1101  0.0338
  376POPC   GL2 4788   8.284  10.962   7.983  0.0416 -0.0816  0.1594
  376POPC   C1A 4789   8.579  11.196   7.736  0.0108  0.4764 -0.0760
  376POPC   D2A 4790   8.793  11.567   8.113  0.0409  0.0636  0.0928
  376POPC   C3A 4791   8.708  11.474   8.560  0.0292 -0.1118  0.1303
  376POPC   C4A 4792   8.550  11.175   8.852 -0.3078  0.1801  0.1884
  376POPC   C1B 4793   8.366  11.179   8.323  0.0821  0.0835  0.0940
  376POPC   C2B 4794   8.159  11.431   8.681 -0.2454 -0.1248 -0.0664
  376POPC   C3B 4795   8.165  11.379   9.155 -0.1084 -0.0063  0.1421
  376POPC   C4B 4796   8.260  11.449   9.608  0.1123 -0.0488  0.0788
  377POPC   NC3 4797   2.019   8.066   6.877  0.0615 -0.0191  0.0513
  377POPC   PO4 4798   1.852   7.751   7.187  0.2211 -0.1060 -0.2036
  377POPC   GL1 4799   1.955   7.675   7.512  0.0283  0.0461 -0.0016
  377POPC   GL2 4800   1.708   7.555   7.615  0.0208 -0.4071  0.0719
  377POPC   C1A 4801   2.039   7.650   7.977 -0.0523  0.0138 -0.1618
  377POPC   D2A 4802   2.108   7.622   8.412  0.1053  0.0754 -0.0499
  377POPC   C3A 4803   2.146   7.375   8.712  0.0869 -0.1931 -0.4694
  377POPC   C4A 4804   1.803   7.215   8.960  0.1820 -0.2964 -0.0494
  377POPC   C1B 4805   1.573   7.663   8.039  0.1365  0.1211  0.0717
  377POPC   C2B 4806   1.238   7.493   8.268  0.2252 -0.3476 -0.0948
  377POPC   C3B 4807   1.056   7.019   8.296 -0.1162 -0.1801 -0.1036
  377POPC   C4B 4808   0.910   6.749   8.614 -0.4234  0.2296 -0.4178
  378POPC   NC3 4809   7.952  12.360   7.148 -0.2908 -0.0207  0.4057
  378POPC   PO4 4810   7.523  12.402   7.090  0.3052 -0.1554 -0.1934
  378POPC   GL1 4811   7.472  12.040   7.407  0.0391  0.1418 -0.3461
  378POPC   GL2 4812   7.438  11.652   7.394  0.1311 -0.0315  0.0516
  378POPC   C1A 4813   7.438  12.224   7.887 -0.1830 -0.2253 -0.3673
  378POPC   D2A 4814   7.717  12.349   8.186  0.0993  0.0520 -0.2318
  378POPC   C3A 4815   7.743  12.254   8.483  0.0103 -0.4258  0.3018
  378POPC   C4A 4816   7.656  12.038   8.833  0.1600 -0.1402  0.0237
  378POPC   C1B 4817   7.254  11.743   7.810 -0.0202 -0.0650 -0.0984
  378POPC   C2B 4818   7.300  11.896   8.293 -0.0721 -0.0197 -0.0655
  378POPC   C3B 4819   7.121  11.858   8.669 -0.0630 -0.1489  0.1215
  378POPC   C4B 4820   7.385  11.700   9.102 -0.3699 -0.1015 -0.2507
  379POPC   NC3 4821  12.569   1.126   7.452  0.1128 -0.0198  0.2282
  379POPC   PO4 4822  12.142   1.285   7.450  0.2187  0.1278 -0.1331
  379POPC   GL1 4823  12.222   1.330   7.890 -0.0934 -0.0360  0.1049
  379POPC   GL2 4824  12.272   1.087   7.968  0.1077  0.0317  0.1329
  379POPC   C1A 4825  12.426   1.370   8.330 -0.0114  0.1473  0.1240
  379POPC   D2A 4826  12.210   1.551   8.798 -0.0408  0.1419  0.2960
  379POPC   C3A 4827  12.154   1.868   9.199 -0.1785  0.1574  0.1793
  379POPC   C4A 4828  12.522   2.164   9.352  0.1453  0.2579  0.0760
  379POPC   C1B 4829  11.987   0.834   8.149 -0.2049 -0.1754  0.1405
  379POPC   C2B 4830  11.548   0.836   8.452  0.0467  0.0007 -0.2037
  379POPC   C3B 4831  11.381   0.511   8.866 -0.1522  0.0852  0.3175
  379POPC   C4B 4832  10.995   0.630   9.139 -0.1416  0.0249  0.0321
  380POPC   NC3 4833  11.207   9.935   6.525  0.0991  0.1777  0.1629
  380POPC   PO4 4834  11.172  10.095   6.965  0.2182 -0.1162  0.1187
  380POPC   GL1 4835  11.356  10.003   7.378 -0.1390 -0.2549 -0.1375
  380POPC   GL2 4836  11.649  10.077   7.411 -0.2265  0.2241  0.1297
  380POPC   C1A 4837  11.306   9.806   7.685  0.2743  0.0819 -0.3964
  380POPC   D2A 4838  11.487   9.766   8.154 -0.2245 -0.0902 -0.1030
  380POPC   C3A 4839  11.692   9.465   8.394 -0.1535  0.5211 -0.0116
  380POPC   C4A 4840  11.956   9.524   8.765 -0.4144 -0.3488 -0.0948
  380POPC   C1B 4841  11.623  10.208   7.827  0.1838 -0.1787 -0.1531
  380POPC   C2B 4842  11.735  10.410   8.242  0.0316  0.0833  0.0822
  380POPC   C3B 4843  11.697  10.482   8.720  0.0126 -0.0393  0.0255
  380POPC   C4B 4844  11.517  10.190   9.049 -0.0542 -0.0586  0.0074
  381POPC   NC3 4845   0.044   8.991   6.873  0.5682  0.0881  0.1020
  381POPC   PO4 4846  -0.377   8.935   7.226  0.1090 -0.1114  0.1847
  381POPC   GL1 4847  -0.640   9.043   7.537 -0.0715  0.2004 -0.4375
  381POPC   GL2 4848  -0.648   9.329   7.708  0.2302  0.0440  0.2089
  381POPC   C1A 4849  -0.599   8.792   7.886  0.1013  0.3938 -0.0226
  381POPC   D2A 4850  -0.822   8.814   8.331  0.0310  0.2150 -0.1322
  381POPC   C3A 4851  -0.699   8.409   8.571  0.2566 -0.0744  0.0020
  381POPC   C4A 4852  -0.852   8.141   8.933 -0.5454  0.2984  0.3401
  381POPC   C1B 4853  -0.719   9.607   7.986 -0.1731  0.2986  0.2584
  381POPC   C2B 4854  -0.788   9.558   8.411 -0.0884  0.1289  0.1303
  381POPC   C3B 4855  -0.520   9.507   8.602  0.0157 -0.1786 -0.0414
  381POPC   C4B 4856  -0.060   9.624   8.392  0.1827  0.0564 -0.0635
  382POPC   NC3 4857   1.885   8.845   7.093  0.0514 -0.0952  0.1088
  382POPC   PO4 4858   1.370   8.833   6.913 -0.0113 -0.2081  0.3089
  382POPC   GL1 4859   1.473   8.992   7.320 -0.1884 -0.0101 -0.1312
  382POPC   GL2 4860   1.727   9.057   7.529 -0.1718 -0.1139  0.2212
  382POPC   C1A 4861   1.301   9.220   7.580  0.0128  0.1598 -0.1521
  382POPC   D2A 4862   1.020   9.112   7.836  0.3343  0.0545 -0.0690
  382POPC   C3A 4863   1.220   8.929   8.136  0.1166 -0.2069  0.2670
  382POPC   C4A 4864   1.241   8.495   8.294  0.3195  0.0531  0.2433
  382POPC   C1B 4865   1.663   9.159   7.993  0.1404 -0.0416  0.0514
  382POPC   C2B 4866   1.721   9.038   8.401  0.0303 -0.3431 -0.2302
  382POPC   C3B 4867   1.601   8.743   8.665  0.2035  0.1027 -0.1333
  382POPC   C4B 4868   1.544   8.686   9.081 -0.1558  0.0598 -0.0002
  383POPC   NC3 4869   1.171   0.776   7.459 -0.1380 -0.0096  0.2949
  383POPC   PO4 4870   0.794   0.861   7.555  0.0320  0.0885 -0.2352
  383POPC   GL1 4871   0.889   0.816   8.000  0.2052 -0.1329 -0.1928
  383POPC   GL2 4872   1.132   1.090   8.137 -0.3335  0.0071 -0.2610
  383POPC   C1A 4873   0.843   0.566   8.308  0.1268  0.0617 -0.2290
  383POPC   D2A 4874   0.585   0.306   8.423 -0.0257  0.1669 -0.0505
  383POPC   C3A 4875   0.579   0.173   8.788  0.0753 -0.1154 -0.2079
  383POPC   C4A 4876   0.558   0.105   9.211 -0.0894  0.0820  0.1528
  383POPC   C1B 4877   0.909   1.048   8.565 -0.0137  0.0444  0.0916
  383POPC   C2B 4878   0.664   1.100   8.982 -0.0305 -0.2308  0.1087
  383POPC   C3B 4879   0.226   1.183   9.094  0.1199 -0.0136 -0.4472
  383POPC   C4B 4880  -0.241   1.206   8.911 -0.5251  0.2792  0.1209
  384POPC   NC3 4881   9.133   7.400   8.373 -0.0034 -0.0555 -0.4650
  384POPC   PO4 4882   9.227   7.803   8.622  0.2336  0.1654 -0.0125
  384POPC   GL1 4883   9.603   7.842   8.804 -0.0775  0.0120  0.0847
  384POPC   GL2 4884   9.648   7.774   9.106  0.0469 -0.0432 -0.1653
  384POPC   C1A 4885  10.108   7.875   8.728 -0.4396  0.1401  0.3631
  384POPC   D2A 4886  10.384   7.766   8.451  0.0332  0.2124 -0.0751
  384POPC   C3A 4887  10.773   7.499   8.423  0.2702  0.0216  0.2214
  384POPC   C4A 4888  11.025   7.164   8.364 -0.1202 -0.2448 -0.1245
  384POPC   C1B 4889   9.967   7.916   9.196  0.1608 -0.1752 -0.0022
  384POPC   C2B 4890  10.335   7.677   9.182 -0.3339  0.0346  0.0604
  384POPC   C3B 4891  10.781   7.475   9.061 -0.1639 -0.0780 -0.2197
  384POPC   C4B 4892  10.948   7.142   8.846 -0.3110  0.1212  0.4986
  385POPC   NC3 4893   1.469  11.915   6.783  0.0490 -0.2149 -0.0923
  385POPC   PO4 4894   1.743  12.186   7.197  0.0685 -0.2363 -0.1951
  385POPC   GL1 4895   1.595  11.992   7.615 -0.0353 -0.1029  0.0725
  385POPC   GL2 4896   1.497  11.682   7.652  0.3170  0.0075  0.1978
  385POPC   C1A 4897   1.601  11.899   8.079  0.0752  0.0599  0.0443
  385POPC   D2A 4898   1.800  12.120   8.418  0.2340  0.2837 -0.1216
  385POPC   C3A 4899   1.812  12.097   8.841 -0.2342 -0.1040  0.2164
  385POPC   C4A 4900   1.998  11.856   9.123 -0.1177 -0.4518  0.0355
  385POPC   C1B 4901   1.609  11.450   8.047  0.0919 -0.0201  0.4139
  385POPC   C2B 4902   1.804  11.422   8.426 -0.0802  0.1967  0.0505
  385POPC   C3B 4903   1.663  11.584   8.794 -0.1155 -0.1905 -0.1169
  385POPC   C4B 4904   1.478  11.704   9.097 -0.0548  0.1179 -0.2433
  386POPC   NC3 4905  12.626   0.225   7.301  0.2962 -0.3361  0.0248
  386POPC   PO4 4906  12.474  -0.072   7.586  0.1313  0.0222  0.0465
  386POPC   GL1 4907  12.548  -0.142   8.065 -0.1019 -0.0538  0.0494
  386POPC   GL2 4908  12.823  -0.326   8.138 -0.0972 -0.1158  0.0230
  386POPC   C1A 4909  12.325  -0.017   8.397 -0.3274 -0.2070  0.2242
  386POPC   D2A 4910  12.392   0.066   8.903  0.3521  0.3151 -0.0854
  386POPC   C3A 4911  12.305   0.420   9.185 -0.2300 -0.0337  0.0319
  386POPC   C4A 4912  12.293   0.774   9.496  0.0172 -0.3102  0.0254
  386POPC   C1B 4913  12.620  -0.535   8.486 -0.0500  0.0139 -0.0737
  386POPC   C2B 4914  12.429  -0.558   8.874  0.0535 -0.1692  0.1357
  386POPC   C3B 4915  12.504  -0.576   9.274 -0.2674 -0.0970  0.3991
  386POPC   C4B 4916  12.468  -0.490   9.686  0.0793  0.0042 -0.2810
  387POPC   NC3 4917   0.389  11.143   6.788 -0.3497  0.2122  0.0088
  387POPC   PO4 4918   0.672  10.822   6.968  0.1311  0.3399  0.1675
  387POPC   GL1 4919   0.561  10.789   7.350  0.0266  0.2544 -0.0671
  387POPC   GL2 4920   0.269  11.014   7.334  0.0333  0.0112  0.0237
  387POPC   C1A 4921   0.848  10.913   7.761  0.1174 -0.1771 -0.1790
  387POPC   D2A 4922   1.017  11.042   8.283  0.2112  0.2353 -0.1851
  387POPC   C3A 4923   0.675  11.002   8.534  0.1324 -0.2043 -0.2288
  387POPC   C4A 4924   0.719  10.974   9.003  0.1986 -0.2791  0.2359
  387POPC   C1B 4925   0.322  10.865   7.776 -0.1670 -0.2058 -0.1101
  387POPC   C2B 4926   0.226  10.830   8.178 -0.2333  0.1378 -0.0577
  387POPC   C3B 4927   0.030  11.048   8.529  0.2541  0.2029 -0.0773
  387POPC   C4B 4928  -0.048  11.305   8.962 -0.1512  0.0886  0.0135
  388POPC   NC3 4929   9.752   2.891   6.899 -0.0938  0.1002  0.2228
  388POPC   PO4 4930   9.899   2.763   7.252  0.0093 -0.2154  0.1110
  388POPC   GL1 4931   9.900   2.642   7.654  0.0105  0.1547 -0.0709
  388POPC   GL2 4932  10.232   2.767   7.896 -0.2057 -0.1910  0.0404
  388POPC   C1A 4933   9.850   2.447   8.054  0.5892 -0.0248  0.0377
  388POPC   D2A 4934   9.827   2.064   8.381  0.1862  0.0503  0.1331
  388POPC   C3A 4935   9.474   1.787   8.390 -0.3054  0.3268 -0.0025
  388POPC   C4A 4936   9.085   1.678   8.457  0.3315 -0.0031  0.0063
  388POPC   C1B 4937  10.232   2.778   8.355 -0.1067  0.1845  0.0210
  388POPC   C2B 4938  10.410   2.669   8.806  0.0811 -0.0753  0.3120
  388POPC   C3B 4939  10.372   2.639   9.197 -0.1968 -0.1645 -0.1138
  388POPC   C4B 4940  10.653   2.820   9.470 -0.0900 -0.4630  0.0102
  389POPC   NC3 4941   1.431   1.901   7.764 -0.2035 -0.0349  0.3744
  389POPC   PO4 4942   1.873   1.845   7.878  0.1301 -0.1756 -0.2037
  389POPC   GL1 4943   2.198   2.164   8.033  0.1750 -0.0466  0.0085
  389POPC   GL2 4944   2.292   1.968   8.227  0.0811  0.0425  0.0401
  389POPC   C1A 4945   2.650   2.269   8.237 -0.2708  0.2751 -0.3048
  389POPC   D2A 4946   2.845   2.627   8.429  0.1813 -0.1154  0.0721
  389POPC   C3A 4947   2.808   2.448   8.813 -0.4149 -0.0496 -0.2475
  389POPC   C4A 4948   2.913   1.946   8.929 -0.1275 -0.1388  0.1822
  389POPC   C1B 4949   1.928   1.912   8.525 -0.2592  0.3278 -0.0110
  389POPC   C2B 4950   1.895   1.674   8.869  0.1866  0.0245 -0.1715
  389POPC   C3B 4951   1.719   1.661   9.244  0.2295 -0.0348 -0.0764
  389POPC   C4B 4952   1.331   1.784   9.449  0.0811  0.1078  0.4794
  390POPC   NC3 4953   2.665  12.895   7.004  0.1382 -0.0050 -0.1065
  390POPC   PO4 4954   2.338  12.729   7.283  0.1011  0.0497  0.0718
  390POPC   GL1 4955   2.588  12.588   7.659  0.4508 -0.1387  0.0256
  390POPC   GL2 4956   2.814  12.723   7.879 -0.0776 -0.0923 -0.3096
  390POPC   C1A 4957   2.571  12.134   7.865 -0.2331 -0.0505  0.0384
  390POPC   D2A 4958   2.617  11.841   8.192  0.1454  0.1931 -0.0387
  390POPC   C3A 4959   3.001  11.882   8.418 -0.1585 -0.0705  0.1877
  390POPC   C4A 4960   3.261  11.764   8.716 -0.1101  0.1799 -0.1428
  390POPC   C1B 4961   2.568  12.507   8.189 -0.0227 -0.1437 -0.0278
  390POPC   C2B 4962   2.621  12.228   8.514  0.2629 -0.1309 -0.1838
  390POPC   C3B 4963   2.792  12.235   8.866 -0.0489  0.1719 -0.0164
  390POPC   C4B 4964   2.807  12.409   9.315 -0.2226 -0.1851  0.0388
  391POPC   NC3 4965   0.055  12.604   7.396  0.2785 -0.2111 -0.3302
  391POPC   PO4 4966   0.364  12.908   7.607  0.0871 -0.2337  0.1010
  391POPC   GL1 4967   0.390  12.883   7.961  0.1726  0.1365  0.0020
  391POPC   GL2 4968   0.695  13.032   8.007 -0.1468 -0.1891 -0.0823
  391POPC   C1A 4969   0.321  12.925   8.508  0.0305  0.0575  0.0017
  391POPC   D2A 4970   0.241  12.831   8.944 -0.2442 -0.1328 -0.0244
  391POPC   C3A 4971   0.300  12.394   9.251  0.1015  0.3857 -0.0107
  391POPC   C4A 4972   0.187  12.091   9.496  0.1662 -0.2364 -0.2221
  391POPC   C1B 4973   0.836  12.855   8.308 -0.1206  0.0435 -0.2576
  391POPC   C2B 4974   0.737  12.774   8.756  0.1348  0.3358 -0.1719
  391POPC   C3B 4975   0.826  12.762   9.224 -0.1179 -0.0764 -0.2202
  391POPC   C4B 4976   1.044  12.896   9.546  0.2212 -0.2511 -0.1108
  392POPC   NC3 4977   2.552   4.538   7.567 -0.1876  0.0951 -0.0840
  392POPC   PO4 4978   2.903   4.701   7.449 -0.2663  0.1059  0.2371
  392POPC   GL1 4979   2.622   5.020   7.771 -0.1075  0.0116 -0.0164
  392POPC   GL2 4980   2.478   5.290   7.656  0.0764  0.1180  0.0591
  392POPC   C1A 4981   2.522   5.002   8.206 -0.0479 -0.1874  0.1640
  392POPC   D2A 4982   2.895   4.934   8.466  0.1089 -0.1887  0.1990
  392POPC   C3A 4983   2.927   4.461   8.695 -0.2337 -0.1288  0.1674
  392POPC   C4A 4984   2.863   4.081   8.675 -0.1482  0.0792  0.2174
  392POPC   C1B 4985   2.475   5.445   8.023  0.4597 -0.2551  0.0441
  392POPC   C2B 4986   2.329   5.420   8.446 -0.2101 -0.3252  0.0143
  392POPC   C3B 4987   2.086   5.385   8.788 -0.0191 -0.1455 -0.1277
  392POPC   C4B 4988   1.883   5.435   9.321 -0.1835  0.1108  0.1750
  393POPC   NC3 4989   1.951  10.867   7.106 -0.0065  0.1067 -0.1862
  393POPC   PO4 4990   1.991  11.320   7.113 -0.1345 -0.0881 -0.1284
  393POPC   GL1 4991   2.094  11.277   7.470  0.0009 -0.0116 -0.1300
  393POPC   GL2 4992   1.952  11.496   7.732 -0.1449  0.2079  0.0161
  393POPC   C1A 4993   2.367  11.172   7.802 -0.2188  0.0343  0.0412
  393POPC   D2A 4994   2.345  10.871   8.119 -0.1106 -0.0051 -0.1413
  393POPC   C3A 4995   2.564  10.797   8.515 -0.3143  0.1502 -0.3534
  393POPC   C4A 4996   2.928  10.492   8.797 -0.1502  0.1874 -0.2293
  393POPC   C1B 4997   2.113  11.613   8.146  0.1443  0.0996 -0.3989
  393POPC   C2B 4998   2.222  11.887   8.552  0.3452 -0.0049  0.0396
  393POPC   C3B 4999   2.617  11.750   8.745 -0.0410  0.0229  0.1843
  393POPC   C4B 5000   2.932  11.874   9.126 -0.2722  0.2203 -0.2753
  394W        W 5001   4.432   9.342  15.181  0.1026  0.0529 -0.0124
  395W        W 5002   8.472   9.593   0.048  0.0240 -0.0607  0.2140
  396W        W 5003   7.894   1.628   3.936  0.0879  0.2886 -0.0252
  397W        W 5004  12.426   9.977  17.487  0.0083  0.2588 -0.1673
  398W        W 5005   9.102   2.283  11.776  0.0623  0.2847  0.1653
  399W        W 5006  10.439   5.251   6.942 -0.1855 -0.1341 -0.1228
  400W        W 5007   4.914   4.025  16.598  0.0855 -0.2008 -0.2551
  401W        W 5008   1.246  11.496   4.505  0.0125 -0.0398  0.1700
  402W        W 5009  11.395   4.785   6.153  0.2788  0.0161 -0.0050
  403W        W 5010   5.481  11.402  16.742 -0.5286 -0.2353  0.5426
  404W        W 5011   1.369   3.471  12.452 -0.0302 -0.0068  0.2206
  405W        W 5012   4.867   2.960   2.509  0.1246 -0.1578 -0.0741
  406W        W 5013   3.795   9.055   6.249 -0.1149 -0.0376 -0.0619
  407W        W 5014   8.694   4.891  10.634  0.0157  0.2739 -0.0646
  408W        W 5015   3.230   7.830  16.407 -0.1528 -0.2723  0.2979
  409W        W 5016   3.212  10.527   7.815  0.1599  0.0953 -0.1829
  410W        W 5017   2.150  12.127  12.157 -0.0087  0.3146  0.0276
  411W        W 5018  12.116   7.839  15.382 -0.2058  0.0563 -0.0799
  412W        W 5019   5.802   8.290   1.591  0.0060 -0.1362  0.4453
  413W        W 5020   8.722  11.140   1.511  0.3778 -0.1442  0.1031
  414W        W 5021   1.491   0.306   3.788  0.0501  0.0002  0.0210
  415W        W 5022   7.924   3.065  14.201 -0.0928 -0.1694 -0.1877
  416W        W 5023  11.812   6.973  11.394  0.1286  0.0267  0.2559
  417W        W 5024   1.910   4.726   6.219  0.0284  0.2620 -0.1024
  418W        W 5025   2.639  12.568  14.495 -0.2605  0.1501 -0.1185
  419W        W 5026   0.981  10.101   2.172  0.0063 -0.2867 -0.1024
  420W        W 5027  11.732   1.210   6.464 -0.0210 -0.1933 -0.1427
  421W        W 5028   3.698   6.311  16.466 -0.0966  0.4916 -0.3230
  422W        W 5029   0.656   5.580  17.487 -0.0579  0.0718 -0.1655
  423W        W 5030   9.061   4.861   1.695  0.3988  0.0838  0.0205
  424W        W 5031  10.098   7.818   5.167  0.2648  0.2159  0.2442
  425W        W 5032   7.442   4.449   5.375  0.1867 -0.1535 -0.0942
  426W        W 5033   8.078  12.311   3.007 -0.0063 -0.1418  0.0438
  427W        W 5034   9.976   3.151   2.786 -0.2420  0.0614  0.1361
  428W        W 5035   1.969   6.016   3.796  0.2334  0.0293 -0.0987
  429W        W 5036   0.643   4.216  12.451  0.0286 -0.0078  0.0100
  430W        W 5037  12.013  12.348  14.093  0.2724  0.2265  0.2895
  431W        W 5038   3.926  10.651  16.098  0.1858  0.1157  0.3748
  432W        W 5039   9.158   1.486   0.091 -0.1862 -0.0406 -0.1029
  433W        W 5040   5.575   5.171   1.458  0.3667  0.1188  0.1728
  434W        W 5041   1.520   2.976   4.444 -0.0144  0.3268 -0.0549
  435W        W 5042  12.077   2.451   4.116  0.0584 -0.0733  0.0472
  436W        W 5043   7.639   9.370  13.762 -0.2546 -0.1458 -0.1455
  437W        W 5044  12.720   5.923   2.647 -0.1095  0.3521  0.0011
  438W        W 5045   1.302   7.809  10.917  0.1839  0.5414 -0.3189
  439W        W 5046   5.697   7.736  12.570  0.1541  0.0514 -0.1340
  440W        W 5047  10.138   3.726   0.883 -0.0409  0.0514 -0.3084
  441W        W 5048   6.457   1.459  11.346 -0.1959 -0.1353  0.5665
  442W        W 5049  10.019   0.281   1.336  0.0178  0.1133 -0.1556
  443W        W 5050  10.517  11.485  13.927  0.0202  0.2105 -0.0227
  444W        W 5051   4.256  11.905  15.520 -0.0672  0.0749 -0.0726
  445W        W 5052   2.333   7.255   0.653  0.1418 -0.2625 -0.0809
  446W        W 5053   7.085   7.477   2.169  0.2959  0.1930 -0.0862
  447W        W 5054   0.526  12.593   2.283 -0.1666  0.1871 -0.1546
  448W        W 5055  12.418   8.929  14.205 -0.0699  0.2576 -0.0505
  449W        W 5056   6.921   1.853  17.273 -0.1451  0.1459 -0.0056
  450W        W 5057  10.398   8.305  17.157  0.2109  0.0164 -0.1450
  451W        W 5058   6.732   7.843   4.725 -0.0523 -0.3589 -0.0765
  452W        W 5059   8.819   2.388   2.888 -0.0844 -0.5424 -0.1622
  453W        W 5060   8.341   8.596   1.900  0.1798  0.1003 -0.2346
  454W        W 5061  11.101  11.872   6.424 -0.0043  0.0069 -0.3015
  455W        W 5062   5.931   1.919   1.804 -0.1072 -0.0249  0.0323
  456W        W 5063  12.138   7.580   4.542  0.3063  0.1680  0.1297
  457W        W 5064   5.608   0.759  13.713  0.3188  0.3434 -0.2028
  458W        W 5065   9.262  10.261   4.015  0.1420  0.1089 -0.0392
  459W        W 5066   2.749  10.527   2.322  0.0271 -0.1609  0.1389
  460W        W 5067  11.121   4.015  14.576 -0.0226  0.0502  0.1181
  461W        W 5068   6.255   2.854  16.790  0.3277 -0.0046 -0.0813
  462W        W 5069   4.679  12.532   7.188  0.1161  0.2227  0.1017
  463W        W 5070   5.419   0.466   5.829  0.2336 -0.1567  0.4959
  464W        W 5071  13.051   0.400  12.988  0.2228  0.1101  0.1793
  465W        W 5072   2.236  11.800  15.194  0.4920  0.0576 -0.1231
  466W        W 5073   8.074   1.234  14.306 -0.0778 -0.0831  0.1649
  467W        W 5074  12.759   8.032  12.381  0.0473 -0.1811 -0.1044
  468W        W 5075   7.596   2.560  15.397 -0.1408 -0.1091  0.0323
  469W        W 5076   8.808   4.423  16.055  0.1021 -0.3393 -0.2124
  470W        W 5077   6.627  10.916   1.231  0.2279  0.1663  0.0508
  471W        W 5078  10.026   6.351   4.966 -0.1199  0.0955 -0.2245
  472W        W 5079  12.005   2.896  12.416 -0.1436 -0.2137 -0.2675
  473W        W 5080  11.501  10.378  15.865 -0.1551 -0.0922 -0.0600
  474W        W 5081   6.686   2.996  11.483 -0.0242 -0.4492  0.2198
  475W        W 5082  10.204   1.862   3.032  0.1117  0.1413  0.1421
  476W        W 5083   1.929   5.720   2.369 -0.0345  0.0799  0.1683
  477W        W 5084   8.108   3.946  16.805 -0.2547  0.2741  0.1548
  478W        W 5085  12.101   6.454   2.060 -0.0703  0.0689  0.2713
  479W        W 5086   5.284   6.901   2.529  0.1439 -0.2668 -0.3495
  480W        W 5087   4.493   9.141   3.170  0.0038 -0.0706  0.0155
  481W        W 5088   6.304   0.794   5.172 -0.0569 -0.0135 -0.0136
  482W        W 5089   4.166   7.526  15.801  0.2346  0.3151  0.3219
  483W        W 5090   4.534   0.743   6.798 -0.0300 -0.0687  0.0232
  484W        W 5091   9.216   2.481  14.315  0.0862 -0.2777 -0.0644
  485W        W 5092   1.626   1.435   6.709  0.2491 -0.2124  0.1446
  486W        W 5093   7.005  11.025   4.495 -0.3840  0.0771 -0.1956
  487W        W 5094   1.796   6.092   1.073  0.2231 -0.1614  0.0125
  488W        W 5095   4.436   7.601  16.253 -0.2851 -0.1311  0.2175
  489W        W 5096  10.382   0.550   4.200  0.1861 -0.0346  0.3954
  490W        W 5097   8.314   2.611  10.704  0.3139  0.1505 -0.4396
  491W        W 5098   3.619   5.798  16.239  0.2469  0.0367 -0.0730
  492W        W 5099  12.428   1.307  14.731  0.0298  0.0079  0.0935
  493W        W 5100   5.894   6.175  14.374  0.1380  0.1185 -0.0714
  494W        W 5101   2.455   5.066  10.883  0.0201 -0.1446 -0.0110
  495W        W 5102   0.843   4.261  16.958 -0.0968  0.1876 -0.0028
  496W        W 5103   9.303  11.655  13.397 -0.1844 -0.1103 -0.2923
  497W        W 5104  11.809   1.633  13.034 -0.3858 -0.0428  0.0221
  498W        W 5105   7.830   5.676   0.679  0.1091  0.0628  0.3415
  499W        W 5106   1.006   8.863   2.663 -0.0931 -0.0368  0.0365
  500W        W 5107   4.708   4.319   3.066  0.1251  0.2965 -0.0697
  501W        W 5108  12.585   2.329   3.847  0.0494 -0.0678  0.2096
  502W        W 5109   4.938   7.121  16.668  0.0252 -0.0580  0.3110
  503W        W 5110   4.171  10.980  12.264 -0.0522  0.0956 -0.0292
  504W        W 5111   8.498   3.159   7.273  0.0163 -0.0590 -0.0674
  505W        W 5112   0.363   7.591  11.852 -0.2463 -0.0770  0.2461
  506W        W 5113  11.687   0.596   7.881  0.1332 -0.0762 -0.0915
  507W        W 5114   8.099   3.053   0.748  0.2214  0.1901 -0.1118
  508W        W 5115   6.255   9.889   2.864 -0.1262 -0.0021 -0.0952
  509W        W 5116   5.833   4.795   2.393 -0.0343 -0.2548  0.2053
  510W        W 5117  12.590   0.321  14.236 -0.4200 -0.2238  0.0458
  511W        W 5118   7.404   4.809  16.722 -0.0076 -0.2885  0.0540
  512W        W 5119   7.312   6.660  10.814  0.0335  0.1704  0.0730
  513W        W 5120   8.566   3.055   4.706  0.0719 -0.1604 -0.0797
  514W        W 5121   4.020   4.792   5.665 -0.0765 -0.0408  0.0581
  515W        W 5122   3.042   0.554  14.469  0.2395 -0.1337  0.3880
  516W        W 5123   9.018   5.865   6.020 -0.1479 -0.2090  0.0847
  517W        W 5124  10.754   7.716   0.627  0.0325 -0.2294 -0.0094
  518W        W 5125   1.145   1.813   1.397  0.1370 -0.1191 -0.1824
  519W        W 5126   9.528  11.129  10.389 -0.4698  0.1308 -0.2591
  520W        W 5127   4.212   7.198   1.618  0.1004 -0.2661 -0.1944
  521W        W 5128  11.769   0.307  16.098 -0.2265  0.0150  0.0777
  522W        W 5129   2.952   8.762  13.200  0.0523  0.1220  0.1907
  523W        W 5130  12.452  11.036  13.534  0.2701  0.2387 -0.1541
  524W        W 5131   5.342   5.923   3.118 -0.0679  0.2309  0.1536
  525W        W 5132   2.816   4.300  14.225  0.2244  0.1337 -0.1065
  526W        W 5133   4.681   2.154   0.613 -0.0527 -0.2627 -0.0762
  527W        W 5134  11.925   9.432  15.750  0.0480  0.0048  0.0582
  528W        W 5135   8.014   1.742   3.004 -0.0803  0.3073  0.0444
  529W        W 5136   8.817   5.423  10.883 -0.1878  0.1455  0.1813
  530W        W 5137  12.816   9.215  14.270 -0.0626 -0.0616 -0.0220
  531W        W 5138   7.642   3.676  16.835 -0.0466  0.1156  0.0456
  532W        W 5139   1.311   4.596   3.539 -0.1547 -0.1396 -0.2548
  533W        W 5140   0.082  10.372   3.303 -0.0891 -0.1337  0.2221
  534W        W 5141   8.991   5.735  17.606  0.0840 -0.1372  0.0015
  535W        W 5142  12.892   2.616   3.477  0.0670  0.1377  0.1691
  536W        W 5143  11.781   9.113  16.086 -0.4953  0.0192  0.2693
  537W        W 5144   1.364   0.986  14.128  0.1528 -0.2327 -0.1221
  538W        W 5145   4.730   0.384  14.093  0.1727  0.2020 -0.1055
  539W        W 5146   1.745  12.009  11.883  0.0128  0.0268  0.2233
  540W        W 5147  11.970  11.587   4.879 -0.3680 -0.1902 -0.2216
  541W        W 5148   6.293  11.816   3.528  0.0837  0.1494  0.0277
  542W        W 5149   8.402   4.858   8.599 -0.2205  0.2776  0.0971
  543W        W 5150   8.226   1.051  16.792 -0.3249 -0.0219  0.0570
  544W        W 5151   8.454   1.110  15.144  0.0328 -0.2760 -0.1042
  545W        W 5152   5.672  12.025   5.712  0.1169  0.3262 -0.1836
  546W        W 5153   5.679   0.469   1.838  0.1396 -0.2451 -0.2254
  547W        W 5154   4.643  11.949   7.154  0.1641 -0.0457  0.1834
  548W        W 5155   3.546   6.350   1.861 -0.0301 -0.0411 -0.5345
  549W        W 5156   8.171  11.819  14.477  0.2128 -0.1267 -0.0751
  550W        W 5157   1.225   7.354   0.140  0.0512  0.0877 -0.0699
  551W        W 5158   6.624   9.739  16.008 -0.3210 -0.2779 -0.0788
  552W        W 5159   8.494   0.431  14.599 -0.0355 -0.0241  0.0795
  553W        W 5160   0.163   8.151  16.321  0.1806 -0.0478  0.0541
  554W        W 5161  12.652   7.389  10.181  0.1604 -0.1871  0.0796
  555W        W 5162  11.042   7.446   4.869 -0.1722  0.2779 -0.0241
  556W        W 5163   4.546   4.981   5.180 -0.1290 -0.0983  0.0645
  557W        W 5164   8.209  13.036  10.408 -0.2473 -0.0289  0.3135
  558W        W 5165   7.213   9.606  13.090 -0.1732  0.2727  0.3743
  559W        W 5166   7.512   0.085   1.073 -0.0247 -0.1861 -0.1432
  560W        W 5167   6.274  12.665   5.578  0.1453 -0.0451 -0.2499
  561W        W 5168   7.076   1.229   6.388  0.0587  0.1699  0.2902
  562W        W 5169   2.924   3.846  15.429 -0.0129  0.2773 -0.1428
  563W        W 5170  12.142  11.898   5.389  0.0679 -0.0625  0.1684
  564W        W 5171   4.096   7.179  14.106  0.0666  0.0211  0.1204
  565W        W 5172  11.212   0.524   7.285 -0.2210  0.0508 -0.3334
  566W        W 5173   9.388   7.381  12.378  0.1588  0.2443 -0.2048
  567W        W 5174   3.576   5.839  11.083 -0.1045  0.1455 -0.2719
  568W        W 5175   7.622  11.037   1.870 -0.1665  0.1537  0.2800
  569W        W 5176   5.141   0.232  17.146  0.0544  0.2046  0.3914
  570W        W 5177  10.030   1.169   4.959  0.1034  0.3128  0.1585
  571W        W 5178   8.732   2.193  13.582  0.1426 -0.1924  0.3095
  572W        W 5179   3.685   5.549  12.748 -0.0726 -0.2141  0.2928
  573W        W 5180  12.450   3.259   3.546 -0.1007 -0.0901 -0.0639
  574W        W 5181   6.005   9.846   3.289  0.0591 -0.1990  0.0124
  575W        W 5182   2.129   4.930  14.076  0.0323  0.1987  0.2704
  576W        W 5183   6.718  11.509   3.755  0.4853  0.2871 -0.1194
  577W        W 5184   6.995   4.394  15.937  0.1635 -0.0349 -0.2109
  578W        W 5185   6.032   3.244   4.025 -0.1537 -0.2574  0.0328
  579W        W 5186  12.198  11.918   4.085 -0.1612 -0.0120 -0.0487
  580W        W 5187   6.410   6.596  14.076  0.0086  0.0250 -0.0139
  581W        W 5188   2.745   7.644  17.489  0.0644 -0.1865 -0.2432
  582W        W 5189  10.558   9.808  13.143 -0.0141 -0.1344 -0.0138
  583W        W 5190  12.095  11.215   0.151  0.1125  0.5480 -0.0312
  584W        W 5191   4.991   0.460   4.971  0.0254 -0.2759  0.2393
  585W        W 5192   6.114   0.412  16.244  0.0082  0.1902  0.0903
  586W        W 5193   2.815   5.736  14.525  0.0330 -0.1509  0.0255
  587W        W 5194   5.430  11.475   2.601 -0.2819  0.2927  0.0756
  588W        W 5195   1.395   9.488   4.472  0.1095  0.1348 -0.1225
  589W        W 5196   2.537   8.686   7.209  0.0501  0.3001  0.0859
  590W        W 5197  10.804   2.940   4.846 -0.1499 -0.1992 -0.0920
  591W        W 5198  12.981   6.355  11.747  0.4839  0.1502  0.1224
  592W        W 5199   5.129   5.328  16.025  0.5318  0.1379 -0.0773
  593W        W 5200  11.859   9.116   5.793  0.2250  0.2422 -0.1165
  594W        W 5201   6.108  10.393   3.471 -0.3226 -0.1484 -0.1235
  595W        W 5202  10.552   4.125   2.957  0.1303  0.0092 -0.0550
  596W        W 5203   5.764  12.975  13.275  0.1615 -0.1735 -0.1373
  597W        W 5204   2.771   5.159  13.276  0.1391  0.0775 -0.0669
  598W        W 5205   7.351  11.833  15.936 -0.3937  0.0647 -0.1125
  599W        W 5206   8.971   7.716   0.038 -0.1739  0.4552  0.2002
  600W        W 5207   1.220   0.652   5.924 -0.0799  0.2682 -0.1945
  601W        W 5208   0.492  13.059   5.986  0.1491  0.2190 -0.1870
  602W        W 5209   3.064   3.416  15.392  0.1023 -0.0582  0.1389
  603W        W 5210   5.640   6.856   3.512  0.0556  0.0483 -0.0187
  604W        W 5211  11.174   7.956   0.609  0.2114  0.0891 -0.3547
  605W        W 5212  10.785   3.128  16.776  0.1359  0.1372 -0.0604
  606W        W 5213   9.211  12.194  16.327  0.0781 -0.0408  0.2266
  607W        W 5214   7.119   5.860   7.005 -0.0580 -0.0088  0.1456
  608W        W 5215   1.655  10.955  13.197  0.0493  0.0277 -0.2478
  609W        W 5216   0.845   9.738   6.189 -0.2588  0.0570  0.0489
  610W        W 5217  11.594   4.540   5.071  0.1041  0.0427 -0.0103
  611W        W 5218   1.006   7.415  16.812 -0.1266 -0.0466 -0.1387
  612W        W 5219  11.513  10.615  17.398  0.0668  0.0068  0.1141
  613W        W 5220   0.091   7.755   0.825 -0.3667 -0.1277  0.0096
  614W        W 5221  12.905   5.052  16.603 -0.0481  0.0883 -0.3084
  615W        W 5222   9.338   5.549   2.387  0.2474 -0.2048 -0.0824
  616W        W 5223   3.201   6.477   3.364 -0.2142 -0.0963 -0.2130
  617W        W 5224   3.657   8.547   0.260  0.2145 -0.0430  0.1686
  618W        W 5225   3.088   5.637  12.043  0.0048 -0.1963 -0.1554
  619W        W 5226   7.621   6.416  15.848  0.0563  0.1151  0.0540
  620W        W 5227   4.396  10.527  14.003  0.1843  0.1480  0.0849
  621W        W 5228  10.072   1.352   6.098  0.1144 -0.3208  0.0056
  622W        W 5229   2.087  11.274  13.252  0.3645  0.0141 -0.0217
  623W        W 5230  12.032   7.989   4.888 -0.0698  0.0754 -0.1533
  624W        W 5231   3.839   4.864   6.166  0.1956  0.2436 -0.1311
  625W        W 5232   9.794   6.329  10.551 -0.2784  0.0558 -0.2395
  626W        W 5233  12.969   5.680  12.944  0.1438  0.0629 -0.0024
  627W        W 5234   1.693   9.570   2.413  0.2550 -0.1606 -0.1077
  628W        W 5235   4.892  10.589   5.890 -0.1527  0.0217  0.1535
  629W        W 5236   8.209   8.102   1.903 -0.1699  0.4028  0.1178
  630W        W 5237   6.341   9.496  16.924  0.1267 -0.1500  0.0001
  631W        W 5238   9.814  10.011  14.866  0.1458 -0.1299  0.0855
  632W        W 5239  10.193   3.396  16.069 -0.0073  0.1641 -0.1051
  633W        W 5240   3.481   2.543  17.139  0.0997 -0.1201  0.1206
  634W        W 5241  10.017   5.640  11.686  0.0976 -0.2204  0.0402
  635W        W 5242   9.377   6.833   1.156 -0.0329 -0.0444  0.0743
  636W        W 5243   3.165  10.408  17.748 -0.1909  0.0510  0.3000
  637W        W 5244   8.129   6.358  13.835  0.3297  0.2881  0.1873
  638W        W 5245   2.726   5.501   6.803  0.2322  0.2459  0.0082
  639W        W 5246  12.779   8.793   0.640 -0.1297  0.4049  0.0065
  640W        W 5247   6.912  11.336  13.813 -0.1620 -0.1178  0.0843
  641W        W 5248   9.893   0.909   3.317  0.2819 -0.1250 -0.1673
  642W        W 5249  10.976   7.497   5.490 -0.3458 -0.0263 -0.1216
  643W        W 5250   5.270   4.263  13.380 -0.0160 -0.3820  0.0042
  644W        W 5251  12.166  10.255   2.651 -0.0611 -0.1105  0.2662
  645W        W 5252   9.891   9.071  17.214 -0.2713  0.0799 -0.1399
  646W        W 5253  11.835   4.278  12.614 -0.0957  0.0374  0.0935
  647W        W 5254   8.221   6.539   3.062 -0.0956  0.2765  0.0737
  648W        W 5255   6.579   9.671  17.298  0.2370 -0.0346  0.1823
  649W        W 5256   9.728   5.143  13.626 -0.1362  0.0583  0.3314
  650W        W 5257   5.569   5.875  17.199  0.0365  0.0484 -0.0541
  651W        W 5258   3.107   5.939   1.434  0.0281  0.1770  0.0448
  652W        W 5259  11.458   3.070  16.226  0.0373 -0.0975 -0.1696
  653W        W 5260  11.047   2.054   3.483 -0.2247  0.3488  0.0013
  654W        W 5261   0.853  10.039   6.623  0.3172  0.0935  0.0721
  655W        W 5262   7.767   6.384  11.505 -0.0751 -0.0212 -0.1724
  656W        W 5263   6.898   3.019   2.516  0.0701 -0.1300  0.3177
  657W        W 5264   6.376   5.735   2.639  0.0022  0.1638 -0.2686
  658W        W 5265   7.292  11.231  14.216  0.1326  0.0854 -0.3687
  659W        W 5266   2.128   4.923  17.792 -0.1298  0.0668  0.0088
  660W        W 5267   2.385   4.056   2.790  0.1859 -0.0145  0.1533
  661W        W 5268   0.212  10.773  15.233 -0.0682  0.1914 -0.1842
  662W        W 5269  12.485   5.619  16.742  0.1278  0.1054  0.2514
  663W        W 5270  11.065   5.759   0.488 -0.2597 -0.4535  0.1029
  664W        W 5271   6.161   8.298  17.564  0.1192  0.0345  0.0184
  665W        W 5272   3.082   1.911  14.415  0.2372 -0.4262  0.2305
  666W        W 5273   4.931   2.447   2.609 -0.1437 -0.0918  0.0598
  667W        W 5274   6.724   5.476  12.058 -0.1432 -0.2341  0.3807
  668W        W 5275   7.795   4.521  17.706  0.3730  0.1172 -0.3853
  669W        W 5276   5.694   5.041   7.507 -0.1198 -0.0915  0.0662
  670W        W 5277  10.106   3.044   6.550  0.1571  0.0144  0.1255
  671W        W 5278  11.043  11.575   5.568  0.2631  0.0154  0.2592
  672W        W 5279   5.953  12.535  15.657  0.0714  0.2858  0.0712
  673W        W 5280   3.578  10.120  17.735  0.1915 -0.2795  0.0359
  674W        W 5281   9.238   5.052  17.324  0.1004 -0.0288  0.0591
  675W        W 5282   9.697  10.750   6.905 -0.1211 -0.0946 -0.0872
  676W        W 5283  11.380   2.578   6.958 -0.1108 -0.0758 -0.4204
  677W        W 5284   7.780   2.525   7.309  0.0345  0.2620  0.2067
  678W        W 5285   7.235   3.841  16.020  0.1265  0.0711 -0.0916
  679W        W 5286   6.311   0.597  16.753 -0.0754 -0.0213  0.1724
  680W        W 5287   2.570   5.702   4.329 -0.0116 -0.0261 -0.0892
  681W        W 5288   3.120   2.539   4.459  0.0545 -0.2963 -0.1893
  682W        W 5289   2.658   9.956  14.669 -0.0732  0.0054 -0.0160
  683W        W 5290   1.444   5.037  16.061  0.0376  0.1629  0.0384
  684W        W 5291   3.024   4.214   4.664  0.0878  0.0585 -0.3243
  685W        W 5292   5.630   6.327  15.677 -0.0212 -0.0710  0.2768
  686W        W 5293   3.286   5.052   4.450  0.0006  0.3478 -0.0611
  687W        W 5294   4.228   8.987   7.070 -0.1728  0.2161  0.2658
  688W        W 5295   6.757   8.569  12.969 -0.0762 -0.0703 -0.1021
  689W        W 5296   5.350   3.769   2.070 -0.1008  0.0731  0.0965
  690W        W 5297   3.322   2.793   4.067 -0.1453  0.0971  0.2551
  691W        W 5298   7.930   4.410   7.530 -0.0800 -0.2101 -0.1546
  692W        W 5299   9.577  11.222   1.203 -0.2208  0.1192 -0.2509
  693W        W 5300   3.369   2.465   1.187  0.1502  0.2202 -0.1756
  694W        W 5301   2.971   6.195  14.282  0.0100  0.3402  0.3604
  695W        W 5302   9.885   3.091  14.525 -0.1558 -0.1439 -0.2416
  696W        W 5303  10.957   4.341  14.896 -0.1170  0.0789 -0.1553
  697W        W 5304   2.071   3.355  14.102  0.0247  0.1485  0.0409
  698W        W 5305   5.912  11.046   0.972  0.1799 -0.1378 -0.0172
  699W        W 5306   4.355   6.243   1.283 -0.2553  0.2162  0.1642
  700W        W 5307   4.507   6.430   0.865 -0.2340 -0.0905 -0.1378
  701W        W 5308   2.290   0.512  10.917  0.0834  0.0033  0.0544
  702W        W 5309  12.999   1.059   7.003  0.1910  0.3330 -0.0728
  703W        W 5310   3.925   6.383   2.169 -0.0020  0.2899 -0.2338
  704W        W 5311   7.534   0.389   2.371 -0.0618  0.2110  0.1065
  705W        W 5312   6.959   2.737   4.034 -0.0771 -0.0370 -0.0965
  706W        W 5313   3.680  11.727  15.640 -0.2783 -0.1288  0.2416
  707W        W 5314   1.462   0.147  16.115 -0.2679 -0.0718 -0.0199
  708W        W 5315   4.901   7.342  11.470 -0.1273 -0.3796 -0.2547
  709W        W 5316   2.057   1.257   4.025 -0.2462 -0.3821 -0.4074
  710W        W 5317   0.071   1.580  15.650 -0.3999 -0.0452 -0.0346
  711W        W 5318   7.940   3.568  17.746  0.3538  0.0205  0.2118
  712W        W 5319  12.442   9.186   2.957  0.1083 -0.1688  0.1651
  713W        W 5320   3.225   5.973   3.386  0.0624  0.1667  0.0835
  714W        W 5321   7.769   7.080  13.613  0.1925  0.0484 -0.0363
  715W        W 5322  12.168   4.641   2.857 -0.1360  0.0966  0.2261
  716W        W 5323   6.150   8.716   7.794  0.0731 -0.3318  0.0351
  717W        W 5324   0.196  11.200   2.664 -0.2616 -0.1252 -0.2508
  718W        W 5325   7.865   6.836  17.413 -0.3700 -0.0660  0.2303
  719W        W 5326   0.278   5.947  17.260  0.0462  0.3037  0.0015
  720W        W 5327   6.088  10.984   5.529  0.2690  0.0601 -0.1497
  721W        W 5328   7.494   9.409   9.059  0.1940  0.1941  0.1565
  722W        W 5329   7.301   2.817  15.760 -0.1121  0.3227 -0.2295
  723W        W 5330   9.584   9.665  12.103  0.0857 -0.0917  0.1271
  724W        W 5331   0.874  10.352   2.622  0.0217 -0.1851  0.1390
  725W        W 5332   9.991   5.235  13.231  0.1526 -0.2392 -0.2774
  726W        W 5333   8.069   4.888  10.821 -0.1168 -0.2499 -0.2767
  727W        W 5334   9.836   6.668  10.893 -0.1284 -0.4278 -0.0560
  728W        W 5335   9.845  10.232   6.705  0.1325 -0.1737  0.0900
  729W        W 5336  10.977  12.911   5.234  0.0735  0.1934 -0.1230
  730W        W 5337   9.778   2.152  14.239 -0.0051  0.0488  0.0964
  731W        W 5338  11.454  12.872   4.256  0.0234  0.0448 -0.3679
  732W        W 5339   6.215  10.155  13.334 -0.4971 -0.2430 -0.2269
  733W        W 5340   2.834   4.739   0.766 -0.0073 -0.0677  0.3345
  734W        W 5341  11.294   2.734   3.599  0.1574 -0.0397 -0.2931
  735W        W 5342   7.527   2.943  12.673 -0.2629 -0.0655  0.2316
  736W        W 5343  12.516  12.419   3.408  0.1662  0.0266 -0.1072
  737W        W 5344   8.774   6.341   3.638  0.2034 -0.0689 -0.0786
  738W        W 5345   0.300   8.349  12.854  0.0308  0.0539 -0.1882
  739W        W 5346   7.987   3.014  14.673 -0.5589 -0.3078  0.0881
  740W        W 5347   8.703   0.033   2.002 -0.0619  0.3658 -0.2100
  741W        W 5348   1.348   8.559  17.663 -0.1206 -0.3003  0.3493
  742W        W 5349   3.623   2.382  13.019 -0.3014  0.2014 -0.2128
  743W        W 5350  10.461  12.281  14.050 -0.2252  0.1601 -0.0948
  744W        W 5351   3.595   9.460   5.470 -0.0668  0.0193 -0.1532
  745W        W 5352   0.040   7.143  14.078  0.2442  0.0336 -0.1458
  746W        W 5353   9.166  11.583  11.232  0.2464  0.2081 -0.0853
  747W        W 5354   9.139   7.096  16.684 -0.2413 -0.5650  0.2620
  748W        W 5355  11.163  12.894  16.523 -0.0882  0.0241  0.3114
  749W        W 5356   7.463   8.057   9.576  0.0560 -0.3150  0.4424
  750W        W 5357  10.485  10.040   4.909  0.0759  0.0502  0.1425
  751W        W 5358   5.515   7.837   5.480 -0.0388 -0.6040 -0.3493
  752W        W 5359  12.134   3.496   3.865 -0.2627 -0.0924  0.1191
  753W        W 5360   9.369   8.765   1.799 -0.1120  0.0114 -0.1362
  754W        W 5361   7.911   4.104   2.884  0.0031  0.0409 -0.2955
  755W        W 5362   1.254   8.528  12.322 -0.2880 -0.1326  0.2277
  756W        W 5363   9.046   8.663   1.004 -0.2226 -0.1629  0.2577
  757W        W 5364   4.195   9.445  10.551  0.1004 -0.1603  0.2447
  758W        W 5365   2.338   3.679  15.021 -0.0004  0.1430 -0.4786
  759W        W 5366   9.851  13.040  13.992  0.1679 -0.0071  0.1738
  760W        W 5367   8.509   3.409  16.260  0.0766 -0.2197 -0.1325
  761W        W 5368  11.698   3.329   4.990  0.1520 -0.2289  0.0633
  762W        W 5369  12.746   9.622   3.096  0.0958  0.0459  0.1141
  763W        W 5370   7.828   6.886  11.687 -0.0708  0.1616  0.0043
  764W        W 5371   8.140   4.131  15.846 -0.3591 -0.0385 -0.0514
  765W        W 5372   7.543   3.746  17.344 -0.2589 -0.3406 -0.0351
  766W        W 5373  12.700   3.682  15.322 -0.1350  0.2462  0.1659
  767W        W 5374   5.960  10.428   0.782 -0.0972  0.2245 -0.3766
  768W        W 5375   6.799   3.213   1.300 -0.0825 -0.2663 -0.2555
  769W        W 5376  10.688   1.597  13.082  0.1683  0.1251 -0.0008
  770W        W 5377   2.923   6.965   6.757  0.2561  0.0267  0.3470
  771W        W 5378   3.628   0.090   6.090 -0.2223 -0.1181  0.2592
  772W        W 5379   5.723  10.228   0.180  0.4604  0.0637 -0.3698
  773W        W 5380   1.440  11.506  11.173 -0.1775  0.0028  0.0567
  774W        W 5381   3.552   3.285  10.994  0.1795  0.1810 -0.2658
  775W        W 5382   6.990   5.339  12.626 -0.3333  0.0033 -0.3070
  776W        W 5383   4.433   2.838   1.594  0.2631 -0.1637 -0.5244
  777W        W 5384   0.334   9.785   6.540 -0.2943  0.2605 -0.1325
  778W        W 5385   4.569   1.167   2.443 -0.0050 -0.1995  0.0072
  779W        W 5386   1.966   2.106  11.907 -0.0129 -0.0698  0.3187
  780W        W 5387  11.227   7.874  13.565  0.0855  0.2799 -0.0332
  781W        W 5388   4.925   5.841  15.239 -0.0242  0.2289  0.1643
  782W        W 5389   7.481   6.738   6.539  0.4547 -0.2419  0.0304
  783W        W 5390   8.542  12.874  17.201  0.1881 -0.0894 -0.3386
  784W        W 5391   7.763   4.344  14.396 -0.2163  0.1881 -0.0906
  785W        W 5392   8.377   9.566  11.081  0.0027 -0.0388  0.0649
  786W        W 5393   6.300   9.681  13.546  0.2083  0.0880 -0.0995
  787W        W 5394   3.654   4.444   8.390  0.1476  0.0703 -0.1073
  788W        W 5395   8.812   0.405   0.579 -0.0131  0.0286  0.2056
  789W        W 5396   6.637  10.109  11.998 -0.1716 -0.0813 -0.0150
  790W        W 5397   0.901   5.807   3.505 -0.1397  0.0103 -0.0019
  791W        W 5398  12.179   0.611  13.387 -0.3664 -0.1614  0.1728
  792W        W 5399   0.356   8.684  16.503 -0.0307  0.1009 -0.2168
  793W        W 5400   9.177  12.987   2.082 -0.0045 -0.0670  0.1343
  794W        W 5401  12.614   0.185   6.339  0.2235  0.0013  0.2571
  795W        W 5402  11.923   6.020   0.628 -0.1749  0.2057 -0.0337
  796W        W 5403   5.586   5.998  10.851  0.1625 -0.0723  0.0376
  797W        W 5404   5.836   2.093   4.246 -0.1166  0.0838  0.1911
  798W        W 5405  10.805   0.543  16.100  0.1082 -0.2834 -0.2909
  799W        W 5406   0.355  11.996  16.367  0.1988 -0.1210 -0.1348
  800W        W 5407   1.521  10.378   6.462  0.1728 -0.1364 -0.0124
  801W        W 5408   8.290   0.775  15.579  0.1057  0.2323 -0.0254
  802W        W 5409   8.643  10.379   1.098 -0.1575 -0.2583 -0.2161
  803W        W 5410   3.984   9.998   1.311 -0.1965  0.0453  0.3098
  804W        W 5411  12.877   0.583   3.713 -0.0330  0.0143 -0.2217
  805W        W 5412   3.626   8.655   2.384 -0.1428 -0.0484  0.1877
  806W        W 5413   6.431   5.664  17.157  0.1844 -0.2599  0.1680
  807W        W 5414   9.706  10.767  12.768  0.0596 -0.1388  0.1233
  808W        W 5415   8.387   7.767   5.504  0.0394 -0.0487 -0.0815
  809W        W 5416   4.172   3.972   7.297 -0.2623 -0.2219  0.1236
  810W        W 5417  12.828  11.673   1.774  0.0946  0.1149  0.3610
  811W        W 5418   2.470   1.753  13.431 -0.3724  0.1130 -0.0127
  812W        W 5419   2.014   6.553  11.833 -0.0153  0.2088  0.0424
  813W        W 5420   5.734   8.615   4.816 -0.1328 -0.1685  0.0360
  814W        W 5421   6.495   7.277   7.955 -0.1764 -0.0184 -0.0129
  815W        W 5422   7.945  12.251  12.903  0.1542 -0.0256  0.0988
  816W        W 5423   9.761   3.760   0.133  0.1215 -0.2111  0.3558
  817W        W 5424   9.852   2.375  10.912 -0.3558  0.1096  0.0641
  818W        W 5425   4.255   9.974   7.125  0.1841 -0.0285 -0.3553
  819W        W 5426   7.196   0.532   4.617 -0.1059 -0.0667  0.1370
  820W        W 5427   6.213  13.046   4.522 -0.1893 -0.1947  0.3195
  821W        W 5428   5.114   4.909   4.122 -0.1766  0.2507 -0.0230
  822W        W 5429  12.025   5.429   3.572  0.2633  0.0099 -0.2506
  823W        W 5430   3.853   2.747   5.002  0.0185 -0.1745 -0.1685
  824W        W 5431   6.595   8.453   9.142 -0.0178 -0.0717  0.1468
  825W        W 5432   4.066   1.094  16.924 -0.4677 -0.1368 -0.3059
  826W        W 5433   3.416   7.641  13.849  0.1382  0.1734 -0.1924
  827W        W 5434   3.663   1.204  16.652 -0.0204 -0.1908 -0.0734
  828W        W 5435  12.737   1.721  12.615  0.1900  0.1839 -0.1799
  829W        W 5436   5.284   3.477  16.721 -0.2188  0.0388 -0.0813
  830W        W 5437   3.524   3.216   5.789  0.2851  0.1448  0.1562
  831W        W 5438  11.065  10.641  12.513  0.0491  0.4913  0.1067
  832W        W 5439  11.043   4.393   6.357 -0.0197  0.2386  0.1493
  833W        W 5440   5.371   6.279  17.017 -0.0661  0.1593  0.1647
  834W        W 5441   3.210   5.658  11.507 -0.0463  0.0277 -0.3770
  835W        W 5442   7.631   6.064   2.766 -0.0261  0.2212  0.2122
  836W        W 5443   8.583   4.752   9.694 -0.0127 -0.0875 -0.0293
  837W        W 5444  13.059   9.182   1.832  0.0632  0.3098 -0.2874
  838W        W 5445   2.186   0.249  12.811  0.1599  0.1513 -0.0644
  839W        W 5446   2.465   7.657   1.689  0.0700 -0.2665 -0.0213
  840W        W 5447   5.214   7.106   3.596  0.3385 -0.2325  0.0646
  841W        W 5448  13.063   8.292   2.877  0.3599 -0.0533 -0.1809
  842W        W 5449  12.759   2.806   5.358 -0.0998  0.1122  0.1582
  843W        W 5450   9.314   5.384  13.687 -0.2728 -0.0027  0.0067
  844W        W 5451   4.047   3.472   1.946 -0.0239  0.0275  0.0340
  845W        W 5452   6.286   3.849  14.599  0.3592  0.0167  0.2338
  846W        W 5453  11.151   0.275  12.367  0.0543 -0.0879 -0.2292
  847W        W 5454  10.021   2.471  15.650 -0.0085 -0.1840  0.3074
  848W        W 5455   1.329   0.911   1.504 -0.0432 -0.2283 -0.1967
  849W        W 5456   3.353  12.220  12.264  0.2329  0.1811  0.1173
  850W        W 5457  10.064   5.066  11.589 -0.2496  0.3386  0.0679
  851W        W 5458   6.849   4.727  11.968 -0.1088  0.0728  0.5867
  852W        W 5459   5.900   0.103   1.555  0.1729  0.2212  0.3092
  853W        W 5460   5.938   6.490  12.834 -0.0658 -0.2090 -0.2754
  854W        W 5461   4.692   7.242   2.776  0.0696 -0.0457 -0.1095
  855W        W 5462   7.860   9.748  10.354  0.1470  0.0631  0.3456
  856W        W 5463   1.021  11.876  15.650  0.2729  0.1850 -0.3643
  857W        W 5464   4.751   1.853  12.274  0.2762  0.1572  0.2575
  858W        W 5465   8.583   6.315   2.292 -0.2128  0.0282  0.2135
  859W        W 5466   1.265   8.310   1.492 -0.0829 -0.0036 -0.0107
  860W        W 5467  10.851  12.147   1.731 -0.0938 -0.1469  0.0486
  861W        W 5468   4.094  12.764  15.373 -0.1457 -0.0198  0.1474
  862W        W 5469   6.541   3.653  12.336  0.1625  0.1324 -0.0198
  863W        W 5470   9.701   5.308   6.084  0.2173 -0.0485  0.1925
  864W        W 5471   2.040  11.827   6.777  0.0768  0.1507  0.1187
  865W        W 5472   3.324   7.754   4.043 -0.0017 -0.0250 -0.1639
  866W        W 5473   4.766   5.048   7.477 -0.1403  0.4686  0.2383
  867W        W 5474   8.006   3.582  12.964  0.1033 -0.0798  0.1524
  868W        W 5475  10.514   8.503  15.036 -0.0393  0.0812  0.0504
  869W        W 5476  11.702   9.224  13.950 -0.1972 -0.4242 -0.0055
  870W        W 5477   5.180  11.012   0.541 -0.2575 -0.0598  0.1076
  871W        W 5478  12.932   7.873   0.343  0.2071  0.0158  0.3046
  872W        W 5479   2.379   5.144  16.859  0.2325  0.5570  0.0824
  873W        W 5480   6.337   6.947  14.498  0.1033  0.0253 -0.2164
  874W        W 5481  12.041   0.709   6.596  0.0254 -0.0443 -0.1243
  875W        W 5482   3.582   9.173   4.121  0.0193 -0.0136 -0.0562
  876W        W 5483   7.560   8.716  10.549 -0.1828 -0.1563  0.0002
  877W        W 5484   2.129   5.661   2.996 -0.3319 -0.0288 -0.1360
  878W        W 5485  10.028   2.547  13.913  0.0695  0.1148 -0.0367
  879W        W 5486   6.633   7.999   5.264  0.2940 -0.4566  0.1983
  880W        W 5487   5.018  12.415   0.853  0.2455  0.0850 -0.0155
  881W        W 5488   2.700   7.957  11.546 -0.0907 -0.1280 -0.0498
  882W        W 5489  11.628   0.984  17.266  0.0522  0.0158 -0.0464
  883W        W 5490   3.863   5.578   3.853 -0.2240  0.0448 -0.1676
  884W        W 5491   4.560   8.718  14.078  0.0423  0.3634  0.0379
  885W        W 5492   5.634   3.275  15.359 -0.0890  0.1300  0.1769
  886W        W 5493   8.271   5.657  12.504  0.0686  0.2175  0.3874
  887W        W 5494   0.983   7.645  13.017 -0.2921 -0.1646 -0.1815
  888W        W 5495   1.064   4.781   6.269  0.0827 -0.2032 -0.1094
  889W        W 5496   9.643   3.044   6.165 -0.1347  0.2608  0.1728
  890W        W 5497   1.180  12.223  16.841  0.1119 -0.1441 -0.0635
  891W        W 5498   8.222   3.068  10.423 -0.0756  0.2789 -0.0042
  892W        W 5499   9.776   9.152  12.690  0.1251 -0.1048 -0.0919
  893W        W 5500   3.553   3.741  12.316 -0.1690  0.0237  0.0089
  894W        W 5501  10.272   5.463  11.293  0.0706  0.1964  0.0873
  895W        W 5502   4.884   6.402   1.732  0.1035  0.1602 -0.1319
  896W        W 5503   8.806   3.909   4.913 -0.3899  0.3462 -0.0318
  897W        W 5504   7.223  11.665  17.194 -0.1219 -0.3201 -0.2166
  898W        W 5505   5.693   7.177  17.302 -0.1320 -0.1030  0.2336
  899W        W 5506   6.757   3.600   8.754 -0.1740 -0.2016  0.2109
  900W        W 5507   5.603   8.414  16.662  0.0334 -0.1517  0.2030
  901W        W 5508   0.642   3.595  14.888 -0.2479  0.1296 -0.0730
  902W        W 5509  10.295   4.153   0.694  0.1502 -0.2004  0.0294
  903W        W 5510  11.682  11.249   5.981  0.2492  0.1418  0.1061
  904W        W 5511  13.057  12.781  12.240 -0.1050  0.1321  0.0100
  905W        W 5512   3.598   5.351  16.017  0.3457 -0.0314  0.0191
  906W        W 5513   7.042  11.937   3.725 -0.3266 -0.0285  0.3922
  907W        W 5514   5.566   1.329   2.184  0.2520  0.0433  0.2477
  908W        W 5515   5.975   4.357   2.665  0.0151  0.1456 -0.0253
  909W        W 5516   2.343   4.540  16.461 -0.0687  0.1399 -0.0369
  910W        W 5517  10.368   3.340   4.233  0.2262 -0.0262  0.0236
  911W        W 5518   0.158   6.805   1.603 -0.0868 -0.0469  0.1371
  912W        W 5519   2.443   5.454   1.649 -0.2744  0.0493  0.0876
  913W        W 5520   7.699  12.916   1.533  0.1537 -0.1625  0.3566
  914W        W 5521   2.708   7.476   4.862 -0.0469  0.1719 -0.1224
  915W        W 5522   8.686   6.605   9.049 -0.1246 -0.4825  0.1563
  916W        W 5523   2.002   5.573  11.576 -0.1062  0.0309 -0.4471
  917W        W 5524   5.921   4.851   2.926  0.2254 -0.0189  0.1159
  918W        W 5525   7.440   7.505   3.126 -0.3273 -0.1369 -0.2358
  919W        W 5526  12.670   3.776   7.517 -0.2085 -0.1676  0.2331
  920W        W 5527   7.640  10.654   2.466 -0.3019  0.2056  0.1883
  921W        W 5528  10.110   4.266  15.430 -0.1991 -0.0486 -0.0901
  922W        W 5529   0.184   4.316  14.933  0.1397  0.1192  0.3363
  923W        W 5530   1.511   4.666   1.095 -0.0007  0.2645 -0.0112
  924W        W 5531   3.254   8.960   5.354  0.1276  0.5783 -0.0374
  925W        W 5532   5.291   3.598   3.844 -0.5855 -0.1705 -0.0049
  926W        W 5533   6.093   3.470   5.244  0.1215  0.1169 -0.0702
  927W        W 5534   7.331   8.170  16.825  0.0098  0.3575 -0.0223
  928W        W 5535   0.823   3.086   4.239 -0.0369  0.1344  0.3292
  929W        W 5536   8.545   6.142  10.589 -0.1990 -0.0300  0.0808
  930W        W 5537   8.113  11.750  15.392  0.0560 -0.0287 -0.1248
  931W        W 5538   4.392   2.364  12.924 -0.0077 -0.0638 -0.0602
  932W        W 5539   9.455   2.457  11.483  0.6413  0.0198 -0.0151
  933W        W 5540   9.296  10.789  16.546  0.3069 -0.0754  0.1150
  934W        W 5541   9.716  11.869   2.997 -0.2531  0.1511  0.0888
  935W        W 5542   1.944   1.821  13.560  0.0850 -0.0393 -0.1102
  936W        W 5543   7.181   5.951   8.101  0.1529  0.0783  0.1114
  937W        W 5544   6.872   6.113  10.946 -0.0747 -0.1017  0.1454
  938W        W 5545  11.834  10.699   6.308 -0.2921  0.0641 -0.2870
  939W        W 5546   4.571  11.204  11.307  0.1320  0.1529  0.3070
  940W        W 5547  11.115  12.229  13.511  0.4796  0.3496 -0.0892
  941W        W 5548   8.059   7.823  17.186  0.1327 -0.0133  0.1323
  942W        W 5549   5.866   0.696   0.907  0.0322 -0.4355  0.0227
  943W        W 5550   6.792   6.490  16.999 -0.1566  0.2164 -0.2091
  944W        W 5551   8.856   1.202   5.902 -0.1235 -0.1476 -0.1763
  945W        W 5552   3.322   0.937  16.279 -0.1612 -0.2512 -0.2889
  946W        W 5553   1.944  13.027  12.019 -0.1783 -0.2832  0.1496
  947W        W 5554   3.351   1.028  17.015 -0.0411  0.2415 -0.1698
  948W        W 5555   2.735   5.968  17.358  0.0743  0.1141  0.1955
  949W        W 5556   0.189   8.686  14.937 -0.1753  0.2908 -0.1017
  950W        W 5557   9.232   6.402  14.612 -0.1985  0.0080 -0.1360
  951W        W 5558   9.353   7.135  17.375  0.0066 -0.0354 -0.1174
  952W        W 5559   4.134   5.392   5.128  0.1501  0.2512 -0.0954
  953W        W 5560   8.682   3.555  10.830  0.0297 -0.0148 -0.2182
  954W        W 5561  12.667   7.546  14.768  0.1424 -0.2305 -0.0045
  955W        W 5562  12.658   4.438  11.334 -0.2556 -0.1073 -0.2093
  956W        W 5563   9.158  10.943  17.424  0.0344  0.0265 -0.1051
  957W        W 5564   5.229   0.925  14.646 -0.0748 -0.0476  0.0084
  958W        W 5565  12.032   3.854  16.336  0.0411 -0.0878 -0.0857
  959W        W 5566   7.291   6.595  11.700  0.0202  0.0166  0.0797
  960W        W 5567   2.976  11.431  15.118 -0.0144  0.4338  0.0411
  961W        W 5568   7.180   4.855  10.900 -0.3310 -0.2832  0.1204
  962W        W 5569   1.280   9.203   3.933  0.1458 -0.2800  0.3953
  963W        W 5570   1.496   5.307  17.094  0.0977 -0.1425 -0.1122
  964W        W 5571   2.470   0.918  16.567  0.0759 -0.1163 -0.4708
  965W        W 5572   7.195   9.100   3.677 -0.2299  0.1551  0.0053
  966W        W 5573   2.224   9.340  11.135 -0.1135  0.0866  0.2395
  967W        W 5574   2.440   1.323  16.903 -0.1584 -0.1434  0.0676
  968W        W 5575   7.907   7.734  16.286  0.2956  0.1403  0.3852
  969W        W 5576   4.556   1.629   5.310  0.2072 -0.4510  0.1819
  970W        W 5577   9.302   0.869  17.817  0.0870 -0.1479  0.0971
  971W        W 5578   8.875   1.207   6.400 -0.1397  0.3444  0.0118
  972W        W 5579   5.214   6.744  12.385 -0.0846 -0.0476  0.0899
  973W        W 5580   7.361   2.812  16.461 -0.0053 -0.0510  0.2085
  974W        W 5581   2.881   0.958  17.769 -0.0329  0.0537 -0.1748
  975W        W 5582  11.733  11.701   0.474  0.1038  0.0598  0.0109
  976W        W 5583   1.837   7.415   1.768  0.0529 -0.0565  0.0012
  977W        W 5584  12.964   6.411  15.250 -0.0556  0.1295 -0.4279
  978W        W 5585  10.802   1.061   0.400 -0.1434 -0.0365  0.2971
  979W        W 5586   3.974   4.015   6.821  0.1007 -0.2001 -0.0734
  980W        W 5587   5.353   4.559  17.822  0.1526  0.0338  0.0142
  981W        W 5588   8.945  11.939   3.110  0.0418  0.3197 -0.2469
  982W        W 5589   2.727   5.682   3.078 -0.4327 -0.0771 -0.1287
  983W        W 5590   6.903   6.516  17.521 -0.0816 -0.0214 -0.2646
  984W        W 5591   4.042   6.179   6.457 -0.1444  0.1487 -0.1433
  985W        W 5592   8.334   5.962   6.732 -0.0080  0.1615  0.1266
  986W        W 5593   6.728   7.967  15.435  0.2607 -0.1033 -0.0420
  987W        W 5594  11.435   4.194   4.727  0.0723 -0.0942 -0.2189
  988W        W 5595   9.957   4.914  10.625 -0.2297 -0.0213  0.0348
  989W        W 5596  11.464   4.733   5.507  0.3833  0.0490  0.0249
  990W        W 5597   7.572   8.479   9.357 -0.1067 -0.0900  0.0339
  991W        W 5598  10.696   3.426   3.894  0.1304  0.0278 -0.1215
  992W        W 5599   2.990   7.974   5.491 -0.0421  0.2513  0.2662
  993W        W 5600   4.815   4.690   4.744 -0.1861 -0.1284 -0.3107
  994W        W 5601   4.010  12.081  12.690 -0.2043  0.0819  0.0805
  995W        W 5602  11.006   0.902  16.381  0.2828 -0.3154 -0.2211
  996W        W 5603  10.084   8.653   2.567  0.0532 -0.1700 -0.1276
  997W        W 5604   7.198   7.938   2.027 -0.2418 -0.0652 -0.0161
  998W        W 5605  11.362  12.232  12.724  0.2312 -0.0950  0.0155
  999W        W 5606   0.383   8.901  15.617  0.1387 -0.1631  0.0707
 1000W        W 5607  11.416   4.758   6.639  0.0539 -0.1989  0.1008
 1001W        W 5608   7.185   7.236  17.617  0.2963 -0.3451  0.0770
 1002W        W 5609  10.294   8.201   4.985 -0.3369 -0.1236  0.0244
 1003W        W 5610   9.780   9.386   0.702 -0.0963 -0.0931  0.2386
 1004W        W 5611   9.710   8.721   4.632  0.2954 -0.0548 -0.1235
 1005W        W 5612   4.866   6.942   5.778 -0.1129 -0.2141  0.1952
 1006W        W 5613   8.312   7.326  11.506 -0.5846 -0.0630  0.2288
 1007W        W 5614  12.578  11.498   6.706 -0.1387  0.1135  0.2105
 1008W        W 5615   9.978   8.384  11.753  0.3357 -0.0327  0.1713
 1009W        W 5616   9.386   1.375  17.172  0.1784 -0.0116 -0.0899
 1010W        W 5617  11.172   7.105  15.955 -0.0925 -0.2815  0.3148
 1011W        W 5618   2.689  12.138   6.291 -0.0553  0.0587  0.0525
 1012W        W 5619   7.921   4.443  14.937  0.3268 -0.2107  0.1115
 1013W        W 5620   7.227   0.540  14.994 -0.0734 -0.1552 -0.1387
 1014W        W 5621  10.392   4.149   5.846  0.4360  0.2556 -0.1041
 1015W        W 5622   4.684   2.150  17.063 -0.1196  0.0990 -0.0901
 1016W        W 5623   6.914   7.424  12.242  0.1556 -0.1137  0.0326
 1017W        W 5624  11.679   3.593   6.676  0.2294  0.4364  0.0291
 1018W        W 5625   6.684   6.484   0.229  0.0671 -0.0377  0.3477
 1019W        W 5626   9.230  12.648   4.163  0.1262 -0.2625 -0.2693
 1020W        W 5627   8.810  11.487  17.448  0.1543  0.2934 -0.1441
 1021W        W 5628   1.140   2.464   5.270  0.2591 -0.0371 -0.0887
 1022W        W 5629   8.778   0.870   5.265 -0.1250 -0.3410  0.0296
 1023W        W 5630   1.213  10.874   5.255  0.0880 -0.2483 -0.1850
 1024W        W 5631   0.814   7.456  13.744  0.1584 -0.1487  0.1602
 1025W        W 5632   7.254   7.727   9.033 -0.1827  0.1670 -0.0089
 1026W        W 5633   5.122   2.693   5.787 -0.0795 -0.1352 -0.1951
 1027W        W 5634   7.173   6.135   5.037 -0.0470 -0.2458 -0.2580
 1028W        W 5635   9.637  10.688  15.754  0.0179 -0.0046  0.0836
 1029W        W 5636   8.446   5.266   2.369 -0.2468  0.0076  0.0477
 1030W        W 5637   5.376   0.799  17.714 -0.1404 -0.0526  0.1911
 1031W        W 5638   3.288   7.616   6.258 -0.0859 -0.0475 -0.1819
 1032W        W 5639   8.280   2.650   7.281  0.1150  0.1952  0.0193
 1033W        W 5640   0.773   0.234  15.913 -0.2826  0.1574  0.0338
 1034W        W 5641  12.916   0.223   5.305 -0.5174 -0.1022 -0.1106
 1035W        W 5642   1.668   2.507   2.261  0.1479 -0.0980 -0.4415
 1036W        W 5643   0.734   8.405   1.657 -0.1672 -0.2098 -0.1763
 1037W        W 5644   0.663   5.322  16.761  0.0314 -0.1702 -0.1227
 1038W        W 5645   9.157   8.364   3.754  0.0486  0.1084 -0.1245
 1039W        W 5646   1.580   7.921  17.219  0.0676  0.0563 -0.3123
 1040W        W 5647   5.500  12.673   0.191 -0.0678  0.2399 -0.1175
 1041W        W 5648   1.991   8.897   0.224 -0.3234  0.0355 -0.0157
 1042W        W 5649   9.699   4.562   3.842  0.1304 -0.0762  0.0338
 1043W        W 5650   1.743  11.455  16.065  0.1814 -0.2860  0.1159
 1044W        W 5651   4.944   1.801   6.200  0.0785  0.1460 -0.0861
 1045W        W 5652   8.164   3.013  11.700  0.2878  0.0091 -0.0235
 1046W        W 5653   3.813   6.833  13.234  0.0819 -0.1205 -0.1662
 1047W        W 5654   9.262   7.914   2.798  0.2947  0.0049 -0.2267
 1048W        W 5655   4.931   5.117  12.677  0.1307  0.1254 -0.0619
 1049W        W 5656   8.692   2.263   2.418 -0.1101 -0.6646 -0.2026
 1050W        W 5657   9.324   0.041  14.787  0.0613  0.1661  0.1342
 1051W        W 5658   5.290  10.403   2.041 -0.0810 -0.0581  0.0390
 1052W        W 5659   2.110   0.904  13.781  0.1041 -0.1370 -0.0088
 1053W        W 5660   8.462  13.030   3.491  0.0354 -0.0130  0.0688
 1054W        W 5661   3.417   3.492   6.170  0.0793 -0.0453 -0.0390
 1055W        W 5662   2.155   2.006  15.211 -0.3968  0.0818  0.2465
 1056W        W 5663   6.398   6.374  14.568 -0.3759 -0.1128 -0.1465
 1057W        W 5664  10.941   3.794  10.922 -0.1378  0.2560 -0.2189
 1058W        W 5665  12.842  11.650   7.203 -0.1468  0.2198  0.1190
 1059W        W 5666   0.706   3.951  14.450 -0.4020  0.3215 -0.3562
 1060W        W 5667   6.521   5.238   9.657 -0.1227  0.0301 -0.0721
 1061W        W 5668  10.218  10.146  15.817 -0.1437  0.0458  0.2107
 1062W        W 5669   9.733   8.212  13.520  0.0316  0.3253 -0.2982
 1063W        W 5670   3.340   8.608  16.149  0.1352 -0.1574 -0.1136
 1064W        W 5671   2.823   4.569   6.973 -0.2448  0.1600  0.1057
 1065W        W 5672   2.151  10.759  14.395  0.0713 -0.0447 -0.4569
 1066W        W 5673   1.738  11.723   3.371 -0.0101 -0.2730 -0.2352
 1067W        W 5674   8.487   3.777  12.078 -0.1482  0.1623  0.2944
 1068W        W 5675   3.159   5.313   2.107  0.0034 -0.0567 -0.1518
 1069W        W 5676   4.530   5.268  15.768  0.1583  0.2224  0.1422
 1070W        W 5677   8.110   8.182   5.520 -0.1604 -0.2856 -0.1948
 1071W        W 5678   1.361  12.361   0.746 -0.0603 -0.0598 -0.1633
 1072W        W 5679  10.943  12.475  12.767 -0.2966 -0.1128  0.2493
 1073W        W 5680   3.271   1.188   5.344 -0.3311 -0.1914  0.1200
 1074W        W 5681  11.280   1.199  13.809 -0.2230 -0.2364 -0.1742
 1075W        W 5682  10.057   4.501  16.911  0.0305 -0.0713 -0.0812
 1076W        W 5683   9.682   4.322   4.275  0.0005  0.3192 -0.0191
 1077W        W 5684  10.460   2.661   6.285  0.1980 -0.1575  0.0622
 1078W        W 5685   1.180   2.857  13.247  0.0466  0.0574  0.0853
 1079W        W 5686   3.083   8.701   3.693  0.2140 -0.0156  0.2000
 1080W        W 5687   4.478  10.464   2.633 -0.0303 -0.3740  0.0250
 1081W        W 5688   5.093   8.161   6.077  0.0924 -0.1312  0.0960
 1082W        W 5689  11.926   3.144   7.560 -0.2251 -0.0470  0.0738
 1083W        W 5690  12.900   8.586   1.402  0.0858 -0.1870  0.1217
 1084W        W 5691   4.227   7.926  14.586  0.3853 -0.3550  0.2301
 1085W        W 5692   5.220   5.360  12.284 -0.2791 -0.0276 -0.3270
 1086W        W 5693   2.375   1.064   3.632  0.3053  0.3583 -0.0006
 1087W        W 5694   4.457  11.203   2.965  0.1074  0.2065  0.3347
 1088W        W 5695   0.241  12.626  14.727 -0.2094  0.3045  0.1911
 1089W        W 5696   6.040   0.696  14.176  0.1979 -0.2041 -0.4144
 1090W        W 5697   2.777  10.744  14.134 -0.2109  0.2908  0.2951
 1091W        W 5698   0.352   3.008   1.967  0.0000  0.1830  0.3726
 1092W        W 5699   9.552  10.809  10.734 -0.0801 -0.3915 -0.4685
 1093W        W 5700   6.162   9.889   2.211  0.2580  0.1255  0.1825
 1094W        W 5701   6.035   4.223  16.382  0.1044  0.0365  0.0270
 1095W        W 5702   3.638   5.694  13.958 -0.0560  0.0151  0.0086
 1096W        W 5703   5.621   5.074   2.041  0.0298 -0.0753  0.1096
 1097W        W 5704   1.299  12.541   2.836  0.1833  0.1024  0.3066
 1098W        W 5705   0.379   0.899   7.241 -0.3891  0.0274  0.0799
 1099W        W 5706   3.417   1.189   2.688  0.0291 -0.1756 -0.0467
 1100W        W 5707   3.367   5.073   3.486  0.2416 -0.1359 -0.2762
 1101W        W 5708   5.001   7.652   6.103 -0.2573  0.2824  0.3073
 1102W        W 5709   6.223   1.074   5.624  0.5527 -0.0365  0.3868
 1103W        W 5710   6.089   3.760   2.671 -0.2563  0.1500  0.1631
 1104W        W 5711   3.267   2.281   3.920  0.0660 -0.1365 -0.0984
 1105W        W 5712  12.919   6.315   4.769  0.5626 -0.3956  0.5782
 1106W        W 5713  11.363   1.391  11.666  0.3758  0.0016 -0.0205
 1107W        W 5714  12.472   3.131   2.653 -0.2383  0.0702 -0.0449
 1108W        W 5715   2.113   0.048   2.085  0.0433 -0.1000  0.0515
 1109W        W 5716   8.916   4.306   0.981  0.1885  0.0157  0.1534
 1110W        W 5717   9.323   3.283  17.228 -0.0624 -0.2013 -0.0134
 1111W        W 5718  10.582  12.802  12.174  0.1476 -0.0518  0.0269
 1112W        W 5719  11.274   4.591   0.430 -0.2830 -0.1713  0.1505
 1113W        W 5720  12.943   7.346  15.137 -0.1302  0.1794  0.3599
 1114W        W 5721  12.324   7.515  11.556  0.0480 -0.2639  0.3303
 1115W        W 5722   2.929   8.443  14.100  0.0558  0.3085  0.1005
 1116W        W 5723   8.460   9.082   3.941  0.3474 -0.0262  0.1010
 1117W        W 5724   5.306   1.693  14.661  0.0492 -0.1083  0.0017
 1118W        W 5725  10.249  12.477  11.296  0.1157 -0.0386 -0.0337
 1119W        W 5726   0.810   1.424   6.184 -0.0766 -0.2491  0.0172
 1120W        W 5727   5.983   9.128   1.487 -0.0368 -0.3280 -0.1098
 1121W        W 5728  10.748   7.269   4.081 -0.3397  0.0533  0.0170
 1122W        W 5729   3.417   8.566   5.046  0.1225 -0.2951 -0.1472
 1123W        W 5730  10.087   2.924   1.109  0.0796 -0.2337 -0.1386
 1124W        W 5731  11.284   7.759   5.202 -0.3571 -0.1826  0.2581
 1125W        W 5732   4.635   0.584   0.362 -0.1934 -0.1366 -0.2224
 1126W        W 5733  12.472   5.398   6.750  0.2455  0.4309 -0.1244
 1127W        W 5734   7.479   7.036   6.105 -0.1055 -0.2472  0.0906
 1128W        W 5735   5.601  11.765  14.377  0.2560 -0.1215  0.0712
 1129W        W 5736   0.224  10.118   5.407  0.0419  0.2377 -0.0705
 1130W        W 5737   1.445   4.822   6.619 -0.3286 -0.0802 -0.2181
 1131W        W 5738  12.851  10.702   7.311  0.3028  0.0695  0.0157
 1132W        W 5739   7.583  11.993  13.200  0.1576 -0.2597 -0.2650
 1133W        W 5740   8.222  10.986   3.963  0.1546  0.2559 -0.1315
 1134W        W 5741  11.900   7.852  13.097  0.0657 -0.2422 -0.2774
 1135W        W 5742  10.042   1.386  12.137  0.0991  0.2045  0.0272
 1136W        W 5743   4.595   0.248  12.336  0.2956 -0.1363  0.1105
 1137W        W 5744   3.849  11.001   6.421  0.1346 -0.0357 -0.1674
 1138W        W 5745   5.637   8.103  10.036 -0.0021  0.2260 -0.1185
 1139W        W 5746   7.631   9.480   1.551  0.0450 -0.0342 -0.2673
 1140W        W 5747  10.028   0.361  12.159 -0.1321 -0.0293 -0.1292
 1141W        W 5748   3.179   4.701   2.573  0.2364 -0.0250 -0.1273
 1142W        W 5749   8.672   0.060   0.163  0.1833  0.0295 -0.0377
 1143W        W 5750   0.612   0.277   1.826  0.0480 -0.0141  0.0763
 1144W        W 5751   0.947  12.537  15.517  0.1133  0.0095 -0.1200
 1145W        W 5752   6.466   6.859   2.293  0.0635 -0.0229 -0.1832
 1146W        W 5753  11.257   1.408   4.175 -0.1904 -0.0876  0.2339
 1147W        W 5754   7.067   6.935  17.260  0.1113 -0.1224 -0.0862
 1148W        W 5755   9.149   3.923  11.251  0.2213 -0.0598 -0.0364
 1149W        W 5756   5.930   0.096  17.455  0.2934  0.0662  0.2056
 1150W        W 5757   8.824   6.822   0.247 -0.3871  0.1969 -0.1453
 1151W        W 5758   7.962  12.125   2.553  0.0028  0.2311  0.0232
 1152W        W 5759   2.422   5.519   3.865 -0.5881 -0.0517 -0.0943
 1153W        W 5760   0.995  10.314  12.391 -0.3619  0.1670  0.2010
 1154W        W 5761  10.589   2.132  15.012 -0.1836 -0.1986 -0.0085
 1155W        W 5762  12.179   8.295   5.397  0.0832  0.1252 -0.1809
 1156W        W 5763  12.487   4.392  17.425 -0.1171  0.2770 -0.0813
 1157W        W 5764   5.815  12.777   5.802  0.1355 -0.3474  0.0188
 1158W        W 5765  11.908   9.878   3.445  0.3910 -0.2424  0.1575
 1159W        W 5766   1.439   2.953  16.236  0.1109 -0.2379 -0.0708
 1160W        W 5767   6.239   7.599   5.817  0.0048 -0.1067  0.1361
 1161W        W 5768   4.617   2.690   5.598 -0.0179  0.1515 -0.0594
 1162W        W 5769  11.684   4.246   6.430  0.1474  0.0154  0.1447
 1163W        W 5770   7.923   6.782   3.936  0.2367  0.3471  0.0871
 1164W        W 5771   1.195   6.992  13.168  0.0031 -0.0853  0.2642
 1165W        W 5772  11.277   3.252   4.754 -0.1144  0.2289  0.2531
 1166W        W 5773   3.515  11.912   5.315 -0.0374  0.1437 -0.1823
 1167W        W 5774   4.730   1.764  15.977 -0.0218 -0.3486  0.1370
 1168W        W 5775  10.426   7.160   0.026 -0.3005  0.1153  0.0448
 1169W        W 5776   6.883   1.278   0.327 -0.2139 -0.3194  0.3530
 1170W        W 5777  12.399   3.871   2.286 -0.2895 -0.3075  0.2144
 1171W        W 5778   6.398   0.168  13.568  0.1008  0.2606  0.2248
 1172W        W 5779   8.340   7.628   4.083 -0.1611  0.0739 -0.0304
 1173W        W 5780   9.153   0.942  14.546 -0.0899 -0.1564  0.1297
 1174W        W 5781   4.827   6.875   3.005  0.0958  0.2266  0.1241
 1175W        W 5782   6.667   8.531  12.268  0.0744  0.0855  0.1175
 1176W        W 5783   4.983   0.807   3.682 -0.0986  0.0636 -0.0440
 1177W        W 5784   4.269   7.621   6.367  0.1965  0.1277 -0.0999
 1178W        W 5785   1.770  10.256   4.609  0.2908 -0.1637  0.0657
 1179W        W 5786   0.353  10.219  13.570 -0.0026  0.2799 -0.2214
 1180W        W 5787   9.337   5.435  11.067 -0.2718 -0.1301  0.0002
 1181W        W 5788   2.679   0.500   4.500  0.0212  0.0496 -0.0860
 1182W        W 5789  12.757   5.341   3.342 -0.0607 -0.0880  0.2793
 1183W        W 5790   4.525  10.850  10.779  0.3407 -0.3163  0.2707
 1184W        W 5791   8.664   9.826   6.731 -0.2295  0.2278 -0.0559
 1185W        W 5792   8.077   9.514  15.202 -0.0600  0.0134  0.0067
 1186W        W 5793   8.946   7.921   2.277  0.0949 -0.2050  0.1607
 1187W        W 5794   4.739  12.197  15.719 -0.2018  0.1872 -0.0211
 1188W        W 5795  12.716   0.041   5.843  0.1718  0.1276  0.0900
 1189W        W 5796  11.530  10.041   3.801  0.2417 -0.1147 -0.1555
[truncated: 1,389,692 more chars]
