# Supplementary material for: Effect of helical kink in antimicrobial peptides on membrane pore formation
Source: eLife. 2020 Mar 13;9:e47946. doi: 10.7554/eLife.47946 (PMC7069690; doi:10.7554/eLife.47946)
Supplement: Figure 12—source data 1. [file elife-47946-fig12-data1.zip › Figure12/12A_ii.gro]

Martini system with peptide(s) and lipid membrane
28387
    1THR     BB    1   7.199   6.762  12.681  0.1726 -0.2027  0.0021
    1THR    SC1    2   6.978   6.786  12.816  0.1703 -0.2265  0.0027
    2ARG     BB    3   7.334   7.000  12.535  0.2630 -0.0983  0.2511
    2ARG    SC1    4   7.302   7.235  12.727 -0.0005 -0.1099 -0.2869
    2ARG    SC2    5   7.052   7.385  12.747  0.0930 -0.2386 -0.1740
    3SER     BB    6   7.525   6.836  12.354 -0.1630 -0.1938 -0.1268
    3SER    SC1    7   7.768   6.815  12.289 -0.0023 -0.7014  0.0973
    4SER     BB    8   7.321   6.695  12.167 -0.1778 -0.3689  0.0191
    4SER    SC1    9   7.321   6.493  12.025 -0.1450 -0.1570  0.1988
    5ARG     BB   10   7.197   6.962  12.068  0.1852 -0.1910  0.0272
    5ARG    SC1   11   6.947   6.975  12.254  0.3334  0.0746  0.3244
    5ARG    SC2   12   6.650   6.882  12.319  0.1511  0.1186  0.1419
    6ALA     BB   13   7.437   7.085  11.917  0.0894  0.0913  0.0992
    7GLY     BB   14   7.492   6.873  11.697  0.0579  0.1008  0.0822
    8LEU     BB   15   7.201   6.827  11.599  0.1228 -0.1634  0.0069
    8LEU    SC1   16   7.184   6.547  11.464  0.0789  0.1358 -0.1205
    9GLN     BB   17   7.138   7.115  11.505  0.1486 -0.1764 -0.0512
    9GLN    SC1   18   7.228   7.495  11.702  0.4305  0.1055  0.1451
   10PHE     BB   19   7.346   7.141  11.277 -0.0921  0.0561 -0.2516
   10PHE    SC1   20   7.655   7.193  11.330  0.4080  0.0996 -0.1013
   10PHE    SC2   21   7.922   7.234  11.344  0.4808 -0.2015 -0.4544
   10PHE    SC3   22   7.820   7.072  11.153  0.0869 -0.4794 -0.0296
   11ALA     BB   23   7.254   6.912  11.089  0.0433 -0.1164 -0.1110
   12VAL     BB   24   6.965   6.985  11.003  0.0220 -0.0445  0.0191
   12VAL    SC1   25   6.808   6.772  11.023 -0.0027 -0.0004  0.3544
   13GLY     BB   26   7.036   7.245  10.851 -0.0708 -0.0518 -0.0373
   14ARG     BB   27   7.236   7.133  10.642  0.0673  0.1178  0.0010
   14ARG    SC1   28   7.553   7.286  10.735 -0.0221  0.0115  0.0733
   14ARG    SC2   29   7.625   7.491  10.957 -0.1061  0.1922  0.1097
   15VAL     BB   30   7.038   6.937  10.506 -0.1864  0.1188  0.3549
   15VAL    SC1   31   7.126   6.719  10.385 -0.2202  0.2969 -0.0039
   16HIS     BB   32   6.833   7.139  10.391 -0.1391  0.1221  0.2758
   16HIS    SC1   33   6.569   7.164  10.582  0.1248 -0.1208 -0.0315
   16HIS    SC2   34   6.486   7.020  10.794  0.1278  0.1018  0.1245
   16HIS    SC3   35   6.496   7.289  10.810  0.4331  0.1044 -0.0509
   17ARG     BB   36   7.030   7.293  10.207 -0.4190 -0.0423 -0.1792
   17ARG    SC1   37   6.916   7.599  10.116  0.0075 -0.0968 -0.0510
   17ARG    SC2   38   6.763   7.838   9.952 -0.1506  0.1432  0.0341
   18LEU     BB   39   7.118   7.075  10.005  0.1021 -0.0699  0.0626
   18LEU    SC1   40   7.395   7.221   9.922 -0.0048  0.1439  0.1802
   19LEU     BB   41   6.835   7.015   9.896  0.2140 -0.0270 -0.2617
   19LEU    SC1   42   6.810   6.705   9.880 -0.1709 -0.3580 -0.1391
   20ARG     BB   43   6.736   7.297   9.813 -0.0090  0.0520  0.2372
   20ARG    SC1   44   6.490   7.234   9.668  0.4427 -0.0889  0.0607
   20ARG    SC2   45   6.426   6.960   9.518  0.1053  0.1212 -0.1390
   21LYS     BB   46   6.958   7.392   9.619 -0.0391 -0.1414  0.1060
   21LYS    SC1   47   6.814   7.655   9.486 -0.2353 -0.0172  0.1026
   21LYS    SC2   48   6.965   7.765   9.264 -0.0486 -0.0048  0.0656
    1THR     BB   49   5.458   6.973   9.312  0.0186  0.2231 -0.3828
    1THR    SC1   50   5.484   6.737   9.206 -0.1228  0.0174  0.0181
    2ARG     BB   51   5.509   7.222   9.489 -0.1864  0.1112 -0.1597
    2ARG    SC1   52   5.520   7.573   9.377 -0.3880  0.1088  0.1606
    2ARG    SC2   53   5.342   7.861   9.380 -0.0386 -0.3561  0.0837
    3SER     BB   54   5.256   7.242   9.667  0.1310 -0.0720  0.3309
    3SER    SC1   55   5.115   7.402   9.710 -0.0302 -0.3511  0.1066
    4SER     BB   56   5.280   6.969   9.813  0.0173 -0.2293  0.0626
    4SER    SC1   57   5.209   6.756   9.709 -0.0949  0.0018  0.1044
    5ARG     BB   58   5.541   7.032   9.967 -0.0514 -0.0313  0.1007
    5ARG    SC1   59   5.786   7.043   9.852  0.1844 -0.0278  0.0181
    5ARG    SC2   60   6.053   7.248   9.887 -0.2343  0.0180 -0.0316
    6ALA     BB   61   5.443   7.265  10.146 -0.1011 -0.1363  0.2109
    7GLY     BB   62   5.189   7.145  10.278 -0.2150 -0.2141 -0.0714
    8LEU     BB   63   5.342   6.933  10.445  0.1598 -0.0516 -0.1983
    8LEU    SC1   64   5.184   6.714  10.610 -0.0397  0.4568  0.1499
    9GLN     BB   65   5.538   7.103  10.614 -0.0797  0.0493 -0.0159
    9GLN    SC1   66   5.896   7.209  10.377 -0.3331 -0.0749  0.2463
   10PHE     BB   67   5.327   7.288  10.745  0.0020  0.0693  0.0894
   10PHE    SC1   68   5.149   7.525  10.654 -0.3137  0.0631  0.4950
   10PHE    SC2   69   4.934   7.667  10.573 -0.0400 -0.0052 -0.4684
   10PHE    SC3   70   5.183   7.765  10.537  0.1243 -0.2755 -0.1311
   11ALA     BB   71   5.176   7.063  10.895 -0.1678 -0.0335 -0.2266
   12VAL     BB   72   5.421   6.973  11.062 -0.2255  0.0362 -0.1028
   12VAL    SC1   73   5.488   6.723  11.001  0.2330  0.1551 -0.1241
   13GLY     BB   74   5.469   7.232  11.225  0.1884 -0.0830 -0.0235
   14ARG     BB   75   5.187   7.238  11.352  0.3184  0.1907  0.2659
   14ARG    SC1   76   5.023   7.467  11.548 -0.3424  0.2112  0.0190
   14ARG    SC2   77   4.808   7.616  11.794 -0.0148  0.2304  0.0487
   15VAL     BB   78   5.211   6.974  11.514 -0.0069 -0.1636 -0.2297
   15VAL    SC1   79   5.021   6.800  11.455 -0.4028  0.1366  0.0933
   16HIS     BB   80   5.451   7.054  11.694 -0.3207 -0.0741  0.1643
   16HIS    SC1   81   5.626   6.868  11.867 -0.1474  0.4396 -0.1157
   16HIS    SC2   82   5.769   6.804  12.087 -0.2352  0.1861 -0.1291
   16HIS    SC3   83   5.600   6.624  11.979  0.1142  0.1496 -0.6512
   17ARG     BB   84   5.350   7.296  11.860  0.0010  0.1094  0.1007
   17ARG    SC1   85   5.479   7.584  11.710 -0.2791 -0.0060  0.2612
   17ARG    SC2   86   5.497   7.894  11.883  0.3338  0.1133 -0.0260
   18LEU     BB   87   5.093   7.169  11.976 -0.0804  0.0231 -0.1680
   18LEU    SC1   88   4.793   7.158  11.845  0.1311  0.0743 -0.2286
   19LEU     BB   89   5.223   6.934  12.131 -0.0890 -0.0779 -0.3118
   19LEU    SC1   90   5.111   6.635  12.004 -0.1628  0.1296  0.3123
   20ARG     BB   91   5.409   7.096  12.318 -0.1660  0.0185 -0.3175
   20ARG    SC1   92   5.660   7.238  12.254  0.2609  0.2183  0.1859
   20ARG    SC2   93   5.896   7.340  12.377 -0.3389  0.2155  0.2386
   21LYS     BB   94   5.176   7.242  12.460 -0.1052 -0.0837 -0.1079
   21LYS    SC1   95   4.844   7.119  12.407 -0.3297 -0.4387 -0.0952
   21LYS    SC2   96   4.698   6.983  12.538 -0.1034  0.2560 -0.1551
    1THR     BB   97   3.410   8.717  12.721 -0.1654  0.0294 -0.1802
    1THR    SC1   98   3.179   8.616  12.655 -0.1029 -0.1199 -0.1762
    2ARG     BB   99   3.592   8.850  12.510  0.1266  0.1620  0.1455
    2ARG    SC1  100   3.587   9.194  12.522 -0.0316 -0.2129 -0.1659
    2ARG    SC2  101   3.576   9.405  12.749 -0.0173  0.0077  0.5411
    3SER     BB  102   3.704   8.580  12.405 -0.1978 -0.0197  0.2545
    3SER    SC1  103   3.915   8.501  12.567 -0.3115  0.0146  0.2400
    4SER     BB  104   3.453   8.454  12.274 -0.0325 -0.1652  0.0722
    4SER    SC1  105   3.330   8.281  12.366  0.1471 -0.0485 -0.1132
    5ARG     BB  106   3.409   8.681  12.068  0.1147 -0.0651  0.1491
    5ARG    SC1  107   3.270   8.903  12.153  0.2034 -0.0063  0.0765
    5ARG    SC2  108   3.200   9.242  12.125 -0.1570 -0.1234 -0.1152
    6ALA     BB  109   3.680   8.659  11.918 -0.0471  0.0297 -0.1671
    7GLY     BB  110   3.641   8.392  11.765  0.0922 -0.0351 -0.0913
    8LEU     BB  111   3.400   8.476  11.588  0.0567  0.0311 -0.0124
    8LEU    SC1  112   3.207   8.220  11.481  0.0472  0.0028 -0.1989
    9GLN     BB  113   3.533   8.714  11.440 -0.0862  0.1116 -0.0133
    9GLN    SC1  114   3.331   8.979  11.654 -0.3200 -0.0486  0.0501
   10PHE     BB  115   3.758   8.547  11.306  0.0556  0.1437  0.1801
   10PHE    SC1  116   3.969   8.390  11.416 -0.0240  0.0922 -0.2196
   10PHE    SC2  117   4.126   8.198  11.522 -0.2043  0.0901  0.0546
   10PHE    SC3  118   4.132   8.448  11.624 -0.3317  0.1056  0.0252
   11ALA     BB  119   3.592   8.331  11.157  0.0191  0.1612  0.1954
   12VAL     BB  120   3.414   8.522  10.991  0.1404  0.0770 -0.0354
   12VAL    SC1  121   3.186   8.610  11.092  0.1860  0.1847 -0.0246
   13GLY     BB  122   3.637   8.665  10.828  0.1607  0.0258 -0.0527
   14ARG     BB  123   3.764   8.410  10.706 -0.0201 -0.0751 -0.0342
   14ARG    SC1  124   4.018   8.378  10.891  0.0473 -0.0283  0.0633
   14ARG    SC2  125   4.185   8.643  10.992  0.1149  0.1324 -0.0561
   15VAL     BB  126   3.518   8.320  10.540  0.0582 -0.0308 -0.1769
   15VAL    SC1  127   3.317   8.175  10.636 -0.0025  0.2813  0.1934
   16HIS     BB  128   3.496   8.565  10.351  0.0511  0.1053 -0.0035
   16HIS    SC1  129   3.285   8.753  10.233 -0.4089  0.1360  0.1880
   16HIS    SC2  130   3.177   8.994  10.176 -0.3582  0.0991 -0.0791
   16HIS    SC3  131   3.047   8.768  10.107 -0.4648  0.0441  0.2817
   17ARG     BB  132   3.729   8.527  10.150  0.0152 -0.2400  0.0128
   17ARG    SC1  133   3.824   8.821   9.986  0.2482 -0.3134 -0.2492
   17ARG    SC2  134   3.982   9.129   9.963  0.3879  0.0174 -0.1624
   18LEU     BB  135   3.633   8.251  10.048  0.1090 -0.1729 -0.2672
   18LEU    SC1  136   3.739   7.982   9.951 -0.0918  0.1712 -0.0284
   19LEU     BB  137   3.359   8.347   9.940  0.0646  0.0541  0.0345
   19LEU    SC1  138   3.067   8.273  10.137  0.0977 -0.0177  0.2301
   20ARG     BB  139   3.472   8.561   9.747 -0.2140 -0.1030 -0.3134
   20ARG    SC1  140   3.404   8.836   9.735 -0.0690 -0.2195 -0.0036
   20ARG    SC2  141   3.501   9.168   9.571  0.1500  0.0348 -0.2412
   21LYS     BB  142   3.645   8.381   9.562 -0.1623 -0.0276 -0.3390
   21LYS    SC1  143   3.923   8.312   9.699  0.0449 -0.6603  0.0158
   21LYS    SC2  144   4.113   8.276   9.867  0.3420 -0.3325 -0.3214
    1THR     BB  145   4.020  10.516   9.230  0.1200 -0.0486  0.0853
    1THR    SC1  146   3.919  10.317   9.098 -0.0653  0.0805  0.0280
    2ARG     BB  147   3.861  10.746   9.364  0.0535  0.0352 -0.1335
    2ARG    SC1  148   4.016  11.034   9.324 -0.1296  0.0269 -0.0802
    2ARG    SC2  149   4.013  11.283   9.103 -0.2265 -0.0085  0.2866
    3SER     BB  150   3.613  10.582   9.452  0.0788 -0.0825 -0.2781
    3SER    SC1  151   3.394  10.643   9.370  0.2077 -0.0695 -0.1095
    4SER     BB  152   3.756  10.379   9.637 -0.0589  0.1280  0.0695
    4SER    SC1  153   3.652  10.152   9.668 -0.2344 -0.1682  0.0470
    5ARG     BB  154   3.876  10.577   9.843 -0.1231  0.0871  0.1469
    5ARG    SC1  155   4.147  10.771   9.760 -0.0406  0.0064  0.0481
    5ARG    SC2  156   4.304  11.059   9.737 -0.1105  0.3097  0.1841
    6ALA     BB  157   3.611  10.691   9.956 -0.0599  0.0973  0.2870
    7GLY     BB  158   3.539  10.434  10.113 -0.0468  0.0836  0.2706
    8LEU     BB  159   3.796  10.388  10.280  0.0810 -0.1218  0.0246
    8LEU    SC1  160   3.761  10.056  10.369  0.1510 -0.1045 -0.2360
    9GLN     BB  161   3.807  10.663  10.422  0.0691 -0.0504 -0.1116
    9GLN    SC1  162   4.077  10.926  10.248 -0.2950 -0.1721  0.0347
   10PHE     BB  163   3.530  10.659  10.561  0.0973 -0.0739 -0.0562
   10PHE    SC1  164   3.372  10.948  10.640  0.0041  0.2589 -0.2219
   10PHE    SC2  165   3.326  11.211  10.684  0.3203  0.2645  0.1225
   10PHE    SC3  166   3.250  11.028  10.867  0.3499  0.1402  0.0124
   11ALA     BB  167   3.569  10.400  10.727  0.1292  0.0368  0.1111
   12VAL     BB  168   3.814  10.493  10.892 -0.0945  0.0638  0.4386
   12VAL    SC1  169   4.044  10.431  11.008  0.1041  0.0110  0.0348
   13GLY     BB  170   3.696  10.748  11.024  0.0568  0.1891  0.3357
   14ARG     BB  171   3.450  10.623  11.165  0.0391  0.0342  0.1709
   14ARG    SC1  172   3.192  10.772  11.298  0.0226 -0.2798 -0.3376
   14ARG    SC2  173   3.045  10.978  11.524 -0.0531  0.1041 -0.0080
   15VAL     BB  174   3.578  10.408  11.349 -0.1893  0.0792  0.3872
   15VAL    SC1  175   3.478  10.166  11.385 -0.3109  0.1125  0.2829
   16HIS     BB  176   3.762  10.578  11.532  0.2789  0.2450 -0.2057
   16HIS    SC1  177   4.003  10.724  11.405 -0.0096 -0.0592 -0.1417
   16HIS    SC2  178   4.148  10.952  11.409 -0.1628  0.0379  0.1741
   16HIS    SC3  179   4.272  10.712  11.407 -0.0011  0.1208  0.0038
   17ARG     BB  180   3.540  10.761  11.647  0.3262  0.0946  0.1370
   17ARG    SC1  181   3.713  11.031  11.711 -0.1197 -0.1385 -0.1368
   17ARG    SC2  182   3.610  11.209  11.965  0.2119  0.3200  0.1683
   18LEU     BB  183   3.373  10.546  11.795  0.2199  0.0543 -0.0390
   18LEU    SC1  184   3.120  10.396  11.688 -0.1300  0.1729 -0.0703
   19LEU     BB  185   3.604  10.439  11.971  0.0380 -0.0529  0.1398
   19LEU    SC1  186   3.633  10.123  11.846  0.0043 -0.4316 -0.1980
   20ARG     BB  187   3.680  10.702  12.116 -0.0026  0.2151 -0.3065
   20ARG    SC1  188   4.001  10.748  12.022 -0.3131 -0.0904  0.3414
   20ARG    SC2  189   4.169  10.550  11.837 -0.0632 -0.2283 -0.1577
   21LYS     BB  190   3.428  10.737  12.292  0.1519  0.0520 -0.0467
   21LYS    SC1  191   3.415  10.506  12.476 -0.0689 -0.0885  0.2028
   21LYS    SC2  192   3.571  10.241  12.480  0.0583 -0.3554 -0.1144
    1THR     BB  193   5.686  11.132  12.248  0.0751  0.0099 -0.1034
    1THR    SC1  194   5.930  11.068  12.185  0.1102  0.0668 -0.0270
    2ARG     BB  195   5.447  11.140  12.052 -0.2552  0.0233  0.2866
    2ARG    SC1  196   5.274  10.879  11.975 -0.0090 -0.0214  0.1203
    2ARG    SC2  197   5.086  10.649  11.855 -0.1971  0.0357  0.0206
    3SER     BB  198   5.493  11.430  11.951  0.0113 -0.0454  0.2017
    3SER    SC1  199   5.341  11.615  11.989  0.0172  0.1370  0.0295
    4SER     BB  200   5.764  11.394  11.805 -0.0501  0.0229  0.0694
    4SER    SC1  201   5.928  11.592  11.737  0.1787 -0.0823 -0.1518
    5ARG     BB  202   5.674  11.183  11.596 -0.2525  0.0674  0.1090
    5ARG    SC1  203   5.939  11.014  11.565 -0.1062 -0.1806  0.2408
    5ARG    SC2  204   6.214  10.838  11.584  0.0834 -0.1769  0.3001
    6ALA     BB  205   5.431  11.313  11.455 -0.0814  0.1170 -0.1477
    7GLY     BB  206   5.566  11.580  11.375  0.1003  0.0483 -0.0736
    8LEU     BB  207   5.792  11.474  11.191  0.0169  0.2255 -0.2817
    8LEU    SC1  208   6.098  11.562  11.306  0.0607  0.0984 -0.2342
    9GLN     BB  209   5.621  11.296  11.005  0.2323 -0.2145 -0.0738
    9GLN    SC1  210   5.625  10.937  11.069  0.0976  0.4218  0.1051
   10PHE     BB  211   5.441  11.519  10.886  0.2996  0.0946  0.3779
   10PHE    SC1  212   5.198  11.483  11.025  0.0359  0.1847  0.3943
   10PHE    SC2  213   5.000  11.351  11.154 -0.2165  0.0880 -0.0713
   10PHE    SC3  214   4.986  11.618  11.123 -0.1581  0.1107  0.0893
   11ALA     BB  215   5.669  11.674  10.745 -0.0166  0.0254 -0.2447
   12VAL     BB  216   5.810  11.447  10.587  0.1261 -0.0622  0.0040
   12VAL    SC1  217   5.994  11.302  10.711  0.4080  0.0104 -0.3161
   13GLY     BB  218   5.574  11.356  10.408  0.2933  0.0219 -0.2641
   14ARG     BB  219   5.498  11.629  10.284 -0.0988  0.0768  0.0761
   14ARG    SC1  220   5.201  11.627  10.196 -0.0112  0.1188 -0.0009
   14ARG    SC2  221   5.068  11.305  10.095  0.0006 -0.3953  0.1952
   15VAL     BB  222   5.757  11.689  10.123 -0.2175  0.1828 -0.0789
   15VAL    SC1  223   5.957  11.860  10.151 -0.1413  0.1022 -0.1279
   16HIS     BB  224   5.739  11.453   9.923  0.0898  0.1551 -0.0775
   16HIS    SC1  225   5.949  11.386   9.749  0.1228  0.0175  0.0240
   16HIS    SC2  226   6.181  11.355   9.614 -0.1063  0.0286 -0.3900
   16HIS    SC3  227   6.053  11.139   9.714  0.2598  0.0525  0.1749
   17ARG     BB  228   5.470  11.518   9.784 -0.1978 -0.0105  0.3799
   17ARG    SC1  229   5.334  11.262   9.647  0.1248 -0.1832  0.0750
   17ARG    SC2  230   5.254  11.388   9.385  0.2531 -0.0843  0.1160
   18LEU     BB  231   5.523  11.810   9.696  0.1551 -0.1521  0.0997
   18LEU    SC1  232   5.298  12.004   9.875  0.0474 -0.0115 -0.1682
   19LEU     BB  233   5.797  11.785   9.553  0.1857  0.0344  0.1236
   19LEU    SC1  234   6.060  11.877   9.691 -0.5262  0.1225 -0.2008
   20ARG     BB  235   5.725  11.586   9.326  0.2041  0.2097 -0.0392
   20ARG    SC1  236   5.978  11.501   9.120 -0.2875 -0.2107 -0.2241
   20ARG    SC2  237   6.226  11.273   9.132 -0.0362  0.2005 -0.0266
   21LYS     BB  238   5.503  11.748   9.182 -0.0572 -0.0391  0.0716
   21LYS    SC1  239   5.301  11.875   9.323 -0.0894  0.1101  0.0517
   21LYS    SC2  240   5.063  11.957   9.332 -0.1572 -0.0621  0.1309
    1THR     BB  241   6.793  11.447   9.148 -0.0928  0.0247 -0.0979
    1THR    SC1  242   6.783  11.378   8.898  0.0085 -0.1169 -0.0640
    2ARG     BB  243   7.050  11.479   9.319 -0.1359 -0.0975 -0.0086
    2ARG    SC1  244   7.200  11.238   9.481  0.0216 -0.1568  0.3402
    2ARG    SC2  245   7.403  11.186   9.683  0.1946  0.0633  0.0747
    3SER     BB  246   7.012  11.743   9.477  0.1793 -0.0320 -0.0353
    3SER    SC1  247   7.102  11.963   9.421  0.1905 -0.1281  0.1011
    4SER     BB  248   6.734  11.677   9.598  0.1339  0.0800 -0.0767
    4SER    SC1  249   6.508  11.679   9.451  0.0525  0.4208 -0.2114
    5ARG     BB  250   6.811  11.425   9.761 -0.3663  0.0980  0.2081
    5ARG    SC1  251   6.591  11.269   9.917 -0.4239 -0.1501 -0.0755
    5ARG    SC2  252   6.435  10.960   9.858  0.1217 -0.1227  0.0667
    6ALA     BB  253   7.056  11.535   9.917  0.0178  0.0102 -0.3067
    7GLY     BB  254   6.919  11.740  10.106  0.0050 -0.2819  0.0105
    8LEU     BB  255   6.735  11.568  10.287 -0.0812 -0.1370  0.0615
    8LEU    SC1  256   6.596  11.849  10.444  0.0627 -0.0703  0.3458
    9GLN     BB  257   6.946  11.380  10.413 -0.0567 -0.0450  0.1594
    9GLN    SC1  258   7.245  11.225  10.255 -0.0300 -0.1603  0.1738
   10PHE     BB  259   7.121  11.603  10.539 -0.0136  0.0305 -0.0304
   10PHE    SC1  260   7.357  11.730  10.381  0.2159  0.0578  0.2951
   10PHE    SC2  261   7.455  11.715  10.130 -0.0473  0.0347  0.1896
   10PHE    SC3  262   7.494  11.938  10.277 -0.2514  0.2213 -0.0312
   11ALA     BB  263   6.907  11.695  10.744 -0.0946 -0.0598 -0.0739
   12VAL     BB  264   6.874  11.432  10.906  0.0238  0.1222  0.2547
   12VAL    SC1  265   6.627  11.458  11.000 -0.0480  0.1853  0.0550
   13GLY     BB  266   7.156  11.395  11.027  0.1263  0.0465 -0.0001
   14ARG     BB  267   7.162  11.654  11.198 -0.0771  0.0464  0.0088
   14ARG    SC1  268   7.445  11.711  11.337 -0.0603 -0.0956 -0.1051
   14ARG    SC2  269   7.669  11.757  11.616  0.5119 -0.0129 -0.0304
   15VAL     BB  270   6.908  11.599  11.367  0.0672 -0.2016  0.1511
   15VAL    SC1  271   6.727  11.789  11.330  0.0898 -0.1907  0.0972
   16HIS     BB  272   6.970  11.320  11.486  0.0961 -0.1879  0.1684
   16HIS    SC1  273   6.909  11.070  11.358  0.1943  0.1115 -0.0248
   16HIS    SC2  274   6.789  10.829  11.350  0.3891  0.0154 -0.1613
   16HIS    SC3  275   6.730  11.015  11.163  0.0707  0.1610  0.0737
   17ARG     BB  276   7.232  11.390  11.635  0.1322 -0.2695  0.1440
   17ARG    SC1  277   7.480  11.249  11.476 -0.1925  0.2229 -0.1637
   17ARG    SC2  278   7.571  11.243  11.183 -0.3227  0.2950  0.1979
   18LEU     BB  279   7.148  11.629  11.813  0.0000 -0.0868 -0.1567
   18LEU    SC1  280   7.059  11.936  11.684  0.2519  0.0068  0.0262
   19LEU     BB  281   6.937  11.496  11.997 -0.1837  0.1298 -0.2065
   19LEU    SC1  282   6.685  11.569  11.834 -0.3389  0.1197 -0.0145
   20ARG     BB  283   7.122  11.306  12.158 -0.4119  0.0608 -0.0199
   20ARG    SC1  284   7.108  10.949  12.150  0.0776 -0.0033  0.1422
   20ARG    SC2  285   6.886  10.715  12.209  0.0128  0.1313  0.0441
   21LYS     BB  286   7.279  11.507  12.335  0.1490 -0.3064 -0.0772
   21LYS    SC1  287   7.131  11.584  12.608  0.2835  0.2424 -0.0500
   21LYS    SC2  288   6.910  11.685  12.667 -0.2349 -0.0001 -0.0842
    1THR     BB  289   7.833   9.903  12.480 -0.0257 -0.2082 -0.0611
    1THR    SC1  290   7.642   9.767  12.367 -0.0784 -0.2519  0.0787
    2ARG     BB  291   7.986  10.126  12.328 -0.0565 -0.2420 -0.1425
    2ARG    SC1  292   7.906  10.413  12.469  0.0871 -0.1484 -0.2485
    2ARG    SC2  293   7.807  10.613  12.667  0.0836  0.2096 -0.1418
    3SER     BB  294   8.224   9.967  12.208  0.0509 -0.0469 -0.1917
    3SER    SC1  295   8.438  10.062  12.159  0.2880 -0.0384  0.1231
    4SER     BB  296   8.057   9.781  12.025  0.0664 -0.2521 -0.0024
    4SER    SC1  297   8.063   9.558  12.051 -0.2940  0.1659  0.2701
    5ARG     BB  298   7.917  10.010  11.868 -0.0204 -0.1755  0.1843
    5ARG    SC1  299   7.618   9.894  11.790  0.0138 -0.0084 -0.1217
    5ARG    SC2  300   7.318   9.981  11.663 -0.0933  0.4951  0.2249
    6ALA     BB  301   8.155  10.158  11.735 -0.3141 -0.1458 -0.3325
    7GLY     BB  302   8.276   9.936  11.556 -0.0364 -0.0952 -0.2129
    8LEU     BB  303   8.017   9.881  11.395 -0.1475 -0.0604 -0.0483
    8LEU    SC1  304   8.105   9.606  11.248 -0.1151  0.2273  0.0195
    9GLN     BB  305   7.947  10.148  11.254 -0.0783 -0.1880 -0.3313
    9GLN    SC1  306   7.583  10.159  11.229  0.4225 -0.3281 -0.1406
   10PHE     BB  307   8.195  10.207  11.078  0.0365 -0.0491 -0.1271
   10PHE    SC1  308   8.431  10.320  11.196  0.3055  0.0260 -0.1447
   10PHE    SC2  309   8.585  10.535  11.251 -0.1464  0.3357 -0.0390
   10PHE    SC3  310   8.665  10.356  11.065  0.2866  0.5351 -0.0575
   11ALA     BB  311   8.197   9.943  10.917 -0.1508 -0.0965 -0.0540
   12VAL     BB  312   7.915   9.938  10.787  0.0369 -0.1332 -0.4781
   12VAL    SC1  313   7.789   9.731  10.894  0.0611  0.0299 -0.1170
   13GLY     BB  314   7.920  10.200  10.622 -0.1399  0.0379 -0.2200
   14ARG     BB  315   8.187  10.169  10.466  0.1430 -0.0622  0.2635
   14ARG    SC1  316   8.319  10.456  10.511 -0.0709  0.1338 -0.1178
   14ARG    SC2  317   8.213  10.597  10.818 -0.0520  0.1197  0.1489
   15VAL     BB  318   8.146   9.903  10.312  0.3028  0.2096 -0.2713
   15VAL    SC1  319   8.238   9.677  10.413  0.0073 -0.0616 -0.5824
   16HIS     BB  320   7.895   9.994  10.155 -0.0686  0.0154  0.1853
   16HIS    SC1  321   7.642   9.894  10.321  0.1272 -0.0665  0.1212
   16HIS    SC2  322   7.484   9.886  10.540  0.1111  0.1839  0.1212
   16HIS    SC3  323   7.394   9.789  10.305  0.1806 -0.2182  0.2524
   17ARG     BB  324   8.025  10.228   9.998  0.0564 -0.1389  0.0566
   17ARG    SC1  325   7.804  10.380   9.881  0.3084  0.0060  0.0102
   17ARG    SC2  326   7.808  10.583   9.619 -0.0607 -0.1058 -0.2937
   18LEU     BB  327   8.263  10.079   9.866 -0.0623 -0.2124 -0.0773
   18LEU    SC1  328   8.521  10.080  10.021 -0.4214  0.0582 -0.2830
   19LEU     BB  329   8.122   9.882   9.673 -0.1385 -0.2543  0.0202
   19LEU    SC1  330   8.272   9.587   9.797  0.1739  0.1121 -0.0771
   20ARG     BB  331   7.976  10.097   9.504  0.1405  0.2149  0.3534
   20ARG    SC1  332   7.912   9.990   9.140 -0.0298  0.1477  0.1758
   20ARG    SC2  333   7.686  10.122   8.940 -0.1337 -0.0915 -0.0185
   21LYS     BB  334   8.220  10.277   9.441  0.3120 -0.0852  0.1330
   21LYS    SC1  335   8.466  10.199   9.178 -0.0410 -0.0253 -0.0688
   21LYS    SC2  336   8.479  10.297   8.921  0.1800 -0.1926 -0.0111
    1THR     BB  337   7.550   8.313   9.096 -0.0709 -0.2763  0.0968
    1THR    SC1  338   7.807   8.350   9.079 -0.0906 -0.0591  0.2292
    2ARG     BB  339   7.377   8.398   9.339  0.1272 -0.0852  0.1745
    2ARG    SC1  340   7.185   8.683   9.272 -0.0451 -0.0118  0.1254
    2ARG    SC2  341   6.932   8.722   9.026 -0.0689 -0.1622  0.0277
    3SER     BB  342   7.319   8.127   9.479 -0.0728  0.0424  0.3444
    3SER    SC1  343   7.091   8.108   9.632  0.1914  0.0245  0.1744
    4SER     BB  344   7.616   8.061   9.538  0.1261  0.3492 -0.2300
    4SER    SC1  345   7.749   7.943   9.393  0.1761  0.1465  0.3431
    5ARG     BB  346   7.693   8.301   9.720 -0.4999  0.3362  0.0786
    5ARG    SC1  347   7.759   8.548   9.591  0.0717  0.0440 -0.3009
    5ARG    SC2  348   7.692   8.793   9.364  0.1516  0.3040 -0.1476
    6ALA     BB  349   7.476   8.270   9.939 -0.1028  0.1681  0.4633
    7GLY     BB  350   7.558   7.993  10.050  0.0385  0.0059 -0.0223
    8LEU     BB  351   7.845   8.077  10.134  0.1102 -0.1170 -0.1402
    8LEU    SC1  352   8.045   7.815  10.197 -0.2664  0.0955 -0.1019
    9GLN     BB  353   7.782   8.297  10.343  0.2877 -0.3086  0.1218
    9GLN    SC1  354   8.074   8.579  10.486  0.3384 -0.0636  0.0311
   10PHE     BB  355   7.592   8.140  10.531 -0.1332 -0.1176 -0.1282
   10PHE    SC1  356   7.454   8.306  10.736 -0.4304 -0.1644  0.0562
   10PHE    SC2  357   7.267   8.485  10.812 -0.0725  0.1991  0.1164
   10PHE    SC3  358   7.500   8.468  10.947  0.1047  0.0380 -0.1975
   11ALA     BB  359   7.762   7.898  10.624  0.0652  0.1333  0.1832
   12VAL     BB  360   8.013   8.036  10.744  0.0086  0.3596  0.0470
   12VAL    SC1  361   8.244   7.938  10.659 -0.2015 -0.1268  0.0003
   13GLY     BB  362   7.882   8.187  10.981 -0.2236  0.0328  0.1350
   14ARG     BB  363   7.762   7.939  11.123 -0.2278 -0.1185 -0.1272
   14ARG    SC1  364   7.478   7.959  11.175  0.0056  0.0830  0.0343
   14ARG    SC2  365   7.195   8.063  11.159  0.0891  0.1004 -0.1516
   15VAL     BB  366   8.015   7.762  11.147 -0.0881  0.0810 -0.1064
   15VAL    SC1  367   8.144   7.563  11.027  0.1662  0.0786  0.1610
   16HIS     BB  368   8.179   7.938  11.343 -0.0441 -0.1397  0.0585
   16HIS    SC1  369   8.436   8.003  11.166  0.1010 -0.3849 -0.2097
   16HIS    SC2  370   8.640   7.859  11.062  0.3826 -0.0719 -0.1064
   16HIS    SC3  371   8.678   8.117  11.132 -0.0298 -0.0321 -0.0033
   17ARG     BB  372   7.955   7.987  11.552 -0.1107  0.0350 -0.0509
   17ARG    SC1  373   8.019   8.251  11.695  0.0158 -0.2986 -0.0274
   17ARG    SC2  374   8.160   8.563  11.784  0.2256 -0.3677  0.1353
   18LEU     BB  375   7.914   7.694  11.645  0.3042 -0.0585 -0.1405
   18LEU    SC1  376   7.652   7.636  11.478 -0.0796  0.2060  0.2193
   19LEU     BB  377   8.209   7.629  11.712  0.2218 -0.2986  0.0063
   19LEU    SC1  378   8.375   7.502  11.479  0.0444 -0.2386  0.0004
   20ARG     BB  379   8.253   7.836  11.939 -0.0436 -0.1042 -0.1135
   20ARG    SC1  380   8.392   8.071  12.072 -0.0494  0.2300 -0.2333
   20ARG    SC2  381   8.309   8.097  12.392 -0.0970 -0.0434  0.0247
   21LYS     BB  382   8.031   7.759  12.141 -0.2217  0.2360 -0.1729
   21LYS    SC1  383   7.743   7.904  12.161 -0.2133  0.0072  0.0338
   21LYS    SC2  384   7.508   7.860  12.058 -0.5924  0.0492  0.2268
    1THR     BB  385   8.686   7.997  11.627  0.0143 -0.1139  0.4481
    1THR    SC1  386   8.517   8.194  11.638 -0.0466 -0.1248 -0.0378
    2ARG     BB  387   8.828   7.857  11.863  0.1244 -0.3589  0.2416
    2ARG    SC1  388   8.871   7.867  12.161  0.0674 -0.2933 -0.0207
    2ARG    SC2  389   8.710   7.706  12.421 -0.2030  0.0910  0.2919
    3SER     BB  390   8.985   7.649  11.695  0.2059 -0.0678 -0.0527
    3SER    SC1  391   8.844   7.442  11.638 -0.0546  0.3704  0.0332
    4SER     BB  392   9.146   7.852  11.526 -0.1246  0.2128 -0.0409
    4SER    SC1  393   9.121   7.876  11.269 -0.3281 -0.0410 -0.1951
    5ARG     BB  394   9.295   7.993  11.759 -0.0829 -0.0190  0.0751
    5ARG    SC1  395   9.185   8.222  11.913  0.1054  0.1340  0.0492
    5ARG    SC2  396   9.252   8.410  12.113 -0.0240 -0.1103 -0.3104
    6ALA     BB  397   9.464   7.778  11.905  0.0957  0.1211  0.0774
    7GLY     BB  398   9.645   7.692  11.669 -0.2106  0.0530 -0.1387
    8LEU     BB  399   9.765   7.974  11.617 -0.1339  0.0333 -0.0712
    8LEU    SC1  400   9.697   7.987  11.297 -0.1043  0.2289  0.0857
    9GLN     BB  401   9.883   8.058  11.890 -0.1224  0.0059 -0.0677
    9GLN    SC1  402   9.720   8.159  12.188  0.0394 -0.2080 -0.1547
   10PHE     BB  403  10.064   7.809  11.928  0.0268  0.1087 -0.0912
   10PHE    SC1  404  10.087   7.717  12.200 -0.2749 -0.0095  0.0329
   10PHE    SC2  405  10.197   7.821  12.424 -0.1557 -0.0186 -0.0208
   10PHE    SC3  406  10.160   7.554  12.403 -0.3147 -0.0035  0.0521
   11ALA     BB  407  10.250   7.842  11.682  0.2577 -0.1700  0.0401
   12VAL     BB  408  10.352   8.125  11.758  0.1538 -0.1597  0.1436
   12VAL    SC1  409  10.347   8.318  11.577  0.2141  0.0313  0.3411
   13GLY     BB  410  10.474   8.065  12.037  0.0783  0.1406  0.2450
   14ARG     BB  411  10.678   7.844  11.961  0.1136  0.2730 -0.0628
   14ARG    SC1  412  10.632   7.547  12.073 -0.5058 -0.2075  0.1804
   14ARG    SC2  413  10.741   7.403  12.348  0.2228 -0.1037  0.3416
   15VAL     BB  414  10.856   7.997  11.759  0.0701  0.1234 -0.2170
   15VAL    SC1  415  10.805   8.039  11.502  0.0112  0.1894 -0.1948
   16HIS     BB  416  10.961   8.206  11.962 -0.0294  0.0612 -0.1000
   16HIS    SC1  417  11.073   8.490  12.018  0.0810 -0.2017  0.3730
   16HIS    SC2  418  11.240   8.671  11.909 -0.2210 -0.0630  0.1239
   16HIS    SC3  419  11.197   8.671  12.175 -0.2174  0.2334  0.1279
   17ARG     BB  420  11.082   8.012  12.172 -0.2390 -0.2307 -0.2425
   17ARG    SC1  421  10.988   7.877  12.442  0.0516  0.0996  0.3079
   17ARG    SC2  422  10.721   7.845  12.652 -0.0155 -0.1466  0.1204
   18LEU     BB  423  11.302   7.874  12.002  0.1600  0.0294  0.0457
   18LEU    SC1  424  11.182   7.572  11.872  0.1611 -0.1431  0.0431
   19LEU     BB  425  11.464   8.129  11.934  0.0933  0.0306 -0.1130
   19LEU    SC1  426  11.423   8.257  11.646  0.1711  0.1060  0.0379
   20ARG     BB  427  11.519   8.242  12.218 -0.0675 -0.1157 -0.0216
   20ARG    SC1  428  11.687   8.498  12.197  0.0293 -0.0333 -0.1459
   20ARG    SC2  429  11.633   8.728  12.403  0.3458  0.0224 -0.0524
   21LYS     BB  430  11.654   7.988  12.334 -0.0824 -0.1420 -0.0617
   21LYS    SC1  431  11.759   7.774  12.157 -0.2847  0.2795  0.2085
   21LYS    SC2  432  11.667   7.547  12.055 -0.2097  0.3019  0.0951
    1THR     BB  433   5.584   3.444  12.109 -0.2589 -0.1269  0.0506
    1THR    SC1  434   5.692   3.394  11.878  0.0427  0.2348  0.1041
    2ARG     BB  435   5.697   3.623  12.336  0.1097 -0.0550 -0.1815
    2ARG    SC1  436   5.523   3.763  12.583  0.1457  0.2850  0.1880
    2ARG    SC2  437   5.345   4.018  12.666  0.0455 -0.2089  0.4693
    3SER     BB  438   5.848   3.830  12.160  0.1616 -0.0715 -0.1565
    3SER    SC1  439   6.033   3.964  12.192 -0.1128  0.1521 -0.1671
    4SER     BB  440   5.616   3.919  11.974 -0.1417 -0.3359  0.0817
    4SER    SC1  441   5.630   3.870  11.746 -0.0787  0.0539  0.0208
    5ARG     BB  442   5.419   4.051  12.174  0.1235  0.0223  0.1171
    5ARG    SC1  443   5.144   4.177  12.096 -0.0339  0.0314 -0.2644
    5ARG    SC2  444   4.823   4.064  12.137  0.0011 -0.0192  0.0460
    6ALA     BB  445   5.624   4.239  12.310  0.0885  0.0839  0.0851
    7GLY     BB  446   5.722   4.420  12.078  0.2587  0.0180  0.1042
    8LEU     BB  447   5.447   4.536  11.996  0.1848 -0.2053  0.0288
    8LEU    SC1  448   5.327   4.374  11.717 -0.0264 -0.4126  0.2191
    9GLN     BB  449   5.370   4.672  12.263 -0.0508  0.0973 -0.1860
    9GLN    SC1  450   5.096   4.472  12.457 -0.2463  0.1064  0.0716
   10PHE     BB  451   5.620   4.852  12.291 -0.2465  0.3271  0.1799
   10PHE    SC1  452   5.849   4.785  12.458  0.0776  0.5246  0.0205
   10PHE    SC2  453   6.087   4.825  12.580  0.0762 -0.0431  0.2391
   10PHE    SC3  454   6.050   4.608  12.424 -0.3051  0.0295  0.2187
   11ALA     BB  455   5.586   5.025  12.035  0.0567  0.2798  0.1028
   12VAL     BB  456   5.329   5.177  12.119 -0.0947  0.0428  0.0780
   12VAL    SC1  457   5.179   5.254  11.915 -0.1023  0.1930  0.1395
   13GLY     BB  458   5.421   5.294  12.391  0.2097 -0.3970  0.1754
   14ARG     BB  459   5.659   5.477  12.315 -0.0181 -0.2061 -0.1014
   14ARG    SC1  460   5.885   5.302  12.290 -0.2507  0.1907  0.3697
   14ARG    SC2  461   6.070   5.294  12.513 -0.0456 -0.2724 -0.2133
   15VAL     BB  462   5.502   5.651  12.112  0.2122  0.1337  0.0021
   15VAL    SC1  463   5.592   5.703  11.868 -0.5696  0.2501 -0.2888
   16HIS     BB  464   5.295   5.767  12.311  0.1058 -0.3095  0.1609
   16HIS    SC1  465   5.003   5.624  12.342 -0.0724  0.1551 -0.5794
   16HIS    SC2  466   4.752   5.530  12.308 -0.1263  0.0758 -0.0504
   16HIS    SC3  467   4.934   5.383  12.443  0.0859  0.3072 -0.0765
   17ARG     BB  468   5.494   5.921  12.491  0.0952 -0.1516  0.0397
   17ARG    SC1  469   5.405   6.052  12.765 -0.1270 -0.1766 -0.0672
   17ARG    SC2  470   5.472   6.035  13.060 -0.1565 -0.2441  0.0382
   18LEU     BB  471   5.609   6.107  12.272  0.1643  0.0651  0.2555
   18LEU    SC1  472   5.833   6.196  12.032  0.2920  0.1051  0.0498
   19LEU     BB  473   5.353   6.242  12.160  0.1804 -0.0677  0.0541
   19LEU    SC1  474   5.334   6.098  11.833  0.2816 -0.3026  0.0854
   20ARG     BB  475   5.261   6.396  12.413 -0.0770  0.1104 -0.1423
   20ARG    SC1  476   5.066   6.646  12.502 -0.3168 -0.1446 -0.0102
   20ARG    SC2  477   5.151   6.859  12.745 -0.1594 -0.0844  0.0031
   21LYS     BB  478   5.531   6.530  12.487 -0.1146 -0.0190  0.2541
   21LYS    SC1  479   5.793   6.479  12.490 -0.1569 -0.2635  0.0347
   21LYS    SC2  480   6.035   6.365  12.521 -0.0512 -0.1796  0.0942
    1THR     BB  481   0.941   7.999  12.098  0.1398 -0.0975 -0.0534
    1THR    SC1  482   0.780   8.201  12.125  0.0510 -0.1429 -0.2273
    2ARG     BB  483   1.117   7.872  12.319 -0.0962 -0.4032 -0.0338
    2ARG    SC1  484   1.074   7.986  12.586 -0.1996 -0.1698  0.3037
    2ARG    SC2  485   1.113   8.201  12.807 -0.0705 -0.3612 -0.0678
    3SER     BB  486   1.257   7.642  12.165  0.0821 -0.2386 -0.1217
    3SER    SC1  487   1.144   7.425  12.160  0.0304 -0.1643  0.4929
    4SER     BB  488   1.411   7.793  11.941  0.0371 -0.0674 -0.0389
    4SER    SC1  489   1.331   7.859  11.686  0.3088 -0.2123 -0.1362
    5ARG     BB  490   1.588   7.983  12.110  0.0032  0.0471 -0.1308
    5ARG    SC1  491   1.761   8.253  12.135 -0.2560  0.0045  0.3941
    5ARG    SC2  492   1.845   8.578  12.284  0.1297 -0.0236  0.2290
    6ALA     BB  493   1.754   7.767  12.259 -0.1756 -0.0714 -0.0993
    7GLY     BB  494   1.892   7.633  12.016 -0.1649  0.1248 -0.2038
    8LEU     BB  495   2.034   7.872  11.879 -0.0226  0.0742 -0.1467
    8LEU    SC1  496   1.835   8.059  11.694 -0.0411 -0.3115 -0.0008
    9GLN     BB  497   2.211   7.969  12.114 -0.3160 -0.1094  0.1588
    9GLN    SC1  498   2.120   8.106  12.469  0.3889 -0.2031 -0.0708
   10PHE     BB  499   2.378   7.708  12.126 -0.0925  0.0235  0.0109
   10PHE    SC1  500   2.259   7.583  12.367  0.2635  0.0731 -0.0961
   10PHE    SC2  501   2.047   7.429  12.432  0.0499  0.2204 -0.4203
   10PHE    SC3  502   2.140   7.613  12.608  0.0080  0.0516 -0.2174
   11ALA     BB  503   2.517   7.715  11.849  0.0920 -0.1018  0.0983
   12VAL     BB  504   2.659   7.987  11.895  0.2018 -0.1583  0.0975
   12VAL    SC1  505   2.711   8.120  11.672 -0.0506 -0.1304  0.0524
   13GLY     BB  506   2.813   7.928  12.158  0.1289 -0.1998  0.1314
   14ARG     BB  507   2.978   7.688  12.053  0.1839 -0.1893  0.1931
   14ARG    SC1  508   2.835   7.399  12.195  0.0499  0.3005  0.0121
   14ARG    SC2  509   2.731   7.342  12.501 -0.0722 -0.0221 -0.0745
   15VAL     BB  510   3.106   7.822  11.804 -0.2423 -0.1365 -0.0065
   15VAL    SC1  511   3.229   7.692  11.609  0.2344 -0.0483  0.2208
   16HIS     BB  512   3.265   8.046  11.948 -0.3485 -0.0723  0.0119
   16HIS    SC1  513   3.057   8.298  11.968  0.0716  0.1926  0.3313
   16HIS    SC2  514   2.852   8.441  12.068 -0.1465  0.1293 -0.0097
   16HIS    SC3  515   3.002   8.543  11.868 -0.0073  0.0693  0.0632
   17ARG     BB  516   3.445   7.866  12.126 -0.1711 -0.0767 -0.1686
   17ARG    SC1  517   3.264   7.803  12.426  0.1515 -0.3360  0.1568
   17ARG    SC2  518   3.184   7.582  12.656  0.2405 -0.0324 -0.1312
   18LEU     BB  519   3.602   7.694  11.922 -0.1823 -0.2941  0.0024
   18LEU    SC1  520   3.456   7.413  11.972 -0.2577 -0.0203  0.0846
   19LEU     BB  521   3.781   7.914  11.797 -0.0910 -0.3216  0.0843
   19LEU    SC1  522   3.660   7.930  11.491 -0.0318  0.2109  0.2731
   20ARG     BB  523   3.922   8.000  12.060  0.0509 -0.3803  0.0286
   20ARG    SC1  524   3.999   8.290  12.112  0.1829 -0.0239 -0.1825
   20ARG    SC2  525   4.315   8.373  12.196 -0.0508 -0.1135  0.2024
   21LYS     BB  526   4.063   7.753  12.182  0.0135 -0.2640  0.3159
   21LYS    SC1  527   4.023   7.439  11.994 -0.1618 -0.3117  0.1965
   21LYS    SC2  528   3.916   7.211  12.087  0.0380  0.0572  0.3732
    1THR     BB  529   6.870   1.611  12.161  0.0259 -0.0311 -0.0658
    1THR    SC1  530   7.071   1.532  12.016  0.0692  0.0468 -0.0489
    2ARG     BB  531   6.793   1.456  12.418 -0.0649 -0.0515 -0.1047
    2ARG    SC1  532   6.738   1.566  12.696 -0.0693  0.1082 -0.1976
    2ARG    SC2  533   6.900   1.638  12.970  0.2563 -0.0504 -0.0624
    3SER     BB  534   6.509   1.371  12.329 -0.1796  0.3314 -0.1228
    3SER    SC1  535   6.353   1.571  12.315 -0.0978  0.0839 -0.0185
    4SER     BB  536   6.595   1.222  12.071 -0.0818  0.1575  0.0078
    4SER    SC1  537   6.637   1.338  11.847 -0.2008 -0.1060  0.0264
    5ARG     BB  538   6.774   0.996  12.185 -0.0951  0.1147 -0.0560
    5ARG    SC1  539   7.081   1.104  12.248 -0.0703  0.2819 -0.0522
    5ARG    SC2  540   7.348   1.314  12.331  0.0518  0.1217  0.0580
    6ALA     BB  541   6.572   0.859  12.375 -0.1485  0.4329  0.1242
    7GLY     BB  542   6.391   0.760  12.144  0.0988  0.0750  0.0752
    8LEU     BB  543   6.607   0.591  12.000 -0.1595  0.0027 -0.2398
    8LEU    SC1  544   6.605   0.822  11.748 -0.1782 -0.0274  0.0620
    9GLN     BB  545   6.666   0.386  12.225  0.0166  0.2308 -0.0734
    9GLN    SC1  546   6.954   0.178  12.133  0.0272  0.1498 -0.0054
   10PHE     BB  547   6.400   0.239  12.287 -0.0370  0.4331  0.1980
   10PHE    SC1  548   6.364   0.210  12.593 -0.1652 -0.0083 -0.0253
   10PHE    SC2  549   6.264   0.233  12.843  0.2235  0.1554  0.1241
   10PHE    SC3  550   6.360  -0.004  12.758  0.0328  0.0836  0.1035
   11ALA     BB  551   6.324   0.100  12.021  0.1160  0.1554  0.2957
   12VAL     BB  552   6.557  -0.102  11.985  0.0411  0.1020  0.0958
   12VAL    SC1  553   6.628  -0.122  11.730  0.0748  0.0219  0.1114
   13GLY     BB  554   6.535  -0.268  12.246  0.1026  0.0426  0.0636
   14ARG     BB  555   6.242  -0.368  12.236 -0.0255  0.4010  0.0920
   14ARG    SC1  556   6.063  -0.171  12.369 -0.1605 -0.0961 -0.2140
   14ARG    SC2  557   5.806  -0.133  12.536 -0.2434 -0.0156  0.0319
   15VAL     BB  558   6.286  -0.532  11.977  0.0655  0.2231  0.2179
   15VAL    SC1  559   6.163  -0.545  11.743  0.3223 -0.2893  0.0960
   16HIS     BB  560   6.513  -0.710  12.091  0.0001 -0.0919 -0.1271
   16HIS    SC1  561   6.805  -0.664  11.939  0.0403  0.1932 -0.0036
   16HIS    SC2  562   7.012  -0.512  12.020  0.1230  0.0189  0.1184
   16HIS    SC3  563   6.969  -0.552  11.756  0.0470  0.3226  0.0810
   17ARG     BB  564   6.348  -0.833  12.323  0.0131 -0.0001 -0.0690
   17ARG    SC1  565   6.388  -0.650  12.611 -0.1688 -0.1464 -0.1548
   17ARG    SC2  566   6.552  -0.457  12.803 -0.1746 -0.0284  0.0804
   18LEU     BB  567   6.137  -0.988  12.157 -0.1155 -0.0199  0.1108
   18LEU    SC1  568   5.875  -0.852  12.028 -0.1102  0.1444 -0.2358
   19LEU     BB  569   6.319  -1.180  11.996  0.0552  0.1613  0.0829
   19LEU    SC1  570   6.510  -1.011  11.723  0.6519  0.3734  0.0928
   20ARG     BB  571   6.464  -1.329  12.226  0.0225  0.2468  0.1597
   20ARG    SC1  572   6.751  -1.150  12.203 -0.3724 -0.2923  0.2421
   20ARG    SC2  573   7.032  -1.094  12.238 -0.0704  0.0872  0.0985
   21LYS     BB  574   6.240  -1.462  12.394  0.3393 -0.2918  0.1791
   21LYS    SC1  575   5.930  -1.472  12.258  0.1731 -0.2737  0.1235
   21LYS    SC2  576   5.722  -1.258  12.221 -0.1554  0.0362 -0.0817
    1THR     BB  577   6.905   1.535   8.570 -0.1209 -0.0151  0.1174
    1THR    SC1  578   6.838   1.443   8.803  0.0046  0.1177  0.2076
    2ARG     BB  579   6.828   1.354   8.330 -0.3247 -0.1182  0.2580
    2ARG    SC1  580   6.918   1.474   8.038  0.2873 -0.0369 -0.1068
    2ARG    SC2  581   7.102   1.701   7.953  0.0492 -0.0742  0.3493
    3SER     BB  582   6.997   1.103   8.395 -0.2986 -0.0528  0.4496
    3SER    SC1  583   7.058   0.956   8.195 -0.5024 -0.0536 -0.0252
    4SER     BB  584   6.868   1.017   8.664 -0.0162 -0.2933  0.5140
    4SER    SC1  585   7.031   0.902   8.830  0.2701 -0.3588  0.1900
    5ARG     BB  586   6.586   0.951   8.555  0.0433  0.0755  0.1087
    5ARG    SC1  587   6.403   1.108   8.328  0.0015  0.1163 -0.0453
    5ARG    SC2  588   6.287   1.342   8.181  0.0068  0.0924  0.2498
    6ALA     BB  589   6.684   0.732   8.358  0.1870 -0.0057  0.2683
    7GLY     BB  590   6.838   0.536   8.542 -0.0021 -0.3627  0.0563
    8LEU     BB  591   6.598   0.463   8.723 -0.0702 -0.1806  0.0410
    8LEU    SC1  592   6.674   0.453   8.988  0.2899  0.1066 -0.0105
    9GLN     BB  593   6.416   0.314   8.521 -0.1241  0.1673 -0.1754
    9GLN    SC1  594   6.029   0.340   8.460  0.1246  0.1427  0.0877
   10PHE     BB  595   6.629   0.108   8.433 -0.2093 -0.0227  0.0523
   10PHE    SC1  596   6.548  -0.053   8.194  0.1375  0.0865 -0.0107
   10PHE    SC2  597   6.351  -0.059   8.010 -0.0256 -0.1719  0.1653
   10PHE    SC3  598   6.605  -0.112   7.937 -0.1153 -0.4523  0.0423
   11ALA     BB  599   6.691  -0.007   8.714  0.0600  0.1079  0.0494
   12VAL     BB  600   6.420  -0.132   8.798 -0.0282  0.1462 -0.1714
   12VAL    SC1  601   6.252   0.029   8.925  0.0322 -0.1306  0.2816
   13GLY     BB  602   6.348  -0.318   8.561  0.2914 -0.1499 -0.0440
   14ARG     BB  603   6.591  -0.510   8.563  0.2902 -0.1510  0.0839
   14ARG    SC1  604   6.644  -0.597   8.227  0.2888 -0.2186  0.1006
   14ARG    SC2  605   6.758  -0.604   7.919 -0.0342 -0.2807  0.1671
   15VAL     BB  606   6.557  -0.631   8.847 -0.0086 -0.0161  0.1089
   15VAL    SC1  607   6.745  -0.557   9.019 -0.0222  0.0971  0.0763
   16HIS     BB  608   6.285  -0.771   8.799  0.1115 -0.3143  0.2721
   16HIS    SC1  609   6.129  -0.903   9.037  0.0339  0.3766  0.0733
   16HIS    SC2  610   6.120  -1.111   9.208 -0.0492  0.1917 -0.1510
   16HIS    SC3  611   5.893  -0.978   9.146 -0.1085 -0.0527 -0.4853
   17ARG     BB  612   6.348  -0.953   8.556 -0.1227  0.0571 -0.0801
   17ARG    SC1  613   6.092  -0.972   8.382  0.1876  0.2103 -0.1343
   17ARG    SC2  614   5.894  -0.952   8.133  0.1201 -0.2612  0.0211
   18LEU     BB  615   6.602  -1.095   8.661 -0.0945  0.2843  0.1704
   18LEU    SC1  616   6.866  -0.967   8.509  0.2202 -0.2211  0.1500
   19LEU     BB  617   6.476  -1.253   8.896 -0.0562  0.0749  0.0528
   19LEU    SC1  618   6.675  -1.058   9.141  0.3962 -0.2950 -0.1548
   20ARG     BB  619   6.271  -1.398   8.715  0.1453 -0.0744 -0.0600
   20ARG    SC1  620   5.984  -1.281   8.719 -0.1873 -0.0190  0.1026
   20ARG    SC2  621   5.704  -1.374   8.725  0.1332  0.3161 -0.0463
   21LYS     BB  622   6.466  -1.571   8.548  0.0727  0.0143 -0.2403
   21LYS    SC1  623   6.507  -1.463   8.251  0.1548 -0.0288  0.1782
   21LYS    SC2  624   6.557  -1.212   8.155  0.0395 -0.3767 -0.1623
    1THR     BB  625  11.168   8.010   8.504  0.0457  0.1078  0.1621
    1THR    SC1  626  11.280   8.192   8.652  0.3260 -0.1813  0.3194
    2ARG     BB  627  11.012   7.947   8.244  0.0772  0.2118  0.1172
    2ARG    SC1  628  10.959   8.127   8.013  0.0721  0.2243  0.2248
    2ARG    SC2  629  11.064   8.022   7.688 -0.0964  0.0226  0.1992
    3SER     BB  630  10.916   7.662   8.320  0.2608  0.1305  0.0492
    3SER    SC1  631  10.849   7.489   8.119  0.1147 -0.2307 -0.2611
    4SER     BB  632  10.756   7.720   8.579  0.1217 -0.1106  0.0198
    4SER    SC1  633  10.745   7.638   8.826 -0.2342  0.1881  0.0096
    5ARG     BB  634  10.526   7.897   8.471 -0.0880 -0.2466  0.2318
    5ARG    SC1  635  10.420   8.143   8.625  0.3037  0.1731  0.0051
    5ARG    SC2  636  10.301   8.439   8.543 -0.2452 -0.0732  0.0893
    6ALA     BB  637  10.386   7.707   8.270  0.0187 -0.0088 -0.0765
    7GLY     BB  638  10.324   7.482   8.474  0.0351  0.1721  0.1326
    8LEU     BB  639  10.121   7.652   8.635  0.0093  0.0946  0.1825
    8LEU    SC1  640  10.240   7.583   8.950  0.3310 -0.0878  0.0232
    9GLN     BB  641   9.927   7.707   8.399  0.0220 -0.0899  0.1273
    9GLN    SC1  642  10.077   8.051   8.287  0.1473 -0.2408  0.3866
   10PHE     BB  643   9.834   7.417   8.340 -0.2230  0.0142 -0.0144
   10PHE    SC1  644   9.953   7.263   8.128  0.3517  0.2523 -0.1266
   10PHE    SC2  645  10.032   7.093   7.934 -0.1819 -0.4633  0.2364
   10PHE    SC3  646  10.139   7.075   8.182  0.2147  0.1871  0.1367
   11ALA     BB  647   9.707   7.365   8.618 -0.1014  0.1068  0.0600
   12VAL     BB  648   9.503   7.597   8.595  0.1288  0.2900 -0.1917
   12VAL    SC1  649   9.394   7.722   8.802 -0.1290 -0.2844  0.0407
   13GLY     BB  650   9.345   7.493   8.349  0.0187  0.1685 -0.0715
   14ARG     BB  651   9.222   7.240   8.478  0.0799  0.1761  0.0026
   14ARG    SC1  652   9.202   7.007   8.288 -0.2823 -0.0884 -0.0296
   14ARG    SC2  653   9.176   6.719   8.161 -0.1131  0.1560 -0.1191
   15VAL     BB  654   9.058   7.370   8.707  0.2739 -0.0314  0.2656
   15VAL    SC1  655   9.018   7.311   8.962  0.2946  0.1355  0.3082
   16HIS     BB  656   8.888   7.555   8.525  0.3757 -0.1591  0.0357
   16HIS    SC1  657   9.026   7.821   8.405 -0.1065 -0.1355 -0.1548
   16HIS    SC2  658   9.072   8.086   8.383 -0.0516 -0.1307  0.0067
   16HIS    SC3  659   9.072   7.930   8.163  0.3215 -0.0629 -0.0477
   17ARG     BB  660   8.767   7.348   8.328  0.0609 -0.0200  0.0764
   17ARG    SC1  661   8.745   7.474   8.040  0.0115  0.1014 -0.0071
   17ARG    SC2  662   8.481   7.358   7.850  0.1133  0.0285 -0.0979
   18LEU     BB  663   8.625   7.134   8.503 -0.1117 -0.0722 -0.1237
   18LEU    SC1  664   8.807   6.919   8.654  0.2165 -0.1294 -0.1301
   19LEU     BB  665   8.428   7.327   8.645  0.1375  0.1871 -0.1195
   19LEU    SC1  666   8.571   7.512   8.937 -0.2000  0.0943  0.0254
   20ARG     BB  667   8.290   7.460   8.401 -0.1139  0.1518  0.0004
   20ARG    SC1  668   8.416   7.722   8.422 -0.0950  0.0551  0.1090
   20ARG    SC2  669   8.404   7.968   8.231  0.0481  0.0296 -0.1222
   21LYS     BB  670   8.162   7.201   8.288  0.1197  0.1240 -0.2108
   21LYS    SC1  671   7.863   7.128   8.375  0.2727 -0.3164 -0.2046
   21LYS    SC2  672   7.698   7.137   8.582 -0.0728 -0.2679 -0.3596
    1THR     BB  673   7.157   3.967   8.854 -0.3017  0.2496  0.1747
    1THR    SC1  674   7.319   4.025   9.049  0.2795  0.2291 -0.2738
    2ARG     BB  675   7.031   4.031   8.578 -0.1093 -0.2070 -0.0298
    2ARG    SC1  676   7.134   3.927   8.286 -0.0154 -0.1579 -0.0606
    2ARG    SC2  677   7.121   3.851   7.982 -0.0137  0.1188 -0.0131
    3SER     BB  678   6.805   4.201   8.706  0.0572 -0.1131  0.1448
    3SER    SC1  679   6.587   4.122   8.755 -0.0894 -0.0228  0.2832
    4SER     BB  680   6.981   4.411   8.851  0.0029 -0.0909  0.1785
    4SER    SC1  681   6.870   4.541   9.059  0.1612  0.2382  0.2174
    5ARG     BB  682   7.117   4.535   8.602 -0.0325 -0.1967  0.1059
    5ARG    SC1  683   7.337   4.715   8.431  0.1122 -0.0701 -0.0083
    5ARG    SC2  684   7.462   4.978   8.261  0.1592 -0.3399  0.0256
    6ALA     BB  685   6.848   4.638   8.485  0.1510  0.1213 -0.0503
    7GLY     BB  686   6.774   4.847   8.701  0.0595 -0.0174  0.0540
    8LEU     BB  687   7.022   5.031   8.677  0.2712 -0.2835  0.1458
    8LEU    SC1  688   7.125   4.980   8.964  0.0060  0.1515 -0.3094
    9GLN     BB  689   7.008   5.130   8.383 -0.1601  0.1472  0.2971
    9GLN    SC1  690   6.979   4.834   8.099  0.3186 -0.1649  0.4022
   10PHE     BB  691   6.725   5.254   8.406 -0.2097  0.0438  0.2482
   10PHE    SC1  692   6.545   5.045   8.306 -0.0698 -0.1685  0.2651
   10PHE    SC2  693   6.284   4.978   8.323 -0.1758  0.1191 -0.0927
   10PHE    SC3  694   6.460   4.809   8.207 -0.3033  0.1445 -0.3281
   11ALA     BB  695   6.777   5.450   8.640 -0.0362 -0.0051  0.2519
   12VAL     BB  696   7.028   5.598   8.534 -0.1584  0.0733  0.0662
   12VAL    SC1  697   7.250   5.709   8.629  0.0157 -0.1577 -0.0588
   13GLY     BB  698   6.905   5.728   8.281 -0.1148 -0.0402 -0.0142
   14ARG     BB  699   6.653   5.863   8.400 -0.1038 -0.0468  0.0167
   14ARG    SC1  700   6.438   5.639   8.301 -0.0595 -0.2102  0.0931
   14ARG    SC2  701   6.335   5.472   8.068 -0.0309 -0.2428  0.0162
   15VAL     BB  702   6.783   6.062   8.598 -0.2412  0.1884 -0.1251
   15VAL    SC1  703   6.848   5.943   8.826 -0.4579  0.1970 -0.0569
   16HIS     BB  704   6.963   6.208   8.392  0.0523  0.0961  0.0592
   16HIS    SC1  705   7.253   6.142   8.312 -0.3036  0.0821 -0.2178
   16HIS    SC2  706   7.467   6.239   8.179 -0.0803 -0.1495 -0.0393
   16HIS    SC3  707   7.421   5.973   8.185 -0.4494 -0.0951 -0.1787
   17ARG     BB  708   6.729   6.311   8.216  0.0992  0.1539  0.0305
   17ARG    SC1  709   6.592   6.406   7.893 -0.1483  0.0625 -0.0471
   17ARG    SC2  710   6.712   6.618   7.675 -0.3693  0.2340 -0.0025
   18LEU     BB  711   6.550   6.461   8.420 -0.0893 -0.2516  0.1735
   18LEU    SC1  712   6.359   6.238   8.605 -0.2008  0.3431 -0.2645
   19LEU     BB  713   6.744   6.678   8.528 -0.1141 -0.1546  0.0261
   19LEU    SC1  714   6.802   6.467   8.822 -0.2729 -0.1651  0.1266
   20ARG     BB  715   6.810   6.856   8.283 -0.3070 -0.0080  0.0786
   20ARG    SC1  716   7.046   6.684   8.141 -0.0370 -0.0041  0.3671
   20ARG    SC2  717   7.180   6.521   7.911 -0.1123 -0.0557 -0.0317
   21LYS     BB  718   6.530   6.968   8.212 -0.1997  0.2233  0.0072
   21LYS    SC1  719   6.313   7.122   8.301  0.0660  0.2338 -0.0272
   21LYS    SC2  720   6.050   7.053   8.316 -0.1449  0.0458  0.1614
    1THR     BB  721   0.618   9.246   8.747  0.0325 -0.1143 -0.2000
    1THR    SC1  722   0.529   9.439   8.897  0.0828 -0.1381 -0.1392
    2ARG     BB  723   0.746   9.312   8.473 -0.2977  0.3759 -0.2484
    2ARG    SC1  724   0.650   9.228   8.182  0.0650  0.0628  0.0726
    2ARG    SC2  725   0.674   9.034   7.928  0.3480  0.0296 -0.1077
    3SER     BB  726   0.841   9.591   8.569  0.0941  0.1293  0.1189
    3SER    SC1  727   0.919   9.747   8.378  0.1361 -0.0800 -0.0533
    4SER     BB  728   1.020   9.506   8.806 -0.1711 -0.2385  0.1953
    4SER    SC1  729   1.019   9.614   9.029  0.3113 -0.0944  0.1202
    5ARG     BB  730   1.223   9.336   8.644 -0.0331  0.0878  0.0157
    5ARG    SC1  731   1.421   9.132   8.825  0.1157 -0.0618 -0.1558
    5ARG    SC2  732   1.462   8.826   8.842 -0.2535  0.3477 -0.3189
    6ALA     BB  733   1.340   9.554   8.459 -0.0157 -0.1010 -0.2001
    7GLY     BB  734   1.507   9.713   8.666 -0.2023 -0.1380 -0.0186
    8LEU     BB  735   1.701   9.485   8.745 -0.2435 -0.1943 -0.0786
    8LEU    SC1  736   1.814   9.356   9.031 -0.1415 -0.0406 -0.1468
    9GLN     BB  737   1.838   9.464   8.468  0.0425 -0.1312  0.0547
    9GLN    SC1  738   1.621   9.148   8.361  0.4883  0.1800 -0.1209
   10PHE     BB  739   1.936   9.756   8.435  0.2837 -0.2213 -0.0501
   10PHE    SC1  740   2.027   9.836   8.159  0.1627 -0.2317 -0.1378
   10PHE    SC2  741   2.031  10.087   8.059  0.0811 -0.2433 -0.1708
   10PHE    SC3  742   2.262   9.957   8.108  0.1286 -0.0709  0.0752
   11ALA     BB  743   2.118   9.775   8.686  0.0494  0.0264  0.1063
   12VAL     BB  744   2.309   9.536   8.642 -0.1299 -0.1045  0.0256
   12VAL    SC1  745   2.347   9.314   8.783  0.1415 -0.2746 -0.2994
   13GLY     BB  746   2.460   9.615   8.383 -0.1088  0.0164  0.0742
   14ARG     BB  747   2.597   9.876   8.479  0.1951 -0.0706 -0.1083
   14ARG    SC1  748   2.730  10.110   8.287  0.0712 -0.1204  0.1050
   14ARG    SC2  749   2.619  10.270   7.988 -0.0349  0.1665  0.0619
   15VAL     BB  750   2.744   9.760   8.726  0.0974  0.1205  0.0426
   15VAL    SC1  751   2.641   9.678   8.956 -0.0029 -0.0529 -0.0620
   16HIS     BB  752   2.947   9.561   8.602  0.0562  0.0043  0.1585
   16HIS    SC1  753   2.923   9.306   8.812  0.2897  0.0141 -0.1270
   16HIS    SC2  754   3.003   9.048   8.801 -0.1459 -0.1384  0.0787
   16HIS    SC3  755   2.828   9.128   8.991  0.1761  0.3713  0.1801
   17ARG     BB  756   3.092   9.744   8.398 -0.0702  0.0759  0.1316
   17ARG    SC1  757   3.204   9.544   8.200 -0.0449  0.1039 -0.0647
   17ARG    SC2  758   3.433   9.732   8.022  0.2364  0.0497 -0.0408
   18LEU     BB  759   3.206   9.939   8.610 -0.2198  0.1884  0.1106
   18LEU    SC1  760   3.041  10.167   8.696 -0.2060 -0.0895  0.4772
   19LEU     BB  761   3.373   9.751   8.791 -0.0878  0.0998 -0.0988
   19LEU    SC1  762   3.141   9.783   9.086  0.0532 -0.0832  0.1412
   20ARG     BB  763   3.528   9.613   8.561 -0.1511 -0.1578  0.0097
   20ARG    SC1  764   3.466   9.293   8.613 -0.0142 -0.4066  0.4910
   20ARG    SC2  765   3.516   9.026   8.682  0.0844 -0.0915 -0.0979
   21LYS     BB  766   3.690   9.850   8.444 -0.0835 -0.1019  0.2113
   21LYS    SC1  767   3.617  10.109   8.563 -0.2777  0.2363  0.1395
   21LYS    SC2  768   3.545  10.385   8.626  0.0612 -0.2757  0.0396
   22POPC   NC3  769   6.231   0.670  12.619 -0.1449 -0.2667 -0.0645
   22POPC   PO4  770   6.176   1.113  12.601 -0.0530 -0.0512 -0.0337
   22POPC   GL1  771   6.065   1.173  12.229 -0.0388  0.0525  0.0251
   22POPC   GL2  772   5.925   1.454  12.123 -0.0900 -0.0653  0.0334
   22POPC   C1A  773   6.137   1.070  11.806 -0.4211  0.0055 -0.0563
   22POPC   D2A  774   6.133   0.876  11.453 -0.1259 -0.6339  0.1930
   22POPC   C3A  775   6.524   0.806  11.232 -0.0736  0.2616 -0.1829
   22POPC   C4A  776   7.002   0.715  11.292 -0.1494  0.0173  0.0109
   22POPC   C1B  777   5.811   1.360  11.618 -0.0615 -0.3648  0.1212
   22POPC   C2B  778   5.907   1.186  11.208 -0.1266 -0.1561 -0.0370
   22POPC   C3B  779   5.931   0.853  10.886  0.2327 -0.2067 -0.1136
   22POPC   C4B  780   6.186   0.550  10.767 -0.0750 -0.0282 -0.1862
   23POPC   NC3  781   7.657   1.747  12.552 -0.1213 -0.3635  0.1158
   23POPC   PO4  782   7.190   1.770  12.508  0.2873  0.3295  0.3679
   23POPC   GL1  783   7.192   2.124  12.146 -0.0682  0.1060  0.0914
   23POPC   GL2  784   6.891   2.325  12.118  0.1582  0.0926  0.1296
   23POPC   C1A  785   7.118   2.114  11.650 -0.1827  0.1412 -0.1699
   23POPC   D2A  786   6.982   2.200  11.237 -0.2069 -0.2522 -0.0569
   23POPC   C3A  787   6.557   2.024  11.173 -0.1650 -0.0155 -0.0798
   23POPC   C4A  788   6.558   1.791  11.525 -0.0389  0.0148  0.1025
   23POPC   C1B  789   6.671   2.398  11.633 -0.2590 -0.0787 -0.0251
   23POPC   C2B  790   6.406   2.572  11.303 -0.0842 -0.1312  0.2119
   23POPC   C3B  791   6.260   3.005  11.176 -0.3142  0.2212 -0.2891
   23POPC   C4B  792   6.138   3.415  11.088  0.2886 -0.1658  0.1408
   24POPC   NC3  793   6.544   3.257  12.500  0.0673  0.0322 -0.2209
   24POPC   PO4  794   6.183   3.418  12.228 -0.4577  0.3286 -0.0105
   24POPC   GL1  795   6.309   3.519  11.805  0.0088  0.1759  0.1887
   24POPC   GL2  796   6.417   3.863  11.759 -0.2224 -0.1583 -0.2074
   24POPC   C1A  797   6.078   3.658  11.471  0.0629 -0.3298  0.0667
   24POPC   D2A  798   5.828   3.873  11.251  0.1727 -0.0238  0.1379
   24POPC   C3A  799   5.684   4.283  11.319 -0.1229 -0.3202  0.2745
   24POPC   C4A  800   5.535   4.506  11.016  0.0779 -0.2926  0.2336
   24POPC   C1B  801   6.283   4.059  11.295  0.0182 -0.0714 -0.0736
   24POPC   C2B  802   6.423   3.871  10.976  0.1450  0.2677  0.0710
   24POPC   C3B  803   6.418   3.507  10.633  0.0414 -0.0234 -0.0461
   24POPC   C4B  804   6.290   3.049  10.692  0.1371 -0.0415  0.2618
   25POPC   NC3  805   0.791   2.300  12.794  0.4341  0.0010 -0.0625
   25POPC   PO4  806   0.942   2.296  12.396 -0.1990 -0.1942  0.0571
   25POPC   GL1  807   1.057   2.123  11.960 -0.0743  0.3260 -0.2551
   25POPC   GL2  808   1.458   2.100  11.729  0.0311 -0.4011 -0.1104
   25POPC   C1A  809   0.767   2.177  11.630 -0.2519  0.2565  0.1196
   25POPC   D2A  810   0.647   2.299  11.185  0.0366 -0.3540 -0.0607
   25POPC   C3A  811   0.670   2.002  10.928  0.1077 -0.0819 -0.1443
   25POPC   C4A  812   0.572   1.570  10.997  0.4670  0.3086 -0.0832
   25POPC   C1B  813   1.661   2.110  11.330 -0.1189  0.3605 -0.0320
   25POPC   C2B  814   2.083   2.012  11.176  0.1928 -0.0681  0.2691
   25POPC   C3B  815   2.433   2.151  11.288 -0.0817  0.0792  0.0194
   25POPC   C4B  816   2.836   2.132  11.423 -0.2871 -0.0262  0.0687
   26POPC   NC3  817   8.534   5.214   8.010 -0.5721  0.0679  0.1650
   26POPC   PO4  818   8.344   4.757   8.273  0.1650  0.1756  0.2927
   26POPC   GL1  819   8.048   4.550   8.392 -0.0364 -0.0510 -0.2461
   26POPC   GL2  820   7.941   4.986   8.438  0.0640  0.2233  0.1427
   26POPC   C1A  821   7.905   4.498   8.796 -0.4604 -0.1677 -0.2608
   26POPC   D2A  822   7.852   4.281   9.150 -0.0491 -0.2033  0.0020
   26POPC   C3A  823   8.108   4.133   9.428 -0.2899 -0.0629  0.3548
   26POPC   C4A  824   8.215   4.349   9.813  0.3490  0.0241 -0.0492
   26POPC   C1B  825   8.104   5.011   8.835  0.0257  0.2072  0.1181
   26POPC   C2B  826   8.228   5.133   9.266 -0.1160 -0.2022  0.1076
   26POPC   C3B  827   8.134   5.239   9.700 -0.3186  0.1851  0.1379
   26POPC   C4B  828   8.220   5.265  10.037  0.0715  0.0365 -0.3614
   27POPC   NC3  829   6.047   8.175  10.390  0.0965  0.0829 -0.0748
   27POPC   PO4  830   5.707   8.076  10.650  0.2920  0.1667 -0.0013
   27POPC   GL1  831   5.542   7.828  10.911 -0.0533 -0.3976 -0.0419
   27POPC   GL2  832   5.739   7.604  10.995  0.2696  0.2577 -0.1017
   27POPC   C1A  833   5.193   7.656  11.125  0.2616  0.1577  0.1170
   27POPC   D2A  834   4.786   7.515  11.060 -0.3688  0.0488  0.2326
   27POPC   C3A  835   4.738   7.112  11.173  0.1830 -0.0940  0.1745
   27POPC   C4A  836   4.526   6.915  11.557 -0.1489 -0.2731  0.1923
   27POPC   C1B  837   5.864   7.170  10.943  0.1820  0.2121 -0.1579
   27POPC   C2B  838   6.001   6.764  10.856 -0.0226  0.1022  0.0970
   27POPC   C3B  839   6.227   6.426  10.603  0.1036 -0.1700  0.0840
   27POPC   C4B  840   5.998   6.225  10.365 -0.3124  0.0597  0.4668
   28POPC   NC3  841  11.190   1.903  11.852 -0.1769  0.0902 -0.1409
   28POPC   PO4  842  11.553   1.865  12.102  0.0145  0.1185  0.0265
   28POPC   GL1  843  11.823   1.901  11.829 -0.3654  0.0921  0.0225
   28POPC   GL2  844  11.595   1.541  11.598 -0.0007 -0.2066  0.2474
   28POPC   C1A  845  11.651   1.971  11.340  0.2496  0.3576 -0.1381
   28POPC   D2A  846  11.255   1.947  11.195  0.1420 -0.2042  0.3416
   28POPC   C3A  847  11.014   1.605  10.974  0.2143 -0.1797  0.3375
   28POPC   C4A  848  10.978   1.166  10.975  0.1420  0.2075  0.0917
   28POPC   C1B  849  11.445   1.401  11.200  0.0908  0.0818  0.2146
   28POPC   C2B  850  11.500   1.659  10.796 -0.0247 -0.1575  0.0618
   28POPC   C3B  851  11.554   2.064  10.783 -0.1886  0.3544  0.2505
   28POPC   C4B  852  11.487   2.344  10.487  0.5359  0.0682  0.0708
   29POPC   NC3  853   2.260   0.476   8.682  0.0240 -0.3269  0.2075
   29POPC   PO4  854   2.187   0.569   9.030  0.2007  0.0348 -0.4461
   29POPC   GL1  855   2.267   0.357   9.328 -0.1984 -0.0633  0.2853
   29POPC   GL2  856   2.246   0.038   9.345 -0.2315  0.0099 -0.0889
   29POPC   C1A  857   2.098   0.529   9.718 -0.0166  0.0836 -0.0398
   29POPC   D2A  858   2.085   0.482  10.172 -0.1736 -0.2863 -0.0546
   29POPC   C3A  859   1.720   0.555  10.387  0.0829 -0.0085  0.0256
   29POPC   C4A  860   1.429   0.677  10.665 -0.1527 -0.0615 -0.2851
   29POPC   C1B  861   2.136   0.034   9.766  0.2155  0.1217 -0.1793
   29POPC   C2B  862   2.002  -0.214  10.131 -0.1377 -0.2132  0.0818
   29POPC   C3B  863   1.754  -0.364  10.463  0.1100 -0.0175  0.1161
   29POPC   C4B  864   1.811  -0.443  10.857 -0.2845  0.0677  0.1443
   30POPC   NC3  865   2.750   4.283  12.574 -0.1395  0.0039  0.1544
   30POPC   PO4  866   3.071   4.042  12.423  0.0738 -0.0176 -0.2267
   30POPC   GL1  867   2.713   3.878  12.330  0.0982  0.1133  0.0391
   30POPC   GL2  868   2.822   4.228  12.058  0.2229  0.0479 -0.0673
   30POPC   C1A  869   2.551   3.732  11.868  0.0899 -0.1889 -0.1976
   30POPC   D2A  870   2.379   3.590  11.509 -0.0177  0.1232 -0.2693
   30POPC   C3A  871   2.433   3.811  11.170 -0.1006 -0.1277  0.1638
   30POPC   C4A  872   2.280   4.085  10.781  0.0245  0.1149 -0.0243
   30POPC   C1B  873   3.031   4.014  11.666  0.1509 -0.1980  0.1102
   30POPC   C2B  874   3.017   3.688  11.331 -0.0662  0.0590  0.1817
   30POPC   C3B  875   3.241   3.346  11.305 -0.0725  0.0725  0.1633
   30POPC   C4B  876   3.574   2.989  11.348  0.0481  0.1701  0.1494
   31POPC   NC3  877   4.551   3.786  12.954  0.2367  0.1012  0.0324
   31POPC   PO4  878   4.303   3.981  12.525 -0.4047 -0.1595 -0.1362
   31POPC   GL1  879   4.313   3.843  12.101 -0.1859  0.3743 -0.2496
   31POPC   GL2  880   4.357   4.044  11.944  0.1495  0.0076  0.0773
   31POPC   C1A  881   4.349   3.525  11.820 -0.3696  0.0805  0.3119
   31POPC   D2A  882   4.415   3.426  11.354  0.1418  0.2149 -0.0412
   31POPC   C3A  883   4.189   3.318  11.029  0.2180 -0.1702  0.2532
   31POPC   C4A  884   4.111   3.163  10.573 -0.0853 -0.0001  0.2341
   31POPC   C1B  885   4.396   3.978  11.575 -0.0074  0.0907 -0.1292
   31POPC   C2B  886   4.580   3.974  11.228  0.0853  0.0291  0.3042
   31POPC   C3B  887   4.649   3.688  10.995 -0.2783 -0.1003  0.2469
   31POPC   C4B  888   4.664   3.302  10.808  0.0843  0.0579 -0.0591
   32POPC   NC3  889   1.294   9.373  12.231  0.3720 -0.3480 -0.0402
   32POPC   PO4  890   1.428   9.765  11.959  0.1686  0.0301  0.0179
   32POPC   GL1  891   1.190  10.035  11.666 -0.0594  0.1324 -0.0321
   32POPC   GL2  892   1.507  10.275  11.507 -0.1962  0.3518  0.0406
   32POPC   C1A  893   0.893   9.814  11.426 -0.0982 -0.1842  0.0082
   32POPC   D2A  894   0.514   9.746  11.020  0.0725  0.0662  0.0183
   32POPC   C3A  895   0.571  10.094  10.828  0.1690 -0.0212 -0.1093
   32POPC   C4A  896   0.767  10.333  10.551  0.1640  0.1655  0.1251
   32POPC   C1B  897   1.336  10.046  11.202 -0.0579  0.0017 -0.1520
   32POPC   C2B  898   1.156  10.019  10.806 -0.1258 -0.1496 -0.0612
   32POPC   C3B  899   1.395   9.984  10.460 -0.2410 -0.2462 -0.3087
   32POPC   C4B  900   1.704   9.867  10.159  0.1229  0.0443  0.0735
   33POPC   NC3  901   4.098   8.093   8.901  0.0502 -0.2970  0.0749
   33POPC   PO4  902   4.033   7.977   9.310  0.4420  0.4607  0.0105
   33POPC   GL1  903   3.724   7.769   9.487 -0.0491  0.2080 -0.0534
   33POPC   GL2  904   3.483   7.966   9.420  0.5749 -0.3512 -0.3721
   33POPC   C1A  905   3.518   7.344   9.647 -0.1321  0.1538 -0.2184
   33POPC   D2A  906   3.151   7.088   9.523  0.3110  0.0404  0.1130
   33POPC   C3A  907   2.772   7.004   9.774 -0.0123 -0.0714  0.1072
   33POPC   C4A  908   2.535   6.909  10.130 -0.0316  0.0154 -0.1428
   33POPC   C1B  909   3.277   7.764   9.864 -0.3074  0.1122 -0.5266
   33POPC   C2B  910   3.255   7.362  10.121  0.1468 -0.1762 -0.0943
   33POPC   C3B  911   3.123   6.954  10.133  0.2914  0.0711  0.1554
   33POPC   C4B  912   3.022   6.604   9.832 -0.2333 -0.1191  0.1777
   34POPC   NC3  913  11.366   7.575   8.037  0.2267 -0.1741 -0.0819
   34POPC   PO4  914  11.331   7.592   8.566  0.0749  0.1692  0.0629
   34POPC   GL1  915  11.240   7.481   8.956 -0.2853 -0.2558  0.0694
   34POPC   GL2  916  11.120   7.790   9.072 -0.0160 -0.1396 -0.4554
   34POPC   C1A  917  11.488   7.492   9.313 -0.1905  0.0746  0.2085
   34POPC   D2A  918  11.313   7.377   9.783  0.1036  0.1696  0.0705
   34POPC   C3A  919  11.399   7.577  10.186  0.4692  0.1728 -0.1893
   34POPC   C4A  920  11.880   7.748  10.386 -0.2026  0.1019  0.0819
   34POPC   C1B  921  10.987   7.592   9.394  0.2452 -0.2000  0.2458
   34POPC   C2B  922  10.803   7.777   9.736 -0.0698 -0.0606 -0.0078
   34POPC   C3B  923  10.451   7.597   9.949 -0.1090 -0.3132 -0.0503
   34POPC   C4B  924  10.293   7.675  10.242 -0.2861 -0.0261  0.1782
   35POPC   NC3  925   7.203  12.821  12.390  0.3081  0.0628 -0.1337
   35POPC   PO4  926   7.439  12.418  12.298  0.0183  0.4562 -0.2478
   35POPC   GL1  927   7.488  12.650  11.889 -0.3549  0.0209 -0.4850
   35POPC   GL2  928   7.284  12.967  11.810  0.4060 -0.2701 -0.1351
   35POPC   C1A  929   7.465  12.677  11.449 -0.1087  0.0017  0.0584
   35POPC   D2A  930   7.319  12.711  11.071 -0.1830  0.0943  0.0947
   35POPC   C3A  931   7.354  12.604  10.576 -0.0443  0.2101  0.1362
   35POPC   C4A  932   7.061  12.613  10.268  0.1215  0.2120 -0.2208
   35POPC   C1B  933   7.068  13.035  11.448  0.0306 -0.0199 -0.3111
   35POPC   C2B  934   6.875  12.803  11.147  0.1317 -0.2051 -0.1487
   35POPC   C3B  935   6.914  12.628  10.761  0.0579 -0.3578  0.0024
   35POPC   C4B  936   6.586  12.376  10.452 -0.0641 -0.0164 -0.1346
   36POPC   NC3  937   1.359   2.742  12.687  0.1432 -0.0669  0.0289
   36POPC   PO4  938   1.726   2.528  12.396  0.4541  0.2150  0.4478
   36POPC   GL1  939   1.624   2.461  12.013 -0.1040  0.3644 -0.0038
   36POPC   GL2  940   1.250   2.660  11.838 -0.2469 -0.0620  0.1897
   36POPC   C1A  941   1.678   2.529  11.566  0.0275  0.0553 -0.2729
   36POPC   D2A  942   1.487   2.510  11.071 -0.0930 -0.0852  0.0414
   36POPC   C3A  943   1.807   2.394  10.743 -0.1172 -0.4935  0.0892
   36POPC   C4A  944   2.132   2.561  10.414 -0.3829 -0.1451 -0.0192
   36POPC   C1B  945   1.136   2.469  11.543 -0.0554  0.0270  0.0921
   36POPC   C2B  946   1.126   2.108  11.340  0.1717  0.1892 -0.0893
   36POPC   C3B  947   0.890   1.815  11.342 -0.0246  0.3618  0.4031
   36POPC   C4B  948   0.733   1.491  11.465 -0.0611 -0.0910  0.1518
   37POPC   NC3  949  12.225   1.101  12.270  0.0650 -0.0537  0.0010
   37POPC   PO4  950  11.887   0.901  12.068 -0.2805  0.2303  0.0491
   37POPC   GL1  951  12.149   1.129  11.656  0.0819 -0.1349  0.0287
   37POPC   GL2  952  12.500   1.171  11.649 -0.0082  0.1390 -0.2198
   37POPC   C1A  953  12.177   1.119  11.225 -0.1886 -0.2981  0.0493
   37POPC   D2A  954  11.880   1.146  10.967  0.0954 -0.0549 -0.4022
   37POPC   C3A  955  11.829   1.289  10.516  0.1372  0.0565 -0.1625
   37POPC   C4A  956  11.891   1.455  10.093  0.0902 -0.1286  0.2693
   37POPC   C1B  957  12.737   1.382  11.330  0.2175 -0.2516  0.1116
   37POPC   C2B  958  12.624   1.503  10.852 -0.0122 -0.0002 -0.2022
   37POPC   C3B  959  12.901   1.355  10.513 -0.0125  0.1323 -0.0281
   37POPC   C4B  960  13.362   1.382  10.591 -0.0453  0.0208 -0.0290
   38POPC   NC3  961   6.693   5.318  12.952  0.0652  0.1155  0.0981
   38POPC   PO4  962   6.496   5.055  12.720  0.1341 -0.1961 -0.1839
   38POPC   GL1  963   6.549   4.925  12.262  0.1891 -0.4544  0.0595
   38POPC   GL2  964   6.278   4.937  12.139 -0.2567  0.1230 -0.2627
   38POPC   C1A  965   6.682   5.022  11.836 -0.0001 -0.0871  0.0126
   38POPC   D2A  966   6.647   4.915  11.466  0.0820  0.0336  0.2098
   38POPC   C3A  967   6.787   4.509  11.199  0.1490 -0.1477  0.2096
   38POPC   C4A  968   6.965   4.118  11.032 -0.1940 -0.0468 -0.0323
   38POPC   C1B  969   6.063   5.197  11.830  0.1205  0.2230  0.0878
   38POPC   C2B  970   6.144   5.074  11.384 -0.1827 -0.0719 -0.1342
   38POPC   C3B  971   6.045   4.981  11.040 -0.1214  0.3544 -0.0956
   38POPC   C4B  972   5.788   4.732  10.661  0.2672  0.0169 -0.0866
   39POPC   NC3  973  12.821   8.584  12.470  0.0758 -0.0421  0.2053
   39POPC   PO4  974  13.191   8.783  12.197  0.1140 -0.2684 -0.1159
   39POPC   GL1  975  13.278   8.490  11.785  0.0592  0.3466 -0.0769
   39POPC   GL2  976  13.178   8.763  11.494  0.2509 -0.2529 -0.2366
   39POPC   C1A  977  13.482   8.264  11.486  0.0993 -0.2447  0.2756
   39POPC   D2A  978  13.338   7.865  11.298 -0.0087  0.0679  0.1736
   39POPC   C3A  979  13.061   7.714  11.522  0.3574 -0.1704 -0.0590
   39POPC   C4A  980  12.714   7.806  11.765 -0.2378  0.1460  0.4513
   39POPC   C1B  981  13.601   8.853  11.368  0.2577 -0.0862 -0.1180
   39POPC   C2B  982  14.002   8.784  11.108 -0.0396  0.2075 -0.0009
   39POPC   C3B  983  14.201   8.599  10.727  0.1897  0.2600 -0.1378
   39POPC   C4B  984  14.479   8.380  10.314 -0.0649  0.0958 -0.0449
   40POPC   NC3  985  10.038  10.035  12.568  0.0306  0.1040 -0.1560
   40POPC   PO4  986   9.555  10.052  12.528  0.0853  0.0118  0.1395
   40POPC   GL1  987   9.734   9.823  12.176 -0.1029  0.1409 -0.3186
   40POPC   GL2  988  10.062  10.000  12.041  0.1885 -0.2963  0.3198
   40POPC   C1A  989   9.866   9.488  11.978 -0.0692 -0.0228 -0.1594
   40POPC   D2A  990   9.770   9.179  11.666 -0.0415 -0.1687  0.0619
   40POPC   C3A  991   9.413   9.054  11.331  0.0241 -0.2456 -0.3062
   40POPC   C4A  992   9.484   9.263  10.830 -0.3178  0.3434  0.0420
   40POPC   C1B  993  10.026   9.852  11.633 -0.1308  0.1700  0.0913
   40POPC   C2B  994   9.847   9.636  11.368  0.0238 -0.0392  0.0198
   40POPC   C3B  995   9.909   9.487  10.953  0.0068  0.0321 -0.3528
   40POPC   C4B  996   9.933   9.107  10.590  0.0200 -0.4374 -0.1306
   41POPC   NC3  997   0.426   5.695  12.043 -0.1342  0.0293 -0.0094
   41POPC   PO4  998   0.235   5.341  12.052 -0.0783 -0.1284  0.3496
   41POPC   GL1  999   0.039   5.588  11.679 -0.2476  0.2555  0.2076
   41POPC   GL2 1000   0.266   5.762  11.565 -0.0447 -0.0689 -0.1157
   41POPC   C1A 1001  -0.170   5.871  11.432 -0.3358  0.1600  0.0166
   41POPC   D2A 1002  -0.047   6.026  11.068  0.1863  0.1334  0.2067
   41POPC   C3A 1003  -0.132   5.676  10.659 -0.0019 -0.0793  0.1364
   41POPC   C4A 1004  -0.524   5.451  10.483  0.2469 -0.2748  0.1800
   41POPC   C1B 1005   0.453   6.201  11.371  0.1774 -0.0570  0.0937
   41POPC   C2B 1006   0.304   6.440  11.093  0.1627 -0.0063 -0.2951
   41POPC   C3B 1007   0.203   6.583  10.705 -0.1146 -0.2275 -0.1663
   41POPC   C4B 1008   0.134   6.904  10.461  0.0505 -0.0107 -0.4845
   42POPC   NC3 1009   0.997   8.673  12.573 -0.0275  0.0821  0.0813
   42POPC   PO4 1010   1.240   8.393  12.352 -0.0637  0.0790 -0.0633
   42POPC   GL1 1011   1.251   8.363  11.881  0.2373 -0.5206  0.2962
   42POPC   GL2 1012   1.535   8.478  11.773  0.1336  0.2830  0.3326
   42POPC   C1A 1013   1.081   8.371  11.521 -0.1975 -0.0805  0.3800
   42POPC   D2A 1014   0.845   8.071  11.409 -0.3049 -0.0619 -0.1614
   42POPC   C3A 1015   0.775   7.704  11.122 -0.0888  0.0078  0.1826
   42POPC   C4A 1016   0.893   7.586  10.722  0.1505  0.0300 -0.2067
   42POPC   C1B 1017   1.494   8.169  11.395 -0.2319 -0.0834 -0.0322
   42POPC   C2B 1018   1.245   8.239  11.101 -0.0357  0.1271 -0.0080
   42POPC   C3B 1019   0.778   8.286  10.956  0.0360 -0.0296  0.1012
   42POPC   C4B 1020   0.367   8.521  10.999  0.2718  0.3204  0.1707
   43POPC   NC3 1021  12.224   0.272  11.982 -0.2234 -0.0651 -0.0417
   43POPC   PO4 1022  11.913   0.142  11.715 -0.0141 -0.1536 -0.0177
   43POPC   GL1 1023  11.968   0.058  11.346 -0.1226  0.1106 -0.1867
   43POPC   GL2 1024  12.074  -0.260  11.260  0.0278  0.1002 -0.0280
   43POPC   C1A 1025  11.952   0.093  10.927 -0.0459  0.0533  0.1619
   43POPC   D2A 1026  11.787  -0.119  10.528  0.0778 -0.1528 -0.0383
   43POPC   C3A 1027  12.113  -0.370  10.254  0.0275  0.3229 -0.2995
   43POPC   C4A 1028  12.208  -0.793  10.475  0.3722  0.4534 -0.1011
   43POPC   C1B 1029  12.473  -0.476  11.166  0.4046  0.0280  0.1199
   43POPC   C2B 1030  12.911  -0.605  10.944 -0.0872 -0.1360 -0.0681
   43POPC   C3B 1031  13.072  -0.801  10.631 -0.1108 -0.0814  0.0208
   43POPC   C4B 1032  13.128  -1.290  10.453  0.1484  0.1410  0.2502
   44POPC   NC3 1033   7.900  12.851  12.229  0.1072  0.0639  0.1198
   44POPC   PO4 1034   7.741  13.083  11.962 -0.2909  0.2512 -0.2535
   44POPC   GL1 1035   7.789  13.208  11.525  0.2520 -0.1686  0.2532
   44POPC   GL2 1036   7.996  13.163  11.267  0.1900 -0.2758  0.2893
   44POPC   C1A 1037   7.488  13.142  11.212  0.0494 -0.0860  0.1177
   44POPC   D2A 1038   7.171  13.345  11.020  0.0475  0.0227  0.0115
   44POPC   C3A 1039   7.010  13.094  10.580 -0.1554 -0.0515  0.2410
   44POPC   C4A 1040   6.582  12.880  10.465  0.0755 -0.2981  0.3143
   44POPC   C1B 1041   8.014  13.293  10.776  0.1640 -0.0879 -0.3160
   44POPC   C2B 1042   7.992  13.202  10.398  0.0060 -0.1049 -0.1424
   44POPC   C3B 1043   7.899  13.382  10.038 -0.0361 -0.1604  0.5132
   44POPC   C4B 1044   7.725  13.169   9.739 -0.1376 -0.3842 -0.0394
   45POPC   NC3 1045  11.912   4.268  12.468 -0.0673  0.0884  0.0005
   45POPC   PO4 1046  11.830   4.731  12.172  0.1915 -0.1651 -0.4763
   45POPC   GL1 1047  12.074   4.817  11.798  0.0119 -0.2057 -0.1450
   45POPC   GL2 1048  12.418   4.775  11.748 -0.0487  0.0276  0.1104
   45POPC   C1A 1049  12.136   5.155  11.515  0.2772 -0.2171 -0.3545
   45POPC   D2A 1050  12.008   5.519  11.365 -0.1441 -0.1843  0.1305
   45POPC   C3A 1051  11.632   5.542  11.016  0.2452 -0.4568 -0.2926
   45POPC   C4A 1052  11.393   5.658  10.689  0.1661  0.0526  0.2003
   45POPC   C1B 1053  12.238   4.751  11.286  0.3628  0.0484 -0.4023
   45POPC   C2B 1054  11.968   4.645  11.017  0.1345 -0.0184 -0.0053
   45POPC   C3B 1055  12.035   4.552  10.557 -0.2035  0.2645  0.2367
   45POPC   C4B 1056  12.015   4.611  10.066  0.1691 -0.1476  0.0716
   46POPC   NC3 1057   8.577   1.896  12.366 -0.1636 -0.1304  0.2716
   46POPC   PO4 1058   8.086   1.933  12.275 -0.0628 -0.2476  0.0822
   46POPC   GL1 1059   7.740   1.898  11.975 -0.1845  0.2782  0.4013
   46POPC   GL2 1060   7.506   1.685  11.881 -0.0279  0.1686  0.4151
   46POPC   C1A 1061   7.657   1.979  11.544  0.1448  0.1429  0.1196
   46POPC   D2A 1062   7.497   2.124  11.262 -0.1718 -0.0256  0.0436
   46POPC   C3A 1063   7.493   1.996  10.887 -0.2465 -0.0460 -0.0053
   46POPC   C4A 1064   7.797   2.109  10.544 -0.2244  0.3154  0.1210
   46POPC   C1B 1065   7.204   1.608  11.575 -0.1593  0.0417  0.1017
   46POPC   C2B 1066   7.058   1.584  11.200  0.2943  0.0457 -0.0109
   46POPC   C3B 1067   7.046   1.810  10.811  0.0222  0.2376  0.0182
   46POPC   C4B 1068   7.089   2.056  10.434 -0.0584  0.3133  0.5055
   47POPC   NC3 1069  10.235  10.652  12.278  0.2089  0.2345  0.0450
   47POPC   PO4 1070  10.464  10.164  12.294 -0.2438 -0.0861  0.0684
   47POPC   GL1 1071  10.522   9.921  11.916 -0.4020  0.2690 -0.1223
   47POPC   GL2 1072  10.784   9.832  11.850 -0.1170  0.1270 -0.1093
   47POPC   C1A 1073  10.482   9.770  11.427  0.0363 -0.0482  0.1194
   47POPC   D2A 1074  10.629   9.992  11.049 -0.0735 -0.5038  0.1155
   47POPC   C3A 1075  10.648   9.973  10.532 -0.0202 -0.6158 -0.0297
   47POPC   C4A 1076  10.687   9.998  10.090 -0.1352 -0.0607 -0.1940
   47POPC   C1B 1077  11.050   9.940  11.421  0.0491 -0.3629  0.0232
   47POPC   C2B 1078  11.112   9.912  10.974  0.1387  0.1786 -0.1832
   47POPC   C3B 1079  10.971   9.640  10.687  0.0748  0.1272 -0.0555
   47POPC   C4B 1080  11.118   9.699  10.313  0.3053 -0.0226 -0.0592
   48POPC   NC3 1081   4.830   3.195  12.198 -0.0896  0.2698 -0.2178
   48POPC   PO4 1082   5.159   3.621  12.239 -0.1409 -0.0583  0.0349
   48POPC   GL1 1083   5.227   3.633  11.803 -0.1220 -0.3568 -0.5093
   48POPC   GL2 1084   5.215   3.378  11.669  0.2681  0.1821  0.1132
   48POPC   C1A 1085   5.361   3.754  11.349 -0.1935 -0.1069  0.2931
   48POPC   D2A 1086   5.458   3.964  10.922  0.1897  0.2607 -0.0454
   48POPC   C3A 1087   5.874   3.759  10.772  0.0333 -0.0395  0.0490
   48POPC   C4A 1088   6.173   3.940  10.415  0.0497 -0.0807 -0.1697
   48POPC   C1B 1089   5.058   3.413  11.222  0.2168  0.1494  0.2438
   48POPC   C2B 1090   5.146   3.555  10.856 -0.1500 -0.1609 -0.1653
   48POPC   C3B 1091   5.452   3.535  10.632 -0.1550 -0.0619 -0.0777
   48POPC   C4B 1092   5.694   3.729  10.275  0.1335  0.0471  0.1869
   49POPC   NC3 1093   4.876  10.637  11.307  0.0346  0.3055 -0.0825
   49POPC   PO4 1094   4.623  10.946  11.146  0.2556 -0.1119 -0.3374
   49POPC   GL1 1095   4.304  11.061  10.864 -0.0610 -0.1042 -0.1325
   49POPC   GL2 1096   4.139  10.832  10.724 -0.0865 -0.1260 -0.1139
   49POPC   C1A 1097   3.961  11.265  11.033  0.4623  0.0891  0.0366
   49POPC   D2A 1098   3.526  11.147  11.231 -0.3396 -0.1340  0.0997
   49POPC   C3A 1099   3.297  11.475  11.117 -0.3364 -0.0976 -0.2192
   49POPC   C4A 1100   2.862  11.547  10.752 -0.1669 -0.0750  0.1057
   49POPC   C1B 1101   3.804  11.116  10.614 -0.2231 -0.2100 -0.0478
   49POPC   C2B 1102   3.618  11.588  10.539  0.2961 -0.0582 -0.1520
   49POPC   C3B 1103   3.236  11.833  10.408 -0.0241 -0.2563  0.0664
   49POPC   C4B 1104   2.790  11.879  10.346  0.2084 -0.3893 -0.1663
   50POPC   NC3 1105  10.958   3.696  12.767  0.1696  0.0799 -0.0348
   50POPC   PO4 1106  11.164   3.362  12.564  0.0943 -0.1581  0.2898
   50POPC   GL1 1107  11.075   3.395  12.061 -0.2620  0.0689 -0.1574
   50POPC   GL2 1108  11.274   3.033  11.939  0.0948 -0.1354  0.0011
   50POPC   C1A 1109  10.958   3.699  11.744  0.0241 -0.1784 -0.0049
   50POPC   D2A 1110  10.645   4.113  11.581  0.1812 -0.1622 -0.0631
   50POPC   C3A 1111  10.308   4.308  11.352  0.3304 -0.0476  0.1453
   50POPC   C4A 1112  10.208   4.655  10.992  0.2420 -0.2914 -0.2855
   50POPC   C1B 1113  11.416   3.275  11.662 -0.2487 -0.0063 -0.4817
   50POPC   C2B 1114  11.452   3.437  11.346 -0.3036 -0.0523 -0.0538
   50POPC   C3B 1115  11.264   3.331  10.962 -0.2392  0.3044 -0.1617
   50POPC   C4B 1116  11.300   3.266  10.486  0.0270 -0.4411 -0.0760
   51POPC   NC3 1117   9.732  12.380  12.683  0.1920 -0.0295 -0.0152
   51POPC   PO4 1118   9.875  12.096  12.339 -0.1592  0.1180 -0.0948
   51POPC   GL1 1119  10.127  11.920  11.832 -0.0480  0.0915  0.0504
   51POPC   GL2 1120  10.119  11.584  11.761  0.2012  0.1197 -0.1368
   51POPC   C1A 1121  10.260  12.144  11.585 -0.1067 -0.2817  0.2335
   51POPC   D2A 1122  10.094  12.136  11.163 -0.1151  0.1390 -0.0085
   51POPC   C3A 1123  10.036  12.484  10.953  0.0353 -0.3241 -0.0811
   51POPC   C4A 1124   9.945  12.882  10.690 -0.1878  0.0743 -0.2015
   51POPC   C1B 1125  10.012  11.711  11.385 -0.0494  0.2189  0.0903
   51POPC   C2B 1126  10.177  11.542  10.908 -0.0897 -0.4349 -0.2322
   51POPC   C3B 1127  10.502  11.567  10.456 -0.1336 -0.0497 -0.1837
   51POPC   C4B 1128  10.931  11.419  10.423  0.2000  0.0763 -0.0048
   52POPC   NC3 1129   0.387  12.302  12.250  0.0407 -0.0646  0.3974
   52POPC   PO4 1130   0.016  12.191  12.029 -0.1533  0.3768  0.2396
   52POPC   GL1 1131  -0.097  12.162  11.609 -0.1102  0.0502 -0.2350
   52POPC   GL2 1132  -0.284  12.366  11.465 -0.1658 -0.1405 -0.1168
   52POPC   C1A 1133   0.152  12.034  11.285 -0.1685  0.2035  0.1314
   52POPC   D2A 1134   0.092  11.949  10.958  0.0106 -0.1220 -0.0192
   52POPC   C3A 1135  -0.232  11.590  10.833  0.4819 -0.3155 -0.0141
   52POPC   C4A 1136  -0.686  11.656  10.917  0.0987 -0.2113 -0.0857
   52POPC   C1B 1137  -0.458  12.083  11.115 -0.0257  0.0213  0.3288
   52POPC   C2B 1138  -0.470  12.093  10.747  0.1278 -0.1514 -0.0526
   52POPC   C3B 1139  -0.427  12.548  10.603  0.1010  0.0877  0.2495
   52POPC   C4B 1140  -0.384  12.893  10.298 -0.0079  0.2066  0.0720
   53POPC   NC3 1141   2.302   4.061  12.574 -0.0002 -0.1449 -0.1652
   53POPC   PO4 1142   1.905   3.852  12.512  0.2427 -0.1039  0.0653
   53POPC   GL1 1143   2.106   3.922  12.033  0.1644 -0.0738 -0.0549
   53POPC   GL2 1144   2.318   4.121  12.069  0.0082  0.3580 -0.2091
   53POPC   C1A 1145   1.896   3.824  11.703  0.0679 -0.0072 -0.0179
   53POPC   D2A 1146   1.642   3.733  11.358  0.0519  0.2016  0.4892
   53POPC   C3A 1147   1.895   3.803  10.993 -0.0526  0.2439 -0.0249
   53POPC   C4A 1148   2.017   3.687  10.672  0.1510  0.0137 -0.0001
   53POPC   C1B 1149   2.415   4.160  11.663  0.2534 -0.0966 -0.2295
   53POPC   C2B 1150   2.055   4.163  11.300  0.1409 -0.0959  0.1915
   53POPC   C3B 1151   1.885   4.433  10.974  0.0683  0.4896  0.2271
   53POPC   C4B 1152   1.764   4.166  10.628  0.2607  0.1822 -0.2624
   54POPC   NC3 1153   4.760   9.836  11.729  0.0439 -0.1506  0.2488
   54POPC   PO4 1154   4.352   9.998  11.756  0.2073 -0.3757 -0.1871
   54POPC   GL1 1155   3.883   9.797  11.586  0.3841  0.0652  0.2056
   54POPC   GL2 1156   3.661   9.639  11.733 -0.1511  0.1928  0.3482
   54POPC   C1A 1157   3.729   9.738  11.240 -0.0384 -0.1537  0.3053
   54POPC   D2A 1158   3.604   9.970  10.913  0.0112 -0.1129 -0.2451
   54POPC   C3A 1159   3.267   9.936  10.597 -0.1047  0.0132 -0.1370
   54POPC   C4A 1160   3.332   9.967  10.115  0.1602 -0.0470 -0.2444
   54POPC   C1B 1161   3.240   9.722  11.674  0.1028 -0.2159 -0.0953
   54POPC   C2B 1162   2.881  10.001  11.580  0.3612  0.1419 -0.1169
   54POPC   C3B 1163   2.471  10.114  11.306  0.0436 -0.1828 -0.1845
   54POPC   C4B 1164   2.216  10.317  11.002  0.3965  0.1909  0.1628
   55POPC   NC3 1165   2.214  10.965  12.324 -0.0857  0.0276  0.0136
   55POPC   PO4 1166   1.908  10.896  12.094 -0.0588 -0.1000  0.1041
   55POPC   GL1 1167   1.930  10.723  11.688 -0.3600  0.0601  0.0692
   55POPC   GL2 1168   1.759  10.877  11.521 -0.1091  0.0917  0.3955
   55POPC   C1A 1169   1.965  10.340  11.447  0.0532  0.0628 -0.4610
   55POPC   D2A 1170   2.010   9.902  11.210 -0.0618  0.0409  0.0109
   55POPC   C3A 1171   1.591   9.662  11.143  0.1693 -0.1295 -0.0084
   55POPC   C4A 1172   1.369   9.248  11.098  0.4037 -0.1946 -0.2050
   55POPC   C1B 1173   1.819  10.666  11.117 -0.1005  0.0397 -0.1945
   55POPC   C2B 1174   1.936  10.681  10.642  0.4559  0.4330 -0.0616
   55POPC   C3B 1175   1.763  10.431  10.302 -0.0039 -0.1861 -0.0746
   55POPC   C4B 1176   1.590  10.476   9.971 -0.1084 -0.0611  0.0388
   56POPC   NC3 1177  12.727   4.265  12.518 -0.2044 -0.0476 -0.3249
   56POPC   PO4 1178  12.842   4.169  12.040 -0.2147  0.1527  0.0428
   56POPC   GL1 1179  12.661   4.266  11.689  0.2223 -0.2381  0.0830
   56POPC   GL2 1180  12.310   4.325  11.640 -0.1850  0.0777  0.2253
   56POPC   C1A 1181  12.818   4.569  11.377 -0.2494 -0.0649  0.1661
   56POPC   D2A 1182  12.677   4.974  11.332 -0.2112  0.0500 -0.3331
   56POPC   C3A 1183  12.931   5.240  11.249  0.2560  0.2256 -0.0624
   56POPC   C4A 1184  13.232   5.492  11.105  0.0714  0.2642  0.0398
   56POPC   C1B 1185  11.874   4.331  11.417 -0.0091  0.0887  0.1193
   56POPC   C2B 1186  11.548   4.468  11.165  0.0346 -0.0576 -0.0492
   56POPC   C3B 1187  11.416   4.631  10.784  0.1123 -0.1290  0.0526
   56POPC   C4B 1188  10.984   4.775  10.876 -0.3432 -0.3004  0.0948
   57POPC   NC3 1189   2.929  11.505  12.309  0.2387  0.3979  0.2245
   57POPC   PO4 1190   2.685  11.842  12.192 -0.1356 -0.2295 -0.0353
   57POPC   GL1 1191   2.427  11.976  11.832 -0.0518  0.1368  0.0135
   57POPC   GL2 1192   2.340  11.684  11.680 -0.0469  0.0828 -0.1115
   57POPC   C1A 1193   2.391  12.161  11.396  0.0427  0.2736  0.1927
   57POPC   D2A 1194   2.207  12.399  11.081 -0.2901 -0.0831  0.0154
   57POPC   C3A 1195   2.475  12.681  10.873  0.1901 -0.2177  0.0827
   57POPC   C4A 1196   2.444  13.132  10.714 -0.1299  0.0161  0.2261
   57POPC   C1B 1197   1.975  11.813  11.392  0.1164 -0.0347  0.0070
   57POPC   C2B 1198   2.038  11.979  10.918 -0.0610 -0.0917  0.3524
   57POPC   C3B 1199   1.764  12.032  10.658 -0.0638  0.0896 -0.3577
   57POPC   C4B 1200   1.364  12.215  10.621 -0.3723  0.0597  0.4078
   58POPC   NC3 1201   3.823   9.167  11.581 -0.0034 -0.0360  0.0461
   58POPC   PO4 1202   3.820   8.993  11.165  0.1552 -0.0312 -0.2091
   58POPC   GL1 1203   3.420   9.198  11.132 -0.0599 -0.0474 -0.3944
   58POPC   GL2 1204   3.258   9.419  11.316  0.1032  0.1957 -0.0709
   58POPC   C1A 1205   2.948   9.088  11.131  0.0645  0.0296  0.1173
   58POPC   D2A 1206   2.533   8.804  10.955  0.0505  0.1082  0.2262
   58POPC   C3A 1207   2.299   8.937  10.578  0.0312 -0.0820 -0.0415
   58POPC   C4A 1208   1.948   8.976  10.339  0.0422 -0.0082  0.2103
   58POPC   C1B 1209   3.194   9.840  11.163 -0.1734 -0.1717 -0.1211
   58POPC   C2B 1210   3.077  10.233  11.161 -0.3206  0.0783 -0.1745
   58POPC   C3B 1211   3.125  10.481  10.838  0.2548  0.1034 -0.0226
   58POPC   C4B 1212   3.124  10.425  10.420 -0.1060 -0.0593  0.2371
   59POPC   NC3 1213   9.846   9.745   8.352 -0.1270 -0.0378 -0.0599
   59POPC   PO4 1214   9.376   9.481   8.312 -0.0897 -0.0535 -0.0009
   59POPC   GL1 1215   9.648   9.268   8.607 -0.0520  0.2638 -0.0519
   59POPC   GL2 1216   9.932   9.373   8.602 -0.1751  0.0760  0.0931
   59POPC   C1A 1217   9.572   9.375   9.091  0.1771  0.0910 -0.0305
   59POPC   D2A 1218   9.263   9.653   9.201 -0.2793 -0.1460  0.1180
   59POPC   C3A 1219   9.065  10.014   9.354 -0.1632  0.0726  0.0960
   59POPC   C4A 1220   8.812  10.216   9.680  0.0889  0.4029 -0.3051
   59POPC   C1B 1221  10.080   9.260   8.966 -0.0502 -0.0269 -0.0443
   59POPC   C2B 1222   9.944   9.262   9.365 -0.3531  0.0842 -0.0145
   59POPC   C3B 1223   9.869   9.496   9.854 -0.1133 -0.0480 -0.0088
   59POPC   C4B 1224   9.718   9.452  10.297  0.0107  0.4898 -0.0266
   60POPC   NC3 1225   8.342   1.950  11.841  0.0139  0.1313 -0.2254
   60POPC   PO4 1226   8.691   1.844  11.757  0.2024  0.2813  0.2201
   60POPC   GL1 1227   8.643   1.847  11.343 -0.1536  0.0564  0.0661
   60POPC   GL2 1228   8.461   1.577  11.180  0.1320  0.3089  0.0697
   60POPC   C1A 1229   8.488   2.029  10.967 -0.3740  0.1252 -0.3352
   60POPC   D2A 1230   8.183   2.278  10.859  0.1031  0.1547  0.0273
   60POPC   C3A 1231   8.247   2.753  10.872  0.4406 -0.1145 -0.1191
   60POPC   C4A 1232   8.288   3.161  10.780 -0.0358 -0.1382 -0.0253
   60POPC   C1B 1233   8.364   1.548  10.845  0.1343 -0.1098 -0.0440
   60POPC   C2B 1234   8.264   1.856  10.555  0.2021  0.2739  0.0755
   60POPC   C3B 1235   8.324   1.941  10.072  0.2041  0.0168  0.1948
   60POPC   C4B 1236   8.493   2.202   9.697  0.2855 -0.0473  0.2018
   61POPC   NC3 1237   5.249   1.998  12.697 -0.1759  0.0172 -0.1631
   61POPC   PO4 1238   5.183   1.583  12.518  0.0423  0.2915  0.1387
   61POPC   GL1 1239   4.978   1.643  12.146  0.3029  0.0487 -0.0986
   61POPC   GL2 1240   5.147   1.952  12.134  0.2381  0.0913 -0.0266
   61POPC   C1A 1241   4.685   1.480  11.828 -0.1711 -0.0694  0.0334
   61POPC   D2A 1242   4.298   1.303  11.692  0.0134  0.3900 -0.3559
   61POPC   C3A 1243   4.128   1.659  11.419  0.0882  0.3828 -0.3660
   61POPC   C4A 1244   4.095   2.119  11.208  0.1167 -0.1219  0.0537
   61POPC   C1B 1245   4.744   1.973  11.868  0.0277 -0.0814 -0.0363
   61POPC   C2B 1246   4.569   2.087  11.495  0.1058  0.0895  0.0562
   61POPC   C3B 1247   4.476   2.447  11.117 -0.2556 -0.2311  0.0699
   61POPC   C4B 1248   4.858   2.810  11.076 -0.3298 -0.1652  0.2585
   62POPC   NC3 1249  11.907  11.082  12.339  0.0873  0.0069 -0.0507
   62POPC   PO4 1250  11.619  11.165  11.911  0.1841  0.1789  0.0704
   62POPC   GL1 1251  11.589  10.847  11.581  0.0005  0.3064 -0.0427
   62POPC   GL2 1252  11.756  10.975  11.347 -0.4958 -0.2909 -0.1205
   62POPC   C1A 1253  11.850  10.493  11.412  0.2787 -0.0545 -0.1251
   62POPC   D2A 1254  12.057  10.225  11.151 -0.1418 -0.0833 -0.0109
   62POPC   C3A 1255  11.995  10.162  10.766 -0.1981 -0.0512 -0.0379
   62POPC   C4A 1256  12.008   9.731  10.622  0.4449 -0.0839 -0.2041
   62POPC   C1B 1257  11.703  10.984  11.045  0.0287 -0.4342  0.0288
   62POPC   C2B 1258  11.796  10.911  10.635  0.0417 -0.2300 -0.0213
   62POPC   C3B 1259  11.661  10.993  10.228  0.0419 -0.0929 -0.1376
   62POPC   C4B 1260  11.961  10.813   9.932  0.0510  0.2172 -0.0901
   63POPC   NC3 1261  10.836  10.521  12.049  0.1414 -0.1564 -0.1874
   63POPC   PO4 1262  11.137  10.591  11.661  0.0911 -0.0564 -0.0732
   63POPC   GL1 1263  11.003  10.601  11.309  0.3259  0.0284 -0.0730
   63POPC   GL2 1264  10.926  10.384  11.137  0.0304 -0.1989 -0.1672
   63POPC   C1A 1265  11.195  10.770  10.928 -0.0307 -0.1428  0.2341
   63POPC   D2A 1266  11.393  11.202  10.632  0.2562  0.4521  0.1790
   63POPC   C3A 1267  11.448  11.537  10.973  0.1058  0.5194  0.0394
   63POPC   C4A 1268  11.086  11.806  11.239 -0.0133 -0.2024  0.0904
   63POPC   C1B 1269  10.929  10.309  10.751 -0.0124 -0.1786 -0.0988
   63POPC   C2B 1270  10.921  10.426  10.285 -0.0207  0.1726  0.3391
   63POPC   C3B 1271  10.718  10.573  10.046 -0.4293 -0.0826 -0.3101
   63POPC   C4B 1272  10.619  10.554   9.761  0.3435 -0.0093 -0.0980
   64POPC   NC3 1273  13.012  11.483  12.139  0.3813  0.1635  0.2438
   64POPC   PO4 1274  12.997  11.062  12.029 -0.4893  0.0452 -0.3196
   64POPC   GL1 1275  13.238  10.824  11.714  0.2173 -0.1043  0.1322
   64POPC   GL2 1276  12.957  10.553  11.688  0.0180  0.0075  0.1709
   64POPC   C1A 1277  13.272  10.880  11.306  0.0861  0.1108 -0.0525
   64POPC   D2A 1278  13.121  11.222  11.101  0.0431  0.1326  0.1639
   64POPC   C3A 1279  13.359  11.458  10.829 -0.0819 -0.2166 -0.3120
   64POPC   C4A 1280  13.599  11.695  10.661 -0.4498 -0.0137  0.2073
   64POPC   C1B 1281  12.924  10.569  11.200 -0.2789 -0.0782 -0.2001
   64POPC   C2B 1282  13.020  10.823  10.823  0.1565 -0.3761  0.1840
   64POPC   C3B 1283  12.715  11.052  10.588  0.0166  0.0043  0.2575
   64POPC   C4B 1284  12.338  11.384  10.488 -0.2197 -0.0092 -0.1233
   65POPC   NC3 1285   3.812   9.404   8.905  0.1751  0.0064  0.4673
   65POPC   PO4 1286   3.709   9.253   9.149  0.1033 -0.6817 -0.2814
   65POPC   GL1 1287   3.324   9.378   9.188  0.1053  0.1545 -0.0895
   65POPC   GL2 1288   3.565   9.691   9.307 -0.1905  0.0115 -0.2133
   65POPC   C1A 1289   2.928   9.363   9.379 -0.2400 -0.4516 -0.2451
   65POPC   D2A 1290   2.421   9.322   9.302 -0.0275  0.0808 -0.3020
   65POPC   C3A 1291   2.146   9.583   9.415  0.1953 -0.1539 -0.3222
   65POPC   C4A 1292   1.782   9.712   9.662 -0.2652  0.0881  0.4621
   65POPC   C1B 1293   3.268   9.751   9.660 -0.1202 -0.2381 -0.1374
   65POPC   C2B 1294   2.829   9.861   9.772 -0.3370  0.0359 -0.0975
   65POPC   C3B 1295   2.547   9.823   9.417 -0.5344 -0.4028 -0.0043
   65POPC   C4B 1296   2.191   9.971   9.160 -0.4195 -0.1394  0.0878
   66POPC   NC3 1297   2.568   6.268  12.522  0.0798  0.0554 -0.1394
   66POPC   PO4 1298   2.975   6.321  12.697  0.0317  0.0601 -0.0328
   66POPC   GL1 1299   2.949   6.357  12.258 -0.2573  0.0330 -0.3216
   66POPC   GL2 1300   3.288   6.313  12.212  0.1744  0.0870 -0.0947
   66POPC   C1A 1301   2.957   6.015  11.903 -0.2632 -0.0213  0.1319
   66POPC   D2A 1302   3.155   5.871  11.554  0.1279 -0.1314  0.0709
   66POPC   C3A 1303   3.143   6.062  11.334  0.1409 -0.1062 -0.0272
   66POPC   C4A 1304   2.887   6.220  11.021  0.0529  0.1140  0.0152
   66POPC   C1B 1305   3.227   6.520  11.844 -0.0423 -0.0584  0.0121
   66POPC   C2B 1306   3.161   6.526  11.381 -0.2316  0.0206  0.2504
   66POPC   C3B 1307   3.426   6.515  11.001  0.1730  0.0855 -0.0283
   66POPC   C4B 1308   3.234   6.304  10.656 -0.1505  0.2367  0.2103
   67POPC   NC3 1309   8.496  10.513  11.738 -0.2813  0.2761  0.3687
   67POPC   PO4 1310   8.946  10.693  11.688  0.3378 -0.4352  0.4113
   67POPC   GL1 1311   9.000  10.812  11.318  0.1633  0.0969  0.1509
   67POPC   GL2 1312   9.160  11.191  11.295 -0.0535 -0.3191  0.0406
   67POPC   C1A 1313   8.901  10.961  11.003  0.0531  0.0711  0.1226
   67POPC   D2A 1314   9.085  11.130  10.707 -0.2684  0.1652  0.3708
   67POPC   C3A 1315   9.153  10.855  10.376  0.2362  0.0295 -0.0669
   67POPC   C4A 1316   9.223  10.487  10.251 -0.0047  0.2122  0.1772
   67POPC   C1B 1317   8.765  11.360  11.275  0.3215 -0.0372  0.0449
   67POPC   C2B 1318   8.404  11.570  11.004  0.0265  0.1370 -0.2038
   67POPC   C3B 1319   8.304  11.784  10.690 -0.0655 -0.2016 -0.0731
   67POPC   C4B 1320   7.928  11.969  10.510 -0.0625  0.3015 -0.1493
   68POPC   NC3 1321   4.156   2.656  12.232 -0.0940  0.2047  0.2297
   68POPC   PO4 1322   4.628   2.750  12.284 -0.0110  0.1484  0.0539
   68POPC   GL1 1323   4.625   2.432  11.896 -0.2009 -0.1225 -0.1048
   68POPC   GL2 1324   4.216   2.419  11.816  0.0683  0.1268  0.2832
   68POPC   C1A 1325   4.648   2.636  11.524 -0.0596  0.0988  0.0322
   68POPC   D2A 1326   4.412   2.909  11.213  0.2485 -0.1640  0.1112
   68POPC   C3A 1327   4.429   2.859  10.803 -0.1189 -0.0332 -0.1016
   68POPC   C4A 1328   4.629   2.870  10.338  0.1317  0.0982  0.0170
   68POPC   C1B 1329   3.748   2.414  11.673  0.2292 -0.0271 -0.1230
   68POPC   C2B 1330   3.327   2.492  11.526 -0.0033 -0.1863  0.2441
   68POPC   C3B 1331   3.081   2.572  11.119 -0.0922  0.0912  0.0517
   68POPC   C4B 1332   2.820   2.316  10.964 -0.3363 -0.0303 -0.0961
   69POPC   NC3 1333   3.731   0.046  12.135  0.2155 -0.1432 -0.0637
   69POPC   PO4 1334   3.650  -0.336  12.212 -0.0799 -0.0422  0.1099
   69POPC   GL1 1335   3.345  -0.199  11.909 -0.0460  0.2273 -0.1037
   69POPC   GL2 1336   3.537  -0.287  11.739 -0.2667 -0.0126  0.1894
   69POPC   C1A 1337   3.042  -0.075  11.662 -0.2997 -0.1060 -0.0367
   69POPC   D2A 1338   2.808   0.043  11.360  0.0450 -0.0525 -0.0812
   69POPC   C3A 1339   2.889  -0.053  10.900  0.1492 -0.0043 -0.0531
   69POPC   C4A 1340   2.765  -0.170  10.448  0.1373  0.1400  0.3306
   69POPC   C1B 1341   3.531   0.080  11.504  0.0336 -0.1868 -0.0570
   69POPC   C2B 1342   3.266   0.255  11.206  0.0956 -0.1553  0.0782
   69POPC   C3B 1343   3.291   0.585  10.959  0.1544 -0.0359 -0.2064
   69POPC   C4B 1344   3.664   0.698  10.860 -0.0675 -0.0834  0.0604
   70POPC   NC3 1345   4.816   9.115  10.953 -0.4997 -0.0697 -0.2171
   70POPC   PO4 1346   4.470   8.904  10.657  0.1028 -0.0316 -0.0529
   70POPC   GL1 1347   4.149   8.793  10.485 -0.1635 -0.2139  0.1067
   70POPC   GL2 1348   4.166   8.481  10.394 -0.2793  0.0636 -0.1437
   70POPC   C1A 1349   3.663   8.992  10.469 -0.1788  0.1028 -0.4432
   70POPC   D2A 1350   3.283   8.973  10.733 -0.0224 -0.2048  0.3341
   70POPC   C3A 1351   2.902   8.758  10.640  0.1811  0.1797  0.3119
   70POPC   C4A 1352   2.706   8.570  10.385  0.4450 -0.0083  0.0579
   70POPC   C1B 1353   3.956   8.055  10.415  0.1153  0.2731  0.1790
   70POPC   C2B 1354   3.642   7.773  10.563  0.0040  0.0890  0.5388
   70POPC   C3B 1355   3.140   7.703  10.546  0.0103  0.1569  0.2062
   70POPC   C4B 1356   2.962   7.840  10.271 -0.0263 -0.0951 -0.1562
   71POPC   NC3 1357   8.355   3.235  12.819 -0.1221 -0.0288 -0.2719
   71POPC   PO4 1358   8.271   3.463  12.459 -0.0634  0.2355 -0.2481
   71POPC   GL1 1359   8.224   3.394  12.073  0.0611 -0.1271 -0.2404
   71POPC   GL2 1360   8.458   3.517  11.889  0.0968 -0.1003 -0.0336
   71POPC   C1A 1361   7.976   3.387  11.673  0.2371  0.1719  0.2645
   71POPC   D2A 1362   7.613   3.415  11.475 -0.1343 -0.2255  0.0158
   71POPC   C3A 1363   7.556   3.645  11.095 -0.0998 -0.1879 -0.1960
   71POPC   C4A 1364   7.117   3.658  10.937  0.2739  0.0836 -0.1872
   71POPC   C1B 1365   8.564   3.422  11.507 -0.2348  0.2733  0.1784
   71POPC   C2B 1366   8.731   3.416  11.085 -0.0359 -0.3484 -0.2993
   71POPC   C3B 1367   8.598   3.551  10.681  0.3991  0.0710 -0.1975
   71POPC   C4B 1368   8.325   3.530  10.343 -0.0874 -0.2328 -0.3516
   72POPC   NC3 1369  12.159   3.469  12.084  0.1712  0.1126  0.1054
   72POPC   PO4 1370  11.788   3.773  12.171 -0.3154  0.5994 -0.3885
   72POPC   GL1 1371  11.930   3.824  11.734 -0.1973  0.1292  0.0414
   72POPC   GL2 1372  11.985   3.446  11.587  0.1294 -0.2284  0.0201
   72POPC   C1A 1373  12.278   3.933  11.386  0.1604  0.0019  0.2719
   72POPC   D2A 1374  12.249   4.272  11.029  0.0509  0.3121  0.1482
   72POPC   C3A 1375  12.578   4.605  10.830  0.0515  0.0828 -0.0377
   72POPC   C4A 1376  13.022   4.757  10.783 -0.2769  0.2279 -0.0086
   72POPC   C1B 1377  12.292   3.472  11.242  0.1652  0.0432  0.3097
   72POPC   C2B 1378  12.162   3.666  10.935  0.1262  0.1766 -0.1523
   72POPC   C3B 1379  12.110   3.896  10.641 -0.1277  0.1577  0.1188
   72POPC   C4B 1380  11.835   4.154  10.251  0.2337 -0.0149  0.1955
   73POPC   NC3 1381   0.522   4.595  12.073  0.2894  0.1319  0.1467
   73POPC   PO4 1382   0.451   4.117  12.092 -0.1266 -0.0826 -0.0568
   73POPC   GL1 1383   0.593   3.938  11.651 -0.1626 -0.1997  0.1167
   73POPC   GL2 1384   1.004   3.922  11.690 -0.3203  0.0073 -0.1081
   73POPC   C1A 1385   0.770   3.996  11.257 -0.2768  0.1553 -0.1213
   73POPC   D2A 1386   0.594   4.043  10.898 -0.2142  0.0721 -0.1177
   73POPC   C3A 1387   0.162   3.733  10.684  0.1411  0.1127  0.1812
   73POPC   C4A 1388   0.119   3.321  10.562  0.1180 -0.1454 -0.3581
   73POPC   C1B 1389   1.105   3.601  11.372  0.0011 -0.1078  0.0269
   73POPC   C2B 1390   0.998   3.132  11.367 -0.0170  0.1970  0.1002
   73POPC   C3B 1391   0.797   2.757  11.192  0.0698  0.0163  0.1387
   73POPC   C4B 1392   0.964   2.449  10.860 -0.1965 -0.1432 -0.1207
   74POPC   NC3 1393   8.776   2.856   8.116  0.0803  0.0415  0.1442
   74POPC   PO4 1394   8.457   2.590   8.425  0.1321  0.1630 -0.0343
   74POPC   GL1 1395   8.688   2.547   8.861 -0.1642  0.2534 -0.0475
   74POPC   GL2 1396   9.031   2.498   8.769  0.1020  0.1091  0.2322
   74POPC   C1A 1397   8.745   2.512   9.330  0.2674 -0.0290 -0.0832
   74POPC   D2A 1398   8.984   2.233   9.662  0.2798  0.4347  0.0652
   74POPC   C3A 1399   8.871   1.963  10.009 -0.0874 -0.0414  0.2576
   74POPC   C4A 1400   8.748   1.988  10.439 -0.0446  0.0827 -0.0623
   74POPC   C1B 1401   9.216   2.566   9.175  0.0417 -0.1344  0.0072
   74POPC   C2B 1402   9.447   2.405   9.523  0.2237 -0.0416 -0.3560
   74POPC   C3B 1403   9.477   2.132   9.829 -0.2420  0.1196 -0.0139
   74POPC   C4B 1404   9.335   1.933  10.277  0.0836  0.1103  0.0549
   75POPC   NC3 1405  10.199  12.758  12.017 -0.0072 -0.1414  0.1838
   75POPC   PO4 1406  10.641  12.788  11.986  0.2386  0.1946  0.1826
   75POPC   GL1 1407  10.975  12.953  11.659  0.0536  0.4811  0.1582
   75POPC   GL2 1408  10.732  13.186  11.548  0.0717  0.1228 -0.0421
   75POPC   C1A 1409  11.072  12.671  11.217 -0.2412  0.0477 -0.0442
   75POPC   D2A 1410  10.949  12.425  10.748 -0.0752 -0.1564  0.0687
   75POPC   C3A 1411  11.310  12.593  10.594 -0.2042  0.3923  0.1060
   75POPC   C4A 1412  11.418  12.639  10.180  0.2813 -0.2517 -0.2180
   75POPC   C1B 1413  10.973  13.221  11.162 -0.1355  0.2113 -0.1469
   75POPC   C2B 1414  11.127  13.612  11.146  0.0146 -0.1396  0.0300
   75POPC   C3B 1415  11.385  13.999  10.864  0.2179  0.0371  0.0050
   75POPC   C4B 1416  11.353  14.254  10.570 -0.1721 -0.3162 -0.1776
   76POPC   NC3 1417   8.619  12.785   8.703  0.2180  0.0590  0.2821
   76POPC   PO4 1418   8.971  13.003   8.564  0.0310 -0.0731 -0.1195
   76POPC   GL1 1419   8.869  13.090   8.952 -0.0992  0.2243  0.1976
   76POPC   GL2 1420   8.965  12.907   9.188  0.2792 -0.1563 -0.1406
   76POPC   C1A 1421   8.736  13.394   9.348 -0.4780 -0.1126 -0.0801
   76POPC   D2A 1422   8.469  13.773   9.229  0.1368 -0.2057 -0.2050
   76POPC   C3A 1423   8.212  14.057   9.511  0.2166 -0.1885 -0.4258
   76POPC   C4A 1424   8.089  14.290   9.794  0.2507  0.2161  0.2127
   76POPC   C1B 1425   9.182  13.155   9.412  0.1686  0.1535 -0.1532
   76POPC   C2B 1426   9.321  13.540   9.650 -0.0832 -0.0915  0.1700
   76POPC   C3B 1427   9.620  13.791   9.752  0.2999 -0.4195 -0.1400
   76POPC   C4B 1428  10.011  13.890   9.639 -0.0141 -0.0638  0.1052
   77POPC   NC3 1429   3.401   6.890   8.579  0.1546 -0.0120  0.0509
   77POPC   PO4 1430   3.883   6.612   8.648  0.2578  0.0576 -0.3374
   77POPC   GL1 1431   3.934   6.436   9.034  0.2997  0.0576  0.0114
   77POPC   GL2 1432   4.008   6.606   9.273  0.1233 -0.0767  0.1761
   77POPC   C1A 1433   3.855   6.043   9.193 -0.3459  0.3348 -0.2449
   77POPC   D2A 1434   3.884   5.691   9.435 -0.0498 -0.2017  0.4077
   77POPC   C3A 1435   3.811   5.839   9.825 -0.2334  0.0097 -0.4987
   77POPC   C4A 1436   3.861   6.009  10.197 -0.1725  0.5396 -0.2564
   77POPC   C1B 1437   3.922   6.519   9.739 -0.0618 -0.0026 -0.1453
   77POPC   C2B 1438   3.907   6.634  10.239 -0.0006 -0.1019  0.2803
   77POPC   C3B 1439   3.733   6.464  10.559 -0.1681  0.1621  0.2865
   77POPC   C4B 1440   3.610   6.005  10.890  0.2778 -0.0994  0.1318
   78POPC   NC3 1441  12.622   7.845  12.721 -0.1100 -0.0901 -0.1256
   78POPC   PO4 1442  12.616   8.127  12.375 -0.5106  0.0078 -0.1964
   78POPC   GL1 1443  12.803   8.276  12.007 -0.1325  0.4241  0.2174
   78POPC   GL2 1444  12.805   8.527  11.852  0.2693  0.4272 -0.2417
   78POPC   C1A 1445  12.981   8.192  11.522  0.4329 -0.3705 -0.0148
   78POPC   D2A 1446  12.961   8.284  11.174 -0.0339 -0.0362  0.0848
   78POPC   C3A 1447  12.931   8.672  10.933  0.0555  0.3162 -0.0169
   78POPC   C4A 1448  12.868   8.737  10.576 -0.0261 -0.1002 -0.0985
   78POPC   C1B 1449  12.587   8.871  11.624  0.3593 -0.1225 -0.3335
   78POPC   C2B 1450  12.677   9.142  11.256  0.1999 -0.2225 -0.0423
   78POPC   C3B 1451  13.169   9.140  11.202  0.1953 -0.1468  0.0703
   78POPC   C4B 1452  13.540   9.247  11.011 -0.0201 -0.0833  0.4697
   79POPC   NC3 1453  10.879   6.435  12.374  0.0539 -0.0754 -0.4281
   79POPC   PO4 1454  10.954   5.911  12.292  0.0383  0.3132 -0.1879
   79POPC   GL1 1455  10.687   6.233  11.963  0.2008  0.0887 -0.0596
   79POPC   GL2 1456  10.431   6.114  11.853 -0.2101  0.1372  0.0684
   79POPC   C1A 1457  10.890   6.378  11.565 -0.0881 -0.0267 -0.1235
   79POPC   D2A 1458  11.172   6.081  11.230  0.0440  0.3168 -0.0350
   79POPC   C3A 1459  11.225   5.660  11.257 -0.2924  0.3359  0.1964
   79POPC   C4A 1460  11.127   5.251  11.470 -0.0947 -0.0152  0.0667
   79POPC   C1B 1461  10.383   6.495  11.604  0.0895 -0.3471 -0.1742
   79POPC   C2B 1462  10.253   6.590  11.092 -0.1465 -0.1717 -0.0774
   79POPC   C3B 1463   9.957   6.400  10.805  0.0221 -0.2919  0.0175
   79POPC   C4B 1464   9.878   6.498  10.284  0.2346 -0.0493 -0.2313
   80POPC   NC3 1465  11.439  10.692  12.064  0.1915 -0.3957  0.0632
   80POPC   PO4 1466  11.703  10.322  12.187 -0.1568 -0.0621 -0.1435
   80POPC   GL1 1467  11.577  10.319  11.772 -0.1997  0.0783  0.1027
   80POPC   GL2 1468  11.498   9.924  11.702 -0.2477 -0.0664 -0.0850
   80POPC   C1A 1469  11.492  10.174  11.262  0.1525 -0.1983  0.2362
   80POPC   D2A 1470  11.574  10.393  10.891  0.0908 -0.4443 -0.0786
   80POPC   C3A 1471  11.533  10.112  10.525 -0.0379 -0.0065 -0.1130
   80POPC   C4A 1472  11.218  10.099  10.080 -0.4182  0.0665  0.0812
   80POPC   C1B 1473  11.448   9.605  11.374  0.1585  0.0847  0.1955
   80POPC   C2B 1474  11.625   9.259  11.234  0.0088  0.1033  0.2246
   80POPC   C3B 1475  11.703   8.917  11.062 -0.1151 -0.1796 -0.0905
   80POPC   C4B 1476  11.662   8.486  10.805  0.2238 -0.0270  0.1160
   81POPC   NC3 1477  11.079   5.055  12.141  0.1153 -0.1091 -0.2023
   81POPC   PO4 1478  10.921   4.621  12.243 -0.5286 -0.0764 -0.0197
   81POPC   GL1 1479  10.879   4.742  11.811  0.1387  0.1332 -0.1687
   81POPC   GL2 1480  10.658   4.634  11.589 -0.0095  0.0259 -0.0962
   81POPC   C1A 1481  11.107   4.786  11.338 -0.1439 -0.2135 -0.2894
   81POPC   D2A 1482  11.376   5.041  11.013 -0.0586 -0.0931  0.1811
   81POPC   C3A 1483  11.028   5.353  10.963 -0.2401  0.1305  0.3378
   81POPC   C4A 1484  10.787   5.544  11.226  0.0138 -0.1265  0.0659
   81POPC   C1B 1485  10.732   4.490  11.161 -0.1474  0.1438  0.3373
   81POPC   C2B 1486  10.808   4.337  10.708 -0.0343  0.1606 -0.1091
   81POPC   C3B 1487  10.982   4.003  10.500  0.1152  0.2708  0.0781
   81POPC   C4B 1488  11.078   3.655  10.328 -0.1724  0.0915 -0.2617
   82POPC   NC3 1489   8.883   8.811  12.257  0.0628 -0.3582  0.2476
   82POPC   PO4 1490   8.788   8.391  11.961  0.2212 -0.3251 -0.0626
   82POPC   GL1 1491   8.843   8.522  11.634  0.1513 -0.0326 -0.1268
   82POPC   GL2 1492   9.047   8.338  11.416 -0.0451  0.1879 -0.3038
   82POPC   C1A 1493   8.924   8.848  11.484  0.0235 -0.1655  0.0270
   82POPC   D2A 1494   8.992   9.370  11.414 -0.1075 -0.0899  0.2072
   82POPC   C3A 1495   9.133   9.760  11.453  0.3151  0.1779  0.3528
   82POPC   C4A 1496   9.541   9.943  11.557  0.3512 -0.1293 -0.1497
   82POPC   C1B 1497   9.168   8.330  11.074  0.3026 -0.0347 -0.0045
   82POPC   C2B 1498   9.231   8.349  10.640 -0.1823  0.1757  0.1975
   82POPC   C3B 1499   9.525   8.311  10.339 -0.3590  0.0994 -0.1285
   82POPC   C4B 1500   9.793   8.376   9.956  0.3365 -0.0496 -0.0612
   83POPC   NC3 1501   1.801   3.146   8.405 -0.1552 -0.2273  0.0119
   83POPC   PO4 1502   1.440   3.131   8.571  0.1830 -0.0421  0.0270
   83POPC   GL1 1503   1.732   3.031   8.902 -0.1974  0.3693 -0.2538
   83POPC   GL2 1504   1.545   2.855   9.114 -0.0523 -0.1399 -0.0372
   83POPC   C1A 1505   1.954   3.005   9.262  0.2496  0.3548  0.3312
   83POPC   D2A 1506   2.251   2.897   9.620 -0.2343  0.1032  0.0946
   83POPC   C3A 1507   2.253   2.850  10.025 -0.1668  0.2132  0.1377
   83POPC   C4A 1508   2.022   3.052  10.262 -0.1717 -0.1237 -0.2211
   83POPC   C1B 1509   1.549   2.816   9.575  0.2639  0.0273 -0.2935
   83POPC   C2B 1510   1.740   2.701   9.942  0.0251 -0.1552 -0.1811
   83POPC   C3B 1511   1.664   2.681  10.321  0.0618 -0.0188  0.1353
   83POPC   C4B 1512   1.645   2.916  10.731 -0.2424 -0.2409  0.1664
   84POPC   NC3 1513   0.789   8.379   8.648  0.3937 -0.0224 -0.2025
   84POPC   PO4 1514   0.968   8.915   8.710  0.1350  0.1404 -0.0724
   84POPC   GL1 1515   1.003   9.057   9.141 -0.1047  0.1053  0.0113
   84POPC   GL2 1516   1.210   9.207   9.298 -0.0873 -0.0928  0.2704
   84POPC   C1A 1517   0.772   9.392   9.384  0.2359 -0.1526 -0.0162
   84POPC   D2A 1518   0.675   9.661   9.735  0.1478 -0.4172 -0.1680
   84POPC   C3A 1519   0.991   9.712  10.094 -0.2835  0.3245  0.0335
   84POPC   C4A 1520   0.810   9.808  10.472 -0.1787 -0.0175 -0.1529
   84POPC   C1B 1521   1.574   9.297   9.474  0.1387  0.0916 -0.0598
   84POPC   C2B 1522   1.738   9.245   9.928  0.2943 -0.1525 -0.0438
   84POPC   C3B 1523   2.018   9.485  10.101  0.0145 -0.0240 -0.0659
   84POPC   C4B 1524   2.337   9.737   9.876 -0.1089 -0.2811 -0.1199
   85POPC   NC3 1525   7.399   0.861  12.600  0.0130  0.0664 -0.0760
   85POPC   PO4 1526   7.083   0.630  12.416  0.1057  0.3021 -0.0195
   85POPC   GL1 1527   7.189   0.680  11.997 -0.0099  0.2188 -0.1242
   85POPC   GL2 1528   7.090   0.892  11.792  0.3558  0.1340 -0.3848
   85POPC   C1A 1529   7.052   0.432  11.716 -0.0568  0.1718  0.0570
   85POPC   D2A 1530   6.675   0.272  11.534 -0.1827 -0.0920 -0.0424
   85POPC   C3A 1531   6.630   0.387  11.072 -0.0431 -0.0802 -0.0736
   85POPC   C4A 1532   6.547   0.334  10.552 -0.0633 -0.3216 -0.4603
   85POPC   C1B 1533   6.874   1.161  11.448  0.0993 -0.0329 -0.1719
   85POPC   C2B 1534   6.929   1.111  11.030  0.1891 -0.0849  0.0612
   85POPC   C3B 1535   6.902   1.367  10.670 -0.3870 -0.1081 -0.0990
   85POPC   C4B 1536   7.057   1.540  10.264 -0.0491 -0.4873 -0.4575
   86POPC   NC3 1537   4.898  12.886  12.382  0.2209 -0.0702 -0.4665
   86POPC   PO4 1538   5.312  12.718  12.375  0.1266  0.1879  0.3237
   86POPC   GL1 1539   5.477  12.613  11.991  0.0256 -0.0701  0.2513
   86POPC   GL2 1540   5.741  12.815  11.966 -0.2999 -0.0415 -0.1281
   86POPC   C1A 1541   5.658  12.437  11.626  0.0061 -0.2676  0.2753
   86POPC   D2A 1542   5.943  12.492  11.297 -0.1663 -0.2142 -0.1746
   86POPC   C3A 1543   6.180  12.210  11.059 -0.0279  0.1674  0.0782
   86POPC   C4A 1544   6.473  12.169  10.936 -0.1246 -0.0149 -0.0317
   86POPC   C1B 1545   5.782  12.927  11.457 -0.1194  0.0529  0.0769
   86POPC   C2B 1546   5.528  13.109  11.213  0.0611  0.0278 -0.2050
   86POPC   C3B 1547   5.272  13.484  10.981  0.2708  0.1581  0.0526
   86POPC   C4B 1548   4.940  13.761  10.753  0.0959 -0.3020 -0.0086
   87POPC   NC3 1549   3.491   4.715  13.035 -0.2913 -0.0576  0.0029
   87POPC   PO4 1550   3.875   4.699  12.923  0.2001  0.1898  0.1139
   87POPC   GL1 1551   3.669   4.775  12.476 -0.0383 -0.2129  0.2211
   87POPC   GL2 1552   3.779   5.100  12.279  0.0716 -0.0628  0.2759
   87POPC   C1A 1553   3.702   4.692  12.086 -0.1303  0.0392 -0.0347
   87POPC   D2A 1554   3.858   4.862  11.734 -0.0816  0.1483  0.0491
   87POPC   C3A 1555   3.756   5.355  11.637  0.1216 -0.0848  0.2118
   87POPC   C4A 1556   3.413   5.537  11.765 -0.3016  0.0501  0.3282
   87POPC   C1B 1557   4.082   5.323  12.035 -0.1628 -0.1089  0.2295
   87POPC   C2B 1558   4.266   5.522  11.658  0.1171 -0.1695 -0.0033
   87POPC   C3B 1559   4.250   5.363  11.251  0.4210 -0.1336  0.3090
   87POPC   C4B 1560   4.492   5.066  11.051  0.0436  0.0227 -0.2165
   88POPC   NC3 1561   4.032  11.962  12.149 -0.1768  0.2854 -0.2021
   88POPC   PO4 1562   3.925  11.521  12.307 -0.0346 -0.0785 -0.1533
   88POPC   GL1 1563   3.756  11.650  11.852  0.0803  0.0490  0.1075
   88POPC   GL2 1564   3.929  11.545  11.479  0.2518 -0.1867  0.2007
   88POPC   C1A 1565   3.616  11.906  11.690  0.0612 -0.2279  0.2147
   88POPC   D2A 1566   3.223  12.039  11.423 -0.1882 -0.3275  0.1032
   88POPC   C3A 1567   2.869  12.234  11.489  0.2433  0.2168  0.3209
   88POPC   C4A 1568   2.568  12.636  11.424 -0.1402 -0.5735  0.2302
   88POPC   C1B 1569   3.721  11.734  11.064 -0.2765  0.0468 -0.1531
   88POPC   C2B 1570   3.409  11.919  10.861  0.0928 -0.2583  0.4486
   88POPC   C3B 1571   2.998  12.000  10.844 -0.0521  0.2823 -0.1243
   88POPC   C4B 1572   2.541  11.968  10.822 -0.2117  0.1294 -0.0766
   89POPC   NC3 1573  10.026   0.971  12.541  0.2632 -0.2419 -0.0195
   89POPC   PO4 1574  10.243   1.055  12.130 -0.2358 -0.0408 -0.1300
   89POPC   GL1 1575  10.027   1.222  11.691 -0.0096  0.0133 -0.2430
   89POPC   GL2 1576   9.866   1.575  11.702 -0.2009  0.0520  0.3734
   89POPC   C1A 1577   9.838   1.234  11.340  0.4588  0.4705  0.1229
   89POPC   D2A 1578   9.879   1.271  10.966 -0.0879 -0.3101 -0.0836
   89POPC   C3A 1579   9.909   0.981  10.618  0.2383  0.0582 -0.1058
   89POPC   C4A 1580  10.146   0.843  10.238 -0.1300 -0.1284  0.3937
   89POPC   C1B 1581  10.219   1.609  11.403 -0.3783 -0.0347 -0.0274
   89POPC   C2B 1582  10.190   1.880  10.975  0.0714  0.1648  0.0119
   89POPC   C3B 1583  10.154   1.966  10.468  0.3679 -0.0723  0.3027
   89POPC   C4B 1584  10.109   1.898   9.979 -0.0339  0.2454  0.2601
   90POPC   NC3 1585  10.301   1.602  12.040 -0.0068  0.1010 -0.1569
   90POPC   PO4 1586  10.019   1.922  12.187  0.2077  0.0827 -0.0508
   90POPC   GL1 1587  10.032   2.087  11.823 -0.0477  0.2292 -0.0872
   90POPC   GL2 1588  10.389   2.121  11.855  0.3525 -0.1372  0.3304
   90POPC   C1A 1589   9.907   2.163  11.365  0.0464 -0.1114 -0.0493
   90POPC   D2A 1590   9.530   2.344  11.084  0.0247  0.0573  0.0664
   90POPC   C3A 1591   9.415   2.025  10.810  0.3836  0.1212 -0.1507
   90POPC   C4A 1592   9.040   1.744  10.793  0.2524  0.0902 -0.3242
   90POPC   C1B 1593  10.506   2.057  11.451  0.0469 -0.2723  0.1668
   90POPC   C2B 1594  10.708   2.031  11.004  0.2956 -0.2832  0.1051
   90POPC   C3B 1595  10.651   1.885  10.636 -0.0654  0.2377 -0.3370
   90POPC   C4B 1596  10.584   1.962  10.214 -0.0983 -0.1588  0.0373
   91POPC   NC3 1597   0.492   0.903  12.426  0.0186  0.0463 -0.0803
   91POPC   PO4 1598   0.241   1.112  12.094  0.0214  0.0920  0.0159
   91POPC   GL1 1599   0.409   1.035  11.711  0.1781  0.1708  0.1602
   91POPC   GL2 1600   0.504   0.868  11.550 -0.0460  0.1568  0.2682
   91POPC   C1A 1601   0.207   1.290  11.321 -0.2146  0.0043  0.1521
   91POPC   D2A 1602  -0.028   1.218  10.969 -0.1077  0.1216  0.0239
   91POPC   C3A 1603  -0.403   0.974  10.935 -0.1141  0.4292  0.0872
   91POPC   C4A 1604  -0.817   0.969  10.722 -0.1421  0.0978 -0.4233
   91POPC   C1B 1605   0.711   1.032  11.256 -0.0196  0.1654  0.1422
   91POPC   C2B 1606   1.164   1.236  11.014  0.3039  0.2867 -0.3334
   91POPC   C3B 1607   1.436   1.494  10.698  0.0678  0.0819 -0.3012
   91POPC   C4B 1608   1.559   1.715  10.359 -0.0124 -0.2681  0.2447
   92POPC   NC3 1609   5.081   6.351   8.509  0.1389  0.2871  0.4071
   92POPC   PO4 1610   5.398   6.525   8.733  0.2059  0.1712 -0.3194
   92POPC   GL1 1611   5.685   6.348   9.030  0.3547  0.3521  0.0962
   92POPC   GL2 1612   6.076   6.495   9.033 -0.0820  0.0586  0.2218
   92POPC   C1A 1613   5.848   5.925   9.243  0.0044 -0.0334  0.1637
   92POPC   D2A 1614   5.944   5.653   9.560  0.1090 -0.2737 -0.1923
   92POPC   C3A 1615   5.861   5.608   9.981 -0.0612  0.2686  0.0591
   92POPC   C4A 1616   5.572   5.363  10.255 -0.2411  0.2591  0.1869
   92POPC   C1B 1617   6.530   6.340   9.244  0.0781 -0.3065  0.3159
   92POPC   C2B 1618   6.575   6.347   9.671 -0.4898  0.0726 -0.3499
   92POPC   C3B 1619   6.570   6.336  10.139  0.2563  0.2016  0.0796
   92POPC   C4B 1620   6.689   6.554  10.432 -0.2277  0.0966 -0.0608
   93POPC   NC3 1621   4.043  12.830  12.524 -0.5582 -0.0692 -0.0852
   93POPC   PO4 1622   4.461  13.076  12.453 -0.4433  0.2529  0.3701
   93POPC   GL1 1623   4.420  13.056  12.053  0.1886  0.1018 -0.2205
   93POPC   GL2 1624   4.122  12.975  11.890 -0.0770 -0.4402 -0.0565
   93POPC   C1A 1625   4.421  13.328  11.708  0.2791  0.6163 -0.1861
   93POPC   D2A 1626   4.339  13.621  11.368  0.0159 -0.1357  0.0307
   93POPC   C3A 1627   4.445  14.046  11.310 -0.1351  0.3984  0.0763
   93POPC   C4A 1628   4.607  14.108  10.954 -0.0664 -0.1251  0.0923
   93POPC   C1B 1629   3.978  12.876  11.498  0.0148  0.0958 -0.0483
   93POPC   C2B 1630   3.696  12.846  11.165 -0.0863  0.2317  0.1180
   93POPC   C3B 1631   3.423  12.930  10.863  0.0867  0.2116 -0.0914
   93POPC   C4B 1632   3.216  12.743  10.540 -0.1255 -0.0821  0.2078
   94POPC   NC3 1633   9.483   1.785  11.895 -0.3036 -0.3781  0.1565
   94POPC   PO4 1634   9.123   2.020  11.862  0.0338  0.2002  0.3290
   94POPC   GL1 1635   9.291   1.938  11.373 -0.0445  0.3058  0.0064
   94POPC   GL2 1636   9.032   2.106  11.173  0.1222  0.0964  0.2259
   94POPC   C1A 1637   9.694   1.776  11.138 -0.2587  0.3688 -0.2466
   94POPC   D2A 1638   9.723   1.635  10.740 -0.3795 -0.0061  0.1170
   94POPC   C3A 1639   9.582   1.285  10.477  0.0214  0.0216 -0.1291
   94POPC   C4A 1640   9.607   0.807  10.275 -0.1046 -0.2128  0.1443
   94POPC   C1B 1641   8.938   2.333  10.887 -0.1139 -0.2427 -0.0388
   94POPC   C2B 1642   8.612   2.468  10.675  0.1111  0.0628  0.1822
   94POPC   C3B 1643   8.495   2.842  10.345 -0.1865  0.1844  0.0520
   94POPC   C4B 1644   8.184   3.088  10.156 -0.0889  0.0173 -0.2050
   95POPC   NC3 1645   0.125   6.771  12.765 -0.0745  0.0497 -0.3003
   95POPC   PO4 1646   0.125   6.981  12.444 -0.1916  0.2601 -0.2531
   95POPC   GL1 1647   0.287   6.943  12.115  0.3375  0.0811  0.1817
   95POPC   GL2 1648   0.151   6.691  11.935  0.4123  0.1643 -0.1537
   95POPC   C1A 1649   0.567   6.994  11.656 -0.0314  0.0621  0.1514
   95POPC   D2A 1650   0.429   6.808  11.425 -0.0970 -0.0554 -0.0276
   95POPC   C3A 1651   0.386   6.920  11.031  0.2517  0.3007 -0.0481
   95POPC   C4A 1652   0.403   7.176  10.761 -0.3092 -0.1028 -0.2113
   95POPC   C1B 1653   0.027   6.597  11.593 -0.1745 -0.0926 -0.1380
   95POPC   C2B 1654  -0.104   6.658  11.202  0.2688 -0.2107  0.2785
   95POPC   C3B 1655  -0.248   6.456  10.834  0.2376  0.0726  0.0386
   95POPC   C4B 1656  -0.250   6.315  10.455 -0.1413  0.1488 -0.2180
   96POPC   NC3 1657   8.563   1.420  11.607 -0.2827 -0.0096 -0.2286
   96POPC   PO4 1658   8.529   1.026  11.819 -0.1983 -0.2528 -0.0001
   96POPC   GL1 1659   8.071   0.897  11.692  0.0269 -0.1467 -0.4026
   96POPC   GL2 1660   8.045   0.620  11.492  0.2683  0.1438  0.0106
   96POPC   C1A 1661   7.934   1.082  11.257  0.0653  0.1061 -0.1250
   96POPC   D2A 1662   7.868   1.073  10.870  0.3458 -0.1907  0.0886
   96POPC   C3A 1663   8.168   1.102  10.787  0.2243  0.2898  0.0686
   96POPC   C4A 1664   8.600   1.076  10.649  0.0378  0.1116  0.1916
   96POPC   C1B 1665   8.216   0.712  11.156 -0.3400  0.3678 -0.1605
   96POPC   C2B 1666   8.478   0.984  11.147 -0.0485 -0.1533 -0.1226
   96POPC   C3B 1667   8.897   1.288  10.975 -0.1384 -0.1409 -0.0844
   96POPC   C4B 1668   9.351   1.416  11.032  0.0978 -0.0354  0.1873
   97POPC   NC3 1669   4.007   7.688  12.784 -0.0644  0.2872  0.0259
   97POPC   PO4 1670   4.161   7.343  12.529  0.0355  0.0868  0.0623
   97POPC   GL1 1671   4.343   6.943  12.197 -0.2029 -0.1402 -0.2280
   97POPC   GL2 1672   4.607   6.747  12.050  0.1971 -0.0781 -0.0534
   97POPC   C1A 1673   4.159   6.605  11.855 -0.2206 -0.3220  0.2894
   97POPC   D2A 1674   4.092   6.478  11.476 -0.1609 -0.1325 -0.2230
   97POPC   C3A 1675   4.138   6.004  11.268 -0.3484 -0.0756 -0.0641
   97POPC   C4A 1676   3.966   5.635  10.969 -0.2215  0.2960  0.0217
   97POPC   C1B 1677   4.671   6.470  11.747 -0.1684  0.2067  0.2798
   97POPC   C2B 1678   5.006   6.191  11.505 -0.0096  0.0442  0.1950
   97POPC   C3B 1679   5.110   6.287  11.112 -0.0035 -0.4675  0.4202
   97POPC   C4B 1680   4.870   6.622  10.990 -0.1171  0.0951 -0.0086
   98POPC   NC3 1681   7.767   5.874  11.925 -0.0832  0.2852 -0.2918
   98POPC   PO4 1682   8.078   5.549  11.713  0.1673  0.0239  0.0275
   98POPC   GL1 1683   8.435   5.518  11.316 -0.0740 -0.1509 -0.2365
   98POPC   GL2 1684   8.416   5.770  11.211 -0.1825  0.1138 -0.1424
   98POPC   C1A 1685   8.462   5.380  10.852 -0.0154  0.2357  0.0548
   98POPC   D2A 1686   8.511   5.630  10.468 -0.1945  0.2166  0.0691
   98POPC   C3A 1687   8.697   5.575  10.015  0.1127 -0.2123  0.3466
   98POPC   C4A 1688   8.492   5.566   9.588  0.2219 -0.3210  0.2481
   98POPC   C1B 1689   8.518   5.948  10.879  0.0862 -0.0019 -0.4243
   98POPC   C2B 1690   8.508   6.292  10.640 -0.0265 -0.0137 -0.1227
   98POPC   C3B 1691   8.479   6.605  10.285  0.0595  0.0600  0.0076
   98POPC   C4B 1692   8.119   6.961  10.262  0.0130 -0.0371 -0.3267
   99POPC   NC3 1693   4.993  10.840   9.975 -0.1808  0.2207  0.2551
   99POPC   PO4 1694   4.619  11.096  10.106 -0.0504 -0.1933 -0.1261
   99POPC   GL1 1695   4.613  11.584  10.260 -0.1991  0.2086 -0.3436
   99POPC   GL2 1696   4.328  11.413  10.368  0.2001  0.1245 -0.0514
   99POPC   C1A 1697   4.798  11.969  10.251 -0.1060 -0.0688  0.1355
   99POPC   D2A 1698   5.236  12.139  10.322 -0.3101  0.3927  0.1156
   99POPC   C3A 1699   5.367  12.350  10.710 -0.0544  0.0348 -0.4457
   99POPC   C4A 1700   5.506  12.581  11.120  0.0666 -0.3288  0.2292
   99POPC   C1B 1701   4.157  11.558  10.685 -0.2207  0.0258 -0.0777
   99POPC   C2B 1702   4.197  11.888  11.074 -0.0960 -0.1998 -0.0670
   99POPC   C3B 1703   4.201  12.174  11.489 -0.1032 -0.1242 -0.1212
   99POPC   C4B 1704   4.221  12.519  11.810 -0.2769 -0.1426  0.0951
  100POPC   NC3 1705   2.811   0.869  12.346  0.2432 -0.1885  0.1759
  100POPC   PO4 1706   2.535   1.223  12.205 -0.1870 -0.0086  0.3393
  100POPC   GL1 1707   2.711   1.048  11.878  0.1621  0.3985 -0.3900
  100POPC   GL2 1708   2.366   0.850  11.944  0.0471  0.3650 -0.1669
  100POPC   C1A 1709   2.549   1.043  11.485 -0.1865 -0.0789 -0.2904
  100POPC   D2A 1710   2.530   0.971  11.086  0.0609  0.0113 -0.1693
  100POPC   C3A 1711   2.048   0.956  11.011  0.0418 -0.1532 -0.0046
  100POPC   C4A 1712   1.585   1.108  11.229  0.3714  0.1399 -0.0218
  100POPC   C1B 1713   2.140   1.148  11.763  0.5183 -0.1699  0.1845
  100POPC   C2B 1714   2.014   1.364  11.321 -0.2437  0.1593 -0.1272
  100POPC   C3B 1715   1.827   1.522  11.006 -0.0968 -0.1797 -0.0282
  100POPC   C4B 1716   1.705   1.890  10.820  0.3013  0.1914 -0.4537
  101POPC   NC3 1717  11.966   0.068   8.629 -0.0932  0.1381 -0.0194
  101POPC   PO4 1718  11.610   0.428   8.661 -0.2211  0.0182 -0.2191
  101POPC   GL1 1719  11.465   0.334   9.021  0.3895 -0.0208  0.0712
  101POPC   GL2 1720  11.634   0.023   9.050 -0.2276 -0.3150 -0.1517
  101POPC   C1A 1721  11.461   0.567   9.285 -0.0049 -0.2831  0.4030
  101POPC   D2A 1722  11.505   0.630   9.702 -0.3009  0.0230  0.3268
  101POPC   C3A 1723  11.545   0.313  10.041 -0.1619 -0.1923 -0.2763
  101POPC   C4A 1724  11.321   0.039  10.372  0.2796 -0.1343 -0.0494
  101POPC   C1B 1725  11.582   0.144   9.523  0.0775  0.1633  0.1566
  101POPC   C2B 1726  11.297  -0.039   9.877  0.0085 -0.3071  0.5939
  101POPC   C3B 1727  11.040  -0.442   9.900  0.0125  0.1369  0.0638
  101POPC   C4B 1728  10.703  -0.768   9.978  0.0887  0.0402 -0.0285
  102POPC   NC3 1729  12.697   2.373  12.102  0.0778  0.0580 -0.0508
  102POPC   PO4 1730  13.140   2.488  12.162 -0.2588  0.0082  0.1606
  102POPC   GL1 1731  13.029   2.755  11.799 -0.4036 -0.0374 -0.1129
  102POPC   GL2 1732  13.042   2.480  11.508  0.3566 -0.1259 -0.3782
  102POPC   C1A 1733  13.137   2.931  11.495  0.1118 -0.0319 -0.1068
  102POPC   D2A 1734  13.486   3.058  11.295 -0.3144  0.3417 -0.1183
  102POPC   C3A 1735  13.563   3.048  10.824 -0.2992  0.0441  0.0020
  102POPC   C4A 1736  13.792   2.796  10.497 -0.0691  0.1327 -0.0181
  102POPC   C1B 1737  12.827   2.673  11.165 -0.2666  0.0319  0.1916
  102POPC   C2B 1738  13.040   2.988  11.027 -0.1575 -0.3589  0.3498
  102POPC   C3B 1739  13.172   3.421  11.096 -0.0855  0.1449  0.0657
  102POPC   C4B 1740  13.362   3.758  11.219 -0.4051  0.0849  0.1311
  103POPC   NC3 1741   2.396   8.610  12.968 -0.1293 -0.0627 -0.2803
  103POPC   PO4 1742   2.267   8.588  12.530 -0.0483  0.1716  0.0634
  103POPC   GL1 1743   2.353   8.433  12.057 -0.1637  0.0679  0.1125
  103POPC   GL2 1744   2.446   8.688  11.924  0.0065  0.0505  0.1120
  103POPC   C1A 1745   2.337   8.427  11.531 -0.1503  0.1059 -0.3538
  103POPC   D2A 1746   2.278   7.997  11.473  0.0751  0.1194  0.2629
  103POPC   C3A 1747   2.159   7.590  11.489 -0.2583  0.0051  0.1128
  103POPC   C4A 1748   2.214   7.233  11.918  0.0582  0.2247 -0.1916
  103POPC   C1B 1749   2.275   9.006  11.637 -0.0418 -0.0903  0.2936
  103POPC   C2B 1750   2.503   9.217  11.266 -0.0512 -0.0560 -0.0949
  103POPC   C3B 1751   2.568   9.285  10.846 -0.0404 -0.0749 -0.1687
  103POPC   C4B 1752   2.835   9.220  10.511  0.0425  0.2444  0.1030
  104POPC   NC3 1753   3.089   7.057   9.055  0.0585 -0.1286  0.2111
  104POPC   PO4 1754   3.087   6.603   8.893 -0.3550  0.2861  0.0602
  104POPC   GL1 1755   3.460   6.453   9.159  0.1004  0.1472 -0.2379
  104POPC   GL2 1756   3.349   6.103   9.154  0.1393 -0.3915 -0.2412
  104POPC   C1A 1757   3.542   6.303   9.531 -0.0904  0.3288  0.0265
  104POPC   D2A 1758   3.436   6.170   9.939  0.2680 -0.1149  0.1112
  104POPC   C3A 1759   3.373   6.559  10.215  0.1469 -0.2359 -0.2655
  104POPC   C4A 1760   3.339   6.798  10.568 -0.3581 -0.0481 -0.1078
  104POPC   C1B 1761   3.257   5.925   9.532 -0.2521  0.1030 -0.1844
  104POPC   C2B 1762   2.947   6.106   9.792 -0.2024 -0.0967  0.0152
  104POPC   C3B 1763   3.001   6.185  10.219  0.1351  0.0060 -0.0050
  104POPC   C4B 1764   3.320   5.897  10.422 -0.0999 -0.1121  0.1335
  105POPC   NC3 1765  11.841   5.216  12.467 -0.0963  0.1666  0.3584
  105POPC   PO4 1766  11.587   5.270  12.140  0.0727  0.0822 -0.3250
  105POPC   GL1 1767  11.564   5.136  11.749 -0.3607 -0.3228 -0.0316
  105POPC   GL2 1768  11.580   5.452  11.635 -0.0285  0.0445  0.1858
  105POPC   C1A 1769  11.649   4.997  11.426 -0.2871 -0.2206  0.0677
  105POPC   D2A 1770  11.915   5.097  11.035  0.0663  0.1948  0.2679
  105POPC   C3A 1771  12.232   5.123  10.990 -0.0800 -0.3367 -0.0861
  105POPC   C4A 1772  12.612   5.116  10.841 -0.1563  0.0159 -0.0909
  105POPC   C1B 1773  11.649   5.886  11.422  0.0256 -0.2044  0.1645
  105POPC   C2B 1774  11.628   6.140  11.077  0.0987  0.1651 -0.3647
  105POPC   C3B 1775  11.875   6.421  10.791 -0.0968 -0.0708 -0.4282
  105POPC   C4B 1776  11.991   6.744  10.843  0.0212 -0.3087  0.0451
  106POPC   NC3 1777   1.348   1.007   8.604 -0.2670  0.2711  0.0646
  106POPC   PO4 1778   1.731   1.295   8.681  0.0513  0.1106 -0.0343
  106POPC   GL1 1779   1.667   1.217   9.151 -0.1562 -0.0644  0.1152
  106POPC   GL2 1780   1.345   1.069   9.172 -0.0012 -0.2985  0.0817
  106POPC   C1A 1781   1.547   1.194   9.628  0.4282  0.0999  0.2026
  106POPC   D2A 1782   1.583   1.427   9.992 -0.1232  0.0600 -0.1819
  106POPC   C3A 1783   1.127   1.505  10.075  0.2519 -0.0289  0.0462
  106POPC   C4A 1784   1.082   1.776  10.414  0.0799  0.0002  0.0184
  106POPC   C1B 1785   1.238   0.798   9.509  0.2390  0.0013  0.3772
  106POPC   C2B 1786   1.192   0.545   9.837 -0.2597 -0.0823  0.2484
  106POPC   C3B 1787   1.080   0.656  10.337 -0.0167 -0.0017 -0.1131
  106POPC   C4B 1788   0.950   0.748  10.789 -0.2298 -0.4039 -0.1156
  107POPC   NC3 1789   8.942   6.162  12.275 -0.2363  0.0320 -0.1343
  107POPC   PO4 1790   8.762   5.873  12.171 -0.0549  0.2249  0.2293
  107POPC   GL1 1791   9.034   5.579  11.873 -0.0873  0.1818  0.1770
  107POPC   GL2 1792   8.912   5.513  11.520 -0.0273  0.0092  0.3624
  107POPC   C1A 1793   9.509   5.471  11.524  0.0370 -0.1869 -0.1995
  107POPC   D2A 1794   9.792   5.642  11.241  0.0112  0.1958  0.3070
  107POPC   C3A 1795   9.587   5.490  10.814  0.2638 -0.0227 -0.1161
  107POPC   C4A 1796   9.519   5.202  10.441  0.1774  0.2000 -0.0129
  107POPC   C1B 1797   8.879   5.590  11.014  0.0679  0.2852  0.1993
  107POPC   C2B 1798   9.023   5.704  10.633  0.0548 -0.1413 -0.2029
  107POPC   C3B 1799   9.294   5.786  10.262  0.1452 -0.1026  0.3165
  107POPC   C4B 1800   9.038   6.014   9.928  0.6305  0.0183  0.0092
  108POPC   NC3 1801   4.258   6.527  13.136  0.0850  0.0070 -0.2401
  108POPC   PO4 1802   4.546   6.483  12.720  0.1043  0.0710  0.2870
  108POPC   GL1 1803   4.731   6.312  12.288 -0.2571 -0.0269  0.0162
  108POPC   GL2 1804   4.448   6.310  12.133 -0.1383  0.1346 -0.6147
  108POPC   C1A 1805   4.925   6.060  12.074 -0.2343  0.1941 -0.3151
  108POPC   D2A 1806   4.960   5.748  11.873 -0.1704 -0.0620 -0.0420
  108POPC   C3A 1807   5.247   5.693  11.522 -0.2265  0.2303  0.2187
  108POPC   C4A 1808   5.401   5.248  11.447  0.3513  0.1167 -0.3451
  108POPC   C1B 1809   4.432   6.053  11.679 -0.1073  0.1386  0.0395
  108POPC   C2B 1810   4.666   5.732  11.429  0.1554 -0.0329  0.0911
  108POPC   C3B 1811   4.498   5.694  11.014 -0.0752  0.1707  0.0797
  108POPC   C4B 1812   4.288   5.294  10.679  0.2044  0.4191 -0.0388
  109POPC   NC3 1813   6.155   2.912  12.630  0.0846  0.1935 -0.1549
  109POPC   PO4 1814   6.067   2.566  12.496 -0.0106 -0.1730 -0.1968
  109POPC   GL1 1815   6.037   2.466  12.149 -0.0196  0.0553 -0.2406
  109POPC   GL2 1816   6.298   2.557  11.916 -0.1523 -0.3043 -0.2181
  109POPC   C1A 1817   5.782   2.343  11.782  0.3257 -0.0099 -0.1402
  109POPC   D2A 1818   5.598   2.349  11.346  0.3164 -0.1083  0.0936
  109POPC   C3A 1819   5.341   2.645  11.015  0.0225  0.2615  0.0053
  109POPC   C4A 1820   5.433   2.739  10.654  0.0413 -0.0654  0.3708
  109POPC   C1B 1821   6.312   2.972  11.703 -0.2149  0.5815 -0.1710
  109POPC   C2B 1822   5.966   3.207  11.519 -0.0426 -0.0156  0.0899
  109POPC   C3B 1823   5.723   3.303  11.259  0.0827  0.1403 -0.3623
  109POPC   C4B 1824   5.363   3.087  10.944 -0.3015  0.0732  0.0522
  110POPC   NC3 1825   0.968   3.983  12.586 -0.1312 -0.0392  0.0685
  110POPC   PO4 1826   0.985   4.184  12.213 -0.0854 -0.2329 -0.1226
  110POPC   GL1 1827   0.960   4.419  11.822 -0.0086 -0.0306 -0.3821
  110POPC   GL2 1828   0.626   4.509  11.574 -0.2195 -0.0146 -0.3471
  110POPC   C1A 1829   1.110   4.543  11.440 -0.0814  0.1351  0.1654
  110POPC   D2A 1830   0.913   4.482  11.122  0.0169  0.2683 -0.3769
  110POPC   C3A 1831   0.490   4.664  11.122 -0.2483 -0.1971  0.1521
  110POPC   C4A 1832   0.190   4.926  11.356 -0.2430  0.2401 -0.3642
  110POPC   C1B 1833   0.308   4.276  11.293 -0.1693 -0.0925  0.2586
  110POPC   C2B 1834  -0.003   4.154  11.015  0.0457 -0.3372 -0.1374
  110POPC   C3B 1835  -0.262   4.238  10.668 -0.3028  0.0117  0.0338
  110POPC   C4B 1836  -0.630   4.276  10.419 -0.1210  0.0410 -0.3053
  111POPC   NC3 1837   6.908   4.418  11.998  0.3078 -0.0268 -0.4369
  111POPC   PO4 1838   6.573   4.173  12.245  0.3009 -0.3856  0.2434
  111POPC   GL1 1839   6.257   4.411  12.011  0.2035 -0.2653 -0.3109
  111POPC   GL2 1840   6.491   4.361  11.746  0.0486 -0.1642  0.0416
  111POPC   C1A 1841   5.950   4.733  11.727  0.2353 -0.0759 -0.0961
  111POPC   D2A 1842   5.614   4.805  11.404 -0.6240  0.2392 -0.1428
  111POPC   C3A 1843   5.534   5.000  11.045  0.0049  0.3100 -0.0346
  111POPC   C4A 1844   5.684   5.261  10.773 -0.1531 -0.4754  0.0664
  111POPC   C1B 1845   6.224   4.565  11.332  0.1433  0.1346  0.0585
  111POPC   C2B 1846   5.976   4.234  10.929  0.1154  0.1473 -0.1229
  111POPC   C3B 1847   5.684   4.213  10.540  0.1049  0.0321 -0.2429
  111POPC   C4B 1848   5.553   4.472  10.273  0.1918 -0.1752  0.1108
  112POPC   NC3 1849  10.023   5.255  11.938  0.3149 -0.1198 -0.0710
  112POPC   PO4 1850   9.743   4.838  11.887  0.1811  0.0015 -0.1153
  112POPC   GL1 1851   9.361   4.719  11.635  0.3763  0.0905  0.0031
  112POPC   GL2 1852   9.110   4.520  11.778 -0.3806  0.0087 -0.0105
  112POPC   C1A 1853   9.091   4.837  11.233 -0.1947 -0.2156  0.3857
  112POPC   D2A 1854   9.218   5.063  10.912 -0.0225 -0.1379  0.2185
  112POPC   C3A 1855   8.908   5.206  10.646  0.3112 -0.0903  0.0907
  112POPC   C4A 1856   8.639   5.121  10.317  0.2116 -0.0011  0.0681
  112POPC   C1B 1857   9.086   4.277  11.416 -0.0404  0.0284  0.3942
  112POPC   C2B 1858   9.161   4.410  10.979 -0.0121  0.3402  0.2586
  112POPC   C3B 1859   9.455   4.316  10.747 -0.0611  0.0498  0.1899
  112POPC   C4B 1860   9.633   4.209  10.286 -0.3160 -0.0500 -0.2440
  113POPC   NC3 1861   8.698   2.820  12.607  0.4772 -0.0599 -0.3150
  113POPC   PO4 1862   9.015   2.805  12.302 -0.2193  0.0248 -0.2733
  113POPC   GL1 1863   8.992   2.768  11.984  0.3444 -0.1750 -0.0160
  113POPC   GL2 1864   9.080   2.505  11.811 -0.0916  0.2711  0.0141
  113POPC   C1A 1865   8.745   2.879  11.586  0.0370 -0.0147  0.1302
  113POPC   D2A 1866   8.324   2.893  11.423  0.1286 -0.1600 -0.2854
  113POPC   C3A 1867   7.931   3.054  11.166  0.3016 -0.1085 -0.0714
  113POPC   C4A 1868   7.508   3.097  11.036 -0.0698  0.1688 -0.2816
  113POPC   C1B 1869   9.252   2.765  11.456  0.1009 -0.3500 -0.1351
  113POPC   C2B 1870   9.328   2.820  10.979 -0.0928 -0.0093 -0.0354
  113POPC   C3B 1871   9.479   2.496  10.557 -0.1174  0.0057  0.1097
  113POPC   C4B 1872   9.705   2.233  10.342 -0.1044 -0.1799 -0.2238
  114POPC   NC3 1873  10.653   5.546  12.529  0.1204 -0.1772  0.0591
  114POPC   PO4 1874  10.467   5.227  12.260 -0.1271 -0.0116 -0.2728
  114POPC   GL1 1875  10.579   5.163  11.810 -0.2464  0.1070  0.0685
  114POPC   GL2 1876  10.343   5.441  11.613 -0.0870  0.0450  0.2600
  114POPC   C1A 1877  10.659   5.049  11.341 -0.1732 -0.1190  0.1378
  114POPC   D2A 1878  10.500   5.017  10.890 -0.1138  0.2897 -0.2571
  114POPC   C3A 1879  10.480   4.695  10.592  0.3066 -0.2293  0.0537
  114POPC   C4A 1880  10.243   4.368  10.571 -0.0753 -0.1573  0.0320
  114POPC   C1B 1881  10.015   5.191  11.294 -0.1137  0.2767 -0.0505
  114POPC   C2B 1882   9.667   5.101  11.161 -0.0450  0.2581  0.1934
  114POPC   C3B 1883   9.649   4.736  10.972 -0.1312 -0.0280  0.0154
  114POPC   C4B 1884   9.844   4.608  10.507  0.4284 -0.3605  0.0838
  115POPC   NC3 1885  10.408   4.456  12.469 -0.1368  0.1863  0.0670
  115POPC   PO4 1886   9.986   4.212  12.352  0.2301  0.3341  0.0629
  115POPC   GL1 1887   9.760   3.962  12.018 -0.2307  0.0452  0.0637
  115POPC   GL2 1888   9.643   4.271  11.779 -0.0299  0.1653  0.0101
  115POPC   C1A 1889   9.660   3.569  11.890  0.3741 -0.4253  0.0712
  115POPC   D2A 1890   9.626   3.195  11.597  0.3280  0.0944  0.3427
  115POPC   C3A 1891   9.828   3.171  11.195  0.2603 -0.0996 -0.3808
  115POPC   C4A 1892   9.694   3.119  10.862 -0.0666 -0.2330 -0.1068
  115POPC   C1B 1893   9.654   4.392  11.321 -0.0597  0.1406 -0.2468
  115POPC   C2B 1894   9.901   4.127  10.976  0.1863 -0.0743  0.1111
  115POPC   C3B 1895   9.954   3.974  10.603 -0.1999  0.0848  0.1806
  115POPC   C4B 1896  10.082   3.995  10.199  0.0465 -0.1175  0.0795
  116POPC   NC3 1897   6.957   5.306  12.400 -0.2756 -0.2668  0.1370
  116POPC   PO4 1898   6.549   5.562  12.490  0.0319  0.0428 -0.0948
  116POPC   GL1 1899   6.437   5.533  12.184  0.1088  0.2496 -0.2578
  116POPC   GL2 1900   6.726   5.552  11.969  0.0104  0.0572 -0.0298
  116POPC   C1A 1901   6.067   5.755  11.838 -0.0309 -0.0211 -0.1396
  116POPC   D2A 1902   5.830   5.452  11.522  0.0841 -0.6808 -0.0155
  116POPC   C3A 1903   5.959   5.549  11.071  0.2154 -0.2249 -0.1541
  116POPC   C4A 1904   6.272   5.529  10.773 -0.0444  0.0259 -0.1175
  116POPC   C1B 1905   6.560   5.414  11.573 -0.0949  0.0349 -0.2875
  116POPC   C2B 1906   6.510   5.218  11.072  0.1803  0.2716  0.2511
  116POPC   C3B 1907   6.527   4.819  10.927  0.0118 -0.1276  0.2713
  116POPC   C4B 1908   6.460   4.323  10.875 -0.2885 -0.0845 -0.2669
  117POPC   NC3 1909   2.571   6.688  12.951 -0.0467  0.0771 -0.1456
  117POPC   PO4 1910   2.325   6.693  12.621 -0.1340 -0.0872 -0.0475
  117POPC   GL1 1911   2.304   6.672  12.242  0.1211  0.1040 -0.1814
  117POPC   GL2 1912   2.526   6.915  12.167 -0.0383  0.0721  0.3659
  117POPC   C1A 1913   2.074   6.746  11.863 -0.2637 -0.3018  0.0324
  117POPC   D2A 1914   2.136   6.604  11.476 -0.0115  0.0126 -0.0314
  117POPC   C3A 1915   2.320   6.191  11.257  0.1882  0.1449 -0.0445
  117POPC   C4A 1916   2.409   5.882  10.981 -0.1290  0.1077 -0.1824
  117POPC   C1B 1917   2.665   7.019  11.782 -0.0875 -0.0112 -0.0928
  117POPC   C2B 1918   2.826   7.383  11.601 -0.4835 -0.2896  0.3413
  117POPC   C3B 1919   2.664   7.711  11.388  0.3434  0.0178  0.1405
  117POPC   C4B 1920   2.518   7.903  10.991  0.1404  0.3520  0.0237
  118POPC   NC3 1921   4.457   5.876  12.539  0.1594  0.1048 -0.1510
  118POPC   PO4 1922   4.130   6.219  12.690 -0.0331 -0.0380  0.2143
  118POPC   GL1 1923   4.014   6.115  12.232 -0.0228  0.3952  0.2246
  118POPC   GL2 1924   3.804   6.272  12.022 -0.2946  0.2162 -0.0067
  118POPC   C1A 1925   3.886   5.826  11.773  0.0842  0.2539 -0.1021
  118POPC   D2A 1926   3.598   5.680  11.339 -0.1140  0.1407  0.0497
  118POPC   C3A 1927   3.301   5.352  11.311 -0.1026 -0.1128  0.4419
  118POPC   C4A 1928   2.869   5.272  11.212 -0.1066  0.0061  0.0855
  118POPC   C1B 1929   3.501   6.126  11.736 -0.0437 -0.0291  0.1159
  118POPC   C2B 1930   3.684   6.197  11.328 -0.0408 -0.0431  0.0437
  118POPC   C3B 1931   3.905   6.590  11.028 -0.0782  0.0371 -0.1337
  118POPC   C4B 1932   3.802   6.973  10.600  0.0490 -0.0520  0.1765
  119POPC   NC3 1933  11.913   9.945   8.213 -0.1661  0.4348 -0.0106
  119POPC   PO4 1934  11.423   9.697   8.376 -0.1407 -0.1507 -0.2876
  119POPC   GL1 1935  11.380   9.776   8.741 -0.0862 -0.1186 -0.0745
  119POPC   GL2 1936  11.598   9.510   8.912  0.0823 -0.2095 -0.1820
  119POPC   C1A 1937  11.427   9.968   9.131 -0.0538 -0.0651  0.3677
  119POPC   D2A 1938  11.387   9.931   9.590  0.0698  0.3096 -0.1185
  119POPC   C3A 1939  11.018   9.908   9.637  0.1746  0.0082  0.0291
  119POPC   C4A 1940  10.640  10.061   9.520 -0.0771 -0.0174 -0.0472
  119POPC   C1B 1941  11.659   9.326   9.280  0.0205 -0.0681 -0.1275
  119POPC   C2B 1942  11.983   9.478   9.664  0.3531 -0.3159  0.2481
  119POPC   C3B 1943  12.078   9.538  10.003 -0.1149 -0.1557  0.0165
  119POPC   C4B 1944  12.170   9.984  10.244  0.2921  0.4194  0.1367
  120POPC   NC3 1945   4.585   4.512  12.674  0.2181  0.0324 -0.4430
  120POPC   PO4 1946   4.532   4.397  12.364  0.0767  0.1285  0.1315
  120POPC   GL1 1947   4.505   4.614  11.976  0.0030 -0.0857  0.3479
  120POPC   GL2 1948   4.270   4.847  12.059 -0.0813 -0.2244 -0.1138
  120POPC   C1A 1949   4.587   4.460  11.562  0.1738  0.4071 -0.0947
  120POPC   D2A 1950   4.725   4.431  11.123  0.0794 -0.0725  0.3211
  120POPC   C3A 1951   4.872   4.121  10.882  0.2439 -0.0309  0.2052
  120POPC   C4A 1952   5.125   4.175  10.473 -0.0412 -0.3815  0.0887
  120POPC   C1B 1953   4.334   4.985  11.606 -0.1084 -0.0639 -0.1674
  120POPC   C2B 1954   4.061   4.945  11.269  0.3005 -0.0679  0.0624
  120POPC   C3B 1955   3.723   5.083  11.174  0.2871 -0.3540 -0.0488
  120POPC   C4B 1956   3.639   5.235  10.792 -0.4212 -0.4497 -0.0307
  121POPC   NC3 1957  12.841   6.234  12.302 -0.1387  0.4068  0.0384
  121POPC   PO4 1958  12.762   6.700  12.254  0.2923 -0.1763 -0.2303
  121POPC   GL1 1959  12.515   6.883  11.862  0.0811 -0.1357  0.0184
  121POPC   GL2 1960  12.436   7.326  11.842 -0.1685  0.0164 -0.1517
  121POPC   C1A 1961  12.515   6.837  11.442  0.1291 -0.0448 -0.2165
  121POPC   D2A 1962  12.390   6.967  10.961 -0.0876 -0.2858 -0.0450
  121POPC   C3A 1963  12.025   7.268  10.784 -0.1437 -0.0076 -0.0666
  121POPC   C4A 1964  11.674   7.251  10.567 -0.0041  0.0148 -0.0021
  121POPC   C1B 1965  12.658   7.331  11.565 -0.1007 -0.0934 -0.1338
  121POPC   C2B 1966  12.547   7.418  11.077  0.0170  0.4497  0.1809
  121POPC   C3B 1967  12.482   7.515  10.649 -0.0498 -0.0566  0.2169
  121POPC   C4B 1968  12.298   7.479  10.267  0.0461  0.1882 -0.1500
  122POPC   NC3 1969   5.102  11.962  12.566  0.2320 -0.3726  0.1461
  122POPC   PO4 1970   5.400  12.188  12.243  0.4960  0.1533  0.3995
  122POPC   GL1 1971   5.324  12.137  11.807  0.1057 -0.4629 -0.1263
  122POPC   GL2 1972   5.627  11.963  11.746  0.0958 -0.1709 -0.0050
  122POPC   C1A 1973   5.124  11.912  11.513  0.1416  0.0239  0.0911
  122POPC   D2A 1974   4.687  11.937  11.397  0.3440 -0.0031  0.1035
  122POPC   C3A 1975   4.665  12.358  11.534  0.0066 -0.0174  0.0222
  122POPC   C4A 1976   4.732  12.805  11.553 -0.3844  0.1571 -0.1680
  122POPC   C1B 1977   5.947  12.049  11.544  0.0982 -0.0436 -0.0113
  122POPC   C2B 1978   5.705  12.063  11.094 -0.3146 -0.1519  0.2323
  122POPC   C3B 1979   5.343  11.987  11.034 -0.1093 -0.2164 -0.5084
  122POPC   C4B 1980   5.056  12.092  11.067  0.3447 -0.1588 -0.1344
  123POPC   NC3 1981   7.892   5.358  12.239 -0.2022  0.2524  0.2869
  123POPC   PO4 1982   7.622   5.283  11.934 -0.1093  0.0702 -0.0813
  123POPC   GL1 1983   7.610   5.498  11.470 -0.1502 -0.1777 -0.5456
  123POPC   GL2 1984   7.930   5.526  11.259  0.3349  0.1563  0.0946
  123POPC   C1A 1985   7.522   5.728  11.042  0.3494  0.2193 -0.3484
  123POPC   D2A 1986   7.582   5.822  10.711  0.0451  0.1003  0.0798
  123POPC   C3A 1987   7.655   5.631  10.437  0.0288  0.2023 -0.4577
  123POPC   C4A 1988   7.583   5.315  10.112 -0.2043  0.0334 -0.0601
  123POPC   C1B 1989   7.974   5.514  10.938  0.3223 -0.2074  0.2050
  123POPC   C2B 1990   8.086   5.800  10.677  0.0961 -0.2939 -0.0648
  123POPC   C3B 1991   8.095   5.709  10.197 -0.0664  0.0638 -0.2242
  123POPC   C4B 1992   8.186   5.951   9.848  0.1081 -0.0760  0.0781
  124POPC   NC3 1993  12.115  10.089  11.884 -0.2019  0.0879 -0.2702
  124POPC   PO4 1994  12.308   9.783  11.925 -0.2444  0.0436 -0.1213
  124POPC   GL1 1995  12.198   9.592  11.572 -0.0063 -0.1579 -0.0803
  124POPC   GL2 1996  11.937   9.761  11.434 -0.0768  0.5761 -0.3248
  124POPC   C1A 1997  12.171   9.460  11.144  0.0253 -0.3076  0.0273
  124POPC   D2A 1998  11.858   9.295  10.748  0.5958  0.0190 -0.0871
  124POPC   C3A 1999  11.969   8.878  10.651 -0.4306  0.1792 -0.2259
  124POPC   C4A 2000  11.772   8.598  10.285 -0.1704  0.1226  0.0935
  124POPC   C1B 2001  11.782   9.828  11.111 -0.2566  0.0746  0.0454
  124POPC   C2B 2002  11.496   9.657  10.843  0.0429 -0.0876 -0.0302
  124POPC   C3B 2003  11.287   9.296  10.767 -0.5620  0.1826 -0.3929
  124POPC   C4B 2004  11.478   8.881  10.585  0.0129 -0.2633 -0.0899
  125POPC   NC3 2005   8.958   5.082  11.908 -0.4486  0.0131  0.3074
  125POPC   PO4 2006   8.743   4.673  12.124  0.1586 -0.1264  0.0531
  125POPC   GL1 2007   8.520   4.806  11.739 -0.1273  0.2761 -0.2267
  125POPC   GL2 2008   8.653   5.036  11.483  0.3263 -0.1088 -0.1355
  125POPC   C1A 2009   8.221   4.652  11.309 -0.2002  0.1609  0.0516
  125POPC   D2A 2010   8.051   4.379  11.027 -0.5140  0.1284 -0.1642
  125POPC   C3A 2011   8.111   4.074  11.246  0.2984 -0.1974 -0.2249
  125POPC   C4A 2012   8.037   3.641  11.242 -0.1059  0.2805 -0.1196
  125POPC   C1B 2013   8.672   4.987  11.020 -0.0625  0.0768  0.1296
  125POPC   C2B 2014   8.811   4.699  10.699 -0.1704  0.1806  0.0917
  125POPC   C3B 2015   8.527   4.581  10.392 -0.1847 -0.0174  0.1875
  125POPC   C4B 2016   8.366   4.791  10.099 -0.0809  0.1628 -0.0017
  126POPC   NC3 2017   6.900   5.950  12.430  0.4560  0.1303  0.0729
  126POPC   PO4 2018   6.930   6.400  12.346 -0.0742 -0.0752  0.0822
  126POPC   GL1 2019   6.839   6.175  11.968 -0.1849  0.0795 -0.2675
  126POPC   GL2 2020   7.152   6.140  11.691  0.0281 -0.0109 -0.0834
  126POPC   C1A 2021   6.585   5.971  11.660 -0.0953  0.0123  0.2156
  126POPC   D2A 2022   6.561   5.747  11.139 -0.2390  0.0452  0.5027
  126POPC   C3A 2023   6.716   5.433  10.685  0.2306  0.1614 -0.1786
  126POPC   C4A 2024   6.580   5.340  10.339  0.3116  0.0477 -0.0402
  126POPC   C1B 2025   7.037   5.732  11.447 -0.1705 -0.1755 -0.1302
  126POPC   C2B 2026   7.015   5.380  11.105  0.0138 -0.0743  0.0611
  126POPC   C3B 2027   7.070   4.908  11.042  0.0740  0.1420  0.1065
  126POPC   C4B 2028   7.070   4.650  10.739 -0.0713 -0.1019  0.1733
  127POPC   NC3 2029  11.052   1.075  12.306 -0.1397 -0.0381 -0.2611
  127POPC   PO4 2030  10.740   1.374  12.191 -0.2620 -0.0475  0.0530
  127POPC   GL1 2031  10.971   1.172  11.786 -0.1238  0.0447  0.0534
  127POPC   GL2 2032  11.066   1.438  11.583 -0.2943 -0.2187  0.0729
  127POPC   C1A 2033  10.636   1.163  11.471 -0.1905 -0.1297  0.1550
  127POPC   D2A 2034  10.346   1.013  11.159  0.4319 -0.0679  0.1957
  127POPC   C3A 2035  10.414   1.047  10.673 -0.1330 -0.0087 -0.2919
  127POPC   C4A 2036  10.725   1.033  10.337  0.0402 -0.1168 -0.1249
  127POPC   C1B 2037  10.794   1.642  11.340 -0.0293  0.3610 -0.2203
  127POPC   C2B 2038  10.530   1.451  11.001 -0.0364 -0.0239  0.0907
  127POPC   C3B 2039  10.199   1.469  10.617 -0.4858  0.0008 -0.0342
  127POPC   C4B 2040  10.380   1.498  10.225 -0.2409 -0.0942  0.0179
  128POPC   NC3 2041  10.454   8.782   8.139  0.3786 -0.2776 -0.1032
  128POPC   PO4 2042  10.528   8.889   8.517 -0.0889 -0.0079  0.0578
  128POPC   GL1 2043  10.857   8.869   8.778 -0.0535 -0.0021 -0.1769
  128POPC   GL2 2044  10.965   9.195   8.906  0.0458  0.2706  0.1103
  128POPC   C1A 2045  10.900   8.715   9.213 -0.2922  0.0639 -0.0789
  128POPC   D2A 2046  11.001   8.673   9.707  0.2683 -0.0979 -0.0193
  128POPC   C3A 2047  10.813   8.403  10.076 -0.1007 -0.0514 -0.2628
  128POPC   C4A 2048  10.662   7.994  10.174 -0.2355  0.1115  0.2197
  128POPC   C1B 2049  11.070   9.154   9.422 -0.0585 -0.1031 -0.1136
  128POPC   C2B 2050  11.271   9.401   9.632 -0.1868 -0.0398  0.0692
  128POPC   C3B 2051  11.429   9.570   9.962  0.0089 -0.0300  0.0817
  128POPC   C4B 2052  11.655   9.678  10.316  0.1976 -0.1177 -0.0107
  129POPC   NC3 2053   7.418  10.783  10.443 -0.5454  0.0437 -0.0964
  129POPC   PO4 2054   7.801  10.617  10.354 -0.6546 -0.1914 -0.1857
  129POPC   GL1 2055   8.108  10.751  10.079 -0.0145 -0.2580  0.2506
  129POPC   GL2 2056   8.355  10.579   9.946 -0.1521 -0.2439  0.0881
  129POPC   C1A 2057   8.069  11.245   9.766 -0.4127  0.1232 -0.1434
  129POPC   D2A 2058   8.237  11.614   9.541 -0.0160  0.2709 -0.0914
  129POPC   C3A 2059   8.625  11.713   9.521  0.0783 -0.0538  0.2034
  129POPC   C4A 2060   8.887  12.048   9.601  0.1048  0.2528 -0.2238
  129POPC   C1B 2061   8.509  11.008   9.772 -0.0644  0.0329  0.1315
  129POPC   C2B 2062   8.553  11.429   9.959  0.1106  0.1333 -0.0155
  129POPC   C3B 2063   8.925  11.660   9.906  0.4330 -0.2075 -0.0185
  129POPC   C4B 2064   9.155  11.846  10.094  0.1384  0.1157 -0.3107
  130POPC   NC3 2065   1.030   6.642  12.555 -0.0762  0.1709  0.2301
  130POPC   PO4 2066   1.319   6.308  12.297  0.0183  0.0185 -0.0751
  130POPC   GL1 2067   1.268   6.356  11.886 -0.1190 -0.1499  0.0571
  130POPC   GL2 2068   1.201   5.985  11.796 -0.4779  0.0431  0.0066
  130POPC   C1A 2069   1.320   6.494  11.450 -0.0981  0.2074 -0.2559
  130POPC   D2A 2070   1.242   6.465  11.080 -0.3012 -0.0191  0.1749
  130POPC   C3A 2071   1.629   6.735  10.903 -0.1491 -0.1228  0.0636
  130POPC   C4A 2072   1.705   7.123  10.610  0.1566  0.1603  0.0029
  130POPC   C1B 2073   0.968   6.088  11.375  0.0967 -0.1191 -0.0097
  130POPC   C2B 2074   0.889   6.088  10.951  0.0877  0.1733  0.2504
  130POPC   C3B 2075   0.516   5.976  10.824  0.2746  0.0298 -0.0977
  130POPC   C4B 2076   0.127   6.052  10.620  0.3015 -0.2811  0.0182
  131POPC   NC3 2077   2.094   4.794  12.114 -0.0559  0.1049  0.0498
  131POPC   PO4 2078   2.409   4.534  12.297  0.2354 -0.7292 -0.1579
  131POPC   GL1 2079   2.545   4.685  11.956  0.1305 -0.2829 -0.2884
  131POPC   GL2 2080   2.359   4.684  11.694  0.1914 -0.1681 -0.1061
  131POPC   C1A 2081   2.671   4.996  11.577  0.0384 -0.3797 -0.1065
  131POPC   D2A 2082   2.440   5.018  11.153 -0.0670 -0.0036 -0.0530
  131POPC   C3A 2083   2.810   4.908  10.755 -0.1464  0.3727  0.0007
  131POPC   C4A 2084   3.221   5.054  10.851  0.1965 -0.1363 -0.1043
  131POPC   C1B 2085   2.282   4.588  11.310  0.2750 -0.0801  0.2607
  131POPC   C2B 2086   2.354   4.656  10.872 -0.2240  0.0035 -0.3533
  131POPC   C3B 2087   2.624   4.434  10.697  0.2095  0.1493  0.0694
  131POPC   C4B 2088   3.043   4.452  10.579  0.5150  0.0128  0.0227
  132POPC   NC3 2089   8.134   1.105  12.876  0.0997  0.0667  0.0887
  132POPC   PO4 2090   7.800   1.067  12.505  0.2458 -0.2474  0.1349
  132POPC   GL1 2091   7.679   0.897  12.192 -0.1857 -0.0097 -0.1392
  132POPC   GL2 2092   7.573   1.152  11.941 -0.1010  0.1170 -0.2132
  132POPC   C1A 2093   7.646   0.670  11.777  0.4592  0.4633  0.1437
  132POPC   D2A 2094   7.457   0.546  11.462 -0.2102 -0.1634 -0.0008
  132POPC   C3A 2095   7.718   0.511  11.044  0.2521 -0.1550 -0.0752
  132POPC   C4A 2096   7.720   0.571  10.630 -0.1329  0.2894 -0.2121
  132POPC   C1B 2097   7.448   1.129  11.472 -0.2829  0.1757  0.1037
  132POPC   C2B 2098   7.385   0.876  11.027  0.0104  0.2678 -0.2961
  132POPC   C3B 2099   7.182   0.724  10.658  0.1703 -0.1693  0.3552
  132POPC   C4B 2100   6.760   0.915  10.583  0.1666 -0.0717 -0.1420
  133POPC   NC3 2101   5.648   1.342  12.571 -0.0905  0.5145  0.3281
  133POPC   PO4 2102   5.718   1.803  12.439 -0.0792  0.0991 -0.0272
  133POPC   GL1 2103   5.564   1.808  11.989  0.1492 -0.2200 -0.3133
  133POPC   GL2 2104   5.418   1.488  12.030  0.1478  0.2514 -0.2758
  133POPC   C1A 2105   5.721   1.873  11.664  0.0322  0.2233 -0.0018
  133POPC   D2A 2106   6.056   1.757  11.328 -0.1349  0.0946  0.5192
  133POPC   C3A 2107   5.973   1.630  10.872 -0.3040 -0.0260 -0.0699
  133POPC   C4A 2108   6.085   1.627  10.383  0.0781 -0.1123 -0.0482
  133POPC   C1B 2109   5.239   1.424  11.664  0.2018  0.2500  0.0391
  133POPC   C2B 2110   5.534   1.481  11.242  0.2792 -0.1943  0.5756
  133POPC   C3B 2111   5.592   1.902  11.036 -0.2668 -0.1837 -0.0687
  133POPC   C4B 2112   5.698   1.882  10.522  0.2879 -0.1119  0.1541
  134POPC   NC3 2113   0.478   9.254  12.015 -0.0050 -0.0643 -0.0601
  134POPC   PO4 2114   0.894   9.012  12.220  0.2192  0.1323 -0.3095
  134POPC   GL1 2115   1.073   9.071  11.785 -0.1331  0.3423  0.1402
  134POPC   GL2 2116   1.351   9.295  11.655  0.3164 -0.0001 -0.1770
  134POPC   C1A 2117   0.939   9.257  11.348  0.2985 -0.2656  0.1177
  134POPC   D2A 2118   0.918   9.475  10.923 -0.0719  0.1147  0.1353
  134POPC   C3A 2119   1.035   9.210  10.675 -0.2145  0.3984 -0.1289
  134POPC   C4A 2120   1.235   9.179  10.283 -0.1498  0.1153  0.0382
  134POPC   C1B 2121   1.356   8.827  11.477  0.1294 -0.0432 -0.0929
  134POPC   C2B 2122   1.532   8.621  11.111  0.3611  0.1447 -0.0057
  134POPC   C3B 2123   1.650   8.362  10.844  0.1278  0.0882 -0.1579
  134POPC   C4B 2124   1.756   8.079  10.684 -0.1971 -0.1208 -0.1476
  135POPC   NC3 2125   9.878   9.034  12.620  0.0014 -0.0060  0.1314
  135POPC   PO4 2126   9.818   8.672  12.294 -0.4016 -0.0211  0.0361
  135POPC   GL1 2127  10.147   8.971  12.021  0.0207  0.0636 -0.0897
  135POPC   GL2 2128  10.212   9.190  12.198  0.5497 -0.0919  0.1970
  135POPC   C1A 2129  10.137   8.866  11.517 -0.4549  0.1135  0.1619
  135POPC   D2A 2130   9.987   8.478  11.268  0.0774  0.2682  0.2158
  135POPC   C3A 2131  10.202   8.076  11.174  0.0687 -0.2010  0.0599
  135POPC   C4A 2132  10.373   7.754  11.214 -0.1214 -0.0718  0.2430
  135POPC   C1B 2133  10.340   9.420  11.803 -0.2689  0.2070 -0.2941
  135POPC   C2B 2134  10.229   9.321  11.326 -0.2670  0.4814 -0.1475
  135POPC   C3B 2135   9.892   9.049  11.130 -0.3502 -0.1413  0.0498
  135POPC   C4B 2136   9.711   8.692  10.867  0.1769 -0.1424  0.0029
  136POPC   NC3 2137   0.802  11.886  12.409  0.3248  0.2965 -0.2054
  136POPC   PO4 2138   0.729  11.467  12.291 -0.3386 -0.0121  0.1127
  136POPC   GL1 2139   1.000  11.445  11.868  0.0631 -0.0826 -0.3338
  136POPC   GL2 2140   1.291  11.437  11.739 -0.0211  0.1318  0.0301
  136POPC   C1A 2141   1.022  11.538  11.345  0.3821 -0.2387  0.1795
  136POPC   D2A 2142   0.869  11.381  10.966 -0.0834  0.2479  0.0534
  136POPC   C3A 2143   1.052  11.332  10.598  0.1102 -0.0286 -0.1587
  136POPC   C4A 2144   1.207  11.208  10.191  0.2525  0.0717  0.0031
  136POPC   C1B 2145   1.304  11.143  11.317  0.0606  0.0406  0.0744
  136POPC   C2B 2146   1.327  11.185  11.000 -0.0628  0.1497 -0.2591
  136POPC   C3B 2147   1.500  10.949  10.687  0.2066 -0.1679 -0.0933
  136POPC   C4B 2148   1.539  10.886  10.331 -0.2469  0.1550  0.2920
  137POPC   NC3 2149  12.663  10.118  12.268 -0.0505 -0.2443 -0.0783
  137POPC   PO4 2150  12.706  10.040  11.826  0.0244  0.1567 -0.0408
  137POPC   GL1 2151  12.485  10.003  11.463 -0.2517 -0.0079  0.0326
  137POPC   GL2 2152  12.556  10.357  11.356  0.1621 -0.0233 -0.1328
  137POPC   C1A 2153  12.445   9.871  10.970 -0.1235  0.3010  0.0307
  137POPC   D2A 2154  12.490   9.709  10.535  0.0185 -0.2230  0.0512
  137POPC   C3A 2155  12.338   9.301  10.521  0.1348 -0.0744  0.0729
  137POPC   C4A 2156  11.990   9.103  10.233 -0.0599 -0.0870 -0.6204
  137POPC   C1B 2157  12.568  10.362  10.908  0.1253  0.2465 -0.1854
  137POPC   C2B 2158  12.314  10.420  10.543 -0.3370  0.0460  0.0711
  137POPC   C3B 2159  11.866  10.507  10.353  0.0058  0.1881 -0.1588
  137POPC   C4B 2160  11.662  10.440  10.067  0.0400 -0.1351  0.0802
  138POPC   NC3 2161   1.647   3.448  12.610  0.0648  0.0214 -0.2279
  138POPC   PO4 2162   1.279   3.171  12.510 -0.1081 -0.0972  0.0524
  138POPC   GL1 2163   1.680   3.361  12.117  0.2212  0.4591 -0.2829
  138POPC   GL2 2164   1.823   3.517  12.110 -0.0914 -0.4302  0.0414
  138POPC   C1A 2165   1.872   2.961  11.910  0.0355  0.0737 -0.1446
  138POPC   D2A 2166   2.191   2.865  11.678 -0.0067 -0.0345  0.2487
  138POPC   C3A 2167   2.528   3.140  11.635 -0.3273 -0.2263  0.3155
  138POPC   C4A 2168   2.906   3.365  11.640  0.0483  0.0159  0.2169
  138POPC   C1B 2169   2.096   3.373  11.821 -0.1172  0.2215  0.0240
  138POPC   C2B 2170   1.976   3.405  11.455  0.1789 -0.0731 -0.0397
  138POPC   C3B 2171   2.187   3.359  11.087 -0.0287  0.1790  0.0243
  138POPC   C4B 2172   2.061   3.161  10.740  0.2393  0.1131 -0.1094
  139POPC   NC3 2173   5.911   0.785   7.670  0.0308  0.1024  0.1216
  139POPC   PO4 2174   6.130   1.055   7.822  0.0797  0.0002  0.2214
  139POPC   GL1 2175   6.132   0.737   8.139 -0.3201  0.1010 -0.0922
  139POPC   GL2 2176   6.364   0.417   8.077  0.0395 -0.3727 -0.0917
  139POPC   C1A 2177   6.168   0.724   8.689  0.1920 -0.0894  0.1691
  139POPC   D2A 2178   6.138   0.492   9.117 -0.1256  0.0399  0.3135
  139POPC   C3A 2179   6.433   0.583   9.430  0.0845  0.1910  0.1357
  139POPC   C4A 2180   6.551   0.880   9.669  0.1643 -0.3734 -0.1179
  139POPC   C1B 2181   6.821   0.363   8.011 -0.0622  0.2728 -0.0655
  139POPC   C2B 2182   7.139  -0.008   8.184  0.2237  0.0928  0.3072
  139POPC   C3B 2183   7.218  -0.101   8.556 -0.1862 -0.5252 -0.0175
  139POPC   C4B 2184   7.194   0.270   8.910 -0.0979 -0.1452 -0.0571
  140POPC   NC3 2185   2.352   8.385   8.806  0.2822  0.0760 -0.1831
  140POPC   PO4 2186   1.916   8.503   8.870 -0.1494  0.1154 -0.0091
  140POPC   GL1 2187   1.807   8.707   9.266  0.1091  0.0019  0.2752
  140POPC   GL2 2188   1.521   8.777   9.380  0.1550  0.4971 -0.0981
  140POPC   C1A 2189   1.982   9.026   9.459  0.2096  0.2067  0.0634
  140POPC   D2A 2190   2.199   9.179   9.749  0.3416 -0.1760  0.2872
  140POPC   C3A 2191   2.321   8.853  10.019 -0.1198  0.1175 -0.2391
  140POPC   C4A 2192   2.218   8.509  10.363  0.2001  0.2902  0.4023
  140POPC   C1B 2193   1.506   8.770   9.839 -0.1562  0.0842  0.0270
  140POPC   C2B 2194   1.122   8.687  10.090  0.1595  0.1179 -0.1491
  140POPC   C3B 2195   0.864   8.384  10.338  0.0229  0.0606  0.1605
  140POPC   C4B 2196   0.639   8.037  10.593  0.1795  0.1140 -0.0768
  141POPC   NC3 2197   0.620   2.614  12.202 -0.0918  0.1205 -0.1544
  141POPC   PO4 2198   0.348   2.907  12.062  0.2202 -0.2375  0.0356
  141POPC   GL1 2199   0.543   3.135  11.808 -0.1908 -0.1770  0.0032
  141POPC   GL2 2200   0.801   3.021  11.899  0.1228  0.2163  0.0596
  141POPC   C1A 2201   0.610   3.462  11.527  0.3513 -0.0547  0.1446
  141POPC   D2A 2202   0.656   3.457  11.120  0.2161  0.1051  0.2149
  141POPC   C3A 2203   1.045   3.504  10.908 -0.0704  0.2063 -0.1964
  141POPC   C4A 2204   1.380   3.860  10.900 -0.4147  0.0633  0.3212
  141POPC   C1B 2205   1.288   3.215  11.794  0.1052 -0.0884 -0.0248
  141POPC   C2B 2206   1.542   3.004  11.595 -0.2750  0.1997  0.1104
  141POPC   C3B 2207   1.443   3.054  11.125 -0.0937 -0.3312  0.0443
  141POPC   C4B 2208   1.048   2.964  10.845  0.2042  0.2961 -0.0712
  142POPC   NC3 2209   8.233   4.039  12.170  0.2991  0.2479  0.0086
  142POPC   PO4 2210   7.928   4.189  12.161  0.1203  0.0866 -0.0472
  142POPC   GL1 2211   7.733   4.136  11.782  0.0257  0.0169  0.0235
  142POPC   GL2 2212   7.500   3.902  11.803 -0.2446  0.1910 -0.1309
  142POPC   C1A 2213   7.580   4.121  11.348  0.3323  0.1747 -0.1292
  142POPC   D2A 2214   7.468   4.096  10.882 -0.0533 -0.0899 -0.1081
  142POPC   C3A 2215   7.754   3.993  10.594 -0.1177  0.0704  0.3221
  142POPC   C4A 2216   7.880   3.729  10.120  0.0431  0.2490  0.4609
  142POPC   C1B 2217   7.171   3.587  11.554  0.1015  0.0130 -0.0484
  142POPC   C2B 2218   7.048   3.146  11.566  0.1162 -0.1619 -0.0322
  142POPC   C3B 2219   6.747   2.968  11.391 -0.1166  0.0356  0.1152
  142POPC   C4B 2220   6.616   2.791  10.944 -0.2176  0.0470  0.0065
  143POPC   NC3 2221   9.288  12.951  11.989 -0.1161  0.2555 -0.1568
  143POPC   PO4 2222   9.216  12.452  11.929  0.3425  0.5007  0.0314
  143POPC   GL1 2223   9.387  12.567  11.441 -0.2633 -0.1935  0.2259
  143POPC   GL2 2224   9.668  12.506  11.347  0.1775  0.2761  0.0544
  143POPC   C1A 2225   9.446  12.684  10.920  0.0582 -0.3479  0.2058
  143POPC   D2A 2226   9.373  12.725  10.510 -0.1564  0.1465  0.2342
  143POPC   C3A 2227   9.535  13.133  10.297  0.3140 -0.2644  0.2047
  143POPC   C4A 2228  10.024  13.096  10.229 -0.0732  0.2558  0.0695
  143POPC   C1B 2229   9.781  12.955  11.315 -0.1215  0.1030  0.1619
  143POPC   C2B 2230  10.003  13.292  11.261  0.0043  0.1502 -0.0173
  143POPC   C3B 2231  10.383  13.130  11.075 -0.2030  0.2112  0.2101
  143POPC   C4B 2232  10.677  12.777  11.012 -0.1073  0.0676  0.2109
  144POPC   NC3 2233   0.938   6.073  12.198 -0.3144 -0.1107  0.0378
  144POPC   PO4 2234   0.599   6.176  12.169  0.0400  0.3074 -0.0688
  144POPC   GL1 2235   0.724   6.221  11.817  0.1918  0.0760 -0.1763
  144POPC   GL2 2236   0.740   5.821  11.699 -0.0023 -0.2258  0.2566
  144POPC   C1A 2237   0.774   6.495  11.626 -0.4312  0.0259  0.0129
  144POPC   D2A 2238   0.763   6.596  11.172 -0.2084 -0.1514 -0.1695
  144POPC   C3A 2239   0.802   6.539  10.794  0.0759 -0.0147  0.1882
  144POPC   C4A 2240   1.149   6.481  10.568 -0.0144 -0.0426  0.0354
  144POPC   C1B 2241   0.751   5.677  11.263 -0.2678  0.3954  0.2159
  144POPC   C2B 2242   0.801   5.576  10.807  0.0588  0.0143  0.1908
  144POPC   C3B 2243   0.782   5.705  10.474 -0.2291 -0.0205  0.2523
  144POPC   C4B 2244   0.926   5.886  10.049 -0.0977  0.2135 -0.0883
  145POPC   NC3 2245  12.981   2.976  12.324 -0.0325 -0.0538  0.1941
  145POPC   PO4 2246  12.625   3.087  12.108 -0.1690 -0.3334 -0.0291
  145POPC   GL1 2247  12.431   3.358  11.715  0.1711  0.1376 -0.2058
  145POPC   GL2 2248  12.662   3.523  11.547 -0.1116  0.0615 -0.0403
  145POPC   C1A 2249  12.630   3.108  11.305 -0.0208 -0.0120  0.0865
  145POPC   D2A 2250  12.713   3.320  10.925  0.1776 -0.1175  0.0314
  145POPC   C3A 2251  12.814   3.065  10.525 -0.0461 -0.1873  0.0606
  145POPC   C4A 2252  12.928   2.594  10.585  0.0931 -0.1939 -0.0392
  145POPC   C1B 2253  12.737   3.811  11.194  0.0613  0.1300 -0.3315
  145POPC   C2B 2254  12.643   3.792  10.687  0.2475 -0.0702 -0.1870
  145POPC   C3B 2255  12.387   3.546  10.495  0.4751 -0.4464  0.3088
  145POPC   C4B 2256  12.452   3.329  10.194 -0.1370  0.0581 -0.1374
  146POPC   NC3 2257   2.162  11.798  12.221  0.0518  0.0538 -0.0026
  146POPC   PO4 2258   2.048  12.220  12.292 -0.2509  0.0617  0.0619
  146POPC   GL1 2259   2.019  12.317  11.906  0.1250 -0.2502  0.1884
  146POPC   GL2 2260   2.206  12.610  11.805  0.2515  0.4117 -0.1322
  146POPC   C1A 2261   1.860  12.273  11.533 -0.1978  0.2049  0.2602
  146POPC   D2A 2262   1.588  12.295  11.134  0.0759 -0.2190  0.1260
  146POPC   C3A 2263   1.179  12.443  10.999 -0.1635  0.0624  0.0591
  146POPC   C4A 2264   0.790  12.580  11.027 -0.0581  0.1564 -0.1827
  146POPC   C1B 2265   2.050  12.711  11.440  0.2615  0.2034  0.2500
  146POPC   C2B 2266   1.570  12.740  11.331  0.0946  0.2801 -0.1368
  146POPC   C3B 2267   1.209  12.900  11.168  0.0307  0.0919 -0.2482
  146POPC   C4B 2268   1.041  12.731  11.449 -0.4989 -0.0212 -0.0897
  147POPC   NC3 2269   8.826   7.107  12.032  0.3123  0.2382 -0.0594
  147POPC   PO4 2270   8.505   7.391  12.040 -0.2018  0.2717 -0.0978
  147POPC   GL1 2271   8.390   7.096  11.682 -0.0478 -0.2793  0.0236
  147POPC   GL2 2272   8.620   7.026  11.457  0.2063 -0.1280  0.0623
  147POPC   C1A 2273   8.143   6.769  11.358  0.1584  0.0415  0.0097
  147POPC   D2A 2274   8.102   6.616  10.877  0.3803 -0.2967  0.0207
  147POPC   C3A 2275   7.746   6.816  10.696  0.1423  0.0569 -0.1998
  147POPC   C4A 2276   7.610   6.946  10.289  0.0841 -0.0930  0.2129
  147POPC   C1B 2277   8.374   7.109  11.119 -0.0508  0.2242 -0.0624
  147POPC   C2B 2278   8.417   6.981  10.669 -0.0345 -0.0197 -0.1229
  147POPC   C3B 2279   8.614   7.179  10.361  0.0568 -0.1233 -0.0255
  147POPC   C4B 2280   9.030   7.400  10.270 -0.0409  0.0713  0.1542
  148POPC   NC3 2281  11.822   1.332  11.969  0.3419  0.1305 -0.1669
  148POPC   PO4 2282  12.316   1.530  11.989  0.1402  0.1489  0.1656
  148POPC   GL1 2283  12.348   1.687  11.612 -0.1274  0.0526 -0.2124
  148POPC   GL2 2284  12.089   1.580  11.466  0.0364  0.2901 -0.0331
  148POPC   C1A 2285  12.504   1.883  11.203  0.2136  0.0241 -0.1871
  148POPC   D2A 2286  12.772   2.179  10.989  0.3258  0.0751  0.1005
  148POPC   C3A 2287  13.247   2.269  11.022  0.2490 -0.1561  0.4058
  148POPC   C4A 2288  13.398   2.473  10.697 -0.0069  0.4287 -0.0713
  148POPC   C1B 2289  12.046   1.604  11.017 -0.0516 -0.0383  0.0509
  148POPC   C2B 2290  11.996   1.773  10.594 -0.0662 -0.0308  0.1478
  148POPC   C3B 2291  12.028   2.164  10.459 -0.0094  0.0750 -0.0039
  148POPC   C4B 2292  12.282   2.286  10.126  0.0922  0.0094  0.0289
  149POPC   NC3 2293   4.338   0.495  12.300 -0.1989  0.0378 -0.0916
  149POPC   PO4 2294   4.391   0.917  12.132  0.0094  0.1681  0.1623
  149POPC   GL1 2295   4.689   1.012  12.010  0.0404 -0.1821  0.0620
  149POPC   GL2 2296   5.004   0.888  11.881 -0.0206  0.0597 -0.0806
  149POPC   C1A 2297   4.864   1.136  11.486  0.0733 -0.2110 -0.0574
  149POPC   D2A 2298   5.045   1.291  11.114 -0.0471  0.2171  0.4858
  149POPC   C3A 2299   5.393   0.967  10.960 -0.0846  0.1726  0.2162
  149POPC   C4A 2300   5.524   0.668  10.629  0.2121  0.0789 -0.0929
  149POPC   C1B 2301   4.770   0.677  11.597  0.0410 -0.2514  0.0676
  149POPC   C2B 2302   4.783   0.565  11.222 -0.2580 -0.2365 -0.4398
  149POPC   C3B 2303   4.540   0.424  10.906 -0.1481  0.1658  0.2832
  149POPC   C4B 2304   4.253   0.117  10.566  0.1700 -0.1136  0.0979
  150POPC   NC3 2305   0.084  12.965  12.170 -0.1993  0.0390 -0.0136
  150POPC   PO4 2306  -0.325  13.163  12.021  0.3538  0.2814  0.3074
  150POPC   GL1 2307  -0.412  13.437  11.694 -0.0193  0.5679 -0.3818
  150POPC   GL2 2308  -0.718  13.400  11.437 -0.1657 -0.0484 -0.1166
  150POPC   C1A 2309  -0.117  13.405  11.369  0.2977  0.0009  0.3644
  150POPC   D2A 2310  -0.227  13.524  10.907 -0.1301 -0.0709  0.0102
  150POPC   C3A 2311   0.028  13.835  10.694 -0.2656  0.2029 -0.3588
  150POPC   C4A 2312   0.110  14.123  10.154  0.0061  0.3168 -0.2383
  150POPC   C1B 2313  -0.499  13.190  11.087 -0.0627  0.4494  0.3442
  150POPC   C2B 2314  -0.235  12.935  10.799 -0.3265 -0.2153 -0.0413
  150POPC   C3B 2315   0.074  12.722  10.475  0.2926 -0.0653  0.0483
  150POPC   C4B 2316   0.298  12.643  10.159 -0.2010 -0.0538 -0.2658
  151POPC   NC3 2317   3.157   0.841  12.781 -0.0752 -0.0120  0.0345
  151POPC   PO4 2318   3.252   0.538  12.415  0.1414  0.2783  0.0846
  151POPC   GL1 2319   3.237   0.882  12.088  0.2862  0.0534  0.0472
  151POPC   GL2 2320   3.499   0.994  12.028 -0.1636 -0.2398 -0.4704
  151POPC   C1A 2321   3.134   1.164  11.645  0.2391 -0.2908  0.1015
  151POPC   D2A 2322   3.063   0.983  11.231 -0.0059 -0.1691 -0.1110
  151POPC   C3A 2323   2.937   1.406  10.908  0.0553  0.0013 -0.0748
  151POPC   C4A 2324   2.738   1.511  10.560  0.0527 -0.2975 -0.0756
  151POPC   C1B 2325   3.915   0.678  11.760  0.0069  0.1797  0.1284
  151POPC   C2B 2326   3.968   0.307  11.501 -0.2040  0.0385  0.1386
  151POPC   C3B 2327   3.792   0.292  11.071 -0.1924  0.2109 -0.1137
  151POPC   C4B 2328   3.698   0.276  10.657 -0.0580  0.2190 -0.1194
  152POPC   NC3 2329   4.630  10.866  10.574  0.0771 -0.0806 -0.1233
  152POPC   PO4 2330   4.990  10.936  10.427 -0.2235  0.0153  0.0523
  152POPC   GL1 2331   4.964  11.361  10.573  0.0700 -0.0850  0.0124
  152POPC   GL2 2332   4.657  11.415  10.796  0.0408  0.1253  0.3137
  152POPC   C1A 2333   5.075  11.835  10.654  0.5106  0.4552  0.1247
  152POPC   D2A 2334   4.852  12.319  10.667 -0.2313 -0.1367 -0.3876
  152POPC   C3A 2335   5.007  12.596  11.074  0.1344  0.0745 -0.5622
  152POPC   C4A 2336   5.213  12.411  11.445  0.2937 -0.1576 -0.2369
  152POPC   C1B 2337   4.620  11.833  10.756 -0.0021 -0.2903  0.3201
  152POPC   C2B 2338   4.509  12.279  11.068 -0.1230  0.0847 -0.0314
  152POPC   C3B 2339   4.407  12.655  11.206  0.0366  0.3164  0.1403
  152POPC   C4B 2340   4.468  13.126  11.179 -0.1439 -0.0645 -0.4567
  153POPC   NC3 2341   6.160  10.836  10.636  0.2690 -0.0674 -0.3435
  153POPC   PO4 2342   6.622  10.735  10.626  0.3285  0.0772 -0.2091
  153POPC   GL1 2343   6.514  11.082  10.399 -0.0966 -0.0387  0.2352
  153POPC   GL2 2344   6.436  11.326  10.579 -0.2729 -0.4946 -0.0002
  153POPC   C1A 2345   6.268  11.509  10.161  0.1557 -0.0140  0.0373
  153POPC   D2A 2346   6.453  11.866   9.986  0.0151 -0.2003  0.1257
  153POPC   C3A 2347   6.298  12.256  10.074 -0.1835  0.2706  0.1117
  153POPC   C4A 2348   6.145  12.620  10.301  0.4007 -0.0442  0.0238
  153POPC   C1B 2349   6.186  11.741  10.776 -0.0765  0.0761  0.3479
  153POPC   C2B 2350   6.029  12.074  10.634 -0.1417 -0.2788 -0.0151
  153POPC   C3B 2351   5.910  12.495  10.717  0.0107  0.2374 -0.0406
  153POPC   C4B 2352   5.873  12.956  10.675 -0.0424 -0.0105 -0.1261
  154POPC   NC3 2353   0.328   7.443  12.489  0.0562 -0.1366 -0.0743
  154POPC   PO4 2354   0.497   7.853  12.307  0.3246 -0.0100 -0.2714
  154POPC   GL1 2355   0.664   7.580  12.065  0.0373 -0.0593 -0.2448
  154POPC   GL2 2356   0.633   7.713  11.723  0.0523 -0.0042  0.3040
  154POPC   C1A 2357   0.237   7.357  11.862 -0.0771  0.0603  0.1286
  154POPC   D2A 2358   0.035   7.120  11.659  0.0502 -0.1073 -0.3124
  154POPC   C3A 2359   0.021   7.164  11.236  0.2233  0.0168  0.1191
  154POPC   C4A 2360  -0.176   7.113  10.842 -0.0517 -0.1094  0.3446
  154POPC   C1B 2361   0.992   7.468  11.616  0.3251  0.3414 -0.2079
  154POPC   C2B 2362   1.174   7.408  11.280  0.2240  0.0311  0.3023
  154POPC   C3B 2363   1.276   7.752  10.985 -0.0311 -0.1149 -0.1062
  154POPC   C4B 2364   1.206   8.025  10.655  0.0786 -0.1355  0.0324
  155POPC   NC3 2365  10.494   6.905  12.950  0.1708  0.2414 -0.1135
  155POPC   PO4 2366  10.575   6.791  12.578  0.1813 -0.1777  0.1435
  155POPC   GL1 2367  10.672   6.787  12.071  0.4133 -0.0800  0.4630
  155POPC   GL2 2368  10.450   6.908  11.825  0.1419  0.2819  0.2131
  155POPC   C1A 2369  10.901   7.090  11.796  0.1812 -0.2479 -0.1836
  155POPC   D2A 2370  10.721   7.454  11.567  0.0571 -0.1753 -0.2103
  155POPC   C3A 2371  10.443   7.299  11.246 -0.0837  0.0888  0.2218
  155POPC   C4A 2372  10.169   7.051  11.360 -0.4057  0.2319  0.1419
  155POPC   C1B 2373  10.716   6.836  11.424  0.0410 -0.0310  0.2090
  155POPC   C2B 2374  10.773   6.465  11.097 -0.1260 -0.1322  0.0695
  155POPC   C3B 2375  11.113   6.376  10.801 -0.1163 -0.3756  0.1467
  155POPC   C4B 2376  11.335   6.610  10.493  0.5122  0.3387  0.0661
  156POPC   NC3 2377   9.033  12.024  11.936 -0.0907  0.2055  0.0096
  156POPC   PO4 2378   8.619  11.777  12.054  0.2242 -0.0088 -0.0157
  156POPC   GL1 2379   8.809  11.743  11.565  0.2412 -0.3549 -0.1498
  156POPC   GL2 2380   9.096  11.552  11.635 -0.4070  0.2642  0.4366
  156POPC   C1A 2381   8.798  11.887  11.192 -0.4197 -0.1899 -0.0428
  156POPC   D2A 2382   8.760  12.082  10.763 -0.0327  0.3062  0.1260
  156POPC   C3A 2383   8.783  11.799  10.455  0.3277 -0.2640 -0.0406
  156POPC   C4A 2384   8.673  11.405  10.539  0.0326 -0.2504  0.0740
  156POPC   C1B 2385   9.250  11.645  11.267 -0.1280  0.2815  0.3781
  156POPC   C2B 2386   9.071  11.577  10.921 -0.3425  0.0171  0.2446
  156POPC   C3B 2387   9.223  11.870  10.645 -0.4354 -0.2546  0.0679
  156POPC   C4B 2388   9.118  12.285  10.551 -0.0434 -0.0012  0.1835
  157POPC   NC3 2389  10.577  11.416  11.934 -0.0558  0.2561  0.0320
  157POPC   PO4 2390  10.606  10.961  12.102 -0.2823  0.0087  0.0007
  157POPC   GL1 2391  10.381  10.640  11.822 -0.0920 -0.3491 -0.0484
  157POPC   GL2 2392  10.301  10.400  11.826 -0.1168 -0.0027  0.3376
  157POPC   C1A 2393  10.110  10.758  11.398  0.1775 -0.0178 -0.0388
  157POPC   D2A 2394  10.187  11.211  11.371  0.0172 -0.0267 -0.0282
  157POPC   C3A 2395  10.528  11.297  11.263  0.0323 -0.3565 -0.1587
  157POPC   C4A 2396  10.911  11.252  10.946 -0.1119  0.1658  0.2572
  157POPC   C1B 2397  10.444  10.373  11.340  0.1588  0.0613  0.1462
  157POPC   C2B 2398  10.582  10.684  11.045 -0.3366 -0.3264 -0.1759
  157POPC   C3B 2399  10.458  11.096  10.717  0.2263 -0.0122 -0.0347
  157POPC   C4B 2400  10.371  11.116  10.222 -0.2428  0.1789  0.1273
  158POPC   NC3 2401  12.756  11.114  12.525  0.0094  0.3062  0.4090
  158POPC   PO4 2402  12.394  10.995  12.214 -0.2671  0.2271  0.2896
  158POPC   GL1 2403  12.139  11.078  11.797  0.0434 -0.2022 -0.2367
  158POPC   GL2 2404  11.989  11.381  11.675 -0.2086 -0.1678 -0.1739
  158POPC   C1A 2405  12.364  10.857  11.367  0.1928  0.0513  0.2301
  158POPC   D2A 2406  12.107  10.680  10.933 -0.1909 -0.2184 -0.2208
  158POPC   C3A 2407  12.297  11.037  10.829  0.0339  0.2032  0.3850
  158POPC   C4A 2408  12.534  11.253  11.102  0.1073  0.1251  0.0695
  158POPC   C1B 2409  12.102  11.397  11.221  0.1367 -0.0662  0.2812
  158POPC   C2B 2410  11.982  11.361  10.816  0.1946  0.0301  0.0272
  158POPC   C3B 2411  11.830  11.435  10.478  0.1761  0.0728  0.0857
  158POPC   C4B 2412  11.809  11.433  10.027 -0.0148 -0.5212 -0.1120
  159POPC   NC3 2413   5.394   0.227  12.930 -0.3427 -0.1764  0.0304
  159POPC   PO4 2414   5.401   0.089  12.437 -0.1570  0.1661 -0.2946
  159POPC   GL1 2415   5.256   0.063  12.002  0.1350 -0.1703  0.1814
  159POPC   GL2 2416   4.880   0.066  11.912  0.0245  0.1204 -0.0745
  159POPC   C1A 2417   5.283  -0.168  11.626 -0.1779  0.1260  0.0739
  159POPC   D2A 2418   4.955   0.042  11.198 -0.0517  0.3031 -0.1617
  159POPC   C3A 2419   4.867   0.039  10.797 -0.1799  0.0299  0.0490
  159POPC   C4A 2420   4.707   0.265  10.478  0.2988  0.0107  0.0647
  159POPC   C1B 2421   5.070   0.310  11.621  0.0413  0.5098 -0.2643
  159POPC   C2B 2422   5.226   0.697  11.403 -0.1388 -0.3971 -0.1323
  159POPC   C3B 2423   5.583   0.956  11.517  0.2057  0.1939 -0.4877
  159POPC   C4B 2424   5.620   1.037  11.981 -0.0961  0.0111  0.3928
  160POPC   NC3 2425   8.259  12.205  11.924 -0.2453  0.2459  0.1405
  160POPC   PO4 2426   7.917  12.177  11.980 -0.2834 -0.0341  0.1012
  160POPC   GL1 2427   7.760  12.321  11.586 -0.2938  0.1173  0.0513
  160POPC   GL2 2428   8.039  12.337  11.402  0.0553  0.3519 -0.2047
  160POPC   C1A 2429   7.356  12.165  11.273  0.1831 -0.2723  0.2099
  160POPC   D2A 2430   6.914  12.305  11.193  0.1278  0.2812 -0.2156
  160POPC   C3A 2431   6.566  12.509  11.409 -0.2618 -0.1941  0.0038
  160POPC   C4A 2432   6.288  12.909  11.324  0.0189  0.1115 -0.0246
  160POPC   C1B 2433   7.900  12.700  11.190  0.2997  0.1544  0.3771
  160POPC   C2B 2434   7.784  12.829  10.863  0.0799 -0.1180  0.4273
  160POPC   C3B 2435   7.544  13.148  10.684 -0.0949  0.0299 -0.2513
  160POPC   C4B 2436   7.410  13.348  10.406 -0.1099  0.4524  0.0460
  161POPC   NC3 2437   1.444   2.008  12.372  0.1749  0.0486  0.0300
  161POPC   PO4 2438   1.355   1.555  12.374  0.2322  0.0756  0.1718
  161POPC   GL1 2439   1.468   1.711  11.983  0.0704  0.1271  0.0011
  161POPC   GL2 2440   1.424   1.557  11.748 -0.1611  0.1971  0.1960
  161POPC   C1A 2441   1.873   1.774  11.631  0.2028  0.2015 -0.2543
  161POPC   D2A 2442   2.059   2.221  11.633  0.1152 -0.0342  0.1059
  161POPC   C3A 2443   2.097   2.521  11.346  0.0751  0.1088 -0.1120
  161POPC   C4A 2444   1.966   2.895  11.165 -0.3049  0.0009 -0.3095
  161POPC   C1B 2445   1.377   1.672  11.260 -0.4061  0.0302 -0.0528
  161POPC   C2B 2446   1.209   1.879  10.900 -0.1985 -0.3514 -0.0322
  161POPC   C3B 2447   1.312   2.164  10.660  0.0072 -0.1050 -0.0513
  161POPC   C4B 2448   1.166   2.506  10.399  0.0639  0.2975 -0.0193
  162POPC   NC3 2449   3.052   0.098  12.338  0.3201 -0.4697 -0.0872
  162POPC   PO4 2450   2.538   0.094  12.457  0.0370 -0.1315 -0.3325
  162POPC   GL1 2451   2.046   0.034  12.150 -0.0502  0.1445  0.0495
  162POPC   GL2 2452   1.927   0.371  12.054  0.0713  0.3118  0.0695
  162POPC   C1A 2453   1.755  -0.200  11.815  0.0638 -0.1845  0.2057
  162POPC   D2A 2454   1.279  -0.356  11.918  0.2823 -0.2793  0.1054
  162POPC   C3A 2455   0.871  -0.113  11.818 -0.0646 -0.2266 -0.0748
  162POPC   C4A 2456   0.788   0.298  11.717 -0.1331 -0.2449  0.1816
  162POPC   C1B 2457   1.860   0.203  11.590  0.0159 -0.1100  0.3033
  162POPC   C2B 2458   1.657   0.155  11.251  0.1243 -0.2695 -0.2169
  162POPC   C3B 2459   1.567   0.018  10.842  0.0165 -0.0083 -0.1065
  162POPC   C4B 2460   1.116   0.278  10.825  0.0443  0.0683 -0.0860
  163POPC   NC3 2461   9.959   6.233  12.598  0.3462  0.0023 -0.0616
  163POPC   PO4 2462   9.767   6.234  12.096  0.0547 -0.2216 -0.0285
  163POPC   GL1 2463   9.817   6.228  11.701 -0.0237 -0.0549  0.0117
  163POPC   GL2 2464   9.931   6.367  11.488  0.0680  0.1066 -0.3340
  163POPC   C1A 2465  10.182   5.962  11.470  0.1373 -0.1705  0.1086
  163POPC   D2A 2466  10.302   5.649  11.130 -0.0552  0.1740 -0.0829
  163POPC   C3A 2467  10.487   5.481  10.699 -0.3509 -0.1853 -0.2104
  163POPC   C4A 2468  10.707   5.148  10.456  0.0360 -0.2889 -0.0467
  163POPC   C1B 2469   9.806   6.181  11.182 -0.2530  0.1178  0.1623
  163POPC   C2B 2470   9.966   5.877  10.833 -0.2568 -0.2509 -0.1823
  163POPC   C3B 2471   9.996   5.556  10.589 -0.2693  0.0779 -0.2044
  163POPC   C4B 2472   9.978   5.110  10.677  0.0006  0.3550 -0.0091
  164POPC   NC3 2473   7.836   2.657  12.088 -0.1100  0.3180 -0.1493
  164POPC   PO4 2474   8.049   2.340  11.850 -0.0964 -0.0754 -0.0977
  164POPC   GL1 2475   8.140   2.223  11.411  0.0821  0.1149 -0.0881
  164POPC   GL2 2476   8.021   1.923  11.197  0.1771  0.0005 -0.1962
  164POPC   C1A 2477   8.548   2.485  11.217  0.0046 -0.0785  0.0121
  164POPC   D2A 2478   8.860   2.850  11.076  0.1381 -0.0171  0.1945
  164POPC   C3A 2479   8.911   2.985  10.640 -0.2498  0.2803  0.3084
  164POPC   C4A 2480   8.853   3.106  10.103 -0.2938  0.0716 -0.1244
  164POPC   C1B 2481   7.697   1.634  11.231 -0.0907  0.3385  0.1231
  164POPC   C2B 2482   7.468   1.352  10.977  0.1152 -0.2703 -0.0791
  164POPC   C3B 2483   7.362   1.220  10.677  0.2043 -0.2275 -0.1253
  164POPC   C4B 2484   7.168   1.046  10.289  0.2890 -0.2293 -0.2907
  165POPC   NC3 2485   1.751  11.399  12.228  0.0717  0.0511  0.1715
  165POPC   PO4 2486   2.183  11.360  12.045  0.0356 -0.0264 -0.3267
  165POPC   GL1 2487   2.321  11.204  11.631 -0.1371  0.1997 -0.4353
  165POPC   GL2 2488   2.645  11.210  11.402 -0.0551 -0.1168 -0.2982
  165POPC   C1A 2489   2.036  11.224  11.327  0.0847 -0.3474  0.3128
  165POPC   D2A 2490   1.891  11.268  10.875 -0.1846  0.1750 -0.1138
  165POPC   C3A 2491   1.547  11.574  10.794 -0.0599 -0.2205  0.0077
  165POPC   C4A 2492   1.362  11.904  10.997 -0.1159 -0.1244  0.1645
  165POPC   C1B 2493   2.376  11.557  11.127  0.0461  0.1402 -0.1035
  165POPC   C2B 2494   2.361  11.489  10.747  0.2902 -0.1689  0.2034
  165POPC   C3B 2495   2.552  11.479  10.332  0.0787  0.1493 -0.0507
  165POPC   C4B 2496   2.975  11.379  10.274  0.1464  0.0704  0.1540
  166POPC   NC3 2497   1.430   4.392  12.071 -0.0477 -0.0094 -0.1763
  166POPC   PO4 2498   1.528   4.871  12.204  0.2152 -0.2050  0.1797
  166POPC   GL1 2499   1.573   5.026  11.828 -0.0713  0.0215 -0.1302
  166POPC   GL2 2500   1.925   5.091  11.782  0.1194 -0.1500  0.2385
  166POPC   C1A 2501   1.699   5.419  11.414  0.3446 -0.3317 -0.4190
  166POPC   D2A 2502   1.390   5.720  11.386 -0.0971 -0.1421  0.3303
  166POPC   C3A 2503   1.437   5.986  11.173 -0.1411 -0.2827 -0.0150
  166POPC   C4A 2504   1.578   6.227  10.797  0.0397 -0.0069 -0.0846
  166POPC   C1B 2505   1.972   4.967  11.398  0.0175  0.1852  0.0315
  166POPC   C2B 2506   1.841   4.965  11.007  0.2262  0.4612  0.2089
  166POPC   C3B 2507   1.884   4.775  10.568 -0.1401 -0.0357  0.1269
  166POPC   C4B 2508   2.179   4.490  10.394  0.0753  0.1587  0.0484
  167POPC   NC3 2509   9.402  10.698  12.027 -0.1439 -0.2059 -0.2646
  167POPC   PO4 2510   9.760  10.379  12.156  0.0118 -0.0906 -0.0421
  167POPC   GL1 2511   9.758  10.388  11.770  0.0640  0.1760  0.0385
  167POPC   GL2 2512   9.397  10.422  11.600 -0.2367  0.3097  0.0960
  167POPC   C1A 2513   9.994  10.297  11.397  0.1503 -0.0122  0.0819
  167POPC   D2A 2514  10.096   9.994  11.090 -0.1746  0.0784  0.0818
  167POPC   C3A 2515  10.228  10.223  10.712 -0.1056  0.0882  0.0848
  167POPC   C4A 2516  10.509  10.489  10.558 -0.1613 -0.5036  0.3805
  167POPC   C1B 2517   9.588  10.419  11.215 -0.0043  0.0319  0.1004
  167POPC   C2B 2518   9.680  10.245  10.851 -0.0939  0.0369 -0.0641
  167POPC   C3B 2519   9.830   9.851  10.639 -0.1485 -0.1452  0.0088
  167POPC   C4B 2520  10.142   9.798  10.266  0.1037 -0.0592 -0.2807
  168POPC   NC3 2521   7.403  10.342  10.760  0.0298 -0.4757 -0.1230
  168POPC   PO4 2522   7.688  10.667  10.949 -0.1255  0.2707  0.3959
  168POPC   GL1 2523   7.776  11.017  10.706 -0.0280 -0.0043 -0.4423
  168POPC   GL2 2524   7.522  11.284  10.700  0.0284 -0.0817  0.3226
  168POPC   C1A 2525   8.223  11.194  10.535  0.1489 -0.2696  0.0447
  168POPC   D2A 2526   8.523  10.891  10.679  0.0051  0.1230  0.0436
  168POPC   C3A 2527   8.742  10.641  10.213  0.2305  0.1625  0.0466
  168POPC   C4A 2528   8.915  10.671   9.861  0.0042 -0.1369 -0.0793
  168POPC   C1B 2529   7.823  11.493  10.443 -0.0731  0.1381  0.1880
  168POPC   C2B 2530   8.224  11.588  10.283 -0.1078 -0.0662  0.2789
  168POPC   C3B 2531   8.435  11.895  10.053 -0.0645  0.0823 -0.0537
  168POPC   C4B 2532   8.777  12.226  10.088  0.0865 -0.3462 -0.1155
  169POPC   NC3 2533   0.349  10.688  12.111 -0.0965  0.0255 -0.1839
  169POPC   PO4 2534   0.731  10.456  12.188 -0.1172 -0.2335  0.5635
  169POPC   GL1 2535   0.689  10.599  11.734 -0.3727 -0.0899  0.4831
  169POPC   GL2 2536   0.422  10.446  11.467 -0.2428 -0.0550 -0.1296
  169POPC   C1A 2537   0.917  10.382  11.463  0.0913 -0.3233 -0.0364
  169POPC   D2A 2538   0.930  10.418  11.055  0.0513  0.0708  0.0934
  169POPC   C3A 2539   1.064  10.758  10.836  0.0341 -0.0031  0.2654
  169POPC   C4A 2540   0.859  10.822  10.447  0.3527  0.0783 -0.1960
  169POPC   C1B 2541   0.436  10.539  11.017  0.0558 -0.0641 -0.3382
  169POPC   C2B 2542   0.208  10.466  10.659 -0.1273  0.2585 -0.2599
  169POPC   C3B 2543   0.262  10.194  10.393  0.1463  0.1413  0.2274
  169POPC   C4B 2544   0.761  10.221  10.015  0.3654  0.1537  0.0687
  170POPC   NC3 2545  11.863   2.995   8.202 -0.2831  0.3992  0.0208
  170POPC   PO4 2546  12.119   3.231   8.512  0.0762 -0.3895  0.5316
  170POPC   GL1 2547  12.214   3.069   8.847  0.0690  0.0975 -0.0729
  170POPC   GL2 2548  12.538   3.195   8.967 -0.0526 -0.3409 -0.1269
  170POPC   C1A 2549  12.197   2.857   9.205  0.0209 -0.1088  0.2681
  170POPC   D2A 2550  12.257   2.629   9.549  0.1903 -0.1542 -0.0285
  170POPC   C3A 2551  11.918   2.464   9.749 -0.2808  0.2176 -0.2480
  170POPC   C4A 2552  11.796   2.132  10.047 -0.1076 -0.0674 -0.2274
  170POPC   C1B 2553  12.475   3.290   9.365  0.0981  0.1662  0.3014
  170POPC   C2B 2554  12.329   3.610   9.678 -0.4382 -0.3760 -0.0838
  170POPC   C3B 2555  12.454   3.848  10.129 -0.1029 -0.0087 -0.1252
  170POPC   C4B 2556  12.926   4.142  10.181  0.0196  0.3490 -0.8187
  171POPC   NC3 2557  11.191  12.316  12.405  0.1676 -0.1016  0.0594
  171POPC   PO4 2558  11.324  11.981  11.963 -0.5771 -0.2187 -0.1157
  171POPC   GL1 2559  11.475  12.053  11.374  0.2288 -0.1808  0.0356
  171POPC   GL2 2560  11.341  12.254  11.155  0.0821 -0.0478 -0.1752
  171POPC   C1A 2561  11.856  12.371  11.297 -0.2727  0.3640 -0.2651
  171POPC   D2A 2562  12.149  12.345  10.950 -0.1174 -0.0420  0.3294
  171POPC   C3A 2563  12.210  12.745  10.773 -0.1409 -0.0601  0.0257
  171POPC   C4A 2564  12.362  13.135  10.604  0.0831  0.1342  0.3173
  171POPC   C1B 2565  11.436  12.007  10.784  0.0476  0.1296  0.1361
  171POPC   C2B 2566  11.357  11.688  10.467 -0.1543  0.2846  0.0212
  171POPC   C3B 2567  11.328  11.387  10.149 -0.0170  0.3023 -0.2263
  171POPC   C4B 2568  11.233  11.298   9.732 -0.3648 -0.1924 -0.2962
  172POPC   NC3 2569  12.408   9.114   7.846 -0.1300  0.1213  0.0431
  172POPC   PO4 2570  12.613   9.414   8.089 -0.0729 -0.0748 -0.0467
  172POPC   GL1 2571  12.566   9.347   8.571  0.2603 -0.2444 -0.1240
  172POPC   GL2 2572  12.506   9.673   8.851  0.1369  0.0964 -0.1051
  172POPC   C1A 2573  12.611   9.249   9.011 -0.0835 -0.1313 -0.4522
  172POPC   D2A 2574  12.522   9.303   9.506 -0.0646 -0.1468  0.1931
  172POPC   C3A 2575  12.803   9.136   9.744  0.0265  0.2106 -0.1171
  172POPC   C4A 2576  13.026   8.853  10.005 -0.1331  0.2909  0.3103
  172POPC   C1B 2577  12.661   9.757   9.264  0.0312  0.0573 -0.2362
  172POPC   C2B 2578  12.945   9.760   9.645 -0.0101 -0.1017 -0.3228
  172POPC   C3B 2579  13.064   9.573  10.064  0.0557  0.0745 -0.0207
  172POPC   C4B 2580  13.173   9.263  10.247 -0.0162  0.1222  0.1319
  173POPC   NC3 2581   3.494  12.402  12.625  0.1201  0.1077 -0.0101
  173POPC   PO4 2582   3.632  11.953  12.470  0.2536  0.2511  0.1699
  173POPC   GL1 2583   3.505  12.180  12.116 -0.0342 -0.2008  0.1511
  173POPC   GL2 2584   3.737  12.353  11.916 -0.0481 -0.2918 -0.1703
  173POPC   C1A 2585   3.170  12.365  11.895 -0.0166 -0.0530  0.4823
  173POPC   D2A 2586   3.219  12.572  11.445  0.1511  0.1831  0.1299
  173POPC   C3A 2587   2.920  12.478  10.994 -0.3412 -0.3126 -0.1378
  173POPC   C4A 2588   2.782  12.384  10.519 -0.2196 -0.1047 -0.0893
  173POPC   C1B 2589   3.658  12.382  11.446  0.0111 -0.0710  0.1979
  173POPC   C2B 2590   3.505  12.435  11.002 -0.2701 -0.1755  0.2156
  173POPC   C3B 2591   3.686  12.483  10.598  0.2450  0.1854  0.2702
  173POPC   C4B 2592   3.937  12.478  10.145 -0.0957  0.0547  0.2384
  174POPC   NC3 2593   1.925   6.960  12.434  0.0387  0.2752  0.0873
  174POPC   PO4 2594   1.609   7.274  12.289  0.2760  0.2745  0.0502
  174POPC   GL1 2595   1.686   7.180  11.922 -0.2933 -0.1462 -0.0123
  174POPC   GL2 2596   1.463   7.276  11.774  0.3168 -0.0289 -0.2159
  174POPC   C1A 2597   2.027   7.066  11.491 -0.1568 -0.3825 -0.0609
  174POPC   D2A 2598   1.941   7.143  11.113  0.0123 -0.3265 -0.0186
  174POPC   C3A 2599   1.585   7.379  10.995 -0.2122  0.0979  0.1889
  174POPC   C4A 2600   1.335   7.535  10.533 -0.0180 -0.0331 -0.1175
  174POPC   C1B 2601   1.658   7.524  11.488  0.5355  0.0870 -0.0102
  174POPC   C2B 2602   1.859   7.777  11.160 -0.1210 -0.0929 -0.4203
  174POPC   C3B 2603   2.035   8.195  11.121  0.0442  0.1276  0.1049
  174POPC   C4B 2604   2.258   8.382  10.859  0.1928 -0.3443 -0.0467
  175POPC   NC3 2605  12.134   7.618   8.512  0.1293 -0.0018  0.0099
  175POPC   PO4 2606  11.743   7.398   8.364 -0.0020 -0.0668 -0.0169
  175POPC   GL1 2607  11.800   7.643   8.842  0.0554 -0.1442 -0.0934
  175POPC   GL2 2608  11.612   7.901   8.881  0.1429 -0.0606 -0.0348
  175POPC   C1A 2609  11.936   7.592   9.210 -0.1839 -0.1126  0.1540
  175POPC   D2A 2610  11.813   7.710   9.676 -0.0854  0.0633 -0.0121
  175POPC   C3A 2611  11.424   7.842   9.627  0.2788 -0.3222 -0.1465
  175POPC   C4A 2612  11.213   8.121   9.895  0.0805  0.2377  0.2272
  175POPC   C1B 2613  11.564   8.007   9.212 -0.3073  0.0351 -0.1637
  175POPC   C2B 2614  11.647   8.235   9.556  0.2813 -0.0852  0.1988
  175POPC   C3B 2615  11.545   8.504   9.854 -0.0936  0.1780 -0.2702
  175POPC   C4B 2616  11.267   8.586  10.114 -0.2084  0.1575 -0.1743
  176POPC   NC3 2617  11.530   2.414  12.804 -0.1853  0.4398  0.0739
  176POPC   PO4 2618  11.633   2.734  12.312  0.3931 -0.2757 -0.2173
  176POPC   GL1 2619  11.730   2.795  11.913 -0.1187 -0.1654  0.1443
  176POPC   GL2 2620  12.057   2.986  11.814  0.0386 -0.1327 -0.1113
  176POPC   C1A 2621  11.683   2.752  11.453 -0.0655 -0.1063  0.1262
  176POPC   D2A 2622  11.776   2.499  11.160  0.0948  0.0264 -0.2300
  176POPC   C3A 2623  11.905   2.661  10.695  0.1177 -0.0701  0.1678
  176POPC   C4A 2624  11.853   2.632  10.253 -0.2357  0.2365 -0.1604
  176POPC   C1B 2625  12.174   2.919  11.404 -0.1853 -0.4507  0.2721
  176POPC   C2B 2626  11.851   3.162  11.110 -0.4989  0.1599  0.3912
  176POPC   C3B 2627  11.729   3.468  10.770 -0.2136  0.1366  0.4290
  176POPC   C4B 2628  11.549   3.735  10.430 -0.0578 -0.0957 -0.2824
  177POPC   NC3 2629   7.438   3.966  12.335 -0.0766  0.1895 -0.1137
  177POPC   PO4 2630   7.422   4.347  12.117  0.3516 -0.0133  0.1394
  177POPC   GL1 2631   7.335   4.424  11.696  0.2196 -0.0435  0.2503
  177POPC   GL2 2632   7.094   4.179  11.606  0.0772 -0.2673  0.2579
  177POPC   C1A 2633   7.372   4.547  11.249 -0.3277  0.3796  0.0949
  177POPC   D2A 2634   7.583   4.586  10.821 -0.2063 -0.2082 -0.1470
  177POPC   C3A 2635   7.865   4.902  10.648  0.4049 -0.0781 -0.2776
  177POPC   C4A 2636   8.059   5.294  10.514  0.1355  0.1724  0.2495
  177POPC   C1B 2637   6.735   4.021  11.454 -0.3405 -0.1115  0.0388
  177POPC   C2B 2638   6.673   3.623  11.382  0.1494  0.1954 -0.0883
  177POPC   C3B 2639   6.663   3.351  11.112  0.0117  0.0949 -0.0397
  177POPC   C4B 2640   7.047   3.051  10.853  0.0829 -0.1250  0.1306
  178POPC   NC3 2641   9.310  10.847  12.719 -0.5368  0.1406 -0.0392
  178POPC   PO4 2642   9.400  11.291  12.506  0.1631 -0.2387  0.1404
  178POPC   GL1 2643   9.509  11.209  11.957  0.2343  0.1341 -0.2575
  178POPC   GL2 2644   9.274  11.088  11.758 -0.0570 -0.0648 -0.3383
  178POPC   C1A 2645   9.605  11.371  11.564  0.0480 -0.6102  0.1661
  178POPC   D2A 2646   9.760  11.324  11.074 -0.0724  0.1040  0.0696
  178POPC   C3A 2647  10.036  11.044  10.939  0.3936  0.0362 -0.3684
  178POPC   C4A 2648  10.101  10.674  10.891  0.0484 -0.2066  0.3187
  178POPC   C1B 2649   9.573  10.877  11.461 -0.3022  0.1570 -0.0270
  178POPC   C2B 2650   9.420  10.889  11.069  0.1157  0.0657 -0.1724
  178POPC   C3B 2651   9.227  10.621  10.802  0.1157  0.0686  0.0525
  178POPC   C4B 2652   8.857  10.526  10.675  0.0862 -0.0506 -0.1828
  179POPC   NC3 2653   8.331   0.550  11.982 -0.1270  0.1944 -0.4037
  179POPC   PO4 2654   8.250   0.144  11.837  0.0658 -0.3437 -0.0135
  179POPC   GL1 2655   8.525   0.133  11.518 -0.2509  0.1420  0.1358
  179POPC   GL2 2656   8.381  -0.170  11.459  0.3740  0.1969 -0.1871
  179POPC   C1A 2657   8.611   0.211  11.069  0.2455  0.0723 -0.0728
  179POPC   D2A 2658   8.592   0.606  10.813  0.2967 -0.2312 -0.2129
  179POPC   C3A 2659   8.197   0.658  10.601  0.1074  0.0196  0.1261
  179POPC   C4A 2660   8.071   0.846  10.196 -0.2887  0.2125 -0.1461
  179POPC   C1B 2661   8.363  -0.171  10.963 -0.0875 -0.2931 -0.2218
  179POPC   C2B 2662   8.593   0.054  10.567  0.0865 -0.3755 -0.1014
  179POPC   C3B 2663   8.497   0.387  10.295  0.1047 -0.1124 -0.1294
  179POPC   C4B 2664   8.801   0.791  10.213  0.2033 -0.0709  0.1551
  180POPC   NC3 2665  11.798  11.761  11.893  0.2206 -0.3074 -0.0996
  180POPC   PO4 2666  12.197  11.796  11.872  0.1315  0.3714 -0.2133
  180POPC   GL1 2667  12.383  11.765  11.427 -0.0357 -0.2515  0.0508
  180POPC   GL2 2668  11.986  11.863  11.413 -0.3579  0.2454 -0.5392
  180POPC   C1A 2669  12.798  11.651  11.384 -0.0163 -0.1974 -0.1368
  180POPC   D2A 2670  13.078  11.296  11.558  0.0155 -0.0934 -0.1294
  180POPC   C3A 2671  13.551  11.287  11.421 -0.2615 -0.0971 -0.0251
  180POPC   C4A 2672  13.597  11.732  11.244 -0.3731  0.0098  0.3140
  180POPC   C1B 2673  11.962  11.867  11.014 -0.2505  0.1994 -0.2788
  180POPC   C2B 2674  12.041  11.862  10.623  0.1433  0.1644 -0.0293
  180POPC   C3B 2675  12.111  11.817  10.230 -0.2967 -0.0393  0.1366
  180POPC   C4B 2676  12.315  12.215   9.998 -0.0972  0.1989 -0.2124
  181POPC   NC3 2677   6.833   2.720   9.026  0.0237  0.0861  0.0353
  181POPC   PO4 2678   7.086   2.399   8.897 -0.1065  0.3300  0.2218
  181POPC   GL1 2679   7.184   2.282   9.319  0.0542 -0.2835  0.0789
  181POPC   GL2 2680   7.051   2.528   9.454  0.1204  0.0374 -0.1779
  181POPC   C1A 2681   7.473   2.319   9.583  0.2116  0.1205 -0.0920
  181POPC   D2A 2682   7.887   2.460   9.582  0.1022  0.1075  0.1216
  181POPC   C3A 2683   8.158   2.444  10.057 -0.3427 -0.2101 -0.0851
  181POPC   C4A 2684   8.053   2.517  10.439 -0.1236 -0.1204  0.1219
  181POPC   C1B 2685   7.060   2.279   9.841  0.0311  0.2010 -0.1698
  181POPC   C2B 2686   7.400   1.885  10.085 -0.1002  0.0794  0.3415
  181POPC   C3B 2687   7.472   1.632  10.471 -0.0318  0.0110 -0.0468
  181POPC   C4B 2688   7.814   1.586  10.765 -0.3070 -0.0284  0.1587
  182POPC   NC3 2689  12.913   7.082   8.262 -0.1809 -0.1321  0.3086
  182POPC   PO4 2690  13.006   6.875   8.589 -0.4322 -0.1990  0.1960
  182POPC   GL1 2691  13.008   6.913   8.965  0.2147  0.0189 -0.2157
  182POPC   GL2 2692  12.976   6.593   9.190  0.2223  0.0875  0.2565
  182POPC   C1A 2693  13.129   7.001   9.515  0.1794 -0.1356  0.2727
  182POPC   D2A 2694  13.479   7.082   9.738 -0.3082 -0.0791 -0.0850
  182POPC   C3A 2695  13.736   6.917   9.556  0.0421 -0.0222 -0.0918
  182POPC   C4A 2696  14.063   6.523   9.612 -0.1590 -0.2587 -0.0944
  182POPC   C1B 2697  12.932   6.537   9.687 -0.4817  0.1263 -0.4322
  182POPC   C2B 2698  13.103   6.666  10.006  0.0753 -0.1007 -0.1928
  182POPC   C3B 2699  13.277   6.365  10.229  0.2450  0.2188 -0.1572
  182POPC   C4B 2700  13.546   6.122  10.295 -0.0995 -0.1761 -0.0007
  183POPC   NC3 2701   1.196   5.260  12.224 -0.2327  0.0844  0.0589
  183POPC   PO4 2702   0.895   5.555  12.123 -0.1907  0.2682  0.4412
  183POPC   GL1 2703   0.902   5.389  11.771  0.1036 -0.0435 -0.1302
  183POPC   GL2 2704   1.076   4.972  11.859  0.0289  0.2094  0.0675
  183POPC   C1A 2705   1.096   5.332  11.314 -0.1367 -0.0833  0.0195
  183POPC   D2A 2706   1.395   5.367  10.996 -0.1377  0.2015  0.3153
  183POPC   C3A 2707   1.643   5.680  10.816 -0.0471  0.1169 -0.1146
  183POPC   C4A 2708   1.942   5.849  11.101  0.0256  0.2382 -0.0960
  183POPC   C1B 2709   0.799   4.931  11.453 -0.1098 -0.0109 -0.3078
  183POPC   C2B 2710   0.609   5.179  11.090 -0.2576  0.0670  0.0824
  183POPC   C3B 2711   0.471   5.205  10.617  0.2303  0.0035 -0.2269
  183POPC   C4B 2712   0.620   5.175  10.306  0.0398  0.2161 -0.0842
  184POPC   NC3 2713   8.571   5.821  11.700 -0.0262  0.0015  0.4373
  184POPC   PO4 2714   8.898   6.043  11.697  0.0747  0.1170  0.0043
  184POPC   GL1 2715   8.942   5.974  11.343 -0.0835 -0.0388 -0.0598
  184POPC   GL2 2716   8.873   6.174  11.178 -0.3061 -0.0517 -0.4792
  184POPC   C1A 2717   9.289   5.837  11.043 -0.0680  0.0388 -0.2563
  184POPC   D2A 2718   9.463   6.134  10.663  0.0660  0.1084 -0.2154
  184POPC   C3A 2719   9.795   5.952  10.318 -0.0325  0.0493 -0.2286
  184POPC   C4A 2720   9.879   5.663  10.123  0.1851  0.5331  0.1287
  184POPC   C1B 2721   9.047   6.329  10.820 -0.5285  0.0214  0.1600
  184POPC   C2B 2722   8.945   6.236  10.416 -0.1166 -0.2182  0.3329
  184POPC   C3B 2723   8.982   6.563  10.094 -0.3027 -0.1495  0.2358
  184POPC   C4B 2724   9.132   6.969  10.066  0.0490 -0.0343  0.1614
  185POPC   NC3 2725  11.308  11.759  12.435  0.2016 -0.1797  0.4442
  185POPC   PO4 2726  10.827  11.929  12.296 -0.0421 -0.2551  0.0054
  185POPC   GL1 2727  10.716  11.940  11.761 -0.1260  0.3450  0.1457
  185POPC   GL2 2728  10.993  12.199  11.543  0.0111  0.0587 -0.2364
  185POPC   C1A 2729  10.551  11.817  11.304  0.2854 -0.1560 -0.2972
  185POPC   D2A 2730  10.704  11.756  10.909 -0.0498  0.0111 -0.1397
  185POPC   C3A 2731  10.923  11.955  10.578  0.0008  0.1528  0.0056
  185POPC   C4A 2732  11.122  12.253  10.276 -0.1596 -0.1418 -0.0217
  185POPC   C1B 2733  10.733  12.283  11.201  0.1367  0.0968 -0.1804
  185POPC   C2B 2734  10.507  12.244  10.840  0.2511 -0.2754 -0.0793
  185POPC   C3B 2735  10.401  12.721  10.655  0.1516  0.1466  0.1884
  185POPC   C4B 2736  10.497  13.137  10.422  0.0800  0.2091 -0.2477
  186POPC   NC3 2737  12.996   0.820  12.389  0.1220 -0.2524 -0.2859
  186POPC   PO4 2738  13.254   0.415  12.313  0.5152  0.0261  0.2841
  186POPC   GL1 2739  13.187   0.318  11.864 -0.2368 -0.0729 -0.2899
  186POPC   GL2 2740  13.045   0.665  11.798  0.0333  0.3355 -0.1823
  186POPC   C1A 2741  13.436   0.268  11.358 -0.0465  0.0427  0.3007
  186POPC   D2A 2742  13.809   0.451  11.129  0.0847 -0.0256 -0.1084
  186POPC   C3A 2743  14.188   0.309  11.342  0.1638 -0.0631  0.0782
  186POPC   C4A 2744  14.368   0.050  11.671  0.1382  0.0478 -0.1482
  186POPC   C1B 2745  13.143   0.784  11.383  0.1567 -0.0036  0.0275
  186POPC   C2B 2746  13.427   0.737  11.075  0.0235  0.0230  0.1366
  186POPC   C3B 2747  13.571   0.918  10.582 -0.4304  0.3509  0.1793
  186POPC   C4B 2748  13.686   0.952  10.210  0.1801  0.3976 -0.0425
  187POPC   NC3 2749  10.523   8.574  12.002  0.1795 -0.2008  0.0050
  187POPC   PO4 2750  10.746   8.879  11.996 -0.5301 -0.4826 -0.4376
  187POPC   GL1 2751  10.622   8.945  11.643  0.0067 -0.1683 -0.2223
  187POPC   GL2 2752  10.848   8.648  11.566  0.2849  0.1867 -0.0851
  187POPC   C1A 2753  10.578   8.996  11.239  0.1011  0.6867  0.0614
  187POPC   D2A 2754  10.275   8.844  10.932 -0.0044  0.2071 -0.2862
  187POPC   C3A 2755  10.414   9.001  10.447 -0.5172  0.0265 -0.0090
  187POPC   C4A 2756  10.690   8.983  10.026 -0.1391  0.3855 -0.0716
  187POPC   C1B 2757  10.648   8.478  11.198  0.2021 -0.1490  0.2989
  187POPC   C2B 2758  10.673   8.552  10.849  0.5325 -0.1075 -0.2751
  187POPC   C3B 2759  10.435   8.460  10.505 -0.1107 -0.1402 -0.1262
  187POPC   C4B 2760  10.092   8.679  10.402 -0.0464  0.1104  0.0193
  188POPC   NC3 2761  12.173   2.946  12.283  0.1601 -0.0314  0.5040
  188POPC   PO4 2762  12.203   2.572  12.093 -0.0405 -0.0135  0.1480
  188POPC   GL1 2763  11.990   2.351  11.658 -0.1666  0.0460 -0.0706
  188POPC   GL2 2764  11.700   2.328  11.705 -0.2454  0.0691 -0.0458
  188POPC   C1A 2765  12.089   2.079  11.377  0.0417  0.0508  0.1023
  188POPC   D2A 2766  12.063   2.095  10.940  0.2311 -0.1639  0.1626
  188POPC   C3A 2767  12.473   1.990  10.650 -0.1161  0.0968  0.1074
  188POPC   C4A 2768  12.404   1.813  10.254 -0.2552  0.0362 -0.0816
  188POPC   C1B 2769  11.381   2.377  11.396  0.0496 -0.4760  0.0226
  188POPC   C2B 2770  11.017   2.496  11.023  0.1325 -0.0596 -0.1853
  188POPC   C3B 2771  10.745   2.450  10.738 -0.0638  0.5443 -0.0605
  188POPC   C4B 2772  10.441   2.593  10.531 -0.0252 -0.2559 -0.1945
  189POPC   NC3 2773   7.620  11.367  11.941  0.0132  0.0721 -0.1159
  189POPC   PO4 2774   7.939  11.392  11.500 -0.0281 -0.0749  0.0175
  189POPC   GL1 2775   7.897  11.730  11.119 -0.0387 -0.2592  0.4711
  189POPC   GL2 2776   7.866  11.572  10.953  0.0917 -0.3026  0.1924
  189POPC   C1A 2777   7.791  12.169  11.041  0.2964  0.0626  0.0659
  189POPC   D2A 2778   8.104  12.362  10.851 -0.0736 -0.2669 -0.1670
  189POPC   C3A 2779   8.416  12.384  11.073 -0.3531 -0.0788 -0.0573
  189POPC   C4A 2780   8.797  12.491  11.080 -0.0609  0.1013 -0.1800
  189POPC   C1B 2781   7.457  11.821  10.846 -0.0897 -0.2973  0.1490
  189POPC   C2B 2782   7.259  12.072  10.750 -0.1361  0.1705 -0.1698
  189POPC   C3B 2783   7.023  12.155  10.406  0.3717  0.3005 -0.3062
  189POPC   C4B 2784   6.809  12.210  10.030  0.0132  0.5377 -0.5798
  190POPC   NC3 2785   9.989   6.850  11.925  0.3072  0.1393  0.1427
  190POPC   PO4 2786   9.573   6.654  11.801  0.2947  0.2021 -0.1645
  190POPC   GL1 2787   9.716   6.835  11.429  0.1919 -0.0511  0.3200
  190POPC   GL2 2788   9.483   6.955  11.282  0.1630  0.1723  0.0586
  190POPC   C1A 2789   9.841   6.901  10.936 -0.1586  0.1650  0.1239
  190POPC   D2A 2790  10.024   7.091  10.579  0.3565  0.1633  0.2398
  190POPC   C3A 2791  10.141   6.900  10.193  0.0475  0.0107 -0.0086
  190POPC   C4A 2792  10.181   6.698   9.912  0.0233 -0.1621  0.2448
  190POPC   C1B 2793   9.453   7.232  10.934  0.0555 -0.2131 -0.0998
  190POPC   C2B 2794   9.465   7.641  11.002 -0.0756  0.2202 -0.0013
  190POPC   C3B 2795   9.599   7.926  10.809 -0.0431 -0.0667  0.2842
  190POPC   C4B 2796   9.949   8.290  10.715 -0.1264 -0.2300 -0.3795
  191POPC   NC3 2797   3.024   5.336  12.506 -0.2690 -0.0612  0.1536
  191POPC   PO4 2798   3.474   5.436  12.497 -0.2490 -0.0671  0.1660
  191POPC   GL1 2799   3.320   5.225  12.110  0.0159 -0.2849 -0.1666
  191POPC   GL2 2800   3.288   4.952  12.180  0.1573  0.0909  0.0334
  191POPC   C1A 2801   3.371   5.078  11.673  0.2292 -0.2500  0.1197
  191POPC   D2A 2802   3.171   4.879  11.276  0.0724 -0.1852  0.1335
  191POPC   C3A 2803   2.822   4.701  11.198  0.1584  0.4380  0.0124
  191POPC   C4A 2804   2.708   4.200  11.154 -0.0642 -0.3309 -0.1132
  191POPC   C1B 2805   3.011   4.766  11.854  0.2156  0.0347 -0.0158
  191POPC   C2B 2806   3.048   4.494  11.533  0.1793 -0.1617  0.1314
  191POPC   C3B 2807   3.198   4.368  11.067  0.1534 -0.1976  0.0629
  191POPC   C4B 2808   3.353   3.940  11.021  0.0477 -0.1631  0.0073
  192POPC   NC3 2809  12.465  12.395  11.954  0.1700 -0.0216  0.3028
  192POPC   PO4 2810  12.749  12.587  12.052  0.5912  0.0301 -0.0862
  192POPC   GL1 2811  13.059  12.670  11.760 -0.1091 -0.2114 -0.3774
  192POPC   GL2 2812  13.065  12.978  11.666  0.1878 -0.0365  0.2216
  192POPC   C1A 2813  13.226  12.544  11.339  0.1507 -0.2791 -0.1697
  192POPC   D2A 2814  13.402  12.426  10.909  0.0101  0.1924 -0.0923
  192POPC   C3A 2815  13.818  12.097  11.027 -0.0270 -0.1322 -0.2950
  192POPC   C4A 2816  14.095  11.802  10.695  0.0287  0.1265 -0.1668
  192POPC   C1B 2817  12.835  12.899  11.347  0.1012 -0.2101 -0.0159
  192POPC   C2B 2818  13.161  13.038  11.121 -0.0203  0.1143 -0.1364
  192POPC   C3B 2819  13.228  13.285  10.690  0.0376 -0.0274 -0.2277
  192POPC   C4B 2820  13.461  13.115  10.302 -0.0657 -0.1889  0.1313
  193POPC   NC3 2821  12.346   6.324  12.488  0.1541  0.3115  0.2927
  193POPC   PO4 2822  11.957   6.224  12.220 -0.1355 -0.3788 -0.1102
  193POPC   GL1 2823  11.591   6.280  11.892 -0.1115 -0.0287  0.0184
  193POPC   GL2 2824  11.657   6.603  11.724 -0.0262 -0.1440  0.2764
  193POPC   C1A 2825  11.255   6.061  11.769 -0.0108  0.0371 -0.4495
  193POPC   D2A 2826  10.874   5.875  11.566  0.2156 -0.2363 -0.0412
  193POPC   C3A 2827  10.626   6.044  11.304  0.0575  0.4214  0.0948
  193POPC   C4A 2828  10.485   6.104  10.830  0.2885 -0.0793  0.1570
  193POPC   C1B 2829  11.311   6.638  11.382  0.1032  0.2778  0.1725
  193POPC   C2B 2830  11.284   6.854  10.940 -0.0544  0.0209 -0.1820
  193POPC   C3B 2831  10.865   7.004  10.955 -0.0788 -0.1164 -0.3620
  193POPC   C4B 2832  10.416   6.934  10.818  0.3314 -0.1555  0.0413
  194POPC   NC3 2833  11.806   2.315  12.173 -0.0059  0.0239 -0.1827
  194POPC   PO4 2834  12.287   2.076  11.961 -0.1055  0.3184 -0.0956
  194POPC   GL1 2835  12.593   2.136  11.692 -0.4668 -0.0843  0.2937
  194POPC   GL2 2836  12.603   2.303  11.479  0.0263  0.0142  0.1273
  194POPC   C1A 2837  12.979   1.905  11.422  0.0108 -0.1731  0.4376
  194POPC   D2A 2838  13.062   1.796  11.008 -0.0181 -0.2953  0.0049
  194POPC   C3A 2839  12.997   1.933  10.574 -0.0573  0.0793 -0.2811
  194POPC   C4A 2840  13.294   2.118  10.365 -0.4503  0.1871  0.0249
  194POPC   C1B 2841  12.360   2.525  11.173  0.2317 -0.3703  0.1752
  194POPC   C2B 2842  12.463   2.899  10.889  0.3230  0.2069 -0.0069
  194POPC   C3B 2843  12.273   3.106  10.608 -0.3711 -0.1106 -0.0012
  194POPC   C4B 2844  11.891   3.117  10.386 -0.0994 -0.2037  0.1611
  195POPC   NC3 2845   4.153   1.857  12.524 -0.1237 -0.1539 -0.0312
  195POPC   PO4 2846   3.691   1.810  12.693  0.3215 -0.0795  0.0697
  195POPC   GL1 2847   3.809   1.688  12.158 -0.0399  0.1678 -0.0907
  195POPC   GL2 2848   3.938   1.341  12.003  0.1146 -0.0946  0.1582
  195POPC   C1A 2849   3.830   1.852  11.719  0.0336 -0.0652 -0.0125
  195POPC   D2A 2850   3.597   1.684  11.358  0.2240  0.1389 -0.1387
  195POPC   C3A 2851   3.728   1.638  11.014 -0.0146 -0.1069 -0.0602
  195POPC   C4A 2852   4.041   1.288  11.097  0.1762  0.0186  0.0380
  195POPC   C1B 2853   3.762   1.255  11.554 -0.2085  0.1703 -0.0081
  195POPC   C2B 2854   3.560   1.200  11.192  0.1809  0.0743 -0.1217
  195POPC   C3B 2855   3.485   1.201  10.824 -0.1697 -0.3260 -0.3362
  195POPC   C4B 2856   3.252   1.328  10.465 -0.0583 -0.0061  0.2303
  196POPC   NC3 2857   3.762   4.027  12.679 -0.1751 -0.0146 -0.0790
  196POPC   PO4 2858   3.488   4.370  12.677 -0.1455 -0.1393  0.3767
  196POPC   GL1 2859   3.470   4.287  12.225 -0.1330  0.1563  0.5817
  196POPC   GL2 2860   3.456   4.075  12.057 -0.2033  0.1542  0.1681
  196POPC   C1A 2861   3.916   4.273  11.975 -0.0781 -0.3758  0.3328
  196POPC   D2A 2862   4.044   4.381  11.548 -0.1146 -0.0329  0.1176
  196POPC   C3A 2863   4.264   4.347  11.177  0.2425 -0.3716 -0.3303
  196POPC   C4A 2864   4.222   4.153  10.748 -0.1467  0.0987 -0.1450
  196POPC   C1B 2865   3.847   3.801  11.949 -0.0094 -0.2313  0.3850
  196POPC   C2B 2866   3.915   3.875  11.502  0.1056 -0.1633 -0.0407
  196POPC   C3B 2867   4.067   3.824  11.138 -0.2023 -0.0853  0.0254
  196POPC   C4B 2868   4.230   3.671  10.721 -0.0495 -0.0810  0.1742
  197POPC   NC3 2869   9.271   0.478  12.366 -0.0032  0.2829 -0.0469
  197POPC   PO4 2870   9.453   0.392  11.972  0.0732  0.2490 -0.0818
  197POPC   GL1 2871   9.510   0.241  11.606  0.2040  0.4214  0.1240
  197POPC   GL2 2872   9.335   0.005  11.483 -0.3101  0.0190 -0.1866
  197POPC   C1A 2873   9.481   0.378  11.223  0.1040 -0.0801 -0.3504
  197POPC   D2A 2874   9.569   0.235  10.771  0.0752 -0.1218  0.0864
  197POPC   C3A 2875   9.865   0.418  10.424  0.0066  0.1545 -0.0114
  197POPC   C4A 2876  10.026   0.417   9.950 -0.0934 -0.1488 -0.0485
  197POPC   C1B 2877   9.084  -0.096  11.181  0.1786 -0.0441  0.2082
  197POPC   C2B 2878   8.949  -0.213  10.787  0.0640 -0.0451  0.0087
  197POPC   C3B 2879   8.614  -0.549  10.610  0.0102 -0.2505  0.0802
  197POPC   C4B 2880   8.364  -0.808  10.381 -0.0904 -0.1778  0.0043
  198POPC   NC3 2881   9.035   4.383  12.461 -0.1898 -0.1763  0.2505
  198POPC   PO4 2882   9.092   4.158  12.135  0.0188 -0.0018  0.0386
  198POPC   GL1 2883   9.229   3.864  11.918 -0.2836  0.1577 -0.1474
  198POPC   GL2 2884   8.986   3.632  12.019 -0.0653 -0.0222  0.1736
  198POPC   C1A 2885   9.436   3.877  11.606  0.3622  0.1515  0.1471
  198POPC   D2A 2886   9.638   3.637  11.371  0.0404 -0.1193  0.3730
  198POPC   C3A 2887   9.533   3.718  10.890 -0.0175 -0.0671 -0.1493
  198POPC   C4A 2888   9.618   3.554  10.500 -0.4840 -0.1177  0.0452
  198POPC   C1B 2889   8.964   3.707  11.491 -0.0129 -0.1010 -0.0376
  198POPC   C2B 2890   9.091   3.797  11.058  0.1522 -0.1096  0.1212
  198POPC   C3B 2891   9.013   3.938  10.700  0.3454 -0.0511 -0.2732
  198POPC   C4B 2892   9.083   4.278  10.355  0.2755 -0.0604 -0.1479
  199POPC   NC3 2893  11.327   3.796  12.305 -0.2678  0.0970 -0.3158
  199POPC   PO4 2894  10.866   3.941  12.338 -0.2709 -0.1603  0.0649
  199POPC   GL1 2895  10.548   3.754  12.000 -0.1397  0.0049  0.2763
  199POPC   GL2 2896  10.279   3.860  12.087 -0.1279  0.1536  0.0049
  199POPC   C1A 2897  10.410   3.425  11.663  0.0483 -0.4213  0.0414
  199POPC   D2A 2898  10.517   3.523  11.191 -0.2502 -0.0600 -0.1287
  199POPC   C3A 2899  10.484   3.321  10.833  0.4742 -0.2551 -0.1651
  199POPC   C4A 2900  10.369   2.869  10.939  0.1174  0.1614  0.4048
  199POPC   C1B 2901  10.135   3.864  11.655 -0.1298 -0.3269 -0.1405
  199POPC   C2B 2902  10.169   3.807  11.243  0.1848 -0.0753 -0.0156
  199POPC   C3B 2903  10.071   3.581  10.887  0.0325  0.0274 -0.1070
  199POPC   C4B 2904  10.059   3.240  10.615 -0.0065  0.1647 -0.2500
  200POPC   NC3 2905   4.743   1.951  12.571 -0.2082  0.3415 -0.2369
  200POPC   PO4 2906   4.974   2.338  12.404  0.2175 -0.0651 -0.1137
  200POPC   GL1 2907   5.113   2.513  12.098 -0.1987 -0.2263  0.0012
  200POPC   GL2 2908   4.981   2.797  11.888 -0.0574  0.4282 -0.2219
  200POPC   C1A 2909   5.123   2.253  11.731 -0.3850 -0.0658 -0.2323
  200POPC   D2A 2910   5.267   1.953  11.474  0.2543 -0.2171  0.1190
  200POPC   C3A 2911   4.908   1.711  11.403  0.0808  0.0137 -0.1300
  200POPC   C4A 2912   4.569   1.481  11.305 -0.0980 -0.3581  0.2514
  200POPC   C1B 2913   4.820   3.093  11.505  0.0249 -0.1774  0.0137
  200POPC   C2B 2914   4.788   3.644  11.557 -0.1418  0.0388 -0.2911
  200POPC   C3B 2915   4.973   4.013  11.466 -0.1196  0.3911  0.0282
  200POPC   C4B 2916   5.183   4.317  11.263  0.4377 -0.2759  0.1344
  201POPC   NC3 2917   2.958  10.544  12.113 -0.0862  0.3223  0.2757
  201POPC   PO4 2918   2.639  10.823  11.762  0.2447 -0.2174 -0.1356
  201POPC   GL1 2919   2.416  10.720  11.403  0.0288  0.1274  0.0494
  201POPC   GL2 2920   2.697  10.679  11.255  0.3486  0.1282  0.1452
  201POPC   C1A 2921   2.310  10.986  10.974 -0.2503 -0.2088  0.0146
  201POPC   D2A 2922   2.321  11.043  10.476 -0.3043  0.2538  0.1597
  201POPC   C3A 2923   2.061  11.312  10.350  0.1181 -0.1011 -0.1203
  201POPC   C4A 2924   1.741  11.490  10.273 -0.2212  0.0833 -0.1280
  201POPC   C1B 2925   2.755  10.787  10.941  0.2330 -0.0488 -0.1043
  201POPC   C2B 2926   2.882  10.919  10.492  0.0553  0.1343  0.1657
  201POPC   C3B 2927   3.141  10.916  10.259  0.1112 -0.2151  0.0122
  201POPC   C4B 2928   3.459  11.210  10.199 -0.1995  0.0249 -0.1901
  202POPC   NC3 2929   8.700   9.663  12.465 -0.2426 -0.2918  0.2224
  202POPC   PO4 2930   8.891   9.852  12.053 -0.0841  0.0035 -0.0310
  202POPC   GL1 2931   8.799  10.012  11.721  0.2305  0.1684 -0.0766
  202POPC   GL2 2932   8.899  10.261  11.515  0.0670  0.3150  0.0368
  202POPC   C1A 2933   8.732   9.888  11.212  0.1948 -0.0458  0.0250
  202POPC   D2A 2934   8.657   9.969  10.728  0.2957 -0.2982 -0.1551
  202POPC   C3A 2935   8.745   9.770  10.389  0.0419 -0.3378 -0.1398
  202POPC   C4A 2936   8.814   9.599  10.049 -0.1668 -0.3278  0.1329
  202POPC   C1B 2937   9.152  10.246  11.123 -0.1635  0.3190 -0.0993
  202POPC   C2B 2938   9.202  10.080  10.708  0.1153 -0.0799 -0.0477
  202POPC   C3B 2939   9.288   9.585  10.493 -0.1735 -0.4378 -0.1268
  202POPC   C4B 2940   9.026   9.248  10.495  0.0231 -0.1699  0.1896
  203POPC   NC3 2941  10.365   2.250  12.345 -0.2220  0.0247 -0.1996
  203POPC   PO4 2942  10.361   2.690  12.245  0.2401 -0.1818 -0.1187
  203POPC   GL1 2943  10.531   2.834  11.886  0.0867  0.0567  0.2390
  203POPC   GL2 2944  10.750   3.040  11.857  0.1714 -0.2647  0.1631
  203POPC   C1A 2945  10.889   2.722  11.521  0.2933  0.0966 -0.1480
  203POPC   D2A 2946  11.273   2.874  11.265 -0.3355 -0.2480  0.2190
  203POPC   C3A 2947  11.298   2.880  10.773  0.3655 -0.4170  0.3145
  203POPC   C4A 2948  11.383   2.818  10.364  0.2657 -0.0364  0.3515
  203POPC   C1B 2949  10.970   3.289  11.524 -0.0398 -0.0697 -0.1703
  203POPC   C2B 2950  10.993   3.705  11.248 -0.0263  0.0344  0.1674
  203POPC   C3B 2951  10.772   3.967  11.107 -0.0417  0.0780 -0.1237
  203POPC   C4B 2952  10.462   3.995  10.867 -0.0730  0.2069 -0.0279
  204POPC   NC3 2953   2.563   5.783  12.749 -0.0622  0.0469 -0.2225
  204POPC   PO4 2954   2.588   5.494  12.405 -0.1338 -0.0791  0.0689
  204POPC   GL1 2955   2.580   5.809  12.062  0.2057  0.0079 -0.1574
  204POPC   GL2 2956   2.484   5.596  11.784 -0.4163  0.0218 -0.3119
  204POPC   C1A 2957   2.446   6.234  11.897 -0.1931 -0.3094  0.0499
  204POPC   D2A 2958   2.734   6.530  11.738  0.0506  0.2131 -0.0079
  204POPC   C3A 2959   2.625   6.678  11.369 -0.0831  0.0988 -0.2446
  204POPC   C4A 2960   2.517   7.057  11.310 -0.2046  0.2787 -0.0931
  204POPC   C1B 2961   2.396   5.478  11.374  0.1123  0.0609 -0.0816
  204POPC   C2B 2962   2.036   5.367  11.032 -0.0902  0.1989  0.1193
  204POPC   C3B 2963   2.047   5.346  10.648 -0.2640  0.0586  0.1439
  204POPC   C4B 2964   2.420   5.536  10.413  0.1403 -0.1037  0.3269
  205POPC   NC3 2965   8.091   6.517  12.372  0.2991 -0.1707  0.0122
  205POPC   PO4 2966   7.790   6.364  12.086 -0.0232 -0.0641  0.0105
  205POPC   GL1 2967   7.682   6.402  11.625 -0.1275 -0.2116  0.1626
  205POPC   GL2 2968   7.594   6.064  11.501  0.0232 -0.3198 -0.1969
  205POPC   C1A 2969   7.619   6.529  11.228 -0.0244 -0.2252  0.1445
  205POPC   D2A 2970   7.388   6.505  10.797 -0.0903 -0.1061  0.0174
  205POPC   C3A 2971   7.592   6.234  10.499  0.1860 -0.0978 -0.2605
  205POPC   C4A 2972   7.730   6.108  10.204  0.0031  0.0028  0.0748
  205POPC   C1B 2973   7.245   6.117  11.157 -0.2801 -0.3162 -0.1862
  205POPC   C2B 2974   7.073   5.830  10.840  0.2870  0.4950 -0.0930
  205POPC   C3B 2975   7.143   5.625  10.469  0.3536  0.1550  0.0685
  205POPC   C4B 2976   7.058   5.240  10.275  0.0321  0.0773  0.0319
  206POPC   NC3 2977  11.483  13.016  11.839  0.2285  0.1769 -0.1069
  206POPC   PO4 2978  11.303  13.338  11.801 -0.1493 -0.2398 -0.0973
  206POPC   GL1 2979  11.460  13.192  11.376 -0.0122  0.0907 -0.0944
  206POPC   GL2 2980  11.519  12.877  11.374  0.3275 -0.0610  0.0099
  206POPC   C1A 2981  11.407  13.142  10.877  0.0781 -0.1716 -0.2108
  206POPC   D2A 2982  11.615  13.468  10.671 -0.0113 -0.1872  0.0051
  206POPC   C3A 2983  11.991  13.356  10.415  0.0318  0.0343  0.1877
  206POPC   C4A 2984  12.271  13.174  10.117 -0.0717 -0.2599  0.0009
  206POPC   C1B 2985  11.600  12.702  11.010  0.2277 -0.0883 -0.0009
  206POPC   C2B 2986  11.751  12.431  10.664 -0.0596  0.0836 -0.0908
  206POPC   C3B 2987  11.748  12.241  10.292  0.3067  0.0918 -0.0367
  206POPC   C4B 2988  11.871  12.393  10.020  0.0370 -0.3344 -0.1688
  207POPC   NC3 2989   3.529   1.395  12.467 -0.4344 -0.0577  0.0958
  207POPC   PO4 2990   3.079   1.310  12.289  0.1482  0.0946  0.2968
  207POPC   GL1 2991   3.110   1.595  11.925 -0.0638  0.0139 -0.0672
  207POPC   GL2 2992   2.795   1.555  11.784 -0.0936  0.2485  0.0651
  207POPC   C1A 2993   3.141   1.994  11.759 -0.3404 -0.0160  0.2180
  207POPC   D2A 2994   3.283   2.071  11.178  0.1332 -0.1179  0.0106
  207POPC   C3A 2995   3.743   2.140  10.866 -0.1428 -0.4139  0.2582
  207POPC   C4A 2996   4.162   2.375  10.743 -0.3377  0.0970 -0.2371
  207POPC   C1B 2997   2.987   1.574  11.345  0.1473  0.0088  0.0027
  207POPC   C2B 2998   2.695   1.818  11.021 -0.5699  0.2216  0.2908
  207POPC   C3B 2999   2.278   1.725  10.785  0.1831 -0.1121  0.2851
  207POPC   C4B 3000   2.019   1.418  10.491 -0.1472  0.0738  0.3600
  208POPC   NC3 3001   9.776   0.746   8.301  0.0798 -0.1209 -0.0324
  208POPC   PO4 3002   9.395   0.793   8.542  0.0761  0.1321  0.0584
  208POPC   GL1 3003   9.169   0.526   8.783  0.1796 -0.1558  0.1606
  208POPC   GL2 3004   8.972   0.511   9.006 -0.0468 -0.0780 -0.0290
  208POPC   C1A 3005   9.483   0.272   9.075  0.0622 -0.1438  0.0360
  208POPC   D2A 3006   9.767   0.270   9.444  0.0848  0.0433  0.0343
  208POPC   C3A 3007   9.676   0.066   9.815 -0.0565  0.0408  0.0938
  208POPC   C4A 3008   9.782  -0.352  10.037 -0.1698  0.2467  0.1193
  208POPC   C1B 3009   9.066   0.686   9.320  0.1914  0.2158  0.1256
  208POPC   C2B 3010   9.121   0.913   9.750 -0.1076 -0.0571  0.1102
  208POPC   C3B 3011   9.198   1.163  10.153  0.2074 -0.1738 -0.1742
  208POPC   C4B 3012   9.128   1.532  10.357 -0.1684  0.2048  0.0812
  209POPC   NC3 3013   1.197  10.373  12.064 -0.1539  0.0496  0.0854
  209POPC   PO4 3014   1.249  10.732  12.047  0.2007 -0.1500  0.0579
  209POPC   GL1 3015   1.240  10.755  11.703  0.0525  0.1628  0.0761
  209POPC   GL2 3016   0.964  11.000  11.665  0.3050  0.0961 -0.1469
  209POPC   C1A 3017   1.307  10.659  11.247 -0.0788  0.1005  0.0444
  209POPC   D2A 3018   1.453  10.424  10.810  0.0216  0.1079 -0.0925
  209POPC   C3A 3019   1.824  10.177  10.797  0.1650  0.2782 -0.1498
  209POPC   C4A 3020   1.906   9.846  10.744 -0.1353 -0.0213  0.1669
  209POPC   C1B 3021   0.789  10.909  11.256 -0.0644 -0.1375 -0.1661
  209POPC   C2B 3022   0.619  10.981  10.886  0.1482  0.0143  0.0930
  209POPC   C3B 3023   0.540  11.209  10.471 -0.1804  0.0517  0.0765
  209POPC   C4B 3024   0.272  11.426  10.206  0.0021 -0.1418  0.2045
  210POPC   NC3 3025   2.370   9.631  12.126 -0.1404 -0.4583 -0.1017
  210POPC   PO4 3026   2.610   9.373  12.333 -0.2933  0.4646 -0.2693
  210POPC   GL1 3027   2.638   9.239  12.024  0.0360  0.0945 -0.0355
  210POPC   GL2 3028   2.805   8.995  11.895  0.1209  0.2891  0.1012
  210POPC   C1A 3029   2.801   9.452  11.654  0.2426  0.1892 -0.2149
  210POPC   D2A 3030   2.760   9.605  11.240 -0.1061 -0.3903 -0.3230
  210POPC   C3A 3031   2.396   9.769  10.923  0.1623 -0.1670 -0.0147
  210POPC   C4A 3032   2.326   9.847  10.409 -0.1403  0.5680 -0.1653
  210POPC   C1B 3033   2.874   8.887  11.535 -0.2181  0.0860 -0.1097
  210POPC   C2B 3034   2.756   8.530  11.385  0.0705 -0.2051 -0.1434
  210POPC   C3B 3035   2.720   8.331  10.989 -0.1684 -0.0904 -0.1924
  210POPC   C4B 3036   2.746   8.140  10.642  0.1460 -0.0094 -0.0450
  211POPC   NC3 3037  10.871   0.238  12.133  0.2554  0.2396 -0.0511
  211POPC   PO4 3038  10.445   0.164  12.006 -0.0932  0.2288 -0.2284
  211POPC   GL1 3039  10.350   0.485  11.571 -0.0073 -0.0325 -0.0836
  211POPC   GL2 3040  10.295   0.715  11.781 -0.1694 -0.3933  0.2012
  211POPC   C1A 3041  10.598   0.558  11.204  0.0087 -0.0017  0.2107
  211POPC   D2A 3042  10.791   0.764  10.812  0.3059 -0.1609 -0.1529
  211POPC   C3A 3043  11.039   0.378  10.664  0.0685  0.1394 -0.0285
  211POPC   C4A 3044  10.945  -0.044  10.647  0.0578  0.0040 -0.0329
  211POPC   C1B 3045  10.810   0.722  11.636  0.0428  0.0903  0.0859
  211POPC   C2B 3046  11.208   0.938  11.446  0.0313  0.3021 -0.1803
  211POPC   C3B 3047  11.527   0.713  11.278 -0.1141 -0.1803  0.1241
  211POPC   C4B 3048  11.878   0.656  11.018  0.3824  0.0941 -0.0993
  212POPC   NC3 3049   5.066   8.108  10.179 -0.0554 -0.3211  0.0929
  212POPC   PO4 3050   5.268   7.748  10.076 -0.0161  0.1183  0.3456
  212POPC   GL1 3051   4.982   7.542  10.127  0.0090 -0.1456 -0.0647
  212POPC   GL2 3052   4.614   7.538   9.965  0.2776 -0.2015  0.1002
  212POPC   C1A 3053   4.679   7.264  10.394  0.0988  0.1117  0.0368
  212POPC   D2A 3054   4.631   6.840  10.590  0.0245 -0.1553 -0.1515
  212POPC   C3A 3055   4.289   6.622  10.612  0.0368  0.0871 -0.1340
  212POPC   C4A 3056   4.084   6.206  10.776 -0.2264  0.3150  0.2776
  212POPC   C1B 3057   4.214   7.583  10.159 -0.0157 -0.1025  0.0198
  212POPC   C2B 3058   3.778   7.478  10.076  0.1800  0.1450 -0.1606
  212POPC   C3B 3059   3.651   7.045  10.097 -0.2813 -0.6919 -0.0840
  212POPC   C4B 3060   3.487   6.769   9.792  0.2088 -0.1853 -0.1598
  213POPC   NC3 3061   3.428   6.632  12.580 -0.0984  0.3631 -0.2230
  213POPC   PO4 3062   3.293   7.075  12.660 -0.1429  0.1789 -0.0899
  213POPC   GL1 3063   3.285   6.986  12.183 -0.0914 -0.1932  0.0410
  213POPC   GL2 3064   3.591   6.861  12.007  0.2217 -0.0374  0.0797
  213POPC   C1A 3065   3.163   6.998  11.710  0.0088  0.0825 -0.0493
  213POPC   D2A 3066   3.035   7.013  11.258 -0.3088 -0.1836 -0.0028
  213POPC   C3A 3067   2.938   6.749  10.919 -0.1348 -0.2906  0.1034
  213POPC   C4A 3068   2.894   6.585  10.480 -0.1745 -0.2415 -0.1013
  213POPC   C1B 3069   3.668   6.715  11.593 -0.2060  0.2580  0.1145
  213POPC   C2B 3070   3.521   6.914  11.226  0.2808 -0.0412 -0.1036
  213POPC   C3B 3071   3.467   7.418  11.129  0.0593 -0.0930 -0.1891
  213POPC   C4B 3072   3.081   7.533  11.094 -0.0952  0.0149  0.1452
  214POPC   NC3 3073  12.480   5.498  12.352 -0.0031 -0.1303 -0.5014
  214POPC   PO4 3074  12.415   5.888  12.326  0.0583 -0.0246  0.0518
  214POPC   GL1 3075  12.449   6.234  11.958  0.0619 -0.0779  0.2084
  214POPC   GL2 3076  12.691   6.340  11.775  0.0286 -0.0061 -0.5131
  214POPC   C1A 3077  12.171   6.407  11.670 -0.1575  0.0890 -0.0513
  214POPC   D2A 3078  11.948   6.569  11.328  0.2711 -0.3487  0.2640
  214POPC   C3A 3079  11.997   6.981  11.241 -0.2195 -0.0930  0.2728
  214POPC   C4A 3080  12.197   7.338  11.376  0.0878  0.2344  0.2587
  214POPC   C1B 3081  12.634   6.293  11.358 -0.2667  0.0539 -0.3803
  214POPC   C2B 3082  12.390   6.465  11.077  0.1400 -0.0376  0.3025
  214POPC   C3B 3083  12.342   6.482  10.600 -0.0426 -0.2226  0.1323
  214POPC   C4B 3084  12.149   6.362  10.325 -0.2051  0.4206 -0.0236
  215POPC   NC3 3085   1.260   1.087  12.259  0.0379 -0.2995 -0.2284
  215POPC   PO4 3086   0.981   0.726  12.310  0.1050  0.2006  0.1244
  215POPC   GL1 3087   1.111   0.668  11.954  0.0284  0.0323  0.2230
  215POPC   GL2 3088   0.982   0.716  11.614  0.1401  0.2134 -0.0295
  215POPC   C1A 3089   1.474   0.601  11.703  0.0527 -0.2752 -0.3716
  215POPC   D2A 3090   1.865   0.685  11.612 -0.2950 -0.1727  0.0428
  215POPC   C3A 3091   2.263   0.483  11.328  0.4465 -0.1644 -0.0501
  215POPC   C4A 3092   2.372   0.138  11.215  0.4345 -0.1969  0.2419
  215POPC   C1B 3093   1.207   0.824  11.311  0.3672 -0.0673 -0.1042
  215POPC   C2B 3094   1.469   0.623  11.121 -0.0150 -0.2747 -0.0004
  215POPC   C3B 3095   1.812   0.479  10.916 -0.0570 -0.0258 -0.1738
  215POPC   C4B 3096   2.333   0.568  10.802  0.2265 -0.0627  0.2871
  216POPC   NC3 3097  12.715   9.525  11.715 -0.0789 -0.2560  0.0411
  216POPC   PO4 3098  13.129   9.710  11.915 -0.3318 -0.2169  0.0547
  216POPC   GL1 3099  13.042   9.773  11.428 -0.0075 -0.0049 -0.2366
  216POPC   GL2 3100  13.005  10.079  11.367 -0.0797  0.0540 -0.1365
  216POPC   C1A 3101  12.876   9.616  11.041  0.1176 -0.0361 -0.1155
  216POPC   D2A 3102  12.868   9.254  10.736 -0.0464  0.2978 -0.0600
  216POPC   C3A 3103  13.301   8.968  10.683  0.1089 -0.0571  0.0748
  216POPC   C4A 3104  13.722   8.844  10.691 -0.0064  0.0376 -0.3407
  216POPC   C1B 3105  13.178   9.979  10.981  0.2665  0.3019  0.3446
  216POPC   C2B 3106  13.247   9.632  10.677  0.2103 -0.0021 -0.2511
  216POPC   C3B 3107  13.637   9.370  10.552 -0.1339  0.1070 -0.0326
  216POPC   C4B 3108  13.785   9.294  10.152 -0.4805  0.1319 -0.0981
  217POPC   NC3 3109   4.981   5.216  13.111  0.2019  0.1823  0.1199
  217POPC   PO4 3110   4.757   4.945  12.759 -0.0915  0.1652 -0.0369
  217POPC   GL1 3111   4.640   4.907  12.393  0.4021  0.2762  0.0677
  217POPC   GL2 3112   4.927   4.896  12.319  0.2069 -0.5902 -0.1244
  217POPC   C1A 3113   4.658   5.124  11.953  0.0694 -0.0769 -0.0317
  217POPC   D2A 3114   4.863   5.228  11.548  0.0327  0.1685  0.1197
  217POPC   C3A 3115   4.871   5.411  11.132 -0.3595  0.1790  0.1856
  217POPC   C4A 3116   4.982   5.820  11.000  0.1245 -0.0940  0.0334
  217POPC   C1B 3117   4.975   4.673  12.013 -0.1099 -0.0225 -0.1297
  217POPC   C2B 3118   5.137   4.804  11.663 -0.0302 -0.1714 -0.2617
  217POPC   C3B 3119   5.067   4.875  11.196 -0.4330  0.0162  0.0367
  217POPC   C4B 3120   5.038   4.639  10.805  0.3511  0.1007  0.0350
  218POPC   NC3 3121   1.449   5.434  12.559 -0.0441  0.0931  0.0209
  218POPC   PO4 3122   1.853   5.264  12.285  0.0130 -0.0197 -0.0033
  218POPC   GL1 3123   1.942   5.599  11.887  0.3057  0.2094 -0.1625
  218POPC   GL2 3124   1.773   5.924  12.011 -0.0190  0.0344  0.1816
  218POPC   C1A 3125   2.142   5.923  11.652 -0.5644 -0.1474 -0.1374
  218POPC   D2A 3126   2.630   5.938  11.486 -0.0486 -0.0805  0.0218
  218POPC   C3A 3127   2.869   5.747  11.149 -0.1859 -0.0823  0.1845
  218POPC   C4A 3128   3.214   5.723  10.997 -0.0424  0.1955 -0.0642
  218POPC   C1B 3129   1.795   6.313  11.711  0.0858 -0.3307  0.0447
  218POPC   C2B 3130   1.792   6.335  11.207  0.2743  0.4291  0.4869
  218POPC   C3B 3131   2.137   6.474  10.910 -0.1848  0.3110 -0.1591
  218POPC   C4B 3132   2.521   6.496  10.800  0.0211  0.0889  0.0183
  219POPC   NC3 3133   3.023   2.766  12.407 -0.0288  0.0958  0.0431
  219POPC   PO4 3134   2.611   2.682  12.241  0.2095  0.0084  0.0814
  219POPC   GL1 3135   2.888   2.780  11.864 -0.2102 -0.1252 -0.0548
  219POPC   GL2 3136   3.155   2.966  11.927  0.1032 -0.1289  0.0587
  219POPC   C1A 3137   2.999   2.901  11.451 -0.1329  0.1658 -0.0925
  219POPC   D2A 3138   2.694   3.158  11.156 -0.1096 -0.1175 -0.0279
  219POPC   C3A 3139   2.664   3.151  10.704 -0.2946  0.4245 -0.2337
  219POPC   C4A 3140   2.422   3.332  10.406 -0.0174  0.0238 -0.1256
  219POPC   C1B 3141   3.510   3.313  11.797 -0.0306  0.2028 -0.1444
  219POPC   C2B 3142   3.433   3.741  11.606 -0.0999  0.0937 -0.0836
  219POPC   C3B 3143   3.580   4.205  11.588  0.0998 -0.0970 -0.0350
  219POPC   C4B 3144   3.567   4.569  11.452  0.2094 -0.1301  0.1529
  220POPC   NC3 3145  10.456   4.230   7.958  0.0899 -0.0536 -0.3335
  220POPC   PO4 3146  10.669   4.375   8.409  0.0901  0.0127  0.3143
  220POPC   GL1 3147  10.686   4.414   8.784  0.1956  0.0280 -0.0467
  220POPC   GL2 3148  10.902   4.615   8.916 -0.2288  0.0121  0.4844
  220POPC   C1A 3149  10.497   4.241   9.078  0.0043  0.0319  0.1196
  220POPC   D2A 3150  10.271   4.098   9.364  0.0991  0.0458 -0.0680
  220POPC   C3A 3151  10.155   4.337   9.639  0.0456  0.3113  0.2017
  220POPC   C4A 3152  10.072   4.442  10.046 -0.4395  0.1546 -0.5359
  220POPC   C1B 3153  10.868   4.538   9.269  0.4416 -0.0516  0.0759
  220POPC   C2B 3154  10.624   4.411   9.586 -0.4476  0.1331  0.3349
  220POPC   C3B 3155  10.910   4.443   9.996 -0.4713 -0.0352  0.2975
  220POPC   C4B 3156  11.097   4.723  10.370  0.2187 -0.3547  0.0043
  221POPC   NC3 3157   6.591   7.726  12.040 -0.0197 -0.2097 -0.0142
  221POPC   PO4 3158   6.735   7.274  11.892 -0.3430 -0.0113 -0.0173
  221POPC   GL1 3159   6.573   6.979  11.733  0.1230  0.0286 -0.1782
  221POPC   GL2 3160   6.707   6.803  11.468  0.0986  0.0762  0.1310
  221POPC   C1A 3161   6.224   6.772  11.687  0.2673  0.1346 -0.0392
  221POPC   D2A 3162   5.976   6.445  11.679 -0.1361 -0.1368  0.3294
  221POPC   C3A 3163   5.889   6.424  11.197  0.1576  0.0702 -0.0685
  221POPC   C4A 3164   5.695   6.394  10.725  0.2610  0.1309 -0.0010
  221POPC   C1B 3165   6.600   6.442  11.545 -0.0892  0.2271 -0.1712
  221POPC   C2B 3166   6.818   6.253  11.282  0.0315  0.0366 -0.0028
  221POPC   C3B 3167   6.928   6.301  10.805 -0.2350 -0.0025  0.1417
  221POPC   C4B 3168   7.103   6.213  10.367  0.0221  0.2097  0.3652
  222POPC   NC3 3169   2.657   2.563  12.708  0.5402  0.2082  0.2312
  222POPC   PO4 3170   2.898   2.247  12.421  0.0129  0.5237 -0.0649
  222POPC   GL1 3171   2.690   2.221  12.007  0.1755 -0.2847  0.0716
  222POPC   GL2 3172   2.530   1.985  11.862  0.3124 -0.1263 -0.5798
  222POPC   C1A 3173   2.542   2.468  11.681  0.2310  0.1370 -0.1212
  222POPC   D2A 3174   2.545   2.739  11.281 -0.0701  0.2662 -0.2216
  222POPC   C3A 3175   2.388   2.746  10.864 -0.0357 -0.1493 -0.0208
  222POPC   C4A 3176   2.363   2.238  10.741 -0.2395  0.3122 -0.0432
  222POPC   C1B 3177   2.392   1.713  11.470  0.1154 -0.1601  0.2523
  222POPC   C2B 3178   2.468   1.424  11.160  0.1269 -0.0006 -0.1754
  222POPC   C3B 3179   2.402   1.236  10.750  0.3159 -0.1403  0.2864
  222POPC   C4B 3180   2.183   0.891  10.453 -0.0709 -0.0580 -0.0389
  223POPC   NC3 3181  12.382   7.146  12.281  0.2376  0.4829 -0.0256
  223POPC   PO4 3182  11.981   7.187  12.057  0.3539  0.0810 -0.1144
  223POPC   GL1 3183  12.053   7.603  11.811  0.0787 -0.0854 -0.0216
  223POPC   GL2 3184  11.759   7.809  11.628  0.2948  0.3650  0.0833
  223POPC   C1A 3185  12.276   7.840  11.565 -0.2656 -0.0421  0.3147
  223POPC   D2A 3186  12.579   7.962  11.274  0.0223  0.1350  0.2218
  223POPC   C3A 3187  12.889   7.779  11.011 -0.0589 -0.0518  0.4575
  223POPC   C4A 3188  13.223   7.547  10.975  0.1581 -0.1350  0.0598
  223POPC   C1B 3189  11.698   7.822  11.207  0.3403  0.1728  0.1563
  223POPC   C2B 3190  11.577   7.947  10.856  0.0163 -0.0164 -0.0585
  223POPC   C3B 3191  11.634   8.130  10.469 -0.0830  0.3921  0.1371
  223POPC   C4B 3192  11.746   8.109  10.022 -0.0137 -0.0671 -0.0663
  224POPC   NC3 3193   9.686   7.525  12.531 -0.2820  0.2664 -0.4678
  224POPC   PO4 3194   9.763   7.274  12.099 -0.2780  0.0823  0.0270
  224POPC   GL1 3195   9.629   7.220  11.753  0.0493 -0.0408  0.1073
  224POPC   GL2 3196   9.810   7.341  11.406 -0.3462  0.1160  0.0307
  224POPC   C1A 3197   9.311   7.383  11.417  0.1996  0.0812  0.2585
  224POPC   D2A 3198   8.997   7.292  11.151  0.4137  0.2402  0.0562
  224POPC   C3A 3199   8.937   7.035  10.766 -0.0665 -0.0257  0.0939
  224POPC   C4A 3200   8.890   6.689  10.564 -0.0702 -0.0214  0.1066
  224POPC   C1B 3201   9.978   7.410  11.036  0.0059  0.1193  0.0407
  224POPC   C2B 3202  10.186   7.531  10.709 -0.1695  0.0737  0.0741
  224POPC   C3B 3203  10.449   7.932  10.668 -0.0929  0.1311  0.0584
  224POPC   C4B 3204  10.740   8.073  10.982 -0.1885 -0.0850  0.0014
  225POPC   NC3 3205   9.955   2.612  12.693 -0.0160 -0.1259 -0.1265
  225POPC   PO4 3206   9.871   2.429  12.302 -0.1904  0.1560  0.1276
  225POPC   GL1 3207   9.959   2.667  11.937  0.3998  0.0079 -0.0027
  225POPC   GL2 3208   9.959   2.923  12.071  0.0703 -0.2526  0.1624
  225POPC   C1A 3209  10.300   2.508  11.580 -0.1074  0.0214  0.0025
  225POPC   D2A 3210  10.521   2.509  11.217  0.0455 -0.2399 -0.1344
  225POPC   C3A 3211  10.342   2.352  11.018  0.0591 -0.0389 -0.0617
  225POPC   C4A 3212   9.971   2.281  10.815  0.0806 -0.1464 -0.0670
  225POPC   C1B 3213  10.123   3.004  11.607 -0.1026 -0.4033  0.0537
  225POPC   C2B 3214  10.498   3.025  11.376 -0.1808 -0.2787  0.0532
  225POPC   C3B 3215  10.834   3.039  11.052  0.0198 -0.0721 -0.1665
  225POPC   C4B 3216  10.818   3.092  10.556  0.3110  0.5621 -0.1829
  226POPC   NC3 3217  10.880   9.316  12.265 -0.1036 -0.5607  0.1107
  226POPC   PO4 3218  11.264   9.118  12.429 -0.2265  0.0808  0.0413
  226POPC   GL1 3219  11.228   9.183  11.956 -0.0354 -0.0476  0.4521
  226POPC   GL2 3220  11.337   9.480  11.814 -0.2257 -0.0466 -0.0402
  226POPC   C1A 3221  11.218   9.033  11.517  0.1776 -0.0555 -0.0796
  226POPC   D2A 3222  11.032   8.897  11.058  0.1691  0.1992  0.0370
  226POPC   C3A 3223  11.175   8.413  10.802  0.0237  0.1221  0.2400
  226POPC   C4A 3224  11.119   8.149  10.414  0.0116 -0.2783  0.1629
  226POPC   C1B 3225  10.911   9.431  11.644 -0.0077  0.2275 -0.1679
  226POPC   C2B 3226  10.855   9.401  11.176 -0.2596 -0.2305  0.3078
  226POPC   C3B 3227  10.655   9.300  10.847  0.0310 -0.2689  0.3301
  226POPC   C4B 3228  10.336   9.656  10.810  0.1909 -0.1101 -0.0224
  227POPC   NC3 3229  11.670   6.677  12.185 -0.0152  0.3404 -0.0963
  227POPC   PO4 3230  11.489   7.110  12.202  0.2544 -0.0236  0.0923
  227POPC   GL1 3231  11.376   7.094  11.771  0.2254 -0.1394 -0.0039
  227POPC   GL2 3232  11.671   7.285  11.625 -0.2654 -0.0871 -0.2209
  227POPC   C1A 3233  11.137   7.232  11.350 -0.0930  0.3035 -0.1643
  227POPC   D2A 3234  10.882   7.572  11.120 -0.0263 -0.0375  0.1167
  227POPC   C3A 3235  10.680   7.397  10.724  0.1038  0.2857 -0.0876
  227POPC   C4A 3236  10.509   7.262  10.389  0.0456  0.0582 -0.0075
  227POPC   C1B 3237  11.615   7.321  11.177  0.0095 -0.0486 -0.0456
  227POPC   C2B 3238  11.295   7.318  10.861 -0.3520  0.2291 -0.2793
  227POPC   C3B 3239  11.202   7.156  10.480  0.0424  0.1147 -0.0291
  227POPC   C4B 3240  11.331   7.027  10.093  0.3037  0.1652 -0.1812
  228POPC   NC3 3241  12.094  11.550   7.914  0.0961 -0.3103  0.1751
  228POPC   PO4 3242  11.866  11.775   8.129 -0.0014  0.0416  0.0895
  228POPC   GL1 3243  11.793  12.008   8.518  0.3927  0.0768 -0.1621
  228POPC   GL2 3244  12.082  12.115   8.481  0.1949 -0.0556  0.0125
  228POPC   C1A 3245  11.520  12.242   8.775 -0.0825 -0.1252 -0.0295
  228POPC   D2A 3246  11.539  12.554   9.082 -0.0937  0.2023 -0.0909
  228POPC   C3A 3247  11.963  12.772   9.325 -0.0357 -0.0179 -0.0439
  228POPC   C4A 3248  12.185  13.157   9.454  0.0641 -0.2887  0.0928
  228POPC   C1B 3249  12.444  12.023   8.629  0.1387 -0.0524  0.3346
  228POPC   C2B 3250  12.789  11.820   8.791  0.0540 -0.0225 -0.0772
  228POPC   C3B 3251  13.165  11.703   9.148  0.0170  0.0033 -0.1700
  228POPC   C4B 3252  13.438  11.951   9.314 -0.4958 -0.0544  0.2368
  229POPC   NC3 3253   5.564   2.686  12.309  0.1265 -0.2728 -0.1654
  229POPC   PO4 3254   5.782   2.996  12.270 -0.0089 -0.0977  0.0227
  229POPC   GL1 3255   5.790   2.838  11.854 -0.2512 -0.1609  0.0550
  229POPC   GL2 3256   5.490   2.945  11.678  0.0824  0.2115  0.1930
  229POPC   C1A 3257   5.906   2.714  11.419 -0.0778  0.0474  0.0793
  229POPC   D2A 3258   5.922   2.665  10.992 -0.2079 -0.0531  0.2514
  229POPC   C3A 3259   5.805   2.352  10.741  0.0833  0.1611 -0.0123
  229POPC   C4A 3260   5.836   2.327  10.249 -0.3448  0.1695  0.0674
  229POPC   C1B 3261   5.150   2.640  11.460  0.0611 -0.1748  0.1465
  229POPC   C2B 3262   4.976   2.291  11.209  0.1050  0.2748 -0.3631
  229POPC   C3B 3263   4.579   2.022  10.989  0.1584 -0.1120 -0.1353
  229POPC   C4B 3264   4.221   1.729  10.916 -0.0306 -0.0555  0.1297
  230POPC   NC3 3265  11.468   4.634  11.918  0.1127 -0.0322 -0.1254
  230POPC   PO4 3266  11.519   4.243  12.205  0.1163 -0.0777  0.0947
  230POPC   GL1 3267  11.442   4.117  11.867  0.2855 -0.0164  0.5121
  230POPC   GL2 3268  11.098   4.164  11.938  0.1375  0.2715 -0.2942
  230POPC   C1A 3269  11.394   3.910  11.478 -0.3760  0.0045  0.0779
  230POPC   D2A 3270  11.723   3.876  11.134  0.2142  0.0448 -0.0085
  230POPC   C3A 3271  11.661   4.161  10.751 -0.1858 -0.1930  0.5083
  230POPC   C4A 3272  11.404   4.241  10.423  0.0894 -0.0720 -0.2459
  230POPC   C1B 3273  11.149   4.315  11.466 -0.0418 -0.0020  0.4908
  230POPC   C2B 3274  11.181   4.217  11.054  0.1517  0.4293  0.4764
  230POPC   C3B 3275  11.285   3.833  10.839 -0.1999 -0.1000  0.0863
  230POPC   C4B 3276  10.847   3.578  10.808 -0.1073  0.0444 -0.0519
  231POPC   NC3 3277   3.006  12.360   8.050 -0.3489 -0.4327  0.2524
  231POPC   PO4 3278   2.911  12.410   8.498 -0.3045 -0.2724 -0.0095
  231POPC   GL1 3279   2.860  12.502   8.966  0.1497 -0.1639  0.1553
  231POPC   GL2 3280   2.809  12.742   9.220 -0.0138 -0.3731 -0.0142
  231POPC   C1A 3281   2.701  12.248   9.255  0.0215  0.0184 -0.3972
  231POPC   D2A 3282   2.720  12.330   9.733 -0.1467  0.0532  0.1599
  231POPC   C3A 3283   2.323  12.260   9.921  0.2661  0.1334  0.1928
  231POPC   C4A 3284   1.993  12.328  10.087 -0.2816 -0.1708 -0.0288
  231POPC   C1B 3285   2.664  12.814   9.528  0.1421  0.0427 -0.1760
  231POPC   C2B 3286   2.530  12.817   9.879 -0.3669 -0.0365 -0.0672
  231POPC   C3B 3287   2.415  12.602  10.276 -0.1096  0.0471  0.0433
  231POPC   C4B 3288   2.317  12.251  10.492  0.0226  0.0679  0.1891
  232POPC   NC3 3289   8.904  10.681   8.290  0.0016  0.2492  0.2913
  232POPC   PO4 3290   8.903  10.466   8.671 -0.0014 -0.0503  0.3834
  232POPC   GL1 3291   9.363  10.136   8.800 -0.0422 -0.0149  0.3005
  232POPC   GL2 3292   9.572   9.799   8.787  0.2097 -0.4380  0.1305
  232POPC   C1A 3293   9.567  10.141   9.186  0.2303  0.2100  0.0454
  232POPC   D2A 3294   9.676   9.837   9.504 -0.2696 -0.3435 -0.2210
  232POPC   C3A 3295   9.742   9.922  10.027 -0.1444  0.1785 -0.0373
  232POPC   C4A 3296   9.725  10.285  10.320  0.1621 -0.0121 -0.2966
  232POPC   C1B 3297   9.951   9.736   9.002 -0.0881 -0.3254 -0.1836
  232POPC   C2B 3298  10.299   9.654   9.421  0.4048 -0.0119 -0.1601
  232POPC   C3B 3299  10.372   9.568   9.876  0.0981 -0.0552  0.0223
  232POPC   C4B 3300  10.478   9.465  10.265 -0.3377  0.1054 -0.0408
  233POPC   NC3 3301   3.277   4.583   8.987  0.0989  0.2326 -0.1013
  233POPC   PO4 3302   3.293   4.121   8.897 -0.0911  0.1368  0.0736
  233POPC   GL1 3303   3.332   4.108   9.422 -0.2138  0.1907 -0.2209
  233POPC   GL2 3304   3.365   4.420   9.464 -0.0688  0.1308  0.1819
  233POPC   C1A 3305   3.151   3.892   9.668  0.1152  0.1170 -0.2602
  233POPC   D2A 3306   2.743   3.684  10.029  0.1465 -0.0019  0.1099
  233POPC   C3A 3307   2.910   3.439  10.379 -0.0295 -0.2371  0.0697
  233POPC   C4A 3308   2.983   3.507  10.813  0.2310  0.1538  0.1760
  233POPC   C1B 3309   3.309   4.428   9.811 -0.4615 -0.1442 -0.1449
  233POPC   C2B 3310   3.016   4.521  10.065 -0.0937 -0.2363 -0.0957
  233POPC   C3B 3311   2.740   4.267  10.214  0.3180  0.2130 -0.2251
  233POPC   C4B 3312   2.786   3.937  10.543 -0.2354 -0.0113 -0.0187
  234POPC   NC3 3313  12.387   2.497   7.927  0.0709  0.1402 -0.1907
  234POPC   PO4 3314  12.034   2.575   7.886 -0.1284 -0.1510 -0.2888
  234POPC   GL1 3315  11.845   2.506   8.294 -0.0810 -0.1013 -0.0785
  234POPC   GL2 3316  12.004   2.725   8.610 -0.2774  0.0530  0.0334
  234POPC   C1A 3317  11.846   2.247   8.603  0.1926  0.1817 -0.1523
  234POPC   D2A 3318  12.170   1.964   8.798  0.1439 -0.1851 -0.2649
  234POPC   C3A 3319  11.885   1.731   9.094  0.0025  0.3208 -0.2118
  234POPC   C4A 3320  11.532   1.457   9.168  0.0356  0.2442  0.2600
  234POPC   C1B 3321  12.068   2.439   8.953 -0.1653 -0.1486  0.1422
  234POPC   C2B 3322  11.990   2.266   9.299 -0.1862 -0.1226 -0.0297
  234POPC   C3B 3323  11.847   2.050   9.483 -0.1091  0.2094  0.0239
  234POPC   C4B 3324  11.732   1.662   9.643 -0.0019 -0.0421 -0.0340
  235POPC   NC3 3325   9.380   6.158   7.768 -0.0429 -0.1064  0.1603
  235POPC   PO4 3326   9.409   6.304   8.094 -0.2264  0.0184 -0.1443
  235POPC   GL1 3327   9.442   6.405   8.499  0.0821  0.1507 -0.1310
  235POPC   GL2 3328   9.192   6.581   8.625  0.1745  0.0854 -0.1922
  235POPC   C1A 3329   9.752   6.352   8.937 -0.1876  0.5114  0.1060
  235POPC   D2A 3330   9.992   6.444   9.317  0.2008 -0.0596 -0.1936
  235POPC   C3A 3331   9.804   6.399   9.815  0.0142 -0.0678  0.0957
  235POPC   C4A 3332   9.417   6.269  10.168  0.2218  0.2421 -0.1975
  235POPC   C1B 3333   9.235   6.378   8.997 -0.3309  0.0853  0.1983
  235POPC   C2B 3334   9.446   6.601   9.363 -0.2047 -0.1376 -0.0460
  235POPC   C3B 3335   9.349   7.071   9.573 -0.0853 -0.2411 -0.3035
  235POPC   C4B 3336   9.496   7.368   9.852 -0.1483  0.1355 -0.1311
  236POPC   NC3 3337   0.451  11.623   8.591  0.1086  0.0267  0.1408
  236POPC   PO4 3338   0.828  11.594   8.468  0.4239  0.1368 -0.1416
  236POPC   GL1 3339   0.723  11.230   8.769  0.1012  0.0756  0.1129
  236POPC   GL2 3340   0.851  10.959   8.753 -0.1348 -0.0641  0.2447
  236POPC   C1A 3341   0.562  11.424   9.123 -0.2436 -0.0683  0.2015
  236POPC   D2A 3342   0.334  11.465   9.490 -0.2048  0.4741  0.2890
  236POPC   C3A 3343   0.367  11.755   9.778 -0.0885  0.0001  0.3688
  236POPC   C4A 3344   0.451  11.863  10.137 -0.2139 -0.2626 -0.1553
  236POPC   C1B 3345   0.934  10.887   9.176 -0.1280  0.0782 -0.0927
  236POPC   C2B 3346   0.907  10.822   9.645  0.2656  0.1517  0.0898
  236POPC   C3B 3347   1.037  10.589  10.000 -0.0292 -0.0281  0.1926
  236POPC   C4B 3348   1.212  10.441  10.363  0.0623 -0.0515 -0.1025
  237POPC   NC3 3349   6.139   2.119  12.623  0.1722 -0.2031 -0.0217
  237POPC   PO4 3350   6.563   1.961  12.448 -0.1603  0.1320 -0.2792
  237POPC   GL1 3351   6.354   2.076  12.105 -0.1148 -0.0008  0.2658
  237POPC   GL2 3352   6.048   1.940  12.030  0.1469  0.0899 -0.1882
  237POPC   C1A 3353   6.249   2.175  11.612 -0.1402 -0.0735 -0.1369
  237POPC   D2A 3354   6.053   2.252  11.279  0.0900  0.0074 -0.1315
  237POPC   C3A 3355   6.278   2.298  10.920 -0.3135  0.2468 -0.0941
  237POPC   C4A 3356   6.252   2.548  10.605 -0.0056  0.5435  0.0319
  237POPC   C1B 3357   6.212   1.616  11.788  0.2188  0.2024  0.0043
  237POPC   C2B 3358   6.362   1.364  11.394  0.2177 -0.1627 -0.1952
  237POPC   C3B 3359   6.501   1.422  11.008 -0.0395  0.2372  0.2951
  237POPC   C4B 3360   6.508   1.644  10.707 -0.1310 -0.0167  0.0926
  238POPC   NC3 3361  11.663   4.324   8.381  0.1352  0.1523  0.1518
  238POPC   PO4 3362  11.527   3.974   8.284  0.0832  0.1095  0.1065
  238POPC   GL1 3363  11.450   3.936   8.717  0.2890 -0.2077 -0.2838
  238POPC   GL2 3364  11.201   3.860   8.700  0.0964  0.1512  0.0165
  238POPC   C1A 3365  11.359   3.794   9.171 -0.2259  0.3336  0.1607
  238POPC   D2A 3366  11.682   3.653   9.581 -0.2022 -0.3772  0.3109
  238POPC   C3A 3367  11.798   3.839   9.904  0.0567  0.0308  0.2110
  238POPC   C4A 3368  11.994   3.584  10.204 -0.0201 -0.0716  0.4042
  238POPC   C1B 3369  11.248   4.255   9.035  0.1041 -0.1949  0.1128
  238POPC   C2B 3370  11.325   4.694   9.161 -0.2530 -0.0251  0.0615
  238POPC   C3B 3371  11.201   4.690   9.616  0.0041  0.0286  0.0640
  238POPC   C4B 3372  11.244   4.992  10.001  0.0244  0.4010  0.2194
  239POPC   NC3 3373   4.919   0.386  12.295  0.2539 -0.3198  0.2262
  239POPC   PO4 3374   5.261   0.624  12.598 -0.0089  0.2251 -0.2932
  239POPC   GL1 3375   5.510   0.576  12.283  0.1206  0.0281  0.1133
  239POPC   GL2 3376   5.839   0.660  12.211  0.2113  0.0053  0.3208
  239POPC   C1A 3377   5.543   0.459  11.784  0.3920  0.0246  0.0629
  239POPC   D2A 3378   5.772   0.547  11.307 -0.1879 -0.0047 -0.1914
  239POPC   C3A 3379   5.776   0.328  10.872 -0.3184  0.0843  0.3139
  239POPC   C4A 3380   5.732   0.261  10.411  0.1304 -0.0083  0.1173
  239POPC   C1B 3381   6.028   0.569  11.793  0.0121  0.2000  0.0422
  239POPC   C2B 3382   6.173   0.336  11.306 -0.0581 -0.2127  0.1854
  239POPC   C3B 3383   6.260   0.097  10.886  0.2002  0.0236 -0.0391
  239POPC   C4B 3384   6.342  -0.399  10.884  0.2105 -0.2469  0.3390
  240POPC   NC3 3385   5.746   4.857   8.035  0.0818  0.1530 -0.1126
  240POPC   PO4 3386   5.891   5.283   8.147 -0.0184  0.2148 -0.2136
  240POPC   GL1 3387   6.141   5.387   8.549  0.0177  0.4064  0.1926
  240POPC   GL2 3388   5.868   5.326   8.802  0.1057 -0.1940  0.0099
  240POPC   C1A 3389   6.412   5.198   8.779  0.1729  0.1320  0.0744
  240POPC   D2A 3390   6.623   5.197   9.070 -0.3312 -0.0260 -0.0373
  240POPC   C3A 3391   6.923   5.566   9.151 -0.3126  0.1996  0.2079
  240POPC   C4A 3392   7.284   5.427   9.262  0.1140  0.1477  0.1594
  240POPC   C1B 3393   6.144   5.429   9.097 -0.0251  0.0874  0.0071
  240POPC   C2B 3394   6.457   5.407   9.475 -0.0349 -0.4510 -0.0569
  240POPC   C3B 3395   6.435   5.544   9.903  0.1044  0.0337  0.1427
  240POPC   C4B 3396   6.798   5.767  10.091 -0.4045 -0.2359 -0.0825
  241POPC   NC3 3397  11.277   2.195   7.728 -0.1673 -0.0380 -0.0174
  241POPC   PO4 3398  11.183   1.921   8.040  0.2234 -0.1808  0.1406
  241POPC   GL1 3399  11.215   2.121   8.389 -0.0536  0.3886  0.0842
  241POPC   GL2 3400  11.089   2.243   8.642 -0.1043  0.1175  0.2266
  241POPC   C1A 3401  11.470   1.985   8.838  0.0394 -0.1681 -0.0463
  241POPC   D2A 3402  11.544   2.306   9.119  0.2306 -0.1523 -0.0905
  241POPC   C3A 3403  11.359   2.505   9.422 -0.1957  0.1762 -0.2357
  241POPC   C4A 3404  11.392   2.466  10.019  0.3632 -0.3620  0.0858
  241POPC   C1B 3405  11.036   2.269   9.047  0.1899 -0.0987  0.0949
  241POPC   C2B 3406  10.977   2.234   9.441  0.2245 -0.1039 -0.0349
  241POPC   C3B 3407  10.853   1.835   9.623  0.1979  0.0227  0.5747
  241POPC   C4B 3408  10.511   1.552   9.748  0.3607 -0.0049 -0.2084
  242POPC   NC3 3409  11.084   0.171   8.741 -0.0968  0.0008  0.2352
  242POPC   PO4 3410  11.048   0.626   8.817  0.0206  0.1745 -0.2181
  242POPC   GL1 3411  11.028   0.475   9.254  0.1937  0.1099 -0.1897
  242POPC   GL2 3412  11.154   0.066   9.321 -0.1360  0.1368 -0.1196
  242POPC   C1A 3413  11.053   0.366   9.666 -0.2222 -0.0259  0.3606
  242POPC   D2A 3414  11.006   0.419  10.146  0.1193 -0.1286 -0.0035
  242POPC   C3A 3415  10.566   0.514  10.281  0.1743  0.2154 -0.1585
  242POPC   C4A 3416  10.352   0.559  10.737  0.1614  0.0839  0.0706
  242POPC   C1B 3417  10.971  -0.331   9.464 -0.1958 -0.0845 -0.0418
  242POPC   C2B 3418  10.782  -0.879   9.469 -0.1166  0.0325  0.2106
  242POPC   C3B 3419  10.652  -1.267   9.693 -0.0832  0.0121  0.2405
  242POPC   C4B 3420  10.632  -1.634   9.967  0.0642 -0.3989  0.1788
  243POPC   NC3 3421   2.240   1.522   8.832  0.3092 -0.2957 -0.0255
  243POPC   PO4 3422   2.626   1.491   8.673  0.2878 -0.1566  0.0786
  243POPC   GL1 3423   2.853   1.576   9.109 -0.0073 -0.1331  0.0205
  243POPC   GL2 3424   2.582   1.578   9.265  0.3343  0.0020  0.1858
  243POPC   C1A 3425   2.896   1.919   9.377  0.2052  0.1432 -0.1964
  243POPC   D2A 3426   2.804   2.425   9.433 -0.0917  0.1809  0.1498
  243POPC   C3A 3427   2.707   2.602   9.742 -0.1048 -0.0928 -0.0456
  243POPC   C4A 3428   2.554   2.486  10.054 -0.0293  0.0556 -0.0924
  243POPC   C1B 3429   2.799   1.549   9.683 -0.0406 -0.0436  0.0043
  243POPC   C2B 3430   2.905   1.699  10.086  0.3268  0.1743  0.0223
  243POPC   C3B 3431   3.240   1.853  10.260 -0.2231 -0.1922 -0.0348
  243POPC   C4B 3432   3.373   2.190  10.238  0.1064  0.2569 -0.2039
  244POPC   NC3 3433   7.958  12.166   8.398 -0.0967  0.1579 -0.0364
  244POPC   PO4 3434   8.382  12.040   8.206  0.0736  0.2718  0.0904
  244POPC   GL1 3435   8.609  12.096   8.610  0.0035  0.0103  0.0472
  244POPC   GL2 3436   8.354  12.355   8.753  0.1901  0.1537 -0.4468
  244POPC   C1A 3437   8.677  11.946   8.911 -0.0773  0.0819 -0.2910
  244POPC   D2A 3438   9.046  11.705   9.114 -0.0565  0.2238  0.2057
  244POPC   C3A 3439   9.412  11.882   9.276  0.2729  0.2041  0.0615
  244POPC   C4A 3440   9.777  11.938   9.542  0.1315 -0.1995  0.1592
  244POPC   C1B 3441   8.238  12.302   9.172  0.4552  0.0609  0.2393
  244POPC   C2B 3442   8.378  12.185   9.616  0.3139 -0.1510 -0.1776
  244POPC   C3B 3443   8.356  12.588   9.823  0.1935 -0.1089  0.4844
  244POPC   C4B 3444   8.471  12.775  10.073 -0.1280 -0.1871  0.0062
  245POPC   NC3 3445   1.151  12.805   8.375  0.2083  0.2643 -0.0744
  245POPC   PO4 3446   0.770  12.507   8.545  0.1131 -0.0061 -0.1688
  245POPC   GL1 3447   0.893  12.560   8.892  0.2095 -0.0711 -0.0726
  245POPC   GL2 3448   0.940  12.796   8.924  0.1240 -0.0627  0.4158
  245POPC   C1A 3449   0.949  12.324   9.254  0.0190  0.0325 -0.0506
  245POPC   D2A 3450   0.799  12.228   9.643  0.2401  0.1597  0.0172
  245POPC   C3A 3451   0.928  11.970   9.926 -0.1440  0.1824 -0.2446
  245POPC   C4A 3452   0.878  11.560  10.220 -0.0922  0.2097  0.1182
  245POPC   C1B 3453   0.838  12.807   9.370 -0.2895 -0.1300 -0.2660
  245POPC   C2B 3454   0.676  12.712   9.829 -0.2019  0.0093  0.0367
  245POPC   C3B 3455   0.684  12.323  10.148 -0.0211  0.1288  0.3054
  245POPC   C4B 3456   0.875  12.194  10.497  0.2366 -0.0478 -0.0118
  246POPC   NC3 3457   5.736   6.884   8.779  0.2236 -0.0110  0.0164
  246POPC   PO4 3458   5.958   6.966   9.202 -0.1783  0.0938 -0.1749
  246POPC   GL1 3459   5.884   6.681   9.537 -0.1844  0.4697  0.1745
  246POPC   GL2 3460   5.696   6.602   9.681  0.1384  0.0633 -0.0481
  246POPC   C1A 3461   6.066   6.234   9.540 -0.1769  0.0788 -0.0322
  246POPC   D2A 3462   6.361   5.911   9.517 -0.0769  0.0720  0.0215
  246POPC   C3A 3463   6.364   5.876   9.178 -0.0156 -0.0790 -0.0889
  246POPC   C4A 3464   6.342   5.775   8.774 -0.1639 -0.0298  0.3522
  246POPC   C1B 3465   5.758   6.177   9.973 -0.1079 -0.0548  0.2569
  246POPC   C2B 3466   5.459   5.905  10.238 -0.3324 -0.4022  0.0411
  246POPC   C3B 3467   5.330   5.710  10.575  0.4005 -0.1316  0.0118
  246POPC   C4B 3468   5.439   5.660  11.080 -0.2440 -0.0680  0.0931
  247POPC   NC3 3469   9.790   2.663   8.144  0.3981 -0.1071  0.2775
  247POPC   PO4 3470   9.964   2.238   8.314  0.0827  0.1925 -0.0642
  247POPC   GL1 3471  10.193   2.274   8.785 -0.1515  0.4773 -0.1668
  247POPC   GL2 3472  10.519   2.469   8.826  0.0186  0.2753  0.0033
  247POPC   C1A 3473  10.116   2.463   9.150 -0.0480  0.1109 -0.0021
  247POPC   D2A 3474  10.135   2.541   9.546 -0.1712 -0.1420 -0.1338
  247POPC   C3A 3475   9.932   2.454   9.752  0.2867 -0.1706  0.1436
  247POPC   C4A 3476   9.597   2.649   9.932 -0.1669  0.0453  0.2629
  247POPC   C1B 3477  10.593   2.561   9.305 -0.1002  0.3429 -0.0395
  247POPC   C2B 3478  10.857   2.630   9.777 -0.0498 -0.1241 -0.1840
  247POPC   C3B 3479  11.027   3.022  10.065 -0.1647  0.0575 -0.2094
  247POPC   C4B 3480  10.798   3.347  10.027 -0.1101 -0.2684 -0.3669
  248POPC   NC3 3481   0.225  12.647   8.513  0.0009  0.0879 -0.2006
  248POPC   PO4 3482   0.205  12.348   8.208  0.3159 -0.0010  0.3315
  248POPC   GL1 3483   0.169  12.100   8.680 -0.3209 -0.0395 -0.3096
  248POPC   GL2 3484   0.492  12.169   8.845 -0.0506 -0.0870 -0.0100
  248POPC   C1A 3485   0.056  12.288   9.039 -0.4849 -0.1961 -0.1501
  248POPC   D2A 3486  -0.156  12.540   9.366  0.1234  0.0083  0.1431
  248POPC   C3A 3487   0.056  12.705   9.752  0.0770  0.3784 -0.1755
  248POPC   C4A 3488   0.332  13.161   9.823 -0.1975  0.0419  0.2899
  248POPC   C1B 3489   0.806  11.922   9.053  0.1579 -0.0593 -0.0688
  248POPC   C2B 3490   0.831  11.736   9.500 -0.2917 -0.0832 -0.0811
  248POPC   C3B 3491   0.849  11.493   9.672  0.2747  0.0686 -0.0576
  248POPC   C4B 3492   0.589  11.079   9.942  0.0116  0.0040  0.0800
  249POPC   NC3 3493   8.169   9.875   8.203 -0.2941 -0.0122  0.1482
  249POPC   PO4 3494   8.145   9.808   8.610  0.1995 -0.0284  0.1746
  249POPC   GL1 3495   8.321   9.790   8.952 -0.0510  0.2418  0.0011
  249POPC   GL2 3496   8.243   9.686   9.282  0.1225 -0.0821  0.0501
  249POPC   C1A 3497   8.671   9.563   9.004 -0.1451  0.2072  0.0666
  249POPC   D2A 3498   9.093   9.234   9.073 -0.1174  0.1148  0.4325
  249POPC   C3A 3499   9.116   8.875   8.973 -0.3568  0.3648 -0.1493
  249POPC   C4A 3500   9.304   8.570   9.231  0.0934  0.0255 -0.1067
  249POPC   C1B 3501   8.621   9.747   9.444 -0.0924 -0.3178  0.0058
  249POPC   C2B 3502   8.965   9.512   9.531  0.0603  0.0006  0.2539
  249POPC   C3B 3503   9.251   9.732   9.787  0.0462  0.3259 -0.4271
  249POPC   C4B 3504   9.216   9.983  10.181  0.0229  0.1332 -0.1412
  250POPC   NC3 3505   6.188   2.516   8.678  0.2471  0.1503  0.1561
  250POPC   PO4 3506   6.326   2.853   8.917 -0.1016  0.1969 -0.4249
  250POPC   GL1 3507   6.243   3.004   9.343  0.0619  0.0999 -0.3528
  250POPC   GL2 3508   6.535   2.988   9.451  0.1511 -0.3177  0.0310
  250POPC   C1A 3509   6.032   2.744   9.727  0.2404  0.1413  0.1528
  250POPC   D2A 3510   6.131   2.720  10.113  0.2614 -0.0893  0.1356
  250POPC   C3A 3511   6.524   2.791  10.211 -0.0723 -0.2733 -0.0230
  250POPC   C4A 3512   6.758   3.152  10.353 -0.2222  0.0811 -0.1473
  250POPC   C1B 3513   6.365   3.086   9.839 -0.3468  0.0781 -0.2971
  250POPC   C2B 3514   6.075   3.192  10.257  0.0705 -0.0766 -0.0518
  250POPC   C3B 3515   5.705   3.239  10.301 -0.0808 -0.4568  0.0373
  250POPC   C4B 3516   5.333   3.307  10.113 -0.1512 -0.1787  0.5817
  251POPC   NC3 3517   1.738   6.444   9.061  0.2576  0.2957  0.0964
  251POPC   PO4 3518   1.352   6.143   8.844 -0.1199  0.0304 -0.2873
  251POPC   GL1 3519   1.101   6.189   9.203  0.1924  0.0907 -0.2722
  251POPC   GL2 3520   1.372   6.207   9.336 -0.1365 -0.2033 -0.2254
  251POPC   C1A 3521   0.827   5.871   9.443 -0.0103  0.1225 -0.2308
  251POPC   D2A 3522   1.037   5.499   9.604  0.1835  0.1669  0.4928
  251POPC   C3A 3523   0.938   5.143   9.881 -0.2417  0.2438 -0.2714
  251POPC   C4A 3524   0.797   4.784  10.100  0.3200  0.1308  0.1987
  251POPC   C1B 3525   1.235   6.085   9.738 -0.1319 -0.0992  0.1963
  251POPC   C2B 3526   1.416   6.176  10.163 -0.2127 -0.0514  0.1946
  251POPC   C3B 3527   1.708   5.935  10.406 -0.2619 -0.1756  0.2808
  251POPC   C4B 3528   2.043   5.925  10.620 -0.1285  0.1000 -0.1110
  252POPC   NC3 3529   1.055   4.403   8.484 -0.0611 -0.1834 -0.0470
  252POPC   PO4 3530   1.325   4.255   8.601 -0.2873 -0.2880 -0.3455
  252POPC   GL1 3531   1.293   4.175   8.959  0.0926 -0.2119  0.2580
  252POPC   GL2 3532   0.937   4.251   8.996  0.1005  0.2010 -0.1255
  252POPC   C1A 3533   1.388   4.177   9.360 -0.2472 -0.3620 -0.0369
  252POPC   D2A 3534   1.576   4.225   9.800 -0.1493 -0.2191  0.1463
  252POPC   C3A 3535   1.589   4.488  10.253 -0.0317 -0.2395 -0.5442
  252POPC   C4A 3536   1.349   4.524  10.635  0.0672 -0.3208 -0.1154
  252POPC   C1B 3537   0.811   3.915   9.201 -0.0276  0.0166 -0.1082
  252POPC   C2B 3538   0.784   3.502   9.377  0.0297  0.0012 -0.3130
  252POPC   C3B 3539   0.641   3.170   9.680 -0.3392 -0.0982 -0.2284
  252POPC   C4B 3540   0.710   2.933  10.032  0.0034  0.4255 -0.0841
  253POPC   NC3 3541  11.676   9.356  12.600  0.3160 -0.1453 -0.0632
  253POPC   PO4 3542  11.727   9.240  12.245 -0.3003 -0.0275 -0.2499
  253POPC   GL1 3543  11.728   9.011  11.964  0.1547 -0.3698 -0.0263
  253POPC   GL2 3544  11.966   8.888  11.920  0.2845  0.2509 -0.0869
  253POPC   C1A 3545  11.640   8.752  11.578  0.0485  0.0762 -0.1102
  253POPC   D2A 3546  11.267   8.585  11.335 -0.0366 -0.1702  0.1073
  253POPC   C3A 3547  11.202   8.086  11.127 -0.0423  0.1561  0.3044
  253POPC   C4A 3548  11.239   7.755  11.408  0.1247 -0.2788 -0.4714
  253POPC   C1B 3549  12.031   9.146  11.555 -0.2763  0.3457  0.1103
  253POPC   C2B 3550  12.243   8.903  11.173 -0.0982 -0.3772  0.4170
  253POPC   C3B 3551  12.449   8.928  10.802 -0.1122  0.3634  0.0106
  253POPC   C4B 3552  12.374   8.836  10.366 -0.1863  0.1631 -0.2043
  254POPC   NC3 3553   8.697   0.402   8.605  0.1299  0.1361  0.1817
  254POPC   PO4 3554   8.388   0.141   8.741  0.3369  0.2507  0.1616
  254POPC   GL1 3555   8.109   0.111   8.971  0.1905  0.3104 -0.0832
  254POPC   GL2 3556   8.195   0.209   9.285 -0.3403 -0.2458  0.0860
  254POPC   C1A 3557   7.748   0.247   9.205  0.0869  0.1437  0.3221
  254POPC   D2A 3558   7.298   0.283   9.520 -0.3061 -0.0621  0.1964
  254POPC   C3A 3559   7.281   0.502   9.970  0.1827  0.1663 -0.1027
  254POPC   C4A 3560   6.964   0.440  10.310 -0.1017 -0.2133  0.1128
  254POPC   C1B 3561   7.971   0.530   9.529  0.1777 -0.1797 -0.0382
  254POPC   C2B 3562   7.599   0.663   9.631 -0.5525  0.0841  0.0084
  254POPC   C3B 3563   7.300   0.990   9.568  0.2585 -0.1738 -0.0127
  254POPC   C4B 3564   6.948   1.069   9.855  0.0098 -0.0372  0.2378
  255POPC   NC3 3565  10.058  11.121   8.678 -0.2957  0.2741 -0.0916
  255POPC   PO4 3566   9.606  11.094   8.663 -0.0814  0.2255  0.2380
  255POPC   GL1 3567   9.685  11.015   9.144  0.2426 -0.4135  0.0707
  255POPC   GL2 3568   9.995  11.130   9.267 -0.1384 -0.2406  0.0839
  255POPC   C1A 3569   9.413  10.908   9.540  0.0401 -0.2435 -0.1344
  255POPC   D2A 3570   9.498  10.958  10.041  0.1328  0.3067  0.2092
  255POPC   C3A 3571   9.481  11.447   9.927  0.0188 -0.2351 -0.1709
  255POPC   C4A 3572   9.682  11.828  10.069 -0.0513  0.0720  0.0281
  255POPC   C1B 3573   9.827  11.121   9.723  0.0293 -0.1229  0.1349
  255POPC   C2B 3574   9.928  11.195  10.067  0.0955 -0.4982 -0.2408
  255POPC   C3B 3575   9.763  11.100  10.463  0.2373 -0.1656  0.0872
  255POPC   C4B 3576   9.592  10.711  10.530  0.0989 -0.0266 -0.1786
  256POPC   NC3 3577   4.809   8.820  10.116 -0.1261 -0.1649  0.1957
  256POPC   PO4 3578   4.761   8.480  10.361 -0.1077  0.0743  0.0194
  256POPC   GL1 3579   4.639   8.059  10.595 -0.0178  0.0120 -0.1052
  256POPC   GL2 3580   4.764   8.004  10.871  0.1975  0.0107 -0.3323
  256POPC   C1A 3581   4.426   7.674  10.693 -0.1983  0.1137 -0.1490
  256POPC   D2A 3582   4.246   7.225  10.581 -0.1533  0.0142 -0.5494
  256POPC   C3A 3583   4.155   7.064  10.175  0.0138 -0.0894 -0.1880
  256POPC   C4A 3584   3.931   6.995   9.684 -0.1897  0.1059 -0.0763
  256POPC   C1B 3585   4.302   7.987  11.050  0.0260  0.0021 -0.0911
  256POPC   C2B 3586   3.915   7.825  10.981  0.3689 -0.1011 -0.0686
  256POPC   C3B 3587   3.482   7.888  11.017  0.1048 -0.2517  0.1178
  256POPC   C4B 3588   3.079   8.021  11.075  0.2738  0.3878  0.1687
  257POPC   NC3 3589   0.549   0.400   8.418 -0.0594  0.1411 -0.2738
  257POPC   PO4 3590   0.703   0.500   8.877 -0.1328 -0.0723  0.1901
  257POPC   GL1 3591   0.726   0.139   9.146 -0.0091 -0.1950 -0.1827
  257POPC   GL2 3592   0.869   0.455   9.340  0.4925  0.1251 -0.1665
  257POPC   C1A 3593   0.298  -0.011   9.384 -0.0217  0.3681 -0.1362
  257POPC   D2A 3594  -0.243   0.066   9.366  0.3636  0.0231 -0.3034
  257POPC   C3A 3595  -0.425  -0.111   9.787 -0.2433  0.1721  0.1003
  257POPC   C4A 3596  -0.369  -0.539   9.984  0.0064 -0.0095  0.0214
  257POPC   C1B 3597   0.454   0.487   9.527 -0.2507  0.1702 -0.1714
  257POPC   C2B 3598   0.300   0.643   9.949  0.0640 -0.2277  0.0468
  257POPC   C3B 3599   0.295   0.540  10.316  0.0323 -0.0160  0.1768
  257POPC   C4B 3600   0.648   0.392  10.575 -0.0744 -0.1360 -0.1936
  258POPC   NC3 3601   1.452   4.663   8.845  0.3049 -0.0294  0.0190
  258POPC   PO4 3602   1.170   4.887   8.687  0.1021  0.0171  0.0161
  258POPC   GL1 3603   1.015   4.769   9.068 -0.0533 -0.1060 -0.0203
  258POPC   GL2 3604   1.139   5.035   9.258  0.1370  0.1492  0.0277
  258POPC   C1A 3605   1.063   4.518   9.473  0.0669  0.1301  0.1146
  258POPC   D2A 3606   1.046   4.200   9.796 -0.1404  0.1176 -0.0258
  258POPC   C3A 3607   1.250   3.974  10.230 -0.1845 -0.1480 -0.2216
  258POPC   C4A 3608   1.164   3.651  10.422 -0.2412  0.1079 -0.2086
  258POPC   C1B 3609   1.219   4.965   9.560 -0.1611 -0.1158  0.6258
  258POPC   C2B 3610   1.236   4.726   9.963  0.1366  0.0514  0.2692
  258POPC   C3B 3611   1.242   4.882  10.372  0.1916 -0.0780  0.2636
  258POPC   C4B 3612   1.046   5.164  10.590  0.0832 -0.0593 -0.0541
  259POPC   NC3 3613   4.690   3.025   8.785 -0.1036 -0.2434  0.0605
  259POPC   PO4 3614   5.124   2.916   8.949  0.0524  0.1084  0.0062
  259POPC   GL1 3615   5.143   3.003   9.382 -0.1598 -0.2955 -0.0635
  259POPC   GL2 3616   5.377   3.208   9.496 -0.0352  0.1229  0.2176
  259POPC   C1A 3617   5.137   2.875   9.807 -0.1405  0.2950  0.1005
  259POPC   D2A 3618   5.158   2.716  10.242  0.1418 -0.3258 -0.0196
  259POPC   C3A 3619   4.839   2.420  10.428 -0.1181 -0.2862  0.1436
  259POPC   C4A 3620   4.749   2.009  10.451  0.1025 -0.1492 -0.1743
  259POPC   C1B 3621   5.499   2.685   9.535  0.1447 -0.2494  0.3515
  259POPC   C2B 3622   5.412   2.419   9.861 -0.0455  0.0097  0.0604
  259POPC   C3B 3623   5.276   2.176  10.276  0.0578 -0.1469  0.1968
  259POPC   C4B 3624   5.223   2.167  10.738  0.0450 -0.1791 -0.0874
  260POPC   NC3 3625  13.060   9.493   8.409  0.1698 -0.1607  0.3214
  260POPC   PO4 3626  13.453   9.629   8.368 -0.1878  0.1867 -0.2097
  260POPC   GL1 3627  13.638   9.927   8.761 -0.0946 -0.2163 -0.1754
  260POPC   GL2 3628  14.007  10.171   8.727  0.3899 -0.0921  0.1384
  260POPC   C1A 3629  13.590   9.857   9.226  0.1910  0.0894  0.2455
  260POPC   D2A 3630  14.013   9.931   9.360 -0.1451 -0.0121 -0.1318
  260POPC   C3A 3631  14.220   9.563   9.599 -0.0669 -0.0010  0.3838
  260POPC   C4A 3632  14.203   9.141   9.766 -0.1267 -0.1137  0.0494
  260POPC   C1B 3633  13.890  10.459   9.024  0.3634  0.2568  0.1647
  260POPC   C2B 3634  13.672  10.428   9.371 -0.2231  0.2299  0.0480
  260POPC   C3B 3635  13.525  10.612   9.787 -0.2777 -0.0127  0.3057
  260POPC   C4B 3636  13.540  10.632  10.187 -0.0268 -0.0964  0.0640
  261POPC   NC3 3637   6.014   1.716   8.360  0.3188 -0.2440 -0.0054
  261POPC   PO4 3638   5.899   1.646   8.768 -0.2733  0.0750 -0.1315
  261POPC   GL1 3639   5.784   1.401   9.145 -0.1980  0.2401 -0.0456
  261POPC   GL2 3640   5.779   1.601   9.338  0.0504 -0.0777 -0.0806
  261POPC   C1A 3641   5.669   1.003   9.415 -0.1023 -0.1910 -0.2069
  261POPC   D2A 3642   5.955   0.738   9.580 -0.0946  0.1885 -0.0246
  261POPC   C3A 3643   5.921   0.362   9.875 -0.3431 -0.1487 -0.1832
  261POPC   C4A 3644   6.207   0.169  10.193 -0.0960  0.0416  0.0206
  261POPC   C1B 3645   5.716   1.511   9.735  0.0650 -0.0255 -0.0788
  261POPC   C2B 3646   5.569   1.488  10.172 -0.1252 -0.0516  0.0221
  261POPC   C3B 3647   5.405   1.533  10.640 -0.0816 -0.0546  0.1332
  261POPC   C4B 3648   5.068   1.714  10.904 -0.5851 -0.1136 -0.0555
  262POPC   NC3 3649  11.215   9.286   8.534 -0.1780 -0.1892  0.1354
  262POPC   PO4 3650  11.697   8.989   8.541 -0.5284 -0.1885 -0.1850
  262POPC   GL1 3651  11.978   8.822   8.873  0.3662  0.1971  0.0738
  262POPC   GL2 3652  12.166   9.099   8.858 -0.1436 -0.4865  0.1448
  262POPC   C1A 3653  11.944   8.605   9.289 -0.4319  0.0476  0.2394
  262POPC   D2A 3654  12.078   8.456   9.692 -0.2179  0.1301 -0.0057
  262POPC   C3A 3655  12.245   8.281  10.155  0.0124 -0.0449 -0.0328
  262POPC   C4A 3656  12.132   8.396  10.590  0.0410  0.0904  0.0556
  262POPC   C1B 3657  12.167   9.068   9.294  0.0552 -0.0977  0.2352
  262POPC   C2B 3658  12.146   9.003   9.749 -0.3009  0.2522  0.0293
  262POPC   C3B 3659  12.391   9.096   9.944 -0.5650  0.0588 -0.3534
  262POPC   C4B 3660  12.721   9.188  10.220  0.1248  0.2243  0.0212
  263POPC   NC3 3661   7.070   2.670  12.868 -0.0798 -0.2117 -0.2622
  263POPC   PO4 3662   7.267   2.594  12.504  0.1450 -0.0407 -0.0454
  263POPC   GL1 3663   7.277   2.710  12.090 -0.1992  0.0536 -0.0743
  263POPC   GL2 3664   7.362   2.960  11.969  0.3379 -0.1522  0.1668
  263POPC   C1A 3665   7.113   2.644  11.688  0.0913  0.1983 -0.0026
  263POPC   D2A 3666   7.179   2.713  11.233  0.1059  0.0322 -0.0578
  263POPC   C3A 3667   7.226   2.474  10.840 -0.0804 -0.1539 -0.2070
  263POPC   C4A 3668   6.789   2.302  10.825 -0.1745  0.1868 -0.2490
  263POPC   C1B 3669   7.598   2.931  11.570  0.2393 -0.1031  0.2523
  263POPC   C2B 3670   7.752   2.599  11.352  0.1926 -0.0767  0.2835
  263POPC   C3B 3671   7.736   2.427  10.893  0.2813 -0.4898 -0.2154
  263POPC   C4B 3672   7.597   2.763  10.564  0.1511  0.2901 -0.2078
  264POPC   NC3 3673  12.889   1.611   7.908  0.0925 -0.2966 -0.1432
  264POPC   PO4 3674  12.687   1.419   8.395  0.1827  0.2049 -0.1365
  264POPC   GL1 3675  12.740   1.218   8.846  0.0494 -0.0513 -0.2217
  264POPC   GL2 3676  12.684   0.907   8.911 -0.2602 -0.3280 -0.0369
  264POPC   C1A 3677  12.941   1.347   9.186  0.2071 -0.2459  0.2730
  264POPC   D2A 3678  13.070   1.422   9.588 -0.0140  0.2189 -0.0118
  264POPC   C3A 3679  13.449   1.329   9.835 -0.1722  0.1029  0.2815
  264POPC   C4A 3680  13.699   1.431  10.171 -0.0281  0.0594 -0.3985
  264POPC   C1B 3681  12.372   0.976   9.262  0.0699  0.3417 -0.0943
  264POPC   C2B 3682  12.413   0.932   9.733 -0.1115 -0.2814 -0.2031
  264POPC   C3B 3683  12.763   1.007   9.905  0.1637  0.2005  0.2965
  264POPC   C4B 3684  12.716   0.935  10.358  0.2157 -0.2376 -0.0098
  265POPC   NC3 3685  10.819  10.647   8.424 -0.2023  0.2366 -0.0793
  265POPC   PO4 3686  10.764  10.233   8.351  0.1529 -0.1049 -0.2030
  265POPC   GL1 3687  10.639  10.325   8.800  0.0071 -0.3398  0.1126
  265POPC   GL2 3688  10.861  10.145   8.976 -0.1019 -0.1275 -0.2573
  265POPC   C1A 3689  10.493  10.453   9.188 -0.1227 -0.0030 -0.0405
  265POPC   D2A 3690  10.256  10.664   9.428 -0.0124  0.0378 -0.1807
  265POPC   C3A 3691   9.794  10.535   9.400 -0.0416  0.2392  0.1188
  265POPC   C4A 3692   9.513  10.571   9.046 -0.2797  0.4275  0.0497
  265POPC   C1B 3693  10.981  10.433   9.315  0.3385  0.3509  0.0124
  265POPC   C2B 3694  11.157  10.407   9.672  0.1094  0.0743 -0.3102
  265POPC   C3B 3695  11.282  10.757  10.004 -0.3048  0.1152  0.1279
  265POPC   C4B 3696  11.384  10.632  10.472  0.1614 -0.3169  0.1678
  266POPC   NC3 3697  11.095   1.669   8.485 -0.4158 -0.2346 -0.0559
  266POPC   PO4 3698  10.789   1.690   8.286 -0.2927 -0.0399 -0.1317
  266POPC   GL1 3699  10.670   1.809   8.770  0.0922  0.1704  0.1690
  266POPC   GL2 3700  11.014   1.782   8.960 -0.3358 -0.1124 -0.0239
  266POPC   C1A 3701  10.545   2.088   9.152  0.1797  0.2322 -0.0982
  266POPC   D2A 3702  10.473   2.163   9.574 -0.0529  0.1002  0.1744
  266POPC   C3A 3703  10.412   2.410   9.982 -0.1529 -0.0341  0.0939
  266POPC   C4A 3704  10.846   2.444  10.228 -0.1754 -0.1187  0.1599
  266POPC   C1B 3705  11.313   1.897   9.341  0.0813  0.3979  0.0840
  266POPC   C2B 3706  11.284   1.924   9.822 -0.2244  0.2182  0.0532
  266POPC   C3B 3707  11.160   2.023  10.202  0.0359  0.0506  0.3061
  266POPC   C4B 3708  11.095   2.087  10.628  0.1065  0.0724  0.1606
  267POPC   NC3 3709   8.956  11.970   8.168 -0.2628 -0.0419 -0.0204
  267POPC   PO4 3710   9.302  12.169   8.291 -0.0888  0.1258 -0.1469
  267POPC   GL1 3711   9.045  12.227   8.749  0.3263  0.0598 -0.1329
  267POPC   GL2 3712   9.050  12.551   8.744  0.2717 -0.0394 -0.2895
  267POPC   C1A 3713   8.782  12.344   9.167  0.1175 -0.0089  0.0895
  267POPC   D2A 3714   8.769  12.545   9.593 -0.1135 -0.3433 -0.0370
  267POPC   C3A 3715   8.734  13.012   9.669 -0.0228  0.2533 -0.1659
  267POPC   C4A 3716   8.858  13.388   9.925  0.3271 -0.1947 -0.1195
  267POPC   C1B 3717   9.223  12.452   9.190 -0.5031 -0.0908  0.1297
  267POPC   C2B 3718   9.268  12.326   9.662 -0.0809 -0.5616  0.0956
  267POPC   C3B 3719   9.278  12.379  10.055  0.0890 -0.1963  0.0449
  267POPC   C4B 3720   9.687  12.336  10.336 -0.0756  0.4044  0.0841
  268POPC   NC3 3721  12.291  13.024   8.083 -0.0169 -0.0750  0.1691
  268POPC   PO4 3722  12.496  13.094   8.526  0.1684 -0.0962  0.2538
  268POPC   GL1 3723  12.428  13.111   8.939 -0.2445  0.2423  0.1121
  268POPC   GL2 3724  12.296  13.377   9.025 -0.0073  0.0873  0.0695
  268POPC   C1A 3725  12.461  12.796   9.240 -0.0013  0.2910 -0.2203
  268POPC   D2A 3726  12.441  12.495   9.570 -0.0431  0.0444  0.0689
  268POPC   C3A 3727  12.126  12.717   9.753  0.2713  0.1196 -0.2923
  268POPC   C4A 3728  11.796  12.941   9.995 -0.0454 -0.1383 -0.2748
  268POPC   C1B 3729  12.542  13.612   9.412  0.0702  0.0764  0.1833
  268POPC   C2B 3730  12.577  13.513   9.851  0.2309 -0.2278 -0.0251
  268POPC   C3B 3731  12.567  13.535  10.309  0.0356 -0.0331  0.1355
  268POPC   C4B 3732  12.434  13.595  10.706  0.0864 -0.0213 -0.1140
  269POPC   NC3 3733   1.669   8.159   8.606 -0.0486  0.3624 -0.0191
  269POPC   PO4 3734   1.159   8.021   8.675 -0.1503 -0.0617 -0.0791
  269POPC   GL1 3735   0.961   8.013   9.067 -0.0819  0.1524  0.2678
  269POPC   GL2 3736   1.005   7.675   9.130  0.1679 -0.0989  0.0960
  269POPC   C1A 3737   0.771   8.003   9.550  0.1813 -0.1844 -0.1580
  269POPC   D2A 3738   0.605   8.037  10.021  0.1951  0.2278 -0.0004
  269POPC   C3A 3739   0.277   7.838  10.188 -0.1050  0.0750 -0.1678
  269POPC   C4A 3740   0.179   7.579  10.502 -0.2849  0.2077  0.2306
  269POPC   C1B 3741   1.256   7.664   9.581 -0.1729  0.2894  0.1321
  269POPC   C2B 3742   1.407   7.702   9.903  0.1892  0.0365  0.4191
  269POPC   C3B 3743   1.742   7.629  10.103  0.2498 -0.0596 -0.1485
  269POPC   C4B 3744   1.605   7.179  10.144  0.0775 -0.0303 -0.1597
  270POPC   NC3 3745   9.569   3.598   7.885 -0.3595 -0.1426  0.0070
  270POPC   PO4 3746   9.330   3.653   8.182  0.1392  0.1258 -0.0605
  270POPC   GL1 3747   9.413   3.663   8.639 -0.1599  0.4172 -0.0735
  270POPC   GL2 3748   9.585   3.954   8.796 -0.2024  0.1630  0.1098
  270POPC   C1A 3749   9.751   3.438   8.829 -0.0213  0.1645 -0.1156
  270POPC   D2A 3750   9.804   3.272   9.229  0.2492  0.0224  0.0937
  270POPC   C3A 3751  10.214   3.016   9.353 -0.0056  0.1988  0.0722
  270POPC   C4A 3752  10.180   3.035   8.933 -0.0205  0.0588 -0.0612
  270POPC   C1B 3753   9.463   3.684   9.189 -0.2966  0.1656  0.2090
  270POPC   C2B 3754   9.509   3.508   9.577  0.0501  0.3845  0.3305
  270POPC   C3B 3755   9.373   3.279   9.960 -0.0546  0.1497  0.1769
  270POPC   C4B 3756   9.301   3.006  10.307 -0.2172  0.3595 -0.1100
  271POPC   NC3 3757   4.710  11.569   8.697 -0.1398  0.0229  0.1254
  271POPC   PO4 3758   4.397  11.610   8.923 -0.1318 -0.2796  0.1626
  271POPC   GL1 3759   4.221  11.670   9.289 -0.1279 -0.3039  0.0785
  271POPC   GL2 3760   4.361  11.559   9.588  0.1238  0.0981 -0.1045
  271POPC   C1A 3761   3.976  11.917   9.553 -0.0253 -0.1411 -0.1471
  271POPC   D2A 3762   3.832  12.293   9.691 -0.0966 -0.1859 -0.0409
  271POPC   C3A 3763   3.993  12.679   9.636 -0.1226  0.1715 -0.3146
  271POPC   C4A 3764   3.821  13.066   9.785  0.0742  0.0749  0.1739
  271POPC   C1B 3765   4.324  11.824   9.942  0.0111 -0.2975  0.2378
  271POPC   C2B 3766   4.093  11.985  10.320 -0.1231  0.3608 -0.1828
  271POPC   C3B 3767   3.881  12.025  10.679  0.1146  0.2341  0.0930
  271POPC   C4B 3768   3.953  12.316  11.023 -0.0878  0.0282 -0.2209
  272POPC   NC3 3769   9.551   1.498   7.861  0.0347  0.0221 -0.0568
  272POPC   PO4 3770   9.128   1.535   7.786 -0.0915 -0.2964  0.0297
  272POPC   GL1 3771   9.173   1.503   8.292 -0.1351 -0.2733  0.1718
  272POPC   GL2 3772   9.042   1.250   8.508  0.2437 -0.2166  0.1073
  272POPC   C1A 3773   9.416   1.562   8.635  0.1393  0.0980  0.0974
  272POPC   D2A 3774   9.815   1.840   8.648  0.0942 -0.0121  0.4443
  272POPC   C3A 3775  10.205   1.738   8.914 -0.0650  0.2768  0.2699
  272POPC   C4A 3776  10.538   1.567   9.221 -0.0221 -0.0807  0.1049
  272POPC   C1B 3777   8.885   1.024   8.987 -0.0970 -0.0045 -0.0911
  272POPC   C2B 3778   8.758   1.101   9.377  0.0259 -0.1807  0.0865
  272POPC   C3B 3779   8.699   1.288   9.834  0.1972  0.1930  0.3501
  272POPC   C4B 3780   8.654   1.538  10.273 -0.0928 -0.1968  0.2566
  273POPC   NC3 3781   9.788  11.654  12.085  0.0946  0.0163 -0.2939
  273POPC   PO4 3782   9.577  11.930  11.859 -0.1994 -0.1629  0.3106
  273POPC   GL1 3783   9.263  12.085  11.497  0.1766  0.1351  0.2370
  273POPC   GL2 3784   9.630  12.013  11.387 -0.0068 -0.2720  0.2791
  273POPC   C1A 3785   9.305  12.256  11.091  0.1038 -0.0767  0.0060
  273POPC   D2A 3786   9.622  12.245  10.822 -0.1340 -0.0791 -0.3650
  273POPC   C3A 3787  10.014  11.986  10.702  0.0909 -0.1599 -0.0881
  273POPC   C4A 3788  10.006  11.585  10.448  0.3014  0.1805 -0.4270
  273POPC   C1B 3789   9.588  11.772  10.957 -0.0589 -0.2736  0.2888
  273POPC   C2B 3790   9.456  11.429  10.705 -0.1382  0.2414  0.0458
  273POPC   C3B 3791   9.225  11.367  10.306 -0.1635  0.1782  0.2428
  273POPC   C4B 3792   8.987  11.153   9.916 -0.0211 -0.2243 -0.0566
  274POPC   NC3 3793   3.072   3.242   8.965 -0.2400 -0.3108  0.0341
  274POPC   PO4 3794   3.311   2.808   8.882  0.0024 -0.2900 -0.0236
  274POPC   GL1 3795   3.303   2.828   9.269 -0.0653 -0.0402  0.2155
  274POPC   GL2 3796   3.595   2.935   9.434 -0.1589  0.0681  0.0223
  274POPC   C1A 3797   3.235   2.794   9.710 -0.2581 -0.2805 -0.1360
  274POPC   D2A 3798   3.063   2.612  10.101 -0.0536  0.0884  0.0989
  274POPC   C3A 3799   2.859   2.178  10.315 -0.1545 -0.2689 -0.1557
  274POPC   C4A 3800   2.493   1.906  10.191  0.0842 -0.2622  0.3071
  274POPC   C1B 3801   3.702   3.149   9.905  0.2930 -0.0359 -0.1307
  274POPC   C2B 3802   3.594   3.303  10.351  0.0665  0.2364  0.0077
  274POPC   C3B 3803   3.352   3.678  10.478 -0.2001  0.0365  0.0163
  274POPC   C4B 3804   3.102   4.014  10.171 -0.1951 -0.0227 -0.0290
  275POPC   NC3 3805   7.936   6.298   7.882  0.2042  0.0321 -0.1664
  275POPC   PO4 3806   7.847   5.794   7.908  0.0260  0.1462  0.4224
  275POPC   GL1 3807   7.924   5.900   8.248 -0.2176  0.2885  0.1944
  275POPC   GL2 3808   7.956   6.242   8.424  0.2163 -0.1288  0.0991
  275POPC   C1A 3809   7.670   5.962   8.664  0.3485  0.1030  0.0989
  275POPC   D2A 3810   7.584   5.728   9.032  0.2572 -0.2908  0.1154
  275POPC   C3A 3811   7.811   5.438   9.331  0.2029 -0.0727  0.1800
  275POPC   C4A 3812   7.607   5.197   9.579  0.0830 -0.0709 -0.1910
  275POPC   C1B 3813   8.089   6.035   8.969 -0.1584 -0.1323 -0.1890
  275POPC   C2B 3814   8.002   5.868   9.402  0.1590  0.2682  0.1385
  275POPC   C3B 3815   7.761   5.672   9.752 -0.0167  0.1572 -0.0041
  275POPC   C4B 3816   7.409   5.801  10.031 -0.0350  0.1689 -0.1371
  276POPC   NC3 3817  11.094   4.796   8.339 -0.0439 -0.0637  0.2467
  276POPC   PO4 3818  11.056   5.066   8.700  0.0935  0.2198  0.3431
  276POPC   GL1 3819  10.922   5.287   9.091 -0.2104  0.0877 -0.0032
  276POPC   GL2 3820  10.967   5.060   9.292  0.0598 -0.2081 -0.1537
  276POPC   C1A 3821  10.725   5.604   9.358  0.0528  0.0224  0.1039
  276POPC   D2A 3822  10.569   5.804   9.848  0.0734 -0.2530 -0.0174
  276POPC   C3A 3823  10.810   5.739  10.382 -0.0083  0.0070 -0.1784
  276POPC   C4A 3824  10.871   5.829  10.828 -0.1034  0.4340 -0.1665
  276POPC   C1B 3825  10.799   4.926   9.624 -0.0943  0.2702 -0.0558
  276POPC   C2B 3826  10.496   4.803  10.030 -0.1400 -0.0874 -0.0336
  276POPC   C3B 3827  10.243   4.947  10.257  0.1079  0.1336  0.0883
  276POPC   C4B 3828   9.913   5.133  10.162 -0.0074 -0.3952  0.0510
  277POPC   NC3 3829  12.685   8.236   7.997 -0.0145 -0.2845 -0.1111
  277POPC   PO4 3830  12.840   8.499   8.325  0.2776  0.4768 -0.0903
  277POPC   GL1 3831  12.487   8.288   8.594  0.1600  0.0818  0.4826
  277POPC   GL2 3832  12.160   8.148   8.656 -0.3585  0.0816 -0.2925
  277POPC   C1A 3833  12.495   8.330   9.059 -0.3083  0.0220  0.1051
  277POPC   D2A 3834  12.587   8.199   9.340 -0.1503  0.4815 -0.0947
  277POPC   C3A 3835  12.459   8.143   9.747 -0.5067  0.1074 -0.1683
  277POPC   C4A 3836  12.205   7.831   9.972 -0.1913 -0.0105  0.1046
  277POPC   C1B 3837  12.102   8.033   9.133  0.1885 -0.0944 -0.0295
  277POPC   C2B 3838  12.351   7.618   9.454  0.0618 -0.0432 -0.0576
  277POPC   C3B 3839  12.153   7.344   9.692 -0.2036  0.0377  0.0398
  277POPC   C4B 3840  11.796   7.290  10.073  0.0636  0.0880  0.1187
  278POPC   NC3 3841   4.771   0.673   8.383 -0.3014 -0.0317 -0.2206
  278POPC   PO4 3842   4.774   0.357   8.790 -0.3323  0.3429 -0.2311
  278POPC   GL1 3843   4.748   0.277   9.147  0.1439  0.1915 -0.1385
  278POPC   GL2 3844   4.496  -0.009   9.156 -0.1319 -0.1867 -0.1520
  278POPC   C1A 3845   4.762   0.181   9.593  0.0336  0.0207  0.2022
  278POPC   D2A 3846   4.862   0.025  10.046 -0.2906 -0.0531  0.0256
  278POPC   C3A 3847   5.218   0.038  10.210 -0.1134 -0.2209 -0.3545
  278POPC   C4A 3848   5.196   0.298  10.521  0.0686  0.2177 -0.0785
  278POPC   C1B 3849   4.423  -0.265   9.459 -0.3514  0.2211 -0.4050
  278POPC   C2B 3850   4.742  -0.390   9.703 -0.1887  0.0598  0.0115
  278POPC   C3B 3851   5.129  -0.211   9.697  0.1737  0.0627 -0.3202
  278POPC   C4B 3852   5.519  -0.278   9.550 -0.1601 -0.1152  0.1448
  279POPC   NC3 3853  11.554   7.114   8.746 -0.1479 -0.0325  0.0793
  279POPC   PO4 3854  11.264   6.863   8.924 -0.0380 -0.1723 -0.0134
  279POPC   GL1 3855  11.049   6.811   9.252  0.2184 -0.0346 -0.1217
  279POPC   GL2 3856  11.048   6.470   9.350 -0.3739 -0.2315 -0.0975
  279POPC   C1A 3857  10.975   7.046   9.668 -0.1810  0.0595  0.1520
  279POPC   D2A 3858  10.859   7.330  10.049  0.0612 -0.1532  0.0032
  279POPC   C3A 3859  10.882   7.562  10.350  0.2537 -0.2928  0.1538
  279POPC   C4A 3860  11.078   7.741  10.634  0.2734  0.0472  0.0634
  279POPC   C1B 3861  10.889   6.126   9.676 -0.2109 -0.2711 -0.3162
  279POPC   C2B 3862  11.042   5.815   9.948 -0.3283 -0.0513 -0.1708
  279POPC   C3B 3863  11.170   5.484  10.233 -0.3797 -0.1138 -0.5048
  279POPC   C4B 3864  11.248   5.171  10.500  0.0025  0.0422  0.0248
  280POPC   NC3 3865  12.934   8.051   8.486  0.3211  0.3064  0.3460
  280POPC   PO4 3866  12.609   7.829   8.579  0.3160  0.3213  0.1929
  280POPC   GL1 3867  12.893   7.826   8.943 -0.2578  0.0556 -0.2510
  280POPC   GL2 3868  12.971   8.067   8.970  0.0911 -0.1419 -0.1193
  280POPC   C1A 3869  12.902   7.789   9.379  0.0284 -0.3476  0.0182
  280POPC   D2A 3870  13.197   7.543   9.639 -0.2718 -0.0415  0.0246
  280POPC   C3A 3871  13.181   7.364  10.027 -0.0387  0.0936  0.1089
  280POPC   C4A 3872  12.770   7.242  10.298 -0.0964  0.0150 -0.0696
  280POPC   C1B 3873  13.072   8.354   9.246 -0.1935 -0.2268 -0.3441
  280POPC   C2B 3874  12.995   8.459   9.697  0.0466 -0.0703  0.1441
  280POPC   C3B 3875  13.241   8.423  10.024  0.2644  0.1027  0.2347
  280POPC   C4B 3876  13.439   8.380  10.423 -0.2213 -0.2504  0.0772
  281POPC   NC3 3877   2.602  10.854   7.857 -0.1358  0.0482  0.1301
  281POPC   PO4 3878   2.272  10.651   8.020 -0.2853 -0.2554 -0.0404
  281POPC   GL1 3879   2.360  10.472   8.418  0.1577 -0.0561  0.2940
  281POPC   GL2 3880   2.134  10.224   8.485  0.0569  0.0188 -0.1066
  281POPC   C1A 3881   2.453  10.779   8.747 -0.4075  0.1588 -0.0266
  281POPC   D2A 3882   2.734  10.575   9.083  0.2910 -0.1814  0.0185
  281POPC   C3A 3883   2.973  10.908   9.457 -0.0115 -0.0069 -0.0498
  281POPC   C4A 3884   3.119  11.075   9.768 -0.2085 -0.0986 -0.0475
  281POPC   C1B 3885   2.491  10.168   8.794  0.0556 -0.0709  0.0959
  281POPC   C2B 3886   2.763  10.117   9.141  0.1529 -0.0180 -0.2185
  281POPC   C3B 3887   3.104  10.164   9.471 -0.2144  0.1992 -0.0427
  281POPC   C4B 3888   3.132  10.506   9.805  0.0135 -0.2207 -0.1568
  282POPC   NC3 3889   8.738   1.137   7.989 -0.1322  0.2714 -0.0780
  282POPC   PO4 3890   8.639   1.415   8.305 -0.0751 -0.1369 -0.0024
  282POPC   GL1 3891   8.751   1.599   8.727  0.0220  0.2561  0.1475
  282POPC   GL2 3892   8.940   1.833   8.578  0.1471 -0.2140  0.1757
  282POPC   C1A 3893   8.992   1.512   9.069  0.0267  0.1178  0.2411
  282POPC   D2A 3894   9.186   1.333   9.486  0.4536  0.4605  0.1439
  282POPC   C3A 3895   9.234   1.616   9.870  0.2982  0.0043 -0.1734
  282POPC   C4A 3896   9.639   1.607  10.130  0.1471 -0.0216 -0.0342
  282POPC   C1B 3897   9.202   2.006   8.812  0.1378  0.0629  0.1629
  282POPC   C2B 3898   9.447   2.199   8.918  0.1805 -0.0432  0.2435
  282POPC   C3B 3899   9.845   2.021   9.140  0.1226 -0.1317 -0.2137
  282POPC   C4B 3900  10.114   1.788   9.422  0.0993 -0.2942  0.1440
  283POPC   NC3 3901   9.891   6.123   8.304  0.3011  0.0171 -0.0407
  283POPC   PO4 3902   9.935   5.619   8.295  0.4123 -0.2616  0.2072
  283POPC   GL1 3903   9.882   5.454   8.771 -0.1256  0.1617 -0.1133
  283POPC   GL2 3904   9.904   5.501   9.207 -0.0919 -0.4238  0.0340
  283POPC   C1A 3905   9.654   5.091   9.156 -0.1923  0.0039 -0.1940
  283POPC   D2A 3906   9.496   4.868   9.471 -0.4289  0.0022 -0.1853
  283POPC   C3A 3907   9.069   4.936   9.688  0.0736  0.0495  0.0035
  283POPC   C4A 3908   8.696   5.084   9.795  0.1175 -0.0795 -0.0442
  283POPC   C1B 3909   9.567   5.405   9.493  0.0969 -0.4165 -0.0677
  283POPC   C2B 3910   9.548   5.172   9.846  0.1603 -0.0141 -0.1078
  283POPC   C3B 3911   9.499   4.831  10.131 -0.0992  0.2521 -0.0817
  283POPC   C4B 3912   9.301   4.769  10.518  0.0657 -0.3722 -0.2516
  284POPC   NC3 3913   1.015   5.653   8.287  0.1244 -0.0222  0.0726
  284POPC   PO4 3914   1.294   5.288   8.401 -0.0731  0.1790 -0.0766
  284POPC   GL1 3915   1.446   5.352   8.801 -0.1950 -0.1070 -0.0784
  284POPC   GL2 3916   1.307   5.559   9.139 -0.3510  0.1053  0.1293
  284POPC   C1A 3917   1.662   5.205   9.229 -0.0002 -0.1072  0.1271
  284POPC   D2A 3918   1.759   5.095   9.614 -0.2009 -0.2892  0.3661
  284POPC   C3A 3919   2.071   5.312   9.822  0.1438 -0.2914 -0.1320
  284POPC   C4A 3920   2.543   5.206   9.752  0.0990  0.0789 -0.2929
  284POPC   C1B 3921   1.536   5.581   9.526 -0.0025  0.1169  0.2057
  284POPC   C2B 3922   1.444   5.677   9.945  0.0709 -0.2078 -0.2338
  284POPC   C3B 3923   1.229   5.542  10.367 -0.1899 -0.1307  0.4187
  284POPC   C4B 3924   1.238   5.867  10.673  0.1020  0.0665  0.0008
  285POPC   NC3 3925   5.480   3.237   8.862  0.0830  0.2668  0.2421
  285POPC   PO4 3926   5.325   3.749   8.932  0.1948 -0.1845  0.4452
  285POPC   GL1 3927   5.393   3.781   9.240 -0.2642 -0.0771 -0.3407
  285POPC   GL2 3928   5.638   3.855   9.413 -0.2537 -0.0897 -0.0215
  285POPC   C1A 3929   5.137   3.594   9.651  0.0912  0.0879 -0.3066
  285POPC   D2A 3930   4.928   3.289   9.702 -0.1931 -0.3592 -0.0077
  285POPC   C3A 3931   4.867   3.191  10.112  0.1046 -0.1393  0.1521
  285POPC   C4A 3932   5.067   3.038  10.550  0.1522 -0.2745  0.2365
  285POPC   C1B 3933   5.654   3.643   9.797  0.1019 -0.0961  0.1283
  285POPC   C2B 3934   6.077   3.547   9.977 -0.2089 -0.1353 -0.1341
  285POPC   C3B 3935   6.486   3.556  10.106  0.3839 -0.2596 -0.2490
  285POPC   C4B 3936   6.926   3.596  10.351 -0.3513  0.0023  0.0227
  286POPC   NC3 3937   2.006   2.728   8.574 -0.1858  0.0249  0.2219
  286POPC   PO4 3938   2.291   3.030   8.716  0.2438  0.2144 -0.1617
  286POPC   GL1 3939   2.543   3.173   9.005 -0.0013  0.0864  0.1741
  286POPC   GL2 3940   2.228   3.380   9.112 -0.1054  0.0054  0.3654
  286POPC   C1A 3941   2.691   3.081   9.517 -0.0210  0.0828  0.1256
  286POPC   D2A 3942   2.869   3.173   9.865  0.1363 -0.0553 -0.1718
  286POPC   C3A 3943   2.708   2.967  10.184  0.0544  0.0862  0.3119
  286POPC   C4A 3944   2.763   2.654  10.475  0.0921 -0.1517  0.0783
  286POPC   C1B 3945   2.089   3.461   9.463  0.1326  0.0390 -0.1377
  286POPC   C2B 3946   1.941   3.800   9.640 -0.0763 -0.1509  0.2473
  286POPC   C3B 3947   1.942   4.231   9.454  0.1819 -0.2590 -0.3309
  286POPC   C4B 3948   1.625   4.628   9.524  0.1604  0.0548 -0.1163
  287POPC   NC3 3949   6.352   3.402   9.030  0.0646  0.3060 -0.1638
  287POPC   PO4 3950   5.860   3.538   9.120 -0.1103  0.0121  0.1814
  287POPC   GL1 3951   6.010   3.485   9.495  0.2168  0.1858  0.0156
  287POPC   GL2 3952   6.306   3.471   9.527  0.3315 -0.2342  0.3969
  287POPC   C1A 3953   5.796   3.132   9.790 -0.2927 -0.1454 -0.2015
  287POPC   D2A 3954   5.596   2.822  10.094  0.1364 -0.1172  0.1936
  287POPC   C3A 3955   5.881   2.844  10.518 -0.4596 -0.3710 -0.0224
  287POPC   C4A 3956   5.836   3.190  10.770  0.1795 -0.4300  0.0599
  287POPC   C1B 3957   6.761   3.397   9.581 -0.0449  0.0569 -0.2890
  287POPC   C2B 3958   7.113   3.151   9.566  0.1412  0.4181  0.0879
  287POPC   C3B 3959   7.436   2.982   9.609  0.2994  0.1559 -0.0248
  287POPC   C4B 3960   7.685   2.737   9.966  0.1034 -0.0778  0.1496
  288POPC   NC3 3961  10.979   3.441   7.706 -0.0998 -0.0893  0.0081
  288POPC   PO4 3962  10.862   3.393   8.150  0.0580  0.1213 -0.0886
  288POPC   GL1 3963  10.780   3.556   8.637  0.0161  0.0062  0.2834
  288POPC   GL2 3964  10.672   3.836   8.765 -0.0941  0.1213  0.0566
  288POPC   C1A 3965  10.921   3.511   8.984  0.0949  0.1778  0.0854
  288POPC   D2A 3966  11.135   3.107   9.158 -0.4126 -0.0917  0.2272
  288POPC   C3A 3967  11.275   3.306   9.525 -0.0847 -0.0820 -0.3131
  288POPC   C4A 3968  11.437   3.480   9.985  0.0921  0.1097  0.2641
  288POPC   C1B 3969  10.803   3.962   9.292 -0.3183  0.1186  0.3190
  288POPC   C2B 3970  11.073   4.155   9.492 -0.0537 -0.1217 -0.3968
  288POPC   C3B 3971  11.542   4.161   9.463 -0.3532  0.0077  0.1340
  288POPC   C4B 3972  11.998   4.321   9.478 -0.3230 -0.0955 -0.0719
  289POPC   NC3 3973   2.425   7.735   8.749  0.3673  0.0577 -0.2622
  289POPC   PO4 3974   2.861   7.509   8.976 -0.0547  0.0614  0.2116
  289POPC   GL1 3975   2.976   7.684   9.463 -0.0357 -0.0079 -0.1381
  289POPC   GL2 3976   2.995   8.081   9.616  0.2934 -0.0746 -0.2607
  289POPC   C1A 3977   2.687   7.757   9.823 -0.1237  0.1778  0.2597
  289POPC   D2A 3978   2.774   7.369  10.208  0.1200 -0.1325  0.1515
  289POPC   C3A 3979   2.685   7.568  10.665  0.0100 -0.2601  0.3684
  289POPC   C4A 3980   2.433   7.436  11.060  0.1465 -0.1100 -0.2805
  289POPC   C1B 3981   2.515   8.104   9.519  0.0913  0.2889 -0.1155
  289POPC   C2B 3982   2.196   8.467   9.497  0.1036  0.0832 -0.1399
  289POPC   C3B 3983   1.979   8.491   9.848 -0.1009 -0.1649  0.2093
  289POPC   C4B 3984   1.812   8.124  10.120  0.1226  0.0135 -0.2635
  290POPC   NC3 3985   3.396  10.952   8.613  0.1405  0.1032 -0.0611
  290POPC   PO4 3986   3.689  10.768   8.903 -0.0167  0.3119 -0.1614
  290POPC   GL1 3987   3.481  10.987   9.087  0.1234  0.1420 -0.2413
  290POPC   GL2 3988   3.492  11.288   8.964 -0.3213  0.0171 -0.0736
  290POPC   C1A 3989   3.609  11.220   9.542  0.2493  0.0099  0.3994
  290POPC   D2A 3990   3.903  11.384   9.733 -0.2324  0.0574  0.0653
  290POPC   C3A 3991   3.870  11.576  10.104  0.1482 -0.2112  0.0148
  290POPC   C4A 3992   3.591  11.990  10.124 -0.1214  0.1504  0.0230
  290POPC   C1B 3993   3.166  11.355   9.301  0.0175 -0.2167  0.0108
  290POPC   C2B 3994   2.766  11.344   9.538 -0.5147  0.1093  0.0561
  290POPC   C3B 3995   2.340  11.452   9.360  0.2220  0.4297 -0.2369
  290POPC   C4B 3996   2.126  11.613   9.038 -0.2260 -0.2140 -0.0861
  291POPC   NC3 3997   7.581   3.227   8.501  0.0963  0.1101 -0.0378
  291POPC   PO4 3998   7.273   3.504   8.631 -0.0519 -0.2478  0.3265
  291POPC   GL1 3999   7.356   3.484   8.975  0.1530 -0.3408 -0.2327
  291POPC   GL2 4000   7.109   3.477   9.117 -0.1623 -0.4130  0.1521
  291POPC   C1A 4001   7.505   3.550   9.373  0.2392 -0.3514  0.0235
  291POPC   D2A 4002   7.684   3.890   9.571 -0.4528  0.0904 -0.0401
  291POPC   C3A 4003   7.480   4.051   9.905  0.0005 -0.2133  0.0324
  291POPC   C4A 4004   6.988   3.973   9.973 -0.1253 -0.0452 -0.0861
  291POPC   C1B 4005   7.074   3.737   9.519  0.0254 -0.0829 -0.0104
  291POPC   C2B 4006   7.326   3.566   9.821 -0.4085  0.0466 -0.1227
  291POPC   C3B 4007   7.395   3.634  10.196 -0.0806 -0.0597 -0.0144
  291POPC   C4B 4008   7.428   3.448  10.646  0.0247 -0.0470  0.2829
  292POPC   NC3 4009   4.666   7.929  12.201 -0.1649 -0.2225  0.1710
  292POPC   PO4 4010   4.447   7.957  11.882  0.0748 -0.2961 -0.0249
  292POPC   GL1 4011   4.206   7.737  11.612 -0.0072  0.1623  0.1030
  292POPC   GL2 4012   4.404   7.453  11.574 -0.2999 -0.5293  0.0109
  292POPC   C1A 4013   3.899   7.494  11.491  0.0967  0.0297  0.0051
  292POPC   D2A 4014   3.761   7.199  11.481  0.2385 -0.2902 -0.2179
  292POPC   C3A 4015   4.095   6.966  11.385  0.1872 -0.0642 -0.2244
  292POPC   C4A 4016   4.417   6.740  11.118  0.1236 -0.3536  0.0301
  292POPC   C1B 4017   4.267   7.450  11.138 -0.0035 -0.1365  0.2900
  292POPC   C2B 4018   3.923   7.299  10.949 -0.1036 -0.0441  0.0763
  292POPC   C3B 4019   3.410   7.287  10.655  0.2610  0.1566  0.3903
  292POPC   C4B 4020   2.965   7.167  10.595 -0.1248  0.0858 -0.0419
  293POPC   NC3 4021  10.372   3.890   8.374  0.2992 -0.2720 -0.0610
  293POPC   PO4 4022  10.102   4.267   8.398  0.0294  0.2344 -0.0472
  293POPC   GL1 4023  10.190   4.531   8.753 -0.1871  0.1142  0.0196
  293POPC   GL2 4024   9.943   4.566   8.767 -0.2256 -0.1490 -0.4467
  293POPC   C1A 4025  10.432   4.726   9.090 -0.2893 -0.3270 -0.3532
  293POPC   D2A 4026  10.372   4.792   9.471  0.0531  0.4339 -0.0196
  293POPC   C3A 4027   9.962   4.842   9.755  0.0697  0.4097 -0.0960
  293POPC   C4A 4028   9.651   4.482   9.737  0.0357 -0.1379  0.1350
  293POPC   C1B 4029   9.906   4.501   9.242 -0.0647 -0.2141 -0.1175
  293POPC   C2B 4030   9.787   4.153   9.396  0.0105 -0.0494 -0.0213
  293POPC   C3B 4031   9.832   3.902   9.786  0.0933 -0.0911 -0.0431
  293POPC   C4B 4032   9.827   3.561  10.049  0.3162  0.3104 -0.3818
  294POPC   NC3 4033   0.788   5.140   8.371 -0.0007  0.0801 -0.0116
  294POPC   PO4 4034   0.704   4.720   8.673  0.1526 -0.2266  0.2155
  294POPC   GL1 4035   0.571   4.565   8.988 -0.2836 -0.1823 -0.2457
  294POPC   GL2 4036   0.333   4.355   8.957 -0.1677 -0.0374 -0.0389
  294POPC   C1A 4037   0.554   4.413   9.430 -0.0531  0.1704  0.0122
  294POPC   D2A 4038   0.541   4.332   9.819  0.3370 -0.0161 -0.0253
  294POPC   C3A 4039   0.196   4.481  10.070  0.1099 -0.1360 -0.0698
  294POPC   C4A 4040   0.264   4.851  10.390 -0.0696  0.1785  0.3237
  294POPC   C1B 4041   0.169   4.643   9.292 -0.0918  0.0245  0.1380
  294POPC   C2B 4042   0.081   4.423   9.611  0.1587 -0.1599  0.0320
  294POPC   C3B 4043  -0.342   4.236   9.717 -0.0265  0.1268 -0.0239
  294POPC   C4B 4044  -0.785   4.146   9.796 -0.0215 -0.0906  0.0285
  295POPC   NC3 4045   6.324   1.951   8.743 -0.0954  0.2143  0.0075
  295POPC   PO4 4046   6.388   1.479   8.695  0.3381  0.1494 -0.2541
  295POPC   GL1 4047   6.277   1.473   9.112  0.0807 -0.0118 -0.1474
  295POPC   GL2 4048   6.379   1.722   9.164 -0.0829  0.0829  0.0961
  295POPC   C1A 4049   6.163   1.291   9.505 -0.1652  0.1933  0.0612
  295POPC   D2A 4050   6.109   1.346   9.875  0.1569 -0.0345 -0.1276
  295POPC   C3A 4051   6.036   0.958  10.001 -0.1725 -0.0068 -0.0023
  295POPC   C4A 4052   6.069   0.623  10.279  0.1293 -0.1065 -0.2463
  295POPC   C1B 4053   6.170   1.776   9.615  0.5826  0.0894  0.0713
  295POPC   C2B 4054   5.950   1.896   9.968 -0.3246 -0.1556  0.0698
  295POPC   C3B 4055   5.594   1.926   9.931 -0.1054 -0.0554 -0.1808
  295POPC   C4B 4056   5.221   1.845   9.965 -0.0999 -0.3764  0.1174
  296POPC   NC3 4057   9.564  12.632   8.278  0.3354  0.1998 -0.1420
  296POPC   PO4 4058   9.811  13.060   8.260 -0.3302 -0.1387 -0.1167
  296POPC   GL1 4059   9.889  12.892   8.639 -0.4423  0.1739 -0.1604
  296POPC   GL2 4060  10.216  13.085   8.824 -0.1062  0.0343 -0.2949
  296POPC   C1A 4061   9.751  12.858   9.164 -0.1506  0.1660  0.1192
  296POPC   D2A 4062   9.458  12.751   9.495 -0.2488  0.2263  0.1396
  296POPC   C3A 4063   9.226  12.955   9.888 -0.1997 -0.0616 -0.2030
  296POPC   C4A 4064   8.943  12.842  10.254  0.0195 -0.0166  0.1247
  296POPC   C1B 4065  10.100  13.224   9.120  0.0207  0.1666 -0.0223
  296POPC   C2B 4066   9.931  13.706   9.075 -0.0949 -0.0269  0.3405
  296POPC   C3B 4067   9.533  13.874   9.216  0.1711  0.0895  0.3459
  296POPC   C4B 4068   9.401  14.308   9.025  0.0588  0.1949  0.2018
  297POPC   NC3 4069   5.525   5.511   8.501  0.0009  0.2205 -0.1766
  297POPC   PO4 4070   5.094   5.829   8.531 -0.0221  0.2405  0.0418
  297POPC   GL1 4071   5.240   5.631   8.878  0.1213  0.3636 -0.1407
  297POPC   GL2 4072   5.129   5.727   9.217 -0.0969  0.2206 -0.2599
  297POPC   C1A 4073   5.537   5.489   9.270 -0.1256 -0.0459  0.0191
  297POPC   D2A 4074   5.519   5.049   9.441 -0.0744  0.0306 -0.0645
  297POPC   C3A 4075   5.626   4.834   9.781  0.1102  0.2269 -0.0778
  297POPC   C4A 4076   5.789   4.863  10.154  0.4621 -0.1609 -0.2279
  297POPC   C1B 4077   4.987   5.419   9.502  0.1354 -0.2307  0.2908
  297POPC   C2B 4078   4.756   5.305   9.791 -0.1285 -0.4055 -0.3942
  297POPC   C3B 4079   4.636   5.207  10.214  0.0441  0.0052  0.0441
  297POPC   C4B 4080   4.771   5.057  10.608 -0.0701  0.0790 -0.0980
  298POPC   NC3 4081   8.493   3.827   7.290 -0.0738  0.1445 -0.1530
  298POPC   PO4 4082   8.264   3.891   7.653 -0.0274 -0.1842 -0.6058
  298POPC   GL1 4083   8.394   4.011   8.051  0.1479  0.0674  0.1642
  298POPC   GL2 4084   8.331   3.751   8.338  0.0516  0.0095 -0.1156
  298POPC   C1A 4085   8.539   4.200   8.482  0.0269 -0.0343  0.0516
  298POPC   D2A 4086   8.756   4.229   8.937 -0.0983  0.2132  0.0372
  298POPC   C3A 4087   8.598   4.297   9.407  0.0502  0.3737  0.2648
  298POPC   C4A 4088   8.660   4.514   9.815 -0.0594 -0.1146  0.3346
  298POPC   C1B 4089   8.577   3.713   8.666 -0.4460 -0.2503  0.3386
  298POPC   C2B 4090   8.463   3.371   8.952  0.0225 -0.3524 -0.0534
  298POPC   C3B 4091   8.455   3.252   9.382  0.0662 -0.1824  0.2669
  298POPC   C4B 4092   8.480   3.314   9.852 -0.0992  0.3181  0.1750
  299POPC   NC3 4093   0.267   8.599   8.412 -0.0419 -0.1967  0.1047
  299POPC   PO4 4094   0.412   8.696   8.768 -0.1778  0.0846  0.2783
  299POPC   GL1 4095   0.245   8.824   9.129  0.1380  0.2861 -0.0267
  299POPC   GL2 4096   0.392   9.111   9.224  0.0266  0.1011  0.2127
  299POPC   C1A 4097  -0.204   8.857   9.287  0.0478 -0.0958  0.1828
  299POPC   D2A 4098  -0.570   8.667   9.555 -0.0253  0.1900  0.3582
  299POPC   C3A 4099  -0.489   8.620   9.986  0.2428 -0.1223  0.0089
  299POPC   C4A 4100  -0.276   8.350  10.195  0.1475 -0.0523 -0.2540
  299POPC   C1B 4101   0.677   8.910   9.545  0.1538  0.4763  0.0376
  299POPC   C2B 4102   1.121   8.638   9.529  0.0179  0.0725 -0.2974
  299POPC   C3B 4103   1.296   8.175   9.489 -0.0740 -0.2356 -0.0271
  299POPC   C4B 4104   1.716   8.039   9.631  0.0855 -0.3996 -0.0291
  300POPC   NC3 4105   2.711   4.519   8.223  0.0744  0.1485  0.0207
  300POPC   PO4 4106   2.711   4.681   8.618 -0.0128 -0.2897 -0.0265
  300POPC   GL1 4107   2.702   4.578   9.081 -0.1075 -0.0332 -0.2127
  300POPC   GL2 4108   2.615   4.725   9.320 -0.2817 -0.2744 -0.1165
  300POPC   C1A 4109   2.398   4.289   9.311  0.2767 -0.1677  0.0060
  300POPC   D2A 4110   2.316   3.883   9.281  0.1150  0.3858 -0.0866
  300POPC   C3A 4111   2.416   3.932   9.676  0.0480 -0.2304  0.0328
  300POPC   C4A 4112   2.206   4.185   9.942 -0.3274 -0.2365  0.2925
  300POPC   C1B 4113   2.518   4.567   9.766 -0.1466 -0.1509 -0.2260
  300POPC   C2B 4114   2.591   4.776  10.256 -0.1377  0.0265  0.0923
  300POPC   C3B 4115   2.371   5.039  10.445 -0.0233  0.1278  0.1521
  300POPC   C4B 4116   2.532   5.394  10.863  0.1382  0.0495 -0.2887
  301POPC   NC3 4117   3.096   5.428   8.887  0.1594 -0.0996 -0.0063
  301POPC   PO4 4118   3.191   5.835   8.702  0.2595 -0.1688 -0.0552
  301POPC   GL1 4119   2.920   5.779   9.172 -0.0494 -0.0884  0.0387
  301POPC   GL2 4120   2.599   5.883   9.254 -0.4796 -0.0423 -0.0254
  301POPC   C1A 4121   2.781   5.561   9.594 -0.3657 -0.0203 -0.0626
  301POPC   D2A 4122   2.759   5.658  10.020  0.1680 -0.2552 -0.1998
  301POPC   C3A 4123   2.823   5.220  10.205 -0.2300  0.1577 -0.1732
  301POPC   C4A 4124   3.093   4.929  10.357  0.0414 -0.1813  0.0130
  301POPC   C1B 4125   2.467   5.950   9.713  0.0840 -0.1716  0.2189
  301POPC   C2B 4126   2.117   5.764  10.034 -0.0240  0.0462  0.0256
  301POPC   C3B 4127   1.785   5.458  10.239  0.2926  0.2423 -0.2907
  301POPC   C4B 4128   1.537   5.249  10.555 -0.0283 -0.0725  0.1336
  302POPC   NC3 4129   3.765   2.716   8.976 -0.2475 -0.1986  0.1196
  302POPC   PO4 4130   3.863   2.166   8.853 -0.0849 -0.1469 -0.2323
  302POPC   GL1 4131   3.718   2.157   9.299  0.0094 -0.1937 -0.2305
  302POPC   GL2 4132   3.886   1.934   9.552  0.1714 -0.1376 -0.0508
  302POPC   C1A 4133   3.509   2.343   9.532  0.3933  0.1198  0.1937
  302POPC   D2A 4134   3.132   2.250   9.804  0.1455 -0.3570  0.1384
  302POPC   C3A 4135   2.733   2.109   9.829  0.3214  0.4225 -0.1415
  302POPC   C4A 4136   2.381   1.968   9.620 -0.0377  0.1665 -0.3775
  302POPC   C1B 4137   3.874   2.258   9.854  0.1587 -0.1866 -0.0342
  302POPC   C2B 4138   3.559   2.542  10.024 -0.1452 -0.0899 -0.1423
  302POPC   C3B 4139   3.705   2.754  10.326 -0.0272 -0.0951 -0.1254
  302POPC   C4B 4140   3.826   2.890  10.821 -0.2130 -0.2471  0.2971
  303POPC   NC3 4141  10.217   5.853   8.629 -0.2674  0.1024 -0.0034
  303POPC   PO4 4142  10.588   6.150   8.667 -0.0960 -0.2352 -0.0688
  303POPC   GL1 4143  10.228   6.252   8.974 -0.4838 -0.1686 -0.0245
  303POPC   GL2 4144  10.325   6.588   8.977 -0.2562 -0.1943  0.1427
  303POPC   C1A 4145  10.485   6.273   9.342  0.0238 -0.3269  0.2796
  303POPC   D2A 4146  10.624   6.555   9.663 -0.0172 -0.1372  0.3417
  303POPC   C3A 4147  10.565   6.403  10.044 -0.2235 -0.0741 -0.1111
  303POPC   C4A 4148  10.352   6.559  10.449  0.4191 -0.0817 -0.1711
  303POPC   C1B 4149  10.362   6.824   9.349  0.1879 -0.3156  0.1021
  303POPC   C2B 4150  10.437   7.035   9.683  0.0134  0.0030  0.1105
  303POPC   C3B 4151  10.579   6.922  10.015  0.1188 -0.2399 -0.1454
  303POPC   C4B 4152  10.775   6.768  10.465 -0.1156 -0.0316  0.2143
  304POPC   NC3 4153   7.031   2.505   8.402  0.0768 -0.0052 -0.2405
  304POPC   PO4 4154   6.649   2.342   8.626 -0.1428 -0.0279 -0.0674
  304POPC   GL1 4155   6.509   2.309   9.049  0.0150 -0.1302 -0.1039
  304POPC   GL2 4156   6.422   2.536   9.277 -0.0349  0.0484 -0.0248
  304POPC   C1A 4157   6.634   2.104   9.406  0.1099  0.0209 -0.0898
  304POPC   D2A 4158   6.662   2.009   9.871  0.0418  0.1770 -0.0068
  304POPC   C3A 4159   6.547   1.840  10.200 -0.0896 -0.3041  0.0454
  304POPC   C4A 4160   6.213   2.069  10.532  0.1745  0.3410 -0.2448
  304POPC   C1B 4161   6.585   2.595   9.758  0.0721  0.2157 -0.2323
  304POPC   C2B 4162   6.919   2.881   9.938  0.0201  0.1957  0.0361
  304POPC   C3B 4163   7.259   2.995  10.209 -0.0850 -0.0460  0.2124
  304POPC   C4B 4164   7.604   3.189  10.275 -0.1444 -0.0145 -0.1307
  305POPC   NC3 4165   3.758  11.656   7.883 -0.0095 -0.1472  0.0358
  305POPC   PO4 4166   3.654  11.855   8.316  0.1364 -0.0751 -0.1213
  305POPC   GL1 4167   3.444  11.902   8.783 -0.2023  0.2709  0.2214
  305POPC   GL2 4168   3.102  12.076   8.883  0.0506  0.2488 -0.1297
  305POPC   C1A 4169   3.399  11.779   9.208 -0.0914  0.0040  0.0669
  305POPC   D2A 4170   3.492  11.758   9.641  0.1993  0.0653 -0.0950
  305POPC   C3A 4171   3.189  11.677   9.865 -0.1756 -0.1594 -0.0509
  305POPC   C4A 4172   2.717  11.650   9.901 -0.1208  0.1384 -0.0261
  305POPC   C1B 4173   3.366  12.319   9.301 -0.3017  0.1397  0.4843
  305POPC   C2B 4174   3.422  12.653   9.740  0.0945  0.0402  0.3092
  305POPC   C3B 4175   3.506  12.711  10.146 -0.1253  0.2059  0.0249
  305POPC   C4B 4176   3.822  12.931  10.434 -0.2226  0.1417 -0.0348
  306POPC   NC3 4177   5.865   7.811  11.464 -0.0105  0.3471 -0.0865
  306POPC   PO4 4178   5.916   7.578  11.933  0.0736  0.2913  0.0585
  306POPC   GL1 4179   5.873   7.315  11.601  0.5296  0.1661  0.3708
  306POPC   GL2 4180   6.227   7.182  11.307 -0.3621 -0.0572  0.0994
  306POPC   C1A 4181   5.832   6.862  11.393 -0.2942  0.1681 -0.1126
  306POPC   D2A 4182   5.490   6.473  11.507  0.0164 -0.1634 -0.1870
  306POPC   C3A 4183   5.723   5.988  11.482 -0.0409 -0.1901 -0.1587
  306POPC   C4A 4184   6.177   5.900  11.413  0.0707 -0.0165 -0.1092
  306POPC   C1B 4185   6.328   6.742  11.197 -0.1820 -0.3284  0.1093
  306POPC   C2B 4186   6.378   6.241  11.071 -0.2527  0.0999 -0.0179
  306POPC   C3B 4187   6.124   6.029  10.845 -0.0154 -0.1498  0.2048
  306POPC   C4B 4188   5.915   5.765  10.498  0.1327  0.2752 -0.0531
  307POPC   NC3 4189   2.666   5.277   8.652 -0.2346  0.0125 -0.0023
  307POPC   PO4 4190   2.276   5.427   8.561 -0.2424 -0.0293 -0.3064
  307POPC   GL1 4191   2.194   5.512   9.044 -0.2244 -0.2964  0.0048
  307POPC   GL2 4192   2.181   5.172   9.234  0.0784 -0.3617 -0.0842
  307POPC   C1A 4193   2.167   5.665   9.460  0.2457  0.0032 -0.0045
  307POPC   D2A 4194   1.914   5.991   9.681  0.0481 -0.3617  0.0471
  307POPC   C3A 4195   2.048   6.296  10.043 -0.1853 -0.0346  0.1458
  307POPC   C4A 4196   1.695   6.528  10.342 -0.1395 -0.0751 -0.0428
  307POPC   C1B 4197   2.171   4.761   9.522  0.1494  0.0127  0.0800
  307POPC   C2B 4198   2.108   4.831   9.982 -0.0192 -0.0028  0.2060
  307POPC   C3B 4199   1.745   5.001  10.160  0.2371 -0.3263  0.0944
  307POPC   C4B 4200   1.397   5.201  10.024  0.0592 -0.0382 -0.0711
  308POPC   NC3 4201   5.242   0.548   8.748  0.2897 -0.1429 -0.2240
  308POPC   PO4 4202   5.412   0.287   8.516 -0.3735  0.0860  0.1476
  308POPC   GL1 4203   5.656   0.260   8.845 -0.2766  0.3208  0.2231
  308POPC   GL2 4204   5.630  -0.052   9.096  0.1178 -0.0281  0.0328
  308POPC   C1A 4205   5.654   0.503   9.254 -0.1417 -0.1031 -0.3440
  308POPC   D2A 4206   5.466   0.560   9.607  0.0925 -0.0927  0.0812
  308POPC   C3A 4207   5.117   0.461   9.733  0.2894 -0.2258 -0.2414
  308POPC   C4A 4208   4.723   0.694   9.411  0.1067 -0.0170  0.1474
  308POPC   C1B 4209   5.860   0.087   9.474 -0.2382  0.2477  0.1464
  308POPC   C2B 4210   6.302   0.191   9.657  0.0557  0.1050 -0.0105
  308POPC   C3B 4211   6.478   0.510   9.954 -0.1376  0.5359 -0.0302
  308POPC   C4B 4212   6.533   0.833  10.146  0.0597 -0.0035 -0.0028
  309POPC   NC3 4213   7.383   5.611   7.723 -0.3675 -0.1204  0.1430
  309POPC   PO4 4214   7.294   5.487   8.127  0.1552 -0.1876  0.0802
  309POPC   GL1 4215   7.695   5.480   8.366  0.2256  0.2602  0.2503
  309POPC   GL2 4216   7.579   5.366   8.675  0.1986 -0.1088  0.0194
  309POPC   C1A 4217   8.008   5.537   8.660  0.0380  0.0863 -0.0562
  309POPC   D2A 4218   8.319   5.581   9.039  0.2989  0.0686 -0.2524
  309POPC   C3A 4219   8.679   5.222   9.060  0.0246  0.0301 -0.2490
  309POPC   C4A 4220   8.560   4.739   8.930  0.1946 -0.2970  0.1077
  309POPC   C1B 4221   7.573   5.135   8.920  0.1147  0.1413 -0.0880
  309POPC   C2B 4222   7.836   4.851   9.225  0.2634  0.0170  0.2745
  309POPC   C3B 4223   7.971   4.754   9.706  0.2330 -0.0698  0.3378
  309POPC   C4B 4224   7.911   4.862  10.180 -0.0721 -0.0277  0.0323
  310POPC   NC3 4225  11.907  12.346   8.084 -0.0622 -0.0741 -0.1474
  310POPC   PO4 4226  11.843  12.679   8.410  0.0025  0.0919 -0.1413
  310POPC   GL1 4227  11.929  12.633   8.795  0.1757  0.2768 -0.3319
  310POPC   GL2 4228  12.214  12.638   8.800 -0.1292 -0.3137 -0.0858
  310POPC   C1A 4229  11.932  12.217   8.978 -0.0986  0.0074  0.1002
  310POPC   D2A 4230  12.094  12.156   9.300 -0.1132  0.0164  0.0574
  310POPC   C3A 4231  11.805  12.291   9.568  0.3033  0.0204  0.2043
  310POPC   C4A 4232  11.525  12.699   9.557 -0.3417 -0.0236 -0.0041
  310POPC   C1B 4233  12.537  12.346   9.008  0.1698 -0.3170 -0.2594
  310POPC   C2B 4234  12.758  12.025   9.248 -0.1285  0.1804  0.3587
  310POPC   C3B 4235  12.654  12.089   9.610 -0.0350  0.1213  0.1243
  310POPC   C4B 4236  12.341  11.841   9.729  0.0930  0.0014  0.0474
  311POPC   NC3 4237   1.604   4.523  12.584 -0.1146  0.1082 -0.0710
  311POPC   PO4 4238   1.911   4.343  12.279  0.0104  0.3144 -0.1107
  311POPC   GL1 4239   1.888   4.325  11.849 -0.3860 -0.0638 -0.0649
  311POPC   GL2 4240   1.802   4.603  11.662 -0.1114 -0.0672  0.1041
  311POPC   C1A 4241   1.551   4.228  11.476 -0.1156 -0.0072 -0.0540
  311POPC   D2A 4242   1.410   4.332  11.124  0.0039  0.0032  0.3655
  311POPC   C3A 4243   1.040   4.181  10.728 -0.0980 -0.0448 -0.3103
  311POPC   C4A 4244   0.834   4.289  10.344  0.1211  0.1246 -0.1633
  311POPC   C1B 4245   1.494   4.824  11.389 -0.2795 -0.2086  0.2229
  311POPC   C2B 4246   1.245   4.864  10.971 -0.1450  0.3299 -0.3255
  311POPC   C3B 4247   0.837   4.724  10.685  0.2055 -0.1186  0.2995
  311POPC   C4B 4248   0.457   4.454  10.668  0.0032 -0.3696 -0.0638
  312POPC   NC3 4249  11.764   6.082   8.686  0.0790 -0.1047  0.2527
  312POPC   PO4 4250  12.020   5.764   8.689  0.2903 -0.4058 -0.3922
  312POPC   GL1 4251  11.996   5.795   9.086  0.2996  0.1257  0.0341
  312POPC   GL2 4252  12.270   5.877   9.232  0.0048  0.1542 -0.1960
  312POPC   C1A 4253  11.781   5.969   9.472 -0.1277  0.0798  0.2116
  312POPC   D2A 4254  11.945   6.054   9.877 -0.2277  0.2237 -0.3313
  312POPC   C3A 4255  12.314   5.987   9.899 -0.0661  0.3575  0.2492
  312POPC   C4A 4256  12.693   6.193  10.031  0.1223  0.2371  0.0382
  312POPC   C1B 4257  12.203   5.541   9.517 -0.0978  0.1131  0.0967
  312POPC   C2B 4258  12.145   5.544   9.884 -0.0725  0.1494 -0.0050
  312POPC   C3B 4259  12.202   5.241  10.215 -0.2150  0.2018 -0.0248
  312POPC   C4B 4260  12.315   4.967  10.472 -0.1105  0.0711 -0.2341
  313POPC   NC3 4261   5.377  12.378   7.854 -0.1703 -0.2708 -0.5202
  313POPC   PO4 4262   5.602  12.570   8.167 -0.2560  0.1587  0.3159
  313POPC   GL1 4263   5.839  12.468   8.547 -0.0588  0.0576  0.0047
  313POPC   GL2 4264   5.669  12.195   8.674 -0.2956  0.2458 -0.1103
  313POPC   C1A 4265   5.933  12.684   8.922  0.0561  0.2553  0.1162
  313POPC   D2A 4266   6.308  12.678   9.238  0.0632 -0.0171 -0.0355
  313POPC   C3A 4267   6.265  12.336   9.512  0.2027  0.1791  0.1795
  313POPC   C4A 4268   6.661  12.222   9.578 -0.0359  0.1400 -0.0030
  313POPC   C1B 4269   5.534  12.393   9.094 -0.2401  0.1370 -0.2774
  313POPC   C2B 4270   5.672  12.287   9.549 -0.1360  0.0848 -0.0877
  313POPC   C3B 4271   5.843  12.307   9.895 -0.1762  0.2396  0.0790
  313POPC   C4B 4272   5.719  12.291  10.291  0.0113 -0.1031 -0.0742
  314POPC   NC3 4273   9.249   2.213   8.017 -0.4044 -0.1200  0.0359
  314POPC   PO4 4274   9.222   2.642   8.145  0.3579 -0.0082 -0.0532
  314POPC   GL1 4275   9.479   2.856   8.521 -0.2521 -0.1358  0.0300
  314POPC   GL2 4276   9.325   3.119   8.660  0.1903 -0.1062 -0.2151
  314POPC   C1A 4277   9.705   2.708   8.962 -0.1273  0.2173  0.0052
  314POPC   D2A 4278   9.753   2.778   9.347 -0.0755 -0.2023 -0.0386
  314POPC   C3A 4279   9.839   3.116   9.749  0.0074 -0.0260  0.1499
  314POPC   C4A 4280   9.814   3.085  10.155 -0.0043 -0.1106 -0.4164
  314POPC   C1B 4281   9.356   3.173   9.201  0.1125  0.4927  0.0074
  314POPC   C2B 4282   9.345   2.944   9.573 -0.3466  0.0708  0.3505
  314POPC   C3B 4283   9.057   2.738   9.809  0.1935 -0.0205  0.0019
  314POPC   C4B 4284   9.202   2.445  10.147  0.0068 -0.1085 -0.1114
  315POPC   NC3 4285  11.714   5.377   8.404  0.1430 -0.1251 -0.0721
  315POPC   PO4 4286  11.608   5.123   8.679  0.2977 -0.1743 -0.2059
  315POPC   GL1 4287  11.506   5.138   9.121 -0.3210 -0.1403 -0.1309
  315POPC   GL2 4288  11.812   4.855   9.212  0.2149  0.2428 -0.2558
  315POPC   C1A 4289  11.411   5.116   9.530  0.0048  0.0117 -0.0579
  315POPC   D2A 4290  11.190   5.407   9.732  0.3769 -0.1288  0.0339
  315POPC   C3A 4291  10.796   5.358   9.880 -0.0382 -0.0894 -0.3086
  315POPC   C4A 4292  10.353   5.515  10.152 -0.2451 -0.2128 -0.3122
  315POPC   C1B 4293  11.682   4.660   9.595  0.2588 -0.1950  0.0303
  315POPC   C2B 4294  11.482   4.387   9.897  0.2455  0.0336  0.2021
  315POPC   C3B 4295  11.298   4.007   9.892 -0.2013 -0.4066  0.0289
  315POPC   C4B 4296  11.004   3.679   9.748  0.0295 -0.2172  0.3689
  316POPC   NC3 4297   6.812   8.546  10.664 -0.0781  0.1125  0.1962
  316POPC   PO4 4298   6.894   8.156  10.716  0.0233 -0.0505 -0.0237
  316POPC   GL1 4299   7.081   8.262  10.406  0.1061  0.1734 -0.5244
  316POPC   GL2 4300   7.089   7.998  10.264  0.0074  0.0444 -0.1055
  316POPC   C1A 4301   7.318   8.584  10.249 -0.2400 -0.0224 -0.2792
  316POPC   D2A 4302   7.652   8.778   9.997  0.0189  0.0036 -0.0078
  316POPC   C3A 4303   8.041   8.585   9.983 -0.2236 -0.0918  0.0943
  316POPC   C4A 4304   8.453   8.723  10.182 -0.1516 -0.0106  0.1646
  316POPC   C1B 4305   7.475   7.636  10.304  0.3054  0.0150  0.1748
  316POPC   C2B 4306   7.818   7.435  10.314 -0.0248  0.0289  0.0042
  316POPC   C3B 4307   8.177   7.389  10.537 -0.0006 -0.1898  0.2236
  316POPC   C4B 4308   8.564   7.451  10.778 -0.0411  0.1362  0.2210
  317POPC   NC3 4309   3.056   1.751   8.393 -0.2912 -0.2024 -0.2709
  317POPC   PO4 4310   3.265   1.575   8.827 -0.0012 -0.0927  0.0814
  317POPC   GL1 4311   3.438   1.741   9.278  0.3629  0.1184 -0.0933
  317POPC   GL2 4312   3.697   1.431   9.574 -0.0483 -0.1033 -0.0337
  317POPC   C1A 4313   3.410   1.791   9.786  0.2021 -0.0811 -0.0350
  317POPC   D2A 4314   3.674   1.798  10.043  0.0577  0.3851  0.0024
  317POPC   C3A 4315   3.654   1.622  10.463 -0.1637  0.0415 -0.1774
  317POPC   C4A 4316   3.343   1.798  10.757 -0.2428  0.1031  0.1047
  317POPC   C1B 4317   3.324   1.270   9.891  0.0400  0.3700 -0.2197
  317POPC   C2B 4318   2.928   1.205  10.142 -0.0336 -0.1169 -0.1873
  317POPC   C3B 4319   2.740   1.033  10.423 -0.0009  0.0001 -0.1582
  317POPC   C4B 4320   2.924   0.932  10.774  0.2571 -0.3259 -0.0098
  318POPC   NC3 4321   7.472   2.254   8.614  0.2071  0.0045 -0.0458
  318POPC   PO4 4322   7.101   1.989   8.360 -0.0118 -0.1865 -0.3654
  318POPC   GL1 4323   7.123   1.894   8.853  0.2165  0.1074 -0.1854
  318POPC   GL2 4324   6.850   1.915   8.976 -0.0555  0.1796 -0.1217
  318POPC   C1A 4325   7.321   1.752   9.229 -0.0226 -0.0913  0.1138
  318POPC   D2A 4326   7.160   1.452   9.622  0.1506  0.3776 -0.1315
  318POPC   C3A 4327   7.437   1.355   9.992 -0.6739 -0.0214  0.3808
  318POPC   C4A 4328   7.584   0.854  10.114 -0.0210  0.1228 -0.3966
  318POPC   C1B 4329   6.862   1.582   9.285  0.2292  0.3089  0.1115
  318POPC   C2B 4330   6.656   1.461   9.723  0.3258  0.1468 -0.0142
  318POPC   C3B 4331   6.514   1.382  10.153  0.2493 -0.0017 -0.0734
  318POPC   C4B 4332   6.333   1.164  10.564 -0.0308 -0.1272  0.0685
  319POPC   NC3 4333   1.927   8.974  12.709 -0.1673 -0.2866  0.2978
  319POPC   PO4 4334   1.732   9.062  12.286  0.2978  0.3190 -0.2055
  319POPC   GL1 4335   1.759   8.997  11.909  0.0031  0.1232  0.0839
  319POPC   GL2 4336   1.959   8.670  11.802 -0.1281  0.0037  0.1363
  319POPC   C1A 4337   1.897   9.184  11.468 -0.2757  0.0917 -0.0599
  319POPC   D2A 4338   2.035   9.443  11.288  0.2600 -0.0762 -0.2620
  319POPC   C3A 4339   2.302   9.695  11.526  0.0893 -0.2239 -0.0997
  319POPC   C4A 4340   2.265  10.122  11.764  0.1894 -0.0749  0.0130
  319POPC   C1B 4341   2.070   8.757  11.281  0.0847 -0.2349  0.1630
  319POPC   C2B 4342   1.939   8.749  10.867  0.1307 -0.1017 -0.1487
  319POPC   C3B 4343   1.549   8.997  10.718  0.1255 -0.0536 -0.2513
  319POPC   C4B 4344   1.625   9.419  10.492 -0.4077 -0.0284  0.0909
  320POPC   NC3 4345   8.503   9.666  11.900 -0.0227  0.1845  0.3020
  320POPC   PO4 4346   8.498   9.413  11.567  0.1694  0.0519  0.0194
  320POPC   GL1 4347   8.596   9.137  11.263 -0.1197  0.2097 -0.0249
  320POPC   GL2 4348   8.402   8.914  11.042 -0.1217 -0.1190  0.1078
  320POPC   C1A 4349   8.942   9.082  10.993 -0.1937 -0.3073 -0.1376
  320POPC   D2A 4350   9.217   8.829  10.907 -0.2074 -0.1092  0.1670
  320POPC   C3A 4351   9.403   8.799  10.490 -0.0211 -0.1006  0.2939
  320POPC   C4A 4352   9.608   8.987  10.107  0.3086 -0.1349  0.0880
  320POPC   C1B 4353   8.411   8.941  10.623  0.2640  0.4670 -0.1003
  320POPC   C2B 4354   8.535   9.230  10.225  0.0118 -0.0600 -0.2467
  320POPC   C3B 4355   8.650   9.129   9.809 -0.1590 -0.2891  0.1206
  320POPC   C4B 4356   8.638   9.185   9.361 -0.1754 -0.0690  0.2403
  321POPC   NC3 4357   8.050   0.300   8.402  0.0704  0.3051  0.0080
  321POPC   PO4 4358   7.788   0.492   8.476 -0.1570 -0.0260  0.0378
  321POPC   GL1 4359   7.658   0.617   8.847 -0.1301  0.1052  0.1750
  321POPC   GL2 4360   7.898   0.737   9.015 -0.1165  0.0170 -0.1878
  321POPC   C1A 4361   7.325   0.748   9.168 -0.0938  0.2037  0.0492
  321POPC   D2A 4362   6.992   0.590   9.321  0.2439 -0.4516  0.1004
  321POPC   C3A 4363   6.836   0.309   9.645 -0.3238  0.0620 -0.0573
  321POPC   C4A 4364   6.739   0.082  10.072  0.1503  0.3596  0.1905
  321POPC   C1B 4365   8.167   1.075   8.991  0.0383 -0.1571  0.2147
  321POPC   C2B 4366   8.479   1.365   9.025  0.1456  0.1566  0.0456
  321POPC   C3B 4367   8.363   1.804   9.051 -0.1501 -0.2212 -0.1544
  321POPC   C4B 4368   8.335   2.269   9.201  0.3003  0.0465 -0.1399
  322POPC   NC3 4369   0.174   2.131   8.622  0.0440  0.3388 -0.1506
  322POPC   PO4 4370   0.484   2.482   8.424 -0.0742 -0.0370  0.2173
  322POPC   GL1 4371   0.313   2.608   8.830 -0.1535  0.0830 -0.0161
  322POPC   GL2 4372   0.455   2.560   9.052  0.3080 -0.1009  0.1599
  322POPC   C1A 4373   0.073   2.669   9.330 -0.0275 -0.1622 -0.1699
  322POPC   D2A 4374   0.077   2.705   9.792 -0.3456 -0.2341 -0.1524
  322POPC   C3A 4375  -0.030   2.382  10.051  0.2085 -0.0949  0.0426
  322POPC   C4A 4376  -0.306   2.146  10.142  0.0731  0.0038  0.0821
  322POPC   C1B 4377   0.572   2.279   9.341  0.0147 -0.0852 -0.1361
  322POPC   C2B 4378   0.327   2.272   9.573  0.1155 -0.0410  0.0624
  322POPC   C3B 4379   0.061   1.926   9.770  0.1875 -0.2787 -0.2474
  322POPC   C4B 4380   0.055   1.708  10.126  0.5896 -0.1458 -0.0409
  323POPC   NC3 4381  11.929   8.645   8.292 -0.2874  0.0199  0.2279
  323POPC   PO4 4382  11.738   8.360   8.529 -0.3557 -0.3034 -0.1504
  323POPC   GL1 4383  11.601   8.513   8.975 -0.2441 -0.0839  0.0553
  323POPC   GL2 4384  11.282   8.469   9.080 -0.2965  0.1933 -0.2084
  323POPC   C1A 4385  11.425   8.754   9.441  0.0823 -0.1058  0.2390
  323POPC   D2A 4386  11.670   9.059   9.752  0.1078 -0.0908 -0.1165
  323POPC   C3A 4387  11.399   9.131  10.089  0.1745 -0.1907 -0.1653
  323POPC   C4A 4388  11.095   9.108  10.320  0.1247  0.0493 -0.1493
  323POPC   C1B 4389  10.973   8.207   9.377  0.3175 -0.1755 -0.1831
  323POPC   C2B 4390  10.625   8.177   9.690 -0.1563 -0.1469 -0.1204
  323POPC   C3B 4391  10.283   8.115   9.869  0.0884 -0.1830  0.2992
  323POPC   C4B 4392  10.106   8.122  10.244 -0.1299 -0.0223 -0.1978
  324POPC   NC3 4393   5.512   1.908   8.629 -0.0043 -0.0941 -0.0864
  324POPC   PO4 4394   5.859   2.151   8.699 -0.1374 -0.3694  0.2400
  324POPC   GL1 4395   5.752   2.076   9.082 -0.2064 -0.0351  0.1415
  324POPC   GL2 4396   6.075   2.127   9.219  0.3600 -0.2282 -0.0416
  324POPC   C1A 4397   5.600   2.037   9.456  0.4092 -0.2295 -0.2712
  324POPC   D2A 4398   5.199   2.116   9.554  0.0153  0.2509  0.1371
  324POPC   C3A 4399   4.933   2.283   9.921 -0.1280 -0.0863  0.4182
  324POPC   C4A 4400   4.542   2.539   9.987 -0.2637 -0.4458 -0.3059
  324POPC   C1B 4401   6.111   2.267   9.672 -0.1005 -0.1014  0.2306
  324POPC   C2B 4402   6.273   2.235  10.087  0.0658 -0.0467  0.2156
  324POPC   C3B 4403   6.690   2.350  10.312  0.2236 -0.2263  0.0329
  324POPC   C4B 4404   6.899   2.689  10.516  0.1000  0.0552 -0.1834
  325POPC   NC3 4405   8.185   9.236   8.739  0.3437 -0.3778  0.2362
  325POPC   PO4 4406   7.880   8.837   8.941 -0.2392 -0.1981  0.2672
  325POPC   GL1 4407   8.246   8.773   9.264 -0.1255 -0.0285  0.2459
  325POPC   GL2 4408   8.183   8.424   9.400 -0.0797  0.0519  0.1585
  325POPC   C1A 4409   8.617   8.716   9.143 -0.0699 -0.0984 -0.0932
  325POPC   D2A 4410   8.911   8.800   9.485 -0.1906  0.1282  0.1371
  325POPC   C3A 4411   9.241   9.006   9.589 -0.1430  0.1986  0.2761
  325POPC   C4A 4412   9.445   9.276   9.543 -0.0544  0.1499 -0.1873
  325POPC   C1B 4413   8.455   8.703   9.665 -0.1789 -0.0494 -0.2369
  325POPC   C2B 4414   8.803   8.474   9.891 -0.1243  0.0284  0.4161
  325POPC   C3B 4415   9.016   8.326  10.179  0.0885  0.1972 -0.1113
  325POPC   C4B 4416   9.190   7.933  10.261  0.0146 -0.0997 -0.1199
  326POPC   NC3 4417   5.392  12.825   8.508  0.0434 -0.3701 -0.1969
  326POPC   PO4 4418   4.838  12.629   8.546  0.0830  0.1123 -0.3056
  326POPC   GL1 4419   4.951  12.812   8.906 -0.2013 -0.0171  0.2843
  326POPC   GL2 4420   5.152  13.155   8.932 -0.0256  0.1548 -0.1880
  326POPC   C1A 4421   5.124  12.665   9.248 -0.0165 -0.0723  0.2415
  326POPC   D2A 4422   5.214  12.370   9.544 -0.1869 -0.1061 -0.0450
  326POPC   C3A 4423   5.387  12.521   9.950  0.0461  0.1101  0.2995
  326POPC   C4A 4424   5.542  12.747  10.334  0.2549 -0.1398  0.2105
  326POPC   C1B 4425   5.248  13.205   9.373 -0.1200 -0.3364 -0.0848
  326POPC   C2B 4426   5.484  13.204   9.824  0.0186 -0.1500  0.3696
  326POPC   C3B 4427   5.817  12.821   9.920 -0.0576 -0.1179  0.2296
  326POPC   C4B 4428   6.111  12.768   9.774  0.4531 -0.0666 -0.1022
  327POPC   NC3 4429   4.969   2.575   8.604  0.1971  0.1465  0.1049
  327POPC   PO4 4430   4.561   2.510   8.894 -0.0619 -0.0976 -0.0735
  327POPC   GL1 4431   4.264   2.715   9.168 -0.0337 -0.2390  0.1653
  327POPC   GL2 4432   4.149   2.419   9.256  0.5340  0.0240  0.2744
  327POPC   C1A 4433   4.075   2.752   9.648  0.0751 -0.1185  0.0147
  327POPC   D2A 4434   4.124   2.849  10.026  0.0887  0.2565 -0.0139
  327POPC   C3A 4435   4.131   2.519  10.302 -0.2960 -0.3144 -0.3677
  327POPC   C4A 4436   3.925   2.113  10.385  0.0970  0.0201 -0.1020
  327POPC   C1B 4437   4.391   2.145   9.544  0.5109  0.1668  0.0406
  327POPC   C2B 4438   4.388   2.052  10.024  0.2528 -0.1460  0.0489
  327POPC   C3B 4439   4.333   1.764  10.414 -0.1533 -0.2795 -0.1552
  327POPC   C4B 4440   4.266   1.313  10.559  0.0190 -0.3401 -0.1273
  328POPC   NC3 4441   8.472   1.977   8.422 -0.1126  0.2611 -0.0428
  328POPC   PO4 4442   8.047   1.852   8.424  0.0403  0.2145  0.1172
  328POPC   GL1 4443   7.802   1.943   8.824  0.0377 -0.3864 -0.1946
  328POPC   GL2 4444   7.596   1.768   8.743 -0.1306 -0.2141  0.0874
  328POPC   C1A 4445   7.838   1.991   9.309  0.0367  0.4710 -0.1511
  328POPC   D2A 4446   8.007   1.942   9.690  0.0992 -0.0647  0.1169
  328POPC   C3A 4447   7.837   2.136   9.972 -0.0958 -0.0279 -0.0077
  328POPC   C4A 4448   7.438   2.395  10.182  0.0117  0.0829  0.0130
  328POPC   C1B 4449   7.758   1.527   9.049 -0.3622  0.1964  0.2924
  328POPC   C2B 4450   8.097   1.461   9.314 -0.0822  0.2289 -0.0346
  328POPC   C3B 4451   8.418   1.603   9.620  0.0414 -0.1344 -0.1325
  328POPC   C4B 4452   8.815   1.716   9.502 -0.0692  0.2109  0.0979
  329POPC   NC3 4453   6.694   7.145   8.729 -0.0060 -0.0671 -0.0185
  329POPC   PO4 4454   6.606   7.285   9.160  0.2649 -0.3213  0.0509
  329POPC   GL1 4455   6.890   6.999   9.341  0.1812 -0.0281 -0.2255
  329POPC   GL2 4456   6.973   6.887   9.062  0.0328  0.0174 -0.3177
  329POPC   C1A 4457   6.985   6.528   9.363  0.0808 -0.1138  0.0126
  329POPC   D2A 4458   6.852   6.013   9.424  0.1731  0.2982  0.0633
  329POPC   C3A 4459   7.050   5.745   9.681  0.2661  0.1603 -0.1514
  329POPC   C4A 4460   7.189   5.366   9.794  0.0964 -0.4079  0.1833
  329POPC   C1B 4461   7.426   6.835   9.012  0.1256 -0.3100  0.2335
  329POPC   C2B 4462   7.900   6.853   9.204  0.1480 -0.3180  0.1477
  329POPC   C3B 4463   8.239   6.850   9.532  0.3961 -0.0229 -0.3824
  329POPC   C4B 4464   8.513   6.891   9.884  0.4601 -0.0282  0.0314
  330POPC   NC3 4465  12.552  10.677   8.274 -0.3937  0.1868 -0.4110
  330POPC   PO4 4466  12.381  11.183   8.139  0.0144  0.0419 -0.1676
  330POPC   GL1 4467  12.612  11.232   8.558  0.0104  0.1405  0.0777
  330POPC   GL2 4468  12.689  10.975   8.726  0.2481 -0.0888 -0.1274
  330POPC   C1A 4469  12.744  11.403   9.026 -0.2555  0.3045 -0.2185
  330POPC   D2A 4470  12.729  11.620   9.515 -0.0440 -0.1204 -0.2239
  330POPC   C3A 4471  12.923  11.580   9.885 -0.3122 -0.0643 -0.1706
  330POPC   C4A 4472  12.800  11.444  10.229 -0.4500 -0.0940 -0.0302
  330POPC   C1B 4473  12.499  10.973   9.126 -0.0789 -0.1493  0.1842
  330POPC   C2B 4474  12.683  10.745   9.476 -0.1464  0.1393  0.0245
  330POPC   C3B 4475  12.587  10.775   9.895  0.1115  0.1490 -0.0223
  330POPC   C4B 4476  12.280  10.913  10.268 -0.3363 -0.0061  0.3207
  331POPC   NC3 4477   9.712   4.624   8.339 -0.0248  0.0036  0.0181
  331POPC   PO4 4478   9.318   4.451   8.260  0.0464 -0.1618  0.0258
  331POPC   GL1 4479   9.277   4.290   8.669 -0.2660 -0.6611 -0.1229
  331POPC   GL2 4480   9.107   4.050   8.579  0.2517 -0.0197 -0.1691
  331POPC   C1A 4481   9.235   4.157   9.085  0.1322  0.3053  0.2890
  331POPC   D2A 4482   9.086   3.972   9.401  0.3452  0.0837 -0.1315
  331POPC   C3A 4483   9.332   3.969   9.768 -0.2018  0.1241  0.1242
  331POPC   C4A 4484   9.239   3.849  10.173  0.1506 -0.0537 -0.1361
  331POPC   C1B 4485   9.012   3.658   8.936  0.1079  0.0447 -0.0331
  331POPC   C2B 4486   9.005   3.476   9.362 -0.0200  0.3306 -0.0781
  331POPC   C3B 4487   8.930   3.540   9.776  0.2888  0.1336 -0.2130
  331POPC   C4B 4488   8.783   3.696  10.152  0.0147 -0.1851 -0.0124
  332POPC   NC3 4489   3.119   8.322   9.228 -0.0811 -0.3698  0.1381
  332POPC   PO4 4490   2.775   8.620   8.949  0.1613  0.2248 -0.0565
  332POPC   GL1 4491   2.695   8.596   9.380  0.0282  0.1487 -0.2238
  332POPC   GL2 4492   2.891   8.573   9.636  0.0923 -0.1829  0.3130
  332POPC   C1A 4493   2.683   9.026   9.632  0.1549 -0.0252 -0.0146
  332POPC   D2A 4494   2.770   9.273   9.970 -0.0159  0.0522 -0.1675
  332POPC   C3A 4495   2.469   9.397  10.257 -0.0045 -0.2227  0.0260
  332POPC   C4A 4496   2.106   9.435  10.597  0.0946 -0.2808  0.0684
  332POPC   C1B 4497   2.589   8.442   9.895  0.3105 -0.0264 -0.2477
  332POPC   C2B 4498   2.530   8.127  10.189  0.0760  0.0833 -0.0757
  332POPC   C3B 4499   2.174   7.884  10.509 -0.0061 -0.2300  0.2084
  332POPC   C4B 4500   1.842   7.613  10.588  0.0624 -0.0839 -0.2656
  333POPC   NC3 4501   4.328   2.164   8.623  0.1454  0.3201  0.0800
  333POPC   PO4 4502   4.651   1.999   8.841  0.0308  0.1697  0.2687
  333POPC   GL1 4503   4.830   1.893   9.253 -0.1865 -0.1394 -0.4178
  333POPC   GL2 4504   4.754   1.602   9.258 -0.0890  0.1658 -0.2228
  333POPC   C1A 4505   4.787   1.757   9.759 -0.3042 -0.1164  0.0638
  333POPC   D2A 4506   4.594   1.482  10.084  0.0357  0.2986  0.0976
  333POPC   C3A 4507   4.664   1.307  10.322  0.1454 -0.0379 -0.1134
  333POPC   C4A 4508   5.076   1.111  10.507 -0.1043  0.0658 -0.1496
  333POPC   C1B 4509   4.590   1.308   9.469  0.0330 -0.2072 -0.0342
  333POPC   C2B 4510   4.758   0.974   9.843 -0.0118 -0.3454  0.4991
  333POPC   C3B 4511   4.954   0.767  10.137 -0.3638 -0.0525 -0.0527
  333POPC   C4B 4512   5.390   0.627  10.122  0.1168  0.1582 -0.1060
  334POPC   NC3 4513   7.399   8.868  11.261  0.0797  0.2359  0.2441
  334POPC   PO4 4514   7.798   8.626  11.403  0.0859 -0.1933  0.0064
  334POPC   GL1 4515   8.174   8.459  11.225  0.3534  0.0383  0.1253
  334POPC   GL2 4516   8.419   8.535  11.340  0.5184 -0.0652  0.3006
  334POPC   C1A 4517   8.444   8.400  10.794  0.2469  0.0795  0.1045
  334POPC   D2A 4518   8.705   8.246  10.585 -0.1539  0.1812 -0.1922
  334POPC   C3A 4519   8.959   7.886  10.727  0.2648 -0.0024  0.0979
  334POPC   C4A 4520   9.055   7.524  10.742  0.0870  0.1071 -0.1227
  334POPC   C1B 4521   8.769   8.641  11.054 -0.1707  0.3106 -0.4156
  334POPC   C2B 4522   8.886   8.710  10.593 -0.0678 -0.0718 -0.0100
  334POPC   C3B 4523   8.920   8.907  10.132  0.0351 -0.0150  0.2948
  334POPC   C4B 4524   9.160   9.267   9.988  0.0118 -0.2763  0.2242
  335POPC   NC3 4525  13.009   4.600   8.658  0.0603 -0.1751 -0.1123
  335POPC   PO4 4526  12.923   5.073   8.523 -0.0846  0.0585 -0.1868
  335POPC   GL1 4527  13.210   4.944   8.891  0.0973 -0.4865 -0.0853
  335POPC   GL2 4528  13.551   5.158   8.919  0.1013 -0.1365  0.2128
  335POPC   C1A 4529  13.258   5.132   9.335 -0.0666  0.0491 -0.2438
  335POPC   D2A 4530  13.100   5.374   9.775 -0.2467  0.1929  0.2373
  335POPC   C3A 4531  13.174   5.257  10.162 -0.0602  0.0155 -0.0036
  335POPC   C4A 4532  13.044   5.223  10.622 -0.2267 -0.2915  0.1741
  335POPC   C1B 4533  13.671   5.468   9.258 -0.3644  0.4277  0.1530
  335POPC   C2B 4534  13.556   5.453   9.656  0.0318 -0.1209 -0.0677
  335POPC   C3B 4535  13.501   5.692  10.082  0.2140 -0.2909  0.1628
  335POPC   C4B 4536  13.384   5.645  10.446  0.2129 -0.1283  0.2710
  336POPC   NC3 4537   4.041   4.911   8.608 -0.1913  0.1621 -0.3202
  336POPC   PO4 4538   3.641   4.910   8.710 -0.0858 -0.0485 -0.1665
  336POPC   GL1 4539   3.576   5.038   9.305 -0.0136 -0.0200  0.2641
  336POPC   GL2 4540   3.863   5.024   9.481 -0.0356  0.0137  0.0525
  336POPC   C1A 4541   3.602   5.384   9.676  0.4184  0.0464 -0.0283
  336POPC   D2A 4542   3.667   5.427  10.072  0.1500  0.1829 -0.0367
  336POPC   C3A 4543   3.328   5.367  10.355  0.2418  0.1431 -0.0902
  336POPC   C4A 4544   3.072   5.444  10.610  0.0725 -0.0867 -0.0115
  336POPC   C1B 4545   3.651   4.855   9.828  0.0030 -0.0638 -0.0570
  336POPC   C2B 4546   3.511   4.817  10.152  0.0503  0.0425 -0.0765
  336POPC   C3B 4547   3.582   4.855  10.506  0.1657 -0.0501  0.0651
  336POPC   C4B 4548   3.551   4.681  10.921 -0.0100  0.1656 -0.0977
  337POPC   NC3 4549   7.624   4.781  11.765 -0.0205  0.0745  0.2412
  337POPC   PO4 4550   8.092   5.019  11.914 -0.0438  0.2481 -0.1235
  337POPC   GL1 4551   7.968   5.092  11.454  0.0958  0.2838  0.0774
  337POPC   GL2 4552   7.738   4.900  11.291 -0.1270 -0.0014  0.1428
  337POPC   C1A 4553   8.146   5.060  11.016 -0.0497  0.0433 -0.1279
  337POPC   D2A 4554   8.306   4.785  10.792 -0.4253 -0.0797 -0.3403
  337POPC   C3A 4555   8.022   4.435  10.535  0.1303  0.0414  0.0477
  337POPC   C4A 4556   8.090   4.154  10.243 -0.0527  0.0755 -0.4262
  337POPC   C1B 4557   7.525   5.244  11.025  0.2824  0.2537  0.2668
  337POPC   C2B 4558   7.391   5.151  10.668 -0.0529  0.3471 -0.1007
  337POPC   C3B 4559   7.406   4.887  10.369  0.0521  0.0311  0.4071
  337POPC   C4B 4560   7.386   4.799   9.876  0.0083 -0.0860  0.1842
  338POPC   NC3 4561   6.986  11.674   8.366  0.1266 -0.0794  0.1385
  338POPC   PO4 4562   7.039  11.815   8.830 -0.2782 -0.0594 -0.2602
  338POPC   GL1 4563   7.166  12.261   8.933  0.0312 -0.1509 -0.0405
  338POPC   GL2 4564   7.152  12.503   8.712  0.2022 -0.4714  0.3319
  338POPC   C1A 4565   7.036  12.506   9.389 -0.1422 -0.0239  0.1772
  338POPC   D2A 4566   7.062  12.874   9.782 -0.0051  0.1575  0.4013
  338POPC   C3A 4567   7.273  13.059   9.961  0.3518  0.0397 -0.3800
  338POPC   C4A 4568   7.566  12.906  10.258  0.0349  0.2574 -0.2740
  338POPC   C1B 4569   7.043  12.892   8.998  0.1894  0.1326 -0.0896
  338POPC   C2B 4570   6.731  13.083   9.236 -0.3073 -0.2306  0.1096
  338POPC   C3B 4571   6.609  12.780   9.587  0.0290  0.1185 -0.0671
  338POPC   C4B 4572   6.545  12.707  10.015 -0.0477 -0.3440 -0.0977
  339POPC   NC3 4573   6.638   9.250  11.548  0.1782 -0.1871 -0.1786
  339POPC   PO4 4574   6.988   9.340  11.224  0.0879 -0.0234 -0.0463
  339POPC   GL1 4575   7.312   9.294  10.999 -0.0001 -0.0902  0.0024
  339POPC   GL2 4576   7.718   9.280  11.129 -0.0621 -0.0093 -0.1772
  339POPC   C1A 4577   7.399   9.396  10.668 -0.1596  0.0743  0.3676
  339POPC   D2A 4578   7.749   9.421  10.513 -0.1013 -0.0925 -0.0244
  339POPC   C3A 4579   8.043   9.155  10.200  0.0608  0.0618 -0.2134
  339POPC   C4A 4580   8.077   9.094   9.811 -0.0620 -0.1316  0.2335
  339POPC   C1B 4581   8.163   9.315  10.844 -0.4052  0.1412  0.2771
  339POPC   C2B 4582   8.597   9.435  10.760 -0.1751 -0.0529  0.1176
  339POPC   C3B 4583   9.021   9.595  10.908  0.0857  0.0300 -0.2952
  339POPC   C4B 4584   9.441   9.832  11.019  0.0617  0.0287 -0.0625
  340POPC   NC3 4585   4.213   4.805   9.111  0.0447 -0.1618  0.3601
  340POPC   PO4 4586   4.605   4.768   8.859  0.1838  0.1008  0.2906
  340POPC   GL1 4587   4.921   4.697   9.165 -0.0404 -0.2262  0.4489
  340POPC   GL2 4588   5.286   4.672   9.012  0.0034 -0.0778 -0.2911
  340POPC   C1A 4589   5.087   4.839   9.561 -0.0985 -0.1099 -0.2755
  340POPC   D2A 4590   5.241   5.077   9.967 -0.1930  0.2655  0.0985
  340POPC   C3A 4591   5.507   5.424   9.742  0.0722  0.3193 -0.0183
  340POPC   C4A 4592   5.477   5.856   9.618  0.3763 -0.0108 -0.1100
  340POPC   C1B 4593   5.362   4.454   9.467 -0.1420 -0.3493 -0.1956
  340POPC   C2B 4594   5.403   4.069   9.750  0.0519  0.1438  0.2524
  340POPC   C3B 4595   5.182   3.869  10.132  0.0873  0.1512 -0.0106
  340POPC   C4B 4596   5.028   3.551  10.393 -0.1648  0.2897  0.2342
  341POPC   NC3 4597  11.136   6.704   8.347 -0.1789  0.0398 -0.2545
  341POPC   PO4 4598  11.223   7.135   8.368  0.3054  0.1235 -0.2027
  341POPC   GL1 4599  10.900   7.150   8.614  0.0963 -0.0103 -0.0108
  341POPC   GL2 4600  10.588   7.117   8.404  0.2327 -0.1050  0.2154
  341POPC   C1A 4601  10.628   7.091   8.887  0.0765 -0.1421 -0.0247
  341POPC   D2A 4602  10.570   7.318   9.251  0.1220 -0.1986  0.2191
  341POPC   C3A 4603  10.057   7.342   9.448 -0.0656 -0.1180 -0.0303
  341POPC   C4A 4604   9.951   7.280   9.900  0.0849 -0.2451  0.0059
  341POPC   C1B 4605  10.142   7.093   8.657  0.1484 -0.2039 -0.2992
  341POPC   C2B 4606  10.039   7.016   9.061 -0.0276 -0.0645  0.0612
  341POPC   C3B 4607   9.867   6.890   9.542 -0.1628  0.0353 -0.1374
  341POPC   C4B 4608   9.596   6.866   9.949 -0.3709  0.0122  0.1801
  342POPC   NC3 4609   9.303   8.009   7.063 -0.2684 -0.3082  0.0977
  342POPC   PO4 4610   9.425   8.011   7.488  0.1101  0.1495 -0.3226
  342POPC   GL1 4611   9.601   7.674   7.816 -0.1611  0.4898 -0.0644
  342POPC   GL2 4612   9.556   7.821   8.098  0.1574  0.2315 -0.1733
  342POPC   C1A 4613   9.521   7.202   7.993  0.0464  0.0204  0.2766
  342POPC   D2A 4614   9.705   6.817   8.195  0.0952  0.1136  0.1600
  342POPC   C3A 4615   9.698   6.763   8.703  0.0257 -0.0505 -0.0349
  342POPC   C4A 4616   9.476   6.883   8.968 -0.0024  0.1036 -0.1197
  342POPC   C1B 4617   9.615   8.056   8.430  0.2831  0.0203  0.1760
  342POPC   C2B 4618   9.811   7.951   8.828  0.2885 -0.4063  0.1878
  342POPC   C3B 4619   9.731   7.714   9.200 -0.3660  0.2510 -0.0130
  342POPC   C4B 4620   9.632   7.292   9.185 -0.1960  0.2401  0.0809
  343POPC   NC3 4621  11.189  10.603   8.113 -0.0331  0.1043 -0.0055
  343POPC   PO4 4622  11.560  10.915   8.003 -0.0188  0.0959 -0.0065
  343POPC   GL1 4623  11.521  10.850   8.403  0.1997 -0.1898 -0.0294
  343POPC   GL2 4624  11.222  10.913   8.559 -0.1515 -0.0316  0.2371
  343POPC   C1A 4625  11.683  10.534   8.696  0.2668 -0.1185  0.2464
  343POPC   D2A 4626  11.845  10.287   9.041 -0.0338 -0.1670 -0.0736
  343POPC   C3A 4627  11.907   9.875   9.265 -0.3247 -0.2290 -0.1596
  343POPC   C4A 4628  12.112   9.545   9.105  0.6936 -0.1615 -0.1682
  343POPC   C1B 4629  11.244  10.731   8.950 -0.0147  0.0258 -0.2582
  343POPC   C2B 4630  11.458  10.506   9.242  0.2569  0.1708  0.2757
  343POPC   C3B 4631  11.742  10.318   9.530  0.0367 -0.3700  0.0721
  343POPC   C4B 4632  11.847   9.978   9.852  0.1161  0.0327  0.1750
  344POPC   NC3 4633  10.537   3.081   8.385  0.4160  0.2011  0.2206
  344POPC   PO4 4634  10.264   3.444   8.296 -0.0897  0.0643 -0.0681
  344POPC   GL1 4635  10.246   3.550   8.722  0.0699 -0.0560  0.1731
  344POPC   GL2 4636  10.145   3.823   8.827  0.0406 -0.0662 -0.0651
  344POPC   C1A 4637  10.428   3.523   9.079  0.1560  0.1259 -0.2172
  344POPC   D2A 4638  10.713   3.483   9.456  0.4045 -0.0371 -0.2071
  344POPC   C3A 4639  10.555   3.862   9.709 -0.0145 -0.2187  0.1020
  344POPC   C4A 4640  10.552   4.130  10.098 -0.1383  0.0141  0.0985
  344POPC   C1B 4641  10.045   3.670   9.273  0.0791 -0.3600 -0.0005
  344POPC   C2B 4642  10.133   3.508   9.696  0.1199  0.0353  0.3527
  344POPC   C3B 4643  10.313   3.540  10.065  0.1964  0.0859  0.1558
  344POPC   C4B 4644  10.410   3.743  10.495  0.0023 -0.0174  0.1476
  345POPC   NC3 4645  10.997  12.551   8.003 -0.0691  0.3194  0.0302
  345POPC   PO4 4646  10.975  12.806   8.274 -0.1338 -0.4326 -0.1407
  345POPC   GL1 4647  10.776  12.875   8.657  0.2621  0.0796 -0.0022
  345POPC   GL2 4648  10.666  13.039   8.994 -0.1749 -0.3854  0.0117
  345POPC   C1A 4649  10.770  12.521   9.017 -0.0309 -0.1282  0.1456
  345POPC   D2A 4650  11.071  12.226   9.009  0.0875  0.0765 -0.1978
  345POPC   C3A 4651  11.314  12.272   9.422 -0.0363 -0.0857 -0.2584
  345POPC   C4A 4652  11.424  12.213   9.868 -0.1900  0.0785  0.0253
  345POPC   C1B 4653  10.646  13.191   9.415 -0.1233 -0.0669  0.1287
  345POPC   C2B 4654  10.663  13.190   9.855  0.0395 -0.2653 -0.1665
  345POPC   C3B 4655  10.866  13.030  10.125 -0.3565  0.1863  0.0108
  345POPC   C4B 4656  10.781  12.642  10.364 -0.0618 -0.0877 -0.0517
  346POPC   NC3 4657  12.709   4.820  12.106  0.2381  0.1454  0.1396
  346POPC   PO4 4658  12.696   5.190  12.072 -0.0647 -0.3347  0.2210
  346POPC   GL1 4659  12.531   5.362  11.811 -0.3627  0.4530  0.2138
  346POPC   GL2 4660  12.570   5.746  11.884 -0.2852  0.2761 -0.1141
  346POPC   C1A 4661  12.531   5.533  11.413  0.1709  0.2135 -0.2518
  346POPC   D2A 4662  12.527   5.566  11.000 -0.0255  0.1802 -0.2158
  346POPC   C3A 4663  12.145   5.566  10.797 -0.0153 -0.0135  0.0974
  346POPC   C4A 4664  11.840   5.574  10.511 -0.1235 -0.2025  0.1378
  346POPC   C1B 4665  12.381   5.945  11.520 -0.1646  0.1081  0.1220
  346POPC   C2B 4666  12.204   5.980  11.182  0.3404 -0.0217  0.0838
  346POPC   C3B 4667  12.342   6.037  10.769 -0.2111 -0.1325  0.0071
  346POPC   C4B 4668  12.342   5.850  10.374  0.1788  0.3093  0.1292
  347POPC   NC3 4669   9.537   5.268   8.352 -0.1861  0.0329  0.1718
  347POPC   PO4 4670   9.037   5.356   8.331  0.1181 -0.3523  0.1979
  347POPC   GL1 4671   9.120   5.453   8.738  0.0582 -0.0467 -0.0414
  347POPC   GL2 4672   9.351   5.568   8.740  0.0749 -0.0500  0.0211
  347POPC   C1A 4673   9.170   5.277   9.203 -0.0843  0.3726 -0.1931
  347POPC   D2A 4674   8.976   5.378   9.451 -0.4239 -0.1472 -0.0983
  347POPC   C3A 4675   9.194   5.525   9.861 -0.1339  0.0635 -0.1168
  347POPC   C4A 4676   9.148   5.324  10.156 -0.0743  0.2601  0.0030
  347POPC   C1B 4677   9.373   5.750   9.150 -0.1689 -0.2931 -0.0889
  347POPC   C2B 4678   9.152   5.951   9.457 -0.0634 -0.0528 -0.1937
  347POPC   C3B 4679   9.011   6.391   9.497 -0.0240  0.2140 -0.2669
  347POPC   C4B 4680   8.702   6.553   9.416  0.1196  0.0082  0.0200
  348POPC   NC3 4681   2.791   6.189   8.910 -0.0664  0.0494 -0.0582
  348POPC   PO4 4682   2.286   6.207   8.967 -0.1181  0.0286  0.0006
  348POPC   GL1 4683   2.368   6.367   9.370  0.1141  0.0174  0.0588
  348POPC   GL2 4684   2.048   6.345   9.454  0.1300  0.0211  0.2436
  348POPC   C1A 4685   2.473   6.481   9.717 -0.1949  0.0881 -0.3640
  348POPC   D2A 4686   2.569   6.380  10.061  0.0452  0.1879  0.0448
  348POPC   C3A 4687   2.484   6.065  10.362 -0.0346  0.0884  0.0599
  348POPC   C4A 4688   2.748   5.916  10.644 -0.3129  0.0312  0.3511
  348POPC   C1B 4689   1.672   6.452   9.725 -0.1433 -0.0676 -0.1467
  348POPC   C2B 4690   1.311   6.652   9.935  0.2265 -0.4512 -0.3255
  348POPC   C3B 4691   0.962   6.487  10.107  0.0504  0.0050 -0.1252
  348POPC   C4B 4692   0.577   6.625  10.353 -0.0042  0.2985  0.0867
  349POPC   NC3 4693  11.298   8.710   8.603 -0.3857  0.2791 -0.1249
  349POPC   PO4 4694  10.902   8.431   8.413  0.0057 -0.2147  0.0360
  349POPC   GL1 4695  10.824   8.396   8.809  0.0888  0.2613 -0.3117
  349POPC   GL2 4696  10.851   8.135   8.901  0.0725  0.0891 -0.0972
  349POPC   C1A 4697  10.546   8.393   9.217  0.0907 -0.1875  0.2113
  349POPC   D2A 4698  10.204   8.234   9.092 -0.0916  0.0021 -0.0851
  349POPC   C3A 4699   9.788   8.438   8.933  0.4566 -0.4425  0.3253
  349POPC   C4A 4700   9.386   8.323   8.779 -0.0725  0.1439  0.1497
  349POPC   C1B 4701  10.588   7.888   9.235  0.1915  0.1894 -0.0335
  349POPC   C2B 4702  10.334   7.793   9.499  0.1985  0.1755 -0.2120
  349POPC   C3B 4703  10.006   7.775   9.656  0.2596  0.1523  0.0382
  349POPC   C4B 4704   9.522   7.826   9.672 -0.0274 -0.1047  0.3367
  350POPC   NC3 4705   3.060  12.855   8.697  0.1568  0.4164  0.2810
  350POPC   PO4 4706   3.496  12.987   8.671 -0.1491 -0.1662  0.0824
  350POPC   GL1 4707   3.358  12.926   9.071 -0.1904 -0.0481 -0.1344
  350POPC   GL2 4708   3.629  12.888   9.320 -0.3053 -0.2659 -0.3496
  350POPC   C1A 4709   3.136  13.017   9.503 -0.1390 -0.1859  0.1684
  350POPC   D2A 4710   3.283  13.197   9.948 -0.3899 -0.0461 -0.0583
  350POPC   C3A 4711   3.630  13.345  10.142  0.2781  0.1213 -0.1979
  350POPC   C4A 4712   4.018  13.312  10.152 -0.1725 -0.3333 -0.2000
  350POPC   C1B 4713   3.617  13.256   9.378  0.2688 -0.3725 -0.3403
  350POPC   C2B 4714   3.718  13.515   9.621 -0.1047 -0.1877  0.1876
  350POPC   C3B 4715   4.009  13.715   9.920 -0.0411  0.3216  0.0232
  350POPC   C4B 4716   4.473  13.561   9.929  0.0547  0.1964  0.0335
  351POPC   NC3 4717  11.046   1.391   7.970  0.2348  0.3480  0.4924
  351POPC   PO4 4718  11.003   1.147   8.424  0.2079  0.2567 -0.0021
  351POPC   GL1 4719  11.128   1.243   8.819  0.0285 -0.1759  0.0046
  351POPC   GL2 4720  11.287   0.997   9.016 -0.0858 -0.0103 -0.1473
  351POPC   C1A 4721  10.991   1.370   9.239  0.4345 -0.1265 -0.2544
  351POPC   D2A 4722  11.048   1.367   9.701 -0.0426  0.1184 -0.0987
  351POPC   C3A 4723  10.942   1.465  10.143  0.2163  0.0102  0.1979
  351POPC   C4A 4724  10.950   1.438  10.538 -0.0934  0.0781  0.0652
  351POPC   C1B 4725  11.207   0.985   9.415  0.0770 -0.2803  0.0787
  351POPC   C2B 4726  11.494   1.203   9.684  0.1869  0.0384  0.1233
  351POPC   C3B 4727  11.407   1.478  10.054 -0.4372 -0.1889  0.1011
  351POPC   C4B 4728  11.538   1.803  10.341  0.1281 -0.4180 -0.0361
  352POPC   NC3 4729   4.644   4.294   8.878 -0.3305 -0.0080 -0.0335
  352POPC   PO4 4730   4.281   4.177   8.959  0.1600 -0.2302  0.0695
  352POPC   GL1 4731   4.419   4.368   9.331  0.0106 -0.2520  0.2687
  352POPC   GL2 4732   4.174   4.080   9.463 -0.0155 -0.0256 -0.0459
  352POPC   C1A 4733   4.800   4.463   9.596 -0.1119  0.0963 -0.0329
  352POPC   D2A 4734   5.125   4.392   9.910  0.2840 -0.0106 -0.0327
  352POPC   C3A 4735   4.758   4.093  10.147  0.1529 -0.2032  0.1516
  352POPC   C4A 4736   4.647   3.954  10.524 -0.0682  0.2764  0.0981
  352POPC   C1B 4737   4.040   3.861   9.820 -0.0411 -0.0731 -0.3570
  352POPC   C2B 4738   3.582   3.719  10.001  0.4307  0.1594  0.1212
  352POPC   C3B 4739   3.238   3.415  10.029 -0.0873  0.4040  0.3011
  352POPC   C4B 4740   3.199   3.011  10.260 -0.1292 -0.2677 -0.1621
  353POPC   NC3 4741   1.500  10.230   7.473  0.1124  0.0020 -0.0480
  353POPC   PO4 4742   1.589  10.110   7.871 -0.2397  0.1164  0.4105
  353POPC   GL1 4743   1.600  10.155   8.350  0.1353 -0.0314  0.0204
  353POPC   GL2 4744   1.328  10.096   8.412  0.1567 -0.4890 -0.1436
  353POPC   C1A 4745   1.781  10.107   8.793  0.3912 -0.0710  0.4186
  353POPC   D2A 4746   1.690   9.901   9.216  0.1946  0.1250  0.0248
  353POPC   C3A 4747   1.450  10.039   9.515  0.0190 -0.2106 -0.1899
  353POPC   C4A 4748   1.255  10.114   9.898  0.1648  0.0604 -0.1613
  353POPC   C1B 4749   1.313  10.118   9.020  0.2643 -0.4935 -0.4661
  353POPC   C2B 4750   1.203  10.460   9.386  0.0075  0.1985 -0.1726
  353POPC   C3B 4751   1.514  10.748   9.639  0.3786  0.1480  0.1322
  353POPC   C4B 4752   1.731  11.066   9.890 -0.2794 -0.0130  0.0488
  354POPC   NC3 4753   0.131   6.330   8.691 -0.0100  0.0333 -0.2825
  354POPC   PO4 4754   0.106   5.868   8.551 -0.1158  0.0286  0.0756
  354POPC   GL1 4755   0.067   5.509   8.874  0.0074 -0.1418  0.0640
  354POPC   GL2 4756  -0.263   5.540   8.851  0.0981 -0.0192 -0.0514
  354POPC   C1A 4757   0.157   5.628   9.344 -0.1585  0.2470  0.1248
  354POPC   D2A 4758   0.331   5.961   9.584 -0.1767 -0.1831 -0.2530
  354POPC   C3A 4759   0.145   6.096   9.845  0.0268 -0.2194  0.3463
  354POPC   C4A 4760  -0.036   5.805  10.206  0.2317  0.3133 -0.0987
  354POPC   C1B 4761  -0.392   5.609   9.264 -0.2835  0.0714 -0.0194
  354POPC   C2B 4762  -0.424   5.279   9.584  0.1898  0.0204 -0.0274
  354POPC   C3B 4763  -0.626   4.964   9.803  0.0685  0.1119 -0.1424
  354POPC   C4B 4764  -0.559   4.606   9.959 -0.1001 -0.0166  0.1071
  355POPC   NC3 4765  12.176   8.046  12.549  0.0510 -0.1040  0.0744
  355POPC   PO4 4766  12.227   8.423  12.554 -0.1110 -0.2656  0.0387
  355POPC   GL1 4767  12.068   8.222  12.080 -0.2860  0.2779  0.2827
  355POPC   GL2 4768  12.331   8.096  11.944 -0.2785 -0.4120  0.0259
  355POPC   C1A 4769  11.906   8.340  11.707 -0.0233 -0.0566 -0.1071
  355POPC   D2A 4770  11.770   8.312  11.285  0.0128 -0.1492 -0.0360
  355POPC   C3A 4771  12.046   8.130  11.021 -0.2734  0.0285  0.0089
  355POPC   C4A 4772  12.145   7.752  10.990  0.0928  0.2746 -0.0804
  355POPC   C1B 4773  12.332   8.431  11.592 -0.4148 -0.0775  0.0447
  355POPC   C2B 4774  12.446   8.397  11.172 -0.0499  0.1635 -0.5371
  355POPC   C3B 4775  12.634   8.232  10.816  0.1872 -0.0516  0.2123
  355POPC   C4B 4776  12.352   7.942  10.457  0.1997 -0.0002  0.1104
  356POPC   NC3 4777   8.594   3.526   7.851 -0.1116 -0.1604 -0.1392
  356POPC   PO4 4778   8.414   3.291   8.187 -0.0573  0.0807 -0.0558
  356POPC   GL1 4779   8.620   3.039   8.545 -0.0090 -0.0877 -0.0183
  356POPC   GL2 4780   8.908   2.911   8.552 -0.1331  0.2377  0.1928
  356POPC   C1A 4781   8.456   2.858   9.058  0.2221  0.1717 -0.1231
  356POPC   D2A 4782   8.320   2.727   9.446  0.2041 -0.0381 -0.0029
  356POPC   C3A 4783   8.024   2.964   9.517  0.0183 -0.0828 -0.1078
  356POPC   C4A 4784   7.815   3.299   9.799  0.1521 -0.2271 -0.0909
  356POPC   C1B 4785   8.915   3.102   8.972 -0.0501 -0.2041 -0.3292
  356POPC   C2B 4786   8.831   2.969   9.474 -0.0362  0.0654  0.2593
  356POPC   C3B 4787   8.582   2.731   9.827 -0.1055 -0.0310  0.3721
  356POPC   C4B 4788   8.752   2.453  10.113  0.1762 -0.1936  0.0888
  357POPC   NC3 4789   3.026   3.720   8.382 -0.2584 -0.0229 -0.0266
  357POPC   PO4 4790   3.076   3.695   8.759 -0.0859  0.3260 -0.2331
  357POPC   GL1 4791   2.941   3.774   9.156 -0.1231  0.3084 -0.0021
  357POPC   GL2 4792   2.799   4.082   9.116 -0.1427 -0.0133  0.0211
  357POPC   C1A 4793   2.674   3.586   9.454 -0.2358  0.2106 -0.0854
  357POPC   D2A 4794   2.412   3.353   9.842 -0.2025 -0.0588  0.0484
  357POPC   C3A 4795   2.099   3.601  10.103 -0.5382  0.2707 -0.1743
  357POPC   C4A 4796   2.290   3.898  10.345 -0.3174 -0.0656  0.1153
  357POPC   C1B 4797   2.877   4.374   9.489 -0.1715 -0.0519 -0.1726
  357POPC   C2B 4798   3.009   4.793   9.639  0.1263  0.0815  0.0138
  357POPC   C3B 4799   3.229   5.099   9.816  0.2228 -0.2283  0.1678
  357POPC   C4B 4800   3.238   5.622   9.908 -0.0497 -0.2572 -0.0045
  358POPC   NC3 4801   5.482   4.638   8.410 -0.1174 -0.0562  0.2288
  358POPC   PO4 4802   5.559   4.966   8.565 -0.0601  0.0287  0.0131
  358POPC   GL1 4803   5.728   4.773   8.853  0.0289  0.1912  0.0702
  358POPC   GL2 4804   6.005   4.821   8.766 -0.4840 -0.1406  0.1310
  358POPC   C1A 4805   5.968   4.463   9.125 -0.0603 -0.1666 -0.2961
  358POPC   D2A 4806   6.111   4.612   9.662 -0.1889 -0.1162 -0.1393
  358POPC   C3A 4807   6.415   4.662   9.874 -0.0749  0.2312  0.1233
  358POPC   C4A 4808   6.685   5.069   9.962 -0.0944  0.0097  0.0189
  358POPC   C1B 4809   6.056   4.968   9.262 -0.1890  0.0042  0.0442
  358POPC   C2B 4810   6.029   5.138   9.693  0.0734  0.0688  0.1488
  358POPC   C3B 4811   6.169   5.151  10.092  0.0880 -0.0623 -0.3403
  358POPC   C4B 4812   6.202   5.071  10.546  0.1159  0.2257  0.3065
  359POPC   NC3 4813   3.734   0.370   8.700  0.0861 -0.1285  0.3165
  359POPC   PO4 4814   4.146   0.519   8.727 -0.0388  0.2511  0.2157
  359POPC   GL1 4815   4.284   0.467   9.158  0.0828  0.3927 -0.2044
  359POPC   GL2 4816   4.059   0.263   9.162 -0.0125 -0.5147 -0.5272
  359POPC   C1A 4817   4.225   0.813   9.478  0.0247 -0.2274 -0.2398
  359POPC   D2A 4818   4.247   1.069   9.703 -0.2038  0.1803 -0.0445
  359POPC   C3A 4819   4.250   0.965  10.116 -0.0697 -0.0499  0.1216
  359POPC   C4A 4820   4.548   0.757  10.501  0.1750 -0.0464  0.0130
  359POPC   C1B 4821   4.260   0.203   9.562  0.1183  0.0119  0.0232
  359POPC   C2B 4822   4.384  -0.067   9.891  0.1101  0.0600 -0.3358
  359POPC   C3B 4823   4.426  -0.308  10.339 -0.1195 -0.0108 -0.0928
  359POPC   C4B 4824   4.571  -0.314  10.769  0.2051  0.3989  0.0246
  360POPC   NC3 4825   8.941   1.512  12.016  0.3320 -0.2256  0.1348
  360POPC   PO4 4826   9.315   1.173  11.879  0.0859 -0.1439  0.2873
  360POPC   GL1 4827   9.401   0.763  11.685  0.1780 -0.1700  0.0026
  360POPC   GL2 4828   9.401   0.881  11.290 -0.2813  0.1382 -0.0280
  360POPC   C1A 4829   9.788   0.723  11.486  0.0929  0.0538 -0.0737
  360POPC   D2A 4830   9.891   0.674  11.084  0.1220  0.1912 -0.0823
  360POPC   C3A 4831   9.501   0.756  10.829  0.0240 -0.0859 -0.0745
  360POPC   C4A 4832   9.180   1.032  10.605  0.3499 -0.1005 -0.2914
  360POPC   C1B 4833   9.083   0.778  11.062 -0.3147 -0.1710 -0.0049
  360POPC   C2B 4834   9.042   0.335  10.886  0.0751 -0.1084  0.2062
  360POPC   C3B 4835   9.078   0.227  10.442  0.0485  0.1784  0.1599
  360POPC   C4B 4836   9.283   0.503  10.197  0.1800 -0.2863  0.0771
  361POPC   NC3 4837  12.899   9.771   7.966 -0.0357 -0.0973  0.0416
  361POPC   PO4 4838  13.176  10.002   8.172  0.1038 -0.2781  0.0041
  361POPC   GL1 4839  13.171  10.071   8.578 -0.2019  0.1164 -0.2305
  361POPC   GL2 4840  13.033   9.766   8.799 -0.1526  0.0975  0.2391
  361POPC   C1A 4841  13.322  10.263   9.067  0.3365 -0.1256  0.0682
  361POPC   D2A 4842  13.190  10.119   9.452 -0.0317  0.2264  0.1911
  361POPC   C3A 4843  13.338  10.086   9.847 -0.0826 -0.1279  0.0845
  361POPC   C4A 4844  13.517   9.853  10.142  0.0860 -0.1504  0.3049
  361POPC   C1B 4845  13.195   9.590   9.151  0.0862 -0.0335  0.1613
  361POPC   C2B 4846  13.284   9.389   9.547  0.1631 -0.0188  0.0340
  361POPC   C3B 4847  13.430   9.152   9.873  0.0579  0.3629  0.0129
  361POPC   C4B 4848  13.606   8.837  10.185  0.2986  0.0793  0.1875
  362POPC   NC3 4849   9.323   6.287  11.882 -0.0083  0.0425 -0.0706
  362POPC   PO4 4850   8.967   6.593  11.941 -0.0655  0.0945 -0.2525
  362POPC   GL1 4851   9.081   6.532  11.553  0.1714 -0.0811  0.0781
  362POPC   GL2 4852   9.386   6.425  11.378 -0.2296  0.1761  0.0406
  362POPC   C1A 4853   9.008   6.781  11.252 -0.3935 -0.0899  0.0048
  362POPC   D2A 4854   8.613   6.615  11.009 -0.0003 -0.0859 -0.0717
  362POPC   C3A 4855   8.337   6.303  11.184 -0.0088 -0.4520  0.1842
  362POPC   C4A 4856   7.900   6.119  11.042 -0.1090  0.1315 -0.1851
  362POPC   C1B 4857   9.456   6.545  10.936 -0.2885 -0.3189 -0.3642
  362POPC   C2B 4858   9.454   6.774  10.510  0.2442 -0.1425  0.2615
  362POPC   C3B 4859   9.569   7.169  10.425  0.0340 -0.1087  0.0168
  362POPC   C4B 4860   9.810   7.586  10.368  0.1115 -0.3203 -0.0487
  363POPC   NC3 4861   7.424  11.784   9.102 -0.0291 -0.2822  0.3977
  363POPC   PO4 4862   7.576  11.473   9.207 -0.2130  0.0163  0.1746
  363POPC   GL1 4863   7.687  11.631   9.665  0.1422  0.1188 -0.0504
  363POPC   GL2 4864   7.562  11.917   9.630 -0.1059 -0.0997 -0.0721
  363POPC   C1A 4865   7.916  11.815   9.954 -0.3195  0.0346  0.1957
  363POPC   D2A 4866   7.936  12.229  10.004 -0.0853  0.1209 -0.0309
  363POPC   C3A 4867   7.865  12.302   9.650 -0.1129 -0.2178  0.2254
  363POPC   C4A 4868   7.695  12.332   9.355 -0.1716 -0.1074  0.3231
  363POPC   C1B 4869   7.262  12.124   9.875 -0.1671 -0.0327  0.4569
  363POPC   C2B 4870   7.485  12.422  10.097 -0.0272 -0.0939 -0.0405
  363POPC   C3B 4871   7.901  12.501  10.415  0.1158 -0.0808 -0.2025
  363POPC   C4B 4872   8.175  12.731  10.500 -0.0054  0.1953 -0.2240
  364POPC   NC3 4873   0.934   1.560   8.196 -0.4007  0.0304 -0.1449
  364POPC   PO4 4874   1.063   1.113   8.260  0.2342 -0.0130  0.0186
  364POPC   GL1 4875   0.953   1.353   8.672 -0.3610 -0.1926 -0.2141
  364POPC   GL2 4876   1.165   1.443   8.867  0.0950 -0.0941 -0.0814
  364POPC   C1A 4877   0.647   1.440   8.963  0.0624  0.1562  0.0875
  364POPC   D2A 4878   0.499   1.365   9.330 -0.0871  0.1440  0.0120
  364POPC   C3A 4879   0.261   1.031   9.417  0.1971 -0.0740  0.4009
  364POPC   C4A 4880  -0.172   0.946   9.437 -0.0068  0.0065  0.0079
  364POPC   C1B 4881   1.049   1.437   9.251 -0.0611 -0.1791 -0.1224
  364POPC   C2B 4882   0.936   1.242   9.631  0.0956  0.2156  0.0379
  364POPC   C3B 4883   0.744   0.893   9.737  0.1177  0.0447 -0.1303
  364POPC   C4B 4884   0.754   0.471  10.048 -0.1564 -0.0091 -0.0033
  365POPC   NC3 4885   0.251   2.937   8.497  0.0402  0.0722 -0.4460
  365POPC   PO4 4886   0.462   3.265   8.348 -0.3022 -0.0383  0.0139
  365POPC   GL1 4887   0.569   3.206   8.868  0.2485 -0.1371 -0.0373
  365POPC   GL2 4888   0.969   3.236   8.950 -0.1380 -0.3130 -0.1050
  365POPC   C1A 4889   0.530   3.041   9.206 -0.0815 -0.0381 -0.2615
  365POPC   D2A 4890   0.588   2.690   9.618 -0.0637 -0.1487  0.0395
  365POPC   C3A 4891   0.487   2.488  10.045  0.5969  0.3038 -0.1520
  365POPC   C4A 4892   0.722   2.206  10.425 -0.0902 -0.1545  0.1384
  365POPC   C1B 4893   1.229   3.183   9.300 -0.3046 -0.0874  0.2249
  365POPC   C2B 4894   1.287   3.216   9.784  0.1346  0.0229  0.3254
  365POPC   C3B 4895   0.964   3.346  10.021  0.0414  0.0543 -0.2222
  365POPC   C4B 4896   0.667   3.277  10.391  0.1346 -0.1219  0.0013
  366POPC   NC3 4897  10.328  12.931   8.358 -0.5056  0.0858 -0.0522
  366POPC   PO4 4898  10.064  12.541   8.220  0.2076 -0.1513 -0.0028
  366POPC   GL1 4899  10.090  12.436   8.687  0.2344  0.1528  0.1957
  366POPC   GL2 4900  10.353  12.635   8.771 -0.1953  0.3865  0.0391
  366POPC   C1A 4901  10.352  12.163   9.098  0.0962 -0.1705 -0.2334
  366POPC   D2A 4902  10.273  11.936   9.363 -0.2185 -0.0921 -0.4088
  366POPC   C3A 4903  10.284  12.156   9.658  0.0361  0.0192 -0.2011
  366POPC   C4A 4904   9.984  12.292   9.926  0.0744  0.1224  0.4982
  366POPC   C1B 4905  10.337  12.749   9.144 -0.0055  0.1845 -0.0896
  366POPC   C2B 4906  10.501  12.649   9.609  0.1617  0.2583 -0.2027
  366POPC   C3B 4907  10.361  12.671   9.994 -0.1990  0.2877 -0.1851
  366POPC   C4B 4908  10.171  12.466  10.353  0.2648 -0.1223  0.2685
  367POPC   NC3 4909  12.050   1.451   8.272 -0.0473  0.2533 -0.0028
  367POPC   PO4 4910  12.267   1.767   8.349  0.2579 -0.0331  0.0517
  367POPC   GL1 4911  12.268   1.462   8.741  0.1154  0.0902  0.0458
  367POPC   GL2 4912  12.128   1.289   8.924 -0.3807  0.3142 -0.0237
  367POPC   C1A 4913  12.456   1.466   9.170 -0.2172 -0.0112  0.0713
  367POPC   D2A 4914  12.560   1.370   9.589 -0.2180  0.2020  0.1175
  367POPC   C3A 4915  12.377   1.392   9.991  0.0876 -0.0500 -0.2126
  367POPC   C4A 4916  12.301   1.411  10.520 -0.1410 -0.1173  0.0112
  367POPC   C1B 4917  12.066   1.375   9.409 -0.1805 -0.0352 -0.1204
  367POPC   C2B 4918  12.220   1.717   9.554 -0.3140 -0.1156 -0.0582
  367POPC   C3B 4919  12.349   2.120   9.616 -0.0927 -0.0862  0.2507
  367POPC   C4B 4920  12.838   2.300   9.510  0.1536 -0.0006  0.0097
  368POPC   NC3 4921   1.315   7.556  12.698 -0.1474  0.2370 -0.1905
  368POPC   PO4 4922   1.193   7.101  12.515  0.3411 -0.1444 -0.1538
  368POPC   GL1 4923   1.276   6.948  12.181  0.0312 -0.1683 -0.2225
  368POPC   GL2 4924   1.400   6.767  12.117  0.1960  0.3597 -0.2786
  368POPC   C1A 4925   1.022   6.986  11.829  0.0490  0.0523 -0.1183
  368POPC   D2A 4926   1.022   6.900  11.435 -0.1413  0.1140  0.0661
  368POPC   C3A 4927   0.758   7.165  11.180 -0.0961 -0.3197 -0.1393
  368POPC   C4A 4928   0.438   7.369  11.363 -0.0706 -0.3116  0.1394
  368POPC   C1B 4929   1.516   6.784  11.790  0.0077  0.2543 -0.2002
  368POPC   C2B 4930   1.536   7.043  11.386 -0.1866  0.2246 -0.2514
  368POPC   C3B 4931   1.207   6.939  10.994 -0.0376 -0.2866  0.2313
  368POPC   C4B 4932   0.915   7.064  10.711 -0.1567 -0.2987 -0.0033
  369POPC   NC3 4933   7.606   6.636   7.586  0.1355  0.3511  0.1218
  369POPC   PO4 4934   7.669   6.782   7.991 -0.2450 -0.2347  0.0949
  369POPC   GL1 4935   7.671   6.646   8.439 -0.2656 -0.1388  0.2986
  369POPC   GL2 4936   7.328   6.566   8.581 -0.1123  0.0433  0.2937
  369POPC   C1A 4937   7.790   6.490   8.848  0.1485  0.1693 -0.2764
  369POPC   D2A 4938   7.700   6.319   9.186 -0.0965 -0.1676 -0.0308
  369POPC   C3A 4939   7.509   6.498   9.481  0.2836 -0.1622  0.4269
  369POPC   C4A 4940   7.297   6.751   9.664 -0.3302 -0.1299 -0.1240
  369POPC   C1B 4941   7.270   6.370   8.914  0.1745  0.0704 -0.4997
  369POPC   C2B 4942   7.207   6.087   9.091 -0.1318 -0.1971  0.1045
  369POPC   C3B 4943   7.429   5.941   9.463  0.1104  0.1473 -0.2076
  369POPC   C4B 4944   7.693   6.124   9.689 -0.1556  0.2701 -0.3861
  370POPC   NC3 4945   0.668   7.899   8.644 -0.0188 -0.1408 -0.0789
  370POPC   PO4 4946   0.335   8.175   8.662  0.2276  0.0768  0.2654
  370POPC   GL1 4947   0.482   8.220   9.091  0.1649 -0.3392 -0.1487
  370POPC   GL2 4948   0.363   7.897   9.085 -0.0782 -0.0976 -0.0729
  370POPC   C1A 4949   0.455   8.470   9.549 -0.0416 -0.2811  0.0957
  370POPC   D2A 4950   0.732   8.498   9.866  0.3835  0.1592 -0.1116
  370POPC   C3A 4951   1.111   8.183   9.983  0.0225  0.3379 -0.4814
  370POPC   C4A 4952   0.991   7.833  10.227  0.2538  0.4873 -0.0572
  370POPC   C1B 4953   0.237   8.016   9.497 -0.0361  0.0652  0.0184
  370POPC   C2B 4954  -0.086   8.008   9.837 -0.1704 -0.0336  0.1629
  370POPC   C3B 4955  -0.229   7.815  10.291 -0.1358 -0.0689  0.3507
  370POPC   C4B 4956   0.036   8.125  10.600  0.0615  0.3777  0.0646
  371POPC   NC3 4957   0.184   3.149   7.936  0.0629  0.2606  0.0308
  371POPC   PO4 4958  -0.000   3.362   8.253  0.1132  0.0825  0.0822
  371POPC   GL1 4959   0.052   3.320   8.742  0.0390 -0.1079  0.1314
  371POPC   GL2 4960  -0.091   3.569   8.820  0.1169  0.1039  0.0823
  371POPC   C1A 4961   0.019   3.143   9.152 -0.1288 -0.0120 -0.2799
  371POPC   D2A 4962  -0.033   3.142   9.634 -0.0822  0.1221 -0.2011
  371POPC   C3A 4963  -0.219   3.351   9.930 -0.3312 -0.3837  0.1148
  371POPC   C4A 4964  -0.196   3.605  10.326  0.4112 -0.0989 -0.0244
  371POPC   C1B 4965  -0.321   3.656   9.168  0.0483 -0.0855 -0.0114
  371POPC   C2B 4966  -0.194   3.759   9.567  0.0941  0.0523 -0.0362
  371POPC   C3B 4967   0.169   3.953   9.820 -0.1242 -0.1508  0.4529
  371POPC   C4B 4968   0.304   4.063  10.336  0.0991  0.2863 -0.0118
  372POPC   NC3 4969   7.887  12.531   8.070  0.3458  0.0293 -0.0973
  372POPC   PO4 4970   7.612  12.483   8.451  0.1812 -0.5301 -0.3535
  372POPC   GL1 4971   7.629  12.671   8.824 -0.0569 -0.2139  0.1531
  372POPC   GL2 4972   7.935  12.597   8.967 -0.0317 -0.0440  0.1115
  372POPC   C1A 4973   7.498  12.882   9.090 -0.3718 -0.1889 -0.2140
  372POPC   D2A 4974   7.393  12.887   9.407  0.2646 -0.2039 -0.0421
  372POPC   C3A 4975   7.551  12.733   9.709  0.0627  0.0142 -0.5162
  372POPC   C4A 4976   7.911  12.756   9.949  0.3667 -0.3190 -0.0199
  372POPC   C1B 4977   7.927  12.866   9.368  0.0081 -0.2612 -0.0171
  372POPC   C2B 4978   8.219  13.078   9.773 -0.0215 -0.1721  0.0166
  372POPC   C3B 4979   8.394  13.463   9.822 -0.4311 -0.0816 -0.0587
  372POPC   C4B 4980   8.629  13.761   9.706  0.2082  0.1842 -0.0839
  373POPC   NC3 4981   2.958   1.151   8.618 -0.1293  0.0819 -0.3115
  373POPC   PO4 4982   3.234   0.833   8.850 -0.1438  0.1017 -0.0889
  373POPC   GL1 4983   3.270   0.730   9.232  0.0374  0.0936 -0.0026
  373POPC   GL2 4984   3.204   1.041   9.391 -0.1482  0.0994 -0.1394
  373POPC   C1A 4985   3.251   0.605   9.618 -0.0407  0.0169 -0.4728
  373POPC   D2A 4986   2.989   0.626  10.118 -0.0165  0.1785  0.1981
  373POPC   C3A 4987   2.843   0.170  10.166 -0.0274  0.1900 -0.0503
  373POPC   C4A 4988   2.968  -0.302  10.034  0.2426 -0.0081 -0.0266
  373POPC   C1B 4989   2.884   0.967   9.748 -0.0504 -0.0343 -0.0123
  373POPC   C2B 4990   2.549   1.175   9.794  0.1100 -0.1065  0.0197
  373POPC   C3B 4991   2.302   1.481   9.679 -0.0916 -0.1193 -0.0548
  373POPC   C4B 4992   1.947   1.474   9.518  0.1532  0.0417 -0.1006
  374POPC   NC3 4993   1.652  12.699   8.240  0.2710 -0.0526 -0.5192
  374POPC   PO4 4994   1.496  12.885   8.697  0.3458  0.2513  0.3452
  374POPC   GL1 4995   1.433  12.706   9.093 -0.1580 -0.0983  0.0009
  374POPC   GL2 4996   1.762  12.670   9.219 -0.0548  0.1429  0.0164
  374POPC   C1A 4997   1.221  12.576   9.593  0.0697  0.1672  0.2395
  374POPC   D2A 4998   1.103  12.433   9.917 -0.4185 -0.0215 -0.3357
  374POPC   C3A 4999   1.085  12.608  10.215 -0.0575  0.2310  0.1258
  374POPC   C4A 5000   1.193  12.767  10.568  0.0260 -0.0800 -0.2889
  374POPC   C1B 5001   1.634  12.323   9.471 -0.1412  0.0653 -0.0484
  374POPC   C2B 5002   1.277  12.077   9.564 -0.0752 -0.1029 -0.2132
  374POPC   C3B 5003   1.302  11.671   9.754  0.0727 -0.1263  0.1109
  374POPC   C4B 5004   1.289  11.218   9.696  0.1186 -0.2024 -0.0609
  375POPC   NC3 5005   7.923  10.775   8.596  0.2538 -0.1628 -0.1054
  375POPC   PO4 5006   8.276  10.829   8.912  0.2534 -0.1085 -0.2171
  375POPC   GL1 5007   8.595  10.787   9.159 -0.1998 -0.2590 -0.0501
  375POPC   GL2 5008   8.856  10.482   9.203  0.0892  0.2254 -0.0949
  375POPC   C1A 5009   8.883  11.037   9.454 -0.1884  0.5021  0.0550
  375POPC   D2A 5010   9.118  11.480   9.516 -0.2622  0.1526 -0.2982
  375POPC   C3A 5011   9.554  11.419   9.427  0.3041 -0.4178  0.0151
  375POPC   C4A 5012   9.898  11.641   9.177 -0.2192  0.2431 -0.1638
  375POPC   C1B 5013   9.195  10.489   9.417  0.0892 -0.2036 -0.2818
  375POPC   C2B 5014   9.297  10.249   9.738  0.4400 -0.0545  0.0672
  375POPC   C3B 5015   9.784  10.553   9.906  0.1520 -0.2481  0.2214
  375POPC   C4B 5016  10.220  10.746   9.929 -0.1276 -0.2533 -0.1589
  376POPC   NC3 5017   4.791   5.285   8.901 -0.2863  0.1987 -0.1657
  376POPC   PO4 5018   4.384   5.229   8.910 -0.0860  0.1198 -0.0547
  376POPC   GL1 5019   4.339   5.171   9.410 -0.1155  0.0354  0.1213
  376POPC   GL2 5020   4.587   4.900   9.453 -0.1214  0.0714  0.2176
  376POPC   C1A 5021   4.150   5.364   9.836  0.4609 -0.0598  0.0798
  376POPC   D2A 5022   4.129   5.477  10.225 -0.0861  0.1972  0.2008
  376POPC   C3A 5023   4.279   4.919  10.351  0.0626  0.0580  0.1684
  376POPC   C4A 5024   4.547   4.478  10.553  0.1764  0.0432 -0.0342
  376POPC   C1B 5025   4.687   4.846   9.900 -0.1424  0.0941  0.1146
  376POPC   C2B 5026   5.021   4.710  10.288  0.3377 -0.0208 -0.0352
  376POPC   C3B 5027   5.334   4.942  10.578 -0.3716  0.0360 -0.1108
  376POPC   C4B 5028   5.181   5.254  10.798  0.1295 -0.2681 -0.0147
  377POPC   NC3 5029  13.027   3.881   8.282 -0.0769  0.0195 -0.1374
  377POPC   PO4 5030  13.092   4.064   8.602  0.0166 -0.2312 -0.0121
  377POPC   GL1 5031  13.348   3.874   8.976  0.0135  0.0322 -0.1345
  377POPC   GL2 5032  13.470   3.630   9.020  0.1823 -0.3018 -0.0331
  377POPC   C1A 5033  13.383   4.015   9.358  0.2440 -0.0139 -0.3055
  377POPC   D2A 5034  13.689   3.878   9.688  0.0205 -0.0464 -0.3586
  377POPC   C3A 5035  13.823   3.815  10.079 -0.3222 -0.0145  0.1341
  377POPC   C4A 5036  13.734   3.748  10.503 -0.0493 -0.0955  0.0623
  377POPC   C1B 5037  13.366   3.489   9.471 -0.2559 -0.0523 -0.1044
  377POPC   C2B 5038  13.436   3.515   9.974  0.0813 -0.0751  0.0762
  377POPC   C3B 5039  13.299   3.177  10.114 -0.0789 -0.4018 -0.0674
  377POPC   C4B 5040  13.288   2.791  10.339 -0.0877  0.2485 -0.3055
  378POPC   NC3 5041   9.826  12.101   8.401 -0.2642  0.3313 -0.3825
  378POPC   PO4 5042  10.373  12.052   8.441 -0.2955 -0.1960  0.1650
  378POPC   GL1 5043  10.669  11.932   8.710  0.1454 -0.0182 -0.3083
  378POPC   GL2 5044  10.986  11.888   8.628  0.2707  0.1664 -0.1572
  378POPC   C1A 5045  10.848  11.627   9.059  0.0996 -0.0742 -0.0528
  378POPC   D2A 5046  10.854  11.430   9.444  0.4837 -0.3514 -0.1354
  378POPC   C3A 5047  11.092  10.940   9.432  0.0951 -0.2052 -0.2428
  378POPC   C4A 5048  11.516  10.906   9.585  0.2106 -0.2063 -0.0517
  378POPC   C1B 5049  11.266  11.787   8.912  0.0644  0.4908 -0.1558
  378POPC   C2B 5050  11.196  11.750   9.332 -0.2748 -0.2265 -0.4466
  378POPC   C3B 5051  11.210  11.815   9.656 -0.0829  0.3589 -0.0556
  378POPC   C4B 5052  11.004  11.743  10.063  0.2867  0.1066 -0.0132
  379POPC   NC3 5053  12.680   3.117   8.479  0.1408  0.1659 -0.4896
  379POPC   PO4 5054  12.432   2.866   8.265  0.3041  0.1450 -0.3244
  379POPC   GL1 5055  12.502   2.682   8.698  0.0395 -0.0549  0.0803
  379POPC   GL2 5056  12.870   2.824   8.823  0.1703  0.2088  0.1755
  379POPC   C1A 5057  12.596   2.257   8.886 -0.1974  0.0957  0.0862
  379POPC   D2A 5058  12.449   1.980   9.201 -0.0963  0.1249  0.2127
  379POPC   C3A 5059  12.829   1.825   9.426 -0.0111 -0.3333 -0.1476
  379POPC   C4A 5060  13.297   1.813   9.273  0.1619 -0.2178  0.1190
  379POPC   C1B 5061  12.662   2.756   9.249 -0.2326  0.0381  0.2863
  379POPC   C2B 5062  12.706   2.759   9.689 -0.0528  0.0310  0.5569
  379POPC   C3B 5063  12.673   2.674  10.122 -0.1458  0.2844  0.0361
  379POPC   C4B 5064  12.431   2.488  10.534  0.2559 -0.0641 -0.3111
  380POPC   NC3 5065   1.104   2.312   8.445 -0.1250  0.0807  0.1950
  380POPC   PO4 5066   1.063   1.890   8.551 -0.0216  0.2945  0.1413
  380POPC   GL1 5067   1.043   2.061   8.861 -0.1397 -0.0261 -0.1625
  380POPC   GL2 5068   0.831   2.230   8.872  0.3148 -0.0739 -0.1483
  380POPC   C1A 5069   0.889   1.905   9.293 -0.3807  0.1798 -0.0551
  380POPC   D2A 5070   0.812   1.691   9.702  0.0026  0.1962 -0.0458
  380POPC   C3A 5071   0.543   1.884  10.023  0.1979  0.1566  0.4508
  380POPC   C4A 5072   0.545   1.775  10.521 -0.0362  0.0324 -0.2006
  380POPC   C1B 5073   0.921   2.604   9.161 -0.0923 -0.2942  0.3147
  380POPC   C2B 5074   1.063   2.791   9.511  0.1328  0.0694 -0.1661
  380POPC   C3B 5075   1.229   2.757   9.932 -0.3233  0.1719 -0.3572
  380POPC   C4B 5076   1.185   2.982  10.255  0.4394  0.2087 -0.0910
  381POPC   NC3 5077   2.435   0.361  12.027 -0.1085 -0.1559 -0.1135
  381POPC   PO4 5078   2.812   0.403  12.051 -0.2339 -0.0742 -0.0545
  381POPC   GL1 5079   2.811   0.434  11.646  0.0183  0.2423  0.0191
  381POPC   GL2 5080   2.975   0.708  11.623  0.2138  0.2621 -0.5121
  381POPC   C1A 5081   2.742   0.525  11.164 -0.0313  0.1620  0.2519
  381POPC   D2A 5082   2.812   0.423  10.719  0.2412  0.2031 -0.3518
  381POPC   C3A 5083   2.609   0.610  10.393  0.2994  0.1189 -0.3554
  381POPC   C4A 5084   2.495   0.752  10.012  0.1468  0.0717 -0.0737
  381POPC   C1B 5085   3.427   0.734  11.481  0.2313  0.0772 -0.2208
  381POPC   C2B 5086   3.868   0.832  11.308 -0.0648 -0.1940  0.2003
  381POPC   C3B 5087   4.162   0.797  10.938  0.0993  0.1721 -0.0485
  381POPC   C4B 5088   4.068   0.599  10.540 -0.1295 -0.0902  0.1620
  382POPC   NC3 5089   2.807   0.561   8.179  0.0826  0.1217 -0.0936
  382POPC   PO4 5090   2.867   0.546   8.613 -0.3692  0.1616 -0.4701
  382POPC   GL1 5091   2.750   0.630   9.109 -0.1139 -0.1336 -0.2321
  382POPC   GL2 5092   2.591   0.767   9.398  0.0579  0.3493  0.3338
  382POPC   C1A 5093   2.798   0.347   9.427 -0.0799  0.1548  0.1484
  382POPC   D2A 5094   2.580   0.267   9.737 -0.0993 -0.2006 -0.2736
  382POPC   C3A 5095   2.375   0.101  10.225 -0.0424  0.3628 -0.0847
  382POPC   C4A 5096   1.978   0.099  10.535  0.2538  0.0746  0.0858
  382POPC   C1B 5097   2.160   1.008   9.505 -0.3976 -0.0296 -0.1795
  382POPC   C2B 5098   2.056   1.063   9.953 -0.0703 -0.0255 -0.2227
  382POPC   C3B 5099   1.751   1.071  10.293 -0.0423 -0.4026 -0.0897
  382POPC   C4B 5100   1.692   1.068  10.698 -0.3127  0.3332 -0.2727
  383POPC   NC3 5101   3.775   1.658   8.901 -0.2029 -0.0859 -0.2298
  383POPC   PO4 5102   3.979   1.359   8.763 -0.1379 -0.2468  0.2377
  383POPC   GL1 5103   4.198   1.336   9.215 -0.1793 -0.4070  0.4807
  383POPC   GL2 5104   3.977   1.177   9.283 -0.0830 -0.1821 -0.0037
  383POPC   C1A 5105   4.229   1.578   9.638  0.1230  0.2748 -0.0749
  383POPC   D2A 5106   4.124   1.552  10.057 -0.0627  0.0168  0.0019
  383POPC   C3A 5107   3.841   1.228  10.074 -0.0552 -0.0031  0.0959
  383POPC   C4A 5108   3.838   1.047  10.464 -0.2501  0.1939  0.0388
  383POPC   C1B 5109   3.706   0.944   9.592  0.0086  0.3087 -0.2465
  383POPC   C2B 5110   3.496   0.770  10.030 -0.0248  0.1096 -0.0826
  383POPC   C3B 5111   3.333   0.788  10.495 -0.1971 -0.1549  0.0085
  383POPC   C4B 5112   3.223   0.287  10.517  0.2813 -0.1592  0.0349
  384POPC   NC3 5113   4.430   9.595   9.834  0.0545 -0.0060 -0.0858
  384POPC   PO4 5114   3.923   9.573   9.809  0.1682  0.0768 -0.0623
  384POPC   GL1 5115   3.554   9.574  10.000 -0.1896  0.0560 -0.2944
  384POPC   GL2 5116   3.640   9.410  10.256 -0.0024 -0.0052  0.1746
  384POPC   C1A 5117   3.129   9.576  10.166 -0.1353  0.0471  0.1005
  384POPC   D2A 5118   2.859   9.909  10.320  0.0698 -0.1320 -0.2308
  384POPC   C3A 5119   2.660  10.308  10.232  0.0979  0.0947 -0.3959
  384POPC   C4A 5120   2.470  10.564  10.531 -0.0417  0.4268  0.2464
  384POPC   C1B 5121   3.404   9.428  10.608  0.0268  0.0703 -0.0079
  384POPC   C2B 5122   3.133   9.485  10.807  0.1569  0.0002 -0.1406
  384POPC   C3B 5123   2.857   9.772  10.772 -0.1741  0.0278  0.0694
  384POPC   C4B 5124   2.695  10.164  10.848 -0.1684  0.2641  0.1145
  385POPC   NC3 5125   1.410  12.309  12.127  0.2589  0.0593  0.2164
  385POPC   PO4 5126   0.927  12.313  12.121 -0.1205 -0.1641 -0.0908
  385POPC   GL1 5127   0.627  12.557  11.918  0.3244  0.1937  0.0616
  385POPC   GL2 5128   0.404  12.362  11.719 -0.3338 -0.0463 -0.0029
  385POPC   C1A 5129   0.480  12.828  11.609 -0.0063 -0.3301  0.1879
  385POPC   D2A 5130   0.695  12.993  11.242 -0.0844  0.1594 -0.4335
  385POPC   C3A 5131   0.647  13.000  10.791 -0.0900  0.2326  0.2162
  385POPC   C4A 5132   0.639  12.675  10.540 -0.0476  0.0073  0.1062
  385POPC   C1B 5133   0.757  12.261  11.485  0.3130 -0.1033  0.1232
  385POPC   C2B 5134   1.196  12.267  11.468  0.1619  0.1344  0.0914
  385POPC   C3B 5135   1.495  11.873  11.494 -0.0339  0.1393 -0.0855
  385POPC   C4B 5136   1.632  11.520  11.257  0.2690 -0.0087 -0.2962
  386POPC   NC3 5137   8.647   6.038   7.774  0.0843 -0.2554 -0.3954
  386POPC   PO4 5138   8.397   6.099   8.194  0.1480  0.1687  0.0354
  386POPC   GL1 5139   8.488   6.013   8.637 -0.0061 -0.2118  0.3056
  386POPC   GL2 5140   8.693   5.771   8.675  0.2392  0.3506  0.0427
  386POPC   C1A 5141   8.727   6.359   8.973 -0.0943 -0.1499  0.0737
  386POPC   D2A 5142   8.928   6.810   9.082 -0.1185 -0.1840  0.2825
  386POPC   C3A 5143   8.854   6.997   9.500 -0.1861 -0.0933 -0.2121
  386POPC   C4A 5144   8.870   7.297   9.825  0.0343  0.0995 -0.0127
  386POPC   C1B 5145   8.772   5.849   9.136 -0.1140 -0.1522  0.1602
  386POPC   C2B 5146   8.634   6.010   9.468 -0.0385  0.0251 -0.0208
  386POPC   C3B 5147   8.598   6.244   9.858 -0.2507 -0.0241  0.0159
  386POPC   C4B 5148   8.500   6.086  10.207 -0.1105 -0.0835 -0.3533
  387POPC   NC3 5149  11.018   6.441   8.863  0.0375 -0.1837 -0.0080
  387POPC   PO4 5150  11.431   6.223   9.017  0.1000  0.1406  0.1542
  387POPC   GL1 5151  11.520   6.594   9.229 -0.2003  0.0857  0.5083
  387POPC   GL2 5152  11.711   6.871   9.171  0.0402 -0.0053  0.0919
  387POPC   C1A 5153  11.355   6.743   9.647 -0.0226 -0.1088 -0.1124
  387POPC   D2A 5154  11.075   6.618  10.022  0.3356 -0.0537  0.2949
  387POPC   C3A 5155  11.137   6.265  10.188  0.3448 -0.0527 -0.3703
  387POPC   C4A 5156  11.184   6.018  10.480  0.2432  0.0415 -0.0523
  387POPC   C1B 5157  11.667   7.129   9.567 -0.3285 -0.0893  0.0019
  387POPC   C2B 5158  11.930   6.884   9.731  0.5038  0.1834  0.1121
  387POPC   C3B 5159  12.234   7.050  10.044 -0.2480  0.1575  0.1032
  387POPC   C4B 5160  12.231   6.976  10.389 -0.1468 -0.1256  0.0084
  388POPC   NC3 5161   5.851   3.801   8.721  0.3422 -0.0933 -0.0337
  388POPC   PO4 5162   6.281   3.757   8.716 -0.1775  0.2571 -0.0671
  388POPC   GL1 5163   6.219   3.848   9.221  0.0524  0.0967  0.0668
  388POPC   GL2 5164   6.358   4.189   9.206  0.0353  0.1194  0.0116
  388POPC   C1A 5165   6.059   4.009   9.640 -0.0482 -0.2222  0.0373
  388POPC   D2A 5166   5.915   4.148  10.048  0.2701 -0.1067 -0.2020
  388POPC   C3A 5167   6.034   4.503  10.273  0.1118 -0.1780  0.4239
  388POPC   C4A 5168   6.447   4.492  10.316  0.0432 -0.0399  0.0796
  388POPC   C1B 5169   6.555   4.318   9.516 -0.4392  0.0923 -0.0852
  388POPC   C2B 5170   6.892   4.523   9.718 -0.0224 -0.1401 -0.0276
  388POPC   C3B 5171   6.954   4.726  10.164 -0.1306  0.3155 -0.1963
  388POPC   C4B 5172   6.733   4.893  10.470 -0.2904 -0.1570  0.1605
  389POPC   NC3 5173   8.868   8.709   8.001  0.1451  0.1008  0.5524
  389POPC   PO4 5174   8.714   8.345   8.149  0.2577  0.1325  0.2770
  389POPC   GL1 5175   8.646   8.218   8.560  0.0490 -0.1107  0.1196
  389POPC   GL2 5176   8.607   8.007   8.767  0.0915 -0.1073  0.1855
  389POPC   C1A 5177   8.871   8.388   8.932 -0.1060  0.2410  0.1390
  389POPC   D2A 5178   8.877   8.295   9.403  0.1249  0.0166  0.0026
  389POPC   C3A 5179   9.184   8.317   9.664  0.0478  0.1298 -0.2975
  389POPC   C4A 5180   9.291   8.604   9.897 -0.0815 -0.3380  0.2284
  389POPC   C1B 5181   8.961   7.890   8.924  0.1451  0.2380 -0.3985
  389POPC   C2B 5182   9.236   8.046   9.163  0.2288 -0.0430  0.1458
  389POPC   C3B 5183   9.619   8.206   9.292  0.0202 -0.1311  0.2100
  389POPC   C4B 5184  10.042   8.217   9.499 -0.0207  0.1610 -0.2114
  390POPC   NC3 5185   4.308   6.389   8.595  0.1527  0.1133 -0.4048
  390POPC   PO4 5186   4.669   6.323   8.855  0.0778 -0.1571  0.3358
  390POPC   GL1 5187   4.364   6.186   9.142 -0.0438  0.1708  0.0306
  390POPC   GL2 5188   4.199   5.982   9.536 -0.1771 -0.2382 -0.0401
  390POPC   C1A 5189   4.667   5.897   9.510  0.0297  0.0902  0.4545
  390POPC   D2A 5190   5.005   5.863   9.714 -0.0811 -0.1652  0.0587
  390POPC   C3A 5191   5.163   5.560  10.043  0.2823 -0.0529  0.2264
  390POPC   C4A 5192   5.081   5.378  10.336 -0.1632 -0.1262  0.0304
  390POPC   C1B 5193   4.318   5.848  10.009 -0.1313  0.0180 -0.1752
  390POPC   C2B 5194   4.662   5.734  10.062  0.0241 -0.0548 -0.3936
  390POPC   C3B 5195   4.904   5.917  10.428  0.1619  0.2209  0.0030
  390POPC   C4B 5196   5.140   6.171  10.679 -0.1283 -0.1109  0.0723
  391POPC   NC3 5197   4.424   3.798   8.684  0.0928  0.0490  0.0287
  391POPC   PO4 5198   4.546   3.460   8.651 -0.0347  0.0622 -0.2544
  391POPC   GL1 5199   4.498   3.393   9.131 -0.1503 -0.1439  0.1938
  391POPC   GL2 5200   4.638   3.072   9.283 -0.0158 -0.0566  0.1957
  391POPC   C1A 5201   4.543   3.503   9.481 -0.1910 -0.2266 -0.1799
  391POPC   D2A 5202   4.660   3.926   9.691 -0.0301  0.2527 -0.0533
  391POPC   C3A 5203   4.426   3.736  10.101 -0.1130  0.2156 -0.3157
  391POPC   C4A 5204   4.516   3.509  10.370  0.0184 -0.1456  0.3112
  391POPC   C1B 5205   4.473   3.039   9.680 -0.0423 -0.1344 -0.3003
  391POPC   C2B 5206   4.359   3.297   9.893  0.0499 -0.0950  0.2145
  391POPC   C3B 5207   4.067   3.461  10.146  0.3343  0.0762  0.1267
  391POPC   C4B 5208   3.948   3.808  10.329 -0.1079  0.1759 -0.0833
  392POPC   NC3 5209  11.422   0.876   8.545 -0.0037  0.1024  0.1695
  392POPC   PO4 5210  11.839   1.003   8.366  0.1947  0.0695  0.0950
  392POPC   GL1 5211  11.845   0.914   8.790 -0.0181  0.1737 -0.3233
  392POPC   GL2 5212  12.050   0.739   8.930  0.1497  0.1163  0.0922
  392POPC   C1A 5213  11.763   1.000   9.258  0.1814  0.0379 -0.0048
  392POPC   D2A 5214  11.943   0.958   9.702 -0.3554 -0.0463  0.2937
  392POPC   C3A 5215  11.708   0.907  10.071 -0.0166 -0.1403  0.0855
  392POPC   C4A 5216  11.853   0.789  10.497  0.0753  0.0660  0.1500
  392POPC   C1B 5217  11.940   0.554   9.328  0.2524  0.0729  0.2326
  392POPC   C2B 5218  11.951   0.404   9.768 -0.1548 -0.2387  0.2786
  392POPC   C3B 5219  12.138   0.617  10.043  0.0505  0.0943 -0.1244
  392POPC   C4B 5220  12.223   0.970  10.204  0.0098 -0.0665 -0.2995
  393POPC   NC3 5221   9.197   4.544   7.793 -0.0138 -0.4696  0.1315
  393POPC   PO4 5222   9.484   4.863   7.979  0.2451 -0.0263  0.1235
  393POPC   GL1 5223   9.307   4.876   8.469 -0.0472 -0.1040 -0.1155
  393POPC   GL2 5224   9.540   4.936   8.707 -0.0375 -0.0113  0.0308
  393POPC   C1A 5225   9.058   4.958   8.844  0.0167 -0.1318  0.1528
  393POPC   D2A 5226   9.000   4.799   9.187  0.2698  0.2653  0.0567
  393POPC   C3A 5227   8.615   4.835   9.371 -0.2308  0.0764 -0.0549
  393POPC   C4A 5228   8.239   4.591   9.324  0.1533 -0.0448  0.0441
  393POPC   C1B 5229   9.411   4.624   9.010  0.0304 -0.0306 -0.0512
  393POPC   C2B 5230   9.197   4.455   9.459  0.0595 -0.0230  0.3028
  393POPC   C3B 5231   9.193   4.397   9.909  0.4050  0.0239  0.0186
  393POPC   C4B 5232   8.971   4.665  10.187 -0.0275 -0.0810  0.0199
  394POPC   NC3 5233   1.770  11.362   8.095  0.0897  0.1254  0.0790
  394POPC   PO4 5234   2.104  11.380   8.298 -0.1701 -0.1017  0.2840
  394POPC   GL1 5235   2.004  11.325   8.656  0.0912  0.1564  0.3850
  394POPC   GL2 5236   1.776  11.455   8.678 -0.6085  0.2337 -0.0400
  394POPC   C1A 5237   2.063  11.056   8.945 -0.0601  0.0485  0.1692
  394POPC   D2A 5238   1.926  10.996   9.358  0.1615  0.1138  0.1185
  394POPC   C3A 5239   2.088  10.843   9.676 -0.1895 -0.1388 -0.3723
  394POPC   C4A 5240   2.065  10.801  10.094  0.1398  0.0662  0.1729
  394POPC   C1B 5241   1.543  11.329   8.916  0.0506  0.2231 -0.0073
  394POPC   C2B 5242   1.652  11.427   9.374 -0.0115  0.0724  0.0193
  394POPC   C3B 5243   1.936  11.478   9.696 -0.1581  0.0418 -0.0550
  394POPC   C4B 5244   2.371  11.228   9.864 -0.1337  0.1375  0.0361
  395POPC   NC3 5245   1.189  11.882   8.265  0.2160 -0.2206  0.2158
  395POPC   PO4 5246   1.613  11.847   8.409 -0.0115  0.2727  0.0796
  395POPC   GL1 5247   1.772  12.020   8.777  0.1012 -0.4040 -0.1850
  395POPC   GL2 5248   1.651  12.289   8.991 -0.2387  0.1157  0.0291
  395POPC   C1A 5249   1.711  11.887   9.281  0.1758 -0.0872  0.2007
  395POPC   D2A 5250   1.849  11.977   9.744 -0.1392  0.0525  0.0586
  395POPC   C3A 5251   1.473  12.129  10.047  0.3396 -0.2356 -0.1463
  395POPC   C4A 5252   1.314  11.791  10.262  0.2328 -0.0080  0.0249
  395POPC   C1B 5253   1.317  12.121   9.070  0.1070 -0.1959  0.1492
  395POPC   C2B 5254   1.214  11.713   9.231 -0.0114  0.1245 -0.2299
  395POPC   C3B 5255   1.117  11.343   9.237  0.0991 -0.1028 -0.2457
  395POPC   C4B 5256   1.387  10.993   9.279  0.0451 -0.3066 -0.3182
  396POPC   NC3 5257  10.284   0.969   7.800 -0.1540 -0.1308 -0.0341
  396POPC   PO4 5258  10.186   0.883   8.117  0.1706  0.0134  0.3438
  396POPC   GL1 5259  10.195   0.987   8.541 -0.1737 -0.1959 -0.3085
  396POPC   GL2 5260   9.859   0.962   8.728 -0.2100  0.0306  0.0192
  396POPC   C1A 5261  10.261   0.991   9.026 -0.0516 -0.4904 -0.0350
  396POPC   D2A 5262  10.228   1.269   9.463  0.0838 -0.0790 -0.1989
  396POPC   C3A 5263   9.826   1.443   9.600  0.2340  0.1171  0.3037
  396POPC   C4A 5264   9.629   1.274   9.774 -0.2582  0.3837  0.1436
  396POPC   C1B 5265   9.908   1.323   9.041 -0.0889  0.1439 -0.2265
  396POPC   C2B 5266   9.554   1.651   9.228  0.2308 -0.1540 -0.1577
  396POPC   C3B 5267   9.267   1.911   9.312  0.0847 -0.0929 -0.1049
  396POPC   C4B 5268   8.853   2.088   9.122  0.3067  0.3677  0.1311
  397POPC   NC3 5269   8.150   8.224   8.724  0.0426  0.1036 -0.4282
  397POPC   PO4 5270   7.676   8.009   8.644 -0.1599 -0.4270  0.0031
  397POPC   GL1 5271   7.876   7.803   8.950  0.3066 -0.0031 -0.1901
  397POPC   GL2 5272   7.983   7.570   8.818 -0.0073  0.2440 -0.1693
  397POPC   C1A 5273   8.232   7.783   9.212  0.0900  0.1674  0.3684
  397POPC   D2A 5274   8.499   7.997   9.333  0.0410 -0.1022 -0.1654
  397POPC   C3A 5275   8.362   8.236   9.804 -0.3876  0.3079 -0.0222
  397POPC   C4A 5276   8.446   8.215  10.197 -0.0576  0.0764  0.2425
  397POPC   C1B 5277   8.027   7.343   9.142 -0.0667 -0.1312 -0.1653
  397POPC   C2B 5278   8.047   7.264   9.641 -0.2107 -0.1804 -0.1124
  397POPC   C3B 5279   8.276   7.341   9.993 -0.0429 -0.1554 -0.1187
  397POPC   C4B 5280   8.531   7.665  10.258 -0.4551 -0.1617  0.0589
  398POPC   NC3 5281   6.541   4.015   7.530 -0.1375 -0.2015  0.0350
  398POPC   PO4 5282   6.640   4.026   7.844  0.2800  0.3363  0.0838
  398POPC   GL1 5283   6.971   4.319   8.038 -0.0303 -0.3919 -0.2416
  398POPC   GL2 5284   6.555   4.339   8.249 -0.2181  0.0201 -0.0822
  398POPC   C1A 5285   7.395   4.311   8.226 -0.0187  0.3554 -0.2868
  398POPC   D2A 5286   7.497   4.267   8.697 -0.2661  0.2352 -0.3098
  398POPC   C3A 5287   7.412   4.540   9.068 -0.0746  0.2238 -0.0710
  398POPC   C4A 5288   7.334   4.725   9.356 -0.1093  0.0144  0.3846
  398POPC   C1B 5289   6.406   4.517   8.629 -0.1998  0.0123 -0.3290
  398POPC   C2B 5290   6.419   4.695   9.039 -0.0980 -0.1438  0.0909
  398POPC   C3B 5291   6.500   4.878   9.391 -0.2083  0.0680  0.0764
  398POPC   C4B 5292   6.961   5.010   9.566  0.1362 -0.3502  0.0180
  399POPC   NC3 5293   1.036   3.957   8.318  0.2128  0.0450  0.4309
  399POPC   PO4 5294   1.264   3.588   8.372 -0.0928 -0.2116 -0.0642
  399POPC   GL1 5295   1.341   3.725   8.768  0.5611 -0.0767  0.0192
  399POPC   GL2 5296   1.645   3.489   8.862 -0.2822  0.2274 -0.0606
  399POPC   C1A 5297   1.233   3.664   9.202  0.0284 -0.1325  0.0717
  399POPC   D2A 5298   1.213   3.743   9.663 -0.0225  0.0724  0.0237
  399POPC   C3A 5299   1.496   3.703   9.843 -0.0075 -0.1235  0.2036
  399POPC   C4A 5300   1.794   3.951  10.125 -0.1751  0.0518 -0.0278
  399POPC   C1B 5301   1.641   3.406   9.375  0.2863 -0.4038  0.2384
  399POPC   C2B 5302   1.790   3.233   9.830 -0.3646  0.1414  0.0262
  399POPC   C3B 5303   1.662   3.472  10.352 -0.1586  0.0855  0.0180
  399POPC   C4B 5304   1.565   3.417  10.779  0.0506  0.0242  0.1222
  400POPC   NC3 5305  11.390  11.336   8.189 -0.3494  0.2916  0.0543
  400POPC   PO4 5306  11.282  11.817   8.235  0.0079 -0.0422 -0.1783
  400POPC   GL1 5307  11.657  11.507   8.575  0.0492  0.0330  0.0240
  400POPC   GL2 5308  11.517  11.267   8.747 -0.0356 -0.1067 -0.3106
  400POPC   C1A 5309  11.764  11.678   8.938  0.0796 -0.0944  0.1801
  400POPC   D2A 5310  11.670  11.895   9.233 -0.0498 -0.0786  0.0142
  400POPC   C3A 5311  11.831  11.858   9.727  0.1104 -0.0786  0.1244
  400POPC   C4A 5312  11.587  11.838  10.075 -0.3808  0.2032 -0.3015
  400POPC   C1B 5313  11.727  10.983   9.078  0.1213  0.0071  0.2764
  400POPC   C2B 5314  12.011  10.675   9.254 -0.0326 -0.0808 -0.2403
  400POPC   C3B 5315  12.208  10.635   9.589 -0.1770 -0.1279 -0.0720
  400POPC   C4B 5316  12.278  10.395   9.945 -0.1039  0.0033 -0.0930
  401POPC   NC3 5317   7.217   7.967   8.732  0.4014 -0.4925 -0.1584
  401POPC   PO4 5318   7.400   7.835   9.052 -0.0572  0.1046 -0.2832
  401POPC   GL1 5319   7.437   7.548   9.459  0.2307 -0.1770  0.0442
  401POPC   GL2 5320   7.286   7.672   9.806  0.3314  0.0396  0.0324
  401POPC   C1A 5321   7.581   7.151   9.481 -0.2288 -0.2258 -0.0023
  401POPC   D2A 5322   7.805   6.881   9.826  0.1437 -0.1321 -0.1362
  401POPC   C3A 5323   7.555   6.566  10.051 -0.0709 -0.0551 -0.2521
  401POPC   C4A 5324   7.141   6.344   9.812  0.0089 -0.3313  0.0169
  401POPC   C1B 5325   7.725   7.612   9.839  0.2682 -0.2250  0.0038
  401POPC   C2B 5326   8.074   7.775   9.712  0.2387  0.0564  0.0796
  401POPC   C3B 5327   8.502   7.754   9.784 -0.1057  0.0105  0.1663
  401POPC   C4B 5328   8.892   7.876   9.878 -0.0988 -0.0761 -0.3277
  402POPC   NC3 5329  10.321   5.235   8.109 -0.1909 -0.0069  0.0198
  402POPC   PO4 5330  10.390   5.382   8.526 -0.0597 -0.0223  0.0696
  402POPC   GL1 5331  10.453   5.365   8.883  0.3896  0.1608  0.0058
  402POPC   GL2 5332  10.347   5.742   9.084  0.1447  0.0477 -0.1902
  402POPC   C1A 5333  10.506   5.210   9.259  0.2009  0.2695  0.0034
  402POPC   D2A 5334  10.406   5.230   9.658  0.3023  0.2805 -0.1933
  402POPC   C3A 5335  10.032   5.492   9.668 -0.2073 -0.1691 -0.0486
  402POPC   C4A 5336   9.677   5.831   9.725  0.1540 -0.0049  0.2403
  402POPC   C1B 5337  10.303   5.853   9.450  0.1953  0.1481  0.0546
  402POPC   C2B 5338  10.198   6.066   9.959 -0.2642  0.0418  0.2845
  402POPC   C3B 5339  10.388   5.987  10.329  0.0996 -0.2326 -0.1268
  402POPC   C4B 5340  10.755   6.243  10.495  0.1599  0.3483 -0.4174
  403POPC   NC3 5341   1.806   0.097   9.021 -0.4735 -0.0622 -0.1140
  403POPC   PO4 5342   1.293   0.141   9.085  0.0228 -0.1826  0.0443
  403POPC   GL1 5343   1.482   0.440   9.326 -0.0388 -0.2323 -0.0800
  403POPC   GL2 5344   1.722   0.741   9.435  0.1499  0.1551 -0.0981
  403POPC   C1A 5345   1.689   0.239   9.737 -0.3269 -0.0181 -0.0956
  403POPC   D2A 5346   1.644   0.149  10.095 -0.4050 -0.4430  0.2444
  403POPC   C3A 5347   1.307   0.227  10.263 -0.0161  0.0664 -0.0454
  403POPC   C4A 5348   0.899   0.005  10.322 -0.0106 -0.1019 -0.1884
  403POPC   C1B 5349   1.671   0.771   9.912 -0.0272  0.0610 -0.0836
  403POPC   C2B 5350   1.343   0.996   9.996  0.2337  0.1908 -0.1386
  403POPC   C3B 5351   1.229   1.174  10.429 -0.4063  0.0249 -0.1153
  403POPC   C4B 5352   0.825   1.300  10.655 -0.0651  0.0825 -0.1170
  404POPC   NC3 5353   1.258  10.490   8.097 -0.0666 -0.4857  0.4063
  404POPC   PO4 5354   1.063  10.595   8.484 -0.2200 -0.1257 -0.0639
  404POPC   GL1 5355   1.391  10.666   8.576 -0.1779 -0.3725  0.1209
  404POPC   GL2 5356   1.330  10.856   8.808  0.0095  0.3156 -0.0399
  404POPC   C1A 5357   1.862  10.593   8.675  0.1806 -0.0724  0.0845
  404POPC   D2A 5358   2.113  10.539   9.023  0.2787  0.0473  0.1095
  404POPC   C3A 5359   2.333  10.367   9.372 -0.2517 -0.0450  0.2124
  404POPC   C4A 5360   2.661  10.308   9.708  0.0845 -0.0527  0.0562
  404POPC   C1B 5361   1.552  10.571   9.093 -0.1413  0.0826  0.1926
  404POPC   C2B 5362   1.778  10.383   9.368 -0.0731 -0.3418  0.2447
  404POPC   C3B 5363   1.971  10.196   9.727  0.2670  0.0479 -0.0849
  404POPC   C4B 5364   2.163  10.190  10.111  0.0603 -0.0635 -0.2524
  405POPC   NC3 5365  10.864   5.680   8.702 -0.1474  0.0160 -0.0213
  405POPC   PO4 5366  11.237   5.523   8.545  0.3585  0.2819 -0.1607
  405POPC   GL1 5367  11.488   5.610   8.888 -0.1073  0.0931  0.3315
  405POPC   GL2 5368  11.250   5.706   9.108  0.0196  0.1167 -0.1071
  405POPC   C1A 5369  11.717   5.547   9.330  0.1684  0.3399  0.0162
  405POPC   D2A 5370  11.655   5.589   9.829  0.2717 -0.3565  0.2142
  405POPC   C3A 5371  11.544   5.835  10.135 -0.0306 -0.1664  0.3424
  405POPC   C4A 5372  11.680   6.115  10.367 -0.1417  0.1085  0.0674
  405POPC   C1B 5373  11.268   5.862   9.497 -0.3187  0.2479  0.0861
  405POPC   C2B 5374  11.451   6.207   9.793  0.3198 -0.4735  0.1141
  405POPC   C3B 5375  11.579   6.521  10.035 -0.1663 -0.2507  0.2675
  405POPC   C4B 5376  11.788   6.726  10.311  0.2022  0.2600  0.1613
  406POPC   NC3 5377   4.286  12.078   8.873  0.0456  0.3365 -0.0240
  406POPC   PO4 5378   4.633  12.028   9.114 -0.2026  0.0744  0.0416
  406POPC   GL1 5379   4.422  12.191   9.404  0.1053  0.0258 -0.0933
  406POPC   GL2 5380   4.666  12.058   9.635 -0.0592  0.1218 -0.0273
  406POPC   C1A 5381   4.349  12.371   9.811 -0.1918 -0.2732  0.3129
  406POPC   D2A 5382   4.427  12.280  10.187  0.0884 -0.2822 -0.0404
  406POPC   C3A 5383   4.242  12.401  10.640 -0.1872 -0.0147  0.0195
  406POPC   C4A 5384   4.077  12.784  10.844  0.2807 -0.1721 -0.2119
  406POPC   C1B 5385   4.900  12.289   9.921 -0.0063 -0.3368  0.2079
  406POPC   C2B 5386   4.883  12.566  10.209 -0.5119 -0.1873 -0.2304
  406POPC   C3B 5387   5.101  12.740  10.560  0.2062 -0.0295 -0.0392
  406POPC   C4B 5388   5.387  12.980  10.782  0.0769 -0.1834 -0.1414
  407POPC   NC3 5389  10.639  11.653   8.292 -0.0803  0.0261 -0.2046
  407POPC   PO4 5390  10.369  11.364   8.341  0.3268 -0.0377 -0.0911
  407POPC   GL1 5391  10.339  11.590   8.707 -0.1861  0.1561 -0.1464
  407POPC   GL2 5392  10.120  11.860   8.836  0.0219 -0.1672 -0.0902
  407POPC   C1A 5393  10.348  11.529   9.160 -0.1231  0.0078  0.2846
  407POPC   D2A 5394  10.166  11.484   9.610 -0.0349  0.0531  0.3577
  407POPC   C3A 5395  10.264  11.761  10.021  0.0592 -0.0526 -0.1033
  407POPC   C4A 5396  10.482  12.005  10.262  0.0133  0.0430  0.2027
  407POPC   C1B 5397   9.845  12.179   9.082 -0.2449  0.0639 -0.0275
  407POPC   C2B 5398   9.817  12.467   9.416 -0.1041 -0.0973  0.1554
  407POPC   C3B 5399  10.018  12.816   9.619 -0.4929 -0.0863  0.1044
  407POPC   C4B 5400  10.201  13.146   9.624 -0.1007 -0.1421 -0.2418
  408POPC   NC3 5401   1.649   2.004   7.744 -0.2241 -0.3349  0.3022
  408POPC   PO4 5402   1.559   2.036   8.220  0.0222 -0.0029  0.4437
  408POPC   GL1 5403   1.567   2.024   8.646  0.0630  0.0185 -0.2783
  408POPC   GL2 5404   1.598   1.759   8.757 -0.0830 -0.2640  0.1332
  408POPC   C1A 5405   1.504   2.343   8.999  0.0035  0.0863  0.0425
  408POPC   D2A 5406   1.246   2.313   9.340 -0.2930 -0.2642 -0.1175
  408POPC   C3A 5407   1.557   2.321   9.703 -0.0298  0.0566  0.0707
  408POPC   C4A 5408   1.564   2.231  10.197  0.4077  0.0450  0.2594
  408POPC   C1B 5409   1.486   1.727   9.143  0.2752  0.1991  0.1369
  408POPC   C2B 5410   1.329   1.728   9.576  0.0424 -0.0806  0.2376
  408POPC   C3B 5411   1.225   1.961   9.860 -0.1090  0.0441  0.5341
  408POPC   C4B 5412   0.845   2.225   9.845 -0.0085  0.3914  0.1342
  409POPC   NC3 5413   8.860   3.420  12.470  0.3215  0.3138 -0.3201
  409POPC   PO4 5414   8.618   3.768  12.310 -0.0104 -0.1939  0.0793
  409POPC   GL1 5415   8.736   4.001  11.866  0.3462  0.0866  0.1880
  409POPC   GL2 5416   8.563   4.282  11.873 -0.2661  0.0604 -0.0764
  409POPC   C1A 5417   8.586   4.006  11.452 -0.2816 -0.1646 -0.0472
  409POPC   D2A 5418   8.566   3.892  11.001 -0.0383 -0.0487  0.0737
  409POPC   C3A 5419   8.223   3.877  10.747  0.2187 -0.1352  0.2043
  409POPC   C4A 5420   7.926   3.530  10.812 -0.3616 -0.0975 -0.1050
  409POPC   C1B 5421   8.644   4.463  11.430 -0.2158 -0.0992 -0.0827
  409POPC   C2B 5422   8.631   4.419  11.059 -0.2568 -0.0220 -0.0183
  409POPC   C3B 5423   8.450   4.292  10.764  0.2696 -0.1850  0.3365
  409POPC   C4B 5424   8.554   4.018  10.452 -0.1505 -0.1918 -0.0657
  410POPC   NC3 5425   1.789   7.311   8.227  0.1252 -0.1877 -0.1784
  410POPC   PO4 5426   1.358   7.164   8.326  0.1367 -0.2348 -0.1702
  410POPC   GL1 5427   1.028   7.046   8.592 -0.0391  0.1706  0.0431
  410POPC   GL2 5428   0.743   6.832   8.714 -0.1524 -0.3165 -0.0694
  410POPC   C1A 5429   1.018   7.158   9.063  0.0721 -0.4070  0.2484
  410POPC   D2A 5430   1.053   7.205   9.466 -0.0420 -0.4768  0.1275
  410POPC   C3A 5431   1.079   7.127   9.900 -0.1462 -0.0976  0.0137
  410POPC   C4A 5432   1.250   6.954  10.422 -0.1718  0.1426 -0.1004
  410POPC   C1B 5433   0.443   7.057   9.066 -0.1700 -0.0494  0.1541
  410POPC   C2B 5434   0.598   7.436   9.374  0.2542  0.0668 -0.2607
  410POPC   C3B 5435   0.596   7.551   9.869  0.0966 -0.2338 -0.1406
  410POPC   C4B 5436   0.697   7.308  10.323  0.0366 -0.0757  0.1479
  411POPC   NC3 5437  10.873   2.311   8.133 -0.0171 -0.0685  0.1414
  411POPC   PO4 5438  10.736   2.626   8.408  0.3123 -0.0366 -0.0236
  411POPC   GL1 5439  10.946   2.777   8.787  0.2052  0.2208  0.1824
  411POPC   GL2 5440  11.115   3.004   8.551  0.0036  0.3309 -0.3025
  411POPC   C1A 5441  10.672   3.031   9.054  0.1607  0.2646 -0.5849
  411POPC   D2A 5442  10.701   3.015   9.539 -0.0725 -0.1552 -0.3379
  411POPC   C3A 5443  10.321   3.046   9.827 -0.1370  0.0451 -0.3572
  411POPC   C4A 5444  10.388   3.014  10.272  0.5783  0.3376 -0.0499
  411POPC   C1B 5445  11.454   2.730   8.716  0.0264  0.0351 -0.1564
  411POPC   C2B 5446  11.660   2.861   9.091 -0.1223 -0.5296  0.1351
  411POPC   C3B 5447  11.730   2.887   9.506  0.2019 -0.2630  0.1018
  411POPC   C4B 5448  11.638   2.962   9.940 -0.3390  0.0389  0.1403
  412POPC   NC3 5449   8.954   6.183   8.316  0.2567 -0.0118  0.1805
  412POPC   PO4 5450   8.706   6.613   8.304 -0.0105 -0.1960 -0.0790
  412POPC   GL1 5451   8.399   6.601   8.689  0.1588 -0.1158 -0.0500
  412POPC   GL2 5452   8.180   6.858   8.727  0.0056 -0.0522  0.0246
  412POPC   C1A 5453   8.254   6.511   9.083 -0.0041  0.0315  0.0571
  412POPC   D2A 5454   8.166   6.372   9.498  0.0336 -0.1079 -0.2221
  412POPC   C3A 5455   8.064   6.493  10.011 -0.0008 -0.0162  0.1678
  412POPC   C4A 5456   8.029   6.451  10.428 -0.0346  0.5093  0.1084
  412POPC   C1B 5457   8.443   7.043   9.088  0.2628  0.1298  0.2270
  412POPC   C2B 5458   8.525   7.337   9.422 -0.2260 -0.0468  0.2433
  412POPC   C3B 5459   8.835   7.617   9.365 -0.1500 -0.2036  0.0751
  412POPC   C4B 5460   9.223   7.572   9.329 -0.2042 -0.3023 -0.2010
  413POPC   NC3 5461  12.067   3.729   8.366 -0.1000 -0.3155 -0.2458
  413POPC   PO4 5462  11.780   3.506   8.154  0.1512  0.2756 -0.0004
  413POPC   GL1 5463  11.695   3.490   8.665 -0.3866 -0.0199  0.2155
  413POPC   GL2 5464  11.441   3.434   8.839  0.0865 -0.1986  0.0252
  413POPC   C1A 5465  11.816   3.780   9.056  0.1747 -0.0002 -0.1403
  413POPC   D2A 5466  12.256   3.826   9.247 -0.1714 -0.0448  0.0591
  413POPC   C3A 5467  12.495   4.053   9.354  0.0094 -0.0309  0.2685
  413POPC   C4A 5468  12.949   4.211   9.246 -0.0781  0.1803  0.5103
  413POPC   C1B 5469  11.606   3.332   9.173  0.2097  0.0700 -0.0095
  413POPC   C2B 5470  11.993   3.335   9.332  0.0575 -0.1519 -0.0867
  413POPC   C3B 5471  12.109   3.208   9.862 -0.1170 -0.1766 -0.1036
  413POPC   C4B 5472  12.232   2.886  10.093 -0.0590 -0.2218 -0.0412
  414POPC   NC3 5473   2.911  11.446   8.377  0.2119  0.2908 -0.1659
  414POPC   PO4 5474   3.092  11.052   8.236  0.0953 -0.1177 -0.2262
  414POPC   GL1 5475   2.934  11.052   8.733 -0.0837  0.2890  0.0879
  414POPC   GL2 5476   2.933  11.518   8.864  0.2710 -0.0289 -0.0543
  414POPC   C1A 5477   2.780  11.122   9.030 -0.2543  0.0898 -0.1503
  414POPC   D2A 5478   2.455  10.952   9.242  0.2289  0.2707  0.1857
  414POPC   C3A 5479   2.538  10.777   9.647 -0.2487 -0.1738  0.3130
  414POPC   C4A 5480   2.593  10.752  10.081 -0.5311 -0.1220  0.0310
  414POPC   C1B 5481   2.718  11.708   9.153 -0.2527  0.1884  0.1663
  414POPC   C2B 5482   2.966  11.889   9.449 -0.2286  0.1344  0.0122
  414POPC   C3B 5483   3.214  12.179   9.771  0.1268 -0.1133 -0.1853
  414POPC   C4B 5484   3.132  12.334  10.200 -0.1760 -0.1188  0.0761
  415POPC   NC3 5485   7.958   3.445   8.158 -0.0709  0.3369  0.0429
  415POPC   PO4 5486   7.489   3.500   8.112  0.1150 -0.0189  0.3599
  415POPC   GL1 5487   7.646   3.783   8.387 -0.0667 -0.1200  0.0793
  415POPC   GL2 5488   7.688   3.784   8.754  0.1964 -0.2137  0.1444
  415POPC   C1A 5489   8.025   4.020   8.548 -0.1862  0.1649  0.2443
  415POPC   D2A 5490   8.229   4.145   8.891 -0.2371  0.0715  0.0020
  415POPC   C3A 5491   8.456   3.857   9.118 -0.0369  0.2113 -0.2342
  415POPC   C4A 5492   8.606   3.814   9.511 -0.2667 -0.2865 -0.1701
  415POPC   C1B 5493   7.910   3.705   9.202 -0.1856  0.2873  0.2341
  415POPC   C2B 5494   8.152   3.698   9.632 -0.2002  0.2106  0.1370
  415POPC   C3B 5495   8.393   3.853   9.931 -0.0327  0.2034  0.1554
  415POPC   C4B 5496   8.826   4.044   9.840  0.1720  0.1911  0.0096
  416POPC   NC3 5497   2.760   2.681   8.380  0.2826 -0.0873  0.0069
  416POPC   PO4 5498   2.407   2.502   8.654  0.2845  0.1440  0.0025
  416POPC   GL1 5499   2.005   2.455   8.990  0.1518  0.5102 -0.1002
  416POPC   GL2 5500   2.029   2.008   8.980  0.0346  0.0009  0.2924
  416POPC   C1A 5501   1.852   2.525   9.382 -0.1353  0.1774  0.1803
  416POPC   D2A 5502   2.159   2.416   9.658  0.1528 -0.2052 -0.2846
  416POPC   C3A 5503   2.010   2.209  10.083 -0.3116  0.2217 -0.2604
  416POPC   C4A 5504   2.019   2.008  10.398 -0.1166  0.1039 -0.1343
  416POPC   C1B 5505   1.914   2.036   9.400 -0.0407 -0.0444  0.1426
  416POPC   C2B 5506   1.736   1.900   9.842 -0.2708  0.2168  0.0837
  416POPC   C3B 5507   2.035   1.623  10.080  0.2376  0.1323 -0.0055
  416POPC   C4B 5508   2.412   1.337  10.218  0.2212  0.1343  0.0168
  417POPC   NC3 5509   4.568   7.215   9.077  0.0993  0.1315 -0.0250
  417POPC   PO4 5510   4.948   7.012   9.321 -0.4520  0.0633  0.2551
  417POPC   GL1 5511   4.737   6.863   9.669  0.0375 -0.0117  0.3120
  417POPC   GL2 5512   4.779   7.060   9.911 -0.1113 -0.0368 -0.0556
  417POPC   C1A 5513   4.449   6.704  10.046 -0.4861 -0.0713  0.1956
  417POPC   D2A 5514   4.262   6.311  10.257 -0.1266 -0.1520  0.1180
  417POPC   C3A 5515   4.431   5.811  10.513 -0.3883 -0.2620 -0.3593
  417POPC   C4A 5516   4.744   5.518  10.637  0.3967 -0.0713  0.1427
  417POPC   C1B 5517   4.958   6.772  10.170  0.1350 -0.2375 -0.0193
  417POPC   C2B 5518   4.804   6.375  10.392  0.1348  0.0483  0.1574
  417POPC   C3B 5519   4.588   6.239  10.775  0.1107  0.0929  0.0501
  417POPC   C4B 5520   4.626   6.218  11.232 -0.1581 -0.0574  0.3180
  418POPC   NC3 5521   6.607   7.730  10.572  0.0396  0.0202 -0.0172
  418POPC   PO4 5522   6.405   7.426  10.218  0.0217  0.0230  0.0702
  418POPC   GL1 5523   6.383   6.946  10.087  0.2694  0.0843 -0.2458
  418POPC   GL2 5524   6.245   6.874  10.375  0.1384 -0.1420  0.0342
  418POPC   C1A 5525   6.109   6.579  10.020  0.0752  0.0980  0.1677
  418POPC   D2A 5526   6.242   6.003   9.987 -0.0735  0.1574  0.0794
  418POPC   C3A 5527   6.359   5.835  10.398 -0.0468 -0.2278  0.0919
  418POPC   C4A 5528   6.614   5.953  10.674  0.0448  0.0114  0.2345
  418POPC   C1B 5529   5.821   6.756  10.404 -0.0450  0.0416 -0.1767
  418POPC   C2B 5530   5.531   6.569  10.169  0.1545 -0.0257 -0.0538
  418POPC   C3B 5531   5.253   6.332  10.039 -0.2118 -0.2688 -0.1208
  418POPC   C4B 5532   4.778   6.316   9.880 -0.1225  0.0679  0.3077
  419POPC   NC3 5533  12.871  11.185   8.114  0.3337 -0.1226 -0.1418
  419POPC   PO4 5534  12.999  10.819   8.378 -0.1936 -0.0157 -0.1809
  419POPC   GL1 5535  13.041  10.556   8.639 -0.0239 -0.1098 -0.1464
  419POPC   GL2 5536  12.701  10.383   8.754  0.0708  0.0186  0.0062
  419POPC   C1A 5537  13.034  10.719   9.053  0.2301 -0.2149  0.1748
  419POPC   D2A 5538  13.164  10.591   9.447 -0.0313  0.0080  0.2494
  419POPC   C3A 5539  12.989  10.500  10.006  0.3264 -0.0649  0.3648
  419POPC   C4A 5540  12.740  10.511  10.331 -0.0492 -0.3663  0.2025
  419POPC   C1B 5541  12.768  10.357   9.205  0.0327 -0.0033  0.4338
  419POPC   C2B 5542  12.700  10.289   9.632  0.0195 -0.0937  0.0351
  419POPC   C3B 5543  12.735  10.066  10.075  0.0483  0.0242  0.2765
  419POPC   C4B 5544  12.864  10.032  10.576  0.0770 -0.1729  0.2374
  420POPC   NC3 5545   5.014   1.626   8.739 -0.1045 -0.2160 -0.0886
  420POPC   PO4 5546   5.418   1.503   8.835  0.2982 -0.0303 -0.4600
  420POPC   GL1 5547   5.278   1.481   9.202 -0.1032  0.0863  0.1172
  420POPC   GL2 5548   5.023   1.176   9.146  0.1519 -0.3483 -0.0995
  420POPC   C1A 5549   5.225   1.541   9.535  0.3723 -0.1301 -0.3799
  420POPC   D2A 5550   5.099   1.324  10.027  0.2479  0.0211  0.2473
  420POPC   C3A 5551   5.022   1.571  10.344 -0.0796 -0.1857 -0.0260
  420POPC   C4A 5552   4.651   1.581  10.732 -0.0335 -0.0357  0.2080
  420POPC   C1B 5553   5.169   1.047   9.565 -0.0655 -0.0316 -0.2127
  420POPC   C2B 5554   5.559   0.999   9.900  0.1662 -0.1064 -0.1163
  420POPC   C3B 5555   5.644   1.031  10.350  0.0581  0.1465 -0.1626
  420POPC   C4B 5556   5.846   1.215  10.551  0.2189 -0.4230 -0.1540
  421POPC   NC3 5557  12.443   5.323   8.602 -0.1477 -0.0118  0.1712
  421POPC   PO4 5558  12.522   4.793   8.680 -0.0135  0.0129 -0.1790
  421POPC   GL1 5559  12.762   4.801   9.045 -0.3128 -0.0078 -0.0135
  421POPC   GL2 5560  12.716   5.134   9.141  0.2540  0.2254 -0.0949
  421POPC   C1A 5561  12.755   4.745   9.416 -0.0285  0.2997  0.0653
  421POPC   D2A 5562  12.970   4.874   9.791  0.0493 -0.4361 -0.2959
  421POPC   C3A 5563  13.458   4.954   9.819 -0.3009 -0.0086 -0.0495
  421POPC   C4A 5564  13.712   4.940   9.413  0.2059 -0.0122 -0.1451
  421POPC   C1B 5565  12.305   4.964   9.323 -0.1460 -0.1969  0.2196
  421POPC   C2B 5566  11.932   5.153   9.568  0.1118 -0.1330  0.0372
  421POPC   C3B 5567  11.749   5.086  10.012 -0.1661 -0.1521  0.0574
  421POPC   C4B 5568  11.626   4.708  10.312 -0.1292  0.2276 -0.0035
  422POPC   NC3 5569   2.434  12.766   8.820  0.0875 -0.0136  0.1618
  422POPC   PO4 5570   1.980  12.601   8.712  0.1071 -0.0427  0.0443
  422POPC   GL1 5571   2.141  12.412   9.051  0.0588  0.1524 -0.0521
  422POPC   GL2 5572   2.246  12.592   9.296 -0.1106  0.0701 -0.6590
  422POPC   C1A 5573   2.143  12.125   9.342 -0.0996  0.0020  0.2441
  422POPC   D2A 5574   2.389  11.882   9.538 -0.4898 -0.0344  0.1975
  422POPC   C3A 5575   2.206  11.759  10.000 -0.1330  0.0478 -0.0007
  422POPC   C4A 5576   2.174  11.817  10.389  0.1930  0.0733  0.0856
  422POPC   C1B 5577   2.005  12.587   9.664 -0.3524  0.0452  0.0333
  422POPC   C2B 5578   1.641  12.732   9.793  0.1233  0.1459 -0.1489
  422POPC   C3B 5579   1.237  12.984   9.902  0.0860  0.1487  0.1044
  422POPC   C4B 5580   0.930  13.172   9.703  0.0952  0.2341  0.0854
  423POPC   NC3 5581   0.639  12.680   8.041 -0.0350  0.0619 -0.1914
  423POPC   PO4 5582   0.628  12.934   8.360 -0.0225  0.1994 -0.0636
  423POPC   GL1 5583   0.445  12.984   8.826  0.4882 -0.1234  0.0114
  423POPC   GL2 5584   0.419  12.728   9.062  0.0183 -0.3369  0.3157
  423POPC   C1A 5585   0.131  13.264   8.934 -0.2014  0.0725 -0.0608
  423POPC   D2A 5586   0.102  13.658   9.200  0.1235  0.0824 -0.3852
  423POPC   C3A 5587  -0.054  13.537   9.668  0.2085  0.0162  0.2510
  423POPC   C4A 5588  -0.065  13.279  10.120 -0.1017  0.1718 -0.4196
  423POPC   C1B 5589   0.435  12.483   9.434  0.1941 -0.0368  0.0098
  423POPC   C2B 5590   0.309  12.225   9.806  0.0422  0.0668 -0.1509
  423POPC   C3B 5591  -0.060  12.167  10.086  0.0033  0.1041 -0.1055
  423POPC   C4B 5592  -0.390  11.918  10.260  0.2295 -0.0161 -0.4118
  424POPC   NC3 5593   3.834   4.131   9.137 -0.0198 -0.0972 -0.1844
  424POPC   PO4 5594   3.719   4.597   9.162  0.2142  0.0116  0.1011
  424POPC   GL1 5595   3.889   4.522   9.559  0.0218  0.0168 -0.0779
  424POPC   GL2 5596   4.218   4.698   9.678 -0.1937  0.0490 -0.0966
  424POPC   C1A 5597   3.776   4.333   9.978  0.0755  0.0151  0.3671
  424POPC   D2A 5598   3.476   4.320  10.340 -0.1062  0.4996 -0.0791
  424POPC   C3A 5599   3.686   4.107  10.657  0.0851 -0.0234 -0.0424
  424POPC   C4A 5600   3.787   4.273  11.083 -0.2004  0.0897 -0.5862
  424POPC   C1B 5601   4.323   4.343   9.868 -0.0818  0.1749 -0.1015
  424POPC   C2B 5602   4.250   4.198  10.235 -0.5000  0.3091  0.1684
  424POPC   C3B 5603   3.999   4.522  10.436  0.2653 -0.0831  0.1031
  424POPC   C4B 5604   4.113   4.731  10.798 -0.1923 -0.1340  0.0703
  425POPC   NC3 5605   1.392   6.573   8.465  0.0959  0.0582 -0.0552
  425POPC   PO4 5606   1.525   6.830   8.693  0.0754  0.1355  0.1767
  425POPC   GL1 5607   1.277   6.733   8.996  0.1516  0.0898 -0.0537
  425POPC   GL2 5608   1.336   6.702   9.372 -0.1550  0.1752  0.2643
  425POPC   C1A 5609   0.860   6.604   9.155  0.0900 -0.1911 -0.1241
  425POPC   D2A 5610   0.386   6.578   9.031  0.0949 -0.0103  0.1829
  425POPC   C3A 5611   0.304   6.350   9.345 -0.3872  0.0385 -0.2224
  425POPC   C4A 5612   0.478   6.509   9.849 -0.0645  0.1011  0.1951
  425POPC   C1B 5613   1.529   7.103   9.522  0.1083 -0.0974 -0.0242
  425POPC   C2B 5614   1.745   7.534   9.520 -0.0177  0.3874  0.1031
  425POPC   C3B 5615   2.073   7.807   9.496 -0.0267 -0.3207 -0.0550
  425POPC   C4B 5616   2.176   7.818   9.952  0.2585  0.0451  0.0954
  426POPC   NC3 5617   9.937   8.558   8.241  0.1369  0.2580 -0.3646
  426POPC   PO4 5618   9.994   8.985   8.322  0.1763 -0.1076  0.1394
  426POPC   GL1 5619   9.985   8.834   8.679 -0.1363 -0.0571  0.1004
  426POPC   GL2 5620   9.578   8.794   8.589 -0.0349  0.0577  0.0533
  426POPC   C1A 5621  10.168   8.733   9.113  0.2690  0.1883 -0.0373
  426POPC   D2A 5622  10.503   8.921   9.472 -0.0122  0.0690  0.2126
  426POPC   C3A 5623  10.428   9.142   9.642  0.2123  0.1460  0.1234
  426POPC   C4A 5624  10.134   9.094  10.021  0.3809 -0.0065  0.0192
  426POPC   C1B 5625   9.615   8.889   9.021  0.2648  0.1494 -0.2511
  426POPC   C2B 5626   9.693   8.773   9.582  0.2814  0.1773 -0.0518
  426POPC   C3B 5627  10.120   8.690   9.752 -0.1645  0.2029  0.0123
  426POPC   C4B 5628  10.356   8.637  10.009  0.2132  0.1241 -0.0609
  427POPC   NC3 5629   1.669   7.303   8.979 -0.5007  0.0826  0.0439
  427POPC   PO4 5630   1.892   7.577   8.719 -0.0386  0.0859 -0.0795
  427POPC   GL1 5631   2.134   7.434   9.104 -0.0423 -0.0535  0.0243
  427POPC   GL2 5632   2.453   7.615   9.260 -0.0174 -0.1389  0.1127
  427POPC   C1A 5633   2.050   7.160   9.441 -0.1612  0.4547  0.1259
  427POPC   D2A 5634   1.971   6.846   9.725  0.4242  0.0968 -0.3638
  427POPC   C3A 5635   2.047   6.808  10.102 -0.2121 -0.4482 -0.1588
  427POPC   C4A 5636   2.119   6.851  10.487  0.5044  0.1818 -0.0045
  427POPC   C1B 5637   2.472   7.354   9.633 -0.2494 -0.4535 -0.4394
  427POPC   C2B 5638   2.102   7.288   9.997  0.0901 -0.2055  0.2897
  427POPC   C3B 5639   2.244   7.425  10.342 -0.3959  0.1154  0.0640
  427POPC   C4B 5640   2.465   7.148  10.680 -0.0360 -0.1136  0.1869
  428POPC   NC3 5641   6.571   3.425   8.545  0.2382  0.3423  0.0023
  428POPC   PO4 5642   6.795   3.667   8.777  0.1811  0.0925 -0.2335
  428POPC   GL1 5643   6.677   3.698   9.224  0.0427 -0.1812  0.1061
  428POPC   GL2 5644   6.870   4.044   9.242 -0.0473  0.0750 -0.4333
  428POPC   C1A 5645   6.563   3.856   9.588 -0.3053 -0.0628  0.1456
  428POPC   D2A 5646   6.424   4.065   9.929 -0.0591 -0.0049 -0.0293
  428POPC   C3A 5647   6.664   4.066  10.357  0.6732  0.3472 -0.2726
  428POPC   C4A 5648   6.968   4.221  10.533 -0.2987  0.1138 -0.0529
  428POPC   C1B 5649   7.225   4.201   9.508  0.0012  0.2304 -0.0123
  428POPC   C2B 5650   7.621   4.433   9.590 -0.1003  0.0282 -0.0590
  428POPC   C3B 5651   7.753   4.458  10.064  0.2529 -0.1102 -0.2524
  428POPC   C4B 5652   7.472   4.355  10.391 -0.0413  0.0560 -0.1167
  429POPC   NC3 5653  11.955  10.611   7.796  0.0456  0.0189  0.1827
  429POPC   PO4 5654  12.174  10.325   8.037  0.2498 -0.0151 -0.2854
  429POPC   GL1 5655  12.133  10.296   8.484  0.0033 -0.2329  0.1139
  429POPC   GL2 5656  12.201  10.596   8.723 -0.0460  0.1875  0.1112
  429POPC   C1A 5657  12.348  10.171   8.961 -0.0918 -0.0054 -0.1629
  429POPC   D2A 5658  12.259  10.240   9.344  0.0330 -0.1289 -0.0980
  429POPC   C3A 5659  12.331   9.879   9.663 -0.2016  0.0769 -0.0420
  429POPC   C4A 5660  12.570   9.633   9.948  0.1893  0.0471 -0.1374
  429POPC   C1B 5661  12.094  11.066   8.720  0.2681 -0.0681 -0.1983
  429POPC   C2B 5662  12.099  11.269   9.109  0.4103 -0.1739  0.0248
  429POPC   C3B 5663  12.264  11.462   9.330 -0.2262 -0.1028  0.2489
  429POPC   C4B 5664  12.346  11.793   9.095 -0.1587 -0.1871  0.1584
  430POPC   NC3 5665  12.763   5.973   8.169  0.2102 -0.1980 -0.1012
  430POPC   PO4 5666  12.520   5.905   8.572  0.1523  0.0483 -0.1254
  430POPC   GL1 5667  12.592   6.083   8.939 -0.0903 -0.1441  0.2771
  430POPC   GL2 5668  12.925   6.049   9.069 -0.1958  0.0094 -0.1684
  430POPC   C1A 5669  12.571   6.358   9.293 -0.0223  0.0493  0.3156
  430POPC   D2A 5670  12.516   6.861   9.530 -0.0618  0.1804  0.2118
  430POPC   C3A 5671  12.727   7.033   9.824 -0.2624  0.3339  0.2255
  430POPC   C4A 5672  12.641   7.541   9.868 -0.0776 -0.0829 -0.4775
  430POPC   C1B 5673  12.811   5.985   9.534 -0.1026  0.3125  0.4733
  430POPC   C2B 5674  12.647   5.650   9.963  0.0507 -0.0818 -0.2555
  430POPC   C3B 5675  12.693   5.223  10.110 -0.1947 -0.1487 -0.1775
  430POPC   C4B 5676  12.794   4.762  10.283  0.1869  0.0212 -0.0752
  431POPC   NC3 5677   9.592   2.797  12.418 -0.1754  0.2136 -0.1990
  431POPC   PO4 5678   9.723   3.190  12.433  0.0743  0.1526  0.1396
  431POPC   GL1 5679   9.394   3.129  12.123  0.1334  0.2432  0.0956
  431POPC   GL2 5680   9.453   2.841  11.903  0.1137  0.0320  0.1587
  431POPC   C1A 5681   9.048   3.208  11.734 -0.0659 -0.1071  0.1100
  431POPC   D2A 5682   9.188   3.266  11.270 -0.1556 -0.1160 -0.0147
  431POPC   C3A 5683   9.186   3.386  10.862 -0.3971  0.1152  0.0963
  431POPC   C4A 5684   9.065   3.449  10.470  0.2115  0.1589  0.1154
  431POPC   C1B 5685   9.766   2.691  11.461  0.0488  0.0062 -0.1200
  431POPC   C2B 5686   9.919   2.697  11.098 -0.1730  0.0873  0.0800
  431POPC   C3B 5687   9.958   2.735  10.633 -0.2965 -0.2264 -0.3826
  431POPC   C4B 5688  10.037   2.607  10.229 -0.2664 -0.0516 -0.4567
  432POPC   NC3 5689   3.832   3.308  12.899 -0.1630 -0.3321  0.2040
  432POPC   PO4 5690   3.866   3.055  12.495 -0.0040  0.2337  0.0280
  432POPC   GL1 5691   3.859   3.089  12.075  0.1405 -0.0904  0.0309
  432POPC   GL2 5692   3.707   2.811  11.919  0.0804 -0.0055 -0.3478
  432POPC   C1A 5693   3.963   3.297  11.563  0.3885 -0.3565 -0.1323
  432POPC   D2A 5694   3.723   3.500  11.183  0.0642  0.0039  0.1772
  432POPC   C3A 5695   3.471   3.253  10.867 -0.0501 -0.1934 -0.0212
  432POPC   C4A 5696   3.147   2.965  10.885 -0.4028 -0.2147  0.1228
  432POPC   C1B 5697   4.046   2.847  11.600 -0.2695  0.0697  0.3474
  432POPC   C2B 5698   3.952   2.723  11.204  0.1324 -0.2901 -0.1136
  432POPC   C3B 5699   3.538   2.522  11.037  0.1288 -0.0348 -0.2477
  432POPC   C4B 5700   3.296   2.339  10.727 -0.1575  0.2189  0.0006
  433POPC   NC3 5701   0.259  10.485   8.197  0.0764  0.1524 -0.4151
  433POPC   PO4 5702   0.349  10.853   8.059 -0.2406 -0.1340  0.0948
  433POPC   GL1 5703   0.402  10.899   8.518  0.0756 -0.0467  0.0400
  433POPC   GL2 5704   0.257  11.147   8.682  0.1007  0.2361 -0.2969
  433POPC   C1A 5705   0.455  10.793   9.004  0.1732 -0.2629  0.1201
  433POPC   D2A 5706   0.399  10.986   9.474 -0.1123  0.0668 -0.1550
  433POPC   C3A 5707   0.091  10.978   9.885 -0.0738  0.1504 -0.0285
  433POPC   C4A 5708   0.019  10.903  10.297 -0.1129 -0.1617  0.2381
  433POPC   C1B 5709   0.137  11.189   9.070 -0.1586 -0.1464  0.0012
  433POPC   C2B 5710  -0.136  11.162   9.389 -0.4755 -0.4776 -0.4123
  433POPC   C3B 5711  -0.550  11.196   9.688  0.1030  0.2312 -0.1784
  433POPC   C4B 5712  -0.717  11.379   9.987  0.2770  0.0483  0.0821
  434POPC   NC3 5713   7.730   1.371   8.407  0.1784 -0.0057  0.1063
  434POPC   PO4 5714   7.325   1.441   8.367  0.0387  0.0466 -0.2260
  434POPC   GL1 5715   7.345   1.339   8.810  0.0055  0.1658  0.0566
  434POPC   GL2 5716   7.579   1.108   8.906 -0.5048  0.2155 -0.0764
  434POPC   C1A 5717   7.185   1.250   9.156  0.2276  0.0272  0.0481
  434POPC   D2A 5718   6.847   1.091   9.303 -0.1002 -0.3648 -0.2853
  434POPC   C3A 5719   6.528   0.917   9.091 -0.2162 -0.3554 -0.1852
  434POPC   C4A 5720   6.051   0.982   9.089 -0.0382 -0.0256  0.2112
  434POPC   C1B 5721   7.716   1.139   9.282 -0.1017 -0.0125  0.4567
  434POPC   C2B 5722   7.677   1.573   9.560  0.3280  0.0224  0.2237
  434POPC   C3B 5723   7.843   1.621  10.007  0.0363  0.0870 -0.2520
  434POPC   C4B 5724   7.859   1.276  10.368  0.2030  0.0760 -0.0568
  435POPC   NC3 5725  12.062   6.557   7.991  0.4488  0.0643 -0.5388
  435POPC   PO4 5726  12.069   6.433   8.506  0.3405 -0.0438  0.1457
  435POPC   GL1 5727  12.122   6.430   8.893  0.0964  0.1009 -0.0133
  435POPC   GL2 5728  11.966   6.304   9.131  0.0413 -0.0803  0.3983
  435POPC   C1A 5729  12.254   6.750   9.139 -0.0830  0.0248 -0.1297
  435POPC   D2A 5730  12.312   7.175   9.180 -0.1181 -0.1569 -0.2969
  435POPC   C3A 5731  12.705   7.337   9.236 -0.0075  0.0727 -0.1868
  435POPC   C4A 5732  13.147   7.454   9.100 -0.1853 -0.0113 -0.3140
  435POPC   C1B 5733  11.898   6.409   9.470 -0.2087  0.0175 -0.1354
  435POPC   C2B 5734  12.266   6.458   9.815  0.2656  0.0392  0.1312
  435POPC   C3B 5735  12.533   6.666  10.135  0.1630 -0.1303  0.0426
  435POPC   C4B 5736  12.712   6.804  10.455  0.1459 -0.1556  0.1270
  436POPC   NC3 5737  10.609   0.714   8.426 -0.1444  0.1771 -0.3371
  436POPC   PO4 5738  10.628   0.295   8.583  0.0114 -0.0191  0.1654
  436POPC   GL1 5739  10.552   0.559   9.008  0.0706  0.0710 -0.3520
  436POPC   GL2 5740  10.724   0.913   9.027 -0.2150 -0.0655  0.0396
  436POPC   C1A 5741  10.361   0.540   9.345 -0.2201  0.2870 -0.0310
  436POPC   D2A 5742  10.494   0.582   9.748 -0.1895 -0.1533  0.2677
  436POPC   C3A 5743  10.440   0.958   9.851 -0.1043 -0.2229  0.3781
  436POPC   C4A 5744  10.079   1.234   9.942  0.0003  0.1804 -0.2152
  436POPC   C1B 5745  10.655   0.954   9.441 -0.0571 -0.1343 -0.1157
  436POPC   C2B 5746  10.943   0.889   9.817 -0.2275  0.1282  0.1863
  436POPC   C3B 5747  11.245   1.009  10.069  0.1558  0.0328  0.2168
  436POPC   C4B 5748  11.351   0.704  10.330  0.0770  0.3435  0.0256
  437POPC   NC3 5749  10.469   9.965   8.005 -0.1392 -0.1972  0.1632
  437POPC   PO4 5750  10.158  10.221   8.205  0.3778  0.2490 -0.0090
  437POPC   GL1 5751  10.106  10.040   8.662  0.0222 -0.1572 -0.0086
  437POPC   GL2 5752   9.906  10.236   8.844 -0.0809 -0.0758  0.1361
  437POPC   C1A 5753  10.450   9.836   8.987  0.2989 -0.0511 -0.1496
  437POPC   D2A 5754  10.771   9.603   9.133  0.0379  0.0006  0.1195
  437POPC   C3A 5755  10.754   9.505   9.542 -0.0939 -0.2823  0.1512
  437POPC   C4A 5756  10.881   9.447   9.992 -0.2194  0.0688  0.0631
  437POPC   C1B 5757  10.079  10.079   9.288 -0.0570 -0.1438 -0.1954
  437POPC   C2B 5758  10.161  10.048   9.784  0.1810  0.0117 -0.0308
  437POPC   C3B 5759  10.238  10.279  10.098 -0.0132  0.1897 -0.0744
  437POPC   C4B 5760  10.080  10.621  10.390  0.1907  0.1071  0.0120
  438POPC   NC3 5761   9.959  10.722   8.228  0.0925  0.1841  0.1082
  438POPC   PO4 5762  10.347  10.706   8.507 -0.1374  0.3492  0.2524
  438POPC   GL1 5763  10.586  10.852   8.841 -0.1199 -0.1266  0.2007
  438POPC   GL2 5764  10.604  11.155   8.726 -0.0227 -0.0082 -0.3778
  438POPC   C1A 5765  10.594  10.995   9.188 -0.0847 -0.1485  0.1690
  438POPC   D2A 5766  10.467  11.072   9.639 -0.0747  0.0390  0.1143
  438POPC   C3A 5767  10.859  11.054  10.073  0.0067  0.2059  0.0539
  438POPC   C4A 5768  10.915  10.875  10.536 -0.1653  0.3733  0.1719
  438POPC   C1B 5769  11.014  11.147   9.002 -0.0003 -0.1681  0.3182
  438POPC   C2B 5770  11.388  11.334   9.212  0.2793 -0.0477  0.2197
  438POPC   C3B 5771  11.700  11.392   9.482 -0.1061 -0.0404 -0.2060
  438POPC   C4B 5772  11.947  11.125   9.518 -0.0836  0.2597 -0.4442
  439W        W 5773   5.423   3.253  12.607  0.2619 -0.2771  0.3548
  440W        W 5774  10.388   2.824   1.490 -0.0956 -0.0526  0.1628
  441W        W 5775   5.799   8.880   1.251  0.1015  0.1661  0.0899
  442W        W 5776  10.688  12.470  12.428 -0.0070 -0.0245  0.0020
  443W        W 5777   7.998   5.960   4.587  0.1277 -0.1262  0.0737
  444W        W 5778   6.857   8.953   5.085 -0.0855 -0.0893 -0.0623
  445W        W 5779   9.629   3.165  18.325  0.0063  0.0638  0.4027
  446W        W 5780   5.033   7.623  17.187 -0.3104  0.1224 -0.1628
  447W        W 5781   6.245   8.213  16.931  0.2425  0.4511  0.3056
  448W        W 5782  12.470  10.141   5.026  0.0316 -0.0984  0.2676
  449W        W 5783   3.974   8.267  17.458  0.0041  0.2654 -0.1841
  450W        W 5784   9.323   1.781   2.664  0.1351  0.1576 -0.0008
  451W        W 5785   4.610   0.021  16.182 -0.1547  0.2007  0.2396
  452W        W 5786  12.948   6.952   4.405  0.1302  0.0423  0.4066
  453W        W 5787   3.222   0.748   7.096 -0.0461  0.0924 -0.0364
  454W        W 5788  10.885   5.557  16.246 -0.3488 -0.0774  0.3368
  455W        W 5789   8.970   6.213   1.350  0.2933 -0.4282  0.0442
  456W        W 5790   0.718  10.850   4.188 -0.1077 -0.1631  0.2913
  457W        W 5791   7.827   6.765   1.495 -0.5161  0.2164 -0.2159
  458W        W 5792   4.261   6.679  19.063 -0.2135 -0.1158 -0.0535
  459W        W 5793   5.241  12.047   3.047 -0.2652 -0.0341  0.1653
  460W        W 5794   4.810   3.151   5.956  0.0027  0.2475 -0.0720
  461W        W 5795   6.921   7.893   6.255 -0.0097  0.1708  0.2334
  462W        W 5796   5.463  11.084   1.863  0.3162 -0.1276 -0.0406
[truncated: 1,558,811 more chars]
