# Supplementary material for: Effect of helical kink in antimicrobial peptides on membrane pore formation
Source: eLife. 2020 Mar 13;9:e47946. doi: 10.7554/eLife.47946 (PMC7069690; doi:10.7554/eLife.47946)
Supplement: Figure 12—source data 1. [file elife-47946-fig12-data1.zip › Figure12/12E_ii.gro]

Martini system with peptide(s) and lipid membrane
26040
    1GLY     BB    1   9.556   5.184  10.682  0.3167  0.1875 -0.2499
    2ILE     BB    2   9.542   4.948  10.481 -0.0536 -0.0515  0.0444
    2ILE    SC1    3   9.689   4.685  10.553  0.1737 -0.0727 -0.4576
    3GLY     BB    4   9.260   5.023  10.374  0.0189 -0.0571 -0.1553
    4LYS     BB    5   9.307   5.310  10.268 -0.2479 -0.0196 -0.1795
    4LYS    SC1    6   9.182   5.550  10.396 -0.1585  0.4173  0.3478
    4LYS    SC2    7   9.054   5.792  10.436  0.2346  0.0729  0.4404
    5PHE     BB    8   9.546   5.225  10.089 -0.1252  0.1156 -0.0826
    5PHE    SC1    9   9.660   5.497   9.979 -0.0790 -0.2399 -0.1466
    5PHE    SC2   10   9.691   5.731   9.848  0.0799 -0.1835 -0.0116
    5PHE    SC3   11   9.464   5.683   9.985  0.0348 -0.1202 -0.0634
    6LEU     BB   12   9.402   5.021   9.905 -0.0047  0.1590 -0.2270
    6LEU    SC1   13   9.549   4.698   9.952 -0.0981 -0.1597 -0.1677
    7HIS     BB   14   9.188   5.193   9.760 -0.1909  0.1251  0.0005
    7HIS    SC1   15   8.936   5.286   9.917 -0.2347 -0.0869  0.0711
    7HIS    SC2   16   8.803   5.369  10.137 -0.1126  0.0549  0.0936
    7HIS    SC3   17   8.666   5.274   9.923 -0.2537  0.2542  0.0926
    8SER     BB   18   9.368   5.375   9.584  0.0454  0.0233  0.1326
    8SER    SC1   19   9.399   5.596   9.450  0.0154 -0.2078  0.2492
    9ALA     BB   20   9.484   5.137   9.422 -0.0347 -0.0501  0.1818
   10LYS     BB   21   9.235   5.028   9.274 -0.0241  0.1576  0.0062
   10LYS    SC1   22   8.932   5.062   9.428  0.0312  0.0241 -0.2839
   10LYS    SC2   23   8.800   5.333   9.439 -0.0572  0.2231  0.2079
   11LYS     BB   24   9.163   5.270   9.094 -0.0278 -0.0776 -0.3182
   11LYS    SC1   25   8.861   5.304   8.936 -0.0695 -0.0837  0.0317
   11LYS    SC2   26   8.631   5.448   9.018 -0.0897 -0.2517 -0.0916
   12PHE     BB   27   9.417   5.326   8.927  0.1720 -0.1908 -0.0598
   12PHE    SC1   28   9.356   5.611   8.792  0.2401  0.2764  0.1183
   12PHE    SC2   29   9.563   5.762   8.707  0.0626  0.4051 -0.0957
   12PHE    SC3   30   9.327   5.771   8.577 -0.0711  0.2386  0.1283
   13GLY     BB   31   9.430   5.054   8.778 -0.0053 -0.1571 -0.1390
   14LYS     BB   33   9.157   5.048   8.631 -0.0765  0.1070 -0.0243
   14LYS    SC1   34   9.065   4.741   8.571 -0.1600  0.2055  0.1694
   14LYS    SC2   35   8.956   4.705   8.322  0.0373 -0.0568 -0.0215
   15ALA     BB   36   9.174   5.310   8.466 -0.1884  0.1134 -0.0261
   16PHE     BB   37   9.411   5.245   8.277 -0.0790  0.0889  0.1186
   16PHE    SC1   38   9.519   5.517   8.242 -0.0844 -0.1498 -0.2227
   16PHE    SC2   39   9.502   5.779   8.180 -0.2290  0.0407  0.5311
   16PHE    SC3   40   9.743   5.666   8.224 -0.1152 -0.1142 -0.3214
   17VAL     BB   41   9.328   4.970   8.162 -0.0097  0.1091  0.0191
   17VAL    SC1   42   9.526   4.794   8.175 -0.1346 -0.0247  0.1497
   18GLY     BB   43   9.072   5.049   8.005 -0.1241 -0.0375  0.1286
   19GLU     BB   44   9.194   5.258   7.811  0.0272  0.1019  0.3692
   19GLU    SC1   45   9.055   5.573   7.958 -0.0154  0.2089 -0.0258
   20ILE     BB   46   9.428   5.100   7.683 -0.0718  0.2105  0.0440
   20ILE    SC1   47   9.689   5.122   7.849 -0.0911 -0.1336  0.1265
   21MET     BB   48   9.259   4.871   7.559  0.1162  0.0695  0.0445
   21MET    SC1   49   9.233   4.607   7.792 -0.0032 -0.3095  0.1443
   22ASN     BB   50   9.084   5.031   7.359 -0.0018  0.0975  0.1686
   22ASN    SC1   51   8.805   5.083   7.562  0.1113 -0.4571  0.0908
   23SER     BB   52   9.310   5.167   7.196 -0.0350 -0.0283  0.0157
   23SER    SC1   53   9.501   5.063   7.085  0.0245 -0.1192  0.0299
    1GLY     BB   54   8.760   3.928   7.342 -0.2308  0.0930  0.1723
    2ILE     BB   55   8.950   4.122   7.490 -0.0883  0.1090 -0.0268
    2ILE    SC1   56   9.229   4.118   7.626 -0.1996  0.2819  0.2135
    3GLY     BB   57   8.751   4.315   7.629  0.0496  0.2327  0.0019
    4LYS     BB   58   8.611   4.097   7.799 -0.0590  0.4502  0.1968
    4LYS    SC1   59   8.470   3.795   7.711 -0.4375 -0.1065  0.0879
    4LYS    SC2   60   8.366   3.601   7.540  0.0382  0.0433  0.2890
    5PHE     BB   61   8.847   3.994   7.972  0.0228  0.0852 -0.1177
    5PHE    SC1   62   8.944   3.737   7.809  0.1180 -0.0281  0.0387
    5PHE    SC2   63   8.974   3.609   7.574  0.4136  0.1670 -0.0349
    5PHE    SC3   64   8.993   3.472   7.805  0.3153  0.0085 -0.1191
    6LEU     BB   65   8.914   4.252   8.131 -0.0581 -0.1001  0.2266
    6LEU    SC1   66   9.230   4.240   8.117  0.0031 -0.1706  0.3291
    7HIS     BB   67   8.633   4.319   8.243 -0.1127 -0.1354  0.1132
    7HIS    SC1   68   8.565   4.576   8.085 -0.0445 -0.0277 -0.1223
    7HIS    SC2   69   8.714   4.696   7.895  0.2162  0.0862  0.1462
    7HIS    SC3   70   8.495   4.819   7.993  0.0743  0.0221 -0.0828
    8SER     BB   71   8.581   4.074   8.426 -0.2808  0.0715  0.3499
    8SER    SC1   72   8.489   3.847   8.276 -0.0369 -0.0107  0.2040
    9ALA     BB   73   8.841   4.077   8.595  0.1144  0.1511 -0.2291
   10LYS     BB   74   8.785   4.342   8.746 -0.0889 -0.0689  0.0940
   10LYS    SC1   75   8.613   4.617   8.619  0.3043  0.1208 -0.2503
   10LYS    SC2   76   8.372   4.707   8.547 -0.2111 -0.2906 -0.1048
   11LYS     BB   77   8.535   4.280   8.919 -0.2812  0.0226 -0.1442
   11LYS    SC1   78   8.327   4.503   9.064  0.4760  0.1181  0.2597
   11LYS    SC2   79   8.224   4.464   9.288  0.0734  0.0372 -0.1779
   12PHE     BB   80   8.647   4.043   9.085  0.0438  0.1446 -0.1809
   12PHE    SC1   81   8.377   3.909   9.169  0.0145  0.0331 -0.0278
   12PHE    SC2   82   8.242   3.703   9.279 -0.2738 -0.0149 -0.4478
   12PHE    SC3   83   8.175   3.957   9.341  0.1266 -0.0290  0.1233
   13GLY     BB   84   8.880   4.186   9.231 -0.0416  0.2049 -0.1022
   14LYS     BB   86   8.728   4.397   9.399 -0.1201  0.0682  0.0013
   14LYS    SC1   87   8.963   4.594   9.534  0.1438  0.0358 -0.0396
   14LYS    SC2   88   9.191   4.669   9.631 -0.0514 -0.2764  0.2354
   15ALA     BB   89   8.536   4.206   9.549  0.0109  0.0030  0.0879
   16PHE     BB   90   8.729   4.014   9.698  0.0322 -0.1360 -0.1136
   16PHE    SC1   91   8.698   3.751   9.550 -0.0444 -0.1345  0.0320
   16PHE    SC2   92   8.592   3.510   9.491 -0.1721 -0.0279 -0.1858
   16PHE    SC3   93   8.788   3.613   9.336 -0.1190  0.0092 -0.0946
   17VAL     BB   94   8.895   4.209   9.873 -0.0227 -0.0702 -0.1342
   17VAL    SC1   95   9.149   4.240   9.803  0.0166 -0.0090  0.0308
   18GLY     BB   96   8.691   4.347  10.062 -0.0349  0.2408 -0.3669
   19GLU     BB   97   8.616   4.076  10.192  0.2616  0.2078 -0.2581
   19GLU    SC1   98   8.276   4.136  10.318 -0.2728 -0.1252  0.0846
   20ILE     BB   99   8.875   4.001  10.346 -0.1362 -0.0310  0.3326
   20ILE    SC1  100   9.141   3.960  10.192 -0.2897 -0.2092  0.1078
   21MET     BB  101   8.901   4.257  10.518  0.1784  0.0339  0.1960
   21MET    SC1  102   9.177   4.191  10.690  0.0622 -0.1673  0.1436
   22ASN     BB  103   8.642   4.252  10.689 -0.1576  0.0847 -0.2916
   22ASN    SC1  104   8.526   4.540  10.796  0.0401  0.1451  0.0465
   23SER     BB  105   8.657   3.977  10.832  0.3125  0.3135  0.1297
   23SER    SC1  106   8.865   3.830  10.810 -0.2727 -0.2929  0.0794
    1GLY     BB  107   7.988   3.829  10.752  0.0020  0.1515  0.2648
    2ILE     BB  108   7.804   3.632  10.598  0.0979  0.3097 -0.0615
    2ILE    SC1  109   7.789   3.408  10.384  0.2188  0.2288  0.0133
    3GLY     BB  110   7.603   3.824  10.461 -0.2490 -0.2128 -0.3133
    4LYS     BB  111   7.796   3.985  10.279 -0.0869 -0.0312  0.0110
    4LYS    SC1  112   7.868   4.336  10.200 -0.1793  0.2951 -0.0058
    4LYS    SC2  113   7.774   4.512  10.066 -0.5108 -0.2915 -0.1121
    5PHE     BB  114   7.891   3.758  10.091 -0.1885 -0.0408 -0.0295
    5PHE    SC1  115   8.146   3.773   9.949 -0.0196 -0.3981  0.2514
    5PHE    SC2  116   8.393   3.668   9.926  0.0439 -0.1766 -0.1707
    5PHE    SC3  117   8.267   3.766   9.708 -0.4085 -0.2595  0.0427
    6LEU     BB  118   7.622   3.661   9.971 -0.3070  0.0659  0.1467
    6LEU    SC1  119   7.423   3.442  10.049 -0.0988  0.2165 -0.1191
    7HIS     BB  120   7.518   3.920   9.835 -0.0249  0.0333 -0.1423
    7HIS    SC1  121   7.391   4.139  10.016 -0.0265 -0.0570  0.1242
    7HIS    SC2  122   7.260   4.137  10.252 -0.0666 -0.1407  0.1015
    7HIS    SC3  123   7.195   4.318  10.063  0.0119 -0.0291  0.1804
    8SER     BB  124   7.779   3.998   9.688  0.0689  0.2536  0.1333
    8SER    SC1  125   7.883   4.214   9.648  0.3585  0.2384 -0.0269
    9ALA     BB  126   7.795   3.731   9.531 -0.1062  0.3437 -0.0414
   10LYS     BB  127   7.523   3.732   9.382 -0.0494 -0.0105 -0.1554
   10LYS    SC1  128   7.325   3.498   9.525 -0.2633  0.2054  0.0193
   10LYS    SC2  129   7.088   3.489   9.580 -0.0799  0.0765  0.2358
   11LYS     BB  130   7.574   3.993   9.223 -0.1288  0.0240 -0.1246
   11LYS    SC1  131   7.316   4.098   9.061 -0.3934 -0.0106 -0.1708
   11LYS    SC2  132   7.228   4.246   8.886 -0.2070 -0.1066 -0.5686
   12PHE     BB  133   7.824   3.910   9.060  0.0199  0.1330  0.0447
   12PHE    SC1  134   7.998   4.117   8.903  0.3098 -0.0875 -0.0797
   12PHE    SC2  135   8.123   4.211   8.683  0.1493  0.0904 -0.0974
   12PHE    SC3  136   7.908   4.341   8.782  0.2268  0.0196  0.1727
   13GLY     BB  137   7.734   3.663   8.896 -0.0271  0.1557  0.0362
   14LYS     BB  139   7.492   3.788   8.749  0.0352  0.1086 -0.1078
   14LYS    SC1  140   7.286   3.560   8.661  0.1693  0.0550 -0.1720
   14LYS    SC2  141   7.251   3.472   8.411 -0.0892  0.2016  0.0218
   15ALA     BB  142   7.629   4.015   8.587  0.1126  0.1228 -0.0226
   16PHE     BB  143   7.854   3.865   8.436  0.0064  0.1698 -0.2303
   16PHE    SC1  144   8.092   3.780   8.577 -0.1717  0.2534 -0.1853
   16PHE    SC2  145   8.297   3.803   8.752 -0.1809  0.1014 -0.1530
   16PHE    SC3  146   8.278   3.584   8.595 -0.1861  0.2258 -0.3284
   17VAL     BB  147   7.718   3.630   8.287  0.0697 -0.0064 -0.0142
   17VAL    SC1  148   7.733   3.384   8.385 -0.2838 -0.1675 -0.3358
   18GLY     BB  149   7.543   3.775   8.077  0.2107  0.0305 -0.1073
   19GLU     BB  150   7.753   3.964   7.950  0.2605  0.0397 -0.0115
   19GLU    SC1  151   7.703   4.280   8.178 -0.1221  0.1219  0.1405
   20ILE     BB  152   7.957   3.746   7.866  0.1967 -0.0204 -0.0112
   20ILE    SC1  153   8.164   3.617   8.057  0.3779 -0.2193 -0.3341
   21MET     BB  154   7.787   3.590   7.659  0.0127 -0.0694  0.1731
   21MET    SC1  155   7.643   3.336   7.869 -0.0743  0.0861 -0.0639
   22ASN     BB  156   7.744   3.827   7.465 -0.0998 -0.0971  0.1633
   22ASN    SC1  157   7.526   4.031   7.440 -0.0763 -0.0744 -0.0722
   23SER     BB  158   8.032   3.928   7.407 -0.1340  0.1058  0.3351
   23SER    SC1  159   8.146   4.082   7.543  0.0838  0.1842 -0.2187
    1GLY     BB  160   6.560   3.373   7.350  0.3038  0.2084 -0.1483
    2ILE     BB  161   6.794   3.380   7.553  0.0323  0.1345  0.1765
    2ILE    SC1  162   6.948   3.111   7.567 -0.2628 -0.0554 -0.1068
    3GLY     BB  163   6.803   3.683   7.618  0.0767  0.1686  0.0149
    4LYS     BB  164   6.543   3.685   7.786  0.0942  0.2699  0.0418
    4LYS    SC1  165   6.314   3.831   7.597 -0.1498 -0.2081 -0.3498
    4LYS    SC2  166   6.117   3.994   7.533  0.1786 -0.1360  0.0387
    5PHE     BB  167   6.629   3.491   8.012 -0.1972  0.1228  0.0313
    5PHE    SC1  168   6.420   3.379   8.209  0.0085 -0.1251 -0.2549
    5PHE    SC2  169   6.163   3.389   8.292  0.0965 -0.1688  0.0367
    5PHE    SC3  170   6.354   3.293   8.457  0.3589  0.2119 -0.0322
    6LEU     BB  171   6.877   3.639   8.123 -0.1130  0.0995 -0.1221
    6LEU    SC1  172   7.106   3.461   7.929  0.0175  0.0267 -0.3367
    7HIS     BB  173   6.735   3.889   8.239 -0.1154 -0.0658  0.2470
    7HIS    SC1  174   6.685   4.119   8.048 -0.6262  0.3269  0.2520
    7HIS    SC2  175   6.623   4.152   7.787 -0.1616  0.1274  0.1050
    7HIS    SC3  176   6.720   4.360   7.930  0.1356  0.1009 -0.0496
    8SER     BB  177   6.550   3.775   8.460 -0.3795  0.0169  0.0744
    8SER    SC1  178   6.349   3.906   8.590 -0.1799  0.1240  0.0122
    9ALA     BB  179   6.771   3.641   8.632 -0.1152  0.1666 -0.1402
   10LYS     BB  180   6.937   3.882   8.735 -0.0867  0.1208 -0.0784
   10LYS    SC1  181   7.120   4.002   8.477  0.1587 -0.0419  0.3249
   10LYS    SC2  182   7.199   4.221   8.310 -0.1360  0.2056  0.0724
   11LYS     BB  183   6.734   4.051   8.897 -0.0749 -0.0393  0.1067
   11LYS    SC1  184   6.483   4.294   8.935  0.1239 -0.1869  0.1341
   11LYS    SC2  185   6.307   4.423   8.832 -0.4223  0.2284  0.0311
   12PHE     BB  186   6.652   3.819   9.086 -0.0561 -0.3376 -0.2406
   12PHE    SC1  187   6.448   3.609   8.972  0.0959 -0.1275 -0.3090
   12PHE    SC2  188   6.202   3.531   8.894 -0.1532  0.1452  0.1570
   12PHE    SC3  189   6.369   3.354   9.011 -0.1879 -0.0011 -0.0096
   13GLY     BB  190   6.911   3.783   9.254 -0.1249 -0.1204 -0.0840
   14LYS     BB  192   6.926   4.065   9.380 -0.3316 -0.1266 -0.0418
   14LYS    SC1  193   7.165   4.134   9.556  0.0026  0.2133 -0.1874
   14LYS    SC2  194   7.342   4.319   9.570 -0.0729 -0.1514 -0.1309
   15ALA     BB  195   6.649   4.078   9.519 -0.1922  0.0217  0.2315
   16PHE     BB  196   6.658   3.835   9.713  0.1051 -0.0413  0.1438
   16PHE    SC1  197   6.563   3.581   9.657 -0.2227  0.2001  0.0235
   16PHE    SC2  198   6.565   3.389   9.467  0.0406  0.1477  0.0744
   16PHE    SC3  199   6.552   3.320   9.728 -0.5727  0.2257  0.0791
   17VAL     BB  200   6.886   3.933   9.899  0.1045  0.0767  0.0835
   17VAL    SC1  201   7.056   3.737   9.950 -0.2063 -0.1614  0.2357
   18GLY     BB  202   6.739   4.170  10.033  0.1554 -0.0092  0.2946
   19GLU     BB  203   6.507   4.003  10.153 -0.0891  0.0561 -0.0693
   19GLU    SC1  204   6.195   4.196  10.315 -0.0226  0.0221  0.2954
   20ILE     BB  205   6.665   3.782  10.304 -0.0521  0.1724  0.0641
   20ILE    SC1  206   6.524   3.527  10.201  0.2019 -0.1349  0.4502
   21MET     BB  207   6.846   3.962  10.480  0.0306  0.1144  0.0390
   21MET    SC1  208   7.130   3.656  10.435 -0.2719 -0.4276 -0.1595
   22ASN     BB  209   6.610   4.097  10.627 -0.0065 -0.0113  0.0958
   22ASN    SC1  210   6.672   4.279  10.828  0.3491  0.0638  0.0655
   23SER     BB  211   6.466   3.849  10.744  0.0834  0.0305  0.3003
   23SER    SC1  212   6.478   3.594  10.697  0.1032 -0.3109  0.4425
    1GLY     BB  213   5.866   4.002  10.621  0.1380 -0.0466  0.1963
    2ILE     BB  214   5.803   3.734  10.478 -0.1897  0.0064  0.2335
    2ILE    SC1  215   6.073   3.650  10.351 -0.2618 -0.1139  0.1578
    3GLY     BB  216   5.536   3.816  10.343 -0.0745  0.0403  0.0217
    4LYS     BB  217   5.640   4.035  10.149  0.0008  0.0078  0.0253
    4LYS    SC1  218   5.697   4.326  10.264 -0.1727 -0.0592 -0.2524
    4LYS    SC2  219   5.852   4.516  10.105  0.2598 -0.0645  0.0201
    5PHE     BB  220   5.833   3.864   9.976  0.0205 -0.1125  0.1643
    5PHE    SC1  221   6.092   4.004   9.906 -0.1726 -0.1784 -0.0728
    5PHE    SC2  222   6.154   4.013   9.643 -0.6898  0.1536 -0.2014
    5PHE    SC3  223   6.212   4.223   9.803 -0.0827 -0.1720  0.0436
    6LEU     BB  224   5.626   3.665   9.857  0.1469 -0.1346 -0.0221
    6LEU    SC1  225   5.659   3.434  10.068 -0.0335 -0.1335 -0.3034
    7HIS     BB  226   5.448   3.883   9.728  0.0528 -0.1526  0.0759
    7HIS    SC1  227   5.216   3.949   9.921 -0.1857  0.2646 -0.1050
    7HIS    SC2  228   5.085   3.952  10.157 -0.1374 -0.0607 -0.0688
    7HIS    SC3  229   4.948   3.981   9.926 -0.2373 -0.1240 -0.0181
    8SER     BB  230   5.681   3.985   9.551 -0.0190 -0.1785 -0.0347
    8SER    SC1  231   5.709   4.234   9.578 -0.1688  0.2303  0.0291
    9ALA     BB  232   5.729   3.734   9.376  0.1958 -0.1730  0.0135
   10LYS     BB  233   5.459   3.729   9.223  0.1049 -0.0558  0.1676
   10LYS    SC1  234   5.115   3.721   9.351 -0.0431  0.1816  0.0424
   10LYS    SC2  235   4.880   3.832   9.418  0.1175 -0.0339  0.1466
   11LYS     BB  236   5.491   3.987   9.054  0.0977 -0.1392  0.0372
   11LYS    SC1  237   5.375   4.213   9.206  0.1810 -0.0225  0.1480
   11LYS    SC2  238   5.224   4.270   9.417 -0.1839  0.0146  0.0427
   12PHE     BB  239   5.747   3.933   8.889  0.3087  0.0350  0.2987
   12PHE    SC1  240   5.990   3.992   9.056  0.1348 -0.1229 -0.0434
   12PHE    SC2  241   6.090   4.153   9.248  0.1436 -0.1297 -0.0422
   12PHE    SC3  242   6.207   3.916   9.197  0.0364 -0.2075  0.0651
   13GLY     BB  243   5.676   3.673   8.735 -0.1143  0.2692  0.0797
   14LYS     BB  245   5.423   3.750   8.573 -0.2783 -0.1936  0.1019
   14LYS    SC1  246   5.159   3.744   8.770 -0.0470  0.0671  0.2595
   14LYS    SC2  247   5.028   3.929   8.900 -0.0809 -0.0025  0.0346
   15ALA     BB  248   5.558   3.973   8.405 -0.1597 -0.3722 -0.0430
   16PHE     BB  249   5.780   3.802   8.273  0.2350  0.0268  0.0820
   16PHE    SC1  250   6.000   3.989   8.120  0.0818  0.2761 -0.0127
   16PHE    SC2  251   6.228   4.115   8.049  0.2884 -0.0029  0.1365
   16PHE    SC3  252   6.235   3.855   8.123 -0.0663  0.0108  0.2335
   17VAL     BB  253   5.589   3.599   8.137  0.0265  0.2430  0.0450
   17VAL    SC1  254   5.576   3.335   8.163  0.0375  0.2202 -0.1685
   18GLY     BB  255   5.423   3.781   7.950 -0.0711  0.3579  0.2401
   19GLU     BB  256   5.653   3.896   7.778 -0.3495  0.0230 -0.3913
   19GLU    SC1  257   5.798   4.285   7.769  0.4171  0.1806  0.2868
   20ILE     BB  258   5.778   3.638   7.658  0.0932  0.0103  0.0621
   20ILE    SC1  259   5.968   3.432   7.790 -0.1163 -0.1060  0.1863
   21MET     BB  260   5.530   3.547   7.495 -0.0051 -0.0095  0.2208
   21MET    SC1  261   5.181   3.529   7.629  0.1591 -0.2281 -0.0623
   22ASN     BB  262   5.482   3.776   7.291  0.1219 -0.3061 -0.1544
   22ASN    SC1  263   5.153   3.873   7.267 -0.2466 -0.0537  0.0078
   23SER     BB  264   5.742   3.766   7.123  0.2319  0.0755 -0.0183
   23SER    SC1  265   5.849   3.956   7.000  0.0811 -0.2709  0.0287
    1GLY     BB  266   4.266   4.029   7.354 -0.1450 -0.2255  0.0270
    2ILE     BB  267   4.514   3.963   7.528 -0.0714 -0.0149  0.0041
    2ILE    SC1  268   4.664   3.700   7.461 -0.0340 -0.0613  0.2590
    3GLY     BB  269   4.590   4.247   7.629  0.1054 -0.0086 -0.1409
    4LYS     BB  270   4.324   4.317   7.772  0.0678 -0.2048 -0.1116
    4LYS    SC1  271   4.196   4.555   7.753  0.4253 -0.0019  0.1008
    4LYS    SC2  272   3.984   4.690   7.667  0.3514  0.0524 -0.5095
    5PHE     BB  273   4.280   4.080   7.967 -0.1878  0.1035  0.2206
    5PHE    SC1  274   4.145   3.802   7.854 -0.0064  0.2287  0.0208
    5PHE    SC2  275   3.976   3.700   7.670  0.1440  0.1004 -0.0494
    5PHE    SC3  276   3.961   3.620   7.928 -0.1630  0.3876  0.0299
    6LEU     BB  277   4.541   4.121   8.130 -0.1095 -0.1116  0.1529
    6LEU    SC1  278   4.728   3.872   8.016  0.0288  0.1791 -0.0126
    7HIS     BB  279   4.513   4.402   8.257  0.4401 -0.0218  0.1018
    7HIS    SC1  280   4.606   4.630   8.031  0.1525 -0.0940  0.1569
    7HIS    SC2  281   4.771   4.842   8.000 -0.0046 -0.0148 -0.1740
    7HIS    SC3  282   4.687   4.703   7.784 -0.3427 -0.0755 -0.0100
    8SER     BB  283   4.258   4.367   8.430  0.2398 -0.0386 -0.1896
    8SER    SC1  284   4.040   4.424   8.306 -0.0229 -0.1960 -0.0310
    9ALA     BB  285   4.371   4.138   8.605 -0.0130  0.1800  0.2798
   10LYS     BB  286   4.614   4.259   8.755  0.1328 -0.1742  0.3390
   10LYS    SC1  287   4.819   4.386   8.605 -0.0240 -0.2276 -0.2539
   10LYS    SC2  288   4.916   4.640   8.551  0.1394  0.1085 -0.0800
   11LYS     BB  289   4.476   4.483   8.919  0.2741  0.1138  0.0750
   11LYS    SC1  290   4.413   4.708   8.767 -0.0908  0.0925  0.1441
   11LYS    SC2  291   4.416   4.842   8.560  0.2941  0.1058 -0.1131
   12PHE     BB  292   4.263   4.296   9.045  0.3489 -0.2045 -0.2531
   12PHE    SC1  293   4.058   4.400   9.189 -0.3077  0.0492 -0.3441
   12PHE    SC2  294   3.819   4.450   9.304 -0.0456 -0.0188  0.2699
   12PHE    SC3  295   3.998   4.649   9.274 -0.0518 -0.0350  0.1182
   13GLY     BB  296   4.425   4.095   9.216  0.0614 -0.2330 -0.0047
   14LYS     BB  298   4.554   4.280   9.430 -0.2008  0.1617 -0.1765
   14LYS    SC1  299   4.784   4.339   9.607 -0.0148  0.0481  0.2723
   14LYS    SC2  300   4.755   4.533   9.784  0.4123  0.1242  0.0538
   15ALA     BB  301   4.309   4.377   9.593 -0.1542  0.0327 -0.0277
   16PHE     BB  302   4.193   4.097   9.659  0.0147  0.0411  0.3301
   16PHE    SC1  303   3.938   4.118   9.737  0.0743  0.6118 -0.2085
   16PHE    SC2  304   3.717   3.988   9.653  0.2745  0.1821 -0.0973
   16PHE    SC3  305   3.732   4.079   9.907  0.2614  0.1240 -0.0754
   17VAL     BB  306   4.430   3.973   9.815  0.0511 -0.0340  0.2173
   17VAL    SC1  307   4.514   3.735   9.735 -0.1979 -0.0264 -0.0829
   18GLY     BB  308   4.471   4.181  10.042  0.0526  0.1558  0.0467
   19GLU     BB  309   4.185   4.197  10.160  0.0878  0.0210  0.1537
   19GLU    SC1  310   4.302   4.594  10.138 -0.2558 -0.0220 -0.4683
   20ILE     BB  311   4.149   3.903  10.252 -0.0871  0.0108  0.0568
   20ILE    SC1  312   4.103   3.686  10.036  0.1880  0.1564 -0.1540
   21MET     BB  313   4.375   3.909  10.464  0.0170  0.0564 -0.0539
   21MET    SC1  314   4.641   3.766  10.283 -0.3878  0.1968  0.4445
   22ASN     BB  315   4.257   4.122  10.656 -0.0322 -0.0165 -0.0025
   22ASN    SC1  316   4.417   4.361  10.617  0.2776 -0.2643 -0.2387
   23SER     BB  317   3.979   3.994  10.703 -0.0557 -0.0753 -0.2852
   23SER    SC1  318   3.940   3.767  10.760 -0.0725 -0.0163  0.2942
    1GLY     BB  319   3.673   5.005  10.764  0.0054  0.1687  0.2879
    2ILE     BB  320   3.654   5.253  10.580  0.1272 -0.0380 -0.0110
    2ILE    SC1  321   3.417   5.374  10.421  0.0056  0.0852  0.2592
    3GLY     BB  322   3.954   5.309  10.521  0.1956 -0.0367  0.3202
    4LYS     BB  323   4.029   5.051  10.367 -0.1589  0.0035  0.0652
    4LYS    SC1  324   3.977   4.744  10.530 -0.0634 -0.2017  0.3487
    4LYS    SC2  325   3.949   4.492  10.446 -0.1017 -0.2022 -0.1295
    5PHE     BB  326   3.831   5.045  10.130 -0.1105 -0.0334  0.0254
    5PHE    SC1  327   3.752   4.773  10.004  0.2366 -0.5303  0.1152
    5PHE    SC2  328   3.905   4.573   9.907  0.1871 -0.3381 -0.3913
    5PHE    SC3  329   3.671   4.634   9.787  0.0856 -0.1271 -0.0983
    6LEU     BB  330   3.895   5.311   9.984 -0.2836 -0.1654 -0.3017
    6LEU    SC1  331   3.578   5.316   9.830 -0.2815  0.2019 -0.3209
    7HIS     BB  332   4.176   5.224   9.888 -0.1299 -0.2540  0.1996
    7HIS    SC1  333   4.411   5.105  10.079 -0.1578 -0.1536  0.1429
    7HIS    SC2  334   4.630   4.954  10.127 -0.0687 -0.0035  0.2174
    7HIS    SC3  335   4.631   5.217  10.189 -0.1091  0.1020 -0.1975
    8SER     BB  336   4.100   5.006   9.681 -0.1764 -0.0356 -0.0175
    8SER    SC1  337   4.267   4.812   9.689 -0.1013  0.0025 -0.2640
    9ALA     BB  338   3.896   5.172   9.517  0.1077 -0.1290 -0.4851
   10LYS     BB  339   4.075   5.379   9.370  0.0936  0.2191 -0.0352
   10LYS    SC1  340   4.378   5.530   9.479  0.1625  0.2441  0.1519
   10LYS    SC2  341   4.535   5.606   9.660 -0.1806  0.1840 -0.0348
   11LYS     BB  342   4.222   5.187   9.176 -0.1320  0.0286 -0.0223
   11LYS    SC1  343   4.402   4.969   9.249 -0.3092 -0.0494  0.2190
   11LYS    SC2  344   4.535   4.743   9.322  0.0688  0.0979  0.1114
   12PHE     BB  345   3.972   5.078   9.027 -0.0487 -0.1572 -0.0286
   12PHE    SC1  346   3.990   4.838   8.876  0.2865  0.1532 -0.1371
   12PHE    SC2  347   3.920   4.585   8.810 -0.1551  0.2325 -0.0067
   12PHE    SC3  348   3.850   4.792   8.650 -0.1801  0.3117  0.1051
   13GLY     BB  349   3.821   5.326   8.918 -0.0421  0.0250  0.3601
   14LYS     BB  351   4.030   5.491   8.760 -0.3076 -0.0145 -0.0465
   14LYS    SC1  352   4.230   5.638   8.977 -0.0807  0.0903  0.0792
   14LYS    SC2  353   4.479   5.691   9.030  0.3133  0.0781 -0.2042
   15ALA     BB  354   4.109   5.276   8.552  0.0603  0.1315 -0.0656
   16PHE     BB  355   3.826   5.229   8.433  0.0028  0.1432  0.0645
   16PHE    SC1  356   3.647   4.973   8.324  0.1463 -0.2639  0.4820
   16PHE    SC2  357   3.455   4.799   8.246 -0.1051 -0.0187  0.5362
   16PHE    SC3  358   3.663   4.853   8.083 -0.5100  0.3244  0.1072
   17VAL     BB  359   3.804   5.496   8.278 -0.2249  0.0397 -0.0870
   17VAL    SC1  360   3.671   5.710   8.361  0.2205  0.2108  0.2255
   18GLY     BB  361   4.039   5.453   8.081 -0.1117  0.1080  0.0311
   19GLU     BB  362   3.963   5.192   7.931  0.2359  0.0822 -0.1082
   19GLU    SC1  363   4.127   4.908   8.140 -0.0436  0.0003  0.0101
   20ILE     BB  364   3.691   5.267   7.803  0.1290 -0.1174 -0.0021
   20ILE    SC1  365   3.457   5.332   7.996  0.0400  0.0727 -0.1706
   21MET     BB  366   3.770   5.518   7.640 -0.1735 -0.0196 -0.0031
   21MET    SC1  367   3.578   5.795   7.850  0.2676  0.0430  0.0375
   22ASN     BB  368   4.014   5.421   7.476 -0.1169  0.1556 -0.0247
   22ASN    SC1  369   4.163   5.725   7.409  0.0671  0.2534  0.0152
   23SER     BB  370   3.888   5.188   7.314 -0.0403  0.2606 -0.2401
   23SER    SC1  371   3.985   4.955   7.241  0.0383  0.1084  0.4040
    1GLY     BB  372   3.749   6.383   7.258 -0.1713 -0.1223 -0.2110
    2ILE     BB  373   3.869   6.140   7.409 -0.0969  0.0793  0.0627
    2ILE    SC1  374   3.668   5.907   7.368  0.2566 -0.2106 -0.0766
    3GLY     BB  375   4.098   6.272   7.571 -0.0417  0.0314  0.0238
    4LYS     BB  376   3.926   6.448   7.759 -0.0617 -0.0151  0.0493
    4LYS    SC1  377   4.000   6.707   7.838  0.0290  0.1414 -0.0283
    4LYS    SC2  378   4.233   6.781   8.001 -0.1479 -0.1696  0.3439
    5PHE     BB  379   3.772   6.229   7.915 -0.0472 -0.1964 -0.1844
    5PHE    SC1  380   3.496   6.276   8.067  0.2164  0.0707  0.2422
    5PHE    SC2  381   3.255   6.306   8.186  0.0300  0.1075 -0.1307
    5PHE    SC3  382   3.446   6.156   8.304 -0.0244  0.4110  0.3728
    6LEU     BB  383   3.999   6.065   8.048 -0.0140 -0.0546 -0.0630
    6LEU    SC1  384   4.134   5.867   7.876 -0.1944  0.0590 -0.0850
    7HIS     BB  385   4.136   6.288   8.215 -0.1065 -0.0380 -0.0086
    7HIS    SC1  386   4.424   6.239   8.149 -0.1567  0.2262 -0.1296
    7HIS    SC2  387   4.595   6.251   7.940  0.3499 -0.0420  0.2459
    7HIS    SC3  388   4.566   6.020   8.077 -0.5000 -0.0734  0.0704
    8SER     BB  389   3.909   6.386   8.401  0.0565  0.0854  0.1276
    8SER    SC1  390   3.813   6.620   8.298 -0.2094 -0.2298  0.0555
    9ALA     BB  391   3.842   6.125   8.553 -0.1272 -0.0761 -0.2200
   10LYS     BB  392   4.120   6.064   8.678 -0.2023  0.1415  0.0638
   10LYS    SC1  393   4.208   5.844   8.458 -0.1491  0.0597 -0.1784
   10LYS    SC2  394   4.381   5.640   8.439  0.0513  0.1089  0.1849
   11LYS     BB  395   4.155   6.317   8.854  0.1278 -0.0280  0.2516
   11LYS    SC1  396   4.223   6.577   8.703 -0.1956 -0.3704  0.1992
   11LYS    SC2  397   4.123   6.816   8.581 -0.2891 -0.0572 -0.1587
   12PHE     BB  398   3.925   6.274   9.058 -0.0523  0.1464  0.0902
   12PHE    SC1  399   3.739   6.384   9.263  0.1865  0.1328 -0.0520
   12PHE    SC2  400   3.542   6.235   9.372 -0.0006  0.0424 -0.4897
   12PHE    SC3  401   3.560   6.499   9.429  0.0408 -0.0417 -0.0851
   13GLY     BB  402   4.038   6.025   9.205  0.0247  0.1571  0.0494
   14LYS     BB  404   4.302   6.105   9.347  0.1836 -0.1220 -0.0807
   14LYS    SC1  405   4.510   6.233   9.133  0.4437 -0.2093 -0.1558
   14LYS    SC2  406   4.657   6.450   9.138 -0.2999  0.3845 -0.1521
   15ALA     BB  407   4.185   6.325   9.531 -0.0010 -0.2946  0.0128
   16PHE     BB  408   3.955   6.159   9.658 -0.0190 -0.3110 -0.0411
   16PHE    SC1  409   3.683   6.221   9.797 -0.3973  0.0998  0.1567
   16PHE    SC2  410   3.495   6.186   9.987 -0.5362  0.2815  0.0554
   16PHE    SC3  411   3.562   6.435   9.907 -0.1185  0.2296  0.2193
   17VAL     BB  412   4.112   5.913   9.763  0.0372 -0.1702  0.2133
   17VAL    SC1  413   3.954   5.704   9.721 -0.1405 -0.0200  0.1160
   18GLY     BB  414   4.266   6.063   9.986  0.0540 -0.0365  0.1134
   19GLU     BB  415   4.034   6.133  10.180 -0.0025 -0.0321  0.0444
   19GLU    SC1  416   3.966   6.516  10.157 -0.0985  0.0891 -0.0065
   20ILE     BB  417   3.901   5.857  10.224 -0.1099  0.0807  0.4682
   20ILE    SC1  418   3.644   5.723  10.113  0.3314 -0.3861 -0.0517
   21MET     BB  419   4.130   5.696  10.357  0.0227 -0.0140  0.1349
   21MET    SC1  420   4.375   5.632  10.164 -0.1709  0.1050  0.2403
   22ASN     BB  421   4.144   5.871  10.613  0.0479  0.3693 -0.1190
   22ASN    SC1  422   4.391   6.017  10.749 -0.0925  0.1107  0.1405
   23SER     BB  423   3.854   5.841  10.718  0.1887  0.0775  0.2096
   23SER    SC1  424   3.620   5.748  10.626 -0.1656  0.0215  0.2583
    1GLY     BB  425   3.550   6.696  10.870  0.2033 -0.1036  0.0695
    2ILE     BB  426   3.406   6.929  10.725  0.1846 -0.1000  0.0939
    2ILE    SC1  427   3.106   6.930  10.802  0.0818 -0.2091 -0.2826
    3GLY     BB  428   3.641   7.093  10.607 -0.0336  0.1102 -0.0584
    4LYS     BB  429   3.783   6.881  10.431  0.1280  0.2416 -0.0896
    4LYS    SC1  430   4.066   6.916  10.579 -0.2489 -0.0503  0.3787
    4LYS    SC2  431   4.308   6.873  10.592  0.3574  0.3938 -0.1219
    5PHE     BB  432   3.544   6.772  10.265  0.0948  0.1797 -0.0021
    5PHE    SC1  433   3.519   6.489  10.353  0.1032 -0.1649 -0.3363
    5PHE    SC2  434   3.361   6.332  10.506  0.0172  0.0527 -0.1967
    5PHE    SC3  435   3.588   6.232  10.398  0.2964 -0.0080  0.4024
    6LEU     BB  436   3.437   7.038  10.147  0.0614  0.2289  0.1378
    6LEU    SC1  437   3.096   7.109  10.202  0.1270 -0.1221  0.0489
    7HIS     BB  438   3.683   7.114   9.975 -0.0106 -0.3418 -0.2444
    7HIS    SC1  439   3.809   7.395   9.913  0.2069 -0.2758  0.1024
    7HIS    SC2  440   3.886   7.589   9.741  0.1441 -0.5938 -0.2988
    7HIS    SC3  441   3.843   7.648  10.001  0.1202 -0.0737 -0.4113
    8SER     BB  442   3.691   6.889   9.762  0.0656 -0.3252 -0.2595
    8SER    SC1  443   3.880   6.751   9.696  0.0365 -0.2946 -0.0375
    9ALA     BB  444   3.418   6.938   9.622 -0.0850 -0.1654  0.0772
   10LYS     BB  445   3.478   7.221   9.512  0.1708 -0.2107  0.0937
   10LYS    SC1  446   3.260   7.402   9.633  0.2541  0.2186 -0.1738
   10LYS    SC2  447   3.312   7.467   9.907 -0.1801 -0.0268  0.3750
   11LYS     BB  448   3.729   7.162   9.339  0.0781 -0.1621 -0.0588
   11LYS    SC1  449   4.028   7.247   9.403 -0.3070 -0.1488  0.1460
   11LYS    SC2  450   4.198   7.246   9.625  0.0248 -0.0902 -0.0731
   12PHE     BB  451   3.620   6.934   9.159  0.0859 -0.1694 -0.0543
   12PHE    SC1  452   3.913   6.809   9.093  0.1539 -0.5745 -0.0345
   12PHE    SC2  453   4.164   6.904   9.061  0.1605 -0.5139  0.1798
   12PHE    SC3  454   4.122   6.679   9.205  0.1297 -0.7623 -0.2027
   13GLY     BB  455   3.386   7.069   9.009  0.0663 -0.2235 -0.0726
   14LYS     BB  457   3.515   7.309   8.860  0.3471 -0.1839  0.2236
   14LYS    SC1  458   3.253   7.495   8.754 -0.0272  0.0724  0.0546
   14LYS    SC2  459   3.211   7.619   8.557 -0.2412  0.0459  0.4068
   15ALA     BB  460   3.730   7.173   8.683 -0.0104 -0.0437 -0.3471
   16PHE     BB  461   3.571   6.977   8.504 -0.1704 -0.0408 -0.2100
   16PHE    SC1  462   3.499   6.749   8.654  0.1192 -0.3824 -0.3338
   16PHE    SC2  463   3.619   6.595   8.842  0.3172 -0.0522 -0.1806
   16PHE    SC3  464   3.466   6.481   8.651 -0.0769 -0.3823  0.3091
   17VAL     BB  465   3.385   7.185   8.369 -0.0979  0.0488 -0.1728
   17VAL    SC1  466   3.124   7.170   8.324 -0.1662 -0.1957  0.2512
   18GLY     BB  467   3.573   7.376   8.213 -0.2492  0.1505 -0.2326
   19GLU     BB  468   3.715   7.191   8.008 -0.0802 -0.0050  0.0186
   19GLU    SC1  469   4.066   7.212   8.196  0.0012 -0.3186 -0.2902
   20ILE     BB  470   3.464   7.063   7.879  0.0337 -0.0803 -0.1310
   20ILE    SC1  471   3.433   6.819   8.067 -0.1776  0.1147  0.0941
   21MET     BB  472   3.328   7.315   7.761 -0.1382 -0.1705 -0.1292
   21MET    SC1  473   3.208   7.609   7.992 -0.1041 -0.2482  0.1193
   22ASN     BB  474   3.546   7.382   7.551 -0.0276 -0.0897  0.0088
   22ASN    SC1  475   3.706   7.684   7.517  0.2679  0.0862  0.0068
   23SER     BB  476   3.529   7.135   7.364 -0.2124 -0.0611 -0.0148
   23SER    SC1  477   3.673   6.929   7.385 -0.1358 -0.0952  0.1928
    1GLY     BB  478   3.329   8.507   7.485  0.3693 -0.1603 -0.1721
    2ILE     BB  479   3.206   8.257   7.621  0.1923  0.0038 -0.0242
    2ILE    SC1  480   2.936   8.146   7.726  0.0305  0.2606 -0.1586
    3GLY     BB  481   3.469   8.114   7.701  0.0152 -0.1612  0.2784
    4LYS     BB  482   3.600   8.330   7.880  0.1071 -0.1755  0.2290
    4LYS    SC1  483   3.874   8.445   8.067 -0.0870 -0.1005 -0.1052
    4LYS    SC2  484   4.145   8.348   8.054 -0.1791 -0.0587  0.1197
    5PHE     BB  485   3.358   8.365   8.070 -0.3265  0.1786 -0.3530
    5PHE    SC1  486   3.423   8.642   8.183 -0.0421  0.0492  0.1022
    5PHE    SC2  487   3.418   8.860   8.023 -0.1483  0.1967  0.3011
    5PHE    SC3  488   3.599   8.842   8.223  0.4443 -0.2888 -0.2320
    6LEU     BB  489   3.357   8.083   8.199  0.0291  0.1939 -0.3067
    6LEU    SC1  490   3.111   8.022   8.322 -0.0909  0.0127  0.2296
    7HIS     BB  491   3.632   8.066   8.342 -0.1402  0.0177  0.0104
    7HIS    SC1  492   3.840   7.891   8.175  0.1242 -0.2415  0.1282
    7HIS    SC2  493   3.882   7.665   8.034 -0.1777 -0.2165 -0.0104
    7HIS    SC3  494   3.870   7.903   7.907 -0.0444 -0.1432  0.1119
    8SER     BB  495   3.597   8.289   8.554 -0.0265  0.0256  0.0215
    8SER    SC1  496   3.759   8.484   8.570 -0.0474  0.0681  0.2326
    9ALA     BB  497   3.360   8.164   8.709  0.0851 -0.0134  0.1629
   10LYS     BB  498   3.517   7.921   8.819  0.1362 -0.0293  0.0561
   10LYS    SC1  499   3.712   7.727   8.673  0.1873  0.2125 -0.3230
   10LYS    SC2  500   3.931   7.634   8.527  0.2335 -0.1499 -0.2062
   11LYS     BB  501   3.700   8.062   9.025  0.0582  0.0825  0.0494
   11LYS    SC1  502   3.981   8.133   8.908 -0.2865 -0.0213  0.3905
   11LYS    SC2  503   4.127   8.356   8.895  0.1724 -0.0112 -0.4151
   12PHE     BB  504   3.485   8.208   9.194 -0.2128  0.0387 -0.2478
   12PHE    SC1  505   3.350   8.479   9.139 -0.2899 -0.2770 -0.1847
   12PHE    SC2  506   3.166   8.655   9.050  0.2325  0.4194  0.0191
   12PHE    SC3  507   3.407   8.640   8.930  0.2448 -0.0873  0.0860
   13GLY     BB  508   3.304   7.995   9.329  0.0426  0.0789  0.1782
   14LYS     BB  510   3.506   7.832   9.498 -0.0870 -0.1135  0.1504
   14LYS    SC1  511   3.666   7.627   9.280 -0.0901 -0.0837  0.0450
   14LYS    SC2  512   3.878   7.594   9.148  0.4481  0.0497  0.4463
   15ALA     BB  513   3.635   8.065   9.656 -0.1198  0.0967 -0.1260
   16PHE     BB  514   3.388   8.209   9.775 -0.0436 -0.0015  0.1598
   16PHE    SC1  515   3.449   8.481   9.659 -0.2298  0.0548  0.2358
   16PHE    SC2  516   3.604   8.687   9.737 -0.1425  0.0775  0.0088
   16PHE    SC3  517   3.357   8.733   9.640 -0.1544  0.0690  0.0350
   17VAL     BB  518   3.259   7.978   9.936 -0.0930  0.0275  0.1618
   17VAL    SC1  519   3.078   7.853   9.789  0.1585  0.1999 -0.3149
   18GLY     BB  520   3.484   7.907  10.136 -0.2821 -0.1010  0.3335
   19GLU     BB  521   3.526   8.180  10.278  0.0898 -0.1499  0.3281
   19GLU    SC1  522   3.792   8.284  10.056  0.3074  0.0015  0.2393
   20ILE     BB  523   3.244   8.265  10.373  0.0623  0.0821  0.0533
   20ILE    SC1  524   3.097   8.441  10.165  0.2450  0.1507 -0.0191
   21MET     BB  525   3.182   8.036  10.573 -0.3039 -0.0134 -0.1605
   21MET    SC1  526   3.086   7.742  10.346  0.0214  0.0164 -0.0102
   22ASN     BB  527   3.419   8.070  10.769 -0.1410  0.0431 -0.3640
   22ASN    SC1  528   3.514   7.937  11.051  0.0713 -0.1006  0.2358
   23SER     BB  529   3.373   8.360  10.869  0.2662 -0.0086  0.0068
   23SER    SC1  530   3.385   8.554  10.735  0.1212 -0.3184  0.0690
    1GLY     BB  531   4.026   9.144  10.619 -0.1663  0.1341  0.1293
    2ILE     BB  532   3.864   9.314  10.416  0.0261 -0.0349 -0.1740
    2ILE    SC1  533   3.706   9.191  10.180 -0.2001 -0.1147  0.0151
    3GLY     BB  534   4.095   9.501  10.327  0.1480 -0.0863  0.0261
    4LYS     BB  535   4.302   9.296  10.220  0.1232 -0.0109 -0.1713
    4LYS    SC1  536   4.526   9.191  10.423 -0.0619  0.0212 -0.1144
    4LYS    SC2  537   4.615   9.309  10.651  0.0536  0.1405 -0.0894
    5PHE     BB  538   4.138   9.143  10.007 -0.3618 -0.0585  0.2174
    5PHE    SC1  539   4.184   8.880   9.865  0.3293  0.2269 -0.1131
    5PHE    SC2  540   4.169   8.779   9.615  0.1198  0.1041 -0.0533
    5PHE    SC3  541   4.051   8.650   9.821 -0.1114  0.4415  0.0338
    6LEU     BB  542   4.093   9.388   9.823 -0.0916  0.0273  0.2614
    6LEU    SC1  543   3.794   9.529   9.797 -0.1375 -0.1757  0.2449
    7HIS     BB  544   4.378   9.475   9.737 -0.1548 -0.0591 -0.0472
    7HIS    SC1  545   4.594   9.584   9.933 -0.0806 -0.0755  0.3585
    7HIS    SC2  546   4.783   9.418  10.031  0.1179  0.0157  0.1378
    7HIS    SC3  547   4.800   9.684  10.076  0.2732  0.0730 -0.2223
    8SER     BB  548   4.467   9.221   9.584  0.2118 -0.0246  0.0976
    8SER    SC1  549   4.635   9.079   9.541 -0.1242 -0.2300  0.0780
    9ALA     BB  550   4.238   9.223   9.374  0.0489  0.1294  0.2727
   10LYS     BB  551   4.284   9.485   9.217  0.0419 -0.0287  0.0017
   10LYS    SC1  552   4.125   9.760   9.382 -0.1033 -0.1848  0.0074
   10LYS    SC2  553   4.134   9.875   9.651  0.0743  0.0820 -0.1841
   11LYS     BB  554   4.578   9.450   9.124 -0.0116 -0.2091 -0.1043
   11LYS    SC1  555   4.816   9.576   9.262  0.2289  0.2043 -0.0954
   11LYS    SC2  556   4.933   9.527   9.489 -0.3793  0.0002  0.0811
   12PHE     BB  557   4.562   9.186   8.963 -0.2164 -0.2741  0.0183
   12PHE    SC1  558   4.833   9.052   9.044  0.1835 -0.4795 -0.3009
   12PHE    SC2  559   5.053   9.154   9.162 -0.0722  0.0013 -0.2117
   12PHE    SC3  560   5.040   8.890   9.106  0.3448 -0.1151  0.1758
   13GLY     BB  561   4.328   9.250   8.771 -0.1671  0.0403  0.0590
   14LYS     BB  563   4.461   9.482   8.613 -0.0236  0.0567  0.2025
   14LYS    SC1  564   4.309   9.688   8.380  0.1368 -0.2386 -0.1390
   14LYS    SC2  565   4.214   9.791   8.120 -0.6180  0.0888  0.3525
   15ALA     BB  566   4.703   9.350   8.471  0.0163  0.0852  0.2435
   16PHE     BB  567   4.542   9.131   8.322  0.0703  0.2715 -0.0993
   16PHE    SC1  568   4.338   8.852   8.399  0.0960  0.1633 -0.0939
   16PHE    SC2  569   4.075   8.827   8.345  0.1287  0.0722 -0.2145
   16PHE    SC3  570   4.174   8.739   8.580  0.0721 -0.0067 -0.2198
   17VAL     BB  571   4.347   9.311   8.162 -0.0108  0.0874 -0.2113
   17VAL    SC1  572   4.092   9.282   8.226  0.0669  0.0676  0.1070
   18GLY     BB  573   4.558   9.464   7.993  0.0323  0.2750  0.0067
   19GLU     BB  574   4.664   9.221   7.831 -0.0634  0.1606  0.1132
   19GLU    SC1  575   5.004   9.138   8.032 -0.0529 -0.3189 -0.2192
   20ILE     BB  576   4.397   9.115   7.714  0.0501 -0.0183  0.0117
   20ILE    SC1  577   4.284   8.876   7.875 -0.1152 -0.1048 -0.2269
   21MET     BB  578   4.301   9.346   7.531  0.3003  0.0515 -0.0351
   21MET    SC1  579   3.954   9.379   7.746 -0.3640 -0.0043 -0.1675
   22ASN     BB  580   4.549   9.343   7.345  0.2730 -0.0272 -0.0706
   22ASN    SC1  581   4.690   9.549   7.139  0.2115 -0.0373  0.0196
   23SER     BB  582   4.515   9.056   7.233  0.2045  0.0333 -0.2064
   23SER    SC1  583   4.657   8.852   7.250  0.2422 -0.2716  0.0910
    1GLY     BB  584   5.735   9.420   7.447 -0.1248  0.2606 -0.0500
    2ILE     BB  585   5.487   9.419   7.633 -0.1342 -0.1151 -0.0569
    2ILE    SC1  586   5.296   9.633   7.750  0.1199  0.1293 -0.0793
    3GLY     BB  587   5.530   9.137   7.757 -0.0771 -0.1806 -0.2229
    4LYS     BB  588   5.795   9.205   7.902 -0.2859 -0.1996  0.1822
    4LYS    SC1  589   5.983   8.996   8.078 -0.0442 -0.1904  0.0837
    4LYS    SC2  590   6.037   8.737   8.163 -0.3126  0.1706 -0.3331
    5PHE     BB  591   5.703   9.439   8.083 -0.0084  0.0861 -0.0329
    5PHE    SC1  592   6.012   9.543   8.124  0.0488 -0.3364  0.0101
    5PHE    SC2  593   6.156   9.771   8.106  0.0415 -0.3301  0.0305
    5PHE    SC3  594   6.163   9.624   8.333 -0.3130 -0.1075  0.1950
    6LEU     BB  595   5.464   9.306   8.230  0.2504 -0.0058  0.3196
    6LEU    SC1  596   5.214   9.546   8.295 -0.0523 -0.1029  0.4247
    7HIS     BB  597   5.610   9.068   8.364  0.0590 -0.2768  0.0608
    7HIS    SC1  598   5.549   8.780   8.242  0.0030  0.1054  0.1883
    7HIS    SC2  599   5.498   8.517   8.279 -0.0983  0.1448  0.3370
    7HIS    SC3  600   5.318   8.674   8.153  0.2641  0.0013 -0.4184
    8SER     BB  601   5.817   9.233   8.525  0.1159 -0.1600 -0.1289
    8SER    SC1  602   6.065   9.191   8.551  0.0689  0.1683 -0.5174
    9ALA     BB  603   5.616   9.413   8.678  0.0591 -0.1619 -0.2005
   10LYS     BB  604   5.451   9.207   8.842  0.2007  0.0152  0.1781
   10LYS    SC1  605   5.167   9.157   8.682 -0.1926  0.0342 -0.0371
   10LYS    SC2  606   5.134   9.045   8.482 -0.0325 -0.0188 -0.2409
   11LYS     BB  607   5.670   9.089   9.026  0.2260 -0.0336  0.1172
   11LYS    SC1  608   5.562   8.822   9.129  0.1501 -0.1744 -0.3186
   11LYS    SC2  609   5.487   8.634   9.314 -0.2744  0.0044  0.0121
   12PHE     BB  610   5.761   9.344   9.177  0.2308 -0.1729  0.3555
   12PHE    SC1  611   5.932   9.544   9.017  0.0068 -0.0105 -0.2129
   12PHE    SC2  612   6.162   9.684   9.037 -0.1981  0.3417 -0.2405
   12PHE    SC3  613   6.047   9.647   8.796 -0.0944  0.0293 -0.2475
   13GLY     BB  614   5.495   9.428   9.313  0.1169  0.0407  0.0150
   14LYS     BB  616   5.451   9.176   9.489  0.1069  0.1130  0.1171
   14LYS    SC1  617   5.128   9.115   9.653 -0.1530 -0.0779  0.0910
   14LYS    SC2  618   5.062   8.964   9.836  0.1255 -0.1051 -0.0488
   15ALA     BB  619   5.724   9.173   9.636  0.1216 -0.0504  0.0882
   16PHE     BB  620   5.713   9.435   9.801 -0.0221 -0.0752  0.1187
   16PHE    SC1  621   5.825   9.642   9.600  0.0994  0.3170  0.1528
   16PHE    SC2  622   5.792   9.776   9.368  0.2762  0.0406 -0.0389
   16PHE    SC3  623   6.039   9.704   9.448  0.2116  0.0869  0.2120
   17VAL     BB  624   5.438   9.427   9.944 -0.0615  0.2624  0.0705
   17VAL    SC1  625   5.237   9.597   9.909 -0.0353  0.2246 -0.3007
   18GLY     BB  626   5.477   9.168  10.110  0.0842  0.2564  0.0278
   19GLU     BB  627   5.732   9.230  10.275  0.0922  0.0411  0.1001
   19GLU    SC1  628   6.062   9.137  10.033  0.0374 -0.0523 -0.2644
   20ILE     BB  629   5.622   9.481  10.420  0.0260  0.0512  0.0330
   20ILE    SC1  630   5.571   9.758  10.290  0.2627 -0.0512 -0.2886
   21MET     BB  631   5.392   9.324  10.557  0.1608 -0.3535 -0.1900
   21MET    SC1  632   5.105   9.483  10.415 -0.3266  0.0841 -0.0623
   22ASN     BB  633   5.550   9.176  10.779 -0.1643 -0.0836  0.2370
   22ASN    SC1  634   5.572   8.857  10.667 -0.0630  0.0601 -0.2523
   23SER     BB  635   5.699   9.400  10.932  0.1982 -0.1197 -0.0478
   23SER    SC1  636   5.838   9.610  10.822 -0.1392 -0.0159 -0.4181
    1GLY     BB  637   7.260   9.841  10.741  0.0047  0.0003 -0.0969
    2ILE     BB  638   7.465   9.662  10.592  0.0493  0.1247 -0.1860
    2ILE    SC1  639   7.725   9.698  10.427  0.3264 -0.0795  0.1916
    3GLY     BB  640   7.273   9.474  10.437 -0.0525 -0.0231  0.1117
    4LYS     BB  641   7.118   9.668  10.252  0.0372 -0.1491 -0.0993
    4LYS    SC1  642   6.842   9.596  10.093 -0.0169 -0.2576  0.0466
    4LYS    SC2  643   6.589   9.539  10.163 -0.1391 -0.2161 -0.0273
    5PHE     BB  644   7.353   9.813  10.111  0.2496 -0.0821  0.3104
    5PHE    SC1  645   7.479  10.045  10.207 -0.1742 -0.1227 -0.0029
    5PHE    SC2  646   7.714  10.172  10.170 -0.0037 -0.3329  0.3110
    5PHE    SC3  647   7.584  10.194  10.405 -0.3176 -0.1981  0.1320
    6LEU     BB  648   7.494   9.585   9.956  0.1235  0.0350  0.0178
    6LEU    SC1  649   7.771   9.698   9.814 -0.2422 -0.1971 -0.4096
    7HIS     BB  650   7.243   9.492   9.799  0.1349  0.2166 -0.1112
    7HIS    SC1  651   7.165   9.201   9.930  0.0946  0.0970  0.0750
    7HIS    SC2  652   7.183   8.934   9.969  0.4006  0.0885 -0.0932
    7HIS    SC3  653   7.042   9.087  10.142  0.3072 -0.1666  0.0612
    8SER     BB  654   7.179   9.744   9.630 -0.3499  0.0095 -0.2545
    8SER    SC1  655   6.988   9.836   9.563  0.0636  0.0070  0.0156
    9ALA     BB  656   7.453   9.751   9.484 -0.1099 -0.1714  0.1682
   10LYS     BB  657   7.463   9.479   9.336 -0.1748 -0.1464  0.1176
   10LYS    SC1  658   7.586   9.244   9.534  0.2004 -0.0356 -0.0376
   10LYS    SC2  659   7.600   9.130   9.752  0.1961  0.1223 -0.4183
   11LYS     BB  660   7.224   9.502   9.139 -0.0250  0.0620 -0.0446
   11LYS    SC1  661   6.903   9.463   9.151 -0.1195  0.0047  0.0379
   11LYS    SC2  662   6.701   9.256   9.136 -0.0559  0.2109  0.3250
   12PHE     BB  663   7.299   9.749   8.967 -0.0477  0.2622  0.2248
   12PHE    SC1  664   7.151   9.960   9.052  0.3855  0.2030 -0.0421
   12PHE    SC2  665   7.207  10.134   9.250 -0.1546  0.2019  0.1271
   12PHE    SC3  666   6.974  10.154   9.115 -0.0777 -0.1891 -0.0763
   13GLY     BB  667   7.575   9.653   8.862 -0.1793  0.1826 -0.0594
   14LYS     BB  669   7.532   9.397   8.693  0.2286  0.1100 -0.0626
   14LYS    SC1  670   7.551   9.155   8.894  0.2786  0.0898  0.0998
   14LYS    SC2  671   7.416   8.962   9.065 -0.2118 -0.3430  0.1779
   15ALA     BB  672   7.342   9.516   8.479  0.1769 -0.2582 -0.2281
   16PHE     BB  673   7.535   9.732   8.370  0.2594 -0.0468  0.3076
   16PHE    SC1  674   7.422   9.966   8.468 -0.0207  0.2764 -0.0075
   16PHE    SC2  675   7.439  10.186   8.624 -0.1325  0.0834  0.2856
   16PHE    SC3  676   7.205  10.053   8.602 -0.1087  0.0852 -0.0225
   17VAL     BB  677   7.771   9.554   8.277  0.1148  0.0293 -0.2446
   17VAL    SC1  678   8.013   9.655   8.314  0.1180 -0.0036 -0.1726
   18GLY     BB  679   7.625   9.390   8.058  0.2897 -0.0656 -0.2919
   19GLU     BB  680   7.515   9.632   7.899  0.0039  0.0132  0.0134
   19GLU    SC1  681   7.202   9.711   8.031 -0.3314  0.3575 -0.3813
   20ILE     BB  682   7.781   9.750   7.791  0.0519 -0.0747  0.0349
   20ILE    SC1  683   8.014   9.905   7.923  0.2867 -0.2878 -0.1196
   21MET     BB  684   7.876   9.500   7.633 -0.0976 -0.0977 -0.0209
   21MET    SC1  685   8.166   9.343   7.854 -0.0764  0.3362 -0.1122
   22ASN     BB  686   7.651   9.465   7.424 -0.1276 -0.1865  0.0257
   22ASN    SC1  687   7.653   9.150   7.311  0.0206 -0.1794  0.2022
   23SER     BB  688   7.673   9.737   7.277  0.2061 -0.2279 -0.0087
   23SER    SC1  689   7.654   9.924   7.176  0.4725 -0.0928 -0.0424
    1GLY     BB  690   8.973   8.219   7.348 -0.0047  0.0474 -0.2618
    2ILE     BB  691   9.030   8.475   7.512  0.0299 -0.0496 -0.1203
    2ILE    SC1  692   9.286   8.513   7.684 -0.1667 -0.0311  0.1757
    3GLY     BB  693   8.755   8.525   7.646  0.1368 -0.0075  0.0884
    4LYS     BB  694   8.714   8.248   7.779 -0.0708 -0.0607 -0.0807
    4LYS    SC1  695   8.433   8.179   7.924  0.1808  0.0805  0.0971
    4LYS    SC2  696   8.189   8.169   7.866  0.1398 -0.2126 -0.2132
    5PHE     BB  697   8.950   8.258   7.979 -0.0580  0.2361 -0.1052
    5PHE    SC1  698   9.101   8.081   8.127  0.2097  0.2491 -0.0351
    5PHE    SC2  699   9.289   7.892   8.173 -0.3015 -0.3110 -0.1270
    5PHE    SC3  700   9.079   7.917   8.340 -0.2269  0.2178 -0.0960
    6LEU     BB  701   8.901   8.518   8.139 -0.2985  0.1705 -0.0692
    6LEU    SC1  702   9.144   8.718   8.108  0.0362 -0.1168  0.0115
    7HIS     BB  703   8.622   8.466   8.264 -0.1074  0.1020  0.3446
    7HIS    SC1  704   8.423   8.677   8.138  0.3842  0.1110 -0.1975
    7HIS    SC2  705   8.334   8.930   8.102  0.1102  0.0353 -0.0764
    7HIS    SC3  706   8.305   8.747   7.906  0.0443  0.0240 -0.0564
    8SER     BB  707   8.659   8.197   8.413 -0.2607 -0.1321 -0.0267
    8SER    SC1  708   8.571   8.003   8.353  0.1244  0.1987 -0.2778
    9ALA     BB  709   8.880   8.295   8.606 -0.2717  0.0112 -0.0858
   10LYS     BB  710   8.720   8.531   8.729  0.0056  0.0810  0.1540
   10LYS    SC1  711   8.527   8.757   8.627 -0.1586 -0.0553 -0.1169
   10LYS    SC2  712   8.233   8.686   8.572  0.2963  0.1262  0.0494
   11LYS     BB  713   8.500   8.364   8.870 -0.0446  0.0572  0.0482
   11LYS    SC1  714   8.236   8.467   9.011  0.0186 -0.0132  0.1774
   11LYS    SC2  715   8.145   8.415   9.276  0.1037 -0.0680  0.0187
   12PHE     BB  716   8.684   8.180   9.038  0.2871  0.1673 -0.1824
   12PHE    SC1  717   8.561   7.898   9.072  0.2031 -0.2475  0.0120
   12PHE    SC2  718   8.426   7.743   9.247  0.2516 -0.0945  0.1885
   12PHE    SC3  719   8.353   7.748   8.987 -0.3167  0.2453  0.3365
   13GLY     BB  720   8.834   8.396   9.202 -0.0375  0.2429  0.0266
   14LYS     BB  722   8.605   8.523   9.368 -0.1294  0.0588  0.0427
   14LYS    SC1  723   8.497   8.773   9.515 -0.2008  0.2538  0.0958
   14LYS    SC2  724   8.257   8.779   9.630  0.0133  0.2020  0.2409
   15ALA     BB  725   8.531   8.286   9.554  0.0996 -0.1189 -0.0864
   16PHE     BB  726   8.793   8.235   9.711 -0.0426 -0.2329  0.1179
   16PHE    SC1  727   8.932   7.990   9.569  0.2789  0.4211 -0.2144
   16PHE    SC2  728   9.076   7.770   9.505 -0.1412  0.1433 -0.2419
   16PHE    SC3  729   8.913   7.884   9.321 -0.2279  0.2370 -0.1086
   17VAL     BB  730   8.821   8.519   9.831  0.0081 -0.0414 -0.3279
   17VAL    SC1  731   9.014   8.684   9.756  0.2846 -0.2060 -0.0083
   18GLY     BB  732   8.567   8.520  10.010  0.4020 -0.0368  0.2617
   19GLU     BB  733   8.635   8.279  10.192  0.1449 -0.1947  0.1547
   19GLU    SC1  734   8.261   8.223  10.237 -0.0180  0.1115  0.0176
   20ILE     BB  735   8.893   8.382  10.329  0.1889 -0.0170 -0.0563
   20ILE    SC1  736   9.193   8.416  10.261  0.2469  0.0885  0.2359
   21MET     BB  737   8.809   8.659  10.440  0.1828  0.0288 -0.1738
   21MET    SC1  738   8.930   8.878  10.166 -0.4801  0.0931  0.0122
   22ASN     BB  739   8.558   8.566  10.595  0.2750  0.1354  0.0454
   22ASN    SC1  740   8.356   8.806  10.527  0.1076  0.1745 -0.3493
   23SER     BB  741   8.672   8.359  10.796  0.4115 -0.0607 -0.2266
   23SER    SC1  742   8.834   8.397  10.977  0.1322 -0.2759 -0.2740
    1GLY     BB  743   9.542   7.242  10.815  0.2108  0.1515  0.1036
    2ILE     BB  744   9.679   7.055  10.609 -0.0182 -0.2528  0.3069
    2ILE    SC1  745   9.988   7.040  10.581 -0.0067  0.1899  0.1177
    3GLY     BB  746   9.427   6.928  10.481 -0.0080 -0.0435  0.0713
    4LYS     BB  747   9.275   7.180  10.384 -0.0559 -0.1158 -0.0432
    4LYS    SC1  748   8.930   7.227  10.370  0.1448 -0.2428  0.3592
    4LYS    SC2  749   8.667   7.130  10.340  0.1804 -0.0712 -0.1906
    5PHE     BB  750   9.492   7.269  10.181  0.0579  0.0031  0.1276
    5PHE    SC1  751   9.567   7.504  10.032  0.2611 -0.0051  0.1725
    5PHE    SC2  752   9.545   7.724   9.877  0.0160 -0.1604 -0.0221
    5PHE    SC3  753   9.740   7.545   9.829  0.1732 -0.0237  0.0929
    6LEU     BB  754   9.497   7.023   9.992  0.2416  0.1020  0.0007
    6LEU    SC1  755   9.837   7.013   9.907  0.3000 -0.2202  0.0051
    7HIS     BB  756   9.202   7.019   9.896  0.2100 -0.1748  0.1007
    7HIS    SC1  757   9.038   6.833  10.068  0.1249  0.0555 -0.1885
    7HIS    SC2  758   8.830   6.669  10.122  0.0124  0.2782  0.0778
    7HIS    SC3  759   9.026   6.702  10.304  0.1119  0.3233 -0.0364
    8SER     BB  760   9.184   7.301   9.769  0.1570 -0.1064  0.2573
    8SER    SC1  761   8.970   7.434   9.854  0.1483 -0.2696  0.0618
    9ALA     BB  762   9.402   7.274   9.550 -0.0507  0.3979 -0.0291
   10LYS     BB  763   9.291   7.038   9.382 -0.0106  0.0964  0.3535
   10LYS    SC1  764   9.098   6.774   9.491  0.0290 -0.1871 -0.0668
   10LYS    SC2  765   8.898   6.718   9.638  0.2804  0.3665 -0.4219
   11LYS     BB  766   9.056   7.194   9.254  0.1100  0.0056  0.0108
   11LYS    SC1  767   8.781   7.194   9.450  0.2198 -0.0867 -0.1664
   11LYS    SC2  768   8.628   7.425   9.493 -0.2805 -0.1060  0.0680
   12PHE     BB  769   9.221   7.421   9.123  0.2554  0.0179  0.2108
   12PHE    SC1  770   9.044   7.648   8.956  0.0023 -0.1041  0.0573
   12PHE    SC2  771   8.947   7.768   8.734 -0.1858 -0.0671  0.1575
   12PHE    SC3  772   9.100   7.907   8.908 -0.1558 -0.0562  0.1225
   13GLY     BB  773   9.413   7.260   8.941  0.0469 -0.2763  0.2446
   14LYS     BB  775   9.211   7.124   8.749 -0.0242 -0.0176  0.1312
   14LYS    SC1  776   9.087   6.911   8.912  0.1700  0.0014  0.0038
   14LYS    SC2  777   8.823   6.817   9.030  0.3406 -0.0237  0.0601
   15ALA     BB  778   9.080   7.349   8.581 -0.1492  0.0826  0.3586
   16PHE     BB  779   9.340   7.480   8.476 -0.0283 -0.2572  0.2198
   16PHE    SC1  780   9.438   7.725   8.611 -0.1054  0.2222 -0.0382
   16PHE    SC2  781   9.560   7.859   8.811 -0.1262  0.0508  0.0915
   16PHE    SC3  782   9.500   7.986   8.581 -0.1975  0.2790  0.2324
   17VAL     BB  783   9.463   7.241   8.321 -0.1104 -0.1593 -0.0011
   17VAL    SC1  784   9.603   7.043   8.427 -0.2044 -0.2077  0.0344
   18GLY     BB  785   9.220   7.169   8.142 -0.2119 -0.2012  0.1515
   19GLU     BB  786   9.195   7.436   7.987  0.0901 -0.3308 -0.1330
   19GLU    SC1  787   8.858   7.478   8.111  0.0109 -0.2651 -0.1479
   20ILE     BB  788   9.473   7.479   7.856  0.1177  0.1357  0.0563
   20ILE    SC1  789   9.680   7.590   8.059  0.1866  0.3580 -0.1314
   21MET     BB  790   9.465   7.220   7.686 -0.1646  0.0676  0.1677
   21MET    SC1  791   9.566   6.831   7.728  0.0837 -0.1662 -0.0743
   22ASN     BB  792   9.233   7.260   7.484 -0.0283 -0.1559 -0.0397
   22ASN    SC1  793   9.168   7.041   7.259  0.1475  0.2387 -0.2794
   23SER     BB  794   9.354   7.505   7.337  0.2873 -0.2628  0.0332
   23SER    SC1  795   9.181   7.619   7.128  0.2685 -0.0410 -0.0759
    1GLY     BB  796   9.667   5.987   7.261 -0.2432 -0.1378  0.4708
    2ILE     BB  797   9.757   6.240   7.416 -0.2234  0.0221  0.2043
    2ILE    SC1  798  10.001   6.395   7.306 -0.1838 -0.0536  0.1851
    3GLY     BB  799   9.477   6.364   7.462 -0.2425  0.1279 -0.1672
    4LYS     BB  800   9.374   6.126   7.632  0.1793  0.1067  0.0720
    4LYS    SC1  801   9.323   5.803   7.555 -0.3009  0.1383 -0.1536
    4LYS    SC2  802   9.386   5.596   7.433  0.2641 -0.0494  0.0618
    5PHE     BB  803   9.578   6.135   7.866  0.1900 -0.0083  0.0675
    5PHE    SC1  804   9.734   5.889   7.819  0.2019  0.0377  0.2289
    5PHE    SC2  805   9.699   5.624   7.779  0.0409  0.1126 -0.1737
    5PHE    SC3  806   9.941   5.736   7.738  0.0859  0.0443 -0.0966
    6LEU     BB  807   9.532   6.418   7.983 -0.2149  0.0092 -0.1148
    6LEU    SC1  808   9.822   6.538   8.018 -0.3073  0.0986 -0.5313
    7HIS     BB  809   9.237   6.418   8.077 -0.1739  0.2240  0.0211
    7HIS    SC1  810   9.136   6.621   7.873 -0.2602 -0.0056  0.0344
    7HIS    SC2  811   9.090   6.879   7.808  0.2614  0.0785 -0.0443
    7HIS    SC3  812   9.112   6.693   7.614 -0.1342 -0.0378  0.0133
    8SER     BB  813   9.227   6.163   8.252 -0.1329  0.1634 -0.0645
    8SER    SC1  814   9.003   6.108   8.359  0.2001  0.1199 -0.1398
    9ALA     BB  815   9.457   6.228   8.449 -0.1386 -0.2813  0.1002
   10LYS     BB  816   9.347   6.477   8.596  0.2837 -0.0880  0.1033
   10LYS    SC1  817   9.261   6.708   8.408  0.1353 -0.0304  0.1332
   10LYS    SC2  818   8.991   6.798   8.379  0.1970  0.4467  0.1041
   11LYS     BB  819   9.107   6.365   8.757  0.0386  0.0342 -0.1692
   11LYS    SC1  820   8.782   6.430   8.690  0.3383 -0.1481 -0.0042
   11LYS    SC2  821   8.586   6.387   8.521 -0.1331  0.0477 -0.1401
   12PHE     BB  822   9.216   6.116   8.905 -0.2829  0.0414  0.0923
   12PHE    SC1  823   8.975   5.966   9.056 -0.1224  0.1222 -0.2227
   12PHE    SC2  824   9.010   5.792   9.259  0.0816  0.1643 -0.2196
   12PHE    SC3  825   8.766   5.896   9.211  0.0683  0.3056  0.1281
   13GLY     BB  826   9.450   6.232   9.074 -0.2374 -0.0220  0.0733
   14LYS     BB  828   9.329   6.437   9.273 -0.2038  0.0344  0.0358
   14LYS    SC1  829   9.592   6.594   9.385 -0.0955 -0.2610  0.2914
   14LYS    SC2  830   9.572   6.734   9.655 -0.1546  0.2735 -0.2138
   15ALA     BB  831   9.130   6.278   9.450 -0.0354  0.0414  0.2356
   16PHE     BB  832   9.307   6.076   9.604 -0.0966 -0.0538  0.1824
   16PHE    SC1  833   9.143   5.869   9.747 -0.0111  0.3152  0.3805
   16PHE    SC2  834   8.959   5.685   9.678  0.1931  0.2644 -0.0611
   16PHE    SC3  835   8.992   5.752   9.937 -0.1548 -0.0264  0.0667
   17VAL     BB  836   9.462   6.283   9.776  0.1241  0.1586 -0.2529
   17VAL    SC1  837   9.724   6.307   9.753  0.1651 -0.1729 -0.1847
   18GLY     BB  838   9.242   6.422   9.945  0.2526 -0.0744  0.1196
   19GLU     BB  839   9.144   6.182  10.115  0.1213 -0.0477  0.0827
   19GLU    SC1  840   8.835   6.204  10.309 -0.1986  0.1007 -0.0485
   20ILE     BB  841   9.408   6.133  10.270  0.1705  0.1263  0.0570
   20ILE    SC1  842   9.696   6.094  10.164  0.2048  0.2608  0.0996
   21MET     BB  843   9.443   6.405  10.412  0.1218  0.1340  0.0547
   21MET    SC1  844   9.661   6.626  10.157  0.1593 -0.0768 -0.1486
   22ASN     BB  845   9.187   6.382  10.586 -0.0622 -0.0660 -0.2342
   22ASN    SC1  846   9.172   6.619  10.791 -0.2987 -0.5252  0.0747
   23SER     BB  847   9.247   6.123  10.746  0.1822  0.2181  0.1525
   23SER    SC1  848   9.464   6.034  10.821 -0.0009 -0.2435  0.1302
   24POPC   NC3  849   6.855   1.043  11.058 -0.1046 -0.0861 -0.0522
   24POPC   PO4  850   6.643   1.431  10.892  0.0182 -0.0192 -0.3833
   24POPC   GL1  851   6.742   1.197  10.592  0.0794 -0.0824  0.1734
   24POPC   GL2  852   6.560   0.940  10.617 -0.0814 -0.0286  0.2523
   24POPC   C1A  853   7.097   1.232  10.249  0.0003 -0.1979  0.2019
   24POPC   D2A  854   7.127   1.013   9.813 -0.2306  0.2084  0.0361
   24POPC   C3A  855   6.962   1.093   9.521 -0.0636 -0.0233 -0.3120
   24POPC   C4A  856   7.147   1.061   9.149 -0.3559  0.1993 -0.1987
   24POPC   C1B  857   6.714   0.892  10.154 -0.1784  0.2070  0.1371
   24POPC   C2B  858   6.645   0.702   9.711  0.1497  0.1244  0.0490
   24POPC   C3B  859   6.599   0.569   9.332  0.0335  0.2571  0.2052
   24POPC   C4B  860   6.412   0.563   8.994  0.1147 -0.0718  0.1011
   25POPC   NC3  861   0.058   7.481  10.749 -0.2184 -0.1417 -0.1266
   25POPC   PO4  862   0.292   7.085  10.559 -0.4428 -0.2156  0.4796
   25POPC   GL1  863   0.445   7.396  10.181 -0.1357 -0.2471 -0.0898
   25POPC   GL2  864   0.712   7.523  10.265  0.2784  0.3166 -0.3031
   25POPC   C1A  865   0.652   7.813   9.906 -0.1802 -0.1409  0.1589
   25POPC   D2A  866   0.495   8.248   9.750 -0.0409 -0.3246 -0.0957
   25POPC   C3A  867   0.695   8.736   9.969 -0.0437  0.0031  0.2122
   25POPC   C4A  868   0.808   9.083  10.232 -0.0459 -0.1539  0.2434
   25POPC   C1B  869   0.951   7.457   9.830 -0.1466 -0.3224 -0.3020
   25POPC   C2B  870   0.918   7.192   9.576 -0.2565  0.4726 -0.2034
   25POPC   C3B  871   0.718   7.073   9.118 -0.0915 -0.0168 -0.1854
   25POPC   C4B  872   1.020   7.249   8.757  0.2076 -0.1608  0.0358
   26POPC   NC3  873   0.502  10.507  11.059 -0.4293  0.1041 -0.2220
   26POPC   PO4  874   0.601  10.159  10.969 -0.1223 -0.1170 -0.1871
   26POPC   GL1  875   0.642   9.951  10.611 -0.0515 -0.3014  0.3905
   26POPC   GL2  876   0.771   9.639  10.613 -0.1650 -0.0495 -0.2281
   26POPC   C1A  877   0.299   9.778  10.325 -0.2523 -0.0484 -0.2596
   26POPC   D2A  878  -0.092   9.970  10.321  0.0337 -0.1377  0.0718
   26POPC   C3A  879  -0.366   9.899   9.973 -0.2664  0.1725 -0.3411
   26POPC   C4A  880  -0.207  10.131   9.614 -0.0175  0.1837  0.0259
   26POPC   C1B  881   0.811   9.632  10.188  0.0316 -0.3618  0.1439
   26POPC   C2B  882   0.700   9.810   9.760 -0.0340 -0.4185  0.0314
   26POPC   C3B  883   0.392   9.664   9.434 -0.3651  0.2201 -0.1476
   26POPC   C4B  884   0.272   9.300   9.296 -0.1326  0.3590 -0.4509
   27POPC   NC3  885   7.433   3.399  11.309 -0.0462  0.1452 -0.0002
   27POPC   PO4  886   7.636   3.023  11.345  0.0502 -0.1578  0.0296
   27POPC   GL1  887   7.681   3.198  10.898 -0.1417  0.2060 -0.0156
   27POPC   GL2  888   7.451   3.324  10.807  0.1088  0.0930 -0.0066
   27POPC   C1A  889   7.888   2.961  10.581  0.2572 -0.0211  0.0680
   27POPC   D2A  890   7.974   2.908  10.131 -0.1603  0.0418 -0.2162
   27POPC   C3A  891   7.753   2.574  10.059  0.2756  0.2461 -0.0302
   27POPC   C4A  892   7.865   2.306   9.788  0.0657  0.0004 -0.1241
   27POPC   C1B  893   7.357   3.124  10.439  0.1120 -0.1307 -0.1150
   27POPC   C2B  894   7.468   2.971   9.978  0.2831  0.3707 -0.3773
   27POPC   C3B  895   7.606   3.018   9.480  0.2668 -0.1385 -0.2471
   27POPC   C4B  896   8.001   2.796   9.196 -0.1106  0.0735 -0.1121
   28POPC   NC3  897   7.450   2.725  10.991 -0.2201 -0.0721  0.3474
   28POPC   PO4  898   7.061   2.910  10.973  0.0028 -0.0651 -0.2606
   28POPC   GL1  899   6.951   2.727  10.517 -0.1079  0.1458  0.0311
   28POPC   GL2  900   6.606   2.623  10.411 -0.0170  0.2292  0.1940
   28POPC   C1A  901   7.052   2.669  10.086 -0.0501 -0.1352 -0.3719
   28POPC   D2A  902   7.117   2.428   9.666  0.0330  0.1273 -0.0694
   28POPC   C3A  903   7.203   2.751   9.282 -0.1173 -0.2552  0.0899
   28POPC   C4A  904   7.370   3.164   9.064  0.3117  0.3268 -0.1600
   28POPC   C1B  905   6.586   2.456   9.963 -0.0982  0.1513  0.0390
   28POPC   C2B  906   6.497   2.074   9.780  0.0881 -0.1162  0.1265
   28POPC   C3B  907   6.615   1.697   9.373 -0.1619  0.0636  0.1035
   28POPC   C4B  908   6.670   1.683   8.955  0.1353 -0.1891 -0.3252
   29POPC   NC3  909  12.336   7.819  11.218 -0.2029 -0.5747 -0.3531
   29POPC   PO4  910  12.599   7.745  10.905  0.4509  0.0250 -0.1478
   29POPC   GL1  911  12.750   7.869  10.466 -0.3163 -0.1612 -0.3250
   29POPC   GL2  912  12.794   7.627  10.422 -0.3390 -0.3964 -0.0663
   29POPC   C1A  913  12.572   8.106  10.032 -0.2488  0.0480 -0.0463
   29POPC   D2A  914  12.560   8.159   9.617 -0.0281 -0.2020  0.0841
   29POPC   C3A  915  12.915   8.010   9.182 -0.2166 -0.1757  0.0340
   29POPC   C4A  916  13.070   8.314   8.906 -0.4015  0.2381 -0.0814
   29POPC   C1B  917  12.978   7.465   9.980  0.0786  0.1470 -0.1399
   29POPC   C2B  918  13.256   7.470   9.698 -0.2645 -0.2720  0.3108
   29POPC   C3B  919  13.649   7.527   9.494 -0.0054  0.0714 -0.0457
   29POPC   C4B  920  14.004   7.897   9.477  0.4254 -0.2334 -0.5599
   30POPC   NC3  921   1.629   1.456  11.169  0.2346  0.2718 -0.1124
   30POPC   PO4  922   1.178   1.359  10.888 -0.0681 -0.1781  0.0798
   30POPC   GL1  923   1.651   1.462  10.637  0.0789  0.1443  0.2395
   30POPC   GL2  924   1.802   1.645  10.737 -0.1625 -0.2196 -0.1651
   30POPC   C1A  925   1.775   1.404  10.236 -0.0803  0.2068 -0.2019
   30POPC   D2A  926   1.606   1.281   9.750  0.0848  0.1988 -0.0362
   30POPC   C3A  927   1.812   1.363   9.372  0.1385  0.4321  0.0388
   30POPC   C4A  928   1.889   1.560   9.039 -0.1187 -0.2434  0.1072
   30POPC   C1B  929   2.047   1.832  10.432  0.1329  0.0068 -0.3561
   30POPC   C2B  930   2.303   1.669  10.134 -0.0858 -0.1531 -0.3175
   30POPC   C3B  931   2.597   1.480   9.934  0.0454  0.1135  0.2073
   30POPC   C4B  932   2.761   1.400   9.511 -0.0582  0.3274  0.0362
   31POPC   NC3  933   7.945   5.481   9.519 -0.0977 -0.2467  0.1231
   31POPC   PO4  934   8.248   5.341   9.309  0.2954 -0.0854  0.2787
   31POPC   GL1  935   8.439   4.944   9.340 -0.0627 -0.4234  0.3251
   31POPC   GL2  936   8.586   4.887   9.146  0.2802  0.0282  0.1331
   31POPC   C1A  937   8.565   4.795   9.779 -0.1062 -0.1926  0.0341
   31POPC   D2A  938   8.914   4.817  10.023  0.1619 -0.1172 -0.1101
   31POPC   C3A  939   9.177   4.496  10.255 -0.1612  0.3859  0.0549
   31POPC   C4A  940   9.529   4.176  10.291  0.1285 -0.2814 -0.1391
   31POPC   C1B  941   8.906   4.717   9.052  0.1544  0.2570 -0.0080
   31POPC   C2B  942   9.216   4.458   8.982 -0.1486 -0.3811 -0.0371
   31POPC   C3B  943   9.673   4.343   8.979 -0.0201  0.1622  0.2846
   31POPC   C4B  944  10.046   4.625   8.978  0.1949  0.0464 -0.2181
   32POPC   NC3  945   3.553   2.371  10.935 -0.3942 -0.1271 -0.0672
   32POPC   PO4  946   3.968   2.343  10.893 -0.0252  0.2603  0.0866
   32POPC   GL1  947   4.134   2.604  10.604 -0.0978 -0.0587 -0.0544
   32POPC   GL2  948   3.883   2.879  10.527  0.0265  0.1155 -0.1520
   32POPC   C1A  949   4.203   2.452  10.259  0.0581  0.2672  0.3013
   32POPC   D2A  950   4.517   2.402   9.872 -0.1986 -0.0033  0.0650
   32POPC   C3A  951   4.503   2.071   9.527 -0.0289  0.1833 -0.2217
   32POPC   C4A  952   4.556   1.646   9.223  0.0578  0.0580  0.1893
   32POPC   C1B  953   3.789   2.754  10.131  0.0551  0.3420 -0.3741
   32POPC   C2B  954   4.032   2.533   9.746 -0.2270 -0.2014  0.0984
   32POPC   C3B  955   4.027   2.353   9.305  0.5195  0.0090 -0.1639
   32POPC   C4B  956   4.175   2.419   8.888 -0.0261 -0.2489 -0.0606
   33POPC   NC3  957   1.620   8.394  11.102  0.0396 -0.0984 -0.4023
   33POPC   PO4  958   1.958   8.375  10.791  0.1460 -0.3875  0.2027
   33POPC   GL1  959   2.004   8.346  10.403 -0.1068  0.1282 -0.0954
   33POPC   GL2  960   1.827   8.609  10.331 -0.1452  0.1429  0.0857
   33POPC   C1A  961   2.212   8.238  10.038  0.0989 -0.3245 -0.0958
   33POPC   D2A  962   2.214   8.181   9.574  0.2927  0.1565 -0.0675
   33POPC   C3A  963   2.421   8.333   9.130  0.0778 -0.3851  0.1540
   33POPC   C4A  964   2.871   8.296   8.820 -0.1614  0.2516 -0.0336
   33POPC   C1B  965   2.087   8.749  10.020 -0.0807 -0.2993 -0.0763
   33POPC   C2B  966   2.013   8.861   9.573 -0.2729 -0.2825 -0.1055
   33POPC   C3B  967   1.856   9.183   9.281 -0.0596  0.0342  0.0334
   33POPC   C4B  968   1.967   9.225   8.919  0.1416  0.2353 -0.0536
   34POPC   NC3  969   2.879   5.536  11.098  0.1413  0.1040 -0.4467
   34POPC   PO4  970   2.980   5.996  11.090 -0.1084  0.3589  0.4162
   34POPC   GL1  971   3.091   5.890  10.670 -0.0588 -0.0846 -0.4024
   34POPC   GL2  972   2.937   5.571  10.557  0.0046  0.0229  0.0397
   34POPC   C1A  973   3.200   5.892  10.266  0.0584 -0.0253  0.2820
   34POPC   D2A  974   3.138   5.480  10.032  0.3874  0.1023  0.0854
   34POPC   C3A  975   3.135   5.368   9.624 -0.1389 -0.1790  0.0854
   34POPC   C4A  976   3.516   5.422   9.324  0.1873  0.0133  0.1351
   34POPC   C1B  977   2.751   5.711  10.157  0.0232  0.0701  0.1971
   34POPC   C2B  978   2.697   5.628   9.748  0.2604 -0.2136  0.0894
   34POPC   C3B  979   2.645   5.422   9.325 -0.0537  0.0530  0.0565
   34POPC   C4B  980   2.549   5.305   8.860  0.0676 -0.1120 -0.3053
   35POPC   NC3  981  11.023   2.764  10.794 -0.4119 -0.2069 -0.3744
   35POPC   PO4  982  11.584   2.863  10.643 -0.1421  0.1266  0.4261
   35POPC   GL1  983  11.216   2.894  10.346 -0.3017 -0.0578 -0.2375
   35POPC   GL2  984  11.392   3.029  10.154  0.1359  0.1151  0.1098
   35POPC   C1A  985  10.790   2.908  10.137 -0.1229 -0.0607  0.0011
   35POPC   D2A  986  10.441   2.876   9.765 -0.1344 -0.0656 -0.0674
   35POPC   C3A  987  10.743   3.019   9.329  0.0755  0.1596 -0.2595
   35POPC   C4A  988  10.774   3.306   9.025 -0.3504  0.2539 -0.0270
   35POPC   C1B  989  11.448   2.761   9.824 -0.4224  0.0935 -0.0019
   35POPC   C2B  990  11.636   2.889   9.530  0.1703 -0.0487 -0.0471
   35POPC   C3B  991  11.800   3.228   9.310  0.0060 -0.0326 -0.3012
   35POPC   C4B  992  11.944   3.738   9.332  0.0416  0.1131  0.0500
   36POPC   NC3  993   9.466   2.563  11.321  0.2461 -0.1713  0.0245
   36POPC   PO4  994   9.110   2.511  11.146 -0.2634  0.2529  0.0805
   36POPC   GL1  995   9.301   2.614  10.740  0.0105 -0.0163  0.0089
   36POPC   GL2  996   9.165   2.949  10.747 -0.2022  0.1308  0.1420
   36POPC   C1A  997   9.425   2.383  10.397 -0.0021  0.1110 -0.3428
   36POPC   D2A  998   9.111   2.451  10.004  0.0927 -0.2181  0.0419
   36POPC   C3A  999   9.267   2.802   9.747  0.1049 -0.4266  0.1310
   36POPC   C4A 1000   9.643   2.894   9.540  0.0319 -0.0886  0.5980
   36POPC   C1B 1001   9.040   2.857  10.316  0.0747 -0.0906  0.0958
   36POPC   C2B 1002   8.893   3.059   9.967  0.0040  0.1907 -0.0344
   36POPC   C3B 1003   8.531   3.171   9.820 -0.0595  0.3755 -0.2425
   36POPC   C4B 1004   8.215   2.842   9.659  0.0036 -0.0906  0.0324
   37POPC   NC3 1005   9.147   0.371  10.995 -0.0951  0.0635  0.1004
   37POPC   PO4 1006   9.137  -0.041  10.991 -0.0574 -0.0575  0.1146
   37POPC   GL1 1007   9.035  -0.383  10.718  0.1519 -0.2358  0.1547
   37POPC   GL2 1008   9.019  -0.365  10.394 -0.0606 -0.0734  0.0614
   37POPC   C1A 1009   9.201  -0.813  10.604 -0.0785  0.3754  0.1083
   37POPC   D2A 1010   9.025  -0.887  10.194 -0.0032  0.0722  0.1547
   37POPC   C3A 1011   9.262  -1.068   9.915  0.0940 -0.1093  0.3256
   37POPC   C4A 1012   9.199  -1.379   9.652 -0.1992 -0.1901  0.1028
   37POPC   C1B 1013   9.188  -0.404   9.971  0.0314  0.2281  0.3754
   37POPC   C2B 1014   9.452  -0.619   9.613 -0.2483 -0.0773 -0.2175
   37POPC   C3B 1015   9.853  -0.685   9.336  0.2119  0.0090 -0.3204
   37POPC   C4B 1016  10.132  -0.630   8.973  0.0145 -0.3991  0.0083
   38POPC   NC3 1017   0.224   8.845  10.992 -0.1054 -0.2826  0.3173
   38POPC   PO4 1018  -0.203   8.637  10.983  0.1167 -0.1788 -0.1225
   38POPC   GL1 1019  -0.239   8.807  10.593  0.0118  0.4021 -0.4050
   38POPC   GL2 1020  -0.163   9.049  10.522 -0.1541  0.1139  0.2085
   38POPC   C1A 1021  -0.281   8.603  10.217  0.0695  0.1980 -0.2650
   38POPC   D2A 1022  -0.233   8.573   9.707 -0.0166  0.0795  0.2776
   38POPC   C3A 1023   0.022   8.358   9.538  0.1600  0.2671 -0.1074
   38POPC   C4A 1024   0.277   7.932   9.445  0.1241  0.1553  0.3968
   38POPC   C1B 1025  -0.059   9.075  10.021  0.0794 -0.0938  0.0747
   38POPC   C2B 1026   0.025   9.557   9.822  0.2252  0.0917  0.3352
   38POPC   C3B 1027   0.146   9.915   9.823  0.0802  0.0709  0.0735
   38POPC   C4B 1028   0.344  10.190   9.665 -0.0296  0.0528 -0.3585
   39POPC   NC3 1029  12.105   5.499  10.791 -0.1162  0.2904  0.0447
   39POPC   PO4 1030  12.499   5.237  10.747 -0.4675 -0.1751  0.1341
   39POPC   GL1 1031  12.585   5.627  10.502 -0.0084 -0.1342 -0.1410
   39POPC   GL2 1032  12.957   5.797  10.511 -0.2442  0.1612 -0.4294
   39POPC   C1A 1033  12.632   5.962  10.108  0.0138  0.0175 -0.2131
   39POPC   D2A 1034  12.619   6.366   9.878 -0.3606  0.1226 -0.3913
   39POPC   C3A 1035  12.969   6.593   9.499  0.0322 -0.0988 -0.2657
   39POPC   C4A 1036  13.215   6.639   9.141 -0.2984 -0.6491  0.3646
   39POPC   C1B 1037  12.885   5.516  10.070  0.1143  0.1142  0.0026
   39POPC   C2B 1038  12.554   5.177   9.969  0.2599  0.1425 -0.1119
   39POPC   C3B 1039  12.609   4.828  10.230  0.0542  0.0213 -0.0791
   39POPC   C4B 1040  12.384   4.437  10.350 -0.0050 -0.2931 -0.1122
   40POPC   NC3 1041  11.402  12.961  10.979  0.1806 -0.3412  0.1494
   40POPC   PO4 1042  11.911  13.053  11.002 -0.0168  0.1167  0.0879
   40POPC   GL1 1043  11.859  12.796  10.772  0.1583  0.2941 -0.0534
   40POPC   GL2 1044  12.012  12.876  10.519 -0.2832  0.1389  0.1510
   40POPC   C1A 1045  11.571  12.672  10.314  0.1220 -0.0049  0.1815
   40POPC   D2A 1046  11.157  12.671  10.004  0.0019  0.0890 -0.3511
   40POPC   C3A 1047  10.937  12.860   9.622  0.2521 -0.1765 -0.0777
   40POPC   C4A 1048  10.801  13.066   9.258 -0.0978  0.0499 -0.1547
   40POPC   C1B 1049  12.142  12.580  10.205  0.3914  0.2996  0.4440
   40POPC   C2B 1050  12.123  12.505   9.719 -0.0605  0.1115  0.0925
   40POPC   C3B 1051  12.149  12.711   9.311 -0.2724 -0.2349  0.2739
   40POPC   C4B 1052  11.771  12.941   9.093 -0.0107  0.0690  0.1421
   41POPC   NC3 1053   6.730   0.056  10.748 -0.1123 -0.2440 -0.1698
   41POPC   PO4 1054   6.347  -0.172  10.874  0.0151 -0.1275  0.0821
   41POPC   GL1 1055   6.287  -0.129  10.531 -0.3403 -0.1600  0.3980
   41POPC   GL2 1056   6.555  -0.220  10.326  0.1400  0.1743  0.0700
   41POPC   C1A 1057   6.100   0.091  10.157 -0.1188  0.1983 -0.2241
   41POPC   D2A 1058   5.787   0.202   9.947  0.0645 -0.1208  0.1676
   41POPC   C3A 1059   5.797   0.663   9.829  0.2982 -0.1029 -0.0188
   41POPC   C4A 1060   5.323   0.883   9.919  0.0602 -0.1291  0.1100
   41POPC   C1B 1061   6.453  -0.146   9.914  0.0697  0.2018 -0.1916
   41POPC   C2B 1062   6.265  -0.266   9.497 -0.1089  0.0995 -0.3005
   41POPC   C3B 1063   6.057  -0.190   9.120  0.1174  0.0270 -0.0817
   41POPC   C4B 1064   5.618  -0.096   8.912 -0.1556 -0.0245  0.1056
   42POPC   NC3 1065  12.083   9.801  10.949 -0.0981  0.1278 -0.1796
   42POPC   PO4 1066  11.991   9.357  10.848  0.0086  0.2038  0.0607
   42POPC   GL1 1067  12.000   9.358  10.363 -0.0039 -0.1838  0.1789
   42POPC   GL2 1068  11.981   9.619  10.446  0.1295 -0.3579  0.0028
   42POPC   C1A 1069  11.992   9.255   9.889  0.0070  0.0109  0.1118
   42POPC   D2A 1070  12.133   8.979   9.655  0.0498 -0.0110 -0.2243
   42POPC   C3A 1071  12.502   8.980   9.406 -0.0939  0.1560  0.1960
   42POPC   C4A 1072  12.917   9.182   9.543 -0.0072  0.1693  0.4514
   42POPC   C1B 1073  11.733   9.884  10.205 -0.1106 -0.1241  0.0845
   42POPC   C2B 1074  11.764   9.725   9.790 -0.0140 -0.2035  0.1831
   42POPC   C3B 1075  12.055   9.637   9.555  0.0604  0.0715  0.0922
   42POPC   C4B 1076  12.317   9.362   9.238  0.1917 -0.0598  0.0392
   43POPC   NC3 1077   9.760  11.786  11.457  0.1229  0.1879  0.1281
   43POPC   PO4 1078   9.962  11.390  11.471 -0.0235 -0.2436 -0.3785
   43POPC   GL1 1079   9.816  11.451  11.089 -0.2671  0.2779 -0.0153
   43POPC   GL2 1080   9.766  11.757  10.964 -0.1004 -0.2432 -0.0809
   43POPC   C1A 1081   9.782  11.215  10.734 -0.2214  0.1553  0.3490
   43POPC   D2A 1082   9.725  11.002  10.241 -0.2002  0.3279  0.0679
   43POPC   C3A 1083   9.452  11.086  10.042 -0.1617 -0.2270 -0.0327
   43POPC   C4A 1084   9.490  11.269   9.652 -0.1035  0.0159 -0.1128
   43POPC   C1B 1085  10.063  11.642  10.602 -0.0609  0.1669 -0.0269
   43POPC   C2B 1086  10.174  11.634  10.125 -0.2537 -0.0841 -0.0179
   43POPC   C3B 1087  10.039  11.791   9.751 -0.0122  0.1361 -0.2200
   43POPC   C4B 1088   9.692  11.997   9.645 -0.0320  0.0229 -0.3294
   44POPC   NC3 1089  11.755   3.808  11.222 -0.0760 -0.3320 -0.2553
   44POPC   PO4 1090  11.578   3.761  10.816 -0.1624  0.0595  0.0966
   44POPC   GL1 1091  11.374   3.992  10.529 -0.1298 -0.0015  0.1548
   44POPC   GL2 1092  11.294   3.678  10.331  0.1803 -0.0805  0.1197
   44POPC   C1A 1093  11.294   4.304  10.160 -0.0913  0.1603 -0.1415
   44POPC   D2A 1094  11.158   4.089   9.733  0.2526 -0.0308 -0.1142
   44POPC   C3A 1095  11.058   4.020   9.361 -0.1968  0.0108  0.1139
   44POPC   C4A 1096  10.869   3.776   8.985 -0.2401 -0.0814 -0.0277
   44POPC   C1B 1097  11.295   3.533   9.896  0.1152 -0.0215  0.3352
   44POPC   C2B 1098  11.645   3.326   9.783 -0.3392 -0.0662 -0.0286
   44POPC   C3B 1099  11.948   2.960   9.912  0.1344  0.0540  0.0188
   44POPC   C4B 1100  12.461   2.744   9.792  0.2056  0.0242  0.0663
   45POPC   NC3 1101   0.710   4.689  11.085 -0.0349  0.2486  0.0730
   45POPC   PO4 1102   0.195   4.628  11.056  0.0965  0.0639  0.2491
   45POPC   GL1 1103   0.229   4.711  10.572 -0.0967 -0.0576 -0.1175
   45POPC   GL2 1104  -0.037   4.601  10.483 -0.1523 -0.2367 -0.0763
   45POPC   C1A 1105   0.467   4.954  10.182  0.2142  0.3069  0.2619
   45POPC   D2A 1106   0.439   4.973   9.739  0.0406 -0.2249  0.2767
   45POPC   C3A 1107   0.370   5.247   9.307  0.1594 -0.1451  0.3852
   45POPC   C4A 1108   0.284   5.468   8.890 -0.2338  0.0742  0.0843
   45POPC   C1B 1109   0.181   4.577   9.965 -0.0026 -0.4011 -0.2137
   45POPC   C2B 1110   0.022   4.363   9.645  0.6600  0.1389 -0.1069
   45POPC   C3B 1111   0.077   3.973   9.520 -0.0446 -0.0446 -0.2655
   45POPC   C4B 1112   0.166   3.549   9.674 -0.0057 -0.0780 -0.3080
   46POPC   NC3 1113   9.053  10.427  11.227 -0.0510 -0.0948  0.2124
   46POPC   PO4 1114   9.037  10.923  11.265 -0.0473 -0.5396 -0.0391
   46POPC   GL1 1115   9.192  11.038  10.929  0.1451 -0.0059 -0.1710
   46POPC   GL2 1116   9.323  11.300  10.860 -0.1900 -0.1946  0.1189
   46POPC   C1A 1117   9.369  10.840  10.563 -0.2225  0.0391 -0.0497
   46POPC   D2A 1118   9.462  10.402  10.381  0.1384  0.0146  0.5074
   46POPC   C3A 1119   9.028  10.285  10.196  0.1053 -0.0097 -0.2447
   46POPC   C4A 1120   8.610  10.270  10.540  0.0660 -0.3032 -0.2015
   46POPC   C1B 1121   9.479  11.619  10.576 -0.1107 -0.2575  0.1249
   46POPC   C2B 1122   9.574  11.954  10.397 -0.2142 -0.1491 -0.2257
   46POPC   C3B 1123   9.819  12.120  10.074  0.1712  0.0327  0.0300
   46POPC   C4B 1124  10.073  12.326   9.826  0.1277 -0.2076 -0.0081
   47POPC   NC3 1125   1.438   0.536  10.892  0.0431 -0.1796 -0.1970
   47POPC   PO4 1126   1.911   0.597  10.800  0.0635  0.2146 -0.0163
   47POPC   GL1 1127   1.608   0.321  10.482 -0.2188 -0.4194 -0.2512
   47POPC   GL2 1128   1.856   0.062  10.335  0.0806 -0.1087  0.0553
   47POPC   C1A 1129   1.500   0.119  10.010  0.1360  0.3226  0.1748
   47POPC   D2A 1130   1.270  -0.179   9.743  0.0828  0.1782  0.0502
   47POPC   C3A 1131   0.855   0.045   9.599 -0.1112  0.2064  0.4710
   47POPC   C4A 1132   0.819   0.382   9.269  0.0769 -0.0061 -0.0937
   47POPC   C1B 1133   1.804  -0.292   9.948 -0.0263 -0.2780 -0.1562
   47POPC   C2B 1134   2.070  -0.336   9.576 -0.1058 -0.1430 -0.2048
   47POPC   C3B 1135   2.102  -0.614   9.183  0.0764  0.0154 -0.0593
   47POPC   C4B 1136   2.257  -0.512   8.832 -0.3402  0.1213  0.0048
   48POPC   NC3 1137   4.990  10.492  10.945 -0.1203  0.2682  0.0016
   48POPC   PO4 1138   4.597  10.304  10.794  0.0862  0.1079 -0.1743
   48POPC   GL1 1139   4.533  10.320  10.341 -0.3355  0.2412 -0.1095
   48POPC   GL2 1140   4.256  10.528  10.266 -0.1696  0.0889  0.1126
   48POPC   C1A 1141   4.715  10.234   9.990 -0.0810  0.3865  0.2489
   48POPC   D2A 1142   4.615  10.012   9.615  0.0363  0.0617 -0.0463
   48POPC   C3A 1143   4.874  10.255   9.414 -0.0636 -0.2138 -0.1695
   48POPC   C4A 1144   4.888  10.665   9.389  0.0554 -0.1038  0.4576
   48POPC   C1B 1145   4.355  10.544   9.857  0.0467 -0.0878  0.1000
   48POPC   C2B 1146   4.407  10.508   9.390  0.1336  0.0100  0.2939
   48POPC   C3B 1147   4.554  10.417   8.991 -0.0529 -0.2128 -0.0154
   48POPC   C4B 1148   4.974  10.207   8.889  0.1829  0.0098  0.1556
   49POPC   NC3 1149  10.184   2.379  11.491  0.0338  0.0593 -0.3256
   49POPC   PO4 1150   9.966   2.518  11.111 -0.3423 -0.3654 -0.0725
   49POPC   GL1 1151   9.841   2.471  10.755  0.0150 -0.2536  0.2530
   49POPC   GL2 1152  10.014   2.706  10.488  0.1261  0.0162  0.0702
   49POPC   C1A 1153   9.954   2.165  10.398 -0.1966  0.0521 -0.0656
   49POPC   D2A 1154   9.964   2.128  10.034  0.0380 -0.0633 -0.1202
   49POPC   C3A 1155   9.880   1.877   9.607 -0.4462  0.1732  0.0435
   49POPC   C4A 1156   9.574   1.608   9.421 -0.1697 -0.2257  0.1737
   49POPC   C1B 1157  10.303   2.587  10.149  0.1704 -0.2130  0.0952
   49POPC   C2B 1158  10.505   2.361   9.854  0.1801  0.2365  0.1125
   49POPC   C3B 1159  10.342   1.995   9.502  0.2373  0.1826  0.2405
   49POPC   C4B 1160  10.255   1.755   9.150 -0.0574 -0.0407  0.2109
   50POPC   NC3 1161  10.232  11.815  11.290 -0.0004  0.0103 -0.0509
   50POPC   PO4 1162  10.056  12.203  11.307  0.0375 -0.0443 -0.0592
   50POPC   GL1 1163  10.044  12.144  10.857 -0.3431  0.1063 -0.3605
   50POPC   GL2 1164  10.388  12.104  10.655 -0.2019 -0.0398  0.0205
   50POPC   C1A 1165   9.973  12.416  10.503  0.0329 -0.2813  0.0627
   50POPC   D2A 1166   9.494  12.571  10.397  0.0749  0.4119  0.0655
   50POPC   C3A 1167   9.490  12.974  10.184 -0.1397 -0.0137  0.0310
   50POPC   C4A 1168   9.401  13.213   9.829  0.1028  0.2110  0.2175
   50POPC   C1B 1169  10.340  12.136  10.220 -0.0716 -0.0422  0.2520
   50POPC   C2B 1170  10.505  12.005   9.788 -0.1292  0.1585  0.1665
   50POPC   C3B 1171  10.914  11.842   9.538  0.1547  0.2390  0.0965
   50POPC   C4B 1172  11.413  11.867   9.733 -0.0258 -0.1187 -0.1322
   51POPC   NC3 1173   2.334   0.919  10.817 -0.1669  0.0160  0.0956
   51POPC   PO4 1174   2.011   1.182  10.842  0.1949  0.0428 -0.0316
   51POPC   GL1 1175   1.990   0.980  10.445 -0.0705 -0.0631 -0.0594
   51POPC   GL2 1176   2.063   0.709  10.336  0.1561  0.1878  0.0340
   51POPC   C1A 1177   2.013   1.002   9.968  0.1777 -0.1119 -0.0476
   51POPC   D2A 1178   2.090   1.421   9.755 -0.0313  0.2648 -0.0065
   51POPC   C3A 1179   2.051   1.829   9.765  0.0529 -0.1083  0.2503
   51POPC   C4A 1180   1.963   2.128  10.042  0.0948 -0.0080  0.3130
   51POPC   C1B 1181   1.812   0.532   9.997 -0.1951  0.2417 -0.1657
   51POPC   C2B 1182   1.568   0.739   9.591  0.0382  0.0076 -0.0279
   51POPC   C3B 1183   1.500   0.988   9.282  0.0433 -0.1709 -0.2213
   51POPC   C4B 1184   1.612   1.197   8.861 -0.3805 -0.1925  0.1219
   52POPC   NC3 1185  10.124   6.303  11.559  0.1686  0.0666  0.1377
   52POPC   PO4 1186  10.360   6.288  11.135  0.1747 -0.0445 -0.1295
   52POPC   GL1 1187  10.711   6.498  10.917  0.2661 -0.2751 -0.1916
   52POPC   GL2 1188  10.490   6.333  10.639 -0.0512 -0.0198  0.3665
   52POPC   C1A 1189  11.004   6.651  10.528  0.1250  0.1976  0.1496
   52POPC   D2A 1190  11.333   6.627  10.332  0.1095 -0.4152  0.1287
   52POPC   C3A 1191  11.298   7.082  10.113  0.2493  0.3171 -0.0496
   52POPC   C4A 1192  11.702   7.175   9.913  0.2084 -0.3152  0.3143
   52POPC   C1B 1193  10.696   6.479  10.223 -0.1595  0.3626 -0.1207
   52POPC   C2B 1194  10.546   6.608   9.776 -0.1651  0.0491 -0.0955
   52POPC   C3B 1195  10.684   6.902   9.427  0.1921 -0.1836 -0.0037
   52POPC   C4B 1196  10.987   7.185   9.185 -0.0472 -0.1360 -0.0904
   53POPC   NC3 1197   1.253   2.830  11.137 -0.2454 -0.1623 -0.0321
   53POPC   PO4 1198   0.877   2.786  10.984 -0.2722  0.2423  0.0768
   53POPC   GL1 1199   0.959   2.491  10.639 -0.0266 -0.0435  0.1398
   53POPC   GL2 1200   0.905   2.671  10.333  0.3800 -0.0029  0.0075
   53POPC   C1A 1201   1.000   2.096  10.418 -0.1802  0.0168 -0.0194
   53POPC   D2A 1202   1.190   1.567  10.389 -0.1722 -0.3178  0.0396
   53POPC   C3A 1203   1.186   1.279   9.943  0.1314  0.1950  0.1651
   53POPC   C4A 1204   1.149   1.086   9.597  0.3268 -0.0800  0.3360
   53POPC   C1B 1205   0.746   2.368  10.026  0.0290  0.3832 -0.0888
   53POPC   C2B 1206   0.603   2.222   9.563  0.4717  0.3286  0.2763
   53POPC   C3B 1207   0.593   1.823   9.329 -0.1897  0.1645  0.0719
   53POPC   C4B 1208   0.806   1.604   9.055 -0.0126  0.0416 -0.0485
   54POPC   NC3 1209  10.411   9.580  11.685 -0.2760  0.2444 -0.3670
   54POPC   PO4 1210  10.261   9.461  11.220 -0.5874  0.1080 -0.0051
   54POPC   GL1 1211  10.229   9.725  10.806  0.0781  0.0283  0.2766
   54POPC   GL2 1212  10.205  10.033  10.765  0.0402 -0.0654 -0.1000
   54POPC   C1A 1213   9.884   9.660  10.536 -0.2287  0.4106 -0.2070
   54POPC   D2A 1214   9.467   9.778  10.385 -0.0505 -0.0048  0.3064
   54POPC   C3A 1215   9.448   9.990   9.963 -0.0924  0.2602 -0.2527
   54POPC   C4A 1216   9.380  10.317   9.740  0.1344 -0.2627  0.0064
   54POPC   C1B 1217   9.893  10.067  10.239 -0.0391 -0.1698 -0.1472
   54POPC   C2B 1218   9.961   9.947   9.816  0.2999  0.0811  0.0183
   54POPC   C3B 1219   9.762   9.948   9.320  0.2971 -0.0104  0.2089
   54POPC   C4B 1220   9.568   9.959   8.915 -0.1671 -0.0645  0.1275
   55POPC   NC3 1221  12.101   7.034  10.839  0.0673 -0.0676 -0.2716
   55POPC   PO4 1222  11.742   6.933  11.010  0.3607  0.4186  0.2366
   55POPC   GL1 1223  11.894   6.701  10.555 -0.0332  0.1197 -0.0670
   55POPC   GL2 1224  11.825   6.320  10.501  0.0573 -0.0109  0.0378
   55POPC   C1A 1225  11.839   6.784  10.129  0.0727  0.0743  0.3916
   55POPC   D2A 1226  11.800   6.729   9.660  0.1560  0.1724  0.1581
   55POPC   C3A 1227  11.488   6.528   9.441  0.1560 -0.1847 -0.0430
   55POPC   C4A 1228  11.519   5.994   9.372  0.1161  0.0549 -0.0459
   55POPC   C1B 1229  11.572   6.184  10.107 -0.0725  0.0075  0.0466
   55POPC   C2B 1230  11.823   6.251   9.669 -0.0580  0.0595 -0.2536
   55POPC   C3B 1231  11.946   6.339   9.206 -0.0847  0.1543 -0.0289
   55POPC   C4B 1232  12.167   6.520   8.849 -0.1330 -0.0566 -0.6141
   56POPC   NC3 1233  10.904  11.250  11.283 -0.3851  0.0865 -0.0454
   56POPC   PO4 1234  11.085  11.533  11.059 -0.0020 -0.2086  0.1431
   56POPC   GL1 1235  11.212  11.762  10.577  0.1872  0.0564 -0.1161
   56POPC   GL2 1236  10.965  11.881  10.436  0.3228 -0.0378  0.0620
   56POPC   C1A 1237  11.438  11.646  10.226  0.0798  0.0798 -0.0319
   56POPC   D2A 1238  11.729  11.277  10.122 -0.1876  0.1766 -0.0202
   56POPC   C3A 1239  11.996  11.114   9.694 -0.0784 -0.1278  0.1170
   56POPC   C4A 1240  12.174  11.405   9.471 -0.0982 -0.0459  0.1828
   56POPC   C1B 1241  10.921  12.105  10.021 -0.0308 -0.1518  0.0982
   56POPC   C2B 1242  11.138  12.338   9.591  0.0977 -0.1576  0.2494
   56POPC   C3B 1243  11.000  12.581   9.203  0.0670  0.1436 -0.3709
   56POPC   C4B 1244  11.245  12.940   8.996 -0.1189 -0.0650  0.0221
   57POPC   NC3 1245   0.673   6.863  10.913  0.2998 -0.2474  0.0742
   57POPC   PO4 1246   0.739   6.446  11.070 -0.0467  0.1259 -0.0872
   57POPC   GL1 1247   1.078   6.632  10.638  0.0886 -0.0022 -0.0556
   57POPC   GL2 1248   0.993   6.654  10.320  0.1499  0.0731 -0.0160
   57POPC   C1A 1249   1.480   6.503  10.371 -0.0932 -0.3469  0.2987
   57POPC   D2A 1250   1.482   6.498   9.907 -0.0040  0.0762  0.0895
   57POPC   C3A 1251   1.523   6.103   9.658  0.3271  0.0691 -0.0332
   57POPC   C4A 1252   1.727   5.723   9.758 -0.0020 -0.1792  0.0671
   57POPC   C1B 1253   1.039   6.669   9.728  0.3556  0.0294  0.1391
   57POPC   C2B 1254   1.240   6.485   9.454 -0.1911  0.2015  0.2316
   57POPC   C3B 1255   1.519   6.290   9.188  0.0415  0.0555  0.0873
   57POPC   C4B 1256   1.564   6.064   8.835 -0.1210  0.1591 -0.0497
   58POPC   NC3 1257   7.277  11.419  11.178  0.2284 -0.1699  0.2252
   58POPC   PO4 1258   7.708  11.319  11.081  0.0671 -0.0842 -0.2490
   58POPC   GL1 1259   7.736  11.213  10.700 -0.0548 -0.0197 -0.3236
   58POPC   GL2 1260   7.956  11.152  10.598  0.2240 -0.1464  0.0894
   58POPC   C1A 1261   7.619  11.198  10.291 -0.5826  0.2267  0.1085
   58POPC   D2A 1262   7.778  11.077   9.845 -0.1412 -0.1342 -0.2653
   58POPC   C3A 1263   8.261  11.067   9.683 -0.0092 -0.1752  0.1924
   58POPC   C4A 1264   8.599  11.176   9.306  0.1677  0.1647  0.1015
   58POPC   C1B 1265   8.050  10.986  10.338  0.0862  0.0450 -0.0165
   58POPC   C2B 1266   8.139  11.363  10.110  0.1289 -0.0348  0.1679
   58POPC   C3B 1267   8.502  11.423   9.897 -0.0493 -0.0236  0.1236
   58POPC   C4B 1268   8.776  11.172   9.746  0.1743 -0.0038 -0.1055
   59POPC   NC3 1269   4.507  12.818  11.032 -0.3734  0.0265  0.3143
   59POPC   PO4 1270   4.564  13.221  10.966 -0.0328 -0.0738  0.3313
   59POPC   GL1 1271   4.693  13.191  10.572 -0.0413 -0.2945  0.0939
   59POPC   GL2 1272   5.085  13.062  10.703  0.0278  0.1734 -0.0900
   59POPC   C1A 1273   4.810  13.221  10.226 -0.0643 -0.0444 -0.0192
   59POPC   D2A 1274   4.793  13.032   9.779  0.0288 -0.2522  0.1310
   59POPC   C3A 1275   4.978  13.098   9.344  0.0357  0.1697  0.2215
   59POPC   C4A 1276   5.094  13.341   8.908 -0.0730 -0.0746 -0.2269
   59POPC   C1B 1277   5.481  12.864  10.492  0.0322  0.0350  0.1845
   59POPC   C2B 1278   5.767  12.714  10.096 -0.2862  0.1206  0.0452
   59POPC   C3B 1279   5.818  12.921   9.646  0.0899  0.4023  0.0426
   59POPC   C4B 1280   5.670  13.279   9.362  0.2458 -0.1183 -0.1708
   60POPC   NC3 1281   4.056  11.551  10.885 -0.0543  0.2346  0.5388
   60POPC   PO4 1282   4.106  12.029  10.989  0.0621  0.2087  0.2426
   60POPC   GL1 1283   4.165  12.086  10.523 -0.0690 -0.1341  0.1729
   60POPC   GL2 1284   4.231  11.828  10.454 -0.3359 -0.0884 -0.0384
   60POPC   C1A 1285   3.852  12.141  10.195  0.3767 -0.0430  0.1435
   60POPC   D2A 1286   3.605  12.106   9.785 -0.1036  0.0265  0.1836
   60POPC   C3A 1287   3.802  11.794   9.491  0.0496 -0.0860 -0.1876
   60POPC   C4A 1288   3.878  11.372   9.633 -0.0570  0.1092  0.2169
   60POPC   C1B 1289   4.404  11.958  10.079 -0.1162  0.2929 -0.2641
   60POPC   C2B 1290   4.574  11.926   9.750 -0.0301 -0.0595 -0.2600
   60POPC   C3B 1291   4.641  12.007   9.282 -0.2014 -0.1625 -0.2006
   60POPC   C4B 1292   4.640  12.023   8.871  0.0622  0.1922  0.1973
   61POPC   NC3 1293   2.374  11.298  11.013 -0.1357  0.0459 -0.0497
   61POPC   PO4 1294   2.766  11.164  10.948 -0.0461  0.3636 -0.4586
   61POPC   GL1 1295   2.784  11.319  10.552  0.1680  0.2358 -0.0622
   61POPC   GL2 1296   2.336  11.453  10.499 -0.2313  0.3038 -0.0723
   61POPC   C1A 1297   2.663  11.276  10.118  0.1681 -0.2407  0.1083
   61POPC   D2A 1298   3.059  11.081   9.937 -0.3838 -0.1724 -0.0402
   61POPC   C3A 1299   3.387  10.737   9.917  0.2922  0.1258  0.1852
   61POPC   C4A 1300   3.435  10.406  10.157  0.0208 -0.2193 -0.4116
   61POPC   C1B 1301   2.174  11.765  10.169 -0.1309  0.0238  0.0696
   61POPC   C2B 1302   1.979  11.903   9.766  0.1766  0.6021  0.1393
   61POPC   C3B 1303   1.810  12.341   9.607  0.2137 -0.2263  0.4427
   61POPC   C4B 1304   1.628  12.698   9.349 -0.1617  0.0142 -0.0517
   62POPC   NC3 1305   6.068  12.089  11.012  0.3029  0.0007  0.0609
   62POPC   PO4 1306   5.950  12.097  10.706  0.2314 -0.0101 -0.1137
   62POPC   GL1 1307   5.934  11.893  10.330 -0.0488 -0.0085 -0.1412
   62POPC   GL2 1308   5.898  12.111  10.209 -0.0144 -0.1289 -0.2085
   62POPC   C1A 1309   6.182  11.560  10.066  0.1691 -0.1989 -0.0086
   62POPC   D2A 1310   6.467  11.474   9.668  0.0131 -0.1595 -0.3492
   62POPC   C3A 1311   6.929  11.404   9.584 -0.3183  0.1175  0.4028
   62POPC   C4A 1312   7.389  11.403   9.428  0.0606 -0.0871 -0.0474
   62POPC   C1B 1313   5.787  11.915   9.845 -0.1842  0.0060 -0.1964
   62POPC   C2B 1314   5.644  12.014   9.464  0.0401 -0.1447  0.1760
   62POPC   C3B 1315   5.694  11.890   8.991 -0.2136 -0.1291  0.2162
   62POPC   C4B 1316   6.111  11.928   8.779 -0.0383 -0.0468 -0.0873
   63POPC   NC3 1317   8.937   9.701  11.401  0.0658 -0.1125 -0.1787
   63POPC   PO4 1318   8.597   9.598  11.209  0.2484 -0.3447  0.1183
   63POPC   GL1 1319   8.591   9.677  10.738  0.3082  0.0197 -0.0954
   63POPC   GL2 1320   8.349   9.642  10.635  0.2828 -0.0303  0.0964
   63POPC   C1A 1321   8.730   9.846  10.328  0.0283 -0.3884  0.1554
   63POPC   D2A 1322   8.655  10.108   9.903 -0.0654  0.0670  0.0341
   63POPC   C3A 1323   8.662  10.487  10.003  0.2618 -0.0895 -0.0796
   63POPC   C4A 1324   8.574  10.923  10.105  0.1645  0.0567 -0.0881
   63POPC   C1B 1325   8.163   9.761  10.289 -0.2543  0.1313  0.0913
   63POPC   C2B 1326   8.374   9.667   9.907 -0.1475  0.2099 -0.2614
   63POPC   C3B 1327   8.489   9.795   9.515 -0.3231 -0.0121  0.1463
   63POPC   C4B 1328   8.654   9.636   9.120 -0.1031  0.1983 -0.1052
   64POPC   NC3 1329   0.955   9.531  11.109 -0.1346  0.2009 -0.2836
   64POPC   PO4 1330   1.440   9.726  11.162  0.0587 -0.0278 -0.4226
   64POPC   GL1 1331   1.427   9.644  10.668  0.0966 -0.1868 -0.1323
   64POPC   GL2 1332   1.639   9.318  10.554  0.1258  0.1398  0.0022
   64POPC   C1A 1333   1.136   9.948  10.402  0.1131 -0.1100 -0.0290
   64POPC   D2A 1334   0.960  10.195  10.078  0.1422 -0.0572 -0.1432
   64POPC   C3A 1335   0.579  10.128  10.173  0.1728 -0.0848 -0.0761
   64POPC   C4A 1336   0.307  10.393  10.446  0.4025  0.0224 -0.1836
   64POPC   C1B 1337   1.664   9.050  10.187  0.0321 -0.1351  0.0135
   64POPC   C2B 1338   1.599   8.807   9.872 -0.1226 -0.0299 -0.1502
   64POPC   C3B 1339   1.549   8.848   9.429 -0.1418 -0.3472  0.1044
   64POPC   C4B 1340   1.568   8.929   8.975 -0.0703 -0.2830 -0.1563
   65POPC   NC3 1341   6.926  12.269  11.176 -0.0812  0.0883  0.0113
   65POPC   PO4 1342   7.311  12.269  10.986 -0.0104 -0.2940 -0.0699
   65POPC   GL1 1343   7.302  12.314  10.538  0.0731 -0.0834 -0.4129
   65POPC   GL2 1344   7.242  11.940  10.419  0.3343 -0.2869  0.3472
   65POPC   C1A 1345   7.450  12.684  10.277  0.0358  0.2289 -0.3533
   65POPC   D2A 1346   7.503  12.627   9.754  0.1382 -0.0936  0.0468
   65POPC   C3A 1347   7.179  12.402   9.674  0.4166  0.0937  0.2229
   65POPC   C4A 1348   7.295  12.194   9.330 -0.2388 -0.3988  0.0624
   65POPC   C1B 1349   7.598  12.153  10.081  0.0145  0.1056 -0.1081
   65POPC   C2B 1350   7.732  12.121   9.642 -0.0953 -0.2957 -0.5451
   65POPC   C3B 1351   7.768  12.168   9.232 -0.1907  0.0962  0.1025
   65POPC   C4B 1352   7.922  12.527   9.119  0.0143 -0.1268 -0.0817
   66POPC   NC3 1353   2.342   9.424  11.115  0.3256  0.0803 -0.0173
   66POPC   PO4 1354   1.826   9.390  11.037  0.1225 -0.0143 -0.1463
   66POPC   GL1 1355   1.976   9.700  10.776 -0.2540  0.0834  0.3699
   66POPC   GL2 1356   1.836   9.987  10.886  0.0905 -0.0022 -0.0891
   66POPC   C1A 1357   1.769   9.750  10.375 -0.1542 -0.1074 -0.0050
   66POPC   D2A 1358   1.661   9.623  10.045  0.4221 -0.1384  0.0116
   66POPC   C3A 1359   1.223   9.770   9.967  0.3210  0.1611 -0.1239
   66POPC   C4A 1360   1.184   9.785   9.552 -0.2975  0.0247 -0.2682
   66POPC   C1B 1361   1.671  10.200  10.554 -0.9037  0.1895 -0.0356
   66POPC   C2B 1362   1.563  10.149  10.064 -0.0410 -0.1057  0.3168
   66POPC   C3B 1363   1.462  10.211   9.695  0.0219 -0.2825 -0.1921
   66POPC   C4B 1364   1.640  10.188   9.362 -0.2281 -0.1941  0.0989
   67POPC   NC3 1365   4.073  10.716  11.107 -0.2892 -0.2968  0.0166
   67POPC   PO4 1366   4.083  11.104  11.044 -0.0677 -0.0367  0.1512
   67POPC   GL1 1367   4.219  11.215  10.579 -0.3234  0.1063  0.0042
   67POPC   GL2 1368   4.179  11.061  10.323 -0.0814 -0.0607 -0.0196
   67POPC   C1A 1369   4.704  11.105  10.285  0.1686 -0.0816 -0.3153
   67POPC   D2A 1370   5.185  11.001  10.090 -0.0163  0.3191 -0.0365
   67POPC   C3A 1371   5.236  11.007   9.675 -0.0081 -0.2960 -0.2358
   67POPC   C4A 1372   5.045  11.131   9.258 -0.1323 -0.1932 -0.1423
   67POPC   C1B 1373   4.295  11.004   9.953 -0.0021  0.1988 -0.0313
   67POPC   C2B 1374   4.420  10.950   9.570 -0.0085 -0.0323  0.0045
   67POPC   C3B 1375   4.547  11.201   9.253  0.0386  0.3412 -0.2868
   67POPC   C4B 1376   4.425  11.018   8.796  0.1411  0.3674  0.1620
   68POPC   NC3 1377   0.088   1.762  10.488  0.1900  0.4476 -0.1660
   68POPC   PO4 1378   0.112   2.150  10.705  0.1778  0.2867  0.1419
   68POPC   GL1 1379  -0.209   2.252  10.424 -0.0390  0.2172 -0.2517
   68POPC   GL2 1380  -0.060   2.519  10.453  0.4800 -0.2447 -0.4700
   68POPC   C1A 1381  -0.330   2.343   9.971  0.3979 -0.2893  0.0149
   68POPC   D2A 1382  -0.540   1.989   9.751  0.2086  0.1139  0.4169
   68POPC   C3A 1383  -0.548   1.924   9.270  0.0512  0.0298 -0.1002
   68POPC   C4A 1384  -0.643   1.769   8.941 -0.2402  0.3908 -0.0990
   68POPC   C1B 1385  -0.208   2.960  10.285  0.1499  0.1295  0.1140
   68POPC   C2B 1386  -0.357   3.127   9.902  0.2000 -0.3132 -0.0758
   68POPC   C3B 1387  -0.322   3.415   9.495  0.0428  0.0930 -0.2615
   68POPC   C4B 1388  -0.686   3.557   9.342 -0.1241 -0.3265  0.0809
   69POPC   NC3 1389   2.279   7.293  11.091  0.1316  0.2316  0.1875
   69POPC   PO4 1390   1.921   7.380  11.153 -0.1217  0.0668  0.0135
   69POPC   GL1 1391   1.890   7.292  10.689  0.0839 -0.0038 -0.1824
   69POPC   GL2 1392   2.250   7.429  10.636 -0.0120  0.2166  0.3749
   69POPC   C1A 1393   1.673   7.048  10.312 -0.1339  0.2265  0.0269
   69POPC   D2A 1394   1.658   6.949   9.908  0.1202  0.2708  0.0009
   69POPC   C3A 1395   1.404   7.084   9.519 -0.0217  0.0539 -0.2469
   69POPC   C4A 1396   1.231   6.948   9.184  0.2001  0.0661  0.0863
   69POPC   C1B 1397   2.509   7.450  10.241  0.0411 -0.1454  0.0076
   69POPC   C2B 1398   2.697   7.517   9.832 -0.2402  0.0937 -0.1461
   69POPC   C3B 1399   2.700   7.746   9.470  0.1676  0.2246  0.0967
   69POPC   C4B 1400   3.025   7.556   9.233  0.2705  0.4235 -0.1526
   70POPC   NC3 1401   2.757   3.009  10.722 -0.1150 -0.0360 -0.1625
   70POPC   PO4 1402   2.298   3.175  10.909  0.0238 -0.2374  0.1824
   70POPC   GL1 1403   2.340   3.257  10.469 -0.2408  0.1441 -0.4216
   70POPC   GL2 1404   2.251   3.539  10.519  0.1543 -0.2656 -0.1852
   70POPC   C1A 1405   2.431   3.292   9.993 -0.0589  0.1037  0.0643
   70POPC   D2A 1406   2.625   3.368   9.609  0.3870  0.2769  0.0875
   70POPC   C3A 1407   2.195   3.316   9.293 -0.1551  0.4415  0.3062
   70POPC   C4A 1408   2.031   3.632   9.498  0.2869  0.0263 -0.2658
   70POPC   C1B 1409   2.001   3.679  10.243 -0.1446  0.3202  0.3646
   70POPC   C2B 1410   1.606   3.528  10.358 -0.2495 -0.0587 -0.1858
   70POPC   C3B 1411   1.144   3.626  10.142 -0.2653  0.1444 -0.0379
   70POPC   C4B 1412   0.794   3.490   9.953  0.1138  0.0701  0.4207
   71POPC   NC3 1413   5.469  11.293  11.081 -0.2478  0.0774 -0.2608
   71POPC   PO4 1414   5.464  11.260  10.745 -0.0749  0.0881 -0.1052
   71POPC   GL1 1415   5.651  11.141  10.409 -0.1852 -0.0312 -0.2816
   71POPC   GL2 1416   5.646  11.506  10.262  0.3552  0.2496 -0.0958
   71POPC   C1A 1417   5.889  11.045  10.077 -0.1911 -0.0223  0.5658
   71POPC   D2A 1418   6.022  11.167   9.758  0.1095  0.1390  0.3000
   71POPC   C3A 1419   6.030  11.271   9.384  0.2521  0.2619 -0.0122
   71POPC   C4A 1420   5.957  11.369   8.864 -0.0651 -0.0317  0.0334
   71POPC   C1B 1421   5.520  11.416   9.873 -0.1856  0.2216  0.1519
   71POPC   C2B 1422   5.539  11.305   9.383  0.1080  0.0462 -0.4952
   71POPC   C3B 1423   5.475  10.992   9.141 -0.2620 -0.0405 -0.1356
   71POPC   C4B 1424   5.312  10.666   9.199 -0.0736  0.1159  0.2071
   72POPC   NC3 1425  12.891   7.108  10.894  0.0764 -0.4127 -0.1726
   72POPC   PO4 1426  13.123   6.745  10.889  0.1517  0.1367  0.0938
   72POPC   GL1 1427  13.045   6.620  10.514 -0.0999  0.1675 -0.2321
   72POPC   GL2 1428  13.101   6.306  10.441  0.2813  0.0654 -0.2089
   72POPC   C1A 1429  13.091   6.734  10.110 -0.1504  0.1212  0.1895
   72POPC   D2A 1430  13.212   6.962   9.734 -0.1089 -0.1364  0.1799
   72POPC   C3A 1431  13.605   6.762   9.490  0.1647  0.1691 -0.1074
   72POPC   C4A 1432  13.897   6.622   9.035  0.0745  0.0800 -0.2196
   72POPC   C1B 1433  12.593   6.415  10.432 -0.1159 -0.0174  0.2936
   72POPC   C2B 1434  12.201   6.452  10.095  0.2152 -0.1473 -0.2362
   72POPC   C3B 1435  12.259   6.623   9.729 -0.0044  0.0039  0.0444
   72POPC   C4B 1436  12.365   6.716   9.286  0.0347  0.1912 -0.0936
   73POPC   NC3 1437   8.650  12.980  11.022  0.1285 -0.0249 -0.3655
   73POPC   PO4 1438   8.693  13.535  11.121  0.2741  0.0965 -0.2815
   73POPC   GL1 1439   8.688  13.515  10.795  0.0939  0.0647  0.4602
   73POPC   GL2 1440   8.746  13.283  10.509 -0.2158  0.0585 -0.3183
   73POPC   C1A 1441   8.424  13.691  10.398  0.1218  0.1937  0.0829
   73POPC   D2A 1442   8.404  13.753   9.878 -0.1350 -0.2614  0.3356
   73POPC   C3A 1443   8.533  13.978   9.458 -0.0168 -0.0275 -0.2030
   73POPC   C4A 1444   8.697  14.399   9.598 -0.2198  0.2845 -0.2524
   73POPC   C1B 1445   8.864  13.088  10.173 -0.0801 -0.1828 -0.0051
   73POPC   C2B 1446   8.735  12.896   9.800  0.2553  0.0699 -0.1201
   73POPC   C3B 1447   9.021  12.993   9.378 -0.0828 -0.1190 -0.0034
   73POPC   C4B 1448   8.995  12.530   9.106  0.1091 -0.4681  0.1301
   74POPC   NC3 1449  10.246   9.151  10.869  0.0538  0.1412 -0.0367
   74POPC   PO4 1450  10.714   8.942  10.794 -0.2323 -0.1039 -0.1090
   74POPC   GL1 1451  10.486   8.956  10.456 -0.0177  0.1050 -0.0857
   74POPC   GL2 1452  10.392   8.729  10.435 -0.2466 -0.0335  0.1799
   74POPC   C1A 1453  10.392   9.204  10.098 -0.1557  0.0596 -0.4503
   74POPC   D2A 1454  10.242   9.670  10.114 -0.2582  0.0623 -0.0667
   74POPC   C3A 1455   9.722   9.540   9.998 -0.2414  0.3461  0.1830
   74POPC   C4A 1456   9.750   9.246  10.274  0.1422  0.0427  0.1240
   74POPC   C1B 1457  10.099   8.715  10.150 -0.0555 -0.0135  0.1433
   74POPC   C2B 1458  10.013   8.978   9.845  0.0317 -0.1773 -0.0072
   74POPC   C3B 1459   9.858   8.982   9.265  0.5564 -0.1590 -0.0301
   74POPC   C4B 1460   9.843   8.997   8.776 -0.0005 -0.3856 -0.1533
   75POPC   NC3 1461   5.350   9.756  10.786 -0.0551 -0.1332  0.1051
   75POPC   PO4 1462   4.981   9.525  10.866 -0.1254 -0.1237 -0.0519
   75POPC   GL1 1463   5.010   9.964  10.521  0.1768  0.1897  0.0319
   75POPC   GL2 1464   5.224  10.320  10.515 -0.1551 -0.0947 -0.0033
   75POPC   C1A 1465   5.190  10.054  10.056  0.2086 -0.1081 -0.1261
   75POPC   D2A 1466   5.276   9.944   9.567  0.1514 -0.0445  0.0336
   75POPC   C3A 1467   5.436  10.112   9.162 -0.1527  0.0011 -0.3662
   75POPC   C4A 1468   5.661   9.932   8.868  0.1356  0.0106 -0.2838
   75POPC   C1B 1469   4.930  10.583  10.264 -0.2656  0.0319 -0.0972
   75POPC   C2B 1470   4.744  10.801   9.900  0.0469  0.2491  0.2020
   75POPC   C3B 1471   4.773  11.228   9.797 -0.2818  0.0205  0.2685
   75POPC   C4B 1472   4.873  11.507   9.533 -0.2154 -0.1827 -0.2154
   76POPC   NC3 1473   8.234  11.754  11.292 -0.1194  0.1894 -0.0410
   76POPC   PO4 1474   8.254  12.093  11.216  0.0793 -0.1096 -0.0229
   76POPC   GL1 1475   8.193  12.219  10.759  0.0347  0.0075 -0.0329
   76POPC   GL2 1476   7.824  12.189  10.757 -0.0345  0.1298 -0.0867
   76POPC   C1A 1477   8.035  12.274  10.270 -0.0421  0.1288 -0.1546
   76POPC   D2A 1478   7.947  12.491   9.926  0.1041  0.1302  0.3359
   76POPC   C3A 1479   8.236  12.720   9.722  0.1589  0.3260  0.1309
   76POPC   C4A 1480   8.563  12.694   9.373  0.0999 -0.2323  0.2049
   76POPC   C1B 1481   7.687  11.898  10.552  0.0866  0.0185 -0.0356
   76POPC   C2B 1482   7.750  11.686  10.114  0.0480  0.3531  0.3378
   76POPC   C3B 1483   7.814  11.603   9.707 -0.1116 -0.4337  0.1947
   76POPC   C4B 1484   7.930  11.266   9.367  0.2701 -0.0240  0.2090
   77POPC   NC3 1485   6.459   0.580  11.030  0.2422 -0.0248  0.0206
   77POPC   PO4 1486   6.811   0.546  10.849  0.2905 -0.0858  0.1140
   77POPC   GL1 1487   6.520   0.408  10.478 -0.0267 -0.0356  0.1185
   77POPC   GL2 1488   6.227   0.400  10.613 -0.3147  0.1372 -0.0671
   77POPC   C1A 1489   6.605   0.304  10.057  0.3085 -0.1507 -0.1906
   77POPC   D2A 1490   6.781   0.179   9.597  0.3120 -0.2023  0.1451
   77POPC   C3A 1491   6.822  -0.216   9.411 -0.0022 -0.2203  0.2276
   77POPC   C4A 1492   6.847  -0.649   9.254 -0.0733 -0.1594 -0.0796
   77POPC   C1B 1493   5.834   0.456  10.387  0.2472  0.0232  0.1527
   77POPC   C2B 1494   5.397   0.285  10.219 -0.0730  0.3775 -0.0921
   77POPC   C3B 1495   5.275  -0.010   9.923  0.0719 -0.0515  0.1373
   77POPC   C4B 1496   5.136  -0.344   9.704 -0.1195  0.3993 -0.3537
   78POPC   NC3 1497   3.323  10.294  11.116 -0.1214 -0.1811 -0.1253
   78POPC   PO4 1498   3.711  10.266  10.923  0.0922 -0.2222 -0.1805
   78POPC   GL1 1499   3.794  10.437  10.526  0.1589 -0.1594 -0.2454
   78POPC   GL2 1500   3.939  10.732  10.603 -0.0997 -0.3156 -0.0704
   78POPC   C1A 1501   3.915  10.306  10.051 -0.3112 -0.0676  0.1317
   78POPC   D2A 1502   3.897  10.276   9.521  0.0756  0.1352  0.0564
   78POPC   C3A 1503   4.026  10.170   9.101 -0.0984 -0.0595 -0.0175
   78POPC   C4A 1504   4.064   9.754   8.898 -0.2441  0.3885 -0.0405
   78POPC   C1B 1505   3.814  10.756  10.195  0.3103 -0.0331  0.1030
   78POPC   C2B 1506   3.821  10.806   9.733 -0.0732  0.0180 -0.4232
   78POPC   C3B 1507   3.662  11.069   9.336 -0.0402  0.0732  0.0048
   78POPC   C4B 1508   3.209  11.302   9.133 -0.1760  0.3333  0.1664
   79POPC   NC3 1509   2.818   0.091  11.122 -0.2886 -0.0008  0.1559
   79POPC   PO4 1510   2.788   0.500  11.146 -0.2969 -0.1543  0.0411
   79POPC   GL1 1511   2.756   0.458  10.700  0.1378  0.1230 -0.0770
   79POPC   GL2 1512   2.982   0.227  10.617 -0.0763  0.0382  0.0901
   79POPC   C1A 1513   2.820   0.586  10.282  0.1421  0.2660 -0.0189
   79POPC   D2A 1514   2.921   0.822   9.885 -0.3894 -0.0774 -0.4488
   79POPC   C3A 1515   2.848   0.630   9.467  0.3712 -0.3638 -0.1209
   79POPC   C4A 1516   2.571   0.749   9.079 -0.0187  0.1791 -0.2270
   79POPC   C1B 1517   2.676   0.046  10.405  0.2275 -0.1095 -0.1165
   79POPC   C2B 1518   2.324   0.125  10.169 -0.0365  0.0406 -0.0142
   79POPC   C3B 1519   2.087   0.170   9.813  0.0828  0.0750 -0.0054
   79POPC   C4B 1520   1.715   0.008   9.588 -0.0645 -0.1594 -0.3284
   80POPC   NC3 1521   8.608   7.927  10.601  0.1474 -0.1459  0.0666
   80POPC   PO4 1522   8.768   7.553  10.648 -0.0172 -0.0989  0.1364
   80POPC   GL1 1523   8.921   7.736  10.293 -0.3041  0.0056 -0.3025
   80POPC   GL2 1524   9.286   7.665  10.404  0.1893 -0.0912  0.0120
   80POPC   C1A 1525   9.136   7.931  10.026  0.3908 -0.1333  0.0553
   80POPC   D2A 1526   9.335   8.266   9.828  0.0672 -0.2248 -0.0504
   80POPC   C3A 1527   9.646   8.102   9.578 -0.3705  0.1168  0.0621
   80POPC   C4A 1528   9.649   7.629   9.278 -0.0637 -0.1466  0.2604
   80POPC   C1B 1529   9.597   7.952  10.346  0.1430 -0.3230  0.4354
   80POPC   C2B 1530   9.892   7.907  10.148  0.0121 -0.1599 -0.0059
   80POPC   C3B 1531  10.140   8.165  10.016 -0.2385  0.1273 -0.1416
   80POPC   C4B 1532  10.418   8.319   9.664  0.4280  0.0300 -0.0802
   81POPC   NC3 1533  10.031   4.467  11.010 -0.0929 -0.1464 -0.2373
   81POPC   PO4 1534   9.568   4.359  10.930 -0.1148  0.1377  0.2390
   81POPC   GL1 1535   9.670   3.887  10.887 -0.1989 -0.0600 -0.1259
   81POPC   GL2 1536  10.041   3.842  10.772 -0.2843 -0.1654 -0.0114
   81POPC   C1A 1537   9.406   3.690  10.603 -0.0212  0.2388  0.3348
   81POPC   D2A 1538   9.197   3.351  10.329 -0.4300  0.0329 -0.3057
   81POPC   C3A 1539   9.384   3.265   9.939  0.1112  0.0262 -0.0577
   81POPC   C4A 1540   9.192   3.226   9.525 -0.1825 -0.1031 -0.2969
   81POPC   C1B 1541   9.917   3.912  10.431 -0.0444 -0.0680 -0.1190
   81POPC   C2B 1542   9.849   3.990   9.946 -0.0370 -0.1248  0.1313
   81POPC   C3B 1543  10.028   3.991   9.554 -0.2028 -0.0841 -0.2458
   81POPC   C4B 1544   9.869   3.821   9.132  0.0449 -0.1024  0.0570
   82POPC   NC3 1545   3.064   7.234  11.176  0.1250  0.2348  0.0235
   82POPC   PO4 1546   2.699   6.930  11.115 -0.2873  0.1094  0.0263
   82POPC   GL1 1547   2.549   6.864  10.756 -0.0727  0.0636 -0.0043
   82POPC   GL2 1548   2.598   6.554  10.720 -0.2074  0.0395 -0.2432
   82POPC   C1A 1549   2.318   6.961  10.357  0.0602  0.0562  0.2149
   82POPC   D2A 1550   2.094   7.191  10.105 -0.1816  0.3123  0.2926
   82POPC   C3A 1551   2.276   7.195   9.726  0.1776  0.1613  0.0224
   82POPC   C4A 1552   2.085   7.012   9.277  0.3219 -0.1888  0.1699
   82POPC   C1B 1553   2.978   6.644  10.433  0.2185  0.0684  0.0163
   82POPC   C2B 1554   3.155   6.620  10.030  0.0449 -0.1044 -0.3431
   82POPC   C3B 1555   3.044   6.522   9.682  0.4082 -0.0976  0.2383
   82POPC   C4B 1556   2.920   6.316   9.421  0.0801 -0.0853 -0.2417
   83POPC   NC3 1557   6.374   1.861  10.966  0.1573  0.1358  0.1146
   83POPC   PO4 1558   6.696   2.110  10.818  0.1145 -0.0089  0.2922
   83POPC   GL1 1559   6.655   2.060  10.466 -0.0433 -0.2809  0.3732
   83POPC   GL2 1560   6.697   1.658  10.453 -0.0658  0.0427  0.4281
   83POPC   C1A 1561   6.958   2.179  10.112  0.1711 -0.1257 -0.1301
   83POPC   D2A 1562   7.387   2.250  10.063  0.1090  0.1588  0.3192
   83POPC   C3A 1563   7.718   1.944  10.098 -0.0000  0.2535 -0.0707
   83POPC   C4A 1564   7.992   1.669  10.256  0.0928  0.1987 -0.3362
   83POPC   C1B 1565   6.794   1.597  10.023 -0.2018 -0.1894 -0.1162
   83POPC   C2B 1566   6.938   1.855   9.695 -0.0046 -0.1723 -0.0348
   83POPC   C3B 1567   7.345   2.034   9.476 -0.4726 -0.0221 -0.0533
   83POPC   C4B 1568   7.614   1.943   9.079 -0.1569  0.0632 -0.1084
   84POPC   NC3 1569   2.948   1.919  10.912  0.1906  0.0927  0.0089
   84POPC   PO4 1570   2.550   2.060  11.002  0.3107  0.4498 -0.0163
   84POPC   GL1 1571   2.449   2.092  10.607 -0.3131 -0.1888 -0.0285
   84POPC   GL2 1572   2.701   1.996  10.510  0.0900 -0.0200  0.1840
   84POPC   C1A 1573   2.367   2.339  10.205 -0.0755 -0.1954  0.1252
   84POPC   D2A 1574   2.370   2.822  10.016 -0.2696 -0.1819 -0.0566
   84POPC   C3A 1575   2.319   2.790   9.638 -0.0270  0.3208 -0.0018
   84POPC   C4A 1576   2.213   2.677   9.267  0.0762 -0.2195  0.2593
   84POPC   C1B 1577   2.705   1.926  10.144  0.0569 -0.1502 -0.1960
   84POPC   C2B 1578   2.590   2.017   9.784 -0.0238 -0.1388  0.1502
   84POPC   C3B 1579   2.327   2.285   9.688  0.0172 -0.0169  0.2105
   84POPC   C4B 1580   2.074   2.085   9.317 -0.3190 -0.0896 -0.2251
   85POPC   NC3 1581   0.021  12.443  10.638  0.0178 -0.0088  0.1161
   85POPC   PO4 1582  -0.391  12.156  10.794 -0.0664  0.1271 -0.0972
   85POPC   GL1 1583  -0.246  11.912  10.473  0.1617  0.2804 -0.0895
   85POPC   GL2 1584   0.020  12.046  10.347  0.1617 -0.3864 -0.1044
   85POPC   C1A 1585  -0.387  11.912  10.054 -0.2902  0.2121  0.2990
   85POPC   D2A 1586  -0.598  11.843   9.630 -0.2166  0.0055 -0.0983
   85POPC   C3A 1587  -0.555  12.276   9.375  0.0765 -0.1524 -0.1674
   85POPC   C4A 1588  -0.543  12.425   9.000 -0.0059 -0.2473  0.0785
   85POPC   C1B 1589   0.023  12.151   9.940  0.0334 -0.1202  0.0010
   85POPC   C2B 1590  -0.155  12.047   9.555 -0.1324  0.6214  0.0818
   85POPC   C3B 1591  -0.209  11.930   9.141 -0.0051  0.3766 -0.0049
   85POPC   C4B 1592  -0.190  12.170   8.704  0.1796 -0.1381  0.0954
   86POPC   NC3 1593   9.096  11.403  11.315  0.2971  0.2096  0.3429
   86POPC   PO4 1594   8.738  11.821  11.166  0.0738 -0.0867  0.2022
   86POPC   GL1 1595   8.585  11.937  10.826  0.0026  0.1038 -0.0538
   86POPC   GL2 1596   8.787  11.721  10.643 -0.0801  0.0101  0.1190
   86POPC   C1A 1597   8.686  12.203  10.575 -0.0632  0.2241  0.1002
   86POPC   D2A 1598   8.521  12.420  10.210 -0.1470  0.0212 -0.1137
   86POPC   C3A 1599   8.686  12.436   9.756 -0.0563 -0.2594  0.2514
   86POPC   C4A 1600   8.997  12.368   9.568  0.0636 -0.1440  0.4338
   86POPC   C1B 1601   8.720  11.789  10.263 -0.0753  0.3061 -0.0722
   86POPC   C2B 1602   8.787  11.868   9.826 -0.2710 -0.1420 -0.3831
   86POPC   C3B 1603   8.760  11.623   9.448  0.0403 -0.0990 -0.0870
   86POPC   C4B 1604   8.673  11.702   9.102  0.0876 -0.2871 -0.0867
   87POPC   NC3 1605   2.905   8.598  10.634  0.0554 -0.5314  0.1180
   87POPC   PO4 1606   2.453   8.525  10.709  0.0193 -0.1355 -0.0455
   87POPC   GL1 1607   2.503   8.648  10.279 -0.2815  0.0694 -0.2379
   87POPC   GL2 1608   2.560   8.955  10.268 -0.1386  0.0114  0.1219
   87POPC   C1A 1609   2.689   8.502   9.951  0.3697  0.0716 -0.0687
   87POPC   D2A 1610   2.885   8.313   9.719 -0.0077  0.1939  0.0270
   87POPC   C3A 1611   2.845   8.544   9.386 -0.2525 -0.1504 -0.2051
   87POPC   C4A 1612   2.694   8.733   9.005  0.5670  0.1103 -0.0088
   87POPC   C1B 1613   2.445   9.129   9.813  0.1511 -0.2530 -0.0745
   87POPC   C2B 1614   2.323   9.322   9.483  0.3215  0.0475 -0.1049
   87POPC   C3B 1615   2.229   9.652   9.108  0.2141  0.0711  0.1713
   87POPC   C4B 1616   2.143  10.065   9.223 -0.3420  0.0092 -0.0067
   88POPC   NC3 1617   3.410   5.660  11.076 -0.0587  0.0332  0.1279
   88POPC   PO4 1618   3.193   5.212  10.852  0.3092 -0.2324  0.0294
   88POPC   GL1 1619   3.094   4.955  10.613  0.2378  0.1749 -0.1902
   88POPC   GL2 1620   3.402   4.812  10.392  0.0896  0.1334  0.0322
   88POPC   C1A 1621   2.890   4.749  10.238  0.1832 -0.5460  0.1239
   88POPC   D2A 1622   2.466   4.687   9.945  0.0037  0.2156 -0.1666
   88POPC   C3A 1623   2.356   4.261   9.760  0.0477 -0.0438  0.1508
   88POPC   C4A 1624   2.223   3.891   9.877  0.0235  0.2431  0.1917
   88POPC   C1B 1625   3.236   4.980  10.007  0.0872  0.1713  0.2607
   88POPC   C2B 1626   2.929   4.873   9.685 -0.2445 -0.2421 -0.0723
   88POPC   C3B 1627   2.726   4.827   9.384  0.2033 -0.0617  0.3456
   88POPC   C4B 1628   2.318   4.651   9.482 -0.1648 -0.0580  0.1541
   89POPC   NC3 1629   5.800   1.139  11.182 -0.1160  0.0539  0.1272
   89POPC   PO4 1630   6.262   1.051  11.007  0.3226 -0.2980 -0.3134
   89POPC   GL1 1631   6.246   1.313  10.614  0.2395  0.1244 -0.1302
   89POPC   GL2 1632   5.877   1.142  10.568 -0.0250  0.0040  0.0111
   89POPC   C1A 1633   6.318   1.287  10.219 -0.2648 -0.3263  0.2147
   89POPC   D2A 1634   6.480   1.292   9.748  0.3800 -0.1575 -0.2222
   89POPC   C3A 1635   6.186   1.003   9.570 -0.0206  0.2775  0.2643
   89POPC   C4A 1636   5.730   1.044   9.517  0.0364  0.3293  0.2191
   89POPC   C1B 1637   6.110   0.868  10.345 -0.2905  0.3558  0.3545
   89POPC   C2B 1638   6.222   0.630   9.975 -0.1216 -0.0777 -0.5694
   89POPC   C3B 1639   6.173   0.331   9.634  0.2429 -0.0958 -0.0728
   89POPC   C4B 1640   6.270   0.219   9.257  0.0268  0.3574 -0.0457
   90POPC   NC3 1641   0.769   3.414  11.419 -0.0830 -0.1516  0.0931
   90POPC   PO4 1642   0.576   3.185  11.122 -0.2706 -0.2311  0.1421
   90POPC   GL1 1643   0.699   3.158  10.640 -0.3392 -0.4057 -0.1402
   90POPC   GL2 1644   0.672   3.492  10.568 -0.1321  0.1164  0.0781
   90POPC   C1A 1645   0.999   3.179  10.279  0.2090 -0.0525  0.2080
   90POPC   D2A 1646   1.136   3.107   9.866  0.1270 -0.0737 -0.0287
   90POPC   C3A 1647   1.153   3.513   9.560 -0.0057 -0.3683  0.1296
   90POPC   C4A 1648   1.299   3.987   9.709  0.2585  0.1733 -0.1214
   90POPC   C1B 1649   0.751   3.914  10.369 -0.1662  0.3665 -0.1924
   90POPC   C2B 1650   0.860   3.980   9.918  0.4480 -0.0876  0.0978
   90POPC   C3B 1651   0.771   3.827   9.519  0.0465 -0.0763  0.0071
   90POPC   C4B 1652   0.414   3.711   9.229  0.2227  0.0351 -0.3030
   91POPC   NC3 1653  10.768  11.660  11.723 -0.0514 -0.0565  0.0997
   91POPC   PO4 1654  10.707  11.783  11.320  0.0245 -0.0460 -0.2435
   91POPC   GL1 1655  10.555  11.579  10.886  0.0032 -0.0230 -0.1815
   91POPC   GL2 1656  10.298  11.407  10.956 -0.0424 -0.2633 -0.1609
   91POPC   C1A 1657  10.586  11.563  10.418  0.0791  0.0704  0.1344
   91POPC   D2A 1658  10.856  11.610  10.046  0.2483 -0.3418  0.0653
   91POPC   C3A 1659  11.192  11.445   9.792  0.1097 -0.5005 -0.0077
   91POPC   C4A 1660  11.498  11.154   9.705 -0.5531 -0.0890 -0.0918
   91POPC   C1B 1661  10.370  11.125  10.630  0.0581  0.3020 -0.1050
   91POPC   C2B 1662  10.176  11.034  10.301  0.1318  0.2381  0.0832
   91POPC   C3B 1663  10.017  11.108   9.834  0.0631  0.2337  0.1825
   91POPC   C4B 1664   9.956  11.350   9.498  0.0030 -0.0324 -0.0481
   92POPC   NC3 1665   2.473   9.983  11.774 -0.2535 -0.3008 -0.3441
   92POPC   PO4 1666   2.600   9.760  11.380  0.1368 -0.1089 -0.2331
   92POPC   GL1 1667   2.529   9.860  10.950 -0.2491 -0.2178 -0.1247
   92POPC   GL2 1668   2.294  10.170  10.824  0.0420  0.0048 -0.3718
   92POPC   C1A 1669   2.761  10.089  10.602  0.3487 -0.0062 -0.0355
   92POPC   D2A 1670   2.691   9.985  10.158 -0.0182  0.4050  0.1183
   92POPC   C3A 1671   2.537  10.252   9.833 -0.3315 -0.2828  0.0213
   92POPC   C4A 1672   2.527  10.377   9.490 -0.0310  0.2517  0.1779
   92POPC   C1B 1673   2.408  10.388  10.363 -0.2613  0.1464 -0.0231
   92POPC   C2B 1674   2.399  10.684  10.008 -0.0223  0.1360  0.1129
   92POPC   C3B 1675   2.168  10.814   9.721  0.0435  0.0141 -0.1358
   92POPC   C4B 1676   1.914  11.115   9.475 -0.0497 -0.2670  0.0415
   93POPC   NC3 1677  12.232   7.870  10.607 -0.0716 -0.1849 -0.2008
   93POPC   PO4 1678  12.332   7.392  10.634 -0.1183 -0.0123 -0.1346
   93POPC   GL1 1679  12.387   7.130  10.287 -0.0043 -0.1694 -0.2456
   93POPC   GL2 1680  12.315   6.909  10.202 -0.1680  0.1192 -0.2313
   93POPC   C1A 1681  12.774   7.072   9.930 -0.0556 -0.0629 -0.1591
   93POPC   D2A 1682  12.795   7.115   9.547  0.0308 -0.1286  0.0763
   93POPC   C3A 1683  12.821   6.937   9.082 -0.2299 -0.1595 -0.1074
   93POPC   C4A 1684  12.495   6.989   8.821 -0.3513 -0.0018  0.0471
   93POPC   C1B 1685  12.312   7.107   9.801  0.0098  0.1461 -0.0364
   93POPC   C2B 1686  12.029   7.108   9.399  0.1523  0.1847  0.1857
   93POPC   C3B 1687  11.689   7.176   9.054  0.0799  0.1818 -0.1969
   93POPC   C4B 1688  11.493   6.840   9.067 -0.1543  0.4523 -0.0001
   94POPC   NC3 1689   6.794  10.113  10.973  0.1897 -0.2232  0.1286
   94POPC   PO4 1690   6.768   9.797  10.695  0.0090 -0.2081 -0.2283
   94POPC   GL1 1691   6.571   9.984  10.384 -0.3508 -0.0335 -0.0396
   94POPC   GL2 1692   6.765  10.243  10.367  0.2229  0.2250 -0.0220
   94POPC   C1A 1693   6.532  10.163   9.907 -0.1398  0.1185  0.0533
   94POPC   D2A 1694   6.697  10.319   9.532  0.2422  0.0240  0.1700
   94POPC   C3A 1695   6.423  10.573   9.275 -0.0786  0.0920  0.0389
   94POPC   C4A 1696   6.157  10.751   9.475 -0.0811 -0.0703  0.1853
   94POPC   C1B 1697   6.952  10.119  10.100 -0.1820 -0.2603 -0.0996
   94POPC   C2B 1698   7.293  10.210   9.794 -0.3007 -0.1234 -0.0592
   94POPC   C3B 1699   7.696  10.172   9.657 -0.1246 -0.0938 -0.0877
   94POPC   C4B 1700   8.159  10.133   9.835  0.3317  0.0476 -0.0472
   95POPC   NC3 1701  12.312   8.916  11.000 -0.2627 -0.0258 -0.1481
   95POPC   PO4 1702  12.158   8.812  10.559  0.0383 -0.0088  0.3332
   95POPC   GL1 1703  12.363   8.816  10.201 -0.0350  0.2718  0.1711
   95POPC   GL2 1704  12.533   9.051  10.242 -0.0552 -0.1431 -0.0134
   95POPC   C1A 1705  12.376   8.576   9.877  0.2204  0.0801 -0.0244
   95POPC   D2A 1706  12.215   8.480   9.401  0.0107  0.1052 -0.2499
   95POPC   C3A 1707  12.564   8.380   9.147 -0.0317  0.1048 -0.0202
   95POPC   C4A 1708  12.741   8.598   8.765 -0.0211  0.3802  0.1296
   95POPC   C1B 1709  12.516   9.194   9.877 -0.3432 -0.2172  0.1562
   95POPC   C2B 1710  12.677   9.577   9.607  0.1895  0.0632  0.2067
   95POPC   C3B 1711  13.004   9.754   9.308 -0.0276 -0.2544 -0.1098
   95POPC   C4B 1712  13.251   9.586   8.934  0.1804 -0.1379  0.0140
   96POPC   NC3 1713   0.703   1.131  10.642 -0.0638  0.0373 -0.0838
   96POPC   PO4 1714   0.268   1.012  10.663  0.1748  0.1294  0.1745
   96POPC   GL1 1715   0.291   1.184  10.238 -0.0388  0.0687  0.1862
   96POPC   GL2 1716   0.218   1.426  10.094  0.0994 -0.3988  0.2580
   96POPC   C1A 1717   0.256   0.776   9.922 -0.0727  0.1581 -0.1131
   96POPC   D2A 1718   0.025   0.563   9.534  0.3202 -0.0676  0.2790
   96POPC   C3A 1719  -0.345   0.767   9.419 -0.1703  0.2806 -0.0152
   96POPC   C4A 1720  -0.755   0.690   9.247 -0.1131  0.1945 -0.1967
   96POPC   C1B 1721   0.417   1.560   9.719  0.1449 -0.2937  0.2981
   96POPC   C2B 1722   0.785   1.512   9.636 -0.1375 -0.0012 -0.0952
   96POPC   C3B 1723   1.179   1.518   9.418 -0.0816 -0.3867  0.0662
   96POPC   C4B 1724   1.344   1.582   8.988  0.1901 -0.2403 -0.0209
   97POPC   NC3 1725   3.378   0.675  11.170  0.1652 -0.3848  0.0490
   97POPC   PO4 1726   3.321   0.253  11.075  0.0151  0.3622  0.1533
   97POPC   GL1 1727   3.424   0.516  10.736 -0.1529  0.0699 -0.3553
   97POPC   GL2 1728   3.688   0.649  10.633  0.1335 -0.1562 -0.0935
   97POPC   C1A 1729   3.349   0.565  10.318 -0.1821  0.0555 -0.3207
   97POPC   D2A 1730   3.559   0.370   9.964 -0.0281 -0.1262 -0.0889
   97POPC   C3A 1731   3.595  -0.044   9.710 -0.0726 -0.0241 -0.0616
   97POPC   C4A 1732   3.463  -0.114   9.304 -0.2782  0.3003  0.1629
   97POPC   C1B 1733   3.867   0.654  10.284 -0.0370  0.0505  0.0466
   97POPC   C2B 1734   3.973   0.793   9.831  0.1933  0.1725  0.0750
   97POPC   C3B 1735   3.665   0.660   9.574  0.1008  0.3670  0.2254
   97POPC   C4B 1736   3.319   0.394   9.479  0.0868  0.0531 -0.1288
   98POPC   NC3 1737  12.767   3.540  11.138  0.0901  0.0617  0.1243
   98POPC   PO4 1738  13.002   3.065  11.097  0.0193 -0.1643  0.0354
   98POPC   GL1 1739  13.259   2.909  10.712  0.3066  0.1592  0.1054
   98POPC   GL2 1740  13.518   2.687  10.603  0.1901 -0.1821 -0.0922
   98POPC   C1A 1741  13.332   3.201  10.403 -0.0654 -0.0880 -0.1587
   98POPC   D2A 1742  13.406   3.275  10.082 -0.1592  0.0645  0.0873
   98POPC   C3A 1743  13.700   2.971   9.907 -0.1237 -0.2104  0.1786
   98POPC   C4A 1744  13.729   2.702   9.577 -0.0679  0.2547 -0.0516
   98POPC   C1B 1745  13.354   2.738  10.166 -0.1248 -0.2481  0.0470
   98POPC   C2B 1746  13.188   2.929   9.806 -0.1127  0.2019 -0.1310
   98POPC   C3B 1747  13.224   2.729   9.459 -0.2782  0.2464 -0.1604
   98POPC   C4B 1748  12.808   2.883   9.468  0.2038 -0.1728  0.1949
   99POPC   NC3 1749   8.587   1.648  11.677  0.1624  0.2140  0.1045
   99POPC   PO4 1750   8.502   1.702  11.140 -0.1535 -0.4179 -0.0006
   99POPC   GL1 1751   8.668   1.805  10.716 -0.0606  0.2882 -0.0214
   99POPC   GL2 1752   8.421   1.741  10.521 -0.0187 -0.0165 -0.2526
   99POPC   C1A 1753   8.689   2.176  10.279 -0.1998  0.4533 -0.2283
   99POPC   D2A 1754   8.592   2.260   9.918  0.0501  0.0687 -0.0202
   99POPC   C3A 1755   8.978   2.179   9.582  0.0566 -0.4884  0.0119
   99POPC   C4A 1756   9.228   2.403   9.367  0.1814  0.5216  0.3035
   99POPC   C1B 1757   8.582   1.685  10.157 -0.0994 -0.2643  0.2716
   99POPC   C2B 1758   8.856   1.798   9.835 -0.0112 -0.3486  0.3041
   99POPC   C3B 1759   9.019   1.653   9.434 -0.0986 -0.1908 -0.0107
   99POPC   C4B 1760   9.103   1.453   9.152  0.2608  0.0208 -0.2961
  100POPC   NC3 1761   3.001  11.621  10.951  0.1056 -0.1631  0.0313
  100POPC   PO4 1762   2.561  11.760  10.907  0.1701  0.5334 -0.3851
  100POPC   GL1 1763   2.657  11.846  10.489  0.1556  0.0864 -0.2893
  100POPC   GL2 1764   2.938  11.764  10.437  0.2537 -0.6553 -0.0896
  100POPC   C1A 1765   2.658  12.058  10.140 -0.1487  0.0869 -0.1113
  100POPC   D2A 1766   2.566  11.833   9.765 -0.0460  0.0258 -0.2777
  100POPC   C3A 1767   2.424  11.950   9.374 -0.2252 -0.0403  0.0948
  100POPC   C4A 1768   2.459  12.049   8.885 -0.1252 -0.4100 -0.1023
  100POPC   C1B 1769   3.045  11.583  10.075 -0.2969  0.2324 -0.1990
  100POPC   C2B 1770   2.869  11.533   9.524  0.0510 -0.3728  0.2523
  100POPC   C3B 1771   2.669  11.562   9.091 -0.0117 -0.1628  0.1186
  100POPC   C4B 1772   2.677  11.161   8.878  0.0451  0.0032 -0.2466
  101POPC   NC3 1773   1.815  10.285  11.457  0.2424  0.1765 -0.4687
  101POPC   PO4 1774   1.995  10.590  11.008 -0.1403 -0.0742 -0.2876
  101POPC   GL1 1775   2.014  10.671  10.537 -0.0162 -0.0196 -0.1415
  101POPC   GL2 1776   2.133  10.987  10.423 -0.2030  0.0416 -0.0374
  101POPC   C1A 1777   1.894  10.496  10.154 -0.0350 -0.6420 -0.2418
  101POPC   D2A 1778   2.012  10.294   9.710  0.3247  0.4050  0.4391
  101POPC   C3A 1779   1.920   9.860   9.691 -0.0907 -0.1352 -0.1255
  101POPC   C4A 1780   1.787   9.661   9.267  0.4073 -0.0748 -0.2056
  101POPC   C1B 1781   2.087  11.180  10.079 -0.0803  0.1837  0.4353
  101POPC   C2B 1782   2.222  11.432   9.766 -0.1696  0.1597 -0.0534
  101POPC   C3B 1783   2.078  11.605   9.310  0.4546  0.3326 -0.1411
  101POPC   C4B 1784   1.951  11.946   9.174 -0.0010 -0.3894 -0.0191
  102POPC   NC3 1785  12.446  12.974  10.903  0.0705  0.3376  0.2037
  102POPC   PO4 1786  12.267  12.575  10.894 -0.1945 -0.3934  0.0515
  102POPC   GL1 1787  12.484  12.514  10.572 -0.1268 -0.0592  0.2132
  102POPC   GL2 1788  12.546  12.369  10.315 -0.0823  0.1405  0.1208
  102POPC   C1A 1789  12.546  12.883  10.272  0.3245  0.1801  0.0436
  102POPC   D2A 1790  12.461  12.921   9.847 -0.0432 -0.1097  0.0971
  102POPC   C3A 1791  12.626  12.843   9.372  0.4146  0.3151  0.0596
  102POPC   C4A 1792  12.499  12.935   8.919  0.3069 -0.1740 -0.4744
  102POPC   C1B 1793  12.563  12.482   9.820  0.3058  0.0916 -0.1858
  102POPC   C2B 1794  12.979  12.571   9.610  0.3897 -0.3378  0.0494
  102POPC   C3B 1795  13.443  12.458   9.666  0.6019 -0.1594 -0.0699
  102POPC   C4B 1796  13.861  12.610   9.693  0.1448 -0.0048 -0.2768
  103POPC   NC3 1797  12.118   4.233  11.265  0.1341  0.2783 -0.3410
  103POPC   PO4 1798  11.986   4.154  10.865 -0.1446 -0.0808  0.2928
  103POPC   GL1 1799  11.867   4.111  10.473  0.1861  0.1186 -0.0115
  103POPC   GL2 1800  11.855   3.845  10.402  0.0319 -0.0123 -0.0577
  103POPC   C1A 1801  11.920   4.342  10.055 -0.0101 -0.1284  0.0422
  103POPC   D2A 1802  11.555   4.432   9.726  0.0064 -0.3787  0.0532
  103POPC   C3A 1803  11.464   4.383   9.291 -0.3388  0.0069 -0.1577
  103POPC   C4A 1804  11.603   4.026   9.144 -0.2752  0.0114  0.1165
  103POPC   C1B 1805  11.745   3.663  10.075  0.1982 -0.6784  0.3325
  103POPC   C2B 1806  11.623   3.888   9.700  0.1180 -0.1714 -0.5325
  103POPC   C3B 1807  11.398   3.654   9.420 -0.4708 -0.1794 -0.0539
  103POPC   C4B 1808  10.979   3.495   9.456 -0.1939 -0.0184  0.0060
  104POPC   NC3 1809  12.203   0.452  10.883  0.2173 -0.0006 -0.2306
  104POPC   PO4 1810  12.152   0.894  11.102 -0.1951  0.3998  0.0802
  104POPC   GL1 1811  12.270   0.900  10.620  0.3047 -0.1920  0.0897
  104POPC   GL2 1812  11.951   0.760  10.487 -0.2435 -0.0160  0.3138
  104POPC   C1A 1813  12.336   0.684  10.257  0.2515 -0.1118 -0.0934
  104POPC   D2A 1814  12.189   0.225  10.323 -0.1772  0.0053 -0.0343
  104POPC   C3A 1815  12.055   0.048  10.010 -0.0608 -0.2725 -0.1307
  104POPC   C4A 1816  11.966  -0.103   9.625  0.0761 -0.1078  0.1009
  104POPC   C1B 1817  11.915   0.637  10.005 -0.1352 -0.2829  0.0755
  104POPC   C2B 1818  11.938   0.422   9.577  0.1266 -0.0673  0.1872
  104POPC   C3B 1819  11.777   0.495   9.098  0.0670 -0.0813  0.1670
  104POPC   C4B 1820  11.525   0.829   9.051 -0.4165 -0.0875  0.0927
  105POPC   NC3 1821  10.297   4.843  11.329  0.5768 -0.0770  0.0108
  105POPC   PO4 1822  10.500   4.757  11.071 -0.1880 -0.2402 -0.1254
  105POPC   GL1 1823  10.619   4.471  10.802 -0.2798 -0.0778  0.0280
  105POPC   GL2 1824  10.356   4.424  10.644  0.1385  0.0772 -0.3647
  105POPC   C1A 1825  10.831   4.344  10.456  0.3082 -0.0121 -0.4486
  105POPC   D2A 1826  10.929   3.927  10.284 -0.3362 -0.4013 -0.1166
  105POPC   C3A 1827  10.746   3.801   9.760 -0.0940  0.1625  0.1043
  105POPC   C4A 1828  10.482   3.843   9.349  0.1068 -0.0350  0.1830
  105POPC   C1B 1829   9.986   4.381  10.272  0.2577 -0.1104  0.0902
  105POPC   C2B 1830   9.989   4.452   9.819 -0.1429  0.3361  0.2583
  105POPC   C3B 1831   9.813   4.646   9.389 -0.1673 -0.2098  0.0588
  105POPC   C4B 1832   9.922   5.060   9.224 -0.1074 -0.1343 -0.1744
  106POPC   NC3 1833  10.586   2.104  11.042 -0.0453  0.1751  0.3113
  106POPC   PO4 1834  10.947   2.334  10.968 -0.0261  0.0566 -0.2458
  106POPC   GL1 1835  10.897   2.200  10.505 -0.2959 -0.1256 -0.0351
  106POPC   GL2 1836  10.833   2.479  10.424 -0.1291 -0.0997  0.2559
  106POPC   C1A 1837  10.858   2.040  10.092 -0.1485  0.0267 -0.0242
  106POPC   D2A 1838  10.894   1.666   9.852  0.2497  0.2910 -0.3015
  106POPC   C3A 1839  10.771   1.329  10.089 -0.0779  0.0952 -0.0877
  106POPC   C4A 1840  10.716   0.966  10.087 -0.0437 -0.0292 -0.0155
  106POPC   C1B 1841  11.025   2.507  10.021 -0.0058 -0.1526  0.1262
  106POPC   C2B 1842  10.986   2.567   9.629 -0.3497  0.1116 -0.0575
  106POPC   C3B 1843  10.768   2.374   9.316 -0.1871 -0.0706  0.3878
  106POPC   C4B 1844  10.870   2.248   8.915  0.0457 -0.3035 -0.0419
  107POPC   NC3 1845  12.118   5.018  11.007 -0.0515  0.1392  0.1472
  107POPC   PO4 1846  11.900   4.668  11.113 -0.0718 -0.0347 -0.1905
  107POPC   GL1 1847  11.815   4.574  10.666  0.0804 -0.2126 -0.2014
  107POPC   GL2 1848  11.521   4.629  10.518 -0.0298  0.3077  0.0802
  107POPC   C1A 1849  12.027   4.783  10.400  0.1108 -0.3162  0.5851
  107POPC   D2A 1850  12.197   4.751   9.963 -0.3033 -0.0154  0.0336
  107POPC   C3A 1851  12.000   4.627   9.610  0.2430 -0.2020  0.1879
  107POPC   C4A 1852  11.714   4.824   9.312  0.1361 -0.0591  0.0037
  107POPC   C1B 1853  11.549   4.781  10.185 -0.0877 -0.2118  0.6824
  107POPC   C2B 1854  11.863   5.113   9.953 -0.4943 -0.2659 -0.1044
  107POPC   C3B 1855  11.939   5.208   9.554 -0.1435 -0.0689 -0.3781
  107POPC   C4B 1856  12.207   5.472   9.185  0.0784  0.0927 -0.3467
  108POPC   NC3 1857   1.815  12.431  10.898 -0.0872  0.0032 -0.1103
  108POPC   PO4 1858   1.768  12.069  10.608  0.2843  0.2767  0.1570
  108POPC   GL1 1859   1.668  12.099  10.144 -0.3611 -0.2430 -0.0251
  108POPC   GL2 1860   1.440  12.366  10.129 -0.1150 -0.0653  0.0001
  108POPC   C1A 1861   1.487  11.995   9.704  0.0077  0.0946 -0.2214
  108POPC   D2A 1862   1.301  12.153   9.345 -0.1233  0.5845  0.0638
  108POPC   C3A 1863   1.597  12.285   9.008  0.2216  0.2157  0.0900
  108POPC   C4A 1864   1.985  12.119   8.704 -0.1902 -0.3106  0.3352
  108POPC   C1B 1865   1.308  12.435   9.693 -0.2121  0.0329 -0.3307
  108POPC   C2B 1866   1.141  12.575   9.290  0.0403  0.0036 -0.0082
  108POPC   C3B 1867   0.908  12.909   9.078  0.2452 -0.2016  0.1113
  108POPC   C4B 1868   0.840  13.257   8.783  0.0993 -0.1613  0.0325
  109POPC   NC3 1869  10.101   6.615  10.887  0.2656  0.1606 -0.0751
  109POPC   PO4 1870   9.654   6.570  10.863 -0.1918 -0.2667 -0.0084
  109POPC   GL1 1871   9.925   6.278  10.555  0.2752  0.0840 -0.0613
  109POPC   GL2 1872  10.070   5.974  10.596  0.2649 -0.0975 -0.1266
  109POPC   C1A 1873  10.207   6.197  10.094 -0.0810 -0.0066  0.0331
  109POPC   D2A 1874  10.618   6.144   9.920  0.0819  0.0205  0.0227
  109POPC   C3A 1875  10.568   6.116   9.473  0.2613 -0.0873  0.0460
  109POPC   C4A 1876  10.417   6.173   9.120 -0.0944  0.1146  0.1853
  109POPC   C1B 1877  10.119   5.702  10.169  0.1102 -0.1590 -0.0553
  109POPC   C2B 1878  10.213   5.818   9.770  0.1110 -0.1873 -0.1315
  109POPC   C3B 1879  10.079   5.772   9.374 -0.0127 -0.2427 -0.1558
  109POPC   C4B 1880   9.804   5.540   9.130 -0.1582 -0.2959  0.2385
  110POPC   NC3 1881   9.637   8.426  10.928  0.1934  0.2406  0.1955
  110POPC   PO4 1882   9.964   8.693  10.857  0.0751 -0.1112 -0.2144
  110POPC   GL1 1883   9.718   8.793  10.475  0.1575  0.0798  0.0585
  110POPC   GL2 1884   9.649   8.495  10.390 -0.1125  0.1842 -0.0326
  110POPC   C1A 1885   9.455   8.829  10.097  0.0278  0.3973  0.1580
  110POPC   D2A 1886   9.496   8.700   9.613  0.1936  0.4210 -0.0038
  110POPC   C3A 1887   9.272   8.918   9.331 -0.2328 -0.0358 -0.0376
  110POPC   C4A 1888   9.169   9.274   9.170 -0.0406 -0.3416 -0.0751
  110POPC   C1B 1889   9.736   8.432  10.053 -0.1188 -0.3156  0.4741
  110POPC   C2B 1890   9.938   8.486   9.666 -0.2213  0.1020 -0.1044
  110POPC   C3B 1891  10.053   8.219   9.283 -0.0480 -0.2197  0.0016
  110POPC   C4B 1892  10.028   8.029   8.989 -0.0666 -0.0591 -0.0601
  111POPC   NC3 1893  12.130  10.763  11.358  0.1613  0.3094  0.0347
  111POPC   PO4 1894  12.515  10.614  11.197  0.1154  0.2971  0.2609
  111POPC   GL1 1895  12.503  10.489  10.697  0.2026  0.1861 -0.1808
  111POPC   GL2 1896  12.797  10.446  10.532  0.3984  0.0586 -0.0924
  111POPC   C1A 1897  12.489  10.863  10.349  0.0713  0.0120  0.1519
  111POPC   D2A 1898  12.374  11.169  10.143 -0.1004 -0.1426  0.1528
  111POPC   C3A 1899  12.582  11.414   9.870  0.1408 -0.0843 -0.3013
  111POPC   C4A 1900  12.921  11.599   9.718  0.1032  0.0341  0.3233
  111POPC   C1B 1901  12.955  10.424  10.042  0.2455  0.1993 -0.1880
  111POPC   C2B 1902  13.069  10.610   9.702 -0.1680 -0.0417 -0.0755
  111POPC   C3B 1903  12.955  10.522   9.331 -0.1922  0.1461  0.1735
  111POPC   C4B 1904  12.743  10.191   9.143 -0.1102  0.0292 -0.0554
  112POPC   NC3 1905  10.256   5.733  11.049  0.0270 -0.0785 -0.3684
  112POPC   PO4 1906   9.794   5.664  10.897 -0.0281  0.0644 -0.1918
  112POPC   GL1 1907  10.059   5.477  10.665 -0.0718 -0.0099 -0.3704
  112POPC   GL2 1908   9.959   5.306  10.395  0.0445 -0.0764  0.3655
  112POPC   C1A 1909  10.477   5.360  10.534  0.0603  0.1398 -0.0906
  112POPC   D2A 1910  10.806   5.200  10.277 -0.2384 -0.0480 -0.3112
  112POPC   C3A 1911  11.200   5.208  10.010 -0.1586 -0.0136  0.0974
  112POPC   C4A 1912  11.367   4.941   9.768  0.2984  0.1814  0.1889
  112POPC   C1B 1913  10.325   5.223  10.112  0.2753 -0.0189  0.2213
  112POPC   C2B 1914  10.649   5.156   9.788 -0.3093  0.0500 -0.1522
  112POPC   C3B 1915  10.896   5.019   9.410  0.0306  0.0451 -0.1149
  112POPC   C4B 1916  11.025   4.759   9.034  0.0362  0.1059  0.0293
  113POPC   NC3 1917   4.290   0.854  11.428 -0.0539 -0.1398 -0.3703
  113POPC   PO4 1918   4.226   0.613  10.966  0.0370 -0.1567  0.3860
  113POPC   GL1 1919   4.141   0.398  10.621  0.3472  0.4081  0.1507
  113POPC   GL2 1920   3.872   0.182  10.505 -0.0694 -0.2278  0.5135
  113POPC   C1A 1921   4.383   0.307  10.320  0.0833  0.3044  0.0913
  113POPC   D2A 1922   4.493   0.365   9.848  0.4200  0.0241  0.0829
  113POPC   C3A 1923   4.872   0.474   9.696  0.0530 -0.2744  0.0489
  113POPC   C4A 1924   5.289   0.373   9.616  0.3356  0.0317  0.0424
  113POPC   C1B 1925   3.434   0.007  10.400 -0.1186 -0.1297 -0.3314
  113POPC   C2B 1926   3.140   0.068  10.099 -0.2426  0.0914  0.1824
  113POPC   C3B 1927   2.831   0.271   9.781  0.0481 -0.0337 -0.0478
  113POPC   C4B 1928   2.481   0.590   9.903 -0.0795  0.2045 -0.1945
  114POPC   NC3 1929   0.984  10.362  11.271  0.2316  0.2189 -0.3585
  114POPC   PO4 1930   1.124  10.702  11.061  0.0794  0.0979 -0.2484
  114POPC   GL1 1931   1.182  10.589  10.765 -0.1548  0.2302  0.1444
  114POPC   GL2 1932   0.937  10.423  10.604 -0.1355  0.0147 -0.5424
  114POPC   C1A 1933   1.472  10.639  10.427 -0.0871  0.3485  0.1185
  114POPC   D2A 1934   1.347  10.622   9.972 -0.0060  0.1634  0.1101
  114POPC   C3A 1935   1.712  10.672   9.681  0.1032 -0.0253  0.0961
  114POPC   C4A 1936   1.897  10.565   9.277 -0.2350  0.0398  0.1863
  114POPC   C1B 1937   0.708  10.628  10.305 -0.1652 -0.2138 -0.0954
  114POPC   C2B 1938   0.697  10.596   9.849 -0.1290 -0.1571 -0.1474
  114POPC   C3B 1939   0.944  10.277   9.600 -0.0979 -0.2973  0.0070
  114POPC   C4B 1940   0.862  10.030   9.267 -0.1879  0.0976 -0.1069
  115POPC   NC3 1941   8.078   8.679  10.161 -0.0022 -0.1747 -0.0100
  115POPC   PO4 1942   8.059   9.063  10.011  0.1466 -0.1060 -0.0762
  115POPC   GL1 1943   8.432   9.046  10.077  0.3980 -0.0660  0.0730
  115POPC   GL2 1944   8.564   9.232  10.371  0.0133 -0.1463  0.2360
  115POPC   C1A 1945   8.787   9.400   9.927 -0.1349 -0.0171 -0.1713
  115POPC   D2A 1946   9.007   9.768   9.931 -0.1146  0.0817  0.0918
  115POPC   C3A 1947   9.284   9.721   9.621  0.0035 -0.0272 -0.1051
  115POPC   C4A 1948   9.275   9.766   9.284  0.2202  0.2861  0.4812
  115POPC   C1B 1949   8.957   9.380  10.410 -0.0469 -0.0707 -0.2506
  115POPC   C2B 1950   9.285   9.264  10.157 -0.1468  0.0460 -0.1449
  115POPC   C3B 1951   9.302   9.231   9.771  0.0292 -0.2481 -0.0525
  115POPC   C4B 1952   9.595   9.372   9.528 -0.1230  0.2732 -0.0321
  116POPC   NC3 1953   9.503   1.245  11.329  0.2026 -0.1379  0.1715
  116POPC   PO4 1954   9.407   1.674  11.266 -0.1603  0.1438 -0.2340
  116POPC   GL1 1955   9.488   1.661  10.858 -0.0024  0.1648 -0.0837
  116POPC   GL2 1956   9.195   1.764  10.618 -0.0347 -0.0269  0.0454
  116POPC   C1A 1957   9.656   1.627  10.550 -0.0432 -0.0162  0.2374
  116POPC   D2A 1958   9.553   1.581  10.103  0.1512 -0.1140  0.3438
  116POPC   C3A 1959   9.690   1.270   9.821  0.1942 -0.1254 -0.3681
  116POPC   C4A 1960   9.708   0.897   9.610 -0.0737 -0.3995  0.1494
  116POPC   C1B 1961   9.242   1.996  10.165 -0.0429  0.1268 -0.1986
  116POPC   C2B 1962   9.494   2.017   9.870 -0.0280 -0.3327 -0.2289
  116POPC   C3B 1963   9.666   2.323   9.569 -0.0653  0.1264  0.0884
  116POPC   C4B 1964   9.877   2.280   9.269 -0.0187  0.0497  0.0254
  117POPC   NC3 1965  10.310   7.579  11.111  0.0807  0.0951  0.0923
  117POPC   PO4 1966  10.159   7.904  10.965 -0.1255 -0.0149 -0.3456
  117POPC   GL1 1967  10.147   7.675  10.591 -0.0768  0.2275 -0.1645
  117POPC   GL2 1968   9.894   7.521  10.532  0.2827  0.0131  0.1595
  117POPC   C1A 1969  10.443   7.802  10.230 -0.2343 -0.2461  0.0940
  117POPC   D2A 1970  10.371   7.845   9.803  0.1301  0.3145 -0.1535
  117POPC   C3A 1971  10.094   7.726   9.477  0.1161 -0.0487  0.0784
  117POPC   C4A 1972  10.125   7.564   8.959 -0.0394  0.1903 -0.0866
  117POPC   C1B 1973  10.010   7.394  10.180 -0.2171  0.0908 -0.0482
  117POPC   C2B 1974  10.251   7.335   9.886 -0.0476 -0.1659  0.0231
  117POPC   C3B 1975  10.224   7.040   9.475  0.3861  0.3603  0.1177
  117POPC   C4B 1976   9.794   7.167   9.267 -0.1359 -0.0309 -0.1132
  118POPC   NC3 1977  11.113  10.101  11.032 -0.1072 -0.2418 -0.0069
  118POPC   PO4 1978  10.980  10.649  10.887  0.4006  0.0747  0.1078
  118POPC   GL1 1979  11.002  10.794  10.475 -0.1012 -0.1082  0.0159
  118POPC   GL2 1980  10.673  10.900  10.315 -0.0385 -0.0867 -0.1227
  118POPC   C1A 1981  11.130  11.116  10.167 -0.0865  0.0047  0.2871
  118POPC   D2A 1982  10.986  10.940   9.741 -0.0060 -0.0059 -0.0887
  118POPC   C3A 1983  10.754  11.049   9.410  0.0976 -0.0525 -0.2810
  118POPC   C4A 1984  10.310  10.962   9.400 -0.1033 -0.0848 -0.2876
  118POPC   C1B 1985  10.555  11.179   9.983  0.1043  0.3419 -0.0445
  118POPC   C2B 1986  10.467  11.464   9.586 -0.2946 -0.0839  0.2800
  118POPC   C3B 1987  10.318  11.520   9.242  0.0070  0.2947  0.2003
  118POPC   C4B 1988  10.074  11.240   9.015 -0.1340 -0.0932 -0.0401
  119POPC   NC3 1989   1.613  10.863  11.165 -0.1391 -0.1496  0.1948
  119POPC   PO4 1990   1.936  11.112  10.873 -0.0030  0.1953 -0.1497
  119POPC   GL1 1991   1.816  11.388  10.456  0.0256  0.1681 -0.0814
  119POPC   GL2 1992   1.572  11.532  10.522 -0.0728 -0.2654  0.1174
  119POPC   C1A 1993   1.750  11.519  10.038 -0.0046  0.2233 -0.0121
  119POPC   D2A 1994   1.630  11.511   9.520 -0.0830  0.1435  0.0698
  119POPC   C3A 1995   1.512  11.691   9.161 -0.5209 -0.1817  0.0805
  119POPC   C4A 1996   1.055  11.836   8.992 -0.0500 -0.0016  0.1765
  119POPC   C1B 1997   1.300  11.786  10.260  0.1642 -0.2422 -0.0573
  119POPC   C2B 1998   1.245  11.540   9.892  0.0915 -0.2806  0.2908
  119POPC   C3B 1999   1.052  11.593   9.554  0.0107 -0.1445 -0.1634
  119POPC   C4B 2000   0.707  11.649   9.276 -0.5265  0.1951  0.1332
  120POPC   NC3 2001   0.305   6.275  10.966  0.1686  0.0005 -0.5027
  120POPC   PO4 2002   0.037   5.840  10.972 -0.1555 -0.1618  0.0095
  120POPC   GL1 2003   0.365   5.963  10.623 -0.1727 -0.0194  0.2605
  120POPC   GL2 2004   0.598   6.102  10.608  0.1549  0.1834 -0.1738
  120POPC   C1A 2005   0.260   5.969  10.182 -0.0370  0.3178 -0.0000
  120POPC   D2A 2006   0.070   6.262   9.911  0.1883 -0.1085  0.0930
  120POPC   C3A 2007  -0.127   5.990   9.595  0.0585 -0.3699 -0.4803
  120POPC   C4A 2008  -0.248   5.928   9.109  0.0589  0.0109 -0.0238
  120POPC   C1B 2009   0.625   6.287  10.265 -0.1139  0.1335  0.1069
  120POPC   C2B 2010   0.531   6.529   9.913  0.1847 -0.1809 -0.1277
  120POPC   C3B 2011   0.622   6.966   9.942 -0.1846 -0.1280 -0.0548
  120POPC   C4B 2012   1.149   7.026  10.065  0.1981  0.0302  0.3002
  121POPC   NC3 2013   8.178   9.903  11.063 -0.0633 -0.2161  0.1147
  121POPC   PO4 2014   7.789   9.931  10.855 -0.1534 -0.4040  0.1668
  121POPC   GL1 2015   8.083  10.222  10.617  0.0683  0.1419  0.1717
  121POPC   GL2 2016   8.215  10.445  10.856 -0.0062  0.0941  0.0967
  121POPC   C1A 2017   8.190  10.379  10.283  0.0742 -0.1108  0.1420
  121POPC   D2A 2018   8.212  10.635   9.924  0.1531  0.0520  0.1709
  121POPC   C3A 2019   7.924  10.644   9.504  0.1235  0.0314  0.0619
  121POPC   C4A 2020   7.612  10.902   9.220 -0.0478  0.0465  0.1047
  121POPC   C1B 2021   8.365  10.767  10.619  0.1268  0.4006  0.1979
  121POPC   C2B 2022   8.814  10.807  10.588 -0.1800 -0.3196 -0.2789
  121POPC   C3B 2023   9.048  10.814  10.175 -0.0901  0.3978 -0.4479
  121POPC   C4B 2024   9.149  10.791   9.733  0.1072  0.0847 -0.0847
  122POPC   NC3 2025   3.317  12.518  10.987  0.0116  0.3867 -0.0839
  122POPC   PO4 2026   3.115  12.857  10.864 -0.1454 -0.0192 -0.0847
  122POPC   GL1 2027   3.287  12.616  10.464  0.2342  0.2023 -0.1785
  122POPC   GL2 2028   3.209  12.352  10.414 -0.0953  0.1027  0.5091
  122POPC   C1A 2029   3.492  12.597   9.986 -0.2884  0.0806 -0.0945
  122POPC   D2A 2030   3.493  12.509   9.528  0.0348  0.1217  0.0030
  122POPC   C3A 2031   3.089  12.343   9.290  0.1196 -0.0840  0.2607
  122POPC   C4A 2032   2.689  12.412   9.084  0.2865 -0.1388 -0.1418
  122POPC   C1B 2033   3.022  12.498  10.049 -0.1416 -0.2742 -0.1522
  122POPC   C2B 2034   3.109  12.835   9.590 -0.1262 -0.1664 -0.1375
  122POPC   C3B 2035   2.945  13.179   9.205 -0.0968 -0.0176 -0.2486
  122POPC   C4B 2036   2.862  13.433   8.913  0.0076  0.1099  0.1868
  123POPC   NC3 2037   7.330   1.919  11.185 -0.1120  0.1136 -0.0852
  123POPC   PO4 2038   7.633   2.231  11.004  0.1452  0.4199 -0.1969
  123POPC   GL1 2039   7.595   1.876  10.707  0.1558 -0.1026 -0.1481
  123POPC   GL2 2040   7.402   1.965  10.562 -0.0861  0.1249  0.0413
  123POPC   C1A 2041   7.496   1.431  10.449 -0.6440  0.2114 -0.0949
  123POPC   D2A 2042   7.662   1.205  10.051  0.0695 -0.1003 -0.1328
  123POPC   C3A 2043   7.767   1.472   9.774  0.0449  0.0604 -0.4473
  123POPC   C4A 2044   7.810   1.823   9.667  0.1966 -0.1562  0.4236
  123POPC   C1B 2045   7.253   1.766  10.115 -0.1602 -0.1042 -0.0195
  123POPC   C2B 2046   7.284   1.559   9.729  0.1345  0.2165 -0.0926
  123POPC   C3B 2047   7.495   1.305   9.382 -0.2920  0.2129  0.0157
  123POPC   C4B 2048   7.595   0.928   9.486  0.2941 -0.1519  0.0690
  124POPC   NC3 2049  11.613  11.415  10.899  0.2649  0.0697  0.1462
  124POPC   PO4 2050  11.823  11.037  11.077 -0.3181  0.0505 -0.1451
  124POPC   GL1 2051  11.723  10.790  10.698 -0.0528 -0.1461  0.1307
  124POPC   GL2 2052  11.461  10.698  10.616 -0.1421  0.0469 -0.1829
  124POPC   C1A 2053  12.002  10.819  10.390  0.0077 -0.0875 -0.2400
  124POPC   D2A 2054  12.058  10.719   9.989 -0.1685  0.1401  0.0421
  124POPC   C3A 2055  11.910  10.487   9.520 -0.0561  0.0390  0.4290
  124POPC   C4A 2056  11.856  10.077   9.288 -0.1536 -0.2359  0.1783
  124POPC   C1B 2057  11.286  10.616  10.136 -0.1628 -0.2765  0.1278
  124POPC   C2B 2058  11.397  10.642   9.639 -0.0013  0.3427 -0.3131
  124POPC   C3B 2059  11.622  10.887   9.333 -0.1404 -0.3655  0.2747
  124POPC   C4B 2060  12.066  10.993   9.220  0.2132 -0.1564  0.3762
  125POPC   NC3 2061  10.440   0.910  11.374 -0.0711  0.2908  0.3964
  125POPC   PO4 2062  10.835   1.062  11.337  0.2306  0.0737 -0.0103
  125POPC   GL1 2063  10.758   1.025  10.974 -0.3116  0.1035 -0.4154
  125POPC   GL2 2064  11.070   0.913  10.806  0.2237 -0.1425  0.1179
  125POPC   C1A 2065  10.615   1.200  10.615 -0.3756 -0.0182  0.4128
  125POPC   D2A 2066  10.337   1.220  10.310 -0.2341  0.1789  0.1015
  125POPC   C3A 2067   9.863   1.167  10.329  0.0461  0.1260 -0.1720
  125POPC   C4A 2068   9.630   0.786  10.256 -0.3010  0.3842  0.0342
  125POPC   C1B 2069  11.143   1.089  10.357  0.4762  0.0075 -0.0921
  125POPC   C2B 2070  11.259   1.162   9.865 -0.0632  0.2713  0.2757
  125POPC   C3B 2071  11.515   1.257   9.489 -0.1514  0.2781 -0.2277
  125POPC   C4B 2072  11.803   1.284   9.133 -0.1288  0.0359 -0.0477
  126POPC   NC3 2073  11.267   5.295  11.251 -0.3976  0.1646  0.1729
  126POPC   PO4 2074  11.685   5.232  11.160  0.0338  0.3394  0.0445
  126POPC   GL1 2075  11.550   5.412  10.802 -0.0607 -0.1272 -0.2075
  126POPC   GL2 2076  11.743   5.247  10.559  0.1049  0.0040  0.3715
  126POPC   C1A 2077  11.307   5.580  10.412 -0.3378 -0.1071  0.0662
  126POPC   D2A 2078  11.082   5.758  10.020 -0.1526 -0.0730 -0.2734
  126POPC   C3A 2079  11.259   5.638   9.726  0.0576 -0.1630 -0.0556
  126POPC   C4A 2080  11.427   5.364   9.402 -0.1149  0.1152  0.0454
  126POPC   C1B 2081  11.273   5.047  10.498  0.0663 -0.1257  0.0157
  126POPC   C2B 2082  11.088   4.756  10.318  0.1506  0.3395  0.0090
  126POPC   C3B 2083  10.918   4.756   9.952 -0.1021 -0.0623  0.1615
  126POPC   C4B 2084  10.833   4.371   9.939  0.1027  0.1864  0.1679
  127POPC   NC3 2085   1.643   4.496  11.745 -0.1418  0.1854 -0.4404
  127POPC   PO4 2086   1.345   4.580  11.491  0.2993 -0.2077  0.4322
  127POPC   GL1 2087   1.248   4.619  11.020  0.0755  0.3249 -0.1386
  127POPC   GL2 2088   1.151   4.919  10.772 -0.1119 -0.2198  0.2604
  127POPC   C1A 2089   1.311   4.530  10.578 -0.0983 -0.0701  0.2542
  127POPC   D2A 2090   1.648   4.399  10.356 -0.1251  0.2444  0.0592
  127POPC   C3A 2091   1.643   3.978  10.046  0.0599  0.3281  0.1703
  127POPC   C4A 2092   1.603   3.516   9.896  0.3151  0.0711  0.1525
  127POPC   C1B 2093   1.144   5.277  10.409 -0.3523 -0.0805 -0.0373
  127POPC   C2B 2094   0.847   5.281  10.103 -0.1120 -0.0871 -0.0070
  127POPC   C3B 2095   0.841   5.296   9.740  0.0283  0.4025  0.1807
  127POPC   C4B 2096   0.736   5.623   9.482 -0.2234 -0.1451 -0.0716
  128POPC   NC3 2097   1.907  12.748  11.296  0.0812  0.2727  0.0776
  128POPC   PO4 2098   2.160  12.826  11.004 -0.0088  0.0027  0.2244
  128POPC   GL1 2099   2.165  12.758  10.500 -0.0479 -0.0920  0.0508
  128POPC   GL2 2100   1.906  12.541  10.349 -0.0191 -0.0784 -0.1172
  128POPC   C1A 2101   2.521  12.604  10.229 -0.0650 -0.0124  0.1624
  128POPC   D2A 2102   2.603  12.868   9.921  0.1140  0.0566  0.1110
  128POPC   C3A 2103   2.640  12.869   9.472  0.1436 -0.0760 -0.0635
  128POPC   C4A 2104   2.538  12.900   9.016 -0.0678  0.0892  0.3812
  128POPC   C1B 2105   2.123  12.279  10.086  0.0145  0.0630 -0.5191
  128POPC   C2B 2106   2.296  12.298   9.665 -0.0842  0.0423  0.3280
  128POPC   C3B 2107   2.760  12.379   9.679  0.1146  0.0652 -0.1147
  128POPC   C4B 2108   3.127  12.030   9.755  0.3271  0.1605 -0.0260
  129POPC   NC3 2109   2.763  12.272  10.738 -0.0790 -0.3217  0.1933
  129POPC   PO4 2110   3.171  12.089  10.864  0.0485  0.4425  0.0682
  129POPC   GL1 2111   3.470  11.997  10.550 -0.0168 -0.0138  0.0320
  129POPC   GL2 2112   3.676  12.355  10.642 -0.2345 -0.0173  0.1066
  129POPC   C1A 2113   3.560  11.724  10.130  0.2956  0.5053  0.0877
  129POPC   D2A 2114   3.991  11.722   9.957  0.0438  0.1276  0.2394
  129POPC   C3A 2115   4.113  12.060   9.707 -0.1602 -0.1651 -0.0816
  129POPC   C4A 2116   4.373  12.336   9.535  0.2191 -0.2914  0.1008
  129POPC   C1B 2117   3.796  12.694  10.485 -0.2666 -0.0129 -0.0055
  129POPC   C2B 2118   3.805  12.944  10.158  0.1321 -0.0908 -0.1603
  129POPC   C3B 2119   4.013  13.278   9.883 -0.1835 -0.3658  0.1581
  129POPC   C4B 2120   4.066  13.501   9.453 -0.0825  0.0093  0.0929
  130POPC   NC3 2121  12.870   4.901  11.703  0.0420 -0.1832  0.0957
  130POPC   PO4 2122  13.126   5.028  11.339  0.0452  0.0896  0.1212
  130POPC   GL1 2123  13.295   5.091  10.882 -0.1371 -0.0287  0.1907
  130POPC   GL2 2124  13.322   5.401  10.699 -0.0934 -0.0545  0.2817
  130POPC   C1A 2125  13.050   5.106  10.459 -0.1745  0.3412 -0.0663
  130POPC   D2A 2126  13.060   5.068   9.999 -0.0113 -0.0068  0.0798
  130POPC   C3A 2127  12.841   4.902   9.645 -0.1307 -0.2517 -0.2346
  130POPC   C4A 2128  12.402   4.921   9.545 -0.4515  0.1533  0.2954
  130POPC   C1B 2129  13.447   5.462  10.330 -0.0084  0.1311  0.2355
  130POPC   C2B 2130  13.432   5.437   9.857 -0.1037 -0.1064  0.2053
  130POPC   C3B 2131  13.294   5.665   9.582 -0.0534  0.2295  0.2581
  130POPC   C4B 2132  13.376   5.832   9.274 -0.0622  0.2122  0.1359
  131POPC   NC3 2133  11.616   9.614  10.919 -0.0175 -0.3922 -0.1645
  131POPC   PO4 2134  11.142   9.348  10.797 -0.1106 -0.3259 -0.0421
  131POPC   GL1 2135  11.157   9.305  10.246 -0.1853  0.3506 -0.2150
  131POPC   GL2 2136  11.543   9.461  10.176  0.1199  0.2068 -0.0718
  131POPC   C1A 2137  10.859   9.096   9.863  0.2009 -0.0855 -0.1826
  131POPC   D2A 2138  10.534   8.840   9.804 -0.1392 -0.0751 -0.0607
  131POPC   C3A 2139  10.304   8.807   9.405 -0.1871 -0.3161  0.0908
  131POPC   C4A 2140  10.250   9.190   9.105  0.1879 -0.2683  0.3379
  131POPC   C1B 2141  11.245   9.479   9.821 -0.2701  0.0545 -0.1608
  131POPC   C2B 2142  11.051   9.449   9.313  0.0302  0.0393 -0.2032
  131POPC   C3B 2143  11.042   9.642   8.907 -0.2738  0.3745  0.0058
  131POPC   C4B 2144  11.216   9.981   9.094  0.1822  0.1507 -0.0516
  132POPC   NC3 2145   0.559   0.986  11.092 -0.1032 -0.2934  0.2520
  132POPC   PO4 2146   0.555   0.604  10.836  0.0393  0.0862  0.2144
  132POPC   GL1 2147   0.596   0.598  10.411 -0.1204  0.0756  0.0472
  132POPC   GL2 2148   0.555   0.292  10.210 -0.0570  0.0423  0.1491
  132POPC   C1A 2149   0.816   0.793  10.036 -0.3829  0.0937  0.3253
  132POPC   D2A 2150   1.052   0.606   9.641  0.1889  0.3388 -0.0038
  132POPC   C3A 2151   1.286   0.249   9.527 -0.2166  0.2786  0.1004
  132POPC   C4A 2152   1.370   0.045   9.178 -0.2530 -0.3233 -0.0091
  132POPC   C1B 2153   0.571   0.426   9.802 -0.0945 -0.2108  0.1776
  132POPC   C2B 2154   0.473   0.757   9.462 -0.1579 -0.3012 -0.1668
  132POPC   C3B 2155   0.214   0.908   9.195 -0.0362  0.0817  0.1302
  132POPC   C4B 2156  -0.174   1.149   9.111 -0.2289 -0.2298  0.0988
  133POPC   NC3 2157   1.428   6.098  10.896 -0.3484 -0.0084 -0.1219
  133POPC   PO4 2158   1.693   5.661  10.865  0.1836  0.2702  0.0510
  133POPC   GL1 2159   1.866   5.449  10.621 -0.1375 -0.0264  0.0173
  133POPC   GL2 2160   2.156   5.281  10.670 -0.0034 -0.0924 -0.0803
  133POPC   C1A 2161   1.760   5.472  10.174 -0.0465  0.1980 -0.1214
  133POPC   D2A 2162   1.284   5.576   9.956 -0.1892 -0.2512  0.0301
  133POPC   C3A 2163   1.331   5.484   9.607 -0.2461  0.0869 -0.1188
  133POPC   C4A 2164   1.337   5.771   9.307  0.1043 -0.0414  0.1993
  133POPC   C1B 2165   2.604   5.226  10.364  0.1416  0.3096 -0.3198
  133POPC   C2B 2166   2.742   5.170  10.036  0.2640  0.0611  0.2633
  133POPC   C3B 2167   2.507   5.101   9.675 -0.1144 -0.1599  0.1227
  133POPC   C4B 2168   2.248   5.124   9.385  0.2231 -0.2183 -0.0683
  134POPC   NC3 2169   0.216   0.250  10.661  0.0403 -0.0241  0.0382
  134POPC   PO4 2170   0.418  -0.226  10.728  0.1888  0.1993  0.0179
  134POPC   GL1 2171   0.207  -0.112  10.350 -0.0575 -0.2611 -0.2366
  134POPC   GL2 2172  -0.073  -0.387  10.175  0.2672  0.0504 -0.1495
  134POPC   C1A 2173   0.452  -0.108   9.980  0.2542  0.1338  0.0565
  134POPC   D2A 2174   0.242   0.100   9.591 -0.1007 -0.2354  0.0405
  134POPC   C3A 2175   0.322   0.322   9.230 -0.0510  0.2091  0.1101
  134POPC   C4A 2176   0.515   0.583   8.905  0.1896 -0.0582  0.0194
  134POPC   C1B 2177  -0.133  -0.091   9.944 -0.0895 -0.0521  0.2107
  134POPC   C2B 2178  -0.264   0.157   9.610  0.3799 -0.2104  0.2433
  134POPC   C3B 2179  -0.310   0.317   9.102 -0.0832 -0.0800  0.2738
  134POPC   C4B 2180  -0.058   0.553   8.805 -0.1729 -0.1175  0.3833
  135POPC   NC3 2181   4.427   3.637  10.873 -0.2508  0.1987  0.0630
  135POPC   PO4 2182   4.744   3.343  11.004  0.2186 -0.4011  0.0820
  135POPC   GL1 2183   4.896   3.367  10.569  0.1729  0.2066 -0.2501
  135POPC   GL2 2184   5.131   3.559  10.524 -0.1479  0.1963 -0.1160
  135POPC   C1A 2185   4.704   3.306  10.117  0.0262 -0.0791  0.0594
  135POPC   D2A 2186   4.733   3.339   9.669 -0.0253  0.0838  0.1333
  135POPC   C3A 2187   5.029   3.108   9.368  0.1449  0.2893 -0.3525
  135POPC   C4A 2188   5.127   2.860   9.020  0.0464 -0.0314  0.0343
  135POPC   C1B 2189   5.183   3.464  10.076  0.3603 -0.0262 -0.3755
  135POPC   C2B 2190   5.213   3.095   9.777  0.2112 -0.0991 -0.1231
  135POPC   C3B 2191   5.396   2.742   9.619 -0.3012 -0.3003 -0.2422
  135POPC   C4B 2192   5.501   2.323   9.581 -0.4760 -0.2951 -0.3039
  136POPC   NC3 2193  10.476   3.477  11.257 -0.1918 -0.2051  0.3083
  136POPC   PO4 2194  10.357   3.490  10.779 -0.1097 -0.1027  0.0105
  136POPC   GL1 2195  10.379   3.640  10.384 -0.2205  0.3125  0.3053
  136POPC   GL2 2196  10.439   3.955  10.417  0.1845 -0.0043 -0.3900
  136POPC   C1A 2197  10.366   3.543   9.974  0.0203  0.3616 -0.0159
  136POPC   D2A 2198  10.278   3.494   9.585 -0.0054 -0.0135  0.2617
  136POPC   C3A 2199  10.317   3.503   9.060 -0.3407  0.0731 -0.1855
  136POPC   C4A 2200  10.377   3.795   8.781  0.2948 -0.0185 -0.0258
  136POPC   C1B 2201  10.298   4.105  10.043 -0.1521  0.1622 -0.1595
  136POPC   C2B 2202  10.416   4.204   9.695  0.1142  0.1237  0.1816
  136POPC   C3B 2203  10.693   4.366   9.452  0.1795 -0.0038  0.0327
  136POPC   C4B 2204  11.095   4.553   9.544 -0.0544  0.0040  0.0320
  137POPC   NC3 2205   3.578   2.954  10.972  0.3066 -0.2142  0.0878
  137POPC   PO4 2206   3.113   2.870  10.974 -0.0089  0.0720 -0.5315
  137POPC   GL1 2207   3.236   2.793  10.581 -0.1628  0.2058  0.0315
  137POPC   GL2 2208   3.440   3.080  10.502 -0.1326  0.2705  0.0923
  137POPC   C1A 2209   3.324   2.660  10.274 -0.1241  0.1527 -0.0297
  137POPC   D2A 2210   3.415   2.517   9.853  0.2454  0.0681  0.0011
  137POPC   C3A 2211   3.562   2.592   9.390 -0.0764 -0.1559  0.1842
  137POPC   C4A 2212   3.786   2.708   9.042  0.1253  0.1975 -0.2121
  137POPC   C1B 2213   3.434   3.096   9.986  0.1211  0.0237  0.2428
  137POPC   C2B 2214   3.728   3.000   9.692 -0.3699  0.2372  0.0967
  137POPC   C3B 2215   3.960   2.939   9.420 -0.0267 -0.3179 -0.1651
  137POPC   C4B 2216   4.228   2.901   9.098 -0.0810 -0.1349 -0.0693
  138POPC   NC3 2217   8.482   2.615  11.293  0.0935 -0.0343 -0.2836
  138POPC   PO4 2218   8.590   2.277  11.005 -0.0019 -0.0446  0.0692
  138POPC   GL1 2219   8.279   2.202  10.690  0.0367 -0.0397 -0.0235
  138POPC   GL2 2220   8.192   2.513  10.699  0.1215  0.0539  0.1372
  138POPC   C1A 2221   8.145   2.174  10.213 -0.2114  0.1255  0.0819
  138POPC   D2A 2222   8.239   1.826   9.901 -0.2071 -0.2230  0.4607
  138POPC   C3A 2223   8.277   1.552   9.598  0.0014 -0.0928  0.1209
  138POPC   C4A 2224   7.901   1.539   9.287  0.0537  0.2212  0.1588
  138POPC   C1B 2225   8.439   2.770  10.435  0.0093 -0.2842 -0.1440
  138POPC   C2B 2226   8.533   2.731  10.067 -0.0455 -0.1298 -0.3777
  138POPC   C3B 2227   8.696   2.636   9.638 -0.0644  0.0284 -0.1615
  138POPC   C4B 2228   9.010   2.822   9.289 -0.1333 -0.0918 -0.1558
  139POPC   NC3 2229   9.923  10.742  11.488 -0.0759  0.1437  0.4533
  139POPC   PO4 2230   9.983  10.486  11.031 -0.3174  0.4088  0.1574
  139POPC   GL1 2231  10.144  10.554  10.606  0.3122  0.0986  0.1154
  139POPC   GL2 2232   9.869  10.600  10.479 -0.0150 -0.1564  0.0413
  139POPC   C1A 2233  10.345  10.496  10.231 -0.2493 -0.0015 -0.2573
  139POPC   D2A 2234  10.332  10.695   9.851  0.0599 -0.1747 -0.1483
  139POPC   C3A 2235  10.063  10.411   9.504  0.2795 -0.1146 -0.0442
  139POPC   C4A 2236   9.702  10.431   9.206  0.1427 -0.1264 -0.2796
  139POPC   C1B 2237   9.840  10.476   9.976 -0.0459  0.0234 -0.0801
  139POPC   C2B 2238   9.709  10.707   9.649 -0.1720  0.1612 -0.0674
  139POPC   C3B 2239   9.760  10.907   9.298  0.1037  0.0753  0.0317
  139POPC   C4B 2240   9.623  11.097   8.930  0.2148 -0.0300 -0.1447
  140POPC   NC3 2241  11.518   1.742  11.309  0.3385  0.3301  0.1999
  140POPC   PO4 2242  11.753   1.581  10.882  0.1308  0.0024  0.0993
  140POPC   GL1 2243  11.587   1.388  10.517 -0.2369  0.4547 -0.1136
  140POPC   GL2 2244  11.949   1.297  10.443  0.1235 -0.2786 -0.0648
  140POPC   C1A 2245  11.522   1.619  10.070  0.1790  0.4128 -0.0760
  140POPC   D2A 2246  11.394   1.819   9.901 -0.0172 -0.2892  0.0868
  140POPC   C3A 2247  11.464   1.757   9.464  0.0196 -0.0588  0.1364
  140POPC   C4A 2248  11.349   1.786   9.068 -0.0033  0.0909  0.0066
  140POPC   C1B 2249  12.026   1.684  10.115 -0.3306  0.3268 -0.0618
  140POPC   C2B 2250  11.907   2.009   9.880 -0.0234  0.0121 -0.0786
  140POPC   C3B 2251  11.986   2.007   9.423 -0.2142  0.0240  0.0959
  140POPC   C4B 2252  11.873   1.828   9.107  0.0987  0.0601 -0.0676
  141POPC   NC3 2253  12.559   2.344  10.769 -0.0538 -0.1066  0.3930
  141POPC   PO4 2254  12.712   1.895  10.775 -0.1343  0.1717 -0.1148
  141POPC   GL1 2255  12.473   1.881  10.285 -0.1043 -0.2477 -0.1436
  141POPC   GL2 2256  12.336   2.198  10.297 -0.4561  0.2066  0.2807
  141POPC   C1A 2257  12.431   1.527   9.867 -0.1975  0.1656 -0.0882
  141POPC   D2A 2258  12.563   1.431   9.449 -0.1363 -0.1351  0.0193
  141POPC   C3A 2259  12.207   1.576   9.422  0.1105  0.0318 -0.0551
  141POPC   C4A 2260  11.892   1.514   9.687  0.1833 -0.0397 -0.4152
  141POPC   C1B 2261  12.043   2.475  10.031  0.3452 -0.0290  0.3484
  141POPC   C2B 2262  11.911   2.483   9.583 -0.2089 -0.0111  0.0849
  141POPC   C3B 2263  11.632   2.348   9.219  0.2150  0.0434 -0.1950
  141POPC   C4B 2264  11.253   2.442   9.205  0.5464  0.0702 -0.0080
  142POPC   NC3 2265   6.905   3.831  10.989 -0.1052 -0.0646 -0.0612
  142POPC   PO4 2266   6.923   3.411  11.066 -0.5023 -0.0714  0.0686
  142POPC   GL1 2267   6.818   3.261  10.574  0.1078  0.0301  0.3276
  142POPC   GL2 2268   6.587   3.141  10.522  0.2484  0.1441  0.3092
  142POPC   C1A 2269   6.972   3.240  10.169 -0.0036  0.2466  0.0464
  142POPC   D2A 2270   6.998   3.049   9.710 -0.1213 -0.2441 -0.1608
  142POPC   C3A 2271   6.788   2.820   9.677 -0.0981  0.0873  0.5250
  142POPC   C4A 2272   6.531   2.565   9.377 -0.0125  0.0154 -0.3094
  142POPC   C1B 2273   6.578   2.952  10.082 -0.0305  0.1418  0.3811
  142POPC   C2B 2274   6.255   2.977   9.709 -0.5058 -0.1797 -0.0718
  142POPC   C3B 2275   6.246   2.944   9.242  0.0004 -0.0793  0.0090
  142POPC   C4B 2276   6.472   2.773   8.834 -0.1418 -0.0487 -0.3544
  143POPC   NC3 2277   3.054   9.487  11.442  0.0300 -0.0024  0.0245
  143POPC   PO4 2278   3.176   9.785  11.302  0.0882 -0.0027  0.0618
  143POPC   GL1 2279   3.168   9.823  10.823  0.2629 -0.2485 -0.0413
  143POPC   GL2 2280   3.311  10.073  10.663  0.0805 -0.0091 -0.1242
  143POPC   C1A 2281   2.921   9.561  10.480 -0.0334 -0.1005 -0.1066
  143POPC   D2A 2282   2.728   9.463  10.110 -0.0005 -0.1912  0.1871
  143POPC   C3A 2283   2.859   9.396   9.686  0.0723 -0.3025  0.1453
  143POPC   C4A 2284   2.738   9.262   9.262 -0.3106  0.1559  0.0320
  143POPC   C1B 2285   3.195   9.953  10.217  0.0144 -0.3951  0.0948
  143POPC   C2B 2286   3.029   9.850   9.859  0.1192 -0.1948  0.0036
  143POPC   C3B 2287   3.007  10.040   9.467  0.2797  0.0014  0.1221
  143POPC   C4B 2288   3.118  10.391   9.097  0.1308 -0.1704  0.0864
  144POPC   NC3 2289   9.992   0.273  11.484 -0.0321 -0.0523  0.0843
  144POPC   PO4 2290  10.282   0.425  11.370  0.1879 -0.0628  0.1027
  144POPC   GL1 2291  10.220   0.547  10.987  0.3348 -0.3104 -0.0739
  144POPC   GL2 2292  10.457   0.659  10.982  0.2648 -0.0372 -0.1763
  144POPC   C1A 2293  10.184   0.350  10.548  0.2064 -0.3042 -0.2164
  144POPC   D2A 2294   9.845   0.321  10.242  0.3044 -0.2244 -0.5015
  144POPC   C3A 2295   9.815   0.477   9.808 -0.0203  0.0638  0.0613
  144POPC   C4A 2296  10.087   0.544   9.439 -0.4122  0.0614 -0.0650
  144POPC   C1B 2297  10.616   0.689  10.601  0.0653 -0.1264  0.1405
  144POPC   C2B 2298  10.604   0.435  10.263  0.0279 -0.1365  0.0566
  144POPC   C3B 2299  10.243   0.085  10.092  0.1485 -0.2263  0.0009
  144POPC   C4B 2300   9.841  -0.118   9.805  0.1634 -0.0126 -0.1463
  145POPC   NC3 2301   5.088  12.003  10.794 -0.1025 -0.3611 -0.1711
  145POPC   PO4 2302   4.998  12.377  10.923  0.0350 -0.3645  0.0903
  145POPC   GL1 2303   5.070  12.553  10.541 -0.2164  0.3356  0.0228
  145POPC   GL2 2304   4.777  12.677  10.572 -0.0893  0.2168 -0.2203
  145POPC   C1A 2305   5.266  12.512  10.166 -0.1384 -0.1137  0.3185
  145POPC   D2A 2306   5.459  12.321   9.849  0.1798  0.3982  0.0545
  145POPC   C3A 2307   5.502  12.569   9.459 -0.0614 -0.0748  0.1124
  145POPC   C4A 2308   5.501  12.431   9.037 -0.5417 -0.0282  0.0363
  145POPC   C1B 2309   4.732  12.673  10.164 -0.1879  0.1504 -0.2871
  145POPC   C2B 2310   4.757  12.368   9.909  0.0071 -0.2940 -0.0288
  145POPC   C3B 2311   4.985  12.226   9.619  0.3404  0.3910 -0.0110
  145POPC   C4B 2312   5.096  12.161   9.190  0.1961  0.0897 -0.2350
  146POPC   NC3 2313   8.033   1.834  10.887 -0.0408  0.1341 -0.1737
  146POPC   PO4 2314   8.169   1.394  10.899 -0.1628  0.1305  0.2730
  146POPC   GL1 2315   8.228   1.286  10.459  0.1857  0.4620 -0.0030
  146POPC   GL2 2316   8.552   1.115  10.448  0.0253 -0.1001  0.1492
  146POPC   C1A 2317   8.319   1.270   9.997  0.3174  0.1281  0.0143
  146POPC   D2A 2318   8.106   1.084   9.713 -0.0976  0.2644  0.1723
  146POPC   C3A 2319   8.128   1.067   9.282 -0.0449 -0.1447  0.0784
  146POPC   C4A 2320   8.334   0.833   8.976  0.1865  0.1694 -0.2503
  146POPC   C1B 2321   8.788   1.105  10.042  0.1263  0.1387  0.1038
  146POPC   C2B 2322   8.999   0.853   9.681  0.0694 -0.0166  0.0728
  146POPC   C3B 2323   8.959   0.974   9.296  0.1260  0.1276 -0.0812
  146POPC   C4B 2324   9.231   0.997   8.928  0.4169 -0.0320  0.0384
  147POPC   NC3 2325  12.603   3.024  11.420 -0.1997 -0.2226  0.3320
  147POPC   PO4 2326  12.369   3.142  11.140  0.1877 -0.0109  0.3804
  147POPC   GL1 2327  12.479   3.353  10.765  0.0781  0.1328 -0.0943
  147POPC   GL2 2328  12.841   3.345  10.656 -0.1919 -0.0703 -0.1221
  147POPC   C1A 2329  12.406   3.467  10.330  0.1497 -0.0973  0.0944
  147POPC   D2A 2330  12.148   3.425   9.967 -0.1010 -0.2382 -0.0284
  147POPC   C3A 2331  12.274   3.189   9.643 -0.0239  0.2213  0.0553
  147POPC   C4A 2332  12.267   2.881   9.298 -0.1279 -0.1001  0.2138
  147POPC   C1B 2333  12.948   3.436  10.182 -0.2292  0.3120 -0.2615
  147POPC   C2B 2334  12.826   3.766   9.919 -0.1211 -0.3786 -0.2278
  147POPC   C3B 2335  12.539   3.925   9.631  0.0672 -0.2966  0.0214
  147POPC   C4B 2336  12.458   4.046   9.215 -0.0761  0.0600 -0.0538
  148POPC   NC3 2337   1.385   9.182  11.087  0.0292 -0.0956  0.0381
  148POPC   PO4 2338   1.274   8.755  10.933  0.1137  0.1276  0.0574
  148POPC   GL1 2339   1.257   8.950  10.571  0.2001  0.0920  0.2247
  148POPC   GL2 2340   1.115   9.213  10.606 -0.1098  0.1513  0.0638
  148POPC   C1A 2341   1.162   8.769  10.078  0.1520 -0.3127 -0.1261
  148POPC   D2A 2342   1.080   8.375   9.775  0.1613  0.0202 -0.3072
  148POPC   C3A 2343   1.353   8.309   9.441 -0.0829 -0.0513  0.0767
  148POPC   C4A 2344   1.485   8.445   9.115 -0.1259  0.0183  0.1798
  148POPC   C1B 2345   1.243   9.359  10.273  0.1271  0.0230 -0.3488
  148POPC   C2B 2346   1.115   9.294   9.855 -0.2317  0.0158 -0.0671
  148POPC   C3B 2347   1.090   9.051   9.609 -0.0441 -0.4613 -0.1565
  148POPC   C4B 2348   0.834   8.669   9.429 -0.1473 -0.0295  0.1575
  149POPC   NC3 2349  10.793   7.005  11.064  0.4104  0.2456  0.2207
  149POPC   PO4 2350  10.350   7.089  10.952 -0.2703 -0.2832 -0.1319
  149POPC   GL1 2351  10.486   6.840  10.610  0.2639  0.0587  0.0461
  149POPC   GL2 2352  10.441   7.017  10.383 -0.0356 -0.0521 -0.1963
  149POPC   C1A 2353  10.132   6.691  10.214 -0.0605 -0.2970 -0.1046
  149POPC   D2A 2354  10.063   6.617   9.768  0.1213  0.2350  0.0458
  149POPC   C3A 2355  10.107   6.324   9.449 -0.2401 -0.2269  0.1415
  149POPC   C4A 2356  10.088   6.574   9.095  0.0090  0.0314  0.1407
  149POPC   C1B 2357  10.790   7.017  10.093  0.0063  0.0710 -0.1406
  149POPC   C2B 2358  11.029   7.154   9.703  0.0292 -0.0390 -0.2617
  149POPC   C3B 2359  11.479   7.096   9.477  0.2371  0.1737 -0.3023
  149POPC   C4B 2360  11.729   7.541   9.426  0.1365  0.1671 -0.0753
  150POPC   NC3 2361   6.552   9.063  10.039  0.3408 -0.0246  0.0253
  150POPC   PO4 2362   6.749   9.353   9.653 -0.2236 -0.0977  0.2093
  150POPC   GL1 2363   6.509   9.739   9.654 -0.4878  0.4290  0.1176
  150POPC   GL2 2364   6.553   9.743   9.312 -0.3027 -0.1744 -0.0070
  150POPC   C1A 2365   6.304  10.110   9.482  0.1560 -0.0359  0.3772
  150POPC   D2A 2366   5.998  10.169   9.094 -0.3942 -0.0728 -0.2349
  150POPC   C3A 2367   6.172  10.473   8.861 -0.0250  0.2099 -0.0098
  150POPC   C4A 2368   6.370  10.558   8.545  0.3224 -0.0234 -0.1404
  150POPC   C1B 2369   6.531  10.075   8.999  0.3588 -0.0663 -0.5197
  150POPC   C2B 2370   6.404  10.060   8.625 -0.0373 -0.0976 -0.1855
  150POPC   C3B 2371   6.046  10.061   8.462  0.1867  0.1186 -0.1692
  150POPC   C4B 2372   5.652   9.837   8.301 -0.1783  0.2842  0.0206
  151POPC   NC3 2373   6.438  11.876  11.391 -0.2369 -0.3067  0.3397
  151POPC   PO4 2374   6.821  11.617  11.349  0.0362 -0.1412  0.0747
  151POPC   GL1 2375   6.846  11.307  10.939 -0.2267  0.1614  0.0149
  151POPC   GL2 2376   6.983  11.323  10.705  0.2272  0.1623  0.0068
  151POPC   C1A 2377   6.484  11.099  10.631  0.2265 -0.0513 -0.1996
  151POPC   D2A 2378   6.372  11.135  10.229 -0.3243 -0.0388 -0.0319
  151POPC   C3A 2379   6.555  10.992   9.870 -0.0821 -0.3681  0.3236
  151POPC   C4A 2380   6.629  10.970   9.416 -0.0784 -0.0286 -0.3101
  151POPC   C1B 2381   6.714  11.556  10.286 -0.1598 -0.2472 -0.0497
  151POPC   C2B 2382   6.815  11.802   9.898 -0.0838  0.1293 -0.0022
  151POPC   C3B 2383   6.977  11.846   9.374 -0.2737 -0.2587 -0.1361
  151POPC   C4B 2384   6.816  11.872   8.937  0.1937 -0.0907 -0.2864
  152POPC   NC3 2385  12.193   1.325  10.891  0.1092  0.1060 -0.2554
  152POPC   PO4 2386  12.517   1.468  10.569  0.1001 -0.0232 -0.0469
  152POPC   GL1 2387  12.833   1.494  10.224  0.1403  0.5421  0.4185
  152POPC   GL2 2388  12.898   1.854  10.036 -0.1018 -0.2595  0.4290
  152POPC   C1A 2389  12.931   1.333   9.741 -0.0354 -0.1314 -0.0404
  152POPC   D2A 2390  13.255   1.212   9.532 -0.3754  0.1025  0.1409
  152POPC   C3A 2391  13.339   1.410   9.158  0.1915 -0.1133 -0.2039
  152POPC   C4A 2392  13.525   1.345   8.837 -0.3564 -0.1366  0.0148
  152POPC   C1B 2393  13.036   1.847   9.584 -0.2381 -0.1633 -0.0651
  152POPC   C2B 2394  13.222   2.010   9.293  0.1141 -0.2182 -0.0250
  152POPC   C3B 2395  13.329   1.826   8.879 -0.3014  0.0898  0.0692
  152POPC   C4B 2396  13.589   1.778   8.568 -0.2679  0.0727  0.4148
  153POPC   NC3 2397  11.598   9.156  10.674 -0.0741 -0.0431 -0.1514
  153POPC   PO4 2398  11.470   8.777  10.531  0.0898  0.1868  0.1180
  153POPC   GL1 2399  11.724   8.922  10.240  0.0358  0.2494  0.0903
  153POPC   GL2 2400  11.444   8.919  10.061  0.3172  0.2729  0.3081
  153POPC   C1A 2401  11.892   8.567   9.977 -0.0462 -0.1745  0.0141
  153POPC   D2A 2402  12.050   8.166   9.936  0.1624  0.2259 -0.1079
  153POPC   C3A 2403  12.106   7.949   9.547 -0.3089  0.2622  0.1899
  153POPC   C4A 2404  12.286   7.619   9.442  0.3159 -0.1523 -0.1244
  153POPC   C1B 2405  11.564   9.008   9.715  0.1449 -0.0027  0.0285
  153POPC   C2B 2406  11.762   9.199   9.381 -0.1987  0.0656  0.1882
  153POPC   C3B 2407  11.924   9.612   9.105 -0.2222  0.0555  0.0054
  153POPC   C4B 2408  11.677   9.818   8.857  0.1509  0.1597 -0.1264
  154POPC   NC3 2409   5.237   3.214  10.882 -0.0292  0.2681  0.2176
  154POPC   PO4 2410   5.359   2.775  10.820 -0.0744  0.1554  0.0397
  154POPC   GL1 2411   5.362   2.806  10.441 -0.0435 -0.0668 -0.0707
  154POPC   GL2 2412   5.113   3.006  10.295 -0.2795  0.1468 -0.0350
  154POPC   C1A 2413   5.614   2.946  10.115  0.1127  0.2687 -0.1775
  154POPC   D2A 2414   5.718   3.151   9.719  0.1387 -0.2623  0.1456
  154POPC   C3A 2415   5.502   3.301   9.425  0.2700  0.0818  0.2127
  154POPC   C4A 2416   5.306   3.310   9.022 -0.4529 -0.0835  0.0546
  154POPC   C1B 2417   4.853   2.840   9.972 -0.0338 -0.2273 -0.3420
  154POPC   C2B 2418   4.859   2.627   9.571 -0.0947 -0.1895  0.0692
  154POPC   C3B 2419   5.078   2.436   9.257 -0.0219 -0.3899 -0.1354
  154POPC   C4B 2420   5.456   2.364   9.003  0.2734  0.1862 -0.0353
  155POPC   NC3 2421  10.671   9.393  10.959 -0.1672  0.0695 -0.3445
  155POPC   PO4 2422  10.817   9.794  10.788 -0.0533 -0.1244  0.0789
  155POPC   GL1 2423  10.822   9.869  10.343  0.0925  0.1287  0.0404
  155POPC   GL2 2424  10.515   9.980  10.372 -0.3217  0.4045  0.0014
  155POPC   C1A 2425  10.758   9.558  10.040  0.0829  0.1208  0.2649
  155POPC   D2A 2426  10.613   9.562   9.734 -0.1071  0.2149  0.1553
  155POPC   C3A 2427  10.489   9.311   9.528 -0.0442  0.1010 -0.3251
  155POPC   C4A 2428  10.100   9.421   9.560  0.2583 -0.3138  0.0362
  155POPC   C1B 2429  10.548  10.040   9.875 -0.0569 -0.1947  0.0108
  155POPC   C2B 2430  10.329   9.936   9.476 -0.2130  0.2287  0.0480
  155POPC   C3B 2431  10.469   9.678   9.143  0.1142  0.1612 -0.2913
  155POPC   C4B 2432  10.603   9.330   8.779  0.0134  0.1038  0.1328
  156POPC   NC3 2433   0.161   1.733  11.085  0.0959  0.2194  0.1987
  156POPC   PO4 2434   0.395   1.463  10.881 -0.0869 -0.1588 -0.2583
  156POPC   GL1 2435   0.568   1.681  10.418  0.0430 -0.1265  0.1861
  156POPC   GL2 2436   0.545   2.105  10.439  0.1070 -0.0962 -0.0471
  156POPC   C1A 2437   0.646   1.856  10.069 -0.1625 -0.0589  0.0475
  156POPC   D2A 2438   0.958   1.978   9.869  0.0699  0.1337  0.4653
  156POPC   C3A 2439   1.372   1.814   9.912  0.0629  0.2413 -0.1843
  156POPC   C4A 2440   1.516   1.975  10.343 -0.0516 -0.2337  0.0658
  156POPC   C1B 2441   0.247   2.286  10.091  0.0176  0.2157 -0.1090
  156POPC   C2B 2442   0.135   2.265   9.712  0.1391 -0.3388  0.1698
  156POPC   C3B 2443  -0.191   2.373   9.434  0.0703  0.1116  0.2471
  156POPC   C4B 2444  -0.644   2.396   9.480  0.2680 -0.0277 -0.2424
  157POPC   NC3 2445  11.399  12.265  11.551  0.0655 -0.0197  0.0257
  157POPC   PO4 2446  11.110  12.358  11.111 -0.3103 -0.3712 -0.0358
  157POPC   GL1 2447  11.216  12.274  10.736  0.1851 -0.0328  0.1330
  157POPC   GL2 2448  11.214  12.632  10.656  0.1864 -0.0191  0.1635
  157POPC   C1A 2449  11.305  12.246  10.242  0.0382 -0.3103 -0.0335
  157POPC   D2A 2450  11.597  12.163  10.082 -0.1874 -0.0161 -0.2436
  157POPC   C3A 2451  11.623  12.536   9.820 -0.0570  0.1022  0.1818
  157POPC   C4A 2452  11.410  12.817   9.523  0.0501 -0.0317  0.0104
  157POPC   C1B 2453  11.189  13.104  10.341  0.2612 -0.0753  0.0359
  157POPC   C2B 2454  11.137  13.477  10.046  0.0408  0.2505 -0.4529
  157POPC   C3B 2455  11.037  13.627   9.646 -0.0302 -0.0173 -0.0513
  157POPC   C4B 2456  11.080  13.816   9.250 -0.1751 -0.1009  0.0344
  158POPC   NC3 2457  12.086   2.983  10.683  0.2207  0.0140  0.1286
  158POPC   PO4 2458  12.085   2.484  10.787  0.5595 -0.1249  0.1500
  158POPC   GL1 2459  11.834   2.306  10.451  0.0490 -0.1411  0.1873
  158POPC   GL2 2460  11.754   1.995  10.538  0.2005 -0.0623  0.0152
  158POPC   C1A 2461  11.554   2.315  10.080  0.0106 -0.0392 -0.1571
  158POPC   D2A 2462  11.483   2.252   9.686 -0.2492 -0.0479  0.2743
  158POPC   C3A 2463  11.125   2.117   9.590  0.2732  0.1937  0.2672
  158POPC   C4A 2464  10.956   1.824   9.317  0.1571  0.3468  0.0226
  158POPC   C1B 2465  11.321   1.881  10.492  0.1481  0.1880 -0.3704
  158POPC   C2B 2466  11.022   1.593  10.444 -0.0619  0.1961 -0.2153
  158POPC   C3B 2467  10.563   1.739  10.386  0.1775  0.4228  0.2965
  158POPC   C4B 2468  10.453   2.165  10.280 -0.1196 -0.1367 -0.1698
  159POPC   NC3 2469   1.378   5.558  11.244 -0.1225 -0.1608 -0.0899
  159POPC   PO4 2470   1.224   5.611  10.921  0.3029  0.1204 -0.1631
  159POPC   GL1 2471   1.396   5.825  10.505 -0.2829 -0.1608  0.0306
  159POPC   GL2 2472   1.184   6.067  10.538  0.0505  0.1200  0.2589
  159POPC   C1A 2473   1.740   5.983  10.192  0.4884 -0.0192 -0.3204
  159POPC   D2A 2474   1.937   6.271   9.902 -0.0869 -0.0095 -0.1216
  159POPC   C3A 2475   2.021   6.100   9.459 -0.0851  0.1598 -0.2730
  159POPC   C4A 2476   1.830   5.801   9.251  0.1841 -0.1109  0.0061
  159POPC   C1B 2477   1.186   6.078  10.137  0.0818 -0.1589  0.0761
  159POPC   C2B 2478   1.062   6.002   9.739 -0.1508  0.2418  0.1046
  159POPC   C3B 2479   0.867   6.042   9.262  0.1618  0.0651 -0.1741
  159POPC   C4B 2480   0.617   6.205   9.098 -0.2374  0.0029  0.0230
  160POPC   NC3 2481   2.678   1.616  11.216 -0.3312 -0.3563 -0.0953
  160POPC   PO4 2482   2.624   1.277  10.977  0.1425 -0.1309  0.0268
  160POPC   GL1 2483   2.665   1.471  10.528 -0.2077  0.0642  0.2569
  160POPC   GL2 2484   2.395   1.314  10.450 -0.1482 -0.5012  0.0180
  160POPC   C1A 2485   2.933   1.233  10.226  0.2029  0.2458  0.3013
  160POPC   D2A 2486   3.064   1.313   9.853 -0.2351 -0.1033 -0.1117
  160POPC   C3A 2487   3.256   0.995   9.576  0.0655  0.0509 -0.0034
  160POPC   C4A 2488   3.499   1.126   9.256 -0.0936  0.1263 -0.3869
  160POPC   C1B 2489   2.431   1.040  10.167  0.2170 -0.0011 -0.1237
  160POPC   C2B 2490   2.487   0.994   9.649 -0.0695 -0.1802  0.0358
  160POPC   C3B 2491   2.342   1.233   9.188  0.0989  0.0999  0.0799
  160POPC   C4B 2492   2.260   1.265   8.701  0.3234  0.2336  0.0211
  161POPC   NC3 2493   5.277   1.749  10.915 -0.2114 -0.2730  0.0472
  161POPC   PO4 2494   4.948   1.455  10.959  0.3380  0.3355  0.1172
  161POPC   GL1 2495   5.154   1.501  10.511  0.3059  0.0912 -0.2302
  161POPC   GL2 2496   5.427   1.391  10.505  0.0687 -0.4723  0.1861
  161POPC   C1A 2497   5.116   1.401  10.055  0.1071  0.0005 -0.2571
  161POPC   D2A 2498   5.184   1.356   9.597 -0.0915  0.3767 -0.1376
  161POPC   C3A 2499   5.193   1.013   9.406  0.0556  0.1086  0.1218
  161POPC   C4A 2500   5.446   0.679   9.239 -0.1462 -0.1893 -0.0892
  161POPC   C1B 2501   5.768   1.579  10.243 -0.0518 -0.0115 -0.1120
  161POPC   C2B 2502   5.744   1.938  10.004  0.1186  0.1468  0.1535
  161POPC   C3B 2503   5.981   2.119   9.806  0.0991 -0.3197  0.3173
  161POPC   C4B 2504   6.142   1.981   9.387 -0.0605 -0.1720  0.1256
  162POPC   NC3 2505   0.930  12.647  10.734 -0.1332  0.1902 -0.3499
  162POPC   PO4 2506   0.955  12.245  10.930  0.2132  0.0886  0.0285
  162POPC   GL1 2507   1.019  12.139  10.424 -0.0319  0.1380  0.1200
  162POPC   GL2 2508   1.017  12.529  10.273 -0.0014 -0.1059  0.0584
  162POPC   C1A 2509   1.028  12.107   9.905  0.0493  0.2660 -0.0561
  162POPC   D2A 2510   0.802  12.100   9.541  0.2685 -0.3285  0.0045
  162POPC   C3A 2511   0.725  12.358   9.308  0.3095 -0.1663 -0.0608
  162POPC   C4A 2512   0.485  12.710   9.273 -0.0739  0.2622  0.3336
  162POPC   C1B 2513   0.901  12.957  10.107  0.1304 -0.1471 -0.1150
  162POPC   C2B 2514   1.036  13.341  10.019  0.0670  0.2617 -0.1587
  162POPC   C3B 2515   1.281  13.609  10.070 -0.3651  0.3435 -0.0190
  162POPC   C4B 2516   1.523  13.945  10.142  0.1548 -0.0754  0.2938
  163POPC   NC3 2517   9.462  12.766  11.472  0.0525  0.1252  0.4813
  163POPC   PO4 2518   9.566  12.824  11.105  0.0357  0.0199 -0.0166
  163POPC   GL1 2519   9.585  12.923  10.726 -0.0782  0.2311 -0.0804
  163POPC   GL2 2520   9.493  13.256  10.629 -0.1106  0.0975 -0.1735
  163POPC   C1A 2521   9.936  12.905  10.396  0.1350  0.3638  0.1515
  163POPC   D2A 2522  10.314  12.672  10.168  0.4548 -0.1837 -0.2549
  163POPC   C3A 2523  10.380  12.892   9.721 -0.1760 -0.1611 -0.0572
  163POPC   C4A 2524  10.356  13.179   9.412  0.1257  0.3460 -0.0900
  163POPC   C1B 2525   9.247  13.446  10.264  0.4679  0.2110  0.0779
  163POPC   C2B 2526   9.329  13.678   9.906 -0.0433  0.0391  0.1224
  163POPC   C3B 2527   9.202  13.532   9.428  0.0106 -0.1533  0.0233
  163POPC   C4B 2528   9.079  13.596   8.974 -0.1499  0.1941 -0.0549
  164POPC   NC3 2529   3.145   8.190  11.298 -0.1443  0.4049 -0.1295
  164POPC   PO4 2530   2.823   8.279  10.991  0.0413 -0.0513 -0.3102
  164POPC   GL1 2531   2.712   8.067  10.686 -0.1871  0.1933 -0.0144
  164POPC   GL2 2532   2.730   8.198  10.438  0.0332 -0.1316  0.1815
  164POPC   C1A 2533   2.393   7.900  10.476  0.0295  0.1659  0.0339
  164POPC   D2A 2534   1.986   7.707  10.302  0.1653 -0.0397 -0.1295
  164POPC   C3A 2535   1.715   7.949  10.204  0.1332  0.0463  0.2359
  164POPC   C4A 2536   1.435   8.252  10.103 -0.2128  0.1609  0.3006
  164POPC   C1B 2537   2.606   7.996  10.022 -0.0872  0.0919 -0.0056
  164POPC   C2B 2538   2.206   7.721   9.877 -0.0842  0.2974  0.0959
  164POPC   C3B 2539   2.141   7.632   9.438 -0.0463 -0.3096 -0.2078
  164POPC   C4B 2540   1.781   7.381   9.282  0.1479  0.1505  0.0162
  165POPC   NC3 2541   5.844   2.467  10.999 -0.3655  0.0043 -0.1480
  165POPC   PO4 2542   5.613   2.093  10.808 -0.3269  0.2791  0.0296
  165POPC   GL1 2543   5.939   2.071  10.429 -0.0894  0.0068  0.1906
  165POPC   GL2 2544   6.140   1.890  10.512 -0.3067  0.1242  0.0078
  165POPC   C1A 2545   6.129   2.322  10.288 -0.1475 -0.1274  0.1700
  165POPC   D2A 2546   6.112   2.667  10.066 -0.2011  0.0148 -0.1148
  165POPC   C3A 2547   5.857   2.632   9.773  0.1722  0.3808  0.1470
  165POPC   C4A 2548   5.776   2.798   9.286 -0.1255  0.1243 -0.2084
  165POPC   C1B 2549   6.323   1.805  10.164  0.1168  0.2191 -0.0335
  165POPC   C2B 2550   6.084   1.574   9.830 -0.3476 -0.0760 -0.2507
  165POPC   C3B 2551   6.001   1.416   9.427  0.0486 -0.4303 -0.0667
  165POPC   C4B 2552   6.154   1.579   9.062  0.1149 -0.1016  0.1773
  166POPC   NC3 2553   6.329   9.635  10.744  0.4303 -0.1545  0.0118
  166POPC   PO4 2554   6.278   9.335  10.431 -0.2814  0.0188  0.2199
  166POPC   GL1 2555   6.126   9.748  10.277  0.0045 -0.0069  0.1476
  166POPC   GL2 2556   6.034   9.668  10.054  0.0205  0.0966 -0.2019
  166POPC   C1A 2557   6.128  10.190  10.297 -0.0480  0.1865 -0.0772
  166POPC   D2A 2558   5.925  10.657  10.442 -0.5638 -0.0058  0.0062
  166POPC   C3A 2559   5.538  10.674  10.182 -0.6265  0.0885 -0.1179
  166POPC   C4A 2560   5.189  10.517   9.794 -0.2988 -0.0141 -0.1934
  166POPC   C1B 2561   5.832   9.998   9.951  0.0853 -0.2874 -0.2674
  166POPC   C2B 2562   5.733  10.226   9.596 -0.3500 -0.1520 -0.0415
  166POPC   C3B 2563   5.796  10.562   9.231 -0.2608 -0.1885 -0.1498
  166POPC   C4B 2564   5.946  10.900   9.058 -0.0842  0.2067 -0.1304
  167POPC   NC3 2565   9.577   3.227  11.230  0.1210  0.1746 -0.1648
  167POPC   PO4 2566   9.660   2.913  10.975  0.0507  0.0458  0.2256
  167POPC   GL1 2567   9.594   3.239  10.689  0.3894  0.1807 -0.3055
  167POPC   GL2 2568   9.916   3.427  10.557  0.2809 -0.0844 -0.1576
  167POPC   C1A 2569   9.662   2.946  10.310 -0.1484 -0.1668  0.1642
  167POPC   D2A 2570   9.644   2.618   9.973  0.1289  0.1362  0.1203
  167POPC   C3A 2571  10.034   2.615   9.677  0.3739 -0.0119  0.0589
  167POPC   C4A 2572  10.297   2.537   9.382  0.0878 -0.0618 -0.1398
  167POPC   C1B 2573   9.831   3.477  10.153 -0.1236  0.0544 -0.1436
  167POPC   C2B 2574   9.759   3.405   9.667  0.1813  0.0938  0.0799
  167POPC   C3B 2575   9.683   3.315   9.248  0.0671 -0.3806  0.1724
  167POPC   C4B 2576   9.625   3.388   8.769  0.1376  0.0797 -0.0449
  168POPC   NC3 2577  11.233   3.284  10.684 -0.0740  0.1732  0.2625
  168POPC   PO4 2578  10.801   3.169  11.028 -0.0813  0.1354  0.2342
  168POPC   GL1 2579  10.675   3.191  10.641 -0.1238  0.0667  0.1431
  168POPC   GL2 2580  10.540   2.865  10.551  0.3770 -0.1974 -0.2017
  168POPC   C1A 2581  10.867   3.385  10.176 -0.0868 -0.1794 -0.2600
  168POPC   D2A 2582  10.770   3.291   9.826  0.0459  0.1307  0.2233
  168POPC   C3A 2583  11.083   3.065   9.685 -0.0517 -0.3010 -0.3655
  168POPC   C4A 2584  11.257   3.063   9.258  0.0243  0.1208  0.3651
  168POPC   C1B 2585  10.332   3.111  10.176  0.0934 -0.0321 -0.1101
  168POPC   C2B 2586   9.992   3.032   9.874 -0.2444 -0.0054  0.1020
  168POPC   C3B 2587  10.069   3.048   9.440  0.0752  0.0083  0.0246
  168POPC   C4B 2588  10.375   2.872   9.037  0.2852 -0.1216  0.0927
  169POPC   NC3 2589  11.313   6.120  10.899  0.1829 -0.4606 -0.0203
  169POPC   PO4 2590  11.164   5.703  11.063  0.0768 -0.2850  0.1912
  169POPC   GL1 2591  10.902   5.963  10.729  0.2124  0.2240 -0.0007
  169POPC   GL2 2592  10.569   5.825  10.719  0.3132  0.0903 -0.1345
  169POPC   C1A 2593  11.056   6.128  10.348  0.1415 -0.2005  0.2295
  169POPC   D2A 2594  11.125   6.379   9.895 -0.0357 -0.1515  0.1851
  169POPC   C3A 2595  11.086   6.173   9.486 -0.1844  0.3014  0.0689
  169POPC   C4A 2596  10.972   6.018   9.152 -0.0846 -0.1273  0.0061
  169POPC   C1B 2597  10.614   5.834  10.310 -0.1920 -0.2664 -0.1102
  169POPC   C2B 2598  10.626   5.614   9.991 -0.0145  0.2728 -0.0719
  169POPC   C3B 2599  10.754   5.628   9.535  0.0006  0.0631 -0.0389
  169POPC   C4B 2600  10.976   5.524   9.212  0.0262  0.2987 -0.2474
  170POPC   NC3 2601   0.020   0.619  10.923 -0.0367 -0.1478  0.0044
  170POPC   PO4 2602  -0.225   0.245  10.888 -0.0120  0.0320 -0.0937
  170POPC   GL1 2603  -0.211   0.233  10.345  0.2700 -0.2459  0.3804
  170POPC   GL2 2604   0.058   0.350  10.025  0.3054  0.1515 -0.0127
  170POPC   C1A 2605  -0.510   0.315  10.023  0.1195  0.0158 -0.1278
  170POPC   D2A 2606  -0.685   0.468   9.710  0.1388  0.0881 -0.0819
  170POPC   C3A 2607  -0.727   0.167   9.401 -0.1759  0.1019  0.1784
  170POPC   C4A 2608  -0.850   0.263   8.967 -0.2507 -0.0665  0.0431
  170POPC   C1B 2609  -0.244   0.713   9.928 -0.0010 -0.0008  0.0905
  170POPC   C2B 2610  -0.480   1.002   9.870 -0.0810 -0.1976  0.2612
  170POPC   C3B 2611  -0.939   1.114  10.058  0.0314 -0.1373 -0.0766
  170POPC   C4B 2612  -1.356   1.174  10.040 -0.0034 -0.0234 -0.0662
  171POPC   NC3 2613   6.506   3.130  11.081  0.1069 -0.0243  0.0241
  171POPC   PO4 2614   6.219   2.841  11.079 -0.3326 -0.3153  0.0652
  171POPC   GL1 2615   6.171   2.842  10.617 -0.1427 -0.2728  0.1879
  171POPC   GL2 2616   5.864   2.740  10.489 -0.0576  0.1276 -0.3235
  171POPC   C1A 2617   6.161   3.161  10.253 -0.1271  0.0027  0.0681
  171POPC   D2A 2618   6.114   3.430   9.896 -0.2885 -0.1764  0.2357
  171POPC   C3A 2619   6.094   3.363   9.426 -0.1079 -0.1508  0.0424
  171POPC   C4A 2620   5.854   3.314   9.133  0.4434  0.2298 -0.1328
  171POPC   C1B 2621   5.632   2.448  10.214  0.0986  0.1003 -0.0717
  171POPC   C2B 2622   5.265   2.438   9.992  0.0565 -0.0603  0.3293
  171POPC   C3B 2623   4.962   2.159   9.747  0.4291 -0.0793 -0.0461
  171POPC   C4B 2624   4.939   1.884   9.409 -0.1553  0.0185  0.1297
  172POPC   NC3 2625   2.002   4.400  10.798  0.2877 -0.1207  0.1670
  172POPC   PO4 2626   2.016   4.028  10.881 -0.0196 -0.1094  0.2814
  172POPC   GL1 2627   2.302   4.038  10.516 -0.0530  0.1737  0.1921
  172POPC   GL2 2628   2.626   4.129  10.539 -0.1587 -0.1749 -0.3178
  172POPC   C1A 2629   2.154   4.339  10.194 -0.5705  0.3100  0.2676
  172POPC   D2A 2630   1.934   4.669   9.945 -0.2987 -0.1224  0.0018
  172POPC   C3A 2631   1.826   4.972   9.708  0.3346  0.0790  0.1559
  172POPC   C4A 2632   1.787   5.355   9.410 -0.1968 -0.3270  0.0774
  172POPC   C1B 2633   2.688   4.246  10.136 -0.0189 -0.0741 -0.2533
  172POPC   C2B 2634   2.902   4.347   9.778  0.0173 -0.1657  0.1374
  172POPC   C3B 2635   2.906   4.137   9.279  0.1678 -0.2147 -0.0803
  172POPC   C4B 2636   2.946   4.093   8.750  0.3049 -0.2384  0.1908
  173POPC   NC3 2637   3.192   1.440  10.946 -0.4422 -0.1069  0.1181
  173POPC   PO4 2638   3.428   1.032  10.851 -0.3555  0.0654  0.0799
  173POPC   GL1 2639   3.608   1.103  10.456  0.0545 -0.1194  0.2719
  173POPC   GL2 2640   3.472   1.432  10.359  0.2519  0.0877 -0.0168
  173POPC   C1A 2641   3.530   0.992  10.000 -0.2803 -0.2224  0.0657
  173POPC   D2A 2642   3.768   1.214   9.636 -0.1309  0.0653 -0.0134
  173POPC   C3A 2643   4.015   0.881   9.301  0.0760 -0.1971 -0.0035
  173POPC   C4A 2644   4.062   0.609   8.979 -0.1092 -0.1330 -0.0475
  173POPC   C1B 2645   3.735   1.588   9.975  0.1042 -0.0756  0.0182
  173POPC   C2B 2646   3.423   1.584   9.624 -0.0798 -0.0081 -0.0019
  173POPC   C3B 2647   3.176   1.520   9.210 -0.1565 -0.3525  0.0623
  173POPC   C4B 2648   2.881   1.418   8.939  0.5476 -0.3354  0.1172
  174POPC   NC3 2649   0.467   9.623  11.041 -0.0838 -0.2352  0.0934
  174POPC   PO4 2650   0.211   9.308  11.213 -0.1473 -0.0962  0.0119
  174POPC   GL1 2651   0.169   9.318  10.772 -0.2616  0.1259  0.0865
  174POPC   GL2 2652   0.018   9.558  10.629 -0.0834 -0.1984  0.1101
  174POPC   C1A 2653   0.414   9.339  10.380  0.0097  0.0159  0.0293
  174POPC   D2A 2654   0.458   9.331   9.925 -0.0854  0.2553  0.1826
  174POPC   C3A 2655   0.693   9.285   9.609  0.3121  0.1774 -0.1539
  174POPC   C4A 2656   0.841   9.550   9.251  0.2036  0.2098  0.1610
  174POPC   C1B 2657  -0.238   9.477  10.336 -0.1318 -0.0263 -0.0197
  174POPC   C2B 2658  -0.585   9.553  10.237 -0.0164 -0.1603 -0.1523
  174POPC   C3B 2659  -0.881   9.783  10.035 -0.0126 -0.1042  0.0597
  174POPC   C4B 2660  -0.955  10.082   9.746 -0.0018  0.0494 -0.2184
  175POPC   NC3 2661   7.305  10.825  11.770 -0.2095 -0.0134 -0.4431
  175POPC   PO4 2662   7.395  10.982  11.429 -0.0578  0.0940  0.0065
  175POPC   GL1 2663   7.304  10.920  11.009  0.3774 -0.2153 -0.0259
  175POPC   GL2 2664   7.534  10.671  10.982  0.0449 -0.1101 -0.0880
  175POPC   C1A 2665   7.320  10.847  10.531 -0.1936 -0.0985 -0.0912
  175POPC   D2A 2666   7.215  10.501  10.226 -0.0132  0.4687 -0.2619
  175POPC   C3A 2667   6.899  10.598   9.905  0.0493 -0.0862  0.2657
  175POPC   C4A 2668   7.076  10.577   9.403 -0.0286 -0.0016  0.0950
  175POPC   C1B 2669   7.779  10.639  10.586 -0.1686 -0.1643 -0.2176
  175POPC   C2B 2670   7.706  10.685  10.159  0.2196  0.3020 -0.2721
  175POPC   C3B 2671   7.445  10.701   9.751  0.0839  0.0393 -0.0057
  175POPC   C4B 2672   7.219  10.967   9.627 -0.1383  0.2070 -0.0997
  176POPC   NC3 2673   6.337  10.866  11.174  0.1937  0.0321 -0.0205
  176POPC   PO4 2674   6.418  10.371  11.170  0.3390  0.1378 -0.1869
  176POPC   GL1 2675   6.629  10.506  10.761  0.2638 -0.0202  0.3165
  176POPC   GL2 2676   6.862  10.765  10.819 -0.0803  0.0764  0.0730
  176POPC   C1A 2677   6.420  10.555  10.466  0.2572 -0.1008 -0.0053
  176POPC   D2A 2678   6.347  10.620  10.124 -0.0647  0.0878  0.1803
  176POPC   C3A 2679   6.051  10.516   9.909  0.0760 -0.0752  0.0550
  176POPC   C4A 2680   5.663  10.708   9.686 -0.1642 -0.1374 -0.1549
  176POPC   C1B 2681   6.847  10.812  10.423 -0.1451  0.5306 -0.3061
  176POPC   C2B 2682   6.970  11.116  10.134  0.1314 -0.2587  0.1296
  176POPC   C3B 2683   7.220  11.438  10.000  0.2708  0.0259 -0.1903
  176POPC   C4B 2684   7.341  11.807   9.840 -0.0512 -0.0327  0.2275
  177POPC   NC3 2685   4.814   2.477  11.060 -0.0448  0.1142 -0.0657
  177POPC   PO4 2686   4.418   2.487  10.993 -0.0285 -0.2281 -0.1745
  177POPC   GL1 2687   4.556   2.360  10.548  0.0256 -0.0115  0.1958
  177POPC   GL2 2688   4.634   2.630  10.380  0.0927  0.1162 -0.0824
  177POPC   C1A 2689   4.851   2.153  10.258 -0.2732 -0.0478 -0.0865
  177POPC   D2A 2690   4.744   1.765   9.940 -0.3053  0.1031  0.0230
  177POPC   C3A 2691   4.585   1.304  10.130  0.0867 -0.1354  0.0960
  177POPC   C4A 2692   4.421   0.810  10.301  0.0356 -0.1486 -0.1227
  177POPC   C1B 2693   4.342   2.861  10.041  0.0278 -0.2885 -0.2748
  177POPC   C2B 2694   4.497   2.913   9.572 -0.1402  0.1597 -0.0180
  177POPC   C3B 2695   4.558   3.279   9.227  0.0286 -0.0314 -0.0771
  177POPC   C4B 2696   4.652   3.445   8.745  0.1212 -0.1315 -0.0103
  178POPC   NC3 2697   4.342   8.364  10.168 -0.0589 -0.2036 -0.1825
  178POPC   PO4 2698   4.324   8.689  10.381  0.2453 -0.3906 -0.0639
  178POPC   GL1 2699   3.903   8.739  10.364 -0.0061  0.0040  0.1403
  178POPC   GL2 2700   3.815   8.464  10.543  0.1838  0.3361 -0.0493
  178POPC   C1A 2701   3.446   8.733  10.318  0.2706 -0.2702 -0.0718
  178POPC   D2A 2702   3.067   8.973  10.066  0.1543  0.0263  0.2884
  178POPC   C3A 2703   2.842   8.907   9.718 -0.2294 -0.1338 -0.2114
  178POPC   C4A 2704   2.445   8.826   9.439  0.0811  0.2365  0.3615
  178POPC   C1B 2705   3.867   8.000  10.577  0.4582 -0.2112 -0.2855
  178POPC   C2B 2706   3.619   7.591  10.473 -0.0336 -0.4476  0.0385
  178POPC   C3B 2707   3.267   7.373  10.569 -0.0285 -0.0128  0.0617
  178POPC   C4B 2708   2.814   7.244  10.589 -0.2119 -0.0773  0.2221
  179POPC   NC3 2709  12.042   6.029  11.049  0.1337 -0.0365  0.0486
  179POPC   PO4 2710  11.748   5.908  10.733  0.4092  0.1994 -0.1220
  179POPC   GL1 2711  11.796   5.797  10.324  0.1915 -0.2231  0.0258
  179POPC   GL2 2712  12.122   5.944  10.152 -0.0349 -0.1693  0.1519
  179POPC   C1A 2713  11.685   5.563  10.038 -0.0751 -0.0545 -0.0790
  179POPC   D2A 2714  11.817   5.708   9.651  0.1909 -0.0517 -0.2404
  179POPC   C3A 2715  12.110   5.871   9.446 -0.1391  0.0602  0.2737
  179POPC   C4A 2716  12.395   6.227   9.445  0.1669 -0.0193  0.1475
  179POPC   C1B 2717  12.271   5.607   9.818  0.2475 -0.0336 -0.1213
  179POPC   C2B 2718  12.533   5.612   9.553 -0.3285 -0.1220  0.1301
  179POPC   C3B 2719  12.853   5.448   9.330 -0.1011 -0.0492  0.1391
  179POPC   C4B 2720  13.079   5.068   9.023  0.1339  0.1443 -0.1269
  180POPC   NC3 2721   0.250   5.477  11.246  0.2073 -0.2964  0.0545
  180POPC   PO4 2722   0.505   5.858  11.195 -0.1123 -0.3177  0.4145
  180POPC   GL1 2723   0.699   5.638  10.850  0.0962 -0.0537 -0.1007
  180POPC   GL2 2724   0.690   5.313  10.898 -0.0292  0.2288 -0.1045
  180POPC   C1A 2725   0.868   5.706  10.394 -0.0854  0.4928 -0.2051
  180POPC   D2A 2726   0.691   5.728  10.026  0.1998 -0.1238 -0.3731
  180POPC   C3A 2727   0.559   6.049   9.772  0.0004  0.0454 -0.2560
  180POPC   C4A 2728   0.335   6.251   9.499 -0.1854 -0.0645  0.0561
  180POPC   C1B 2729   0.719   5.110  10.554  0.0891  0.0784 -0.2147
  180POPC   C2B 2730   0.928   4.802  10.249  0.0107  0.0290  0.5518
  180POPC   C3B 2731   0.668   4.501  10.089 -0.1787 -0.0211  0.0979
  180POPC   C4B 2732   0.514   4.484   9.605  0.0454 -0.1424  0.3341
  181POPC   NC3 2733   7.596   0.103  10.950  0.2513  0.0267 -0.0747
  181POPC   PO4 2734   7.219   0.199  10.708  0.2383  0.1632  0.2986
  181POPC   GL1 2735   7.055   0.426  10.390  0.2317 -0.3199  0.2418
  181POPC   GL2 2736   7.054   0.763  10.484  0.1722 -0.0943 -0.0273
  181POPC   C1A 2737   7.109   0.498   9.907 -0.0733 -0.0778  0.1679
  181POPC   D2A 2738   7.139   0.654   9.455 -0.2157  0.6136 -0.1171
  181POPC   C3A 2739   6.898   0.715   9.002 -0.0605 -0.0911  0.0647
  181POPC   C4A 2740   7.068   0.822   8.650 -0.1423  0.0131  0.0765
  181POPC   C1B 2741   7.405   0.797  10.245  0.4079  0.2619  0.1904
  181POPC   C2B 2742   7.597   0.597   9.902  0.3905 -0.0681  0.1745
  181POPC   C3B 2743   7.434   0.197   9.666  0.2510 -0.3381  0.0244
  181POPC   C4B 2744   7.147  -0.092   9.875  0.0577  0.2952 -0.2710
  182POPC   NC3 2745   1.270   4.137  11.505 -0.3368  0.4224 -0.1320
  182POPC   PO4 2746   0.954   4.231  11.065 -0.0436 -0.2163  0.0583
  182POPC   GL1 2747   1.000   4.196  10.665 -0.0261  0.2279  0.1153
  182POPC   GL2 2748   0.694   4.450  10.558 -0.1423 -0.3446  0.1029
  182POPC   C1A 2749   1.225   4.084  10.303 -0.2544  0.1770 -0.4535
  182POPC   D2A 2750   1.261   4.474  10.041  0.2119  0.2952  0.1024
  182POPC   C3A 2751   1.359   4.467   9.623 -0.3247 -0.0154 -0.0891
  182POPC   C4A 2752   1.044   4.314   9.376  0.1924  0.3241  0.2074
  182POPC   C1B 2753   0.348   4.255  10.407  0.3518 -0.0210  0.0485
  182POPC   C2B 2754  -0.037   4.165  10.174  0.2087  0.1696  0.0699
  182POPC   C3B 2755  -0.377   4.400   9.936 -0.0166  0.4226 -0.4836
  182POPC   C4B 2756  -0.604   4.453   9.558  0.0700  0.4434 -0.1761
  183POPC   NC3 2757   1.917   3.208  11.185  0.1941  0.0618 -0.1655
  183POPC   PO4 2758   1.551   3.269  11.104 -0.0782 -0.0683 -0.2328
  183POPC   GL1 2759   1.428   3.180  10.704  0.0121  0.0421 -0.1071
  183POPC   GL2 2760   1.273   2.853  10.663  0.0109 -0.3075  0.0292
  183POPC   C1A 2761   1.542   3.098  10.181  0.1877  0.1732 -0.2537
  183POPC   D2A 2762   1.571   2.876   9.745  0.2951  0.0423 -0.0842
  183POPC   C3A 2763   1.238   2.805   9.524  0.0427 -0.4292 -0.1548
  183POPC   C4A 2764   0.968   2.521   9.121  0.0931 -0.0118  0.0903
  183POPC   C1B 2765   1.422   2.593  10.347  0.2898  0.1156  0.4454
  183POPC   C2B 2766   1.257   2.559   9.934 -0.3289 -0.2258  0.0213
  183POPC   C3B 2767   1.150   2.333   9.591  0.1347 -0.0450  0.5280
  183POPC   C4B 2768   1.118   1.994   9.302  0.1713  0.1587 -0.0014
  184POPC   NC3 2769   3.019   2.546  11.411  0.1231  0.1244  0.0258
  184POPC   PO4 2770   3.056   2.387  11.092 -0.0038  0.1325  0.1747
  184POPC   GL1 2771   2.908   2.463  10.753 -0.0728 -0.0530  0.0394
  184POPC   GL2 2772   3.139   2.305  10.651 -0.2154 -0.0089 -0.2572
  184POPC   C1A 2773   2.813   2.533  10.258  0.0435  0.1175 -0.1663
  184POPC   D2A 2774   2.878   2.898  10.147 -0.2693 -0.1221 -0.3615
  184POPC   C3A 2775   2.873   2.905   9.682 -0.0027  0.0299 -0.1409
  184POPC   C4A 2776   2.725   2.437   9.471  0.0871  0.2556 -0.1566
  184POPC   C1B 2777   3.168   2.168  10.251  0.2116 -0.0086 -0.2520
  184POPC   C2B 2778   3.030   2.300   9.810 -0.1444  0.0673 -0.4205
  184POPC   C3B 2779   3.212   2.247   9.477 -0.1576  0.0264  0.2110
  184POPC   C4B 2780   3.230   2.222   9.016  0.0268  0.2019 -0.0123
  185POPC   NC3 2781   8.333   3.754  11.113 -0.2383 -0.3195 -0.0373
  185POPC   PO4 2782   8.068   3.419  11.029 -0.2298 -0.1048  0.1691
  185POPC   GL1 2783   8.254   3.420  10.659  0.0458 -0.1308  0.3262
  185POPC   GL2 2784   8.396   3.661  10.480  0.5822  0.0067 -0.3421
  185POPC   C1A 2785   8.271   3.291  10.240  0.1804  0.1797  0.1473
  185POPC   D2A 2786   7.961   3.331   9.821 -0.2068  0.0995  0.1982
  185POPC   C3A 2787   8.170   3.243   9.385  0.0836 -0.2787  0.3806
  185POPC   C4A 2788   8.373   3.281   9.043 -0.0695 -0.0453  0.3870
  185POPC   C1B 2789   8.754   3.534  10.313 -0.2768 -0.0999  0.1379
  185POPC   C2B 2790   8.972   3.556   9.951 -0.1595  0.1543  0.2110
  185POPC   C3B 2791   9.286   3.739   9.728 -0.0972 -0.0429  0.0515
  185POPC   C4B 2792   9.584   4.156   9.557  0.0305 -0.0058  0.2249
  186POPC   NC3 2793   5.792  13.023  11.393  0.0955 -0.0524  0.3126
  186POPC   PO4 2794   5.636  13.380  11.078  0.0731  0.0648 -0.1115
  186POPC   GL1 2795   5.428  13.665  10.753 -0.1230  0.1010  0.3923
  186POPC   GL2 2796   5.166  13.631  10.544 -0.0583  0.2179 -0.1617
  186POPC   C1A 2797   5.575  13.940  10.355 -0.0205  0.3238 -0.0298
  186POPC   D2A 2798   5.878  14.178  10.029  0.0847  0.4350  0.1019
  186POPC   C3A 2799   5.613  14.453   9.768 -0.2325 -0.1361  0.2980
  186POPC   C4A 2800   5.261  14.882   9.804  0.2086 -0.2188  0.2929
  186POPC   C1B 2801   4.907  13.727  10.197  0.0251  0.1030  0.1883
  186POPC   C2B 2802   4.792  14.047   9.880 -0.0543  0.1690 -0.0093
  186POPC   C3B 2803   4.716  14.346   9.505 -0.1308 -0.2948 -0.0879
  186POPC   C4B 2804   4.998  14.497   9.133  0.0191  0.2296 -0.0112
  187POPC   NC3 2805  11.243   8.022  10.873 -0.0849 -0.1194 -0.3604
  187POPC   PO4 2806  11.495   8.419  10.870 -0.2166  0.0395 -0.0161
  187POPC   GL1 2807  11.377   8.265  10.438  0.3118  0.1539 -0.0456
  187POPC   GL2 2808  11.367   8.396  10.199 -0.0425  0.1350  0.0402
  187POPC   C1A 2809  11.643   8.040  10.153 -0.2303  0.3005  0.0223
  187POPC   D2A 2810  11.716   7.807   9.866  0.2040  0.0587  0.0485
  187POPC   C3A 2811  12.074   7.568   9.915  0.3038  0.1647  0.0401
  187POPC   C4A 2812  12.487   7.579  10.009  0.0876  0.6043  0.3612
  187POPC   C1B 2813  11.578   8.323   9.744  0.2213  0.0428  0.1352
  187POPC   C2B 2814  11.550   8.638   9.396  0.2418 -0.0987  0.1481
  187POPC   C3B 2815  11.320   8.936   9.185  0.0497  0.0117  0.1816
  187POPC   C4B 2816  11.414   9.317   8.962  0.2162  0.0341  0.1103
  188POPC   NC3 2817  11.323   7.174  10.879  0.0832  0.1420 -0.1642
  188POPC   PO4 2818  11.509   7.554  11.022  0.0912  0.1131  0.0913
  188POPC   GL1 2819  11.453   7.607  10.537 -0.3758  0.5082 -0.1080
  188POPC   GL2 2820  11.102   7.596  10.566 -0.2070 -0.0353  0.0266
  188POPC   C1A 2821  11.407   7.582  10.165  0.2466 -0.1349  0.0133
  188POPC   D2A 2822  11.265   7.608   9.724  0.0669  0.1871  0.0754
  188POPC   C3A 2823  11.363   7.983   9.421 -0.4236 -0.1625 -0.0258
  188POPC   C4A 2824  11.172   8.360   9.196 -0.3009  0.1727 -0.2956
  188POPC   C1B 2825  10.948   7.531  10.131  0.0706  0.0687  0.2183
  188POPC   C2B 2826  10.662   7.492   9.679  0.0151 -0.0886 -0.0553
  188POPC   C3B 2827  10.532   7.460   9.326 -0.1964  0.1648  0.1566
  188POPC   C4B 2828  10.478   7.261   8.986  0.1286  0.0718 -0.0329
  189POPC   NC3 2829  12.912   4.351  10.895 -0.0641 -0.2297 -0.0923
  189POPC   PO4 2830  12.628   4.162  11.160  0.0705 -0.0312 -0.2189
  189POPC   GL1 2831  12.487   3.913  10.847 -0.2122  0.0137  0.1454
  189POPC   GL2 2832  12.343   3.939  10.501  0.3351  0.3485  0.1316
  189POPC   C1A 2833  12.817   3.823  10.461  0.0268 -0.1704 -0.5122
  189POPC   D2A 2834  13.285   3.726  10.431 -0.1153  0.2311  0.0456
  189POPC   C3A 2835  13.462   3.759  10.059  0.0170  0.3441 -0.0560
  189POPC   C4A 2836  13.466   4.050   9.881  0.1412 -0.3553  0.0294
  189POPC   C1B 2837  12.287   3.929  10.032  0.1069  0.2848  0.1669
  189POPC   C2B 2838  12.077   4.119   9.595  0.2641 -0.1249 -0.0221
  189POPC   C3B 2839  12.030   4.390   9.208 -0.3654  0.2264  0.0772
  189POPC   C4B 2840  12.149   4.770   9.088 -0.2905 -0.1492 -0.0617
  190POPC   NC3 2841   2.218   2.374  10.938  0.4701  0.1642  0.0126
  190POPC   PO4 2842   1.970   2.713  11.051 -0.1251 -0.0995 -0.1021
  190POPC   GL1 2843   1.773   2.836  10.703  0.0689  0.3950 -0.1866
  190POPC   GL2 2844   1.858   3.074  10.555 -0.2123 -0.2037  0.0366
  190POPC   C1A 2845   1.868   2.668  10.243 -0.4364  0.1788  0.1050
  190POPC   D2A 2846   1.860   2.520   9.794  0.0219 -0.2444  0.1003
  190POPC   C3A 2847   1.632   2.152   9.626  0.1231  0.0430  0.1604
  190POPC   C4A 2848   1.628   1.830   9.418  0.0704  0.1819  0.0607
  190POPC   C1B 2849   1.995   3.140  10.176 -0.1602  0.0399  0.3675
  190POPC   C2B 2850   1.987   3.153   9.787  0.1524  0.3827 -0.0461
  190POPC   C3B 2851   1.619   3.201   9.378 -0.1166 -0.1507  0.1124
  190POPC   C4B 2852   1.291   3.139   9.179  0.3693 -0.0170  0.0051
  191POPC   NC3 2853  10.237   1.472  11.700 -0.0431 -0.5917 -0.1172
  191POPC   PO4 2854  10.284   1.334  11.307  0.0721  0.2046 -0.1308
  191POPC   GL1 2855  10.187   1.099  10.978 -0.2984 -0.1637 -0.3614
  191POPC   GL2 2856  10.088   1.460  10.668 -0.3740  0.1064  0.0127
  191POPC   C1A 2857  10.181   0.883  10.609  0.0204 -0.0177  0.1908
  191POPC   D2A 2858  10.162   0.735  10.205 -0.0672 -0.3819 -0.0675
  191POPC   C3A 2859  10.154   1.016   9.852  0.0935 -0.0525  0.1396
  191POPC   C4A 2860  10.107   1.374   9.494  0.1435 -0.2682 -0.1203
  191POPC   C1B 2861  10.111   1.710  10.234 -0.1033 -0.0011  0.1725
  191POPC   C2B 2862  10.318   1.658   9.870 -0.2571 -0.2329  0.0443
  191POPC   C3B 2863  10.593   1.484   9.477  0.1533  0.2840  0.1667
  191POPC   C4B 2864  10.826   1.138   9.550  0.1496 -0.1821 -0.2404
  192POPC   NC3 2865   0.276  11.188  11.490 -0.2356 -0.0040 -0.4303
  192POPC   PO4 2866   0.352  10.956  11.103  0.2720 -0.1278 -0.3678
  192POPC   GL1 2867   0.301  10.977  10.628  0.1971  0.0900 -0.0991
  192POPC   GL2 2868  -0.032  10.888  10.547  0.1926  0.3239  0.0508
  192POPC   C1A 2869   0.586  11.243  10.312  0.4807  0.0401  0.0341
  192POPC   D2A 2870   0.709  11.672  10.029  0.0660 -0.0160  0.6452
  192POPC   C3A 2871   0.528  12.095   9.973 -0.2026  0.0864  0.1829
  192POPC   C4A 2872   0.491  12.491  10.203  0.1009 -0.1117 -0.1755
  192POPC   C1B 2873   0.225  10.799  10.107  0.1978 -0.2582 -0.5798
  192POPC   C2B 2874   0.412  11.182   9.795 -0.5462  0.0168  0.0186
  192POPC   C3B 2875   0.412  11.049   9.350  0.2436  0.0217  0.0734
  192POPC   C4B 2876   0.421  10.552   9.328  0.1435 -0.1870 -0.2336
  193POPC   NC3 2877   6.380  11.768  10.763 -0.2020  0.0427  0.0425
  193POPC   PO4 2878   6.596  12.059  10.910  0.2626 -0.0406 -0.3713
  193POPC   GL1 2879   6.744  12.023  10.533  0.4550  0.0347 -0.5251
  193POPC   GL2 2880   6.499  12.000  10.332 -0.0869 -0.1445  0.1073
  193POPC   C1A 2881   6.895  12.307  10.205  0.3513 -0.4480 -0.0084
  193POPC   D2A 2882   6.792  12.576   9.923 -0.1220  0.1974  0.3432
  193POPC   C3A 2883   6.475  12.351   9.631  0.1728 -0.1225 -0.0089
  193POPC   C4A 2884   5.976  12.317   9.672 -0.0596 -0.1558  0.0124
  193POPC   C1B 2885   6.330  11.984   9.917  0.2284 -0.2543 -0.4418
  193POPC   C2B 2886   6.120  11.777   9.466 -0.1029  0.1054  0.0063
  193POPC   C3B 2887   6.336  11.597   9.105  0.1144 -0.1383 -0.0746
  193POPC   C4B 2888   6.725  11.407   9.150 -0.0653  0.0618  0.2097
  194POPC   NC3 2889   2.548   8.683  11.199  0.0804 -0.0265 -0.1312
  194POPC   PO4 2890   2.673   9.016  10.874 -0.0120  0.2551  0.0858
  194POPC   GL1 2891   2.490   9.328  10.650 -0.0192 -0.1516 -0.2681
  194POPC   GL2 2892   2.117   9.266  10.557 -0.2133  0.2988 -0.2645
  194POPC   C1A 2893   2.394   9.721  10.457 -0.1740 -0.4186 -0.0139
  194POPC   D2A 2894   2.166   9.958  10.122  0.0687 -0.1558  0.4010
  194POPC   C3A 2895   2.419   9.729   9.753 -0.2521 -0.0293  0.1033
  194POPC   C4A 2896   2.667   9.738   9.368  0.0229  0.0015  0.1865
  194POPC   C1B 2897   2.117   9.371  10.167 -0.2908 -0.0027 -0.1076
  194POPC   C2B 2898   1.940   9.321   9.759  0.2594 -0.0109  0.0951
  194POPC   C3B 2899   1.528   9.335   9.664  0.1635 -0.2523 -0.0351
  194POPC   C4B 2900   1.395   9.311   9.244  0.0424  0.3532 -0.2851
  195POPC   NC3 2901  10.395   8.423  10.876  0.1616 -0.0442  0.0091
  195POPC   PO4 2902  10.728   8.005  10.907  0.0715 -0.0884  0.2094
  195POPC   GL1 2903  10.602   8.179  10.530  0.0668  0.0557 -0.1771
  195POPC   GL2 2904  10.928   8.048  10.423  0.0401  0.4026  0.1665
  195POPC   C1A 2905  10.659   8.394  10.098 -0.0244  0.0513 -0.1844
  195POPC   D2A 2906  11.053   8.502   9.809 -0.2098  0.0507  0.0786
  195POPC   C3A 2907  10.913   8.732   9.454  0.1775  0.0656 -0.3142
  195POPC   C4A 2908  10.784   9.024   9.199  0.2166  0.0107  0.2808
  195POPC   C1B 2909  11.099   8.007   9.940  0.0468  0.0001 -0.0314
  195POPC   C2B 2910  10.837   7.993   9.662  0.3680 -0.2195 -0.0579
  195POPC   C3B 2911  10.928   7.814   9.298 -0.1217 -0.0606  0.0858
  195POPC   C4B 2912  11.323   7.545   9.150 -0.1140  0.1745  0.0514
  196POPC   NC3 2913   3.307  11.204  11.089 -0.0199 -0.2079 -0.2319
  196POPC   PO4 2914   3.518  10.772  11.080  0.2656 -0.0922 -0.1197
  196POPC   GL1 2915   3.410  10.709  10.688  0.0131  0.3270 -0.0031
  196POPC   GL2 2916   3.160  10.926  10.724 -0.0154  0.0611 -0.1381
  196POPC   C1A 2917   3.445  11.068  10.366 -0.1650  0.1110  0.2893
  196POPC   D2A 2918   3.705  11.206  10.035 -0.0828 -0.0993 -0.2661
  196POPC   C3A 2919   3.380  11.452   9.728  0.1525 -0.0701 -0.3696
  196POPC   C4A 2920   3.319  11.794   9.327 -0.0401  0.1150  0.2882
  196POPC   C1B 2921   2.925  10.750  10.437  0.1832  0.1148 -0.3356
  196POPC   C2B 2922   2.888  10.447  10.135 -0.3113  0.0344  0.1382
  196POPC   C3B 2923   2.967  10.585   9.656 -0.2213 -0.1241 -0.1575
  196POPC   C4B 2924   3.175  10.883   9.413 -0.0771 -0.1273  0.0377
  197POPC   NC3 2925   3.935   1.885  11.106  0.2107  0.1780 -0.0393
  197POPC   PO4 2926   3.481   1.874  11.088  0.2547  0.3393  0.1419
  197POPC   GL1 2927   3.388   1.861  10.620  0.2997  0.3961  0.3646
  197POPC   GL2 2928   3.123   1.743  10.501  0.2628 -0.2286 -0.1576
  197POPC   C1A 2929   3.554   1.906  10.335 -0.0428  0.1961 -0.3123
  197POPC   D2A 2930   3.721   2.196  10.041  0.0178  0.0325 -0.1925
  197POPC   C3A 2931   3.678   2.072   9.657 -0.0788 -0.2106  0.0445
  197POPC   C4A 2932   3.681   1.900   9.212  0.1496 -0.0734 -0.0137
  197POPC   C1B 2933   3.176   1.759  10.037 -0.1991 -0.1288 -0.1178
  197POPC   C2B 2934   3.011   1.818   9.634  0.3582  0.1954  0.0850
  197POPC   C3B 2935   2.847   1.959   9.236 -0.0165  0.0696 -0.0195
  197POPC   C4B 2936   2.823   2.082   8.819 -0.2986 -0.1644  0.1286
  198POPC   NC3 2937   1.595   6.550  11.582 -0.0087 -0.0887 -0.2696
  198POPC   PO4 2938   1.719   6.416  11.147  0.3460 -0.2905 -0.1053
  198POPC   GL1 2939   1.866   6.335  10.687 -0.1662 -0.0502 -0.0509
  198POPC   GL2 2940   1.971   6.006  10.674 -0.0207 -0.1306 -0.2306
  198POPC   C1A 2941   1.965   6.612  10.333  0.0876 -0.0744 -0.1651
  198POPC   D2A 2942   2.099   6.752   9.895 -0.4142  0.1900  0.0298
  198POPC   C3A 2943   2.449   6.596   9.625 -0.2226  0.1280 -0.2150
  198POPC   C4A 2944   2.228   6.514   9.270 -0.0246 -0.1364 -0.2247
  198POPC   C1B 2945   2.204   6.179  10.383  0.2581  0.0064  0.0807
  198POPC   C2B 2946   2.405   6.424  10.164 -0.4406  0.0302  0.0402
  198POPC   C3B 2947   2.674   6.833  10.045 -0.1216 -0.0958 -0.0415
  198POPC   C4B 2948   2.912   7.030   9.667  0.1346  0.0671  0.0271
  199POPC   NC3 2949   3.807   0.308  11.041 -0.3257 -0.0834 -0.0498
  199POPC   PO4 2950   4.076  -0.068  11.044  0.2416 -0.1726  0.0303
  199POPC   GL1 2951   4.283  -0.180  10.545 -0.1099  0.2278  0.0661
  199POPC   GL2 2952   4.332  -0.513  10.490  0.5637  0.1043  0.1240
  199POPC   C1A 2953   4.340  -0.115  10.114 -0.1288 -0.0675  0.0560
  199POPC   D2A 2954   4.328  -0.186   9.695  0.1875 -0.5058 -0.1758
  199POPC   C3A 2955   4.518   0.096   9.422  0.1777  0.0952  0.0042
  199POPC   C4A 2956   4.320   0.243   9.047 -0.1010  0.3906  0.0432
  199POPC   C1B 2957   4.243  -0.625  10.139 -0.1718 -0.1488 -0.0491
  199POPC   C2B 2958   3.956  -0.468   9.848  0.1819 -0.2891  0.1806
  199POPC   C3B 2959   3.962  -0.379   9.417  0.1651  0.1208  0.0960
  199POPC   C4B 2960   3.984   0.008   9.349  0.1312  0.0544  0.1734
  200POPC   NC3 2961   1.050  11.820  11.225  0.2823 -0.0463  0.1580
  200POPC   PO4 2962   0.964  11.535  10.878 -0.2573 -0.0960 -0.3282
  200POPC   GL1 2963   1.071  11.365  10.464 -0.1761  0.1373 -0.2731
  200POPC   GL2 2964   0.978  10.996  10.435 -0.0835  0.0255 -0.1556
  200POPC   C1A 2965   1.405  11.070  10.182 -0.2476 -0.2686  0.1391
  200POPC   D2A 2966   1.392  11.141   9.702  0.0432 -0.3011  0.1489
  200POPC   C3A 2967   1.340  10.768   9.357  0.0272  0.0897  0.0117
  200POPC   C4A 2968   1.223  10.322   9.092 -0.1804 -0.0648  0.0468
  200POPC   C1B 2969   0.943  11.029  10.015 -0.3151 -0.0556 -0.1677
  200POPC   C2B 2970   0.864  11.001   9.551  0.0728 -0.2853  0.2771
  200POPC   C3B 2971   0.789  10.795   9.168 -0.0919  0.0595 -0.2360
  200POPC   C4B 2972   1.036  10.751   8.797  0.0591  0.3704  0.0993
  201POPC   NC3 2973   4.520   1.123  10.893  0.1189 -0.0591 -0.0919
  201POPC   PO4 2974   4.212   1.517  10.849  0.0159  0.1720 -0.0906
  201POPC   GL1 2975   4.002   1.457  10.413  0.0625  0.2245 -0.1223
  201POPC   GL2 2976   4.261   1.639  10.168 -0.1970  0.1431 -0.1966
  201POPC   C1A 2977   4.075   1.134  10.099 -0.2480  0.2278  0.0780
  201POPC   D2A 2978   4.317   1.176   9.726 -0.0300 -0.1997  0.0563
  201POPC   C3A 2979   4.518   0.803   9.481 -0.0471  0.2078 -0.3607
  201POPC   C4A 2980   4.744   0.527   9.227 -0.1535 -0.0788  0.2830
  201POPC   C1B 2981   4.246   1.701   9.765  0.1891 -0.1294 -0.4305
  201POPC   C2B 2982   4.122   1.496   9.390 -0.0700  0.2055 -0.0495
  201POPC   C3B 2983   4.357   1.187   9.140  0.3197 -0.1478  0.1458
  201POPC   C4B 2984   4.765   1.006   9.074  0.0763  0.3110 -0.1071
  202POPC   NC3 2985  12.822  10.133  10.975  0.1017 -0.4303  0.1717
  202POPC   PO4 2986  12.627   9.873  10.834  0.1774 -0.0669 -0.0521
  202POPC   GL1 2987  12.458   9.999  10.463  0.2179  0.3248  0.3752
  202POPC   GL2 2988  12.138  10.064  10.535 -0.1153  0.1199 -0.0001
  202POPC   C1A 2989  12.389  10.285  10.090 -0.0641 -0.0062 -0.2719
  202POPC   D2A 2990  12.527  10.595   9.862 -0.0407 -0.0054 -0.0484
  202POPC   C3A 2991  12.437  10.459   9.460 -0.1573 -0.0072 -0.3734
  202POPC   C4A 2992  12.197  10.490   9.106  0.2860  0.2637 -0.1990
  202POPC   C1B 2993  11.813  10.364  10.362  0.1794  0.0560 -0.0003
  202POPC   C2B 2994  11.683  10.339   9.915  0.0531  0.1269  0.1091
  202POPC   C3B 2995  11.453  10.119   9.611 -0.0404 -0.2112  0.2786
  202POPC   C4B 2996  11.461   9.728   9.409 -0.0992 -0.2500  0.1287
  203POPC   NC3 2997  10.478  12.736  11.184  0.0381  0.1209 -0.1044
  203POPC   PO4 2998  10.955  12.870  11.110  0.0382  0.1893  0.1191
  203POPC   GL1 2999  10.738  12.822  10.766  0.2699 -0.1860 -0.0669
  203POPC   GL2 3000  10.679  12.511  10.733 -0.3579 -0.0023 -0.0999
  203POPC   C1A 3001  10.635  13.066  10.540 -0.1699 -0.1556 -0.0872
  203POPC   D2A 3002  10.730  12.941  10.175  0.2689 -0.0526 -0.2748
  203POPC   C3A 3003  10.677  13.240   9.825  0.1812 -0.2650  0.2182
  203POPC   C4A 3004  10.442  13.542   9.802  0.0616 -0.2492 -0.3895
  203POPC   C1B 3005  10.781  12.417  10.321 -0.2813  0.0758  0.0268
  203POPC   C2B 3006  10.665  12.473   9.869 -0.1372  0.0629  0.1048
  203POPC   C3B 3007  10.563  12.513   9.463 -0.1099  0.1137 -0.1383
  203POPC   C4B 3008  10.603  12.402   9.025 -0.1011  0.0838 -0.0449
  204POPC   NC3 3009   4.924  11.316  11.386  0.2252 -0.0980  0.3080
  204POPC   PO4 3010   5.015  11.620  11.049  0.0964  0.0770  0.2189
  204POPC   GL1 3011   5.038  11.494  10.550  0.2621 -0.0589 -0.0125
  204POPC   GL2 3012   5.194  11.536  10.419  0.3745 -0.1608  0.1695
  204POPC   C1A 3013   4.650  11.628  10.342 -0.1614  0.0852 -0.0095
  204POPC   D2A 3014   4.398  11.475  10.058  0.1793 -0.0321 -0.3866
  204POPC   C3A 3015   4.365  11.501   9.560 -0.0561  0.3523 -0.1657
  204POPC   C4A 3016   4.228  11.717   9.219 -0.1879 -0.2256 -0.0341
  204POPC   C1B 3017   5.047  11.672  10.001 -0.1128  0.1214  0.1577
  204POPC   C2B 3018   5.252  11.825   9.752 -0.0259 -0.2375  0.0815
  204POPC   C3B 3019   5.258  11.696   9.323  0.0812 -0.3156  0.1160
  204POPC   C4B 3020   4.940  11.616   8.981  0.3152  0.1452  0.1188
  205POPC   NC3 3021   1.517   7.054  11.109  0.0258 -0.0526 -0.0425
  205POPC   PO4 3022   1.114   7.124  10.916 -0.1761 -0.0837 -0.0456
  205POPC   GL1 3023   1.296   7.269  10.530  0.2604 -0.1510  0.1117
  205POPC   GL2 3024   1.148   7.554  10.579 -0.0519  0.1040  0.1247
  205POPC   C1A 3025   1.500   7.465  10.109  0.4466 -0.3696 -0.0964
  205POPC   D2A 3026   1.783   7.449   9.774 -0.0790 -0.2141 -0.0053
  205POPC   C3A 3027   1.740   7.915   9.605  0.0245  0.3209  0.0430
  205POPC   C4A 3028   1.826   8.412   9.504 -0.3082 -0.0735 -0.1476
  205POPC   C1B 3029   1.136   7.811  10.228 -0.0427 -0.4152 -0.1770
  205POPC   C2B 3030   1.294   7.844   9.892  0.1915 -0.0953  0.1527
  205POPC   C3B 3031   1.357   7.570   9.544 -0.0177 -0.2031 -0.3629
  205POPC   C4B 3032   1.161   7.496   9.187  0.1214  0.2954 -0.0995
  206POPC   NC3 3033   3.308   3.836  10.734 -0.1635 -0.1069  0.0196
  206POPC   PO4 3034   2.956   3.978  10.937 -0.0736  0.0305  0.1071
  206POPC   GL1 3035   2.806   3.704  10.618 -0.3171 -0.1878  0.1105
  206POPC   GL2 3036   3.071   3.415  10.735  0.0856 -0.0987  0.1184
  206POPC   C1A 3037   2.590   3.747  10.188  0.0269  0.2379  0.0949
  206POPC   D2A 3038   2.689   3.845   9.742 -0.0351  0.2170 -0.0119
  206POPC   C3A 3039   2.506   3.806   9.335  0.2848  0.1191  0.1329
  206POPC   C4A 3040   2.593   3.431   8.983  0.1975  0.0464  0.1918
  206POPC   C1B 3041   3.130   3.391  10.266 -0.0373 -0.3195  0.3689
  206POPC   C2B 3042   3.062   3.379   9.873 -0.1372 -0.0206 -0.1129
  206POPC   C3B 3043   3.083   3.265   9.440  0.2891 -0.7740 -0.0812
  206POPC   C4B 3044   3.138   2.772   9.290 -0.2908 -0.0669 -0.1894
  207POPC   NC3 3045  11.410  10.484  11.078  0.1674  0.0521  0.2078
  207POPC   PO4 3046  11.641  10.076  10.968  0.2607  0.1925 -0.1100
  207POPC   GL1 3047  11.468  10.092  10.602  0.1188 -0.1747 -0.2655
  207POPC   GL2 3048  11.306   9.748  10.543  0.1091  0.1837  0.1764
  207POPC   C1A 3049  11.169  10.254  10.433 -0.0809  0.0194  0.2779
  207POPC   D2A 3050  10.864  10.384  10.183  0.0412 -0.0371 -0.0523
  207POPC   C3A 3051  10.933  10.453   9.758  0.1091 -0.0514 -0.1741
  207POPC   C4A 3052  11.106  10.371   9.382  0.0615 -0.5237 -0.0204
  207POPC   C1B 3053  11.260   9.912  10.042  0.2349 -0.0096 -0.0612
  207POPC   C2B 3054  11.023   9.876   9.595 -0.1364  0.0438 -0.2317
  207POPC   C3B 3055  10.777   9.964   9.317 -0.0572  0.1591  0.0617
  207POPC   C4B 3056  10.511  10.145   9.010  0.1492 -0.0281 -0.0848
  208POPC   NC3 3057   7.748  12.298  11.232 -0.2253 -0.2345  0.0918
  208POPC   PO4 3058   8.190  12.627  11.137  0.0036  0.0189  0.0868
  208POPC   GL1 3059   8.244  12.751  10.751  0.0233  0.3049 -0.0327
  208POPC   GL2 3060   8.519  12.699  10.654  0.1307  0.0593 -0.0113
  208POPC   C1A 3061   7.936  12.794  10.373 -0.1911 -0.1601 -0.1454
  208POPC   D2A 3062   7.905  13.034  10.066 -0.0836 -0.0591 -0.3016
  208POPC   C3A 3063   8.002  13.468  10.083  0.2036  0.1752 -0.0895
  208POPC   C4A 3064   7.969  13.909  10.293  0.3798 -0.2234  0.0887
  208POPC   C1B 3065   8.376  13.002  10.299 -0.0055  0.0248 -0.0699
  208POPC   C2B 3066   8.361  13.241   9.896 -0.1991  0.1371 -0.1210
  208POPC   C3B 3067   8.161  13.428   9.530  0.1417  0.0169 -0.1494
  208POPC   C4B 3068   7.910  13.673   9.292 -0.0085  0.1411 -0.1743
  209POPC   NC3 3069  11.861   0.580  11.470 -0.0996 -0.0529 -0.2007
  209POPC   PO4 3070  11.794   0.463  11.122 -0.1725 -0.0890 -0.0533
  209POPC   GL1 3071  11.703   0.435  10.741 -0.2365 -0.1047  0.0540
  209POPC   GL2 3072  11.449   0.553  10.573  0.2349 -0.4450  0.3637
  209POPC   C1A 3073  11.690   0.205  10.340 -0.1289 -0.0343 -0.1865
  209POPC   D2A 3074  11.534   0.085   9.935 -0.0404 -0.1711 -0.3455
  209POPC   C3A 3075  11.451   0.255   9.465  0.0711 -0.0757 -0.1033
  209POPC   C4A 3076  11.284   0.334   9.185  0.0359 -0.1012 -0.0779
  209POPC   C1B 3077  11.509   0.757  10.172  0.0904 -0.1019  0.0540
  209POPC   C2B 3078  11.485   0.745   9.637  0.0181  0.1519  0.0466
  209POPC   C3B 3079  11.846   0.854   9.447  0.1028  0.1992 -0.0878
  209POPC   C4B 3080  12.147   1.104   9.565  0.1925 -0.1683  0.0767
  210POPC   NC3 3081   8.815   0.946  11.127 -0.1780  0.4468  0.0378
  210POPC   PO4 3082   9.297   0.809  11.149  0.3794 -0.1715 -0.1865
  210POPC   GL1 3083   9.288   0.872  10.718  0.0988 -0.3183 -0.4400
  210POPC   GL2 3084   9.009   0.768  10.537  0.2750  0.1938 -0.0402
  210POPC   C1A 3085   9.239   1.231  10.516  0.2043 -0.2685 -0.2050
  210POPC   D2A 3086   9.082   1.474  10.184 -0.1512  0.0516 -0.0330
  210POPC   C3A 3087   9.219   1.347   9.823 -0.1324 -0.1810 -0.0876
  210POPC   C4A 3088   9.252   1.234   9.542 -0.1202 -0.3648  0.3655
  210POPC   C1B 3089   8.849   0.591  10.118 -0.0746 -0.0903  0.2448
  210POPC   C2B 3090   8.841   0.376   9.837 -0.1062  0.2359  0.0444
  210POPC   C3B 3091   8.606   0.144   9.500  0.0828 -0.1861 -0.3027
  210POPC   C4B 3092   8.258   0.013   9.212 -0.2216 -0.1865  0.5208
  211POPC   NC3 3093   4.390   2.964  10.849  0.3355  0.2422  0.1157
  211POPC   PO4 3094   4.061   3.283  10.840 -0.2272 -0.1249  0.0391
  211POPC   GL1 3095   3.868   3.398  10.422  0.1673 -0.0228 -0.4489
  211POPC   GL2 3096   3.626   3.586  10.425  0.1320  0.2843  0.1326
  211POPC   C1A 3097   3.987   3.215  10.092  0.0092  0.2594 -0.2204
  211POPC   D2A 3098   4.259   3.314   9.661  0.3722 -0.2310 -0.1364
  211POPC   C3A 3099   4.105   3.639   9.464  0.0792 -0.1348  0.2342
  211POPC   C4A 3100   3.985   3.874   9.257 -0.0563 -0.1934  0.1941
  211POPC   C1B 3101   3.542   3.623  10.001 -0.0883 -0.0458  0.2270
  211POPC   C2B 3102   3.724   3.481   9.700 -0.2125  0.1390  0.2139
  211POPC   C3B 3103   3.637   3.410   9.326 -0.0067 -0.0216  0.1218
  211POPC   C4B 3104   3.543   3.112   9.140 -0.4309 -0.0909 -0.1880
  212POPC   NC3 3105   1.914   5.411  11.301  0.0704  0.2323 -0.4179
  212POPC   PO4 3106   2.108   5.012  11.082  0.3045  0.2098 -0.1273
  212POPC   GL1 3107   1.893   4.884  10.703  0.0090  0.0167 -0.0662
  212POPC   GL2 3108   2.086   4.776  10.425  0.0600  0.2429  0.2540
  212POPC   C1A 3109   1.610   5.026  10.432 -0.1308 -0.2681  0.1401
  212POPC   D2A 3110   1.320   5.078   9.913 -0.0688  0.0998 -0.0375
  212POPC   C3A 3111   1.007   4.794   9.781  0.0256  0.5781  0.1263
  212POPC   C4A 3112   0.824   4.769   9.408 -0.2818  0.2729 -0.1633
  212POPC   C1B 3113   2.085   5.052  10.211  0.0317 -0.1640 -0.1225
  212POPC   C2B 3114   2.119   5.326   9.824  0.1469  0.0441 -0.1234
  212POPC   C3B 3115   2.230   5.648   9.536 -0.3544 -0.0260  0.2275
  212POPC   C4B 3116   2.228   5.597   9.028 -0.0222  0.0681 -0.2449
  213POPC   NC3 3117   3.251   4.311  11.221  0.0989 -0.0350 -0.2394
  213POPC   PO4 3118   3.116   4.478  10.797  0.1727  0.1091  0.1203
  213POPC   GL1 3119   3.201   4.376  10.439 -0.1425  0.2915  0.0950
  213POPC   GL2 3120   3.142   4.048  10.321  0.0250  0.2872  0.1487
  213POPC   C1A 3121   3.335   4.435  10.045 -0.1373  0.0044  0.0571
  213POPC   D2A 3122   3.353   4.320   9.526  0.0934  0.2083 -0.2999
  213POPC   C3A 3123   3.514   4.020   9.206  0.0977  0.1100 -0.0071
  213POPC   C4A 3124   3.760   4.062   8.829 -0.0177 -0.0320 -0.0814
  213POPC   C1B 3125   3.165   3.958   9.976 -0.0660 -0.1162  0.1223
  213POPC   C2B 3126   3.185   3.739   9.517 -0.0002 -0.4818  0.3922
  213POPC   C3B 3127   3.026   3.689   9.146 -0.1971 -0.2631 -0.1025
  213POPC   C4B 3128   3.075   3.589   8.805  0.2075 -0.0152  0.1245
  214POPC   NC3 3129  13.039   8.305  10.685  0.1993  0.2824  0.2089
  214POPC   PO4 3130  13.477   8.360  10.767  0.4046  0.1068  0.2398
  214POPC   GL1 3131  13.359   8.290  10.261  0.0878  0.6605  0.0618
  214POPC   GL2 3132  13.083   8.107  10.232  0.0633 -0.2339 -0.1410
  214POPC   C1A 3133  13.308   8.616   9.963  0.0589  0.2146  0.0305
  214POPC   D2A 3134  13.366   8.908   9.665 -0.3036 -0.2894  0.5413
  214POPC   C3A 3135  13.421   8.790   9.255 -0.1907 -0.0320  0.2430
  214POPC   C4A 3136  13.645   8.674   8.962 -0.4125  0.1707 -0.0871
  214POPC   C1B 3137  13.123   8.008   9.894  0.1706  0.2040  0.0167
  214POPC   C2B 3138  12.824   7.774   9.626 -0.0555 -0.0340 -0.3071
  214POPC   C3B 3139  12.788   7.509   9.280 -0.1091 -0.3930  0.1728
  214POPC   C4B 3140  12.758   7.384   8.964  0.0198 -0.2779  0.1985
  215POPC   NC3 3141   4.495   9.774  10.986  0.1667 -0.2541  0.1012
  215POPC   PO4 3142   4.149   9.577  10.804  0.0696 -0.2268  0.4378
  215POPC   GL1 3143   3.785   9.749  10.685 -0.1900  0.0815  0.0439
  215POPC   GL2 3144   3.465   9.605  10.517  0.1685  0.0037 -0.2108
  215POPC   C1A 3145   3.654   9.809  10.140  0.0851  0.2318  0.1308
  215POPC   D2A 3146   3.574   9.950   9.733  0.2493 -0.2127 -0.2482
  215POPC   C3A 3147   3.529   9.942   9.317  0.3748  0.2172  0.1249
  215POPC   C4A 3148   3.469   9.999   8.924  0.1965 -0.1211  0.1042
  215POPC   C1B 3149   3.260   9.383  10.115 -0.2226 -0.3840 -0.0841
  215POPC   C2B 3150   3.374   9.179   9.694 -0.1466 -0.0994 -0.1329
  215POPC   C3B 3151   3.363   9.055   9.231  0.0852 -0.2257  0.0253
  215POPC   C4B 3152   3.138   9.082   8.900  0.2808  0.1436 -0.0645
  216POPC   NC3 3153   9.502   4.822  11.057  0.1703  0.3599 -0.2025
  216POPC   PO4 3154   9.933   4.941  10.970 -0.3270 -0.0878 -0.2229
  216POPC   GL1 3155  10.218   4.900  10.620 -0.1902 -0.3371  0.0583
  216POPC   GL2 3156  10.499   4.907  10.572  0.0876  0.1691  0.0230
  216POPC   C1A 3157   9.996   4.828  10.234 -0.0428 -0.0226  0.0700
  216POPC   D2A 3158   9.914   5.048   9.835  0.2898 -0.3584  0.0095
  216POPC   C3A 3159  10.107   5.285   9.656 -0.1928  0.2033  0.1983
  216POPC   C4A 3160  10.486   5.269   9.339  0.1909  0.3086  0.1799
  216POPC   C1B 3161  10.508   4.755  10.249 -0.0159 -0.3358  0.0422
  216POPC   C2B 3162  10.402   4.724   9.814 -0.0334  0.2677 -0.1031
  216POPC   C3B 3163  10.334   4.820   9.441 -0.1010 -0.0901 -0.2061
  216POPC   C4B 3164  10.458   4.812   9.076  0.0655  0.0150  0.0725
  217POPC   NC3 3165  12.544  11.672  10.904  0.2566 -0.1253 -0.1209
  217POPC   PO4 3166  12.118  11.982  10.830 -0.0093 -0.0441 -0.3349
  217POPC   GL1 3167  12.215  11.871  10.390  0.3738 -0.4202 -0.0889
  217POPC   GL2 3168  12.383  11.658  10.305  0.3863 -0.0400 -0.0505
  217POPC   C1A 3169  12.211  12.098   9.973  0.1833  0.2516 -0.3535
  217POPC   D2A 3170  11.925  12.099   9.510 -0.1863  0.2912  0.2162
  217POPC   C3A 3171  11.858  11.843   9.226  0.0267 -0.4977  0.1741
  217POPC   C4A 3172  11.972  11.748   8.714  0.2190  0.3455  0.0708
  217POPC   C1B 3173  12.111  11.571   9.913  0.3565 -0.2078 -0.2620
  217POPC   C2B 3174  11.762  11.579   9.681 -0.1982 -0.1565  0.1193
  217POPC   C3B 3175  11.448  11.458   9.327 -0.0451  0.2133  0.0313
  217POPC   C4B 3176  11.057  11.409   9.263  0.2134 -0.1693  0.1481
  218POPC   NC3 3177   7.956  11.113  11.525  0.2850 -0.2198  0.1968
  218POPC   PO4 3178   8.296  11.252  11.320  0.0353 -0.4930  0.1752
  218POPC   GL1 3179   8.269  11.480  10.883 -0.0917  0.0945 -0.0868
  218POPC   GL2 3180   8.047  11.641  10.806  0.1158 -0.0473 -0.4435
  218POPC   C1A 3181   8.406  11.302  10.526 -0.1263 -0.1695  0.1013
  218POPC   D2A 3182   8.840  11.298  10.298 -0.2925  0.0133 -0.0899
  218POPC   C3A 3183   9.130  11.569  10.099 -0.0743  0.1715  0.0556
  218POPC   C4A 3184   9.593  11.605  10.026  0.1851  0.4411 -0.1251
  218POPC   C1B 3185   8.205  11.793  10.535 -0.0221  0.1500  0.2248
  218POPC   C2B 3186   8.294  11.899  10.096  0.1799 -0.0893 -0.3580
  218POPC   C3B 3187   8.287  12.178   9.649  0.0906 -0.0812 -0.0506
  218POPC   C4B 3188   8.599  12.110   9.348  0.2075  0.1584  0.0134
  219POPC   NC3 3189   2.662   6.370  11.153  0.1090 -0.0971  0.1065
  219POPC   PO4 3190   2.472   5.958  11.360  0.1322  0.1520 -0.1831
  219POPC   GL1 3191   2.525   5.945  10.843  0.0568  0.4046  0.2568
  219POPC   GL2 3192   2.514   5.723  10.663 -0.1467 -0.1305  0.1977
  219POPC   C1A 3193   2.770   6.097  10.424 -0.0602  0.0927  0.5757
  219POPC   D2A 3194   2.924   6.196  10.036 -0.0680 -0.1192  0.2245
  219POPC   C3A 3195   3.064   5.960   9.760 -0.1962  0.2285 -0.0830
  219POPC   C4A 3196   3.406   5.787   9.647 -0.3988  0.0469  0.0338
  219POPC   C1B 3197   2.222   5.690  10.311 -0.0933 -0.0255 -0.2415
  219POPC   C2B 3198   2.240   5.906   9.948 -0.0242  0.0624  0.3194
  219POPC   C3B 3199   2.480   6.044   9.779 -0.3715 -0.1435 -0.4790
  219POPC   C4B 3200   2.504   6.073   9.326  0.0514 -0.3430  0.1082
  220POPC   NC3 3201   0.391  11.493  10.882  0.2399 -0.1023 -0.0969
  220POPC   PO4 3202   0.011  11.386  11.016  0.0862 -0.2714 -0.0280
  220POPC   GL1 3203  -0.061  11.452  10.640 -0.2276 -0.2837  0.1877
  220POPC   GL2 3204   0.139  11.521  10.454  0.2222 -0.0661  0.1711
  220POPC   C1A 3205  -0.231  11.252  10.273 -0.0975 -0.3522  0.2433
  220POPC   D2A 3206  -0.237  10.990   9.925 -0.0072 -0.3158 -0.2571
  220POPC   C3A 3207  -0.098  11.047   9.527  0.0071 -0.0537  0.2754
  220POPC   C4A 3208   0.007  11.106   9.037  0.1232  0.0600 -0.0531
  220POPC   C1B 3209   0.205  11.585  10.068 -0.0181  0.2014 -0.0942
  220POPC   C2B 3210   0.357  11.684   9.650 -0.3074 -0.3082 -0.3671
  220POPC   C3B 3211   0.083  11.538   9.323 -0.0942 -0.0401  0.1305
  220POPC   C4B 3212  -0.397  11.420   9.322 -0.2172 -0.0972 -0.1330
  221POPC   NC3 3213   0.578   8.629   6.991  0.0898  0.0256  0.2196
  221POPC   PO4 3214   0.361   8.243   7.336  0.2177 -0.2017 -0.0805
  221POPC   GL1 3215   0.328   8.199   7.811  0.4093  0.2719  0.0462
  221POPC   GL2 3216   0.105   8.195   7.993 -0.3512  0.2616  0.0420
  221POPC   C1A 3217   0.550   7.859   8.098  0.0283  0.2652  0.2208
  221POPC   D2A 3218   0.464   7.431   8.275 -0.2500  0.5353  0.1005
  221POPC   C3A 3219   0.489   7.398   8.778  0.3812  0.1933 -0.1516
  221POPC   C4A 3220   0.675   7.741   9.051  0.0866  0.1219  0.1231
  221POPC   C1B 3221   0.257   8.180   8.451 -0.0348  0.0713  0.0789
  221POPC   C2B 3222   0.255   7.884   8.761 -0.2625  0.1515 -0.0734
  221POPC   C3B 3223   0.159   7.606   9.064  0.2111  0.1116  0.0281
  221POPC   C4B 3224   0.151   7.200   9.232 -0.3821  0.1333 -0.2617
  222POPC   NC3 3225   5.390   0.823   6.710  0.0257  0.3139  0.0460
  222POPC   PO4 3226   5.566   0.857   7.061 -0.0570 -0.1828  0.0247
  222POPC   GL1 3227   5.621   0.810   7.498  0.0096  0.1582  0.1418
  222POPC   GL2 3228   5.818   0.589   7.639  0.0408 -0.1196  0.1903
  222POPC   C1A 3229   5.615   0.986   7.981  0.0071 -0.2842 -0.2886
  222POPC   D2A 3230   5.308   1.142   8.218 -0.1650  0.4080 -0.0895
  222POPC   C3A 3231   5.235   1.122   8.571  0.0371 -0.0357  0.2507
  222POPC   C4A 3232   5.269   1.017   8.902  0.1625 -0.0851 -0.1338
  222POPC   C1B 3233   5.690   0.421   8.071  0.2955 -0.2059 -0.2373
  222POPC   C2B 3234   5.400   0.140   8.392 -0.0084 -0.0853 -0.0218
  222POPC   C3B 3235   4.906   0.216   8.470 -0.1738  0.4584  0.0854
  222POPC   C4B 3236   4.485   0.395   8.561  0.0296 -0.0062 -0.0745
  223POPC   NC3 3237  11.043  11.932   7.237  0.3987 -0.1551  0.0985
  223POPC   PO4 3238  10.709  12.121   7.266  0.1164  0.1546  0.0967
  223POPC   GL1 3239  10.867  11.918   7.725 -0.3119  0.2275  0.2057
  223POPC   GL2 3240  10.781  12.040   8.031  0.1509  0.2826  0.2134
  223POPC   C1A 3241  11.289  11.957   7.908  0.0439  0.0160 -0.0220
  223POPC   D2A 3242  11.692  11.972   8.123  0.0188  0.0997 -0.2887
  223POPC   C3A 3243  11.541  12.033   8.585 -0.2823 -0.2631  0.2374
  223POPC   C4A 3244  11.315  11.599   8.857 -0.1207 -0.1096 -0.0087
  223POPC   C1B 3245  11.087  11.997   8.378 -0.2188 -0.4754 -0.1348
  223POPC   C2B 3246  10.855  11.925   8.764 -0.1521  0.0706 -0.1670
  223POPC   C3B 3247  10.489  11.905   9.051  0.1517 -0.0105  0.1054
  223POPC   C4B 3248  10.209  12.093   9.383  0.2963  0.2422  0.2783
  224POPC   NC3 3249   9.786   7.674   7.451  0.2452 -0.3784 -0.1579
  224POPC   PO4 3250  10.077   7.864   7.192  0.1446 -0.2523 -0.0186
  224POPC   GL1 3251  10.065   8.280   7.418  0.1598 -0.0437  0.4562
  224POPC   GL2 3252   9.830   8.324   7.525  0.0078  0.2202 -0.0091
  224POPC   C1A 3253  10.368   8.448   7.714 -0.0352 -0.2000  0.3987
  224POPC   D2A 3254  10.585   8.189   8.096 -0.2196 -0.1802 -0.2702
  224POPC   C3A 3255  10.307   8.390   8.625 -0.4216  0.0323  0.1451
  224POPC   C4A 3256  10.186   8.569   8.958  0.4754 -0.0027  0.2065
  224POPC   C1B 3257   9.840   8.643   7.707  0.0081  0.0443 -0.0765
  224POPC   C2B 3258   9.691   9.031   7.898  0.0345  0.1721 -0.0582
  224POPC   C3B 3259   9.915   9.129   8.264  0.0683  0.0998  0.0186
  224POPC   C4B 3260  10.205   9.426   8.309 -0.1257  0.2420  0.0124
  225POPC   NC3 3261   8.500   8.796   7.236 -0.1573 -0.2950  0.1651
  225POPC   PO4 3262   8.885   9.014   7.358 -0.2006 -0.2409  0.1219
  225POPC   GL1 3263   8.783   8.954   7.885 -0.2918  0.2368  0.3479
  225POPC   GL2 3264   8.693   9.288   8.001  0.0569 -0.0906  0.2361
  225POPC   C1A 3265   8.863   8.999   8.377  0.1286 -0.0014 -0.0475
  225POPC   D2A 3266   9.100   8.841   8.760 -0.1633 -0.2479 -0.2815
  225POPC   C3A 3267   8.821   8.882   9.118  0.1971  0.0376 -0.0825
  225POPC   C4A 3268   8.862   9.147   9.497  0.4333 -0.2150  0.0395
  225POPC   C1B 3269   8.961   9.607   8.188 -0.1617 -0.1699 -0.1212
  225POPC   C2B 3270   9.254   9.760   8.428 -0.0527  0.1714  0.1821
  225POPC   C3B 3271   9.541  10.001   8.420 -0.3049 -0.2152  0.1345
  225POPC   C4B 3272   9.928   9.960   8.184 -0.1029 -0.2478  0.0099
  226POPC   NC3 3273   4.844  10.887   7.099  0.2268 -0.1174 -0.0256
  226POPC   PO4 3274   5.119  11.276   7.129 -0.1293 -0.0543  0.0105
  226POPC   GL1 3275   5.384  11.196   7.480 -0.4596 -0.2607 -0.0148
  226POPC   GL2 3276   5.641  10.931   7.533  0.0464  0.0191 -0.3337
  226POPC   C1A 3277   5.626  11.422   7.724  0.2418  0.1420 -0.2037
  226POPC   D2A 3278   5.297  11.682   8.010 -0.0806  0.2374 -0.2124
  226POPC   C3A 3279   5.430  12.039   8.180  0.0967  0.1869 -0.1347
  226POPC   C4A 3280   5.764  12.186   8.518 -0.1244  0.0626  0.0698
  226POPC   C1B 3281   5.379  10.935   7.876 -0.0863  0.0312  0.0672
  226POPC   C2B 3282   5.377  10.766   8.277  0.0608 -0.4210 -0.0243
  226POPC   C3B 3283   5.230  10.677   8.645  0.0267 -0.1618 -0.0148
  226POPC   C4B 3284   4.903  10.764   8.891  0.0448  0.3097 -0.1106
  227POPC   NC3 3285   1.001   4.648   7.287 -0.3254 -0.0687  0.2907
  227POPC   PO4 3286   0.529   4.467   7.351  0.0539 -0.1687 -0.0688
  227POPC   GL1 3287   0.790   4.434   7.703  0.3229 -0.3815  0.1148
  227POPC   GL2 3288   1.120   4.245   7.684  0.0038 -0.2799  0.0429
  227POPC   C1A 3289   1.031   4.537   8.157  0.0530 -0.0366 -0.4005
  227POPC   D2A 3290   0.930   4.648   8.631  0.0418 -0.1577  0.3679
  227POPC   C3A 3291   1.286   4.440   8.852  0.1395  0.3403  0.1008
  227POPC   C4A 3292   1.602   4.396   8.910 -0.3064 -0.0322 -0.2024
  227POPC   C1B 3293   1.444   3.983   7.924 -0.1611 -0.1634 -0.3769
  227POPC   C2B 3294   1.737   3.846   8.233 -0.0895  0.1713  0.3689
  227POPC   C3B 3295   2.030   3.743   8.525  0.0005 -0.4095  0.1126
  227POPC   C4B 3296   2.115   3.612   8.926  0.1154 -0.0750 -0.2734
  228POPC   NC3 3297   0.446   7.733   6.983  0.1108  0.1444  0.0157
  228POPC   PO4 3298   0.851   7.642   6.914  0.0234  0.2377  0.2002
  228POPC   GL1 3299   0.765   7.654   7.397 -0.1663 -0.0274 -0.0949
  228POPC   GL2 3300   0.512   7.788   7.520  0.0427 -0.3275  0.2829
  228POPC   C1A 3301   0.959   7.581   7.839  0.0137 -0.0291  0.0465
  228POPC   D2A 3302   1.004   7.454   8.287 -0.0188  0.2082  0.1850
  228POPC   C3A 3303   1.394   7.510   8.544 -0.2657 -0.2620  0.0758
  228POPC   C4A 3304   1.693   7.717   8.673  0.1991  0.1518 -0.0356
  228POPC   C1B 3305   0.170   7.648   7.876  0.1178  0.1870  0.2526
  228POPC   C2B 3306   0.070   7.705   8.275 -0.0032  0.1633 -0.0618
  228POPC   C3B 3307   0.045   7.381   8.620  0.0145 -0.1214 -0.1879
  228POPC   C4B 3308   0.225   6.997   8.778 -0.2169  0.0179  0.0281
  229POPC   NC3 3309   0.707   3.552   7.582  0.1331 -0.2129 -0.0459
  229POPC   PO4 3310   0.673   3.116   7.570 -0.3449  0.0621  0.1190
  229POPC   GL1 3311   0.731   2.873   7.926 -0.4704  0.2085 -0.1795
  229POPC   GL2 3312   0.747   2.494   7.837  0.1233 -0.0962 -0.1418
  229POPC   C1A 3313   0.597   2.738   8.308 -0.1157 -0.0574  0.0084
  229POPC   D2A 3314   0.431   2.718   8.761 -0.2307 -0.1461 -0.0431
  229POPC   C3A 3315   0.071   2.970   8.949  0.1636  0.1188 -0.0051
  229POPC   C4A 3316   0.104   3.242   9.336 -0.1789  0.0042 -0.2291
  229POPC   C1B 3317   0.380   2.252   7.902  0.2779  0.0028 -0.0705
  229POPC   C2B 3318   0.184   1.998   8.231  0.2455  0.0078  0.0020
  229POPC   C3B 3319   0.159   2.257   8.666  0.0040 -0.0669 -0.0679
  229POPC   C4B 3320   0.079   2.492   9.001 -0.2948  0.2381  0.2791
  230POPC   NC3 3321  12.200   6.591   6.861  0.3591 -0.4201 -0.3296
  230POPC   PO4 3322  11.993   6.909   6.908 -0.0776  0.0987  0.0530
  230POPC   GL1 3323  12.147   6.896   7.257 -0.1257 -0.2762 -0.0984
  230POPC   GL2 3324  11.960   7.067   7.470 -0.3327 -0.2719  0.1632
  230POPC   C1A 3325  12.262   6.743   7.589 -0.0569 -0.3137  0.0320
  230POPC   D2A 3326  12.002   6.525   7.789 -0.3827  0.0138 -0.0775
  230POPC   C3A 3327  11.975   6.602   8.261  0.2022  0.2272  0.1035
  230POPC   C4A 3328  11.744   6.388   8.667  0.2010  0.3292  0.3273
  230POPC   C1B 3329  11.705   6.924   7.792 -0.3065  0.2242 -0.0454
  230POPC   C2B 3330  11.382   7.041   8.139  0.0016 -0.0719 -0.2081
  230POPC   C3B 3331  10.971   7.309   8.137 -0.1331 -0.3293  0.2223
  230POPC   C4B 3332  10.616   7.433   8.436  0.1964  0.1780 -0.4447
  231POPC   NC3 3333   8.545  10.951   6.894  0.0156 -0.4146  0.0247
  231POPC   PO4 3334   8.466  11.086   7.287 -0.0324  0.2913  0.3158
  231POPC   GL1 3335   8.367  11.356   7.680 -0.1301 -0.1978 -0.0575
  231POPC   GL2 3336   8.070  11.256   7.643  0.0903  0.1053  0.1828
  231POPC   C1A 3337   8.573  11.636   8.041 -0.0427 -0.0366  0.1757
  231POPC   D2A 3338   8.470  11.631   8.507 -0.0150 -0.1763 -0.1841
  231POPC   C3A 3339   8.477  12.005   8.696 -0.0540 -0.1571 -0.1150
  231POPC   C4A 3340   8.405  12.410   8.979 -0.0273 -0.3159 -0.2141
  231POPC   C1B 3341   8.116  11.047   8.070 -0.0233 -0.0644  0.0610
  231POPC   C2B 3342   8.219  10.986   8.433 -0.3281 -0.0059 -0.4644
  231POPC   C3B 3343   8.640  10.854   8.686 -0.1554  0.0645  0.2311
  231POPC   C4B 3344   8.769  10.798   9.067 -0.1933 -0.1251 -0.1215
  232POPC   NC3 3345  11.485   8.856   7.247  0.0104  0.1458  0.0107
  232POPC   PO4 3346  11.684   8.432   7.249  0.0994  0.1765  0.0600
  232POPC   GL1 3347  11.787   8.467   7.656  0.1167  0.3365  0.2729
  232POPC   GL2 3348  11.465   8.581   7.679 -0.0111 -0.3414 -0.1085
  232POPC   C1A 3349  11.839   8.547   8.111  0.0904  0.1403 -0.1823
  232POPC   D2A 3350  11.941   8.654   8.546  0.2081  0.1728  0.1174
  232POPC   C3A 3351  12.030   8.287   8.939 -0.1953  0.2643  0.3024
  232POPC   C4A 3352  11.799   8.206   9.293  0.1617  0.1187 -0.2122
  232POPC   C1B 3353  11.021   8.464   7.888 -0.1540 -0.0606  0.0857
  232POPC   C2B 3354  10.877   8.653   8.248  0.3316  0.3040  0.0168
  232POPC   C3B 3355  10.652   8.830   8.619 -0.1626  0.3140 -0.0620
  232POPC   C4B 3356  10.269   8.952   8.591 -0.2187 -0.1037  0.0505
  233POPC   NC3 3357   1.074   6.184   6.999 -0.1133  0.3682  0.3413
  233POPC   PO4 3358   1.446   6.327   7.220  0.1899 -0.2074  0.4920
  233POPC   GL1 3359   1.093   6.211   7.499  0.1482 -0.0464  0.2433
  233POPC   GL2 3360   1.330   6.312   7.774 -0.0360  0.2521 -0.1382
  233POPC   C1A 3361   0.764   6.348   7.664  0.1836 -0.1631  0.1819
  233POPC   D2A 3362   0.539   6.547   7.976  0.1946 -0.0755 -0.0460
  233POPC   C3A 3363   0.133   6.641   7.895 -0.4609  0.0087  0.2034
  233POPC   C4A 3364  -0.177   6.895   7.726  0.0241  0.0339  0.2247
  233POPC   C1B 3365   1.521   6.574   8.053 -0.2865 -0.0717 -0.0043
  233POPC   C2B 3366   1.674   6.462   8.501  0.1440  0.0534  0.1268
  233POPC   C3B 3367   1.836   6.595   8.911  0.0926  0.1904  0.2120
  233POPC   C4B 3368   1.705   6.769   9.221 -0.1599 -0.2258  0.1487
  234POPC   NC3 3369   2.986  10.250   7.403  0.1071 -0.1010 -0.1189
  234POPC   PO4 3370   2.826  10.663   7.416 -0.1683 -0.1630  0.0628
  234POPC   GL1 3371   2.756  10.681   7.816 -0.0201 -0.0471  0.3001
  234POPC   GL2 3372   3.063  10.665   7.982  0.1630 -0.0739 -0.0628
  234POPC   C1A 3373   2.665  10.550   8.240  0.4494  0.2815 -0.1816
  234POPC   D2A 3374   2.778  10.511   8.700 -0.0600  0.0803 -0.0367
  234POPC   C3A 3375   2.705  10.741   9.139 -0.0820 -0.1994  0.2061
  234POPC   C4A 3376   2.658  10.975   9.504  0.0481 -0.0050 -0.1100
  234POPC   C1B 3377   3.130  10.802   8.388  0.0180  0.0232  0.2751
  234POPC   C2B 3378   3.463  10.962   8.535 -0.1399  0.0528 -0.0582
  234POPC   C3B 3379   3.609  11.057   8.859 -0.0254  0.1191  0.3728
  234POPC   C4B 3380   4.086  11.230   9.088 -0.1170 -0.1671 -0.2157
  235POPC   NC3 3381   5.186  12.205   7.293  0.0292  0.1379  0.1513
  235POPC   PO4 3382   5.515  12.058   7.485 -0.0504 -0.0174 -0.1634
  235POPC   GL1 3383   5.814  11.897   7.715 -0.1703 -0.1938 -0.3066
  235POPC   GL2 3384   6.137  11.866   7.650 -0.1967 -0.0997  0.3365
  235POPC   C1A 3385   5.900  11.800   8.186 -0.3186 -0.0467  0.0597
  235POPC   D2A 3386   5.694  11.601   8.516  0.2764  0.2085 -0.1173
  235POPC   C3A 3387   5.282  11.819   8.637  0.1539  0.3564  0.0112
  235POPC   C4A 3388   5.011  12.080   8.461  0.1202 -0.0223  0.1138
  235POPC   C1B 3389   6.377  11.740   7.953  0.3295 -0.2072 -0.2101
  235POPC   C2B 3390   6.648  11.877   8.302  0.1655 -0.0795 -0.3442
  235POPC   C3B 3391   6.824  12.183   8.470  0.1284  0.1169 -0.1113
  235POPC   C4B 3392   7.084  12.301   8.773  0.1383 -0.1070  0.0895
  236POPC   NC3 3393  11.533   8.040   7.016  0.1191  0.1754 -0.2145
  236POPC   PO4 3394  11.138   8.119   7.184  0.0020  0.0192  0.0761
  236POPC   GL1 3395  11.314   8.135   7.537  0.0782 -0.0904  0.4542
  236POPC   GL2 3396  11.063   8.022   7.690  0.5537 -0.0213 -0.1606
  236POPC   C1A 3397  11.487   8.160   7.903  0.2483  0.0641 -0.0371
  236POPC   D2A 3398  11.393   8.367   8.177  0.0424  0.2181  0.2199
  236POPC   C3A 3399  11.137   8.344   8.533  0.1416  0.2172 -0.0596
  236POPC   C4A 3400  11.054   8.704   8.830 -0.1008  0.0929 -0.0320
  236POPC   C1B 3401  11.059   7.844   8.091  0.0477 -0.2395 -0.1853
  236POPC   C2B 3402  10.862   7.947   8.436 -0.0999  0.0569  0.1565
  236POPC   C3B 3403  10.808   8.237   8.812  0.0267  0.1757 -0.0289
  236POPC   C4B 3404  10.673   8.367   9.208 -0.0018 -0.0287 -0.1344
  237POPC   NC3 3405   4.408   1.660   7.112 -0.1698  0.1815  0.3610
  237POPC   PO4 3406   4.232   1.295   7.078  0.1516 -0.0622  0.4546
  237POPC   GL1 3407   4.302   1.250   7.475  0.0077 -0.0076 -0.2375
  237POPC   GL2 3408   4.150   1.591   7.542  0.0182 -0.1213  0.1364
  237POPC   C1A 3409   4.156   1.132   7.827 -0.0859  0.0828  0.0779
  237POPC   D2A 3410   4.227   0.849   8.183  0.4049  0.0229 -0.1055
  237POPC   C3A 3411   3.869   0.789   8.417 -0.0047 -0.0363 -0.1329
  237POPC   C4A 3412   3.619   0.911   8.832 -0.1036  0.1600  0.2128
  237POPC   C1B 3413   4.243   1.678   7.913 -0.2369  0.2315 -0.0652
  237POPC   C2B 3414   4.061   1.811   8.178 -0.0676 -0.1823  0.0075
  237POPC   C3B 3415   3.949   2.013   8.598 -0.0395  0.0753 -0.2550
  237POPC   C4B 3416   3.671   2.224   8.795  0.1184  0.1902 -0.3044
  238POPC   NC3 3417   8.211  11.472   7.215  0.0801  0.0252  0.0444
  238POPC   PO4 3418   7.690  11.542   7.206 -0.2630 -0.0882 -0.2204
  238POPC   GL1 3419   7.576  11.436   7.589  0.2096  0.0490 -0.1419
  238POPC   GL2 3420   7.554  11.135   7.696  0.2357 -0.3105 -0.4167
  238POPC   C1A 3421   7.596  11.522   8.023  0.2025 -0.0098 -0.0462
  238POPC   D2A 3422   7.773  11.966   8.207 -0.0768 -0.1501 -0.0369
  238POPC   C3A 3423   8.237  12.058   8.216  0.1364 -0.1219  0.2513
  238POPC   C4A 3424   8.591  12.119   8.182 -0.0509  0.3386 -0.1362
  238POPC   C1B 3425   7.183  11.163   7.993 -0.1663 -0.1395 -0.1476
  238POPC   C2B 3426   7.174  11.108   8.425  0.1936  0.0459 -0.0941
  238POPC   C3B 3427   7.387  10.933   8.724 -0.1513  0.2963  0.0034
  238POPC   C4B 3428   7.282  10.565   8.889 -0.1212  0.1344  0.1285
  239POPC   NC3 3429   2.075   5.494   7.281  0.1525 -0.2625 -0.1777
  239POPC   PO4 3430   2.277   5.894   7.376  0.1834 -0.1205 -0.1293
  239POPC   GL1 3431   2.133   5.711   7.721  0.0284  0.1136  0.0547
  239POPC   GL2 3432   1.930   5.410   7.887  0.0725  0.2551  0.0685
  239POPC   C1A 3433   2.396   5.792   8.083 -0.3345 -0.1692  0.0725
  239POPC   D2A 3434   2.524   5.895   8.581 -0.3123  0.0690  0.0151
  239POPC   C3A 3435   2.815   5.890   8.906  0.0844 -0.1063  0.2525
  239POPC   C4A 3436   3.053   5.748   9.281 -0.6325 -0.2647  0.1459
  239POPC   C1B 3437   1.939   5.705   8.133  0.3606 -0.0136  0.0085
  239POPC   C2B 3438   1.715   5.682   8.603  0.2728  0.2387 -0.2535
  239POPC   C3B 3439   1.329   5.418   8.847 -0.1039  0.1640 -0.2947
  239POPC   C4B 3440   1.037   5.330   9.191 -0.2470 -0.2771  0.0488
  240POPC   NC3 3441   6.764  12.311   7.100  0.0400 -0.3115 -0.1055
  240POPC   PO4 3442   7.079  12.679   7.211 -0.0694  0.3830 -0.1805
  240POPC   GL1 3443   7.305  12.683   7.542  0.2034  0.1264 -0.0434
  240POPC   GL2 3444   7.387  12.923   7.672  0.0423 -0.1203 -0.1940
  240POPC   C1A 3445   7.557  12.495   7.813 -0.2425  0.2278 -0.1172
  240POPC   D2A 3446   7.938  12.415   7.996  0.2191 -0.2234  0.2151
  240POPC   C3A 3447   7.802  12.440   8.350 -0.0999  0.0013 -0.0729
  240POPC   C4A 3448   7.963  12.182   8.710  0.2852  0.2035  0.1614
  240POPC   C1B 3449   7.103  12.828   8.097  0.3580 -0.2509  0.4308
  240POPC   C2B 3450   7.091  12.834   8.520 -0.0910  0.3367 -0.0165
  240POPC   C3B 3451   7.055  12.889   8.960 -0.0933  0.0248  0.2273
  240POPC   C4B 3452   7.299  12.965   9.320 -0.2768 -0.2261 -0.1281
  241POPC   NC3 3453  12.908  11.540   7.296 -0.3757 -0.0800  0.0542
  241POPC   PO4 3454  13.206  11.251   7.367 -0.2168  0.0432  0.0340
  241POPC   GL1 3455  13.348  11.559   7.584  0.0962 -0.0419  0.0461
  241POPC   GL2 3456  13.471  11.325   7.792  0.0281  0.2127  0.2164
  241POPC   C1A 3457  13.225  11.676   7.976 -0.0160 -0.1211 -0.2788
  241POPC   D2A 3458  13.024  11.416   8.287 -0.1259  0.0666  0.1156
  241POPC   C3A 3459  13.304  11.177   8.543 -0.2722  0.2323 -0.0325
  241POPC   C4A 3460  13.467  10.817   8.822 -0.1138 -0.0857 -0.2727
  241POPC   C1B 3461  13.299  11.103   7.992  0.1438 -0.0642 -0.0362
  241POPC   C2B 3462  13.230  10.671   8.222 -0.0370  0.3141 -0.0196
  241POPC   C3B 3463  13.379  10.379   8.493  0.1161 -0.0815  0.1790
  241POPC   C4B 3464  13.713  10.422   8.805  0.0688  0.2080  0.0717
  242POPC   NC3 3465   1.106   5.158   7.433 -0.0772 -0.0153  0.2524
  242POPC   PO4 3466   0.814   5.525   7.226 -0.0049  0.1271  0.1444
  242POPC   GL1 3467   0.704   5.837   7.524  0.1847  0.0788 -0.0187
  242POPC   GL2 3468   0.403   5.961   7.693  0.1364 -0.0045 -0.1432
  242POPC   C1A 3469   0.929   5.940   7.877 -0.0749  0.3528  0.0855
  242POPC   D2A 3470   0.981   6.293   8.163  0.2134 -0.0732 -0.1457
  242POPC   C3A 3471   0.743   6.182   8.607  0.2081 -0.0890  0.0833
  242POPC   C4A 3472   0.435   6.505   8.775  0.2319  0.0870  0.2385
  242POPC   C1B 3473   0.495   6.091   8.068  0.1778 -0.1829  0.1499
  242POPC   C2B 3474   0.212   6.304   8.305 -0.2180 -0.3255 -0.0559
  242POPC   C3B 3475  -0.058   6.578   8.377  0.1138 -0.0501 -0.1975
  242POPC   C4B 3476  -0.376   7.033   8.400  0.2634  0.3366 -0.2307
  243POPC   NC3 3477  10.864  11.525   6.918  0.0408 -0.0369 -0.0477
  243POPC   PO4 3478  10.789  11.501   7.377 -0.1033  0.0214  0.1679
  243POPC   GL1 3479  10.544  11.565   7.763  0.0270  0.0879  0.2310
  243POPC   GL2 3480  10.080  11.578   7.723  0.1844 -0.2747 -0.3233
  243POPC   C1A 3481  10.451  11.642   8.134  0.1720  0.0029  0.0027
  243POPC   D2A 3482  10.496  11.847   8.399  0.0585  0.0913  0.0316
  243POPC   C3A 3483  10.535  12.257   8.543  0.2247  0.2034  0.1082
  243POPC   C4A 3484  10.254  12.644   8.549 -0.2091  0.1151 -0.4172
  243POPC   C1B 3485  10.165  11.250   7.999  0.1753 -0.1596 -0.1813
  243POPC   C2B 3486  10.137  11.023   8.248  0.0707 -0.0153  0.3987
  243POPC   C3B 3487  10.201  10.894   8.617 -0.1793 -0.1726  0.0959
  243POPC   C4B 3488  10.101  10.711   9.005 -0.1921 -0.1678  0.2621
  244POPC   NC3 3489   3.925   9.100   7.334  0.1249  0.0814 -0.0037
  244POPC   PO4 3490   3.499   8.972   7.286  0.0923 -0.0480  0.0901
  244POPC   GL1 3491   3.442   9.163   7.596  0.1008  0.0156 -0.0028
  244POPC   GL2 3492   3.144   9.236   7.673  0.0700 -0.1392 -0.2408
  244POPC   C1A 3493   3.569   9.319   8.027 -0.2514  0.2202  0.1272
  244POPC   D2A 3494   3.636   9.837   7.981 -0.0902 -0.3770  0.1696
  244POPC   C3A 3495   3.184  10.034   8.089 -0.0592 -0.2338 -0.0864
  244POPC   C4A 3496   3.199  10.237   8.489 -0.1736  0.1837 -0.1509
  244POPC   C1B 3497   3.007   9.477   8.086 -0.0812  0.1863 -0.0668
  244POPC   C2B 3498   3.062   9.637   8.516  0.3016 -0.0539 -0.0753
  244POPC   C3B 3499   3.052   9.753   9.025  0.4055  0.0343 -0.1683
  244POPC   C4B 3500   3.166   9.559   9.309 -0.0977  0.1831  0.2311
  245POPC   NC3 3501   1.796  12.968   7.094  0.4084  0.1010 -0.3659
  245POPC   PO4 3502   1.613  13.347   7.257  0.0086 -0.1438 -0.1823
  245POPC   GL1 3503   1.873  13.606   7.653 -0.0684  0.2740 -0.1571
  245POPC   GL2 3504   2.074  13.602   7.830  0.3499 -0.0646 -0.2375
  245POPC   C1A 3505   1.681  13.875   7.994  0.2356  0.0797 -0.0008
  245POPC   D2A 3506   1.448  14.029   8.321  0.0441  0.0582 -0.0344
  245POPC   C3A 3507   1.410  13.818   8.783 -0.0726 -0.0389 -0.0061
  245POPC   C4A 3508   1.233  13.614   9.051 -0.2265 -0.0718  0.2508
  245POPC   C1B 3509   2.062  13.638   8.223  0.2127 -0.2563  0.3304
  245POPC   C2B 3510   2.328  13.634   8.631  0.2534  0.0475  0.0079
  245POPC   C3B 3511   2.321  13.363   8.928 -0.7776 -0.0062 -0.2200
  245POPC   C4B 3512   2.401  13.362   9.457 -0.2463  0.0497 -0.1643
  246POPC   NC3 3513   8.446   3.303   6.780 -0.2659 -0.1009  0.1945
  246POPC   PO4 3514   8.536   3.234   7.210 -0.2562  0.2782  0.1307
  246POPC   GL1 3515   8.609   3.150   7.669  0.0856  0.1713 -0.1331
  246POPC   GL2 3516   8.490   3.261   7.960  0.1833  0.3143  0.2756
  246POPC   C1A 3517   8.921   3.018   7.942 -0.1693  0.1090 -0.4105
  246POPC   D2A 3518   9.258   2.863   8.230 -0.0906 -0.0345 -0.3735
  246POPC   C3A 3519   9.088   2.657   8.513 -0.3440 -0.0720 -0.2602
  246POPC   C4A 3520   9.200   2.485   8.864  0.0816  0.2395 -0.2284
  246POPC   C1B 3521   8.623   3.396   8.313  0.1604 -0.1303  0.0074
  246POPC   C2B 3522   8.743   3.617   8.722 -0.0186  0.2647 -0.3762
  246POPC   C3B 3523   9.089   3.818   8.918 -0.1331  0.0962  0.2770
  246POPC   C4B 3524   9.351   3.673   9.163 -0.0016 -0.3205  0.1662
  247POPC   NC3 3525  12.303   8.588   7.500 -0.1680  0.1579  0.1339
  247POPC   PO4 3526  12.104   8.890   7.452  0.0060  0.2279  0.3253
  247POPC   GL1 3527  11.893   8.920   7.861  0.1546 -0.1062  0.0700
  247POPC   GL2 3528  12.220   8.778   7.971  0.2466  0.0106 -0.1925
  247POPC   C1A 3529  11.735   9.011   8.230  0.0483  0.0254 -0.0012
  247POPC   D2A 3530  11.551   9.267   8.453 -0.1819  0.1521  0.1042
  247POPC   C3A 3531  11.117   9.196   8.591 -0.0882 -0.4458  0.3373
  247POPC   C4A 3532  10.875   9.602   8.444  0.1780 -0.1003 -0.0667
  247POPC   C1B 3533  12.317   8.299   8.041  0.1584 -0.0203 -0.0370
  247POPC   C2B 3534  12.358   7.916   8.386 -0.0084  0.3428 -0.0709
  247POPC   C3B 3535  12.034   7.714   8.517  0.2741 -0.3466  0.0308
  247POPC   C4B 3536  11.850   7.720   8.974  0.0060 -0.3540  0.3027
  248POPC   NC3 3537   9.022  13.050   7.204  0.0706  0.2827  0.1375
  248POPC   PO4 3538   8.639  12.968   7.320  0.1483  0.1165  0.0602
  248POPC   GL1 3539   8.406  13.055   7.633 -0.0764  0.1337 -0.1045
  248POPC   GL2 3540   8.551  13.351   7.674  0.1578 -0.1857  0.0650
  248POPC   C1A 3541   8.222  13.101   8.056  0.0559 -0.1962 -0.1153
  248POPC   D2A 3542   7.900  13.263   8.427  0.1965 -0.1780  0.0105
  248POPC   C3A 3543   7.548  13.652   8.273  0.0367  0.3576 -0.1113
  248POPC   C4A 3544   7.779  13.967   7.963  0.1185 -0.0629 -0.0823
  248POPC   C1B 3545   8.557  13.447   8.174  0.0768  0.1749 -0.0106
  248POPC   C2B 3546   8.404  13.133   8.506 -0.3298 -0.2292  0.1116
  248POPC   C3B 3547   8.340  13.394   8.789  0.1028 -0.0421  0.0643
  248POPC   C4B 3548   8.606  13.501   9.101 -0.0025  0.1813 -0.1659
  249POPC   NC3 3549  12.701   4.468   7.115 -0.1670 -0.0633 -0.3577
  249POPC   PO4 3550  12.995   4.649   7.437  0.0145  0.1041 -0.1326
  249POPC   GL1 3551  12.904   4.638   7.871  0.4342  0.1581  0.2736
  249POPC   GL2 3552  12.557   4.825   7.892 -0.0023 -0.2302 -0.4791
  249POPC   C1A 3553  12.913   4.468   8.387  0.2785  0.0857 -0.4504
  249POPC   D2A 3554  13.069   4.547   8.855 -0.0652 -0.2064  0.0613
  249POPC   C3A 3555  13.415   4.684   8.761 -0.0133 -0.4685  0.0678
  249POPC   C4A 3556  13.767   4.493   9.038  0.2060  0.1009 -0.1843
  249POPC   C1B 3557  12.549   5.085   8.236 -0.1791  0.1147  0.0581
  249POPC   C2B 3558  12.693   5.367   8.457  0.0994 -0.0796 -0.2896
  249POPC   C3B 3559  12.982   5.708   8.635 -0.0310 -0.1820  0.1964
  249POPC   C4B 3560  13.253   6.059   8.810  0.1605  0.0697 -0.1469
  250POPC   NC3 3561   1.145   8.053   7.452 -0.1347  0.1769  0.2475
  250POPC   PO4 3562   0.812   8.218   7.598  0.1304 -0.1556 -0.0646
  250POPC   GL1 3563   0.818   8.282   7.937  0.1809 -0.2171  0.1374
  250POPC   GL2 3564   0.617   8.364   8.175  0.2255  0.0137  0.0790
  250POPC   C1A 3565   1.078   7.945   8.153  0.0557  0.1399  0.0148
  250POPC   D2A 3566   1.460   8.004   8.426  0.1307 -0.1728  0.1609
  250POPC   C3A 3567   1.853   8.029   8.230 -0.2414 -0.0571  0.1488
  250POPC   C4A 3568   2.163   8.256   7.916 -0.0787  0.1532  0.1476
  250POPC   C1B 3569   0.741   8.161   8.481 -0.0214 -0.1851 -0.2116
  250POPC   C2B 3570   1.004   7.846   8.693 -0.2566  0.0082  0.1584
  250POPC   C3B 3571   1.292   7.900   8.894  0.0787  0.2336 -0.0189
  250POPC   C4B 3572   1.562   7.931   9.142  0.0806  0.2598  0.0577
  251POPC   NC3 3573   1.136   7.185   7.091  0.1426 -0.0730  0.2647
  251POPC   PO4 3574   1.041   6.760   7.075 -0.0929  0.2804 -0.0557
  251POPC   GL1 3575   1.280   6.733   7.445 -0.2016 -0.2859 -0.1449
  251POPC   GL2 3576   1.619   6.739   7.609  0.4423  0.1597 -0.2755
  251POPC   C1A 3577   1.083   6.733   7.877  0.2321  0.1624  0.2359
  251POPC   D2A 3578   0.740   7.039   8.043 -0.0784 -0.0197  0.0048
  251POPC   C3A 3579   0.512   7.284   7.783  0.1571 -0.0616 -0.0408
  251POPC   C4A 3580   0.158   7.290   7.497 -0.0586 -0.0052  0.1938
  251POPC   C1B 3581   1.726   7.015   7.980  0.0127 -0.2212  0.1078
  251POPC   C2B 3582   1.833   7.336   8.266  0.0758 -0.2079 -0.2213
  251POPC   C3B 3583   2.180   7.303   8.554 -0.2299 -0.0029  0.2242
  251POPC   C4B 3584   2.181   7.528   8.965  0.1891  0.0355 -0.0872
  252POPC   NC3 3585   5.871  12.776   6.905 -0.0536 -0.1245  0.3784
  252POPC   PO4 3586   5.640  12.491   7.151  0.0273 -0.3975 -0.1977
  252POPC   GL1 3587   5.866  12.604   7.559  0.0063 -0.1195 -0.0808
  252POPC   GL2 3588   5.948  12.874   7.735  0.0001 -0.2397  0.0415
  252POPC   C1A 3589   6.068  12.402   7.956 -0.0534 -0.1689  0.1231
  252POPC   D2A 3590   6.097  12.631   8.398 -0.0576 -0.1382 -0.0911
  252POPC   C3A 3591   5.921  12.543   8.777 -0.2794  0.0825  0.1210
  252POPC   C4A 3592   6.044  12.373   9.146  0.3049 -0.1515  0.1699
  252POPC   C1B 3593   6.007  13.040   8.087 -0.0188  0.4737 -0.0278
  252POPC   C2B 3594   5.891  13.123   8.499 -0.1958 -0.0094 -0.4013
  252POPC   C3B 3595   5.809  13.409   8.834  0.0886 -0.0513  0.2311
  252POPC   C4B 3596   5.963  13.707   9.266 -0.2079  0.1395  0.0379
  253POPC   NC3 3597   9.668   6.819   7.271 -0.0705 -0.2963  0.1106
  253POPC   PO4 3598   9.790   7.195   7.311 -0.2350 -0.1739 -0.2440
  253POPC   GL1 3599   9.989   7.156   7.624 -0.0375 -0.0785 -0.1347
  253POPC   GL2 3600  10.108   7.458   7.787 -0.3015 -0.0436 -0.2102
  253POPC   C1A 3601   9.861   7.132   8.012 -0.0235 -0.4022  0.0053
  253POPC   D2A 3602  10.030   6.806   8.343  0.3538  0.0436  0.1238
  253POPC   C3A 3603   9.840   6.648   8.624  0.2219  0.0429  0.1526
  253POPC   C4A 3604   9.577   6.814   8.943  0.0772 -0.1095 -0.0703
  253POPC   C1B 3605  10.415   7.174   8.065  0.3218  0.3207 -0.2237
  253POPC   C2B 3606  10.444   6.963   8.561  0.0586  0.1763 -0.0891
  253POPC   C3B 3607  10.534   6.763   8.982  0.0402  0.4266  0.3398
  253POPC   C4B 3608  10.996   6.648   9.150  0.1611 -0.1265  0.3415
  254POPC   NC3 3609   6.202   0.589   7.298  0.0597 -0.2193 -0.1590
  254POPC   PO4 3610   5.947   0.339   7.255 -0.1404  0.0319  0.0784
  254POPC   GL1 3611   6.267   0.175   7.670  0.4368 -0.2070  0.1745
  254POPC   GL2 3612   6.328   0.544   7.786  0.1271 -0.0367 -0.0073
  254POPC   C1A 3613   6.441  -0.173   7.875 -0.1890 -0.0981 -0.1525
  254POPC   D2A 3614   6.596  -0.404   8.193 -0.1989  0.1141  0.2017
  254POPC   C3A 3615   6.628  -0.283   8.638  0.0113 -0.0682 -0.1651
  254POPC   C4A 3616   6.534  -0.271   9.058  0.3277 -0.1241  0.1969
  254POPC   C1B 3617   6.037   0.760   8.137 -0.0898 -0.0862  0.1391
  254POPC   C2B 3618   5.677   0.800   8.458  0.3578  0.1057  0.2354
  254POPC   C3B 3619   5.735   0.863   8.835 -0.0670 -0.1948 -0.2650
  254POPC   C4B 3620   6.006   1.066   9.078 -0.0153  0.0100 -0.2936
  255POPC   NC3 3621  10.282  11.327   7.347 -0.3768 -0.1007  0.1543
  255POPC   PO4 3622  10.364  10.950   7.166  0.1815 -0.1409 -0.1995
  255POPC   GL1 3623  10.597  10.847   7.541  0.0883 -0.2932 -0.0024
  255POPC   GL2 3624  10.625  11.059   7.692 -0.1159 -0.0613  0.1494
  255POPC   C1A 3625  10.543  10.404   7.666  0.1069  0.0823  0.1062
  255POPC   D2A 3626  10.901  10.155   7.800 -0.0483 -0.2862  0.1139
  255POPC   C3A 3627  11.113   9.905   8.090  0.0208 -0.2127  0.0095
  255POPC   C4A 3628  11.370   9.734   8.453  0.0985 -0.0904 -0.1190
  255POPC   C1B 3629  10.671  11.205   8.087 -0.0163  0.1078  0.2009
  255POPC   C2B 3630  10.419  11.326   8.493 -0.1664 -0.0378 -0.0389
  255POPC   C3B 3631  10.145  11.624   8.654 -0.2274 -0.1882 -0.0544
  255POPC   C4B 3632   9.892  11.836   9.089 -0.1014  0.0677  0.2274
  256POPC   NC3 3633   1.198  10.565   6.619 -0.1080  0.1100  0.2508
  256POPC   PO4 3634   1.497  10.456   6.949 -0.1082  0.2190  0.1518
  256POPC   GL1 3635   1.335  10.205   7.214  0.2529 -0.0401 -0.2617
  256POPC   GL2 3636   1.350   9.888   7.175  0.0693  0.1108 -0.0181
  256POPC   C1A 3637   1.305  10.221   7.724  0.0112 -0.0789  0.0690
  256POPC   D2A 3638   1.242  10.281   8.191 -0.4157 -0.0093 -0.2001
  256POPC   C3A 3639   0.971  10.561   8.319 -0.0704 -0.1899  0.1784
  256POPC   C4A 3640   0.651  10.805   8.355  0.1917  0.2265 -0.0655
  256POPC   C1B 3641   1.490   9.718   7.553  0.1715 -0.0624 -0.1561
  256POPC   C2B 3642   1.410   9.797   7.989 -0.0631  0.1242  0.0818
  256POPC   C3B 3643   1.253   9.646   8.363 -0.0041 -0.1511  0.1816
  256POPC   C4B 3644   1.410   9.436   8.754  0.0852 -0.1649 -0.1238
  257POPC   NC3 3645   1.841   8.655   7.473  0.4732  0.0797 -0.3913
  257POPC   PO4 3646   1.472   8.369   7.226 -0.2659 -0.0454 -0.0601
  257POPC   GL1 3647   1.479   8.339   7.741 -0.1211  0.0792  0.0324
  257POPC   GL2 3648   1.211   8.460   7.749  0.4917  0.1633 -0.0672
  257POPC   C1A 3649   1.719   8.487   8.081  0.1369 -0.3124  0.0288
  257POPC   D2A 3650   1.620   8.467   8.583 -0.3015 -0.0648  0.2238
  257POPC   C3A 3651   1.831   8.177   8.863 -0.2197 -0.1683 -0.1314
  257POPC   C4A 3652   2.086   7.970   9.119  0.0039  0.2346 -0.2565
  257POPC   C1B 3653   1.119   8.541   8.200  0.1937 -0.1036  0.2565
  257POPC   C2B 3654   1.154   8.382   8.678 -0.1392 -0.0129 -0.0408
  257POPC   C3B 3655   0.906   8.237   9.077  0.0671 -0.0262  0.2847
  257POPC   C4B 3656   0.415   8.261   9.142 -0.1105 -0.1422 -0.2105
  258POPC   NC3 3657  10.452   3.646   6.843 -0.1077  0.0249  0.1744
  258POPC   PO4 3658  10.714   4.013   6.843  0.0694  0.0497  0.2463
  258POPC   GL1 3659  10.535   4.042   7.244 -0.0803  0.2249  0.0751
  258POPC   GL2 3660  10.596   4.218   7.428 -0.1645 -0.0569 -0.3007
  258POPC   C1A 3661  10.492   3.826   7.720 -0.2050 -0.0378 -0.1514
  258POPC   D2A 3662  10.596   3.454   7.875 -0.4088  0.0083  0.3797
  258POPC   C3A 3663  10.346   3.140   7.608  0.0185 -0.0133  0.0195
  258POPC   C4A 3664  10.145   2.829   7.823 -0.1026 -0.4776  0.0672
  258POPC   C1B 3665  10.268   4.338   7.677 -0.3143  0.0463  0.0153
  258POPC   C2B 3666  10.030   4.290   8.117 -0.1493  0.3389  0.2714
  258POPC   C3B 3667   9.681   4.402   8.450  0.0010  0.2449 -0.1125
  258POPC   C4B 3668   9.494   4.009   8.689  0.2856  0.1755 -0.1827
  259POPC   NC3 3669   9.899   2.679   7.029 -0.2322  0.0462 -0.1246
  259POPC   PO4 3670  10.118   2.329   7.156 -0.0481  0.1347 -0.0942
  259POPC   GL1 3671  10.137   2.359   7.624  0.0426 -0.0366 -0.0470
  259POPC   GL2 3672  10.320   2.078   7.789 -0.0216  0.2394 -0.2729
  259POPC   C1A 3673  10.034   2.384   8.040 -0.2245 -0.0931  0.0931
  259POPC   D2A 3674  10.039   2.400   8.412  0.2519  0.0757  0.2311
  259POPC   C3A 3675   9.813   2.179   8.795  0.0490 -0.1644  0.4438
  259POPC   C4A 3676   9.790   1.826   9.018 -0.1833 -0.0833 -0.0411
  259POPC   C1B 3677  10.347   2.054   8.252 -0.1438 -0.2795  0.2909
  259POPC   C2B 3678  10.380   1.939   8.568 -0.1231 -0.1278  0.0040
  259POPC   C3B 3679  10.540   1.535   8.812 -0.1664 -0.0151 -0.1292
  259POPC   C4B 3680  10.671   1.195   9.025  0.3088  0.0729 -0.1591
  260POPC   NC3 3681  12.142   8.314   7.090 -0.0567 -0.0795  0.1056
  260POPC   PO4 3682  12.009   7.886   7.151  0.0379 -0.1140  0.0207
  260POPC   GL1 3683  11.878   7.861   7.632  0.1697  0.1182  0.2713
  260POPC   GL2 3684  11.854   7.477   7.771  0.0854  0.2225  0.0402
  260POPC   C1A 3685  11.887   7.964   8.097 -0.0957  0.3126  0.0438
  260POPC   D2A 3686  11.874   8.169   8.439  0.1151  0.2169  0.2788
  260POPC   C3A 3687  11.512   7.955   8.517 -0.2598 -0.2101 -0.1321
  260POPC   C4A 3688  11.186   7.922   8.833 -0.0313 -0.2711 -0.2439
  260POPC   C1B 3689  11.829   7.237   8.188  0.0145 -0.0318  0.0482
  260POPC   C2B 3690  11.679   7.372   8.614 -0.0733 -0.0170  0.2271
  260POPC   C3B 3691  11.340   7.150   8.675 -0.0176  0.0746 -0.1793
  260POPC   C4B 3692  10.911   7.004   8.668 -0.1046  0.1029 -0.2901
  261POPC   NC3 3693  12.155  11.351   7.035  0.1556  0.5661 -0.1634
  261POPC   PO4 3694  12.146  10.967   7.194 -0.0750 -0.0412 -0.0855
  261POPC   GL1 3695  12.095  11.157   7.648 -0.3186 -0.0661 -0.1804
  261POPC   GL2 3696  12.194  10.852   7.887 -0.6017 -0.0367 -0.0660
  261POPC   C1A 3697  12.271  11.360   7.991 -0.1260  0.1299  0.0214
  261POPC   D2A 3698  12.204  11.707   8.310 -0.1492  0.0184  0.2368
  261POPC   C3A 3699  12.657  11.711   8.587 -0.0210  0.0956  0.0492
  261POPC   C4A 3700  12.997  11.579   8.863 -0.2736  0.0434  0.2005
  261POPC   C1B 3701  12.276  10.923   8.254  0.7324  0.2437  0.0869
  261POPC   C2B 3702  12.109  11.159   8.457  0.1074  0.0558  0.0569
  261POPC   C3B 3703  11.681  11.365   8.488 -0.0376 -0.0160  0.0062
  261POPC   C4B 3704  11.407  11.559   8.326 -0.1752 -0.2739 -0.2506
  262POPC   NC3 3705  11.288  10.956   6.817  0.0545 -0.0230 -0.2694
  262POPC   PO4 3706  11.360  10.987   7.343  0.2695  0.0970 -0.0699
  262POPC   GL1 3707  11.169  11.153   7.661  0.0249 -0.1085  0.1896
  262POPC   GL2 3708  11.202  11.496   7.654  0.1134  0.0948 -0.1805
  262POPC   C1A 3709  11.258  11.075   8.098  0.1130  0.0974 -0.1494
  262POPC   D2A 3710  11.240  11.174   8.544  0.1035  0.0712 -0.6027
  262POPC   C3A 3711  11.528  11.127   8.870  0.2162 -0.0605 -0.0325
  262POPC   C4A 3712  11.872  11.352   9.001 -0.1705  0.0768 -0.0706
  262POPC   C1B 3713  10.991  11.550   8.057 -0.1368  0.1864 -0.0563
  262POPC   C2B 3714  10.907  11.514   8.505  0.1742 -0.2106  0.1025
  262POPC   C3B 3715  10.729  11.435   8.907 -0.4247  0.0445 -0.1267
  262POPC   C4B 3716  10.559  11.120   8.957 -0.0405 -0.0697 -0.5887
  263POPC   NC3 3717  12.579   7.816   7.153  0.2091  0.0397 -0.3004
  263POPC   PO4 3718  12.939   7.618   7.053 -0.2128  0.0674  0.0262
  263POPC   GL1 3719  12.758   7.386   7.449  0.0550 -0.2431  0.1575
  263POPC   GL2 3720  12.728   7.606   7.641  0.0154 -0.1689  0.1684
  263POPC   C1A 3721  12.444   7.228   7.792 -0.1236  0.4161 -0.1517
  263POPC   D2A 3722  12.322   6.959   8.098  0.2234 -0.0212  0.1752
  263POPC   C3A 3723  12.568   6.575   7.987  0.1392 -0.2902 -0.0201
  263POPC   C4A 3724  12.345   6.179   7.926 -0.1816  0.1158  0.0872
  263POPC   C1B 3725  12.873   7.366   8.077  0.1673 -0.3221  0.0921
  263POPC   C2B 3726  13.195   7.107   8.089 -0.2521 -0.2970  0.2035
  263POPC   C3B 3727  13.480   6.921   8.360 -0.0400 -0.1341  0.1326
  263POPC   C4B 3728  13.888   6.740   8.561  0.2602  0.1012 -0.0294
  264POPC   NC3 3729   0.419  12.759   6.739  0.2283  0.1508  0.1504
  264POPC   PO4 3730   0.525  12.614   7.146 -0.0370 -0.0152  0.0834
  264POPC   GL1 3731   0.658  12.752   7.482  0.2877 -0.0303  0.0738
  264POPC   GL2 3732   0.664  13.073   7.366 -0.4282  0.0398  0.0277
  264POPC   C1A 3733   0.359  12.732   7.788 -0.0294 -0.0688 -0.3329
  264POPC   D2A 3734  -0.041  12.588   7.944 -0.3463 -0.1610  0.0242
  264POPC   C3A 3735  -0.021  12.298   8.220 -0.0880 -0.0009 -0.0460
  264POPC   C4A 3736  -0.060  11.935   8.316 -0.3171 -0.2047  0.3023
  264POPC   C1B 3737   0.699  13.107   7.775 -0.2303 -0.3713  0.0664
  264POPC   C2B 3738   0.863  12.784   7.986 -0.1487 -0.0108 -0.0106
  264POPC   C3B 3739   0.936  12.652   8.365 -0.0446 -0.2422  0.0150
  264POPC   C4B 3740   0.685  12.629   8.699 -0.0860 -0.1670  0.3411
  265POPC   NC3 3741   5.907  10.641   7.130  0.4760 -0.4918  0.2235
  265POPC   PO4 3742   6.007  10.245   7.326  0.0330 -0.2587  0.1034
  265POPC   GL1 3743   5.941  10.333   7.754 -0.1895 -0.1320 -0.0994
  265POPC   GL2 3744   6.121  10.733   7.833  0.0660  0.0123  0.0250
  265POPC   C1A 3745   6.307  10.306   8.067  0.0174 -0.0832 -0.1067
  265POPC   D2A 3746   6.694  10.217   8.250 -0.0783 -0.0604  0.3639
  265POPC   C3A 3747   6.886  10.455   8.616  0.3178 -0.0747 -0.3107
  265POPC   C4A 3748   6.771  10.903   8.670  0.1438  0.2177  0.0532
  265POPC   C1B 3749   5.809  10.886   8.018 -0.0404  0.0993 -0.3107
  265POPC   C2B 3750   5.607  11.216   8.194 -0.0934 -0.0741  0.0859
  265POPC   C3B 3751   5.262  11.287   8.325 -0.2644 -0.2045 -0.2572
  265POPC   C4B 3752   5.014  11.211   8.720 -0.0526 -0.0573  0.0034
  266POPC   NC3 3753   7.661   3.180   7.431 -0.0904  0.0776 -0.0518
  266POPC   PO4 3754   8.006   3.411   7.229  0.0065  0.0641 -0.2322
  266POPC   GL1 3755   8.087   3.158   7.639 -0.0759 -0.1808  0.1074
  266POPC   GL2 3756   8.142   2.824   7.621 -0.0760 -0.0133  0.2332
  266POPC   C1A 3757   8.024   3.115   8.087 -0.1631 -0.0127  0.0634
  266POPC   D2A 3758   8.208   3.117   8.426  0.1075 -0.0438  0.1390
  266POPC   C3A 3759   8.310   2.817   8.814  0.2698  0.4425  0.1888
  266POPC   C4A 3760   8.501   2.772   9.208 -0.0258 -0.1712  0.3225
  266POPC   C1B 3761   8.345   2.749   8.005  0.3193 -0.1003  0.1205
  266POPC   C2B 3762   8.559   2.811   8.376 -0.1425 -0.1608 -0.2113
  266POPC   C3B 3763   8.751   3.086   8.730  0.1449  0.1411  0.3561
  266POPC   C4B 3764   8.891   3.245   9.080 -0.0344 -0.0529 -0.3905
  267POPC   NC3 3765  12.152   1.407   7.057  0.0892 -0.2851 -0.0291
  267POPC   PO4 3766  11.989   1.031   7.249  0.1990 -0.1351  0.0020
  267POPC   GL1 3767  11.734   1.066   7.616 -0.0448 -0.2038 -0.0491
  267POPC   GL2 3768  11.546   0.886   7.451 -0.1877 -0.1542 -0.0446
  267POPC   C1A 3769  11.770   1.532   7.814  0.0503  0.0438  0.2989
  267POPC   D2A 3770  11.891   1.614   8.276  0.4415  0.0620  0.1813
  267POPC   C3A 3771  11.989   1.732   8.647 -0.0534  0.0067  0.1022
  267POPC   C4A 3772  12.317   2.062   8.563  0.4745  0.0203  0.1225
  267POPC   C1B 3773  11.691   0.531   7.706 -0.3681 -0.0307 -0.0975
  267POPC   C2B 3774  11.657   0.324   8.098 -0.2874 -0.1509 -0.3565
  267POPC   C3B 3775  11.512  -0.064   8.259 -0.1864  0.0253  0.2899
  267POPC   C4B 3776  11.066  -0.141   8.349 -0.0696  0.0495 -0.1686
  268POPC   NC3 3777   3.091   7.096   6.962  0.0563 -0.0033  0.1153
  268POPC   PO4 3778   2.993   7.334   7.280 -0.0462 -0.1424 -0.1472
  268POPC   GL1 3779   2.816   7.424   7.621 -0.1605 -0.1201 -0.2146
  268POPC   GL2 3780   2.709   7.736   7.615  0.0132 -0.0159 -0.0658
  268POPC   C1A 3781   2.739   7.377   8.090 -0.0352 -0.1202  0.2498
  268POPC   D2A 3782   2.600   7.590   8.425  0.4785  0.3348  0.0369
  268POPC   C3A 3783   2.672   7.351   8.783 -0.1197 -0.1810 -0.0226
  268POPC   C4A 3784   2.532   7.302   9.289 -0.2940 -0.0884  0.1600
  268POPC   C1B 3785   2.579   7.929   7.994 -0.0638  0.4466 -0.0623
  268POPC   C2B 3786   2.499   8.145   8.365  0.2179  0.1358 -0.0422
  268POPC   C3B 3787   2.765   8.595   8.459  0.1014 -0.2650  0.2261
  268POPC   C4B 3788   3.117   8.673   8.552 -0.1173  0.4273 -0.1127
  269POPC   NC3 3789  12.043   9.705   7.069 -0.2202 -0.4129 -0.1793
  269POPC   PO4 3790  11.692   9.779   7.402 -0.2195  0.0157  0.2328
  269POPC   GL1 3791  11.685   9.799   7.787  0.0933 -0.2632 -0.0096
  269POPC   GL2 3792  11.652   9.589   8.077 -0.0336 -0.0422  0.3908
  269POPC   C1A 3793  11.759  10.063   8.230 -0.6350  0.0643  0.1451
  269POPC   D2A 3794  11.470  10.243   8.680  0.2379  0.1372 -0.0193
  269POPC   C3A 3795  11.395  10.538   9.008  0.2807 -0.0558 -0.0599
  269POPC   C4A 3796  11.137  10.902   9.142 -0.2303  0.1991  0.0796
  269POPC   C1B 3797  12.035   9.406   8.094 -0.2612  0.3297 -0.2369
  269POPC   C2B 3798  12.212   9.066   8.357  0.0000 -0.3823  0.0621
  269POPC   C3B 3799  12.445   8.653   8.376  0.0633  0.2203  0.2307
  269POPC   C4B 3800  12.350   8.352   8.601 -0.0569 -0.4785  0.0536
  270POPC   NC3 3801   0.338   5.695   7.182 -0.0702  0.0590  0.1034
  270POPC   PO4 3802   0.064   5.354   7.215  0.3466  0.0671 -0.2793
  270POPC   GL1 3803  -0.138   5.123   7.623  0.0547 -0.1952 -0.0347
  270POPC   GL2 3804  -0.565   5.246   7.684  0.2640  0.1726  0.1301
  270POPC   C1A 3805  -0.057   5.146   8.043  0.1219  0.0550  0.0526
  270POPC   D2A 3806   0.225   5.351   8.353 -0.1256 -0.2310 -0.0630
  270POPC   C3A 3807   0.509   5.123   8.568  0.0248 -0.0662  0.0126
  270POPC   C4A 3808   0.703   5.008   8.942 -0.2839  0.3326 -0.0733
  270POPC   C1B 3809  -0.421   5.539   8.016 -0.1154  0.1967 -0.2859
  270POPC   C2B 3810  -0.675   5.817   8.340 -0.2462 -0.1401  0.3778
  270POPC   C3B 3811  -0.833   6.249   8.411 -0.1942  0.2385 -0.2817
  270POPC   C4B 3812  -0.548   6.559   8.501 -0.1482 -0.1837 -0.1839
  271POPC   NC3 3813  12.353   3.957   7.491  0.2133  0.1942 -0.1984
  271POPC   PO4 3814  12.740   4.263   7.574  0.0775  0.2930  0.1919
  271POPC   GL1 3815  12.804   4.115   7.945 -0.4019 -0.0481 -0.0726
  271POPC   GL2 3816  13.127   4.090   8.061 -0.3830 -0.0049  0.1432
  271POPC   C1A 3817  12.652   3.769   8.183 -0.2382  0.0435 -0.0048
  271POPC   D2A 3818  12.424   3.422   8.317  0.2222 -0.0929 -0.2632
  271POPC   C3A 3819  12.169   3.079   8.201  0.0822 -0.1948  0.3741
  271POPC   C4A 3820  11.872   2.949   7.808 -0.0625 -0.3318  0.5326
  271POPC   C1B 3821  13.164   3.968   8.477  0.1063 -0.0002  0.2226
  271POPC   C2B 3822  13.250   4.074   8.888  0.3129 -0.2511  0.0742
  271POPC   C3B 3823  13.320   4.289   9.183 -0.1559 -0.0714  0.0865
  271POPC   C4B 3824  13.282   4.744   9.295 -0.2316  0.2113 -0.1933
  272POPC   NC3 3825   8.378   2.032   7.024  0.1299 -0.0370  0.1397
  272POPC   PO4 3826   8.701   2.078   7.409 -0.0660 -0.0658  0.0295
  272POPC   GL1 3827   8.572   2.267   7.734 -0.0402 -0.0510 -0.4029
  272POPC   GL2 3828   8.740   2.537   7.797  0.0044 -0.0795 -0.0188
  272POPC   C1A 3829   8.293   2.265   8.115 -0.0267  0.1634  0.0576
  272POPC   D2A 3830   8.253   2.430   8.489 -0.1996  0.0162 -0.0908
  272POPC   C3A 3831   8.648   2.453   8.745  0.1464 -0.0673  0.2791
  272POPC   C4A 3832   8.764   2.304   9.137 -0.1495 -0.0474  0.1046
  272POPC   C1B 3833   8.792   2.390   8.184 -0.0557 -0.2975  0.3228
  272POPC   C2B 3834   8.883   2.130   8.505 -0.1244 -0.3038  0.2189
  272POPC   C3B 3835   8.642   1.870   8.789  0.2117 -0.1685 -0.0887
  272POPC   C4B 3836   8.509   1.877   9.246 -0.0464  0.0827  0.1542
  273POPC   NC3 3837   2.778   1.727   7.362 -0.0139 -0.0092  0.2403
  273POPC   PO4 3838   2.414   1.940   7.417  0.0825  0.0857  0.4642
  273POPC   GL1 3839   2.295   1.994   7.838  0.0250 -0.1246 -0.1477
  273POPC   GL2 3840   2.559   2.226   7.868  0.1517  0.1854 -0.2423
  273POPC   C1A 3841   2.238   1.950   8.263  0.1364  0.2635  0.2044
  273POPC   D2A 3842   2.118   1.777   8.569  0.0377  0.4257 -0.1758
  273POPC   C3A 3843   1.871   2.046   8.871 -0.1532 -0.1258 -0.0601
  273POPC   C4A 3844   1.526   2.164   9.104  0.1338 -0.0013  0.0187
  273POPC   C1B 3845   2.810   1.848   8.044  0.1199 -0.4869  0.0758
  273POPC   C2B 3846   2.964   1.475   8.323 -0.2246  0.1429  0.0516
  273POPC   C3B 3847   2.826   1.187   8.476  0.0872  0.2109  0.1542
  273POPC   C4B 3848   2.466   0.889   8.286  0.3715 -0.1174 -0.3394
  274POPC   NC3 3849  12.597   5.558   7.272  0.1592  0.1084  0.0292
  274POPC   PO4 3850  12.225   5.807   7.311  0.1692  0.1300  0.0258
  274POPC   GL1 3851  12.025   5.709   7.585 -0.0309 -0.0582  0.1497
  274POPC   GL2 3852  11.674   5.740   7.346  0.1016 -0.0631  0.2540
  274POPC   C1A 3853  12.074   5.668   8.033  0.0403  0.1099  0.0268
  274POPC   D2A 3854  12.170   5.393   8.367 -0.1857 -0.1001  0.1388
  274POPC   C3A 3855  12.456   5.676   8.787 -0.1800 -0.0256 -0.1652
  274POPC   C4A 3856  12.365   6.067   8.921  0.4767  0.0445 -0.1609
  274POPC   C1B 3857  11.763   6.092   7.698 -0.0604  0.0251  0.0524
  274POPC   C2B 3858  11.795   6.124   8.117  0.1222 -0.1002  0.0248
  274POPC   C3B 3859  11.908   5.913   8.528 -0.0600  0.1750 -0.1440
  274POPC   C4B 3860  11.872   5.903   8.985 -0.0531 -0.0522  0.1473
  275POPC   NC3 3861   9.985   5.630   6.677  0.1713 -0.3058  0.1234
  275POPC   PO4 3862  10.085   6.018   6.938 -0.0108 -0.0464 -0.0813
  275POPC   GL1 3863  10.201   5.920   7.370  0.1750 -0.1116  0.0866
  275POPC   GL2 3864  10.475   5.988   7.374 -0.0937 -0.0542 -0.4372
  275POPC   C1A 3865  10.129   6.187   7.755  0.0809 -0.0593 -0.2015
  275POPC   D2A 3866  10.133   6.080   8.114  0.3598 -0.1732 -0.0084
  275POPC   C3A 3867   9.892   6.085   8.446 -0.0561  0.2573  0.1296
  275POPC   C4A 3868   9.953   6.030   8.959  0.1480  0.0580  0.0472
  275POPC   C1B 3869  10.511   5.668   7.797 -0.2298 -0.2296 -0.0531
  275POPC   C2B 3870  10.330   5.648   8.226 -0.0917 -0.0932 -0.0144
  275POPC   C3B 3871  10.030   5.627   8.628  0.0326  0.1892  0.2412
  275POPC   C4B 3872   9.770   5.338   8.623  0.1428 -0.0382  0.0695
  276POPC   NC3 3873  10.781   7.230   7.171 -0.0873  0.1469  0.0297
  276POPC   PO4 3874  11.217   7.369   7.079 -0.2379  0.3115  0.0763
  276POPC   GL1 3875  11.138   7.621   7.419  0.2205  0.1633 -0.1401
  276POPC   GL2 3876  10.887   7.517   7.583 -0.1614 -0.2710 -0.0448
  276POPC   C1A 3877  11.426   7.683   7.769 -0.0803  0.1631  0.2418
  276POPC   D2A 3878  11.461   7.583   8.175 -0.1255  0.0728  0.0119
  276POPC   C3A 3879  11.137   7.556   8.507 -0.3805  0.3814 -0.3770
  276POPC   C4A 3880  10.814   7.536   8.883  0.0549 -0.2353 -0.1057
  276POPC   C1B 3881  10.590   7.605   7.910  0.2910 -0.0021 -0.0688
  276POPC   C2B 3882  10.301   7.763   8.197 -0.2673  0.2156  0.0960
  276POPC   C3B 3883  10.403   7.885   8.719 -0.2888 -0.5751  0.2294
  276POPC   C4B 3884  10.445   7.912   9.215 -0.2431 -0.1312 -0.1963
  277POPC   NC3 3885  12.343   2.048   6.624 -0.0845 -0.3552  0.1477
  277POPC   PO4 3886  12.194   1.858   6.913 -0.0154 -0.2332  0.2551
  277POPC   GL1 3887  12.075   2.048   7.311  0.4092  0.0444 -0.0579
  277POPC   GL2 3888  12.113   1.922   7.612  0.2314  0.2429 -0.0922
  277POPC   C1A 3889  11.930   2.373   7.677 -0.3894 -0.1128 -0.1224
  277POPC   D2A 3890  11.577   2.489   7.908 -0.0939 -0.0175  0.1887
  277POPC   C3A 3891  11.288   2.197   8.222  0.1247  0.0681  0.1673
  277POPC   C4A 3892  10.892   2.158   8.351 -0.1766  0.3469  0.0102
  277POPC   C1B 3893  12.374   1.776   7.856  0.2358 -0.0938  0.0797
  277POPC   C2B 3894  12.588   2.081   8.037 -0.3080 -0.2791  0.0048
  277POPC   C3B 3895  12.826   2.051   8.462  0.0766  0.3764 -0.4189
  277POPC   C4B 3896  12.788   2.167   8.984  0.1334  0.1025 -0.1074
  278POPC   NC3 3897  12.451   1.051   7.130 -0.0219  0.0837 -0.0223
  278POPC   PO4 3898  12.503   0.578   7.182 -0.0421  0.0147 -0.1403
  278POPC   GL1 3899  12.663   0.766   7.664  0.0453 -0.0053  0.1554
  278POPC   GL2 3900  12.505   1.049   7.737 -0.0879 -0.3688  0.2843
  278POPC   C1A 3901  12.496   0.765   8.110 -0.1120  0.1606  0.1178
  278POPC   D2A 3902  12.326   0.946   8.461  0.0978 -0.1088  0.3368
  278POPC   C3A 3903  12.378   1.360   8.592 -0.1578  0.0407  0.0413
  278POPC   C4A 3904  12.571   1.622   8.454 -0.1036 -0.0611  0.3592
  278POPC   C1B 3905  12.109   0.770   7.826 -0.0259 -0.1379 -0.0599
  278POPC   C2B 3906  11.902   0.740   8.229 -0.2557 -0.0485 -0.0330
  278POPC   C3B 3907  11.787   0.550   8.638 -0.2190  0.1869  0.3079
  278POPC   C4B 3908  11.386   0.315   8.640  0.2018 -0.2089 -0.0127
  279POPC   NC3 3909   2.802   4.789   7.046  0.1453 -0.1246 -0.1594
  279POPC   PO4 3910   2.965   5.144   7.306  0.3597 -0.3262  0.0081
  279POPC   GL1 3911   2.986   5.231   7.678  0.0255 -0.1438  0.0064
  279POPC   GL2 3912   3.187   4.977   7.765 -0.0275  0.0362 -0.1854
  279POPC   C1A 3913   2.797   5.477   8.001  0.2439  0.0328 -0.0887
  279POPC   D2A 3914   2.670   5.426   8.371 -0.0727 -0.1287  0.1504
  279POPC   C3A 3915   2.669   4.930   8.504 -0.2630 -0.1414  0.0745
  279POPC   C4A 3916   2.812   4.842   8.885  0.2846  0.0117 -0.6060
  279POPC   C1B 3917   3.038   5.074   8.189 -0.1440 -0.1222  0.0997
  279POPC   C2B 3918   3.113   5.261   8.525  0.2518  0.1053  0.1485
  279POPC   C3B 3919   3.023   5.410   8.906 -0.0131 -0.1018  0.1689
  279POPC   C4B 3920   3.052   5.153   9.228  0.0990 -0.0408  0.0153
  280POPC   NC3 3921   1.579   1.151   7.045  0.1688 -0.2230  0.0070
  280POPC   PO4 3922   1.542   1.412   7.423 -0.0808 -0.2460 -0.2810
  280POPC   GL1 3923   1.427   1.199   7.701  0.1964 -0.2415  0.0535
  280POPC   GL2 3924   1.181   0.939   7.775  0.0706 -0.0887  0.1107
  280POPC   C1A 3925   1.191   1.506   7.957  0.3633 -0.1055 -0.1076
  280POPC   D2A 3926   1.291   1.878   8.152 -0.1941 -0.1562 -0.0092
  280POPC   C3A 3927   1.063   2.259   8.186 -0.1456  0.0156  0.1892
  280POPC   C4A 3928   0.664   2.218   8.333 -0.1060 -0.0175 -0.1389
  280POPC   C1B 3929   0.971   1.076   8.145  0.1030  0.3501  0.2265
  280POPC   C2B 3930   0.915   1.183   8.610  0.1441 -0.3305  0.0820
  280POPC   C3B 3931   0.963   1.006   9.056 -0.0317  0.2591  0.1820
  280POPC   C4B 3932   0.653   1.172   9.253  0.1165  0.1236 -0.1246
  281POPC   NC3 3933   8.371  12.133   6.940  0.0879  0.0238  0.1028
  281POPC   PO4 3934   8.796  12.000   7.079  0.0803 -0.0555  0.1008
  281POPC   GL1 3935   8.788  11.986   7.487  0.0425  0.1066  0.1866
  281POPC   GL2 3936   8.548  11.800   7.514 -0.4028  0.1317  0.3287
  281POPC   C1A 3937   8.889  12.186   7.799  0.0264 -0.1640  0.0065
  281POPC   D2A 3938   9.129  12.381   8.094  0.0084 -0.1249 -0.2268
  281POPC   C3A 3939   9.250  12.267   8.613  0.1656 -0.1078 -0.0202
  281POPC   C4A 3940   9.573  12.212   8.964 -0.0494  0.4577  0.2044
  281POPC   C1B 3941   8.320  12.124   7.693 -0.2145  0.2481 -0.2580
  281POPC   C2B 3942   8.403  12.537   7.881 -0.0274 -0.1546 -0.1059
  281POPC   C3B 3943   8.249  12.541   8.440  0.2134  0.0781 -0.0195
  281POPC   C4B 3944   8.126  12.789   8.788 -0.0475  0.1150  0.3524
  282POPC   NC3 3945   7.083   2.671   6.934  0.2235  0.1671  0.1616
  282POPC   PO4 3946   7.252   2.826   7.325 -0.1189 -0.1644  0.1723
  282POPC   GL1 3947   7.374   2.785   7.746  0.1405 -0.0175 -0.0908
  282POPC   GL2 3948   7.458   2.423   7.843  0.0224  0.1218 -0.1332
  282POPC   C1A 3949   7.487   2.961   8.170  0.0750 -0.2165 -0.4394
  282POPC   D2A 3950   7.327   2.996   8.545 -0.0042 -0.1224 -0.0338
  282POPC   C3A 3951   7.443   2.706   8.808  0.3409 -0.0210  0.0820
  282POPC   C4A 3952   7.700   2.427   8.896  0.4838  0.0327  0.0699
  282POPC   C1B 3953   7.326   2.046   8.096 -0.0450  0.1014  0.0365
  282POPC   C2B 3954   7.496   1.810   8.463  0.3735  0.1773 -0.0802
  282POPC   C3B 3955   7.861   1.606   8.730 -0.1165  0.0944 -0.1284
  282POPC   C4B 3956   8.175   1.391   8.835 -0.1197 -0.2927  0.1408
  283POPC   NC3 3957  10.668  12.774   7.006 -0.1900 -0.2095  0.0821
  283POPC   PO4 3958  10.686  12.621   7.364  0.5199  0.3028  0.2748
  283POPC   GL1 3959  10.867  12.678   7.717  0.1466 -0.0999 -0.2157
  283POPC   GL2 3960  10.759  12.927   7.839  0.2989 -0.0295  0.1618
  283POPC   C1A 3961  10.801  12.568   8.236  0.0719 -0.0532 -0.3753
  283POPC   D2A 3962  10.794  12.761   8.767  0.0995  0.0551  0.1368
  283POPC   C3A 3963  10.326  12.863   9.041 -0.1222 -0.2898 -0.1613
  283POPC   C4A 3964  10.008  12.827   9.307  0.2084 -0.0309 -0.2141
  283POPC   C1B 3965  10.885  13.208   8.055  0.0283 -0.2864  0.1075
  283POPC   C2B 3966  11.026  13.505   8.310  0.2070 -0.0625 -0.3317
  283POPC   C3B 3967  10.915  13.933   8.244  0.0601 -0.0218  0.2636
  283POPC   C4B 3968  10.770  14.249   8.078  0.0286 -0.1260 -0.0977
  284POPC   NC3 3969   2.375   2.454   7.475 -0.2824  0.0841  0.0739
  284POPC   PO4 3970   2.246   2.914   7.449  0.1727 -0.1947  0.3616
  284POPC   GL1 3971   1.923   2.695   7.684  0.0244 -0.3666 -0.1110
  284POPC   GL2 3972   1.661   2.661   7.842 -0.0376 -0.1475 -0.1097
  284POPC   C1A 3973   1.964   2.924   8.119  0.2124 -0.3005  0.3037
  284POPC   D2A 3974   1.922   3.096   8.441  0.0507  0.2377  0.4697
  284POPC   C3A 3975   2.380   3.332   8.522  0.1278 -0.5140 -0.1445
  284POPC   C4A 3976   2.726   3.259   8.463 -0.2551  0.1075  0.1932
  284POPC   C1B 3977   1.544   2.419   8.167  0.1936  0.0516  0.0040
  284POPC   C2B 3978   1.591   2.724   8.474 -0.1058  0.0901  0.1819
  284POPC   C3B 3979   1.358   3.059   8.689  0.0075 -0.2866  0.0676
  284POPC   C4B 3980   1.620   3.495   8.963  0.0130 -0.3033  0.0728
  285POPC   NC3 3981  11.095   4.737   6.495 -0.1623 -0.3672  0.1455
  285POPC   PO4 3982  11.123   4.663   6.897 -0.1559 -0.0129  0.2163
  285POPC   GL1 3983  10.942   5.019   7.214 -0.1015 -0.1276 -0.0228
  285POPC   GL2 3984  10.673   4.841   7.355  0.1697  0.1026 -0.0084
  285POPC   C1A 3985  10.891   5.209   7.602 -0.0537 -0.0480  0.0911
  285POPC   D2A 3986  10.656   5.174   7.951  0.0054  0.0889  0.0880
  285POPC   C3A 3987  10.791   5.406   8.361 -0.3319 -0.0731  0.0253
  285POPC   C4A 3988  10.825   5.203   8.832 -0.2261 -0.2717 -0.0163
  285POPC   C1B 3989  10.638   4.684   7.824 -0.0389 -0.2234  0.0363
  285POPC   C2B 3990  10.531   4.421   8.186  0.2515 -0.2007 -0.1853
  285POPC   C3B 3991  10.316   4.371   8.542  0.0927 -0.0460  0.1708
  285POPC   C4B 3992  10.011   4.065   8.598  0.3651 -0.0030  0.4759
  286POPC   NC3 3993   7.019   0.070   7.020  0.1101  0.1621 -0.0014
  286POPC   PO4 3994   7.135   0.198   7.436  0.0994  0.1569 -0.3244
  286POPC   GL1 3995   7.125   0.248   7.846 -0.0003  0.1135  0.0129
  286POPC   GL2 3996   6.769   0.315   7.817  0.0334 -0.0458  0.1093
  286POPC   C1A 3997   7.343   0.175   8.282 -0.1420  0.0266  0.2850
  286POPC   D2A 3998   7.354   0.181   8.714  0.4693  0.2865 -0.0348
  286POPC   C3A 3999   7.710  -0.003   8.959 -0.1824  0.1840 -0.2599
  286POPC   C4A 4000   7.787  -0.189   9.424  0.3590 -0.0036  0.1168
  286POPC   C1B 4001   6.465   0.235   8.161  0.3973  0.0960  0.2261
  286POPC   C2B 4002   6.252   0.371   8.558  0.1503 -0.2543 -0.1105
  286POPC   C3B 4003   6.157   0.801   8.643  0.1627 -0.1576 -0.2545
  286POPC   C4B 4004   6.051   1.147   8.488 -0.0230 -0.0008 -0.1794
  287POPC   NC3 4005   8.072  10.780   6.772 -0.1083  0.0482  0.1655
  287POPC   PO4 4006   8.170  10.596   7.193 -0.6080  0.0311  0.2085
  287POPC   GL1 4007   8.135  10.648   7.622  0.2350 -0.2047 -0.0717
  287POPC   GL2 4008   8.405  10.811   7.737  0.4713 -0.1725 -0.2026
  287POPC   C1A 4009   7.830  10.729   7.877 -0.1895  0.0216 -0.3232
  287POPC   D2A 4010   7.635  11.000   8.125  0.0884 -0.0948 -0.6470
  287POPC   C3A 4011   7.761  11.211   8.460 -0.1469  0.2558  0.3780
  287POPC   C4A 4012   7.711  11.289   8.964  0.3501 -0.0660  0.3779
  287POPC   C1B 4013   8.641  11.136   8.007  0.3703 -0.3239 -0.1441
  287POPC   C2B 4014   8.820  11.281   8.343 -0.1037  0.1163  0.1241
  287POPC   C3B 4015   8.679  11.298   8.869  0.3052 -0.4158 -0.1429
  287POPC   C4B 4016   8.243  11.304   8.807  0.0927 -0.1088 -0.1995
  288POPC   NC3 4017   7.207   0.581   7.065 -0.3440 -0.2530  0.1659
  288POPC   PO4 4018   7.073   0.971   7.175 -0.0639  0.1697  0.0459
  288POPC   GL1 4019   7.044   1.062   7.640  0.0004  0.0162  0.1032
  288POPC   GL2 4020   6.870   1.249   7.885  0.2241  0.0015  0.0489
  288POPC   C1A 4021   7.243   0.910   8.045 -0.0357  0.2562  0.2628
  288POPC   D2A 4022   7.528   1.045   8.364 -0.0480  0.0302 -0.4937
  288POPC   C3A 4023   8.000   1.242   8.308 -0.1357 -0.0261 -0.0570
  288POPC   C4A 4024   8.459   1.399   8.376 -0.0204  0.0362 -0.3000
  288POPC   C1B 4025   6.788   1.100   8.284  0.0187 -0.2037 -0.1723
  288POPC   C2B 4026   6.608   0.916   8.603 -0.3109 -0.1993 -0.3432
  288POPC   C3B 4027   6.488   1.020   8.927  0.1507  0.4533 -0.0786
  288POPC   C4B 4028   6.537   1.141   9.251  0.0037 -0.0533  0.0676
  289POPC   NC3 4029   1.056  12.513   7.114 -0.2513 -0.0060  0.0907
  289POPC   PO4 4030   1.477  12.602   6.971 -0.0944  0.1736 -0.3916
  289POPC   GL1 4031   1.511  12.334   7.400  0.1265 -0.3715  0.1365
  289POPC   GL2 4032   1.115  12.166   7.491  0.0831  0.1457 -0.1647
  289POPC   C1A 4033   1.747  12.272   7.794 -0.1325 -0.1869  0.0907
  289POPC   D2A 4034   1.794  12.261   8.209  0.4546 -0.1081 -0.0135
  289POPC   C3A 4035   1.353  12.248   8.485 -0.1778  0.2053  0.0733
  289POPC   C4A 4036   0.928  12.152   8.278  0.3134 -0.2453  0.0166
  289POPC   C1B 4037   0.782  12.053   7.757 -0.4116 -0.1344 -0.3552
  289POPC   C2B 4038   0.635  11.801   8.190  0.1330 -0.0870  0.1314
  289POPC   C3B 4039   0.577  11.677   8.642  0.1436 -0.0317  0.1660
  289POPC   C4B 4040   0.430  11.445   8.977  0.0239  0.0357 -0.1131
  290POPC   NC3 4041  10.840   1.852   6.920 -0.0763  0.1546  0.1116
  290POPC   PO4 4042  10.530   1.812   7.306 -0.0890  0.0564 -0.2215
  290POPC   GL1 4043  10.652   1.690   7.751 -0.1596 -0.0101  0.0007
  290POPC   GL2 4044  10.806   1.979   7.852 -0.3149  0.2875 -0.3558
  290POPC   C1A 4045  10.759   1.654   8.257  0.2387  0.4723  0.1924
  290POPC   D2A 4046  11.024   1.810   8.641  0.0647  0.0431 -0.0951
  290POPC   C3A 4047  11.362   2.224   8.742  0.3715  0.2156 -0.1488
  290POPC   C4A 4048  11.534   2.730   8.778  0.2734  0.1200  0.0153
  290POPC   C1B 4049  10.662   2.354   7.946 -0.1287  0.1342  0.0811
  290POPC   C2B 4050  10.569   2.505   8.330 -0.2330  0.0281  0.0678
  290POPC   C3B 4051  10.492   2.502   8.692 -0.0411  0.3313 -0.1136
  290POPC   C4B 4052  10.351   2.237   9.013 -0.1856  0.0011  0.2329
  291POPC   NC3 4053  12.170   3.850   6.875 -0.1221 -0.2578 -0.2032
  291POPC   PO4 4054  11.953   3.774   7.293 -0.0309  0.3795 -0.0481
  291POPC   GL1 4055  11.788   4.021   7.662  0.0036  0.3446 -0.1484
  291POPC   GL2 4056  11.466   4.097   7.570  0.0103 -0.0545  0.1573
  291POPC   C1A 4057  11.659   3.880   8.090  0.0002 -0.1670 -0.0480
  291POPC   D2A 4058  11.416   3.683   8.392  0.1174  0.1756  0.3954
  291POPC   C3A 4059  11.224   4.000   8.752 -0.3050  0.1562 -0.1525
  291POPC   C4A 4060  11.216   4.471   8.744 -0.1223 -0.2799  0.0918
  291POPC   C1B 4061  11.291   4.149   7.954  0.2094  0.3074  0.1695
  291POPC   C2B 4062  11.406   4.251   8.346 -0.1380 -0.1206 -0.0591
  291POPC   C3B 4063  11.721   4.075   8.544  0.1161 -0.0559 -0.2585
  291POPC   C4B 4064  11.973   3.669   8.400 -0.0988  0.4719  0.1632
  292POPC   NC3 4065   7.603   8.357   9.211  0.2795 -0.0839  0.1293
  292POPC   PO4 4066   7.711   8.703   9.354 -0.0719  0.0116 -0.0212
  292POPC   GL1 4067   7.856   9.062   9.239 -0.0472 -0.0743  0.1296
  292POPC   GL2 4068   8.282   8.930   9.114 -0.1230 -0.1341  0.1125
  292POPC   C1A 4069   7.967   9.559   9.352 -0.1167  0.0031  0.1046
  292POPC   D2A 4070   8.001  10.028   9.319  0.0057  0.0302 -0.0308
  292POPC   C3A 4071   8.307  10.321   9.456  0.2958  0.2918 -0.1527
  292POPC   C4A 4072   8.540  10.712   9.499  0.1748 -0.3670 -0.2553
  292POPC   C1B 4073   8.576   9.184   8.830 -0.0530 -0.1121  0.3218
  292POPC   C2B 4074   8.983   9.381   8.685 -0.3315  0.1692  0.0657
  292POPC   C3B 4075   9.478   9.429   8.798  0.0328 -0.2963 -0.0358
  292POPC   C4B 4076   9.732   9.516   9.097 -0.2249 -0.2926 -0.0670
  293POPC   NC3 4077   0.916   2.946   7.072  0.0338 -0.2585 -0.3090
  293POPC   PO4 4078   0.977   2.648   7.357  0.1181 -0.2565  0.3906
  293POPC   GL1 4079   1.198   2.775   7.624  0.0537  0.2781  0.3237
  293POPC   GL2 4080   1.212   3.058   7.708  0.0847 -0.2523  0.3080
  293POPC   C1A 4081   1.144   2.746   8.111 -0.0710  0.1279  0.2227
  293POPC   D2A 4082   1.108   2.552   8.616 -0.1489  0.2437  0.2239
  293POPC   C3A 4083   1.467   2.655   8.970  0.3730  0.0638  0.1807
  293POPC   C4A 4084   1.691   2.707   9.279 -0.1517  0.0372 -0.0063
  293POPC   C1B 4085   1.453   3.154   8.065 -0.3708  0.0396  0.0126
  293POPC   C2B 4086   1.442   3.464   8.385 -0.2916 -0.1535  0.0927
  293POPC   C3B 4087   1.143   3.618   8.691 -0.0293  0.0136  0.1392
  293POPC   C4B 4088   0.889   3.487   9.002  0.2637 -0.1785 -0.2646
  294POPC   NC3 4089   5.648   2.089   6.691  0.1028 -0.1215 -0.0218
  294POPC   PO4 4090   5.896   2.245   7.060  0.0290  0.3038  0.0706
  294POPC   GL1 4091   5.700   2.166   7.451 -0.1189 -0.1580 -0.1549
  294POPC   GL2 4092   5.498   2.009   7.450  0.1833 -0.3659  0.2682
  294POPC   C1A 4093   5.838   2.007   7.854  0.1237  0.0707 -0.1400
  294POPC   D2A 4094   5.734   1.944   8.336  0.0530 -0.3640 -0.1861
  294POPC   C3A 4095   5.396   1.818   8.595  0.4435 -0.0496 -0.1833
  294POPC   C4A 4096   5.197   1.861   9.008 -0.0573 -0.1197 -0.1104
  294POPC   C1B 4097   5.385   2.134   7.907  0.4489  0.1851 -0.0550
  294POPC   C2B 4098   5.088   2.102   8.260  0.0411 -0.0922 -0.4204
  294POPC   C3B 4099   4.908   2.042   8.626 -0.0084 -0.3004 -0.0317
  294POPC   C4B 4100   4.748   2.055   9.011  0.0591  0.0687  0.3759
  295POPC   NC3 4101   6.213   0.722   6.778  0.1146 -0.2114  0.1587
  295POPC   PO4 4102   6.105   1.137   6.859 -0.0306  0.0082  0.0974
  295POPC   GL1 4103   5.859   1.240   7.253  0.0144 -0.0554 -0.3352
  295POPC   GL2 4104   6.012   1.089   7.582 -0.0328  0.1963 -0.0180
  295POPC   C1A 4105   5.539   1.283   7.505 -0.1564  0.0099 -0.1633
  295POPC   D2A 4106   5.158   1.137   7.741 -0.1319 -0.0735  0.3038
  295POPC   C3A 4107   5.224   0.713   7.898 -0.0958 -0.2341  0.3020
  295POPC   C4A 4108   5.240   0.608   8.383  0.2235  0.1582  0.0007
  295POPC   C1B 4109   5.914   1.354   7.841 -0.0737 -0.0652  0.1249
  295POPC   C2B 4110   5.693   1.477   8.261 -0.0590 -0.4561 -0.1477
  295POPC   C3B 4111   5.660   1.364   8.710 -0.1730 -0.1116 -0.1722
  295POPC   C4B 4112   5.554   1.317   9.165  0.1539  0.2790 -0.1915
  296POPC   NC3 4113   8.141   9.846   7.050 -0.1028 -0.3383 -0.0095
  296POPC   PO4 4114   8.271   9.740   7.493 -0.1770 -0.0326 -0.1337
  296POPC   GL1 4115   8.604   9.831   7.647  0.0972  0.1799  0.1415
  296POPC   GL2 4116   8.820   9.878   7.823 -0.1571  0.1332 -0.0701
  296POPC   C1A 4117   8.450   9.795   8.136  0.2448  0.2522  0.1060
  296POPC   D2A 4118   8.357  10.065   8.306  0.0971  0.1624 -0.0400
  296POPC   C3A 4119   7.941  10.181   8.352  0.2288 -0.0658 -0.0664
  296POPC   C4A 4120   7.693  10.196   8.103  0.3192  0.0933  0.2056
  296POPC   C1B 4121   9.003  10.137   8.233  0.0009  0.0712  0.0150
  296POPC   C2B 4122   8.785  10.321   8.645 -0.1246 -0.1897  0.0283
  296POPC   C3B 4123   8.707  10.316   9.162  0.2661 -0.3110 -0.0348
  296POPC   C4B 4124   8.952  10.338   9.515 -0.1680  0.1259  0.1174
  297POPC   NC3 4125   1.959  12.524   6.927 -0.2318  0.2780  0.0487
  297POPC   PO4 4126   2.260  12.779   7.281  0.2337  0.1727  0.3169
  297POPC   GL1 4127   1.946  12.789   7.587  0.2115  0.1085 -0.1753
  297POPC   GL2 4128   1.798  13.115   7.690  0.1808  0.2872 -0.2232
  297POPC   C1A 4129   1.789  12.739   8.066  0.0663  0.0798  0.1186
  297POPC   D2A 4130   1.794  12.644   8.527  0.1742  0.0676 -0.0963
  297POPC   C3A 4131   1.732  12.914   8.872 -0.0919 -0.1523 -0.0416
  297POPC   C4A 4132   2.004  13.035   9.076  0.2200 -0.1312  0.0780
  297POPC   C1B 4133   1.623  13.244   8.014  0.0773  0.1302 -0.1400
  297POPC   C2B 4134   1.365  12.841   8.356 -0.0088  0.1456  0.2924
  297POPC   C3B 4135   1.315  12.691   8.765  0.3456  0.0940 -0.0949
  297POPC   C4B 4136   1.007  12.272   8.819  0.3242 -0.3533  0.1827
  298POPC   NC3 4137   2.489  11.878   6.910  0.1969  0.1356  0.4097
  298POPC   PO4 4138   2.160  11.716   6.917  0.0327  0.0541  0.0727
  298POPC   GL1 4139   2.392  11.655   7.323 -0.1854  0.0074 -0.1097
  298POPC   GL2 4140   2.538  11.964   7.434  0.2261  0.0153  0.2105
  298POPC   C1A 4141   2.275  11.481   7.765  0.2302 -0.2691 -0.1028
  298POPC   D2A 4142   2.081  11.722   8.073 -0.2071  0.1311  0.2032
  298POPC   C3A 4143   1.856  11.746   8.396  0.1773  0.0523 -0.3711
  298POPC   C4A 4144   1.454  11.754   8.664  0.2221  0.4993  0.0779
  298POPC   C1B 4145   2.284  12.139   7.836  0.0899  0.0914  0.0013
  298POPC   C2B 4146   2.243  12.580   7.940 -0.1862 -0.0507 -0.0285
  298POPC   C3B 4147   2.331  12.792   8.229  0.0430  0.4832 -0.1098
  298POPC   C4B 4148   2.267  12.991   8.608 -0.0761 -0.1117  0.1659
  299POPC   NC3 4149  10.886  10.987   7.197 -0.1580  0.2038  0.0566
  299POPC   PO4 4150  11.218  10.508   7.123  0.0066  0.1221  0.1925
  299POPC   GL1 4151  11.273  10.554   7.483 -0.0689  0.0429 -0.1142
  299POPC   GL2 4152  11.047  10.682   7.632  0.0411  0.0288  0.2857
  299POPC   C1A 4153  11.273  10.454   7.966 -0.1489  0.0559 -0.2902
  299POPC   D2A 4154  11.200  10.619   8.349  0.0744  0.0085 -0.2921
  299POPC   C3A 4155  11.480  10.699   8.544 -0.2029 -0.0272 -0.0352
  299POPC   C4A 4156  11.895  10.684   8.797 -0.1821  0.0377  0.2186
  299POPC   C1B 4157  10.848  10.729   8.025 -0.2515  0.0070 -0.1212
  299POPC   C2B 4158  10.680  10.735   8.561  0.1364 -0.1544 -0.3886
  299POPC   C3B 4159  10.593  10.631   9.058 -0.1011  0.1410 -0.0966
  299POPC   C4B 4160  10.592  10.432   9.474 -0.0693  0.1878 -0.1539
  300POPC   NC3 4161  13.007  11.847   6.756  0.1236  0.1025  0.1565
  300POPC   PO4 4162  12.892  12.106   7.145  0.0685 -0.0691  0.0317
  300POPC   GL1 4163  13.080  11.954   7.514 -0.3628  0.1623  0.1489
  300POPC   GL2 4164  13.350  12.080   7.491 -0.0868 -0.0667 -0.0345
  300POPC   C1A 4165  12.853  12.077   7.869  0.1757 -0.1466 -0.1141
  300POPC   D2A 4166  12.552  12.418   7.817  0.0941  0.0724  0.2026
  300POPC   C3A 4167  12.211  12.364   8.047  0.1985  0.1328 -0.0366
  300POPC   C4A 4168  12.023  12.171   8.435 -0.3025 -0.2058  0.1523
  300POPC   C1B 4169  13.417  12.169   7.942  0.1075  0.0849 -0.0887
  300POPC   C2B 4170  13.521  12.195   8.362  0.0945 -0.1992 -0.0923
  300POPC   C3B 4171  13.431  12.121   8.834  0.3250  0.3908  0.0301
  300POPC   C4B 4172  13.327  12.031   9.253  0.0351 -0.0706 -0.0663
  301POPC   NC3 4173   9.364   2.249   7.088  0.3403 -0.0213  0.1369
  301POPC   PO4 4174   9.405   2.574   7.031 -0.0732 -0.4458 -0.2934
  301POPC   GL1 4175   9.563   2.622   7.408 -0.1842  0.4161  0.2449
  301POPC   GL2 4176   9.709   2.203   7.481  0.2212 -0.2555 -0.1369
  301POPC   C1A 4177   9.652   2.759   7.833  0.1523  0.1924  0.1787
  301POPC   D2A 4178   9.551   2.484   8.181 -0.0218 -0.3013  0.2943
  301POPC   C3A 4179   9.599   2.643   8.661  0.2888  0.1903  0.5380
  301POPC   C4A 4180   9.594   2.672   9.055 -0.0411 -0.1593 -0.0589
  301POPC   C1B 4181   9.643   2.150   7.839  0.1617 -0.1035  0.1830
  301POPC   C2B 4182   9.722   1.968   8.217 -0.0210  0.0424  0.1300
  301POPC   C3B 4183   9.945   1.717   8.532  0.1626 -0.2263 -0.1646
  301POPC   C4B 4184   9.981   1.423   8.837  0.1322 -0.0044 -0.1443
  302POPC   NC3 4185   8.648  10.610   7.378  0.2202 -0.1398  0.2925
  302POPC   PO4 4186   8.949  10.359   7.516 -0.0981  0.2400  0.0454
  302POPC   GL1 4187   8.749  10.381   7.863  0.2079  0.1230  0.0391
  302POPC   GL2 4188   8.386  10.230   7.818 -0.0936 -0.2182  0.0485
  302POPC   C1A 4189   8.768  10.756   8.254 -0.2603 -0.2664 -0.1292
  302POPC   D2A 4190   9.100  10.738   8.525  0.2376  0.0756  0.1004
  302POPC   C3A 4191   9.108  11.064   8.745 -0.0134  0.3056 -0.0005
  302POPC   C4A 4192   9.098  11.226   9.228 -0.0904 -0.1478  0.3460
  302POPC   C1B 4193   8.250  10.518   8.124 -0.1476  0.1099 -0.1770
  302POPC   C2B 4194   8.295  10.553   8.568  0.3838 -0.0814 -0.0266
  302POPC   C3B 4195   8.354  10.511   8.964 -0.1516 -0.0552  0.1348
  302POPC   C4B 4196   8.235  10.890   9.198  0.1267  0.0014  0.0657
  303POPC   NC3 4197   5.329   3.803   6.734 -0.1922 -0.1423 -0.0155
  303POPC   PO4 4198   5.276   3.444   6.960  0.0279 -0.2015  0.0779
  303POPC   GL1 4199   5.285   3.141   7.291  0.1675  0.2337 -0.0035
  303POPC   GL2 4200   4.987   3.132   7.383 -0.1304 -0.2405  0.0100
  303POPC   C1A 4201   5.464   3.106   7.717  0.0655  0.0110 -0.4275
  303POPC   D2A 4202   5.798   2.985   7.836 -0.0343  0.0948  0.0637
  303POPC   C3A 4203   5.923   2.922   8.288  0.0143  0.0692  0.0321
  303POPC   C4A 4204   6.017   3.012   8.779  0.0485  0.2793 -0.1608
  303POPC   C1B 4205   5.055   2.794   7.723  0.4101  0.0683  0.2307
  303POPC   C2B 4206   5.013   2.455   7.945 -0.0001 -0.1542 -0.1042
  303POPC   C3B 4207   4.713   2.482   8.191  0.3591 -0.0231  0.2420
  303POPC   C4B 4208   4.573   2.358   8.585  0.0417  0.1026 -0.1756
  304POPC   NC3 4209  13.012   8.392   7.552 -0.0826 -0.0250  0.2490
  304POPC   PO4 4210  12.668   8.283   7.231 -0.0979  0.3263  0.0080
  304POPC   GL1 4211  12.598   8.119   7.608 -0.2635 -0.2054 -0.1089
  304POPC   GL2 4212  12.321   8.045   7.535 -0.2400 -0.0333  0.0623
  304POPC   C1A 4213  12.773   7.945   7.977 -0.3665  0.0893 -0.0744
  304POPC   D2A 4214  12.844   8.171   8.423 -0.2551  0.2245  0.0861
  304POPC   C3A 4215  12.775   7.919   8.726 -0.0427 -0.3165 -0.1932
  304POPC   C4A 4216  12.448   7.903   8.952  0.2837  0.3052  0.2669
  304POPC   C1B 4217  12.259   7.733   7.862  0.2615 -0.2842 -0.1629
  304POPC   C2B 4218  12.335   7.421   8.248  0.1062  0.1956  0.3451
  304POPC   C3B 4219  12.453   7.399   8.599  0.3626  0.0224  0.0332
  304POPC   C4B 4220  12.221   7.360   9.012 -0.3342 -0.1392  0.0215
  305POPC   NC3 4221   9.394  11.690   7.105 -0.2140  0.2374 -0.0173
  305POPC   PO4 4222   9.896  11.590   7.121 -0.1769 -0.1870  0.0306
  305POPC   GL1 4223   9.600  11.631   7.566  0.0385  0.2643  0.3181
  305POPC   GL2 4224   9.258  11.842   7.597  0.1294  0.1435  0.3524
  305POPC   C1A 4225   9.593  11.359   7.948  0.1583 -0.0965  0.0083
  305POPC   D2A 4226   9.178  11.016   8.073 -0.1293 -0.0946 -0.1763
  305POPC   C3A 4227   9.193  10.546   8.070 -0.2733  0.0646 -0.1885
  305POPC   C4A 4228   9.486  10.327   7.934 -0.1596 -0.0078 -0.0701
  305POPC   C1B 4229   9.077  11.801   7.967 -0.0302  0.1646  0.0473
  305POPC   C2B 4230   9.016  11.823   8.472  0.3065  0.0508  0.3367
  305POPC   C3B 4231   9.082  11.596   8.776 -0.1373  0.0313 -0.1932
  305POPC   C4B 4232   9.388  11.718   9.077 -0.2640  0.1355 -0.1522
  306POPC   NC3 4233   9.761  12.952   7.219 -0.2166  0.4308  0.0732
  306POPC   PO4 4234   9.504  13.241   7.174  0.2537 -0.1246  0.0059
  306POPC   GL1 4235   9.603  13.239   7.619  0.0398 -0.1893 -0.1132
  306POPC   GL2 4236   9.694  13.472   7.759 -0.3646  0.0282  0.1291
  306POPC   C1A 4237   9.888  12.891   7.866  0.2373  0.5674 -0.1018
  306POPC   D2A 4238   9.855  12.587   8.188  0.2526  0.1888 -0.1820
  306POPC   C3A 4239   9.795  12.892   8.448 -0.0261 -0.0449 -0.3540
  306POPC   C4A 4240   9.831  12.912   8.846 -0.2209  0.1763 -0.1149
  306POPC   C1B 4241   9.617  13.302   8.159 -0.2157  0.1049  0.2922
  306POPC   C2B 4242   9.448  13.299   8.645  0.3358 -0.0211  0.1177
  306POPC   C3B 4243   9.345  13.132   9.023  0.1953 -0.0827 -0.0969
  306POPC   C4B 4244   9.450  12.781   9.205  0.2302  0.1401 -0.1915
  307POPC   NC3 4245   5.480   4.381   8.166  0.3220  0.1472 -0.0511
  307POPC   PO4 4246   5.029   4.405   8.113  0.0980  0.1617 -0.2653
  307POPC   GL1 4247   5.044   3.968   8.316 -0.0450 -0.2417  0.1894
  307POPC   GL2 4248   4.791   3.906   8.474 -0.1249  0.0270 -0.3275
  307POPC   C1A 4249   5.106   3.558   8.287 -0.0464  0.1152  0.0232
  307POPC   D2A 4250   5.216   3.239   8.519  0.2075 -0.0588 -0.0608
  307POPC   C3A 4251   5.502   2.916   8.712 -0.1975  0.0600  0.1282
  307POPC   C4A 4252   5.822   2.587   8.718  0.1701  0.2360 -0.1169
  307POPC   C1B 4253   4.410   3.629   8.303  0.3874 -0.3259 -0.2792
  307POPC   C2B 4254   4.519   3.226   8.317 -0.1770 -0.1401  0.3083
  307POPC   C3B 4255   4.813   2.863   8.565  0.1728  0.0388 -0.0143
  307POPC   C4B 4256   4.650   2.655   8.998  0.2936  0.1093 -0.2018
  308POPC   NC3 4257   1.970   1.707   7.484 -0.1326  0.0002 -0.2558
  308POPC   PO4 4258   2.279   1.421   7.494  0.2856 -0.5901  0.1267
  308POPC   GL1 4259   2.538   1.422   7.755 -0.2253 -0.1554 -0.2982
  308POPC   GL2 4260   2.779   1.305   7.727  0.0996 -0.0420  0.1614
  308POPC   C1A 4261   2.386   1.468   8.149  0.3083 -0.0024 -0.1477
  308POPC   D2A 4262   2.597   1.626   8.590 -0.1104 -0.0127  0.1860
  308POPC   C3A 4263   2.447   1.753   8.928  0.1820  0.2764  0.1483
  308POPC   C4A 4264   2.408   1.713   9.366 -0.0518  0.0205  0.0280
  308POPC   C1B 4265   2.895   0.989   8.051 -0.0679  0.0017  0.2620
  308POPC   C2B 4266   2.935   0.693   8.525 -0.0659  0.1192  0.1976
  308POPC   C3B 4267   3.153   0.737   8.865  0.0308 -0.0335  0.0986
  308POPC   C4B 4268   3.030   1.006   9.167  0.0676  0.0874 -0.0077
  309POPC   NC3 4269   4.141  10.257   7.330 -0.3979  0.1014  0.1477
  309POPC   PO4 4270   4.021   9.938   7.605  0.2744 -0.0532  0.0470
  309POPC   GL1 4271   3.907  10.283   7.746  0.2924  0.2793 -0.1116
  309POPC   GL2 4272   4.105  10.410   8.052  0.1397  0.2593 -0.1956
  309POPC   C1A 4273   3.498  10.480   7.862 -0.0006  0.2966 -0.1281
  309POPC   D2A 4274   3.461  10.981   8.034 -0.1392 -0.2716 -0.0247
  309POPC   C3A 4275   3.860  11.189   8.256 -0.0238 -0.3058  0.3772
  309POPC   C4A 4276   3.954  11.379   8.657  0.1325  0.0732 -0.1305
  309POPC   C1B 4277   3.754  10.507   8.334 -0.2753 -0.2047 -0.0046
  309POPC   C2B 4278   3.523  10.563   8.805  0.0930 -0.1055 -0.2355
  309POPC   C3B 4279   3.558  10.518   9.150  0.1034 -0.1415  0.2025
  309POPC   C4B 4280   3.365  10.338   9.519 -0.2966 -0.3359  0.2051
  310POPC   NC3 4281   9.874   5.131   6.832  0.1673  0.0143  0.0458
  310POPC   PO4 4282   9.719   5.547   7.070  0.1509 -0.0488 -0.2030
  310POPC   GL1 4283   9.797   5.294   7.442  0.0686 -0.1011 -0.0916
  310POPC   GL2 4284   9.859   4.928   7.382 -0.0718 -0.1974 -0.3481
  310POPC   C1A 4285  10.186   5.333   7.882 -0.1029  0.0515 -0.0245
  310POPC   D2A 4286  10.128   5.190   8.246  0.1685  0.0230 -0.1355
  310POPC   C3A 4287  10.506   4.932   8.432  0.0606 -0.1695 -0.0056
  310POPC   C4A 4288  10.955   4.871   8.497  0.0359  0.0418  0.0388
  310POPC   C1B 4289  10.147   4.836   7.736  0.3940  0.0968 -0.1324
  310POPC   C2B 4290  10.087   4.743   8.098 -0.3674  0.0400  0.0382
  310POPC   C3B 4291  10.039   4.771   8.535  0.0737 -0.1299  0.2011
  310POPC   C4B 4292  10.124   5.088   8.793 -0.1472  0.1905 -0.3854
  311POPC   NC3 4293   0.884   9.536   6.904 -0.3350  0.0115  0.0081
  311POPC   PO4 4294   0.819   9.118   7.020  0.0905  0.0529  0.1664
  311POPC   GL1 4295   0.816   9.058   7.437  0.4716  0.0715 -0.1346
  311POPC   GL2 4296   1.047   9.314   7.394 -0.1863 -0.3658  0.0402
  311POPC   C1A 4297   0.964   8.857   7.859  0.3118  0.0243 -0.2586
  311POPC   D2A 4298   1.009   9.191   8.261 -0.2045 -0.3709  0.0462
  311POPC   C3A 4299   0.907   9.236   8.724 -0.1183  0.0604 -0.3866
  311POPC   C4A 4300   0.712   9.115   9.117  0.2449 -0.2767  0.1716
  311POPC   C1B 4301   1.252   9.284   7.793  0.3863  0.0502  0.1813
  311POPC   C2B 4302   1.441   8.935   8.031 -0.0639 -0.2870  0.0258
  311POPC   C3B 4303   1.318   8.876   8.556  0.1990 -0.2321 -0.1544
  311POPC   C4B 4304   1.103   8.824   8.965  0.2785  0.0438  0.0562
  312POPC   NC3 4305   2.914   0.898   7.438  0.2763 -0.2521  0.0270
  312POPC   PO4 4306   2.640   0.671   7.092 -0.0779 -0.1109  0.1267
  312POPC   GL1 4307   2.666   0.446   7.512  0.1427  0.1789  0.0445
  312POPC   GL2 4308   3.006   0.430   7.708  0.5460 -0.0581  0.0392
  312POPC   C1A 4309   2.584   0.359   7.990 -0.1130 -0.1463  0.1839
  312POPC   D2A 4310   2.650   0.331   8.336 -0.0077 -0.0795  0.2587
  312POPC   C3A 4311   2.767  -0.103   8.484 -0.0434 -0.0425 -0.1892
  312POPC   C4A 4312   2.704  -0.501   8.630  0.1623 -0.0829  0.2544
  312POPC   C1B 4313   3.144   0.307   8.005  0.3095 -0.2979 -0.3849
  312POPC   C2B 4314   3.145   0.187   8.464 -0.2787 -0.1679 -0.1742
  312POPC   C3B 4315   3.348   0.012   8.813  0.1401 -0.2544  0.1151
  312POPC   C4B 4316   3.690  -0.283   8.836  0.0989  0.1594 -0.1678
  313POPC   NC3 4317  12.970   6.501   7.115 -0.3002  0.1091 -0.3634
  313POPC   PO4 4318  13.213   6.163   7.092 -0.2683 -0.0461  0.0081
  313POPC   GL1 4319  13.027   5.944   7.386 -0.1341  0.3948  0.1429
  313POPC   GL2 4320  12.751   5.938   7.594  0.0433  0.2988  0.1189
  313POPC   C1A 4321  13.105   5.625   7.814  0.0131  0.0510  0.0446
  313POPC   D2A 4322  13.150   5.797   8.167 -0.0241  0.0985 -0.1956
  313POPC   C3A 4323  13.518   5.773   8.439  0.2224 -0.1747  0.0196
  313POPC   C4A 4324  13.838   5.635   8.714  0.0672  0.1745 -0.0244
  313POPC   C1B 4325  12.879   6.188   7.821 -0.0791  0.2053  0.1698
  313POPC   C2B 4326  12.740   6.093   8.227 -0.2132 -0.4327  0.0374
  313POPC   C3B 4327  12.827   6.261   8.709 -0.0939  0.1494  0.2178
  313POPC   C4B 4328  12.694   6.477   9.002  0.0886  0.1232 -0.0487
  314POPC   NC3 4329  12.179   2.883   7.074  0.0185  0.2012  0.1453
  314POPC   PO4 4330  12.247   2.459   6.967 -0.2180 -0.0516 -0.1693
  314POPC   GL1 4331  12.333   2.501   7.422 -0.1122  0.1197  0.1768
  314POPC   GL2 4332  12.648   2.304   7.500  0.2910  0.1764 -0.0731
  314POPC   C1A 4333  12.353   2.656   7.890 -0.3029  0.0366  0.1491
  314POPC   D2A 4334  12.493   2.476   8.315  0.0273 -0.1681 -0.1930
  314POPC   C3A 4335  12.306   2.683   8.686  0.4416  0.3335  0.1846
  314POPC   C4A 4336  11.979   2.923   8.841 -0.1039  0.0381  0.1026
  314POPC   C1B 4337  12.827   2.472   7.867  0.0986 -0.0076 -0.2631
  314POPC   C2B 4338  13.019   2.562   8.277  0.1278 -0.0331 -0.0190
  314POPC   C3B 4339  12.828   2.660   8.676  0.1478 -0.1153  0.0248
  314POPC   C4B 4340  12.636   2.644   9.055  0.0139 -0.0539 -0.1022
  315POPC   NC3 4341  11.988  12.282   7.138 -0.0444  0.0856  0.1128
  315POPC   PO4 4342  12.354  12.044   7.081  0.1461 -0.1882  0.0472
  315POPC   GL1 4343  12.228  12.072   7.531  0.2916 -0.1355  0.1173
  315POPC   GL2 4344  12.128  12.319   7.549 -0.1056 -0.1696  0.1945
  315POPC   C1A 4345  11.983  11.698   7.731 -0.3575 -0.0163 -0.1959
  315POPC   D2A 4346  11.675  11.497   7.910  0.0678  0.2831  0.2337
  315POPC   C3A 4347  11.790  11.067   8.066 -0.0486 -0.0814 -0.0428
  315POPC   C4A 4348  11.741  10.637   8.116  0.0196 -0.1215  0.0138
  315POPC   C1B 4349  11.753  12.318   7.799  0.1476  0.0650  0.0845
  315POPC   C2B 4350  11.697  12.469   8.263 -0.1132  0.0029  0.0308
  315POPC   C3B 4351  11.643  12.549   8.831 -0.2514  0.2154  0.1187
  315POPC   C4B 4352  11.592  12.364   9.295  0.2120  0.3406  0.4295
  316POPC   NC3 4353   3.874   4.688   6.820  0.0740 -0.0267 -0.2753
  316POPC   PO4 4354   3.876   4.381   7.278 -0.2382 -0.1110 -0.3243
  316POPC   GL1 4355   3.848   4.193   7.611  0.1884 -0.0401  0.2981
  316POPC   GL2 4356   3.823   4.250   7.865  0.2269 -0.1189  0.1789
  316POPC   C1A 4357   3.501   3.906   7.803  0.0273  0.0562  0.2581
  316POPC   D2A 4358   3.021   3.917   7.890  0.0759 -0.1597 -0.0566
  316POPC   C3A 4359   2.945   3.747   8.367 -0.0537  0.0090  0.0226
  316POPC   C4A 4360   3.372   3.841   8.586  0.1807 -0.3044  0.0218
  316POPC   C1B 4361   3.837   3.992   8.218  0.0727 -0.1923 -0.0274
  316POPC   C2B 4362   3.912   3.794   8.438 -0.1395 -0.0537 -0.1864
  316POPC   C3B 4363   4.159   3.720   8.762  0.0113  0.1054  0.0181
  316POPC   C4B 4364   4.125   3.448   9.000 -0.1148 -0.4209 -0.0503
  317POPC   NC3 4365  10.777   0.299   7.177 -0.0336  0.2327  0.4258
  317POPC   PO4 4366  10.330   0.292   6.998 -0.0026 -0.4174 -0.2980
  317POPC   GL1 4367  10.431   0.395   7.503  0.0008  0.2026  0.0665
  317POPC   GL2 4368  10.175   0.225   7.712 -0.6060  0.3589  0.1656
  317POPC   C1A 4369  10.631   0.566   7.877 -0.2559 -0.0818 -0.0880
  317POPC   D2A 4370  10.489   0.538   8.412  0.0211 -0.2956 -0.0814
  317POPC   C3A 4371  10.433   0.503   8.956  0.0700 -0.2311  0.1009
  317POPC   C4A 4372  10.658   0.477   9.309 -0.2351  0.2600  0.0059
  317POPC   C1B 4373  10.133   0.424   8.082 -0.1179  0.3079  0.0484
  317POPC   C2B 4374   9.989   0.402   8.598  0.1615 -0.0357  0.1056
  317POPC   C3B 4375   9.877   0.316   8.947  0.5331  0.1851  0.0644
  317POPC   C4B 4376   9.710   0.149   9.397  0.1374  0.3250  0.0101
  318POPC   NC3 4377   2.485  11.285   6.971  0.1067  0.0089 -0.0586
  318POPC   PO4 4378   2.860  11.619   7.070  0.2288  0.0724  0.0664
  318POPC   GL1 4379   2.744  11.311   7.449 -0.2446 -0.0062  0.0459
  318POPC   GL2 4380   2.484  11.062   7.502  0.0739  0.0678 -0.1396
  318POPC   C1A 4381   2.647  11.155   7.926  0.0662  0.2363  0.1901
  318POPC   D2A 4382   2.640  11.235   8.358  0.2116 -0.2855 -0.1427
  318POPC   C3A 4383   3.037  11.225   8.574  0.0207 -0.2408 -0.1823
  318POPC   C4A 4384   3.075  10.906   8.868  0.2480  0.0496  0.0320
  318POPC   C1B 4385   2.202  10.970   7.796 -0.0721 -0.4166  0.0131
  318POPC   C2B 4386   2.250  10.785   8.184 -0.4058 -0.2013  0.1558
  318POPC   C3B 4387   2.266  10.895   8.616 -0.2201  0.0130 -0.0754
  318POPC   C4B 4388   2.160  11.140   9.036  0.1269 -0.1333 -0.1467
  319POPC   NC3 4389   1.164   1.116   7.283 -0.0068 -0.0174  0.2260
  319POPC   PO4 4390   0.949   0.820   7.193 -0.0535  0.0784  0.4725
  319POPC   GL1 4391   0.529   0.595   7.276  0.3769 -0.0281  0.2606
  319POPC   GL2 4392   0.233   0.511   7.107 -0.0691  0.0286 -0.0405
  319POPC   C1A 4393   0.426   0.428   7.635  0.1553  0.1595 -0.2497
  319POPC   D2A 4394   0.484   0.509   8.137 -0.0654  0.1870  0.1814
  319POPC   C3A 4395   0.315   0.389   8.490 -0.2063  0.1167  0.0552
  319POPC   C4A 4396   0.323   0.026   8.802 -0.0789 -0.3679  0.1803
  319POPC   C1B 4397   0.045   0.754   7.434  0.0389 -0.1762  0.1077
  319POPC   C2B 4398   0.007   0.703   7.855 -0.4271  0.2265  0.3823
  319POPC   C3B 4399   0.049   0.785   8.284  0.1034  0.2911 -0.0468
  319POPC   C4B 4400   0.098   0.995   8.630 -0.2068 -0.0360 -0.2431
  320POPC   NC3 4401   3.977   3.070   6.867 -0.0661 -0.3313 -0.3056
  320POPC   PO4 4402   4.026   2.961   7.217 -0.0130  0.1336 -0.0287
  320POPC   GL1 4403   4.152   3.116   7.552  0.3225 -0.3417  0.4082
  320POPC   GL2 4404   3.932   3.110   7.783 -0.1200 -0.4052  0.1418
  320POPC   C1A 4405   4.382   3.359   7.687 -0.2503  0.1813  0.1684
  320POPC   D2A 4406   4.745   3.359   7.814 -0.2194 -0.1716 -0.0280
  320POPC   C3A 4407   5.064   3.125   8.076  0.0168 -0.1584  0.1232
  320POPC   C4A 4408   5.374   2.827   8.213 -0.0094 -0.0403  0.2933
  320POPC   C1B 4409   3.807   2.798   8.004  0.0699  0.0676 -0.0614
  320POPC   C2B 4410   3.605   2.895   8.339  0.2943 -0.0209 -0.0121
  320POPC   C3B 4411   3.754   3.176   8.647  0.3095  0.1735 -0.0942
  320POPC   C4B 4412   3.645   3.525   8.874 -0.0748  0.2100 -0.0613
  321POPC   NC3 4413   3.040  12.630   7.314  0.2695  0.0613  0.0234
  321POPC   PO4 4414   3.066  13.048   7.289  0.0905  0.0913  0.1272
  321POPC   GL1 4415   3.392  12.944   7.517 -0.2277  0.0906  0.0396
  321POPC   GL2 4416   3.724  12.843   7.462  0.1129 -0.0488  0.1100
  321POPC   C1A 4417   3.654  13.181   7.834  0.2495 -0.5320 -0.1974
  321POPC   D2A 4418   3.589  13.484   8.215  0.1380  0.0941  0.2484
  321POPC   C3A 4419   3.604  13.447   8.680  0.0750 -0.1131  0.2395
  321POPC   C4A 4420   3.610  13.468   9.126  0.0036 -0.0383 -0.1391
  321POPC   C1B 4421   3.665  12.590   7.894 -0.1603  0.0267  0.1022
  321POPC   C2B 4422   3.589  12.406   8.217 -0.1618  0.2291  0.1305
  321POPC   C3B 4423   3.612  12.301   8.613  0.0542  0.0059  0.1087
  321POPC   C4B 4424   3.582  12.233   9.123 -0.1282  0.2003 -0.0074
  322POPC   NC3 4425   9.108   2.568   6.600 -0.3318  0.0049  0.0731
  322POPC   PO4 4426   8.857   2.371   6.983 -0.0984  0.1262  0.0914
  322POPC   GL1 4427   9.048   2.514   7.401  0.1857  0.0302  0.0054
  322POPC   GL2 4428   9.084   2.865   7.479  0.5543  0.0395 -0.0615
  322POPC   C1A 4429   9.237   2.432   7.749  0.1498  0.2368  0.1989
  322POPC   D2A 4430   9.185   2.105   8.064 -0.2443  0.1124 -0.2581
  322POPC   C3A 4431   9.366   2.121   8.526 -0.1692 -0.0083  0.1383
  322POPC   C4A 4432   9.264   1.946   8.954 -0.1950 -0.1652 -0.0382
  322POPC   C1B 4433   9.354   3.143   7.669  0.0984  0.1225  0.4200
  322POPC   C2B 4434   9.563   3.220   8.095  0.0946 -0.1399 -0.1890
  322POPC   C3B 4435   9.780   3.111   8.445 -0.0151 -0.3047 -0.1360
  322POPC   C4B 4436   9.893   3.000   8.838  0.0683 -0.0474  0.0687
  323POPC   NC3 4437   2.796   6.141   7.338 -0.1878  0.1095 -0.2661
  323POPC   PO4 4438   3.208   6.153   7.248 -0.1468 -0.1816  0.1367
  323POPC   GL1 4439   3.231   6.089   7.632 -0.0013  0.1496 -0.1628
  323POPC   GL2 4440   2.992   6.340   7.730 -0.1105 -0.1366  0.2258
  323POPC   C1A 4441   3.101   5.874   7.979  0.0459 -0.1683 -0.0711
  323POPC   D2A 4442   3.090   5.729   8.326 -0.0118 -0.0845  0.0780
  323POPC   C3A 4443   3.257   5.797   8.678  0.5520 -0.3930 -0.0106
  323POPC   C4A 4444   3.631   5.829   8.855  0.0894  0.1334 -0.0954
  323POPC   C1B 4445   2.779   6.245   8.092 -0.2707 -0.2286 -0.0694
  323POPC   C2B 4446   2.437   6.413   8.398 -0.2642 -0.0339  0.2081
  323POPC   C3B 4447   2.238   6.590   8.683 -0.2410 -0.1189 -0.0100
  323POPC   C4B 4448   2.402   6.919   8.890 -0.0351 -0.0096  0.0069
  324POPC   NC3 4449   7.159  11.535   7.161 -0.3614  0.2814 -0.0411
  324POPC   PO4 4450   6.708  11.430   7.428 -0.0026  0.1579 -0.0661
  324POPC   GL1 4451   7.074  11.659   7.623 -0.4605 -0.3340  0.0988
  324POPC   GL2 4452   6.926  11.685   7.868 -0.0935  0.1474  0.2024
  324POPC   C1A 4453   7.378  12.006   7.847 -0.1218  0.2405 -0.0035
  324POPC   D2A 4454   7.753  12.046   7.673 -0.2186  0.1957  0.1287
  324POPC   C3A 4455   8.060  11.704   7.868 -0.2012 -0.0799  0.0812
  324POPC   C4A 4456   8.129  11.505   8.241  0.2452  0.1748 -0.1344
  324POPC   C1B 4457   7.173  11.818   8.281  0.0992 -0.0059 -0.6068
  324POPC   C2B 4458   7.557  11.638   8.513  0.2422  0.0397  0.2097
  324POPC   C3B 4459   7.913  11.713   8.743  0.0428  0.2335 -0.1572
  324POPC   C4B 4460   8.186  11.914   9.061  0.2840  0.2057 -0.1737
  325POPC   NC3 4461  10.068   0.674   6.677 -0.0762 -0.2097  0.1186
  325POPC   PO4 4462   9.860   0.917   7.056  0.1982 -0.0398  0.2838
  325POPC   GL1 4463   9.878   0.903   7.521  0.0993  0.1603  0.1861
  325POPC   GL2 4464  10.094   0.764   7.759 -0.0396 -0.2813 -0.2293
  325POPC   C1A 4465   9.667   0.994   7.881  0.0160  0.1598  0.4907
  325POPC   D2A 4466   9.695   0.712   8.240 -0.0946 -0.0715 -0.4190
  325POPC   C3A 4467   9.618   0.723   8.724 -0.0474 -0.2463  0.1314
  325POPC   C4A 4468   9.607   0.685   9.186 -0.1345 -0.2541 -0.0051
  325POPC   C1B 4469  10.080   1.011   8.147  0.0432 -0.1331  0.3523
  325POPC   C2B 4470  10.069   0.976   8.620 -0.1303 -0.3487  0.0200
  325POPC   C3B 4471  10.217   0.965   9.091 -0.1055 -0.3802  0.2365
  325POPC   C4B 4472  10.406   0.965   9.407  0.1258 -0.4014 -0.2474
  326POPC   NC3 4473   2.632   7.041   7.482 -0.3094  0.0228  0.1343
  326POPC   PO4 4474   2.986   6.883   7.461 -0.0353 -0.0603 -0.0536
  326POPC   GL1 4475   2.938   6.958   7.942  0.0037 -0.0552  0.0362
  326POPC   GL2 4476   2.648   6.740   7.966  0.1750 -0.1542 -0.3617
  326POPC   C1A 4477   3.022   6.650   8.326 -0.3578 -0.0007  0.0097
  326POPC   D2A 4478   2.879   6.265   8.566  0.0963 -0.2501  0.0357
  326POPC   C3A 4479   2.664   6.467   8.985  0.1870  0.0780 -0.1973
  326POPC   C4A 4480   2.690   6.814   9.272  0.0076 -0.0564 -0.2004
  326POPC   C1B 4481   2.608   6.905   8.440 -0.1279 -0.2801 -0.0269
  326POPC   C2B 4482   2.933   6.859   8.803  0.2492  0.0858  0.3808
  326POPC   C3B 4483   3.177   6.642   9.110  0.1075 -0.0842 -0.0937
  326POPC   C4B 4484   3.226   6.186   8.971  0.1449  0.1281  0.3796
  327POPC   NC3 4485   5.450   9.809   6.775 -0.2402  0.0270 -0.0709
  327POPC   PO4 4486   5.246   9.517   7.147  0.0660 -0.0481  0.0597
  327POPC   GL1 4487   5.121   9.902   7.379  0.3879 -0.1822  0.0699
  327POPC   GL2 4488   4.859   9.738   7.542 -0.0271  0.2350  0.0167
  327POPC   C1A 4489   5.205  10.270   7.770 -0.1607  0.0706 -0.2169
  327POPC   D2A 4490   5.593  10.297   8.046 -0.3258 -0.0032  0.0071
  327POPC   C3A 4491   5.771  10.489   8.385  0.1356 -0.3384  0.1517
  327POPC   C4A 4492   5.680  10.545   8.731 -0.2049 -0.1533 -0.0539
  327POPC   C1B 4493   4.888   9.835   7.985  0.3988 -0.0299 -0.2357
  327POPC   C2B 4494   4.794  10.052   8.363 -0.5326  0.2931  0.1554
  327POPC   C3B 4495   4.554  10.029   8.690 -0.0649  0.0831  0.0554
  327POPC   C4B 4496   4.517   9.973   9.125  0.3128  0.2326  0.0593
  328POPC   NC3 4497   9.005   4.817   6.884 -0.0104 -0.0277  0.0347
  328POPC   PO4 4498   9.335   4.482   7.215 -0.1348 -0.0011  0.1344
  328POPC   GL1 4499   9.650   4.451   7.583  0.0185 -0.3271 -0.3556
  328POPC   GL2 4500   9.628   4.393   7.964 -0.1005 -0.1997  0.1690
  328POPC   C1A 4501   9.784   3.991   7.741 -0.3482 -0.0428 -0.2532
  328POPC   D2A 4502  10.001   3.742   7.888  0.1267 -0.1854  0.2449
  328POPC   C3A 4503  10.337   3.905   8.180  0.2576  0.1620 -0.0656
  328POPC   C4A 4504  10.651   3.563   8.407  0.1077  0.0138 -0.1750
  328POPC   C1B 4505   9.668   3.988   8.221 -0.0580 -0.1383 -0.0835
  328POPC   C2B 4506   9.884   3.638   8.383 -0.5737  0.0599 -0.3480
  328POPC   C3B 4507  10.170   3.362   8.550  0.0735 -0.0168 -0.0375
  328POPC   C4B 4508  10.538   3.087   8.616 -0.4168  0.0009  0.0784
  329POPC   NC3 4509  11.715   2.367   6.809 -0.2160 -0.0309  0.2220
  329POPC   PO4 4510  11.668   2.087   7.030  0.1808 -0.1250  0.0929
  329POPC   GL1 4511  11.597   2.016   7.472 -0.1381 -0.1448 -0.0719
  329POPC   GL2 4512  11.246   2.236   7.565  0.0750  0.0958  0.3509
  329POPC   C1A 4513  11.641   1.951   7.941  0.0654  0.1436  0.2444
  329POPC   D2A 4514  11.717   2.078   8.432 -0.0128 -0.0201 -0.1478
  329POPC   C3A 4515  11.924   2.287   8.812 -0.0148  0.2993 -0.1464
  329POPC   C4A 4516  12.312   2.278   9.009 -0.0658 -0.1370 -0.2771
  329POPC   C1B 4517  11.061   2.476   7.773 -0.0381  0.1223 -0.1068
  329POPC   C2B 4518  10.967   2.694   8.125  0.1927  0.1965 -0.0585
  329POPC   C3B 4519  10.998   2.628   8.546  0.0370  0.3891  0.0228
  329POPC   C4B 4520  10.842   2.754   8.932  0.1446 -0.3416  0.1801
  330POPC   NC3 4521   2.671   8.255   6.884 -0.1005  0.3919  0.2627
  330POPC   PO4 4522   2.796   8.270   7.251 -0.1360  0.0354 -0.3835
  330POPC   GL1 4523   2.784   8.554   7.598 -0.1133 -0.2060 -0.2351
  330POPC   GL2 4524   3.038   8.777   7.773 -0.1855 -0.0878  0.0604
  330POPC   C1A 4525   2.608   8.445   7.981  0.2420 -0.1301 -0.2196
  330POPC   D2A 4526   2.262   8.577   8.278 -0.3585  0.1842 -0.1972
  330POPC   C3A 4527   2.268   8.603   8.695 -0.1873 -0.1053  0.1340
  330POPC   C4A 4528   1.977   8.646   9.085 -0.2476  0.2975 -0.1329
  330POPC   C1B 4529   2.831   8.969   8.010 -0.0536 -0.1993  0.0670
  330POPC   C2B 4530   2.465   9.034   8.187  0.3542  0.1637  0.2295
  330POPC   C3B 4531   2.226   9.264   8.505  0.0610  0.0827 -0.2005
  330POPC   C4B 4532   2.403   9.115   8.869 -0.1799  0.1180 -0.1666
  331POPC   NC3 4533   3.425   5.154   7.363  0.2054 -0.1091 -0.2190
  331POPC   PO4 4534   3.522   4.755   7.520  0.1238 -0.2783 -0.2305
  331POPC   GL1 4535   3.381   4.394   7.805 -0.2396  0.0089 -0.0489
  331POPC   GL2 4536   3.080   4.525   7.976 -0.0239 -0.2945 -0.0552
  331POPC   C1A 4537   3.326   4.180   8.184  0.1354 -0.0569 -0.0465
  331POPC   D2A 4538   3.546   4.383   8.446 -0.1984  0.3266  0.0991
  331POPC   C3A 4539   3.370   4.394   8.806  0.0777  0.1100 -0.3329
  331POPC   C4A 4540   3.179   4.486   9.147  0.0345  0.1826  0.3524
  331POPC   C1B 4541   3.052   4.626   8.463  0.0144  0.2025 -0.3022
  331POPC   C2B 4542   3.301   4.887   8.737  0.2508 -0.0061  0.3994
  331POPC   C3B 4543   3.477   4.917   9.088 -0.0493  0.1507 -0.5313
  331POPC   C4B 4544   3.416   4.921   9.463  0.0937 -0.1395 -0.2846
  332POPC   NC3 4545   2.607   3.705   7.506 -0.2531  0.1671 -0.1398
  332POPC   PO4 4546   2.285   3.912   7.289  0.2073  0.0502 -0.1203
  332POPC   GL1 4547   2.161   3.916   7.769  0.1824  0.0042 -0.1284
  332POPC   GL2 4548   1.997   4.202   7.859 -0.0701 -0.3188  0.0381
  332POPC   C1A 4549   2.384   3.767   8.158 -0.1106  0.0115  0.0597
  332POPC   D2A 4550   2.519   3.797   8.586  0.2156 -0.1917  0.3107
  332POPC   C3A 4551   2.352   4.022   8.901 -0.1189 -0.4451  0.0027
  332POPC   C4A 4552   2.126   4.416   8.987 -0.1380  0.0047  0.1740
  332POPC   C1B 4553   2.206   4.583   8.052 -0.3583  0.2559 -0.0395
  332POPC   C2B 4554   2.217   4.717   8.429  0.3030  0.1508  0.0427
  332POPC   C3B 4555   2.515   4.491   8.626  0.1790  0.1300 -0.3252
  332POPC   C4B 4556   2.599   4.435   9.081 -0.1126 -0.0217 -0.4177
  333POPC   NC3 4557  11.129   3.719   6.899  0.0015  0.2277  0.1813
  333POPC   PO4 4558  10.918   3.556   7.211  0.1622  0.1656 -0.3050
  333POPC   GL1 4559  10.971   3.865   7.536  0.1865  0.2001 -0.2307
  333POPC   GL2 4560  11.225   3.670   7.873  0.2534  0.0869  0.3311
  333POPC   C1A 4561  10.853   4.250   7.827 -0.0200  0.1488 -0.2711
  333POPC   D2A 4562  11.059   4.572   8.116  0.1113  0.3130  0.0158
  333POPC   C3A 4563  11.135   4.962   8.015 -0.2865 -0.2221  0.1055
  333POPC   C4A 4564  11.191   5.321   8.019  0.3302  0.0095 -0.0127
  333POPC   C1B 4565  10.928   3.910   8.175 -0.1930  0.1613  0.1025
  333POPC   C2B 4566  10.883   4.211   8.483 -0.0002 -0.2379  0.2964
  333POPC   C3B 4567  10.695   4.217   8.844  0.3064  0.0486  0.0738
  333POPC   C4B 4568  10.303   4.227   9.118 -0.1862  0.2082 -0.0172
  334POPC   NC3 4569   3.210   9.385   7.197  0.0844 -0.3812  0.0615
  334POPC   PO4 4570   2.787   9.676   7.114  0.1615  0.0849  0.1387
  334POPC   GL1 4571   2.664   9.323   7.431 -0.0212 -0.1276 -0.1374
  334POPC   GL2 4572   2.638   9.332   7.759 -0.1704 -0.1726 -0.1489
  334POPC   C1A 4573   2.532   8.928   7.483  0.1257  0.2416  0.2858
  334POPC   D2A 4574   2.266   8.700   7.730 -0.0023 -0.1326  0.0152
  334POPC   C3A 4575   1.986   8.954   8.098 -0.0290 -0.0146  0.0147
  334POPC   C4A 4576   1.794   8.939   8.569 -0.3767  0.2009  0.0705
  334POPC   C1B 4577   2.612   9.797   7.918  0.0819  0.0808 -0.0324
  334POPC   C2B 4578   2.722   9.974   8.312 -0.1256  0.2282  0.4260
  334POPC   C3B 4579   2.777  10.025   8.692 -0.6344 -0.2805 -0.4594
  334POPC   C4B 4580   2.690  10.166   9.053 -0.0968  0.0729 -0.0493
  335POPC   NC3 4581   8.748   0.690   7.355  0.1068 -0.4064  0.0511
  335POPC   PO4 4582   9.028   0.334   7.533 -0.2005 -0.0697 -0.0693
  335POPC   GL1 4583   8.973  -0.001   7.838 -0.0550 -0.0273  0.0853
  335POPC   GL2 4584   8.870  -0.345   7.762  0.2515 -0.3137  0.1948
  335POPC   C1A 4585   8.851   0.017   8.311  0.0317  0.0624 -0.3012
  335POPC   D2A 4586   8.844   0.286   8.627 -0.1703 -0.2454  0.0631
  335POPC   C3A 4587   9.020   0.634   8.455  0.1113  0.1407  0.1227
  335POPC   C4A 4588   9.264   0.678   8.065  0.0031  0.0840 -0.2817
  335POPC   C1B 4589   8.672  -0.463   8.279 -0.0997 -0.1875 -0.0564
  335POPC   C2B 4590   8.783  -0.654   8.659 -0.0381 -0.3459  0.0032
  335POPC   C3B 4591   8.893  -0.995   8.951 -0.1604  0.0658  0.3153
  335POPC   C4B 4592   9.039  -1.061   9.278  0.1749 -0.4051 -0.0909
  336POPC   NC3 4593   2.052  10.465   6.928 -0.1563  0.0503 -0.2389
  336POPC   PO4 4594   2.533  10.133   7.074  0.1709  0.1913 -0.2409
  336POPC   GL1 4595   2.449   9.919   7.496  0.1602  0.2743  0.0952
  336POPC   GL2 4596   2.083   9.877   7.492  0.2684 -0.3002 -0.1817
  336POPC   C1A 4597   2.352  10.209   7.859  0.0595  0.1348 -0.0565
  336POPC   D2A 4598   2.269  10.152   8.174 -0.1043 -0.2164 -0.3049
  336POPC   C3A 4599   2.258  10.222   8.591 -0.2210  0.1361  0.0456
  336POPC   C4A 4600   2.293  10.441   8.946  0.0097 -0.0689  0.1218
  336POPC   C1B 4601   1.873   9.990   7.848  0.0263  0.3391 -0.1188
  336POPC   C2B 4602   1.754  10.004   8.274 -0.1099  0.1687  0.0426
  336POPC   C3B 4603   1.403  10.047   8.632  0.1800  0.2299 -0.0519
  336POPC   C4B 4604   1.352   9.810   9.089  0.0445  0.0045 -0.0265
  337POPC   NC3 4605  13.054   1.666   7.330 -0.5231 -0.1145  0.2190
  337POPC   PO4 4606  13.191   2.112   7.252  0.2229  0.1006 -0.2674
  337POPC   GL1 4607  13.079   2.034   7.693  0.2143  0.1513  0.1716
  337POPC   GL2 4608  13.394   1.831   7.678 -0.0447 -0.1859  0.1027
  337POPC   C1A 4609  12.891   1.692   8.005  0.1750  0.2273  0.0494
  337POPC   D2A 4610  13.064   1.461   8.357  0.3938 -0.0242 -0.1041
  337POPC   C3A 4611  13.013   1.511   8.709  0.1722  0.0099  0.1824
  337POPC   C4A 4612  12.907   1.645   9.159  0.2492 -0.0227 -0.2329
  337POPC   C1B 4613  13.455   1.591   8.077 -0.0234 -0.0897  0.0254
  337POPC   C2B 4614  13.607   1.299   8.249 -0.0074 -0.2303  0.0238
  337POPC   C3B 4615  13.628   0.932   8.327  0.1654  0.1758 -0.2749
  337POPC   C4B 4616  13.945   0.671   8.488 -0.1642  0.0298  0.1980
  338POPC   NC3 4617   9.693   9.275   7.078  0.0229  0.0997  0.0207
  338POPC   PO4 4618   9.418   8.945   7.133  0.2116 -0.1510  0.0050
  338POPC   GL1 4619   9.373   9.076   7.507  0.0265 -0.2059  0.2897
  338POPC   GL2 4620   9.548   9.362   7.576 -0.2683  0.0698 -0.4198
  338POPC   C1A 4621   9.274   9.271   7.980 -0.0347 -0.1224 -0.0410
  338POPC   D2A 4622   9.390   9.071   8.325 -0.4951  0.0665 -0.0674
  338POPC   C3A 4623   9.710   8.672   8.430  0.0423 -0.1516  0.3703
  338POPC   C4A 4624   9.790   8.352   8.655 -0.1333 -0.3068 -0.1060
  338POPC   C1B 4625   9.754   9.513   7.921 -0.2544 -0.3292  0.5875
  338POPC   C2B 4626   9.692   9.559   8.339  0.0377  0.2794 -0.0966
  338POPC   C3B 4627   9.918   9.754   8.629 -0.0982  0.1220  0.1155
  338POPC   C4B 4628  10.435   9.811   8.607 -0.1283  0.2721 -0.0957
  339POPC   NC3 4629  11.748   5.232   7.144  0.5163 -0.0981 -0.0187
  339POPC   PO4 4630  12.169   5.307   7.203 -0.3017 -0.3092 -0.0557
  339POPC   GL1 4631  12.026   5.101   7.551  0.1884 -0.0713 -0.0113
  339POPC   GL2 4632  11.789   5.248   7.673 -0.2529  0.1213  0.0106
  339POPC   C1A 4633  12.039   4.915   7.986  0.1188 -0.6119 -0.4520
  339POPC   D2A 4634  12.216   4.658   8.358 -0.1252 -0.2921  0.1828
  339POPC   C3A 4635  12.013   4.416   8.707 -0.0583  0.1139 -0.2330
  339POPC   C4A 4636  12.134   4.005   8.818  0.1238 -0.1468 -0.1507
  339POPC   C1B 4637  11.637   5.117   8.103  0.2204  0.1979  0.1021
  339POPC   C2B 4638  11.778   5.113   8.450  0.0027  0.0888 -0.0511
  339POPC   C3B 4639  12.164   5.051   8.710 -0.4226 -0.1554  0.2838
  339POPC   C4B 4640  12.571   5.161   8.969 -0.2167 -0.1029  0.3144
  340POPC   NC3 4641   6.689   0.735   7.522 -0.1407  0.0999  0.4031
  340POPC   PO4 4642   6.506   1.194   7.504  0.0475 -0.0677  0.0630
  340POPC   GL1 4643   6.364   1.028   7.894 -0.2439 -0.1421  0.0445
  340POPC   GL2 4644   6.334   1.250   8.131 -0.1619  0.2261  0.1096
  340POPC   C1A 4645   6.548   0.713   8.168 -0.3735 -0.2898  0.0439
  340POPC   D2A 4646   6.947   0.466   8.283 -0.0455 -0.0017  0.0314
  340POPC   C3A 4647   6.834   0.243   8.587 -0.0420  0.1252 -0.0533
  340POPC   C4A 4648   6.933   0.241   9.120 -0.0439 -0.1184 -0.2228
  340POPC   C1B 4649   6.500   1.416   8.564 -0.3698  0.0411 -0.0487
  340POPC   C2B 4650   6.918   1.370   8.726  0.0591  0.1312 -0.2512
  340POPC   C3B 4651   7.386   1.391   8.850 -0.0791 -0.1004  0.1202
  340POPC   C4B 4652   7.786   1.063   8.859  0.3216  0.2864  0.0697
  341POPC   NC3 4653  10.664   6.324   6.927 -0.2718 -0.0911 -0.0457
  341POPC   PO4 4654  10.645   6.689   7.211  0.3036  0.1062  0.0982
  341POPC   GL1 4655  10.485   6.535   7.600 -0.0620  0.1324  0.2066
  341POPC   GL2 4656  10.109   6.688   7.717 -0.2809 -0.2481 -0.0025
  341POPC   C1A 4657  10.637   6.201   7.847  0.1684  0.1512  0.2569
  341POPC   D2A 4658  10.650   6.029   8.310  0.2206 -0.4973  0.1814
  341POPC   C3A 4659  10.428   5.928   8.664  0.3337 -0.1455  0.2334
  341POPC   C4A 4660  10.500   5.596   9.010  0.1594 -0.1941  0.1107
  341POPC   C1B 4661  10.383   6.583   8.121  0.2060  0.1304 -0.0709
  341POPC   C2B 4662  10.743   6.594   8.407 -0.2482  0.2091 -0.4005
  341POPC   C3B 4663  11.221   6.606   8.671  0.0026 -0.0471 -0.2003
  341POPC   C4B 4664  11.360   6.233   8.882  0.2511 -0.1158 -0.1949
  342POPC   NC3 4665  10.004  12.116   6.903 -0.1572  0.1549 -0.1208
  342POPC   PO4 4666   9.811  12.487   7.114  0.0871  0.0698 -0.1832
  342POPC   GL1 4667   9.560  12.597   7.459 -0.4377  0.1451 -0.0432
  342POPC   GL2 4668   9.349  12.851   7.595  0.0453 -0.0473  0.1117
  342POPC   C1A 4669   9.559  12.371   7.746  0.5266  0.1327 -0.2363
  342POPC   D2A 4670   9.483  11.991   8.174 -0.0561  0.1313  0.2992
  342POPC   C3A 4671   9.863  11.702   8.215  0.0935  0.2458 -0.0545
  342POPC   C4A 4672   9.839  11.307   8.468  0.0884 -0.1775 -0.1135
  342POPC   C1B 4673   9.423  12.804   8.010 -0.0449  0.1375 -0.1700
  342POPC   C2B 4674   9.249  12.735   8.377  0.3419 -0.0658  0.0604
  342POPC   C3B 4675   9.097  12.866   8.695 -0.0209  0.1528  0.1282
  342POPC   C4B 4676   8.728  13.001   8.938 -0.0808 -0.1859 -0.0536
  343POPC   NC3 4677   3.369  11.987   6.935  0.0466  0.3642 -0.1048
  343POPC   PO4 4678   3.481  12.394   7.017  0.1630  0.0524 -0.0937
  343POPC   GL1 4679   3.447  12.384   7.492  0.2630  0.2111 -0.1351
  343POPC   GL2 4680   3.665  12.051   7.468  0.1213  0.3116 -0.0412
  343POPC   C1A 4681   3.207  12.399   7.880  0.0843  0.0928 -0.0545
  343POPC   D2A 4682   3.142  12.465   8.354 -0.0568 -0.1230  0.2052
  343POPC   C3A 4683   3.151  12.459   8.748  0.2109 -0.2848  0.1928
  343POPC   C4A 4684   3.071  12.752   8.993  0.0707  0.1775  0.0810
  343POPC   C1B 4685   3.868  12.014   7.909 -0.0281  0.0771 -0.0400
  343POPC   C2B 4686   3.921  12.021   8.376 -0.1785 -0.2937 -0.1276
  343POPC   C3B 4687   3.955  11.975   8.686  0.1728  0.1199 -0.4345
  343POPC   C4B 4688   4.099  12.253   9.083  0.0327 -0.2129 -0.2686
  344POPC   NC3 4689   3.897  11.423   6.936 -0.0377  0.1033 -0.1721
  344POPC   PO4 4690   4.335  11.730   6.842  0.3713  0.3035 -0.0889
  344POPC   GL1 4691   4.238  11.660   7.237 -0.1415 -0.1896 -0.3028
  344POPC   GL2 4692   4.068  11.357   7.442  0.0039  0.2199 -0.3649
  344POPC   C1A 4693   4.305  11.970   7.598 -0.2757 -0.0156 -0.3988
  344POPC   D2A 4694   4.282  11.838   8.063 -0.1512  0.4215 -0.2830
  344POPC   C3A 4695   4.445  11.964   8.404 -0.0511 -0.0136 -0.1104
  344POPC   C4A 4696   4.383  12.352   8.623  0.3426 -0.2178 -0.0348
  344POPC   C1B 4697   4.152  11.354   7.871 -0.1454  0.1750 -0.1424
  344POPC   C2B 4698   4.326  11.304   8.363  0.6147  0.0042  0.1689
  344POPC   C3B 4699   4.744  11.221   8.262  0.1404  0.4641  0.1210
  344POPC   C4B 4700   5.016  11.280   7.912  0.1667  0.2695 -0.1266
  345POPC   NC3 4701   3.024   0.578   6.751  0.2849 -0.0835  0.3630
  345POPC   PO4 4702   3.304   0.902   7.034  0.0074 -0.2136 -0.1004
  345POPC   GL1 4703   3.609   0.885   7.333 -0.0886  0.3230 -0.1648
  345POPC   GL2 4704   3.350   0.810   7.606 -0.0578  0.0428 -0.1620
  345POPC   C1A 4705   3.710   1.138   7.580  0.0699 -0.5845 -0.1903
  345POPC   D2A 4706   3.709   1.552   7.814 -0.0798  0.1330  0.1626
  345POPC   C3A 4707   3.820   1.972   7.670  0.1280  0.1460  0.1948
  345POPC   C4A 4708   3.861   2.401   7.626 -0.1917 -0.0382 -0.1684
  345POPC   C1B 4709   3.336   0.799   8.064  0.0291  0.1529 -0.0039
  345POPC   C2B 4710   3.300   1.014   8.436  0.3565  0.4368  0.4758
  345POPC   C3B 4711   3.329   1.292   8.724  0.0035  0.4292  0.0237
  345POPC   C4B 4712   3.516   1.718   8.786 -0.2184 -0.0158 -0.2647
  346POPC   NC3 4713  12.892   0.277   6.957  0.3487  0.0774 -0.0634
  346POPC   PO4 4714  13.185   0.045   7.106 -0.0630  0.0713  0.2172
  346POPC   GL1 4715  13.186   0.062   7.495  0.1426 -0.0423 -0.0059
  346POPC   GL2 4716  12.868   0.233   7.461 -0.1532 -0.1402 -0.0328
  346POPC   C1A 4717  13.229   0.089   8.001  0.2639  0.0092  0.1070
  346POPC   D2A 4718  13.060  -0.118   8.310 -0.1831 -0.0395  0.0746
  346POPC   C3A 4719  13.115  -0.423   8.619  0.0655 -0.1184  0.0025
  346POPC   C4A 4720  12.991  -0.643   9.081 -0.1508  0.0142  0.3961
  346POPC   C1B 4721  12.742   0.296   7.899 -0.0388 -0.1764 -0.2090
  346POPC   C2B 4722  12.876   0.378   8.386  0.0374 -0.1883  0.0474
  346POPC   C3B 4723  12.917   0.009   8.720 -0.1175 -0.3663  0.1141
  346POPC   C4B 4724  13.058  -0.094   9.168  0.1525 -0.2537  0.4107
  347POPC   NC3 4725   0.172   3.289   7.555  0.4050  0.1076  0.0555
  347POPC   PO4 4726   0.204   3.668   7.733 -0.0106 -0.0078  0.2204
  347POPC   GL1 4727   0.123   3.563   8.169 -0.0325  0.0439  0.1515
  347POPC   GL2 4728  -0.101   3.404   7.999  0.2943 -0.0083  0.5381
  347POPC   C1A 4729  -0.166   3.518   8.520 -0.1880 -0.1278  0.3380
  347POPC   D2A 4730  -0.531   3.626   8.797 -0.1503  0.1105 -0.5378
  347POPC   C3A 4731  -0.908   3.415   8.911 -0.1457 -0.2062  0.0945
  347POPC   C4A 4732  -1.357   3.274   8.580  0.1849  0.0409  0.1928
  347POPC   C1B 4733   0.106   3.051   8.258 -0.2323 -0.3242  0.0129
  347POPC   C2B 4734   0.437   3.200   8.631 -0.1866  0.1121  0.0107
  347POPC   C3B 4735   0.545   3.011   9.144  0.2966  0.0715 -0.1772
  347POPC   C4B 4736   0.680   3.278   9.436 -0.1650  0.1776  0.0677
  348POPC   NC3 4737   5.722   3.284   7.151  0.1367 -0.0077  0.1622
  348POPC   PO4 4738   6.125   3.057   7.424 -0.0891  0.0474 -0.0306
  348POPC   GL1 4739   6.388   3.083   7.775  0.1080 -0.1208  0.0813
  348POPC   GL2 4740   6.301   2.914   7.997 -0.0249 -0.1190 -0.2400
  348POPC   C1A 4741   6.763   3.046   8.032 -0.0755 -0.0652  0.0532
  348POPC   D2A 4742   6.821   3.156   8.467  0.4178  0.2405  0.0953
  348POPC   C3A 4743   6.852   3.214   8.932  0.0952  0.0019  0.0228
  348POPC   C4A 4744   6.726   3.009   9.193  0.2111  0.3136  0.1422
  348POPC   C1B 4745   6.501   2.803   8.354  0.4682  0.1878  0.0384
  348POPC   C2B 4746   6.546   2.402   8.474 -0.0971  0.2294 -0.4621
  348POPC   C3B 4747   6.627   2.231   8.884 -0.0503  0.2367 -0.0997
  348POPC   C4B 4748   6.883   2.168   9.275 -0.2280 -0.1739  0.3853
  349POPC   NC3 4749   0.236   9.759   6.431 -0.3367  0.1051 -0.1894
  349POPC   PO4 4750   0.465   9.856   6.847 -0.0965 -0.4223 -0.2315
  349POPC   GL1 4751   0.832   9.824   7.246 -0.1300 -0.5462  0.0548
  349POPC   GL2 4752   0.627  10.032   7.383  0.1031  0.0881 -0.1212
  349POPC   C1A 4753   0.985   9.769   7.620 -0.3062  0.0342 -0.1044
  349POPC   D2A 4754   0.882   9.687   8.075 -0.2369  0.1130  0.1791
  349POPC   C3A 4755   0.519   9.503   8.232  0.3309 -0.0728  0.0241
  349POPC   C4A 4756   0.363   9.182   8.637  0.0280  0.0032 -0.1393
  349POPC   C1B 4757   0.508   9.654   7.752 -0.2044 -0.0630 -0.0277
  349POPC   C2B 4758   0.571   9.205   7.843  0.2119  0.2981 -0.2055
  349POPC   C3B 4759   0.505   8.878   8.155  0.0637  0.2189  0.0710
  349POPC   C4B 4760   0.799   8.770   8.504 -0.0862 -0.0824  0.1481
  350POPC   NC3 4761   4.904   2.874   6.957 -0.0533  0.0001  0.0954
  350POPC   PO4 4762   5.246   2.633   7.076  0.0392  0.0962 -0.0467
  350POPC   GL1 4763   5.269   2.521   7.410 -0.1519  0.0002 -0.1130
  350POPC   GL2 4764   5.073   2.255   7.512  0.0070 -0.0382  0.1575
  350POPC   C1A 4765   5.518   2.581   7.730  0.3282 -0.4606 -0.3814
  350POPC   D2A 4766   5.713   2.516   8.070 -0.0718 -0.0017  0.1745
  350POPC   C3A 4767   5.482   2.363   8.416 -0.2648 -0.4500 -0.1469
  350POPC   C4A 4768   5.095   2.494   8.632  0.0296  0.3323 -0.3575
  350POPC   C1B 4769   4.638   2.423   7.648 -0.2931  0.0554  0.1881
  350POPC   C2B 4770   4.595   2.791   7.805  0.1994 -0.0473 -0.1269
  350POPC   C3B 4771   4.331   2.824   8.045  0.2150 -0.0613  0.0664
  350POPC   C4B 4772   4.046   3.226   8.250 -0.1286 -0.1587 -0.0583
  351POPC   NC3 4773  10.289   0.818   7.264 -0.4132  0.0332  0.0910
  351POPC   PO4 4774  10.173   1.303   7.174 -0.1124  0.1880  0.2260
  351POPC   GL1 4775  10.199   1.490   7.573  0.1645 -0.2020  0.1479
  351POPC   GL2 4776   9.954   1.740   7.557  0.1552 -0.0909 -0.1145
  351POPC   C1A 4777  10.330   1.350   7.914 -0.1977 -0.0045 -0.1477
  351POPC   D2A 4778  10.324   1.456   8.357 -0.0292  0.0909 -0.1519
  351POPC   C3A 4779  10.565   1.046   8.551  0.3537  0.1668 -0.0295
  351POPC   C4A 4780  10.901   0.706   8.777 -0.2027  0.0067 -0.0417
  351POPC   C1B 4781   9.812   1.501   7.980 -0.2083  0.0453 -0.3019
  351POPC   C2B 4782   9.719   1.346   8.335 -0.2975  0.3041 -0.3312
  351POPC   C3B 4783   9.285   1.117   8.430  0.2667 -0.3086  0.0716
  351POPC   C4B 4784   8.877   1.138   8.261  0.1146 -0.3405 -0.1306
  352POPC   NC3 4785   4.000   2.167   6.563  0.0503  0.0104  0.0915
  352POPC   PO4 4786   4.321   2.154   6.882  0.2139 -0.0330 -0.2911
  352POPC   GL1 4787   4.354   2.209   7.326  0.1842 -0.0269  0.2277
  352POPC   GL2 4788   4.656   1.982   7.425  0.0729  0.2750 -0.2098
  352POPC   C1A 4789   4.265   2.136   7.816  0.1716  0.0355 -0.3934
  352POPC   D2A 4790   4.011   2.342   8.107 -0.1199 -0.0804  0.0348
  352POPC   C3A 4791   4.023   2.556   8.419  0.0444 -0.0578  0.0789
  352POPC   C4A 4792   4.200   2.879   8.596 -0.3379 -0.3958  0.1374
  352POPC   C1B 4793   4.794   1.945   7.846 -0.0008 -0.2758 -0.4543
  352POPC   C2B 4794   4.573   1.973   8.196 -0.1626  0.0636  0.1623
  352POPC   C3B 4795   4.452   1.870   8.561 -0.0553  0.1033 -0.1216
  352POPC   C4B 4796   4.200   1.728   8.914 -0.3386 -0.0278  0.0318
  353POPC   NC3 4797   7.350   2.305   7.270  0.0611  0.0115  0.1250
  353POPC   PO4 4798   6.938   2.429   7.330 -0.0035 -0.0835 -0.1549
  353POPC   GL1 4799   6.926   2.610   7.706 -0.3179 -0.1278 -0.1033
  353POPC   GL2 4800   6.677   2.646   7.699  0.0034  0.0887 -0.0336
  353POPC   C1A 4801   7.030   2.647   8.201 -0.0099 -0.2342 -0.0977
  353POPC   D2A 4802   6.946   2.658   8.713  0.2630  0.2262 -0.0408
  353POPC   C3A 4803   7.233   2.339   8.981 -0.0209 -0.4892 -0.0144
  353POPC   C4A 4804   7.616   2.434   9.384  0.2133  0.1626  0.1972
  353POPC   C1B 4805   6.337   2.386   7.993  0.0909  0.2098  0.0881
  353POPC   C2B 4806   6.088   2.350   8.316  0.2283  0.2881  0.0869
  353POPC   C3B 4807   6.121   2.183   8.735  0.1046 -0.0598 -0.0154
  353POPC   C4B 4808   6.110   2.454   9.087  0.1884  0.0995 -0.0336
  354POPC   NC3 4809  13.041  10.889   7.064 -0.4327  0.3844 -0.0607
  354POPC   PO4 4810  13.007  10.808   7.518 -0.2176 -0.0489  0.3770
  354POPC   GL1 4811  12.980  10.526   7.749 -0.1650 -0.0186  0.0332
  354POPC   GL2 4812  12.722  10.604   7.910 -0.3417 -0.1491 -0.2460
  354POPC   C1A 4813  13.088  10.242   8.088 -0.0166 -0.1712 -0.4516
  354POPC   D2A 4814  13.215   9.894   8.204 -0.2179 -0.1258  0.2132
  354POPC   C3A 4815  13.527   9.918   8.603  0.2952 -0.1198  0.3683
  354POPC   C4A 4816  13.472  10.014   9.115 -0.1259  0.0450 -0.0315
  354POPC   C1B 4817  12.714  10.569   8.363 -0.1083  0.2129  0.0577
  354POPC   C2B 4818  12.510  10.622   8.732 -0.2940 -0.2584 -0.0548
  354POPC   C3B 4819  12.564  10.894   9.176  0.1066  0.1049  0.0329
  354POPC   C4B 4820  12.458  11.002   9.588  0.1119  0.0108  0.0226
  355POPC   NC3 4821   4.701   1.583   6.506  0.4661  0.0713  0.2643
  355POPC   PO4 4822   4.710   1.228   6.873 -0.2886 -0.1052 -0.0471
  355POPC   GL1 4823   4.824   1.486   7.238 -0.2986 -0.0430  0.2422
  355POPC   GL2 4824   5.096   1.766   7.317 -0.0153 -0.1018  0.3125
  355POPC   C1A 4825   4.794   1.500   7.675  0.1847  0.0751 -0.1424
  355POPC   D2A 4826   4.711   1.514   8.067 -0.2275 -0.0336 -0.0935
  355POPC   C3A 4827   4.327   1.341   8.340 -0.3568 -0.0779  0.0302
  355POPC   C4A 4828   4.253   0.964   8.701 -0.0096 -0.3576 -0.0179
  355POPC   C1B 4829   5.278   1.681   7.788 -0.1142 -0.0343  0.0486
  355POPC   C2B 4830   5.167   1.598   8.250 -0.1045 -0.3262 -0.1569
  355POPC   C3B 4831   4.922   1.557   8.577 -0.0037 -0.1623 -0.0268
  355POPC   C4B 4832   4.610   1.351   8.773 -0.0517 -0.0789  0.4027
  356POPC   NC3 4833  10.007  10.895   6.659  0.0444 -0.3858 -0.0402
  356POPC   PO4 4834   9.904  10.576   7.059  0.0648 -0.3034  0.1153
  356POPC   GL1 4835   9.922  10.752   7.458 -0.0525 -0.2034 -0.1149
  356POPC   GL2 4836   9.835  11.039   7.610  0.1047  0.1022  0.0147
  356POPC   C1A 4837  10.174  10.714   7.808  0.0146 -0.2272  0.3290
  356POPC   D2A 4838  10.450  10.574   8.177 -0.2453 -0.0178 -0.2421
  356POPC   C3A 4839  10.339  10.289   8.551  0.1009 -0.1524 -0.0206
  356POPC   C4A 4840  10.039  10.185   8.945 -0.0004  0.0482 -0.6462
  356POPC   C1B 4841   9.640  10.846   8.045  0.2104  0.2088 -0.0968
  356POPC   C2B 4842   9.618  10.854   8.517  0.2593  0.0904 -0.1101
  356POPC   C3B 4843   9.352  10.710   8.959 -0.1124 -0.2713  0.2299
  356POPC   C4B 4844   9.221  10.729   9.294 -0.2039  0.1122 -0.1310
  357POPC   NC3 4845   2.250   0.741   7.367 -0.2117  0.1338  0.4530
  357POPC   PO4 4846   2.450   0.918   7.669  0.1099  0.1774 -0.2656
  357POPC   GL1 4847   2.199   1.046   7.918 -0.1959  0.0856  0.0005
  357POPC   GL2 4848   1.913   1.326   7.849 -0.1583  0.0309  0.1892
  357POPC   C1A 4849   1.981   1.071   8.342 -0.0973 -0.3600 -0.1016
  357POPC   D2A 4850   1.899   0.865   8.620 -0.1774 -0.0159 -0.1670
  357POPC   C3A 4851   1.983   0.911   9.042  0.1566  0.2462 -0.0192
  357POPC   C4A 4852   2.022   0.904   9.465  0.4555 -0.1552 -0.3019
  357POPC   C1B 4853   1.746   1.465   8.201  0.2104 -0.3479 -0.0772
  357POPC   C2B 4854   1.391   1.482   8.448  0.0895 -0.0510 -0.0227
  357POPC   C3B 4855   0.996   1.675   8.473 -0.2624 -0.1093  0.2125
  357POPC   C4B 4856   0.772   1.856   8.068 -0.0642  0.2861  0.0309
  358POPC   NC3 4857   6.588  10.965   7.423 -0.1428  0.1945 -0.1710
  358POPC   PO4 4858   6.183  10.963   7.406 -0.1143 -0.2501 -0.1578
  358POPC   GL1 4859   6.243  11.209   7.754 -0.3494  0.3929  0.1986
  358POPC   GL2 4860   6.557  11.248   7.855  0.0706  0.2389  0.0488
  358POPC   C1A 4861   6.064  11.341   8.079  0.0734 -0.1366  0.1354
  358POPC   D2A 4862   6.238  11.505   8.480 -0.2499  0.1159 -0.4147
  358POPC   C3A 4863   6.459  11.316   8.690  0.1540 -0.0798 -0.2412
  358POPC   C4A 4864   6.405  10.982   8.976 -0.2714 -0.0326  0.4075
  358POPC   C1B 4865   6.750  11.319   8.220 -0.0783 -0.1304 -0.3665
  358POPC   C2B 4866   7.010  11.534   8.666  0.1537 -0.0711 -0.1688
  358POPC   C3B 4867   7.200  11.370   8.986 -0.0494 -0.0721  0.1242
  358POPC   C4B 4868   7.078  10.998   9.130  0.1464 -0.0982 -0.1988
  359POPC   NC3 4869   3.799   3.540   6.779  0.0437 -0.3498 -0.0693
  359POPC   PO4 4870   3.491   3.293   7.036  0.2622 -0.0815 -0.3296
  359POPC   GL1 4871   3.532   3.219   7.434 -0.1262  0.3174  0.1319
  359POPC   GL2 4872   3.577   2.812   7.542  0.1858  0.1346  0.2830
  359POPC   C1A 4873   3.494   3.415   7.849  0.0412 -0.0642 -0.0951
  359POPC   D2A 4874   3.548   3.490   8.325 -0.0122 -0.0632  0.5014
  359POPC   C3A 4875   3.255   3.215   8.540  0.0153 -0.0887  0.0028
  359POPC   C4A 4876   3.020   3.078   8.854 -0.2643  0.2970  0.1822
  359POPC   C1B 4877   3.376   2.956   7.930 -0.0059  0.2224 -0.0660
  359POPC   C2B 4878   3.108   2.908   8.236  0.6728  0.4432  0.0193
  359POPC   C3B 4879   2.862   2.777   8.459 -0.1687 -0.0287  0.2739
  359POPC   C4B 4880   2.905   2.584   8.917  0.3428  0.1973  0.0266
  360POPC   NC3 4881   1.449   2.419   7.404  0.0478  0.1502  0.1174
  360POPC   PO4 4882   1.861   2.165   7.377  0.2974 -0.0821 -0.1552
  360POPC   GL1 4883   1.833   2.131   7.837  0.0789  0.1940  0.1970
  360POPC   GL2 4884   1.741   1.867   7.949 -0.0149  0.1753 -0.1960
  360POPC   C1A 4885   2.070   2.430   8.061  0.1458  0.1736  0.0116
  360POPC   D2A 4886   1.979   2.360   8.464 -0.2085 -0.0921  0.1092
  360POPC   C3A 4887   1.958   2.679   8.768 -0.2396  0.2737  0.0789
  360POPC   C4A 4888   1.898   3.055   8.915  0.2780 -0.0885 -0.2915
  360POPC   C1B 4889   1.741   1.972   8.338 -0.1727  0.0545 -0.0897
  360POPC   C2B 4890   1.369   2.053   8.603 -0.1048 -0.1721  0.1476
  360POPC   C3B 4891   1.004   2.071   8.763  0.1975 -0.1335 -0.1002
  360POPC   C4B 4892   0.587   2.225   9.005  0.1695 -0.0445  0.1993
  361POPC   NC3 4893   9.039   9.932   7.359  0.1846 -0.0715  0.1054
  361POPC   PO4 4894   9.497   9.748   7.228  0.0576 -0.1257 -0.0663
  361POPC   GL1 4895   9.902   9.866   7.538  0.1902  0.3723  0.2938
  361POPC   GL2 4896  10.064   9.572   7.440  0.1293  0.1574  0.4819
  361POPC   C1A 4897  10.009  10.269   7.753  0.4360 -0.2934 -0.0961
  361POPC   D2A 4898   9.967  10.482   8.194  0.2334  0.0792 -0.1915
  361POPC   C3A 4899   9.799  10.384   8.527 -0.0734  0.0301  0.1048
  361POPC   C4A 4900   9.334  10.319   8.677  0.2401 -0.2010 -0.0621
  361POPC   C1B 4901  10.361   9.941   7.734  0.3518 -0.1613  0.1288
  361POPC   C2B 4902  10.625  10.048   8.187 -0.0177  0.0835  0.0460
  361POPC   C3B 4903  10.954  10.063   8.597 -0.0157 -0.3339 -0.3687
  361POPC   C4B 4904  10.914  10.421   8.782 -0.0358  0.1438  0.0471
  362POPC   NC3 4905   4.497   8.359   9.200 -0.3634  0.3760 -0.1033
  362POPC   PO4 4906   4.369   8.763   9.165 -0.0061  0.2284  0.0669
  362POPC   GL1 4907   3.914   8.754   8.996 -0.1536 -0.1763  0.1567
  362POPC   GL2 4908   3.808   8.672   9.257  0.3050  0.0477 -0.0206
  362POPC   C1A 4909   3.618   8.992   8.685  0.1007 -0.1517 -0.1276
  362POPC   D2A 4910   3.278   9.201   8.441  0.2218 -0.1348 -0.1753
  362POPC   C3A 4911   2.872   9.106   8.503  0.1481  0.1281 -0.0032
  362POPC   C4A 4912   2.623   9.497   8.320  0.0865 -0.1908  0.1900
  362POPC   C1B 4913   3.801   9.082   9.517 -0.2554 -0.2415 -0.1955
  362POPC   C2B 4914   3.697   9.445   9.315  0.2663  0.4560  0.0897
  362POPC   C3B 4915   3.506   9.479   8.921 -0.0515  0.0339 -0.2317
  362POPC   C4B 4916   3.675   9.527   8.435 -0.0317  0.1896 -0.1935
  363POPC   NC3 4917   7.360   8.707   8.180 -0.5940  0.0652  0.1113
  363POPC   PO4 4918   7.564   8.938   8.429  0.2576 -0.3414  0.1445
  363POPC   GL1 4919   7.967   9.139   8.410  0.0906 -0.2094 -0.0765
  363POPC   GL2 4920   8.080   9.171   8.716 -0.0336  0.0633 -0.3362
  363POPC   C1A 4921   8.433   9.336   8.385  0.3967  0.3200  0.1313
  363POPC   D2A 4922   8.684   9.791   8.559 -0.2395  0.1185 -0.0515
  363POPC   C3A 4923   9.035   9.929   8.871  0.0687 -0.0113  0.3692
  363POPC   C4A 4924   9.171  10.239   9.128 -0.3212 -0.0854 -0.0401
  363POPC   C1B 4925   8.292   9.614   8.777  0.0215 -0.1157  0.1778
  363POPC   C2B 4926   8.317  10.034   8.889 -0.0425  0.0528 -0.1334
  363POPC   C3B 4927   7.878  10.317   8.922  0.1494  0.2506 -0.0452
  363POPC   C4B 4928   7.658  10.375   9.189 -0.4011 -0.0687  0.1542
  364POPC   NC3 4929  11.215  10.096   7.318  0.3312 -0.2013  0.0655
  364POPC   PO4 4930  10.935   9.733   7.045 -0.0699 -0.1052  0.2638
  364POPC   GL1 4931  10.869   9.746   7.500  0.0617 -0.5851  0.1856
  364POPC   GL2 4932  11.209   9.727   7.663  0.2100  0.2799 -0.0079
  364POPC   C1A 4933  10.734   9.639   7.880 -0.1674 -0.1323  0.0591
  364POPC   D2A 4934  10.684   9.238   8.169  0.0911 -0.1551  0.2369
  364POPC   C3A 4935  10.349   8.904   8.068  0.0395  0.0006  0.0125
  364POPC   C4A 4936  10.174   8.540   8.187  0.2105 -0.1014 -0.2022
  364POPC   C1B 4937  11.224   9.370   7.976  0.1497 -0.1912  0.0104
  364POPC   C2B 4938  11.198   8.987   8.103 -0.1401  0.3283 -0.2087
  364POPC   C3B 4939  11.313   8.785   8.422 -0.1129 -0.0424 -0.0056
  364POPC   C4B 4940  11.533   8.407   8.791  0.1070 -0.1041 -0.1464
  365POPC   NC3 4941   4.586  10.029   7.245 -0.2850  0.4156  0.0105
  365POPC   PO4 4942   4.688  10.375   7.201  0.0765  0.5417  0.0182
  365POPC   GL1 4943   4.802  10.439   7.626 -0.1716 -0.0676 -0.1048
  365POPC   GL2 4944   4.965  10.732   7.919  0.0627 -0.0271 -0.4473
  365POPC   C1A 4945   4.572  10.494   8.112 -0.4372 -0.0350 -0.0052
  365POPC   D2A 4946   4.648  10.580   8.483 -0.2720  0.1834 -0.0486
  365POPC   C3A 4947   4.272  10.421   8.583  0.1756 -0.1523 -0.2912
  365POPC   C4A 4948   4.009  10.077   8.560 -0.2053  0.2443  0.1721
  365POPC   C1B 4949   5.049  10.458   8.197 -0.1229 -0.2500 -0.1086
  365POPC   C2B 4950   5.288  10.184   8.517 -0.6374 -0.1691  0.0574
  365POPC   C3B 4951   5.245   9.849   8.702 -0.1935  0.1467  0.1749
  365POPC   C4B 4952   4.960   9.576   8.792 -0.3042 -0.1716  0.1138
  366POPC   NC3 4953   4.190  12.868   6.570 -0.0150 -0.0520 -0.1184
  366POPC   PO4 4954   3.948  12.954   6.895  0.1419  0.0456 -0.0895
  366POPC   GL1 4955   4.157  12.938   7.248  0.3227 -0.0293  0.2309
  366POPC   GL2 4956   4.154  13.198   7.495  0.0680 -0.1544 -0.0448
  366POPC   C1A 4957   4.154  12.658   7.646 -0.2840 -0.0714 -0.0382
  366POPC   D2A 4958   4.131  12.387   8.039 -0.1627  0.1467  0.1187
  366POPC   C3A 4959   4.005  12.603   8.435 -0.1386 -0.2791 -0.1887
  366POPC   C4A 4960   4.199  12.679   8.880 -0.2561  0.0176  0.0271
  366POPC   C1B 4961   4.456  13.093   7.751  0.0942  0.2981  0.2481
  366POPC   C2B 4962   4.565  13.210   8.132  0.0780  0.0634  0.0086
  366POPC   C3B 4963   4.468  12.977   8.554 -0.2289 -0.1460  0.1201
  366POPC   C4B 4964   4.675  13.010   8.832 -0.2222 -0.1875 -0.1631
  367POPC   NC3 4965   9.721   4.136   6.988 -0.1042 -0.3379 -0.0180
  367POPC   PO4 4966  10.003   3.830   7.052  0.2170  0.0813 -0.1490
  367POPC   GL1 4967   9.815   3.569   7.375  0.2493  0.0918 -0.2296
  367POPC   GL2 4968   9.475   3.645   7.407  0.0189 -0.0761  0.0800
  367POPC   C1A 4969   9.818   3.346   7.663 -0.0262  0.0890  0.1026
  367POPC   D2A 4970  10.168   3.274   8.077  0.0040  0.2647 -0.2584
  367POPC   C3A 4971  10.578   3.016   8.088  0.0143 -0.2896  0.0209
  367POPC   C4A 4972  10.719   2.830   7.752  0.3415  0.3776  0.0762
  367POPC   C1B 4973   9.433   3.668   7.832 -0.3228  0.0622  0.0409
  367POPC   C2B 4974   9.118   3.718   8.279  0.3079 -0.1699 -0.1878
  367POPC   C3B 4975   9.159   3.482   8.546 -0.2771  0.0064  0.1974
  367POPC   C4B 4976   9.229   3.021   8.750  0.0953  0.0817  0.3856
  368POPC   NC3 4977   6.421   2.279   7.196 -0.1443  0.4012  0.2135
  368POPC   PO4 4978   6.637   1.828   7.307 -0.0992  0.4553  0.1588
  368POPC   GL1 4979   6.409   1.733   7.610  0.1352 -0.4824  0.4124
  368POPC   GL2 4980   6.659   1.708   7.804 -0.1543 -0.1627 -0.0108
  368POPC   C1A 4981   6.191   1.744   8.058 -0.1364  0.0330  0.0253
  368POPC   D2A 4982   6.081   1.669   8.550 -0.0616 -0.1766  0.1278
  368POPC   C3A 4983   5.734   1.826   8.972  0.0066 -0.0582  0.1713
  368POPC   C4A 4984   5.597   1.831   9.382  0.3945  0.2464 -0.0842
  368POPC   C1B 4985   6.810   2.096   8.115  0.1009 -0.0832 -0.0003
  368POPC   C2B 4986   7.078   2.175   8.547  0.2150  0.0434  0.0616
  368POPC   C3B 4987   7.135   1.900   8.934  0.1457  0.2283  0.0523
  368POPC   C4B 4988   7.104   1.583   9.218 -0.1281 -0.1341 -0.4284
  369POPC   NC3 4989   6.604  10.105   7.258 -0.0175  0.2248 -0.0545
  369POPC   PO4 4990   6.866  10.331   7.556  0.2811 -0.3017  0.3325
  369POPC   GL1 4991   6.781  10.698   7.807 -0.0003 -0.1031 -0.0658
  369POPC   GL2 4992   6.564  10.776   7.975  0.0657 -0.0870 -0.0229
  369POPC   C1A 4993   6.968  10.736   8.196 -0.1465 -0.1138  0.0468
  369POPC   D2A 4994   7.380  10.608   8.321 -0.0564 -0.1454 -0.1163
  369POPC   C3A 4995   7.752  10.629   8.588  0.0487 -0.1334  0.3034
  369POPC   C4A 4996   7.955  10.809   8.830 -0.2031 -0.2772  0.2530
  369POPC   C1B 4997   6.290  10.956   8.226  0.1613  0.2981  0.0778
  369POPC   C2B 4998   5.955  10.927   8.538  0.3390 -0.0115 -0.0267
  369POPC   C3B 4999   5.578  11.090   8.654 -0.1997 -0.0356  0.1273
  369POPC   C4B 5000   5.453  11.380   8.857 -0.0483 -0.0758 -0.1885
  370POPC   NC3 5001   0.438   5.027   7.271  0.0983  0.2406  0.2037
  370POPC   PO4 5002   0.735   4.956   7.653 -0.3246 -0.0536 -0.0851
  370POPC   GL1 5003   0.317   4.815   7.824 -0.1231  0.3816  0.1935
  370POPC   GL2 5004   0.336   4.499   7.899  0.0904 -0.0797 -0.1453
  370POPC   C1A 5005   0.204   4.821   8.243 -0.3552 -0.0164 -0.1591
  370POPC   D2A 5006  -0.069   4.944   8.495  0.1959  0.1972  0.0762
  370POPC   C3A 5007  -0.457   4.832   8.613 -0.2750  0.2055  0.1558
  370POPC   C4A 5008  -0.530   4.522   8.933 -0.2820 -0.2763  0.0424
  370POPC   C1B 5009   0.398   4.374   8.304 -0.0220  0.1730 -0.3705
  370POPC   C2B 5010   0.743   4.202   8.608 -0.3121  0.1032  0.2342
  370POPC   C3B 5011   0.989   4.000   9.018  0.3469 -0.2598  0.5159
  370POPC   C4B 5012   1.282   3.778   9.196 -0.3011 -0.2408 -0.0021
  371POPC   NC3 5013   1.201   8.020   6.952  0.2184  0.2449 -0.0206
  371POPC   PO4 5014   1.336   7.641   7.161 -0.0228 -0.0102 -0.0751
  371POPC   GL1 5015   1.654   7.697   7.560 -0.0789 -0.1147 -0.0604
  371POPC   GL2 5016   1.455   7.773   7.828 -0.1080 -0.0030  0.0066
  371POPC   C1A 5017   1.873   7.514   7.820  0.1756 -0.2056 -0.0088
  371POPC   D2A 5018   2.177   7.706   8.174 -0.2074 -0.2719 -0.0415
  371POPC   C3A 5019   2.186   7.839   8.632  0.0995  0.1650  0.1284
  371POPC   C4A 5020   2.660   7.839   8.965  0.0456 -0.2402 -0.0585
  371POPC   C1B 5021   1.402   7.436   8.020  0.0882 -0.1891  0.0148
  371POPC   C2B 5022   1.279   7.057   8.163 -0.0083  0.0162 -0.1870
  371POPC   C3B 5023   1.337   6.877   8.591 -0.2886 -0.2034 -0.0165
  371POPC   C4B 5024   1.281   6.442   8.820  0.2687  0.2320 -0.2298
  372POPC   NC3 5025   0.337  10.300   6.971  0.0684  0.0058 -0.3774
  372POPC   PO4 5026   0.395  10.682   7.063  0.1094  0.0285  0.2370
  372POPC   GL1 5027   0.441  10.566   7.430 -0.1228  0.0136 -0.3553
  372POPC   GL2 5028   0.495  10.797   7.713  0.2310 -0.2498 -0.2011
  372POPC   C1A 5029   0.364  10.278   7.753  0.1050 -0.0915 -0.2818
  372POPC   D2A 5030   0.033   9.869   7.748 -0.1455 -0.3237  0.6561
  372POPC   C3A 5031   0.028   9.468   7.958 -0.1177 -0.2095 -0.1941
  372POPC   C4A 5032   0.149   9.180   8.169  0.2234 -0.3511 -0.0344
  372POPC   C1B 5033   0.904  10.931   7.858  0.0701  0.0405  0.0996
  372POPC   C2B 5034   1.132  11.092   8.249 -0.2698 -0.0776  0.2622
  372POPC   C3B 5035   1.274  11.219   8.685 -0.1215 -0.0301 -0.0092
  372POPC   C4B 5036   1.406  11.168   9.077 -0.0015  0.0149  0.2000
  373POPC   NC3 5037  11.118   0.996   6.890 -0.0258 -0.0222 -0.0489
  373POPC   PO4 5038  10.762   0.800   7.174 -0.2160  0.1568  0.1712
  373POPC   GL1 5039  11.072   0.981   7.499 -0.1109  0.2049  0.2437
  373POPC   GL2 5040  11.203   1.314   7.310  0.3991 -0.1500  0.1116
  373POPC   C1A 5041  11.251   1.141   7.763  0.0842 -0.1356  0.2538
  373POPC   D2A 5042  11.642   1.177   8.103 -0.0446  0.2699 -0.3236
  373POPC   C3A 5043  11.775   1.069   8.623 -0.1605 -0.5179 -0.1565
  373POPC   C4A 5044  12.056   0.912   8.874 -0.0512  0.1381  0.1040
  373POPC   C1B 5045  11.331   1.612   7.619  0.1728 -0.0203 -0.1751
  373POPC   C2B 5046  11.242   1.622   8.071 -0.2525 -0.2804 -0.2453
  373POPC   C3B 5047  11.182   1.380   8.288 -0.0732  0.2938  0.0536
  373POPC   C4B 5048  10.943   1.303   8.623  0.2520  0.0464  0.0536
  374POPC   NC3 5049  11.610   7.021   7.115 -0.0059 -0.1339 -0.0788
  374POPC   PO4 5050  11.175   6.803   6.985 -0.1553  0.2594  0.0818
  374POPC   GL1 5051  11.222   6.806   7.420  0.0711 -0.1534  0.6299
  374POPC   GL2 5052  10.969   7.009   7.610 -0.3533 -0.0787  0.2684
  374POPC   C1A 5053  11.406   6.511   7.752 -0.0417 -0.1256  0.2089
  374POPC   D2A 5054  11.484   6.522   8.230 -0.0204  0.2594 -0.0561
  374POPC   C3A 5055  11.668   6.850   8.510 -0.3487  0.0582  0.0159
  374POPC   C4A 5056  12.035   7.013   8.580 -0.3688  0.3964 -0.0236
  374POPC   C1B 5057  10.979   6.678   7.920 -0.0108  0.3268 -0.1573
  374POPC   C2B 5058  11.067   6.262   8.208  0.2361 -0.2132 -0.1542
  374POPC   C3B 5059  11.423   5.982   8.510 -0.0636  0.1334  0.4594
  374POPC   C4B 5060  11.391   5.685   8.881 -0.1268 -0.1645 -0.0414
  375POPC   NC3 5061  10.846   2.695   7.044  0.0663 -0.1312 -0.2218
  375POPC   PO4 5062  11.121   3.149   7.055  0.2167 -0.0816 -0.2756
  375POPC   GL1 5063  11.056   3.043   7.438  0.0833 -0.0492 -0.0993
  375POPC   GL2 5064  11.023   3.278   7.618  0.0144  0.3279  0.1143
  375POPC   C1A 5065  11.348   2.936   7.813 -0.2440 -0.0055 -0.1942
  375POPC   D2A 5066  11.490   2.895   8.296  0.0316 -0.1460  0.0683
  375POPC   C3A 5067  11.870   2.555   8.300 -0.1367  0.2240  0.3322
  375POPC   C4A 5068  12.105   2.129   8.105 -0.1751  0.0929  0.0432
  375POPC   C1B 5069  11.078   3.232   8.092 -0.0213  0.0172  0.1393
  375POPC   C2B 5070  11.101   3.156   8.583 -0.0146  0.0181 -0.1875
  375POPC   C3B 5071  11.275   3.482   8.852 -0.0610  0.0060 -0.0767
  375POPC   C4B 5072  11.656   3.688   8.815  0.1795  0.0453 -0.1428
  376POPC   NC3 5073   8.330   1.248   7.299  0.0914  0.0006 -0.1507
  376POPC   PO4 5074   8.707   1.335   7.641 -0.0236  0.0097 -0.2047
  376POPC   GL1 5075   8.798   1.649   7.878  0.2453  0.1264  0.1680
  376POPC   GL2 5076   8.641   1.823   8.186  0.0943  0.2845  0.4675
  376POPC   C1A 5077   9.134   1.664   8.289  0.1823 -0.2106  0.0080
  376POPC   D2A 5078   9.411   1.631   8.599 -0.2257 -0.1656  0.1044
  376POPC   C3A 5079   9.492   1.475   8.875  0.2397  0.0814  0.1038
  376POPC   C4A 5080   9.637   1.189   9.130  0.1847 -0.1659 -0.1663
  376POPC   C1B 5081   8.243   1.813   8.488  0.1943  0.1440 -0.1209
  376POPC   C2B 5082   8.112   2.047   8.807 -0.0258  0.0193 -0.1336
  376POPC   C3B 5083   8.240   2.309   9.128 -0.3497  0.6932 -0.1360
  376POPC   C4B 5084   8.269   2.191   9.546 -0.2782  0.0194 -0.0406
  377POPC   NC3 5085  12.553  12.473   7.329  0.0474 -0.1513  0.1274
  377POPC   PO4 5086  12.141  12.764   7.258  0.0750  0.0565  0.0303
  377POPC   GL1 5087  12.036  12.784   7.682 -0.0310  0.1571  0.2595
  377POPC   GL2 5088  11.716  13.044   7.779  0.2478 -0.1070  0.2097
  377POPC   C1A 5089  12.062  12.888   8.150 -0.0172 -0.1111  0.3658
  377POPC   D2A 5090  11.991  12.923   8.495 -0.1100 -0.1178 -0.0304
  377POPC   C3A 5091  12.143  12.569   8.722 -0.0749 -0.2225  0.0632
  377POPC   C4A 5092  12.020  12.246   8.988 -0.2090  0.0430 -0.0004
  377POPC   C1B 5093  12.057  13.319   7.876 -0.0177  0.2351  0.1233
  377POPC   C2B 5094  12.229  13.373   8.312  0.0575 -0.3335  0.0992
  377POPC   C3B 5095  12.462  13.581   8.646 -0.0093  0.0265 -0.1380
  377POPC   C4B 5096  12.612  13.896   8.837  0.1999  0.1285  0.1572
  378POPC   NC3 5097   9.420   8.457   7.206  0.1744  0.1098  0.1805
  378POPC   PO4 5098   9.473   8.051   7.267 -0.1079 -0.2754  0.1561
  378POPC   GL1 5099   9.537   8.047   7.773 -0.1049  0.0635  0.1248
  378POPC   GL2 5100   9.921   7.973   7.845  0.1806  0.3188 -0.1777
  378POPC   C1A 5101   9.611   8.352   8.037 -0.0397 -0.0111 -0.0472
  378POPC   D2A 5102   9.280   8.427   8.422  0.1139 -0.1285  0.1895
  378POPC   C3A 5103   9.347   8.309   8.887 -0.1429  0.1984  0.0282
  378POPC   C4A 5104   9.627   8.464   9.175  0.2231  0.1172 -0.1503
  378POPC   C1B 5105   9.858   8.005   8.258  0.1440 -0.2378 -0.3098
  378POPC   C2B 5106   9.929   7.635   8.482 -0.2063  0.0893 -0.0452
  378POPC   C3B 5107  10.038   7.266   8.461  0.0731 -0.5196  0.0183
  378POPC   C4B 5108  10.031   7.046   8.827  0.0347  0.1519  0.1810
  379POPC   NC3 5109   0.951  11.575   6.528  0.4457  0.0477 -0.0141
  379POPC   PO4 5110   1.051  11.459   6.985  0.1340  0.2363  0.0751
  379POPC   GL1 5111   1.236  11.478   7.426 -0.1556  0.0333 -0.3590
  379POPC   GL2 5112   1.151  11.214   7.532 -0.0621  0.0345  0.5553
  379POPC   C1A 5113   1.580  11.241   7.764 -0.1457  0.0994 -0.1476
  379POPC   D2A 5114   1.766  11.058   8.123 -0.1949  0.1932 -0.1108
  379POPC   C3A 5115   2.040  11.281   8.298  0.7601  0.1111  0.2927
  379POPC   C4A 5116   2.278  11.557   8.555 -0.0465  0.0031 -0.4017
  379POPC   C1B 5117   0.906  11.511   7.878 -0.0922 -0.0536  0.1987
  379POPC   C2B 5118   0.598  11.309   8.236 -0.2236 -0.1249 -0.0661
  379POPC   C3B 5119   0.725  11.178   8.653 -0.6979  0.0390 -0.2607
  379POPC   C4B 5120   0.935  11.263   9.052  0.4581 -0.1102  0.0322
  380POPC   NC3 5121   3.043   2.994   6.923 -0.2679  0.0147 -0.0113
  380POPC   PO4 5122   3.027   2.916   7.340 -0.0001  0.1441  0.1214
  380POPC   GL1 5123   2.768   2.690   7.666 -0.1986 -0.4866  0.0538
  380POPC   GL2 5124   3.016   2.628   7.815  0.0472 -0.1914  0.1576
  380POPC   C1A 5125   2.592   2.676   8.067  0.3344  0.1536 -0.1161
  380POPC   D2A 5126   2.316   2.767   8.378  0.0263 -0.2483  0.0627
  380POPC   C3A 5127   2.418   2.887   8.852  0.1451  0.0450  0.2329
  380POPC   C4A 5128   2.632   2.990   9.248  0.3664 -0.1446  0.0691
  380POPC   C1B 5129   3.024   2.377   8.069  0.3419 -0.0393  0.0707
  380POPC   C2B 5130   2.745   2.292   8.346 -0.1634  0.3072  0.1679
  380POPC   C3B 5131   2.431   2.395   8.670  0.1688  0.1388  0.0239
  380POPC   C4B 5132   2.473   2.250   9.093  0.1400  0.0934 -0.0801
  381POPC   NC3 5133   0.586   4.145   6.916  0.3738  0.1583 -0.2317
  381POPC   PO4 5134   0.728   4.009   7.402  0.1311 -0.0507  0.2613
  381POPC   GL1 5135   0.611   3.950   7.843 -0.0773  0.0540 -0.0492
  381POPC   GL2 5136   0.841   4.089   8.086 -0.0633 -0.0994 -0.1751
  381POPC   C1A 5137   0.494   3.874   8.299 -0.0969 -0.2889 -0.0233
  381POPC   D2A 5138   0.525   3.722   8.700  0.0866  0.0059  0.1384
  381POPC   C3A 5139   0.118   3.522   8.897  0.0542 -0.1376  0.0360
  381POPC   C4A 5140  -0.146   3.710   9.119 -0.2637 -0.0828 -0.1364
  381POPC   C1B 5141   1.195   4.116   8.423 -0.3182  0.2403  0.2249
  381POPC   C2B 5142   1.585   3.918   8.724  0.4205 -0.0667  0.0492
  381POPC   C3B 5143   1.762   3.979   9.136 -0.1249 -0.0094  0.4721
  381POPC   C4B 5144   2.097   4.069   9.354 -0.0057  0.2004  0.1494
  382POPC   NC3 5145   6.215  11.562   7.225  0.4471  0.0476  0.1350
  382POPC   PO4 5146   6.555  11.906   7.337  0.2657  0.0340 -0.0077
  382POPC   GL1 5147   6.685  12.093   7.635  0.1755 -0.2754  0.1006
  382POPC   GL2 5148   6.975  12.284   7.598  0.1100 -0.0830 -0.0496
  382POPC   C1A 5149   6.574  12.246   7.964  0.2304 -0.2610 -0.1093
  382POPC   D2A 5150   6.278  12.172   8.309  0.0763 -0.3375  0.1053
  382POPC   C3A 5151   6.386  12.344   8.711  0.0952 -0.0623 -0.1396
  382POPC   C4A 5152   6.443  12.118   9.134  0.0735  0.4479 -0.1116
  382POPC   C1B 5153   7.089  12.381   7.987 -0.1198 -0.0525  0.0037
  382POPC   C2B 5154   7.324  12.355   8.320 -0.1236 -0.0151  0.1466
  382POPC   C3B 5155   7.519  12.088   8.695  0.1089  0.2799 -0.1110
  382POPC   C4B 5156   7.521  11.783   9.043  0.0037  0.0177 -0.1706
  383POPC   NC3 5157  11.751  13.035   7.235 -0.1351 -0.1226  0.1622
  383POPC   PO4 5158  11.467  13.131   6.909  0.2067  0.0049 -0.3384
  383POPC   GL1 5159  11.268  13.143   7.477 -0.0561  0.0714  0.1978
  383POPC   GL2 5160  10.983  13.394   7.615  0.1230  0.2614 -0.3303
  383POPC   C1A 5161  11.292  12.846   7.852 -0.3346  0.0181 -0.0980
  383POPC   D2A 5162  11.262  12.459   8.015 -0.1698 -0.1818 -0.1992
  383POPC   C3A 5163  11.280  12.475   8.458 -0.0329  0.0667  0.2189
  383POPC   C4A 5164  11.143  12.370   8.762  0.1256  0.2892 -0.1174
  383POPC   C1B 5165  11.205  13.697   7.844  0.2491  0.0755 -0.3132
  383POPC   C2B 5166  11.397  13.831   8.161 -0.0858 -0.2226  0.2110
  383POPC   C3B 5167  11.332  14.036   8.584 -0.0694 -0.3340 -0.0735
  383POPC   C4B 5168  11.307  14.328   8.967 -0.2539 -0.0615  0.2693
  384POPC   NC3 5169   2.265   3.508   6.920  0.0167 -0.0443 -0.1835
  384POPC   PO4 5170   1.843   3.643   7.088 -0.2798  0.1927 -0.0996
  384POPC   GL1 5171   1.632   3.485   7.400 -0.3938 -0.1861  0.0550
  384POPC   GL2 5172   1.690   3.137   7.586  0.0627  0.1292 -0.2194
  384POPC   C1A 5173   1.379   3.531   7.788 -0.1497  0.1726 -0.0129
  384POPC   D2A 5174   1.093   3.635   8.031 -0.0776  0.3433  0.2534
  384POPC   C3A 5175   0.979   3.215   8.317 -0.0107 -0.2352 -0.2582
  384POPC   C4A 5176   0.878   2.988   8.782  0.1629 -0.0900  0.1817
  384POPC   C1B 5177   1.900   3.436   7.872 -0.0033  0.1987  0.2715
  384POPC   C2B 5178   2.322   3.289   8.011  0.1113  0.0102 -0.2587
  384POPC   C3B 5179   2.761   3.131   7.921 -0.2504 -0.2831 -0.0093
  384POPC   C4B 5180   3.016   3.377   8.119  0.1038  0.1473 -0.2306
  385POPC   NC3 5181  12.760   9.607   7.463  0.0808 -0.2022 -0.0031
  385POPC   PO4 5182  12.362   9.641   7.412 -0.1277  0.0167 -0.2286
  385POPC   GL1 5183  12.435   9.631   7.851  0.1407 -0.1959 -0.2462
  385POPC   GL2 5184  12.228   9.778   7.944 -0.0449  0.2678  0.2601
  385POPC   C1A 5185  12.522   9.408   8.224 -0.0286  0.0169  0.2130
  385POPC   D2A 5186  12.963   9.533   8.536 -0.2780  0.0608  0.0126
  385POPC   C3A 5187  13.036  10.038   8.701 -0.3678  0.1726  0.5798
  385POPC   C4A 5188  12.993  10.549   8.785 -0.1358 -0.1056  0.3618
  385POPC   C1B 5189  12.174   9.836   8.357  0.2593 -0.0679 -0.0618
  385POPC   C2B 5190  12.112   9.577   8.646 -0.1870  0.0546 -0.2584
  385POPC   C3B 5191  11.994   9.202   8.810 -0.0416  0.3638  0.0478
  385POPC   C4B 5192  11.710   8.941   8.948 -0.0581  0.2708  0.0435
  386POPC   NC3 5193   0.939   0.359   6.997  0.1379 -0.0251  0.1117
  386POPC   PO4 5194   0.889  -0.086   6.917  0.0855 -0.0001 -0.3829
  386POPC   GL1 5195   1.141  -0.087   7.322  0.1222  0.1608  0.3693
  386POPC   GL2 5196   1.396  -0.180   7.434  0.1048  0.2081  0.2265
  386POPC   C1A 5197   1.205   0.094   7.791  0.1392  0.0893 -0.0793
  386POPC   D2A 5198   1.073   0.121   8.238  0.0280 -0.1140 -0.2736
  386POPC   C3A 5199   0.610   0.003   8.300 -0.0516 -0.3226 -0.1825
  386POPC   C4A 5200   0.408  -0.338   8.316 -0.1913 -0.0992  0.1138
  386POPC   C1B 5201   1.347  -0.393   7.831  0.0770 -0.1735 -0.0718
  386POPC   C2B 5202   1.236  -0.721   7.975 -0.0457 -0.2390 -0.1128
  386POPC   C3B 5203   1.266  -1.162   8.073  0.0201  0.0546  0.0156
  386POPC   C4B 5204   1.061  -1.476   8.372  0.0257  0.0598 -0.0879
  387POPC   NC3 5205   0.153   8.821   7.360 -0.2205  0.1531 -0.2035
  387POPC   PO4 5206  -0.281   8.812   7.409 -0.2421  0.0369 -0.0321
  387POPC   GL1 5207  -0.351   8.799   7.821 -0.1830 -0.1590 -0.1675
  387POPC   GL2 5208  -0.335   8.482   7.983  0.1155 -0.0392  0.1792
  387POPC   C1A 5209  -0.345   8.999   8.149  0.1325  0.2969  0.1119
  387POPC   D2A 5210  -0.333   9.073   8.564  0.2823 -0.0824  0.1297
  387POPC   C3A 5211  -0.620   8.977   8.829  0.0768 -0.2272  0.1487
  387POPC   C4A 5212  -0.909   8.758   9.048  0.1163  0.1952  0.2675
  387POPC   C1B 5213   0.050   8.671   8.168 -0.0092 -0.1263  0.0628
  387POPC   C2B 5214   0.268   8.671   8.599  0.0890  0.0290 -0.3238
  387POPC   C3B 5215   0.028   8.909   8.883 -0.0377 -0.1305 -0.1095
  387POPC   C4B 5216  -0.166   8.779   9.196 -0.0002 -0.1250 -0.0335
  388POPC   NC3 5217  11.545   4.444   7.181 -0.1171  0.0132 -0.0703
  388POPC   PO4 5218  11.477   4.845   7.296 -0.1650  0.1522 -0.4595
  388POPC   GL1 5219  11.700   4.577   7.681  0.0855  0.1916 -0.0426
  388POPC   GL2 5220  11.526   4.581   7.960  0.2799  0.1612  0.3331
  388POPC   C1A 5221  11.915   4.323   8.091  0.1210 -0.0377  0.2844
  388POPC   D2A 5222  12.246   3.995   8.168  0.1740  0.1084 -0.1423
  388POPC   C3A 5223  12.432   4.190   8.499 -0.2253 -0.2033  0.0774
  388POPC   C4A 5224  12.721   4.088   8.705 -0.1332 -0.2793  0.0724
  388POPC   C1B 5225  11.434   4.738   8.378  0.2113  0.0732 -0.3087
  388POPC   C2B 5226  11.620   4.808   8.802  0.0699  0.1955 -0.0636
  388POPC   C3B 5227  11.768   5.169   8.971  0.1207 -0.1435 -0.2339
  388POPC   C4B 5228  11.908   5.463   8.797 -0.2393 -0.2261  0.2443
  389POPC   NC3 5229   7.759  12.783   7.269  0.0504  0.2745 -0.2807
  389POPC   PO4 5230   8.088  13.013   7.294  0.3702 -0.1340 -0.0591
  389POPC   GL1 5231   7.972  13.364   7.488  0.0862 -0.0629  0.0210
  389POPC   GL2 5232   7.620  13.340   7.407  0.0026  0.4738 -0.2044
  389POPC   C1A 5233   8.097  13.602   7.899  0.0598  0.3038 -0.3660
  389POPC   D2A 5234   8.065  13.764   8.384  0.1416  0.1701  0.0087
  389POPC   C3A 5235   7.810  13.598   8.756 -0.2584  0.2073 -0.0403
  389POPC   C4A 5236   7.453  13.600   9.084 -0.3062 -0.4234  0.1030
  389POPC   C1B 5237   7.698  13.306   7.920 -0.3159  0.2246 -0.1307
  389POPC   C2B 5238   7.696  12.899   8.226  0.0433  0.2096  0.0684
  389POPC   C3B 5239   7.576  12.758   8.619  0.0707 -0.4181 -0.1962
  389POPC   C4B 5240   7.434  12.623   8.967 -0.0546  0.3229  0.0235
  390POPC   NC3 5241   0.203   2.522   7.022 -0.2014  0.0080 -0.1380
  390POPC   PO4 5242   0.083   2.970   7.189 -0.0996  0.0544 -0.0681
  390POPC   GL1 5243  -0.268   2.951   7.507 -0.1629  0.0379  0.2319
  390POPC   GL2 5244  -0.383   3.161   7.438 -0.0591 -0.0922 -0.0442
  390POPC   C1A 5245  -0.353   2.988   7.947  0.1139  0.1290  0.1099
  390POPC   D2A 5246  -0.365   2.963   8.349 -0.0656  0.2037 -0.1326
  390POPC   C3A 5247  -0.539   3.119   8.721  0.1431 -0.0098 -0.1342
  390POPC   C4A 5248  -0.402   3.172   9.101  0.1284 -0.2253  0.0766
  390POPC   C1B 5249  -0.698   3.340   7.770 -0.0748  0.2188  0.2282
  390POPC   C2B 5250  -1.036   3.468   7.901 -0.0474 -0.2847 -0.0139
  390POPC   C3B 5251  -1.399   3.371   8.012  0.0895 -0.2673 -0.1750
  390POPC   C4B 5252  -1.492   3.369   7.668  0.2061  0.3138 -0.2154
  391POPC   NC3 5253   1.272   8.830   6.940  0.2849 -0.1096  0.1478
  391POPC   PO4 5254   1.624   9.024   7.185 -0.1218  0.0200  0.1372
  391POPC   GL1 5255   1.819   9.160   7.541  0.2329 -0.0075  0.0531
  391POPC   GL2 5256   2.037   9.309   7.615 -0.1775  0.4488 -0.0025
  391POPC   C1A 5257   1.709   9.378   7.996 -0.0916  0.2862 -0.1163
  391POPC   D2A 5258   1.747   9.468   8.405  0.1663  0.0653  0.3015
  391POPC   C3A 5259   1.861   9.717   8.758  0.1394 -0.1754 -0.0205
  391POPC   C4A 5260   1.823  10.161   8.853 -0.2843 -0.3157  0.1071
  391POPC   C1B 5261   2.214   9.495   7.987 -0.1106  0.2304 -0.1087
  391POPC   C2B 5262   2.164   9.691   8.192  0.1500 -0.1863 -0.0805
  391POPC   C3B 5263   2.342   9.716   8.644 -0.1738 -0.1538 -0.1818
  391POPC   C4B 5264   2.617   9.581   8.837 -0.2005  0.2590 -0.0990
  392POPC   NC3 5265   1.958   4.496   7.350  0.0513  0.1557  0.0626
  392POPC   PO4 5266   2.254   4.864   7.333 -0.1185 -0.2444 -0.1441
  392POPC   GL1 5267   2.357   5.039   7.798  0.1070  0.3381  0.2148
  392POPC   GL2 5268   2.335   5.183   8.124 -0.0778 -0.1005  0.1549
  392POPC   C1A 5269   2.679   4.730   8.059  0.1615 -0.3947  0.1348
  392POPC   D2A 5270   2.671   4.275   8.227 -0.0116 -0.0359  0.2310
  392POPC   C3A 5271   2.203   4.152   8.383 -0.2097 -0.3230 -0.0625
  392POPC   C4A 5272   1.817   4.335   8.460  0.2822  0.0731 -0.0985
  392POPC   C1B 5273   2.229   5.201   8.517 -0.0012  0.0254  0.0165
  392POPC   C2B 5274   2.237   4.897   8.898 -0.1169 -0.1304 -0.1869
  392POPC   C3B 5275   1.906   4.792   9.199  0.0017 -0.0177 -0.0872
  392POPC   C4B 5276   1.796   4.456   9.410  0.1377 -0.0037 -0.0575
  393POPC   NC3 5277   7.440   1.697   7.289  0.1528  0.2090 -0.1188
  393POPC   PO4 5278   7.888   1.549   7.439  0.1410 -0.0157 -0.0023
  393POPC   GL1 5279   7.741   1.721   7.713 -0.3303  0.1792 -0.1218
  393POPC   GL2 5280   7.666   2.031   7.574 -0.2565  0.0593 -0.0598
  393POPC   C1A 5281   7.544   1.503   8.084 -0.5530 -0.0127  0.2459
  393POPC   D2A 5282   7.206   1.425   8.273 -0.3056 -0.0311  0.0166
  393POPC   C3A 5283   6.882   1.750   8.487 -0.2819  0.0854  0.0389
  393POPC   C4A 5284   6.506   1.916   8.468 -0.1598 -0.2115  0.2047
  393POPC   C1B 5285   7.918   2.389   7.789 -0.1692 -0.0995  0.0792
  393POPC   C2B 5286   7.872   2.642   8.099  0.0651 -0.1882 -0.1206
  393POPC   C3B 5287   7.872   2.765   8.525 -0.1516  0.0623 -0.3052
  393POPC   C4B 5288   7.746   3.072   8.767  0.0014  0.0931  0.0068
  394POPC   NC3 5289   1.620   6.773   7.011  0.4584  0.1042  0.1030
  394POPC   PO4 5290   1.652   7.061   7.262 -0.4040  0.0644 -0.1422
  394POPC   GL1 5291   1.974   7.106   7.539 -0.2103  0.0030 -0.0749
  394POPC   GL2 5292   2.129   6.889   7.470  0.1284 -0.2375  0.1896
  394POPC   C1A 5293   2.199   7.152   7.957  0.1001  0.0179  0.4111
  394POPC   D2A 5294   2.122   6.888   8.298 -0.0929  0.2045  0.1600
  394POPC   C3A 5295   1.877   6.928   8.582  0.1237 -0.0514  0.1174
  394POPC   C4A 5296   1.651   7.233   8.838 -0.0793  0.0248 -0.3741
  394POPC   C1B 5297   2.126   6.649   7.855 -0.0918 -0.1833 -0.2341
  394POPC   C2B 5298   2.014   6.370   8.156 -0.3253 -0.2299  0.2103
  394POPC   C3B 5299   2.017   6.113   8.545 -0.0179  0.0540  0.0609
  394POPC   C4B 5300   2.134   6.089   8.946 -0.0473  0.1059 -0.0034
  395POPC   NC3 5301   4.726  11.474   6.719 -0.2054 -0.2004  0.0099
  395POPC   PO4 5302   4.439  11.282   6.980  0.0454  0.0187 -0.3286
  395POPC   GL1 5303   4.520  11.268   7.362  0.0018  0.4068 -0.0574
  395POPC   GL2 5304   4.623  11.010   7.551  0.0847 -0.1242  0.1330
  395POPC   C1A 5305   4.616  11.540   7.696  0.0037 -0.2711  0.1737
  395POPC   D2A 5306   4.761  11.766   8.042  0.1742  0.0679  0.0091
  395POPC   C3A 5307   4.838  11.639   8.504  0.1633  0.2805  0.1163
  395POPC   C4A 5308   4.479  11.572   8.765 -0.2547  0.0067  0.1217
  395POPC   C1B 5309   4.461  10.942   7.966  0.0675  0.0336  0.0076
  395POPC   C2B 5310   4.166  10.845   8.228 -0.0994  0.0674  0.0609
  395POPC   C3B 5311   3.967  10.799   8.679  0.1871  0.3792  0.0221
  395POPC   C4B 5312   4.030  10.690   9.166 -0.1620  0.4301  0.0349
  396POPC   NC3 5313   4.323   0.848   6.856 -0.0326  0.0402 -0.3411
  396POPC   PO4 5314   4.200   0.815   7.247  0.2398 -0.1900 -0.1528
  396POPC   GL1 5315   4.202   0.667   7.593 -0.2834  0.1704  0.0302
  396POPC   GL2 5316   3.828   0.526   7.590  0.2351 -0.7024 -0.1124
  396POPC   C1A 5317   4.590   0.891   7.808 -0.5715  0.1338 -0.2301
  396POPC   D2A 5318   4.842   0.979   8.094 -0.1458  0.0847  0.0337
  396POPC   C3A 5319   4.723   0.977   8.471  0.1278  0.1509 -0.0479
  396POPC   C4A 5320   4.899   0.702   8.737 -0.2023 -0.1075 -0.3505
  396POPC   C1B 5321   3.814   0.736   7.876  0.2018 -0.0159  0.2068
  396POPC   C2B 5322   3.753   1.088   8.073 -0.1013  0.1682 -0.2284
  396POPC   C3B 5323   3.822   1.247   8.498 -0.2107 -0.5124 -0.0016
  396POPC   C4B 5324   3.983   1.289   8.904  0.3050 -0.2230  0.0613
  397POPC   NC3 5325   8.286   0.379   7.099  0.1766 -0.0601 -0.2134
  397POPC   PO4 5326   8.125   0.811   7.308  0.4075  0.2205  0.3183
  397POPC   GL1 5327   8.235   1.000   7.758 -0.0796 -0.3858 -0.0222
  397POPC   GL2 5328   8.250   1.349   7.795 -0.0913  0.1599  0.0165
  397POPC   C1A 5329   8.379   0.960   8.140 -0.2194 -0.0027 -0.0025
  397POPC   D2A 5330   8.543   0.801   8.539  0.1281 -0.1840  0.1087
  397POPC   C3A 5331   8.748   1.096   8.792  0.0660  0.2708  0.2184
  397POPC   C4A 5332   8.566   1.340   9.120  0.2518 -0.1161 -0.1154
  397POPC   C1B 5333   8.175   1.596   8.028 -0.2394  0.0779  0.2190
  397POPC   C2B 5334   7.917   1.948   8.113 -0.2418 -0.0196  0.1579
  397POPC   C3B 5335   7.787   2.269   8.431  0.2213 -0.1638 -0.0349
  397POPC   C4B 5336   7.485   2.472   8.349 -0.2812  0.0951 -0.0193
  398POPC   NC3 5337   1.463   3.969   7.001  0.4287  0.1556  0.1105
  398POPC   PO4 5338   1.449   4.366   7.305 -0.0992  0.1703  0.3670
  398POPC   GL1 5339   1.645   4.485   7.741  0.1817 -0.0969  0.1001
  398POPC   GL2 5340   1.877   4.842   7.783 -0.0739 -0.0865  0.3884
  398POPC   C1A 5341   1.532   4.470   8.087 -0.0991  0.3363  0.1913
  398POPC   D2A 5342   1.447   4.710   8.460  0.0673  0.1053 -0.1885
  398POPC   C3A 5343   1.778   4.868   8.686  0.2863  0.0306  0.0179
  398POPC   C4A 5344   1.817   5.248   8.876 -0.0517 -0.0798  0.0130
  398POPC   C1B 5345   1.831   4.893   8.161  0.2386  0.1464 -0.2202
  398POPC   C2B 5346   1.697   5.231   8.379  0.0152 -0.1641 -0.2213
  398POPC   C3B 5347   1.409   5.537   8.295  0.0640 -0.0076  0.0001
  398POPC   C4B 5348   0.987   5.570   8.214 -0.4292  0.0861 -0.1457
  399POPC   NC3 5349   2.879   1.572   6.935 -0.0014  0.1283  0.0011
  399POPC   PO4 5350   3.110   1.341   7.237  0.0351  0.4490  0.0630
  399POPC   GL1 5351   3.236   1.467   7.625  0.0972  0.1177  0.1348
  399POPC   GL2 5352   3.272   1.716   7.591 -0.1837  0.1162  0.0498
  399POPC   C1A 5353   3.311   1.270   8.023 -0.1209 -0.0933  0.0508
  399POPC   D2A 5354   3.480   1.595   8.328 -0.3156 -0.3650  0.1849
  399POPC   C3A 5355   3.637   2.054   8.225 -0.0934 -0.0689  0.1961
  399POPC   C4A 5356   3.483   2.485   7.999  0.0227 -0.3029 -0.1341
  399POPC   C1B 5357   3.286   1.837   7.960  0.0415 -0.0232 -0.0371
  399POPC   C2B 5358   3.154   2.012   8.378  0.1759  0.0859  0.0916
  399POPC   C3B 5359   3.274   2.366   8.493  0.1812 -0.0888 -0.3274
  399POPC   C4B 5360   3.358   2.710   8.722 -0.3285 -0.0906  0.0720
  400POPC   NC3 5361   2.427  11.113   6.192  0.0547 -0.4087  0.4611
  400POPC   PO4 5362   2.278  10.924   6.639 -0.0542 -0.1018 -0.2489
  400POPC   GL1 5363   2.158  10.957   7.051 -0.0316  0.0654 -0.1358
  400POPC   GL2 5364   1.959  10.816   7.255  0.0925 -0.0177  0.0309
  400POPC   C1A 5365   1.966  11.255   7.426  0.1221 -0.0570  0.4797
  400POPC   D2A 5366   1.929  11.669   7.478 -0.0950  0.1516 -0.0842
  400POPC   C3A 5367   1.630  11.739   7.764  0.0080  0.3719 -0.0654
  400POPC   C4A 5368   1.472  11.451   8.185  0.2061 -0.2834 -0.1418
  400POPC   C1B 5369   1.830  10.775   7.643 -0.0200  0.2147  0.1510
  400POPC   C2B 5370   1.925  10.476   7.972 -0.0202  0.0228  0.0488
  400POPC   C3B 5371   1.870  10.515   8.508  0.1009 -0.3632  0.0036
  400POPC   C4B 5372   1.478  10.579   8.837 -0.2619  0.2337 -0.1914
  401POPC   NC3 5373  11.099   5.827   6.660 -0.0369  0.1484  0.1954
  401POPC   PO4 5374  10.969   5.985   7.099 -0.0209 -0.0076 -0.0083
  401POPC   GL1 5375  11.208   5.852   7.489  0.3426  0.2215  0.4624
  401POPC   GL2 5376  11.158   5.982   7.820  0.0262 -0.1637  0.1499
  401POPC   C1A 5377  11.546   5.709   7.832  0.1772 -0.0735 -0.4811
  401POPC   D2A 5378  11.644   5.567   8.211 -0.3270 -0.1130  0.0663
  401POPC   C3A 5379  11.318   5.325   8.519  0.1427  0.0405  0.0399
  401POPC   C4A 5380  11.299   5.159   8.899 -0.0600 -0.1278 -0.1366
  401POPC   C1B 5381  11.112   5.758   8.169  0.3017 -0.0453 -0.1439
  401POPC   C2B 5382  10.928   5.846   8.643  0.0872  0.1695  0.2451
  401POPC   C3B 5383  10.828   6.273   8.759  0.1175  0.0983 -0.1201
  401POPC   C4B 5384  10.379   6.453   8.654  0.0662  0.0182 -0.0240
  402POPC   NC3 5385  10.285  12.382   7.242  0.0994  0.0444 -0.1054
  402POPC   PO4 5386  10.245  11.919   7.448  0.2500 -0.0374  0.1795
  402POPC   GL1 5387  10.321  12.012   7.760  0.2499 -0.2725 -0.1159
  402POPC   GL2 5388  10.457  12.306   7.722 -0.0883  0.1605 -0.1114
  402POPC   C1A 5389  10.143  12.202   8.203 -0.1066 -0.0660 -0.0290
  402POPC   D2A 5390   9.881  12.164   8.560 -0.0841 -0.2022  0.1374
  402POPC   C3A 5391   9.569  11.760   8.605 -0.0199  0.0670  0.0957
  402POPC   C4A 5392   9.342  11.406   8.387  0.0220 -0.0066  0.2665
  402POPC   C1B 5393  10.344  12.612   8.049 -0.0580 -0.0515 -0.0654
  402POPC   C2B 5394  10.232  13.009   8.191 -0.0357 -0.2122 -0.3192
  402POPC   C3B 5395  10.413  13.141   8.516  0.0133 -0.1299 -0.0992
  402POPC   C4B 5396  10.846  13.313   8.853  0.2126  0.1644 -0.0228
  403POPC   NC3 5397   2.844  12.242   6.445  0.0254 -0.0096  0.1769
  403POPC   PO4 5398   2.897  12.226   6.950  0.1261  0.0878 -0.0105
  403POPC   GL1 5399   3.008  12.116   7.377  0.0317  0.0626 -0.0753
  403POPC   GL2 5400   3.086  11.774   7.495  0.3241  0.0318 -0.0279
  403POPC   C1A 5401   2.864  12.096   7.788 -0.0754  0.1705  0.1721
  403POPC   D2A 5402   2.722  12.346   8.152  0.0136  0.2754 -0.1503
  403POPC   C3A 5403   2.869  12.112   8.496 -0.0492 -0.1630 -0.2905
  403POPC   C4A 5404   2.791  11.719   8.610 -0.0433  0.0007 -0.2156
  403POPC   C1B 5405   3.357  11.949   7.859 -0.1799 -0.1173 -0.1976
  403POPC   C2B 5406   3.317  11.994   8.357 -0.1455 -0.0615 -0.1509
  403POPC   C3B 5407   3.320  11.986   8.823 -0.1562  0.2503 -0.2771
  403POPC   C4B 5408   2.960  11.924   8.999 -0.0432  0.2279  0.1057
  404POPC   NC3 5409   1.364  10.922   7.106 -0.1454  0.1094 -0.2045
  404POPC   PO4 5410   0.942  10.880   7.006 -0.0669 -0.1011  0.2301
  404POPC   GL1 5411   1.013  10.625   7.438 -0.0748  0.2294  0.1175
  404POPC   GL2 5412   1.335  10.727   7.539  0.1728  0.0600 -0.0490
  404POPC   C1A 5413   0.843  10.431   7.857  0.0316 -0.2229 -0.3093
  404POPC   D2A 5414   0.683  10.160   8.209 -0.0686  0.0923  0.2155
  404POPC   C3A 5415   0.940  10.056   8.607 -0.0965 -0.2677 -0.0320
  404POPC   C4A 5416   0.946   9.737   8.772  0.5206  0.1892 -0.0044
  404POPC   C1B 5417   1.373  10.721   7.925 -0.2566 -0.1069  0.4808
  404POPC   C2B 5418   1.468  10.744   8.334 -0.0470  0.1160 -0.1289
  404POPC   C3B 5419   1.736  11.125   8.670 -0.2638 -0.1110  0.1686
  404POPC   C4B 5420   1.883  11.540   8.835 -0.2385 -0.0005 -0.0103
  405POPC   NC3 5421   0.495   1.543   6.667  0.0887 -0.0077  0.1175
  405POPC   PO4 5422   0.688   1.205   7.015 -0.4100 -0.5068  0.0844
  405POPC   GL1 5423   0.685   1.162   7.511  0.2157 -0.2493 -0.0640
  405POPC   GL2 5424   0.524   1.423   7.552 -0.2552  0.2164  0.2092
  405POPC   C1A 5425   0.635   0.862   7.754 -0.1906 -0.0019  0.0970
  405POPC   D2A 5426   0.943   0.533   7.930 -0.1083 -0.1166  0.2612
  405POPC   C3A 5427   1.304   0.515   8.262 -0.1073 -0.0607 -0.0614
  405POPC   C4A 5428   1.366   0.246   8.680  0.2471 -0.0114  0.2956
  405POPC   C1B 5429   0.221   1.161   7.800 -0.1914  0.0317  0.0142
  405POPC   C2B 5430  -0.158   1.219   7.945 -0.0455 -0.3825 -0.2052
  405POPC   C3B 5431  -0.483   1.259   8.166 -0.1524  0.2937  0.4191
  405POPC   C4B 5432  -0.958   1.219   8.094 -0.2078 -0.0870  0.0195
  406POPC   NC3 5433   4.594  12.659   6.769  0.2192  0.0161 -0.4829
  406POPC   PO4 5434   4.688  12.383   7.261 -0.0569 -0.1577 -0.0294
  406POPC   GL1 5435   4.742  12.159   7.656 -0.3158 -0.0361 -0.2393
  406POPC   GL2 5436   5.093  12.147   7.819  0.1561 -0.0859  0.0921
  406POPC   C1A 5437   4.691  12.303   8.098 -0.0347  0.0102 -0.0673
  406POPC   D2A 5438   4.828  12.551   8.544  0.2912 -0.1605  0.3006
  406POPC   C3A 5439   4.716  12.473   8.972 -0.0910  0.0402  0.2162
  406POPC   C4A 5440   4.655  12.706   9.363  0.1393  0.0086  0.1026
  406POPC   C1B 5441   5.177  12.450   8.079 -0.0735 -0.0358 -0.0938
  406POPC   C2B 5442   5.046  12.864   8.247 -0.0212  0.0350  0.2998
  406POPC   C3B 5443   4.991  13.288   7.995  0.0556  0.2236  0.1500
  406POPC   C4B 5444   4.774  13.535   7.715 -0.1606 -0.0912  0.2420
  407POPC   NC3 5445  12.165  10.013   7.550 -0.0592 -0.2942 -0.1211
  407POPC   PO4 5446  12.670  10.083   7.377 -0.0286  0.2314  0.1081
  407POPC   GL1 5447  12.598  10.114   7.774  0.3040  0.1604  0.1350
  407POPC   GL2 5448  12.328  10.307   7.901  0.0142  0.0369 -0.2055
  407POPC   C1A 5449  12.695   9.921   8.160 -0.1555 -0.0347 -0.2241
  407POPC   D2A 5450  12.576   9.978   8.652 -0.0059 -0.2539 -0.1252
  407POPC   C3A 5451  12.564   9.513   8.843  0.2031  0.0441 -0.0185
  407POPC   C4A 5452  12.800   9.314   9.071 -0.0843 -0.0110  0.0009
  407POPC   C1B 5453  12.208  10.410   8.281 -0.2337  0.2090  0.0857
  407POPC   C2B 5454  12.051  10.189   8.676 -0.0002  0.1886  0.2211
  407POPC   C3B 5455  12.222   9.975   9.029  0.2020  0.2695  0.2025
  407POPC   C4B 5456  12.418   9.955   9.395 -0.1285  0.0701  0.0335
  408POPC   NC3 5457   5.374   0.357   7.164 -0.1551  0.2115  0.2480
  408POPC   PO4 5458   5.057   0.204   7.030  0.1399 -0.2167  0.1531
  408POPC   GL1 5459   5.032   0.066   7.483 -0.2291  0.1503  0.0810
  408POPC   GL2 5460   5.311   0.258   7.624 -0.2198  0.2863 -0.0847
  408POPC   C1A 5461   4.934  -0.222   7.749 -0.3111 -0.0057  0.0531
  408POPC   D2A 5462   4.533  -0.323   8.056 -0.2205  0.3187 -0.0129
  408POPC   C3A 5463   4.128  -0.105   8.084 -0.2565  0.3451  0.1640
  408POPC   C4A 5464   4.085   0.344   8.107 -0.0625  0.2619 -0.1865
  408POPC   C1B 5465   5.513  -0.011   7.983  0.2098  0.0702  0.1917
  408POPC   C2B 5466   5.592  -0.411   8.216 -0.0870 -0.2460 -0.1936
  408POPC   C3B 5467   5.311  -0.564   8.584  0.1605 -0.0896  0.1603
  408POPC   C4B 5468   5.176  -0.319   8.984 -0.2171  0.0687 -0.2633
  409POPC   NC3 5469   2.585   0.205   7.074 -0.0569  0.0857  0.0113
  409POPC   PO4 5470   2.105   0.234   7.304  0.0106  0.0391 -0.0605
  409POPC   GL1 5471   2.271   0.091   7.676 -0.2258  0.1223 -0.1147
  409POPC   GL2 5472   2.555  -0.059   7.683  0.0683 -0.0295  0.2726
  409POPC   C1A 5473   2.126   0.112   8.026 -0.0176 -0.0313 -0.1087
  409POPC   D2A 5474   1.850   0.110   8.436 -0.2081 -0.1488 -0.0624
  409POPC   C3A 5475   1.867   0.338   8.770 -0.1817  0.1273  0.2391
  409POPC   C4A 5476   1.751   0.446   9.181  0.0215 -0.4085  0.3291
  409POPC   C1B 5477   2.833  -0.156   8.003 -0.1477 -0.1045 -0.1077
  409POPC   C2B 5478   3.321  -0.188   8.083  0.2898 -0.0458  0.1125
  409POPC   C3B 5479   3.644  -0.089   8.390  0.4498  0.0804 -0.2601
  409POPC   C4B 5480   4.018   0.085   8.526  0.0604 -0.1261 -0.1126
  410POPC   NC3 5481  12.514  10.688   7.471  0.0299 -0.1070 -0.1562
  410POPC   PO4 5482  12.630  11.121   7.203 -0.0232 -0.2745 -0.1144
  410POPC   GL1 5483  12.642  11.135   7.659  0.0847 -0.1274  0.3668
  410POPC   GL2 5484  12.833  11.400   7.744  0.0940 -0.1737 -0.2315
  410POPC   C1A 5485  12.761  11.072   8.068  0.1451 -0.1786  0.3999
  410POPC   D2A 5486  12.797  11.030   8.477  0.1533  0.3195 -0.0360
  410POPC   C3A 5487  12.501  11.182   8.698 -0.2849  0.2505  0.0942
  410POPC   C4A 5488  12.378  11.518   8.959 -0.1659 -0.0235 -0.1464
  410POPC   C1B 5489  12.663  11.684   8.082 -0.3618  0.2962 -0.0687
  410POPC   C2B 5490  12.555  12.148   8.344 -0.0542 -0.1492  0.0299
  410POPC   C3B 5491  12.618  12.621   8.563  0.1715  0.1728  0.3644
  410POPC   C4B 5492  12.570  13.022   8.351 -0.2565  0.0198 -0.2276
  411POPC   NC3 5493   1.898   5.118   7.085 -0.0318 -0.6225 -0.1756
  411POPC   PO4 5494   1.468   5.217   7.016  0.1982  0.0381 -0.1028
  411POPC   GL1 5495   1.599   5.406   7.483 -0.0535 -0.2008  0.0105
  411POPC   GL2 5496   1.467   5.194   7.769 -0.0774 -0.0310  0.2233
  411POPC   C1A 5497   1.495   5.750   7.820 -0.0885  0.0671  0.1918
  411POPC   D2A 5498   1.559   6.065   8.256 -0.0447  0.1455 -0.2225
  411POPC   C3A 5499   1.169   5.971   8.502 -0.0381  0.0768  0.3511
  411POPC   C4A 5500   1.116   5.920   8.881 -0.1937  0.0600 -0.0835
  411POPC   C1B 5501   1.294   5.063   8.170 -0.0787 -0.0260  0.3087
  411POPC   C2B 5502   1.073   5.119   8.572  0.6711  0.3490  0.4408
  411POPC   C3B 5503   1.283   4.921   8.897  0.0983 -0.1993  0.0446
  411POPC   C4B 5504   1.337   4.993   9.405  0.0226 -0.0201  0.0474
  412POPC   NC3 5505   3.192  11.261   7.205 -0.2336 -0.1559 -0.1769
  412POPC   PO4 5506   3.522  11.632   7.167 -0.4477  0.0186  0.2487
  412POPC   GL1 5507   3.620  11.557   7.656 -0.1214  0.1263  0.2821
  412POPC   GL2 5508   3.267  11.374   7.778  0.1780  0.1936 -0.3738
  412POPC   C1A 5509   3.682  11.600   8.048  0.1436  0.3487  0.0179
  412POPC   D2A 5510   3.427  11.484   8.276 -0.2372  0.0978 -0.1197
  412POPC   C3A 5511   3.480  11.523   8.667 -0.1441  0.0495 -0.2064
  412POPC   C4A 5512   3.717  11.546   9.071 -0.0274 -0.3767  0.1307
  412POPC   C1B 5513   3.012  11.629   7.988 -0.1097  0.0082  0.2123
  412POPC   C2B 5514   2.623  11.669   8.125  0.3412 -0.1210 -0.1239
  412POPC   C3B 5515   2.465  11.967   8.355  0.5918  0.0603  0.0384
  412POPC   C4B 5516   2.267  12.306   8.377 -0.1130 -0.0938  0.0917
  413W        W 5517   2.382   9.958  12.641 -0.2559 -0.1280 -0.1209
  414W        W 5518   0.549   2.901  12.129  0.1191 -0.2350 -0.1549
  415W        W 5519  13.013  11.408  15.979  0.0934 -0.3858  0.0025
  416W        W 5520   0.143   2.430   0.781  0.1624 -0.0927  0.0622
  417W        W 5521   3.918  10.131   3.513  0.1637  0.2438 -0.3129
  418W        W 5522   8.810  12.639  16.497  0.3106 -0.1027  0.1804
  419W        W 5523   0.621  11.942  12.730 -0.0178  0.0944 -0.0168
  420W        W 5524  10.967  11.270   3.860 -0.1485 -0.2877  0.1196
  421W        W 5525   0.756   5.909   4.103 -0.0247  0.0559 -0.1428
  422W        W 5526   3.343   6.348   2.128  0.2101  0.1493 -0.0995
  423W        W 5527   1.830   9.394   3.960 -0.0224  0.0711  0.0529
  424W        W 5528   1.857   7.324   2.068  0.1609 -0.0906  0.0443
  425W        W 5529   1.055   6.562   3.516  0.1275  0.0740  0.0046
  426W        W 5530   5.960   3.858  17.605  0.0718 -0.0666  0.2786
  427W        W 5531   2.800  10.119   3.274 -0.0137  0.2411  0.1624
  428W        W 5532   1.355  11.144  16.765  0.2605 -0.0199 -0.1416
  429W        W 5533   9.812   6.659   2.705  0.1386 -0.3368 -0.0915
  430W        W 5534  11.959   8.061  17.483  0.1824 -0.0092  0.2099
  431W        W 5535   3.108  10.416   6.364  0.1385  0.1833  0.0964
  432W        W 5536  10.650  13.040  15.126 -0.3452 -0.2216  0.0500
  433W        W 5537   9.002  11.665  13.445 -0.1350  0.1749 -0.1699
  434W        W 5538  12.658   2.523  14.519 -0.1399  0.0710 -0.0339
  435W        W 5539   6.135  10.896   1.026 -0.3428 -0.2512  0.1280
  436W        W 5540   1.349  12.455   5.096 -0.2475  0.0697 -0.2963
  437W        W 5541   8.791   3.218   5.927  0.1092  0.0671 -0.3499
  438W        W 5542   7.005  10.687  12.690  0.0184 -0.2094 -0.0166
  439W        W 5543   9.150   6.700   0.572 -0.4523 -0.0522  0.0091
  440W        W 5544   3.301   5.389  13.335 -0.0155  0.0440 -0.0670
  441W        W 5545   2.614   6.176  15.089 -0.1019  0.1936 -0.1192
  442W        W 5546   6.843   8.622   0.267 -0.4793 -0.4062  0.0541
  443W        W 5547   6.936   3.575   3.352 -0.1248  0.0319  0.2118
  444W        W 5548   1.150   9.207   3.266  0.0674 -0.0511  0.3551
  445W        W 5549  10.950  10.701  12.468  0.1475  0.2379  0.2149
  446W        W 5550   7.450   7.814  11.113  0.1388 -0.1183  0.3949
  447W        W 5551   5.348   9.079  17.093  0.0577 -0.0513 -0.0417
  448W        W 5552   4.508   2.743  17.647 -0.1662 -0.1381  0.2276
  449W        W 5553   3.928  12.436   7.270 -0.2592 -0.0651 -0.1388
  450W        W 5554   5.945  10.386  11.911 -0.0017 -0.3174 -0.1680
  451W        W 5555  11.203   7.393  16.876  0.0203 -0.4255 -0.0863
  452W        W 5556   9.533   3.707   6.507 -0.1940 -0.1288 -0.0733
  453W        W 5557  11.522  11.367   4.027 -0.0546 -0.0828  0.0841
  454W        W 5558   8.267   3.758   0.817  0.0756 -0.0720 -0.1916
  455W        W 5559   9.830  11.648  11.971  0.1150 -0.3253 -0.2628
  456W        W 5560   1.521   8.650  16.003 -0.2669 -0.4057 -0.1489
  457W        W 5561  11.018   7.200   4.063  0.0939 -0.1403  0.3052
  458W        W 5562   2.868   5.428   3.364 -0.2558 -0.0746  0.0981
  459W        W 5563   3.760  11.858  16.420  0.1091 -0.0066  0.2686
  460W        W 5564  11.769  10.163   3.590 -0.2671  0.1690  0.1332
  461W        W 5565  12.855   3.645   0.278  0.0999  0.4033  0.1552
  462W        W 5566   5.742   2.275  12.865 -0.0383  0.1386  0.0202
  463W        W 5567   2.495   1.827  12.151  0.4311 -0.0635 -0.2774
  464W        W 5568  11.930   3.162  17.217  0.0185 -0.3104 -0.0324
  465W        W 5569   7.938  12.775   1.056 -0.1252  0.2751  0.2892
  466W        W 5570  12.905   3.810   4.212  0.0645 -0.1225  0.1357
  467W        W 5571   4.517  12.303  10.840 -0.2527 -0.0356  0.1211
  468W        W 5572   5.687   4.658  13.639 -0.2043 -0.0293 -0.1909
  469W        W 5573   7.427   8.981   6.243  0.2089  0.1150 -0.1077
  470W        W 5574   2.514   3.897   2.586  0.0639 -0.0067 -0.1267
  471W        W 5575   9.729  12.465   6.128 -0.2658 -0.2540  0.0563
  472W        W 5576   6.499   5.187  13.905  0.0826  0.0235 -0.1001
  473W        W 5577  12.722   5.727  17.167  0.1985 -0.0493 -0.4198
  474W        W 5578   9.614   5.982  15.441 -0.2007  0.0363 -0.3081
  475W        W 5579   5.770   9.155   4.623 -0.3848 -0.4133 -0.1844
  476W        W 5580   0.520   2.626   1.700  0.1412 -0.0529  0.1700
  477W        W 5581   4.878  12.624   0.397 -0.0214  0.1557 -0.1194
  478W        W 5582   0.187   0.300   3.132 -0.2281 -0.1638 -0.1448
  479W        W 5583   4.796   1.661  12.137  0.2213 -0.0445  0.4366
  480W        W 5584   3.571   8.579  14.996 -0.0530 -0.0281  0.0143
  481W        W 5585   8.773   2.345   4.314 -0.0727  0.3305 -0.0038
  482W        W 5586  11.722   8.939   1.916  0.0752  0.0459 -0.0322
  483W        W 5587  10.582   7.158  12.631  0.1442 -0.0741  0.1524
  484W        W 5588   4.754   2.994  14.563 -0.4784  0.0451 -0.0840
  485W        W 5589  10.239  10.473  16.286 -0.1061 -0.1755  0.3126
  486W        W 5590   3.614  11.138  12.002  0.2476 -0.1457 -0.1047
  487W        W 5591   8.963   8.756  11.346  0.0983 -0.1747 -0.1215
  488W        W 5592   0.210   7.297  17.758 -0.1392 -0.2692 -0.1218
  489W        W 5593   6.906  12.628  14.436  0.1047 -0.0263 -0.0667
  490W        W 5594  11.216   6.119   0.415 -0.4702 -0.2776 -0.3766
  491W        W 5595   8.563   8.563   3.506  0.3818  0.3468  0.0920
  492W        W 5596   9.229  10.283   1.569  0.1789 -0.2421 -0.0999
  493W        W 5597   9.753   5.558  15.214  0.2092  0.0881 -0.0909
  494W        W 5598   8.783   9.449   2.687  0.1835  0.0587  0.1805
  495W        W 5599   3.658   7.032  13.862 -0.0519 -0.3176  0.0390
  496W        W 5600   8.487   4.966   4.227  0.3903  0.1546 -0.2072
  497W        W 5601   6.479   3.597  11.246 -0.1833  0.1802 -0.0341
  498W        W 5602   5.299   1.759   2.065 -0.0035 -0.2751  0.1961
  499W        W 5603   7.097   2.044   0.284 -0.0807 -0.1786  0.0958
  500W        W 5604  10.794   0.588   5.445  0.1261  0.0075  0.1398
  501W        W 5605   6.663   2.633  10.891  0.0701 -0.3065  0.1659
  502W        W 5606   6.956  10.948  13.936 -0.2008 -0.0881 -0.1078
  503W        W 5607  10.128  12.656  10.844  0.0201  0.0439 -0.0469
  504W        W 5608   2.149   1.368  12.255 -0.0952  0.2024  0.3186
  505W        W 5609   3.986   4.201  11.193 -0.0522  0.5082  0.0667
  506W        W 5610   7.692   8.860  15.916  0.2608 -0.1470  0.1368
  507W        W 5611  11.527  10.247  15.793 -0.1570  0.1772  0.0806
  508W        W 5612   5.018   0.120  16.657  0.3134  0.0350 -0.1119
  509W        W 5613   2.569   5.121   2.621 -0.3086  0.0037  0.0848
  510W        W 5614   4.114  10.464  12.052 -0.0592 -0.1599 -0.2627
  511W        W 5615   9.246   5.266  11.993 -0.0957  0.1628  0.0778
  512W        W 5616  10.889  11.168   6.170  0.0918 -0.0961 -0.3953
  513W        W 5617   6.768  12.535  10.788  0.1880 -0.1536  0.0799
  514W        W 5618   0.947   1.678   7.403 -0.0749  0.4601  0.1463
  515W        W 5619   0.158   6.725  15.794 -0.0039 -0.0436  0.4350
  516W        W 5620  11.715   5.490  12.246 -0.0981 -0.0080  0.2107
  517W        W 5621   1.437   7.068   0.913 -0.1436 -0.0945 -0.2277
  518W        W 5622   4.913   6.240  12.197  0.0205 -0.3441  0.2058
  519W        W 5623   4.565   1.030  11.834 -0.0747  0.1484 -0.2040
  520W        W 5624   7.657   7.272   8.743  0.0337  0.1265  0.2731
  521W        W 5625   6.696   5.502   8.935 -0.1399  0.0130 -0.2203
  522W        W 5626  11.975   4.694   6.385 -0.0699  0.1003  0.0562
  523W        W 5627   7.099   6.303   9.143  0.2330  0.1085 -0.1420
  524W        W 5628   5.930   5.577   4.802  0.2392 -0.0384  0.0895
  525W        W 5629   9.260   3.397  16.777  0.1238 -0.0351  0.1314
  526W        W 5630   5.883   9.415   5.821  0.1679  0.1383  0.0275
  527W        W 5631   4.976   1.026  17.787  0.1565 -0.2162 -0.0934
  528W        W 5632   5.367   4.581   1.950 -0.0399  0.1683 -0.1566
  529W        W 5633   7.420   3.625  16.045 -0.2626  0.1643 -0.1552
  530W        W 5634   6.766   6.368  12.862 -0.1532  0.4424 -0.3510
  531W        W 5635   0.508   0.447   1.523  0.0205 -0.2177  0.3056
  532W        W 5636   0.187   0.064  13.779 -0.1327 -0.2686  0.1792
  533W        W 5637   6.150   4.838  13.758 -0.2026 -0.0463 -0.0985
  534W        W 5638   9.631   4.205  17.199  0.2863  0.3691 -0.1122
  535W        W 5639   9.444  11.946   5.500  0.1553 -0.0722  0.1675
  536W        W 5640  10.521   9.988   4.186 -0.0689 -0.3949  0.1871
  537W        W 5641   2.991   6.448  13.327 -0.2067 -0.2584  0.3292
  538W        W 5642   2.690   1.044  12.232  0.0574 -0.1311  0.3152
  539W        W 5643   5.791  12.948  15.346 -0.0950  0.1926  0.2323
  540W        W 5644   5.021   4.430  17.591 -0.0310 -0.0338 -0.1103
  541W        W 5645   8.603   5.720   7.138 -0.1955  0.1184 -0.1603
  542W        W 5646  12.518   6.685  13.669 -0.0295 -0.1633  0.0126
  543W        W 5647   3.457   8.018   7.172  0.2278  0.2582  0.1704
  544W        W 5648   8.201   6.243   7.754  0.1153 -0.0550 -0.3069
  545W        W 5649  12.165   0.639   0.875 -0.3000 -0.0244 -0.2187
  546W        W 5650   5.879   2.675   4.784  0.2165 -0.2180 -0.2399
  547W        W 5651  10.542   8.415  16.021  0.0075 -0.0804 -0.0797
  548W        W 5652  12.093   4.905  16.300 -0.2767 -0.1896 -0.1496
  549W        W 5653   0.258   1.257  14.794 -0.0580 -0.1022 -0.1988
  550W        W 5654   4.318   6.223   4.233 -0.2631 -0.1881  0.3353
  551W        W 5655   9.138  10.192  11.660 -0.3567  0.2418  0.3209
  552W        W 5656   4.355   3.466   4.524 -0.0654  0.2573 -0.0219
  553W        W 5657  12.323   0.667  17.276 -0.0318  0.0439  0.3918
  554W        W 5658   7.900  10.810  16.820 -0.0354  0.0400  0.0820
  555W        W 5659   7.344  10.022  15.456 -0.1289  0.0786 -0.1641
  556W        W 5660   6.473   4.997   1.017  0.3866 -0.0659 -0.1590
  557W        W 5661   8.724  11.938   6.545  0.0473 -0.1430 -0.2068
  558W        W 5662   9.636   9.185   6.292 -0.0160 -0.2813  0.2546
  559W        W 5663  11.455   4.273   2.512  0.0581  0.2110 -0.2910
  560W        W 5664  12.924   5.733   6.929 -0.1695 -0.1576 -0.1099
  561W        W 5665   9.730   7.902   4.897  0.1018  0.3359 -0.1509
  562W        W 5666  12.164   6.706  17.377  0.0379  0.0292 -0.1026
  563W        W 5667   7.188   5.089  13.156 -0.1112  0.2241  0.0361
  564W        W 5668   4.837   8.123  11.413  0.3841 -0.0638  0.3591
  565W        W 5669  12.585   1.332  11.916 -0.1185  0.1863 -0.0306
  566W        W 5670  12.781  10.093  16.927  0.2232 -0.0502 -0.0637
  567W        W 5671   3.986   7.178  10.967  0.2302  0.0307  0.1773
  568W        W 5672   3.262   0.237  12.359  0.1083  0.2862  0.2876
  569W        W 5673   0.463   7.591   5.896  0.0704  0.2933  0.2178
  570W        W 5674   9.466   6.976   1.872  0.1907  0.0305  0.0711
  571W        W 5675  12.161   1.611   6.455 -0.1793  0.1811 -0.0661
  572W        W 5676   6.314   7.012   0.319  0.2604 -0.0828  0.4950
  573W        W 5677   6.881   7.738   3.978  0.0542 -0.0272  0.3789
  574W        W 5678  10.321   8.268  12.001  0.2464  0.0122 -0.0103
  575W        W 5679   9.430   5.202   2.357 -0.3030  0.3657  0.1509
  576W        W 5680   8.763   5.670  14.688 -0.0236 -0.2008 -0.3551
  577W        W 5681   9.656   0.920   4.529  0.0583  0.0579 -0.1526
  578W        W 5682  11.225   8.294  15.962  0.3074 -0.1562 -0.0306
  579W        W 5683   7.574   9.158   3.493  0.1435  0.2116  0.4750
  580W        W 5684   8.383  12.884  16.736  0.0894 -0.1414 -0.4747
  581W        W 5685   7.791   6.417  17.653  0.2387  0.1899 -0.0852
  582W        W 5686   9.868  12.113  15.418  0.0728  0.0028 -0.0371
  583W        W 5687   5.707   1.648  17.165  0.1335 -0.0482 -0.2603
  584W        W 5688   7.796   5.884  12.274 -0.0081 -0.1411  0.1421
  585W        W 5689   3.710   1.187  12.753 -0.0067 -0.0599 -0.1977
  586W        W 5690   0.926   5.055   6.907  0.2166 -0.0326 -0.2030
  587W        W 5691   5.180   9.805   2.268 -0.1917 -0.0588 -0.0043
  588W        W 5692   1.504   5.627   3.396 -0.0064  0.0301  0.0397
  589W        W 5693   0.998   9.560   5.766  0.1992  0.0861 -0.1450
  590W        W 5694   0.322  10.938   0.217  0.0056  0.3237  0.2349
  591W        W 5695   3.090   0.568  12.894  0.1892  0.1699  0.0659
  592W        W 5696   9.303  10.069  12.281  0.1115  0.1128 -0.0869
  593W        W 5697   8.128  10.855  14.672  0.1873 -0.1133  0.2918
  594W        W 5698   5.788   8.893   3.493  0.1352 -0.3959 -0.3504
  595W        W 5699   1.450   7.614  15.569 -0.2046  0.0691 -0.0547
  596W        W 5700  11.772   6.624   7.346  0.0677  0.0674  0.0783
  597W        W 5701  12.033   6.649   5.020  0.1936  0.1247 -0.2597
  598W        W 5702   5.667  10.642   2.878 -0.1315  0.0785 -0.0785
  599W        W 5703   2.807   5.507   6.720 -0.1079 -0.2272 -0.2021
  600W        W 5704   1.102   1.682   5.329 -0.1976  0.0751  0.0575
  601W        W 5705   5.289   2.354  17.692  0.1035 -0.1988  0.0913
  602W        W 5706  13.061  10.047   6.788  0.1472 -0.1013  0.3143
  603W        W 5707  10.098   9.217   5.415  0.3057 -0.1003  0.4174
  604W        W 5708   4.158   9.698   7.126  0.2611  0.2576  0.1230
  605W        W 5709  12.250   7.546   7.429 -0.0128  0.0590 -0.2104
  606W        W 5710   4.452   1.887  16.960 -0.0975  0.0412  0.1468
  607W        W 5711   5.932  11.662  14.276  0.0421 -0.2002  0.2208
  608W        W 5712   2.176   8.789  17.075 -0.0418  0.0564 -0.1648
  609W        W 5713   0.234  11.084   4.290 -0.0314 -0.3571  0.0475
  610W        W 5714   6.494  10.117  13.741  0.1793  0.0224 -0.1812
  611W        W 5715   8.230   9.558   0.843  0.2888 -0.0364  0.0104
  612W        W 5716   1.341   7.544  12.365  0.0140 -0.0135  0.2656
  613W        W 5717  10.699   6.317  12.176  0.0236 -0.2831 -0.1857
  614W        W 5718   9.440   6.242   5.423  0.1678 -0.0937  0.0200
  615W        W 5719   4.674   9.024   3.249  0.1916 -0.0049 -0.1334
  616W        W 5720   9.081   5.744   7.002 -0.4668  0.1970 -0.2564
  617W        W 5721   5.108  10.014   3.875  0.0371  0.1402  0.0562
  618W        W 5722   5.124   3.282   0.426  0.2830 -0.0186 -0.5360
  619W        W 5723   1.139   8.253  17.770  0.1170 -0.2486 -0.0878
  620W        W 5724   1.480   1.863   5.766 -0.0175 -0.1726  0.0761
  621W        W 5725   2.209   6.394  11.012  0.1913  0.0219  0.3722
  622W        W 5726   2.737   4.672   2.643 -0.2222 -0.3083 -0.1932
  623W        W 5727  12.349  11.198   5.745  0.5554 -0.0306  0.0721
  624W        W 5728   0.760  11.799  15.816 -0.0943  0.3375  0.0089
  625W        W 5729   4.678   2.079   3.502 -0.0073 -0.1550  0.2293
  626W        W 5730   8.253   5.663   1.288  0.1424  0.0448 -0.0671
  627W        W 5731   4.495   6.967   2.081  0.1179  0.4429  0.1416
  628W        W 5732   3.928   2.692   0.631 -0.0946  0.1113  0.1783
  629W        W 5733   6.520   8.466  13.950 -0.2337  0.1515  0.0208
  630W        W 5734  10.263   0.246  14.992  0.0946 -0.2413 -0.0539
  631W        W 5735   9.222   0.357  14.184  0.0668 -0.0415  0.0771
  632W        W 5736   3.869   4.264  11.861 -0.0798  0.0915  0.1090
  633W        W 5737   4.174   7.722  13.303  0.0087 -0.2471 -0.0404
  634W        W 5738   4.229   4.129   3.907  0.2916 -0.0587  0.0694
  635W        W 5739   3.407   1.530  13.900  0.0838 -0.0874 -0.0467
  636W        W 5740  10.925  12.674   0.878 -0.1701  0.3184  0.1356
  637W        W 5741   5.773   5.044   8.920  0.1804 -0.0125 -0.1142
  638W        W 5742   9.890   9.890  17.581  0.1374  0.1531 -0.4354
  639W        W 5743   4.426   7.768   7.011  0.0265  0.3153 -0.0052
  640W        W 5744   3.805  11.816  13.204  0.1024  0.3069  0.0930
  641W        W 5745   1.287   7.221   7.582  0.0121 -0.1208 -0.2750
  642W        W 5746   4.356   5.214  14.867 -0.0864 -0.0654  0.0562
  643W        W 5747   2.935   5.965  12.228 -0.2806 -0.0323 -0.1018
  644W        W 5748   5.291  10.656   5.457  0.1013  0.1194  0.2180
  645W        W 5749   7.491  10.010  14.957  0.1836  0.0842  0.1843
  646W        W 5750  10.313  12.069   2.306  0.1333 -0.2621 -0.2312
  647W        W 5751   6.967   5.943  16.440  0.1039 -0.1574  0.2556
  648W        W 5752   5.604  12.860  10.959  0.3344  0.2794  0.1130
  649W        W 5753   8.929   4.723  17.363  0.0471  0.1621  0.0420
  650W        W 5754  10.428   5.024   0.309  0.0473 -0.0011  0.1102
  651W        W 5755   8.356  10.190   3.086  0.2807  0.1053 -0.5854
  652W        W 5756   2.662   8.623  14.225  0.1552 -0.0631 -0.0458
  653W        W 5757   6.065   8.032  17.006 -0.0850  0.3197  0.0715
  654W        W 5758   5.583  12.967   7.253  0.0221 -0.0327 -0.1607
  655W        W 5759  10.334   4.742  16.912 -0.0841  0.0331 -0.0726
  656W        W 5760   0.483   0.444   4.155 -0.2635  0.3888 -0.2095
  657W        W 5761   0.027  13.036   4.954  0.0725 -0.2342 -0.1682
  658W        W 5762   3.077   1.519   2.655 -0.1510 -0.0885  0.2084
  659W        W 5763   7.597  10.875  15.402 -0.1035  0.3877  0.0653
  660W        W 5764   8.929   9.368   1.421 -0.1415 -0.3598  0.0091
  661W        W 5765   4.944   7.514  16.496  0.1707 -0.3189  0.1128
  662W        W 5766  13.041   5.034   4.721 -0.1371 -0.2951 -0.0328
  663W        W 5767   0.521   8.435  11.692  0.2783 -0.1361  0.2225
  664W        W 5768   8.305   4.381   2.436 -0.2597  0.1107  0.0554
  665W        W 5769   6.111  11.794   1.063  0.2516  0.2786  0.0681
  666W        W 5770   0.957   7.911  13.518 -0.2326  0.0350 -0.5074
  667W        W 5771   6.072  12.484  16.974 -0.3088 -0.1721 -0.1625
  668W        W 5772   5.604  10.376  13.154  0.3379 -0.0798 -0.2331
  669W        W 5773  12.077   0.317  13.314 -0.2384  0.1221  0.1430
  670W        W 5774  11.899   8.668   2.316  0.0366  0.0432  0.0557
  671W        W 5775  12.301  10.316  11.633 -0.0671 -0.1865 -0.0239
  672W        W 5776   9.163   2.663  14.185 -0.2578  0.1622 -0.2445
  673W        W 5777   7.101   5.882   9.909 -0.0291  0.3421 -0.2033
  674W        W 5778   8.354   5.756   4.552 -0.0890 -0.3021  0.1058
  675W        W 5779  11.195   2.398  17.338  0.3552  0.0860 -0.4084
  676W        W 5780  12.089   8.437  10.897 -0.7124 -0.0374 -0.1835
  677W        W 5781   9.813   3.670  14.484  0.0856  0.1315 -0.2062
  678W        W 5782  10.520  12.583  16.214 -0.1247  0.2436 -0.0640
  679W        W 5783   4.789   9.312   4.919  0.1790  0.0493  0.3961
  680W        W 5784   9.814   5.451  12.181 -0.1203  0.3724  0.1870
  681W        W 5785   1.786   7.486   0.773 -0.1951  0.1433 -0.0155
  682W        W 5786   8.094  12.492  16.967  0.0129 -0.2533 -0.0832
  683W        W 5787   7.220   2.867   6.497  0.0721  0.0848 -0.3342
  684W        W 5788   6.684  12.687   3.936 -0.2040 -0.2345  0.0122
  685W        W 5789   3.246  12.333   5.489 -0.2939  0.2611 -0.0053
  686W        W 5790   2.406   7.112   0.846 -0.1447  0.0388  0.0707
  687W        W 5791  12.366   8.383  17.568 -0.2300 -0.3350 -0.0439
  688W        W 5792   1.489   8.146  12.573 -0.2869 -0.1042  0.0913
  689W        W 5793   2.037   0.007  14.079 -0.0672 -0.5065 -0.1863
  690W        W 5794   1.967   0.043  17.474 -0.1628 -0.2732  0.0428
  691W        W 5795  11.642   9.704   4.040 -0.1259  0.1757  0.1066
  692W        W 5796  10.730  12.524  12.075  0.1096 -0.1258 -0.2063
  693W        W 5797   8.323   5.657   3.130  0.3227 -0.2479 -0.4264
  694W        W 5798   4.201   7.970   6.558  0.1585  0.3493 -0.0933
  695W        W 5799   0.622  12.764  12.155  0.2251 -0.0970 -0.0415
  696W        W 5800   3.655   2.120   4.396 -0.2822  0.0779 -0.0818
  697W        W 5801  11.570   3.433   6.891 -0.0578  0.0291  0.1087
  698W        W 5802  10.386   8.436   2.817  0.2337  0.2293 -0.0273
  699W        W 5803   0.880   5.880  16.388  0.1552  0.0637 -0.1996
  700W        W 5804  12.762   9.214  11.033 -0.2869  0.3761  0.0968
  701W        W 5805   5.035   0.208  14.286  0.3203 -0.0590 -0.0189
  702W        W 5806   8.146   9.728  15.841  0.0954 -0.1284  0.0055
  703W        W 5807  11.029   8.001   5.154  0.2530 -0.1381 -0.1256
  704W        W 5808   7.367   4.546   0.649 -0.0125 -0.3236  0.2248
  705W        W 5809   8.716   8.913   4.702 -0.0453  0.0040 -0.0289
  706W        W 5810  10.075  11.351   2.283  0.3243  0.3597  0.0369
  707W        W 5811   0.670   7.167   6.170  0.0694 -0.0041 -0.1648
  708W        W 5812   0.032   2.405  14.738 -0.0027 -0.4759 -0.3372
[truncated: 1,396,868 more chars]
