# Supplementary material for: Effect of helical kink in antimicrobial peptides on membrane pore formation
Source: eLife. 2020 Mar 13;9:e47946. doi: 10.7554/eLife.47946 (PMC7069690; doi:10.7554/eLife.47946)
Supplement: Figure 12—source data 1. [file elife-47946-fig12-data1.zip › Figure12/12D_i.gro]

Martini system with peptide(s) and lipid membrane
44448
    1SER     BB    1   5.213   4.750  17.420  0.5113  0.1553  0.1834
    1SER    SC1    2   5.080   4.574  17.505 -0.1073  0.0780  0.0729
    2ILE     BB    3   5.100   5.013  17.301 -0.1226 -0.1109  0.1597
    2ILE    SC1    4   4.869   4.954  17.103  0.0158  0.0209 -0.0436
    3ILE     BB    5   5.373   5.147  17.245 -0.1339 -0.1722 -0.0521
    3ILE    SC1    6   5.412   5.418  17.392  0.0284  0.0228 -0.4409
    4GLY     BB    7   5.483   4.937  17.047 -0.1247 -0.1440 -0.0771
    5ILE     BB    8   5.257   4.938  16.835  0.0437 -0.0812 -0.2597
    5ILE    SC1    9   5.142   4.775  16.597  0.0150 -0.1907 -0.1718
    6ILE     BB   10   5.243   5.234  16.742  0.0067  0.1217  0.3507
    6ILE    SC1   11   5.000   5.261  16.552  0.3038  0.0390 -0.0548
    7MET     BB   12   5.530   5.272  16.630 -0.1967  0.3352 -0.1247
    7MET    SC1   13   5.877   5.277  16.740 -0.2343 -0.1823  0.1613
    8GLY     BB   14   5.534   5.068  16.397  0.0811  0.0133  0.1519
    9ILE     BB   15   5.299   5.169  16.223  0.0618  0.2547  0.3131
    9ILE    SC1   16   5.168   4.929  16.077  0.3244  0.2242  0.1206
   10LEU     BB   17   5.410   5.448  16.148  0.0896  0.0717 -0.3958
   10LEU    SC1   18   5.211   5.665  16.286 -0.0268  0.0996 -0.1867
   11GLY     BB   19   5.662   5.359  15.991  0.2248  0.0265 -0.1570
   12ASN     BB   20   5.522   5.177  15.783  0.0542 -0.0147 -0.0091
   12ASN    SC1   21   5.433   4.899  15.659 -0.3367 -0.0095 -0.0596
   13ILE     BB   22   5.372   5.397  15.625 -0.2406 -0.1623  0.0589
   13ILE    SC1   23   5.522   5.667  15.648 -0.2018 -0.1968  0.2261
   14PRO     BB   24   5.153   5.369  15.379 -0.2477  0.0362  0.0407
   14PRO    SC1   25   5.032   5.651  15.412 -0.0582 -0.0029 -0.2754
   15GLN     BB   26   5.005   5.101  15.257  0.0702  0.0102 -0.3064
   15GLN    SC1   27   4.928   4.985  15.665 -0.2947 -0.1653 -0.4164
   16VAL     BB   28   4.786   5.205  15.062 -0.1711  0.0985  0.0036
   16VAL    SC1   29   4.539   5.118  15.023 -0.2153  0.3117 -0.2129
   17ILE     BB   30   4.955   5.412  14.906 -0.0683 -0.1044 -0.1607
   17ILE    SC1   31   4.791   5.661  14.821 -0.2110  0.0115  0.4105
   18GLN     BB   32   5.148   5.228  14.748  0.1791 -0.1491  0.1808
   18GLN    SC1   33   5.552   5.245  14.680 -0.0885 -0.0895 -0.3333
   19ILE     BB   34   4.939   5.054  14.599 -0.0552  0.0538  0.2640
   19ILE    SC1   35   4.912   4.745  14.606 -0.0227  0.0333 -0.1955
   20ILE     BB   36   4.823   5.275  14.415 -0.0230 -0.0973  0.0586
   20ILE    SC1   37   4.561   5.294  14.579 -0.0860 -0.1424 -0.0359
   21MET     BB   38   5.067   5.377  14.252 -0.1203 -0.2315 -0.1757
   21MET    SC1   39   5.243   5.624  14.513 -0.1800 -0.1251 -0.3067
   22SER     BB   40   5.187   5.116  14.135  0.0371 -0.3084  0.1452
   22SER    SC1   41   5.354   4.962  14.319  0.1095  0.1080  0.3220
   23ILE     BB   42   4.956   5.025  13.950  0.0287 -0.0615  0.0304
   23ILE    SC1   43   4.818   4.751  13.992 -0.2313  0.0730  0.0790
   24VAL     BB   44   4.946   5.278  13.770 -0.0109 -0.0825  0.0030
   24VAL    SC1   45   4.839   5.513  13.828  0.2124  0.0332 -0.0427
   25LYS     BB   46   5.214   5.249  13.618 -0.1342 -0.1333 -0.2085
   25LYS    SC1   47   5.484   5.305  13.752 -0.2137  0.0529 -0.0451
   25LYS    SC2   48   5.738   5.322  13.686 -0.2502  0.0143  0.4172
   26ALA     BB   49   5.142   4.980  13.482 -0.0639 -0.0667 -0.3801
   27PHE     BB   50   4.909   5.084  13.306 -0.2492  0.1854  0.0017
   27PHE    SC1   51   4.678   4.909  13.193  0.1915 -0.1481 -0.1757
   27PHE    SC2   52   4.470   4.738  13.210  0.2090 -0.1538  0.0068
   27PHE    SC3   53   4.596   4.774  12.974 -0.0477 -0.0905 -0.1245
   28LYS     BB   54   5.069   5.295  13.144  0.1300  0.0974  0.2480
   28LYS    SC1   55   5.048   5.592  13.285 -0.2851 -0.3041  0.1847
   28LYS    SC2   56   5.040   5.829  13.316 -0.0709  0.4433 -0.0844
   29GLY     BB   57   5.279   5.124  12.992 -0.2006 -0.1086  0.0084
   30ASN     BB   58   5.092   4.937  12.832 -0.1042 -0.2153  0.0193
   30ASN    SC1   59   5.299   4.863  12.599  0.1377 -0.1043  0.2504
   31LYS     BB   60   4.906   5.153  12.709  0.0303 -0.0303  0.1360
   31LYS    SC1   61   4.686   5.151  12.437  0.1495 -0.0997 -0.1983
   31LYS    SC2   62   4.598   5.149  12.177 -0.0456 -0.2644  0.1218
   32ARG     BB   63   5.136   5.278  12.542  0.0717 -0.0770  0.1575
   32ARG    SC1   64   5.048   5.599  12.551 -0.2059  0.0605  0.3664
   32ARG    SC2   65   5.016   5.853  12.445 -0.1859  0.4044  0.1300
    1SER     BB   66   9.697   7.734  17.212 -0.1229 -0.0082 -0.0634
    1SER    SC1   67   9.590   7.711  17.446 -0.1078  0.0185  0.1447
    2ILE     BB   68   9.763   7.572  16.956  0.0950 -0.1579  0.0830
    2ILE    SC1   69   9.928   7.696  16.724 -0.2094  0.0405 -0.0346
    3ILE     BB   70   9.508   7.397  16.938 -0.0719  0.0993 -0.1476
    3ILE    SC1   71   9.614   7.106  16.961  0.1253  0.1952  0.2406
    4GLY     BB   72   9.287   7.614  16.940 -0.0478  0.1239  0.0742
    5ILE     BB   73   9.382   7.778  16.695  0.0084  0.0049  0.0157
    5ILE    SC1   74   9.549   7.999  16.833 -0.1410 -0.0191  0.2410
    6ILE     BB   75   9.378   7.536  16.501  0.1606 -0.1011  0.1424
    6ILE    SC1   76   9.481   7.527  16.208  0.3893 -0.1482  0.2222
    7MET     BB   77   9.076   7.466  16.520  0.0672  0.2165 -0.0890
    7MET    SC1   78   9.194   7.085  16.638  0.1199 -0.0760 -0.1266
    8GLY     BB   79   8.953   7.737  16.431 -0.1682  0.0939 -0.1447
    9ILE     BB   80   9.058   7.760  16.140  0.1125  0.1645 -0.0413
    9ILE    SC1   81   9.225   8.010  16.064  0.1154  0.1313 -0.1447
   10LEU     BB   82   8.903   7.521  16.019 -0.0563  0.1778  0.1440
   10LEU    SC1   83   9.151   7.376  15.820  0.1823 -0.2314  0.0022
   11GLY     BB   84   8.608   7.614  16.037 -0.0920  0.1081 -0.0617
   12ASN     BB   85   8.620   7.871  15.864 -0.1893  0.0523 -0.1531
   12ASN    SC1   86   8.460   8.085  15.900  0.3637 -0.1686  0.2386
   13ILE     BB   87   8.722   7.730  15.607 -0.1237 -0.0930 -0.0492
   13ILE    SC1   88   9.024   7.797  15.590 -0.1484  0.0060 -0.1126
   14PRO     BB   89   8.629   7.927  15.359  0.2407  0.0299 -0.0933
   14PRO    SC1   90   8.470   8.161  15.391 -0.1091  0.1580 -0.3709
   15GLN     BB   91   8.767   7.889  15.062 -0.0119 -0.0604 -0.2018
   15GLN    SC1   92   8.477   8.086  14.808 -0.0404  0.1796  0.1831
   16VAL     BB   93   9.060   7.881  14.960  0.1316 -0.1324  0.1982
   16VAL    SC1   94   9.204   8.068  15.081  0.0807  0.1278 -0.1302
   17ILE     BB   95   9.043   7.639  14.767 -0.0682  0.2456 -0.2782
   17ILE    SC1   96   9.306   7.498  14.684  0.0398  0.2643  0.0197
   18GLN     BB   97   8.815   7.727  14.576 -0.0743  0.2321 -0.2772
   18GLN    SC1   98   8.485   7.569  14.727  0.0693  0.0315  0.0298
   19ILE     BB   99   8.962   7.971  14.454  0.2222  0.2540  0.1057
   19ILE    SC1  100   8.840   8.218  14.313 -0.0094  0.0899  0.0129
   20ILE     BB  101   9.221   7.838  14.347  0.0959 -0.0425  0.1591
   20ILE    SC1  102   9.465   7.988  14.466 -0.0323  0.2275  0.0886
   21MET     BB  103   9.094   7.643  14.142  0.0487  0.0765  0.0740
   21MET    SC1  104   9.372   7.461  13.993 -0.0180  0.0854 -0.0262
   22SER     BB  105   8.929   7.848  13.979 -0.0334  0.0397  0.1101
   22SER    SC1  106   8.698   7.813  13.891  0.3426 -0.0498 -0.0458
   23ILE     BB  107   9.156   8.000  13.832  0.1311 -0.1761  0.1349
   23ILE    SC1  108   9.278   8.188  14.046  0.3763 -0.3034  0.1103
   24VAL     BB  109   9.281   7.770  13.666 -0.0094 -0.2482  0.1271
   24VAL    SC1  110   9.545   7.763  13.639 -0.0012  0.1011  0.0667
   25LYS     BB  111   9.037   7.713  13.484  0.1491 -0.1390 -0.1246
   25LYS    SC1  112   8.870   7.455  13.565 -0.1769  0.2521  0.2813
   25LYS    SC2  113   8.864   7.237  13.730  0.1170 -0.0855 -0.0549
   26ALA     BB  114   8.987   7.992  13.360 -0.1378 -0.1365 -0.0098
   27PHE     BB  115   9.251   8.035  13.203 -0.1544  0.0880  0.0210
   27PHE    SC1  116   9.334   8.313  13.149  0.0569 -0.2207 -0.1102
   27PHE    SC2  117   9.232   8.556  13.092 -0.0664 -0.2000  0.1783
   27PHE    SC3  118   9.495   8.508  13.056  0.0235  0.0808  0.4255
   28LYS     BB  119   9.266   7.791  13.013  0.2137  0.0784  0.0547
   28LYS    SC1  120   9.544   7.723  12.903 -0.1903 -0.0789 -0.0628
   28LYS    SC2  121   9.636   7.687  12.619  0.1799 -0.3888 -0.0774
   29GLY     BB  122   8.991   7.823  12.873  0.1347  0.0030  0.1905
   30ASN     BB  123   9.037   8.106  12.756 -0.1199 -0.0811 -0.1283
   30ASN    SC1  124   8.856   8.317  12.871  0.0125  0.1223  0.0253
   31LYS     BB  125   9.275   8.051  12.566  0.1665 -0.1995  0.2518
   31LYS    SC1  126   9.584   8.146  12.659  0.0231 -0.0397 -0.1484
   31LYS    SC2  127   9.745   8.349  12.633  0.3372 -0.0865 -0.1676
   32ARG     BB  128   9.131   7.832  12.399  0.2924 -0.0557 -0.0537
   32ARG    SC1  129   9.131   7.968  12.137  0.1963  0.2591 -0.0533
   32ARG    SC2  130   9.098   7.960  11.799 -0.0229  0.0488 -0.2698
    1SER     BB  131  10.101   4.329  12.428  0.1445  0.1852  0.0778
    1SER    SC1  132   9.966   4.315  12.221  0.0247  0.0280  0.1107
    2ILE     BB  133  10.145   4.597  12.577 -0.1465  0.3174 -0.0647
    2ILE    SC1  134  10.375   4.539  12.778  0.0712  0.1500 -0.3534
    3ILE     BB  135   9.871   4.724  12.512 -0.2156  0.1565 -0.0940
    3ILE    SC1  136   9.834   5.030  12.545  0.2778  0.2237 -0.0974
    4GLY     BB  137   9.682   4.509  12.631  0.0428  0.0455  0.1238
    5ILE     BB  138   9.792   4.520  12.921 -0.0922 -0.0156  0.1784
    5ILE    SC1  139  10.014   4.304  12.933 -0.0721 -0.0126 -0.0866
    6ILE     BB  140   9.756   4.824  12.975 -0.1095  0.0029  0.0648
    6ILE    SC1  141   9.821   5.050  13.176  0.1232  0.1929 -0.2175
    7MET     BB  142   9.459   4.868  12.896 -0.1145  0.0312  0.0991
    7MET    SC1  143   9.413   5.191  12.885 -0.1587 -0.2972  0.0258
    8GLY     BB  144   9.337   4.664  13.095  0.2576 -0.3430 -0.0416
    9ILE     BB  145   9.436   4.766  13.370  0.0260 -0.0813 -0.0516
    9ILE    SC1  146   9.493   4.549  13.585  0.2390  0.0634  0.0421
   10LEU     BB  147   9.376   5.069  13.342  0.2148 -0.0271  0.1080
   10LEU    SC1  148   9.515   5.272  13.556 -0.1227 -0.2352 -0.1158
   11GLY     BB  149   9.068   5.080  13.315  0.2003  0.0690  0.2950
   12ASN     BB  150   8.988   4.937  13.578 -0.0556 -0.1437  0.1075
   12ASN    SC1  151   8.997   4.650  13.579 -0.1672 -0.2682  0.0708
   13ILE     BB  152   9.087   5.143  13.788  0.0358 -0.0972  0.0191
   13ILE    SC1  153   9.008   5.433  13.714  0.2551 -0.0428 -0.0088
   14PRO     BB  154   9.268   5.056  14.050  0.2839  0.3090 -0.0100
   14PRO    SC1  155   9.441   4.844  13.983  0.0621  0.4415 -0.0757
   15GLN     BB  156   9.227   5.066  14.377 -0.0033 -0.1434 -0.0246
   15GLN    SC1  157   8.987   4.812  14.541  0.0004  0.0926  0.1054
   16VAL     BB  158   9.467   5.109  14.569  0.0279  0.2560 -0.1444
   16VAL    SC1  159   9.724   5.055  14.536 -0.0003  0.1883 -0.2588
   17ILE     BB  160   9.373   5.348  14.742  0.0225  0.4014 -0.3452
   17ILE    SC1  161   9.604   5.500  14.882  0.2097 -0.2738  0.1238
   18GLN     BB  162   9.109   5.232  14.856  0.2824  0.1874  0.0639
   18GLN    SC1  163   8.795   5.320  14.633  0.1229 -0.0416 -0.0689
   19ILE     BB  164   9.229   4.987  15.003  0.1205 -0.1125 -0.2874
   19ILE    SC1  165   9.276   4.701  14.893  0.0778 -0.3012  0.1623
   20ILE     BB  166   9.442   5.137  15.171 -0.0236 -0.0442 -0.1622
   20ILE    SC1  167   9.717   5.022  15.084 -0.0221 -0.0543 -0.1443
   21MET     BB  168   9.267   5.344  15.320  0.1783 -0.0012  0.0210
   21MET    SC1  169   9.349   5.676  15.377  0.0713 -0.2139  0.2757
   22SER     BB  170   9.091   5.141  15.475  0.0434  0.1729  0.0995
   22SER    SC1  171   8.833   5.140  15.529  0.3300 -0.0403  0.0576
   23ILE     BB  172   9.299   4.977  15.636  0.0189  0.1147  0.0722
   23ILE    SC1  173   9.561   4.839  15.545 -0.0646  0.0901 -0.1373
   24VAL     BB  174   9.414   5.225  15.783 -0.1133  0.2903 -0.1143
   24VAL    SC1  175   9.658   5.327  15.783  0.1759 -0.3521 -0.0178
   25LYS     BB  176   9.163   5.300  15.950 -0.3186  0.0938 -0.3250
   25LYS    SC1  177   8.962   5.491  15.893  0.1089 -0.0621 -0.1324
   25LYS    SC2  178   8.842   5.621  15.699 -0.1590  0.1836  0.1736
   26ALA     BB  179   9.155   5.039  16.117  0.0745  0.3274  0.0833
   27PHE     BB  180   9.423   5.090  16.264  0.1952 -0.0200 -0.0081
   27PHE    SC1  181   9.678   4.943  16.235  0.1245 -0.0238  0.1026
   27PHE    SC2  182   9.922   4.937  16.119 -0.0333  0.1201 -0.2528
   27PHE    SC3  183   9.847   4.739  16.287  0.3286  0.0809 -0.1277
   28LYS     BB  184   9.361   5.363  16.396 -0.2512 -0.0837 -0.0725
   28LYS    SC1  185   9.269   5.678  16.296 -0.5707 -0.0759 -0.3253
   28LYS    SC2  186   9.001   5.764  16.346 -0.0925 -0.0717  0.0695
   29GLY     BB  187   9.122   5.286  16.578 -0.2087 -0.1361 -0.0386
   30ASN     BB  188   9.248   5.036  16.712 -0.0917  0.0086  0.1251
   30ASN    SC1  189   9.270   4.745  16.555  0.1409 -0.2325  0.0041
   31LYS     BB  190   9.497   5.157  16.853 -0.0392 -0.0599  0.0918
   31LYS    SC1  191   9.752   5.241  16.702 -0.4713  0.0626 -0.2247
   31LYS    SC2  192   9.986   5.311  16.899  0.1186  0.0734 -0.1564
   32ARG     BB  193   9.355   5.352  17.047 -0.4017 -0.1731 -0.0513
   32ARG    SC1  194   9.121   5.165  17.153  0.1528 -0.3884  0.0710
   32ARG    SC2  195   8.928   5.108  17.419 -0.2421  0.0745  0.1782
    1SER     BB  196   5.409   8.571  12.011  0.0096  0.0925  0.2135
    1SER    SC1  197   5.515   8.775  12.117 -0.0355 -0.2796 -0.1754
    2ILE     BB  198   5.223   8.338  12.095 -0.2200  0.1143 -0.2050
    2ILE    SC1  199   4.968   8.226  11.959 -0.2205 -0.0564 -0.0672
    3ILE     BB  200   5.419   8.232  12.310 -0.2514  0.2203 -0.1231
    3ILE    SC1  201   5.397   7.945  12.424 -0.1149  0.1797 -0.1974
    4GLY     BB  202   5.442   8.496  12.472  0.0185  0.0500  0.1259
    5ILE     BB  203   5.158   8.491  12.596  0.0010 -0.0335  0.0828
    5ILE    SC1  204   5.020   8.740  12.718 -0.0532  0.0042 -0.0553
    6ILE     BB  205   5.152   8.213  12.734 -0.0647 -0.0094  0.1293
    6ILE    SC1  206   4.914   8.019  12.695 -0.1206  0.0808  0.0161
    7MET     BB  207   5.385   8.265  12.932  0.1056  0.4525 -0.1755
    7MET    SC1  208   5.713   8.239  12.750  0.0344 -0.0724 -0.0243
    8GLY     BB  209   5.276   8.505  13.094 -0.1081  0.3620 -0.1815
    9ILE     BB  210   5.042   8.360  13.236  0.1287  0.2208  0.0760
    9ILE    SC1  211   4.765   8.222  13.214  0.1588  0.1766 -0.0277
   10LEU     BB  212   5.197   8.124  13.362  0.1926  0.1363 -0.1557
   10LEU    SC1  213   5.172   7.827  13.225  0.0421 -0.0061 -0.0112
   11GLY     BB  214   5.374   8.296  13.549  0.0467  0.3925 -0.2489
   12ASN     BB  215   5.166   8.430  13.736  0.0389  0.0061  0.0314
   12ASN    SC1  216   5.276   8.694  13.865  0.0892 -0.2724  0.3905
   13ILE     BB  217   5.042   8.191  13.890 -0.0433  0.0021 -0.0399
   13ILE    SC1  218   4.859   8.025  13.703 -0.2987  0.1306  0.0898
   14PRO     BB  219   5.014   8.264  14.210  0.0808  0.0882 -0.0480
   14PRO    SC1  220   4.699   8.255  14.276  0.3030  0.0736  0.1336
   15GLN     BB  221   5.162   8.434  14.451  0.1347 -0.0001 -0.0182
   15GLN    SC1  222   5.060   8.785  14.292  0.3199  0.1550 -0.3668
   16VAL     BB  223   4.926   8.461  14.650  0.1685  0.0142  0.0199
   16VAL    SC1  224   4.854   8.681  14.780 -0.1296 -0.0231 -0.0741
   17ILE     BB  225   4.910   8.191  14.801 -0.0465  0.0001 -0.0248
   17ILE    SC1  226   4.886   7.922  14.649  0.3207 -0.1063  0.0949
   18GLN     BB  227   5.195   8.202  14.924  0.0735  0.3557 -0.3166
   18GLN    SC1  228   5.421   7.902  15.113  0.0868  0.2191 -0.1619
   19ILE     BB  229   5.148   8.458  15.094 -0.0677  0.2369 -0.1729
   19ILE    SC1  230   5.359   8.660  14.990 -0.0636  0.1699 -0.2980
   20ILE     BB  231   4.908   8.351  15.258  0.1158 -0.1985 -0.1715
   20ILE    SC1  232   4.621   8.390  15.147  0.0255 -0.0551  0.1022
   21MET     BB  233   5.018   8.095  15.392 -0.0581 -0.0279  0.3219
   21MET    SC1  234   4.922   7.815  15.197 -0.1025 -0.0939 -0.0878
   22SER     BB  235   5.252   8.227  15.547  0.1584 -0.0574  0.0287
   22SER    SC1  236   5.456   8.298  15.406 -0.1202 -0.2331 -0.0487
   23ILE     BB  237   5.078   8.407  15.730  0.1022 -0.1452  0.0622
   23ILE    SC1  238   5.100   8.673  15.573 -0.0158 -0.1931 -0.0368
   24VAL     BB  239   4.926   8.178  15.874  0.0391  0.0732  0.3518
   24VAL    SC1  240   4.665   8.221  15.895 -0.0186 -0.0781  0.0113
   25LYS     BB  241   5.161   8.036  16.018 -0.0035 -0.2536  0.1111
   25LYS    SC1  242   5.318   7.840  15.776 -0.0728  0.2800 -0.1769
   25LYS    SC2  243   5.431   7.645  15.621 -0.0289  0.0297 -0.0740
   26ALA     BB  244   5.223   8.273  16.208  0.2316 -0.2573  0.0412
   27PHE     BB  245   4.947   8.308  16.345  0.2175  0.1492 -0.0767
   27PHE    SC1  246   4.856   8.565  16.206 -0.1421 -0.3715 -0.2183
   27PHE    SC2  247   4.934   8.763  16.040 -0.2342 -0.0634  0.0936
   27PHE    SC3  248   4.674   8.691  16.052 -0.1900 -0.2605 -0.0736
   28LYS     BB  249   4.922   8.020  16.457 -0.2797  0.1960 -0.0464
   28LYS    SC1  250   4.743   7.868  16.261 -0.1790  0.3386 -0.5519
   28LYS    SC2  251   4.655   7.605  16.297 -0.3421 -0.1087  0.2400
   29GLY     BB  252   5.195   7.983  16.600 -0.2461  0.1884 -0.1124
   30ASN     BB  253   5.167   8.189  16.830  0.2469 -0.0123  0.1427
   30ASN    SC1  254   5.390   8.326  16.932  0.0224  0.1699  0.0074
   31LYS     BB  255   4.912   8.065  16.954 -0.1075  0.3252 -0.2175
   31LYS    SC1  256   4.641   8.184  16.859  0.0297 -0.0727  0.2590
   31LYS    SC2  257   4.442   8.362  16.894  0.3573 -0.3407  0.2121
   32ARG     BB  258   5.024   7.793  17.052 -0.0400  0.2895 -0.3908
   32ARG    SC1  259   4.813   7.605  17.217 -0.0701  0.3222  0.1715
   32ARG    SC2  260   4.649   7.478  17.476 -0.0713  0.1308  0.0438
    1SER     BB  261   1.143  11.863  16.333  0.0505  0.0626 -0.2135
    1SER    SC1  262   1.064  11.964  16.533 -0.3516 -0.2105 -0.2937
    2ILE     BB  263   1.403  11.827  16.169  0.1003 -0.1000 -0.1016
    2ILE    SC1  264   1.565  11.755  15.914  0.1596  0.0055 -0.0943
    3ILE     BB  265   1.592  11.879  16.409  0.0381  0.1467 -0.1032
    3ILE    SC1  266   1.872  11.979  16.321  0.1369  0.1287  0.1789
    4GLY     BB  267   1.512  11.662  16.616  0.1858  0.0737 -0.1210
    5ILE     BB  268   1.564  11.423  16.425  0.0781 -0.0933  0.0555
    5ILE    SC1  269   1.439  11.309  16.166 -0.0645  0.0295  0.0687
    6ILE     BB  270   1.866  11.473  16.374  0.0453  0.1729  0.1044
    6ILE    SC1  271   1.944  11.480  16.074 -0.0097  0.1064  0.0880
    7MET     BB  272   1.965  11.460  16.668  0.2975 -0.2600  0.0093
    7MET    SC1  273   1.972  11.822  16.792 -0.2070 -0.0148  0.0610
    8GLY     BB  274   1.850  11.188  16.762  0.0876 -0.1030  0.2197
    9ILE     BB  275   1.972  11.005  16.543  0.0004  0.1010 -0.0044
    9ILE    SC1  276   1.845  10.986  16.261 -0.1056 -0.0129  0.0502
   10LEU     BB  277   2.270  11.088  16.566  0.0148  0.0459  0.0075
   10LEU    SC1  278   2.387  11.162  16.265 -0.2432  0.2321  0.0702
   11GLY     BB  279   2.309  11.036  16.870  0.0397  0.0247  0.0006
   12ASN     BB  280   2.247  10.732  16.871 -0.1380  0.0597  0.1464
   12ASN    SC1  281   1.974  10.659  16.992  0.0794  0.0966  0.2295
   13ILE     BB  282   2.493  10.633  16.710 -0.1063  0.0344  0.2099
   13ILE    SC1  283   2.696  10.854  16.631 -0.2879  0.0432 -0.2632
   14PRO     BB  284   2.466  10.535  16.397  0.0334  0.0987  0.1770
   14PRO    SC1  285   2.277  10.673  16.231  0.2064  0.0812  0.2746
   15GLN     BB  286   2.701  10.368  16.237 -0.2156 -0.2199  0.1308
   15GLN    SC1  287   2.677  10.108  16.518  0.0727 -0.1179  0.3285
   16VAL     BB  288   2.818  10.275  15.965 -0.0213  0.0469  0.1180
   16VAL    SC1  289   2.690  10.330  15.740 -0.0028  0.2630  0.1586
   17ILE     BB  290   3.106  10.383  15.999 -0.0893  0.1988  0.2191
   17ILE    SC1  291   3.237  10.624  15.853  0.2136  0.0070  0.1650
   18GLN     BB  292   3.156  10.231  16.265  0.1193  0.1280  0.1415
   18GLN    SC1  293   3.396  10.221  16.564 -0.0671  0.0332  0.1669
   19ILE     BB  294   3.130   9.943  16.154  0.0563  0.0923  0.2478
   19ILE    SC1  295   2.840   9.839  16.119  0.0967 -0.0252  0.2581
   20ILE     BB  296   3.361   9.941  15.947 -0.2311 -0.0907 -0.0825
   20ILE    SC1  297   3.377  10.135  15.706  0.1715 -0.0037  0.0065
   21MET     BB  298   3.572  10.007  16.164 -0.2342  0.0321 -0.1162
   21MET    SC1  299   3.876  10.112  15.926  0.0109  0.1484  0.1639
   22SER     BB  300   3.507   9.767  16.350  0.1142  0.0358  0.0170
   22SER    SC1  301   3.547   9.743  16.631 -0.2133  0.1803  0.2943
   23ILE     BB  302   3.551   9.527  16.159 -0.0772  0.1310 -0.1494
   23ILE    SC1  303   3.363   9.321  16.025  0.0415 -0.0057 -0.1085
   24VAL     BB  304   3.853   9.567  16.105  0.0216 -0.1869  0.1323
   24VAL    SC1  305   3.909   9.460  15.869  0.1107  0.0357  0.0498
   25LYS     BB  306   3.954   9.562  16.398  0.2888 -0.0498  0.0460
   25LYS    SC1  307   4.052   9.920  16.451  0.0402 -0.0640  0.0026
   25LYS    SC2  308   3.907  10.140  16.432 -0.1523  0.0923  0.0490
   26ALA     BB  309   3.878   9.273  16.478  0.0820  0.0395  0.1786
   27PHE     BB  310   4.028   9.100  16.269 -0.2064 -0.0770  0.0613
   27PHE    SC1  311   3.825   8.996  16.088 -0.3077  0.1162  0.1722
   27PHE    SC2  312   3.573   8.947  16.007 -0.3205  0.1644  0.1827
   27PHE    SC3  313   3.768   8.984  15.825 -0.2911 -0.0248  0.1747
   28LYS     BB  314   4.315   9.179  16.356 -0.0529 -0.2583 -0.2621
   28LYS    SC1  315   4.611   9.102  16.306 -0.2058  0.3060 -0.1526
   28LYS    SC2  316   4.911   9.074  16.381 -0.0684  0.3462  0.1235
   29GLY     BB  317   4.300   9.102  16.656  0.0076  0.0393 -0.1789
   30ASN     BB  318   4.222   8.805  16.617  0.1004 -0.0041 -0.0418
   30ASN    SC1  319   4.052   8.734  16.903 -0.2014 -0.1513 -0.3111
   31LYS     BB  320   4.479   8.687  16.489  0.0790 -0.3318  0.2027
   31LYS    SC1  321   4.456   8.404  16.412 -0.0163 -0.0407  0.0966
   31LYS    SC2  322   4.341   8.159  16.388 -0.3004  0.3069  0.0102
   32ARG     BB  323   4.693   8.756  16.702  0.0730  0.0347  0.0968
   32ARG    SC1  324   4.982   8.694  16.705 -0.2736 -0.2429  0.1633
   32ARG    SC2  325   5.252   8.620  16.577  0.2462 -0.0990 -0.2025
    1SER     BB  326  12.314   1.714  16.197  0.1230 -0.0252 -0.2622
    1SER    SC1  327  12.415   1.879  16.384  0.0974 -0.0051  0.0237
    2ILE     BB  328  12.043   1.768  16.056  0.0977  0.0065 -0.2016
    2ILE    SC1  329  12.094   1.736  15.752 -0.0839 -0.0614 -0.2260
    3ILE     BB  330  11.859   1.626  16.260  0.1536  0.0523 -0.1186
    3ILE    SC1  331  11.595   1.471  16.212  0.0530  0.1288  0.1686
    4GLY     BB  332  11.927   1.783  16.519 -0.1430  0.0004 -0.0058
    5ILE     BB  333  11.842   2.065  16.423 -0.1083  0.0272  0.0418
    5ILE    SC1  334  12.070   2.235  16.300 -0.0048 -0.3148 -0.2591
    6ILE     BB  335  11.542   2.006  16.373 -0.0760 -0.0346 -0.0839
    6ILE    SC1  336  11.517   1.910  16.079  0.0602 -0.1018 -0.0745
    7MET     BB  337  11.433   1.957  16.659  0.0318 -0.0924 -0.0526
    7MET    SC1  338  11.482   1.590  16.661  0.1006  0.0018 -0.1627
    8GLY     BB  339  11.498   2.229  16.792 -0.3294 -0.1357  0.2282
    9ILE     BB  340  11.331   2.406  16.600 -0.1926 -0.1064  0.1347
    9ILE    SC1  341  11.573   2.556  16.478 -0.1683  0.0524  0.3724
   10LEU     BB  342  11.060   2.272  16.666 -0.2402  0.0044  0.1664
   10LEU    SC1  343  11.029   2.207  16.315  0.1916  0.3001 -0.5396
   11GLY     BB  344  11.030   2.302  16.973  0.0412 -0.1237  0.2098
   12ASN     BB  345  11.027   2.611  16.997 -0.0209 -0.1043 -0.0245
   12ASN    SC1  346  11.171   2.704  17.249  0.1535 -0.2592  0.0833
   13ILE     BB  347  10.775   2.684  16.831  0.1018  0.1305 -0.1120
   13ILE    SC1  348  10.563   2.463  16.871 -0.0442  0.1681 -0.6174
   14PRO     BB  349  10.799   2.877  16.564  0.3063  0.1317 -0.0948
   14PRO    SC1  350  11.031   2.804  16.408 -0.2418  0.2354  0.3536
   15GLN     BB  351  10.653   3.130  16.411  0.5761  0.1738 -0.2902
   15GLN    SC1  352  11.011   3.311  16.404  0.0248 -0.2320  0.1676
   16VAL     BB  353  10.434   3.066  16.200  0.1584 -0.0442  0.1878
   16VAL    SC1  354  10.457   3.204  15.975 -0.1560 -0.1583  0.0801
   17ILE     BB  355  10.186   3.021  16.380  0.0794  0.1107  0.1194
   17ILE    SC1  356  10.225   2.766  16.553 -0.0675  0.0326  0.0397
   18GLN     BB  357  10.153   3.299  16.514 -0.2990  0.1174  0.0228
   18GLN    SC1  358   9.864   3.337  16.821 -0.3597 -0.2883 -0.0196
   19ILE     BB  359  10.119   3.496  16.277 -0.1599  0.1769  0.0517
   19ILE    SC1  360  10.189   3.788  16.199 -0.0576  0.1973  0.2134
   20ILE     BB  361   9.871   3.375  16.136 -0.1303 -0.1267  0.2512
   20ILE    SC1  362   9.878   3.162  15.911  0.3771  0.0264  0.1094
   21MET     BB  363   9.684   3.358  16.383 -0.2106  0.0620  0.2050
   21MET    SC1  364   9.744   2.926  16.535 -0.2332 -0.4065 -0.0336
   22SER     BB  365   9.653   3.658  16.456  0.0487  0.1774 -0.1307
   22SER    SC1  366   9.580   3.797  16.678  0.0365  0.2097  0.0932
   23ILE     BB  367   9.516   3.767  16.200 -0.3182  0.2165  0.0749
   23ILE    SC1  368   9.749   3.940  16.091  0.0012 -0.2133  0.0477
   24VAL     BB  369   9.264   3.588  16.182 -0.2208  0.0899 -0.0541
   24VAL    SC1  370   9.274   3.406  15.990  0.2234  0.1019 -0.0520
   25LYS     BB  371   9.131   3.627  16.459  0.0073 -0.1594  0.0954
   25LYS    SC1  372   9.270   3.414  16.662  0.5179 -0.1194  0.0885
   25LYS    SC2  373   9.359   3.307  16.902 -0.1632 -0.2401 -0.0618
   26ALA     BB  374   9.086   3.933  16.438 -0.0603 -0.1622  0.1914
   27PHE     BB  375   8.892   3.941  16.197  0.1521  0.0172  0.0228
   27PHE    SC1  376   9.110   4.007  15.991 -0.1657  0.0914 -0.1130
   27PHE    SC2  377   9.138   4.143  15.759 -0.0410 -0.0666 -0.1923
   27PHE    SC3  378   9.138   3.873  15.759  0.2092 -0.0711  0.0180
   28LYS     BB  379   8.666   3.760  16.306  0.0928  0.0970  0.0336
   28LYS    SC1  380   8.401   3.591  16.270  0.1638 -0.4682  0.1731
   28LYS    SC2  381   8.156   3.465  16.326 -0.1709  0.1121  0.2000
   29GLY     BB  382   8.589   3.906  16.568 -0.4635  0.0564 -0.0943
   30ASN     BB  383   8.540   4.184  16.440  0.0135  0.1427 -0.1069
   30ASN    SC1  384   8.539   4.400  16.673  0.0432  0.0266  0.0939
   31LYS     BB  385   8.330   4.099  16.229 -0.1803  0.1635  0.0745
   31LYS    SC1  386   8.180   4.175  15.947  0.2132 -0.0331 -0.5337
   31LYS    SC2  387   7.992   4.163  15.748 -0.2542  0.1790 -0.4379
   32ARG     BB  388   8.126   3.975  16.426 -0.1081  0.0236  0.0622
   32ARG    SC1  389   8.105   4.125  16.720  0.1391 -0.0234  0.1482
   32ARG    SC2  390   7.993   4.349  16.957 -0.0249  0.2957 -0.0878
    1SER     BB  391  12.297  11.425  12.498 -0.0206 -0.1742  0.1731
    1SER    SC1  392  12.430  11.337  12.332  0.0525 -0.0740 -0.1070
    2ILE     BB  393  12.031  11.572  12.559  0.1209  0.1604  0.0128
    2ILE    SC1  394  12.001  11.713  12.834 -0.0483 -0.2595  0.2198
    3ILE     BB  395  11.920  11.582  12.270 -0.0132  0.0493  0.0589
    3ILE    SC1  396  11.687  11.786  12.263  0.1532  0.2382 -0.3088
    4GLY     BB  397  11.920  11.279  12.201 -0.0246  0.0023  0.2595
    5ILE     BB  398  11.759  11.141  12.427 -0.0251  0.0088  0.2631
    5ILE    SC1  399  11.951  11.070  12.661 -0.0245 -0.1629  0.2118
    6ILE     BB  400  11.505  11.319  12.420  0.0364  0.0895 -0.0574
    6ILE    SC1  401  11.512  11.521  12.654 -0.3798 -0.0709  0.1032
    7MET     BB  402  11.408  11.291  12.127  0.0860 -0.0737 -0.0591
    7MET    SC1  403  11.240  11.623  12.155 -0.3400  0.0192 -0.1162
    8GLY     BB  404  11.369  10.983  12.126  0.0306 -0.0671 -0.1949
    9ILE     BB  405  11.151  10.952  12.345 -0.0161  0.1893 -0.2019
    9ILE    SC1  406  11.295  10.866  12.607 -0.0055  0.2949 -0.1724
   10LEU     BB  407  10.942  11.152  12.234 -0.2682 -0.0301 -0.1311
   10LEU    SC1  408  10.710  11.208  12.459 -0.1443 -0.1338  0.1884
   11GLY     BB  409  10.879  10.996  11.974 -0.1210 -0.0502 -0.1558
   12ASN     BB  410  10.793  10.718  12.079  0.1922 -0.0375  0.1505
   12ASN    SC1  411  11.008  10.526  11.989  0.0096  0.3785 -0.0120
   13ILE     BB  412  10.561  10.800  12.268  0.0763 -0.0200  0.0022
   13ILE    SC1  413  10.313  10.954  12.164  0.0861  0.0345  0.0597
   14PRO     BB  414  10.608  10.681  12.572  0.0083 -0.0967 -0.0169
   14PRO    SC1  415  10.722  10.795  12.804 -0.2213  0.3752  0.1529
   15GLN     BB  416  10.629  10.357  12.632  0.1362 -0.0391  0.2634
   15GLN    SC1  417  10.700  10.247  12.248  0.0176 -0.0472 -0.1006
   16VAL     BB  418  10.490  10.208  12.866 -0.1786 -0.1430  0.0172
   16VAL    SC1  419  10.571  10.164  13.115  0.3510  0.1165 -0.0941
   17ILE     BB  420  10.198  10.308  12.843 -0.1537 -0.0703  0.0156
   17ILE    SC1  421  10.251  10.610  12.890  0.0661 -0.0462 -0.3466
   18GLN     BB  422  10.146  10.221  12.550 -0.0837 -0.0373 -0.0069
   18GLN    SC1  423  10.091  10.499  12.250 -0.1710  0.0511 -0.0001
   19ILE     BB  424  10.195   9.915  12.556 -0.0859 -0.0446 -0.2550
   19ILE    SC1  425  10.501   9.884  12.517  0.0035  0.3796  0.0398
   20ILE     BB  426  10.009   9.813  12.782  0.0435 -0.2040 -0.2190
   20ILE    SC1  427  10.184   9.817  13.038  0.0284 -0.0882 -0.2104
   21MET     BB  428   9.749   9.928  12.658 -0.0217 -0.1511 -0.0365
   21MET    SC1  429   9.628  10.174  12.906  0.2098  0.1574 -0.1349
   22SER     BB  430   9.750   9.766  12.394 -0.1462 -0.1351 -0.0471
   22SER    SC1  431   9.800   9.940  12.212  0.1218 -0.0570  0.3125
   23ILE     BB  432   9.767   9.480  12.511 -0.0128 -0.0275  0.2041
   23ILE    SC1  433   9.983   9.313  12.657 -0.1098 -0.2096  0.1440
   24VAL     BB  434   9.505   9.495  12.677 -0.1723  0.1643 -0.0562
   24VAL    SC1  435   9.569   9.577  12.921  0.1685 -0.0375 -0.0706
   25LYS     BB  436   9.299   9.549  12.452 -0.2441 -0.0491 -0.0441
   25LYS    SC1  437   9.220   9.829  12.463  0.2379 -0.2893 -0.1201
   25LYS    SC2  438   9.352  10.102  12.513  0.1418  0.2230  0.2912
   26ALA     BB  439   9.362   9.296  12.285 -0.1419 -0.0701  0.0253
   27PHE     BB  440   9.292   9.061  12.474 -0.0607 -0.0224  0.1154
   27PHE    SC1  441   9.477   9.004  12.729  0.0296 -0.2298 -0.2866
   27PHE    SC2  442   9.401   8.998  12.988 -0.0689  0.1277 -0.3024
   27PHE    SC3  443   9.663   8.983  12.924 -0.0432  0.0508 -0.1831
   28LYS     BB  444   8.989   9.098  12.529 -0.0989 -0.2496  0.0656
   28LYS    SC1  445   8.952   8.883  12.778 -0.0480  0.0554  0.2545
   28LYS    SC2  446   8.696   8.752  12.788 -0.0360  0.0825 -0.2289
   29GLY     BB  447   8.891   9.123  12.236 -0.0013 -0.0282  0.0504
   30ASN     BB  448   8.992   8.845  12.146  0.0023 -0.0501  0.1217
   30ASN    SC1  449   8.967   8.893  11.803 -0.0140  0.0343 -0.0551
   31LYS     BB  450   8.821   8.649  12.316  0.2319 -0.1909  0.1946
   31LYS    SC1  451   8.865   8.375  12.377  0.0992 -0.1235  0.1945
   31LYS    SC2  452   8.689   8.150  12.431  0.2703 -0.0143 -0.3005
   32ARG     BB  453   8.536   8.722  12.218  0.2930 -0.2896 -0.0651
   32ARG    SC1  454   8.447   8.891  11.973 -0.0101  0.2965 -0.1381
   32ARG    SC2  455   8.485   8.761  11.664  0.1282  0.0966 -0.0347
    1SER     BB  456   1.089   2.706  12.774 -0.0914  0.0764 -0.2114
    1SER    SC1  457   1.050   2.478  12.665  0.0437 -0.1808  0.1667
    2ILE     BB  458   1.364   2.739  12.915 -0.1411  0.0452 -0.1062
    2ILE    SC1  459   1.573   2.857  13.111  0.1026 -0.0698 -0.2914
    3ILE     BB  460   1.555   2.648  12.688  0.0039  0.0114  0.0284
    3ILE    SC1  461   1.834   2.544  12.775  0.0378 -0.0246 -0.1210
    4GLY     BB  462   1.484   2.853  12.467 -0.0356 -0.3012 -0.2568
    5ILE     BB  463   1.572   3.110  12.617 -0.2892 -0.3456 -0.0243
    5ILE    SC1  464   1.483   3.313  12.833  0.2215 -0.1393  0.0058
    6ILE     BB  465   1.872   3.034  12.628 -0.1255  0.2617  0.0644
    6ILE    SC1  466   1.974   3.005  12.919  0.1652  0.2550 -0.0349
    7MET     BB  467   1.941   3.026  12.326 -0.1279  0.1026  0.0675
    7MET    SC1  468   2.092   2.661  12.357  0.0582  0.2202  0.0094
    8GLY     BB  469   1.842   3.311  12.258 -0.0802  0.0555 -0.2119
    9ILE     BB  470   2.017   3.483  12.447  0.0494 -0.3879  0.0867
    9ILE    SC1  471   1.987   3.491  12.756 -0.2370 -0.0158  0.0561
   10LEU     BB  472   2.303   3.411  12.350  0.0769 -0.0384 -0.1104
   10LEU    SC1  473   2.407   3.158  12.440  0.1851  0.2848 -0.0136
   11GLY     BB  474   2.292   3.489  12.050  0.1943  0.1504 -0.0672
   12ASN     BB  475   2.219   3.789  12.084 -0.0531  0.1060 -0.1828
   12ASN    SC1  476   1.934   3.873  12.141  0.1028 -0.0913 -0.1779
   13ILE     BB  477   2.452   3.884  12.264 -0.1196  0.2214 -0.1572
   13ILE    SC1  478   2.709   3.966  12.112  0.1100 -0.1370  0.0241
   14PRO     BB  479   2.379   3.872  12.586  0.2679 -0.2211 -0.0743
   14PRO    SC1  480   2.467   3.704  12.774 -0.4140  0.2138  0.0352
   15GLN     BB  481   2.379   4.188  12.680 -0.0211 -0.3244  0.2990
   15GLN    SC1  482   2.161   4.305  12.405  0.1492  0.0409  0.0759
   16VAL     BB  483   2.612   4.221  12.881  0.0349  0.1761  0.1649
   16VAL    SC1  484   2.611   4.148  13.136 -0.3590  0.1162  0.1516
   17ILE     BB  485   2.833   4.105  12.697 -0.1836  0.1556 -0.0919
   17ILE    SC1  486   2.912   3.850  12.855 -0.1901  0.0456 -0.2641
   18GLN     BB  487   2.854   4.336  12.492  0.1197  0.0887 -0.1406
   18GLN    SC1  488   2.687   4.414  12.188 -0.1701 -0.2616  0.0527
   19ILE     BB  489   2.896   4.570  12.690 -0.0730  0.2073 -0.2366
   19ILE    SC1  490   2.840   4.852  12.806 -0.2166  0.0454  0.0992
   20ILE     BB  491   3.175   4.496  12.805 -0.1821  0.0768 -0.0502
   20ILE    SC1  492   3.116   4.322  13.055 -0.0428 -0.0792 -0.1235
   21MET     BB  493   3.329   4.489  12.536  0.1724 -0.0557  0.1501
   21MET    SC1  494   3.422   4.124  12.556 -0.2818 -0.3223  0.1565
   22SER     BB  495   3.256   4.774  12.439  0.1426 -0.1424 -0.0895
   22SER    SC1  496   3.095   4.775  12.208  0.2802 -0.0176  0.1529
   23ILE     BB  497   3.387   4.925  12.676  0.0375  0.0569 -0.1562
   23ILE    SC1  498   3.318   5.189  12.824  0.0481  0.0620 -0.1604
   24VAL     BB  499   3.682   4.831  12.663  0.0512  0.0674  0.0475
   24VAL    SC1  500   3.764   4.587  12.727  0.1109  0.1157  0.1563
   25LYS     BB  501   3.750   4.896  12.367 -0.3215  0.0791 -0.0405
   25LYS    SC1  502   3.710   4.718  12.128 -0.2831 -0.0994  0.0356
   25LYS    SC2  503   3.526   4.515  12.082  0.0469  0.0289 -0.1793
   26ALA     BB  504   3.704   5.202  12.379  0.1119  0.1513 -0.0607
   27PHE     BB  505   3.895   5.268  12.614  0.0148 -0.2253  0.1308
   27PHE    SC1  506   3.902   5.498  12.835 -0.4603  0.0789 -0.0622
   27PHE    SC2  507   3.834   5.481  13.096 -0.4743  0.0177 -0.0696
   27PHE    SC3  508   4.007   5.671  13.013 -0.0408 -0.2995  0.0750
   28LYS     BB  509   4.155   5.176  12.474  0.1419  0.1443  0.1126
   28LYS    SC1  510   4.232   4.887  12.615 -0.3523 -0.0140  0.1883
   28LYS    SC2  511   4.199   4.682  12.534 -0.2519 -0.0704  0.3487
   29GLY     BB  512   4.136   5.368  12.232 -0.1257  0.0218  0.0332
   30ASN     BB  513   4.142   5.640  12.381  0.1818  0.0639 -0.0513
   30ASN    SC1  514   3.911   5.852  12.453 -0.4543  0.2250  0.0111
   31LYS     BB  515   4.419   5.634  12.521  0.1839  0.2167 -0.0462
   31LYS    SC1  516   4.439   5.925  12.623  0.1307 -0.0518  0.0403
   31LYS    SC2  517   4.565   6.101  12.557  0.0584 -0.1368 -0.0924
   32ARG     BB  518   4.601   5.633  12.271  0.1246 -0.0217 -0.0910
   32ARG    SC1  519   4.461   5.627  12.004 -0.0615 -0.0212  0.1974
   32ARG    SC2  520   4.247   5.645  11.806  0.0303 -0.0876  0.3113
   33DOPC   NC3  521   4.675  12.795  16.666 -0.0023 -0.1028  0.0875
   33DOPC   PO4  522   4.408  12.413  16.640 -0.1324  0.0477  0.0431
   33DOPC   GL1  523   4.140  12.507  16.367  0.1858  0.3384  0.0512
   33DOPC   GL2  524   4.315  12.515  15.975 -0.1038  0.0660 -0.1663
   33DOPC   C1A  525   3.812  12.436  15.999  0.1436  0.0051 -0.0493
   33DOPC   D2A  526   3.441  12.708  15.887  0.2319  0.0743 -0.1420
   33DOPC   C3A  527   3.419  13.014  15.547  0.0445  0.0606  0.0915
   33DOPC   C4A  528   3.624  13.038  15.133  0.0674  0.1135  0.1198
   33DOPC   C1B  529   4.401  12.575  15.645  0.1258  0.2181  0.1070
   33DOPC   D2B  530   4.303  12.377  15.316 -0.1397 -0.3023  0.1675
   33DOPC   C3B  531   4.640  12.525  15.021 -0.2420  0.0569  0.2089
   33DOPC   C4B  532   5.093  12.605  14.903 -0.0596  0.0537 -0.1140
   34DOPC   NC3  533   1.212  12.860  16.690 -0.2135 -0.0141 -0.2250
   34DOPC   PO4  534   1.097  12.427  16.457  0.1787 -0.1604  0.0289
   34DOPC   GL1  535   0.951  12.225  16.030 -0.1249  0.0031 -0.1006
   34DOPC   GL2  536   0.803  11.930  15.867 -0.2502  0.0570  0.2877
   34DOPC   C1A  537   1.252  12.163  15.721  0.1031 -0.1378 -0.0829
   34DOPC   D2A  538   1.450  12.158  15.325 -0.1322  0.1522 -0.3983
   34DOPC   C3A  539   1.526  11.748  15.416 -0.0496 -0.3825 -0.0343
   34DOPC   C4A  540   1.626  11.344  15.616 -0.0760  0.2622  0.1964
   34DOPC   C1B  541   1.009  11.769  15.595  0.0886 -0.0765 -0.1903
   34DOPC   D2B  542   1.105  11.419  15.358 -0.4012  0.1683  0.3361
   34DOPC   C3B  543   0.856  11.254  14.962 -0.0109  0.4003 -0.0294
   34DOPC   C4B  544   0.700  11.271  14.576 -0.0841  0.1701  0.0117
   35DOPC   NC3  545   2.004   0.913  15.940  0.3322 -0.2226  0.0435
   35DOPC   PO4  546   2.302   0.912  16.274 -0.2751  0.1613  0.0502
   35DOPC   GL1  547   2.397   0.659  15.776  0.1312 -0.0314 -0.0700
   35DOPC   GL2  548   2.510   0.393  15.885 -0.1307 -0.2420  0.0853
   35DOPC   C1A  549   2.488   0.813  15.278  0.1878  0.0478  0.2858
   35DOPC   D2A  550   2.666   0.345  15.079 -0.0497 -0.0205 -0.2627
   35DOPC   C3A  551   2.386   0.137  14.869  0.0777  0.0369 -0.0494
   35DOPC   C4A  552   2.154   0.053  14.503 -0.1048  0.0247 -0.1367
   35DOPC   C1B  553   2.505   0.059  15.568  0.0309 -0.4252 -0.0129
   35DOPC   D2B  554   2.818  -0.125  15.140 -0.0344  0.1221 -0.1674
   35DOPC   C3B  555   3.154  -0.523  15.010 -0.1687 -0.0183  0.0810
   35DOPC   C4B  556   3.536  -0.683  14.822  0.2477 -0.0958 -0.2661
   36DOPC   NC3  557   6.710   4.813  14.674 -0.5913 -0.0673  0.1646
   36DOPC   PO4  558   7.048   4.540  14.591 -0.2902 -0.1868  0.1620
   36DOPC   GL1  559   7.145   4.129  14.859 -0.3409  0.0510  0.0210
   36DOPC   GL2  560   7.313   4.041  15.052 -0.1224 -0.0078 -0.0763
   36DOPC   C1A  561   7.000   3.684  14.908 -0.1377  0.0053 -0.1364
   36DOPC   D2A  562   6.883   3.367  15.043 -0.1755 -0.3627  0.2477
   36DOPC   C3A  563   7.116   2.971  15.267  0.1904 -0.0647 -0.0427
   36DOPC   C4A  564   7.263   2.590  15.403  0.1049 -0.0100 -0.2198
   36DOPC   C1B  565   7.534   3.832  14.830  0.2792  0.1240 -0.1048
   36DOPC   D2B  566   7.813   3.620  14.793 -0.1152 -0.0469 -0.2627
   36DOPC   C3B  567   7.867   3.237  14.796  0.1298  0.3780 -0.0741
   36DOPC   C4B  568   8.111   3.021  14.489  0.0949 -0.1044  0.1471
   37DOPC   NC3  569   7.691   0.806  16.535 -0.1323  0.1198  0.3909
   37DOPC   PO4  570   7.726   0.391  16.165 -0.0527 -0.2921 -0.0053
   37DOPC   GL1  571   8.116   0.630  16.084 -0.5756 -0.1334 -0.1014
   37DOPC   GL2  572   8.049   0.978  16.223 -0.1423 -0.1925  0.1927
   37DOPC   C1A  573   8.463   0.937  15.910  0.1390 -0.1985  0.3624
   37DOPC   D2A  574   8.948   1.134  15.937 -0.2136  0.0994 -0.1183
   37DOPC   C3A  575   8.724   1.550  15.847 -0.0156 -0.0363  0.1483
   37DOPC   C4A  576   8.679   1.920  15.523  0.0600 -0.0008 -0.1063
   37DOPC   C1B  577   7.904   0.981  15.828  0.1323  0.2727  0.0340
   37DOPC   D2B  578   7.866   0.919  15.371 -0.0559  0.2022 -0.2832
   37DOPC   C3B  579   7.810   1.195  15.010  0.2902  0.1111 -0.2992
   37DOPC   C4B  580   7.604   1.329  14.633 -0.0308  0.2598 -0.1997
   38DOPC   NC3  581   8.090   6.783  14.167  0.3364 -0.0661  0.0695
   38DOPC   PO4  582   8.460   7.029  13.971  0.2217 -0.2922 -0.1974
   38DOPC   GL1  583   8.733   7.094  14.310 -0.0502  0.2585 -0.0544
   38DOPC   GL2  584   9.092   7.154  14.296  0.4072 -0.1965 -0.0746
   38DOPC   C1A  585   8.862   7.204  14.717 -0.0152 -0.1609  0.1806
   38DOPC   D2A  586   9.065   6.950  14.915 -0.1790  0.1742  0.0154
   38DOPC   C3A  587   9.486   7.029  15.013 -0.1147  0.0084  0.1332
   38DOPC   C4A  588   9.857   7.332  14.849  0.0121  0.2003  0.0548
   38DOPC   C1B  589   9.487   7.192  14.355 -0.0215 -0.3973  0.0573
   38DOPC   D2B  590   9.685   7.538  14.363 -0.1684  0.1763  0.0185
   38DOPC   C3B  591   9.951   7.807  14.627  0.1583  0.2084 -0.0413
   38DOPC   C4B  592  10.111   7.989  15.031  0.0438  0.4799  0.0088
   39DOPC   NC3  593   3.828   7.704  16.491 -0.2337  0.1829  0.3206
   39DOPC   PO4  594   4.206   7.581  16.470  0.0852  0.1879 -0.0155
   39DOPC   GL1  595   3.902   7.653  15.958 -0.0730 -0.2531 -0.0163
   39DOPC   GL2  596   3.921   7.962  15.902 -0.1336 -0.0840  0.0878
   39DOPC   C1A  597   3.700   7.498  15.698 -0.0241 -0.1530  0.0248
   39DOPC   D2A  598   3.571   7.702  15.381  0.0970 -0.1136 -0.0474
   39DOPC   C3A  599   3.258   7.776  15.032  0.2032  0.2177  0.0227
   39DOPC   C4A  600   2.989   8.142  14.924  0.0575 -0.2650  0.0799
   39DOPC   C1B  601   4.184   8.252  15.682 -0.0102 -0.4229  0.3712
   39DOPC   D2B  602   4.040   8.662  15.545  0.3537  0.2280  0.0697
   39DOPC   C3B  603   4.239   8.925  15.084 -0.0598  0.0687  0.0688
   39DOPC   C4B  604   4.418   8.851  14.646  0.0874  0.1602 -0.2425
   40DOPC   NC3  605   1.152   9.546  16.603 -0.1298  0.0543 -0.0953
   40DOPC   PO4  606   1.319   9.150  16.791 -0.0775  0.1045  0.0157
   40DOPC   GL1  607   1.307   9.133  16.285  0.0825  0.2790 -0.0954
   40DOPC   GL2  608   1.436   8.866  16.130  0.3551 -0.0851 -0.3708
   40DOPC   C1A  609   1.417   9.353  15.851  0.0580  0.0348  0.0091
   40DOPC   D2A  610   1.338   9.327  15.451 -0.0466  0.0881 -0.1551
   40DOPC   C3A  611   1.305   8.943  15.222  0.1855 -0.1540 -0.2641
   40DOPC   C4A  612   1.412   8.761  14.881 -0.1680  0.0692  0.0839
   40DOPC   C1B  613   1.734   8.912  15.730 -0.2454  0.0749 -0.0019
   40DOPC   D2B  614   1.798   9.083  15.321 -0.1656  0.1863 -0.2558
   40DOPC   C3B  615   2.022   8.996  14.913 -0.1359  0.2346 -0.3225
   40DOPC   C4B  616   1.679   9.059  14.575 -0.0885 -0.2254  0.1272
   41DOPC   NC3  617  12.339   3.301  16.649 -0.0226  0.0594  0.0869
   41DOPC   PO4  618  12.548   3.119  16.333 -0.1954 -0.0447  0.0730
   41DOPC   GL1  619  12.398   2.959  15.999  0.4925  0.1129  0.3100
   41DOPC   GL2  620  12.247   2.589  16.000  0.0352 -0.1376 -0.0345
   41DOPC   C1A  621  12.160   3.295  15.637 -0.2466  0.2783  0.2713
   41DOPC   D2A  622  12.092   3.576  15.365  0.0374  0.0668  0.0487
   41DOPC   C3A  623  11.942   3.299  14.975 -0.2721 -0.1324  0.1072
   41DOPC   C4A  624  11.507   3.125  14.826  0.1691 -0.1715  0.3910
   41DOPC   C1B  625  12.128   2.779  15.546 -0.0003  0.1504  0.1059
   41DOPC   D2B  626  12.067   2.824  15.026 -0.1367 -0.1041 -0.0608
   41DOPC   C3B  627  11.789   2.607  14.704  0.2571 -0.0093  0.2899
   41DOPC   C4B  628  11.354   2.592  14.482 -0.2507  0.3186  0.1567
   42DOPC   NC3  629  13.220   1.408  16.305  0.1274 -0.2121  0.0327
   42DOPC   PO4  630  13.312   1.885  16.436 -0.1342  0.0098 -0.0349
   42DOPC   GL1  631  13.464   1.810  15.980  0.0176 -0.1375 -0.0252
   42DOPC   GL2  632  13.743   1.957  15.904  0.2030 -0.1560  0.0932
   42DOPC   C1A  633  13.303   1.939  15.584  0.1166  0.2169  0.2913
   42DOPC   D2A  634  13.473   1.890  15.095  0.2648  0.2663 -0.2362
   42DOPC   C3A  635  13.304   1.739  14.606 -0.0115 -0.1097 -0.0215
   42DOPC   C4A  636  13.112   1.698  14.188 -0.0487  0.1015  0.1134
   42DOPC   C1B  637  13.854   1.735  15.421 -0.2315  0.3362 -0.2064
   42DOPC   D2B  638  14.208   1.692  15.023 -0.0488  0.0950 -0.1657
   42DOPC   C3B  639  14.588   1.921  14.985 -0.0402  0.0779  0.3066
   42DOPC   C4B  640  15.064   1.868  14.935 -0.5610 -0.2714  0.1519
   43DOPC   NC3  641  12.319   8.465  15.820  0.0722  0.3042  0.0005
   43DOPC   PO4  642  12.234   8.903  15.824 -0.0973 -0.0166  0.2778
   43DOPC   GL1  643  12.459   8.852  15.486 -0.1071  0.3408  0.2009
   43DOPC   GL2  644  12.705   8.720  15.464  0.0813 -0.1165  0.1573
   43DOPC   C1A  645  12.281   8.810  15.092 -0.0912  0.1577  0.2480
   43DOPC   D2A  646  12.277   8.555  14.604  0.3802  0.0193  0.0778
   43DOPC   C3A  647  12.177   8.131  14.672 -0.0105  0.2078 -0.2533
   43DOPC   C4A  648  12.181   7.758  14.971  0.2479  0.3400 -0.0680
   43DOPC   C1B  649  12.796   9.117  15.216  0.1455  0.1935  0.2027
   43DOPC   D2B  650  12.823   9.513  15.340  0.0795  0.2021  0.0803
   43DOPC   C3B  651  12.439   9.720  15.437  0.0682 -0.1576  0.1599
   43DOPC   C4B  652  12.569  10.099  15.617  0.3856 -0.0212  0.1001
   44DOPC   NC3  653   7.309  13.199  16.149 -0.0443  0.0527 -0.1082
   44DOPC   PO4  654   7.677  12.937  16.183  0.0754 -0.0492  0.2905
   44DOPC   GL1  655   7.582  12.801  15.817  0.1677  0.1139  0.2280
   44DOPC   GL2  656   7.288  12.937  15.739  0.1087 -0.0200 -0.2138
   44DOPC   C1A  657   7.499  13.086  15.349  0.0584  0.0349  0.0330
   44DOPC   D2A  658   7.235  13.174  14.960 -0.4792  0.1295  0.1824
   44DOPC   C3A  659   7.500  13.078  14.558 -0.4791  0.1585  0.2155
   44DOPC   C4A  660   7.549  13.105  14.177 -0.2878  0.1641  0.3067
   44DOPC   C1B  661   7.052  12.805  15.400 -0.1893  0.1117 -0.0831
   44DOPC   D2B  662   6.923  12.426  15.118 -0.0460  0.0401  0.2151
   44DOPC   C3B  663   6.952  12.469  14.743  0.1171  0.0246 -0.1819
   44DOPC   C4B  664   6.850  12.479  14.244 -0.2345 -0.1198  0.2130
   45DOPC   NC3  665   8.413  11.912  16.114 -0.0334 -0.0651  0.0161
   45DOPC   PO4  666   8.319  11.472  16.136 -0.2674  0.1905 -0.0744
   45DOPC   GL1  667   8.244  11.658  15.709  0.0236 -0.3166 -0.2647
   45DOPC   GL2  668   8.004  11.586  15.586  0.3117  0.0980 -0.0472
   45DOPC   C1A  669   8.354  11.425  15.222 -0.0430 -0.4269 -0.1921
   45DOPC   D2A  670   8.645  11.480  14.856  0.0524 -0.2093  0.3267
   45DOPC   C3A  671   8.408  11.601  14.412 -0.0701  0.3567 -0.3365
   45DOPC   C4A  672   7.878  11.560  14.356  0.0148 -0.0383 -0.1317
   45DOPC   C1B  673   7.778  11.591  15.245  0.0271  0.1716  0.0988
   45DOPC   D2B  674   7.549  11.496  14.802  0.2605  0.1528  0.3206
   45DOPC   C3B  675   7.446  11.791  14.559 -0.0563  0.1283  0.0419
   45DOPC   C4B  676   7.135  12.114  14.495  0.3249  0.0319 -0.2413
   46DOPC   NC3  677   2.139   0.073  16.436 -0.2539  0.0068  0.3313
   46DOPC   PO4  678   2.121  -0.308  16.808  0.1155 -0.2099 -0.2739
   46DOPC   GL1  679   2.177  -0.626  16.439 -0.0547  0.0364 -0.3505
   46DOPC   GL2  680   2.359  -0.828  16.454 -0.2031 -0.0303  0.1141
   46DOPC   C1A  681   2.133  -0.697  16.028 -0.2166  0.0761  0.0862
   46DOPC   D2A  682   2.135  -0.642  15.590  0.3439 -0.1845 -0.1055
   46DOPC   C3A  683   2.226  -1.152  15.396  0.0932 -0.0514 -0.0664
   46DOPC   C4A  684   1.902  -1.266  15.086  0.3414 -0.2499  0.1452
   46DOPC   C1B  685   2.545  -0.865  16.085 -0.0201  0.0126 -0.2831
   46DOPC   D2B  686   2.598  -0.940  15.681 -0.1693  0.0411 -0.0980
   46DOPC   C3B  687   2.904  -1.208  15.486 -0.1559  0.0296 -0.0353
   46DOPC   C4B  688   2.877  -1.435  15.119  0.2178 -0.1685 -0.0105
   47DOPC   NC3  689   1.827  12.598  16.952 -0.2757  0.1832  0.1709
   47DOPC   PO4  690   1.868  12.298  16.667 -0.3857  0.0418 -0.0471
   47DOPC   GL1  691   1.591  12.436  16.383  0.2405  0.1123 -0.0387
   47DOPC   GL2  692   1.556  12.308  16.056  0.1090  0.2323 -0.1353
   47DOPC   C1A  693   1.662  12.764  16.094  0.1198  0.1343  0.0313
   47DOPC   D2A  694   1.685  12.921  15.702  0.0155  0.2883 -0.4881
   47DOPC   C3A  695   1.179  13.133  15.621  0.0984  0.0977 -0.2675
   47DOPC   C4A  696   0.859  13.378  15.657  0.0196 -0.2332 -0.3916
   47DOPC   C1B  697   1.790  12.345  15.725  0.1774 -0.0522  0.1978
   47DOPC   D2B  698   1.769  12.522  15.329  0.0396 -0.1432 -0.1657
   47DOPC   C3B  699   2.082  12.528  15.073 -0.2876 -0.0588  0.3281
   47DOPC   C4B  700   2.298  12.137  14.868 -0.0261  0.1481 -0.2164
   48DOPC   NC3  701  11.040   0.761  17.114 -0.1992  0.0884  0.1021
   48DOPC   PO4  702  11.292   1.115  16.769  0.2484  0.0075  0.1874
   48DOPC   GL1  703  11.146   1.312  16.378  0.3314  0.0250  0.4720
   48DOPC   GL2  704  10.743   1.284  16.255  0.0914 -0.1020 -0.2082
   48DOPC   C1A  705  11.160   1.314  15.969  0.0156 -0.0170  0.2450
   48DOPC   D2A  706  10.999   1.342  15.581  0.0307 -0.2997  0.2146
   48DOPC   C3A  707  10.963   1.697  15.338 -0.0934 -0.0712 -0.3764
   48DOPC   C4A  708  10.730   1.988  15.110 -0.0029  0.0844  0.1119
   48DOPC   C1B  709  10.564   1.484  15.858  0.1039  0.1005 -0.0697
   48DOPC   D2B  710  10.518   1.438  15.374  0.1628  0.1651 -0.2682
   48DOPC   C3B  711  10.673   1.155  15.003  0.2123  0.1642  0.1139
   48DOPC   C4B  712  10.560   0.780  14.759  0.1927  0.1247 -0.2589
   49DOPC   NC3  713   0.814   8.252  16.364  0.2423 -0.1223 -0.4057
   49DOPC   PO4  714   1.364   8.286  16.386 -0.1141  0.0116 -0.3671
   49DOPC   GL1  715   1.220   8.324  15.946 -0.3512  0.1941  0.0850
   49DOPC   GL2  716   0.908   8.353  15.916 -0.0426 -0.1837 -0.1413
   49DOPC   C1A  717   1.280   8.698  15.721  0.1521 -0.0487 -0.4634
   49DOPC   D2A  718   1.007   8.991  15.604  0.0767  0.2862 -0.1073
   49DOPC   C3A  719   0.799   9.424  15.219 -0.0925  0.1238 -0.2169
   49DOPC   C4A  720   0.950   9.514  14.754  0.1201 -0.2464 -0.0081
   49DOPC   C1B  721   0.826   8.564  15.497  0.0578 -0.1456 -0.1940
   49DOPC   D2B  722   0.905   8.657  15.102 -0.1359 -0.2402 -0.2780
   49DOPC   C3B  723   0.991   8.378  14.882  0.1779 -0.0649 -0.0553
   49DOPC   C4B  724   1.058   8.564  14.550 -0.0177 -0.1745 -0.0775
   50DOPC   NC3  725  11.314   6.869  16.606 -0.1979 -0.4112 -0.2927
   50DOPC   PO4  726  11.220   6.505  16.406 -0.5014  0.1629 -0.1321
   50DOPC   GL1  727  11.544   6.519  16.038 -0.0077 -0.0009  0.1924
   50DOPC   GL2  728  11.761   6.702  16.032 -0.0399 -0.0881 -0.1032
   50DOPC   C1A  729  11.526   6.401  15.615  0.0805 -0.6353  0.2103
   50DOPC   D2A  730  11.440   6.233  15.163 -0.1478 -0.2570  0.0934
   50DOPC   C3A  731  11.320   6.362  14.787 -0.1842  0.2816 -0.0583
   50DOPC   C4A  732  11.190   6.401  14.337  0.0245 -0.1499 -0.2421
   50DOPC   C1B  733  12.017   6.611  15.737 -0.0430 -0.1285 -0.1435
   50DOPC   D2B  734  12.200   6.696  15.371  0.0296  0.0603 -0.3605
   50DOPC   C3B  735  12.099   6.532  15.013  0.1407 -0.3335 -0.2667
   50DOPC   C4B  736  11.864   6.179  14.773  0.0653 -0.0637  0.1511
   51DOPC   NC3  737  12.369  11.592  16.639 -0.0122 -0.0574  0.1818
   51DOPC   PO4  738  12.159  11.370  16.305  0.0563 -0.1452 -0.1920
   51DOPC   GL1  739  12.131  11.401  15.883 -0.0402 -0.2825  0.2070
   51DOPC   GL2  740  12.067  11.672  15.707  0.0959 -0.2110  0.0083
   51DOPC   C1A  741  12.199  11.364  15.412 -0.1153  0.3680 -0.1493
   51DOPC   D2A  742  12.473  11.075  15.215 -0.2940 -0.0437 -0.1264
   51DOPC   C3A  743  12.406  10.984  14.798 -0.2782  0.1447  0.0338
   51DOPC   C4A  744  12.263  11.011  14.424 -0.0487  0.2162 -0.0471
   51DOPC   C1B  745  12.253  11.854  15.270 -0.2381  0.0289 -0.2921
   51DOPC   D2B  746  12.152  11.908  14.800 -0.0069 -0.3620  0.1509
   51DOPC   C3B  747  11.665  11.792  14.753  0.2509  0.1127 -0.0666
   51DOPC   C4B  748  11.402  11.822  14.418  0.0977  0.2334  0.1174
   52DOPC   NC3  749   9.255   1.661  16.776  0.1885  0.1306  0.0019
   52DOPC   PO4  750   9.612   1.941  16.833  0.0994 -0.0900  0.0547
   52DOPC   GL1  751   9.571   2.108  16.474  0.2042 -0.1555  0.1387
   52DOPC   GL2  752   9.758   1.842  16.352  0.0935  0.4828 -0.2284
   52DOPC   C1A  753   9.757   2.423  16.207  0.0024 -0.2265 -0.1161
   52DOPC   D2A  754  10.066   2.651  15.963 -0.1653  0.1912 -0.0408
   52DOPC   C3A  755   9.945   2.743  15.565  0.1078 -0.3625  0.2037
   52DOPC   C4A  756   9.859   2.750  15.282  0.1703  0.1624  0.2651
   52DOPC   C1B  757   9.643   1.974  15.975 -0.0731 -0.2237 -0.2597
   52DOPC   D2B  758   9.667   2.045  15.607 -0.0769 -0.1678 -0.1410
   52DOPC   C3B  759   9.566   2.272  15.328  0.3304 -0.2202 -0.1724
   52DOPC   C4B  760   9.698   2.436  14.938  0.0378 -0.2152  0.1490
   53DOPC   NC3  761  11.043   8.366  16.594  0.3242  0.0069 -0.3804
   53DOPC   PO4  762  10.566   8.491  16.519 -0.3161 -0.1483  0.2000
   53DOPC   GL1  763  10.520   8.234  16.081  0.0478 -0.3058  0.2045
   53DOPC   GL2  764  10.799   8.092  15.898 -0.1646 -0.0387 -0.0866
   53DOPC   C1A  765  10.193   7.917  15.952  0.0673  0.0570  0.4946
   53DOPC   D2A  766  10.186   7.389  15.851 -0.0725  0.1162  0.1307
   53DOPC   C3A  767   9.964   7.399  16.207  0.0718  0.1789  0.2237
   53DOPC   C4A  768   9.767   7.201  16.506 -0.2613 -0.0463 -0.0992
   53DOPC   C1B  769  10.653   7.644  15.872 -0.0940  0.2041  0.0077
   53DOPC   D2B  770  10.587   7.286  15.671 -0.2476  0.0883 -0.2648
   53DOPC   C3B  771  10.812   7.421  15.262 -0.0120  0.1834  0.1375
   53DOPC   C4B  772  10.890   7.404  14.871  0.0129 -0.0016 -0.1637
   54DOPC   NC3  773   5.868   3.053  15.549  0.2162 -0.1612  0.1509
   54DOPC   PO4  774   5.450   3.126  15.643  0.2400 -0.1585  0.1576
   54DOPC   GL1  775   5.417   3.069  15.238  0.0134 -0.0450  0.2530
   54DOPC   GL2  776   5.354   2.741  15.201 -0.4167  0.0274 -0.1970
   54DOPC   C1A  777   5.425   3.112  14.758 -0.0928 -0.0370 -0.1422
   54DOPC   D2A  778   5.586   3.371  14.495 -0.3301 -0.2811 -0.1484
   54DOPC   C3A  779   5.941   3.628  14.518  0.0931 -0.0734 -0.0212
   54DOPC   C4A  780   6.173   3.745  14.858  0.0845  0.1022  0.1254
   54DOPC   C1B  781   5.112   2.675  14.894  0.2769 -0.1046  0.0140
   54DOPC   D2B  782   5.040   2.526  14.475  0.0950 -0.2105  0.3196
   54DOPC   C3B  783   5.390   2.822  14.320 -0.2071  0.1945 -0.0103
   54DOPC   C4B  784   5.856   2.943  14.402 -0.1483 -0.0203 -0.1959
   55DOPC   NC3  785   3.440   1.291  15.987  0.0911 -0.0334 -0.1376
   55DOPC   PO4  786   3.181   1.671  15.834 -0.1792  0.1574 -0.2514
   55DOPC   GL1  787   3.142   1.668  15.474 -0.1686  0.1534 -0.2422
   55DOPC   GL2  788   3.427   1.556  15.310  0.2758  0.3161  0.2307
   55DOPC   C1A  789   2.719   1.741  15.166 -0.0045  0.0148  0.1167
   55DOPC   D2A  790   2.573   2.081  14.890 -0.1785  0.2656  0.0234
   55DOPC   C3A  791   2.446   2.120  14.480 -0.2645  0.2373 -0.3761
   55DOPC   C4A  792   2.400   2.491  14.318  0.3482  0.2117 -0.3393
   55DOPC   C1B  793   3.585   1.346  14.951 -0.1741 -0.1359  0.0466
   55DOPC   D2B  794   3.586   1.264  14.551  0.0819 -0.3897  0.2024
   55DOPC   C3B  795   3.323   1.118  14.179  0.1933  0.1817  0.1876
   55DOPC   C4B  796   3.308   0.823  13.847 -0.0254  0.4237  0.1982
   56DOPC   NC3  797   0.197   9.821  16.216 -0.3296  0.1491 -0.0499
   56DOPC   PO4  798   0.510  10.156  16.437  0.0972 -0.1927 -0.2147
   56DOPC   GL1  799   0.735  10.092  16.041 -0.2293 -0.0730 -0.3321
   56DOPC   GL2  800   0.469   9.951  15.836 -0.2554 -0.0045 -0.1679
   56DOPC   C1A  801   1.095  10.121  15.940  0.2816  0.4114  0.0786
   56DOPC   D2A  802   1.527   9.949  15.837  0.1091  0.0661  0.1588
   56DOPC   C3A  803   1.801  10.049  15.560  0.1325 -0.1694  0.2582
   56DOPC   C4A  804   2.223   9.922  15.327  0.3110 -0.2774  0.2624
   56DOPC   C1B  805   0.712  10.004  15.390 -0.0471 -0.1162 -0.3253
   56DOPC   D2B  806   0.941   9.970  15.068 -0.0833 -0.1043 -0.1978
   56DOPC   C3B  807   1.286   9.708  15.068  0.1326  0.1722 -0.0011
   56DOPC   C4B  808   1.475   9.330  14.884  0.0092 -0.1268 -0.2118
   57DOPC   NC3  809  11.349   1.963  17.252  0.0789 -0.1337  0.2117
   57DOPC   PO4  810  10.937   1.854  17.067  0.0136 -0.0829  0.0316
   57DOPC   GL1  811  10.963   1.782  16.602  0.1394  0.0187 -0.3216
   57DOPC   GL2  812  10.669   1.906  16.474  0.1169  0.0211  0.0749
   57DOPC   C1A  813  10.995   1.753  16.182 -0.0836 -0.0602  0.2605
   57DOPC   D2A  814  11.089   1.907  15.768 -0.0498  0.1031  0.0498
   57DOPC   C3A  815  11.098   2.365  15.780 -0.1480  0.0307 -0.2260
   57DOPC   C4A  816  11.339   2.558  16.077  0.0535 -0.3482  0.2946
   57DOPC   C1B  817  10.633   2.096  15.994 -0.1324  0.1436  0.0129
   57DOPC   D2B  818  10.672   2.196  15.566  0.0183  0.0119  0.1276
   57DOPC   C3B  819  10.841   2.532  15.300 -0.0824  0.0610 -0.3071
   57DOPC   C4B  820  11.073   2.474  14.870  0.0389  0.0845  0.3070
   58DOPC   NC3  821   0.176   0.007  16.364 -0.1600  0.0571 -0.2318
   58DOPC   PO4  822   0.397   0.391  16.321  0.3447 -0.2291 -0.1593
   58DOPC   GL1  823   0.191   0.336  16.000 -0.0907  0.1087  0.3994
   58DOPC   GL2  824  -0.081   0.528  15.936 -0.0377 -0.1170 -0.1429
   58DOPC   C1A  825   0.329   0.142  15.599  0.3350  0.0973 -0.0008
   58DOPC   D2A  826   0.559   0.075  15.243 -0.2469  0.1922 -0.3123
   58DOPC   C3A  827   0.969   0.070  15.200  0.1654 -0.0319 -0.0558
   58DOPC   C4A  828   1.241   0.001  15.011  0.3805 -0.1889 -0.1141
   58DOPC   C1B  829   0.154   0.770  15.505 -0.1242 -0.0501  0.0799
   58DOPC   D2B  830  -0.062   0.918  15.103  0.3867  0.0511  0.0829
   58DOPC   C3B  831  -0.010   1.357  14.987  0.2924 -0.4164  0.2352
   58DOPC   C4B  832   0.422   1.507  14.860  0.1822  0.1146  0.1626
   59DOPC   NC3  833   1.227   2.051  16.366  0.1693 -0.2346  0.3611
   59DOPC   PO4  834   1.570   1.891  16.374 -0.0196 -0.1887  0.0590
   59DOPC   GL1  835   1.511   2.016  15.883  0.2825 -0.2119  0.2850
   59DOPC   GL2  836   1.767   2.130  15.572  0.2254  0.0672 -0.0925
   59DOPC   C1A  837   1.480   1.750  15.464 -0.1168  0.0915 -0.1878
   59DOPC   D2A  838   1.528   1.252  15.452  0.3657  0.0223 -0.0635
   59DOPC   C3A  839   1.178   0.937  15.520  0.0592 -0.1631  0.0999
   59DOPC   C4A  840   0.901   0.835  15.159  0.2283 -0.1968 -0.1471
   59DOPC   C1B  841   1.514   2.283  15.253 -0.0179 -0.0403 -0.1102
   59DOPC   D2B  842   1.378   2.376  14.875  0.1414 -0.0210  0.2362
   59DOPC   C3B  843   1.477   2.044  14.551 -0.1792 -0.2537  0.0656
   59DOPC   C4B  844   1.682   1.967  14.161  0.0019  0.0382  0.0574
   60DOPC   NC3  845   3.260   0.604  16.458  0.1060 -0.1907 -0.0512
   60DOPC   PO4  846   3.275   0.883  16.236  0.1950 -0.1493 -0.0946
   60DOPC   GL1  847   3.397   0.688  15.831 -0.1862  0.0775 -0.2141
   60DOPC   GL2  848   3.636   0.870  15.787 -0.0408  0.0704 -0.0909
   60DOPC   C1A  849   3.504   0.197  15.671  0.0456 -0.5172 -0.0607
   60DOPC   D2A  850   3.894   0.017  15.697 -0.0629  0.4609  0.2542
   60DOPC   C3A  851   4.262   0.272  15.531 -0.1086 -0.1720  0.1949
   60DOPC   C4A  852   4.269   0.512  15.230  0.1664 -0.1066  0.0801
   60DOPC   C1B  853   3.849   0.535  15.597  0.1459  0.2334  0.1693
   60DOPC   D2B  854   3.835   0.199  15.234 -0.2526 -0.2664 -0.1410
   60DOPC   C3B  855   3.529   0.256  14.896 -0.0419  0.0775  0.1059
   60DOPC   C4B  856   3.549   0.223  14.513  0.0110  0.1818  0.1235
   61DOPC   NC3  857  12.427   0.974  16.338 -0.2895  0.0975 -0.0748
   61DOPC   PO4  858  12.704   1.375  16.334  0.0854  0.1209  0.0542
   61DOPC   GL1  859  12.685   1.486  15.949  0.1590  0.0256  0.1683
   61DOPC   GL2  860  13.040   1.615  15.834  0.0549  0.3016 -0.1328
   61DOPC   C1A  861  12.652   1.376  15.554 -0.0136 -0.1162 -0.0042
   61DOPC   D2A  862  12.252   1.371  15.468  0.1336  0.2729  0.2466
   61DOPC   C3A  863  12.154   1.396  14.970  0.1062  0.1543  0.3323
   61DOPC   C4A  864  11.925   1.481  14.538  0.3365 -0.0329 -0.4299
   61DOPC   C1B  865  13.091   1.143  15.563 -0.2347  0.1600  0.1977
   61DOPC   D2B  866  12.838   1.218  15.058 -0.1846  0.1034  0.0783
   61DOPC   C3B  867  12.924   1.380  14.628 -0.1998 -0.0407 -0.0806
   61DOPC   C4B  868  12.965   1.206  14.296  0.2710  0.0068  0.6662
   62DOPC   NC3  869   3.716   2.309  15.872 -0.0473 -0.0851  0.0340
   62DOPC   PO4  870   3.372   2.469  16.086  0.1487 -0.2116 -0.1196
   62DOPC   GL1  871   3.277   2.369  15.713  0.3320  0.1228  0.0395
   62DOPC   GL2  872   3.061   2.159  15.689  0.3556  0.2752 -0.1400
   62DOPC   C1A  873   3.331   2.455  15.262 -0.0681  0.2602  0.0197
   62DOPC   D2A  874   3.142   2.473  14.841 -0.0964 -0.0642 -0.1190
   62DOPC   C3A  875   2.864   2.576  14.624  0.0554  0.1125  0.3659
   62DOPC   C4A  876   2.824   2.922  14.399  0.3174  0.4156  0.3626
   62DOPC   C1B  877   2.892   2.160  15.398 -0.2377  0.0589  0.3121
   62DOPC   D2B  878   3.124   1.967  14.994 -0.0145 -0.1057  0.4260
   62DOPC   C3B  879   3.131   1.561  14.841  0.2011 -0.3545  0.2261
   62DOPC   C4B  880   3.120   1.069  14.619  0.0693 -0.3121 -0.2949
   63DOPC   NC3  881   7.777  12.414  16.168  0.1677 -0.2463  0.2938
   63DOPC   PO4  882   7.856  11.979  16.041 -0.3749 -0.0766  0.2204
   63DOPC   GL1  883   7.932  12.093  15.680 -0.0660 -0.1331  0.2350
   63DOPC   GL2  884   7.922  12.412  15.528 -0.2465  0.2075 -0.2573
   63DOPC   C1A  885   8.118  12.029  15.270  0.1031 -0.2271  0.2630
   63DOPC   D2A  886   8.549  11.965  15.115 -0.0476 -0.0418 -0.0334
   63DOPC   C3A  887   8.478  12.347  14.957 -0.1497  0.0073  0.4430
   63DOPC   C4A  888   8.614  12.743  14.835 -0.0276 -0.1775 -0.0952
   63DOPC   C1B  889   7.568  12.468  15.385  0.0122 -0.2685 -0.1045
   63DOPC   D2B  890   7.399  12.626  14.947 -0.0183  0.1260 -0.1114
   63DOPC   C3B  891   7.645  12.499  14.656  0.5275  0.2574  0.3776
   63DOPC   C4B  892   8.054  12.440  14.759 -0.0584 -0.0565  0.0989
   64DOPC   NC3  893  12.827   7.124  16.367  0.0292 -0.0484 -0.0362
   64DOPC   PO4  894  13.318   7.273  16.450 -0.0165 -0.1996 -0.1432
   64DOPC   GL1  895  13.174   7.509  15.968 -0.1585  0.0740 -0.1432
   64DOPC   GL2  896  13.341   7.530  15.668 -0.1474 -0.0213  0.1391
   64DOPC   C1A  897  12.828   7.458  15.687  0.0466  0.0868 -0.0237
   64DOPC   D2A  898  12.452   7.449  15.290  0.1296  0.1836 -0.0122
   64DOPC   C3A  899  12.157   7.047  15.044  0.2558 -0.0390 -0.1465
   64DOPC   C4A  900  12.086   6.906  14.633 -0.3073 -0.1485  0.2466
   64DOPC   C1B  901  13.527   7.690  15.274  0.1366 -0.1177 -0.3032
   64DOPC   D2B  902  13.590   7.594  14.896 -0.1744 -0.0397 -0.2693
   64DOPC   C3B  903  13.373   7.665  14.565 -0.3766  0.1581 -0.1609
   64DOPC   C4B  904  13.012   7.864  14.549  0.1525  0.2031  0.1122
   65DOPC   NC3  905  11.511   4.427  16.588  0.0314  0.1971 -0.1416
   65DOPC   PO4  906  11.707   4.415  16.161  0.0467  0.2658  0.1598
   65DOPC   GL1  907  11.557   4.490  15.748  0.0698 -0.3103  0.1672
   65DOPC   GL2  908  11.764   4.709  15.522 -0.1862 -0.1002 -0.0874
   65DOPC   C1A  909  11.158   4.547  15.605 -0.3036  0.0460  0.3200
   65DOPC   D2A  910  10.762   4.441  15.692 -0.5159 -0.3162 -0.2079
   65DOPC   C3A  911  10.501   4.312  15.333 -0.0756 -0.1413  0.2690
   65DOPC   C4A  912  10.457   4.012  14.947  0.1060 -0.2193  0.3372
   65DOPC   C1B  913  12.060   4.647  15.187  0.0336  0.1931 -0.2026
   65DOPC   D2B  914  11.993   4.910  14.824 -0.0898 -0.0240 -0.1732
   65DOPC   C3B  915  11.608   4.829  14.640  0.0731  0.2080  0.1953
   65DOPC   C4B  916  11.575   4.778  14.211 -0.1205 -0.5039 -0.1719
   66DOPC   NC3  917  12.829  10.269  16.247 -0.0380  0.0406 -0.3334
   66DOPC   PO4  918  12.966   9.856  16.395  0.1270 -0.0389  0.0114
   66DOPC   GL1  919  12.974   9.851  15.830 -0.0350  0.0357 -0.0304
   66DOPC   GL2  920  13.282   9.990  15.791 -0.0981  0.2830  0.1566
   66DOPC   C1A  921  13.062  10.043  15.382  0.1266 -0.0424  0.3850
   66DOPC   D2A  922  13.037   9.962  14.989 -0.3206  0.1901 -0.0915
   66DOPC   C3A  923  13.333   9.805  14.670 -0.4163 -0.0186 -0.2795
   66DOPC   C4A  924  13.578   9.679  14.270 -0.1408  0.3760  0.0268
   66DOPC   C1B  925  13.528   9.943  15.377  0.3812  0.0568 -0.2348
   66DOPC   D2B  926  13.687  10.090  14.941  0.0428 -0.2909  0.2596
   66DOPC   C3B  927  13.742  10.350  14.495  0.0594 -0.0060  0.1358
   66DOPC   C4B  928  13.600  10.572  14.105 -0.0012 -0.0508 -0.3181
   67DOPC   NC3  929   9.828   9.373  16.626 -0.1473 -0.1544  0.0784
   67DOPC   PO4  930   9.863   8.927  16.642  0.0606  0.1337 -0.2083
   67DOPC   GL1  931  10.042   9.008  16.265 -0.0707 -0.0207  0.2443
   67DOPC   GL2  932  10.128   8.788  16.132  0.2682 -0.2171  0.3403
   67DOPC   C1A  933   9.753   8.998  15.821 -0.1669 -0.0915  0.1099
   67DOPC   D2A  934   9.428   8.705  15.819  0.2287  0.1075 -0.1941
   67DOPC   C3A  935   9.559   8.235  15.752 -0.0034  0.1481 -0.3598
   67DOPC   C4A  936   9.620   8.060  15.392 -0.0526  0.3860  0.1773
   67DOPC   C1B  937  10.515   8.730  15.898 -0.0682 -0.1714  0.1446
   67DOPC   D2B  938  10.573   8.490  15.623 -0.3200 -0.3008 -0.1471
   67DOPC   C3B  939  10.328   8.100  15.483 -0.2450  0.3172  0.0720
   67DOPC   C4B  940  10.494   7.818  15.309 -0.2302  0.2936 -0.0650
   68DOPC   NC3  941   8.206   6.364  15.173  0.0706 -0.1604 -0.1171
   68DOPC   PO4  942   8.491   6.217  14.874  0.0918 -0.0885  0.1163
   68DOPC   GL1  943   8.749   6.273  15.203  0.0280  0.1059  0.1589
   68DOPC   GL2  944   8.903   6.160  15.571 -0.1567  0.1038 -0.0047
   68DOPC   C1A  945   8.923   6.654  15.319  0.0022  0.0725 -0.0102
   68DOPC   D2A  946   9.239   6.957  15.446 -0.0650 -0.1561  0.1211
   68DOPC   C3A  947   9.668   6.807  15.617 -0.1604  0.0564  0.0935
   68DOPC   C4A  948   9.857   6.845  16.079 -0.1865  0.1699 -0.2404
   68DOPC   C1B  949   9.257   6.133  15.283  0.0377  0.2278  0.0593
   68DOPC   D2B  950   9.745   5.904  15.218 -0.3712  0.1604 -0.0656
   68DOPC   C3B  951   9.946   5.507  15.487  0.0444 -0.2833  0.2083
   68DOPC   C4B  952  10.044   5.008  15.635  0.3353  0.4160 -0.1010
   69DOPC   NC3  953   1.546   2.850  16.637 -0.1741  0.0337  0.1751
   69DOPC   PO4  954   1.643   2.900  16.206 -0.2158 -0.1194 -0.2352
   69DOPC   GL1  955   1.641   2.938  15.764  0.2184  0.2240  0.2553
   69DOPC   GL2  956   1.647   3.116  15.726 -0.0683 -0.1676 -0.3754
   69DOPC   C1A  957   1.656   2.829  15.244  0.1647  0.1212  0.1143
   69DOPC   D2A  958   1.630   2.775  14.753 -0.0518  0.2781 -0.2499
   69DOPC   C3A  959   1.787   2.584  14.364  0.0554  0.2047  0.2067
   69DOPC   C4A  960   1.929   2.645  13.994 -0.2390  0.1395  0.1848
   69DOPC   C1B  961   1.357   3.440  15.472 -0.3605  0.2963  0.0910
   69DOPC   D2B  962   1.493   3.684  15.147  0.2894 -0.2821  0.2933
   69DOPC   C3B  963   1.373   4.091  14.943  0.0547  0.1104  0.4339
   69DOPC   C4B  964   1.124   4.343  14.863 -0.1255 -0.0028  0.0734
   70DOPC   NC3  965   3.684   5.095  16.036 -0.0296  0.0911 -0.0789
   70DOPC   PO4  966   3.287   4.980  16.232 -0.2933 -0.0396  0.1189
   70DOPC   GL1  967   3.235   5.037  15.815  0.2065 -0.1198 -0.0901
   70DOPC   GL2  968   2.925   5.102  15.831  0.0985 -0.2143 -0.0169
   70DOPC   C1A  969   3.418   5.031  15.462  0.1297  0.0954  0.0137
   70DOPC   D2A  970   3.336   5.086  15.004 -0.1252 -0.0914 -0.1321
   70DOPC   C3A  971   3.147   4.828  14.674  0.0772  0.3675 -0.2815
   70DOPC   C4A  972   3.152   4.434  14.395  0.0262  0.4681 -0.2162
   70DOPC   C1B  973   2.884   5.154  15.323  0.3468  0.1154  0.0741
   70DOPC   D2B  974   2.826   5.296  14.888  0.4368  0.1040  0.1010
   70DOPC   C3B  975   3.010   5.290  14.468  0.1912  0.3296  0.1274
   70DOPC   C4B  976   3.228   5.406  14.223 -0.1652 -0.0198  0.4149
   71DOPC   NC3  977   2.998   1.933  16.203 -0.0161 -0.1217  0.2607
   71DOPC   PO4  978   2.802   2.318  16.205  0.0035  0.2544 -0.0668
   71DOPC   GL1  979   2.698   2.464  15.763 -0.3030 -0.2193 -0.0201
   71DOPC   GL2  980   2.858   2.669  15.542  0.0454  0.0208  0.1275
   71DOPC   C1A  981   2.417   2.246  15.386 -0.5752 -0.1727 -0.2285
   71DOPC   D2A  982   2.185   1.960  15.303  0.1819 -0.0803 -0.2456
   71DOPC   C3A  983   2.250   1.673  15.026  0.1039 -0.1216 -0.2047
   71DOPC   C4A  984   2.289   1.244  15.233  0.2942 -0.1042 -0.1320
   71DOPC   C1B  985   2.763   2.613  15.111 -0.2227  0.1604  0.0345
   71DOPC   D2B  986   2.367   2.553  14.824  0.2555  0.1130  0.2495
   71DOPC   C3B  987   2.295   2.935  14.479  0.1697  0.3359 -0.0483
   71DOPC   C4B  988   2.302   2.959  14.038  0.2797 -0.0981  0.0920
   72DOPC   NC3  989   6.963   0.806  16.077 -0.1599 -0.2064 -0.2730
   72DOPC   PO4  990   6.827   0.450  16.131  0.0361 -0.1378  0.1091
   72DOPC   GL1  991   6.864   0.194  15.771 -0.2506  0.3436  0.1079
   72DOPC   GL2  992   6.815  -0.072  15.664  0.1303 -0.1396  0.0497
   72DOPC   C1A  993   7.098   0.245  15.408  0.0020  0.3167  0.1709
   72DOPC   D2A  994   7.550   0.246  15.363  0.3303  0.1476  0.1551
   72DOPC   C3A  995   7.883   0.489  15.532  0.1027  0.1348 -0.1666
   72DOPC   C4A  996   8.178   0.618  15.586  0.1168 -0.0029  0.0294
   72DOPC   C1B  997   6.788  -0.106  15.274  0.1032  0.1647  0.2330
   72DOPC   D2B  998   6.848  -0.386  14.923  0.2701  0.1818  0.1716
   72DOPC   C3B  999   7.023  -0.379  14.521 -0.1008 -0.1982  0.2052
   72DOPC   C4B 1000   7.286  -0.643  14.349  0.0633  0.3438 -0.0752
   73DOPC   NC3 1001   9.188  12.261  16.392  0.0770 -0.0506  0.5185
   73DOPC   PO4 1002   8.833  12.321  16.358 -0.0572  0.0027 -0.0369
   73DOPC   GL1 1003   8.897  12.446  15.902 -0.2260  0.4871 -0.0483
   73DOPC   GL2 1004   9.015  12.768  15.889 -0.3021  0.2229  0.2330
   73DOPC   C1A 1005   8.913  12.455  15.469  0.0731 -0.0441  0.0123
   73DOPC   D2A 1006   9.007  12.403  15.004  0.1855  0.1419 -0.0939
   73DOPC   C3A 1007   9.067  12.034  15.008 -0.2904 -0.2541 -0.1744
   73DOPC   C4A 1008   8.982  11.733  15.252 -0.0027  0.0827  0.1174
   73DOPC   C1B 1009   9.079  13.128  15.771 -0.1080 -0.1840 -0.0360
   73DOPC   D2B 1010   9.333  13.541  15.537 -0.0966 -0.1329 -0.1823
   73DOPC   C3B 1011   9.115  13.810  15.385  0.0533 -0.1244  0.2601
   73DOPC   C4B 1012   9.184  14.237  15.173 -0.1621  0.1215 -0.0584
   74DOPC   NC3 1013  11.988   8.178  16.625  0.2146  0.1688 -0.3074
   74DOPC   PO4 1014  11.856   8.021  16.144 -0.1186 -0.2164 -0.0907
   74DOPC   GL1 1015  12.046   7.650  15.865  0.1587  0.1042  0.1488
   74DOPC   GL2 1016  11.742   7.461  15.772  0.1761 -0.2131  0.1797
   74DOPC   C1A 1017  11.976   7.724  15.399 -0.0247  0.0931 -0.2086
   74DOPC   D2A 1018  11.585   8.038  15.196  0.0083 -0.1158  0.3709
   74DOPC   C3A 1019  11.624   8.245  14.810 -0.4148  0.2139  0.1044
   74DOPC   C4A 1020  11.293   8.397  14.557 -0.1183  0.1594  0.2393
   74DOPC   C1B 1021  11.507   7.648  15.572  0.0021 -0.1522 -0.1642
   74DOPC   D2B 1022  11.095   7.826  15.420  0.1073 -0.1144 -0.2579
   74DOPC   C3B 1023  11.044   7.911  15.013 -0.1552 -0.3013  0.0165
   74DOPC   C4B 1024  11.011   7.929  14.565 -0.0205 -0.2535  0.1971
   75DOPC   NC3 1025   9.405   8.563  16.919  0.1064  0.1874 -0.0782
   75DOPC   PO4 1026   9.325   8.245  16.512  0.2193  0.0903 -0.1518
   75DOPC   GL1 1027   9.647   8.151  16.195 -0.2206 -0.1523 -0.2399
   75DOPC   GL2 1028   9.808   7.913  16.263  0.0540  0.0914  0.0896
   75DOPC   C1A 1029   9.983   8.395  15.850  0.1474  0.1067  0.2163
   75DOPC   D2A 1030  10.067   8.641  15.588 -0.1837 -0.4407  0.3378
   75DOPC   C3A 1031  10.080   8.422  15.229  0.2868 -0.0562  0.0657
   75DOPC   C4A 1032  10.277   8.422  14.881  0.0026  0.0695 -0.0492
   75DOPC   C1B 1033   9.718   7.799  15.842  0.0209  0.2902  0.0074
   75DOPC   D2B 1034   9.970   7.701  15.537 -0.1175 -0.1074  0.1885
   75DOPC   C3B 1035   9.870   7.276  15.319  0.1816  0.0183 -0.2299
   75DOPC   C4B 1036  10.038   6.870  15.134 -0.1532 -0.0200 -0.1382
   76DOPC   NC3 1037   8.128   2.555  16.434 -0.0295  0.0525  0.0600
   76DOPC   PO4 1038   7.824   2.281  16.473 -0.1399 -0.0136  0.0693
   76DOPC   GL1 1039   7.779   2.410  16.077 -0.2549  0.0480  0.1279
   76DOPC   GL2 1040   8.054   2.405  15.924  0.1019 -0.1624  0.0959
   76DOPC   C1A 1041   7.706   2.287  15.626 -0.0925  0.4089  0.3561
   76DOPC   D2A 1042   7.746   2.482  15.257 -0.0266 -0.1115 -0.1151
   76DOPC   C3A 1043   7.427   2.280  14.923 -0.2306  0.0097 -0.3732
   76DOPC   C4A 1044   7.627   1.899  14.826  0.3227  0.1269 -0.1192
   76DOPC   C1B 1045   8.151   2.737  15.686 -0.1761 -0.0765 -0.0083
   76DOPC   D2B 1046   8.163   2.858  15.285  0.0683  0.1098  0.3000
   76DOPC   C3B 1047   8.024   2.643  14.821 -0.2074  0.0364  0.0363
   76DOPC   C4B 1048   7.685   2.605  14.499  0.1510 -0.0886  0.2187
   77DOPC   NC3 1049   4.097   0.216  16.118 -0.4317 -0.0108 -0.0307
   77DOPC   PO4 1050   4.402   0.601  16.321 -0.0795 -0.1071 -0.1218
   77DOPC   GL1 1051   4.324   0.751  15.946 -0.3389  0.0571 -0.1529
   77DOPC   GL2 1052   4.573   0.805  15.775  0.0886  0.3607 -0.1762
   77DOPC   C1A 1053   4.115   0.910  15.552  0.4408 -0.0408 -0.1511
   77DOPC   D2A 1054   3.854   0.921  15.174  0.1508  0.4286  0.4673
   77DOPC   C3A 1055   3.399   0.673  15.353 -0.0225  0.2359  0.2404
   77DOPC   C4A 1056   2.968   0.598  15.472 -0.1310  0.0121 -0.0753
   77DOPC   C1B 1057   4.768   0.747  15.420  0.0949  0.0157  0.0937
   77DOPC   D2B 1058   4.738   0.529  15.076  0.1304 -0.2188 -0.3114
   77DOPC   C3B 1059   4.914   0.547  14.674 -0.0750  0.1768 -0.2268
   77DOPC   C4B 1060   5.104   0.884  14.484 -0.0311  0.1472  0.0501
   78DOPC   NC3 1061   1.550   8.723  16.604  0.0364 -0.0912 -0.0541
   78DOPC   PO4 1062   1.780   9.151  16.507  0.1928  0.2554  0.0195
   78DOPC   GL1 1063   1.900   9.249  16.140  0.0514 -0.1955 -0.2196
   78DOPC   GL2 1064   2.181   9.177  15.865 -0.2875  0.2591  0.0883
   78DOPC   C1A 1065   1.899   9.493  15.685 -0.6993  0.2657  0.1984
   78DOPC   D2A 1066   1.687   9.620  15.298  0.0376 -0.2888  0.0794
   78DOPC   C3A 1067   1.719  10.019  15.065  0.2683 -0.0345 -0.4656
   78DOPC   C4A 1068   1.317  10.175  14.832 -0.3568  0.2842  0.0860
   78DOPC   C1B 1069   2.413   8.968  15.471  0.1096  0.1011  0.3276
   78DOPC   D2B 1070   2.475   8.802  15.068 -0.2643 -0.2490  0.0105
   78DOPC   C3B 1071   2.877   8.620  15.026 -0.2040 -0.1372 -0.0193
   78DOPC   C4B 1072   3.301   8.843  15.042 -0.1333 -0.2851 -0.4104
   79DOPC   NC3 1073   5.885   0.123  16.239 -0.0147 -0.1212  0.0815
   79DOPC   PO4 1074   6.186  -0.127  16.358  0.4419  0.2737 -0.2506
   79DOPC   GL1 1075   6.284  -0.139  15.897 -0.0841 -0.1576 -0.0242
   79DOPC   GL2 1076   6.105   0.001  15.744 -0.3474  0.0898 -0.0469
   79DOPC   C1A 1077   6.389  -0.266  15.448 -0.1803  0.0598  0.3248
   79DOPC   D2A 1078   6.362   0.007  15.048  0.2398 -0.0178 -0.2295
   79DOPC   C3A 1079   6.810   0.077  14.817  0.0915  0.0479  0.3084
   79DOPC   C4A 1080   7.167   0.119  14.460 -0.1596 -0.2492 -0.0614
   79DOPC   C1B 1081   6.311   0.242  15.531  0.1654 -0.2001 -0.4087
   79DOPC   D2B 1082   6.670   0.436  15.293 -0.0815 -0.0843 -0.2293
   79DOPC   C3B 1083   6.811   0.769  15.301  0.1641 -0.0906  0.2533
   79DOPC   C4B 1084   6.831   1.164  15.380 -0.2035 -0.0476 -0.2439
   80DOPC   NC3 1085   4.916  11.506  16.689  0.0597  0.4678  0.2689
   80DOPC   PO4 1086   4.667  11.634  16.376 -0.6410  0.2373  0.2586
   80DOPC   GL1 1087   4.765  11.588  16.028 -0.2374  0.0452  0.1073
   80DOPC   GL2 1088   5.048  11.814  15.858  0.2388  0.0644 -0.0681
   80DOPC   C1A 1089   5.039  11.380  15.585  0.2093  0.1408 -0.3878
   80DOPC   D2A 1090   4.898  11.429  15.156  0.0533  0.1404  0.3956
   80DOPC   C3A 1091   4.467  11.406  15.113  0.0490 -0.0692 -0.2339
   80DOPC   C4A 1092   4.135  11.310  15.330 -0.0995 -0.0610  0.1468
   80DOPC   C1B 1093   5.326  11.946  15.457  0.3052  0.1005 -0.0330
   80DOPC   D2B 1094   5.316  12.206  15.111  0.1301  0.1755  0.3299
   80DOPC   C3B 1095   5.384  12.156  14.626  0.0433 -0.2190  0.0600
   80DOPC   C4B 1096   5.526  12.480  14.276 -0.0385 -0.0325  0.0627
   81DOPC   NC3 1097  12.464   0.039  16.193 -0.0411  0.0425 -0.2029
   81DOPC   PO4 1098  12.416   0.476  16.481  0.1706 -0.3890  0.0571
   81DOPC   GL1 1099  12.330   0.532  16.113 -0.0068  0.1092  0.0681
   81DOPC   GL2 1100  12.635   0.404  15.855  0.1562 -0.0340  0.3024
   81DOPC   C1A 1101  12.209   0.493  15.703 -0.0537  0.0685 -0.1609
   81DOPC   D2A 1102  12.271   0.589  15.313 -0.0196 -0.0396 -0.2171
   81DOPC   C3A 1103  12.502   0.861  15.095 -0.3374  0.1363 -0.2870
   81DOPC   C4A 1104  12.496   1.127  14.668  0.0144  0.0752  0.0577
   81DOPC   C1B 1105  12.554   0.212  15.454  0.1035  0.1780 -0.0516
   81DOPC   D2B 1106  12.544   0.168  15.011  0.1388  0.2149 -0.1619
   81DOPC   C3B 1107  12.342   0.486  14.792  0.1261 -0.1034  0.0517
   81DOPC   C4B 1108  12.487   0.616  14.425 -0.1519 -0.0540  0.0849
   82DOPC   NC3 1109   3.510   8.222  16.736 -0.1670  0.3075 -0.0918
   82DOPC   PO4 1110   3.957   8.338  16.631  0.1451 -0.2654  0.1343
   82DOPC   GL1 1111   3.957   8.418  16.239 -0.2180 -0.0396  0.1061
   82DOPC   GL2 1112   4.158   8.607  16.078 -0.1329  0.3190  0.0717
   82DOPC   C1A 1113   3.710   8.394  15.864 -0.3176  0.0545 -0.0713
   82DOPC   D2A 1114   3.557   8.117  15.643 -0.0713  0.0732  0.3034
   82DOPC   C3A 1115   3.222   8.017  15.734 -0.0519 -0.1165  0.2217
   82DOPC   C4A 1116   3.346   7.660  15.952  0.0950 -0.0187 -0.0092
   82DOPC   C1B 1117   4.291   8.982  15.888 -0.0673  0.1631  0.0363
   82DOPC   D2B 1118   4.488   9.298  15.895 -0.0311  0.1821 -0.0863
   82DOPC   C3B 1119   4.334   9.420  15.515 -0.4609  0.0875  0.0127
   82DOPC   C4B 1120   4.458   9.873  15.242 -0.2872  0.3194  0.4280
   83DOPC   NC3 1121   1.957   2.491  15.978  0.3423 -0.3679 -0.0639
   83DOPC   PO4 1122   1.454   2.492  15.950 -0.1676  0.1208  0.0931
   83DOPC   GL1 1123   1.199   2.471  15.594 -0.0814 -0.0652  0.1562
   83DOPC   GL2 1124   1.207   2.805  15.496 -0.2795  0.2247 -0.1779
   83DOPC   C1A 1125   1.032   2.182  15.259  0.6827  0.0361  0.1345
   83DOPC   D2A 1126   0.640   2.133  15.041  0.2483  0.0869 -0.0760
   83DOPC   C3A 1127   0.581   1.908  14.605  0.2175 -0.0316  0.2518
   83DOPC   C4A 1128   0.995   1.772  14.510  0.2555  0.1442  0.0590
   83DOPC   C1B 1129   1.106   2.785  15.131 -0.3516  0.1463  0.0066
   83DOPC   D2B 1130   1.033   2.697  14.789  0.1499 -0.2130  0.1865
   83DOPC   C3B 1131   1.207   2.502  14.394  0.1870 -0.0184 -0.3578
   83DOPC   C4B 1132   1.471   2.440  13.936 -0.1456  0.0178  0.1591
   84DOPC   NC3 1133   1.708   3.874  16.323  0.0106  0.1000 -0.1984
   84DOPC   PO4 1134   1.905   3.872  16.022  0.0485  0.0374 -0.1661
   84DOPC   GL1 1135   2.141   3.742  15.709 -0.1417 -0.0105 -0.0391
   84DOPC   GL2 1136   1.857   3.619  15.586  0.1134  0.1673  0.1290
   84DOPC   C1A 1137   2.421   3.864  15.372 -0.1653 -0.1180  0.0079
   84DOPC   D2A 1138   2.662   4.238  15.304 -0.3521 -0.1393 -0.2476
   84DOPC   C3A 1139   2.989   4.218  14.937 -0.3357  0.1391  0.1787
   84DOPC   C4A 1140   3.084   3.960  14.651 -0.5200  0.0455 -0.0998
   84DOPC   C1B 1141   1.970   3.449  15.215  0.1599  0.0826 -0.1960
   84DOPC   D2B 1142   1.858   3.758  14.852  0.3056 -0.0572  0.2399
   84DOPC   C3B 1143   2.089   3.930  14.491 -0.3126  0.3799  0.0200
   84DOPC   C4B 1144   2.198   4.351  14.531  0.0156 -0.1722 -0.2003
   85DOPC   NC3 1145   8.111   0.009  16.150  0.2524  0.2207 -0.1320
   85DOPC   PO4 1146   8.381   0.271  16.355  0.1643 -0.0359 -0.0283
   85DOPC   GL1 1147   8.690   0.230  16.061 -0.3981  0.1092  0.0940
   85DOPC   GL2 1148   8.674  -0.062  16.022 -0.0300  0.0106 -0.0190
   85DOPC   C1A 1149   8.930   0.574  15.852  0.0442  0.4063  0.3216
   85DOPC   D2A 1150   9.227   0.752  15.799  0.1648 -0.0809 -0.0829
   85DOPC   C3A 1151   9.506   1.058  15.509 -0.2164  0.0074 -0.1293
   85DOPC   C4A 1152   9.699   1.023  15.115 -0.0443  0.1719  0.1011
   85DOPC   C1B 1153   8.748   0.146  15.565  0.0906 -0.1597 -0.3939
   85DOPC   D2B 1154   8.747   0.232  15.119  0.1872  0.1597 -0.4325
   85DOPC   C3B 1155   8.617   0.690  14.911  0.3058 -0.2395  0.1168
   85DOPC   C4B 1156   8.594   0.945  14.651 -0.0573  0.0940  0.0821
   86DOPC   NC3 1157   7.983   8.785  12.847  0.2370 -0.2028  0.1650
   86DOPC   PO4 1158   8.317   8.739  13.081  0.0130 -0.2014 -0.0547
   86DOPC   GL1 1159   8.518   8.678  13.335 -0.0003  0.1161 -0.1074
   86DOPC   GL2 1160   8.754   8.635  13.245 -0.3224 -0.0630 -0.2309
   86DOPC   C1A 1161   8.500   9.015  13.636 -0.0143 -0.1696 -0.1216
   86DOPC   D2A 1162   8.275   9.361  13.797 -0.0805 -0.0773  0.1868
   86DOPC   C3A 1163   8.367   9.279  14.228  0.1018 -0.1317  0.0945
   86DOPC   C4A 1164   8.257   9.134  14.581  0.0498 -0.1160 -0.1202
   86DOPC   C1B 1165   9.070   8.913  13.313  0.2151 -0.0452 -0.1579
   86DOPC   D2B 1166   9.088   9.087  13.756  0.1560  0.0723 -0.2459
   86DOPC   C3B 1167   9.513   9.145  13.885  0.0189 -0.0855  0.2002
   86DOPC   C4B 1168   9.726   9.500  14.036 -0.1017 -0.1796  0.0380
   87DOPC   NC3 1169  10.727  12.475  16.037 -0.1259 -0.2969  0.0716
   87DOPC   PO4 1170  11.042  12.478  15.848  0.1256  0.1649 -0.0693
   87DOPC   GL1 1171  11.426  12.394  15.486 -0.0257 -0.0266 -0.0394
   87DOPC   GL2 1172  11.772  12.253  15.595  0.4024  0.2949 -0.3754
   87DOPC   C1A 1173  11.214  12.339  15.064 -0.5091 -0.2163  0.2312
   87DOPC   D2A 1174  11.222  12.275  14.654 -0.2449 -0.1073  0.1404
   87DOPC   C3A 1175  10.908  12.600  14.488  0.0551  0.0547 -0.0131
   87DOPC   C4A 1176  10.678  12.933  14.687 -0.1288  0.1251  0.2065
   87DOPC   C1B 1177  11.769  12.183  15.092  0.0982  0.4246  0.0664
   87DOPC   D2B 1178  11.742  12.261  14.660  0.1429 -0.2495  0.3936
   87DOPC   C3B 1179  12.078  12.353  14.471  0.0802 -0.0321  0.0737
   87DOPC   C4B 1180  12.418  12.305  14.701  0.0332  0.0235 -0.0636
   88DOPC   NC3 1181  13.041   8.899  16.282 -0.0852 -0.3316 -0.0038
   88DOPC   PO4 1182  13.476   8.906  16.203  0.0717  0.0156  0.1235
   88DOPC   GL1 1183  13.356   9.116  15.829  0.1392 -0.0672  0.0064
   88DOPC   GL2 1184  13.333   9.472  15.926  0.2005  0.2265  0.0753
   88DOPC   C1A 1185  13.285   9.014  15.362 -0.0322  0.2592  0.1335
   88DOPC   D2A 1186  13.208   9.010  14.983 -0.1941  0.0400 -0.1138
   88DOPC   C3A 1187  13.483   9.206  14.733  0.0141  0.1375  0.0132
   88DOPC   C4A 1188  13.720   9.582  14.912  0.4713  0.1572 -0.1774
   88DOPC   C1B 1189  13.343   9.497  15.527  0.1175 -0.0463  0.2532
   88DOPC   D2B 1190  13.240   9.547  15.162  0.1897 -0.4114  0.1420
   88DOPC   C3B 1191  12.958   9.392  14.766  0.1893 -0.2515  0.2920
   88DOPC   C4B 1192  12.769   9.023  14.714  0.1280  0.0109  0.4121
   89DOPC   NC3 1193   4.948   0.335  16.345 -0.0376 -0.0951 -0.0209
   89DOPC   PO4 1194   4.958  -0.106  16.495 -0.0369  0.2580 -0.0245
   89DOPC   GL1 1195   4.785  -0.149  16.133  0.3508 -0.0021  0.4225
   89DOPC   GL2 1196   4.665  -0.548  16.173  0.0411  0.2545  0.2675
   89DOPC   C1A 1197   5.081  -0.121  15.779 -0.2337 -0.0354  0.0087
   89DOPC   D2A 1198   5.240  -0.058  15.397 -0.0912  0.3240  0.0888
   89DOPC   C3A 1199   5.217  -0.227  15.013  0.2648 -0.0303  0.1614
   89DOPC   C4A 1200   4.715  -0.298  14.801 -0.1068  0.1515 -0.2632
   89DOPC   C1B 1201   4.815  -0.937  15.937 -0.0316  0.0321  0.0726
   89DOPC   D2B 1202   4.638  -1.152  15.605 -0.0790  0.0571  0.3135
   89DOPC   C3B 1203   4.089  -1.188  15.717 -0.3933 -0.1858 -0.1126
   89DOPC   C4B 1204   3.712  -1.352  15.951  0.0644 -0.1792 -0.1319
   90DOPC   NC3 1205   0.397   7.486  16.337  0.0607 -0.2231  0.1229
   90DOPC   PO4 1206   0.702   7.759  16.475 -0.3359 -0.0753 -0.0967
   90DOPC   GL1 1207   0.737   7.896  16.014  0.0866 -0.1370  0.0933
   90DOPC   GL2 1208   0.441   7.759  15.922  0.3430 -0.0397 -0.0287
   90DOPC   C1A 1209   1.039   7.633  15.838 -0.2254 -0.3892  0.1246
   90DOPC   D2A 1210   1.380   7.538  15.478  0.0576 -0.0862 -0.0825
   90DOPC   C3A 1211   1.743   7.612  15.567 -0.0593  0.1418  0.2157
   90DOPC   C4A 1212   2.153   7.471  15.777 -0.4497  0.3322  0.1175
   90DOPC   C1B 1213   0.621   7.452  15.684 -0.1854  0.4081  0.3865
   90DOPC   D2B 1214   0.860   7.278  15.319  0.1480  0.1402  0.0667
   90DOPC   C3B 1215   0.968   6.744  15.186  0.3116 -0.0747 -0.1313
   90DOPC   C4B 1216   1.268   6.618  14.850 -0.1916 -0.1093 -0.0359
   91DOPC   NC3 1217   7.173   1.614  16.259  0.0313 -0.0072  0.0736
   91DOPC   PO4 1218   6.974   1.199  16.357  0.0628 -0.0642  0.0662
   91DOPC   GL1 1219   7.068   1.257  15.927  0.0258  0.0913  0.0244
   91DOPC   GL2 1220   7.098   1.539  15.787 -0.0296  0.1358  0.0153
   91DOPC   C1A 1221   7.390   1.156  15.616 -0.1840 -0.1267  0.0066
   91DOPC   D2A 1222   7.406   0.718  15.425  0.2009 -0.0837  0.2351
   91DOPC   C3A 1223   7.573   0.805  14.974  0.1302  0.0705 -0.1401
   91DOPC   C4A 1224   7.629   0.720  14.568 -0.0681  0.1767  0.0693
   91DOPC   C1B 1225   7.197   1.491  15.299 -0.1494  0.2699 -0.0163
   91DOPC   D2B 1226   7.195   1.514  14.823  0.0996 -0.1403 -0.2360
   91DOPC   C3B 1227   7.347   1.736  14.484  0.1597 -0.0571 -0.3140
   91DOPC   C4B 1228   7.625   1.560  14.157 -0.3479 -0.1414 -0.0204
   92DOPC   NC3 1229   3.625  13.032  16.751  0.1915  0.2326 -0.1930
   92DOPC   PO4 1230   3.723  13.194  16.285  0.2977  0.2911 -0.3315
   92DOPC   GL1 1231   3.987  12.926  16.121 -0.3428 -0.2429  0.3025
   92DOPC   GL2 1232   4.273  12.981  15.938  0.0263  0.1288 -0.0446
   92DOPC   C1A 1233   3.956  12.789  15.609  0.1095 -0.2784 -0.3683
   92DOPC   D2A 1234   3.809  12.446  15.465  0.1909  0.0644  0.1053
   92DOPC   C3A 1235   3.823  12.124  15.117  0.3212 -0.2491 -0.3416
   92DOPC   C4A 1236   3.835  12.336  14.686  0.2434 -0.0218  0.0492
   92DOPC   C1B 1237   4.537  13.130  15.593  0.0788 -0.1090  0.3430
   92DOPC   D2B 1238   4.272  13.201  15.111 -0.2074 -0.1674  0.1067
   92DOPC   C3B 1239   4.516  13.513  14.758 -0.0036 -0.5355 -0.1976
   92DOPC   C4B 1240   4.417  13.964  14.723 -0.1499  0.2134 -0.2879
   93DOPC   NC3 1241   6.861   4.644  13.429 -0.0893  0.2769  0.1715
   93DOPC   PO4 1242   6.481   4.651  13.668  0.3824 -0.2808 -0.1120
   93DOPC   GL1 1243   6.458   4.254  13.968  0.0756 -0.1948 -0.0184
   93DOPC   GL2 1244   6.365   4.310  14.184 -0.0920 -0.0231  0.3571
   93DOPC   C1A 1245   6.658   3.834  13.990  0.0071 -0.0668  0.0490
   93DOPC   D2A 1246   6.868   3.696  14.390 -0.0774  0.0839 -0.0301
   93DOPC   C3A 1247   6.954   3.286  14.502 -0.0031 -0.1684  0.0093
   93DOPC   C4A 1248   6.718   2.862  14.543 -0.0579 -0.1528  0.0297
   93DOPC   C1B 1249   6.395   3.883  14.423  0.1233 -0.1135  0.0127
   93DOPC   D2B 1250   6.411   3.460  14.418 -0.0106  0.1610 -0.1434
   93DOPC   C3B 1251   6.398   3.282  14.786 -0.1608 -0.0129 -0.3396
   93DOPC   C4B 1252   5.921   3.251  14.881  0.1662  0.0114 -0.0491
   94DOPC   NC3 1253  12.560   2.349  16.263  0.0237 -0.2645 -0.4429
   94DOPC   PO4 1254  12.719   2.526  15.919 -0.1512 -0.0402  0.1509
   94DOPC   GL1 1255  12.818   2.879  15.739 -0.1834  0.1978 -0.0398
   94DOPC   GL2 1256  12.915   2.757  15.514  0.2114  0.1474  0.2335
   94DOPC   C1A 1257  12.594   3.154  15.304  0.0252 -0.2560  0.5412
   94DOPC   D2A 1258  12.477   3.438  14.917  0.1559 -0.2040 -0.1508
   94DOPC   C3A 1259  12.296   3.383  14.532  0.4938 -0.1332 -0.0088
   94DOPC   C4A 1260  11.886   3.426  14.206  0.1415 -0.4494 -0.2104
   94DOPC   C1B 1261  12.638   2.478  15.236  0.0067  0.0851  0.2160
   94DOPC   D2B 1262  12.534   2.190  15.155  0.0135 -0.2751 -0.2081
   94DOPC   C3B 1263  12.186   2.355  14.968  0.1904 -0.0492  0.3412
   94DOPC   C4B 1264  11.782   2.371  15.141  0.2624 -0.0767 -0.2649
   95DOPC   NC3 1265   2.372  11.158  17.741  0.2758 -0.2196 -0.0947
   95DOPC   PO4 1266   2.513  11.196  17.318 -0.1834  0.1561 -0.2507
   95DOPC   GL1 1267   2.773  11.202  16.950  0.0726 -0.2185 -0.2549
   95DOPC   GL2 1268   2.705  11.363  16.696  0.0516  0.3092  0.4221
   95DOPC   C1A 1269   3.051  11.231  16.451 -0.2968 -0.1811 -0.0532
   95DOPC   D2A 1270   2.839  11.429  16.051 -0.0557  0.2688 -0.0178
   95DOPC   C3A 1271   2.614  11.262  15.717 -0.0011 -0.1167 -0.3316
   95DOPC   C4A 1272   2.477  11.151  15.176  0.2177 -0.4070 -0.0531
   95DOPC   C1B 1273   2.406  11.622  16.458 -0.1945 -0.0945  0.1038
   95DOPC   D2B 1274   2.418  12.004  16.313 -0.1150  0.0941 -0.0785
   95DOPC   C3B 1275   2.193  12.116  15.942 -0.0980  0.0442 -0.0896
   95DOPC   C4B 1276   1.983  11.863  15.639 -0.1164 -0.0908  0.0508
   96DOPC   NC3 1277   8.129  12.812  16.270  0.1980 -0.2890 -0.0004
   96DOPC   PO4 1278   8.050  12.813  15.839  0.1015  0.0951 -0.0426
   96DOPC   GL1 1279   8.144  13.114  15.517 -0.1625  0.0789  0.0118
   96DOPC   GL2 1280   8.157  13.404  15.659  0.1160  0.0941  0.3568
   96DOPC   C1A 1281   8.389  13.103  15.070  0.4994  0.0415 -0.0625
   96DOPC   D2A 1282   8.567  13.225  14.810 -0.0230  0.2633  0.1481
   96DOPC   C3A 1283   8.578  13.665  14.607  0.1013 -0.1430 -0.0440
   96DOPC   C4A 1284   8.382  13.965  14.301  0.0496 -0.0645 -0.1482
   96DOPC   C1B 1285   8.252  13.527  15.269  0.1194 -0.0819  0.0836
   96DOPC   D2B 1286   8.098  13.906  15.038 -0.3403  0.3202  0.0138
   96DOPC   C3B 1287   8.291  14.304  15.129 -0.0301  0.0943  0.0202
   96DOPC   C4B 1288   8.329  14.711  14.897  0.0151  0.2184 -0.0882
   97DOPC   NC3 1289  10.186   3.807  16.817 -0.0894 -0.2202 -0.0474
   97DOPC   PO4 1290  10.525   3.573  16.600  0.2323 -0.1197 -0.1573
   97DOPC   GL1 1291  10.717   3.620  16.177  0.1584 -0.3661 -0.0736
   97DOPC   GL2 1292  10.821   4.003  16.097  0.2807  0.0225  0.3399
   97DOPC   C1A 1293  10.866   3.410  15.735  0.1012  0.0433 -0.1768
   97DOPC   D2A 1294  10.714   3.105  15.460  0.4618 -0.2145 -0.0654
   97DOPC   C3A 1295  10.961   2.936  15.071 -0.0153  0.1032  0.1126
   97DOPC   C4A 1296  10.986   2.975  14.576  0.1272  0.3366 -0.0381
   97DOPC   C1B 1297  10.667   3.881  15.741 -0.1222  0.1163 -0.1005
   97DOPC   D2B 1298  10.530   3.703  15.324  0.0409 -0.0547  0.3421
   97DOPC   C3B 1299  10.948   3.498  15.255  0.1174  0.2620 -0.5297
   97DOPC   C4B 1300  11.280   3.213  15.309  0.1838 -0.1288 -0.3699
   98DOPC   NC3 1301   7.399  11.780  15.842 -0.1221 -0.2428 -0.3184
   98DOPC   PO4 1302   7.101  11.519  16.034 -0.2736 -0.2346 -0.0487
   98DOPC   GL1 1303   6.848  11.512  15.561  0.1417 -0.1042 -0.1062
   98DOPC   GL2 1304   6.847  11.192  15.688  0.2169  0.1211  0.1269
   98DOPC   C1A 1305   6.559  11.555  15.272  0.3644 -0.1029 -0.3934
   98DOPC   D2A 1306   6.284  11.853  15.148  0.3351 -0.0388  0.0246
   98DOPC   C3A 1307   6.150  12.198  15.524 -0.1435 -0.1956  0.1110
   98DOPC   C4A 1308   6.034  12.556  15.805  0.1406 -0.0383  0.1363
   98DOPC   C1B 1309   6.514  11.033  15.359  0.1699 -0.1710  0.0165
   98DOPC   D2B 1310   6.288  11.134  14.918  0.0610 -0.3569 -0.2514
   98DOPC   C3B 1311   6.282  10.818  14.690 -0.1546  0.0285  0.2749
   98DOPC   C4B 1312   6.392  10.717  14.270 -0.2731 -0.0052  0.1667
   99DOPC   NC3 1313   6.381   0.880  16.174  0.0237  0.1100  0.1777
   99DOPC   PO4 1314   6.312   1.177  15.986  0.0780  0.1635  0.2195
   99DOPC   GL1 1315   6.409   1.207  15.567  0.1567 -0.3411 -0.0324
   99DOPC   GL2 1316   6.152   1.292  15.439  0.1315 -0.1905 -0.0400
   99DOPC   C1A 1317   6.462   1.224  15.080 -0.2041  0.0922  0.2550
   99DOPC   D2A 1318   6.816   1.144  14.861  0.0101 -0.0242 -0.0424
   99DOPC   C3A 1319   6.801   0.675  14.765  0.0646 -0.1212  0.1183
   99DOPC   C4A 1320   7.092   0.456  15.002  0.1537 -0.0592 -0.1404
   99DOPC   C1B 1321   5.869   1.180  15.149  0.2479  0.1807 -0.0609
   99DOPC   D2B 1322   5.582   0.916  14.753 -0.0700  0.1427  0.1221
   99DOPC   C3B 1323   5.358   0.482  14.775  0.1177 -0.2073 -0.1631
   99DOPC   C4B 1324   5.131   0.240  15.062  0.1305 -0.0395  0.3204
  100DOPC   NC3 1325  10.781   5.319  16.145 -0.0562 -0.0361 -0.0512
  100DOPC   PO4 1326  10.517   5.675  16.315  0.2692  0.1484 -0.2634
  100DOPC   GL1 1327  10.494   5.659  15.844 -0.2014 -0.0039 -0.2004
  100DOPC   GL2 1328  10.468   5.424  15.755  0.0267  0.0744  0.2843
  100DOPC   C1A 1329  10.660   5.789  15.477 -0.2132  0.3458  0.0514
  100DOPC   D2A 1330  10.671   5.690  15.010  0.1313  0.0465 -0.1488
  100DOPC   C3A 1331  10.981   5.507  14.753 -0.0481  0.1352 -0.4607
  100DOPC   C4A 1332  11.356   5.367  14.534 -0.0492  0.0596  0.0618
  100DOPC   C1B 1333  10.384   5.414  15.311  0.0519  0.2515  0.0201
  100DOPC   D2B 1334  10.111   5.388  15.033 -0.4026 -0.0321 -0.0862
  100DOPC   C3B 1335  10.171   5.019  14.759  0.0562 -0.2206  0.2495
  100DOPC   C4B 1336  10.579   4.900  14.558 -0.2226  0.1056  0.0296
  101DOPC   NC3 1337   0.929   4.357  16.584 -0.1991 -0.4302 -0.2538
  101DOPC   PO4 1338   0.668   4.027  16.440  0.0934 -0.1757  0.0978
  101DOPC   GL1 1339   0.665   4.195  16.016 -0.1615 -0.1028  0.1845
  101DOPC   GL2 1340   0.582   3.958  15.893  0.2713  0.2149  0.3279
  101DOPC   C1A 1341   0.723   4.246  15.459 -0.1534 -0.0362  0.4211
  101DOPC   D2A 1342   0.635   4.368  15.012  0.2044 -0.0129  0.0152
  101DOPC   C3A 1343   0.681   4.179  14.631  0.0867 -0.0176  0.0845
  101DOPC   C4A 1344   0.715   3.875  14.379 -0.2508 -0.0514  0.0562
  101DOPC   C1B 1345   0.592   3.813  15.441 -0.1501  0.2531 -0.2019
  101DOPC   D2B 1346   0.917   3.886  15.042 -0.0892  0.0955 -0.3921
  101DOPC   C3B 1347   1.177   3.664  14.681 -0.0962 -0.0893  0.0906
  101DOPC   C4B 1348   1.581   3.522  14.475  0.0345 -0.0754  0.2465
  102DOPC   NC3 1349  10.807  11.377  16.203  0.0037  0.2238  0.1099
  102DOPC   PO4 1350  10.703  11.582  15.894  0.2294 -0.1839  0.1018
  102DOPC   GL1 1351  10.560  11.606  15.471 -0.0196  0.1402 -0.1914
  102DOPC   GL2 1352  10.301  11.805  15.410 -0.0456  0.0444  0.0976
  102DOPC   C1A 1353  10.750  11.607  15.105 -0.1062 -0.2776 -0.1966
  102DOPC   D2A 1354  10.735  11.884  14.708 -0.0692 -0.0187 -0.0938
  102DOPC   C3A 1355  10.919  11.679  14.253  0.0592  0.3550  0.1727
  102DOPC   C4A 1356  11.105  12.067  14.045  0.0409  0.2284  0.1143
  102DOPC   C1B 1357  10.256  11.809  14.909  0.2994 -0.1320 -0.2092
  102DOPC   D2B 1358  10.396  11.557  14.479 -0.3757 -0.0365 -0.1937
  102DOPC   C3B 1359  10.381  11.216  14.529 -0.0249  0.1542  0.2529
  102DOPC   C4B 1360  10.338  10.866  14.261 -0.0054 -0.1085  0.1660
  103DOPC   NC3 1361   4.685   5.947  16.075 -0.0972 -0.1982 -0.0226
  103DOPC   PO4 1362   5.096   6.003  15.859  0.4541  0.0975  0.0960
  103DOPC   GL1 1363   4.664   6.057  15.562  0.2307  0.2567 -0.3295
  103DOPC   GL2 1364   4.531   6.294  15.552 -0.0103 -0.0853 -0.1092
  103DOPC   C1A 1365   4.412   5.747  15.252 -0.0088 -0.1918 -0.0163
  103DOPC   D2A 1366   4.250   5.544  14.854  0.0055 -0.0270  0.0144
  103DOPC   C3A 1367   4.112   5.851  14.624  0.0517  0.2336  0.0395
  103DOPC   C4A 1368   3.924   6.089  14.468 -0.0795  0.0909 -0.0873
  103DOPC   C1B 1369   4.112   6.435  15.529  0.3406  0.1053  0.2106
  103DOPC   D2B 1370   3.771   6.421  15.301  0.2336  0.0523  0.2590
  103DOPC   C3B 1371   3.810   6.549  14.937 -0.0103  0.0441 -0.2250
  103DOPC   C4B 1372   3.916   6.980  14.800 -0.3850  0.2848  0.2670
  104DOPC   NC3 1373   0.494   1.670  16.362  0.0053 -0.2589 -0.4550
  104DOPC   PO4 1374   0.731   2.008  16.400 -0.3208 -0.1014 -0.0371
  104DOPC   GL1 1375   0.844   2.273  15.979  0.3497  0.1840  0.0559
  104DOPC   GL2 1376   0.893   1.935  15.840  0.2602 -0.5990 -0.1817
  104DOPC   C1A 1377   0.699   2.310  15.577 -0.2090  0.0664 -0.0849
  104DOPC   D2A 1378   0.651   2.604  15.253  0.2839  0.1112 -0.1032
  104DOPC   C3A 1379   0.768   3.049  15.445 -0.3028 -0.1458  0.0084
  104DOPC   C4A 1380   0.902   3.365  15.224 -0.1784  0.2157  0.0997
  104DOPC   C1B 1381   0.977   1.749  15.502  0.0925  0.0622 -0.0268
  104DOPC   D2B 1382   0.895   1.317  15.412  0.1240  0.0582  0.0330
  104DOPC   C3B 1383   0.831   1.211  14.847 -0.0092 -0.3349  0.2112
  104DOPC   C4B 1384   1.163   1.202  14.538 -0.1363 -0.4171 -0.1919
  105DOPC   NC3 1385   7.576   8.129  15.327  0.3446  0.0463 -0.0490
  105DOPC   PO4 1386   8.004   8.395  15.232  0.0224 -0.2727  0.0946
  105DOPC   GL1 1387   7.981   8.772  15.010 -0.0047 -0.2923 -0.0327
  105DOPC   GL2 1388   7.710   8.820  14.734  0.1326 -0.0897  0.2795
  105DOPC   C1A 1389   7.996   9.174  14.981 -0.2405  0.2116 -0.2383
  105DOPC   D2A 1390   8.110   9.613  14.774 -0.0493 -0.2215 -0.2103
  105DOPC   C3A 1391   8.374   9.765  14.334  0.0505  0.0926  0.0589
  105DOPC   C4A 1392   8.393   9.787  13.959 -0.2323  0.0120  0.1020
  105DOPC   C1B 1393   7.643   9.326  14.611 -0.1317  0.0876 -0.3012
  105DOPC   D2B 1394   7.622   9.663  14.609 -0.3057  0.0014  0.0123
  105DOPC   C3B 1395   7.866   9.876  14.307 -0.3225 -0.1850 -0.1664
  105DOPC   C4B 1396   8.206  10.266  14.272  0.4441  0.0311 -0.0886
  106DOPC   NC3 1397   0.809  12.882  16.277  0.1847  0.0681 -0.2401
  106DOPC   PO4 1398   0.311  12.814  16.426 -0.1000 -0.1955 -0.2492
  106DOPC   GL1 1399   0.315  12.961  16.050 -0.0435 -0.2311  0.2163
  106DOPC   GL2 1400   0.040  12.918  15.836 -0.0840  0.1014 -0.2578
  106DOPC   C1A 1401   0.573  12.963  15.682  0.1793  0.0830  0.2504
  106DOPC   D2A 1402   0.689  12.909  15.296  0.0897 -0.2085  0.3527
  106DOPC   C3A 1403   0.487  13.047  14.872 -0.0682  0.1824  0.1510
  106DOPC   C4A 1404   0.079  12.956  14.799 -0.2145  0.1035  0.1321
  106DOPC   C1B 1405   0.070  12.854  15.471 -0.0206 -0.0714  0.1423
  106DOPC   D2B 1406   0.083  13.158  15.262  0.4610 -0.0473  0.1904
  106DOPC   C3B 1407  -0.178  13.323  15.036 -0.1172  0.0840  0.1716
  106DOPC   C4B 1408  -0.393  13.150  14.789  0.0088 -0.0630 -0.2216
  107DOPC   NC3 1409   4.118   8.629  13.116  0.0195  0.1541 -0.0466
  107DOPC   PO4 1410   3.970   8.224  12.909  0.0394  0.1543  0.0302
  107DOPC   GL1 1411   3.933   7.973  13.331  0.2015  0.0954 -0.0322
  107DOPC   GL2 1412   3.871   7.630  13.209  0.2857 -0.0873 -0.1631
  107DOPC   C1A 1413   4.050   7.873  13.720 -0.0963 -0.1176  0.0112
  107DOPC   D2A 1414   4.254   7.978  14.199  0.2308 -0.2699  0.2658
  107DOPC   C3A 1415   3.945   8.193  14.537 -0.4034  0.1098  0.3056
  107DOPC   C4A 1416   3.626   8.076  14.839  0.2645 -0.0474  0.1193
  107DOPC   C1B 1417   4.075   7.335  13.471 -0.2857 -0.0163  0.0531
  107DOPC   D2B 1418   4.148   7.239  13.838 -0.0585  0.1625  0.0184
  107DOPC   C3B 1419   4.347   7.513  14.031  0.1438 -0.0746 -0.1781
  107DOPC   C4B 1420   4.662   7.762  14.042  0.0271  0.0390 -0.2539
  108DOPC   NC3 1421   2.450   0.434  16.402  0.0376  0.1373 -0.1683
  108DOPC   PO4 1422   2.037   0.425  16.140 -0.3127 -0.0581 -0.0728
  108DOPC   GL1 1423   1.966   0.415  15.690 -0.1026  0.3012 -0.1079
  108DOPC   GL2 1424   1.846   0.716  15.522 -0.2638  0.0810 -0.0345
  108DOPC   C1A 1425   2.137   0.302  15.302 -0.1264  0.0869 -0.1338
  108DOPC   D2A 1426   2.056   0.472  14.822  0.0217  0.1003  0.1252
  108DOPC   C3A 1427   1.626   0.655  14.649  0.1466  0.1789 -0.0741
  108DOPC   C4A 1428   1.206   0.678  14.541  0.2491  0.0592  0.0562
  108DOPC   C1B 1429   2.004   0.806  15.149 -0.0186  0.0181 -0.0721
  108DOPC   D2B 1430   2.256   0.916  14.819 -0.2113  0.0526 -0.1531
  108DOPC   C3B 1431   2.690   0.806  14.840 -0.0590  0.0946 -0.3624
  108DOPC   C4B 1432   3.061   0.787  14.996 -0.3247 -0.0604 -0.2891
  109DOPC   NC3 1433  12.039   9.950  16.515  0.1865 -0.1623 -0.2375
  109DOPC   PO4 1434  12.299  10.376  16.327 -0.2414 -0.1673 -0.2153
  109DOPC   GL1 1435  12.431  10.655  16.016  0.2507 -0.1093 -0.1363
  109DOPC   GL2 1436  12.663  10.605  15.823 -0.1138 -0.3862 -0.3185
  109DOPC   C1A 1437  12.634  11.100  15.650 -0.0700 -0.4938 -0.1964
  109DOPC   D2A 1438  12.586  11.639  15.687 -0.0854 -0.0984  0.0909
  109DOPC   C3A 1439  12.831  11.918  15.529 -0.3496 -0.0056 -0.1367
  109DOPC   C4A 1440  12.943  12.191  15.206  0.1605  0.0763  0.1966
  109DOPC   C1B 1441  12.849  10.623  15.426  0.2048 -0.1334  0.1048
  109DOPC   D2B 1442  12.689  10.570  14.990  0.1620 -0.1457 -0.0525
  109DOPC   C3B 1443  12.700  10.191  14.797  0.0841  0.1078 -0.3463
  109DOPC   C4B 1444  12.415   9.864  14.447 -0.2160 -0.1793  0.1692
  110DOPC   NC3 1445   2.528   1.316  16.522 -0.3673  0.1326 -0.2663
  110DOPC   PO4 1446   2.551   1.780  16.482 -0.1985 -0.0729 -0.2694
  110DOPC   GL1 1447   2.526   1.734  16.086  0.0073  0.1627  0.0146
  110DOPC   GL2 1448   2.659   1.891  15.765  0.0338 -0.0139 -0.2238
  110DOPC   C1A 1449   2.185   1.702  15.683  0.1389  0.2568  0.1782
  110DOPC   D2A 1450   1.919   1.542  15.334  0.0343  0.0274 -0.0822
  110DOPC   C3A 1451   1.778   1.284  15.059  0.5039  0.0214  0.0227
  110DOPC   C4A 1452   1.686   1.122  14.703 -0.0716  0.2217 -0.0566
  110DOPC   C1B 1453   2.626   1.442  15.547  0.1414  0.0934  0.0007
  110DOPC   D2B 1454   2.847   1.209  15.209 -0.3109  0.0331 -0.1442
  110DOPC   C3B 1455   2.627   1.346  14.805  0.1596 -0.1589  0.1479
  110DOPC   C4B 1456   2.524   1.640  14.540  0.2092 -0.1119 -0.0762
  111DOPC   NC3 1457   3.400   4.541  15.933  0.0489 -0.0253  0.1964
  111DOPC   PO4 1458   3.840   4.589  15.753 -0.0797 -0.2673  0.1053
  111DOPC   GL1 1459   3.854   4.774  15.339 -0.1982  0.2583  0.2582
  111DOPC   GL2 1460   4.139   4.612  15.344 -0.0813  0.0422  0.0398
  111DOPC   C1A 1461   3.631   4.652  15.040 -0.2857 -0.0858  0.3530
  111DOPC   D2A 1462   3.494   4.345  14.804 -0.0970 -0.4358 -0.0167
  111DOPC   C3A 1463   3.566   4.008  14.504  0.0664 -0.1857  0.2529
  111DOPC   C4A 1464   3.557   3.573  14.338  0.2082 -0.0547 -0.0081
  111DOPC   C1B 1465   4.135   4.614  14.966  0.2863  0.3284 -0.1185
  111DOPC   D2B 1466   3.978   4.506  14.540 -0.3368 -0.2110 -0.0843
  111DOPC   C3B 1467   3.608   4.782  14.519 -0.0822 -0.0329 -0.3167
  111DOPC   C4B 1468   3.358   4.861  14.218 -0.3811 -0.0325  0.3537
  112DOPC   NC3 1469  10.239  11.875  15.948 -0.0976 -0.3014  0.0514
  112DOPC   PO4 1470  10.493  12.080  15.890  0.1020 -0.0053 -0.1207
  112DOPC   GL1 1471  10.481  12.258  15.564 -0.0994  0.2302  0.0624
  112DOPC   GL2 1472  10.738  12.490  15.455  0.1954 -0.0949  0.0521
  112DOPC   C1A 1473  10.526  12.155  15.141  0.0329 -0.4220  0.2922
  112DOPC   D2A 1474  10.618  12.389  14.820 -0.1994  0.0997  0.0544
  112DOPC   C3A 1475  10.371  12.498  14.549 -0.0594  0.0176 -0.0983
  112DOPC   C4A 1476  10.217  12.871  14.489 -0.0935  0.2955  0.0420
  112DOPC   C1B 1477  10.879  12.729  15.111 -0.1959 -0.0727  0.0369
  112DOPC   D2B 1478  11.192  12.897  14.829  0.0630  0.0427  0.1735
  112DOPC   C3B 1479  11.142  13.032  14.376  0.1110 -0.0481  0.0999
  112DOPC   C4B 1480  11.074  12.951  14.014 -0.3932  0.0424  0.1333
  113DOPC   NC3 1481   7.328   2.403  16.714  0.0296 -0.1009  0.0815
  113DOPC   PO4 1482   7.516   2.660  16.407  0.0562 -0.1860  0.2775
  113DOPC   GL1 1483   7.632   2.861  16.020 -0.4802  0.0769 -0.5079
  113DOPC   GL2 1484   7.974   3.000  16.078  0.0636  0.3593 -0.1056
  113DOPC   C1A 1485   7.669   2.819  15.595 -0.0376 -0.0476 -0.0527
  113DOPC   D2A 1486   7.611   2.946  15.188 -0.0138 -0.2700  0.1606
  113DOPC   C3A 1487   7.389   2.748  14.914 -0.0673  0.1120 -0.2586
  113DOPC   C4A 1488   7.200   2.781  14.481 -0.1087 -0.0383 -0.1345
  113DOPC   C1B 1489   7.950   3.245  15.636  0.2174 -0.0599 -0.0274
  113DOPC   D2B 1490   7.986   3.410  15.248  0.1530 -0.2353 -0.1939
  113DOPC   C3B 1491   8.319   3.289  14.957  0.0515  0.1521  0.1757
  113DOPC   C4B 1492   8.865   3.308  14.924 -0.1856  0.4639 -0.0026
  114DOPC   NC3 1493   2.387   2.595  16.188 -0.2882 -0.2132 -0.0039
  114DOPC   PO4 1494   2.119   2.927  16.088 -0.1062 -0.0274  0.3715
  114DOPC   GL1 1495   2.300   2.717  15.632  0.0553  0.2797  0.0710
  114DOPC   GL2 1496   1.970   2.613  15.515 -0.4053  0.2248  0.1327
  114DOPC   C1A 1497   2.290   2.798  15.226 -0.1901  0.3230  0.0708
  114DOPC   D2A 1498   2.105   3.052  14.920  0.1766 -0.1063 -0.2446
  114DOPC   C3A 1499   1.687   3.218  14.884 -0.0983 -0.4480 -0.0768
  114DOPC   C4A 1500   1.253   3.199  14.899  0.0536  0.2274 -0.0331
  114DOPC   C1B 1501   1.988   2.414  15.175 -0.2527 -0.1188  0.0499
  114DOPC   D2B 1502   1.944   2.289  14.721  0.2201 -0.0470  0.5113
  114DOPC   C3B 1503   2.007   1.848  14.546 -0.1117  0.1570 -0.1519
  114DOPC   C4B 1504   2.189   1.928  14.088 -0.0017 -0.0687 -0.2707
  115DOPC   NC3 1505   0.409   8.592  16.514  0.0482  0.2728 -0.1809
  115DOPC   PO4 1506   0.401   8.417  16.080 -0.1995 -0.1140  0.0007
  115DOPC   GL1 1507   0.391   8.242  15.782 -0.2649  0.0522 -0.0161
  115DOPC   GL2 1508   0.184   8.074  15.605  0.0129 -0.0004 -0.0401
  115DOPC   C1A 1509   0.698   8.086  15.577 -0.0202 -0.0948 -0.0843
  115DOPC   D2A 1510   0.899   7.788  15.366 -0.2489  0.1696 -0.3622
  115DOPC   C3A 1511   0.795   7.857  14.983 -0.0077 -0.0385  0.0828
  115DOPC   C4A 1512   0.584   7.694  14.517 -0.3022 -0.4532  0.2182
  115DOPC   C1B 1513  -0.062   8.469  15.401 -0.1888 -0.1898  0.3436
  115DOPC   D2B 1514  -0.393   8.621  15.033  0.0983  0.0073 -0.0740
  115DOPC   C3B 1515  -0.687   8.282  14.884 -0.4015 -0.0906 -0.0528
  115DOPC   C4B 1516  -0.695   7.873  14.845  0.1205  0.0460  0.1126
  116DOPC   NC3 1517   0.663   0.838  16.374  0.1537 -0.1560 -0.1742
  116DOPC   PO4 1518   0.388   1.202  16.433  0.1210 -0.2966  0.1634
  116DOPC   GL1 1519   0.307   0.997  16.048 -0.2591  0.2041 -0.1130
  116DOPC   GL2 1520   0.146   1.277  15.918 -0.0565 -0.0087 -0.0208
  116DOPC   C1A 1521   0.597   0.954  15.739  0.1434  0.1135  0.1676
  116DOPC   D2A 1522   0.447   1.181  15.373 -0.2502  0.0431 -0.0730
  116DOPC   C3A 1523   0.158   1.424  15.451 -0.0381 -0.1662  0.1308
  116DOPC   C4A 1524  -0.261   1.610  15.303 -0.3261 -0.2474  0.1397
  116DOPC   C1B 1525   0.533   1.473  15.806 -0.1799  0.3008 -0.1493
  116DOPC   D2B 1526   0.910   1.360  15.889 -0.0800  0.2805 -0.0388
  116DOPC   C3B 1527   1.217   1.608  15.913 -0.3545 -0.1138 -0.0284
  116DOPC   C4B 1528   1.644   1.522  15.874 -0.1583  0.1481  0.0597
  117DOPC   NC3 1529  12.319   5.246  15.991 -0.0577  0.0293  0.1711
  117DOPC   PO4 1530  12.644   5.138  16.105  0.2562  0.1457 -0.0651
  117DOPC   GL1 1531  12.804   5.104  15.728  0.1681  0.1352  0.0774
  117DOPC   GL2 1532  12.569   5.287  15.528  0.1232 -0.1665  0.1195
  117DOPC   C1A 1533  13.188   4.974  15.477 -0.0484 -0.3342  0.0521
  117DOPC   D2A 1534  13.641   4.995  15.638  0.2971 -0.0622  0.0936
  117DOPC   C3A 1535  13.909   4.661  15.728  0.3854  0.1352  0.2242
  117DOPC   C4A 1536  14.361   4.445  15.817  0.0596  0.1994  0.4775
  117DOPC   C1B 1537  12.676   5.067  15.207 -0.0045 -0.0741  0.2004
  117DOPC   D2B 1538  12.940   4.663  15.113  0.0001  0.1169 -0.0095
  117DOPC   C3B 1539  12.867   4.408  14.840 -0.2378  0.1542 -0.1996
  117DOPC   C4B 1540  12.750   4.403  14.412 -0.0477  0.0222 -0.3307
  118DOPC   NC3 1541   5.500   5.102  15.188  0.1081 -0.3404 -0.1778
  118DOPC   PO4 1542   5.840   4.828  14.988 -0.0605  0.1190  0.1782
  118DOPC   GL1 1543   5.573   4.747  14.714  0.1894  0.2272 -0.2521
  118DOPC   GL2 1544   5.251   4.769  14.918 -0.2481 -0.0424  0.0181
  118DOPC   C1A 1545   5.340   4.526  14.461  0.1753 -0.0077  0.1926
  118DOPC   D2A 1546   4.987   4.273  14.397 -0.0624  0.4194 -0.2319
  118DOPC   C3A 1547   4.814   4.275  13.934 -0.1468  0.0445 -0.2740
  118DOPC   C4A 1548   4.953   4.490  13.550  0.2557 -0.1292  0.0952
  118DOPC   C1B 1549   5.066   4.387  14.892 -0.1534  0.1668 -0.1135
  118DOPC   D2B 1550   4.800   3.974  14.720 -0.1003  0.0869  0.2175
  118DOPC   C3B 1551   4.649   3.961  14.296  0.0181  0.1214  0.0112
  118DOPC   C4B 1552   4.351   3.976  13.832  0.1019  0.3627  0.2947
  119DOPC   NC3 1553   0.788   5.450  16.602 -0.0613 -0.2470  0.1381
  119DOPC   PO4 1554   0.491   4.965  16.562  0.1110  0.2261  0.3071
  119DOPC   GL1 1555   0.806   5.173  16.181  0.2797 -0.0338 -0.0324
  119DOPC   GL2 1556   0.665   5.174  15.868 -0.2613  0.0059 -0.2091
  119DOPC   C1A 1557   1.195   5.037  15.874  0.0435  0.4053  0.0258
  119DOPC   D2A 1558   1.312   5.145  15.451  0.1192  0.0354  0.2928
  119DOPC   C3A 1559   1.295   5.232  15.084  0.0489 -0.0008  0.1127
  119DOPC   C4A 1560   1.087   5.221  14.655 -0.0236 -0.1141 -0.0489
  119DOPC   C1B 1561   0.821   5.190  15.504 -0.0876  0.3078 -0.1477
  119DOPC   D2B 1562   0.770   5.383  15.051  0.2448  0.1143 -0.0430
  119DOPC   C3B 1563   0.557   5.204  14.704  0.2490 -0.0489  0.3087
  119DOPC   C4B 1564   0.492   4.670  14.656  0.3678 -0.0460  0.1135
  120DOPC   NC3 1565   9.012   9.733  16.280 -0.0411  0.0271 -0.6328
  120DOPC   PO4 1566   9.422   9.653  16.144  0.1967  0.0102 -0.1933
  120DOPC   GL1 1567   9.553   9.512  15.716 -0.0335  0.1808  0.1502
  120DOPC   GL2 1568   9.333   9.388  15.484  0.2454 -0.2016  0.1221
  120DOPC   C1A 1569   9.863   9.381  15.459 -0.2220 -0.1035  0.1764
  120DOPC   D2A 1570  10.137   9.099  15.479  0.1256  0.0206  0.0792
  120DOPC   C3A 1571  10.607   9.205  15.570  0.0487  0.1170  0.0949
  120DOPC   C4A 1572  10.925   8.929  15.612 -0.0916 -0.0927 -0.0815
  120DOPC   C1B 1573   9.235   9.311  15.039  0.0666  0.4075  0.0903
  120DOPC   D2B 1574   8.929   9.167  14.807 -0.0497  0.0466 -0.0313
  120DOPC   C3B 1575   8.697   9.461  14.537 -0.1391  0.0753  0.1149
  120DOPC   C4B 1576   8.855   9.732  14.242  0.0305  0.0192  0.0537
  121DOPC   NC3 1577   4.278  11.522  16.947  0.1013  0.2395 -0.2374
  121DOPC   PO4 1578   4.444  11.248  16.578  0.0317 -0.3648  0.1514
  121DOPC   GL1 1579   4.512  11.120  16.216  0.1610 -0.1729 -0.0754
  121DOPC   GL2 1580   4.823  11.084  16.139 -0.2835 -0.1188  0.0424
  121DOPC   C1A 1581   4.486  11.245  15.724 -0.1372 -0.0243  0.2542
  121DOPC   D2A 1582   4.594  11.600  15.529 -0.0673 -0.4117  0.1366
  121DOPC   C3A 1583   4.201  11.835  15.378  0.1458 -0.0524  0.2791
  121DOPC   C4A 1584   3.813  11.747  15.466 -0.1965 -0.1243 -0.0072
  121DOPC   C1B 1585   4.691  10.782  15.747 -0.2353  0.1167  0.0641
  121DOPC   D2B 1586   4.293  10.776  15.561  0.1017 -0.0285 -0.0556
  121DOPC   C3B 1587   4.045  10.570  15.304 -0.1321 -0.3545  0.0281
  121DOPC   C4B 1588   3.832  10.584  14.897  0.2023  0.0619  0.1779
  122DOPC   NC3 1589   2.689  13.299  17.071  0.3537 -0.1770 -0.0164
  122DOPC   PO4 1590   2.537  13.276  16.662 -0.0926 -0.1693  0.0166
  122DOPC   GL1 1591   2.654  13.318  16.177 -0.2049  0.1126  0.2353
  122DOPC   GL2 1592   2.562  13.055  15.997  0.0027  0.0928  0.3535
  122DOPC   C1A 1593   2.980  13.248  15.639 -0.0729 -0.1658 -0.1343
  122DOPC   D2A 1594   3.236  13.442  15.233  0.2484 -0.2166  0.1071
  122DOPC   C3A 1595   3.028  13.432  14.809  0.1580  0.3227 -0.1472
  122DOPC   C4A 1596   2.690  13.645  14.490  0.1524 -0.1811  0.2300
  122DOPC   C1B 1597   2.545  12.869  15.591  0.0531 -0.1411  0.1353
  122DOPC   D2B 1598   2.704  12.509  15.207  0.1575  0.0347 -0.1461
  122DOPC   C3B 1599   2.718  12.491  14.753 -0.2643  0.1154 -0.1082
  122DOPC   C4B 1600   2.629  12.390  14.317 -0.0594  0.1337  0.0518
  123DOPC   NC3 1601  12.864   8.121  16.137 -0.1213  0.0694 -0.1835
  123DOPC   PO4 1602  13.270   7.983  16.067 -0.2002 -0.1131  0.0762
  123DOPC   GL1 1603  13.014   7.882  15.721 -0.1796 -0.1971  0.3786
  123DOPC   GL2 1604  12.845   8.283  15.686  0.1588  0.0282  0.0077
  123DOPC   C1A 1605  13.015   7.619  15.219 -0.0257  0.0492  0.1392
  123DOPC   D2A 1606  13.127   7.413  14.880  0.1153 -0.1130 -0.0255
  123DOPC   C3A 1607  13.463   7.024  14.950 -0.1513  0.1154 -0.0668
  123DOPC   C4A 1608  13.810   6.704  14.994  0.0137  0.1709  0.0987
  123DOPC   C1B 1609  12.911   8.105  15.238  0.0942  0.0472  0.0947
  123DOPC   D2B 1610  13.260   8.008  14.938 -0.0882  0.3015  0.1210
  123DOPC   C3B 1611  13.656   8.068  14.712 -0.0859 -0.0621 -0.1317
  123DOPC   C4B 1612  13.974   8.185  14.491 -0.5101 -0.1124  0.1968
  124DOPC   NC3 1613   4.523   2.545  16.050  0.1537 -0.0104 -0.0007
  124DOPC   PO4 1614   4.305   2.125  15.905 -0.2766 -0.0809  0.1392
  124DOPC   GL1 1615   4.121   2.125  15.473 -0.3191 -0.0749  0.2363
  124DOPC   GL2 1616   3.895   2.279  15.332 -0.1555  0.2015  0.0550
  124DOPC   C1A 1617   3.860   1.777  15.153 -0.2634  0.3930 -0.1408
  124DOPC   D2A 1618   3.887   1.699  14.683 -0.0272 -0.0712  0.1887
  124DOPC   C3A 1619   4.283   1.631  14.606  0.3759 -0.0911 -0.3246
  124DOPC   C4A 1620   4.685   1.603  14.685 -0.0139 -0.1190 -0.1406
  124DOPC   C1B 1621   4.124   2.229  14.896 -0.2237  0.4060  0.0940
  124DOPC   D2B 1622   4.063   2.126  14.466 -0.3957  0.0693  0.2775
  124DOPC   C3B 1623   4.089   2.475  14.120 -0.0201 -0.2041 -0.1420
  124DOPC   C4B 1624   4.231   2.777  13.753  0.2350 -0.1207 -0.1797
  125DOPC   NC3 1625   2.237   9.349  16.427  0.1905 -0.2639 -0.1130
  125DOPC   PO4 1626   2.265   9.741  16.362  0.1546  0.0299  0.1863
  125DOPC   GL1 1627   2.227   9.721  15.964 -0.1516 -0.1613  0.0277
  125DOPC   GL2 1628   2.418   9.898  15.830  0.0342 -0.3467  0.3002
  125DOPC   C1A 1629   2.432   9.464  15.591  0.0581  0.1722 -0.2417
  125DOPC   D2A 1630   2.267   9.341  15.154  0.1876  0.2030  0.2608
  125DOPC   C3A 1631   2.011   9.530  14.812  0.0267  0.1566 -0.0400
  125DOPC   C4A 1632   1.873   9.433  14.367 -0.0990 -0.0514  0.1001
  125DOPC   C1B 1633   2.734   9.879  15.555  0.2804  0.2761  0.0176
  125DOPC   D2B 1634   2.666   9.668  15.129  0.1238  0.2657  0.3889
  125DOPC   C3B 1635   2.285   9.918  14.806  0.1074 -0.0540  0.1673
  125DOPC   C4B 1636   2.048  10.283  14.840 -0.1794  0.0538 -0.3569
  126DOPC   NC3 1637  11.011   3.753  16.639 -0.0517  0.0641  0.0246
  126DOPC   PO4 1638  11.338   3.911  16.286 -0.2315  0.0955 -0.0308
  126DOPC   GL1 1639  11.527   4.007  15.916 -0.4082  0.0873  0.0152
  126DOPC   GL2 1640  11.881   3.830  15.841  0.2843  0.0217 -0.0200
  126DOPC   C1A 1641  11.311   4.024  15.472  0.4411  0.0786 -0.3058
  126DOPC   D2A 1642  10.944   4.070  15.307  0.0774 -0.0388  0.1059
  126DOPC   C3A 1643  10.916   3.832  14.844  0.4406 -0.0490 -0.0507
  126DOPC   C4A 1644  11.124   3.662  14.539 -0.3374  0.1544  0.2493
  126DOPC   C1B 1645  11.532   3.577  15.546  0.3116 -0.3387 -0.0288
  126DOPC   D2B 1646  11.649   3.668  15.154 -0.0481 -0.1258  0.0660
  126DOPC   C3B 1647  11.402   3.897  14.957  0.0254  0.0512 -0.0388
  126DOPC   C4B 1648  11.176   4.253  14.883  0.2277 -0.1515 -0.0418
  127DOPC   NC3 1649   2.166   7.346  16.449 -0.2528 -0.0236  0.1723
  127DOPC   PO4 1650   1.714   7.554  16.413 -0.1397 -0.0591 -0.1575
  127DOPC   GL1 1651   1.847   7.717  16.040  0.0355  0.0931 -0.1062
  127DOPC   GL2 1652   1.619   7.976  15.927  0.1704 -0.0406 -0.0902
  127DOPC   C1A 1653   2.055   7.995  15.740  0.1585  0.0750  0.1828
  127DOPC   D2A 1654   2.325   8.144  15.489 -0.1269  0.1422  0.3220
  127DOPC   C3A 1655   2.449   8.253  15.191  0.1468 -0.2557 -0.1370
  127DOPC   C4A 1656   2.318   8.412  14.762  0.0471  0.0173 -0.2093
  127DOPC   C1B 1657   1.303   8.032  15.588  0.0671  0.2091 -0.0421
  127DOPC   D2B 1658   1.365   7.902  15.114  0.1779  0.0775  0.0442
  127DOPC   C3B 1659   1.178   7.522  14.756  0.2104 -0.0755  0.2274
  127DOPC   C4B 1660   1.160   7.113  14.681 -0.0564 -0.0919 -0.0063
  128DOPC   NC3 1661  11.719   8.804  16.251  0.0599 -0.1250 -0.0162
  128DOPC   PO4 1662  11.985   8.538  16.160  0.3195  0.0581  0.0903
  128DOPC   GL1 1663  11.758   8.673  15.784  0.1600 -0.2009 -0.5266
  128DOPC   GL2 1664  11.486   8.705  15.687 -0.2036 -0.0027 -0.0893
  128DOPC   C1A 1665  11.650   8.468  15.302 -0.0985  0.2096 -0.2169
  128DOPC   D2A 1666  11.249   8.393  15.102  0.4246 -0.1775 -0.1319
  128DOPC   C3A 1667  11.002   8.783  14.931  0.2019 -0.1000 -0.0669
  128DOPC   C4A 1668  10.563   8.979  15.092 -0.1428  0.5141  0.0734
  128DOPC   C1B 1669  11.379   8.905  15.305 -0.1557  0.0671 -0.1618
  128DOPC   D2B 1670  11.373   9.134  14.838  0.0910  0.0992 -0.2155
  128DOPC   C3B 1671  11.338   9.606  14.864 -0.1336  0.1326  0.1099
  128DOPC   C4B 1672  11.422   9.931  14.677 -0.0825  0.0161  0.2218
  129DOPC   NC3 1673  12.590   5.975  16.349 -0.0746 -0.3905  0.0103
  129DOPC   PO4 1674  12.720   5.677  16.070  0.1360 -0.0228 -0.0118
  129DOPC   GL1 1675  13.021   5.891  15.763  0.0777 -0.0809  0.0686
  129DOPC   GL2 1676  13.233   5.930  15.925  0.3332 -0.2067  0.0554
  129DOPC   C1A 1677  12.990   6.093  15.459 -0.0415 -0.2375  0.3170
  129DOPC   D2A 1678  12.918   6.557  15.301 -0.1410 -0.1692 -0.1301
  129DOPC   C3A 1679  13.021   6.732  14.985  0.2627  0.1628 -0.1357
  129DOPC   C4A 1680  13.077   7.060  14.595 -0.0422  0.1739  0.2685
  129DOPC   C1B 1681  13.494   6.033  15.500  0.2991  0.0366 -0.1588
  129DOPC   D2B 1682  13.377   5.903  15.116  0.2415 -0.0010 -0.0659
  129DOPC   C3B 1683  13.622   5.697  14.849  0.2270 -0.1252  0.1210
  129DOPC   C4B 1684  14.060   5.807  14.720  0.0930  0.1560 -0.0324
  130DOPC   NC3 1685   8.464   6.473  16.431 -0.1243 -0.0933  0.1277
  130DOPC   PO4 1686   8.712   6.173  16.060  0.2409  0.0231  0.2821
  130DOPC   GL1 1687   9.148   6.169  16.111 -0.6467  0.2369  0.2483
  130DOPC   GL2 1688   9.255   5.878  15.853  0.1676 -0.0149  0.5268
  130DOPC   C1A 1689   9.556   6.079  16.204  0.0541 -0.0248 -0.0326
  130DOPC   D2A 1690   9.947   6.356  16.040  0.2903  0.1395  0.0515
  130DOPC   C3A 1691  10.191   6.573  15.668  0.0577  0.0381 -0.0373
  130DOPC   C4A 1692  10.256   6.435  15.249 -0.1157 -0.2612 -0.2528
  130DOPC   C1B 1693   9.670   5.823  15.754  0.1453 -0.1677 -0.1275
  130DOPC   D2B 1694  10.056   5.789  15.889  0.4214 -0.1471  0.1417
  130DOPC   C3B 1695  10.204   5.995  15.612 -0.1012  0.3628  0.0237
  130DOPC   C4B 1696  10.218   5.966  15.082 -0.0472  0.1633 -0.0940
  131DOPC   NC3 1697   3.589   8.576  17.235 -0.2055 -0.2407 -0.2842
  131DOPC   PO4 1698   3.231   8.548  16.930  0.1716  0.3734  0.2564
  131DOPC   GL1 1699   3.147   8.657  16.556 -0.1132  0.1159 -0.0780
  131DOPC   GL2 1700   3.219   8.453  16.357 -0.0404  0.2622  0.1741
  131DOPC   C1A 1701   3.088   8.919  16.215  0.2488 -0.1038 -0.1507
  131DOPC   D2A 1702   3.002   8.946  15.735 -0.0324  0.0649  0.1094
  131DOPC   C3A 1703   2.924   9.146  15.315 -0.1843  0.1963 -0.2959
  131DOPC   C4A 1704   3.052   9.385  14.945 -0.3220  0.2881 -0.0022
  131DOPC   C1B 1705   3.239   8.497  15.978 -0.0114  0.4925 -0.0702
  131DOPC   D2B 1706   3.420   8.707  15.546 -0.3586  0.1080 -0.1172
  131DOPC   C3B 1707   3.747   8.984  15.340 -0.2086 -0.1668  0.1409
  131DOPC   C4B 1708   3.924   9.246  15.412  0.2815 -0.1747 -0.0931
  132DOPC   NC3 1709   5.468   2.278  16.178  0.3505  0.0645 -0.0704
  132DOPC   PO4 1710   5.232   2.180  15.866  0.0184  0.0147  0.0477
  132DOPC   GL1 1711   5.078   2.375  15.475  0.0525  0.3046  0.2185
  132DOPC   GL2 1712   4.795   2.453  15.611 -0.0725 -0.2895 -0.0730
  132DOPC   C1A 1713   4.941   2.246  15.015 -0.1091  0.0873 -0.1278
  132DOPC   D2A 1714   4.841   2.091  14.618  0.0613 -0.3791 -0.0178
  132DOPC   C3A 1715   5.118   1.751  14.542  0.1399  0.1999 -0.3355
  132DOPC   C4A 1716   4.992   1.367  14.348  0.0073 -0.3385 -0.1529
  132DOPC   C1B 1717   4.522   2.313  15.229  0.0975  0.0115  0.3449
  132DOPC   D2B 1718   4.509   1.950  15.001 -0.1682 -0.0992 -0.4244
  132DOPC   C3B 1719   4.321   1.574  15.077  0.1591 -0.5585  0.2665
  132DOPC   C4B 1720   4.044   1.391  15.354  0.3348  0.2784 -0.1312
  133DOPC   NC3 1721   3.542  11.921  16.748 -0.2903  0.0830 -0.1688
  133DOPC   PO4 1722   3.457  12.281  16.638 -0.1824  0.0603 -0.0761
  133DOPC   GL1 1723   3.441  12.242  16.228 -0.1249  0.3143 -0.2198
  133DOPC   GL2 1724   3.035  12.384  16.228 -0.0377  0.1330  0.0261
  133DOPC   C1A 1725   3.255  12.254  15.799  0.0671  0.2495 -0.0778
  133DOPC   D2A 1726   3.429  12.072  15.523  0.1374  0.1049  0.1108
  133DOPC   C3A 1727   3.371  11.751  15.196 -0.2010  0.2008  0.0207
  133DOPC   C4A 1728   3.490  11.594  14.747  0.0378 -0.3083 -0.3733
  133DOPC   C1B 1729   2.994  12.813  16.030 -0.4615  0.1259 -0.0288
  133DOPC   D2B 1730   3.074  12.665  15.575 -0.0488  0.4534  0.0387
  133DOPC   C3B 1731   3.330  12.517  15.401  0.0791 -0.2232  0.2548
  133DOPC   C4B 1732   3.291  12.242  15.084 -0.0518  0.5477 -0.1547
  134DOPC   NC3 1733   6.284  10.475  16.260  0.1161  0.1723  0.1049
  134DOPC   PO4 1734   5.927  10.585  16.460 -0.1183 -0.0821 -0.1019
  134DOPC   GL1 1735   5.824  10.697  16.076  0.0155 -0.1126  0.1115
  134DOPC   GL2 1736   5.568  10.597  16.033 -0.1098  0.0726 -0.0321
  134DOPC   C1A 1737   5.511  11.104  15.979  0.1200  0.2925  0.2121
  134DOPC   D2A 1738   5.515  11.520  15.687  0.1251 -0.1367 -0.1264
  134DOPC   C3A 1739   5.377  11.487  15.214 -0.2472 -0.1481  0.2161
  134DOPC   C4A 1740   5.208  11.689  14.872  0.0915  0.2017  0.0812
  134DOPC   C1B 1741   5.503  10.635  15.665  0.0950  0.1962  0.1723
  134DOPC   D2B 1742   5.528  10.614  15.198  0.0789 -0.1621 -0.0558
  134DOPC   C3B 1743   5.776  10.330  14.942 -0.0097 -0.2737  0.0590
  134DOPC   C4B 1744   5.913   9.995  14.620  0.1331  0.1451 -0.0788
  135DOPC   NC3 1745   8.346   9.036  15.853 -0.1476 -0.2978  0.0190
  135DOPC   PO4 1746   8.252   9.480  15.618 -0.1182  0.0701 -0.4352
  135DOPC   GL1 1747   8.571   9.561  15.480  0.0399  0.0019 -0.2827
  135DOPC   GL2 1748   8.725   9.245  15.544 -0.0573  0.1060 -0.1835
  135DOPC   C1A 1749   8.833   9.578  15.135 -0.0418  0.1366  0.0300
  135DOPC   D2A 1750   9.113   9.652  14.759  0.1193  0.0531  0.0030
  135DOPC   C3A 1751   9.368   9.963  14.661  0.2557 -0.0627 -0.0482
  135DOPC   C4A 1752   9.704   9.769  14.571 -0.0245  0.0445  0.3682
  135DOPC   C1B 1753   8.999   8.957  15.261 -0.0246 -0.0102 -0.0358
  135DOPC   D2B 1754   9.179   8.773  14.953  0.0724 -0.1079 -0.2877
  135DOPC   C3B 1755   9.359   9.005  14.634  0.5304 -0.2391 -0.0344
  135DOPC   C4B 1756   9.309   9.346  14.355  0.3047  0.1024 -0.2363
  136DOPC   NC3 1757   6.783   8.832  15.781  0.0363 -0.0501 -0.0197
  136DOPC   PO4 1758   6.494   8.681  15.450 -0.4415  0.1181  0.0559
  136DOPC   GL1 1759   6.389   8.900  15.067  0.3832  0.0543  0.1695
  136DOPC   GL2 1760   6.625   9.092  15.002 -0.3112 -0.0859 -0.0075
  136DOPC   C1A 1761   6.147   9.285  14.958 -0.0181  0.4992 -0.0075
  136DOPC   D2A 1762   6.020   9.539  14.775 -0.1821 -0.0136  0.2167
  136DOPC   C3A 1763   6.337   9.834  14.793 -0.0792  0.0824  0.1163
  136DOPC   C4A 1764   6.252  10.308  14.772  0.0436 -0.0852 -0.0088
  136DOPC   C1B 1765   6.572   9.516  15.115  0.0011  0.0345 -0.1665
  136DOPC   D2B 1766   6.465   9.883  15.398 -0.0394 -0.4485 -0.0066
  136DOPC   C3B 1767   6.317  10.243  15.250  0.0277  0.1052  0.3235
  136DOPC   C4B 1768   6.552  10.532  15.124  0.0674 -0.2633 -0.2972
  137DOPC   NC3 1769   7.914   1.114  17.241  0.2203  0.1240 -0.0350
  137DOPC   PO4 1770   7.921   1.172  16.818 -0.0355 -0.3600  0.1363
  137DOPC   GL1 1771   7.914   1.418  16.464 -0.3877 -0.1667 -0.1824
  137DOPC   GL2 1772   7.655   1.364  16.285  0.1775  0.3874  0.1099
  137DOPC   C1A 1773   8.277   1.383  16.042  0.4331  0.2156 -0.2475
  137DOPC   D2A 1774   8.252   1.266  15.560 -0.1280  0.1517  0.0755
  137DOPC   C3A 1775   8.550   1.401  15.340  0.3465  0.0141 -0.2696
  137DOPC   C4A 1776   8.850   1.310  14.993 -0.1282 -0.1301  0.2364
  137DOPC   C1B 1777   7.761   1.433  15.824  0.2959 -0.5392 -0.1596
  137DOPC   D2B 1778   7.718   1.577  15.310  0.1953  0.0727 -0.1353
  137DOPC   C3B 1779   7.850   2.032  15.209 -0.0949  0.0283 -0.0679
  137DOPC   C4B 1780   8.177   2.332  15.303  0.0179 -0.0813  0.0990
  138DOPC   NC3 1781   0.126  12.095  16.156  0.1101  0.3133  0.3453
  138DOPC   PO4 1782   0.054  12.529  16.110  0.2043 -0.2310  0.0316
  138DOPC   GL1 1783   0.324  12.500  15.742  0.0340  0.1060  0.3593
  138DOPC   GL2 1784   0.524  12.482  15.957 -0.2285 -0.0047  0.0246
  138DOPC   C1A 1785   0.611  12.285  15.385 -0.1719 -0.1538 -0.0576
  138DOPC   D2A 1786   1.002  12.478  15.169  0.1048  0.1230  0.2886
  138DOPC   C3A 1787   0.887  12.761  14.712 -0.2262  0.0785  0.0318
  138DOPC   C4A 1788   0.993  13.106  14.492  0.2997  0.3631  0.1050
  138DOPC   C1B 1789   0.942  12.585  15.647  0.2229 -0.1016  0.1525
  138DOPC   D2B 1790   1.312  12.632  15.533  0.1377  0.0648  0.3478
  138DOPC   C3B 1791   1.415  12.847  15.140  0.0740  0.0934  0.0019
  138DOPC   C4B 1792   1.371  12.857  14.717  0.1855 -0.0414 -0.0165
  139DOPC   NC3 1793   8.972  12.950  16.361  0.2105 -0.1530  0.0577
  139DOPC   PO4 1794   8.605  12.741  16.180  0.3318 -0.0837  0.2370
  139DOPC   GL1 1795   8.520  12.846  15.717 -0.3378 -0.0519  0.0197
  139DOPC   GL2 1796   8.437  12.670  15.391  0.0778 -0.2731 -0.1667
  139DOPC   C1A 1797   8.822  12.986  15.315  0.0104  0.1469 -0.0179
  139DOPC   D2A 1798   9.044  12.886  14.991 -0.1708  0.0395 -0.2295
  139DOPC   C3A 1799   9.390  12.698  15.000 -0.0384  0.3348 -0.1702
  139DOPC   C4A 1800   9.506  12.482  15.184  0.1669 -0.1109 -0.4672
  139DOPC   C1B 1801   8.094  12.723  15.163 -0.0018 -0.1192 -0.0516
  139DOPC   D2B 1802   7.879  13.141  14.956  0.2020  0.0780 -0.2232
  139DOPC   C3B 1803   8.111  13.408  14.752 -0.1072 -0.1181  0.1383
  139DOPC   C4B 1804   8.041  13.738  14.560 -0.0412  0.0408  0.2548
  140DOPC   NC3 1805   8.290   7.178  16.136 -0.0759 -0.2665 -0.0151
  140DOPC   PO4 1806   8.096   7.081  15.796 -0.1697  0.1651 -0.2593
  140DOPC   GL1 1807   8.593   7.159  15.768 -0.0939  0.0018  0.3222
  140DOPC   GL2 1808   8.814   7.179  15.398 -0.3921 -0.5099  0.4569
  140DOPC   C1A 1809   8.915   6.849  15.827  0.1338 -0.2359 -0.0584
  140DOPC   D2A 1810   9.231   6.570  15.815 -0.0578 -0.0512 -0.0980
  140DOPC   C3A 1811   9.555   6.315  15.667 -0.3238 -0.3599  0.1299
  140DOPC   C4A 1812   9.697   6.432  15.228  0.2464  0.1961 -0.0012
  140DOPC   C1B 1813   9.061   7.385  15.293 -0.0952 -0.3466  0.1844
  140DOPC   D2B 1814   9.452   7.563  15.347  0.0141  0.0507 -0.0157
  140DOPC   C3B 1815   9.624   7.747  15.007 -0.4643 -0.1921 -0.2228
  140DOPC   C4B 1816   9.687   8.199  14.889  0.0239  0.1969 -0.3584
  141DOPC   NC3 1817   4.023   6.888  16.451  0.0554  0.0471 -0.0574
  141DOPC   PO4 1818   3.748   6.550  16.513  0.0723 -0.0614 -0.0753
  141DOPC   GL1 1819   3.381   6.479  16.176  0.0165  0.0509 -0.1090
  141DOPC   GL2 1820   3.359   6.812  16.035  0.0371  0.2098 -0.0240
  141DOPC   C1A 1821   3.486   6.515  15.655 -0.0399 -0.1838 -0.0362
  141DOPC   D2A 1822   3.413   6.757  15.332  0.2136  0.0160  0.1099
  141DOPC   C3A 1823   3.336   6.549  14.865 -0.1724 -0.1606  0.2434
  141DOPC   C4A 1824   3.063   6.786  14.571  0.1452 -0.2030 -0.2678
  141DOPC   C1B 1825   3.398   7.055  15.688  0.0012  0.1370  0.1461
  141DOPC   D2B 1826   3.647   7.149  15.298 -0.2822  0.0872  0.1268
  141DOPC   C3B 1827   3.943   6.872  15.295  0.3634 -0.0596 -0.0505
  141DOPC   C4B 1828   4.237   6.713  15.118 -0.2503 -0.0041 -0.0979
  142DOPC   NC3 1829   3.595   7.278  12.966  0.1203  0.1938 -0.1035
  142DOPC   PO4 1830   3.877   7.029  12.763  0.3556 -0.2502 -0.2132
  142DOPC   GL1 1831   3.801   6.889  13.222  0.1359  0.1853 -0.0032
  142DOPC   GL2 1832   3.746   6.619  13.237  0.2267  0.2450  0.0646
  142DOPC   C1A 1833   3.769   6.974  13.609 -0.0932 -0.3443 -0.0448
  142DOPC   D2A 1834   3.638   6.702  13.969 -0.0850  0.0980  0.0223
  142DOPC   C3A 1835   3.462   6.996  14.260  0.2108  0.0916 -0.2218
  142DOPC   C4A 1836   3.284   7.369  14.476  0.1620  0.0238  0.0410
  142DOPC   C1B 1837   3.356   6.575  13.538 -0.3818 -0.2551  0.0076
  142DOPC   D2B 1838   3.062   6.452  13.931 -0.0626  0.2272 -0.1475
  142DOPC   C3B 1839   3.217   6.000  14.194 -0.2204 -0.0187  0.0230
  142DOPC   C4B 1840   3.116   5.702  14.630 -0.1257 -0.0167  0.0906
  143DOPC   NC3 1841   2.606   5.771  16.490  0.1177 -0.0650  0.0481
  143DOPC   PO4 1842   3.031   6.094  16.405 -0.0821 -0.2365  0.0445
  143DOPC   GL1 1843   3.064   6.179  15.888 -0.1916 -0.0827 -0.3283
  143DOPC   GL2 1844   3.039   6.412  15.655  0.1769  0.1554 -0.1352
  143DOPC   C1A 1845   2.835   5.998  15.567  0.0083  0.0174 -0.1999
  143DOPC   D2A 1846   2.949   5.779  15.133 -0.0988 -0.2426 -0.1866
  143DOPC   C3A 1847   3.359   5.661  15.048  0.1274  0.0281  0.0222
  143DOPC   C4A 1848   3.733   5.591  14.905 -0.2509 -0.2605 -0.1007
  143DOPC   C1B 1849   2.621   6.414  15.767  0.0044  0.1510  0.1918
  143DOPC   D2B 1850   2.510   6.654  15.556  0.1879  0.2402  0.2061
  143DOPC   C3B 1851   2.125   6.906  15.634  0.2020 -0.1230 -0.4051
  143DOPC   C4B 1852   1.732   7.082  15.545  0.1593 -0.0261 -0.0289
  144DOPC   NC3 1853   6.722  11.168  16.222  0.2426  0.1790 -0.3944
  144DOPC   PO4 1854   6.668  10.725  16.317  0.0999  0.1758  0.3236
  144DOPC   GL1 1855   6.622  10.736  15.893 -0.1640  0.2598  0.0189
  144DOPC   GL2 1856   6.391  11.028  15.828  0.0067 -0.1304 -0.2001
  144DOPC   C1A 1857   6.312  10.596  15.640 -0.1264  0.3462  0.1334
  144DOPC   D2A 1858   5.945  10.598  15.425  0.1553  0.0290  0.2706
  144DOPC   C3A 1859   5.942  10.771  15.012  0.0834  0.0612 -0.1056
  144DOPC   C4A 1860   5.574  10.800  14.702 -0.2742  0.1774 -0.1513
  144DOPC   C1B 1861   6.006  11.224  15.816  0.0842 -0.1377 -0.3532
  144DOPC   D2B 1862   5.700  11.134  15.436 -0.2145  0.1964 -0.2242
  144DOPC   C3B 1863   5.225  11.001  15.391 -0.1649 -0.3769  0.2304
  144DOPC   C4B 1864   4.727  10.978  15.338  0.1169 -0.0738 -0.0440
  145DOPC   NC3 1865  10.433   7.529  16.776 -0.1741 -0.0877 -0.1521
  145DOPC   PO4 1866  10.477   7.215  16.582 -0.1595 -0.3041  0.0362
  145DOPC   GL1 1867  10.211   6.841  16.456 -0.1873  0.0260  0.0783
  145DOPC   GL2 1868  10.463   6.659  16.214  0.1051  0.1881 -0.0955
  145DOPC   C1A 1869   9.720   6.728  16.563  0.1877  0.0677  0.0266
  145DOPC   D2A 1870   9.432   6.589  16.260 -0.0376  0.1488 -0.0460
  145DOPC   C3A 1871   9.395   7.029  16.103  0.0770  0.1022 -0.0494
  145DOPC   C4A 1872   9.633   7.290  15.768  0.0532 -0.1204 -0.1375
  145DOPC   C1B 1873  10.568   6.831  15.882 -0.0990  0.4009  0.3057
  145DOPC   D2B 1874  10.615   6.860  15.400 -0.0912  0.0472  0.0817
  145DOPC   C3B 1875  10.437   7.166  15.022  0.1894  0.2849  0.0385
  145DOPC   C4B 1876  10.377   7.537  14.955 -0.3066 -0.0161  0.0341
  146DOPC   NC3 1877   9.936   0.191  16.509  0.1830  0.1099  0.1213
  146DOPC   PO4 1878   9.866  -0.231  16.339  0.2053  0.2106  0.1915
  146DOPC   GL1 1879  10.044  -0.165  15.853 -0.3221 -0.3104 -0.1253
  146DOPC   GL2 1880  10.307   0.097  15.805 -0.0673 -0.2473  0.2925
  146DOPC   C1A 1881  10.470  -0.400  15.571 -0.1937  0.0029 -0.0484
  146DOPC   D2A 1882  10.602  -0.182  15.112 -0.1902  0.3310 -0.4972
  146DOPC   C3A 1883  11.058  -0.109  15.174  0.2709  0.0822  0.1580
  146DOPC   C4A 1884  11.333   0.246  15.063 -0.4038  0.1558 -0.1477
  146DOPC   C1B 1885  10.697   0.034  15.506 -0.0240  0.0239 -0.2636
  146DOPC   D2B 1886  10.987  -0.407  15.541  0.3456  0.2025  0.1844
  146DOPC   C3B 1887  11.351  -0.469  15.398  0.0839  0.1473  0.1976
  146DOPC   C4B 1888  11.816  -0.545  15.384 -0.0576  0.1727 -0.1061
  147DOPC   NC3 1889   4.271   4.705  15.899 -0.0080 -0.0895 -0.1770
  147DOPC   PO4 1890   4.244   5.237  16.048  0.1490  0.4356  0.2763
  147DOPC   GL1 1891   4.112   5.437  15.721  0.3585 -0.1583 -0.0197
  147DOPC   GL2 1892   3.883   5.228  15.587  0.0039 -0.3638 -0.1174
  147DOPC   C1A 1893   3.903   5.690  15.370 -0.2023 -0.0694 -0.1714
  147DOPC   D2A 1894   3.992   6.079  15.066  0.0815 -0.3361 -0.0932
  147DOPC   C3A 1895   3.572   6.078  14.831 -0.1149  0.1670 -0.1632
  147DOPC   C4A 1896   3.157   6.188  14.657  0.1736  0.0701  0.0899
  147DOPC   C1B 1897   4.051   5.220  15.212  0.1623  0.2742 -0.0561
  147DOPC   D2B 1898   3.882   5.083  14.888  0.2118  0.1016  0.0561
  147DOPC   C3B 1899   3.565   5.283  14.581 -0.2754  0.0548 -0.0369
  147DOPC   C4B 1900   3.590   5.700  14.429 -0.2365 -0.1392  0.0164
  148DOPC   NC3 1901   0.305   2.275  16.275 -0.2963 -0.1912 -0.6751
  148DOPC   PO4 1902   0.175   2.747  16.268  0.0812  0.0227  0.0071
  148DOPC   GL1 1903   0.015   2.721  15.822  0.0841  0.0436 -0.2592
  148DOPC   GL2 1904   0.217   2.417  15.719 -0.0736  0.1253  0.0091
  148DOPC   C1A 1905   0.115   2.931  15.445 -0.0909  0.1279 -0.0271
  148DOPC   D2A 1906   0.149   2.834  15.002 -0.1053 -0.1526 -0.1189
  148DOPC   C3A 1907   0.372   2.501  14.831  0.6322 -0.3879 -0.1786
  148DOPC   C4A 1908   0.138   2.316  14.494  0.1726  0.1607  0.0381
  148DOPC   C1B 1909   0.049   2.373  15.236 -0.1480 -0.1239  0.2734
  148DOPC   D2B 1910  -0.307   2.237  15.022 -0.1382  0.2007 -0.1197
  148DOPC   C3B 1911  -0.256   2.730  14.684 -0.0795 -0.0772  0.2137
  148DOPC   C4B 1912  -0.129   3.029  14.333  0.0475  0.0011 -0.1134
  149DOPC   NC3 1913   8.512   5.711  14.811  0.0971 -0.2672  0.2029
  149DOPC   PO4 1914   8.809   5.678  15.118 -0.1516  0.0240 -0.1256
  149DOPC   GL1 1915   9.157   5.764  14.883  0.0901  0.0844 -0.0042
  149DOPC   GL2 1916   9.045   5.703  14.575 -0.0761 -0.0366  0.2414
  149DOPC   C1A 1917   9.478   6.104  14.831 -0.0660  0.0048 -0.0857
  149DOPC   D2A 1918   9.894   6.039  14.668 -0.0670  0.0473  0.1703
  149DOPC   C3A 1919  10.199   6.408  14.740 -0.0047  0.2406 -0.2916
  149DOPC   C4A 1920  10.553   6.702  14.868 -0.0522 -0.0632 -0.0384
  149DOPC   C1B 1921   9.256   6.066  14.352 -0.0468  0.3467 -0.4250
  149DOPC   D2B 1922   9.620   6.404  14.345  0.0854  0.3845  0.1081
  149DOPC   C3B 1923  10.010   6.162  14.185  0.0854 -0.0763  0.1882
  149DOPC   C4B 1924  10.331   6.209  13.820 -0.1619 -0.1360 -0.0090
  150DOPC   NC3 1925   6.527   3.878  12.618  0.0374  0.3909  0.1843
  150DOPC   PO4 1926   6.445   3.401  12.585  0.0112 -0.2274 -0.0432
  150DOPC   GL1 1927   6.538   3.232  12.934 -0.0069 -0.0036  0.0312
  150DOPC   GL2 1928   6.785   3.151  13.065 -0.1762  0.1036  0.2638
  150DOPC   C1A 1929   6.487   3.184  13.458  0.2989 -0.0970  0.0373
  150DOPC   D2A 1930   6.118   3.067  13.739 -0.2025  0.1423 -0.1345
  150DOPC   C3A 1931   6.032   3.400  14.062  0.4331 -0.3254  0.0206
  150DOPC   C4A 1932   5.669   3.678  14.014  0.0349  0.2606  0.1884
  150DOPC   C1B 1933   6.963   3.030  13.391  0.1274 -0.2091 -0.2400
  150DOPC   D2B 1934   7.110   2.680  13.645 -0.0546 -0.4187  0.0051
  150DOPC   C3B 1935   7.431   2.624  13.975 -0.0398 -0.1282  0.3449
  150DOPC   C4B 1936   7.686   3.015  14.127 -0.1878  0.1690  0.2289
  151DOPC   NC3 1937   7.860   3.245  16.960  0.1804 -0.0993 -0.2474
  151DOPC   PO4 1938   8.094   3.073  16.654 -0.1416  0.0279  0.3548
  151DOPC   GL1 1939   8.407   3.044  16.317 -0.2177  0.2163 -0.0508
  151DOPC   GL2 1940   8.645   2.744  16.315 -0.2432 -0.0560  0.1726
  151DOPC   C1A 1941   8.469   3.119  15.887 -0.1787 -0.0208 -0.1113
  151DOPC   D2A 1942   8.842   2.930  15.829 -0.0785 -0.0567  0.0037
  151DOPC   C3A 1943   9.067   3.085  15.622  0.4353 -0.2817  0.1383
  151DOPC   C4A 1944   9.062   3.403  15.403  0.1872 -0.0641  0.0133
  151DOPC   C1B 1945   8.900   2.482  16.139  0.1294  0.0031 -0.0185
  151DOPC   D2B 1946   9.265   2.528  15.897  0.3326  0.1966 -0.2107
  151DOPC   C3B 1947   9.188   2.588  15.508  0.0346  0.0177 -0.0175
  151DOPC   C4B 1948   9.411   2.815  15.186  0.3714 -0.0552  0.1374
  152DOPC   NC3 1949   3.457   5.929  16.178  0.0621  0.1225 -0.1503
  152DOPC   PO4 1950   3.340   5.509  16.008 -0.0462  0.3568 -0.2143
  152DOPC   GL1 1951   3.045   5.566  15.695 -0.1152  0.0034 -0.1013
  152DOPC   GL2 1952   3.291   5.573  15.495  0.0496  0.1228 -0.2060
  152DOPC   C1A 1953   2.533   5.580  15.620  0.1351 -0.3830  0.1480
  152DOPC   D2A 1954   2.199   5.674  15.392  0.3578 -0.1506  0.0714
  152DOPC   C3A 1955   1.852   5.792  15.705 -0.0026 -0.1691  0.3560
  152DOPC   C4A 1956   1.478   6.023  15.944 -0.1008  0.3781  0.1550
  152DOPC   C1B 1957   3.344   6.072  15.452 -0.1694  0.2317 -0.2617
  152DOPC   D2B 1958   3.049   6.232  15.150 -0.0128  0.2158  0.1744
  152DOPC   C3B 1959   2.895   6.604  15.197 -0.0330 -0.0476 -0.2219
  152DOPC   C4B 1960   2.729   6.931  14.958  0.0243 -0.0893  0.1771
  153DOPC   NC3 1961  11.793   5.655  16.256 -0.0698  0.1036 -0.2009
  153DOPC   PO4 1962  11.868   5.328  16.279  0.0674  0.3250 -0.1034
  153DOPC   GL1 1963  11.752   5.422  15.821  0.1781  0.4439  0.0348
  153DOPC   GL2 1964  12.044   5.184  15.597 -0.1284  0.1679 -0.0717
  153DOPC   C1A 1965  11.620   5.706  15.482  0.0853 -0.0667 -0.0490
  153DOPC   D2A 1966  11.714   5.756  15.083 -0.1603  0.1231 -0.0885
  153DOPC   C3A 1967  11.425   5.836  14.733  0.2814 -0.0315  0.2435
  153DOPC   C4A 1968  11.446   6.015  14.347  0.3626 -0.4213 -0.1217
  153DOPC   C1B 1969  12.155   5.588  15.515 -0.0054  0.2738  0.2158
  153DOPC   D2B 1970  12.620   5.806  15.436  0.0502 -0.1144 -0.0766
  153DOPC   C3B 1971  12.805   5.768  14.979 -0.2610 -0.1648  0.0344
  153DOPC   C4B 1972  12.741   5.347  14.757 -0.2016  0.0387 -0.0632
  154DOPC   NC3 1973   8.623   2.822  17.361  0.1521 -0.1371  0.2691
  154DOPC   PO4 1974   9.022   3.003  17.068 -0.0553 -0.0801 -0.2268
  154DOPC   GL1 1975   9.036   2.983  16.575  0.4029  0.1137  0.0128
  154DOPC   GL2 1976   9.307   3.033  16.289  0.1619  0.0986 -0.3335
  154DOPC   C1A 1977   8.862   3.273  16.229  0.2840  0.0353  0.1077
  154DOPC   D2A 1978   8.766   3.565  15.851 -0.0485  0.5535  0.2592
  154DOPC   C3A 1979   8.642   3.840  15.804  0.1283 -0.1430  0.0214
  154DOPC   C4A 1980   8.683   4.275  15.833  0.3336 -0.1849  0.3033
  154DOPC   C1B 1981   9.495   2.936  15.761 -0.4966 -0.1987  0.1314
  154DOPC   D2B 1982   9.611   3.194  15.375  0.0989  0.0851 -0.0016
  154DOPC   C3B 1983   9.830   3.595  15.185  0.3813  0.0666 -0.1591
  154DOPC   C4B 1984  10.040   4.107  15.217  0.0649 -0.1223  0.0856
  155DOPC   NC3 1985   9.817  11.123  16.056  0.0161  0.2851  0.3027
  155DOPC   PO4 1986  10.020  10.920  15.840 -0.1155 -0.0946  0.2085
  155DOPC   GL1 1987  10.064  10.766  15.412 -0.2441  0.1774 -0.3213
  155DOPC   GL2 1988   9.898  11.002  15.223 -0.0487 -0.0062  0.2324
  155DOPC   C1A 1989   9.962  10.425  15.252 -0.0367  0.0919  0.2213
  155DOPC   D2A 1990   9.870  10.236  14.781 -0.2096  0.0637 -0.3151
  155DOPC   C3A 1991  10.082  10.450  14.514  0.1290  0.3506 -0.0391
  155DOPC   C4A 1992  10.353  10.321  14.184  0.0591  0.0863 -0.4156
  155DOPC   C1B 1993   9.552  11.257  15.051  0.1969  0.2965  0.0657
  155DOPC   D2B 1994   9.163  11.365  14.871 -0.0838 -0.1824  0.4007
  155DOPC   C3B 1995   9.207  11.416  14.408  0.3619  0.1250  0.3909
  155DOPC   C4B 1996   9.127  11.683  13.998  0.1113  0.2155 -0.2157
  156DOPC   NC3 1997  12.429  11.749  16.099 -0.0866 -0.2613 -0.2062
  156DOPC   PO4 1998  12.765  12.045  16.137 -0.2703 -0.0968  0.0637
  156DOPC   GL1 1999  13.034  12.273  15.829 -0.0139  0.1747  0.1038
  156DOPC   GL2 2000  12.910  12.662  15.897 -0.1878  0.1390  0.0897
  156DOPC   C1A 2001  13.337  12.289  15.472 -0.1276 -0.1530 -0.1298
  156DOPC   D2A 2002  13.384  12.005  15.081 -0.1535  0.1684  0.1791
  156DOPC   C3A 2003  13.794  12.016  15.007  0.1321 -0.0732 -0.0068
  156DOPC   C4A 2004  14.180  11.957  15.143  0.2541  0.1437  0.1393
  156DOPC   C1B 2005  12.859  12.695  15.539 -0.2323 -0.0790 -0.2760
  156DOPC   D2B 2006  13.079  12.683  15.142  0.1297  0.0695  0.0896
  156DOPC   C3B 2007  13.239  12.385  14.763 -0.3856 -0.0795 -0.1472
  156DOPC   C4B 2008  13.254  11.979  14.551  0.0858 -0.0368  0.2115
  157DOPC   NC3 2009   4.183  11.618  16.401  0.2030 -0.1276  0.3204
  157DOPC   PO4 2010   3.820  11.525  16.748  0.1538  0.2531  0.0305
  157DOPC   GL1 2011   3.655  11.618  16.366  0.1512 -0.2766  0.3661
  157DOPC   GL2 2012   3.809  11.507  16.042 -0.1080  0.1730 -0.2801
  157DOPC   C1A 2013   3.259  11.749  16.191 -0.0097  0.2503  0.1145
  157DOPC   D2A 2014   2.926  11.922  15.971  0.0307 -0.3031 -0.0705
  157DOPC   C3A 2015   2.578  11.802  15.816  0.4286  0.3113  0.0173
  157DOPC   C4A 2016   2.483  11.684  15.455  0.1308  0.0982 -0.0626
  157DOPC   C1B 2017   3.440  11.609  15.723 -0.3897 -0.1428  0.1516
  157DOPC   D2B 2018   3.033  11.657  15.590 -0.3030  0.2207 -0.0499
  157DOPC   C3B 2019   2.960  11.330  15.311  0.0461  0.0318 -0.0271
  157DOPC   C4B 2020   2.892  11.224  14.888 -0.0218 -0.0817 -0.0145
  158DOPC   NC3 2021   5.806   1.328  16.082  0.3879  0.0139 -0.2016
  158DOPC   PO4 2022   5.351   1.427  16.067  0.0886  0.2256 -0.2170
  158DOPC   GL1 2023   5.638   1.293  15.590  0.2647  0.4230 -0.0953
  158DOPC   GL2 2024   5.878   0.969  15.720 -0.1232 -0.4022  0.1088
  158DOPC   C1A 2025   5.375   1.352  15.197  0.1119 -0.1113 -0.0506
  158DOPC   D2A 2026   5.258   1.375  14.867  0.3386  0.2076  0.0944
  158DOPC   C3A 2027   5.451   1.285  14.473  0.4493 -0.1724  0.0112
  158DOPC   C4A 2028   5.742   1.396  14.126  0.0608  0.0406  0.1965
  158DOPC   C1B 2029   6.153   0.773  15.461 -0.2066 -0.0796  0.1506
  158DOPC   D2B 2030   6.329   0.700  15.033  0.0701  0.0024  0.0350
  158DOPC   C3B 2031   6.441   0.316  14.616  0.0708 -0.2520 -0.1068
  158DOPC   C4B 2032   6.713   0.288  14.292 -0.6873  0.0733  0.3845
  159DOPC   NC3 2033   0.106   5.349  16.425 -0.0589  0.4488 -0.1066
  159DOPC   PO4 2034   0.348   5.668  16.447 -0.0308 -0.1585  0.0062
  159DOPC   GL1 2035   0.437   5.676  15.959  0.1530 -0.1659  0.2866
  159DOPC   GL2 2036   0.234   5.431  15.879  0.0649 -0.1698 -0.0173
  159DOPC   C1A 2037   0.380   5.541  15.432 -0.0441 -0.0958 -0.3063
  159DOPC   D2A 2038   0.298   5.240  15.124 -0.0154 -0.1094 -0.1476
  159DOPC   C3A 2039   0.590   4.872  15.173  0.0037  0.0021 -0.0644
  159DOPC   C4A 2040   0.967   4.783  15.307 -0.2378 -0.3118 -0.1459
  159DOPC   C1B 2041  -0.108   5.544  15.491  0.3600 -0.1011  0.1391
  159DOPC   D2B 2042  -0.141   5.476  14.952  0.0370 -0.1442  0.1022
  159DOPC   C3B 2043   0.046   5.297  14.636 -0.1601 -0.0686 -0.5183
  159DOPC   C4B 2044   0.038   4.976  14.794  0.0262 -0.1560  0.2258
  160DOPC   NC3 2045  11.905   9.289  16.336  0.2833  0.2930 -0.1563
  160DOPC   PO4 2046  12.029   9.695  16.100  0.3873  0.2023 -0.2647
  160DOPC   GL1 2047  12.064  10.180  15.958 -0.0417 -0.1714  0.0334
  160DOPC   GL2 2048  11.729  10.135  15.806 -0.1271 -0.0236  0.2851
  160DOPC   C1A 2049  12.133  10.454  15.659 -0.5892  0.3170  0.1616
  160DOPC   D2A 2050  12.001  10.922  15.614  0.1719  0.2646 -0.0694
  160DOPC   C3A 2051  11.895  10.881  15.241 -0.0636  0.0637 -0.0012
  160DOPC   C4A 2052  11.765  11.002  14.742  0.2445  0.0533  0.1236
  160DOPC   C1B 2053  11.540  10.400  15.619 -0.1534 -0.0386 -0.0853
  160DOPC   D2B 2054  11.589  10.482  15.165  0.4399 -0.1304 -0.0979
  160DOPC   C3B 2055  11.531  10.473  14.790 -0.0163  0.1666 -0.1702
  160DOPC   C4B 2056  11.439  10.335  14.412 -0.2294 -0.0853  0.0510
  161DOPC   NC3 2057   4.967   3.194  15.901  0.2439  0.0627  0.1436
  161DOPC   PO4 2058   4.498   3.017  15.772  0.2499 -0.2157  0.0649
  161DOPC   GL1 2059   4.417   2.796  15.366  0.1308  0.1162 -0.1363
  161DOPC   GL2 2060   4.698   2.793  15.199 -0.0119 -0.1156 -0.0207
  161DOPC   C1A 2061   4.207   2.736  15.041 -0.0573 -0.0383  0.0077
  161DOPC   D2A 2062   4.111   2.767  14.577  0.0567 -0.3594  0.3397
  161DOPC   C3A 2063   3.888   3.205  14.458 -0.2812 -0.0451 -0.0338
  161DOPC   C4A 2064   3.919   3.581  14.708  0.0408  0.1829 -0.0339
  161DOPC   C1B 2065   4.655   2.628  14.833 -0.1738  0.0202 -0.2671
  161DOPC   D2B 2066   4.505   2.522  14.486  0.2293 -0.0318  0.0544
  161DOPC   C3B 2067   4.532   2.268  14.194  0.2164 -0.0287  0.0812
  161DOPC   C4B 2068   4.630   1.806  14.260  0.0213 -0.0050 -0.3146
  162DOPC   NC3 2069  12.851   1.960  16.622  0.2761 -0.0853 -0.2564
  162DOPC   PO4 2070  12.861   1.895  16.252  0.1827  0.1399 -0.0903
  162DOPC   GL1 2071  12.703   2.000  15.915 -0.1185 -0.0429 -0.1313
  162DOPC   GL2 2072  12.336   2.120  15.872 -0.0975 -0.0974  0.3644
  162DOPC   C1A 2073  12.551   1.857  15.512  0.2416  0.0179  0.4116
  162DOPC   D2A 2074  12.558   1.675  15.087 -0.0937 -0.0643 -0.2125
  162DOPC   C3A 2075  12.836   1.807  14.853  0.2166 -0.0202  0.0328
  162DOPC   C4A 2076  12.984   2.131  14.477  0.2718 -0.0991  0.1424
  162DOPC   C1B 2077  12.171   2.330  15.499 -0.1466 -0.3322  0.1861
  162DOPC   D2B 2078  12.130   1.942  15.260 -0.1062  0.1382 -0.0812
  162DOPC   C3B 2079  11.834   1.798  14.914 -0.2692 -0.0878  0.2946
  162DOPC   C4B 2080  11.436   1.542  14.702  0.1791  0.1459 -0.1068
  163DOPC   NC3 2081   5.941   3.647  12.586  0.1066 -0.0082 -0.2666
  163DOPC   PO4 2082   5.548   3.899  12.623  0.1376  0.0006  0.0007
  163DOPC   GL1 2083   5.694   3.688  13.028 -0.0331 -0.0699  0.0551
  163DOPC   GL2 2084   5.753   3.360  12.997  0.1006  0.1017  0.0255
  163DOPC   C1A 2085   5.473   3.464  13.448  0.1350 -0.0549  0.0706
  163DOPC   D2A 2086   5.216   3.495  13.670  0.0321 -0.2369 -0.0286
  163DOPC   C3A 2087   5.087   3.029  13.849  0.0104  0.1201 -0.0087
  163DOPC   C4A 2088   4.826   2.577  13.914 -0.1532  0.0973  0.0898
  163DOPC   C1B 2089   6.038   3.393  13.305 -0.0465  0.3907 -0.3346
  163DOPC   D2B 2090   6.429   3.655  13.560  0.3270  0.0152 -0.0028
  163DOPC   C3B 2091   6.564   3.341  13.959  0.0856 -0.0901  0.2741
  163DOPC   C4B 2092   6.366   2.992  14.227 -0.1237  0.2840  0.1508
  164DOPC   NC3 2093   5.263   4.378  15.919 -0.0116 -0.2956  0.3741
  164DOPC   PO4 2094   5.132   4.121  15.590  0.2305 -0.0449 -0.0649
  164DOPC   GL1 2095   5.243   3.735  15.342 -0.0679  0.2174  0.1339
  164DOPC   GL2 2096   5.263   3.944  15.176 -0.1249 -0.0168 -0.0585
  164DOPC   C1A 2097   4.846   3.548  15.040 -0.3241  0.2124 -0.3188
  164DOPC   D2A 2098   4.912   3.148  14.850 -0.0556 -0.3642  0.2245
  164DOPC   C3A 2099   4.936   2.992  14.424  0.0546  0.0975  0.1216
  164DOPC   C4A 2100   4.659   3.015  14.097 -0.0010  0.2335  0.3612
  164DOPC   C1B 2101   5.293   3.986  14.660 -0.2208 -0.0696 -0.2830
  164DOPC   D2B 2102   5.551   4.065  14.265  0.1020  0.3283 -0.1773
  164DOPC   C3B 2103   5.953   4.022  14.196  0.1599  0.0795 -0.1188
  164DOPC   C4B 2104   6.171   3.875  13.912 -0.1335  0.2919 -0.3674
  165DOPC   NC3 2105   6.699   0.002  16.211 -0.1061  0.3258 -0.1289
  165DOPC   PO4 2106   6.908  -0.334  16.479  0.2180 -0.0073  0.1183
  165DOPC   GL1 2107   6.850  -0.429  16.050  0.0523  0.2032  0.2489
  165DOPC   GL2 2108   6.657  -0.561  15.885 -0.0676  0.0946  0.0482
  165DOPC   C1A 2109   7.049  -0.874  15.876  0.1483  0.1255 -0.2342
  165DOPC   D2A 2110   7.139  -1.077  15.513 -0.1624  0.0064 -0.3802
  165DOPC   C3A 2111   6.832  -1.306  15.290 -0.0926  0.1681 -0.1190
  165DOPC   C4A 2112   6.838  -1.399  14.887 -0.0388  0.0313  0.0129
  165DOPC   C1B 2113   6.544  -0.708  15.518  0.2375  0.1118 -0.3139
  165DOPC   D2B 2114   6.421  -0.876  15.016  0.0361  0.2797 -0.1289
  165DOPC   C3B 2115   6.488  -0.606  14.687 -0.0380 -0.1243 -0.0035
  165DOPC   C4B 2116   6.603  -0.382  14.313  0.2178  0.1261 -0.2988
  166DOPC   NC3 2117  11.633   4.975  16.009  0.0416 -0.3907  0.1440
  166DOPC   PO4 2118  11.358   5.387  16.199  0.0699  0.3438  0.1970
  166DOPC   GL1 2119  11.242   5.323  15.823 -0.1630 -0.0402 -0.1216
  166DOPC   GL2 2120  10.966   5.378  15.611  0.2307 -0.1571 -0.5631
  166DOPC   C1A 2121  11.266   5.047  15.384  0.2686  0.0483 -0.1476
  166DOPC   D2A 2122  11.195   5.029  14.947 -0.0574 -0.4857  0.1290
  166DOPC   C3A 2123  10.838   4.710  14.887 -0.1268 -0.0757 -0.0313
  166DOPC   C4A 2124  10.742   4.276  14.629 -0.0830  0.1291 -0.1039
  166DOPC   C1B 2125  10.861   5.298  15.199 -0.2233 -0.1067 -0.0941
  166DOPC   D2B 2126  10.678   5.198  14.954 -0.0360  0.3588 -0.1429
  166DOPC   C3B 2127  10.465   5.481  14.593 -0.1060 -0.0130  0.0127
  166DOPC   C4B 2128  10.020   5.493  14.551 -0.2645 -0.2453 -0.0999
  167DOPC   NC3 2129  12.349   6.871  16.870  0.0060 -0.0073  0.1245
  167DOPC   PO4 2130  12.387   6.932  16.417  0.0967  0.0121  0.3228
  167DOPC   GL1 2131  12.472   6.920  16.012  0.0078 -0.1489 -0.0750
  167DOPC   GL2 2132  12.516   6.710  15.777  0.0910 -0.1010  0.0166
  167DOPC   C1A 2133  12.268   7.162  15.636 -0.2594  0.3296  0.1421
  167DOPC   D2A 2134  11.848   7.226  15.335  0.2350 -0.1631  0.2719
  167DOPC   C3A 2135  11.802   7.468  14.910 -0.1604 -0.1999 -0.1638
  167DOPC   C4A 2136  11.680   7.200  14.476  0.1029  0.0418  0.0729
  167DOPC   C1B 2137  12.615   6.993  15.336 -0.2773 -0.1486  0.1031
  167DOPC   D2B 2138  12.888   7.173  15.238  0.4257 -0.1335 -0.2452
  167DOPC   C3B 2139  13.254   6.998  15.462  0.0356 -0.1379  0.1503
  167DOPC   C4B 2140  13.733   7.101  15.397 -0.1397 -0.0080 -0.2512
  168DOPC   NC3 2141  13.268   6.502  15.881  0.0018  0.3967 -0.1166
  168DOPC   PO4 2142  13.705   6.608  15.962 -0.0105 -0.1617  0.0242
  168DOPC   GL1 2143  13.836   6.124  15.878 -0.0866 -0.3377 -0.1526
  168DOPC   GL2 2144  14.246   6.125  15.974  0.3392 -0.2141  0.2437
  168DOPC   C1A 2145  14.014   5.921  15.554 -0.2080  0.3413  0.1949
  168DOPC   D2A 2146  14.334   5.752  15.337 -0.0978 -0.3099  0.1351
  168DOPC   C3A 2147  14.697   5.629  15.523  0.4050  0.0504 -0.1297
  168DOPC   C4A 2148  14.873   5.425  15.841  0.1676  0.0284 -0.2479
  168DOPC   C1B 2149  14.363   6.313  15.571 -0.1939 -0.1267 -0.0729
  168DOPC   D2B 2150  14.222   6.221  15.134 -0.0718  0.1634 -0.0637
  168DOPC   C3B 2151  13.762   6.212  15.142  0.1304 -0.0900 -0.0867
  168DOPC   C4B 2152  13.426   6.480  15.209 -0.2554  0.0069 -0.2413
  169DOPC   NC3 2153   3.442  10.404  17.056  0.0056 -0.0116  0.0081
  169DOPC   PO4 2154   3.673  10.558  16.766  0.0403 -0.0452  0.0963
  169DOPC   GL1 2155   3.694  10.709  16.372 -0.0026  0.1350 -0.1516
  169DOPC   GL2 2156   3.635  10.501  16.185  0.2252 -0.3164  0.1415
  169DOPC   C1A 2157   3.443  11.037  16.074 -0.0461  0.0303 -0.0008
  169DOPC   D2A 2158   3.164  11.224  15.722 -0.0338  0.3529 -0.3137
  169DOPC   C3A 2159   3.015  10.864  15.468  0.2418 -0.1250 -0.1755
  169DOPC   C4A 2160   3.020  10.420  15.395 -0.0350  0.0566  0.4314
  169DOPC   C1B 2161   3.733  10.627  15.796 -0.0263  0.1465  0.2761
  169DOPC   D2B 2162   3.517  10.708  15.369 -0.1024  0.1158 -0.3000
  169DOPC   C3B 2163   3.267  10.645  15.022 -0.2153 -0.0394 -0.3246
  169DOPC   C4B 2164   2.912  10.652  14.832 -0.2519  0.4051 -0.2083
  170DOPC   NC3 2165   5.526  13.050  16.541  0.4173  0.1831  0.2825
  170DOPC   PO4 2166   5.434  13.466  16.272  0.0760  0.4968 -0.1350
  170DOPC   GL1 2167   5.397  13.717  16.003  0.2696 -0.2063  0.1567
  170DOPC   GL2 2168   5.153  13.712  15.741 -0.1622  0.1482 -0.0581
  170DOPC   C1A 2169   5.712  13.820  15.721 -0.0075 -0.0749  0.2370
  170DOPC   D2A 2170   5.751  13.504  15.508 -0.2706  0.2841  0.1698
  170DOPC   C3A 2171   5.633  13.373  15.067  0.0128 -0.1231 -0.2201
  170DOPC   C4A 2172   5.522  13.343  14.642 -0.2256 -0.0288  0.0299
  170DOPC   C1B 2173   4.806  13.571  15.501  0.0093 -0.4793  0.1617
  170DOPC   D2B 2174   4.766  13.285  15.207 -0.2244 -0.3293  0.2091
  170DOPC   C3B 2175   4.907  12.820  15.410 -0.0770 -0.1966  0.1492
  170DOPC   C4B 2176   5.086  12.382  15.531 -0.1923 -0.2976  0.0734
  171DOPC   NC3 2177   7.856  10.934  16.019  0.2685 -0.0693 -0.0258
  171DOPC   PO4 2178   7.741  11.349  15.975 -0.0749  0.2076  0.0106
  171DOPC   GL1 2179   7.457  11.359  15.613  0.1964  0.1455 -0.4974
  171DOPC   GL2 2180   7.391  11.166  15.390  0.1559  0.0762 -0.1473
  171DOPC   C1A 2181   7.241  11.639  15.161 -0.0110 -0.1114 -0.0134
  171DOPC   D2A 2182   7.279  12.107  15.017 -0.1370 -0.0593  0.2800
  171DOPC   C3A 2183   7.786  12.149  14.967  0.0886  0.1923 -0.1482
  171DOPC   C4A 2184   8.063  11.753  14.877  0.1245  0.2600  0.1896
  171DOPC   C1B 2185   6.959  11.200  15.233 -0.0084 -0.0680  0.1400
  171DOPC   D2B 2186   6.796  11.402  14.871 -0.0901 -0.0660 -0.1645
  171DOPC   C3B 2187   6.422  11.667  14.706 -0.0266 -0.1029 -0.3428
  171DOPC   C4B 2188   6.126  11.951  14.677 -0.0928 -0.0440 -0.0102
  172DOPC   NC3 2189  10.860   1.321  16.774  0.2124  0.1189  0.1152
  172DOPC   PO4 2190  10.889   0.896  16.572  0.0174 -0.0074  0.0950
  172DOPC   GL1 2191  10.980   0.831  16.145 -0.0862 -0.3957  0.3083
  172DOPC   GL2 2192  10.887   0.925  15.869 -0.3061  0.0593 -0.1564
  172DOPC   C1A 2193  11.355   0.802  15.805 -0.1306  0.0688 -0.2955
  172DOPC   D2A 2194  11.350   1.011  15.344  0.2400 -0.2750  0.1724
  172DOPC   C3A 2195  11.177   1.236  15.069  0.1038 -0.0844  0.3720
  172DOPC   C4A 2196  10.952   1.536  14.830 -0.0370  0.1130  0.0613
  172DOPC   C1B 2197  10.748   0.909  15.441  0.1773 -0.2340 -0.1248
  172DOPC   D2B 2198  10.331   0.868  15.210  0.3397  0.1367 -0.0738
  172DOPC   C3B 2199  10.127   0.344  15.275 -0.2237  0.1946 -0.2528
  172DOPC   C4B 2200   9.858   0.098  15.432  0.0472  0.1752 -0.3827
  173DOPC   NC3 2201   8.440   8.477  16.348 -0.2366 -0.0009  0.2216
  173DOPC   PO4 2202   8.653   8.777  16.115 -0.0982 -0.1850 -0.2465
  173DOPC   GL1 2203   8.893   8.655  15.717 -0.2086  0.1292  0.2845
  173DOPC   GL2 2204   8.940   8.281  15.738 -0.0691  0.2544  0.1553
  173DOPC   C1A 2205   8.817   8.428  15.253  0.1418 -0.1264  0.0831
  173DOPC   D2A 2206   8.859   8.363  14.845 -0.2562 -0.1561  0.2930
  173DOPC   C3A 2207   9.260   8.357  14.672 -0.3446 -0.1134  0.3162
  173DOPC   C4A 2208   9.649   8.661  14.824  0.4402 -0.1731  0.1190
  173DOPC   C1B 2209   9.253   8.490  15.400  0.0338 -0.3049 -0.0068
  173DOPC   D2B 2210   9.620   8.657  15.366  0.2313  0.2373  0.6096
  173DOPC   C3B 2211   9.656   9.002  15.192  0.0594 -0.3122 -0.0523
  173DOPC   C4B 2212   9.709   9.333  14.850 -0.1451 -0.0304 -0.0801
  174DOPC   NC3 2213   4.867   1.747  15.937 -0.0708 -0.1990  0.1158
  174DOPC   PO4 2214   4.996   1.228  15.795  0.0066 -0.1129  0.0876
  174DOPC   GL1 2215   5.140   1.036  15.467 -0.0261 -0.0511  0.1646
  174DOPC   GL2 2216   5.374   0.810  15.502 -0.0259 -0.0132 -0.2074
  174DOPC   C1A 2217   5.170   0.900  15.085  0.0277 -0.2116 -0.1178
  174DOPC   D2A 2218   4.842   1.057  14.973  0.0821  0.0109  0.0333
  174DOPC   C3A 2219   4.647   1.090  14.611  0.0007 -0.2298  0.1986
  174DOPC   C4A 2220   4.402   1.244  14.347  0.0731  0.1304 -0.2074
  174DOPC   C1B 2221   5.648   0.698  15.248  0.0185 -0.0436 -0.1432
  174DOPC   D2B 2222   5.914   0.452  14.925  0.2714  0.0271 -0.0281
  174DOPC   C3B 2223   6.015   0.017  14.628 -0.1044  0.2954 -0.3243
  174DOPC   C4B 2224   6.130  -0.320  14.487  0.2677 -0.2000 -0.0856
  175DOPC   NC3 2225   6.608   1.584  15.964 -0.2786 -0.3147  0.2061
  175DOPC   PO4 2226   6.850   1.988  16.022 -0.4458 -0.1552 -0.3699
  175DOPC   GL1 2227   6.819   1.971  15.627  0.1799  0.2605  0.2230
  175DOPC   GL2 2228   6.746   1.664  15.464 -0.0689 -0.4236 -0.3959
  175DOPC   C1A 2229   6.702   2.125  15.278  0.1568  0.0367 -0.0300
  175DOPC   D2A 2230   6.409   2.120  15.017  0.0279  0.3241  0.1901
  175DOPC   C3A 2231   6.500   2.331  14.701  0.2510  0.1514 -0.0675
  175DOPC   C4A 2232   6.778   2.389  14.338  0.0822 -0.2605  0.0285
  175DOPC   C1B 2233   6.688   1.670  14.967 -0.1684  0.2233 -0.1253
  175DOPC   D2B 2234   6.821   1.930  14.568 -0.0161 -0.1722  0.2331
  175DOPC   C3B 2235   6.536   1.914  14.275 -0.0949 -0.1552  0.2971
  175DOPC   C4B 2236   6.195   1.677  14.161 -0.1822 -0.1378 -0.2554
  176DOPC   NC3 2237   9.982   0.983  16.347  0.2132 -0.1552  0.3899
  176DOPC   PO4 2238   9.945   1.363  16.202 -0.0131 -0.0151 -0.2186
  176DOPC   GL1 2239   9.831   1.516  15.816  0.0986 -0.2227  0.0258
  176DOPC   GL2 2240  10.023   1.765  15.790  0.0593  0.0066  0.1359
  176DOPC   C1A 2241   9.656   1.521  15.473 -0.2418  0.2163 -0.1764
  176DOPC   D2A 2242   9.416   1.475  14.987 -0.0185 -0.1049 -0.0540
  176DOPC   C3A 2243   9.714   1.328  14.750  0.3619 -0.0536  0.0206
  176DOPC   C4A 2244   9.863   1.435  14.365  0.0091  0.1094 -0.0799
  176DOPC   C1B 2245  10.278   1.908  15.350 -0.0516  0.3083  0.1318
  176DOPC   D2B 2246  10.365   1.741  14.842  0.4654  0.0677 -0.1229
  176DOPC   C3B 2247  10.579   1.663  14.404  0.2499 -0.3495 -0.0190
  176DOPC   C4B 2248  10.447   1.795  13.930 -0.0071  0.2432 -0.1618
  177DOPC   NC3 2249  11.806   6.273  16.362  0.1962 -0.3716  0.0028
  177DOPC   PO4 2250  12.141   6.020  16.532 -0.0521  0.0402  0.5034
  177DOPC   GL1 2251  12.138   5.970  16.069  0.2814  0.1419 -0.3135
  177DOPC   GL2 2252  12.445   6.068  15.893 -0.1191  0.0515 -0.3040
  177DOPC   C1A 2253  11.970   6.093  15.704  0.0473  0.1575 -0.1827
  177DOPC   D2A 2254  11.895   6.193  15.307 -0.1821  0.0797 -0.3114
  177DOPC   C3A 2255  12.231   6.000  15.058  0.0570 -0.0023  0.2752
  177DOPC   C4A 2256  12.250   5.408  15.040 -0.1215  0.1420 -0.0740
  177DOPC   C1B 2257  12.470   6.274  15.468  0.1972 -0.1675  0.0015
  177DOPC   D2B 2258  12.564   6.576  15.010 -0.1436 -0.1229 -0.1440
  177DOPC   C3B 2259  12.632   6.976  14.836  0.0067  0.2667  0.3111
  177DOPC   C4B 2260  12.677   7.370  14.700  0.2217  0.1231 -0.1005
  178DOPC   NC3 2261   4.964   3.160  12.447 -0.0320  0.1587  0.2649
  178DOPC   PO4 2262   4.677   3.372  12.242  0.0981  0.1211  0.0616
  178DOPC   GL1 2263   4.778   3.552  12.699  0.4180  0.0749 -0.0099
  178DOPC   GL2 2264   5.065   3.625  12.708  0.1723 -0.0751  0.0693
  178DOPC   C1A 2265   4.856   3.564  13.169 -0.1242  0.3184  0.0088
  178DOPC   D2A 2266   4.889   3.926  13.478 -0.1427 -0.0557  0.0936
  178DOPC   C3A 2267   4.799   3.767  13.790 -0.1478  0.0007 -0.1940
  178DOPC   C4A 2268   4.712   3.538  14.040  0.1226  0.4289  0.0298
  178DOPC   C1B 2269   5.253   3.284  13.022 -0.1196  0.0068 -0.1790
  178DOPC   D2B 2270   5.447   2.917  12.963  0.2578  0.2352 -0.0847
  178DOPC   C3B 2271   5.285   2.662  13.298  0.0660  0.0610  0.1601
  178DOPC   C4B 2272   5.253   2.280  13.351  0.3251 -0.1682  0.0566
  179DOPC   NC3 2273   2.636  10.367  17.602  0.0496  0.1503 -0.1981
  179DOPC   PO4 2274   3.013  10.293  17.373 -0.1935  0.1156  0.0376
  179DOPC   GL1 2275   2.846  10.195  16.996 -0.2434  0.2103  0.0994
  179DOPC   GL2 2276   2.968  10.419  16.756  0.0991 -0.1944  0.0293
  179DOPC   C1A 2277   3.054   9.893  16.672  0.0170 -0.0135 -0.0298
  179DOPC   D2A 2278   3.047   9.530  16.430 -0.1812  0.2393  0.1535
  179DOPC   C3A 2279   2.813   9.347  16.092 -0.3917  0.1712  0.1658
  179DOPC   C4A 2280   2.983   9.495  15.714 -0.1568  0.1167 -0.2342
  179DOPC   C1B 2281   3.092  10.697  16.424  0.1075 -0.2582  0.4209
  179DOPC   D2B 2282   2.912  10.864  16.116  0.5271 -0.1731  0.2894
  179DOPC   C3B 2283   2.571  10.764  15.865  0.2653 -0.2424 -0.2686
  179DOPC   C4B 2284   2.521  10.767  15.495 -0.0732 -0.0755  0.2441
  180DOPC   NC3 2285   5.514  10.363  16.504 -0.0660  0.1120 -0.2848
  180DOPC   PO4 2286   5.076  10.525  16.453  0.2584  0.1184  0.1545
  180DOPC   GL1 2287   4.917  10.385  16.037  0.4982 -0.3404 -0.1632
  180DOPC   GL2 2288   4.797  10.076  15.871  0.1665  0.0169 -0.1795
  180DOPC   C1A 2289   5.085  10.474  15.561  0.5376  0.1714  0.0151
  180DOPC   D2A 2290   5.026  10.647  15.065  0.3183 -0.2528  0.2153
  180DOPC   C3A 2291   5.072  10.970  14.937 -0.0036  0.1981  0.2207
  180DOPC   C4A 2292   4.940  11.313  14.649 -0.0929  0.0083  0.1246
  180DOPC   C1B 2293   4.719   9.711  15.724 -0.1618 -0.0995 -0.1848
  180DOPC   D2B 2294   4.848   9.250  15.573 -0.0632 -0.0995 -0.1178
  180DOPC   C3B 2295   4.593   9.005  15.453  0.3037 -0.0429  0.0825
  180DOPC   C4B 2296   4.579   8.562  15.586  0.1247 -0.0531 -0.1442
  181DOPC   NC3 2297   4.531  10.667  16.423 -0.1758  0.2501  0.3655
  181DOPC   PO4 2298   4.519  10.169  16.420  0.0200 -0.1307 -0.1365
  181DOPC   GL1 2299   4.241  10.411  16.124 -0.1254  0.1435  0.0059
  181DOPC   GL2 2300   4.153  10.729  16.073 -0.0976 -0.1147  0.1464
  181DOPC   C1A 2301   4.244  10.305  15.709  0.0476 -0.1254  0.3730
  181DOPC   D2A 2302   4.608  10.287  15.454  0.0518  0.0297  0.5269
  181DOPC   C3A 2303   4.529  10.579  15.159 -0.2858 -0.2819  0.0085
  181DOPC   C4A 2304   4.325  10.910  14.963 -0.2630 -0.0160 -0.0025
  181DOPC   C1B 2305   4.058  11.122  15.845  0.0459 -0.1646  0.1127
  181DOPC   D2B 2306   3.700  11.193  15.607  0.0602  0.1111 -0.4246
  181DOPC   C3B 2307   3.529  11.123  15.149 -0.2620 -0.0082 -0.0228
  181DOPC   C4B 2308   3.385  11.058  14.762  0.3025  0.2811 -0.1221
  182DOPC   NC3 2309   4.769   9.900  16.850  0.1826  0.3393  0.1805
  182DOPC   PO4 2310   4.496   9.556  16.586 -0.0184 -0.1368 -0.2890
  182DOPC   GL1 2311   4.580   9.692  16.217  0.2295  0.0097  0.0667
  182DOPC   GL2 2312   4.852   9.510  16.214  0.4700 -0.3510  0.3434
  182DOPC   C1A 2313   4.279   9.816  15.911  0.1015 -0.3037 -0.0071
  182DOPC   D2A 2314   3.971   9.816  15.535  0.0059  0.0059  0.1730
  182DOPC   C3A 2315   3.475   9.604  15.665 -0.0153 -0.0384  0.1984
  182DOPC   C4A 2316   3.386   9.228  15.540 -0.0374 -0.1987  0.1493
  182DOPC   C1B 2317   5.156   9.730  16.004 -0.0309  0.3359 -0.1196
  182DOPC   D2B 2318   5.544   9.587  15.870 -0.0217 -0.1170  0.1162
  182DOPC   C3B 2319   5.752   9.464  15.504 -0.0588 -0.2588 -0.1286
  182DOPC   C4B 2320   5.958   9.727  15.227  0.0526 -0.0115  0.1614
  183DOPC   NC3 2321   6.347   2.009  16.089 -0.1967 -0.0692  0.2256
  183DOPC   PO4 2322   6.169   1.648  16.134  0.2458 -0.2659  0.1038
  183DOPC   GL1 2323   6.032   1.750  15.651 -0.2978 -0.0591 -0.1916
  183DOPC   GL2 2324   6.323   1.833  15.593  0.1448 -0.2319 -0.0420
  183DOPC   C1A 2325   5.711   1.775  15.367  0.1157  0.1902 -0.1074
  183DOPC   D2A 2326   5.757   1.578  14.814 -0.1677 -0.2525 -0.5413
  183DOPC   C3A 2327   6.069   1.319  14.729  0.0822  0.0123 -0.1236
  183DOPC   C4A 2328   6.169   0.821  14.529  0.2618  0.1951 -0.0081
  183DOPC   C1B 2329   6.231   1.726  15.226  0.3171 -0.3121 -0.4283
  183DOPC   D2B 2330   6.292   1.772  14.730 -0.2609  0.2907  0.1414
  183DOPC   C3B 2331   6.582   1.413  14.529  0.2543 -0.0206 -0.0449
  183DOPC   C4B 2332   6.933   1.439  14.367 -0.0522  0.1294 -0.1826
  184DOPC   NC3 2333  13.232  11.502  16.735  0.1665  0.1604 -0.0529
  184DOPC   PO4 2334  13.390  11.662  16.324  0.1735  0.3138 -0.1807
  184DOPC   GL1 2335  13.496  11.544  15.965 -0.3252  0.1418 -0.0967
  184DOPC   GL2 2336  13.606  11.110  15.931  0.0309 -0.4625 -0.1418
  184DOPC   C1A 2337  13.279  11.696  15.512 -0.0657  0.1017 -0.0174
  184DOPC   D2A 2338  13.161  11.534  15.004 -0.1406  0.0439  0.2356
  184DOPC   C3A 2339  12.982  11.275  14.838 -0.2007  0.1417  0.1821
  184DOPC   C4A 2340  12.858  10.910  14.557 -0.0692  0.0213 -0.2392
  184DOPC   C1B 2341  13.135  11.191  15.700 -0.0718 -0.2940  0.0616
  184DOPC   D2B 2342  13.049  11.230  15.360 -0.1384 -0.2340  0.0320
  184DOPC   C3B 2343  13.172  10.899  15.133 -0.1207 -0.0429 -0.0290
  184DOPC   C4B 2344  13.316  10.467  15.180 -0.0501  0.0619 -0.0347
  185DOPC   NC3 2345   3.054   3.591  11.988  0.2780 -0.0549 -0.0759
  185DOPC   PO4 2346   3.161   3.243  12.213  0.2836  0.0505  0.2821
  185DOPC   GL1 2347   3.258   3.231  12.692  0.3472  0.1199 -0.1526
  185DOPC   GL2 2348   3.550   3.167  12.894  0.1910 -0.1300 -0.2500
  185DOPC   C1A 2349   2.887   3.315  13.055  0.2571  0.2121 -0.2250
  185DOPC   D2A 2350   2.420   3.237  12.991 -0.0763 -0.0241 -0.1239
  185DOPC   C3A 2351   2.393   2.940  13.248 -0.4106  0.2495  0.2385
  185DOPC   C4A 2352   2.132   2.883  13.548  0.3032  0.1112 -0.1817
  185DOPC   C1B 2353   3.502   2.877  13.102  0.1127 -0.2018  0.4926
  185DOPC   D2B 2354   3.459   2.763  13.674  0.1224  0.1208  0.2484
  185DOPC   C3B 2355   3.698   2.406  13.857  0.0515  0.2096  0.2562
  185DOPC   C4B 2356   3.764   1.944  13.921  0.1190  0.3682  0.1293
  186DOPC   NC3 2357   2.233   8.248  16.844  0.3014  0.1149 -0.0039
  186DOPC   PO4 2358   1.923   8.332  16.558 -0.1192 -0.2941  0.0988
  186DOPC   GL1 2359   1.965   8.335  16.115 -0.4761  0.2573 -0.1354
  186DOPC   GL2 2360   1.754   8.515  16.041  0.1033 -0.1581  0.0172
  186DOPC   C1A 2361   2.151   8.591  15.774  0.0945 -0.1142  0.0141
  186DOPC   D2A 2362   2.077   8.559  15.309  0.1027  0.2094 -0.1917
  186DOPC   C3A 2363   1.678   8.592  15.218  0.3093  0.0500  0.2054
  186DOPC   C4A 2364   1.309   8.446  15.313 -0.0681  0.2075  0.1174
  186DOPC   C1B 2365   1.714   8.347  15.686 -0.1665  0.0152  0.1006
  186DOPC   D2B 2366   1.831   8.070  15.329  0.0284 -0.1163  0.1751
  186DOPC   C3B 2367   1.920   8.212  14.964 -0.0403  0.0908  0.1132
  186DOPC   C4B 2368   1.862   8.593  14.618  0.2791 -0.0589  0.0126
  187DOPC   NC3 2369   2.297   4.992  16.783 -0.1096  0.0432  0.0524
  187DOPC   PO4 2370   2.110   5.275  16.393 -0.3599  0.0646 -0.3694
  187DOPC   GL1 2371   2.021   5.066  16.037 -0.1382  0.2418  0.1536
  187DOPC   GL2 2372   2.170   5.267  15.783 -0.1220  0.6160  0.0695
  187DOPC   C1A 2373   1.823   4.872  15.653 -0.1921  0.1058  0.0657
  187DOPC   D2A 2374   1.474   4.614  15.629 -0.0683  0.0552  0.0801
  187DOPC   C3A 2375   1.408   4.725  15.119 -0.3572  0.1192 -0.1899
  187DOPC   C4A 2376   1.421   4.663  14.617 -0.0305  0.1984 -0.0288
  187DOPC   C1B 2377   1.865   5.302  15.447 -0.1837 -0.0907  0.1478
  187DOPC   D2B 2378   1.789   5.002  15.081  0.0395 -0.0778 -0.1315
  187DOPC   C3B 2379   2.078   4.835  14.699 -0.1645 -0.1117 -0.0493
  187DOPC   C4B 2380   2.521   4.953  14.451  0.3212 -0.2447 -0.3460
  188DOPC   NC3 2381   9.790  12.639  16.125 -0.1784  0.2274 -0.2923
  188DOPC   PO4 2382   9.418  12.421  15.953  0.0596 -0.3910 -0.0316
  188DOPC   GL1 2383   9.399  12.685  15.590  0.1267 -0.0664 -0.3275
  188DOPC   GL2 2384   9.734  12.791  15.579  0.0242  0.0779 -0.0431
  188DOPC   C1A 2385   9.415  13.075  15.367  0.3954  0.0689 -0.1989
  188DOPC   D2A 2386   9.409  13.210  14.941 -0.1240  0.0526 -0.0548
  188DOPC   C3A 2387   9.067  13.348  14.664 -0.1309  0.0465 -0.1158
  188DOPC   C4A 2388   9.052  13.489  14.226  0.1842  0.3642 -0.1168
  188DOPC   C1B 2389   9.839  12.885  15.167  0.3327 -0.0503  0.2210
  188DOPC   D2B 2390   9.847  12.820  14.776  0.0247  0.0706  0.1135
  188DOPC   C3B 2391   9.579  13.038  14.494 -0.0757  0.3233  0.1450
  188DOPC   C4B 2392   9.478  13.579  14.482 -0.1677  0.0225  0.0443
  189DOPC   NC3 2393   1.045   2.749  15.979 -0.0584  0.0104 -0.0565
  189DOPC   PO4 2394   1.216   3.106  16.171 -0.0120 -0.0436 -0.0411
  189DOPC   GL1 2395   1.049   3.343  15.841 -0.2965 -0.1486  0.0533
  189DOPC   GL2 2396   0.696   3.412  15.897  0.0936  0.0241  0.0628
  189DOPC   C1A 2397   1.023   3.786  15.803 -0.0353  0.2858  0.1673
  189DOPC   D2A 2398   1.168   3.980  15.440 -0.1961 -0.0444 -0.0088
  189DOPC   C3A 2399   1.659   4.026  15.419 -0.3844 -0.2267 -0.3284
  189DOPC   C4A 2400   1.994   4.063  15.204 -0.1172 -0.0475  0.0448
  189DOPC   C1B 2401   0.365   3.352  15.617 -0.0576 -0.1350 -0.2314
  189DOPC   D2B 2402   0.196   3.535  15.229  0.1485  0.0379 -0.0060
  189DOPC   C3B 2403  -0.034   3.426  14.807 -0.1136  0.1904  0.1365
  189DOPC   C4B 2404  -0.365   3.426  14.466 -0.0859  0.0166 -0.0150
  190DOPC   NC3 2405   9.277   6.942  12.942  0.2376  0.0060  0.4350
  190DOPC   PO4 2406   8.987   6.983  13.316  0.1881  0.2144  0.2124
  190DOPC   GL1 2407   9.168   6.861  13.739  0.2482 -0.1267  0.1950
  190DOPC   GL2 2408   8.954   6.792  14.012 -0.2609 -0.0572  0.0005
  190DOPC   C1A 2409   9.483   6.814  14.036  0.0492  0.1858  0.0148
  190DOPC   D2A 2410   9.851   6.932  14.141  0.0111 -0.2629  0.0177
  190DOPC   C3A 2411  10.213   6.648  14.177  0.0671 -0.0564  0.3244
  190DOPC   C4A 2412  10.623   6.469  14.318 -0.0863 -0.0561  0.0282
  190DOPC   C1B 2413   9.188   6.645  14.372 -0.1496  0.2775  0.2004
  190DOPC   D2B 2414   9.404   6.594  14.774  0.1423 -0.1924 -0.0046
  190DOPC   C3B 2415   9.804   6.748  14.705 -0.1188  0.1234 -0.3695
  190DOPC   C4B 2416  10.209   6.939  14.586  0.0934 -0.2435  0.2511
  191DOPC   NC3 2417   1.578   5.735  16.687 -0.1852 -0.1090  0.1339
  191DOPC   PO4 2418   1.884   6.106  16.520 -0.2803 -0.1056  0.0285
  191DOPC   GL1 2419   2.087   6.160  16.132  0.2964 -0.3645 -0.0081
  191DOPC   GL2 2420   2.102   6.427  16.090 -0.3788 -0.3178 -0.1989
  191DOPC   C1A 2421   2.316   6.023  15.752  0.0542  0.2726  0.0952
  191DOPC   D2A 2422   2.439   6.147  15.341  0.0988  0.0944 -0.1015
  191DOPC   C3A 2423   2.097   6.044  15.020  0.1681  0.1521  0.1265
  191DOPC   C4A 2424   1.973   5.890  14.732 -0.3382 -0.1238  0.3001
  191DOPC   C1B 2425   1.954   6.326  15.658  0.0081 -0.0628 -0.1764
  191DOPC   D2B 2426   1.650   6.069  15.329 -0.0826 -0.0868 -0.0422
  191DOPC   C3B 2427   1.612   6.180  14.996  0.0871 -0.1763  0.3766
  191DOPC   C4B 2428   1.235   6.031  14.699 -0.0107  0.1145 -0.1908
  192DOPC   NC3 2429   4.083   3.289  15.661  0.0256  0.2434  0.0599
  192DOPC   PO4 2430   3.983   3.748  15.744 -0.0934 -0.1026  0.1216
  192DOPC   GL1 2431   4.156   3.722  15.284  0.3114 -0.3028  0.1667
  192DOPC   GL2 2432   3.972   3.514  15.226 -0.1236  0.0695 -0.1393
  192DOPC   C1A 2433   4.374   3.612  14.955  0.1836  0.3074  0.1263
  192DOPC   D2A 2434   4.300   3.819  14.597  0.1586  0.0899  0.1924
  192DOPC   C3A 2435   4.253   3.556  14.295  0.2547  0.1843  0.1255
  192DOPC   C4A 2436   4.198   3.059  14.167  0.0512 -0.0802  0.3830
  192DOPC   C1B 2437   4.076   3.193  15.018 -0.0928 -0.0872  0.1210
  192DOPC   D2B 2438   4.461   3.141  14.702  0.0232 -0.3514  0.0509
  192DOPC   C3B 2439   4.692   3.446  14.521  0.0947  0.1495 -0.1668
  192DOPC   C4B 2440   5.110   3.528  14.631 -0.1044  0.2017  0.2566
  193DOPC   NC3 2441   6.143  11.486  16.812 -0.0157 -0.1114 -0.0162
  193DOPC   PO4 2442   6.199  11.708  16.416  0.0848  0.2071  0.1978
  193DOPC   GL1 2443   6.057  11.697  16.020 -0.1474 -0.1701 -0.1060
  193DOPC   GL2 2444   6.301  11.723  15.758  0.0341 -0.0756  0.0083
  193DOPC   C1A 2445   5.840  11.861  15.656 -0.2400 -0.0748  0.0808
  193DOPC   D2A 2446   5.810  11.902  15.245 -0.4651 -0.0910  0.1540
  193DOPC   C3A 2447   5.775  12.290  14.982  0.1154 -0.1860 -0.1330
  193DOPC   C4A 2448   5.939  12.464  14.571 -0.1135 -0.3238 -0.0778
  193DOPC   C1B 2449   6.120  11.502  15.466 -0.3131  0.0228 -0.1522
  193DOPC   D2B 2450   5.994  11.443  15.127  0.2520 -0.4487 -0.2206
  193DOPC   C3B 2451   5.771  11.282  14.961  0.0180  0.1104  0.0409
  193DOPC   C4B 2452   5.462  11.313  14.679 -0.1102  0.0156  0.1483
  194DOPC   NC3 2453   2.750   4.192  16.288 -0.1763 -0.3357  0.1125
  194DOPC   PO4 2454   3.164   4.076  16.098  0.0313  0.1360  0.0905
  194DOPC   GL1 2455   3.175   4.114  15.633 -0.0389  0.2636  0.2390
  194DOPC   GL2 2456   3.365   4.332  15.478 -0.3397  0.0169  0.1751
  194DOPC   C1A 2457   3.071   3.922  15.315  0.1103 -0.1708 -0.0669
  194DOPC   D2A 2458   2.668   3.831  14.937  0.0302  0.2481  0.0806
  194DOPC   C3A 2459   2.360   4.060  14.890  0.0420  0.0100  0.2447
  194DOPC   C4A 2460   2.290   4.396  15.024  0.1877  0.2240 -0.2589
  194DOPC   C1B 2461   3.150   4.613  15.144 -0.2262 -0.0818 -0.2696
  194DOPC   D2B 2462   2.742   4.735  14.968  0.2049  0.2931  0.2665
  194DOPC   C3B 2463   2.674   4.520  14.591 -0.1723  0.1222  0.0229
  194DOPC   C4B 2464   2.617   4.087  14.465 -0.0716 -0.0595 -0.0035
  195DOPC   NC3 2465   4.657   4.205  15.845  0.3433  0.4138 -0.1765
  195DOPC   PO4 2466   4.756   4.526  15.820 -0.1783  0.2270  0.3089
  195DOPC   GL1 2467   4.592   4.413  15.395 -0.0599 -0.0583 -0.1104
  195DOPC   GL2 2468   4.631   4.713  15.277 -0.0830  0.2871 -0.2463
  195DOPC   C1A 2469   4.220   4.147  15.071 -0.2301  0.0852 -0.0026
  195DOPC   D2A 2470   3.931   4.136  14.819 -0.0108  0.0220 -0.2482
  195DOPC   C3A 2471   3.595   3.835  14.977 -0.1962 -0.0244  0.0363
  195DOPC   C4A 2472   3.571   3.354  15.015 -0.2503 -0.1809 -0.1531
  195DOPC   C1B 2473   4.594   4.472  14.860 -0.2653 -0.1207  0.0975
  195DOPC   D2B 2474   4.412   4.348  14.608  0.0141 -0.2150 -0.2607
  195DOPC   C3B 2475   4.400   4.534  14.148 -0.0545  0.0427 -0.2590
  195DOPC   C4B 2476   4.379   4.519  13.705  0.0630  0.2851 -0.0628
  196DOPC   NC3 2477  12.615   4.684  16.327 -0.1104 -0.1453 -0.0535
  196DOPC   PO4 2478  12.697   4.480  16.064  0.3155  0.1789  0.0955
  196DOPC   GL1 2479  12.652   4.316  15.731  0.2965  0.0359  0.0113
  196DOPC   GL2 2480  12.772   4.505  15.535 -0.2038 -0.3971  0.2154
  196DOPC   C1A 2481  12.965   4.162  15.304  0.0039  0.1150 -0.2160
  196DOPC   D2A 2482  13.192   3.980  14.901  0.0782 -0.1790  0.0547
  196DOPC   C3A 2483  13.014   3.935  14.574  0.0054 -0.0248 -0.2452
  196DOPC   C4A 2484  13.095   4.169  14.141 -0.0882  0.0235 -0.1411
  196DOPC   C1B 2485  12.486   4.382  15.099 -0.1755  0.1997  0.0937
  196DOPC   D2B 2486  12.258   4.341  14.715 -0.0674  0.2784 -0.1523
  196DOPC   C3B 2487  11.843   4.423  14.820  0.2424  0.0501 -0.2097
  196DOPC   C4B 2488  11.478   4.535  15.154  0.2409  0.0171 -0.3132
  197DOPC   NC3 2489  10.970  11.999  16.034  0.0989 -0.1864 -0.0211
  197DOPC   PO4 2490  10.917  11.964  15.608 -0.3646  0.4059  0.5255
  197DOPC   GL1 2491  11.129  11.617  15.544  0.3326 -0.0646 -0.0215
  197DOPC   GL2 2492  11.301  11.787  15.234  0.1940 -0.1001  0.1474
  197DOPC   C1A 2493  11.061  11.236  15.219  0.2503 -0.4435  0.2524
  197DOPC   D2A 2494  11.316  10.991  14.956  0.3112  0.0872 -0.0804
  197DOPC   C3A 2495  11.224  10.792  14.519  0.0365 -0.0962  0.2476
  197DOPC   C4A 2496  10.930  10.649  14.203 -0.2640 -0.0573  0.3474
  197DOPC   C1B 2497  11.144  11.685  14.874 -0.1509 -0.3373  0.0406
  197DOPC   D2B 2498  10.859  11.334  14.720 -0.0621  0.1177 -0.1003
  197DOPC   C3B 2499  10.881  11.132  14.358  0.0693 -0.0809 -0.0229
  197DOPC   C4B 2500  10.718  11.122  13.980 -0.0550 -0.3670 -0.1777
  198DOPC   NC3 2501  11.182  13.054  16.585  0.3415  0.2178  0.2348
  198DOPC   PO4 2502  11.097  13.321  16.310 -0.3411  0.2055  0.0286
  198DOPC   GL1 2503  11.194  13.379  15.930 -0.0206  0.1108 -0.0191
  198DOPC   GL2 2504  10.944  13.711  15.746  0.1036 -0.2748 -0.0674
  198DOPC   C1A 2505  11.414  13.281  15.505 -0.1578  0.3219  0.5096
  198DOPC   D2A 2506  11.605  13.172  15.053  0.5072  0.1715 -0.1133
  198DOPC   C3A 2507  12.021  13.015  14.967  0.1561 -0.0184 -0.3031
  198DOPC   C4A 2508  12.227  12.808  14.616 -0.0769  0.1634  0.1933
  198DOPC   C1B 2509  10.938  13.754  15.315 -0.1849 -0.2746 -0.0246
  198DOPC   D2B 2510  10.566  13.719  15.121 -0.0843  0.0601  0.0332
  198DOPC   C3B 2511  10.561  13.530  14.722 -0.2344 -0.0453  0.0728
  198DOPC   C4B 2512  10.943  13.343  14.729 -0.3765  0.0708  0.1359
  199DOPC   NC3 2513   1.801   0.089  16.858  0.0289 -0.0168 -0.0957
  199DOPC   PO4 2514   1.683   0.056  16.400 -0.1037 -0.0987 -0.1267
  199DOPC   GL1 2515   1.795  -0.013  16.018  0.3125 -0.2927 -0.2869
  199DOPC   GL2 2516   1.597   0.076  15.768  0.0906 -0.2852 -0.2114
  199DOPC   C1A 2517   2.130  -0.138  15.783  0.0146  0.1617  0.0794
  199DOPC   D2A 2518   2.164  -0.218  15.318 -0.2291  0.0316  0.1032
  199DOPC   C3A 2519   2.445  -0.347  15.018 -0.2262  0.2373 -0.0812
  199DOPC   C4A 2520   2.738  -0.304  14.661 -0.0813  0.2484 -0.3456
  199DOPC   C1B 2521   1.699   0.005  15.222 -0.0173 -0.0785  0.1737
  199DOPC   D2B 2522   1.848  -0.360  14.924 -0.2553 -0.4058  0.3297
  199DOPC   C3B 2523   1.661  -0.822  14.812  0.0278  0.2389 -0.0594
  199DOPC   C4B 2524   1.307  -1.060  14.849  0.2841 -0.1827 -0.0930
  200DOPC   NC3 2525  13.141   4.083  16.776  0.0534 -0.2123 -0.0906
  200DOPC   PO4 2526  13.194   3.897  16.391 -0.2560  0.0582  0.2361
  200DOPC   GL1 2527  13.458   4.069  16.118 -0.2073 -0.1543  0.2591
  200DOPC   GL2 2528  13.394   3.945  15.789 -0.1470 -0.2772 -0.2646
  200DOPC   C1A 2529  13.526   4.364  15.872 -0.1009 -0.2719  0.3199
  200DOPC   D2A 2530  13.582   4.494  15.362  0.0547 -0.1391  0.2268
  200DOPC   C3A 2531  13.408   4.440  14.948 -0.1380  0.1313 -0.1298
  200DOPC   C4A 2532  13.435   4.305  14.506 -0.0452  0.0562 -0.1702
  200DOPC   C1B 2533  13.452   4.012  15.375 -0.4554 -0.1306 -0.2282
  200DOPC   D2B 2534  13.681   3.966  14.983  0.5920 -0.0788  0.0913
  200DOPC   C3B 2535  13.816   3.560  14.791  0.0050  0.2191 -0.0644
  200DOPC   C4B 2536  13.834   3.102  14.926 -0.0282  0.0556  0.0346
  201DOPC   NC3 2537  10.391  10.701  16.150 -0.2564  0.2024 -0.2958
  201DOPC   PO4 2538  10.492  10.994  15.933  0.4010 -0.1235 -0.3061
  201DOPC   GL1 2539  10.472  10.967  15.417  0.1510  0.1672  0.2291
  201DOPC   GL2 2540  10.299  11.245  15.164  0.1157 -0.2226 -0.1006
  201DOPC   C1A 2541  10.669  10.914  15.014  0.2203  0.0819  0.0872
  201DOPC   D2A 2542  10.738  10.659  14.721 -0.0885  0.0001  0.0841
  201DOPC   C3A 2543  11.050  10.262  14.739 -0.0130 -0.2048 -0.1444
  201DOPC   C4A 2544  11.239  10.187  15.073  0.0397  0.2042 -0.1240
  201DOPC   C1B 2545  10.161  10.907  14.846 -0.0421 -0.0273 -0.0189
  201DOPC   D2B 2546   9.768  10.738  14.832 -0.1985  0.2091  0.1954
  201DOPC   C3B 2547   9.458  10.954  14.669 -0.1893  0.0462 -0.2541
  201DOPC   C4B 2548   9.193  10.912  14.320  0.2298 -0.2030 -0.0098
  202DOPC   NC3 2549   0.380   3.639  16.292 -0.0074  0.0807 -0.0143
  202DOPC   PO4 2550  -0.086   3.585  16.040 -0.3006  0.0582 -0.0002
  202DOPC   GL1 2551  -0.177   3.557  15.596  0.2374 -0.2925 -0.2637
  202DOPC   GL2 2552  -0.128   3.258  15.663 -0.0772  0.0542 -0.1328
  202DOPC   C1A 2553  -0.447   3.619  15.187 -0.1715  0.2245 -0.2839
  202DOPC   D2A 2554  -0.670   3.968  14.956 -0.1187  0.4620 -0.1999
  202DOPC   C3A 2555  -1.107   3.995  15.147  0.1199 -0.0303  0.3032
  202DOPC   C4A 2556  -1.510   4.158  15.412  0.1143 -0.1560 -0.0038
  202DOPC   C1B 2557  -0.188   3.169  15.162 -0.0887  0.1255  0.2541
  202DOPC   D2B 2558  -0.474   3.086  14.882  0.2454 -0.2534 -0.2535
  202DOPC   C3B 2559  -0.811   2.816  14.756 -0.0860 -0.1998 -0.1745
  202DOPC   C4B 2560  -0.694   2.363  14.735 -0.3827  0.0674 -0.1727
  203DOPC   NC3 2561   6.391   2.182  11.963 -0.0701 -0.1731  0.0767
  203DOPC   PO4 2562   6.213   2.492  12.290 -0.2426 -0.0690 -0.0018
  203DOPC   GL1 2563   6.264   2.276  12.549 -0.0740  0.4155  0.0792
  203DOPC   GL2 2564   6.054   2.055  12.745 -0.0489 -0.2819  0.1601
  203DOPC   C1A 2565   6.199   2.345  13.086 -0.3677 -0.2153  0.1032
  203DOPC   D2A 2566   6.199   2.544  13.464  0.3500  0.2307 -0.1169
  203DOPC   C3A 2567   5.821   2.540  13.794 -0.0735  0.3854 -0.0364
  203DOPC   C4A 2568   5.697   2.416  14.194  0.2083 -0.1280 -0.3024
  203DOPC   C1B 2569   6.169   1.844  13.111 -0.2248  0.0653 -0.2946
  203DOPC   D2B 2570   5.941   1.648  13.428  0.0933 -0.1007  0.2281
  203DOPC   C3B 2571   5.814   1.879  13.908  0.1771  0.1138 -0.2058
  203DOPC   C4B 2572   5.704   1.932  14.300  0.0234  0.1148  0.2977
  204DOPC   NC3 2573   6.598   2.987  16.107  0.1384 -0.0540  0.1079
  204DOPC   PO4 2574   6.560   3.045  15.693 -0.0443  0.0267 -0.0361
  204DOPC   GL1 2575   6.564   2.842  15.380 -0.0361  0.0621  0.2997
  204DOPC   GL2 2576   6.252   2.940  15.198 -0.1034  0.1480  0.3012
  204DOPC   C1A 2577   6.655   2.620  15.069  0.0994 -0.1168  0.1477
  204DOPC   D2A 2578   6.962   2.414  14.838  0.0280  0.1869  0.1030
  204DOPC   C3A 2579   7.087   1.971  15.012  0.0519  0.0646 -0.0229
  204DOPC   C4A 2580   7.355   2.010  15.341  0.2050  0.0730 -0.0285
  204DOPC   C1B 2581   6.232   2.751  14.760  0.2072  0.1080 -0.0411
  204DOPC   D2B 2582   6.151   2.558  14.414 -0.0414 -0.0658  0.1181
  204DOPC   C3B 2583   6.068   2.129  14.519  0.1362 -0.0954 -0.2264
  204DOPC   C4B 2584   5.856   2.034  14.873  0.0050 -0.3902  0.0337
  205DOPC   NC3 2585  10.480   0.811  16.278 -0.2474 -0.0311 -0.2320
  205DOPC   PO4 2586  10.135   0.499  16.174  0.0602 -0.1639  0.1317
  205DOPC   GL1 2587   9.968   0.491  15.758 -0.0897  0.4682 -0.2781
  205DOPC   GL2 2588   9.914   0.790  15.805 -0.3292 -0.0267  0.1103
  205DOPC   C1A 2589   9.699   0.618  15.365  0.1717  0.3379 -0.1461
  205DOPC   D2A 2590   9.552   0.430  14.978 -0.1491 -0.3660 -0.0333
  205DOPC   C3A 2591   9.155   0.499  14.761 -0.4231 -0.3879  0.4891
  205DOPC   C4A 2592   9.009   0.722  14.451 -0.1056 -0.2814  0.0363
  205DOPC   C1B 2593  10.000   1.152  15.482  0.0553  0.4731 -0.0258
  205DOPC   D2B 2594  10.071   1.384  15.179  0.2111 -0.2434 -0.2020
  205DOPC   C3B 2595   9.850   1.728  15.051 -0.0208 -0.1229 -0.2643
  205DOPC   C4B 2596   9.835   1.899  14.719 -0.0352 -0.2327  0.0291
  206DOPC   NC3 2597   8.835  10.995  16.254 -0.1784  0.3035  0.1565
  206DOPC   PO4 2598   8.825  11.412  16.038  0.3044 -0.1035 -0.4933
  206DOPC   GL1 2599   8.873  11.078  15.762 -0.2243 -0.0584  0.1106
  206DOPC   GL2 2600   9.133  11.155  15.510  0.0539 -0.0455  0.0575
  206DOPC   C1A 2601   8.704  10.752  15.469  0.0856  0.2647 -0.1159
  206DOPC   D2A 2602   8.377  10.500  15.398  0.1531  0.1470  0.3191
  206DOPC   C3A 2603   8.394  10.109  15.188  0.0420  0.1068  0.0550
  206DOPC   C4A 2604   8.405  10.022  14.742  0.2020 -0.2730 -0.4338
  206DOPC   C1B 2605   8.799  11.205  15.259 -0.1227  0.2912 -0.1081
  206DOPC   D2B 2606   8.433  10.912  15.073 -0.0937  0.0967 -0.1211
  206DOPC   C3B 2607   8.697  10.523  14.964 -0.0845 -0.0801 -0.0499
  206DOPC   C4B 2608   8.864  10.162  14.891 -0.2788 -0.0472  0.0768
  207DOPC   NC3 2609   9.805  12.101  16.560 -0.1082  0.5542 -0.1530
  207DOPC   PO4 2610  10.117  12.264  16.222  0.0132 -0.1615  0.0117
  207DOPC   GL1 2611  10.031  12.359  15.754 -0.2000 -0.1015 -0.2762
  207DOPC   GL2 2612   9.787  12.200  15.508 -0.1634  0.2882 -0.0708
  207DOPC   C1A 2613  10.112  12.551  15.396  0.0766  0.1000 -0.1620
  207DOPC   D2A 2614  10.322  12.716  14.981 -0.0874 -0.0798  0.1971
  207DOPC   C3A 2615  10.160  13.217  14.879  0.3262 -0.3483 -0.1826
  207DOPC   C4A 2616   9.896  13.372  14.623 -0.1332 -0.1873 -0.1941
  207DOPC   C1B 2617  10.015  12.100  15.175  0.0853 -0.0183 -0.0399
  207DOPC   D2B 2618  10.052  12.141  14.668  0.0898 -0.4745  0.1779
  207DOPC   C3B 2619  10.373  12.016  14.340  0.0437  0.0109 -0.3934
  207DOPC   C4B 2620  10.675  12.257  14.179  0.2112 -0.0358 -0.0739
  208DOPC   NC3 2621  12.041   0.161  16.546  0.0814 -0.0508  0.0387
  208DOPC   PO4 2622  11.786   0.546  16.469  0.2179  0.2534  0.3569
  208DOPC   GL1 2623  11.770   0.628  16.052  0.2685 -0.0947  0.0154
  208DOPC   GL2 2624  11.656   0.352  15.877 -0.0713 -0.0447 -0.0209
  208DOPC   C1A 2625  11.794   0.803  15.616  0.2658  0.1575  0.0165
  208DOPC   D2A 2626  11.887   0.959  15.270  0.1168  0.1560  0.1752
  208DOPC   C3A 2627  11.668   1.360  15.178 -0.1616 -0.1925 -0.0600
  208DOPC   C4A 2628  11.450   1.692  15.178 -0.0658 -0.0881 -0.3221
  208DOPC   C1B 2629  11.570   0.460  15.423  0.0998  0.3780  0.2487
  208DOPC   D2B 2630  11.843   0.575  14.965 -0.1720 -0.1394  0.0982
  208DOPC   C3B 2631  12.063   0.884  14.740 -0.0754  0.1006  0.3057
  208DOPC   C4B 2632  12.119   1.028  14.324  0.1892 -0.2463 -0.5227
  209DOPC   NC3 2633   4.264   7.334  12.880  0.0998  0.1221  0.0717
  209DOPC   PO4 2634   4.609   6.987  13.026 -0.1254  0.1686 -0.0047
  209DOPC   GL1 2635   4.653   6.775  13.357 -0.2268 -0.0842  0.1949
  209DOPC   GL2 2636   4.889   6.843  13.690 -0.0024  0.2559 -0.1964
  209DOPC   C1A 2637   4.315   6.466  13.409 -0.0127  0.0727  0.0736
  209DOPC   D2A 2638   4.052   6.255  13.774 -0.0778  0.2581  0.0137
  209DOPC   C3A 2639   4.347   6.184  14.221 -0.0058  0.1112 -0.1660
  209DOPC   C4A 2640   4.617   6.461  14.353 -0.1861 -0.0899  0.2834
  209DOPC   C1B 2641   4.608   6.457  13.813 -0.1406  0.2996  0.1351
  209DOPC   D2B 2642   4.530   6.102  13.620 -0.5255 -0.0821 -0.0990
  209DOPC   C3B 2643   4.399   5.843  13.816  0.1485  0.2949 -0.2282
  209DOPC   C4B 2644   3.981   5.804  14.081  0.4090  0.0045  0.0477
  210DOPC   NC3 2645  10.616   9.722  16.155 -0.0388 -0.0093  0.0376
  210DOPC   PO4 2646  11.086   9.552  16.036 -0.0283 -0.2304  0.0360
  210DOPC   GL1 2647  11.141   9.421  15.569  0.0904 -0.2683 -0.2635
  210DOPC   GL2 2648  11.429   9.413  15.545  0.1178  0.0490  0.5048
  210DOPC   C1A 2649  10.993   9.345  15.178  0.5010 -0.0607  0.1557
  210DOPC   D2A 2650  10.893   9.290  14.729 -0.1188 -0.3330  0.0182
  210DOPC   C3A 2651  10.560   9.591  14.468  0.2859  0.1077  0.2011
  210DOPC   C4A 2652  10.668  10.092  14.464  0.0327  0.1414  0.0900
  210DOPC   C1B 2653  11.644   9.343  15.216 -0.0039 -0.2516  0.1539
  210DOPC   D2B 2654  11.893   9.475  14.769 -0.1258 -0.3596  0.1492
  210DOPC   C3B 2655  11.944   9.776  14.429 -0.0739  0.1120  0.0535
  210DOPC   C4B 2656  11.597   9.931  14.085  0.0664 -0.1142 -0.2875
  211DOPC   NC3 2657  10.187  11.379  15.654  0.0506 -0.0022 -0.1469
  211DOPC   PO4 2658   9.859  11.585  15.853 -0.1832 -0.0277  0.0405
  211DOPC   GL1 2659   9.793  11.641  15.402 -0.1393  0.0453 -0.4569
  211DOPC   GL2 2660   9.944  11.554  15.154  0.1117  0.3396 -0.0732
  211DOPC   C1A 2661   9.543  11.791  15.110  0.2485 -0.1674 -0.1331
  211DOPC   D2A 2662   9.664  11.803  14.628 -0.1926  0.1855  0.2861
  211DOPC   C3A 2663   9.188  11.953  14.373 -0.1217 -0.0502  0.2613
  211DOPC   C4A 2664   8.875  11.836  14.607 -0.0433 -0.3915 -0.4283
  211DOPC   C1B 2665   9.865  11.324  14.714  0.0549  0.0710  0.4476
  211DOPC   D2B 2666   9.871  11.032  14.343 -0.0515  0.0816  0.0868
  211DOPC   C3B 2667   9.636  10.569  14.396 -0.0158  0.0799  0.2286
  211DOPC   C4B 2668   9.366  10.295  14.270 -0.1372  0.2698  0.2667
  212DOPC   NC3 2669   0.389   9.089  16.617 -0.0718 -0.0811 -0.1004
  212DOPC   PO4 2670   0.821   9.165  16.502  0.1688 -0.1437  0.3904
  212DOPC   GL1 2671   0.961   9.430  15.991  0.3357  0.0720 -0.3633
  212DOPC   GL2 2672   0.702   9.368  15.741  0.1745 -0.0635  0.1131
  212DOPC   C1A 2673   1.059   9.723  15.600 -0.0941 -0.2188  0.2313
  212DOPC   D2A 2674   1.271  10.059  15.461  0.3855 -0.1838  0.4385
  212DOPC   C3A 2675   1.075  10.489  15.243 -0.0652  0.2226  0.0910
  212DOPC   C4A 2676   0.781  10.459  14.863 -0.0692 -0.0329  0.0286
  212DOPC   C1B 2677   0.435   9.209  15.436 -0.0966  0.2329 -0.0149
  212DOPC   D2B 2678   0.464   8.946  15.091 -0.2068 -0.2722 -0.0824
  212DOPC   C3B 2679   0.741   8.999  14.762 -0.2723  0.2275 -0.2084
  212DOPC   C4B 2680   1.133   9.090  14.475  0.3383  0.0343 -0.1686
  213DOPC   NC3 2681  13.110  12.897  16.438 -0.4098 -0.1526 -0.1367
  213DOPC   PO4 2682  12.918  13.320  16.432 -0.1943 -0.0629 -0.0746
  213DOPC   GL1 2683  13.090  13.354  16.020  0.1218  0.0798  0.2083
  213DOPC   GL2 2684  12.834  13.143  15.817 -0.0218 -0.0208 -0.0616
  213DOPC   C1A 2685  13.145  13.547  15.551  0.0485 -0.0422  0.2442
  213DOPC   D2A 2686  13.384  13.702  15.174  0.1222  0.1805  0.3606
  213DOPC   C3A 2687  13.295  13.886  14.761  0.3673 -0.1184 -0.0093
  213DOPC   C4A 2688  12.903  14.152  14.608  0.0979 -0.2782 -0.1131
  213DOPC   C1B 2689  12.764  13.106  15.342  0.3085  0.2582  0.2376
  213DOPC   D2B 2690  12.553  12.804  15.035  0.0377  0.2217  0.1043
  213DOPC   C3B 2691  12.800  12.633  14.641  0.0016  0.1727 -0.0017
  213DOPC   C4B 2692  12.864  12.263  14.429 -0.0519 -0.1685 -0.3708
  214DOPC   NC3 2693   8.039   5.278  15.867  0.0860 -0.1155 -0.1644
  214DOPC   PO4 2694   8.488   5.037  15.920  0.2630 -0.1692 -0.1222
  214DOPC   GL1 2695   8.810   4.773  15.857 -0.2000  0.0410 -0.0183
  214DOPC   GL2 2696   8.832   4.663  15.582  0.1332  0.0143 -0.1773
  214DOPC   C1A 2697   9.196   4.596  15.900 -0.2831  0.1451 -0.0122
  214DOPC   D2A 2698   9.555   4.419  15.828  0.0835  0.0587  0.1059
  214DOPC   C3A 2699   9.731   4.064  15.593  0.0355  0.0279 -0.0045
  214DOPC   C4A 2700   9.656   3.626  15.720  0.2337 -0.0591 -0.0486
  214DOPC   C1B 2701   9.136   4.519  15.378 -0.5125 -0.2207  0.0188
  214DOPC   D2B 2702   9.571   4.455  15.250  0.1983  0.0931  0.2255
  214DOPC   C3B 2703   9.509   4.239  14.855  0.1087  0.0948 -0.3877
  214DOPC   C4B 2704   9.914   4.048  14.740  0.1192 -0.0829 -0.1353
  215DOPC   NC3 2705   0.364  10.616  16.414  0.1047  0.1007 -0.0942
  215DOPC   PO4 2706   0.720  10.928  16.370  0.2213 -0.1581 -0.2008
  215DOPC   GL1 2707   0.902  10.834  16.007  0.2042  0.1344 -0.0516
  215DOPC   GL2 2708   0.598  10.635  15.961 -0.0030 -0.0815  0.5513
  215DOPC   C1A 2709   1.218  10.616  15.770  0.1923 -0.1540 -0.0838
  215DOPC   D2A 2710   1.558  10.491  15.400 -0.1651 -0.1325  0.1899
  215DOPC   C3A 2711   1.620  10.645  15.000  0.2802 -0.0348  0.4104
  215DOPC   C4A 2712   1.675  10.503  14.518 -0.3634 -0.1530  0.0582
  215DOPC   C1B 2713   0.657  10.437  15.651  0.1883 -0.1525  0.0558
  215DOPC   D2B 2714   0.460  10.417  15.287 -0.0202 -0.1170  0.2893
  215DOPC   C3B 2715   0.456  10.753  15.052  0.0470 -0.0106 -0.0168
  215DOPC   C4B 2716   0.218  11.134  14.941 -0.0241  0.2128 -0.0021
  216DOPC   NC3 2717   4.591   1.129  16.165 -0.0788  0.0336  0.0327
  216DOPC   PO4 2718   4.412   1.497  15.910 -0.0514 -0.1126  0.2783
  216DOPC   GL1 2719   4.591   1.254  15.508 -0.0341 -0.1811  0.4342
  216DOPC   GL2 2720   4.755   1.392  15.356  0.0683 -0.2035 -0.1802
  216DOPC   C1A 2721   4.352   1.017  15.127 -0.0155  0.1764 -0.5186
  216DOPC   D2A 2722   4.078   1.203  14.857  0.1635  0.1122 -0.1465
  216DOPC   C3A 2723   4.029   0.986  14.515 -0.4054  0.2685 -0.0408
  216DOPC   C4A 2724   4.240   0.839  14.143 -0.1283 -0.6267 -0.2193
  216DOPC   C1B 2725   5.013   1.706  15.098 -0.1416  0.0088 -0.4062
  216DOPC   D2B 2726   5.344   1.934  15.011 -0.4048 -0.0028  0.1002
  216DOPC   C3B 2727   5.532   2.299  15.155 -0.0787  0.1894  0.3235
  216DOPC   C4B 2728   5.699   2.609  14.762 -0.0329  0.0738  0.0613
  217DOPC   NC3 2729  11.577   2.917  17.211 -0.0670  0.1804 -0.2447
  217DOPC   PO4 2730  11.473   2.759  16.877  0.0780  0.0852 -0.1739
  217DOPC   GL1 2731  11.426   3.109  16.586 -0.1884 -0.0576 -0.0152
  217DOPC   GL2 2732  11.641   3.414  16.472 -0.0101  0.3248 -0.2993
  217DOPC   C1A 2733  11.441   3.062  16.229 -0.3124  0.0446  0.1921
  217DOPC   D2A 2734  11.113   3.030  15.997  0.1809 -0.0901  0.0153
  217DOPC   C3A 2735  11.191   2.885  15.675  0.1364  0.1412 -0.0724
  217DOPC   C4A 2736  11.344   2.662  15.279  0.2790 -0.4596  0.4769
  217DOPC   C1B 2737  11.750   3.391  15.976  0.3412 -0.0369  0.1352
  217DOPC   D2B 2738  11.712   3.078  15.593  0.1218 -0.1229 -0.3322
  217DOPC   C3B 2739  11.645   2.647  15.647 -0.1122 -0.1001  0.1073
  217DOPC   C4B 2740  11.845   2.319  15.832  0.0918  0.1249 -0.1370
  218DOPC   NC3 2741   5.638   4.750  12.986  0.0969  0.1562 -0.1657
  218DOPC   PO4 2742   5.583   4.912  13.349  0.0624  0.0362  0.0193
  218DOPC   GL1 2743   5.564   4.819  13.835 -0.0583  0.0448 -0.2842
  218DOPC   GL2 2744   5.788   4.935  14.061  0.2006  0.2129  0.2282
  218DOPC   C1A 2745   5.260   4.599  13.952  0.0340  0.0313  0.0437
  218DOPC   D2A 2746   5.295   4.164  13.861  0.2245  0.0492  0.2335
  218DOPC   C3A 2747   5.120   3.807  14.151 -0.1528 -0.0354 -0.1698
  218DOPC   C4A 2748   5.214   3.360  14.156 -0.3657 -0.3425 -0.3020
  218DOPC   C1B 2749   5.796   4.570  14.287 -0.1115 -0.4916  0.0000
  218DOPC   D2B 2750   5.833   4.250  14.632 -0.0019  0.1201  0.3317
  218DOPC   C3B 2751   5.752   3.947  14.963 -0.1040 -0.1026 -0.0927
  218DOPC   C4B 2752   5.852   3.669  15.302 -0.0509 -0.0890 -0.3972
  219DOPC   NC3 2753   2.939   6.849  16.838  0.2113 -0.2106  0.0468
  219DOPC   PO4 2754   2.959   6.632  16.331  0.0070 -0.0004  0.4646
  219DOPC   GL1 2755   2.796   6.747  16.067 -0.3713 -0.0146  0.1145
  219DOPC   GL2 2756   2.505   6.879  16.006 -0.0986 -0.1243 -0.2481
  219DOPC   C1A 2757   2.944   6.906  15.661  0.0855  0.2383 -0.0262
  219DOPC   D2A 2758   2.572   7.118  15.426 -0.0326 -0.0217 -0.0104
  219DOPC   C3A 2759   2.485   7.489  15.388  0.3036 -0.0888  0.0232
  219DOPC   C4A 2760   2.195   7.704  15.267  0.2958  0.0193  0.0121
  219DOPC   C1B 2761   2.577   7.270  15.912 -0.1743 -0.0621 -0.3288
  219DOPC   D2B 2762   2.990   7.478  15.626 -0.1358  0.1703 -0.2635
  219DOPC   C3B 2763   3.106   7.199  15.294  0.0035  0.1387  0.0054
  219DOPC   C4B 2764   3.228   7.121  15.012  0.0735 -0.0311 -0.3312
  220DOPC   NC3 2765   1.155  11.011  16.517 -0.1307  0.2218  0.2076
  220DOPC   PO4 2766   1.064  11.435  16.543 -0.0120 -0.0656  0.2312
  220DOPC   GL1 2767   0.920  11.451  16.105  0.1372  0.3074  0.0233
  220DOPC   GL2 2768   0.655  11.391  16.105 -0.3099  0.1850  0.0267
  220DOPC   C1A 2769   1.086  11.161  15.760  0.0464  0.2524 -0.1101
  220DOPC   D2A 2770   0.807  10.961  15.416  0.0298  0.0227 -0.0675
  220DOPC   C3A 2771   0.391  10.826  15.512 -0.1134  0.1578  0.2294
  220DOPC   C4A 2772   0.020  10.630  15.724 -0.4418  0.0426  0.2949
  220DOPC   C1B 2773   0.600  11.376  15.712 -0.0563 -0.0190 -0.1824
  220DOPC   D2B 2774   0.293  11.296  15.415 -0.1276 -0.3239 -0.0252
  220DOPC   C3B 2775   0.483  11.546  15.060  0.0032  0.0133 -0.0525
  220DOPC   C4B 2776   0.298  11.700  14.719  0.2773 -0.0138  0.3489
  221DOPC   NC3 2777   3.032   3.387  16.006  0.2525 -0.3852 -0.0827
  221DOPC   PO4 2778   2.668   3.078  15.786  0.0044 -0.0792 -0.0685
  221DOPC   GL1 2779   2.782   3.212  15.417 -0.4207 -0.1324 -0.1772
  221DOPC   GL2 2780   2.831   3.487  15.460 -0.0559  0.4619  0.0519
  221DOPC   C1A 2781   2.492   3.324  15.151 -0.0891  0.1513 -0.1196
  221DOPC   D2A 2782   2.318   3.526  14.856 -0.2113 -0.0172 -0.0170
  221DOPC   C3A 2783   2.130   3.398  14.562  0.1662  0.0350  0.3031
  221DOPC   C4A 2784   1.838   3.106  14.435 -0.1370 -0.0414  0.0719
  221DOPC   C1B 2785   3.033   3.448  14.996 -0.0587 -0.0566 -0.4930
  221DOPC   D2B 2786   3.204   3.290  14.587  0.0822  0.2973  0.1721
  221DOPC   C3B 2787   3.491   2.962  14.612 -0.1378 -0.1208  0.1231
  221DOPC   C4B 2788   3.680   2.639  14.378  0.1765  0.0624 -0.2567
  222DOPC   NC3 2789   1.680   6.532  16.333 -0.2293  0.3623 -0.1676
  222DOPC   PO4 2790   1.332   6.584  16.558 -0.0409 -0.1632 -0.0739
  222DOPC   GL1 2791   1.300   6.495  16.061 -0.1662 -0.0260  0.1288
  222DOPC   GL2 2792   1.129   6.711  15.850  0.0062 -0.0965  0.0132
  222DOPC   C1A 2793   1.458   6.459  15.742 -0.1841  0.0572 -0.0977
  222DOPC   D2A 2794   1.453   6.570  15.365  0.0470 -0.3862 -0.1674
  222DOPC   C3A 2795   1.936   6.587  15.228  0.0007  0.0679 -0.3065
  222DOPC   C4A 2796   2.334   6.606  14.990  0.1706  0.6266 -0.4536
  222DOPC   C1B 2797   1.213   7.101  15.642 -0.3003 -0.2890  0.1294
  222DOPC   D2B 2798   1.347   7.165  15.118  0.1337 -0.3311  0.2589
  222DOPC   C3B 2799   1.712   7.015  15.028  0.0141  0.0120 -0.2078
  222DOPC   C4B 2800   2.111   7.130  15.198  0.3014 -0.1251 -0.2339
  223DOPC   NC3 2801  11.675  11.554  16.042 -0.0197 -0.2050  0.0369
  223DOPC   PO4 2802  11.279  11.320  16.092 -0.1013 -0.1850 -0.0413
  223DOPC   GL1 2803  11.434  11.210  15.671 -0.0880 -0.1412 -0.2308
  223DOPC   GL2 2804  11.636  11.511  15.565 -0.0172 -0.2589  0.1311
  223DOPC   C1A 2805  11.259  10.849  15.495 -0.4390  0.3160 -0.1055
  223DOPC   D2A 2806  11.067  10.643  15.280  0.2322 -0.0524  0.0954
  223DOPC   C3A 2807  10.741  10.340  15.154 -0.2308 -0.3002 -0.1295
  223DOPC   C4A 2808  10.379  10.457  14.957  0.2329  0.1279 -0.1041
  223DOPC   C1B 2809  11.616  11.399  15.151  0.1666 -0.0432  0.1679
  223DOPC   D2B 2810  12.003  11.406  14.913  0.1923  0.2215  0.0070
  223DOPC   C3B 2811  12.383  11.483  14.898 -0.2066 -0.3241  0.0307
  223DOPC   C4B 2812  12.629  11.577  15.198 -0.0219  0.1592 -0.2121
  224DOPC   NC3 2813  10.298   6.324  16.612  0.2793  0.1703  0.0225
  224DOPC   PO4 2814  10.260   6.083  16.286  0.2721 -0.0931 -0.1610
  224DOPC   GL1 2815  10.693   6.234  15.930  0.1937 -0.1820 -0.1961
  224DOPC   GL2 2816  11.053   6.237  15.971 -0.1405 -0.0963 -0.2357
  224DOPC   C1A 2817  10.658   6.362  15.517 -0.2817  0.1854  0.3913
  224DOPC   D2A 2818  10.931   6.302  15.117 -0.0789 -0.0192  0.0281
  224DOPC   C3A 2819  10.658   6.164  14.902 -0.0646 -0.0020 -0.6097
  224DOPC   C4A 2820  10.450   5.971  14.602  0.0209  0.0540 -0.2224
  224DOPC   C1B 2821  11.075   5.993  15.576 -0.1212  0.3850 -0.1475
  224DOPC   D2B 2822  11.119   5.806  15.161  0.2299  0.2164 -0.0744
  224DOPC   C3B 2823  11.361   5.438  15.072 -0.0785 -0.3130 -0.3970
  224DOPC   C4B 2824  11.680   5.106  15.151 -0.1967  0.1635 -0.1201
  225DOPC   NC3 2825   5.753   6.642  15.672 -0.1621  0.0303  0.2442
  225DOPC   PO4 2826   5.439   6.722  15.253 -0.1285 -0.0945 -0.0136
  225DOPC   GL1 2827   5.080   6.585  15.030 -0.1497 -0.0890 -0.2129
  225DOPC   GL2 2828   4.988   6.503  14.696 -0.3691  0.1358  0.1097
  225DOPC   C1A 2829   4.691   6.627  15.261 -0.0214  0.0654 -0.0980
  225DOPC   D2A 2830   4.509   6.946  15.525 -0.0412 -0.1063  0.0775
  225DOPC   C3A 2831   4.189   6.838  15.874 -0.1479 -0.2800  0.2885
  225DOPC   C4A 2832   3.785   6.857  15.856 -0.0341 -0.1977  0.3955
  225DOPC   C1B 2833   4.701   6.821  14.808 -0.1069 -0.3775  0.1628
  225DOPC   D2B 2834   4.405   7.121  14.850 -0.2894  0.1045  0.0411
  225DOPC   C3B 2835   4.201   7.235  15.164  0.0037  0.0193  0.0039
  225DOPC   C4B 2836   4.138   7.286  15.567 -0.0163  0.0775 -0.0888
  226DOPC   NC3 2837  10.207   4.350  16.835 -0.3211  0.2547  0.2660
  226DOPC   PO4 2838   9.921   4.148  16.526 -0.0569 -0.3848  0.0829
  226DOPC   GL1 2839  10.059   4.342  16.089  0.1888  0.2033  0.2658
  226DOPC   GL2 2840  10.336   4.297  16.007  0.2119  0.0960  0.0190
  226DOPC   C1A 2841  10.065   4.546  15.649 -0.1240 -0.0136 -0.3103
  226DOPC   D2A 2842  10.052   4.684  15.252  0.1455 -0.1686 -0.0515
  226DOPC   C3A 2843  10.390   4.950  15.302 -0.0289 -0.1447 -0.0180
  226DOPC   C4A 2844  10.797   4.828  15.348 -0.1200  0.0807 -0.2040
  226DOPC   C1B 2845  10.224   3.936  15.726  0.0856  0.1746  0.0408
  226DOPC   D2B 2846  10.125   3.539  15.729 -0.1366 -0.0766  0.0112
  226DOPC   C3B 2847  10.064   3.230  15.447 -0.2600 -0.3273  0.3605
  226DOPC   C4B 2848  10.246   3.149  15.087  0.2889  0.0950 -0.1877
  227DOPC   NC3 2849   4.846   6.890  15.873 -0.3641  0.4229 -0.2664
  227DOPC   PO4 2850   5.138   7.205  15.846  0.0761  0.0414 -0.0356
  227DOPC   GL1 2851   4.922   7.521  15.647 -0.0592 -0.2148 -0.1237
  227DOPC   GL2 2852   4.775   7.709  15.787 -0.0856  0.2895 -0.1349
  227DOPC   C1A 2853   4.691   7.376  15.294 -0.2019 -0.2762 -0.0350
  227DOPC   D2A 2854   4.838   7.420  14.831 -0.0531 -0.5100  0.1503
  227DOPC   C3A 2855   4.510   7.607  14.568  0.0909  0.4642  0.1963
  227DOPC   C4A 2856   3.997   7.678  14.560 -0.1314 -0.0549  0.1683
  227DOPC   C1B 2857   4.507   7.871  15.432 -0.0043  0.2333  0.0180
  227DOPC   D2B 2858   4.111   7.792  15.406  0.2066  0.0541  0.1728
  227DOPC   C3B 2859   3.950   7.681  15.037  0.2596 -0.2853  0.0019
  227DOPC   C4B 2860   3.719   7.452  14.901 -0.2147  0.2969 -0.1252
  228DOPC   NC3 2861   9.495  10.503  16.625  0.3108  0.0071 -0.0583
  228DOPC   PO4 2862   9.836  10.745  16.341  0.1829  0.0331 -0.2493
  228DOPC   GL1 2863   9.468  10.771  15.994  0.0305 -0.0159 -0.0793
  228DOPC   GL2 2864   9.593  10.685  15.697  0.2717  0.0482 -0.1482
  228DOPC   C1A 2865   9.100  10.620  15.745  0.1830 -0.4869 -0.2172
  228DOPC   D2A 2866   9.337  10.267  15.468 -0.0377 -0.3755  0.1605
  228DOPC   C3A 2867   9.337  10.307  15.058 -0.0370  0.0580 -0.2627
  228DOPC   C4A 2868   9.147  10.550  14.620  0.3026 -0.0150 -0.3389
  228DOPC   C1B 2869   9.370  10.774  15.316 -0.0941  0.1022  0.0377
  228DOPC   D2B 2870   9.062  10.868  14.961 -0.4084  0.0223  0.0286
  228DOPC   C3B 2871   8.748  10.899  14.652 -0.2405 -0.2566  0.2467
  228DOPC   C4B 2872   8.332  11.122  14.566  0.0743  0.0203 -0.1700
  229DOPC   NC3 2873  11.780   1.069  16.572  0.1651  0.3035  0.1439
  229DOPC   PO4 2874  12.099   1.303  16.495 -0.3243  0.2259 -0.0613
  229DOPC   GL1 2875  11.936   1.126  16.113 -0.0718  0.0951  0.1094
  229DOPC   GL2 2876  12.147   1.000  15.838 -0.2188  0.1242 -0.2080
  229DOPC   C1A 2877  11.818   1.284  15.741  0.1828  0.1388 -0.0294
  229DOPC   D2A 2878  11.534   1.558  15.690 -0.2559  0.0135  0.2050
  229DOPC   C3A 2879  11.593   1.959  15.566 -0.0856 -0.2044  0.1601
  229DOPC   C4A 2880  11.261   2.180  15.221 -0.1157  0.0422 -0.1900
  229DOPC   C1B 2881  12.529   0.879  15.660 -0.1638 -0.0855 -0.0126
  229DOPC   D2B 2882  12.913   0.659  15.493  0.2282  0.0779  0.1022
  229DOPC   C3B 2883  12.884   0.569  15.029 -0.1642 -0.0282  0.2937
  229DOPC   C4B 2884  12.822   0.295  14.603 -0.0799 -0.1143 -0.0198
  230DOPC   NC3 2885   1.389   0.448  16.486  0.3965  0.0130  0.2286
  230DOPC   PO4 2886   1.195   0.743  16.284  0.0240  0.2062  0.0613
  230DOPC   GL1 2887   1.095   0.600  15.878 -0.2152 -0.0803 -0.3706
  230DOPC   GL2 2888   0.737   0.510  15.923 -0.0489 -0.0159  0.0762
  230DOPC   C1A 2889   1.263   0.389  15.585  0.1903 -0.1737 -0.1277
  230DOPC   D2A 2890   1.516   0.490  15.182 -0.1363 -0.3266 -0.0379
  230DOPC   C3A 2891   1.349   0.893  15.026  0.0284 -0.0862  0.2618
  230DOPC   C4A 2892   1.292   1.378  15.008 -0.2375  0.0168  0.1802
  230DOPC   C1B 2893   0.621   0.528  15.482  0.2552 -0.0036 -0.4187
  230DOPC   D2B 2894   0.493   0.522  14.991  0.2053  0.2973 -0.1661
  230DOPC   C3B 2895   0.354   0.887  14.866  0.4382  0.0108  0.0935
  230DOPC   C4B 2896   0.092   1.134  14.581 -0.1259  0.0740  0.5096
  231DOPC   NC3 2897   8.290  10.272  16.138 -0.5167  0.0568 -0.0762
  231DOPC   PO4 2898   8.154  10.568  15.861  0.0097  0.0315  0.1289
  231DOPC   GL1 2899   7.986  10.726  15.571 -0.1663  0.4791  0.0774
  231DOPC   GL2 2900   7.687  10.542  15.666  0.0841 -0.2879 -0.1693
  231DOPC   C1A 2901   8.036  11.101  15.349  0.1166 -0.2367  0.1252
  231DOPC   D2A 2902   7.979  11.182  14.904  0.3016  0.0389  0.1583
  231DOPC   C3A 2903   7.676  11.121  14.454  0.2223  0.0945 -0.0409
  231DOPC   C4A 2904   7.479  10.793  14.184  0.2014 -0.3227 -0.2711
  231DOPC   C1B 2905   7.541  10.704  15.336  0.4199  0.0624 -0.2749
  231DOPC   D2B 2906   7.624  10.807  14.901  0.0886  0.0639  0.0962
  231DOPC   C3B 2907   7.351  11.053  14.831  0.2115 -0.3680 -0.0513
  231DOPC   C4B 2908   7.117  11.190  14.562  0.1491  0.1793 -0.0372
  232DOPC   NC3 2909  11.690   7.587  16.230 -0.4134  0.1764 -0.0858
  232DOPC   PO4 2910  11.320   7.452  16.471  0.1919  0.2062 -0.0088
  232DOPC   GL1 2911  11.322   7.082  16.195 -0.0044 -0.0468  0.0404
  232DOPC   GL2 2912  11.430   7.171  15.965 -0.0527 -0.2730  0.3653
  232DOPC   C1A 2913  11.151   6.776  15.780 -0.1493  0.3468  0.2016
  232DOPC   D2A 2914  11.089   6.692  15.457 -0.0779  0.1108 -0.0803
  232DOPC   C3A 2915  11.044   6.868  15.010  0.2939  0.0972  0.1141
  232DOPC   C4A 2916  10.767   7.072  14.626  0.1742 -0.1041  0.1626
  232DOPC   C1B 2917  11.575   6.987  15.623 -0.1076 -0.0533 -0.1228
  232DOPC   D2B 2918  11.563   6.739  15.186 -0.0718 -0.1310  0.0837
  232DOPC   C3B 2919  11.462   6.990  14.828 -0.0352 -0.0312 -0.0122
  232DOPC   C4B 2920  11.208   6.842  14.541 -0.0679 -0.2356  0.0555
  233DOPC   NC3 2921  11.602   9.651  15.967  0.0283  0.0586  0.2692
  233DOPC   PO4 2922  11.766   9.162  15.884  0.1023 -0.2005 -0.0500
  233DOPC   GL1 2923  11.989   9.390  15.571 -0.1585  0.2966 -0.5805
  233DOPC   GL2 2924  11.920   9.679  15.643  0.2375  0.0150  0.1479
  233DOPC   C1A 2925  12.154   9.324  15.199  0.0181  0.1899 -0.2035
  233DOPC   D2A 2926  11.830   8.955  14.978 -0.1119  0.0052 -0.0311
  233DOPC   C3A 2927  11.758   8.913  14.602  0.0338 -0.1076  0.2910
  233DOPC   C4A 2928  11.603   9.056  14.103 -0.1712 -0.0014 -0.0074
  233DOPC   C1B 2929  12.045  10.013  15.442  0.2219 -0.0684 -0.0082
  233DOPC   D2B 2930  12.276  10.336  15.195 -0.0563 -0.2016 -0.2167
  233DOPC   C3B 2931  12.054  10.554  14.892  0.0343  0.1773 -0.0396
  233DOPC   C4B 2932  12.019  10.324  14.496  0.1972 -0.2285 -0.0781
  234DOPC   NC3 2933   2.330   4.081  16.013  0.2347 -0.1560  0.1905
  234DOPC   PO4 2934   2.596   4.353  15.834 -0.0513 -0.0027  0.2958
  234DOPC   GL1 2935   2.257   4.403  15.531 -0.0147  0.1755 -0.2279
  234DOPC   GL2 2936   1.955   4.345  15.682  0.2889  0.1837 -0.1884
  234DOPC   C1A 2937   2.234   4.814  15.301 -0.2408  0.0522  0.2848
  234DOPC   D2A 2938   2.369   5.180  15.057  0.0914 -0.0409  0.0488
  234DOPC   C3A 2939   2.015   5.453  14.936  0.2145  0.0007 -0.1394
  234DOPC   C4A 2940   1.653   5.596  15.039 -0.0427 -0.2543  0.0864
  234DOPC   C1B 2941   1.814   4.500  15.276 -0.2039 -0.2153  0.1599
  234DOPC   D2B 2942   1.824   4.472  14.865 -0.0048 -0.1417 -0.1290
  234DOPC   C3B 2943   1.664   4.126  14.533  0.0239  0.1447 -0.2905
  234DOPC   C4B 2944   1.705   3.994  14.047 -0.3423 -0.0897 -0.2701
  235DOPC   NC3 2945   1.434   9.945  16.883 -0.1343  0.2404  0.0751
  235DOPC   PO4 2946   1.382  10.359  16.624 -0.1294  0.1116 -0.1423
  235DOPC   GL1 2947   1.412  10.419  16.210  0.2269  0.1483  0.0504
  235DOPC   GL2 2948   1.439  10.705  16.209 -0.2612 -0.0161  0.1909
  235DOPC   C1A 2949   1.735  10.395  15.878 -0.1685 -0.3164 -0.0733
  235DOPC   D2A 2950   2.203  10.373  15.722 -0.1450 -0.0364  0.0117
  235DOPC   C3A 2951   2.066  10.475  15.283 -0.2417  0.1373  0.3580
  235DOPC   C4A 2952   2.253  10.713  14.969  0.1486  0.0296 -0.2231
  235DOPC   C1B 2953   1.646  10.887  15.823 -0.2818 -0.1137  0.3883
  235DOPC   D2B 2954   1.420  10.992  15.293 -0.0898  0.2683  0.0896
  235DOPC   C3B 2955   1.565  11.343  15.116  0.0912  0.4198  0.1100
  235DOPC   C4B 2956   2.040  11.525  15.243  0.1775 -0.1287  0.0280
  236DOPC   NC3 2957   2.817   8.624  17.250 -0.0443 -0.0187  0.0376
  236DOPC   PO4 2958   2.698   8.560  16.825  0.3315 -0.2698 -0.0790
  236DOPC   GL1 2959   2.735   8.569  16.357 -0.0118 -0.4714 -0.0067
  236DOPC   GL2 2960   2.395   8.508  16.282 -0.0263 -0.0979 -0.0053
  236DOPC   C1A 2961   2.732   8.496  15.855 -0.0435  0.1448  0.1117
  236DOPC   D2A 2962   3.008   8.415  15.483 -0.0882  0.0767  0.0344
  236DOPC   C3A 2963   3.333   8.333  15.195  0.0522  0.1984 -0.2682
  236DOPC   C4A 2964   3.659   8.548  15.083 -0.2313 -0.1614  0.1137
  236DOPC   C1B 2965   2.472   8.127  16.058  0.0152 -0.1007 -0.0831
  236DOPC   D2B 2966   2.775   8.033  15.728 -0.1222 -0.1523 -0.2563
  236DOPC   C3B 2967   2.865   7.915  15.303  0.1864 -0.2940  0.0533
  236DOPC   C4B 2968   2.564   7.911  14.894 -0.3579 -0.0705  0.0145
  237DOPC   NC3 2969   4.975  12.250  16.865  0.0413  0.3504  0.2260
  237DOPC   PO4 2970   5.122  12.624  16.671 -0.2201  0.0829  0.1342
  237DOPC   GL1 2971   5.194  12.534  16.330 -0.1387  0.2338 -0.0816
  237DOPC   GL2 2972   5.221  12.833  16.172  0.0414 -0.1418 -0.0314
  237DOPC   C1A 2973   5.481  12.388  16.013 -0.1236  0.2661  0.2369
  237DOPC   D2A 2974   5.642  12.321  15.499 -0.5046  0.1542  0.1092
  237DOPC   C3A 2975   5.897  12.627  15.337  0.3987  0.1345 -0.1877
  237DOPC   C4A 2976   5.876  13.038  15.385 -0.1347  0.2432  0.1032
  237DOPC   C1B 2977   5.408  12.822  15.737 -0.0878  0.4677  0.0322
  237DOPC   D2B 2978   5.399  12.737  15.315  0.0444  0.1293  0.1146
  237DOPC   C3B 2979   5.634  12.755  14.910 -0.1910  0.0275  0.3739
  237DOPC   C4B 2980   6.083  12.866  14.954  0.1078  0.1740 -0.0024
  238DOPC   NC3 2981  10.868   7.598  16.602 -0.0046  0.0073  0.1640
  238DOPC   PO4 2982  10.863   7.930  16.406  0.2476  0.0353  0.3679
  238DOPC   GL1 2983  11.081   7.697  16.093  0.0704 -0.3894 -0.0296
  238DOPC   GL2 2984  11.360   7.845  15.962  0.1023  0.1795 -0.2953
  238DOPC   C1A 2985  11.106   7.445  15.747  0.5358 -0.3013 -0.1313
  238DOPC   D2A 2986  11.189   7.149  15.406 -0.0944  0.2355 -0.0249
  238DOPC   C3A 2987  11.288   7.420  15.145  0.0409 -0.1430 -0.0188
  238DOPC   C4A 2988  11.451   7.753  14.774  0.1003 -0.0385 -0.0869
  238DOPC   C1B 2989  11.292   8.101  15.765  0.0515 -0.1705 -0.2979
  238DOPC   D2B 2990  11.039   8.422  15.560 -0.1009  0.3060 -0.2638
  238DOPC   C3B 2991  10.780   8.261  15.148 -0.0539  0.1305  0.0427
  238DOPC   C4B 2992  10.801   8.394  14.687  0.2504 -0.0146  0.5282
  239DOPC   NC3 2993  11.135  10.341  16.174 -0.0670  0.0044  0.0816
  239DOPC   PO4 2994  11.037  10.027  15.940 -0.4347 -0.2159 -0.2664
  239DOPC   GL1 2995  11.304   9.917  15.595 -0.2626 -0.1076  0.0771
  239DOPC   GL2 2996  11.021   9.852  15.286  0.1641  0.0578 -0.1153
  239DOPC   C1A 2997  11.563   9.863  15.279  0.0436 -0.1012 -0.0935
  239DOPC   D2A 2998  11.785  10.111  14.965 -0.1758 -0.0758  0.2951
  239DOPC   C3A 2999  12.230   9.983  14.857  0.3201  0.1266 -0.2446
  239DOPC   C4A 3000  12.492   9.615  14.886  0.0037  0.0262 -0.0847
  239DOPC   C1B 3001  10.879   9.808  14.941  0.1309 -0.0412  0.1512
  239DOPC   D2B 3002  10.439   9.974  14.968 -0.2758 -0.0500  0.0472
  239DOPC   C3B 3003  10.186   9.846  14.574 -0.0713 -0.1218  0.1118
  239DOPC   C4B 3004  10.017   9.448  14.439 -0.1429 -0.2570  0.0273
  240DOPC   NC3 3005   3.154   2.934  15.804  0.3106 -0.4956 -0.0035
  240DOPC   PO4 3006   3.472   3.242  15.849 -0.2200  0.4567 -0.0068
  240DOPC   GL1 3007   3.457   3.054  15.381  0.1594 -0.3412 -0.2757
  240DOPC   GL2 3008   3.755   2.874  15.383  0.0228  0.3209  0.2118
  240DOPC   C1A 3009   3.135   2.982  15.023  0.0725  0.2658  0.1700
  240DOPC   D2A 3010   2.730   3.074  14.811  0.0461 -0.1759 -0.1302
  240DOPC   C3A 3011   2.661   3.450  14.562  0.0250 -0.2296  0.0133
  240DOPC   C4A 3012   2.525   3.664  14.217 -0.1366 -0.2361 -0.3829
  240DOPC   C1B 3013   3.742   2.612  14.953 -0.1032 -0.0242  0.1733
  240DOPC   D2B 3014   3.614   2.180  14.878 -0.0091  0.0550  0.2440
  240DOPC   C3B 3015   3.325   2.214  14.431  0.1668  0.0099  0.0183
  240DOPC   C4B 3016   3.216   2.635  14.294 -0.0483  0.1270  0.1389
  241DOPC   NC3 3017  11.996  12.625  16.145 -0.0455 -0.1242  0.5415
  241DOPC   PO4 3018  12.076  13.038  16.277 -0.1976  0.0702  0.2630
  241DOPC   GL1 3019  12.267  13.033  15.824 -0.2095  0.2111 -0.1003
  241DOPC   GL2 3020  12.413  12.753  15.931 -0.1814  0.3986  0.0421
  241DOPC   C1A 3021  12.177  13.129  15.414 -0.1017 -0.1778 -0.1557
  241DOPC   D2A 3022  11.984  13.478  15.299 -0.2138 -0.2504 -0.0039
  241DOPC   C3A 3023  11.874  13.430  14.733 -0.2471  0.0142 -0.0140
  241DOPC   C4A 3024  11.488  13.472  14.631  0.0956 -0.0607 -0.0702
  241DOPC   C1B 3025  12.371  12.647  15.503  0.0761  0.0139 -0.3186
  241DOPC   D2B 3026  12.377  12.322  15.198 -0.0935  0.0503  0.1404
  241DOPC   C3B 3027  12.091  12.534  14.974 -0.0255  0.1779 -0.0833
  241DOPC   C4B 3028  11.609  12.649  14.949  0.0044  0.1426 -0.1627
  242DOPC   NC3 3029   9.688   9.966  15.773  0.0392  0.4114 -0.0101
  242DOPC   PO4 3030  10.215  10.022  15.828 -0.2432 -0.1070 -0.0190
  242DOPC   GL1 3031  10.277   9.858  15.415 -0.2440  0.1043  0.3608
  242DOPC   GL2 3032  10.473   9.562  15.250  0.0133  0.0757 -0.2109
  242DOPC   C1A 3033  10.005   9.782  15.060 -0.1389 -0.1270  0.1715
  242DOPC   D2A 3034   9.558   9.760  15.068 -0.1343  0.1540  0.1103
  242DOPC   C3A 3035   9.240   9.829  15.353  0.3176  0.1292 -0.2481
  242DOPC   C4A 3036   8.792  10.042  15.449  0.3206 -0.3065  0.0525
  242DOPC   C1B 3037  10.276   9.373  14.902  0.0281 -0.0074 -0.0186
  242DOPC   D2B 3038  10.068   8.920  14.839  0.0096 -0.1435  0.1627
  242DOPC   C3B 3039  10.173   8.743  14.484 -0.4272 -0.4072  0.1521
  242DOPC   C4B 3040  10.294   8.894  14.043 -0.1395 -0.1148  0.0999
  243DOPC   NC3 3041   4.595   9.879  13.067 -0.1883  0.0272 -0.1434
  243DOPC   PO4 3042   4.527  10.295  13.279  0.0939 -0.2655  0.1239
  243DOPC   GL1 3043   4.855  10.573  13.556 -0.0910 -0.0940  0.0867
  243DOPC   GL2 3044   4.924  10.845  13.408  0.1443 -0.1954  0.1056
  243DOPC   C1A 3045   5.128  10.640  13.869 -0.0301 -0.1576  0.3575
  243DOPC   D2A 3046   5.484  10.653  14.079  0.3662  0.2579 -0.0955
  243DOPC   C3A 3047   5.939  10.586  13.943  0.0918 -0.1699  0.2367
  243DOPC   C4A 3048   6.344  10.457  13.767 -0.1846 -0.1404  0.2381
  243DOPC   C1B 3049   5.110  11.164  13.748 -0.1300 -0.0128  0.1130
  243DOPC   D2B 3050   5.238  11.158  14.204 -0.2821  0.0916 -0.0752
  243DOPC   C3B 3051   5.167  10.784  14.446  0.1136 -0.1281  0.0882
  243DOPC   C4B 3052   5.031  10.437  14.312 -0.0521 -0.0100  0.0532
  244DOPC   NC3 3053   2.526   8.110  12.635 -0.2234 -0.0601 -0.2977
  244DOPC   PO4 3054   2.144   7.948  12.905 -0.1710 -0.1263 -0.0156
  244DOPC   GL1 3055   2.250   7.833  13.337 -0.0291  0.0409  0.2435
  244DOPC   GL2 3056   1.945   7.882  13.453 -0.0569 -0.0847  0.0346
  244DOPC   C1A 3057   2.525   7.561  13.593  0.0004 -0.0178  0.0658
  244DOPC   D2A 3058   2.808   7.664  14.025 -0.1136 -0.1429  0.2323
  244DOPC   C3A 3059   3.238   7.554  13.879  0.1253  0.0249 -0.3451
  244DOPC   C4A 3060   3.614   7.459  13.616  0.0164  0.0271  0.2071
  244DOPC   C1B 3061   2.216   8.044  13.913 -0.0210 -0.2038  0.1765
  244DOPC   D2B 3062   2.676   8.165  14.002  0.2151 -0.1408  0.3935
  244DOPC   C3B 3063   2.959   7.946  13.647 -0.4627  0.0161  0.2287
  244DOPC   C4B 3064   3.379   7.861  13.373  0.0150 -0.2305  0.1760
  245DOPC   NC3 3065   1.421   9.136  12.474 -0.2311  0.0417 -0.3001
  245DOPC   PO4 3066   1.470   9.010  12.834  0.1891 -0.1084  0.1511
  245DOPC   GL1 3067   1.353   9.239  13.168 -0.0733 -0.3404  0.4578
  245DOPC   GL2 3068   1.600   9.360  13.433 -0.1625  0.2593 -0.3125
  245DOPC   C1A 3069   1.233   9.105  13.563 -0.0865 -0.0462 -0.0338
  245DOPC   D2A 3070   1.128   8.951  13.987 -0.1932  0.1245  0.1024
  245DOPC   C3A 3071   0.743   8.556  14.133 -0.1613 -0.0060 -0.1109
  245DOPC   C4A 3072   0.585   8.267  13.878  0.2565 -0.1777  0.0789
  245DOPC   C1B 3073   1.875   9.569  13.750  0.1334  0.4316  0.1188
  245DOPC   D2B 3074   2.161   9.812  13.910 -0.0300  0.0026 -0.1506
  245DOPC   C3B 3075   1.971   9.909  14.282  0.0805 -0.0737  0.2339
  245DOPC   C4B 3076   1.758   9.888  14.613 -0.2138  0.1304  0.1863
  246DOPC   NC3 3077   6.954   3.009  12.502 -0.0414  0.1472 -0.0077
  246DOPC   PO4 3078   6.688   2.820  12.272 -0.1436  0.1133  0.1574
  246DOPC   GL1 3079   6.555   2.693  12.725 -0.0629  0.0637 -0.0154
  246DOPC   GL2 3080   6.345   2.696  12.752  0.2338  0.3544 -0.0719
  246DOPC   C1A 3081   6.698   2.649  13.115 -0.0906 -0.4464 -0.0701
  246DOPC   D2A 3082   6.668   2.315  13.456  0.2449  0.0365 -0.1338
  246DOPC   C3A 3083   6.520   2.257  13.904  0.0657  0.2150 -0.1296
  246DOPC   C4A 3084   6.137   2.224  14.084 -0.1379  0.1831  0.0029
  246DOPC   C1B 3085   6.147   2.939  13.028  0.1259  0.0040  0.0541
  246DOPC   D2B 3086   5.819   2.750  13.254 -0.0022 -0.1950 -0.0769
  246DOPC   C3B 3087   5.596   3.016  13.486  0.0613  0.1653  0.0660
  246DOPC   C4B 3088   5.637   3.111  13.952  0.2181 -0.0598  0.1164
  247DOPC   NC3 3089   0.076   7.506  12.563 -0.1583  0.3427 -0.3169
  247DOPC   PO4 3090   0.125   7.626  13.095  0.0270  0.1636  0.1990
  247DOPC   GL1 3091   0.074   7.634  13.455  0.2669 -0.3939  0.2008
  247DOPC   GL2 3092  -0.261   7.792  13.654 -0.1184  0.0831  0.1054
  247DOPC   C1A 3093   0.274   7.312  13.693  0.3461  0.1064 -0.3126
  247DOPC   D2A 3094   0.643   7.287  13.792 -0.3803  0.1784  0.0926
  247DOPC   C3A 3095   0.661   7.376  14.096 -0.1065  0.0887 -0.1198
  247DOPC   C4A 3096   1.052   7.387  14.260  0.2214 -0.1040  0.1658
  247DOPC   C1B 3097  -0.255   7.939  14.052 -0.0267  0.1073 -0.2722
  247DOPC   D2B 3098  -0.718   7.961  14.329  0.1251  0.0962  0.0725
  247DOPC   C3B 3099  -1.045   7.747  14.319 -0.2720  0.3209  0.0624
  247DOPC   C4B 3100  -1.439   7.765  14.466 -0.2059  0.0065 -0.0327
  248DOPC   NC3 3101   0.107   8.564  12.874  0.1226 -0.5589 -0.0298
  248DOPC   PO4 3102   0.474   8.830  12.882  0.0377  0.1661  0.1429
  248DOPC   GL1 3103   0.363   8.865  13.234 -0.2254  0.0946 -0.1930
  248DOPC   GL2 3104   0.186   8.602  13.499 -0.0716  0.0902  0.1629
  248DOPC   C1A 3105   0.293   9.126  13.612 -0.0291 -0.3810 -0.2063
  248DOPC   D2A 3106   0.144   9.226  14.067 -0.1965 -0.0657 -0.0800
  248DOPC   C3A 3107  -0.216   9.456  14.203 -0.0136 -0.2168 -0.2617
  248DOPC   C4A 3108  -0.428   9.764  14.443 -0.0145 -0.1486  0.0691
  248DOPC   C1B 3109   0.281   8.712  13.909 -0.1153  0.0955 -0.0456
  248DOPC   D2B 3110   0.377   8.840  14.401  0.1013 -0.2112 -0.0675
  248DOPC   C3B 3111   0.526   8.527  14.789  0.1043  0.0698 -0.0497
  248DOPC   C4B 3112   0.387   8.337  15.179 -0.1424 -0.0410 -0.1400
  249DOPC   NC3 3113  11.378   4.094  12.759  0.3291 -0.1853  0.2101
  249DOPC   PO4 3114  11.115   3.878  12.675  0.2631  0.0932 -0.0844
  249DOPC   GL1 3115  10.936   4.073  13.057  0.0218  0.0743 -0.1107
  249DOPC   GL2 3116  10.598   4.255  13.088 -0.1522  0.0102  0.0362
  249DOPC   C1A 3117  11.235   4.223  13.426  0.1139  0.0273  0.3098
  249DOPC   D2A 3118  11.697   4.142  13.614 -0.0203  0.0074 -0.1087
  249DOPC   C3A 3119  11.660   3.920  13.982 -0.0494 -0.5347 -0.3981
  249DOPC   C4A 3120  11.567   3.770  14.372  0.0364 -0.1668 -0.1986
  249DOPC   C1B 3121  10.364   4.464  13.261 -0.2504  0.0487 -0.0494
  249DOPC   D2B 3122   9.983   4.645  13.419 -0.0739 -0.2232 -0.1541
  249DOPC   C3B 3123   9.953   4.943  13.694  0.0992 -0.1721 -0.1919
  249DOPC   C4B 3124   9.752   5.232  14.035 -0.1337 -0.3950  0.3702
  250DOPC   NC3 3125  12.217   5.576  12.863 -0.3564 -0.3173  0.1700
  250DOPC   PO4 3126  11.800   5.592  12.871  0.2214  0.1331 -0.1667
  250DOPC   GL1 3127  11.923   5.670  13.274 -0.0749  0.1354 -0.2189
  250DOPC   GL2 3128  12.154   5.939  13.393  0.5729  0.1046  0.0316
  250DOPC   C1A 3129  11.900   5.550  13.661  0.1057 -0.0342  0.0699
  250DOPC   D2A 3130  11.611   5.695  13.942  0.0097  0.3007  0.0237
  250DOPC   C3A 3131  11.181   5.660  14.056  0.1512  0.2657 -0.0080
  250DOPC   C4A 3132  10.901   5.550  14.208  0.1257 -0.2831 -0.4181
  250DOPC   C1B 3133  12.089   6.031  13.786 -0.4086 -0.0475  0.3604
  250DOPC   D2B 3134  11.922   6.053  14.224 -0.2513 -0.0229  0.2183
  250DOPC   C3B 3135  11.930   5.677  14.528  0.1580 -0.2304 -0.0309
  250DOPC   C4B 3136  11.785   5.383  14.760  0.0371  0.0819  0.0813
  251DOPC   NC3 3137   0.350   7.990  13.304  0.0430  0.3984 -0.1455
  251DOPC   PO4 3138   0.742   7.897  13.044  0.1875  0.2278  0.1924
  251DOPC   GL1 3139   0.837   8.186  13.445  0.2484 -0.0445 -0.1333
  251DOPC   GL2 3140   0.729   8.464  13.462 -0.0988 -0.0938 -0.0385
  251DOPC   C1A 3141   1.096   8.142  13.758  0.1796  0.0616  0.2341
  251DOPC   D2A 3142   1.226   8.256  14.164 -0.2615  0.2784 -0.2223
  251DOPC   C3A 3143   1.525   8.551  14.264  0.0717 -0.2759  0.2473
  251DOPC   C4A 3144   1.827   8.854  14.135  0.2212  0.2050 -0.0735
  251DOPC   C1B 3145   0.715   8.849  13.650  0.2404  0.1192 -0.0863
  251DOPC   D2B 3146   0.687   9.063  14.041  0.0002  0.2379  0.0528
  251DOPC   C3B 3147   0.711   9.418  14.325 -0.0874  0.0898 -0.0567
  251DOPC   C4B 3148   0.637   9.917  14.528  0.0615  0.1869 -0.2382
  252DOPC   NC3 3149   6.306   8.375  15.077 -0.1907  0.1778 -0.3656
  252DOPC   PO4 3150   6.257   8.477  14.747  0.2180  0.0696  0.0392
  252DOPC   GL1 3151   5.968   8.806  14.642 -0.0739 -0.0073 -0.0254
  252DOPC   GL2 3152   5.890   9.064  14.432  0.2104  0.2127 -0.1730
  252DOPC   C1A 3153   5.683   9.104  14.948  0.0948  0.3288  0.1139
  252DOPC   D2A 3154   5.439   9.035  15.293  0.0310  0.0075 -0.1746
  252DOPC   C3A 3155   5.190   9.459  15.261 -0.0149  0.1016 -0.1983
  252DOPC   C4A 3156   4.868   9.605  15.241 -0.3182  0.2881  0.2315
  252DOPC   C1B 3157   5.630   9.430  14.345 -0.0497  0.3700 -0.2833
  252DOPC   D2B 3158   5.444   9.878  14.351 -0.3068  0.0746 -0.0523
  252DOPC   C3B 3159   5.107  10.012  14.617 -0.0947 -0.0010 -0.3276
  252DOPC   C4B 3160   4.950  10.080  15.144  0.1709  0.1431  0.0347
  253DOPC   NC3 3161   3.605   3.372  12.408 -0.2537  0.0720 -0.3739
  253DOPC   PO4 3162   3.590   3.675  12.848 -0.0646 -0.0113 -0.1755
  253DOPC   GL1 3163   3.305   3.642  13.158  0.3519 -0.2320 -0.0623
  253DOPC   GL2 3164   3.464   3.439  13.318  0.2145 -0.2033 -0.2262
  253DOPC   C1A 3165   3.095   3.850  13.445 -0.3078 -0.0350  0.0506
  253DOPC   D2A 3166   2.556   4.028  13.636 -0.2896  0.0184 -0.1500
  253DOPC   C3A 3167   2.273   3.964  13.954 -0.0255 -0.0268  0.0969
  253DOPC   C4A 3168   1.992   3.600  14.075 -0.0375  0.0001  0.0495
  253DOPC   C1B 3169   3.710   3.278  13.566 -0.0574 -0.1810 -0.1723
  253DOPC   D2B 3170   3.708   3.023  13.989  0.2269  0.2284  0.0360
  253DOPC   C3B 3171   3.267   3.143  14.157 -0.1086 -0.0928  0.0049
  253DOPC   C4B 3172   3.020   3.611  14.241  0.1977  0.2376  0.0258
  254DOPC   NC3 3173   4.022  10.423  13.276  0.1269 -0.1867  0.0695
  254DOPC   PO4 3174   4.107   9.955  13.373 -0.0128 -0.0964 -0.1482
  254DOPC   GL1 3175   4.223  10.183  13.736  0.2531 -0.1468  0.2764
  254DOPC   GL2 3176   4.359  10.548  13.753  0.0350  0.3791 -0.0504
  254DOPC   C1A 3177   4.182  10.143  14.203  0.3030  0.2627  0.1341
  254DOPC   D2A 3178   3.802  10.355  14.433  0.3854 -0.0928  0.0976
  254DOPC   C3A 3179   3.602   9.936  14.416 -0.0785  0.0941 -0.2758
  254DOPC   C4A 3180   3.327   9.775  14.723  0.1711  0.1646 -0.2310
  254DOPC   C1B 3181   4.512  10.979  13.841 -0.0526 -0.0392 -0.3833
  254DOPC   D2B 3182   4.749  11.060  14.227  0.2046 -0.0230  0.2615
  254DOPC   C3B 3183   4.684  10.900  14.648  0.0680 -0.4823 -0.0281
  254DOPC   C4B 3184   4.782  10.377  14.727  0.1908 -0.2117  0.0973
  255DOPC   NC3 3185   5.793   9.318  13.646  0.0842 -0.1022  0.1052
  255DOPC   PO4 3186   6.213   9.378  13.501 -0.1316 -0.0858  0.0226
  255DOPC   GL1 3187   6.237   9.802  13.742 -0.1426  0.2434  0.0438
  255DOPC   GL2 3188   6.501   9.996  13.638 -0.3215  0.2766  0.4281
  255DOPC   C1A 3189   5.931   9.854  14.071 -0.1015  0.2883  0.2122
  255DOPC   D2A 3190   5.803  10.199  14.178 -0.0830  0.1858  0.1214
  255DOPC   C3A 3191   5.477  10.350  14.482  0.3079  0.0218  0.1270
  255DOPC   C4A 3192   5.320  10.349  14.854 -0.0004  0.5095 -0.0041
  255DOPC   C1B 3193   6.749  10.183  13.950  0.4149  0.2438  0.0262
  255DOPC   D2B 3194   6.710  10.245  14.320 -0.2102 -0.2687  0.2649
  255DOPC   C3B 3195   6.795   9.877  14.585  0.1784  0.0964  0.0930
  255DOPC   C4B 3196   7.119   9.915  14.790 -0.0133  0.1550 -0.0309
  256DOPC   NC3 3197   7.899   4.106  13.189  0.2164 -0.2685  0.3616
  256DOPC   PO4 3198   7.559   3.939  13.332 -0.1969 -0.0022  0.2071
  256DOPC   GL1 3199   7.529   3.611  13.583  0.2102 -0.1720 -0.0372
  256DOPC   GL2 3200   7.668   3.767  13.958  0.1054  0.2672 -0.1997
  256DOPC   C1A 3201   7.436   3.139  13.739  0.2145 -0.0610  0.3818
  256DOPC   D2A 3202   7.148   3.016  14.077  0.2761  0.1044 -0.1164
  256DOPC   C3A 3203   6.830   2.812  14.033 -0.2940 -0.0664  0.1758
  256DOPC   C4A 3204   6.553   2.750  13.715  0.0207 -0.0279  0.1615
  256DOPC   C1B 3205   7.711   3.491  14.306  0.2793  0.0933  0.2610
  256DOPC   D2B 3206   7.418   3.228  14.478 -0.1619  0.1336  0.3018
  256DOPC   C3B 3207   7.376   3.317  14.834  0.1660  0.1320 -0.3771
  256DOPC   C4B 3208   7.408   3.512  15.225 -0.0523 -0.0551 -0.0167
  257DOPC   NC3 3209   9.345  12.348  12.111 -0.2794 -0.0588  0.0725
  257DOPC   PO4 3210   9.656  12.407  12.397  0.2511  0.2628  0.1164
  257DOPC   GL1 3211   9.722  12.334  12.874  0.0080  0.0272 -0.1846
  257DOPC   GL2 3212   9.641  12.002  12.834 -0.0659  0.1788 -0.0975
  257DOPC   C1A 3213   9.843  12.413  13.345 -0.1169  0.0480 -0.3359
  257DOPC   D2A 3214   9.893  12.293  13.808 -0.0216  0.1318 -0.1148
  257DOPC   C3A 3215  10.075  11.873  13.935 -0.1400 -0.1591 -0.2368
  257DOPC   C4A 3216  10.456  11.521  13.928 -0.2737 -0.2952 -0.0684
  257DOPC   C1B 3217   9.529  11.916  13.209  0.0841 -0.1603  0.0665
  257DOPC   D2B 3218   9.177  11.823  13.512 -0.2138 -0.1614 -0.1207
  257DOPC   C3B 3219   9.001  11.460  13.496  0.1577  0.3120  0.0199
  257DOPC   C4B 3220   8.905  11.227  13.097 -0.2614  0.0987  0.0556
  258DOPC   NC3 3221   8.611  10.468  12.589 -0.0570  0.1271  0.1816
  258DOPC   PO4 3222   8.307  10.476  12.364 -0.0485 -0.3225 -0.3066
  258DOPC   GL1 3223   8.104  10.546  12.821 -0.1000 -0.1826 -0.0734
  258DOPC   GL2 3224   7.927  10.205  12.771 -0.0337 -0.1289  0.2140
  258DOPC   C1A 3225   8.303  10.464  13.333 -0.3622  0.3435  0.1030
  258DOPC   D2A 3226   8.407  10.526  13.813 -0.2442  0.0766  0.1993
  258DOPC   C3A 3227   8.477  10.792  14.220 -0.3205  0.1631 -0.2202
  258DOPC   C4A 3228   8.684  11.232  14.206  0.0018 -0.1850 -0.4666
  258DOPC   C1B 3229   7.984  10.133  13.185  0.3513  0.1795 -0.2179
  258DOPC   D2B 3230   7.870   9.766  13.302  0.1003 -0.2027 -0.2940
  258DOPC   C3B 3231   7.880   9.534  13.680 -0.0470 -0.0692  0.1894
  258DOPC   C4B 3232   7.795   9.373  14.065 -0.2066  0.2661  0.0270
  259DOPC   NC3 3233  10.864   4.849  12.589  0.0353 -0.0331 -0.0732
  259DOPC   PO4 3234  10.940   4.443  12.748  0.3188  0.0807 -0.0783
  259DOPC   GL1 3235  11.101   4.697  13.005 -0.2397  0.1282 -0.1396
  259DOPC   GL2 3236  10.691   4.769  13.122 -0.0576 -0.1717  0.1687
  259DOPC   C1A 3237  11.086   4.874  13.479 -0.1446  0.0468 -0.0443
  259DOPC   D2A 3238  11.161   5.104  13.652  0.0298 -0.5582  0.1901
  259DOPC   C3A 3239  11.393   5.207  14.043 -0.4623 -0.1910  0.0535
  259DOPC   C4A 3240  11.783   5.224  14.183 -0.1684  0.1997 -0.1389
  259DOPC   C1B 3241  10.719   4.508  13.594  0.1017  0.2344 -0.0550
  259DOPC   D2B 3242  10.827   4.166  13.753  0.0339 -0.0481  0.0536
  259DOPC   C3B 3243  10.853   3.880  13.534 -0.2127  0.1816 -0.2765
  259DOPC   C4B 3244  11.144   3.690  13.240  0.0051 -0.0879 -0.2057
  260DOPC   NC3 3245  12.920   5.652  12.193 -0.2717  0.0982  0.2207
  260DOPC   PO4 3246  12.706   5.495  12.608  0.1645 -0.1493 -0.0336
  260DOPC   GL1 3247  12.830   5.513  13.033  0.0760 -0.3289 -0.0794
  260DOPC   GL2 3248  12.662   5.515  13.239  0.2261  0.3208 -0.2078
  260DOPC   C1A 3249  13.267   5.447  13.338  0.0705  0.0692 -0.0856
  260DOPC   D2A 3250  13.698   5.206  13.455  0.3565  0.5156 -0.3275
  260DOPC   C3A 3251  14.032   5.314  13.654  0.1071 -0.0402 -0.3357
  260DOPC   C4A 3252  14.250   5.241  13.905 -0.1073 -0.0101 -0.4533
  260DOPC   C1B 3253  12.401   5.545  13.654  0.3036  0.2615 -0.2291
  260DOPC   D2B 3254  12.187   5.525  14.061  0.1325 -0.0020  0.2185
  260DOPC   C3B 3255  12.256   5.265  14.443  0.0578 -0.0255 -0.2087
  260DOPC   C4B 3256  12.483   4.915  14.598 -0.0581  0.0831 -0.0315
  261DOPC   NC3 3257   9.615   0.851  12.829 -0.1750  0.1411 -0.2522
  261DOPC   PO4 3258  10.013   0.813  12.590 -0.2205  0.1613 -0.0410
  261DOPC   GL1 3259  10.017   0.828  13.084  0.0277  0.0874 -0.1247
  261DOPC   GL2 3260  10.045   0.688  13.326  0.0373  0.3612 -0.2822
  261DOPC   C1A 3261  10.192   1.166  13.318  0.2508  0.2932 -0.1404
  261DOPC   D2A 3262  10.320   1.504  13.529  0.4568  0.3271  0.0323
  261DOPC   C3A 3263  10.077   1.456  13.921  0.3521  0.0508 -0.0094
  261DOPC   C4A 3264  10.081   1.899  14.223  0.1604  0.2070  0.2593
  261DOPC   C1B 3265  10.350   0.743  13.744  0.1120  0.0597 -0.1982
  261DOPC   D2B 3266  10.467   0.646  14.219  0.0881  0.1240 -0.0252
  261DOPC   C3B 3267  10.235   0.450  14.459 -0.0016  0.0510 -0.1067
  261DOPC   C4B 3268  10.056   0.597  14.767  0.0388 -0.0131 -0.1333
  262DOPC   NC3 3269  12.819  12.159  12.671  0.2734  0.0426  0.0364
  262DOPC   PO4 3270  13.148  11.762  12.831  0.1985 -0.0388  0.1128
  262DOPC   GL1 3271  13.054  11.646  13.272  0.1005 -0.0427  0.3112
  262DOPC   GL2 3272  13.064  11.418  13.459  0.0564 -0.2511  0.0148
  262DOPC   C1A 3273  12.799  11.779  13.617 -0.0450  0.0355  0.2732
  262DOPC   D2A 3274  12.811  11.803  14.070 -0.1163  0.0978 -0.0429
  262DOPC   C3A 3275  12.423  12.007  14.277  0.0632  0.1513  0.1200
  262DOPC   C4A 3276  11.968  11.923  14.338  0.0762  0.2372 -0.4315
  262DOPC   C1B 3277  12.933  11.369  13.917  0.1395  0.1661  0.2363
  262DOPC   D2B 3278  12.671  11.345  14.304 -0.3064  0.2929  0.0318
  262DOPC   C3B 3279  12.764  11.632  14.543 -0.0959 -0.0153  0.0160
  262DOPC   C4B 3280  12.775  11.873  14.823  0.1707  0.0938 -0.0266
  263DOPC   NC3 3281   0.419  12.161  12.402 -0.0126  0.0405  0.1351
  263DOPC   PO4 3282   0.632  12.107  12.792 -0.4396 -0.1344 -0.0074
  263DOPC   GL1 3283   0.546  11.848  13.183  0.1533 -0.0204 -0.0716
  263DOPC   GL2 3284   0.218  11.909  13.196  0.0529  0.0989 -0.1601
  263DOPC   C1A 3285   0.633  11.803  13.617  0.2328 -0.1533 -0.0908
  263DOPC   D2A 3286   0.967  11.560  13.761 -0.1093  0.0370  0.0740
  263DOPC   C3A 3287   1.066  11.352  14.141  0.1671  0.1374 -0.1540
  263DOPC   C4A 3288   1.205  11.390  14.629  0.1119  0.0129  0.2988
  263DOPC   C1B 3289   0.345  12.204  13.481 -0.1044 -0.2669 -0.5295
  263DOPC   D2B 3290   0.792  12.278  13.708 -0.1260  0.0378 -0.2006
  263DOPC   C3B 3291   0.919  11.976  14.103 -0.2212 -0.1671  0.1239
  263DOPC   C4B 3292   0.657  11.574  14.158  0.0809 -0.0044 -0.2113
  264DOPC   NC3 3293   1.085   7.492  12.962  0.3902  0.1128 -0.1790
  264DOPC   PO4 3294   1.362   7.028  13.164 -0.2029  0.1198  0.1769
  264DOPC   GL1 3295   1.623   6.994  13.576 -0.2108 -0.1852 -0.0786
  264DOPC   GL2 3296   1.536   6.678  13.819  0.0843 -0.1419 -0.2659
  264DOPC   C1A 3297   1.878   6.914  14.065  0.2552 -0.1335 -0.3817
  264DOPC   D2A 3298   1.988   6.804  14.471  0.1931  0.3526 -0.0913
  264DOPC   C3A 3299   2.292   7.049  14.736 -0.1601 -0.0133  0.0937
  264DOPC   C4A 3300   2.386   7.429  14.866 -0.3014  0.0430 -0.0227
  264DOPC   C1B 3301   1.720   6.434  14.059 -0.0255 -0.0214  0.0344
  264DOPC   D2B 3302   1.846   6.267  14.437  0.2417  0.1525 -0.0399
  264DOPC   C3B 3303   2.305   6.223  14.593 -0.1663  0.0069  0.2171
  264DOPC   C4B 3304   2.603   6.204  14.897  0.0465  0.1609  0.1673
  265DOPC   NC3 3305   4.382   2.318  12.273  0.1671  0.1100  0.2896
  265DOPC   PO4 3306   4.710   2.662  12.440 -0.0062 -0.1368 -0.2656
  265DOPC   GL1 3307   4.948   2.723  12.803  0.4728 -0.2387  0.3541
  265DOPC   GL2 3308   4.807   3.040  12.956  0.2565 -0.2062  0.0060
  265DOPC   C1A 3309   4.869   2.476  13.113  0.2441 -0.3016  0.1247
  265DOPC   D2A 3310   4.901   2.013  13.112 -0.2368 -0.4540 -0.0450
  265DOPC   C3A 3311   4.569   1.736  13.352 -0.0608  0.1421 -0.1710
  265DOPC   C4A 3312   4.358   1.815  13.695  0.3474  0.0524 -0.1082
  265DOPC   C1B 3313   4.493   2.836  13.143  0.0476  0.2329 -0.0010
  265DOPC   D2B 3314   4.469   2.477  13.481  0.1515  0.2256 -0.0536
  265DOPC   C3B 3315   4.804   2.226  13.537 -0.3101 -0.0657  0.1265
  265DOPC   C4B 3316   4.967   2.108  13.873 -0.2105 -0.1522 -0.2108
  266DOPC   NC3 3317  13.084   0.364  13.139  0.2551  0.3085 -0.2540
  266DOPC   PO4 3318  12.676   0.241  13.027 -0.2146 -0.1011  0.1852
  266DOPC   GL1 3319  12.747  -0.012  13.334  0.2679  0.0361 -0.2203
  266DOPC   GL2 3320  12.568  -0.381  13.439 -0.1268 -0.1256  0.1311
  266DOPC   C1A 3321  13.108  -0.269  13.526 -0.0764 -0.2167 -0.1744
  266DOPC   D2A 3322  13.378  -0.261  13.894  0.1024 -0.0162 -0.0886
  266DOPC   C3A 3323  13.254  -0.613  14.148  0.1228 -0.1308  0.2440
  266DOPC   C4A 3324  13.305  -0.962  14.219 -0.1528  0.3148 -0.1049
  266DOPC   C1B 3325  12.786  -0.460  13.841 -0.1489  0.1020 -0.0471
  266DOPC   D2B 3326  12.824  -0.145  14.263  0.3610 -0.0522 -0.0111
  266DOPC   C3B 3327  13.303  -0.166  14.386  0.1451 -0.0982 -0.0568
  266DOPC   C4B 3328  13.655   0.196  14.200  0.3179 -0.3700  0.0590
  267DOPC   NC3 3329   8.148   2.393  12.797  0.2942  0.1984  0.2300
  267DOPC   PO4 3330   8.424   1.967  12.730 -0.0269 -0.0937  0.0454
  267DOPC   GL1 3331   8.444   1.847  13.204 -0.1406  0.4295  0.2396
  267DOPC   GL2 3332   8.576   1.518  13.344  0.0141 -0.1829 -0.2554
  267DOPC   C1A 3333   8.803   2.064  13.558 -0.3786  0.2921  0.0526
  267DOPC   D2A 3334   9.093   2.100  13.987  0.1231 -0.0366 -0.1026
  267DOPC   C3A 3335   8.876   2.058  14.429  0.2926 -0.0745 -0.0235
  267DOPC   C4A 3336   8.894   2.042  14.854 -0.2542  0.1645 -0.2175
  267DOPC   C1B 3337   8.314   1.607  13.647  0.1218  0.0559  0.0496
  267DOPC   D2B 3338   8.317   1.340  14.104 -0.3393 -0.4218 -0.1726
  267DOPC   C3B 3339   8.111   1.466  14.405 -0.0146 -0.0169  0.1664
  267DOPC   C4B 3340   7.978   1.643  14.733 -0.0556  0.0638 -0.2465
  268DOPC   NC3 3341   2.496   0.242  12.264  0.1037 -0.0825 -0.1679
  268DOPC   PO4 3342   2.909   0.205  12.509 -0.0842 -0.1402 -0.0017
  268DOPC   GL1 3343   2.875   0.055  12.914 -0.0062  0.0756  0.1785
  268DOPC   GL2 3344   3.163   0.024  12.944  0.1640  0.0454  0.0195
  268DOPC   C1A 3345   2.982   0.273  13.300 -0.3215  0.2591 -0.3086
  268DOPC   D2A 3346   3.302   0.357  13.608 -0.1573 -0.0809  0.2560
  268DOPC   C3A 3347   3.442   0.188  14.001  0.3212  0.1606  0.0378
  268DOPC   C4A 3348   3.106   0.101  14.303  0.1306  0.2839 -0.1212
  268DOPC   C1B 3349   3.287  -0.106  13.344  0.0286  0.2296 -0.1276
  268DOPC   D2B 3350   3.064  -0.093  13.825 -0.2662 -0.1854  0.3574
  268DOPC   C3B 3351   3.210  -0.316  14.150  0.1777 -0.0484  0.2170
  268DOPC   C4B 3352   3.303  -0.252  14.617  0.0085  0.1657 -0.1438
  269DOPC   NC3 3353   8.461   4.894  14.592  0.2964 -0.1308  0.4834
  269DOPC   PO4 3354   8.252   4.778  14.986 -0.2283  0.2782  0.3209
  269DOPC   GL1 3355   8.439   4.444  14.994  0.1345  0.3243 -0.0088
  269DOPC   GL2 3356   8.483   4.290  15.309  0.0037 -0.0109  0.2204
  269DOPC   C1A 3357   8.883   4.348  14.862  0.1140 -0.3198 -0.0954
  269DOPC   D2A 3358   9.142   4.340  14.511  0.3064 -0.1183 -0.1080
  269DOPC   C3A 3359   9.480   4.565  14.479 -0.0497  0.0334  0.1840
  269DOPC   C4A 3360   9.848   4.614  14.733 -0.0010  0.2259  0.2535
  269DOPC   C1B 3361   8.876   4.134  15.365 -0.1506 -0.1512 -0.2431
  269DOPC   D2B 3362   9.304   4.051  15.318  0.0408 -0.1558  0.0566
  269DOPC   C3B 3363   9.433   3.587  14.954 -0.1723  0.0482 -0.1548
  269DOPC   C4B 3364   9.703   3.253  14.858 -0.0592  0.2004 -0.0334
  270DOPC   NC3 3365  13.263   9.358  12.628 -0.1772  0.0644 -0.2533
  270DOPC   PO4 3366  13.195   8.998  12.826  0.3545  0.2694 -0.3048
  270DOPC   GL1 3367  13.072   8.888  13.330  0.0115 -0.0600 -0.1758
  270DOPC   GL2 3368  12.768   9.037  13.428 -0.3194  0.3131  0.0628
  270DOPC   C1A 3369  13.162   8.866  13.783 -0.2860 -0.0024  0.1488
  270DOPC   D2A 3370  13.003   8.912  14.155  0.2456 -0.0880 -0.1309
  270DOPC   C3A 3371  13.204   8.830  14.512 -0.1517 -0.5629  0.3887
  270DOPC   C4A 3372  13.241   8.408  14.605  0.1918  0.0460 -0.0876
  270DOPC   C1B 3373  12.624   9.504  13.467 -0.0100  0.1780  0.0484
  270DOPC   D2B 3374  12.930   9.816  13.694  0.3395 -0.0785  0.1360
  270DOPC   C3B 3375  12.706   9.974  14.044  0.2994  0.2817  0.1262
  270DOPC   C4B 3376  12.779  10.269  14.350 -0.1338 -0.4623  0.3325
  271DOPC   NC3 3377  10.972   5.680  12.551 -0.4072  0.1735 -0.1028
  271DOPC   PO4 3378  10.813   5.950  12.430 -0.1158 -0.3803 -0.3559
  271DOPC   GL1 3379  10.946   6.039  12.888 -0.1665 -0.2272  0.2007
  271DOPC   GL2 3380  10.930   6.258  13.059 -0.1213  0.0470  0.2122
  271DOPC   C1A 3381  10.933   5.870  13.337 -0.1392  0.0773 -0.0905
  271DOPC   D2A 3382  10.873   5.904  13.707 -0.0424 -0.4369 -0.0984
  271DOPC   C3A 3383  10.838   6.060  14.175 -0.3205 -0.3951  0.0518
  271DOPC   C4A 3384  10.981   5.993  14.574 -0.1257 -0.2034  0.0140
  271DOPC   C1B 3385  11.173   6.274  13.392 -0.1144 -0.2026  0.1713
  271DOPC   D2B 3386  11.371   6.175  13.842 -0.2625 -0.0324  0.0749
  271DOPC   C3B 3387  11.615   6.429  13.947  0.2848  0.1247 -0.1596
  271DOPC   C4B 3388  12.032   6.547  13.777 -0.3008 -0.1753 -0.0179
  272DOPC   NC3 3389   8.234  10.023  12.462  0.4086  0.0929 -0.2408
  272DOPC   PO4 3390   8.700   9.982  12.462 -0.0866 -0.2433 -0.0950
  272DOPC   GL1 3391   8.935  10.090  12.843 -0.0852  0.3739  0.1894
  272DOPC   GL2 3392   9.160   9.916  12.944 -0.0594 -0.0802 -0.1096
  272DOPC   C1A 3393   8.754  10.330  13.212 -0.1002 -0.2040  0.0102
  272DOPC   D2A 3394   8.855  10.376  13.623  0.0849  0.0232 -0.1068
  272DOPC   C3A 3395   8.771  10.228  14.089  0.0862  0.2092  0.1209
  272DOPC   C4A 3396   8.701  10.383  14.465  0.1958 -0.3406 -0.0836
  272DOPC   C1B 3397   9.269  10.092  13.438 -0.1067  0.1127 -0.0853
  272DOPC   D2B 3398   9.363  10.195  13.754  0.2042  0.0112 -0.0021
  272DOPC   C3B 3399   9.676  10.035  13.872  0.1830 -0.1613  0.3323
  272DOPC   C4B 3400   9.921  10.076  14.185 -0.1730  0.0527 -0.3166
  273DOPC   NC3 3401   9.741  12.789  12.649 -0.1386 -0.0358  0.1579
  273DOPC   PO4 3402   9.278  12.656  12.630 -0.1168 -0.1454 -0.1321
  273DOPC   GL1 3403   9.232  12.566  13.079 -0.1773 -0.1480  0.0716
  273DOPC   GL2 3404   9.525  12.812  13.140  0.1135 -0.0660  0.1751
  273DOPC   C1A 3405   9.242  12.332  13.475 -0.0106  0.0428 -0.1466
  273DOPC   D2A 3406   9.366  12.245  13.807 -0.0219  0.1168  0.3216
  273DOPC   C3A 3407   9.609  11.862  13.785 -0.0541  0.4610 -0.2262
  273DOPC   C4A 3408   9.610  11.585  14.181 -0.0724 -0.1155  0.0668
  273DOPC   C1B 3409   9.543  12.699  13.632 -0.1330 -0.0178 -0.0020
  273DOPC   D2B 3410   9.383  12.635  14.076  0.2395 -0.2711 -0.1010
  273DOPC   C3B 3411   9.390  12.523  14.504 -0.1824 -0.4818  0.1386
  273DOPC   C4B 3412   9.475  12.245  14.679  0.4447 -0.0183  0.0047
  274DOPC   NC3 3413  13.221   1.197  12.792 -0.1705 -0.1863  0.3429
  274DOPC   PO4 3414  12.954   0.849  13.116  0.1706 -0.0894 -0.1747
  274DOPC   GL1 3415  12.985   0.979  13.510  0.1784 -0.0289 -0.3584
  274DOPC   GL2 3416  13.227   0.831  13.619  0.3322  0.0564 -0.1078
  274DOPC   C1A 3417  12.770   1.094  13.776  0.2963  0.2359  0.2101
  274DOPC   D2A 3418  12.450   1.083  13.948  0.0989 -0.3702 -0.1161
  274DOPC   C3A 3419  12.355   1.462  14.092 -0.1063  0.0841  0.2966
  274DOPC   C4A 3420  12.416   1.532  14.480  0.0395 -0.1789 -0.0048
  274DOPC   C1B 3421  13.298   0.855  14.130  0.1683 -0.1256 -0.0815
  274DOPC   D2B 3422  13.582   0.666  14.398  0.3515 -0.2765 -0.1211
  274DOPC   C3B 3423  13.970   0.627  14.534 -0.3994 -0.0572 -0.2399
  274DOPC   C4B 3424  14.235   0.415  14.860 -0.0707  0.0177 -0.1624
  275DOPC   NC3 3425   0.531   6.783  12.877  0.0125 -0.1012 -0.1555
  275DOPC   PO4 3426   0.800   7.040  13.253  0.0451 -0.4509 -0.0051
  275DOPC   GL1 3427   1.072   7.278  13.510  0.2740 -0.1382 -0.2559
  275DOPC   GL2 3428   1.112   7.132  13.804  0.0397  0.1170 -0.0674
  275DOPC   C1A 3429   1.044   7.637  13.810  0.1887  0.0652 -0.0913
  275DOPC   D2A 3430   0.824   7.858  14.135 -0.2039 -0.4262  0.0222
  275DOPC   C3A 3431   1.097   7.990  14.547  0.1025  0.2746  0.0401
  275DOPC   C4A 3432   1.487   8.218  14.687  0.2157 -0.0170  0.0844
  275DOPC   C1B 3433   0.837   6.931  14.148 -0.0579 -0.1251  0.2866
  275DOPC   D2B 3434   0.778   6.827  14.526 -0.0482  0.0330  0.1694
  275DOPC   C3B 3435   0.732   6.404  14.671  0.3091  0.2370 -0.4216
  275DOPC   C4B 3436   0.374   6.179  14.685  0.3798  0.0041 -0.1113
  276DOPC   NC3 3437  10.252   8.994  12.321  0.0132 -0.0365  0.1148
  276DOPC   PO4 3438  10.643   9.340  12.272 -0.2708 -0.0567  0.1894
  276DOPC   GL1 3439  10.489   9.202  12.690 -0.1462 -0.1571  0.0873
  276DOPC   GL2 3440  10.405   9.437  12.787  0.1858 -0.2213 -0.0108
  276DOPC   C1A 3441  10.628   9.260  13.221  0.1617  0.0664 -0.0462
  276DOPC   D2A 3442  10.967   9.325  13.514  0.1490 -0.0651 -0.0618
  276DOPC   C3A 3443  10.876   9.496  13.897  0.1422 -0.0710 -0.1350
  276DOPC   C4A 3444  10.576   9.811  14.029 -0.2817  0.0104  0.1850
  276DOPC   C1B 3445  10.095   9.401  13.189 -0.0857  0.0578 -0.0820
  276DOPC   D2B 3446  10.032   9.315  13.664 -0.0713 -0.0697  0.2222
  276DOPC   C3B 3447  10.341   9.402  13.892  0.1837 -0.0039 -0.3029
  276DOPC   C4B 3448  10.764   9.185  14.251 -0.0252  0.1659  0.0892
  277DOPC   NC3 3449  12.697   8.443  12.516 -0.0623  0.0141 -0.0480
  277DOPC   PO4 3450  12.670   8.153  12.806  0.3821  0.3095  0.0002
  277DOPC   GL1 3451  12.606   8.246  13.310  0.3217  0.0003 -0.2333
  277DOPC   GL2 3452  12.203   8.254  13.518 -0.1312  0.1747 -0.0360
  277DOPC   C1A 3453  12.513   8.584  13.623  0.0786 -0.2412 -0.0720
  277DOPC   D2A 3454  12.525   8.910  13.915  0.2964  0.0019  0.2037
  277DOPC   C3A 3455  12.285   8.954  14.212 -0.0269 -0.4985  0.2782
  277DOPC   C4A 3456  12.253   9.098  14.650 -0.0517 -0.3430  0.0530
  277DOPC   C1B 3457  12.160   8.123  13.917 -0.0501  0.4228  0.0609
  277DOPC   D2B 3458  11.818   8.167  14.149 -0.2109 -0.1135 -0.0382
  277DOPC   C3B 3459  11.658   8.558  14.208  0.2622  0.0536 -0.3272
  277DOPC   C4B 3460  11.216   8.907  14.436 -0.0412 -0.1672 -0.0554
  278DOPC   NC3 3461   2.309  10.940  12.894  0.0242 -0.0946 -0.0354
  278DOPC   PO4 3462   2.071  10.688  13.115  0.0682 -0.2459 -0.1376
  278DOPC   GL1 3463   2.009  10.773  13.524  0.1285 -0.1910 -0.0158
  278DOPC   GL2 3464   2.203  10.769  13.757  0.1629 -0.1292  0.2604
  278DOPC   C1A 3465   1.788  10.656  14.002  0.1461  0.3450  0.1243
  278DOPC   D2A 3466   1.339  10.512  14.080  0.2140  0.1595  0.1838
  278DOPC   C3A 3467   1.159  10.218  14.354 -0.1044  0.3467 -0.0070
  278DOPC   C4A 3468   0.975   9.817  14.239  0.4012 -0.2205 -0.0061
  278DOPC   C1B 3469   2.136  11.091  14.068  0.0562  0.2283 -0.0702
  278DOPC   D2B 3470   1.913  11.200  14.421 -0.1688 -0.3290  0.0629
  278DOPC   C3B 3471   2.130  11.212  14.799 -0.5676 -0.0343 -0.0441
  278DOPC   C4B 3472   1.903  10.936  15.230  0.1191  0.0731 -0.0515
  279DOPC   NC3 3473   3.360   6.979  12.572  0.1358  0.1294 -0.1268
  279DOPC   PO4 3474   3.336   6.880  12.973  0.1228  0.1396  0.1676
  279DOPC   GL1 3475   3.185   6.430  12.869  0.0508 -0.0289 -0.2493
  279DOPC   GL2 3476   2.852   6.316  12.931  0.4786 -0.2100 -0.0993
  279DOPC   C1A 3477   3.247   6.179  13.171 -0.0403 -0.0547  0.0169
  279DOPC   D2A 3478   3.671   6.170  13.402  0.0899 -0.2625  0.1418
  279DOPC   C3A 3479   3.551   6.234  13.791  0.1970 -0.3212  0.1949
  279DOPC   C4A 3480   3.642   6.291  14.134  0.1789  0.3371  0.0767
  279DOPC   C1B 3481   2.899   5.862  13.141 -0.0612 -0.1238  0.0967
  279DOPC   D2B 3482   2.698   5.637  13.458 -0.1074  0.1360  0.2191
  279DOPC   C3B 3483   2.311   5.358  13.563  0.1089 -0.0671 -0.2935
  279DOPC   C4B 3484   2.039   5.438  13.844  0.3671 -0.0886 -0.2363
  280DOPC   NC3 3485   6.417  10.689  12.672 -0.4852 -0.0445 -0.2413
  280DOPC   PO4 3486   6.265  11.071  12.710 -0.2455 -0.3995  0.0812
  280DOPC   GL1 3487   6.523  11.426  13.012 -0.2876 -0.4958  0.1771
  280DOPC   GL2 3488   6.465  11.801  12.957  0.0150  0.2199  0.0656
  280DOPC   C1A 3489   6.789  11.701  13.322  0.2965  0.0467  0.3284
  280DOPC   D2A 3490   6.979  11.738  13.788 -0.1620 -0.0407  0.0432
  280DOPC   C3A 3491   6.757  11.973  14.152 -0.4397 -0.0160 -0.0492
  280DOPC   C4A 3492   6.499  12.219  14.444 -0.0345  0.2589 -0.4993
  280DOPC   C1B 3493   6.198  11.962  13.359 -0.0637  0.4082 -0.3138
  280DOPC   D2B 3494   6.167  12.359  13.596 -0.1089  0.1975 -0.1968
  280DOPC   C3B 3495   6.228  12.145  14.063 -0.1536  0.1473  0.2533
  280DOPC   C4B 3496   6.307  11.740  14.232 -0.1535 -0.3000 -0.4764
  281DOPC   NC3 3497   2.003   7.443  12.888  0.2187 -0.1643  0.0369
  281DOPC   PO4 3498   1.609   7.658  13.137 -0.0712 -0.2727  0.2017
  281DOPC   GL1 3499   1.503   7.525  13.615  0.3510 -0.1784 -0.2887
  281DOPC   GL2 3500   1.527   7.878  13.743  0.1061  0.2609 -0.0881
  281DOPC   C1A 3501   1.515   7.309  13.968 -0.0300 -0.1632 -0.1867
  281DOPC   D2A 3502   1.679   7.221  14.412 -0.0371 -0.2439  0.0106
  281DOPC   C3A 3503   1.872   7.338  14.745 -0.0472  0.2755  0.2369
  281DOPC   C4A 3504   1.745   7.544  15.055  0.0404  0.1869  0.1109
  281DOPC   C1B 3505   1.442   7.757  14.179 -0.1211  0.2836  0.0851
  281DOPC   D2B 3506   1.576   7.738  14.598 -0.1925  0.3311  0.1509
  281DOPC   C3B 3507   2.041   7.804  14.672 -0.0358  0.1489 -0.0431
  281DOPC   C4B 3508   2.364   7.891  14.374 -0.0988 -0.0565  0.3793
  282DOPC   NC3 3509   9.982   5.756  12.366 -0.0624  0.2293  0.0318
  282DOPC   PO4 3510  10.129   5.308  12.211  0.2322 -0.0566 -0.2018
  282DOPC   GL1 3511  10.237   5.346  12.527  0.3025 -0.0717 -0.1779
  282DOPC   GL2 3512  10.296   5.050  12.621  0.2998 -0.1842  0.2646
  282DOPC   C1A 3513  10.341   5.516  12.928  0.2570 -0.2963 -0.1955
  282DOPC   D2A 3514  10.152   5.462  13.359 -0.1721  0.0461 -0.2029
  282DOPC   C3A 3515  10.308   5.311  13.791  0.1573  0.0628  0.1670
  282DOPC   C4A 3516  10.406   5.202  14.188 -0.0393  0.0053  0.0657
  282DOPC   C1B 3517  10.272   4.979  13.012  0.0729 -0.2930 -0.0328
  282DOPC   D2B 3518  10.364   4.929  13.445 -0.1375 -0.0249 -0.1506
  282DOPC   C3B 3519  10.308   4.761  13.941  0.3226  0.1550  0.2288
  282DOPC   C4B 3520  10.010   4.821  14.219 -0.2880 -0.0753 -0.1569
  283DOPC   NC3 3521   7.751   9.329  12.930  0.1125 -0.0609  0.0624
  283DOPC   PO4 3522   7.917   9.196  12.602 -0.0624 -0.1071 -0.0715
  283DOPC   GL1 3523   8.291   9.263  12.963  0.1213 -0.1427  0.1666
  283DOPC   GL2 3524   8.626   9.141  13.109  0.1511 -0.3599 -0.0575
  283DOPC   C1A 3525   8.300   9.603  13.264 -0.1817 -0.0823 -0.2397
  283DOPC   D2A 3526   8.375   9.931  13.510 -0.2439 -0.0026 -0.4963
  283DOPC   C3A 3527   8.012   9.985  13.765  0.2348 -0.2678  0.0293
  283DOPC   C4A 3528   7.745  10.278  13.978  0.0273  0.3792  0.0027
  283DOPC   C1B 3529   8.794   9.366  13.400  0.1174 -0.0965 -0.3517
  283DOPC   D2B 3530   8.722   9.391  13.899  0.2058  0.1630 -0.4221
  283DOPC   C3B 3531   8.925   9.090  14.248  0.0251 -0.0288 -0.2871
  283DOPC   C4B 3532   8.972   8.690  14.491  0.1801  0.1044  0.1395
  284DOPC   NC3 3533   3.476  11.446  13.293 -0.0436  0.0556 -0.0776
  284DOPC   PO4 3534   3.080  11.296  13.147 -0.0020 -0.2152  0.3400
  284DOPC   GL1 3535   2.915  11.318  13.640  0.0296 -0.0227 -0.1199
  284DOPC   GL2 3536   3.243  11.281  13.822 -0.1199  0.1314  0.0668
  284DOPC   C1A 3537   2.836  10.975  13.876  0.1263  0.1184  0.0700
  284DOPC   D2A 3538   2.515  10.699  14.171 -0.0032 -0.0444  0.0067
  284DOPC   C3A 3539   2.493  10.435  14.635 -0.0213 -0.1010 -0.1202
  284DOPC   C4A 3540   2.558  10.340  15.112  0.0814  0.0376 -0.1913
  284DOPC   C1B 3541   3.328  10.884  14.022 -0.1808  0.2757 -0.0304
  284DOPC   D2B 3542   3.554  10.854  14.304 -0.0751  0.0353 -0.0021
  284DOPC   C3B 3543   3.824  11.205  14.248  0.2838 -0.0257 -0.1685
  284DOPC   C4B 3544   3.753  11.645  14.293  0.0081 -0.2604 -0.0103
  285DOPC   NC3 3545   6.494   0.520  12.310  0.0145 -0.0043 -0.4603
  285DOPC   PO4 3546   6.309   0.902  12.201 -0.0723  0.0150 -0.0887
  285DOPC   GL1 3547   6.406   0.989  12.622 -0.2044  0.2888  0.2274
  285DOPC   GL2 3548   6.294   1.284  12.774  0.1250  0.2326  0.3078
  285DOPC   C1A 3549   6.305   0.816  12.998 -0.0817  0.0909  0.1999
  285DOPC   D2A 3550   6.120   0.447  13.087  0.2746  0.0483 -0.0288
  285DOPC   C3A 3551   6.440   0.347  13.343  0.1213 -0.0301  0.2151
  285DOPC   C4A 3552   6.629   0.437  13.700 -0.0590 -0.2448  0.2000
  285DOPC   C1B 3553   6.470   1.234  13.250  0.1447  0.0738  0.0672
  285DOPC   D2B 3554   6.494   0.937  13.598 -0.1348 -0.0701  0.3652
  285DOPC   C3B 3555   6.189   0.808  13.469  0.2417  0.0827  0.1910
  285DOPC   C4B 3556   5.956   1.181  13.235 -0.3397  0.0538  0.1564
  286DOPC   NC3 3557  12.461   9.486  12.354  0.0315 -0.1787 -0.1287
  286DOPC   PO4 3558  12.331   9.923  12.347  0.1050  0.0763  0.1525
  286DOPC   GL1 3559  12.412  10.157  12.681 -0.0001  0.0503  0.1658
  286DOPC   GL2 3560  12.172  10.490  12.696 -0.3893  0.2626  0.1760
  286DOPC   C1A 3561  12.309  10.287  13.137  0.2787 -0.0703 -0.1682
  286DOPC   D2A 3562  12.691  10.506  13.473  0.0605  0.0582 -0.3500
  286DOPC   C3A 3563  13.031  10.414  13.468  0.0947 -0.3704 -0.0148
  286DOPC   C4A 3564  13.346  10.561  13.738  0.1828  0.3397 -0.0090
  286DOPC   C1B 3565  11.711  10.621  12.665  0.1280 -0.2944 -0.2395
  286DOPC   D2B 3566  11.335  10.602  13.043 -0.0795 -0.2507  0.1442
  286DOPC   C3B 3567  11.422  10.567  13.401 -0.2536 -0.2573 -0.1112
  286DOPC   C4B 3568  11.477  10.231  13.734 -0.0557 -0.0121 -0.1990
  287DOPC   NC3 3569   6.647  11.740  12.527  0.2341 -0.0697  0.0257
  287DOPC   PO4 3570   7.023  11.862  12.385 -0.0066 -0.2988 -0.1546
  287DOPC   GL1 3571   6.970  12.029  12.829  0.0892  0.4200  0.0361
  287DOPC   GL2 3572   6.756  12.266  12.835  0.5737  0.0420 -0.1307
  287DOPC   C1A 3573   6.978  12.166  13.305 -0.2063 -0.0672  0.0609
  287DOPC   D2A 3574   7.119  12.268  13.824 -0.0162  0.2384  0.0800
  287DOPC   C3A 3575   7.402  12.593  13.879  0.4156  0.0737  0.3376
  287DOPC   C4A 3576   7.801  12.627  14.123  0.0907 -0.1519 -0.0910
  287DOPC   C1B 3577   6.281  12.382  13.071  0.0511 -0.1183  0.0640
  287DOPC   D2B 3578   6.132  12.773  13.236 -0.2467 -0.2587  0.0346
  287DOPC   C3B 3579   6.281  12.859  13.653 -0.2577  0.1976 -0.0082
  287DOPC   C4B 3580   6.439  13.096  13.878  0.0487 -0.1879  0.0761
  288DOPC   NC3 3581  13.002   6.109  12.677 -0.0592 -0.0875 -0.0687
  288DOPC   PO4 3582  13.144   6.251  13.017 -0.0082  0.0998  0.1687
  288DOPC   GL1 3583  13.095   6.406  13.314 -0.2588 -0.1803 -0.7159
  288DOPC   GL2 3584  13.154   6.656  13.437  0.0386 -0.0339  0.1275
  288DOPC   C1A 3585  13.094   6.199  13.730  0.0839 -0.2742 -0.2167
  288DOPC   D2A 3586  12.869   6.238  14.091  0.2042 -0.2496  0.1091
  288DOPC   C3A 3587  12.438   6.078  14.157 -0.0086  0.1518 -0.1225
  288DOPC   C4A 3588  12.369   6.328  14.620 -0.1662  0.2674  0.1034
  288DOPC   C1B 3589  13.357   6.893  13.834 -0.1834  0.0990 -0.0418
  288DOPC   D2B 3590  13.586   7.017  14.098 -0.0901  0.2612 -0.0285
  288DOPC   C3B 3591  13.669   7.235  14.535 -0.1131  0.0487  0.1553
  288DOPC   C4B 3592  13.981   7.253  14.868 -0.1670 -0.6202 -0.0100
  289DOPC   NC3 3593   1.350   0.680  12.748 -0.4368 -0.1273  0.1446
  289DOPC   PO4 3594   1.230   0.410  12.843 -0.3200 -0.1376 -0.0102
  289DOPC   GL1 3595   1.235   0.278  13.329  0.1056 -0.1702  0.1377
  289DOPC   GL2 3596   1.545   0.419  13.478 -0.0233 -0.2593  0.1797
  289DOPC   C1A 3597   1.216  -0.061  13.650  0.2754  0.1494  0.0543
  289DOPC   D2A 3598   1.283  -0.096  14.032 -0.0286  0.1855 -0.3481
  289DOPC   C3A 3599   1.281  -0.467  14.205 -0.3135 -0.1726 -0.0227
  289DOPC   C4A 3600   1.354  -0.873  14.340  0.0394  0.0703 -0.1548
  289DOPC   C1B 3601   1.705   0.204  13.822 -0.1510  0.0817 -0.1518
  289DOPC   D2B 3602   2.158   0.045  14.008 -0.0996  0.2049  0.0647
  289DOPC   C3B 3603   2.208  -0.429  14.155 -0.1256 -0.3989 -0.0042
  289DOPC   C4B 3604   2.106  -0.684  14.567  0.1924  0.2082 -0.2032
  290DOPC   NC3 3605   3.561   1.938  12.063 -0.0414  0.0545 -0.0934
  290DOPC   PO4 3606   3.399   2.366  12.112 -0.0187 -0.0356  0.1404
  290DOPC   GL1 3607   3.292   2.365  12.509 -0.2331  0.0348  0.1943
  290DOPC   GL2 3608   3.009   2.337  12.611  0.0828 -0.1901 -0.0403
  290DOPC   C1A 3609   3.305   2.443  13.006 -0.0065  0.1302 -0.1437
  290DOPC   D2A 3610   3.543   2.273  13.356  0.2546  0.1724  0.0400
  290DOPC   C3A 3611   3.428   1.949  13.580  0.1300 -0.1187  0.0873
  290DOPC   C4A 3612   3.182   1.969  13.951 -0.0887  0.1431 -0.1737
  290DOPC   C1B 3613   2.873   2.662  12.900  0.1666  0.0133 -0.2642
  290DOPC   D2B 3614   2.965   2.879  13.260  0.1243 -0.0218  0.3338
  290DOPC   C3B 3615   2.650   3.058  13.628  0.2386 -0.1642 -0.0695
  290DOPC   C4B 3616   2.698   3.223  14.079 -0.0195 -0.2388 -0.2557
  291DOPC   NC3 3617   9.815   2.654  12.628 -0.1535  0.0066 -0.1050
  291DOPC   PO4 3618   9.489   2.491  12.797  0.4915 -0.0965 -0.1550
  291DOPC   GL1 3619   9.580   2.208  13.077 -0.4091 -0.1273  0.1120
  291DOPC   GL2 3620   9.484   1.824  13.179  0.1007 -0.1378  0.2379
  291DOPC   C1A 3621   9.892   1.988  13.227  0.0821 -0.0934  0.3900
  291DOPC   D2A 3622  10.108   1.895  13.581  0.0416 -0.4884  0.0379
  291DOPC   C3A 3623  10.341   2.230  13.698  0.3373 -0.0574  0.1156
  291DOPC   C4A 3624  10.885   2.354  13.779 -0.1395  0.0150 -0.1987
  291DOPC   C1B 3625   9.477   1.978  13.598  0.3512 -0.1128  0.0627
  291DOPC   D2B 3626   9.611   2.070  14.044 -0.0573  0.1281  0.3529
  291DOPC   C3B 3627   9.476   1.798  14.344 -0.3521 -0.2438  0.4405
  291DOPC   C4B 3628   9.212   1.645  14.536  0.1552  0.2622 -0.0374
  292DOPC   NC3 3629  13.111  12.874  12.464  0.1922 -0.4290 -0.2292
  292DOPC   PO4 3630  13.146  12.564  12.770 -0.1184 -0.0188  0.0504
  292DOPC   GL1 3631  13.208  12.692  13.144 -0.1463 -0.1293 -0.0010
  292DOPC   GL2 3632  12.991  12.697  13.241 -0.1423 -0.0665  0.1171
  292DOPC   C1A 3633  13.507  12.795  13.433 -0.1912 -0.0189  0.3223
  292DOPC   D2A 3634  13.710  12.689  13.840 -0.0274 -0.1468 -0.2039
  292DOPC   C3A 3635  13.731  12.222  14.060 -0.2778  0.1104  0.3450
  292DOPC   C4A 3636  13.766  12.166  14.503  0.2025 -0.1987  0.1604
  292DOPC   C1B 3637  12.669  12.404  13.419 -0.1430 -0.0445 -0.0888
  292DOPC   D2B 3638  12.450  12.131  13.737 -0.0717  0.3608 -0.0290
  292DOPC   C3B 3639  12.011  12.212  13.948 -0.0489  0.0977  0.2448
  292DOPC   C4B 3640  11.593  12.203  14.199  0.2712  0.1941  0.0283
  293DOPC   NC3 3641   8.636   6.777  13.596 -0.0347  0.3545 -0.0483
  293DOPC   PO4 3642   8.514   6.514  13.960 -0.1429 -0.1792  0.1989
  293DOPC   GL1 3643   8.917   6.270  14.035  0.0170  0.1018  0.2563
  293DOPC   GL2 3644   8.965   5.902  13.930 -0.0930 -0.4907  0.1426
  293DOPC   C1A 3645   9.305   6.368  13.927  0.1111  0.1818 -0.0469
  293DOPC   D2A 3646   9.425   6.476  13.513  0.1547 -0.1446  0.1417
  293DOPC   C3A 3647   9.708   6.830  13.390  0.1863 -0.0023 -0.0779
  293DOPC   C4A 3648   9.577   7.169  13.655  0.1416  0.0667  0.4019
  293DOPC   C1B 3649   9.291   5.998  13.611 -0.0223  0.0873 -0.0687
  293DOPC   D2B 3650   9.498   6.035  13.272  0.0443 -0.1092 -0.1810
  293DOPC   C3B 3651   9.862   6.344  13.308  0.0860 -0.1879  0.0347
  293DOPC   C4B 3652  10.243   6.354  13.219 -0.0915  0.2501 -0.1487
  294DOPC   NC3 3653   2.954   9.755  13.211 -0.0541 -0.2266 -0.0939
  294DOPC   PO4 3654   3.232  10.097  13.269  0.0036 -0.1704 -0.1271
  294DOPC   GL1 3655   3.069  10.187  13.636  0.0554 -0.0167  0.1572
  294DOPC   GL2 3656   3.312  10.399  13.739  0.2358 -0.0956 -0.0204
  294DOPC   C1A 3657   2.886  10.342  14.048  0.1107 -0.0830 -0.3496
  294DOPC   D2A 3658   2.979  10.734  14.399 -0.0027  0.1225  0.1804
  294DOPC   C3A 3659   2.939  11.176  14.341  0.3906 -0.1092 -0.0917
  294DOPC   C4A 3660   3.371  11.349  14.305 -0.0063  0.1322  0.0301
  294DOPC   C1B 3661   3.393  10.417  14.172  0.3244 -0.1846  0.1791
  294DOPC   D2B 3662   3.283  10.361  14.560  0.2356 -0.1607 -0.0057
  294DOPC   C3B 3663   3.488  10.218  14.860 -0.1493  0.0970 -0.2260
  294DOPC   C4B 3664   3.612  10.099  15.288  0.2405 -0.1388  0.2936
  295DOPC   NC3 3665   8.015   0.852  12.276  0.0462  0.0655  0.2312
  295DOPC   PO4 3666   8.033   0.987  12.844 -0.2263  0.1891 -0.2724
  295DOPC   GL1 3667   8.240   0.852  13.175  0.1004  0.0016  0.1619
  295DOPC   GL2 3668   8.535   0.649  13.098  0.0962 -0.3833 -0.0132
  295DOPC   C1A 3669   8.116   0.613  13.548  0.1264 -0.2030 -0.0254
  295DOPC   D2A 3670   8.063   0.545  13.954 -0.1564  0.1352  0.0910
  295DOPC   C3A 3671   7.666   0.325  14.261 -0.0478 -0.1625 -0.2064
  295DOPC   C4A 3672   7.624   0.220  14.756 -0.0069 -0.3750 -0.0500
  295DOPC   C1B 3673   8.522   0.375  13.429  0.1116  0.0912 -0.2037
  295DOPC   D2B 3674   8.678   0.378  13.872 -0.4050 -0.3741 -0.0586
  295DOPC   C3B 3675   8.732   0.805  14.013 -0.1322 -0.3502 -0.0375
  295DOPC   C4B 3676   8.821   1.260  13.770 -0.1336 -0.1998 -0.1374
  296DOPC   NC3 3677  11.368   2.576  12.683 -0.1917  0.0086 -0.1130
  296DOPC   PO4 3678  11.379   2.080  12.611 -0.1023 -0.0206 -0.1476
  296DOPC   GL1 3679  11.490   2.181  13.051 -0.2068 -0.1526 -0.0662
  296DOPC   GL2 3680  11.833   2.204  13.179 -0.2113 -0.1493 -0.4207
  296DOPC   C1A 3681  11.377   2.596  13.327  0.0375  0.1845  0.2580
  296DOPC   D2A 3682  11.618   3.034  13.535  0.0323  0.0747  0.0787
  296DOPC   C3A 3683  11.393   3.175  13.892  0.0275  0.0184 -0.0842
  296DOPC   C4A 3684  11.410   3.212  14.327  0.2429 -0.1210 -0.0405
  296DOPC   C1B 3685  11.803   2.529  13.455  0.1988 -0.1869  0.0550
  296DOPC   D2B 3686  11.524   2.565  13.834  0.0745  0.0555  0.2050
  296DOPC   C3B 3687  11.640   2.796  14.163 -0.1649  0.2633 -0.0957
  296DOPC   C4B 3688  11.962   2.988  14.491 -0.1149 -0.2330 -0.2636
  297DOPC   NC3 3689   7.379   9.814  12.240 -0.2283  0.0013  0.0713
  297DOPC   PO4 3690   7.707  10.025  12.272  0.1936 -0.1189  0.1984
  297DOPC   GL1 3691   7.442  10.226  12.589  0.0522  0.2090 -0.2693
  297DOPC   GL2 3692   7.500  10.549  12.764  0.1668  0.2355  0.0602
  297DOPC   C1A 3693   7.473  10.085  12.991 -0.1964  0.0059 -0.1666
  297DOPC   D2A 3694   7.468   9.988  13.466  0.3078 -0.2913  0.0579
  297DOPC   C3A 3695   7.308  10.345  13.715  0.3069 -0.0039 -0.1177
  297DOPC   C4A 3696   7.182  10.377  14.032  0.2199 -0.1066 -0.0524
  297DOPC   C1B 3697   7.609  10.514  13.163 -0.1286 -0.1858 -0.1241
  297DOPC   D2B 3698   7.752  10.463  13.538 -0.5093  0.0923  0.1232
  297DOPC   C3B 3699   7.926  10.759  13.864  0.4541 -0.3235  0.3440
  297DOPC   C4B 3700   7.947  10.686  14.348 -0.3074  0.1051 -0.4083
  298DOPC   NC3 3701   4.981  10.041  13.322 -0.0084  0.1461  0.0058
  298DOPC   PO4 3702   4.954   9.656  13.553 -0.1201  0.3368  0.3891
  298DOPC   GL1 3703   4.672   9.910  13.696 -0.0567 -0.1654  0.3290
  298DOPC   GL2 3704   4.464   9.693  13.826 -0.0190  0.2109 -0.0601
  298DOPC   C1A 3705   4.706  10.306  13.961  0.1778  0.0675  0.2403
  298DOPC   D2A 3706   4.533  10.574  14.269 -0.2707  0.3565 -0.1831
  298DOPC   C3A 3707   4.336  10.417  14.628 -0.1374 -0.0697 -0.0013
  298DOPC   C4A 3708   4.230  10.250  15.002  0.0500 -0.0445 -0.3691
  298DOPC   C1B 3709   4.607   9.899  14.289  0.0568 -0.0240 -0.0702
  298DOPC   D2B 3710   4.662   9.861  14.747 -0.0241 -0.2328  0.0193
  298DOPC   C3B 3711   4.687   9.522  14.785  0.0745 -0.2715  0.0728
  298DOPC   C4B 3712   4.617   9.176  14.949  0.0274  0.1235  0.2145
  299DOPC   NC3 3713   0.305  11.665  12.642  0.1223 -0.0015  0.2407
  299DOPC   PO4 3714   0.646  11.457  12.828  0.2255  0.0850 -0.2664
  299DOPC   GL1 3715   0.416  11.376  13.179 -0.1027 -0.1962  0.2628
  299DOPC   GL2 3716   0.773  11.265  13.302 -0.2157  0.1041 -0.1249
  299DOPC   C1A 3717   0.279  11.474  13.486  0.3024 -0.2881  0.0420
  299DOPC   D2A 3718   0.278  11.436  13.845  0.1206 -0.1339  0.1720
  299DOPC   C3A 3719   0.164  11.782  14.065  0.1136 -0.2955  0.0916
  299DOPC   C4A 3720  -0.080  11.972  13.875 -0.0300 -0.2136 -0.1416
  299DOPC   C1B 3721   0.685  11.190  13.671  0.3553  0.1409  0.1058
  299DOPC   D2B 3722   0.562  11.025  14.077 -0.0870  0.1457 -0.0992
  299DOPC   C3B 3723   0.231  11.286  14.418 -0.1781  0.0546 -0.0508
  299DOPC   C4B 3724  -0.130  11.471  14.378 -0.1614 -0.1327  0.0658
  300DOPC   NC3 3725   1.599   6.784  12.803 -0.0713 -0.0229 -0.0247
  300DOPC   PO4 3726   1.925   6.999  13.079  0.0499 -0.1244  0.1580
  300DOPC   GL1 3727   2.075   6.721  13.448  0.1988 -0.2491  0.0279
  300DOPC   GL2 3728   2.326   6.539  13.382 -0.0109  0.0549 -0.0115
  300DOPC   C1A 3729   2.169   6.527  13.906  0.0358 -0.0846  0.3678
  300DOPC   D2A 3730   2.639   6.335  14.128  0.1703  0.0146 -0.1737
  300DOPC   C3A 3731   2.682   5.974  14.361  0.1264 -0.5090  0.2383
  300DOPC   C4A 3732   2.556   5.718  14.778  0.3083 -0.1564  0.0480
  300DOPC   C1B 3733   2.445   6.144  13.525 -0.3240 -0.0733  0.2171
  300DOPC   D2B 3734   2.394   5.783  13.800 -0.0334 -0.0679  0.0978
  300DOPC   C3B 3735   2.720   5.685  13.977  0.0199  0.3141  0.0578
  300DOPC   C4B 3736   3.066   5.535  13.761 -0.1848 -0.0404 -0.3032
  301DOPC   NC3 3737   5.291  11.061  13.112 -0.1285  0.0889 -0.0083
  301DOPC   PO4 3738   5.439  10.566  12.989  0.1081 -0.5150  0.2507
  301DOPC   GL1 3739   5.728  10.751  13.168  0.1014 -0.1784 -0.1108
  301DOPC   GL2 3740   6.132  10.700  13.068  0.1215  0.0624  0.0081
  301DOPC   C1A 3741   5.634  10.803  13.568  0.1808 -0.2605  0.0919
  301DOPC   D2A 3742   5.721  11.065  13.983  0.1683  0.1463  0.2804
  301DOPC   C3A 3743   5.869  10.929  14.332 -0.0842  0.0040 -0.1283
  301DOPC   C4A 3744   5.948  10.521  14.477  0.1269 -0.1343 -0.2133
  301DOPC   C1B 3745   5.930  10.381  13.468  0.1240  0.0103  0.1702
  301DOPC   D2B 3746   5.780  10.122  13.698 -0.0369  0.0557  0.0008
  301DOPC   C3B 3747   5.341  10.214  13.896  0.0420  0.0082 -0.0729
  301DOPC   C4B 3748   5.063   9.947  14.072 -0.0297 -0.1486  0.1180
  302DOPC   NC3 3749   8.822  12.654  12.773  0.1665  0.3349 -0.1825
  302DOPC   PO4 3750   8.423  12.546  12.664  0.0878 -0.0740  0.2654
  302DOPC   GL1 3751   8.248  12.650  13.072 -0.1524  0.0840 -0.0050
  302DOPC   GL2 3752   7.958  12.469  13.168 -0.1298  0.2544 -0.0895
  302DOPC   C1A 3753   8.169  12.793  13.622  0.2228 -0.1709 -0.1261
  302DOPC   D2A 3754   8.216  12.942  14.007 -0.3868 -0.0857  0.1604
  302DOPC   C3A 3755   8.634  12.846  14.276 -0.0597 -0.0271  0.3748
  302DOPC   C4A 3756   9.056  12.863  14.367  0.0231 -0.1814 -0.1115
  302DOPC   C1B 3757   7.880  12.381  13.665  0.2230 -0.2318 -0.1653
  302DOPC   D2B 3758   8.302  12.427  13.921  0.0519  0.0506  0.1360
  302DOPC   C3B 3759   8.298  12.528  14.333 -0.0611 -0.3124 -0.2938
  302DOPC   C4B 3760   8.169  12.901  14.599  0.3546  0.0242 -0.2941
  303DOPC   NC3 3761   7.191   0.988  12.485  0.2054 -0.0331 -0.2171
  303DOPC   PO4 3762   6.823   0.877  12.313  0.1083  0.1056  0.1159
  303DOPC   GL1 3763   6.808   0.765  12.709 -0.1873 -0.0123 -0.0526
  303DOPC   GL2 3764   6.612   0.455  12.819  0.2272  0.2434 -0.2375
  303DOPC   C1A 3765   6.888   0.710  13.175 -0.0946  0.0020 -0.1198
  303DOPC   D2A 3766   7.092   0.890  13.512  0.0667  0.1920 -0.0587
  303DOPC   C3A 3767   7.172   0.672  13.817 -0.0503 -0.2852  0.3079
  303DOPC   C4A 3768   7.259   0.652  14.295  0.1899  0.0242  0.0711
  303DOPC   C1B 3769   6.875   0.180  12.884  0.1165  0.1231  0.0279
  303DOPC   D2B 3770   7.318   0.202  12.830 -0.0218 -0.0968 -0.1925
  303DOPC   C3B 3771   7.561   0.211  13.260 -0.1294 -0.1458 -0.1971
  303DOPC   C4B 3772   7.576   0.425  13.632  0.0275  0.0347 -0.2588
  304DOPC   NC3 3773  11.820   4.871  11.841 -0.0103  0.1725  0.0885
  304DOPC   PO4 3774  11.837   4.808  12.273  0.0562  0.1627  0.4001
  304DOPC   GL1 3775  11.745   4.832  12.739 -0.5193  0.0486  0.2623
  304DOPC   GL2 3776  11.643   4.462  12.927  0.0973  0.1311  0.1885
  304DOPC   C1A 3777  12.092   4.722  13.008  0.0561 -0.1316  0.0658
  304DOPC   D2A 3778  12.199   4.783  13.405 -0.0811 -0.2382 -0.2511
  304DOPC   C3A 3779  12.484   5.074  13.395 -0.1526 -0.1581 -0.0785
  304DOPC   C4A 3780  12.802   5.216  13.702 -0.0770  0.1922 -0.0192
  304DOPC   C1B 3781  11.625   4.746  13.214 -0.2216 -0.0270 -0.0657
  304DOPC   D2B 3782  11.519   4.578  13.659  0.0084  0.2515 -0.0939
  304DOPC   C3B 3783  11.107   4.636  13.924 -0.2625  0.0062 -0.0152
  304DOPC   C4B 3784  10.744   4.603  14.147  0.0181  0.1530  0.1178
  305DOPC   NC3 3785   0.916   3.692  12.249 -0.0509  0.0415 -0.0791
  305DOPC   PO4 3786   1.324   4.038  12.170 -0.2828  0.1387  0.0612
  305DOPC   GL1 3787   1.156   3.946  12.625  0.0054 -0.3072 -0.2050
  305DOPC   GL2 3788   0.884   3.774  12.830  0.2756 -0.0248 -0.0879
  305DOPC   C1A 3789   1.491   3.905  13.006 -0.0910 -0.0687 -0.3111
  305DOPC   D2A 3790   1.797   4.042  13.385  0.3597 -0.0991 -0.0513
  305DOPC   C3A 3791   2.008   3.826  13.592 -0.0410 -0.0349 -0.1866
  305DOPC   C4A 3792   2.309   3.424  13.695 -0.2466 -0.1134 -0.0716
  305DOPC   C1B 3793   1.105   3.660  13.188 -0.0998  0.2576 -0.0383
  305DOPC   D2B 3794   1.396   3.735  13.615  0.3988 -0.2174  0.1524
  305DOPC   C3B 3795   1.526   3.418  13.986 -0.0569 -0.0580  0.1257
  305DOPC   C4B 3796   1.851   3.118  13.897 -0.1764  0.0749  0.1216
  306DOPC   NC3 3797   8.647   4.804  13.241  0.3014  0.2792  0.2493
  306DOPC   PO4 3798   8.290   4.448  13.138  0.0155 -0.0376  0.0949
  306DOPC   GL1 3799   8.449   3.931  13.195 -0.1559 -0.2329 -0.0566
  306DOPC   GL2 3800   8.369   3.654  13.027 -0.1909  0.0371 -0.0278
  306DOPC   C1A 3801   8.572   3.835  13.576  0.1838  0.2551  0.2014
  306DOPC   D2A 3802   8.870   4.089  13.973  0.1205 -0.3122 -0.0979
  306DOPC   C3A 3803   8.917   3.875  14.324 -0.3291  0.0017 -0.1747
  306DOPC   C4A 3804   9.083   3.884  14.749 -0.0573 -0.1499 -0.1133
  306DOPC   C1B 3805   8.369   3.331  13.258 -0.2108 -0.3935  0.2083
  306DOPC   D2B 3806   8.449   3.313  13.699 -0.0399 -0.4723 -0.3761
  306DOPC   C3B 3807   8.459   2.989  14.021 -0.0343  0.0255 -0.1424
  306DOPC   C4B 3808   8.209   2.643  14.114 -0.0051  0.2555  0.2424
  307DOPC   NC3 3809   2.137   7.534  12.198  0.0097  0.1112 -0.1486
  307DOPC   PO4 3810   2.378   7.546  12.567 -0.1969  0.1220 -0.1792
  307DOPC   GL1 3811   2.635   7.713  12.942 -0.1291  0.3070 -0.0733
  307DOPC   GL2 3812   2.733   7.487  13.159 -0.2329 -0.0754 -0.0427
  307DOPC   C1A 3813   2.912   7.975  13.135 -0.0661 -0.4041 -0.2152
  307DOPC   D2A 3814   3.161   8.267  13.291  0.0669  0.1384 -0.0374
  307DOPC   C3A 3815   3.135   8.380  13.748 -0.1324 -0.2630 -0.0145
  307DOPC   C4A 3816   3.184   8.070  14.091 -0.1322 -0.0888  0.1982
  307DOPC   C1B 3817   3.022   7.453  13.434  0.3078  0.2221 -0.2918
  307DOPC   D2B 3818   3.282   7.057  13.473 -0.0875 -0.1171  0.1003
  307DOPC   C3B 3819   3.241   6.972  13.827 -0.0172  0.1693 -0.0885
  307DOPC   C4B 3820   2.958   7.052  14.155 -0.1373  0.0822 -0.0675
  308DOPC   NC3 3821   1.073   3.274  12.518 -0.2486 -0.2153 -0.1850
  308DOPC   PO4 3822   0.647   2.921  12.701  0.4584 -0.2169  0.0315
  308DOPC   GL1 3823   0.638   3.211  13.053  0.2004 -0.1444  0.3749
  308DOPC   GL2 3824   0.980   3.162  12.997 -0.2311 -0.3907 -0.3465
  308DOPC   C1A 3825   0.642   3.221  13.417 -0.0187 -0.3308 -0.1798
  308DOPC   D2A 3826   0.648   3.071  13.889  0.0148  0.0461  0.1882
  308DOPC   C3A 3827   0.932   3.321  14.091 -0.0916  0.2462 -0.1241
  308DOPC   C4A 3828   1.071   3.671  14.071  0.1370  0.0261 -0.1728
  308DOPC   C1B 3829   1.205   3.079  13.335 -0.0038  0.1365 -0.1836
  308DOPC   D2B 3830   1.200   3.097  13.712  0.1859  0.0427 -0.0454
  308DOPC   C3B 3831   1.436   2.907  14.049  0.1567  0.0631 -0.1921
  308DOPC   C4B 3832   1.308   2.941  14.443 -0.0726  0.0292  0.0276
  309DOPC   NC3 3833   9.010   0.194  12.520  0.0823 -0.1193 -0.0305
  309DOPC   PO4 3834   8.671   0.085  12.472  0.0859  0.1011 -0.2905
  309DOPC   GL1 3835   8.534   0.172  12.875  0.1901 -0.0425 -0.0639
  309DOPC   GL2 3836   8.908   0.265  13.057  0.1406  0.0164  0.0758
  309DOPC   C1A 3837   8.233   0.016  13.173 -0.2782  0.3612  0.2803
  309DOPC   D2A 3838   7.835  -0.198  13.257 -0.1054 -0.1769 -0.1284
  309DOPC   C3A 3839   7.635  -0.517  13.490 -0.1879  0.2512 -0.0838
  309DOPC   C4A 3840   7.464  -0.946  13.415 -0.2493  0.2558  0.1695
  309DOPC   C1B 3841   8.886   0.082  13.498 -0.2182  0.0203  0.1671
  309DOPC   D2B 3842   8.808  -0.100  13.825 -0.0138  0.0864  0.3682
  309DOPC   C3B 3843   8.518   0.042  14.204 -0.1613 -0.1508  0.0879
  309DOPC   C4B 3844   8.081   0.072  14.153  0.1092 -0.1906 -0.2896
  310DOPC   NC3 3845  10.462   8.203  12.343  0.2653 -0.2386  0.1513
  310DOPC   PO4 3846  10.103   8.485  12.296  0.3887  0.1280  0.0722
  310DOPC   GL1 3847  10.050   8.715  12.719 -0.0594  0.1338  0.0603
  310DOPC   GL2 3848  10.009   8.545  13.107  0.3766  0.1469 -0.3559
  310DOPC   C1A 3849  10.242   8.978  13.027 -0.0974 -0.0551 -0.1035
  310DOPC   D2A 3850  10.285   8.936  13.474 -0.1566 -0.2880  0.2187
  310DOPC   C3A 3851  10.702   8.911  13.708 -0.0550  0.0087  0.0366
  310DOPC   C4A 3852  11.157   9.045  13.903 -0.1380 -0.0696  0.0094
  310DOPC   C1B 3853  10.092   8.490  13.630  0.0595 -0.1004 -0.5864
  310DOPC   D2B 3854  10.101   8.320  13.940 -0.0290  0.1078 -0.2632
  310DOPC   C3B 3855  10.395   8.310  14.304  0.0599  0.1094 -0.2172
  310DOPC   C4B 3856  10.440   8.025  14.682  0.0080  0.1324  0.0173
  311DOPC   NC3 3857   4.123  12.047  12.700 -0.0719 -0.3164  0.0601
  311DOPC   PO4 3858   3.875  11.901  13.051 -0.2245 -0.0733 -0.0394
  311DOPC   GL1 3859   3.936  11.737  13.512 -0.1202 -0.0804  0.0835
  311DOPC   GL2 3860   3.695  11.539  13.789  0.0242  0.1530 -0.3328
  311DOPC   C1A 3861   4.007  11.913  13.973  0.1666 -0.0802 -0.1066
  311DOPC   D2A 3862   4.005  12.174  14.246  0.2344  0.0886 -0.0904
  311DOPC   C3A 3863   4.390  12.477  14.190 -0.0051  0.1109  0.1459
  311DOPC   C4A 3864   4.727  12.823  14.333  0.2628 -0.0270  0.2065
  311DOPC   C1B 3865   3.485  11.886  13.839  0.1153  0.0905  0.4037
  311DOPC   D2B 3866   3.377  12.131  14.232 -0.1170 -0.0466  0.3137
  311DOPC   C3B 3867   3.150  12.071  14.586 -0.0984 -0.2772  0.2542
  311DOPC   C4B 3868   2.650  11.945  14.552 -0.0077 -0.1570 -0.4063
  312DOPC   NC3 3869   9.061  10.063  12.065  0.3285 -0.1424  0.2337
  312DOPC   PO4 3870   9.538  10.351  12.093  0.1324 -0.2496 -0.0433
  312DOPC   GL1 3871   9.661  10.548  12.424 -0.0817 -0.1156 -0.2353
  312DOPC   GL2 3872   9.470  10.604  12.623  0.0900 -0.3442  0.0125
  312DOPC   C1A 3873   9.924  10.943  12.599  0.4214 -0.1232  0.0150
  312DOPC   D2A 3874  10.291  11.111  12.647 -0.2915 -0.0952 -0.0992
  312DOPC   C3A 3875  10.555  11.342  12.948  0.0574  0.2080 -0.0051
  312DOPC   C4A 3876  10.658  11.396  13.454  0.2566 -0.0705 -0.1250
  312DOPC   C1B 3877   9.774  10.656  12.984 -0.3104 -0.3881  0.0719
  312DOPC   D2B 3878  10.003  10.604  13.377 -0.0406  0.0861 -0.0348
  312DOPC   C3B 3879  10.280  10.310  13.554 -0.0774  0.1747 -0.0055
  312DOPC   C4B 3880  10.625  10.211  13.793 -0.1512  0.4396  0.1968
  313DOPC   NC3 3881   8.945   1.879  13.045  0.0708  0.1047 -0.1673
  313DOPC   PO4 3882   9.141   1.474  13.032  0.1354  0.0059  0.0549
  313DOPC   GL1 3883   8.994   1.139  13.292  0.3568 -0.0040 -0.1695
  313DOPC   GL2 3884   9.095   0.777  13.103 -0.2046  0.1249  0.2778
  313DOPC   C1A 3885   8.511   1.016  13.533 -0.1661 -0.4446  0.1251
  313DOPC   D2A 3886   8.059   1.105  13.710  0.1490 -0.0695 -0.0354
  313DOPC   C3A 3887   7.803   1.466  13.716  0.1928 -0.0773 -0.2746
  313DOPC   C4A 3888   7.997   1.776  13.997 -0.1416 -0.2529 -0.0649
  313DOPC   C1B 3889   8.998   0.583  13.494 -0.1135 -0.0468 -0.3557
  313DOPC   D2B 3890   9.250   0.362  13.779 -0.0704  0.2013  0.1597
  313DOPC   C3B 3891   9.268   0.584  14.095  0.2930  0.2463 -0.1384
  313DOPC   C4B 3892   9.486   0.972  14.182  0.1310 -0.1199  0.1060
  314DOPC   NC3 3893   2.259   9.802  13.335  0.2884  0.1049  0.2883
  314DOPC   PO4 3894   2.527   9.622  13.555  0.2669  0.2604 -0.1327
  314DOPC   GL1 3895   2.730   9.888  13.772 -0.0458  0.3451 -0.1204
  314DOPC   GL2 3896   2.669   9.736  14.040  0.3260  0.5021 -0.0945
  314DOPC   C1A 3897   2.407  10.262  13.940  0.1482  0.0707 -0.2516
  314DOPC   D2A 3898   2.138  10.381  14.270 -0.0414  0.0737  0.0631
  314DOPC   C3A 3899   2.096  10.726  14.460  0.0713  0.1477 -0.1983
  314DOPC   C4A 3900   2.511  10.938  14.654  0.0196 -0.1570  0.2770
  314DOPC   C1B 3901   2.497   9.991  14.338 -0.3484 -0.1289 -0.0573
  314DOPC   D2B 3902   2.828  10.087  14.638 -0.6532 -0.0838 -0.2009
  314DOPC   C3B 3903   2.998  10.125  14.991 -0.1108 -0.4026  0.0258
  314DOPC   C4B 3904   3.144   9.800  15.262  0.0155 -0.1427 -0.4170
  315DOPC   NC3 3905   5.015   0.023  12.542 -0.3699  0.2421  0.1692
  315DOPC   PO4 3906   4.623   0.124  12.379  0.1467 -0.0999 -0.3171
  315DOPC   GL1 3907   4.307   0.414  12.683  0.0041  0.0984  0.0689
  315DOPC   GL2 3908   4.176   0.493  12.844 -0.4045 -0.0200 -0.1736
  315DOPC   C1A 3909   4.380   0.144  13.147 -0.2388  0.1370 -0.0289
  315DOPC   D2A 3910   4.128  -0.177  13.436 -0.2708 -0.1308  0.1558
  315DOPC   C3A 3911   4.140  -0.369  13.889  0.1064 -0.2354 -0.2932
  315DOPC   C4A 3912   3.976  -0.807  13.855 -0.1272 -0.1989 -0.0821
  315DOPC   C1B 3913   4.273   0.807  13.259  0.0183 -0.0448 -0.1688
  315DOPC   D2B 3914   4.144   0.946  13.699  0.0063 -0.0974 -0.0159
  315DOPC   C3B 3915   4.100   1.393  13.801 -0.4097  0.3712  0.1329
  315DOPC   C4B 3916   4.009   1.606  14.184 -0.0453  0.0221 -0.1166
  316DOPC   NC3 3917  12.430  12.376  12.060  0.3783  0.2111  0.0275
  316DOPC   PO4 3918  12.385  12.353  12.498  0.1023 -0.5219  0.1136
  316DOPC   GL1 3919  12.231  12.327  12.897 -0.1504 -0.0695 -0.1675
  316DOPC   GL2 3920  11.966  12.392  12.895 -0.0792 -0.4081  0.0530
  316DOPC   C1A 3921  12.197  12.457  13.380  0.1887  0.1794  0.0425
  316DOPC   D2A 3922  12.377  12.615  13.729  0.0562 -0.0900 -0.1367
  316DOPC   C3A 3923  12.190  12.955  14.051  0.1472 -0.0014  0.1274
  316DOPC   C4A 3924  12.244  13.229  14.375  0.0040 -0.0699 -0.0739
  316DOPC   C1B 3925  11.726  12.455  13.255  0.3156  0.2895  0.0525
  316DOPC   D2B 3926  11.837  12.636  13.665 -0.0673  0.1147  0.1222
  316DOPC   C3B 3927  11.688  12.669  14.076  0.3431 -0.3734 -0.1469
  316DOPC   C4B 3928  11.456  12.630  14.476  0.0628  0.1154  0.0477
  317DOPC   NC3 3929  13.202   2.111  12.717 -0.2103 -0.1121  0.0159
  317DOPC   PO4 3930  12.940   1.717  12.814 -0.0878 -0.4389 -0.1990
  317DOPC   GL1 3931  13.160   1.839  13.243 -0.1555 -0.0545  0.0058
  317DOPC   GL2 3932  13.039   1.661  13.507 -0.1152  0.1912 -0.1432
  317DOPC   C1A 3933  13.486   1.705  13.584  0.0050 -0.0709 -0.2634
  317DOPC   D2A 3934  13.865   1.485  13.653  0.3040  0.3301 -0.1347
  317DOPC   C3A 3935  14.133   1.096  13.655 -0.2437 -0.1181 -0.2832
  317DOPC   C4A 3936  14.345   0.780  13.505  0.0092 -0.2359 -0.0139
  317DOPC   C1B 3937  13.243   1.291  13.799 -0.0176 -0.3041 -0.0528
  317DOPC   D2B 3938  13.551   1.318  14.158 -0.0177 -0.0189  0.2751
  317DOPC   C3B 3939  13.568   1.697  14.169  0.2255  0.1824 -0.1748
  317DOPC   C4B 3940  13.450   2.028  14.060  0.3364  0.1039 -0.0455
  318DOPC   NC3 3941   9.914   1.568  16.695  0.2733  0.3055 -0.3072
  318DOPC   PO4 3942   9.602   1.408  16.519 -0.1429  0.0586  0.0511
  318DOPC   GL1 3943   9.362   1.631  16.170 -0.3740 -0.0110  0.1878
  318DOPC   GL2 3944   9.160   1.921  16.123 -0.2670 -0.0213  0.1541
  318DOPC   C1A 3945   9.232   1.523  15.754  0.1270  0.1378  0.1723
  318DOPC   D2A 3946   9.018   1.288  15.451  0.1436 -0.1191  0.0775
  318DOPC   C3A 3947   8.745   0.946  15.376  0.1278 -0.1079 -0.0731
  318DOPC   C4A 3948   8.607   0.621  15.382 -0.1998 -0.1301 -0.0506
  318DOPC   C1B 3949   9.154   2.089  15.609  0.0360 -0.1131 -0.1928
  318DOPC   D2B 3950   9.070   1.820  15.238  0.4102  0.1182 -0.2784
  318DOPC   C3B 3951   9.365   1.974  14.945 -0.2581  0.1684 -0.0382
  318DOPC   C4B 3952   9.324   2.213  14.553  0.1094 -0.0109  0.0412
  319DOPC   NC3 3953  10.738   0.149  13.002  0.2300  0.1195  0.1937
  319DOPC   PO4 3954  10.342  -0.064  13.024  0.1343  0.1101 -0.1366
  319DOPC   GL1 3955  10.101  -0.016  13.370  0.1578  0.1138 -0.0195
  319DOPC   GL2 3956   9.893   0.168  13.370  0.0306 -0.2158 -0.2073
  319DOPC   C1A 3957   9.817  -0.221  13.692  0.2167  0.1118  0.0017
  319DOPC   D2A 3958   9.824  -0.396  14.072 -0.1359  0.2575  0.0550
  319DOPC   C3A 3959   9.841  -0.725  14.301 -0.3986  0.4201  0.0148
  319DOPC   C4A 3960   9.648  -1.150  14.253 -0.0235  0.2635  0.0114
  319DOPC   C1B 3961   9.926   0.449  13.750  0.1352 -0.2739 -0.2672
  319DOPC   D2B 3962   9.797   0.519  14.246 -0.0104  0.1185 -0.0936
  319DOPC   C3B 3963   9.637   0.817  14.630 -0.1967  0.1489 -0.0891
  319DOPC   C4B 3964   9.196   1.072  14.689  0.2804  0.1776 -0.1152
  320DOPC   NC3 3965   8.520   5.480  13.837  0.2456  0.0549  0.0613
  320DOPC   PO4 3966   8.394   5.284  14.282  0.2372  0.0767  0.0861
  320DOPC   GL1 3967   8.753   5.048  14.167  0.1221  0.0354  0.1726
  320DOPC   GL2 3968   8.903   5.420  14.153  0.0865  0.2795  0.0195
  320DOPC   C1A 3969   8.967   4.613  14.058 -0.2110  0.1059 -0.1273
  320DOPC   D2A 3970   9.324   4.307  13.968  0.1415  0.1458 -0.1058
  320DOPC   C3A 3971   9.399   3.868  14.041 -0.1193 -0.1920  0.1784
  320DOPC   C4A 3972   9.598   3.539  14.030 -0.0135  0.1670  0.2920
  320DOPC   C1B 3973   9.340   5.579  14.093  0.0059 -0.1679 -0.0300
  320DOPC   D2B 3974   9.590   5.685  14.410 -0.0649  0.0808 -0.2154
  320DOPC   C3B 3975  10.014   5.667  14.074  0.2269  0.0052 -0.0937
  320DOPC   C4B 3976  10.454   5.795  14.038  0.0020  0.0894  0.0523
  321DOPC   NC3 3977   0.967  12.296  13.155 -0.2462  0.1647  0.3932
  321DOPC   PO4 3978   0.809  12.599  12.932 -0.2739  0.1443 -0.1211
  321DOPC   GL1 3979   0.768  12.740  13.429 -0.1391 -0.0525 -0.1591
  321DOPC   GL2 3980   0.781  13.057  13.505 -0.0791  0.0294  0.1120
  321DOPC   C1A 3981   0.998  12.691  13.893 -0.1201 -0.0032 -0.1022
  321DOPC   D2A 3982   0.849  12.525  14.265 -0.2040  0.0914 -0.3469
  321DOPC   C3A 3983   0.870  12.249  14.669  0.1504 -0.2341 -0.0448
  321DOPC   C4A 3984   0.902  11.754  14.719  0.1204  0.0278 -0.0626
  321DOPC   C1B 3985   0.776  13.136  14.025 -0.0447  0.1557 -0.1231
  321DOPC   D2B 3986   0.452  13.040  14.330  0.5182 -0.0328  0.0595
  321DOPC   C3B 3987   0.372  12.629  14.434  0.1308 -0.2210 -0.1679
  321DOPC   C4B 3988   0.369  12.525  14.852  0.0179  0.0281 -0.0970
  322DOPC   NC3 3989   1.133  11.730  12.813 -0.0541  0.0297 -0.0818
  322DOPC   PO4 3990   1.384  12.030  13.044  0.0224  0.0852 -0.1175
  322DOPC   GL1 3991   1.538  11.905  13.438 -0.1329 -0.4785  0.3008
  322DOPC   GL2 3992   1.830  11.939  13.429 -0.4037  0.1876  0.0869
  322DOPC   C1A 3993   1.415  11.687  13.849 -0.3230  0.1629 -0.3753
  322DOPC   D2A 3994   1.499  11.547  14.195 -0.1717 -0.2819  0.2636
  322DOPC   C3A 3995   1.650  11.645  14.499 -0.0655 -0.2055  0.2214
  322DOPC   C4A 3996   1.889  11.650  14.796  0.0394  0.2825 -0.1340
  322DOPC   C1B 3997   1.812  12.019  13.919  0.1451 -0.0983  0.2685
  322DOPC   D2B 3998   1.581  12.076  14.147 -0.0159  0.0022  0.3051
  322DOPC   C3B 3999   1.280  11.951  14.463  0.2714 -0.0361 -0.0462
  322DOPC   C4B 4000   1.419  11.754  14.896 -0.1273 -0.1127  0.2539
  323DOPC   NC3 4001  12.241   6.488  12.414  0.0412  0.2822 -0.0129
  323DOPC   PO4 4002  12.539   6.502  12.784  0.1150  0.1342  0.2283
  323DOPC   GL1 4003  12.676   6.595  13.175  0.2248  0.3173  0.2583
  323DOPC   GL2 4004  12.485   6.393  13.408 -0.0896  0.2222  0.2128
  323DOPC   C1A 4005  12.756   6.667  13.715 -0.2552 -0.1549  0.0303
  323DOPC   D2A 4006  12.509   6.527  14.029  0.0142  0.0406  0.0753
  323DOPC   C3A 4007  12.105   6.623  14.268 -0.0112 -0.0490  0.0644
  323DOPC   C4A 4008  11.700   6.567  14.524 -0.1348  0.3720  0.0874
  323DOPC   C1B 4009  12.585   6.036  13.659 -0.0873  0.2142  0.4234
  323DOPC   D2B 4010  12.812   5.716  13.891  0.1890  0.1686 -0.1037
  323DOPC   C3B 4011  12.640   5.588  14.308 -0.0347 -0.2448 -0.1265
  323DOPC   C4B 4012  12.443   5.713  14.648 -0.1053  0.1180 -0.0475
  324DOPC   NC3 4013   6.683  10.736  12.225  0.2767 -0.0914 -0.3251
  324DOPC   PO4 4014   6.879  10.527  12.570 -0.2240 -0.2447 -0.0373
  324DOPC   GL1 4015   7.007  10.678  13.013 -0.1653  0.2874 -0.0736
  324DOPC   GL2 4016   6.746  10.902  13.046  0.4482 -0.1313  0.1381
  324DOPC   C1A 4017   7.138  10.765  13.451  0.0156 -0.0293  0.1298
  324DOPC   D2A 4018   7.434  10.826  13.672 -0.1166  0.1179  0.0358
  324DOPC   C3A 4019   7.653  11.180  13.842 -0.1438 -0.0548  0.0378
  324DOPC   C4A 4020   7.898  11.564  13.679 -0.0494 -0.1891  0.0731
  324DOPC   C1B 4021   6.590  10.877  13.479 -0.2135 -0.0186 -0.1835
  324DOPC   D2B 4022   6.169  10.997  13.669 -0.2819 -0.2055 -0.1395
  324DOPC   C3B 4023   6.218  11.155  14.080 -0.2511  0.1744 -0.0405
  324DOPC   C4B 4024   6.652  11.122  14.426  0.3684  0.6427 -0.0817
  325DOPC   NC3 4025   2.459   6.660  12.898  0.0941  0.1871 -0.1109
  325DOPC   PO4 4026   2.484   7.152  12.895 -0.3019  0.0051 -0.1083
  325DOPC   GL1 4027   2.314   7.127  13.365 -0.4377  0.1004 -0.0746
  325DOPC   GL2 4028   2.087   7.387  13.396 -0.1187  0.2747 -0.3642
  325DOPC   C1A 4029   2.255   7.084  13.801 -0.0337  0.0634 -0.0604
  325DOPC   D2A 4030   2.381   7.396  14.111 -0.1612  0.2090  0.6372
  325DOPC   C3A 4031   2.715   7.355  14.471  0.0140 -0.1133  0.0419
  325DOPC   C4A 4032   2.863   7.472  14.802 -0.1291  0.1761  0.0938
  325DOPC   C1B 4033   1.984   7.484  13.759 -0.1889 -0.2244  0.1741
  325DOPC   D2B 4034   1.922   7.645  14.211 -0.4045 -0.3007 -0.0691
  325DOPC   C3B 4035   1.898   8.092  14.288  0.0239  0.2716 -0.0737
  325DOPC   C4B 4036   2.233   8.443  14.236 -0.1283 -0.0410  0.0263
  326DOPC   NC3 4037   8.373  11.918  12.187  0.2146  0.0797 -0.0655
  326DOPC   PO4 4038   8.095  12.042  12.392 -0.1236 -0.2406 -0.0913
  326DOPC   GL1 4039   7.832  11.891  12.792 -0.1415  0.0893  0.0815
  326DOPC   GL2 4040   7.497  12.083  12.931  0.1777  0.0365 -0.0881
  326DOPC   C1A 4041   7.805  11.928  13.283  0.2312 -0.0605  0.0593
  326DOPC   D2A 4042   7.552  11.928  13.741 -0.1618 -0.0656 -0.1024
  326DOPC   C3A 4043   7.605  12.137  14.185 -0.0885  0.1704 -0.2658
  326DOPC   C4A 4044   7.845  12.059  14.493 -0.1321  0.2867 -0.1257
  326DOPC   C1B 4045   7.307  11.705  13.159  0.0111  0.1351  0.1398
  326DOPC   D2B 4046   7.389  11.451  13.544  0.2155 -0.2806 -0.1207
  326DOPC   C3B 4047   7.653  11.225  13.365 -0.1262  0.0388 -0.1153
  326DOPC   C4B 4048   7.876  11.451  13.062  0.0792 -0.0783 -0.1478
  327DOPC   NC3 4049   4.599  12.838  12.236  0.0341 -0.2497 -0.0112
  327DOPC   PO4 4050   4.893  12.872  12.576 -0.1177  0.1944 -0.1207
  327DOPC   GL1 4051   5.094  13.070  13.064  0.0377 -0.0020  0.2362
  327DOPC   GL2 4052   5.018  13.357  13.107  0.1842  0.0402 -0.1941
  327DOPC   C1A 4053   5.052  12.887  13.525  0.0836 -0.3139 -0.0197
  327DOPC   D2A 4054   4.666  13.051  13.832  0.3636 -0.2861 -0.0081
  327DOPC   C3A 4055   4.636  13.334  14.287  0.0089 -0.0239 -0.0982
  327DOPC   C4A 4056   4.580  13.714  14.260 -0.0779 -0.0669  0.0006
  327DOPC   C1B 4057   5.082  13.510  13.577  0.2034 -0.1138 -0.1215
  327DOPC   D2B 4058   5.087  13.166  14.044 -0.4283  0.0406 -0.1793
  327DOPC   C3B 4059   5.263  12.673  13.890  0.1371 -0.1455  0.0052
  327DOPC   C4B 4060   5.285  12.324  13.585 -0.0806  0.2419  0.3277
  328DOPC   NC3 4061   7.122   0.077  11.790  0.0043 -0.0941 -0.1426
  328DOPC   PO4 4062   6.872   0.138  12.072  0.1357 -0.0792  0.0409
  328DOPC   GL1 4063   6.633   0.023  12.479 -0.0149  0.2858 -0.1704
  328DOPC   GL2 4064   6.323   0.071  12.579 -0.0906  0.0472  0.1212
  328DOPC   C1A 4065   6.759  -0.312  12.878  0.3165  0.2125 -0.0103
  328DOPC   D2A 4066   6.780  -0.572  13.082  0.1275  0.0680  0.1739
  328DOPC   C3A 4067   6.625  -0.787  13.453  0.1203  0.0527  0.1593
  328DOPC   C4A 4068   6.602  -1.181  13.714 -0.5505 -0.0687  0.2895
  328DOPC   C1B 4069   6.416  -0.010  13.012 -0.2735 -0.2000  0.2801
  328DOPC   D2B 4070   6.557  -0.220  13.416  0.0933 -0.2809  0.2528
  328DOPC   C3B 4071   6.874  -0.063  13.587  0.2353 -0.0785 -0.1548
  328DOPC   C4B 4072   7.114   0.272  13.430 -0.0282 -0.3550 -0.1130
  329DOPC   NC3 4073   5.130   4.364  12.641 -0.1665  0.3044  0.0450
  329DOPC   PO4 4074   4.802   4.694  12.500 -0.3630 -0.3277 -0.1804
  329DOPC   GL1 4075   4.649   4.342  12.687  0.1487 -0.1601  0.3126
  329DOPC   GL2 4076   4.815   4.351  13.039 -0.0472 -0.0960 -0.1186
  329DOPC   C1A 4077   4.565   3.966  12.895  0.4284  0.3105  0.2917
  329DOPC   D2A 4078   4.454   3.720  13.347  0.3868 -0.0270 -0.1420
  329DOPC   C3A 4079   4.708   3.261  13.509  0.2002  0.2831  0.0507
  329DOPC   C4A 4080   4.869   2.872  13.432  0.2883 -0.2349  0.1781
  329DOPC   C1B 4081   4.472   4.221  13.292 -0.3066 -0.0274 -0.1292
  329DOPC   D2B 4082   4.102   4.192  13.435 -0.2514  0.4109 -0.2111
  329DOPC   C3B 4083   3.875   4.305  13.780 -0.1506 -0.0147 -0.0557
  329DOPC   C4B 4084   3.706   4.478  14.113 -0.1907  0.2885 -0.1214
  330DOPC   NC3 4085   1.517   6.537  13.304 -0.1810  0.2698  0.4232
  330DOPC   PO4 4086   1.525   6.291  12.884 -0.0937  0.0261 -0.1554
  330DOPC   GL1 4087   1.455   6.054  13.271 -0.3525  0.0660  0.2392
  330DOPC   GL2 4088   1.184   6.190  13.511  0.2256  0.0690 -0.1795
  330DOPC   C1A 4089   1.624   5.766  13.497  0.1726  0.3184  0.1376
  330DOPC   D2A 4090   1.508   5.605  13.892 -0.1394 -0.4451 -0.2649
  330DOPC   C3A 4091   1.622   5.259  14.148  0.0692 -0.3643 -0.0991
  330DOPC   C4A 4092   1.756   4.888  14.335  0.3675 -0.1701  0.2945
  330DOPC   C1B 4093   1.431   6.114  13.810  0.5048 -0.0281 -0.3274
  330DOPC   D2B 4094   1.487   5.996  14.238  0.1465  0.4120  0.1591
  330DOPC   C3B 4095   1.728   5.690  14.370  0.2067 -0.0683  0.0967
  330DOPC   C4B 4096   1.653   5.293  14.668 -0.2423  0.5107  0.0611
  331DOPC   NC3 4097  10.508   2.009  12.781  0.4805 -0.0317 -0.0565
  331DOPC   PO4 4098  10.620   2.408  12.944  0.6484  0.2668 -0.2796
  331DOPC   GL1 4099  10.244   2.402  13.248 -0.0850  0.0331 -0.1898
  331DOPC   GL2 4100   9.974   2.624  13.211 -0.0528  0.1619 -0.1268
  331DOPC   C1A 4101  10.343   2.713  13.674 -0.1174  0.1410  0.3061
  331DOPC   D2A 4102  10.345   2.848  14.027 -0.1736  0.1277  0.1675
  331DOPC   C3A 4103  10.349   2.660  14.476 -0.0493  0.0881  0.0808
  331DOPC   C4A 4104  10.526   2.773  14.806 -0.1473  0.1898  0.0971
  331DOPC   C1B 4105   9.808   2.857  13.587 -0.1116 -0.2376 -0.1240
  331DOPC   D2B 4106   9.871   3.070  13.962  0.0836  0.0526  0.4592
  331DOPC   C3B 4107   9.893   2.818  14.313  0.1513 -0.0055 -0.1807
  331DOPC   C4B 4108   9.923   2.829  14.763  0.1430  0.0417  0.0875
  332DOPC   NC3 4109  12.403  10.440  12.204 -0.1696 -0.1563 -0.0928
  332DOPC   PO4 4110  12.280  10.839  12.358  0.3368 -0.2297  0.2916
  332DOPC   GL1 4111  12.377  11.043  12.838  0.0088  0.2566 -0.1774
  332DOPC   GL2 4112  12.275  11.341  13.006  0.1780  0.2840  0.1063
  332DOPC   C1A 4113  12.341  10.823  13.255 -0.0623 -0.3695 -0.2589
  332DOPC   D2A 4114  12.167  10.620  13.583 -0.2370  0.0604  0.0875
  332DOPC   C3A 4115  11.910  10.450  13.987  0.1438  0.2257 -0.3328
  332DOPC   C4A 4116  11.756  10.825  14.298 -0.3352  0.0045 -0.1294
  332DOPC   C1B 4117  11.998  11.313  13.317 -0.0946  0.0299  0.2711
  332DOPC   D2B 4118  11.712  11.355  13.520  0.0078 -0.3521  0.3412
  332DOPC   C3B 4119  11.636  10.963  13.666 -0.0901  0.1055 -0.1551
  332DOPC   C4B 4120  11.403  10.671  13.980 -0.2069 -0.1316 -0.3065
  333DOPC   NC3 4121  11.279   8.076  12.373 -0.0832  0.1046 -0.2540
  333DOPC   PO4 4122  10.841   7.853  12.382 -0.1485 -0.3161  0.1470
  333DOPC   GL1 4123  11.001   7.793  12.761  0.4903  0.2907  0.0005
  333DOPC   GL2 4124  11.268   7.925  12.892 -0.1364  0.1894 -0.0557
  333DOPC   C1A 4125  10.869   7.524  13.074  0.2675 -0.1428 -0.1307
  333DOPC   D2A 4126  10.909   7.229  13.393 -0.1629 -0.0061 -0.1787
  333DOPC   C3A 4127  10.521   7.089  13.606  0.1439 -0.1937  0.0006
  333DOPC   C4A 4128  10.092   7.092  13.675  0.0993  0.2009 -0.2365
  333DOPC   C1B 4129  11.237   7.972  13.274  0.2832 -0.0005  0.1109
  333DOPC   D2B 4130  10.982   7.991  13.678  0.0086  0.1276  0.3754
  333DOPC   C3B 4131  10.990   7.685  14.094 -0.1272 -0.1025 -0.0164
  333DOPC   C4B 4132  11.147   7.386  14.369 -0.1809 -0.0295 -0.2162
  334DOPC   NC3 4133   6.309  10.328  16.784 -0.0563  0.1345  0.1442
  334DOPC   PO4 4134   6.335   9.963  16.354  0.0809 -0.0088 -0.0664
  334DOPC   GL1 4135   6.465  10.039  15.902 -0.1269  0.2891 -0.1544
  334DOPC   GL2 4136   6.192  10.163  15.807  0.2218  0.0143 -0.1806
  334DOPC   C1A 4137   6.749  10.342  15.555 -0.0389 -0.2095 -0.1094
  334DOPC   D2A 4138   6.953  10.691  15.343 -0.4877  0.0107 -0.1495
  334DOPC   C3A 4139   6.812  10.873  14.869  0.0098 -0.1550  0.1220
  334DOPC   C4A 4140   6.947  10.712  14.484 -0.1416  0.0644  0.2613
  334DOPC   C1B 4141   5.904  10.133  15.480  0.1472 -0.2355 -0.2945
  334DOPC   D2B 4142   5.435  10.002  15.284 -0.1839  0.0868  0.0752
  334DOPC   C3B 4143   5.491   9.852  14.869  0.0065 -0.2636 -0.0470
  334DOPC   C4B 4144   5.277   9.557  14.722  0.0307 -0.0295 -0.0877
  335DOPC   NC3 4145   0.669   6.417  13.352  0.0046 -0.1427  0.2439
  335DOPC   PO4 4146   0.315   6.274  13.155 -0.2505  0.3507  0.0098
  335DOPC   GL1 4147   0.193   6.128  13.503  0.2152  0.2105 -0.1828
  335DOPC   GL2 4148   0.312   6.395  13.731  0.3153 -0.4127  0.1518
  335DOPC   C1A 4149   0.084   5.727  13.771 -0.0362 -0.0528  0.1895
  335DOPC   D2A 4150   0.359   5.442  13.999 -0.2816  0.1636 -0.0266
  335DOPC   C3A 4151   0.761   5.485  14.257  0.1471 -0.1135 -0.0304
  335DOPC   C4A 4152   1.159   5.630  14.388 -0.1284 -0.1157 -0.1546
  335DOPC   C1B 4153   0.414   6.495  14.140 -0.4360 -0.4117 -0.2900
  335DOPC   D2B 4154   0.284   6.709  14.461 -0.0258 -0.3474  0.0563
  335DOPC   C3B 4155  -0.025   6.529  14.655 -0.1288 -0.1692 -0.1073
  335DOPC   C4B 4156  -0.426   6.241  14.887 -0.2233  0.2288 -0.3222
  336DOPC   NC3 4157  12.139   8.062  12.654  0.1108  0.2218 -0.0311
  336DOPC   PO4 4158  12.232   8.343  12.964 -0.1890  0.1012 -0.0557
  336DOPC   GL1 4159  12.021   8.678  13.043 -0.1009  0.2554  0.1466
  336DOPC   GL2 4160  11.873   8.850  12.818 -0.1626 -0.0051 -0.0831
  336DOPC   C1A 4161  11.876   8.838  13.498  0.0959  0.1132  0.0224
  336DOPC   D2A 4162  12.056   8.640  13.915  0.0120 -0.1044  0.0439
  336DOPC   C3A 4163  12.483   8.478  14.112 -0.2739 -0.0090  0.1273
  336DOPC   C4A 4164  12.788   8.488  14.375 -0.3904 -0.4421 -0.0077
  336DOPC   C1B 4165  11.494   8.836  13.079  0.1144  0.0731  0.1903
  336DOPC   D2B 4166  11.238   9.231  13.019  0.1790 -0.2388 -0.4254
  336DOPC   C3B 4167  11.262   9.641  13.021 -0.1724 -0.0642  0.2494
  336DOPC   C4B 4168  11.425   9.939  13.270  0.0687 -0.2430 -0.1492
  337DOPC   NC3 4169   0.994   2.026  12.102  0.1076  0.1380 -0.0475
  337DOPC   PO4 4170   0.956   2.015  12.548 -0.0690 -0.2024  0.0349
  337DOPC   GL1 4171   0.888   2.091  13.031  0.0242  0.2207 -0.2138
  337DOPC   GL2 4172   1.110   2.343  13.211 -0.2040  0.0784 -0.0193
  337DOPC   C1A 4173   0.747   1.851  13.422  0.3851 -0.2235  0.0873
  337DOPC   D2A 4174   0.566   2.011  13.765 -0.0121  0.2135  0.1491
  337DOPC   C3A 4175   0.734   1.932  14.088 -0.2685 -0.0028 -0.1368
  337DOPC   C4A 4176   1.225   1.921  14.075  0.3060 -0.0499  0.1430
  337DOPC   C1B 4177   1.298   2.594  13.481 -0.0915 -0.2098  0.2938
  337DOPC   D2B 4178   1.625   2.807  13.649 -0.0147  0.0267  0.3122
  337DOPC   C3B 4179   1.637   3.227  13.498 -0.0258  0.1214  0.1162
  337DOPC   C4B 4180   1.805   3.524  13.203  0.4286 -0.0178  0.0574
  338DOPC   NC3 4181   3.415   1.316  12.328 -0.2527 -0.3865 -0.0364
  338DOPC   PO4 4182   2.996   1.534  12.552  0.2560 -0.1531 -0.0041
  338DOPC   GL1 4183   2.894   1.442  13.061  0.0845  0.1895 -0.1259
  338DOPC   GL2 4184   2.503   1.299  13.157 -0.0259 -0.0722  0.1961
  338DOPC   C1A 4185   2.870   1.696  13.348 -0.0491  0.1294  0.0777
  338DOPC   D2A 4186   3.041   2.141  13.311 -0.0297 -0.0079  0.0781
  338DOPC   C3A 4187   3.156   2.364  13.666  0.2567 -0.1772 -0.0000
  338DOPC   C4A 4188   2.962   2.694  13.816 -0.1022  0.3376 -0.4882
  338DOPC   C1B 4189   2.828   1.145  13.535 -0.2194  0.0465 -0.3836
  338DOPC   D2B 4190   2.809   1.170  13.972  0.0655  0.2677 -0.1228
  338DOPC   C3B 4191   3.046   1.518  14.258  0.1003  0.2179 -0.2161
  338DOPC   C4B 4192   2.937   1.949  14.503  0.0966 -0.3307 -0.3623
  339DOPC   NC3 4193   5.873   7.459  14.691  0.0577  0.0576 -0.2917
  339DOPC   PO4 4194   5.877   7.860  14.710  0.5075  0.2209  0.0430
  339DOPC   GL1 4195   5.569   8.069  14.593  0.1825 -0.0162  0.2260
  339DOPC   GL2 4196   5.322   7.903  14.418  0.0283 -0.1020  0.2602
  339DOPC   C1A 4197   5.609   8.487  14.590 -0.1079  0.0000 -0.2091
  339DOPC   D2A 4198   5.421   8.932  14.549 -0.0317  0.3733 -0.0510
  339DOPC   C3A 4199   5.139   9.108  14.819  0.1442  0.1272  0.3175
  339DOPC   C4A 4200   4.955   8.946  15.204 -0.0508  0.1593  0.2561
  339DOPC   C1B 4201   4.994   7.472  14.389 -0.1730 -0.1802 -0.1009
  339DOPC   D2B 4202   4.683   7.149  14.433 -0.0713  0.1761  0.0361
  339DOPC   C3B 4203   4.553   6.865  14.053 -0.0227 -0.0731  0.1017
  339DOPC   C4B 4204   4.154   6.764  13.851 -0.4469  0.3256  0.1081
  340DOPC   NC3 4205   1.471   1.824  12.468 -0.0424  0.1326  0.0141
  340DOPC   PO4 4206   1.749   1.552  12.389 -0.1005  0.0788 -0.2489
  340DOPC   GL1 4207   1.636   1.617  12.910 -0.0086  0.4750  0.4304
  340DOPC   GL2 4208   1.345   1.586  12.923  0.1008  0.1371  0.2150
  340DOPC   C1A 4209   1.514   1.527  13.418 -0.0679 -0.0390 -0.2809
  340DOPC   D2A 4210   1.698   1.583  13.822 -0.0562 -0.2559  0.1770
  340DOPC   C3A 4211   1.959   1.473  14.189 -0.0946  0.1411 -0.0092
  340DOPC   C4A 4212   2.092   1.380  14.678 -0.3122  0.1050  0.0938
  340DOPC   C1B 4213   1.236   1.879  13.223 -0.3368 -0.0448 -0.1025
  340DOPC   D2B 4214   1.593   2.309  13.249 -0.4324  0.0477  0.3280
  340DOPC   C3B 4215   2.065   2.449  13.226 -0.3048 -0.2714 -0.2325
  340DOPC   C4B 4216   2.315   2.632  12.920 -0.0914 -0.3840 -0.0061
  341DOPC   NC3 4217   0.727   1.073  12.293  0.2038  0.1307  0.1018
  341DOPC   PO4 4218   0.864   1.054  12.686  0.1669 -0.2176 -0.1976
  341DOPC   GL1 4219   0.859   1.415  12.882  0.2977  0.6159 -0.0190
  341DOPC   GL2 4220   0.692   1.685  12.862 -0.1197  0.0456 -0.0309
  341DOPC   C1A 4221   1.014   1.436  13.289  0.2164  0.2235 -0.5383
  341DOPC   D2A 4222   1.129   1.679  13.655 -0.2005  0.1987 -0.1062
  341DOPC   C3A 4223   0.944   1.518  13.971 -0.1612 -0.2408 -0.1486
  341DOPC   C4A 4224   0.673   1.443  14.392  0.1517  0.0709  0.0151
  341DOPC   C1B 4225   0.354   1.853  13.173 -0.0531  0.0430 -0.0465
  341DOPC   D2B 4226   0.134   2.296  13.174  0.1352 -0.0581 -0.0376
  341DOPC   C3B 4227  -0.124   2.406  13.491 -0.1974  0.2226 -0.1628
  341DOPC   C4B 4228  -0.288   2.720  13.737  0.0217  0.1573 -0.0803
  342DOPC   NC3 4229   7.048   8.922  13.326  0.0642 -0.2266 -0.1091
  342DOPC   PO4 4230   7.403   8.681  13.512 -0.1094 -0.0490  0.1338
  342DOPC   GL1 4231   7.730   8.797  13.826  0.0445 -0.1414  0.1917
  342DOPC   GL2 4232   8.042   8.912  13.883  0.0193 -0.3320 -0.1248
  342DOPC   C1A 4233   7.692   8.904  14.212 -0.0989  0.0569  0.1058
  342DOPC   D2A 4234   7.327   9.150  14.298 -0.1030 -0.5110  0.2175
  342DOPC   C3A 4235   7.194   9.465  14.355 -0.0406  0.0548  0.2399
  342DOPC   C4A 4236   6.959   9.778  14.134  0.0948 -0.0839  0.2237
  342DOPC   C1B 4237   8.255   8.743  14.150  0.2160  0.0494 -0.0295
  342DOPC   D2B 4238   8.488   8.589  14.507  0.0819  0.2847 -0.0182
  342DOPC   C3B 4239   8.559   8.782  14.846 -0.1235 -0.0465  0.1460
  342DOPC   C4B 4240   8.504   9.229  15.083 -0.1864 -0.1283  0.1408
  343DOPC   NC3 4241  10.648   0.818  13.035 -0.2112 -0.2028 -0.0049
  343DOPC   PO4 4242  10.358   0.495  13.009 -0.0161 -0.0530  0.0744
  343DOPC   GL1 4243  10.415   0.423  13.380 -0.0667 -0.0339  0.0215
  343DOPC   GL2 4244  10.674   0.511  13.446 -0.0672 -0.2702  0.0176
  343DOPC   C1A 4245  10.433   0.179  13.784 -0.0079  0.3350  0.1555
  343DOPC   D2A 4246  10.133   0.062  14.125 -0.2367 -0.3376  0.0739
  343DOPC   C3A 4247   9.632   0.112  14.022  0.1536  0.1317  0.1312
  343DOPC   C4A 4248   9.283  -0.142  13.948 -0.1419  0.1236 -0.0113
  343DOPC   C1B 4249  10.926   0.283  13.601  0.2343  0.0079 -0.0399
  343DOPC   D2B 4250  10.985   0.151  13.955 -0.2463 -0.0717  0.0853
  343DOPC   C3B 4251  10.888   0.373  14.339  0.5238 -0.0753  0.0223
  343DOPC   C4B 4252  11.023   0.535  14.817  0.2118 -0.0796  0.1900
  344DOPC   NC3 4253  12.136   0.355  12.838 -0.2382  0.2491 -0.0306
  344DOPC   PO4 4254  11.837   0.690  12.873 -0.0302  0.2467  0.0680
  344DOPC   GL1 4255  11.954   0.907  13.300 -0.0262 -0.3135  0.0128
  344DOPC   GL2 4256  11.866   1.072  13.534  0.2514 -0.0350 -0.3518
  344DOPC   C1A 4257  12.215   0.772  13.653  0.2367 -0.1302  0.3067
  344DOPC   D2A 4258  12.350   0.576  13.934 -0.0376  0.3760  0.1464
  344DOPC   C3A 4259  12.791   0.614  14.001  0.0080  0.1754  0.0210
  344DOPC   C4A 4260  13.173   0.398  14.275 -0.1821  0.3237  0.0138
  344DOPC   C1B 4261  11.527   1.258  13.544 -0.0344 -0.2863 -0.3105
  344DOPC   D2B 4262  11.088   1.287  13.734 -0.0741 -0.0726 -0.0334
  344DOPC   C3B 4263  10.649   1.270  14.005  0.0872 -0.0498  0.0296
  344DOPC   C4B 4264  10.541   1.177  14.429 -0.3821 -0.1371 -0.0824
  345DOPC   NC3 4265   1.033   4.970  12.742 -0.0690 -0.3123  0.1718
  345DOPC   PO4 4266   1.320   5.285  12.784  0.1882 -0.0481 -0.0996
  345DOPC   GL1 4267   1.408   5.403  13.228 -0.2413 -0.1398 -0.1540
  345DOPC   GL2 4268   1.172   5.495  13.544 -0.1148 -0.1003  0.0728
  345DOPC   C1A 4269   1.692   5.284  13.575 -0.0383 -0.0032 -0.1421
  345DOPC   D2A 4270   1.958   4.909  13.763 -0.1985  0.0811  0.2077
  345DOPC   C3A 4271   2.338   4.919  13.919 -0.2435 -0.3004  0.1471
  345DOPC   C4A 4272   2.675   5.119  13.963 -0.0236  0.0384  0.2816
  345DOPC   C1B 4273   1.041   5.816  13.913  0.1489  0.1901 -0.2455
  345DOPC   D2B 4274   0.939   6.102  14.279 -0.0926 -0.3152 -0.1583
  345DOPC   C3B 4275   1.167   6.365  14.352 -0.1727  0.2129  0.4328
  345DOPC   C4B 4276   1.326   6.822  14.288  0.1419 -0.0761  0.2271
  346DOPC   NC3 4277  10.639  11.873  11.773 -0.1530  0.0987  0.1460
  346DOPC   PO4 4278  10.524  12.193  12.039 -0.2540 -0.1044 -0.0223
  346DOPC   GL1 4279  10.559  11.956  12.427 -0.0788  0.1482  0.0086
  346DOPC   GL2 4280  10.765  11.667  12.346  0.0492  0.0111 -0.1694
  346DOPC   C1A 4281  10.538  11.808  12.774  0.0422 -0.1371 -0.3590
  346DOPC   D2A 4282  10.648  11.932  13.208  0.1531  0.1122  0.0022
  346DOPC   C3A 4283  11.070  11.653  13.234 -0.2661 -0.0769 -0.1510
  346DOPC   C4A 4284  11.407  11.543  13.149 -0.1186 -0.0691 -0.1329
  346DOPC   C1B 4285  11.012  11.534  12.617 -0.0252  0.3009  0.0122
  346DOPC   D2B 4286  11.099  11.244  12.883  0.2667  0.1806 -0.0015
  346DOPC   C3B 4287  11.532  11.054  13.036 -0.1764  0.3606 -0.2561
  346DOPC   C4B 4288  11.837  10.748  13.189 -0.2523  0.2081  0.1250
  347DOPC   NC3 4289   4.791   1.663  12.664 -0.1089 -0.0307  0.0790
  347DOPC   PO4 4290   4.836   1.250  12.659  0.0577  0.0363  0.4929
  347DOPC   GL1 4291   4.618   1.227  12.981 -0.1689  0.0450  0.2102
  347DOPC   GL2 4292   4.308   1.158  12.938 -0.2115  0.4213  0.0224
  347DOPC   C1A 4293   4.611   1.175  13.393 -0.2778  0.0527 -0.2234
  347DOPC   D2A 4294   4.970   1.127  13.727 -0.0546 -0.2061  0.0218
  347DOPC   C3A 4295   5.241   1.228  13.952  0.3075  0.2022 -0.0297
  347DOPC   C4A 4296   5.540   0.882  14.141  0.2573 -0.1526 -0.0997
  347DOPC   C1B 4297   4.142   1.439  13.224  0.1368 -0.0693  0.2172
  347DOPC   D2B 4298   3.886   1.776  13.476  0.2804  0.2323  0.2054
  347DOPC   C3B 4299   4.046   2.229  13.530  0.0149 -0.0288  0.1038
  347DOPC   C4B 4300   3.951   2.604  13.338  0.1631 -0.1359  0.0454
  348DOPC   NC3 4301   2.894   1.062  12.711  0.3286  0.1170  0.0428
  348DOPC   PO4 4302   3.290   0.886  12.572  0.3140 -0.2259  0.2436
  348DOPC   GL1 4303   3.314   0.949  12.952  0.0984  0.2915  0.2049
  348DOPC   GL2 4304   3.375   1.374  12.921  0.0574 -0.0546  0.0822
  348DOPC   C1A 4305   3.151   0.771  13.369 -0.0795 -0.1754 -0.0466
  348DOPC   D2A 4306   2.850   0.637  13.674  0.0095 -0.1274  0.0139
  348DOPC   C3A 4307   2.947   0.567  14.132  0.4954 -0.0176  0.1602
  348DOPC   C4A 4308   3.117   0.564  14.550  0.0626 -0.1007  0.1673
  348DOPC   C1B 4309   3.306   1.416  13.378  0.1207 -0.3286 -0.0108
  348DOPC   D2B 4310   3.119   1.497  13.744 -0.4565  0.1375 -0.2288
  348DOPC   C3B 4311   3.503   1.521  13.951  0.0521 -0.0314 -0.1248
  348DOPC   C4B 4312   3.488   1.777  14.302  0.1508  0.1288 -0.0426
  349DOPC   NC3 4313  12.115   4.058  12.320  0.0580  0.3591  0.0243
  349DOPC   PO4 4314  12.050   3.707  12.474  0.2846  0.1105 -0.2436
  349DOPC   GL1 4315  11.823   3.927  12.895 -0.1536  0.0749 -0.1899
  349DOPC   GL2 4316  11.643   3.944  13.143  0.2028  0.1007  0.0502
  349DOPC   C1A 4317  12.060   4.244  13.204 -0.0250 -0.0710  0.0190
  349DOPC   D2A 4318  12.174   4.310  13.606 -0.1202  0.0869 -0.1612
  349DOPC   C3A 4319  11.922   4.442  13.997 -0.2265 -0.2405  0.1697
  349DOPC   C4A 4320  11.535   4.261  14.315  0.2018  0.0243  0.3596
  349DOPC   C1B 4321  11.965   3.817  13.402 -0.1338 -0.1098  0.1768
  349DOPC   D2B 4322  12.186   3.828  13.852  0.0654 -0.1792 -0.4337
  349DOPC   C3B 4323  12.010   3.930  14.334  0.0541 -0.1108 -0.2483
  349DOPC   C4B 4324  11.861   3.872  14.738  0.0536  0.3614 -0.1825
  350DOPC   NC3 4325   9.082   3.169  12.530  0.2933  0.1859  0.1256
  350DOPC   PO4 4326   9.419   2.954  12.689  0.0959 -0.2112 -0.0032
  350DOPC   GL1 4327   9.376   2.826  13.153 -0.1450 -0.0052  0.1158
  350DOPC   GL2 4328   9.097   2.567  13.206 -0.0997 -0.1500  0.2510
  350DOPC   C1A 4329   9.403   3.159  13.438 -0.5102  0.0724  0.0295
  350DOPC   D2A 4330   9.275   3.162  13.868 -0.0184  0.1893 -0.1258
  350DOPC   C3A 4331   9.020   2.993  14.202  0.0711 -0.1419  0.1030
  350DOPC   C4A 4332   9.024   2.628  14.457  0.2108  0.0768 -0.0729
  350DOPC   C1B 4333   9.385   2.430  13.538 -0.0637  0.0089  0.0499
  350DOPC   D2B 4334   9.832   2.324  13.621  0.1439 -0.1642  0.1725
  350DOPC   C3B 4335  10.004   2.441  14.039 -0.0623  0.0178 -0.1320
  350DOPC   C4B 4336   9.935   2.302  14.477 -0.2567 -0.0749  0.1025
  351DOPC   NC3 4337   9.273   3.958  12.403 -0.0288 -0.2660 -0.0006
  351DOPC   PO4 4338   9.197   4.256  12.621 -0.0976  0.0230 -0.3516
  351DOPC   GL1 4339   9.462   4.153  13.078 -0.1793 -0.0096 -0.2079
  351DOPC   GL2 4340   9.420   3.814  13.097 -0.1790 -0.2028 -0.0423
  351DOPC   C1A 4341   9.741   4.116  13.432  0.1927 -0.1143  0.0388
  351DOPC   D2A 4342   9.833   4.353  13.897 -0.0238  0.0559  0.1755
  351DOPC   C3A 4343   9.652   4.163  14.308 -0.1334 -0.2242 -0.0860
  351DOPC   C4A 4344   9.553   3.797  14.542  0.3542  0.0680 -0.0089
  351DOPC   C1B 4345   9.378   3.759  13.539  0.0659 -0.0905 -0.1483
  351DOPC   D2B 4346   9.081   3.612  13.783  0.0871 -0.1993  0.2126
  351DOPC   C3B 4347   8.893   3.406  13.586  0.1038  0.0617  0.3340
  351DOPC   C4B 4348   8.881   3.490  13.211 -0.0884 -0.1935  0.0781
  352DOPC   NC3 4349  12.039   9.653  12.109  0.2011  0.2937  0.0884
  352DOPC   PO4 4350  11.992   9.223  12.448 -0.2299 -0.0412  0.0211
  352DOPC   GL1 4351  11.936   9.505  12.703  0.1321  0.0270 -0.2837
  352DOPC   GL2 4352  12.279   9.650  12.819  0.0531 -0.2285 -0.0467
  352DOPC   C1A 4353  11.831   9.918  12.855  0.2326 -0.2632  0.1520
  352DOPC   D2A 4354  11.709  10.286  13.100  0.2724 -0.0020  0.1501
  352DOPC   C3A 4355  11.946  10.142  13.546 -0.0307  0.3078  0.1265
  352DOPC   C4A 4356  12.148   9.815  13.912 -0.3722  0.0829 -0.2292
  352DOPC   C1B 4357  12.083   9.638  13.335 -0.0981 -0.0209  0.0003
  352DOPC   D2B 4358  11.714   9.607  13.623  0.1586  0.1246  0.1564
  352DOPC   C3B 4359  11.252   9.762  13.727 -0.0446  0.2414  0.0499
  352DOPC   C4B 4360  11.039  10.093  14.063  0.1802  0.0340  0.2325
  353DOPC   NC3 4361   2.157  12.823  12.673 -0.0873  0.0216  0.2447
  353DOPC   PO4 4362   1.915  13.242  12.727  0.0637 -0.3180 -0.1386
  353DOPC   GL1 4363   2.041  13.316  13.174  0.1810  0.1206 -0.2237
  353DOPC   GL2 4364   2.407  13.504  13.195 -0.2638 -0.1837  0.1372
  353DOPC   C1A 4365   1.976  13.223  13.520 -0.0910  0.2024  0.1903
  353DOPC   D2A 4366   1.694  12.977  13.889  0.1178  0.1312  0.3713
  353DOPC   C3A 4367   1.722  13.034  14.385  0.2495 -0.0247 -0.4490
  353DOPC   C4A 4368   1.638  13.473  14.709  0.1113  0.1099 -0.2743
  353DOPC   C1B 4369   2.444  13.578  13.631  0.2275 -0.0897  0.1141
  353DOPC   D2B 4370   2.686  13.520  13.960  0.0231  0.1191 -0.0887
  353DOPC   C3B 4371   2.710  12.990  14.086 -0.0402 -0.2453  0.0230
  353DOPC   C4B 4372   2.608  12.577  13.850 -0.1792  0.2218  0.1940
  354DOPC   NC3 4373   1.989   6.064  12.722 -0.2876  0.1025  0.4806
  354DOPC   PO4 4374   2.000   6.506  12.950  0.0276  0.3824  0.3647
  354DOPC   GL1 4375   1.942   6.180  13.220 -0.0044 -0.1023 -0.1744
  354DOPC   GL2 4376   1.865   6.250  13.543 -0.4303 -0.3068  0.3196
  354DOPC   C1A 4377   2.111   5.768  13.387  0.0477 -0.1496  0.0981
  354DOPC   D2A 4378   1.977   5.371  13.147 -0.1223  0.2612 -0.0478
  354DOPC   C3A 4379   1.770   4.923  13.234  0.2807  0.1475 -0.0715
  354DOPC   C4A 4380   1.810   4.594  13.433  0.0297  0.1382 -0.1203
  354DOPC   C1B 4381   1.969   6.023  13.828 -0.0227 -0.0341  0.2338
  354DOPC   D2B 4382   2.218   5.953  14.213 -0.0306 -0.1387  0.0374
  354DOPC   C3B 4383   2.403   5.600  14.313  0.2075  0.2295 -0.3617
  354DOPC   C4B 4384   2.072   5.242  14.383  0.2198 -0.0448 -0.0667
  355DOPC   NC3 4385   6.015   7.885  13.054 -0.0519  0.0900 -0.3360
  355DOPC   PO4 4386   5.654   7.860  13.381  0.0071  0.0035  0.0257
  355DOPC   GL1 4387   5.494   7.948  13.846  0.2735 -0.3816  0.1315
  355DOPC   GL2 4388   5.534   8.267  14.101 -0.0401 -0.0123  0.2447
  355DOPC   C1A 4389   5.155   7.688  14.010 -0.0116  0.0437  0.1420
  355DOPC   D2A 4390   4.819   7.302  13.914  0.1535 -0.2803 -0.1861
  355DOPC   C3A 4391   4.576   7.349  13.566 -0.1526 -0.1030 -0.4661
  355DOPC   C4A 4392   4.534   7.767  13.410  0.3559  0.2912  0.2242
  355DOPC   C1B 4393   5.685   8.713  14.138  0.1347  0.0729 -0.0501
  355DOPC   D2B 4394   5.493   9.125  13.997 -0.1347 -0.2686 -0.0889
  355DOPC   C3B 4395   5.159   9.267  14.318  0.0262 -0.0516 -0.1093
  355DOPC   C4B 4396   4.927   9.565  14.342 -0.1552  0.0663 -0.1841
  356DOPC   NC3 4397  11.399   0.907  12.669 -0.0948 -0.1293  0.0260
  356DOPC   PO4 4398  10.961   0.533  12.759 -0.1316 -0.4549  0.0973
  356DOPC   GL1 4399  11.150   0.453  13.181 -0.0460  0.4059 -0.1936
  356DOPC   GL2 4400  11.470   0.448  13.049  0.0687 -0.0728 -0.2345
  356DOPC   C1A 4401  11.389   0.116  13.463  0.1142  0.0343 -0.1361
  356DOPC   D2A 4402  11.545  -0.222  13.782  0.3586 -0.0291 -0.4913
  356DOPC   C3A 4403  11.694  -0.114  14.181 -0.4105  0.1781 -0.5444
  356DOPC   C4A 4404  11.691  -0.291  14.572 -0.1484  0.1202 -0.1017
  356DOPC   C1B 4405  11.367   0.636  13.539 -0.0743 -0.0269 -0.0479
  356DOPC   D2B 4406  11.408   0.859  13.903 -0.0172  0.0554 -0.0624
  356DOPC   C3B 4407  11.781   0.761  14.078 -0.3446 -0.2178 -0.1556
  356DOPC   C4B 4408  12.015   0.459  14.330 -0.2019  0.0122  0.2158
  357DOPC   NC3 4409  10.958   8.971  12.475 -0.2257 -0.3535 -0.0492
  357DOPC   PO4 4410  11.225   8.620  12.407 -0.0829 -0.2100 -0.1699
  357DOPC   GL1 4411  11.067   8.676  12.847  0.0068 -0.1934 -0.2323
  357DOPC   GL2 4412  10.831   8.801  13.015  0.4334 -0.0224  0.1864
  357DOPC   C1A 4413  11.042   8.391  13.129  0.3000 -0.0866  0.0908
  357DOPC   D2A 4414  10.755   8.039  13.190 -0.3180 -0.0351  0.0002
  357DOPC   C3A 4415  10.434   8.092  13.556  0.0651 -0.2478 -0.0429
  357DOPC   C4A 4416  10.083   7.885  13.661  0.0025  0.2340 -0.2624
  357DOPC   C1B 4417  10.566   8.521  13.365  0.0200  0.1816 -0.0645
  357DOPC   D2B 4418  10.596   8.423  13.863  0.0800 -0.0815 -0.0975
  357DOPC   C3B 4419  10.764   8.662  14.232  0.1928 -0.0738  0.1368
  357DOPC   C4B 4420  10.623   8.911  14.595  0.1389  0.0162  0.2176
  358DOPC   NC3 4421   3.394   0.400  12.529 -0.1690  0.2138 -0.4114
  358DOPC   PO4 4422   3.657   0.541  12.712  0.0057  0.2538 -0.0102
  358DOPC   GL1 4423   3.791   0.708  13.056 -0.0658 -0.2830 -0.1301
  358DOPC   GL2 4424   3.742   1.076  13.145 -0.1599  0.3899 -0.1874
  358DOPC   C1A 4425   3.792   0.655  13.466 -0.0817  0.0405 -0.1326
  358DOPC   D2A 4426   3.805   0.574  13.888  0.0618 -0.0842  0.2858
  358DOPC   C3A 4427   4.001   0.288  14.249  0.0304 -0.0585 -0.0510
  358DOPC   C4A 4428   4.005   0.288  14.723 -0.3246  0.0777 -0.1973
  358DOPC   C1B 4429   3.674   1.181  13.637 -0.1257 -0.0644  0.0639
  358DOPC   D2B 4430   3.797   1.101  14.068 -0.0511 -0.0273  0.0986
  358DOPC   C3B 4431   3.647   0.688  14.320 -0.1402  0.0787  0.1230
  358DOPC   C4B 4432   3.557   0.810  14.715  0.0358  0.0223 -0.2364
  359DOPC   NC3 4433   5.250   6.483  12.844  0.1142  0.0238 -0.0540
  359DOPC   PO4 4434   4.985   6.037  12.880 -0.1571  0.1168 -0.0116
  359DOPC   GL1 4435   4.741   5.639  12.898 -0.0161 -0.2600  0.2410
  359DOPC   GL2 4436   4.563   5.662  13.150 -0.3570 -0.1821 -0.1165
  359DOPC   C1A 4437   4.436   5.293  12.862 -0.0042  0.0926 -0.4760
  359DOPC   D2A 4438   4.121   5.096  13.042  0.0103  0.1139  0.0697
  359DOPC   C3A 4439   3.671   4.939  13.189  0.3131  0.2949 -0.1305
  359DOPC   C4A 4440   3.256   4.832  13.210  0.1265  0.1596 -0.3668
  359DOPC   C1B 4441   4.489   5.330  13.385 -0.0008  0.0659  0.0021
  359DOPC   D2B 4442   4.495   5.028  13.739  0.0254 -0.0861 -0.0387
  359DOPC   C3B 4443   4.487   5.003  14.215  0.0672 -0.1486  0.0570
  359DOPC   C4B 4444   4.366   4.871  14.601  0.0406 -0.1160  0.2324
  360DOPC   NC3 4445   7.354  11.591  12.024 -0.1003  0.0244  0.3067
  360DOPC   PO4 4446   7.537  11.502  12.481 -0.1195 -0.1111  0.1490
  360DOPC   GL1 4447   7.596  11.218  12.699  0.2556 -0.2299  0.1260
  360DOPC   GL2 4448   7.367  11.066  12.761 -0.0891 -0.0642  0.0153
  360DOPC   C1A 4449   7.812  10.952  12.969 -0.0550  0.1407 -0.0043
  360DOPC   D2A 4450   8.037  10.840  13.220 -0.3075 -0.1660  0.0890
  360DOPC   C3A 4451   8.095  11.140  13.544 -0.1251  0.3401  0.1151
  360DOPC   C4A 4452   8.130  11.213  14.085  0.2498 -0.0146 -0.0123
  360DOPC   C1B 4453   7.112  11.205  13.172 -0.3782 -0.2877 -0.0889
  360DOPC   D2B 4454   6.922  11.207  13.602 -0.4569  0.2217 -0.0800
  360DOPC   C3B 4455   7.157  11.128  13.950  0.0949  0.0223 -0.0152
  360DOPC   C4B 4456   7.365  11.542  14.093  0.0577 -0.1789 -0.0599
  361DOPC   NC3 4457   9.934   0.346  12.858  0.1544  0.1082 -0.1661
  361DOPC   PO4 4458   9.398   0.369  12.929 -0.3572  0.2422 -0.2366
  361DOPC   GL1 4459   9.352   0.358  13.313  0.1903  0.2474 -0.1842
  361DOPC   GL2 4460   9.391   0.023  13.480 -0.0639  0.2358 -0.0338
  361DOPC   C1A 4461   9.557   0.688  13.600  0.2938  0.1388 -0.0444
  361DOPC   D2A 4462   9.887   0.993  13.881 -0.0281 -0.0742 -0.0402
  361DOPC   C3A 4463  10.097   0.945  14.314 -0.0295 -0.1262  0.5540
  361DOPC   C4A 4464  10.157   1.098  14.804  0.0415  0.1265  0.0236
  361DOPC   C1B 4465   9.153  -0.354  13.430  0.3682 -0.3114  0.1547
  361DOPC   D2B 4466   8.982  -0.646  13.737  0.0326  0.0450  0.0836
  361DOPC   C3B 4467   8.875  -0.847  14.109  0.0793 -0.0824  0.5144
  361DOPC   C4B 4468   8.833  -0.938  14.534  0.2988  0.4007  0.1806
  362DOPC   NC3 4469   1.303  12.608  12.966 -0.1213  0.1249 -0.5132
  362DOPC   PO4 4470   1.634  12.488  12.735 -0.2389 -0.0052 -0.2606
  362DOPC   GL1 4471   1.780  12.433  13.179 -0.0429  0.0680 -0.0380
  362DOPC   GL2 4472   2.181  12.446  13.172  0.1390 -0.0301 -0.2277
  362DOPC   C1A 4473   1.679  12.510  13.673 -0.3947  0.2605  0.0484
  362DOPC   D2A 4474   1.777  12.562  14.120 -0.1758 -0.1988  0.1896
  362DOPC   C3A 4475   2.164  12.325  14.181 -0.0225 -0.0784 -0.0799
  362DOPC   C4A 4476   2.471  11.974  14.057 -0.2551 -0.1029 -0.1106
  362DOPC   C1B 4477   2.726  12.546  13.313 -0.1872 -0.0293  0.2330
  362DOPC   D2B 4478   3.099  12.707  13.607  0.0958  0.2804 -0.1246
  362DOPC   C3B 4479   3.080  12.502  14.041  0.1900 -0.2302  0.0522
  362DOPC   C4B 4480   3.038  12.652  14.470 -0.2820  0.1366  0.0681
  363DOPC   NC3 4481   7.318  10.198  16.251  0.5635  0.2775  0.2069
  363DOPC   PO4 4482   7.448   9.789  16.067 -0.1427 -0.0202 -0.5163
  363DOPC   GL1 4483   7.378  10.079  15.726  0.0294  0.0434 -0.1372
  363DOPC   GL2 4484   7.360   9.733  15.528 -0.1371  0.1714 -0.2891
  363DOPC   C1A 4485   7.443  10.192  15.296 -0.2312  0.1222  0.0254
  363DOPC   D2A 4486   7.516  10.092  15.003  0.0027  0.3889  0.3534
  363DOPC   C3A 4487   7.938  10.196  14.745  0.0680 -0.0700 -0.0356
  363DOPC   C4A 4488   8.296  10.543  14.669  0.3360 -0.0288  0.1470
  363DOPC   C1B 4489   7.023   9.937  15.320  0.2820 -0.2432  0.0584
  363DOPC   D2B 4490   6.763  10.055  15.058  0.1685 -0.0127 -0.1330
  363DOPC   C3B 4491   6.859  10.317  14.795 -0.1792 -0.0006  0.2104
  363DOPC   C4B 4492   7.182  10.495  14.955 -0.4009 -0.1551  0.0625
  364DOPC   NC3 4493   4.083   3.960  12.024 -0.3049  0.3601  0.0505
  364DOPC   PO4 4494   3.960   4.256  12.327  0.2112  0.1130  0.1136
  364DOPC   GL1 4495   3.903   4.130  12.773 -0.0490 -0.0770  0.0268
  364DOPC   GL2 4496   4.125   4.266  12.911 -0.4203 -0.1639 -0.0713
  364DOPC   C1A 4497   3.680   4.202  13.166  0.0384 -0.1216  0.0441
  364DOPC   D2A 4498   3.538   4.477  13.383 -0.2252 -0.1774 -0.0709
  364DOPC   C3A 4499   3.365   4.433  13.719 -0.2287  0.2524 -0.0357
  364DOPC   C4A 4500   3.350   4.108  14.035  0.0349 -0.0723 -0.1431
  364DOPC   C1B 4501   3.998   4.606  13.161  0.0256 -0.0540  0.1355
  364DOPC   D2B 4502   4.048   4.922  13.496  0.0232 -0.0690  0.1742
  364DOPC   C3B 4503   3.769   4.835  13.774  0.2612  0.1762 -0.6035
  364DOPC   C4B 4504   3.999   4.879  14.150 -0.3604  0.2049 -0.1698
  365DOPC   NC3 4505   4.373   3.220  12.610 -0.1360  0.1765 -0.1681
  365DOPC   PO4 4506   3.979   3.071  12.543 -0.1584  0.0280 -0.2728
  365DOPC   GL1 4507   4.039   3.097  12.979  0.2403  0.0321  0.1810
  365DOPC   GL2 4508   4.023   3.421  13.020  0.2506  0.1031  0.1405
  365DOPC   C1A 4509   4.234   3.160  13.423  0.0263 -0.1217  0.1553
  365DOPC   D2A 4510   4.288   3.443  13.816 -0.1485  0.3161  0.0073
  365DOPC   C3A 4511   3.905   3.599  13.954  0.2237 -0.3393 -0.0703
  365DOPC   C4A 4512   3.976   3.946  14.210 -0.1017  0.1229 -0.1408
  365DOPC   C1B 4513   3.888   3.701  13.395  0.3038 -0.3487 -0.1797
  365DOPC   D2B 4514   3.612   3.888  13.631  0.0858 -0.3266 -0.1815
  365DOPC   C3B 4515   3.328   3.594  13.845  0.3054  0.1197 -0.1421
  365DOPC   C4B 4516   3.125   3.178  13.660 -0.2612  0.1163  0.0627
  366DOPC   NC3 4517   9.335   1.898  12.746  0.1908  0.0490  0.2688
  366DOPC   PO4 4518   9.460   1.453  12.598  0.1716 -0.0338  0.0262
  366DOPC   GL1 4519   9.606   1.330  13.013  0.1761 -0.1396 -0.1854
  366DOPC   GL2 4520   9.810   1.473  13.170 -0.0810 -0.0007  0.2216
  366DOPC   C1A 4521   9.456   1.179  13.478 -0.0928  0.3320 -0.0567
  366DOPC   D2A 4522   9.202   0.969  13.777 -0.1802  0.2439 -0.1712
  366DOPC   C3A 4523   9.021   1.148  14.210  0.4683 -0.1910 -0.2742
  366DOPC   C4A 4524   8.769   1.355  14.536  0.0993 -0.1386 -0.3012
  366DOPC   C1B 4525   9.726   1.575  13.545 -0.3072 -0.0105  0.1216
  366DOPC   D2B 4526   9.568   1.462  13.896  0.0879  0.1642  0.7252
  366DOPC   C3B 4527   9.174   1.591  13.984  0.3027  0.2461 -0.1960
  366DOPC   C4B 4528   8.753   1.706  14.095 -0.0249  0.1953 -0.1902
  367DOPC   NC3 4529   1.608   5.411  12.309 -0.0269 -0.0544  0.0075
  367DOPC   PO4 4530   1.987   5.622  12.484  0.3654  0.3877  0.0783
  367DOPC   GL1 4531   2.256   5.437  12.739  0.2070  0.0242 -0.2878
  367DOPC   GL2 4532   2.504   5.600  12.998  0.2294 -0.0483  0.0812
  367DOPC   C1A 4533   2.428   5.133  13.064  0.0119 -0.4271 -0.1093
  367DOPC   D2A 4534   2.350   4.831  13.419  0.2725  0.0790  0.3629
  367DOPC   C3A 4535   2.512   4.551  13.708  0.1733  0.0034  0.1723
  367DOPC   C4A 4536   2.422   4.490  14.102  0.0962 -0.0443 -0.0749
  367DOPC   C1B 4537   2.908   5.352  13.091 -0.0117  0.1250 -0.1672
  367DOPC   D2B 4538   2.821   5.138  13.472  0.0005 -0.0644 -0.5401
  367DOPC   C3B 4539   3.026   4.811  13.745  0.2623  0.2904  0.0912
  367DOPC   C4B 4540   2.878   4.700  14.064  0.2541  0.0187 -0.1310
  368DOPC   NC3 4541  12.541   7.682  12.839 -0.0003  0.2489 -0.2665
  368DOPC   PO4 4542  12.153   7.510  12.725 -0.2321 -0.2496  0.0594
  368DOPC   GL1 4543  11.757   7.456  13.043  0.2245  0.3425  0.3035
  368DOPC   GL2 4544  11.756   7.137  13.135 -0.1395  0.1437  0.1713
  368DOPC   C1A 4545  11.330   7.472  13.299 -0.0161 -0.0626 -0.0905
  368DOPC   D2A 4546  11.271   7.576  13.643  0.1169  0.0908  0.3231
  368DOPC   C3A 4547  10.974   7.226  13.904  0.0638  0.0472  0.1023
  368DOPC   C4A 4548  10.583   7.092  14.134 -0.0766  0.4080 -0.0415
  368DOPC   C1B 4549  11.662   7.208  13.542 -0.1500  0.1437 -0.1945
  368DOPC   D2B 4550  11.844   7.024  13.969 -0.0351 -0.2342 -0.0711
  368DOPC   C3B 4551  12.121   7.308  14.185  0.1154  0.0950  0.0280
  368DOPC   C4B 4552  12.190   7.384  14.616 -0.1444 -0.0284  0.0815
  369DOPC   NC3 4553   0.712   0.202  12.846 -0.1976  0.2889  0.0494
  369DOPC   PO4 4554   0.298   0.269  13.036  0.0172 -0.0387  0.2526
  369DOPC   GL1 4555   0.424   0.433  13.398 -0.2912 -0.2354  0.1982
  369DOPC   GL2 4556   0.739   0.283  13.458 -0.1915  0.0774  0.1219
  369DOPC   C1A 4557   0.359   0.749  13.808  0.2858 -0.0216 -0.2000
  369DOPC   D2A 4558   0.606   1.009  14.091  0.0868  0.4579 -0.1455
  369DOPC   C3A 4559   1.014   0.819  14.126 -0.1881 -0.1895  0.1236
  369DOPC   C4A 4560   1.348   0.448  14.030 -0.5034  0.0783 -0.1902
  369DOPC   C1B 4561   0.836   0.356  13.883 -0.1601 -0.0746  0.0246
  369DOPC   D2B 4562   0.979   0.278  14.342 -0.1117  0.0061  0.0185
  369DOPC   C3B 4563   0.611   0.153  14.621  0.0337 -0.1149  0.1342
  369DOPC   C4B 4564   0.265   0.136  14.725 -0.1765 -0.3039 -0.1238
  370DOPC   NC3 4565   0.085  10.308  12.229 -0.3281 -0.0329 -0.3504
  370DOPC   PO4 4566  -0.149  10.341  12.651 -0.2568  0.1016 -0.2116
  370DOPC   GL1 4567  -0.207  10.073  12.996 -0.2219  0.0697 -0.0904
  370DOPC   GL2 4568  -0.037   9.856  12.975 -0.1477  0.1786  0.2640
  370DOPC   C1A 4569  -0.500   9.964  13.283 -0.0726 -0.3191  0.0631
  370DOPC   D2A 4570  -0.885   9.950  13.504  0.1398  0.1410 -0.3115
  370DOPC   C3A 4571  -0.885  10.306  13.878  0.0344 -0.2623  0.3231
  370DOPC   C4A 4572  -0.920  10.547  14.163  0.2961 -0.1939  0.0858
  370DOPC   C1B 4573   0.022   9.969  13.412 -0.2494 -0.2060  0.0789
  370DOPC   D2B 4574   0.097   9.716  13.775  0.1517 -0.1553  0.1512
  370DOPC   C3B 4575  -0.109  10.007  14.123 -0.2075 -0.0449  0.0579
  370DOPC   C4B 4576  -0.048  10.234  14.459 -0.1446  0.3005 -0.0789
  371DOPC   NC3 4577  10.364  12.928  12.605  0.0338  0.2121  0.1915
  371DOPC   PO4 4578  10.146  12.463  12.614 -0.0373  0.0170 -0.1557
  371DOPC   GL1 4579  10.140  12.078  12.969  0.2087 -0.1417  0.0887
  371DOPC   GL2 4580  10.356  12.367  13.142  0.3068  0.2368  0.0913
  371DOPC   C1A 4581  10.201  11.778  13.404 -0.1287  0.2586 -0.0752
  371DOPC   D2A 4582   9.986  11.444  13.700  0.1565  0.3737 -0.2229
  371DOPC   C3A 4583  10.141  11.038  13.748 -0.2528  0.0850  0.0703
  371DOPC   C4A 4584  10.498  10.740  13.709 -0.2771 -0.3259  0.1400
  371DOPC   C1B 4585  10.325  12.381  13.611  0.2595  0.0118 -0.0393
  371DOPC   D2B 4586  10.278  12.518  14.043 -0.0881  0.3050 -0.0191
  371DOPC   C3B 4587  10.583  12.870  14.142 -0.2293 -0.1623  0.2343
  371DOPC   C4B 4588  10.590  13.316  14.225  0.3186  0.2669  0.1993
  372DOPC   NC3 4589  12.418   1.597  12.772  0.3739  0.0473 -0.2106
  372DOPC   PO4 4590  12.157   1.922  12.789 -0.1700  0.1888  0.3610
  372DOPC   GL1 4591  12.424   1.951  13.110 -0.3518  0.0259  0.0537
  372DOPC   GL2 4592  12.613   1.853  13.295 -0.0157 -0.1729 -0.5059
  372DOPC   C1A 4593  12.310   2.199  13.444  0.1197 -0.3863 -0.0224
  372DOPC   D2A 4594  12.161   2.054  13.868 -0.0279  0.1181  0.5309
  372DOPC   C3A 4595  12.083   1.858  14.281  0.0952  0.4738  0.3692
  372DOPC   C4A 4596  12.344   1.967  14.626  0.1345  0.0624  0.1391
  372DOPC   C1B 4597  12.775   2.171  13.634 -0.2624 -0.1069  0.0207
  372DOPC   D2B 4598  12.866   2.277  13.975  0.0297 -0.0450  0.3480
  372DOPC   C3B 4599  12.876   2.661  14.219 -0.2050 -0.1622  0.0636
  372DOPC   C4B 4600  12.641   3.095  14.268 -0.0149  0.1316 -0.3210
  373DOPC   NC3 4601   0.915   4.317  12.093 -0.1428  0.1308 -0.3832
  373DOPC   PO4 4602   0.915   4.521  12.486  0.1081 -0.2612  0.0469
  373DOPC   GL1 4603   0.835   4.356  12.814  0.0382  0.0257  0.0299
  373DOPC   GL2 4604   0.861   4.597  13.080 -0.0333  0.1611 -0.0252
  373DOPC   C1A 4605   0.923   4.102  13.154 -0.2159  0.1122 -0.4030
  373DOPC   D2A 4606   0.967   3.949  13.667  0.0911 -0.1265  0.4628
  373DOPC   C3A 4607   0.751   4.179  13.959 -0.0574  0.1252  0.0181
  373DOPC   C4A 4608   0.570   4.495  14.198  0.0590 -0.1430 -0.0877
  373DOPC   C1B 4609   1.000   4.402  13.515 -0.1549  0.0874 -0.0274
  373DOPC   D2B 4610   0.922   4.654  13.842 -0.0831 -0.3699  0.1929
  373DOPC   C3B 4611   1.044   4.534  14.287  0.3207  0.0870 -0.0301
  373DOPC   C4B 4612   0.949   4.741  14.734 -0.1330  0.3047 -0.1445
  374DOPC   NC3 4613   9.340   5.970  12.303  0.1134 -0.1942  0.4523
  374DOPC   PO4 4614   9.662   6.121  12.533 -0.2788 -0.2802 -0.2097
  374DOPC   GL1 4615   9.865   5.948  12.822  0.0997 -0.1054 -0.0991
  374DOPC   GL2 4616   9.821   5.613  12.841  0.0352  0.3125  0.0185
  374DOPC   C1A 4617  10.006   5.910  13.265 -0.0857 -0.0418  0.0922
  374DOPC   D2A 4618  10.477   5.895  13.429  0.2630 -0.1719  0.0138
  374DOPC   C3A 4619  10.680   6.312  13.491 -0.3499 -0.0404 -0.0507
  374DOPC   C4A 4620  10.843   6.692  13.273 -0.0109 -0.0131 -0.0795
  374DOPC   C1B 4621   9.597   5.584  13.220 -0.1810 -0.0446  0.0280
  374DOPC   D2B 4622   9.732   5.696  13.627 -0.1276  0.1245 -0.1325
  374DOPC   C3B 4623   9.782   6.113  13.734  0.2823 -0.1623 -0.1823
  374DOPC   C4B 4624   9.848   6.571  13.798  0.1554 -0.2069  0.2629
  375DOPC   NC3 4625  10.790   9.753  12.033  0.0243  0.2526  0.0779
  375DOPC   PO4 4626  11.053   9.941  12.360 -0.2609 -0.0325  0.0963
  375DOPC   GL1 4627  10.908   9.943  12.715 -0.1446 -0.1173 -0.1239
  375DOPC   GL2 4628  11.045  10.201  12.947 -0.0178  0.0247 -0.0474
  375DOPC   C1A 4629  10.778   9.749  13.023  0.2481 -0.0422 -0.1207
  375DOPC   D2A 4630  10.838   9.783  13.417 -0.1340 -0.1319  0.0038
  375DOPC   C3A 4631  10.518   9.752  13.500  0.1314 -0.3884  0.0518
  375DOPC   C4A 4632  10.117   9.819  13.671  0.1750  0.1858  0.0118
  375DOPC   C1B 4633  11.086  10.246  13.371 -0.1232 -0.1717 -0.0163
  375DOPC   D2B 4634  10.996  10.521  13.716 -0.0205  0.0917  0.1642
  375DOPC   C3B 4635  11.064  10.967  13.675 -0.2143  0.2739 -0.0341
  375DOPC   C4B 4636  11.113  11.134  13.352 -0.2017  0.2861  0.0140
  376DOPC   NC3 4637   7.727   1.521  12.773 -0.0537 -0.0689  0.0764
  376DOPC   PO4 4638   7.660   1.161  12.519  0.3422  0.0489 -0.0524
  376DOPC   GL1 4639   7.459   1.093  12.936  0.0791  0.0556  0.0293
  376DOPC   GL2 4640   7.146   1.235  13.119  0.1082  0.0971  0.1056
  376DOPC   C1A 4641   7.634   1.077  13.389 -0.0159 -0.3526 -0.3487
  376DOPC   D2A 4642   7.692   0.897  13.886  0.1804  0.4689 -0.1781
  376DOPC   C3A 4643   7.902   0.971  14.228  0.0011 -0.0228  0.1505
  376DOPC   C4A 4644   8.106   0.947  14.656 -0.0115 -0.1860  0.1680
  376DOPC   C1B 4645   6.905   1.366  13.450  0.4243 -0.3555  0.0365
  376DOPC   D2B 4646   6.742   1.438  13.918 -0.3366  0.1044 -0.2086
  376DOPC   C3B 4647   6.886   1.058  14.070  0.0584 -0.0346 -0.0699
  376DOPC   C4B 4648   6.673   0.781  14.266 -0.2596 -0.2194 -0.1005
  377DOPC   NC3 4649  12.985   6.588  12.633  0.2951 -0.5718 -0.2691
  377DOPC   PO4 4650  12.904   6.940  12.772  0.0433 -0.2184 -0.2350
  377DOPC   GL1 4651  12.876   7.067  13.196  0.2614 -0.1086  0.4400
  377DOPC   GL2 4652  13.181   7.176  13.402 -0.0516 -0.0605 -0.1627
  377DOPC   C1A 4653  12.626   7.161  13.617  0.2456  0.1737 -0.2241
  377DOPC   D2A 4654  12.334   6.974  13.907  0.2088  0.1994  0.3125
  377DOPC   C3A 4655  12.476   6.940  14.310 -0.0231  0.4527  0.1388
  377DOPC   C4A 4656  12.825   6.606  14.522  0.2901 -0.1582  0.0906
  377DOPC   C1B 4657  13.069   7.339  13.765  0.0109  0.1369 -0.0824
  377DOPC   D2B 4658  12.985   6.882  14.127  0.2583  0.3292 -0.3265
  377DOPC   C3B 4659  13.248   6.541  14.115  0.2718  0.1576 -0.2657
  377DOPC   C4B 4660  13.399   6.171  14.199  0.1475 -0.0801  0.0258
  378DOPC   NC3 4661  12.504   8.780  12.856 -0.1571 -0.2978 -0.0342
  378DOPC   PO4 4662  12.540   9.198  12.808 -0.1534 -0.1509  0.2447
  378DOPC   GL1 4663  12.253   9.141  13.107 -0.3122 -0.3813 -0.1494
  378DOPC   GL2 4664  12.202   9.175  13.409 -0.0682  0.1447 -0.3326
  378DOPC   C1A 4665  11.807   9.236  13.190 -0.0200  0.1883 -0.2524
  378DOPC   D2A 4666  11.459   9.142  13.489  0.0976  0.2636  0.1166
  378DOPC   C3A 4667  11.156   8.815  13.405 -0.1745  0.0650  0.1085
  378DOPC   C4A 4668  11.044   8.521  13.703 -0.1397 -0.1560  0.2520
  378DOPC   C1B 4669  12.062   9.276  13.757 -0.0331 -0.0351 -0.1737
  378DOPC   D2B 4670  11.904   9.418  14.111 -0.0698 -0.0346 -0.1786
  378DOPC   C3B 4671  11.419   9.521  14.337  0.0606 -0.1534 -0.3928
  378DOPC   C4B 4672  11.019   9.665  14.409  0.0576  0.1029  0.1808
  379DOPC   NC3 4673   8.151   4.834  14.109  0.2027 -0.4224 -0.2186
  379DOPC   PO4 4674   8.137   4.515  13.732  0.1814 -0.3451 -0.0684
  379DOPC   GL1 4675   8.282   4.162  13.973  0.1358 -0.0208  0.1130
  379DOPC   GL2 4676   8.078   3.998  14.096  0.1996  0.3731 -0.0642
  379DOPC   C1A 4677   8.533   3.770  14.064 -0.0373 -0.0395 -0.3457
  379DOPC   D2A 4678   8.792   3.464  14.111 -0.1764 -0.0031 -0.1533
  379DOPC   C3A 4679   9.116   3.429  14.490  0.0958  0.2496 -0.1711
  379DOPC   C4A 4680   9.458   3.150  14.379 -0.1282 -0.0329 -0.0356
  379DOPC   C1B 4681   7.805   3.975  14.402  0.0887 -0.2360 -0.0907
  379DOPC   D2B 4682   7.350   3.871  14.372 -0.1454 -0.2820 -0.1345
  379DOPC   C3B 4683   7.152   3.769  13.950 -0.2608  0.3560 -0.0722
  379DOPC   C4B 4684   6.963   3.497  13.630 -0.0193 -0.1437  0.0969
  380DOPC   NC3 4685   5.570  12.511  12.066 -0.0227  0.0690 -0.3323
  380DOPC   PO4 4686   5.604  12.305  12.416 -0.1326 -0.1315 -0.0334
  380DOPC   GL1 4687   5.506  12.231  12.852 -0.2756 -0.0373 -0.0591
  380DOPC   GL2 4688   5.343  12.055  13.121  0.0526 -0.0419  0.0071
  380DOPC   C1A 4689   5.705  12.394  13.357  0.0683  0.2024 -0.1742
  380DOPC   D2A 4690   5.748  12.355  13.810  0.0454  0.0102 -0.0727
  380DOPC   C3A 4691   5.989  12.616  14.040 -0.0767 -0.3798  0.2174
  380DOPC   C4A 4692   6.459  12.559  14.004  0.1048 -0.0249 -0.0172
  380DOPC   C1B 4693   5.485  11.856  13.513 -0.0023 -0.0087 -0.0529
  380DOPC   D2B 4694   5.927  11.805  13.759  0.0440  0.0433 -0.1002
  380DOPC   C3B 4695   5.867  11.567  14.089 -0.5085 -0.0557 -0.0963
  380DOPC   C4B 4696   5.954  11.433  14.512  0.1659  0.0960 -0.1928
  381DOPC   NC3 4697  11.888   3.303  12.791 -0.1653 -0.0222 -0.1117
  381DOPC   PO4 4698  11.469   3.547  12.772 -0.0522 -0.0118  0.0683
  381DOPC   GL1 4699  11.645   3.379  13.186  0.1580  0.2432  0.0797
  381DOPC   GL2 4700  11.571   3.516  13.497 -0.2445 -0.2259 -0.2176
  381DOPC   C1A 4701  12.070   3.350  13.459 -0.1680 -0.0153  0.1407
  381DOPC   D2A 4702  12.539   3.444  13.382 -0.0638  0.0178  0.6401
  381DOPC   C3A 4703  12.750   3.784  13.660  0.0644  0.0962  0.3471
  381DOPC   C4A 4704  13.235   3.788  13.811  0.1724 -0.2262 -0.0613
  381DOPC   C1B 4705  11.316   3.795  13.690 -0.0280 -0.0269  0.1356
  381DOPC   D2B 4706  11.153   3.855  14.082  0.2037  0.1493  0.1091
  381DOPC   C3B 4707  11.014   4.209  14.244  0.2019  0.2231 -0.2116
  381DOPC   C4B 4708  11.127   4.595  14.477  0.0063  0.1080 -0.0518
  382DOPC   NC3 4709   3.509   9.193  13.385  0.2364  0.1120  0.2215
  382DOPC   PO4 4710   3.923   9.067  13.432  0.0571  0.1223  0.4499
  382DOPC   GL1 4711   3.780   8.987  13.783  0.0561  0.0431 -0.0025
  382DOPC   GL2 4712   3.475   8.845  13.784 -0.0280  0.1147  0.2397
  382DOPC   C1A 4713   3.923   8.977  14.207  0.1050  0.0224  0.0659
  382DOPC   D2A 4714   3.885   8.871  14.680 -0.0407  0.4252 -0.1654
  382DOPC   C3A 4715   4.070   8.483  14.897  0.1068 -0.2615 -0.2116
  382DOPC   C4A 4716   3.978   8.190  15.174  0.0631 -0.2372 -0.3183
  382DOPC   C1B 4717   3.174   8.838  14.050 -0.0833  0.0548 -0.0616
  382DOPC   D2B 4718   2.920   8.562  14.146 -0.1965  0.0052 -0.1630
  382DOPC   C3B 4719   2.677   8.620  14.481  0.1516 -0.1806  0.0696
  382DOPC   C4B 4720   2.252   8.877  14.483 -0.1068  0.0511  0.1851
  383DOPC   NC3 4721   1.587   9.579  12.782 -0.1022 -0.1294 -0.1636
  383DOPC   PO4 4722   1.798  10.042  12.692  0.1724  0.2814 -0.1239
  383DOPC   GL1 4723   1.858  10.060  13.141  0.1720  0.1541  0.2638
  383DOPC   GL2 4724   1.789   9.810  13.205 -0.1122 -0.2051 -0.1045
  383DOPC   C1A 4725   1.786  10.265  13.572 -0.0679  0.1004 -0.0494
  383DOPC   D2A 4726   1.655  10.149  14.000  0.1598 -0.1219 -0.1191
  383DOPC   C3A 4727   1.494   9.744  14.084  0.0813  0.1537 -0.0390
  383DOPC   C4A 4728   1.377   9.536  14.405  0.1181  0.1568  0.1868
  383DOPC   C1B 4729   1.490   9.839  13.539 -0.4775  0.1195  0.0454
  383DOPC   D2B 4730   1.202  10.097  13.833  0.1073 -0.2670  0.2330
  383DOPC   C3B 4731   0.770  10.128  13.612  0.0783 -0.1246  0.2212
  383DOPC   C4B 4732   0.378  10.257  13.599 -0.0835  0.2878 -0.1396
  384DOPC   NC3 4733  12.924   5.055  12.821 -0.0685  0.0465 -0.3765
  384DOPC   PO4 4734  13.149   4.685  12.611  0.2213 -0.1592 -0.0083
  384DOPC   GL1 4735  13.237   4.597  13.025 -0.1441  0.4960 -0.0621
  384DOPC   GL2 4736  12.932   4.624  13.164 -0.1530  0.1867 -0.1840
  384DOPC   C1A 4737  13.558   4.635  13.290 -0.1439  0.0422  0.0278
  384DOPC   D2A 4738  13.889   4.770  13.502 -0.1324 -0.1841 -0.0010
  384DOPC   C3A 4739  13.685   4.873  13.893  0.0240 -0.0525  0.1640
  384DOPC   C4A 4740  13.502   4.984  14.267  0.0699 -0.1252  0.0519
  384DOPC   C1B 4741  13.144   4.941  13.451 -0.0980 -0.0288 -0.0854
  384DOPC   D2B 4742  13.288   5.251  13.817  0.1871 -0.1111  0.2560
  384DOPC   C3B 4743  13.240   5.452  14.180  0.2095 -0.0464 -0.3501
  384DOPC   C4B 4744  13.091   5.794  14.480  0.2116 -0.3092 -0.1325
  385DOPC   NC3 4745   2.618   9.354  13.046  0.2273  0.3094 -0.2158
  385DOPC   PO4 4746   3.033   9.276  13.282  0.1718 -0.3085  0.1993
  385DOPC   GL1 4747   3.013   9.435  13.703  0.1135  0.1328  0.0697
  385DOPC   GL2 4748   3.269   9.321  13.870  0.2195  0.1640  0.1907
  385DOPC   C1A 4749   2.797   9.220  14.064  0.1501 -0.0503  0.1142
  385DOPC   D2A 4750   2.486   8.851  14.011 -0.1367  0.0756 -0.1355
  385DOPC   C3A 4751   2.610   8.577  13.764  0.0539  0.2341  0.2982
  385DOPC   C4A 4752   2.485   8.191  13.541 -0.2370  0.1106  0.2704
  385DOPC   C1B 4753   3.529   9.323  14.244  0.0631  0.0284 -0.0921
  385DOPC   D2B 4754   3.684   9.354  14.628 -0.0206 -0.1137  0.2690
  385DOPC   C3B 4755   3.539   9.250  14.925 -0.1783  0.3788  0.1739
  385DOPC   C4B 4756   3.526   9.514  15.171 -0.4041 -0.0936  0.1982
  386DOPC   NC3 4757  10.215   1.720  16.347 -0.3063 -0.0427 -0.5431
  386DOPC   PO4 4758  10.158   2.033  16.764 -0.3093  0.2263  0.0484
  386DOPC   GL1 4759  10.223   2.227  16.427  0.0228 -0.0573 -0.0684
  386DOPC   GL2 4760  10.128   2.154  16.154 -0.1529 -0.1896  0.0307
  386DOPC   C1A 4761  10.563   2.407  16.356 -0.1920 -0.2486  0.3596
  386DOPC   D2A 4762  10.758   2.606  16.019  0.2492  0.0288  0.2368
  386DOPC   C3A 4763  10.484   2.727  15.686  0.2429  0.0071  0.1252
  386DOPC   C4A 4764  10.404   2.709  15.256 -0.1381 -0.6687  0.0995
  386DOPC   C1B 4765  10.150   2.252  15.696 -0.3736  0.1722 -0.2942
  386DOPC   D2B 4766  10.040   2.297  15.320  0.1909  0.0834 -0.0908
  386DOPC   C3B 4767  10.253   2.311  14.962 -0.0630 -0.1819 -0.1038
  386DOPC   C4B 4768  10.443   2.147  14.645  0.2467 -0.2052  0.2149
  387DOPC   NC3 4769   5.686  11.763  12.310 -0.0221  0.2407  0.0912
  387DOPC   PO4 4770   5.753  11.822  12.763 -0.2885  0.2325 -0.1632
  387DOPC   GL1 4771   5.964  11.571  13.178  0.0017 -0.0373  0.0105
  387DOPC   GL2 4772   5.899  11.239  13.090  0.1009 -0.0096 -0.0518
  387DOPC   C1A 4773   6.189  11.478  13.546  0.0979  0.1579  0.1875
  387DOPC   D2A 4774   6.491  11.564  13.754 -0.0533  0.3645 -0.1208
  387DOPC   C3A 4775   6.776  11.490  14.112 -0.0660  0.0541 -0.2608
  387DOPC   C4A 4776   6.930  11.665  14.490 -0.0882  0.2711  0.0800
  387DOPC   C1B 4777   5.662  11.365  13.574 -0.0603  0.1021 -0.0401
  387DOPC   D2B 4778   5.353  11.557  13.906  0.0246 -0.3930  0.1867
  387DOPC   C3B 4779   5.449  11.650  14.333 -0.2473 -0.2321  0.0530
  387DOPC   C4B 4780   5.688  11.823  14.795 -0.1029 -0.1493 -0.2680
  388DOPC   NC3 4781   8.042  12.762  12.406  0.0041  0.0901 -0.1927
  388DOPC   PO4 4782   7.816  12.876  12.812 -0.0390 -0.1462  0.1280
  388DOPC   GL1 4783   7.379  12.993  12.839 -0.1580 -0.1762 -0.2072
  388DOPC   GL2 4784   7.340  12.729  12.983 -0.1331  0.0200 -0.0787
  388DOPC   C1A 4785   7.211  13.166  13.191 -0.1819  0.2314 -0.0703
  388DOPC   D2A 4786   7.390  13.168  13.651  0.3467 -0.1720 -0.0246
  388DOPC   C3A 4787   7.800  13.172  13.758 -0.0248  0.0627  0.0056
  388DOPC   C4A 4788   8.238  13.397  13.694  0.2749  0.0146 -0.1803
  388DOPC   C1B 4789   7.125  12.738  13.418 -0.0453 -0.1837 -0.2720
  388DOPC   D2B 4790   6.881  12.778  13.784  0.0315 -0.1389 -0.1525
  388DOPC   C3B 4791   7.077  13.149  14.017 -0.0101  0.4512 -0.2808
  388DOPC   C4B 4792   7.208  13.486  13.960 -0.0212 -0.0368  0.1708
  389DOPC   NC3 4793   0.339   2.846  12.325  0.0201  0.3577  0.2653
  389DOPC   PO4 4794   0.215   2.549  12.671 -0.2233 -0.2311 -0.2726
  389DOPC   GL1 4795   0.686   2.516  13.024  0.2199 -0.1841 -0.0828
  389DOPC   GL2 4796   0.769   2.756  13.169 -0.0304 -0.2127  0.1144
  389DOPC   C1A 4797   0.600   2.319  13.369 -0.2364  0.1183 -0.3867
  389DOPC   D2A 4798   0.398   2.429  13.793 -0.1520  0.2086  0.2430
  389DOPC   C3A 4799   0.596   2.439  14.137 -0.3977  0.0663 -0.0536
  389DOPC   C4A 4800   0.783   2.341  14.537 -0.1375 -0.5106 -0.0629
  389DOPC   C1B 4801   0.834   2.747  13.523  0.0800 -0.2785 -0.2824
  389DOPC   D2B 4802   0.975   2.710  13.917  0.0306  0.3514 -0.0898
  389DOPC   C3B 4803   0.775   2.863  14.338  0.2229 -0.0519 -0.1226
  389DOPC   C4B 4804   0.825   3.243  14.597 -0.0873 -0.1706 -0.0427
  390DOPC   NC3 4805  10.477   7.810  12.755  0.2253  0.1308 -0.5227
  390DOPC   PO4 4806  10.054   7.974  12.507  0.2999  0.0146 -0.2012
  390DOPC   GL1 4807   9.973   7.990  12.918 -0.1345  0.0082 -0.2276
  390DOPC   GL2 4808  10.113   7.771  13.105 -0.1247 -0.0332 -0.3604
  390DOPC   C1A 4809   9.729   8.072  13.257 -0.0965  0.4816  0.0629
  390DOPC   D2A 4810   9.622   8.229  13.647 -0.2292 -0.0508  0.0653
  390DOPC   C3A 4811   9.737   8.026  13.995  0.0866  0.4059  0.2937
  390DOPC   C4A 4812  10.123   7.914  14.175 -0.0661  0.5006 -0.1680
  390DOPC   C1B 4813  10.413   7.627  13.369 -0.1087 -0.0643 -0.1522
  390DOPC   D2B 4814  10.564   7.594  13.768 -0.1313  0.1606  0.3317
  390DOPC   C3B 4815  10.642   7.971  14.071  0.2209  0.2060  0.1939
  390DOPC   C4B 4816  10.967   8.220  14.123  0.0759  0.2514  0.0847
  391DOPC   NC3 4817   7.315   9.322  16.114 -0.2020 -0.2804 -0.1754
  391DOPC   PO4 4818   7.131   9.333  15.670  0.5581  0.0695  0.1590
  391DOPC   GL1 4819   7.141   9.354  15.200 -0.0505  0.2616  0.1161
  391DOPC   GL2 4820   7.360   9.163  15.010 -0.0066  0.3749  0.0830
  391DOPC   C1A 4821   6.911   9.416  14.758  0.1919  0.4182  0.0996
  391DOPC   D2A 4822   6.490   9.418  14.457 -0.0464  0.1497 -0.0659
  391DOPC   C3A 4823   6.449   9.834  14.240  0.2469  0.1585  0.2419
  391DOPC   C4A 4824   6.256  10.208  14.247  0.4343  0.2354 -0.2332
  391DOPC   C1B 4825   7.569   9.608  15.107  0.3369  0.2242  0.1091
  391DOPC   D2B 4826   7.946   9.756  15.246  0.0810 -0.0548 -0.0630
  391DOPC   C3B 4827   7.953  10.261  15.325  0.0695 -0.3107 -0.1322
  391DOPC   C4B 4828   8.006  10.615  15.098  0.0048  0.2546 -0.1124
  392DOPC   NC3 4829   6.090   1.356  12.274 -0.1061 -0.0578  0.0545
  392DOPC   PO4 4830   5.784   1.112  12.518  0.1237 -0.2127 -0.1340
  392DOPC   GL1 4831   5.552   1.315  12.930  0.1543 -0.1703 -0.0130
  392DOPC   GL2 4832   5.192   1.433  12.999  0.1013  0.0819  0.1860
  392DOPC   C1A 4833   5.469   1.205  13.360 -0.1224  0.2118  0.3915
  392DOPC   D2A 4834   5.672   1.098  13.736  0.1266 -0.1342 -0.0131
  392DOPC   C3A 4835   6.029   1.190  13.782  0.4221 -0.0736 -0.1328
  392DOPC   C4A 4836   6.346   1.533  13.676  0.0435 -0.1148 -0.0060
  392DOPC   C1B 4837   5.039   1.394  13.355  0.1471  0.2363 -0.2811
  392DOPC   D2B 4838   5.034   1.656  13.704 -0.3551 -0.1195 -0.1905
  392DOPC   C3B 4839   5.266   1.792  14.050 -0.1398  0.0362  0.0274
  392DOPC   C4B 4840   5.269   2.130  14.336  0.2267  0.0092 -0.0740
  393DOPC   NC3 4841   1.345   5.008  11.859 -0.2911 -0.2927  0.2608
  393DOPC   PO4 4842   1.670   4.929  12.193 -0.2817  0.0687  0.1919
  393DOPC   GL1 4843   1.816   4.714  12.544  0.1233 -0.1881  0.1045
  393DOPC   GL2 4844   2.202   4.791  12.623 -0.1686 -0.0321  0.2492
  393DOPC   C1A 4845   1.891   4.478  12.945 -0.1784  0.1537 -0.0678
  393DOPC   D2A 4846   2.194   4.308  13.355 -0.1703  0.2583 -0.1964
  393DOPC   C3A 4847   2.049   4.379  13.792  0.2226  0.1104  0.0052
  393DOPC   C4A 4848   1.885   4.453  14.186  0.2669 -0.1362 -0.2953
  393DOPC   C1B 4849   2.387   4.622  12.959 -0.0150 -0.0531  0.0583
  393DOPC   D2B 4850   2.770   4.710  13.272  0.1853  0.1120 -0.4662
  393DOPC   C3B 4851   2.935   4.346  13.527 -0.0364 -0.3411  0.1476
  393DOPC   C4B 4852   2.847   4.132  14.020 -0.1564  0.0892  0.2132
  394DOPC   NC3 4853   9.718  11.783  11.577 -0.0495 -0.0401 -0.0105
  394DOPC   PO4 4854   9.927  11.436  11.876  0.1390  0.2257 -0.0653
  394DOPC   GL1 4855   9.800  11.412  12.289  0.2874  0.2086 -0.0302
  394DOPC   GL2 4856  10.127  11.460  12.377  0.0466 -0.1282 -0.0155
  394DOPC   C1A 4857   9.653  11.426  12.651  0.0135  0.0979 -0.2223
  394DOPC   D2A 4858   9.345  11.562  12.952 -0.0211 -0.0351 -0.1447
  394DOPC   C3A 4859   9.495  11.386  13.374 -0.1350 -0.0996  0.1138
  394DOPC   C4A 4860   9.690  11.001  13.508 -0.0506  0.2470  0.0779
  394DOPC   C1B 4861  10.069  11.556  12.812  0.0657  0.1096  0.0969
  394DOPC   D2B 4862   9.932  11.210  13.067 -0.0763 -0.1512 -0.0445
  394DOPC   C3B 4863  10.347  10.989  13.280 -0.0268  0.4109 -0.2739
  394DOPC   C4B 4864  10.794  10.755  13.295  0.1309 -0.2070  0.0368
  395DOPC   NC3 4865  10.937   5.502  12.042  0.0799 -0.4293 -0.0567
  395DOPC   PO4 4866  11.093   5.242  12.359 -0.0525 -0.3954  0.2371
  395DOPC   GL1 4867  11.161   5.176  12.859 -0.1803 -0.0110 -0.0561
  395DOPC   GL2 4868  11.463   5.185  12.996  0.0076  0.0877 -0.1233
  395DOPC   C1A 4869  10.890   5.362  13.259  0.0246  0.1359 -0.1553
  395DOPC   D2A 4870  10.783   5.443  13.694  0.0525  0.3991 -0.0627
  395DOPC   C3A 4871  10.820   5.065  14.014 -0.2949  0.1556  0.1106
  395DOPC   C4A 4872  11.031   5.047  14.387  0.0189 -0.1133 -0.3127
  395DOPC   C1B 4873  11.608   5.254  13.418  0.0109 -0.3280  0.2341
  395DOPC   D2B 4874  11.688   5.069  13.684 -0.2847 -0.2097  0.0836
  395DOPC   C3B 4875  12.093   5.074  13.863  0.0895 -0.1823  0.1089
  395DOPC   C4B 4876  12.487   5.131  14.046 -0.2987 -0.0357 -0.2345
  396DOPC   NC3 4877   3.081  10.574  13.281 -0.4464  0.1468  0.0045
  396DOPC   PO4 4878   3.553  10.482  13.351  0.1456  0.3260 -0.0260
  396DOPC   GL1 4879   3.776  10.576  13.734 -0.1673  0.2411  0.2144
  396DOPC   GL2 4880   3.778  10.446  13.883  0.3233  0.3891 -0.0705
  396DOPC   C1A 4881   3.848  11.025  13.794  0.0534  0.1245 -0.1422
  396DOPC   D2A 4882   4.144  11.412  13.855 -0.1061  0.0380  0.0652
  396DOPC   C3A 4883   4.275  11.458  14.181  0.0846  0.0456 -0.0758
  396DOPC   C4A 4884   4.448  11.405  14.617 -0.1813 -0.1243  0.3209
  396DOPC   C1B 4885   4.059  10.758  14.154 -0.0640 -0.0830 -0.0124
  396DOPC   D2B 4886   4.195  10.928  14.489 -0.1004  0.0371 -0.0714
  396DOPC   C3B 4887   3.880  11.094  14.752 -0.0519 -0.3186  0.0068
  396DOPC   C4B 4888   4.001  11.580  14.861 -0.1216  0.1009  0.1062
  397DOPC   NC3 4889   0.371   5.467  12.836 -0.3048 -0.1303  0.1258
  397DOPC   PO4 4890   0.795   5.455  12.784  0.1551  0.0408 -0.2487
  397DOPC   GL1 4891   0.821   5.426  13.150  0.1716  0.2760 -0.0077
  397DOPC   GL2 4892   0.921   5.108  13.233  0.0465 -0.0048 -0.0335
  397DOPC   C1A 4893   0.512   5.658  13.395 -0.2489 -0.3228  0.2414
  397DOPC   D2A 4894   0.632   5.922  13.637 -0.2541  0.1526  0.2067
  397DOPC   C3A 4895   0.485   5.970  14.012  0.0018  0.1937 -0.0558
  397DOPC   C4A 4896   0.340   5.776  14.394 -0.2174  0.1695  0.4377
  397DOPC   C1B 4897   1.254   4.839  13.432 -0.1789 -0.1390  0.3080
  397DOPC   D2B 4898   1.392   4.899  13.816 -0.2020 -0.2601  0.0841
  397DOPC   C3B 4899   1.252   4.954  14.219 -0.1138 -0.0765 -0.1200
  397DOPC   C4B 4900   0.852   4.963  14.281 -0.1391  0.0746  0.1752
  398DOPC   NC3 4901   6.001  12.637  12.368 -0.1438 -0.2322  0.1332
  398DOPC   PO4 4902   5.967  13.055  12.531  0.0797 -0.2534  0.0347
  398DOPC   GL1 4903   5.943  13.124  12.940 -0.0949  0.4065  0.2186
  398DOPC   GL2 4904   5.645  12.907  13.130  0.0803  0.2049  0.0751
  398DOPC   C1A 4905   6.021  13.255  13.343  0.1399 -0.1788 -0.1156
  398DOPC   D2A 4906   6.135  13.557  13.744  0.3969  0.0528 -0.0084
  398DOPC   C3A 4907   6.004  13.576  14.194 -0.0401 -0.3239 -0.2900
  398DOPC   C4A 4908   5.788  13.770  14.433 -0.2942  0.2286  0.2486
  398DOPC   C1B 4909   5.775  12.825  13.586  0.1042  0.4220  0.0776
  398DOPC   D2B 4910   5.895  13.092  13.992  0.2064  0.1716  0.0879
  398DOPC   C3B 4911   5.621  12.954  14.342 -0.1777 -0.0470 -0.1373
  398DOPC   C4B 4912   5.192  12.927  14.449 -0.2233  0.0512 -0.1355
  399DOPC   NC3 4913  10.328   1.588  12.479  0.3116 -0.1426  0.3281
  399DOPC   PO4 4914  10.706   1.556  12.716 -0.0229 -0.0962 -0.0394
  399DOPC   GL1 4915  10.725   1.516  13.120  0.0974  0.2501  0.0649
  399DOPC   GL2 4916  10.777   1.271  13.208 -0.0850  0.2072 -0.1950
  399DOPC   C1A 4917  10.810   1.774  13.541 -0.0207  0.1569 -0.0687
  399DOPC   D2A 4918  10.974   1.718  13.972 -0.0480  0.2148  0.1197
  399DOPC   C3A 4919  10.915   1.990  14.353 -0.2442  0.0536 -0.0899
  399DOPC   C4A 4920  11.010   1.996  14.720 -0.1006  0.1156  0.0899
  399DOPC   C1B 4921  10.613   1.112  13.574 -0.3067  0.3268 -0.0979
  399DOPC   D2B 4922  10.905   0.781  13.837  0.1730 -0.0301 -0.1426
  399DOPC   C3B 4923  11.004   0.906  14.245 -0.1086  0.0170 -0.0503
  399DOPC   C4B 4924  11.005   1.026  14.653 -0.2632 -0.3008  0.1930
  400DOPC   NC3 4925  12.476   3.454  12.579  0.1051  0.0516 -0.0639
  400DOPC   PO4 4926  12.344   3.040  12.863  0.1495  0.1470 -0.2122
  400DOPC   GL1 4927  12.730   3.309  12.999 -0.0643  0.0661  0.4506
  400DOPC   GL2 4928  12.996   3.067  12.973 -0.0183  0.0736 -0.1975
  400DOPC   C1A 4929  13.115   3.540  13.424 -0.0146 -0.2900  0.2905
  400DOPC   D2A 4930  13.444   3.389  13.548  0.0832  0.0467  0.0670
  400DOPC   C3A 4931  13.433   3.339  13.998  0.4032 -0.0871 -0.0499
  400DOPC   C4A 4932  13.737   3.369  14.292  0.2697 -0.0258 -0.3221
  400DOPC   C1B 4933  13.068   3.053  13.414  0.2546 -0.0083  0.1270
  400DOPC   D2B 4934  13.457   2.844  13.594 -0.1819 -0.1613  0.1108
  400DOPC   C3B 4935  13.541   2.822  14.027 -0.3323 -0.1139  0.2542
  400DOPC   C4B 4936  13.613   2.901  14.480 -0.1596  0.0269 -0.5151
  401DOPC   NC3 4937   2.621   7.033  12.319  0.0362  0.0619 -0.1243
  401DOPC   PO4 4938   2.898   6.743  12.645 -0.1567 -0.2355  0.2397
  401DOPC   GL1 4939   2.879   6.755  13.139 -0.5577 -0.1865 -0.1843
  401DOPC   GL2 4940   2.915   7.052  13.148 -0.0144 -0.0048  0.1849
  401DOPC   C1A 4941   2.904   6.364  13.420  0.1301  0.3309 -0.1591
  401DOPC   D2A 4942   3.036   6.035  13.680  0.0394 -0.1653 -0.0472
  401DOPC   C3A 4943   3.358   5.848  13.569 -0.0493 -0.1329  0.0917
  401DOPC   C4A 4944   3.547   5.725  13.880 -0.1529 -0.1682 -0.3045
  401DOPC   C1B 4945   2.771   7.066  13.547 -0.0207  0.3487 -0.2011
  401DOPC   D2B 4946   2.622   6.766  13.781 -0.0778  0.0312 -0.2249
  401DOPC   C3B 4947   2.471   6.822  14.181 -0.0062 -0.2537  0.1454
  401DOPC   C4B 4948   2.586   6.630  14.542 -0.0592  0.0978 -0.1590
  402DOPC   NC3 4949  11.829  13.120  12.250 -0.0950 -0.0233  0.3009
  402DOPC   PO4 4950  11.429  13.240  12.359  0.0860  0.1456 -0.5350
  402DOPC   GL1 4951  11.573  12.797  12.601  0.1005 -0.4029 -0.1831
  402DOPC   GL2 4952  11.782  12.931  12.844  0.1115 -0.1032 -0.0008
  402DOPC   C1A 4953  11.264  12.682  12.885  0.0679  0.1647 -0.0008
  402DOPC   D2A 4954  11.013  12.438  13.024 -0.0405 -0.0050  0.0617
  402DOPC   C3A 4955  10.824  12.514  13.398 -0.2013 -0.0282  0.1238
  402DOPC   C4A 4956  10.767  12.521  13.779 -0.1421 -0.3337 -0.0395
  402DOPC   C1B 4957  11.556  13.039  13.187 -0.1599  0.1020 -0.1740
  402DOPC   D2B 4958  11.136  12.931  13.526  0.0866  0.0399  0.1948
  402DOPC   C3B 4959  10.701  13.094  13.617  0.1073 -0.0243 -0.0441
  402DOPC   C4B 4960  10.302  12.870  13.684  0.0125 -0.3440 -0.1711
  403DOPC   NC3 4961   7.712   3.300  12.371  0.3139  0.1454  0.3612
  403DOPC   PO4 4962   7.444   2.960  12.516 -0.0767  0.2773  0.4457
  403DOPC   GL1 4963   7.367   2.771  12.864 -0.2315  0.3108 -0.0839
  403DOPC   GL2 4964   7.452   3.000  13.194  0.1145 -0.2084 -0.3574
  403DOPC   C1A 4965   7.168   2.490  13.205 -0.1830 -0.1929 -0.0318
  403DOPC   D2A 4966   7.256   2.233  13.512  0.3920 -0.0464  0.0730
  403DOPC   C3A 4967   7.078   2.282  13.957  0.1153 -0.1374 -0.1343
  403DOPC   C4A 4968   7.315   2.285  14.429 -0.2358  0.0413 -0.1877
  403DOPC   C1B 4969   7.601   2.679  13.468 -0.2622 -0.0058  0.2801
  403DOPC   D2B 4970   7.885   2.581  13.748 -0.4003  0.1045 -0.0398
  403DOPC   C3B 4971   7.824   2.310  14.078  0.2588  0.0681  0.1008
  403DOPC   C4B 4972   7.756   2.017  14.322 -0.2514  0.1658 -0.3172
  404DOPC   NC3 4973   0.157   3.285  12.551  0.2722 -0.0284  0.0780
  404DOPC   PO4 4974   0.591   3.470  12.556 -0.1014 -0.1128  0.3618
  404DOPC   GL1 4975   0.398   3.705  12.852 -0.0571  0.1762  0.2956
  404DOPC   GL2 4976   0.313   3.926  12.982  0.3209  0.3017 -0.0325
  404DOPC   C1A 4977   0.582   3.777  13.320  0.0119  0.0341 -0.0765
  404DOPC   D2A 4978   0.585   3.622  13.834  0.2863  0.0595 -0.1778
  404DOPC   C3A 4979   0.262   3.836  14.136 -0.0822  0.1118 -0.0136
  404DOPC   C4A 4980   0.176   3.802  14.548 -0.0322 -0.1703  0.3494
  404DOPC   C1B 4981   0.473   4.276  13.138 -0.0617 -0.0438 -0.0398
  404DOPC   D2B 4982   0.561   4.264  13.505 -0.1220  0.0191  0.0869
  404DOPC   C3B 4983   0.283   4.416  13.756 -0.0715 -0.1801  0.2136
  404DOPC   C4B 4984  -0.033   4.590  14.043  0.1276  0.0922 -0.0373
  405DOPC   NC3 4985   1.947   8.815  12.970  0.1913  0.1826 -0.0647
  405DOPC   PO4 4986   2.379   8.897  12.960  0.0648 -0.1717  0.1823
  405DOPC   GL1 4987   2.263   8.779  13.407 -0.0001  0.1850 -0.0686
  405DOPC   GL2 4988   1.909   8.884  13.445  0.2038 -0.1352 -0.3194
  405DOPC   C1A 4989   2.141   8.532  13.708  0.1937  0.2550 -0.2816
  405DOPC   D2A 4990   1.761   8.355  13.883 -0.0243  0.0159 -0.2126
  405DOPC   C3A 4991   1.563   8.556  13.654  0.1470 -0.0947  0.3256
  405DOPC   C4A 4992   1.185   8.622  13.620  0.0199  0.0416  0.2782
  405DOPC   C1B 4993   2.101   9.131  13.802 -0.0213  0.1738  0.0580
  405DOPC   D2B 4994   2.292   9.379  14.075  0.1005 -0.3756  0.1404
  405DOPC   C3B 4995   2.501   9.379  14.422  0.2267  0.3096 -0.2856
  405DOPC   C4B 4996   2.738   9.108  14.688  0.0757 -0.3876  0.0301
  406DOPC   NC3 4997   1.719   4.367  12.193 -0.1018 -0.2184 -0.1981
  406DOPC   PO4 4998   1.370   4.608  12.316  0.1238  0.0573  0.0112
  406DOPC   GL1 4999   1.478   4.335  12.646  0.1709  0.2504 -0.0311
  406DOPC   GL2 5000   1.771   3.993  12.620 -0.1684 -0.2701 -0.0941
  406DOPC   C1A 5001   1.366   4.391  13.134 -0.2054  0.0127  0.3518
  406DOPC   D2A 5002   1.419   4.390  13.719 -0.3054 -0.2349  0.1930
  406DOPC   C3A 5003   1.232   4.125  14.081 -0.3479 -0.4927 -0.0039
  406DOPC   C4A 5004   1.174   4.071  14.477  0.2602  0.5094 -0.1152
  406DOPC   C1B 5005   1.998   3.985  12.879  0.0685  0.1270  0.0099
  406DOPC   D2B 5006   2.269   3.791  13.167  0.2935 -0.1262  0.2058
  406DOPC   C3B 5007   2.637   3.632  13.323 -0.3044  0.3543 -0.0855
  406DOPC   C4B 5008   2.787   3.592  13.751  0.0012 -0.1160 -0.1096
  407DOPC   NC3 5009  13.229   4.146  12.771 -0.2478 -0.0469 -0.1499
  407DOPC   PO4 5010  12.911   3.860  12.693 -0.0302 -0.4086 -0.0168
  407DOPC   GL1 5011  12.825   3.876  13.183 -0.0100  0.0333  0.1876
  407DOPC   GL2 5012  13.125   4.047  13.265 -0.0429 -0.0481  0.0018
  407DOPC   C1A 5013  12.623   4.209  13.388 -0.0239 -0.1070  0.0053
  407DOPC   D2A 5014  12.652   4.216  13.828 -0.1088  0.1395 -0.0996
  407DOPC   C3A 5015  12.426   4.579  14.012  0.2864  0.0983  0.1649
  407DOPC   C4A 5016  12.083   4.766  14.322  0.1866 -0.2868 -0.1522
  407DOPC   C1B 5017  13.062   4.274  13.600  0.1417 -0.1666 -0.4367
  407DOPC   D2B 5018  12.805   4.705  13.756  0.1339 -0.1118 -0.0414
  407DOPC   C3B 5019  12.918   4.903  14.083  0.0880 -0.1919  0.2062
  407DOPC   C4B 5020  12.974   4.985  14.418 -0.0718 -0.5359 -0.0986
  408DOPC   NC3 5021   5.746   0.276  12.829 -0.0536 -0.0379  0.1890
  408DOPC   PO4 5022   5.467  -0.091  12.773 -0.2076  0.2664  0.2259
  408DOPC   GL1 5023   5.565   0.127  13.227 -0.1166 -0.1454 -0.3318
  408DOPC   GL2 5024   5.449  -0.112  13.475  0.0684 -0.0437 -0.1677
  408DOPC   C1A 5025   5.740   0.509  13.454 -0.1801  0.3489 -0.5011
  408DOPC   D2A 5026   5.904   0.689  13.826 -0.2160  0.0995 -0.2151
  408DOPC   C3A 5027   6.236   0.698  14.020 -0.2841 -0.0076  0.2264
  408DOPC   C4A 5028   6.300   1.170  14.190  0.0563  0.3283  0.0650
  408DOPC   C1B 5029   5.599   0.109  13.700 -0.0853 -0.1483 -0.6012
  408DOPC   D2B 5030   5.487   0.386  14.067  0.3643 -0.3265 -0.2707
  408DOPC   C3B 5031   5.148   0.255  14.275 -0.0745  0.0873  0.1916
  408DOPC   C4B 5032   5.005   0.068  14.638  0.1192 -0.0953  0.0026
  409DOPC   NC3 5033   3.703   6.557  12.717 -0.1909 -0.4847 -0.1860
  409DOPC   PO4 5034   4.090   6.277  12.633  0.2659 -0.0572  0.0561
  409DOPC   GL1 5035   3.989   6.211  13.022  0.2326  0.1603  0.0281
  409DOPC   GL2 5036   3.656   6.084  12.901 -0.1562 -0.4610  0.0402
  409DOPC   C1A 5037   4.171   5.995  13.276 -0.0545 -0.2415 -0.0941
  409DOPC   D2A 5038   3.912   5.784  13.566  0.0201  0.3692  0.0305
  409DOPC   C3A 5039   3.851   5.410  13.631 -0.4259  0.0819  0.2624
  409DOPC   C4A 5040   4.145   5.280  13.888 -0.0853  0.1073  0.2656
  409DOPC   C1B 5041   3.394   5.728  13.113  0.2934  0.3129 -0.2135
  409DOPC   D2B 5042   3.310   5.307  13.343 -0.1633 -0.2836  0.0506
  409DOPC   C3B 5043   3.377   5.135  13.659  0.0570  0.2146  0.0693
  409DOPC   C4B 5044   3.640   5.237  14.093 -0.3884  0.2144 -0.3026
  410DOPC   NC3 5045   2.348   1.545  12.169 -0.1398  0.4833  0.0357
  410DOPC   PO4 5046   2.633   1.869  12.196 -0.3473  0.1494  0.0120
  410DOPC   GL1 5047   2.652   1.950  12.638  0.1076  0.2386  0.2879
  410DOPC   GL2 5048   2.988   1.916  12.876 -0.0781  0.2887  0.2420
  410DOPC   C1A 5049   2.444   1.832  13.113  0.3270  0.1267 -0.0791
  410DOPC   D2A 5050   2.315   2.013  13.475  0.1411  0.1527  0.1009
  410DOPC   C3A 5051   2.710   2.094  13.706 -0.3773  0.0194  0.0226
  410DOPC   C4A 5052   2.840   2.315  14.115  0.0538  0.1750  0.1846
  410DOPC   C1B 5053   3.369   1.883  13.021  0.1371  0.1757 -0.1872
  410DOPC   D2B 5054   3.757   1.733  12.966  0.1643  0.2468  0.1370
  410DOPC   C3B 5055   4.018   2.101  13.068  0.0428  0.0142  0.1670
  410DOPC   C4B 5056   4.404   2.361  13.003 -0.1906 -0.0976  0.0312
  411DOPC   NC3 5057  12.737   1.202  12.780  0.0560 -0.3115  0.3222
  411DOPC   PO4 5058  12.785   1.385  13.141  0.2328 -0.0789 -0.1184
  411DOPC   GL1 5059  12.591   1.483  13.559 -0.3307 -0.1068  0.1802
  411DOPC   GL2 5060  12.224   1.494  13.563 -0.1996 -0.1143  0.6542
  411DOPC   C1A 5061  12.635   1.787  13.865 -0.2463 -0.1515  0.1076
  411DOPC   D2A 5062  12.637   1.909  14.173  0.2091  0.0486  0.2425
  411DOPC   C3A 5063  12.483   2.319  14.265 -0.0483 -0.1283  0.1445
  411DOPC   C4A 5064  12.218   2.510  14.477 -0.3489 -0.3116 -0.1114
  411DOPC   C1B 5065  11.912   1.478  13.832 -0.1575 -0.2468  0.0321
  411DOPC   D2B 5066  11.612   1.427  14.156 -0.0695  0.2101  0.2942
  411DOPC   C3B 5067  11.540   1.164  14.453  0.0575 -0.0933  0.0728
  411DOPC   C4B 5068  11.616   1.015  14.865 -0.0585  0.2152 -0.1064
  412DOPC   NC3 5069  13.199  10.810  12.890  0.0995  0.2078  0.2328
  412DOPC   PO4 5070  12.901  10.990  13.124  0.1855 -0.2246  0.1744
  412DOPC   GL1 5071  12.730  11.028  13.564  0.3334  0.0111 -0.0787
  412DOPC   GL2 5072  12.536  11.358  13.561 -0.2573  0.0098 -0.2640
  412DOPC   C1A 5073  12.532  10.960  13.967  0.1709 -0.0075 -0.1362
  412DOPC   D2A 5074  12.093  10.923  13.985 -0.3008 -0.1958 -0.1059
  412DOPC   C3A 5075  11.903  11.200  13.971 -0.3930  0.1669 -0.0109
  412DOPC   C4A 5076  11.410  11.227  14.043  0.1645 -0.0930  0.1163
  412DOPC   C1B 5077  12.356  11.435  13.942 -0.0557  0.3320  0.0817
  412DOPC   D2B 5078  12.109  11.456  14.400  0.0370 -0.1469 -0.0655
  412DOPC   C3B 5079  11.710  11.359  14.423 -0.0965 -0.0076 -0.2041
  412DOPC   C4B 5080  11.360  11.354  14.559  0.1055  0.1661 -0.0222
  413DOPC   NC3 5081   2.526   0.520  12.784  0.1808  0.0285 -0.2844
  413DOPC   PO4 5082   2.406   0.889  12.733 -0.0965 -0.1077  0.1901
  413DOPC   GL1 5083   2.075   0.751  13.077  0.0442  0.2914 -0.0562
  413DOPC   GL2 5084   1.988   0.602  13.389 -0.0604  0.0651 -0.2596
  413DOPC   C1A 5085   2.148   1.040  13.565 -0.1804 -0.2494  0.2523
  413DOPC   D2A 5086   2.401   0.870  13.845  0.1122  0.0870 -0.1474
  413DOPC   C3A 5087   2.327   0.540  14.108  0.1385 -0.0494 -0.0596
  413DOPC   C4A 5088   1.836   0.362  14.273 -0.1026 -0.1847  0.0766
  413DOPC   C1B 5089   1.697   0.721  13.791 -0.1452 -0.3046 -0.0254
  413DOPC   D2B 5090   1.719   1.007  14.209 -0.2313 -0.2292 -0.3046
  413DOPC   C3B 5091   2.070   0.905  14.408  0.0534 -0.3455  0.1877
  413DOPC   C4B 5092   2.510   1.146  14.351  0.1439 -0.1680  0.0355
  414DOPC   NC3 5093   9.855   3.613  12.954 -0.0680 -0.0508  0.0513
  414DOPC   PO4 5094  10.180   3.886  12.666 -0.0404  0.1977 -0.2345
  414DOPC   GL1 5095  10.256   3.875  13.153 -0.0586  0.5116  0.4087
  414DOPC   GL2 5096  10.524   3.587  13.367  0.0599 -0.0785 -0.1114
  414DOPC   C1A 5097  10.267   4.108  13.573  0.0521  0.1125 -0.1896
  414DOPC   D2A 5098  10.304   4.291  14.014 -0.2931 -0.1295 -0.2492
  414DOPC   C3A 5099  10.206   4.350  14.465  0.2024  0.1340 -0.1183
  414DOPC   C4A 5100  10.289   4.522  14.859 -0.1456  0.1660  0.0262
  414DOPC   C1B 5101  10.478   3.706  13.847  0.0398 -0.5520  0.2950
  414DOPC   D2B 5102  10.695   3.718  14.199  0.1440  0.5484 -0.4394
  414DOPC   C3B 5103  10.603   3.581  14.564 -0.1947  0.1700 -0.3379
  414DOPC   C4B 5104  10.675   3.273  14.845  0.0423 -0.0352  0.1637
  415DOPC   NC3 5105   0.502   9.202  12.559 -0.0570  0.2049 -0.3428
  415DOPC   PO4 5106   0.420   9.617  12.582  0.1670 -0.0261  0.1743
  415DOPC   GL1 5107   0.373   9.504  12.965 -0.3905 -0.0360  0.1735
  415DOPC   GL2 5108   0.186   9.299  13.081 -0.3131  0.0197  0.0771
  415DOPC   C1A 5109   0.457   9.539  13.404 -0.0563 -0.0833  0.1935
  415DOPC   D2A 5110   0.755   9.326  13.671 -0.1239 -0.3394  0.1601
  415DOPC   C3A 5111   1.099   9.485  13.878  0.2171 -0.0555 -0.0472
  415DOPC   C4A 5112   1.535   9.257  14.030 -0.1655  0.2300 -0.0095
  415DOPC   C1B 5113  -0.155   9.498  13.350 -0.2420  0.0826 -0.1070
  415DOPC   D2B 5114  -0.262   9.336  13.720 -0.0715 -0.0475  0.2217
  415DOPC   C3B 5115  -0.698   9.353  13.974 -0.0885  0.0399  0.1395
  415DOPC   C4B 5116  -0.707   9.300  14.347 -0.0965 -0.1257  0.1038
  416DOPC   NC3 5117  13.067   7.916  13.153 -0.0405  0.1393  0.1646
  416DOPC   PO4 5118  13.264   8.288  13.207  0.2463  0.1682  0.2967
  416DOPC   GL1 5119  13.048   8.390  13.590  0.1479  0.1103  0.1126
  416DOPC   GL2 5120  12.851   8.255  13.732 -0.1200  0.0913  0.3976
  416DOPC   C1A 5121  13.177   8.415  14.083 -0.4090  0.1916  0.0857
  416DOPC   D2A 5122  13.541   8.324  14.252 -0.1323 -0.0505  0.3126
  416DOPC   C3A 5123  13.558   7.960  14.229 -0.0828 -0.1725  0.3009
  416DOPC   C4A 5124  13.418   7.608  14.092  0.0154  0.1590  0.3262
  416DOPC   C1B 5125  12.575   8.048  13.750 -0.2170  0.3246 -0.0734
  416DOPC   D2B 5126  12.422   7.704  13.813 -0.4580  0.0004  0.1096
  416DOPC   C3B 5127  12.674   7.450  14.109 -0.0678 -0.0026  0.2062
  416DOPC   C4B 5128  13.029   7.448  14.313  0.1504  0.1145  0.1191
  417DOPC   NC3 5129   9.020  11.399  12.412  0.2069 -0.1285  0.2708
  417DOPC   PO4 5130   8.648  11.499  12.414  0.1583  0.1079 -0.0984
  417DOPC   GL1 5131   8.469  11.211  12.775  0.0821  0.2239 -0.1723
  417DOPC   GL2 5132   8.555  10.863  12.913 -0.0954 -0.2945  0.2366
  417DOPC   C1A 5133   8.324  11.226  13.122  0.0909 -0.1157 -0.0477
  417DOPC   D2A 5134   8.515  11.325  13.530 -0.2167  0.2109 -0.0906
  417DOPC   C3A 5135   8.407  11.616  13.876 -0.0105  0.4361  0.0587
  417DOPC   C4A 5136   8.094  11.925  14.058 -0.1128 -0.0314  0.0509
  417DOPC   C1B 5137   8.676  10.855  13.341  0.2884 -0.0451  0.1314
  417DOPC   D2B 5138   8.753  10.932  13.799  0.0595 -0.4267  0.1789
  417DOPC   C3B 5139   9.088  11.182  13.890  0.3994 -0.0853 -0.1900
  417DOPC   C4B 5140   9.541  11.156  13.913  0.1658 -0.1515 -0.3411
  418DOPC   NC3 5141   5.205   0.884  12.738 -0.0405  0.1142  0.1133
  418DOPC   PO4 5142   5.287   0.418  12.836  0.2231 -0.1598  0.1691
  418DOPC   GL1 5143   5.262   0.645  13.217  0.3371  0.1271 -0.0522
  418DOPC   GL2 5144   4.946   0.840  13.136  0.3262 -0.1254  0.2479
  418DOPC   C1A 5145   5.322   0.760  13.642 -0.0654 -0.1305 -0.0513
  418DOPC   D2A 5146   5.015   0.655  14.022 -0.0832 -0.0041  0.2538
  418DOPC   C3A 5147   4.731   0.972  14.103 -0.0904  0.1701 -0.0973
  418DOPC   C4A 5148   4.603   1.407  13.933 -0.2127 -0.1399  0.1877
  418DOPC   C1B 5149   4.836   0.678  13.514 -0.0351 -0.2460 -0.1257
  418DOPC   D2B 5150   4.579   0.292  13.741 -0.2427  0.0258  0.0064
  418DOPC   C3B 5151   4.185   0.299  13.658 -0.1878 -0.0497 -0.0940
  418DOPC   C4B 5152   3.731   0.128  13.602 -0.2293  0.1320  0.0202
  419DOPC   NC3 5153   7.907   4.273  14.973  0.1721  0.2156  0.4486
  419DOPC   PO4 5154   7.728   4.168  15.328  0.0887 -0.1655 -0.0035
  419DOPC   GL1 5155   8.105   3.911  15.222 -0.1611 -0.2002 -0.1025
  419DOPC   GL2 5156   8.284   3.872  15.456  0.0153  0.1428  0.1589
  419DOPC   C1A 5157   8.539   3.769  15.054  0.1478  0.0458  0.0417
  419DOPC   D2A 5158   8.605   3.624  14.675 -0.2843  0.0871  0.2181
  419DOPC   C3A 5159   8.607   3.174  14.494 -0.1150 -0.0492  0.0134
  419DOPC   C4A 5160   8.591   2.910  14.727  0.1240 -0.0488  0.0937
  419DOPC   C1B 5161   8.437   3.383  15.449 -0.1152  0.1334  0.0542
  419DOPC   D2B 5162   8.623   3.001  15.389  0.0972  0.2884 -0.1253
  419DOPC   C3B 5163   8.865   2.840  15.146  0.0115 -0.0329 -0.0672
  419DOPC   C4B 5164   9.169   2.990  14.759 -0.2362  0.1637 -0.2457
  420DOPC   NC3 5165  10.680   3.022  12.508 -0.3166 -0.2449  0.0903
  420DOPC   PO4 5166  11.036   2.990  12.845 -0.0735  0.2728  0.0678
  420DOPC   GL1 5167  10.876   3.189  13.266  0.0347  0.1623  0.1511
  420DOPC   GL2 5168  11.202   3.132  13.283  0.0020  0.0199 -0.1670
  420DOPC   C1A 5169  10.896   3.363  13.651 -0.2145 -0.1329 -0.0003
  420DOPC   D2A 5170  10.963   3.287  14.089 -0.0067 -0.2908  0.3165
  420DOPC   C3A 5171  10.613   3.192  14.298  0.0161 -0.0645  0.0450
  420DOPC   C4A 5172  10.266   3.181  14.599  0.0543 -0.0360  0.2530
  420DOPC   C1B 5173  11.068   2.895  13.739  0.0052  0.0911 -0.1423
  420DOPC   D2B 5174  11.085   2.720  14.105  0.0852  0.2389 -0.1785
  420DOPC   C3B 5175  10.799   2.488  14.337 -0.0965 -0.1908  0.0258
  420DOPC   C4B 5176  10.498   2.294  14.132  0.2796 -0.0480 -0.1227
  421DOPC   NC3 5177   2.061  11.427  12.280  0.1607  0.1695 -0.0568
  421DOPC   PO4 5178   2.087  11.369  12.740  0.2540  0.1094  0.0847
  421DOPC   GL1 5179   2.060  11.567  13.183 -0.0614 -0.0752  0.0510
  421DOPC   GL2 5180   2.111  11.222  13.265 -0.2397 -0.0384 -0.0989
  421DOPC   C1A 5181   2.065  11.588  13.650 -0.1844 -0.0149 -0.0408
  421DOPC   D2A 5182   2.018  11.639  14.075  0.0431 -0.1105 -0.2691
  421DOPC   C3A 5183   2.147  11.861  14.382  0.1620  0.1164  0.3140
  421DOPC   C4A 5184   1.908  12.128  14.534  0.0599 -0.0759 -0.1968
  421DOPC   C1B 5185   2.392  11.231  13.646 -0.2135 -0.0414  0.0813
  421DOPC   D2B 5186   2.520  11.368  13.995 -0.4978 -0.2368 -0.3691
  421DOPC   C3B 5187   2.489  11.475  14.467 -0.1486 -0.1497 -0.1802
  421DOPC   C4B 5188   2.423  11.685  14.997  0.0625  0.1596 -0.0067
  422DOPC   NC3 5189  11.625   1.747  12.809  0.0604  0.0374  0.0202
  422DOPC   PO4 5190  12.012   1.573  13.115 -0.1017 -0.0499 -0.3847
  422DOPC   GL1 5191  11.882   1.843  13.496  0.0384 -0.1199  0.2098
  422DOPC   GL2 5192  11.598   1.785  13.401  0.2410  0.1615 -0.1672
  422DOPC   C1A 5193  11.722   1.942  13.899 -0.2223 -0.1539 -0.0965
  422DOPC   D2A 5194  11.723   2.305  14.207  0.0296  0.1190 -0.4729
  422DOPC   C3A 5195  11.814   2.157  14.547  0.0396  0.3655  0.0577
  422DOPC   C4A 5196  11.548   2.155  14.805  0.0992  0.1446  0.2217
  422DOPC   C1B 5197  11.358   2.117  13.556  0.0247  0.4194 -0.0174
  422DOPC   D2B 5198  11.301   2.193  14.022 -0.1980 -0.2785 -0.1910
  422DOPC   C3B 5199  11.409   1.826  14.286 -0.2315 -0.0103  0.3158
  422DOPC   C4B 5200  11.086   1.440  14.341 -0.2026  0.0264 -0.2373
  423DOPC   NC3 5201   8.269   1.532  16.978  0.3113 -0.0024 -0.1477
  423DOPC   PO4 5202   8.078   1.880  16.843  0.0329  0.2132  0.0414
  423DOPC   GL1 5203   8.170   1.932  16.388  0.0180  0.3387  0.4401
  423DOPC   GL2 5204   7.825   1.926  16.179  0.0364 -0.1882 -0.2264
  423DOPC   C1A 5205   8.458   2.056  16.043  0.0382 -0.2754  0.2331
  423DOPC   D2A 5206   8.581   2.472  15.782 -0.1066 -0.2052 -0.0436
  423DOPC   C3A 5207   8.771   2.379  15.339  0.1619 -0.0710 -0.0739
  423DOPC   C4A 5208   9.136   2.414  15.015 -0.1930 -0.1145 -0.0072
  423DOPC   C1B 5209   7.980   1.887  15.730  0.0205  0.1005 -0.0900
  423DOPC   D2B 5210   8.260   1.751  15.360  0.0358 -0.0167 -0.1764
  423DOPC   C3B 5211   8.428   1.933  15.044  0.0614 -0.0716 -0.0181
  423DOPC   C4B 5212   8.506   1.757  14.583  0.1051  0.1220  0.3250
  424DOPC   NC3 5213   6.434   9.090  13.132 -0.0127  0.0500 -0.1035
  424DOPC   PO4 5214   6.709   9.336  13.288 -0.0782 -0.2286 -0.3603
  424DOPC   GL1 5215   6.969   9.326  13.576 -0.0342 -0.2644  0.0201
  424DOPC   GL2 5216   6.773   9.579  13.771  0.2553 -0.1663  0.2115
  424DOPC   C1A 5217   7.239   9.477  13.871 -0.1260 -0.2822  0.2709
  424DOPC   D2A 5218   7.509   9.791  13.932  0.0536 -0.0449 -0.1019
  424DOPC   C3A 5219   7.379  10.013  14.339  0.0810 -0.0097  0.0327
  424DOPC   C4A 5220   7.491  10.439  14.538  0.2754 -0.1073 -0.2135
  424DOPC   C1B 5221   6.997   9.932  13.553  0.1915 -0.0079 -0.0393
  424DOPC   D2B 5222   6.855  10.389  13.529 -0.3940 -0.0867  0.0846
  424DOPC   C3B 5223   6.830  10.693  13.905  0.2071  0.3498  0.1410
  424DOPC   C4B 5224   6.670  10.997  13.974  0.0707 -0.0490 -0.1652
  425DOPC   NC3 5225   2.747  11.770  12.944 -0.0528 -0.3178 -0.0124
  425DOPC   PO4 5226   2.524  12.127  12.895  0.0169  0.0126  0.1179
  425DOPC   GL1 5227   2.347  12.002  13.305 -0.2974  0.1080 -0.0212
  425DOPC   GL2 5228   2.539  11.719  13.392 -0.1655  0.4556 -0.2016
  425DOPC   C1A 5229   2.212  12.242  13.687  0.2005  0.1202 -0.4124
  425DOPC   D2A 5230   2.119  12.716  13.690 -0.4283  0.0689  0.1593
  425DOPC   C3A 5231   2.426  13.055  13.699  0.1373  0.2411  0.1918
  425DOPC   C4A 5232   2.758  13.153  13.427 -0.1314 -0.1382  0.0629
  425DOPC   C1B 5233   2.707  12.137  13.583 -0.0781 -0.1418  0.2740
  425DOPC   D2B 5234   2.967  12.038  13.913  0.1438 -0.0494 -0.0972
  425DOPC   C3B 5235   2.923  11.642  14.147 -0.1346 -0.0274  0.1662
  425DOPC   C4B 5236   3.039  11.580  14.585  0.0631  0.0647 -0.2426
  426DOPC   NC3 5237   1.766   1.092  12.227 -0.3571 -0.2819 -0.1848
  426DOPC   PO4 5238   2.125   1.129  12.316  0.0504 -0.0838  0.0599
  426DOPC   GL1 5239   2.006   1.221  12.758 -0.1992  0.0958 -0.1988
  426DOPC   GL2 5240   1.745   1.058  12.891  0.0113  0.1771  0.0330
  426DOPC   C1A 5241   2.033   1.416  13.145 -0.0293 -0.0620  0.1429
  426DOPC   D2A 5242   2.172   1.560  13.570 -0.3161  0.0864 -0.4458
  426DOPC   C3A 5243   2.561   1.572  13.899 -0.2384 -0.0987  0.1517
  426DOPC   C4A 5244   2.682   1.830  14.105 -0.2965  0.0957 -0.1962
  426DOPC   C1B 5245   1.662   1.043  13.430  0.1416 -0.1934  0.2478
  426DOPC   D2B 5246   1.391   1.132  13.865 -0.1651  0.1383 -0.0098
  426DOPC   C3B 5247   1.397   1.433  14.183 -0.1778  0.2315 -0.0924
  426DOPC   C4B 5248   1.547   1.579  14.578  0.1096  0.5513 -0.3938
  427DOPC   NC3 5249   4.667   9.159  13.551 -0.0260 -0.1725 -0.2127
  427DOPC   PO4 5250   4.983   8.827  13.431  0.1852 -0.3433 -0.0118
  427DOPC   GL1 5251   4.776   8.731  13.816  0.2119 -0.1570 -0.1220
  427DOPC   GL2 5252   4.641   8.516  13.786 -0.2679  0.3015 -0.2728
  427DOPC   C1A 5253   4.537   8.895  14.152 -0.1230 -0.2559 -0.0968
  427DOPC   D2A 5254   4.495   9.257  14.336  0.2379  0.0759 -0.1020
  427DOPC   C3A 5255   4.194   9.290  14.659  0.1360 -0.0371 -0.1187
  427DOPC   C4A 5256   4.218   9.431  15.003  0.1820  0.0234  0.0050
  427DOPC   C1B 5257   4.306   8.414  13.943 -0.2270 -0.1160 -0.1778
  427DOPC   D2B 5258   4.262   8.520  14.345 -0.0295  0.0184  0.1307
  427DOPC   C3B 5259   4.412   8.191  14.695 -0.3721  0.1682 -0.1474
  427DOPC   C4B 5260   4.501   7.895  14.934  0.3017  0.2756 -0.2049
  428DOPC   NC3 5261   2.241   2.967  11.941 -0.1214 -0.3085 -0.1337
  428DOPC   PO4 5262   2.537   2.749  12.233  0.1128  0.4580 -0.1167
  428DOPC   GL1 5263   2.515   2.459  12.517  0.0061  0.1299 -0.0006
  428DOPC   GL2 5264   2.249   2.257  12.658 -0.0852  0.1627  0.1459
  428DOPC   C1A 5265   2.603   2.264  13.011  0.0568 -0.0329 -0.1091
  428DOPC   D2A 5266   2.650   2.479  13.415  0.0676  0.2153  0.1889
  428DOPC   C3A 5267   2.312   2.440  13.697 -0.2386 -0.2111  0.2069
  428DOPC   C4A 5268   1.913   2.231  13.727 -0.1664 -0.0668  0.5911
  428DOPC   C1B 5269   1.951   2.028  12.945  0.2079 -0.3793  0.1939
  428DOPC   D2B 5270   1.823   1.862  13.291  0.2106 -0.3507  0.1624
  428DOPC   C3B 5271   1.481   2.016  13.646 -0.4273  0.0269  0.0881
  428DOPC   C4B 5272   1.076   2.211  13.705  0.3337 -0.2631 -0.0897
  429DOPC   NC3 5273   5.767   2.515  12.510  0.0289  0.0195  0.0130
  429DOPC   PO4 5274   5.444   2.387  12.113  0.2480  0.0592  0.3204
  429DOPC   GL1 5275   5.248   2.252  12.418  0.2930 -0.0936  0.3021
  429DOPC   GL2 5276   5.541   2.042  12.491 -0.2982 -0.0213 -0.0329
  429DOPC   C1A 5277   5.255   2.227  12.894 -0.1027  0.3357  0.0150
  429DOPC   D2A 5278   5.671   2.344  13.050  0.0265 -0.1919  0.3673
  429DOPC   C3A 5279   5.800   2.139  13.358  0.3316  0.2942  0.1206
  429DOPC   C4A 5280   6.242   2.001  13.596  0.1336  0.1969 -0.1828
  429DOPC   C1B 5281   5.637   1.838  13.038 -0.1786  0.1084 -0.3759
  429DOPC   D2B 5282   5.418   1.784  13.409 -0.0186  0.1589  0.1623
  429DOPC   C3B 5283   5.484   2.186  13.798 -0.0719 -0.1165  0.0401
  429DOPC   C4B 5284   5.353   2.623  13.898  0.0818  0.1537 -0.0460
  430DOPC   NC3 5285  11.809   2.325  12.614 -0.1447  0.2025  0.0603
  430DOPC   PO4 5286  11.967   2.694  12.821  0.5886  0.2152 -0.2303
  430DOPC   GL1 5287  12.026   2.895  13.270 -0.1945 -0.0674  0.1568
  430DOPC   GL2 5288  12.359   2.878  13.365  0.5848 -0.0469 -0.0276
  430DOPC   C1A 5289  12.015   2.873  13.739  0.2308 -0.1496  0.1690
  430DOPC   D2A 5290  12.153   2.613  13.939  0.1047  0.1429 -0.1271
  430DOPC   C3A 5291  12.502   2.594  13.701  0.1591  0.1465 -0.2135
  430DOPC   C4A 5292  12.793   2.635  13.293  0.3750  0.0020  0.0843
  430DOPC   C1B 5293  12.658   3.069  13.671 -0.2799  0.4118  0.0602
  430DOPC   D2B 5294  12.934   3.340  13.845 -0.0475  0.0017 -0.0131
  430DOPC   C3B 5295  12.672   3.673  14.092  0.2037 -0.1720  0.1618
  430DOPC   C4B 5296  12.492   3.998  14.413 -0.1547 -0.0587  0.2221
  431DOPC   NC3 5297  11.256   6.306  12.595 -0.3587  0.1187  0.1577
  431DOPC   PO4 5298  11.649   6.560  12.486  0.0175 -0.2627 -0.4377
  431DOPC   GL1 5299  11.519   6.751  12.849 -0.0830 -0.0947  0.1111
  431DOPC   GL2 5300  11.344   6.713  13.128 -0.2847  0.0010  0.0938
  431DOPC   C1A 5301  11.821   6.685  13.256  0.3090  0.1296  0.1244
  431DOPC   D2A 5302  11.687   6.353  13.446  0.0818  0.0036 -0.1288
  431DOPC   C3A 5303  11.535   5.892  13.399  0.1981  0.2091 -0.3263
  431DOPC   C4A 5304  11.267   5.586  13.539 -0.0423 -0.1521  0.0375
  431DOPC   C1B 5305  11.433   6.732  13.603  0.0203  0.3680 -0.0492
  431DOPC   D2B 5306  11.302   6.839  14.057 -0.0949  0.1196 -0.1581
  431DOPC   C3B 5307  11.463   7.302  14.010 -0.1618 -0.1732 -0.2028
  431DOPC   C4B 5308  11.767   7.615  14.006 -0.3387 -0.0128  0.2367
  432DOPC   NC3 5309   3.944  12.486  12.982 -0.1909 -0.2175 -0.5482
  432DOPC   PO4 5310   4.095  12.881  13.031  0.1582 -0.1142  0.1536
  432DOPC   GL1 5311   4.263  12.566  13.404  0.0847 -0.0155  0.3887
  432DOPC   GL2 5312   4.518  12.648  13.611  0.0077 -0.1943 -0.0071
  432DOPC   C1A 5313   4.326  12.239  13.758 -0.2055  0.0596 -0.1657
  432DOPC   D2A 5314   4.608  12.038  14.018  0.2458  0.2565  0.2602
  432DOPC   C3A 5315   4.396  11.919  14.405  0.1894 -0.0184 -0.0994
  432DOPC   C4A 5316   4.342  12.143  14.771  0.2006 -0.0044  0.4000
  432DOPC   C1B 5317   4.819  12.510  13.916  0.2643 -0.0703 -0.3245
  432DOPC   D2B 5318   5.009  12.383  14.353  0.1432  0.0839 -0.1201
  432DOPC   C3B 5319   4.816  12.172  14.757 -0.6299 -0.0423 -0.4209
  432DOPC   C4B 5320   4.691  11.924  15.118  0.1584  0.3758  0.0954
  433DOPC   NC3 5321   8.406  11.005  12.300 -0.0542  0.1800  0.1001
  433DOPC   PO4 5322   8.805  10.926  12.429 -0.1036 -0.0339 -0.2391
  433DOPC   GL1 5323   9.107  10.881  12.674 -0.1007 -0.0267  0.1717
  433DOPC   GL2 5324   8.997  10.620  12.837 -0.0811  0.0432  0.2305
  433DOPC   C1A 5325   9.336  10.931  13.071  0.2701  0.0555  0.1416
  433DOPC   D2A 5326   9.194  10.979  13.438  0.1099  0.4091 -0.1283
  433DOPC   C3A 5327   9.246  10.687  13.811  0.2716  0.0507 -0.0389
  433DOPC   C4A 5328   9.727  10.546  13.844 -0.1030  0.2763  0.1592
  433DOPC   C1B 5329   9.287  10.470  13.113  0.0985 -0.0547  0.1281
  433DOPC   D2B 5330   9.528  10.522  13.398 -0.2059 -0.4584 -0.0459
  433DOPC   C3B 5331   9.806  10.090  13.368  0.0282  0.0442  0.0211
  433DOPC   C4B 5332   9.719   9.729  13.388 -0.0550  0.3102  0.4104
  434DOPC   NC3 5333  10.201   3.416  12.363 -0.0064  0.0303 -0.0597
  434DOPC   PO4 5334   9.905   3.237  12.570  0.0663  0.1763  0.0690
  434DOPC   GL1 5335   9.866   3.092  13.027 -0.0914 -0.0458  0.0046
  434DOPC   GL2 5336   9.921   3.304  13.355 -0.2494  0.1722  0.1104
  434DOPC   C1A 5337  10.317   3.069  13.308  0.2846  0.3514  0.0417
  434DOPC   D2A 5338  10.353   3.242  13.717  0.0187 -0.0133 -0.1670
  434DOPC   C3A 5339  10.173   3.444  14.095 -0.1795  0.1612 -0.3537
  434DOPC   C4A 5340   9.897   3.443  14.412 -0.2325  0.3070  0.0453
  434DOPC   C1B 5341  10.016   3.636  13.582 -0.2325  0.1156  0.2861
  434DOPC   D2B 5342   9.955   3.872  13.955  0.1959  0.0211 -0.0687
  434DOPC   C3B 5343  10.257   3.829  14.391 -0.2890  0.2348 -0.0652
  434DOPC   C4B 5344  10.194   3.615  14.799  0.0849 -0.1840  0.0103
  435DOPC   NC3 5345  11.756   8.681  12.328 -0.0878 -0.2049 -0.1864
  435DOPC   PO4 5346  11.781   8.288  12.357 -0.2806  0.1543 -0.0672
  435DOPC   GL1 5347  11.701   8.355  12.765  0.0504  0.0961 -0.0296
  435DOPC   GL2 5348  11.750   8.042  12.982  0.2650  0.0115  0.2356
  435DOPC   C1A 5349  11.584   8.384  13.235 -0.0092 -0.0634  0.2952
  435DOPC   D2A 5350  11.483   8.298  13.675  0.1092 -0.0843  0.1786
  435DOPC   C3A 5351  11.425   7.932  13.923 -0.0517  0.0744 -0.0376
  435DOPC   C4A 5352  11.396   7.843  14.305  0.1520 -0.1341  0.2188
  435DOPC   C1B 5353  11.712   7.850  13.340  0.0251  0.1073 -0.1219
  435DOPC   D2B 5354  11.957   7.698  13.568 -0.3448  0.0335  0.0411
  435DOPC   C3B 5355  12.215   7.372  13.339  0.2119  0.0759  0.0564
  435DOPC   C4B 5356  12.323   6.880  13.373  0.0023 -0.0337  0.4293
  436DOPC   NC3 5357   8.414   2.766  12.503 -0.1864 -0.1172 -0.0049
  436DOPC   PO4 5358   8.538   3.152  12.597  0.0672  0.0597 -0.0076
  436DOPC   GL1 5359   8.468   2.951  12.984 -0.1196 -0.2576 -0.1669
  436DOPC   GL2 5360   8.743   2.926  13.101 -0.4405  0.0169  0.0100
  436DOPC   C1A 5361   8.231   2.908  13.381  0.2874 -0.0506  0.0931
  436DOPC   D2A 5362   7.921   3.105  13.671  0.1403  0.2784 -0.0693
  436DOPC   C3A 5363   8.044   3.369  14.022  0.1093 -0.2510  0.2930
  436DOPC   C4A 5364   8.212   3.604  14.394  0.2498 -0.2337  0.1425
  436DOPC   C1B 5365   8.802   2.927  13.553 -0.2437  0.0420  0.0097
  436DOPC   D2B 5366   9.040   2.623  13.862  0.0875 -0.2425  0.1891
  436DOPC   C3B 5367   9.472   2.689  14.010  0.0424  0.0189 -0.1373
  436DOPC   C4B 5368   9.483   2.671  14.508 -0.2927 -0.0577 -0.0732
  437DOPC   NC3 5369  11.377  11.913  11.759 -0.3289 -0.0066 -0.3846
  437DOPC   PO4 5370  11.551  12.148  11.919 -0.0474  0.3000  0.3242
  437DOPC   GL1 5371  11.387  12.231  12.334 -0.1031  0.1473  0.2296
  437DOPC   GL2 5372  11.016  12.115  12.260 -0.0493 -0.2141 -0.1323
  437DOPC   C1A 5373  11.683  12.059  12.754  0.0345  0.1251  0.0039
  437DOPC   D2A 5374  11.775  11.885  13.291  0.2955 -0.2681 -0.0158
  437DOPC   C3A 5375  11.564  12.169  13.588 -0.0028  0.1628  0.2484
  437DOPC   C4A 5376  11.283  12.433  13.707 -0.3920  0.0200  0.0419
  437DOPC   C1B 5377  11.050  12.054  12.656  0.0719  0.0415 -0.0174
  437DOPC   D2B 5378  11.309  12.035  13.076 -0.0356 -0.0928 -0.0848
  437DOPC   C3B 5379  11.039  12.092  13.457  0.1089 -0.0753  0.1150
  437DOPC   C4B 5380  10.681  11.969  13.795 -0.1223 -0.0533 -0.3944
  438DOPC   NC3 5381   5.706   6.026  14.992 -0.1258  0.1512  0.1790
  438DOPC   PO4 5382   5.521   5.572  15.063  0.0755 -0.2872 -0.4030
  438DOPC   GL1 5383   5.250   5.838  14.983  0.3514 -0.0281  0.1414
  438DOPC   GL2 5384   5.332   6.185  14.786  0.0663  0.3841  0.0670
  438DOPC   C1A 5385   4.894   6.076  15.119 -0.0083  0.0461 -0.1378
  438DOPC   D2A 5386   4.583   6.174  14.799  0.2469 -0.1554  0.1301
  438DOPC   C3A 5387   4.253   6.371  14.712 -0.0438 -0.0659 -0.2322
  438DOPC   C4A 5388   4.026   6.582  14.296  0.2140  0.1637 -0.0330
  438DOPC   C1B 5389   5.008   6.090  14.384 -0.1934  0.2108  0.1253
  438DOPC   D2B 5390   4.817   5.798  14.283 -0.0876  0.3537  0.1816
  438DOPC   C3B 5391   4.445   5.712  14.312 -0.0741  0.1784  0.0352
  438DOPC   C4B 5392   4.064   5.383  14.369 -0.2947  0.0512 -0.0476
  439DOPC   NC3 5393  12.759  11.437  12.944  0.0622 -0.1487  0.1147
  439DOPC   PO4 5394  12.529  11.753  12.758 -0.0398  0.6475 -0.1886
  439DOPC   GL1 5395  12.625  11.953  13.135  0.1346  0.0262  0.3387
  439DOPC   GL2 5396  12.337  11.780  13.316  0.1991  0.2156 -0.1814
  439DOPC   C1A 5397  13.082  12.174  13.323 -0.3945  0.2245 -0.2348
  439DOPC   D2A 5398  13.178  12.448  13.596 -0.2616  0.1889 -0.4196
  439DOPC   C3A 5399  12.841  12.367  13.926 -0.0083  0.1088 -0.3386
  439DOPC   C4A 5400  12.455  12.531  14.207  0.2585 -0.1417 -0.1292
  439DOPC   C1B 5401  12.012  11.712  13.699 -0.3220 -0.0557 -0.2140
  439DOPC   D2B 5402  11.656  11.746  13.918  0.2349  0.1661 -0.1029
  439DOPC   C3B 5403  11.341  11.708  13.759  0.1683 -0.0015 -0.0388
  439DOPC   C4B 5404  11.034  11.550  13.747  0.0355  0.3180 -0.0977
  440DOPC   NC3 5405   9.269  12.144  12.604 -0.2437 -0.1646  0.0700
  440DOPC   PO4 5406   9.012  11.843  12.683 -0.3063  0.1735  0.0057
  440DOPC   GL1 5407   8.753  11.696  12.969 -0.0064 -0.0009 -0.1532
  440DOPC   GL2 5408   8.463  11.720  12.758  0.1244 -0.0068 -0.1117
  440DOPC   C1A 5409   8.652  11.899  13.416 -0.3685  0.3397 -0.1163
  440DOPC   D2A 5410   8.778  12.023  13.786  0.1425 -0.1785 -0.0997
  440DOPC   C3A 5411   8.601  12.052  14.186  0.1544  0.1204 -0.1170
  440DOPC   C4A 5412   8.403  12.092  14.552  0.1624 -0.0263 -0.1127
  440DOPC   C1B 5413   8.221  11.731  13.211  0.0179 -0.0328 -0.1484
  440DOPC   D2B 5414   8.280  12.231  13.413  0.2175 -0.1155 -0.3786
  440DOPC   C3B 5415   8.555  12.529  13.481 -0.2688 -0.0422 -0.2789
  440DOPC   C4B 5416   8.653  12.952  13.464 -0.3306  0.3650 -0.0736
  441DOPC   NC3 5417   3.530  12.123  12.579  0.0992 -0.2973  0.0153
  441DOPC   PO4 5418   3.471  12.290  12.971  0.1928 -0.1530 -0.1532
  441DOPC   GL1 5419   3.510  12.541  13.275 -0.0255  0.1782 -0.2681
  441DOPC   GL2 5420   3.587  12.791  13.368 -0.0173 -0.3948  0.2542
  441DOPC   C1A 5421   3.498  12.378  13.704 -0.2792  0.0583 -0.1908
  441DOPC   D2A 5422   3.556  12.575  14.146  0.2661  0.2295 -0.3646
  441DOPC   C3A 5423   3.894  12.732  14.320  0.1624  0.1730  0.3314
  441DOPC   C4A 5424   4.233  13.102  14.376  0.1306  0.0836  0.0824
  441DOPC   C1B 5425   3.592  12.945  13.767 -0.3730 -0.1173  0.2341
  441DOPC   D2B 5426   3.764  13.179  14.249 -0.0838 -0.0536 -0.2698
  441DOPC   C3B 5427   3.835  13.080  14.678 -0.1037  0.1282  0.0721
  441DOPC   C4B 5428   4.040  12.771  14.904  0.2070 -0.1043 -0.3284
  442DOPC   NC3 5429   3.368   9.521  12.431 -0.3209 -0.1518  0.0219
  442DOPC   PO4 5430   3.371   9.592  13.009 -0.3227  0.0004  0.1755
  442DOPC   GL1 5431   3.464   9.671  13.552  0.2466 -0.2480  0.2766
  442DOPC   GL2 5432   3.643  10.043  13.567  0.0570  0.0025 -0.2430
  442DOPC   C1A 5433   3.829   9.573  13.908 -0.0777  0.1679  0.3837
  442DOPC   D2A 5434   4.069   9.570  14.260 -0.0190  0.0186  0.1759
  442DOPC   C3A 5435   4.134   9.839  14.606  0.1131  0.1999 -0.3028
  442DOPC   C4A 5436   3.836   9.861  14.943 -0.1134 -0.1375  0.1703
  442DOPC   C1B 5437   3.431   9.956  13.931  0.0848 -0.1159 -0.0444
  442DOPC   D2B 5438   3.104   9.792  14.286  0.2030 -0.4447  0.0205
  442DOPC   C3B 5439   3.132   9.310  14.464  0.0672  0.0606 -0.3792
  442DOPC   C4B 5440   3.162   8.897  14.524 -0.2337 -0.1011 -0.0930
  443DOPC   NC3 5441   9.046   9.730  11.705  0.1117 -0.0313 -0.1886
  443DOPC   PO4 5442   8.840   9.603  12.086 -0.1362 -0.1930  0.2876
  443DOPC   GL1 5443   8.852   9.530  12.604 -0.0418  0.1943 -0.0733
  443DOPC   GL2 5444   8.644   9.690  12.845 -0.2958 -0.2817 -0.2040
  443DOPC   C1A 5445   9.064   9.358  12.940 -0.0136  0.0268  0.1339
  443DOPC   D2A 5446   9.244   9.595  13.283  0.6538 -0.0979 -0.0359
  443DOPC   C3A 5447   9.520   9.277  13.379 -0.0516  0.1468 -0.0069
  443DOPC   C4A 5448   9.787   8.909  13.420 -0.1770 -0.3476  0.1047
  443DOPC   C1B 5449   8.768   9.808  13.229  0.2748 -0.3613  0.0316
  443DOPC   D2B 5450   8.896   9.804  13.662  0.0789  0.1015  0.1663
  443DOPC   C3B 5451   9.338   9.647  13.759 -0.2215  0.1006  0.0639
  443DOPC   C4B 5452   9.370   9.814  14.129 -0.0800  0.1465 -0.0285
  444DOPC   NC3 5453   4.592  12.652  12.994 -0.0794 -0.0090  0.2055
  444DOPC   PO4 5454   4.639  12.265  12.839 -0.0899  0.0817 -0.0560
  444DOPC   GL1 5455   4.598  12.088  13.214  0.0065 -0.1033 -0.0481
  444DOPC   GL2 5456   4.306  12.090  13.293 -0.3061  0.3353 -0.0589
  444DOPC   C1A 5457   4.825  12.214  13.517 -0.0505 -0.1816 -0.0763
  444DOPC   D2A 5458   5.026  11.908  13.760 -0.0742 -0.6232  0.4381
  444DOPC   C3A 5459   5.365  12.080  14.099 -0.1804 -0.0312  0.1456
  444DOPC   C4A 5460   5.792  12.040  14.253 -0.0357 -0.0573 -0.0306
  444DOPC   C1B 5461   4.569  11.780  13.559  0.0699 -0.2014 -0.0720
  444DOPC   D2B 5462   4.728  11.501  13.734 -0.0609 -0.1314  0.1489
  444DOPC   C3B 5463   4.752  11.609  14.177  0.1017  0.4038 -0.0365
  444DOPC   C4B 5464   5.005  11.916  14.372 -0.2676  0.3955  0.0922
  445DOPC   NC3 5465   8.482   7.691  13.347 -0.0224 -0.1591 -0.1237
  445DOPC   PO4 5466   8.197   8.028  13.682 -0.2178  0.2195 -0.0123
  445DOPC   GL1 5467   8.402   8.345  13.870 -0.2808  0.3462 -0.1474
  445DOPC   GL2 5468   8.646   8.220  13.648  0.1762  0.1233 -0.1381
  445DOPC   C1A 5469   8.783   8.634  13.998 -0.1094 -0.1438 -0.1664
  445DOPC   D2A 5470   9.260   8.714  14.089  0.1726  0.0061 -0.2463
  445DOPC   C3A 5471   9.608   8.464  14.306  0.2498  0.0264  0.1437
  445DOPC   C4A 5472   9.924   8.327  14.500 -0.0693 -0.1159  0.2562
  445DOPC   C1B 5473   9.006   8.424  13.614 -0.2099 -0.1876 -0.2195
  445DOPC   D2B 5474   9.419   8.654  13.604  0.2736 -0.1206  0.1269
  445DOPC   C3B 5475   9.788   8.717  13.917 -0.3330 -0.3060  0.1445
  445DOPC   C4B 5476   9.726   8.950  14.324 -0.0656 -0.1350  0.3369
  446DOPC   NC3 5477   7.211   1.978  12.345  0.0555 -0.3567 -0.0142
  446DOPC   PO4 5478   7.514   1.950  12.785  0.1807  0.1196  0.1185
  446DOPC   GL1 5479   7.360   1.885  13.157 -0.3233 -0.0403  0.1290
  446DOPC   GL2 5480   7.051   1.871  13.177  0.2572  0.3647  0.0704
  446DOPC   C1A 5481   7.353   1.539  13.486  0.1219 -0.1821 -0.2491
  446DOPC   D2A 5482   7.330   1.223  13.836 -0.0451 -0.0043  0.0391
  446DOPC   C3A 5483   7.334   1.122  14.251  0.1444 -0.0149 -0.1963
  446DOPC   C4A 5484   7.207   1.039  14.623 -0.0274  0.0188 -0.2175
  446DOPC   C1B 5485   6.958   1.882  13.675 -0.1061  0.2062 -0.0157
  446DOPC   D2B 5486   7.134   1.756  14.019 -0.0661  0.1072 -0.0821
  446DOPC   C3B 5487   7.492   1.973  13.924  0.2997 -0.2093  0.3878
  446DOPC   C4B 5488   7.693   1.967  13.567 -0.0612 -0.2618  0.3186
  447DOPC   NC3 5489   8.952   2.726  12.715  0.1155  0.1418  0.0777
  447DOPC   PO4 5490   8.624   2.417  12.931  0.2922 -0.2406  0.0301
  447DOPC   GL1 5491   8.491   2.467  13.231  0.3504  0.0983 -0.1748
  447DOPC   GL2 5492   8.085   2.448  13.275 -0.0919  0.0224 -0.1574
  447DOPC   C1A 5493   8.531   2.480  13.666 -0.2336  0.3613  0.0549
  447DOPC   D2A 5494   8.661   2.451  14.161 -0.1986 -0.0443  0.0516
  447DOPC   C3A 5495   8.440   2.486  14.522 -0.2136  0.1399 -0.0107
  447DOPC   C4A 5496   8.495   2.476  14.941 -0.0471  0.1981 -0.0089
  447DOPC   C1B 5497   8.134   2.149  13.600 -0.3047  0.0020  0.0905
  447DOPC   D2B 5498   8.424   2.034  13.906 -0.1625  0.0203 -0.2501
  447DOPC   C3B 5499   8.264   2.119  14.324  0.1491  0.0011  0.2398
  447DOPC   C4B 5500   8.060   2.154  14.778  0.0492 -0.2524  0.0725
  448DOPC   NC3 5501   0.826  10.997  12.867 -0.1710 -0.0401  0.2295
  448DOPC   PO4 5502   0.403  10.879  12.916 -0.2921  0.4799  0.2945
  448DOPC   GL1 5503   0.344  10.901  13.363  0.0699 -0.0892  0.1467
  448DOPC   GL2 5504   0.042  10.905  13.339 -0.4797 -0.3251 -0.2303
  448DOPC   C1A 5505   0.670  10.662  13.563 -0.0698 -0.2732  0.1832
  448DOPC   D2A 5506   0.765  10.472  14.017 -0.0164  0.3510 -0.0909
  448DOPC   C3A 5507   0.565  10.099  14.099 -0.0347 -0.0239 -0.2590
  448DOPC   C4A 5508   0.632   9.725  13.848  0.1875 -0.0121 -0.1131
  448DOPC   C1B 5509   0.025  11.027  13.706 -0.0164 -0.0735 -0.1156
  448DOPC   D2B 5510  -0.133  10.983  14.128 -0.2902  0.1324  0.0830
  448DOPC   C3B 5511  -0.324  10.712  14.143 -0.0424  0.4168 -0.2778
  448DOPC   C4B 5512  -0.420  10.501  13.943 -0.0474  0.1128  0.0256
  449DOPC   NC3 5513   1.633  11.552  12.961  0.2916 -0.1390 -0.1484
  449DOPC   PO4 5514   1.275  11.267  13.015  0.0343 -0.0198 -0.4038
  449DOPC   GL1 5515   1.326  11.254  13.465  0.0366 -0.2349 -0.3117
  449DOPC   GL2 5516   1.615  11.397  13.518  0.0353  0.1661  0.1970
  449DOPC   C1A 5517   1.068  10.959  13.854  0.1990 -0.0400  0.0365
  449DOPC   D2A 5518   0.966  10.872  14.325  0.0554  0.1384  0.0255
  449DOPC   C3A 5519   0.482  10.845  14.584 -0.1294  0.0238 -0.1919
  449DOPC   C4A 5520   0.062  10.788  14.613 -0.1333  0.0694  0.1746
  449DOPC   C1B 5521   1.688  11.249  13.893 -0.0470 -0.0448  0.2154
  449DOPC   D2B 5522   1.506  11.028  14.225  0.1378  0.0512 -0.2101
  449DOPC   C3B 5523   1.517  11.002  14.713 -0.1602  0.2641  0.1404
  449DOPC   C4B 5524   1.160  10.837  14.829  0.0461 -0.0893  0.1308
  450DOPC   NC3 5525   3.648   8.620  12.608  0.2459 -0.0897 -0.0951
  450DOPC   PO4 5526   3.566   8.587  13.146 -0.1732 -0.4875 -0.1893
  450DOPC   GL1 5527   3.576   8.475  13.504 -0.2239  0.0799  0.0875
  450DOPC   GL2 5528   3.828   8.516  13.604 -0.0627  0.0821 -0.3295
  450DOPC   C1A 5529   3.604   8.123  13.815 -0.4856  0.4975 -0.0528
  450DOPC   D2A 5530   3.619   7.731  14.163 -0.0025 -0.1115 -0.1861
  450DOPC   C3A 5531   3.801   7.380  14.127  0.1440 -0.0604 -0.0337
  450DOPC   C4A 5532   4.188   7.217  14.392 -0.2500  0.0650  0.0452
  450DOPC   C1B 5533   3.790   8.477  14.073  0.2216 -0.0952 -0.2163
  450DOPC   D2B 5534   3.519   8.436  14.572 -0.2951  0.0663  0.2908
  450DOPC   C3B 5535   3.180   8.380  14.540  0.0663  0.0510  0.0651
  450DOPC   C4B 5536   2.866   8.048  14.446  0.0416 -0.0999 -0.0317
  451DOPC   NC3 5537   9.666   6.643  12.533  0.1384 -0.3398  0.1531
  451DOPC   PO4 5538   9.646   7.176  12.617  0.3186 -0.1811  0.3431
  451DOPC   GL1 5539   9.801   7.281  13.034  0.3094 -0.1554  0.0520
  451DOPC   GL2 5540  10.218   7.249  13.102 -0.3865  0.4256  0.1124
  451DOPC   C1A 5541   9.868   7.497  13.429 -0.3932 -0.1500  0.1246
  451DOPC   D2A 5542   9.879   7.505  13.893  0.0688  0.2266 -0.0474
  451DOPC   C3A 5543  10.098   7.346  14.156 -0.0984 -0.0466  0.1204
  451DOPC   C4A 5544  10.454   7.529  14.356 -0.2557  0.0703  0.0211
  451DOPC   C1B 5545  10.292   6.880  13.243 -0.0783 -0.1275  0.0875
  451DOPC   D2B 5546  10.321   6.671  13.567 -0.6047  0.0969 -0.1007
  451DOPC   C3B 5547  10.624   6.652  13.861  0.4333  0.0607  0.2245
  451DOPC   C4B 5548  10.973   6.485  13.865 -0.4954 -0.4292 -0.1728
  452DOPC   NC3 5549  12.275  12.781  12.804  0.2091 -0.1520  0.1035
  452DOPC   PO4 5550  12.170  13.121  12.634  0.2307  0.0514  0.2667
  452DOPC   GL1 5551  12.193  13.261  13.130 -0.0235  0.0527 -0.0973
  452DOPC   GL2 5552  12.113  12.928  13.259 -0.1547 -0.0230 -0.3798
  452DOPC   C1A 5553  12.329  13.522  13.527 -0.3140  0.1893 -0.0631
  452DOPC   D2A 5554  12.620  13.400  13.800 -0.0340 -0.1388  0.0075
  452DOPC   C3A 5555  13.027  13.430  13.847 -0.3190  0.1861 -0.1950
  452DOPC   C4A 5556  13.389  13.711  13.742  0.2472  0.1157  0.2394
  452DOPC   C1B 5557  11.958  13.205  13.583  0.1498 -0.1605 -0.3849
  452DOPC   D2B 5558  11.751  13.667  13.807  0.2944 -0.0512 -0.0572
  452DOPC   C3B 5559  11.449  13.661  14.089 -0.2317 -0.1228  0.0289
  452DOPC   C4B 5560  11.415  13.989  14.491  0.0817  0.1267  0.2024
  453W        W 5561   4.917   9.302  13.935  0.0538  0.0054 -0.1328
  454W        W 5562   9.756   5.483   5.505  0.0291  0.1836 -0.1157
  455W        W 5563   1.463   0.521  21.332 -0.1094 -0.1405 -0.0454
  456W        W 5564   6.531   3.488   8.677  0.0729  0.2213  0.0071
  457W        W 5565   1.852   4.022   0.351  0.2816 -0.0068  0.3807
  458W        W 5566  13.313   5.311   4.271  0.0813 -0.0998 -0.1150
  459W        W 5567   8.671   7.709  23.302  0.3435  0.0741 -0.0415
  460W        W 5568  11.417   0.665  21.333  0.1355  0.3880  0.0309
  461W        W 5569  12.640   8.923  28.443 -0.2734  0.0678  0.0910
  462W        W 5570  10.067   2.007  12.342 -0.0637  0.1762  0.0074
  463W        W 5571   0.387   4.431   0.254  0.0488  0.1847 -0.1688
  464W        W 5572   6.098   2.223   0.276 -0.1208  0.1008 -0.2672
  465W        W 5573   8.346  12.667  26.935  0.1386  0.1423 -0.3021
  466W        W 5574   0.679   4.459  21.886  0.2253 -0.0852  0.0590
  467W        W 5575   8.249   1.476   2.867  0.2541 -0.0259 -0.1282
  468W        W 5576   3.113  12.112  26.172  0.2421 -0.0075 -0.1691
  469W        W 5577  11.884   9.271  28.851  0.3661 -0.0429  0.4223
  470W        W 5578   0.033   5.188  27.976  0.1747 -0.0452  0.1068
  471W        W 5579  12.547   6.633   5.610 -0.1380  0.1976  0.1837
  472W        W 5580   5.400  11.819  27.681  0.0992 -0.0353 -0.3422
  473W        W 5581   6.930   7.272  24.743  0.3798  0.4886 -0.0251
  474W        W 5582   8.871  10.454  18.860 -0.1992 -0.0704  0.1631
  475W        W 5583  11.528  11.281  26.857 -0.1804  0.2126 -0.0875
  476W        W 5584   3.989   5.037  23.881  0.0159  0.0290 -0.2607
  477W        W 5585  11.011   8.765   4.502 -0.0988 -0.3425  0.0098
  478W        W 5586  10.496   2.389  25.892 -0.0474 -0.1744  0.2993
  479W        W 5587  12.390   0.544  19.349  0.1105 -0.1694 -0.1492
  480W        W 5588   9.835  13.032  29.314 -0.0061 -0.3220 -0.0727
  481W        W 5589   5.081   4.727  29.400  0.2502 -0.2219 -0.0756
  482W        W 5590  12.308   1.160   7.564  0.0032 -0.2959  0.2499
  483W        W 5591   4.686   9.466   6.274  0.0095 -0.0229 -0.2429
  484W        W 5592   8.163  10.198   7.972  0.0627  0.2654  0.1197
  485W        W 5593  10.402   0.884   0.649 -0.1600  0.0595  0.1214
  486W        W 5594   5.926  11.169  23.484 -0.0350  0.0239  0.2179
  487W        W 5595  11.535   2.671  27.120  0.1683 -0.0080 -0.0667
  488W        W 5596   5.355  13.046   6.647  0.1037  0.3145  0.2254
  489W        W 5597   9.856   7.791   4.720 -0.0676  0.0389  0.0321
  490W        W 5598   7.540   4.373  14.622 -0.0690 -0.0367  0.1386
  491W        W 5599   6.051   3.413  17.442 -0.0398 -0.1028  0.0253
  492W        W 5600   5.717  11.873   3.944  0.1409 -0.2105  0.3225
  493W        W 5601  10.345   8.333  29.514 -0.3407 -0.4762 -0.2387
  494W        W 5602   7.571  10.461   0.473  0.1388  0.1986  0.0332
  495W        W 5603   3.876  10.648  10.081 -0.2752  0.0542  0.1336
  496W        W 5604  13.138  12.264  21.963  0.0767  0.2354 -0.1208
  497W        W 5605   9.479  10.327  19.608  0.2860 -0.0552  0.1219
  498W        W 5606   9.582   3.926  19.031 -0.5114 -0.0724 -0.0087
  499W        W 5607   4.226   6.549   0.512 -0.2209 -0.3055  0.1282
  500W        W 5608   5.773   7.868   0.258  0.1048 -0.1137 -0.1095
  501W        W 5609   9.190   3.647  18.105  0.1919 -0.0558  0.1891
  502W        W 5610  12.422   7.469   4.562  0.1784 -0.1501  0.1908
  503W        W 5611   2.233   5.177  11.188 -0.2413  0.1501 -0.0399
  504W        W 5612   7.976  12.117  19.621  0.2202 -0.3507  0.0514
  505W        W 5613   9.497  11.553   7.013 -0.1234 -0.0429  0.1076
  506W        W 5614  12.675   0.990  18.102  0.0079  0.0328 -0.0324
  507W        W 5615  11.742   4.417   2.869  0.2512 -0.2785  0.2643
  508W        W 5616  11.198   4.608  21.951  0.1718 -0.2636  0.1041
  509W        W 5617   4.618   0.896  17.601 -0.3956  0.3748  0.1437
  510W        W 5618   0.969  13.121   5.951  0.0321  0.0729  0.1683
  511W        W 5619   1.940  12.858  23.097  0.0116 -0.2636  0.2160
  512W        W 5620  12.395   4.538   9.090  0.4074  0.3666  0.0100
  513W        W 5621   5.183   5.828  28.428  0.1812 -0.0344 -0.0129
  514W        W 5622   5.787  12.648  25.951 -0.1538  0.5057 -0.4377
  515W        W 5623   9.275   1.770  21.035 -0.1047 -0.0993  0.1245
  516W        W 5624   6.763   9.358  27.818  0.4844 -0.1576 -0.2489
  517W        W 5625  11.687   6.108  25.862  0.0939  0.0942 -0.0677
  518W        W 5626   3.772   3.864   8.647 -0.3001 -0.2731  0.1093
  519W        W 5627   0.741   2.476  20.316  0.1533 -0.1845 -0.0322
  520W        W 5628   9.899   2.973  27.734  0.1499  0.2216  0.0356
  521W        W 5629  11.532   0.436  27.785 -0.1934  0.0336  0.2697
  522W        W 5630   1.711   4.689  26.959  0.1110  0.0043  0.0387
  523W        W 5631   6.586   9.914   3.975  0.1865  0.1109  0.1195
  524W        W 5632  11.152   3.237  24.812  0.2196 -0.3091 -0.0745
  525W        W 5633   7.651  11.267   6.112  0.1510  0.1616  0.0754
  526W        W 5634   6.410   2.596   5.965  0.1490  0.3216  0.0513
  527W        W 5635  12.292  10.716   6.620  0.0192 -0.0184  0.1907
  528W        W 5636   7.669   5.201  24.327  0.2073  0.0356  0.3450
  529W        W 5637  11.768  10.071   7.965 -0.0382 -0.1220  0.2468
  530W        W 5638   6.565   3.656  24.879 -0.0285  0.2485  0.3743
  531W        W 5639   2.023   2.594  10.231 -0.1733 -0.2279  0.1868
  532W        W 5640  10.028  12.601   9.677  0.0142 -0.0691 -0.3347
  533W        W 5641   5.341   1.994   4.806  0.0322 -0.1995 -0.0378
  534W        W 5642   8.266  11.290   0.443 -0.0448 -0.0417 -0.1361
  535W        W 5643   1.466  10.669   4.422  0.1604  0.3179  0.1062
  536W        W 5644  12.196   6.891  19.767 -0.0674 -0.3220  0.0274
  537W        W 5645   2.686   5.592   9.231 -0.2120  0.1792 -0.4059
  538W        W 5646   3.946   3.922   3.504 -0.1366  0.0239 -0.2576
  539W        W 5647   3.455   5.662  20.922  0.0330 -0.0722  0.2251
  540W        W 5648   1.981   4.135  18.620 -0.3760 -0.0758  0.0462
  541W        W 5649   8.293   2.836  23.701  0.2462  0.0569 -0.0713
  542W        W 5650   7.600   4.836   2.521  0.0345  0.0610 -0.1340
  543W        W 5651   1.401   0.033  19.473 -0.1400  0.0901 -0.4006
  544W        W 5652   0.819   6.828  28.747  0.0100 -0.1123 -0.0712
  545W        W 5653   5.253   0.061   6.958  0.1905  0.0468  0.1527
  546W        W 5654   2.697  10.685   7.780 -0.1031 -0.0191 -0.2177
  547W        W 5655   0.633  11.466  21.922  0.1929 -0.1585 -0.2245
  548W        W 5656   5.107   5.351  10.818 -0.1177 -0.0746  0.0231
  549W        W 5657   8.279   6.669   8.372 -0.1531 -0.0811 -0.0516
  550W        W 5658   0.049  10.611  11.721 -0.2183 -0.2399  0.1661
  551W        W 5659   2.305   3.562   0.908 -0.1432 -0.0788 -0.0487
  552W        W 5660  12.945   2.280   3.808  0.0733  0.0529 -0.3515
  553W        W 5661   2.649   2.890   2.724 -0.1052 -0.1104 -0.1928
  554W        W 5662   7.322   3.637  16.474 -0.3076 -0.0629 -0.3570
  555W        W 5663   1.675   8.433  24.983  0.0800 -0.2000 -0.0322
  556W        W 5664   7.254   0.159  10.710  0.3003  0.0828 -0.2600
  557W        W 5665   6.305   4.888  15.001 -0.1775  0.3878  0.0742
  558W        W 5666  11.043   1.041   9.130 -0.0007  0.0492 -0.1991
  559W        W 5667   7.978   7.956  20.263  0.0279 -0.0319  0.0999
  560W        W 5668   3.976  10.814  24.271 -0.0650  0.0752  0.0383
  561W        W 5669   1.162   7.284  22.112  0.0260  0.0462  0.0179
  562W        W 5670   0.169  12.809  10.294  0.0043 -0.1527 -0.1428
  563W        W 5671   6.872   1.212  25.323  0.2745  0.1280 -0.0989
  564W        W 5672   7.493   8.441  18.070 -0.0740  0.0515  0.1075
  565W        W 5673   3.919  10.544  29.453 -0.0646  0.0111 -0.1658
  566W        W 5674  13.242   0.739  10.587  0.0060  0.2152  0.0481
  567W        W 5675   2.047   6.540   1.396 -0.2958  0.0286  0.1048
  568W        W 5676  12.422   1.101  10.320  0.0336 -0.0020  0.2404
  569W        W 5677  10.948  10.910  27.894 -0.3186  0.0027  0.1854
  570W        W 5678   5.706   9.239  13.156 -0.1241 -0.3685 -0.1339
  571W        W 5679   9.187   9.118   0.812 -0.4024 -0.0628  0.0282
  572W        W 5680   4.677   1.420  23.199  0.2551 -0.3572  0.0898
  573W        W 5681   0.379   3.590  11.585 -0.2261 -0.1215  0.0800
  574W        W 5682   3.320  11.261  20.644  0.2328 -0.1621 -0.0359
  575W        W 5683   5.954  12.655   7.696 -0.2800  0.2263 -0.4288
  576W        W 5684  12.608   3.969   5.865 -0.2109 -0.2240  0.3977
  577W        W 5685   4.113   8.955  21.954  0.0417 -0.1471 -0.0542
  578W        W 5686   3.234   5.918  28.100 -0.0799  0.2500 -0.1225
  579W        W 5687   1.626   0.123  21.964  0.1569  0.3702  0.0911
  580W        W 5688   4.242   8.396  25.898  0.2554  0.1337 -0.1577
  581W        W 5689   1.980  11.577  26.946  0.2350  0.3907  0.1965
  582W        W 5690   4.338   3.021  24.750  0.0182 -0.0551 -0.0545
  583W        W 5691   1.589  10.114   8.556 -0.1261  0.4780 -0.0077
  584W        W 5692  12.375   3.782  10.858 -0.1061  0.2348 -0.0104
  585W        W 5693   5.455  10.888   4.641  0.1678 -0.0144  0.2585
  586W        W 5694   4.450   5.048  22.312 -0.1283 -0.0137  0.2529
  587W        W 5695   4.451   7.127  16.614 -0.2901  0.0045  0.0653
  588W        W 5696   7.927  10.323  11.882 -0.1039 -0.1515  0.0838
  589W        W 5697   7.196   0.562   6.213  0.0902  0.4255 -0.0096
  590W        W 5698   8.192   9.134   9.034 -0.2024 -0.4697 -0.1531
  591W        W 5699   2.007   0.938  29.255 -0.2621 -0.0274 -0.0346
  592W        W 5700   0.828   8.138   2.425 -0.0256 -0.2977  0.0461
  593W        W 5701   9.530  12.783   8.621  0.1046  0.0730  0.2723
  594W        W 5702   6.711   4.565  12.592  0.0117 -0.0775 -0.1581
  595W        W 5703   0.980  11.786   6.948 -0.1370  0.1214 -0.0888
  596W        W 5704   5.992   6.532  28.982 -0.0825 -0.1342  0.0069
  597W        W 5705   4.264   7.560  25.984 -0.1574 -0.5769 -0.2095
  598W        W 5706   8.860   1.634   9.411  0.0054 -0.2114 -0.0036
  599W        W 5707  11.959   7.390  18.664  0.1543  0.0588  0.2709
  600W        W 5708   1.321   8.401   3.215 -0.0050  0.1031  0.2285
  601W        W 5709  10.527   6.243  18.066 -0.1526  0.1953 -0.5089
  602W        W 5710   6.302  12.976   5.626 -0.0125 -0.0226  0.0697
  603W        W 5711   0.478   7.456   1.219 -0.4465  0.0223 -0.0198
  604W        W 5712   8.813  11.916  20.258  0.1204 -0.0516 -0.1791
  605W        W 5713  10.103  12.826  29.692 -0.0211  0.5141  0.1094
  606W        W 5714  10.341   9.112  10.844  0.0262 -0.0953 -0.1079
  607W        W 5715   6.163   4.027   9.664 -0.1368  0.1754 -0.1302
  608W        W 5716   7.279   1.009  11.179 -0.2990  0.0106  0.2618
  609W        W 5717   4.416   6.044  10.614  0.4643  0.3038 -0.1199
  610W        W 5718   7.339  11.253  18.213  0.4115  0.0029  0.0785
  611W        W 5719   1.889   2.835   9.189 -0.1659  0.1722 -0.1325
  612W        W 5720   7.934   4.813   8.619  0.1155  0.3065  0.0066
  613W        W 5721   6.260   1.656  19.415  0.0925  0.2213  0.3202
  614W        W 5722   9.560   2.779  20.937  0.3714 -0.0575 -0.0224
  615W        W 5723   8.895   0.442  26.527 -0.2560  0.4976  0.0559
  616W        W 5724   5.895   5.674   4.822 -0.1705 -0.3431  0.2626
  617W        W 5725   2.013   5.204  18.833 -0.2211 -0.2211 -0.1800
  618W        W 5726   7.556   7.846  20.926  0.0864  0.0485  0.1310
  619W        W 5727   8.451   4.379   2.235  0.0779 -0.0151  0.1578
  620W        W 5728   9.586  11.399  17.833 -0.2125  0.2962 -0.2186
  621W        W 5729   4.602   1.023  25.018 -0.2719 -0.3966  0.1933
  622W        W 5730   8.494  12.153   7.716 -0.0412  0.1010  0.2015
  623W        W 5731   3.556   6.635  19.940 -0.0566  0.1052  0.1312
  624W        W 5732   2.836   5.679  18.093 -0.1264 -0.0013  0.1917
  625W        W 5733   8.700   0.625  22.055  0.0757 -0.0477 -0.0762
  626W        W 5734   4.727   0.817   2.936  0.2155  0.0290  0.2966
  627W        W 5735  11.741   3.764   9.366 -0.0678 -0.0228 -0.2238
  628W        W 5736   8.961  13.204   9.092 -0.3024 -0.1901  0.4578
  629W        W 5737   6.920   2.010   1.296  0.1433 -0.4738 -0.1841
  630W        W 5738   4.553  11.253  11.945  0.1981 -0.0832  0.0417
  631W        W 5739   6.016   1.652  10.906 -0.0068 -0.1937 -0.1749
  632W        W 5740   3.515   1.568   0.389  0.0954  0.1086  0.0547
  633W        W 5741  12.349   4.127  28.693  0.1992 -0.2828  0.0441
  634W        W 5742   4.013  11.394  28.870 -0.0650  0.0300 -0.3140
  635W        W 5743   1.433   7.419   3.474 -0.1145 -0.0856  0.0380
  636W        W 5744   9.575  12.622  29.460 -0.2350  0.0807 -0.1903
  637W        W 5745  10.524   9.246  21.940  0.1195 -0.0295 -0.2856
  638W        W 5746   2.162  10.692  26.849  0.0945  0.0980 -0.3876
  639W        W 5747   8.124   6.611  27.915 -0.1131 -0.0602 -0.1171
  640W        W 5748  10.231   8.441  10.789  0.0427 -0.3092 -0.3164
  641W        W 5749  12.531   1.819  28.284  0.1888  0.1611  0.0219
  642W        W 5750   7.023   8.236  10.885  0.0687 -0.1207  0.1329
  643W        W 5751  11.168  10.295   2.350 -0.0483  0.2233  0.1119
  644W        W 5752   6.879   8.050  12.169  0.1798  0.1578  0.0697
  645W        W 5753   1.678   3.234   6.169 -0.0633  0.1142 -0.0045
  646W        W 5754   7.277   7.977   9.977  0.2188 -0.3215 -0.1230
  647W        W 5755   6.558   4.101   2.479 -0.2954 -0.1202  0.1016
  648W        W 5756   3.189  12.381  28.008  0.0716 -0.1408 -0.3249
  649W        W 5757   7.069  11.513   1.222 -0.2185  0.0142 -0.2865
  650W        W 5758  11.493   4.624  17.826  0.1203  0.1356  0.2226
  651W        W 5759   9.884   0.252  25.580  0.0893 -0.0076 -0.1106
  652W        W 5760   0.254  11.722  11.629 -0.0667 -0.0437  0.1098
  653W        W 5761   8.169   7.780  29.797 -0.1596 -0.1116  0.2713
  654W        W 5762   2.960   8.659  21.350 -0.3242  0.0256  0.3456
  655W        W 5763   4.538   2.021  18.867  0.1547 -0.0699 -0.1091
  656W        W 5764   9.047  10.320   2.528  0.0153 -0.0824  0.0560
  657W        W 5765  11.498   2.185   7.048  0.0095 -0.4127 -0.0580
  658W        W 5766   7.451  10.094   1.935  0.1143 -0.1164 -0.2266
  659W        W 5767   1.409   8.217   9.492  0.4186 -0.0963 -0.3124
  660W        W 5768  12.206  12.934  20.288 -0.1823  0.2842  0.2468
  661W        W 5769  10.732   2.242  28.564  0.2215 -0.2067 -0.0204
  662W        W 5770   0.881   7.747   9.151  0.0003 -0.1438 -0.0692
  663W        W 5771   3.169   1.648   3.999 -0.0544 -0.5219 -0.0057
  664W        W 5772   5.570  10.829  29.114  0.3087  0.0915  0.1951
  665W        W 5773  10.292   7.299  29.286 -0.1659  0.0116  0.3342
  666W        W 5774   6.996   1.996   8.302  0.4228  0.1024 -0.1138
  667W        W 5775   9.352   0.919   2.383 -0.1078 -0.2245  0.0373
  668W        W 5776   3.246   3.037   0.367  0.1794  0.0441  0.2226
  669W        W 5777   9.182  11.650  18.237 -0.1755 -0.1994 -0.2418
  670W        W 5778   7.899  11.518  11.088  0.0308 -0.1201  0.1631
  671W        W 5779   5.909  11.704   4.392  0.1474  0.1236 -0.1425
  672W        W 5780   1.909   5.032   6.630  0.2034 -0.0499 -0.0096
  673W        W 5781   9.246  10.067  21.783 -0.1543 -0.1180  0.0994
  674W        W 5782  10.881   3.720  27.807  0.2407 -0.0819  0.0660
  675W        W 5783   0.245   0.035   1.148  0.1848  0.2778 -0.0182
  676W        W 5784  13.075   1.671   9.989 -0.1405  0.1276  0.0796
  677W        W 5785   8.982   9.766   3.420 -0.2310 -0.0977  0.0712
  678W        W 5786  10.913   9.212  28.968  0.1405 -0.0618  0.3444
  679W        W 5787   6.956   2.174   7.647  0.1123  0.2727 -0.2085
  680W        W 5788   6.997   6.957   3.587  0.0155 -0.1435  0.1235
  681W        W 5789   5.955   4.573   0.969 -0.2586  0.3919 -0.0528
  682W        W 5790   7.410   4.207   1.861 -0.1297 -0.1514  0.3648
  683W        W 5791   8.408   7.134   7.674  0.0756  0.1931  0.0418
  684W        W 5792  13.125   0.227   3.879 -0.2022  0.0876 -0.0354
  685W        W 5793   9.091   9.869   4.169 -0.0722  0.1463 -0.2514
  686W        W 5794   6.381  11.416  21.896  0.0374 -0.1734  0.1149
  687W        W 5795   6.521   5.824   1.985  0.1754 -0.2458  0.0971
  688W        W 5796   7.200   6.029  11.758 -0.4163 -0.2534  0.2135
[truncated: 2,667,020 more chars]
