# Supplementary material for: Effect of helical kink in antimicrobial peptides on membrane pore formation
Source: eLife. 2020 Mar 13;9:e47946. doi: 10.7554/eLife.47946 (PMC7069690; doi:10.7554/eLife.47946)
Supplement: Figure 12—source data 1. [file elife-47946-fig12-data1.zip › Figure12/12A_i.gro]

Martini system with peptide(s) and lipid membrane
28256
    1THR     BB    1   9.179   6.528   9.263  0.2989 -0.1018 -0.0586
    1THR    SC1    2   9.156   6.456   9.014  0.3256 -0.0858 -0.0658
    2ARG     BB    3   8.942   6.497   9.460  0.2751  0.2795 -0.0206
    2ARG    SC1    4   8.674   6.445   9.225 -0.1350  0.0126  0.0201
    2ARG    SC2    5   8.674   6.479   8.897  0.1230  0.0350 -0.2051
    3SER     BB    6   9.032   6.232   9.592  0.0617  0.0856 -0.2531
    3SER    SC1    7   8.925   6.032   9.458  0.0684 -0.4038  0.0155
    4SER     BB    8   9.312   6.304   9.704 -0.0665 -0.2130  0.2948
    4SER    SC1    9   9.539   6.272   9.596 -0.1852 -0.2508 -0.2502
    5ARG     BB   10   9.233   6.548   9.880  0.1426  0.1473 -0.0936
    5ARG    SC1   11   9.294   6.825   9.672  0.1217  0.0410  0.0609
    5ARG    SC2   12   9.141   7.107   9.501 -0.1797  0.2842  0.0859
    6ALA     BB   13   9.029   6.400  10.060  0.1197  0.1679 -0.1024
    7GLY     BB   14   9.218   6.210  10.217  0.1825  0.1488 -0.2003
    8LEU     BB   15   9.418   6.409  10.345  0.0381  0.1243  0.0702
    8LEU    SC1   16   9.725   6.226  10.264 -0.0290 -0.0028 -0.0644
    9GLN     BB   17   9.215   6.564  10.520  0.1604  0.3439  0.0213
    9GLN    SC1   18   9.005   6.818  10.334  0.3775 -0.1638  0.3045
   10PHE     BB   19   9.120   6.340  10.712 -0.0142  0.1295 -0.3073
   10PHE    SC1   20   9.025   6.041  10.601  0.2435 -0.2483 -0.2753
   10PHE    SC2   21   8.889   5.850  10.466  0.2640 -0.2193 -0.3370
   10PHE    SC3   22   8.960   5.809  10.723 -0.3911 -0.0007 -0.1007
   11ALA     BB   23   9.391   6.268  10.844 -0.1539  0.1490 -0.0022
   12VAL     BB   24   9.461   6.545  10.966 -0.0655  0.1070  0.0438
   12VAL    SC1   25   9.722   6.564  10.924 -0.0607 -0.1716 -0.0760
   13GLY     BB   26   9.232   6.586  11.170 -0.1176  0.1333 -0.0193
   14ARG     BB   27   9.292   6.340  11.350 -0.2051  0.2870  0.2262
   14ARG    SC1   28   9.118   6.165  11.536 -0.0441  0.0969  0.1077
   14ARG    SC2   29   9.104   5.882  11.757  0.1692  0.3016  0.0623
   15VAL     BB   30   9.570   6.430  11.454 -0.0462  0.1102 -0.0332
   15VAL    SC1   31   9.809   6.321  11.417 -0.1184 -0.0800  0.0469
   16HIS     BB   32   9.479   6.687  11.601 -0.0629  0.0766  0.0150
   16HIS    SC1   33   9.512   6.905  11.358 -0.1055 -0.1042 -0.2157
   16HIS    SC2   34   9.451   7.093  11.175 -0.1913  0.0744 -0.0088
   16HIS    SC3   35   9.698   6.984  11.179  0.0269  0.5496  0.1763
   17ARG     BB   36   9.280   6.565  11.805  0.0887 -0.0302  0.1010
   17ARG    SC1   37   8.991   6.606  11.702 -0.1076 -0.0344  0.2039
   17ARG    SC2   38   8.754   6.638  11.459  0.0417  0.0388  0.2760
   18LEU     BB   39   9.473   6.364  11.940  0.1237  0.0013  0.0980
   18LEU    SC1   40   9.603   6.084  11.817  0.0134 -0.0493  0.0627
   19LEU     BB   41   9.693   6.550  12.053 -0.0155  0.1283  0.1631
   19LEU    SC1   42   9.981   6.540  11.830  0.3547 -0.0538 -0.2058
   20ARG     BB   43   9.511   6.725  12.233 -0.2484 -0.0306  0.0853
   20ARG    SC1   44   9.412   7.040  12.059 -0.0564 -0.0521  0.0815
   20ARG    SC2   45   9.347   7.166  11.759 -0.0952  0.0770  0.0181
   21LYS     BB   46   9.401   6.509  12.426 -0.4235  0.1190  0.1559
   21LYS    SC1   47   9.259   6.579  12.737  0.0288 -0.3661  0.0050
   21LYS    SC2   48   9.052   6.711  12.769  0.0679 -0.1394 -0.0631
    1THR     BB   49   9.154   4.605   9.279  0.1410 -0.0769 -0.0253
    1THR    SC1   50   9.387   4.673   9.187  0.1875 -0.2411 -0.0324
    2ARG     BB   51   8.876   4.676   9.397  0.3406  0.2349  0.2784
    2ARG    SC1   52   8.757   4.948   9.527  0.0102 -0.0622 -0.1333
    2ARG    SC2   53   8.562   5.254   9.527 -0.0703 -0.0947  0.0304
    3SER     BB   54   8.832   4.396   9.522 -0.0505  0.1236 -0.0855
    3SER    SC1   55   8.636   4.247   9.465  0.1976  0.0363  0.0381
    4SER     BB   56   9.086   4.379   9.699 -0.1094  0.2427  0.0116
    4SER    SC1   57   9.308   4.266   9.669 -0.0453  0.0269  0.1663
    5ARG     BB   58   9.055   4.642   9.861  0.0720  0.2290  0.0705
    5ARG    SC1   59   9.341   4.762   9.854  0.1098  0.0895  0.0772
    5ARG    SC2   60   9.581   4.690   9.690 -0.0385  0.0809 -0.2588
    6ALA     BB   61   8.785   4.579  10.000  0.0091 -0.0113 -0.1526
    7GLY     BB   62   8.889   4.343  10.172  0.0536  0.0978 -0.0284
    8LEU     BB   63   9.103   4.500  10.332  0.0588  0.1046 -0.0419
    8LEU    SC1   64   9.401   4.371  10.140  0.5082  0.3917 -0.2436
    9GLN     BB   65   8.918   4.676  10.507 -0.1805 -0.1068 -0.0760
    9GLN    SC1   66   8.643   4.938  10.455  0.1603 -0.1824  0.0926
   10PHE     BB   67   8.764   4.448  10.650 -0.2933  0.0181  0.0045
   10PHE    SC1   68   8.519   4.488  10.764  0.2145 -0.0085 -0.1142
   10PHE    SC2   69   8.331   4.524  10.954  0.2592  0.0208 -0.0752
   10PHE    SC3   70   8.319   4.664  10.723  0.0920 -0.1609 -0.1795
   11ALA     BB   71   9.001   4.296  10.779 -0.1883 -0.0452 -0.2564
   12VAL     BB   72   9.095   4.485  11.006 -0.0343 -0.5405  0.1103
   12VAL    SC1   73   9.336   4.431  11.102  0.2226  0.1267 -0.0993
   13GLY     BB   74   8.826   4.507  11.157 -0.1323  0.0689 -0.1240
   14ARG     BB   75   8.782   4.213  11.245  0.0611  0.1030  0.0970
   14ARG    SC1   76   8.517   4.152  11.332 -0.1035  0.0049 -0.2643
   14ARG    SC2   77   8.274   4.131  11.584 -0.1986 -0.0409  0.2155
   15VAL     BB   78   9.050   4.171  11.394 -0.0171 -0.2240  0.1535
   15VAL    SC1   79   9.227   3.982  11.452  0.0917 -0.1611  0.0322
   16HIS     BB   80   9.032   4.396  11.607 -0.0236  0.1486 -0.2288
   16HIS    SC1   81   9.279   4.472  11.729 -0.0343 -0.0449 -0.0309
   16HIS    SC2   82   9.462   4.555  11.909 -0.1093 -0.0084  0.0292
   16HIS    SC3   83   9.524   4.549  11.646  0.1174 -0.3849  0.0838
   17ARG     BB   84   8.783   4.277  11.749  0.0839  0.0876 -0.0884
   17ARG    SC1   85   8.626   4.407  11.948 -0.0077  0.1513 -0.1741
   17ARG    SC2   86   8.403   4.268  12.087 -0.0470 -0.3505 -0.0545
   18LEU     BB   87   8.867   3.990  11.829  0.2179  0.0452 -0.3684
   18LEU    SC1   88   8.765   3.757  11.609  0.0412 -0.0935  0.1022
   19LEU     BB   89   9.124   4.048  11.991  0.0787  0.2869 -0.2271
   19LEU    SC1   90   9.245   3.734  11.879  0.1036 -0.1454 -0.0443
   20ARG     BB   91   9.012   4.222  12.221 -0.0336 -0.0910  0.0133
   20ARG    SC1   92   9.037   4.502  12.184 -0.1841  0.0483 -0.3171
   20ARG    SC2   93   9.281   4.690  12.374  0.1210  0.0160  0.3029
   21LYS     BB   94   8.774   4.049  12.317 -0.0481 -0.0413  0.0676
   21LYS    SC1   95   8.952   3.847  12.542 -0.2276 -0.0038  0.3902
   21LYS    SC2   96   9.224   3.789  12.514 -0.4048  0.0960 -0.1630
    1THR     BB   97   6.308   3.670   9.261 -0.0082 -0.0304 -0.0301
    1THR    SC1   98   6.340   3.570   9.023  0.3796 -0.3254  0.1345
    2ARG     BB   99   6.109   3.819   9.447  0.2480 -0.1017  0.3113
    2ARG    SC1  100   6.029   4.134   9.387  0.2128 -0.0325  0.3679
    2ARG    SC2  101   6.032   4.333   9.111 -0.2220  0.5777  0.1446
    3SER     BB  102   5.964   3.597   9.606 -0.1877 -0.0794 -0.0360
    3SER    SC1  103   5.749   3.541   9.736 -0.0773  0.2801  0.1127
    4SER     BB  104   6.224   3.499   9.745 -0.1491  0.0366 -0.0256
    4SER    SC1  105   6.335   3.283   9.625 -0.1178 -0.0240 -0.3646
    5ARG     BB  106   6.336   3.750   9.888  0.3352 -0.1403 -0.0778
    5ARG    SC1  107   6.559   3.979   9.867  0.0358  0.1697 -0.1430
    5ARG    SC2  108   6.728   4.217   9.877 -0.1749 -0.2164 -0.2630
    6ALA     BB  109   6.078   3.814  10.048  0.3944 -0.1378  0.0179
    7GLY     BB  110   6.038   3.539  10.186  0.0692 -0.0706  0.0652
    8LEU     BB  111   6.301   3.520  10.349 -0.0633 -0.4359  0.2468
    8LEU    SC1  112   6.447   3.254  10.467  0.4040  0.1190 -0.0060
    9GLN     BB  113   6.262   3.785  10.506 -0.0181 -0.1774 -0.1628
    9GLN    SC1  114   6.379   4.123  10.351 -0.0025  0.2184 -0.0684
   10PHE     BB  115   6.006   3.713  10.665 -0.0313  0.1565 -0.0242
   10PHE    SC1  116   5.748   3.785  10.536  0.1373 -0.3421 -0.0421
   10PHE    SC2  117   5.539   3.629  10.466 -0.0059 -0.1132 -0.1342
   10PHE    SC3  118   5.637   3.811  10.292  0.0993 -0.0349  0.0046
   11ALA     BB  119   6.116   3.450  10.786  0.0007  0.0661 -0.2439
   12VAL     BB  120   6.359   3.550  10.950 -0.0804  0.0459 -0.1099
   12VAL    SC1  121   6.598   3.566  10.836  0.0696 -0.1025  0.1704
   13GLY     BB  122   6.220   3.736  11.156  0.2526  0.1455  0.0321
   14ARG     BB  123   6.022   3.533  11.282  0.2208  0.0564 -0.1583
   14ARG    SC1  124   5.782   3.717  11.395 -0.0665  0.1473  0.2100
   14ARG    SC2  125   5.464   3.586  11.478 -0.1048 -0.1174  0.1948
   15VAL     BB  126   6.241   3.347  11.398 -0.0020 -0.0519  0.0995
   15VAL    SC1  127   6.380   3.193  11.234  0.1854  0.0644  0.1454
   16HIS     BB  128   6.350   3.539  11.617 -0.0569  0.0517  0.0366
   16HIS    SC1  129   6.636   3.558  11.512  0.0219 -0.1281  0.1570
   16HIS    SC2  130   6.703   3.708  11.298 -0.0601  0.0297  0.2396
   16HIS    SC3  131   6.857   3.714  11.519 -0.0492 -0.0295  0.2340
   17ARG     BB  132   6.094   3.607  11.777  0.0252  0.5202 -0.0179
   17ARG    SC1  133   6.088   3.915  11.789  0.0538 -0.1715 -0.0589
   17ARG    SC2  134   6.016   4.242  11.840  0.5369  0.0082  0.0751
   18LEU     BB  135   6.014   3.314  11.838  0.3041  0.4143 -0.1431
   18LEU    SC1  136   5.767   3.227  11.655  0.3196  0.1748  0.0884
   19LEU     BB  137   6.257   3.214  12.003 -0.1290 -0.4597  0.0215
   19LEU    SC1  138   6.499   3.133  11.785  0.1567 -0.2294 -0.1244
   20ARG     BB  139   6.249   3.426  12.228  0.2279 -0.1080 -0.2826
   20ARG    SC1  140   6.455   3.634  12.094  0.2009 -0.3237  0.2835
   20ARG    SC2  141   6.551   3.894  11.960  0.4203 -0.0919 -0.0812
   21LYS     BB  142   5.977   3.361  12.362  0.3293  0.0707  0.0213
   21LYS    SC1  143   5.826   3.129  12.229 -0.0116  0.0105 -0.1222
   21LYS    SC2  144   5.651   2.933  12.234  0.0039  0.0923  0.0782
    1THR     BB  145   4.030   4.201   9.163 -0.0498  0.1606 -0.1078
    1THR    SC1  146   4.230   4.124   9.311  0.1010 -0.2197 -0.4873
    2ARG     BB  147   3.851   4.402   9.317  0.2404  0.1304  0.2843
    2ARG    SC1  148   3.791   4.678   9.177  0.1872  0.1386  0.0021
    2ARG    SC2  149   3.907   4.926   9.061  0.1518 -0.0241  0.2152
    3SER     BB  150   3.612   4.228   9.409  0.0577  0.3850  0.3013
    3SER    SC1  151   3.401   4.329   9.444  0.1195  0.1208 -0.2799
    4SER     BB  152   3.782   4.026   9.572  0.2274  0.0010 -0.3177
    4SER    SC1  153   3.840   3.815   9.466 -0.0737 -0.1387  0.1361
    5ARG     BB  154   3.915   4.224   9.770  0.2310 -0.0807 -0.2376
    5ARG    SC1  155   4.179   4.095   9.882 -0.0034  0.0607  0.1097
    5ARG    SC2  156   4.216   3.820  10.024 -0.3238  0.3355 -0.4176
    6ALA     BB  157   3.665   4.360   9.892  0.2597 -0.1367 -0.1151
    7GLY     BB  158   3.528   4.111  10.018  0.1199  0.0557  0.1228
    8LEU     BB  159   3.749   4.013  10.212  0.0740 -0.0576  0.1184
    8LEU    SC1  160   3.757   3.722  10.358  0.3154 -0.3586  0.0029
    9GLN     BB  161   3.796   4.259  10.395  0.0343  0.1167 -0.1014
    9GLN    SC1  162   4.045   4.460  10.176 -0.0220 -0.0138 -0.0416
   10PHE     BB  163   3.509   4.276  10.513  0.0805  0.0769  0.0181
   10PHE    SC1  164   3.352   4.503  10.642  0.0664 -0.1887  0.3041
   10PHE    SC2  165   3.299   4.624  10.878  0.0869  0.1304  0.1510
   10PHE    SC3  166   3.168   4.700  10.655  0.1662 -0.0727  0.0316
   11ALA     BB  167   3.475   3.990  10.627 -0.3231  0.1061 -0.0162
   12VAL     BB  168   3.704   3.980  10.836 -0.1104 -0.0156 -0.2508
   12VAL    SC1  169   3.878   3.782  10.866  0.0155  0.1471  0.1417
   13GLY     BB  170   3.629   4.234  10.996  0.1131  0.0056 -0.1765
   14ARG     BB  171   3.343   4.154  11.084  0.1248  0.1014 -0.0489
   14ARG    SC1  172   3.166   4.373  11.275 -0.0693 -0.2662  0.2789
   14ARG    SC2  173   3.243   4.618  11.413 -0.0854 -0.0728 -0.0909
   15VAL     BB  174   3.406   3.885  11.224  0.1630  0.1647  0.0576
   15VAL    SC1  175   3.465   3.652  11.111 -0.0149  0.2148 -0.1461
   16HIS     BB  176   3.589   3.958  11.463  0.1953 -0.1762  0.1427
   16HIS    SC1  177   3.802   3.713  11.499 -0.0172 -0.0707 -0.0363
   16HIS    SC2  178   3.805   3.443  11.492  0.3849 -0.0770  0.1377
   16HIS    SC3  179   4.024   3.583  11.417  0.1118  0.2127 -0.1488
   17ARG     BB  180   3.415   4.160  11.621  0.1946 -0.1581  0.1186
   17ARG    SC1  181   3.525   4.369  11.796  0.2024 -0.2107 -0.1490
   17ARG    SC2  182   3.573   4.490  12.068  0.4286 -0.0658 -0.1524
   18LEU     BB  183   3.184   3.979  11.719 -0.0613  0.0325 -0.1175
   18LEU    SC1  184   2.976   3.887  11.480  0.2703 -0.0508  0.0080
   19LEU     BB  185   3.363   3.780  11.874  0.1020 -0.0567 -0.4135
   19LEU    SC1  186   3.228   3.491  11.725 -0.2715  0.1066 -0.0810
   20ARG     BB  187   3.498   3.967  12.081 -0.3404 -0.2739  0.0955
   20ARG    SC1  188   3.748   4.021  12.026 -0.1859  0.1038  0.1158
   20ARG    SC2  189   3.946   4.153  11.802  0.3046  0.0439  0.2088
   21LYS     BB  190   3.244   4.084  12.215 -0.1302  0.0577  0.2184
   21LYS    SC1  191   3.086   3.895  12.383  0.0700  0.1118 -0.1944
   21LYS    SC2  192   2.976   3.649  12.461 -0.0942  0.1759  0.0904
    1THR     BB  193   3.379   6.440   9.190  0.0619  0.3098  0.0391
    1THR    SC1  194   3.209   6.246   9.153 -0.1027  0.4521  0.0388
    2ARG     BB  195   3.398   6.685   9.379 -0.2343  0.2843  0.1059
    2ARG    SC1  196   3.522   6.889   9.567  0.0254  0.0485  0.0729
    2ARG    SC2  197   3.728   6.865   9.798 -0.0762  0.1771 -0.0391
    3SER     BB  198   3.105   6.682   9.482 -0.1927  0.1479  0.2237
    3SER    SC1  199   2.977   6.895   9.522 -0.1435 -0.3340  0.0871
    4SER     BB  200   3.112   6.427   9.658 -0.1682 -0.1046 -0.1320
    4SER    SC1  201   2.961   6.207   9.610  0.0936  0.3322  0.0301
    5ARG     BB  202   3.321   6.535   9.861  0.0288 -0.0214 -0.3732
    5ARG    SC1  203   3.503   6.402  10.078  0.0071 -0.4925  0.0899
    5ARG    SC2  204   3.741   6.241  10.089 -0.0116  0.0656  0.0594
    6ALA     BB  205   3.152   6.768   9.976  0.1849 -0.1060  0.0469
    7GLY     BB  206   2.909   6.615  10.094  0.0653 -0.0992 -0.1850
    8LEU     BB  207   3.062   6.431  10.291 -0.1481 -0.0111  0.0682
    8LEU    SC1  208   2.994   6.152  10.466  0.0909  0.2890 -0.0403
    9GLN     BB  209   3.220   6.639  10.458 -0.1302 -0.1445  0.2201
    9GLN    SC1  210   3.491   6.965  10.299 -0.2456  0.1528 -0.0904
   10PHE     BB  211   2.987   6.768  10.616 -0.0093 -0.0072  0.2881
   10PHE    SC1  212   2.785   6.910  10.447 -0.5298 -0.0908  0.6586
   10PHE    SC2  213   2.680   7.030  10.230  0.2933 -0.3666  0.0541
   10PHE    SC3  214   2.534   6.851  10.370 -0.3207 -0.0480 -0.1414
   11ALA     BB  215   2.928   6.516  10.787  0.0670 -0.2101  0.0219
   12VAL     BB  216   3.192   6.481  10.945  0.2587  0.1261 -0.2110
   12VAL    SC1  217   3.313   6.265  11.040 -0.2310 -0.0436  0.0624
   13GLY     BB  218   3.199   6.735  11.121 -0.0066  0.0380 -0.0694
   14ARG     BB  219   2.907   6.726  11.225  0.0250 -0.2286  0.0025
   14ARG    SC1  220   2.813   7.010  11.363 -0.1187 -0.0186 -0.1500
   14ARG    SC2  221   2.931   7.174  11.628  0.0322 -0.3750 -0.0546
   15VAL     BB  222   2.912   6.453  11.372  0.0919 -0.2678 -0.0721
   15VAL    SC1  223   2.689   6.344  11.465 -0.0432  0.0597  0.0032
   16HIS     BB  224   3.167   6.500  11.543  0.0441  0.0597 -0.0843
   16HIS    SC1  225   3.445   6.468  11.469  0.2366 -0.1280  0.4206
   16HIS    SC2  226   3.645   6.525  11.296 -0.0066 -0.0713  0.1511
   16HIS    SC3  227   3.665   6.311  11.460  0.2345 -0.1178  0.0651
   17ARG     BB  228   3.078   6.745  11.710 -0.0857  0.0159 -0.0882
   17ARG    SC1  229   3.341   6.935  11.644  0.1923 -0.2790  0.1443
   17ARG    SC2  230   3.522   7.014  11.383 -0.0807  0.2849  0.2230
   18LEU     BB  231   2.824   6.640  11.855 -0.0403 -0.0043 -0.0228
   18LEU    SC1  232   2.530   6.729  11.722 -0.3106  0.0188  0.1533
   19LEU     BB  233   2.953   6.406  12.012  0.2359  0.1859  0.0417
   19LEU    SC1  234   2.886   6.122  11.896  0.1695  0.1850  0.0451
   20ARG     BB  235   3.185   6.543  12.165  0.4989 -0.0458 -0.1385
   20ARG    SC1  236   3.472   6.373  12.191  0.2675 -0.0706  0.0169
   20ARG    SC2  237   3.779   6.227  12.088  0.3830  0.0574  0.1115
   21LYS     BB  238   3.016   6.737  12.338  0.3801 -0.0574 -0.2404
   21LYS    SC1  239   2.910   6.678  12.650 -0.1215  0.1733 -0.2551
   21LYS    SC2  240   3.067   6.573  12.853 -0.0268 -0.1009  0.2794
    1THR     BB  241   3.760   8.521   9.209  0.2886 -0.0928 -0.0873
    1THR    SC1  242   3.704   8.492   8.957  0.0196 -0.0421 -0.0364
    2ARG     BB  243   3.895   8.708   9.416 -0.0813 -0.2331  0.2945
    2ARG    SC1  244   4.227   8.678   9.273  0.2108 -0.3388  0.0644
    2ARG    SC2  245   4.299   8.434   9.111 -0.3177 -0.1337  0.0420
    3SER     BB  246   3.644   8.834   9.548 -0.0745 -0.0032  0.0952
    3SER    SC1  247   3.527   9.062   9.574  0.0088  0.1999 -0.2344
    4SER     BB  248   3.524   8.591   9.699 -0.2068  0.1495  0.2400
    4SER    SC1  249   3.412   8.405   9.587  0.1983 -0.0410  0.1946
    5ARG     BB  250   3.765   8.537   9.887 -0.1088  0.0355  0.0844
    5ARG    SC1  251   3.931   8.351  10.091  0.0142 -0.2032 -0.1256
    5ARG    SC2  252   4.118   8.245  10.304 -0.0751  0.0401 -0.3478
    6ALA     BB  253   3.749   8.817  10.020 -0.0518  0.2484 -0.3421
    7GLY     BB  254   3.464   8.796  10.139  0.0198  0.0107 -0.2058
    8LEU     BB  255   3.494   8.556  10.333  0.0601 -0.0698 -0.3110
    8LEU    SC1  256   3.198   8.546  10.428  0.3336 -0.1278  0.3615
    9GLN     BB  257   3.714   8.668  10.520 -0.1956 -0.1162  0.0268
    9GLN    SC1  258   4.090   8.791  10.408  0.0242 -0.1813 -0.2222
   10PHE     BB  259   3.594   8.921  10.654 -0.0446 -0.2119  0.3539
   10PHE    SC1  260   3.621   9.195  10.444  0.2074  0.1513  0.3537
   10PHE    SC2  261   3.468   9.414  10.403 -0.3971 -0.3155 -0.0670
   10PHE    SC3  262   3.599   9.300  10.196  0.3987 -0.0455  0.2497
   11ALA     BB  263   3.347   8.794  10.791 -0.1463 -0.3175  0.0797
   12VAL     BB  264   3.502   8.594  10.970  0.1979 -0.1401 -0.0108
   12VAL    SC1  265   3.330   8.398  11.017 -0.1312  0.1641  0.1053
   13GLY     BB  266   3.694   8.775  11.133  0.0677  0.1231 -0.1422
   14ARG     BB  267   3.487   8.960  11.271 -0.1752 -0.0518 -0.2643
   14ARG    SC1  268   3.603   9.254  11.388 -0.1404  0.0804  0.0803
   14ARG    SC2  269   3.767   9.374  11.618  0.0274 -0.0042 -0.2940
   15VAL     BB  270   3.339   8.747  11.441  0.0474  0.0580  0.0766
   15VAL    SC1  271   3.125   8.592  11.456  0.2088 -0.1724  0.0547
   16HIS     BB  272   3.578   8.639  11.606 -0.0556 -0.1092  0.1185
   16HIS    SC1  273   3.699   8.421  11.449  0.1358  0.0458  0.2499
   16HIS    SC2  274   3.723   8.171  11.349  0.4040  0.0242  0.3583
   16HIS    SC3  275   3.897   8.363  11.274  0.1961  0.1829  0.2716
   17ARG     BB  276   3.661   8.910  11.731  0.0862 -0.1386  0.0900
   17ARG    SC1  277   3.979   8.894  11.817 -0.1916 -0.0579  0.1535
   17ARG    SC2  278   4.060   9.103  12.093 -0.0726 -0.0320 -0.2789
   18LEU     BB  279   3.403   8.965  11.893 -0.0333  0.0174 -0.1462
   18LEU    SC1  280   3.115   9.107  11.755 -0.2097 -0.0923 -0.2278
   19LEU     BB  281   3.406   8.716  12.079 -0.0268 -0.0181 -0.1940
   19LEU    SC1  282   3.206   8.510  11.904 -0.1809 -0.2164 -0.0916
   20ARG     BB  283   3.673   8.772  12.226 -0.2032 -0.2379  0.2257
   20ARG    SC1  284   3.797   8.513  12.371 -0.2558 -0.3319  0.0504
   20ARG    SC2  285   3.799   8.217  12.333  0.0999  0.1276  0.0388
   21LYS     BB  286   3.614   9.051  12.346 -0.1149 -0.0572 -0.1363
   21LYS    SC1  287   3.371   9.150  12.466 -0.3805 -0.1337 -0.3334
   21LYS    SC2  288   3.276   9.364  12.584 -0.0050 -0.1599  0.3736
    1THR     BB  289   5.191   9.956   9.316 -0.1977  0.1066  0.2473
    1THR    SC1  290   4.975  10.095   9.279 -0.1993  0.0596  0.0701
    2ARG     BB  291   5.423   9.934   9.521 -0.1507  0.0695  0.1906
    2ARG    SC1  292   5.701   9.836   9.381  0.2280 -0.0942  0.0199
    2ARG    SC2  293   5.924   9.952   9.157 -0.2124 -0.1901  0.1867
    3SER     BB  294   5.427  10.221   9.639  0.2492  0.0682  0.1916
    3SER    SC1  295   5.641  10.377   9.621 -0.0403  0.0749  0.2630
    4SER     BB  296   5.149  10.252   9.773  0.1365  0.0338 -0.0304
    4SER    SC1  297   5.017  10.459   9.869  0.1966 -0.2308 -0.1145
    5ARG     BB  298   5.138  10.011   9.968  0.0484  0.1090  0.0586
    5ARG    SC1  299   4.835  10.029  10.057 -0.1172  0.3414 -0.0484
    5ARG    SC2  300   4.579  10.242  10.030 -0.2830 -0.1912  0.0948
    6ALA     BB  301   5.391  10.088  10.129  0.1548  0.0892 -0.0965
    7GLY     BB  302   5.275  10.333  10.279  0.0458 -0.1150  0.1601
    8LEU     BB  303   5.050  10.199  10.446 -0.1117  0.1292  0.1486
    8LEU    SC1  304   4.739  10.261  10.477 -0.1849 -0.1369  0.0448
    9GLN     BB  305   5.230   9.998  10.599  0.1192  0.2166 -0.0021
    9GLN    SC1  306   5.509   9.710  10.468  0.2202  0.3430  0.0124
   10PHE     BB  307   5.397  10.205  10.758  0.1663  0.1060  0.0933
   10PHE    SC1  308   5.670  10.139  10.631  0.1768  0.0756 -0.3150
   10PHE    SC2  309   5.883   9.973  10.634  0.0110 -0.1416 -0.2919
   10PHE    SC3  310   5.814  10.099  10.406 -0.0125 -0.3048 -0.3763
   11ALA     BB  311   5.174  10.369  10.897 -0.0623 -0.0043 -0.1355
   12VAL     BB  312   5.037  10.130  11.040  0.0765 -0.0570 -0.0892
   12VAL    SC1  313   4.779  10.070  11.044  0.1262 -0.2870 -0.1692
   13GLY     BB  314   5.269  10.028  11.220  0.2158 -0.0251 -0.2481
   14ARG     BB  315   5.302  10.273  11.407  0.0016  0.0089 -0.2516
   14ARG    SC1  316   5.589  10.339  11.566 -0.0826  0.0815 -0.4448
   14ARG    SC2  317   5.726  10.290  11.899 -0.0613 -0.2260 -0.0455
   15VAL     BB  318   5.032  10.293  11.557  0.1716  0.0294  0.0602
   15VAL    SC1  319   4.847  10.448  11.447  0.1911  0.0326  0.0320
   16HIS     BB  320   5.033  10.019  11.702 -0.1528 -0.1591 -0.2774
   16HIS    SC1  321   4.838   9.806  11.563 -0.1246  0.2024 -0.6817
   16HIS    SC2  322   4.693   9.586  11.502  0.0878 -0.1631  0.0167
   16HIS    SC3  323   4.609   9.754  11.697  0.3005 -0.0425  0.0074
   17ARG     BB  324   5.275  10.083  11.884 -0.1593  0.1152 -0.3615
   17ARG    SC1  325   5.471   9.883  11.697  0.1439 -0.1357 -0.0019
   17ARG    SC2  326   5.451   9.593  11.511  0.1806  0.0616  0.1352
   18LEU     BB  327   5.156  10.334  12.021 -0.1058 -0.0723  0.0415
   18LEU    SC1  328   5.041  10.631  11.984  0.0253 -0.1782  0.0913
   19LEU     BB  329   4.905  10.222  12.164 -0.1418  0.0553  0.0805
   19LEU    SC1  330   4.631  10.332  12.011  0.0685  0.0736 -0.0790
   20ARG     BB  331   5.034   9.981  12.311 -0.1835  0.0354  0.0844
   20ARG    SC1  332   5.023   9.675  12.231  0.4467  0.2606 -0.0434
   20ARG    SC2  333   4.933   9.439  12.322 -0.1889 -0.1041  0.0819
   21LYS     BB  334   5.269  10.119  12.458 -0.1225 -0.0112  0.0309
   21LYS    SC1  335   5.129  10.334  12.625 -0.1306  0.0990  0.1802
   21LYS    SC2  336   4.978  10.612  12.623 -0.4417  0.2858 -0.0106
    1THR     BB  337   8.447   8.422   9.330  0.1721  0.1421  0.2215
    1THR    SC1  338   8.306   8.212   9.391  0.1330  0.1546  0.1740
    2ARG     BB  339   8.738   8.449   9.435  0.2368 -0.1018  0.1109
    2ARG    SC1  340   8.972   8.439   9.191 -0.0335  0.1418  0.2447
    2ARG    SC2  341   9.137   8.625   8.965  0.0151  0.2019  0.2137
    3SER     BB  342   8.681   8.698   9.610 -0.1772 -0.0867 -0.0354
    3SER    SC1  343   8.595   8.895   9.487  0.1985  0.1333  0.1599
    4SER     BB  344   8.485   8.576   9.817  0.0143  0.3880  0.4490
    4SER    SC1  345   8.246   8.597   9.880  0.1966  0.1017 -0.1455
    5ARG     BB  346   8.664   8.348   9.928 -0.0270  0.1103 -0.0291
    5ARG    SC1  347   8.582   8.075   9.767 -0.1551 -0.1161 -0.0932
    5ARG    SC2  348   8.659   7.759   9.868  0.1948 -0.4112 -0.0443
    6ALA     BB  349   8.871   8.538  10.058 -0.0462  0.0130  0.1465
    7GLY     BB  350   8.674   8.708  10.227 -0.0166  0.1909  0.0061
    8LEU     BB  351   8.565   8.476  10.403 -0.0501 -0.1401 -0.4339
    8LEU    SC1  352   8.294   8.634  10.551  0.0751 -0.0785  0.4189
    9GLN     BB  353   8.829   8.377  10.532 -0.1317  0.0867 -0.0791
    9GLN    SC1  354   8.815   8.036  10.332  0.0813 -0.1634  0.3344
   10PHE     BB  355   8.918   8.639  10.672 -0.1140 -0.0156  0.1053
   10PHE    SC1  356   9.182   8.712  10.815 -0.2401  0.0769  0.2361
   10PHE    SC2  357   9.249   8.921  10.973  0.0916 -0.0129  0.2210
   10PHE    SC3  358   9.416   8.841  10.777 -0.1047 -0.1948  0.1238
   11ALA     BB  359   8.693   8.668  10.882 -0.0728  0.3945  0.1020
   12VAL     BB  360   8.714   8.390  11.018 -0.1687  0.3709  0.0695
   12VAL    SC1  361   8.473   8.309  11.095 -0.0234  0.0351  0.1903
   13GLY     BB  362   8.995   8.434  11.141 -0.0904  0.2024 -0.0450
   14ARG     BB  363   8.952   8.691  11.309 -0.3168  0.3189 -0.2727
   14ARG    SC1  364   9.221   8.784  11.434 -0.2532  0.0860  0.1666
   14ARG    SC2  365   9.525   8.654  11.443  0.1864  0.2873  0.0113
   15VAL     BB  366   8.696   8.609  11.465 -0.0396  0.3100  0.1985
   15VAL    SC1  367   8.488   8.744  11.372 -0.0425  0.0312 -0.2329
   16HIS     BB  368   8.798   8.374  11.639 -0.1340  0.1555  0.0481
   16HIS    SC1  369   8.777   8.109  11.471 -0.2690  0.0246 -0.0725
   16HIS    SC2  370   8.548   7.974  11.428 -0.2502  0.0004 -0.0962
   16HIS    SC3  371   8.772   7.905  11.294 -0.1412 -0.2095  0.1860
   17ARG     BB  372   8.997   8.526  11.821 -0.1464 -0.0987  0.2804
   17ARG    SC1  373   9.233   8.405  11.924 -0.1292  0.0660  0.0858
   17ARG    SC2  374   9.342   8.215  12.170  0.1145 -0.1560 -0.2383
   18LEU     BB  375   8.783   8.717  11.939 -0.1635  0.1172 -0.0867
   18LEU    SC1  376   8.546   8.950  11.795  0.2965 -0.0404 -0.0897
   19LEU     BB  377   8.603   8.509  12.080 -0.1540  0.1033 -0.0952
   19LEU    SC1  378   8.299   8.589  12.071 -0.1434 -0.1344 -0.1250
   20ARG     BB  379   8.784   8.361  12.283 -0.2719  0.1264  0.0282
   20ARG    SC1  380   8.921   8.095  12.474  0.1514  0.2970  0.0928
   20ARG    SC2  381   9.140   8.076  12.623  0.1175  0.2660  0.1159
   21LYS     BB  382   8.878   8.602  12.453  0.2642 -0.0030 -0.0665
   21LYS    SC1  383   8.701   8.889  12.386  0.0026 -0.0045  0.0057
   21LYS    SC2  384   8.501   8.999  12.326  0.1211  0.3173  0.1255
    1THR     BB  385   7.406   9.204  11.802 -0.1134  0.3258  0.1841
    1THR    SC1  386   7.625   9.289  11.690  0.1336 -0.2477  0.1962
    2ARG     BB  387   7.138   9.200  11.647  0.0537 -0.0306 -0.1114
    2ARG    SC1  388   6.996   8.890  11.749 -0.0073  0.2512 -0.0557
    2ARG    SC2  389   6.809   8.706  11.960  0.0562  0.2390 -0.2070
    3SER     BB  390   7.111   9.492  11.548  0.1823  0.1235  0.2899
    3SER    SC1  391   6.949   9.652  11.666 -0.2222  0.1927 -0.2480
    4SER     BB  392   7.365   9.489  11.372  0.1425 -0.2477  0.2318
    4SER    SC1  393   7.476   9.696  11.300 -0.2686 -0.1451  0.2765
    5ARG     BB  394   7.310   9.242  11.192 -0.1229  0.0849 -0.1624
    5ARG    SC1  395   7.349   8.913  11.333  0.4120  0.4247 -0.0622
    5ARG    SC2  396   7.557   8.803  11.564  0.0531  0.4108 -0.2500
    6ALA     BB  397   7.060   9.340  11.039 -0.0657  0.2564 -0.1481
    7GLY     BB  398   7.183   9.551  10.848  0.1807  0.1068 -0.1579
    8LEU     BB  399   7.389   9.369  10.704  0.0559 -0.1908  0.0308
    8LEU    SC1  400   7.672   9.362  10.831 -0.2224 -0.0614  0.0731
    9GLN     BB  401   7.188   9.170  10.578 -0.2480  0.0014  0.1982
    9GLN    SC1  402   7.222   8.896  10.843 -0.1659  0.1010 -0.0486
   10PHE     BB  403   7.038   9.362  10.387  0.0797 -0.0039 -0.0748
   10PHE    SC1  404   6.772   9.432  10.445 -0.1148 -0.1263 -0.1012
   10PHE    SC2  405   6.518   9.341  10.454 -0.1043 -0.1458  0.0035
   10PHE    SC3  406   6.569   9.602  10.499 -0.1712 -0.0104 -0.6259
   11ALA     BB  407   7.278   9.460  10.218 -0.1771  0.2192 -0.3205
   12VAL     BB  408   7.372   9.189  10.098 -0.0571 -0.0155  0.2692
   12VAL    SC1  409   7.634   9.156  10.073 -0.1030 -0.3138  0.1384
   13GLY     BB  410   7.127   9.140   9.914  0.0406  0.0465  0.1214
   14ARG     BB  411   7.161   9.389   9.732 -0.0662  0.0051  0.0441
   14ARG    SC1  412   6.931   9.591   9.544 -0.1535  0.3502 -0.2229
   14ARG    SC2  413   6.709   9.543   9.282 -0.0133 -0.0477  0.1785
   15VAL     BB  414   7.426   9.323   9.585 -0.1433  0.0646 -0.1242
   15VAL    SC1  415   7.622   9.473   9.682 -0.0214 -0.2230  0.0885
   16HIS     BB  416   7.375   9.056   9.435 -0.0937 -0.0983  0.1431
   16HIS    SC1  417   7.493   8.850   9.657  0.0578  0.2106 -0.1553
   16HIS    SC2  418   7.634   8.717   9.844 -0.0485  0.0306 -0.2010
   16HIS    SC3  419   7.366   8.742   9.870 -0.1009 -0.2155 -0.4518
   17ARG     BB  420   7.142   9.141   9.249  0.0660  0.0619  0.0115
   17ARG    SC1  421   6.897   9.070   9.440  0.0616  0.1366  0.0464
   17ARG    SC2  422   6.689   9.097   9.704  0.1595  0.0814 -0.1916
   18LEU     BB  423   7.267   9.364   9.074  0.0059  0.2818  0.2426
   18LEU    SC1  424   7.203   9.663   9.086  0.0987 -0.0220 -0.0723
   19LEU     BB  425   7.492   9.212   8.925 -0.2617  0.1843 -0.0730
   19LEU    SC1  426   7.733   9.140   9.131 -0.2058  0.1225 -0.1545
   20ARG     BB  427   7.329   8.978   8.804 -0.1351  0.0158  0.0767
   20ARG    SC1  428   7.381   8.704   8.968  0.0565 -0.1668  0.0368
   20ARG    SC2  429   7.639   8.675   9.135 -0.1239  0.0130 -0.0417
   21LYS     BB  430   7.139   9.141   8.620  0.0786  0.0090 -0.1557
   21LYS    SC1  431   7.198   9.425   8.527  0.0096 -0.1791 -0.2931
   21LYS    SC2  432   7.360   9.647   8.607  0.2540 -0.1925 -0.1206
    1THR     BB  433   9.618   7.461  11.468  0.1329  0.1385 -0.0698
    1THR    SC1  434   9.856   7.359  11.443  0.0789 -0.0690  0.2144
    2ARG     BB  435   9.482   7.685  11.302 -0.0690  0.0947  0.0340
    2ARG    SC1  436   9.145   7.560  11.425  0.1608 -0.0514 -0.1383
    2ARG    SC2  437   8.971   7.531  11.675 -0.1242 -0.2428 -0.2280
    3SER     BB  438   9.712   7.722  11.097 -0.0306  0.0995  0.0777
    3SER    SC1  439   9.830   7.940  11.094  0.1138 -0.0165 -0.2224
    4SER     BB  440   9.705   7.454  10.941 -0.1209  0.1012  0.0780
    4SER    SC1  441   9.838   7.292  10.831 -0.0784 -0.1106  0.1373
    5ARG     BB  442   9.423   7.468  10.813 -0.0617 -0.0292 -0.0692
    5ARG    SC1  443   9.120   7.437  10.959 -0.2226 -0.3879  0.0180
    5ARG    SC2  444   8.851   7.370  11.054 -0.0517  0.1766  0.1089
    6ALA     BB  445   9.472   7.724  10.645  0.3758  0.1473  0.3077
    7GLY     BB  446   9.731   7.655  10.490  0.1432 -0.0263 -0.0137
    8LEU     BB  447   9.657   7.392  10.344 -0.1733  0.0594 -0.0139
    8LEU    SC1  448   9.938   7.212  10.249  0.0314  0.1495 -0.1926
    9GLN     BB  449   9.427   7.504  10.168 -0.1108 -0.0930 -0.1961
    9GLN    SC1  450   9.084   7.606  10.271  0.3023 -0.1124  0.4520
   10PHE     BB  451   9.581   7.719  10.007  0.1350 -0.0063  0.1424
   10PHE    SC1  452   9.474   7.988  10.162 -0.1011 -0.2907  0.2335
   10PHE    SC2  453   9.495   8.178  10.352 -0.0028  0.0710 -0.1230
   10PHE    SC3  454   9.252   8.103  10.261 -0.0378  0.1022 -0.0559
   11ALA     BB  455   9.773   7.512   9.880 -0.0566 -0.0986 -0.0028
   12VAL     BB  456   9.574   7.303   9.766  0.0634 -0.1557 -0.1109
   12VAL    SC1  457   9.711   7.080   9.722  0.1156 -0.1629  0.0773
   13GLY     BB  458   9.421   7.480   9.564  0.0413  0.1113  0.1323
   14ARG     BB  459   9.650   7.588   9.385 -0.1622 -0.0503 -0.2395
   14ARG    SC1  460   9.512   7.789   9.189  0.0458  0.1001 -0.0762
   14ARG    SC2  461   9.267   7.984   9.143  0.2492  0.1488 -0.0297
   15VAL     BB  462   9.766   7.314   9.299  0.0111 -0.1597  0.3039
   15VAL    SC1  463  10.029   7.328   9.273 -0.0427  0.2766 -0.1395
   16HIS     BB  464   9.516   7.190   9.164  0.0209  0.1183  0.0216
   16HIS    SC1  465   9.536   6.905   9.160 -0.2929 -0.0113  0.1477
   16HIS    SC2  466   9.574   6.714   8.973 -0.0968  0.1272  0.0422
   16HIS    SC3  467   9.662   6.676   9.225 -0.5682 -0.1586  0.1770
   17ARG     BB  468   9.470   7.388   8.929  0.0597 -0.0164 -0.1011
   17ARG    SC1  469   9.295   7.493   8.662 -0.0437  0.0286  0.0258
   17ARG    SC2  470   9.144   7.320   8.388 -0.1101  0.0199  0.0391
   18LEU     BB  471   9.759   7.386   8.817  0.2942  0.1510  0.4604
   18LEU    SC1  472   9.947   7.641   8.871  0.0352  0.2770 -0.0948
   19LEU     BB  473   9.787   7.084   8.752 -0.1923  0.1180  0.3619
   19LEU    SC1  474  10.019   6.981   8.972  0.3948  0.0264  0.0004
   20ARG     BB  475   9.549   7.046   8.557 -0.1706 -0.1791  0.3883
   20ARG    SC1  476   9.633   6.736   8.432 -0.2019  0.0463 -0.0245
   20ARG    SC2  477   9.590   6.421   8.493  0.4202  0.0998  0.3286
   21LYS     BB  478   9.644   7.250   8.343 -0.0439 -0.1981  0.4260
   21LYS    SC1  479   9.924   7.390   8.326  0.3860 -0.0635  0.0106
   21LYS    SC2  480  10.066   7.587   8.435 -0.0190  0.0288  0.0454
    1THR     BB  481   9.387   5.138  11.691  0.0064  0.0755 -0.1462
    1THR    SC1  482   9.252   5.030  11.885 -0.0569 -0.0331 -0.2490
    2ARG     BB  483   9.256   5.344  11.500 -0.0678 -0.0140 -0.1929
    2ARG    SC1  484   8.997   5.369  11.684  0.0178  0.1169  0.1092
    2ARG    SC2  485   8.740   5.306  11.884 -0.0019 -0.2034 -0.1454
    3SER     BB  486   9.493   5.367  11.301  0.1136  0.0061  0.0205
    3SER    SC1  487   9.696   5.485  11.383  0.2018  0.0490  0.2134
    4SER     BB  488   9.451   5.099  11.150 -0.1416  0.0291  0.0464
    4SER    SC1  489   9.513   4.877  11.266 -0.0802 -0.2393  0.2489
    5ARG     BB  490   9.161   5.154  11.056 -0.0951  0.1495 -0.0284
    5ARG    SC1  491   9.008   4.937  10.929  0.0799  0.1960  0.0259
    5ARG    SC2  492   8.687   4.898  10.957 -0.0774 -0.1272 -0.0279
    6ALA     BB  493   9.227   5.407  10.889  0.0756 -0.0058 -0.2004
    7GLY     BB  494   9.415   5.290  10.672 -0.0536  0.1213 -0.3840
    8LEU     BB  495   9.208   5.117  10.520  0.1237 -0.3611 -0.1004
    8LEU    SC1  496   9.327   4.920  10.327  0.3057 -0.2280 -0.1266
    9GLN     BB  497   9.008   5.328  10.411  0.1002 -0.1833  0.2712
    9GLN    SC1  498   8.766   5.320  10.720 -0.2282 -0.1810  0.0209
   10PHE     BB  499   9.202   5.491  10.232 -0.0834 -0.3180 -0.0601
   10PHE    SC1  500   9.333   5.692  10.362 -0.1446  0.0956 -0.3745
   10PHE    SC2  501   9.580   5.792  10.404 -0.0622 -0.2013 -0.1170
   10PHE    SC3  502   9.386   5.833  10.587 -0.1659 -0.0915 -0.2500
   11ALA     BB  503   9.318   5.287  10.029 -0.0060 -0.0891 -0.2506
   12VAL     BB  504   9.066   5.181   9.885 -0.1585 -0.0152 -0.0440
   12VAL    SC1  505   8.911   5.052  10.057 -0.2106 -0.0849 -0.1414
   13GLY     BB  506   8.967   5.447   9.760  0.0976  0.0500 -0.1131
   14ARG     BB  507   9.217   5.529   9.595  0.0203  0.2580 -0.1296
   14ARG    SC1  508   9.330   5.755   9.475 -0.0335 -0.2934 -0.0314
   14ARG    SC2  509   9.324   5.976   9.225 -0.0006 -0.0298  0.1702
   15VAL     BB  510   9.239   5.281   9.410 -0.0939 -0.0228  0.2212
   15VAL    SC1  511   9.398   5.076   9.469  0.1880  0.1900  0.2248
   16HIS     BB  512   8.962   5.315   9.276 -0.0213 -0.0924  0.0508
   16HIS    SC1  513   8.848   5.094   9.094  0.0007  0.0767 -0.0498
   16HIS    SC2  514   8.624   5.048   8.951  0.0015  0.0170 -0.0316
   16HIS    SC3  515   8.832   4.876   8.936 -0.0492 -0.0618  0.1433
   17ARG     BB  516   8.985   5.594   9.145  0.0656 -0.0943  0.0613
   17ARG    SC1  517   8.685   5.639   9.120 -0.1909 -0.2691  0.0757
   17ARG    SC2  518   8.465   5.896   9.157  0.0549 -0.2663 -0.2348
   18LEU     BB  519   9.229   5.544   8.960  0.0095  0.3083 -0.1337
   18LEU    SC1  520   9.553   5.447   9.012  0.1021 -0.1594 -0.1584
   19LEU     BB  521   9.147   5.295   8.794 -0.0671  0.1238  0.1723
   19LEU    SC1  522   9.289   5.016   8.779  0.0379 -0.3060 -0.0064
   20ARG     BB  523   8.877   5.398   8.682 -0.0501 -0.1216 -0.1053
   20ARG    SC1  524   8.854   5.167   8.436  0.1042  0.2057 -0.3471
   20ARG    SC2  525   8.946   4.865   8.413  0.2317 -0.0833  0.2194
   21LYS     BB  526   8.984   5.654   8.542  0.2390 -0.2579 -0.1414
   21LYS    SC1  527   9.277   5.598   8.412  0.1477  0.0147 -0.3580
   21LYS    SC2  528   9.496   5.582   8.549 -0.1780  0.2011 -0.2721
    1THR     BB  529   7.450   3.066  11.439 -0.2427  0.0988  0.1768
    1THR    SC1  530   7.301   2.870  11.356 -0.3495  0.3032 -0.1350
    2ARG     BB  531   7.437   3.349  11.314  0.0394  0.1351  0.2228
    2ARG    SC1  532   7.314   3.542  11.499  0.0063  0.0412  0.0536
    2ARG    SC2  533   7.420   3.694  11.742 -0.0881 -0.0151 -0.2570
    3SER     BB  534   7.693   3.315  11.142 -0.1019  0.0934  0.0169
    3SER    SC1  535   7.909   3.275  11.304 -0.0939 -0.4008 -0.0097
    4SER     BB  536   7.609   3.079  10.959 -0.0606  0.0515  0.0517
    4SER    SC1  537   7.806   2.976  10.832 -0.1736  0.0052 -0.1272
    5ARG     BB  538   7.338   3.178  10.845  0.0779  0.1889 -0.1659
    5ARG    SC1  539   7.066   3.185  10.891  0.2167 -0.0652 -0.5091
    5ARG    SC2  540   6.851   3.225  11.156  0.1881  0.2740 -0.1938
    6ALA     BB  541   7.443   3.427  10.693 -0.0192  0.1916 -0.2292
    7GLY     BB  542   7.621   3.287  10.481  0.2289 -0.3153  0.2851
    8LEU     BB  543   7.404   3.108  10.349  0.0365  0.3101 -0.3089
    8LEU    SC1  544   7.419   2.820  10.503  0.1409 -0.0224  0.1657
    9GLN     BB  545   7.205   3.324  10.249 -0.1617  0.3000  0.0452
    9GLN    SC1  546   6.933   3.429  10.524 -0.2186  0.0205  0.0701
   10PHE     BB  547   7.386   3.505  10.073  0.1482 -0.0448 -0.0024
   10PHE    SC1  548   7.198   3.696   9.969 -0.2449  0.1746 -0.4427
   10PHE    SC2  549   7.171   3.898   9.793 -0.4876  0.2823 -0.2878
   10PHE    SC3  550   7.015   3.890  10.013 -0.2777  0.0813 -0.1424
   11ALA     BB  551   7.510   3.274   9.907 -0.2658 -0.2765 -0.0044
   12VAL     BB  552   7.263   3.124   9.795 -0.3592 -0.1239 -0.0048
   12VAL    SC1  553   7.176   2.918   9.937 -0.2058 -0.1320  0.0797
   13GLY     BB  554   7.142   3.352   9.623 -0.1350 -0.0841 -0.1129
   14ARG     BB  555   7.360   3.411   9.411 -0.0014  0.0943  0.0690
   14ARG    SC1  556   7.281   3.706   9.311 -0.0807  0.0659 -0.1003
   14ARG    SC2  557   7.261   3.919   9.053  0.1515  0.2988 -0.2932
   15VAL     BB  558   7.386   3.133   9.277 -0.1326 -0.0746  0.3837
   15VAL    SC1  559   7.612   2.995   9.292 -0.2543 -0.3479 -0.0944
   16HIS     BB  560   7.091   3.105   9.188 -0.0618 -0.2056  0.1822
   16HIS    SC1  561   6.922   2.858   9.091  0.2173 -0.1066 -0.1476
   16HIS    SC2  562   6.800   2.668   8.942 -0.2293 -0.1000  0.1864
   16HIS    SC3  563   6.706   2.921   8.942  0.1958  0.0696 -0.0448
   17ARG     BB  564   7.084   3.349   8.996  0.2994 -0.1188  0.2725
   17ARG    SC1  565   6.763   3.396   8.931  0.1849  0.2192 -0.3266
   17ARG    SC2  566   6.738   3.549   8.677 -0.1299 -0.0991 -0.3401
   18LEU     BB  567   7.334   3.296   8.820  0.1189 -0.0660 -0.0056
   18LEU    SC1  568   7.541   3.494   8.944 -0.0743 -0.1756 -0.1759
   19LEU     BB  569   7.242   3.037   8.676  0.1085  0.0071 -0.1315
   19LEU    SC1  570   7.359   2.796   8.825 -0.0378 -0.3898 -0.2638
   20ARG     BB  571   6.978   3.112   8.530  0.0478 -0.0644 -0.0591
   20ARG    SC1  572   6.750   2.921   8.434 -0.1245  0.0917 -0.2535
   20ARG    SC2  573   6.727   2.895   8.117 -0.0619 -0.2171  0.0414
   21LYS     BB  574   7.098   3.329   8.345  0.1562  0.0234  0.1106
   21LYS    SC1  575   7.357   3.410   8.331  0.2275 -0.0649  0.0240
   21LYS    SC2  576   7.610   3.474   8.395  0.2185  0.3060 -0.2391
    1THR     BB  577   4.494   2.814  11.718 -0.0748 -0.1104  0.0332
    1THR    SC1  578   4.330   2.920  11.890 -0.1827 -0.2327  0.0075
    2ARG     BB  579   4.718   3.008  11.630 -0.2983  0.2381  0.2104
    2ARG    SC1  580   4.753   3.219  11.889 -0.2144  0.3021  0.1346
    2ARG    SC2  581   4.999   3.428  11.888 -0.0777 -0.0221 -0.1892
    3SER     BB  582   4.865   2.822  11.430 -0.1080  0.5196  0.0817
    3SER    SC1  583   5.069   2.705  11.494 -0.0894  0.0506 -0.1920
    4SER     BB  584   4.644   2.771  11.219  0.0669 -0.0897  0.0271
    4SER    SC1  585   4.460   2.619  11.253  0.1137 -0.1564 -0.0534
    5ARG     BB  586   4.620   3.062  11.115 -0.1179 -0.1296 -0.0466
    5ARG    SC1  587   4.496   3.288  11.258 -0.0447  0.0816 -0.0047
    5ARG    SC2  588   4.510   3.611  11.237 -0.1717  0.0789  0.0098
    6ALA     BB  589   4.906   3.077  10.994 -0.2128  0.0949 -0.2510
    7GLY     BB  590   4.891   2.848  10.787  0.1485  0.0972 -0.2857
    8LEU     BB  591   4.641   2.954  10.638 -0.0195 -0.1084 -0.1561
    8LEU    SC1  592   4.395   2.776  10.768  0.0394 -0.2269  0.0477
    9GLN     BB  593   4.765   3.213  10.521 -0.2452 -0.0548 -0.2819
    9GLN    SC1  594   4.715   3.507  10.815  0.1254 -0.3527 -0.0500
   10PHE     BB  595   4.957   3.079  10.319  0.0473  0.1626 -0.1544
   10PHE    SC1  596   5.177   3.255  10.170 -0.3944  0.0368 -0.0658
   10PHE    SC2  597   5.256   3.484  10.052 -0.0717 -0.0200  0.0306
   10PHE    SC3  598   5.427   3.276  10.069 -0.3693 -0.2811 -0.0809
   11ALA     BB  599   4.761   2.913  10.145  0.2208 -0.0126 -0.1865
   12VAL     BB  600   4.576   3.121  10.010  0.0937  0.1284  0.1917
   12VAL    SC1  601   4.348   3.014   9.927  0.2276 -0.1537  0.1749
   13GLY     BB  602   4.783   3.306   9.872  0.1747 -0.1632 -0.0923
   14ARG     BB  603   4.949   3.106   9.705  0.0562 -0.2112 -0.1538
   14ARG    SC1  604   5.222   3.187   9.611 -0.2490 -0.0509 -0.2772
   14ARG    SC2  605   5.395   3.325   9.396  0.3105  0.1143  0.1402
   15VAL     BB  606   4.740   2.989   9.508 -0.1401  0.1643 -0.1762
   15VAL    SC1  607   4.605   2.769   9.569  0.1947 -0.0959 -0.3435
   16HIS     BB  608   4.633   3.255   9.390 -0.2520  0.1268 -0.1607
   16HIS    SC1  609   4.437   3.451   9.526  0.0296 -0.1485 -0.1822
   16HIS    SC2  610   4.353   3.701   9.584  0.1228 -0.1195 -0.1699
   16HIS    SC3  611   4.208   3.487   9.664 -0.0418 -0.0666 -0.3201
   17ARG     BB  612   4.896   3.360   9.266  0.1114  0.0291  0.4812
   17ARG    SC1  613   4.924   3.670   9.273  0.2999 -0.1085 -0.1081
   17ARG    SC2  614   4.746   3.950   9.350  0.0665  0.1646  0.2307
   18LEU     BB  615   4.965   3.135   9.063 -0.0537  0.4777 -0.1011
   18LEU    SC1  616   5.010   2.796   9.181 -0.3028 -0.0774  0.4846
   19LEU     BB  617   4.697   3.101   8.911 -0.0535  0.0401 -0.0165
   19LEU    SC1  618   4.529   2.892   9.088 -0.0460  0.1183 -0.0811
   20ARG     BB  619   4.696   3.377   8.769  0.0236  0.0799  0.0593
   20ARG    SC1  620   4.581   3.618   8.933  0.4147 -0.1260 -0.0761
   20ARG    SC2  621   4.302   3.669   9.074  0.0257  0.1530  0.0747
   21LYS     BB  622   4.943   3.328   8.588  0.1892  0.4801  0.1666
   21LYS    SC1  623   4.930   3.537   8.353  0.0979  0.1207  0.0553
   21LYS    SC2  624   4.920   3.798   8.218  0.0479 -0.0147  0.3831
    1THR     BB  625   3.693   5.307  11.349 -0.0255 -0.0250 -0.0166
    1THR    SC1  626   3.712   5.331  11.607  0.1863  0.2549 -0.0526
    2ARG     BB  627   3.952   5.384  11.196 -0.1369  0.0394 -0.1755
    2ARG    SC1  628   4.157   5.450  11.391 -0.3275  0.1340 -0.0413
    2ARG    SC2  629   4.277   5.412  11.696  0.0865  0.0425 -0.1035
    3SER     BB  630   3.988   5.145  11.001 -0.1114 -0.1614  0.0709
    3SER    SC1  631   4.243   5.088  10.965  0.1510  0.2291 -0.1596
    4SER     BB  632   3.717   5.174  10.854 -0.0559 -0.0885 -0.0178
    4SER    SC1  633   3.619   4.989  10.692  0.3030 -0.3996 -0.0284
    5ARG     BB  634   3.766   5.452  10.726  0.1094 -0.0273  0.1729
    5ARG    SC1  635   3.856   5.729  10.847  0.1352 -0.0079  0.0812
    5ARG    SC2  636   3.795   5.917  11.145  0.0391  0.3749  0.1466
    6ALA     BB  637   4.004   5.395  10.536  0.0332 -0.0316  0.0779
    7GLY     BB  638   3.887   5.168  10.359  0.0093  0.1046 -0.0840
    8LEU     BB  639   3.632   5.311  10.256 -0.0372 -0.0492 -0.1847
    8LEU    SC1  640   3.359   5.221  10.332 -0.0875  0.3558  0.1830
    9GLN     BB  641   3.741   5.561  10.109 -0.1706  0.1720  0.0833
    9GLN    SC1  642   3.897   5.849  10.341 -0.1524  0.2572  0.1004
   10PHE     BB  643   3.933   5.424   9.907 -0.2217 -0.1482  0.2460
   10PHE    SC1  644   4.196   5.303   9.977 -0.1782 -0.2362  0.0670
   10PHE    SC2  645   4.250   5.040   9.951  0.1688 -0.1621 -0.0194
   10PHE    SC3  646   4.446   5.222   9.916 -0.0709  0.1118  0.0201
   11ALA     BB  647   3.733   5.243   9.755  0.1764 -0.2792 -0.1424
   12VAL     BB  648   3.527   5.442   9.635  0.0516 -0.3213 -0.0009
   12VAL    SC1  649   3.322   5.516   9.785 -0.1005 -0.1162 -0.3001
   13GLY     BB  650   3.733   5.601   9.468 -0.1676  0.0308  0.0539
   14ARG     BB  651   3.861   5.376   9.296 -0.2399 -0.0282  0.0768
   14ARG    SC1  652   4.065   5.179   9.443  0.1892 -0.0354  0.1881
   14ARG    SC2  653   4.332   5.026   9.433 -0.0956  0.0975  0.0747
   15VAL     BB  654   3.604   5.281   9.151 -0.0825 -0.1548 -0.1231
   15VAL    SC1  655   3.467   5.067   9.227 -0.0345 -0.1007  0.1237
   16HIS     BB  656   3.542   5.537   8.989  0.1132  0.0320  0.0901
   16HIS    SC1  657   3.326   5.667   8.898  0.0920 -0.0832 -0.0673
   16HIS    SC2  658   3.192   5.890   8.825  0.0818 -0.0996 -0.0986
   16HIS    SC3  659   3.114   5.649   8.731 -0.1515 -0.1645  0.2425
   17ARG     BB  660   3.802   5.558   8.821  0.2445 -0.0201  0.2837
   17ARG    SC1  661   3.866   5.862   8.736 -0.2982  0.0266 -0.0236
   17ARG    SC2  662   4.094   6.061   8.818  0.1118  0.2948 -0.1273
   18LEU     BB  663   3.778   5.287   8.672  0.0060  0.0771  0.1390
   18LEU    SC1  664   4.087   5.177   8.668  0.0339 -0.2653 -0.0065
   19LEU     BB  665   3.516   5.340   8.515 -0.0603  0.0275  0.2315
   19LEU    SC1  666   3.284   5.209   8.667 -0.0860  0.1046  0.2993
   20ARG     BB  667   3.614   5.570   8.332  0.1898 -0.1881  0.0867
   20ARG    SC1  668   3.371   5.859   8.370  0.1179  0.1399  0.1603
   20ARG    SC2  669   3.257   6.153   8.232 -0.1287 -0.0184 -0.0648
   21LYS     BB  670   3.861   5.451   8.187  0.3035  0.1176  0.0211
   21LYS    SC1  671   3.911   5.213   7.955  0.0738 -0.1532 -0.0322
   21LYS    SC2  672   3.778   5.117   7.661  0.1780 -0.2930  0.0084
    1THR     BB  673   3.406   7.649  11.558  0.3707  0.1107  0.1839
    1THR    SC1  674   3.417   7.409  11.659 -0.1866  0.0139  0.0504
    2ARG     BB  675   3.628   7.730  11.359  0.0322  0.2101 -0.1659
    2ARG    SC1  676   3.921   7.791  11.519 -0.3387  0.2227  0.3061
    2ARG    SC2  677   4.143   7.962  11.578 -0.0832 -0.1761 -0.2037
    3SER     BB  678   3.671   7.470  11.196  0.1994  0.0758  0.0860
    3SER    SC1  679   3.873   7.329  11.107  0.0743  0.0092 -0.1838
    4SER     BB  680   3.395   7.440  11.058  0.2614  0.1120 -0.0474
    4SER    SC1  681   3.177   7.307  11.161  0.0172 -0.2362  0.0950
    5ARG     BB  682   3.398   7.696  10.883  0.0343  0.1797  0.0439
    5ARG    SC1  683   3.282   7.896  11.070  0.2110 -0.1254 -0.0545
    5ARG    SC2  684   3.167   8.084  11.369  0.0804  0.0060 -0.0161
    6ALA     BB  685   3.656   7.614  10.732 -0.0556  0.0372 -0.0341
    7GLY     BB  686   3.555   7.364  10.578 -0.1036 -0.1039  0.2211
    8LEU     BB  687   3.358   7.504  10.384  0.2166  0.1282  0.0532
    8LEU    SC1  688   3.157   7.320  10.224  0.3630  0.1532 -0.0363
    9GLN     BB  689   3.556   7.655  10.200  0.0059  0.2317 -0.0926
    9GLN    SC1  690   3.729   7.983  10.385  0.0462  0.1246 -0.0502
   10PHE     BB  691   3.721   7.416  10.092 -0.1676  0.0949 -0.0602
   10PHE    SC1  692   3.979   7.476  10.284 -0.3569 -0.3748  0.0304
   10PHE    SC2  693   4.057   7.585  10.519 -0.3734 -0.1004 -0.0875
   10PHE    SC3  694   4.204   7.388  10.406 -0.2598 -0.0999  0.0567
   11ALA     BB  695   3.512   7.287   9.903 -0.0228 -0.0045 -0.1543
   12VAL     BB  696   3.440   7.533   9.730  0.1759  0.1183 -0.0666
   12VAL    SC1  697   3.238   7.672   9.831  0.1105 -0.2373  0.3195
   13GLY     BB  698   3.712   7.573   9.589  0.1247  0.1360 -0.1609
   14ARG     BB  699   3.721   7.301   9.441 -0.2192  0.1141 -0.1494
   14ARG    SC1  700   3.949   7.098   9.433 -0.5763 -0.1305 -0.0723
   14ARG    SC2  701   4.054   6.753   9.381 -0.1031 -0.2937  0.1231
   15VAL     BB  702   3.454   7.316   9.284 -0.3991  0.1312  0.1509
   15VAL    SC1  703   3.216   7.238   9.368 -0.3359 -0.0618  0.1553
   16HIS     BB  704   3.524   7.565   9.113 -0.0068 -0.0374  0.0536
   16HIS    SC1  705   3.557   7.840   9.194 -0.2147 -0.2257  0.4583
   16HIS    SC2  706   3.470   8.088   9.133  0.1049 -0.2334 -0.0937
   16HIS    SC3  707   3.447   7.995   9.385 -0.2357  0.2600  0.0715
   17ARG     BB  708   3.771   7.455   8.961  0.0235  0.1884 -0.0645
   17ARG    SC1  709   3.938   7.624   8.786  0.0460  0.1419  0.2225
   17ARG    SC2  710   4.148   7.562   8.515 -0.1139  0.3092 -0.0873
   18LEU     BB  711   3.641   7.201   8.840  0.1121  0.0024  0.2200
   18LEU    SC1  712   3.751   6.943   9.022  0.2303  0.1580  0.1754
   19LEU     BB  713   3.424   7.318   8.652  0.1124 -0.4350 -0.0663
   19LEU    SC1  714   3.142   7.327   8.821  0.0319 -0.0980 -0.2790
   20ARG     BB  715   3.591   7.495   8.460  0.0399 -0.0536  0.2119
   20ARG    SC1  716   3.490   7.788   8.637 -0.1410 -0.1782 -0.0515
   20ARG    SC2  717   3.405   8.107   8.635 -0.3906 -0.1482  0.0746
   21LYS     BB  718   3.776   7.266   8.365  0.1462  0.1385 -0.0578
   21LYS    SC1  719   3.672   6.976   8.381  0.3220 -0.0960  0.0182
   21LYS    SC2  720   3.505   6.825   8.529  0.0615  0.2938  0.1737
    1THR     BB  721   4.542   9.178  11.735 -0.0187  0.1559  0.0034
    1THR    SC1  722   4.630   9.249  11.969  0.1773  0.0180 -0.0259
    2ARG     BB  723   4.702   8.993  11.544 -0.0455  0.1388 -0.0026
    2ARG    SC1  724   4.987   8.942  11.569 -0.1626 -0.1996 -0.1651
    2ARG    SC2  725   5.267   8.770  11.444  0.2820 -0.3073  0.0165
    3SER     BB  726   4.486   8.926  11.333  0.1538  0.0102 -0.1700
    3SER    SC1  727   4.341   8.696  11.320 -0.0850  0.2011 -0.1660
    4SER     BB  728   4.411   9.205  11.220 -0.0026 -0.0520 -0.2231
    4SER    SC1  729   4.184   9.291  11.339 -0.1922  0.3340  0.0147
    5ARG     BB  730   4.689   9.281  11.105 -0.0854  0.2451 -0.2336
    5ARG    SC1  731   4.750   9.523  11.011  0.0402 -0.2032  0.1422
    5ARG    SC2  732   5.062   9.623  10.941 -0.3278 -0.3753 -0.1504
    6ALA     BB  733   4.746   9.033  10.929 -0.1319  0.1642 -0.1357
    7GLY     BB  734   4.493   9.022  10.750 -0.1699 -0.0274 -0.0719
    8LEU     BB  735   4.534   9.278  10.581 -0.2614 -0.1483 -0.2814
    8LEU    SC1  736   4.237   9.315  10.460 -0.0491  0.2861 -0.0215
    9GLN     BB  737   4.783   9.201  10.414 -0.0619 -0.1585  0.0142
    9GLN    SC1  738   5.134   9.203  10.591  0.1314 -0.4161  0.1674
   10PHE     BB  739   4.681   8.950  10.263 -0.2189 -0.0371 -0.0853
   10PHE    SC1  740   4.856   8.743  10.112  0.3529  0.2819  0.3760
   10PHE    SC2  741   4.948   8.513  10.006  0.1374  0.2129  0.3342
   10PHE    SC3  742   5.023   8.750   9.900 -0.0086  0.1476  0.0770
   11ALA     BB  743   4.439   9.082  10.121 -0.1927  0.2181  0.0997
   12VAL     BB  744   4.567   9.317   9.965 -0.1739  0.0799 -0.0957
   12VAL    SC1  745   4.457   9.545  10.041 -0.0040  0.1261  0.0162
   13GLY     BB  746   4.774   9.166   9.789  0.0114 -0.0172  0.1972
   14ARG     BB  747   4.566   9.000   9.629  0.0434  0.0916  0.0404
   14ARG    SC1  748   4.697   8.727   9.542  0.0898 -0.3395 -0.2709
   14ARG    SC2  749   4.925   8.526   9.471  0.1981 -0.1337  0.0616
   15VAL     BB  750   4.417   9.236   9.493 -0.0452 -0.0394 -0.0919
   15VAL    SC1  751   4.155   9.200   9.466 -0.0780  0.1577 -0.0525
   16HIS     BB  752   4.647   9.356   9.324 -0.0299  0.1004  0.0267
   16HIS    SC1  753   4.628   9.649   9.206  0.4444  0.2018  0.1796
   16HIS    SC2  754   4.696   9.790   8.985  0.0506 -0.0655 -0.1261
   16HIS    SC3  755   4.479   9.861   9.130  0.2564  0.0549  0.1311
   17ARG     BB  756   4.678   9.118   9.128  0.2170  0.1079  0.0531
   17ARG    SC1  757   4.939   9.070   8.919  0.0477  0.0110 -0.1443
   17ARG    SC2  758   4.887   8.877   8.611  0.0156  0.0043 -0.4349
   18LEU     BB  759   4.389   9.117   9.015  0.2615  0.3488 -0.0691
   18LEU    SC1  760   4.369   8.851   8.829  0.0083 -0.2488  0.2360
   19LEU     BB  761   4.358   9.407   8.910 -0.0236  0.3852  0.1062
   19LEU    SC1  762   4.161   9.524   9.080  0.0145 -0.1295  0.0888
   20ARG     BB  763   4.593   9.398   8.708 -0.0865  0.0423  0.0433
   20ARG    SC1  764   4.623   9.743   8.517 -0.2991 -0.0631  0.0467
   20ARG    SC2  765   4.547  10.047   8.531  0.1229 -0.0510 -0.2795
   21LYS     BB  766   4.499   9.184   8.504  0.0220  0.1429 -0.1136
   21LYS    SC1  767   4.720   9.305   8.264 -0.1582 -0.0868  0.1379
   21LYS    SC2  768   4.831   9.368   8.090  0.2064  0.1296 -0.1643
   22POPC   NC3  769   7.489   2.445  12.082  0.0664  0.1166 -0.3708
   22POPC   PO4  770   7.824   2.758  11.722 -0.1692 -0.3023 -0.3538
   22POPC   GL1  771   7.833   2.755  11.273  0.1921  0.1526 -0.1779
   22POPC   GL2  772   8.103   2.732  11.244  0.2654  0.0401  0.1888
   22POPC   C1A  773   7.488   2.566  10.990  0.1857 -0.0258  0.4815
   22POPC   D2A  774   7.214   2.358  10.619  0.0785  0.1332 -0.1571
   22POPC   C3A  775   7.193   2.047  10.736 -0.0079 -0.1272  0.0164
   22POPC   C4A  776   7.449   1.607  10.854 -0.2171 -0.3627 -0.2124
   22POPC   C1B  777   7.989   2.470  10.906 -0.0621 -0.1314  0.0046
   22POPC   C2B  778   7.733   2.370  10.565  0.0454  0.0345  0.1263
   22POPC   C3B  779   7.441   2.397  10.191 -0.0060  0.0217 -0.1629
   22POPC   C4B  780   7.118   1.941  10.184 -0.0423 -0.1097  0.0331
   23POPC   NC3  781   3.239   2.966  12.719  0.1326  0.0190  0.1959
   23POPC   PO4  782   2.891   3.105  12.399  0.0415 -0.0668  0.1201
   23POPC   GL1  783   2.655   3.333  12.052 -0.2846 -0.0070  0.1476
   23POPC   GL2  784   2.844   3.656  11.997  0.2859  0.0790  0.0449
   23POPC   C1A  785   2.717   3.415  11.584  0.0535 -0.0993  0.1614
   23POPC   D2A  786   2.499   3.698  11.316  0.0807  0.1124 -0.1147
   23POPC   C3A  787   2.506   3.556  10.934 -0.3548 -0.1814 -0.0531
   23POPC   C4A  788   2.285   3.452  10.626  0.2649 -0.0346 -0.0153
   23POPC   C1B  789   2.565   3.917  11.737  0.1258  0.1140  0.0814
   23POPC   C2B  790   2.235   4.178  11.522  0.0684 -0.0880 -0.1939
   23POPC   C3B  791   2.220   4.285  11.090  0.0735  0.3184  0.2447
   23POPC   C4B  792   2.199   4.381  10.706 -0.1971  0.1828  0.1778
   24POPC   NC3  793   3.459   2.364  12.723 -0.1543  0.1676 -0.2171
   24POPC   PO4  794   3.412   2.681  12.274 -0.1390 -0.1332 -0.4498
   24POPC   GL1  795   3.384   2.916  11.924 -0.1496 -0.0877  0.0016
   24POPC   GL2  796   3.021   2.903  11.919 -0.1927 -0.1445 -0.0595
   24POPC   C1A  797   3.548   2.977  11.544  0.1010  0.3088 -0.1179
   24POPC   D2A  798   3.543   3.126  11.133  0.0512  0.2614  0.2153
   24POPC   C3A  799   3.207   3.060  10.968  0.1270  0.0751  0.0066
   24POPC   C4A  800   3.154   2.712  10.610 -0.2790 -0.1406  0.1159
   24POPC   C1B  801   3.067   3.068  11.461  0.0475 -0.2076  0.1212
   24POPC   C2B  802   2.933   3.458  11.108  0.5684  0.6035 -0.0226
   24POPC   C3B  803   3.033   3.786  10.815 -0.2073 -0.1593 -0.0319
   24POPC   C4B  804   2.985   4.181  10.773 -0.2877  0.0083  0.0291
   25POPC   NC3  805   5.967   4.160  10.867 -0.1713  0.1336  0.0843
   25POPC   PO4  806   5.559   3.924  11.017 -0.1445  0.4366 -0.0461
   25POPC   GL1  807   5.637   3.497  10.984 -0.0553 -0.1233 -0.0900
   25POPC   GL2  808   5.273   3.464  10.934  0.0172 -0.0960 -0.1863
   25POPC   C1A  809   5.726   3.145  10.702  0.1674  0.1230 -0.1679
   25POPC   D2A  810   5.826   3.116  10.310  0.3606  0.0158  0.2276
   25POPC   C3A  811   6.131   3.007   9.961  0.2684 -0.1243 -0.0618
   25POPC   C4A  812   6.242   2.724   9.648  0.2409  0.0342  0.0309
   25POPC   C1B  813   5.212   3.245  10.674 -0.2334 -0.0524  0.0708
   25POPC   C2B  814   5.394   2.849  10.501  0.0221  0.0861  0.2020
   25POPC   C3B  815   5.703   2.622  10.267 -0.0590 -0.1824  0.3168
   25POPC   C4B  816   5.910   2.403  10.038 -0.0748  0.1400  0.0931
   26POPC   NC3  817   2.076  12.872  12.652 -0.0223  0.1233 -0.0866
   26POPC   PO4  818   2.446  12.768  12.335 -0.3843  0.1470 -0.2367
   26POPC   GL1  819   2.227  12.535  12.006 -0.2184  0.0542 -0.1272
   26POPC   GL2  820   2.413  12.690  11.660 -0.0887  0.0932 -0.3973
   26POPC   C1A  821   2.115  12.284  11.624  0.1406 -0.0609  0.1655
   26POPC   D2A  822   1.940  12.210  11.309 -0.2132  0.5359  0.0534
   26POPC   C3A  823   1.990  12.518  10.995 -0.2824  0.1132 -0.2894
   26POPC   C4A  824   2.074  12.580  10.509 -0.0315  0.2897 -0.0141
   26POPC   C1B  825   2.515  13.183  11.733  0.2230 -0.2293 -0.1204
   26POPC   C2B  826   2.841  13.454  11.592 -0.0346 -0.0068 -0.3225
   26POPC   C3B  827   2.986  13.512  11.077  0.1040  0.0543 -0.1541
   26POPC   C4B  828   3.041  13.545  10.634 -0.2704 -0.0214 -0.0747
   27POPC   NC3  829  12.226   6.701  11.941  0.0074 -0.3021  0.1619
   27POPC   PO4  830  12.706   6.839  11.963 -0.2158 -0.0598  0.0639
   27POPC   GL1  831  12.580   6.714  11.627  0.1735 -0.1293  0.0954
   27POPC   GL2  832  12.720   6.451  11.421 -0.2171  0.0583  0.1961
   27POPC   C1A  833  12.298   6.669  11.281  0.0474 -0.1184  0.3096
   27POPC   D2A  834  12.414   6.478  10.851  0.0071 -0.1175 -0.1493
   27POPC   C3A  835  12.196   6.417  10.534  0.1353 -0.2317  0.1429
   27POPC   C4A  836  12.044   6.611  10.114  0.2404  0.0028 -0.0150
   27POPC   C1B  837  12.772   6.157  11.077 -0.0092  0.1053 -0.2662
   27POPC   C2B  838  12.689   6.041  10.657  0.0897  0.2765  0.1135
   27POPC   C3B  839  12.769   5.870  10.237 -0.0173  0.2052 -0.2084
   27POPC   C4B  840  12.845   5.559  10.120  0.1859  0.0065  0.1222
   28POPC   NC3  841   1.688   2.760  12.725  0.0743  0.3072 -0.2921
   28POPC   PO4  842   1.642   2.289  12.435 -0.2484  0.0965  0.2902
   28POPC   GL1  843   1.559   2.256  12.040  0.1751  0.1309 -0.0484
   28POPC   GL2  844   1.237   2.350  11.885  0.2457  0.1175  0.0070
   28POPC   C1A  845   1.634   2.201  11.634  0.1117  0.0564  0.1884
   28POPC   D2A  846   1.958   2.124  11.353 -0.0582 -0.1360 -0.1693
   28POPC   C3A  847   1.880   1.878  10.954 -0.0152  0.0459 -0.1181
   28POPC   C4A  848   1.806   1.703  10.460 -0.1129 -0.1015 -0.0951
   28POPC   C1B  849   1.216   2.511  11.471 -0.0426 -0.0124 -0.0112
   28POPC   C2B  850   1.021   2.630  11.045  0.2216  0.0254 -0.3623
   28POPC   C3B  851   0.692   2.464  10.865  0.1740  0.2094 -0.1624
   28POPC   C4B  852   0.407   2.163  10.728 -0.1444 -0.1307 -0.1600
   29POPC   NC3  853  10.873  12.630   8.446  0.0498 -0.2207  0.0944
   29POPC   PO4  854  10.475  12.724   8.401 -0.2430  0.1977 -0.3596
   29POPC   GL1  855  10.542  12.712   8.883  0.2298 -0.3288  0.0023
   29POPC   GL2  856  10.288  12.962   9.007  0.3576 -0.0225 -0.0098
   29POPC   C1A  857  10.574  12.536   9.353 -0.4175  0.1344 -0.3227
   29POPC   D2A  858  10.436  12.470   9.714  0.2484 -0.0629  0.2731
   29POPC   C3A  859  10.138  12.338   9.958  0.2791  0.0557  0.2260
   29POPC   C4A  860  10.041  12.267  10.357 -0.1048  0.1156  0.4356
   29POPC   C1B  861  10.468  13.055   9.285  0.0653 -0.0171 -0.0718
   29POPC   C2B  862  10.385  13.031   9.732 -0.1565  0.0718 -0.2432
   29POPC   C3B  863  10.221  13.034  10.186  0.1572  0.0908 -0.1686
   29POPC   C4B  864   9.818  13.176  10.348 -0.3687 -0.3014  0.1005
   30POPC   NC3  865   5.460   2.157  12.570  0.1482  0.1609  0.0881
   30POPC   PO4  866   5.672   2.189  12.160 -0.1850 -0.1620  0.1690
   30POPC   GL1  867   5.924   1.971  11.900 -0.0240 -0.0708  0.0689
   30POPC   GL2  868   5.704   1.654  11.907 -0.2008  0.1740  0.4439
   30POPC   C1A  869   6.111   1.968  11.487  0.0544  0.0016 -0.0025
   30POPC   D2A  870   6.371   1.809  11.125  0.1497  0.0213 -0.0438
   30POPC   C3A  871   6.353   1.996  10.684  0.3437  0.0099  0.1682
   30POPC   C4A  872   6.044   2.241  10.494  0.0535 -0.0941 -0.1543
   30POPC   C1B  873   5.392   1.390  11.628 -0.1131 -0.4516 -0.0662
   30POPC   C2B  874   5.208   1.491  11.199  0.0131 -0.0014 -0.2358
   30POPC   C3B  875   5.056   1.499  10.736  0.1673  0.4064  0.1100
   30POPC   C4B  876   5.143   1.289  10.302 -0.1500 -0.3762  0.0299
   31POPC   NC3  877   4.744   1.594  12.229 -0.4091 -0.0959  0.1315
   31POPC   PO4  878   4.532   1.930  12.154  0.1581 -0.1478  0.1018
   31POPC   GL1  879   4.368   1.712  11.764 -0.3212  0.2105 -0.0755
   31POPC   GL2  880   4.128   1.853  11.642  0.2370  0.0080 -0.3567
   31POPC   C1A  881   4.306   1.374  11.570  0.0212 -0.2347  0.1301
   31POPC   D2A  882   4.411   0.958  11.683 -0.0497 -0.1701  0.4005
   31POPC   C3A  883   4.652   0.674  11.440  0.0946  0.0582 -0.1394
   31POPC   C4A  884   4.872   0.637  11.077 -0.2587 -0.0401 -0.3383
   31POPC   C1B  885   3.886   2.037  11.352 -0.0286  0.1166 -0.0361
   31POPC   C2B  886   3.599   2.403  11.441  0.1155 -0.0105  0.1286
   31POPC   C3B  887   3.278   2.572  11.309 -0.1993  0.1046 -0.2166
   31POPC   C4B  888   2.811   2.582  11.512  0.3172  0.0503 -0.3102
   32POPC   NC3  889   2.058   2.632  12.352 -0.0826  0.2655 -0.0998
   32POPC   PO4  890   2.020   3.023  12.477 -0.1154 -0.0606 -0.4491
   32POPC   GL1  891   1.749   3.067  12.181 -0.0499  0.3171  0.0409
   32POPC   GL2  892   1.732   3.357  12.087  0.1049  0.0373  0.3908
   32POPC   C1A  893   1.661   2.729  11.899  0.2455 -0.3955  0.0953
   32POPC   D2A  894   1.835   2.601  11.495  0.0510 -0.0827 -0.0633
   32POPC   C3A  895   2.170   2.624  11.142  0.3639  0.0727 -0.1174
   32POPC   C4A  896   2.293   2.849  10.808 -0.0489 -0.0529  0.0523
   32POPC   C1B  897   1.798   3.181  11.686 -0.0231 -0.0795  0.1352
   32POPC   C2B  898   1.693   3.028  11.267  0.0090 -0.1313  0.2085
   32POPC   C3B  899   1.601   2.708  11.053  0.1009 -0.2580  0.0318
   32POPC   C4B  900   1.509   2.281  11.145 -0.1173  0.3080 -0.2930
   33POPC   NC3  901   9.757   2.311   8.580 -0.4534  0.1469  0.1930
   33POPC   PO4  902   9.377   2.075   8.432 -0.2928  0.1114 -0.1051
   33POPC   GL1  903   9.171   1.891   8.748 -0.0552  0.2683 -0.1381
   33POPC   GL2  904   9.209   1.477   8.821 -0.0866  0.0020 -0.0211
   33POPC   C1A  905   9.028   2.058   9.074 -0.2565 -0.2496 -0.0034
   33POPC   D2A  906   9.167   2.241   9.518 -0.0474 -0.0105  0.1402
   33POPC   C3A  907   9.295   2.578   9.862 -0.1926 -0.2701  0.1426
   33POPC   C4A  908   9.343   2.487  10.353  0.0761 -0.0018  0.0327
   33POPC   C1B  909   9.040   1.526   9.187  0.1684  0.2341  0.1592
   33POPC   C2B  910   8.833   1.594   9.499 -0.0858 -0.0537  0.1396
   33POPC   C3B  911   8.908   1.907   9.790 -0.0972  0.3231  0.0862
   33POPC   C4B  912   9.346   1.988  10.048  0.0555  0.1539  0.3950
   34POPC   NC3  913  10.401   9.578  12.452 -0.1700 -0.2891 -0.3022
   34POPC   PO4  914  10.093   9.896  12.208 -0.1300 -0.1903  0.1659
   34POPC   GL1  915   9.785   9.964  11.973  0.1956 -0.4841 -0.1521
   34POPC   GL2  916   9.871   9.566  11.908  0.2968 -0.1089 -0.3213
   34POPC   C1A  917   9.521   9.776  11.565 -0.0232 -0.0059 -0.1283
   34POPC   D2A  918   9.159   9.677  11.563 -0.0966  0.0828 -0.3990
   34POPC   C3A  919   8.971   9.813  11.173 -0.1000 -0.2281 -0.0977
   34POPC   C4A  920   9.002   9.659  10.824 -0.1467  0.0929  0.4758
   34POPC   C1B  921  10.017   9.612  11.515  0.0502 -0.1272 -0.0771
   34POPC   C2B  922   9.960   9.867  11.099 -0.0385 -0.0294 -0.2685
   34POPC   C3B  923  10.163   9.939  10.751 -0.1077 -0.4351  0.3141
   34POPC   C4B  924  10.074  10.040  10.312 -0.0246  0.5187  0.0464
   35POPC   NC3  925   8.617   6.965  10.643  0.2765  0.2170  0.1403
   35POPC   PO4  926   8.898   7.272  10.576  0.0154  0.3611 -0.1028
   35POPC   GL1  927   9.345   7.125  10.490  0.0972  0.0086 -0.3873
   35POPC   GL2  928   9.581   6.925  10.661 -0.0404 -0.0671  0.1130
   35POPC   C1A  929   9.509   6.907  10.156 -0.1803 -0.1149  0.0008
   35POPC   D2A  930   9.744   6.620   9.889 -0.0047  0.0239 -0.4839
   35POPC   C3A  931  10.138   6.369  10.010  0.0305  0.1229 -0.0566
   35POPC   C4A  932  10.504   6.419   9.898  0.2396 -0.0397  0.0719
   35POPC   C1B  933   9.914   6.643  10.481 -0.0167  0.0554  0.2923
   35POPC   C2B  934  10.345   6.657  10.380 -0.0895 -0.1737 -0.0141
   35POPC   C3B  935  10.679   6.777  10.149 -0.0754 -0.0861 -0.0221
   35POPC   C4B  936  10.988   6.613  10.001 -0.0561 -0.1812 -0.0689
   36POPC   NC3  937  10.267   7.721  11.971  0.0003  0.0873  0.2746
   36POPC   PO4  938   9.941   7.856  11.651  0.2104  0.0192  0.0728
   36POPC   GL1  939  10.227   7.674  11.359  0.0707  0.0404 -0.1945
   36POPC   GL2  940  10.402   7.849  11.073  0.0282  0.1488 -0.0081
   36POPC   C1A  941  10.317   7.337  10.992 -0.1068 -0.0647 -0.1454
   36POPC   D2A  942  10.304   7.067  10.601  0.0652 -0.4903  0.3235
   36POPC   C3A  943  10.399   7.234  10.160 -0.4646 -0.2573 -0.0497
   36POPC   C4A  944  10.227   7.291   9.722  0.2793 -0.1546  0.1111
   36POPC   C1B  945  10.529   7.671  10.639 -0.2495 -0.3187  0.1235
   36POPC   C2B  946  10.806   7.264  10.497 -0.0005 -0.1889  0.0349
   36POPC   C3B  947  10.786   6.816  10.638  0.1172 -0.4899 -0.1561
   36POPC   C4B  948  10.509   6.759  10.984 -0.0583 -0.3473  0.0514
   37POPC   NC3  949  11.394   4.236  12.555 -0.0021  0.2354 -0.1062
   37POPC   PO4  950  11.122   3.799  12.522  0.1460  0.1152 -0.4193
   37POPC   GL1  951  11.241   3.958  12.188 -0.2284  0.3397 -0.0005
   37POPC   GL2  952  11.390   3.696  12.030  0.2634 -0.1607  0.0028
   37POPC   C1A  953  11.271   4.270  11.870 -0.2536 -0.1796  0.2068
   37POPC   D2A  954  11.091   4.411  11.529 -0.1525  0.2674  0.3089
   37POPC   C3A  955  11.128   4.267  11.035  0.0052  0.0726 -0.0863
   37POPC   C4A  956  11.408   4.233  10.596  0.4084  0.1466 -0.0254
   37POPC   C1B  957  11.719   3.785  11.712 -0.0514 -0.2032  0.0259
   37POPC   C2B  958  11.942   3.967  11.468 -0.0852  0.0519  0.1072
   37POPC   C3B  959  11.880   4.123  11.013 -0.0844 -0.1542 -0.3892
   37POPC   C4B  960  11.632   3.769  10.777 -0.3551 -0.1993 -0.0288
   38POPC   NC3  961  12.484   0.923  12.190 -0.0061 -0.3591  0.2097
   38POPC   PO4  962  12.837   1.072  12.248 -0.1416  0.0294  0.3802
   38POPC   GL1  963  12.934   0.848  11.955  0.1469 -0.2304  0.1543
   38POPC   GL2  964  12.760   1.071  11.763  0.1748 -0.1313  0.0054
   38POPC   C1A  965  12.810   0.593  11.619  0.2413  0.2195  0.2583
   38POPC   D2A  966  12.806   0.504  11.203 -0.1054  0.1149  0.0530
   38POPC   C3A  967  12.436   0.525  10.975  0.0495 -0.3349  0.0017
   38POPC   C4A  968  12.067   0.416  10.865 -0.1588 -0.1138  0.3600
   38POPC   C1B  969  12.782   1.119  11.280  0.0302  0.0340 -0.0060
   38POPC   C2B  970  12.751   0.954  10.834  0.1905  0.1874  0.1204
   38POPC   C3B  971  12.949   0.618  10.656  0.2179 -0.2379 -0.0421
   38POPC   C4B  972  13.128   0.309  10.430 -0.0463  0.1091 -0.0739
   39POPC   NC3  973  12.072  11.850  12.069 -0.1910 -0.2505 -0.0137
   39POPC   PO4  974  11.797  11.978  11.793  0.2195  0.0975  0.1449
   39POPC   GL1  975  11.877  11.745  11.445  0.0609  0.0581 -0.1543
   39POPC   GL2  976  11.663  11.773  11.184  0.2294 -0.1374  0.0969
   39POPC   C1A  977  12.072  11.346  11.353  0.0390 -0.0884  0.0957
   39POPC   D2A  978  12.296  11.031  10.963  0.0410 -0.1444 -0.0648
   39POPC   C3A  979  11.978  10.873  10.781  0.1974  0.0677  0.1018
   39POPC   C4A  980  11.723  10.730  10.418  0.1100 -0.0682  0.0808
   39POPC   C1B  981  11.370  12.110  11.215  0.0016 -0.1586  0.2094
   39POPC   C2B  982  11.204  12.288  10.869  0.2037 -0.1645 -0.0444
   39POPC   C3B  983  11.072  12.250  10.473 -0.2281  0.0167 -0.1174
   39POPC   C4B  984  10.823  12.227  10.105 -0.0425 -0.2442  0.4323
   40POPC   NC3  985   0.801   7.576  12.298 -0.1460  0.2072  0.2127
   40POPC   PO4  986   0.791   8.030  12.405  0.1023  0.3443  0.2348
   40POPC   GL1  987   0.966   8.094  11.996  0.0941  0.2702 -0.0864
   40POPC   GL2  988   0.575   7.896  11.926 -0.3500 -0.1371 -0.1675
   40POPC   C1A  989   1.378   7.916  11.761 -0.1686  0.1727  0.0347
   40POPC   D2A  990   1.394   8.011  11.249  0.0551  0.1038  0.2237
   40POPC   C3A  991   1.636   8.258  10.954  0.0325 -0.1092 -0.0662
   40POPC   C4A  992   1.524   8.667  10.688 -0.1641  0.2120 -0.1200
   40POPC   C1B  993   0.749   7.804  11.532  0.5603 -0.1430 -0.1534
   40POPC   C2B  994   0.671   7.454  11.275  0.2297 -0.4597 -0.2629
   40POPC   C3B  995   0.720   7.331  10.848 -0.1704  0.0576  0.2737
   40POPC   C4B  996   0.751   7.104  10.562 -0.1630 -0.2002 -0.0458
   41POPC   NC3  997   3.365  12.373  12.066 -0.2249 -0.0837 -0.2832
   41POPC   PO4  998   3.345  12.710  11.820 -0.3238 -0.1030 -0.1565
   41POPC   GL1  999   3.145  12.411  11.544 -0.0705 -0.0486  0.0493
   41POPC   GL2 1000   3.488  12.229  11.540 -0.1395  0.0354 -0.2590
   41POPC   C1A 1001   2.978  12.189  11.303 -0.0488 -0.0471 -0.1414
   41POPC   D2A 1002   2.907  11.721  11.261 -0.0344 -0.0995 -0.1697
   41POPC   C3A 1003   2.782  11.492  10.965  0.2098  0.0915  0.2432
   41POPC   C4A 1004   2.721  11.307  10.684  0.2056 -0.2763  0.2872
   41POPC   C1B 1005   3.809  12.097  11.368 -0.0849 -0.0565 -0.1152
   41POPC   C2B 1006   4.097  11.842  11.105  0.4220  0.1020 -0.0601
   41POPC   C3B 1007   4.284  11.626  10.793  0.3522  0.1634  0.0453
   41POPC   C4B 1008   4.298  11.393  10.428 -0.0740 -0.1914  0.1039
   42POPC   NC3 1009   7.642  13.049  12.421 -0.0013 -0.1390  0.0988
   42POPC   PO4 1010   7.404  12.820  12.147 -0.0827 -0.0470 -0.2618
   42POPC   GL1 1011   7.383  12.749  11.694  0.0840 -0.1383  0.1138
   42POPC   GL2 1012   7.169  12.598  11.515 -0.0205  0.1755 -0.2060
   42POPC   C1A 1013   7.418  13.090  11.313 -0.3174  0.3280 -0.3862
   42POPC   D2A 1014   7.397  13.223  10.920 -0.2730 -0.1449  0.0713
   42POPC   C3A 1015   7.004  13.373  10.767 -0.0393  0.1006  0.2261
   42POPC   C4A 1016   6.945  13.439  10.356  0.0034 -0.1463  0.1068
   42POPC   C1B 1017   6.872  12.510  11.238 -0.0153 -0.0341  0.0725
   42POPC   C2B 1018   6.875  12.485  10.768 -0.1172 -0.1217 -0.0130
   42POPC   C3B 1019   6.610  12.418  10.517 -0.1927  0.0181  0.0624
   42POPC   C4B 1020   6.304  12.629  10.345 -0.0525 -0.0245  0.3333
   43POPC   NC3 1021   1.563   0.459  13.148 -0.0365 -0.0447 -0.3242
   43POPC   PO4 1022   1.837   0.316  12.779  0.1927  0.2204  0.1080
   43POPC   GL1 1023   1.665   0.502  12.364 -0.0771  0.4712 -0.2633
   43POPC   GL2 1024   1.418   0.423  12.112 -0.0739  0.0782  0.1381
   43POPC   C1A 1025   1.858   0.600  11.968 -0.2175 -0.2725  0.1135
   43POPC   D2A 1026   2.248   0.632  11.741  0.1414  0.1245 -0.2151
   43POPC   C3A 1027   2.455   0.478  11.291 -0.5028  0.2498  0.1238
   43POPC   C4A 1028   2.571   0.123  11.014  0.0613  0.0735 -0.2169
   43POPC   C1B 1029   1.688   0.167  11.965  0.2889 -0.3927  0.2869
   43POPC   C2B 1030   1.988   0.078  11.712 -0.0508 -0.0223  0.0733
   43POPC   C3B 1031   2.103   0.009  11.286 -0.0286  0.2398  0.3750
   43POPC   C4B 1032   2.081   0.001  10.795  0.1926 -0.1823 -0.1323
   44POPC   NC3 1033  11.073  11.313  12.390 -0.1389 -0.2267 -0.0607
   44POPC   PO4 1034  10.991  10.868  12.572 -0.1743  0.2455 -0.0248
   44POPC   GL1 1035  11.166  10.561  12.208 -0.1005  0.2216 -0.0457
   44POPC   GL2 1036  10.960  10.420  11.968 -0.0872  0.2467 -0.1544
   44POPC   C1A 1037  11.529  10.441  11.848  0.2901 -0.0057 -0.0505
   44POPC   D2A 1038  11.364  10.465  11.460  0.3249 -0.1358 -0.2969
   44POPC   C3A 1039  11.446  10.082  11.177 -0.0199  0.1179 -0.1604
   44POPC   C4A 1040  11.549   9.992  10.783  0.0294 -0.0879  0.0028
   44POPC   C1B 1041  10.772  10.554  11.589  0.2307  0.3827 -0.0765
   44POPC   C2B 1042  10.711  11.028  11.575 -0.0765 -0.1759 -0.1341
   44POPC   C3B 1043  10.792  11.287  11.340 -0.1799 -0.1423  0.2472
   44POPC   C4B 1044  10.520  11.534  11.041  0.0934  0.1446 -0.1681
   45POPC   NC3 1045  10.518   2.325  12.062  0.0008 -0.2533  0.0144
   45POPC   PO4 1046  10.427   1.961  11.991  0.1780  0.1610  0.4604
   45POPC   GL1 1047  10.209   1.706  11.790 -0.1880 -0.0395  0.1011
   45POPC   GL2 1048  10.002   1.479  11.864 -0.1246 -0.3546 -0.0528
   45POPC   C1A 1049  10.127   1.701  11.378  0.0291 -0.1351  0.0809
   45POPC   D2A 1050   9.917   1.917  10.920  0.3104 -0.1425  0.1016
   45POPC   C3A 1051   9.842   1.677  10.570  0.0948  0.0335  0.1888
   45POPC   C4A 1052   9.768   1.538  10.166 -0.2838 -0.3226 -0.0605
   45POPC   C1B 1053   9.746   1.447  11.510 -0.0701  0.3301  0.1739
   45POPC   C2B 1054   9.511   1.812  11.359  0.0257  0.0268  0.2920
   45POPC   C3B 1055   9.411   1.851  10.907  0.1405 -0.1394 -0.0862
   45POPC   C4B 1056   9.315   1.923  10.543  0.0677 -0.0014  0.1464
   46POPC   NC3 1057   9.380  10.857  12.744 -0.0065  0.0532  0.1068
   46POPC   PO4 1058   9.067  10.952  12.481  0.1230  0.1216 -0.2772
   46POPC   GL1 1059   9.095  10.965  11.982 -0.4360 -0.1763 -0.1656
   46POPC   GL2 1060   9.403  10.926  11.832 -0.2877 -0.0418 -0.1812
   46POPC   C1A 1061   9.026  10.632  11.541 -0.0743 -0.0273  0.1060
   46POPC   D2A 1062   8.836  10.525  11.140  0.1264 -0.1480 -0.2403
   46POPC   C3A 1063   9.175  10.285  10.948  0.1502  0.1111  0.2103
   46POPC   C4A 1064   9.271  10.332  10.465 -0.3786  0.3873 -0.0050
   46POPC   C1B 1065   9.658  10.810  11.530  0.0810 -0.1734 -0.0373
   46POPC   C2B 1066   9.850  10.992  11.182 -0.2308  0.2591 -0.0965
   46POPC   C3B 1067   9.974  10.962  10.779  0.1478  0.2500  0.3838
   46POPC   C4B 1068  10.278  11.197  10.617  0.2539  0.1423  0.0340
   47POPC   NC3 1069  10.624  11.917  12.093 -0.5849 -0.0392  0.0009
   47POPC   PO4 1070  10.234  11.804  12.338  0.1872  0.2828  0.0794
   47POPC   GL1 1071   9.983  11.717  12.035 -0.0288  0.0958 -0.0669
   47POPC   GL2 1072  10.171  11.870  11.776  0.1559  0.3895 -0.1086
   47POPC   C1A 1073   9.657  11.807  11.693  0.2880  0.0369 -0.0559
   47POPC   D2A 1074   9.633  11.834  11.163 -0.0040 -0.1646 -0.0216
   47POPC   C3A 1075   9.400  12.195  10.935 -0.2373  0.2231 -0.0395
   47POPC   C4A 1076   9.373  12.390  10.529 -0.0806 -0.1010 -0.0813
   47POPC   C1B 1077  10.170  12.028  11.337 -0.0409 -0.0862  0.0459
   47POPC   C2B 1078  10.091  11.930  10.968 -0.1576  0.3265  0.2580
   47POPC   C3B 1079   9.756  11.972  10.671  0.0093 -0.0022  0.1672
   47POPC   C4B 1080   9.328  11.875  10.557 -0.1202  0.3045  0.0512
   48POPC   NC3 1081   1.105  11.589  12.313  0.0374  0.2225 -0.2565
   48POPC   PO4 1082   1.127  11.203  12.267  0.1610  0.0953 -0.4211
   48POPC   GL1 1083   1.190  11.299  11.891  0.1548  0.0504 -0.0124
   48POPC   GL2 1084   1.023  11.487  11.740 -0.4523 -0.1932  0.0214
   48POPC   C1A 1085   1.376  11.116  11.501  0.0272 -0.0787  0.1530
   48POPC   D2A 1086   1.395  10.864  11.072  0.0668 -0.0869 -0.2423
   48POPC   C3A 1087   1.387  10.409  10.850  0.1179 -0.1616  0.2002
   48POPC   C4A 1088   1.577  10.061  10.990  0.0820  0.2597 -0.2876
   48POPC   C1B 1089   0.968  11.285  11.276  0.3155  0.1215 -0.0135
   48POPC   C2B 1090   0.831  11.258  10.774 -0.0084  0.2209  0.0526
   48POPC   C3B 1091   0.731  11.104  10.479 -0.3487  0.0086  0.0191
   48POPC   C4B 1092   0.589  10.767  10.476 -0.0099  0.0556  0.1258
   49POPC   NC3 1093   0.519   1.681  12.062  0.2763 -0.0067  0.0654
   49POPC   PO4 1094   0.933   1.525  12.107  0.4407  0.2778 -0.2027
   49POPC   GL1 1095   0.858   1.397  11.691  0.0104 -0.2090 -0.3366
   49POPC   GL2 1096   0.630   1.705  11.543  0.0335  0.2454 -0.3078
   49POPC   C1A 1097   1.081   1.438  11.256  0.0856 -0.0500  0.0431
   49POPC   D2A 1098   1.006   1.432  10.890 -0.1506 -0.0434  0.1245
   49POPC   C3A 1099   1.041   1.716  10.575 -0.0723 -0.1166 -0.2871
   49POPC   C4A 1100   1.399   1.631  10.199 -0.1640 -0.2287  0.2627
   49POPC   C1B 1101   0.619   1.724  11.022  0.2416 -0.0135  0.1216
   49POPC   C2B 1102   0.165   1.708  10.775  0.4003  0.0976 -0.1437
   49POPC   C3B 1103  -0.236   1.520  10.724  0.0612  0.2073  0.1643
   49POPC   C4B 1104  -0.429   1.581  10.966  0.3688 -0.0235 -0.1667
   50POPC   NC3 1105  12.076   5.381  13.059  0.1607  0.0091  0.0083
   50POPC   PO4 1106  12.097   5.290  12.638  0.1435 -0.2376  0.0840
   50POPC   GL1 1107  11.941   5.419  12.230  0.1089  0.0101 -0.1045
   50POPC   GL2 1108  11.696   5.585  12.138  0.0638  0.1434  0.0204
   50POPC   C1A 1109  11.788   5.085  11.888 -0.0171 -0.0509 -0.2009
   50POPC   D2A 1110  11.808   4.964  11.356  0.1230  0.0440 -0.0173
   50POPC   C3A 1111  11.470   5.061  11.041  0.1690 -0.0208 -0.1500
   50POPC   C4A 1112  11.503   4.806  10.779  0.0026  0.1948 -0.1450
   50POPC   C1B 1113  11.695   5.527  11.717  0.0090  0.0038  0.1358
   50POPC   C2B 1114  11.554   5.562  11.298 -0.0845 -0.0128 -0.0257
   50POPC   C3B 1115  11.922   5.510  10.940 -0.0877  0.2195 -0.1394
   50POPC   C4B 1116  12.307   5.556  10.971 -0.1927  0.2312 -0.2475
   51POPC   NC3 1117   9.911  12.058  12.653  0.1938 -0.1313 -0.2797
   51POPC   PO4 1118   9.663  11.649  12.478 -0.0902 -0.0813  0.5140
   51POPC   GL1 1119   9.402  11.678  12.133  0.1938  0.0877  0.1728
   51POPC   GL2 1120   9.300  11.452  11.912 -0.0373  0.2169  0.2230
   51POPC   C1A 1121   9.139  11.940  11.914 -0.2041  0.2485  0.2080
   51POPC   D2A 1122   9.031  12.414  11.913 -0.0644  0.0944  0.1759
   51POPC   C3A 1123   9.199  12.612  11.480  0.1605  0.0059  0.0787
   51POPC   C4A 1124   9.478  12.748  11.275 -0.0497  0.1867  0.0085
   51POPC   C1B 1125   9.173  11.155  11.487 -0.0734 -0.3894 -0.0846
   51POPC   C2B 1126   9.377  10.877  11.135  0.0816  0.1397 -0.1859
   51POPC   C3B 1127   9.500  10.638  10.793  0.1722 -0.1431 -0.1189
   51POPC   C4B 1128   9.508  10.896  10.406  0.0311  0.2252 -0.2129
   52POPC   NC3 1129  12.850   2.274  12.889 -0.2801  0.0023  0.0011
   52POPC   PO4 1130  13.024   2.332  12.385  0.0379 -0.4713 -0.1148
   52POPC   GL1 1131  13.072   2.574  12.086  0.1276  0.1470  0.2697
   52POPC   GL2 1132  13.425   2.569  12.002 -0.1035  0.1923 -0.0652
   52POPC   C1A 1133  12.897   2.800  11.775  0.2074  0.2999  0.1403
   52POPC   D2A 1134  12.877   3.330  11.712 -0.0834 -0.0096 -0.2763
   52POPC   C3A 1135  12.711   3.452  11.400 -0.1067  0.2128  0.1260
   52POPC   C4A 1136  12.650   3.365  10.998  0.0698  0.1039 -0.1480
   52POPC   C1B 1137  13.322   2.633  11.543 -0.1051 -0.2208  0.1964
   52POPC   C2B 1138  13.200   2.464  11.119 -0.1978  0.1079  0.0625
   52POPC   C3B 1139  13.287   2.709  10.745  0.0219 -0.1940  0.3455
   52POPC   C4B 1140  13.589   2.977  10.430  0.0652 -0.1785  0.1375
   53POPC   NC3 1141   7.530   3.836  10.935 -0.2534 -0.0906 -0.3951
   53POPC   PO4 1142   7.711   3.774  11.338 -0.0429 -0.1386  0.0247
   53POPC   GL1 1143   8.075   3.766  11.289  0.3131  0.0228 -0.0634
   53POPC   GL2 1144   8.190   3.898  11.088  0.0571  0.0453 -0.1943
   53POPC   C1A 1145   8.364   3.464  11.433  0.2668  0.0053  0.1191
   53POPC   D2A 1146   8.541   3.118  11.291 -0.0170  0.1642  0.2758
   53POPC   C3A 1147   8.858   3.051  10.890  0.1542 -0.1418  0.2384
   53POPC   C4A 1148   8.936   2.742  10.561 -0.0652  0.0258  0.1376
   53POPC   C1B 1149   8.473   3.575  10.976 -0.0889  0.2676  0.1444
   53POPC   C2B 1150   8.710   3.519  10.740 -0.0316 -0.0054  0.3623
   53POPC   C3B 1151   8.675   3.231  10.410 -0.0081 -0.1907  0.1666
   53POPC   C4B 1152   8.924   3.031  10.128  0.2037  0.1412  0.2000
   54POPC   NC3 1153   1.019   9.412  12.420  0.0890 -0.2097  0.0918
   54POPC   PO4 1154   0.954   9.409  11.959  0.1467 -0.2008 -0.2159
   54POPC   GL1 1155   1.175   9.216  11.738 -0.0396  0.0276  0.2984
   54POPC   GL2 1156   1.493   9.209  11.989 -0.1869  0.0824 -0.0480
   54POPC   C1A 1157   1.291   8.826  11.538 -0.0138 -0.1993  0.0442
   54POPC   D2A 1158   1.230   8.505  11.144 -0.2432  0.0593 -0.0269
   54POPC   C3A 1159   0.959   8.702  10.869  0.2458  0.3619  0.1265
   54POPC   C4A 1160   0.969   8.744  10.462  0.0379 -0.2417 -0.2628
   54POPC   C1B 1161   1.629   9.299  11.544 -0.0563  0.1364 -0.2470
   54POPC   C2B 1162   1.617   9.539  11.162 -0.0902  0.3509  0.0504
   54POPC   C3B 1163   1.272   9.602  10.863  0.2757 -0.0221 -0.2960
   54POPC   C4B 1164   1.222   9.529  10.463  0.0292 -0.4127 -0.2136
   55POPC   NC3 1165  11.296   6.374  12.074  0.2772  0.0807 -0.0371
   55POPC   PO4 1166  11.595   6.088  12.235  0.0028  0.1441  0.0136
   55POPC   GL1 1167  11.595   5.956  11.802 -0.0595 -0.2494 -0.0075
   55POPC   GL2 1168  11.372   6.191  11.542 -0.0784 -0.0743 -0.0661
   55POPC   C1A 1169  11.757   5.979  11.310  0.2830  0.1192  0.5353
   55POPC   D2A 1170  11.384   5.900  11.003  0.0246  0.0142  0.0331
   55POPC   C3A 1171  11.409   6.265  10.894  0.1560 -0.0350 -0.2520
   55POPC   C4A 1172  11.310   6.671  10.822  0.0299 -0.1902  0.1062
   55POPC   C1B 1173  10.995   6.165  11.252 -0.0627  0.2157 -0.2110
   55POPC   C2B 1174  10.903   5.905  10.961  0.1787 -0.2107 -0.0248
   55POPC   C3B 1175  10.724   5.616  11.025  0.1880  0.0973  0.0220
   55POPC   C4B 1176  10.353   5.360  10.834  0.0386  0.0173 -0.0551
   56POPC   NC3 1177  10.907  11.973  12.546 -0.0465  0.1963  0.3789
   56POPC   PO4 1178  11.117  11.753  12.150  0.0373 -0.0915 -0.0394
   56POPC   GL1 1179  11.076  11.846  11.682 -0.1099 -0.1059  0.0909
   56POPC   GL2 1180  11.355  11.733  11.559  0.0218  0.0261 -0.3841
   56POPC   C1A 1181  11.027  11.731  11.114  0.1158 -0.2297  0.0859
   56POPC   D2A 1182  10.882  11.644  10.708  0.3374  0.2813 -0.0069
   56POPC   C3A 1183  10.931  11.821  10.320 -0.1825 -0.2473  0.0082
   56POPC   C4A 1184  10.827  11.691   9.889 -0.0596 -0.3020  0.0437
   56POPC   C1B 1185  11.288  11.346  11.435  0.1114 -0.1550  0.2014
   56POPC   C2B 1186  11.216  11.301  11.021 -0.2645  0.0130 -0.2388
   56POPC   C3B 1187  10.876  11.163  10.848 -0.2781 -0.0300  0.2181
   56POPC   C4B 1188  10.796  10.830  10.539  0.0171 -0.0864  0.4894
   57POPC   NC3 1189   8.139   3.147  12.173 -0.1899 -0.3451 -0.0179
   57POPC   PO4 1190   8.529   2.896  12.181  0.0372 -0.1585 -0.3365
   57POPC   GL1 1191   8.494   2.547  11.927 -0.0559 -0.3667  0.2507
   57POPC   GL2 1192   8.201   2.426  11.681  0.0794 -0.1520  0.1169
   57POPC   C1A 1193   8.677   2.650  11.491 -0.5032 -0.0390 -0.1553
   57POPC   D2A 1194   9.035   2.593  11.303 -0.1288  0.1619  0.0706
   57POPC   C3A 1195   8.991   2.257  10.835  0.0234 -0.1181  0.0216
   57POPC   C4A 1196   8.793   2.094  10.380  0.0273  0.0031 -0.1099
   57POPC   C1B 1197   8.164   2.161  11.236 -0.2201  0.3185 -0.1620
   57POPC   C2B 1198   8.301   1.765  11.251 -0.0023  0.0652  0.0030
   57POPC   C3B 1199   8.389   1.369  11.149 -0.1196 -0.4587  0.1140
   57POPC   C4B 1200   8.705   1.192  11.197 -0.1504  0.1312  0.0073
   58POPC   NC3 1201  11.996   8.945  12.260  0.0542 -0.3552  0.1682
   58POPC   PO4 1202  11.910   9.278  12.508 -0.0014  0.2456  0.0478
   58POPC   GL1 1203  11.690   9.318  12.072  0.1717 -0.0273  0.1682
   58POPC   GL2 1204  11.919   9.365  11.861  0.2706 -0.3991  0.0148
   58POPC   C1A 1205  11.451   9.195  11.734 -0.3471  0.1958 -0.0174
   58POPC   D2A 1206  11.360   9.159  11.322  0.0010 -0.1538 -0.1821
   58POPC   C3A 1207  11.853   9.155  11.300 -0.0254 -0.0033  0.0948
   58POPC   C4A 1208  12.056   8.952  10.982 -0.1896 -0.0095 -0.2187
   58POPC   C1B 1209  12.096   9.560  11.643  0.1595 -0.0155 -0.2008
   58POPC   C2B 1210  12.352   9.829  11.447  0.3322  0.0759 -0.0503
   58POPC   C3B 1211  12.319  10.232  11.166  0.0689  0.2546 -0.2362
   58POPC   C4B 1212  12.200  10.670  11.249 -0.3018 -0.1477  0.1714
   59POPC   NC3 1213  12.936  10.846  12.289 -0.2197  0.1984  0.1418
   59POPC   PO4 1214  12.941  11.222  12.394  0.2318 -0.0536 -0.2694
   59POPC   GL1 1215  12.916  11.300  11.945 -0.0402 -0.3507  0.0038
   59POPC   GL2 1216  13.096  11.659  11.703  0.0693 -0.2362 -0.0100
   59POPC   C1A 1217  12.728  11.324  11.439 -0.0171 -0.3522  0.3518
   59POPC   D2A 1218  12.527  11.438  11.085 -0.2246 -0.1473 -0.2737
   59POPC   C3A 1219  12.607  11.728  10.866  0.1697  0.1664 -0.2067
   59POPC   C4A 1220  12.472  11.878  10.498  0.0034  0.1041 -0.2010
   59POPC   C1B 1221  13.339  11.692  11.406  0.0474  0.0919 -0.0055
   59POPC   C2B 1222  13.470  11.844  11.029  0.4768  0.1580  0.4110
   59POPC   C3B 1223  13.683  11.817  10.655  0.1670  0.2248  0.2404
   59POPC   C4B 1224  13.604  12.043  10.235 -0.0571  0.1624  0.0005
   60POPC   NC3 1225  11.749   1.706  12.006  0.3000  0.3080  0.0048
   60POPC   PO4 1226  11.679   1.318  12.054  0.1191  0.1070  0.2007
   60POPC   GL1 1227  11.628   1.436  11.622  0.0217  0.0295 -0.1032
   60POPC   GL2 1228  11.247   1.535  11.537  0.1602  0.1338  0.3677
   60POPC   C1A 1229  11.808   1.377  11.246  0.1457 -0.2221  0.3421
   60POPC   D2A 1230  12.087   1.502  10.982 -0.0057  0.2564  0.4296
   60POPC   C3A 1231  11.888   1.402  10.658  0.3071  0.7769 -0.0927
   60POPC   C4A 1232  11.618   1.142  10.347 -0.0894 -0.0464 -0.2961
   60POPC   C1B 1233  11.338   1.550  11.123  0.5052 -0.3285 -0.0628
   60POPC   C2B 1234  11.390   1.636  10.710  0.0213  0.0365 -0.2262
   60POPC   C3B 1235  11.252   1.922  10.414 -0.0628  0.1527  0.4360
   60POPC   C4B 1236  11.340   1.976   9.944  0.1292  0.1748  0.3647
   61POPC   NC3 1237   8.535  10.587  12.400 -0.4526  0.2197 -0.4023
   61POPC   PO4 1238   8.128  10.514  12.115 -0.1098  0.4361  0.0828
   61POPC   GL1 1239   8.154  10.518  11.686 -0.1850  0.2635 -0.1774
   61POPC   GL2 1240   7.995  10.327  11.594  0.4301  0.0871 -0.1195
   61POPC   C1A 1241   7.927  10.903  11.419 -0.0920  0.0108  0.0465
   61POPC   D2A 1242   7.692  11.047  11.129  0.1091 -0.1058  0.2810
   61POPC   C3A 1243   7.742  11.422  10.832  0.0933  0.1319  0.2214
   61POPC   C4A 1244   7.821  11.802  10.586  0.0050 -0.0788  0.0112
   61POPC   C1B 1245   8.263  10.640  11.192 -0.0834 -0.0254 -0.2289
   61POPC   C2B 1246   8.121  10.859  10.815 -0.1944  0.0208  0.1512
   61POPC   C3B 1247   7.754  10.947  10.463  0.1341  0.3080 -0.1667
   61POPC   C4B 1248   7.384  10.778  10.197 -0.1755 -0.0778  0.2230
   62POPC   NC3 1249  12.893   4.585  12.417 -0.1860 -0.1686  0.1615
   62POPC   PO4 1250  13.006   4.099  12.296 -0.1969 -0.0691 -0.0770
   62POPC   GL1 1251  13.234   4.065  11.831 -0.0915 -0.2361  0.1213
   62POPC   GL2 1252  13.207   4.296  11.552  0.0386 -0.1409  0.0027
   62POPC   C1A 1253  13.092   3.785  11.511 -0.1675  0.0965 -0.2301
   62POPC   D2A 1254  13.049   3.633  11.105  0.2889 -0.3220  0.0167
   62POPC   C3A 1255  13.340   3.884  10.731 -0.2864  0.1675  0.1245
   62POPC   C4A 1256  13.389   3.914  10.283 -0.1776 -0.1963 -0.4209
   62POPC   C1B 1257  13.415   4.115  11.185  0.1714  0.0434 -0.0580
   62POPC   C2B 1258  13.760   3.988  11.011 -0.1048  0.1391  0.2143
   62POPC   C3B 1259  13.917   3.998  10.594  0.5193  0.0671  0.1878
   62POPC   C4B 1260  14.189   3.902  10.368  0.1056 -0.2470  0.1241
   63POPC   NC3 1261   6.243   2.518  12.488 -0.0505 -0.1138 -0.0502
   63POPC   PO4 1262   6.158   2.882  12.453 -0.2312  0.2885  0.0810
   63POPC   GL1 1263   6.040   2.769  11.989  0.1209  0.0375  0.0165
   63POPC   GL2 1264   6.009   2.428  11.817  0.6480  0.2818 -0.1666
   63POPC   C1A 1265   6.123   2.889  11.591  0.0813  0.0026  0.1066
   63POPC   D2A 1266   5.871   2.993  11.195 -0.5218 -0.5026 -0.0154
   63POPC   C3A 1267   6.110   2.955  10.840  0.0179  0.0071 -0.0114
   63POPC   C4A 1268   6.278   2.776  10.470 -0.1358 -0.0385 -0.2535
   63POPC   C1B 1269   6.034   2.452  11.397 -0.2140 -0.0239 -0.1441
   63POPC   C2B 1270   5.883   2.078  11.055 -0.1018  0.2392  0.0108
   63POPC   C3B 1271   5.918   1.776  10.696 -0.1177  0.1379  0.0328
   63POPC   C4B 1272   6.071   1.509  10.270 -0.0487  0.2740  0.1423
   64POPC   NC3 1273  10.179  10.394  12.286  0.1507 -0.1678  0.1743
   64POPC   PO4 1274  10.487  10.050  12.613  0.0792 -0.0568 -0.1199
   64POPC   GL1 1275  10.679  10.005  12.224  0.1901  0.0900 -0.3262
   64POPC   GL2 1276  10.821   9.695  11.988 -0.0311 -0.1238  0.0093
   64POPC   C1A 1277  10.503  10.107  11.762  0.2150  0.1561  0.1289
   64POPC   D2A 1278  10.438  10.281  11.318  0.3381 -0.0205  0.0576
   64POPC   C3A 1279  10.511  10.588  11.025 -0.0411 -0.0625 -0.0872
   64POPC   C4A 1280  10.419  11.023  11.011 -0.0298 -0.2983 -0.0510
   64POPC   C1B 1281  10.627   9.774  11.499  0.0745  0.2118  0.0483
   64POPC   C2B 1282  10.371   9.466  11.119 -0.2191 -0.3550 -0.2098
   64POPC   C3B 1283  10.267   9.015  11.108 -0.0765 -0.0005 -0.0186
   64POPC   C4B 1284   9.976   8.810  11.065 -0.4401 -0.0391  0.0536
   65POPC   NC3 1285   6.944  10.964  12.365 -0.0874  0.1168  0.0433
   65POPC   PO4 1286   6.575  10.651  12.303 -0.1623 -0.1269 -0.0609
   65POPC   GL1 1287   6.411  10.834  11.892  0.2757 -0.0825  0.0180
   65POPC   GL2 1288   6.542  11.210  11.890  0.1568  0.2534 -0.1824
   65POPC   C1A 1289   6.292  10.941  11.510  0.1192  0.0091  0.0444
   65POPC   D2A 1290   6.354  11.256  11.199 -0.1276  0.0573  0.0655
   65POPC   C3A 1291   6.688  11.550  11.046  0.2035 -0.3929  0.1689
   65POPC   C4A 1292   6.863  11.599  10.646 -0.2924 -0.0562  0.1621
   65POPC   C1B 1293   6.468  11.577  11.685  0.1353 -0.1888  0.0761
   65POPC   C2B 1294   6.280  11.803  11.382 -0.3242 -0.2843 -0.1000
   65POPC   C3B 1295   6.164  11.688  11.036 -0.0150 -0.0367  0.3394
   65POPC   C4B 1296   6.366  11.645  10.606 -0.6130  0.0899 -0.0321
   66POPC   NC3 1297  10.009   2.958  12.408  0.3782 -0.1522  0.1766
   66POPC   PO4 1298  10.393   2.722  12.217 -0.0538 -0.1645  0.4778
   66POPC   GL1 1299  10.230   3.023  11.969 -0.0550 -0.2319 -0.0153
   66POPC   GL2 1300   9.966   3.010  11.820 -0.0422  0.2249  0.2625
   66POPC   C1A 1301  10.240   3.408  11.915 -0.0518  0.0602  0.0819
   66POPC   D2A 1302  10.028   3.748  11.568 -0.0112 -0.0510  0.2115
   66POPC   C3A 1303  10.016   3.726  11.085  0.0234 -0.1204 -0.2501
   66POPC   C4A 1304  10.196   3.370  10.974 -0.0139 -0.1898 -0.2900
   66POPC   C1B 1305   9.959   3.211  11.451 -0.1980  0.1947  0.0258
   66POPC   C2B 1306   9.855   3.052  11.092  0.2476 -0.2850 -0.0034
   66POPC   C3B 1307   9.850   3.172  10.674 -0.3022  0.0804 -0.3858
   66POPC   C4B 1308   9.952   3.022  10.272  0.1752  0.0246  0.1622
   67POPC   NC3 1309   1.541   4.186  12.481 -0.2873  0.2216  0.2078
   67POPC   PO4 1310   1.053   4.211  12.582 -0.1220  0.4042  0.0366
   67POPC   GL1 1311   1.020   4.056  12.115  0.1118 -0.1831  0.0535
   67POPC   GL2 1312   0.695   3.902  12.077  0.0257 -0.1429  0.2149
   67POPC   C1A 1313   1.041   3.940  11.690  0.0597  0.1650 -0.1139
   67POPC   D2A 1314   1.313   3.876  11.338  0.0300 -0.2840 -0.2511
   67POPC   C3A 1315   1.447   3.471  11.205  0.2093 -0.0282  0.1052
   67POPC   C4A 1316   1.338   3.182  10.996 -0.1707  0.2242  0.3517
   67POPC   C1B 1317   0.666   4.238  11.807 -0.0919 -0.0536  0.0896
   67POPC   C2B 1318   0.677   4.378  11.404 -0.0335  0.1410 -0.2269
   67POPC   C3B 1319   0.432   4.615  11.091  0.2715 -0.1924 -0.0553
   67POPC   C4B 1320   0.379   4.856  10.750  0.0822  0.1037 -0.1614
   68POPC   NC3 1321   1.978   6.491  12.101  0.2202  0.1087 -0.1847
   68POPC   PO4 1322   2.026   6.065  12.117 -0.5734  0.1273 -0.1862
   68POPC   GL1 1323   1.725   6.075  11.800 -0.0697 -0.0356  0.1901
   68POPC   GL2 1324   1.816   6.289  11.592 -0.0408 -0.2320  0.0644
   68POPC   C1A 1325   1.385   5.895  11.723  0.1539  0.1465  0.1603
   68POPC   D2A 1326   0.995   5.826  11.476 -0.0451 -0.1562  0.0318
   68POPC   C3A 1327   1.020   5.905  11.114 -0.1439 -0.1092  0.0322
   68POPC   C4A 1328   0.762   6.112  10.746 -0.1160  0.1614 -0.2208
   68POPC   C1B 1329   2.149   6.019  11.347  0.2848 -0.2308 -0.1826
   68POPC   C2B 1330   2.320   5.942  11.024 -0.0662  0.1455 -0.1333
   68POPC   C3B 1331   2.595   5.891  10.633 -0.0847  0.0159 -0.1271
   68POPC   C4B 1332   2.908   5.603  10.554  0.2045 -0.2588 -0.2623
   69POPC   NC3 1333  12.180  11.124  12.637 -0.0357 -0.0051 -0.4326
   69POPC   PO4 1334  11.956  10.928  12.452 -0.1147  0.0484  0.0098
   69POPC   GL1 1335  11.690  10.983  12.021 -0.1394  0.1886  0.0645
   69POPC   GL2 1336  11.323  11.044  12.079  0.0062  0.3559 -0.1041
   69POPC   C1A 1337  11.841  10.846  11.545 -0.1360 -0.2121  0.0019
   69POPC   D2A 1338  11.631  10.955  11.202  0.0977  0.3282  0.3270
   69POPC   C3A 1339  11.437  10.700  10.893  0.3061 -0.5809 -0.0689
   69POPC   C4A 1340  11.258  10.870  10.476 -0.0015 -0.2568  0.2574
   69POPC   C1B 1341  11.203  10.908  11.679  0.1348  0.0717 -0.3159
   69POPC   C2B 1342  11.144  10.880  11.319 -0.3482 -0.2649 -0.1281
   69POPC   C3B 1343  10.982  10.681  11.042  0.2303  0.2420  0.2026
   69POPC   C4B 1344  10.847  10.351  10.718  0.0670 -0.1022  0.0148
   70POPC   NC3 1345   5.673   1.732  12.424  0.0353  0.2695 -0.0455
   70POPC   PO4 1346   5.351   1.739  12.225 -0.1983  0.0571  0.0416
   70POPC   GL1 1347   5.154   1.739  11.847 -0.0327 -0.5893  0.1467
   70POPC   GL2 1348   4.827   1.860  11.768 -0.3264  0.0343 -0.2886
   70POPC   C1A 1349   5.163   1.995  11.334 -0.0621 -0.3102 -0.1317
   70POPC   D2A 1350   5.356   2.138  11.116 -0.1178 -0.0064  0.0999
   70POPC   C3A 1351   5.502   1.838  10.878  0.2568 -0.1407 -0.0708
   70POPC   C4A 1352   5.525   1.506  10.593 -0.1406  0.2193 -0.1706
   70POPC   C1B 1353   4.770   1.691  11.435  0.1141  0.0085  0.0044
   70POPC   C2B 1354   4.798   1.819  11.060  0.0486  0.0621 -0.0366
   70POPC   C3B 1355   4.749   1.868  10.629 -0.1800  0.0228 -0.0983
   70POPC   C4B 1356   4.581   2.120  10.366 -0.3082 -0.1396 -0.1598
   71POPC   NC3 1357  12.412   5.530  12.341 -0.1092 -0.1875  0.0183
   71POPC   PO4 1358  12.643   5.062  12.361 -0.0978 -0.0746  0.0718
   71POPC   GL1 1359  12.637   5.107  12.013  0.1811 -0.0660 -0.1392
   71POPC   GL2 1360  12.337   5.211  11.906  0.2508 -0.2474 -0.1192
   71POPC   C1A 1361  12.732   5.320  11.620  0.1768 -0.1048 -0.1982
   71POPC   D2A 1362  13.127   5.243  11.361 -0.4123  0.0525 -0.1137
   71POPC   C3A 1363  13.041   4.857  11.155 -0.2629  0.0811 -0.1436
   71POPC   C4A 1364  12.935   4.705  10.870 -0.1085  0.2722 -0.0231
   71POPC   C1B 1365  12.241   5.217  11.402 -0.2452  0.1204  0.1845
   71POPC   C2B 1366  12.160   5.072  11.002  0.1350 -0.2901 -0.2296
   71POPC   C3B 1367  12.134   4.761  10.756 -0.1298  0.2140 -0.0147
   71POPC   C4B 1368  12.014   4.448  10.537  0.0887  0.2260 -0.0831
   72POPC   NC3 1369  12.954   7.281  12.120 -0.0917 -0.1656 -0.0747
   72POPC   PO4 1370  12.912   7.644  12.131  0.2840 -0.1635 -0.2709
   72POPC   GL1 1371  12.997   7.654  11.687 -0.1229 -0.4271  0.0042
   72POPC   GL2 1372  13.343   7.687  11.581  0.2402  0.1968  0.1521
   72POPC   C1A 1373  12.702   7.577  11.344 -0.1838  0.1044  0.1662
   72POPC   D2A 1374  12.691   7.503  10.930 -0.2368  0.1320  0.1430
   72POPC   C3A 1375  12.471   7.327  10.623  0.3044 -0.0467  0.2184
   72POPC   C4A 1376  12.212   7.369  10.186 -0.0436  0.2091 -0.0022
   72POPC   C1B 1377  13.202   7.565  11.170 -0.0874 -0.2673  0.1603
   72POPC   C2B 1378  13.249   7.635  10.754 -0.0395 -0.1016 -0.3476
   72POPC   C3B 1379  13.535   7.587  10.429  0.3086 -0.0054  0.0811
   72POPC   C4B 1380  13.871   7.498  10.087 -0.0574  0.0406 -0.0256
   73POPC   NC3 1381   9.527   4.590  12.999 -0.0747 -0.0504  0.0876
   73POPC   PO4 1382   9.335   4.224  12.705  0.1330 -0.0155 -0.0513
   73POPC   GL1 1383   9.537   4.156  12.265  0.3542  0.2165  0.4045
   73POPC   GL2 1384   9.760   4.263  12.180 -0.1642 -0.1828 -0.0767
   73POPC   C1A 1385   9.636   3.982  11.755 -0.2012  0.1767 -0.1103
   73POPC   D2A 1386   9.714   4.118  11.303 -0.0325 -0.1546  0.0671
   73POPC   C3A 1387   9.786   4.510  11.116 -0.2900 -0.3721 -0.0583
   73POPC   C4A 1388  10.191   4.746  11.143  0.0668  0.2466 -0.2818
   73POPC   C1B 1389  10.035   4.316  11.740 -0.0566  0.0857 -0.2102
   73POPC   C2B 1390  10.291   4.190  11.340  0.0892 -0.2254 -0.1288
   73POPC   C3B 1391  10.285   4.135  10.935  0.3677  0.0897  0.1792
   73POPC   C4B 1392  10.188   3.917  10.544  0.0106  0.0222  0.1743
   74POPC   NC3 1393   6.063  10.700  12.488  0.0260 -0.0219 -0.0416
   74POPC   PO4 1394   6.013  10.605  12.062  0.1304 -0.0079  0.0400
   74POPC   GL1 1395   5.698  10.803  11.762 -0.2649 -0.0670  0.0901
   74POPC   GL2 1396   5.846  10.742  11.527  0.0806  0.2845  0.0040
   74POPC   C1A 1397   5.328  10.807  11.516  0.0415 -0.1464 -0.2373
   74POPC   D2A 1398   5.125  10.745  11.204 -0.0397 -0.1258 -0.4694
   74POPC   C3A 1399   4.778  10.709  11.010  0.0725 -0.2540  0.2900
   74POPC   C4A 1400   4.478  10.644  10.702  0.4983  0.1541 -0.2045
   74POPC   C1B 1401   5.904  11.157  11.228  0.0357  0.2844 -0.1855
   74POPC   C2B 1402   5.701  11.481  10.941  0.2148  0.0960  0.0938
   74POPC   C3B 1403   5.847  11.751  10.594 -0.5116  0.0084 -0.2903
   74POPC   C4B 1404   5.797  12.017  10.187 -0.2761 -0.3803  0.2103
   75POPC   NC3 1405   6.607   0.148  12.079  0.3089 -0.1131 -0.2201
   75POPC   PO4 1406   7.035   0.144  12.106 -0.1560 -0.1425  0.1438
   75POPC   GL1 1407   7.060   0.109  11.640 -0.0645  0.3507 -0.2426
   75POPC   GL2 1408   6.764  -0.029  11.516 -0.1638  0.2469  0.1597
   75POPC   C1A 1409   6.992   0.417  11.302  0.0105  0.1274 -0.1128
   75POPC   D2A 1410   7.155   0.715  11.057  0.0399 -0.1855 -0.2309
   75POPC   C3A 1411   7.123   0.808  10.509  0.3507  0.2772  0.0882
   75POPC   C4A 1412   7.244   1.087  10.233 -0.0689 -0.0011 -0.1606
   75POPC   C1B 1413   6.856  -0.087  11.077 -0.1761 -0.0323  0.0664
   75POPC   C2B 1414   6.780  -0.130  10.548 -0.3139 -0.4101 -0.0518
   75POPC   C3B 1415   6.587   0.014  10.161 -0.0443 -0.1198 -0.0728
   75POPC   C4B 1416   6.333  -0.090   9.877  0.0536 -0.0515  0.1776
   76POPC   NC3 1417   2.950   8.145  11.879 -0.1065  0.1919  0.1343
   76POPC   PO4 1418   2.918   7.720  11.563  0.1984 -0.0562 -0.0159
   76POPC   GL1 1419   2.787   7.598  11.286  0.0173 -0.3479 -0.0403
   76POPC   GL2 1420   2.444   7.356  11.403  0.1679  0.3260  0.2710
   76POPC   C1A 1421   2.661   7.325  10.966 -0.2246  0.0573  0.2751
   76POPC   D2A 1422   2.484   6.876  10.869  0.1942 -0.0852  0.0389
   76POPC   C3A 1423   2.397   6.819  11.247 -0.1136  0.4131 -0.0703
   76POPC   C4A 1424   2.192   6.530  11.427 -0.0117  0.0539 -0.1505
   76POPC   C1B 1425   2.099   7.217  11.202 -0.2877  0.2454  0.0541
   76POPC   C2B 1426   1.948   7.041  10.767 -0.0849 -0.2076  0.2783
   76POPC   C3B 1427   1.725   7.164  10.380  0.1177 -0.2684  0.1870
   76POPC   C4B 1428   1.348   7.135  10.110  0.2370 -0.2768 -0.3488
   77POPC   NC3 1429   2.836   4.352  12.223 -0.1389 -0.4092  0.1578
   77POPC   PO4 1430   3.057   4.493  11.904 -0.0457  0.2034  0.2661
   77POPC   GL1 1431   2.799   4.488  11.605  0.1520 -0.4315  0.0931
   77POPC   GL2 1432   2.689   4.742  11.331 -0.0799 -0.0660 -0.0118
   77POPC   C1A 1433   2.707   4.188  11.263 -0.1504 -0.1137  0.1171
   77POPC   D2A 1434   2.518   4.002  10.760 -0.3805  0.0778  0.0504
   77POPC   C3A 1435   2.290   3.898  10.398 -0.0861  0.0499  0.1020
   77POPC   C4A 1436   2.144   3.935   9.989 -0.0044  0.2775 -0.3098
   77POPC   C1B 1437   2.680   4.584  10.906 -0.1618  0.2816 -0.1227
   77POPC   C2B 1438   2.648   4.463  10.418  0.2194 -0.0054 -0.0866
   77POPC   C3B 1439   2.287   4.416  10.203 -0.3247  0.1473 -0.0077
   77POPC   C4B 1440   1.950   4.642  10.237 -0.0795 -0.1393  0.0251
   78POPC   NC3 1441   5.611  12.161  12.429 -0.0954  0.1133  0.3138
   78POPC   PO4 1442   5.305  12.503  12.165 -0.0521  0.3841 -0.2147
   78POPC   GL1 1443   5.385  12.467  11.773 -0.0865  0.1751 -0.2517
   78POPC   GL2 1444   5.583  12.754  11.649 -0.1661 -0.0513 -0.0164
   78POPC   C1A 1445   5.169  12.374  11.432 -0.1000 -0.1521 -0.0243
   78POPC   D2A 1446   5.224  12.303  10.929  0.1436 -0.0260  0.1105
   78POPC   C3A 1447   4.927  12.494  10.546  0.0745  0.2759 -0.2801
   78POPC   C4A 1448   4.879  12.445  10.263  0.0235 -0.0478  0.0944
   78POPC   C1B 1449   5.588  13.137  11.446  0.1350 -0.2096  0.3346
   78POPC   C2B 1450   5.647  13.366  11.159  0.2843 -0.2101  0.0021
   78POPC   C3B 1451   5.325  13.331  10.779  0.1092 -0.1307  0.1125
   78POPC   C4B 1452   5.270  13.311  10.344 -0.1796  0.2022  0.1867
   79POPC   NC3 1453  11.771   9.868  12.184 -0.3188 -0.1283 -0.2892
   79POPC   PO4 1454  12.175  10.082  12.313  0.2028 -0.0647  0.1326
   79POPC   GL1 1455  12.065  10.162  11.832  0.0579  0.0875 -0.1116
   79POPC   GL2 1456  12.323  10.389  11.668  0.1094 -0.1575 -0.1739
   79POPC   C1A 1457  11.865  10.346  11.485 -0.1137  0.0086 -0.0072
   79POPC   D2A 1458  11.897  10.377  10.975  0.1219  0.1157 -0.3293
   79POPC   C3A 1459  12.362  10.434  10.746 -0.0636  0.2775  0.2905
   79POPC   C4A 1460  12.828  10.460  10.593  0.0344  0.0244 -0.0672
   79POPC   C1B 1461  12.756  10.363  11.497  0.1640  0.2437  0.0471
   79POPC   C2B 1462  12.851  10.236  11.023  0.0717  0.1029  0.0394
   79POPC   C3B 1463  12.970   9.971  10.711 -0.3089 -0.2142 -0.0008
   79POPC   C4B 1464  13.287   9.925  10.430 -0.0258 -0.1591 -0.0450
   80POPC   NC3 1465   2.025   7.200   8.288 -0.3062 -0.0045  0.0849
   80POPC   PO4 1466   2.171   6.954   8.545 -0.3592 -0.0401  0.0388
   80POPC   GL1 1467   2.062   7.077   8.855 -0.2663  0.2316  0.1201
   80POPC   GL2 1468   2.324   7.344   8.943  0.0261 -0.0415  0.1382
   80POPC   C1A 1469   2.150   6.964   9.277  0.2143  0.0462 -0.0215
   80POPC   D2A 1470   2.022   7.092   9.662  0.0621 -0.1604  0.0547
   80POPC   C3A 1471   1.593   6.920   9.720 -0.1994  0.0697 -0.6393
   80POPC   C4A 1472   1.320   6.611  10.122  0.2524 -0.0614  0.0123
   80POPC   C1B 1473   2.315   7.563   9.268  0.0448 -0.0304 -0.2369
   80POPC   C2B 1474   1.985   7.612   9.599  0.1037 -0.2065  0.2626
   80POPC   C3B 1475   2.068   7.973   9.818 -0.4679  0.3862 -0.2521
   80POPC   C4B 1476   1.964   8.088  10.189 -0.1064 -0.0105 -0.6631
   81POPC   NC3 1477  12.895  12.007  12.181  0.0965 -0.3430 -0.1600
   81POPC   PO4 1478  12.655  11.913  11.861 -0.2593 -0.1803 -0.0607
   81POPC   GL1 1479  12.576  12.154  11.467  0.1671 -0.1226 -0.1157
   81POPC   GL2 1480  12.324  11.922  11.381 -0.0823 -0.2619  0.2046
   81POPC   C1A 1481  12.491  12.283  10.980 -0.0570  0.0569  0.0971
   81POPC   D2A 1482  12.136  12.245  10.696 -0.1575  0.2505  0.0246
   81POPC   C3A 1483  11.771  11.930  10.735  0.0789  0.1086 -0.1116
   81POPC   C4A 1484  11.388  11.817  10.797  0.3801  0.1417 -0.1212
   81POPC   C1B 1485  12.182  11.889  11.006 -0.2679  0.1385  0.1486
   81POPC   C2B 1486  11.872  11.451  10.916 -0.2596  0.2281 -0.4343
   81POPC   C3B 1487  11.597  11.226  10.659  0.3070  0.0476 -0.1656
   81POPC   C4B 1488  11.274  11.439  10.446  0.0628 -0.0059  0.4587
   82POPC   NC3 1489   1.394  11.064  12.701  0.1918  0.3289  0.3133
   82POPC   PO4 1490   1.361  11.588  12.720  0.0995 -0.2265 -0.0832
   82POPC   GL1 1491   1.546  11.450  12.256 -0.3015  0.3104  0.1679
   82POPC   GL2 1492   1.517  11.747  12.146 -0.4369 -0.0182  0.2934
   82POPC   C1A 1493   1.750  11.295  11.943  0.1184  0.1371 -0.2794
   82POPC   D2A 1494   1.847  11.038  11.562 -0.1529  0.2440 -0.1900
   82POPC   C3A 1495   1.876  10.856  11.159 -0.0449 -0.0103 -0.3212
   82POPC   C4A 1496   1.822  10.819  10.713 -0.5045 -0.1447 -0.0931
   82POPC   C1B 1497   1.438  11.829  11.713  0.0436 -0.1417 -0.0994
   82POPC   C2B 1498   1.104  11.734  11.334  0.2976  0.0118  0.1048
   82POPC   C3B 1499   1.095  11.874  10.909 -0.1081  0.2270 -0.0567
   82POPC   C4B 1500   1.494  11.808  10.646  0.0370  0.1141  0.2670
   83POPC   NC3 1501   9.344   1.121  12.361  0.0385 -0.0233  0.0506
   83POPC   PO4 1502   9.556   0.823  12.099  0.1977  0.1083 -0.0605
   83POPC   GL1 1503   9.400   0.799  11.783 -0.0558 -0.1793  0.1516
   83POPC   GL2 1504   9.400   0.552  11.557 -0.0982  0.0422 -0.1987
   83POPC   C1A 1505   9.542   1.028  11.352  0.4134  0.2187 -0.0087
   83POPC   D2A 1506   9.671   1.360  10.966 -0.1835  0.1587  0.1367
   83POPC   C3A 1507  10.119   1.474  10.906 -0.0506  0.1914 -0.3264
   83POPC   C4A 1508  10.428   1.814  10.821  0.0026 -0.0088 -0.1480
   83POPC   C1B 1509   9.481   0.613  11.104  0.0034  0.0566 -0.0880
   83POPC   C2B 1510   9.708   0.834  10.795  0.0227  0.2401 -0.0315
   83POPC   C3B 1511  10.233   0.976  10.799 -0.0279  0.2824  0.1061
   83POPC   C4B 1512  10.560   1.007  11.017 -0.3579  0.0209 -0.0301
   84POPC   NC3 1513   2.779  11.457  12.195 -0.0841  0.0431  0.1358
   84POPC   PO4 1514   2.676  11.005  12.338 -0.2185  0.0052 -0.0167
   84POPC   GL1 1515   2.597  11.088  11.874  0.4459 -0.0337  0.0957
   84POPC   GL2 1516   2.710  10.846  11.668  0.2427 -0.2972  0.1356
   84POPC   C1A 1517   2.262  11.279  11.622 -0.1192  0.2697  0.2999
   84POPC   D2A 1518   2.104  11.352  11.225  0.2788 -0.1617 -0.0158
   84POPC   C3A 1519   2.172  11.276  10.759 -0.1844  0.1659  0.4394
   84POPC   C4A 1520   2.080  11.221  10.227 -0.1934  0.1144  0.2384
   84POPC   C1B 1521   2.871  10.605  11.347  0.2835  0.0324 -0.1036
   84POPC   C2B 1522   2.716  10.269  11.075 -0.0383  0.2873  0.0642
   84POPC   C3B 1523   2.666  10.397  10.651 -0.0477  0.0545 -0.1127
   84POPC   C4B 1524   2.943  10.611  10.304  0.0522 -0.0281 -0.0349
   85POPC   NC3 1525   2.492  12.284  12.349 -0.1395  0.1554 -0.0272
   85POPC   PO4 1526   2.133  12.239  12.409  0.2769 -0.2859  0.0620
   85POPC   GL1 1527   1.827  12.203  12.090  0.0278 -0.2420 -0.3342
   85POPC   GL2 1528   1.901  11.896  11.879  0.0530 -0.2058  0.0554
   85POPC   C1A 1529   1.590  12.281  11.619  0.2168 -0.1286  0.3089
   85POPC   D2A 1530   1.469  12.114  11.223  0.1677  0.3860  0.1101
   85POPC   C3A 1531   1.468  12.331  10.811  0.0812  0.0142 -0.1637
   85POPC   C4A 1532   1.511  12.226  10.371 -0.0618  0.1494  0.2046
   85POPC   C1B 1533   1.823  11.778  11.390  0.0288 -0.0517  0.0109
   85POPC   C2B 1534   1.560  11.443  11.165  0.3507  0.2693  0.1577
   85POPC   C3B 1535   1.283  11.300  10.896  0.0402  0.2740 -0.2234
   85POPC   C4B 1536   1.223  11.049  10.595  0.0903 -0.0934 -0.0276
   86POPC   NC3 1537   2.033  11.746  12.442 -0.0248 -0.0158 -0.1901
   86POPC   PO4 1538   2.450  11.763  12.478  0.1001 -0.1423  0.0323
   86POPC   GL1 1539   2.514  11.874  12.054 -0.0286 -0.2803 -0.1436
   86POPC   GL2 1540   2.620  11.633  11.725  0.1827  0.3430  0.0584
   86POPC   C1A 1541   2.609  12.171  11.661 -0.2277  0.1718  0.1422
   86POPC   D2A 1542   2.424  12.285  11.278 -0.1955  0.1167 -0.4196
   86POPC   C3A 1543   2.331  12.224  10.751 -0.1076 -0.1120  0.1987
   86POPC   C4A 1544   2.540  12.409  10.397 -0.0438  0.0780  0.2197
   86POPC   C1B 1545   2.331  11.801  11.528  0.2320  0.1330 -0.0289
   86POPC   C2B 1546   2.261  11.810  11.103 -0.4323 -0.1676  0.0422
   86POPC   C3B 1547   1.959  11.908  10.926 -0.1584 -0.2546 -0.2506
   86POPC   C4B 1548   1.916  11.991  10.518 -0.0883 -0.0204 -0.3132
   87POPC   NC3 1549   2.313   8.607  12.168 -0.2087  0.3751  0.0246
   87POPC   PO4 1550   2.145   8.245  11.839  0.0376  0.4567 -0.1165
   87POPC   GL1 1551   1.905   8.065  11.492 -0.3172 -0.2383  0.0011
   87POPC   GL2 1552   1.857   7.714  11.567  0.0862  0.1075  0.2110
   87POPC   C1A 1553   2.031   7.885  11.121 -0.1437 -0.0862  0.0090
   87POPC   D2A 1554   2.035   7.566  10.767  0.3624 -0.1140 -0.1584
   87POPC   C3A 1555   2.288   7.274  10.506 -0.3206  0.0796  0.2402
   87POPC   C4A 1556   2.136   7.033  10.100  0.1195  0.1047  0.0476
   87POPC   C1B 1557   1.619   7.520  11.183  0.3044 -0.1566 -0.1324
   87POPC   C2B 1558   1.426   7.737  10.792  0.0283 -0.0905  0.0288
   87POPC   C3B 1559   1.541   7.685  10.440  0.0818  0.1409 -0.3458
   87POPC   C4B 1560   1.697   7.539  10.057 -0.1087 -0.0329  0.3539
   88POPC   NC3 1561   0.890   8.516  12.335  0.1907 -0.0027  0.0643
   88POPC   PO4 1562   1.150   8.902  12.164 -0.1108  0.2437 -0.0989
   88POPC   GL1 1563   0.859   8.727  11.849 -0.4606  0.1533  0.1492
   88POPC   GL2 1564   0.641   8.425  11.840  0.0919 -0.0044 -0.0837
   88POPC   C1A 1565   0.696   8.838  11.400  0.1040 -0.2140 -0.2732
   88POPC   D2A 1566   0.493   8.594  11.005  0.3504 -0.3198 -0.1116
   88POPC   C3A 1567   0.527   8.824  10.656 -0.2033 -0.0121 -0.1577
   88POPC   C4A 1568   0.344   8.975  10.256 -0.1837  0.4242  0.0350
   88POPC   C1B 1569   0.389   8.169  11.563  0.1051  0.3534  0.0470
   88POPC   C2B 1570   0.368   8.001  11.213 -0.1562 -0.1666  0.1776
   88POPC   C3B 1571   0.269   8.129  10.765 -0.0178  0.3013  0.3623
   88POPC   C4B 1572   0.162   8.013  10.372 -0.0249  0.1370 -0.1478
   89POPC   NC3 1573  11.088   7.625  12.016  0.0177  0.1824 -0.0692
   89POPC   PO4 1574  11.469   7.437  11.904  0.0535 -0.2653 -0.0023
   89POPC   GL1 1575  11.292   7.646  11.453  0.0127 -0.1999  0.0811
   89POPC   GL2 1576  11.041   7.901  11.268 -0.2413 -0.1745 -0.0039
   89POPC   C1A 1577  11.453   7.655  11.041 -0.2011 -0.1452 -0.0838
   89POPC   D2A 1578  11.786   7.402  10.951  0.1589 -0.0422 -0.0233
   89POPC   C3A 1579  11.776   7.445  10.485 -0.0558  0.1071  0.0533
   89POPC   C4A 1580  11.702   7.613  10.160 -0.0089  0.2720 -0.0289
   89POPC   C1B 1581  10.909   8.245  10.961  0.4059  0.0570  0.0634
   89POPC   C2B 1582  10.800   8.637  10.669  0.4083  0.0748 -0.2243
   89POPC   C3B 1583  11.172   8.720  10.497 -0.3911 -0.1456  0.0789
   89POPC   C4B 1584  11.457   8.962  10.288 -0.0829  0.0527  0.0408
   90POPC   NC3 1585   0.290   6.818  12.488  0.3208 -0.2974 -0.2256
   90POPC   PO4 1586   0.123   6.843  12.159  0.0809  0.2629 -0.2838
   90POPC   GL1 1587   0.060   6.980  11.686  0.0154  0.0904 -0.0920
   90POPC   GL2 1588   0.277   7.160  11.644  0.0600  0.2966  0.1830
   90POPC   C1A 1589  -0.153   7.131  11.362  0.0914 -0.0639  0.2414
   90POPC   D2A 1590  -0.219   7.026  11.002 -0.1940 -0.2125 -0.1435
   90POPC   C3A 1591  -0.380   6.844  10.671  0.3225  0.0454 -0.0107
   90POPC   C4A 1592  -0.621   6.878  10.277 -0.0019 -0.0046 -0.1696
   90POPC   C1B 1593   0.371   7.010  11.243 -0.0766  0.2047  0.1816
   90POPC   C2B 1594   0.232   7.095  10.800 -0.4108  0.0926 -0.0720
   90POPC   C3B 1595  -0.119   7.255  10.531 -0.1459  0.0363 -0.0475
   90POPC   C4B 1596  -0.324   7.494  10.178 -0.0674 -0.2259 -0.0383
   91POPC   NC3 1597  11.172   8.477  12.076 -0.0034 -0.2206 -0.0500
   91POPC   PO4 1598  10.760   8.521  11.973 -0.0799  0.1936  0.0182
   91POPC   GL1 1599  10.558   8.788  11.706  0.0906  0.4486  0.2904
   91POPC   GL2 1600  10.299   8.685  11.499  0.1448  0.1717 -0.2124
   91POPC   C1A 1601  10.707   9.214  11.567 -0.0715 -0.0028 -0.0054
   91POPC   D2A 1602  11.000   9.504  11.563  0.2708 -0.1413  0.2447
   91POPC   C3A 1603  11.204   9.563  11.101 -0.0000 -0.0708  0.4450
   91POPC   C4A 1604  11.558   9.523  10.987 -0.1711 -0.1580 -0.0567
   91POPC   C1B 1605  10.430   8.394  11.174  0.1252  0.1969 -0.0700
   91POPC   C2B 1606  10.444   8.281  10.666 -0.1744  0.1794 -0.3515
   91POPC   C3B 1607  10.528   8.058  10.217 -0.1207  0.1525  0.0241
   91POPC   C4B 1608  10.639   8.026   9.846  0.1531  0.1784 -0.0615
   92POPC   NC3 1609   3.441   0.619  12.517  0.0591  0.1018 -0.0574
   92POPC   PO4 1610   3.585   0.349  12.161  0.0660  0.0710  0.1580
   92POPC   GL1 1611   3.875   0.282  11.857  0.3691  0.0451 -0.2137
   92POPC   GL2 1612   3.654   0.583  11.681  0.1705 -0.1637 -0.2504
   92POPC   C1A 1613   4.170   0.463  11.462 -0.0900  0.0447  0.2362
   92POPC   D2A 1614   4.330   0.513  10.933 -0.1943 -0.1559  0.1668
   92POPC   C3A 1615   4.429   0.290  10.595 -0.1947  0.2548  0.0287
   92POPC   C4A 1616   4.342   0.000  10.292  0.2163 -0.1837  0.4032
   92POPC   C1B 1617   3.361   0.298  11.344  0.0892  0.1604  0.4414
   92POPC   C2B 1618   3.552   0.091  11.047 -0.0403 -0.0560  0.3920
   92POPC   C3B 1619   3.604   0.016  10.542  0.1366  0.3697  0.0756
   92POPC   C4B 1620   3.899   0.231  10.214  0.0825  0.1826  0.0259
   93POPC   NC3 1621   0.275   1.035  12.302  0.1204 -0.1798 -0.2324
   93POPC   PO4 1622   0.521   1.087  12.074 -0.2579 -0.0263  0.2432
   93POPC   GL1 1623   0.512   1.082  11.607 -0.1217  0.1497  0.0071
   93POPC   GL2 1624   0.133   1.022  11.589  0.0232 -0.0519 -0.0668
   93POPC   C1A 1625   0.565   1.253  11.255  0.0410 -0.2152 -0.0519
   93POPC   D2A 1626   0.648   1.118  10.805 -0.0849  0.1298  0.0413
   93POPC   C3A 1627   0.584   1.542  10.582  0.1579 -0.2544  0.0333
   93POPC   C4A 1628   0.711   1.959  10.348 -0.0529  0.0744  0.0080
   93POPC   C1B 1629   0.314   0.732  11.293  0.1866 -0.1293  0.1181
   93POPC   C2B 1630   0.407   0.514  10.847 -0.0734  0.1054 -0.0409
   93POPC   C3B 1631   0.322   0.715  10.436  0.4698 -0.1564 -0.1807
   93POPC   C4B 1632   0.398   1.012  10.015 -0.1591 -0.3093 -0.0577
   94POPC   NC3 1633   0.739   0.288  12.611  0.1057  0.0162 -0.1081
   94POPC   PO4 1634   0.906   0.001  12.466 -0.0263 -0.4452  0.0117
   94POPC   GL1 1635   1.008   0.144  12.102 -0.0624 -0.0997  0.0347
   94POPC   GL2 1636   0.771   0.246  11.967 -0.1336 -0.1996  0.2001
   94POPC   C1A 1637   1.142   0.294  11.672  0.1086 -0.0671 -0.0478
   94POPC   D2A 1638   1.229   0.579  11.366 -0.1067  0.1727 -0.0810
   94POPC   C3A 1639   1.560   0.651  10.993  0.2336  0.1605  0.0025
   94POPC   C4A 1640   1.836   0.977  10.819 -0.0952 -0.1298 -0.0480
   94POPC   C1B 1641   0.730   0.057  11.653 -0.0075  0.2091  0.0047
   94POPC   C2B 1642   1.047   0.017  11.253  0.2779  0.0227 -0.0906
   94POPC   C3B 1643   1.280   0.243  10.968 -0.2619 -0.2557 -0.0662
   94POPC   C4B 1644   1.596   0.236  10.674 -0.1419  0.1243 -0.1019
   95POPC   NC3 1645   1.917   7.146  12.467  0.0453 -0.3978  0.2637
   95POPC   PO4 1646   1.691   7.467  12.465 -0.1338 -0.3243 -0.1660
   95POPC   GL1 1647   1.700   7.290  12.040 -0.0517 -0.0467 -0.1858
   95POPC   GL2 1648   1.491   7.415  11.802  0.4300 -0.1389 -0.0564
   95POPC   C1A 1649   1.850   7.102  11.635  0.2678 -0.2248  0.0237
   95POPC   D2A 1650   1.809   6.753  11.356  0.2272  0.0100  0.1840
   95POPC   C3A 1651   1.500   6.793  10.989  0.0112  0.2958  0.0077
   95POPC   C4A 1652   1.245   6.952  10.575 -0.1726 -0.2082  0.1463
   95POPC   C1B 1653   1.190   7.554  11.402 -0.0951  0.6305  0.1015
   95POPC   C2B 1654   0.975   7.734  11.019 -0.1862 -0.2591  0.2899
   95POPC   C3B 1655   0.669   7.911  10.792  0.3833  0.0806  0.1002
   95POPC   C4B 1656   0.772   8.285  10.544 -0.0600 -0.0082  0.2592
   96POPC   NC3 1657   4.736   4.346   9.671 -0.2245 -0.1265  0.1667
   96POPC   PO4 1658   4.276   4.530   9.606  0.0369  0.0214 -0.3586
   96POPC   GL1 1659   3.962   4.713   9.663  0.1139 -0.0391 -0.0935
   96POPC   GL2 1660   3.634   4.807   9.575 -0.1326 -0.1370  0.0896
   96POPC   C1A 1661   3.752   4.837  10.050 -0.2123  0.3419  0.2032
   96POPC   D2A 1662   3.449   4.745  10.215 -0.0830  0.0673 -0.0594
   96POPC   C3A 1663   3.219   4.567   9.847 -0.1057 -0.2250  0.0009
   96POPC   C4A 1664   3.098   4.074   9.712 -0.1603 -0.1552  0.0801
   96POPC   C1B 1665   3.320   5.030   9.851 -0.1139 -0.1768 -0.0544
   96POPC   C2B 1666   2.913   5.283  10.078 -0.0079  0.1129  0.2803
   96POPC   C3B 1667   2.546   5.437  10.212 -0.0911  0.2299 -0.2364
   96POPC   C4B 1668   2.268   5.083  10.350  0.2529 -0.1415  0.0679
   97POPC   NC3 1669  11.849   9.805  12.659 -0.1729 -0.1998  0.0730
   97POPC   PO4 1670  11.509  10.111  12.519 -0.1114 -0.1382  0.1361
   97POPC   GL1 1671  11.268   9.945  12.086 -0.0142 -0.0720  0.1484
   97POPC   GL2 1672  11.321   9.631  11.924 -0.0904 -0.0051 -0.1987
   97POPC   C1A 1673  11.185  10.011  11.670  0.2811  0.2301 -0.0234
   97POPC   D2A 1674  10.960  10.152  11.199  0.1798  0.1958  0.0325
   97POPC   C3A 1675  10.646   9.941  11.018 -0.4354 -0.0002  0.3470
   97POPC   C4A 1676  10.607   9.999  10.526 -0.1969 -0.0066 -0.3420
   97POPC   C1B 1677  11.598   9.598  11.507 -0.5664  0.1051  0.0605
   97POPC   C2B 1678  11.935   9.862  11.236 -0.0409  0.0552  0.1593
   97POPC   C3B 1679  11.976   9.831  10.884 -0.1444 -0.4113 -0.0222
   97POPC   C4B 1680  11.753   9.783  10.422 -0.2146  0.0021 -0.1276
   98POPC   NC3 1681   6.134   9.861  11.113 -0.0697 -0.0148  0.2398
   98POPC   PO4 1682   5.960   9.985  11.452  0.0324  0.1076 -0.3653
   98POPC   GL1 1683   5.836  10.275  11.122 -0.2795  0.0902  0.3408
   98POPC   GL2 1684   6.105  10.399  10.947 -0.2024 -0.3187 -0.0909
   98POPC   C1A 1685   5.589  10.539  11.044 -0.1448  0.0060 -0.2689
   98POPC   D2A 1686   5.431  10.973  10.898 -0.2865 -0.1236 -0.0651
   98POPC   C3A 1687   5.126  11.229  10.669  0.3772  0.1012 -0.0004
   98POPC   C4A 1688   4.991  11.453  10.255  0.0358 -0.0511 -0.1497
   98POPC   C1B 1689   5.887  10.608  10.608  0.0148  0.0133 -0.0388
   98POPC   C2B 1690   5.452  10.713  10.526 -0.0835 -0.0670  0.2244
   98POPC   C3B 1691   4.943  10.727  10.443  0.0533 -0.2594 -0.1029
   98POPC   C4B 1692   4.716  11.033  10.445  0.0464  0.1291 -0.1133
   99POPC   NC3 1693   6.202   9.064  11.140  0.4167  0.1102  0.1082
   99POPC   PO4 1694   6.401   9.365  11.103  0.1113  0.1026  0.0528
   99POPC   GL1 1695   6.711   9.635  11.172  0.3381 -0.3311  0.0870
   99POPC   GL2 1696   7.009   9.858  11.208 -0.0647 -0.3330 -0.1603
   99POPC   C1A 1697   6.798   9.911  10.775  0.2046  0.2014  0.2577
   99POPC   D2A 1698   7.048  10.308  10.874 -0.2134 -0.0622 -0.0188
   99POPC   C3A 1699   6.836  10.646  10.817 -0.1799 -0.1278 -0.0807
   99POPC   C4A 1700   6.746  11.058  10.843  0.1213  0.1061 -0.0720
   99POPC   C1B 1701   7.456  10.071  11.023 -0.0324 -0.0192  0.1439
   99POPC   C2B 1702   7.783   9.923  10.781  0.0552 -0.3851 -0.1156
   99POPC   C3B 1703   7.920  10.136  10.418 -0.0730 -0.3356 -0.1074
   99POPC   C4B 1704   7.978  10.524  10.472  0.0065 -0.3894  0.1616
  100POPC   NC3 1705   0.505  12.350  12.424 -0.2337 -0.3063  0.0508
  100POPC   PO4 1706   0.286  12.217  12.152  0.1343  0.0410 -0.3595
  100POPC   GL1 1707   0.200  12.243  11.787  0.2197  0.2755  0.1312
  100POPC   GL2 1708  -0.025  12.141  11.662 -0.1921  0.2381  0.0634
  100POPC   C1A 1709   0.399  12.239  11.474 -0.0851  0.1604 -0.0671
  100POPC   D2A 1710   0.740  12.114  11.265  0.2454  0.2015 -0.2010
  100POPC   C3A 1711   0.961  12.376  11.084  0.0703  0.0221  0.0772
  100POPC   C4A 1712   1.298  12.589  11.197  0.0200  0.1338  0.0421
  100POPC   C1B 1713  -0.052  12.098  11.156  0.0444 -0.2088 -0.0248
  100POPC   C2B 1714   0.016  11.936  10.721  0.4257  0.1227  0.0114
  100POPC   C3B 1715  -0.093  11.939  10.389  0.1019  0.0285 -0.0117
  100POPC   C4B 1716   0.063  11.779  10.051  0.0972 -0.0909  0.0109
  101POPC   NC3 1717  10.670   3.976  12.798 -0.4714 -0.0445  0.0192
  101POPC   PO4 1718  10.742   4.310  12.440  0.0270  0.1297 -0.0361
  101POPC   GL1 1719  10.745   4.006  12.166 -0.2896 -0.2956 -0.4868
  101POPC   GL2 1720  10.606   3.693  12.314 -0.0567  0.2979  0.2274
  101POPC   C1A 1721  10.897   3.844  11.845  0.0965 -0.1258  0.0440
  101POPC   D2A 1722  11.175   3.777  11.535  0.1210  0.1392  0.1989
  101POPC   C3A 1723  11.490   4.091  11.356  0.0326 -0.2221 -0.2042
  101POPC   C4A 1724  11.578   4.548  11.214 -0.0286  0.5024 -0.2732
  101POPC   C1B 1725  10.709   3.344  11.986  0.2409  0.2589  0.0865
  101POPC   C2B 1726  10.942   3.320  11.600  0.1466 -0.0594 -0.0799
  101POPC   C3B 1727  11.037   3.466  11.205 -0.2429 -0.2496 -0.2449
  101POPC   C4B 1728  11.122   3.772  10.933  0.0901 -0.1822 -0.0971
  102POPC   NC3 1729   0.875   3.746  12.520  0.1624  0.2423  0.0131
  102POPC   PO4 1730   1.010   3.428  12.612  0.2199  0.2917  0.1443
  102POPC   GL1 1731   1.198   3.283  12.233 -0.1969  0.1088  0.1907
  102POPC   GL2 1732   1.252   3.597  12.137  0.0484 -0.2195  0.0296
  102POPC   C1A 1733   1.287   3.083  11.877 -0.3047  0.0777  0.0070
  102POPC   D2A 1734   1.277   3.077  11.512 -0.1521  0.0830 -0.0552
  102POPC   C3A 1735   0.937   2.978  11.360 -0.0726 -0.0385  0.2978
  102POPC   C4A 1736   0.511   2.780  11.173  0.1588  0.2202 -0.2330
  102POPC   C1B 1737   1.498   3.601  11.703  0.2200  0.0593 -0.1872
  102POPC   C2B 1738   1.848   3.728  11.573  0.0276  0.0435  0.0308
  102POPC   C3B 1739   2.050   3.808  11.207  0.1860  0.0152 -0.0664
  102POPC   C4B 1740   1.991   3.913  10.788  0.1870 -0.2908 -0.0751
  103POPC   NC3 1741   1.791   7.941  12.563 -0.0448  0.0463 -0.0902
  103POPC   PO4 1742   1.797   8.273  12.165 -0.1315 -0.3814 -0.4016
  103POPC   GL1 1743   1.622   8.458  11.789  0.0583 -0.0625  0.0052
  103POPC   GL2 1744   1.306   8.472  11.883 -0.3057  0.3251  0.3430
  103POPC   C1A 1745   1.646   8.460  11.399  0.1285 -0.0288  0.0562
  103POPC   D2A 1746   2.080   8.432  11.193  0.0585  0.0017 -0.1686
  103POPC   C3A 1747   2.001   8.653  10.819 -0.2106  0.4264 -0.0459
  103POPC   C4A 1748   1.903   8.554  10.405 -0.1698 -0.0700  0.3564
  103POPC   C1B 1749   1.067   8.281  11.539  0.0153 -0.0266 -0.2765
  103POPC   C2B 1750   0.874   8.192  11.171 -0.3042  0.1727 -0.0365
  103POPC   C3B 1751   1.157   8.155  10.834 -0.1492 -0.0041 -0.0140
  103POPC   C4B 1752   1.422   8.170  10.431 -0.3113 -0.1944  0.1283
  104POPC   NC3 1753  12.475   0.452  12.496 -0.0790  0.1982  0.3220
  104POPC   PO4 1754  12.064   0.428  12.319  0.1886  0.0682  0.1210
  104POPC   GL1 1755  12.253   0.533  11.961  0.2429 -0.0108  0.2831
  104POPC   GL2 1756  12.515   0.474  11.968 -0.4846  0.2365 -0.0618
  104POPC   C1A 1757  12.326   0.750  11.527 -0.2837 -0.2421  0.1140
  104POPC   D2A 1758  12.253   1.203  11.334  0.2274 -0.1136  0.1786
  104POPC   C3A 1759  12.418   1.530  11.378  0.0304  0.2138 -0.3925
  104POPC   C4A 1760  12.560   1.944  11.547  0.1674 -0.0491 -0.1854
  104POPC   C1B 1761  12.459   0.218  11.576 -0.1147 -0.0676 -0.2111
  104POPC   C2B 1762  12.360   0.054  11.172 -0.0703 -0.0655 -0.0291
  104POPC   C3B 1763  12.659   0.150  10.847  0.0256 -0.0443 -0.1138
  104POPC   C4B 1764  12.714  -0.161  10.456 -0.0708 -0.2056  0.1542
  105POPC   NC3 1765   2.512   3.155  12.679 -0.0707  0.0360  0.1713
  105POPC   PO4 1766   2.480   2.633  12.646 -0.0474 -0.0170  0.1127
  105POPC   GL1 1767   2.551   2.803  12.168 -0.0528 -0.0846  0.0649
  105POPC   GL2 1768   2.691   2.499  12.024 -0.1671  0.4043 -0.1022
  105POPC   C1A 1769   2.566   2.976  11.715  0.2537  0.1633  0.1157
  105POPC   D2A 1770   2.634   3.032  11.223  0.1198  0.0896 -0.0280
  105POPC   C3A 1771   2.834   2.660  11.020 -0.0838 -0.2822  0.1297
  105POPC   C4A 1772   2.989   2.394  10.895 -0.1383 -0.1545 -0.3384
  105POPC   C1B 1773   2.372   2.500  11.635 -0.2160  0.1374  0.0563
  105POPC   C2B 1774   2.474   2.220  11.364 -0.1024  0.0091 -0.0675
  105POPC   C3B 1775   2.449   2.290  10.872 -0.3523  0.1567 -0.5016
  105POPC   C4B 1776   2.709   2.622  10.474 -0.0085 -0.1415  0.2494
  106POPC   NC3 1777   8.688  11.842  12.597 -0.1012  0.0890  0.1737
  106POPC   PO4 1778   8.395  12.130  12.597 -0.0429  0.4584 -0.1103
  106POPC   GL1 1779   8.468  11.902  12.154  0.1247 -0.1773  0.0170
  106POPC   GL2 1780   8.136  11.804  12.000  0.2193 -0.1154 -0.0442
  106POPC   C1A 1781   8.677  12.018  11.769 -0.0230 -0.1473  0.0266
  106POPC   D2A 1782   8.875  12.120  11.454  0.0229  0.2306 -0.1330
  106POPC   C3A 1783   8.988  12.416  11.093  0.3287  0.1721 -0.0501
  106POPC   C4A 1784   9.013  12.874  10.978 -0.0045 -0.0312  0.2093
  106POPC   C1B 1785   8.225  11.791  11.593  0.2386  0.3688 -0.2011
  106POPC   C2B 1786   8.593  11.696  11.383  0.4571  0.0277 -0.1186
  106POPC   C3B 1787   8.608  11.539  10.913 -0.2079 -0.2906 -0.1162
  106POPC   C4B 1788   8.812  11.609  10.504 -0.0978  0.0342  0.0797
  107POPC   NC3 1789   2.127   5.644  12.337 -0.2010  0.0659  0.0078
  107POPC   PO4 1790   2.096   5.182  12.209  0.0192  0.2679  0.1691
  107POPC   GL1 1791   1.979   5.101  11.833 -0.1276  0.0410  0.2153
  107POPC   GL2 1792   1.669   5.199  11.847 -0.2262 -0.0318 -0.0537
  107POPC   C1A 1793   1.855   5.040  11.483 -0.0328 -0.2571  0.3117
  107POPC   D2A 1794   1.831   5.199  11.048  0.0469  0.1447 -0.0114
  107POPC   C3A 1795   1.881   5.530  10.817 -0.1078  0.0241  0.1420
  107POPC   C4A 1796   1.677   5.792  10.507  0.2587  0.3529  0.2452
  107POPC   C1B 1797   1.374   5.386  11.629 -0.0952 -0.0116 -0.0004
  107POPC   C2B 1798   1.449   5.642  11.281 -0.0613  0.2500  0.0618
  107POPC   C3B 1799   1.585   5.877  10.972  0.0247 -0.3912 -0.2466
  107POPC   C4B 1800   1.676   6.272  11.143 -0.0494 -0.2187 -0.1267
  108POPC   NC3 1801   4.855  11.914  12.728 -0.1884 -0.2429  0.1029
  108POPC   PO4 1802   5.177  11.851  12.400  0.2685  0.2823 -0.1239
  108POPC   GL1 1803   5.203  12.042  12.082  0.0358  0.0734 -0.0289
  108POPC   GL2 1804   5.004  12.144  11.924 -0.0473 -0.3031  0.2677
  108POPC   C1A 1805   5.329  11.920  11.655  0.3831  0.1904  0.0134
  108POPC   D2A 1806   5.068  11.838  11.296 -0.2221  0.0573 -0.0224
  108POPC   C3A 1807   4.646  11.793  11.202  0.0692 -0.0898  0.3152
  108POPC   C4A 1808   4.483  11.463  11.326 -0.1718  0.2620 -0.0703
  108POPC   C1B 1809   4.746  12.355  11.617  0.4201  0.0625 -0.0360
  108POPC   C2B 1810   4.676  12.326  11.139 -0.0826  0.5628  0.0170
  108POPC   C3B 1811   4.667  12.114  10.753 -0.3381  0.2632 -0.1902
  108POPC   C4B 1812   4.373  11.971  10.390  0.0114  0.0320 -0.1109
  109POPC   NC3 1813  12.402  12.646  11.952 -0.2576  0.0695 -0.1405
  109POPC   PO4 1814  12.816  12.518  12.019 -0.3619  0.0114 -0.4195
  109POPC   GL1 1815  12.877  12.668  11.605 -0.1079 -0.1483  0.0141
  109POPC   GL2 1816  12.541  12.728  11.453 -0.0103  0.0847 -0.1070
  109POPC   C1A 1817  13.207  12.574  11.188 -0.0458  0.0659  0.0834
  109POPC   D2A 1818  13.484  12.328  10.993  0.1337  0.0687  0.0666
  109POPC   C3A 1819  13.680  12.432  10.582 -0.1591 -0.4019  0.0970
  109POPC   C4A 1820  14.099  12.167  10.559  0.0927  0.2622 -0.1026
  109POPC   C1B 1821  12.693  12.742  11.068  0.2151 -0.0758  0.3181
  109POPC   C2B 1822  12.941  12.489  10.683  0.1116  0.1698  0.1994
  109POPC   C3B 1823  13.276  12.702  10.422  0.1358  0.3778 -0.0212
  109POPC   C4B 1824  13.706  12.991  10.315 -0.0368 -0.0667  0.2790
  110POPC   NC3 1825   8.042   3.849  10.012  0.3424 -0.1108  0.1355
  110POPC   PO4 1826   7.974   4.222  10.275 -0.0427 -0.1273 -0.2142
  110POPC   GL1 1827   8.295   4.110  10.437  0.3827  0.2336  0.2945
  110POPC   GL2 1828   8.291   3.764  10.428 -0.0354 -0.0729  0.0880
  110POPC   C1A 1829   8.618   3.983  10.831  0.1619 -0.0489  0.1620
  110POPC   D2A 1830   8.967   3.790  11.034  0.0112 -0.0288  0.0343
  110POPC   C3A 1831   8.917   3.414  11.201 -0.0334  0.4475  0.1827
  110POPC   C4A 1832   8.989   3.260  11.606  0.0121 -0.0378 -0.1473
  110POPC   C1B 1833   8.817   3.833  10.373  0.2945 -0.1705 -0.2640
  110POPC   C2B 1834   9.298   3.925  10.509  0.1792  0.0275 -0.1404
  110POPC   C3B 1835   9.383   3.987  10.869 -0.2542 -0.1975  0.0883
  110POPC   C4B 1836   9.519   3.674  11.212 -0.0354 -0.0745 -0.1396
  111POPC   NC3 1837   6.672   1.934  12.392  0.1117  0.0298 -0.0091
  111POPC   PO4 1838   6.923   2.192  12.170 -0.0591  0.0824  0.2499
  111POPC   GL1 1839   7.041   2.160  11.798  0.1423 -0.0374 -0.4746
  111POPC   GL2 1840   7.258   1.916  11.680 -0.1531 -0.2383 -0.1590
  111POPC   C1A 1841   7.027   2.394  11.363  0.0370  0.1045  0.1436
  111POPC   D2A 1842   6.952   2.660  11.042 -0.2995 -0.0769 -0.0113
  111POPC   C3A 1843   6.692   2.520  10.654  0.1745  0.1016 -0.4301
  111POPC   C4A 1844   6.703   2.078  10.396 -0.2226 -0.2728  0.4010
  111POPC   C1B 1845   7.400   2.009  11.182 -0.0493  0.0489  0.0393
  111POPC   C2B 1846   7.795   1.920  11.057 -0.2444 -0.0150  0.2319
  111POPC   C3B 1847   8.056   1.963  10.707 -0.0598  0.2852  0.2538
  111POPC   C4B 1848   8.435   1.904  10.684 -0.1369  0.2677  0.2326
  112POPC   NC3 1849   2.092  10.430  12.177  0.0265 -0.1969  0.0134
  112POPC   PO4 1850   1.817  10.496  11.982 -0.2256 -0.2495 -0.1442
  112POPC   GL1 1851   1.884  10.566  11.580  0.0570 -0.4028 -0.0412
  112POPC   GL2 1852   2.259  10.703  11.667  0.3041  0.3959 -0.2190
  112POPC   C1A 1853   1.783  10.375  11.269  0.0402  0.0377  0.1054
  112POPC   D2A 1854   1.944  10.346  10.833 -0.4498 -0.0711  0.0416
  112POPC   C3A 1855   1.732  10.207  10.539  0.1424  0.1136 -0.0176
  112POPC   C4A 1856   1.595  10.246  10.040  0.0291 -0.4689  0.0141
  112POPC   C1B 1857   2.337  10.616  11.268  0.1246 -0.0059  0.3316
  112POPC   C2B 1858   2.301  10.750  10.849  0.1513  0.1470  0.0959
  112POPC   C3B 1859   2.484  10.863  10.461  0.1321  0.1501  0.1565
  112POPC   C4B 1860   2.386  10.838  10.004  0.2071  0.0220 -0.0916
  113POPC   NC3 1861   1.341  10.377  12.145  0.1951  0.1534  0.0160
  113POPC   PO4 1862   1.245  10.733  12.346  0.2895  0.1225  0.1314
  113POPC   GL1 1863   1.329  10.840  11.960  0.2575  0.3981  0.0436
  113POPC   GL2 1864   1.376  10.514  11.643 -0.1085 -0.2514 -0.0540
  113POPC   C1A 1865   0.983  10.846  11.622  0.2817  0.0519 -0.4032
  113POPC   D2A 1866   0.888  10.792  11.257  0.0559 -0.0581 -0.0379
  113POPC   C3A 1867   0.527  10.884  10.998 -0.0890  0.1651 -0.1378
  113POPC   C4A 1868   0.304  11.135  10.737 -0.0416 -0.1961  0.2196
  113POPC   C1B 1869   1.189  10.146  11.355  0.2041  0.2516 -0.0386
  113POPC   C2B 1870   1.047  10.035  10.954  0.0352 -0.3411 -0.2974
  113POPC   C3B 1871   1.182   9.997  10.559 -0.0223 -0.0216 -0.0468
  113POPC   C4B 1872   1.478   9.860  10.266  0.0268 -0.0527 -0.3567
  114POPC   NC3 1873   8.302  12.872  11.894 -0.5399 -0.1606  0.1478
  114POPC   PO4 1874   8.691  12.716  11.951 -0.2685 -0.0425  0.0939
  114POPC   GL1 1875   8.739  12.798  11.518  0.1312 -0.0194 -0.2258
  114POPC   GL2 1876   8.858  13.047  11.548 -0.0688 -0.1926 -0.1850
  114POPC   C1A 1877   8.558  12.651  11.139  0.2960 -0.2518 -0.0183
  114POPC   D2A 1878   8.681  12.607  10.752 -0.1123  0.0252 -0.1787
  114POPC   C3A 1879   8.866  12.335  10.515  0.1175 -0.4001 -0.1037
  114POPC   C4A 1880   8.956  12.062  10.259  0.0616  0.0872 -0.0107
  114POPC   C1B 1881   9.289  13.208  11.223 -0.0124  0.0898 -0.1450
  114POPC   C2B 1882   9.770  13.261  11.184 -0.0752  0.1503 -0.1426
  114POPC   C3B 1883  10.033  13.492  10.874 -0.2061 -0.1265  0.0787
  114POPC   C4B 1884   9.952  13.650  10.428  0.1291  0.0795 -0.1322
  115POPC   NC3 1885  10.144   9.036  11.864  0.1789  0.5928  0.4216
  115POPC   PO4 1886   9.845   8.752  11.810 -0.0574  0.1334  0.1166
  115POPC   GL1 1887   9.816   9.080  11.455  0.1695  0.2363 -0.1027
  115POPC   GL2 1888   9.505   9.204  11.576 -0.1102 -0.1271  0.0330
  115POPC   C1A 1889   9.887   9.337  11.112 -0.0220 -0.0131  0.0020
  115POPC   D2A 1890  10.194   9.235  10.678 -0.0600 -0.2030 -0.1719
  115POPC   C3A 1891  10.329   9.594  10.407  0.1100  0.3691 -0.0426
  115POPC   C4A 1892  10.550   9.581   9.948 -0.0888 -0.0201  0.0921
  115POPC   C1B 1893   9.410   9.404  11.193 -0.1411 -0.0817 -0.3624
  115POPC   C2B 1894   9.431   9.825  11.062  0.0845 -0.1403  0.1616
  115POPC   C3B 1895   9.706  10.137  10.730 -0.1789  0.1469 -0.1395
  115POPC   C4B 1896   9.901  10.523  10.534  0.0928 -0.0472  0.0902
  116POPC   NC3 1897   8.785   7.857  10.831  0.3705 -0.1504  0.2028
  116POPC   PO4 1898   9.166   7.940  11.000  0.1023  0.1216  0.0319
  116POPC   GL1 1899   9.294   8.226  10.767 -0.0003 -0.4328  0.2636
  116POPC   GL2 1900   9.542   8.377  10.983  0.0867 -0.1225  0.0633
  116POPC   C1A 1901   9.284   8.611  10.336 -0.1216  0.1147 -0.2429
  116POPC   D2A 1902   9.242   8.991  10.211 -0.0349 -0.1688 -0.0559
  116POPC   C3A 1903   9.063   8.974   9.886 -0.1258 -0.0509 -0.0351
  116POPC   C4A 1904   9.010   9.346   9.717 -0.2890  0.2221 -0.1510
  116POPC   C1B 1905   9.940   8.430  10.790  0.3978  0.2153  0.0596
  116POPC   C2B 1906  10.328   8.737  10.690 -0.0782 -0.0756  0.0111
  116POPC   C3B 1907  10.638   9.134  10.456 -0.0049  0.2195 -0.0707
  116POPC   C4B 1908  10.938   9.062  10.158  0.3262  0.1817  0.1305
  117POPC   NC3 1909   6.348  11.678  12.403 -0.0940 -0.0288 -0.2299
  117POPC   PO4 1910   6.073  11.647  12.194 -0.0583 -0.0374  0.1917
  117POPC   GL1 1911   5.983  11.652  11.790  0.2200 -0.0496 -0.1077
  117POPC   GL2 1912   5.917  11.277  11.721 -0.3395 -0.0318 -0.3627
  117POPC   C1A 1913   5.786  11.759  11.429 -0.0270  0.3375  0.1605
  117POPC   D2A 1914   5.500  11.903  11.078  0.0953  0.0499  0.1586
  117POPC   C3A 1915   5.221  11.647  10.878 -0.1518  0.0736 -0.1520
  117POPC   C4A 1916   4.808  11.610  10.768  0.2854  0.4141  0.3041
  117POPC   C1B 1917   5.526  11.343  11.619  0.4098 -0.1511  0.1967
  117POPC   C2B 1918   5.271  11.315  11.290 -0.0315  0.1412  0.0313
  117POPC   C3B 1919   4.859  11.206  11.128 -0.3441  0.0875 -0.0758
  117POPC   C4B 1920   4.493  11.177  10.877 -0.1584 -0.1645 -0.1491
  118POPC   NC3 1921   0.618   3.573  12.946  0.2045  0.1334 -0.0379
  118POPC   PO4 1922   0.569   3.181  12.715  0.0272  0.1173  0.0515
  118POPC   GL1 1923   0.442   3.403  12.347  0.1462 -0.2716  0.3815
  118POPC   GL2 1924   0.671   3.404  12.165  0.1321 -0.0528 -0.1291
  118POPC   C1A 1925   0.232   3.568  11.921 -0.4906 -0.3956  0.1897
  118POPC   D2A 1926   0.484   3.652  11.549 -0.1257  0.0624  0.0872
  118POPC   C3A 1927   0.553   3.500  11.079 -0.0386  0.0613  0.0766
  118POPC   C4A 1928   0.787   3.126  10.896 -0.1166 -0.1212 -0.2778
  118POPC   C1B 1929   0.887   3.455  11.781  0.3125  0.1438 -0.3862
  118POPC   C2B 1930   0.955   3.587  11.389 -0.0309  0.2015  0.0415
  118POPC   C3B 1931   1.035   3.651  11.011 -0.0238 -0.0886 -0.0228
  118POPC   C4B 1932   1.116   3.441  10.649 -0.3403  0.1931 -0.2964
  119POPC   NC3 1933   8.199   9.325  11.795  0.3437 -0.0539  0.0590
  119POPC   PO4 1934   8.028   8.883  11.787  0.1732  0.2273 -0.1842
  119POPC   GL1 1935   8.067   9.053  11.370  0.2759 -0.1214  0.0735
  119POPC   GL2 1936   7.802   9.123  11.232 -0.0248  0.1915  0.0373
  119POPC   C1A 1937   8.397   9.247  11.186 -0.1944  0.0631 -0.1267
  119POPC   D2A 1938   8.861   9.171  11.149  0.0138  0.0318 -0.0761
  119POPC   C3A 1939   8.945   9.155  11.513  0.1421  0.1716 -0.2050
  119POPC   C4A 1940   9.146   9.062  11.909  0.1371 -0.1791  0.2015
  119POPC   C1B 1941   7.992   9.576  11.232  0.1593  0.0711 -0.0154
  119POPC   C2B 1942   8.006  10.029  11.199  0.1571 -0.3824 -0.2643
  119POPC   C3B 1943   8.358  10.199  11.102 -0.1397  0.1055 -0.2247
  119POPC   C4B 1944   8.736  10.126  10.838 -0.0359  0.1717 -0.0933
  120POPC   NC3 1945   9.945   5.270  11.969  0.3792 -0.0405  0.1732
  120POPC   PO4 1946   9.783   4.811  12.091  0.0720 -0.1675  0.0931
  120POPC   GL1 1947  10.108   4.807  11.843 -0.0514 -0.0348 -0.1412
  120POPC   GL2 1948   9.895   4.959  11.578 -0.1503 -0.1368  0.0834
  120POPC   C1A 1949  10.435   4.623  11.560 -0.3184 -0.1432 -0.0968
  120POPC   D2A 1950  10.677   4.535  11.216  0.0270  0.0879  0.2526
  120POPC   C3A 1951  10.525   4.635  10.804 -0.1233  0.2557 -0.1160
  120POPC   C4A 1952  10.178   4.552  10.615 -0.0806 -0.2573  0.3827
  120POPC   C1B 1953  10.044   5.237  11.207  0.2885  0.0092 -0.2152
  120POPC   C2B 1954   9.867   5.186  10.855  0.0417 -0.3638 -0.0307
  120POPC   C3B 1955   9.629   4.825  10.810  0.0081  0.0662 -0.2816
  120POPC   C4B 1956   9.628   4.481  10.584 -0.1698  0.2379 -0.0339
  121POPC   NC3 1957   1.192   0.798  12.458  0.0091 -0.0623  0.0539
  121POPC   PO4 1958   0.823   0.634  12.256  0.2676 -0.1907  0.1964
  121POPC   GL1 1959   0.952   0.855  11.926 -0.1181 -0.0875 -0.1364
  121POPC   GL2 1960   1.212   1.112  12.004 -0.2944  0.1912  0.2574
  121POPC   C1A 1961   0.960   0.945  11.553 -0.2784  0.1578 -0.2007
  121POPC   D2A 1962   0.960   0.978  11.207  0.1782  0.0855  0.2514
  121POPC   C3A 1963   1.134   0.855  10.738  0.2893  0.0242  0.0924
  121POPC   C4A 1964   1.278   0.555  10.440 -0.1817  0.0457 -0.4827
  121POPC   C1B 1965   1.423   0.835  11.796 -0.2041 -0.0249 -0.1630
  121POPC   C2B 1966   1.709   0.703  11.539 -0.0776  0.0244  0.2166
  121POPC   C3B 1967   1.862   0.442  11.307  0.0653  0.1407 -0.0242
  121POPC   C4B 1968   2.064   0.492  10.983 -0.0294 -0.4665 -0.1386
  122POPC   NC3 1969   0.314   5.440  12.487 -0.2452  0.1507  0.1756
  122POPC   PO4 1970   0.314   5.327  11.997 -0.1196 -0.0079  0.4870
  122POPC   GL1 1971   0.492   5.533  11.748  0.1122  0.3018 -0.0158
  122POPC   GL2 1972   0.769   5.374  11.660 -0.3830 -0.1716 -0.1521
  122POPC   C1A 1973   0.500   5.680  11.331  0.2314 -0.1484 -0.2549
  122POPC   D2A 1974   0.644   5.658  10.889 -0.0594 -0.0233 -0.3608
  122POPC   C3A 1975   0.536   5.379  10.550  0.3229  0.2170 -0.1650
  122POPC   C4A 1976   0.493   4.947  10.287  0.0583  0.4877 -0.3636
  122POPC   C1B 1977   0.927   5.397  11.217 -0.2692  0.1278 -0.1389
  122POPC   C2B 1978   1.176   5.541  10.823 -0.0591  0.1206  0.1137
  122POPC   C3B 1979   1.171   5.903  10.529 -0.0006  0.1498 -0.0615
  122POPC   C4B 1980   1.111   6.118  10.098 -0.1989 -0.0120  0.3953
  123POPC   NC3 1981   2.169   4.703  12.195  0.3507 -0.3107 -0.0778
  123POPC   PO4 1982   2.610   4.851  12.147 -0.3511  0.2677 -0.3394
  123POPC   GL1 1983   2.437   4.922  11.769 -0.2483 -0.2262 -0.2006
  123POPC   GL2 1984   2.419   5.173  11.605 -0.1683  0.2653 -0.2423
  123POPC   C1A 1985   2.162   4.659  11.557  0.1754  0.0711  0.1413
  123POPC   D2A 1986   1.816   4.665  11.104  0.1380 -0.1190 -0.0067
  123POPC   C3A 1987   1.748   4.513  10.744  0.1030  0.1866 -0.3123
  123POPC   C4A 1988   1.766   4.206  10.443 -0.1286  0.0407 -0.0412
  123POPC   C1B 1989   2.327   5.005  11.184  0.2933  0.2291 -0.0680
  123POPC   C2B 1990   2.176   4.906  10.826  0.0446 -0.2423  0.2507
  123POPC   C3B 1991   1.848   5.013  10.605  0.1060  0.0910 -0.0521
  123POPC   C4B 1992   1.388   5.121  10.698  0.1709  0.0060 -0.0361
  124POPC   NC3 1993   9.199   1.764   8.100 -0.5187 -0.1955 -0.3557
  124POPC   PO4 1994   8.992   1.504   8.360 -0.0302 -0.1264 -0.0847
  124POPC   GL1 1995   8.896   1.179   8.596 -0.3248 -0.3027  0.2659
  124POPC   GL2 1996   8.711   1.410   8.800 -0.3553 -0.0843 -0.3588
  124POPC   C1A 1997   8.922   1.012   9.107  0.2140 -0.1499  0.1697
  124POPC   D2A 1998   8.715   1.019   9.467  0.2144  0.0650 -0.1136
  124POPC   C3A 1999   8.726   0.555   9.503 -0.1995 -0.0749 -0.0050
  124POPC   C4A 2000   8.901   0.168   9.550  0.1187  0.1702 -0.2355
  124POPC   C1B 2001   8.416   1.306   9.083  0.4325  0.1913 -0.1899
  124POPC   C2B 2002   8.319   1.437   9.480  0.3309 -0.1560 -0.3301
  124POPC   C3B 2003   8.218   1.335   9.922  0.1865  0.3496 -0.1788
  124POPC   C4B 2004   8.389   1.219  10.261 -0.2384 -0.0077  0.1036
  125POPC   NC3 2005   6.152   0.372  12.334  0.1537 -0.0283 -0.0888
  125POPC   PO4 2006   6.464   0.638  12.067 -0.2701  0.1560  0.0622
  125POPC   GL1 2007   6.250   0.716  11.682  0.1230  0.0766 -0.0538
  125POPC   GL2 2008   6.395   0.828  11.443 -0.0760 -0.0256 -0.2305
  125POPC   C1A 2009   5.782   0.494  11.604  0.0576 -0.1160 -0.1787
  125POPC   D2A 2010   5.249   0.445  11.536 -0.0050  0.2005 -0.0975
  125POPC   C3A 2011   5.161   0.226  11.209  0.0954  0.0053 -0.0382
  125POPC   C4A 2012   5.333  -0.204  10.953 -0.0826  0.0807 -0.2800
  125POPC   C1B 2013   6.606   0.713  11.156 -0.0742 -0.1311  0.0063
  125POPC   C2B 2014   6.477   0.366  11.151  0.3589  0.1795 -0.2020
  125POPC   C3B 2015   6.369  -0.068  11.034  0.0439  0.0155  0.2144
  125POPC   C4B 2016   6.346  -0.463  11.100  0.2743 -0.0334 -0.0504
  126POPC   NC3 2017  10.770   1.585  11.851 -0.1121  0.2645 -0.1845
  126POPC   PO4 2018  10.844   1.188  12.000  0.2770 -0.3308 -0.0599
  126POPC   GL1 2019  11.265   1.107  11.742  0.1736 -0.0667  0.0011
  126POPC   GL2 2020  11.526   0.895  11.875  0.2558 -0.0192 -0.0583
  126POPC   C1A 2021  11.420   1.102  11.282  0.0266  0.1033 -0.2465
  126POPC   D2A 2022  11.525   1.141  10.911 -0.1255  0.0155  0.2321
  126POPC   C3A 2023  11.342   0.821  10.629 -0.0989 -0.1872  0.1678
  126POPC   C4A 2024  11.566   0.404  10.632  0.0490 -0.2710  0.0634
  126POPC   C1B 2025  11.825   0.791  11.700 -0.1219  0.2732  0.1095
  126POPC   C2B 2026  11.792   0.345  11.405 -0.1569  0.0110  0.0787
  126POPC   C3B 2027  11.750   0.142  11.071  0.2065 -0.0354  0.2011
  126POPC   C4B 2028  11.774  -0.074  10.766  0.1942  0.0304  0.2894
  127POPC   NC3 2029   6.952   0.670  11.958  0.2344  0.3693 -0.3590
  127POPC   PO4 2030   7.282   0.563  11.885 -0.2097 -0.0309  0.2121
  127POPC   GL1 2031   7.139   0.936  11.625 -0.1884 -0.1324 -0.0237
  127POPC   GL2 2032   7.490   1.023  11.550  0.2134 -0.1710 -0.0078
  127POPC   C1A 2033   6.874   1.093  11.279  0.3556  0.1109 -0.1540
  127POPC   D2A 2034   6.866   1.107  10.791  0.0111  0.2855 -0.0956
  127POPC   C3A 2035   6.595   0.741  10.658  0.1158  0.2567 -0.1411
  127POPC   C4A 2036   6.460   0.311  10.643  0.1142  0.0694  0.2005
  127POPC   C1B 2037   7.523   1.000  11.207  0.0064  0.0769  0.0814
  127POPC   C2B 2038   7.639   1.077  10.732  0.0700 -0.3053  0.1747
  127POPC   C3B 2039   7.673   1.388  10.445  0.0064 -0.2354  0.0208
  127POPC   C4B 2040   7.468   1.531  10.017  0.0446 -0.0743 -0.2277
  128POPC   NC3 2041   6.321  12.450  12.858 -0.2301  0.2848  0.1948
  128POPC   PO4 2042   6.186  12.178  12.557  0.0176  0.2648  0.3788
  128POPC   GL1 2043   5.990  12.187  12.113 -0.1622  0.7197 -0.4786
  128POPC   GL2 2044   5.849  12.527  11.982 -0.3614 -0.0578 -0.2116
  128POPC   C1A 2045   5.771  12.150  11.710  0.2356 -0.1414  0.1548
  128POPC   D2A 2046   5.686  12.309  11.317  0.2073 -0.0590  0.3166
  128POPC   C3A 2047   5.999  12.205  11.158  0.3194  0.0741 -0.0687
  128POPC   C4A 2048   6.202  12.210  10.752  0.1363  0.3658 -0.0306
  128POPC   C1B 2049   6.037  12.623  11.501 -0.1891  0.0285  0.0689
  128POPC   C2B 2050   5.796  12.624  10.989 -0.0774  0.2277  0.2162
  128POPC   C3B 2051   5.665  12.265  10.682 -0.0748  0.2101  0.2631
  128POPC   C4B 2052   5.385  11.940  10.541 -0.4630 -0.1209  0.0678
  129POPC   NC3 2053  11.795   7.034  12.107  0.0110 -0.1164 -0.0144
  129POPC   PO4 2054  11.359   6.921  11.906  0.3179 -0.1171  0.0287
  129POPC   GL1 2055  11.693   6.960  11.640 -0.1746 -0.4336  0.1039
  129POPC   GL2 2056  11.594   7.262  11.437  0.0032  0.0740 -0.1132
  129POPC   C1A 2057  11.819   6.935  11.173 -0.0373  0.0156 -0.0808
  129POPC   D2A 2058  11.861   6.549  10.855  0.1742 -0.2650  0.0591
  129POPC   C3A 2059  11.593   6.456  10.377 -0.1768  0.1964  0.3349
  129POPC   C4A 2060  11.566   6.636   9.950  0.2182 -0.0424 -0.0708
  129POPC   C1B 2061  11.320   7.151  11.187  0.2608 -0.2547  0.0721
  129POPC   C2B 2062  11.309   7.245  10.740  0.0909  0.0823 -0.2775
  129POPC   C3B 2063  11.316   7.314  10.347 -0.3805 -0.1801 -0.0396
  129POPC   C4B 2064  11.590   7.163  10.008  0.0093  0.0584 -0.0708
  130POPC   NC3 2065  11.271   1.092  12.252 -0.4327  0.3574  0.3177
  130POPC   PO4 2066  11.279   0.618  12.218 -0.1646  0.1399 -0.1594
  130POPC   GL1 2067  11.050   0.691  11.861  0.0262  0.1919  0.0315
  130POPC   GL2 2068  10.869   0.866  11.576  0.2541 -0.0127 -0.4717
  130POPC   C1A 2069  11.312   0.663  11.480 -0.1009 -0.3748 -0.0887
  130POPC   D2A 2070  11.578   0.653  11.052 -0.0130 -0.3254 -0.0622
  130POPC   C3A 2071  11.941   0.888  11.131  0.1500 -0.1897 -0.6116
  130POPC   C4A 2072  12.281   1.023  10.837  0.0952  0.1801  0.0769
  130POPC   C1B 2073  11.012   0.845  11.060 -0.0590 -0.0098  0.2357
  130POPC   C2B 2074  11.045   1.213  10.768  0.1749 -0.0127  0.0020
  130POPC   C3B 2075  11.096   1.440  10.353 -0.2377  0.2079 -0.0292
  130POPC   C4B 2076  11.014   1.561   9.994 -0.0054 -0.3055  0.0096
  131POPC   NC3 2077   1.630   1.348  12.802 -0.0406 -0.1624 -0.2589
  131POPC   PO4 2078   1.380   1.385  12.426 -0.1887  0.3118  0.1041
  131POPC   GL1 2079   1.476   1.518  12.047 -0.0125 -0.1322 -0.1577
  131POPC   GL2 2080   1.262   1.723  11.795  0.4673  0.0363 -0.1956
  131POPC   C1A 2081   1.505   1.343  11.706  0.2354  0.2004 -0.0230
  131POPC   D2A 2082   1.401   1.058  11.358  0.2110  0.3650 -0.4092
  131POPC   C3A 2083   1.506   1.269  10.988 -0.2587 -0.1074 -0.2413
  131POPC   C4A 2084   1.516   1.311  10.603 -0.0985 -0.0086 -0.1231
  131POPC   C1B 2085   1.044   1.929  11.467 -0.1491 -0.0117  0.3653
  131POPC   C2B 2086   1.022   2.097  10.984 -0.1335 -0.0646  0.0386
  131POPC   C3B 2087   0.979   2.341  10.531  0.2684 -0.1621 -0.1312
  131POPC   C4B 2088   0.648   2.444  10.335 -0.1741 -0.2702  0.1766
  132POPC   NC3 2089   8.983   2.967  12.471 -0.3857  0.1914  0.0579
  132POPC   PO4 2090   9.299   2.639  12.222 -0.1351  0.3073 -0.0768
  132POPC   GL1 2091   9.536   2.548  11.872 -0.1943  0.3806  0.1297
  132POPC   GL2 2092   9.836   2.578  11.993  0.1015  0.4649 -0.0890
  132POPC   C1A 2093   9.575   2.239  11.535 -0.2204 -0.1244 -0.0358
  132POPC   D2A 2094   9.420   2.248  11.206 -0.0023 -0.3169 -0.2453
  132POPC   C3A 2095   9.565   2.330  10.773  0.4644  0.3602 -0.1384
  132POPC   C4A 2096   9.440   2.770  10.821  0.0966  0.0625 -0.1278
  132POPC   C1B 2097  10.025   2.574  11.649  0.0937  0.1622  0.0837
  132POPC   C2B 2098  10.204   2.739  11.289 -0.3353 -0.4024 -0.1443
  132POPC   C3B 2099  10.299   2.816  10.849  0.2378  0.3592  0.0991
  132POPC   C4B 2100   9.960   2.675  10.639  0.1332  0.0057  0.1417
  133POPC   NC3 2101   2.495   9.556  12.198 -0.2496  0.1735  0.4008
  133POPC   PO4 2102   2.868   9.232  12.159 -0.1648 -0.1518 -0.0918
  133POPC   GL1 2103   2.733   9.491  11.769  0.0346 -0.1784  0.1007
  133POPC   GL2 2104   2.508   9.595  11.704 -0.0637  0.0353 -0.2701
  133POPC   C1A 2105   2.643   9.483  11.260 -0.0829  0.2269 -0.2105
  133POPC   D2A 2106   2.742   9.316  10.947 -0.1395 -0.6950 -0.3038
  133POPC   C3A 2107   2.619   9.281  10.630  0.3213 -0.0080 -0.1981
  133POPC   C4A 2108   2.690   9.323  10.200 -0.0595  0.0106  0.0895
  133POPC   C1B 2109   2.165   9.522  11.382 -0.0525 -0.2530  0.0148
  133POPC   C2B 2110   2.010   9.318  10.917  0.1283  0.1336  0.2773
  133POPC   C3B 2111   1.663   9.176  10.687  0.5007 -0.0404  0.1464
  133POPC   C4B 2112   1.435   9.091  10.294  0.2139 -0.1504  0.2041
  134POPC   NC3 2113  11.766   0.013  12.290 -0.1028 -0.1800  0.2633
  134POPC   PO4 2114  11.687  -0.127  11.869  0.1021  0.0666 -0.1925
  134POPC   GL1 2115  11.991  -0.371  11.607  0.0893 -0.0545  0.1468
  134POPC   GL2 2116  12.118  -0.709  11.605 -0.1681 -0.2705  0.0908
  134POPC   C1A 2117  12.035  -0.319  11.173  0.1489 -0.4997 -0.0999
  134POPC   D2A 2118  12.251  -0.312  10.756 -0.0682  0.0289 -0.2343
  134POPC   C3A 2119  12.020  -0.439  10.385  0.1385 -0.0385 -0.0878
  134POPC   C4A 2120  11.833  -0.059  10.179 -0.0404 -0.0594  0.2337
  134POPC   C1B 2121  11.999  -0.790  11.220  0.0246  0.0008  0.0508
  134POPC   C2B 2122  11.699  -0.602  10.823  0.0178  0.1575 -0.0800
  134POPC   C3B 2123  11.518  -0.577  10.484  0.1553  0.1153 -0.2248
  134POPC   C4B 2124  11.624  -0.550  10.039  0.0483  0.0689  0.1202
  135POPC   NC3 2125  12.445   7.137  12.647  0.1746 -0.0284 -0.1643
  135POPC   PO4 2126  12.312   7.138  12.134  0.2005 -0.2482  0.1630
  135POPC   GL1 2127  12.192   7.125  11.673  0.0157  0.5430  0.1423
  135POPC   GL2 2128  12.426   7.131  11.415 -0.2498  0.1520 -0.0454
  135POPC   C1A 2129  12.056   7.423  11.380 -0.3058 -0.2181 -0.2097
  135POPC   D2A 2130  11.859   7.795  11.368  0.1510  0.0621  0.4304
  135POPC   C3A 2131  12.163   8.078  11.512 -0.1860 -0.1958  0.0395
  135POPC   C4A 2132  12.472   8.417  11.579 -0.1035  0.0157 -0.4477
  135POPC   C1B 2133  12.289   7.092  11.035 -0.2003 -0.0129  0.4140
  135POPC   C2B 2134  12.088   6.955  10.612 -0.1125 -0.0369 -0.0244
  135POPC   C3B 2135  11.735   6.963  10.403  0.0217 -0.0589 -0.1430
  135POPC   C4B 2136  11.258   6.849  10.357 -0.1449  0.0607 -0.0975
  136POPC   NC3 2137   8.024   1.151  11.913 -0.3436 -0.1391  0.2521
  136POPC   PO4 2138   8.364   1.421  11.819  0.2317 -0.1439 -0.2157
  136POPC   GL1 2139   8.400   1.097  11.547 -0.1958 -0.0779 -0.1754
  136POPC   GL2 2140   8.142   0.949  11.533  0.2601  0.1104  0.2491
  136POPC   C1A 2141   8.441   0.717  11.251  0.2844  0.1163  0.2289
  136POPC   D2A 2142   8.335   0.555  10.802  0.0537 -0.0115 -0.2268
  136POPC   C3A 2143   8.011   0.262  10.749  0.1925 -0.0669  0.1167
  136POPC   C4A 2144   7.726  -0.082  10.654 -0.1294  0.3008  0.1604
  136POPC   C1B 2145   8.028   1.018  11.083 -0.0439  0.0506  0.1178
  136POPC   C2B 2146   8.078   0.956  10.600 -0.1967  0.3456 -0.0513
  136POPC   C3B 2147   7.874   0.879  10.292  0.4277 -0.0472  0.0678
  136POPC   C4B 2148   7.415   0.643  10.011 -0.0660 -0.0202 -0.1140
  137POPC   NC3 2149  11.034   2.323  12.259 -0.0797 -0.0614 -0.0012
  137POPC   PO4 2150  10.893   1.914  12.208  0.1326  0.2668  0.2429
  137POPC   GL1 2151  10.874   2.014  11.731  0.0259 -0.2026 -0.1839
  137POPC   GL2 2152  10.943   2.266  11.708  0.0898  0.2485 -0.1946
  137POPC   C1A 2153  11.103   1.939  11.386 -0.0358 -0.0420 -0.0028
  137POPC   D2A 2154  11.116   2.099  10.956  0.1216 -0.1350  0.1570
  137POPC   C3A 2155  10.776   2.197  10.848  0.1034 -0.1608  0.2297
  137POPC   C4A 2156  10.329   2.305  10.991  0.1424 -0.0820  0.1528
  137POPC   C1B 2157  10.973   2.384  11.331  0.5092 -0.1478  0.0031
  137POPC   C2B 2158  10.831   2.687  11.084 -0.1649 -0.0395 -0.1411
  137POPC   C3B 2159  10.658   3.195  10.977  0.3184 -0.1280 -0.1293
  137POPC   C4B 2160  10.598   3.685  10.947  0.2177  0.0369  0.0130
  138POPC   NC3 2161   4.621  10.254  12.579  0.2306  0.1942 -0.1976
  138POPC   PO4 2162   4.494  10.681  12.626  0.0310 -0.2010 -0.0755
  138POPC   GL1 2163   4.424  10.884  12.205 -0.1377 -0.0598 -0.1757
  138POPC   GL2 2164   4.124  10.803  12.017  0.0085  0.3109 -0.0360
  138POPC   C1A 2165   4.622  10.895  11.908  0.1991  0.0208 -0.2795
  138POPC   D2A 2166   4.851  10.997  11.605  0.0631  0.1527  0.2065
  138POPC   C3A 2167   4.928  11.449  11.599  0.0125  0.2801 -0.1396
  138POPC   C4A 2168   4.705  11.806  11.707 -0.0832  0.0121  0.0893
  138POPC   C1B 2169   4.321  10.572  11.667  0.0390 -0.2277  0.1823
  138POPC   C2B 2170   4.374  10.169  11.617 -0.3224 -0.0944 -0.2346
  138POPC   C3B 2171   4.371   9.781  11.197  0.1610  0.0761 -0.3933
  138POPC   C4B 2172   4.283   9.568  10.859  0.0758 -0.0297 -0.0877
  139POPC   NC3 2173   3.773   4.553  11.431  0.0898 -0.1441  0.0939
  139POPC   PO4 2174   3.631   4.805  11.189  0.2361  0.2749  0.2925
  139POPC   GL1 2175   3.312   5.063  11.118  0.0761  0.1973 -0.0634
  139POPC   GL2 2176   3.253   5.122  11.274 -0.1022 -0.1390  0.1521
  139POPC   C1A 2177   3.108   5.159  10.772  0.0420 -0.1869 -0.1438
  139POPC   D2A 2178   2.811   5.023  10.483  0.0628  0.0461  0.1157
  139POPC   C3A 2179   2.941   4.756  10.179  0.0795  0.0092  0.0350
  139POPC   C4A 2180   3.096   4.254  10.220 -0.0047  0.0269  0.2146
  139POPC   C1B 2181   2.827   5.169  11.229  0.0213  0.2219  0.1452
  139POPC   C2B 2182   2.556   5.296  10.887 -0.1379  0.0062  0.1132
  139POPC   C3B 2183   2.286   5.519  10.589 -0.0137  0.2741  0.3428
  139POPC   C4B 2184   1.970   5.446  10.306 -0.0322 -0.0229  0.2554
  140POPC   NC3 2185  11.858   1.747  12.536  0.4060  0.3629  0.2590
  140POPC   PO4 2186  11.462   1.975  12.309 -0.0421  0.0299  0.0330
  140POPC   GL1 2187  11.384   1.955  11.827 -0.1066  0.0262 -0.0453
  140POPC   GL2 2188  11.444   2.259  11.754  0.0424  0.1759  0.2502
  140POPC   C1A 2189  11.587   1.864  11.423  0.2231 -0.1442 -0.0633
  140POPC   D2A 2190  11.731   1.830  10.993  0.4264 -0.2482  0.1377
  140POPC   C3A 2191  11.569   2.104  10.721 -0.1022 -0.1018 -0.0411
  140POPC   C4A 2192  11.398   2.458  10.356  0.0254 -0.0501 -0.0140
  140POPC   C1B 2193  11.506   2.329  11.312  0.0945 -0.0852  0.3738
  140POPC   C2B 2194  11.339   2.538  10.956  0.0731 -0.0095  0.1239
  140POPC   C3B 2195  11.153   2.877  10.693 -0.0670 -0.2310 -0.3362
  140POPC   C4B 2196  11.144   3.001  10.331 -0.0488 -0.1736 -0.0723
  141POPC   NC3 2197   4.218   6.230  11.814 -0.1653  0.1560 -0.0536
  141POPC   PO4 2198   3.917   5.942  11.658 -0.1055 -0.1791  0.1364
  141POPC   GL1 2199   3.515   5.778  11.504 -0.3724 -0.2933 -0.0507
  141POPC   GL2 2200   3.430   5.629  11.079  0.0645 -0.1027 -0.2287
  141POPC   C1A 2201   3.126   5.968  11.390  0.0249 -0.0336  0.4779
  141POPC   D2A 2202   2.851   6.094  10.988 -0.0138  0.0698  0.0799
  141POPC   C3A 2203   2.517   6.404  11.005  0.0337  0.1115 -0.3570
  141POPC   C4A 2204   2.058   6.569  10.911 -0.3217 -0.0912 -0.1060
  141POPC   C1B 2205   3.066   5.636  11.044  0.2703  0.2025 -0.1264
  141POPC   C2B 2206   2.698   5.707  11.165 -0.0566  0.1450  0.1121
  141POPC   C3B 2207   2.286   5.466  11.219  0.4117  0.0300  0.2054
  141POPC   C4B 2208   1.910   5.538  11.413  0.0507  0.1877 -0.0175
  142POPC   NC3 2209  12.547   4.114  12.266  0.0002 -0.0443 -0.0447
  142POPC   PO4 2210  12.129   4.255  12.357  0.1553  0.1045 -0.1593
  142POPC   GL1 2211  11.978   4.480  11.958  0.4104  0.0405  0.0524
  142POPC   GL2 2212  12.130   4.822  11.701 -0.1046  0.3589 -0.0542
  142POPC   C1A 2213  11.661   4.518  11.713  0.0880  0.0703  0.0872
  142POPC   D2A 2214  11.388   4.796  11.581  0.1204  0.1203 -0.0405
  142POPC   C3A 2215  11.340   5.232  11.525 -0.0693  0.2729  0.1995
  142POPC   C4A 2216  11.049   5.541  11.422  0.0500 -0.4106  0.0417
  142POPC   C1B 2217  12.258   4.526  11.152  0.0253  0.2293 -0.2288
  142POPC   C2B 2218  12.495   4.431  10.823  0.0987  0.1195 -0.1326
  142POPC   C3B 2219  12.758   4.163  10.501  0.0541  0.3091 -0.3530
  142POPC   C4B 2220  12.892   3.710  10.613  0.0008  0.1385 -0.1076
  143POPC   NC3 2221   4.416   7.925  10.817  0.2948  0.0904 -0.1550
  143POPC   PO4 2222   4.044   7.824  11.065  0.2207  0.0271  0.0324
  143POPC   GL1 2223   3.743   8.028  10.876  0.2480  0.0457  0.3706
  143POPC   GL2 2224   3.851   8.263  10.753 -0.1811 -0.1760 -0.1570
  143POPC   C1A 2225   3.244   8.065  10.605 -0.2201  0.3326  0.6639
  143POPC   D2A 2226   2.823   8.188  10.554  0.0549 -0.1887 -0.0295
  143POPC   C3A 2227   2.835   8.325  10.186 -0.1255 -0.0571  0.2636
  143POPC   C4A 2228   3.067   8.636   9.899  0.4548  0.1055  0.0354
  143POPC   C1B 2229   4.100   8.650  10.876  0.0005 -0.1680  0.0413
  143POPC   C2B 2230   4.040   9.050  10.944 -0.0692 -0.1998  0.0037
  143POPC   C3B 2231   3.796   9.383  10.973  0.0458  0.1574 -0.2117
  143POPC   C4B 2232   3.865   9.866  11.022 -0.0604  0.1827  0.1061
  144POPC   NC3 2233   6.667  10.320  11.896  0.3210  0.1007  0.3012
  144POPC   PO4 2234   7.015  10.212  11.665 -0.1284  0.2163  0.2406
  144POPC   GL1 2235   6.936  10.691  11.403  0.1958 -0.2790  0.1101
  144POPC   GL2 2236   6.600  10.715  11.224  0.0324 -0.1170 -0.2915
  144POPC   C1A 2237   6.776  11.128  11.396  0.1927 -0.2576  0.0255
  144POPC   D2A 2238   6.996  11.517  11.563  0.2549 -0.0632  0.1323
  144POPC   C3A 2239   7.142  11.776  11.236 -0.0273  0.1657 -0.0608
  144POPC   C4A 2240   7.314  11.706  10.844 -0.2670 -0.3131 -0.0538
  144POPC   C1B 2241   6.280  10.919  10.852 -0.1877 -0.0303  0.0018
  144POPC   C2B 2242   5.988  11.152  10.566 -0.1921  0.2051 -0.4271
  144POPC   C3B 2243   6.099  11.489  10.157 -0.1971  0.0342  0.0797
  144POPC   C4B 2244   5.881  11.679   9.810 -0.0478  0.3033  0.0593
  145POPC   NC3 2245  12.723   1.550  12.313 -0.3522 -0.0621  0.1878
  145POPC   PO4 2246  12.343   1.735  12.177 -0.1797 -0.0272  0.0733
  145POPC   GL1 2247  12.158   1.963  11.850 -0.0051 -0.1394  0.2736
  145POPC   GL2 2248  12.060   1.794  11.572  0.0465  0.3525 -0.0947
  145POPC   C1A 2249  11.957   2.223  11.528 -0.1787 -0.1894 -0.1226
  145POPC   D2A 2250  11.983   2.456  11.183 -0.2182 -0.2387  0.0214
  145POPC   C3A 2251  12.006   2.303  10.735 -0.1250  0.0485  0.2203
  145POPC   C4A 2252  12.055   2.555  10.362  0.1217 -0.1694 -0.0660
  145POPC   C1B 2253  12.135   1.942  11.160 -0.2920 -0.3197 -0.0496
  145POPC   C2B 2254  12.346   1.907  10.826 -0.2385  0.1815  0.1055
  145POPC   C3B 2255  12.507   2.043  10.507 -0.0850  0.1253 -0.0977
  145POPC   C4B 2256  12.946   2.183  10.656  0.2604  0.3093 -0.1249
  146POPC   NC3 2257   3.797  12.056  12.525 -0.2283 -0.0175 -0.0948
  146POPC   PO4 2258   3.807  12.161  12.053 -0.2797 -0.0275  0.0579
  146POPC   GL1 2259   4.058  12.030  11.783 -0.2068  0.0824  0.1679
  146POPC   GL2 2260   4.209  11.753  11.778 -0.3077 -0.1636  0.1023
  146POPC   C1A 2261   4.335  12.152  11.415 -0.0988  0.1553  0.2713
  146POPC   D2A 2262   4.253  12.308  10.956 -0.2276  0.0794  0.2841
  146POPC   C3A 2263   4.004  12.219  10.659 -0.2236  0.1919  0.0273
  146POPC   C4A 2264   3.849  11.883  10.470  0.2828 -0.1325 -0.0574
  146POPC   C1B 2265   3.916  11.528  11.491  0.0312 -0.1637 -0.1119
  146POPC   C2B 2266   4.072  11.289  11.126  0.0703 -0.1351 -0.1379
  146POPC   C3B 2267   3.756  11.401  10.744 -0.0747  0.0516 -0.1033
  146POPC   C4B 2268   3.507  11.355  10.453 -0.1404 -0.2231 -0.0759
  147POPC   NC3 2269  10.550   4.839  12.369  0.0503  0.2628  0.2957
  147POPC   PO4 2270  10.346   5.155  12.196  0.1427 -0.1921 -0.0830
  147POPC   GL1 2271  10.626   5.055  11.878  0.4234  0.3006  0.1066
  147POPC   GL2 2272  10.399   5.222  11.680 -0.0651 -0.1991  0.1959
  147POPC   C1A 2273  10.880   4.952  11.531  0.2850  0.1023 -0.0015
  147POPC   D2A 2274  11.080   4.794  11.172 -0.1666  0.1562 -0.0755
  147POPC   C3A 2275  11.016   4.694  10.724  0.3038  0.1262 -0.0247
  147POPC   C4A 2276  11.138   4.488  10.288  0.0088  0.0083 -0.1430
  147POPC   C1B 2277  10.572   5.087  11.163  0.3773  0.0482  0.2345
  147POPC   C2B 2278  10.936   5.197  10.971 -0.0972 -0.3413 -0.1031
  147POPC   C3B 2279  11.156   5.293  10.679 -0.0335 -0.1903 -0.1472
  147POPC   C4B 2280  11.603   5.242  10.533 -0.0946  0.0381  0.1875
  148POPC   NC3 2281   3.900   9.966  12.128 -0.2655  0.3050  0.0021
  148POPC   PO4 2282   3.579   9.877  11.885  0.1851  0.1789 -0.0441
  148POPC   GL1 2283   3.263   9.650  11.626  0.1496  0.2100  0.0298
  148POPC   GL2 2284   3.427   9.709  11.350 -0.2823 -0.3981 -0.1074
  148POPC   C1A 2285   3.107   9.378  11.304 -0.0125  0.0046 -0.0462
  148POPC   D2A 2286   3.196   9.309  10.847 -0.0442 -0.1734 -0.2286
  148POPC   C3A 2287   2.978   9.583  10.507  0.2790 -0.0438 -0.0578
  148POPC   C4A 2288   2.743   9.860  10.451 -0.2074  0.1557 -0.0551
  148POPC   C1B 2289   3.230  10.131  11.139 -0.2364 -0.0923 -0.0476
  148POPC   C2B 2290   3.162  10.553  10.925 -0.1149  0.0962 -0.0637
  148POPC   C3B 2291   2.817  10.859  10.948 -0.0719 -0.0383  0.0787
  148POPC   C4B 2292   2.532  11.050  11.207 -0.2893  0.2891  0.1581
  149POPC   NC3 2293   7.601  12.402  12.084  0.1093  0.2028  0.3871
  149POPC   PO4 2294   7.964  12.782  12.214  0.1344  0.0995 -0.0024
  149POPC   GL1 2295   7.862  12.700  11.774 -0.1385 -0.1797  0.2202
  149POPC   GL2 2296   7.845  13.022  11.564  0.1666 -0.1097 -0.1987
  149POPC   C1A 2297   7.693  12.575  11.341  0.3235 -0.1284  0.0658
  149POPC   D2A 2298   7.371  12.676  11.018  0.2458  0.1790 -0.1921
  149POPC   C3A 2299   7.295  12.763  10.564 -0.1459 -0.0063  0.0189
  149POPC   C4A 2300   7.109  12.483  10.286  0.1904  0.4088 -0.2474
  149POPC   C1B 2301   7.938  12.983  11.140 -0.1522 -0.0959 -0.2586
  149POPC   C2B 2302   8.086  12.625  10.938  0.1449 -0.1272 -0.2385
  149POPC   C3B 2303   8.306  12.313  10.656 -0.2937  0.0096 -0.0852
  149POPC   C4B 2304   8.423  11.887  10.557 -0.3192 -0.3649 -0.0386
  150POPC   NC3 2305   1.998   9.797  12.407 -0.2957 -0.0280  0.3295
  150POPC   PO4 2306   1.731  10.058  12.236 -0.0499  0.2326  0.1348
  150POPC   GL1 2307   1.613  10.057  11.801 -0.0751  0.0050  0.1539
  150POPC   GL2 2308   1.444   9.690  11.857  0.0408  0.2590 -0.1299
  150POPC   C1A 2309   1.820   9.857  11.467 -0.0310 -0.2301 -0.1721
  150POPC   D2A 2310   1.999   9.833  11.014 -0.1949 -0.0931 -0.1298
  150POPC   C3A 2311   1.689   9.733  10.722 -0.1977  0.3711  0.1503
  150POPC   C4A 2312   1.896   9.584  10.296 -0.2110  0.1452 -0.1873
  150POPC   C1B 2313   1.192   9.636  11.414 -0.0100 -0.1341  0.1251
  150POPC   C2B 2314   0.857   9.372  11.316 -0.0937 -0.0686 -0.1984
  150POPC   C3B 2315   0.481   9.273  11.092  0.0718  0.0786  0.1251
  150POPC   C4B 2316   0.366   9.319  10.674  0.0640  0.2023  0.0844
  151POPC   NC3 2317  11.277   3.198  12.673  0.2691 -0.0507  0.0036
  151POPC   PO4 2318  11.544   3.501  12.489  0.0150  0.3173  0.5280
  151POPC   GL1 2319  11.696   3.279  12.122 -0.3074  0.2171  0.2094
  151POPC   GL2 2320  11.459   3.251  11.852 -0.1374 -0.2416  0.0500
  151POPC   C1A 2321  11.783   2.829  11.960  0.0693  0.1643  0.1101
  151POPC   D2A 2322  11.698   2.769  11.573 -0.0558 -0.3084  0.1655
  151POPC   C3A 2323  11.927   3.036  11.319  0.2047 -0.2396  0.1331
  151POPC   C4A 2324  11.896   3.199  10.944  0.0737  0.2324  0.0144
  151POPC   C1B 2325  11.537   3.387  11.384 -0.3968  0.1546  0.3126
  151POPC   C2B 2326  11.439   3.391  10.934  0.0259 -0.2656  0.0303
  151POPC   C3B 2327  11.512   3.316  10.524  0.0189  0.1527 -0.0152
  151POPC   C4B 2328  11.949   3.458  10.310 -0.3951  0.1838  0.2473
  152POPC   NC3 2329   1.328   3.725  12.707 -0.2290 -0.4699  0.1400
  152POPC   PO4 2330   1.746   3.605  12.544  0.0242 -0.0549  0.1354
  152POPC   GL1 2331   1.772   3.835  12.172 -0.1865  0.0900 -0.1873
  152POPC   GL2 2332   2.123   3.812  11.989  0.2221  0.1818 -0.1024
  152POPC   C1A 2333   1.622   4.083  11.828 -0.0258 -0.1681 -0.1864
  152POPC   D2A 2334   1.681   4.340  11.535  0.2797  0.0268 -0.0651
  152POPC   C3A 2335   1.687   4.178  11.083 -0.2174 -0.2995 -0.3009
  152POPC   C4A 2336   1.503   3.801  10.877 -0.1723  0.1704 -0.0004
  152POPC   C1B 2337   2.220   3.467  11.822 -0.1196 -0.1073  0.1263
  152POPC   C2B 2338   2.261   3.300  11.453 -0.2535 -0.1794  0.3392
  152POPC   C3B 2339   2.158   3.286  11.098  0.0704 -0.0546 -0.1528
  152POPC   C4B 2340   1.807   3.417  10.901  0.4407 -0.3155  0.0833
  153POPC   NC3 2341   9.636   3.223  13.116  0.2150  0.0650 -0.1187
  153POPC   PO4 2342   9.932   3.289  12.749 -0.0411 -0.0212 -0.0703
  153POPC   GL1 2343   9.958   3.515  12.375 -0.1812 -0.3252 -0.2514
  153POPC   GL2 2344   9.681   3.614  12.255  0.5358  0.1789  0.0675
  153POPC   C1A 2345  10.107   3.857  12.060  0.0158  0.0782 -0.0162
  153POPC   D2A 2346  10.409   4.016  11.804  0.1552  0.1560  0.0593
  153POPC   C3A 2347  10.754   4.367  11.850  0.1800 -0.1419 -0.1200
  153POPC   C4A 2348  11.050   4.711  11.914  0.1237  0.1086  0.1149
  153POPC   C1B 2349   9.667   3.472  11.787 -0.0027 -0.4281 -0.2306
  153POPC   C2B 2350   9.496   3.102  11.631 -0.0846 -0.1379 -0.0639
  153POPC   C3B 2351   9.632   2.752  11.442 -0.1091 -0.0121 -0.0594
  153POPC   C4B 2352   9.900   2.400  11.123  0.1818 -0.1138  0.1034
  154POPC   NC3 2353   2.203   4.388   8.317 -0.2972 -0.2398 -0.2042
  154POPC   PO4 2354   2.055   4.029   8.291  0.3029 -0.0516 -0.2925
  154POPC   GL1 2355   2.024   3.970   8.804 -0.0974  0.1202  0.1245
  154POPC   GL2 2356   2.119   3.600   8.892 -0.2306 -0.0581 -0.2827
  154POPC   C1A 2357   1.689   3.947   8.975  0.1324  0.2758  0.0660
  154POPC   D2A 2358   1.489   3.490   9.020  0.0815  0.0964  0.0429
  154POPC   C3A 2359   1.250   3.006   9.205  0.1438  0.0144 -0.1538
  154POPC   C4A 2360   1.107   3.010   9.619  0.2793 -0.1447 -0.0863
  154POPC   C1B 2361   1.941   3.396   9.210  0.0462  0.4449 -0.1263
  154POPC   C2B 2362   1.564   3.254   9.520 -0.1254  0.0909 -0.2562
  154POPC   C3B 2363   1.273   3.347   9.961  0.0312 -0.0719  0.1155
  154POPC   C4B 2364   0.919   3.144  10.141  0.2615  0.1023  0.1581
  155POPC   NC3 2365   0.365   2.116  12.171  0.3621  0.1369 -0.0169
  155POPC   PO4 2366   0.003   1.815  12.171  0.0263 -0.1735 -0.3587
  155POPC   GL1 2367  -0.036   2.065  11.876 -0.0199  0.1465  0.2268
  155POPC   GL2 2368   0.282   2.114  11.673 -0.2903  0.1765  0.2561
  155POPC   C1A 2369  -0.101   2.330  11.528 -0.1455 -0.1068  0.1705
  155POPC   D2A 2370  -0.397   2.485  11.369 -0.2911 -0.2423  0.1967
  155POPC   C3A 2371  -0.533   2.369  10.940  0.1023 -0.1613  0.1660
  155POPC   C4A 2372  -0.482   2.555  10.594 -0.0447 -0.1774 -0.0273
  155POPC   C1B 2373   0.084   1.694  11.575  0.4565  0.1738 -0.0855
  155POPC   C2B 2374   0.078   1.493  11.223  0.0957  0.1264  0.0033
  155POPC   C3B 2375   0.171   1.205  10.953 -0.0397 -0.0966 -0.4011
  155POPC   C4B 2376   0.073   1.184  10.523 -0.0197 -0.1179 -0.2842
  156POPC   NC3 2377   7.421   1.365  12.296 -0.2369 -0.1649 -0.2166
  156POPC   PO4 2378   7.108   1.214  12.035  0.0033  0.2036 -0.0983
  156POPC   GL1 2379   6.992   1.471  11.659 -0.0459  0.3223 -0.1547
  156POPC   GL2 2380   6.807   1.798  11.486  0.0966 -0.0586 -0.0113
  156POPC   C1A 2381   7.392   1.493  11.320  0.0105  0.3465 -0.1140
  156POPC   D2A 2382   7.878   1.440  11.296 -0.0134  0.0472  0.2800
  156POPC   C3A 2383   7.913   1.461  10.972  0.0300 -0.0526  0.1657
  156POPC   C4A 2384   8.157   1.423  10.650 -0.3833  0.0553 -0.0296
  156POPC   C1B 2385   6.918   1.598  11.091  0.2370  0.3271  0.0287
  156POPC   C2B 2386   6.721   1.637  10.711  0.1439  0.0986  0.1941
  156POPC   C3B 2387   6.558   1.554  10.276  0.0380 -0.1314 -0.1127
  156POPC   C4B 2388   6.424   1.451   9.910 -0.0485  0.0181 -0.0656
  157POPC   NC3 2389  10.385   6.062  12.477 -0.0152 -0.0742 -0.0725
  157POPC   PO4 2390  10.337   6.386  12.241 -0.0286 -0.2171  0.0936
  157POPC   GL1 2391  10.382   6.337  11.746 -0.0415 -0.3613  0.1752
  157POPC   GL2 2392  10.311   6.146  11.594 -0.1638 -0.0685  0.0553
  157POPC   C1A 2393  10.666   6.538  11.384 -0.1960  0.4439 -0.4066
  157POPC   D2A 2394  10.962   6.750  11.266  0.0327 -0.1568  0.0291
  157POPC   C3A 2395  11.411   6.606  11.291 -0.0335 -0.0020  0.0394
  157POPC   C4A 2396  11.795   6.478  11.387  0.2059  0.2248 -0.0756
  157POPC   C1B 2397  10.512   6.069  11.203  0.2109  0.0036  0.1172
  157POPC   C2B 2398  10.346   5.884  10.828  0.1849 -0.1606  0.0411
  157POPC   C3B 2399  10.043   5.628  10.566  0.1891 -0.1113 -0.0766
  157POPC   C4B 2400   9.985   5.681  10.141 -0.0939 -0.1410  0.2230
  158POPC   NC3 2401   7.559  12.064  12.654 -0.3720  0.2494  0.2285
  158POPC   PO4 2402   7.590  11.910  12.159  0.1380 -0.2769 -0.0219
  158POPC   GL1 2403   7.619  11.857  11.684  0.3407  0.0170 -0.2917
  158POPC   GL2 2404   7.396  12.105  11.612 -0.2223 -0.1090 -0.1447
  158POPC   C1A 2405   7.667  11.850  11.178 -0.1482  0.0149  0.0206
  158POPC   D2A 2406   7.807  12.224  10.978  0.1352 -0.2774  0.1990
  158POPC   C3A 2407   7.810  12.345  10.551  0.0116 -0.0921 -0.1276
  158POPC   C4A 2408   8.094  12.103  10.268  0.1933  0.1194 -0.1655
  158POPC   C1B 2409   7.349  12.230  11.257 -0.2811  0.0070  0.1592
  158POPC   C2B 2410   7.302  12.221  10.790 -0.1287 -0.1257  0.0318
  158POPC   C3B 2411   7.316  12.050  10.425 -0.0806  0.0041  0.4834
  158POPC   C4B 2412   7.248  11.666  10.238 -0.1197  0.1336 -0.1307
  159POPC   NC3 2413  11.105  12.816  11.909 -0.1450  0.1048  0.0470
  159POPC   PO4 2414  10.640  12.638  12.053 -0.0514 -0.2115  0.1046
  159POPC   GL1 2415  10.495  12.451  11.825  0.2884  0.0366 -0.1372
  159POPC   GL2 2416  10.739  12.188  11.715  0.2149 -0.1570 -0.1073
  159POPC   C1A 2417  10.356  12.514  11.449  0.0305 -0.0318  0.2405
  159POPC   D2A 2418  10.369  12.433  10.980 -0.2561  0.2328 -0.1528
  159POPC   C3A 2419  10.522  12.556  10.592  0.1604 -0.1139  0.1942
  159POPC   C4A 2420  10.435  12.556  10.254 -0.1569 -0.2166  0.4067
  159POPC   C1B 2421  10.666  12.018  11.300  0.1614  0.0791 -0.2384
  159POPC   C2B 2422  10.708  12.069  10.873 -0.0539  0.1122 -0.1545
  159POPC   C3B 2423  10.533  12.032  10.478 -0.0459 -0.1157  0.2034
  159POPC   C4B 2424  10.195  11.723  10.539 -0.1084 -0.1833 -0.4496
  160POPC   NC3 2425   7.603   0.166  11.932 -0.1563  0.0941 -0.1071
  160POPC   PO4 2426   8.053   0.236  12.070 -0.0125  0.1626 -0.3388
  160POPC   GL1 2427   8.164   0.302  11.553  0.1949 -0.2778 -0.1270
  160POPC   GL2 2428   8.388   0.155  11.369 -0.1308  0.1616  0.0431
  160POPC   C1A 2429   8.005   0.466  11.163 -0.1837  0.1403 -0.0156
  160POPC   D2A 2430   7.668   0.601  10.989 -0.4107 -0.1089 -0.0646
  160POPC   C3A 2431   7.545   0.498  10.560  0.1884  0.0839 -0.0350
  160POPC   C4A 2432   7.410   0.232  10.367  0.1807  0.2697 -0.0506
  160POPC   C1B 2433   8.371   0.011  10.982 -0.5214 -0.2152 -0.2876
  160POPC   C2B 2434   8.393  -0.044  10.569 -0.2354  0.2417 -0.1292
  160POPC   C3B 2435   8.141  -0.330  10.428 -0.0857 -0.3598 -0.2587
  160POPC   C4B 2436   7.748  -0.320  10.171 -0.0389 -0.0415 -0.2099
  161POPC   NC3 2437  10.477   6.817  11.996 -0.0316  0.1393 -0.0658
  161POPC   PO4 2438  10.269   7.251  11.802 -0.1672  0.2977 -0.0719
  161POPC   GL1 2439  10.283   6.981  11.507  0.2129 -0.2997 -0.3888
  161POPC   GL2 2440  10.606   6.957  11.575  0.2134 -0.0528 -0.1132
  161POPC   C1A 2441  10.086   6.704  11.263 -0.1287  0.0617  0.0509
  161POPC   D2A 2442  10.226   6.404  10.907 -0.0018  0.1170  0.0700
  161POPC   C3A 2443  10.607   6.295  10.800  0.1504  0.0328  0.3019
  161POPC   C4A 2444  11.001   6.308  10.660  0.1889  0.1060  0.1784
  161POPC   C1B 2445  10.708   7.244  11.247  0.6597  0.0014 -0.2226
  161POPC   C2B 2446  10.905   7.456  11.036  0.0199 -0.1265 -0.1316
  161POPC   C3B 2447  11.092   7.660  10.661 -0.1747  0.0510  0.0148
  161POPC   C4B 2448  11.039   8.110  10.525  0.0993  0.3662 -0.0274
  162POPC   NC3 2449   0.888   4.705  12.639  0.0656  0.0529  0.1550
  162POPC   PO4 2450   1.337   4.656  12.525 -0.3424  0.3093 -0.1053
  162POPC   GL1 2451   1.358   4.528  12.111  0.2652 -0.0201 -0.1545
  162POPC   GL2 2452   1.687   4.611  11.968  0.2478 -0.3447  0.1875
  162POPC   C1A 2453   1.201   4.419  11.774  0.1377  0.0323  0.0616
  162POPC   D2A 2454   1.224   4.407  11.293  0.1225  0.2456  0.2398
  162POPC   C3A 2455   0.895   4.667  11.130  0.3063  0.1796 -0.0398
  162POPC   C4A 2456   0.866   4.928  10.737 -0.2988 -0.0721 -0.1923
  162POPC   C1B 2457   1.455   4.814  11.634 -0.2195  0.1948  0.3626
  162POPC   C2B 2458   1.388   4.964  11.199  0.4281 -0.1808  0.3624
  162POPC   C3B 2459   1.287   4.650  10.860 -0.1773  0.0629  0.0569
  162POPC   C4B 2460   1.288   4.257  10.725  0.0508  0.3072 -0.0066
  163POPC   NC3 2461   6.625   1.486  12.009 -0.2497 -0.1426 -0.1600
  163POPC   PO4 2462   6.152   1.614  12.108  0.0657  0.2274  0.0328
  163POPC   GL1 2463   6.248   1.476  11.665 -0.0771 -0.3544 -0.1240
  163POPC   GL2 2464   6.437   1.397  11.442 -0.0410  0.0584 -0.0119
  163POPC   C1A 2465   5.944   1.238  11.523  0.2332 -0.1178 -0.0143
  163POPC   D2A 2466   5.910   0.868  11.278 -0.0056 -0.0871 -0.4415
  163POPC   C3A 2467   6.061   0.730  10.959  0.1198  0.0175  0.0156
  163POPC   C4A 2468   6.132   0.669  10.448 -0.1671  0.0366  0.0242
  163POPC   C1B 2469   6.431   1.226  11.060 -0.1583 -0.2300  0.1618
  163POPC   C2B 2470   6.356   1.200  10.612  0.1577  0.1021  0.0185
  163POPC   C3B 2471   6.639   1.078  10.239  0.3676  0.3149 -0.1578
  163POPC   C4B 2472   6.927   0.920   9.909 -0.1395  0.0947 -0.1749
  164POPC   NC3 2473  12.433   2.898  12.627  0.1328 -0.4896 -0.0162
  164POPC   PO4 2474  12.489   2.564  12.513 -0.2908 -0.0584 -0.1249
  164POPC   GL1 2475  12.319   2.645  12.101 -0.2704 -0.0257 -0.1477
  164POPC   GL2 2476  12.460   2.379  11.910 -0.3046  0.2942  0.1605
  164POPC   C1A 2477  12.359   3.063  11.906  0.0062  0.1481  0.1153
  164POPC   D2A 2478  12.064   3.288  11.816  0.0334 -0.1271 -0.0190
  164POPC   C3A 2479  12.163   3.568  11.478 -0.2642 -0.1903  0.1996
  164POPC   C4A 2480  11.987   3.631  11.097 -0.2352  0.0831 -0.1154
  164POPC   C1B 2481  12.186   2.651  11.609  0.1267  0.1454 -0.0814
  164POPC   C2B 2482  12.345   2.871  11.317 -0.2836  0.1148  0.4805
  164POPC   C3B 2483  12.324   2.930  10.839  0.0829 -0.6359 -0.1214
  164POPC   C4B 2484  12.317   3.393  10.611  0.1642 -0.0623  0.0587
  165POPC   NC3 2485   9.875   0.121  12.521 -0.2866  0.1460 -0.1148
  165POPC   PO4 2486  10.264   0.260  12.301 -0.0949 -0.2375 -0.0305
  165POPC   GL1 2487  10.499   0.378  11.898  0.0251 -0.1998  0.1131
  165POPC   GL2 2488  10.457   0.607  11.621  0.2781 -0.1084 -0.1257
  165POPC   C1A 2489  10.882   0.314  11.546  0.0880 -0.1483  0.0050
  165POPC   D2A 2490  11.159   0.210  11.128  0.2397 -0.0459 -0.2671
  165POPC   C3A 2491  11.068   0.388  10.776 -0.1985  0.0269  0.0724
  165POPC   C4A 2492  11.083   0.350  10.341 -0.1853  0.2035  0.2586
  165POPC   C1B 2493  10.576   0.513  11.099  0.2869 -0.2662  0.1092
  165POPC   C2B 2494  10.699   0.647  10.610  0.0097 -0.3211 -0.3412
  165POPC   C3B 2495  10.388   0.882  10.357 -0.1288  0.0665 -0.1790
  165POPC   C4B 2496  10.122   1.239  10.410 -0.0546 -0.0600 -0.0823
  166POPC   NC3 2497   8.386  10.096  12.376  0.0394 -0.1170  0.1749
  166POPC   PO4 2498   8.871  10.210  12.345  0.0454  0.0299  0.2901
  166POPC   GL1 2499   8.935  10.422  12.043 -0.1268  0.2438 -0.2517
  166POPC   GL2 2500   8.675  10.601  11.905 -0.0755 -0.3510 -0.2974
  166POPC   C1A 2501   9.339  10.507  11.911  0.3534  0.2529  0.1671
  166POPC   D2A 2502   9.660  10.318  11.698  0.2357  0.2088  0.4602
  166POPC   C3A 2503   9.998  10.463  11.683 -0.0459 -0.0165  0.0560
  166POPC   C4A 2504  10.217  10.736  11.381  0.1663 -0.1390  0.1050
  166POPC   C1B 2505   8.483  10.862  11.659  0.1293 -0.1573 -0.0132
  166POPC   C2B 2506   8.742  11.050  11.309 -0.0122  0.0945  0.0005
  166POPC   C3B 2507   8.650  10.892  10.897  0.0585  0.0870 -0.0018
  166POPC   C4B 2508   8.432  10.486  10.650 -0.0376  0.0649 -0.0683
  167POPC   NC3 2509   4.411   0.755  12.406 -0.0261 -0.2560 -0.2832
  167POPC   PO4 2510   4.607   0.730  12.089  0.0782  0.0418 -0.2469
  167POPC   GL1 2511   4.912   0.974  11.813  0.0999  0.0692 -0.3148
  167POPC   GL2 2512   4.875   1.324  11.782 -0.2198 -0.0290  0.0803
  167POPC   C1A 2513   5.257   0.918  11.447 -0.1486  0.2504  0.2803
  167POPC   D2A 2514   5.411   0.766  11.179  0.1555  0.0657 -0.0141
  167POPC   C3A 2515   5.626   1.177  11.053  0.1411  0.0613  0.1346
  167POPC   C4A 2516   5.909   1.174  10.812 -0.1244 -0.2458  0.2230
  167POPC   C1B 2517   4.790   1.209  11.416 -0.3577 -0.3907 -0.1243
  167POPC   C2B 2518   4.994   1.093  11.016  0.0758  0.0504  0.0514
  167POPC   C3B 2519   5.315   0.984  10.753 -0.4446 -0.3537 -0.0018
  167POPC   C4B 2520   5.624   0.667  10.744 -0.4038 -0.1665  0.0605
  168POPC   NC3 2521   1.644   5.018  12.304  0.1536 -0.0985 -0.1147
  168POPC   PO4 2522   1.186   5.142  12.410 -0.0975 -0.1614 -0.3192
  168POPC   GL1 2523   1.056   5.050  11.953  0.0748  0.2165  0.0950
  168POPC   GL2 2524   0.889   4.710  11.962  0.3210  0.2590  0.0852
  168POPC   C1A 2525   0.951   5.018  11.475 -0.1831 -0.1423  0.0121
  168POPC   D2A 2526   0.578   5.041  11.231 -0.1733 -0.1170 -0.0369
  168POPC   C3A 2527   0.255   5.343  10.967 -0.0250 -0.1155 -0.2807
  168POPC   C4A 2528   0.007   5.172  10.703  0.0804 -0.0509  0.0386
  168POPC   C1B 2529   0.545   4.767  11.702 -0.1079 -0.0173 -0.0063
  168POPC   C2B 2530   0.200   4.786  11.590  0.1431 -0.1214 -0.1935
  168POPC   C3B 2531  -0.202   4.870  11.598 -0.0698  0.1400  0.0031
  168POPC   C4B 2532  -0.522   4.797  11.474  0.0033  0.1592 -0.0209
  169POPC   NC3 2533   6.813   3.245  12.150 -0.1154 -0.0102  0.2136
  169POPC   PO4 2534   6.970   3.231  11.688  0.2602 -0.0615 -0.0376
  169POPC   GL1 2535   6.800   2.769  11.584 -0.1171 -0.0331 -0.1528
  169POPC   GL2 2536   6.456   2.582  11.665  0.1610 -0.0385  0.1269
  169POPC   C1A 2537   6.478   2.692  11.216 -0.1935 -0.0219 -0.2158
  169POPC   D2A 2538   6.610   2.969  10.810  0.0737 -0.4281  0.3316
  169POPC   C3A 2539   6.927   2.892  10.382  0.0259 -0.0614 -0.3314
  169POPC   C4A 2540   6.983   2.455  10.226 -0.1069 -0.1191  0.2468
  169POPC   C1B 2541   6.566   2.284  11.501  0.0506 -0.1968 -0.0529
  169POPC   C2B 2542   6.560   2.240  11.068  0.4196  0.2067  0.2094
  169POPC   C3B 2543   6.122   2.476  10.897 -0.1652  0.2312  0.1226
  169POPC   C4B 2544   5.733   2.629  10.802  0.0287 -0.3960  0.2529
  170POPC   NC3 2545   1.793   1.878  12.175  0.1369 -0.0578 -0.1763
  170POPC   PO4 2546   1.935   1.504  12.434 -0.3073 -0.0899  0.3063
  170POPC   GL1 2547   2.019   1.428  12.013 -0.0170 -0.2518 -0.1575
  170POPC   GL2 2548   1.936   1.616  11.802 -0.3807 -0.0661 -0.4510
  170POPC   C1A 2549   2.275   1.133  11.665 -0.0417  0.2294 -0.2629
  170POPC   D2A 2550   2.130   0.880  11.274 -0.0196 -0.0598  0.2372
  170POPC   C3A 2551   2.361   0.926  10.945 -0.0569 -0.1425  0.3525
  170POPC   C4A 2552   2.546   0.550  10.694  0.2178  0.0669 -0.0379
  170POPC   C1B 2553   1.614   1.743  11.449 -0.2117  0.0727  0.1631
  170POPC   C2B 2554   1.421   1.811  10.986 -0.0471 -0.0913  0.1308
  170POPC   C3B 2555   1.404   2.108  10.685 -0.1680  0.2950  0.1686
  170POPC   C4B 2556   1.433   2.537  10.615  0.0143  0.1577 -0.3074
  171POPC   NC3 2557   4.976   0.120  12.803 -0.0163 -0.4388  0.1243
  171POPC   PO4 2558   5.249   0.156  12.479 -0.0376  0.2461 -0.1410
  171POPC   GL1 2559   5.059   0.108  12.073  0.3589  0.3487 -0.1626
  171POPC   GL2 2560   5.247   0.038  11.833 -0.4644  0.0894  0.0867
  171POPC   C1A 2561   4.838   0.143  11.583 -0.2151 -0.2236 -0.0107
  171POPC   D2A 2562   4.529   0.116  11.151 -0.1852  0.0781  0.1090
  171POPC   C3A 2563   4.833   0.184  10.880 -0.1649 -0.0730  0.4289
  171POPC   C4A 2564   4.946  -0.026  10.607 -0.0335  0.0719 -0.0688
  171POPC   C1B 2565   5.157  -0.224  11.508  0.0183  0.3802  0.0827
  171POPC   C2B 2566   4.900  -0.304  11.197  0.0101  0.0815 -0.1954
  171POPC   C3B 2567   4.587  -0.302  10.855 -0.4033  0.1073  0.1263
  171POPC   C4B 2568   4.096  -0.275  10.688 -0.2099 -0.1450 -0.1677
  172POPC   NC3 2569   4.001  12.999  12.140 -0.2349 -0.0462 -0.0761
  172POPC   PO4 2570   4.330  12.820  12.025  0.1358 -0.0790 -0.1775
  172POPC   GL1 2571   4.167  12.971  11.640  0.2268 -0.2126 -0.2250
  172POPC   GL2 2572   4.262  12.717  11.360  0.4045  0.1536  0.2193
  172POPC   C1A 2573   4.044  13.165  11.153 -0.0298 -0.4297  0.3422
  172POPC   D2A 2574   3.937  13.385  10.753 -0.2580 -0.0704  0.0166
  172POPC   C3A 2575   4.063  13.752  10.570  0.0799 -0.1681 -0.1253
  172POPC   C4A 2576   4.211  14.110  10.293  0.2111 -0.0592  0.3850
  172POPC   C1B 2577   3.865  12.556  11.181  0.2047 -0.2232  0.2665
  172POPC   C2B 2578   3.377  12.690  11.106  0.1598 -0.2336  0.0977
  172POPC   C3B 2579   2.965  12.682  11.035  0.1439  0.1490 -0.0878
  172POPC   C4B 2580   2.546  12.725  11.081  0.0193  0.0476  0.0225
  173POPC   NC3 2581   2.074  11.895   7.837  0.0849 -0.0854  0.2081
  173POPC   PO4 2582   2.072  11.720   8.318 -0.1587 -0.0646 -0.0613
  173POPC   GL1 2583   2.342  11.506   8.584 -0.2239  0.1743 -0.1344
  173POPC   GL2 2584   2.305  11.225   8.696  0.0991  0.2347 -0.2653
  173POPC   C1A 2585   2.464  11.588   8.995 -0.2703 -0.0733 -0.2021
  173POPC   D2A 2586   2.529  11.650   9.517 -0.3921  0.0514  0.0940
  173POPC   C3A 2587   2.425  11.413   9.889  0.0462 -0.2610  0.0053
  173POPC   C4A 2588   2.571  11.304  10.237 -0.0030 -0.0981  0.1534
  173POPC   C1B 2589   2.291  11.049   9.155  0.2259 -0.2108  0.0974
  173POPC   C2B 2590   2.144  11.158   9.480 -0.0076  0.2255 -0.1732
  173POPC   C3B 2591   1.792  11.275   9.800  0.0300 -0.0652  0.1286
  173POPC   C4B 2592   1.551  11.175  10.155  0.3859 -0.0918  0.0786
  174POPC   NC3 2593  12.478   9.313  12.543  0.0908  0.2669 -0.1135
  174POPC   PO4 2594  12.565   9.150  12.148  0.4792  0.0937 -0.2322
  174POPC   GL1 2595  12.312   9.024  11.790 -0.1976 -0.0619  0.1899
  174POPC   GL2 2596  12.288   8.854  11.713  0.4054  0.2008 -0.0240
  174POPC   C1A 2597  12.426   9.229  11.333  0.1823 -0.2296  0.1313
  174POPC   D2A 2598  12.280   9.440  11.080  0.0580  0.0668  0.0663
  174POPC   C3A 2599  11.938   9.356  10.721  0.2391  0.0284  0.0778
  174POPC   C4A 2600  11.956   9.180  10.238 -0.0158  0.5288 -0.1141
  174POPC   C1B 2601  12.179   8.637  11.309 -0.3554  0.0649  0.1213
  174POPC   C2B 2602  12.393   8.416  11.095 -0.0244 -0.0175  0.2241
  174POPC   C3B 2603  12.384   8.036  10.875  0.0349  0.0523  0.0265
  174POPC   C4B 2604  12.205   7.665  10.954 -0.2010  0.0476 -0.0475
  175POPC   NC3 2605   5.019   3.778  11.198  0.2949 -0.1288 -0.0558
  175POPC   PO4 2606   5.024   3.292  11.389 -0.0077 -0.4840 -0.2192
  175POPC   GL1 2607   5.359   3.112  11.286  0.3414  0.0766 -0.1877
  175POPC   GL2 2608   5.388   3.002  11.043  0.0412  0.2526  0.4764
  175POPC   C1A 2609   5.572   2.671  11.386  0.3039 -0.1733  0.5449
  175POPC   D2A 2610   5.642   2.196  11.556 -0.1198  0.2442 -0.0348
  175POPC   C3A 2611   5.656   1.804  11.425  0.1429  0.1562  0.0184
  175POPC   C4A 2612   5.869   1.581  11.163 -0.0032  0.1248  0.2377
  175POPC   C1B 2613   5.266   2.612  10.979  0.1439 -0.2850 -0.0149
  175POPC   C2B 2614   5.432   2.282  10.602  0.0806  0.2410 -0.1199
  175POPC   C3B 2615   5.229   1.895  10.380 -0.1384 -0.1060  0.3758
  175POPC   C4B 2616   4.910   1.860  10.081  0.0515  0.0240 -0.3430
  176POPC   NC3 2617   4.059   7.730   9.322  0.1014  0.0377  0.0543
  176POPC   PO4 2618   3.937   8.064   9.045 -0.0524  0.1563  0.1149
  176POPC   GL1 2619   3.906   8.134   9.555 -0.1537 -0.0288  0.3180
  176POPC   GL2 2620   4.067   8.295   9.606 -0.1266  0.0081 -0.0602
  176POPC   C1A 2621   3.612   8.061   9.903 -0.1084 -0.1728 -0.2773
  176POPC   D2A 2622   3.287   8.179  10.090 -0.0359 -0.1688  0.0410
  176POPC   C3A 2623   2.951   7.830  10.202 -0.2174  0.2704 -0.0636
  176POPC   C4A 2624   2.704   7.546  10.263  0.0312  0.4257  0.3073
  176POPC   C1B 2625   4.174   8.786   9.803  0.0941 -0.2990  0.1085
  176POPC   C2B 2626   4.033   9.248  10.032 -0.2206  0.2322 -0.0320
  176POPC   C3B 2627   3.965   9.692  10.086  0.1875 -0.0338  0.1567
  176POPC   C4B 2628   4.014  10.123  10.327  0.3145  0.0318 -0.1029
  177POPC   NC3 2629  10.181  12.801  12.104  0.0795 -0.4720  0.1391
  177POPC   PO4 2630   9.758  12.925  12.023  0.1296 -0.0722 -0.4337
  177POPC   GL1 2631   9.611  12.473  11.802  0.2299  0.1152 -0.1169
  177POPC   GL2 2632   9.881  12.272  11.703  0.0005  0.0743  0.2008
  177POPC   C1A 2633   9.405  12.180  11.508  0.2122  0.0254  0.0188
  177POPC   D2A 2634   9.212  11.691  11.483 -0.1373  0.1503  0.0010
  177POPC   C3A 2635   8.872  11.547  11.723 -0.0895  0.0444  0.1238
  177POPC   C4A 2636   8.497  11.482  11.906 -0.0264  0.1561 -0.2366
  177POPC   C1B 2637   9.824  12.446  11.237 -0.1654 -0.0217 -0.2047
  177POPC   C2B 2638   9.782  12.515  10.833 -0.0541  0.1440 -0.0241
  177POPC   C3B 2639   9.655  12.881  10.666 -0.0977  0.0887  0.0320
  177POPC   C4B 2640   9.474  13.374  10.675 -0.2043  0.4282 -0.4983
  178POPC   NC3 2641   4.176   6.138   9.332 -0.0152  0.0046  0.0248
  178POPC   PO4 2642   3.770   6.354   9.604 -0.0305 -0.0863 -0.0575
  178POPC   GL1 2643   3.463   6.065   9.563  0.2789  0.1890  0.1352
  178POPC   GL2 2644   3.335   6.015   9.846 -0.2034 -0.3979 -0.1107
  178POPC   C1A 2645   3.161   5.780   9.351  0.1891  0.0441  0.1386
  178POPC   D2A 2646   2.798   5.588   9.140 -0.0935  0.0172  0.1279
  178POPC   C3A 2647   2.409   5.512   9.409 -0.0148  0.1021 -0.0239
  178POPC   C4A 2648   2.023   5.197   9.448 -0.2199 -0.1240  0.1817
  178POPC   C1B 2649   2.956   5.970  10.015 -0.0736 -0.2891 -0.2516
  178POPC   C2B 2650   2.600   5.956  10.145 -0.1648 -0.0219 -0.0581
  178POPC   C3B 2651   2.193   5.927  10.311 -0.1814  0.1375 -0.0242
  178POPC   C4B 2652   2.011   6.075  10.690  0.0977 -0.0492 -0.2285
  179POPC   NC3 2653   9.809  11.990   8.470 -0.0352  0.2056  0.0621
  179POPC   PO4 2654  10.254  12.098   8.384  0.0284  0.1376 -0.1485
  179POPC   GL1 2655  10.067  11.846   8.811  0.0930  0.0078 -0.0774
  179POPC   GL2 2656   9.990  12.117   8.893  0.2728 -0.2268  0.3526
  179POPC   C1A 2657  10.153  11.719   9.205 -0.0623  0.0763 -0.1359
  179POPC   D2A 2658  10.516  11.565   9.449  0.2086  0.2018 -0.1695
  179POPC   C3A 2659  10.450  11.355   9.802 -0.0742  0.3091  0.1632
  179POPC   C4A 2660  10.268  11.448  10.148 -0.1729 -0.1267  0.0748
  179POPC   C1B 2661  10.228  12.376   9.022 -0.0155  0.3208 -0.2260
  179POPC   C2B 2662  10.029  12.612   9.500  0.0718 -0.1578 -0.1767
  179POPC   C3B 2663   9.902  12.762   9.887  0.1068  0.1456 -0.0608
  179POPC   C4B 2664   9.850  12.682  10.282 -0.0499 -0.0149 -0.0467
  180POPC   NC3 2665   0.741  10.676  12.520  0.0670  0.1169  0.0900
  180POPC   PO4 2666   0.819  10.336  12.219 -0.2908 -0.4863  0.0924
  180POPC   GL1 2667   0.863  10.179  11.788  0.0360 -0.1158  0.1372
  180POPC   GL2 2668   0.829   9.891  11.644 -0.0262 -0.1000 -0.0497
  180POPC   C1A 2669   0.704  10.343  11.475  0.1900  0.0702  0.0654
  180POPC   D2A 2670   0.728  10.372  11.046  0.2197 -0.1037 -0.2720
  180POPC   C3A 2671   0.984  10.646  10.769 -0.1169 -0.0479 -0.1387
  180POPC   C4A 2672   0.998  10.510  10.358  0.0608 -0.0693  0.0766
  180POPC   C1B 2673   0.646   9.859  11.231 -0.1420  0.3884  0.0050
  180POPC   C2B 2674   0.746   9.695  10.788 -0.1180 -0.1129  0.0163
  180POPC   C3B 2675   0.793   9.670  10.280 -0.2346  0.0855  0.2502
  180POPC   C4B 2676   0.944   9.981  10.067  0.0313 -0.1383 -0.2760
  181POPC   NC3 2677   1.320   6.966  12.665 -0.1101 -0.0163  0.1047
  181POPC   PO4 2678   1.217   7.241  12.308  0.0258  0.2246 -0.0910
  181POPC   GL1 2679   1.212   6.991  11.990 -0.0277 -0.1176  0.1942
  181POPC   GL2 2680   1.461   6.806  11.850 -0.2133  0.1632  0.0702
  181POPC   C1A 2681   0.942   6.869  11.661 -0.2949  0.1493 -0.1495
  181POPC   D2A 2682   0.931   6.949  11.212 -0.1214 -0.1972 -0.3812
  181POPC   C3A 2683   0.911   6.671  10.778 -0.2119  0.4348 -0.0067
  181POPC   C4A 2684   0.988   6.465  10.441 -0.3794  0.1515  0.4056
  181POPC   C1B 2685   1.367   7.064  11.471  0.0283 -0.2474  0.4628
  181POPC   C2B 2686   1.208   7.284  10.933 -0.0448  0.2078  0.2530
  181POPC   C3B 2687   1.145   7.447  10.528 -0.1336  0.1224  0.2628
  181POPC   C4B 2688   1.044   7.817  10.461  0.1745 -0.0502  0.2310
  182POPC   NC3 2689  10.891   2.916  12.938  0.0065  0.1349  0.1397
  182POPC   PO4 2690  10.897   2.913  12.460  0.2165 -0.4413 -0.0470
  182POPC   GL1 2691  10.917   2.852  12.080 -0.2554 -0.2897  0.0662
  182POPC   GL2 2692  11.239   2.705  11.953 -0.0901  0.1879  0.0167
  182POPC   C1A 2693  10.700   2.846  11.576 -0.0439 -0.1610 -0.2271
  182POPC   D2A 2694  10.459   3.246  11.436  0.2523 -0.1311 -0.0242
  182POPC   C3A 2695  10.561   3.638  11.536 -0.0450  0.0077  0.4478
  182POPC   C4A 2696  10.795   4.042  11.346 -0.2460 -0.0849 -0.0433
  182POPC   C1B 2697  11.192   2.838  11.449  0.0794 -0.2504  0.0960
  182POPC   C2B 2698  11.488   2.921  11.127  0.0925  0.0919 -0.0606
  182POPC   C3B 2699  11.673   2.775  10.704 -0.2941 -0.1086 -0.3326
  182POPC   C4B 2700  11.745   2.921  10.274 -0.0165 -0.1846 -0.3463
  183POPC   NC3 2701   2.465   1.427  12.947 -0.4904 -0.2002 -0.0088
  183POPC   PO4 2702   2.817   1.427  12.708 -0.0658  0.1874 -0.1400
  183POPC   GL1 2703   2.861   1.454  12.194  0.1594  0.3714 -0.1629
  183POPC   GL2 2704   2.856   1.856  12.153 -0.2624  0.0733  0.2545
  183POPC   C1A 2705   2.819   1.266  11.735  0.1026  0.0187  0.1190
  183POPC   D2A 2706   2.533   1.299  11.289  0.2488  0.2036  0.1844
  183POPC   C3A 2707   2.599   1.386  10.858 -0.1031 -0.2632  0.0708
  183POPC   C4A 2708   2.685   1.535  10.538 -0.2417 -0.0668 -0.0858
  183POPC   C1B 2709   2.536   1.626  11.862  0.2791  0.3370  0.1159
  183POPC   C2B 2710   2.300   1.675  11.512 -0.1511 -0.2437 -0.0056
  183POPC   C3B 2711   2.380   1.825  11.010  0.1010 -0.0635  0.1672
  183POPC   C4B 2712   2.370   1.888  10.500 -0.4485  0.3053 -0.1471
  184POPC   NC3 2713  10.621   0.803  12.125  0.0894 -0.0163  0.0948
  184POPC   PO4 2714  10.372   1.120  11.986 -0.0969 -0.1284 -0.0831
  184POPC   GL1 2715  10.460   1.172  11.623 -0.0141  0.2537  0.0000
  184POPC   GL2 2716  10.157   1.175  11.414 -0.0571  0.2424 -0.1633
  184POPC   C1A 2717  10.884   1.296  11.301  0.0799 -0.0614 -0.0926
  184POPC   D2A 2718  10.898   1.665  10.980  0.1783 -0.1338 -0.0051
  184POPC   C3A 2719  10.613   1.925  11.281  0.1011  0.5814  0.1327
  184POPC   C4A 2720  10.488   2.365  11.420 -0.2058 -0.4085 -0.1750
  184POPC   C1B 2721  10.098   0.701  11.371  0.0761 -0.1778 -0.0608
  184POPC   C2B 2722  10.232   0.227  11.439 -0.2250 -0.1475 -0.2083
  184POPC   C3B 2723  10.144  -0.171  11.154  0.0445 -0.0582 -0.0659
  184POPC   C4B 2724  10.141  -0.190  10.674 -0.3034  0.1648 -0.2674
  185POPC   NC3 2725   1.327   5.961  12.474  0.3485 -0.0915  0.1730
  185POPC   PO4 2726   1.324   6.434  12.616 -0.0878 -0.3727 -0.0201
  185POPC   GL1 2727   1.294   6.347  12.190  0.1723  0.1020  0.2463
  185POPC   GL2 2728   1.020   6.354  12.000  0.1046  0.0807 -0.0205
  185POPC   C1A 2729   1.311   6.384  11.614 -0.0581 -0.0151 -0.0043
  185POPC   D2A 2730   1.163   6.466  11.188 -0.0990  0.1241 -0.5194
  185POPC   C3A 2731   1.257   6.287  10.859 -0.3509  0.2233 -0.1433
  185POPC   C4A 2732   1.543   6.279  10.530  0.1132  0.0870 -0.0417
  185POPC   C1B 2733   0.835   6.355  11.611 -0.0175  0.1766 -0.2148
  185POPC   C2B 2734   0.665   6.266  11.213 -0.1108 -0.1333 -0.2023
  185POPC   C3B 2735   0.467   6.528  10.901  0.1620  0.1354 -0.1860
  185POPC   C4B 2736   0.516   6.728  10.489 -0.0693 -0.1803  0.0379
  186POPC   NC3 2737   9.984  11.310  12.343 -0.0304 -0.1456  0.1720
  186POPC   PO4 2738  10.232  10.918  12.232 -0.1272 -0.1537  0.0432
  186POPC   GL1 2739  10.024  11.115  11.885  0.0811  0.4022  0.0790
  186POPC   GL2 2740   9.776  11.263  11.865 -0.3631  0.0031 -0.0013
  186POPC   C1A 2741  10.236  11.350  11.528  0.1939  0.0411  0.2108
  186POPC   D2A 2742  10.010  11.560  11.301 -0.2498  0.2043  0.3142
  186POPC   C3A 2743   9.981  11.454  10.906 -0.3032 -0.0424 -0.2504
  186POPC   C4A 2744   9.731  11.527  10.547 -0.2990  0.3722  0.2235
  186POPC   C1B 2745   9.640  11.346  11.499  0.2560  0.0623 -0.4744
  186POPC   C2B 2746   9.502  11.338  11.108 -0.0698 -0.2379 -0.2504
  186POPC   C3B 2747   9.357  11.274  10.739 -0.1562  0.1011  0.1177
  186POPC   C4B 2748   8.939  11.089  10.490 -0.4042 -0.1574  0.0413
  187POPC   NC3 2749  11.434  12.147  12.166 -0.0792  0.2655 -0.1097
  187POPC   PO4 2750  11.035  12.289  12.108  0.3119 -0.1196 -0.2475
  187POPC   GL1 2751  11.199  12.330  11.734  0.1427 -0.2535 -0.1047
  187POPC   GL2 2752  11.539  12.462  11.744  0.0537  0.3512 -0.0596
  187POPC   C1A 2753  10.957  12.435  11.258 -0.0233 -0.0590  0.1033
  187POPC   D2A 2754  10.837  12.820  10.974  0.2499  0.0808  0.1781
  187POPC   C3A 2755  10.626  13.096  10.803  0.1875 -0.1110  0.1338
  187POPC   C4A 2756  10.330  13.400  10.513  0.0649  0.1628 -0.0648
  187POPC   C1B 2757  11.574  12.591  11.288 -0.0408  0.1661  0.2925
  187POPC   C2B 2758  11.376  12.815  11.069 -0.0447 -0.0890  0.2171
  187POPC   C3B 2759  11.282  12.881  10.663  0.4246  0.0367  0.0105
  187POPC   C4B 2760  10.956  12.774  10.451 -0.2172  0.0232 -0.0924
  188POPC   NC3 2761   4.061   2.124  12.051 -0.0224 -0.0671 -0.2027
  188POPC   PO4 2762   3.998   2.536  11.968  0.1233  0.1174  0.0204
  188POPC   GL1 2763   4.055   2.653  11.525  0.2148 -0.0933  0.2136
  188POPC   GL2 2764   4.117   3.035  11.427 -0.0305 -0.2985  0.4353
  188POPC   C1A 2765   4.096   2.438  11.031  0.1230 -0.0574 -0.0605
  188POPC   D2A 2766   4.383   2.139  10.841 -0.1657 -0.1003 -0.3891
  188POPC   C3A 2767   4.240   1.765  10.624 -0.0385  0.5521 -0.1688
  188POPC   C4A 2768   3.911   1.454  10.542 -0.0657  0.3048  0.1851
  188POPC   C1B 2769   3.972   2.898  11.097 -0.0411  0.1925 -0.1684
  188POPC   C2B 2770   3.674   2.720  10.797  0.1962  0.0090  0.2420
  188POPC   C3B 2771   3.627   2.339  10.895  0.2793 -0.3041 -0.3698
  188POPC   C4B 2772   3.832   1.982  10.851 -0.2744 -0.0114 -0.0834
  189POPC   NC3 2773  10.421   8.113  12.182 -0.1444 -0.2122 -0.0305
  189POPC   PO4 2774  10.800   8.003  11.983  0.0164 -0.1914  0.1041
  189POPC   GL1 2775  11.021   8.163  11.737 -0.3408  0.2357  0.2039
  189POPC   GL2 2776  10.851   8.328  11.447  0.1251 -0.2678  0.0855
  189POPC   C1A 2777  11.357   8.236  11.354  0.3337  0.2297  0.0274
  189POPC   D2A 2778  11.380   8.165  10.926  0.0867 -0.0725 -0.3170
  189POPC   C3A 2779  11.783   8.476  10.778  0.2033 -0.1378  0.0161
  189POPC   C4A 2780  11.744   8.829  10.602 -0.3569 -0.0586 -0.0892
  189POPC   C1B 2781  10.775   8.799  11.266 -0.0994  0.0207 -0.0424
  189POPC   C2B 2782  10.798   9.091  11.043  0.1451  0.0751 -0.1175
  189POPC   C3B 2783  10.736   9.514  10.824 -0.1127  0.0402  0.0621
  189POPC   C4B 2784  11.125   9.836  10.692  0.1662  0.0710 -0.2118
  190POPC   NC3 2785   0.229   2.891  12.478  0.1729  0.0323  0.0226
  190POPC   PO4 2786   0.776   2.971  12.348  0.0621 -0.1142  0.2651
  190POPC   GL1 2787   0.843   3.033  11.937  0.5461  0.1383  0.1533
  190POPC   GL2 2788   0.950   2.723  11.828  0.1559  0.0777 -0.1074
  190POPC   C1A 2789   0.547   3.159  11.611 -0.3010 -0.1253  0.1107
  190POPC   D2A 2790   0.179   3.306  11.393 -0.0317 -0.0091 -0.0328
  190POPC   C3A 2791  -0.039   2.990  11.263  0.0037  0.2234 -0.0686
  190POPC   C4A 2792  -0.252   2.821  11.008 -0.2725  0.4003 -0.2732
  190POPC   C1B 2793   0.700   2.547  11.556  0.2035  0.5522 -0.1631
  190POPC   C2B 2794   0.586   2.198  11.303  0.0609 -0.0288  0.3974
  190POPC   C3B 2795   0.241   1.977  11.207  0.2430  0.3775 -0.1867
  190POPC   C4B 2796  -0.190   1.983  11.122 -0.1621 -0.1746  0.4650
  191POPC   NC3 2797   2.757  10.194  12.305  0.0244  0.0627  0.3392
  191POPC   PO4 2798   2.405  10.052  12.278  0.0398  0.4306  0.0248
  191POPC   GL1 2799   2.664  10.059  11.834  0.0979 -0.0020  0.3146
  191POPC   GL2 2800   2.475  10.294  11.617  0.0684  0.0853  0.0986
  191POPC   C1A 2801   2.813   9.921  11.425  0.0234 -0.0803  0.0245
  191POPC   D2A 2802   2.968   9.795  10.959  0.1042 -0.1127  0.0371
  191POPC   C3A 2803   3.110  10.150  10.601  0.0674  0.2558  0.1742
  191POPC   C4A 2804   3.381  10.456  10.428 -0.0818 -0.1484  0.0530
  191POPC   C1B 2805   2.379  10.024  11.278  0.2770  0.0655  0.0558
  191POPC   C2B 2806   2.449   9.751  10.901 -0.1106  0.2171 -0.0638
  191POPC   C3B 2807   2.285   9.812  10.555  0.0763  0.1471 -0.0593
  191POPC   C4B 2808   2.076  10.072  10.245  0.0241 -0.2982  0.1938
  192POPC   NC3 2809   0.390   8.320  12.537 -0.1946  0.1228 -0.0406
  192POPC   PO4 2810   0.364   8.641  12.266  0.0815  0.1557  0.1042
  192POPC   GL1 2811   0.304   8.811  11.819 -0.0542  0.0069 -0.0077
  192POPC   GL2 2812   0.480   9.206  11.726  0.1659  0.1201 -0.1057
  192POPC   C1A 2813   0.196   8.852  11.332  0.0879  0.2240  0.3223
  192POPC   D2A 2814   0.034   8.870  10.928  0.0242 -0.1420 -0.1128
  192POPC   C3A 2815  -0.222   9.037  10.544 -0.0921 -0.2035  0.0589
  192POPC   C4A 2816  -0.469   9.133  10.248 -0.3609  0.1532  0.3389
  192POPC   C1B 2817   0.296   9.559  11.502  0.3807  0.0499 -0.1358
  192POPC   C2B 2818   0.176   9.731  11.061 -0.1846 -0.1241  0.0280
  192POPC   C3B 2819   0.351  10.133  10.848  0.2500  0.1574  0.1771
  192POPC   C4B 2820   0.687  10.224  10.597 -0.1527  0.1293 -0.0090
  193POPC   NC3 2821   9.305   9.163   8.245 -0.0385 -0.3524 -0.1263
  193POPC   PO4 2822   9.355   9.486   8.371 -0.1388 -0.1173 -0.1732
  193POPC   GL1 2823   9.279   9.666   8.723  0.2246 -0.0581 -0.0684
  193POPC   GL2 2824   9.082   9.808   8.991 -0.1160  0.1729  0.3231
  193POPC   C1A 2825   9.520   9.740   9.024 -0.0131  0.1805 -0.1120
  193POPC   D2A 2826   9.741   9.908   9.381 -0.1822  0.0808  0.2744
  193POPC   C3A 2827   9.796  10.018   9.790  0.2410  0.1019 -0.0161
  193POPC   C4A 2828   9.698  10.282  10.141 -0.0494 -0.1788 -0.2309
  193POPC   C1B 2829   9.208  10.193   9.227 -0.1020 -0.3033  0.4823
  193POPC   C2B 2830   9.593  10.480   9.599 -0.0226  0.0117 -0.0955
  193POPC   C3B 2831   9.671  10.833   9.928  0.1441  0.1111  0.1525
  193POPC   C4B 2832   9.768  11.249  10.016  0.0850 -0.1742 -0.0234
  194POPC   NC3 2833  12.100   7.867  12.570 -0.2415 -0.1190  0.0066
  194POPC   PO4 2834  12.458   8.209  12.278  0.0579 -0.0233  0.1362
  194POPC   GL1 2835  12.757   8.110  11.894 -0.0740  0.2733 -0.0102
  194POPC   GL2 2836  13.172   8.180  11.971 -0.1397 -0.0173  0.2112
  194POPC   C1A 2837  12.767   8.060  11.440 -0.0614 -0.3905 -0.0807
  194POPC   D2A 2838  12.927   7.955  10.987  0.1761  0.2670  0.2124
  194POPC   C3A 2839  12.772   7.801  10.560  0.1307  0.3419  0.1561
  194POPC   C4A 2840  12.347   7.789  10.425 -0.1998 -0.0785 -0.1561
  194POPC   C1B 2841  13.072   8.465  11.581 -0.3866  0.2111 -0.1313
  194POPC   C2B 2842  13.013   8.441  11.105  0.0697 -0.1207 -0.2118
  194POPC   C3B 2843  12.971   8.490  10.612  0.0454 -0.0213 -0.2039
  194POPC   C4B 2844  12.760   8.661  10.203  0.0051  0.2489 -0.1058
  195POPC   NC3 2845   8.381  12.548  12.316 -0.1155 -0.2737  0.2409
  195POPC   PO4 2846   8.055  12.274  12.242  0.2335 -0.1316  0.2973
  195POPC   GL1 2847   8.268  12.319  11.880 -0.0648 -0.2224 -0.0640
  195POPC   GL2 2848   7.924  12.203  11.702  0.2422  0.0328 -0.4367
  195POPC   C1A 2849   8.392  12.362  11.490 -0.0393  0.4090  0.0728
  195POPC   D2A 2850   8.516  12.178  11.131  0.1991  0.2513  0.0567
  195POPC   C3A 2851   8.929  11.924  10.948  0.1646 -0.1063 -0.0224
  195POPC   C4A 2852   9.053  11.500  11.020 -0.0066  0.1754 -0.0208
  195POPC   C1B 2853   7.978  12.104  11.382 -0.1957  0.2957 -0.1182
  195POPC   C2B 2854   8.179  11.764  11.034 -0.2632  0.0708 -0.1984
  195POPC   C3B 2855   8.148  11.360  11.153  0.0511  0.3897  0.0122
  195POPC   C4B 2856   8.072  11.265  11.681  0.2918  0.1327 -0.1942
  196POPC   NC3 2857   4.443   2.498  12.232  0.2144 -0.2484  0.4220
  196POPC   PO4 2858   4.629   2.324  11.859 -0.0636 -0.0399 -0.1833
  196POPC   GL1 2859   4.775   2.276  11.417  0.2545  0.0058  0.0130
  196POPC   GL2 2860   4.512   2.122  11.364  0.0227 -0.0267 -0.2812
  196POPC   C1A 2861   4.917   2.264  10.891 -0.3525 -0.1799 -0.1378
  196POPC   D2A 2862   4.992   2.514  10.453 -0.1008  0.1069 -0.1511
  196POPC   C3A 2863   4.806   2.413  10.034 -0.2147 -0.1820 -0.0697
  196POPC   C4A 2864   4.592   2.300   9.668  0.2415 -0.1496 -0.1713
  196POPC   C1B 2865   4.334   1.771  11.168 -0.1316 -0.4300  0.3965
  196POPC   C2B 2866   4.481   1.445  11.046 -0.0275 -0.3327 -0.0013
  196POPC   C3B 2867   4.633   1.186  10.703 -0.0783  0.0853  0.0843
  196POPC   C4B 2868   4.695   0.755  10.596 -0.0922  0.0238  0.2068
  197POPC   NC3 2869  11.978   8.032  12.082 -0.1126  0.0332 -0.1612
  197POPC   PO4 2870  11.656   8.394  12.154 -0.0151  0.2499 -0.0939
  197POPC   GL1 2871  11.566   8.724  11.874  0.1803 -0.0127  0.0468
  197POPC   GL2 2872  11.807   8.866  11.694  0.1340 -0.1107 -0.1224
  197POPC   C1A 2873  11.267   8.752  11.510 -0.3348  0.2452  0.1636
  197POPC   D2A 2874  11.241   8.749  10.989 -0.3718 -0.1489  0.0400
  197POPC   C3A 2875  11.182   9.165  10.740 -0.2304  0.0107  0.1303
  197POPC   C4A 2876  11.407   9.458  10.475 -0.0820 -0.2847 -0.0105
  197POPC   C1B 2877  11.705   8.673  11.338  0.1197  0.1730  0.0123
  197POPC   C2B 2878  11.863   8.229  11.189 -0.1358 -0.1173  0.4120
  197POPC   C3B 2879  11.816   7.933  10.808  0.1278 -0.0880  0.0817
  197POPC   C4B 2880  11.495   7.977  10.475  0.0216  0.1354  0.2097
  198POPC   NC3 2881   8.899   9.730  12.393  0.1275 -0.5858  0.1926
  198POPC   PO4 2882   8.417   9.654  12.205 -0.6166 -0.1273  0.1583
  198POPC   GL1 2883   8.381   9.814  11.786 -0.0266  0.3503  0.2593
  198POPC   GL2 2884   8.413  10.112  11.854  0.2580 -0.1992 -0.0941
  198POPC   C1A 2885   8.517   9.698  11.334  0.0966  0.0587  0.0503
  198POPC   D2A 2886   8.460   9.637  10.885 -0.1781 -0.1384 -0.1606
  198POPC   C3A 2887   8.179   9.643  10.728  0.1937 -0.0153  0.3098
  198POPC   C4A 2888   7.808   9.543  10.393 -0.2359  0.0201  0.0270
  198POPC   C1B 2889   8.754  10.213  11.587 -0.1991  0.0656  0.3444
  198POPC   C2B 2890   9.231  10.181  11.472  0.1411 -0.1850  0.1619
  198POPC   C3B 2891   9.545  10.349  11.203 -0.1450 -0.1243 -0.2013
  198POPC   C4B 2892  10.002  10.400  11.081  0.2145 -0.0750 -0.2881
  199POPC   NC3 2893   2.705   0.381  12.900  0.0874 -0.0768  0.2653
  199POPC   PO4 2894   2.828   0.471  12.520 -0.2302 -0.3120  0.1780
  199POPC   GL1 2895   2.474   0.586  12.174 -0.1700 -0.0084  0.0281
  199POPC   GL2 2896   2.716   0.752  11.883  0.0218  0.2024 -0.1824
  199POPC   C1A 2897   2.187   0.260  12.112 -0.0741  0.1123  0.1744
  199POPC   D2A 2898   1.979  -0.082  12.213  0.1941  0.0620 -0.0440
  199POPC   C3A 2899   1.740  -0.340  11.893 -0.0840  0.3389 -0.1604
  199POPC   C4A 2900   1.838  -0.383  11.426  0.1504 -0.1168 -0.1293
  199POPC   C1B 2901   2.666   0.865  11.456 -0.0614  0.4145  0.1096
  199POPC   C2B 2902   2.852   0.922  11.002  0.0666  0.2207  0.0629
  199POPC   C3B 2903   2.794   0.987  10.583 -0.1029 -0.0289  0.1897
  199POPC   C4B 2904   2.592   0.743  10.225 -0.2250 -0.0379  0.1078
  200POPC   NC3 2905   2.917   8.719  12.361 -0.1021 -0.0360  0.1532
  200POPC   PO4 2906   2.724   8.352  12.268  0.4096  0.5107  0.0703
  200POPC   GL1 2907   2.670   8.522  11.838  0.1643 -0.2615 -0.1240
  200POPC   GL2 2908   2.682   8.847  11.888  0.1194 -0.0779 -0.0654
  200POPC   C1A 2909   2.624   8.481  11.427  0.3856  0.0790 -0.0099
  200POPC   D2A 2910   2.855   8.397  11.049  0.2419  0.3215  0.0039
  200POPC   C3A 2911   2.426   8.453  10.842  0.0157  0.0687 -0.1856
  200POPC   C4A 2912   2.149   8.175  10.743 -0.0083  0.0488 -0.2793
  200POPC   C1B 2913   2.750   8.987  11.467 -0.0814  0.1502  0.1419
  200POPC   C2B 2914   2.931   8.928  11.125 -0.1118  0.0693  0.0420
  200POPC   C3B 2915   2.836   8.850  10.720 -0.3504 -0.1933 -0.0285
  200POPC   C4B 2916   2.670   8.790  10.229  0.0304  0.2679 -0.0823
  201POPC   NC3 2917   9.126  13.053  12.040  0.1543 -0.0145 -0.1975
  201POPC   PO4 2918   9.080  13.474  11.869  0.5363  0.1938 -0.0278
  201POPC   GL1 2919   8.878  13.720  11.606  0.1923 -0.3197 -0.1110
  201POPC   GL2 2920   8.832  13.491  11.337 -0.1991  0.1046  0.0674
  201POPC   C1A 2921   9.071  13.907  11.246 -0.1674 -0.0070  0.0912
  201POPC   D2A 2922   9.048  13.870  10.805  0.0386 -0.0091  0.1952
  201POPC   C3A 2923   8.857  14.150  10.315 -0.0234  0.0531  0.0234
  201POPC   C4A 2924   8.745  14.357   9.902 -0.3360 -0.0904 -0.1034
  201POPC   C1B 2925   8.821  13.334  10.918 -0.1707 -0.1863 -0.2563
  201POPC   C2B 2926   8.993  13.132  10.587 -0.1322 -0.1851  0.0193
  201POPC   C3B 2927   8.906  12.779  10.346  0.0758 -0.1105  0.1167
  201POPC   C4B 2928   9.123  12.492  10.064 -0.0481  0.0430 -0.0160
  202POPC   NC3 2929   3.393  10.283  12.094 -0.0695  0.1463  0.1348
  202POPC   PO4 2930   3.780  10.541  12.253 -0.1341 -0.0019  0.0576
  202POPC   GL1 2931   3.838  10.378  11.796 -0.4138  0.1829 -0.4094
  202POPC   GL2 2932   3.848  10.733  11.648 -0.0046  0.1669  0.0062
  202POPC   C1A 2933   3.805  10.249  11.355 -0.1296  0.3437  0.2108
  202POPC   D2A 2934   3.687  10.341  10.970 -0.3450  0.1096  0.1714
  202POPC   C3A 2935   3.981  10.568  10.705 -0.0050 -0.0839 -0.1744
  202POPC   C4A 2936   4.092  10.943  10.696 -0.0235 -0.3983 -0.3279
  202POPC   C1B 2937   3.818  10.834  11.162  0.0304  0.0177 -0.1747
  202POPC   C2B 2938   3.622  10.908  10.817 -0.1422  0.2212 -0.0439
  202POPC   C3B 2939   3.302  10.897  10.640  0.0021  0.0261  0.2319
  202POPC   C4B 2940   3.020  11.101  10.305 -0.0111 -0.1000 -0.0799
  203POPC   NC3 2941   2.881   1.005  12.414  0.0188  0.0610 -0.1633
  203POPC   PO4 2942   3.254   1.148  12.459  0.3158 -0.3656 -0.0789
  203POPC   GL1 2943   3.313   1.344  12.081  0.2141  0.0137  0.0143
  203POPC   GL2 2944   3.267   1.682  11.965  0.0905  0.1984 -0.1448
  203POPC   C1A 2945   3.251   1.022  11.791  0.1629 -0.4013  0.3238
  203POPC   D2A 2946   3.175   0.746  11.447  0.0359  0.0476  0.1466
  203POPC   C3A 2947   3.302   1.061  11.197 -0.1349 -0.3143 -0.0146
  203POPC   C4A 2948   3.542   1.159  10.898 -0.0629  0.0094  0.2345
  203POPC   C1B 2949   3.312   1.450  11.582 -0.4143 -0.1235  0.1747
  203POPC   C2B 2950   3.467   1.574  11.133 -0.0019 -0.0128  0.2710
  203POPC   C3B 2951   3.483   1.656  10.753 -0.0788  0.0775  0.1089
  203POPC   C4B 2952   3.438   1.333  10.380  0.1864  0.1195  0.1251
  204POPC   NC3 2953   5.597  12.923  12.158  0.0318 -0.2356  0.1974
  204POPC   PO4 2954   6.066  12.986  12.166 -0.1852  0.0501  0.0486
  204POPC   GL1 2955   6.261  12.958  11.866  0.1312  0.0121  0.3870
  204POPC   GL2 2956   6.204  13.305  11.703  0.1718 -0.0685  0.5752
  204POPC   C1A 2957   6.477  12.676  11.661  0.3729  0.0436 -0.0661
  204POPC   D2A 2958   6.480  12.294  11.438 -0.2782  0.0717  0.1867
  204POPC   C3A 2959   6.606  12.055  11.142 -0.2256 -0.2113  0.2278
  204POPC   C4A 2960   6.736  12.018  10.855  0.0833  0.0176  0.1830
  204POPC   C1B 2961   6.044  13.174  11.368  0.1221  0.1733  0.2314
  204POPC   C2B 2962   6.003  13.307  10.852 -0.2875  0.2729 -0.1015
  204POPC   C3B 2963   5.736  12.975  10.540  0.2084  0.0239 -0.1328
  204POPC   C4B 2964   5.401  12.801  10.506 -0.1138  0.0160 -0.2415
  205POPC   NC3 2965   4.406   1.284  12.659 -0.0551 -0.1859 -0.0011
  205POPC   PO4 2966   4.107   1.135  12.434  0.2148  0.1133 -0.1880
  205POPC   GL1 2967   3.944   1.340  11.947  0.2502 -0.0884  0.0181
  205POPC   GL2 2968   3.779   1.592  11.921 -0.3821 -0.3446  0.0885
  205POPC   C1A 2969   3.769   1.040  11.735  0.0133  0.0258  0.4122
  205POPC   D2A 2970   4.036   0.966  11.375  0.2543 -0.2035 -0.1322
  205POPC   C3A 2971   3.844   0.677  11.153 -0.0336  0.1388 -0.2691
  205POPC   C4A 2972   3.559   0.572  10.817  0.0752  0.1050 -0.0477
  205POPC   C1B 2973   3.788   1.497  11.461  0.0397  0.4240  0.0710
  205POPC   C2B 2974   3.962   1.474  11.128 -0.1443 -0.1787  0.2202
  205POPC   C3B 2975   4.043   1.160  10.869 -0.2279  0.0717  0.3863
  205POPC   C4B 2976   4.395   0.970  11.093  0.0757  0.0178  0.1696
  206POPC   NC3 2977   3.238   1.676  12.457 -0.1456 -0.3549  0.4502
  206POPC   PO4 2978   3.251   2.150  12.332 -0.1528 -0.4084  0.1898
  206POPC   GL1 2979   3.424   2.139  11.942 -0.1314  0.1060 -0.2270
  206POPC   GL2 2980   3.184   2.417  11.776  0.2227  0.1425  0.0261
  206POPC   C1A 2981   3.448   1.902  11.522 -0.1420  0.0282 -0.0212
  206POPC   D2A 2982   3.278   2.037  11.168  0.4662 -0.3085 -0.0387
  206POPC   C3A 2983   2.953   1.806  10.900 -0.0853 -0.1721 -0.1751
  206POPC   C4A 2984   2.793   2.131  10.527 -0.1144  0.6268  0.2759
  206POPC   C1B 2985   3.002   2.031  11.715  0.1317 -0.2193  0.0794
  206POPC   C2B 2986   2.906   1.764  11.506 -0.1060  0.2395  0.0772
  206POPC   C3B 2987   2.999   1.416  11.168 -0.2194 -0.0644 -0.2681
  206POPC   C4B 2988   3.095   1.387  10.784 -0.4652  0.2090 -0.0531
  207POPC   NC3 2989   7.507  11.506  12.425  0.1313 -0.0447 -0.1233
  207POPC   PO4 2990   7.332  11.242  12.150  0.1363  0.0678  0.2206
  207POPC   GL1 2991   7.437  11.228  11.736  0.0796 -0.2296 -0.1610
  207POPC   GL2 2992   7.449  10.998  11.582  0.0730 -0.2683 -0.4791
  207POPC   C1A 2993   7.534  11.433  11.394  0.2023  0.0973  0.1040
  207POPC   D2A 2994   7.173  11.271  11.081  0.0004 -0.2686  0.1600
  207POPC   C3A 2995   7.372  11.260  10.588 -0.1228 -0.1704  0.0504
  207POPC   C4A 2996   7.623  11.406  10.271  0.0918 -0.2471  0.1032
  207POPC   C1B 2997   7.393  10.679  11.242 -0.0385 -0.0523  0.3877
  207POPC   C2B 2998   7.815  10.493  11.002 -0.3099 -0.2211  0.4023
  207POPC   C3B 2999   7.552  10.487  10.717  0.3203  0.2546  0.1426
  207POPC   C4B 3000   7.249  10.825  10.712  0.2030  0.1208 -0.1688
  208POPC   NC3 3001   0.153   9.781  12.484  0.1307  0.4697  0.1084
  208POPC   PO4 3002   0.084  10.135  12.310  0.1600  0.1570 -0.3627
  208POPC   GL1 3003   0.106   9.931  11.880  0.0764 -0.1750  0.0245
  208POPC   GL2 3004   0.294  10.132  11.722  0.2130 -0.1127  0.0154
  208POPC   C1A 3005  -0.126   9.847  11.530  0.1944  0.0365  0.0234
  208POPC   D2A 3006  -0.331   9.730  11.176  0.4846  0.1990 -0.0216
  208POPC   C3A 3007  -0.556   9.917  10.817 -0.1881  0.1538 -0.0288
  208POPC   C4A 3008  -0.709  10.031  10.485  0.0010 -0.1817  0.1962
  208POPC   C1B 3009   0.183  10.281  11.482  0.3484  0.0856  0.2586
  208POPC   C2B 3010   0.098  10.626  11.161 -0.3563  0.0193  0.1231
  208POPC   C3B 3011   0.077  11.055  11.142 -0.3637 -0.2646 -0.1488
  208POPC   C4B 3012  -0.029  11.535  11.073 -0.0012  0.3274 -0.1009
  209POPC   NC3 3013   4.457   6.942  10.561  0.2204  0.3637  0.0761
  209POPC   PO4 3014   3.977   7.056  10.662  0.2366  0.1021  0.1468
  209POPC   GL1 3015   3.724   6.919  10.906  0.1552  0.3437  0.0876
  209POPC   GL2 3016   3.436   6.994  10.829  0.0345 -0.0022  0.1151
  209POPC   C1A 3017   3.692   6.517  10.799 -0.1824 -0.1462  0.2785
  209POPC   D2A 3018   3.547   6.175  10.568  0.0860  0.1036  0.0543
  209POPC   C3A 3019   3.306   5.889  10.686 -0.0893  0.1889 -0.0067
  209POPC   C4A 3020   3.309   5.736  10.325  0.3737 -0.1854  0.3767
  209POPC   C1B 3021   3.112   7.192  10.682 -0.2546 -0.3312  0.1833
  209POPC   C2B 3022   2.983   7.633  10.688  0.1245  0.1523 -0.3136
  209POPC   C3B 3023   2.692   7.917  10.948  0.3055 -0.0449  0.1013
  209POPC   C4B 3024   2.490   8.081  11.207  0.2524 -0.0306 -0.1816
  210POPC   NC3 3025   1.822   9.031  12.782  0.1908 -0.0625  0.1791
  210POPC   PO4 3026   1.909   9.261  12.406 -0.2452  0.3695  0.1757
  210POPC   GL1 3027   1.977   8.992  12.000 -0.1143  0.0247  0.3547
  210POPC   GL2 3028   2.262   9.134  11.807 -0.0727 -0.0585 -0.1820
  210POPC   C1A 3029   1.877   8.832  11.544 -0.0094 -0.0883  0.0723
  210POPC   D2A 3030   1.754   8.963  11.128  0.0085  0.0430 -0.1379
  210POPC   C3A 3031   1.310   9.148  11.094 -0.1978  0.0107 -0.0492
  210POPC   C4A 3032   0.936   9.203  10.776 -0.2792 -0.2399  0.2276
  210POPC   C1B 3033   2.278   9.039  11.393 -0.2372 -0.0322  0.3509
  210POPC   C2B 3034   2.402   8.891  11.008 -0.0113 -0.0599 -0.4629
  210POPC   C3B 3035   2.347   8.857  10.605  0.2416  0.0236  0.1886
  210POPC   C4B 3036   2.149   9.209  10.351 -0.1825 -0.2241  0.0449
  211POPC   NC3 3037  12.505  12.590  12.438  0.2844 -0.0080 -0.0913
  211POPC   PO4 3038  12.603  13.055  12.337  0.0661 -0.1895  0.0058
  211POPC   GL1 3039  12.808  13.087  11.905 -0.1354  0.1182  0.2572
  211POPC   GL2 3040  13.139  13.225  11.973  0.1190  0.0299  0.0270
  211POPC   C1A 3041  12.939  13.125  11.429  0.0760 -0.0277  0.2449
  211POPC   D2A 3042  13.135  13.107  10.912 -0.1869 -0.0652  0.2962
  211POPC   C3A 3043  13.545  13.032  10.776  0.0224 -0.0112 -0.0874
  211POPC   C4A 3044  14.054  12.888  10.810 -0.0524 -0.1484 -0.0006
  211POPC   C1B 3045  13.272  13.482  11.673 -0.1555 -0.1433  0.2663
  211POPC   C2B 3046  13.743  13.618  11.544 -0.0060  0.1035 -0.0998
  211POPC   C3B 3047  13.892  13.569  11.107 -0.1860 -0.0405  0.3550
  211POPC   C4B 3048  13.955  13.403  10.639 -0.0391  0.2609  0.0145
  212POPC   NC3 3049   8.761   1.532  12.044  0.1060  0.0790 -0.3656
  212POPC   PO4 3050   9.188   1.541  12.135  0.1440  0.0539 -0.1462
  212POPC   GL1 3051   9.139   1.648  11.730  0.1018 -0.0695  0.2408
  212POPC   GL2 3052   9.167   1.893  11.762  0.1660 -0.1524 -0.1996
  212POPC   C1A 3053   9.166   1.386  11.343 -0.1079 -0.2234  0.3170
  212POPC   D2A 3054   9.132   1.325  10.936 -0.0490 -0.0746 -0.3372
  212POPC   C3A 3055   9.271   1.273  10.520 -0.0074  0.0151 -0.2048
  212POPC   C4A 3056   9.676   1.030  10.334  0.5854 -0.0342 -0.0093
  212POPC   C1B 3057   8.994   1.953  11.332 -0.2234 -0.1817 -0.0554
  212POPC   C2B 3058   8.938   1.768  10.816 -0.0221 -0.0515 -0.0374
  212POPC   C3B 3059   8.714   1.409  10.651  0.0401 -0.1217  0.3186
  212POPC   C4B 3060   8.526   1.004  10.735  0.1100 -0.0229 -0.1234
  213POPC   NC3 3061   3.709  11.623  12.368  0.0883 -0.1583 -0.0032
  213POPC   PO4 3062   3.440  11.907  12.209 -0.0089  0.3329  0.1350
  213POPC   GL1 3063   3.584  11.832  11.772  0.0102  0.2645  0.0839
  213POPC   GL2 3064   3.426  11.549  11.842 -0.2301 -0.0207 -0.0291
  213POPC   C1A 3065   3.372  11.764  11.400 -0.0667 -0.1078 -0.0680
  213POPC   D2A 3066   3.550  11.773  10.992 -0.3813 -0.1659  0.0873
  213POPC   C3A 3067   3.545  12.225  10.950  0.1346 -0.0624 -0.1343
  213POPC   C4A 3068   3.449  12.464  10.620 -0.1024 -0.0300 -0.1379
  213POPC   C1B 3069   3.094  11.403  11.624 -0.0796 -0.4555 -0.1304
  213POPC   C2B 3070   2.924  11.179  11.454 -0.0109 -0.0574 -0.2044
  213POPC   C3B 3071   3.253  10.892  11.262 -0.0189  0.1540 -0.1891
  213POPC   C4B 3072   3.352  10.502  11.403  0.0074  0.0833 -0.2544
  214POPC   NC3 3073  12.377   4.685  12.532  0.2493 -0.1408 -0.0615
  214POPC   PO4 3074  12.447   4.655  12.146  0.1494 -0.3492 -0.1483
  214POPC   GL1 3075  12.476   4.314  11.805  0.1236 -0.0887  0.1764
  214POPC   GL2 3076  12.866   4.413  11.892  0.3432 -0.1126 -0.2688
  214POPC   C1A 3077  12.434   4.057  11.428  0.1930 -0.0931  0.0496
  214POPC   D2A 3078  12.501   3.817  11.081 -0.1965 -0.0354 -0.3060
  214POPC   C3A 3079  12.390   3.897  10.739  0.0181 -0.0115  0.0935
  214POPC   C4A 3080  11.990   3.946  10.475 -0.1036  0.0322  0.1944
  214POPC   C1B 3081  12.805   4.403  11.313  0.0935 -0.3331  0.1622
  214POPC   C2B 3082  12.959   4.197  10.996 -0.0947  0.0306 -0.0568
  214POPC   C3B 3083  13.308   4.346  10.630 -0.3375  0.1622 -0.2065
  214POPC   C4B 3084  13.760   4.488  10.649 -0.0111  0.1635 -0.1285
  215POPC   NC3 3085  12.159  10.705  12.064  0.0364 -0.1288  0.1388
  215POPC   PO4 3086  12.524  10.638  12.144 -0.0991  0.0700 -0.1020
  215POPC   GL1 3087  12.714  10.820  11.827 -0.1291 -0.0594 -0.1069
  215POPC   GL2 3088  12.477  10.940  11.554  0.2682 -0.2406 -0.1601
  215POPC   C1A 3089  13.069  10.772  11.640 -0.1690  0.0537 -0.2031
  215POPC   D2A 3090  13.514  10.792  11.746 -0.0873 -0.0950 -0.0452
  215POPC   C3A 3091  13.640  11.182  11.622 -0.0304  0.2277 -0.2534
  215POPC   C4A 3092  13.542  11.324  11.184  0.2099  0.2137  0.4227
  215POPC   C1B 3093  12.662  10.728  11.197 -0.0934 -0.0243  0.0555
  215POPC   C2B 3094  12.729  10.874  10.816 -0.0822 -0.1201 -0.0455
  215POPC   C3B 3095  12.584  10.847  10.403 -0.0373 -0.0921 -0.0022
  215POPC   C4B 3096  12.268  10.556  10.294 -0.0943  0.2046 -0.1916
  216POPC   NC3 3097  13.000   8.993  12.226  0.1977 -0.1834  0.0607
  216POPC   PO4 3098  13.265   9.359  12.206 -0.1377 -0.3636 -0.3707
  216POPC   GL1 3099  13.009   9.257  11.761 -0.2797  0.0624 -0.0196
  216POPC   GL2 3100  12.877   8.986  11.612  0.2708  0.2910 -0.1786
  216POPC   C1A 3101  12.980   9.341  11.296 -0.4277  0.0046  0.2711
  216POPC   D2A 3102  12.882   9.403  10.869 -0.0391  0.1945  0.0310
  216POPC   C3A 3103  12.918   9.481  10.410  0.1843 -0.1941  0.0457
  216POPC   C4A 3104  13.036   9.175  10.007  0.2999 -0.3615 -0.2188
  216POPC   C1B 3105  12.706   8.817  11.343 -0.1191  0.0498  0.1672
  216POPC   C2B 3106  12.509   8.850  10.916  0.2417 -0.2126  0.2900
  216POPC   C3B 3107  12.390   9.137  10.680 -0.1571  0.1831  0.4230
  216POPC   C4B 3108  12.342   9.556  10.525 -0.1060 -0.0426  0.0968
  217POPC   NC3 3109  12.262   6.302  12.715  0.3182 -0.0153 -0.0697
  217POPC   PO4 3110  12.099   6.349  12.338  0.0601 -0.0438  0.2034
  217POPC   GL1 3111  12.212   6.045  11.992  0.2350 -0.1118 -0.0317
  217POPC   GL2 3112  12.071   5.852  11.846 -0.2255  0.0178  0.2079
  217POPC   C1A 3113  12.293   6.161  11.480  0.0059  0.2769  0.0086
  217POPC   D2A 3114  12.266   6.032  11.018  0.5085 -0.0499 -0.1767
  217POPC   C3A 3115  11.832   5.995  10.791 -0.0855  0.0115 -0.1844
  217POPC   C4A 3116  11.687   5.915  10.396  0.1019 -0.1577  0.0819
  217POPC   C1B 3117  12.152   5.670  11.456 -0.0519  0.0573 -0.0069
  217POPC   C2B 3118  12.569   5.773  11.333  0.3075  0.0668  0.2432
  217POPC   C3B 3119  12.935   5.658  10.998 -0.0468 -0.3508 -0.0404
  217POPC   C4B 3120  12.746   5.538  10.643 -0.2993 -0.4691  0.0199
  218POPC   NC3 3121   1.230  12.770  12.683  0.0252 -0.1148  0.0755
  218POPC   PO4 3122   0.968  12.623  12.332 -0.0055  0.2193  0.0468
  218POPC   GL1 3123   1.200  12.605  11.982  0.3458  0.1208 -0.0879
  218POPC   GL2 3124   1.188  12.126  12.011  0.0339  0.0833 -0.0584
  218POPC   C1A 3125   1.237  12.868  11.706  0.1391  0.2278  0.2769
  218POPC   D2A 3126   1.553  13.108  11.460  0.2683 -0.1372  0.1390
  218POPC   C3A 3127   1.637  12.973  11.032 -0.2399 -0.2716 -0.2886
  218POPC   C4A 3128   1.695  12.755  10.722  0.1194 -0.1216 -0.0038
  218POPC   C1B 3129   1.068  12.293  11.607 -0.3155 -0.3462 -0.3487
  218POPC   C2B 3130   0.808  12.581  11.506 -0.0330  0.0601  0.4205
  218POPC   C3B 3131   0.631  12.834  11.192 -0.0969 -0.2162  0.2482
  218POPC   C4B 3132   0.473  13.262  11.259  0.0041  0.1559  0.1256
  219POPC   NC3 3133   4.221  12.519   7.984  0.1260 -0.4179  0.0975
  219POPC   PO4 3134   4.419  12.605   8.348  0.2371 -0.1967 -0.2886
  219POPC   GL1 3135   4.579  12.762   8.724 -0.0071 -0.2173 -0.1082
  219POPC   GL2 3136   4.420  13.097   8.775  0.1366 -0.3725 -0.1405
  219POPC   C1A 3137   4.812  12.616   9.033 -0.1206  0.2230 -0.0920
  219POPC   D2A 3138   5.113  12.395   9.244 -0.2259  0.1472 -0.0697
  219POPC   C3A 3139   5.255  12.401   9.690  0.0917  0.1309  0.0086
  219POPC   C4A 3140   5.305  12.271  10.132  0.2332  0.1527  0.2111
  219POPC   C1B 3141   4.189  13.204   9.067  0.2798 -0.1579  0.2296
  219POPC   C2B 3142   4.084  13.465   9.249  0.3631 -0.0345 -0.1703
  219POPC   C3B 3143   4.038  13.736   9.545  0.0802  0.0562  0.2263
  219POPC   C4B 3144   4.035  13.703   9.966  0.4311  0.0057 -0.0421
  220POPC   NC3 3145  11.330  11.755   8.240 -0.1689 -0.0483  0.0199
  220POPC   PO4 3146  11.123  12.190   8.397 -0.0029 -0.1124  0.1391
  220POPC   GL1 3147  11.004  12.289   8.891  0.3570  0.3974  0.1808
  220POPC   GL2 3148  11.200  12.083   9.122 -0.1563  0.1327  0.1906
  220POPC   C1A 3149  11.057  12.656   9.235  0.5163  0.1685  0.2928
  220POPC   D2A 3150  10.889  12.936   9.509 -0.2172  0.2076 -0.0181
  220POPC   C3A 3151  10.952  12.989   9.902 -0.2055  0.1267 -0.1059
  220POPC   C4A 3152  10.670  13.080  10.174  0.1378  0.1515  0.0483
  220POPC   C1B 3153  11.228  12.053   9.579 -0.0992 -0.1125 -0.0667
  220POPC   C2B 3154  11.353  11.965   9.975 -0.3658 -0.1413 -0.0811
  220POPC   C3B 3155  11.622  11.985  10.293  0.1285  0.0787 -0.1466
  220POPC   C4B 3156  12.107  12.022  10.223 -0.1153 -0.1316 -0.1145
  221POPC   NC3 3157   0.551   5.512   8.228  0.0991  0.1885 -0.0941
  221POPC   PO4 3158   0.968   5.229   8.158 -0.2191 -0.0315  0.2361
  221POPC   GL1 3159   1.149   5.121   8.590 -0.2092  0.2411 -0.0756
  221POPC   GL2 3160   0.965   4.844   8.853  0.0298 -0.0331  0.1183
  221POPC   C1A 3161   1.208   5.276   8.960 -0.3459  0.2199 -0.0232
  221POPC   D2A 3162   1.354   5.435   9.375 -0.2204  0.3113 -0.2928
  221POPC   C3A 3163   1.538   5.340   9.778  0.0161 -0.0480 -0.0077
  221POPC   C4A 3164   1.532   5.233  10.198  0.0061  0.0274  0.1083
  221POPC   C1B 3165   0.960   4.600   9.222 -0.4467 -0.1604 -0.0451
  221POPC   C2B 3166   1.152   4.311   9.574 -0.2311 -0.1881  0.1273
  221POPC   C3B 3167   1.391   4.336  10.008  0.0385  0.1624 -0.1091
  221POPC   C4B 3168   1.465   4.632  10.322  0.2917 -0.2992  0.0131
  222POPC   NC3 3169   5.714  10.725   8.716 -0.0394  0.0055 -0.0658
  222POPC   PO4 3170   6.003  10.359   8.587 -0.0346  0.1405 -0.2056
  222POPC   GL1 3171   6.079  10.586   9.008 -0.0133  0.1699 -0.0161
  222POPC   GL2 3172   5.814  10.729   9.213  0.1390 -0.0178  0.0354
  222POPC   C1A 3173   6.281  10.935   9.360  0.0850 -0.4547  0.1933
  222POPC   D2A 3174   6.408  10.901   9.783  0.0584 -0.0641  0.1372
  222POPC   C3A 3175   6.680  11.180   9.874  0.0392 -0.0575  0.1482
  222POPC   C4A 3176   6.904  11.597   9.683 -0.1652 -0.3180  0.1557
  222POPC   C1B 3177   5.808  10.912   9.611  0.1292 -0.1240  0.0146
  222POPC   C2B 3178   6.026  10.966  10.091  0.1834  0.0278 -0.1283
  222POPC   C3B 3179   6.284  10.814  10.336 -0.0062  0.0578  0.0747
  222POPC   C4B 3180   6.535  11.199  10.441  0.0061  0.1331  0.1216
  223POPC   NC3 3181   2.554   4.479   7.808 -0.0465 -0.2180  0.0550
  223POPC   PO4 3182   2.724   4.274   8.235  0.1334  0.1716 -0.1476
  223POPC   GL1 3183   2.648   4.569   8.580 -0.1776  0.1819 -0.0325
  223POPC   GL2 3184   2.488   4.331   8.782  0.2713 -0.0954  0.1162
  223POPC   C1A 3185   2.692   4.926   8.813 -0.0944  0.0235 -0.0789
  223POPC   D2A 3186   3.005   5.157   9.062  0.0474 -0.0296 -0.1470
  223POPC   C3A 3187   3.002   5.253   9.478 -0.0751 -0.1900 -0.0585
  223POPC   C4A 3188   2.824   5.677   9.647 -0.1428  0.1054 -0.4177
  223POPC   C1B 3189   2.313   4.668   8.998  0.0193 -0.2081 -0.0536
  223POPC   C2B 3190   2.046   4.700   9.298 -0.0241  0.0815 -0.2858
  223POPC   C3B 3191   1.985   4.726   9.699 -0.0179  0.0755 -0.1972
  223POPC   C4B 3192   1.932   5.089   9.941 -0.1967  0.2492 -0.2080
  224POPC   NC3 3193   6.738   8.992  10.211 -0.2135  0.3650 -0.2149
  224POPC   PO4 3194   6.288   9.146  10.085 -0.2741 -0.1484  0.0227
  224POPC   GL1 3195   6.410   9.481   9.899  0.2444  0.0292 -0.0309
  224POPC   GL2 3196   6.736   9.478   9.988 -0.2487 -0.1604  0.1114
  224POPC   C1A 3197   6.350   9.886   9.910 -0.3377 -0.1007  0.3321
  224POPC   D2A 3198   6.035  10.319   9.971  0.0380  0.1492  0.1705
  224POPC   C3A 3199   6.220  10.343  10.343 -0.2014  0.1302  0.1257
  224POPC   C4A 3200   6.360  10.116  10.580 -0.1331 -0.2574 -0.0483
  224POPC   C1B 3201   6.840   9.968  10.189 -0.1137 -0.2034  0.6574
  224POPC   C2B 3202   6.998  10.443  10.378 -0.3469  0.3440 -0.2380
  224POPC   C3B 3203   6.840  10.860  10.308 -0.3759  0.2513 -0.1358
  224POPC   C4B 3204   7.025  11.166  10.213 -0.1727  0.1076  0.1440
  225POPC   NC3 3205   6.239  11.206   7.816 -0.0174 -0.1204 -0.1239
  225POPC   PO4 3206   6.316  11.494   8.158 -0.1466  0.0501 -0.0794
  225POPC   GL1 3207   6.586  11.457   8.625  0.0389  0.2053 -0.1313
  225POPC   GL2 3208   6.712  11.742   8.808 -0.1301  0.2043 -0.3909
  225POPC   C1A 3209   6.763  11.130   8.933  0.2849  0.0991  0.0232
  225POPC   D2A 3210   6.805  10.714   9.098  0.4705  0.1898  0.0300
  225POPC   C3A 3211   6.635  10.528   9.499  0.0168  0.4739  0.1856
  225POPC   C4A 3212   6.554  10.115   9.542  0.1957 -0.3056 -0.3613
  225POPC   C1B 3213   6.902  11.539   9.146  0.0743 -0.1066  0.0467
  225POPC   C2B 3214   7.313  11.583   9.398  0.2443  0.1389 -0.1602
  225POPC   C3B 3215   7.358  11.811   9.798 -0.2950  0.2091 -0.2705
  225POPC   C4B 3216   7.036  12.093   9.931 -0.3053  0.0122  0.0879
  226POPC   NC3 3217   7.843   9.699   8.287 -0.1176 -0.3638 -0.1865
  226POPC   PO4 3218   7.906   9.341   8.581 -0.1468  0.1041  0.1241
  226POPC   GL1 3219   7.898   9.566   8.908  0.4206  0.1799 -0.1718
  226POPC   GL2 3220   7.738   9.894   8.803 -0.0622  0.3394  0.1725
  226POPC   C1A 3221   7.767   9.632   9.266  0.0448  0.1297 -0.0699
  226POPC   D2A 3222   7.376   9.848   9.573 -0.0731  0.0838  0.5358
  226POPC   C3A 3223   7.490   9.880  10.075  0.1268 -0.2061 -0.0595
  226POPC   C4A 3224   7.365  10.034  10.525  0.1133  0.3342 -0.0060
  226POPC   C1B 3225   7.960  10.052   9.072 -0.2255  0.0721  0.2700
  226POPC   C2B 3226   8.233  10.215   9.091 -0.0984 -0.1745  0.3719
  226POPC   C3B 3227   8.624  10.133   9.298  0.0316 -0.0002  0.2256
  226POPC   C4B 3228   8.856   9.906   9.527 -0.0299  0.1883  0.2479
  227POPC   NC3 3229   1.449  12.338   8.807 -0.1256 -0.1469  0.0699
  227POPC   PO4 3230   0.987  12.379   8.679  0.3035 -0.1998 -0.0979
  227POPC   GL1 3231   1.037  12.139   9.092  0.0831 -0.0820 -0.2900
  227POPC   GL2 3232   1.384  12.013   9.197 -0.0273 -0.2924  0.0025
  227POPC   C1A 3233   0.748  12.000   9.382  0.0493  0.0985 -0.3771
  227POPC   D2A 3234   0.951  12.021   9.813 -0.0064  0.0096 -0.0117
  227POPC   C3A 3235   1.143  11.918  10.116 -0.0177 -0.0020  0.1470
  227POPC   C4A 3236   1.044  11.582  10.478  0.0282 -0.1413  0.0576
  227POPC   C1B 3237   1.316  11.747   9.668  0.0386  0.2724 -0.1946
  227POPC   C2B 3238   1.121  11.341   9.912  0.4336 -0.0876 -0.0706
  227POPC   C3B 3239   1.002  10.913  10.091 -0.0537 -0.0503 -0.2979
  227POPC   C4B 3240   0.654  10.530  10.020 -0.2014  0.2921 -0.0675
  228POPC   NC3 3241   9.842  11.120   8.354 -0.1487  0.0120 -0.0066
  228POPC   PO4 3242   9.489  11.089   8.593  0.2610 -0.0173 -0.3793
  228POPC   GL1 3243   9.434  10.784   8.876  0.1187 -0.0171  0.2390
  228POPC   GL2 3244   9.752  10.838   8.983 -0.2160  0.0605 -0.2581
  228POPC   C1A 3245   9.392  10.857   9.286 -0.2606  0.0871 -0.0140
  228POPC   D2A 3246   9.224  10.864   9.594 -0.0691 -0.1038 -0.0346
  228POPC   C3A 3247   9.274  11.107   9.963  0.1379 -0.0322 -0.0564
  228POPC   C4A 3248   9.174  11.441  10.245  0.2175  0.1802 -0.1665
  228POPC   C1B 3249   9.989  10.912   9.329 -0.2362  0.1039  0.3424
  228POPC   C2B 3250  10.112  11.207   9.441  0.2879  0.0015 -0.0023
  228POPC   C3B 3251  10.008  11.518   9.626 -0.1344  0.2826 -0.2117
  228POPC   C4B 3252   9.906  11.770  10.092  0.0080 -0.1894  0.0126
  229POPC   NC3 3253  12.357   2.311   8.176  0.0042  0.3611 -0.1692
  229POPC   PO4 3254  11.983   2.319   8.480  0.2428 -0.2550  0.1107
  229POPC   GL1 3255  11.997   2.639   8.766 -0.2388 -0.1034 -0.2124
  229POPC   GL2 3256  11.997   2.473   8.981  0.1742 -0.1574 -0.0125
  229POPC   C1A 3257  12.337   3.020   8.978 -0.0542  0.1398 -0.1329
  229POPC   D2A 3258  12.216   3.142   9.419 -0.1372 -0.1754  0.1151
  229POPC   C3A 3259  12.270   3.651   9.483 -0.2089  0.1242  0.3557
  229POPC   C4A 3260  12.467   3.900   9.800 -0.2055  0.2246  0.1272
  229POPC   C1B 3261  12.012   2.641   9.370 -0.1366  0.0657  0.3933
  229POPC   C2B 3262  11.929   2.747   9.789  0.1559 -0.1120 -0.1212
  229POPC   C3B 3263  12.312   2.914   9.921 -0.1478  0.0519  0.3067
  229POPC   C4B 3264  12.261   2.980  10.326 -0.1204 -0.1303  0.0712
  230POPC   NC3 3265  11.641   4.340   8.002  0.4598  0.0497 -0.0639
  230POPC   PO4 3266  11.629   4.022   8.385 -0.1443  0.1052 -0.1126
  230POPC   GL1 3267  11.657   4.189   8.777  0.0194  0.3195 -0.1120
  230POPC   GL2 3268  11.533   4.545   8.915  0.2556  0.1287 -0.3347
  230POPC   C1A 3269  11.699   3.866   9.167 -0.3836  0.1374 -0.3647
  230POPC   D2A 3270  11.788   3.589   9.461  0.0045  0.0215 -0.0820
  230POPC   C3A 3271  11.516   3.612   9.786  0.0931 -0.0538 -0.0776
  230POPC   C4A 3272  11.498   3.836  10.233  0.2496  0.3747 -0.1154
  230POPC   C1B 3273  11.627   4.842   9.262 -0.1955  0.0480 -0.2959
  230POPC   C2B 3274  11.858   4.757   9.680 -0.0486  0.1006  0.1591
  230POPC   C3B 3275  12.247   4.829   9.654  0.2351 -0.2028  0.0557
  230POPC   C4B 3276  12.756   4.785   9.705  0.0375  0.0081 -0.2220
  231POPC   NC3 3277   2.935  11.442   8.001  0.3205  0.2722  0.0832
  231POPC   PO4 3278   2.893  11.442   8.476  0.1483 -0.0079  0.2809
  231POPC   GL1 3279   2.891  11.262   8.847 -0.1243 -0.1390  0.3432
  231POPC   GL2 3280   3.349  11.265   8.975  0.0722 -0.0745  0.2485
  231POPC   C1A 3281   2.763  11.216   9.231 -0.2204  0.2545 -0.1023
  231POPC   D2A 3282   2.625  10.955   9.530 -0.1605  0.1627  0.0078
  231POPC   C3A 3283   2.299  10.653   9.448  0.1349  0.0586  0.0744
  231POPC   C4A 3284   2.137  10.406   9.741  0.1081  0.0922  0.3634
  231POPC   C1B 3285   3.625  11.416   9.252  0.1299  0.0116  0.1038
  231POPC   C2B 3286   3.534  11.312   9.618 -0.1037 -0.0313 -0.2752
  231POPC   C3B 3287   3.357  11.162   9.983  0.3761 -0.2156 -0.0463
  231POPC   C4B 3288   3.743  10.929  10.329  0.1585  0.1366 -0.0502
  232POPC   NC3 3289   6.042  11.448   8.565  0.0416 -0.1149 -0.0949
  232POPC   PO4 3290   5.674  11.220   8.602  0.0351  0.1854  0.0529
  232POPC   GL1 3291   5.799  11.498   8.993  0.0415  0.1352 -0.1241
  232POPC   GL2 3292   6.130  11.592   9.065 -0.1691  0.0314  0.0935
  232POPC   C1A 3293   5.836  11.375   9.400  0.0480 -0.0158 -0.3252
  232POPC   D2A 3294   6.227  11.385   9.636  0.1543  0.1048  0.2544
  232POPC   C3A 3295   6.554  11.351   9.437 -0.0905  0.1652  0.1140
  232POPC   C4A 3296   7.030  11.071   9.431  0.2458  0.3070  0.0537
  232POPC   C1B 3297   6.018  11.932   9.343 -0.3221 -0.0564  0.0341
  232POPC   C2B 3298   5.829  12.194   9.657  0.1415  0.1079  0.0500
  232POPC   C3B 3299   5.760  12.417   9.803 -0.1568  0.1176 -0.3146
  232POPC   C4B 3300   5.782  12.560  10.254 -0.1997  0.0318 -0.2000
  233POPC   NC3 3301   6.880   4.130   8.800  0.3499  0.2667  0.0876
  233POPC   PO4 3302   6.782   3.831   9.127  0.2417 -0.1795  0.2776
  233POPC   GL1 3303   6.737   3.448   9.411 -0.0193 -0.2271  0.2795
  233POPC   GL2 3304   6.744   3.643   9.611 -0.1122  0.1718  0.1498
  233POPC   C1A 3305   6.826   2.926   9.555 -0.2906  0.0391  0.2903
  233POPC   D2A 3306   7.105   2.589   9.545 -0.1944 -0.0413 -0.1663
  233POPC   C3A 3307   7.368   2.539   9.273  0.2390  0.4056  0.3919
  233POPC   C4A 3308   7.622   2.663   9.631 -0.1232 -0.1576 -0.0753
  233POPC   C1B 3309   6.716   3.460  10.000  0.2066  0.1762  0.1668
  233POPC   C2B 3310   6.638   3.056   9.999  0.0910  0.1411  0.1071
  233POPC   C3B 3311   6.624   2.674   9.965  0.1136  0.1224  0.0012
  233POPC   C4B 3312   6.396   2.375  10.154  0.1887  0.3222  0.2936
  234POPC   NC3 3313  10.116   0.870   8.101  0.0987  0.2800 -0.0777
  234POPC   PO4 3314  10.315   0.557   8.376  0.1313 -0.1185 -0.0322
  234POPC   GL1 3315  10.248   0.378   8.824  0.2140 -0.1153  0.0972
  234POPC   GL2 3316  10.541   0.535   8.875 -0.1887  0.1098 -0.0044
  234POPC   C1A 3317  10.201   0.467   9.310 -0.2359 -0.1542  0.1536
  234POPC   D2A 3318  10.288   0.798   9.654  0.1285 -0.1306  0.0417
  234POPC   C3A 3319  10.192   1.147   9.505 -0.0845 -0.0516  0.0013
  234POPC   C4A 3320   9.928   1.475   9.309 -0.2336 -0.0047 -0.0908
  234POPC   C1B 3321  10.731   0.367   9.188 -0.1335 -0.0749  0.0617
  234POPC   C2B 3322  10.827   0.315   9.559  0.0293 -0.1233  0.1855
  234POPC   C3B 3323  11.067   0.561   9.827  0.0099  0.0712 -0.2317
  234POPC   C4B 3324  11.333   0.842  10.047  0.0107 -0.2450 -0.2287
  235POPC   NC3 3325  12.038   5.456   8.254 -0.2082 -0.1752 -0.0707
  235POPC   PO4 3326  12.548   5.609   8.170  0.0733 -0.2666  0.1704
  235POPC   GL1 3327  12.381   5.741   8.624  0.2546  0.0542 -0.1313
  235POPC   GL2 3328  12.225   5.402   8.710 -0.5031  0.2196  0.1349
  235POPC   C1A 3329  12.461   6.093   8.938 -0.0594 -0.0637 -0.2187
  235POPC   D2A 3330  12.519   6.148   9.388  0.0856 -0.4019  0.1580
  235POPC   C3A 3331  12.326   6.093   9.711  0.1526  0.2283 -0.1686
  235POPC   C4A 3332  12.120   6.106  10.094  0.1029 -0.0192 -0.2394
  235POPC   C1B 3333  12.333   5.575   9.153  0.2352  0.0353 -0.0068
  235POPC   C2B 3334  12.501   5.679   9.569  0.1726  0.1984  0.2813
  235POPC   C3B 3335  12.383   5.614  10.045  0.0207  0.3149 -0.0310
  235POPC   C4B 3336  12.260   5.766  10.491  0.0976 -0.1686 -0.2184
  236POPC   NC3 3337   8.377   3.202   8.783  0.0649 -0.1335  0.2303
  236POPC   PO4 3338   7.942   3.177   8.923 -0.2477 -0.0823  0.1530
  236POPC   GL1 3339   7.874   2.693   8.943 -0.1364 -0.1097 -0.2912
  236POPC   GL2 3340   8.227   2.744   8.823 -0.2484  0.1313  0.0794
  236POPC   C1A 3341   7.939   2.375   9.311 -0.3126 -0.3083  0.0816
  236POPC   D2A 3342   8.179   1.944   9.409  0.0032  0.0744  0.2270
  236POPC   C3A 3343   8.360   1.880   9.790  0.1133  0.2392  0.0841
  236POPC   C4A 3344   8.547   1.684  10.112  0.3371 -0.0852 -0.0150
  236POPC   C1B 3345   8.314   2.504   9.081 -0.1152  0.3161  0.0243
  236POPC   C2B 3346   8.803   2.473   9.105  0.3563 -0.4309 -0.0568
  236POPC   C3B 3347   9.175   2.679   9.316 -0.0622  0.0818  0.5024
  236POPC   C4B 3348   9.494   2.884   9.333  0.2792  0.1384 -0.0519
  237POPC   NC3 3349  13.050   5.557   8.201  0.0969  0.3440 -0.0702
  237POPC   PO4 3350  13.273   5.600   8.576 -0.2934  0.0554 -0.1722
  237POPC   GL1 3351  13.334   5.925   8.904 -0.1025 -0.4576  0.1975
  237POPC   GL2 3352  13.028   6.150   8.865 -0.2389  0.0373 -0.0319
  237POPC   C1A 3353  13.479   5.983   9.281 -0.0108 -0.0107 -0.1169
  237POPC   D2A 3354  13.479   6.258   9.630 -0.0868 -0.5790 -0.1899
  237POPC   C3A 3355  13.203   6.411  10.018 -0.0652 -0.0248  0.1539
  237POPC   C4A 3356  12.958   6.288  10.331 -0.3283  0.0762  0.0878
  237POPC   C1B 3357  13.082   6.331   9.301 -0.1599  0.0353 -0.1993
  237POPC   C2B 3358  13.061   6.598   9.568  0.2440  0.1113 -0.0442
  237POPC   C3B 3359  13.099   6.880   9.872 -0.1500 -0.1503  0.2458
  237POPC   C4B 3360  13.297   7.178  10.223 -0.0528 -0.0330 -0.1366
  238POPC   NC3 3361   8.753  10.744   8.187 -0.0184 -0.1595 -0.3931
  238POPC   PO4 3362   8.455  11.026   8.477 -0.1142 -0.2703  0.1071
  238POPC   GL1 3363   8.380  11.085   8.941 -0.0056 -0.1125 -0.4227
  238POPC   GL2 3364   8.702  11.272   9.086 -0.1655 -0.0340 -0.2157
  238POPC   C1A 3365   8.116  11.238   9.206  0.0533  0.1235  0.0435
  238POPC   D2A 3366   7.939  11.036   9.562  0.3439 -0.2178  0.0561
  238POPC   C3A 3367   7.621  11.068   9.811  0.2462  0.0764  0.2219
  238POPC   C4A 3368   7.341  11.333   9.885 -0.1382 -0.2063  0.1540
  238POPC   C1B 3369   8.427  11.237   9.600  0.0089  0.1546  0.0223
  238POPC   C2B 3370   8.237  11.477   9.865 -0.3899 -0.1803  0.2650
  238POPC   C3B 3371   8.170  11.548  10.277 -0.2949 -0.0134 -0.0734
  238POPC   C4B 3372   8.249  11.356  10.650 -0.1394 -0.0860 -0.1878
  239POPC   NC3 3373  12.619  12.591   7.999 -0.2539  0.2068 -0.1691
  239POPC   PO4 3374  12.783  12.633   8.289 -0.0050 -0.0885  0.0304
  239POPC   GL1 3375  12.581  12.476   8.719  0.0366 -0.1690 -0.2243
  239POPC   GL2 3376  12.583  12.077   8.924  0.1937 -0.3362 -0.1077
  239POPC   C1A 3377  12.351  12.529   9.140 -0.2042  0.1813  0.2774
  239POPC   D2A 3378  12.415  12.789   9.540  0.3584  0.0840  0.1655
  239POPC   C3A 3379  12.352  12.990  10.060 -0.0672  0.1276  0.3284
  239POPC   C4A 3380  12.249  13.161  10.458 -0.2495 -0.0107 -0.3426
  239POPC   C1B 3381  12.970  11.927   9.190 -0.1408  0.0650 -0.0465
  239POPC   C2B 3382  12.961  11.989   9.676  0.0264  0.2364  0.0469
  239POPC   C3B 3383  12.685  12.046  10.036 -0.0257 -0.1031  0.0674
  239POPC   C4B 3384  12.495  12.425  10.338  0.0713 -0.1662 -0.1480
  240POPC   NC3 3385  11.088   9.271   8.239  0.0829 -0.1518  0.0909
  240POPC   PO4 3386  11.396   9.560   8.138  0.0916  0.0537 -0.2388
  240POPC   GL1 3387  11.520   9.567   8.556 -0.0467 -0.1277 -0.1306
  240POPC   GL2 3388  11.555   9.237   8.576 -0.0229 -0.0888  0.0125
  240POPC   C1A 3389  11.544  10.007   8.869  0.2015 -0.0804  0.0898
  240POPC   D2A 3390  11.556  10.032   9.288  0.1246  0.0947 -0.0526
  240POPC   C3A 3391  11.395   9.746   9.617  0.1138 -0.3178  0.1485
  240POPC   C4A 3392  11.576   9.577   9.970 -0.3460 -0.2685 -0.3687
  240POPC   C1B 3393  11.528   9.056   8.910  0.0873 -0.1164  0.0657
  240POPC   C2B 3394  11.483   8.794   9.329 -0.0092 -0.0108  0.3519
  240POPC   C3B 3395  11.586   8.392   9.385 -0.2444 -0.1485  0.2707
  240POPC   C4B 3396  11.412   8.034   9.455  0.1617  0.2008 -0.2458
  241POPC   NC3 3397   9.239  12.685   8.171  0.0542  0.0344  0.0143
  241POPC   PO4 3398   9.088  12.854   8.413  0.4297 -0.0306 -0.0325
  241POPC   GL1 3399   9.007  12.987   8.738  0.2678  0.1695  0.0027
  241POPC   GL2 3400   9.145  13.162   8.900 -0.0367 -0.1657 -0.1497
  241POPC   C1A 3401   8.744  12.929   9.010  0.2896  0.3988 -0.2835
  241POPC   D2A 3402   8.493  13.092   9.267 -0.2323 -0.3088  0.1688
  241POPC   C3A 3403   8.247  12.926   9.431  0.0261  0.0112 -0.0261
  241POPC   C4A 3404   8.279  12.855   9.952  0.1772 -0.1440 -0.0650
  241POPC   C1B 3405   9.240  13.004   9.235  0.1130  0.0613  0.1917
  241POPC   C2B 3406   9.488  12.921   9.580  0.0907  0.0993  0.4375
  241POPC   C3B 3407   9.404  12.843   9.915 -0.3619  0.0209 -0.1716
  241POPC   C4B 3408   9.365  13.028  10.315  0.0869  0.0948  0.3067
  242POPC   NC3 3409   4.789  10.749   8.852 -0.0456 -0.0516  0.2440
  242POPC   PO4 3410   4.736  10.275   8.926 -0.2708  0.0145 -0.0744
  242POPC   GL1 3411   4.343  10.416   9.082 -0.1360  0.0996 -0.2657
  242POPC   GL2 3412   4.073  10.508   9.005  0.2444 -0.0577  0.0077
  242POPC   C1A 3413   4.066  10.204   9.434  0.2285  0.3252  0.0337
  242POPC   D2A 3414   4.148  10.246   9.821  0.2215  0.0771  0.4301
  242POPC   C3A 3415   3.985  10.550   9.958  0.1610 -0.4650  0.0457
  242POPC   C4A 3416   3.925  11.033   9.830  0.2775  0.1276 -0.0080
  242POPC   C1B 3417   3.714  10.475   9.157 -0.1532  0.0871 -0.0344
  242POPC   C2B 3418   3.576  10.673   9.564 -0.1730 -0.1466  0.0589
  242POPC   C3B 3419   3.403  10.599   9.930 -0.3858  0.3105  0.0090
  242POPC   C4B 3420   3.161  10.260   9.992 -0.1462  0.1450  0.1301
  243POPC   NC3 3421   2.257   1.586   8.617  0.0839  0.0107 -0.0254
  243POPC   PO4 3422   1.842   1.586   8.409 -0.1054 -0.2096  0.0860
  243POPC   GL1 3423   1.782   1.650   8.869  0.2531  0.0087 -0.2437
  243POPC   GL2 3424   1.927   1.890   8.843 -0.1886  0.0958 -0.0381
  243POPC   C1A 3425   1.707   1.727   9.329  0.2554  0.0679  0.0186
  243POPC   D2A 3426   1.447   1.670   9.668 -0.1270 -0.0249  0.0922
  243POPC   C3A 3427   1.347   1.235   9.842  0.0850 -0.3004 -0.0635
  243POPC   C4A 3428   1.370   0.887  10.114 -0.1296  0.0737 -0.1451
  243POPC   C1B 3429   2.170   1.974   9.237  0.0123  0.1251  0.0817
  243POPC   C2B 3430   2.195   2.208   9.508  0.0863 -0.2258  0.2088
  243POPC   C3B 3431   2.026   2.408   9.878  0.4203 -0.0951 -0.4351
  243POPC   C4B 3432   1.708   2.527  10.181 -0.0907  0.0292  0.0717
  244POPC   NC3 3433  11.374  10.772   8.296 -0.0333  0.0089  0.0347
  244POPC   PO4 3434  11.078  10.498   8.475  0.1849  0.2485  0.2784
  244POPC   GL1 3435  11.025  10.262   8.782 -0.1067 -0.1204 -0.0361
  244POPC   GL2 3436  10.870  10.074   8.695  0.1913  0.1889 -0.0758
  244POPC   C1A 3437  11.046  10.027   9.212  0.1769 -0.0514 -0.4142
  244POPC   D2A 3438  10.905   9.786   9.620 -0.1495  0.0192  0.0395
  244POPC   C3A 3439  10.771  10.042   9.986 -0.2171 -0.1212 -0.1682
  244POPC   C4A 3440  10.949  10.396  10.240 -0.2658 -0.1348  0.0104
  244POPC   C1B 3441  10.647   9.819   9.064  0.0671 -0.3117 -0.1276
  244POPC   C2B 3442  10.819   9.404   9.267  0.0931  0.0362 -0.0599
  244POPC   C3B 3443  10.480   9.229   9.543 -0.0114  0.2782 -0.3820
  244POPC   C4B 3444  10.169   9.004   9.655  0.1592  0.0387  0.2262
  245POPC   NC3 3445  11.087   4.187   8.583  0.2425 -0.0165 -0.0115
  245POPC   PO4 3446  10.723   4.293   8.561 -0.0614  0.3637 -0.1064
  245POPC   GL1 3447  10.749   4.518   8.858  0.0476  0.1270 -0.2953
  245POPC   GL2 3448  10.533   4.447   8.999  0.1296 -0.2205  0.1249
  245POPC   C1A 3449  11.056   4.557   9.151 -0.1088 -0.0070 -0.3376
  245POPC   D2A 3450  11.470   4.374   9.390  0.0524 -0.0107 -0.1293
  245POPC   C3A 3451  11.800   4.048   9.606  0.2545 -0.0191 -0.1025
  245POPC   C4A 3452  11.952   3.888   9.899  0.2559  0.0844  0.0820
  245POPC   C1B 3453  10.596   4.424   9.446  0.1198  0.0025 -0.2487
  245POPC   C2B 3454  10.600   4.468   9.933  0.2596  0.1030 -0.2297
  245POPC   C3B 3455  10.615   4.480  10.380 -0.3347 -0.0436  0.1187
  245POPC   C4B 3456  10.720   4.159  10.669 -0.2328 -0.0165 -0.0117
  246POPC   NC3 3457   1.080   9.685   8.415 -0.3583 -0.1541  0.0608
  246POPC   PO4 3458   0.814   9.537   8.271  0.0726 -0.0716 -0.1981
  246POPC   GL1 3459   0.651   9.408   8.684  0.1811 -0.2777 -0.0818
  246POPC   GL2 3460   0.826   9.122   8.787 -0.0665 -0.0434 -0.0404
  246POPC   C1A 3461   0.752   9.384   9.181  0.2230 -0.0989 -0.3298
  246POPC   D2A 3462   0.366   9.544   9.509  0.2274 -0.1766  0.0642
  246POPC   C3A 3463   0.446   9.454   9.948 -0.0171  0.1996  0.0551
  246POPC   C4A 3464   0.814   9.204  10.197 -0.0325  0.2573 -0.1087
  246POPC   C1B 3465   0.321   9.117   8.819 -0.0974 -0.0512 -0.1552
  246POPC   C2B 3466   0.091   9.260   9.137  0.0164 -0.1303  0.3839
  246POPC   C3B 3467  -0.126   9.114   9.455  0.1741  0.1671  0.1366
  246POPC   C4B 3468  -0.307   8.815   9.699 -0.0057 -0.1028  0.1116
  247POPC   NC3 3469   1.483   6.269   8.158 -0.1700  0.3409  0.1299
  247POPC   PO4 3470   1.212   5.887   8.239 -0.3553 -0.0139  0.0358
  247POPC   GL1 3471   1.407   5.677   8.581  0.3434 -0.3562 -0.0944
  247POPC   GL2 3472   1.181   5.793   8.837  0.0009 -0.0020  0.1004
  247POPC   C1A 3473   1.732   5.665   8.916 -0.3005 -0.0318 -0.3150
  247POPC   D2A 3474   1.677   6.058   9.235 -0.3886  0.1624 -0.2317
  247POPC   C3A 3475   1.478   6.419   9.160 -0.0490 -0.1133  0.1816
  247POPC   C4A 3476   1.737   6.697   9.300  0.0043 -0.0663  0.0803
  247POPC   C1B 3477   1.256   5.863   9.189  0.2590  0.3532  0.0284
  247POPC   C2B 3478   1.345   5.852   9.643  0.1265  0.0883 -0.3160
  247POPC   C3B 3479   1.167   5.615  10.078  0.0673 -0.1375  0.2728
  247POPC   C4B 3480   1.033   5.160  10.282  0.0709  0.2212 -0.0775
  248POPC   NC3 3481   3.046   8.844   8.302  0.1285 -0.3173  0.0736
  248POPC   PO4 3482   3.301   8.661   8.555 -0.1290  0.2919  0.1432
  248POPC   GL1 3483   3.221   8.554   9.014  0.1114  0.0807 -0.2858
  248POPC   GL2 3484   3.335   8.835   9.168  0.0989 -0.0020 -0.1154
  248POPC   C1A 3485   2.738   8.461   9.303 -0.4164  0.0386  0.0156
  248POPC   D2A 3486   2.324   8.431   9.518  0.1447 -0.1405 -0.2921
  248POPC   C3A 3487   2.320   8.481  10.001  0.5418  0.0569  0.3271
  248POPC   C4A 3488   2.387   8.388  10.359 -0.0235 -0.0991 -0.0834
  248POPC   C1B 3489   3.090   8.891   9.480 -0.1114 -0.1163  0.0180
  248POPC   C2B 3490   2.770   8.998   9.779  0.1102 -0.2943  0.3120
  248POPC   C3B 3491   2.314   8.968   9.921  0.0397  0.0611  0.1646
  248POPC   C4B 3492   1.847   8.885  10.021 -0.0074 -0.0451 -0.0165
  249POPC   NC3 3493   0.056   5.122   8.596  0.0394  0.2229 -0.0618
  249POPC   PO4 3494  -0.362   4.909   8.663 -0.1658  0.0725 -0.0896
  249POPC   GL1 3495  -0.393   4.815   9.089  0.1471  0.2041 -0.0236
  249POPC   GL2 3496  -0.507   5.063   9.372  0.2707  0.1827 -0.1215
  249POPC   C1A 3497  -0.521   4.433   9.428 -0.0557  0.2382 -0.0854
  249POPC   D2A 3498  -0.837   4.312   9.668  0.3593  0.3301 -0.3378
  249POPC   C3A 3499  -0.796   4.336  10.163 -0.0487  0.1260  0.0688
  249POPC   C4A 3500  -0.589   4.615  10.352  0.0734 -0.1453 -0.0161
  249POPC   C1B 3501  -0.506   5.241   9.817 -0.0614 -0.0218  0.0416
  249POPC   C2B 3502  -0.556   5.169  10.272  0.2855 -0.0758 -0.0072
  249POPC   C3B 3503  -0.511   5.063  10.698 -0.0623  0.2908  0.1368
  249POPC   C4B 3504  -0.366   5.163  11.134  0.0038 -0.1265 -0.1147
  250POPC   NC3 3505   1.017   3.821   8.039  0.3167  0.1919 -0.0061
  250POPC   PO4 3506   0.809   3.937   8.365 -0.1456  0.0543 -0.2259
  250POPC   GL1 3507   0.764   4.070   8.818  0.2319  0.2848 -0.0788
  250POPC   GL2 3508   0.724   4.352   8.768 -0.1010  0.1003  0.0267
  250POPC   C1A 3509   0.749   4.138   9.268 -0.0315 -0.0078 -0.0313
  250POPC   D2A 3510   0.689   4.397   9.692 -0.1021  0.1459  0.1031
  250POPC   C3A 3511   0.679   4.852   9.640 -0.0572 -0.2241  0.1375
  250POPC   C4A 3512   0.462   5.134   9.580  0.1910 -0.1657 -0.2115
  250POPC   C1B 3513   0.492   4.592   9.088  0.3161  0.0755  0.0730
  250POPC   C2B 3514   0.146   4.841   9.111  0.0606  0.2931  0.3369
  250POPC   C3B 3515  -0.028   5.039   9.410 -0.0624 -0.4310  0.1779
  250POPC   C4B 3516  -0.092   5.475   9.588  0.0937 -0.2087 -0.1218
  251POPC   NC3 3517  13.021   8.515   8.278 -0.1727  0.0068 -0.0213
  251POPC   PO4 3518  13.180   8.113   8.130  0.1426  0.0737 -0.0129
  251POPC   GL1 3519  13.373   8.080   8.564  0.1994  0.0252 -0.0535
  251POPC   GL2 3520  13.533   7.826   8.740 -0.0337  0.0614  0.0760
  251POPC   C1A 3521  13.784   8.189   8.894 -0.0773  0.3920 -0.1227
  251POPC   D2A 3522  13.972   8.422   9.310  0.0716  0.2944 -0.1177
  251POPC   C3A 3523  13.782   8.547   9.707  0.1823 -0.0260 -0.0326
  251POPC   C4A 3524  13.751   8.599  10.052 -0.0938 -0.0636 -0.4262
  251POPC   C1B 3525  13.354   7.933   9.100 -0.0539 -0.0677  0.0115
  251POPC   C2B 3526  13.466   8.266   9.303  0.1144  0.3613 -0.1416
  251POPC   C3B 3527  13.392   7.900   9.675  0.5837 -0.1681  0.3732
  251POPC   C4B 3528  13.333   7.599   9.965 -0.1983 -0.0097  0.0508
  252POPC   NC3 3529  12.976   2.790   8.676 -0.0305 -0.0902 -0.4626
  252POPC   PO4 3530  13.005   3.176   8.577  0.0901 -0.0398  0.0031
  252POPC   GL1 3531  13.200   3.094   9.006 -0.1341  0.1122 -0.2364
  252POPC   GL2 3532  13.360   2.815   8.997 -0.1057  0.0886 -0.2041
  252POPC   C1A 3533  13.165   3.175   9.466 -0.0567 -0.2489 -0.0833
  252POPC   D2A 3534  13.230   3.269   9.903 -0.1608 -0.2291  0.3698
  252POPC   C3A 3535  13.232   3.415  10.361  0.0003 -0.0281 -0.0127
  252POPC   C4A 3536  13.183   3.243  10.830  0.1201  0.0690 -0.1822
  252POPC   C1B 3537  13.221   2.676   9.424  0.0572 -0.2093  0.1204
  252POPC   C2B 3538  13.281   2.747   9.802 -0.0787 -0.2417  0.0163
  252POPC   C3B 3539  13.262   2.412  10.116 -0.1334  0.0484 -0.0329
  252POPC   C4B 3540  13.296   1.987  10.277  0.1543 -0.2565 -0.1140
  253POPC   NC3 3541   2.381   3.052   8.215  0.0454 -0.1391  0.1451
  253POPC   PO4 3542   2.583   2.705   8.302  0.0671  0.0183 -0.1267
  253POPC   GL1 3543   2.314   2.831   8.647  0.3288  0.2936 -0.0012
  253POPC   GL2 3544   2.433   3.159   8.778 -0.1280  0.0841 -0.1969
  253POPC   C1A 3545   2.146   2.952   9.065 -0.2585  0.1203  0.2510
  253POPC   D2A 3546   2.032   2.832   9.429 -0.0721  0.0048  0.4407
  253POPC   C3A 3547   2.080   3.019   9.868  0.0513 -0.0452 -0.0818
  253POPC   C4A 3548   2.109   3.167  10.253  0.1462 -0.0059  0.3027
  253POPC   C1B 3549   2.689   2.982   9.029  0.2719  0.0410  0.0263
  253POPC   C2B 3550   2.659   2.862   9.432  0.0051  0.0508  0.2712
  253POPC   C3B 3551   2.464   2.671   9.929  0.1284 -0.1703  0.0484
  253POPC   C4B 3552   2.203   2.643  10.311  0.3154 -0.0891  0.3308
  254POPC   NC3 3553   0.471   9.282   7.912 -0.3414 -0.4220  0.2694
  254POPC   PO4 3554   0.122   9.536   8.131  0.2440 -0.0795 -0.2913
  254POPC   GL1 3555   0.163   9.543   8.600 -0.1732 -0.1584 -0.2881
  254POPC   GL2 3556  -0.078   9.597   8.720 -0.0133 -0.2816 -0.1357
  254POPC   C1A 3557   0.364   9.694   8.945 -0.1756 -0.1048 -0.4495
  254POPC   D2A 3558   0.373  10.047   9.303 -0.0491 -0.0035 -0.0985
  254POPC   C3A 3559   0.301  10.100   9.643 -0.0492 -0.2199 -0.2363
  254POPC   C4A 3560   0.428   9.979   9.933 -0.0751 -0.1897 -0.1027
  254POPC   C1B 3561  -0.169   9.756   9.135  0.4227  0.1285 -0.0742
  254POPC   C2B 3562  -0.141   9.576   9.568 -0.1234 -0.1367 -0.2528
  254POPC   C3B 3563   0.020   9.676   9.989 -0.1360  0.0679  0.0933
  254POPC   C4B 3564  -0.173  10.068  10.181 -0.1570  0.1403  0.0455
  255POPC   NC3 3565   7.248   1.679   8.236 -0.1810  0.1282 -0.4807
  255POPC   PO4 3566   6.891   1.963   8.435  0.0652  0.0282  0.1360
  255POPC   GL1 3567   6.606   1.593   8.534  0.0321 -0.0676  0.1149
  255POPC   GL2 3568   6.277   1.629   8.537 -0.0350 -0.3056  0.0108
  255POPC   C1A 3569   6.679   1.217   8.819 -0.1111  0.0344  0.2715
  255POPC   D2A 3570   6.579   0.889   9.141 -0.2045 -0.0165 -0.1424
  255POPC   C3A 3571   6.624   0.422   9.084  0.0013  0.1720  0.0222
  255POPC   C4A 3572   6.918   0.135   8.897  0.1242 -0.0109  0.2597
  255POPC   C1B 3573   6.252   1.498   8.949 -0.4004  0.1606 -0.0531
  255POPC   C2B 3574   6.101   1.592   9.421  0.1763  0.0147 -0.1234
  255POPC   C3B 3575   5.957   1.495   9.702  0.2598 -0.2394 -0.2304
  255POPC   C4B 3576   6.094   1.097  10.006  0.3302 -0.0820 -0.0793
  256POPC   NC3 3577   9.295  11.597   8.568 -0.1913 -0.2806 -0.1024
  256POPC   PO4 3578   9.681  11.528   8.684 -0.2192 -0.2944  0.0812
  256POPC   GL1 3579   9.626  11.309   9.035  0.2514 -0.1413 -0.2043
  256POPC   GL2 3580   9.217  11.279   9.031  0.2222 -0.0196  0.0518
  256POPC   C1A 3581   9.561  11.411   9.453  0.1278  0.2360  0.0402
  256POPC   D2A 3582   9.495  11.697   9.844 -0.0006 -0.0334  0.0366
  256POPC   C3A 3583   9.060  11.871   9.818 -0.0739  0.4847 -0.0386
  256POPC   C4A 3584   8.984  12.115   9.481 -0.2173  0.1347  0.1853
  256POPC   C1B 3585   9.017  11.326   9.452 -0.1283  0.2694  0.0523
  256POPC   C2B 3586   8.822  11.308   9.913 -0.0891 -0.0391 -0.0016
  256POPC   C3B 3587   8.543  11.209  10.122  0.2239  0.0086  0.1621
  256POPC   C4B 3588   8.471  10.942  10.433 -0.2657  0.0360 -0.0914
  257POPC   NC3 3589   2.744   8.826   7.862 -0.1094  0.0156  0.0088
  257POPC   PO4 3590   2.522   8.976   8.186 -0.0162  0.1028 -0.2099
  257POPC   GL1 3591   2.387   8.797   8.615 -0.2601 -0.4109  0.1929
  257POPC   GL2 3592   2.381   8.492   8.644 -0.1708 -0.0143 -0.1512
  257POPC   C1A 3593   2.376   8.786   9.010  0.0206 -0.2254 -0.0040
  257POPC   D2A 3594   2.220   8.950   9.456 -0.2143  0.1516  0.1795
  257POPC   C3A 3595   1.922   9.192   9.528 -0.0556 -0.1590 -0.4719
  257POPC   C4A 3596   1.756   9.399   9.754  0.1381  0.1982 -0.2021
  257POPC   C1B 3597   2.284   8.264   9.052 -0.1640  0.2727  0.2029
  257POPC   C2B 3598   2.500   7.999   9.378 -0.0398 -0.1216  0.0795
  257POPC   C3B 3599   2.748   7.634   9.594 -0.1677 -0.2846 -0.0725
  257POPC   C4B 3600   2.927   7.295   9.802 -0.4776  0.3431 -0.0141
  258POPC   NC3 3601   9.518   4.155   8.491  0.0450 -0.3499  0.0444
  258POPC   PO4 3602   9.368   4.220   8.946  0.2662  0.1170 -0.2841
  258POPC   GL1 3603   9.720   4.312   9.331 -0.0767 -0.2542 -0.0987
  258POPC   GL2 3604   9.838   3.881   9.449 -0.0212  0.1638 -0.1739
  258POPC   C1A 3605  10.102   4.346   9.690 -0.2263  0.0539 -0.2018
  258POPC   D2A 3606  10.110   4.352  10.132 -0.0639  0.3142  0.3579
  258POPC   C3A 3607   9.809   4.810  10.268  0.0090  0.2748 -0.0318
  258POPC   C4A 3608   9.754   5.255  10.327 -0.0483 -0.0520  0.0272
  258POPC   C1B 3609  10.122   3.861   9.759 -0.0773 -0.0299 -0.3579
  258POPC   C2B 3610  10.553   3.913   9.939  0.0208 -0.1926 -0.1799
  258POPC   C3B 3611  10.862   4.060  10.150 -0.3547  0.1236 -0.0218
  258POPC   C4B 3612  11.048   3.927  10.444 -0.0161 -0.1370  0.0900
  259POPC   NC3 3613   7.663   2.581   8.312  0.0883  0.0868 -0.1366
  259POPC   PO4 3614   7.401   2.172   8.325  0.0857  0.2875  0.0738
  259POPC   GL1 3615   7.248   1.829   8.701  0.0524  0.0751  0.0310
  259POPC   GL2 3616   7.090   2.127   8.905  0.0851 -0.0289 -0.1635
  259POPC   C1A 3617   7.120   1.616   9.088  0.0241  0.0843  0.0526
  259POPC   D2A 3618   7.201   1.143   9.225  0.1967  0.2867 -0.2370
  259POPC   C3A 3619   7.378   1.017   9.671  0.0188  0.1278 -0.0838
  259POPC   C4A 3620   7.778   1.125   9.840  0.3249 -0.2079 -0.1761
  259POPC   C1B 3621   7.000   2.073   9.350  0.2677  0.2616  0.2069
  259POPC   C2B 3622   6.800   1.796   9.764  0.0083  0.0222  0.1886
  259POPC   C3B 3623   6.940   1.436  10.023 -0.2255  0.0409 -0.2682
  259POPC   C4B 3624   7.156   1.522  10.467  0.1789  0.0366 -0.1472
  260POPC   NC3 3625   0.145   2.279   8.030  0.3873 -0.3026  0.0756
  260POPC   PO4 3626  -0.193   2.503   8.317  0.1691  0.0982 -0.0577
  260POPC   GL1 3627  -0.413   2.449   8.630 -0.3951 -0.1688 -0.2923
  260POPC   GL2 3628  -0.606   2.266   8.706  0.2181  0.1144  0.2179
  260POPC   C1A 3629  -0.520   2.588   9.179  0.1101 -0.0120  0.0800
  260POPC   D2A 3630  -0.380   2.811   9.613 -0.1018 -0.1414  0.1669
  260POPC   C3A 3631  -0.283   2.725  10.050  0.1412 -0.0080  0.0129
  260POPC   C4A 3632   0.029   2.893  10.269  0.2699 -0.1948 -0.2961
  260POPC   C1B 3633  -0.841   1.880   8.902  0.0201 -0.0542 -0.0843
  260POPC   C2B 3634  -0.922   1.457   9.155  0.1278 -0.0781 -0.4061
  260POPC   C3B 3635  -1.054   1.521   9.618 -0.0347 -0.0148  0.1497
  260POPC   C4B 3636  -1.029   1.530  10.084  0.2536 -0.0272  0.0967
  261POPC   NC3 3637   1.308   4.849   8.158  0.1511 -0.0409  0.0578
  261POPC   PO4 3638   1.090   4.441   8.427 -0.0163  0.0543  0.0280
  261POPC   GL1 3639   1.191   4.296   8.856 -0.0793  0.2922 -0.0310
  261POPC   GL2 3640   1.489   4.386   9.068 -0.0052 -0.2223 -0.2798
  261POPC   C1A 3641   1.177   3.977   9.152 -0.1103  0.0122 -0.0160
  261POPC   D2A 3642   1.538   3.840   9.454 -0.1875 -0.0238 -0.2396
  261POPC   C3A 3643   1.963   3.928   9.441 -0.0936  0.1673 -0.0626
  261POPC   C4A 3644   2.221   4.224   9.244  0.3061 -0.4022  0.2556
  261POPC   C1B 3645   1.638   4.359   9.463 -0.0462 -0.3245  0.0830
  261POPC   C2B 3646   1.800   4.223   9.809  0.1934 -0.3855 -0.1664
  261POPC   C3B 3647   1.681   3.768   9.970  0.0020 -0.2999  0.1610
  261POPC   C4B 3648   1.639   3.461  10.345  0.0589  0.1774 -0.1358
  262POPC   NC3 3649   3.519   0.022   8.285 -0.0745 -0.1466 -0.1477
  262POPC   PO4 3650   3.296  -0.066   8.637  0.2257 -0.2217 -0.0327
  262POPC   GL1 3651   3.339   0.176   9.047  0.0016  0.2514 -0.1362
  262POPC   GL2 3652   3.076   0.044   9.128  0.4314  0.1287  0.3225
  262POPC   C1A 3653   3.498   0.226   9.509 -0.0090  0.1634  0.1719
  262POPC   D2A 3654   3.297   0.141  10.006 -0.4290 -0.0053 -0.2091
  262POPC   C3A 3655   3.078   0.118  10.333 -0.2900  0.2023  0.0705
  262POPC   C4A 3656   3.128   0.012  10.786  0.1366 -0.1365 -0.1914
  262POPC   C1B 3657   3.076   0.496   9.348  0.2601  0.2428 -0.1519
  262POPC   C2B 3658   3.090   0.626   9.815  0.2471  0.0911  0.2941
  262POPC   C3B 3659   3.029   0.733  10.182 -0.0662 -0.0234  0.1488
  262POPC   C4B 3660   3.268   0.899  10.606 -0.3681 -0.0071 -0.0512
  263POPC   NC3 3661   0.328   4.044   8.536  0.0697 -0.0099 -0.0918
  263POPC   PO4 3662   0.333   3.563   8.616  0.5011 -0.1917  0.3749
  263POPC   GL1 3663   0.465   3.701   8.980  0.0907 -0.0074  0.1706
  263POPC   GL2 3664   0.274   4.029   9.024  0.3231 -0.0326 -0.0423
  263POPC   C1A 3665   0.592   3.655   9.397  0.0657  0.1382  0.1439
  263POPC   D2A 3666   0.593   3.439   9.748 -0.2020  0.3110 -0.1655
  263POPC   C3A 3667   0.668   3.539  10.075 -0.0643  0.1409  0.1130
  263POPC   C4A 3668   0.654   3.472  10.564  0.0686 -0.0216 -0.1616
  263POPC   C1B 3669   0.352   4.102   9.524  0.0444  0.0186 -0.1938
  263POPC   C2B 3670   0.220   4.283   9.894 -0.0158  0.1047  0.2210
  263POPC   C3B 3671   0.062   4.562  10.238  0.1341 -0.1339 -0.0617
  263POPC   C4B 3672  -0.115   4.851  10.312  0.0459 -0.3909 -0.0713
  264POPC   NC3 3673   8.363   0.487   8.108  0.1509 -0.1866 -0.1895
  264POPC   PO4 3674   8.861   0.471   8.098  0.0890 -0.0900 -0.2864
  264POPC   GL1 3675   8.869   0.307   8.485 -0.0795 -0.1495 -0.1922
  264POPC   GL2 3676   8.900   0.532   8.829  0.0018  0.0163  0.0146
  264POPC   C1A 3677   8.504   0.253   8.712  0.0180  0.1358  0.0342
  264POPC   D2A 3678   8.258  -0.111   8.714  0.0667  0.0283 -0.2143
  264POPC   C3A 3679   8.011  -0.030   8.997  0.0451 -0.1190 -0.1804
  264POPC   C4A 3680   7.667   0.270   9.241  0.0622 -0.0641 -0.3539
  264POPC   C1B 3681   9.098   0.513   9.215  0.0433  0.2577  0.0507
  264POPC   C2B 3682   9.351   0.765   9.332 -0.0445  0.0102  0.1848
  264POPC   C3B 3683   9.202   0.811   9.855  0.0613 -0.0377  0.1656
  264POPC   C4B 3684   8.787   0.752   9.947 -0.1470 -0.6531 -0.0519
  265POPC   NC3 3685   5.759   2.744   8.118  0.0250 -0.1740 -0.0421
  265POPC   PO4 3686   5.816   2.763   8.537  0.0327  0.0897  0.0828
  265POPC   GL1 3687   6.309   2.669   8.746  0.0784  0.2101 -0.2140
  265POPC   GL2 3688   6.533   2.459   8.550  0.0955 -0.1169 -0.3067
  265POPC   C1A 3689   6.304   2.577   9.170 -0.1113 -0.1388  0.1879
  265POPC   D2A 3690   6.659   2.475   9.384 -0.1446  0.1433 -0.0924
  265POPC   C3A 3691   6.789   2.267   9.776 -0.1440  0.2166 -0.4499
  265POPC   C4A 3692   7.290   2.195   9.772  0.1969 -0.0895  0.0049
  265POPC   C1B 3693   6.558   2.231   8.981  0.0738  0.0341 -0.1078
  265POPC   C2B 3694   6.642   1.871   9.016  0.3233  0.2198 -0.1762
  265POPC   C3B 3695   6.593   1.640   9.338 -0.4073  0.1517  0.0634
  265POPC   C4B 3696   6.874   1.351   9.549  0.0148  0.2319 -0.4628
  266POPC   NC3 3697  11.560   2.635   8.477 -0.0807 -0.1379  0.1762
  266POPC   PO4 3698  11.689   3.088   8.440 -0.0042  0.1159 -0.0385
  266POPC   GL1 3699  11.825   3.133   8.864 -0.1607  0.1532 -0.0765
  266POPC   GL2 3700  11.587   3.282   9.023  0.1864  0.1142  0.1733
  266POPC   C1A 3701  12.069   3.462   9.052  0.0075 -0.0861 -0.0854
  266POPC   D2A 3702  12.218   4.007   9.128 -0.2752  0.3862  0.0662
  266POPC   C3A 3703  11.991   4.409   9.269 -0.2178  0.1002 -0.4156
  266POPC   C4A 3704  12.122   4.779   9.164  0.1215 -0.3485  0.1381
  266POPC   C1B 3705  11.250   3.391   9.468 -0.1603 -0.1803  0.0293
  266POPC   C2B 3706  10.982   3.583   9.845  0.1172 -0.2403  0.3148
  266POPC   C3B 3707  11.104   3.509  10.223  0.0635  0.1259  0.1523
  266POPC   C4B 3708  10.986   3.419  10.649 -0.0695  0.0090  0.0876
  267POPC   NC3 3709   8.865   9.431   8.629  0.1129  0.1704  0.0640
  267POPC   PO4 3710   9.088   9.100   8.694 -0.1346 -0.0676 -0.2600
  267POPC   GL1 3711   9.450   9.203   8.901  0.0247  0.1062 -0.1856
  267POPC   GL2 3712   9.551   8.893   9.036 -0.2037 -0.1031 -0.4331
  267POPC   C1A 3713   9.867   9.374   8.847  0.0295 -0.2635  0.2417
  267POPC   D2A 3714  10.307   9.392   9.099 -0.0944  0.2469 -0.1477
  267POPC   C3A 3715  10.297   9.761   9.398 -0.0052  0.0083  0.1428
  267POPC   C4A 3716  10.333   9.951   9.747  0.3793 -0.1611 -0.4919
  267POPC   C1B 3717   9.793   9.039   9.207 -0.2318 -0.0656 -0.1223
  267POPC   C2B 3718   9.912   9.493   9.557  0.1797  0.5334  0.1372
  267POPC   C3B 3719  10.080   9.514   9.853 -0.0329  0.2262 -0.2584
  267POPC   C4B 3720  10.319   9.185  10.136 -0.0833 -0.1582  0.1883
  268POPC   NC3 3721  11.674   6.664   8.368 -0.0864  0.0746 -0.0269
  268POPC   PO4 3722  11.284   6.412   8.376 -0.1976  0.2347  0.0003
  268POPC   GL1 3723  11.582   6.396   8.777 -0.1554 -0.0896  0.2397
  268POPC   GL2 3724  11.736   6.749   8.879  0.2279 -0.0337  0.0053
  268POPC   C1A 3725  12.016   6.264   9.044  0.2162 -0.3022 -0.2185
  268POPC   D2A 3726  12.215   6.502   9.363  0.2995 -0.4439  0.0220
  268POPC   C3A 3727  12.579   6.660   9.486  0.0009 -0.3018  0.2563
  268POPC   C4A 3728  12.546   7.000   9.801  0.0533  0.0593 -0.2465
  268POPC   C1B 3729  11.612   6.661   9.276 -0.0446  0.3096  0.1858
  268POPC   C2B 3730  11.775   6.299   9.477 -0.1123  0.1328  0.0634
  268POPC   C3B 3731  11.596   6.140   9.935  0.0938  0.1518 -0.3153
  268POPC   C4B 3732  11.230   6.197  10.190 -0.0106 -0.0275 -0.0208
  269POPC   NC3 3733   5.772   1.464   8.109 -0.2224 -0.2182 -0.0144
  269POPC   PO4 3734   5.548   1.111   8.225  0.1733 -0.0361 -0.2576
  269POPC   GL1 3735   5.701   0.893   8.649 -0.3405  0.0896  0.0880
  269POPC   GL2 3736   5.798   0.595   8.632 -0.2137 -0.0351  0.0756
  269POPC   C1A 3737   6.023   1.110   9.078 -0.0695  0.1511 -0.0532
  269POPC   D2A 3738   6.322   1.144   9.494 -0.0883  0.2793  0.0331
  269POPC   C3A 3739   6.421   0.780   9.745 -0.0469 -0.0629  0.1040
  269POPC   C4A 3740   6.423   0.526  10.099  0.0879  0.2069  0.1066
  269POPC   C1B 3741   5.662   0.735   9.087 -0.0304  0.0155 -0.2379
  269POPC   C2B 3742   5.853   0.848   9.526 -0.1928 -0.0644  0.2440
  269POPC   C3B 3743   5.775   0.693   9.921 -0.1530 -0.1905  0.2073
  269POPC   C4B 3744   5.701   0.470  10.277  0.0604 -0.1630  0.1686
  270POPC   NC3 3745   0.966   1.726   8.538 -0.2952 -0.2891  0.0296
  270POPC   PO4 3746   1.054   2.199   8.607 -0.1997 -0.0372 -0.2671
  270POPC   GL1 3747   0.683   2.151   8.807 -0.1586  0.0910 -0.1638
  270POPC   GL2 3748   0.833   1.888   9.035  0.0776  0.1293 -0.0710
  270POPC   C1A 3749   0.304   2.230   9.194  0.0021  0.2313 -0.3677
  270POPC   D2A 3750   0.399   2.244   9.671 -0.2670 -0.4170  0.0682
  270POPC   C3A 3751   0.535   1.840   9.741  0.1016 -0.0057  0.0178
  270POPC   C4A 3752   0.455   1.497   9.960  0.2689 -0.0650 -0.1707
  270POPC   C1B 3753   0.999   1.503   9.270  0.3495 -0.1921  0.2225
  270POPC   C2B 3754   0.974   1.111   9.425  0.0991 -0.0323 -0.1635
  270POPC   C3B 3755   0.850   1.019   9.941  0.5482 -0.3843  0.4938
  270POPC   C4B 3756   0.825   0.770  10.312  0.4206  0.3202  0.1786
  271POPC   NC3 3757   4.064   2.083   8.227 -0.2024 -0.1976  0.1904
  271POPC   PO4 3758   4.348   1.761   8.342 -0.0259  0.1648  0.0104
  271POPC   GL1 3759   4.144   1.949   8.761 -0.1455 -0.0555  0.0286
  271POPC   GL2 3760   3.926   2.218   8.745  0.4108 -0.1408  0.3580
  271POPC   C1A 3761   4.096   1.688   9.160 -0.0662 -0.0950  0.2356
  271POPC   D2A 3762   3.784   1.659   9.505  0.0919  0.0670  0.0572
  271POPC   C3A 3763   3.815   1.861   9.824 -0.1998 -0.0108 -0.1420
  271POPC   C4A 3764   3.624   2.205   9.900 -0.0846  0.0716  0.3221
  271POPC   C1B 3765   3.570   1.927   8.902 -0.0203 -0.0266  0.4414
  271POPC   C2B 3766   3.474   1.636   9.116 -0.1247 -0.0967 -0.1787
  271POPC   C3B 3767   3.225   1.645   9.494  0.0138  0.2666 -0.0242
  271POPC   C4B 3768   3.357   1.656   9.893 -0.1143  0.0759 -0.1493
  272POPC   NC3 3769   4.702   1.230   8.472  0.2744  0.2448  0.1122
  272POPC   PO4 3770   4.897   0.809   8.193 -0.1179 -0.3046  0.2415
  272POPC   GL1 3771   5.189   0.926   8.554 -0.2660 -0.2725  0.3158
  272POPC   GL2 3772   5.257   0.681   8.656  0.1260  0.3413 -0.0302
  272POPC   C1A 3773   5.384   1.166   8.909  0.0865 -0.1484 -0.0169
  272POPC   D2A 3774   5.115   1.524   9.142 -0.0792 -0.2233 -0.2671
  272POPC   C3A 3775   5.365   1.992   9.267  0.2360 -0.0279  0.0436
  272POPC   C4A 3776   5.727   2.226   9.042 -0.0909 -0.1275  0.1218
  272POPC   C1B 3777   5.058   0.780   9.052 -0.2246  0.0637  0.0042
  272POPC   C2B 3778   5.204   0.780   9.507  0.2611 -0.0304  0.1025
  272POPC   C3B 3779   5.096   0.940   9.893 -0.0119  0.1834  0.0292
  272POPC   C4B 3780   5.220   0.799  10.280 -0.2579  0.0319 -0.0578
  273POPC   NC3 3781   2.602   6.610   8.274 -0.1578 -0.3134  0.1162
  273POPC   PO4 3782   3.089   6.573   8.640 -0.1338  0.0205 -0.0794
  273POPC   GL1 3783   2.837   6.499   9.017 -0.4576 -0.3686  0.1497
  273POPC   GL2 3784   2.476   6.447   8.785  0.0502 -0.1984  0.1481
  273POPC   C1A 3785   2.632   6.601   9.415  0.0153  0.0360 -0.2148
  273POPC   D2A 3786   2.405   6.711   9.734 -0.0728  0.2622 -0.1087
  273POPC   C3A 3787   2.454   6.426  10.065  0.2669 -0.0229 -0.0262
  273POPC   C4A 3788   2.534   6.407  10.416 -0.2759  0.2618  0.1917
  273POPC   C1B 3789   2.220   6.334   9.234 -0.2123  0.0816 -0.2371
  273POPC   C2B 3790   1.982   6.405   9.602 -0.0581 -0.2072  0.1059
  273POPC   C3B 3791   1.887   6.609  10.032 -0.2070 -0.0743 -0.0418
  273POPC   C4B 3792   2.023   6.548  10.449 -0.2510 -0.1721 -0.0773
  274POPC   NC3 3793   9.166   0.813   8.350 -0.1240 -0.0121 -0.0753
  274POPC   PO4 3794   9.416   0.940   8.654 -0.4310 -0.1652 -0.3684
  274POPC   GL1 3795   9.669   1.055   8.970 -0.2250  0.0363 -0.1587
  274POPC   GL2 3796   9.827   0.843   9.155 -0.1667 -0.0283 -0.1099
  274POPC   C1A 3797   9.439   1.261   9.286 -0.2595 -0.2070  0.3432
  274POPC   D2A 3798   9.143   1.253   9.579 -0.0785 -0.1206 -0.0765
  274POPC   C3A 3799   9.234   1.351  10.029  0.3251 -0.0618  0.2826
  274POPC   C4A 3800   8.987   1.643  10.321  0.1001 -0.0936  0.0456
  274POPC   C1B 3801   9.823   0.716   9.532  0.2030  0.2697 -0.0735
  274POPC   C2B 3802   9.637   0.569  10.018 -0.0845  0.1621 -0.1612
  274POPC   C3B 3803   9.337   0.632  10.310 -0.0211 -0.2490  0.0467
  274POPC   C4B 3804   8.816   0.568  10.411 -0.0580 -0.1466 -0.1841
  275POPC   NC3 3805   5.296  11.458   8.804 -0.1165 -0.2506 -0.1779
  275POPC   PO4 3806   5.552  11.756   8.546  0.1681  0.2341 -0.0518
  275POPC   GL1 3807   5.601  11.928   8.917 -0.0063  0.1821 -0.1085
  275POPC   GL2 3808   5.236  11.875   9.098  0.2580  0.0961  0.2195
  275POPC   C1A 3809   5.635  12.311   9.116  0.0862  0.2021  0.1576
  275POPC   D2A 3810   5.930  12.732   9.127 -0.1570 -0.0060 -0.1524
  275POPC   C3A 3811   6.077  13.063   9.388 -0.2172 -0.0568 -0.3137
  275POPC   C4A 3812   6.049  13.424   9.794 -0.0785  0.3027  0.0008
  275POPC   C1B 3813   5.507  11.741   9.420 -0.0150 -0.2651  0.3000
  275POPC   C2B 3814   5.407  11.906   9.777 -0.0914 -0.3725 -0.1362
  275POPC   C3B 3815   5.397  11.717  10.101 -0.4336 -0.1649 -0.0767
  275POPC   C4B 3816   5.547  11.438  10.426 -0.4512  0.2795  0.2973
  276POPC   NC3 3817   3.275   3.822   8.778  0.2093 -0.0424 -0.2056
  276POPC   PO4 3818   3.570   4.142   8.940 -0.0002 -0.0532  0.2086
  276POPC   GL1 3819   3.366   3.778   9.247  0.1091 -0.1648 -0.1144
  276POPC   GL2 3820   3.330   3.436   9.200 -0.0896 -0.1000  0.1901
  276POPC   C1A 3821   3.385   3.640   9.630  0.2134 -0.0496 -0.1776
  276POPC   D2A 3822   3.766   3.625   9.894 -0.2126  0.1431  0.0244
  276POPC   C3A 3823   3.912   3.233  10.110 -0.0123  0.2228  0.2189
  276POPC   C4A 3824   3.482   2.991  10.342  0.0976  0.4104 -0.1754
  276POPC   C1B 3825   3.073   3.221   9.485 -0.0091  0.1458  0.0745
  276POPC   C2B 3826   2.931   2.889   9.783 -0.3654 -0.2073 -0.1298
  276POPC   C3B 3827   3.072   2.786  10.153 -0.0467 -0.0866  0.1958
  276POPC   C4B 3828   3.302   2.405  10.261  0.0147  0.0293 -0.1657
  277POPC   NC3 3829   1.667   0.528   8.027  0.3258  0.1258  0.0024
  277POPC   PO4 3830   1.310   0.403   8.357  0.1967 -0.1277 -0.0384
  277POPC   GL1 3831   1.334   0.721   8.690 -0.2086  0.1853  0.2118
  277POPC   GL2 3832   1.549   0.894   8.916 -0.0824 -0.1488  0.2119
  277POPC   C1A 3833   0.964   0.993   8.965 -0.1588  0.1209 -0.2542
  277POPC   D2A 3834   0.764   1.386   8.848 -0.0315  0.0031  0.0990
  277POPC   C3A 3835   0.467   1.253   9.100  0.0253 -0.1591  0.0047
  277POPC   C4A 3836   0.439   1.140   9.512 -0.1255 -0.0671  0.0269
  277POPC   C1B 3837   1.289   0.568   9.154 -0.0457  0.0942  0.4902
  277POPC   C2B 3838   0.807   0.606   9.324  0.1129 -0.0482 -0.4434
  277POPC   C3B 3839   0.525   0.644   9.693  0.2975  0.1688  0.0511
  277POPC   C4B 3840   0.478   0.418  10.099 -0.2190 -0.1723  0.0407
  278POPC   NC3 3841   2.461   5.913   7.899  0.0376 -0.0139 -0.1947
  278POPC   PO4 3842   2.221   5.663   8.189 -0.2884 -0.0657 -0.1972
  278POPC   GL1 3843   2.122   5.451   8.559 -0.0945  0.0185  0.0348
  278POPC   GL2 3844   1.802   5.169   8.607 -0.5649 -0.3271 -0.0103
  278POPC   C1A 3845   2.248   5.170   8.936  0.1507  0.2109 -0.0297
  278POPC   D2A 3846   2.531   5.014   9.312  0.0248  0.1951 -0.1788
  278POPC   C3A 3847   2.447   4.684   9.560  0.3832 -0.0560 -0.0958
  278POPC   C4A 3848   2.304   4.363   9.677  0.2143  0.1658 -0.0743
  278POPC   C1B 3849   1.735   5.144   9.025  0.0703  0.1176 -0.0195
  278POPC   C2B 3850   1.493   4.844   9.326 -0.0198  0.0641  0.3168
  278POPC   C3B 3851   1.338   4.800   9.753  0.1426  0.0692 -0.2064
  278POPC   C4B 3852   1.023   4.619  10.004 -0.2987  0.2375  0.0266
  279POPC   NC3 3853   4.207   0.125   8.360 -0.0032  0.0201  0.0978
  279POPC   PO4 3854   3.985  -0.194   8.263 -0.0426 -0.1316 -0.4111
  279POPC   GL1 3855   4.084  -0.311   8.719 -0.1063  0.0217 -0.1335
  279POPC   GL2 3856   3.761  -0.279   8.923  0.1085  0.0189 -0.1834
  279POPC   C1A 3857   4.275  -0.347   9.163  0.0340 -0.1109 -0.1002
  279POPC   D2A 3858   4.251  -0.241   9.530  0.1378  0.0085  0.0430
  279POPC   C3A 3859   4.542  -0.290   9.911 -0.1789 -0.1681  0.0585
  279POPC   C4A 3860   4.807  -0.116  10.112  0.2171  0.3210 -0.0153
  279POPC   C1B 3861   3.836  -0.135   9.305 -0.0083  0.1977  0.1049
  279POPC   C2B 3862   3.592  -0.343   9.718  0.0069  0.1189 -0.0021
  279POPC   C3B 3863   3.167  -0.340   9.793 -0.1816 -0.1746 -0.1067
  279POPC   C4B 3864   3.034   0.118   9.640  0.0278 -0.0825 -0.1785
  280POPC   NC3 3865  11.970   3.659   8.164  0.1534 -0.0856  0.3335
  280POPC   PO4 3866  12.431   3.729   8.367  0.2088  0.1633  0.0399
  280POPC   GL1 3867  12.618   3.484   8.702 -0.1042  0.1024  0.1751
  280POPC   GL2 3868  12.967   3.631   8.884  0.1578 -0.3230 -0.0025
  280POPC   C1A 3869  12.728   3.347   9.243  0.1370 -0.2647  0.2444
  280POPC   D2A 3870  12.753   3.467   9.687 -0.0331 -0.1171  0.0108
  280POPC   C3A 3871  12.777   3.275  10.135 -0.3626 -0.0405 -0.0556
  280POPC   C4A 3872  12.723   3.109  10.494  0.0743 -0.1006  0.1353
  280POPC   C1B 3873  13.158   3.661   9.327  0.1599  0.0572  0.2177
  280POPC   C2B 3874  13.232   3.699   9.719  0.3475 -0.1215  0.0210
  280POPC   C3B 3875  12.950   3.771  10.061  0.1127  0.0921  0.0739
  280POPC   C4B 3876  12.420   3.866  10.252  0.1220 -0.1099  0.1141
  281POPC   NC3 3877   4.555   2.111   8.035  0.0931 -0.2007  0.1959
  281POPC   PO4 3878   4.300   2.503   8.138  0.2270 -0.0166  0.0972
  281POPC   GL1 3879   4.248   2.821   8.442 -0.0825 -0.1937 -0.0469
  281POPC   GL2 3880   4.574   2.756   8.573  0.3955  0.0914  0.0979
  281POPC   C1A 3881   4.142   2.636   8.817 -0.0048  0.1600  0.1611
  281POPC   D2A 3882   4.128   2.485   9.198  0.0264 -0.1017  0.0548
  281POPC   C3A 3883   3.896   2.164   9.260 -0.1971  0.1489 -0.0571
  281POPC   C4A 3884   3.489   2.084   9.414  0.0327 -0.1388  0.2485
  281POPC   C1B 3885   4.709   2.418   8.944 -0.1707 -0.0051  0.2769
  281POPC   C2B 3886   4.418   2.133   9.184 -0.1882  0.4314 -0.2047
  281POPC   C3B 3887   4.360   1.877   9.554 -0.2369 -0.2351  0.0889
  281POPC   C4B 3888   4.179   1.499   9.693 -0.0238 -0.0075 -0.0467
  282POPC   NC3 3889  10.290   5.991   8.115  0.3727 -0.2893 -0.4065
  282POPC   PO4 3890  10.335   5.760   8.477  0.1848  0.0614  0.1314
  282POPC   GL1 3891  10.531   5.723   8.841  0.1179 -0.1812 -0.1773
  282POPC   GL2 3892  10.718   6.036   8.887  0.1652  0.2816  0.0893
  282POPC   C1A 3893  10.351   5.441   9.220  0.2651 -0.0837 -0.2484
  282POPC   D2A 3894  10.552   5.212   9.685  0.0216 -0.0833 -0.1931
  282POPC   C3A 3895  10.537   5.428  10.081 -0.3424 -0.1260  0.2344
  282POPC   C4A 3896  10.671   5.579  10.512 -0.0402 -0.1513  0.1709
  282POPC   C1B 3897  11.052   5.910   9.258  0.2144  0.0958 -0.0437
  282POPC   C2B 3898  11.320   5.811   9.576 -0.1289 -0.0686 -0.3628
  282POPC   C3B 3899  11.365   5.667  10.037  0.0253  0.0038  0.2743
  282POPC   C4B 3900  11.138   5.794  10.453 -0.0181  0.1083 -0.0004
  283POPC   NC3 3901  10.646   2.883   8.830  0.0453 -0.0534 -0.0396
  283POPC   PO4 3902  10.194   2.600   8.844 -0.0914 -0.0385 -0.1792
  283POPC   GL1 3903  10.501   2.490   9.170  0.0668 -0.0689 -0.0484
  283POPC   GL2 3904  10.573   2.152   9.176 -0.0365 -0.2223 -0.3561
  283POPC   C1A 3905  10.665   2.499   9.627 -0.2204 -0.2910  0.0272
  283POPC   D2A 3906  10.799   2.646  10.038 -0.1203 -0.2600  0.2447
  283POPC   C3A 3907  10.878   2.178  10.162 -0.1466  0.0048 -0.0757
  283POPC   C4A 3908  10.747   1.855  10.459 -0.1259 -0.1392 -0.1859
  283POPC   C1B 3909  10.328   1.934   9.417  0.1149 -0.0110 -0.0833
  283POPC   C2B 3910  10.163   1.690   9.693  0.3163 -0.0615  0.1886
  283POPC   C3B 3911  10.130   1.297   9.945  0.1864 -0.1556 -0.0399
  283POPC   C4B 3912  10.034   0.871  10.045 -0.0977 -0.1056  0.2911
  284POPC   NC3 3913  10.137  10.322   8.424  0.0351  0.0573 -0.2799
  284POPC   PO4 3914   9.855  10.638   8.517  0.0775  0.1425 -0.1224
  284POPC   GL1 3915  10.123  10.490   8.924 -0.1604  0.1686 -0.1889
  284POPC   GL2 3916  10.518  10.477   8.737  0.0798  0.0311 -0.0779
  284POPC   C1A 3917  10.059  10.330   9.261 -0.0485 -0.3682 -0.0669
  284POPC   D2A 3918  10.254  10.499   9.581 -0.2480 -0.1152 -0.0321
  284POPC   C3A 3919  10.177  10.437  10.076  0.3497 -0.1220  0.3413
  284POPC   C4A 3920  10.397  10.559  10.487 -0.5408  0.0363 -0.2484
  284POPC   C1B 3921  10.544  10.295   9.152 -0.1074 -0.0742  0.0580
  284POPC   C2B 3922  10.669  10.217   9.513  0.3090 -0.0048  0.1625
  284POPC   C3B 3923  10.794  10.500   9.795  0.3675  0.1474 -0.0443
  284POPC   C4B 3924  10.663  10.796  10.075  0.2346  0.1607  0.0006
  285POPC   NC3 3925   7.819  11.898   7.614 -0.1150  0.0136  0.5243
  285POPC   PO4 3926   7.898  12.031   8.025  0.1791 -0.5226  0.0022
  285POPC   GL1 3927   7.946  12.152   8.482  0.1412 -0.0347  0.0646
  285POPC   GL2 3928   7.770  12.037   8.797  0.0220  0.0752  0.1363
  285POPC   C1A 3929   8.276  12.192   8.799 -0.1210 -0.0260  0.3420
  285POPC   D2A 3930   8.582  12.159   9.162  0.0673 -0.0309  0.0973
  285POPC   C3A 3931   8.756  12.534   9.457 -0.5354 -0.2602  0.2776
  285POPC   C4A 3932   8.803  12.816   9.853 -0.1338  0.0292  0.2637
  285POPC   C1B 3933   8.055  11.898   9.210 -0.1039 -0.3973 -0.1074
  285POPC   C2B 3934   8.198  11.942   9.626  0.0696  0.3189  0.1485
  285POPC   C3B 3935   8.523  12.166   9.804  0.1507  0.1418  0.1224
  285POPC   C4B 3936   8.464  12.461  10.211 -0.0103 -0.0971  0.3244
  286POPC   NC3 3937   8.142   9.979   7.940  0.2023 -0.4908  0.0627
  286POPC   PO4 3938   8.358   9.554   8.236  0.0169  0.1343 -0.3930
  286POPC   GL1 3939   8.253   9.987   8.414  0.1883  0.1948 -0.0179
  286POPC   GL2 3940   8.404   9.950   8.718 -0.0054 -0.1057 -0.1648
  286POPC   C1A 3941   8.045  10.373   8.689 -0.0550 -0.0761 -0.0637
  286POPC   D2A 3942   8.037  10.801   8.699  0.0829  0.0607  0.1469
  286POPC   C3A 3943   7.799  11.001   8.844  0.2760 -0.1814 -0.0154
  286POPC   C4A 3944   7.372  11.215   9.020  0.0906 -0.0866  0.3655
  286POPC   C1B 3945   8.356   9.733   9.105 -0.0605 -0.1036  0.2580
  286POPC   C2B 3946   8.278   9.846   9.478  0.4458  0.0929 -0.0168
  286POPC   C3B 3947   8.464  10.233   9.767 -0.0378 -0.0826 -0.1832
  286POPC   C4B 3948   8.333  10.430  10.123  0.0938 -0.4617 -0.1719
  287POPC   NC3 3949   2.305  13.061   8.504  0.0128  0.0250 -0.0362
  287POPC   PO4 3950   2.038  13.110   8.779  0.0684 -0.0782 -0.1763
  287POPC   GL1 3951   1.890  13.144   9.206 -0.1341  0.2046 -0.1049
  287POPC   GL2 3952   1.821  13.493   9.165  0.0852  0.2248 -0.0378
  287POPC   C1A 3953   2.067  13.274   9.582 -0.0960 -0.0022  0.1795
  287POPC   D2A 3954   1.898  13.123   9.908  0.4297  0.1857 -0.0432
  287POPC   C3A 3955   2.205  12.957  10.102 -0.0975 -0.0985 -0.1964
  287POPC   C4A 3956   2.544  12.971  10.559 -0.1313 -0.2689  0.1257
  287POPC   C1B 3957   1.604  13.484   9.512  0.0547  0.2384 -0.0552
  287POPC   C2B 3958   1.225  13.724   9.645  0.4650  0.4306 -0.0805
  287POPC   C3B 3959   0.958  13.438   9.866 -0.0247  0.1360 -0.1815
  287POPC   C4B 3960   1.103  13.177  10.263  0.0865 -0.2337  0.2937
  288POPC   NC3 3961  12.673   9.119   8.001  0.0513 -0.0403 -0.0417
  288POPC   PO4 3962  12.596   8.776   8.297 -0.1294  0.2184 -0.0472
  288POPC   GL1 3963  12.747   9.133   8.644 -0.1910 -0.1674  0.2072
  288POPC   GL2 3964  12.982   8.835   8.849  0.0344 -0.5321 -0.4771
  288POPC   C1A 3965  12.626   9.307   9.108 -0.0198 -0.2904 -0.0178
  288POPC   D2A 3966  12.444   9.699   9.262  0.0842  0.1808  0.0883
  288POPC   C3A 3967  12.387  10.138   9.027  0.0907 -0.3940 -0.2330
  288POPC   C4A 3968  12.333  10.374   8.644  0.0889  0.0859  0.0846
  288POPC   C1B 3969  13.192   8.636   9.105  0.0464 -0.0756  0.0607
  288POPC   C2B 3970  13.028   8.386   9.463  0.1358  0.1630 -0.3057
  288POPC   C3B 3971  12.958   8.240   9.899 -0.0065 -0.0942  0.2447
  288POPC   C4B 3972  12.620   8.135  10.199 -0.0088 -0.2092 -0.1722
  289POPC   NC3 3973  10.644  10.745   8.299 -0.2844 -0.3635  0.5230
  289POPC   PO4 3974  10.285  10.949   8.329 -0.1051 -0.2905  0.4349
  289POPC   GL1 3975  10.244  10.986   8.758  0.4397 -0.0618  0.0327
  289POPC   GL2 3976  10.074  11.233   8.892 -0.0912  0.2208 -0.0189
  289POPC   C1A 3977  10.404  10.897   9.100 -0.1040 -0.1211 -0.2113
  289POPC   D2A 3978  10.550  10.860   9.509  0.1492 -0.0120  0.2241
  289POPC   C3A 3979  10.176  10.886   9.860 -0.0905 -0.5183 -0.2781
  289POPC   C4A 3980  10.121  10.901  10.231  0.1739 -0.0551  0.2811
  289POPC   C1B 3981  10.501  11.527   8.915 -0.1981 -0.2130  0.1201
  289POPC   C2B 3982  10.711  11.895   9.095  0.1746  0.0918  0.1271
  289POPC   C3B 3983  10.715  12.065   9.461 -0.0298  0.1282 -0.0201
  289POPC   C4B 3984  10.935  12.481   9.681  0.0597  0.1000 -0.1153
  290POPC   NC3 3985   8.375   8.721   8.691 -0.4648  0.3489  0.0213
  290POPC   PO4 3986   8.702   8.872   8.990  0.3849  0.1881  0.0231
  290POPC   GL1 3987   9.015   9.005   9.311 -0.2642  0.3177 -0.1460
  290POPC   GL2 3988   9.227   8.752   9.456 -0.1890 -0.1070  0.1199
  290POPC   C1A 3989   9.344   9.347   9.384 -0.0936  0.1567 -0.0124
  290POPC   D2A 3990   9.370   9.784   9.627  0.0393  0.0677 -0.1070
  290POPC   C3A 3991   9.175   9.947   9.970  0.0552 -0.0961 -0.1889
  290POPC   C4A 3992   8.843  10.204  10.062  0.3314  0.0730 -0.0153
  290POPC   C1B 3993   9.528   9.026   9.684 -0.4257  0.2089 -0.4885
  290POPC   C2B 3994   9.507   9.339   9.929 -0.2108 -0.2689  0.5135
  290POPC   C3B 3995   9.611   9.705  10.115  0.1886 -0.3073 -0.3371
  290POPC   C4B 3996   9.361   9.867  10.511  0.0677  0.1193 -0.1046
  291POPC   NC3 3997  10.394   5.233   8.466 -0.2123 -0.1267 -0.0900
  291POPC   PO4 3998  10.587   4.957   8.586 -0.2561 -0.0202  0.1310
  291POPC   GL1 3999  10.618   4.980   8.952 -0.1928  0.1552  0.0133
  291POPC   GL2 4000  10.763   5.266   8.924  0.4984 -0.0856  0.2434
  291POPC   C1A 4001  10.688   4.941   9.294 -0.1961 -0.0659  0.1601
  291POPC   D2A 4002  11.012   4.576   9.637 -0.1328  0.2316  0.0373
  291POPC   C3A 4003  10.940   4.846   9.945  0.2310 -0.3095 -0.2434
  291POPC   C4A 4004  11.262   4.943  10.330  0.1228  0.5889  0.0229
  291POPC   C1B 4005  10.834   5.477   9.332 -0.2491 -0.0747  0.2066
  291POPC   C2B 4006  10.802   5.722   9.662 -0.0291  0.0152 -0.1638
  291POPC   C3B 4007  10.851   5.864  10.061  0.0548  0.1040 -0.4740
  291POPC   C4B 4008  10.720   6.120  10.337 -0.1282 -0.2743 -0.0478
  292POPC   NC3 4009   4.573   0.389   8.194  0.0988  0.2479  0.1303
  292POPC   PO4 4010   4.341   0.817   8.226 -0.1100 -0.1114  0.1464
  292POPC   GL1 4011   4.254   0.995   8.641  0.0550  0.0279  0.2341
  292POPC   GL2 4012   4.174   1.204   8.719  0.1156 -0.5104  0.3510
  292POPC   C1A 4013   4.527   0.985   9.001  0.1277 -0.1472  0.0152
  292POPC   D2A 4014   4.765   1.234   9.416  0.0836 -0.6433 -0.0967
  292POPC   C3A 4015   4.708   1.239   9.929  0.0743 -0.0354 -0.0316
  292POPC   C4A 4016   4.645   1.463  10.339  0.1030  0.0520  0.0516
  292POPC   C1B 4017   3.845   1.334   8.933  0.3240 -0.0282  0.0205
  292POPC   C2B 4018   3.626   1.172   9.293 -0.0821 -0.2512  0.0713
  292POPC   C3B 4019   3.783   1.094   9.732 -0.1354 -0.0681 -0.2957
  292POPC   C4B 4020   3.821   1.392  10.075  0.0502 -0.2553 -0.1795
  293POPC   NC3 4021   3.987   9.273   8.616  0.0662 -0.0771  0.1446
  293POPC   PO4 4022   3.869   9.000   9.027 -0.2271 -0.1060 -0.0463
  293POPC   GL1 4023   3.550   9.137   8.859 -0.1923 -0.0166  0.2433
  293POPC   GL2 4024   3.620   9.546   8.820  0.1278 -0.2546 -0.5022
  293POPC   C1A 4025   3.109   9.244   8.921  0.1343  0.1658  0.0144
  293POPC   D2A 4026   2.978   9.738   9.153  0.1069  0.1772  0.0559
  293POPC   C3A 4027   2.796   9.690   9.582 -0.0253 -0.4609 -0.1058
  293POPC   C4A 4028   2.602   9.863   9.984  0.2330 -0.0130  0.0480
  293POPC   C1B 4029   3.460   9.547   9.216 -0.1005  0.5640  0.0516
  293POPC   C2B 4030   3.166   9.374   9.512  0.2396  0.0616 -0.0289
  293POPC   C3B 4031   3.109   9.251   9.977 -0.3349  0.0069 -0.1970
  293POPC   C4B 4032   3.098   9.096  10.357  0.0283  0.0321 -0.1607
  294POPC   NC3 4033  10.091   6.943   8.419  0.0574 -0.0409  0.0050
  294POPC   PO4 4034  10.370   7.264   8.254 -0.2312 -0.3998  0.0766
  294POPC   GL1 4035  10.418   7.221   8.754  0.1054  0.1473 -0.2649
  294POPC   GL2 4036  10.711   7.212   8.635 -0.1436 -0.0302  0.0342
  294POPC   C1A 4037  10.472   7.104   9.212 -0.0296  0.0027 -0.0883
  294POPC   D2A 4038  10.088   6.848   9.471 -0.1929 -0.0649 -0.0474
  294POPC   C3A 4039  10.041   6.472   9.462  0.0686  0.0310  0.0751
  294POPC   C4A 4040   9.976   6.036   9.690 -0.2917 -0.2471 -0.1210
  294POPC   C1B 4041  10.898   7.358   9.014 -0.1762 -0.2219  0.0624
  294POPC   C2B 4042  10.906   7.200   9.448 -0.0093  0.1415 -0.2570
  294POPC   C3B 4043  10.599   7.035   9.671 -0.3233 -0.1141 -0.1143
  294POPC   C4B 4044  10.197   6.865   9.960  0.1328 -0.3594 -0.2204
  295POPC   NC3 4045   3.901   0.921   8.171 -0.3318  0.1242  0.0586
  295POPC   PO4 4046   3.547   1.276   8.242 -0.1650  0.0295 -0.2894
  295POPC   GL1 4047   3.278   1.340   8.697  0.1874  0.0312  0.0814
  295POPC   GL2 4048   3.039   1.072   8.750  0.0719  0.0346 -0.1318
  295POPC   C1A 4049   2.995   1.624   9.012  0.0464  0.1350 -0.2871
  295POPC   D2A 4050   2.647   1.519   9.263 -0.4054 -0.0547 -0.1167
  295POPC   C3A 4051   2.786   1.587   9.762  0.2178 -0.2861  0.0190
  295POPC   C4A 4052   2.551   1.926   9.999  0.0362  0.1131  0.1265
  295POPC   C1B 4053   3.007   0.993   9.219 -0.2016  0.1348 -0.0471
  295POPC   C2B 4054   3.161   1.097   9.555 -0.2952 -0.0051 -0.1895
  295POPC   C3B 4055   3.358   1.094   9.929 -0.1744 -0.1806 -0.1342
  295POPC   C4B 4056   3.716   0.952  10.292 -0.0815 -0.1029  0.1451
  296POPC   NC3 4057   1.637  10.876   8.225 -0.0384  0.0887  0.2555
  296POPC   PO4 4058   1.326  10.463   8.249 -0.2347 -0.0560  0.1527
  296POPC   GL1 4059   1.641  10.449   8.593  0.1431 -0.0491 -0.0856
  296POPC   GL2 4060   1.544  10.494   8.800  0.2089  0.0309  0.1984
  296POPC   C1A 4061   1.930  10.123   8.774 -0.0172 -0.2879 -0.2154
  296POPC   D2A 4062   2.306  10.067   8.760 -0.1872  0.2240 -0.0632
  296POPC   C3A 4063   2.436  10.460   8.620 -0.2814  0.0241 -0.1591
  296POPC   C4A 4064   2.640  10.671   9.072  0.0924  0.0802  0.3236
  296POPC   C1B 4065   1.289  10.729   9.074 -0.2533 -0.1906  0.1766
  296POPC   C2B 4066   1.083  10.568   9.503 -0.1055 -0.0175 -0.1809
  296POPC   C3B 4067   1.161  10.524   9.841 -0.0403  0.2423  0.0416
  296POPC   C4B 4068   1.415  10.725  10.212 -0.0020 -0.0945  0.1960
  297POPC   NC3 4069  11.809  12.703   8.220  0.1545 -0.0077  0.0762
  297POPC   PO4 4070  11.980  13.148   8.409 -0.0271  0.0328 -0.2360
  297POPC   GL1 4071  12.112  13.094   8.927  0.1023 -0.1609 -0.0361
  297POPC   GL2 4072  12.463  13.084   9.127 -0.1498 -0.1126  0.0547
  297POPC   C1A 4073  11.816  12.898   9.143 -0.1079 -0.3193 -0.2775
  297POPC   D2A 4074  11.509  12.724   9.195 -0.0683 -0.1566  0.1320
  297POPC   C3A 4075  11.469  12.499   9.577 -0.0902  0.1080 -0.0081
  297POPC   C4A 4076  11.675  12.140   9.720 -0.0910  0.1189  0.3415
  297POPC   C1B 4077  12.177  13.205   9.465  0.1688  0.2057 -0.2762
  297POPC   C2B 4078  12.178  13.372   9.852 -0.1500 -0.2820 -0.0065
  297POPC   C3B 4079  11.945  13.492  10.211 -0.0181  0.3486  0.3972
  297POPC   C4B 4080  11.963  13.876  10.550  0.0258  0.2645  0.0824
  298POPC   NC3 4081   2.008   9.382   8.101  0.1477  0.1827  0.0693
  298POPC   PO4 4082   1.541   9.182   8.092  0.0251 -0.0873 -0.4103
  298POPC   GL1 4083   1.552   9.110   8.562  0.4878  0.4283 -0.1625
  298POPC   GL2 4084   1.911   9.117   8.583 -0.1540 -0.0520  0.0479
  298POPC   C1A 4085   1.323   9.227   8.915  0.0409 -0.2001 -0.0696
  298POPC   D2A 4086   1.077   9.577   8.902 -0.1793 -0.1694 -0.3089
  298POPC   C3A 4087   0.897   9.885   9.221  0.0521 -0.2180 -0.1868
  298POPC   C4A 4088   0.820  10.198   9.487  0.1798  0.2868  0.0499
  298POPC   C1B 4089   1.829   9.110   9.005  0.1047 -0.1324 -0.2704
  298POPC   C2B 4090   1.554   8.978   9.355 -0.3489  0.2064  0.1526
  298POPC   C3B 4091   1.509   8.846   9.651 -0.1524 -0.2409  0.2853
  298POPC   C4B 4092   1.126   8.895   9.971 -0.5966  0.1947  0.3066
  299POPC   NC3 4093   5.251   0.083   8.282 -0.1478  0.1622 -0.3430
  299POPC   PO4 4094   5.028   0.322   8.384 -0.3147 -0.0822  0.0517
  299POPC   GL1 4095   4.891   0.252   8.656 -0.0096 -0.0138 -0.3342
  299POPC   GL2 4096   4.905   0.031   8.889 -0.1550  0.0564  0.0538
  299POPC   C1A 4097   4.621   0.445   9.064  0.0099  0.0430 -0.0531
  299POPC   D2A 4098   4.676   0.664   9.422  0.1584  0.0095 -0.1435
  299POPC   C3A 4099   4.919   0.455   9.791 -0.1307  0.0048 -0.1459
  299POPC   C4A 4100   4.729   0.362  10.168  0.1838  0.1552  0.0827
  299POPC   C1B 4101   4.682  -0.025   9.187 -0.1057 -0.0185  0.0375
  299POPC   C2B 4102   4.551   0.180   9.510  0.0408 -0.1232 -0.0200
  299POPC   C3B 4103   4.354   0.198   9.856 -0.1314 -0.0964  0.0195
  299POPC   C4B 4104   3.930   0.128   9.769  0.2718  0.1286  0.3378
  300POPC   NC3 4105   0.718   0.223   8.504 -0.2865  0.0834  0.1966
  300POPC   PO4 4106   0.733  -0.130   8.621 -0.0143  0.2316 -0.2531
  300POPC   GL1 4107   0.996  -0.107   8.903 -0.1252 -0.3032 -0.0178
  300POPC   GL2 4108   0.921   0.277   8.934  0.2729 -0.2754  0.2672
  300POPC   C1A 4109   1.079  -0.377   9.306  0.3418  0.0260  0.1520
  300POPC   D2A 4110   1.303  -0.641   9.516  0.1945 -0.0371 -0.3417
  300POPC   C3A 4111   1.316  -0.572   9.918  0.1455 -0.1729  0.2564
  300POPC   C4A 4112   1.243  -0.416  10.366 -0.0027 -0.1503 -0.0433
  300POPC   C1B 4113   1.105   0.103   9.332 -0.2856 -0.3248 -0.1347
  300POPC   C2B 4114   0.817   0.004   9.498 -0.3353 -0.0138  0.2696
  300POPC   C3B 4115   0.793  -0.177   9.872  0.1638 -0.2057  0.1347
  300POPC   C4B 4116   0.769  -0.510  10.131  0.0207 -0.4790  0.2555
  301POPC   NC3 4117   4.644  10.918   8.390  0.0966 -0.1331 -0.0231
  301POPC   PO4 4118   4.515  11.124   8.729  0.0584  0.2028 -0.4450
  301POPC   GL1 4119   4.724  11.296   9.015  0.2556  0.3093 -0.2928
  301POPC   GL2 4120   4.731  11.625   8.987  0.0045 -0.1127  0.0383
  301POPC   C1A 4121   4.995  11.130   9.410  0.0688 -0.1522  0.2945
  301POPC   D2A 4122   4.939  11.106   9.857 -0.0047  0.0913  0.1635
  301POPC   C3A 4123   5.389  11.042  10.212  0.2912  0.2311 -0.0223
  301POPC   C4A 4124   5.565  10.651  10.036  0.0147 -0.2643  0.0156
  301POPC   C1B 4125   4.513  11.655   9.375  0.0076  0.1896  0.2186
  301POPC   C2B 4126   4.447  11.285   9.597 -0.0695  0.1560  0.1073
  301POPC   C3B 4127   4.353  11.112  10.049 -0.0491  0.1846  0.2151
  301POPC   C4B 4128   4.226  10.804  10.279  0.2264 -0.1032  0.1077
  302POPC   NC3 4129  11.934  11.941   7.832 -0.1212 -0.0374  0.0432
  302POPC   PO4 4130  11.814  11.571   8.156 -0.0320 -0.1085 -0.2183
  302POPC   GL1 4131  11.695  11.740   8.615 -0.2580 -0.0343  0.1718
  302POPC   GL2 4132  11.409  11.866   8.740  0.0285  0.0659  0.2459
  302POPC   C1A 4133  11.970  11.956   8.874 -0.0010 -0.1564 -0.4500
  302POPC   D2A 4134  12.107  11.964   9.236 -0.1242 -0.1307  0.0805
  302POPC   C3A 4135  12.003  12.433   9.514 -0.2115  0.0306  0.2717
  302POPC   C4A 4136  12.168  12.428   9.829  0.0114 -0.0515 -0.0879
  302POPC   C1B 4137  11.589  11.698   9.151 -0.0031 -0.3011 -0.0073
  302POPC   C2B 4138  11.795  11.698   9.534  0.1199 -0.0554  0.0280
  302POPC   C3B 4139  11.815  11.594   9.969  0.0202 -0.0209 -0.1359
  302POPC   C4B 4140  11.878  11.566  10.410 -0.0230  0.2475 -0.1666
  303POPC   NC3 4141  10.554  11.427   8.106  0.1062 -0.0575  0.2516
  303POPC   PO4 4142  10.879  11.214   8.255  0.1436 -0.0624  0.0363
  303POPC   GL1 4143  10.774  11.162   8.661 -0.0682  0.2055 -0.0924
  303POPC   GL2 4144  10.975  10.970   8.772 -0.1591  0.2774 -0.3389
  303POPC   C1A 4145  10.801  11.199   9.189 -0.1517 -0.2991 -0.0332
  303POPC   D2A 4146  10.947  11.135   9.647  0.1120 -0.1192 -0.0661
  303POPC   C3A 4147  10.934  11.146  10.055 -0.0095 -0.2974 -0.2646
  303POPC   C4A 4148  10.743  11.313  10.373  0.4109 -0.2427 -0.1425
  303POPC   C1B 4149  10.888  10.703   9.139  0.1893  0.0684 -0.1957
  303POPC   C2B 4150  11.140  10.525   9.512  0.0069 -0.3047 -0.1294
  303POPC   C3B 4151  11.181  10.238   9.826  0.1097  0.0740  0.2314
  303POPC   C4B 4152  11.267   9.938  10.240  0.1607  0.2532 -0.1352
  304POPC   NC3 4153   9.033   6.154   8.450 -0.0640 -0.0980 -0.0649
  304POPC   PO4 4154   9.331   6.072   8.708 -0.1253 -0.0027 -0.0675
  304POPC   GL1 4155   9.747   5.900   8.949  0.1662  0.1362  0.2002
  304POPC   GL2 4156   9.810   6.257   9.071 -0.1247  0.2701  0.1772
  304POPC   C1A 4157   9.918   5.650   9.335  0.1685  0.2349  0.3088
  304POPC   D2A 4158  10.189   5.586   9.670 -0.1903 -0.0655  0.0784
  304POPC   C3A 4159  10.050   5.207   9.974  0.0232  0.2024  0.3709
  304POPC   C4A 4160  10.241   5.215  10.395 -0.0196  0.1036 -0.0023
  304POPC   C1B 4161  10.197   6.080   9.213  0.2464 -0.1208  0.3690
  304POPC   C2B 4162  10.470   5.955   9.397 -0.2439  0.1232  0.1204
  304POPC   C3B 4163  10.847   6.199   9.620 -0.1123  0.1818 -0.1239
  304POPC   C4B 4164  11.284   6.334   9.604 -0.0046  0.2780 -0.3534
  305POPC   NC3 4165   6.131  11.969   7.909 -0.2546  0.0645  0.0185
  305POPC   PO4 4166   6.620  11.995   7.946  0.1850  0.0203  0.3517
  305POPC   GL1 4167   6.913  12.083   8.392 -0.0439  0.0437  0.1075
  305POPC   GL2 4168   7.097  11.863   8.480 -0.0985 -0.1796 -0.1102
  305POPC   C1A 4169   6.968  12.179   8.895  0.3094 -0.3958 -0.2238
  305POPC   D2A 4170   6.982  11.983   9.403 -0.1343 -0.0995  0.1199
  305POPC   C3A 4171   6.676  12.258   9.667 -0.0513  0.1987  0.1140
  305POPC   C4A 4172   6.687  12.506   9.992 -0.0427  0.1953 -0.1346
  305POPC   C1B 4173   7.362  11.738   8.858 -0.5583 -0.2732  0.1578
  305POPC   C2B 4174   7.516  12.000   9.315  0.2002 -0.0114  0.3664
  305POPC   C3B 4175   7.682  12.126   9.660 -0.1715  0.2081 -0.0646
  305POPC   C4B 4176   7.572  12.220   9.999  0.2703 -0.1557  0.3855
  306POPC   NC3 4177  11.840  10.359   7.754  0.1679  0.0288 -0.0731
  306POPC   PO4 4178  11.841  10.547   8.123  0.2182 -0.2907 -0.1084
  306POPC   GL1 4179  11.606  10.381   8.502 -0.1243 -0.2972  0.2332
  306POPC   GL2 4180  11.434  10.612   8.771  0.0449 -0.0666 -0.2590
  306POPC   C1A 4181  11.855  10.418   8.990 -0.0862  0.1915 -0.0872
  306POPC   D2A 4182  12.177  10.258   9.486  0.1499  0.3551  0.0627
  306POPC   C3A 4183  12.210  10.621   9.765 -0.0260  0.0361 -0.1447
  306POPC   C4A 4184  12.005  10.972  10.039  0.3006 -0.3286 -0.0429
  306POPC   C1B 4185  11.442  10.634   9.168  0.0381  0.0892  0.1830
  306POPC   C2B 4186  11.793  10.645   9.510  0.3379  0.3233  0.1987
  306POPC   C3B 4187  11.572  10.641   9.829  0.0653  0.0551 -0.2146
  306POPC   C4B 4188  11.219  10.741  10.012 -0.0059  0.0544  0.2006
  307POPC   NC3 4189   6.092   2.182   7.813 -0.0734 -0.1508 -0.0986
  307POPC   PO4 4190   6.115   2.384   8.299  0.0223  0.1604  0.0243
  307POPC   GL1 4191   6.143   2.129   8.696  0.0954  0.0688 -0.2535
  307POPC   GL2 4192   5.928   1.874   8.773  0.1184 -0.0955 -0.2763
  307POPC   C1A 4193   6.187   2.004   9.180  0.0075  0.1462  0.1443
  307POPC   D2A 4194   6.320   2.054   9.502  0.1134 -0.0728 -0.3001
  307POPC   C3A 4195   6.127   1.980   9.864  0.0982  0.1779 -0.1853
  307POPC   C4A 4196   5.758   1.904  10.242  0.0803 -0.0828 -0.3276
  307POPC   C1B 4197   5.693   1.581   9.110  0.0042  0.3010  0.1978
  307POPC   C2B 4198   5.528   1.243   9.422  0.3100 -0.1472 -0.0204
  307POPC   C3B 4199   5.605   1.197   9.873  0.3927 -0.0032 -0.0958
  307POPC   C4B 4200   5.682   1.031  10.350 -0.2547  0.0707 -0.0444
  308POPC   NC3 4201   8.513   2.433   8.421 -0.1737  0.0014  0.1942
  308POPC   PO4 4202   8.116   2.583   8.289 -0.0373 -0.0444 -0.0019
  308POPC   GL1 4203   7.976   2.308   8.652 -0.1145  0.0774 -0.1263
  308POPC   GL2 4204   7.604   2.218   8.760 -0.1560  0.0392 -0.2075
  308POPC   C1A 4205   8.047   2.045   8.940 -0.2485 -0.2211 -0.2718
  308POPC   D2A 4206   7.926   1.618   9.028  0.2009 -0.0434  0.1145
  308POPC   C3A 4207   7.633   1.412   8.860  0.0318 -0.0767 -0.0593
  308POPC   C4A 4208   7.205   1.221   8.633 -0.1059 -0.1560  0.4693
  308POPC   C1B 4209   7.528   2.048   9.156  0.2866 -0.2456  0.0449
  308POPC   C2B 4210   7.673   1.977   9.490 -0.2329  0.3413 -0.1224
  308POPC   C3B 4211   7.909   1.695   9.844 -0.0004 -0.3433 -0.1018
  308POPC   C4B 4212   8.054   1.712  10.253 -0.2718  0.1992 -0.2612
  309POPC   NC3 4213  12.949  11.668   8.342  0.2332 -0.2287 -0.1041
  309POPC   PO4 4214  12.647  11.375   8.345  0.2095  0.2414  0.1744
  309POPC   GL1 4215  12.654  11.424   8.771 -0.0374 -0.1449 -0.0249
  309POPC   GL2 4216  12.398  11.261   8.874  0.1679 -0.0477 -0.0662
  309POPC   C1A 4217  12.589  11.618   9.221 -0.3521 -0.0730 -0.0776
  309POPC   D2A 4218  12.778  11.513   9.779 -0.3448  0.1343 -0.0303
  309POPC   C3A 4219  12.723  11.439  10.218  0.1684  0.0442  0.0018
  309POPC   C4A 4220  12.923  11.354  10.636  0.1702 -0.1491 -0.2046
  309POPC   C1B 4221  12.104  11.364   9.255  0.2472 -0.1367 -0.0806
  309POPC   C2B 4222  11.879  11.103   9.563  0.1374 -0.2146 -0.0699
  309POPC   C3B 4223  11.470  11.086   9.525  0.1515 -0.3952  0.1055
  309POPC   C4B 4224  11.330  11.181   9.141  0.0705  0.0624  0.1830
  310POPC   NC3 4225   5.829   3.310   8.667  0.1180 -0.3240 -0.0002
  310POPC   PO4 4226   5.842   3.386   9.163 -0.0137  0.0906 -0.0787
  310POPC   GL1 4227   5.877   3.079   9.487 -0.1877  0.0484  0.0566
  310POPC   GL2 4228   5.891   2.819   9.314  0.1777 -0.0164 -0.0226
  310POPC   C1A 4229   5.733   2.872   9.775  0.4554 -0.2386  0.1096
  310POPC   D2A 4230   5.542   2.488   9.686 -0.0995  0.5891 -0.1772
  310POPC   C3A 4231   5.474   2.546   9.352  0.0846 -0.0223  0.0740
  310POPC   C4A 4232   5.270   2.341   8.914  0.0489 -0.1861  0.1310
  310POPC   C1B 4233   5.970   2.357   9.441  0.2846 -0.3826 -0.2849
  310POPC   C2B 4234   5.781   2.008   9.524  0.0216  0.2189  0.0668
  310POPC   C3B 4235   5.501   1.665   9.645 -0.2425  0.1957 -0.2350
  310POPC   C4B 4236   5.143   1.407   9.754  0.1053  0.0231  0.1078
  311POPC   NC3 4237   1.116   6.715   7.847 -0.2907  0.1790  0.0127
  311POPC   PO4 4238   0.933   6.583   8.147 -0.3499 -0.1331  0.0407
  311POPC   GL1 4239   0.867   6.410   8.471 -0.0697 -0.1433 -0.1017
  311POPC   GL2 4240   0.441   6.408   8.567 -0.0851  0.0399 -0.1150
  311POPC   C1A 4241   0.814   6.160   8.862 -0.1183  0.0076 -0.0647
  311POPC   D2A 4242   0.844   6.273   9.254  0.0639  0.0545  0.4318
  311POPC   C3A 4243   1.013   6.211   9.628 -0.0903 -0.3353  0.2005
  311POPC   C4A 4244   1.461   6.418   9.718  0.1856 -0.1794 -0.1620
  311POPC   C1B 4245   0.324   6.484   8.973 -0.1229 -0.1230 -0.1141
  311POPC   C2B 4246   0.421   6.644   9.320  0.0668 -0.1551  0.1869
  311POPC   C3B 4247   0.498   6.712   9.809 -0.3103  0.2459 -0.1912
  311POPC   C4B 4248   0.685   6.434  10.051  0.1739 -0.0019 -0.0837
  312POPC   NC3 4249  11.179   7.407   8.366 -0.0369 -0.0600 -0.0746
  312POPC   PO4 4250  11.563   7.300   8.365  0.1790  0.0933 -0.0791
  312POPC   GL1 4251  11.764   7.235   8.693 -0.2335 -0.2484 -0.0192
  312POPC   GL2 4252  11.507   7.305   8.849 -0.2319 -0.0122  0.0980
  312POPC   C1A 4253  11.847   7.212   9.190 -0.0039 -0.2020 -0.0727
  312POPC   D2A 4254  11.956   6.868   9.577  0.3808 -0.0434 -0.0977
  312POPC   C3A 4255  12.074   7.300   9.741  0.0147 -0.2897  0.0567
  312POPC   C4A 4256  11.809   7.619   9.645  0.1281  0.2160 -0.1020
  312POPC   C1B 4257  11.447   7.426   9.378 -0.0316  0.0631 -0.1623
  312POPC   C2B 4258  11.308   7.588   9.783 -0.5042  0.2242 -0.0489
  312POPC   C3B 4259  11.141   8.072   9.894  0.1767  0.0821 -0.0023
  312POPC   C4B 4260  11.033   8.426  10.071  0.0356 -0.0580  0.1382
  313POPC   NC3 4261  12.816   1.519   7.804  0.0834  0.1875  0.0496
  313POPC   PO4 4262  13.158   1.784   8.011  0.0604 -0.2704  0.1608
  313POPC   GL1 4263  13.263   1.918   8.421 -0.2484 -0.1895  0.0964
  313POPC   GL2 4264  13.545   1.629   8.396  0.3518 -0.2092 -0.0438
  313POPC   C1A 4265  13.163   2.180   8.742  0.1130 -0.0270  0.2037
  313POPC   D2A 4266  12.852   2.176   9.222 -0.1780  0.1499  0.5642
  313POPC   C3A 4267  12.975   2.264   9.696  0.0809  0.0400  0.0659
  313POPC   C4A 4268  12.825   2.123  10.131  0.1240  0.1259 -0.3169
  313POPC   C1B 4269  13.322   1.658   8.843  0.2062 -0.2897 -0.1074
  313POPC   C2B 4270  13.267   1.705   9.313 -0.4423 -0.1529  0.3226
  313POPC   C3B 4271  13.091   1.791   9.860  0.2841  0.0130 -0.1743
  313POPC   C4B 4272  13.049   1.583  10.228  0.0158  0.2193  0.2619
  314POPC   NC3 4273   3.517   3.465   8.666  0.2915  0.0768  0.3817
  314POPC   PO4 4274   3.799   3.708   8.937  0.1027 -0.2005 -0.1492
  314POPC   GL1 4275   3.884   3.380   9.197 -0.0146 -0.0932 -0.2072
  314POPC   GL2 4276   4.129   3.156   9.243 -0.1528 -0.0365 -0.0903
  314POPC   C1A 4277   3.647   3.106   9.477  0.3184 -0.0656 -0.4725
  314POPC   D2A 4278   3.406   3.132   9.806  0.0233  0.1424  0.2146
  314POPC   C3A 4279   3.438   3.391  10.109  0.0558 -0.1079 -0.0840
  314POPC   C4A 4280   3.229   3.752  10.222  0.0788  0.0516  0.2253
  314POPC   C1B 4281   4.082   2.848   9.514 -0.1486 -0.2764  0.1133
  314POPC   C2B 4282   4.099   2.339   9.720 -0.1130 -0.2149  0.1077
  314POPC   C3B 4283   4.247   2.116   9.993 -0.3170 -0.0193 -0.0317
  314POPC   C4B 4284   4.303   1.716  10.142  0.2586  0.3085  0.2446
  315POPC   NC3 4285   2.127   0.770   9.009 -0.1104 -0.3392 -0.2025
  315POPC   PO4 4286   2.398   0.381   8.815  0.0803  0.1467 -0.0919
  315POPC   GL1 4287   2.606   0.241   9.312 -0.0241 -0.0845  0.1800
  315POPC   GL2 4288   2.600   0.511   9.648 -0.2143  0.1542 -0.1792
  315POPC   C1A 4289   2.565  -0.089   9.607  0.0310 -0.1508 -0.2769
  315POPC   D2A 4290   2.764  -0.133  10.018 -0.1320  0.1670  0.0338
  315POPC   C3A 4291   2.652   0.218  10.115 -0.0589 -0.0212 -0.0308
  315POPC   C4A 4292   2.242   0.316  10.371  0.1276 -0.3415 -0.2285
  315POPC   C1B 4293   2.233   0.572   9.963 -0.1664 -0.0531  0.1566
  315POPC   C2B 4294   1.841   0.752   9.849 -0.0919 -0.0802 -0.1078
  315POPC   C3B 4295   1.632   0.880   9.465 -0.4100 -0.0466 -0.2181
  315POPC   C4B 4296   1.486   1.330   9.267  0.1923 -0.2588  0.1283
  316POPC   NC3 4297  11.400   3.499   8.321  0.1824  0.0155  0.1928
  316POPC   PO4 4298  11.165   3.652   8.633 -0.1130 -0.0000  0.3889
  316POPC   GL1 4299  11.079   3.396   8.972  0.2613 -0.1663  0.3809
  316POPC   GL2 4300  11.149   3.088   9.126  0.3097 -0.2290 -0.0678
  316POPC   C1A 4301  10.896   3.661   9.295  0.1718  0.0470  0.3288
  316POPC   D2A 4302  10.961   4.030   9.601 -0.3132  0.0211  0.1500
  316POPC   C3A 4303  11.389   4.166   9.818  0.1785 -0.0329 -0.0241
  316POPC   C4A 4304  11.702   4.274  10.087 -0.0121 -0.0676 -0.0463
  316POPC   C1B 4305  10.923   3.008   9.526  0.1998 -0.1546  0.2674
  316POPC   C2B 4306  10.801   3.114   9.986 -0.1924 -0.0045  0.1158
  316POPC   C3B 4307  10.622   3.502  10.130 -0.1165  0.4706  0.0753
  316POPC   C4B 4308  10.611   3.724  10.486 -0.1817 -0.1085 -0.1015
  317POPC   NC3 4309   0.912   8.451   8.155  0.2261 -0.2567 -0.2375
  317POPC   PO4 4310   0.446   8.516   8.356  0.0002  0.0456 -0.0718
  317POPC   GL1 4311   0.500   8.663   8.758 -0.3673 -0.0862  0.1823
  317POPC   GL2 4312   0.846   8.614   8.701  0.0236 -0.1935 -0.0791
  317POPC   C1A 4313   0.601   8.779   9.178  0.1050 -0.0177  0.0558
  317POPC   D2A 4314   0.421   8.940   9.557 -0.2175  0.2767 -0.3504
  317POPC   C3A 4315   0.214   8.615   9.868 -0.0173 -0.1234  0.1103
  317POPC   C4A 4316   0.244   8.501  10.275 -0.1959  0.0920  0.1713
  317POPC   C1B 4317   1.100   8.828   9.092 -0.1313 -0.1322  0.0240
  317POPC   C2B 4318   0.998   8.963   9.432 -0.2093  0.2155 -0.1239
  317POPC   C3B 4319   0.796   9.278   9.666  0.2806  0.1210 -0.2782
  317POPC   C4B 4320   0.814   9.688   9.696 -0.2111  0.1216  0.1164
  318POPC   NC3 4321   4.263   4.143  10.806  0.1870  0.1804 -0.1963
  318POPC   PO4 4322   4.403   3.801  10.502  0.4873  0.2020 -0.1888
  318POPC   GL1 4323   4.220   3.425  10.540 -0.1027  0.1714  0.0959
  318POPC   GL2 4324   4.196   3.315  10.887  0.4464  0.0612 -0.1837
  318POPC   C1A 4325   4.237   3.065  10.424  0.2541 -0.2259  0.1460
  318POPC   D2A 4326   4.396   2.593  10.338 -0.0546  0.3290 -0.0428
  318POPC   C3A 4327   3.985   2.255  10.373 -0.2272  0.0231 -0.1185
  318POPC   C4A 4328   3.712   1.905  10.345  0.2142  0.0214 -0.1207
  318POPC   C1B 4329   3.767   3.256  10.688  0.1223 -0.0538  0.0263
  318POPC   C2B 4330   3.424   3.437  10.679  0.3533 -0.1770 -0.1202
  318POPC   C3B 4331   3.076   3.333  10.569  0.1770 -0.2936 -0.2668
  318POPC   C4B 4332   2.756   3.067  10.711  0.1150 -0.2657 -0.0912
  319POPC   NC3 4333   7.464   0.679   7.901 -0.3536 -0.2082  0.0659
  319POPC   PO4 4334   7.093   0.714   7.974  0.7865 -0.1614  0.2629
  319POPC   GL1 4335   7.218   0.830   8.370  0.1216 -0.0467  0.5639
  319POPC   GL2 4336   7.581   0.846   8.399 -0.0815  0.0300  0.1700
  319POPC   C1A 4337   7.350   0.430   8.722 -0.1008 -0.2086 -0.0378
  319POPC   D2A 4338   7.582   0.131   8.797  0.0484  0.2335  0.1346
  319POPC   C3A 4339   7.449  -0.164   8.932  0.2149  0.0989 -0.0280
  319POPC   C4A 4340   7.457  -0.148   9.397  0.0661  0.2527 -0.1317
  319POPC   C1B 4341   7.535   0.902   8.907 -0.1386  0.0989  0.1911
  319POPC   C2B 4342   7.790   0.759   9.271 -0.3206  0.1199 -0.0276
  319POPC   C3B 4343   7.832   0.644   9.700  0.0588  0.0318 -0.3101
  319POPC   C4B 4344   7.871   0.427  10.119 -0.1810  0.0313 -0.2167
  320POPC   NC3 4345   7.535   4.085  10.046  0.1863  0.2253 -0.1053
  320POPC   PO4 4346   7.646   3.790   9.713 -0.3309  0.1295  0.2141
  320POPC   GL1 4347   8.025   3.407   9.736  0.1035 -0.3075  0.0745
  320POPC   GL2 4348   8.216   3.343  10.061 -0.0872  0.2376 -0.0394
  320POPC   C1A 4349   7.949   2.954   9.827  0.1817  0.1470  0.0541
  320POPC   D2A 4350   7.799   2.765  10.102  0.0132  0.3301  0.1780
  320POPC   C3A 4351   8.024   2.582  10.270  0.2791  0.0106  0.0095
  320POPC   C4A 4352   8.230   2.212  10.227  0.0146  0.1060  0.1031
  320POPC   C1B 4353   8.147   3.121  10.403 -0.1791 -0.0108 -0.1014
  320POPC   C2B 4354   8.319   3.074  10.872  0.3734  0.0867  0.2347
  320POPC   C3B 4355   8.497   2.679  10.997 -0.1442  0.1102  0.0499
  320POPC   C4B 4356   8.623   2.234  11.090 -0.1594 -0.2041  0.1501
  321POPC   NC3 4357   3.222   7.558   8.153  0.3313 -0.2386  0.5048
  321POPC   PO4 4358   2.955   7.581   8.326 -0.0287  0.2050 -0.1297
  321POPC   GL1 4359   2.884   7.764   8.648 -0.0023 -0.0110 -0.2269
  321POPC   GL2 4360   3.073   7.812   8.926  0.5338 -0.0812 -0.3739
  321POPC   C1A 4361   2.767   7.478   9.127 -0.0085  0.1230  0.0010
  321POPC   D2A 4362   2.590   7.138   9.369  0.0669  0.2072  0.1358
  321POPC   C3A 4363   2.470   7.257   9.723 -0.1659 -0.0914 -0.1183
  321POPC   C4A 4364   2.193   7.490  10.030 -0.1922 -0.4184 -0.1666
  321POPC   C1B 4365   2.970   8.042   9.232 -0.3118  0.0695  0.0102
  321POPC   C2B 4366   2.927   8.163   9.712  0.1977 -0.2938 -0.2201
  321POPC   C3B 4367   2.541   7.974  10.019 -0.2615  0.1932  0.0143
  321POPC   C4B 4368   2.441   7.882  10.487 -0.2643  0.1581  0.1788
  322POPC   NC3 4369  10.289   4.531   8.481 -0.0186 -0.2142 -0.1439
  322POPC   PO4 4370  10.062   4.200   8.664  0.0166  0.0040  0.0309
  322POPC   GL1 4371  10.141   4.119   9.094 -0.0430  0.2470  0.0805
  322POPC   GL2 4372  10.222   3.819   9.041 -0.0400 -0.1454  0.2919
  322POPC   C1A 4373  10.486   3.922   9.430  0.2105  0.0397 -0.5022
  322POPC   D2A 4374  10.581   3.455   9.575 -0.0540  0.1557 -0.1444
  322POPC   C3A 4375  10.202   3.330   9.904 -0.1085 -0.0987  0.1867
  322POPC   C4A 4376  10.135   3.523  10.231 -0.1301  0.0043 -0.2777
  322POPC   C1B 4377  10.037   3.413   9.364  0.1707 -0.3528  0.0885
  322POPC   C2B 4378   9.825   3.239   9.634  0.1706 -0.0887 -0.2484
  322POPC   C3B 4379   9.752   2.894   9.785  0.0673 -0.2092  0.2869
  322POPC   C4B 4380   9.766   2.517  10.115 -0.0659 -0.0284  0.1071
  323POPC   NC3 4381   9.752   5.121   7.875  0.1493  0.1642  0.1708
  323POPC   PO4 4382  10.026   4.942   8.226 -0.1500  0.1333  0.1373
  323POPC   GL1 4383   9.880   4.949   8.598 -0.0126  0.0864 -0.0343
  323POPC   GL2 4384  10.121   4.867   8.818  0.0344 -0.2232  0.1831
  323POPC   C1A 4385   9.738   5.014   9.044 -0.1175  0.1770 -0.0388
  323POPC   D2A 4386   9.925   5.166   9.456 -0.0697 -0.1014  0.1458
  323POPC   C3A 4387   9.705   5.438   9.750 -0.2474 -0.1762  0.0255
  323POPC   C4A 4388   9.452   5.861   9.927  0.0945  0.3524 -0.1526
  323POPC   C1B 4389  10.168   4.646   9.231  0.1636 -0.1756 -0.2230
  323POPC   C2B 4390  10.318   4.794   9.697  0.1803 -0.0698  0.1495
  323POPC   C3B 4391  10.302   4.825  10.139 -0.3299 -0.3134  0.0708
  323POPC   C4B 4392  10.735   5.026  10.361 -0.1175  0.2786  0.0528
  324POPC   NC3 4393   2.499   3.855   8.544  0.1172  0.1531  0.1633
  324POPC   PO4 4394   2.850   3.809   8.539 -0.0887  0.2868  0.0829
  324POPC   GL1 4395   2.841   3.631   8.993 -0.1482 -0.1453  0.0288
  324POPC   GL2 4396   2.546   3.827   9.071  0.3260 -0.2310 -0.0578
  324POPC   C1A 4397   2.880   3.669   9.445  0.0666  0.4092 -0.2943
  324POPC   D2A 4398   2.898   3.577   9.821 -0.0407  0.3811  0.1921
  324POPC   C3A 4399   2.896   3.297  10.102 -0.2601 -0.1944  0.0348
  324POPC   C4A 4400   2.567   3.081  10.237 -0.2381  0.0248  0.0654
  324POPC   C1B 4401   2.463   3.419   9.285  0.1957 -0.1390 -0.2125
  324POPC   C2B 4402   2.528   3.268   9.749 -0.0456  0.0277  0.0926
  324POPC   C3B 4403   2.426   3.524  10.119  0.3889  0.2930  0.1617
  324POPC   C4B 4404   2.714   3.669  10.414 -0.0707  0.0834 -0.0385
  325POPC   NC3 4405  11.425   1.468   8.036  0.0309  0.0002 -0.2399
  325POPC   PO4 4406  11.440   1.416   8.411  0.1077  0.2629  0.0294
  325POPC   GL1 4407  11.147   1.497   8.707 -0.2597  0.0836 -0.3325
  325POPC   GL2 4408  11.275   1.741   8.760  0.4957  0.4312  0.1804
  325POPC   C1A 4409  11.196   1.464   9.198 -0.3697  0.0472 -0.0324
  325POPC   D2A 4410  11.224   1.123   9.629  0.5510  0.1505 -0.0167
  325POPC   C3A 4411  11.591   1.248   9.797  0.0295  0.0535  0.1231
  325POPC   C4A 4412  11.497   1.584  10.086 -0.0233  0.1337 -0.0531
  325POPC   C1B 4413  11.697   1.997   8.910  0.1510 -0.1037 -0.2780
  325POPC   C2B 4414  11.956   2.071   9.304 -0.0622 -0.0775 -0.0790
  325POPC   C3B 4415  12.368   2.238   9.461  0.0561  0.1467 -0.0344
  325POPC   C4B 4416  12.426   2.442   9.979 -0.3658  0.0569  0.0851
  326POPC   NC3 4417   2.694   5.861   8.330 -0.0687  0.1719  0.1881
  326POPC   PO4 4418   2.826   6.164   8.477 -0.1293 -0.3368  0.0441
  326POPC   GL1 4419   2.673   5.993   8.871 -0.4156 -0.0711 -0.1038
  326POPC   GL2 4420   2.421   5.845   8.744  0.3219  0.0098 -0.0995
  326POPC   C1A 4421   2.630   6.082   9.321  0.1777  0.1328  0.0630
  326POPC   D2A 4422   2.353   5.933   9.631  0.0092 -0.1011  0.2472
  326POPC   C3A 4423   2.242   5.503   9.842  0.3967 -0.0681  0.0665
  326POPC   C4A 4424   2.444   5.127   9.826  0.1201  0.0828 -0.2710
  326POPC   C1B 4425   2.146   5.821   9.122  0.0077 -0.1484  0.0382
  326POPC   C2B 4426   1.944   5.698   9.496  0.2297  0.1587  0.2982
  326POPC   C3B 4427   1.794   5.723   9.919 -0.2186  0.1660  0.2047
  326POPC   C4B 4428   1.658   6.107  10.027  0.4892 -0.1793 -0.1260
  327POPC   NC3 4429  10.562   9.925   7.718  0.2489  0.2419 -0.0721
  327POPC   PO4 4430  10.432   9.915   8.149 -0.3686 -0.0012  0.4162
  327POPC   GL1 4431  10.805   9.645   8.402  0.1713 -0.2535 -0.2626
  327POPC   GL2 4432  10.562   9.432   8.626 -0.1879  0.0046 -0.1591
  327POPC   C1A 4433  11.033   9.617   8.854  0.1263 -0.0130  0.0938
  327POPC   D2A 4434  11.350   9.488   9.120  0.0931 -0.2496  0.1958
  327POPC   C3A 4435  11.565   9.247   9.442 -0.1159  0.0022  0.1844
  327POPC   C4A 4436  11.800   9.098   9.762  0.2989  0.0123  0.0294
  327POPC   C1B 4437  10.303   9.752   8.749 -0.2535 -0.0438 -0.1769
  327POPC   C2B 4438  10.112   9.985   8.917  0.5455  0.1111 -0.3213
  327POPC   C3B 4439   9.689  10.225   8.986  0.0123 -0.0637 -0.2001
  327POPC   C4B 4440   9.328  10.289   8.726  0.0064 -0.3100 -0.2382
  328POPC   NC3 4441   4.044  10.844  12.562  0.0893  0.2868  0.1425
  328POPC   PO4 4442   4.062  11.345  12.505 -0.0880 -0.0500  0.0819
  328POPC   GL1 4443   4.098  11.262  12.085  0.0916 -0.0391  0.1442
  328POPC   GL2 4444   3.826  11.167  11.841 -0.1733 -0.1711 -0.3172
  328POPC   C1A 4445   4.308  11.201  11.733 -0.0034 -0.0243  0.3999
  328POPC   D2A 4446   4.439  10.865  11.275  0.2248  0.2251 -0.0139
  328POPC   C3A 4447   4.259  10.451  11.119 -0.1970  0.1770  0.0576
  328POPC   C4A 4448   4.361  10.159  10.824  0.3284  0.0191 -0.4120
  328POPC   C1B 4449   3.542  11.214  11.507  0.5134  0.2061  0.0864
  328POPC   C2B 4450   3.480  11.327  11.136 -0.0971  0.2194 -0.0951
  328POPC   C3B 4451   3.222  11.404  10.815 -0.2415  0.0414 -0.2212
  328POPC   C4B 4452   3.042  11.621  10.487  0.0184  0.2740 -0.0212
  329POPC   NC3 4453   0.334  11.377   8.376 -0.2648 -0.2643 -0.0644
  329POPC   PO4 4454   0.390  11.822   8.453  0.1462 -0.2494  0.1972
  329POPC   GL1 4455   0.441  12.122   8.837 -0.2495 -0.0891  0.1626
  329POPC   GL2 4456   0.591  12.469   8.920  0.2757 -0.1929 -0.1550
  329POPC   C1A 4457   0.342  12.246   9.276  0.1557 -0.2175  0.0127
  329POPC   D2A 4458   0.092  12.500   9.633  0.1201  0.2760 -0.0243
  329POPC   C3A 4459   0.310  12.683   9.824 -0.0129 -0.3649 -0.1502
  329POPC   C4A 4460   0.146  13.069  10.081  0.4963 -0.3434  0.0692
  329POPC   C1B 4461   0.503  12.773   9.318 -0.0034  0.3082  0.1092
  329POPC   C2B 4462   0.346  13.107   9.504 -0.0470  0.0897 -0.3826
  329POPC   C3B 4463   0.076  13.352   9.592 -0.0696 -0.1470  0.3892
  329POPC   C4B 4464   0.026  13.701   9.925  0.3792 -0.0451  0.0056
  330POPC   NC3 4465  12.203   0.969   8.109 -0.0773 -0.1366 -0.1319
  330POPC   PO4 4466  12.621   1.251   8.135  0.0552 -0.0593  0.0905
  330POPC   GL1 4467  12.511   1.561   8.417  0.0061  0.0886  0.0310
  330POPC   GL2 4468  12.293   1.432   8.523  0.0453 -0.0196  0.1825
  330POPC   C1A 4469  12.804   1.829   8.751 -0.1917 -0.0853 -0.1464
  330POPC   D2A 4470  12.772   1.663   9.211  0.1049 -0.1495  0.0574
  330POPC   C3A 4471  12.640   1.859   9.611 -0.0474  0.1801 -0.1007
  330POPC   C4A 4472  12.251   1.919   9.748 -0.1393  0.0851  0.0833
  330POPC   C1B 4473  12.551   1.302   8.903  0.3362  0.3213  0.1445
  330POPC   C2B 4474  12.576   1.233   9.390  0.0886  0.3427 -0.3120
  330POPC   C3B 4475  12.564   1.352   9.813 -0.1811 -0.0896  0.2363
  330POPC   C4B 4476  12.553   1.701  10.143 -0.0251 -0.0278  0.0776
  331POPC   NC3 4477   8.609   7.224   9.584  0.0907 -0.2613 -0.2671
  331POPC   PO4 4478   8.952   7.508   9.590 -0.0360 -0.1270  0.1734
  331POPC   GL1 4479   9.162   7.856   9.694  0.0427  0.2299  0.0363
  331POPC   GL2 4480   9.115   8.279   9.623 -0.0563 -0.0785 -0.1789
  331POPC   C1A 4481   9.561   8.019   9.667  0.0252 -0.0370  0.1131
  331POPC   D2A 4482   9.828   8.188   9.874  0.0285  0.0880 -0.1130
  331POPC   C3A 4483  10.025   8.115  10.311 -0.1470 -0.0822 -0.0547
  331POPC   C4A 4484  10.056   7.928  10.684  0.3267  0.2954  0.3065
  331POPC   C1B 4485   9.346   8.497   9.850 -0.0034  0.4157  0.1821
  331POPC   C2B 4486   9.657   8.654   9.956  0.1210 -0.1172 -0.1241
  331POPC   C3B 4487   9.855   9.079  10.107  0.4237  0.3148  0.1482
  331POPC   C4B 4488   9.871   9.317  10.347 -0.1261  0.3388  0.0202
  332POPC   NC3 4489  10.723   1.347   8.575  0.1046  0.0674 -0.0910
  332POPC   PO4 4490  10.409   1.026   8.499 -0.0225 -0.1433 -0.1925
  332POPC   GL1 4491  10.282   1.012   8.899  0.0846 -0.0141 -0.1319
  332POPC   GL2 4492  10.162   1.295   8.964 -0.3163 -0.1688 -0.0029
  332POPC   C1A 4493  10.492   0.895   9.242 -0.0344 -0.0722  0.1492
  332POPC   D2A 4494  10.746   0.776   9.530  0.2419  0.3069 -0.0655
  332POPC   C3A 4495  10.823   1.016   9.898 -0.0438  0.1430 -0.1432
  332POPC   C4A 4496  10.920   0.985  10.294 -0.1783  0.1078 -0.0091
  332POPC   C1B 4497  10.512   1.465   9.263  0.0401  0.0008  0.1289
  332POPC   C2B 4498  10.596   1.403   9.695  0.0647  0.1930 -0.1282
  332POPC   C3B 4499  10.585   1.349  10.181 -0.0448 -0.0481 -0.0272
  332POPC   C4B 4500  10.580   1.361  10.640  0.0235  0.6315 -0.2783
  333POPC   NC3 4501   0.455   9.910   8.230  0.1379 -0.1056 -0.0447
  333POPC   PO4 4502   0.503  10.258   8.314  0.3229 -0.3238 -0.1649
  333POPC   GL1 4503   0.372  10.419   8.688 -0.2400  0.0683  0.1287
  333POPC   GL2 4504   0.011  10.546   8.595 -0.1727 -0.3677 -0.2443
  333POPC   C1A 4505   0.333  10.521   9.176  0.1004  0.3764  0.1226
  333POPC   D2A 4506   0.440  10.568   9.576 -0.1233  0.0634  0.3130
  333POPC   C3A 4507   0.194  10.551   9.906 -0.0513  0.2369  0.0465
  333POPC   C4A 4508   0.241  10.377  10.277 -0.0863  0.1448 -0.1748
  333POPC   C1B 4509  -0.109  10.241   8.977 -0.0370  0.0485  0.0413
  333POPC   C2B 4510  -0.139  10.244   9.326 -0.2575  0.0265  0.1102
  333POPC   C3B 4511  -0.480   9.940   9.676  0.1484 -0.0284 -0.1228
  333POPC   C4B 4512  -0.484   9.521  10.004  0.1628  0.0628  0.0803
  334POPC   NC3 4513   0.269   7.864   7.758 -0.1830  0.0874 -0.0329
  334POPC   PO4 4514   0.535   7.621   8.023 -0.1357 -0.0120 -0.1948
  334POPC   GL1 4515   0.783   7.444   8.407 -0.1332 -0.0676 -0.3442
  334POPC   GL2 4516   1.104   7.472   8.430  0.0281 -0.3448  0.2346
  334POPC   C1A 4517   0.717   7.246   8.850  0.0435 -0.1744 -0.0468
  334POPC   D2A 4518   0.614   7.099   9.265 -0.2432 -0.3321  0.4289
  334POPC   C3A 4519   1.056   7.235   9.616 -0.0151 -0.1997  0.0900
  334POPC   C4A 4520   1.461   7.433   9.640  0.3452 -0.1183 -0.3116
  334POPC   C1B 4521   0.968   7.700   8.876 -0.3118 -0.0345  0.1127
  334POPC   C2B 4522   0.696   7.639   9.211 -0.0779 -0.1609 -0.3024
  334POPC   C3B 4523   0.639   7.498   9.583 -0.1204 -0.1790 -0.0524
  334POPC   C4B 4524   0.398   7.186   9.769 -0.2826  0.1460 -0.4793
  335POPC   NC3 4525   2.727   9.770   7.852  0.1907 -0.0556 -0.3482
  335POPC   PO4 4526   2.442   9.542   8.066 -0.1278 -0.2259 -0.0886
  335POPC   GL1 4527   2.379   9.335   8.439  0.0171  0.2587 -0.2523
  335POPC   GL2 4528   2.750   9.259   8.552  0.0476 -0.0915  0.1789
  335POPC   C1A 4529   2.301   9.259   8.887 -0.2152 -0.1272  0.0177
  335POPC   D2A 4530   2.636   9.187   9.211  0.1478 -0.2857 -0.1673
  335POPC   C3A 4531   2.418   9.354   9.648 -0.4188 -0.3087 -0.2520
  335POPC   C4A 4532   2.205   9.466   9.938  0.0442 -0.4390  0.0138
  335POPC   C1B 4533   2.576   9.683   8.805 -0.1904  0.0202 -0.0408
  335POPC   C2B 4534   2.420   9.731   9.153  0.1441 -0.1015 -0.0708
  335POPC   C3B 4535   2.300   9.841   9.579 -0.0378  0.1463 -0.3048
  335POPC   C4B 4536   1.871   9.885   9.872 -0.2881  0.0673 -0.2248
  336POPC   NC3 4537   6.445   0.249   8.111 -0.0988  0.3340  0.2742
  336POPC   PO4 4538   6.323  -0.196   8.146  0.1829 -0.0192 -0.0985
  336POPC   GL1 4539   6.460   0.018   8.546 -0.2858  0.0181 -0.2297
  336POPC   GL2 4540   6.155   0.280   8.589  0.1482  0.0368 -0.0226
  336POPC   C1A 4541   6.411  -0.120   8.998 -0.2790 -0.0278 -0.0361
  336POPC   D2A 4542   6.613  -0.171   9.303 -0.1471 -0.2354 -0.2915
  336POPC   C3A 4543   7.005   0.180   9.386  0.0145 -0.2478  0.1378
  336POPC   C4A 4544   7.335   0.479   9.508 -0.4932 -0.0606 -0.0462
  336POPC   C1B 4545   5.915   0.266   9.010 -0.2904  0.0395  0.2789
  336POPC   C2B 4546   5.690   0.328   9.432 -0.3347 -0.1817  0.1489
  336POPC   C3B 4547   5.391   0.229   9.819 -0.1052 -0.2171 -0.1011
  336POPC   C4B 4548   5.294  -0.178  10.047 -0.1248 -0.0991  0.0642
  337POPC   NC3 4549  12.725   6.240   7.489 -0.2359 -0.2308 -0.1439
  337POPC   PO4 4550  12.870   6.525   7.900  0.0053 -0.2236  0.3363
  337POPC   GL1 4551  13.011   6.910   8.079 -0.3400  0.2470 -0.0702
  337POPC   GL2 4552  12.654   6.909   8.188 -0.1581  0.0207  0.2792
  337POPC   C1A 4553  12.999   7.236   8.430  0.0993 -0.0418 -0.1846
  337POPC   D2A 4554  12.601   7.534   8.591 -0.2743  0.0660  0.2575
  337POPC   C3A 4555  12.540   7.918   8.864 -0.2669  0.1357 -0.2973
  337POPC   C4A 4556  12.878   8.272   8.872  0.3549  0.1970 -0.0689
  337POPC   C1B 4557  12.570   7.016   8.610  0.0029  0.1153  0.0936
  337POPC   C2B 4558  12.708   7.234   8.951  0.1985 -0.2416  0.2014
  337POPC   C3B 4559  12.786   7.585   9.104 -0.4360  0.1294 -0.1592
  337POPC   C4B 4560  12.697   7.927   9.358  0.0673 -0.1994  0.1593
  338POPC   NC3 4561   7.822   3.631   9.286  0.1701  0.2578  0.0350
  338POPC   PO4 4562   8.170   3.906   9.515 -0.0560  0.0312  0.1477
  338POPC   GL1 4563   8.574   3.716   9.775 -0.2021 -0.2502  0.1795
  338POPC   GL2 4564   8.908   3.931   9.730 -0.3077  0.2027  0.0032
  338POPC   C1A 4565   8.688   3.309   9.796  0.2346 -0.2532  0.1273
  338POPC   D2A 4566   8.475   2.956   9.892  0.0652  0.0546  0.2209
  338POPC   C3A 4567   8.504   2.722  10.210 -0.0483  0.0150  0.2769
  338POPC   C4A 4568   8.488   2.379  10.594 -0.0554 -0.0184 -0.2577
  338POPC   C1B 4569   9.412   3.764   9.695  0.0457  0.1399  0.1569
  338POPC   C2B 4570   9.695   3.995   9.895 -0.1996  0.2852  0.5730
  338POPC   C3B 4571   9.768   4.021  10.297  0.3108  0.0641  0.1827
  338POPC   C4B 4572   9.832   4.087  10.789 -0.2391  0.1479  0.1588
  339POPC   NC3 4573  11.574   9.101   7.974  0.1546 -0.0994 -0.2264
  339POPC   PO4 4574  11.882   8.983   8.355  0.5304 -0.0715  0.0083
  339POPC   GL1 4575  12.064   8.811   8.791  0.0389 -0.4619  0.3657
  339POPC   GL2 4576  12.383   8.899   8.900  0.3427  0.1090 -0.1202
  339POPC   C1A 4577  11.933   8.794   9.222  0.0926 -0.2744 -0.0283
  339POPC   D2A 4578  12.010   8.528   9.593  0.3484 -0.0314  0.0826
  339POPC   C3A 4579  11.762   8.618   9.879 -0.2631 -0.0647  0.1317
  339POPC   C4A 4580  11.628   8.501  10.265 -0.3060 -0.0082  0.1542
  339POPC   C1B 4581  12.408   8.819   9.375  0.1860 -0.4575 -0.0657
  339POPC   C2B 4582  12.294   8.911   9.869 -0.1623 -0.1088  0.1726
  339POPC   C3B 4583  12.237   8.732  10.304 -0.0175 -0.0832  0.0524
  339POPC   C4B 4584  12.390   8.418  10.569  0.2360  0.2805 -0.1573
  340POPC   NC3 4585  12.303   8.339   8.168 -0.3334 -0.2426 -0.1636
  340POPC   PO4 4586  12.402   7.848   7.947  0.2697 -0.2862  0.0812
  340POPC   GL1 4587  12.134   7.910   8.383 -0.1015  0.2547 -0.2049
  340POPC   GL2 4588  12.024   7.660   8.608  0.1301  0.1591 -0.0453
  340POPC   C1A 4589  12.085   8.084   8.817  0.0577 -0.0108 -0.0397
  340POPC   D2A 4590  12.297   8.402   9.087  0.1780  0.2301 -0.0726
  340POPC   C3A 4591  12.500   8.331   9.505  0.1722  0.3210  0.0856
  340POPC   C4A 4592  12.379   8.420   9.904 -0.1252  0.0389  0.1430
  340POPC   C1B 4593  11.797   7.690   9.055 -0.1032  0.0725  0.0119
  340POPC   C2B 4594  12.021   8.016   9.411 -0.0762 -0.0436 -0.3850
  340POPC   C3B 4595  11.817   8.095   9.866 -0.0838  0.2598  0.0341
  340POPC   C4B 4596  11.995   8.175  10.358  0.0646 -0.0126 -0.0611
  341POPC   NC3 4597  10.412   6.288   8.599 -0.2033  0.1824  0.1296
  341POPC   PO4 4598  10.013   6.573   8.715  0.3324 -0.4890  0.3769
  341POPC   GL1 4599  10.283   6.518   8.976 -0.2545  0.1355  0.0603
  341POPC   GL2 4600  10.483   6.731   8.842  0.0713  0.0386 -0.1426
  341POPC   C1A 4601  10.576   6.551   9.353  0.0014  0.0007  0.0172
  341POPC   D2A 4602  10.963   6.672   9.467  0.0725 -0.1159 -0.0265
  341POPC   C3A 4603  11.192   6.464   9.149  0.0415  0.2963 -0.1047
  341POPC   C4A 4604  11.497   6.087   9.122 -0.2385  0.0536 -0.3026
  341POPC   C1B 4605  10.885   6.855   8.949  0.0378 -0.1243 -0.2727
  341POPC   C2B 4606  11.263   6.998   9.210 -0.1461  0.1430 -0.0052
  341POPC   C3B 4607  11.288   6.982   9.645 -0.0328  0.0719 -0.4005
  341POPC   C4B 4608  11.017   7.142   9.971 -0.1883 -0.0041  0.2295
  342POPC   NC3 4609   3.709  12.554   8.505 -0.2347 -0.1430  0.1285
  342POPC   PO4 4610   3.273  12.572   8.389  0.0334 -0.1767 -0.1966
  342POPC   GL1 4611   3.261  12.446   8.754 -0.1451  0.0226 -0.2562
  342POPC   GL2 4612   3.115  12.644   8.923  0.0235 -0.0534 -0.0357
  342POPC   C1A 4613   3.463  12.407   9.227 -0.0468  0.0925  0.0725
  342POPC   D2A 4614   3.931  12.465   9.372 -0.1956  0.1200 -0.0300
  342POPC   C3A 4615   3.967  12.399   9.728 -0.3244  0.2935  0.0647
  342POPC   C4A 4616   4.054  12.767   9.968 -0.0826  0.2595  0.0226
  342POPC   C1B 4617   2.893  12.682   9.368  0.0157  0.0544  0.2188
  342POPC   C2B 4618   2.574  12.454   9.509 -0.0008 -0.0195  0.0631
  342POPC   C3B 4619   2.351  12.525   9.884 -0.3877 -0.1231  0.1259
  342POPC   C4B 4620   2.063  12.260  10.099 -0.1721 -0.1342  0.1958
  343POPC   NC3 4621   5.356   0.589   8.084 -0.0805 -0.0286  0.3287
  343POPC   PO4 4622   5.699   0.214   8.303 -0.1228  0.0741  0.3553
  343POPC   GL1 4623   5.589   0.115   8.718  0.3331  0.0144 -0.2340
  343POPC   GL2 4624   5.437  -0.182   8.771  0.2768  0.4967 -0.0016
  343POPC   C1A 4625   5.336   0.239   9.037 -0.2682 -0.2453 -0.0958
  343POPC   D2A 4626   5.027   0.312   9.340  0.0844 -0.0023 -0.1789
  343POPC   C3A 4627   4.960  -0.097   9.661  0.2051  0.0597 -0.1669
  343POPC   C4A 4628   4.767  -0.518   9.567 -0.3780  0.2151 -0.1004
  343POPC   C1B 4629   5.386  -0.236   9.203  0.2749 -0.1316  0.3032
  343POPC   C2B 4630   5.648  -0.178   9.605 -0.5446  0.1201  0.2305
  343POPC   C3B 4631   5.835  -0.109   9.964 -0.1728 -0.0665  0.0091
  343POPC   C4B 4632   6.119   0.176  10.273 -0.0713  0.1976 -0.5161
  344POPC   NC3 4633   7.481   8.238   9.637  0.1853 -0.0788  0.2306
  344POPC   PO4 4634   7.889   8.419   9.526 -0.1934  0.1462  0.3303
  344POPC   GL1 4635   7.992   8.773   9.489  0.2051  0.0066 -0.3657
  344POPC   GL2 4636   8.175   8.815   9.216  0.2463  0.2305 -0.0881
  344POPC   C1A 4637   7.999   9.119   9.751  0.0163 -0.2508  0.0788
  344POPC   D2A 4638   8.074   9.477   9.933 -0.0978 -0.0592  0.4351
  344POPC   C3A 4639   8.273   9.534  10.274 -0.1148 -0.1831  0.0639
  344POPC   C4A 4640   8.396  10.014  10.464  0.1969  0.2032  0.1612
  344POPC   C1B 4641   8.237   9.262   9.310  0.2234 -0.0254 -0.1622
  344POPC   C2B 4642   8.543   9.423   9.627 -0.1184  0.2606  0.0881
  344POPC   C3B 4643   8.658   9.743   9.957  0.1635  0.1505 -0.0620
  344POPC   C4B 4644   8.825   9.794  10.371 -0.3334  0.2080  0.0324
  345POPC   NC3 4645  12.948   6.431  12.362  0.2710  0.2573  0.0868
  345POPC   PO4 4646  13.385   6.339  12.360  0.1096  0.0666  0.0260
  345POPC   GL1 4647  13.607   6.311  11.981  0.1506  0.2832 -0.2541
  345POPC   GL2 4648  13.606   6.587  11.965 -0.1154  0.0157  0.1936
  345POPC   C1A 4649  13.466   6.076  11.669 -0.0721 -0.0913  0.1827
  345POPC   D2A 4650  13.213   6.155  11.371  0.0728 -0.0121  0.1740
  345POPC   C3A 4651  13.330   6.067  10.885  0.0984 -0.1173 -0.3426
  345POPC   C4A 4652  13.472   6.190  10.445  0.0667 -0.0505 -0.0667
  345POPC   C1B 4653  13.490   6.588  11.520 -0.1789  0.4071 -0.0512
  345POPC   C2B 4654  13.124   6.628  11.181  0.0503  0.0599  0.1293
  345POPC   C3B 4655  12.993   6.482  10.760 -0.0880 -0.0277 -0.0513
  345POPC   C4B 4656  13.088   6.791  10.441  0.1781 -0.0278  0.3983
  346POPC   NC3 4657  10.733   1.918   7.864  0.0911 -0.0352  0.1382
  346POPC   PO4 4658  10.854   1.847   8.451 -0.1772  0.2513  0.0077
  346POPC   GL1 4659  10.848   1.794   8.957  0.0787 -0.1615 -0.0658
  346POPC   GL2 4660  11.036   2.039   9.005 -0.3990 -0.2319 -0.1746
  346POPC   C1A 4661  10.961   1.815   9.449 -0.0413  0.1072  0.0024
  346POPC   D2A 4662  10.771   2.011   9.707 -0.0644  0.1232  0.0533
  346POPC   C3A 4663  10.541   1.807  10.000 -0.0246  0.5127 -0.0627
  346POPC   C4A 4664  10.273   1.734  10.398  0.1465  0.2950  0.2069
  346POPC   C1B 4665  11.343   2.097   9.287  0.0234  0.3248 -0.3392
  346POPC   C2B 4666  11.599   2.306   9.583  0.1900  0.1677  0.0620
  346POPC   C3B 4667  11.807   2.214  10.068  0.2381  0.0378  0.2436
  346POPC   C4B 4668  11.919   1.870  10.408  0.2462  0.0488  0.0615
  347POPC   NC3 4669   6.838   9.872   8.541  0.0720  0.0361 -0.0174
  347POPC   PO4 4670   6.821  10.354   8.744 -0.1038 -0.3037 -0.2272
  347POPC   GL1 4671   7.120  10.225   8.926 -0.1055 -0.1398 -0.2576
  347POPC   GL2 4672   6.852   9.975   9.032 -0.0904  0.1969 -0.0691
  347POPC   C1A 4673   7.434  10.201   9.118 -0.2175 -0.1714  0.2518
  347POPC   D2A 4674   7.656  10.261   9.472  0.0121  0.0156 -0.1462
  347POPC   C3A 4675   7.830   9.974   9.714  0.1451  0.1378 -0.0186
  347POPC   C4A 4676   8.142   9.959  10.021  0.0738  0.1559  0.3105
  347POPC   C1B 4677   7.015  10.189   9.417  0.1653  0.0688  0.0996
  347POPC   C2B 4678   7.036  10.236   9.821 -0.1221  0.1179  0.0190
  347POPC   C3B 4679   7.383  10.331   9.891 -0.0107 -0.2037  0.0110
  347POPC   C4B 4680   7.782  10.465  10.017 -0.0101  0.1207 -0.0894
  348POPC   NC3 4681   2.707  12.261   8.525  0.1776 -0.0715  0.0991
  348POPC   PO4 4682   2.407  12.595   8.575  0.0690  0.1747 -0.2038
  348POPC   GL1 4683   2.344  12.691   9.134 -0.0208  0.1295 -0.0662
  348POPC   GL2 4684   2.259  12.337   9.154 -0.0644  0.0220  0.1179
  348POPC   C1A 4685   2.095  12.728   9.426  0.3981  0.1025 -0.1662
  348POPC   D2A 4686   1.847  12.535   9.700 -0.0218 -0.0256  0.0591
  348POPC   C3A 4687   1.758  12.639  10.054 -0.2286 -0.1600 -0.1476
  348POPC   C4A 4688   1.577  13.018  10.295 -0.3362  0.1359  0.0272
  348POPC   C1B 4689   2.261  12.101   9.471 -0.2720 -0.2061  0.0842
  348POPC   C2B 4690   2.494  12.023   9.852 -0.0094  0.0368  0.0245
  348POPC   C3B 4691   2.799  12.018  10.281  0.0207  0.1614 -0.0013
  348POPC   C4B 4692   3.009  12.186  10.743  0.1764 -0.0932  0.0316
  349POPC   NC3 4693   0.558  10.770   8.080 -0.0984  0.3421  0.3686
  349POPC   PO4 4694   0.392  10.850   8.469  0.1541 -0.0304 -0.1021
  349POPC   GL1 4695   0.440  11.110   8.841  0.0279  0.0696  0.0512
  349POPC   GL2 4696   0.605  11.481   8.826 -0.1041 -0.1306  0.1084
  349POPC   C1A 4697   0.398  11.078   9.331  0.0077 -0.2376 -0.0475
  349POPC   D2A 4698   0.092  11.201   9.632  0.0470 -0.0478 -0.0580
  349POPC   C3A 4699   0.074  11.121  10.116 -0.2141 -0.1166  0.0085
  349POPC   C4A 4700  -0.014  10.888  10.408  0.0900  0.0862  0.2683
  349POPC   C1B 4701   0.457  11.669   9.137 -0.0204  0.0334 -0.2398
  349POPC   C2B 4702   0.275  11.762   9.469 -0.4335 -0.2455  0.2875
  349POPC   C3B 4703   0.388  12.110   9.739 -0.0025  0.1403 -0.2901
  349POPC   C4B 4704   0.709  12.459   9.643  0.0014  0.2299  0.1647
  350POPC   NC3 4705  10.767   2.918   8.055 -0.0511  0.1239  0.1267
  350POPC   PO4 4706  10.967   2.662   8.476  0.0094 -0.3934  0.2997
  350POPC   GL1 4707  11.107   2.617   8.853  0.0764 -0.1466  0.0327
  350POPC   GL2 4708  11.458   2.440   8.910  0.4694 -0.1692  0.0041
  350POPC   C1A 4709  11.054   2.533   9.242  0.1213  0.3195  0.3745
  350POPC   D2A 4710  11.153   2.408   9.778 -0.2575  0.2326 -0.2770
  350POPC   C3A 4711  11.386   2.720   9.900  0.0322  0.2554 -0.2367
  350POPC   C4A 4712  11.323   3.095   9.885  0.0742  0.1930  0.3243
  350POPC   C1B 4713  11.555   2.699   9.236 -0.1790 -0.0369  0.0065
  350POPC   C2B 4714  11.697   3.122   9.500  0.0416 -0.0155 -0.2073
  350POPC   C3B 4715  11.873   3.226   9.869  0.0817  0.1679 -0.1986
  350POPC   C4B 4716  12.300   3.412   9.902  0.5021 -0.0089 -0.0976
  351POPC   NC3 4717   0.080  10.623   8.127  0.0717 -0.3887  0.1378
  351POPC   PO4 4718  -0.051  10.992   8.340  0.0839 -0.3495 -0.0732
  351POPC   GL1 4719  -0.022  11.109   8.670  0.0957 -0.0884  0.2037
  351POPC   GL2 4720   0.091  11.524   8.781 -0.0712 -0.2842 -0.1868
  351POPC   C1A 4721  -0.024  10.794   9.037 -0.1772 -0.0520  0.0100
  351POPC   D2A 4722  -0.010  10.770   9.434 -0.0971  0.3318  0.0789
  351POPC   C3A 4723  -0.256  10.897   9.800 -0.1583 -0.3563  0.0119
  351POPC   C4A 4724  -0.419  10.468   9.974  0.2017 -0.4923  0.1233
  351POPC   C1B 4725  -0.063  11.301   9.142  0.0222  0.1760  0.0601
  351POPC   C2B 4726  -0.489  11.155   9.379  0.0848  0.2876  0.0339
  351POPC   C3B 4727  -0.690  11.161   9.762  0.1916 -0.0198 -0.0138
  351POPC   C4B 4728  -0.837  11.423  10.125 -0.0280  0.0096  0.0932
  352POPC   NC3 4729   1.934   2.807   8.325 -0.0138  0.3512  0.2038
  352POPC   PO4 4730   1.516   2.633   8.306 -0.2662  0.2790 -0.1495
  352POPC   GL1 4731   1.614   2.408   8.767  0.4258 -0.1498 -0.0429
  352POPC   GL2 4732   1.722   2.762   8.858 -0.0414 -0.0926  0.1082
  352POPC   C1A 4733   1.681   2.224   9.178 -0.1009  0.0411  0.3960
  352POPC   D2A 4734   1.683   2.156   9.623 -0.2306  0.0297 -0.1381
  352POPC   C3A 4735   1.499   2.036   9.958  0.1155 -0.0012 -0.0100
  352POPC   C4A 4736   1.266   2.126  10.162  0.0501  0.2270  0.3110
  352POPC   C1B 4737   1.584   2.679   9.372  0.0185 -0.1465  0.1837
  352POPC   C2B 4738   1.587   2.783   9.765  0.0874 -0.0486  0.2994
  352POPC   C3B 4739   1.602   3.000  10.096  0.3618 -0.2673 -0.0595
  352POPC   C4B 4740   1.716   2.909  10.519 -0.1602  0.1337 -0.0672
  353POPC   NC3 4741   6.654  12.582   8.406  0.1567  0.0747 -0.0372
  353POPC   PO4 4742   7.159  12.535   8.207  0.1768  0.0948  0.2393
  353POPC   GL1 4743   7.225  12.480   8.587  0.1650 -0.0058  0.1877
  353POPC   GL2 4744   6.887  12.707   8.835  0.2123 -0.0449 -0.3203
  353POPC   C1A 4745   7.393  12.463   9.039  0.0670 -0.1823  0.4978
  353POPC   D2A 4746   7.801  12.518   9.325 -0.2549  0.1414  0.0180
  353POPC   C3A 4747   7.809  12.791   9.661 -0.0000 -0.1269 -0.3198
  353POPC   C4A 4748   7.906  13.181   9.696  0.0536  0.0324  0.1227
  353POPC   C1B 4749   6.945  12.468   9.262 -0.0172 -0.1101 -0.3104
  353POPC   C2B 4750   7.263  12.477   9.664 -0.1515 -0.0730  0.3221
  353POPC   C3B 4751   7.338  12.858   9.937  0.0563  0.0540  0.1192
  353POPC   C4B 4752   7.361  13.238   9.894 -0.0371 -0.2536 -0.1615
  354POPC   NC3 4753   8.592  11.845   8.085 -0.1457 -0.1451 -0.0812
  354POPC   PO4 4754   8.908  11.833   8.362 -0.1268  0.2286  0.0065
  354POPC   GL1 4755   9.016  11.882   8.841 -0.3013 -0.2355  0.0307
  354POPC   GL2 4756   8.955  11.764   9.121 -0.0757 -0.1022  0.1426
  354POPC   C1A 4757   9.112  12.268   9.027 -0.0550 -0.1513  0.1043
  354POPC   D2A 4758   9.253  12.518   9.329 -0.2465  0.0755 -0.1017
  354POPC   C3A 4759   9.562  12.269   9.746  0.0627 -0.0183  0.3669
  354POPC   C4A 4760   9.621  12.182  10.097 -0.2903 -0.2940 -0.0142
  354POPC   C1B 4761   9.288  11.787   9.291  0.0646 -0.2332  0.1010
  354POPC   C2B 4762   9.668  11.976   9.276 -0.0758 -0.0570 -0.3431
  354POPC   C3B 4763  10.041  12.114   9.429 -0.0536 -0.0836 -0.2267
  354POPC   C4B 4764  10.367  11.961   9.762  0.2346  0.1375  0.1743
  355POPC   NC3 4765   2.560   0.896   8.733 -0.0041 -0.0441  0.1443
  355POPC   PO4 4766   2.442   1.168   8.989  0.1693  0.2896  0.0759
  355POPC   GL1 4767   2.486   1.070   9.399 -0.2675  0.0939  0.1399
  355POPC   GL2 4768   2.191   0.926   9.560 -0.1957 -0.0956 -0.0477
  355POPC   C1A 4769   2.773   1.031   9.769 -0.0212  0.3591  0.2718
  355POPC   D2A 4770   2.938   1.234  10.174  0.1827 -0.2095  0.0345
  355POPC   C3A 4771   3.009   1.712  10.233  0.0423  0.3042 -0.0338
  355POPC   C4A 4772   3.233   1.986  10.495  0.0720 -0.0521 -0.0387
  355POPC   C1B 4773   2.277   1.174   9.971  0.2034 -0.1607  0.0941
  355POPC   C2B 4774   2.214   1.466  10.338  0.1642 -0.0431  0.2895
  355POPC   C3B 4775   2.130   1.464  10.784  0.3571 -0.3391  0.1108
  355POPC   C4B 4776   1.990   1.387  11.221 -0.0108 -0.1070 -0.1590
  356POPC   NC3 4777   7.999   0.539   7.757 -0.2706  0.1933 -0.0193
  356POPC   PO4 4778   8.006   0.831   8.102 -0.4341  0.0793  0.0124
  356POPC   GL1 4779   8.176   0.858   8.518  0.1500 -0.2435  0.0304
  356POPC   GL2 4780   8.578   0.773   8.526  0.3606  0.0443  0.2696
  356POPC   C1A 4781   8.007   1.034   8.854  0.2109 -0.5275 -0.2774
  356POPC   D2A 4782   7.829   1.236   9.331  0.0106 -0.1699 -0.1081
  356POPC   C3A 4783   7.522   1.518   9.541 -0.2303 -0.1565  0.0794
  356POPC   C4A 4784   7.245   1.758   9.618  0.0523 -0.0478  0.1406
  356POPC   C1B 4785   8.461   0.804   8.951 -0.4157 -0.2523  0.1097
  356POPC   C2B 4786   8.263   0.914   9.302  0.0543 -0.3489  0.2314
  356POPC   C3B 4787   8.258   0.909   9.707  0.1266 -0.2854 -0.1207
  356POPC   C4B 4788   8.307   0.740  10.077  0.0878 -0.1575 -0.0066
  357POPC   NC3 4789   3.063   2.978   8.056  0.1023 -0.0400 -0.0698
  357POPC   PO4 4790   3.311   2.997   8.429  0.2674 -0.0248 -0.0635
  357POPC   GL1 4791   3.106   2.728   8.637 -0.3417  0.0284 -0.1296
  357POPC   GL2 4792   3.321   2.513   8.716 -0.0789  0.1488  0.0327
  357POPC   C1A 4793   3.136   2.881   9.017  0.0746  0.1048  0.1639
  357POPC   D2A 4794   3.245   2.784   9.425 -0.1993 -0.0336  0.0572
  357POPC   C3A 4795   3.239   2.397   9.667 -0.0716 -0.2510 -0.0670
  357POPC   C4A 4796   3.114   2.029   9.764 -0.0014 -0.0360  0.1288
  357POPC   C1B 4797   3.586   2.517   9.088 -0.0438  0.2518 -0.0968
  357POPC   C2B 4798   3.677   2.607   9.502 -0.0449  0.1868  0.0728
  357POPC   C3B 4799   3.585   2.675   9.933  0.1510 -0.0451 -0.1382
  357POPC   C4B 4800   3.890   2.692  10.215  0.2745  0.0008 -0.0045
  358POPC   NC3 4801  12.402   0.292   8.539 -0.1441  0.4274 -0.0211
  358POPC   PO4 4802  12.023   0.665   8.458  0.4898 -0.1790 -0.0898
  358POPC   GL1 4803  11.971   0.468   8.815 -0.0131 -0.1984  0.0311
  358POPC   GL2 4804  12.244   0.488   9.022 -0.0598 -0.2521 -0.0439
  358POPC   C1A 4805  11.783   0.343   9.227 -0.1811  0.1387 -0.3800
  358POPC   D2A 4806  11.756   0.296   9.684  0.1242 -0.0864  0.0798
  358POPC   C3A 4807  11.473   0.303   9.969 -0.2559  0.1683 -0.2034
  358POPC   C4A 4808  11.346  -0.103  10.240  0.2636 -0.0127  0.2986
  358POPC   C1B 4809  12.101   0.667   9.421  0.1584  0.0389 -0.1115
  358POPC   C2B 4810  12.162   1.039   9.761  0.0663 -0.2155  0.2398
  358POPC   C3B 4811  12.148   1.059  10.200 -0.0766 -0.0319  0.2310
  358POPC   C4B 4812  12.362   1.434  10.512 -0.3603  0.1906  0.4737
  359POPC   NC3 4813  11.018   5.195   8.289  0.3000  0.0422 -0.0707
  359POPC   PO4 4814  11.459   5.465   8.421 -0.0324  0.1400  0.0645
  359POPC   GL1 4815  11.335   5.289   8.681  0.0823 -0.0587 -0.1144
  359POPC   GL2 4816  11.283   5.570   8.993 -0.3126  0.0615 -0.0276
  359POPC   C1A 4817  11.220   5.105   9.079 -0.1375 -0.1048  0.0106
  359POPC   D2A 4818  11.223   4.969   9.530 -0.1143 -0.5956 -0.1540
  359POPC   C3A 4819  11.140   5.294   9.731  0.1995 -0.0903 -0.1075
  359POPC   C4A 4820  11.014   5.347  10.144 -0.0643  0.2405 -0.3837
  359POPC   C1B 4821  11.533   5.428   9.276  0.4057 -0.1000  0.0727
  359POPC   C2B 4822  11.622   5.314   9.622 -0.1958 -0.1070  0.0343
  359POPC   C3B 4823  11.569   5.100   9.942 -0.1645  0.0366 -0.0185
  359POPC   C4B 4824  11.452   4.722   9.876 -0.0016  0.1675  0.0610
  360POPC   NC3 4825   1.609   8.267   8.183  0.3684  0.1188  0.1569
  360POPC   PO4 4826   1.333   7.950   8.163 -0.2004 -0.2351 -0.1270
  360POPC   GL1 4827   1.367   7.859   8.557  0.0725  0.0858  0.1273
  360POPC   GL2 4828   1.447   7.598   8.800  0.0602  0.0308  0.2684
  360POPC   C1A 4829   1.629   8.080   8.941 -0.0207 -0.0457 -0.0868
  360POPC   D2A 4830   1.909   8.087   9.338  0.4442  0.3356  0.3241
  360POPC   C3A 4831   1.511   8.030   9.680 -0.1535 -0.2604  0.2389
  360POPC   C4A 4832   1.198   7.733   9.967 -0.0487  0.0835  0.1697
  360POPC   C1B 4833   1.388   7.735   9.248 -0.0641  0.0657  0.1695
  360POPC   C2B 4834   1.079   7.933   9.452  0.0193  0.1273 -0.0723
  360POPC   C3B 4835   0.839   8.002   9.723  0.0594 -0.0761 -0.1618
  360POPC   C4B 4836   0.594   8.034  10.147 -0.0707  0.4147  0.0304
  361POPC   NC3 4837   2.760   1.431   7.873 -0.0156 -0.3857  0.1033
  361POPC   PO4 4838   2.589   1.601   8.171  0.3419  0.1517  0.2801
  361POPC   GL1 4839   2.724   1.910   8.464 -0.0178 -0.2243  0.0427
  361POPC   GL2 4840   3.103   2.012   8.663 -0.1395  0.1510 -0.1702
  361POPC   C1A 4841   2.684   1.986   8.930  0.1144 -0.1807  0.0874
  361POPC   D2A 4842   2.680   2.022   9.414 -0.1131  0.1955 -0.0173
  361POPC   C3A 4843   2.770   2.347   9.760  0.3632 -0.2262  0.1519
  361POPC   C4A 4844   2.845   2.332  10.077  0.2360 -0.1005 -0.2104
  361POPC   C1B 4845   3.138   2.204   9.065  0.1254 -0.2228 -0.0752
  361POPC   C2B 4846   2.948   2.451   9.208 -0.2578 -0.0778 -0.0718
  361POPC   C3B 4847   2.449   2.483   9.228  0.1340  0.2439  0.2950
  361POPC   C4B 4848   2.084   2.377   8.988 -0.0361 -0.0109  0.2137
  362POPC   NC3 4849  12.945   0.264   8.448 -0.1066 -0.2369 -0.0496
  362POPC   PO4 4850  13.276   0.536   8.517 -0.4475 -0.3427  0.0357
  362POPC   GL1 4851  13.185   0.780   8.895  0.0238 -0.2096  0.0740
  362POPC   GL2 4852  13.327   0.667   9.230 -0.0067  0.1551 -0.1157
  362POPC   C1A 4853  13.049   1.201   9.142 -0.2112  0.1637  0.0118
  362POPC   D2A 4854  13.040   1.373   9.638 -0.0341  0.0660  0.2401
  362POPC   C3A 4855  13.021   1.159   9.893 -0.0274 -0.0906  0.0189
  362POPC   C4A 4856  12.685   1.165  10.247  0.0292  0.2746  0.1297
  362POPC   C1B 4857  13.015   0.855   9.509 -0.4600 -0.1717  0.3297
  362POPC   C2B 4858  12.627   0.771   9.733  0.5658 -0.2389 -0.0214
  362POPC   C3B 4859  12.414   0.663  10.076  0.2684 -0.0861 -0.2648
  362POPC   C4B 4860  12.470   0.649  10.492  0.0308  0.1666 -0.0818
  363POPC   NC3 4861   9.515  12.634   8.723 -0.0941  0.0305 -0.0416
  363POPC   PO4 4862   9.549  12.992   8.552 -0.0225 -0.0374 -0.0990
  363POPC   GL1 4863   9.695  13.033   8.996 -0.0435  0.0456 -0.0332
  363POPC   GL2 4864   9.825  13.431   9.050  0.2036 -0.3886 -0.1977
  363POPC   C1A 4865   9.971  13.065   9.391  0.0001  0.1516  0.0704
  363POPC   D2A 4866   9.931  13.288   9.814  0.2244 -0.1956 -0.2689
  363POPC   C3A 4867  10.252  13.448   9.959  0.1716  0.2519  0.1577
  363POPC   C4A 4868  10.647  13.586  10.092  0.2649  0.1773  0.2027
  363POPC   C1B 4869   9.559  13.402   9.350 -0.0973  0.1664 -0.2705
  363POPC   C2B 4870   9.354  13.429   9.687  0.2102  0.0368 -0.3187
  363POPC   C3B 4871   9.058  13.287  10.014  0.1489 -0.1155 -0.2502
  363POPC   C4B 4872   8.655  13.186  10.143 -0.1580 -0.3458  0.1109
  364POPC   NC3 4873   7.806  11.502   7.963  0.0743 -0.1287  0.0263
  364POPC   PO4 4874   8.207  11.675   7.832 -0.0609  0.0093 -0.2451
  364POPC   GL1 4875   8.137  11.680   8.297  0.2665 -0.1065 -0.2197
  364POPC   GL2 4876   8.380  11.639   8.484 -0.2631 -0.3751 -0.1437
  364POPC   C1A 4877   7.971  11.526   8.621  0.0354 -0.1685 -0.2685
  364POPC   D2A 4878   7.756  11.559   9.103 -0.3465 -0.1667  0.1476
  364POPC   C3A 4879   7.836  11.558   9.573  0.1548  0.0016  0.4091
  364POPC   C4A 4880   7.799  11.770   9.983 -0.3592  0.2778  0.1314
  364POPC   C1B 4881   8.376  11.674   8.860 -0.1612  0.0860  0.1767
  364POPC   C2B 4882   8.485  11.683   9.235 -0.2092  0.3837 -0.1769
  364POPC   C3B 4883   8.661  11.711   9.609 -0.1748 -0.1396 -0.1673
  364POPC   C4B 4884   8.559  11.759  10.090  0.2072 -0.2986  0.1527
  365POPC   NC3 4885  11.367   0.013   8.001 -0.2311 -0.0724 -0.0167
  365POPC   PO4 4886  11.333  -0.267   8.427  0.2206 -0.0458  0.3382
  365POPC   GL1 4887  11.210  -0.222   8.806 -0.2333 -0.2023 -0.0894
  365POPC   GL2 4888  10.902  -0.025   8.892  0.2853  0.1790 -0.0258
  365POPC   C1A 4889  11.311   0.138   9.106  0.0383 -0.1071  0.0677
  365POPC   D2A 4890  11.342   0.131   9.473  0.0403 -0.2054 -0.4685
  365POPC   C3A 4891  11.466  -0.114   9.686 -0.1938  0.3358  0.1404
  365POPC   C4A 4892  11.826  -0.221   9.636  0.3353  0.0938 -0.0558
  365POPC   C1B 4893  11.043   0.480   8.830 -0.3879  0.1324  0.1068
  365POPC   C2B 4894  11.103   0.742   9.184 -0.0639  0.2004 -0.1467
  365POPC   C3B 4895  11.503   0.664   9.493  0.2159 -0.1704  0.3653
  365POPC   C4B 4896  11.739   0.804   9.802  0.0309  0.2420 -0.0848
  366POPC   NC3 4897   4.002  11.714   8.133  0.2869 -0.2357  0.0160
  366POPC   PO4 4898   3.905  11.702   8.554  0.1464 -0.0538 -0.3308
  366POPC   GL1 4899   4.023  11.719   8.957  0.1219 -0.0666  0.0742
  366POPC   GL2 4900   4.153  11.356   9.164  0.0575  0.1094 -0.3001
  366POPC   C1A 4901   3.775  11.932   9.258  0.0435  0.1728  0.0046
  366POPC   D2A 4902   3.701  12.007   9.608  0.1903  0.0118  0.2460
  366POPC   C3A 4903   3.463  12.180   9.913 -0.2149  0.2342  0.3051
  366POPC   C4A 4904   3.374  12.047  10.348  0.0569 -0.0632  0.1925
  366POPC   C1B 4905   4.047  11.602   9.562 -0.4678  0.0104  0.0522
  366POPC   C2B 4906   4.094  11.943   9.972 -0.2269  0.0450  0.3006
  366POPC   C3B 4907   3.864  12.285  10.203  0.0125  0.3141 -0.0130
  366POPC   C4B 4908   3.500  12.704  10.178  0.1210  0.0190 -0.0811
  367POPC   NC3 4909   5.643   9.034   9.554 -0.1798 -0.0061 -0.0659
  367POPC   PO4 4910   5.431   9.428   9.510  0.0568  0.1150  0.2918
  367POPC   GL1 4911   5.089   9.534   9.709  0.0187 -0.3232  0.2185
  367POPC   GL2 4912   4.840   9.705   9.653 -0.1414 -0.0431 -0.1201
  367POPC   C1A 4913   5.060   9.512  10.175  0.2829 -0.0497  0.0334
  367POPC   D2A 4914   4.776   9.757  10.535  0.0238  0.1406  0.1644
  367POPC   C3A 4915   4.352   9.764  10.441  0.2477  0.1545 -0.1661
  367POPC   C4A 4916   3.894   9.613  10.569 -0.0566  0.4498 -0.1373
  367POPC   C1B 4917   4.372   9.781   9.611 -0.0996 -0.0868  0.2095
  367POPC   C2B 4918   3.928   9.689   9.525 -0.0674 -0.0013  0.2747
  367POPC   C3B 4919   3.609   9.586   9.810  0.4100  0.1085  0.0983
  367POPC   C4B 4920   3.156   9.761   9.940  0.1171 -0.0602 -0.5711
  368POPC   NC3 4921   1.178  13.022   8.434 -0.2461 -0.0760 -0.3323
  368POPC   PO4 4922   1.484  12.845   8.672 -0.0232 -0.0068 -0.0838
  368POPC   GL1 4923   1.550  12.720   9.112 -0.1315  0.1154  0.2442
  368POPC   GL2 4924   1.704  12.478   9.233  0.0557  0.3049  0.0050
  368POPC   C1A 4925   1.499  12.879   9.491  0.2501  0.0187  0.1732
  368POPC   D2A 4926   1.329  13.034   9.817  0.3309 -0.1834 -0.2611
  368POPC   C3A 4927   1.441  13.461   9.973  0.0603  0.1948 -0.3121
  368POPC   C4A 4928   1.783  13.596  10.243  0.1981  0.0988  0.0457
  368POPC   C1B 4929   1.754  12.113   9.508 -0.0847 -0.1747 -0.0473
  368POPC   C2B 4930   1.640  12.014   9.900  0.0418  0.0315 -0.1702
  368POPC   C3B 4931   1.649  11.659  10.183 -0.1294  0.1411  0.0486
  368POPC   C4B 4932   1.759  11.368  10.633  0.3949 -0.1511 -0.0726
  369POPC   NC3 4933  10.394   3.723   8.570 -0.2600  0.0223  0.0969
  369POPC   PO4 4934  10.483   3.388   8.850  0.2939  0.2013 -0.2855
  369POPC   GL1 4935  10.398   3.123   9.212 -0.1928 -0.1528  0.0085
  369POPC   GL2 4936  10.097   2.915   9.251  0.2459 -0.0692  0.1217
  369POPC   C1A 4937  10.427   2.938   9.587 -0.5276  0.0224  0.1644
  369POPC   D2A 4938  10.176   2.747   9.948  0.3757 -0.2324  0.2174
  369POPC   C3A 4939  10.453   2.905  10.314  0.1988 -0.0807 -0.0919
  369POPC   C4A 4940  10.464   3.242  10.501 -0.3506  0.1716 -0.3669
  369POPC   C1B 4941  10.156   2.509   9.523  0.0059 -0.2257  0.0272
  369POPC   C2B 4942  10.244   2.265   9.931  0.1555  0.1338  0.1423
  369POPC   C3B 4943  10.483   2.398  10.435  0.2238 -0.1401 -0.0981
  369POPC   C4B 4944  10.821   2.539  10.532 -0.1929 -0.0782  0.2198
  370POPC   NC3 4945   0.985   2.548   8.276  0.1958  0.2974  0.3305
  370POPC   PO4 4946   0.728   2.631   8.696 -0.0903 -0.0281  0.0765
  370POPC   GL1 4947   0.918   2.559   9.098  0.1144 -0.1561  0.0707
  370POPC   GL2 4948   1.224   2.310   9.059 -0.1248 -0.2834  0.3232
  370POPC   C1A 4949   1.045   2.576   9.503 -0.0106 -0.0031  0.0746
  370POPC   D2A 4950   1.285   2.437   9.822 -0.1190  0.0540  0.3246
  370POPC   C3A 4951   1.150   2.704  10.096 -0.1463  0.2069 -0.3854
  370POPC   C4A 4952   1.046   2.837  10.541  0.0176  0.2007 -0.0603
  370POPC   C1B 4953   1.067   2.084   9.402 -0.0745 -0.0080  0.3785
  370POPC   C2B 4954   1.015   1.829   9.759  0.1098 -0.0155 -0.0195
  370POPC   C3B 4955   0.948   1.532  10.068  0.0350 -0.0582 -0.3046
  370POPC   C4B 4956   0.976   1.234  10.399  0.0588  0.2687 -0.2508
  371POPC   NC3 4957  12.710   9.966   8.134  0.2216 -0.3358 -0.1440
  371POPC   PO4 4958  12.276   9.769   8.269  0.1611 -0.2954  0.3510
  371POPC   GL1 4959  12.243   9.616   8.772 -0.0020  0.2012  0.1618
  371POPC   GL2 4960  11.996   9.364   8.822 -0.4226 -0.0236 -0.2201
  371POPC   C1A 4961  11.935   9.761   9.147 -0.3853 -0.1040  0.4052
  371POPC   D2A 4962  11.879   9.736   9.567 -0.1605 -0.1801  0.2146
  371POPC   C3A 4963  11.711  10.112   9.755  0.3382  0.1326 -0.1565
  371POPC   C4A 4964  11.718  10.266  10.192 -0.0481  0.1103 -0.1501
  371POPC   C1B 4965  12.133   9.295   9.326 -0.0412  0.1929  0.1055
  371POPC   C2B 4966  12.232   9.370   9.682  0.1651  0.1529  0.2142
  371POPC   C3B 4967  12.109   9.651  10.027 -0.1294 -0.3530 -0.1070
  371POPC   C4B 4968  12.162  10.070  10.028 -0.0981 -0.4006 -0.3814
  372POPC   NC3 4969   5.542  10.141   8.519 -0.3564  0.3333 -0.0778
  372POPC   PO4 4970   5.527  10.223   9.078 -0.0630 -0.0763  0.2914
  372POPC   GL1 4971   5.236  10.538   9.242 -0.3123 -0.5456  0.0905
  372POPC   GL2 4972   4.932  10.580   9.309  0.3422  0.0940  0.2000
  372POPC   C1A 4973   5.275  10.786   9.590 -0.0998  0.3964 -0.1010
  372POPC   D2A 4974   5.388  11.290   9.770  0.1497  0.6238  0.0928
  372POPC   C3A 4975   5.068  11.554   9.742  0.4588 -0.1692  0.3292
  372POPC   C4A 4976   4.615  11.627   9.867 -0.0739 -0.0066  0.0520
  372POPC   C1B 4977   4.678  10.731   9.581 -0.0153  0.0146  0.1314
  372POPC   C2B 4978   4.317  10.788   9.666  0.1273 -0.3890 -0.1375
  372POPC   C3B 4979   4.090  10.703   9.485  0.3409  0.3160  0.1176
  372POPC   C4B 4980   3.862  11.011   9.356 -0.0835 -0.1430  0.1529
  373POPC   NC3 4981   2.431  11.011   7.695 -0.2517 -0.1044  0.1636
  373POPC   PO4 4982   2.191  10.788   8.063 -0.1211 -0.0483  0.1191
  373POPC   GL1 4983   2.036  10.820   8.534 -0.0294  0.0090  0.1003
  373POPC   GL2 4984   1.868  11.039   8.831  0.1650  0.1019  0.0125
  373POPC   C1A 4985   2.090  10.629   8.880  0.0727  0.0029  0.0301
  373POPC   D2A 4986   1.773  10.449   9.183 -0.2954  0.2125  0.0205
  373POPC   C3A 4987   1.631  10.234   9.536 -0.2014 -0.0229 -0.1620
  373POPC   C4A 4988   1.276   9.952   9.700 -0.1453 -0.4426  0.0075
  373POPC   C1B 4989   1.752  10.984   9.192 -0.0833  0.1290  0.0636
  373POPC   C2B 4990   1.759  10.723   9.627  0.0508 -0.0603 -0.3183
  373POPC   C3B 4991   1.912  10.768  10.016 -0.2150  0.0873  0.2519
  373POPC   C4B 4992   2.077  10.567  10.371  0.3468  0.2063 -0.0428
  374POPC   NC3 4993  11.742   6.162   8.171  0.0449  0.0891  0.1126
  374POPC   PO4 4994  12.149   6.632   8.159 -0.1930 -0.0844 -0.1274
  374POPC   GL1 4995  12.143   6.843   8.528  0.0774  0.0364  0.2690
  374POPC   GL2 4996  12.174   7.209   8.469 -0.2027 -0.1165  0.0722
  374POPC   C1A 4997  12.322   6.872   9.065 -0.0903 -0.1573 -0.2418
  374POPC   D2A 4998  12.364   7.159   9.356  0.0836  0.0252  0.0289
  374POPC   C3A 4999  12.710   7.376   9.550  0.0356 -0.4288 -0.1627
  374POPC   C4A 5000  12.912   7.727   9.751 -0.2088 -0.1045 -0.0459
  374POPC   C1B 5001  12.221   7.291   8.845  0.1001  0.0312 -0.1063
  374POPC   C2B 5002  12.247   7.630   9.186 -0.1243  0.1024 -0.1061
  374POPC   C3B 5003  12.329   7.712   9.555  0.4271  0.2225  0.1010
  374POPC   C4B 5004  12.442   7.796   9.911 -0.1836 -0.0965  0.4200
  375POPC   NC3 5005   0.574  12.328   8.441 -0.0537  0.2655  0.2807
  375POPC   PO4 5006   0.147  12.517   8.486  0.2013  0.0098  0.1557
  375POPC   GL1 5007   0.031  12.521   8.889  0.1130 -0.0409 -0.0172
  375POPC   GL2 5008   0.144  12.818   8.981 -0.2330  0.0248  0.3665
  375POPC   C1A 5009  -0.247  12.378   9.294  0.0252 -0.1360 -0.1969
  375POPC   D2A 5010  -0.441  12.346   9.599  0.3081  0.1703  0.0811
  375POPC   C3A 5011  -0.634  11.985   9.591  0.1444 -0.0552  0.0986
  375POPC   C4A 5012  -0.791  11.664   9.685  0.4379  0.1054  0.2670
  375POPC   C1B 5013  -0.150  12.916   9.395 -0.0899  0.0258  0.0044
  375POPC   C2B 5014  -0.195  12.939   9.817 -0.0182 -0.1550  0.0002
  375POPC   C3B 5015  -0.171  12.621  10.080 -0.2678 -0.3195 -0.1118
  375POPC   C4B 5016   0.094  12.314  10.111 -0.0847  0.1902 -0.1055
  376POPC   NC3 5017   8.555   5.657  11.048 -0.0148 -0.2705 -0.0768
  376POPC   PO4 5018   8.912   5.649  11.208 -0.1090 -0.0199 -0.2271
  376POPC   GL1 5019   9.287   5.838  11.103  0.0086 -0.1308  0.2064
  376POPC   GL2 5020   9.501   5.919  11.366  0.3041  0.1041  0.1658
  376POPC   C1A 5021   9.707   5.734  10.928  0.1221 -0.2523 -0.1495
  376POPC   D2A 5022   9.868   6.100  10.726  0.0185 -0.0136 -0.0429
  376POPC   C3A 5023  10.256   6.063  10.409 -0.0722 -0.1951 -0.1713
  376POPC   C4A 5024  10.399   5.918   9.973  0.1161 -0.1889  0.0590
  376POPC   C1B 5025  10.050   5.949  11.271  0.1510 -0.1040  0.1383
  376POPC   C2B 5026  10.496   5.698  11.488  0.3717 -0.2449  0.2034
  376POPC   C3B 5027  10.834   5.520  11.838  0.0796  0.4067 -0.0943
  376POPC   C4B 5028  11.226   5.417  12.023  0.1989 -0.0318  0.3440
  377POPC   NC3 5029   1.207   3.669   8.501 -0.0094  0.1432 -0.0417
  377POPC   PO4 5030   1.359   3.278   8.584 -0.0050 -0.3088  0.0895
  377POPC   GL1 5031   1.007   3.320   8.889  0.3746  0.0247 -0.0801
  377POPC   GL2 5032   0.721   3.255   8.802  0.3131 -0.0324  0.1313
  377POPC   C1A 5033   1.097   3.532   9.401  0.1168  0.0373  0.1868
  377POPC   D2A 5034   1.112   3.818   9.761  0.1745 -0.0110  0.3219
  377POPC   C3A 5035   0.870   4.032   9.964  0.1233 -0.0935 -0.1600
  377POPC   C4A 5036   0.638   4.376  10.162 -0.2757  0.2834 -0.2125
  377POPC   C1B 5037   0.616   3.165   9.192 -0.1864 -0.1646 -0.0914
  377POPC   C2B 5038   0.577   2.908   9.547 -0.1908 -0.1604 -0.2906
  377POPC   C3B 5039   0.728   2.751   9.875  0.2698 -0.0385  0.1072
  377POPC   C4B 5040   0.856   2.264   9.916 -0.0466 -0.3064  0.0705
  378POPC   NC3 5041   3.319  11.605   8.575 -0.0927 -0.0289  0.1262
  378POPC   PO4 5042   3.079  11.913   8.382  0.1548 -0.2745 -0.0665
  378POPC   GL1 5043   2.813  11.855   8.779 -0.3047  0.0752  0.2788
  378POPC   GL2 5044   2.695  12.106   8.989 -0.3574 -0.0746 -0.3984
  378POPC   C1A 5045   2.961  11.669   9.208 -0.2421 -0.1403 -0.0995
  378POPC   D2A 5046   3.149  11.758   9.550 -0.0372  0.1353 -0.1125
  378POPC   C3A 5047   3.341  11.666   9.986  0.0420 -0.4276  0.0266
  378POPC   C4A 5048   3.830  11.531  10.070 -0.2174 -0.2406  0.0935
  378POPC   C1B 5049   2.997  12.214   9.228  0.1539  0.3455  0.2620
  378POPC   C2B 5050   3.091  12.232   9.640 -0.1478  0.0055 -0.0434
  378POPC   C3B 5051   2.950  12.438  10.077 -0.0394  0.0147 -0.2832
  378POPC   C4B 5052   3.047  12.727  10.401 -0.1042 -0.2979  0.3333
  379POPC   NC3 5053  12.819   5.867   8.476 -0.0213 -0.0686 -0.0971
  379POPC   PO4 5054  12.745   5.409   8.637  0.0897  0.0395 -0.1110
  379POPC   GL1 5055  12.863   5.533   8.975 -0.2048  0.1270  0.4039
  379POPC   GL2 5056  13.196   5.348   9.041 -0.0883 -0.1605  0.1800
  379POPC   C1A 5057  12.999   5.840   9.292  0.1168  0.0928 -0.0561
  379POPC   D2A 5058  12.885   5.995   9.733 -0.4027 -0.2294 -0.1785
  379POPC   C3A 5059  12.733   6.331   9.842  0.2193  0.1249 -0.1062
  379POPC   C4A 5060  12.496   6.403  10.170  0.0400  0.3295  0.0864
  379POPC   C1B 5061  13.406   5.522   9.231  0.1240 -0.5752 -0.0436
  379POPC   C2B 5062  13.435   5.676   9.654  0.0921  0.1510 -0.0525
  379POPC   C3B 5063  13.314   5.780  10.129  0.0679 -0.0271  0.2415
  379POPC   C4B 5064  13.218   5.666  10.555 -0.0676  0.0093  0.0987
  380POPC   NC3 5065   5.180   1.699   7.768  0.3302 -0.1457 -0.1377
  380POPC   PO4 5066   4.911   1.794   8.214  0.2732  0.0000  0.0891
  380POPC   GL1 5067   4.715   1.832   8.670 -0.1553 -0.0040  0.0289
  380POPC   GL2 5068   4.531   1.608   8.827 -0.3207 -0.1596  0.2499
  380POPC   C1A 5069   4.878   1.986   8.992 -0.0766 -0.2462 -0.1481
  380POPC   D2A 5070   5.013   2.328   9.328  0.0101 -0.0040 -0.1533
  380POPC   C3A 5071   5.114   2.613   9.677 -0.0208 -0.1092 -0.3609
  380POPC   C4A 5072   5.306   2.797   9.981  0.2115  0.0730  0.0551
  380POPC   C1B 5073   4.542   1.583   9.222  0.2580  0.1947  0.0071
  380POPC   C2B 5074   4.865   1.848   9.500 -0.0180  0.0725 -0.1955
  380POPC   C3B 5075   5.147   2.114   9.780  0.0535 -0.0445 -0.1092
  380POPC   C4B 5076   5.406   2.261  10.112  0.1136 -0.2972 -0.1142
  381POPC   NC3 5077   7.340  12.861   7.745 -0.3036 -0.0671  0.4255
  381POPC   PO4 5078   7.569  12.837   8.073  0.0859  0.1375 -0.2222
  381POPC   GL1 5079   7.667  12.790   8.454  0.2903  0.2275 -0.1353
  381POPC   GL2 5080   7.854  12.996   8.460 -0.0719  0.1686 -0.1455
  381POPC   C1A 5081   7.946  12.570   8.762 -0.0782  0.0904 -0.0378
  381POPC   D2A 5082   8.278  12.582   9.081 -0.3044  0.1166 -0.1778
  381POPC   C3A 5083   8.222  12.480   9.514 -0.3449  0.3253  0.0974
  381POPC   C4A 5084   8.079  12.410   9.894  0.3337 -0.4066 -0.2248
  381POPC   C1B 5085   7.938  13.420   8.563 -0.1427  0.1055 -0.0160
  381POPC   C2B 5086   8.132  13.525   8.970 -0.0403 -0.0675  0.3481
  381POPC   C3B 5087   8.213  13.515   9.388 -0.1136 -0.0460  0.0396
  381POPC   C4B 5088   8.367  13.391   9.833  0.0927 -0.1421  0.3757
  382POPC   NC3 5089   0.773   4.757   8.355  0.0223  0.0465 -0.3284
  382POPC   PO4 5090   0.397   4.993   8.236 -0.1318 -0.2712 -0.2353
  382POPC   GL1 5091   0.586   5.203   8.606 -0.1171 -0.1100  0.0424
  382POPC   GL2 5092   0.777   5.435   8.704 -0.1617  0.2744  0.1509
  382POPC   C1A 5093   0.582   5.114   9.026 -0.4126 -0.2331  0.1871
  382POPC   D2A 5094   1.019   5.055   9.371  0.0423  0.0749  0.0204
  382POPC   C3A 5095   0.984   5.242   9.769 -0.0603  0.0955  0.1210
  382POPC   C4A 5096   0.578   5.401  10.038 -0.1738 -0.2260 -0.2325
  382POPC   C1B 5097   0.858   5.628   9.168  0.1654  0.3370  0.1721
  382POPC   C2B 5098   0.855   5.694   9.554  0.1525  0.1770 -0.1532
  382POPC   C3B 5099   0.696   5.878   9.947 -0.1458 -0.1270  0.3578
  382POPC   C4B 5100   0.716   5.791  10.334 -0.1725  0.1140 -0.1017
  383POPC   NC3 5101   6.352   1.214   8.106  0.1717 -0.2918 -0.1661
  383POPC   PO4 5102   6.055   1.157   8.363 -0.1638 -0.0755  0.0738
  383POPC   GL1 5103   6.279   0.876   8.565  0.0157 -0.0243  0.0567
  383POPC   GL2 5104   6.518   0.686   8.364 -0.1418  0.1651 -0.2120
  383POPC   C1A 5105   6.211   0.688   8.873  0.0876 -0.2588 -0.1379
  383POPC   D2A 5106   6.163   0.503   9.321  0.1751 -0.0374 -0.2124
  383POPC   C3A 5107   6.510   0.260   9.532 -0.1565  0.0980  0.1880
  383POPC   C4A 5108   6.801  -0.112   9.731 -0.1459  0.0643  0.1602
  383POPC   C1B 5109   6.702   0.707   8.680  0.0589 -0.0193  0.0006
  383POPC   C2B 5110   7.012   0.687   8.978 -0.3254 -0.0286 -0.2995
  383POPC   C3B 5111   6.939   0.733   9.476 -0.2265  0.4020  0.0971
  383POPC   C4B 5112   6.917   0.414   9.812 -0.0249 -0.1720 -0.1651
  384POPC   NC3 5113   9.883   8.537   8.608  0.0625  0.2368  0.0647
  384POPC   PO4 5114  10.060   8.093   8.483 -0.0704  0.0724  0.1071
  384POPC   GL1 5115  10.417   7.986   8.756  0.1329 -0.1830  0.0163
  384POPC   GL2 5116  10.468   7.719   8.650 -0.0925 -0.0297  0.0108
  384POPC   C1A 5117  10.786   8.054   8.999  0.0287 -0.2648  0.1071
  384POPC   D2A 5118  10.870   8.235   9.505  0.2178  0.2586 -0.0885
  384POPC   C3A 5119  11.081   8.562   9.566  0.2079  0.0613  0.1806
  384POPC   C4A 5120  11.297   8.794   9.832  0.1610 -0.1618  0.2467
  384POPC   C1B 5121  10.417   7.651   9.102  0.0345  0.1450  0.0188
  384POPC   C2B 5122  10.537   7.672   9.529  0.1049 -0.0487  0.2803
  384POPC   C3B 5123  10.646   7.566   9.820 -0.0785 -0.1956  0.2427
  384POPC   C4B 5124  10.864   7.683  10.189  0.1650 -0.2281 -0.0803
  385POPC   NC3 5125   1.004   7.604   7.982 -0.1315 -0.2422  0.0099
  385POPC   PO4 5126   1.259   7.201   8.062  0.0915  0.0823 -0.0133
  385POPC   GL1 5127   0.940   6.999   8.379 -0.0421  0.0919 -0.2166
  385POPC   GL2 5128   0.663   6.859   8.463  0.1651  0.1663 -0.0883
  385POPC   C1A 5129   1.113   6.999   8.759 -0.3072 -0.0046 -0.1977
  385POPC   D2A 5130   1.332   7.018   9.204 -0.1666 -0.1290  0.1512
  385POPC   C3A 5131   1.683   7.148   9.200  0.3341  0.2881  0.2341
  385POPC   C4A 5132   1.821   7.630   9.087  0.0728  0.0140 -0.2629
  385POPC   C1B 5133   0.809   6.687   8.898 -0.0694  0.0282 -0.0043
  385POPC   C2B 5134   0.910   6.695   9.373  0.3114 -0.2566  0.0765
  385POPC   C3B 5135   0.967   6.742   9.731  0.0131 -0.1183 -0.2408
  385POPC   C4B 5136   0.886   6.936  10.087  0.0536  0.2986 -0.0936
  386POPC   NC3 5137  10.711   2.240   8.689  0.4730  0.1400 -0.0535
  386POPC   PO4 5138  10.382   1.844   8.738  0.0185  0.0262 -0.2462
  386POPC   GL1 5139  10.081   2.071   8.946 -0.1071  0.0334  0.0535
  386POPC   GL2 5140   9.922   2.354   9.159 -0.1258 -0.3121  0.1409
  386POPC   C1A 5141   9.724   1.887   9.128 -0.2372  0.2209 -0.3702
  386POPC   D2A 5142   9.452   1.810   9.309 -0.1306 -0.3502  0.0824
  386POPC   C3A 5143   9.482   1.620   9.694 -0.1563  0.0575  0.3604
  386POPC   C4A 5144   9.618   1.133   9.809 -0.0034  0.1372  0.1404
  386POPC   C1B 5145   9.650   2.404   9.461  0.0422 -0.1932  0.2760
  386POPC   C2B 5146   9.761   2.083   9.776  0.1815  0.1969  0.0028
  386POPC   C3B 5147   9.918   1.989  10.183  0.3468 -0.2888 -0.1407
  386POPC   C4B 5148  10.055   2.224  10.562 -0.0259 -0.1754 -0.0322
  387POPC   NC3 5149   9.525   3.756   9.063  0.1192  0.1529  0.2483
  387POPC   PO4 5150   9.181   3.338   8.897  0.1540  0.1309 -0.2913
  387POPC   GL1 5151   9.261   3.337   9.292  0.2088  0.0219  0.1581
  387POPC   GL2 5152   8.984   3.530   9.456 -0.1284 -0.0144  0.0810
  387POPC   C1A 5153   9.298   3.166   9.751  0.2113  0.0080  0.1103
  387POPC   D2A 5154   9.445   2.967  10.176 -0.0095 -0.4357 -0.0977
  387POPC   C3A 5155   9.630   3.401  10.274  0.0082 -0.3532  0.2754
  387POPC   C4A 5156   9.696   3.632  10.638 -0.0720 -0.3585  0.0243
  387POPC   C1B 5157   9.076   3.566  10.011  0.0612  0.1026  0.0476
  387POPC   C2B 5158   9.184   3.430  10.432 -0.1076 -0.1860 -0.2068
  387POPC   C3B 5159   9.272   3.435  10.860  0.1559  0.2442  0.0600
  387POPC   C4B 5160   9.315   3.175  11.180 -0.1194 -0.0121 -0.0272
  388POPC   NC3 5161  12.639   4.146   8.208  0.3482  0.0519  0.0071
  388POPC   PO4 5162  13.096   4.177   8.162 -0.2179  0.0824  0.0644
  388POPC   GL1 5163  12.909   4.214   8.661 -0.0491 -0.0369 -0.2222
  388POPC   GL2 5164  13.048   4.442   8.860  0.0124 -0.0782 -0.1568
  388POPC   C1A 5165  12.574   4.011   8.882 -0.0405 -0.3513 -0.0129
  388POPC   D2A 5166  12.683   3.829   9.289 -0.2488  0.2059  0.0981
  388POPC   C3A 5167  12.890   4.013   9.562  0.1031 -0.0455  0.5235
  388POPC   C4A 5168  12.763   4.309   9.912 -0.1336 -0.1741 -0.1587
  388POPC   C1B 5169  13.024   4.401   9.274  0.3597  0.0578  0.3087
  388POPC   C2B 5170  13.327   4.614   9.523  0.1233  0.0089 -0.0075
  388POPC   C3B 5171  13.260   4.777   9.835 -0.2730 -0.1383  0.0572
  388POPC   C4B 5172  13.198   5.175  10.024 -0.0723  0.1195  0.0223
  389POPC   NC3 5173  11.144  11.196   7.747 -0.1011  0.1658 -0.1254
  389POPC   PO4 5174  11.357  11.202   8.044  0.0145  0.0607 -0.1302
  389POPC   GL1 5175  11.512  11.251   8.426  0.1541  0.0142  0.2260
  389POPC   GL2 5176  11.275  11.369   8.648  0.3794 -0.0606  0.0386
  389POPC   C1A 5177  11.716  11.213   8.757 -0.0981  0.0783 -0.2868
  389POPC   D2A 5178  11.805  10.981   9.069 -0.3492  0.1833  0.3226
  389POPC   C3A 5179  12.167  10.813   9.103 -0.0455 -0.1216 -0.1342
  389POPC   C4A 5180  12.553  10.626   9.270 -0.1385 -0.4336  0.0295
  389POPC   C1B 5181  11.038  11.567   8.924  0.1057  0.0518  0.0546
  389POPC   C2B 5182  11.093  11.603   9.355 -0.1219 -0.1764 -0.4393
  389POPC   C3B 5183  11.244  11.523   9.810  0.1585 -0.0913 -0.0005
  389POPC   C4B 5184  11.468  11.164  10.076 -0.3091  0.0441 -0.1801
  390POPC   NC3 5185   1.606  11.353   8.581  0.0185 -0.1518  0.2027
  390POPC   PO4 5186   1.237  11.425   8.395  0.0144  0.2585  0.0181
  390POPC   GL1 5187   1.116  11.391   8.867 -0.0421 -0.0600 -0.0621
  390POPC   GL2 5188   1.051  11.638   9.114 -0.1912  0.0312  0.0616
  390POPC   C1A 5189   0.965  11.189   9.142  0.0150  0.1269  0.0344
  390POPC   D2A 5190   0.726  10.734   9.060 -0.2797  0.2140  0.0345
  390POPC   C3A 5191   0.926  10.434   9.029  0.1427 -0.3164  0.1371
  390POPC   C4A 5192   1.296  10.264   9.195 -0.2271 -0.0056  0.2328
  390POPC   C1B 5193   0.906  11.584   9.469  0.2556  0.0034 -0.1758
  390POPC   C2B 5194   0.635  11.493   9.760  0.2602  0.1059 -0.5080
  390POPC   C3B 5195   0.548  11.486  10.176  0.2311 -0.1391  0.1172
  390POPC   C4B 5196   0.216  11.543  10.444  0.1560  0.2892  0.0512
  391POPC   NC3 5197   0.622   6.147   8.037 -0.0966  0.0727 -0.1960
  391POPC   PO4 5198   0.235   5.992   8.254  0.3688 -0.1141  0.1292
  391POPC   GL1 5199  -0.076   6.347   8.383  0.0937 -0.4388  0.0654
  391POPC   GL2 5200  -0.412   6.367   8.334  0.3052  0.2148 -0.1982
  391POPC   C1A 5201   0.054   6.697   8.588  0.1486 -0.1516 -0.3005
  391POPC   D2A 5202   0.251   6.959   8.803  0.1538 -0.0818 -0.0815
  391POPC   C3A 5203   0.216   7.389   8.853 -0.1795  0.1135  0.2345
  391POPC   C4A 5204  -0.019   7.749   8.689  0.0153  0.3554 -0.0612
  391POPC   C1B 5205  -0.381   6.528   8.772  0.2101 -0.0324  0.0605
  391POPC   C2B 5206  -0.144   6.810   9.100  0.2834 -0.1687  0.1341
  391POPC   C3B 5207   0.067   7.105   9.276  0.0627  0.0034 -0.3045
  391POPC   C4B 5208   0.192   7.477   9.366 -0.0992 -0.0023  0.3282
  392POPC   NC3 5209   5.291  11.987   8.204 -0.2803  0.3496 -0.2640
  392POPC   PO4 5210   5.024  11.833   8.510 -0.0230  0.2956  0.0207
  392POPC   GL1 5211   4.722  12.139   8.766 -0.0085  0.0787 -0.0572
  392POPC   GL2 5212   4.415  12.277   8.780  0.0671  0.1432  0.0468
  392POPC   C1A 5213   4.731  12.129   9.189  0.0432 -0.1369 -0.0634
  392POPC   D2A 5214   4.923  11.954   9.487  0.1085 -0.0947 -0.1689
  392POPC   C3A 5215   4.925  12.021   9.911  0.0911 -0.0572 -0.0271
  392POPC   C4A 5216   4.920  11.948  10.346 -0.0998 -0.1929 -0.0140
  392POPC   C1B 5217   4.237  12.175   9.121  0.1768  0.1300 -0.0873
  392POPC   C2B 5218   4.399  12.173   9.559  0.4162  0.1283  0.1303
  392POPC   C3B 5219   4.481  12.309  10.030 -0.0150  0.0128  0.1769
  392POPC   C4B 5220   4.388  12.459  10.385  0.1383 -0.0583  0.1964
  393POPC   NC3 5221   7.346   8.382  10.738  0.2158  0.0364 -0.1721
  393POPC   PO4 5222   7.632   8.618  10.987  0.1164  0.2331  0.0871
  393POPC   GL1 5223   7.901   8.904  10.610 -0.2703 -0.1945 -0.2256
  393POPC   GL2 5224   8.134   9.083  10.790  0.0093 -0.1820 -0.2123
  393POPC   C1A 5225   8.105   8.935  10.241 -0.0840 -0.3169  0.1352
  393POPC   D2A 5226   8.477   9.061   9.983 -0.2308  0.0149  0.0098
  393POPC   C3A 5227   8.821   9.292  10.151  0.0972 -0.0435  0.0099
  393POPC   C4A 5228   9.160   9.482  10.226 -0.4920  0.0698 -0.1345
  393POPC   C1B 5229   8.553   9.104  10.652  0.2853  0.0191  0.0399
  393POPC   C2B 5230   8.996   9.137  10.630  0.2153  0.0168  0.1175
  393POPC   C3B 5231   9.354   9.344  10.663 -0.1241 -0.0515  0.1669
  393POPC   C4B 5232   9.762   9.632  10.677 -0.2089 -0.1490 -0.2101
  394POPC   NC3 5233   1.520  10.197   7.890  0.1593  0.2224  0.0592
  394POPC   PO4 5234   1.880   9.934   7.892 -0.0829  0.3872 -0.0175
  394POPC   GL1 5235   1.547   9.981   8.346  0.0103  0.1055  0.0534
  394POPC   GL2 5236   1.650   9.596   8.392 -0.1523 -0.2322  0.2001
  394POPC   C1A 5237   1.527   9.868   8.907  0.3060  0.3349 -0.0839
  394POPC   D2A 5238   1.415   9.772   9.263  0.2676 -0.4750  0.2207
  394POPC   C3A 5239   1.262   9.439   9.429 -0.3455 -0.0210 -0.1725
  394POPC   C4A 5240   1.299   9.406   9.863 -0.1781  0.1773 -0.0927
  394POPC   C1B 5241   1.896   9.560   8.799  0.1318 -0.1286 -0.4209
  394POPC   C2B 5242   1.907   9.593   9.207  0.2281  0.0991 -0.0404
  394POPC   C3B 5243   1.941   9.958   9.280  0.0110 -0.1006 -0.0961
  394POPC   C4B 5244   2.226  10.253   9.176  0.2484 -0.0127 -0.1298
  395POPC   NC3 5245   8.766   9.904   8.418 -0.3247  0.2331  0.0159
  395POPC   PO4 5246   8.569  10.241   8.169 -0.1568 -0.2433  0.0344
  395POPC   GL1 5247   8.566  10.363   8.603 -0.0740 -0.3016  0.0212
  395POPC   GL2 5248   8.498  10.616   8.882  0.3755 -0.2760  0.0276
  395POPC   C1A 5249   8.857  10.297   8.928 -0.2008  0.4276 -0.2140
  395POPC   D2A 5250   8.889  10.594   9.168 -0.0229  0.0337  0.0413
  395POPC   C3A 5251   8.955  10.428   9.572  0.1975 -0.3337  0.1593
  395POPC   C4A 5252   9.272  10.444   9.981  0.1212  0.1090  0.0842
  395POPC   C1B 5253   8.462  10.734   9.337  0.1223 -0.1433  0.0658
  395POPC   C2B 5254   8.728  10.853   9.740  0.0245  0.0702 -0.1500
  395POPC   C3B 5255   8.870  10.716  10.135 -0.0727 -0.1437 -0.1036
  395POPC   C4B 5256   8.902  10.567  10.593  0.3094 -0.0226  0.0019
  396POPC   NC3 5257  11.846   4.641   8.386  0.3632  0.0419  0.2503
  396POPC   PO4 5258  11.702   4.965   8.571  0.0125 -0.1319  0.1085
  396POPC   GL1 5259  11.760   5.266   8.876 -0.1918  0.1830  0.0454
  396POPC   GL2 5260  11.851   5.604   8.986 -0.0533  0.1544 -0.4059
  396POPC   C1A 5261  12.040   5.220   9.301  0.4481  0.2030  0.1170
  396POPC   D2A 5262  12.094   5.334   9.727 -0.2693  0.2699  0.0562
  396POPC   C3A 5263  12.038   5.053  10.081  0.1890 -0.3321 -0.2858
  396POPC   C4A 5264  11.705   4.734  10.318 -0.1744 -0.2341 -0.1032
  396POPC   C1B 5265  11.948   5.819   9.410 -0.2907 -0.2329  0.0477
  396POPC   C2B 5266  11.872   5.749   9.810 -0.1188 -0.1153  0.0545
  396POPC   C3B 5267  11.886   5.482  10.222  0.1081  0.0522  0.1503
  396POPC   C4B 5268  12.099   5.273  10.512 -0.1526  0.0524 -0.3674
  397POPC   NC3 5269   3.180  10.601   8.240  0.0257 -0.1104 -0.1604
  397POPC   PO4 5270   2.985  10.230   8.029  0.2039  0.0390  0.1342
  397POPC   GL1 5271   2.891  10.189   8.496 -0.2918  0.0872  0.1151
  397POPC   GL2 5272   2.984  10.530   8.739  0.1993 -0.2854  0.3377
  397POPC   C1A 5273   2.704  10.175   8.958 -0.0234  0.2579  0.1533
  397POPC   D2A 5274   2.600  10.179   9.419 -0.1682  0.2255  0.0583
  397POPC   C3A 5275   2.638  10.361   9.808 -0.0820 -0.1584 -0.0674
  397POPC   C4A 5276   2.517  10.361  10.165  0.1216  0.0549 -0.4999
  397POPC   C1B 5277   3.201  10.686   9.052  0.0633  0.0515  0.1668
  397POPC   C2B 5278   3.167  11.026   9.403 -0.2435 -0.0227  0.1238
  397POPC   C3B 5279   2.983  11.281   9.663  0.0483 -0.0642 -0.3509
  397POPC   C4B 5280   2.864  11.614  10.025 -0.1543  0.2297  0.1607
  398POPC   NC3 5281   5.919  12.839   8.515  0.0432 -0.1747 -0.1133
  398POPC   PO4 5282   6.180  12.440   8.410  0.0619  0.0892 -0.0204
  398POPC   GL1 5283   6.295  12.295   8.790 -0.1144  0.2383 -0.1004
  398POPC   GL2 5284   6.273  12.030   8.897  0.0827 -0.1533 -0.1160
  398POPC   C1A 5285   6.447  12.450   9.239 -0.0022 -0.2017  0.0109
  398POPC   D2A 5286   6.262  12.536   9.592 -0.2335 -0.1543  0.3145
  398POPC   C3A 5287   6.191  12.249   9.962  0.3714 -0.2620  0.1669
  398POPC   C4A 5288   6.257  12.004  10.266  0.0741 -0.1714 -0.0782
  398POPC   C1B 5289   6.499  11.898   9.299 -0.4781  0.3087  0.2082
  398POPC   C2B 5290   6.442  11.823   9.720  0.0645  0.6172  0.2124
  398POPC   C3B 5291   6.638  11.700  10.114 -0.2760  0.0770 -0.0509
  398POPC   C4B 5292   6.799  12.006  10.352  0.0652  0.0082  0.0291
  399POPC   NC3 5293   3.877   0.290   7.805  0.1583 -0.0360 -0.0942
  399POPC   PO4 5294   3.742   0.489   8.243  0.0866  0.2828 -0.0664
  399POPC   GL1 5295   3.756   0.759   8.636 -0.0455  0.0668 -0.2992
  399POPC   GL2 5296   3.578   0.947   8.665 -0.0062  0.1975  0.4739
  399POPC   C1A 5297   3.906   0.863   9.013  0.1112  0.2328  0.0560
  399POPC   D2A 5298   4.156   1.189   9.278 -0.0947 -0.1928 -0.0503
  399POPC   C3A 5299   4.340   1.044   9.633  0.2241  0.2553  0.1357
  399POPC   C4A 5300   4.513   0.775   9.895  0.1513 -0.1553  0.0688
  399POPC   C1B 5301   3.392   0.711   8.984 -0.0149  0.1685  0.0542
  399POPC   C2B 5302   3.555   0.699   9.408  0.1196  0.2200 -0.0471
  399POPC   C3B 5303   3.576   0.601   9.828  0.2939 -0.1142  0.2527
  399POPC   C4B 5304   3.491   0.508  10.333 -0.1552  0.0536  0.2207
  400POPC   NC3 5305   3.968  10.433   7.999 -0.0378 -0.0669  0.0622
  400POPC   PO4 5306   3.941  10.255   8.487  0.2435  0.0916  0.3621
  400POPC   GL1 5307   3.726  10.126   8.760 -0.2608 -0.3902 -0.0140
  400POPC   GL2 5308   3.779  10.005   9.077  0.0732  0.1878 -0.1361
  400POPC   C1A 5309   3.260  10.186   8.913 -0.3314 -0.0464 -0.0584
  400POPC   D2A 5310   3.107  10.157   9.310  0.0686 -0.1495 -0.1816
  400POPC   C3A 5311   2.984  10.581   9.504  0.0851  0.2919  0.2006
  400POPC   C4A 5312   2.965  10.774   9.837  0.1081  0.1964 -0.1103
  400POPC   C1B 5313   3.569  10.004   9.451  0.1538 -0.1407 -0.0969
  400POPC   C2B 5314   3.618  10.084   9.886 -0.0772 -0.1698 -0.0521
  400POPC   C3B 5315   3.542   9.907  10.258 -0.2762 -0.0945  0.1537
  400POPC   C4B 5316   3.445   9.812  10.718  0.0036 -0.0395  0.2710
  401POPC   NC3 5317   9.717   9.288   7.996  0.2595  0.0998 -0.0001
  401POPC   PO4 5318  10.106   9.073   8.073 -0.1882  0.1680 -0.3299
  401POPC   GL1 5319  10.275   9.009   8.434  0.1185  0.1419 -0.1232
  401POPC   GL2 5320  10.114   8.966   8.786  0.1270 -0.1356  0.1466
  401POPC   C1A 5321  10.629   8.957   8.773 -0.3373  0.3423  0.0971
  401POPC   D2A 5322  10.805   8.566   8.965 -0.1450  0.0184  0.1460
  401POPC   C3A 5323  10.434   8.354   9.122 -0.2593  0.1597 -0.0952
  401POPC   C4A 5324  10.399   8.127   9.385  0.3607  0.1206  0.3088
  401POPC   C1B 5325  10.266   8.848   9.152  0.0477  0.0743 -0.3094
  401POPC   C2B 5326  10.595   8.723   9.478  0.1455 -0.1149  0.1458
  401POPC   C3B 5327  10.616   8.804   9.847  0.2912 -0.0131 -0.0399
  401POPC   C4B 5328  10.546   8.585  10.199 -0.2275 -0.2056 -0.3946
  402POPC   NC3 5329  10.572   8.920   8.011  0.3458  0.1415  0.0629
  402POPC   PO4 5330  10.848   8.738   8.074  0.1123  0.1413  0.0423
  402POPC   GL1 5331  10.949   8.743   8.513  0.0519 -0.2066  0.1277
  402POPC   GL2 5332  11.087   9.136   8.753  0.0494  0.3145  0.1628
  402POPC   C1A 5333  11.305   8.613   8.827 -0.1385 -0.2304 -0.2298
  402POPC   D2A 5334  11.369   8.117   8.961 -0.0792  0.1723  0.0670
  402POPC   C3A 5335  11.257   7.748   9.040  0.1299  0.2100 -0.3478
  402POPC   C4A 5336  11.043   7.698   9.407 -0.0829  0.1054  0.1386
  402POPC   C1B 5337  11.032   9.004   9.154 -0.1224  0.2152 -0.1766
  402POPC   C2B 5338  11.132   9.225   9.667  0.3241  0.2170  0.1741
  402POPC   C3B 5339  11.093   9.514  10.008 -0.1891 -0.1926 -0.0953
  402POPC   C4B 5340  10.816   9.576  10.362  0.0967 -0.0814 -0.1902
  403POPC   NC3 5341  12.957   0.940   8.414 -0.2898 -0.0269  0.1278
  403POPC   PO4 5342  12.591   0.665   8.279  0.0435  0.4152  0.1954
  403POPC   GL1 5343  12.404   0.865   8.713  0.0059 -0.2195  0.1321
  403POPC   GL2 5344  12.654   0.828   8.833  0.1344 -0.1168  0.0160
  403POPC   C1A 5345  12.180   0.975   9.080 -0.0776 -0.0529 -0.0768
  403POPC   D2A 5346  11.893   1.073   9.363 -0.0426 -0.4400  0.0324
  403POPC   C3A 5347  11.680   1.418   9.159  0.3278 -0.2889  0.0144
  403POPC   C4A 5348  11.500   1.693   9.547  0.2469 -0.0868  0.2149
  403POPC   C1B 5349  12.670   0.798   9.150 -0.0736  0.1095 -0.0477
  403POPC   C2B 5350  12.672   0.482   9.359 -0.3093 -0.1404 -0.3182
  403POPC   C3B 5351  12.685   0.300   9.822 -0.1598  0.1846 -0.1263
  403POPC   C4B 5352  12.692   0.300  10.246  0.1176 -0.0898  0.0606
  404POPC   NC3 5353   0.902  11.879   8.663  0.2430 -0.4483  0.0770
  404POPC   PO4 5354   1.313  11.834   8.717  0.3303  0.3994  0.0668
  404POPC   GL1 5355   1.562  11.640   9.003 -0.1348  0.0611 -0.6096
  404POPC   GL2 5356   1.964  11.579   9.061 -0.4117 -0.4848 -0.0420
  404POPC   C1A 5357   1.494  11.315   9.374 -0.1577 -0.0471 -0.2403
  404POPC   D2A 5358   1.358  11.030   9.617 -0.1375 -0.3171 -0.3043
  404POPC   C3A 5359   0.847  11.042   9.678  0.1762  0.1038 -0.2232
  404POPC   C4A 5360   0.511  11.020   9.986 -0.0092 -0.0646  0.0833
  404POPC   C1B 5361   2.007  11.624   9.497  0.0329 -0.2566 -0.2180
  404POPC   C2B 5362   2.102  11.791   9.907 -0.3301  0.0747  0.0927
  404POPC   C3B 5363   2.234  11.730  10.272  0.1800  0.0862  0.0246
  404POPC   C4B 5364   2.440  11.727  10.642  0.2003  0.4062  0.3952
  405POPC   NC3 5365   1.397   8.905   7.657  0.3061  0.1006  0.2046
  405POPC   PO4 5366   1.309   8.685   8.115 -0.0464  0.0817  0.1094
  405POPC   GL1 5367   1.245   8.375   8.501  0.0471  0.1808 -0.0123
  405POPC   GL2 5368   1.404   8.618   8.548 -0.3514 -0.1846 -0.2963
  405POPC   C1A 5369   1.219   8.316   8.917 -0.0282  0.0366  0.2147
  405POPC   D2A 5370   1.437   8.444   9.289 -0.1718  0.0020  0.0152
  405POPC   C3A 5371   1.238   8.423   9.670  0.0665 -0.4944  0.1132
  405POPC   C4A 5372   1.089   8.282  10.051  0.4150  0.0758  0.1142
  405POPC   C1B 5373   1.725   8.625   8.879 -0.0523 -0.3438  0.0149
  405POPC   C2B 5374   1.933   8.596   9.265 -0.3506 -0.1939 -0.3534
  405POPC   C3B 5375   1.834   8.438   9.676  0.0933  0.1912 -0.1621
  405POPC   C4B 5376   1.593   8.468  10.036  0.1936  0.0280  0.0247
  406POPC   NC3 5377   8.601   3.797   9.249 -0.1398 -0.0680  0.5396
  406POPC   PO4 5378   8.699   3.508   9.046  0.1050 -0.0725 -0.1454
  406POPC   GL1 5379   8.815   3.061   9.266  0.0775  0.1392  0.3084
  406POPC   GL2 5380   8.504   3.065   9.348 -0.4273  0.0865 -0.1230
  406POPC   C1A 5381   8.860   2.799   9.618 -0.0542 -0.2646 -0.0560
  406POPC   D2A 5382   8.791   2.426   9.858  0.0917 -0.3512 -0.0279
  406POPC   C3A 5383   8.588   2.300   9.519 -0.1706  0.0505  0.1594
  406POPC   C4A 5384   8.580   1.959   9.136 -0.2939  0.3667 -0.0485
  406POPC   C1B 5385   8.275   2.750   9.507  0.0261  0.3251  0.0305
  406POPC   C2B 5386   8.156   2.472   9.756 -0.0801  0.1258 -0.0534
  406POPC   C3B 5387   7.808   2.216   9.930 -0.1749 -0.4274  0.2873
  406POPC   C4B 5388   7.613   1.944  10.298 -0.0567  0.0873  0.1460
  407POPC   NC3 5389   8.955   8.224   8.405 -0.2933  0.1913  0.1102
  407POPC   PO4 5390   9.273   8.249   8.708 -0.0392 -0.1478 -0.3423
  407POPC   GL1 5391   9.588   8.392   8.957 -0.2493 -0.0946  0.4338
  407POPC   GL2 5392   9.535   8.384   9.239 -0.1419 -0.0802 -0.2021
  407POPC   C1A 5393   9.934   8.122   9.130 -0.1241 -0.0300  0.1613
  407POPC   D2A 5394  10.069   7.773   9.494  0.1943  0.0522  0.3181
  407POPC   C3A 5395  10.185   7.813   9.861  0.0278  0.0783  0.2844
  407POPC   C4A 5396  10.211   7.658  10.249  0.2613 -0.0111  0.2145
  407POPC   C1B 5397   9.860   8.579   9.410 -0.2642 -0.1214  0.0317
  407POPC   C2B 5398  10.153   8.535   9.787 -0.0607 -0.0446  0.0963
  407POPC   C3B 5399  10.067   8.609  10.239 -0.1897  0.2927  0.1752
  407POPC   C4B 5400   9.871   8.884  10.571 -0.0475 -0.5342 -0.0142
  408POPC   NC3 5401   1.442   1.167   8.382  0.0927 -0.1729 -0.3657
  408POPC   PO4 5402   1.963   1.118   8.637  0.2031  0.0755 -0.0426
  408POPC   GL1 5403   1.919   1.192   9.125 -0.0047 -0.0897 -0.0852
  408POPC   GL2 5404   2.126   1.464   9.221  0.0969 -0.1179 -0.3324
  408POPC   C1A 5405   1.825   1.279   9.670  0.0267 -0.0481 -0.1362
  408POPC   D2A 5406   1.743   1.394  10.026 -0.0803 -0.1229  0.0267
  408POPC   C3A 5407   1.866   1.132  10.270 -0.0302 -0.1530 -0.0410
  408POPC   C4A 5408   2.192   0.964  10.480  0.0134 -0.0447  0.2210
  408POPC   C1B 5409   2.232   1.540   9.641  0.1707  0.0464 -0.0969
  408POPC   C2B 5410   2.032   1.847   9.971 -0.0569 -0.2050  0.1169
  408POPC   C3B 5411   1.983   2.116  10.321  0.1012  0.0060 -0.0897
  408POPC   C4B 5412   1.926   2.369  10.712  0.0316  0.0956 -0.0720
  409POPC   NC3 5413   3.745   4.918   8.346 -0.0051 -0.0643  0.1698
  409POPC   PO4 5414   3.511   4.841   8.732 -0.2470 -0.1607 -0.1071
  409POPC   GL1 5415   3.319   4.609   9.008 -0.0158 -0.2166 -0.0017
  409POPC   GL2 5416   3.106   4.668   8.939 -0.1146 -0.0575 -0.0884
  409POPC   C1A 5417   3.132   4.768   9.392  0.0882 -0.0631  0.0877
  409POPC   D2A 5418   2.824   4.874   9.696 -0.0672 -0.1502 -0.0741
  409POPC   C3A 5419   2.742   4.401   9.911  0.0309 -0.2385 -0.3158
  409POPC   C4A 5420   2.680   4.023  10.003 -0.2155 -0.0727 -0.2176
  409POPC   C1B 5421   2.757   4.524   9.158 -0.2453  0.2108  0.1228
  409POPC   C2B 5422   2.693   4.168   9.426  0.3199 -0.3821  0.0738
  409POPC   C3B 5423   2.440   3.771   9.609 -0.6258 -0.0224 -0.3066
  409POPC   C4B 5424   2.055   3.517   9.705 -0.2170  0.2600  0.0609
  410POPC   NC3 5425   7.013  10.784   8.018 -0.1385 -0.0472 -0.1118
  410POPC   PO4 5426   7.362  10.629   8.290 -0.2312  0.3755 -0.0357
  410POPC   GL1 5427   7.596  10.535   8.711  0.1284  0.1284  0.1768
  410POPC   GL2 5428   7.366  10.757   8.811 -0.0662 -0.1895 -0.0524
  410POPC   C1A 5429   7.871  10.594   9.140 -0.1297 -0.3600 -0.1935
  410POPC   D2A 5430   8.102  10.479   9.490  0.0493 -0.0992  0.2561
  410POPC   C3A 5431   8.198  10.733   9.808  0.1216  0.3690  0.0559
  410POPC   C4A 5432   8.092  11.038  10.096 -0.1345  0.1793 -0.1345
  410POPC   C1B 5433   7.279  10.648   9.144  0.2294 -0.0930  0.0108
  410POPC   C2B 5434   7.245  10.619   9.518 -0.4021  0.1344 -0.2693
  410POPC   C3B 5435   7.000  10.781   9.854 -0.1246 -0.3821  0.1789
  410POPC   C4B 5436   6.598  10.480  10.028 -0.0536  0.0961  0.1125
  411W        W 5437  10.068  11.525   5.517 -0.2538  0.1377 -0.0860
  412W        W 5438   7.156  11.768  18.546 -0.0719  0.3910 -0.2133
  413W        W 5439   6.012   9.398   4.223  0.1903 -0.2145  0.0742
  414W        W 5440   6.549   4.173   6.519 -0.0155  0.0642  0.1762
  415W        W 5441   6.900   1.851  14.565  0.0897  0.1344 -0.2029
  416W        W 5442   3.326   9.463  15.507 -0.1737 -0.2719 -0.1251
  417W        W 5443   8.161   5.198  17.090 -0.0388 -0.2302 -0.1939
  418W        W 5444   3.232   3.210   4.624  0.1719 -0.1378  0.1235
  419W        W 5445   9.518   2.831  14.794 -0.2568 -0.0440 -0.1659
  420W        W 5446   4.081   4.082   8.485 -0.1119 -0.2318 -0.1546
  421W        W 5447   1.201   1.111   6.513 -0.0102  0.0954  0.0421
  422W        W 5448   3.058  12.886   3.923 -0.1273 -0.0678  0.1648
  423W        W 5449  11.173   4.380  14.140 -0.4760 -0.0296 -0.0804
  424W        W 5450  12.015  11.786  18.449  0.1734  0.2094 -0.2455
  425W        W 5451   4.650   3.370  16.827 -0.0559  0.1679 -0.1970
  426W        W 5452   4.464   7.404  15.086 -0.0829  0.2612 -0.0492
  427W        W 5453   9.504  12.843   1.797 -0.0749 -0.1944 -0.2543
  428W        W 5454   8.672  12.495   8.672  0.0465  0.1643 -0.3342
  429W        W 5455   6.430   8.559  10.422 -0.0570 -0.0934  0.3146
  430W        W 5456  11.416   0.314  13.657  0.0284 -0.1954 -0.0274
  431W        W 5457   3.697  10.085  15.990 -0.1222  0.0675  0.1615
  432W        W 5458   9.030   4.239  18.582  0.2092 -0.0296  0.3266
  433W        W 5459   6.165  11.431   4.548  0.0011 -0.0668  0.1240
  434W        W 5460   6.749   0.692  18.910 -0.1385 -0.0811 -0.1545
  435W        W 5461   1.288   6.305   7.058  0.0907 -0.1291 -0.1442
  436W        W 5462  10.666  10.018  17.001 -0.2236 -0.1487  0.0707
  437W        W 5463   2.151   5.253  15.618 -0.0242 -0.1088 -0.0549
  438W        W 5464   5.362   8.874   7.660 -0.0186 -0.0389 -0.2693
  439W        W 5465   8.583  10.201  18.922 -0.1978  0.0461 -0.4173
  440W        W 5466   2.280   0.882   7.139  0.1453  0.1945  0.0788
  441W        W 5467   5.603   7.974   2.750 -0.0414 -0.1845 -0.1224
  442W        W 5468   6.515   1.598  12.931  0.1115 -0.0148  0.0320
  443W        W 5469   7.067   2.731  12.857  0.0579 -0.2816 -0.2896
  444W        W 5470  11.752   8.402  16.513 -0.0670  0.1554  0.0091
  445W        W 5471  12.307  12.798   3.313 -0.1433  0.0941 -0.4015
  446W        W 5472   5.123  10.058   7.627  0.1207  0.0974  0.0941
  447W        W 5473   3.708  12.731   5.696  0.0645 -0.1171 -0.1002
  448W        W 5474   4.023  10.333   6.444 -0.0473  0.0305  0.0838
  449W        W 5475   3.610   1.759  15.153  0.0309  0.1103  0.0822
  450W        W 5476   4.686   5.124   1.181 -0.1095 -0.1494  0.1998
  451W        W 5477   5.574   5.506  15.660  0.2738  0.0599 -0.1337
  452W        W 5478   2.256  10.068  17.373  0.2423  0.0098 -0.0583
  453W        W 5479   8.429   1.711  12.439  0.0750  0.0780  0.1378
  454W        W 5480   2.504   0.228  13.938  0.0220 -0.1085 -0.4128
  455W        W 5481   4.787   5.269   1.688 -0.2842  0.3257  0.1132
  456W        W 5482   4.819  11.699  18.412  0.0172 -0.1433 -0.0670
  457W        W 5483  10.461   4.987   1.353 -0.2873  0.3501 -0.0126
  458W        W 5484   8.304  12.383   5.710  0.1577 -0.0648  0.0552
  459W        W 5485  10.327   4.223   2.399  0.0658 -0.4013  0.0999
  460W        W 5486   3.687   5.511  15.671  0.0262 -0.1623 -0.1784
  461W        W 5487   1.378   0.396   1.685  0.1742  0.1890 -0.1028
  462W        W 5488   8.271  11.534  18.887 -0.0017 -0.1861 -0.2793
  463W        W 5489   8.495   1.665  18.283  0.2650 -0.0875 -0.3102
  464W        W 5490   7.657   4.747  13.170 -0.1409  0.3623 -0.1761
  465W        W 5491  12.680  10.832   7.964 -0.1870 -0.1583  0.2011
  466W        W 5492   0.311  10.906  12.585 -0.1527 -0.3404 -0.1504
  467W        W 5493   3.535  12.082   8.484 -0.2130 -0.2365 -0.2208
  468W        W 5494  10.294   2.465  15.053 -0.0405 -0.0003 -0.0611
  469W        W 5495  11.045  11.177   4.775 -0.1026 -0.0896  0.2806
  470W        W 5496  10.556   7.542   6.414 -0.0194 -0.0692  0.0361
  471W        W 5497   2.151   9.461   7.611 -0.0418  0.1275  0.0683
  472W        W 5498   3.217   3.200  17.740  0.0148  0.0597  0.1334
  473W        W 5499   6.406   9.833   1.211 -0.0691 -0.0471 -0.0051
  474W        W 5500  11.703   1.134  14.255  0.4072 -0.2003 -0.1128
  475W        W 5501   1.967   7.669   2.010  0.2153  0.1040 -0.0895
  476W        W 5502   2.447  12.849   3.394 -0.1588 -0.0137  0.2126
  477W        W 5503   4.174   3.334   3.541 -0.0037  0.0770  0.4506
  478W        W 5504   7.456   8.201  13.255 -0.1314 -0.3640 -0.2373
  479W        W 5505  12.903   5.527  17.765  0.1614 -0.0671  0.0096
  480W        W 5506   0.544   8.388   0.942  0.0633  0.0896 -0.3142
  481W        W 5507   7.384   7.817   9.405 -0.0735 -0.0154 -0.1724
  482W        W 5508   6.986  10.315  14.730  0.0856  0.2321 -0.0024
  483W        W 5509  10.093   1.475   1.385 -0.1629  0.2222 -0.0284
  484W        W 5510   3.679   8.263  17.115  0.2933  0.1043 -0.0415
  485W        W 5511   8.646   3.786  13.868 -0.3955 -0.0475  0.0641
  486W        W 5512   4.016   4.545  16.630 -0.1185  0.0212  0.2917
  487W        W 5513  10.582   4.107   3.521 -0.3748 -0.1156  0.0150
  488W        W 5514   0.552   3.779   6.837  0.1583  0.1370 -0.3543
  489W        W 5515   9.874   6.001   8.448  0.0418  0.1605 -0.1440
  490W        W 5516   5.341   9.279   6.204  0.1319 -0.2249  0.1053
  491W        W 5517  12.473  11.136  12.161  0.0086  0.0760  0.0202
  492W        W 5518   5.030   8.585   7.253  0.1606 -0.1051  0.3199
  493W        W 5519   4.961  11.818  17.039 -0.1390 -0.2571 -0.2042
  494W        W 5520   2.598   7.564   8.014  0.3178  0.2488 -0.0269
  495W        W 5521   0.208   1.432  15.550  0.1267 -0.1592  0.1880
  496W        W 5522   4.918  10.994  12.250 -0.3308  0.0752  0.1566
  497W        W 5523   8.038   1.229  19.068  0.0949 -0.0915  0.1656
  498W        W 5524   9.397   9.339  17.419 -0.2332 -0.1650  0.0235
  499W        W 5525   9.086   2.985   6.230 -0.2812 -0.0314 -0.0455
  500W        W 5526   2.959  11.054  13.374 -0.5434 -0.3923  0.1334
  501W        W 5527   0.485   7.053  17.961 -0.1813  0.1070  0.1895
  502W        W 5528   6.526   0.479  18.333 -0.2965 -0.1222  0.5906
  503W        W 5529   6.082   6.211  16.132  0.1317  0.2854 -0.0661
  504W        W 5530  10.905  11.914  14.057 -0.1612 -0.1633 -0.0502
  505W        W 5531  11.962  10.646  13.438 -0.2489  0.2031  0.6021
  506W        W 5532  10.216  10.861   1.798  0.0685 -0.1844 -0.0200
  507W        W 5533   3.453   1.789  15.582 -0.4727 -0.3382 -0.0705
  508W        W 5534   6.023  10.858   8.280 -0.2092 -0.1028  0.3094
  509W        W 5535   9.476  10.127  14.898  0.1618 -0.1967 -0.2069
  510W        W 5536   1.443  11.071   7.406 -0.1106  0.0681  0.0035
  511W        W 5537   7.920   2.572  17.621  0.2311 -0.1320 -0.0150
  512W        W 5538   8.262   1.580   0.979  0.0842  0.1891 -0.1232
  513W        W 5539   8.863   4.658   7.589 -0.1536  0.1650  0.1379
  514W        W 5540   4.822   3.011  16.476  0.1628 -0.2160  0.0009
  515W        W 5541   7.043   4.708   9.996 -0.1680  0.1914  0.2757
  516W        W 5542  12.464   6.321  15.540  0.0577 -0.1166  0.2327
  517W        W 5543  11.401   1.849   4.336  0.1925  0.1915  0.1046
  518W        W 5544   3.734   3.931   0.411 -0.0375 -0.0501 -0.0438
  519W        W 5545   2.666   3.223  17.772 -0.2435 -0.0775 -0.1389
  520W        W 5546   1.259   1.678  16.019  0.1271 -0.1744  0.1130
  521W        W 5547   4.008   3.156  13.861  0.1723  0.1148 -0.1685
  522W        W 5548   9.886   6.482  12.557  0.3227 -0.0227  0.3750
  523W        W 5549   6.976   1.432  17.225 -0.3561 -0.0278  0.0064
  524W        W 5550   4.779   5.446  11.942 -0.0099  0.0951  0.1714
  525W        W 5551  11.206  12.910  17.818 -0.0157 -0.0675 -0.1048
  526W        W 5552  10.604   4.768   3.990 -0.0536  0.0966 -0.0444
  527W        W 5553   0.756   3.213   1.652  0.1472 -0.2164 -0.1199
  528W        W 5554   3.056   0.710   3.576  0.0070  0.0389  0.1741
  529W        W 5555   5.568  13.020  13.156  0.1379 -0.1945  0.0111
  530W        W 5556   8.618   3.872   6.486 -0.0482 -0.0886 -0.0219
  531W        W 5557   9.987  11.265  18.726 -0.3717  0.2074 -0.2020
  532W        W 5558   5.011  11.030   5.486  0.3319 -0.2512 -0.2732
  533W        W 5559   0.288  10.149  19.140  0.0576  0.1912 -0.0061
  534W        W 5560   3.847   7.501  16.673 -0.2821 -0.1369 -0.1594
  535W        W 5561   3.732  12.103  16.140 -0.0020  0.0802 -0.1773
  536W        W 5562  11.757   7.325  18.255  0.1678  0.2940 -0.0584
  537W        W 5563   5.087   1.834   7.230  0.3378  0.0542  0.1152
  538W        W 5564   7.634   0.860  14.201  0.0890 -0.2562 -0.0684
  539W        W 5565   4.559  11.255  19.189 -0.0030  0.3949  0.2021
  540W        W 5566   1.041  12.788  15.119 -0.0201  0.1199 -0.0706
  541W        W 5567  12.584   3.631  17.826 -0.1137 -0.2508  0.0743
  542W        W 5568   5.388   1.412  14.231  0.1404  0.0052 -0.1653
  543W        W 5569   1.601  11.284  19.085 -0.0792 -0.1256 -0.1040
  544W        W 5570   5.725   1.961  13.342 -0.1138  0.0052  0.2163
  545W        W 5571   9.858   3.274  18.973 -0.5531  0.3225 -0.0784
  546W        W 5572   8.244   8.719   7.054 -0.0685 -0.1041  0.0514
  547W        W 5573   6.009   1.615  14.149  0.1594  0.4124  0.4859
  548W        W 5574   6.812   6.490  16.921  0.1291 -0.0641  0.0659
  549W        W 5575   2.584   5.554   4.472  0.1198 -0.0886  0.3667
  550W        W 5576   3.468   6.254   7.266 -0.3706  0.1374  0.1469
  551W        W 5577  10.662   6.246  15.800 -0.0973 -0.0215  0.2023
  552W        W 5578   5.025   5.596  15.168 -0.3097  0.1890 -0.3615
  553W        W 5579   5.705   3.045   1.089  0.0889 -0.1158 -0.0146
  554W        W 5580   9.345   7.808   7.249 -0.0074  0.1062 -0.0511
  555W        W 5581   1.824   2.114  17.360  0.2718 -0.1545 -0.0111
  556W        W 5582   1.839   5.084   0.817  0.1850 -0.0208  0.2582
  557W        W 5583   2.644  11.951   7.388 -0.1991  0.3335 -0.1286
  558W        W 5584   0.255   5.930   3.565  0.3881  0.1088 -0.2678
  559W        W 5585   2.765   0.716   2.757 -0.1185  0.0008  0.3070
  560W        W 5586   5.066  11.484  12.101  0.1328  0.1712  0.0778
  561W        W 5587   5.065   8.185  17.182 -0.0970  0.1424 -0.2538
  562W        W 5588   7.407   4.346  17.011 -0.1401  0.1271  0.0450
  563W        W 5589  12.051   5.874   4.465  0.1262  0.1737 -0.0554
  564W        W 5590  10.826  12.513  19.047 -0.0141 -0.0815 -0.0658
  565W        W 5591   4.106   3.340   4.933  0.0252 -0.3013  0.0853
  566W        W 5592  10.759  11.681   0.537 -0.3042 -0.0021  0.1348
  567W        W 5593   1.518   9.782   2.420 -0.0704 -0.1330  0.1096
  568W        W 5594   7.534   8.895   3.088  0.0547 -0.0851 -0.4621
  569W        W 5595  12.558  10.832   7.462  0.2626  0.1881 -0.2251
  570W        W 5596   8.159   9.347  16.653  0.1326 -0.0718  0.4744
  571W        W 5597   5.544  11.551   1.722 -0.3212 -0.3222  0.1640
  572W        W 5598   7.702  12.629  16.122  0.1123 -0.0957 -0.0625
  573W        W 5599   5.849  12.836   7.438  0.1489 -0.0871  0.1763
  574W        W 5600   4.958   4.768  14.103 -0.2372 -0.2798 -0.1214
  575W        W 5601   6.674   7.467  11.798 -0.0903 -0.1119 -0.4588
  576W        W 5602   3.740   3.239   0.990 -0.1530 -0.1024  0.0475
  577W        W 5603   6.986   8.643  14.057 -0.0680 -0.2438  0.3238
  578W        W 5604   5.833   9.053  16.171  0.1468 -0.0895 -0.0224
  579W        W 5605   5.078  11.389  19.233  0.2240 -0.2697  0.0897
  580W        W 5606   5.528  10.335  18.293  0.0747 -0.1191  0.0157
  581W        W 5607   4.230   9.876   0.636 -0.0396 -0.2459 -0.3167
  582W        W 5608   5.148   5.175  14.437  0.1431 -0.0326 -0.0392
  583W        W 5609   8.930   7.003   4.921  0.1071 -0.0320 -0.1834
  584W        W 5610  11.060  10.711  15.800  0.1472 -0.0830 -0.1656
  585W        W 5611   7.822   7.740   0.617  0.0540  0.0346 -0.0545
  586W        W 5612   1.587  10.498   5.417 -0.1098  0.1748 -0.1147
  587W        W 5613   7.878  10.598   7.866  0.0418  0.0742 -0.0553
  588W        W 5614   1.493   0.411  15.009  0.1087  0.2307  0.0133
  589W        W 5615  11.422   7.058  17.382  0.2629 -0.1588  0.3002
  590W        W 5616   9.268   4.605   8.680 -0.1623 -0.0496 -0.0503
  591W        W 5617   5.099  12.726   3.935 -0.0667 -0.1410 -0.1267
  592W        W 5618   2.732  11.376  17.006 -0.3322 -0.0970  0.4636
  593W        W 5619   0.209   2.670   1.473 -0.1953 -0.2183  0.0553
  594W        W 5620   1.549  13.012   8.006  0.2695  0.2838 -0.2145
  595W        W 5621   6.948   8.769   7.969 -0.1564  0.2819  0.0530
  596W        W 5622   0.085   3.606   1.403  0.1500  0.1159 -0.1578
  597W        W 5623   6.844   7.188   3.985  0.3041 -0.1596  0.0905
  598W        W 5624  11.464   9.854  12.944  0.0346  0.2975 -0.1272
  599W        W 5625  11.207  12.739  18.534  0.1375 -0.2539  0.0348
  600W        W 5626   7.965   9.032  15.540  0.2787  0.2325 -0.0571
  601W        W 5627   3.181  12.920  18.166  0.2523 -0.1089 -0.1535
  602W        W 5628   1.224   3.363   8.094 -0.0875  0.0731  0.1013
  603W        W 5629   7.018   3.857   5.011  0.2959  0.2168 -0.0617
  604W        W 5630  10.320   3.994   5.074 -0.1152  0.0348 -0.1182
  605W        W 5631   3.774   8.302   5.086  0.1092  0.1501  0.0306
  606W        W 5632   6.002   3.533   5.136  0.0022 -0.2275 -0.1179
  607W        W 5633   4.228   1.272   7.680  0.1579 -0.1720  0.3585
  608W        W 5634   6.129   0.482   6.869  0.2475 -0.1305 -0.0960
  609W        W 5635  11.583   2.469   0.733  0.2099 -0.0177  0.1557
  610W        W 5636   7.031   7.519   1.429  0.4089 -0.0781  0.0538
  611W        W 5637   1.957   8.660   8.412 -0.0058  0.1901 -0.0357
  612W        W 5638   4.515   9.163  17.232 -0.0587 -0.0839  0.1986
  613W        W 5639  10.350  12.221   3.954 -0.0378 -0.1148  0.2050
  614W        W 5640   7.253   6.112  12.883 -0.3129 -0.0581 -0.0943
  615W        W 5641  12.063  12.758  13.591 -0.0980  0.1221 -0.0079
  616W        W 5642   6.544  11.014  16.571 -0.2293 -0.0870 -0.2000
  617W        W 5643   1.240   3.832  15.303 -0.2244 -0.0539  0.2557
  618W        W 5644   7.039   6.232  11.265 -0.1626 -0.1806  0.3636
  619W        W 5645  10.356   4.458  17.504 -0.0440  0.2488  0.7754
  620W        W 5646   9.656   1.629  12.317  0.0483 -0.1018 -0.2417
  621W        W 5647   9.479   9.191   3.977  0.0528 -0.0090  0.3539
  622W        W 5648   2.176  11.264   5.475 -0.0162 -0.0573 -0.2183
  623W        W 5649   9.095   8.332  15.586  0.0405 -0.0582 -0.1162
  624W        W 5650   2.827   1.208   3.558  0.4184 -0.0788 -0.1167
  625W        W 5651   8.093   6.141  14.798 -0.0350  0.0316 -0.1040
  626W        W 5652   5.953   6.439   9.127  0.0653 -0.2558 -0.0104
  627W        W 5653   0.708   8.228   3.062  0.1337  0.3262  0.0138
  628W        W 5654   8.551   5.453   1.507 -0.0495  0.2991 -0.1904
  629W        W 5655   7.030   3.736   7.123  0.2375 -0.2219  0.1047
  630W        W 5656  12.037   6.856   3.005 -0.4949 -0.1374  0.1311
  631W        W 5657  11.483   6.273  13.154  0.1202  0.1772 -0.1372
  632W        W 5658   3.395  10.060  18.642  0.0092 -0.1075  0.1931
  633W        W 5659   2.824   3.745   6.856 -0.1717  0.1170  0.0398
  634W        W 5660   2.482   2.787   7.813  0.1684 -0.2174  0.0110
  635W        W 5661   6.841   9.515   3.149  0.2876 -0.0645  0.0057
  636W        W 5662  10.069   6.702   3.522  0.1332  0.1041 -0.0065
  637W        W 5663   1.253   3.380   1.565 -0.1027 -0.2427 -0.2018
  638W        W 5664  10.490   2.280   6.226 -0.1794 -0.2472  0.2694
  639W        W 5665   0.350   0.086  13.074 -0.2411  0.5418  0.1186
  640W        W 5666   0.465   4.584   4.079 -0.1835  0.0819  0.2086
  641W        W 5667   1.598   0.625   5.192 -0.0392 -0.0216  0.0346
  642W        W 5668  11.936   1.400   0.151 -0.0011 -0.4251 -0.2646
  643W        W 5669   5.347   0.765   3.327  0.2474 -0.0301  0.2542
  644W        W 5670  12.492   1.139   5.944 -0.4173  0.0336  0.1025
  645W        W 5671   3.978  10.086   0.147 -0.0445 -0.1546  0.0519
  646W        W 5672   2.357   0.810   6.299 -0.2951  0.1614 -0.1464
  647W        W 5673   5.397   7.569   3.774 -0.5634 -0.2252  0.1619
  648W        W 5674   7.686  12.403   0.636  0.0114 -0.1411  0.1450
  649W        W 5675   0.327   2.132  13.242  0.0521 -0.1663 -0.0214
  650W        W 5676  10.825   3.373   4.246 -0.0663  0.2294  0.0071
  651W        W 5677   7.821  10.580  18.005  0.0971 -0.0468  0.1208
  652W        W 5678   9.655   7.048  17.187  0.3306  0.1493 -0.4077
  653W        W 5679   8.928   7.578   5.781 -0.1637  0.0694 -0.2525
  654W        W 5680   4.233  10.375  12.292 -0.2068 -0.1917  0.1462
  655W        W 5681   5.468   3.431   6.357 -0.1569  0.0500  0.1560
  656W        W 5682  11.870   9.044   1.476  0.4214  0.5658  0.0571
  657W        W 5683   3.927   6.662  10.395 -0.0993  0.1654  0.2318
  658W        W 5684   7.606  10.426   5.587  0.0985 -0.0647 -0.0596
  659W        W 5685   4.897   8.406   6.838  0.0631 -0.0388 -0.1865
  660W        W 5686   6.555  11.960   1.452 -0.2528 -0.1426  0.0109
  661W        W 5687   9.996   2.090   7.903 -0.0427  0.2801  0.0294
  662W        W 5688   8.267   8.894  18.969  0.0835 -0.2875  0.2132
  663W        W 5689   5.302  11.229  17.111  0.0207  0.1583  0.1587
  664W        W 5690   1.477  10.906   4.439  0.1186  0.0076  0.0119
  665W        W 5691   2.445  12.730   8.137  0.1215 -0.1308  0.0131
  666W        W 5692   2.632   2.278  13.052  0.2331 -0.3782  0.1833
  667W        W 5693  10.417   7.052   3.575 -0.2081 -0.0619  0.1296
  668W        W 5694   9.531  12.253  18.470  0.1529 -0.0328  0.1138
  669W        W 5695   4.677   7.146  11.140  0.2989  0.1094 -0.1012
  670W        W 5696   5.113   3.578  18.313 -0.0512  0.0072 -0.0449
  671W        W 5697  12.956  12.599   3.281 -0.2088  0.0588 -0.0148
  672W        W 5698   1.236   5.536   5.057  0.3395 -0.1908  0.2592
  673W        W 5699  11.474   7.951   4.677 -0.1158 -0.1738 -0.1761
  674W        W 5700  10.830  12.826   5.509 -0.1254  0.3658 -0.1607
  675W        W 5701  12.853   2.143  15.047  0.0874  0.4757  0.3620
  676W        W 5702   9.935   8.044   4.671 -0.0480  0.1092 -0.1566
  677W        W 5703   8.888   6.882  15.126  0.0991  0.0105  0.0469
  678W        W 5704  11.434   9.971   1.790 -0.0964 -0.2927 -0.1504
  679W        W 5705  12.805   3.275   0.438  0.2289 -0.4849  0.1309
  680W        W 5706   1.125  10.386   4.453 -0.1286  0.1071 -0.1756
  681W        W 5707   4.288  11.385  17.863  0.2998 -0.0690  0.4169
  682W        W 5708  10.191   4.972   2.184 -0.0868 -0.2193  0.2465
  683W        W 5709   0.881   4.427   4.352 -0.1830 -0.4765 -0.0362
  684W        W 5710   7.344   4.439  13.381 -0.1517 -0.0161 -0.2052
  685W        W 5711   1.991   8.623  14.667  0.3792 -0.0456 -0.1932
  686W        W 5712  10.934   6.585  11.724  0.1020 -0.3331  0.0681
  687W        W 5713   6.191   6.141  17.126  0.3537 -0.0597  0.1546
  688W        W 5714  12.689   7.657   2.899  0.0094  0.1575  0.0381
  689W        W 5715   3.527   8.598   7.265  0.1083 -0.2352  0.0893
  690W        W 5716   1.096   0.984  18.014  0.2639  0.0321  0.2211
  691W        W 5717   0.073   4.564  17.791 -0.3152 -0.3717  0.3874
  692W        W 5718   6.080   7.965   6.422  0.3345 -0.2892 -0.5452
  693W        W 5719   0.589   6.521   7.690  0.1224  0.0077  0.1784
  694W        W 5720   3.192   6.888   6.408 -0.0491  0.1587  0.1355
  695W        W 5721  11.019   5.242   3.108 -0.3428  0.1444 -0.0414
  696W        W 5722   3.848  11.923   2.480  0.1206 -0.0387 -0.0663
  697W        W 5723   3.992  12.137  17.926 -0.0415  0.1911 -0.0957
  698W        W 5724  12.789  11.266   7.783 -0.1118 -0.3058 -0.3122
  699W        W 5725   4.875   8.016  14.703  0.2097  0.0299 -0.1653
  700W        W 5726   3.798   3.101   3.207  0.0328 -0.1516  0.1069
  701W        W 5727  11.946   6.198   6.241 -0.1915 -0.0752 -0.0015
  702W        W 5728   1.750   7.466   3.480  0.0840  0.4825 -0.2768
  703W        W 5729   2.175  11.781  18.700  0.2367  0.1568 -0.1988
  704W        W 5730   1.874   0.036  16.023 -0.0359  0.1384  0.0188
  705W        W 5731   5.318  12.197  18.829 -0.0535 -0.2031  0.0366
  706W        W 5732  11.801   5.107  13.474 -0.0783 -0.0137 -0.0150
  707W        W 5733   9.498  12.346  19.237 -0.0634  0.1332 -0.1659
  708W        W 5734   4.981   6.681   3.973 -0.0374 -0.1066 -0.1124
  709W        W 5735   2.315   0.103  13.060 -0.1371  0.2395 -0.0750
  710W        W 5736   2.566   1.637   3.690 -0.1380  0.0087 -0.1437
  711W        W 5737   0.418   0.870  17.532 -0.0862 -0.1180  0.1634
  712W        W 5738   6.874   1.509  12.548 -0.0541  0.1658 -0.1926
  713W        W 5739   0.948   7.601  13.924 -0.0142 -0.0374 -0.0773
  714W        W 5740  11.335   7.095  16.242  0.0012 -0.0517 -0.1543
  715W        W 5741   4.635   3.147  12.412  0.0153 -0.1551  0.3748
  716W        W 5742  11.987  11.382  12.247  0.1380 -0.0189 -0.0598
  717W        W 5743   1.789   2.703   0.516  0.0368 -0.1763  0.0447
  718W        W 5744  11.005  12.865   0.168 -0.0693 -0.3204 -0.0239
  719W        W 5745  11.949   8.183  15.043 -0.4312 -0.2347  0.2939
  720W        W 5746   5.259  11.223   4.984 -0.3061  0.3045 -0.0020
  721W        W 5747   0.546  11.691   1.003  0.2300 -0.0225 -0.2523
  722W        W 5748  10.603   2.184  14.622  0.0664  0.0491 -0.1674
  723W        W 5749   3.953   7.920  15.024  0.4733 -0.0852  0.0305
  724W        W 5750  12.812   5.855   1.045 -0.3393 -0.3563 -0.0346
  725W        W 5751   2.912   1.211   8.289 -0.1479 -0.0666 -0.0382
  726W        W 5752   5.245   6.742  16.417  0.0843 -0.1618 -0.0379
  727W        W 5753   3.555   5.608  13.384 -0.3050  0.0219  0.2065
  728W        W 5754   1.242   5.223  14.124 -0.0459 -0.1807 -0.2348
  729W        W 5755   5.240   6.956  19.098  0.0223 -0.3532 -0.1878
  730W        W 5756   5.236   5.227   8.224 -0.1903 -0.1605 -0.0708
  731W        W 5757   6.433   1.910  11.843 -0.2287 -0.1057  0.3559
  732W        W 5758   3.739   8.501  14.327  0.0657 -0.1932 -0.2560
  733W        W 5759  10.327   5.006   2.693 -0.1209 -0.2064 -0.0862
  734W        W 5760   5.056   7.543  13.979 -0.3061  0.1588  0.3009
  735W        W 5761   5.340  10.302  14.948 -0.1444  0.2528 -0.0323
  736W        W 5762   1.558   5.607   7.277  0.1066  0.1970 -0.0883
  737W        W 5763  12.775   8.998  13.485 -0.0825 -0.1926 -0.0106
  738W        W 5764   2.461   0.190   5.475  0.1396 -0.0923  0.0754
  739W        W 5765  10.191   6.474  18.492  0.0319 -0.2643  0.0800
  740W        W 5766   0.532   4.941  17.099 -0.0457 -0.2800 -0.1595
  741W        W 5767   9.338   1.588   7.620 -0.1825  0.1223  0.3556
  742W        W 5768   0.650  11.867   6.409  0.2098 -0.1521  0.0807
  743W        W 5769   8.071   6.696  17.679 -0.0488  0.0531  0.1650
  744W        W 5770   3.032  11.365  18.163 -0.0908  0.0058  0.0652
  745W        W 5771   2.141   4.793  15.007 -0.2620  0.1357 -0.0086
  746W        W 5772   6.177   8.743  17.759  0.3700 -0.1228  0.1652
  747W        W 5773   2.052   5.255  16.871 -0.0708  0.1108  0.0106
  748W        W 5774   5.618   3.882  15.024  0.2010 -0.0459 -0.4010
  749W        W 5775   7.326   0.147  13.420  0.2690  0.4320 -0.0529
  750W        W 5776   4.515   6.508   9.555  0.3365 -0.1658  0.0070
  751W        W 5777   8.712   1.563  11.481 -0.2058 -0.0334 -0.0368
  752W        W 5778   7.475   7.549  16.515 -0.0795  0.0236 -0.1511
  753W        W 5779   5.995   3.391   3.709 -0.0197 -0.1070  0.0363
  754W        W 5780   0.102   8.520   0.750 -0.0187  0.0847  0.4346
  755W        W 5781   5.073   9.490   9.143  0.0235 -0.0167 -0.1267
  756W        W 5782   2.356   5.087  16.526  0.0572  0.0923  0.0936
  757W        W 5783   9.177   6.609   1.338 -0.1810 -0.2046  0.2669
  758W        W 5784   0.373   6.537   3.142  0.1375 -0.0605  0.2290
  759W        W 5785   9.013   0.771  12.691 -0.1184 -0.2620  0.1895
  760W        W 5786   6.446   8.678   8.128 -0.1542 -0.0008  0.0781
  761W        W 5787   7.081   7.971  11.910  0.2456 -0.1721  0.1159
  762W        W 5788  11.365  12.998  15.753  0.4843  0.0515  0.1672
  763W        W 5789   2.208   7.962   1.067 -0.1364  0.3245  0.1232
  764W        W 5790   2.932  12.997   1.354 -0.1912 -0.1693  0.1432
  765W        W 5791   8.104   8.615   4.925 -0.0303  0.1125 -0.0224
  766W        W 5792   2.248   4.261  17.011  0.1042 -0.3185 -0.2042
  767W        W 5793   3.752   6.336  18.064  0.0285 -0.1571 -0.2916
  768W        W 5794   4.838   9.939   3.404 -0.0646 -0.1444  0.2232
  769W        W 5795   6.009  10.375  18.077 -0.2676  0.0321  0.0443
  770W        W 5796   0.429  11.559  13.961  0.3775 -0.0615 -0.0300
[truncated: 1,549,772 more chars]
