# Supplementary material for: Effect of helical kink in antimicrobial peptides on membrane pore formation
Source: eLife. 2020 Mar 13;9:e47946. doi: 10.7554/eLife.47946 (PMC7069690; doi:10.7554/eLife.47946)
Supplement: Figure 12—source data 1. [file elife-47946-fig12-data1.zip › Figure12/12D_ii.gro]

Martini system with peptide(s) and lipid membrane
44425
    1SER     BB    1   8.003   5.002  14.832  0.0111 -0.1032 -0.1284
    1SER    SC1    2   7.877   5.148  14.717  0.1469  0.0588  0.1603
    2ILE     BB    3   8.030   4.940  15.134  0.0815  0.0725 -0.0977
    2ILE    SC1    4   7.737   4.991  15.221  0.0403 -0.2250 -0.0511
    3ILE     BB    5   8.310   5.063  15.186  0.0213  0.0804  0.2299
    3ILE    SC1    6   8.551   5.076  15.381  0.1301  0.2319  0.0887
    4GLY     BB    7   8.248   5.357  15.111  0.0256  0.0376  0.0529
    5ILE     BB    8   8.015   5.445  15.295 -0.0769 -0.0600 -0.0296
    5ILE    SC1    9   7.772   5.441  15.102 -0.2403  0.2214  0.1621
    6ILE     BB   10   8.168   5.393  15.560  0.0215  0.1306 -0.0473
    6ILE    SC1   11   8.150   5.098  15.654 -0.0701  0.1915  0.1290
    7MET     BB   12   8.414   5.572  15.501  0.1637 -0.0789 -0.1044
    7MET    SC1   13   8.695   5.560  15.240  0.2404 -0.1005 -0.4651
    8GLY     BB   14   8.249   5.833  15.472 -0.1348 -0.2150  0.2835
    9ILE     BB   15   8.085   5.823  15.735  0.0188  0.2309  0.4051
    9ILE    SC1   16   7.786   5.765  15.679  0.1485 -0.0702 -0.0305
   10LEU     BB   17   8.328   5.838  15.927  0.1809  0.0430  0.2193
   10LEU    SC1   18   8.273   5.648  16.194 -0.0735  0.0413  0.3110
   11GLY     BB   19   8.463   6.108  15.858  0.1590  0.0984  0.3898
   12ASN     BB   20   8.227   6.288  15.948 -0.0731 -0.1183  0.2277
   12ASN    SC1   21   8.018   6.498  15.853 -0.2276 -0.2193  0.0325
   13ILE     BB   22   8.231   6.198  16.244 -0.0475 -0.4680  0.1262
   13ILE    SC1   23   8.533   6.186  16.312 -0.0261 -0.0105  0.1436
   14PRO     BB   24   8.111   6.404  16.473  0.2331 -0.1995  0.0382
   14PRO    SC1   25   7.857   6.517  16.337 -0.2835  0.2799 -0.0790
   15GLN     BB   26   8.306   6.566  16.684 -0.0149  0.0833  0.0576
   15GLN    SC1   27   8.600   6.332  16.753  0.0683  0.2103 -0.2528
   16VAL     BB   28   8.284   6.874  16.712  0.1922  0.0995  0.0595
   16VAL    SC1   29   8.300   7.010  16.938  0.0805 -0.0682  0.1713
   17ILE     BB   30   8.474   6.940  16.476  0.1701 -0.0701 -0.0076
   17ILE    SC1   31   8.671   7.152  16.588  0.1425  0.0330 -0.1507
   18GLN     BB   32   8.318   6.812  16.241 -0.0298 -0.0595  0.1167
   18GLN    SC1   33   8.563   6.624  16.045 -0.1907  0.3486  0.0144
   19ILE     BB   34   8.057   6.975  16.276  0.0336  0.0491  0.0905
   19ILE    SC1   35   7.765   6.990  16.173  0.1045  0.0379 -0.1164
   20ILE     BB   36   8.184   7.257  16.260  0.2221 -0.0466 -0.1546
   20ILE    SC1   37   8.256   7.369  16.540 -0.1602  0.0821 -0.1016
   21MET     BB   38   8.346   7.236  15.997  0.1648  0.0211 -0.1957
   21MET    SC1   39   8.711   7.097  16.082  0.0727  0.1584  0.0053
   22SER     BB   40   8.103   7.165  15.818 -0.0128 -0.2489  0.1417
   22SER    SC1   41   8.089   6.970  15.714 -0.4274  0.0172 -0.1702
   23ILE     BB   42   7.910   7.403  15.863  0.0490 -0.1655 -0.0261
   23ILE    SC1   43   7.641   7.318  15.734 -0.1105  0.2881 -0.0103
   24VAL     BB   44   8.109   7.617  15.761 -0.0028 -0.1655 -0.1291
   24VAL    SC1   45   8.324   7.740  15.856 -0.0918 -0.0578 -0.0646
   25LYS     BB   46   8.159   7.519  15.471 -0.1027 -0.1153 -0.1636
   25LYS    SC1   47   8.319   7.271  15.351  0.3143 -0.1391 -0.0050
   25LYS    SC2   48   8.313   7.075  15.201 -0.0449  0.2456  0.2614
   26ALA     BB   49   7.876   7.519  15.345 -0.0486  0.3063 -0.2996
   27PHE     BB   50   7.784   7.810  15.402 -0.1801  0.2428 -0.1836
   27PHE    SC1   51   7.711   7.842  15.697  0.1917 -0.1949 -0.0972
   27PHE    SC2   52   7.656   7.845  15.962  0.1589 -0.0939 -0.1047
   27PHE    SC3   53   7.842   8.013  15.861  0.2545 -0.2126 -0.1287
   28LYS     BB   54   8.016   7.952  15.253 -0.0744 -0.0197 -0.2759
   28LYS    SC1   55   8.200   8.076  15.490  0.0632  0.1924 -0.1429
   28LYS    SC2   56   8.187   8.290  15.673 -0.0802 -0.0266 -0.1770
   29GLY     BB   57   7.952   7.838  14.972 -0.0064 -0.0373 -0.2844
   30ASN     BB   58   7.654   7.921  14.950 -0.0020  0.0908  0.0726
   30ASN    SC1   59   7.526   7.618  14.881  0.2043 -0.1621 -0.2802
   31LYS     BB   60   7.682   8.224  15.007 -0.1297  0.1341 -0.0879
   31LYS    SC1   61   7.614   8.284  15.349  0.0181 -0.0841 -0.0143
   31LYS    SC2   62   7.633   8.460  15.524  0.1857 -0.1111 -0.1863
   32ARG     BB   63   7.863   8.316  14.772 -0.1655 -0.2110 -0.2564
   32ARG    SC1   64   7.712   8.552  14.593 -0.0378 -0.1196 -0.0906
   32ARG    SC2   65   7.538   8.541  14.258 -0.3010  0.1740  0.1734
    1SER     BB   66   5.256   8.385  14.257 -0.0073 -0.2254 -0.2391
    1SER    SC1   67   5.284   8.151  14.206  0.0676  0.2255  0.4771
    2ILE     BB   68   5.233   8.505  14.541  0.0212 -0.3270 -0.1933
    2ILE    SC1   69   5.482   8.568  14.715 -0.0550  0.1482 -0.2432
    3ILE     BB   70   4.955   8.397  14.628  0.0248 -0.0780  0.1493
    3ILE    SC1   71   4.850   8.640  14.789  0.1370 -0.0085  0.1190
    4GLY     BB   72   5.015   8.094  14.600 -0.0240 -0.0760  0.0170
    5ILE     BB   73   5.263   8.102  14.787 -0.0442 -0.2582  0.0538
    5ILE    SC1   74   5.408   7.833  14.838  0.6299  0.1453  0.4129
    6ILE     BB   75   5.111   8.200  15.039  0.1858  0.0045  0.0953
    6ILE    SC1   76   5.126   8.466  15.198 -0.0357  0.2545 -0.2871
    7MET     BB   77   4.900   7.974  15.053  0.1314  0.0352 -0.1768
    7MET    SC1   78   4.590   8.182  14.993  0.0192 -0.0838 -0.3068
    8GLY     BB   79   5.083   7.730  15.106 -0.2116 -0.1541  0.1988
    9ILE     BB   80   5.205   7.829  15.373 -0.1941  0.0422  0.1198
    9ILE    SC1   81   5.427   8.036  15.311 -0.0166 -0.1104  0.2327
   10LEU     BB   82   4.964   7.884  15.560 -0.2681  0.2061 -0.0217
   10LEU    SC1   83   4.839   8.214  15.469  0.0262  0.2273  0.0223
   11GLY     BB   84   4.826   7.607  15.580  0.1609 -0.0245 -0.1276
   12ASN     BB   85   5.063   7.456  15.711  0.0082  0.0128  0.2040
   12ASN    SC1   86   5.125   7.214  15.518 -0.1432 -0.1181 -0.3636
   13ILE     BB   87   5.085   7.583  15.993  0.3359  0.0912  0.1477
   13ILE    SC1   88   4.965   7.861  16.057  0.1518  0.0495 -0.0067
   14PRO     BB   89   5.151   7.330  16.195  0.0112  0.0058  0.1521
   14PRO    SC1   90   5.340   7.151  16.002  0.1410 -0.1255  0.2003
   15GLN     BB   91   4.957   7.267  16.454  0.3350  0.1238  0.4302
   15GLN    SC1   92   5.083   7.624  16.614  0.0633  0.0612 -0.2345
   16VAL     BB   93   4.802   7.008  16.523  0.1755 -0.0004 -0.3136
   16VAL    SC1   94   4.869   6.787  16.654  0.2880  0.1709 -0.0742
   17ILE     BB   95   4.625   6.980  16.270 -0.0814 -0.2680 -0.1128
   17ILE    SC1   96   4.399   6.770  16.304 -0.2971 -0.0066  0.1172
   18GLN     BB   97   4.857   6.980  16.064 -0.0300 -0.1243 -0.0564
   18GLN    SC1   98   4.626   7.126  15.765 -0.4274  0.2384  0.0982
   19ILE     BB   99   5.040   6.746  16.152 -0.1007 -0.1501  0.0243
   19ILE    SC1  100   5.229   6.664  16.384  0.0079 -0.0710 -0.0353
   20ILE     BB  101   4.827   6.522  16.131 -0.1540 -0.0933 -0.0442
   20ILE    SC1  102   4.667   6.343  16.327  0.1069  0.0400  0.3000
   21MET     BB  103   4.766   6.548  15.828 -0.1477 -0.0520 -0.0420
   21MET    SC1  104   4.404   6.436  15.908 -0.1007 -0.1666  0.1179
   22SER     BB  105   5.058   6.505  15.733  0.0914  0.2480  0.5141
   22SER    SC1  106   5.168   6.735  15.651  0.1343 -0.0055  0.1480
   23ILE     BB  107   5.085   6.215  15.839  0.0072  0.0748  0.0802
   23ILE    SC1  108   5.393   6.182  15.854 -0.0050 -0.1182 -0.0537
   24VAL     BB  109   4.870   6.073  15.666  0.0508 -0.0268  0.1087
   24VAL    SC1  110   4.637   6.017  15.779 -0.1268  0.2178 -0.1221
   25LYS     BB  111   4.975   6.144  15.383 -0.1744 -0.1108  0.0020
   25LYS    SC1  112   4.860   6.400  15.291 -0.1135  0.1219  0.1662
   25LYS    SC2  113   4.912   6.674  15.207  0.2398 -0.1495  0.0185
   26ALA     BB  114   5.255   6.013  15.365 -0.1285  0.0169 -0.2611
   27PHE     BB  115   5.177   5.715  15.396 -0.0969  0.0268 -0.0722
   27PHE    SC1  116   5.420   5.561  15.403  0.2490  0.3459 -0.1766
   27PHE    SC2  117   5.615   5.382  15.352 -0.1539 -0.1141 -0.1826
   27PHE    SC3  118   5.542   5.434  15.607  0.0147  0.1111 -0.1768
   28LYS     BB  119   4.980   5.700  15.157 -0.0104 -0.1025 -0.1366
   28LYS    SC1  120   4.772   5.488  15.122 -0.1793  0.0406 -0.0468
   28LYS    SC2  121   4.719   5.351  14.902  0.0043  0.1635 -0.0176
   29GLY     BB  122   5.157   5.800  14.923  0.2375  0.1021  0.1315
   30ASN     BB  123   5.377   5.583  14.941  0.1627  0.0017 -0.1187
   30ASN    SC1  124   5.631   5.587  14.786  0.0901 -0.2090 -0.0051
   31LYS     BB  125   5.200   5.333  14.893  0.1445 -0.0044 -0.0230
   31LYS    SC1  126   5.349   5.080  15.081  0.0577 -0.0835 -0.2544
   31LYS    SC2  127   5.593   5.092  14.992  0.1389  0.2271  0.0445
   32ARG     BB  128   5.117   5.387  14.599 -0.1923 -0.0306  0.0633
   32ARG    SC1  129   4.909   5.621  14.485  0.2093 -0.1147  0.1049
   32ARG    SC2  130   4.920   5.867  14.410  0.1784 -0.3075 -0.0140
    1SER     BB  131   5.366   7.802  13.587  0.3384 -0.0590 -0.0053
    1SER    SC1  132   5.387   8.073  13.625 -0.1573 -0.1227  0.0566
    2ILE     BB  133   5.387   7.535  13.743  0.1133 -0.0982 -0.0384
    2ILE    SC1  134   5.168   7.362  13.877 -0.0236  0.0714 -0.0401
    3ILE     BB  135   5.693   7.534  13.795  0.1031  0.1243  0.0343
    3ILE    SC1  136   5.822   7.252  13.795 -0.4062 -0.1200 -0.0024
    4GLY     BB  137   5.699   7.765  14.001 -0.0931  0.0297  0.1494
    5ILE     BB  138   5.508   7.652  14.218 -0.0458  0.0704  0.2127
    5ILE    SC1  139   5.236   7.595  14.354 -0.2160 -0.2101 -0.2236
    6ILE     BB  140   5.666   7.396  14.293  0.0209  0.0443 -0.0091
    6ILE    SC1  141   5.506   7.153  14.187  0.1883 -0.0196 -0.1194
    7MET     BB  142   5.932   7.535  14.371 -0.1474  0.3252  0.0829
    7MET    SC1  143   6.186   7.386  14.168 -0.2061  0.2192 -0.1702
    8GLY     BB  144   5.854   7.722  14.605 -0.2378  0.2556  0.1088
    9ILE     BB  145   5.741   7.501  14.790  0.2490 -0.1546 -0.0622
    9ILE    SC1  146   5.508   7.306  14.731  0.1949 -0.1405  0.0994
   10LEU     BB  147   5.986   7.311  14.812  0.1024 -0.3408 -0.0107
   10LEU    SC1  148   5.890   7.067  14.641 -0.0982 -0.4435  0.0005
   11GLY     BB  149   6.163   7.513  14.967 -0.0181 -0.0820 -0.2013
   12ASN     BB  150   5.992   7.542  15.223  0.0424 -0.1402 -0.1538
   12ASN    SC1  151   6.184   7.728  15.468 -0.1345  0.1029 -0.0561
   13ILE     BB  152   5.995   7.249  15.325  0.0413 -0.1355 -0.1401
   13ILE    SC1  153   5.968   7.005  15.135 -0.1727 -0.1761 -0.0610
   14PRO     BB  154   6.056   7.211  15.647 -0.0260  0.2753 -0.0744
   14PRO    SC1  155   5.807   7.227  15.825  0.0433 -0.1154 -0.1658
   15GLN     BB  156   6.292   7.039  15.799 -0.0168  0.2018 -0.1709
   15GLN    SC1  157   6.383   6.689  15.820  0.0460 -0.2469  0.0127
   16VAL     BB  158   6.293   7.093  16.105 -0.0715  0.1390 -0.1593
   16VAL    SC1  159   6.100   7.007  16.264  0.2753 -0.1297  0.1332
   17ILE     BB  160   6.500   7.322  16.134 -0.0057  0.0385  0.2199
   17ILE    SC1  161   6.596   7.335  16.428  0.1589  0.0764  0.1655
   18GLN     BB  162   6.389   7.532  15.934  0.1115  0.0337  0.1491
   18GLN    SC1  163   6.627   7.759  15.762 -0.3807  0.4219  0.2656
   19ILE     BB  164   6.116   7.600  16.064  0.0106  0.0965 -0.0899
   19ILE    SC1  165   5.838   7.678  15.952 -0.0179  0.0316 -0.0645
   20ILE     BB  166   6.211   7.711  16.338 -0.0169 -0.2078  0.0474
   20ILE    SC1  167   5.944   7.725  16.494  0.0673 -0.0900  0.1827
   21MET     BB  168   6.382   7.940  16.217 -0.2804 -0.0986 -0.1276
   21MET    SC1  169   6.754   7.804  16.288 -0.3344 -0.0016  0.0511
   22SER     BB  170   6.201   8.092  16.015 -0.0559  0.2858 -0.0484
   22SER    SC1  171   6.307   8.172  15.773  0.0823  0.2754 -0.1836
   23ILE     BB  172   5.997   8.190  16.227 -0.0588 -0.3861  0.2865
   23ILE    SC1  173   5.702   8.159  16.136  0.0131  0.0767 -0.1484
   24VAL     BB  174   6.195   8.326  16.423 -0.1085 -0.0595  0.1173
   24VAL    SC1  175   6.240   8.179  16.639 -0.0886 -0.1615  0.0446
   25LYS     BB  176   6.328   8.524  16.225 -0.0693  0.0588  0.2603
   25LYS    SC1  177   6.612   8.382  16.134 -0.0193 -0.2354 -0.0755
   25LYS    SC2  178   6.819   8.279  16.080 -0.2044  0.2812  0.0032
   26ALA     BB  179   6.073   8.668  16.123  0.0033 -0.0264 -0.0516
   27PHE     BB  180   6.007   8.835  16.375  0.0810  0.0499 -0.0816
   27PHE    SC1  181   5.755   8.953  16.476  0.2282  0.1256 -0.3294
   27PHE    SC2  182   5.568   9.132  16.399  0.2538  0.3108  0.0195
   27PHE    SC3  183   5.563   9.031  16.649  0.3513 -0.0383 -0.1144
   28LYS     BB  184   6.231   9.048  16.398  0.0141  0.1101  0.0267
   28LYS    SC1  185   6.347   8.940  16.638  0.2827  0.2279  0.3090
   28LYS    SC2  186   6.314   8.690  16.685 -0.1651  0.0948  0.1207
   29GLY     BB  187   6.192   9.201  16.131 -0.0830 -0.0715 -0.0655
   30ASN     BB  188   5.905   9.311  16.167  0.0384  0.2417 -0.0243
   30ASN    SC1  189   5.722   9.470  15.964  0.0159  0.2483 -0.1325
   31LYS     BB  190   5.950   9.482  16.422  0.1407 -0.0494  0.1575
   31LYS    SC1  191   5.961   9.331  16.696  0.2699  0.2998  0.2671
   31LYS    SC2  192   5.838   9.296  16.962 -0.0695 -0.5342 -0.2541
   32ARG     BB  193   6.169   9.666  16.303 -0.0600 -0.0185 -0.1786
   32ARG    SC1  194   6.203   9.952  16.451  0.1620  0.1938 -0.2221
   32ARG    SC2  195   6.445  10.031  16.683 -0.2142 -0.2963  0.0374
    1SER     BB  196   8.199   4.519  14.854 -0.1191  0.0628  0.0943
    1SER    SC1  197   8.280   4.499  15.088  0.2027  0.2929 -0.0954
    2ILE     BB  198   8.009   4.332  14.695 -0.0668  0.1529 -0.0768
    2ILE    SC1  199   7.937   4.481  14.433 -0.3636 -0.2580 -0.2390
    3ILE     BB  200   7.831   4.243  14.933  0.0196  0.1660 -0.0068
    3ILE    SC1  201   7.892   3.955  15.029  0.2248  0.2182  0.0244
    4GLY     BB  202   7.741   4.524  15.029  0.1347  0.2151 -0.0414
    5ILE     BB  203   7.585   4.609  14.775 -0.0174  0.0580 -0.0021
    5ILE    SC1  204   7.498   4.902  14.830  0.2855  0.1549 -0.0252
    6ILE     BB  205   7.378   4.379  14.756  0.1709 -0.1309  0.1727
    6ILE    SC1  206   7.429   4.084  14.678  0.1096 -0.0972 -0.0019
    7MET     BB  207   7.236   4.427  15.028 -0.0169  0.1646  0.0292
    7MET    SC1  208   7.448   4.201  15.242  0.0702  0.0321 -0.3307
    8GLY     BB  209   7.130   4.717  15.007  0.2707  0.2564 -0.2354
    9ILE     BB  210   6.967   4.676  14.747 -0.1214 -0.2024  0.0662
    9ILE    SC1  211   7.146   4.757  14.508 -0.2038 -0.4861 -0.0962
   10LEU     BB  212   6.758   4.474  14.855 -0.2167 -0.1692 -0.0543
   10LEU    SC1  213   6.832   4.211  14.694  0.2064 -0.2575  0.0365
   11GLY     BB  214   6.654   4.653  15.086  0.0832  0.0941 -0.1168
   12ASN     BB  215   6.566   4.904  14.926 -0.0751 -0.0167 -0.2056
   12ASN    SC1  216   6.706   5.120  14.931  0.1878  0.1552  0.0338
   13ILE     BB  217   6.352   4.773  14.743 -0.0818 -0.2359 -0.0456
   13ILE    SC1  218   6.417   4.573  14.515  0.0349 -0.1101 -0.1250
   14PRO     BB  219   6.042   4.879  14.781  0.0759  0.1643  0.1952
   14PRO    SC1  220   6.054   5.156  14.858  0.1319  0.3132  0.2020
   15GLN     BB  221   5.853   4.648  14.920 -0.3686  0.3657 -0.0528
   15GLN    SC1  222   5.843   4.405  14.672  0.0665  0.2773  0.0426
   16VAL     BB  223   5.758   4.613  15.213 -0.1846 -0.0638 -0.0366
   16VAL    SC1  224   5.536   4.665  15.349  0.0387  0.1011  0.2807
   17ILE     BB  225   5.911   4.356  15.294 -0.0702 -0.0324 -0.1508
   17ILE    SC1  226   5.865   4.076  15.168  0.0910 -0.1141 -0.0319
   18GLN     BB  227   6.189   4.461  15.207 -0.0735 -0.0141 -0.1393
   18GLN    SC1  228   6.306   4.276  14.873 -0.2175  0.3275 -0.0792
   19ILE     BB  229   6.231   4.697  15.404  0.0385 -0.1602  0.0157
   19ILE    SC1  230   6.185   4.986  15.301  0.0233 -0.0721  0.2642
   20ILE     BB  231   6.234   4.542  15.672 -0.3663 -0.0892  0.0672
   20ILE    SC1  232   6.144   4.663  15.943  0.0784 -0.2441  0.2941
   21MET     BB  233   6.498   4.381  15.655 -0.2294  0.1609 -0.2977
   21MET    SC1  234   6.436   4.099  15.475 -0.0107 -0.2358  0.3091
   22SER     BB  235   6.707   4.604  15.602  0.1292 -0.1149 -0.0897
   22SER    SC1  236   6.957   4.527  15.464  0.1883  0.0704 -0.2359
   23ILE     BB  237   6.667   4.791  15.846  0.0206 -0.0057 -0.1901
   23ILE    SC1  238   6.468   5.008  15.748 -0.1225 -0.0488 -0.0005
   24VAL     BB  239   6.708   4.600  16.086 -0.0638  0.2248  0.0121
   24VAL    SC1  240   6.638   4.632  16.340  0.1714  0.1467  0.0899
   25LYS     BB  241   6.990   4.497  16.006  0.0327  0.2492  0.3053
   25LYS    SC1  242   7.151   4.259  16.115  0.2505 -0.2746  0.0260
   25LYS    SC2  243   7.328   4.157  16.279 -0.0968 -0.0946  0.2149
   26ALA     BB  244   7.141   4.762  15.954  0.2169  0.0515 -0.2517
   27PHE     BB  245   7.101   4.883  16.237  0.3704  0.1040 -0.2517
   27PHE    SC1  246   6.864   5.048  16.278 -0.1322 -0.3782  0.1219
   27PHE    SC2  247   6.622   5.167  16.299  0.1022  0.2227 -0.2899
   27PHE    SC3  248   6.791   5.165  16.510 -0.2175 -0.1332 -0.0239
   28LYS     BB  249   7.234   4.647  16.389 -0.0464 -0.1568 -0.2777
   28LYS    SC1  250   7.037   4.547  16.577 -0.1916 -0.1215  0.0874
   28LYS    SC2  251   6.992   4.456  16.807  0.1142 -0.0494 -0.0716
   29GLY     BB  252   7.525   4.664  16.283  0.0420  0.0034 -0.0184
   30ASN     BB  253   7.577   4.963  16.347  0.0905  0.0409 -0.2251
   30ASN    SC1  254   7.440   5.214  16.250  0.2384 -0.1332  0.1684
   31LYS     BB  255   7.514   4.948  16.650  0.0769  0.0194 -0.2289
   31LYS    SC1  256   7.187   5.010  16.700 -0.1064  0.0836  0.0390
   31LYS    SC2  257   7.034   4.961  16.900  0.2158 -0.0691 -0.0752
   32ARG     BB  258   7.697   4.711  16.731 -0.2957 -0.0737  0.4165
   32ARG    SC1  259   7.537   4.470  16.799 -0.2545 -0.1172  0.0371
   32ARG    SC2  260   7.546   4.331  17.071 -0.0193 -0.1535 -0.2692
    1SER     BB  261   1.044  11.700  17.269 -0.0998  0.1583 -0.2059
    1SER    SC1  262   0.824  11.663  17.136  0.0932  0.3384  0.0426
    2ILE     BB  263   1.305  11.671  17.104  0.1040 -0.0642  0.1414
    2ILE    SC1  264   1.418  11.526  16.854  0.1308 -0.2360  0.2516
    3ILE     BB  265   1.502  11.715  17.339  0.0613 -0.1081  0.1856
    3ILE    SC1  266   1.747  11.733  17.150 -0.1990 -0.0338 -0.1533
    4GLY     BB  267   1.424  11.467  17.508 -0.0481 -0.2024 -0.0008
    5ILE     BB  268   1.485  11.220  17.331  0.3076 -0.0415 -0.1124
    5ILE    SC1  269   1.434  11.095  17.052  0.1446  0.2825 -0.2333
    6ILE     BB  270   1.788  11.266  17.287  0.3254  0.0308  0.0785
    6ILE    SC1  271   1.959  11.179  17.044  0.1621 -0.1265  0.0176
    7MET     BB  272   1.879  11.263  17.583 -0.0396 -0.2584  0.1959
    7MET    SC1  273   1.826  11.463  17.910  0.0923  0.0037  0.0175
    8GLY     BB  274   1.779  10.981  17.661 -0.0791 -0.2701  0.1030
    9ILE     BB  275   1.909  10.830  17.423 -0.1135  0.0972 -0.1568
    9ILE    SC1  276   1.771  10.759  17.154  0.0030  0.0373 -0.2012
   10LEU     BB  277   2.204  10.919  17.455 -0.0860  0.0933 -0.3781
   10LEU    SC1  278   2.364  10.860  17.219 -0.1905 -0.2316  0.0846
   11GLY     BB  279   2.257  10.788  17.731 -0.2177  0.2469 -0.2772
   12ASN     BB  280   2.200  10.488  17.675 -0.0379  0.1513  0.0284
   12ASN    SC1  281   2.022  10.336  17.857  0.1129  0.2838  0.1013
   13ILE     BB  282   2.426  10.416  17.475 -0.1886 -0.1433 -0.0414
   13ILE    SC1  283   2.667  10.598  17.545 -0.2309 -0.0785 -0.0629
   14PRO     BB  284   2.454  10.338  17.156 -0.0142 -0.1389 -0.0280
   14PRO    SC1  285   2.142  10.305  17.130  0.0143 -0.0295 -0.0245
   15GLN     BB  286   2.551  10.023  17.159  0.2758 -0.0517  0.1056
   15GLN    SC1  287   2.466   9.909  17.499  0.1015 -0.0090  0.1444
   16VAL     BB  288   2.742   9.969  16.920 -0.0887  0.3217 -0.2872
   16VAL    SC1  289   2.770   9.753  16.770  0.0431  0.1061  0.0350
   17ILE     BB  290   3.005  10.066  17.053 -0.0898  0.1419 -0.1508
   17ILE    SC1  291   3.207  10.069  16.818 -0.1371 -0.0508 -0.1956
   18GLN     BB  292   2.990   9.922  17.327  0.1519  0.1619 -0.1248
   18GLN    SC1  293   2.923  10.227  17.548 -0.1734  0.1617  0.3560
   19ILE     BB  294   2.962   9.640  17.201  0.1583  0.0729  0.0694
   19ILE    SC1  295   2.910   9.347  17.288  0.1323 -0.0529 -0.3474
   20ILE     BB  296   3.225   9.614  17.040  0.0736 -0.6479  0.0146
   20ILE    SC1  297   3.275   9.590  16.735 -0.0657  0.1287 -0.0891
   21MET     BB  298   3.421   9.672  17.273  0.0083 -0.1906 -0.0360
   21MET    SC1  299   3.662   9.945  17.045  0.0195 -0.1416 -0.2070
   22SER     BB  300   3.383   9.424  17.455  0.2193 -0.0648  0.1859
   22SER    SC1  301   3.398   9.416  17.705 -0.1832 -0.0019  0.4268
   23ILE     BB  302   3.468   9.216  17.242  0.1397  0.1102 -0.0210
   23ILE    SC1  303   3.252   9.137  17.033  0.0379 -0.1341  0.1713
   24VAL     BB  304   3.761   9.302  17.188  0.1984 -0.0504  0.0361
   24VAL    SC1  305   3.765   9.442  16.963 -0.0031 -0.1988 -0.0632
   25LYS     BB  306   3.855   9.280  17.483  0.0489 -0.0321  0.0862
   25LYS    SC1  307   3.875   9.594  17.548  0.1399 -0.2046 -0.0929
   25LYS    SC2  308   3.759   9.793  17.608  0.4637  0.0445 -0.0909
   26ALA     BB  309   3.796   8.978  17.523  0.0236 -0.0567 -0.1232
   27PHE     BB  310   3.962   8.851  17.293 -0.0183  0.1112 -0.2476
   27PHE    SC1  311   3.997   8.674  17.103  0.3903  0.1302  0.1195
   27PHE    SC2  312   4.216   8.645  16.948  0.4397  0.0447  0.2040
   27PHE    SC3  313   4.072   8.428  17.020  0.1905  0.1214 -0.0431
   28LYS     BB  314   4.229   8.972  17.394 -0.1652  0.1886  0.0606
   28LYS    SC1  315   4.531   9.067  17.322  0.0392  0.0927  0.3056
   28LYS    SC2  316   4.713   9.315  17.362  0.2718  0.0469  0.1473
   29GLY     BB  317   4.257   8.816  17.660 -0.1926 -0.0513 -0.0743
   30ASN     BB  318   4.242   8.533  17.535 -0.0168 -0.0727 -0.0491
   30ASN    SC1  319   4.161   8.358  17.768  0.0453  0.0236  0.1133
   31LYS     BB  320   4.484   8.534  17.341  0.0209 -0.2054 -0.0038
   31LYS    SC1  321   4.471   8.194  17.256  0.1588 -0.0456  0.2880
   31LYS    SC2  322   4.667   8.045  17.334  0.0480  0.1438 -0.1311
   32ARG     BB  323   4.702   8.566  17.559 -0.2719 -0.1178  0.2844
   32ARG    SC1  324   4.926   8.748  17.546  0.0791 -0.0515 -0.1105
   32ARG    SC2  325   5.267   8.748  17.521 -0.2038 -0.2023  0.1009
    1SER     BB  326  12.193   1.591  17.026 -0.2678 -0.1579  0.0397
    1SER    SC1  327  12.266   1.358  17.124 -0.0251 -0.2636 -0.3880
    2ILE     BB  328  11.948   1.594  16.835  0.0635 -0.3733 -0.4054
    2ILE    SC1  329  11.821   1.840  16.696  0.3708  0.0993  0.1085
    3ILE     BB  330  11.757   1.428  17.014  0.1080  0.0316  0.0368
    3ILE    SC1  331  11.579   1.287  16.803  0.0613  0.0312  0.0760
    4GLY     BB  332  11.768   1.606  17.268 -0.0631  0.0133  0.0583
    5ILE     BB  333  11.676   1.887  17.172  0.0749  0.0194 -0.0594
    5ILE    SC1  334  11.803   2.146  17.060  0.0523  0.0010 -0.1285
    6ILE     BB  335  11.397   1.828  17.050  0.0979 -0.3846  0.0667
    6ILE    SC1  336  11.273   1.702  16.795  0.1586 -0.1354 -0.0900
    7MET     BB  337  11.271   1.723  17.313 -0.2201  0.0204  0.0856
    7MET    SC1  338  11.115   1.362  17.142 -0.0588 -0.0619 -0.2778
    8GLY     BB  339  11.315   1.971  17.494  0.0329 -0.0442  0.1168
    9ILE     BB  340  11.159   2.172  17.316 -0.0386 -0.0431  0.1805
    9ILE    SC1  341  11.371   2.339  17.163  0.1125 -0.1048  0.3184
   10LEU     BB  342  10.879   2.040  17.312  0.0045 -0.1333 -0.2123
   10LEU    SC1  343  10.840   1.799  17.111 -0.0452 -0.0735  0.1124
   11GLY     BB  344  10.804   2.057  17.612 -0.1520 -0.0539 -0.2551
   12ASN     BB  345  10.806   2.364  17.653  0.0810 -0.1103  0.2246
   12ASN    SC1  346  11.070   2.464  17.812  0.0565  0.1089  0.0746
   13ILE     BB  347  10.563   2.452  17.482  0.2110 -0.1029  0.0407
   13ILE    SC1  348  10.338   2.343  17.664  0.0631  0.0833 -0.0268
   14PRO     BB  349  10.658   2.702  17.288  0.0140 -0.1026 -0.0587
   14PRO    SC1  350  10.938   2.602  17.207  0.0001  0.0600  0.2464
   15GLN     BB  351  10.418   2.927  17.287  0.0402 -0.0736  0.0428
   15GLN    SC1  352  10.392   3.262  17.594 -0.2998  0.2409  0.1804
   16VAL     BB  353  10.281   2.957  17.011  0.0688 -0.1235  0.0234
   16VAL    SC1  354  10.305   3.109  16.795 -0.0195 -0.0077  0.0940
   17ILE     BB  355  10.008   2.834  17.091 -0.0801  0.2036  0.0348
   17ILE    SC1  356  10.076   2.563  17.226 -0.0621  0.0714 -0.2325
   18GLN     BB  357   9.926   3.028  17.318 -0.5897 -0.0192  0.0543
   18GLN    SC1  358   9.893   2.799  17.659  0.0206  0.2302  0.3039
   19ILE     BB  359   9.918   3.300  17.168  0.1880 -0.0462 -0.0747
   19ILE    SC1  360  10.102   3.531  17.075  0.1279  0.1063  0.1749
   20ILE     BB  361   9.690   3.251  16.964  0.0782  0.2080 -0.0161
   20ILE    SC1  362   9.726   3.112  16.689 -0.1578  0.0911  0.0100
   21MET     BB  363   9.451   3.177  17.147  0.0158  0.1875 -0.1055
   21MET    SC1  364   9.307   2.890  16.907  0.3506 -0.3008 -0.1729
   22SER     BB  365   9.444   3.430  17.327  0.2790  0.0893  0.0483
   22SER    SC1  366   9.604   3.484  17.481  0.3347 -0.0116  0.3641
   23ILE     BB  367   9.358   3.607  17.087  0.1688 -0.2234 -0.1495
   23ILE    SC1  368   9.619   3.729  16.975  0.0459 -0.0207 -0.2201
   24VAL     BB  369   9.096   3.461  17.006  0.0195 -0.1579  0.1958
   24VAL    SC1  370   9.056   3.367  16.762 -0.0584 -0.0793  0.1773
   25LYS     BB  371   8.927   3.528  17.258 -0.2476 -0.1285  0.0130
   25LYS    SC1  372   9.017   3.433  17.607 -0.1326  0.0077  0.2388
   25LYS    SC2  373   9.193   3.555  17.796 -0.2109  0.2723 -0.0787
   26ALA     BB  374   8.911   3.837  17.250 -0.0057 -0.1132  0.0579
   27PHE     BB  375   8.786   3.901  16.974  0.0405  0.2108  0.1076
   27PHE    SC1  376   9.037   3.902  16.763 -0.3509 -0.1971 -0.0771
   27PHE    SC2  377   9.295   3.963  16.713 -0.2758 -0.2733  0.1994
   27PHE    SC3  378   9.145   3.841  16.523 -0.0562 -0.3952  0.1000
   28LYS     BB  379   8.511   3.762  17.009 -0.0159  0.2643 -0.1079
   28LYS    SC1  380   8.223   3.749  16.753 -0.1412 -0.0072  0.0103
   28LYS    SC2  381   7.982   3.695  16.794 -0.1271 -0.0342  0.0036
   29GLY     BB  382   8.435   3.922  17.264 -0.0001  0.1820 -0.0509
   30ASN     BB  383   8.438   4.209  17.147 -0.1143  0.2305  0.0642
   30ASN    SC1  384   8.466   4.433  17.325 -0.1464 -0.0874 -0.1540
   31LYS     BB  385   8.249   4.178  16.903  0.0248 -0.1381 -0.0031
   31LYS    SC1  386   8.196   4.518  16.826  0.1561 -0.0960 -0.0333
   31LYS    SC2  387   8.345   4.691  16.893  0.0606  0.1272  0.0156
   32ARG     BB  388   7.981   4.125  17.049  0.1100 -0.0356  0.1951
   32ARG    SC1  389   8.004   4.113  17.384 -0.0155  0.0729  0.2081
   32ARG    SC2  390   8.152   3.960  17.657 -0.1540  0.0242  0.3726
    1SER     BB  391  11.944  11.389  13.212  0.0991  0.0815 -0.0678
    1SER    SC1  392  11.997  11.474  12.970 -0.3543 -0.1086 -0.2700
    2ILE     BB  393  11.677  11.323  13.355  0.0000  0.1414 -0.2217
    2ILE    SC1  394  11.589  11.158  13.603 -0.0006  0.1596 -0.2096
    3ILE     BB  395  11.475  11.464  13.166 -0.0631  0.4717  0.0811
    3ILE    SC1  396  11.239  11.571  13.336 -0.2229  0.4424 -0.1181
    4GLY     BB  397  11.511  11.309  12.900  0.1354  0.1719  0.2762
    5ILE     BB  398  11.431  11.033  13.019  0.0910  0.2153  0.3481
    5ILE    SC1  399  11.470  10.801  13.220 -0.3015  0.0200  0.2101
    6ILE     BB  400  11.133  11.095  13.079 -0.0325 -0.0279  0.0216
    6ILE    SC1  401  11.092  11.089  13.387 -0.1378  0.3824  0.0219
    7MET     BB  402  11.045  11.150  12.787  0.0475  0.0389  0.0097
    7MET    SC1  403  11.019  11.527  12.817 -0.0519  0.2518  0.3894
    8GLY     BB  404  11.134  10.880  12.663 -0.0043  0.1585 -0.2961
    9ILE     BB  405  10.947  10.691  12.822  0.1757  0.1808 -0.0525
    9ILE    SC1  406  11.032  10.621  13.112 -0.3433 -0.3837 -0.0153
   10LEU     BB  407  10.678  10.822  12.741 -0.0186 -0.1292  0.0738
   10LEU    SC1  408  10.652  11.014  12.982  0.0978 -0.1009 -0.1768
   11GLY     BB  409  10.700  10.815  12.432  0.0016  0.1827  0.0656
   12ASN     BB  410  10.728  10.511  12.378  0.0810  0.1904  0.0625
   12ASN    SC1  411  11.044  10.478  12.358  0.0707  0.0585  0.2133
   13ILE     BB  412  10.463  10.419  12.509  0.0708  0.2844  0.1088
   13ILE    SC1  413  10.234  10.611  12.591 -0.2627 -0.0918  0.0874
   14PRO     BB  414  10.453  10.262  12.799  0.0072 -0.1002 -0.0949
   14PRO    SC1  415  10.553  10.440  13.020  0.2700 -0.0883 -0.3360
   15GLN     BB  416  10.490   9.948  12.893 -0.0411 -0.1018 -0.0814
   15GLN    SC1  417  10.457   9.707  12.597 -0.0410 -0.3258  0.2338
   16VAL     BB  418  10.305   9.912  13.139 -0.1144 -0.1404 -0.1417
   16VAL    SC1  419  10.436   9.739  13.290  0.1617  0.1502 -0.0359
   17ILE     BB  420  10.033   9.995  13.015 -0.2385 -0.3517 -0.0166
   17ILE    SC1  421   9.988  10.293  12.943  0.0172 -0.3560 -0.2081
   18GLN     BB  422  10.023   9.797  12.777 -0.3010 -0.3718  0.0026
   18GLN    SC1  423   9.986  10.009  12.480 -0.1159 -0.0445  0.0812
   19ILE     BB  424  10.047   9.541  12.950 -0.1259 -0.2543  0.1561
   19ILE    SC1  425  10.125   9.297  12.775  0.0416 -0.0444 -0.0695
   20ILE     BB  426   9.823   9.580  13.161 -0.1220 -0.1333  0.1382
   20ILE    SC1  427   9.859   9.693  13.447  0.1755 -0.0243  0.0615
   21MET     BB  428   9.597   9.602  12.949 -0.0004 -0.1846  0.0018
   21MET    SC1  429   9.268   9.659  12.924  0.2293 -0.3066 -0.2008
   22SER     BB  430   9.630   9.326  12.811  0.0310 -0.1632 -0.0337
   22SER    SC1  431   9.623   9.256  12.547 -0.2299 -0.0546 -0.1569
   23ILE     BB  432   9.612   9.148  13.064  0.0413 -0.0378  0.0561
   23ILE    SC1  433   9.873   9.121  13.228  0.0678  0.1713  0.0500
   24VAL     BB  434   9.325   9.211  13.164  0.1068  0.0534  0.1896
   24VAL    SC1  435   9.201   9.161  13.392 -0.1001 -0.4158 -0.0110
   25LYS     BB  436   9.171   9.096  12.920 -0.0215 -0.0735  0.3288
   25LYS    SC1  437   8.869   9.196  12.898  0.4406 -0.1406 -0.0388
   25LYS    SC2  438   8.692   9.179  12.710  0.0239 -0.0847  0.2466
   26ALA     BB  439   9.238   8.793  12.909 -0.0875 -0.0778 -0.1365
   27PHE     BB  440   9.140   8.712  13.192 -0.0180 -0.1050 -0.1202
   27PHE    SC1  441   9.318   8.702  13.412 -0.0365  0.1254 -0.0743
   27PHE    SC2  442   9.373   8.820  13.648  0.0637  0.2415 -0.1543
   27PHE    SC3  443   9.574   8.728  13.494 -0.0024  0.1501 -0.1867
   28LYS     BB  444   8.843   8.799  13.180  0.0469  0.1019 -0.2824
   28LYS    SC1  445   8.684   8.780  13.507 -0.0705 -0.1400  0.1381
   28LYS    SC2  446   8.367   8.681  13.529  0.2915 -0.0276 -0.0008
   29GLY     BB  447   8.748   8.618  12.947  0.1430 -0.1775 -0.1089
   30ASN     BB  448   8.848   8.340  13.042  0.3320 -0.0524  0.0691
   30ASN    SC1  449   8.722   8.087  12.844  0.1096 -0.3712 -0.0179
   31LYS     BB  450   8.696   8.334  13.312  0.0624 -0.0756 -0.0790
   31LYS    SC1  451   8.729   8.024  13.373  0.0355 -0.3632 -0.0326
   31LYS    SC2  452   8.751   7.779  13.347 -0.0408  0.1015 -0.1798
   32ARG     BB  453   8.410   8.342  13.194 -0.0479 -0.0373  0.1833
   32ARG    SC1  454   8.237   8.169  13.441  0.0363 -0.2917  0.1990
   32ARG    SC2  455   7.973   8.054  13.544  0.1484  0.1752 -0.1433
    1SER     BB  456   1.120   2.438  13.130 -0.2008  0.1561  0.1488
    1SER    SC1  457   0.949   2.264  13.185 -0.2199  0.0595  0.0557
    2ILE     BB  458   1.400   2.453  13.263 -0.1554 -0.1252  0.0915
    2ILE    SC1  459   1.330   2.458  13.565 -0.0905  0.2775  0.1045
    3ILE     BB  460   1.570   2.450  13.003 -0.1378 -0.0146  0.1011
    3ILE    SC1  461   1.824   2.328  13.131  0.1394  0.2977 -0.1361
    4GLY     BB  462   1.469   2.715  12.878  0.2654  0.2153  0.2463
    5ILE     BB  463   1.610   2.904  13.080  0.2650  0.1798  0.2801
    5ILE    SC1  464   1.459   2.952  13.347 -0.0710  0.0975  0.1113
    6ILE     BB  465   1.910   2.830  13.064  0.2692  0.2408  0.0200
    6ILE    SC1  466   2.049   2.969  13.304  0.0555  0.1824  0.1808
    7MET     BB  467   1.961   2.893  12.765 -0.2363 -0.0744 -0.1449
    7MET    SC1  468   1.917   2.535  12.639 -0.1737 -0.0784  0.2223
    8GLY     BB  469   1.857   3.185  12.755 -0.0482 -0.0005  0.0046
    9ILE     BB  470   2.013   3.327  12.982 -0.0880 -0.0015  0.0326
    9ILE    SC1  471   1.811   3.442  13.188  0.0233 -0.1383  0.2218
   10LEU     BB  472   2.309   3.268  12.911 -0.0654  0.0947  0.0449
   10LEU    SC1  473   2.437   2.983  12.978  0.5002 -0.0563  0.0699
   11GLY     BB  474   2.325   3.387  12.625 -0.0345 -0.2039 -0.0813
   12ASN     BB  475   2.241   3.678  12.690 -0.0907 -0.2712  0.1596
   12ASN    SC1  476   1.965   3.710  12.684 -0.2512 -0.0549  0.2917
   13ILE     BB  477   2.474   3.748  12.882  0.0343  0.1078 -0.1178
   13ILE    SC1  478   2.708   3.546  12.886 -0.0938 -0.0406  0.1792
   14PRO     BB  479   2.325   3.696  13.172 -0.0806  0.3757 -0.1252
   14PRO    SC1  480   2.481   3.471  13.325 -0.1929  0.1361  0.1154
   15GLN     BB  481   2.366   3.966  13.357 -0.1001  0.1151  0.2706
   15GLN    SC1  482   2.262   4.194  13.065 -0.1275 -0.0370 -0.0437
   16VAL     BB  483   2.642   3.946  13.497  0.0407  0.0501 -0.0109
   16VAL    SC1  484   2.769   4.047  13.706  0.0360  0.0657 -0.0155
   17ILE     BB  485   2.805   3.878  13.241  0.2785  0.2272  0.0897
   17ILE    SC1  486   2.975   3.641  13.346  0.2589  0.3860  0.5001
   18GLN     BB  487   2.752   4.148  13.097 -0.1306  0.0791 -0.0514
   18GLN    SC1  488   2.637   4.309  12.759 -0.0277  0.1097 -0.1257
   19ILE     BB  489   2.860   4.361  13.295 -0.0655 -0.0038  0.0031
   19ILE    SC1  490   2.808   4.568  13.520 -0.0738  0.2150 -0.1968
   20ILE     BB  491   3.158   4.280  13.313 -0.0269  0.1518  0.0800
   20ILE    SC1  492   3.354   4.416  13.512  0.1321  0.1356 -0.0630
   21MET     BB  493   3.259   4.304  13.021  0.1256 -0.0905  0.1095
   21MET    SC1  494   3.623   4.241  12.886 -0.1705  0.0192 -0.0375
   22SER     BB  495   3.192   4.603  12.976  0.0933 -0.1134  0.0041
   22SER    SC1  496   2.940   4.671  12.909 -0.2324  0.3783  0.3419
   23ILE     BB  497   3.347   4.746  13.203 -0.1911 -0.2576  0.2977
   23ILE    SC1  498   3.160   4.891  13.403 -0.1873  0.1728  0.0021
   24VAL     BB  499   3.626   4.619  13.152 -0.1767 -0.0597 -0.1671
   24VAL    SC1  500   3.819   4.508  13.294 -0.1860  0.0394 -0.0754
   25LYS     BB  501   3.704   4.751  12.883 -0.0472  0.1845 -0.0138
   25LYS    SC1  502   3.593   4.673  12.611 -0.0603  0.1953  0.1323
   25LYS    SC2  503   3.373   4.581  12.481  0.0310 -0.0939 -0.2076
   26ALA     BB  504   3.681   5.050  12.961  0.1616  0.1173  0.3280
   27PHE     BB  505   3.893   5.041  13.186  0.1881  0.0516  0.3006
   27PHE    SC1  506   3.721   5.031  13.458 -0.1455  0.1162  0.0260
   27PHE    SC2  507   3.566   5.137  13.653  0.2962  0.5857  0.1443
   27PHE    SC3  508   3.785   4.993  13.718  0.0220  0.0659 -0.0215
   28LYS     BB  509   4.133   4.968  13.003  0.0418  0.2235  0.0338
   28LYS    SC1  510   4.196   4.636  12.984  0.0945  0.0726 -0.3124
   28LYS    SC2  511   4.091   4.428  12.897 -0.0730 -0.0372 -0.2761
   29GLY     BB  512   4.124   5.179  12.776 -0.0551  0.0000 -0.1749
   30ASN     BB  513   4.164   5.436  12.946 -0.1484  0.0682 -0.2549
   30ASN    SC1  514   3.896   5.544  13.016  0.1207  0.1084  0.2754
   31LYS     BB  515   4.441   5.362  13.063 -0.1738  0.2974 -0.0433
   31LYS    SC1  516   4.384   5.271  13.402 -0.1186  0.0410  0.2731
   31LYS    SC2  517   4.581   5.236  13.580 -0.2365  0.3627 -0.1207
   32ARG     BB  518   4.581   5.348  12.787  0.3830 -0.1226  0.2401
   32ARG    SC1  519   4.461   5.383  12.494 -0.2948  0.1888 -0.0728
   32ARG    SC2  520   4.324   5.191  12.306 -0.2257  0.0237 -0.0619
   33POPC   NC3  521   5.406  10.412  17.008 -0.0580  0.3199  0.1203
   33POPC   PO4  522   5.546  10.034  16.883 -0.0630 -0.1272 -0.2098
   33POPC   GL1  523   5.376  10.114  16.533 -0.3090 -0.0016  0.3900
   33POPC   GL2  524   5.219  10.384  16.566  0.0774 -0.0901  0.2400
   33POPC   C1A  525   5.314  10.162  16.109  0.1227  0.1285 -0.2657
   33POPC   D2A  526   5.601   9.936  15.869 -0.0113 -0.0427  0.3984
   33POPC   C3A  527   5.992  10.010  15.801 -0.1059  0.4017 -0.2695
   33POPC   C4A  528   6.333  10.102  15.502  0.1711  0.0541  0.2557
   33POPC   C1B  529   5.044  10.810  16.365  0.0612  0.1524  0.2398
   33POPC   C2B  530   4.852  11.125  16.118  0.1078  0.1904 -0.2510
   33POPC   C3B  531   4.988  11.193  15.738 -0.1627  0.2764 -0.0105
   33POPC   C4B  532   5.269  10.798  15.522  0.2215  0.0179 -0.2350
   34POPC   NC3  533  11.290   4.000  17.187  0.0752  0.0641 -0.3795
   34POPC   PO4  534  11.434   3.667  17.410 -0.0435  0.2290  0.3914
   34POPC   GL1  535  11.326   3.499  16.981  0.1465 -0.0811  0.0149
   34POPC   GL2  536  10.984   3.550  16.943  0.2141  0.2222 -0.4259
   34POPC   C1A  537  11.450   3.509  16.540  0.4402 -0.0185  0.0717
   34POPC   D2A  538  11.563   3.293  16.221 -0.1345  0.0578  0.1815
   34POPC   C3A  539  11.233   3.298  15.907 -0.0638  0.1554 -0.0770
   34POPC   C4A  540  10.971   3.506  15.610 -0.0904  0.1329  0.4617
   34POPC   C1B  541  10.984   3.653  16.528 -0.0948  0.0446 -0.0538
   34POPC   C2B  542  11.068   3.634  16.146  0.0413  0.0077  0.5591
   34POPC   C3B  543  11.049   4.030  15.910 -0.0793  0.1966  0.1247
   34POPC   C4B  544  10.758   4.407  15.894  0.1017  0.1734 -0.0189
   35POPC   NC3  545   7.775   1.296  17.507  0.0090  0.0996 -0.2807
   35POPC   PO4  546   7.976   1.581  17.183  0.2737 -0.2346  0.0552
   35POPC   GL1  547   8.115   1.384  16.796 -0.2131  0.3457 -0.1683
   35POPC   GL2  548   8.258   1.618  16.750  0.0270 -0.0219 -0.1826
   35POPC   C1A  549   8.022   1.295  16.470 -0.4309  0.1554  0.3713
   35POPC   D2A  550   8.069   1.165  16.053 -0.1537  0.1891  0.2150
   35POPC   C3A  551   7.911   1.015  15.732 -0.0046  0.3758 -0.0446
   35POPC   C4A  552   7.979   1.150  15.284  0.0941 -0.0848 -0.2550
   35POPC   C1B  553   8.407   1.625  16.414 -0.2156  0.2104  0.3230
   35POPC   C2B  554   8.467   1.526  16.025  0.3175 -0.1792 -0.0598
   35POPC   C3B  555   8.732   1.796  15.819 -0.1713 -0.4863  0.0114
   35POPC   C4B  556   9.064   2.041  15.647  0.1934  0.0113  0.0709
   36POPC   NC3  557   4.713   2.494  17.261  0.1236 -0.3278 -0.0836
   36POPC   PO4  558   5.147   2.494  17.131  0.1942 -0.3904 -0.4305
   36POPC   GL1  559   5.451   2.369  16.804 -0.2732  0.0599  0.0955
   36POPC   GL2  560   5.500   2.022  16.609  0.0040 -0.0135  0.0697
   36POPC   C1A  561   5.834   2.337  16.526  0.1317  0.0472  0.2014
   36POPC   D2A  562   6.015   2.199  16.245 -0.0843 -0.0597  0.3221
   36POPC   C3A  563   5.966   2.199  15.796 -0.0912 -0.1462  0.3336
   36POPC   C4A  564   5.941   2.389  15.301  0.0823 -0.0603 -0.0440
   36POPC   C1B  565   5.394   2.054  16.150 -0.1183 -0.0284  0.2678
   36POPC   C2B  566   5.499   2.150  15.608  0.1303 -0.4903 -0.0491
   36POPC   C3B  567   5.436   2.243  15.132 -0.2186  0.2481 -0.2286
   36POPC   C4B  568   5.411   2.203  14.650  0.2090 -0.0535 -0.3167
   37POPC   NC3  569   0.319   9.842  17.310  0.2195  0.0383  0.1619
   37POPC   PO4  570   0.063   9.701  16.957 -0.0908  0.1257  0.3551
   37POPC   GL1  571   0.041   9.601  16.501 -0.3217 -0.1323  0.4222
   37POPC   GL2  572  -0.064   9.375  16.437  0.1900 -0.2120  0.1442
   37POPC   C1A  573   0.078   9.819  16.078  0.1224  0.1471  0.0014
   37POPC   D2A  574  -0.117  10.157  15.844 -0.0160 -0.0729  0.0120
   37POPC   C3A  575   0.251  10.375  15.864 -0.4114  0.2578  0.1310
   37POPC   C4A  576   0.571  10.111  15.745 -0.1381 -0.0591  0.3045
   37POPC   C1B  577  -0.034   9.319  16.052  0.1762  0.2495  0.0617
   37POPC   C2B  578   0.216   9.251  15.753 -0.1310  0.2264  0.1768
   37POPC   C3B  579  -0.033   9.145  15.425 -0.0238  0.0656  0.0091
   37POPC   C4B  580  -0.326   9.416  15.197  0.1468 -0.0131  0.0439
   38POPC   NC3  581   8.180   6.124  16.917 -0.1912  0.0411  0.0679
   38POPC   PO4  582   8.486   5.839  16.729  0.3166 -0.1511  0.2493
   38POPC   GL1  583   8.764   5.841  16.515 -0.1371 -0.5046 -0.5844
   38POPC   GL2  584   8.900   5.611  16.530 -0.3173  0.1286  0.1547
   38POPC   C1A  585   8.901   5.801  15.997 -0.0856  0.3154  0.2306
   38POPC   D2A  586   8.822   5.906  15.569  0.3088  0.3749  0.1969
   38POPC   C3A  587   9.085   5.839  15.376  0.1672  0.1393  0.3626
   38POPC   C4A  588   9.461   5.852  15.000 -0.3556 -0.0461 -0.1130
   38POPC   C1B  589   8.921   5.280  16.226  0.0218  0.1031  0.2375
   38POPC   C2B  590   9.082   5.398  15.787 -0.2219  0.0279 -0.1836
   38POPC   C3B  591   9.471   5.717  15.734  0.2836 -0.1966  0.2688
   38POPC   C4B  592   9.856   5.966  15.873  0.1398 -0.3550 -0.1266
   39POPC   NC3  593   1.135   4.329  16.813  0.1120 -0.4136  0.0715
   39POPC   PO4  594   1.141   4.686  16.713  0.1318 -0.3596 -0.1856
   39POPC   GL1  595   1.174   4.618  16.324 -0.0078 -0.2224 -0.0987
   39POPC   GL2  596   1.464   4.510  16.281 -0.0249  0.0711  0.2530
   39POPC   C1A  597   1.199   4.713  15.913 -0.0642  0.0039  0.2849
   39POPC   D2A  598   1.494   4.892  15.550  0.4249  0.0397  0.1895
   39POPC   C3A  599   1.340   5.232  15.280  0.0211 -0.0756 -0.0435
   39POPC   C4A  600   1.056   5.368  15.015 -0.2728 -0.1804  0.3685
   39POPC   C1B  601   1.726   4.533  15.886  0.3885  0.3234  0.1048
   39POPC   C2B  602   1.953   4.393  15.508  0.0190 -0.0936 -0.1872
   39POPC   C3B  603   1.794   4.546  15.119  0.4820  0.2277  0.0774
   39POPC   C4B  604   1.715   4.426  14.679 -0.1060  0.3241  0.0655
   40POPC   NC3  605  10.122   4.878  18.152  0.2838  0.1810  0.2563
   40POPC   PO4  606  10.163   5.205  17.841  0.0942 -0.0399  0.1205
   40POPC   GL1  607  10.263   5.160  17.464  0.1991  0.1608  0.3022
   40POPC   GL2  608  10.006   5.255  17.231 -0.4199 -0.0390  0.0320
   40POPC   C1A  609  10.297   4.954  17.006 -0.1565  0.0724 -0.2269
   40POPC   D2A  610  10.458   4.906  16.631  0.1502  0.2318  0.2414
   40POPC   C3A  611  10.587   4.506  16.386  0.3006  0.2134  0.1478
   40POPC   C4A  612  10.970   4.208  16.388 -0.1713  0.1610  0.0108
   40POPC   C1B  613  10.106   5.432  16.860 -0.0745 -0.2297  0.1621
   40POPC   C2B  614  10.352   5.417  16.404 -0.1545 -0.2980  0.0512
   40POPC   C3B  615  10.191   5.093  16.079 -0.0890 -0.1065  0.1389
   40POPC   C4B  616  10.168   4.654  16.173 -0.0241 -0.2929 -0.0095
   41POPC   NC3  617  12.872   9.223  16.900  0.2122  0.0668  0.0383
   41POPC   PO4  618  12.476   8.947  16.972 -0.0220 -0.1498 -0.1631
   41POPC   GL1  619  12.977   8.746  16.982  0.1778 -0.0324  0.0720
   41POPC   GL2  620  12.981   8.772  16.634  0.0900  0.1813 -0.0408
   41POPC   C1A  621  13.497   8.608  16.936 -0.1019 -0.0621  0.0654
   41POPC   D2A  622  13.709   8.636  16.516 -0.4628  0.0448 -0.2123
   41POPC   C3A  623  13.307   8.508  16.322  0.2368 -0.0891 -0.2026
   41POPC   C4A  624  12.820   8.397  16.316  0.1395 -0.1285  0.1622
   41POPC   C1B  625  12.696   8.872  16.275 -0.0132  0.1537  0.2910
   41POPC   C2B  626  12.603   8.608  15.875  0.0367 -0.2222 -0.4137
   41POPC   C3B  627  12.871   8.311  15.710  0.4801  0.1547 -0.1968
   41POPC   C4B  628  13.385   8.291  15.872  0.0009  0.3067 -0.1985
   42POPC   NC3  629   1.967   2.591  16.911 -0.2625  0.0350  0.2344
   42POPC   PO4  630   2.336   2.680  16.691 -0.0051  0.1000  0.0782
   42POPC   GL1  631   2.313   2.814  16.337 -0.0815  0.0204  0.1141
   42POPC   GL2  632   2.273   2.568  16.137 -0.5049 -0.0568 -0.0258
   42POPC   C1A  633   2.479   3.210  16.197  0.0688  0.3530  0.0326
   42POPC   D2A  634   2.809   3.397  15.940 -0.1170  0.1798 -0.0184
   42POPC   C3A  635   2.637   3.554  15.585  0.1598 -0.0314  0.2772
   42POPC   C4A  636   2.642   3.564  15.145 -0.1652  0.1950 -0.0430
   42POPC   C1B  637   2.288   2.252  15.888  0.1084 -0.1105  0.2917
   42POPC   C2B  638   2.308   2.142  15.426 -0.1444  0.1595 -0.1182
   42POPC   C3B  639   2.272   1.713  15.108 -0.2716  0.4215  0.1768
   42POPC   C4B  640   2.642   1.430  15.019 -0.0769 -0.0141  0.0016
   43POPC   NC3  641   9.728  11.121  16.486  0.0262 -0.1171 -0.1462
   43POPC   PO4  642   9.378  10.806  16.435 -0.0797  0.0928  0.0812
   43POPC   GL1  643   9.276  11.182  16.214 -0.0327 -0.0901 -0.1075
   43POPC   GL2  644   9.432  11.320  16.080  0.1586 -0.2145  0.0678
   43POPC   C1A  645   9.024  11.608  16.008  0.1194 -0.3470 -0.2151
   43POPC   D2A  646   8.900  11.621  15.582 -0.1091  0.0832  0.1874
   43POPC   C3A  647   8.901  11.318  15.333 -0.0161 -0.2270 -0.3943
   43POPC   C4A  648   8.800  11.251  14.863  0.2504 -0.1665  0.2167
   43POPC   C1B  649   9.263  11.264  15.694 -0.3799 -0.0473 -0.1353
   43POPC   C2B  650   9.356  11.343  15.241  0.2564 -0.4908 -0.1032
   43POPC   C3B  651   9.381  11.056  15.034 -0.1928 -0.0971 -0.1956
   43POPC   C4B  652   9.604  10.640  15.127  0.0531  0.0958 -0.3173
   44POPC   NC3  653   4.458  12.554  17.130 -0.2172  0.0605  0.0283
   44POPC   PO4  654   4.559  12.131  17.076  0.1692 -0.2111 -0.1620
   44POPC   GL1  655   4.591  11.895  16.619 -0.1489 -0.1911  0.1076
   44POPC   GL2  656   4.837  11.742  16.488  0.0448 -0.0292 -0.2147
   44POPC   C1A  657   4.508  12.070  16.187 -0.1236  0.0772  0.0315
   44POPC   D2A  658   4.740  11.984  15.773  0.1505 -0.2101 -0.0560
   44POPC   C3A  659   4.665  11.625  15.635  0.2274  0.0462  0.1800
   44POPC   C4A  660   4.276  11.500  15.464 -0.0669 -0.1330 -0.0337
   44POPC   C1B  661   5.039  12.066  16.165  0.1926  0.3185  0.1530
   44POPC   C2B  662   4.988  12.418  15.844 -0.1006 -0.0002 -0.0314
   44POPC   C3B  663   5.011  12.359  15.425 -0.1468 -0.0086  0.1645
   44POPC   C4B  664   4.752  12.084  15.100 -0.2874  0.1241 -0.1422
   45POPC   NC3  665   0.271  12.241  17.790 -0.0270  0.1566 -0.1730
   45POPC   PO4  666   0.331  12.367  17.347  0.3154  0.0975 -0.2989
   45POPC   GL1  667   0.271  12.423  16.900  0.3942  0.0308  0.2873
   45POPC   GL2  668   0.200  12.170  16.770 -0.2191  0.2794 -0.0928
   45POPC   C1A  669   0.460  12.813  16.706  0.2978  0.1627  0.2792
   45POPC   D2A  670   0.487  12.908  16.303  0.3840 -0.1406 -0.2998
   45POPC   C3A  671   0.353  12.731  15.891  0.3373 -0.1068 -0.0232
   45POPC   C4A  672   0.253  12.908  15.553 -0.0581 -0.0860 -0.2543
   45POPC   C1B  673   0.514  12.256  16.472 -0.0917 -0.2089 -0.0503
   45POPC   C2B  674   0.475  12.279  15.931  0.1411  0.4259 -0.0423
   45POPC   C3B  675   0.107  12.275  15.490  0.0858  0.1713 -0.3337
   45POPC   C4B  676  -0.132  11.967  15.147 -0.0952  0.0325  0.0612
   46POPC   NC3  677   6.335   4.041  17.645  0.2740 -0.2131 -0.1420
   46POPC   PO4  678   6.303   4.195  17.196 -0.1184  0.0686  0.0609
   46POPC   GL1  679   6.388   3.944  16.822  0.0355  0.1841 -0.3337
   46POPC   GL2  680   6.262   3.901  16.541  0.1013 -0.1342  0.2087
   46POPC   C1A  681   6.449   3.545  16.785  0.1980  0.1159 -0.0484
   46POPC   D2A  682   5.987   3.357  16.802  0.2964  0.0625  0.0668
   46POPC   C3A  683   5.701   3.743  16.594 -0.3976  0.0537 -0.0755
   46POPC   C4A  684   5.509   3.747  16.228  0.1422  0.3239  0.1353
   46POPC   C1B  685   6.101   3.566  16.384 -0.2296  0.0669  0.1360
   46POPC   C2B  686   5.842   3.399  16.081 -0.3286  0.0137  0.0488
   46POPC   C3B  687   5.986   3.085  15.796  0.0405 -0.0095  0.0062
   46POPC   C4B  688   6.189   2.694  15.615 -0.1616  0.0050  0.0622
   47POPC   NC3  689   9.549  12.064  16.713  0.4022  0.2835 -0.0107
   47POPC   PO4  690   9.173  12.330  16.689  0.0125  0.2120  0.0033
   47POPC   GL1  691   9.199  12.273  16.247  0.0338 -0.1188 -0.2104
   47POPC   GL2  692   8.985  12.475  16.148  0.2495 -0.1780 -0.1356
   47POPC   C1A  693   9.215  11.993  15.882  0.1788 -0.3181  0.2191
   47POPC   D2A  694   9.538  11.696  15.641 -0.1480  0.0166 -0.0518
   47POPC   C3A  695   9.712  11.743  15.308  0.0399 -0.1940 -0.3178
   47POPC   C4A  696   9.783  12.223  15.116 -0.1503  0.0054  0.2207
   47POPC   C1B  697   9.234  12.557  15.699 -0.0419 -0.3004  0.0989
   47POPC   C2B  698   9.526  12.832  15.578  0.0251  0.0987  0.1901
   47POPC   C3B  699   9.920  12.668  15.354  0.0153  0.1846 -0.2323
   47POPC   C4B  700  10.029  12.596  14.894  0.2933  0.0913 -0.1235
   48POPC   NC3  701   8.962   1.470  17.514  0.0398  0.1870 -0.0867
   48POPC   PO4  702   9.359   1.407  17.324 -0.1415  0.1166  0.2921
   48POPC   GL1  703   9.553   1.420  16.942 -0.1751 -0.1269  0.0673
   48POPC   GL2  704   9.376   1.235  16.736  0.0621  0.0865  0.1753
   48POPC   C1A  705   9.698   1.670  16.563 -0.1541  0.1705 -0.2428
   48POPC   D2A  706   9.770   1.715  16.059 -0.3025 -0.1151 -0.0688
   48POPC   C3A  707  10.218   1.739  15.869  0.0851  0.1018  0.2467
   48POPC   C4A  708  10.530   1.873  15.566  0.1215 -0.1781  0.0137
   48POPC   C1B  709   9.370   1.460  16.343 -0.1605 -0.2010 -0.0739
   48POPC   C2B  710   9.228   1.739  15.973  0.0462  0.2308  0.0615
   48POPC   C3B  711   9.484   1.676  15.673 -0.1745  0.0900  0.2581
   48POPC   C4B  712   9.497   1.721  15.247  0.2898 -0.0671 -0.0128
   49POPC   NC3  713   3.762   1.841  16.737  0.0123  0.1794  0.0050
   49POPC   PO4  714   3.833   2.187  16.683 -0.3736  0.0031  0.2440
   49POPC   GL1  715   4.105   2.243  16.330  0.2864  0.1533 -0.1391
   49POPC   GL2  716   4.355   2.313  16.502  0.1065  0.0755 -0.1865
   49POPC   C1A  717   4.439   2.022  16.078 -0.4538 -0.0369 -0.1077
   49POPC   D2A  718   4.579   1.711  15.972 -0.1028  0.0067  0.0194
   49POPC   C3A  719   4.659   1.631  15.627 -0.0037 -0.1175 -0.3536
   49POPC   C4A  720   4.575   1.516  15.231  0.1958  0.1697 -0.3134
   49POPC   C1B  721   4.531   2.527  16.120 -0.0052  0.0810  0.1648
   49POPC   C2B  722   4.651   2.763  15.748 -0.0219 -0.0299 -0.2814
   49POPC   C3B  723   4.593   2.668  15.377 -0.0592  0.0004  0.1265
   49POPC   C4B  724   4.538   2.631  14.965 -0.0954  0.0029 -0.0105
   50POPC   NC3  725   4.299   7.197  17.537 -0.0741 -0.3497  0.1652
   50POPC   PO4  726   4.746   7.158  17.275  0.0983  0.1401 -0.0644
   50POPC   GL1  727   4.572   7.120  16.956 -0.1315 -0.0922  0.3867
   50POPC   GL2  728   4.316   6.932  17.095 -0.1502 -0.2998  0.1845
   50POPC   C1A  729   4.272   7.133  16.647  0.0336  0.4138 -0.0361
   50POPC   D2A  730   3.889   7.031  16.308  0.0018 -0.2511 -0.1359
   50POPC   C3A  731   3.432   7.198  16.375 -0.1081  0.1409 -0.1553
   50POPC   C4A  732   3.235   7.443  16.126 -0.3408  0.0317  0.1986
   50POPC   C1B  733   3.965   6.767  16.765 -0.0782  0.1908  0.0161
   50POPC   C2B  734   3.659   6.588  16.403 -0.0011 -0.0956 -0.1031
   50POPC   C3B  735   3.971   6.584  16.031 -0.0065  0.3074  0.1755
   50POPC   C4B  736   4.249   6.877  15.859  0.0294 -0.0847  0.1267
   51POPC   NC3  737   0.268   6.226  17.039  0.2053 -0.0994  0.2383
   51POPC   PO4  738   0.661   6.301  16.836 -0.1704 -0.0831 -0.1616
   51POPC   GL1  739   0.472   6.441  16.589 -0.2254  0.1462 -0.1692
   51POPC   GL2  740   0.269   6.699  16.586 -0.1340 -0.0755  0.1559
   51POPC   C1A  741   0.169   6.371  16.188  0.2003 -0.1105 -0.0460
   51POPC   D2A  742  -0.176   6.536  15.911 -0.1414 -0.2325  0.0236
   51POPC   C3A  743  -0.073   6.873  15.554  0.1136 -0.1712  0.0605
   51POPC   C4A  744   0.099   7.026  15.177  0.1374  0.0169 -0.2083
   51POPC   C1B  745   0.655   6.966  16.547 -0.0718 -0.1986 -0.0309
   51POPC   C2B  746   0.838   7.291  16.400 -0.0587 -0.0713 -0.0627
   51POPC   C3B  747   0.918   7.386  15.958  0.1985  0.2708  0.1388
   51POPC   C4B  748   0.831   7.423  15.510 -0.0941 -0.0773  0.1494
   52POPC   NC3  749   6.952   9.185  16.099 -0.0789 -0.0728 -0.0198
   52POPC   PO4  750   7.028   8.875  15.801 -0.2472 -0.1264 -0.3162
   52POPC   GL1  751   6.890   9.041  15.489  0.3502 -0.0347 -0.1978
   52POPC   GL2  752   6.624   8.883  15.246  0.1845 -0.0402  0.2303
   52POPC   C1A  753   7.216   9.308  15.297 -0.0632  0.1943 -0.2552
   52POPC   D2A  754   7.131   9.711  15.061  0.1631 -0.0722  0.0089
   52POPC   C3A  755   7.458  10.000  14.737 -0.0880 -0.3684 -0.0331
   52POPC   C4A  756   7.691  10.292  14.546 -0.0661  0.1206  0.0840
   52POPC   C1B  757   6.244   9.189  15.194 -0.2806 -0.0283  0.1307
   52POPC   C2B  758   5.898   9.429  15.094 -0.2041 -0.3307  0.0333
   52POPC   C3B  759   5.654   9.806  15.359 -0.4573 -0.0744 -0.3571
   52POPC   C4B  760   5.191   9.826  15.506  0.0329  0.0606  0.0065
   53POPC   NC3  761  12.609   4.421  16.760  0.1720 -0.1587 -0.0682
   53POPC   PO4  762  12.848   4.139  16.555 -0.0501  0.1881  0.1835
   53POPC   GL1  763  12.778   4.268  16.142  0.1217  0.2090 -0.0363
   53POPC   GL2  764  12.585   4.617  16.246  0.1291 -0.0653 -0.3732
   53POPC   C1A  765  12.617   4.093  15.717  0.2235 -0.0134  0.0246
   53POPC   D2A  766  12.479   3.867  15.568 -0.0954  0.4142  0.2340
   53POPC   C3A  767  12.065   3.501  15.757  0.1459 -0.0250  0.1167
   53POPC   C4A  768  11.763   3.253  15.573 -0.0037  0.0256  0.3172
   53POPC   C1B  769  12.396   4.753  15.859  0.0124 -0.2751 -0.0877
   53POPC   C2B  770  12.013   4.552  15.626 -0.1038 -0.0558  0.2602
   53POPC   C3B  771  11.707   4.704  15.308  0.4391  0.1140 -0.0747
   53POPC   C4B  772  11.669   5.030  15.074  0.1130 -0.0396  0.0154
   54POPC   NC3  773   3.206   0.549  16.807 -0.2257 -0.1788  0.0785
   54POPC   PO4  774   3.666   0.572  17.007  0.4795 -0.1971  0.0653
   54POPC   GL1  775   3.638   0.287  16.561 -0.2765  0.0749 -0.0629
   54POPC   GL2  776   3.752  -0.108  16.488 -0.1557  0.0354 -0.3218
   54POPC   C1A  777   3.519   0.403  16.178  0.1376 -0.0774 -0.0152
   54POPC   D2A  778   3.527   0.748  15.894  0.0109  0.0678 -0.1293
   54POPC   C3A  779   3.663   1.066  15.986  0.1184  0.0638 -0.4370
   54POPC   C4A  780   3.505   1.413  16.173 -0.0807  0.0686  0.1081
   54POPC   C1B  781   3.934  -0.254  16.075 -0.1668 -0.2691 -0.1354
   54POPC   C2B  782   4.063  -0.010  15.820 -0.2040 -0.1136 -0.1689
   54POPC   C3B  783   4.037  -0.205  15.478 -0.1267 -0.0553 -0.1124
   54POPC   C4B  784   3.980  -0.188  15.088 -0.2059 -0.0663  0.4076
   55POPC   NC3  785   1.351   0.266  17.243  0.1243  0.1669 -0.2901
   55POPC   PO4  786   1.363   0.539  16.882  0.0832 -0.1412 -0.1738
   55POPC   GL1  787   1.432   0.595  16.350 -0.1234  0.0259 -0.0168
   55POPC   GL2  788   1.593   0.888  16.366 -0.1348  0.0977 -0.0717
   55POPC   C1A  789   1.397   0.286  15.991 -0.0776 -0.0919 -0.0784
   55POPC   D2A  790   1.229  -0.014  15.919  0.2115 -0.2390  0.0703
   55POPC   C3A  791   0.754  -0.023  15.740  0.1822  0.0979 -0.0152
   55POPC   C4A  792   0.553   0.403  15.565  0.0614  0.4747 -0.3056
   55POPC   C1B  793   1.409   0.865  15.906  0.2866  0.3425  0.0649
   55POPC   C2B  794   1.276   0.906  15.494  0.1140 -0.0275 -0.2371
   55POPC   C3B  795   1.196   1.277  15.281 -0.1103 -0.1985 -0.1528
   55POPC   C4B  796   1.249   1.615  14.927 -0.2318  0.0403  0.1087
   56POPC   NC3  797   2.860   8.499  17.828  0.2349  0.0285  0.1944
   56POPC   PO4  798   2.602   8.585  17.466  0.1162 -0.1343 -0.0219
   56POPC   GL1  799   2.453   8.747  17.112 -0.0859 -0.4063  0.1563
   56POPC   GL2  800   2.038   8.761  17.093  0.0619 -0.0358 -0.1711
   56POPC   C1A  801   2.591   8.806  16.768  0.0367  0.3616 -0.3096
   56POPC   D2A  802   2.380   9.046  16.424 -0.0201 -0.0572 -0.0364
   56POPC   C3A  803   2.501   9.197  16.078 -0.2243  0.0415  0.1556
   56POPC   C4A  804   2.862   9.074  15.829  0.0489  0.1104 -0.2765
   56POPC   C1B  805   2.032   9.048  16.761 -0.0228  0.2620  0.0027
   56POPC   C2B  806   1.873   9.244  16.329 -0.1230 -0.2315  0.2843
   56POPC   C3B  807   1.900   9.750  16.387  0.0064  0.2456  0.1708
   56POPC   C4B  808   2.045  10.031  16.639 -0.2223  0.1433 -0.2590
   57POPC   NC3  809   7.273   3.635  16.641  0.0110  0.0243  0.1785
   57POPC   PO4  810   7.528   3.956  16.793 -0.0386 -0.1771  0.0188
   57POPC   GL1  811   7.833   4.119  16.565  0.1933 -0.1148  0.0331
   57POPC   GL2  812   7.788   3.939  16.337 -0.2232  0.3864  0.0464
   57POPC   C1A  813   8.172   4.301  16.330 -0.0120 -0.0210 -0.2273
   57POPC   D2A  814   8.479   4.449  16.104  0.4640  0.1456 -0.1486
   57POPC   C3A  815   8.644   4.885  16.047 -0.0420 -0.0600  0.1893
   57POPC   C4A  816   8.582   5.283  15.869  0.1042 -0.0668  0.0564
   57POPC   C1B  817   7.964   3.595  16.172  0.1930 -0.0831  0.1322
   57POPC   C2B  818   8.179   3.278  16.328  0.2207  0.0203 -0.2289
   57POPC   C3B  819   8.545   3.176  16.086  0.0506 -0.3063 -0.0669
   57POPC   C4B  820   8.520   2.782  15.767  0.0556  0.3184 -0.1995
   58POPC   NC3  821   1.322  12.678  17.217  0.0470  0.1692 -0.1311
   58POPC   PO4  822   1.669  12.914  17.074 -0.0317 -0.0334 -0.0567
   58POPC   GL1  823   1.481  13.108  16.671  0.1714  0.0973 -0.1843
   58POPC   GL2  824   1.378  12.707  16.442  0.0591  0.2641 -0.1833
   58POPC   C1A  825   1.100  13.108  16.391 -0.1632 -0.0256 -0.1586
   58POPC   D2A  826   0.895  13.357  16.109 -0.5020  0.0054  0.2791
   58POPC   C3A  827   1.042  13.475  15.689 -0.0109  0.1640 -0.0463
   58POPC   C4A  828   1.131  13.203  15.344 -0.3350  0.1368 -0.1410
   58POPC   C1B  829   1.305  12.475  16.023  0.3577  0.1418  0.3565
   58POPC   C2B  830   1.048  12.217  15.690  0.0221  0.2590  0.0256
   58POPC   C3B  831   0.682  12.399  15.472  0.1437 -0.3820 -0.0926
   58POPC   C4B  832   0.402  12.547  15.148 -0.2762  0.3771  0.2618
   59POPC   NC3  833  11.705   0.547  16.972 -0.1255  0.1832  0.3540
   59POPC   PO4  834  11.886   0.960  17.035 -0.3632  0.0570  0.3058
   59POPC   GL1  835  12.120   1.149  16.678  0.0155  0.2987  0.1324
   59POPC   GL2  836  12.345   1.357  16.614  0.3949 -0.2652 -0.2269
   59POPC   C1A  837  12.134   1.019  16.225  0.2702  0.0963  0.0868
   59POPC   D2A  838  11.878   1.184  15.806  0.1333  0.1901  0.0521
   59POPC   C3A  839  11.775   1.626  15.732  0.2298 -0.1092  0.1048
   59POPC   C4A  840  11.748   2.007  16.038  0.1211 -0.1811  0.3699
   59POPC   C1B  841  12.018   1.469  16.300  0.0153 -0.0634 -0.1402
   59POPC   C2B  842  11.572   1.593  16.266  0.1475  0.2602 -0.1736
   59POPC   C3B  843  11.273   1.791  15.929 -0.1542  0.0970  0.1249
   59POPC   C4B  844  11.035   1.997  15.537 -0.3234  0.0641 -0.0034
   60POPC   NC3  845   4.436  10.005  18.044 -0.2942 -0.3665 -0.0642
   60POPC   PO4  846   4.305   9.874  17.677 -0.2675 -0.0234 -0.3012
   60POPC   GL1  847   4.118   9.873  17.189 -0.1743 -0.2099 -0.0710
   60POPC   GL2  848   4.315   9.528  17.118 -0.5044 -0.2700  0.0165
   60POPC   C1A  849   4.109   9.823  16.782  0.0667  0.1746 -0.2852
   60POPC   D2A  850   4.270   9.902  16.306  0.0810 -0.0770  0.1825
   60POPC   C3A  851   4.041  10.296  16.207 -0.1396 -0.1899 -0.2340
   60POPC   C4A  852   3.965  10.612  15.998 -0.0171  0.0925 -0.0366
   60POPC   C1B  853   4.183   9.145  16.948 -0.1187 -0.1567 -0.0993
   60POPC   C2B  854   3.847   8.957  16.717 -0.0286 -0.1932  0.1679
   60POPC   C3B  855   3.512   9.159  16.595 -0.1964 -0.3008 -0.4064
   60POPC   C4B  856   3.317   9.355  16.210  0.0740 -0.1807  0.0733
   61POPC   NC3  857   9.247   2.336  17.537 -0.1663  0.0167 -0.0229
   61POPC   PO4  858   9.564   2.685  17.302 -0.3231  0.1128 -0.1327
   61POPC   GL1  859   9.622   2.486  17.001 -0.1216  0.2326  0.0953
   61POPC   GL2  860   9.521   2.150  16.726 -0.1124  0.1169  0.2172
   61POPC   C1A  861   9.962   2.494  16.745 -0.1133 -0.0186  0.0443
   61POPC   D2A  862  10.135   2.789  16.471 -0.2254  0.0223  0.3550
   61POPC   C3A  863  10.166   3.243  16.357 -0.2825 -0.3756  0.1559
   61POPC   C4A  864  10.068   3.633  16.089 -0.0473 -0.1604 -0.3310
   61POPC   C1B  865   9.491   2.064  16.317 -0.2054  0.1499 -0.0030
   61POPC   C2B  866   9.548   2.135  15.900 -0.2877 -0.1280 -0.1087
   61POPC   C3B  867   9.948   2.243  15.672  0.1141 -0.2192 -0.4909
   61POPC   C4B  868  10.327   2.409  15.402 -0.0271  0.1224  0.2345
   62POPC   NC3  869   6.379   0.835  16.836  0.2804  0.3380 -0.2224
   62POPC   PO4  870   5.927   1.017  16.710 -0.2319  0.3569  0.2966
   62POPC   GL1  871   6.084   0.943  16.350 -0.2907 -0.2396  0.3202
   62POPC   GL2  872   6.123   0.632  16.376 -0.4322 -0.0367  0.0806
   62POPC   C1A  873   6.038   1.252  15.990  0.3192 -0.0416 -0.1554
   62POPC   D2A  874   6.256   1.540  15.817  0.0206  0.0600  0.3891
   62POPC   C3A  875   6.249   1.780  16.101 -0.2320 -0.2380  0.0174
   62POPC   C4A  876   6.139   1.787  16.578  0.0421  0.0375  0.1274
   62POPC   C1B  877   5.884   0.340  16.157  0.4999 -0.1070 -0.1590
   62POPC   C2B  878   5.692   0.236  15.646 -0.3434  0.3938 -0.0086
   62POPC   C3B  879   5.291   0.286  15.389  0.2935  0.0353 -0.3189
   62POPC   C4B  880   4.993   0.219  14.962  0.0648  0.0786  0.2180
   63POPC   NC3  881   8.981   9.033  16.249 -0.5265 -0.0919  0.0423
   63POPC   PO4  882   9.403   8.857  16.263  0.1680 -0.0343  0.1495
   63POPC   GL1  883   9.422   8.650  15.808 -0.0888  0.0223  0.0146
   63POPC   GL2  884   9.717   8.726  15.823 -0.0315 -0.0542 -0.1152
   63POPC   C1A  885   9.391   8.611  15.356 -0.2812 -0.0600 -0.0724
   63POPC   D2A  886   9.576   8.420  14.943 -0.0498 -0.1067 -0.1752
   63POPC   C3A  887   9.989   8.620  14.947  0.0640 -0.1673 -0.1845
   63POPC   C4A  888  10.374   8.645  14.727  0.0116  0.2961 -0.1582
   63POPC   C1B  889   9.950   8.713  15.408  0.2283  0.0669  0.0247
   63POPC   C2B  890  10.335   8.973  15.201  0.0444  0.1159  0.3893
   63POPC   C3B  891  10.648   9.300  15.440  0.2028 -0.0862 -0.2092
   63POPC   C4B  892  10.930   9.239  15.303 -0.1879  0.2773 -0.0338
   64POPC   NC3  893   8.682   5.093  17.688 -0.4389 -0.3929 -0.2721
   64POPC   PO4  894   8.720   4.921  17.229  0.0729 -0.0083 -0.0266
   64POPC   GL1  895   9.013   4.615  17.039 -0.1197 -0.1200 -0.2519
   64POPC   GL2  896   8.856   4.367  16.903 -0.0431 -0.0002 -0.3745
   64POPC   C1A  897   9.395   4.671  16.806 -0.4271  0.0873 -0.0601
   64POPC   D2A  898   9.705   4.731  16.285  0.2053  0.1109  0.1977
   64POPC   C3A  899   9.678   5.110  15.981  0.0548 -0.0401  0.0334
   64POPC   C4A  900   9.758   5.264  15.668  0.1140  0.2232 -0.2174
   64POPC   C1B  901   8.610   4.172  16.598 -0.0198  0.1115 -0.0556
   64POPC   C2B  902   8.374   3.874  16.271  0.0085 -0.4701  0.0055
   64POPC   C3B  903   8.115   4.021  15.930 -0.0813  0.2609 -0.1371
   64POPC   C4B  904   8.125   3.769  15.460 -0.0691 -0.0396 -0.0355
   65POPC   NC3  905  12.319   5.076  17.331  0.1863 -0.1893  0.1602
   65POPC   PO4  906  12.690   4.911  16.888 -0.0459  0.0355 -0.2361
   65POPC   GL1  907  12.467   5.145  16.523 -0.0950 -0.0607 -0.0201
   65POPC   GL2  908  12.371   5.090  16.213 -0.1236 -0.1114 -0.3876
   65POPC   C1A  909  12.327   5.576  16.377  0.2457  0.3343 -0.3174
   65POPC   D2A  910  12.256   5.826  15.982  0.0069 -0.1237  0.1203
   65POPC   C3A  911  12.062   5.599  15.627 -0.1533  0.0522 -0.1091
   65POPC   C4A  912  11.730   5.410  15.369  0.2508  0.2863  0.0211
   65POPC   C1B  913  12.430   5.399  15.914 -0.0831  0.1130  0.1148
   65POPC   C2B  914  12.659   5.593  15.574 -0.1217 -0.1710 -0.0462
   65POPC   C3B  915  13.000   5.391  15.488 -0.0650 -0.0062  0.1626
   65POPC   C4B  916  13.291   5.152  15.396  0.0228  0.0758 -0.0881
   66POPC   NC3  917   1.869   3.844  16.791 -0.0058  0.1769  0.0786
   66POPC   PO4  918   1.593   4.223  16.741 -0.1975 -0.2367 -0.0678
   66POPC   GL1  919   1.862   4.210  16.305  0.2110  0.0014  0.1141
   66POPC   GL2  920   1.993   4.556  16.395 -0.2093  0.3095  0.1790
   66POPC   C1A  921   2.036   4.076  15.917  0.0297  0.1124  0.1024
   66POPC   D2A  922   1.726   4.005  15.480 -0.0797 -0.1481 -0.3358
   66POPC   C3A  923   1.872   4.071  15.038  0.0228 -0.0090 -0.2443
   66POPC   C4A  924   2.133   4.135  14.605  0.0087 -0.2555 -0.3031
   66POPC   C1B  925   1.983   4.931  16.217 -0.1814 -0.2130  0.1489
   66POPC   C2B  926   1.935   4.931  15.689  0.1137 -0.1032 -0.1724
   66POPC   C3B  927   1.939   5.294  15.319  0.0025  0.1272  0.0458
   66POPC   C4B  928   2.048   5.627  14.984  0.0662 -0.4501 -0.0253
   67POPC   NC3  929   8.049   0.562  17.205  0.2809 -0.2870  0.0404
   67POPC   PO4  930   8.263   0.299  16.818  0.1077 -0.1493 -0.2604
   67POPC   GL1  931   8.558   0.455  16.492  0.2632 -0.1389 -0.0615
   67POPC   GL2  932   8.845   0.591  16.367 -0.0440 -0.1495  0.0268
   67POPC   C1A  933   8.616   0.290  15.961  0.2608 -0.1242 -0.1653
   67POPC   D2A  934   8.301   0.118  15.682  0.1536 -0.1797  0.2582
   67POPC   C3A  935   8.247   0.210  15.226 -0.2782 -0.2298  0.0653
   67POPC   C4A  936   8.234   0.008  14.891  0.2408 -0.0382 -0.0171
   67POPC   C1B  937   8.848   0.711  15.946 -0.1344  0.1398 -0.0995
   67POPC   C2B  938   8.759   0.550  15.555 -0.1786  0.1276 -0.2061
   67POPC   C3B  939   8.669   0.980  15.295  0.2001 -0.0822 -0.0504
   67POPC   C4B  940   8.883   1.229  15.052  0.4012  0.0151 -0.0661
   68POPC   NC3  941  12.135   5.613  13.316 -0.0418 -0.0587  0.2058
   68POPC   PO4  942  11.750   5.314  13.366 -0.0520 -0.1660 -0.0995
   68POPC   GL1  943  11.848   5.462  13.809  0.0060  0.0712 -0.0647
   68POPC   GL2  944  12.134   5.623  13.862  0.3470 -0.0493  0.1175
   68POPC   C1A  945  11.952   5.334  14.275  0.1007  0.2463  0.2889
   68POPC   D2A  946  12.129   5.267  14.573 -0.0153  0.0433 -0.1470
   68POPC   C3A  947  12.257   5.219  14.867 -0.4521  0.1833  0.4206
   68POPC   C4A  948  12.342   5.386  15.269 -0.1855 -0.1247  0.0454
   68POPC   C1B  949  12.484   5.788  14.026 -0.1045 -0.0146 -0.1345
   68POPC   C2B  950  12.796   5.819  14.324 -0.1201 -0.1193 -0.2228
   68POPC   C3B  951  12.448   5.738  14.717 -0.0658  0.0653  0.0909
   68POPC   C4B  952  12.420   5.871  15.123  0.0330 -0.0294  0.1443
   69POPC   NC3  953   3.284  10.699  17.693 -0.0868 -0.0215  0.0902
   69POPC   PO4  954   3.366  11.162  17.568 -0.0113  0.1883  0.0177
   69POPC   GL1  955   3.197  11.268  17.240  0.0333 -0.1023 -0.3188
   69POPC   GL2  956   2.897  11.435  17.160  0.4035  0.0187 -0.1673
   69POPC   C1A  957   3.291  10.966  16.885  0.3372 -0.1088 -0.1085
   69POPC   D2A  958   3.149  10.718  16.593  0.3485 -0.0257  0.0865
   69POPC   C3A  959   2.892  10.291  16.474 -0.1642  0.0431 -0.2081
   69POPC   C4A  960   2.517  10.289  16.651 -0.1101 -0.4244  0.1583
   69POPC   C1B  961   2.870  11.218  16.895  0.1957  0.0200  0.0467
   69POPC   C2B  962   2.699  11.178  16.473  0.4024 -0.0582 -0.2363
   69POPC   C3B  963   2.934  11.010  16.201  0.2379 -0.0234 -0.2155
   69POPC   C4B  964   2.972  10.629  16.160  0.3500  0.4644  0.0715
   70POPC   NC3  965   0.808   3.681  16.478 -0.1255 -0.2283  0.1391
   70POPC   PO4  966   1.043   3.354  16.663  0.3644 -0.3390 -0.1781
   70POPC   GL1  967   1.148   3.443  16.264 -0.2311 -0.2383  0.2690
   70POPC   GL2  968   0.922   3.542  16.014  0.0721  0.0317  0.2041
   70POPC   C1A  969   1.367   3.530  15.920  0.1682 -0.2725  0.2053
   70POPC   D2A  970   1.452   3.360  15.717  0.0860 -0.1114  0.2197
   70POPC   C3A  971   1.682   3.039  15.672  0.0801  0.1947  0.0647
   70POPC   C4A  972   1.906   2.902  15.933  0.2986 -0.0356  0.1384
   70POPC   C1B  973   0.838   3.693  15.628  0.2558 -0.3082 -0.1057
   70POPC   C2B  974   0.783   3.793  15.218  0.1221  0.3097  0.2507
   70POPC   C3B  975   0.948   4.199  15.157 -0.1160  0.4191  0.0667
   70POPC   C4B  976   1.414   4.205  15.008  0.0462 -0.2823 -0.3505
   71POPC   NC3  977   0.182   1.757  16.862 -0.2257 -0.1822  0.1449
   71POPC   PO4  978   0.555   2.083  16.996 -0.0595 -0.1535 -0.0453
   71POPC   GL1  979   0.524   2.138  16.465 -0.2503 -0.2220  0.0479
   71POPC   GL2  980   0.805   2.260  16.420 -0.2931 -0.1490 -0.2743
   71POPC   C1A  981   0.269   1.991  16.129  0.1794  0.1112  0.2111
   71POPC   D2A  982   0.361   1.841  15.729 -0.2771 -0.1160  0.0108
   71POPC   C3A  983   0.169   1.705  15.354  0.2753  0.0081  0.0305
   71POPC   C4A  984   0.041   1.517  15.015  0.1014  0.2709 -0.0444
   71POPC   C1B  985   0.920   2.544  16.064  0.0604  0.1254  0.1544
   71POPC   C2B  986   0.761   2.631  15.718 -0.1398  0.0158 -0.1953
   71POPC   C3B  987   0.430   2.380  15.665  0.2099 -0.0614  0.0114
   71POPC   C4B  988   0.022   2.157  15.662 -0.1187 -0.0821  0.1678
   72POPC   NC3  989   8.037  12.201  16.953 -0.4310  0.0873 -0.0745
   72POPC   PO4  990   8.466  12.067  16.730 -0.1833  0.0044  0.0180
   72POPC   GL1  991   8.545  12.224  16.324 -0.1158  0.1519 -0.1441
   72POPC   GL2  992   8.491  12.635  16.170  0.2949 -0.0681  0.2437
   72POPC   C1A  993   8.669  12.225  15.826  0.0273 -0.1448  0.0929
   72POPC   D2A  994   8.765  12.340  15.393  0.3056  0.1060  0.0725
   72POPC   C3A  995   8.882  12.703  15.216  0.0967  0.0157  0.2091
   72POPC   C4A  996   9.142  12.970  14.987 -0.0544  0.0153  0.2750
   72POPC   C1B  997   8.236  12.962  16.138  0.1494 -0.0092 -0.2680
   72POPC   C2B  998   7.856  13.161  15.972 -0.2059 -0.1994 -0.1359
   72POPC   C3B  999   7.742  13.091  15.603 -0.2878  0.1741  0.0292
   72POPC   C4B 1000   7.690  13.217  15.204 -0.0514 -0.1275 -0.1379
   73POPC   NC3 1001  10.690   5.165  17.799  0.0477 -0.1737 -0.0128
   73POPC   PO4 1002  10.955   5.358  17.552  0.0613 -0.0444  0.1576
   73POPC   GL1 1003  10.747   5.434  17.203 -0.1001  0.1532  0.0256
   73POPC   GL2 1004  10.674   5.726  17.071  0.1100 -0.0399  0.1346
   73POPC   C1A 1005  10.747   5.291  16.787  0.4936 -0.0555 -0.0287
   73POPC   D2A 1006  11.017   5.221  16.412  0.1530  0.0411  0.0843
   73POPC   C3A 1007  10.710   5.309  16.113  0.1834 -0.2214 -0.0298
   73POPC   C4A 1008  10.977   5.293  15.682  0.1255 -0.0175  0.0106
   73POPC   C1B 1009  10.524   5.779  16.695 -0.0917 -0.2319 -0.0044
   73POPC   C2B 1010  10.146   5.994  16.677 -0.0086 -0.2937  0.3072
   73POPC   C3B 1011  10.133   6.021  16.283  0.1985 -0.0361  0.0572
   73POPC   C4B 1012  10.329   6.073  15.845 -0.0615 -0.3063 -0.0156
   74POPC   NC3 1013  12.979   8.455  17.523  0.1740 -0.0168  0.0328
   74POPC   PO4 1014  12.709   8.371  17.134 -0.1351 -0.0678  0.0244
   74POPC   GL1 1015  12.501   8.327  16.796  0.0248  0.1906 -0.3606
   74POPC   GL2 1016  12.235   8.067  16.762 -0.1626  0.0784  0.2067
   74POPC   C1A 1017  12.318   8.415  16.421  0.1365 -0.2156 -0.1570
   74POPC   D2A 1018  11.884   8.498  16.365  0.4536  0.1975  0.1692
   74POPC   C3A 1019  11.700   8.464  16.008 -0.0290  0.1822  0.0524
   74POPC   C4A 1020  11.522   8.139  15.919 -0.2896 -0.0014 -0.3422
   74POPC   C1B 1021  12.078   7.925  16.421 -0.2150 -0.0860 -0.0385
   74POPC   C2B 1022  12.147   7.775  15.979 -0.2956  0.2505  0.0755
   74POPC   C3B 1023  12.471   7.702  15.660  0.1709  0.0089  0.0352
   74POPC   C4B 1024  12.816   7.886  15.454 -0.1470  0.0219 -0.2135
   75POPC   NC3 1025   9.027   6.522  17.158  0.2223 -0.3038  0.2258
   75POPC   PO4 1026   9.149   6.005  17.232  0.2605 -0.0898 -0.1231
   75POPC   GL1 1027   9.244   5.866  16.789  0.0856  0.0877  0.3435
   75POPC   GL2 1028   9.555   5.880  16.826 -0.0795 -0.0209 -0.0280
   75POPC   C1A 1029   9.189   6.210  16.549  0.1044  0.1679  0.1454
   75POPC   D2A 1030   9.156   6.462  16.152 -0.2616 -0.2518 -0.1763
   75POPC   C3A 1031   9.262   6.878  16.226 -0.3071  0.2800  0.0816
   75POPC   C4A 1032   9.207   7.282  15.956 -0.2268 -0.0105  0.1367
   75POPC   C1B 1033   9.855   5.669  16.510 -0.3173  0.0529  0.1657
   75POPC   C2B 1034   9.893   5.544  16.083  0.1891 -0.1490 -0.3781
   75POPC   C3B 1035  10.271   5.581  15.897  0.1733  0.1445  0.0337
   75POPC   C4B 1036  10.635   5.604  15.735 -0.0083 -0.1262  0.0749
   76POPC   NC3 1037   2.828   1.729  17.042  0.0548 -0.0563  0.0498
   76POPC   PO4 1038   2.360   1.742  16.960 -0.0977  0.2708 -0.3033
   76POPC   GL1 1039   2.497   1.700  16.491 -0.0964 -0.2026  0.2613
   76POPC   GL2 1040   2.833   1.729  16.417  0.3618 -0.0273 -0.0090
   76POPC   C1A 1041   2.597   1.885  16.031  0.0509  0.0461 -0.1066
   76POPC   D2A 1042   2.703   1.795  15.655  0.5760  0.2309  0.1283
   76POPC   C3A 1043   3.023   1.991  15.319 -0.1336  0.2887 -0.1767
   76POPC   C4A 1044   3.444   1.761  15.149 -0.1597  0.3450  0.1392
   76POPC   C1B 1045   3.170   1.750  16.045 -0.0208  0.0010  0.1378
   76POPC   C2B 1046   3.251   1.669  15.629 -0.1017 -0.0429  0.2490
   76POPC   C3B 1047   3.101   1.420  15.288 -0.2635 -0.1439 -0.0655
   76POPC   C4B 1048   3.075   1.149  14.981  0.1349  0.0900  0.3526
   77POPC   NC3 1049   5.843   3.998  17.347  0.0267 -0.1331  0.0582
   77POPC   PO4 1050   5.490   4.204  17.504  0.1991  0.0120  0.0186
   77POPC   GL1 1051   5.645   4.375  17.099  0.3101 -0.2920 -0.0138
   77POPC   GL2 1052   5.483   4.593  16.772 -0.1002  0.0748 -0.2300
   77POPC   C1A 1053   5.773   4.247  16.590 -0.2520 -0.2181 -0.1577
   77POPC   D2A 1054   5.844   4.132  16.230  0.3836 -0.1269  0.2537
   77POPC   C3A 1055   5.928   4.204  15.760  0.0600  0.0489 -0.0512
   77POPC   C4A 1056   5.512   4.166  15.560 -0.0261 -0.0362 -0.0587
   77POPC   C1B 1057   5.151   4.577  16.408  0.2192  0.0136 -0.2192
   77POPC   C2B 1058   5.127   4.830  16.034 -0.0564 -0.0957 -0.0326
   77POPC   C3B 1059   5.075   4.650  15.684  0.1895  0.0266 -0.1461
   77POPC   C4B 1060   5.122   4.333  15.356  0.0159 -0.0614  0.2259
   78POPC   NC3 1061   1.588   9.948  17.870 -0.5570 -0.0423  0.1964
   78POPC   PO4 1062   1.428   9.863  17.538  0.3007  0.0148 -0.0911
   78POPC   GL1 1063   1.615   9.832  17.233  0.1275  0.1180 -0.0284
   78POPC   GL2 1064   1.662   9.534  16.986  0.2223 -0.2194  0.1697
   78POPC   C1A 1065   1.566  10.119  16.922  0.0468 -0.2800  0.1769
   78POPC   D2A 1066   1.480  10.261  16.510 -0.0725  0.3622  0.0680
   78POPC   C3A 1067   1.739  10.260  16.310  0.1960 -0.0201  0.2187
   78POPC   C4A 1068   1.879  10.386  15.960  0.0537 -0.0510  0.2874
   78POPC   C1B 1069   1.505   9.712  16.627  0.3552 -0.0640 -0.2011
   78POPC   C2B 1070   1.449   9.825  16.265  0.0223  0.0957 -0.1160
   78POPC   C3B 1071   1.508   9.471  16.013  0.0951  0.1809  0.0551
   78POPC   C4B 1072   1.349   9.380  15.658 -0.2143  0.2308  0.0619
   79POPC   NC3 1073   5.533   1.144  16.995  0.0037  0.0716 -0.2913
   79POPC   PO4 1074   5.405   0.764  16.786 -0.1970  0.0601 -0.2056
   79POPC   GL1 1075   5.493   1.031  16.428  0.1354  0.2399 -0.0749
   79POPC   GL2 1076   5.650   0.801  16.238 -0.1884 -0.4133  0.1740
   79POPC   C1A 1077   5.453   1.159  15.958 -0.1242  0.1254  0.2952
   79POPC   D2A 1078   5.653   1.170  15.515 -0.1421  0.1659 -0.2079
   79POPC   C3A 1079   6.092   1.225  15.489  0.1218  0.0768  0.1025
   79POPC   C4A 1080   6.559   1.249  15.445 -0.0662  0.1193  0.0645
   79POPC   C1B 1081   5.816   0.689  15.851  0.2322  0.3389 -0.2793
   79POPC   C2B 1082   5.395   0.694  15.594  0.1271  0.0958  0.1272
   79POPC   C3B 1083   5.308   0.879  15.259 -0.1505  0.1770 -0.0564
   79POPC   C4B 1084   5.014   0.699  14.989  0.2370  0.0831 -0.0356
   80POPC   NC3 1085   9.692  10.356  16.178 -0.0297 -0.0204 -0.0742
   80POPC   PO4 1086   9.974  10.646  16.380 -0.1043  0.1507 -0.1308
   80POPC   GL1 1087  10.079  10.581  15.881  0.0985  0.0201 -0.3112
   80POPC   GL2 1088   9.955  10.225  15.803  0.5602  0.2186 -0.1462
   80POPC   C1A 1089  10.341  10.355  15.504  0.1810  0.1346  0.1750
   80POPC   D2A 1090  10.314  10.237  15.159 -0.2416 -0.0831 -0.0298
   80POPC   C3A 1091  10.602  10.272  14.811 -0.1883 -0.2153 -0.0125
   80POPC   C4A 1092  10.554  10.433  14.403 -0.0933  0.0568  0.2138
   80POPC   C1B 1093   9.888  10.380  15.373  0.0984 -0.0505 -0.1094
   80POPC   C2B 1094  10.089  10.762  15.272 -0.0398 -0.1731  0.2480
   80POPC   C3B 1095   9.813  10.967  14.883  0.1947 -0.0771  0.2493
   80POPC   C4B 1096   9.565  10.778  14.624  0.1728 -0.1384 -0.0308
   81POPC   NC3 1097  12.929  11.552  17.008  0.2006  0.1783 -0.1944
   81POPC   PO4 1098  13.345  11.766  17.050 -0.0618  0.1083 -0.2536
   81POPC   GL1 1099  13.433  11.628  16.681 -0.1466  0.2330  0.1812
   81POPC   GL2 1100  13.706  11.783  16.632 -0.0487 -0.5250  0.1605
   81POPC   C1A 1101  13.763  11.317  16.467 -0.3018 -0.1606 -0.1402
   81POPC   D2A 1102  13.664  11.152  16.092 -0.0267  0.2310  0.0873
   81POPC   C3A 1103  13.400  11.486  15.779  0.1466  0.1160 -0.1289
   81POPC   C4A 1104  13.559  11.909  15.613  0.3504  0.1221  0.2107
   81POPC   C1B 1105  14.165  11.616  16.436  0.1084 -0.1702  0.1659
   81POPC   C2B 1106  14.447  11.379  16.081 -0.1991  0.2262 -0.0353
   81POPC   C3B 1107  14.129  11.107  15.780  0.1975 -0.0866  0.1087
   81POPC   C4B 1108  13.887  10.917  15.481 -0.2652  0.0139  0.0387
   82POPC   NC3 1109   5.301   7.749  17.319 -0.0128  0.1231  0.1939
   82POPC   PO4 1110   4.966   7.600  17.349 -0.0665 -0.3195  0.3139
   82POPC   GL1 1111   4.716   7.670  17.000  0.1749  0.0352 -0.2309
   82POPC   GL2 1112   4.387   7.590  17.174 -0.0171  0.0829  0.4452
   82POPC   C1A 1113   4.554   7.524  16.672  0.0956 -0.3032 -0.0812
   82POPC   D2A 1114   4.633   7.490  16.181  0.1902 -0.1314 -0.2725
   82POPC   C3A 1115   4.284   7.456  15.864  0.2482 -0.1264 -0.1419
   82POPC   C4A 1116   4.049   7.224  15.507 -0.1135  0.1233 -0.2176
   82POPC   C1B 1117   4.165   7.869  16.829  0.0407  0.0687 -0.1182
   82POPC   C2B 1118   4.010   8.059  16.423 -0.0329 -0.1587 -0.0088
   82POPC   C3B 1119   4.011   7.875  15.941 -0.4679 -0.1906  0.1415
   82POPC   C4B 1120   3.819   7.463  15.933 -0.0052 -0.1151  0.0290
   83POPC   NC3 1121   5.370   3.104  17.444  0.0216  0.0872  0.0641
   83POPC   PO4 1122   5.520   2.622  17.491  0.2967 -0.1388 -0.0019
   83POPC   GL1 1123   5.695   2.686  17.141  0.0509  0.1327 -0.4025
   83POPC   GL2 1124   5.889   3.023  17.210 -0.1637 -0.0712 -0.0525
   83POPC   C1A 1125   5.925   2.827  16.741 -0.0691  0.3713  0.0519
   83POPC   D2A 1126   6.014   3.041  16.403  0.1961  0.1163  0.3410
   83POPC   C3A 1127   6.445   3.052  16.513  0.1206 -0.2024 -0.1660
   83POPC   C4A 1128   6.848   3.073  16.385 -0.0389  0.0522 -0.2360
   83POPC   C1B 1129   6.288   3.028  16.983  0.1815 -0.0753 -0.0537
   83POPC   C2B 1130   6.590   2.823  16.893 -0.0247 -0.1102  0.2612
   83POPC   C3B 1131   6.665   2.475  16.616 -0.0656  0.2454  0.1159
   83POPC   C4B 1132   6.598   2.137  16.352 -0.2671 -0.1597 -0.0460
   84POPC   NC3 1133   2.399   4.592  17.171  0.3087  0.1295 -0.0610
   84POPC   PO4 1134   2.112   4.866  16.919  0.1609  0.0883  0.2437
   84POPC   GL1 1135   2.412   4.987  16.655  0.1311 -0.0542 -0.2854
   84POPC   GL2 1136   2.520   4.697  16.597 -0.1159  0.1773 -0.1278
   84POPC   C1A 1137   2.573   5.092  16.276  0.0787  0.2250 -0.2724
   84POPC   D2A 1138   2.483   4.984  15.850  0.0806  0.5294 -0.3347
   84POPC   C3A 1139   2.409   5.354  15.687 -0.0550 -0.2162  0.2453
   84POPC   C4A 1140   2.354   5.617  15.402  0.0210 -0.1840  0.1092
   84POPC   C1B 1141   2.801   4.571  16.267 -0.1484 -0.0256  0.1901
   84POPC   C2B 1142   2.834   4.488  15.832  0.2501 -0.1145  0.0892
   84POPC   C3B 1143   3.037   4.570  15.430 -0.0677 -0.1766 -0.1831
   84POPC   C4B 1144   3.109   4.748  15.014  0.0283  0.1200  0.4174
   85POPC   NC3 1145   7.781   9.519  16.491 -0.4330 -0.2753 -0.1402
   85POPC   PO4 1146   7.898   9.933  16.586  0.1380  0.0896  0.0115
   85POPC   GL1 1147   7.839  10.122  16.090 -0.1436  0.1130  0.4504
   85POPC   GL2 1148   7.680  10.361  15.924 -0.1168 -0.1581  0.1268
   85POPC   C1A 1149   7.820   9.984  15.651 -0.0162 -0.1228  0.1077
   85POPC   D2A 1150   7.757  10.185  15.235 -0.2212  0.2970  0.1561
   85POPC   C3A 1151   7.993  10.012  14.897 -0.0593  0.1458 -0.1817
   85POPC   C4A 1152   8.210  10.262  14.535  0.0464 -0.2200  0.1715
   85POPC   C1B 1153   7.221  10.325  15.901  0.0092 -0.0330  0.0677
   85POPC   C2B 1154   6.700  10.338  16.111 -0.1024  0.1679 -0.4217
   85POPC   C3B 1155   6.368  10.335  15.965 -0.0018  0.0084 -0.0554
   85POPC   C4B 1156   6.116  10.534  15.642  0.1011 -0.1830 -0.0198
   86POPC   NC3 1157   8.265  10.020  16.285  0.1295  0.1743 -0.2415
   86POPC   PO4 1158   8.774  10.026  16.187  0.0973 -0.1654  0.1519
   86POPC   GL1 1159   8.803  10.227  15.810  0.2184  0.1288 -0.0360
   86POPC   GL2 1160   8.315  10.172  15.787 -0.0046 -0.0387 -0.0697
   86POPC   C1A 1161   8.519  10.394  15.399 -0.1786  0.4028  0.0167
   86POPC   D2A 1162   8.498  10.383  14.912 -0.2594 -0.0383 -0.1083
   86POPC   C3A 1163   8.822  10.252  14.686  0.0686  0.0250  0.2954
   86POPC   C4A 1164   9.051  10.422  14.304 -0.3794 -0.0269 -0.1979
   86POPC   C1B 1165   8.035  10.438  15.545 -0.0128  0.1637  0.0154
   86POPC   C2B 1166   8.039  10.618  15.055  0.2647  0.0913  0.0411
   86POPC   C3B 1167   8.155  10.976  14.982  0.0599 -0.0875 -0.0241
   86POPC   C4B 1168   8.217  11.327  15.111 -0.0177  0.1504 -0.2437
   87POPC   NC3 1169  10.550  11.362  16.882  0.0873 -0.4581  0.0040
   87POPC   PO4 1170  10.596  11.629  16.608  0.2328 -0.2009  0.1086
   87POPC   GL1 1171  10.282  11.672  16.240  0.2650  0.0014  0.2408
   87POPC   GL2 1172  10.383  11.955  16.168 -0.0413  0.2195  0.3850
   87POPC   C1A 1173  10.315  11.470  15.831  0.0650  0.0722  0.1194
   87POPC   D2A 1174  10.651  11.493  15.533  0.5108  0.1567  0.3116
   87POPC   C3A 1175  10.509  11.394  15.125  0.3425 -0.0123 -0.1617
   87POPC   C4A 1176  10.282  11.201  14.940 -0.0459  0.2350  0.0088
   87POPC   C1B 1177  10.527  11.923  15.726 -0.1452 -0.0239 -0.1867
   87POPC   C2B 1178  10.643  11.990  15.271  0.0630  0.0945  0.3809
   87POPC   C3B 1179  11.005  11.895  15.091  0.0230 -0.0445  0.2046
   87POPC   C4B 1180  11.256  11.554  14.826 -0.0792  0.0551 -0.2754
   88POPC   NC3 1181   2.249   7.618  17.551  0.0889  0.0346  0.2010
   88POPC   PO4 1182   1.978   7.835  17.367  0.4882  0.1198  0.1561
   88POPC   GL1 1183   2.215   8.060  17.146 -0.1661 -0.2409  0.1613
   88POPC   GL2 1184   2.017   8.303  17.217  0.0971 -0.1308  0.2184
   88POPC   C1A 1185   2.360   8.335  16.855 -0.0885  0.2010  0.0756
   88POPC   D2A 1186   2.397   8.482  16.427  0.0365 -0.1946  0.1233
   88POPC   C3A 1187   2.842   8.423  16.551 -0.3786 -0.0835 -0.0594
   88POPC   C4A 1188   3.274   8.307  16.435  0.0046 -0.0952  0.2559
   88POPC   C1B 1189   1.780   8.228  16.904  0.0082  0.6454 -0.0640
   88POPC   C2B 1190   1.610   7.851  16.645 -0.0412 -0.0104 -0.1247
   88POPC   C3B 1191   1.792   7.844  16.291  0.0206 -0.1901 -0.3463
   88POPC   C4B 1192   2.198   7.712  16.119  0.0181 -0.2192 -0.1359
   89POPC   NC3 1193   6.189  12.817  16.820 -0.3098 -0.2540  0.2381
   89POPC   PO4 1194   6.607  12.528  16.887  0.0048  0.1976  0.1468
   89POPC   GL1 1195   6.607  12.729  16.517  0.0141 -0.1835 -0.1774
   89POPC   GL2 1196   6.765  12.945  16.244 -0.0506  0.0363  0.0550
   89POPC   C1A 1197   6.620  12.437  16.212 -0.5465 -0.3294 -0.0279
   89POPC   D2A 1198   6.811  12.284  15.936  0.0696  0.4863 -0.1672
   89POPC   C3A 1199   7.281  12.194  15.927 -0.0760 -0.1610 -0.3995
   89POPC   C4A 1200   7.681  12.149  15.995 -0.3954  0.3022  0.1702
   89POPC   C1B 1201   6.894  12.998  15.801  0.1355 -0.0243  0.1103
   89POPC   C2B 1202   7.146  13.030  15.433 -0.1942  0.3590  0.0413
   89POPC   C3B 1203   7.304  13.017  14.951 -0.0095 -0.0622 -0.2821
   89POPC   C4B 1204   7.313  12.581  14.725 -0.1134  0.2469 -0.3660
   90POPC   NC3 1205   0.046   5.357  16.947 -0.1782 -0.0804 -0.4686
   90POPC   PO4 1206  -0.064   5.878  16.933  0.0977  0.1939  0.3783
   90POPC   GL1 1207  -0.127   5.616  16.610  0.2393  0.2150  0.1259
   90POPC   GL2 1208   0.110   5.822  16.378 -0.1849  0.1586  0.1262
   90POPC   C1A 1209  -0.177   5.548  16.174  0.1119  0.1470 -0.0146
   90POPC   D2A 1210  -0.210   5.091  15.913  0.2189 -0.0692 -0.0842
   90POPC   C3A 1211   0.184   4.875  15.970 -0.1851 -0.4112 -0.0867
   90POPC   C4A 1212   0.647   5.066  15.888  0.0994 -0.1404 -0.0783
   90POPC   C1B 1213   0.306   5.883  15.999  0.1531  0.0108  0.1222
   90POPC   C2B 1214   0.388   5.581  15.692  0.0951  0.2711 -0.1467
   90POPC   C3B 1215   0.701   5.411  15.361 -0.0693  0.0073 -0.0070
   90POPC   C4B 1216   0.806   5.016  15.372  0.1646  0.3413 -0.1973
   91POPC   NC3 1217   9.061  10.441  16.502 -0.0652  0.0068 -0.1818
   91POPC   PO4 1218   8.752  10.827  16.678 -0.1228 -0.3128  0.0793
   91POPC   GL1 1219   8.636  11.125  16.340 -0.2872 -0.0305  0.0648
   91POPC   GL2 1220   8.421  10.941  16.287  0.0390 -0.1751  0.0607
   91POPC   C1A 1221   8.706  11.246  15.884  0.0929 -0.0557 -0.2406
   91POPC   D2A 1222   8.468  11.039  15.478  0.3018  0.1267 -0.0026
   91POPC   C3A 1223   8.648  10.807  15.089 -0.0328 -0.3404  0.3629
   91POPC   C4A 1224   8.641  10.859  14.607 -0.1607  0.1488  0.1136
   91POPC   C1B 1225   8.235  11.325  16.065 -0.2335  0.1502  0.0062
   91POPC   C2B 1226   7.850  11.395  15.934  0.0927 -0.2109  0.3097
   91POPC   C3B 1227   7.745  11.463  15.403 -0.0881 -0.1879 -0.0425
   91POPC   C4B 1228   7.625  11.640  15.038  0.0057  0.1355  0.1413
   92POPC   NC3 1229   4.058   0.417  16.763 -0.0471 -0.0745  0.1635
   92POPC   PO4 1230   4.223   0.113  17.050  0.2874  0.2157  0.0419
   92POPC   GL1 1231   4.487  -0.032  16.685  0.0076 -0.0590  0.2226
   92POPC   GL2 1232   4.268  -0.277  16.527 -0.0576 -0.1516 -0.0575
   92POPC   C1A 1233   4.462   0.068  16.186 -0.2348 -0.2484 -0.3584
   92POPC   D2A 1234   4.756  -0.074  15.869  0.0564  0.0276 -0.1588
   92POPC   C3A 1235   5.134  -0.080  15.653  0.0357  0.2482 -0.3292
   92POPC   C4A 1236   5.203  -0.179  15.275  0.3343 -0.2151  0.1494
   92POPC   C1B 1237   4.075  -0.686  16.300  0.1348  0.0032  0.2492
   92POPC   C2B 1238   4.012  -0.978  16.054  0.0413 -0.0242 -0.1594
   92POPC   C3B 1239   4.269  -1.075  15.733 -0.2261 -0.0625  0.0708
   92POPC   C4B 1240   4.398  -0.974  15.396  0.0223 -0.4392  0.1142
   93POPC   NC3 1241   1.871   0.530  17.010  0.3017 -0.2655 -0.0114
   93POPC   PO4 1242   2.294   0.550  17.196  0.1705  0.3670 -0.0592
   93POPC   GL1 1243   2.251   0.619  16.761  0.0386  0.2527  0.1153
   93POPC   GL2 1244   2.375   0.902  16.792 -0.0225 -0.0202 -0.1254
   93POPC   C1A 1245   2.064   0.803  16.419 -0.2702  0.1091 -0.2804
   93POPC   D2A 1246   1.881   0.608  16.103 -0.2331 -0.2976 -0.0438
   93POPC   C3A 1247   1.953   0.675  15.735 -0.0250 -0.3036  0.0941
   93POPC   C4A 1248   2.356   0.786  15.512  0.0294  0.0871 -0.0390
   93POPC   C1B 1249   2.583   0.877  16.423  0.2511 -0.3176 -0.2439
   93POPC   C2B 1250   2.432   0.767  16.036  0.0654  0.1713 -0.1288
   93POPC   C3B 1251   2.376   0.373  15.862  0.1194 -0.0666  0.3382
   93POPC   C4B 1252   2.510  -0.139  15.628 -0.4630  0.2781 -0.1716
   94POPC   NC3 1253   0.673   2.581  16.964 -0.1090 -0.0310  0.2619
   94POPC   PO4 1254   0.967   2.796  16.694  0.0093  0.0905 -0.1719
   94POPC   GL1 1255   1.147   2.838  16.380 -0.0070  0.0977  0.0476
   94POPC   GL2 1256   1.387   2.598  16.210 -0.0484  0.1446  0.1628
   94POPC   C1A 1257   1.132   3.053  15.978  0.3367  0.0038 -0.1821
   94POPC   D2A 1258   1.161   2.938  15.578 -0.1535  0.2705 -0.0657
   94POPC   C3A 1259   1.100   3.343  15.369  0.1361  0.0680 -0.0035
   94POPC   C4A 1260   1.327   3.729  15.409  0.3912  0.0706 -0.0433
   94POPC   C1B 1261   1.470   2.581  15.771 -0.4006 -0.1765 -0.1985
   94POPC   C2B 1262   1.573   2.613  15.334  0.2009 -0.1176 -0.1207
   94POPC   C3B 1263   1.969   2.595  15.039  0.2963 -0.0213  0.0982
   94POPC   C4B 1264   2.305   2.748  14.837  0.4491  0.2908  0.2783
   95POPC   NC3 1265   8.671  12.475  16.696  0.0453  0.2588  0.0777
   95POPC   PO4 1266   8.267  12.533  16.633 -0.0068 -0.1560 -0.0482
   95POPC   GL1 1267   7.992  12.395  16.393  0.2750 -0.3892 -0.2959
   95POPC   GL2 1268   7.751  12.556  16.325  0.1426  0.0087  0.3229
   95POPC   C1A 1269   8.188  12.282  15.996 -0.1504 -0.1720  0.0838
   95POPC   D2A 1270   8.284  12.273  15.572  0.1994  0.2038  0.1909
   95POPC   C3A 1271   8.255  12.278  15.084  0.3904  0.1651 -0.1778
   95POPC   C4A 1272   8.344  12.103  14.625  0.1887 -0.2571  0.2703
   95POPC   C1B 1273   7.933  12.663  15.816  0.4787 -0.1072  0.2683
   95POPC   C2B 1274   8.070  12.763  15.439  0.0819 -0.0152  0.5536
   95POPC   C3B 1275   8.449  12.729  15.398 -0.0012 -0.0429  0.2424
   95POPC   C4B 1276   8.749  12.752  15.729 -0.1132  0.1963  0.0955
   96POPC   NC3 1277   7.041   0.175  16.736  0.3277 -0.2071 -0.0323
   96POPC   PO4 1278   6.796   0.535  17.002  0.1121  0.1259 -0.1870
   96POPC   GL1 1279   6.876   0.803  16.722  0.0063 -0.0295 -0.0394
   96POPC   GL2 1280   6.644   0.692  16.466 -0.1575 -0.1165  0.0675
   96POPC   C1A 1281   6.980   1.197  16.638  0.1708 -0.1421  0.5090
   96POPC   D2A 1282   7.165   1.687  16.596 -0.2883  0.1912  0.0094
   96POPC   C3A 1283   7.059   1.790  16.184  0.4001  0.0965  0.2329
   96POPC   C4A 1284   7.297   1.616  15.800 -0.1158  0.0049  0.0955
   96POPC   C1B 1285   6.613   0.932  16.156  0.0521  0.2722  0.1058
   96POPC   C2B 1286   6.331   0.870  15.815 -0.0545 -0.1274  0.1756
   96POPC   C3B 1287   6.464   0.787  15.423  0.0153  0.0100 -0.0978
   96POPC   C4B 1288   6.785   0.443  15.345  0.2514 -0.3778  0.1285
   97POPC   NC3 1289   8.816   5.681  17.031 -0.0186  0.3167 -0.1409
   97POPC   PO4 1290   8.891   5.399  17.247 -0.0105  0.0977  0.4413
   97POPC   GL1 1291   9.107   5.226  16.875 -0.2556 -0.1191 -0.2768
   97POPC   GL2 1292   8.882   5.084  16.770  0.2620  0.0260  0.3104
   97POPC   C1A 1293   9.301   5.040  16.506  0.1549  0.0978 -0.0212
   97POPC   D2A 1294   9.233   4.873  16.110 -0.1360  0.3818  0.0771
   97POPC   C3A 1295   9.171   4.942  15.725 -0.1123 -0.1309 -0.1200
   97POPC   C4A 1296   9.265   4.482  15.443  0.0900  0.2949 -0.2241
   97POPC   C1B 1297   8.858   4.684  16.457 -0.0108 -0.1422 -0.5942
   97POPC   C2B 1298   9.129   4.389  16.510 -0.0669 -0.0979  0.1434
   97POPC   C3B 1299   9.433   4.138  16.248  0.2025  0.3556 -0.1536
   97POPC   C4B 1300   9.689   4.392  15.904 -0.4293  0.1491  0.0735
   98POPC   NC3 1301   7.887   6.222  15.498 -0.0549 -0.1757 -0.2703
   98POPC   PO4 1302   8.129   6.558  15.366 -0.2634  0.1076 -0.1195
   98POPC   GL1 1303   8.489   6.666  15.601  0.0598 -0.1145 -0.0170
   98POPC   GL2 1304   8.672   6.978  15.553  0.0111 -0.1153 -0.2444
   98POPC   C1A 1305   8.849   6.402  15.657 -0.0535 -0.0368  0.1333
   98POPC   D2A 1306   9.248   6.192  15.714  0.1925 -0.0183  0.0765
   98POPC   C3A 1307   9.563   6.097  15.426  0.0458 -0.3647 -0.1399
   98POPC   C4A 1308  10.047   6.108  15.447  0.1546  0.2251  0.0533
   98POPC   C1B 1309   9.125   6.818  15.747  0.1185  0.0433 -0.1283
   98POPC   C2B 1310   9.561   7.020  15.680 -0.2642 -0.4183 -0.0847
   98POPC   C3B 1311   9.925   7.231  15.550  0.2957  0.0752  0.2581
   98POPC   C4B 1312  10.186   7.697  15.481 -0.0280 -0.2175 -0.1097
   99POPC   NC3 1313  11.957   0.520  17.423  0.0460 -0.2343 -0.3429
   99POPC   PO4 1314  12.175   0.545  16.937  0.1184  0.3063 -0.0595
   99POPC   GL1 1315  12.010   0.630  16.560  0.1905  0.1995  0.1253
   99POPC   GL2 1316  11.690   0.812  16.559  0.1149 -0.1037 -0.0953
   99POPC   C1A 1317  11.985   0.563  16.075  0.2673 -0.2693 -0.1883
   99POPC   D2A 1318  11.865   0.439  15.676 -0.1764  0.3153 -0.3466
   99POPC   C3A 1319  11.985   0.874  15.448  0.4015  0.2429  0.2130
   99POPC   C4A 1320  12.292   1.043  15.132  0.1524 -0.1564 -0.0263
   99POPC   C1B 1321  11.426   1.111  16.299  0.0233  0.0402  0.1855
   99POPC   C2B 1322  11.276   1.290  15.912 -0.2760  0.1901  0.1985
   99POPC   C3B 1323  10.784   1.090  15.861  0.0625  0.0584 -0.3227
   99POPC   C4B 1324  10.605   1.223  16.286  0.0508  0.3026  0.2248
  100POPC   NC3 1325  12.459  11.003  17.389  0.0673  0.1450 -0.1078
  100POPC   PO4 1326  12.823  11.110  17.131  0.2900 -0.0085 -0.0287
  100POPC   GL1 1327  12.635  11.024  16.670 -0.0144  0.1147  0.3629
  100POPC   GL2 1328  12.342  11.114  16.575 -0.0289 -0.0477 -0.2826
  100POPC   C1A 1329  12.695  10.993  16.207  0.2529  0.2795  0.0695
  100POPC   D2A 1330  12.896  11.320  15.846 -0.2531  0.0283  0.2151
  100POPC   C3A 1331  12.730  11.530  15.420 -0.1253 -0.0890  0.1395
  100POPC   C4A 1332  12.754  11.470  14.963  0.0258  0.1489 -0.2981
  100POPC   C1B 1333  12.293  11.340  16.233  0.0164  0.0518  0.2470
  100POPC   C2B 1334  12.489  11.502  15.951 -0.1372 -0.0868  0.0130
  100POPC   C3B 1335  12.471  11.983  15.760  0.0751  0.0947 -0.2474
  100POPC   C4B 1336  12.497  12.250  15.341  0.0134 -0.2246 -0.2836
  101POPC   NC3 1337  11.945   8.282  17.101  0.2116  0.0093  0.1858
  101POPC   PO4 1338  11.942   8.675  16.997  0.0185 -0.0116  0.0408
  101POPC   GL1 1339  11.770   8.937  16.586  0.1342  0.0373  0.2551
  101POPC   GL2 1340  11.496   9.084  16.535  0.0656 -0.2703  0.0527
  101POPC   C1A 1341  12.046   8.955  16.335 -0.1431 -0.0852  0.0814
  101POPC   D2A 1342  12.095   8.790  15.930 -0.2007  0.1564 -0.1757
  101POPC   C3A 1343  11.792   8.875  15.627  0.1239 -0.4879  0.0601
  101POPC   C4A 1344  11.611   9.188  15.221 -0.1402 -0.0452  0.2735
  101POPC   C1B 1345  11.586   8.943  16.086  0.0004 -0.1982  0.3783
  101POPC   C2B 1346  11.333   8.975  15.724 -0.2095 -0.1572  0.5851
  101POPC   C3B 1347  11.270   8.855  15.355 -0.0878 -0.4909 -0.2730
  101POPC   C4B 1348  11.357   8.589  14.980 -0.2378 -0.2218  0.0531
  102POPC   NC3 1349   1.262   9.077  17.697 -0.2272  0.0118  0.1297
  102POPC   PO4 1350   1.104   8.848  17.369  0.5214 -0.1000 -0.2863
  102POPC   GL1 1351   1.089   9.049  16.974  0.1188 -0.3247 -0.3119
  102POPC   GL2 1352   0.798   8.978  16.938  0.1507 -0.0255 -0.3298
  102POPC   C1A 1353   1.172   8.834  16.604 -0.0432 -0.4042  0.3361
  102POPC   D2A 1354   1.472   8.881  16.264  0.0141 -0.1190  0.2223
  102POPC   C3A 1355   1.377   8.930  15.890  0.1900  0.2303  0.0135
  102POPC   C4A 1356   1.248   8.575  15.687 -0.3781 -0.2937 -0.2588
  102POPC   C1B 1357   0.787   9.087  16.471  0.0363  0.0075  0.1297
  102POPC   C2B 1358   1.042   9.069  16.174 -0.1868 -0.2723 -0.0451
  102POPC   C3B 1359   1.076   8.551  16.132  0.5280 -0.0101  0.0173
  102POPC   C4B 1360   1.118   8.182  15.986 -0.0906  0.2027 -0.0820
  103POPC   NC3 1361   1.210   1.008  17.103 -0.1313 -0.3508  0.0569
  103POPC   PO4 1362   1.200   1.376  17.279 -0.1262  0.2903  0.0939
  103POPC   GL1 1363   0.973   1.368  16.842  0.1254  0.1635 -0.0895
  103POPC   GL2 1364   1.253   1.287  16.651  0.0005  0.0523 -0.0107
  103POPC   C1A 1365   0.829   1.145  16.484  0.0254 -0.3116 -0.3816
  103POPC   D2A 1366   0.947   0.877  16.044 -0.1081 -0.0825 -0.2070
  103POPC   C3A 1367   0.766   0.977  15.641 -0.0276 -0.0829 -0.1013
  103POPC   C4A 1368   0.741   0.768  15.328 -0.3959 -0.0034 -0.0936
  103POPC   C1B 1369   1.268   1.249  16.230  0.0663 -0.0436 -0.0156
  103POPC   C2B 1370   1.201   1.413  15.790 -0.1794 -0.0336  0.1607
  103POPC   C3B 1371   1.575   1.284  15.663 -0.0411  0.0713 -0.0110
  103POPC   C4B 1372   2.005   1.170  15.801 -0.2203 -0.4813  0.1080
  104POPC   NC3 1373  11.755   7.668  17.667  0.1268 -0.0975 -0.1235
  104POPC   PO4 1374  11.909   7.694  17.207  0.3640  0.0076  0.3722
  104POPC   GL1 1375  11.768   7.762  16.767 -0.0014  0.0949 -0.0047
  104POPC   GL2 1376  11.740   7.984  16.709  0.1025 -0.1803  0.2277
  104POPC   C1A 1377  11.714   7.641  16.289 -0.2129 -0.1110  0.3270
  104POPC   D2A 1378  11.693   7.648  15.816  0.0164  0.0154  0.1786
  104POPC   C3A 1379  11.677   7.509  15.353  0.3458 -0.0935 -0.0504
  104POPC   C4A 1380  11.881   7.639  15.018  0.1080  0.0554  0.0957
  104POPC   C1B 1381  11.446   8.184  16.457 -0.1526  0.1507 -0.0995
  104POPC   C2B 1382  11.160   8.445  16.313 -0.0174 -0.0364  0.1533
  104POPC   C3B 1383  11.195   8.511  15.924 -0.0929  0.0046 -0.0669
  104POPC   C4B 1384  11.347   8.411  15.518  0.0387  0.4921 -0.4149
  105POPC   NC3 1385  10.198   8.573  16.025 -0.1946 -0.0939  0.0226
  105POPC   PO4 1386  10.590   8.707  16.177 -0.2112  0.2157 -0.3874
  105POPC   GL1 1387  10.643   8.420  15.852  0.1183 -0.0711 -0.4176
  105POPC   GL2 1388  10.457   8.559  15.554  0.2225  0.1126  0.1668
  105POPC   C1A 1389  10.882   8.278  15.509 -0.2406 -0.1465 -0.1801
  105POPC   D2A 1390  11.105   8.195  15.079 -0.2101  0.1361 -0.0165
  105POPC   C3A 1391  10.975   7.797  14.830  0.2630  0.1429  0.0869
  105POPC   C4A 1392  10.618   7.537  14.970  0.0134 -0.0650 -0.0330
  105POPC   C1B 1393  10.310   8.217  15.473  0.0260  0.1348  0.1961
  105POPC   C2B 1394   9.968   7.970  15.102 -0.3946  0.0124 -0.1462
  105POPC   C3B 1395   9.959   7.746  14.837 -0.1517  0.0925  0.1009
  105POPC   C4B 1396  10.192   7.320  14.910  0.0385  0.0707 -0.2217
  106POPC   NC3 1397   6.102   0.052  17.283  0.1106 -0.1137  0.1698
  106POPC   PO4 1398   5.733   0.002  16.965 -0.0151 -0.0702 -0.1645
  106POPC   GL1 1399   5.556  -0.177  16.651 -0.2884 -0.0187 -0.0739
  106POPC   GL2 1400   5.740  -0.224  16.369 -0.2017  0.1468  0.0140
  106POPC   C1A 1401   5.399   0.015  16.112  0.0812  0.1215  0.4441
  106POPC   D2A 1402   5.285   0.317  15.941 -0.0447 -0.0214 -0.4421
  106POPC   C3A 1403   4.942   0.418  15.768 -0.0799 -0.4816  0.2514
  106POPC   C4A 1404   4.800   0.424  15.327 -0.1126 -0.0745  0.0705
  106POPC   C1B 1405   5.902  -0.130  15.906  0.1158  0.0523  0.0056
  106POPC   C2B 1406   5.978  -0.264  15.535  0.2789 -0.0519  0.1400
  106POPC   C3B 1407   5.747  -0.153  15.228 -0.2390  0.3986 -0.0297
  106POPC   C4B 1408   5.518  -0.062  14.847 -0.1170  0.3016  0.3305
  107POPC   NC3 1409   0.941   6.599  17.325  0.1136 -0.1698 -0.1884
  107POPC   PO4 1410   1.161   6.194  17.245 -0.0416 -0.2069  0.2614
  107POPC   GL1 1411   1.187   6.364  16.815 -0.0934  0.0883 -0.0813
  107POPC   GL2 1412   1.375   6.572  16.760 -0.2750  0.3449 -0.0258
  107POPC   C1A 1413   1.268   6.252  16.390 -0.0980  0.2619  0.5084
  107POPC   D2A 1414   1.120   6.370  15.968 -0.3897 -0.0132 -0.0219
  107POPC   C3A 1415   1.353   6.727  15.689 -0.1720 -0.4969 -0.0384
  107POPC   C4A 1416   1.710   6.930  15.490 -0.1001 -0.1164 -0.1702
  107POPC   C1B 1417   1.116   6.860  16.446  0.0256  0.5439  0.2001
  107POPC   C2B 1418   1.122   6.937  16.073 -0.0683 -0.0076  0.1429
  107POPC   C3B 1419   0.867   6.810  15.693  0.2623  0.1939 -0.0165
  107POPC   C4B 1420   0.989   6.747  15.286  0.5603  0.1114 -0.1115
  108POPC   NC3 1421   3.242  12.590  17.604 -0.2173 -0.0996  0.1921
  108POPC   PO4 1422   3.276  12.749  17.178 -0.2211 -0.2668 -0.1066
  108POPC   GL1 1423   3.127  12.373  16.781  0.0414  0.1676 -0.3058
  108POPC   GL2 1424   3.118  12.123  16.837 -0.0234  0.3584  0.1679
  108POPC   C1A 1425   2.885  12.269  16.348  0.0547  0.0305  0.3075
  108POPC   D2A 1426   2.617  11.900  16.246  0.3077 -0.0081 -0.5524
  108POPC   C3A 1427   2.362  11.856  15.850 -0.2348  0.2931  0.2692
  108POPC   C4A 1428   2.364  11.848  15.521 -0.0285  0.0546  0.1895
  108POPC   C1B 1429   3.186  11.877  16.460  0.0410 -0.0390 -0.1916
  108POPC   C2B 1430   2.957  11.557  16.213  0.1490  0.1094  0.5438
  108POPC   C3B 1431   3.080  11.467  15.812  0.1868  0.1034  0.0896
  108POPC   C4B 1432   2.987  11.126  15.642  0.0526 -0.2830 -0.0084
  109POPC   NC3 1433  11.351  10.985  16.619 -0.0060 -0.0589  0.1492
  109POPC   PO4 1434  11.811  10.975  16.708 -0.0948 -0.3579 -0.1096
  109POPC   GL1 1435  11.891  11.000  16.348 -0.1093 -0.2583 -0.5161
  109POPC   GL2 1436  11.712  11.301  16.297 -0.2371 -0.0591 -0.0854
  109POPC   C1A 1437  12.210  10.881  15.999  0.3946 -0.4729 -0.2251
  109POPC   D2A 1438  12.506  11.058  15.644  0.1705 -0.1156  0.0335
  109POPC   C3A 1439  12.433  11.178  15.265 -0.0399 -0.2495 -0.2221
  109POPC   C4A 1440  12.189  11.398  14.941 -0.0972  0.2895  0.0978
  109POPC   C1B 1441  11.892  11.375  15.865  0.2349 -0.1122  0.0218
  109POPC   C2B 1442  12.138  11.485  15.621  0.2079 -0.1778  0.2662
  109POPC   C3B 1443  12.203  11.772  15.279 -0.1115  0.0712 -0.0904
  109POPC   C4B 1444  12.305  11.914  14.935 -0.2571  0.1116  0.0597
  110POPC   NC3 1445   2.050  11.789  17.484 -0.1207 -0.0460 -0.1786
  110POPC   PO4 1446   2.351  11.429  17.575  0.1014  0.0877  0.0576
  110POPC   GL1 1447   2.402  11.422  17.177  0.1600  0.2349 -0.0559
  110POPC   GL2 1448   2.344  11.760  16.931 -0.0270  0.0381 -0.3556
  110POPC   C1A 1449   2.367  11.178  16.788  0.1149 -0.4646  0.2393
  110POPC   D2A 1450   2.244  11.014  16.343  0.1292 -0.1297 -0.3043
  110POPC   C3A 1451   2.479  10.590  16.248  0.0240 -0.0352 -0.1269
  110POPC   C4A 1452   2.320  10.193  16.203  0.2436 -0.1844  0.0263
  110POPC   C1B 1453   1.972  11.547  16.755  0.0609  0.4207  0.0486
  110POPC   C2B 1454   1.856  11.261  16.524  0.2330  0.1561 -0.0049
  110POPC   C3B 1455   1.951  11.291  16.050 -0.0992  0.0724 -0.1154
  110POPC   C4B 1456   2.012  10.894  15.855 -0.1876  0.0092  0.0575
  111POPC   NC3 1457   3.548   1.042  17.150 -0.0764 -0.1549 -0.0042
  111POPC   PO4 1458   3.941   1.051  16.952 -0.3148 -0.0615 -0.0700
  111POPC   GL1 1459   4.129   0.926  16.562  0.1685  0.0434  0.0678
  111POPC   GL2 1460   3.930   0.690  16.389  0.1868 -0.0794  0.1078
  111POPC   C1A 1461   4.143   1.109  16.118  0.0703 -0.2545  0.2159
  111POPC   D2A 1462   4.220   1.293  15.736 -0.1637 -0.0776 -0.0926
  111POPC   C3A 1463   4.391   1.026  15.321 -0.3976 -0.4353  0.0537
  111POPC   C4A 1464   4.491   1.188  14.872 -0.0286  0.0080 -0.2810
  111POPC   C1B 1465   4.031   0.631  16.028  0.0145  0.3250 -0.1935
  111POPC   C2B 1466   4.072   0.733  15.597  0.0620 -0.1695 -0.1024
  111POPC   C3B 1467   3.743   0.985  15.369  0.2587 -0.0365 -0.1800
  111POPC   C4B 1468   3.570   1.268  15.036  0.0840  0.1258  0.0904
  112POPC   NC3 1469  10.758  12.084  16.663 -0.1309 -0.3063 -0.0839
  112POPC   PO4 1470  10.273  12.094  16.612 -0.0123  0.0649 -0.0333
  112POPC   GL1 1471  10.446  12.389  16.355 -0.1334 -0.3276 -0.1503
  112POPC   GL2 1472  10.205  12.443  16.193  0.1112  0.0588 -0.1889
  112POPC   C1A 1473  10.631  12.376  15.954  0.3138  0.1707 -0.0131
  112POPC   D2A 1474  10.722  12.456  15.591  0.0861 -0.1137 -0.3337
  112POPC   C3A 1475  10.464  12.731  15.320 -0.0934 -0.1700  0.0063
  112POPC   C4A 1476  10.045  13.118  15.271  0.3618 -0.2891 -0.3342
  112POPC   C1B 1477  10.197  12.311  15.723 -0.3196  0.3232  0.0302
  112POPC   C2B 1478  10.191  12.236  15.394 -0.0702  0.1880  0.2050
  112POPC   C3B 1479  10.396  12.268  14.974 -0.2690  0.2144  0.1315
  112POPC   C4B 1480  10.773  12.410  14.709 -0.0599 -0.1312 -0.1995
  113POPC   NC3 1481   2.962   0.187  17.084 -0.1541 -0.1193 -0.1144
  113POPC   PO4 1482   2.743   0.512  16.935 -0.0324  0.0302  0.0258
  113POPC   GL1 1483   2.831   0.416  16.487 -0.3018  0.1104  0.0252
  113POPC   GL2 1484   2.501   0.344  16.408 -0.0050 -0.1660  0.0814
  113POPC   C1A 1485   3.041   0.312  16.098 -0.0758 -0.2954  0.1205
  113POPC   D2A 1486   3.242   0.358  15.703  0.0652 -0.1120  0.2131
  113POPC   C3A 1487   3.178   0.659  15.387  0.0856  0.0600  0.0321
  113POPC   C4A 1488   3.445   0.804  15.028  0.0972  0.2009  0.3123
  113POPC   C1B 1489   2.113   0.238  16.306 -0.2095 -0.2373 -0.0539
  113POPC   C2B 1490   1.789   0.105  16.193  0.2450 -0.0825  0.1106
  113POPC   C3B 1491   1.800  -0.302  16.033  0.0768  0.2522 -0.0631
  113POPC   C4B 1492   2.121  -0.416  15.781  0.0497  0.0756  0.3177
  114POPC   NC3 1493   6.932   2.763  17.365  0.0191 -0.1397 -0.4989
  114POPC   PO4 1494   7.178   3.054  17.186  0.1563  0.1956  0.0026
  114POPC   GL1 1495   7.011   2.615  16.935  0.0961  0.1764 -0.0006
  114POPC   GL2 1496   6.891   2.351  17.075 -0.1859 -0.1848 -0.0077
  114POPC   C1A 1497   7.125   2.661  16.444 -0.0697 -0.1635 -0.0484
  114POPC   D2A 1498   7.429   2.725  16.218  0.0979 -0.0579  0.0672
  114POPC   C3A 1499   7.364   2.462  15.937 -0.0427  0.1357  0.0091
  114POPC   C4A 1500   7.137   2.145  15.725 -0.1884  0.2088  0.2308
  114POPC   C1B 1501   7.013   2.167  16.599 -0.1242 -0.2683 -0.0763
  114POPC   C2B 1502   7.427   2.232  16.404 -0.0390 -0.2455  0.1285
  114POPC   C3B 1503   7.551   1.768  16.183  0.0070  0.0252 -0.0684
  114POPC   C4B 1504   7.632   1.335  16.129 -0.1111 -0.1224  0.1000
  115POPC   NC3 1505  11.988   6.392  17.212 -0.3374 -0.2592  0.0981
  115POPC   PO4 1506  12.338   6.247  17.394 -0.1127  0.0846  0.3453
  115POPC   GL1 1507  12.261   6.170  16.844 -0.0675  0.3208  0.2033
  115POPC   GL2 1508  12.477   5.956  16.704  0.0158  0.0589  0.0701
  115POPC   C1A 1509  12.367   6.325  16.411  0.2009 -0.1608 -0.0874
  115POPC   D2A 1510  12.273   6.325  15.922 -0.3086  0.2212  0.4573
  115POPC   C3A 1511  12.396   6.528  15.463 -0.1499 -0.1378 -0.1697
  115POPC   C4A 1512  12.118   6.530  15.110  0.1966  0.1779  0.3911
  115POPC   C1B 1513  12.640   5.953  16.342 -0.0546  0.1151 -0.0611
  115POPC   C2B 1514  12.823   6.006  15.994  0.3164  0.0655  0.1427
  115POPC   C3B 1515  13.071   5.916  15.590  0.0882 -0.0008  0.3160
  115POPC   C4B 1516  13.382   6.175  15.296 -0.0294 -0.1339  0.2377
  116POPC   NC3 1517  10.325   0.740  17.471  0.0817  0.4799  0.0586
  116POPC   PO4 1518  10.743   0.976  17.399 -0.2894  0.0822 -0.2903
  116POPC   GL1 1519  10.563   1.226  17.145  0.2939 -0.1695 -0.3567
  116POPC   GL2 1520  10.321   1.427  17.164  0.0332 -0.1585 -0.1380
  116POPC   C1A 1521  10.696   1.459  16.737  0.3016 -0.2947 -0.3733
  116POPC   D2A 1522  10.542   1.868  16.726 -0.0796 -0.1870 -0.0216
  116POPC   C3A 1523  10.533   2.161  16.433  0.1726  0.0399 -0.0307
  116POPC   C4A 1524  10.686   2.587  16.239 -0.0576 -0.1724  0.1754
  116POPC   C1B 1525  10.208   1.505  16.809 -0.1173 -0.0696 -0.0168
  116POPC   C2B 1526  10.231   1.545  16.351  0.0507 -0.4232 -0.2270
  116POPC   C3B 1527  10.621   1.696  16.163 -0.4094  0.1507 -0.1677
  116POPC   C4B 1528  10.841   1.550  15.843 -0.0048 -0.1451  0.1156
  117POPC   NC3 1529   3.810   4.820  17.163  0.1677 -0.1040  0.0149
  117POPC   PO4 1530   3.594   5.248  17.139 -0.0997 -0.1009 -0.2477
  117POPC   GL1 1531   3.349   5.332  16.828 -0.1371  0.3024 -0.4190
  117POPC   GL2 1532   3.159   5.010  16.716 -0.2753 -0.3048 -0.0268
  117POPC   C1A 1533   2.962   5.478  16.486 -0.0018  0.3013  0.3724
  117POPC   D2A 1534   2.663   5.674  16.163 -0.1671  0.0308  0.0888
  117POPC   C3A 1535   2.758   5.956  15.876  0.1760 -0.0030 -0.2596
  117POPC   C4A 1536   2.662   6.176  15.509 -0.2206  0.1243  0.3540
  117POPC   C1B 1537   3.122   5.077  16.258 -0.0480  0.2448 -0.1301
  117POPC   C2B 1538   2.970   5.054  15.924 -0.2575 -0.2101 -0.1111
  117POPC   C3B 1539   2.897   5.476  15.702 -0.2665  0.2833 -0.3419
  117POPC   C4B 1540   2.866   5.771  15.335  0.0521 -0.0751  0.0545
  118POPC   NC3 1541   1.660   6.961  17.411 -0.1590 -0.0874 -0.1772
  118POPC   PO4 1542   1.329   6.856  17.290 -0.2422 -0.0468 -0.0856
  118POPC   GL1 1543   1.653   6.945  16.885  0.1089  0.1433 -0.3950
  118POPC   GL2 1544   1.885   6.656  16.936 -0.1790  0.2864  0.0335
  118POPC   C1A 1545   1.734   6.918  16.495 -0.1983 -0.0801  0.0157
  118POPC   D2A 1546   1.835   7.080  16.045 -0.2256  0.2862  0.1336
  118POPC   C3A 1547   1.998   6.650  15.801 -0.1041  0.1956  0.1297
  118POPC   C4A 1548   2.360   6.541  15.787 -0.0893 -0.1323 -0.0429
  118POPC   C1B 1549   2.248   6.833  16.712 -0.3089  0.1189  0.5283
  118POPC   C2B 1550   2.573   6.597  16.374 -0.1858 -0.2164  0.0994
  118POPC   C3B 1551   2.432   6.237  16.216 -0.1824 -0.3295  0.1112
  118POPC   C4B 1552   2.227   5.962  15.855  0.0374  0.1041  0.3697
  119POPC   NC3 1553   0.774   4.849  17.035 -0.1306  0.0890  0.3187
  119POPC   PO4 1554   0.672   4.478  16.771 -0.0217  0.2582  0.1356
  119POPC   GL1 1555   0.702   4.698  16.423  0.0197  0.1236 -0.3661
  119POPC   GL2 1556   0.752   5.025  16.363  0.2667 -0.1212  0.2468
  119POPC   C1A 1557   0.709   4.593  16.009  0.2730  0.0577 -0.2641
  119POPC   D2A 1558   0.215   4.387  15.905 -0.1027 -0.0546  0.0133
  119POPC   C3A 1559  -0.127   4.554  15.702  0.1252  0.1930 -0.1834
  119POPC   C4A 1560  -0.412   4.532  15.332 -0.0116 -0.0780  0.0094
  119POPC   C1B 1561   1.043   5.273  16.167 -0.1666 -0.2395  0.5632
  119POPC   C2B 1562   1.130   5.266  15.802  0.0251 -0.0424 -0.0674
  119POPC   C3B 1563   1.345   5.615  15.702  0.1752  0.0606  0.0326
  119POPC   C4B 1564   1.466   6.003  15.637  0.0201  0.0261  0.2282
  120POPC   NC3 1565   8.958   1.045  17.265 -0.0183  0.1256 -0.1397
  120POPC   PO4 1566   8.613   1.433  17.100  0.1027  0.2054 -0.2936
  120POPC   GL1 1567   8.582   1.157  16.707 -0.1461 -0.3156 -0.0691
  120POPC   GL2 1568   8.864   1.209  16.553  0.1678 -0.0903 -0.2297
  120POPC   C1A 1569   8.496   0.921  16.254 -0.1274 -0.0543  0.0321
  120POPC   D2A 1570   8.267   0.701  15.974  0.1612 -0.0058 -0.0185
  120POPC   C3A 1571   8.258   0.667  15.508 -0.1099 -0.3270 -0.0616
  120POPC   C4A 1572   8.372   0.683  15.081 -0.0695 -0.0212 -0.0355
  120POPC   C1B 1573   8.865   1.223  16.052 -0.3810 -0.0200  0.0652
  120POPC   C2B 1574   8.505   1.107  15.757  0.1628  0.1922 -0.4694
  120POPC   C3B 1575   8.462   1.453  15.491  0.0626  0.3566  0.1141
  120POPC   C4B 1576   8.312   1.801  15.444 -0.0741 -0.1263 -0.1537
  121POPC   NC3 1577   6.429   2.323  17.793 -0.0927 -0.2662 -0.2734
  121POPC   PO4 1578   6.684   2.298  17.520 -0.1568 -0.2529 -0.3853
  121POPC   GL1 1579   6.277   2.244  17.333 -0.1609  0.1981  0.3793
  121POPC   GL2 1580   6.079   2.341  17.246  0.0557 -0.1748 -0.1320
  121POPC   C1A 1581   6.330   1.988  17.069  0.1140  0.0211  0.0184
  121POPC   D2A 1582   6.708   1.912  16.822 -0.0225 -0.0592 -0.0723
  121POPC   C3A 1583   6.646   1.592  16.468  0.0128  0.0873 -0.2049
  121POPC   C4A 1584   6.349   1.355  16.311 -0.0735  0.0675 -0.2723
  121POPC   C1B 1585   6.208   2.457  16.813 -0.5035  0.1219  0.0407
  121POPC   C2B 1586   6.245   2.646  16.341 -0.1662  0.1233  0.1022
  121POPC   C3B 1587   6.411   2.357  15.975 -0.0171 -0.1896  0.0925
  121POPC   C4B 1588   6.378   2.180  15.525  0.4544 -0.0741 -0.2993
  122POPC   NC3 1589   7.013   9.155  14.040  0.0507  0.1427  0.1804
  122POPC   PO4 1590   6.780   8.955  14.369 -0.2867 -0.0660 -0.4511
  122POPC   GL1 1591   6.979   9.216  14.626  0.3010 -0.2609 -0.3199
  122POPC   GL2 1592   6.925   9.567  14.612  0.0928  0.3861  0.2638
  122POPC   C1A 1593   7.331   9.166  14.747  0.1496  0.1619 -0.2261
  122POPC   D2A 1594   7.628   9.207  15.111 -0.3417 -0.0322  0.0688
  122POPC   C3A 1595   8.095   9.440  14.958 -0.0482 -0.2455  0.0984
  122POPC   C4A 1596   8.260   9.334  14.643  0.0199 -0.1939  0.1581
  122POPC   C1B 1597   6.731   9.907  14.822 -0.2190 -0.2047  0.1735
  122POPC   C2B 1598   6.636  10.196  15.158  0.0395  0.2838  0.1496
  122POPC   C3B 1599   6.918  10.569  15.107 -0.3381 -0.0190  0.0436
  122POPC   C4B 1600   6.824  10.976  15.068  0.0110  0.3666  0.2475
  123POPC   NC3 1601  11.492   4.272  17.588 -0.3491 -0.1440 -0.0705
  123POPC   PO4 1602  11.688   4.257  17.221 -0.0067  0.1873  0.0739
  123POPC   GL1 1603  11.716   4.536  16.828  0.2245  0.2183 -0.0693
  123POPC   GL2 1604  11.664   4.782  16.738  0.3976 -0.1217  0.0669
  123POPC   C1A 1605  11.564   4.464  16.325 -0.1616 -0.0458 -0.2047
  123POPC   D2A 1606  11.227   4.436  16.078 -0.0148  0.1158 -0.2809
  123POPC   C3A 1607  11.049   4.814  15.888 -0.0064 -0.0854 -0.0494
  123POPC   C4A 1608  10.562   4.943  15.803  0.0276  0.0810  0.1935
  123POPC   C1B 1609  11.482   5.184  16.766  0.1574  0.0542 -0.0573
  123POPC   C2B 1610  11.524   5.489  16.418 -0.4495  0.1397  0.2234
  123POPC   C3B 1611  11.359   5.265  15.981 -0.0947 -0.2771 -0.0293
  123POPC   C4B 1612  11.386   5.047  15.551 -0.1228 -0.1437 -0.0915
  124POPC   NC3 1613   2.193   3.128  16.918 -0.0971  0.1813 -0.0815
  124POPC   PO4 1614   1.939   3.315  16.676  0.4156  0.2231  0.5081
  124POPC   GL1 1615   2.020   3.437  16.249  0.2751  0.3097 -0.0776
  124POPC   GL2 1616   1.815   3.745  16.198  0.1604 -0.1814 -0.2246
  124POPC   C1A 1617   2.330   3.698  16.037 -0.3176  0.0978  0.1536
  124POPC   D2A 1618   2.475   4.035  15.765 -0.1935  0.0023  0.3864
  124POPC   C3A 1619   2.202   3.978  15.428 -0.2778  0.2545  0.1574
  124POPC   C4A 1620   2.207   3.732  15.069 -0.1869  0.2258  0.1861
  124POPC   C1B 1621   1.902   3.558  15.788  0.0628  0.0869  0.0623
  124POPC   C2B 1622   1.968   3.299  15.326  0.1653 -0.1350 -0.3485
  124POPC   C3B 1623   1.551   3.129  15.170 -0.2452 -0.2184 -0.0456
  124POPC   C4B 1624   1.442   2.830  14.909  0.4893  0.0403 -0.0088
  125POPC   NC3 1625   0.933   8.311  18.044 -0.0215  0.0534  0.0029
  125POPC   PO4 1626   1.098   8.298  17.616 -0.1190  0.3996  0.0277
  125POPC   GL1 1627   1.155   8.389  17.197  0.1831 -0.0753 -0.1083
  125POPC   GL2 1628   1.102   8.547  17.004 -0.1409  0.1028 -0.0487
  125POPC   C1A 1629   1.264   8.050  16.929  0.0699  0.1086  0.2544
  125POPC   D2A 1630   1.144   7.688  16.752  0.2205 -0.0858 -0.2549
  125POPC   C3A 1631   0.989   7.734  16.280  0.0041 -0.0014 -0.0576
  125POPC   C4A 1632   0.850   7.842  15.869  0.2341 -0.1769  0.0494
  125POPC   C1B 1633   1.495   8.610  16.896  0.2886 -0.1343  0.0758
  125POPC   C2B 1634   1.937   8.558  16.596  0.0147 -0.0825 -0.2374
  125POPC   C3B 1635   1.967   8.769  16.253  0.0122  0.0402  0.0214
  125POPC   C4B 1636   2.072   8.724  15.755  0.1111 -0.0507 -0.0085
  126POPC   NC3 1637   1.069   5.313  17.348  0.2871 -0.3984  0.0511
  126POPC   PO4 1638   1.343   5.156  17.078 -0.0551  0.0194  0.0329
  126POPC   GL1 1639   1.438   5.562  16.899 -0.0895 -0.0845  0.0115
  126POPC   GL2 1640   1.241   5.790  17.010  0.0140 -0.3211  0.3794
  126POPC   C1A 1641   1.702   5.809  16.609 -0.0713 -0.1706 -0.0496
  126POPC   D2A 1642   1.889   5.981  16.232  0.0794  0.3936 -0.1323
  126POPC   C3A 1643   1.739   6.293  16.048  0.1729  0.0490  0.1658
  126POPC   C4A 1644   1.538   6.599  16.189  0.1314  0.1441 -0.3203
  126POPC   C1B 1645   1.185   5.784  16.530 -0.2036  0.0599  0.0510
  126POPC   C2B 1646   1.423   5.843  16.217  0.0061 -0.0289 -0.0610
  126POPC   C3B 1647   1.611   5.507  16.168 -0.0238  0.0167  0.0088
  126POPC   C4B 1648   1.527   5.003  16.050  0.3057  0.2519 -0.1905
  127POPC   NC3 1649   5.251   6.327  14.909  0.1027 -0.0539 -0.1034
  127POPC   PO4 1650   5.057   6.663  14.717 -0.3506  0.0403  0.1032
  127POPC   GL1 1651   4.754   6.990  14.902  0.1789 -0.1329  0.1788
  127POPC   GL2 1652   5.017   7.215  15.042 -0.5454 -0.3575  0.0747
  127POPC   C1A 1653   4.317   6.893  14.942  0.0779  0.0351 -0.0348
  127POPC   D2A 1654   3.910   6.832  15.155 -0.0273 -0.0615 -0.4586
  127POPC   C3A 1655   3.852   6.634  15.502 -0.0096 -0.0879  0.0726
  127POPC   C4A 1656   3.582   6.554  15.745  0.0754 -0.1836  0.2371
  127POPC   C1B 1657   5.466   7.304  15.220  0.0839  0.0883  0.3869
  127POPC   C2B 1658   5.606   7.555  15.499 -0.1172 -0.0387 -0.2979
  127POPC   C3B 1659   5.415   7.874  15.824  0.1090  0.1809  0.2051
  127POPC   C4B 1660   5.452   7.708  16.278 -0.0484 -0.3007  0.1666
  128POPC   NC3 1661   8.763   7.940  17.089 -0.1090 -0.4839 -0.0024
  128POPC   PO4 1662   8.918   7.719  16.687  0.0270  0.1887  0.0852
  128POPC   GL1 1663   9.191   7.824  16.395 -0.1649  0.0417  0.0859
  128POPC   GL2 1664   9.417   7.680  16.434  0.1366 -0.2699  0.3418
  128POPC   C1A 1665   9.427   7.731  15.918 -0.0550  0.3331  0.3247
  128POPC   D2A 1666   9.163   7.707  15.607 -0.0372 -0.0527  0.1583
  128POPC   C3A 1667   9.259   7.374  15.427 -0.1959  0.2264 -0.0460
  128POPC   C4A 1668   9.063   7.104  15.308  0.0654 -0.1608 -0.0099
  128POPC   C1B 1669   9.714   7.349  16.502  0.2767 -0.1551  0.1688
  128POPC   C2B 1670  10.105   7.297  16.340  0.0948  0.3705 -0.1858
  128POPC   C3B 1671  10.336   7.360  15.931  0.0682 -0.0815  0.2404
  128POPC   C4B 1672  10.660   7.419  15.546  0.1692  0.0799 -0.2228
  129POPC   NC3 1673  12.193   2.443  17.234 -0.0470 -0.0062 -0.2096
  129POPC   PO4 1674  12.642   2.262  17.070  0.1731  0.2049  0.0534
  129POPC   GL1 1675  12.623   2.263  16.667 -0.0051  0.2501  0.0104
  129POPC   GL2 1676  12.863   2.082  16.440 -0.0140 -0.1136 -0.0275
  129POPC   C1A 1677  12.434   2.262  16.233 -0.0589  0.0094  0.1521
  129POPC   D2A 1678  12.632   2.460  15.826 -0.1002 -0.3636 -0.0026
  129POPC   C3A 1679  12.669   2.460  15.404  0.1532  0.0741 -0.0827
  129POPC   C4A 1680  12.723   2.495  14.944 -0.1139 -0.0080 -0.2978
  129POPC   C1B 1681  12.756   1.871  16.067 -0.2486 -0.2909 -0.3707
  129POPC   C2B 1682  12.738   1.691  15.660  0.3114 -0.0359 -0.0464
  129POPC   C3B 1683  12.635   1.929  15.311 -0.4157  0.0190  0.3272
  129POPC   C4B 1684  12.300   2.153  15.039 -0.2792  0.0968 -0.0753
  130POPC   NC3 1685  12.185   7.130  17.054  0.1167  0.3815 -0.0859
  130POPC   PO4 1686  11.758   7.122  17.201  0.1812 -0.0438 -0.0594
  130POPC   GL1 1687  11.817   7.238  16.717  0.2594  0.1450  0.1443
  130POPC   GL2 1688  11.447   7.342  16.642  0.1175 -0.1981 -0.0535
  130POPC   C1A 1689  12.065   7.290  16.424 -0.2535  0.1518 -0.0491
  130POPC   D2A 1690  12.286   7.318  16.089 -0.0427  0.1224  0.0249
  130POPC   C3A 1691  12.095   7.284  15.800  0.2435 -0.1017 -0.1752
  130POPC   C4A 1692  12.150   7.466  15.400 -0.2735  0.3224  0.1267
  130POPC   C1B 1693  11.570   7.195  16.171  0.0420 -0.0943 -0.1986
  130POPC   C2B 1694  11.625   7.095  15.781 -0.0941  0.1072  0.1269
  130POPC   C3B 1695  11.378   6.761  15.648 -0.1668  0.1115 -0.1801
  130POPC   C4B 1696  11.197   6.615  15.401 -0.0290  0.0197 -0.1763
  131POPC   NC3 1697   1.610   8.163  17.529  0.0438  0.1669  0.1794
  131POPC   PO4 1698   1.481   7.707  17.588  0.2310  0.1235  0.0095
  131POPC   GL1 1699   1.584   7.541  17.146 -0.0994  0.0197 -0.0791
  131POPC   GL2 1700   1.347   7.327  17.114 -0.1398 -0.0693 -0.0728
  131POPC   C1A 1701   1.855   7.444  16.835  0.0379 -0.0672  0.1398
  131POPC   D2A 1702   2.106   7.325  16.460 -0.1336 -0.1511  0.0363
  131POPC   C3A 1703   2.550   7.213  16.542 -0.1495 -0.1145  0.2045
  131POPC   C4A 1704   2.951   7.373  16.555  0.0286 -0.1112  0.1958
  131POPC   C1B 1705   1.338   7.268  16.650 -0.1467 -0.2320  0.2299
  131POPC   C2B 1706   1.517   7.451  16.264  0.3697  0.0196  0.1822
  131POPC   C3B 1707   1.356   7.663  15.941 -0.1108 -0.2244  0.0357
  131POPC   C4B 1708   1.309   7.780  15.557  0.1681 -0.2485  0.2933
  132POPC   NC3 1709  12.298   1.926  17.907 -0.2896  0.1613  0.3459
  132POPC   PO4 1710  12.172   1.950  17.355 -0.1273 -0.2726  0.0540
  132POPC   GL1 1711  12.255   2.051  16.837 -0.4562  0.1483 -0.2410
  132POPC   GL2 1712  12.336   1.856  16.545 -0.1247 -0.0590 -0.1158
  132POPC   C1A 1713  12.013   2.227  16.513 -0.0587 -0.1893  0.1354
  132POPC   D2A 1714  12.037   2.432  16.043 -0.2591 -0.0153 -0.2083
  132POPC   C3A 1715  12.365   2.834  16.077  0.3824 -0.1789  0.2668
  132POPC   C4A 1716  12.694   3.135  15.679 -0.0189  0.4512 -0.2176
  132POPC   C1B 1717  12.243   1.790  16.077  0.1361 -0.0842  0.0267
  132POPC   C2B 1718  12.340   2.014  15.754 -0.2595 -0.1539  0.2263
  132POPC   C3B 1719  12.179   2.307  15.508 -0.1794  0.0039  0.3177
  132POPC   C4B 1720  11.841   2.362  15.144  0.0050  0.0154 -0.2084
  133POPC   NC3 1721   6.983  11.687  16.906 -0.3888  0.2425  0.0533
  133POPC   PO4 1722   7.335  11.481  16.826 -0.2264  0.1658  0.0793
  133POPC   GL1 1723   7.221  11.343  16.479  0.0613 -0.1941 -0.0710
  133POPC   GL2 1724   7.386  11.172  16.299  0.0811  0.0858  0.2016
  133POPC   C1A 1725   6.912  11.219  16.211  0.0604 -0.5337 -0.1999
  133POPC   D2A 1726   6.478  11.366  16.007 -0.2788 -0.1223 -0.1364
  133POPC   C3A 1727   6.138  11.214  16.184 -0.2228 -0.2546 -0.3011
  133POPC   C4A 1728   5.783  11.463  16.415  0.4505  0.0866  0.1462
  133POPC   C1B 1729   7.421  11.591  16.011  0.2789 -0.0555 -0.0663
  133POPC   C2B 1730   7.210  11.768  15.659 -0.1611 -0.0194  0.0275
  133POPC   C3B 1731   7.518  11.958  15.497 -0.2422 -0.1777 -0.0220
  133POPC   C4B 1732   7.750  12.296  15.504  0.1158  0.1560  0.2510
  134POPC   NC3 1733   8.073   7.778  16.256 -0.1612  0.2501 -0.0859
  134POPC   PO4 1734   8.220   8.171  16.165 -0.2005  0.3888 -0.0193
  134POPC   GL1 1735   8.589   7.970  16.248  0.0969 -0.0091 -0.0952
  134POPC   GL2 1736   8.575   7.716  16.313  0.1543  0.1927 -0.1199
  134POPC   C1A 1737   8.953   8.064  16.082  0.0312  0.1013 -0.0118
  134POPC   D2A 1738   9.196   8.191  15.823  0.0334 -0.1221  0.2177
  134POPC   C3A 1739   9.019   8.501  15.615  0.1496  0.1033  0.1038
  134POPC   C4A 1740   8.700   8.442  15.320  0.0141  0.1209 -0.1900
  134POPC   C1B 1741   8.812   7.566  16.061 -0.1959 -0.1298  0.2761
  134POPC   C2B 1742   8.720   7.437  15.696 -0.3637  0.0242 -0.0694
  134POPC   C3B 1743   8.744   7.545  15.341  0.0721 -0.1086 -0.1288
  134POPC   C4B 1744   8.990   7.669  14.993 -0.2358 -0.2133 -0.1747
  135POPC   NC3 1745   7.255  10.100  16.487  0.1839 -0.0962 -0.1557
  135POPC   PO4 1746   7.388  10.437  16.836 -0.0404  0.1520  0.1023
  135POPC   GL1 1747   7.371  10.692  16.421  0.1063  0.1923  0.1881
  135POPC   GL2 1748   7.010  10.842  16.425 -0.0551 -0.2417  0.0076
  135POPC   C1A 1749   7.487  10.780  15.993  0.2220  0.0476  0.0475
  135POPC   D2A 1750   7.389  11.172  15.765  0.1819 -0.0974  0.0793
  135POPC   C3A 1751   7.232  11.366  15.345 -0.0115  0.4179  0.2589
  135POPC   C4A 1752   7.060  11.447  14.910 -0.1659  0.1023  0.0933
  135POPC   C1B 1753   6.977  10.752  15.966 -0.1879  0.2814  0.1897
  135POPC   C2B 1754   7.035  10.816  15.556 -0.0421  0.2748  0.2580
  135POPC   C3B 1755   7.317  10.814  15.272  0.2829  0.0509  0.3858
  135POPC   C4B 1756   7.524  10.576  14.969  0.2920  0.2917  0.3835
  136POPC   NC3 1757   5.102  11.007  17.338  0.0362 -0.5017  0.1902
  136POPC   PO4 1758   5.034  10.725  16.976  0.0870  0.1102 -0.1266
  136POPC   GL1 1759   4.752  10.402  16.764  0.1531  0.2590  0.1888
  136POPC   GL2 1760   4.536  10.181  16.858 -0.0553  0.2541  0.1002
  136POPC   C1A 1761   4.717  10.382  16.274 -0.0067 -0.0355 -0.1427
  136POPC   D2A 1762   5.004  10.560  15.950 -0.1239  0.0328  0.4601
  136POPC   C3A 1763   4.871  10.474  15.583  0.1009  0.4246 -0.3724
  136POPC   C4A 1764   4.957  10.765  15.146  0.0301  0.1339 -0.0890
  136POPC   C1B 1765   4.724   9.924  16.478  0.2860 -0.1611  0.0760
  136POPC   C2B 1766   4.638   9.650  16.067 -0.2509 -0.1253 -0.2662
  136POPC   C3B 1767   4.720   9.165  16.099 -0.2052  0.1436  0.0484
  136POPC   C4B 1768   4.560   8.704  16.101 -0.2818 -0.1626  0.0662
  137POPC   NC3 1769  11.764  12.399  17.516  0.2839 -0.1496  0.2020
  137POPC   PO4 1770  12.056  12.613  17.201 -0.1144  0.2921 -0.2873
  137POPC   GL1 1771  11.984  12.604  16.740 -0.1404 -0.4783  0.0814
  137POPC   GL2 1772  11.614  12.618  16.615 -0.0879 -0.0539  0.1751
  137POPC   C1A 1773  12.129  12.505  16.383  0.0083  0.1671 -0.2898
  137POPC   D2A 1774  12.176  12.322  16.143 -0.3907 -0.1405 -0.1609
  137POPC   C3A 1775  12.359  12.493  15.815 -0.1569  0.2235 -0.2733
  137POPC   C4A 1776  12.292  12.680  15.468 -0.0736 -0.1578  0.0436
  137POPC   C1B 1777  11.783  12.876  16.284 -0.2332 -0.0127 -0.0961
  137POPC   C2B 1778  11.996  12.897  15.851  0.0576 -0.1676 -0.0058
  137POPC   C3B 1779  11.822  12.835  15.363 -0.2822 -0.2363 -0.2733
  137POPC   C4B 1780  11.588  12.549  15.231  0.0755 -0.3777  0.2975
  138POPC   NC3 1781   5.776  11.716  17.331  0.0465  0.2685 -0.0238
  138POPC   PO4 1782   5.652  11.304  17.292 -0.1954  0.0507  0.1736
  138POPC   GL1 1783   5.596  11.658  16.856  0.0138  0.3036  0.1076
  138POPC   GL2 1784   5.932  11.723  16.770  0.0850  0.0467 -0.0282
  138POPC   C1A 1785   5.339  11.713  16.595  0.1733 -0.0865 -0.3645
  138POPC   D2A 1786   5.178  11.505  16.197 -0.2357 -0.1380 -0.2698
  138POPC   C3A 1787   5.137  11.654  15.836  0.0491  0.0036 -0.0406
  138POPC   C4A 1788   5.315  12.071  15.679  0.2285 -0.2940 -0.0197
  138POPC   C1B 1789   6.373  11.538  16.524 -0.1767 -0.1223 -0.2576
  138POPC   C2B 1790   6.780  11.704  16.408 -0.0275  0.1007 -0.0171
  138POPC   C3B 1791   6.747  11.770  15.915 -0.0921 -0.0206  0.1210
  138POPC   C4B 1792   6.888  11.409  15.738 -0.2263 -0.3300 -0.2385
  139POPC   NC3 1793   5.791   0.504  16.891 -0.0113  0.1551  0.0449
  139POPC   PO4 1794   6.211   0.323  16.828 -0.2902  0.0949 -0.2885
  139POPC   GL1 1795   6.466   0.229  16.473  0.1908 -0.3224  0.0000
  139POPC   GL2 1796   6.236   0.010  16.298 -0.0397 -0.0000 -0.1274
  139POPC   C1A 1797   6.464   0.430  16.037  0.2779  0.0050  0.0965
  139POPC   D2A 1798   6.219   0.202  15.653  0.0217 -0.0063  0.1034
  139POPC   C3A 1799   6.290   0.343  15.219 -0.0989  0.1091 -0.4717
  139POPC   C4A 1800   6.412   0.375  14.863  0.1791 -0.4001 -0.0012
  139POPC   C1B 1801   6.434  -0.221  15.929  0.1579  0.3754 -0.1989
  139POPC   C2B 1802   6.394  -0.492  15.566 -0.1952  0.0260  0.2345
  139POPC   C3B 1803   6.912  -0.537  15.384  0.0858 -0.1614  0.1853
  139POPC   C4B 1804   7.262  -0.778  15.166  0.0834 -0.0531  0.1062
  140POPC   NC3 1805  11.309   5.745  17.398  0.2879 -0.0856 -0.0565
  140POPC   PO4 1806  11.593   6.094  17.172  0.3107  0.1717 -0.0117
  140POPC   GL1 1807  11.750   6.131  16.814 -0.0353 -0.0095 -0.0491
  140POPC   GL2 1808  11.865   6.366  16.633  0.2359  0.1095 -0.1449
  140POPC   C1A 1809  11.412   6.032  16.457 -0.4438 -0.1403 -0.2181
  140POPC   D2A 1810  11.285   6.188  16.055  0.0203  0.1046 -0.0211
  140POPC   C3A 1811  11.033   6.327  15.737  0.1476  0.0708  0.0183
  140POPC   C4A 1812  10.826   6.712  15.642 -0.0273 -0.0147 -0.3705
  140POPC   C1B 1813  11.799   6.336  16.171  0.0687 -0.0513  0.3018
  140POPC   C2B 1814  11.868   6.083  15.817 -0.3107 -0.1242 -0.0556
  140POPC   C3B 1815  12.140   6.124  15.460 -0.3933  0.1484  0.2105
  140POPC   C4B 1816  12.573   6.032  15.554  0.0372 -0.0687  0.0498
  141POPC   NC3 1817   0.263   4.453  16.474  0.0609  0.0757 -0.0397
  141POPC   PO4 1818   0.429   4.035  16.324 -0.0793 -0.4750 -0.2876
  141POPC   GL1 1819   0.440   3.712  16.082 -0.2730  0.0973 -0.1306
  141POPC   GL2 1820   0.410   3.432  16.157 -0.0894 -0.1235  0.1149
  141POPC   C1A 1821   0.402   3.506  15.634 -0.0643  0.2215 -0.0552
  141POPC   D2A 1822   0.285   3.155  15.465  0.1001  0.2267  0.0415
  141POPC   C3A 1823   0.703   2.911  15.295 -0.1839  0.1787  0.1254
  141POPC   C4A 1824   0.895   2.926  14.877 -0.2936  0.1974  0.0666
  141POPC   C1B 1825   0.096   3.155  16.027  0.2710  0.0432 -0.1548
  141POPC   C2B 1826   0.025   2.754  15.675  0.0390  0.0618  0.0267
  141POPC   C3B 1827   0.230   2.667  15.194 -0.1102  0.0107  0.1709
  141POPC   C4B 1828   0.364   2.890  14.992  0.2857 -0.3034  0.2605
  142POPC   NC3 1829   7.969   9.197  15.793  0.0617 -0.0538  0.1076
  142POPC   PO4 1830   7.623   9.289  16.026  0.0027  0.1646 -0.2846
  142POPC   GL1 1831   7.626   9.548  15.602  0.2465  0.0570 -0.2145
  142POPC   GL2 1832   8.015   9.574  15.412  0.0010  0.3156 -0.1546
  142POPC   C1A 1833   7.633   9.681  15.182  0.0883  0.0160  0.0856
  142POPC   D2A 1834   7.736   9.592  14.703  0.1014 -0.0505 -0.0417
  142POPC   C3A 1835   7.856   9.851  14.399 -0.2627  0.0829 -0.0889
  142POPC   C4A 1836   7.670  10.022  14.099  0.1078  0.1001  0.0789
  142POPC   C1B 1837   8.280   9.904  15.413  0.4287  0.0816  0.0138
  142POPC   C2B 1838   8.718   9.922  15.428 -0.1098  0.1166  0.1714
  142POPC   C3B 1839   8.999  10.257  15.249 -0.0211  0.1031 -0.0729
  142POPC   C4B 1840   9.129  10.644  15.200  0.5317 -0.0247  0.0498
  143POPC   NC3 1841   2.916  12.294  17.283 -0.1726 -0.0019 -0.2174
  143POPC   PO4 1842   2.818  12.679  16.957  0.2807 -0.2268 -0.1362
  143POPC   GL1 1843   2.684  12.933  16.688 -0.1520 -0.0156  0.0014
  143POPC   GL2 1844   2.569  12.705  16.492  0.0755  0.2164  0.0003
  143POPC   C1A 1845   2.914  12.885  16.251 -0.0299  0.0786  0.2058
  143POPC   D2A 1846   2.967  12.961  15.784  0.2333 -0.0901 -0.0117
  143POPC   C3A 1847   2.942  12.665  15.480 -0.0397  0.2252  0.1796
  143POPC   C4A 1848   3.019  12.694  15.046  0.2223  0.1687 -0.0724
  143POPC   C1B 1849   2.322  12.880  16.097  0.3676 -0.0154 -0.2652
  143POPC   C2B 1850   2.043  13.052  15.755  0.0083  0.0545  0.0308
  143POPC   C3B 1851   1.592  12.967  15.595 -0.1525  0.0330  0.1455
  143POPC   C4B 1852   1.227  12.725  15.456  0.0863 -0.1910 -0.1191
  144POPC   NC3 1853   4.442  10.642  17.097 -0.0637  0.3504 -0.1570
  144POPC   PO4 1854   4.029  10.780  17.310  0.4305  0.1715 -0.2524
  144POPC   GL1 1855   4.019  10.378  16.939  0.0682  0.1478 -0.0541
  144POPC   GL2 1856   4.184  10.473  16.624 -0.1140 -0.1121 -0.1545
  144POPC   C1A 1857   3.700  10.162  16.574  0.1319  0.0327 -0.0795
  144POPC   D2A 1858   3.349  10.306  16.285  0.0947 -0.0563 -0.0409
  144POPC   C3A 1859   3.195  10.250  15.887 -0.2492  0.1296  0.1007
  144POPC   C4A 1860   3.296  10.076  15.485  0.0976  0.1103 -0.1270
  144POPC   C1B 1861   4.425  10.777  16.443  0.0736  0.0282  0.2943
  144POPC   C2B 1862   4.510  11.180  16.494  0.3933 -0.2146  0.3136
  144POPC   C3B 1863   4.920  11.241  16.591 -0.0172 -0.0989 -0.3017
  144POPC   C4B 1864   5.394  11.112  16.554 -0.1581 -0.3270 -0.0234
  145POPC   NC3 1865  12.688   6.304  17.084  0.2475  0.1535 -0.0860
  145POPC   PO4 1866  12.403   6.636  17.113 -0.1125 -0.1011  0.0043
  145POPC   GL1 1867  12.174   6.758  16.756 -0.0840 -0.1675 -0.1127
  145POPC   GL2 1868  11.885   6.790  16.856  0.0540  0.0525  0.2198
  145POPC   C1A 1869  11.992   6.782  16.327 -0.4953 -0.0700  0.0303
  145POPC   D2A 1870  11.981   6.820  15.904 -0.0333 -0.0844  0.0478
  145POPC   C3A 1871  11.801   6.479  15.623 -0.2726 -0.0792  0.3605
  145POPC   C4A 1872  11.613   6.356  15.259 -0.0816 -0.0239 -0.1734
  145POPC   C1B 1873  11.493   6.755  16.622 -0.1591  0.0180 -0.2696
  145POPC   C2B 1874  11.226   6.446  16.756 -0.0624 -0.0986  0.2152
  145POPC   C3B 1875  10.969   6.227  16.458  0.0369  0.0178 -0.3110
  145POPC   C4B 1876  10.758   6.030  16.123 -0.0461  0.0451  0.0604
  146POPC   NC3 1877   0.402   1.114  17.489 -0.0194  0.2905 -0.0065
  146POPC   PO4 1878   0.067   0.898  17.357  0.0093  0.1619 -0.1185
  146POPC   GL1 1879   0.142   0.973  16.959 -0.2245  0.0545  0.0665
  146POPC   GL2 1880   0.281   1.210  16.809  0.0355  0.0737  0.1706
  146POPC   C1A 1881   0.226   0.700  16.625  0.1021  0.1969 -0.2003
  146POPC   D2A 1882   0.546   0.705  16.263 -0.1774 -0.1962 -0.3411
  146POPC   C3A 1883   0.375   0.793  15.983  0.1206 -0.3696 -0.1971
  146POPC   C4A 1884   0.053   0.573  15.803  0.3404 -0.2719 -0.0217
  146POPC   C1B 1885   0.278   1.123  16.374 -0.0085  0.1333 -0.0616
  146POPC   C2B 1886  -0.127   0.898  16.258 -0.0350  0.1252  0.0354
  146POPC   C3B 1887  -0.186   1.074  15.894  0.2923 -0.0475 -0.0694
  146POPC   C4B 1888  -0.025   1.213  15.490  0.2801 -0.6767 -0.1085
  147POPC   NC3 1889   1.432   2.629  16.832  0.1750 -0.0229 -0.1393
  147POPC   PO4 1890   1.569   2.252  16.886  0.1994 -0.1140  0.0103
  147POPC   GL1 1891   1.698   2.172  16.410  0.0973 -0.2143 -0.0184
  147POPC   GL2 1892   1.959   2.025  16.325 -0.2612 -0.0045  0.0515
  147POPC   C1A 1893   1.778   2.272  15.976  0.0876 -0.2939 -0.2976
  147POPC   D2A 1894   1.978   2.490  15.543 -0.1094 -0.0144 -0.4433
  147POPC   C3A 1895   2.298   2.765  15.540 -0.3223 -0.1292 -0.1261
  147POPC   C4A 1896   2.275   3.181  15.656 -0.1532  0.1397  0.1390
  147POPC   C1B 1897   2.044   1.836  16.018  0.1058 -0.1603 -0.2843
  147POPC   C2B 1898   2.218   1.591  15.730 -0.0268  0.1117  0.1784
  147POPC   C3B 1899   2.204   1.230  15.342  0.0058 -0.1768  0.0776
  147POPC   C4B 1900   1.890   0.919  15.312 -0.3499 -0.1174  0.0674
  148POPC   NC3 1901   4.959   1.345  16.890  0.2296  0.0693  0.0482
  148POPC   PO4 1902   4.639   1.482  17.043  0.0189  0.1386  0.1783
  148POPC   GL1 1903   4.675   1.485  16.546  0.1313 -0.0763  0.4060
  148POPC   GL2 1904   4.608   1.200  16.492  0.3482 -0.2143 -0.2739
  148POPC   C1A 1905   4.834   1.902  16.389 -0.1303  0.3191 -0.0353
  148POPC   D2A 1906   4.911   2.336  16.396 -0.1743  0.2093  0.2611
  148POPC   C3A 1907   5.070   2.544  16.045  0.3020 -0.0075  0.1943
  148POPC   C4A 1908   5.088   2.523  15.554 -0.0029 -0.3636 -0.0898
  148POPC   C1B 1909   4.634   0.791  16.433  0.0621  0.0980 -0.1065
  148POPC   C2B 1910   4.480   0.591  16.167 -0.2593  0.0051  0.1116
  148POPC   C3B 1911   4.587   0.776  15.748 -0.1990  0.3687 -0.1440
  148POPC   C4B 1912   4.886   0.854  15.524 -0.0977  0.0291  0.0848
  149POPC   NC3 1913  10.429   6.457  17.823 -0.0676  0.1896 -0.3463
  149POPC   PO4 1914  10.697   6.392  17.530  0.0440 -0.1029 -0.1880
  149POPC   GL1 1915  10.788   6.208  17.148  0.0514  0.1954 -0.2531
  149POPC   GL2 1916  11.047   6.051  17.056 -0.0166  0.0503  0.0495
  149POPC   C1A 1917  10.722   6.421  16.861 -0.2017 -0.0127  0.1417
  149POPC   D2A 1918  10.360   6.372  16.550 -0.1059 -0.1645 -0.1763
  149POPC   C3A 1919  10.569   6.456  16.111  0.3215  0.1221 -0.0542
  149POPC   C4A 1920  10.326   6.542  15.677  0.3460 -0.3273 -0.1034
  149POPC   C1B 1921  11.070   5.733  16.708  0.0113  0.1323  0.0526
  149POPC   C2B 1922  11.110   5.675  16.203  0.0964  0.0872 -0.0114
  149POPC   C3B 1923  11.156   5.775  15.715 -0.3448  0.2619  0.3414
  149POPC   C4B 1924  10.893   5.717  15.317 -0.0543  0.3862 -0.2644
  150POPC   NC3 1925   2.657   0.897  17.271 -0.1539  0.2661  0.0889
  150POPC   PO4 1926   2.968   0.989  17.013 -0.2231 -0.1391 -0.4545
  150POPC   GL1 1927   3.052   1.031  16.656 -0.0636  0.0078 -0.3954
  150POPC   GL2 1928   3.003   1.282  16.402  0.1313  0.1837  0.0142
  150POPC   C1A 1929   3.141   0.784  16.210  0.0485  0.1391 -0.1604
  150POPC   D2A 1930   2.872   0.677  15.790 -0.2194  0.0405  0.1708
  150POPC   C3A 1931   2.671   0.362  15.461 -0.1031 -0.1964 -0.1137
  150POPC   C4A 1932   2.497   0.551  15.036 -0.1108  0.0315 -0.0335
  150POPC   C1B 1933   3.107   1.190  15.938 -0.0303 -0.2095 -0.2603
  150POPC   C2B 1934   3.318   1.187  15.649 -0.2221 -0.0360 -0.0974
  150POPC   C3B 1935   3.714   1.465  15.494 -0.0049  0.3550 -0.0188
  150POPC   C4B 1936   4.059   1.384  15.140  0.1612 -0.1258 -0.2149
  151POPC   NC3 1937   3.357   2.266  16.837  0.1329  0.0265  0.3038
  151POPC   PO4 1938   2.991   2.137  16.684  0.1652  0.2214  0.0541
  151POPC   GL1 1939   3.061   2.321  16.230 -0.0359 -0.0175  0.0491
  151POPC   GL2 1940   2.818   2.564  16.098  0.2019  0.0569  0.0820
  151POPC   C1A 1941   3.164   2.306  15.787 -0.3069 -0.3872  0.2071
  151POPC   D2A 1942   3.210   2.436  15.374  0.0585 -0.2353  0.2325
  151POPC   C3A 1943   3.053   2.738  15.105  0.2497  0.0546 -0.0610
  151POPC   C4A 1944   2.964   3.181  15.104  0.2207  0.0596  0.3233
  151POPC   C1B 1945   2.691   2.466  15.690 -0.1445 -0.1993  0.0690
  151POPC   C2B 1946   2.689   2.376  15.191 -0.0211 -0.2098  0.0619
  151POPC   C3B 1947   2.312   2.272  14.865  0.3453 -0.0446 -0.0723
  151POPC   C4B 1948   2.125   2.351  14.532 -0.1244  0.1748  0.0390
  152POPC   NC3 1949   5.485   3.709  17.674  0.0008  0.0991  0.1087
  152POPC   PO4 1950   5.652   3.496  17.268  0.0847 -0.1664 -0.4438
  152POPC   GL1 1951   5.503   3.286  16.922  0.0617  0.1143 -0.3204
  152POPC   GL2 1952   5.377   2.902  16.829  0.0387  0.2237  0.1877
  152POPC   C1A 1953   5.569   3.230  16.523 -0.2723  0.2814 -0.1988
  152POPC   D2A 1954   5.404   3.160  16.040 -0.0201 -0.0513  0.0580
  152POPC   C3A 1955   5.553   3.285  15.602  0.1051  0.1114  0.5546
  152POPC   C4A 1956   5.421   3.150  15.194  0.3923 -0.0520  0.1679
  152POPC   C1B 1957   5.400   2.718  16.399  0.0307 -0.1364 -0.0544
  152POPC   C2B 1958   5.736   2.707  16.086 -0.1420 -0.0015  0.0599
  152POPC   C3B 1959   5.657   2.616  15.654  0.3407  0.2495  0.0962
  152POPC   C4B 1960   5.450   2.708  15.338  0.0459 -0.1259 -0.1233
  153POPC   NC3 1961  11.259   9.660  17.102  0.3160  0.0331 -0.4444
  153POPC   PO4 1962  11.481   9.510  16.776 -0.4098  0.0438  0.2458
  153POPC   GL1 1963  11.539   9.508  16.296  0.0815 -0.0615  0.3940
  153POPC   GL2 1964  11.915   9.418  16.359 -0.0809  0.1061  0.1218
  153POPC   C1A 1965  11.564   9.399  15.793  0.0017 -0.2012  0.0465
  153POPC   D2A 1966  11.654   9.640  15.467  0.2907  0.4279  0.0492
  153POPC   C3A 1967  11.803   9.587  15.041 -0.0979  0.1421  0.0263
  153POPC   C4A 1968  11.879   9.323  14.616  0.0197  0.0859 -0.0157
  153POPC   C1B 1969  12.155   9.436  15.985 -0.1494 -0.1583 -0.2526
  153POPC   C2B 1970  12.494   9.152  15.705 -0.0388  0.3602  0.1100
  153POPC   C3B 1971  12.436   8.813  15.413 -0.0909 -0.0737  0.0180
  153POPC   C4B 1972  12.383   8.325  15.527 -0.0252 -0.2482  0.1609
  154POPC   NC3 1973   3.929   3.414  17.159  0.2654 -0.4234 -0.0373
  154POPC   PO4 1974   4.248   3.484  16.962  0.1632 -0.0115  0.0843
  154POPC   GL1 1975   4.338   3.738  16.623 -0.2690  0.1236 -0.0607
  154POPC   GL2 1976   4.170   4.106  16.644  0.0427  0.0590  0.1357
  154POPC   C1A 1977   4.367   3.683  16.110  0.1118  0.3142  0.4194
  154POPC   D2A 1978   4.178   3.390  15.839  0.1360 -0.2168 -0.1150
  154POPC   C3A 1979   4.514   3.231  15.519  0.0555  0.0606 -0.0902
  154POPC   C4A 1980   4.426   3.152  15.099 -0.3550 -0.0787 -0.0905
  154POPC   C1B 1981   4.326   4.189  16.264  0.3438  0.2491  0.4146
  154POPC   C2B 1982   4.161   4.214  15.890  0.1403 -0.0458 -0.1402
  154POPC   C3B 1983   4.260   4.470  15.712  0.3889 -0.1025 -0.1768
  154POPC   C4B 1984   4.599   4.762  15.640 -0.0033  0.0863 -0.1167
  155POPC   NC3 1985   7.308  10.952  16.855  0.0424  0.2785  0.1958
  155POPC   PO4 1986   6.865  11.131  16.884  0.0315  0.0249  0.0447
  155POPC   GL1 1987   6.580  11.077  16.626 -0.0049  0.1875 -0.1530
  155POPC   GL2 1988   6.184  10.998  16.651  0.3663  0.0990 -0.0649
  155POPC   C1A 1989   6.511  10.848  16.206 -0.1814  0.2791  0.0521
  155POPC   D2A 1990   6.518  10.957  15.705  0.1217  0.3546 -0.2490
  155POPC   C3A 1991   6.487  10.721  15.323  0.1335 -0.0589 -0.0009
  155POPC   C4A 1992   6.257  10.463  15.117  0.0239 -0.2251  0.1331
  155POPC   C1B 1993   6.066  10.700  16.259  0.0304 -0.1682 -0.3531
  155POPC   C2B 1994   5.883  10.901  15.956  0.3578  0.3806 -0.2071
  155POPC   C3B 1995   5.993  11.054  15.630 -0.3984 -0.1141  0.0430
  155POPC   C4B 1996   6.260  11.365  15.523 -0.1621  0.2367  0.0728
  156POPC   NC3 1997   9.854   1.428  17.395  0.0527  0.0831  0.2734
  156POPC   PO4 1998   9.805   0.967  17.476  0.0612 -0.3090 -0.2062
  156POPC   GL1 1999  10.061   0.900  17.034 -0.0787 -0.1178  0.1363
  156POPC   GL2 2000   9.798   0.959  16.767  0.2494 -0.3125  0.2377
  156POPC   C1A 2001  10.338   1.031  16.708 -0.2507  0.1594  0.3372
  156POPC   D2A 2002  10.790   0.885  16.856  0.2001 -0.2086 -0.2440
  156POPC   C3A 2003  11.073   1.120  16.709  0.1354 -0.0329  0.1325
  156POPC   C4A 2004  11.014   1.434  16.379 -0.1731  0.0808 -0.0777
  156POPC   C1B 2005   9.824   0.976  16.259 -0.2382 -0.3856  0.1399
  156POPC   C2B 2006   9.942   1.293  15.857  0.1614  0.2035  0.1135
  156POPC   C3B 2007  10.245   1.021  15.780 -0.0563 -0.0360 -0.2094
  156POPC   C4B 2008  10.592   0.675  15.670 -0.2098  0.2171  0.1284
  157POPC   NC3 2009   3.592  11.627  17.252 -0.0353  0.2120  0.0641
  157POPC   PO4 2010   3.881  11.894  17.101  0.4652  0.4107  0.0852
  157POPC   GL1 2011   3.646  12.053  16.698 -0.0409 -0.3721 -0.1525
  157POPC   GL2 2012   3.587  12.453  16.705 -0.0331  0.0677  0.3793
  157POPC   C1A 2013   3.493  12.228  16.257  0.1687  0.1470 -0.0286
  157POPC   D2A 2014   3.592  12.433  16.034  0.0496 -0.2395 -0.0835
  157POPC   C3A 2015   3.806  12.362  15.680 -0.1208  0.3215  0.0050
  157POPC   C4A 2016   3.868  12.283  15.319 -0.1115 -0.0126  0.4052
  157POPC   C1B 2017   3.338  12.712  16.322 -0.1686  0.0847 -0.2127
  157POPC   C2B 2018   3.430  12.940  15.986 -0.1229  0.1034 -0.1715
  157POPC   C3B 2019   3.490  12.723  15.554  0.0083  0.4322  0.1759
  157POPC   C4B 2020   3.346  12.413  15.254 -0.0299 -0.3997 -0.1371
  158POPC   NC3 2021  11.098  12.804  17.030 -0.1042  0.2224  0.1874
  158POPC   PO4 2022  11.290  13.169  17.062 -0.1639 -0.0885 -0.1353
  158POPC   GL1 2023  11.423  13.102  16.620  0.2171 -0.0663  0.1866
  158POPC   GL2 2024  11.514  13.306  16.433  0.2496  0.0992  0.1329
  158POPC   C1A 2025  11.342  12.920  16.076  0.0646 -0.2024  0.1483
  158POPC   D2A 2026  11.140  12.700  15.720  0.3334  0.0956  0.3019
  158POPC   C3A 2027  11.109  12.698  15.255 -0.0062 -0.0079  0.0815
  158POPC   C4A 2028  11.222  12.371  14.956 -0.0522 -0.2364 -0.0663
  158POPC   C1B 2029  11.407  13.642  16.121 -0.1450  0.1130 -0.2301
  158POPC   C2B 2030  11.518  13.843  15.828  0.0141 -0.1553 -0.0936
  158POPC   C3B 2031  11.119  13.962  15.520 -0.0843 -0.1159 -0.1190
  158POPC   C4B 2032  10.924  13.792  15.247  0.0924  0.3073 -0.0239
  159POPC   NC3 2033   8.504  11.403  17.220 -0.2105  0.1635 -0.0145
  159POPC   PO4 2034   8.659  11.589  16.795  0.0382  0.2471 -0.4893
  159POPC   GL1 2035   8.413  11.577  16.451  0.1071 -0.3408  0.2525
  159POPC   GL2 2036   8.660  11.665  16.328  0.1456  0.0100 -0.0144
  159POPC   C1A 2037   8.184  11.836  16.196  0.2995  0.0858 -0.1568
  159POPC   D2A 2038   7.982  11.856  15.748 -0.0312 -0.2228  0.2097
  159POPC   C3A 2039   8.007  11.883  15.288  0.0021  0.0507 -0.2405
  159POPC   C4A 2040   8.061  11.767  14.842  0.3586 -0.1711 -0.1079
  159POPC   C1B 2041   8.573  11.770  15.928 -0.2802  0.1227 -0.1108
  159POPC   C2B 2042   8.355  11.578  15.588 -0.0897 -0.0396 -0.0471
  159POPC   C3B 2043   8.524  11.788  15.297  0.1897  0.2483  0.2025
  159POPC   C4B 2044   8.767  12.081  14.946  0.2345 -0.1762 -0.0735
  160POPC   NC3 2045  10.702  11.105  16.432 -0.1412  0.0390  0.1005
  160POPC   PO4 2046  10.226  11.110  16.601 -0.1053  0.1485  0.2539
  160POPC   GL1 2047  10.110  11.042  16.138  0.1736  0.2000 -0.2262
  160POPC   GL2 2048   9.914  11.323  16.032 -0.1579 -0.0865 -0.1247
  160POPC   C1A 2049  10.324  10.971  15.667  0.1429  0.1311 -0.1560
  160POPC   D2A 2050  10.535  10.955  15.405  0.1446 -0.2977  0.0197
  160POPC   C3A 2051  10.545  10.786  15.033 -0.1097  0.0721  0.1902
  160POPC   C4A 2052  10.776  10.772  14.663 -0.2408  0.1141 -0.0490
  160POPC   C1B 2053   9.902  11.341  15.611 -0.0979  0.1314 -0.2565
  160POPC   C2B 2054   9.893  11.260  15.235 -0.2939 -0.0411  0.3164
  160POPC   C3B 2055   9.710  11.446  14.892 -0.1313 -0.0068 -0.1335
  160POPC   C4B 2056   9.468  11.307  14.480  0.0536 -0.1540  0.2225
  161POPC   NC3 2057   3.089   9.889  17.967  0.2694 -0.3095 -0.2873
  161POPC   PO4 2058   3.383  10.109  17.703 -0.0289  0.0826  0.0632
  161POPC   GL1 2059   3.349  10.320  17.273 -0.1280 -0.0890  0.2022
  161POPC   GL2 2060   3.106  10.690  17.227 -0.3489  0.4117  0.3898
  161POPC   C1A 2061   3.516  10.499  16.930  0.0388  0.1000  0.0465
  161POPC   D2A 2062   3.691  10.686  16.645  0.0925 -0.1846 -0.1581
  161POPC   C3A 2063   3.537  10.754  16.239  0.0267 -0.0981 -0.2553
  161POPC   C4A 2064   3.365  10.698  15.835  0.0940 -0.2251  0.1487
  161POPC   C1B 2065   2.860  10.575  16.968  0.0892  0.3300 -0.2973
  161POPC   C2B 2066   2.615  10.765  16.708  0.0385  0.2667 -0.4389
  161POPC   C3B 2067   2.240  10.711  16.728  0.1968  0.0318 -0.1620
  161POPC   C4B 2068   1.884  10.429  16.759 -0.2499  0.0092 -0.0690
  162POPC   NC3 2069   0.949   1.794  17.107  0.2951  0.2798 -0.3110
  162POPC   PO4 2070   0.554   1.501  17.157  0.0467  0.0164  0.1256
  162POPC   GL1 2071   0.565   1.626  16.667 -0.2605  0.2306 -0.1426
  162POPC   GL2 2072   0.841   1.732  16.558 -0.1320  0.1816 -0.0678
  162POPC   C1A 2073   0.556   1.528  16.253  0.1934 -0.1155  0.0942
  162POPC   D2A 2074   0.776   1.350  16.023  0.3384 -0.2727  0.1469
  162POPC   C3A 2075   0.817   1.665  15.679  0.1780 -0.0535  0.2022
  162POPC   C4A 2076   1.216   1.785  15.445  0.0337 -0.0256  0.1008
  162POPC   C1B 2077   1.014   1.751  16.214  0.2094 -0.0662 -0.0412
  162POPC   C2B 2078   1.208   2.089  16.033  0.7404 -0.0644  0.0326
  162POPC   C3B 2079   1.072   2.292  15.630 -0.3683 -0.0589  0.2371
  162POPC   C4B 2080   1.143   2.563  15.182  0.1446  0.2928  0.0851
  163POPC   NC3 2081   3.294   4.246  17.520 -0.2461 -0.2012  0.2055
  163POPC   PO4 2082   3.398   4.141  17.176 -0.1406  0.0886 -0.0217
  163POPC   GL1 2083   3.570   4.253  16.662  0.0356 -0.1869 -0.1357
  163POPC   GL2 2084   3.255   4.384  16.582 -0.2730 -0.0015 -0.2371
  163POPC   C1A 2085   3.815   4.205  16.233  0.1693  0.3375 -0.1541
  163POPC   D2A 2086   3.690   4.318  15.823 -0.0229 -0.0251 -0.1446
  163POPC   C3A 2087   3.301   4.300  15.895  0.0672  0.3272  0.1643
  163POPC   C4A 2088   3.304   4.109  16.170 -0.0985 -0.0761  0.0303
  163POPC   C1B 2089   3.402   4.613  16.271  0.1408  0.1249  0.1147
  163POPC   C2B 2090   3.361   4.820  15.835 -0.2944  0.0525  0.1343
  163POPC   C3B 2091   3.387   5.342  15.877 -0.0854  0.0005  0.2229
  163POPC   C4B 2092   3.404   5.690  15.578  0.4243  0.0274  0.2745
  164POPC   NC3 2093   2.783   3.574  17.057 -0.2118 -0.0529  0.0633
  164POPC   PO4 2094   2.592   3.956  16.782 -0.2755  0.1483  0.7037
  164POPC   GL1 2095   2.684   4.090  16.484 -0.1658 -0.1447  0.2237
  164POPC   GL2 2096   2.800   3.926  16.205 -0.3880  0.0917 -0.0276
  164POPC   C1A 2097   2.399   4.238  16.242 -0.1259 -0.0379 -0.1797
  164POPC   D2A 2098   2.224   4.561  15.946 -0.2362  0.0454  0.0051
  164POPC   C3A 2099   2.456   4.521  15.511 -0.0121  0.2207  0.0889
  164POPC   C4A 2100   2.725   4.889  15.339 -0.1400 -0.0120 -0.0439
  164POPC   C1B 2101   2.914   3.886  15.795  0.0221 -0.0422  0.1375
  164POPC   C2B 2102   2.936   4.097  15.454  0.1291 -0.1192 -0.0538
  164POPC   C3B 2103   2.651   4.025  15.259 -0.1162  0.0087 -0.1583
  164POPC   C4B 2104   2.583   4.071  14.809  0.2582  0.1067  0.0211
  165POPC   NC3 2105   0.055  10.593  17.337  0.0737 -0.1127  0.1090
  165POPC   PO4 2106   0.024  10.199  17.058  0.3333  0.2184  0.1226
  165POPC   GL1 2107   0.246  10.221  16.640 -0.4127  0.2113  0.4032
  165POPC   GL2 2108   0.509  10.428  16.575  0.1076 -0.0264 -0.0864
  165POPC   C1A 2109   0.474   9.960  16.310  0.3133 -0.0811 -0.1160
  165POPC   D2A 2110   0.500   9.626  15.804  0.2592  0.3193 -0.0211
  165POPC   C3A 2111   0.849   9.579  15.474 -0.0245  0.0633  0.4099
  165POPC   C4A 2112   1.187   9.683  15.268  0.2393  0.1496 -0.3831
  165POPC   C1B 2113   0.739  10.431  16.088 -0.0373  0.1700  0.0132
  165POPC   C2B 2114   0.889  10.505  15.777 -0.5283  0.1406 -0.1607
  165POPC   C3B 2115   0.627  10.442  15.382  0.0188  0.3072 -0.1488
  165POPC   C4B 2116   0.208  10.162  15.384 -0.2244 -0.1465  0.0397
  166POPC   NC3 2117   2.979   8.926  18.223  0.1469  0.3347  0.1413
  166POPC   PO4 2118   2.964   9.106  17.822  0.3967  0.0539  0.1626
  166POPC   GL1 2119   3.126   8.763  17.482 -0.2538  0.1509  0.2349
  166POPC   GL2 2120   3.373   8.763  17.371  0.1925 -0.1419  0.2864
  166POPC   C1A 2121   2.992   8.754  17.048 -0.1979  0.2998  0.0691
  166POPC   D2A 2122   3.134   8.847  16.590 -0.3764 -0.0895  0.1276
  166POPC   C3A 2123   3.467   8.784  16.285  0.0977  0.6131  0.2506
  166POPC   C4A 2124   3.708   8.372  15.988 -0.1457  0.1002 -0.0282
  166POPC   C1B 2125   3.492   8.572  16.968 -0.1819  0.0349 -0.0256
  166POPC   C2B 2126   3.755   8.471  16.543  0.0766  0.1120 -0.3202
  166POPC   C3B 2127   4.012   8.800  16.101  0.0593 -0.0727  0.3324
  166POPC   C4B 2128   4.281   8.810  15.658  0.3130 -0.1394 -0.0398
  167POPC   NC3 2129   3.217   6.887  17.975  0.0978 -0.2645  0.1898
  167POPC   PO4 2130   3.397   7.064  17.552 -0.1688 -0.0605 -0.0472
  167POPC   GL1 2131   3.425   6.923  17.172  0.0127 -0.3404 -0.0029
  167POPC   GL2 2132   3.783   7.091  17.122  0.0182  0.3071 -0.4714
  167POPC   C1A 2133   3.396   6.709  16.841 -0.1718 -0.0685 -0.2745
  167POPC   D2A 2134   3.527   6.244  16.828 -0.0425 -0.1007 -0.2263
  167POPC   C3A 2135   3.503   6.087  16.478  0.0708  0.0163  0.4056
  167POPC   C4A 2136   3.710   6.061  16.050 -0.1478  0.1295 -0.0453
  167POPC   C1B 2137   3.825   7.603  17.077  0.0572  0.2005  0.1261
  167POPC   C2B 2138   3.678   7.902  16.822  0.2487 -0.1762 -0.1323
  167POPC   C3B 2139   3.321   8.037  17.027 -0.1124  0.3222  0.1628
  167POPC   C4B 2140   2.919   8.147  17.035 -0.3004 -0.1602 -0.1268
  168POPC   NC3 2141  12.108   3.062  17.884 -0.0152  0.1472  0.0270
  168POPC   PO4 2142  11.887   2.839  17.579  0.0210 -0.0270  0.0075
  168POPC   GL1 2143  11.725   2.785  17.119 -0.2482 -0.0816 -0.2262
  168POPC   GL2 2144  11.881   2.570  16.870  0.2841 -0.2708  0.1722
  168POPC   C1A 2145  11.345   2.800  16.900 -0.2639 -0.0921 -0.1470
  168POPC   D2A 2146  11.231   3.009  16.497 -0.1905 -0.0693 -0.2741
  168POPC   C3A 2147  11.438   2.827  16.037 -0.0259  0.2724 -0.0058
  168POPC   C4A 2148  11.748   2.580  15.687 -0.1252  0.0470 -0.0143
  168POPC   C1B 2149  11.557   2.339  16.674 -0.0188  0.2744 -0.0988
  168POPC   C2B 2150  11.196   2.180  16.725  0.0402 -0.0204  0.2213
  168POPC   C3B 2151  11.037   1.946  16.360 -0.0991 -0.0000  0.0622
  168POPC   C4B 2152  10.914   2.111  15.965 -0.1156 -0.2119 -0.1481
  169POPC   NC3 2153   6.464  12.156  17.339 -0.2382  0.0623 -0.0255
  169POPC   PO4 2154   6.144  12.158  17.102  0.3171  0.0249  0.0483
  169POPC   GL1 2155   6.278  12.222  16.686 -0.1480 -0.0173 -0.0121
  169POPC   GL2 2156   6.031  12.440  16.525  0.0338  0.0754 -0.0618
  169POPC   C1A 2157   6.290  11.982  16.272 -0.0775  0.0646 -0.0006
  169POPC   D2A 2158   6.329  12.089  15.765  0.0741  0.4483  0.2027
  169POPC   C3A 2159   6.655  12.055  15.466 -0.0608  0.0887 -0.0970
  169POPC   C4A 2160   6.981  11.794  15.237  0.0408  0.1916  0.0955
  169POPC   C1B 2161   5.975  12.351  16.070  0.2702  0.0812 -0.1759
  169POPC   C2B 2162   5.842  12.148  15.668  0.0374 -0.2970  0.0675
  169POPC   C3B 2163   6.058  11.793  15.362 -0.3370  0.1406  0.0404
  169POPC   C4B 2164   6.366  11.883  15.077 -0.2218  0.1807  0.0764
  170POPC   NC3 2165  10.796   1.474  17.515 -0.2461 -0.1421  0.1160
  170POPC   PO4 2166  10.384   1.705  17.610  0.0227  0.1420  0.2370
  170POPC   GL1 2167  10.196   1.942  17.284 -0.3797 -0.2413 -0.1228
  170POPC   GL2 2168   9.895   1.840  17.120  0.4991  0.0640 -0.2235
  170POPC   C1A 2169  10.358   2.194  17.067  0.1374  0.2654 -0.0725
  170POPC   D2A 2170  10.508   2.560  16.777 -0.2870  0.1665  0.1224
  170POPC   C3A 2171  10.878   2.622  16.707  0.0444 -0.1315  0.2648
  170POPC   C4A 2172  11.177   2.470  16.332 -0.2419 -0.2650 -0.0518
  170POPC   C1B 2173  10.061   2.030  16.677  0.1838 -0.2865  0.3620
  170POPC   C2B 2174  10.011   2.151  16.217  0.0254  0.2562  0.1865
  170POPC   C3B 2175  10.383   2.273  15.935  0.1321  0.3616 -0.0273
  170POPC   C4B 2176  10.758   2.530  15.766  0.3893  0.0640 -0.0080
  171POPC   NC3 2177   7.199   3.598  17.123 -0.0765  0.1532  0.0651
  171POPC   PO4 2178   7.030   3.968  16.946  0.0317 -0.2761 -0.0924
  171POPC   GL1 2179   6.792   3.846  16.559 -0.1615 -0.0736  0.0999
  171POPC   GL2 2180   6.784   4.088  16.431 -0.2702  0.0468 -0.0622
  171POPC   C1A 2181   6.608   3.550  16.289 -0.2502 -0.1722 -0.1712
  171POPC   D2A 2182   6.418   3.248  16.053  0.2128 -0.0003 -0.1346
  171POPC   C3A 2183   6.597   2.767  15.993  0.0538  0.1766  0.0866
  171POPC   C4A 2184   6.890   2.511  16.061 -0.1775  0.0755  0.0369
  171POPC   C1B 2185   6.747   3.980  16.061 -0.1296 -0.1758  0.1220
  171POPC   C2B 2186   6.915   4.079  15.706  0.2606 -0.2219  0.2143
  171POPC   C3B 2187   7.160   3.813  15.595  0.2246  0.1671 -0.0916
  171POPC   C4B 2188   7.467   3.376  15.706 -0.0712  0.0091 -0.3283
  172POPC   NC3 2189  11.865  10.529  16.866 -0.0791 -0.3228 -0.3009
  172POPC   PO4 2190  11.448  10.530  16.732 -0.0439  0.1992  0.1142
  172POPC   GL1 2191  11.569  10.242  16.436  0.1838 -0.0615  0.1437
  172POPC   GL2 2192  11.869  10.429  16.319  0.0856 -0.1864 -0.1613
  172POPC   C1A 2193  11.749   9.911  16.199  0.0221 -0.2319 -0.4638
  172POPC   D2A 2194  11.814  10.037  15.806  0.4445  0.1012 -0.0039
  172POPC   C3A 2195  11.699  10.380  15.659  0.1445 -0.0106  0.0378
  172POPC   C4A 2196  11.458  10.721  15.449 -0.2378 -0.0106 -0.4229
  172POPC   C1B 2197  12.150  10.375  15.993  0.2245  0.0641 -0.1898
  172POPC   C2B 2198  12.270  10.303  15.569 -0.3111 -0.2133 -0.0732
  172POPC   C3B 2199  12.661   9.960  15.375  0.2691 -0.0438 -0.2303
  172POPC   C4B 2200  12.945   9.796  15.039 -0.0261 -0.1635  0.0003
  173POPC   NC3 2201   9.011  11.308  16.648 -0.2729  0.0227  0.1436
  173POPC   PO4 2202   9.468  11.528  16.514 -0.0550 -0.1381  0.1452
  173POPC   GL1 2203   9.774  11.763  16.246 -0.2574 -0.1343  0.0161
  173POPC   GL2 2204   9.881  12.003  16.354 -0.0071 -0.1815  0.2075
  173POPC   C1A 2205   9.974  11.841  15.849 -0.1220 -0.1901  0.2941
  173POPC   D2A 2206  10.169  11.737  15.453 -0.0789  0.0094  0.3263
  173POPC   C3A 2207  10.088  11.803  15.003 -0.3527  0.0786  0.0175
  173POPC   C4A 2208  10.470  11.833  14.739 -0.1871 -0.1350 -0.1434
  173POPC   C1B 2209   9.757  12.285  16.043 -0.3311 -0.2388  0.2712
  173POPC   C2B 2210   9.676  12.196  15.613  0.1123 -0.0993 -0.0624
  173POPC   C3B 2211   9.313  12.082  15.391  0.0115 -0.1225  0.3856
  173POPC   C4B 2212   9.142  11.776  15.166  0.0650  0.0580  0.0462
  174POPC   NC3 2213   7.647   2.940  17.053  0.0667  0.1616 -0.0544
  174POPC   PO4 2214   7.621   3.391  16.907 -0.0642  0.0676 -0.1571
  174POPC   GL1 2215   7.699   3.213  16.560  0.2243  0.0315  0.1352
  174POPC   GL2 2216   7.832   2.865  16.601  0.0959  0.0980  0.4797
  174POPC   C1A 2217   7.569   3.211  16.211  0.0414  0.0675 -0.2409
  174POPC   D2A 2218   7.061   3.017  15.975 -0.0914  0.2147 -0.3894
  174POPC   C3A 2219   7.096   2.847  15.654 -0.1119 -0.2225  0.0434
  174POPC   C4A 2220   7.235   2.533  15.388 -0.0893 -0.0349 -0.0135
  174POPC   C1B 2221   7.926   2.395  16.527  0.1374  0.2523  0.2295
  174POPC   C2B 2222   8.368   2.285  16.286  0.1935  0.2353  0.3325
  174POPC   C3B 2223   8.606   2.298  15.846 -0.1055 -0.4050  0.1814
  174POPC   C4B 2224   8.978   2.571  15.737  0.1353 -0.3623  0.0510
  175POPC   NC3 2225   5.832  10.246  17.274 -0.1145 -0.1944  0.0181
  175POPC   PO4 2226   6.227  10.267  17.045  0.2324 -0.4019  0.1634
  175POPC   GL1 2227   5.922  10.299  16.689 -0.1391 -0.3016 -0.1777
  175POPC   GL2 2228   5.684  10.578  16.630  0.0687  0.0216 -0.1028
  175POPC   C1A 2229   5.840  10.260  16.270  0.2719  0.2401 -0.1274
  175POPC   D2A 2230   5.752  10.440  15.937 -0.1228 -0.2160  0.0482
  175POPC   C3A 2231   5.350  10.288  15.637 -0.0367 -0.2285 -0.0240
  175POPC   C4A 2232   5.313  10.394  15.237  0.3181  0.0843  0.0905
  175POPC   C1B 2233   5.484  10.700  16.265 -0.1181  0.2985 -0.2289
  175POPC   C2B 2234   5.391  11.031  16.050  0.0518 -0.0742  0.1709
  175POPC   C3B 2235   5.688  11.392  15.871 -0.4008  0.1537 -0.1942
  175POPC   C4B 2236   5.973  11.686  15.948  0.2783 -0.0274  0.3255
  176POPC   NC3 2237   8.561   3.130  17.673 -0.1046  0.1404  0.0050
  176POPC   PO4 2238   8.462   3.506  17.656 -0.0271 -0.0197 -0.0448
  176POPC   GL1 2239   8.553   3.236  17.151  0.1545 -0.1933 -0.4792
  176POPC   GL2 2240   8.615   2.841  17.133  0.3400  0.2076  0.1810
  176POPC   C1A 2241   8.466   3.258  16.735 -0.0001  0.1272 -0.2580
  176POPC   D2A 2242   8.626   3.629  16.543 -0.2278  0.0018  0.3588
  176POPC   C3A 2243   8.997   3.512  16.213  0.1747 -0.0827 -0.0935
  176POPC   C4A 2244   8.868   3.678  15.863 -0.1407  0.0978  0.2116
  176POPC   C1B 2245   8.859   2.835  16.744  0.1074  0.1546 -0.0814
  176POPC   C2B 2246   9.171   2.971  16.465  0.2614  0.2381 -0.2061
  176POPC   C3B 2247   9.530   2.650  16.520  0.1073 -0.2232  0.2480
  176POPC   C4B 2248   9.824   2.596  16.138 -0.0675 -0.0940  0.3490
  177POPC   NC3 2249   2.259   9.469  17.860  0.2522 -0.0008  0.1119
  177POPC   PO4 2250   2.000   9.871  17.626  0.0975  0.1607  0.1032
  177POPC   GL1 2251   2.142   9.665  17.201 -0.0854 -0.0069 -0.0489
  177POPC   GL2 2252   2.090   9.402  17.337  0.2404  0.0419  0.0992
  177POPC   C1A 2253   2.267   9.565  16.752  0.2966 -0.2808  0.1539
  177POPC   D2A 2254   2.454   9.702  16.307  0.0097  0.2188 -0.0892
  177POPC   C3A 2255   2.428   9.742  15.855 -0.0483 -0.1228 -0.2199
  177POPC   C4A 2256   2.595  10.124  15.490 -0.0075 -0.1470  0.3858
  177POPC   C1B 2257   2.477   9.308  17.080 -0.1900 -0.1334 -0.1517
  177POPC   C2B 2258   2.827   9.262  16.808  0.0038  0.0761  0.1489
  177POPC   C3B 2259   2.896   9.328  16.441 -0.0950 -0.0538 -0.2613
  177POPC   C4B 2260   2.881   9.537  16.072 -0.2288 -0.0188 -0.2568
  178POPC   NC3 2261   0.533  11.198  17.738  0.1740 -0.4145 -0.0039
  178POPC   PO4 2262   0.971  11.282  17.546 -0.0159  0.0407  0.0691
  178POPC   GL1 2263   0.958  11.206  17.056 -0.0886 -0.1142  0.1855
  178POPC   GL2 2264   0.604  11.233  16.919 -0.3505  0.4489  0.0772
  178POPC   C1A 2265   1.233  11.102  16.573 -0.4928 -0.2412  0.2368
  178POPC   D2A 2266   1.176  10.799  16.204 -0.0406  0.2342  0.0385
  178POPC   C3A 2267   1.372  10.338  15.995  0.1955  0.3300  0.0305
  178POPC   C4A 2268   1.493   9.949  15.677  0.0254 -0.0591  0.4179
  178POPC   C1B 2269   0.864  10.815  16.752  0.0722  0.1215  0.1853
  178POPC   C2B 2270   1.029  10.377  16.551  0.1166  0.0811 -0.0774
  178POPC   C3B 2271   0.940   9.994  16.223 -0.0492  0.0230  0.0053
  178POPC   C4B 2272   0.989   9.603  16.070 -0.2199 -0.0854  0.0069
  179POPC   NC3 2273   0.741  10.277  17.797  0.0889 -0.1125 -0.0104
  179POPC   PO4 2274   0.464  10.361  17.288 -0.2445 -0.1324  0.1962
  179POPC   GL1 2275   0.826  10.365  17.126 -0.1261  0.0248  0.2527
  179POPC   GL2 2276   1.063  10.625  17.143 -0.2791  0.1944 -0.2099
  179POPC   C1A 2277   1.091  10.052  16.920 -0.4160  0.0114  0.0562
  179POPC   D2A 2278   0.975   9.672  16.638  0.0187 -0.1591  0.1409
  179POPC   C3A 2279   1.157   9.381  16.539 -0.2598 -0.0098 -0.0226
  179POPC   C4A 2280   1.513   9.171  16.708 -0.1304  0.1411  0.0787
  179POPC   C1B 2281   1.409  10.615  16.854  0.1966 -0.0582 -0.5344
  179POPC   C2B 2282   1.623  10.829  16.645  0.0591  0.0870 -0.1763
  179POPC   C3B 2283   1.755  10.792  16.280 -0.1705 -0.2615  0.3703
  179POPC   C4B 2284   1.554  10.780  15.903  0.2393  0.2321 -0.0495
  180POPC   NC3 2285   5.336   9.685  17.665 -0.1135 -0.0697  0.3623
  180POPC   PO4 2286   5.079   9.679  17.212  0.3347  0.2166  0.1191
  180POPC   GL1 2287   4.813   9.564  16.857 -0.0834 -0.0693 -0.1556
  180POPC   GL2 2288   5.042   9.301  16.752  0.1213  0.1279 -0.0050
  180POPC   C1A 2289   4.505   9.424  16.566 -0.0636 -0.2226  0.1426
  180POPC   D2A 2290   4.025   9.375  16.561  0.1183 -0.1365  0.0865
  180POPC   C3A 2291   3.763   9.593  16.255  0.3898  0.0953 -0.2162
  180POPC   C4A 2292   3.738   9.991  16.040  0.0165  0.0615 -0.1525
  180POPC   C1B 2293   5.115   9.482  16.404 -0.0768 -0.1622 -0.2074
  180POPC   C2B 2294   5.127   9.733  16.015 -0.1287 -0.1795 -0.1347
  180POPC   C3B 2295   4.872   9.992  15.791 -0.0542  0.0049 -0.0183
  180POPC   C4B 2296   4.480  10.127  15.855 -0.1269 -0.3001 -0.1070
  181POPC   NC3 2297   7.865   2.444  17.350 -0.0347 -0.4489 -0.1713
  181POPC   PO4 2298   7.740   2.118  17.293  0.1185  0.0324 -0.1225
  181POPC   GL1 2299   8.070   2.131  16.898  0.2588  0.2224  0.2199
  181POPC   GL2 2300   7.890   1.934  16.752 -0.0170  0.0565  0.1590
  181POPC   C1A 2301   8.473   2.414  16.738  0.1973 -0.0083  0.0731
  181POPC   D2A 2302   8.422   2.810  16.405 -0.2333 -0.1002  0.1791
  181POPC   C3A 2303   8.103   2.752  16.056  0.0155  0.4245  0.0582
  181POPC   C4A 2304   7.864   2.360  16.017 -0.2294 -0.1890  0.1163
  181POPC   C1B 2305   7.989   1.866  16.309 -0.2418 -0.0469  0.0922
  181POPC   C2B 2306   8.122   1.863  15.944  0.1656 -0.1669 -0.3278
  181POPC   C3B 2307   8.009   1.570  15.754  0.1507 -0.1785 -0.0976
  181POPC   C4B 2308   7.644   1.430  15.540  0.1041  0.3154  0.1626
  182POPC   NC3 2309   8.886   9.748  16.628 -0.0834 -0.1950  0.4360
  182POPC   PO4 2310   9.083   9.574  16.284 -0.1370  0.5037 -0.1181
  182POPC   GL1 2311   9.101   9.745  15.932  0.0290 -0.0121 -0.0366
  182POPC   GL2 2312   8.750   9.648  15.859  0.2033  0.3167 -0.0131
  182POPC   C1A 2313   9.339   9.909  15.669  0.2372 -0.1128 -0.2641
  182POPC   D2A 2314   9.422  10.363  15.508  0.0469  0.1030 -0.1339
  182POPC   C3A 2315   9.473  10.152  15.153 -0.2040 -0.0511 -0.7148
  182POPC   C4A 2316   9.352  10.381  14.792  0.3868  0.1493  0.0482
  182POPC   C1B 2317   9.023   9.503  15.488  0.3499 -0.3958 -0.0876
  182POPC   C2B 2318   9.113   9.241  15.165 -0.2374  0.1050  0.1657
  182POPC   C3B 2319   9.149   9.220  14.734 -0.1259 -0.0574 -0.3069
  182POPC   C4B 2320   9.447   9.318  14.362  0.2676  0.1234 -0.2120
  183POPC   NC3 2321   8.885   0.369  16.898 -0.1250  0.0254 -0.1866
  183POPC   PO4 2322   8.967   0.804  16.809 -0.1291  0.0144 -0.1295
  183POPC   GL1 2323   9.314   0.732  16.569  0.0338 -0.1442  0.0076
  183POPC   GL2 2324   9.264   0.281  16.554  0.0538  0.2163  0.2614
  183POPC   C1A 2325   9.289   0.911  16.174  0.0715 -0.1929 -0.1631
  183POPC   D2A 2326   9.356   1.203  15.833 -0.0057 -0.0240  0.1152
  183POPC   C3A 2327   9.010   1.439  15.565  0.1185 -0.0676  0.1857
  183POPC   C4A 2328   8.802   1.711  15.270 -0.0642 -0.2468 -0.0978
  183POPC   C1B 2329   9.626   0.342  16.189  0.3257 -0.3505 -0.2337
  183POPC   C2B 2330  10.109   0.546  15.990  0.2604  0.3390 -0.0549
  183POPC   C3B 2331  10.471   0.705  16.289  0.2229  0.5018  0.1560
  183POPC   C4B 2332  10.848   0.795  16.344 -0.3831 -0.0665 -0.1325
  184POPC   NC3 2333  12.431   0.942  17.069 -0.1349  0.0681 -0.2063
  184POPC   PO4 2334  12.743   1.228  16.892  0.1809  0.3479 -0.0471
  184POPC   GL1 2335  12.826   1.355  16.548 -0.2876 -0.0781  0.2962
  184POPC   GL2 2336  12.924   1.578  16.462  0.2286  0.0928 -0.0024
  184POPC   C1A 2337  12.536   1.349  16.146 -0.2131  0.0599  0.1520
  184POPC   D2A 2338  12.415   1.280  15.681  0.0926 -0.1620  0.0323
  184POPC   C3A 2339  12.227   1.582  15.534 -0.0934  0.2969  0.0055
  184POPC   C4A 2340  11.957   1.896  15.327 -0.1108 -0.0756 -0.2793
  184POPC   C1B 2341  13.086   1.495  16.042 -0.3825  0.0487 -0.1677
  184POPC   C2B 2342  13.349   1.353  15.823 -0.2214  0.3996  0.0571
  184POPC   C3B 2343  13.465   1.333  15.507  0.0397 -0.1671 -0.0651
  184POPC   C4B 2344  13.424   1.110  15.101  0.0268 -0.1081 -0.1759
  185POPC   NC3 2345   6.229   3.776  13.205  0.2074  0.0588  0.1240
  185POPC   PO4 2346   6.346   3.552  13.594 -0.2827  0.0110  0.2236
  185POPC   GL1 2347   6.400   3.367  14.101  0.2205  0.1979 -0.0560
  185POPC   GL2 2348   6.616   3.088  14.090 -0.1260  0.1428 -0.0017
  185POPC   C1A 2349   6.404   3.384  14.497  0.3140  0.0705  0.1956
  185POPC   D2A 2350   6.652   3.321  14.804  0.0356 -0.3702  0.0376
  185POPC   C3A 2351   6.715   3.408  15.229 -0.1701  0.0653 -0.0066
  185POPC   C4A 2352   7.047   3.320  15.467 -0.1252 -0.1004  0.1958
  185POPC   C1B 2353   6.721   2.919  14.515 -0.0259 -0.0177 -0.1269
  185POPC   C2B 2354   6.658   2.516  14.762 -0.2899 -0.4137 -0.0614
  185POPC   C3B 2355   6.751   2.381  15.062  0.0904 -0.1295  0.0899
  185POPC   C4B 2356   6.810   2.068  15.299  0.0295 -0.1624 -0.0893
  186POPC   NC3 2357   3.895   5.619  17.412 -0.2415  0.0624 -0.2136
  186POPC   PO4 2358   4.147   5.243  17.294  0.1214 -0.1596  0.1137
  186POPC   GL1 2359   4.121   5.370  16.804 -0.1623  0.0845  0.1607
  186POPC   GL2 2360   3.785   5.331  16.647 -0.0267  0.0415  0.1191
  186POPC   C1A 2361   4.327   5.353  16.422 -0.2686  0.0753 -0.3560
  186POPC   D2A 2362   4.604   5.042  16.166  0.0790 -0.0279 -0.0618
  186POPC   C3A 2363   4.243   5.007  15.896 -0.0855  0.1851 -0.5490
  186POPC   C4A 2364   3.902   4.763  15.831 -0.1187  0.0583 -0.2849
  186POPC   C1B 2365   3.430   5.508  16.362 -0.2767 -0.2623 -0.1414
  186POPC   C2B 2366   3.182   5.703  16.110  0.2225 -0.1734  0.0396
  186POPC   C3B 2367   3.246   6.122  15.914 -0.3087  0.0031  0.0365
  186POPC   C4B 2368   3.140   6.413  15.605  0.4224 -0.0140 -0.1448
  187POPC   NC3 2369   4.226   1.412  16.770  0.1124 -0.3619 -0.0917
  187POPC   PO4 2370   4.257   1.846  16.673  0.0613  0.2991 -0.1293
  187POPC   GL1 2371   4.038   1.738  16.254 -0.0894  0.3466 -0.0711
  187POPC   GL2 2372   3.718   1.826  16.235  0.0341 -0.0248  0.3971
  187POPC   C1A 2373   4.039   1.765  15.797 -0.0781 -0.1062 -0.0269
  187POPC   D2A 2374   4.217   1.751  15.410  0.3020 -0.2772  0.0572
  187POPC   C3A 2375   4.156   2.067  15.078 -0.0719 -0.3949 -0.4291
  187POPC   C4A 2376   4.126   2.433  14.779  0.1673  0.1894  0.2516
  187POPC   C1B 2377   3.602   2.022  15.867 -0.3495 -0.0184 -0.4485
  187POPC   C2B 2378   3.608   2.183  15.520 -0.2732 -0.1842  0.0577
  187POPC   C3B 2379   3.873   2.435  15.360  0.0328 -0.1452  0.1393
  187POPC   C4B 2380   4.011   2.814  15.115  0.0397  0.1461 -0.1097
  188POPC   NC3 2381   4.089   2.990  16.944  0.2977 -0.1281  0.3105
  188POPC   PO4 2382   4.377   2.730  16.998 -0.1991 -0.0028  0.2169
  188POPC   GL1 2383   4.332   2.787  16.473  0.1865 -0.0541 -0.2850
  188POPC   GL2 2384   3.993   2.711  16.475 -0.1688 -0.1497 -0.1950
  188POPC   C1A 2385   4.494   3.104  16.087 -0.1412 -0.0014 -0.1131
  188POPC   D2A 2386   4.737   3.441  15.899  0.0281  0.3929 -0.1121
  188POPC   C3A 2387   4.626   3.678  15.592 -0.3306 -0.2773 -0.0862
  188POPC   C4A 2388   4.606   4.152  15.503  0.1528  0.2522 -0.1981
  188POPC   C1B 2389   4.028   2.662  16.044 -0.3562 -0.1479  0.1702
  188POPC   C2B 2390   4.146   2.253  15.761 -0.0150 -0.0889  0.0613
  188POPC   C3B 2391   4.548   2.162  15.595 -0.0305 -0.1455 -0.3714
  188POPC   C4B 2392   4.977   2.082  15.803 -0.2034  0.2663  0.1764
  189POPC   NC3 2393  12.064   4.565  17.273  0.4173  0.1420 -0.3437
  189POPC   PO4 2394  12.197   4.832  16.898 -0.0707 -0.1070  0.0919
  189POPC   GL1 2395  12.164   4.717  16.472 -0.4040 -0.0298 -0.3923
  189POPC   GL2 2396  12.163   4.380  16.459 -0.1994  0.0500  0.0422
  189POPC   C1A 2397  11.909   4.771  16.139  0.0868  0.1046 -0.0647
  189POPC   D2A 2398  11.594   4.702  15.861  0.2440  0.1943 -0.2895
  189POPC   C3A 2399  11.656   4.234  15.921 -0.1866  0.0735 -0.2117
  189POPC   C4A 2400  11.418   3.931  16.328 -0.3168 -0.1159  0.2593
  189POPC   C1B 2401  12.210   4.261  15.971 -0.0866  0.1883  0.0305
  189POPC   C2B 2402  11.999   4.016  15.695  0.1243  0.1170  0.0553
  189POPC   C3B 2403  12.240   4.195  15.288  0.2526  0.1651  0.0070
  189POPC   C4B 2404  12.294   4.524  14.964 -0.2168  0.0439  0.0935
  190POPC   NC3 2405  11.120   8.602  17.463  0.1604  0.2595 -0.2569
  190POPC   PO4 2406  11.097   8.331  17.027 -0.1572 -0.0192  0.0815
  190POPC   GL1 2407  11.039   8.076  16.631  0.2127  0.1997  0.0337
  190POPC   GL2 2408  11.234   7.800  16.686 -0.0025 -0.0647  0.2184
  190POPC   C1A 2409  11.044   8.013  16.091 -0.1309  0.2754  0.3525
  190POPC   D2A 2410  11.206   7.721  15.790  0.0026 -0.0676 -0.1701
  190POPC   C3A 2411  11.515   7.964  15.454 -0.0147  0.0516  0.2992
  190POPC   C4A 2412  11.518   7.939  14.996 -0.1937 -0.0415  0.2227
  190POPC   C1B 2413  11.201   7.593  16.284  0.2459  0.3241 -0.1741
  190POPC   C2B 2414  11.078   7.226  15.942 -0.1792  0.0799  0.2709
  190POPC   C3B 2415  11.153   7.274  15.583  0.3602 -0.2498 -0.2320
  190POPC   C4B 2416  11.129   7.485  15.212  0.0990 -0.0488 -0.1937
  191POPC   NC3 2417   3.431   3.218  16.396  0.2584 -0.3432 -0.1933
  191POPC   PO4 2418   3.710   3.145  16.721 -0.1346  0.0640  0.0385
  191POPC   GL1 2419   3.899   3.486  16.575  0.3611  0.2975  0.1129
  191POPC   GL2 2420   4.233   3.263  16.490  0.1798 -0.0721 -0.3380
  191POPC   C1A 2421   3.863   3.684  16.174  0.4984  0.2072  0.4405
  191POPC   D2A 2422   3.945   3.789  15.713  0.1175  0.0567 -0.0285
  191POPC   C3A 2423   4.145   3.586  15.352 -0.0734  0.0476 -0.1485
  191POPC   C4A 2424   3.932   3.318  14.950  0.0327 -0.4878  0.0468
  191POPC   C1B 2425   4.705   3.459  16.450 -0.2865 -0.2251  0.1682
  191POPC   C2B 2426   5.001   3.659  16.216 -0.0505  0.3279 -0.1492
  191POPC   C3B 2427   4.875   4.144  16.262 -0.2498 -0.0773  0.1289
  191POPC   C4B 2428   4.738   4.407  16.018 -0.0877 -0.0740  0.1496
  192POPC   NC3 2429   2.241  12.605  16.871  0.1902  0.1480 -0.1711
  192POPC   PO4 2430   2.128  12.208  17.129 -0.0167 -0.0101  0.4327
  192POPC   GL1 2431   2.112  12.188  16.658  0.1349 -0.0353  0.2371
  192POPC   GL2 2432   2.160  11.921  16.466  0.1001 -0.2199  0.2179
  192POPC   C1A 2433   2.265  12.330  16.214 -0.0420  0.1493 -0.1050
  192POPC   D2A 2434   2.572  12.342  15.936  0.2486 -0.2963 -0.1618
  192POPC   C3A 2435   2.489  12.383  15.462  0.0823 -0.0675 -0.1349
  192POPC   C4A 2436   2.508  12.550  15.114  0.0154 -0.2898 -0.0310
  192POPC   C1B 2437   2.301  11.494  16.317  0.1831 -0.0302 -0.1059
  192POPC   C2B 2438   2.583  11.318  15.982  0.0860  0.2096 -0.0061
  192POPC   C3B 2439   2.521  10.892  15.914 -0.1608  0.2831  0.0469
  192POPC   C4B 2440   2.330  10.464  15.766  0.2294  0.0612  0.0115
  193POPC   NC3 2441  10.777   8.521  16.621  0.1653 -0.1830  0.0356
  193POPC   PO4 2442  10.606   8.976  16.779 -0.0312 -0.2125 -0.0952
  193POPC   GL1 2443  10.617   9.285  16.360 -0.1715 -0.0815 -0.1005
  193POPC   GL2 2444  10.498   9.196  16.023  0.1745 -0.0520  0.3768
  193POPC   C1A 2445  11.023   9.406  16.229  0.2872 -0.3026 -0.1662
  193POPC   D2A 2446  11.134   9.889  16.005 -0.1146 -0.1017  0.0924
  193POPC   C3A 2447  11.321   9.963  15.709 -0.2109  0.2027  0.1838
  193POPC   C4A 2448  11.411  10.242  15.247 -0.0064 -0.1284  0.0520
  193POPC   C1B 2449  10.156   9.135  15.686  0.3057 -0.1831 -0.0646
  193POPC   C2B 2450  10.000   9.345  15.231 -0.0035 -0.2652  0.4387
  193POPC   C3B 2451   9.555   9.660  15.229 -0.2219  0.5059  0.2104
  193POPC   C4B 2452   9.102   9.706  15.062 -0.2854 -0.0519  0.1045
  194POPC   NC3 2453   3.989   6.436  17.957  0.4607 -0.1419  0.2244
  194POPC   PO4 2454   3.978   6.191  17.579  0.0354 -0.3963  0.0223
  194POPC   GL1 2455   4.024   6.009  17.133 -0.1484  0.1436  0.1004
  194POPC   GL2 2456   3.813   5.757  16.970 -0.2394  0.2390 -0.0098
  194POPC   C1A 2457   4.031   6.213  16.757 -0.0384 -0.3403  0.1195
  194POPC   D2A 2458   4.189   6.294  16.409 -0.3133 -0.0544 -0.2266
  194POPC   C3A 2459   4.259   5.996  16.198  0.0988  0.3900  0.2052
  194POPC   C4A 2460   4.115   5.877  15.771 -0.1147  0.1693  0.1582
  194POPC   C1B 2461   3.911   5.808  16.484 -0.0599  0.1524  0.0213
  194POPC   C2B 2462   3.915   5.556  16.101  0.0478  0.2893 -0.1713
  194POPC   C3B 2463   3.903   5.431  15.692 -0.2466 -0.0677 -0.0450
  194POPC   C4B 2464   4.001   5.152  15.459  0.1685  0.1940 -0.0139
  195POPC   NC3 2465  12.839   2.657  17.266 -0.2003 -0.1694  0.0211
  195POPC   PO4 2466  12.786   3.046  17.188 -0.1850 -0.1186  0.0421
  195POPC   GL1 2467  12.676   2.806  16.814 -0.4348  0.2851  0.2066
  195POPC   GL2 2468  12.376   2.664  16.836  0.0555 -0.0226  0.1406
  195POPC   C1A 2469  12.731   2.641  16.403 -0.3729 -0.0525 -0.0001
  195POPC   D2A 2470  13.100   2.503  16.240  0.1474  0.0427  0.2504
  195POPC   C3A 2471  13.405   2.720  16.070  0.2479 -0.1346 -0.0543
  195POPC   C4A 2472  13.642   3.129  15.867  0.2718  0.1618  0.0291
  195POPC   C1B 2473  12.289   2.987  16.505  0.0442 -0.0022 -0.1846
  195POPC   C2B 2474  12.338   3.407  16.234 -0.0204 -0.0649 -0.2215
  195POPC   C3B 2475  12.605   3.652  15.950 -0.0927 -0.0018 -0.2303
  195POPC   C4B 2476  13.036   3.843  15.757 -0.0639  0.3422  0.1719
  196POPC   NC3 2477  12.724   7.070  16.944  0.0757 -0.1355 -0.1202
  196POPC   PO4 2478  12.974   6.680  17.011 -0.1265  0.1444  0.1224
  196POPC   GL1 2479  12.699   6.682  16.629 -0.0699 -0.2304  0.5386
  196POPC   GL2 2480  12.628   7.124  16.426  0.1776  0.0283 -0.0280
  196POPC   C1A 2481  12.453   6.753  16.138  0.2894 -0.1829  0.1644
  196POPC   D2A 2482  12.460   7.014  15.746 -0.0601  0.1259  0.3076
  196POPC   C3A 2483  12.102   6.930  15.403 -0.3257  0.1656  0.0495
  196POPC   C4A 2484  11.650   6.888  15.250 -0.2197  0.0497 -0.1709
  196POPC   C1B 2485  12.778   7.462  16.110  0.1384 -0.2544 -0.0267
  196POPC   C2B 2486  13.011   7.777  15.985 -0.1966  0.0087 -0.1413
  196POPC   C3B 2487  13.121   7.961  16.309 -0.1723 -0.4177  0.3166
  196POPC   C4B 2488  13.245   8.216  16.740 -0.2699 -0.0786  0.0876
  197POPC   NC3 2489   7.875  10.560  17.013 -0.0352  0.0218 -0.0715
  197POPC   PO4 2490   7.837  10.915  16.740 -0.2142 -0.0245 -0.2841
  197POPC   GL1 2491   7.874  10.914  16.241  0.0405 -0.0232  0.0215
  197POPC   GL2 2492   8.075  10.579  16.170  0.1179 -0.3709 -0.0177
  197POPC   C1A 2493   7.994  10.938  15.789  0.2793 -0.1271 -0.1130
  197POPC   D2A 2494   7.952  10.907  15.448  0.0563  0.1580  0.0088
  197POPC   C3A 2495   7.703  11.108  15.037  0.0292 -0.3325 -0.1114
  197POPC   C4A 2496   7.761  10.895  14.639 -0.3606 -0.1197 -0.2419
  197POPC   C1B 2497   8.396  10.701  15.801 -0.1977 -0.4036 -0.0979
  197POPC   C2B 2498   8.814  10.732  15.622  0.1061  0.0793  0.0021
  197POPC   C3B 2499   9.211  10.757  15.693  0.2641  0.0001 -0.1178
  197POPC   C4B 2500   9.667  10.856  15.556  0.0357  0.0481  0.0775
  198POPC   NC3 2501   1.166   9.468  17.321  0.2631  0.0512  0.1464
  198POPC   PO4 2502   0.722   9.467  17.100 -0.1255 -0.1498 -0.1823
  198POPC   GL1 2503   0.475   9.488  16.678  0.0446  0.2004  0.1344
  198POPC   GL2 2504   0.341   9.129  16.778 -0.5007  0.1956  0.0631
  198POPC   C1A 2505   0.516   9.453  16.299  0.0329 -0.1061  0.1562
  198POPC   D2A 2506   0.596   9.132  16.010 -0.2010  0.1584  0.3453
  198POPC   C3A 2507   0.660   8.740  16.021  0.2308  0.0866 -0.0549
  198POPC   C4A 2508   0.704   8.245  16.230  0.0459  0.0738 -0.1277
  198POPC   C1B 2509   0.261   8.990  16.321  0.0487 -0.1014 -0.0351
  198POPC   C2B 2510   0.108   8.741  15.942  0.2671  0.2226 -0.2723
  198POPC   C3B 2511   0.336   8.784  15.607 -0.0711 -0.0279  0.0798
  198POPC   C4B 2512   0.608   9.160  15.378  0.1334 -0.1454 -0.0803
  199POPC   NC3 2513   5.265  12.535  16.922  0.2088  0.2356  0.1676
  199POPC   PO4 2514   4.927  12.637  17.045 -0.1144 -0.0783  0.0628
  199POPC   GL1 2515   5.016  12.862  16.601 -0.0299  0.0350  0.2653
  199POPC   GL2 2516   5.147  12.652  16.349 -0.1415 -0.0149  0.1262
  199POPC   C1A 2517   4.813  13.260  16.415 -0.0345 -0.1567 -0.4395
  199POPC   D2A 2518   5.100  13.596  16.374 -0.1825  0.2439  0.4038
  199POPC   C3A 2519   5.051  13.915  16.032 -0.2717 -0.0775  0.0676
  199POPC   C4A 2520   4.826  14.252  16.013 -0.1987  0.0060 -0.0163
  199POPC   C1B 2521   4.729  12.639  16.259 -0.4496  0.3436  0.2865
  199POPC   C2B 2522   4.369  12.607  16.000  0.2412  0.0653  0.1726
  199POPC   C3B 2523   4.377  12.501  15.688 -0.0930 -0.2439  0.3945
  199POPC   C4B 2524   4.461  12.505  15.255 -0.2686  0.0077  0.0389
  200POPC   NC3 2525   0.640   8.039  17.559  0.2415 -0.0737 -0.1410
  200POPC   PO4 2526   0.329   8.104  17.417 -0.0467  0.0919  0.4388
  200POPC   GL1 2527   0.553   8.133  17.108  0.0675 -0.2358  0.0067
  200POPC   GL2 2528   0.694   7.785  17.070  0.0502 -0.0303  0.2178
  200POPC   C1A 2529   0.745   8.102  16.695 -0.1256  0.0123 -0.3149
  200POPC   D2A 2530   1.136   8.309  16.568  0.1038 -0.0267 -0.1730
  200POPC   C3A 2531   1.480   8.239  16.369 -0.0076 -0.0252  0.3214
  200POPC   C4A 2532   1.694   8.495  15.987 -0.1532  0.3061  0.2369
  200POPC   C1B 2533   0.411   7.717  16.616  0.0280 -0.3154 -0.1784
  200POPC   C2B 2534   0.445   7.539  16.201  0.1236 -0.2330  0.1918
  200POPC   C3B 2535   0.553   7.055  16.056  0.1446 -0.1474  0.0247
  200POPC   C4B 2536   0.730   6.613  16.158  0.1397  0.0323  0.0847
  201POPC   NC3 2537  12.604   9.915  17.076  0.1612 -0.1528 -0.1435
  201POPC   PO4 2538  12.240  10.212  17.032  0.0694 -0.0417  0.1415
  201POPC   GL1 2539  12.261  10.303  16.540 -0.1953  0.1430 -0.0950
  201POPC   GL2 2540  12.235  10.036  16.320 -0.0698 -0.3903  0.1902
  201POPC   C1A 2541  12.501  10.515  16.323  0.0188 -0.0374  0.0208
  201POPC   D2A 2542  12.651  10.550  15.920  0.4216  0.1046 -0.1836
  201POPC   C3A 2543  13.006  10.814  15.870 -0.0159  0.1269 -0.1362
  201POPC   C4A 2544  13.441  10.897  15.687  0.4683 -0.0306  0.1586
  201POPC   C1B 2545  12.346   9.965  15.894  0.0210  0.1237  0.2774
  201POPC   C2B 2546  12.188   9.745  15.491  0.4094  0.0455  0.3147
  201POPC   C3B 2547  12.356   9.718  15.001 -0.0639 -0.1928 -0.0859
  201POPC   C4B 2548  12.377   9.541  14.649 -0.2943  0.1562 -0.0067
  202POPC   NC3 2549  12.869  12.380  17.495  0.0713  0.2450 -0.1733
  202POPC   PO4 2550  12.722  12.460  17.159 -0.4092  0.1698  0.2759
  202POPC   GL1 2551  12.776  12.486  16.738 -0.3742 -0.0780  0.1948
  202POPC   GL2 2552  12.629  12.510  16.486 -0.0089  0.3002 -0.4137
  202POPC   C1A 2553  13.092  12.544  16.402 -0.2970  0.4199  0.0036
  202POPC   D2A 2554  12.953  12.472  15.952  0.0980  0.1894  0.0666
  202POPC   C3A 2555  12.816  12.672  15.606 -0.1957 -0.1466  0.0113
  202POPC   C4A 2556  12.626  12.967  15.405 -0.4104 -0.3383  0.2324
  202POPC   C1B 2557  12.794  12.927  16.340  0.2830 -0.5281  0.0456
  202POPC   C2B 2558  12.972  13.107  15.945 -0.0182 -0.1098  0.0599
  202POPC   C3B 2559  13.402  13.312  16.028 -0.0067  0.1484 -0.1722
  202POPC   C4B 2560  13.684  13.327  16.543 -0.0510  0.0478  0.0083
  203POPC   NC3 2561   0.654  12.125  17.104 -0.2390  0.4419 -0.2106
  203POPC   PO4 2562   1.098  12.201  17.278  0.2591 -0.1757 -0.1253
  203POPC   GL1 2563   1.479  12.169  16.927  0.1876 -0.0148  0.1174
  203POPC   GL2 2564   1.595  12.473  16.819 -0.0176  0.0376 -0.2539
  203POPC   C1A 2565   1.635  11.980  16.719  0.0209 -0.2089 -0.0875
  203POPC   D2A 2566   1.680  11.749  16.388 -0.3374  0.0183 -0.1643
  203POPC   C3A 2567   1.900  11.874  16.044  0.1149  0.1749  0.2702
  203POPC   C4A 2568   1.862  11.774  15.663 -0.2231  0.1162  0.1735
  203POPC   C1B 2569   1.748  12.290  16.346 -0.0070  0.0856 -0.0992
  203POPC   C2B 2570   1.654  12.194  15.798 -0.0474  0.3834  0.2667
  203POPC   C3B 2571   1.640  12.476  15.482  0.0685 -0.0383 -0.1397
  203POPC   C4B 2572   2.014  12.692  15.272 -0.0546  0.2836 -0.0347
  204POPC   NC3 2573   1.870   1.784  16.768 -0.3081  0.2440 -0.2226
  204POPC   PO4 2574   1.564   1.656  16.620  0.0723 -0.0848  0.1203
  204POPC   GL1 2575   1.620   1.664  16.290  0.0994  0.0687 -0.1353
  204POPC   GL2 2576   1.856   1.365  16.274 -0.4403 -0.1589  0.0611
  204POPC   C1A 2577   1.547   1.775  15.805 -0.1308  0.0678  0.2631
  204POPC   D2A 2578   1.858   2.019  15.477  0.0576  0.0610  0.0952
  204POPC   C3A 2579   1.650   2.144  15.124 -0.1115  0.1814  0.1236
  204POPC   C4A 2580   1.630   2.354  14.719  0.0333  0.2908  0.0223
  204POPC   C1B 2581   2.334   1.329  16.241 -0.0703 -0.0162 -0.1855
  204POPC   C2B 2582   2.643   1.385  15.998 -0.0350  0.2355  0.2664
  204POPC   C3B 2583   2.629   1.330  15.552 -0.4085  0.0011  0.0497
  204POPC   C4B 2584   2.663   1.012  15.265 -0.0553  0.1574 -0.3258
  205POPC   NC3 2585   7.568   1.360  16.988 -0.1692 -0.2915  0.3778
  205POPC   PO4 2586   7.749   0.982  16.974 -0.0424 -0.1958 -0.1550
  205POPC   GL1 2587   7.570   0.885  16.574 -0.0977 -0.1451 -0.1879
  205POPC   GL2 2588   7.315   0.661  16.553  0.0898  0.1867  0.1928
  205POPC   C1A 2589   7.702   0.666  16.187  0.1146 -0.0765 -0.2188
  205POPC   D2A 2590   7.642   0.544  15.701 -0.0161 -0.0274 -0.2215
  205POPC   C3A 2591   7.315   0.641  15.375 -0.1124 -0.0660  0.2012
  205POPC   C4A 2592   7.398   0.676  14.876 -0.0524  0.0565 -0.0962
  205POPC   C1B 2593   7.151   0.883  16.170 -0.1642  0.0959 -0.0019
  205POPC   C2B 2594   7.044   1.244  16.158 -0.2147  0.0565  0.1277
  205POPC   C3B 2595   6.700   1.396  15.919  0.1058 -0.0598 -0.2122
  205POPC   C4B 2596   6.695   1.977  15.902 -0.0206  0.0155 -0.0939
  206POPC   NC3 2597   9.402  12.730  16.939 -0.0671  0.2385  0.0111
  206POPC   PO4 2598   8.938  12.853  16.990 -0.1022 -0.1227  0.1241
  206POPC   GL1 2599   9.084  12.813  16.556 -0.1478 -0.3498  0.0424
  206POPC   GL2 2600   8.925  12.969  16.209 -0.0366  0.0074 -0.0249
  206POPC   C1A 2601   9.374  12.835  16.162 -0.0581  0.0383 -0.3767
  206POPC   D2A 2602   9.808  12.815  15.956 -0.1802  0.2513 -0.4047
  206POPC   C3A 2603   9.840  13.187  15.748  0.0324  0.2418  0.1270
  206POPC   C4A 2604   9.535  13.330  15.414  0.0259  0.3987 -0.2653
  206POPC   C1B 2605   9.138  13.279  16.051 -0.3394 -0.1011 -0.0310
  206POPC   C2B 2606   9.289  13.606  15.756 -0.0481 -0.0231  0.2030
  206POPC   C3B 2607   9.201  13.873  15.423 -0.0374 -0.1506 -0.0130
  206POPC   C4B 2608   9.390  14.236  15.280  0.1560 -0.0209 -0.0258
  207POPC   NC3 2609  12.338  12.271  16.928 -0.1433 -0.0559  0.1338
  207POPC   PO4 2610  12.211  11.883  17.003  0.2724 -0.4943  0.1951
  207POPC   GL1 2611  12.505  11.843  16.647  0.0399 -0.0581  0.2379
  207POPC   GL2 2612  12.434  11.820  16.341  0.0243 -0.1552 -0.0133
  207POPC   C1A 2613  12.828  12.067  16.476 -0.0684  0.1430  0.1227
  207POPC   D2A 2614  13.093  12.053  16.159  0.0604  0.1252 -0.1710
  207POPC   C3A 2615  12.935  11.813  15.781  0.3345  0.0719  0.0741
  207POPC   C4A 2616  13.212  11.656  15.353  0.0587 -0.0578  0.0698
  207POPC   C1B 2617  12.026  11.803  16.146  0.3603  0.1164  0.0273
  207POPC   C2B 2618  11.819  11.872  15.773  0.3719  0.0757 -0.0698
  207POPC   C3B 2619  11.481  12.184  15.724 -0.0935 -0.1043 -0.3319
  207POPC   C4B 2620  11.235  12.241  15.478 -0.2181 -0.0721  0.1889
  208POPC   NC3 2621  10.947   0.561  17.188  0.2026  0.0867 -0.2803
  208POPC   PO4 2622  10.696   0.056  17.104 -0.1195  0.0007  0.2158
  208POPC   GL1 2623  10.872   0.220  16.756  0.1094  0.1792 -0.1784
  208POPC   GL2 2624  10.537   0.308  16.560 -0.2790 -0.1794 -0.2400
  208POPC   C1A 2625  10.975   0.226  16.379 -0.1167  0.3811  0.0341
  208POPC   D2A 2626  10.993   0.409  15.923  0.4551 -0.3916  0.2531
  208POPC   C3A 2627  11.326   0.340  15.681  0.5359 -0.0346 -0.2321
  208POPC   C4A 2628  11.454   0.138  15.289 -0.0605  0.0813  0.4274
  208POPC   C1B 2629  10.557   0.248  16.124 -0.0827 -0.1046 -0.1626
  208POPC   C2B 2630  10.773   0.011  15.693 -0.3542 -0.1055 -0.0955
  208POPC   C3B 2631  10.811   0.140  15.334  0.2368  0.1250  0.5605
  208POPC   C4B 2632  10.742   0.527  14.938 -0.0120 -0.0125  0.4371
  209POPC   NC3 2633   5.583   5.047  17.028 -0.1322 -0.0029  0.0000
  209POPC   PO4 2634   5.981   5.216  16.991  0.4038  0.0384  0.1562
  209POPC   GL1 2635   5.776   4.924  16.554 -0.1334 -0.1799 -0.0236
  209POPC   GL2 2636   5.392   4.968  16.486  0.2325 -0.1958  0.0653
  209POPC   C1A 2637   5.665   4.628  16.235  0.2508  0.0196  0.1894
  209POPC   D2A 2638   5.650   4.576  15.845  0.2011  0.0102 -0.1263
  209POPC   C3A 2639   5.821   4.934  15.649 -0.2896  0.1762 -0.1302
  209POPC   C4A 2640   6.024   5.309  15.674  0.2629  0.2084  0.1615
  209POPC   C1B 2641   5.184   5.356  16.270  0.2972  0.3482 -0.4572
  209POPC   C2B 2642   5.062   5.629  15.905  0.1931  0.3350 -0.5157
  209POPC   C3B 2643   4.771   5.549  15.598 -0.2835 -0.1332 -0.1841
  209POPC   C4B 2644   4.336   5.558  15.464  0.2448 -0.1945 -0.3422
  210POPC   NC3 2645  10.975  10.318  16.761  0.0014 -0.2841  0.0919
  210POPC   PO4 2646  10.953  10.700  16.519 -0.2687 -0.0831 -0.4061
  210POPC   GL1 2647  11.325  10.646  16.222 -0.1961  0.1000  0.1288
  210POPC   GL2 2648  11.417  10.488  16.029  0.3121 -0.1804 -0.0652
  210POPC   C1A 2649  11.621  10.906  15.889 -0.0706 -0.1798 -0.1368
  210POPC   D2A 2650  11.814  11.066  15.518  0.0954 -0.1335  0.0005
  210POPC   C3A 2651  12.050  10.880  15.294  0.1565 -0.1931 -0.1953
  210POPC   C4A 2652  12.420  10.669  15.254  0.0434  0.2401 -0.1106
  210POPC   C1B 2653  11.149  10.428  15.693 -0.0680 -0.1699  0.1647
  210POPC   C2B 2654  10.893  10.534  15.368  0.2750  0.1827  0.2956
  210POPC   C3B 2655  11.063  10.708  15.034  0.0402 -0.2173 -0.1551
  210POPC   C4B 2656  11.000  11.096  14.901 -0.0582  0.2388 -0.0595
  211POPC   NC3 2657  10.877  12.080  17.428 -0.2531 -0.1145  0.1516
  211POPC   PO4 2658  11.006  12.297  17.049 -0.0596 -0.0682 -0.1594
  211POPC   GL1 2659  11.201  12.383  16.602  0.1201  0.0252 -0.2477
  211POPC   GL2 2660  11.083  12.624  16.475  0.1554  0.0154  0.2645
  211POPC   C1A 2661  11.190  12.303  16.134 -0.1406  0.2603 -0.0679
  211POPC   D2A 2662  10.984  12.041  15.860 -0.2071 -0.1462 -0.0100
  211POPC   C3A 2663  11.217  11.761  15.568  0.2200  0.2221  0.0691
  211POPC   C4A 2664  11.571  11.625  15.414 -0.1716  0.1040  0.1616
  211POPC   C1B 2665  10.777  12.791  16.143 -0.0278  0.1193  0.2034
  211POPC   C2B 2666  10.365  12.836  15.944 -0.0457 -0.2306 -0.1810
  211POPC   C3B 2667  10.359  13.209  15.602  0.0537  0.1430  0.1214
  211POPC   C4B 2668  10.132  13.567  15.478 -0.1287 -0.1981 -0.1023
  212POPC   NC3 2669   1.982   6.076  17.429 -0.2048  0.0153 -0.1861
  212POPC   PO4 2670   1.535   5.913  17.419 -0.2698  0.3191 -0.2222
  212POPC   GL1 2671   1.661   6.122  17.010  0.1365 -0.0275 -0.1645
  212POPC   GL2 2672   2.051   6.121  16.939  0.0609  0.1056 -0.1235
  212POPC   C1A 2673   1.709   6.293  16.607 -0.0538  0.1618  0.2166
  212POPC   D2A 2674   2.031   6.556  16.297 -0.2485  0.2138 -0.1043
  212POPC   C3A 2675   2.315   6.906  16.158  0.1781  0.3274  0.1030
  212POPC   C4A 2676   2.593   7.003  15.921  0.2399 -0.0360  0.2574
  212POPC   C1B 2677   2.209   5.933  16.648 -0.0111  0.0483 -0.2648
  212POPC   C2B 2678   2.649   5.943  16.589  0.2734 -0.1022  0.1886
  212POPC   C3B 2679   2.931   6.113  16.309 -0.0434  0.3395 -0.2948
  212POPC   C4B 2680   2.841   6.439  15.970 -0.0070  0.1757 -0.0223
  213POPC   NC3 2681  10.276   7.820  17.560 -0.2156  0.2577  0.2279
  213POPC   PO4 2682  10.486   7.766  17.161  0.0779  0.4188  0.1076
  213POPC   GL1 2683  10.335   7.364  16.980 -0.0058 -0.0935  0.3128
  213POPC   GL2 2684  10.486   7.073  16.978  0.1371 -0.0672  0.1739
  213POPC   C1A 2685  10.519   7.217  16.534  0.2047  0.2093 -0.3475
  213POPC   D2A 2686  10.593   6.984  16.197  0.1469 -0.0570  0.3455
  213POPC   C3A 2687  11.002   6.775  16.099 -0.2419  0.4297  0.2030
  213POPC   C4A 2688  11.484   6.698  16.140  0.1579  0.2522  0.2128
  213POPC   C1B 2689  10.201   6.784  16.809 -0.1234  0.0487  0.0865
  213POPC   C2B 2690  10.175   6.795  16.413 -0.1028 -0.2734 -0.2513
  213POPC   C3B 2691  10.039   6.503  16.101 -0.1466 -0.3520 -0.0743
  213POPC   C4B 2692   9.704   6.505  15.866  0.1660 -0.1729 -0.4738
  214POPC   NC3 2693   9.064   4.282  17.957 -0.1746 -0.3304 -0.0707
  214POPC   PO4 2694   9.135   3.991  17.656 -0.2540 -0.3797 -0.1719
  214POPC   GL1 2695   9.406   3.967  17.448  0.2592  0.1704  0.3355
  214POPC   GL2 2696   9.326   4.150  17.205  0.1746  0.1901 -0.0427
  214POPC   C1A 2697   9.774   4.001  17.390 -0.1401  0.0979 -0.2335
  214POPC   D2A 2698  10.127   4.036  17.052 -0.1106  0.0972  0.1296
  214POPC   C3A 2699  10.246   4.341  16.748 -0.0060  0.2423 -0.1758
  214POPC   C4A 2700   9.932   4.618  16.723 -0.0997 -0.1079  0.1286
  214POPC   C1B 2701   9.670   4.265  16.931 -0.3596  0.1888 -0.0449
  214POPC   C2B 2702   9.749   4.117  16.627  0.2707  0.0633  0.1830
  214POPC   C3B 2703   9.970   4.219  16.322  0.0968  0.2245 -0.1228
  214POPC   C4B 2704  10.143   4.117  15.998  0.0401  0.1085 -0.0778
  215POPC   NC3 2705  12.875   7.943  17.363 -0.1969 -0.0888  0.0090
  215POPC   PO4 2706  12.706   7.467  17.289 -0.1150 -0.1867 -0.0914
  215POPC   GL1 2707  12.715   7.586  16.830  0.2531  0.3155  0.1808
  215POPC   GL2 2708  12.967   7.506  16.542 -0.0940  0.3209 -0.0207
  215POPC   C1A 2709  12.628   7.869  16.490  0.1032  0.0362 -0.1240
  215POPC   D2A 2710  12.566   8.003  16.107  0.1708  0.2573 -0.1869
  215POPC   C3A 2711  12.181   8.276  15.996 -0.1167 -0.0074  0.0345
  215POPC   C4A 2712  11.910   8.397  15.578  0.3551 -0.0226 -0.0178
  215POPC   C1B 2713  13.164   7.167  16.385  0.1955  0.3584  0.2596
  215POPC   C2B 2714  13.047   7.078  16.014 -0.0934 -0.0975  0.2197
  215POPC   C3B 2715  12.870   7.329  15.624  0.0068  0.0266  0.0838
  215POPC   C4B 2716  12.595   7.432  15.264 -0.1486  0.0827  0.3715
  216POPC   NC3 2717   4.430  11.801  17.460  0.4763 -0.0707 -0.1757
  216POPC   PO4 2718   4.186  11.518  17.227  0.2624 -0.4410 -0.1360
  216POPC   GL1 2719   4.157  11.470  16.897  0.0790 -0.1333 -0.2269
  216POPC   GL2 2720   4.051  11.803  16.584  0.2635  0.3642 -0.0165
  216POPC   C1A 2721   3.864  11.170  16.562  0.4602 -0.0280  0.2002
  216POPC   D2A 2722   3.932  11.067  16.203 -0.0376 -0.0159 -0.0439
  216POPC   C3A 2723   3.980  11.423  15.882  0.0454  0.1184  0.0242
  216POPC   C4A 2724   3.768  11.617  15.624 -0.1091  0.0425 -0.1437
  216POPC   C1B 2725   4.219  11.565  16.334  0.2243  0.0415 -0.3802
  216POPC   C2B 2726   4.524  11.566  16.085  0.3225 -0.1584  0.2992
  216POPC   C3B 2727   4.446  11.197  15.867 -0.0468 -0.1025 -0.1920
  216POPC   C4B 2728   4.492  10.669  15.895  0.0741 -0.0838  0.0474
  217POPC   NC3 2729  10.905   4.746  17.813  0.0980  0.1338  0.0088
  217POPC   PO4 2730  10.461   4.717  17.857 -0.0592 -0.1316 -0.3103
  217POPC   GL1 2731  10.543   4.442  17.540 -0.1458 -0.0946  0.2054
  217POPC   GL2 2732  10.353   4.152  17.461 -0.0171  0.0980  0.0768
  217POPC   C1A 2733  10.559   4.505  17.101 -0.0019  0.0084  0.1434
  217POPC   D2A 2734  10.981   4.365  16.903  0.0530  0.1332  0.1870
  217POPC   C3A 2735  11.182   4.627  16.534 -0.1890  0.4066 -0.1012
  217POPC   C4A 2736  11.380   4.938  16.338 -0.1074  0.1665  0.2725
  217POPC   C1B 2737  10.064   4.562  17.306 -0.3150 -0.0342 -0.1862
  217POPC   C2B 2738   9.773   4.802  17.239 -0.0199 -0.1977  0.0665
  217POPC   C3B 2739   9.654   5.104  16.929 -0.1778  0.2704  0.0375
  217POPC   C4B 2740   9.936   5.157  16.487 -0.5053  0.1767 -0.1023
  218POPC   NC3 2741   2.906  11.493  17.623  0.0543  0.2550 -0.1423
  218POPC   PO4 2742   3.141  11.830  17.229 -0.0762  0.1980 -0.5407
  218POPC   GL1 2743   3.274  11.515  16.801  0.3598  0.1462 -0.1510
  218POPC   GL2 2744   3.597  11.580  16.716 -0.4254  0.3101 -0.2841
  218POPC   C1A 2745   3.384  11.214  16.413  0.1290  0.2642 -0.1217
  218POPC   D2A 2746   3.443  11.223  15.899  0.0945  0.0258 -0.4150
  218POPC   C3A 2747   3.754  10.988  15.726 -0.2759  0.0081 -0.1931
  218POPC   C4A 2748   4.140  10.914  15.572  0.0225 -0.2280 -0.1027
  218POPC   C1B 2749   3.720  11.597  16.337  0.1300 -0.1310  0.3425
  218POPC   C2B 2750   3.473  11.689  16.027  0.1569 -0.3909  0.0413
  218POPC   C3B 2751   3.020  12.009  15.878 -0.1048  0.1606  0.0091
  218POPC   C4B 2752   3.070  12.459  15.931 -0.1624 -0.0304 -0.1706
  219POPC   NC3 2753   3.174   3.903  16.784  0.0643 -0.1407 -0.1511
  219POPC   PO4 2754   3.042   3.535  16.510  0.0097  0.1835 -0.1959
  219POPC   GL1 2755   3.207   3.604  16.063  0.1177  0.2868  0.0319
  219POPC   GL2 2756   3.463   3.343  15.884 -0.1432  0.0434 -0.0286
  219POPC   C1A 2757   3.429   3.858  15.681  0.0007 -0.3036 -0.2581
  219POPC   D2A 2758   3.638   3.505  15.438  0.0831 -0.1521  0.0485
  219POPC   C3A 2759   3.857   3.186  15.527 -0.1751 -0.0539  0.2563
  219POPC   C4A 2760   4.155   2.874  15.598  0.1549  0.0910  0.0766
  219POPC   C1B 2761   3.155   3.460  15.554 -0.1801 -0.2161  0.0930
  219POPC   C2B 2762   3.193   3.647  15.186  0.1931 -0.4212  0.3167
  219POPC   C3B 2763   3.096   4.152  14.996 -0.3041  0.1896  0.2272
  219POPC   C4B 2764   2.753   4.456  15.030  0.1008 -0.1414  0.0819
  220POPC   NC3 2765  11.781  13.002  17.047 -0.0106 -0.3216 -0.3773
  220POPC   PO4 2766  12.148  13.077  17.136 -0.0432 -0.0792 -0.3568
  220POPC   GL1 2767  12.180  13.119  16.636  0.2352 -0.2892  0.0493
  220POPC   GL2 2768  12.509  13.282  16.648 -0.1465  0.2004  0.1730
  220POPC   C1A 2769  12.304  13.004  16.238 -0.1317 -0.2067 -0.0505
  220POPC   D2A 2770  12.468  12.978  15.910  0.1199  0.1246 -0.3131
  220POPC   C3A 2771  12.349  13.239  15.657  0.1798 -0.1561  0.1275
  220POPC   C4A 2772  12.162  13.209  15.275  0.0569 -0.0149 -0.0919
  220POPC   C1B 2773  12.689  13.418  16.361 -0.0005 -0.0576  0.3298
  220POPC   C2B 2774  12.543  13.550  15.983 -0.0495 -0.2456 -0.0260
  220POPC   C3B 2775  12.616  13.789  15.544  0.2465  0.0454  0.3349
  220POPC   C4B 2776  12.616  13.535  15.131  0.1476 -0.2561 -0.4425
  221POPC   NC3 2777   9.689   7.983  17.160  0.2370 -0.0905  0.0970
  221POPC   PO4 2778   9.936   7.659  17.142  0.1444  0.1839  0.2425
  221POPC   GL1 2779   9.918   7.700  16.741 -0.3698  0.0825  0.1519
  221POPC   GL2 2780  10.234   7.860  16.706  0.1692  0.1871 -0.1672
  221POPC   C1A 2781   9.880   7.758  16.251  0.0594  0.1366 -0.0052
  221POPC   D2A 2782   9.900   7.577  15.877 -0.1778  0.3732  0.0263
  221POPC   C3A 2783   9.678   7.633  15.499 -0.0204 -0.0988  0.2060
  221POPC   C4A 2784   9.487   7.770  15.180 -0.1245 -0.1698  0.1872
  221POPC   C1B 2785  10.363   7.686  16.358  0.1190  0.1166 -0.0208
  221POPC   C2B 2786  10.734   7.579  16.188 -0.2028 -0.0423 -0.2127
  221POPC   C3B 2787  10.996   7.155  16.427 -0.0466  0.2273  0.0799
  221POPC   C4B 2788  10.906   6.860  16.744 -0.2232  0.1648  0.4085
  222POPC   NC3 2789   5.561   8.189  17.110  0.0377  0.0513 -0.1711
  222POPC   PO4 2790   5.975   8.277  16.993  0.0212 -0.1102 -0.2570
  222POPC   GL1 2791   5.705   8.117  16.644 -0.3902 -0.0529  0.1086
  222POPC   GL2 2792   5.690   8.478  16.588  0.2019 -0.0915  0.0678
  222POPC   C1A 2793   5.234   8.079  16.561 -0.1692  0.2915  0.1631
  222POPC   D2A 2794   4.843   8.304  16.357 -0.4065  0.0265 -0.1434
  222POPC   C3A 2795   4.752   8.275  15.960 -0.2490  0.1879 -0.2164
  222POPC   C4A 2796   4.532   7.920  15.785 -0.0341  0.0229  0.2263
  222POPC   C1B 2797   5.201   8.608  16.602  0.0049 -0.1860 -0.3847
  222POPC   C2B 2798   5.031   8.841  16.351  0.2732 -0.0081  0.1126
  222POPC   C3B 2799   5.166   9.082  15.910  0.2034 -0.1337  0.0440
  222POPC   C4B 2800   5.373   9.311  15.673  0.2812  0.0307 -0.0165
  223POPC   NC3 2801  11.651  11.698  17.017 -0.2848  0.1460 -0.2300
  223POPC   PO4 2802  11.325  11.966  16.838  0.0820 -0.1871  0.0801
  223POPC   GL1 2803  11.576  12.021  16.556  0.0069  0.1944  0.1709
  223POPC   GL2 2804  11.574  11.747  16.424  0.1158  0.3088  0.0209
  223POPC   C1A 2805  11.634  12.134  16.187  0.0482 -0.1019 -0.0327
  223POPC   D2A 2806  11.715  12.447  16.065  0.1148  0.2201  0.0283
  223POPC   C3A 2807  11.887  12.445  15.662  0.4927 -0.1637  0.1347
  223POPC   C4A 2808  12.032  12.198  15.487  0.3788 -0.1764 -0.2376
  223POPC   C1B 2809  11.364  11.631  16.021 -0.0885 -0.1934 -0.0537
  223POPC   C2B 2810  11.298  11.268  15.715 -0.3458 -0.1767  0.0118
  223POPC   C3B 2811  10.998  10.913  15.680 -0.4759 -0.1954  0.2741
  223POPC   C4B 2812  10.636  10.588  15.836  0.1291 -0.2473  0.2853
  224POPC   NC3 2813  11.787   3.348  17.194  0.0359  0.1328  0.2466
  224POPC   PO4 2814  12.048   3.560  17.053 -0.0342 -0.0292 -0.3185
  224POPC   GL1 2815  12.077   3.388  16.752 -0.0623 -0.2531  0.1067
  224POPC   GL2 2816  11.929   3.474  16.571 -0.0563 -0.1309  0.1914
  224POPC   C1A 2817  11.830   3.016  16.680  0.0449 -0.0210  0.0916
  224POPC   D2A 2818  11.788   2.734  16.401  0.1769  0.0884  0.0733
  224POPC   C3A 2819  11.927   3.023  16.003  0.1606  0.1288  0.1526
  224POPC   C4A 2820  12.168   2.890  15.630 -0.2120  0.0406  0.0253
  224POPC   C1B 2821  11.875   3.723  16.186 -0.1082 -0.0002  0.0709
  224POPC   C2B 2822  11.506   3.682  15.865  0.0019 -0.1320  0.0001
  224POPC   C3B 2823  11.488   4.020  15.545 -0.0699 -0.3699  0.0681
  224POPC   C4B 2824  11.763   4.184  15.233  0.0920  0.1260  0.0328
  225POPC   NC3 2825   5.337   5.780  17.507  0.0006  0.1898  0.0380
  225POPC   PO4 2826   5.436   5.437  17.277 -0.0166 -0.0219 -0.1466
  225POPC   GL1 2827   5.107   5.225  16.993 -0.2113  0.1159 -0.2828
  225POPC   GL2 2828   5.092   4.955  16.888 -0.0205  0.0970 -0.1288
  225POPC   C1A 2829   4.833   5.422  16.686 -0.2671  0.2907 -0.1825
  225POPC   D2A 2830   4.434   5.764  16.719  0.2695  0.0497  0.1943
  225POPC   C3A 2831   4.624   6.225  16.795  0.0608  0.2721 -0.0787
  225POPC   C4A 2832   4.433   6.541  16.826  0.0066 -0.3476  0.0421
  225POPC   C1B 2833   4.754   4.786  16.643  0.3380 -0.0027 -0.0318
  225POPC   C2B 2834   4.488   4.655  16.442  0.2115  0.1669 -0.1985
  225POPC   C3B 2835   4.074   4.729  16.334  0.2176  0.1881  0.2824
  225POPC   C4B 2836   3.773   5.081  16.166 -0.1838  0.0957  0.0229
  226POPC   NC3 2837   9.429   6.239  17.805 -0.1731 -0.0676  0.3847
  226POPC   PO4 2838   9.434   6.431  17.444  0.0668  0.0826 -0.1924
  226POPC   GL1 2839   9.516   6.399  16.957 -0.0216  0.3375  0.1922
  226POPC   GL2 2840   9.344   6.619  16.785 -0.0343 -0.2756  0.1272
  226POPC   C1A 2841   9.764   6.323  16.583  0.0038  0.0082 -0.1141
  226POPC   D2A 2842   9.614   6.199  16.242  0.0967 -0.1287  0.1812
  226POPC   C3A 2843   9.332   5.879  16.265 -0.2837  0.2136  0.1589
  226POPC   C4A 2844   9.420   5.504  16.341 -0.0953  0.3484  0.2451
  226POPC   C1B 2845   9.684   6.803  16.476 -0.1608  0.0030  0.2279
  226POPC   C2B 2846   9.743   7.003  16.094 -0.2345  0.1558 -0.2562
  226POPC   C3B 2847  10.126   6.936  15.897 -0.0472 -0.1061  0.0518
  226POPC   C4B 2848  10.367   7.026  15.512  0.0191  0.1224  0.3301
  227POPC   NC3 2849   3.287   8.270  17.614 -0.0076 -0.3358  0.0522
  227POPC   PO4 2850   3.076   8.010  17.784  0.2104 -0.0384  0.0194
  227POPC   GL1 2851   3.106   7.739  17.389  0.1713  0.1161 -0.0211
  227POPC   GL2 2852   3.300   7.501  17.265 -0.0619  0.0153  0.1155
  227POPC   C1A 2853   2.928   7.672  16.955 -0.2890 -0.0091  0.1970
  227POPC   D2A 2854   2.829   7.943  16.560  0.1107  0.0249 -0.0997
  227POPC   C3A 2855   2.874   7.762  16.212 -0.0567  0.0371 -0.0293
  227POPC   C4A 2856   2.780   7.486  15.887 -0.0875  0.2589 -0.4109
  227POPC   C1B 2857   3.347   7.377  16.857 -0.0151  0.1129 -0.0532
  227POPC   C2B 2858   3.304   7.773  16.560 -0.0295 -0.0429  0.2457
  227POPC   C3B 2859   3.586   7.862  16.221  0.2978 -0.0780  0.2429
  227POPC   C4B 2860   3.528   7.921  15.801 -0.0751  0.1723 -0.0762
  228POPC   NC3 2861  12.014   9.222  16.905 -0.0059 -0.1939 -0.1358
  228POPC   PO4 2862  12.316   9.503  17.039  0.0539 -0.1311  0.1386
  228POPC   GL1 2863  12.459   9.692  16.627  0.0256  0.1611 -0.1860
  228POPC   GL2 2864  12.667   9.958  16.608  0.0288  0.0167 -0.0302
  228POPC   C1A 2865  12.604   9.645  16.190 -0.2549 -0.3342  0.2627
  228POPC   D2A 2866  12.712   9.635  15.735 -0.1768  0.2225 -0.0365
  228POPC   C3A 2867  13.059   9.678  15.517  0.0061 -0.4008  0.1237
  228POPC   C4A 2868  13.362   9.567  15.299 -0.0190 -0.0212  0.2530
  228POPC   C1B 2869  12.847  10.188  16.366 -0.1567 -0.2561 -0.0593
  228POPC   C2B 2870  13.012  10.617  16.359  0.1216  0.0910  0.1935
  228POPC   C3B 2871  13.303  10.934  16.371  0.3046  0.0237 -0.0862
  228POPC   C4B 2872  13.212  11.362  16.267  0.4714 -0.0604  0.0305
  229POPC   NC3 2873   7.078  12.624  16.853 -0.1885 -0.1431 -0.4406
  229POPC   PO4 2874   7.504  13.031  16.834  0.0805  0.1193 -0.0215
  229POPC   GL1 2875   7.502  12.960  16.427 -0.0552 -0.3038 -0.0270
  229POPC   GL2 2876   7.316  13.204  16.296 -0.0546  0.1680 -0.0460
  229POPC   C1A 2877   7.389  12.924  15.925 -0.1857  0.1044 -0.2200
  229POPC   D2A 2878   7.297  12.605  15.675 -0.2033 -0.0261 -0.2489
  229POPC   C3A 2879   7.492  12.660  15.250 -0.0389 -0.2157 -0.0700
  229POPC   C4A 2880   7.839  12.775  14.980 -0.1300 -0.2699  0.0894
  229POPC   C1B 2881   6.928  13.475  16.146  0.1460 -0.0077 -0.1225
  229POPC   C2B 2882   6.866  13.723  15.787 -0.0422  0.4266  0.2361
  229POPC   C3B 2883   7.113  13.935  15.714 -0.1180 -0.0740 -0.1834
  229POPC   C4B 2884   7.440  14.098  15.814  0.0626  0.0428  0.2163
  230POPC   NC3 2885   6.685   5.506  15.833  0.2471 -0.1518  0.1071
  230POPC   PO4 2886   6.661   5.890  16.095  0.0811  0.1894 -0.1528
  230POPC   GL1 2887   6.299   5.533  16.113  0.0582 -0.0956  0.3620
  230POPC   GL2 2888   6.014   5.604  16.327  0.0657 -0.1075  0.4664
  230POPC   C1A 2889   6.119   5.057  16.205 -0.1795 -0.0458 -0.1308
  230POPC   D2A 2890   6.128   4.621  16.424 -0.0153  0.0064  0.1994
  230POPC   C3A 2891   6.323   4.251  16.119  0.2012  0.0037 -0.0257
  230POPC   C4A 2892   6.282   3.867  15.888  0.0763  0.0533 -0.2489
  230POPC   C1B 2893   5.578   5.699  16.175 -0.0982  0.0192  0.0916
  230POPC   C2B 2894   5.114   5.853  16.389  0.3450 -0.0639  0.0581
  230POPC   C3B 2895   4.721   5.726  16.269  0.0815  0.1789  0.0882
  230POPC   C4B 2896   4.457   5.464  15.950 -0.0976 -0.0270  0.3323
  231POPC   NC3 2897   2.896   6.375  17.345 -0.3988  0.0313 -0.0362
  231POPC   PO4 2898   2.496   6.345  17.283 -0.3324 -0.0210  0.2163
  231POPC   GL1 2899   2.650   6.740  17.072 -0.0013  0.2089  0.0526
  231POPC   GL2 2900   2.403   7.050  17.099 -0.1324 -0.0232  0.2017
  231POPC   C1A 2901   2.862   6.798  16.771  0.2185  0.2002 -0.1142
  231POPC   D2A 2902   2.927   6.919  16.254  0.1750 -0.1847  0.3230
  231POPC   C3A 2903   3.093   6.852  15.856  0.1892 -0.1251 -0.0827
  231POPC   C4A 2904   3.035   7.152  15.620  0.0450  0.0111 -0.1281
  231POPC   C1B 2905   2.350   7.451  16.903  0.1286 -0.0573  0.3892
  231POPC   C2B 2906   2.455   7.811  16.777 -0.0680 -0.0643 -0.0505
  231POPC   C3B 2907   2.145   8.010  16.544 -0.0031 -0.0185 -0.1518
  231POPC   C4B 2908   2.118   8.215  16.107 -0.2504 -0.2155 -0.2051
  232POPC   NC3 2909  10.641   3.597  17.953 -0.1035  0.1697  0.0933
  232POPC   PO4 2910  10.789   3.903  17.546 -0.0736  0.2013 -0.0900
  232POPC   GL1 2911  10.626   3.841  17.149 -0.2261  0.0515  0.0907
  232POPC   GL2 2912  10.554   3.436  17.145  0.3533  0.1775 -0.2356
  232POPC   C1A 2913  10.597   4.046  16.732 -0.1470 -0.1748 -0.1237
  232POPC   D2A 2914  10.635   3.872  16.226 -0.1147 -0.1000 -0.2022
  232POPC   C3A 2915  10.643   3.395  16.162  0.1414 -0.3223  0.3524
  232POPC   C4A 2916  10.731   3.056  16.444 -0.2177  0.0448 -0.0366
  232POPC   C1B 2917  10.420   3.575  16.661 -0.3118 -0.3357 -0.4603
  232POPC   C2B 2918  10.107   3.765  16.613 -0.2038  0.2506  0.3362
  232POPC   C3B 2919   9.745   3.557  16.497 -0.0427  0.1448  0.0957
  232POPC   C4B 2920   9.479   3.544  16.281  0.2655 -0.1883  0.3057
  233POPC   NC3 2921   5.077   8.311  17.869 -0.1755 -0.0691 -0.1806
  233POPC   PO4 2922   5.267   8.227  17.461 -0.1048  0.2163  0.0158
  233POPC   GL1 2923   5.051   8.401  17.135 -0.0022  0.2436  0.1823
  233POPC   GL2 2924   4.989   8.128  16.914  0.5024  0.0064 -0.2594
  233POPC   C1A 2925   4.749   8.602  16.847 -0.0990  0.0557  0.0716
  233POPC   D2A 2926   4.618   8.991  16.828  0.0252 -0.1128 -0.3002
  233POPC   C3A 2927   4.376   8.965  16.513 -0.1297 -0.0118  0.0808
  233POPC   C4A 2928   4.243   9.281  16.090  0.0492  0.0578 -0.0084
  233POPC   C1B 2929   4.618   8.024  16.705  0.1376 -0.0381  0.3753
  233POPC   C2B 2930   4.441   7.926  16.323  0.0456  0.4190  0.2410
  233POPC   C3B 2931   4.144   7.554  16.363  0.0872  0.4931 -0.2097
  233POPC   C4B 2932   3.812   7.441  16.613 -0.1526  0.3463  0.1896
  234POPC   NC3 2933   2.878   2.623  16.592  0.1699  0.3158  0.3086
  234POPC   PO4 2934   3.236   2.721  16.489 -0.0695  0.0914  0.1417
  234POPC   GL1 2935   3.420   2.863  16.092  0.0745 -0.0772  0.2168
  234POPC   GL2 2936   3.142   2.854  15.819 -0.1793  0.0016 -0.1574
  234POPC   C1A 2937   3.626   2.659  15.777 -0.0945  0.0248 -0.0204
  234POPC   D2A 2938   3.578   2.794  15.392 -0.0124 -0.1382 -0.1756
  234POPC   C3A 2939   3.577   2.501  15.014  0.2886 -0.0347  0.2943
  234POPC   C4A 2940   3.620   2.171  14.857  0.1826 -0.2870  0.1484
  234POPC   C1B 2941   2.743   3.000  15.560  0.2547 -0.1589  0.1261
  234POPC   C2B 2942   2.454   3.102  15.170 -0.1633 -0.2435  0.0229
  234POPC   C3B 2943   2.527   3.199  14.768  0.0847 -0.1454  0.1284
  234POPC   C4B 2944   2.535   3.276  14.384 -0.2153  0.1702 -0.0554
  235POPC   NC3 2945   0.744   5.757  17.077 -0.2532  0.2157  0.1930
  235POPC   PO4 2946   0.383   5.644  16.865  0.1675 -0.1975  0.1929
  235POPC   GL1 2947   0.671   5.670  16.395  0.0205 -0.0144  0.1533
  235POPC   GL2 2948   0.774   6.075  16.330 -0.1325 -0.2666  0.2809
  235POPC   C1A 2949   0.856   5.708  15.976 -0.1185 -0.0066 -0.2713
  235POPC   D2A 2950   0.886   5.814  15.551  0.0943  0.2441 -0.1964
  235POPC   C3A 2951   1.225   5.844  15.195 -0.2546 -0.2718  0.1619
  235POPC   C4A 2952   1.638   6.025  14.941  0.1599 -0.2313  0.2774
  235POPC   C1B 2953   0.614   6.206  15.867 -0.0757 -0.0047 -0.0192
  235POPC   C2B 2954   0.878   6.274  15.472 -0.0101 -0.1127 -0.0732
  235POPC   C3B 2955   1.295   6.367  15.331 -0.0712 -0.1807  0.0838
  235POPC   C4B 2956   1.783   6.406  15.382 -0.2012  0.1584 -0.0095
  236POPC   NC3 2957   5.064   4.422  17.674  0.0937  0.1776 -0.1173
  236POPC   PO4 2958   4.700   4.277  17.484 -0.0924 -0.2890  0.0124
  236POPC   GL1 2959   4.598   4.182  17.068 -0.2218  0.0299 -0.1584
  236POPC   GL2 2960   4.493   4.401  16.874  0.3530 -0.2673  0.3804
  236POPC   C1A 2961   4.824   3.863  16.864 -0.2976 -0.2241 -0.1380
  236POPC   D2A 2962   5.129   3.533  16.711  0.0877 -0.1146  0.2835
  236POPC   C3A 2963   5.066   3.128  16.415 -0.1952 -0.3789 -0.0911
  236POPC   C4A 2964   4.950   2.970  16.087  0.1659  0.0253 -0.2022
  236POPC   C1B 2965   4.926   4.314  16.737 -0.0712  0.0945 -0.1423
  236POPC   C2B 2966   5.337   4.073  16.551  0.0481 -0.0593  0.0559
  236POPC   C3B 2967   5.390   4.240  16.067 -0.3657 -0.0370  0.1049
  236POPC   C4B 2968   5.054   4.058  15.730  0.2054  0.0017 -0.0089
  237POPC   NC3 2969   3.155   4.999  17.863 -0.2863  0.2549 -0.3324
  237POPC   PO4 2970   2.761   5.044  17.682  0.2133  0.1489 -0.0497
  237POPC   GL1 2971   2.666   5.312  17.353 -0.1119  0.3465  0.0498
  237POPC   GL2 2972   2.324   5.223  17.195  0.0761 -0.1539  0.0398
  237POPC   C1A 2973   2.770   5.537  16.946  0.0503 -0.1284  0.3461
  237POPC   D2A 2974   3.116   5.826  16.755 -0.2000 -0.0269  0.1245
  237POPC   C3A 2975   3.043   6.299  16.740  0.1113  0.1050 -0.0210
  237POPC   C4A 2976   3.190   6.563  16.344  0.0706  0.2826 -0.0624
  237POPC   C1B 2977   2.320   5.484  16.866  0.4237  0.0294 -0.0681
  237POPC   C2B 2978   2.391   5.496  16.501  0.0356 -0.0275  0.0345
  237POPC   C3B 2979   2.119   5.471  16.163 -0.0693 -0.0117  0.0328
  237POPC   C4B 2980   1.940   5.532  15.780  0.0023 -0.1266 -0.1500
  238POPC   NC3 2981  12.019   5.893  17.235  0.1435 -0.5130  0.2178
  238POPC   PO4 2982  11.958   5.410  17.237 -0.1894 -0.0467  0.1997
  238POPC   GL1 2983  11.946   5.337  16.795  0.0317 -0.0933  0.0600
  238POPC   GL2 2984  12.042   5.675  16.754  0.2284 -0.2491  0.1055
  238POPC   C1A 2985  11.948   5.191  16.413  0.2547  0.3606  0.0636
  238POPC   D2A 2986  11.944   5.316  16.040  0.0670  0.1431 -0.0797
  238POPC   C3A 2987  11.927   5.097  15.663 -0.0499 -0.0936  0.0367
  238POPC   C4A 2988  12.151   4.895  15.226  0.2325  0.1946 -0.1133
  238POPC   C1B 2989  11.859   5.811  16.286  0.1755 -0.0766  0.3139
  238POPC   C2B 2990  11.566   5.752  15.973  0.2216 -0.1015 -0.1779
  238POPC   C3B 2991  11.577   5.875  15.489 -0.0534 -0.2330 -0.0910
  238POPC   C4B 2992  11.596   5.821  15.073  0.1197 -0.0195  0.0230
  239POPC   NC3 2993   0.574  12.716  17.576 -0.0673 -0.2083  0.3333
  239POPC   PO4 2994   0.843  12.692  17.285  0.1201  0.0540  0.2161
  239POPC   GL1 2995   0.878  12.558  16.877 -0.0222 -0.0203  0.0661
  239POPC   GL2 2996   0.932  12.225  16.695  0.2491  0.3811  0.3450
  239POPC   C1A 2997   0.864  12.668  16.479 -0.4886  0.3048 -0.0307
  239POPC   D2A 2998   0.839  12.513  16.039 -0.1332 -0.0349  0.0933
  239POPC   C3A 2999   0.811  12.021  16.088  0.2050 -0.0672 -0.1011
  239POPC   C4A 3000   0.513  11.809  16.206 -0.2095  0.0560  0.1004
  239POPC   C1B 3001   1.149  12.222  16.438  0.3027  0.3456 -0.0885
  239POPC   C2B 3002   1.301  11.993  16.077  0.2540 -0.1906  0.0040
  239POPC   C3B 3003   1.040  11.602  15.903  0.1779  0.0232 -0.3115
  239POPC   C4B 3004   0.790  11.461  15.454 -0.1866 -0.2804 -0.0440
  240POPC   NC3 3005   1.519   3.530  16.587 -0.0287  0.2398  0.0300
  240POPC   PO4 3006   1.225   3.933  16.504 -0.3358  0.1929 -0.0057
  240POPC   GL1 3007   1.242   3.980  16.044  0.1991 -0.0701 -0.2100
  240POPC   GL2 3008   1.415   4.141  15.920 -0.2689 -0.1363 -0.3510
  240POPC   C1A 3009   0.911   4.218  15.796 -0.3479  0.0600  0.3412
  240POPC   D2A 3010   0.818   4.480  15.509 -0.0699 -0.1467  0.2864
  240POPC   C3A 3011   0.432   4.632  15.546 -0.1348  0.1229  0.4438
  240POPC   C4A 3012   0.100   4.699  15.282  0.3021  0.1314 -0.3007
  240POPC   C1B 3013   1.393   4.355  15.561 -0.5503  0.0929  0.1257
  240POPC   C2B 3014   1.210   4.642  15.264  0.1935  0.0186 -0.0360
  240POPC   C3B 3015   1.380   4.840  14.995  0.2727  0.0889  0.2355
  240POPC   C4B 3016   1.720   5.040  15.035  0.1830 -0.0477  0.3368
  241POPC   NC3 3017  10.530  10.202  16.645  0.0544 -0.1031  0.0411
  241POPC   PO4 3018  10.301  10.227  16.296  0.0313 -0.2734 -0.0718
  241POPC   GL1 3019  10.528   9.986  15.929  0.0972  0.3260  0.0632
  241POPC   GL2 3020  10.680   9.640  15.955  0.0811  0.2952  0.0432
  241POPC   C1A 3021  10.820  10.037  15.570 -0.1614 -0.0264 -0.0889
  241POPC   D2A 3022  10.947   9.810  15.230  0.0830  0.0520 -0.2185
  241POPC   C3A 3023  11.354   9.773  15.063  0.2903  0.0182  0.0280
  241POPC   C4A 3024  11.393   9.518  14.736 -0.1038  0.0794 -0.0004
  241POPC   C1B 3025  10.999   9.396  15.739  0.0555  0.1505 -0.0643
  241POPC   C2B 3026  10.887   8.840  15.696  0.0866 -0.2943  0.0171
  241POPC   C3B 3027  10.817   8.743  15.291  0.0709  0.2128  0.0172
  241POPC   C4B 3028  10.888   8.619  14.802 -0.0795 -0.1331  0.2116
  242POPC   NC3 3029   9.792   9.568  16.796  0.3546  0.0252  0.0301
  242POPC   PO4 3030  10.123   9.447  16.522  0.0129  0.0667 -0.2285
  242POPC   GL1 3031  10.138   9.718  16.137 -0.1309  0.2701  0.2690
  242POPC   GL2 3032  10.115   9.484  16.002 -0.0263  0.0470  0.1860
  242POPC   C1A 3033   9.826   9.696  15.645  0.1196 -0.0327  0.3130
  242POPC   D2A 3034  10.021   9.879  15.246  0.0003 -0.3138  0.1257
  242POPC   C3A 3035   9.899  10.176  14.893  0.2534 -0.0902 -0.0736
  242POPC   C4A 3036   9.963  10.471  14.840 -0.1445  0.1222  0.0425
  242POPC   C1B 3037  10.309   9.619  15.632 -0.0332  0.1448 -0.0379
  242POPC   C2B 3038  10.473   9.714  15.332 -0.1329 -0.1515 -0.0230
  242POPC   C3B 3039  10.683   9.453  14.864 -0.0433 -0.1469  0.1614
  242POPC   C4B 3040  10.632   9.056  14.703  0.0380  0.1532  0.4601
  243POPC   NC3 3041   8.317   8.698  16.505  0.1883  0.1927 -0.1317
  243POPC   PO4 3042   8.498   8.852  16.158  0.2661 -0.2638  0.1237
  243POPC   GL1 3043   8.790   9.136  15.819 -0.1474 -0.0104 -0.2162
  243POPC   GL2 3044   8.471   9.290  15.704 -0.1107  0.1575 -0.0695
  243POPC   C1A 3045   9.055   8.987  15.605  0.0678 -0.1087 -0.4092
  243POPC   D2A 3046   9.543   9.074  15.462 -0.1484  0.1981  0.0521
  243POPC   C3A 3047   9.547   8.961  14.988  0.0967  0.2424 -0.3328
  243POPC   C4A 3048   9.477   8.771  14.629  0.5019 -0.1271 -0.2305
  243POPC   C1B 3049   8.563   9.435  15.248  0.0118 -0.0236  0.1190
  243POPC   C2B 3050   8.641   9.733  14.959 -0.0511 -0.0338  0.0719
  243POPC   C3B 3051   8.843   9.736  14.551  0.3247 -0.0553  0.4282
  243POPC   C4B 3052   8.675   9.497  14.147 -0.0495  0.4294 -0.1495
  244POPC   NC3 3053  11.754   4.908  13.750  0.2138 -0.3900  0.1315
  244POPC   PO4 3054  11.831   4.517  13.658  0.1343  0.0102 -0.0101
  244POPC   GL1 3055  12.157   4.525  13.962 -0.2008  0.1178  0.2275
  244POPC   GL2 3056  12.242   4.855  14.096 -0.1329 -0.2095 -0.0879
  244POPC   C1A 3057  12.164   4.413  14.392 -0.2367  0.0374  0.0494
  244POPC   D2A 3058  12.506   4.299  14.597  0.1267 -0.0957 -0.0615
  244POPC   C3A 3059  12.845   4.281  14.926  0.2150 -0.3814 -0.2301
  244POPC   C4A 3060  12.984   4.176  15.385 -0.1505  0.2899  0.0213
  244POPC   C1B 3061  12.642   4.586  14.191 -0.3615  0.0224 -0.1191
  244POPC   C2B 3062  12.888   4.783  14.576 -0.1197 -0.1512  0.0975
  244POPC   C3B 3063  12.713   4.878  15.049 -0.0537  0.0306  0.1861
  244POPC   C4B 3064  12.651   5.023  15.421  0.1167  0.0598 -0.1606
  245POPC   NC3 3065   0.337   6.633  13.030  0.0409  0.2131 -0.0445
  245POPC   PO4 3066   0.532   6.853  13.342 -0.0057  0.0193  0.0492
  245POPC   GL1 3067   0.768   6.809  13.716 -0.1695  0.1922  0.1030
  245POPC   GL2 3068   0.661   6.996  14.052 -0.0390 -0.2562 -0.3424
  245POPC   C1A 3069   1.024   6.706  13.991 -0.2485  0.2926  0.0400
  245POPC   D2A 3070   1.279   6.536  14.361  0.0040 -0.1430 -0.1521
  245POPC   C3A 3071   1.259   6.567  14.734  0.3988  0.0983 -0.3463
  245POPC   C4A 3072   1.428   6.769  15.058 -0.0236  0.3421 -0.0774
  245POPC   C1B 3073   0.979   6.960  14.434 -0.0891  0.0089 -0.0240
  245POPC   C2B 3074   0.923   6.855  14.854 -0.1831 -0.2363 -0.0717
  245POPC   C3B 3075   0.565   7.143  15.127 -0.2635 -0.1004 -0.2110
  245POPC   C4B 3076   0.381   7.141  15.588  0.2625 -0.3819 -0.1445
  246POPC   NC3 3077   1.767   1.976  12.817  0.1758  0.1631  0.2347
  246POPC   PO4 3078   1.916   1.517  12.822  0.0666 -0.1148 -0.0359
  246POPC   GL1 3079   2.188   1.351  13.171 -0.1232 -0.0297  0.0419
  246POPC   GL2 3080   2.183   1.489  13.476 -0.1503 -0.1349  0.0361
  246POPC   C1A 3081   2.473   1.076  13.545  0.2882  0.3683  0.0807
  246POPC   D2A 3082   2.588   1.023  14.020  0.1040  0.2477  0.0423
  246POPC   C3A 3083   3.004   0.863  14.103  0.1329 -0.2334  0.3721
  246POPC   C4A 3084   3.171   0.973  14.509 -0.0093 -0.1093 -0.1857
  246POPC   C1B 3085   2.522   1.595  13.793  0.3122 -0.0809  0.2232
  246POPC   C2B 3086   2.839   1.768  14.105 -0.2698  0.1582  0.0487
  246POPC   C3B 3087   2.783   1.794  14.527 -0.0638 -0.0922  0.1739
  246POPC   C4B 3088   2.710   1.916  14.957 -0.2947 -0.0642 -0.1136
  247POPC   NC3 3089   1.765   1.100  13.121 -0.1552  0.0385  0.0646
  247POPC   PO4 3090   1.756   0.582  13.364  0.3996  0.2243 -0.1228
  247POPC   GL1 3091   1.486   0.636  13.733  0.1598  0.1256  0.0810
  247POPC   GL2 3092   1.505   0.305  13.876 -0.4756 -0.3038  0.4798
  247POPC   C1A 3093   1.742   0.881  14.023 -0.0785 -0.0271 -0.0175
  247POPC   D2A 3094   1.670   1.245  14.400 -0.2600 -0.2088 -0.0179
  247POPC   C3A 3095   1.954   1.361  14.856 -0.0899  0.0427 -0.0237
  247POPC   C4A 3096   1.820   1.515  15.309  0.0048  0.2084 -0.1453
  247POPC   C1B 3097   1.524   0.248  14.203 -0.0052  0.1770  0.0427
  247POPC   C2B 3098   1.698   0.209  14.596 -0.2642  0.0769  0.0027
  247POPC   C3B 3099   1.951   0.525  14.828  0.1357 -0.1109 -0.1322
  247POPC   C4B 3100   2.171   0.877  14.890 -0.3580  0.2865 -0.0154
  248POPC   NC3 3101  12.167   2.454  13.687 -0.2310  0.1927 -0.1880
  248POPC   PO4 3102  12.570   2.458  13.599 -0.2547 -0.0696  0.1284
  248POPC   GL1 3103  12.570   2.462  14.032  0.2681  0.0198 -0.1933
  248POPC   GL2 3104  12.325   2.406  14.261 -0.3503 -0.2636 -0.1335
  248POPC   C1A 3105  12.642   2.892  14.279  0.0552 -0.2021  0.1108
  248POPC   D2A 3106  12.679   3.356  14.435  0.0002  0.0330  0.1002
  248POPC   C3A 3107  12.649   3.521  14.837 -0.0472  0.0209  0.0957
  248POPC   C4A 3108  12.597   3.851  15.038 -0.0390  0.3578  0.0635
  248POPC   C1B 3109  12.173   2.420  14.644 -0.0268  0.1625 -0.0012
  248POPC   C2B 3110  12.225   2.653  15.024  0.4081  0.3598 -0.0615
  248POPC   C3B 3111  11.827   2.846  15.232 -0.1589 -0.5366  0.0371
  248POPC   C4B 3112  11.783   3.223  14.981  0.1031  0.1690 -0.0211
  249POPC   NC3 3113   6.502   4.653  13.500  0.3688 -0.2501  0.1350
  249POPC   PO4 3114   6.690   4.267  13.730  0.0460 -0.0131 -0.1024
  249POPC   GL1 3115   6.520   4.067  14.057 -0.0606  0.1805 -0.0696
  249POPC   GL2 3116   6.677   3.777  13.961 -0.2498 -0.1265  0.1641
  249POPC   C1A 3117   6.406   4.052  14.447  0.1777  0.0850 -0.0017
  249POPC   D2A 3118   6.492   3.813  14.794  0.1056  0.0469  0.2169
  249POPC   C3A 3119   6.346   3.701  15.129  0.3900 -0.0393 -0.0339
  249POPC   C4A 3120   6.198   3.449  15.553  0.2046  0.0324 -0.0440
  249POPC   C1B 3121   6.807   3.823  14.398  0.0076  0.3975 -0.3951
  249POPC   C2B 3122   6.980   3.734  14.756 -0.0623  0.1526  0.0489
  249POPC   C3B 3123   7.324   3.731  15.052 -0.1651  0.2084  0.0203
  249POPC   C4B 3124   7.592   3.625  15.331  0.1054 -0.0133 -0.1407
  250POPC   NC3 3125   8.731   4.911  14.428  0.0623  0.0822  0.2365
  250POPC   PO4 3126   8.527   4.831  14.769 -0.0625  0.1709 -0.1915
  250POPC   GL1 3127   8.787   5.115  14.918 -0.2343  0.4572 -0.1357
  250POPC   GL2 3128   8.862   5.427  14.593  0.1227  0.0235 -0.1756
  250POPC   C1A 3129   9.042   4.958  15.161  0.0848 -0.0554  0.0698
  250POPC   D2A 3130   9.454   4.950  15.245  0.1807 -0.0947 -0.0521
  250POPC   C3A 3131   9.651   4.764  15.417  0.1377 -0.0331  0.2558
  250POPC   C4A 3132  10.063   4.568  15.681 -0.0993  0.0629 -0.1011
  250POPC   C1B 3133   9.102   5.523  14.950  0.1253 -0.0569 -0.0432
  250POPC   C2B 3134   9.356   5.440  15.320 -0.1365  0.1662  0.1000
  250POPC   C3B 3135   9.783   5.653  15.326  0.0290 -0.1569 -0.2901
  250POPC   C4B 3136  10.183   5.479  15.429 -0.0182  0.0817 -0.0467
  251POPC   NC3 3137   9.130   7.906  12.418 -0.2766 -0.1709  0.0722
  251POPC   PO4 3138   9.128   7.857  12.962  0.0033  0.0092 -0.1487
  251POPC   GL1 3139   9.335   8.233  13.177 -0.0363 -0.3274  0.2816
  251POPC   GL2 3140   9.594   8.366  13.069  0.1737  0.1285 -0.2365
  251POPC   C1A 3141   9.109   8.295  13.571 -0.1925  0.2364  0.0195
  251POPC   D2A 3142   9.266   8.352  13.971 -0.2211  0.2639 -0.0794
  251POPC   C3A 3143   9.666   8.518  13.969  0.0036  0.1262 -0.4140
  251POPC   C4A 3144   9.673   8.940  14.132 -0.0771 -0.0125 -0.0017
  251POPC   C1B 3145   9.635   8.158  13.546 -0.4724 -0.2064 -0.1170
  251POPC   C2B 3146   9.743   8.050  13.945 -0.0576 -0.2016 -0.2463
  251POPC   C3B 3147   9.942   8.300  14.379  0.0294 -0.2103 -0.1430
  251POPC   C4B 3148  10.193   8.179  14.609 -0.0701 -0.0226  0.2353
  252POPC   NC3 3149   6.436   9.194  14.067  0.1818 -0.2337 -0.3080
  252POPC   PO4 3150   6.339   9.529  14.010  0.2039  0.2078  0.2098
  252POPC   GL1 3151   6.505   9.759  14.260 -0.0047  0.1003 -0.2188
  252POPC   GL2 3152   6.453  10.095  14.149 -0.1341 -0.1516 -0.5213
  252POPC   C1A 3153   6.974  10.022  14.376  0.1727 -0.1141 -0.0499
  252POPC   D2A 3154   7.112  10.366  14.728  0.0251 -0.0103 -0.0150
  252POPC   C3A 3155   7.244  10.171  15.180 -0.2306  0.2554  0.0313
  252POPC   C4A 3156   7.319   9.940  15.537  0.4584 -0.1415 -0.1433
  252POPC   C1B 3157   6.196  10.604  14.315 -0.0252  0.1351  0.0646
  252POPC   C2B 3158   6.262  10.969  14.361  0.1593 -0.0652 -0.1207
  252POPC   C3B 3159   6.492  11.259  14.734 -0.1904  0.0425  0.2404
  252POPC   C4B 3160   6.171  11.397  15.007  0.0346  0.0207  0.1195
  253POPC   NC3 3161   3.867   0.756  13.091  0.1279  0.1452  0.0004
  253POPC   PO4 3162   3.922   0.637  13.536  0.0322  0.2274  0.1070
  253POPC   GL1 3163   4.243   0.546  13.833  0.3238 -0.0873 -0.0311
  253POPC   GL2 3164   3.993   0.363  13.966  0.0639  0.1541  0.2552
  253POPC   C1A 3165   4.427   0.280  14.197  0.2525 -0.0182  0.0356
  253POPC   D2A 3166   4.634   0.122  14.577 -0.0666 -0.0171  0.0789
  253POPC   C3A 3167   4.391  -0.226  14.687 -0.0609 -0.0120  0.1529
  253POPC   C4A 3168   3.936  -0.231  14.589  0.0674 -0.0748 -0.2784
  253POPC   C1B 3169   3.881   0.205  14.356 -0.1104 -0.2530 -0.1277
  253POPC   C2B 3170   3.966   0.249  14.832  0.2150 -0.0945  0.1737
  253POPC   C3B 3171   4.150   0.284  15.203  0.1303 -0.2215  0.0587
  253POPC   C4B 3172   4.381   0.320  15.597 -0.0178 -0.1951 -0.0487
  254POPC   NC3 3173   1.300   5.708  12.676  0.1380  0.2721  0.2497
  254POPC   PO4 3174   1.198   5.546  12.978 -0.1195  0.0077 -0.0010
  254POPC   GL1 3175   1.096   5.390  13.353  0.3239 -0.0387  0.1999
  254POPC   GL2 3176   1.095   5.112  13.648 -0.0536 -0.0650 -0.1521
  254POPC   C1A 3177   1.026   5.676  13.639 -0.3139  0.2554  0.3197
  254POPC   D2A 3178   0.672   5.942  13.834 -0.2933  0.0566 -0.3022
  254POPC   C3A 3179   0.716   6.317  14.013  0.1157  0.1936  0.0513
  254POPC   C4A 3180   0.712   6.474  14.477  0.0728 -0.0648  0.0881
  254POPC   C1B 3181   1.176   4.754  13.767  0.0127  0.4401 -0.2517
  254POPC   C2B 3182   1.023   4.400  13.869 -0.2960  0.0355  0.2225
  254POPC   C3B 3183   1.384   4.229  13.954  0.1109 -0.0348  0.1497
  254POPC   C4B 3184   1.732   4.065  14.130  0.3360 -0.0293  0.1482
  255POPC   NC3 3185   5.955  10.321  13.410  0.0643  0.0146 -0.0367
  255POPC   PO4 3186   6.390  10.409  13.556 -0.1081  0.2653  0.3483
  255POPC   GL1 3187   6.584  10.410  13.793  0.1272 -0.0297  0.0392
  255POPC   GL2 3188   6.898  10.242  13.860  0.0634  0.1048  0.0286
  255POPC   C1A 3189   6.716  10.570  14.165  0.2413  0.2179 -0.1565
  255POPC   D2A 3190   7.106  10.623  14.313 -0.1193 -0.2340 -0.1199
  255POPC   C3A 3191   7.229  11.017  14.592 -0.1550  0.4827 -0.4003
  255POPC   C4A 3192   7.521  11.391  14.589  0.2307  0.4326  0.0481
  255POPC   C1B 3193   7.238  10.133  13.978  0.0505  0.0779  0.1333
  255POPC   C2B 3194   7.380   9.662  14.306  0.0640  0.1210  0.4330
  255POPC   C3B 3195   7.785   9.410  14.141 -0.1354 -0.1569 -0.0383
  255POPC   C4B 3196   8.213   9.269  14.190  0.1440  0.1198  0.0782
  256POPC   NC3 3197   5.107   3.568  13.710 -0.0229  0.2153  0.2336
  256POPC   PO4 3198   4.730   3.806  13.513 -0.0567 -0.0126  0.1093
  256POPC   GL1 3199   4.614   3.552  13.906  0.1644 -0.1612 -0.0846
  256POPC   GL2 3200   4.786   3.699  14.143  0.3505 -0.0762  0.3616
  256POPC   C1A 3201   4.275   3.378  14.151 -0.3706 -0.0058 -0.0425
  256POPC   D2A 3202   3.999   3.099  14.127  0.0262  0.0661 -0.1159
  256POPC   C3A 3203   4.087   2.628  14.220 -0.1778  0.1472 -0.1762
  256POPC   C4A 3204   4.307   2.345  14.213  0.0677 -0.3094  0.0353
  256POPC   C1B 3205   4.608   3.305  14.559 -0.3231 -0.4105  0.0207
  256POPC   C2B 3206   4.817   2.948  14.708  0.1591 -0.0378 -0.1047
  256POPC   C3B 3207   4.974   2.928  15.196  0.0640 -0.0763  0.2586
  256POPC   C4B 3208   5.039   3.047  15.595 -0.0579  0.2653  0.1333
  257POPC   NC3 3209   0.578  11.051  13.410  0.1342  0.3790  0.2614
  257POPC   PO4 3210   0.048  11.100  13.551  0.3885  0.2962  0.1167
  257POPC   GL1 3211  -0.188  10.806  13.822  0.3887  0.0513 -0.1122
  257POPC   GL2 3212  -0.346  10.995  13.955  0.0827  0.1820  0.0875
  257POPC   C1A 3213  -0.105  10.453  14.157 -0.0118  0.0061 -0.0221
  257POPC   D2A 3214  -0.424  10.143  14.331 -0.0258 -0.1013  0.1078
  257POPC   C3A 3215  -0.444  10.095  14.710  0.0350 -0.1240 -0.0848
  257POPC   C4A 3216  -0.649  10.199  15.059  0.0357 -0.3952 -0.1678
  257POPC   C1B 3217  -0.089  10.982  14.334 -0.0430 -0.1921 -0.0351
  257POPC   C2B 3218   0.093  11.173  14.737 -0.3878  0.0097  0.0648
  257POPC   C3B 3219   0.424  11.139  14.990 -0.0420  0.0219 -0.2473
  257POPC   C4B 3220   0.794  10.962  14.978 -0.0279  0.2120  0.0102
  258POPC   NC3 3221  11.319   0.089  13.513  0.2860 -0.0305  0.1601
  258POPC   PO4 3222  10.951   0.377  13.441  0.0298  0.2146  0.1843
  258POPC   GL1 3223  11.067   0.352  13.886  0.0841 -0.1960  0.1483
  258POPC   GL2 3224  10.802   0.365  14.077 -0.1387 -0.0535 -0.2022
  258POPC   C1A 3225  11.278   0.494  14.295  0.1172 -0.2800 -0.2694
  258POPC   D2A 3226  11.665   0.825  14.488  0.4391  0.0320 -0.0726
  258POPC   C3A 3227  11.746   1.046  14.921 -0.7989 -0.2227  0.1000
  258POPC   C4A 3228  11.872   1.434  15.197 -0.2447  0.0286  0.0102
  258POPC   C1B 3229  10.826   0.252  14.426 -0.0322  0.1545 -0.3734
  258POPC   C2B 3230  11.025   0.064  14.799 -0.1063 -0.0461  0.0112
  258POPC   C3B 3231  11.426  -0.153  14.733  0.1256 -0.1934  0.0342
  258POPC   C4B 3232  11.667  -0.435  14.657 -0.0399 -0.3404  0.1486
  259POPC   NC3 3233   8.190   1.299  13.095  0.3322  0.0202  0.0425
  259POPC   PO4 3234   8.046   0.935  13.230  0.2867  0.2227  0.4313
  259POPC   GL1 3235   8.051   0.804  13.665 -0.1448 -0.0003  0.1355
  259POPC   GL2 3236   7.939   0.600  13.709 -0.2868  0.0056 -0.1421
  259POPC   C1A 3237   8.210   0.830  14.138  0.1669 -0.0571 -0.2511
  259POPC   D2A 3238   8.443   0.973  14.615 -0.1155  0.1791 -0.2492
  259POPC   C3A 3239   8.858   0.742  14.921 -0.0477  0.3825 -0.1356
  259POPC   C4A 3240   9.208   0.510  15.029 -0.0983 -0.0507 -0.0006
  259POPC   C1B 3241   7.964   0.358  14.126 -0.0984 -0.1580  0.1604
  259POPC   C2B 3242   8.128   0.143  14.373 -0.0952  0.1404  0.1643
  259POPC   C3B 3243   8.475   0.045  14.178  0.3414  0.1765  0.1263
  259POPC   C4B 3244   8.784  -0.075  13.892  0.2022 -0.1445  0.1115
  260POPC   NC3 3245  12.370   1.083  13.527 -0.1931 -0.3693 -0.1338
  260POPC   PO4 3246  12.631   1.434  13.661  0.0497 -0.1580  0.0813
  260POPC   GL1 3247  12.583   1.059  13.998  0.0128  0.2772  0.0653
  260POPC   GL2 3248  12.232   1.041  14.192 -0.2602  0.1795  0.0557
  260POPC   C1A 3249  13.017   0.929  14.281 -0.1529  0.0391  0.3238
  260POPC   D2A 3250  13.406   0.985  14.561 -0.3044 -0.1651  0.1050
  260POPC   C3A 3251  13.585   0.650  14.753 -0.4967 -0.0687  0.0631
  260POPC   C4A 3252  13.773   0.378  14.995 -0.5151 -0.2395  0.3017
  260POPC   C1B 3253  12.159   0.847  14.659  0.0591 -0.2660 -0.2143
  260POPC   C2B 3254  11.910   0.561  15.009  0.2104  0.1279 -0.0528
  260POPC   C3B 3255  11.507   0.750  15.296  0.2165  0.1173  0.1628
  260POPC   C4B 3256  11.547   1.142  15.430  0.2473 -0.1547  0.0385
  261POPC   NC3 3257   5.004   2.611  13.440 -0.1694  0.2015 -0.0849
  261POPC   PO4 3258   4.754   2.273  13.179 -0.0282 -0.0987 -0.2075
  261POPC   GL1 3259   4.789   2.145  13.565  0.0722  0.0296 -0.1125
  261POPC   GL2 3260   4.880   1.897  13.803  0.2806 -0.2070  0.1052
  261POPC   C1A 3261   4.793   2.366  13.971  0.0349  0.0713  0.1681
  261POPC   D2A 3262   4.663   2.600  14.387  0.0067  0.0779 -0.2374
  261POPC   C3A 3263   4.694   2.323  14.626  0.1674  0.0319  0.0548
  261POPC   C4A 3264   4.546   1.910  14.822  0.0773 -0.0576 -0.0148
  261POPC   C1B 3265   4.805   1.503  14.043 -0.1316 -0.1915 -0.1184
  261POPC   C2B 3266   4.638   1.365  14.407  0.0703  0.0020  0.0212
  261POPC   C3B 3267   4.318   1.537  14.498  0.0041  0.3884 -0.2078
  261POPC   C4B 3268   4.035   1.942  14.378 -0.1289 -0.1709  0.0161
  262POPC   NC3 3269  11.249   8.841  12.292 -0.0735 -0.0041 -0.3422
  262POPC   PO4 3270  11.267   9.067  12.627  0.0571 -0.0422  0.0235
  262POPC   GL1 3271  11.280   9.165  13.014 -0.2494 -0.4167 -0.1666
  262POPC   GL2 3272  11.012   9.261  13.276 -0.1390 -0.0087  0.1578
  262POPC   C1A 3273  11.434   9.434  13.159  0.0937  0.2014  0.0978
  262POPC   D2A 3274  11.245   9.648  13.502 -0.0477 -0.0745  0.1531
  262POPC   C3A 3275  11.286   9.626  14.045 -0.1864  0.5356 -0.2200
  262POPC   C4A 3276  11.621   9.672  14.348  0.1442 -0.3484  0.0535
  262POPC   C1B 3277  10.861   9.117  13.639  0.0763  0.0265  0.2267
  262POPC   C2B 3278  10.729   9.218  14.081 -0.0429 -0.1168 -0.3817
  262POPC   C3B 3279  10.990   9.425  14.470 -0.2756 -0.1494 -0.1460
  262POPC   C4B 3280  11.167   9.836  14.459 -0.0166 -0.0010 -0.2998
  263POPC   NC3 3281  11.982   6.652  13.129 -0.3050 -0.0615 -0.0995
  263POPC   PO4 3282  12.013   7.048  13.103  0.1322 -0.0291  0.1512
  263POPC   GL1 3283  11.900   7.288  13.486  0.0997 -0.0434 -0.1332
  263POPC   GL2 3284  12.007   7.082  13.636  0.0336  0.0210  0.0482
  263POPC   C1A 3285  11.781   7.429  13.972  0.1279  0.1485  0.3118
  263POPC   D2A 3286  11.366   7.428  14.059  0.0113 -0.2678 -0.1073
  263POPC   C3A 3287  10.967   7.432  13.899  0.0247  0.1358 -0.2971
  263POPC   C4A 3288  10.544   7.482  14.010 -0.2460 -0.1605 -0.0303
  263POPC   C1B 3289  12.331   7.085  14.052 -0.0455  0.0047 -0.1237
  263POPC   C2B 3290  12.316   6.980  14.425  0.1980  0.4505  0.0917
  263POPC   C3B 3291  12.570   6.880  14.714  0.2765 -0.1268 -0.1571
  263POPC   C4B 3292  12.562   6.944  15.156  0.1459  0.2634 -0.2109
  264POPC   NC3 3293  10.545  11.711  12.141  0.0901 -0.0507 -0.0043
  264POPC   PO4 3294  10.419  11.862  12.652 -0.1286 -0.0206 -0.0275
  264POPC   GL1 3295  10.459  11.532  12.932  0.1840 -0.0348  0.0171
  264POPC   GL2 3296  10.662  11.624  13.224  0.3113  0.0088  0.2519
  264POPC   C1A 3297  10.260  11.220  13.231  0.4632  0.1478  0.1971
  264POPC   D2A 3298  10.164  10.997  13.581 -0.0104  0.2389  0.1717
  264POPC   C3A 3299  10.322  10.943  13.810  0.2544 -0.0550  0.1941
  264POPC   C4A 3300  10.497  10.649  13.973 -0.3436 -0.2463 -0.0958
  264POPC   C1B 3301  10.688  11.253  13.543 -0.0209 -0.1811 -0.1253
  264POPC   C2B 3302  10.834  11.122  13.903 -0.0174 -0.2856  0.1546
  264POPC   C3B 3303  10.523  11.019  14.267  0.3440  0.0353 -0.0296
  264POPC   C4B 3304  10.258  10.805  14.617  0.0055  0.0150 -0.0460
  265POPC   NC3 3305   0.511   9.810  13.605  0.3823 -0.1817 -0.0190
  265POPC   PO4 3306   0.529  10.284  13.399 -0.4367  0.1824 -0.0197
  265POPC   GL1 3307   0.607  10.629  13.784 -0.4290 -0.1745 -0.2507
  265POPC   GL2 3308   0.319  10.715  13.756 -0.3063 -0.1989 -0.3189
  265POPC   C1A 3309   0.728  10.459  14.226  0.2878  0.3278  0.2886
  265POPC   D2A 3310   0.675  10.448  14.593 -0.0623 -0.2123  0.0761
  265POPC   C3A 3311   0.940  10.408  14.929  0.2976  0.1356  0.4047
  265POPC   C4A 3312   1.141  10.433  15.325  0.2193 -0.2469  0.1156
  265POPC   C1B 3313   0.334  10.818  14.142 -0.0236  0.2614 -0.0683
  265POPC   C2B 3314   0.238  10.596  14.528  0.2313  0.3027 -0.1296
  265POPC   C3B 3315   0.318  10.568  14.948  0.0076 -0.0906 -0.0221
  265POPC   C4B 3316   0.177  10.688  15.319 -0.2121 -0.1192 -0.1691
  266POPC   NC3 3317   1.061   4.097  12.903  0.2976 -0.1823 -0.1531
  266POPC   PO4 3318   1.082   4.298  13.339  0.0772 -0.0686 -0.1579
  266POPC   GL1 3319   1.063   3.919  13.698 -0.0378  0.2426  0.1298
  266POPC   GL2 3320   0.830   3.995  13.920 -0.2009 -0.0365  0.3977
  266POPC   C1A 3321   1.251   3.734  14.007 -0.2259  0.4173  0.0627
  266POPC   D2A 3322   1.371   3.611  14.404  0.0868  0.0494 -0.0997
  266POPC   C3A 3323   1.679   3.299  14.664 -0.0260  0.0264  0.1026
  266POPC   C4A 3324   2.035   3.258  14.829  0.1212 -0.0822 -0.2184
  266POPC   C1B 3325   1.020   4.181  14.284 -0.3749 -0.0686 -0.2282
  266POPC   C2B 3326   1.336   4.141  14.483  0.1491 -0.2781 -0.2029
  266POPC   C3B 3327   1.693   3.777  14.686 -0.0135 -0.1992 -0.2799
  266POPC   C4B 3328   1.647   3.588  15.080 -0.0073 -0.1339 -0.0816
  267POPC   NC3 3329  12.331   1.974  13.219 -0.3715  0.3056 -0.2983
  267POPC   PO4 3330  12.067   1.833  13.524 -0.3334 -0.0814  0.3080
  267POPC   GL1 3331  12.108   2.010  13.906 -0.0034 -0.1208 -0.0783
  267POPC   GL2 3332  12.335   1.792  13.999 -0.0953  0.0204 -0.0473
  267POPC   C1A 3333  11.933   2.118  14.285 -0.0129  0.1434  0.4114
  267POPC   D2A 3334  11.649   2.373  14.341  0.0620 -0.0483  0.1818
  267POPC   C3A 3335  11.506   2.342  14.787 -0.0196  0.1629 -0.1059
  267POPC   C4A 3336  11.123   2.242  15.009  0.0023  0.2220 -0.0644
  267POPC   C1B 3337  12.425   1.447  14.305 -0.0987  0.2099  0.1279
  267POPC   C2B 3338  12.525   1.252  14.693  0.1205 -0.1607 -0.2197
  267POPC   C3B 3339  12.818   0.960  15.036  0.1046 -0.4211 -0.2027
  267POPC   C4B 3340  13.222   0.603  15.060 -0.0343 -0.1035 -0.2673
  268POPC   NC3 3341  12.959   2.883  12.853  0.1201 -0.0155  0.0775
  268POPC   PO4 3342  13.269   2.935  13.164  0.0347 -0.2041  0.0669
  268POPC   GL1 3343  13.267   2.817  13.637  0.0261  0.1290  0.1428
  268POPC   GL2 3344  12.997   2.783  13.883 -0.2032 -0.3127  0.0980
  268POPC   C1A 3345  13.403   2.606  14.051 -0.2436 -0.0200  0.0052
  268POPC   D2A 3346  13.721   2.418  14.300  0.2443 -0.0669 -0.1633
  268POPC   C3A 3347  13.795   2.470  14.786  0.3386 -0.1329  0.1172
  268POPC   C4A 3348  13.669   2.394  15.205 -0.0188  0.0989 -0.3118
  268POPC   C1B 3349  13.215   3.023  14.201 -0.3099  0.0351 -0.0951
  268POPC   C2B 3350  13.324   3.327  14.509  0.0081 -0.0817 -0.0140
  268POPC   C3B 3351  13.080   3.330  14.923 -0.0347 -0.2340 -0.1277
  268POPC   C4B 3352  12.836   3.031  15.153  0.3283 -0.0315 -0.1135
  269POPC   NC3 3353   7.371   4.827  15.485 -0.2588  0.0291 -0.2613
  269POPC   PO4 3354   7.745   4.917  15.796  0.1468  0.1020  0.0503
  269POPC   GL1 3355   7.932   4.626  15.517 -0.1005  0.0413  0.0872
  269POPC   GL2 3356   7.925   4.278  15.443  0.1115  0.0055 -0.2347
  269POPC   C1A 3357   8.370   4.622  15.608  0.0620  0.1259  0.0296
  269POPC   D2A 3358   8.799   4.610  15.630 -0.1508  0.1457  0.1825
  269POPC   C3A 3359   8.962   4.469  16.000  0.0314  0.2007 -0.4596
  269POPC   C4A 3360   8.932   4.083  16.136 -0.0947 -0.2495 -0.3828
  269POPC   C1B 3361   7.630   3.931  15.769 -0.0107 -0.0701  0.0309
  269POPC   C2B 3362   7.389   3.688  16.115  0.1553 -0.1674 -0.3048
  269POPC   C3B 3363   6.989   3.529  16.008 -0.3953  0.0687  0.1684
  269POPC   C4B 3364   6.648   3.566  15.686  0.0059  0.1249  0.1876
  270POPC   NC3 3365   0.860   8.235  13.546 -0.0187  0.0458  0.2816
  270POPC   PO4 3366   0.707   8.351  13.951 -0.3187 -0.1277  0.2142
  270POPC   GL1 3367   0.781   8.179  14.394  0.1784  0.1373 -0.0263
  270POPC   GL2 3368   0.350   8.107  14.516  0.2361 -0.0082  0.0505
  270POPC   C1A 3369   0.755   7.864  14.602 -0.0832 -0.0280 -0.0009
  270POPC   D2A 3370   0.654   7.675  15.119  0.0700 -0.2642  0.2554
  270POPC   C3A 3371   0.763   8.026  15.291  0.0084 -0.0990  0.1820
  270POPC   C4A 3372   0.809   8.277  15.615 -0.0220  0.0368 -0.2508
  270POPC   C1B 3373   0.292   8.133  14.917 -0.0830  0.1013  0.0371
  270POPC   C2B 3374   0.364   8.271  15.364 -0.0307 -0.1107 -0.1400
  270POPC   C3B 3375   0.734   8.667  15.331  0.2220 -0.1917 -0.0816
  270POPC   C4B 3376   0.924   8.923  15.653  0.3166 -0.1119  0.0149
  271POPC   NC3 3377  11.573   8.292  13.371 -0.0302  0.0057 -0.4039
  271POPC   PO4 3378  11.544   8.667  13.143 -0.4213  0.1802  0.0143
  271POPC   GL1 3379  11.590   9.007  13.419 -0.2582  0.0043 -0.2640
  271POPC   GL2 3380  11.803   8.806  13.564 -0.1504 -0.0348 -0.0180
  271POPC   C1A 3381  11.524   9.265  13.730  0.1103 -0.2109 -0.0236
  271POPC   D2A 3382  11.655   9.225  14.150  0.0159  0.0085 -0.1912
  271POPC   C3A 3383  11.375   9.127  14.467 -0.5641 -0.3765 -0.0188
  271POPC   C4A 3384  11.148   9.133  14.866  0.0944 -0.0531 -0.0746
  271POPC   C1B 3385  11.454   8.770  13.874 -0.0411 -0.2034 -0.2621
  271POPC   C2B 3386  11.165   8.995  13.997 -0.0429 -0.1012  0.0469
  271POPC   C3B 3387  10.942   8.843  14.302 -0.1478  0.2747 -0.2953
  271POPC   C4B 3388  10.482   8.820  14.313  0.1278 -0.1896  0.1396
  272POPC   NC3 3389   9.350  12.919  13.042 -0.0593  0.2841 -0.1541
  272POPC   PO4 3390   9.629  13.213  13.304 -0.0337 -0.1459  0.2463
  272POPC   GL1 3391   9.692  13.146  13.851  0.0915 -0.0001  0.1328
  272POPC   GL2 3392   9.969  13.279  13.970 -0.4179  0.0600  0.1418
  272POPC   C1A 3393   9.418  12.880  14.093 -0.1084 -0.0227 -0.0195
  272POPC   D2A 3394   9.579  12.500  14.282  0.0660  0.2603 -0.1211
  272POPC   C3A 3395   9.416  12.488  14.678  0.2795 -0.0794  0.0358
  272POPC   C4A 3396   9.322  12.136  14.918  0.4389  0.0200 -0.1783
  272POPC   C1B 3397   9.810  13.282  14.313 -0.0737  0.0339 -0.0276
  272POPC   C2B 3398   9.539  13.033  14.546  0.0662  0.0180  0.1352
  272POPC   C3B 3399   9.621  12.894  15.015  0.5257  0.0661 -0.2766
  272POPC   C4B 3400   9.349  12.594  15.214 -0.0908  0.0106 -0.0083
  273POPC   NC3 3401   7.298   7.966  13.741  0.1001 -0.2483  0.0838
  273POPC   PO4 3402   7.602   8.222  13.820 -0.3357 -0.1700  0.2107
  273POPC   GL1 3403   7.921   8.555  13.967 -0.2418  0.0084  0.0372
  273POPC   GL2 3404   8.135   8.400  13.920  0.0590  0.0151  0.1214
  273POPC   C1A 3405   8.144   8.753  14.311 -0.3176  0.1083 -0.2144
  273POPC   D2A 3406   8.284   8.675  14.641 -0.1537 -0.1350  0.1500
  273POPC   C3A 3407   8.788   8.545  14.533 -0.0256  0.1414  0.3472
  273POPC   C4A 3408   9.253   8.352  14.479  0.3760  0.1939  0.0409
  273POPC   C1B 3409   8.308   8.299  14.368  0.1758  0.4538 -0.2150
  273POPC   C2B 3410   8.339   8.250  14.852 -0.2876 -0.1104  0.1837
  273POPC   C3B 3411   8.638   8.014  15.125  0.0003 -0.0133 -0.1239
  273POPC   C4B 3412   8.761   7.972  15.628  0.0522 -0.3011 -0.1213
  274POPC   NC3 3413  11.939   9.896  13.042  0.0939 -0.1465 -0.3440
  274POPC   PO4 3414  12.099   9.530  12.992  0.1442 -0.0522 -0.3046
  274POPC   GL1 3415  11.885   9.478  13.432  0.3286 -0.0643  0.2590
  274POPC   GL2 3416  11.756   9.715  13.479 -0.0889 -0.0754 -0.3328
  274POPC   C1A 3417  12.081   9.267  13.768  0.3012 -0.1201 -0.1661
  274POPC   D2A 3418  12.208   9.266  14.227  0.0215 -0.4267 -0.3891
  274POPC   C3A 3419  12.635   9.490  14.240  0.1144  0.2526 -0.1323
  274POPC   C4A 3420  12.891   9.352  14.676 -0.0404  0.0744  0.0764
  274POPC   C1B 3421  11.924   9.724  13.903 -0.2086  0.1005 -0.1809
  274POPC   C2B 3422  12.189   9.764  14.245  0.1803 -0.1689 -0.1258
  274POPC   C3B 3423  12.053   9.973  14.663  0.1391  0.2443 -0.4227
  274POPC   C4B 3424  11.633  10.161  14.766  0.0042 -0.2261  0.2256
  275POPC   NC3 3425   0.281   4.757  13.023  0.0132 -0.0577  0.0091
  275POPC   PO4 3426   0.344   4.642  13.380  0.0223  0.1163 -0.2176
  275POPC   GL1 3427   0.503   4.772  13.716  0.1680  0.1599 -0.2529
  275POPC   GL2 3428   0.624   5.164  13.781  0.2627 -0.1249 -0.4182
  275POPC   C1A 3429   0.790   4.798  14.093  0.2514  0.2387 -0.1183
  275POPC   D2A 3430   1.210   4.756  14.299  0.2012  0.1508  0.2673
  275POPC   C3A 3431   1.156   4.543  14.648  0.0749  0.0432 -0.1930
  275POPC   C4A 3432   0.727   4.689  14.907 -0.2017 -0.1987 -0.0907
  275POPC   C1B 3433   0.618   5.334  14.155  0.1245 -0.2247  0.1728
  275POPC   C2B 3434   0.239   5.361  14.409  0.0903 -0.0597 -0.1677
  275POPC   C3B 3435   0.216   5.705  14.743 -0.2809 -0.0323 -0.0387
  275POPC   C4B 3436   0.257   5.719  15.172 -0.1569 -0.1554  0.0247
  276POPC   NC3 3437   9.079  12.140  12.622 -0.1344 -0.2156 -0.0266
  276POPC   PO4 3438   8.694  12.025  12.810  0.1052 -0.1665 -0.2616
  276POPC   GL1 3439   8.631  12.026  13.276 -0.0629 -0.0930 -0.0476
  276POPC   GL2 3440   8.373  12.185  13.433 -0.2718  0.0148  0.2351
  276POPC   C1A 3441   8.593  11.853  13.666  0.1620 -0.0093 -0.2356
  276POPC   D2A 3442   8.714  11.778  14.016 -0.1750 -0.0670  0.2456
  276POPC   C3A 3443   8.846  11.958  14.287  0.2408 -0.0205  0.0249
  276POPC   C4A 3444   9.129  12.156  14.409  0.3026  0.1348  0.0955
  276POPC   C1B 3445   8.020  12.229  13.750  0.2344 -0.1572  0.0582
  276POPC   C2B 3446   7.755  12.199  14.092 -0.1585 -0.1737  0.3661
  276POPC   C3B 3447   7.822  12.274  14.476  0.0067 -0.0625 -0.1009
  276POPC   C4B 3448   7.745  12.205  14.951 -0.0678 -0.1352  0.1473
  277POPC   NC3 3449   6.863  10.217  13.343  0.1594  0.3168  0.2715
  277POPC   PO4 3450   6.712  10.633  13.203 -0.1493 -0.2406  0.2351
  277POPC   GL1 3451   6.971  10.631  13.596 -0.1225 -0.0069  0.0904
  277POPC   GL2 3452   7.244  10.519  13.470  0.0849 -0.0874 -0.0677
  277POPC   C1A 3453   6.926  10.991  13.895 -0.1002 -0.2726 -0.0734
  277POPC   D2A 3454   6.822  11.062  14.320  0.0953 -0.2378  0.0153
  277POPC   C3A 3455   6.714  10.743  14.637 -0.0280  0.1277 -0.1035
  277POPC   C4A 3456   6.516  10.318  14.639  0.4627 -0.2206  0.2777
  277POPC   C1B 3457   7.405  10.867  13.764 -0.2046 -0.0951  0.0574
  277POPC   C2B 3458   7.486  11.101  14.118  0.0109 -0.0933 -0.1615
  277POPC   C3B 3459   7.866  11.248  14.221  0.2747  0.1312  0.1867
  277POPC   C4B 3460   8.035  11.343  14.631  0.1386  0.0260 -0.3712
  278POPC   NC3 3461   2.198   0.337  13.477  0.3427  0.1291 -0.0591
  278POPC   PO4 3462   2.228  -0.138  13.471 -0.1187 -0.0484  0.1660
  278POPC   GL1 3463   2.067  -0.099  13.921 -0.2433 -0.1370  0.1683
  278POPC   GL2 3464   2.138   0.177  13.937 -0.3501 -0.1124  0.2718
  278POPC   C1A 3465   1.808  -0.139  14.243 -0.1225  0.0711 -0.0792
  278POPC   D2A 3466   1.732  -0.309  14.627 -0.0418 -0.1177 -0.0170
  278POPC   C3A 3467   1.345  -0.255  14.911  0.1615  0.1429  0.0893
  278POPC   C4A 3468   0.943  -0.162  15.044 -0.0786 -0.0659  0.2192
  278POPC   C1B 3469   2.094   0.550  14.238  0.0544 -0.0854  0.1673
  278POPC   C2B 3470   2.042   0.924  14.414  0.1824  0.3578  0.3054
  278POPC   C3B 3471   2.176   1.223  14.356 -0.1498  0.2124 -0.0711
  278POPC   C4B 3472   2.461   1.456  14.237  0.0117  0.1134  0.1948
  279POPC   NC3 3473  12.953   7.650  13.167  0.0348 -0.3108 -0.3147
  279POPC   PO4 3474  12.809   7.695  13.564  0.0864 -0.0198  0.1294
  279POPC   GL1 3475  13.027   7.522  13.926 -0.2674 -0.0240  0.1139
  279POPC   GL2 3476  12.750   7.485  14.160 -0.2423  0.1436  0.1595
  279POPC   C1A 3477  13.115   7.637  14.364  0.2100 -0.1793 -0.1395
  279POPC   D2A 3478  13.206   7.485  14.788 -0.1335  0.0506 -0.1128
  279POPC   C3A 3479  13.190   7.669  15.167  0.1510 -0.0906  0.2667
  279POPC   C4A 3480  13.431   7.771  15.570 -0.2555  0.1287 -0.1122
  279POPC   C1B 3481  12.766   7.389  14.592  0.1569 -0.0269  0.1866
  279POPC   C2B 3482  12.755   7.789  14.942  0.0061  0.2189 -0.4097
  279POPC   C3B 3483  12.313   7.880  15.179  0.1871 -0.0819 -0.2174
  279POPC   C4B 3484  11.984   7.906  15.512 -0.0717  0.0679  0.0491
  280POPC   NC3 3485   5.706   0.286  13.398 -0.0313  0.0952  0.1637
  280POPC   PO4 3486   5.681  -0.109  13.257 -0.1295  0.0355 -0.4694
  280POPC   GL1 3487   5.706  -0.178  13.676 -0.0780 -0.1453 -0.0870
  280POPC   GL2 3488   6.006  -0.011  13.654 -0.2942  0.2748 -0.0994
  280POPC   C1A 3489   5.777  -0.351  14.066  0.0012 -0.0964  0.2897
  280POPC   D2A 3490   5.670  -0.311  14.479  0.0818  0.1881 -0.1798
  280POPC   C3A 3491   5.727  -0.553  14.844 -0.0462 -0.0121 -0.1912
  280POPC   C4A 3492   6.003  -0.717  15.157 -0.0041  0.0522  0.0149
  280POPC   C1B 3493   6.002   0.103  14.093 -0.1760 -0.0632  0.0901
  280POPC   C2B 3494   6.148   0.032  14.557  0.0891  0.1132  0.0842
  280POPC   C3B 3495   6.186  -0.164  14.952 -0.0612 -0.0911 -0.2467
  280POPC   C4B 3496   6.564  -0.071  15.257  0.2530  0.0891  0.1135
  281POPC   NC3 3497   2.319   7.104  13.704  0.2352  0.3357 -0.1149
  281POPC   PO4 3498   2.408   6.822  13.379 -0.0716 -0.2567 -0.1630
  281POPC   GL1 3499   2.511   6.586  13.774  0.0363 -0.0428 -0.4468
  281POPC   GL2 3500   2.282   6.672  13.973 -0.2513 -0.1528  0.1052
  281POPC   C1A 3501   2.481   6.237  13.983 -0.0133  0.2463  0.1686
  281POPC   D2A 3502   2.552   5.922  14.365  0.0472  0.0439  0.0354
  281POPC   C3A 3503   2.421   5.598  14.604  0.3236  0.0476  0.4575
  281POPC   C4A 3504   2.618   5.519  14.978  0.3066  0.1051  0.0059
  281POPC   C1B 3505   2.242   6.680  14.383 -0.1981 -0.3482  0.0360
  281POPC   C2B 3506   2.261   6.279  14.636 -0.1166 -0.1105 -0.2154
  281POPC   C3B 3507   2.100   6.223  15.012  0.2255 -0.2142 -0.1712
  281POPC   C4B 3508   1.924   5.873  15.379 -0.0052  0.0986  0.1809
  282POPC   NC3 3509   0.043   5.639  13.222  0.0675  0.2024 -0.2327
  282POPC   PO4 3510  -0.333   5.468  13.408 -0.5329 -0.1415  0.1033
  282POPC   GL1 3511  -0.403   5.310  13.753 -0.1518  0.0833  0.1905
  282POPC   GL2 3512  -0.359   4.916  13.757  0.2779 -0.4542  0.0158
  282POPC   C1A 3513  -0.400   5.314  14.217  0.1598 -0.1821  0.2154
  282POPC   D2A 3514  -0.212   5.380  14.597 -0.4732  0.0269 -0.1929
  282POPC   C3A 3515   0.149   5.241  14.883 -0.0527 -0.0483  0.1802
  282POPC   C4A 3516   0.576   5.376  14.809  0.0836 -0.1512  0.0127
  282POPC   C1B 3517   0.083   5.208  13.923 -0.0588  0.1630 -0.0507
  282POPC   C2B 3518   0.330   5.716  14.083 -0.0032  0.2177  0.1093
  282POPC   C3B 3519   0.603   5.788  14.423  0.5716  0.0208 -0.3455
  282POPC   C4B 3520   0.967   5.517  14.523 -0.1918  0.2464 -0.0587
  283POPC   NC3 3521   9.920  12.178  12.836 -0.0958 -0.1855 -0.0155
  283POPC   PO4 3522   9.515  12.054  12.882 -0.0572  0.3930  0.0068
  283POPC   GL1 3523   9.604  12.296  13.286  0.4038  0.3401  0.0226
  283POPC   GL2 3524   9.330  12.462  13.496 -0.2592  0.1435  0.2276
  283POPC   C1A 3525   9.942  12.247  13.662 -0.0404 -0.2887 -0.1490
  283POPC   D2A 3526   9.979  12.296  14.087 -0.0736  0.1495  0.0936
  283POPC   C3A 3527  10.034  11.777  14.196 -0.2673  0.0202 -0.4530
  283POPC   C4A 3528  10.292  11.467  14.344 -0.0822 -0.1009 -0.2621
  283POPC   C1B 3529   8.982  12.320  13.619 -0.4574 -0.4995 -0.2355
  283POPC   C2B 3530   8.581  12.425  13.859  0.1537 -0.2005  0.3417
  283POPC   C3B 3531   8.700  12.441  14.353 -0.0181 -0.0276  0.0147
  283POPC   C4B 3532   8.996  12.752  14.571  0.1326  0.1065  0.0471
  284POPC   NC3 3533  12.445   8.608  13.300 -0.0403  0.0636  0.1847
  284POPC   PO4 3534  12.080   8.323  13.404  0.0130  0.0521  0.2088
  284POPC   GL1 3535  11.840   8.399  13.796 -0.3702  0.1547  0.1545
  284POPC   GL2 3536  11.963   8.026  13.868  0.1573 -0.1941 -0.0530
  284POPC   C1A 3537  11.831   8.478  14.127  0.0620  0.1260 -0.0717
  284POPC   D2A 3538  11.820   8.785  14.361 -0.1506 -0.0668 -0.1004
  284POPC   C3A 3539  11.775   8.889  14.760 -0.1801  0.0763  0.0077
  284POPC   C4A 3540  11.935   8.725  15.156  0.2784 -0.1338  0.2703
  284POPC   C1B 3541  11.564   8.055  14.089  0.0930  0.0747 -0.1655
  284POPC   C2B 3542  11.331   7.800  14.419 -0.0997  0.0771 -0.1339
  284POPC   C3B 3543  11.331   7.564  14.621  0.2160  0.0482 -0.1469
  284POPC   C4B 3544  11.557   7.239  14.877 -0.1054 -0.1116  0.3425
  285POPC   NC3 3545   3.708   3.428  12.817  0.0694 -0.0245 -0.0956
  285POPC   PO4 3546   4.018   3.883  12.818  0.2812  0.0129  0.3169
  285POPC   GL1 3547   3.841   3.970  13.254  0.1031  0.3843 -0.1637
  285POPC   GL2 3548   3.628   4.008  13.500 -0.1166  0.3862 -0.1798
  285POPC   C1A 3549   4.064   4.100  13.681 -0.0738  0.1530  0.1621
  285POPC   D2A 3550   4.389   4.150  13.967  0.1521  0.4312 -0.1958
  285POPC   C3A 3551   4.493   3.994  14.431 -0.0602  0.0668  0.0561
  285POPC   C4A 3552   4.801   3.791  14.617  0.2394 -0.0061  0.0891
  285POPC   C1B 3553   3.625   4.232  13.943  0.1114 -0.1571 -0.5278
  285POPC   C2B 3554   3.512   4.249  14.434  0.3089  0.2697 -0.2771
  285POPC   C3B 3555   3.163   4.003  14.558 -0.3802 -0.2633 -0.0631
  285POPC   C4B 3556   2.810   3.664  14.630 -0.4006 -0.2974  0.1514
  286POPC   NC3 3557   0.980   6.801  13.226 -0.2344 -0.0427 -0.2489
  286POPC   PO4 3558   1.030   6.488  13.000 -0.1566 -0.1324  0.2609
  286POPC   GL1 3559   1.172   6.438  13.501 -0.4240 -0.1170 -0.0430
  286POPC   GL2 3560   1.412   6.293  13.502  0.0298  0.0446  0.0236
  286POPC   C1A 3561   1.154   6.154  13.914 -0.1302 -0.0018  0.1467
  286POPC   D2A 3562   1.078   5.865  14.146 -0.0660  0.1964  0.0104
  286POPC   C3A 3563   0.983   6.050  14.545  0.0301 -0.2371 -0.1996
  286POPC   C4A 3564   0.942   6.260  14.995 -0.2959 -0.1076  0.2574
  286POPC   C1B 3565   1.535   6.472  13.864  0.4054 -0.0237  0.2043
  286POPC   C2B 3566   1.766   6.741  14.080 -0.0674 -0.0633  0.1087
  286POPC   C3B 3567   1.646   6.884  14.470  0.1164  0.2749 -0.1374
  286POPC   C4B 3568   1.353   7.114  14.697  0.1696  0.1020 -0.0739
  287POPC   NC3 3569   4.864   0.133  13.502  0.2172  0.0315 -0.1902
  287POPC   PO4 3570   5.270   0.134  13.657  0.2799 -0.1904 -0.2617
  287POPC   GL1 3571   5.191  -0.149  13.935 -0.0494 -0.3211  0.2993
  287POPC   GL2 3572   5.435   0.016  14.152 -0.1446  0.1281  0.0020
  287POPC   C1A 3573   5.295  -0.533  14.192  0.0133  0.3353 -0.0318
  287POPC   D2A 3574   5.315  -0.731  14.470  0.1367 -0.1127 -0.3071
  287POPC   C3A 3575   5.479  -1.076  14.637  0.0095 -0.1683 -0.2033
  287POPC   C4A 3576   5.686  -1.087  15.088 -0.0132 -0.1760  0.0294
  287POPC   C1B 3577   5.150   0.196  14.441  0.1287 -0.2848  0.0145
  287POPC   C2B 3578   5.052   0.678  14.411 -0.0026  0.1886  0.3885
  287POPC   C3B 3579   4.715   0.819  14.607  0.1479 -0.1811 -0.0405
  287POPC   C4B 3580   4.485   0.457  14.895  0.3386  0.1756 -0.0229
  288POPC   NC3 3581   8.140   2.428  13.353 -0.1405 -0.0391  0.1408
  288POPC   PO4 3582   7.688   2.341  13.403 -0.1368  0.3242  0.3813
  288POPC   GL1 3583   7.967   2.094  13.754 -0.0962  0.0993 -0.2416
  288POPC   GL2 3584   8.035   2.356  13.960 -0.0011  0.1011  0.1320
  288POPC   C1A 3585   8.256   1.880  13.977  0.0424 -0.1580  0.0347
  288POPC   D2A 3586   8.388   1.513  14.275  0.3669 -0.0685  0.1937
  288POPC   C3A 3587   8.620   1.498  14.669  0.1677 -0.2688 -0.2802
  288POPC   C4A 3588   8.391   1.348  15.024  0.2413  0.1859 -0.3285
  288POPC   C1B 3589   8.215   2.311  14.418 -0.0583  0.2258  0.0280
  288POPC   C2B 3590   7.954   2.163  14.851  0.0436  0.2623  0.0715
  288POPC   C3B 3591   8.095   2.214  15.190 -0.1594  0.0063  0.0959
  288POPC   C4B 3592   8.149   2.283  15.629 -0.1151 -0.1941  0.0920
  289POPC   NC3 3593   8.327   4.033  14.074 -0.0194 -0.2517 -0.1753
  289POPC   PO4 3594   8.441   4.492  14.372  0.1187  0.0723 -0.5312
  289POPC   GL1 3595   8.875   4.456  14.615  0.4468 -0.1479 -0.0993
  289POPC   GL2 3596   9.146   4.668  14.617 -0.0402  0.2655 -0.2919
  289POPC   C1A 3597   9.128   4.293  14.965 -0.2097 -0.2110  0.0181
  289POPC   D2A 3598   8.986   4.073  15.333  0.0556 -0.1450  0.0261
  289POPC   C3A 3599   9.299   3.849  15.531  0.1549 -0.0180 -0.1323
  289POPC   C4A 3600   9.688   3.803  15.718  0.0145  0.4017 -0.0374
  289POPC   C1B 3601   9.274   5.117  14.747  0.3164  0.0627  0.0992
  289POPC   C2B 3602   9.605   5.375  14.889  0.0347 -0.0521  0.1056
  289POPC   C3B 3603   9.906   5.155  15.154  0.3349 -0.0028  0.0978
  289POPC   C4B 3604  10.201   5.058  15.553  0.4988  0.2158  0.0362
  290POPC   NC3 3605   0.013   2.290  13.679 -0.0793  0.0387  0.1611
  290POPC   PO4 3606   0.131   1.946  13.437 -0.0182  0.0375  0.0157
  290POPC   GL1 3607   0.080   1.885  13.987  0.0619  0.0732  0.2303
  290POPC   GL2 3608  -0.200   2.049  14.129 -0.0542  0.0987 -0.1435
  290POPC   C1A 3609  -0.097   1.582  14.235  0.0030  0.0417  0.0469
  290POPC   D2A 3610   0.014   1.360  14.518 -0.0851  0.0521 -0.1122
  290POPC   C3A 3611   0.467   1.498  14.671  0.0791 -0.1916 -0.3576
  290POPC   C4A 3612   0.882   1.566  14.627  0.1438 -0.0562 -0.1446
  290POPC   C1B 3613   0.148   2.268  14.346 -0.2767  0.1012  0.1196
  290POPC   C2B 3614   0.272   2.313  14.755 -0.0678  0.2167 -0.1024
  290POPC   C3B 3615   0.078   2.069  14.952  0.3510  0.3538  0.1337
  290POPC   C4B 3616  -0.258   1.794  14.796  0.1259 -0.1385  0.0971
  291POPC   NC3 3617   3.292  11.566  13.731  0.0631 -0.0691 -0.1968
  291POPC   PO4 3618   3.558  11.516  13.394  0.1149 -0.0051  0.0404
  291POPC   GL1 3619   3.771  11.315  13.787 -0.3137  0.0741 -0.3916
  291POPC   GL2 3620   3.547  11.254  14.072 -0.1244  0.0091  0.3070
  291POPC   C1A 3621   3.973  11.600  14.098 -0.3633  0.1816 -0.2599
  291POPC   D2A 3622   3.856  11.859  14.436 -0.0538 -0.1617 -0.2262
  291POPC   C3A 3623   4.076  11.762  14.833  0.1444 -0.1463  0.0330
  291POPC   C4A 3624   3.991  11.819  15.230 -0.0293  0.0288 -0.0579
  291POPC   C1B 3625   3.693  11.321  14.496  0.1356  0.0896 -0.1457
  291POPC   C2B 3626   3.954  11.161  14.797 -0.1168  0.3851  0.0156
  291POPC   C3B 3627   3.845  11.149  15.256 -0.3129  0.0208 -0.2137
  291POPC   C4B 3628   3.450  11.293  15.394 -0.0493  0.2666  0.2107
  292POPC   NC3 3629   3.373   5.918  13.025 -0.1582  0.1795 -0.0644
  292POPC   PO4 3630   3.644   5.842  13.423  0.3485 -0.0369 -0.0826
  292POPC   GL1 3631   3.444   5.685  13.761 -0.1117 -0.3819  0.2861
  292POPC   GL2 3632   3.480   5.773  14.092 -0.0105 -0.1086  0.0530
  292POPC   C1A 3633   3.131   5.304  13.781 -0.2384  0.3103 -0.1440
  292POPC   D2A 3634   2.841   5.029  13.779 -0.0290 -0.1201  0.1713
  292POPC   C3A 3635   2.651   4.744  14.193 -0.2469  0.0080  0.0643
  292POPC   C4A 3636   2.550   4.353  14.324 -0.2812 -0.1736 -0.3425
  292POPC   C1B 3637   3.419   5.577  14.540  0.2094  0.1143  0.0594
  292POPC   C2B 3638   3.345   5.184  14.720 -0.0184 -0.0501  0.0381
  292POPC   C3B 3639   3.366   4.786  14.561  0.2427 -0.0077 -0.0294
  292POPC   C4B 3640   3.075   4.539  14.446 -0.0114 -0.0731 -0.1965
  293POPC   NC3 3641   1.435   7.471  13.651 -0.0828  0.1267 -0.1380
  293POPC   PO4 3642   1.734   7.225  13.835 -0.0778 -0.0655  0.1917
  293POPC   GL1 3643   2.019   7.321  14.225  0.1186 -0.3191  0.0121
  293POPC   GL2 3644   2.024   7.626  14.465 -0.2017 -0.0308 -0.4207
  293POPC   C1A 3645   2.178   7.103  14.611  0.0510 -0.0460  0.0293
  293POPC   D2A 3646   2.393   7.205  14.997  0.3262 -0.0694 -0.1962
  293POPC   C3A 3647   2.402   7.079  15.415 -0.2182  0.2836 -0.1909
  293POPC   C4A 3648   2.161   7.254  15.746  0.1548  0.1042 -0.1073
  293POPC   C1B 3649   2.032   7.543  14.908  0.2225  0.3572  0.0631
  293POPC   C2B 3650   2.102   7.462  15.285 -0.1078  0.0465  0.1193
  293POPC   C3B 3651   2.192   7.830  15.615  0.1327 -0.2249  0.1236
  293POPC   C4B 3652   2.132   8.319  15.524 -0.2574  0.1993  0.3301
  294POPC   NC3 3653   5.778   8.625  14.409 -0.1758 -0.1449 -0.1386
  294POPC   PO4 3654   5.692   8.142  14.490 -0.1486 -0.0284  0.0197
  294POPC   GL1 3655   5.794   8.176  14.879  0.3184  0.2316 -0.3408
  294POPC   GL2 3656   6.090   8.037  15.002 -0.0950  0.2810 -0.0943
  294POPC   C1A 3657   5.762   8.544  15.206 -0.2627  0.0059 -0.5412
  294POPC   D2A 3658   5.610   8.882  15.353 -0.0007 -0.1094 -0.3656
  294POPC   C3A 3659   5.924   9.175  15.528 -0.0319 -0.1342 -0.1592
  294POPC   C4A 3660   6.068   9.523  15.539 -0.3438 -0.1125 -0.2509
  294POPC   C1B 3661   5.927   8.160  15.415  0.3317 -0.1013  0.4028
  294POPC   C2B 3662   5.624   8.313  15.712  0.2839  0.0086  0.2131
  294POPC   C3B 3663   5.317   8.547  15.652  0.1143  0.1241 -0.2026
  294POPC   C4B 3664   4.901   8.692  15.740 -0.2095 -0.2399  0.1278
  295POPC   NC3 3665   3.809   1.567  12.789  0.2275 -0.1986  0.0045
  295POPC   PO4 3666   3.989   1.232  12.967  0.2815 -0.1924  0.0114
  295POPC   GL1 3667   3.977   1.120  13.479  0.2676 -0.0748 -0.1611
  295POPC   GL2 3668   4.118   1.478  13.629 -0.2949  0.0574  0.2101
  295POPC   C1A 3669   3.639   1.329  13.793  0.0262  0.2710 -0.3049
  295POPC   D2A 3670   3.411   1.211  14.168 -0.1081  0.3428  0.6133
  295POPC   C3A 3671   3.595   1.133  14.545 -0.2022  0.1515 -0.2707
  295POPC   C4A 3672   4.016   1.146  14.702  0.2725  0.1610 -0.3459
  295POPC   C1B 3673   4.335   1.315  13.901 -0.0660 -0.2528 -0.5016
  295POPC   C2B 3674   4.344   1.045  14.262 -0.0228 -0.0043 -0.2808
  295POPC   C3B 3675   4.225   0.716  14.531 -0.1837  0.4019 -0.2617
  295POPC   C4B 3676   4.001   0.733  14.927 -0.0049  0.0070  0.0283
  296POPC   NC3 3677   1.591  11.797  13.637 -0.0205  0.4360 -0.2102
  296POPC   PO4 3678   1.836  12.104  13.629 -0.0467 -0.1307 -0.0123
  296POPC   GL1 3679   1.907  11.882  14.067  0.4186 -0.1680 -0.3143
  296POPC   GL2 3680   2.028  11.629  14.058 -0.1883 -0.1175 -0.2022
  296POPC   C1A 3681   2.146  11.649  14.504  0.1172 -0.2375 -0.1798
  296POPC   D2A 3682   2.432  11.778  14.711 -0.2325  0.0845  0.2443
  296POPC   C3A 3683   2.372  12.087  15.037 -0.1193 -0.2742 -0.1371
  296POPC   C4A 3684   2.041  12.180  15.355 -0.2627 -0.1264  0.0174
  296POPC   C1B 3685   1.736  11.386  14.379 -0.0213 -0.0055  0.0401
  296POPC   C2B 3686   1.385  11.374  14.734 -0.2512 -0.2145 -0.1114
  296POPC   C3B 3687   1.043  11.289  14.481 -0.0493  0.0619 -0.1182
  296POPC   C4B 3688   0.731  10.936  14.501  0.0596 -0.0163 -0.3867
  297POPC   NC3 3689   4.516  10.994  13.236  0.2694 -0.3955  0.0523
  297POPC   PO4 3690   4.227  10.807  13.447  0.0633  0.1351  0.0588
  297POPC   GL1 3691   4.013  10.812  13.831 -0.1362  0.1741 -0.2098
  297POPC   GL2 3692   4.181  10.624  14.045 -0.0854  0.0393  0.0133
  297POPC   C1A 3693   4.063  11.153  14.161  0.0166  0.0556 -0.0210
  297POPC   D2A 3694   4.280  11.401  14.501  0.1646  0.0688  0.0098
  297POPC   C3A 3695   4.692  11.313  14.629  0.0668 -0.0599 -0.1135
  297POPC   C4A 3696   5.061  11.115  14.772 -0.0792  0.3786 -0.1514
  297POPC   C1B 3697   4.572  10.408  14.194  0.1933  0.2320 -0.5180
  297POPC   C2B 3698   4.955  10.277  14.450  0.5126 -0.0349  0.0754
  297POPC   C3B 3699   4.876   9.870  14.645  0.1122 -0.1543 -0.2484
  297POPC   C4B 3700   5.167   9.543  14.644 -0.1261 -0.5428 -0.2074
  298POPC   NC3 3701   6.703  11.432  12.429 -0.0644 -0.2575  0.2326
  298POPC   PO4 3702   6.591  11.565  12.883 -0.1304 -0.2255 -0.0796
  298POPC   GL1 3703   6.491  11.754  13.270  0.2426  0.1763  0.0623
  298POPC   GL2 3704   6.271  11.933  13.152 -0.1954  0.2115 -0.0130
  298POPC   C1A 3705   6.389  11.942  13.712  0.0837 -0.0441  0.0566
  298POPC   D2A 3706   6.256  11.981  14.110 -0.3198 -0.0076 -0.1563
  298POPC   C3A 3707   6.499  12.100  14.361 -0.2767 -0.0503  0.2490
  298POPC   C4A 3708   6.594  11.736  14.677  0.0923  0.0334  0.0002
  298POPC   C1B 3709   6.667  12.193  13.350 -0.1232  0.1585  0.1816
  298POPC   C2B 3710   7.039  12.465  13.580  0.0760 -0.0766 -0.0363
  298POPC   C3B 3711   6.999  12.594  14.013  0.1219  0.1252 -0.0257
  298POPC   C4B 3712   6.787  12.478  14.460 -0.2019  0.0748  0.2480
  299POPC   NC3 3713   2.150   7.987  13.994 -0.0492  0.3236 -0.0433
  299POPC   PO4 3714   2.287   8.438  14.013 -0.0164 -0.2327  0.1161
  299POPC   GL1 3715   2.227   8.596  14.439 -0.2150  0.0620  0.0829
  299POPC   GL2 3716   2.088   8.278  14.634  0.0192  0.3417  0.4119
  299POPC   C1A 3717   2.408   8.606  14.907 -0.0714  0.0649  0.0928
  299POPC   D2A 3718   2.572   8.369  15.210 -0.0112 -0.0013 -0.0742
  299POPC   C3A 3719   2.543   7.917  15.191  0.0299  0.1009 -0.3640
  299POPC   C4A 3720   2.559   7.607  15.240 -0.3366  0.2446 -0.0604
  299POPC   C1B 3721   1.898   8.544  15.029  0.0857  0.0447 -0.0585
  299POPC   C2B 3722   1.687   8.563  15.444  0.1271  0.3088 -0.3026
  299POPC   C3B 3723   1.582   8.170  15.611 -0.1358 -0.0637 -0.1902
  299POPC   C4B 3724   1.755   7.972  15.825 -0.2833  0.0781 -0.0464
  300POPC   NC3 3725   4.556   3.417  13.286  0.1803 -0.2013  0.0068
  300POPC   PO4 3726   4.194   3.508  13.092 -0.0153 -0.1235  0.2357
  300POPC   GL1 3727   3.785   3.427  13.318  0.1673  0.1704 -0.0177
  300POPC   GL2 3728   3.808   3.230  13.652  0.0809  0.1113  0.0728
  300POPC   C1A 3729   3.336   3.385  13.554 -0.0336 -0.1492  0.1315
  300POPC   D2A 3730   3.256   3.832  13.780  0.0665 -0.0559  0.1292
  300POPC   C3A 3731   3.477   3.780  14.181 -0.0691 -0.1355  0.1437
  300POPC   C4A 3732   3.733   3.511  14.455 -0.0808 -0.2731  0.0867
  300POPC   C1B 3733   3.449   3.260  14.023  0.0809 -0.0416  0.1000
  300POPC   C2B 3734   3.235   3.471  14.467 -0.1349 -0.1587  0.0362
  300POPC   C3B 3735   3.446   3.336  14.850  0.4341  0.1975 -0.1666
  300POPC   C4B 3736   3.453   3.007  14.998 -0.0936  0.0376 -0.0998
  301POPC   NC3 3737   3.977   2.983  13.235  0.0513 -0.1618 -0.2151
  301POPC   PO4 3738   3.808   2.918  12.922  0.0908  0.0545  0.1458
  301POPC   GL1 3739   3.510   2.779  13.186 -0.0773 -0.0924 -0.0407
  301POPC   GL2 3740   3.475   2.475  13.279 -0.2516 -0.1986  0.3760
  301POPC   C1A 3741   3.309   2.831  13.537  0.0554  0.3949  0.2034
  301POPC   D2A 3742   2.940   2.781  13.912  0.4404 -0.1709  0.0934
  301POPC   C3A 3743   2.919   2.973  14.286 -0.0989  0.1919  0.2588
  301POPC   C4A 3744   3.042   2.989  14.642  0.0242  0.1435  0.1092
  301POPC   C1B 3745   3.212   2.331  13.597  0.0680 -0.2444 -0.0811
  301POPC   C2B 3746   2.929   2.266  13.871  0.0212  0.3738  0.1311
  301POPC   C3B 3747   2.778   2.361  14.272 -0.1018 -0.2225 -0.1446
  301POPC   C4B 3748   2.776   2.559  14.733 -0.1547 -0.0169 -0.1721
  302POPC   NC3 3749   2.780  11.804  13.681 -0.2346  0.6161  0.0799
  302POPC   PO4 3750   2.340  11.852  13.686  0.0667  0.2531  0.1446
  302POPC   GL1 3751   2.372  12.120  13.992  0.1520 -0.1429 -0.0069
  302POPC   GL2 3752   2.427  12.435  13.933 -0.2929  0.1577  0.0372
  302POPC   C1A 3753   2.371  12.136  14.386 -0.0431 -0.2547 -0.0433
  302POPC   D2A 3754   2.190  12.371  14.672 -0.2063 -0.3368 -0.1243
  302POPC   C3A 3755   2.221  12.772  14.641 -0.2299  0.0176 -0.2320
  302POPC   C4A 3756   2.272  13.219  14.646 -0.1392 -0.0037  0.2275
  302POPC   C1B 3757   2.489  12.581  14.256  0.0264  0.0135  0.2813
  302POPC   C2B 3758   2.470  13.040  14.259 -0.2667  0.2843 -0.3442
  302POPC   C3B 3759   2.845  13.352  14.525  0.1671 -0.0763 -0.2462
  302POPC   C4B 3760   2.924  13.705  14.855 -0.1654  0.1313  0.2186
  303POPC   NC3 3761   2.332   2.522  12.937  0.2077 -0.1628 -0.3709
  303POPC   PO4 3762   2.548   2.199  12.932  0.0450 -0.3450  0.0853
  303POPC   GL1 3763   2.486   2.050  13.243  0.1739 -0.0974  0.3364
  303POPC   GL2 3764   2.170   1.871  13.131 -0.3642 -0.0237 -0.0376
  303POPC   C1A 3765   2.460   2.168  13.719  0.1952 -0.4288 -0.1492
  303POPC   D2A 3766   2.372   1.967  14.224 -0.0599 -0.1207 -0.1306
  303POPC   C3A 3767   2.250   1.816  14.578  0.0357 -0.0612  0.2059
  303POPC   C4A 3768   1.870   1.811  14.751  0.3269 -0.1115  0.0951
  303POPC   C1B 3769   1.936   2.095  13.541  0.1304 -0.0406  0.1233
  303POPC   C2B 3770   2.059   2.324  13.892 -0.1707  0.1087  0.0877
  303POPC   C3B 3771   2.353   2.605  14.023 -0.0916  0.1019 -0.1923
  303POPC   C4B 3772   2.495   2.773  14.384 -0.3336 -0.0302 -0.2241
  304POPC   NC3 3773  12.854   6.449  13.449 -0.4610  0.0683 -0.0383
  304POPC   PO4 3774  12.999   6.890  13.431 -0.1547 -0.0351  0.0233
  304POPC   GL1 3775  12.742   6.797  13.870 -0.1416  0.0648  0.3722
  304POPC   GL2 3776  12.428   6.561  13.760  0.1275 -0.2173 -0.0267
  304POPC   C1A 3777  12.759   6.823  14.268 -0.4271 -0.2516 -0.2389
  304POPC   D2A 3778  13.085   6.715  14.667 -0.1909 -0.0367 -0.2708
  304POPC   C3A 3779  12.905   6.527  15.062  0.4360  0.3308 -0.1362
  304POPC   C4A 3780  12.937   6.424  15.385  0.3430  0.0058  0.0228
  304POPC   C1B 3781  12.138   6.636  14.084 -0.0208  0.3395 -0.0489
  304POPC   C2B 3782  11.738   6.449  14.195 -0.0414 -0.1521 -0.1557
  304POPC   C3B 3783  11.500   6.655  14.407  0.0667 -0.3045  0.2671
  304POPC   C4B 3784  11.257   6.663  14.767  0.0443 -0.1721  0.0119
  305POPC   NC3 3785   2.161   6.429  13.149  0.0047  0.0872  0.1712
  305POPC   PO4 3786   1.979   5.990  13.159 -0.0851 -0.0117  0.3492
  305POPC   GL1 3787   2.071   6.037  13.515  0.1021  0.1708  0.1290
  305POPC   GL2 3788   2.065   6.299  13.737 -0.2629 -0.2981  0.1796
  305POPC   C1A 3789   2.225   5.843  13.891  0.0623  0.1689 -0.2886
  305POPC   D2A 3790   2.068   5.575  14.154 -0.2353 -0.0897  0.2112
  305POPC   C3A 3791   1.523   5.544  14.063 -0.0127 -0.0876 -0.0978
  305POPC   C4A 3792   1.200   5.224  14.114  0.0170  0.0918 -0.1222
  305POPC   C1B 3793   2.023   6.211  14.160 -0.1455  0.0435  0.0044
  305POPC   C2B 3794   1.786   6.338  14.558 -0.0139  0.0595  0.0381
  305POPC   C3B 3795   1.871   6.628  14.906  0.1726  0.2249 -0.0911
  305POPC   C4B 3796   1.762   7.136  15.026 -0.0980 -0.0388 -0.4137
  306POPC   NC3 3797   5.421   2.130  17.326 -0.1948  0.0144  0.1808
  306POPC   PO4 3798   5.444   1.644  17.101 -0.0570  0.1226  0.1904
  306POPC   GL1 3799   5.478   1.557  16.710  0.0008  0.2478 -0.0318
  306POPC   GL2 3800   5.213   1.596  16.435  0.0401  0.0523 -0.0747
  306POPC   C1A 3801   5.780   1.597  16.309  0.2248 -0.0058 -0.3348
  306POPC   D2A 3802   5.798   1.737  15.904  0.0390 -0.2328 -0.2718
  306POPC   C3A 3803   5.955   1.807  15.472 -0.1901 -0.1661  0.0580
  306POPC   C4A 3804   5.925   2.108  14.936 -0.1475  0.0080 -0.2468
  306POPC   C1B 3805   5.167   1.599  16.043  0.1472  0.1919 -0.2053
  306POPC   C2B 3806   5.276   1.709  15.600  0.2548 -0.2214  0.2385
  306POPC   C3B 3807   5.039   1.315  15.484 -0.0770 -0.1114 -0.0900
  306POPC   C4B 3808   4.940   1.170  15.162 -0.2326 -0.1718  0.1699
  307POPC   NC3 3809   5.466   4.909  13.504  0.3692  0.1041  0.0957
  307POPC   PO4 3810   4.970   4.895  13.585  0.1847  0.0756  0.0066
  307POPC   GL1 3811   4.620   4.733  13.753  0.3602 -0.2467 -0.1813
  307POPC   GL2 3812   4.693   4.607  13.985 -0.0563  0.0761  0.0733
  307POPC   C1A 3813   4.084   4.614  13.886  0.3140 -0.4248 -0.0099
  307POPC   D2A 3814   3.641   4.741  14.102 -0.3489  0.0662  0.1626
  307POPC   C3A 3815   3.222   4.693  13.939  0.0953  0.0794  0.0588
  307POPC   C4A 3816   3.115   4.232  14.007 -0.2529 -0.0187  0.1103
  307POPC   C1B 3817   4.403   4.581  14.241 -0.2352 -0.0006 -0.0061
  307POPC   C2B 3818   3.997   4.337  14.274  0.0444 -0.1820 -0.1245
  307POPC   C3B 3819   3.951   3.936  14.184  0.1306  0.1706  0.0913
  307POPC   C4B 3820   3.868   3.598  13.965  0.0007  0.3019 -0.1114
  308POPC   NC3 3821  12.537   0.089  12.709  0.1473 -0.0066  0.1235
  308POPC   PO4 3822  12.642  -0.201  13.063 -0.0352  0.2751 -0.0723
  308POPC   GL1 3823  12.603  -0.090  13.529 -0.1087 -0.3051 -0.1045
  308POPC   GL2 3824  12.777  -0.249  13.740  0.0132  0.0969 -0.2385
  308POPC   C1A 3825  12.557   0.188  13.860  0.2201  0.3565  0.1313
  308POPC   D2A 3826  12.892   0.431  13.957 -0.0186 -0.3529 -0.0648
  308POPC   C3A 3827  12.834   0.442  14.403 -0.0105 -0.0535  0.0755
  308POPC   C4A 3828  12.656   0.741  14.641 -0.1424  0.1499  0.3745
  308POPC   C1B 3829  13.035  -0.215  13.945  0.1367  0.2215  0.0517
  308POPC   C2B 3830  13.321  -0.147  14.218 -0.1877  0.4220 -0.3089
  308POPC   C3B 3831  13.332  -0.310  14.695 -0.0359  0.0120 -0.0487
  308POPC   C4B 3832  13.458   0.019  15.106 -0.0762 -0.2792 -0.1318
  309POPC   NC3 3833   5.118   9.905  13.415  0.0521  0.2377 -0.0889
  309POPC   PO4 3834   5.301   9.620  13.640  0.2520  0.3435  0.0882
  309POPC   GL1 3835   5.577   9.811  13.933  0.3194  0.0082 -0.1674
  309POPC   GL2 3836   5.454   9.829  14.302 -0.2041 -0.1665 -0.4297
  309POPC   C1A 3837   5.786  10.147  14.125 -0.2336 -0.1287  0.1009
  309POPC   D2A 3838   6.052  10.092  14.505 -0.1506  0.0431 -0.1393
  309POPC   C3A 3839   5.902  10.538  14.716  0.0936 -0.1445 -0.2552
  309POPC   C4A 3840   6.104  10.935  14.818  0.5387 -0.1673  0.0930
  309POPC   C1B 3841   5.435  10.212  14.542  0.1186 -0.1152 -0.2357
  309POPC   C2B 3842   5.243  10.546  14.770  0.1029 -0.2903  0.3256
  309POPC   C3B 3843   4.905  10.340  14.912  0.0620  0.2234  0.2345
  309POPC   C4B 3844   4.814  10.062  15.293  0.2321 -0.1776 -0.1340
  310POPC   NC3 3845  12.129   4.149  13.176  0.1298  0.1621  0.1104
  310POPC   PO4 3846  12.213   4.136  13.591 -0.1348  0.0093  0.1024
  310POPC   GL1 3847  11.913   4.052  13.890  0.0691 -0.1647  0.1745
  310POPC   GL2 3848  12.060   3.991  14.211  0.0787 -0.1247 -0.1847
  310POPC   C1A 3849  11.720   4.270  14.237  0.1285 -0.1059 -0.3357
  310POPC   D2A 3850  11.613   4.747  14.232 -0.1533 -0.0928  0.0437
  310POPC   C3A 3851  11.859   4.871  14.639  0.0455  0.2692 -0.0118
  310POPC   C4A 3852  12.349   4.825  14.587 -0.3498  0.0004  0.0819
  310POPC   C1B 3853  12.281   3.757  14.547 -0.0482  0.0672 -0.1345
  310POPC   C2B 3854  12.128   3.651  15.026 -0.2026  0.0549  0.1426
  310POPC   C3B 3855  11.798   3.700  15.314  0.0758  0.1096  0.0039
  310POPC   C4B 3856  11.355   3.477  15.305  0.0886  0.0505  0.1801
  311POPC   NC3 3857   9.296   9.829  11.786  0.2232 -0.0041 -0.3415
  311POPC   PO4 3858   9.420   9.795  12.306  0.1291  0.0628 -0.0127
  311POPC   GL1 3859   9.523   9.975  12.663 -0.2346 -0.2327 -0.2464
  311POPC   GL2 3860   9.326  10.127  12.708  0.1840  0.2511 -0.0018
  311POPC   C1A 3861   9.519  10.007  13.127  0.0913 -0.0624  0.0042
  311POPC   D2A 3862   9.850  10.162  13.473  0.0711 -0.2241  0.1842
  311POPC   C3A 3863  10.141  10.068  13.627  0.1303 -0.1338 -0.0205
  311POPC   C4A 3864  10.285  10.170  14.041  0.0928 -0.2355 -0.2567
  311POPC   C1B 3865   9.399  10.472  13.050 -0.3543 -0.3087  0.0329
  311POPC   C2B 3866   9.492  10.927  13.077 -0.2465  0.2142  0.1464
  311POPC   C3B 3867   9.845  10.783  13.171 -0.0969  0.0206  0.4154
  311POPC   C4B 3868  10.201  10.774  13.044 -0.0916  0.0086 -0.2299
  312POPC   NC3 3869  10.866   4.063  13.895 -0.0493 -0.1560 -0.1980
  312POPC   PO4 3870  10.528   4.091  14.058 -0.4051 -0.1497  0.1349
  312POPC   GL1 3871  10.667   3.801  14.295 -0.0950  0.1139 -0.1965
  312POPC   GL2 3872  10.835   3.592  14.241  0.1274 -0.1144 -0.2693
  312POPC   C1A 3873  10.873   3.869  14.676 -0.0754  0.0991  0.4932
  312POPC   D2A 3874  10.900   3.762  15.052 -0.2592  0.1140 -0.0772
  312POPC   C3A 3875  10.526   3.508  15.300  0.0834  0.2035 -0.0773
  312POPC   C4A 3876  10.147   3.711  15.591 -0.0658  0.0177  0.0180
  312POPC   C1B 3877  10.880   3.314  14.502  0.0552 -0.0386  0.1782
  312POPC   C2B 3878  10.641   3.257  14.855 -0.1091  0.1985 -0.0573
  312POPC   C3B 3879  11.012   3.119  15.122  0.2709 -0.0939  0.1183
  312POPC   C4B 3880  11.225   2.984  15.547 -0.1206 -0.0146  0.3378
  313POPC   NC3 3881   3.511   2.459  12.772 -0.0767 -0.1172  0.4167
  313POPC   PO4 3882   3.141   2.652  12.511 -0.0371  0.1537 -0.0356
  313POPC   GL1 3883   3.013   2.652  12.955  0.0550  0.1015  0.3427
  313POPC   GL2 3884   2.934   2.364  13.157 -0.0204  0.1647  0.0821
  313POPC   C1A 3885   3.014   2.991  13.232  0.1226  0.0756 -0.1429
  313POPC   D2A 3886   2.883   3.181  13.579 -0.0147 -0.0019  0.2033
  313POPC   C3A 3887   2.494   3.090  13.727 -0.5084  0.3777  0.0755
  313POPC   C4A 3888   2.351   3.569  13.751 -0.0786  0.0553 -0.0989
  313POPC   C1B 3889   2.746   2.585  13.482  0.2200 -0.1872  0.1428
  313POPC   C2B 3890   2.205   2.503  13.374  0.1625 -0.2032  0.2642
  313POPC   C3B 3891   1.806   2.596  13.597 -0.2411 -0.1306  0.1965
  313POPC   C4B 3892   1.472   2.760  13.932  0.0709  0.5286  0.0834
  314POPC   NC3 3893   3.406   8.879  13.529 -0.1363 -0.3538  0.3437
  314POPC   PO4 3894   3.059   9.102  13.872  0.1804 -0.3433  0.1147
  314POPC   GL1 3895   3.179   8.949  14.338  0.0485 -0.1123 -0.1708
  314POPC   GL2 3896   3.312   8.672  14.471 -0.1587  0.1809  0.0656
  314POPC   C1A 3897   3.050   9.019  14.787 -0.0025 -0.3988  0.0207
  314POPC   D2A 3898   2.754   9.142  15.185 -0.1156  0.1968  0.0338
  314POPC   C3A 3899   2.456   8.899  15.420 -0.0236 -0.1186  0.0479
  314POPC   C4A 3900   2.599   8.667  15.756  0.2513 -0.0998 -0.1841
  314POPC   C1B 3901   3.424   8.738  14.901 -0.0753  0.0935  0.0393
  314POPC   C2B 3902   3.217   8.963  15.267 -0.1890 -0.0980  0.0291
  314POPC   C3B 3903   3.509   9.188  15.518  0.2516  0.0907  0.1422
  314POPC   C4B 3904   3.737   9.247  15.904 -0.0852  0.2227  0.0312
  315POPC   NC3 3905  12.625   3.873  13.489 -0.3197 -0.3064  0.1343
  315POPC   PO4 3906  12.620   3.793  13.835 -0.1587  0.4159  0.1450
  315POPC   GL1 3907  12.707   4.003  14.159  0.3556  0.1000  0.1281
  315POPC   GL2 3908  13.035   4.102  14.173 -0.2965 -0.0070  0.0960
  315POPC   C1A 3909  12.801   3.879  14.523  0.1346  0.0771  0.3596
  315POPC   D2A 3910  13.157   3.974  14.807 -0.2172  0.0407 -0.1028
  315POPC   C3A 3911  13.212   3.782  15.172  0.1890  0.2787 -0.1382
  315POPC   C4A 3912  12.905   3.527  15.399 -0.0020  0.1262 -0.2041
  315POPC   C1B 3913  13.112   4.391  14.453  0.4171 -0.1948  0.1853
  315POPC   C2B 3914  13.295   4.492  14.858  0.1354  0.1553 -0.1117
  315POPC   C3B 3915  13.452   4.210  15.207 -0.1832 -0.3174  0.0291
  315POPC   C4B 3916  13.494   4.035  15.645  0.1801 -0.1799 -0.0933
  316POPC   NC3 3917   3.879  10.293  13.705  0.0207  0.0155  0.2900
  316POPC   PO4 3918   3.598   9.842  13.778 -0.1173  0.3068 -0.1479
  316POPC   GL1 3919   3.657   9.812  14.289 -0.0102 -0.1467 -0.2914
  316POPC   GL2 3920   3.379   9.895  14.421  0.0052 -0.1186  0.0633
  316POPC   C1A 3921   3.835   9.924  14.638  0.2282  0.3676 -0.2083
  316POPC   D2A 3922   3.938  10.075  14.947 -0.2549 -0.1037 -0.1261
  316POPC   C3A 3923   3.638  10.247  15.153  0.0101  0.0731  0.1634
  316POPC   C4A 3924   3.672  10.723  15.294  0.1921  0.1128  0.2297
  316POPC   C1B 3925   3.050   9.958  14.750  0.0088  0.4086 -0.0448
  316POPC   C2B 3926   2.902   9.949  15.154  0.1845  0.0887 -0.0634
  316POPC   C3B 3927   2.877  10.440  15.278 -0.0499 -0.0600  0.2180
  316POPC   C4B 3928   2.837  10.631  15.644 -0.4710  0.0528 -0.1834
  317POPC   NC3 3929  10.437  12.792  13.041  0.2428  0.1961  0.1007
  317POPC   PO4 3930  10.303  12.991  13.372 -0.2297  0.2359  0.1964
  317POPC   GL1 3931  10.586  13.047  13.714 -0.2088 -0.0664  0.0206
  317POPC   GL2 3932  10.936  12.909  13.764 -0.3577 -0.0485 -0.0569
  317POPC   C1A 3933  10.563  12.878  14.122  0.1825  0.2722 -0.1966
  317POPC   D2A 3934  10.514  12.778  14.622  0.1687  0.0797 -0.1403
  317POPC   C3A 3935  10.418  13.085  14.970 -0.1766  0.1611 -0.2829
  317POPC   C4A 3936  10.294  13.494  15.036  0.3215  0.1470 -0.0499
  317POPC   C1B 3937  10.634  12.565  13.739  0.1837  0.0092  0.3008
  317POPC   C2B 3938  10.237  12.702  13.747  0.0789  0.0878 -0.2448
  317POPC   C3B 3939  10.074  12.802  14.181 -0.2129 -0.1261 -0.1870
  317POPC   C4B 3940  10.060  13.016  14.666  0.3244  0.0568 -0.3117
  318POPC   NC3 3941   4.824   0.789  13.206  0.0682  0.1620 -0.0740
  318POPC   PO4 3942   4.947   1.031  13.583 -0.1812  0.0225  0.0445
  318POPC   GL1 3943   5.203   1.062  13.913  0.2611 -0.0911  0.0037
  318POPC   GL2 3944   5.540   0.955  13.986 -0.0423 -0.0818 -0.0550
  318POPC   C1A 3945   5.185   1.182  14.319  0.1330 -0.1458 -0.0752
  318POPC   D2A 3946   5.166   1.115  14.736 -0.5790  0.0562 -0.3626
  318POPC   C3A 3947   5.409   1.402  15.017  0.0811  0.1718 -0.0461
  318POPC   C4A 3948   5.477   1.754  15.002 -0.0400  0.0911  0.1964
  318POPC   C1B 3949   5.468   0.624  14.305  0.0964 -0.1497  0.3923
  318POPC   C2B 3950   5.429   0.642  14.739  0.0509  0.2213 -0.1939
  318POPC   C3B 3951   5.583   0.440  15.006  0.0022  0.0892 -0.1406
  318POPC   C4B 3952   5.895   0.224  14.985 -0.0003 -0.2563  0.3726
  319POPC   NC3 3953   8.001   4.068  13.640  0.3362  0.1524  0.4771
  319POPC   PO4 3954   8.068   3.713  13.843  0.1548 -0.1689  0.0619
  319POPC   GL1 3955   8.023   3.598  14.264 -0.0818 -0.0581  0.2640
  319POPC   GL2 3956   7.712   3.545  14.219 -0.2151 -0.0926 -0.3725
  319POPC   C1A 3957   7.928   3.584  14.679 -0.0452 -0.1875  0.0046
  319POPC   D2A 3958   7.915   3.292  14.881  0.0596 -0.0519 -0.3581
  319POPC   C3A 3959   7.952   3.284  15.417  0.1178 -0.0827 -0.4515
  319POPC   C4A 3960   7.944   3.220  15.891  0.1681 -0.0138 -0.0390
  319POPC   C1B 3961   7.416   3.372  14.563 -0.0599  0.0549  0.0034
  319POPC   C2B 3962   7.148   3.121  14.904  0.0297  0.0156  0.4135
  319POPC   C3B 3963   6.837   2.889  15.173 -0.2079  0.2767 -0.3176
  319POPC   C4B 3964   6.717   2.569  15.534 -0.2117 -0.3065  0.3837
  320POPC   NC3 3965   9.438   8.320  16.433 -0.0760  0.3709  0.2564
  320POPC   PO4 3966   9.761   8.219  16.719 -0.0197 -0.0081 -0.2185
  320POPC   GL1 3967   9.868   8.217  16.202 -0.1266 -0.0903  0.4655
  320POPC   GL2 3968   9.737   8.148  15.854  0.1374 -0.2004 -0.0313
  320POPC   C1A 3969  10.259   7.983  15.947  0.1576 -0.1040 -0.4176
  320POPC   D2A 3970  10.674   7.977  15.817 -0.3923  0.1044  0.0313
  320POPC   C3A 3971  10.717   7.873  15.283 -0.3236  0.0813  0.0861
  320POPC   C4A 3972  10.454   7.997  15.007 -0.0457  0.3420 -0.2103
  320POPC   C1B 3973   9.674   8.212  15.466 -0.0829 -0.1524  0.1859
  320POPC   C2B 3974   9.155   8.094  15.319 -0.2867  0.0109 -0.4390
  320POPC   C3B 3975   9.058   8.358  14.988 -0.0709  0.0094 -0.2808
  320POPC   C4B 3976   9.018   8.763  14.954 -0.0850  0.4211 -0.0723
  321POPC   NC3 3977   2.718   7.962  13.950  0.1915 -0.1882  0.0520
  321POPC   PO4 3978   2.405   7.622  14.076  0.0217  0.0531 -0.1825
  321POPC   GL1 3979   2.508   7.581  14.510  0.0755  0.1829 -0.0283
  321POPC   GL2 3980   2.791   7.708  14.533  0.3617 -0.2584 -0.0165
  321POPC   C1A 3981   2.370   7.870  14.745  0.3194  0.2657  0.2451
  321POPC   D2A 3982   1.970   8.018  15.039  0.0893 -0.0184  0.0066
  321POPC   C3A 3983   1.708   7.742  15.232 -0.0195 -0.2186 -0.1308
  321POPC   C4A 3984   1.764   7.521  15.660  0.2144 -0.0454 -0.1283
  321POPC   C1B 3985   2.916   7.868  14.947 -0.4146 -0.1037  0.0944
  321POPC   C2B 3986   3.069   7.799  15.429  0.0638 -0.2745 -0.0462
  321POPC   C3B 3987   2.694   8.031  15.633 -0.1613 -0.1712 -0.0565
  321POPC   C4B 3988   2.612   8.209  16.075  0.7720  0.1929 -0.4333
  322POPC   NC3 3989   8.234  11.965  12.970 -0.0254 -0.1115 -0.0331
  322POPC   PO4 3990   7.891  12.084  12.866  0.0098  0.2604  0.1448
  322POPC   GL1 3991   7.655  12.260  13.203 -0.2733 -0.0486  0.2752
  322POPC   GL2 3992   7.821  12.039  13.371 -0.0130  0.0496  0.0216
  322POPC   C1A 3993   7.510  12.308  13.652 -0.0750  0.3517 -0.0702
  322POPC   D2A 3994   7.204  11.991  13.948  0.1754 -0.1898  0.0847
  322POPC   C3A 3995   6.806  12.070  13.991  0.1182 -0.2014  0.1596
  322POPC   C4A 3996   6.528  12.367  13.857  0.2124  0.1172  0.2995
  322POPC   C1B 3997   8.097  11.666  13.588 -0.2307  0.1575  0.1164
  322POPC   C2B 3998   8.283  11.472  13.949 -0.0709  0.0934 -0.1414
  322POPC   C3B 3999   8.386  11.545  14.344  0.0721 -0.0848 -0.2772
  322POPC   C4B 4000   8.568  11.695  14.775 -0.2463 -0.2985 -0.1489
  323POPC   NC3 4001   4.785   5.644  13.792  0.0637  0.2665  0.3039
  323POPC   PO4 4002   4.764   5.204  14.024 -0.2004  0.4839  0.0578
  323POPC   GL1 4003   4.583   4.974  14.364  0.0210 -0.0431  0.2341
  323POPC   GL2 4004   4.410   5.202  14.482  0.0850 -0.2341  0.0642
  323POPC   C1A 4005   4.436   4.751  14.717 -0.1295  0.1090  0.0248
  323POPC   D2A 4006   4.271   4.291  14.781  0.2942  0.1430  0.0987
  323POPC   C3A 4007   3.878   4.091  14.723  0.0984 -0.2912 -0.1167
  323POPC   C4A 4008   3.561   3.842  14.759 -0.0771  0.3341  0.1136
  323POPC   C1B 4009   3.986   4.971  14.415  0.0853 -0.1442  0.0941
  323POPC   C2B 4010   3.786   4.604  14.706 -0.2404  0.2728  0.1645
  323POPC   C3B 4011   3.483   4.425  14.984 -0.0944 -0.5274 -0.0267
  323POPC   C4B 4012   3.434   4.270  15.341 -0.0693 -0.0450  0.1874
  324POPC   NC3 4013   5.855   0.667  12.680 -0.0427  0.1819 -0.0776
  324POPC   PO4 4014   5.937   0.563  13.063  0.0789  0.5234  0.0597
  324POPC   GL1 4015   6.180   0.490  13.425 -0.3052  0.1443  0.0286
  324POPC   GL2 4016   6.354   0.888  13.560  0.1185  0.0205  0.3214
  324POPC   C1A 4017   6.295   0.343  13.840 -0.3685  0.1912  0.0178
  324POPC   D2A 4018   6.410   0.323  14.284  0.0495 -0.1361  0.1104
  324POPC   C3A 4019   6.609   0.036  14.381  0.0731  0.0761  0.1911
  324POPC   C4A 4020   6.737  -0.180  14.802 -0.0482 -0.1444 -0.2732
  324POPC   C1B 4021   6.504   0.768  14.034 -0.1940 -0.2444 -0.0666
  324POPC   C2B 4022   6.317   0.781  14.491  0.0911 -0.2049 -0.0833
  324POPC   C3B 4023   5.931   0.548  14.585  0.1271 -0.1512 -0.2448
  324POPC   C4B 4024   5.679   0.210  14.479 -0.1334 -0.1611  0.2553
  325POPC   NC3 4025   1.197   5.083  13.001  0.2032 -0.0870 -0.0053
  325POPC   PO4 4026   1.589   5.159  13.173 -0.4327  0.1463 -0.0025
  325POPC   GL1 4027   1.661   5.344  13.632  0.0908 -0.1460  0.2156
  325POPC   GL2 4028   1.872   5.620  13.585  0.3298  0.1228  0.0679
  325POPC   C1A 4029   1.806   5.152  14.023  0.3078 -0.0208 -0.2038
  325POPC   D2A 4030   2.107   5.131  14.361  0.1006  0.2714 -0.0773
  325POPC   C3A 4031   2.130   5.123  14.782 -0.0485  0.0923  0.2317
  325POPC   C4A 4032   2.202   4.928  15.088 -0.2420  0.0317  0.1817
  325POPC   C1B 4033   1.726   5.970  13.823 -0.1640 -0.3840  0.0176
  325POPC   C2B 4034   1.539   6.051  14.179 -0.0790 -0.0414  0.2721
  325POPC   C3B 4035   1.418   5.799  14.590 -0.3562 -0.2366  0.1393
  325POPC   C4B 4036   1.537   5.526  14.986  0.0548 -0.2212 -0.0104
  326POPC   NC3 4037   9.403   0.487  13.637 -0.0155 -0.3603 -0.0412
  326POPC   PO4 4038   9.422   0.891  13.584  0.1645  0.0466  0.0799
  326POPC   GL1 4039   9.388   0.904  14.050 -0.2982 -0.4445  0.1513
  326POPC   GL2 4040   9.582   0.665  14.063 -0.0726  0.3877 -0.0419
  326POPC   C1A 4041   9.425   1.020  14.372  0.1858  0.2654 -0.5542
  326POPC   D2A 4042   9.335   0.957  14.782  0.0352 -0.1469  0.2217
  326POPC   C3A 4043   9.660   0.851  15.095 -0.2140 -0.0440 -0.1019
  326POPC   C4A 4044   9.776   0.930  15.566 -0.1672  0.2615 -0.5038
  326POPC   C1B 4045   9.847   0.741  14.433 -0.2214 -0.0361 -0.0008
  326POPC   C2B 4046   9.832   1.159  14.595  0.2156  0.0273 -0.0844
  326POPC   C3B 4047   9.507   1.441  14.722 -0.0611  0.3363 -0.1007
  326POPC   C4B 4048   9.178   1.564  14.834  0.0356 -0.3728 -0.1687
  327POPC   NC3 4049   2.204  10.559  13.734  0.2156 -0.3959 -0.0301
  327POPC   PO4 4050   2.093  10.914  13.822  0.0550 -0.1440  0.0914
  327POPC   GL1 4051   2.114  11.104  14.257 -0.2880  0.0302 -0.1898
  327POPC   GL2 4052   2.447  11.280  14.363 -0.2224 -0.0630 -0.0164
  327POPC   C1A 4053   2.087  11.224  14.765  0.0527  0.0124  0.2512
  327POPC   D2A 4054   2.274  11.235  15.123  0.1952 -0.2266  0.3552
  327POPC   C3A 4055   2.121  11.316  15.587 -0.0951 -0.0414 -0.2143
  327POPC   C4A 4056   1.691  11.140  15.599 -0.2785  0.2155 -0.0990
  327POPC   C1B 4057   2.707  11.310  14.709 -0.2710  0.0241  0.2455
  327POPC   C2B 4058   3.065  11.420  14.832  0.0322  0.2591  0.0530
  327POPC   C3B 4059   3.243  11.680  15.231  0.0904  0.0152  0.1102
  327POPC   C4B 4060   3.383  11.933  15.525  0.1286 -0.0001  0.0967
  328POPC   NC3 4061   4.869   4.148  13.859  0.2364  0.2929  0.0259
  328POPC   PO4 4062   5.253   4.047  13.835 -0.2242 -0.0575 -0.3497
  328POPC   GL1 4063   5.265   3.863  14.271  0.0623  0.2187 -0.0040
  328POPC   GL2 4064   5.470   4.077  14.482  0.0104  0.1226  0.1864
  328POPC   C1A 4065   5.513   3.559  14.557  0.0227  0.1522  0.4734
  328POPC   D2A 4066   5.623   3.724  14.870  0.1720 -0.0575 -0.1118
  328POPC   C3A 4067   5.359   3.695  15.311 -0.3175  0.0308 -0.5238
  328POPC   C4A 4068   5.258   3.638  15.754 -0.0245  0.3147  0.1786
  328POPC   C1B 4069   5.245   4.019  14.889  0.0539  0.0482  0.0965
  328POPC   C2B 4070   4.905   3.866  15.125  0.1175 -0.1960 -0.1403
  328POPC   C3B 4071   4.440   3.706  14.990 -0.0528 -0.2502  0.2218
  328POPC   C4B 4072   4.207   3.628  14.639  0.1173  0.1316  0.1623
  329POPC   NC3 4073   3.119   1.030  13.338 -0.0004  0.0941  0.2910
  329POPC   PO4 4074   3.452   0.820  13.405 -0.5332  0.0784 -0.2258
  329POPC   GL1 4075   3.355   0.691  13.876  0.2088 -0.0281 -0.0606
  329POPC   GL2 4076   3.556   0.566  14.125 -0.0010 -0.0485 -0.3462
  329POPC   C1A 4077   3.094   0.387  14.092  0.0731 -0.2246  0.0996
  329POPC   D2A 4078   2.592   0.514  14.142  0.0847 -0.1341  0.2464
  329POPC   C3A 4079   2.507   0.753  14.495 -0.2345 -0.1558 -0.0254
  329POPC   C4A 4080   2.616   1.080  14.624  0.0977 -0.0138  0.3107
  329POPC   C1B 4081   3.609   0.591  14.586 -0.0776 -0.0078 -0.0105
  329POPC   C2B 4082   3.513   0.331  15.022 -0.0174 -0.0260 -0.0683
  329POPC   C3B 4083   3.706   0.455  15.312  0.1664  0.1229 -0.1770
  329POPC   C4B 4084   3.712   0.294  15.715 -0.1150  0.1456  0.2754
  330POPC   NC3 4085   0.941   2.766  12.570 -0.0633  0.1490 -0.2672
  330POPC   PO4 4086   1.063   2.958  12.962 -0.0380  0.1306  0.1135
  330POPC   GL1 4087   0.890   2.902  13.292 -0.1979  0.0252 -0.0132
  330POPC   GL2 4088   0.667   3.112  13.485 -0.1116  0.3124  0.1975
  330POPC   C1A 4089   1.096   2.904  13.619  0.0473 -0.1904 -0.0518
  330POPC   D2A 4090   1.161   3.194  13.988 -0.1478 -0.0322  0.1049
  330POPC   C3A 4091   1.598   3.177  14.144  0.0157 -0.3667  0.0187
  330POPC   C4A 4092   2.012   3.221  14.317 -0.1126  0.3751 -0.1186
  330POPC   C1B 4093   0.657   3.000  13.896 -0.1094 -0.0613  0.0520
  330POPC   C2B 4094   0.776   2.901  14.283 -0.1592  0.2514 -0.0981
  330POPC   C3B 4095   0.418   2.743  14.515 -0.0606  0.1538 -0.1355
  330POPC   C4B 4096   0.037   2.744  14.572  0.0043  0.0166  0.0789
  331POPC   NC3 4097   7.568  11.583  12.703 -0.2145 -0.1386  0.0771
  331POPC   PO4 4098   7.418  11.874  12.952 -0.0941 -0.0316 -0.0231
  331POPC   GL1 4099   7.372  11.763  13.344 -0.0239 -0.1972  0.3039
  331POPC   GL2 4100   7.182  12.029  13.448  0.2687  0.4416 -0.0046
  331POPC   C1A 4101   7.601  11.737  13.710  0.0363 -0.0299 -0.0091
  331POPC   D2A 4102   7.583  11.582  14.090  0.1294  0.2080 -0.2309
  331POPC   C3A 4103   7.957  11.749  14.307  0.1938 -0.0592 -0.2862
  331POPC   C4A 4104   8.274  12.038  14.155 -0.4276 -0.0196 -0.1124
  331POPC   C1B 4105   6.925  11.754  13.550  0.3257 -0.1226  0.0219
  331POPC   C2B 4106   6.702  11.494  13.790  0.0895 -0.0933 -0.0506
  331POPC   C3B 4107   6.588  11.618  14.143  0.0179 -0.0442  0.3169
  331POPC   C4B 4108   6.270  11.475  14.234 -0.1535 -0.1555  0.0134
  332POPC   NC3 4109   0.168   8.700  13.362  0.2068  0.0374 -0.4057
  332POPC   PO4 4110   0.297   8.422  13.700 -0.1736  0.0707 -0.3559
  332POPC   GL1 4111   0.207   8.419  14.086  0.0563  0.4955 -0.2752
  332POPC   GL2 4112   0.413   8.600  14.228  0.0355 -0.1037 -0.3873
  332POPC   C1A 4113  -0.134   8.540  14.199 -0.0961 -0.0743  0.2417
  332POPC   D2A 4114  -0.302   8.455  14.585 -0.2018 -0.0408  0.1387
  332POPC   C3A 4115  -0.160   8.323  14.918 -0.0558 -0.0008  0.1857
  332POPC   C4A 4116  -0.105   8.670  15.357 -0.1720 -0.0127  0.2315
  332POPC   C1B 4117   0.609   8.548  14.572  0.0614 -0.0569 -0.3218
  332POPC   C2B 4118   0.726   8.436  14.890 -0.1742  0.1413  0.1134
  332POPC   C3B 4119   1.045   8.188  14.846  0.0056  0.1350 -0.0337
  332POPC   C4B 4120   1.098   7.826  14.993 -0.0282  0.2086  0.3605
  333POPC   NC3 4121   9.312   5.704  13.866  0.2073 -0.0338 -0.3448
  333POPC   PO4 4122   9.229   6.093  13.915  0.0637 -0.1637  0.1289
  333POPC   GL1 4123   9.307   6.435  14.112  0.0662 -0.1388 -0.0099
  333POPC   GL2 4124   9.102   6.623  14.024  0.3545 -0.1452 -0.0768
  333POPC   C1A 4125   9.573   6.482  14.495 -0.3982  0.0650 -0.1271
  333POPC   D2A 4126   9.734   6.784  14.719 -0.3429 -0.0685 -0.3170
  333POPC   C3A 4127   9.657   7.072  14.517 -0.2409  0.2719 -0.1533
  333POPC   C4A 4128   9.337   7.299  14.242  0.0061  0.1157 -0.1485
  333POPC   C1B 4129   9.214   6.862  14.489  0.0068 -0.1559  0.2083
  333POPC   C2B 4130   9.268   7.209  14.784 -0.0769  0.1068 -0.0669
  333POPC   C3B 4131   9.521   7.606  14.722 -0.1309  0.0291 -0.2202
  333POPC   C4B 4132   9.579   8.002  14.675 -0.0625  0.1651 -0.0884
  334POPC   NC3 4133   6.729   8.200  14.729  0.0415  0.0897 -0.1633
  334POPC   PO4 4134   6.703   8.386  15.141  0.1536 -0.2837 -0.2948
  334POPC   GL1 4135   6.328   8.441  15.254  0.3084 -0.2275  0.1118
  334POPC   GL2 4136   6.210   8.721  15.052 -0.1518  0.4529  0.0594
  334POPC   C1A 4137   6.062   8.660  15.577 -0.1425 -0.1594 -0.0101
  334POPC   D2A 4138   5.735   8.907  15.883  0.0814 -0.0617 -0.0353
  334POPC   C3A 4139   5.443   8.680  16.164  0.2786  0.3953  0.1025
  334POPC   C4A 4140   5.245   8.317  16.084  0.0325  0.1460 -0.0996
  334POPC   C1B 4141   5.874   8.947  14.914  0.1309  0.0769  0.0336
  334POPC   C2B 4142   5.625   9.278  14.655  0.3148 -0.0010 -0.3995
  334POPC   C3B 4143   5.591   9.749  14.792 -0.3183  0.1590  0.5779
  334POPC   C4B 4144   5.266   9.952  15.016 -0.3320 -0.0872 -0.2814
  335POPC   NC3 4145   9.850   3.475  14.259 -0.3134 -0.3987 -0.0384
  335POPC   PO4 4146   9.464   3.709  14.196 -0.3034 -0.2328 -0.2025
  335POPC   GL1 4147   9.122   3.788  14.431  0.0224 -0.1636 -0.4520
  335POPC   GL2 4148   9.035   3.431  14.568 -0.1844 -0.1018  0.0848
  335POPC   C1A 4149   8.860   3.910  14.762 -0.3171 -0.2912 -0.3280
  335POPC   D2A 4150   8.667   4.153  14.970  0.2860 -0.0425 -0.3598
  335POPC   C3A 4151   8.441   4.146  15.352 -0.0131  0.1548 -0.0034
  335POPC   C4A 4152   8.620   4.110  15.746  0.0256  0.0806  0.0631
  335POPC   C1B 4153   8.874   3.035  14.761  0.0191 -0.1277 -0.0842
  335POPC   C2B 4154   9.097   2.527  14.877  0.1814 -0.3423  0.2295
  335POPC   C3B 4155   8.968   2.262  15.151 -0.0199 -0.2029  0.1960
  335POPC   C4B 4156   8.655   2.179  15.330  0.2493  0.3725 -0.0567
  336POPC   NC3 4157  10.021   8.313  12.705  0.1054  0.0373  0.0445
  336POPC   PO4 4158  10.280   8.158  12.885 -0.0645 -0.0096  0.0593
  336POPC   GL1 4159  10.126   8.238  13.212  0.1480 -0.0811  0.1722
  336POPC   GL2 4160  10.048   8.614  13.275  0.2949  0.0343  0.1254
  336POPC   C1A 4161  10.154   8.304  13.656 -0.1268 -0.0482  0.0875
  336POPC   D2A 4162  10.135   8.646  14.035 -0.0960  0.0177  0.3549
  336POPC   C3A 4163  10.002   8.828  14.448  0.4313 -0.0323 -0.0277
  336POPC   C4A 4164  10.130   9.140  14.745  0.2321 -0.1735 -0.3027
  336POPC   C1B 4165   9.967   8.941  13.709  0.0087 -0.1475  0.0559
  336POPC   C2B 4166  10.148   9.173  14.128 -0.2300 -0.0783  0.1999
  336POPC   C3B 4167   9.911   9.539  14.389 -0.2091 -0.0128 -0.1081
  336POPC   C4B 4168   9.734   9.763  14.662  0.1209 -0.2716 -0.1569
  337POPC   NC3 4169   1.641  11.437  13.237 -0.0897  0.0102  0.0541
  337POPC   PO4 4170   1.402  11.342  13.513 -0.1342  0.2734  0.2642
  337POPC   GL1 4171   1.388  11.405  13.939  0.0809  0.2532 -0.0354
  337POPC   GL2 4172   1.517  11.089  14.059  0.1165 -0.2777 -0.2665
  337POPC   C1A 4173   1.278  11.686  14.218  0.0430  0.3427  0.5158
  337POPC   D2A 4174   1.376  11.863  14.602 -0.0759 -0.2563 -0.0991
  337POPC   C3A 4175   1.741  11.721  14.774  0.0461 -0.3572 -0.3045
  337POPC   C4A 4176   2.035  11.705  15.133 -0.0350  0.0057  0.1853
  337POPC   C1B 4177   1.438  10.915  14.483 -0.1704 -0.3473 -0.2927
  337POPC   C2B 4178   1.248  10.877  14.894  0.2443 -0.2010 -0.3831
  337POPC   C3B 4179   1.526  10.769  15.288  0.2440  0.1535  0.0322
  337POPC   C4B 4180   1.600  10.463  15.536 -0.1633  0.0985 -0.0960
  338POPC   NC3 4181   4.050   7.294  13.679 -0.0145  0.0145 -0.2267
  338POPC   PO4 4182   4.173   7.591  13.992  0.3639  0.1558  0.4264
  338POPC   GL1 4183   4.006   7.588  14.368  0.0113 -0.1787 -0.0582
  338POPC   GL2 4184   3.901   7.850  14.585  0.1710 -0.0645  0.0244
  338POPC   C1A 4185   3.631   7.374  14.522  0.1466 -0.0685  0.0520
  338POPC   D2A 4186   3.338   7.191  14.284 -0.0166 -0.0707  0.0838
  338POPC   C3A 4187   3.026   7.241  14.490  0.2699 -0.1843 -0.1135
  338POPC   C4A 4188   3.107   7.422  14.934  0.3299  0.0698 -0.1781
  338POPC   C1B 4189   3.850   7.782  14.971 -0.1995  0.1410 -0.3522
  338POPC   C2B 4190   3.854   7.723  15.447  0.1268 -0.5517 -0.1808
  338POPC   C3B 4191   3.515   7.469  15.552  0.0630  0.3148  0.2338
  338POPC   C4B 4192   3.538   7.316  15.020  0.0487  0.1567  0.2490
  339POPC   NC3 4193   5.470  11.962  17.604  0.1267  0.1570 -0.0809
  339POPC   PO4 4194   5.444  12.131  17.134 -0.1025 -0.0499 -0.0296
  339POPC   GL1 4195   5.698  12.139  16.729 -0.1621  0.1397 -0.0463
  339POPC   GL2 4196   5.462  12.293  16.511 -0.2929  0.0691 -0.1302
  339POPC   C1A 4197   5.781  11.948  16.287  0.3730  0.0561 -0.1751
  339POPC   D2A 4198   5.521  11.843  16.078 -0.1874 -0.0619 -0.2840
  339POPC   C3A 4199   5.585  11.733  15.550 -0.1856 -0.0171 -0.2071
  339POPC   C4A 4200   5.764  11.395  15.340 -0.4173 -0.0774 -0.1607
  339POPC   C1B 4201   5.504  12.431  16.046  0.2473 -0.0050 -0.3942
  339POPC   C2B 4202   5.528  12.582  15.712  0.0993 -0.0489 -0.1092
  339POPC   C3B 4203   5.499  12.415  15.320 -0.2735 -0.4594  0.0030
  339POPC   C4B 4204   5.217  12.409  14.958 -0.2210  0.2624  0.1262
  340POPC   NC3 4205  10.431   2.225  13.129 -0.0326  0.0299  0.1020
  340POPC   PO4 4206  10.315   2.299  13.663 -0.0053 -0.2017  0.0235
  340POPC   GL1 4207  10.106   2.216  14.122  0.0900  0.0504  0.0945
  340POPC   GL2 4208   9.927   2.528  14.090 -0.2607 -0.1480 -0.4179
  340POPC   C1A 4209  10.081   1.884  14.398 -0.1889 -0.2294 -0.1263
  340POPC   D2A 4210  10.113   1.535  14.560 -0.1773 -0.1035  0.1968
  340POPC   C3A 4211  10.060   1.554  14.927  0.2879  0.0831  0.2565
  340POPC   C4A 4212   9.873   1.282  15.229  0.0034  0.0892  0.0797
  340POPC   C1B 4213   9.827   2.323  14.506 -0.1361  0.3378  0.0665
  340POPC   C2B 4214  10.125   2.254  14.872 -0.1900 -0.0083  0.0926
  340POPC   C3B 4215  10.098   2.020  15.235 -0.1420  0.1236  0.2399
  340POPC   C4B 4216  10.038   1.723  15.392  0.1290  0.0004 -0.0427
  341POPC   NC3 4217  12.477   5.959  12.807 -0.1337 -0.0633  0.0804
  341POPC   PO4 4218  12.527   5.927  13.190 -0.0575  0.1120  0.2651
  341POPC   GL1 4219  12.344   6.029  13.566  0.1578 -0.3413 -0.0498
  341POPC   GL2 4220  12.677   6.127  13.780  0.0786 -0.0329 -0.2638
  341POPC   C1A 4221  12.183   6.156  13.950 -0.0069  0.0725 -0.1279
  341POPC   D2A 4222  12.214   6.170  14.384  0.0618  0.0584 -0.1418
  341POPC   C3A 4223  12.007   6.551  14.588 -0.0826  0.0737 -0.4555
  341POPC   C4A 4224  11.742   6.636  14.828  0.0445  0.2100 -0.1906
  341POPC   C1B 4225  12.699   6.321  14.243 -0.1761  0.0302  0.2943
  341POPC   C2B 4226  12.909   6.239  14.606  0.1845 -0.0826 -0.3003
  341POPC   C3B 4227  12.901   6.021  15.008 -0.1129  0.0181  0.3360
  341POPC   C4B 4228  12.797   5.577  15.043  0.2066 -0.0164  0.1352
  342POPC   NC3 4229   7.172  11.379  12.882  0.0540  0.0113 -0.1482
  342POPC   PO4 4230   7.594  11.197  12.953  0.0220 -0.1361  0.0981
  342POPC   GL1 4231   7.413  11.247  13.344 -0.0218 -0.0283  0.0586
  342POPC   GL2 4232   7.710  11.214  13.617  0.2058 -0.4060 -0.0240
  342POPC   C1A 4233   7.185  11.398  13.777  0.0827  0.1491 -0.0314
  342POPC   D2A 4234   7.046  11.516  14.209  0.0652  0.0888  0.1429
  342POPC   C3A 4235   7.036  11.869  14.529 -0.0214  0.4472  0.0576
  342POPC   C4A 4236   6.872  12.148  14.836  0.2000  0.4168 -0.0444
  342POPC   C1B 4237   8.162  11.109  13.376 -0.2627  0.1380  0.2474
  342POPC   C2B 4238   8.567  10.865  13.524 -0.1359  0.4501  0.1040
  342POPC   C3B 4239   9.068  10.806  13.385 -0.1678 -0.0965 -0.1242
  342POPC   C4B 4240   9.532  10.718  13.512  0.1486 -0.0192 -0.1907
  343POPC   NC3 4241   0.781  12.970  13.514  0.1803 -0.1418 -0.0398
  343POPC   PO4 4242   1.216  12.790  13.483  0.0230 -0.0954 -0.1551
  343POPC   GL1 4243   1.159  12.922  13.868 -0.2233  0.0855 -0.2065
  343POPC   GL2 4244   0.731  13.040  14.055 -0.0727  0.4346  0.1580
  343POPC   C1A 4245   1.203  12.945  14.416 -0.3623 -0.1987  0.0793
  343POPC   D2A 4246   1.233  13.217  14.801 -0.2246  0.2035  0.0774
  343POPC   C3A 4247   1.601  13.132  15.169 -0.3446  0.1294  0.0059
  343POPC   C4A 4248   2.005  13.389  15.322 -0.3032 -0.1159 -0.2681
  343POPC   C1B 4249   0.885  13.357  14.391 -0.1552 -0.3748 -0.1053
  343POPC   C2B 4250   1.120  13.684  14.728  0.5908 -0.1358  0.0516
  343POPC   C3B 4251   0.902  14.072  14.898  0.1279 -0.0435 -0.0164
  343POPC   C4B 4252   0.788  14.461  15.136  0.4804  0.1775  0.2852
  344POPC   NC3 4253   2.785  10.305  13.498 -0.0383 -0.1223  0.0178
  344POPC   PO4 4254   2.508   9.979  13.778 -0.3133  0.3625 -0.4054
  344POPC   GL1 4255   2.431  10.095  14.131  0.4237 -0.1067 -0.0024
  344POPC   GL2 4256   2.615  10.428  14.074  0.0085 -0.1268  0.5062
  344POPC   C1A 4257   2.220  10.109  14.620 -0.4051 -0.3056 -0.0178
  344POPC   D2A 4258   1.858  10.086  14.740  0.1094 -0.2320 -0.0412
  344POPC   C3A 4259   1.557   9.930  14.480  0.2828  0.1450  0.3586
  344POPC   C4A 4260   1.430   9.663  14.053  0.0898 -0.0201 -0.0023
  344POPC   C1B 4261   2.707  10.289  14.567 -0.0428  0.0249 -0.0397
  344POPC   C2B 4262   2.510  10.394  14.958 -0.0111 -0.1249  0.0810
  344POPC   C3B 4263   2.352  10.696  15.018 -0.1474 -0.1684 -0.2720
  344POPC   C4B 4264   2.221  10.784  15.406  0.1934 -0.4091 -0.2640
  345POPC   NC3 4265   1.463   6.995  13.395  0.0249 -0.0551 -0.0354
  345POPC   PO4 4266   1.052   7.221  13.504 -0.0167 -0.1044  0.0574
  345POPC   GL1 4267   1.151   7.196  14.047  0.0597  0.3570  0.1426
  345POPC   GL2 4268   1.366   7.087  14.204 -0.0218  0.0875 -0.0846
  345POPC   C1A 4269   1.105   7.524  14.410 -0.0595 -0.0685  0.2041
  345POPC   D2A 4270   0.900   7.323  14.798 -0.2748  0.0295 -0.0427
  345POPC   C3A 4271   1.252   7.186  15.186 -0.0730  0.0494 -0.0253
  345POPC   C4A 4272   1.306   7.270  15.646 -0.0419 -0.1036 -0.0873
  345POPC   C1B 4273   1.594   7.413  14.457  0.2025  0.1944  0.1257
  345POPC   C2B 4274   1.549   7.654  14.806  0.2797  0.0087  0.2101
  345POPC   C3B 4275   1.652   8.044  14.635  0.2411 -0.0642 -0.3439
  345POPC   C4B 4276   1.515   8.468  14.683  0.0878 -0.1339 -0.3833
  346POPC   NC3 4277   7.548   0.813  13.374 -0.0547  0.1549  0.1570
  346POPC   PO4 4278   7.147   0.649  13.489  0.0222 -0.1174 -0.2433
  346POPC   GL1 4279   7.349   1.040  13.794  0.1549  0.0204 -0.0207
  346POPC   GL2 4280   7.651   1.104  13.880  0.1364  0.1502 -0.0805
  346POPC   C1A 4281   7.030   1.117  14.162  0.0172 -0.1777 -0.2527
  346POPC   D2A 4282   6.827   0.895  14.505  0.1856  0.1226  0.1772
  346POPC   C3A 4283   6.937   0.432  14.738  0.1241  0.6043  0.1633
  346POPC   C4A 4284   7.084  -0.111  14.449 -0.0487  0.1323  0.0514
  346POPC   C1B 4285   7.904   1.291  14.224 -0.0211 -0.0817  0.2069
  346POPC   C2B 4286   8.000   1.283  14.601 -0.0255 -0.0431 -0.1390
  346POPC   C3B 4287   7.855   0.961  14.853  0.2613 -0.0317 -0.2236
  346POPC   C4B 4288   7.882   0.689  15.239  0.0921 -0.0770 -0.0527
  347POPC   NC3 4289   0.541   7.412  13.758 -0.0425  0.0210 -0.0800
  347POPC   PO4 4290   0.246   7.389  13.502  0.4607  0.0615  0.2287
  347POPC   GL1 4291   0.200   7.054  13.858  0.0805  0.0518 -0.4023
  347POPC   GL2 4292   0.169   7.131  14.175 -0.0400  0.1899  0.0423
  347POPC   C1A 4293   0.274   6.625  14.150 -0.0135 -0.0217  0.0411
  347POPC   D2A 4294   0.280   6.171  14.315  0.0417  0.3047 -0.1363
  347POPC   C3A 4295   0.508   6.121  14.772 -0.0831  0.0331 -0.0361
  347POPC   C4A 4296   0.811   5.784  14.989 -0.0703  0.2237 -0.2315
  347POPC   C1B 4297   0.507   6.972  14.553  0.0181 -0.0978  0.1200
  347POPC   C2B 4298   0.463   6.590  14.960  0.0180 -0.2427 -0.0240
  347POPC   C3B 4299   0.392   6.724  15.358 -0.1120  0.0342  0.0867
  347POPC   C4B 4300   0.350   6.646  15.782 -0.2777  0.0276 -0.1461
  348POPC   NC3 4301  11.367   0.650  13.434 -0.0067 -0.2012 -0.1897
  348POPC   PO4 4302  11.672   0.485  13.672 -0.1764 -0.0582 -0.5027
  348POPC   GL1 4303  11.556   0.223  13.994 -0.2598 -0.1215  0.2121
  348POPC   GL2 4304  11.697  -0.056  13.939 -0.1243  0.1844 -0.1505
  348POPC   C1A 4305  11.224  -0.017  14.176  0.0650  0.0112 -0.0579
  348POPC   D2A 4306  11.020  -0.311  14.383 -0.0007  0.0246 -0.0462
  348POPC   C3A 4307  10.692  -0.635  14.231  0.1954  0.0963  0.2974
  348POPC   C4A 4308  10.371  -0.687  14.436  0.1389  0.0255 -0.0118
  348POPC   C1B 4309  11.560  -0.384  14.164 -0.2724 -0.2168  0.3029
  348POPC   C2B 4310  11.318  -0.757  14.386  0.0783  0.0658  0.2291
  348POPC   C3B 4311  11.486  -1.014  14.754 -0.1853 -0.0468  0.0366
  348POPC   C4B 4312  11.658  -0.951  15.202  0.0784  0.0526 -0.1369
  349POPC   NC3 4313   8.008   3.229  13.925 -0.3650  0.0087  0.2037
  349POPC   PO4 4314   7.535   3.143  13.783 -0.1622  0.3608  0.0586
  349POPC   GL1 4315   7.582   3.054  14.169 -0.1677  0.1683 -0.1592
  349POPC   GL2 4316   7.707   2.753  14.147 -0.0653 -0.1995 -0.0133
  349POPC   C1A 4317   7.217   2.837  14.376 -0.1164  0.1222 -0.1279
  349POPC   D2A 4318   7.186   2.527  14.766  0.2367 -0.0050  0.1664
  349POPC   C3A 4319   7.264   2.105  15.040  0.0293 -0.1077  0.1788
  349POPC   C4A 4320   7.304   1.919  15.352 -0.0425 -0.0081 -0.1343
  349POPC   C1B 4321   7.632   2.426  14.555 -0.1877  0.1144  0.1692
  349POPC   C2B 4322   7.594   2.457  15.034 -0.1272  0.2117 -0.4509
  349POPC   C3B 4323   7.679   2.404  15.526  0.0068  0.1377 -0.0872
  349POPC   C4B 4324   7.660   1.977  15.772 -0.1845 -0.0615  0.2345
  350POPC   NC3 4325   8.955   2.108  13.484 -0.3550  0.3332 -0.1405
  350POPC   PO4 4326   9.347   2.304  13.273 -0.0495  0.0544 -0.2728
  350POPC   GL1 4327   9.277   2.432  13.739 -0.3484 -0.1886  0.1631
  350POPC   GL2 4328   9.295   2.715  13.903 -0.1022 -0.0700 -0.2149
  350POPC   C1A 4329   9.231   2.315  14.188  0.0191  0.0041  0.1177
  350POPC   D2A 4330   9.053   2.028  14.511 -0.1787 -0.4228  0.2806
  350POPC   C3A 4331   8.634   1.999  14.557 -0.0322  0.0154  0.0978
  350POPC   C4A 4332   8.415   1.942  14.893 -0.1190  0.1318  0.0780
  350POPC   C1B 4333   8.987   2.804  14.234  0.2048  0.0167 -0.2468
  350POPC   C2B 4334   8.793   2.520  14.486  0.0787  0.1264  0.0982
  350POPC   C3B 4335   8.615   2.585  14.908 -0.1184  0.0428  0.2213
  350POPC   C4B 4336   8.396   2.626  15.273 -0.1770 -0.1241  0.0710
  351POPC   NC3 4337   6.406   3.053  13.595  0.0163  0.1429  0.2013
  351POPC   PO4 4338   6.699   2.794  13.576  0.1557  0.0451  0.1091
  351POPC   GL1 4339   6.732   2.607  14.007  0.0732 -0.0206 -0.0198
  351POPC   GL2 4340   6.924   2.507  13.925  0.0810  0.1477 -0.4545
  351POPC   C1A 4341   6.443   2.481  14.278  0.3260 -0.2058 -0.0689
  351POPC   D2A 4342   6.204   2.123  14.525 -0.2297 -0.1182 -0.1231
  351POPC   C3A 4343   6.414   2.018  14.998  0.0677  0.2731 -0.1124
  351POPC   C4A 4344   6.497   1.711  15.282 -0.1084 -0.0506  0.0520
  351POPC   C1B 4345   6.913   2.318  14.383 -0.1007 -0.2578  0.0617
  351POPC   C2B 4346   6.758   1.982  14.592  0.4019  0.2145  0.0289
  351POPC   C3B 4347   6.919   1.764  14.916  0.0313  0.3219 -0.0891
  351POPC   C4B 4348   7.067   1.443  15.248 -0.3290  0.3279  0.1204
  352POPC   NC3 4349   2.412   4.568  12.258  0.0327 -0.1934  0.0228
  352POPC   PO4 4350   2.225   4.575  12.703  0.1510 -0.1484 -0.0390
  352POPC   GL1 4351   2.428   4.637  13.188  0.1330  0.0220 -0.1286
  352POPC   GL2 4352   2.330   4.414  13.511 -0.0735 -0.3004 -0.3699
  352POPC   C1A 4353   2.412   4.986  13.391 -0.0352 -0.0129  0.0030
  352POPC   D2A 4354   2.265   5.222  13.790  0.3411  0.1657 -0.3103
  352POPC   C3A 4355   2.569   5.274  14.163 -0.2712 -0.4281 -0.0709
  352POPC   C4A 4356   2.910   5.584  14.253  0.0619  0.2109  0.1656
  352POPC   C1B 4357   2.165   4.764  13.935 -0.0365  0.1895 -0.3007
  352POPC   C2B 4358   2.045   4.480  14.284  0.1291 -0.0422 -0.0850
  352POPC   C3B 4359   2.201   4.629  14.635 -0.3615  0.0649  0.0946
  352POPC   C4B 4360   2.259   4.407  15.048  0.1324 -0.1767 -0.0128
  353POPC   NC3 4361  10.718   2.252  13.946  0.1166  0.2346  0.2012
  353POPC   PO4 4362  10.838   2.554  13.963  0.0413 -0.1039  0.1612
  353POPC   GL1 4363  10.583   2.638  14.268 -0.2132  0.1330 -0.0914
  353POPC   GL2 4364  10.311   2.609  14.380 -0.1430  0.1179  0.2106
  353POPC   C1A 4365  10.634   2.312  14.601  0.0043  0.1756  0.0274
  353POPC   D2A 4366  10.403   1.859  14.740  0.2134 -0.0887 -0.3869
  353POPC   C3A 4367  10.531   1.619  15.126  0.0471  0.7206  0.1526
  353POPC   C4A 4368  10.381   1.431  15.481 -0.0213  0.0238  0.0328
  353POPC   C1B 4369  10.185   2.753  14.737  0.0766 -0.1358 -0.1250
  353POPC   C2B 4370  10.233   2.859  15.134  0.0398  0.1250  0.2388
  353POPC   C3B 4371  10.593   3.022  15.483 -0.0726  0.1084 -0.0710
  353POPC   C4B 4372  10.785   3.067  15.852  0.0500  0.3513  0.4078
  354POPC   NC3 4373   1.372   3.349  12.985  0.0613  0.2721  0.0977
  354POPC   PO4 4374   1.489   3.737  12.783 -0.0817  0.1653  0.0808
  354POPC   GL1 4375   1.234   3.779  13.255 -0.2519 -0.0331  0.1107
  354POPC   GL2 4376   1.248   3.455  13.475 -0.2975  0.0023  0.0611
  354POPC   C1A 4377   1.601   3.773  13.610 -0.0671 -0.0917  0.3676
  354POPC   D2A 4378   1.796   3.581  13.969 -0.2627 -0.0337  0.1350
  354POPC   C3A 4379   2.023   3.720  14.276  0.3307  0.0579 -0.0070
  354POPC   C4A 4380   2.263   3.644  14.610 -0.3067 -0.2583  0.0555
  354POPC   C1B 4381   1.668   3.256  13.646  0.0167  0.0506  0.0591
  354POPC   C2B 4382   2.020   3.000  13.856  0.2301 -0.0889  0.0595
  354POPC   C3B 4383   1.927   2.719  14.195  0.1088 -0.0628 -0.4162
  354POPC   C4B 4384   1.826   2.782  14.555  0.1139  0.0263 -0.1817
  355POPC   NC3 4385   4.668   6.331  14.466  0.0624 -0.0132  0.3580
  355POPC   PO4 4386   4.812   6.131  14.829 -0.1329  0.1460 -0.2168
  355POPC   GL1 4387   4.566   5.806  14.755 -0.1101 -0.0956  0.0710
  355POPC   GL2 4388   4.343   5.954  14.610  0.3178  0.3715 -0.0918
  355POPC   C1A 4389   4.063   5.812  15.004 -0.0491  0.1971  0.1133
  355POPC   D2A 4390   3.782   5.634  15.268 -0.0726  0.2070  0.2395
  355POPC   C3A 4391   3.671   5.288  15.147 -0.2110 -0.0500  0.0226
  355POPC   C4A 4392   3.556   4.970  15.237 -0.3829  0.1200  0.3124
  355POPC   C1B 4393   4.157   6.286  14.862 -0.1284 -0.2879  0.0548
  355POPC   C2B 4394   3.830   6.527  14.745 -0.3755 -0.1950  0.0888
  355POPC   C3B 4395   3.985   6.965  14.551  0.0213 -0.3013 -0.1283
  355POPC   C4B 4396   4.036   7.336  14.822  0.0283 -0.4846  0.0593
  356POPC   NC3 4397   5.483   9.298  14.099  0.0906  0.0446  0.1188
  356POPC   PO4 4398   5.442   8.840  14.105 -0.0031 -0.0142  0.1978
  356POPC   GL1 4399   5.234   8.984  14.392  0.1793  0.2309  0.2522
  356POPC   GL2 4400   4.918   9.124  14.362  0.4253  0.0711 -0.3348
  356POPC   C1A 4401   5.187   9.081  14.794  0.0447  0.1950 -0.3310
  356POPC   D2A 4402   5.051   8.945  15.263 -0.0971  0.0873  0.1857
  356POPC   C3A 4403   4.656   8.677  15.337 -0.0791  0.2179 -0.2907
  356POPC   C4A 4404   4.308   8.516  15.131  0.2815 -0.0113  0.0750
  356POPC   C1B 4405   4.742   9.244  14.688  0.7587 -0.2273 -0.1410
  356POPC   C2B 4406   4.537   9.074  15.078  0.1773 -0.1687  0.1793
  356POPC   C3B 4407   4.674   9.128  15.510 -0.1355  0.1085  0.0922
  356POPC   C4B 4408   4.830   9.561  15.562 -0.0717  0.0920  0.4865
  357POPC   NC3 4409  12.181  10.489  13.100 -0.3077 -0.2718 -0.0241
  357POPC   PO4 4410  11.737  10.410  12.902 -0.2229 -0.0671 -0.2811
  357POPC   GL1 4411  11.699  10.251  13.356 -0.1005  0.1821  0.0483
  357POPC   GL2 4412  11.378  10.089  13.338 -0.1822  0.0510 -0.4335
  357POPC   C1A 4413  11.660  10.167  13.762  0.0046 -0.2046 -0.2331
  357POPC   D2A 4414  11.522  10.183  14.140 -0.2722 -0.0878 -0.0631
  357POPC   C3A 4415  11.504  10.522  14.393  0.2652  0.0766 -0.1185
  357POPC   C4A 4416  11.266  10.889  14.522  0.0910  0.0031 -0.0331
  357POPC   C1B 4417  11.163  10.069  13.824  0.0022 -0.1224 -0.1098
  357POPC   C2B 4418  10.932  10.198  14.110 -0.0008 -0.3083  0.0783
  357POPC   C3B 4419  11.064  10.369  14.566  0.2829  0.0787  0.1699
  357POPC   C4B 4420  11.071  10.235  14.925  0.0317  0.0846  0.0371
  358POPC   NC3 4421  12.594  10.058  13.741 -0.0316  0.0239  0.1292
  358POPC   PO4 4422  12.173  10.126  13.464  0.2108  0.2366  0.2392
  358POPC   GL1 4423  12.158  10.270  13.887  0.0139  0.0118 -0.2989
  358POPC   GL2 4424  12.364  10.528  13.966 -0.1346 -0.0903 -0.2526
  358POPC   C1A 4425  11.957  10.308  14.334  0.4810 -0.0009 -0.1178
  358POPC   D2A 4426  12.083  10.450  14.706  0.2363  0.2118 -0.2182
  358POPC   C3A 4427  11.931  10.435  15.190  0.0187  0.2025 -0.2092
  358POPC   C4A 4428  11.869  10.092  15.302 -0.1880  0.1364  0.0417
  358POPC   C1B 4429  12.382  10.805  14.383 -0.0717  0.3097  0.0510
  358POPC   C2B 4430  12.731  10.743  14.762  0.2046  0.0479 -0.0128
  358POPC   C3B 4431  12.853  10.975  15.089  0.0863  0.2486  0.1069
  358POPC   C4B 4432  13.002  11.159  15.394  0.2114 -0.1511 -0.2201
  359POPC   NC3 4433   5.954   4.763  14.317 -0.2136  0.2825  0.1062
  359POPC   PO4 4434   6.128   4.473  13.944  0.2504  0.0688 -0.0215
  359POPC   GL1 4435   5.990   4.031  14.128  0.0643 -0.2110 -0.1336
  359POPC   GL2 4436   6.070   3.754  13.988 -0.1004 -0.1460 -0.0103
  359POPC   C1A 4437   5.985   3.759  14.503  0.1086  0.0425 -0.0200
  359POPC   D2A 4438   5.988   3.438  14.806  0.0846 -0.0293 -0.0910
  359POPC   C3A 4439   5.852   3.501  15.244 -0.0390  0.1123 -0.1285
  359POPC   C4A 4440   5.740   3.718  15.704  0.0733  0.0575  0.1280
  359POPC   C1B 4441   5.942   3.316  14.242 -0.0118  0.2711  0.0045
  359POPC   C2B 4442   5.782   3.004  14.568 -0.1769  0.1865 -0.2395
  359POPC   C3B 4443   5.364   2.900  14.735 -0.0907 -0.0644  0.2660
  359POPC   C4B 4444   5.104   2.528  14.874  0.0672 -0.0249 -0.1186
  360POPC   NC3 4445   8.267   8.399  12.724 -0.1886 -0.0526  0.1267
  360POPC   PO4 4446   8.289   8.917  12.724  0.4397 -0.1260  0.3796
  360POPC   GL1 4447   8.406   9.097  13.108 -0.0002 -0.1673  0.1845
  360POPC   GL2 4448   8.162   9.259  13.292 -0.0730 -0.0159  0.0795
  360POPC   C1A 4449   8.690   9.289  13.455  0.0466 -0.0159 -0.3733
  360POPC   D2A 4450   8.898   9.227  13.790 -0.0287  0.0349  0.2603
  360POPC   C3A 4451   9.354   9.270  13.899 -0.1239 -0.1117  0.3529
  360POPC   C4A 4452   9.872   9.432  13.828 -0.2368  0.1773 -0.1876
  360POPC   C1B 4453   8.279   9.419  13.697 -0.2396  0.3097  0.1243
  360POPC   C2B 4454   8.203   9.661  13.933 -0.0240  0.0226 -0.2687
  360POPC   C3B 4455   8.164  10.097  13.851 -0.2915 -0.2942  0.2736
  360POPC   C4B 4456   8.372  10.454  14.065  0.3517 -0.4128 -0.0550
  361POPC   NC3 4457   8.996   3.503  14.016  0.1345 -0.0161  0.0718
  361POPC   PO4 4458   8.520   3.472  13.980  0.3088  0.0252 -0.0826
  361POPC   GL1 4459   8.589   3.680  14.378 -0.3151 -0.0404 -0.1060
  361POPC   GL2 4460   8.323   3.967  14.616  0.1192  0.0964  0.3781
  361POPC   C1A 4461   8.375   3.340  14.684 -0.0435  0.0062 -0.1232
  361POPC   D2A 4462   8.442   3.148  15.066  0.0813 -0.2907  0.0720
  361POPC   C3A 4463   8.443   3.262  15.464  0.1810  0.1637  0.0591
  361POPC   C4A 4464   8.376   3.586  15.837  0.2038  0.0505 -0.1417
  361POPC   C1B 4465   8.332   3.805  14.986 -0.2084 -0.1968  0.3949
  361POPC   C2B 4466   8.630   3.703  15.360 -0.2593 -0.2458  0.1891
  361POPC   C3B 4467   9.062   3.551  15.206  0.0784 -0.0855  0.0992
  361POPC   C4B 4468   9.347   3.776  14.891  0.1888 -0.0482 -0.0310
  362POPC   NC3 4469   2.793   1.794  12.869 -0.3523  0.3242 -0.2130
  362POPC   PO4 4470   3.041   1.405  12.993  0.0320 -0.0795  0.1010
  362POPC   GL1 4471   3.107   1.581  13.504  0.2006 -0.0097  0.1503
  362POPC   GL2 4472   2.905   1.946  13.515 -0.2450  0.0792 -0.0291
  362POPC   C1A 4473   2.995   1.385  13.867  0.1565  0.0275  0.1511
  362POPC   D2A 4474   2.934   1.341  14.263  0.0748 -0.0094  0.2660
  362POPC   C3A 4475   3.207   1.453  14.630 -0.1617  0.2393  0.0085
  362POPC   C4A 4476   3.289   1.865  14.653  0.1132  0.1160  0.2272
  362POPC   C1B 4477   3.277   1.824  13.841 -0.1197 -0.0743  0.1687
  362POPC   C2B 4478   3.356   1.750  14.164 -0.1944  0.2974  0.4198
  362POPC   C3B 4479   3.596   2.050  14.295  0.4746  0.2236 -0.1672
  362POPC   C4B 4480   3.684   2.525  14.463  0.0894  0.1641  0.0039
  363POPC   NC3 4481   9.554  11.001  12.554 -0.0306 -0.0096 -0.1014
  363POPC   PO4 4482   9.793  11.191  12.507 -0.1743 -0.2613  0.3533
  363POPC   GL1 4483   9.770  11.264  12.963 -0.3374 -0.1993 -0.3017
  363POPC   GL2 4484   9.536  11.462  13.037  0.0331  0.1195  0.1254
  363POPC   C1A 4485   9.757  11.272  13.406  0.1860  0.1721 -0.1449
  363POPC   D2A 4486   9.318  11.327  13.639 -0.1340  0.0466 -0.1138
  363POPC   C3A 4487   9.170  11.147  14.059 -0.0285 -0.2468  0.0615
  363POPC   C4A 4488   9.089  11.019  14.459  0.0497  0.1514  0.3273
  363POPC   C1B 4489   9.573  11.749  13.421 -0.1403 -0.3856  0.0191
  363POPC   C2B 4490   9.625  11.828  13.877 -0.0480  0.3322  0.2211
  363POPC   C3B 4491   9.395  12.155  13.974 -0.1630 -0.0414 -0.1696
  363POPC   C4B 4492   9.081  12.517  14.039 -0.0092 -0.1607  0.3565
  364POPC   NC3 4493   3.930   5.480  13.634  0.1677 -0.0917 -0.0700
  364POPC   PO4 4494   4.294   5.671  13.795 -0.1104 -0.2889 -0.0236
  364POPC   GL1 4495   3.988   5.650  14.134  0.1026  0.1834  0.2991
  364POPC   GL2 4496   3.784   5.368  14.083 -0.1189 -0.0787  0.0501
  364POPC   C1A 4497   3.936   5.513  14.577 -0.1285  0.1497 -0.0413
  364POPC   D2A 4498   4.200   5.344  14.927  0.0758  0.0569 -0.2632
  364POPC   C3A 4499   4.078   4.916  15.032  0.0047  0.0003 -0.0160
  364POPC   C4A 4500   3.857   4.564  15.364  0.1473 -0.2745 -0.0313
  364POPC   C1B 4501   3.430   5.186  14.194 -0.3097  0.2190 -0.1669
  364POPC   C2B 4502   3.052   5.059  14.251  0.3167  0.0016 -0.0289
  364POPC   C3B 4503   2.825   5.162  14.590 -0.0155 -0.1495  0.3040
  364POPC   C4B 4504   2.646   4.832  14.707 -0.0348 -0.1678 -0.0455
  365POPC   NC3 4505   5.062   4.802  14.196 -0.0267 -0.1825 -0.2653
  365POPC   PO4 4506   5.052   4.339  14.291 -0.4688 -0.3423  0.3290
  365POPC   GL1 4507   5.049   4.451  14.598 -0.1492 -0.0655 -0.3198
  365POPC   GL2 4508   5.263   4.531  14.887 -0.0417  0.1481  0.0195
  365POPC   C1A 4509   4.713   4.394  14.957 -0.3703  0.0598  0.0018
  365POPC   D2A 4510   4.392   4.530  15.152 -0.0494  0.0537  0.0941
  365POPC   C3A 4511   4.105   4.136  15.292 -0.2912 -0.1095 -0.0635
  365POPC   C4A 4512   3.727   3.878  15.179  0.2467  0.0242 -0.1313
  365POPC   C1B 4513   4.919   4.780  15.212 -0.1019  0.0378  0.1085
  365POPC   C2B 4514   4.974   5.178  15.427  0.2709  0.0050 -0.1444
  365POPC   C3B 4515   5.160   5.199  15.771  0.0214 -0.1950  0.0434
  365POPC   C4B 4516   5.579   5.148  16.095  0.2186  0.0448 -0.1025
  366POPC   NC3 4517  12.815  12.344  13.339 -0.0383  0.0227  0.2651
  366POPC   PO4 4518  12.709  12.043  13.157 -0.0954  0.2028  0.0884
  366POPC   GL1 4519  12.496  12.012  13.539 -0.1249 -0.1846  0.0473
  366POPC   GL2 4520  12.593  11.689  13.753 -0.1323  0.1981 -0.1115
  366POPC   C1A 4521  12.424  12.271  13.864 -0.1275 -0.2372  0.0959
  366POPC   D2A 4522  12.320  12.205  14.309 -0.2772  0.0701 -0.2935
  366POPC   C3A 4523  12.487  12.376  14.650  0.0449 -0.0047  0.2765
  366POPC   C4A 4524  12.502  12.735  14.940  0.1359 -0.1106 -0.0496
  366POPC   C1B 4525  12.337  11.497  14.126 -0.3639 -0.1734 -0.0345
  366POPC   C2B 4526  12.354  11.740  14.498 -0.2052  0.1149 -0.1244
  366POPC   C3B 4527  11.954  11.638  14.560  0.2049 -0.2979  0.0043
  366POPC   C4B 4528  11.790  11.664  14.921  0.0385 -0.3771 -0.3472
  367POPC   NC3 4529   0.451   3.394  13.086  0.1838 -0.1352 -0.1427
  367POPC   PO4 4530   0.888   3.403  13.066 -0.1290 -0.2932  0.0984
  367POPC   GL1 4531   0.676   3.643  13.427  0.1221  0.1384  0.3685
  367POPC   GL2 4532   0.296   3.675  13.496  0.3716 -0.2236  0.3622
  367POPC   C1A 4533   0.781   3.472  13.802 -0.2480 -0.0335  0.3706
  367POPC   D2A 4534   0.630   3.403  14.172 -0.1182  0.1088 -0.1417
  367POPC   C3A 4535   0.920   3.384  14.516 -0.0591 -0.0489 -0.2633
  367POPC   C4A 4536   1.255   3.306  14.850 -0.2715 -0.0142  0.0666
  367POPC   C1B 4537   0.401   3.811  13.853 -0.1247  0.0819 -0.3020
  367POPC   C2B 4538   0.479   3.927  14.320  0.0256 -0.2533  0.1766
  367POPC   C3B 4539   0.641   3.714  14.681  0.1411  0.2963  0.2229
  367POPC   C4B 4540   0.550   3.416  15.056  0.2328  0.2306 -0.0261
  368POPC   NC3 4541   9.574   4.711  13.669  0.2249  0.1864  0.2748
  368POPC   PO4 4542  10.007   4.748  13.846  0.1871 -0.1416 -0.2268
  368POPC   GL1 4543  10.029   4.817  14.307 -0.0379  0.0160 -0.1891
  368POPC   GL2 4544   9.695   4.975  14.345 -0.1211  0.2108  0.0934
  368POPC   C1A 4545  10.049   5.104  14.629  0.0947 -0.3237  0.2134
  368POPC   D2A 4546   9.945   5.513  14.604 -0.0739 -0.0385 -0.2048
  368POPC   C3A 4547   9.992   5.897  14.941 -0.0197 -0.1060 -0.0385
  368POPC   C4A 4548  10.340   5.785  15.101 -0.2801 -0.0874  0.3539
  368POPC   C1B 4549   9.728   4.823  14.848 -0.0008  0.0912  0.2074
  368POPC   C2B 4550   9.625   4.365  15.033 -0.1066  0.1615 -0.0363
  368POPC   C3B 4551   9.818   4.214  15.434  0.1848  0.0560 -0.0406
  368POPC   C4B 4552  10.358   4.214  15.553 -0.4606 -0.2793  0.0058
  369POPC   NC3 4553  10.093  12.672  12.592 -0.2344 -0.0675  0.0955
  369POPC   PO4 4554  10.455  12.372  12.775 -0.1690 -0.0233  0.1779
  369POPC   GL1 4555  10.405  12.132  13.135 -0.0766  0.0127 -0.0142
  369POPC   GL2 4556  10.149  12.009  13.239  0.2232  0.0842 -0.0074
  369POPC   C1A 4557  10.532  11.995  13.571  0.1160 -0.2388  0.2751
  369POPC   D2A 4558  10.285  11.956  13.827  0.3275  0.1004  0.1118
  369POPC   C3A 4559  10.563  11.853  14.217  0.0492  0.2916 -0.2068
  369POPC   C4A 4560  10.899  11.961  14.494  0.0191 -0.0935  0.3764
  369POPC   C1B 4561  10.103  11.597  13.546 -0.1008  0.0711  0.2955
  369POPC   C2B 4562   9.918  11.462  13.818 -0.1785 -0.0556  0.4829
  369POPC   C3B 4563   9.715  11.022  13.833  0.0181  0.3312  0.0632
  369POPC   C4B 4564   9.477  10.720  14.126 -0.0121  0.5903 -0.2404
  370POPC   NC3 4565   1.002   9.051  13.212 -0.0773 -0.0882  0.0378
  370POPC   PO4 4566   1.349   9.142  13.713 -0.0893  0.1820  0.1540
  370POPC   GL1 4567   1.317   9.175  14.188  0.4447 -0.2436 -0.1026
  370POPC   GL2 4568   1.568   8.914  14.391  0.1907 -0.0843  0.1065
  370POPC   C1A 4569   1.080   9.178  14.570  0.0575  0.0921 -0.1098
  370POPC   D2A 4570   1.122   9.034  15.039 -0.1564  0.0845 -0.3972
  370POPC   C3A 4571   1.237   8.582  15.167  0.1767  0.0033  0.0282
  370POPC   C4A 4572   1.403   8.185  15.169 -0.0922 -0.3034  0.3429
  370POPC   C1B 4573   1.674   8.988  14.875 -0.2080  0.1654 -0.0908
  370POPC   C2B 4574   1.544   9.063  15.335 -0.1163  0.0012  0.1581
  370POPC   C3B 4575   1.825   9.185  15.698  0.1401 -0.3338 -0.1643
  370POPC   C4B 4576   2.085   9.404  15.952 -0.2442 -0.1999  0.1531
  371POPC   NC3 4577  11.559  12.771  12.807  0.0616 -0.1921  0.2881
  371POPC   PO4 4578  11.387  12.778  13.164 -0.1600 -0.1898 -0.1676
  371POPC   GL1 4579  11.394  12.513  13.524  0.0020 -0.0645 -0.0387
  371POPC   GL2 4580  11.038  12.458  13.428  0.1579  0.0129  0.0104
  371POPC   C1A 4581  11.471  12.130  13.872  0.4927 -0.0186  0.3153
  371POPC   D2A 4582  11.437  11.739  14.137 -0.0173  0.0388  0.0066
  371POPC   C3A 4583  11.031  11.487  14.279 -0.0336 -0.0439 -0.2645
  371POPC   C4A 4584  10.725  11.417  14.617 -0.2444 -0.2486 -0.1006
  371POPC   C1B 4585  11.056  12.380  13.877  0.1781 -0.2468 -0.5237
  371POPC   C2B 4586  11.004  11.979  14.026  0.1251  0.1430 -0.2322
  371POPC   C3B 4587  10.758  11.660  13.828 -0.0631  0.1635  0.1606
  371POPC   C4B 4588  10.416  11.422  13.892  0.2660 -0.0022  0.0319
  372POPC   NC3 4589   0.325  11.384  13.022  0.3136  0.2948 -0.0388
  372POPC   PO4 4590   0.381  11.497  13.468  0.4796  0.1255 -0.1821
  372POPC   GL1 4591   0.406  11.775  13.827 -0.2462 -0.0632 -0.2277
  372POPC   GL2 4592   0.518  12.082  13.792  0.0755  0.0999 -0.2117
  372POPC   C1A 4593   0.226  11.798  14.360 -0.2920  0.0596  0.2910
  372POPC   D2A 4594  -0.068  11.949  14.673  0.3024 -0.1531 -0.1182
  372POPC   C3A 4595  -0.094  12.432  14.810 -0.1620  0.1073  0.0563
  372POPC   C4A 4596  -0.040  12.698  15.151 -0.2265  0.0553  0.3316
  372POPC   C1B 4597   0.448  12.301  14.227 -0.0061 -0.4471  0.0777
  372POPC   C2B 4598   0.443  12.232  14.693 -0.0461  0.1119 -0.1548
  372POPC   C3B 4599   0.848  12.338  14.904  0.2509 -0.1542  0.2876
  372POPC   C4B 4600   1.197  12.317  15.162  0.3485 -0.5242  0.1171
  373POPC   NC3 4601   1.407  12.494  13.095 -0.4431 -0.0744  0.4774
  373POPC   PO4 4602   1.775  12.534  13.297  0.0419  0.0458 -0.0739
  373POPC   GL1 4603   1.664  12.563  13.756  0.1098  0.0395  0.2154
  373POPC   GL2 4604   1.916  12.434  14.023  0.2910  0.0057  0.0866
  373POPC   C1A 4605   1.423  12.546  14.114 -0.2185 -0.0027 -0.0031
  373POPC   D2A 4606   1.247  12.370  14.524 -0.2315  0.0430 -0.1189
  373POPC   C3A 4607   0.871  12.570  14.361  0.0377 -0.1069 -0.1771
  373POPC   C4A 4608   0.783  12.935  14.522  0.2523  0.1454 -0.3533
  373POPC   C1B 4609   1.742  12.318  14.385  0.1142 -0.0187  0.0649
  373POPC   C2B 4610   1.688  12.283  14.866  0.2128  0.1947 -0.0677
  373POPC   C3B 4611   1.527  11.982  15.180  0.0029 -0.1199  0.0241
  373POPC   C4B 4612   1.298  11.768  15.551 -0.1234  0.0007  0.0859
  374POPC   NC3 4613  10.824   7.966  12.964 -0.1485 -0.0695 -0.0583
  374POPC   PO4 4614  11.202   7.837  13.254 -0.0382  0.2311  0.3108
  374POPC   GL1 4615  10.733   7.852  13.469  0.1174 -0.1007  0.3667
  374POPC   GL2 4616  10.823   7.720  13.564  0.1895 -0.1812  0.0730
  374POPC   C1A 4617  10.559   8.107  13.766 -0.3614 -0.1896 -0.0829
  374POPC   D2A 4618  10.226   8.052  14.092 -0.1508  0.0882 -0.2753
  374POPC   C3A 4619  10.175   7.715  14.339 -0.1924  0.0404  0.0359
  374POPC   C4A 4620  10.272   7.250  14.456 -0.0744 -0.1083  0.3054
  374POPC   C1B 4621  11.092   7.863  13.882 -0.1765  0.2704 -0.2508
  374POPC   C2B 4622  11.215   8.292  13.869 -0.3000 -0.0212  0.0554
  374POPC   C3B 4623  11.312   8.498  14.323 -0.0943 -0.0380 -0.1128
  374POPC   C4B 4624  11.239   8.264  14.633 -0.1657  0.0738  0.1264
  375POPC   NC3 4625  12.225  12.012  13.101 -0.1904  0.0017  0.1012
  375POPC   PO4 4626  12.403  11.608  13.313 -0.0403 -0.1895 -0.2115
  375POPC   GL1 4627  12.118  11.663  13.586 -0.1222  0.1117 -0.3680
  375POPC   GL2 4628  12.067  11.384  13.706 -0.1659 -0.1190 -0.0881
  375POPC   C1A 4629  11.991  11.857  14.011  0.1954 -0.1789  0.2276
  375POPC   D2A 4630  11.797  12.104  14.345 -0.0217  0.2007  0.2761
  375POPC   C3A 4631  11.960  12.192  14.664 -0.2473  0.0174  0.2022
  375POPC   C4A 4632  12.099  12.460  15.032 -0.0851 -0.2392 -0.2249
  375POPC   C1B 4633  11.820  11.377  14.085  0.0186 -0.2558  0.0950
  375POPC   C2B 4634  11.569  11.319  14.537  0.0183  0.1055  0.0384
  375POPC   C3B 4635  11.514  11.183  14.988  0.0990 -0.2763 -0.0144
  375POPC   C4B 4636  11.161  11.383  15.267 -0.1019 -0.1335  0.1518
  376POPC   NC3 4637   9.465  11.519  12.339 -0.1547 -0.2869  0.1960
  376POPC   PO4 4638   9.234  11.675  12.669 -0.2731  0.0443  0.0722
  376POPC   GL1 4639   9.149  11.747  13.043 -0.0880  0.0311 -0.2429
  376POPC   GL2 4640   9.162  11.998  13.274 -0.1608 -0.2435  0.0220
  376POPC   C1A 4641   8.874  11.511  13.361  0.0695 -0.2036 -0.0982
  376POPC   D2A 4642   8.768  11.279  13.780  0.3766  0.0730 -0.0934
  376POPC   C3A 4643   8.838  11.407  14.297  0.0094  0.2923 -0.0063
  376POPC   C4A 4644   9.054  11.676  14.610 -0.0208  0.1586 -0.2221
  376POPC   C1B 4645   9.123  11.799  13.703  0.1613  0.2060 -0.0480
  376POPC   C2B 4646   9.288  11.626  14.178  0.2379 -0.0034 -0.1493
  376POPC   C3B 4647   9.575  11.950  14.340  0.1925  0.1258 -0.3407
  376POPC   C4B 4648   9.808  12.098  14.626 -0.0132  0.4337  0.3211
  377POPC   NC3 4649  10.736   6.112  13.122  0.1745  0.1790  0.0659
  377POPC   PO4 4650  10.292   5.999  13.232 -0.1221 -0.0395 -0.0397
  377POPC   GL1 4651  10.133   6.055  13.687  0.2073 -0.1314 -0.1067
  377POPC   GL2 4652  10.175   6.320  13.868  0.3068  0.1264 -0.0651
  377POPC   C1A 4653  10.127   5.874  14.171  0.0408 -0.4164 -0.1328
  377POPC   D2A 4654  10.363   5.545  14.444  0.0180 -0.1804  0.0326
  377POPC   C3A 4655  10.440   5.332  14.798  0.0816  0.0364 -0.1500
  377POPC   C4A 4656  10.512   5.231  15.207 -0.0940 -0.1187 -0.0223
  377POPC   C1B 4657  10.365   6.398  14.217  0.1173 -0.0717  0.1635
  377POPC   C2B 4658  10.696   6.525  14.477  0.3155  0.0770 -0.1122
  377POPC   C3B 4659  10.598   6.481  14.848  0.1588  0.2267 -0.2277
  377POPC   C4B 4660  10.522   6.644  15.250  0.3040  0.2649  0.1757
  378POPC   NC3 4661   5.298  11.228  13.474  0.0033  0.0348 -0.0191
  378POPC   PO4 4662   5.084  11.630  13.350 -0.1124  0.2996  0.0239
  378POPC   GL1 4663   5.075  11.611  13.814  0.3061 -0.0155 -0.3433
  378POPC   GL2 4664   4.956  11.908  13.968 -0.0392  0.0141 -0.1418
  378POPC   C1A 4665   4.665  11.450  14.137  0.0387  0.3811 -0.1479
  378POPC   D2A 4666   4.555  11.083  14.186  0.1201  0.1643 -0.1314
  378POPC   C3A 4667   4.314  10.822  14.470 -0.0596  0.0622 -0.1855
  378POPC   C4A 4668   4.235  10.439  14.569  0.0527 -0.2211  0.4966
  378POPC   C1B 4669   5.408  11.833  14.156  0.1784  0.0915 -0.2219
  378POPC   C2B 4670   5.840  11.725  14.078  0.1226 -0.0210 -0.0513
  378POPC   C3B 4671   6.179  11.552  13.761  0.2438 -0.0250  0.1325
  378POPC   C4B 4672   6.255  11.099  13.872 -0.2555 -0.0525 -0.0351
  379POPC   NC3 4673   0.112   2.171  12.719 -0.1786 -0.2720 -0.0647
  379POPC   PO4 4674   0.553   1.999  13.024 -0.3370 -0.1310 -0.0780
  379POPC   GL1 4675   0.550   2.213  13.515  0.0822 -0.0721 -0.3419
  379POPC   GL2 4676   0.591   2.523  13.529 -0.0291 -0.3721  0.4695
  379POPC   C1A 4677   0.626   2.099  13.929 -0.1150 -0.0383  0.0069
  379POPC   D2A 4678   0.920   1.847  14.109  0.0151  0.0530 -0.3412
  379POPC   C3A 4679   0.925   1.380  13.896  0.0591 -0.1010 -0.0444
  379POPC   C4A 4680   1.310   1.105  13.990  0.0357  0.1143  0.0035
  379POPC   C1B 4681   0.863   2.578  13.831  0.1919  0.0832 -0.1089
  379POPC   C2B 4682   1.147   2.305  14.019 -0.1511  0.0650  0.0222
  379POPC   C3B 4683   1.254   2.558  14.424  0.1533  0.0527  0.2673
  379POPC   C4B 4684   1.246   2.968  14.487 -0.0068  0.1444  0.1861
  380POPC   NC3 4685   0.973   1.777  13.285 -0.0319 -0.2566 -0.0035
  380POPC   PO4 4686   1.335   1.980  13.077  0.2514  0.0097 -0.1853
  380POPC   GL1 4687   1.476   1.947  13.436 -0.1907 -0.4162 -0.3665
  380POPC   GL2 4688   1.325   1.615  13.624 -0.1391  0.1182 -0.2185
  380POPC   C1A 4689   1.511   1.996  13.851 -0.2520 -0.1753 -0.1811
  380POPC   D2A 4690   1.406   1.743  14.265 -0.3799  0.1130 -0.3262
  380POPC   C3A 4691   1.193   1.972  14.519  0.0936  0.4774  0.1372
  380POPC   C4A 4692   1.159   2.137  14.888 -0.0837  0.1645 -0.0988
  380POPC   C1B 4693   1.624   1.549  13.848 -0.1295 -0.0299  0.3059
  380POPC   C2B 4694   1.979   1.617  14.004 -0.2172 -0.2601  0.0268
  380POPC   C3B 4695   1.887   1.976  14.236  0.0845 -0.1309 -0.0487
  380POPC   C4B 4696   1.624   2.369  14.186 -0.1859  0.1544  0.2607
  381POPC   NC3 4697   7.193  12.932  12.862 -0.0736  0.2474  0.1940
  381POPC   PO4 4698   7.546  12.765  12.996  0.2900 -0.4012 -0.1332
  381POPC   GL1 4699   7.310  12.826  13.328 -0.0332 -0.1236 -0.2110
  381POPC   GL2 4700   7.083  13.013  13.521 -0.1248  0.0751  0.1611
  381POPC   C1A 4701   7.467  12.810  13.785 -0.0734  0.1566  0.0517
  381POPC   D2A 4702   7.490  12.644  14.168  0.0986 -0.2489  0.0411
  381POPC   C3A 4703   7.254  12.299  14.330 -0.2793  0.0059  0.0642
  381POPC   C4A 4704   7.518  11.939  14.585  0.1136  0.2758  0.0437
  381POPC   C1B 4705   6.805  13.094  13.854  0.0611  0.0223 -0.2414
  381POPC   C2B 4706   6.885  13.489  14.189  0.0961 -0.1174 -0.0076
  381POPC   C3B 4707   7.240  13.711  14.225 -0.4293 -0.3213 -0.4608
  381POPC   C4B 4708   7.656  13.889  14.430 -0.2098  0.0659 -0.1998
  382POPC   NC3 4709  10.915   7.504  13.081 -0.4164 -0.0979 -0.0567
  382POPC   PO4 4710  11.073   7.130  13.241  0.3657  0.1791  0.0653
  382POPC   GL1 4711  11.095   6.917  13.591 -0.1069  0.0526 -0.1505
  382POPC   GL2 4712  11.378   7.136  13.651  0.3039 -0.2504  0.1713
  382POPC   C1A 4713  11.099   6.900  14.002 -0.0930 -0.2237  0.0586
  382POPC   D2A 4714  11.099   7.112  14.407 -0.0044  0.1524 -0.2108
  382POPC   C3A 4715  10.881   7.492  14.380  0.1527  0.1616 -0.0001
  382POPC   C4A 4716  10.661   7.860  14.230  0.1499 -0.1420 -0.0184
  382POPC   C1B 4717  11.576   6.944  13.994 -0.0937  0.3060  0.1206
  382POPC   C2B 4718  11.849   7.011  14.300  0.2855  0.1863  0.1442
  382POPC   C3B 4719  11.874   7.400  14.483  0.0735 -0.0297  0.3189
  382POPC   C4B 4720  11.813   7.866  14.466  0.3478  0.2664  0.0769
  383POPC   NC3 4721  10.096   7.337  13.046  0.2113  0.0448 -0.3204
  383POPC   PO4 4722  10.215   6.923  13.265 -0.0393  0.0680  0.1575
  383POPC   GL1 4723  10.235   6.776  13.644 -0.2325  0.0185 -0.1007
  383POPC   GL2 4724  10.584   6.782  13.814 -0.0769  0.1958 -0.2102
  383POPC   C1A 4725  10.281   7.120  13.967  0.3225 -0.0510  0.2134
  383POPC   D2A 4726   9.844   7.247  14.029  0.0478  0.0236 -0.0608
  383POPC   C3A 4727  10.039   7.626  13.852 -0.3842 -0.0649  0.0744
  383POPC   C4A 4728  10.289   7.752  13.667 -0.0723  0.0315  0.1442
  383POPC   C1B 4729  10.608   6.990  14.267  0.2470 -0.0380 -0.0280
  383POPC   C2B 4730  10.614   7.005  14.801  0.0924 -0.2582  0.2370
  383POPC   C3B 4731  11.034   7.124  14.915 -0.2991 -0.1520 -0.1089
  383POPC   C4B 4732  10.842   7.123  15.252 -0.0157 -0.0881 -0.1160
  384POPC   NC3 4733   8.121   6.518  14.509 -0.0959  0.5155 -0.1430
  384POPC   PO4 4734   8.412   6.172  14.592 -0.0361 -0.4015  0.2304
  384POPC   GL1 4735   8.647   6.185  14.804 -0.2771 -0.0423 -0.0252
  384POPC   GL2 4736   8.819   5.920  14.735 -0.3589 -0.1313 -0.0435
  384POPC   C1A 4737   8.916   6.244  15.111  0.0154 -0.0907 -0.0473
  384POPC   D2A 4738   9.166   6.539  15.361 -0.0499  0.0384 -0.0605
  384POPC   C3A 4739   9.485   6.908  15.186  0.0450  0.5767 -0.2346
  384POPC   C4A 4740   9.735   7.237  14.993 -0.1736  0.1191  0.0386
  384POPC   C1B 4741   9.172   6.188  14.689 -0.0404 -0.0727 -0.1548
  384POPC   C2B 4742   9.256   6.541  14.894 -0.2231  0.1467 -0.2442
  384POPC   C3B 4743   9.701   6.399  15.026 -0.0106  0.3727 -0.2771
  384POPC   C4B 4744  10.176   6.311  15.021 -0.3466 -0.1544  0.3079
  385POPC   NC3 4745   2.393  11.320  13.860 -0.3569  0.2217 -0.1920
  385POPC   PO4 4746   2.801  11.323  13.755 -0.1821  0.1487 -0.1937
  385POPC   GL1 4747   2.918  11.200  14.185  0.2840  0.0551 -0.1636
  385POPC   GL2 4748   3.064  11.454  14.186 -0.5057  0.1739 -0.0073
  385POPC   C1A 4749   3.213  11.073  14.495  0.1168  0.1708 -0.3879
  385POPC   D2A 4750   3.462  11.126  14.929 -0.0889  0.2449 -0.0432
  385POPC   C3A 4751   3.663  11.515  14.946 -0.0260  0.1087  0.0968
  385POPC   C4A 4752   3.510  11.919  14.918  0.0059  0.2251  0.3340
  385POPC   C1B 4753   3.371  11.677  14.433 -0.1974 -0.0090 -0.0978
  385POPC   C2B 4754   3.322  12.117  14.460 -0.3474  0.1954 -0.3031
  385POPC   C3B 4755   3.457  12.500  14.738 -0.1401  0.0159  0.0172
  385POPC   C4B 4756   3.479  12.858  15.104 -0.0806 -0.3708 -0.0651
  386POPC   NC3 4757   7.216   1.188  12.938  0.0595  0.0594 -0.0878
  386POPC   PO4 4758   7.107   1.180  13.322  0.0714  0.3725  0.1162
  386POPC   GL1 4759   7.186   1.473  13.644  0.1109 -0.1850 -0.1214
  386POPC   GL2 4760   6.922   1.487  13.816  0.2081  0.1567  0.2798
  386POPC   C1A 4761   7.396   1.491  14.121  0.2165  0.1143  0.0722
  386POPC   D2A 4762   7.457   1.336  14.478 -0.3308 -0.1697 -0.2881
  386POPC   C3A 4763   7.217   1.117  14.776 -0.2369 -0.1720  0.0796
  386POPC   C4A 4764   6.912   0.893  15.086 -0.0969 -0.2246 -0.3108
  386POPC   C1B 4765   6.875   1.675  14.203 -0.0109 -0.2406 -0.0855
  386POPC   C2B 4766   6.936   1.462  14.524  0.2482  0.0196 -0.0266
  386POPC   C3B 4767   6.707   1.285  14.848 -0.0671 -0.2304 -0.0199
  386POPC   C4B 4768   6.365   0.954  15.029 -0.2657 -0.1980  0.2389
  387POPC   NC3 4769   4.590   7.710  14.258 -0.2585 -0.1954 -0.1328
  387POPC   PO4 4770   4.822   7.629  14.639 -0.4021 -0.3088  0.1295
  387POPC   GL1 4771   4.627   7.495  15.067  0.2851 -0.3803 -0.2597
  387POPC   GL2 4772   4.466   7.717  15.278  0.1504 -0.2144  0.1270
  387POPC   C1A 4773   4.566   7.245  15.271 -0.0962 -0.0025 -0.3412
  387POPC   D2A 4774   4.469   6.785  15.400 -0.1356  0.2288  0.0284
  387POPC   C3A 4775   4.278   6.456  15.382 -0.1392 -0.0492  0.1282
  387POPC   C4A 4776   4.351   6.042  15.336  0.0798  0.0826  0.4294
  387POPC   C1B 4777   4.278   8.024  15.388 -0.0428  0.1952 -0.0746
  387POPC   C2B 4778   4.088   8.287  15.630  0.1368 -0.0673 -0.1896
  387POPC   C3B 4779   4.273   8.330  16.040  0.0763 -0.0188  0.0261
  387POPC   C4B 4780   4.361   8.444  16.467  0.0654  0.2682 -0.2832
  388POPC   NC3 4781   6.272   2.615  13.337  0.3854  0.1905  0.0620
  388POPC   PO4 4782   5.961   2.796  13.523 -0.0845 -0.2935  0.1139
  388POPC   GL1 4783   5.755   2.889  13.971  0.2686 -0.1278 -0.0401
  388POPC   GL2 4784   6.144   2.923  13.998  0.2609  0.0639 -0.1913
  388POPC   C1A 4785   5.419   3.166  14.162  0.2019  0.0717  0.1605
  388POPC   D2A 4786   5.120   3.258  14.444 -0.5529  0.5243  0.0188
  388POPC   C3A 4787   5.161   3.403  14.850 -0.0184  0.2084  0.3336
  388POPC   C4A 4788   4.943   3.414  15.151 -0.2702 -0.0057  0.1246
  388POPC   C1B 4789   6.211   2.891  14.406  0.0933 -0.3164 -0.1010
  388POPC   C2B 4790   6.257   2.757  14.839 -0.0894  0.1744 -0.2194
  388POPC   C3B 4791   6.309   2.998  15.235 -0.1207 -0.4224  0.3752
  388POPC   C4B 4792   6.530   3.048  15.559 -0.2187  0.4294  0.0372
  389POPC   NC3 4793   1.160   0.734  13.244 -0.2011 -0.2277 -0.3005
  389POPC   PO4 4794   1.091   0.377  13.535  0.0253  0.1626 -0.2970
  389POPC   GL1 4795   1.054   0.487  13.957  0.2720  0.1621  0.1891
  389POPC   GL2 4796   0.734   0.508  13.915 -0.1661  0.2212  0.3064
  389POPC   C1A 4797   1.284   0.644  14.263  0.1590 -0.0578  0.0889
  389POPC   D2A 4798   1.571   0.732  14.585 -0.0201 -0.0606  0.0989
  389POPC   C3A 4799   1.443   0.636  15.103 -0.4312 -0.2207  0.1153
  389POPC   C4A 4800   1.556   0.511  15.522  0.3112  0.0851  0.0396
  389POPC   C1B 4801   0.344   0.535  14.266 -0.1241 -0.0910 -0.2906
  389POPC   C2B 4802   0.244   0.206  14.643  0.2098  0.1213 -0.1716
  389POPC   C3B 4803  -0.143   0.153  14.895 -0.0097  0.0277 -0.0052
  389POPC   C4B 4804  -0.028   0.269  15.352  0.0554 -0.1976  0.0308
  390POPC   NC3 4805  12.277  10.772  12.647  0.3916 -0.2288 -0.2411
  390POPC   PO4 4806  12.278  10.976  13.076  0.1706 -0.1854 -0.2010
  390POPC   GL1 4807  12.043  10.886  13.493 -0.1249  0.0539 -0.2215
  390POPC   GL2 4808  12.000  10.627  13.563 -0.1130 -0.0449  0.0790
  390POPC   C1A 4809  12.075  10.934  14.019 -0.2396 -0.2199  0.3555
  390POPC   D2A 4810  11.903  10.882  14.389  0.3718 -0.3645 -0.1906
  390POPC   C3A 4811  11.768  10.836  14.655  0.1010 -0.0402  0.1654
  390POPC   C4A 4812  11.568  10.657  14.967  0.1619 -0.1422  0.3324
  390POPC   C1B 4813  11.631  10.646  13.882 -0.0555 -0.0588 -0.1329
  390POPC   C2B 4814  11.290  10.565  13.889 -0.2327  0.1454  0.5269
  390POPC   C3B 4815  10.963  10.508  13.617 -0.1737  0.0836 -0.1774
  390POPC   C4B 4816  10.664  10.745  13.449  0.2168 -0.1766  0.0891
  391POPC   NC3 4817   6.115  12.313  12.646 -0.0430 -0.2663  0.0526
  391POPC   PO4 4818   6.333  12.582  12.876  0.2905 -0.0996  0.0790
  391POPC   GL1 4819   6.230  12.615  13.291  0.2841 -0.1132  0.0861
  391POPC   GL2 4820   6.471  12.839  13.551 -0.2487 -0.1283 -0.2129
  391POPC   C1A 4821   6.074  12.376  13.676  0.4652  0.0246  0.3889
  391POPC   D2A 4822   5.791  12.167  13.994 -0.1170 -0.2976 -0.3486
  391POPC   C3A 4823   5.851  12.214  14.417 -0.1211  0.0309  0.1461
  391POPC   C4A 4824   6.073  12.005  14.712  0.0019 -0.1379 -0.2580
  391POPC   C1B 4825   6.415  12.824  14.018  0.2794 -0.3626 -0.0544
  391POPC   C2B 4826   6.211  12.574  14.217 -0.1611 -0.0127  0.1950
  391POPC   C3B 4827   6.307  12.439  14.715 -0.0522 -0.0839  0.2488
  391POPC   C4B 4828   6.583  12.443  15.074  0.0695  0.0698 -0.0173
  392POPC   NC3 4829   2.290  10.137  13.367 -0.3861 -0.4185  0.2888
  392POPC   PO4 4830   2.023  10.102  13.750  0.0063 -0.2110  0.3223
  392POPC   GL1 4831   1.929  10.303  14.217 -0.1122  0.3462 -0.1211
  392POPC   GL2 4832   1.857  10.646  14.214  0.0604 -0.0329  0.0232
  392POPC   C1A 4833   2.325  10.639  14.445  0.1340  0.1335  0.0076
  392POPC   D2A 4834   2.696  10.823  14.381  0.0740  0.0852  0.0342
  392POPC   C3A 4835   2.833  10.811  14.772 -0.0004  0.1889 -0.0923
  392POPC   C4A 4836   2.730  11.020  15.159 -0.1588 -0.1078  0.3025
  392POPC   C1B 4837   1.882  10.630  14.681  0.0920  0.0692 -0.3878
  392POPC   C2B 4838   1.871  10.908  15.021 -0.1721 -0.0610  0.0653
  392POPC   C3B 4839   1.679  11.337  15.158  0.2406 -0.2861 -0.1744
  392POPC   C4B 4840   1.282  11.201  15.291 -0.0844 -0.0128  0.2818
  393POPC   NC3 4841   9.279   4.183  14.206  0.1518  0.0105 -0.1550
  393POPC   PO4 4842   9.394   4.625  14.083  0.2193 -0.0131  0.1374
  393POPC   GL1 4843   9.664   4.433  14.405  0.2540  0.0736 -0.1698
  393POPC   GL2 4844   9.629   4.065  14.572 -0.1806 -0.1316  0.1317
  393POPC   C1A 4845  10.034   4.444  14.685 -0.0772 -0.1791 -0.1552
  393POPC   D2A 4846  10.423   4.224  14.582 -0.3471 -0.3885 -0.2541
  393POPC   C3A 4847  10.869   4.367  14.590  0.1745 -0.1359 -0.0290
  393POPC   C4A 4848  11.215   4.435  14.505 -0.1889  0.0325  0.2424
  393POPC   C1B 4849   9.843   3.849  14.846  0.2157 -0.1838  0.0674
  393POPC   C2B 4850   9.738   3.789  15.243  0.1173  0.1611 -0.1197
  393POPC   C3B 4851   9.537   3.435  15.360 -0.0356 -0.0956 -0.0193
  393POPC   C4B 4852   9.713   3.028  15.334  0.0299 -0.3766  0.1850
  394POPC   NC3 4853   4.057  12.707  13.311 -0.1298 -0.0694 -0.0247
  394POPC   PO4 4854   3.668  12.462  13.346  0.0086  0.1336 -0.2934
  394POPC   GL1 4855   3.594  12.707  13.682  0.2192  0.0036  0.2782
  394POPC   GL2 4856   3.471  12.497  13.882  0.0418  0.0025 -0.2339
  394POPC   C1A 4857   3.922  12.809  13.932 -0.1462 -0.1830  0.1050
  394POPC   D2A 4858   4.408  12.682  14.208 -0.1705 -0.0095  0.2957
  394POPC   C3A 4859   4.853  12.732  14.277 -0.0029 -0.2480 -0.1927
  394POPC   C4A 4860   5.183  12.732  14.593 -0.1393  0.2543  0.1453
  394POPC   C1B 4861   3.587  12.423  14.266  0.1783 -0.1094  0.2307
  394POPC   C2B 4862   4.012  12.260  14.207 -0.0117 -0.1027  0.2184
  394POPC   C3B 4863   4.266  12.135  14.570  0.0493  0.1497  0.0721
  394POPC   C4B 4864   4.229  12.215  14.980  0.1039 -0.0836 -0.1054
  395POPC   NC3 4865   9.234   6.423  13.555  0.2775  0.2115  0.1322
  395POPC   PO4 4866   9.268   6.847  13.337  0.2949 -0.0190 -0.1857
  395POPC   GL1 4867   9.302   6.973  13.725 -0.0795 -0.1908  0.2720
  395POPC   GL2 4868   9.510   7.237  13.581 -0.2099 -0.0087 -0.2864
  395POPC   C1A 4869   9.573   6.854  14.086 -0.3636  0.0614 -0.1636
  395POPC   D2A 4870   9.991   6.754  14.175 -0.1664 -0.1019 -0.2630
  395POPC   C3A 4871  10.243   6.712  14.603 -0.1977  0.0810 -0.0727
  395POPC   C4A 4872  10.055   6.842  15.117 -0.3324  0.1880  0.3077
  395POPC   C1B 4873   9.517   7.590  13.838 -0.3517 -0.1591 -0.3485
  395POPC   C2B 4874   9.094   7.901  13.817  0.1660  0.1111 -0.0965
  395POPC   C3B 4875   8.864   8.129  14.262  0.0766 -0.2816  0.1788
  395POPC   C4B 4876   8.895   8.040  14.625  0.1298  0.0131 -0.0728
  396POPC   NC3 4877   3.789   8.097  14.132 -0.0943 -0.0266  0.1152
  396POPC   PO4 4878   4.233   8.053  14.329 -0.0108  0.3059 -0.2659
  396POPC   GL1 4879   4.145   8.275  14.642 -0.2065 -0.0220  0.1276
  396POPC   GL2 4880   4.452   8.437  14.562 -0.1206  0.1428 -0.0269
  396POPC   C1A 4881   3.844   8.281  14.936  0.1933  0.1616  0.1497
  396POPC   D2A 4882   3.713   8.291  15.330 -0.2179 -0.1105  0.0152
  396POPC   C3A 4883   3.327   8.289  15.495 -0.1769  0.1403  0.0682
  396POPC   C4A 4884   3.089   8.198  15.875 -0.1960  0.0754  0.0509
  396POPC   C1B 4885   4.217   8.893  14.806  0.1585 -0.0233  0.1664
  396POPC   C2B 4886   4.047   9.303  15.055  0.1560  0.2560  0.1749
  396POPC   C3B 4887   4.218   9.374  15.531 -0.2928 -0.1722  0.0916
  396POPC   C4B 4888   4.171   9.717  15.815  0.0530 -0.1362  0.1204
  397POPC   NC3 4889   0.147   4.289  12.911 -0.0318  0.0732  0.1544
  397POPC   PO4 4890   0.052   4.219  13.385  0.0660  0.0683 -0.0922
  397POPC   GL1 4891   0.167   4.398  13.780 -0.1142 -0.2580  0.0454
  397POPC   GL2 4892   0.006   4.617  13.810  0.3041  0.0738 -0.0984
  397POPC   C1A 4893   0.498   4.367  14.021  0.1175  0.0202  0.1973
  397POPC   D2A 4894   0.599   4.484  14.452  0.1938  0.1615  0.0095
  397POPC   C3A 4895   0.744   4.200  14.716 -0.1885 -0.2600 -0.0057
  397POPC   C4A 4896   1.117   3.847  14.853  0.2958 -0.0117  0.1302
  397POPC   C1B 4897   0.307   4.862  14.190  0.0514 -0.2031 -0.1690
  397POPC   C2B 4898   0.455   4.911  14.543  0.1097 -0.3010  0.1734
  397POPC   C3B 4899   0.848   5.036  14.480  0.0904 -0.1599  0.3306
  397POPC   C4B 4900   1.253   5.167  14.625 -0.0420  0.0230  0.1239
  398POPC   NC3 4901   1.235  10.724  13.626 -0.3607 -0.0848  0.1290
  398POPC   PO4 4902   1.003  10.935  13.627 -0.0977 -0.0843  0.0795
  398POPC   GL1 4903   0.816  11.112  14.009  0.0122  0.0698 -0.3007
  398POPC   GL2 4904   0.519  11.239  13.893  0.1990 -0.0577  0.3102
  398POPC   C1A 4905   0.809  11.563  14.129 -0.0548 -0.0021  0.1078
  398POPC   D2A 4906   0.860  11.951  14.229  0.0842  0.2433  0.0395
  398POPC   C3A 4907   0.897  11.835  14.620 -0.2606 -0.0059  0.1523
  398POPC   C4A 4908   0.975  11.519  14.935  0.4549 -0.0361 -0.1185
  398POPC   C1B 4909   0.534  11.364  14.497  0.2099 -0.2844 -0.1076
  398POPC   C2B 4910   0.335  11.583  14.863 -0.2815  0.1979  0.0226
  398POPC   C3B 4911   0.557  11.826  15.070 -0.1623 -0.1429  0.2323
  398POPC   C4B 4912   0.948  11.912  15.267  0.2428 -0.0287 -0.0012
  399POPC   NC3 4913   7.991   9.306  12.795  0.1107  0.2777  0.3232
  399POPC   PO4 4914   7.843   9.562  13.154  0.1626 -0.0363 -0.3574
  399POPC   GL1 4915   7.901   9.875  13.486  0.0344 -0.1195  0.0274
  399POPC   GL2 4916   8.188   9.990  13.371  0.1657 -0.2031  0.0600
  399POPC   C1A 4917   7.682  10.292  13.695 -0.0032  0.3158 -0.0045
  399POPC   D2A 4918   7.557  10.492  14.034  0.0309 -0.1041 -0.0360
  399POPC   C3A 4919   7.823  10.701  14.114  0.0354  0.3275 -0.6377
  399POPC   C4A 4920   8.208  10.830  14.370 -0.0091  0.1506 -0.0473
  399POPC   C1B 4921   8.564   9.848  13.614  0.2310  0.2582  0.0047
  399POPC   C2B 4922   8.955   9.718  13.819  0.4227 -0.0789  0.2603
  399POPC   C3B 4923   9.133   9.970  14.230 -0.1369  0.1171  0.0872
  399POPC   C4B 4924   9.276   9.950  14.640  0.0310  0.0725  0.5580
  400POPC   NC3 4925  10.381   2.724  13.858 -0.3362 -0.0240  0.1591
  400POPC   PO4 4926  10.130   3.003  14.101  0.2585 -0.2660  0.0121
  400POPC   GL1 4927   9.799   2.955  14.436  0.1610 -0.2028 -0.2093
  400POPC   GL2 4928   9.562   2.805  14.313 -0.0216 -0.0906  0.3265
  400POPC   C1A 4929   9.700   2.690  14.816  0.0995  0.1515 -0.0645
  400POPC   D2A 4930   9.842   2.508  15.257 -0.2332  0.3633  0.0005
  400POPC   C3A 4931   9.936   2.705  15.600 -0.1525 -0.1509  0.1946
  400POPC   C4A 4932  10.253   2.775  15.864 -0.0092  0.1120 -0.2445
  400POPC   C1B 4933   9.315   2.972  14.603  0.0362  0.1302  0.3232
  400POPC   C2B 4934   9.385   3.130  14.928 -0.0434  0.2337 -0.0369
  400POPC   C3B 4935   9.194   2.950  15.318 -0.2748  0.1174  0.0082
  400POPC   C4B 4936   8.790   2.894  15.299 -0.0176 -0.2075 -0.0945
  401POPC   NC3 4937   2.236   9.477  14.016  0.2392 -0.1240 -0.3231
  401POPC   PO4 4938   2.222   9.054  14.127 -0.1009 -0.0216  0.0371
  401POPC   GL1 4939   2.011   9.170  14.511 -0.2089  0.2454 -0.3220
  401POPC   GL2 4940   2.252   9.444  14.551 -0.0944  0.0057  0.0862
  401POPC   C1A 4941   1.640   9.410  14.501 -0.0402 -0.1080  0.1862
  401POPC   D2A 4942   1.349   9.540  14.793  0.0297  0.0801 -0.1320
  401POPC   C3A 4943   0.858   9.530  14.967 -0.1965  0.1781  0.2713
  401POPC   C4A 4944   0.538   9.424  14.671  0.0589  0.3368 -0.0075
  401POPC   C1B 4945   2.038   9.616  14.839 -0.1661 -0.0068  0.2751
  401POPC   C2B 4946   2.244   9.983  15.061 -0.1245  0.1969  0.1027
  401POPC   C3B 4947   2.069  10.027  15.491  0.0116  0.0554  0.1635
  401POPC   C4B 4948   1.935   9.872  15.888 -0.1013  0.2112  0.2193
  402POPC   NC3 4949   9.924   8.850  12.782 -0.3542 -0.2934 -0.0184
  402POPC   PO4 4950  10.327   8.792  12.919 -0.1147 -0.0437  0.1583
  402POPC   GL1 4951  10.339   8.977  13.378  0.0500 -0.0673  0.2454
  402POPC   GL2 4952  10.444   9.261  13.250  0.1959 -0.2736  0.0013
  402POPC   C1A 4953  10.470   8.889  13.722 -0.1884  0.2799 -0.1896
  402POPC   D2A 4954  10.793   8.575  13.920 -0.1227  0.0655  0.1143
  402POPC   C3A 4955  10.803   8.314  14.272 -0.2402 -0.0582 -0.1517
  402POPC   C4A 4956  10.731   8.193  14.671  0.1341  0.0378  0.0457
  402POPC   C1B 4957  10.315   9.457  13.668 -0.0374  0.0886 -0.0944
  402POPC   C2B 4958  10.354   9.617  13.994  0.1203 -0.0791  0.0124
  402POPC   C3B 4959  10.443   9.473  14.370  0.3033 -0.1632  0.4198
  402POPC   C4B 4960  10.245   9.621  14.781 -0.2258  0.3479  0.1178
  403POPC   NC3 4961   8.774  11.034  12.511 -0.1504 -0.1220  0.3200
  403POPC   PO4 4962   8.472  10.688  12.685 -0.2494 -0.1545  0.2454
  403POPC   GL1 4963   8.380  10.622  13.144 -0.0227 -0.0274  0.0964
  403POPC   GL2 4964   8.108  10.451  13.162  0.1943 -0.1650  0.0442
  403POPC   C1A 4965   8.566  10.388  13.592 -0.0551  0.1104  0.0001
  403POPC   D2A 4966   8.799  10.209  13.941  0.2801  0.2386 -0.0179
  403POPC   C3A 4967   8.565   9.983  14.178  0.2008  0.0662 -0.3321
  403POPC   C4A 4968   8.392   9.829  14.474  0.0301 -0.1025  0.1057
  403POPC   C1B 4969   8.134  10.626  13.581  0.1421  0.2755 -0.1286
  403POPC   C2B 4970   8.161  10.982  13.860 -0.0449  0.1320 -0.1527
  403POPC   C3B 4971   8.621  10.879  14.006 -0.2592  0.3026 -0.0836
  403POPC   C4B 4972   9.018  10.606  13.829  0.0707 -0.0726 -0.1609
  404POPC   NC3 4973   8.204   0.061  12.527  0.0314  0.0202  0.0964
  404POPC   PO4 4974   8.180  -0.047  12.906  0.1101 -0.5895  0.1218
  404POPC   GL1 4975   7.924   0.029  13.284 -0.3989  0.3071 -0.1736
  404POPC   GL2 4976   7.822  -0.252  13.414  0.0271  0.0363  0.0406
  404POPC   C1A 4977   7.723   0.175  13.620  0.0213 -0.2326  0.1987
  404POPC   D2A 4978   7.492   0.403  13.889  0.0734  0.2156 -0.0732
  404POPC   C3A 4979   7.515   0.178  14.239 -0.0776  0.2723 -0.2761
  404POPC   C4A 4980   7.729  -0.094  14.526  0.0289  0.2327  0.0345
  404POPC   C1B 4981   8.012  -0.256  13.870  0.2641  0.3646  0.0976
  404POPC   C2B 4982   8.179  -0.462  14.201  0.1481  0.2642  0.2273
  404POPC   C3B 4983   8.215  -0.367  14.590 -0.0790 -0.1961  0.1456
  404POPC   C4B 4984   8.559  -0.403  14.841 -0.2236 -0.0817 -0.1671
  405POPC   NC3 4985  10.990   4.974  13.650  0.2543 -0.1959 -0.0014
  405POPC   PO4 4986  10.807   5.396  13.565 -0.1077  0.0795 -0.0620
  405POPC   GL1 4987  10.971   5.316  14.046  0.0728 -0.0912  0.0309
  405POPC   GL2 4988  10.868   5.513  14.332  0.1415  0.0008 -0.1411
  405POPC   C1A 4989  11.385   5.348  14.312 -0.1720  0.1029  0.1688
  405POPC   D2A 4990  11.563   5.417  14.730 -0.2520  0.0282 -0.0619
  405POPC   C3A 4991  11.202   5.557  14.896  0.1504 -0.1673  0.2104
  405POPC   C4A 4992  10.804   5.722  14.792 -0.1923  0.0566 -0.2685
  405POPC   C1B 4993  10.964   5.131  14.694  0.1037 -0.2712  0.2836
  405POPC   C2B 4994  11.105   5.047  15.142  0.4710  0.0574  0.0925
  405POPC   C3B 4995  10.981   4.794  15.378  0.1817  0.0489 -0.2119
  405POPC   C4B 4996  10.572   4.642  15.376  0.1979 -0.2052  0.1134
  406POPC   NC3 4997   5.709   1.371  13.549 -0.0633  0.0185 -0.2694
  406POPC   PO4 4998   5.731   1.867  13.394 -0.1273 -0.0641 -0.0660
  406POPC   GL1 4999   5.578   1.815  13.916  0.0139  0.0428  0.2086
  406POPC   GL2 5000   5.572   1.506  14.120 -0.0390 -0.1819 -0.1804
  406POPC   C1A 5001   5.489   2.203  14.143  0.1739  0.1936  0.1629
  406POPC   D2A 5002   5.338   2.626  14.316 -0.0462  0.3144  0.0621
  406POPC   C3A 5003   5.011   2.832  14.133 -0.1455 -0.1659 -0.0450
  406POPC   C4A 5004   4.617   2.957  14.065 -0.1775  0.0639  0.2931
  406POPC   C1B 5005   5.286   1.650  14.482  0.1842 -0.1739 -0.1180
  406POPC   C2B 5006   4.990   1.571  14.776  0.1553 -0.0507  0.1916
  406POPC   C3B 5007   5.005   1.769  15.161  0.1109  0.1436 -0.0807
  406POPC   C4B 5008   4.848   2.269  15.214  0.0428 -0.0210  0.2049
  407POPC   NC3 5009   9.618   0.701  13.218  0.0804 -0.1160  0.1831
  407POPC   PO4 5010   9.923   0.718  13.612 -0.1163  0.0405  0.0411
  407POPC   GL1 5011  10.140   0.777  14.051 -0.2643  0.1063  0.2471
  407POPC   GL2 5012  10.365   0.565  14.244  0.1253  0.0847 -0.0418
  407POPC   C1A 5013  10.228   1.075  14.377  0.2567  0.1042 -0.0564
  407POPC   D2A 5014  10.449   1.195  14.694 -0.1627  0.0030 -0.0033
  407POPC   C3A 5015  10.795   1.181  14.888  0.0456 -0.3061 -0.0637
  407POPC   C4A 5016  11.214   1.128  15.026 -0.1199  0.3309  0.1047
  407POPC   C1B 5017  10.319   0.585  14.593  0.3577 -0.0449 -0.1097
  407POPC   C2B 5018  10.107   0.908  14.942  0.1211 -0.0093  0.1605
  407POPC   C3B 5019  10.429   0.968  15.294 -0.0314  0.0984  0.1566
  407POPC   C4B 5020  10.800   1.296  15.354 -0.1159  0.1714  0.1848
  408POPC   NC3 5021   4.605   1.684  12.950 -0.0207 -0.0148  0.1697
  408POPC   PO4 5022   4.120   1.836  13.043 -0.0951  0.2303 -0.0668
  408POPC   GL1 5023   3.899   1.956  13.454 -0.3045 -0.2564 -0.3436
  408POPC   GL2 5024   3.595   1.915  13.432 -0.2557  0.1568  0.2185
  408POPC   C1A 5025   3.874   1.787  13.929  0.3812 -0.2170 -0.1867
  408POPC   D2A 5026   3.871   1.505  14.180  0.0329  0.1686  0.0238
  408POPC   C3A 5027   3.710   1.637  14.565  0.3870  0.1300  0.1248
  408POPC   C4A 5028   3.862   1.719  14.867 -0.0986 -0.2050 -0.1762
  408POPC   C1B 5029   3.606   2.254  13.862 -0.0501 -0.0882 -0.2144
  408POPC   C2B 5030   3.299   2.440  14.099 -0.0904  0.0608  0.0992
  408POPC   C3B 5031   3.233   2.390  14.528  0.3947  0.1255  0.3934
  408POPC   C4B 5032   3.128   2.269  14.917  0.2921  0.1271 -0.0785
  409POPC   NC3 5033  10.583   3.699  13.794  0.0197 -0.1046  0.2002
  409POPC   PO4 5034  10.355   3.487  14.053  0.3358  0.1821  0.1742
  409POPC   GL1 5035  10.384   3.455  14.533  0.0887  0.2024  0.1678
  409POPC   GL2 5036  10.071   3.312  14.673 -0.4486 -0.0390 -0.0152
  409POPC   C1A 5037  10.412   3.728  14.784  0.1964 -0.1484 -0.0704
  409POPC   D2A 5038  10.266   3.910  15.155  0.0959  0.0204 -0.0476
  409POPC   C3A 5039  10.117   4.254  15.115 -0.1050 -0.4367 -0.3249
  409POPC   C4A 5040  10.112   4.677  15.194  0.1248 -0.1998 -0.0205
  409POPC   C1B 5041  10.048   3.385  15.178  0.0931 -0.0763  0.0270
  409POPC   C2B 5042  10.128   3.208  15.566 -0.0249 -0.2056 -0.4443
  409POPC   C3B 5043   9.808   3.237  15.892  0.1063 -0.0079 -0.2391
  409POPC   C4B 5044   9.589   3.092  16.231  0.0708 -0.0147 -0.2582
  410POPC   NC3 5045   7.053   2.418  13.480 -0.3176 -0.2505  0.0820
  410POPC   PO4 5046   6.670   2.234  13.358  0.0509  0.3713  0.2017
  410POPC   GL1 5047   6.550   2.341  13.660  0.1491 -0.0101  0.1461
  410POPC   GL2 5048   6.234   2.451  13.795 -0.0294 -0.0906 -0.0452
  410POPC   C1A 5049   6.578   2.057  13.969 -0.0635  0.0033  0.1418
  410POPC   D2A 5050   6.396   1.732  14.239  0.3732 -0.2038 -0.3766
  410POPC   C3A 5051   6.386   1.622  14.677 -0.0639 -0.1037 -0.0569
  410POPC   C4A 5052   6.087   1.522  15.003  0.0519  0.0613 -0.1769
  410POPC   C1B 5053   5.935   2.437  14.145  0.2368 -0.3022 -0.3324
  410POPC   C2B 5054   5.828   2.430  14.555 -0.3002 -0.0349  0.1775
  410POPC   C3B 5055   5.752   2.621  14.917 -0.1053 -0.0986  0.3642
  410POPC   C4B 5056   5.842   2.921  15.236 -0.0031 -0.0297 -0.1102
  411POPC   NC3 5057  10.568   4.507  13.179 -0.0919  0.1079  0.3511
  411POPC   PO4 5058  10.603   4.538  13.723  0.2726  0.0043  0.1062
  411POPC   GL1 5059  10.492   4.680  14.096  0.2394  0.0110 -0.0649
  411POPC   GL2 5060  10.810   4.661  14.191  0.0986 -0.2244  0.1041
  411POPC   C1A 5061  10.435   4.734  14.542 -0.0174  0.2892  0.0585
  411POPC   D2A 5062  10.697   4.706  14.930 -0.0688  0.2968  0.1611
  411POPC   C3A 5063  10.605   4.250  15.110  0.1439  0.0645  0.0747
  411POPC   C4A 5064  10.937   4.129  15.412  0.5643  0.0941 -0.0617
  411POPC   C1B 5065  11.145   4.894  14.303 -0.2467  0.0661  0.0088
  411POPC   C2B 5066  11.382   4.859  14.689 -0.0270 -0.1952 -0.0781
  411POPC   C3B 5067  11.669   4.419  14.797 -0.0315  0.0582  0.2193
  411POPC   C4B 5068  11.821   3.974  14.757 -0.0339 -0.0673 -0.0809
  412POPC   NC3 5069  10.656   9.208  12.783 -0.0010  0.1737 -0.0124
  412POPC   PO4 5070  10.795   9.599  13.038 -0.0403 -0.0619 -0.2727
  412POPC   GL1 5071  10.887   9.881  13.368  0.0285  0.0114  0.4208
  412POPC   GL2 5072  10.912  10.122  13.177  0.0360  0.1908  0.2742
  412POPC   C1A 5073  10.710   9.802  13.725 -0.0513  0.0825  0.0123
  412POPC   D2A 5074  10.833   9.722  14.112  0.3113 -0.2268 -0.2387
  412POPC   C3A 5075  10.593   9.923  14.438  0.1355 -0.3154  0.3010
  412POPC   C4A 5076  10.110  10.118  14.478  0.1669  0.1429  0.0495
  412POPC   C1B 5077  10.580  10.243  13.464 -0.1461  0.1121 -0.0525
  412POPC   C2B 5078  10.250  10.483  13.446 -0.1580  0.1901 -0.0285
  412POPC   C3B 5079   9.932  10.538  13.787  0.3029  0.0955 -0.3259
  412POPC   C4B 5080  10.047  10.704  14.182  0.0539 -0.0196 -0.0891
  413POPC   NC3 5081   3.444   6.186  13.808  0.2961 -0.3001  0.0011
  413POPC   PO4 5082   3.814   6.394  14.022  0.2117 -0.0217 -0.0339
  413POPC   GL1 5083   3.528   6.228  14.304 -0.2902  0.4017 -0.1158
  413POPC   GL2 5084   3.717   5.978  14.501  0.4268 -0.0247  0.2090
  413POPC   C1A 5085   3.367   6.288  14.679 -0.1697 -0.1959  0.1197
  413POPC   D2A 5086   3.408   6.472  15.104 -0.1193 -0.2157 -0.0279
  413POPC   C3A 5087   3.698   6.239  15.158 -0.1349  0.1670 -0.2861
  413POPC   C4A 5088   3.759   6.083  15.514 -0.2284 -0.4201  0.1300
  413POPC   C1B 5089   3.548   5.891  14.937  0.1094  0.1892 -0.0024
  413POPC   C2B 5090   3.322   6.004  15.220  0.2049  0.0212  0.2306
  413POPC   C3B 5091   3.012   6.126  15.050  0.0168  0.0663  0.1206
  413POPC   C4B 5092   2.537   5.965  14.947 -0.0997 -0.0382  0.0711
  414POPC   NC3 5093   8.516   2.767  13.247  0.2250  0.0159 -0.1077
  414POPC   PO4 5094   8.487   2.675  13.645 -0.0403  0.0103  0.3675
  414POPC   GL1 5095   8.496   2.659  14.066  0.4817 -0.1644  0.0015
  414POPC   GL2 5096   8.186   2.751  14.160  0.0224 -0.4213  0.1645
  414POPC   C1A 5097   8.416   2.871  14.536 -0.1278 -0.1074 -0.1677
  414POPC   D2A 5098   8.113   2.621  14.817  0.1782  0.0900  0.2216
  414POPC   C3A 5099   7.935   2.830  15.151 -0.0248 -0.1917  0.2112
  414POPC   C4A 5100   8.038   2.755  15.553 -0.1662 -0.2037  0.3056
  414POPC   C1B 5101   7.934   2.978  14.525  0.0559  0.1476  0.0898
  414POPC   C2B 5102   7.588   2.923  14.824 -0.0458 -0.1017  0.1702
  414POPC   C3B 5103   7.473   3.020  15.267  0.0398 -0.0267  0.1886
  414POPC   C4B 5104   7.591   2.845  15.697 -0.0174  0.1766 -0.1335
  415POPC   NC3 5105   4.185   9.482  13.728 -0.0098 -0.1379 -0.1304
  415POPC   PO4 5106   4.057   9.863  13.967  0.1461  0.0330  0.3653
  415POPC   GL1 5107   4.232   9.882  14.422  0.1984 -0.2449  0.2147
  415POPC   GL2 5108   4.429   9.957  14.411 -0.0382  0.4161 -0.1404
  415POPC   C1A 5109   4.299   9.609  14.790  0.4077  0.1244  0.0315
  415POPC   D2A 5110   4.576   9.606  15.157  0.0757 -0.0299  0.1806
  415POPC   C3A 5111   4.943   9.393  15.120 -0.0492 -0.1805 -0.0310
  415POPC   C4A 5112   5.381   9.371  15.158 -0.3531  0.4266 -0.1702
  415POPC   C1B 5113   4.481  10.115  14.859  0.0398 -0.2042  0.1030
  415POPC   C2B 5114   4.268   9.901  15.393 -0.1151  0.0089  0.0960
  415POPC   C3B 5115   4.022  10.232  15.560 -0.0213 -0.0799 -0.5672
  415POPC   C4B 5116   3.686  10.355  15.686  0.0980 -0.3109 -0.1933
  416POPC   NC3 5117  12.661   9.374  13.163  0.1087 -0.1791 -0.1342
  416POPC   PO4 5118  12.780   9.004  13.468  0.2686  0.2708 -0.0752
  416POPC   GL1 5119  12.566   9.022  13.859  0.1644 -0.1364  0.0645
  416POPC   GL2 5120  12.284   8.778  13.888  0.1600 -0.3106 -0.0173
  416POPC   C1A 5121  12.619   8.931  14.371  0.2407  0.1188 -0.2372
  416POPC   D2A 5122  12.254   8.803  14.626 -0.2438 -0.0377 -0.2500
  416POPC   C3A 5123  12.257   9.078  14.896  0.0798 -0.1046 -0.0609
  416POPC   C4A 5124  12.110   9.233  15.361  0.0231  0.4702  0.3430
  416POPC   C1B 5125  12.335   8.539  14.113  0.1839 -0.0904  0.3563
  416POPC   C2B 5126  12.108   8.291  14.466  0.0149 -0.3026  0.0091
  416POPC   C3B 5127  11.779   8.341  14.684  0.0376 -0.0739 -0.0757
  416POPC   C4B 5128  11.899   8.219  15.130  0.0690 -0.2032 -0.2709
  417POPC   NC3 5129   0.302   9.369  13.741  0.0447  0.0644  0.1455
  417POPC   PO4 5130   0.611   9.320  13.531  0.2230  0.1554 -0.2018
  417POPC   GL1 5131   0.902   9.492  13.963  0.1875 -0.2155 -0.2289
  417POPC   GL2 5132   0.860   9.929  13.945 -0.1677  0.2095  0.2159
  417POPC   C1A 5133   0.874   9.637  14.369 -0.0520 -0.1362  0.0337
  417POPC   D2A 5134   0.986   9.966  14.751 -0.0568  0.2218 -0.1359
  417POPC   C3A 5135   1.260  10.029  14.904  0.1461  0.1774 -0.1049
  417POPC   C4A 5136   1.632   9.973  15.155 -0.0773 -0.1620 -0.0517
  417POPC   C1B 5137   0.996  10.102  14.302 -0.0719 -0.1584  0.1474
  417POPC   C2B 5138   1.341  10.391  14.496 -0.0183 -0.1016 -0.1070
  417POPC   C3B 5139   1.484  10.443  14.948  0.0979 -0.0454  0.4240
  417POPC   C4B 5140   1.936  10.443  15.224 -0.2503 -0.1680  0.1876
  418POPC   NC3 5141   0.017  10.155  13.172 -0.0703  0.3734  0.1579
  418POPC   PO4 5142  -0.086   9.854  13.440  0.1127 -0.0209 -0.0170
  418POPC   GL1 5143   0.061   9.796  13.920  0.1651  0.4566 -0.2145
  418POPC   GL2 5144   0.442   9.643  14.152  0.0152 -0.1029 -0.0212
  418POPC   C1A 5145   0.013   9.768  14.375 -0.3943 -0.3445  0.0214
  418POPC   D2A 5146   0.050  10.113  14.636  0.5550  0.0010 -0.0774
  418POPC   C3A 5147  -0.134  10.316  15.063 -0.4228  0.0193 -0.0166
  418POPC   C4A 5148  -0.156  10.457  15.477  0.2374 -0.0328 -0.3603
  418POPC   C1B 5149   0.501   9.936  14.538  0.0784 -0.2181 -0.0932
  418POPC   C2B 5150   0.463  10.079  14.958 -0.2653  0.0605  0.1335
  418POPC   C3B 5151   0.823  10.015  15.266  0.0564  0.0220 -0.0111
  418POPC   C4B 5152   1.018   9.964  15.715  0.1254 -0.4282 -0.0023
  419POPC   NC3 5153  11.390   2.626  13.773  0.0012  0.3042 -0.1215
  419POPC   PO4 5154  11.147   3.040  13.774 -0.0423  0.1767  0.2482
  419POPC   GL1 5155  11.159   2.838  14.224 -0.2318  0.0423  0.2488
  419POPC   GL2 5156  11.237   2.587  14.282  0.6868 -0.2596 -0.2930
  419POPC   C1A 5157  10.874   2.799  14.594  0.4877  0.1388  0.0011
  419POPC   D2A 5158  10.685   2.736  14.986  0.2946 -0.3170 -0.2774
  419POPC   C3A 5159  10.783   2.523  15.236 -0.1532 -0.1889  0.4286
  419POPC   C4A 5160  10.608   2.126  15.106  0.0610 -0.4221  0.1221
  419POPC   C1B 5161  11.169   2.142  14.445 -0.0579  0.2935 -0.2945
  419POPC   C2B 5162  10.894   1.838  14.585  0.1529  0.1897 -0.0308
  419POPC   C3B 5163  11.033   1.762  15.073  0.4809  0.0909  0.2737
  419POPC   C4B 5164  11.238   1.558  15.438 -0.1838 -0.2428  0.3140
  420POPC   NC3 5165   8.528   0.181  13.191 -0.1444  0.3454 -0.1627
  420POPC   PO4 5166   9.008   0.290  13.333  0.1972 -0.0890 -0.2015
  420POPC   GL1 5167   8.941   0.345  13.767  0.0343 -0.1842  0.2668
  420POPC   GL2 5168   9.139   0.349  14.046  0.0543 -0.1909 -0.0919
  420POPC   C1A 5169   8.668   0.602  14.022 -0.0192 -0.2593  0.1287
  420POPC   D2A 5170   8.523   0.513  14.421  0.0546 -0.1569 -0.1192
  420POPC   C3A 5171   8.168   0.540  14.687  0.1807 -0.0950 -0.0438
  420POPC   C4A 5172   7.811   0.423  14.633  0.1579 -0.1297 -0.0833
  420POPC   C1B 5173   8.998   0.230  14.550 -0.0278 -0.3177 -0.0185
  420POPC   C2B 5174   8.724   0.201  14.846 -0.1882  0.2891  0.0850
  420POPC   C3B 5175   8.744   0.176  15.262  0.1566 -0.0440  0.2862
  420POPC   C4B 5176   9.082   0.072  15.609  0.1852  0.1802 -0.1933
  421POPC   NC3 5177   5.986  11.500  12.974 -0.1743  0.1128 -0.1326
  421POPC   PO4 5178   5.824  11.274  13.335  0.1331  0.1495  0.1127
  421POPC   GL1 5179   5.748  11.118  13.755 -0.1455 -0.0602 -0.1337
  421POPC   GL2 5180   5.528  11.334  13.905  0.1092 -0.2438  0.2331
  421POPC   C1A 5181   5.851  11.185  14.182  0.0774 -0.1059  0.1568
  421POPC   D2A 5182   5.956  11.300  14.546  0.1734  0.0818  0.1451
  421POPC   C3A 5183   5.838  11.577  14.627 -0.0445 -0.0247  0.0478
  421POPC   C4A 5184   5.482  11.440  14.889 -0.1695 -0.0112 -0.3114
  421POPC   C1B 5185   5.391  11.310  14.397  0.1239  0.1200 -0.0241
  421POPC   C2B 5186   5.080  11.658  14.471  0.2789  0.1238  0.2961
  421POPC   C3B 5187   5.049  11.721  14.834 -0.2982  0.2596 -0.2395
  421POPC   C4B 5188   5.124  11.785  15.276 -0.2598  0.4731  0.0077
  422POPC   NC3 5189   0.432  12.278  12.943  0.1125  0.2413  0.0112
  422POPC   PO4 5190   0.281  12.341  13.389  0.0234  0.1660 -0.0040
  422POPC   GL1 5191  -0.038  12.328  13.834 -0.2389  0.1752 -0.0767
  422POPC   GL2 5192   0.014  12.083  13.911  0.2511 -0.0116 -0.2093
  422POPC   C1A 5193  -0.165  12.467  14.293 -0.2247 -0.3600  0.2634
  422POPC   D2A 5194  -0.146  12.820  14.476 -0.3066 -0.1631 -0.1407
  422POPC   C3A 5195  -0.546  13.126  14.439 -0.4513  0.3670 -0.2600
  422POPC   C4A 5196  -0.907  13.375  14.581  0.2195 -0.1270  0.0994
  422POPC   C1B 5197  -0.247  11.898  14.202  0.1235  0.0478 -0.0528
  422POPC   C2B 5198  -0.201  11.468  14.383 -0.2800 -0.0546  0.0486
  422POPC   C3B 5199  -0.534  11.260  14.575  0.2144  0.1641 -0.1072
  422POPC   C4B 5200  -0.761  10.910  14.843 -0.0527 -0.0658 -0.1655
  423POPC   NC3 5201   8.398   1.774  17.397 -0.0626  0.2815  0.2634
  423POPC   PO4 5202   8.870   1.971  17.335  0.0608 -0.1558  0.1147
  423POPC   GL1 5203   9.063   2.049  16.861  0.4345  0.3154  0.1346
  423POPC   GL2 5204   8.651   1.956  16.689  0.0412 -0.4592 -0.1474
  423POPC   C1A 5205   9.030   2.428  16.600 -0.1499  0.1456 -0.0842
  423POPC   D2A 5206   8.848   2.687  16.237  0.1279  0.2182 -0.2941
  423POPC   C3A 5207   8.984   3.017  16.015 -0.3514 -0.0409  0.2595
  423POPC   C4A 5208   9.264   3.319  15.799 -0.2600  0.2914 -0.1139
  423POPC   C1B 5209   9.031   1.857  16.403  0.0388 -0.4412  0.0219
  423POPC   C2B 5210   9.014   2.147  16.142 -0.0062  0.0292  0.1295
  423POPC   C3B 5211   9.268   2.447  16.133 -0.0501 -0.1161 -0.0586
  423POPC   C4B 5212   9.444   2.839  15.835  0.1575 -0.0425 -0.2228
  424POPC   NC3 5213   6.627   8.697  14.741  0.3385 -0.3087  0.0685
  424POPC   PO4 5214   6.262   8.803  14.432 -0.2779  0.0230  0.0003
  424POPC   GL1 5215   6.419   9.096  14.732  0.2701 -0.4477 -0.0874
  424POPC   GL2 5216   6.481   9.326  14.542 -0.3733  0.1440  0.0563
  424POPC   C1A 5217   6.684   9.321  15.033 -0.2235  0.0696  0.1249
  424POPC   D2A 5218   6.528   9.693  15.258 -0.0250 -0.1052  0.0971
  424POPC   C3A 5219   6.808   9.932  15.503 -0.2992 -0.0945  0.1431
  424POPC   C4A 5220   6.829  10.377  15.579  0.2448  0.1135 -0.1986
  424POPC   C1B 5221   6.269   9.659  14.761 -0.0399 -0.2878  0.0442
  424POPC   C2B 5222   6.125   9.924  15.107 -0.0252 -0.2123  0.3617
  424POPC   C3B 5223   5.853  10.228  15.284  0.1956  0.3263 -0.0735
  424POPC   C4B 5224   5.731  10.587  15.426  0.1696  0.1642 -0.3435
  425POPC   NC3 5225   3.021   7.736  13.580  0.0423 -0.0599 -0.0443
  425POPC   PO4 5226   3.249   7.986  13.900  0.0121 -0.0803  0.2496
  425POPC   GL1 5227   3.162   7.928  14.288  0.2225 -0.1545  0.1520
  425POPC   GL2 5228   3.087   8.201  14.353  0.2712  0.0134  0.2481
  425POPC   C1A 5229   3.395   7.787  14.695  0.1354  0.2072 -0.0692
  425POPC   D2A 5230   3.394   8.038  15.034 -0.1061 -0.1596 -0.0922
  425POPC   C3A 5231   3.073   8.451  15.096 -0.0935 -0.1796  0.1268
  425POPC   C4A 5232   2.922   8.662  15.420 -0.2932 -0.0394  0.0083
  425POPC   C1B 5233   2.788   8.590  14.525  0.0129 -0.2895  0.2188
  425POPC   C2B 5234   2.479   9.005  14.588  0.2094  0.1652  0.0373
  425POPC   C3B 5235   2.227   9.110  14.994 -0.0833 -0.1580  0.1470
  425POPC   C4B 5236   1.996   8.947  15.278 -0.0535  0.2162  0.2410
  426POPC   NC3 5237  10.847   1.458  14.205 -0.0524 -0.0024 -0.0748
  426POPC   PO4 5238  10.856   1.791  13.978  0.1443 -0.1407 -0.0370
  426POPC   GL1 5239  11.304   1.630  14.259  0.2313 -0.0572 -0.1472
  426POPC   GL2 5240  11.544   1.702  13.984  0.2505 -0.1460  0.0118
  426POPC   C1A 5241  11.562   1.875  14.570  0.1253  0.2372 -0.0950
  426POPC   D2A 5242  11.971   1.896  14.783 -0.2620  0.0142  0.3623
  426POPC   C3A 5243  12.348   1.913  14.545  0.2154 -0.1834 -0.3335
  426POPC   C4A 5244  12.670   2.209  14.517 -0.1792  0.1126 -0.1505
  426POPC   C1B 5245  11.930   1.624  14.228 -0.4812 -0.1299  0.2622
  426POPC   C2B 5246  12.045   1.412  14.606 -0.5606  0.2441 -0.0781
  426POPC   C3B 5247  12.305   1.568  15.010 -0.0614  0.3067  0.0210
  426POPC   C4B 5248  12.622   1.430  15.239  0.1738 -0.1976 -0.4115
  427POPC   NC3 5249   1.875   4.225  12.792 -0.1093  0.0776  0.1701
  427POPC   PO4 5250   1.478   4.229  12.982  0.4983  0.3008  0.1365
  427POPC   GL1 5251   1.619   4.289  13.461  0.1180  0.1632 -0.2797
  427POPC   GL2 5252   1.830   4.523  13.667  0.0273 -0.1397 -0.1144
  427POPC   C1A 5253   1.970   4.073  13.722  0.4204 -0.0903  0.0956
  427POPC   D2A 5254   2.280   4.188  13.947 -0.0367 -0.0217 -0.2314
  427POPC   C3A 5255   2.542   3.893  14.140 -0.1656 -0.1738 -0.1443
  427POPC   C4A 5256   2.950   3.699  14.096  0.1510 -0.3126  0.1753
  427POPC   C1B 5257   1.650   4.638  14.030  0.1725  0.3448 -0.5459
  427POPC   C2B 5258   1.707   4.879  14.439  0.0234  0.0274  0.0130
  427POPC   C3B 5259   1.721   5.387  14.542  0.0976 -0.1104  0.1792
  427POPC   C4B 5260   1.945   5.862  14.532  0.2000  0.1334 -0.3103
  428POPC   NC3 5261   4.379   2.700  13.008  0.3205  0.2187  0.1527
  428POPC   PO4 5262   4.447   2.714  13.369  0.2201 -0.0478 -0.1429
  428POPC   GL1 5263   4.164   2.575  13.742  0.3610 -0.2595  0.1870
  428POPC   GL2 5264   3.853   2.543  13.579  0.0676 -0.5043  0.0993
  428POPC   C1A 5265   4.222   2.164  13.792 -0.1382 -0.1119 -0.1888
  428POPC   D2A 5266   4.368   1.807  14.017 -0.2391 -0.0359  0.1495
  428POPC   C3A 5267   4.616   1.957  14.294  0.2900 -0.1076  0.1876
  428POPC   C4A 5268   5.055   2.059  14.297  0.0423 -0.0100 -0.1076
  428POPC   C1B 5269   3.640   2.742  13.954 -0.1617 -0.1240 -0.0341
  428POPC   C2B 5270   3.563   2.941  14.376 -0.1442 -0.2340 -0.4396
  428POPC   C3B 5271   3.894   2.931  14.621 -0.2947 -0.1592 -0.1881
  428POPC   C4B 5272   4.339   2.912  14.528 -0.2413 -0.0815  0.0938
  429POPC   NC3 5273   3.591   0.299  13.693 -0.1502 -0.1266 -0.0004
  429POPC   PO4 5274   3.161   0.124  13.484  0.1135 -0.2633  0.0467
  429POPC   GL1 5275   3.107  -0.075  13.836  0.1428 -0.3744  0.0735
  429POPC   GL2 5276   2.840  -0.314  13.918 -0.0559  0.0529  0.2051
  429POPC   C1A 5277   3.381  -0.055  14.204  0.2222 -0.1202  0.0389
  429POPC   D2A 5278   3.509  -0.072  14.570  0.2219 -0.1301 -0.2930
  429POPC   C3A 5279   3.152   0.031  14.730  0.2494 -0.0032  0.0975
  429POPC   C4A 5280   3.112   0.183  15.256 -0.0431 -0.2648 -0.1805
  429POPC   C1B 5281   2.920  -0.096  14.289  0.0675 -0.2059  0.0122
  429POPC   C2B 5282   2.732  -0.213  14.641  0.1591 -0.2665 -0.3230
  429POPC   C3B 5283   2.664   0.058  14.969 -0.1198  0.1424 -0.1490
  429POPC   C4B 5284   2.338   0.064  15.198  0.0245 -0.1181 -0.0420
  430POPC   NC3 5285  11.289   3.735  12.989 -0.0128 -0.3400  0.0415
  430POPC   PO4 5286  11.139   3.945  13.448  0.0878 -0.1442  0.0763
  430POPC   GL1 5287  11.428   3.928  13.918 -0.1556 -0.0946  0.0931
  430POPC   GL2 5288  11.228   3.872  14.182 -0.2045  0.3295  0.1281
  430POPC   C1A 5289  11.720   3.658  14.191  0.2032  0.0945 -0.1542
  430POPC   D2A 5290  11.689   3.536  14.589  0.0649  0.1581 -0.0816
  430POPC   C3A 5291  11.325   3.469  14.772  0.0851  0.2575  0.2980
  430POPC   C4A 5292  11.326   3.052  14.654  0.0913  0.1073  0.0663
  430POPC   C1B 5293  11.409   3.969  14.502  0.0867 -0.3523 -0.2039
  430POPC   C2B 5294  11.239   4.106  14.918  0.0885 -0.0757 -0.2085
  430POPC   C3B 5295  11.293   4.514  15.089  0.1294  0.1395  0.1790
  430POPC   C4B 5296  11.353   4.463  15.520  0.2606  0.0164 -0.1385
  431POPC   NC3 5297  12.136   7.829  13.390  0.2241 -0.0127  0.1109
  431POPC   PO4 5298  12.539   8.081  13.325 -0.2480  0.2188 -0.1720
  431POPC   GL1 5299  12.459   8.014  13.718 -0.0884 -0.1313  0.2227
  431POPC   GL2 5300  12.332   7.654  13.811 -0.1312 -0.0385  0.2998
  431POPC   C1A 5301  12.516   8.050  14.101 -0.1954 -0.0018 -0.0056
  431POPC   D2A 5302  12.730   7.939  14.461 -0.2222 -0.6427  0.0391
  431POPC   C3A 5303  12.422   8.143  14.791 -0.0677  0.0356 -0.1358
  431POPC   C4A 5304  12.403   8.496  14.994  0.0809 -0.1612 -0.0740
  431POPC   C1B 5305  12.265   7.657  14.201  0.0180  0.0480 -0.0829
  431POPC   C2B 5306  12.269   7.657  14.618 -0.2018 -0.2115 -0.0448
  431POPC   C3B 5307  12.288   7.266  14.867 -0.0211 -0.1561  0.2177
  431POPC   C4B 5308  12.032   6.984  14.928  0.2853  0.2083 -0.0062
  432POPC   NC3 5309   8.307  10.065  12.747  0.2166 -0.0324 -0.1296
  432POPC   PO4 5310   8.239   9.685  12.932  0.0578 -0.0551  0.0716
  432POPC   GL1 5311   8.651   9.597  13.074 -0.1160  0.0624  0.0784
  432POPC   GL2 5312   8.649   9.952  13.100 -0.0380  0.1116 -0.1127
  432POPC   C1A 5313   9.004   9.651  13.330  0.1924 -0.0605  0.0372
  432POPC   D2A 5314   9.368   9.586  13.534 -0.1180 -0.1357 -0.2260
  432POPC   C3A 5315   9.503   9.770  13.901 -0.2252  0.1244  0.4036
  432POPC   C4A 5316   9.861   9.935  14.015  0.1672  0.0762  0.0713
  432POPC   C1B 5317   8.936  10.114  13.269 -0.0001 -0.0844 -0.0558
  432POPC   C2B 5318   9.248  10.304  13.541 -0.0548 -0.0085 -0.5861
  432POPC   C3B 5319   9.405  10.227  13.923 -0.0105 -0.2113  0.0280
  432POPC   C4B 5320   9.704  10.335  14.368 -0.1482  0.1206  0.3201
  433POPC   NC3 5321   3.756  11.074  13.338  0.0996  0.4553 -0.2573
  433POPC   PO4 5322   3.626  10.687  13.500  0.1230 -0.0971 -0.0782
  433POPC   GL1 5323   3.536  10.724  13.981  0.1904  0.0801  0.1884
  433POPC   GL2 5324   3.221  10.797  14.100  0.0447  0.0612  0.0120
  433POPC   C1A 5325   3.664  10.777  14.465 -0.1559  0.1302 -0.2804
  433POPC   D2A 5326   3.814  10.589  14.814 -0.1163  0.1692 -0.0409
  433POPC   C3A 5327   4.185  10.590  15.093  0.0311  0.1529 -0.1597
  433POPC   C4A 5328   4.428  10.499  15.430 -0.1852 -0.3569  0.3590
  433POPC   C1B 5329   3.238  10.428  14.308  0.2114 -0.1550  0.1173
  433POPC   C2B 5330   3.377  10.325  14.662  0.2138 -0.2146  0.3090
  433POPC   C3B 5331   3.312  10.607  14.840  0.0965  0.0651  0.0821
  433POPC   C4B 5332   3.185  10.813  15.228 -0.1960  0.1583 -0.3332
  434POPC   NC3 5333   2.700   9.247  14.218 -0.1287  0.1840 -0.2123
  434POPC   PO4 5334   2.656   9.647  14.201  0.0536  0.0993 -0.1817
  434POPC   GL1 5335   2.721   9.653  14.601 -0.2307 -0.0642  0.2256
  434POPC   GL2 5336   3.031   9.485  14.633 -0.1303 -0.2167  0.0416
  434POPC   C1A 5337   2.595   9.619  14.989 -0.0669 -0.1012 -0.2600
  434POPC   D2A 5338   2.547   9.570  15.364 -0.0005 -0.1083  0.0911
  434POPC   C3A 5339   2.149   9.429  15.414  0.2186  0.0989 -0.0943
  434POPC   C4A 5340   1.752   9.587  15.442  0.1738 -0.1728  0.2028
  434POPC   C1B 5341   3.164   9.545  15.171 -0.2399 -0.1961  0.1714
  434POPC   C2B 5342   3.021   9.421  15.566  0.0088 -0.0846 -0.0581
  434POPC   C3B 5343   2.881   9.862  15.711 -0.2829  0.1989  0.2702
  434POPC   C4B 5344   2.730  10.235  15.949 -0.2744 -0.1859  0.0876
  435POPC   NC3 5345  10.703   6.658  13.318 -0.4280 -0.1479  0.3010
  435POPC   PO4 5346  10.544   6.372  13.513  0.1707 -0.0143 -0.0793
  435POPC   GL1 5347  10.669   6.246  13.888 -0.2263 -0.1040 -0.0047
  435POPC   GL2 5348  10.948   6.346  13.914  0.2244 -0.0034  0.1099
  435POPC   C1A 5349  10.646   6.027  14.324 -0.0264 -0.3067 -0.2598
  435POPC   D2A 5350  10.411   6.060  14.611 -0.2896  0.0237 -0.1040
  435POPC   C3A 5351  10.012   6.195  14.537  0.1391  0.2988 -0.2571
  435POPC   C4A 5352   9.667   5.929  14.420  0.1352 -0.1173  0.2224
  435POPC   C1B 5353  11.165   6.320  14.277 -0.1601  0.2886  0.1044
  435POPC   C2B 5354  10.994   6.180  14.698  0.0535  0.0827 -0.0551
  435POPC   C3B 5355  10.986   6.200  15.204 -0.0196  0.1695  0.3304
  435POPC   C4B 5356  10.640   6.133  15.433 -0.2756 -0.0954  0.0581
  436POPC   NC3 5357   9.032   1.308  13.462  0.0156  0.2649 -0.0736
  436POPC   PO4 5358   8.852   1.542  13.794  0.2642 -0.3671  0.2000
  436POPC   GL1 5359   9.177   1.746  14.131  0.0214  0.1365  0.2128
  436POPC   GL2 5360   9.208   1.521  14.352  0.0653  0.0129 -0.2201
  436POPC   C1A 5361   9.536   1.910  14.451 -0.0432  0.1437 -0.1513
  436POPC   D2A 5362   9.727   1.964  14.865  0.2282 -0.0569  0.2570
  436POPC   C3A 5363   9.464   2.245  15.072 -0.1805  0.0023  0.0761
  436POPC   C4A 5364   9.370   2.487  15.478 -0.0322 -0.0306 -0.2106
  436POPC   C1B 5365   8.995   1.176  14.544  0.0632 -0.3743 -0.0887
  436POPC   C2B 5366   9.021   0.690  14.404 -0.0468 -0.0125 -0.4099
  436POPC   C3B 5367   9.396   0.480  14.548 -0.0703  0.2012  0.0716
  436POPC   C4B 5368   9.779   0.384  14.896 -0.0211  0.0140  0.3527
  437POPC   NC3 5369   7.165   2.971  13.452 -0.1017 -0.0412 -0.0342
  437POPC   PO4 5370   7.398   2.635  13.698 -0.1042  0.1093 -0.2163
  437POPC   GL1 5371   7.485   2.236  13.914 -0.1633  0.2941 -0.1179
  437POPC   GL2 5372   7.316   1.990  14.192  0.1064  0.0017  0.0287
  437POPC   C1A 5373   7.823   2.028  14.232 -0.0257  0.3790  0.1658
  437POPC   D2A 5374   8.077   1.782  14.548 -0.0466 -0.5065  0.1975
  437POPC   C3A 5375   8.014   1.628  14.961  0.2229 -0.2356  0.1091
  437POPC   C4A 5376   7.783   1.896  15.253 -0.0097  0.1102 -0.2056
  437POPC   C1B 5377   7.289   1.912  14.477 -0.1500  0.0308  0.0384
  437POPC   C2B 5378   7.605   1.792  14.769  0.1169 -0.3356 -0.1253
  437POPC   C3B 5379   7.603   1.386  14.957  0.1953 -0.1964 -0.2939
  437POPC   C4B 5380   7.407   1.106  15.259  0.1294 -0.2671  0.0889
  438POPC   NC3 5381   3.229   9.532  14.100  0.0090 -0.1349 -0.1551
  438POPC   PO4 5382   3.473   9.381  14.487  0.0006 -0.3793  0.1679
  438POPC   GL1 5383   3.543   9.567  14.833 -0.1229 -0.1938  0.3118
  438POPC   GL2 5384   3.606   9.256  14.952 -0.1131 -0.0154  0.0527
  438POPC   C1A 5385   3.655   9.661  15.218 -0.0683 -0.0659 -0.2360
  438POPC   D2A 5386   3.678   9.662  15.634  0.0289  0.0931  0.1308
  438POPC   C3A 5387   3.290   9.760  15.863 -0.3190 -0.1037 -0.0478
  438POPC   C4A 5388   3.183   9.883  16.243 -0.1309 -0.0174 -0.1825
  438POPC   C1B 5389   3.749   8.887  15.257 -0.1215  0.0604 -0.0998
  438POPC   C2B 5390   3.704   8.730  15.640  0.0553 -0.1033 -0.0157
  438POPC   C3B 5391   3.187   8.754  15.805  0.1731  0.0178 -0.1313
  438POPC   C4B 5392   2.931   8.677  16.148  0.2477  0.2362 -0.1264
  439POPC   NC3 5393   3.225   7.071  13.359 -0.0356  0.4416  0.1665
  439POPC   PO4 5394   3.337   7.138  13.758 -0.3789 -0.1900  0.1273
  439POPC   GL1 5395   3.401   6.690  14.092  0.0122  0.2633  0.2660
  439POPC   GL2 5396   3.577   6.732  14.330 -0.0435  0.1038  0.1724
  439POPC   C1A 5397   3.078   6.638  14.423 -0.0698  0.2296  0.3754
  439POPC   D2A 5398   2.659   6.916  14.635 -0.2174  0.1495 -0.0350
  439POPC   C3A 5399   2.392   6.731  14.985  0.0888 -0.0085  0.3991
  439POPC   C4A 5400   2.189   6.655  15.342  0.0122  0.1145 -0.3253
  439POPC   C1B 5401   3.376   6.855  14.708 -0.1819  0.0430 -0.0840
  439POPC   C2B 5402   3.194   6.938  15.152 -0.1035  0.2367 -0.2730
  439POPC   C3B 5403   3.411   6.890  15.438 -0.0843  0.3927 -0.1822
  439POPC   C4B 5404   3.598   7.035  15.931 -0.0097  0.1394  0.1983
  440POPC   NC3 5405   0.020   1.437  13.377  0.0163 -0.1071 -0.0524
  440POPC   PO4 5406   0.357   1.062  13.315 -0.2103  0.0981  0.2102
  440POPC   GL1 5407   0.475   1.139  13.698  0.2150  0.2336 -0.1176
  440POPC   GL2 5408   0.168   1.324  13.805  0.1334 -0.0149 -0.2566
  440POPC   C1A 5409   0.610   1.012  14.079 -0.0144 -0.3173  0.0491
  440POPC   D2A 5410   0.861   0.947  14.399  0.0163  0.0588  0.0085
  440POPC   C3A 5411   1.151   1.187  14.495  0.4935 -0.2818  0.0553
  440POPC   C4A 5412   1.517   1.151  14.833 -0.2323  0.1657 -0.0117
  440POPC   C1B 5413   0.486   1.596  14.145 -0.3874  0.1317  0.0495
  440POPC   C2B 5414   0.577   1.959  14.447 -0.3297 -0.2362 -0.0419
  440POPC   C3B 5415   0.621   1.903  14.898  0.3286  0.1219  0.0535
  440POPC   C4B 5416   0.633   1.912  15.238  0.1066  0.6398  0.0729
  441POPC   NC3 5417   1.874   8.804  13.936  0.2328  0.1232 -0.1337
  441POPC   PO4 5418   1.499   8.736  13.966 -0.1952  0.0529  0.3338
  441POPC   GL1 5419   1.249   8.544  14.306  0.0413 -0.0623 -0.3147
  441POPC   GL2 5420   0.905   8.805  14.213 -0.0413  0.0183  0.1113
  441POPC   C1A 5421   1.073   8.685  14.675  0.1137  0.3215  0.2359
  441POPC   D2A 5422   0.661   8.969  14.837 -0.1735 -0.2155  0.1779
  441POPC   C3A 5423   0.248   9.116  14.954 -0.1275 -0.0616 -0.1977
  441POPC   C4A 5424  -0.254   9.006  14.944 -0.1794  0.2533 -0.2775
  441POPC   C1B 5425   0.546   9.069  14.295 -0.0961 -0.2061  0.2040
  441POPC   C2B 5426   0.074   9.197  14.226  0.3926  0.0286 -0.0066
  441POPC   C3B 5427   0.088   8.893  14.549  0.1029 -0.1260  0.0604
  441POPC   C4B 5428   0.246   8.629  14.924 -0.3066  0.2019 -0.2405
  442POPC   NC3 5429   4.600  10.741  13.735  0.0139 -0.3091  0.0759
  442POPC   PO4 5430   4.977  10.791  13.434 -0.0551 -0.1726 -0.1830
  442POPC   GL1 5431   5.111  10.731  13.824  0.0492  0.0027  0.1032
  442POPC   GL2 5432   5.083  11.140  14.029 -0.5105 -0.0111 -0.1093
  442POPC   C1A 5433   5.273  10.464  14.072 -0.1113  0.3015  0.0817
  442POPC   D2A 5434   5.602  10.643  14.286  0.1494  0.3658  0.1437
  442POPC   C3A 5435   5.636  10.920  14.578 -0.1374 -0.1959 -0.0725
  442POPC   C4A 5436   5.481  10.942  15.014 -0.0960  0.0744  0.1505
  442POPC   C1B 5437   5.046  10.859  14.343  0.3345 -0.1320 -0.1636
  442POPC   C2B 5438   4.729  10.726  14.674  0.2606  0.2455 -0.0359
  442POPC   C3B 5439   4.503  11.023  14.956 -0.1962 -0.1720 -0.3939
  442POPC   C4B 5440   4.609  11.036  15.453  0.2237 -0.0235 -0.3197
  443POPC   NC3 5441   7.083   9.078  13.298 -0.1310  0.0912  0.1431
  443POPC   PO4 5442   7.097   8.967  13.588  0.2863  0.2825 -0.2569
  443POPC   GL1 5443   7.519   8.930  13.875  0.1563  0.1107 -0.0888
  443POPC   GL2 5444   7.465   9.012  14.180 -0.0220  0.0374 -0.1235
  443POPC   C1A 5445   7.929   9.070  13.836  0.2047 -0.0645  0.0904
  443POPC   D2A 5446   8.459   8.984  13.900 -0.1024  0.1098 -0.3409
  443POPC   C3A 5447   8.666   9.016  14.346  0.3199 -0.0230  0.0525
  443POPC   C4A 5448   8.605   9.039  14.820  0.3460  0.0484 -0.4367
  443POPC   C1B 5449   7.805   9.077  14.542  0.0184  0.2297  0.1346
  443POPC   C2B 5450   7.948   8.951  14.766 -0.1997  0.0888  0.2442
  443POPC   C3B 5451   8.226   9.057  15.175  0.1675 -0.1139  0.0658
  443POPC   C4B 5452   8.659   8.905  15.307  0.0167 -0.2253 -0.0688
  444POPC   NC3 5453   6.616   1.307  13.407  0.0139 -0.1106 -0.0369
  444POPC   PO4 5454   6.164   1.298  13.321 -0.3010  0.3450  0.0117
  444POPC   GL1 5455   6.164   1.309  13.753 -0.0880  0.1643 -0.0887
  444POPC   GL2 5456   6.420   1.368  13.925  0.1545 -0.0581  0.0356
  444POPC   C1A 5457   5.991   1.271  14.174  0.0540 -0.2843  0.0217
  444POPC   D2A 5458   5.676   1.051  14.510  0.1511  0.0807 -0.1920
  444POPC   C3A 5459   5.764   0.942  14.982  0.0455  0.2793  0.1932
  444POPC   C4A 5460   5.822   0.729  15.315 -0.0046  0.0610  0.0928
  444POPC   C1B 5461   6.505   1.246  14.365  0.2480 -0.0963  0.0415
  444POPC   C2B 5462   6.128   1.197  14.674  0.1180  0.1951 -0.1037
  444POPC   C3B 5463   5.746   1.515  14.578 -0.0117 -0.1315  0.1973
  444POPC   C4B 5464   5.808   1.873  14.461 -0.0954  0.0406  0.1185
  445POPC   NC3 5465   8.091   7.440  13.212 -0.2255  0.2671  0.1767
  445POPC   PO4 5466   8.284   7.560  13.537 -0.2703 -0.2599  0.0031
  445POPC   GL1 5467   8.444   7.845  13.808 -0.0033  0.0576  0.4042
  445POPC   GL2 5468   8.227   7.859  14.064 -0.1208 -0.0513 -0.2305
  445POPC   C1A 5469   8.558   8.165  13.841  0.1012 -0.2213  0.1763
  445POPC   D2A 5470   8.567   8.528  14.081  0.0927 -0.0825  0.0550
  445POPC   C3A 5471   8.890   8.747  13.995 -0.4872  0.1928  0.4159
  445POPC   C4A 5472   9.129   8.940  14.172  0.0578  0.0455  0.2353
  445POPC   C1B 5473   8.536   7.770  14.289 -0.1335  0.3365  0.0502
  445POPC   C2B 5474   8.976   7.535  14.494  0.0786 -0.0802 -0.1733
  445POPC   C3B 5475   9.269   7.807  14.327 -0.0699  0.0674 -0.0943
  445POPC   C4B 5476   9.706   7.675  14.329  0.0890 -0.4569  0.2858
  446POPC   NC3 5477   4.236  11.896  13.174 -0.2819 -0.0830  0.1326
  446POPC   PO4 5478   4.287  12.262  13.425 -0.0588 -0.6467 -0.0560
  446POPC   GL1 5479   4.462  12.249  13.818 -0.0856 -0.7268 -0.1492
  446POPC   GL2 5480   4.399  11.873  14.070 -0.2124  0.0305 -0.1728
  446POPC   C1A 5481   4.676  12.230  14.209 -0.0897  0.2859  0.1041
  446POPC   D2A 5482   4.818  12.321  14.667  0.0247 -0.1648  0.2340
  446POPC   C3A 5483   4.803  12.636  14.952 -0.3353 -0.0178 -0.0239
  446POPC   C4A 5484   4.542  12.966  15.114  0.2441  0.1358 -0.2478
  446POPC   C1B 5485   4.625  11.809  14.611 -0.1585  0.0093  0.0528
  446POPC   C2B 5486   4.496  11.570  15.008 -0.0878 -0.0892  0.0450
  446POPC   C3B 5487   4.885  11.369  15.165 -0.2149  0.3045 -0.1046
  446POPC   C4B 5488   5.300  11.266  15.337  0.1577  0.0278 -0.0307
  447POPC   NC3 5489   3.176  12.532  13.390 -0.0542  0.0324 -0.0486
  447POPC   PO4 5490   2.864  12.246  13.523  0.1571 -0.1137  0.0616
  447POPC   GL1 5491   2.922  12.197  13.940 -0.0770  0.0679 -0.1386
  447POPC   GL2 5492   3.053  11.962  14.057  0.1617 -0.1806 -0.0963
  447POPC   C1A 5493   2.855  12.352  14.383 -0.0102  0.2238  0.3141
  447POPC   D2A 5494   2.704  12.328  14.750  0.0067  0.2241  0.0445
  447POPC   C3A 5495   2.884  12.253  15.220  0.1794 -0.2344 -0.0609
  447POPC   C4A 5496   2.905  11.992  15.434  0.0291  0.1300 -0.0101
  447POPC   C1B 5497   2.908  11.829  14.502  0.2473  0.2870 -0.1697
  447POPC   C2B 5498   2.952  11.877  14.870 -0.4066 -0.3800 -0.0735
  447POPC   C3B 5499   2.672  11.625  15.154  0.1636  0.3731  0.2035
  447POPC   C4B 5500   2.674  11.507  15.518 -0.2297 -0.2855  0.2173
  448POPC   NC3 5501  11.599   2.966  13.197 -0.1032  0.1662  0.1262
  448POPC   PO4 5502  11.803   2.705  13.485 -0.1040  0.0025  0.1893
  448POPC   GL1 5503  11.844   2.686  13.979 -0.0288 -0.0446  0.3302
  448POPC   GL2 5504  11.670   3.031  14.023  0.3156  0.0460 -0.1510
  448POPC   C1A 5505  12.146   2.874  14.375 -0.0029  0.3433  0.3779
  448POPC   D2A 5506  12.135   3.227  14.575 -0.1410  0.2459  0.0514
  448POPC   C3A 5507  12.274   3.144  14.994 -0.0471  0.2643  0.0713
  448POPC   C4A 5508  12.425   3.362  15.343  0.0437 -0.1834  0.1647
  448POPC   C1B 5509  11.667   2.885  14.382  0.0168  0.2508  0.0715
  448POPC   C2B 5510  11.682   2.792  14.768 -0.2917  0.1235  0.1336
  448POPC   C3B 5511  11.311   2.718  15.054 -0.0754  0.0818  0.0918
  448POPC   C4B 5512  11.272   2.500  15.486 -0.2279  0.0869  0.1300
  449POPC   NC3 5513   3.059   5.838  13.453  0.0337 -0.0569  0.3432
  449POPC   PO4 5514   3.083   6.261  13.394  0.2219 -0.1559 -0.0408
  449POPC   GL1 5515   2.987   6.170  13.816  0.0813 -0.0406 -0.2276
  449POPC   GL2 5516   2.927   6.414  13.943 -0.2587 -0.1296 -0.3298
  449POPC   C1A 5517   3.070   6.020  14.286  0.1008 -0.0676 -0.1294
  449POPC   D2A 5518   2.984   5.774  14.679  0.1090 -0.1006  0.2033
  449POPC   C3A 5519   3.225   5.565  15.057  0.0948  0.0460 -0.0646
  449POPC   C4A 5520   3.091   5.212  15.326  0.0215  0.1401  0.5364
  449POPC   C1B 5521   2.640   6.448  14.383  0.6531 -0.2487 -0.0621
  449POPC   C2B 5522   2.790   6.302  14.642 -0.4182 -0.0667  0.0491
  449POPC   C3B 5523   2.892   6.608  14.988  0.2580 -0.2800  0.1267
  449POPC   C4B 5524   2.796   6.751  15.423  0.0303  0.2656  0.3048
  450POPC   NC3 5525  11.378  12.310  13.075 -0.2754 -0.0289  0.1484
  450POPC   PO4 5526  11.804  12.005  12.887 -0.1002 -0.1773 -0.2069
  450POPC   GL1 5527  11.771  11.851  13.276  0.0964  0.0006 -0.0422
  450POPC   GL2 5528  11.840  12.095  13.426 -0.1631  0.1406 -0.0691
  450POPC   C1A 5529  11.592  11.662  13.693  0.1689  0.2336 -0.2632
  450POPC   D2A 5530  11.221  11.409  13.831 -0.0312  0.0835  0.1317
  450POPC   C3A 5531  11.339  11.053  14.053  0.0884  0.0970  0.1199
  450POPC   C4A 5532  10.948  10.715  14.202  0.0319  0.0671 -0.2279
  450POPC   C1B 5533  11.819  12.431  13.771  0.0154  0.2343  0.2972
  450POPC   C2B 5534  12.074  12.626  14.140 -0.1353  0.1626 -0.0392
  450POPC   C3B 5535  12.134  12.758  14.602  0.1460 -0.2871  0.0034
  450POPC   C4B 5536  11.947  12.963  14.900  0.1064 -0.3346  0.0101
  451POPC   NC3 5537  11.141   5.616  13.287  0.1160 -0.1312 -0.0583
  451POPC   PO4 5538  11.155   5.925  13.411  0.1777  0.1317 -0.1291
  451POPC   GL1 5539  11.128   5.819  13.774 -0.0784  0.1500  0.2107
  451POPC   GL2 5540  11.012   5.882  14.050 -0.0666 -0.3935 -0.3694
  451POPC   C1A 5541  11.480   5.730  13.970  0.2410 -0.3057  0.1240
  451POPC   D2A 5542  11.733   5.925  14.215  0.1316 -0.0798  0.0280
  451POPC   C3A 5543  11.981   5.727  14.566  0.1727 -0.0900  0.0208
  451POPC   C4A 5544  11.985   5.565  14.975  0.0466 -0.1034 -0.0305
  451POPC   C1B 5545  11.280   5.839  14.429  0.0236 -0.2579  0.2316
  451POPC   C2B 5546  11.594   6.159  14.696  0.3944  0.3969  0.0415
  451POPC   C3B 5547  12.065   6.097  14.903 -0.0185 -0.0708 -0.0538
  451POPC   C4B 5548  12.500   6.315  14.888  0.1871  0.0848 -0.1351
  452POPC   NC3 5549  10.538   0.521  13.662 -0.2415 -0.0963  0.0259
  452POPC   PO4 5550  10.879   0.879  13.735 -0.4507 -0.1550  0.2838
  452POPC   GL1 5551  10.892   0.965  14.160 -0.2408  0.0188 -0.0013
  452POPC   GL2 5552  11.279   1.136  14.351  0.1823 -0.0187 -0.2663
  452POPC   C1A 5553  10.902   0.774  14.591  0.1013  0.0160 -0.1429
  452POPC   D2A 5554  11.249   0.596  14.888  0.0175  0.0374 -0.0601
  452POPC   C3A 5555  11.484   0.348  14.728  0.1928  0.0361  0.1326
  452POPC   C4A 5556  11.757   0.024  14.410  0.0357 -0.2057  0.2270
  452POPC   C1B 5557  11.591   1.313  14.508  0.1925 -0.2389  0.1848
  452POPC   C2B 5558  11.513   1.521  14.914  0.1801 -0.1395 -0.2504
  452POPC   C3B 5559  11.545   1.964  15.148  0.1229 -0.0383  0.1431
  452POPC   C4B 5560  11.543   2.100  15.568 -0.3544  0.1698  0.1867
  453W        W 5561   0.571   0.598   5.122  0.1121 -0.2606  0.2044
  454W        W 5562   9.756   8.861  11.573 -0.2643 -0.2941 -0.0958
  455W        W 5563   0.233   7.539  19.685  0.1035  0.0009 -0.0568
  456W        W 5564   7.240   4.857   0.284 -0.1918 -0.0231  0.1128
  457W        W 5565   8.330   5.576  22.058  0.0465 -0.1383  0.0245
  458W        W 5566  10.891   4.381   3.328  0.0975 -0.1451 -0.2391
  459W        W 5567   9.559  12.852   9.073  0.2286 -0.0533  0.0292
  460W        W 5568   1.413   8.472  26.692 -0.2665 -0.1210  0.0702
  461W        W 5569   8.126   6.670   1.289  0.1729  0.2168  0.3543
  462W        W 5570   3.534  12.799  23.853  0.2445  0.1051  0.0036
  463W        W 5571   6.338   2.953  25.121 -0.1838 -0.3055 -0.0199
  464W        W 5572  12.084  12.135  30.801 -0.2157 -0.1883  0.4495
  465W        W 5573  10.754   2.839  12.852 -0.1454  0.2684 -0.1775
  466W        W 5574   3.555   7.728  26.230  0.0574 -0.0305  0.1394
  467W        W 5575   0.922   7.533  12.483  0.1346  0.1841 -0.1273
  468W        W 5576   7.467   6.456  25.000  0.0232  0.1754  0.0655
  469W        W 5577   0.169   4.963   8.297  0.1072 -0.1037  0.4027
  470W        W 5578   8.289   8.920   9.824  0.3008  0.1749  0.0459
  471W        W 5579   6.154   7.020  17.738  0.2670 -0.0156 -0.1786
  472W        W 5580   8.744   1.449  30.191 -0.0337 -0.1127 -0.2871
  473W        W 5581  11.165   9.848  26.863  0.0567 -0.2386 -0.0474
  474W        W 5582  12.350   4.826   8.618  0.2403 -0.0323 -0.0337
  475W        W 5583  10.682   7.182   2.428  0.1405 -0.1097  0.1646
  476W        W 5584   0.796   8.655   3.488 -0.1364 -0.1149 -0.0152
  477W        W 5585  10.916  11.740  16.982 -0.2200  0.3641 -0.1804
  478W        W 5586   2.072  12.751  17.901  0.1957  0.1487  0.2211
  479W        W 5587   0.360   6.848  24.200  0.2873 -0.2187  0.0339
  480W        W 5588   7.150   7.669   7.838  0.1889  0.1687 -0.3460
  481W        W 5589   3.994   5.829   8.219  0.1507 -0.0203 -0.0328
  482W        W 5590   8.107  11.836  24.185  0.0988  0.5208  0.3714
  483W        W 5591   4.379   0.181  19.736  0.0225  0.1230  0.2688
  484W        W 5592   6.297   7.426  29.565  0.0902 -0.0290  0.0596
  485W        W 5593   8.890   2.789   1.096 -0.0827 -0.3934  0.1261
  486W        W 5594   5.591   5.612   5.156 -0.1334 -0.3331 -0.2519
  487W        W 5595  11.957   1.893   6.923  0.0222  0.2379  0.1942
  488W        W 5596  11.555   3.951  11.508  0.0301  0.2309 -0.1717
  489W        W 5597   5.708   6.026  14.085 -0.0597 -0.0381  0.1713
  490W        W 5598  10.532   0.437  11.496 -0.2228  0.1223 -0.1445
  491W        W 5599  12.477   2.870  30.426 -0.0768 -0.0751  0.2658
  492W        W 5600  10.633   2.391  27.612 -0.3796  0.0640  0.1652
  493W        W 5601   5.033   4.054   8.094 -0.5482 -0.2286 -0.2347
  494W        W 5602   1.758   3.522   3.937  0.0442  0.1994 -0.0204
  495W        W 5603  12.052   2.130   8.893 -0.2806  0.4361 -0.0839
  496W        W 5604   4.315   0.698   5.327  0.0368  0.0798 -0.3477
  497W        W 5605   9.276   0.594  17.928 -0.1982 -0.1014 -0.0212
  498W        W 5606  11.372  10.564  27.881  0.0834 -0.1411  0.3129
  499W        W 5607   4.721  12.295  17.516 -0.2160 -0.1120  0.1749
  500W        W 5608   2.180  11.129  27.946 -0.0608 -0.6509 -0.1415
  501W        W 5609   7.660   8.249  24.896 -0.0241 -0.0083 -0.0361
  502W        W 5610   7.511   7.929   6.137  0.2089  0.1481  0.0456
  503W        W 5611  10.330   8.508  18.129  0.0822  0.1760  0.0599
  504W        W 5612  10.401  11.409  27.288  0.3608 -0.1644 -0.3451
  505W        W 5613   8.629  11.306  10.609  0.0874 -0.3098 -0.5095
  506W        W 5614   0.075  11.127  10.210 -0.3097  0.0588  0.0076
  507W        W 5615   7.865   7.150   5.118 -0.0938 -0.0688 -0.2513
  508W        W 5616   1.407   5.064  21.663 -0.0856  0.2038 -0.3732
  509W        W 5617   5.123   2.554  31.264  0.1151 -0.0895  0.0146
  510W        W 5618   8.576  12.188  11.652  0.0659  0.0167 -0.0380
  511W        W 5619  11.868   2.842   1.073  0.1006 -0.1400  0.2428
  512W        W 5620  11.833   8.012   3.745  0.0374 -0.0980  0.0594
  513W        W 5621   8.666   4.266   1.023 -0.1133  0.2289 -0.2693
  514W        W 5622  12.365  12.999  21.881  0.2757 -0.0185  0.2402
  515W        W 5623   0.621   8.356   3.151  0.1923 -0.1759 -0.2266
  516W        W 5624   5.539   8.115   5.093 -0.1586 -0.0114  0.0241
  517W        W 5625   3.016   9.357  24.606  0.1155 -0.2505 -0.0628
  518W        W 5626   1.489   8.500   7.645 -0.1586 -0.1838 -0.0045
  519W        W 5627   7.351   1.098   2.363 -0.3214  0.1244  0.2897
  520W        W 5628   6.558  12.907   5.463  0.1444 -0.1515  0.5076
  521W        W 5629   9.021   5.778  14.289  0.0760  0.1151  0.0287
  522W        W 5630   5.400  10.404   7.603  0.2264  0.1479 -0.1640
  523W        W 5631  12.569  10.361  17.345  0.1613  0.2936 -0.2426
  524W        W 5632   2.406   8.385   5.753  0.0267 -0.0006  0.0289
  525W        W 5633   5.579   1.901  11.428  0.0620 -0.0253 -0.4095
  526W        W 5634   0.089  11.809   4.802 -0.2190 -0.2308 -0.2293
  527W        W 5635   5.247  10.928  24.113  0.0813  0.0260 -0.0923
  528W        W 5636   7.641   6.767   3.111  0.0279 -0.1911  0.3512
  529W        W 5637   0.652  11.692  21.401 -0.3227 -0.0108  0.1736
  530W        W 5638   2.782   8.374  30.962  0.1435  0.0673 -0.4908
  531W        W 5639   0.502  11.919  11.355 -0.1241  0.0408  0.3599
  532W        W 5640   4.805   8.763  11.446  0.4157 -0.1471  0.3617
  533W        W 5641   0.278   3.795  28.532 -0.0062  0.1360 -0.2918
  534W        W 5642   5.250  12.235  11.263 -0.1570  0.0753  0.3082
  535W        W 5643   1.265   7.241  28.976  0.2609 -0.1541  0.0436
  536W        W 5644  11.535   7.549  27.517  0.1212  0.0358  0.0124
  537W        W 5645   1.437   2.100   8.636  0.0540  0.1011 -0.2084
  538W        W 5646   0.319   5.322  10.031  0.2646  0.2766 -0.2069
  539W        W 5647  10.298   2.607  31.129 -0.1886 -0.0239  0.0334
  540W        W 5648   1.735   3.639  24.234  0.1199  0.0456  0.0568
  541W        W 5649   0.021  11.762  20.122  0.2149  0.0613  0.2414
  542W        W 5650   6.673   0.313   8.952 -0.0360 -0.1569 -0.1024
  543W        W 5651   7.214   4.180  21.705 -0.2066  0.5281  0.0183
  544W        W 5652   7.649   5.057   8.253 -0.4362 -0.0186 -0.0296
  545W        W 5653   4.296   1.167  10.549 -0.1292 -0.1205 -0.1095
  546W        W 5654   7.054   1.341  12.441 -0.0314 -0.1337  0.2117
  547W        W 5655   8.854   6.362  27.272  0.0560 -0.0329 -0.0533
  548W        W 5656   6.611   4.775  26.470 -0.0907 -0.0095  0.1831
  549W        W 5657   6.699   2.630  26.690  0.2492 -0.4897  0.1578
  550W        W 5658   0.856   2.902   9.993 -0.1238 -0.0745 -0.3216
  551W        W 5659  12.298   3.058  11.294  0.1063 -0.1029 -0.0375
  552W        W 5660  12.216  11.462   8.235 -0.1864  0.2395  0.0319
  553W        W 5661   5.854   0.939  10.631  0.0117  0.0185  0.1825
  554W        W 5662   5.747   9.804   2.969 -0.1744  0.0618  0.2348
  555W        W 5663   9.538   1.265   4.511 -0.3455  0.1480  0.0096
  556W        W 5664   0.434   8.592  18.807 -0.0601  0.0107  0.0919
  557W        W 5665  10.739   0.908  11.771  0.1615  0.0519  0.0362
  558W        W 5666   2.662   3.975  11.094 -0.1852 -0.0894 -0.2345
  559W        W 5667   4.210  10.392  25.412  0.0994 -0.0950  0.2392
  560W        W 5668   7.972   0.736  21.557  0.1404 -0.0110  0.0476
  561W        W 5669  10.729   3.778   4.268 -0.2443  0.1591 -0.0091
  562W        W 5670   9.848   2.285  26.034 -0.1848  0.1615  0.0509
  563W        W 5671  11.984   5.566   1.945 -0.0687 -0.2402 -0.0416
  564W        W 5672   9.843   9.479   5.835  0.1065 -0.0607 -0.0559
  565W        W 5673   7.497  11.027  26.311  0.3058  0.1725  0.1137
  566W        W 5674  10.185   9.477   8.704  0.0507 -0.2202 -0.1983
  567W        W 5675   7.287  11.926   0.212  0.0376 -0.0298 -0.3189
  568W        W 5676   7.186   7.084  30.917 -0.0949  0.0334 -0.0120
  569W        W 5677   3.443   6.055   2.921  0.2216 -0.0340 -0.1588
  570W        W 5678  10.942   6.763  17.239 -0.0143  0.3743 -0.0308
  571W        W 5679  12.964   2.529   2.177  0.1832  0.0082  0.1142
  572W        W 5680  11.424   9.066   8.266 -0.0931  0.2144 -0.2749
  573W        W 5681   4.047   8.147  30.003 -0.0730  0.0107  0.1395
  574W        W 5682   1.353  12.243  26.813  0.2014  0.1366 -0.0638
  575W        W 5683   4.907  10.185   0.537 -0.5220 -0.0709  0.0839
  576W        W 5684   7.919   1.666  12.860 -0.2918 -0.1677 -0.0990
  577W        W 5685   6.169   9.500  24.069  0.0247 -0.1467 -0.1353
  578W        W 5686  11.380  12.169  10.582 -0.2048  0.1328 -0.0576
  579W        W 5687   3.436   2.218  11.918 -0.3432  0.2414 -0.0907
  580W        W 5688   2.081  10.060  20.541  0.1692  0.1463  0.1495
  581W        W 5689   5.267   1.799  30.940  0.6484  0.0336  0.1330
  582W        W 5690   1.287   1.359   2.708 -0.1498  0.0550  0.1400
  583W        W 5691   7.880   5.130  27.127 -0.1099 -0.0289  0.1256
  584W        W 5692   3.392   7.485   5.942 -0.0191 -0.1275 -0.1166
  585W        W 5693   5.495   3.169  31.118 -0.0317  0.3825 -0.1967
  586W        W 5694   3.739   9.975   4.576 -0.1511  0.2551  0.0200
  587W        W 5695  12.833   6.416   9.360  0.1561  0.3424  0.2630
  588W        W 5696   8.570   5.551  26.720  0.0073 -0.2655 -0.0664
  589W        W 5697   5.210  12.246  19.527  0.0756 -0.1111  0.0416
  590W        W 5698   4.899   6.367  19.022 -0.0082 -0.2022 -0.1134
  591W        W 5699   8.336   4.271   6.471  0.1608 -0.2215 -0.0380
  592W        W 5700   2.689  12.421   0.378 -0.0001  0.0895  0.0333
  593W        W 5701   0.070  11.877   8.626  0.1218  0.0277 -0.0879
  594W        W 5702   2.573   0.908  30.011  0.0919 -0.1890 -0.1911
  595W        W 5703   8.631   0.448   2.264  0.4715 -0.0371  0.1492
  596W        W 5704   9.096  12.424  21.870 -0.2364  0.1840  0.3753
  597W        W 5705  11.487   3.983   0.303 -0.2697 -0.1738  0.0020
  598W        W 5706   9.221   8.680   0.920  0.1782  0.0913 -0.1822
  599W        W 5707   9.271  12.120  21.514  0.0361 -0.1624 -0.1154
  600W        W 5708   4.189  12.816   1.944 -0.1168 -0.0312  0.1038
  601W        W 5709  12.967   1.159  27.503 -0.1073 -0.3875 -0.1105
  602W        W 5710  11.367   3.495   0.885 -0.1550  0.0335 -0.0971
  603W        W 5711   0.373   0.712  20.917  0.0390  0.1486 -0.0573
  604W        W 5712   6.675   5.021  14.433 -0.1697 -0.1843 -0.3650
  605W        W 5713   7.829  11.892  26.374 -0.1086 -0.1679  0.1481
  606W        W 5714   8.909   9.611   4.448  0.0906  0.0220 -0.2709
  607W        W 5715   5.890  11.687  21.461 -0.3899  0.1019 -0.0478
  608W        W 5716   7.284   0.468   4.059  0.0021  0.1688 -0.2128
  609W        W 5717  12.774   7.029  22.190 -0.0878  0.0169  0.0300
  610W        W 5718   1.174   1.946  27.630  0.0158 -0.0765 -0.1207
  611W        W 5719  11.691   3.842   7.592  0.3215  0.3234  0.0865
  612W        W 5720   2.883   7.515  14.003 -0.1642  0.2470  0.0890
  613W        W 5721  11.848   7.989  20.875  0.1352 -0.2672 -0.0344
  614W        W 5722   2.922   2.978   8.805  0.2421  0.1225  0.1724
  615W        W 5723   1.054   2.233   2.923  0.2209  0.0310  0.2198
  616W        W 5724   3.694   8.149  27.732  0.2355  0.1514 -0.0348
  617W        W 5725  10.546  11.054  29.421 -0.1151 -0.1510 -0.0156
  618W        W 5726   6.851   6.420  18.786 -0.1448 -0.2085  0.0907
  619W        W 5727   3.239  12.506  22.175  0.4390 -0.0115  0.2536
  620W        W 5728   9.609   0.339  24.382  0.3389  0.1430  0.1206
  621W        W 5729  11.327   1.491   9.170  0.0170 -0.1966  0.1364
  622W        W 5730  12.964   6.052   8.952 -0.0546  0.4411  0.1871
  623W        W 5731   7.353   0.097  27.581 -0.0345 -0.0967  0.1665
  624W        W 5732   8.429   8.033   0.523 -0.0892 -0.0344 -0.0316
  625W        W 5733  11.280   0.160   8.939  0.1655 -0.1511  0.0463
  626W        W 5734  10.616   8.080   0.155 -0.0394  0.1720 -0.1721
  627W        W 5735   3.150   0.452  27.222 -0.1282 -0.0238  0.3428
  628W        W 5736   6.790  12.584  10.080 -0.1126  0.1008  0.0300
  629W        W 5737   4.508   5.360  10.799  0.1390 -0.0484  0.1913
  630W        W 5738  11.524   3.127  24.222 -0.0574  0.2753  0.2479
  631W        W 5739   6.114   1.777  22.055 -0.2297 -0.0490 -0.2570
  632W        W 5740   7.532  10.070  11.518  0.0306 -0.0524  0.2924
  633W        W 5741   9.182   4.354   4.460  0.0024 -0.0153  0.2311
  634W        W 5742   5.103   3.823  21.931 -0.3097 -0.0052  0.1028
  635W        W 5743   8.539   1.815  23.581  0.1015 -0.0498 -0.1373
  636W        W 5744   8.933   3.555  21.931  0.1336  0.1413 -0.1421
  637W        W 5745   4.368   7.270   7.953 -0.1995 -0.1853 -0.0788
  638W        W 5746   1.391   8.988  24.175  0.0783 -0.0265  0.1832
  639W        W 5747   7.523   5.112  20.437  0.0695 -0.0930 -0.0084
  640W        W 5748   2.543  11.918  12.231  0.0436  0.0366 -0.0230
  641W        W 5749   8.567   8.291  26.167  0.1055  0.0351 -0.1066
  642W        W 5750   6.739   5.285  25.207 -0.1812  0.0070 -0.2113
  643W        W 5751   1.893  12.494  28.484  0.0172  0.0154  0.1473
  644W        W 5752  10.401   5.775   0.348 -0.3714  0.0500  0.2413
  645W        W 5753   3.264   6.108  19.827  0.1933  0.1795 -0.4367
  646W        W 5754   8.548  12.474  10.880 -0.1705  0.0700  0.0285
  647W        W 5755   2.385   1.829  28.224 -0.2903  0.0111  0.1064
  648W        W 5756  12.550  11.088   8.648 -0.2371 -0.3644  0.0361
  649W        W 5757   8.414   8.517  30.901  0.0532 -0.0605 -0.1743
  650W        W 5758   2.112   5.796  25.556  0.2186  0.2558 -0.0170
  651W        W 5759   6.312   6.742   0.519 -0.0068 -0.2099  0.0091
  652W        W 5760   4.416   0.114   9.734 -0.2781 -0.1278 -0.3105
  653W        W 5761   6.344   8.222  18.434  0.0043  0.2470 -0.0640
  654W        W 5762   3.029   7.345   4.999  0.0238  0.0289  0.2355
  655W        W 5763   5.284   8.777   1.888  0.0544  0.0405  0.0002
  656W        W 5764   7.722  12.460  26.744  0.2176  0.1562  0.0856
  657W        W 5765   1.613   2.744   9.984  0.1365  0.0887  0.1038
  658W        W 5766  12.436   4.954  11.657 -0.1989  0.0233  0.1295
  659W        W 5767   7.559   4.675   8.672  0.2896  0.2516  0.0187
  660W        W 5768   8.279   0.971   7.941  0.1976 -0.1670 -0.0655
  661W        W 5769   7.940   7.593  11.682  0.5373  0.2758  0.1980
  662W        W 5770   6.846   4.023  10.806  0.0011 -0.0538 -0.1321
  663W        W 5771   5.159   1.345  27.261 -0.2515  0.1094 -0.1490
  664W        W 5772   5.735  10.748  31.005 -0.0204  0.0343 -0.0777
  665W        W 5773   9.984   2.767   1.930 -0.1556 -0.3290  0.2842
  666W        W 5774  10.909   1.253  27.535  0.0792  0.1218  0.3707
  667W        W 5775  12.255   2.269   7.857 -0.2746  0.1352  0.1092
  668W        W 5776   2.836   5.017  23.642  0.1371  0.0136  0.2884
  669W        W 5777   1.615  10.128   0.256 -0.0006  0.1713 -0.0144
  670W        W 5778   7.633   8.166   8.976 -0.4245  0.0517 -0.3454
  671W        W 5779   9.689  10.538  12.655  0.0628 -0.3720 -0.2613
  672W        W 5780  11.142   8.532  29.464  0.0419 -0.0084 -0.1071
  673W        W 5781   3.234   7.908  23.314 -0.0541  0.3119  0.1659
  674W        W 5782   3.071   9.483   0.405 -0.0195  0.3854  0.1645
  675W        W 5783   3.409  13.000   7.024  0.1440  0.1420  0.0337
  676W        W 5784  11.762   8.673  24.277 -0.2889 -0.2703  0.1787
  677W        W 5785   6.854   1.127   4.574 -0.3292  0.0661 -0.0973
  678W        W 5786   5.098   8.224   8.714  0.0723  0.0621  0.3880
  679W        W 5787   2.491   8.829  10.252 -0.2278  0.1040 -0.1087
  680W        W 5788   3.190   1.773  10.688  0.0398 -0.0543 -0.1971
  681W        W 5789   0.071  10.464  24.363  0.0118 -0.0619 -0.1078
  682W        W 5790  11.145   2.339  19.184 -0.1907 -0.3057 -0.0181
  683W        W 5791   5.377   6.549  30.945 -0.1475 -0.1972 -0.0068
  684W        W 5792   2.177   2.572  11.556  0.0332  0.3642 -0.2136
  685W        W 5793  11.068   7.669   7.684  0.3430  0.2917  0.3151
  686W        W 5794  11.612   2.319   8.076 -0.2766  0.2235 -0.4612
  687W        W 5795  11.985   4.167  26.902 -0.0813 -0.0656  0.5189
  688W        W 5796  10.696   1.323   2.656  0.0656  0.1139 -0.0341
[truncated: 2,665,433 more chars]
