# Supplementary material for: Effect of helical kink in antimicrobial peptides on membrane pore formation
Source: eLife. 2020 Mar 13;9:e47946. doi: 10.7554/eLife.47946 (PMC7069690; doi:10.7554/eLife.47946)
Supplement: Figure 12—source data 1. [file elife-47946-fig12-data1.zip › Figure12/12E_i.gro]

Martini system with peptide(s) and lipid membrane
26144
    1GLY     BB    1   4.768   7.756  10.762  0.0135  0.1903  0.0346
    2ILE     BB    2   4.853   7.974  10.559  0.0506  0.0940 -0.0536
    2ILE    SC1    3   4.693   8.145  10.356 -0.1438  0.1962  0.1819
    3GLY     BB    4   5.105   7.844  10.433  0.0160  0.0828 -0.1116
    4LYS     BB    5   4.969   7.591  10.316  0.0448  0.1405 -0.2729
    4LYS    SC1    6   5.005   7.283  10.195 -0.2387 -0.1017 -0.0066
    4LYS    SC2    7   4.899   7.046  10.102 -0.2455 -0.0588  0.0911
    5PHE     BB    8   4.779   7.738  10.121  0.0905  0.4081 -0.1201
    5PHE    SC1    9   4.578   7.512  10.009  0.2612  0.0201 -0.3066
    5PHE    SC2   10   4.505   7.266   9.927  0.2977  0.0331 -0.3795
    5PHE    SC3   11   4.334   7.417  10.070  0.3020 -0.0630 -0.2716
    6LEU     BB   12   4.990   7.908   9.971  0.0766  0.2600 -0.3115
    6LEU    SC1   13   4.913   8.197   9.853 -0.0191  0.2796 -0.1580
    7HIS     BB   14   5.157   7.677   9.850 -0.0619 -0.0213  0.0164
    7HIS    SC1   15   5.413   7.740  10.046  0.1734 -0.1626  0.0334
    7HIS    SC2   16   5.675   7.729  10.110  0.2066  0.0006 -0.0682
    7HIS    SC3   17   5.525   7.937  10.194  0.0833 -0.1455  0.0794
    8SER     BB   18   4.952   7.543   9.661 -0.0934 -0.0234  0.0521
    8SER    SC1   19   4.953   7.306   9.651 -0.0325 -0.1366  0.1777
    9ALA     BB   20   4.881   7.795   9.494  0.1773 -0.1746 -0.3059
   10LYS     BB   21   5.141   7.845   9.334  0.2419 -0.0723 -0.1709
   10LYS    SC1   22   5.420   7.874   9.489 -0.0759 -0.0699 -0.0048
   10LYS    SC2   23   5.636   7.710   9.624 -0.1971  0.0135  0.1072
   11LYS     BB   24   5.157   7.578   9.177 -0.1255 -0.3189  0.1899
   11LYS    SC1   25   5.267   7.323   9.293 -0.3204 -0.1392 -0.0274
   11LYS    SC2   26   5.505   7.222   9.381 -0.0937 -0.1107 -0.1126
   12PHE     BB   27   4.891   7.599   9.018  0.0732 -0.0575 -0.1213
   12PHE    SC1   28   4.667   7.448   9.123 -0.0451  0.4188 -0.2197
   12PHE    SC2   29   4.414   7.353   9.123  0.1227 -0.0653  0.0558
   12PHE    SC3   30   4.526   7.437   9.354  0.2382  0.0846 -0.0529
   13GLY     BB   31   4.935   7.866   8.867  0.2138  0.0743  0.1450
   14LYS     BB   33   5.177   7.790   8.689  0.1736  0.1204  0.0698
   14LYS    SC1   34   5.413   7.910   8.489 -0.0156 -0.0264 -0.0694
   14LYS    SC2   35   5.631   7.828   8.419 -0.1979  0.3261 -0.0724
   15ALA     BB   36   5.035   7.586   8.504  0.3713  0.1173 -0.0823
   16PHE     BB   37   4.793   7.757   8.410  0.1525 -0.0315  0.1940
   16PHE    SC1   38   4.537   7.680   8.573  0.1129  0.1527  0.1430
   16PHE    SC2   39   4.354   7.484   8.605 -0.0091  0.2148 -0.1452
   16PHE    SC3   40   4.411   7.651   8.810 -0.1141  0.0594  0.0133
   17VAL     BB   41   4.948   7.995   8.285 -0.0104  0.0259  0.0983
   17VAL    SC1   42   4.897   8.229   8.398 -0.2075 -0.0555  0.1819
   18GLY     BB   43   5.079   7.853   8.043  0.0875  0.1316  0.0885
   19GLU     BB   44   4.824   7.763   7.891  0.1744  0.1627 -0.0790
   19GLU    SC1   45   4.884   7.373   7.864 -0.4980  0.0325 -0.3616
   20ILE     BB   46   4.692   8.038   7.836  0.1093  0.1131 -0.1721
   20ILE    SC1   47   4.480   8.159   8.027 -0.0062  0.2749 -0.3972
   21MET     BB   48   4.912   8.142   7.645 -0.0176  0.2114 -0.2667
   21MET    SC1   49   5.109   8.316   7.890  0.0143 -0.1042  0.1050
   22ASN     BB   50   4.911   7.947   7.404 -0.0895 -0.1399  0.0111
   22ASN    SC1   51   5.127   7.984   7.140  0.0233  0.0756 -0.1588
   23SER     BB   52   4.619   8.010   7.321 -0.0071  0.0986 -0.1042
   23SER    SC1   53   4.554   8.214   7.243 -0.2594 -0.1365 -0.3057
    1GLY     BB   54   5.335   8.782  10.674 -0.1513  0.0081  0.1645
    2ILE     BB   55   5.525   8.955  10.501 -0.0758 -0.0857  0.1531
    2ILE    SC1   56   5.456   9.159  10.278 -0.0150 -0.0215  0.1931
    3GLY     BB   57   5.765   8.766  10.450 -0.0377  0.0197 -0.0729
    4LYS     BB   58   5.597   8.529  10.342 -0.1557 -0.0276  0.2068
    4LYS    SC1   59   5.836   8.261  10.378  0.1097  0.2287 -0.0646
    4LYS    SC2   60   6.080   8.264  10.428 -0.1826  0.1555  0.3361
    5PHE     BB   61   5.477   8.657  10.087  0.1244  0.4463  0.3017
    5PHE    SC1   62   5.241   8.632   9.891  0.0861 -0.1870  0.0495
    5PHE    SC2   63   4.999   8.655   9.774 -0.0059 -0.0914  0.2542
    5PHE    SC3   64   5.209   8.794   9.677 -0.0462 -0.1258  0.1149
    6LEU     BB   65   5.741   8.746   9.951  0.1741 -0.0196  0.0724
    6LEU    SC1   66   5.728   9.076   9.816  0.1362  0.3419  0.2007
    7HIS     BB   67   5.895   8.482   9.900  0.1718  0.0749 -0.4886
    7HIS    SC1   68   6.170   8.534  10.019 -0.2045  0.0364 -0.2692
    7HIS    SC2   69   6.223   8.744  10.181 -0.1398  0.0584 -0.3186
    7HIS    SC3   70   6.406   8.548  10.150 -0.1743  0.0266 -0.3227
    8SER     BB   71   5.676   8.369   9.711 -0.1459  0.1168 -0.1579
    8SER    SC1   72   5.478   8.229   9.800  0.3795  0.1639 -0.2985
    9ALA     BB   73   5.656   8.601   9.506  0.0334  0.3240  0.0537
   10LYS     BB   74   5.942   8.569   9.390  0.1568 -0.3090  0.4827
   10LYS    SC1   75   6.133   8.766   9.586  0.1501  0.2031  0.1785
   10LYS    SC2   76   6.456   8.826   9.587  0.1683 -0.2740  0.1726
   11LYS     BB   77   5.889   8.300   9.245  0.1284  0.0390 -0.1907
   11LYS    SC1   78   5.880   7.996   9.377 -0.1381  0.2252  0.1398
   11LYS    SC2   79   6.115   7.849   9.464 -0.2142 -0.1294  0.1283
   12PHE     BB   80   5.635   8.372   9.082 -0.0023  0.0433  0.0123
   12PHE    SC1   81   5.593   8.116   8.943 -0.2748 -0.0715 -0.3298
   12PHE    SC2   82   5.758   7.904   8.923 -0.1560 -0.0121 -0.0338
   12PHE    SC3   83   5.506   7.871   9.015 -0.1463 -0.0298 -0.0134
   13GLY     BB   84   5.745   8.601   8.905  0.1481  0.0471  0.1091
   14LYS     BB   86   5.959   8.472   8.722  0.1742 -0.0796  0.2271
   14LYS    SC1   87   6.230   8.368   8.875  0.1757  0.0753  0.3551
   14LYS    SC2   88   6.436   8.259   8.793  0.1327  0.1103  0.2180
   15ALA     BB   89   5.790   8.269   8.559  0.1015  0.1225  0.0455
   16PHE     BB   90   5.578   8.467   8.452 -0.0433  0.1411  0.3549
   16PHE    SC1   91   5.354   8.420   8.648  0.2909  0.1457  0.1790
   16PHE    SC2   92   5.124   8.549   8.709  0.3260  0.2704  0.0509
   16PHE    SC3   93   5.194   8.327   8.845 -0.0083  0.0717 -0.0920
   17VAL     BB   94   5.746   8.666   8.284 -0.0776 -0.1715 -0.0653
   17VAL    SC1   95   5.835   8.914   8.306  0.0853 -0.2246 -0.1107
   18GLY     BB   96   5.859   8.500   8.047 -0.0887  0.0969 -0.2634
   19GLU     BB   97   5.589   8.425   7.915 -0.1236 -0.1827 -0.0438
   19GLU    SC1   98   5.602   8.086   8.009  0.3030 -0.1287  0.2050
   20ILE     BB   99   5.493   8.714   7.857  0.2298 -0.0493  0.0082
   20ILE    SC1  100   5.232   8.845   7.962  0.1451  0.2469 -0.5349
   21MET     BB  101   5.713   8.843   7.681  0.0538 -0.0349 -0.2066
   21MET    SC1  102   5.912   9.161   7.794 -0.0103 -0.3431 -0.0224
   22ASN     BB  103   5.680   8.650   7.441  0.1354 -0.0046 -0.2427
   22ASN    SC1  104   5.912   8.436   7.360  0.0639 -0.1842 -0.2425
   23SER     BB  105   5.382   8.712   7.383  0.1341  0.0613 -0.1666
   23SER    SC1  106   5.255   8.901   7.315 -0.2588 -0.2855 -0.4453
    1GLY     BB  107   8.017   8.911  10.568 -0.1282  0.2704 -0.3472
    2ILE     BB  108   8.167   8.734  10.363 -0.0064 -0.0839  0.0343
    2ILE    SC1  109   8.369   8.810  10.141 -0.2295  0.1615 -0.0902
    3GLY     BB  110   7.924   8.557  10.286  0.0862 -0.1643 -0.0765
    4LYS     BB  111   7.733   8.773  10.172  0.2364 -0.0094 -0.0386
    4LYS    SC1  112   7.577   8.985  10.383  0.2984  0.0531 -0.1323
    4LYS    SC2  113   7.351   8.908  10.494 -0.3334 -0.1720 -0.1300
    5PHE     BB  114   7.904   8.889   9.940 -0.3256  0.2183 -0.3582
    5PHE    SC1  115   7.933   9.194   9.998 -0.0688  0.0861  0.1119
    5PHE    SC2  116   7.998   9.327  10.224 -0.0825  0.2276  0.0332
    5PHE    SC3  117   7.906   9.462  10.009  0.3049  0.1447 -0.1943
    6LEU     BB  118   7.951   8.624   9.786 -0.1106 -0.0143  0.0876
    6LEU    SC1  119   8.234   8.531   9.646  0.1302 -0.1928  0.0461
    7HIS     BB  120   7.670   8.579   9.663 -0.0594  0.1879 -0.1107
    7HIS    SC1  121   7.414   8.422   9.638  0.0576  0.0730  0.0943
    7HIS    SC2  122   7.174   8.484   9.531  0.1139  0.2137  0.0472
    7HIS    SC3  123   7.289   8.246   9.476 -0.0363  0.1253  0.1086
    8SER     BB  124   7.666   8.838   9.494 -0.1992  0.2812  0.0325
    8SER    SC1  125   7.443   8.867   9.381 -0.2011  0.0198  0.3175
    9ALA     BB  126   7.935   8.812   9.341 -0.2822  0.1844 -0.0990
   10LYS     BB  127   7.901   8.551   9.177  0.0513  0.1301 -0.0887
   10LYS    SC1  128   7.951   8.289   9.371  0.1249  0.0626 -0.2780
   10LYS    SC2  129   7.763   8.099   9.496  0.1363 -0.0717 -0.2405
   11LYS     BB  130   7.668   8.645   8.996 -0.0923  0.1466  0.1012
   11LYS    SC1  131   7.403   8.467   9.009  0.0030  0.1273 -0.0317
   11LYS    SC2  132   7.149   8.333   8.992 -0.0046 -0.1819 -0.1176
   12PHE     BB  133   7.790   8.906   8.882  0.0740  0.0481  0.0512
   12PHE    SC1  134   7.598   9.118   8.934 -0.3216 -0.0211  0.1569
   12PHE    SC2  135   7.340   9.156   9.007 -0.2122  0.5467  0.2974
   12PHE    SC3  136   7.538   9.284   9.139  0.1463  0.1458  0.1708
   13GLY     BB  137   8.033   8.786   8.730  0.0067  0.0204 -0.0354
   14LYS     BB  139   7.900   8.617   8.507 -0.4682  0.2340  0.0727
   14LYS    SC1  140   7.738   8.344   8.530  0.0572  0.0225 -0.1028
   14LYS    SC2  141   7.511   8.210   8.487  0.1783 -0.3288  0.1151
   15ALA     BB  142   7.746   8.815   8.325 -0.2507  0.2376 -0.1116
   16PHE     BB  143   7.991   8.981   8.233 -0.0252 -0.0684 -0.0795
   16PHE    SC1  144   7.953   9.264   8.181 -0.0872  0.1971  0.1755
   16PHE    SC2  145   7.832   9.505   8.182 -0.4780  0.0116 -0.0102
   16PHE    SC3  146   7.856   9.367   7.951 -0.2412 -0.1220  0.0904
   17VAL     BB  147   8.171   8.768   8.098  0.0913  0.0230 -0.0703
   17VAL    SC1  148   8.429   8.824   8.125  0.0554  0.0150  0.3501
   18GLY     BB  149   7.979   8.674   7.873 -0.2033  0.0543  0.1627
   19GLU     BB  150   7.909   8.951   7.755  0.0363  0.1129  0.1524
   19GLU    SC1  151   7.608   9.001   7.528  0.0527  0.0013 -0.0582
   20ILE     BB  152   8.192   9.061   7.692 -0.1396  0.3099 -0.3446
   20ILE    SC1  153   8.363   9.267   7.848 -0.0635  0.1899 -0.2679
   21MET     BB  154   8.312   8.843   7.506  0.2076  0.4010 -0.2346
   21MET    SC1  155   8.623   8.797   7.655  0.1825 -0.2229 -0.1552
   22ASN     BB  156   8.092   8.856   7.288 -0.0805  0.0147  0.0204
   22ASN    SC1  157   7.844   8.663   7.177 -0.0717 -0.0163 -0.1266
   23SER     BB  158   8.156   9.151   7.218 -0.0298 -0.0535 -0.2293
   23SER    SC1  159   7.986   9.268   7.078  0.2385 -0.0818  0.4735
    1GLY     BB  160   8.252   7.594  10.547 -0.1396  0.0408 -0.4592
    2ILE     BB  161   8.422   7.390  10.386  0.2425  0.0566 -0.0911
    2ILE    SC1  162   8.676   7.468  10.226  0.2165 -0.1360 -0.2289
    3GLY     BB  163   8.205   7.200  10.273  0.1543  0.1102 -0.0142
    4LYS     BB  164   8.045   7.423  10.128 -0.1902  0.0684  0.2881
    4LYS    SC1  165   7.729   7.471  10.003  0.1383  0.1260  0.0056
    4LYS    SC2  166   7.515   7.555  10.112 -0.2392  0.1377 -0.1163
    5PHE     BB  167   8.267   7.517   9.934 -0.0250 -0.3654  0.2558
    5PHE    SC1  168   8.191   7.774   9.853 -0.3648  0.0901 -0.1448
    5PHE    SC2  169   8.256   7.992   9.709  0.1223  0.2036  0.2184
    5PHE    SC3  170   8.068   8.009   9.901 -0.1349  0.1902 -0.0260
    6LEU     BB  171   8.334   7.258   9.777 -0.0470 -0.0315 -0.3317
    6LEU    SC1  172   8.605   7.257   9.753 -0.1582  0.1940  0.0278
    7HIS     BB  173   8.065   7.228   9.624 -0.2021 -0.0242 -0.0659
    7HIS    SC1  174   7.941   6.982   9.707 -0.1217  0.0481  0.0227
    7HIS    SC2  175   7.782   6.766   9.735 -0.0150 -0.0301  0.0321
    7HIS    SC3  176   8.004   6.791   9.887 -0.0771  0.1334  0.0985
    8SER     BB  177   8.050   7.491   9.461  0.1358  0.0015 -0.0639
    8SER    SC1  178   7.866   7.636   9.451  0.2804 -0.1413 -0.0652
    9ALA     BB  179   8.301   7.438   9.288  0.1288 -0.1180 -0.0381
   10LYS     BB  180   8.224   7.172   9.150 -0.1506 -0.1641  0.1981
   10LYS    SC1  181   8.076   6.905   9.251 -0.0406  0.4215 -0.0999
   10LYS    SC2  182   7.955   6.712   9.180  0.1234  0.2353  0.1650
   11LYS     BB  183   7.997   7.277   8.967  0.1641  0.1349 -0.0332
   11LYS    SC1  184   7.734   7.239   9.165 -0.1809 -0.2186  0.3076
   11LYS    SC2  185   7.493   7.306   9.186 -0.2736  0.0991 -0.2766
   12PHE     BB  186   8.122   7.503   8.796  0.0769  0.0592 -0.1988
   12PHE    SC1  187   8.090   7.748   8.955  0.0881 -0.1453  0.2484
   12PHE    SC2  188   8.150   7.890   9.177 -0.1043 -0.1627  0.3136
   12PHE    SC3  189   7.919   7.937   9.046  0.0881 -0.0266  0.0110
   13GLY     BB  190   8.343   7.358   8.633  0.0932 -0.2111  0.0555
   14LYS     BB  192   8.164   7.162   8.474 -0.0769 -0.0564  0.0538
   14LYS    SC1  193   8.081   6.898   8.326  0.2336 -0.1104  0.3411
   14LYS    SC2  194   7.858   6.797   8.265 -0.0528  0.2414 -0.0084
   15ALA     BB  195   7.984   7.373   8.335 -0.1121 -0.2111 -0.1390
   16PHE     BB  196   8.205   7.539   8.195 -0.0637 -0.1583 -0.0015
   16PHE    SC1  197   8.216   7.815   8.364  0.0457 -0.0304 -0.2031
   16PHE    SC2  198   8.286   7.922   8.602  0.0500  0.5015 -0.4314
   16PHE    SC3  199   8.028   7.929   8.521 -0.0487 -0.1482 -0.2285
   17VAL     BB  200   8.356   7.320   8.035  0.0091 -0.2524  0.1927
   17VAL    SC1  201   8.579   7.251   8.160  0.0269 -0.0463  0.2797
   18GLY     BB  202   8.147   7.225   7.827  0.0588  0.0027  0.0212
   19GLU     BB  203   8.085   7.492   7.682 -0.2695 -0.0882 -0.0139
   19GLU    SC1  204   7.716   7.587   7.805 -0.1287 -0.0412 -0.0610
   20ILE     BB  205   8.368   7.559   7.575 -0.1632 -0.2512  0.1572
   20ILE    SC1  206   8.631   7.573   7.737  0.0501  0.1466 -0.2013
   21MET     BB  207   8.402   7.316   7.385  0.2103 -0.0106 -0.0986
   21MET    SC1  208   8.544   7.089   7.646  0.0391  0.0964 -0.0557
   22ASN     BB  209   8.173   7.371   7.183 -0.0128 -0.1315  0.1156
   22ASN    SC1  210   7.928   7.182   7.324  0.1402  0.0491 -0.0658
   23SER     BB  211   8.282   7.642   7.079  0.0751 -0.1241  0.2246
   23SER    SC1  212   8.313   7.877   7.147 -0.0853 -0.0430  0.3169
    1GLY     BB  213   5.137   5.114  10.728 -0.0510 -0.1341 -0.3801
    2ILE     BB  214   4.956   5.337  10.610 -0.2328 -0.1377 -0.1158
    2ILE    SC1  215   4.690   5.447  10.725  0.0037  0.2072  0.1232
    3GLY     BB  216   5.181   5.482  10.453 -0.0344 -0.3248 -0.0095
    4LYS     BB  217   5.305   5.268  10.266  0.0772 -0.0565 -0.2502
    4LYS    SC1  218   5.584   5.288  10.130 -0.1067 -0.6486 -0.0165
    4LYS    SC2  219   5.746   5.320   9.962  0.1055  0.0270  0.1507
    5PHE     BB  220   5.046   5.224  10.101 -0.0564  0.0085 -0.0614
    5PHE    SC1  221   5.003   5.018   9.938  0.1683 -0.1600 -0.0672
    5PHE    SC2  222   4.832   4.920   9.754  0.1570 -0.2854  0.0087
    5PHE    SC3  223   4.925   4.760   9.950 -0.0652 -0.0798  0.2899
    6LEU     BB  224   5.008   5.506   9.977 -0.0462  0.0664  0.0645
    6LEU    SC1  225   4.742   5.600  10.097  0.0702 -0.3669  0.1680
    7HIS     BB  226   5.266   5.539   9.808  0.0916 -0.2346  0.2073
    7HIS    SC1  227   5.420   5.758   9.931 -0.1353 -0.0799  0.3783
    7HIS    SC2  228   5.481   6.000  10.033  0.1566 -0.0584  0.1667
    7HIS    SC3  229   5.603   5.779  10.128  0.4609 -0.0337 -0.1488
    8SER     BB  230   5.243   5.304   9.608 -0.0570  0.0568 -0.1290
    8SER    SC1  231   5.424   5.132   9.634 -0.0979  0.2535  0.0193
    9ALA     BB  232   4.953   5.361   9.513 -0.0987  0.0695  0.0032
   10LYS     BB  233   4.999   5.629   9.364 -0.0262  0.1537  0.1743
   10LYS    SC1  234   4.916   5.850   9.629  0.0349 -0.1120 -0.2793
   10LYS    SC2  235   5.043   6.047   9.807 -0.0377 -0.1323 -0.2236
   11LYS     BB  236   5.209   5.524   9.162  0.1168 -0.0027  0.3995
   11LYS    SC1  237   5.379   5.662   8.978  0.0090 -0.0917  0.1945
   11LYS    SC2  238   5.468   5.676   8.697  0.0443  0.0998  0.0860
   12PHE     BB  239   5.035   5.310   9.021  0.1166  0.1779  0.1164
   12PHE    SC1  240   5.010   5.034   9.141  0.0159  0.1272 -0.0465
   12PHE    SC2  241   4.884   4.798   9.177  0.4916 -0.1575 -0.1566
   12PHE    SC3  242   5.057   4.889   9.364  0.1685  0.2123 -0.0217
   13GLY     BB  243   4.815   5.508   8.929 -0.0644  0.1099  0.3927
   14LYS     BB  245   4.972   5.696   8.740 -0.2392 -0.2612 -0.1455
   14LYS    SC1  246   4.761   5.952   8.693 -0.2556 -0.1781 -0.0314
   14LYS    SC2  247   4.812   6.125   8.503 -0.2580 -0.1699 -0.3405
   15ALA     BB  248   5.061   5.501   8.515  0.0755 -0.1542 -0.1194
   16PHE     BB  249   4.786   5.376   8.446  0.0621 -0.0399 -0.2790
   16PHE    SC1  250   4.669   5.166   8.623  0.2262  0.1370  0.0408
   16PHE    SC2  251   4.454   5.167   8.787  0.0338 -0.0859 -0.2009
   16PHE    SC3  252   4.652   4.987   8.824  0.1987  0.1364  0.0380
   17VAL     BB  253   4.615   5.621   8.360  0.1365  0.0864 -0.0754
   17VAL    SC1  254   4.384   5.699   8.464  0.0991 -0.1397  0.0185
   18GLY     BB  255   4.785   5.714   8.118  0.0720 -0.0765 -0.1855
   19GLU     BB  256   4.763   5.447   7.963 -0.1073 -0.0580 -0.1940
   19GLU    SC1  257   5.052   5.172   8.041  0.1189  0.2563 -0.1445
   20ILE     BB  258   4.458   5.417   7.917 -0.1652 -0.1356  0.2046
   20ILE    SC1  259   4.336   5.292   8.174 -0.1838 -0.1044  0.2111
   21MET     BB  260   4.404   5.670   7.747  0.1345 -0.2411 -0.0562
   21MET    SC1  261   4.133   5.844   7.996  0.0073  0.1889  0.0253
   22ASN     BB  262   4.584   5.642   7.496  0.0164  0.1111 -0.1869
   22ASN    SC1  263   4.865   5.760   7.496  0.0386 -0.1178  0.0281
   23SER     BB  264   4.468   5.376   7.387 -0.0776 -0.0483  0.2789
   23SER    SC1  265   4.424   5.345   7.113  0.0759  0.1715  0.1972
    1GLY     BB  266   5.978   4.345   7.664 -0.1897  0.2295 -0.1968
    2ILE     BB  267   6.144   4.568   7.801 -0.0405  0.0186 -0.0270
    2ILE    SC1  268   6.399   4.681   7.935 -0.1856  0.1384  0.1536
    3GLY     BB  269   5.903   4.694   7.949 -0.0407 -0.1062  0.0809
    4LYS     BB  270   5.821   4.446   8.116  0.1676 -0.0906  0.2097
    4LYS    SC1  271   5.561   4.274   7.977 -0.2074  0.2834 -0.3566
    4LYS    SC2  272   5.392   4.204   7.781 -0.2534  0.0126  0.1255
    5PHE     BB  273   6.092   4.408   8.262  0.3973 -0.1299 -0.2123
    5PHE    SC1  274   6.156   4.093   8.154  0.3932 -0.2214  0.1484
    5PHE    SC2  275   5.982   3.890   8.114 -0.0646  0.1696  0.0665
    5PHE    SC3  276   6.154   3.961   7.919 -0.1297  0.0720 -0.0273
    6LEU     BB  277   6.132   4.693   8.378  0.0447 -0.1892  0.0718
    6LEU    SC1  278   6.453   4.746   8.443 -0.3334  0.0227 -0.0407
    7HIS     BB  279   5.899   4.716   8.582 -0.1169  0.0808 -0.1359
    7HIS    SC1  280   5.781   4.970   8.616  0.1659 -0.0217 -0.1384
    7HIS    SC2  281   5.791   5.205   8.749 -0.1101 -0.1939  0.2017
    7HIS    SC3  282   5.854   5.195   8.487 -0.3199  0.3016  0.1232
    8SER     BB  283   6.006   4.486   8.760 -0.1644  0.1596 -0.0043
    8SER    SC1  284   5.799   4.438   8.927  0.1701 -0.1406  0.1142
    9ALA     BB  285   6.290   4.579   8.840  0.0019 -0.0633 -0.3137
   10LYS     BB  286   6.245   4.856   8.973  0.1494 -0.1867  0.0039
   10LYS    SC1  287   6.305   5.101   8.744  0.3963  0.0178 -0.0299
   10LYS    SC2  288   6.391   5.338   8.710  0.2589  0.2022  0.2188
   11LYS     BB  289   6.051   4.768   9.198  0.1167  0.0990  0.0911
   11LYS    SC1  290   5.746   4.907   9.126 -0.1853  0.2037 -0.1192
   11LYS    SC2  291   5.564   5.089   9.162  0.0985 -0.0558  0.1761
   12PHE     BB  292   6.236   4.559   9.332  0.0765 -0.0249 -0.0442
   12PHE    SC1  293   6.142   4.270   9.256  0.3103 -0.2567 -0.0959
   12PHE    SC2  294   5.970   4.094   9.366  0.1153 -0.0452 -0.0528
   12PHE    SC3  295   6.072   4.048   9.120  0.2468 -0.3272  0.0493
   13GLY     BB  296   6.488   4.730   9.392 -0.0196  0.1276 -0.0699
   14LYS     BB  298   6.384   4.947   9.586 -0.2961  0.0745 -0.1541
   14LYS    SC1  299   6.558   5.231   9.611  0.0442  0.1285  0.0426
   14LYS    SC2  300   6.636   5.441   9.616  0.0820 -0.1107 -0.1413
   15ALA     BB  301   6.304   4.785   9.838 -0.0098  0.1207 -0.0303
   16PHE     BB  302   6.542   4.597   9.901 -0.2039 -0.0807  0.1152
   16PHE    SC1  303   6.484   4.335   9.786  0.1164  0.0769 -0.1392
   16PHE    SC2  304   6.261   4.201   9.713  0.0615 -0.0403  0.2199
   16PHE    SC3  305   6.481   4.193   9.556 -0.0694 -0.2204  0.0390
   17VAL     BB  306   6.762   4.811   9.948 -0.1762 -0.0510 -0.1369
   17VAL    SC1  307   6.917   4.929   9.769 -0.0109 -0.1212 -0.0426
   18GLY     BB  308   6.629   4.966  10.181 -0.0085  0.0336 -0.0967
   19GLU     BB  309   6.613   4.729  10.381  0.0504  0.0535 -0.0680
   19GLU    SC1  310   6.235   4.690  10.474 -0.0267  0.0493 -0.0067
   20ILE     BB  311   6.914   4.659  10.405  0.0626  0.1088 -0.0578
   20ILE    SC1  312   7.013   4.493  10.163 -0.4382 -0.3031  0.0019
   21MET     BB  313   7.019   4.936  10.497 -0.0211  0.1105  0.0353
   21MET    SC1  314   7.179   5.027  10.223 -0.1427 -0.2147 -0.0588
   22ASN     BB  315   6.886   4.989  10.772  0.1109  0.0952  0.1030
   22ASN    SC1  316   6.555   5.039  10.754 -0.2758 -0.0855  0.2743
   23SER     BB  317   7.023   4.765  10.938 -0.0680 -0.1432 -0.0638
   23SER    SC1  318   7.209   4.648  11.012 -0.0519  0.0042  0.1318
    1GLY     BB  319   4.641   5.919  10.949  0.0414  0.2371  0.1735
    2ILE     BB  320   4.829   6.016  10.722  0.0257 -0.3317 -0.1019
    2ILE    SC1  321   5.043   6.213  10.829 -0.1764 -0.1656  0.0063
    3GLY     BB  322   4.745   5.825  10.493 -0.0456 -0.3646 -0.0487
    4LYS     BB  323   4.449   5.910  10.460  0.0455 -0.0981 -0.2108
    4LYS    SC1  324   4.276   5.672  10.363  0.0352  0.1970  0.1113
    4LYS    SC2  325   4.124   5.485  10.474  0.0645  0.0234 -0.0402
    5PHE     BB  326   4.488   6.213  10.413 -0.0213  0.0226  0.4238
    5PHE    SC1  327   4.473   6.362  10.693 -0.0518  0.3360  0.0625
    5PHE    SC2  328   4.592   6.382  10.935  0.0148 -0.1421  0.0773
    5PHE    SC3  329   4.323   6.374  10.917  0.0013  0.1373  0.1101
    6LEU     BB  330   4.691   6.176  10.181 -0.3070  0.1032  0.1526
    6LEU    SC1  331   5.016   6.168  10.293 -0.2944 -0.1347 -0.1400
    7HIS     BB  332   4.529   6.008   9.978 -0.1489  0.0789  0.0445
    7HIS    SC1  333   4.436   5.781   9.808 -0.0486 -0.1466  0.2794
    7HIS    SC2  334   4.227   5.626   9.736 -0.0462  0.0031 -0.0722
    7HIS    SC3  335   4.467   5.590   9.619  0.0230  0.0955  0.0390
    8SER     BB  336   4.304   6.212   9.916  0.0132  0.3170  0.2204
    8SER    SC1  337   4.095   6.140  10.040 -0.0316 -0.3473  0.0511
    9ALA     BB  338   4.463   6.451   9.799 -0.0414  0.1992 -0.1053
   10LYS     BB  339   4.631   6.299   9.588  0.0587 -0.1930  0.2428
   10LYS    SC1  340   4.902   6.423   9.497 -0.0470  0.4261 -0.0399
   10LYS    SC2  341   5.104   6.430   9.329  0.0232 -0.2678  0.1800
   11LYS     BB  342   4.419   6.175   9.399  0.1355  0.2762 -0.1740
   11LYS    SC1  343   4.590   6.027   9.209  0.0422  0.3562 -0.0871
   11LYS    SC2  344   4.825   6.009   9.161  0.1175  0.2472 -0.2115
   12PHE     BB  345   4.289   6.442   9.310  0.1276  0.2839 -0.1393
   12PHE    SC1  346   4.020   6.475   9.203 -0.0265 -0.1099  0.2373
   12PHE    SC2  347   3.814   6.600   9.081  0.0472  0.1986  0.4167
   12PHE    SC3  348   3.825   6.330   9.085 -0.0208  0.1756 -0.1403
   13GLY     BB  349   4.521   6.608   9.188  0.2246  0.2311 -0.0295
   14LYS     BB  351   4.614   6.432   8.951 -0.0204  0.1187 -0.0454
   14LYS    SC1  352   4.874   6.510   8.797  0.3688 -0.2626 -0.2326
   14LYS    SC2  353   5.086   6.625   8.851 -0.0753  0.0559  0.1742
   15ALA     BB  354   4.354   6.386   8.788 -0.1753 -0.0194  0.2337
   16PHE     BB  355   4.259   6.677   8.736 -0.1922 -0.0515  0.0794
   16PHE    SC1  356   4.000   6.672   8.562 -0.2038  0.5104 -0.1604
   16PHE    SC2  357   3.784   6.511   8.560  0.0464  0.1578  0.0290
   16PHE    SC3  358   3.826   6.683   8.356 -0.2663  0.0397 -0.1429
   17VAL     BB  359   4.514   6.803   8.613 -0.2950  0.1180  0.0373
   17VAL    SC1  360   4.604   7.029   8.718 -0.0692 -0.0225  0.1525
   18GLY     BB  361   4.585   6.632   8.365 -0.0164  0.0018  0.1932
   19GLU     BB  362   4.325   6.665   8.200  0.0603 -0.1733  0.0329
   19GLU    SC1  363   4.094   6.482   7.979 -0.3262 -0.0865  0.1558
   20ILE     BB  364   4.307   6.970   8.145  0.0365 -0.1742  0.0357
   20ILE    SC1  365   4.150   7.092   8.382  0.1067  0.3041 -0.1539
   21MET     BB  366   4.579   7.022   8.005 -0.0548  0.0829 -0.0511
   21MET    SC1  367   4.645   7.269   8.299 -0.1967 -0.4122 -0.1000
   22ASN     BB  368   4.542   6.867   7.739  0.0803 -0.0328 -0.0036
   22ASN    SC1  369   4.592   6.559   7.723  0.3741  0.1408  0.3743
   23SER     BB  370   4.301   7.026   7.626  0.0097 -0.0475  0.1248
   23SER    SC1  371   4.236   7.241   7.674 -0.2739  0.1127  0.0936
    1GLY     BB  372   8.288   5.742   7.704  0.0417 -0.1260 -0.1038
    2ILE     BB  373   8.376   5.961   7.904 -0.0840 -0.1447 -0.0262
    2ILE    SC1  374   8.541   6.223   7.884  0.1168 -0.2529  0.1706
    3GLY     BB  375   8.126   5.956   8.086  0.0102 -0.2349  0.1029
    4LYS     BB  376   8.133   5.671   8.207 -0.1423 -0.3092 -0.0584
    4LYS    SC1  377   7.933   5.468   8.329  0.0689  0.1350  0.1312
    4LYS    SC2  378   7.721   5.319   8.298  0.2400  0.1669 -0.0213
    5PHE     BB  379   8.412   5.683   8.341 -0.2818 -0.0320  0.2201
    5PHE    SC1  380   8.641   5.635   8.158  0.0655 -0.0585  0.2828
    5PHE    SC2  381   8.772   5.535   7.944 -0.0538 -0.2434  0.2932
    5PHE    SC3  382   8.879   5.739   8.085  0.0101 -0.0953  0.0385
    6LEU     BB  383   8.361   5.918   8.538  0.3631  0.1605  0.1826
    6LEU    SC1  384   8.390   6.190   8.376  0.3538  0.0488 -0.1360
    7HIS     BB  385   8.139   5.775   8.700  0.2497  0.0901 -0.0305
    7HIS    SC1  386   7.859   5.851   8.627 -0.1943 -0.2089 -0.0368
    7HIS    SC2  387   7.620   5.732   8.668 -0.4530  0.2795 -0.0441
    7HIS    SC3  388   7.639   6.001   8.671  0.0767  0.2565 -0.1918
    8SER     BB  389   8.303   5.537   8.810  0.0396 -0.0984 -0.1162
    8SER    SC1  390   8.249   5.314   8.690  0.0217  0.1273  0.1024
    9ALA     BB  391   8.511   5.700   8.972 -0.0802 -0.0538 -0.0058
   10LYS     BB  392   8.330   5.829   9.189 -0.1456  0.0327 -0.1108
   10LYS    SC1  393   8.099   6.076   9.125  0.0613  0.3912  0.0235
   10LYS    SC2  394   7.898   6.242   9.020 -0.3453 -0.0798 -0.3649
   11LYS     BB  395   8.240   5.580   9.350 -0.0189  0.0765  0.0300
   11LYS    SC1  396   8.014   5.617   9.515  0.1331 -0.2699 -0.2407
   11LYS    SC2  397   7.862   5.881   9.547  0.0769  0.1158 -0.2422
   12PHE     BB  398   8.521   5.483   9.437 -0.1121  0.0699  0.3338
   12PHE    SC1  399   8.660   5.293   9.257  0.0026  0.0387 -0.0090
   12PHE    SC2  400   8.840   5.111   9.171 -0.0886  0.0641 -0.2622
   12PHE    SC3  401   8.624   5.169   9.020 -0.4035 -0.0897  0.1125
   13GLY     BB  402   8.581   5.690   9.660  0.0550  0.1534  0.2132
   14LYS     BB  404   8.356   5.637   9.867 -0.1604  0.0733 -0.0352
   14LYS    SC1  405   8.203   5.797  10.090 -0.0922  0.2492 -0.3006
   14LYS    SC2  406   8.163   5.711  10.334 -0.3716  0.2977  0.1778
   15ALA     BB  407   8.431   5.348   9.950  0.2676  0.2046  0.0590
   16PHE     BB  408   8.725   5.411  10.027  0.3557 -0.2400  0.1109
   16PHE    SC1  409   9.002   5.426   9.965  0.1849 -0.0497  0.1068
   16PHE    SC2  410   9.219   5.425   9.805  0.0501  0.2149 -0.0857
   16PHE    SC3  411   9.209   5.591  10.017  0.1185  0.0531  0.0471
   17VAL     BB  412   8.686   5.638  10.234  0.3133 -0.2900  0.1581
   17VAL    SC1  413   8.703   5.893  10.166 -0.2485 -0.3226 -0.1638
   18GLY     BB  414   8.525   5.490  10.454 -0.1547 -0.0561 -0.0139
   19GLU     BB  415   8.734   5.270  10.517 -0.0192  0.1242  0.1797
   19GLU    SC1  416   8.653   4.946  10.718  0.1147  0.2810  0.4326
   20ILE     BB  417   8.977   5.446  10.596  0.0717 -0.0539  0.3045
   20ILE    SC1  418   9.246   5.374  10.461 -0.0459  0.1930 -0.0782
   21MET     BB  419   8.821   5.577  10.830 -0.2435 -0.0659  0.1075
   21MET    SC1  420   8.764   5.929  10.674 -0.1558  0.0288  0.0327
   22ASN     BB  421   8.772   5.330  11.010 -0.0027 -0.0092  0.2555
   22ASN    SC1  422   8.427   5.292  10.969  0.1589 -0.3013  0.0786
   23SER     BB  423   9.061   5.231  11.064  0.1206  0.2820  0.1471
   23SER    SC1  424   9.238   5.139  10.913 -0.0084  0.1422 -0.0290
    1GLY     BB  425   9.210   5.848  10.821  0.1078 -0.0863  0.1002
    2ILE     BB  426   9.412   5.844  11.056  0.0372  0.0526  0.1647
    2ILE    SC1  427   9.600   6.084  11.000 -0.1176  0.1673  0.1295
    3GLY     BB  428   9.507   5.551  11.023 -0.1768  0.0213 -0.2377
    4LYS     BB  429   9.625   5.546  10.737  0.1420 -0.0089 -0.1105
    4LYS    SC1  430   9.693   5.283  10.651  0.2531 -0.1482  0.0557
    4LYS    SC2  431   9.668   5.001  10.737 -0.1290 -0.1114 -0.0176
    5PHE     BB  432   9.830   5.776  10.769  0.3007 -0.1313 -0.2282
    5PHE    SC1  433   9.916   6.018  10.623  0.0962  0.2098 -0.0340
    5PHE    SC2  434  10.029   6.262  10.615  0.2416  0.1381 -0.2636
    5PHE    SC3  435   9.958   6.139  10.386 -0.0556  0.0662 -0.1370
    6LEU     BB  436  10.009   5.661  10.995 -0.0471 -0.0407  0.1049
    6LEU    SC1  437  10.083   5.909  11.196  0.0076 -0.1474  0.0493
    7HIS     BB  438  10.130   5.425  10.834  0.0649  0.0951 -0.0134
    7HIS    SC1  439  10.104   5.169  11.017  0.2823  0.0090  0.1896
    7HIS    SC2  440   9.895   5.168  11.189  0.0321 -0.2645 -0.1029
    7HIS    SC3  441  10.094   4.987  11.217  0.1590 -0.0993  0.0874
    8SER     BB  442  10.220   5.591  10.588 -0.0001  0.0017 -0.1012
    8SER    SC1  443  10.042   5.542  10.374 -0.1505  0.0414 -0.0444
    9ALA     BB  444  10.379   5.822  10.721  0.1616 -0.0999 -0.1154
   10LYS     BB  445  10.599   5.676  10.884  0.0332  0.2043  0.3497
   10LYS    SC1  446  10.518   5.533  11.128  0.2574  0.1837  0.0952
   10LYS    SC2  447  10.366   5.412  11.317  0.0809  0.2696 -0.2384
   11LYS     BB  448  10.735   5.530  10.647 -0.1901 -0.1634  0.4402
   11LYS    SC1  449  10.605   5.259  10.687  0.0337  0.3383  0.0917
   11LYS    SC2  450  10.691   5.003  10.735 -0.0559  0.1338  0.3009
   12PHE     BB  451  10.812   5.773  10.471 -0.0492 -0.4103  0.1519
   12PHE    SC1  452  10.914   5.699  10.195 -0.1957  0.1130 -0.0974
   12PHE    SC2  453  11.133   5.560  10.120 -0.0051  0.1414  0.3699
   12PHE    SC3  454  11.064   5.785   9.988  0.0505 -0.0456  0.0096
   13GLY     BB  455  10.955   5.951  10.681  0.1571 -0.1341 -0.2115
   14LYS     BB  457  11.190   5.780  10.787  0.1100 -0.0531  0.0292
   14LYS    SC1  458  11.076   5.686  11.072  0.0187  0.1117  0.0797
   14LYS    SC2  459  10.949   5.830  11.236 -0.2146  0.0693  0.2135
   15ALA     BB  460  11.342   5.746  10.519 -0.0504 -0.1178 -0.0549
   16PHE     BB  461  11.396   6.045  10.462 -0.0936 -0.1115 -0.0623
   16PHE    SC1  462  11.159   6.117  10.250  0.1163 -0.0658 -0.1166
   16PHE    SC2  463  10.904   6.183  10.190  0.0238 -0.1363  0.1817
   16PHE    SC3  464  11.100   6.220  10.007 -0.2031 -0.1140 -0.0632
   17VAL     BB  465  11.511   6.150  10.730 -0.1002 -0.0117 -0.0981
   17VAL    SC1  466  11.478   6.396  10.823  0.2189 -0.0837  0.2300
   18GLY     BB  467  11.748   5.953  10.762 -0.1177 -0.0272 -0.0638
   19GLU     BB  468  11.898   6.021  10.499  0.3805 -0.1703  0.1699
   19GLU    SC1  469  12.071   5.688  10.449 -0.0771 -0.0704 -0.3324
   20ILE     BB  470  11.935   6.322  10.565 -0.1664 -0.0581  0.0185
   20ILE    SC1  471  11.903   6.583  10.400  0.1095 -0.2160 -0.2985
   21MET     BB  472  12.124   6.326  10.811 -0.1930 -0.1444  0.0409
   21MET    SC1  473  11.869   6.360  11.073 -0.0379  0.0974 -0.0926
   22ASN     BB  474  12.372   6.193  10.683  0.0125  0.0792  0.1987
   22ASN    SC1  475  12.396   5.897  10.758  0.0934 -0.3845  0.2137
   23SER     BB  476  12.424   6.365  10.431  0.4130  0.0709  0.2680
   23SER    SC1  477  12.362   6.311  10.190  0.1055  0.1114  0.0415
    1GLY     BB  478   5.846   1.115  10.796  0.0328 -0.0329  0.2747
    2ILE     BB  479   5.744   1.319  11.007 -0.0229  0.0809  0.1395
    2ILE    SC1  480   5.757   1.098  11.223  0.3025 -0.0810 -0.0374
    3GLY     BB  481   5.991   1.506  11.029  0.2367 -0.2439  0.0785
    4LYS     BB  482   5.998   1.607  10.736  0.0214 -0.0796  0.1271
    4LYS    SC1  483   6.259   1.750  10.652 -0.0254 -0.2417  0.3761
    4LYS    SC2  484   6.518   1.728  10.699  0.0731  0.0866 -0.0715
    5PHE     BB  485   5.708   1.705  10.689  0.0765  0.0307  0.0128
    5PHE    SC1  486   5.537   1.473  10.554 -0.1244 -0.0087 -0.1974
    5PHE    SC2  487   5.463   1.331  10.337 -0.0163 -0.3873  0.0044
    5PHE    SC3  488   5.356   1.274  10.578  0.1000 -0.1835  0.1069
    6LEU     BB  489   5.710   1.919  10.914  0.1160  0.0448 -0.0008
    6LEU    SC1  490   5.619   1.844  11.218  0.1953  0.1113  0.3622
    7HIS     BB  491   5.952   2.091  10.825  0.1765 -0.1137 -0.1483
    7HIS    SC1  492   5.976   2.272  11.115 -0.0064  0.0881  0.0481
    7HIS    SC2  493   5.767   2.274  11.286  0.1687  0.1094  0.2666
    7HIS    SC3  494   5.927   2.491  11.265  0.1114  0.1310  0.0257
    8SER     BB  495   5.839   2.183  10.552 -0.1399 -0.1206 -0.0237
    8SER    SC1  496   5.901   2.028  10.350 -0.1276 -0.1607 -0.0284
    9ALA     BB  497   5.566   2.306  10.633 -0.0759  0.2718 -0.3693
   10LYS     BB  498   5.648   2.511  10.851  0.3019 -0.2573  0.0110
   10LYS    SC1  499   5.370   2.615  10.948  0.0118  0.0070  0.0039
   10LYS    SC2  500   5.206   2.825  11.039  0.1559  0.0495  0.1294
   11LYS     BB  501   5.841   2.691  10.688  0.0329  0.0144 -0.0167
   11LYS    SC1  502   6.207   2.743  10.774 -0.4603  0.2536 -0.0327
   11LYS    SC2  503   6.353   2.576  10.950 -0.0266 -0.1497  0.6057
   12PHE     BB  504   5.659   2.750  10.444  0.0030  0.2795  0.0669
   12PHE    SC1  505   5.546   2.579  10.226 -0.0926  0.0310 -0.2563
   12PHE    SC2  506   5.339   2.461  10.098 -0.1046  0.0498 -0.2544
   12PHE    SC3  507   5.581   2.341  10.104 -0.2037 -0.1469  0.0458
   13GLY     BB  508   5.406   2.871  10.576 -0.0802  0.1762  0.0037
   14LYS     BB  510   5.556   3.087  10.741 -0.1135  0.0925  0.1454
   14LYS    SC1  511   5.671   3.033  11.034  0.0453  0.0586  0.4011
   14LYS    SC2  512   5.672   3.006  11.302 -0.0478  0.3240 -0.0730
   15ALA     BB  513   5.677   3.246  10.504 -0.1521 -0.1349 -0.0314
   16PHE     BB  514   5.411   3.298  10.353 -0.0920  0.2103 -0.0267
   16PHE    SC1  515   5.338   3.147  10.127  0.2173 -0.1408  0.0584
   16PHE    SC2  516   5.233   3.197   9.884  0.0684  0.1116  0.1703
   16PHE    SC3  517   5.223   2.947   9.987  0.1088  0.0087 -0.0685
   17VAL     BB  518   5.253   3.437  10.580  0.0555  0.0977  0.1479
   17VAL    SC1  519   5.024   3.307  10.610  0.1593 -0.0967  0.1113
   18GLY     BB  520   5.449   3.674  10.617  0.2511  0.0122 -0.2802
   19GLU     BB  521   5.394   3.790  10.335 -0.0016  0.1584 -0.1745
   19GLU    SC1  522   5.669   4.020  10.372  0.0236  0.2504  0.0675
   20ILE     BB  523   5.086   3.814  10.354 -0.0183  0.0023 -0.2322
   20ILE    SC1  524   4.856   3.625  10.265 -0.0988 -0.0739  0.1208
   21MET     BB  525   5.047   4.018  10.584  0.2900 -0.1474 -0.0402
   21MET    SC1  526   4.660   3.943  10.623 -0.0377 -0.1915 -0.0372
   22ASN     BB  527   5.193   4.262  10.460 -0.0386  0.1445  0.1282
   22ASN    SC1  528   5.318   4.462  10.707 -0.2166 -0.2372 -0.2349
   23SER     BB  529   5.025   4.319  10.206  0.1241 -0.0055 -0.0156
   23SER    SC1  530   5.054   4.276   9.960 -0.1575  0.1707  0.3204
    1GLY     BB  531   1.585   5.423  10.622 -0.0706 -0.1161 -0.1008
    2ILE     BB  532   1.747   5.618  10.800 -0.1254  0.0216 -0.1997
    2ILE    SC1  533   1.753   5.922  10.864 -0.2126 -0.0240  0.0375
    3GLY     BB  534   2.010   5.457  10.831 -0.2779 -0.2052 -0.0555
    4LYS     BB  535   2.100   5.443  10.535 -0.0368 -0.0397  0.0066
    4LYS    SC1  536   2.219   5.200  10.394  0.2273 -0.2198  0.1001
    4LYS    SC2  537   2.281   4.967  10.374  0.1567  0.1825 -0.0797
    5PHE     BB  538   2.132   5.742  10.461  0.0809 -0.0683 -0.0594
    5PHE    SC1  539   1.993   5.892  10.287  0.3073  0.4162  0.0838
    5PHE    SC2  540   1.844   5.985  10.082  0.0379  0.3033  0.2244
    5PHE    SC3  541   1.737   5.965  10.330  0.2194  0.0189  0.2842
    6LEU     BB  542   2.331   5.820  10.686  0.0030  0.0161 -0.0191
    6LEU    SC1  543   2.238   6.151  10.691  0.3966 -0.1411  0.0566
    7HIS     BB  544   2.551   5.622  10.593 -0.0532 -0.1372  0.1664
    7HIS    SC1  545   2.613   5.351  10.676  0.2255  0.0441 -0.1641
    7HIS    SC2  546   2.598   5.152  10.858 -0.0699  0.1584 -0.0574
    7HIS    SC3  547   2.704   5.104  10.615 -0.2718 -0.1717 -0.0873
    8SER     BB  548   2.605   5.737  10.310  0.0352 -0.2573  0.1336
    8SER    SC1  549   2.606   5.587  10.107 -0.3132 -0.3522  0.0604
    9ALA     BB  550   2.655   6.030  10.399 -0.1756 -0.2155  0.1190
   10LYS     BB  551   2.873   5.959  10.607 -0.1427 -0.3349  0.0450
   10LYS    SC1  552   2.793   6.005  10.888  0.1857 -0.1523 -0.1664
   10LYS    SC2  553   2.646   6.127  11.074  0.1502  0.2076  0.0069
   11LYS     BB  554   3.099   5.855  10.422  0.1287  0.1368  0.0963
   11LYS    SC1  555   3.075   5.535  10.499 -0.2820 -0.0657 -0.0558
   11LYS    SC2  556   3.232   5.403  10.663  0.1578 -0.0097  0.1132
   12PHE     BB  557   3.099   6.103  10.236  0.0626 -0.0369 -0.1401
   12PHE    SC1  558   3.273   6.123   9.984 -0.1243  0.1296 -0.0574
   12PHE    SC2  559   3.476   6.227   9.839 -0.0924  0.1445 -0.0022
   12PHE    SC3  560   3.364   5.994   9.764 -0.2265  0.2633 -0.1800
   13GLY     BB  561   3.194   6.318  10.438 -0.1126 -0.0537 -0.0378
   14LYS     BB  563   3.463   6.208  10.548 -0.0085  0.3058  0.0805
   14LYS    SC1  564   3.439   5.992  10.770  0.0607  0.0991 -0.0281
   14LYS    SC2  565   3.288   5.850  10.947 -0.0916  0.0619 -0.1401
   15ALA     BB  566   3.659   6.201  10.309 -0.0233 -0.0739  0.0730
   16PHE     BB  567   3.650   6.504  10.243  0.0093 -0.0702  0.0851
   16PHE    SC1  568   3.809   6.621  10.007 -0.3990  0.0043 -0.0714
   16PHE    SC2  569   3.848   6.563   9.746 -0.3506  0.4215 -0.1628
   16PHE    SC3  570   4.040   6.692   9.886 -0.3167  0.0745  0.1227
   17VAL     BB  571   3.711   6.617  10.526 -0.0813 -0.0362  0.0915
   17VAL    SC1  572   3.520   6.703  10.687 -0.1533 -0.0141 -0.0048
   18GLY     BB  573   3.989   6.492  10.587 -0.0280  0.0038 -0.0646
   19GLU     BB  574   4.166   6.632  10.374  0.1453 -0.0855  0.0191
   19GLU    SC1  575   4.456   6.756  10.145  0.0030  0.2120  0.2912
   20ILE     BB  576   4.117   6.926  10.460 -0.1674 -0.0998 -0.0955
   20ILE    SC1  577   4.025   7.071  10.202 -0.0427 -0.2357 -0.2184
   21MET     BB  578   4.223   6.931  10.751 -0.1456 -0.1712 -0.1018
   21MET    SC1  579   3.976   6.781  10.991  0.1057  0.0947 -0.0470
   22ASN     BB  580   4.518   6.845  10.712  0.0621  0.2932  0.3263
   22ASN    SC1  581   4.773   6.796  10.886 -0.1333 -0.1948  0.0076
   23SER     BB  582   4.619   7.059  10.513  0.4416 -0.0860  0.0940
   23SER    SC1  583   4.581   7.276  10.492 -0.0205 -0.2590  0.0786
    1GLY     BB  584   6.753  12.011  10.588 -0.0565  0.0570 -0.0667
    2ILE     BB  585   6.839  11.864  10.847  0.0385  0.0852 -0.0819
    2ILE    SC1  586   7.141  11.801  10.877 -0.0188 -0.1257  0.0746
    3GLY     BB  587   6.610  11.656  10.822 -0.0508  0.1749 -0.0162
    4LYS     BB  588   6.680  11.501  10.563 -0.2480 -0.0866  0.0835
    4LYS    SC1  589   6.427  11.341  10.522 -0.1925  0.1800  0.0105
    4LYS    SC2  590   6.168  11.395  10.627 -0.2588  0.0672  0.0483
    5PHE     BB  591   6.957  11.384  10.638 -0.1098  0.0061 -0.2620
    5PHE    SC1  592   7.176  11.355  10.450 -0.0470  0.0618  0.2722
    5PHE    SC2  593   7.268  11.173  10.273 -0.1455  0.1457  0.1324
    5PHE    SC3  594   7.359  11.427  10.265 -0.4007  0.2355 -0.0224
    6LEU     BB  595   6.888  11.245  10.907 -0.2139  0.2330 -0.1693
    6LEU    SC1  596   6.986  11.446  11.165 -0.3363  0.0043 -0.2278
    7HIS     BB  597   6.680  11.040  10.803 -0.1492  0.1522 -0.1402
    7HIS    SC1  598   6.535  10.814  10.988 -0.0728 -0.1239  0.0468
    7HIS    SC2  599   6.334  10.635  10.969 -0.0030 -0.2162  0.1619
    7HIS    SC3  600   6.488  10.642  11.191 -0.1388  0.1301  0.2516
    8SER     BB  601   6.846  10.913  10.574 -0.1375 -0.2262  0.0701
    8SER    SC1  602   6.732  10.909  10.355  0.0461 -0.2588 -0.0674
    9ALA     BB  603   7.101  10.819  10.723  0.0326 -0.1677 -0.1774
   10LYS     BB  604   6.952  10.634  10.923  0.1392 -0.2170 -0.1430
   10LYS    SC1  605   7.010  10.576  11.230 -0.2333 -0.0604  0.1643
   10LYS    SC2  606   7.005  10.481  11.460 -0.3493  0.0041  0.1253
   11LYS     BB  607   6.839  10.426  10.723  0.0857  0.0247 -0.3690
   11LYS    SC1  608   6.633  10.207  10.832 -0.4952 -0.1122 -0.0895
   11LYS    SC2  609   6.420  10.030  10.894  0.0086  0.0176 -0.4902
   12PHE     BB  610   7.106  10.306  10.620  0.1530 -0.1139 -0.0446
   12PHE    SC1  611   7.168  10.430  10.371 -0.1489 -0.2985  0.0057
   12PHE    SC2  612   7.215  10.673  10.261  0.2071 -0.1610  0.4286
   12PHE    SC3  613   7.271  10.448  10.122  0.2266 -0.0010  0.1711
   13GLY     BB  614   7.254  10.247  10.886 -0.0686  0.2635  0.1719
   14LYS     BB  616   7.053  10.050  11.017 -0.2617  0.2186 -0.1781
   14LYS    SC1  617   7.062   9.926  11.280  0.1529 -0.3200 -0.2368
   14LYS    SC2  618   7.165   9.830  11.497  0.1747  0.1535 -0.6731
   15ALA     BB  619   7.028   9.837  10.793 -0.0250  0.0057 -0.0089
   16PHE     BB  620   7.327   9.759  10.773 -0.0419 -0.0023 -0.2669
   16PHE    SC1  621   7.411   9.593  10.474  0.1124  0.3921 -0.1094
   16PHE    SC2  622   7.459   9.554  10.212 -0.0168 -0.0477 -0.0757
   16PHE    SC3  623   7.634   9.462  10.396 -0.2317 -0.3069  0.0047
   17VAL     BB  624   7.376   9.654  11.061 -0.0868  0.1000 -0.2215
   17VAL    SC1  625   7.621   9.646  11.160 -0.1766 -0.0655 -0.0045
   18GLY     BB  626   7.175   9.419  11.082 -0.0889  0.1163 -0.0455
   19GLU     BB  627   7.278   9.246  10.846  0.0520 -0.0475  0.1325
   19GLU    SC1  628   6.930   9.035  10.758 -0.0119  0.1735 -0.1266
   20ILE     BB  629   7.575   9.203  10.924  0.1223  0.2034  0.0126
   20ILE    SC1  630   7.884   9.222  10.912  0.1698 -0.3472  0.0998
   21MET     BB  631   7.542   9.044  11.188  0.2821 -0.1002 -0.1443
   21MET    SC1  632   7.737   9.193  11.408 -0.0850  0.1416  0.2467
   22ASN     BB  633   7.402   8.795  11.068  0.0291 -0.2169  0.3652
   22ASN    SC1  634   7.114   8.692  11.240  0.0772 -0.3425  0.0192
   23SER     BB  635   7.635   8.703  10.885 -0.3577  0.0370 -0.2882
   23SER    SC1  636   7.650   8.582  10.686 -0.0102 -0.0059 -0.1554
    1GLY     BB  637   7.000  12.177   7.124 -0.0196  0.0949  0.2728
    2ILE     BB  638   6.842  12.012   6.914  0.2191  0.1428  0.0502
    2ILE    SC1  639   6.562  11.879   6.906  0.3753 -0.1854 -0.1695
    3GLY     BB  640   7.045  11.793   6.834 -0.0448 -0.0932  0.0121
    4LYS     BB  641   7.122  11.650   7.098 -0.0200 -0.0368  0.0356
    4LYS    SC1  642   7.377  11.454   7.121  0.0675 -0.3073  0.1032
    4LYS    SC2  643   7.518  11.381   6.901  0.0701  0.0870 -0.2207
    5PHE     BB  644   6.845  11.540   7.182  0.0098 -0.1036  0.0476
    5PHE    SC1  645   6.740  11.759   7.359  0.2352 -0.0128  0.1442
    5PHE    SC2  646   6.678  11.966   7.521  0.0468 -0.0719  0.1506
    5PHE    SC3  647   6.484  11.799   7.436  0.1847 -0.1971  0.0771
    6LEU     BB  648   6.775  11.384   6.924 -0.0307 -0.1249  0.0713
    6LEU    SC1  649   6.451  11.444   7.006  0.3064  0.1472 -0.0466
    7HIS     BB  650   7.026  11.202   6.915 -0.0161 -0.1048  0.0689
    7HIS    SC1  651   7.124  11.121   6.624  0.1864  0.2143  0.1106
    7HIS    SC2  652   7.081  11.043   6.369  0.0915  0.2571  0.1131
    7HIS    SC3  653   7.309  10.972   6.495  0.1832  0.3177 -0.0163
    8SER     BB  654   6.982  11.053   7.183 -0.0668 -0.2698 -0.0300
    8SER    SC1  655   7.064  11.164   7.393 -0.0850 -0.4193  0.1725
    9ALA     BB  656   6.699  10.940   7.129 -0.1049 -0.1209 -0.1500
   10LYS     BB  657   6.764  10.749   6.894  0.2452 -0.1154 -0.0624
   10LYS    SC1  658   6.618  10.942   6.683  0.3771 -0.1915 -0.0871
   10LYS    SC2  659   6.501  11.178   6.578 -0.2777 -0.0479  0.0333
   11LYS     BB  660   6.948  10.548   7.042  0.2713 -0.0173  0.0393
   11LYS    SC1  661   7.242  10.734   6.974 -0.2674 -0.2337  0.2550
   11LYS    SC2  662   7.448  10.889   7.102  0.0051  0.1103  0.3153
   12PHE     BB  663   6.750  10.453   7.261  0.2241  0.0668  0.0336
   12PHE    SC1  664   6.867  10.338   7.478  0.0401  0.0402 -0.1434
   12PHE    SC2  665   7.002  10.131   7.588  0.1774  0.1631 -0.0778
   12PHE    SC3  666   6.920  10.337   7.743  0.1538  0.2185 -0.1634
   13GLY     BB  667   6.510  10.360   7.087  0.1499 -0.0648  0.2031
   14LYS     BB  669   6.651  10.137   6.924  0.2117  0.2637 -0.2106
   14LYS    SC1  670   6.663  10.190   6.612 -0.0398  0.0135 -0.1210
   14LYS    SC2  671   6.652  10.063   6.395  0.0541  0.0511 -0.0930
   15ALA     BB  672   6.727   9.948   7.158 -0.2490  0.2100 -0.0944
   16PHE     BB  673   6.455   9.876   7.290 -0.1184 -0.1716 -0.0216
   16PHE    SC1  674   6.516   9.989   7.579 -0.1182 -0.0975  0.3135
   16PHE    SC2  675   6.619  10.018   7.827  0.3621 -0.0211  0.1165
   16PHE    SC3  676   6.502  10.228   7.704  0.2171 -0.0310  0.2346
   17VAL     BB  677   6.277   9.790   7.051 -0.1584 -0.1612  0.0046
   17VAL    SC1  678   6.015   9.783   7.094 -0.1640 -0.1202 -0.0231
   18GLY     BB  679   6.452   9.553   6.956 -0.0446 -0.1357  0.1469
   19GLU     BB  680   6.449   9.384   7.216  0.2837 -0.1694  0.1333
   19GLU    SC1  681   6.813   9.447   7.348  0.1520 -0.0194  0.3238
   20ILE     BB  682   6.147   9.365   7.284  0.2505 -0.0544  0.0230
   20ILE    SC1  683   6.107   9.539   7.537  0.0814 -0.3284  0.1912
   21MET     BB  684   6.062   9.225   7.021  0.2666  0.1005 -0.0654
   21MET    SC1  685   5.801   9.409   6.837 -0.7065 -0.4099  0.3160
   22ASN     BB  686   6.245   8.976   7.054  0.2575  0.1204  0.1477
   22ASN    SC1  687   6.427   8.876   6.886  0.1575 -0.2578  0.0226
   23SER     BB  688   6.121   8.891   7.325  0.0122  0.1139  0.0360
   23SER    SC1  689   6.214   8.829   7.515  0.2766  0.0754  0.2041
    1GLY     BB  690  11.312   4.927   7.313 -0.1571 -0.1272 -0.0767
    2ILE     BB  691  11.176   5.133   7.126 -0.0028 -0.1132 -0.1753
    2ILE    SC1  692  11.293   5.414   7.186 -0.2899  0.0003 -0.1272
    3GLY     BB  693  10.950   4.949   7.020 -0.1248 -0.1302  0.1054
    4LYS     BB  694  10.798   4.894   7.284 -0.1766 -0.0704  0.0883
    4LYS    SC1  695  10.531   4.703   7.298  0.2847  0.1964 -0.0854
    4LYS    SC2  696  10.419   4.492   7.295 -0.0415 -0.1530  0.0764
    5PHE     BB  697  10.734   5.193   7.335 -0.1915 -0.0533 -0.0277
    5PHE    SC1  698  10.877   5.355   7.481  0.0803 -0.4633  0.1004
    5PHE    SC2  699  10.941   5.607   7.554  0.0984 -0.4724  0.1158
    5PHE    SC3  700  10.981   5.402   7.726 -0.2688 -0.4386  0.2497
    6LEU     BB  701  10.608   5.258   7.059 -0.3359  0.0922  0.0709
    6LEU    SC1  702  10.729   5.560   7.049 -0.0805 -0.1277  0.1282
    7HIS     BB  703  10.357   5.077   7.056 -0.2259 -0.0618  0.0739
    7HIS    SC1  704  10.383   4.909   6.875 -0.2428  0.1601 -0.0679
    7HIS    SC2  705  10.515   4.939   6.641 -0.1376 -0.0619 -0.0395
    7HIS    SC3  706  10.313   4.761   6.660 -0.1120 -0.0818  0.0515
    8SER     BB  707  10.217   5.188   7.309 -0.0949  0.1951  0.0370
    8SER    SC1  708  10.078   5.013   7.444  0.1389  0.1177 -0.1397
    9ALA     BB  709  10.208   5.481   7.208 -0.1002  0.1838  0.0047
   10LYS     BB  710  10.041   5.429   6.952 -0.1226  0.1553  0.0250
   10LYS    SC1  711  10.146   5.518   6.682 -0.0682 -0.4289 -0.0650
   10LYS    SC2  712  10.425   5.505   6.571  0.2350  0.0199 -0.3538
   11LYS     BB  713   9.806   5.256   7.056 -0.2651  0.3027 -0.0461
   11LYS    SC1  714   9.847   4.962   6.891 -0.2946 -0.0394 -0.0443
   11LYS    SC2  715   9.782   4.771   6.720  0.0034 -0.1930  0.2567
   12PHE     BB  716   9.697   5.448   7.273 -0.3178  0.1219  0.0898
   12PHE    SC1  717   9.850   5.445   7.520  0.1837 -0.0871 -0.0501
   12PHE    SC2  718   9.953   5.443   7.769 -0.3136 -0.2404  0.1664
   12PHE    SC3  719   9.925   5.676   7.636  0.0498 -0.1687  0.2049
   13GLY     BB  720   9.626   5.682   7.082 -0.0740  0.1732  0.0586
   14LYS     BB  722   9.420   5.548   6.892  0.3023 -0.2262 -0.0847
   14LYS    SC1  723   9.566   5.471   6.606 -0.3017  0.1293 -0.0220
   14LYS    SC2  724   9.739   5.297   6.547 -0.1114  0.2486  0.0114
   15ALA     BB  725   9.211   5.495   7.115  0.1284  0.0937 -0.1648
   16PHE     BB  726   9.125   5.782   7.192 -0.0459  0.0045 -0.0190
   16PHE    SC1  727   8.975   5.869   7.431 -0.4394  0.2705 -0.1820
   16PHE    SC2  728   8.782   5.820   7.614 -0.2917  0.3318 -0.0071
   16PHE    SC3  729   8.925   6.049   7.626 -0.0292  0.1702  0.0260
   17VAL     BB  730   9.007   5.883   6.924  0.0955 -0.0388 -0.0988
   17VAL    SC1  731   8.993   6.146   6.952 -0.1500 -0.0326 -0.2543
   18GLY     BB  732   8.779   5.678   6.878 -0.0183  0.1035 -0.1798
   19GLU     BB  733   8.600   5.706   7.130 -0.1440 -0.0659 -0.2480
   19GLU    SC1  734   8.375   5.408   7.094  0.2325  0.1530 -0.3264
   20ILE     BB  735   8.535   6.009   7.119  0.1416  0.0144  0.0863
   20ILE    SC1  736   8.412   6.103   7.387  0.3475 -0.1823  0.2538
   21MET     BB  737   8.404   6.021   6.838 -0.0996 -0.0439  0.1941
   21MET    SC1  738   8.666   5.999   6.536  0.5158  0.0447 -0.4170
   22ASN     BB  739   8.173   5.814   6.839 -0.1992  0.0499 -0.3730
   22ASN    SC1  740   7.995   5.901   6.583 -0.0518  0.1807  0.1891
   23SER     BB  741   8.030   5.928   7.090  0.2512  0.0339 -0.0986
   23SER    SC1  742   8.004   5.811   7.289  0.0332  0.1635  0.2092
    1GLY     BB  743   7.244   1.534   7.154  0.0016 -0.2103 -0.2430
    2ILE     BB  744   7.429   1.670   6.945  0.0122 -0.0866 -0.1536
    2ILE    SC1  745   7.736   1.691   6.977  0.0118 -0.0423 -0.1781
    3GLY     BB  746   7.217   1.878   6.855  0.1337  0.0282 -0.1779
    4LYS     BB  747   7.161   2.037   7.115 -0.0469  0.0577 -0.2333
    4LYS    SC1  748   6.842   2.201   7.016  0.1680  0.2514  0.2612
    4LYS    SC2  749   6.816   2.296   6.745  0.0539  0.0513  0.1957
    5PHE     BB  750   7.452   2.127   7.175 -0.0830  0.0100  0.0236
    5PHE    SC1  751   7.530   1.896   7.368  0.1662 -0.3379 -0.1794
    5PHE    SC2  752   7.493   1.811   7.621  0.2095  0.1670  0.0078
    5PHE    SC3  753   7.716   1.740   7.486  0.1587 -0.1531  0.0843
    6LEU     BB  754   7.497   2.325   6.940  0.1850 -0.0261  0.0412
    6LEU    SC1  755   7.687   2.220   6.720  0.0942  0.0243 -0.0710
    7HIS     BB  756   7.280   2.535   7.011  0.0333 -0.1152 -0.1488
    7HIS    SC1  757   7.150   2.659   6.751 -0.0125  0.1705  0.1386
    7HIS    SC2  758   7.062   2.686   6.497  0.4585  0.1271 -0.0395
    7HIS    SC3  759   7.080   2.903   6.657 -0.1642  0.1070  0.0841
    8SER     BB  760   7.412   2.645   7.269 -0.0538 -0.1785 -0.0769
    8SER    SC1  761   7.259   2.763   7.472  0.2027  0.1095 -0.1981
    9ALA     BB  762   7.677   2.756   7.153 -0.0043  0.1158  0.2974
   10LYS     BB  763   7.566   2.977   6.966  0.0211  0.0638  0.2201
   10LYS    SC1  764   7.625   2.935   6.698 -0.2853  0.4314 -0.0684
   10LYS    SC2  765   7.556   2.831   6.427 -0.2272  0.0791 -0.3381
   11LYS     BB  766   7.436   3.159   7.181  0.0904  0.5089 -0.0993
   11LYS    SC1  767   7.107   3.177   7.132 -0.0032  0.2094 -0.2514
   11LYS    SC2  768   6.856   3.195   7.193  0.2136 -0.0574 -0.0063
   12PHE     BB  769   7.691   3.229   7.343  0.1933 -0.1229  0.0413
   12PHE    SC1  770   7.742   3.380   7.569  0.2152 -0.4341  0.1042
   12PHE    SC2  771   7.975   3.510   7.610  0.1323 -0.3077  0.1816
   12PHE    SC3  772   7.761   3.563   7.767 -0.0571 -0.1506 -0.1196
   13GLY     BB  773   7.867   3.326   7.107  0.0299  0.1604  0.0306
   14LYS     BB  775   7.690   3.540   6.969 -0.0060  0.0417 -0.1099
   14LYS    SC1  776   7.458   3.449   6.759 -0.1202  0.0412 -0.1858
   14LYS    SC2  777   7.338   3.364   6.568  0.2309  0.0975  0.1732
   15ALA     BB  778   7.636   3.728   7.210  0.0921 -0.0158 -0.0422
   16PHE     BB  779   7.920   3.820   7.294 -0.0655  0.2334  0.2360
   16PHE    SC1  780   7.817   4.001   7.555  0.0001  0.2393  0.0742
   16PHE    SC2  781   7.803   4.106   7.804 -0.0750  0.1511  0.1076
   16PHE    SC3  782   7.576   4.047   7.669 -0.0344  0.1898  0.0217
   17VAL     BB  783   7.996   3.952   7.024 -0.2147  0.0484  0.1013
   17VAL    SC1  784   8.136   3.832   6.834  0.0558  0.2032  0.1989
   18GLY     BB  785   7.772   4.165   6.994 -0.2522  0.0228  0.1954
   19GLU     BB  786   7.828   4.336   7.246 -0.1551  0.0799  0.1362
   19GLU    SC1  787   7.479   4.460   7.330  0.2128 -0.1225  0.0087
   20ILE     BB  788   8.133   4.374   7.208 -0.1396 -0.3096 -0.2008
   20ILE    SC1  789   8.395   4.484   7.332 -0.1130 -0.3840 -0.1906
   21MET     BB  790   8.157   4.533   6.943 -0.0819 -0.1535 -0.1033
   21MET    SC1  791   8.334   4.250   6.782 -0.1483  0.3121  0.0072
   22ASN     BB  792   7.989   4.777   7.033  0.1703  0.0882 -0.2710
   22ASN    SC1  793   7.682   4.722   6.929  0.3480 -0.0546  0.1733
   23SER     BB  794   8.143   4.898   7.274  0.0865 -0.1932 -0.0710
   23SER    SC1  795   8.381   4.953   7.286 -0.1857  0.0975  0.0691
    1GLY     BB  796   0.933   7.280   7.065 -0.0230 -0.2456  0.1552
    2ILE     BB  797   1.004   7.101   6.822  0.1181 -0.0519  0.0511
    2ILE    SC1  798   0.814   6.863   6.769  0.1275 -0.0463 -0.0081
    3GLY     BB  799   1.235   7.265   6.695 -0.1064  0.2636  0.0395
    4LYS     BB  800   1.419   7.294   6.942 -0.1336 -0.3162  0.1416
    4LYS    SC1  801   1.680   7.487   7.012 -0.1808  0.0879 -0.0537
    4LYS    SC2  802   1.713   7.713   7.122  0.1866 -0.3586 -0.0643
    5PHE     BB  803   1.467   7.001   7.032 -0.0001 -0.3427 -0.0117
    5PHE    SC1  804   1.248   6.935   7.249 -0.0283 -0.4380  0.0240
    5PHE    SC2  805   1.047   6.967   7.427 -0.1596  0.2699 -0.2210
    5PHE    SC3  806   1.013   6.807   7.212 -0.3464  0.1438 -0.1004
    6LEU     BB  807   1.594   6.905   6.766  0.0295  0.1506 -0.1861
    6LEU    SC1  808   1.647   6.629   6.633 -0.1115  0.0870  0.4333
    7HIS     BB  809   1.841   7.093   6.768  0.2415 -0.1221 -0.2056
    7HIS    SC1  810   2.068   7.205   6.573  0.0337  0.1397  0.0265
    7HIS    SC2  811   2.076   7.279   6.313 -0.0027  0.1912  0.0398
    7HIS    SC3  812   2.294   7.310   6.470  0.0992 -0.0657 -0.0449
    8SER     BB  813   1.990   7.022   7.031  0.1712  0.1452 -0.0909
    8SER    SC1  814   2.094   7.192   7.148  0.2850 -0.1492  0.0006
    9ALA     BB  815   2.024   6.721   6.969  0.3980  0.1579 -0.0378
   10LYS     BB  816   2.194   6.737   6.710  0.1783  0.0306 -0.1940
   10LYS    SC1  817   2.110   6.585   6.448 -0.1766  0.1909 -0.0889
   10LYS    SC2  818   2.008   6.556   6.230 -0.0313 -0.2773  0.1410
   11LYS     BB  819   2.414   6.929   6.814  0.1168  0.0819 -0.1575
   11LYS    SC1  820   2.515   7.206   6.902 -0.1252  0.2301  0.1384
   11LYS    SC2  821   2.596   7.459   6.965  0.2012  0.1626 -0.0073
   12PHE     BB  822   2.511   6.733   7.033 -0.0749 -0.0330 -0.1734
   12PHE    SC1  823   2.332   6.757   7.277  0.0063 -0.2342 -0.2581
   12PHE    SC2  824   2.386   6.847   7.526 -0.0811  0.0407 -0.3351
   12PHE    SC3  825   2.192   6.663   7.487 -0.2886  0.2325 -0.2314
   13GLY     BB  826   2.573   6.476   6.870  0.0479 -0.0964 -0.0287
   14LYS     BB  828   2.814   6.554   6.691  0.0725  0.2350  0.1411
   14LYS    SC1  829   2.652   6.699   6.467  0.3018  0.2994 -0.1070
   14LYS    SC2  830   2.502   6.862   6.286 -0.1291  0.1325 -0.1311
   15ALA     BB  831   3.034   6.674   6.873  0.1678  0.3209 -0.0287
   16PHE     BB  832   3.059   6.434   7.068  0.0674  0.1428 -0.2307
   16PHE    SC1  833   2.842   6.467   7.286 -0.1026  0.1348  0.0743
   16PHE    SC2  834   2.798   6.712   7.391 -0.4065  0.0280  0.2079
   16PHE    SC3  835   2.676   6.496   7.497 -0.0719 -0.1972  0.1491
   17VAL     BB  836   3.180   6.224   6.875  0.2684  0.0806 -0.0410
   17VAL    SC1  837   3.068   5.985   6.892 -0.1961  0.2987  0.1404
   18GLY     BB  838   3.436   6.378   6.794  0.2307  0.1547 -0.0203
   19GLU     BB  839   3.540   6.408   7.085  0.0878 -0.1781  0.0689
   19GLU    SC1  840   3.779   6.665   7.007  0.0423 -0.0441 -0.1455
   20ILE     BB  841   3.546   6.111   7.175  0.0832 -0.2558 -0.1785
   20ILE    SC1  842   3.314   6.144   7.377 -0.0187  0.1519 -0.3524
   21MET     BB  843   3.729   6.013   6.945  0.2331  0.0255 -0.1843
   21MET    SC1  844   3.483   5.848   6.715 -0.0296 -0.0568  0.0424
   22ASN     BB  845   3.992   6.169   6.996  0.1719  0.0748 -0.0149
   22ASN    SC1  846   4.218   6.240   6.837 -0.1197  0.1771  0.4909
   23SER     BB  847   4.060   6.063   7.279  0.0452 -0.4000 -0.1517
   23SER    SC1  848   4.152   5.849   7.291  0.0830  0.3801 -0.0011
   24POPC   NC3  849  10.177   3.544  10.722 -0.2043  0.0031  0.1885
   24POPC   PO4  850   9.898   3.852  10.583 -0.1823  0.0849  0.2756
   24POPC   GL1  851   9.960   3.601  10.260 -0.1433  0.2800  0.2931
   24POPC   GL2  852   9.666   3.455   9.948  0.1559 -0.1444 -0.0910
   24POPC   C1A  853  10.136   3.773   9.857  0.1834  0.0513  0.2038
   24POPC   D2A  854  10.276   3.773   9.423 -0.1110  0.0681  0.1855
   24POPC   C3A  855  10.257   4.093   9.112  0.1683 -0.2670  0.2691
   24POPC   C4A  856  10.193   4.425   8.853 -0.1650  0.2129 -0.1060
   24POPC   C1B  857  10.034   3.170   9.885  0.1795 -0.1860  0.2092
   24POPC   C2B  858  10.446   3.148   9.786  0.0091 -0.0285 -0.0135
   24POPC   C3B  859  10.886   3.147   9.870  0.3376  0.0891 -0.2895
   24POPC   C4B  860  11.365   3.167   9.947 -0.0020 -0.2064 -0.2129
   25POPC   NC3  861   2.860   8.618  11.509  0.3040  0.1625 -0.4395
   25POPC   PO4  862   2.940   8.212  11.275 -0.0295  0.1473  0.0050
   25POPC   GL1  863   2.758   8.259  10.795  0.2153  0.2450 -0.0408
   25POPC   GL2  864   2.873   7.901  10.642  0.3847 -0.0929 -0.0585
   25POPC   C1A  865   2.637   8.328  10.457 -0.0955  0.2863 -0.1875
   25POPC   D2A  866   2.312   8.230  10.031  0.1578 -0.6354  0.1530
   25POPC   C3A  867   1.867   8.446   9.888  0.0467 -0.0147  0.0188
   25POPC   C4A  868   1.532   8.689   9.886  0.0520 -0.0496 -0.0838
   25POPC   C1B  869   2.819   8.009  10.181  0.1608 -0.3501  0.0733
   25POPC   C2B  870   3.157   8.254   9.934 -0.5068  0.0906  0.1245
   25POPC   C3B  871   3.169   8.608   9.979 -0.1069 -0.3663 -0.1792
   25POPC   C4B  872   2.887   9.006  10.146 -0.2960  0.0826 -0.0614
   26POPC   NC3  873   3.154   1.187  10.953 -0.0115  0.3747  0.3067
   26POPC   PO4  874   2.877   1.061  11.129  0.1486  0.1293  0.0644
   26POPC   GL1  875   2.696   0.893  10.834 -0.0381 -0.1681  0.0627
   26POPC   GL2  876   2.298   0.875  10.750 -0.1166  0.0463 -0.0050
   26POPC   C1A  877   2.593   0.688  10.321 -0.0120  0.0358 -0.1281
   26POPC   D2A  878   2.298   0.562   9.995 -0.1051  0.1988  0.3260
   26POPC   C3A  879   1.944   0.290  10.125  0.0887 -0.0226  0.3473
   26POPC   C4A  880   1.647   0.069  10.366 -0.1108 -0.0200 -0.1491
   26POPC   C1B  881   2.131   0.917  10.388 -0.0332  0.0835 -0.0796
   26POPC   C2B  882   2.065   0.987   9.952  0.0763 -0.0902 -0.1371
   26POPC   C3B  883   2.199   1.200   9.628 -0.1900 -0.0132  0.2189
   26POPC   C4B  884   2.422   1.193   9.265  0.0928 -0.2964  0.5302
   27POPC   NC3  885   8.951   4.718  11.009 -0.1946 -0.0057 -0.1935
   27POPC   PO4  886   9.287   4.677  10.711  0.0620 -0.1082  0.0191
   27POPC   GL1  887   9.437   4.882  10.302  0.4120 -0.0755 -0.1065
   27POPC   GL2  888   9.101   4.988  10.233  0.0999 -0.0736  0.1881
   27POPC   C1A  889   9.484   5.002   9.909 -0.0418  0.0259 -0.1020
   27POPC   D2A  890   9.682   5.281   9.623 -0.2910 -0.1523  0.3501
   27POPC   C3A  891   9.480   5.612   9.451  0.1536 -0.0336 -0.0652
   27POPC   C4A  892   9.745   5.969   9.339  0.2078 -0.3205 -0.0020
   27POPC   C1B  893   9.169   4.576   9.967  0.2322  0.2847 -0.2976
   27POPC   C2B  894   9.273   4.528   9.562  0.2576 -0.0425 -0.0380
   27POPC   C3B  895   9.705   4.681   9.360 -0.1030  0.0204 -0.0838
   27POPC   C4B  896  10.108   4.627   9.331  0.0406 -0.4121 -0.0874
   28POPC   NC3  897   6.409   3.589  11.021 -0.3279  0.0311  0.3406
   28POPC   PO4  898   6.538   3.052  10.950 -0.0937  0.0607  0.0718
   28POPC   GL1  899   6.477   3.018  10.520  0.4859 -0.2124 -0.1134
   28POPC   GL2  900   6.119   3.037  10.410 -0.0009 -0.0653 -0.0184
   28POPC   C1A  901   6.571   2.963  10.156 -0.0543 -0.1267  0.1061
   28POPC   D2A  902   6.891   3.231   9.839  0.1260 -0.1752 -0.3556
   28POPC   C3A  903   7.238   3.177   9.440  0.2780 -0.0159 -0.2224
   28POPC   C4A  904   7.451   2.977   9.166  0.1417  0.5269  0.3276
   28POPC   C1B  905   5.774   2.999  10.030  0.2493 -0.3647  0.1837
   28POPC   C2B  906   5.853   3.129   9.642 -0.1049 -0.0599 -0.2978
   28POPC   C3B  907   5.922   2.933   9.334  0.0710  0.1095 -0.0698
   28POPC   C4B  908   5.940   2.716   8.899 -0.0230 -0.2186  0.0292
   29POPC   NC3  909   6.326   0.153  10.565  0.2180  0.0622 -0.0124
   29POPC   PO4  910   6.661   0.367  10.526  0.0900  0.0066 -0.1178
   29POPC   GL1  911   6.651   0.210  10.128 -0.2302  0.1699 -0.3305
   29POPC   GL2  912   6.872  -0.058  10.023 -0.2967  0.0234  0.0526
   29POPC   C1A  913   6.783   0.335   9.718 -0.0527  0.1413 -0.2291
   29POPC   D2A  914   6.933   0.529   9.249  0.2514  0.2629 -0.0410
   29POPC   C3A  915   7.292   0.870   9.095  0.0391 -0.1656  0.0618
   29POPC   C4A  916   7.256   1.287   8.959  0.0024  0.1283 -0.0593
   29POPC   C1B  917   7.051  -0.113   9.606 -0.0261  0.0804  0.0932
   29POPC   C2B  918   7.101  -0.041   9.164  0.2828  0.4092  0.0174
   29POPC   C3B  919   6.844   0.129   8.840 -0.4211 -0.1072 -0.2474
   29POPC   C4B  920   6.909   0.542   8.473  0.0356 -0.0681 -0.2050
   30POPC   NC3  921  12.351   6.804  10.656  0.4499  0.0911  0.1491
   30POPC   PO4  922  12.283   7.257  10.619 -0.1694 -0.2685  0.3025
   30POPC   GL1  923  12.244   7.201  10.111  0.0793 -0.1920 -0.1312
   30POPC   GL2  924  12.302   6.864  10.137  0.0110 -0.2556 -0.0005
   30POPC   C1A  925  12.108   7.304   9.697  0.1629  0.0411 -0.1451
   30POPC   D2A  926  11.774   7.108   9.498 -0.2259  0.0601 -0.2270
   30POPC   C3A  927  11.655   6.823   9.331 -0.0600  0.2052 -0.2997
   30POPC   C4A  928  11.394   6.445   9.271 -0.2416 -0.1399  0.0423
   30POPC   C1B  929  12.063   6.595   9.914 -0.0595  0.1650  0.0444
   30POPC   C2B  930  11.899   6.339   9.521  0.1969  0.0145  0.1345
   30POPC   C3B  931  11.864   6.459   9.080 -0.1651  0.0658 -0.0362
   30POPC   C4B  932  11.883   6.733   8.678  0.3185  0.0107 -0.2681
   31POPC   NC3  933   7.142   1.022  10.420 -0.1226 -0.2956  0.3764
   31POPC   PO4  934   6.725   0.858  10.510  0.1126  0.0058 -0.2511
   31POPC   GL1  935   6.580   0.925  10.088  0.2633  0.1094  0.1082
   31POPC   GL2  936   6.339   0.610  10.219  0.0483  0.0948 -0.0463
   31POPC   C1A  937   6.693   0.899   9.669  0.2209 -0.0052  0.2413
   31POPC   D2A  938   6.856   1.114   9.281  0.0612  0.0530  0.2295
   31POPC   C3A  939   6.863   1.465   9.370 -0.2160 -0.3630 -0.4589
   31POPC   C4A  940   6.896   1.866   9.165  0.2800  0.2499 -0.0550
   31POPC   C1B  941   6.334   0.493   9.740  0.5403 -0.2085  0.2382
   31POPC   C2B  942   6.298   0.325   9.335 -0.4663  0.1143 -0.0222
   31POPC   C3B  943   6.109   0.130   8.936 -0.1196 -0.1005 -0.4055
   31POPC   C4B  944   6.097  -0.125   8.596  0.0372  0.1052 -0.2386
   32POPC   NC3  945   7.637   5.105  10.437 -0.4201  0.2517  0.2053
   32POPC   PO4  946   8.014   5.259  10.535  0.0187  0.0390  0.1739
   32POPC   GL1  947   8.400   4.960  10.268  0.2425 -0.4427  0.0217
   32POPC   GL2  948   8.412   4.615  10.292 -0.1138  0.1521  0.2434
   32POPC   C1A  949   8.690   4.860   9.981  0.0197  0.0274  0.0707
   32POPC   D2A  950   9.070   4.988   9.706  0.0044  0.1096 -0.1931
   32POPC   C3A  951   9.323   5.113   9.314  0.2853 -0.1169  0.0444
   32POPC   C4A  952   9.658   5.176   9.120 -0.1712 -0.2087 -0.2427
   32POPC   C1B  953   8.415   4.461   9.879 -0.2028 -0.0402  0.0733
   32POPC   C2B  954   8.383   4.290   9.487  0.1004  0.2913 -0.3916
   32POPC   C3B  955   8.418   4.039   9.071  0.2607 -0.1192  0.0683
   32POPC   C4B  956   8.332   3.693   8.936  0.0537  0.1321  0.0267
   33POPC   NC3  957   0.481   5.819  11.058  0.1854 -0.0782  0.0978
   33POPC   PO4  958   0.260   5.938  10.682 -0.1633 -0.2341  0.2448
   33POPC   GL1  959   0.316   5.881  10.304  0.2504 -0.2218  0.2308
   33POPC   GL2  960   0.623   5.666  10.175 -0.1700 -0.0645 -0.1354
   33POPC   C1A  961   0.229   5.770   9.896 -0.0795  0.1013  0.3539
   33POPC   D2A  962  -0.004   5.568   9.504  0.0229 -0.0349 -0.2431
   33POPC   C3A  963  -0.095   5.070   9.447  0.0089 -0.1241  0.0428
   33POPC   C4A  964  -0.164   4.987   9.094 -0.1405  0.0381  0.3168
   33POPC   C1B  965   0.675   6.037   9.822  0.1253  0.0263  0.2645
   33POPC   C2B  966   0.611   6.421   9.579 -0.2351  0.0993 -0.0521
   33POPC   C3B  967   0.513   6.643   9.369  0.1678  0.3606  0.3043
   33POPC   C4B  968   0.210   6.524   9.027  0.2522  0.4669  0.1689
   34POPC   NC3  969   0.041  12.011  11.620 -0.0297  0.0844 -0.0648
   34POPC   PO4  970  -0.362  12.096  11.355  0.0592 -0.0841 -0.3094
   34POPC   GL1  971  -0.285  11.999  10.868 -0.0208  0.0084  0.0062
   34POPC   GL2  972  -0.515  11.760  10.647  0.1253 -0.1156 -0.1967
   34POPC   C1A  973  -0.046  11.975  10.525 -0.1705 -0.1659 -0.2109
   34POPC   D2A  974   0.029  11.753  10.078 -0.3031 -0.2486  0.3695
   34POPC   C3A  975   0.351  12.096  10.015  0.2977  0.1593 -0.2340
   34POPC   C4A  976   0.337  12.487   9.758 -0.1432  0.3413  0.0403
   34POPC   C1B  977  -0.468  12.068  10.232 -0.0710 -0.0993  0.4067
   34POPC   C2B  978  -0.763  12.177   9.911 -0.1478  0.0698  0.2891
   34POPC   C3B  979  -0.769  12.365   9.501 -0.0799  0.0989  0.1449
   34POPC   C4B  980  -0.750  12.554   9.104 -0.3795  0.2018  0.0344
   35POPC   NC3  981   3.020   8.619  10.986 -0.2172 -0.0527 -0.0456
   35POPC   PO4  982   3.440   8.720  10.780  0.0202 -0.1827  0.0156
   35POPC   GL1  983   3.538   8.984  10.354 -0.0008 -0.1892  0.0400
   35POPC   GL2  984   3.331   9.307  10.243 -0.0002  0.2242  0.1781
   35POPC   C1A  985   3.605   8.895   9.917 -0.0583  0.2227 -0.1390
   35POPC   D2A  986   3.631   8.773   9.555 -0.0779  0.0080  0.1738
   35POPC   C3A  987   3.663   8.752   9.109  0.3105 -0.2672 -0.0877
   35POPC   C4A  988   4.022   9.087   8.908  0.0006 -0.0706 -0.3205
   35POPC   C1B  989   3.282   9.250   9.742 -0.2698  0.2241  0.1033
   35POPC   C2B  990   3.254   9.111   9.316 -0.2804  0.0687 -0.0560
   35POPC   C3B  991   2.881   9.054   9.028 -0.0288  0.1702 -0.1539
   35POPC   C4B  992   2.756   8.730   9.149  0.0544 -0.0400  0.3302
   36POPC   NC3  993   0.604   0.586  11.427 -0.1802 -0.3613  0.0979
   36POPC   PO4  994   0.564   0.972  11.496 -0.0906  0.2299  0.1206
   36POPC   GL1  995   0.349   0.912  11.127  0.3142  0.1764  0.2754
   36POPC   GL2  996   0.165   0.692  11.144 -0.2423  0.2298 -0.0743
   36POPC   C1A  997   0.253   0.971  10.657  0.0456 -0.1789 -0.4130
   36POPC   D2A  998   0.003   0.940  10.237 -0.2148 -0.2187  0.1105
   36POPC   C3A  999   0.014   0.700   9.893  0.0812  0.1338  0.2198
   36POPC   C4A 1000   0.120   0.445   9.578  0.1340 -0.1674 -0.3615
   36POPC   C1B 1001   0.101   0.502  10.774 -0.1956 -0.1098  0.2809
   36POPC   C2B 1002   0.107   0.484  10.392  0.0154 -0.2697 -0.0306
   36POPC   C3B 1003   0.108   0.187  10.090 -0.1374  0.2517  0.2662
   36POPC   C4B 1004   0.153  -0.061   9.805  0.1072  0.0851 -0.1012
   37POPC   NC3 1005   7.134   5.849  10.249 -0.3816 -0.0502 -0.1202
   37POPC   PO4 1006   7.309   5.453  10.380 -0.1029 -0.1710 -0.0824
   37POPC   GL1 1007   7.545   5.365  10.019  0.1512  0.2570 -0.1642
   37POPC   GL2 1008   7.927   5.331  10.041  0.1325  0.0927 -0.1541
   37POPC   C1A 1009   7.552   4.871   9.794 -0.0683  0.2062 -0.1603
   37POPC   D2A 1010   7.238   4.670   9.584 -0.0935  0.1081 -0.0108
   37POPC   C3A 1011   7.063   4.308   9.595  0.1395 -0.0988  0.0459
   37POPC   C4A 1012   6.924   4.049   9.951  0.0153  0.0063 -0.0151
   37POPC   C1B 1013   8.010   5.182   9.690 -0.0745  0.0490 -0.1992
   37POPC   C2B 1014   8.386   4.936   9.616  0.1434  0.0613 -0.3196
   37POPC   C3B 1015   8.680   4.734   9.480 -0.1331 -0.0539 -0.2726
   37POPC   C4B 1016   8.839   4.303   9.627 -0.1842  0.2345  0.2913
   38POPC   NC3 1017   7.772  13.027  10.696  0.4343 -0.0100  0.3349
   38POPC   PO4 1018   7.503  13.369  10.506  0.1465 -0.2051 -0.0641
   38POPC   GL1 1019   7.270  13.468  10.120  0.1633 -0.4066  0.2415
   38POPC   GL2 1020   6.988  13.708  10.121 -0.1466  0.1463  0.0078
   38POPC   C1A 1021   7.299  13.353   9.738  0.1617 -0.0275  0.1561
   38POPC   D2A 1022   7.413  13.472   9.337 -0.2367 -0.3887  0.0216
   38POPC   C3A 1023   7.508  13.422   8.895 -0.1359  0.1837 -0.1659
   38POPC   C4A 1024   7.339  13.684   8.641 -0.0334 -0.4529 -0.1782
   38POPC   C1B 1025   7.159  13.909   9.671 -0.1453  0.0734  0.1965
   38POPC   C2B 1026   7.311  14.333   9.475 -0.2906 -0.0255 -0.0795
   38POPC   C3B 1027   7.381  14.718   9.264 -0.0435  0.2536  0.0391
   38POPC   C4B 1028   7.518  14.831   8.726  0.0153  0.3342  0.0708
   39POPC   NC3 1029   0.454   7.607  10.881  0.2047 -0.2999  0.0828
   39POPC   PO4 1030   0.886   7.609  10.655  0.3937 -0.0036 -0.0975
   39POPC   GL1 1031   0.703   7.664  10.251 -0.3526 -0.0597  0.1791
   39POPC   GL2 1032   0.431   7.665  10.329 -0.1720  0.3676 -0.0029
   39POPC   C1A 1033   0.716   7.630   9.806  0.2231  0.2064 -0.1735
   39POPC   D2A 1034   0.969   7.424   9.477  0.0212 -0.4608  0.1956
   39POPC   C3A 1035   0.903   7.070   9.349 -0.1525 -0.2451  0.1499
   39POPC   C4A 1036   0.736   6.759   8.970 -0.1020  0.1706  0.3151
   39POPC   C1B 1037   0.241   7.586   9.919  0.0329  0.1693 -0.1060
   39POPC   C2B 1038   0.027   7.368   9.607 -0.1418 -0.2541 -0.0166
   39POPC   C3B 1039  -0.042   7.082   9.317 -0.0388  0.0675 -0.1546
   39POPC   C4B 1040  -0.213   6.682   9.242 -0.2072  0.1459 -0.1150
   40POPC   NC3 1041   2.415  10.645  11.290  0.0420 -0.0265 -0.1577
   40POPC   PO4 1042   2.544  10.286  11.005  0.2395  0.1339  0.0810
   40POPC   GL1 1043   2.449  10.387  10.638 -0.1954  0.3090 -0.1506
   40POPC   GL2 1044   2.493  10.191  10.354  0.2293 -0.1061 -0.1503
   40POPC   C1A 1045   2.481  10.730  10.296  0.0959 -0.2692 -0.0389
   40POPC   D2A 1046   2.423  11.004   9.930  0.0712  0.1947  0.0953
   40POPC   C3A 1047   2.011  11.068   9.790 -0.0488  0.3361  0.0525
   40POPC   C4A 1048   1.672  11.136   9.908 -0.0163  0.3216  0.2487
   40POPC   C1B 1049   2.447  10.327   9.937  0.1769 -0.2424 -0.2585
   40POPC   C2B 1050   2.450  10.462   9.457 -0.1558 -0.0003  0.0610
   40POPC   C3B 1051   2.427  10.381   8.998 -0.3269  0.0042 -0.0210
   40POPC   C4B 1052   2.438  10.508   8.639 -0.0596  0.4191  0.4079
   41POPC   NC3 1053  10.138   4.259  10.892 -0.3134  0.0019  0.0270
   41POPC   PO4 1054  10.554   4.425  10.915 -0.3310 -0.0341  0.1211
   41POPC   GL1 1055  10.387   4.618  10.458  0.3269  0.0155 -0.1047
   41POPC   GL2 1056  10.248   4.338  10.373  0.2308 -0.2979  0.1988
   41POPC   C1A 1057  10.350   4.752  10.122  0.2478 -0.0745  0.2563
   41POPC   D2A 1058  10.451   4.645   9.733  0.0775 -0.0240  0.0612
   41POPC   C3A 1059  10.724   4.826   9.541  0.0894  0.1004 -0.2019
   41POPC   C4A 1060  10.982   5.075   9.248 -0.0789 -0.0717 -0.0254
   41POPC   C1B 1061  10.187   4.240   9.944  0.2393 -0.0819  0.1281
   41POPC   C2B 1062   9.948   4.135   9.539  0.1818 -0.0454  0.0948
   41POPC   C3B 1063   9.627   4.039   9.162 -0.1705 -0.2412  0.0551
   41POPC   C4B 1064   9.438   3.997   8.680  0.2788 -0.2068 -0.2018
   42POPC   NC3 1065   6.683   8.341   8.159 -0.0089  0.1790  0.2092
   42POPC   PO4 1066   6.917   8.281   8.568  0.1260  0.0603 -0.2287
   42POPC   GL1 1067   6.621   8.630   8.550  0.0416  0.2093 -0.2789
   42POPC   GL2 1068   6.687   9.019   8.391  0.1152 -0.2780 -0.0514
   42POPC   C1A 1069   6.209   8.865   8.618 -0.3840  0.2638 -0.5264
   42POPC   D2A 1070   6.173   8.902   9.070 -0.1329  0.2882 -0.0230
   42POPC   C3A 1071   5.824   9.003   9.217 -0.0369  0.0691 -0.3020
   42POPC   C4A 1072   5.462   9.159   9.298 -0.3038 -0.0735  0.0723
   42POPC   C1B 1073   6.675   9.315   8.581  0.2486 -0.0420 -0.0542
   42POPC   C2B 1074   6.988   9.486   8.884  0.1946  0.2145 -0.0190
   42POPC   C3B 1075   7.335   9.708   8.902  0.0405  0.1357 -0.1388
   42POPC   C4B 1076   7.801   9.777   8.957 -0.2739  0.2792  0.4157
   43POPC   NC3 1077  11.519  10.417  11.363 -0.0742 -0.0182  0.0224
   43POPC   PO4 1078  11.687  10.152  11.029  0.0730 -0.0111 -0.0467
   43POPC   GL1 1079  11.834   9.943  10.595  0.2415 -0.0663  0.2060
   43POPC   GL2 1080  11.445   9.896  10.496  0.0734 -0.0013 -0.6283
   43POPC   C1A 1081  11.747   9.691  10.109  0.1099 -0.3392  0.1643
   43POPC   D2A 1082  12.146   9.701   9.828 -0.0230  0.1222  0.0386
   43POPC   C3A 1083  12.025   9.506   9.600 -0.0965 -0.2494  0.4480
   43POPC   C4A 1084  11.882   9.142   9.662  0.2397 -0.1682 -0.3052
   43POPC   C1B 1085  11.290  10.015  10.071  0.2302 -0.0679 -0.0185
   43POPC   C2B 1086  11.179  10.309   9.731  0.1484  0.3473  0.2130
   43POPC   C3B 1087  11.116  10.443   9.340  0.1442 -0.2032  0.0524
   43POPC   C4B 1088  10.772  10.622   9.180 -0.1810 -0.3424 -0.0371
   44POPC   NC3 1089   9.069  10.703  11.808  0.1843 -0.1721  0.1459
   44POPC   PO4 1090   8.696  10.486  11.506  0.1767 -0.1127 -0.0924
   44POPC   GL1 1091   8.328  10.271  11.454 -0.0663  0.1868 -0.2115
   44POPC   GL2 1092   8.003  10.416  11.377  0.1760 -0.0966  0.0180
   44POPC   C1A 1093   8.058   9.966  11.070 -0.0217 -0.0040 -0.0993
   44POPC   D2A 1094   7.691  10.080  10.813  0.1210  0.0385 -0.0015
   44POPC   C3A 1095   7.745  10.357  10.495  0.4537  0.0167  0.1588
   44POPC   C4A 1096   8.030  10.514  10.283 -0.2363  0.1285  0.0864
   44POPC   C1B 1097   8.157  10.463  10.920 -0.0017  0.1728  0.1223
   44POPC   C2B 1098   8.334  10.228  10.560 -0.2070 -0.0835  0.1326
   44POPC   C3B 1099   8.526  10.210  10.241 -0.4236 -0.1580 -0.0994
   44POPC   C4B 1100   8.495  10.458   9.878 -0.2675 -0.1303  0.0948
   45POPC   NC3 1101   3.787   5.285  11.265 -0.1929  0.0466 -0.3377
   45POPC   PO4 1102   3.661   5.509  10.827 -0.1152 -0.0538 -0.0478
   45POPC   GL1 1103   3.611   5.695  10.433 -0.3171  0.0550  0.1424
   45POPC   GL2 1104   3.430   5.445  10.177  0.2121 -0.0530 -0.1355
   45POPC   C1A 1105   3.789   5.791   9.984 -0.1503  0.1067 -0.0473
   45POPC   D2A 1106   3.899   6.026   9.620  0.2383  0.1875  0.1522
   45POPC   C3A 1107   4.005   5.932   9.256 -0.0971 -0.3411 -0.0764
   45POPC   C4A 1108   4.195   5.961   8.877 -0.2726 -0.1717 -0.0922
   45POPC   C1B 1109   3.533   5.373   9.743  0.2251 -0.2575  0.1169
   45POPC   C2B 1110   3.683   5.571   9.396  0.0984  0.0639 -0.0820
   45POPC   C3B 1111   3.451   5.949   9.207  0.1892 -0.1437  0.1382
   45POPC   C4B 1112   3.235   6.259   9.016 -0.1058 -0.2003 -0.2685
   46POPC   NC3 1113   0.851   8.916  11.184  0.1533  0.1820  0.0799
   46POPC   PO4 1114   1.148   8.648  10.935 -0.0463  0.0045  0.0414
   46POPC   GL1 1115   1.243   8.591  10.532  0.1404 -0.1897  0.1198
   46POPC   GL2 1116   1.109   8.502  10.318 -0.3050 -0.0562  0.1877
   46POPC   C1A 1117   1.216   8.943  10.232  0.1464 -0.0555  0.1265
   46POPC   D2A 1118   1.204   9.214   9.833 -0.1118  0.2025  0.1210
   46POPC   C3A 1119   1.137   8.971   9.507 -0.0668  0.5628  0.0553
   46POPC   C4A 1120   1.314   9.129   9.061 -0.0320 -0.2461  0.1460
   46POPC   C1B 1121   1.410   8.260  10.136  0.1148 -0.2004 -0.1637
   46POPC   C2B 1122   1.413   7.789   9.901 -0.2145 -0.0320  0.1542
   46POPC   C3B 1123   1.404   7.338   9.709  0.1662  0.0265  0.1987
   46POPC   C4B 1124   1.185   6.934   9.914 -0.1643  0.0259 -0.3477
   47POPC   NC3 1125  12.533  10.837  11.267  0.1046  0.1183  0.1627
   47POPC   PO4 1126  12.874  10.576  11.110 -0.0225  0.1824 -0.1588
   47POPC   GL1 1127  12.679  10.912  10.735 -0.0256  0.1520  0.3398
   47POPC   GL2 1128  12.622  11.161  10.850  0.2147  0.2066 -0.2172
   47POPC   C1A 1129  12.940  11.004  10.291 -0.3459  0.0722  0.3005
   47POPC   D2A 1130  13.074  11.282   9.976 -0.3039  0.0953  0.0923
   47POPC   C3A 1131  12.775  11.640   9.670 -0.2692 -0.1532  0.0314
   47POPC   C4A 1132  12.343  11.760   9.549 -0.3142  0.2051  0.0628
   47POPC   C1B 1133  12.315  11.301  10.596 -0.3589  0.1415 -0.1340
   47POPC   C2B 1134  12.075  11.315  10.194 -0.2497  0.1747  0.0968
   47POPC   C3B 1135  11.988  11.563   9.941 -0.1013 -0.3354 -0.1468
   47POPC   C4B 1136  11.813  11.520   9.493 -0.0190 -0.0287  0.0945
   48POPC   NC3 1137   8.044   4.008  10.817 -0.1018 -0.1277  0.1367
   48POPC   PO4 1138   8.032   4.387  10.941  0.0156 -0.1374  0.1281
   48POPC   GL1 1139   7.938   4.540  10.463 -0.2595 -0.2537  0.2530
   48POPC   GL2 1140   7.789   4.299  10.293  0.1202 -0.0731  0.0936
   48POPC   C1A 1141   7.991   4.699  10.029 -0.2467  0.1790 -0.1802
   48POPC   D2A 1142   7.970   4.681   9.545  0.0727 -0.3720  0.0010
   48POPC   C3A 1143   7.630   4.746   9.217 -0.2715  0.0902 -0.1345
   48POPC   C4A 1144   7.596   5.120   9.376 -0.3916  0.0325  0.0485
   48POPC   C1B 1145   7.920   4.182   9.875 -0.1101  0.1995  0.0456
   48POPC   C2B 1146   7.973   3.743   9.784 -0.1562 -0.4671 -0.2260
   48POPC   C3B 1147   8.051   3.283   9.804 -0.0509 -0.0863  0.0154
   48POPC   C4B 1148   8.250   2.884   9.857 -0.2948 -0.0519 -0.2479
   49POPC   NC3 1149   1.661   0.447  11.728  0.1228 -0.0345  0.0155
   49POPC   PO4 1150   1.319   0.675  11.393  0.0500  0.1127 -0.2974
   49POPC   GL1 1151   1.596   0.720  10.952  0.1309 -0.1313 -0.1045
   49POPC   GL2 1152   1.308   0.694  10.831 -0.0458 -0.2866 -0.0911
   49POPC   C1A 1153   1.736   0.603  10.565 -0.1662  0.0802 -0.2242
   49POPC   D2A 1154   1.628   0.842  10.135  0.1159  0.2624 -0.4769
   49POPC   C3A 1155   1.649   0.629   9.768 -0.0971 -0.1116 -0.1515
   49POPC   C4A 1156   2.030   0.765   9.527 -0.1220  0.3752  0.0196
   49POPC   C1B 1157   1.237   0.462  10.357 -0.5494  0.0841  0.1028
   49POPC   C2B 1158   1.433   0.226   9.933  0.1535 -0.0712  0.0144
   49POPC   C3B 1159   1.382   0.294   9.427  0.2779  0.0557 -0.0787
   49POPC   C4B 1160   1.222   0.274   8.989  0.5678 -0.3820 -0.1162
   50POPC   NC3 1161   8.476  12.573  10.712 -0.1323 -0.0354 -0.0688
   50POPC   PO4 1162   8.213  12.797  10.700  0.4169  0.3783 -0.0254
   50POPC   GL1 1163   8.114  12.611  10.266 -0.3637 -0.3679  0.1042
   50POPC   GL2 1164   7.861  12.673  10.057  0.0790  0.2569  0.0012
   50POPC   C1A 1165   8.285  12.268   9.926 -0.0410  0.0244 -0.0952
   50POPC   D2A 1166   8.208  12.042   9.512  0.0504 -0.1669  0.2186
   50POPC   C3A 1167   8.252  12.305   9.051 -0.3225  0.1155 -0.0683
   50POPC   C4A 1168   8.514  12.617   8.778  0.4628 -0.1376 -0.1432
   50POPC   C1B 1169   7.909  12.508   9.598 -0.2136 -0.1628  0.1820
   50POPC   C2B 1170   7.723  12.505   9.144  0.1607 -0.0332  0.4192
   50POPC   C3B 1171   7.383  12.414   8.940 -0.4609  0.1323  0.0310
   50POPC   C4B 1172   6.970  12.526   8.777  0.1829 -0.1111  0.1232
   51POPC   NC3 1173   6.704   1.806  11.378 -0.0059 -0.2407  0.0603
   51POPC   PO4 1174   6.518   2.092  10.986 -0.0240 -0.2273  0.1236
   51POPC   GL1 1175   6.326   2.227  10.575 -0.0401  0.1613 -0.3176
   51POPC   GL2 1176   6.433   2.167  10.411 -0.1850  0.1634 -0.1405
   51POPC   C1A 1177   6.116   2.532  10.266  0.0686  0.0027 -0.3023
   51POPC   D2A 1178   6.236   2.656   9.870 -0.3058 -0.2663 -0.2048
   51POPC   C3A 1179   5.982   2.418   9.710 -0.0847 -0.2427 -0.0068
   51POPC   C4A 1180   5.835   2.398   9.277  0.1308 -0.4061  0.0124
   51POPC   C1B 1181   6.312   2.171  10.002  0.2534  0.1451  0.1957
   51POPC   C2B 1182   6.178   1.924   9.528 -0.0303 -0.1716 -0.2197
   51POPC   C3B 1183   6.446   1.716   9.202 -0.2319 -0.2199 -0.2018
   51POPC   C4B 1184   6.237   1.622   8.816  0.2639  0.0703  0.2757
   52POPC   NC3 1185   2.908   0.572  11.184 -0.1110  0.0119 -0.0018
   52POPC   PO4 1186   3.361   0.729  11.211 -0.1422 -0.4600  0.1285
   52POPC   GL1 1187   3.288   0.537  10.842  0.1367 -0.0924  0.2398
   52POPC   GL2 1188   3.096   0.743  10.680  0.1462  0.0569 -0.0429
   52POPC   C1A 1189   3.433   0.384  10.450 -0.2207 -0.0713  0.0229
   52POPC   D2A 1190   3.498   0.523  10.073 -0.1783 -0.0388 -0.2436
   52POPC   C3A 1191   3.234   0.641   9.701  0.0013 -0.0455 -0.2182
   52POPC   C4A 1192   3.028   0.427   9.329  0.0738  0.0900  0.1819
   52POPC   C1B 1193   3.073   0.761  10.248 -0.0909 -0.1643  0.0743
   52POPC   C2B 1194   3.121   1.089  10.041 -0.2421 -0.3973  0.1287
   52POPC   C3B 1195   3.087   1.443   9.656  0.1215  0.1293  0.1709
   52POPC   C4B 1196   3.362   1.487   9.278 -0.0109 -0.3590 -0.2137
   53POPC   NC3 1197   8.045   0.795  10.887 -0.2781  0.1550 -0.1949
   53POPC   PO4 1198   7.954   0.431  10.709  0.1941 -0.2383  0.0805
   53POPC   GL1 1199   7.900   0.538  10.218  0.0861 -0.1295 -0.1630
   53POPC   GL2 1200   7.732   0.233  10.034  0.0915 -0.0959 -0.0745
   53POPC   C1A 1201   8.004   1.003   9.952  0.0763  0.2057  0.0747
   53POPC   D2A 1202   7.903   1.321   9.638 -0.3040 -0.1466  0.1672
   53POPC   C3A 1203   7.716   1.228   9.267 -0.1030 -0.0014 -0.1157
   53POPC   C4A 1204   7.715   1.124   8.917 -0.0411 -0.1334 -0.1400
   53POPC   C1B 1205   7.805  -0.066   9.624  0.0582 -0.0321  0.2827
   53POPC   C2B 1206   7.556  -0.134   9.265 -0.2092  0.4380 -0.2678
   53POPC   C3B 1207   7.456  -0.157   8.867 -0.4279  0.2191  0.0477
   53POPC   C4B 1208   7.229  -0.057   8.632  0.2331  0.1034 -0.0637
   54POPC   NC3 1209   4.449   4.687  11.016  0.3465  0.1089 -0.0779
   54POPC   PO4 1210   4.600   4.965  10.739 -0.4859 -0.2023  0.1060
   54POPC   GL1 1211   4.634   4.923  10.359  0.0847  0.3621  0.0230
   54POPC   GL2 1212   4.547   5.170  10.244  0.0809 -0.5405 -0.1368
   54POPC   C1A 1213   4.461   4.609  10.055 -0.3165  0.0654 -0.0151
   54POPC   D2A 1214   4.548   4.379   9.770 -0.6042 -0.0574  0.0476
   54POPC   C3A 1215   4.513   4.670   9.491  0.3683  0.1269 -0.1410
   54POPC   C4A 1216   4.478   5.075   9.304 -0.0074 -0.0498  0.0772
   54POPC   C1B 1217   4.337   5.034   9.800 -0.0616  0.1097 -0.0197
   54POPC   C2B 1218   4.060   4.634   9.664 -0.0895  0.1308 -0.1628
   54POPC   C3B 1219   3.842   4.284   9.779  0.0387  0.0824  0.0849
   54POPC   C4B 1220   3.702   3.971   9.530  0.2547  0.2241  0.2437
   55POPC   NC3 1221   7.366  11.328  11.506  0.0468  0.1059 -0.1171
   55POPC   PO4 1222   7.489  11.780  11.214  0.0396  0.1379 -0.0048
   55POPC   GL1 1223   7.532  11.447  10.964 -0.1136  0.2463 -0.0260
   55POPC   GL2 1224   7.637  11.602  10.685  0.0203 -0.1467 -0.0892
   55POPC   C1A 1225   7.435  11.179  10.812  0.0365 -0.1395 -0.0469
   55POPC   D2A 1226   7.569  10.803  10.608  0.2608  0.0705 -0.0313
   55POPC   C3A 1227   7.697  10.817  10.136  0.0039  0.2216 -0.3615
   55POPC   C4A 1228   7.874  10.668   9.771 -0.1106  0.2825  0.1713
   55POPC   C1B 1229   7.823  11.274  10.421  0.0916 -0.2746 -0.1127
   55POPC   C2B 1230   7.962  11.198   9.910  0.0813 -0.4766 -0.0270
   55POPC   C3B 1231   7.814  11.052   9.470  0.1093 -0.5286 -0.3022
   55POPC   C4B 1232   7.658  10.771   9.155 -0.0991  0.0830  0.2717
   56POPC   NC3 1233  10.206   2.669  10.868  0.0170 -0.2876  0.1027
   56POPC   PO4 1234  10.518   3.142  10.853  0.0878 -0.0190 -0.0375
   56POPC   GL1 1235  10.554   2.729  10.450 -0.0835 -0.0331  0.4982
   56POPC   GL2 1236  10.800   2.568  10.415  0.2996  0.1823 -0.0132
   56POPC   C1A 1237  10.511   2.660   9.984  0.0221 -0.2454 -0.3609
   56POPC   D2A 1238  10.554   2.663   9.570 -0.0502  0.1778 -0.0739
   56POPC   C3A 1239  10.328   2.370   9.310  0.1255  0.3734 -0.0973
   56POPC   C4A 1240   9.859   2.220   9.406 -0.0834 -0.1017 -0.1925
   56POPC   C1B 1241  10.983   2.316   9.984  0.0342  0.0587 -0.1058
   56POPC   C2B 1242  10.868   2.290   9.508  0.0689 -0.3920  0.2046
   56POPC   C3B 1243  10.782   2.359   9.118  0.0525 -0.1839 -0.1100
   56POPC   C4B 1244  10.604   2.625   8.869  0.1106  0.0846 -0.2380
   57POPC   NC3 1245   8.766   3.609  10.648  0.2907  0.0311 -0.1711
   57POPC   PO4 1246   9.118   3.293  10.694  0.2532 -0.2693 -0.0305
   57POPC   GL1 1247   9.079   3.641  10.290 -0.5656 -0.0875  0.2426
   57POPC   GL2 1248   8.833   3.708  10.117 -0.0137  0.0151 -0.0751
   57POPC   C1A 1249   9.428   3.830  10.172 -0.0824  0.2914 -0.1347
   57POPC   D2A 1250   9.747   4.021  10.058  0.2915  0.1317 -0.0945
   57POPC   C3A 1251   9.622   4.406   9.930 -0.2514 -0.2710 -0.6404
   57POPC   C4A 1252   9.879   4.684   9.877 -0.0980 -0.0308 -0.0975
   57POPC   C1B 1253   8.583   3.465   9.784 -0.2770 -0.0078  0.1031
   57POPC   C2B 1254   8.278   3.636   9.397 -0.0024  0.1704 -0.3055
   57POPC   C3B 1255   7.841   3.813   9.233 -0.4335 -0.0538  0.0625
   57POPC   C4B 1256   7.909   4.231   9.286  0.3461 -0.2056  0.1832
   58POPC   NC3 1257   1.783  12.145  11.374 -0.0428  0.1247 -0.2736
   58POPC   PO4 1258   1.638  11.750  11.179 -0.0453 -0.3258  0.0871
   58POPC   GL1 1259   1.624  11.862  10.684 -0.2023  0.2050  0.1441
   58POPC   GL2 1260   1.504  12.135  10.574 -0.0537  0.0767 -0.0189
   58POPC   C1A 1261   1.807  12.016  10.185  0.3452  0.0378  0.0434
   58POPC   D2A 1262   1.663  11.815   9.718  0.0220  0.1799  0.1733
   58POPC   C3A 1263   1.854  11.463   9.505 -0.1572  0.0768  0.2316
   58POPC   C4A 1264   1.815  11.218   9.060  0.0083 -0.1622 -0.0994
   58POPC   C1B 1265   1.614  12.513  10.364  0.1355  0.1157  0.2203
   58POPC   C2B 1266   1.517  12.696  10.068 -0.1394  0.1142  0.1113
   58POPC   C3B 1267   1.155  12.642   9.841  0.0242  0.0589  0.1772
   58POPC   C4B 1268   0.755  12.748   9.595  0.1283 -0.0311  0.1562
   59POPC   NC3 1269   9.756   8.789  10.632 -0.1933 -0.0645  0.1450
   59POPC   PO4 1270  10.087   8.947  10.764 -0.3863 -0.1075  0.0374
   59POPC   GL1 1271  10.343   8.915  10.481  0.3882  0.1491  0.1399
   59POPC   GL2 1272  10.408   9.079  10.168  0.3147 -0.1023 -0.0844
   59POPC   C1A 1273  10.486   8.607  10.172  0.0290 -0.3006  0.2560
   59POPC   D2A 1274  10.360   8.451   9.820  0.3058 -0.2034  0.0472
   59POPC   C3A 1275  10.671   8.544   9.379  0.0770  0.0471  0.1065
   59POPC   C4A 1276  10.649   8.886   9.074 -0.1532 -0.0475  0.1340
   59POPC   C1B 1277  10.214   8.999   9.773  0.1817  0.1743 -0.2160
   59POPC   C2B 1278  10.234   9.262   9.389  0.2405  0.1976  0.0964
   59POPC   C3B 1279  10.173   9.295   8.861 -0.2381 -0.0712  0.0739
   59POPC   C4B 1280  10.150   9.638   8.546  0.1183 -0.1188  0.2187
   60POPC   NC3 1281  12.731   8.078  10.424  0.1187  0.2683  0.0263
   60POPC   PO4 1282  13.139   7.860  10.664 -0.0761 -0.2677 -0.0246
   60POPC   GL1 1283  13.185   8.060  10.230 -0.1459  0.0534  0.0294
   60POPC   GL2 1284  13.520   8.100  10.125  0.2742 -0.4348 -0.1698
   60POPC   C1A 1285  13.096   8.014   9.753  0.0600  0.1022  0.1606
   60POPC   D2A 1286  13.142   7.894   9.455  0.1362  0.3990 -0.0415
   60POPC   C3A 1287  12.968   7.688   9.221  0.2093 -0.2103  0.0341
   60POPC   C4A 1288  13.077   7.468   8.957  0.0456 -0.0219  0.1902
   60POPC   C1B 1289  13.599   8.109   9.641 -0.2191 -0.0316  0.0831
   60POPC   C2B 1290  13.778   8.024   9.245  0.0658 -0.1838  0.0937
   60POPC   C3B 1291  13.934   7.583   8.997 -0.1611  0.2185  0.0121
   60POPC   C4B 1292  14.056   7.214   8.797 -0.2289 -0.6271 -0.3098
   61POPC   NC3 1293  12.273  12.189  11.705  0.3027  0.0931  0.0139
   61POPC   PO4 1294  12.039  12.391  11.337  0.3044  0.0195  0.1941
   61POPC   GL1 1295  11.982  12.404  10.847  0.2998 -0.0832  0.2048
   61POPC   GL2 1296  11.730  12.253  10.676 -0.3108  0.0778 -0.0076
   61POPC   C1A 1297  12.063  12.756  10.670  0.0411 -0.1116 -0.1102
   61POPC   D2A 1298  12.131  13.031  10.333 -0.1494 -0.3294  0.1820
   61POPC   C3A 1299  12.375  12.817   9.982 -0.0957 -0.1653 -0.0312
   61POPC   C4A 1300  12.808  12.757   9.996  0.1929 -0.2259 -0.1579
   61POPC   C1B 1301  11.615  12.600  10.421 -0.2045 -0.0961  0.2294
   61POPC   C2B 1302  11.440  12.761  10.043  0.1245 -0.1761 -0.2369
   61POPC   C3B 1303  11.243  13.087   9.975 -0.1230  0.0179  0.1597
   61POPC   C4B 1304  10.915  13.399   9.839 -0.2854 -0.0174 -0.0203
   62POPC   NC3 1305   3.393   3.910  10.913 -0.0628 -0.1467  0.0364
   62POPC   PO4 1306   3.221   3.504  10.814 -0.0949  0.1024 -0.4494
   62POPC   GL1 1307   3.338   3.681  10.402  0.0274 -0.0681 -0.0203
   62POPC   GL2 1308   2.993   3.749  10.281 -0.1030  0.1371  0.2608
   62POPC   C1A 1309   3.321   3.702   9.931 -0.1186  0.1146 -0.2330
   62POPC   D2A 1310   3.085   3.563   9.639  0.0920  0.3441  0.3163
   62POPC   C3A 1311   3.186   3.557   9.129 -0.0163 -0.2419  0.0695
   62POPC   C4A 1312   3.507   3.654   8.788 -0.0805  0.1432 -0.1035
   62POPC   C1B 1313   2.810   3.495  10.025 -0.0255  0.2120  0.0056
   62POPC   C2B 1314   2.624   3.160   9.765 -0.1718 -0.1114 -0.1671
   62POPC   C3B 1315   2.499   2.838   9.551 -0.0341 -0.0113  0.0846
   62POPC   C4B 1316   2.382   2.493   9.831  0.0036  0.0441  0.1917
   63POPC   NC3 1317  10.237   9.986  11.248  0.2499  0.2695  0.0865
   63POPC   PO4 1318   9.922   9.739  11.060  0.1809 -0.0665  0.2159
   63POPC   GL1 1319   9.881   9.607  10.585  0.1958  0.1562 -0.0518
   63POPC   GL2 1320  10.113   9.430  10.497  0.0193  0.1424  0.1220
   63POPC   C1A 1321   9.635   9.675  10.193 -0.2705 -0.1656  0.0463
   63POPC   D2A 1322   9.496   9.388   9.755  0.2590 -0.0315 -0.2114
   63POPC   C3A 1323   9.123   9.094   9.818 -0.0418  0.0359 -0.2818
   63POPC   C4A 1324   8.770   9.076   9.941 -0.1613 -0.0498  0.1676
   63POPC   C1B 1325  10.174   9.710  10.172  0.1095 -0.0714  0.2119
   63POPC   C2B 1326  10.077  10.108   9.997 -0.1498 -0.0827  0.0884
   63POPC   C3B 1327  10.084  10.389   9.697  0.1033  0.0586 -0.1428
   63POPC   C4B 1328   9.798  10.775   9.611 -0.1474  0.0772 -0.0042
   64POPC   NC3 1329  10.191  12.539  11.212  0.2093 -0.1033 -0.0443
   64POPC   PO4 1330  10.392  12.677  10.845  0.1701 -0.4334  0.4067
   64POPC   GL1 1331  10.168  12.651  10.504 -0.2613 -0.4122  0.0900
   64POPC   GL2 1332   9.988  12.904  10.598  0.2664  0.0654 -0.2761
   64POPC   C1A 1333  10.280  12.985  10.143  0.2702  0.1083 -0.1551
   64POPC   D2A 1334  10.257  12.894   9.773 -0.1596 -0.0651 -0.1128
   64POPC   C3A 1335  10.375  12.556   9.526 -0.2421 -0.1835  0.1252
   64POPC   C4A 1336  10.446  12.269   9.171  0.1442  0.2585 -0.0705
   64POPC   C1B 1337   9.781  12.784  10.128 -0.2514 -0.4067  0.0147
   64POPC   C2B 1338   9.754  12.674   9.756  0.2780  0.0350 -0.1418
   64POPC   C3B 1339   9.875  12.320   9.609  0.0633 -0.1193 -0.1615
   64POPC   C4B 1340  10.302  12.113   9.720 -0.0314 -0.0781  0.1469
   65POPC   NC3 1341   9.344  11.398  10.906 -0.2797  0.0483 -0.0304
   65POPC   PO4 1342   9.133  11.172  11.097  0.0161  0.0577  0.0363
   65POPC   GL1 1343   8.837  11.214  10.778 -0.1364  0.0751  0.1978
   65POPC   GL2 1344   8.532  11.210  10.886  0.0818  0.1004  0.1838
   65POPC   C1A 1345   8.813  11.059  10.314 -0.0107  0.0327 -0.0965
   65POPC   D2A 1346   8.902  10.824   9.981  0.1322 -0.2547  0.0005
   65POPC   C3A 1347   9.094  10.405   9.846  0.0058 -0.2014  0.1637
   65POPC   C4A 1348   9.519  10.317   9.577  0.0638  0.0554  0.2566
   65POPC   C1B 1349   8.403  11.209  10.445  0.1943 -0.2839 -0.1628
   65POPC   C2B 1350   8.385  10.903  10.070 -0.1614 -0.0085 -0.1186
   65POPC   C3B 1351   8.325  10.920   9.672 -0.1205 -0.0609  0.1714
   65POPC   C4B 1352   8.424  11.134   9.184 -0.1899  0.0867 -0.0116
   66POPC   NC3 1353   1.093   2.955  10.871 -0.2432 -0.0926 -0.0570
   66POPC   PO4 1354   0.662   2.885  10.919  0.2267  0.1174  0.1151
   66POPC   GL1 1355   0.552   2.521  10.508 -0.1837  0.1734 -0.0712
   66POPC   GL2 1356   0.368   2.247  10.596  0.0292 -0.3510  0.1271
   66POPC   C1A 1357   0.486   2.275  10.085  0.1318 -0.1582  0.1510
   66POPC   D2A 1358   0.191   2.189   9.755 -0.0783 -0.2473 -0.2296
   66POPC   C3A 1359   0.075   1.763   9.615 -0.0072 -0.0227 -0.2366
   66POPC   C4A 1360  -0.159   1.368   9.868  0.0128 -0.1176 -0.2766
   66POPC   C1B 1361   0.051   2.413  10.334 -0.1399 -0.2118  0.0773
   66POPC   C2B 1362  -0.234   2.257   9.956 -0.2293  0.0336 -0.0970
   66POPC   C3B 1363  -0.111   2.593   9.674 -0.1122  0.1543 -0.2894
   66POPC   C4B 1364   0.222   2.754   9.466 -0.0112 -0.0887 -0.1438
   67POPC   NC3 1365   9.143   9.334  11.056 -0.0957  0.4788  0.1028
   67POPC   PO4 1366   9.341   8.882  10.871 -0.0058 -0.0247 -0.1168
   67POPC   GL1 1367   9.374   9.332  10.597  0.1946  0.0500  0.1354
   67POPC   GL2 1368   9.570   9.216  10.388  0.0838  0.0868  0.0191
   67POPC   C1A 1369   9.287   9.751  10.541  0.3476 -0.0605  0.2042
   67POPC   D2A 1370   9.114  10.169  10.551  0.0188 -0.2322 -0.1999
   67POPC   C3A 1371   9.240  10.586  10.353 -0.0351 -0.0480  0.1211
   67POPC   C4A 1372   9.419  10.832  10.015 -0.4186 -0.2244  0.0555
   67POPC   C1B 1373   9.855   9.212  10.119 -0.0731  0.1501 -0.0229
   67POPC   C2B 1374  10.011   9.444   9.807  0.0257 -0.0269 -0.0954
   67POPC   C3B 1375   9.856   9.612   9.506  0.0243  0.1276 -0.1945
   67POPC   C4B 1376   9.528   9.512   9.233 -0.0911  0.1112  0.0615
   68POPC   NC3 1377  12.901  12.980  11.538 -0.0105 -0.0061 -0.1392
   68POPC   PO4 1378  13.238  13.262  11.359 -0.2049  0.2546 -0.1340
   68POPC   GL1 1379  12.973  13.215  11.021 -0.1516 -0.1308 -0.0486
   68POPC   GL2 1380  12.780  13.005  11.062 -0.3980  0.1318 -0.0230
   68POPC   C1A 1381  13.042  13.119  10.603  0.1533  0.0767  0.1183
   68POPC   D2A 1382  13.192  12.775  10.313  0.1544 -0.3078 -0.0572
   68POPC   C3A 1383  13.491  12.604  10.448  0.0996  0.0096 -0.0596
   68POPC   C4A 1384  13.819  12.382  10.206 -0.1300 -0.1381 -0.1741
   68POPC   C1B 1385  12.535  12.936  10.648 -0.3615 -0.2356 -0.3359
   68POPC   C2B 1386  12.417  12.577  10.399  0.1831 -0.2653  0.1087
   68POPC   C3B 1387  12.026  12.489  10.139 -0.1120  0.3402 -0.1337
   68POPC   C4B 1388  11.712  12.376   9.833  0.0789 -0.0990 -0.0888
   69POPC   NC3 1389   5.749  11.713  10.442 -0.0531 -0.0506 -0.2226
   69POPC   PO4 1390   5.798  12.096  10.576 -0.0113  0.3731  0.1349
   69POPC   GL1 1391   5.736  12.166  10.190  0.0585  0.1606  0.1468
   69POPC   GL2 1392   5.837  11.858   9.968  0.1105 -0.1590  0.0203
   69POPC   C1A 1393   5.606  12.467   9.878  0.2385  0.1496 -0.1666
   69POPC   D2A 1394   5.344  12.861   9.666 -0.0819  0.3363 -0.2141
   69POPC   C3A 1395   5.278  13.079   9.322 -0.1252 -0.3210 -0.2211
   69POPC   C4A 1396   5.140  12.827   8.963  0.1217  0.2115 -0.2657
   69POPC   C1B 1397   5.833  11.636   9.732 -0.0205 -0.1313 -0.1503
   69POPC   C2B 1398   5.616  11.340   9.443  0.1578  0.0493 -0.2350
   69POPC   C3B 1399   5.753  10.917   9.373 -0.1541 -0.0510 -0.0270
   69POPC   C4B 1400   5.880  10.642   9.040 -0.1979  0.1218 -0.2676
   70POPC   NC3 1401   4.900  11.845  10.513  0.2145 -0.2255 -0.3313
   70POPC   PO4 1402   5.339  11.816  10.651  0.1968 -0.2157  0.3197
   70POPC   GL1 1403   5.344  11.865  10.176 -0.2264 -0.1862  0.0181
   70POPC   GL2 1404   5.250  12.129  10.037  0.1758 -0.2153  0.1189
   70POPC   C1A 1405   5.380  11.495   9.933 -0.0582 -0.0518  0.3063
   70POPC   D2A 1406   5.748  11.182   9.889  0.1765  0.3201 -0.0748
   70POPC   C3A 1407   6.159  11.228   9.576 -0.2428  0.1017  0.2250
   70POPC   C4A 1408   6.600  11.452   9.553  0.0881 -0.1328 -0.0267
   70POPC   C1B 1409   5.399  12.110   9.632 -0.1460  0.3251  0.1822
   70POPC   C2B 1410   5.536  11.818   9.355  0.0892 -0.2353 -0.1418
   70POPC   C3B 1411   5.811  11.640   9.126  0.2691  0.1102  0.3053
   70POPC   C4B 1412   5.832  11.433   8.737  0.3789 -0.0813 -0.0536
   71POPC   NC3 1413   9.082  12.890  10.306 -0.1384 -0.3401 -0.4790
   71POPC   PO4 1414   8.993  12.597  10.581 -0.1506  0.0309 -0.1398
   71POPC   GL1 1415   8.820  12.521  10.150  0.2906  0.2160 -0.0284
   71POPC   GL2 1416   8.611  12.702  10.254  0.2216 -0.0230  0.1107
   71POPC   C1A 1417   8.963  12.506   9.778  0.0704 -0.0834 -0.1028
   71POPC   D2A 1418   9.311  12.429   9.554  0.1104  0.2249  0.4971
   71POPC   C3A 1419   9.506  12.122   9.926  0.0317  0.0354 -0.0011
   71POPC   C4A 1420   9.599  11.782  10.265 -0.0967  0.2539  0.0422
   71POPC   C1B 1421   8.386  12.704   9.790  0.2177  0.0124  0.4756
   71POPC   C2B 1422   8.373  12.576   9.481 -0.2277  0.3845  0.1241
   71POPC   C3B 1423   8.723  12.300   9.337  0.2498  0.0024 -0.1038
   71POPC   C4B 1424   9.065  12.172   9.152  0.2824  0.2393 -0.1399
   72POPC   NC3 1425   5.508   4.511  10.201  0.0619 -0.0592 -0.1238
   72POPC   PO4 1426   5.428   4.834  10.021  0.1780  0.3692  0.1855
   72POPC   GL1 1427   5.318   4.589   9.685 -0.0359 -0.3559  0.1791
   72POPC   GL2 1428   5.516   4.571   9.350 -0.2971  0.0095 -0.1539
   72POPC   C1A 1429   4.998   4.368   9.505 -0.0259 -0.1995  0.0753
   72POPC   D2A 1430   4.684   4.258   9.262  0.2735  0.1418 -0.1907
   72POPC   C3A 1431   4.501   3.876   9.180 -0.4131 -0.0061 -0.3204
   72POPC   C4A 1432   4.396   3.535   8.834  0.1552 -0.2909 -0.1774
   72POPC   C1B 1433   5.367   4.253   9.003  0.1754  0.1444  0.0657
   72POPC   C2B 1434   5.621   3.942   8.951  0.2603  0.2288 -0.1120
   72POPC   C3B 1435   5.767   3.648   9.188  0.0074 -0.2298 -0.1002
   72POPC   C4B 1436   6.083   3.597   9.395  0.1986  0.1097  0.0044
   73POPC   NC3 1437   0.386   2.517  10.993 -0.0311  0.0541  0.0833
   73POPC   PO4 1438   0.056   2.181  10.996  0.2964  0.1052 -0.1604
   73POPC   GL1 1439  -0.083   1.968  10.622  0.2198  0.0167  0.1363
   73POPC   GL2 1440  -0.262   1.911  10.392  0.2285 -0.1364 -0.0051
   73POPC   C1A 1441   0.163   1.951  10.207 -0.2663 -0.2359 -0.2247
   73POPC   D2A 1442   0.453   1.811   9.979  0.0383  0.2138  0.0116
   73POPC   C3A 1443   0.603   1.617   9.548 -0.1774 -0.3772 -0.1416
   73POPC   C4A 1444   0.882   1.968   9.250  0.1751  0.2827 -0.0516
   73POPC   C1B 1445  -0.306   1.804  10.077 -0.2206 -0.3982  0.2189
   73POPC   C2B 1446  -0.356   1.909   9.588  0.1712  0.1690 -0.0958
   73POPC   C3B 1447  -0.469   2.293   9.493 -0.0650 -0.0274 -0.0677
   73POPC   C4B 1448  -0.272   2.693   9.239  0.4095  0.1516 -0.5086
   74POPC   NC3 1449   6.010  12.971  11.346 -0.1623 -0.0294  0.0775
   74POPC   PO4 1450   5.987  13.244  10.941 -0.0108 -0.0857  0.0304
   74POPC   GL1 1451   5.716  13.188  10.541  0.0473  0.1718  0.2836
   74POPC   GL2 1452   5.858  13.506  10.391  0.0631 -0.2190  0.0881
   74POPC   C1A 1453   5.410  13.220  10.197 -0.1863 -0.2479 -0.1375
   74POPC   D2A 1454   4.998  13.433  10.027 -0.2679  0.2202 -0.2771
   74POPC   C3A 1455   4.798  13.173   9.755  0.0035  0.0517  0.1978
   74POPC   C4A 1456   4.837  12.954   9.449 -0.0444  0.3047  0.2840
   74POPC   C1B 1457   5.872  13.407  10.025  0.0181  0.0400  0.1340
   74POPC   C2B 1458   5.798  13.614   9.652  0.0134  0.1130 -0.2588
   74POPC   C3B 1459   5.881  13.567   9.161  0.2404 -0.0439 -0.1430
   74POPC   C4B 1460   6.077  13.748   8.748  0.2651 -0.0642 -0.0804
   75POPC   NC3 1461  11.322   0.394  11.605  0.0420 -0.0603 -0.0026
   75POPC   PO4 1462  11.267   0.342  11.195 -0.2576  0.1782  0.1569
   75POPC   GL1 1463  11.464   0.154  10.848  0.0356  0.3703  0.0203
   75POPC   GL2 1464  11.415  -0.086  10.610  0.1075 -0.3797  0.2468
   75POPC   C1A 1465  11.850   0.180  10.769 -0.1115  0.1548  0.0779
   75POPC   D2A 1466  12.150   0.444  10.530 -0.0241  0.3408 -0.1042
   75POPC   C3A 1467  12.160   0.377  10.086 -0.0196 -0.0118  0.2249
   75POPC   C4A 1468  12.259   0.206   9.762  0.2566 -0.0714 -0.0178
   75POPC   C1B 1469  11.647   0.126  10.249  0.0443  0.1320  0.1606
   75POPC   C2B 1470  11.804   0.072   9.935  0.2019 -0.0206  0.2783
   75POPC   C3B 1471  11.911  -0.213   9.730 -0.2401 -0.1877 -0.0870
   75POPC   C4B 1472  11.869  -0.345   9.348 -0.0515 -0.1837 -0.0819
   76POPC   NC3 1473   8.776   5.138   6.085 -0.1789 -0.3041 -0.0492
   76POPC   PO4 1474   8.773   5.120   6.531 -0.0481  0.0165 -0.2059
   76POPC   GL1 1475   8.896   5.107   6.814 -0.0149  0.0701  0.0718
   76POPC   GL2 1476   8.815   5.212   7.112 -0.2029 -0.1395 -0.0062
   76POPC   C1A 1477   9.297   4.988   7.106 -0.1370 -0.0291  0.3597
   76POPC   D2A 1478   9.581   4.998   7.465  0.0983 -0.1660  0.5351
   76POPC   C3A 1479   9.756   4.981   7.814 -0.2336 -0.0292 -0.2005
   76POPC   C4A 1480  10.086   4.689   7.916  0.2750 -0.0118 -0.3192
   76POPC   C1B 1481   8.996   5.367   7.549 -0.0713 -0.0506 -0.1017
   76POPC   C2B 1482   9.245   5.194   7.811 -0.0477 -0.0403 -0.2879
   76POPC   C3B 1483   9.341   4.854   8.136 -0.2186 -0.2583 -0.1131
   76POPC   C4B 1484   9.326   4.522   8.424  0.3883 -0.0565  0.0785
   77POPC   NC3 1485   2.892  10.930  11.064 -0.1402  0.3657  0.1656
   77POPC   PO4 1486   3.003  10.978  10.564  0.0870  0.2913  0.2531
   77POPC   GL1 1487   3.145  11.094  10.226  0.1495  0.2192 -0.0174
   77POPC   GL2 1488   2.950  11.106  10.010  0.6112 -0.1938  0.1390
   77POPC   C1A 1489   3.312  10.713   9.976 -0.3090 -0.1991  0.0266
   77POPC   D2A 1490   3.330  10.606   9.616  0.1260  0.1202  0.0824
   77POPC   C3A 1491   3.276  10.877   9.204 -0.0445 -0.0855 -0.2905
   77POPC   C4A 1492   3.182  11.108   8.901  0.2926 -0.0776 -0.1654
   77POPC   C1B 1493   3.329  11.172   9.712  0.1178 -0.0805  0.3769
   77POPC   C2B 1494   3.704  11.334   9.542  0.0010 -0.0181  0.2118
   77POPC   C3B 1495   4.215  11.427   9.634 -0.0804  0.1413 -0.3046
   77POPC   C4B 1496   4.604  11.197   9.445 -0.1152  0.2949 -0.0691
   78POPC   NC3 1497   1.190  11.532  11.257  0.4538  0.0057 -0.1199
   78POPC   PO4 1498   0.704  11.642  11.125 -0.3317  0.0258 -0.0391
   78POPC   GL1 1499   0.648  11.889  10.703 -0.0391  0.3932  0.0092
   78POPC   GL2 1500   0.478  11.788  10.377  0.0509  0.0685 -0.1077
   78POPC   C1A 1501   0.973  11.991  10.385 -0.2499  0.0287 -0.0419
   78POPC   D2A 1502   1.388  12.135  10.002 -0.1707 -0.2331  0.5176
   78POPC   C3A 1503   1.247  12.067   9.553 -0.0203  0.1191  0.2815
   78POPC   C4A 1504   0.884  11.931   9.277 -0.2910 -0.0856  0.0426
   78POPC   C1B 1505   0.840  11.822   9.946  0.0365  0.0723  0.1125
   78POPC   C2B 1506   0.768  12.182   9.738 -0.0894 -0.1619  0.1301
   78POPC   C3B 1507   0.617  12.351   9.391 -0.0214 -0.3289  0.0819
   78POPC   C4B 1508   0.735  12.609   9.134 -0.1418  0.2973 -0.3156
   79POPC   NC3 1509   6.776  12.732  11.104  0.1525 -0.2953 -0.0223
   79POPC   PO4 1510   6.585  12.408  10.806  0.0218  0.2920 -0.2825
   79POPC   GL1 1511   6.391  12.440  10.486 -0.1284 -0.0529 -0.0321
   79POPC   GL2 1512   6.269  12.264  10.314  0.2327 -0.1779 -0.4688
   79POPC   C1A 1513   6.388  12.677  10.071 -0.3076  0.1204 -0.0594
   79POPC   D2A 1514   6.423  12.926   9.837  0.0680 -0.0233 -0.2286
   79POPC   C3A 1515   6.580  12.946   9.453  0.0511 -0.0719 -0.1920
   79POPC   C4A 1516   6.554  12.822   8.952 -0.1008  0.1693  0.1846
   79POPC   C1B 1517   6.141  12.285   9.969 -0.1868  0.0384 -0.2335
   79POPC   C2B 1518   5.956  12.129   9.556  0.3564 -0.1199  0.1998
   79POPC   C3B 1519   5.976  12.238   9.112 -0.1457 -0.4400  0.0286
   79POPC   C4B 1520   6.106  12.683   9.087  0.1703  0.0748  0.0025
   80POPC   NC3 1521   0.037   1.199  11.505 -0.2991  0.0689 -0.1752
   80POPC   PO4 1522  -0.188   1.193  11.109 -0.0029 -0.0239  0.1656
   80POPC   GL1 1523  -0.197   0.849  10.907  0.1363  0.1525  0.3248
   80POPC   GL2 1524  -0.418   0.679  10.999  0.2562 -0.2022  0.1706
   80POPC   C1A 1525  -0.399   0.852  10.524  0.2492  0.0478 -0.0574
   80POPC   D2A 1526  -0.433   0.589  10.207 -0.1751  0.1981  0.0396
   80POPC   C3A 1527  -0.418   0.613   9.730 -0.0826 -0.0290  0.1467
   80POPC   C4A 1528  -0.753   0.568   9.410  0.0509 -0.1401  0.1442
   80POPC   C1B 1529  -0.379   0.394  10.634  0.3780  0.4416  0.1701
   80POPC   C2B 1530  -0.386   0.139  10.201 -0.1829  0.0841  0.0424
   80POPC   C3B 1531  -0.267   0.159   9.740  0.0634 -0.1864 -0.1281
   80POPC   C4B 1532  -0.359   0.210   9.306 -0.1295  0.0050 -0.2546
   81POPC   NC3 1533   6.720   9.487  10.947  0.0078  0.1390  0.3125
   81POPC   PO4 1534   6.286   9.566  10.799  0.1611  0.0737 -0.0625
   81POPC   GL1 1535   6.184   9.614  10.426  0.4784  0.0045  0.2747
   81POPC   GL2 1536   6.536   9.794  10.446  0.2662  0.1681  0.2582
   81POPC   C1A 1537   6.145   9.882  10.116  0.0326  0.1116 -0.2431
   81POPC   D2A 1538   6.169  10.348  10.086  0.0329  0.0270 -0.1050
   81POPC   C3A 1539   6.459  10.466   9.824 -0.3394 -0.1107 -0.2279
   81POPC   C4A 1540   6.881  10.605   9.914 -0.3585 -0.1432 -0.0545
   81POPC   C1B 1541   6.547   9.609   9.982  0.2621 -0.2315  0.1633
   81POPC   C2B 1542   6.669   9.574   9.587  0.2231  0.0397  0.0132
   81POPC   C3B 1543   6.688   9.725   9.152  0.2496 -0.0604  0.3646
   81POPC   C4B 1544   6.588   9.810   8.724  0.2750  0.2104  0.0072
   82POPC   NC3 1545   7.234   5.867   8.928  0.0574 -0.2469 -0.2136
   82POPC   PO4 1546   7.622   5.839   9.152 -0.1705  0.0920  0.0255
   82POPC   GL1 1547   7.856   5.484   9.048 -0.0953 -0.1946 -0.1065
   82POPC   GL2 1548   7.787   5.298   8.800  0.0271  0.1466 -0.2118
   82POPC   C1A 1549   8.081   5.161   9.151  0.0031  0.0707 -0.3038
   82POPC   D2A 1550   8.341   4.832   9.150  0.0505  0.3891  0.1268
   82POPC   C3A 1551   8.373   4.487   8.915  0.0450  0.1675  0.2487
   82POPC   C4A 1552   8.345   4.341   8.539  0.1907  0.1808  0.3898
   82POPC   C1B 1553   7.877   4.857   8.811  0.0597 -0.4222 -0.0536
   82POPC   C2B 1554   7.914   4.406   8.791  0.1518 -0.1481 -0.0018
   82POPC   C3B 1555   8.000   4.060   8.802 -0.0747 -0.0607  0.0858
   82POPC   C4B 1556   8.025   3.612   8.565 -0.2435  0.0061  0.1162
   83POPC   NC3 1557  12.966   9.950  10.743 -0.1006  0.2082 -0.0631
   83POPC   PO4 1558  13.176  10.020  10.427  0.2978 -0.0423 -0.0379
   83POPC   GL1 1559  13.001   9.944  10.148 -0.0888  0.0399 -0.2804
   83POPC   GL2 1560  12.678  10.108  10.275 -0.1138  0.1475  0.1637
   83POPC   C1A 1561  13.043   9.540   9.890  0.1615  0.1012  0.2810
   83POPC   D2A 1562  12.818   9.148   9.739 -0.0528 -0.1469  0.2046
   83POPC   C3A 1563  12.410   9.216   9.567 -0.2847  0.2142 -0.0806
   83POPC   C4A 1564  12.236   9.079   9.204  0.2106 -0.0206 -0.1622
   83POPC   C1B 1565  12.596   9.748   9.979 -0.2303 -0.2769  0.0776
   83POPC   C2B 1566  12.617   9.699   9.550 -0.2676  0.0262  0.2002
   83POPC   C3B 1567  12.832   9.391   9.278 -0.0674  0.3495  0.0203
   83POPC   C4B 1568  13.025   9.174   9.020  0.0080 -0.1880  0.1791
   84POPC   NC3 1569   3.613   9.194  10.763  0.2276  0.1904 -0.1071
   84POPC   PO4 1570   3.987   8.991  10.585 -0.1441 -0.3354  0.0609
   84POPC   GL1 1571   4.125   8.861  10.196  0.0082  0.3882 -0.0648
   84POPC   GL2 1572   4.046   8.468  10.070  0.3696  0.1550 -0.2893
   84POPC   C1A 1573   4.121   8.866   9.700  0.4633  0.2081  0.2500
   84POPC   D2A 1574   4.213   8.784   9.276  0.0738  0.2509  0.2579
   84POPC   C3A 1575   4.305   8.489   9.078  0.0540  0.0687 -0.3083
   84POPC   C4A 1576   4.276   8.164   8.856  0.0511 -0.0438  0.1971
   84POPC   C1B 1577   3.660   8.311   9.815  0.1791 -0.1188  0.0073
   84POPC   C2B 1578   3.419   8.321   9.453  0.2446 -0.1110  0.0061
   84POPC   C3B 1579   3.170   8.598   9.355 -0.0806 -0.0206 -0.2295
   84POPC   C4B 1580   2.883   8.903   9.601  0.0274  0.2863  0.2386
   85POPC   NC3 1581  11.602   3.536  11.520  0.0708 -0.1272 -0.0508
   85POPC   PO4 1582  11.807   3.198  11.258  0.3475 -0.1378  0.1290
   85POPC   GL1 1583  11.786   3.018  10.752 -0.1506 -0.0559  0.0262
   85POPC   GL2 1584  11.823   3.239  10.366 -0.1392  0.1585  0.0039
   85POPC   C1A 1585  11.452   2.897  10.524  0.0260  0.3019  0.1036
   85POPC   D2A 1586  11.412   2.684  10.140 -0.1505 -0.0141 -0.1762
   85POPC   C3A 1587  11.184   2.758   9.734  0.1453 -0.0303  0.0613
   85POPC   C4A 1588  11.050   2.792   9.366 -0.0518 -0.2750  0.1333
   85POPC   C1B 1589  11.813   3.456   9.903 -0.0545 -0.0458 -0.3007
   85POPC   C2B 1590  11.706   3.408   9.466  0.2837  0.0370 -0.1963
   85POPC   C3B 1591  11.398   3.638   9.199 -0.1073  0.0069 -0.0287
   85POPC   C4B 1592  11.014   3.519   9.033 -0.1733 -0.2209 -0.0628
   86POPC   NC3 1593   2.631  12.704  11.380  0.0158 -0.2857  0.2893
   86POPC   PO4 1594   2.764  12.203  11.310 -0.0070 -0.0904  0.2235
   86POPC   GL1 1595   2.583  11.940  10.883  0.0872  0.2372 -0.1908
   86POPC   GL2 1596   2.756  11.903  10.620  0.0079 -0.1152 -0.0773
   86POPC   C1A 1597   2.262  11.835  10.492  0.0882 -0.0398  0.3364
   86POPC   D2A 1598   2.258  12.083   9.954 -0.0220  0.0077 -0.1501
   86POPC   C3A 1599   2.206  11.812   9.560 -0.1041  0.2115  0.0057
   86POPC   C4A 1600   2.353  11.447   9.445  0.1294  0.0828 -0.1662
   86POPC   C1B 1601   2.588  12.205  10.420 -0.1124  0.1046 -0.0829
   86POPC   C2B 1602   2.589  12.492  10.164 -0.2678 -0.0799 -0.1642
   86POPC   C3B 1603   2.520  12.799   9.855 -0.0237 -0.2340  0.1382
   86POPC   C4B 1604   2.410  13.182   9.747  0.0499 -0.1246 -0.0683
   87POPC   NC3 1605   4.170  11.892  10.973 -0.0404 -0.0124 -0.2996
   87POPC   PO4 1606   4.254  11.426  10.869  0.1949 -0.3414 -0.0689
   87POPC   GL1 1607   4.144  11.372  10.516 -0.2224  0.0204  0.2433
   87POPC   GL2 1608   4.459  11.598  10.284  0.1460 -0.1026 -0.0513
   87POPC   C1A 1609   3.905  11.622  10.135  0.0641  0.0943  0.1976
   87POPC   D2A 1610   3.454  11.609  10.040  0.1672 -0.2102  0.0609
   87POPC   C3A 1611   3.391  11.745   9.665 -0.2977 -0.0474  0.1838
   87POPC   C4A 1612   3.078  12.034   9.511  0.0391  0.3374 -0.0576
   87POPC   C1B 1613   4.314  11.857   9.906  0.3264 -0.2381 -0.5468
   87POPC   C2B 1614   4.354  12.178   9.819 -0.0089 -0.0270  0.4174
   87POPC   C3B 1615   4.508  12.683   9.851  0.1239 -0.0948  0.0851
   87POPC   C4B 1616   4.266  13.010   9.906 -0.1719 -0.6766 -0.2921
   88POPC   NC3 1617  13.001   4.566  10.425 -0.0391  0.1844  0.1551
   88POPC   PO4 1618  13.006   4.170  10.666  0.1515  0.4915  0.1426
   88POPC   GL1 1619  13.023   4.093  10.156  0.1614 -0.0235  0.3663
   88POPC   GL2 1620  12.753   4.303  10.004 -0.1686  0.2637 -0.0217
   88POPC   C1A 1621  13.262   4.143   9.753  0.0969  0.3616 -0.1618
   88POPC   D2A 1622  13.188   4.094   9.416 -0.4714 -0.2230  0.0041
   88POPC   C3A 1623  12.817   4.012   9.149 -0.0934  0.0426 -0.0320
   88POPC   C4A 1624  12.781   4.052   8.732  0.0716 -0.3376  0.2958
   88POPC   C1B 1625  12.689   4.008   9.698 -0.2714  0.0192  0.2757
   88POPC   C2B 1626  12.623   3.493   9.483 -0.1210 -0.1620 -0.4355
   88POPC   C3B 1627  12.582   3.132   9.180  0.0207  0.1300  0.3764
   88POPC   C4B 1628  12.854   2.893   8.746 -0.0338  0.1572 -0.2925
   89POPC   NC3 1629   9.593   7.872  11.012 -0.0124  0.1132 -0.1971
   89POPC   PO4 1630   9.205   7.612  11.104 -0.0599 -0.1738  0.1166
   89POPC   GL1 1631   9.347   7.670  10.646 -0.0457 -0.0053 -0.0290
   89POPC   GL2 1632   9.183   7.482  10.323  0.0400 -0.1756 -0.0873
   89POPC   C1A 1633   9.443   7.970  10.257 -0.3157  0.3357 -0.0296
   89POPC   D2A 1634   9.197   8.062   9.847 -0.2004  0.0844 -0.1062
   89POPC   C3A 1635   9.054   7.844   9.447 -0.1662 -0.2773  0.0519
   89POPC   C4A 1636   9.132   7.728   8.985 -0.1163  0.0857 -0.2584
   89POPC   C1B 1637   9.418   7.075  10.171  0.0269  0.0337 -0.2476
   89POPC   C2B 1638   9.542   6.842   9.843  0.1177  0.0298 -0.0566
   89POPC   C3B 1639   9.686   6.987   9.446 -0.0972 -0.0381 -0.0528
   89POPC   C4B 1640   9.956   7.094   9.105  0.1412  0.0215 -0.1193
   90POPC   NC3 1641   6.782   5.812   8.306 -0.1403 -0.4036  0.2849
   90POPC   PO4 1642   6.889   5.588   8.721  0.2217  0.2769  0.0739
   90POPC   GL1 1643   6.903   5.145   8.864  0.0034  0.3833  0.1493
   90POPC   GL2 1644   6.885   5.080   9.193  0.0876 -0.0158  0.2589
   90POPC   C1A 1645   6.735   4.731   8.851  0.3777 -0.0272  0.0652
   90POPC   D2A 1646   6.681   4.240   9.044  0.0641 -0.0353 -0.0124
   90POPC   C3A 1647   6.909   4.049   9.226  0.0548 -0.2032 -0.0839
   90POPC   C4A 1648   7.008   3.748   9.596  0.0570 -0.2098  0.2693
   90POPC   C1B 1649   7.120   4.557   9.049 -0.1865  0.1208  0.0179
   90POPC   C2B 1650   7.409   4.202   9.146  0.3380 -0.0199  0.1168
   90POPC   C3B 1651   7.530   4.006   9.551 -0.2148  0.0402  0.0779
   90POPC   C4B 1652   7.407   4.240   9.959 -0.0235  0.1734 -0.3407
   91POPC   NC3 1653   0.781   1.851  11.471  0.0392  0.1959 -0.1887
   91POPC   PO4 1654   0.772   2.293  11.329  0.2700 -0.1469 -0.2758
   91POPC   GL1 1655   0.675   2.059  10.990 -0.0227 -0.1218 -0.1145
   91POPC   GL2 1656   0.447   1.833  11.004  0.2878 -0.1808  0.1652
   91POPC   C1A 1657   0.851   2.071  10.617  0.1669  0.0240 -0.0883
   91POPC   D2A 1658   1.077   2.048  10.268  0.3651 -0.1085  0.1283
   91POPC   C3A 1659   0.977   1.812   9.984 -0.0518  0.0988  0.1372
   91POPC   C4A 1660   0.906   1.412  10.036 -0.4874  0.0250 -0.0597
   91POPC   C1B 1661   0.505   1.743  10.499 -0.2051  0.3624  0.2408
   91POPC   C2B 1662   0.926   1.544  10.536 -0.2670 -0.1801 -0.3508
   91POPC   C3B 1663   1.399   1.583  10.541  0.3098 -0.0356  0.1354
   91POPC   C4B 1664   1.807   1.865  10.533 -0.2021  0.3038 -0.0007
   92POPC   NC3 1665   7.373   1.882  10.437  0.0240  0.2537  0.1874
   92POPC   PO4 1666   7.018   1.884  10.335  0.2257  0.2298 -0.3171
   92POPC   GL1 1667   6.613   1.710  10.209 -0.4257 -0.2898  0.0127
   92POPC   GL2 1668   6.661   1.384  10.239 -0.0147 -0.1547 -0.0621
   92POPC   C1A 1669   6.240   1.679   9.918  0.1065  0.2468  0.1451
   92POPC   D2A 1670   5.976   1.380   9.639 -0.1650 -0.0164 -0.3266
   92POPC   C3A 1671   5.960   1.517   9.205  0.2405 -0.0470  0.1857
   92POPC   C4A 1672   5.844   1.985   8.976  0.1442 -0.1078  0.2290
   92POPC   C1B 1673   6.627   1.389   9.855  0.2666 -0.0574 -0.1744
   92POPC   C2B 1674   6.439   1.330   9.445 -0.0771 -0.0105 -0.0191
   92POPC   C3B 1675   6.368   1.260   9.065  0.1794  0.1634  0.0638
   92POPC   C4B 1676   6.429   1.107   8.789  0.1826 -0.2037 -0.1138
   93POPC   NC3 1677  12.503   5.332  10.400  0.1803  0.1173  0.0176
   93POPC   PO4 1678  12.530   4.789  10.381  0.2973 -0.0001  0.4489
   93POPC   GL1 1679  12.883   4.792   9.966  0.1764  0.0735 -0.1191
   93POPC   GL2 1680  13.210   4.633   9.985  0.1427  0.2182  0.3394
   93POPC   C1A 1681  12.899   4.528   9.644 -0.2543  0.1629 -0.3151
   93POPC   D2A 1682  12.705   4.508   9.198 -0.0599  0.2358 -0.1552
   93POPC   C3A 1683  12.422   4.333   8.948 -0.1689 -0.1403 -0.2617
   93POPC   C4A 1684  12.257   4.062   8.975 -0.3000  0.0448  0.0823
   93POPC   C1B 1685  13.377   4.686   9.595 -0.1096 -0.1469 -0.1139
   93POPC   C2B 1686  13.249   4.630   9.278  0.2214  0.1058  0.3763
   93POPC   C3B 1687  13.062   4.477   8.852  0.1535  0.2370 -0.0200
   93POPC   C4B 1688  13.072   4.828   8.571 -0.1609 -0.1028  0.0595
   94POPC   NC3 1689  11.458   8.648  11.357  0.0219 -0.0901 -0.0477
   94POPC   PO4 1690  11.043   8.674  11.148 -0.0214 -0.1953  0.0362
   94POPC   GL1 1691  11.072   8.853  10.737  0.0526 -0.3275  0.0138
   94POPC   GL2 1692  10.882   8.976  10.523 -0.1520 -0.2672 -0.1238
   94POPC   C1A 1693  11.427   9.099  10.540  0.0361  0.1973  0.4206
   94POPC   D2A 1694  11.794   9.367  10.596  0.1410 -0.0636 -0.3238
   94POPC   C3A 1695  12.175   9.529  10.311  0.0757 -0.1957 -0.0258
   94POPC   C4A 1696  12.459   9.170  10.138  0.0109  0.1452 -0.0473
   94POPC   C1B 1697  11.046   9.034  10.084 -0.3544  0.0624 -0.3353
   94POPC   C2B 1698  11.400   8.830   9.794 -0.1513 -0.0906 -0.3355
   94POPC   C3B 1699  11.671   8.890   9.319  0.0006  0.1938 -0.3245
   94POPC   C4B 1700  11.868   8.851   8.911  0.1240  0.0273 -0.4076
   95POPC   NC3 1701   9.795   7.154  11.483  0.1713 -0.3117 -0.0229
   95POPC   PO4 1702  10.009   7.003  11.002 -0.1874  0.2829  0.3327
   95POPC   GL1 1703  10.030   6.816  10.645  0.1534 -0.1495  0.1738
   95POPC   GL2 1704  10.055   7.124  10.324  0.1524  0.2770 -0.2075
   95POPC   C1A 1705   9.903   6.609  10.243 -0.0643  0.0137 -0.0773
   95POPC   D2A 1706  10.113   6.781   9.853  0.0661 -0.1408  0.4535
   95POPC   C3A 1707  10.151   6.526   9.551  0.0476  0.1565 -0.1436
   95POPC   C4A 1708  10.138   6.221   9.149 -0.3531  0.1408  0.0953
   95POPC   C1B 1709   9.885   7.230   9.936  0.0075  0.2627  0.0628
   95POPC   C2B 1710   9.616   7.571   9.964 -0.2053  0.0379  0.0558
   95POPC   C3B 1711   9.584   7.841   9.625 -0.2581 -0.4463 -0.3163
   95POPC   C4B 1712   9.567   8.090   9.226  0.4671 -0.0652 -0.0729
   96POPC   NC3 1713   2.980  11.789  11.146 -0.0609  0.1014 -0.0364
   96POPC   PO4 1714   2.966  11.388  10.897  0.2077  0.2821 -0.3896
   96POPC   GL1 1715   2.876  11.449  10.453  0.1338  0.0416  0.1189
   96POPC   GL2 1716   2.631  11.273  10.388 -0.0296 -0.2286  0.0053
   96POPC   C1A 1717   2.968  11.782  10.119 -0.4047  0.2394  0.1670
   96POPC   D2A 1718   2.745  12.150   9.900  0.2562  0.1757 -0.0926
   96POPC   C3A 1719   2.604  12.051   9.428 -0.0725  0.1296  0.1622
   96POPC   C4A 1720   2.709  11.997   9.026 -0.1383 -0.1243  0.2128
   96POPC   C1B 1721   2.295  11.310  10.403  0.2908 -0.0107 -0.1422
   96POPC   C2B 1722   2.016  11.029  10.342 -0.1769 -0.4161  0.1806
   96POPC   C3B 1723   1.985  10.693  10.110 -0.0734  0.1502 -0.0156
   96POPC   C4B 1724   2.010  10.586   9.729 -0.2325 -0.0235 -0.1511
   97POPC   NC3 1725   3.250   4.610  10.487 -0.2963  0.1656  0.1444
   97POPC   PO4 1726   3.156   4.972  10.456 -0.1106  0.0910  0.2364
   97POPC   GL1 1727   3.212   4.869  10.022 -0.0446 -0.3295 -0.4592
   97POPC   GL2 1728   3.374   4.629   9.992  0.3371  0.4298 -0.0571
   97POPC   C1A 1729   3.075   4.829   9.646  0.0409  0.2403  0.1456
   97POPC   D2A 1730   3.043   4.723   9.221  0.0309  0.0609  0.1407
   97POPC   C3A 1731   3.237   4.329   9.131  0.2808 -0.1365 -0.0311
   97POPC   C4A 1732   3.218   4.009   9.323  0.1935  0.5094  0.3187
   97POPC   C1B 1733   3.652   4.863   9.802  0.1915 -0.2451  0.1318
   97POPC   C2B 1734   3.952   5.096   9.527 -0.3036  0.3933 -0.0573
   97POPC   C3B 1735   4.117   5.407   9.279 -0.3621  0.0222 -0.2464
   97POPC   C4B 1736   4.165   5.482   8.866  0.2337  0.2607  0.0391
   98POPC   NC3 1737   0.256   2.958  11.504 -0.0771  0.0336  0.3716
   98POPC   PO4 1738   0.027   2.684  11.235 -0.0613  0.0096 -0.3006
   98POPC   GL1 1739   0.010   2.703  10.776 -0.3107  0.2924  0.0895
   98POPC   GL2 1740  -0.262   2.498  10.686 -0.3270  0.2069  0.0436
   98POPC   C1A 1741   0.170   2.985  10.449 -0.0044  0.0290  0.1523
   98POPC   D2A 1742   0.184   3.240   9.949 -0.0492 -0.3778 -0.1005
   98POPC   C3A 1743   0.450   3.257   9.598 -0.2458  0.0465  0.0188
   98POPC   C4A 1744   0.856   3.350   9.354 -0.0053 -0.2762  0.2594
   98POPC   C1B 1745  -0.466   2.530  10.331 -0.0034  0.0408  0.1855
   98POPC   C2B 1746  -0.587   2.687   9.912  0.1015 -0.0049  0.3180
   98POPC   C3B 1747  -0.487   2.931   9.609 -0.1053  0.0989  0.0178
   98POPC   C4B 1748  -0.159   3.075   9.584 -0.0376 -0.2221 -0.1823
   99POPC   NC3 1749  11.829   2.033  11.250  0.0250 -0.1914  0.2977
   99POPC   PO4 1750  11.471   1.993  10.863 -0.1131 -0.4033  0.0288
   99POPC   GL1 1751  11.376   1.933  10.442  0.2071 -0.0458  0.1558
   99POPC   GL2 1752  11.042   1.933  10.440 -0.1655 -0.0348  0.0333
   99POPC   C1A 1753  11.500   2.182  10.091 -0.1441 -0.0072  0.2507
   99POPC   D2A 1754  11.598   2.353   9.780  0.0088 -0.1663 -0.2153
   99POPC   C3A 1755  11.396   2.345   9.419  0.0699  0.1731 -0.1564
   99POPC   C4A 1756  11.309   2.566   8.930 -0.1232 -0.1887 -0.0334
   99POPC   C1B 1757  11.115   1.808  10.032  0.2694  0.1163  0.0551
   99POPC   C2B 1758  11.241   1.947   9.681 -0.0304 -0.0752 -0.0288
   99POPC   C3B 1759  11.159   2.021   9.129 -0.1837  0.0766 -0.5039
   99POPC   C4B 1760  11.310   2.109   8.716  0.1460 -0.2508  0.0288
  100POPC   NC3 1761   7.335   6.672   9.526  0.1100 -0.0644 -0.0547
  100POPC   PO4 1762   7.652   6.398   9.420  0.1668 -0.0607  0.1922
  100POPC   GL1 1763   8.090   6.366   9.509 -0.3262  0.2455  0.2148
  100POPC   GL2 1764   8.144   6.326   9.875 -0.1114  0.0346 -0.2182
  100POPC   C1A 1765   8.460   6.352   9.315 -0.0448  0.2118 -0.0255
  100POPC   D2A 1766   8.837   6.487   9.537  0.2387  0.1623 -0.0654
  100POPC   C3A 1767   9.306   6.552   9.393 -0.1792  0.0738  0.1733
  100POPC   C4A 1768   9.717   6.538   9.297  0.3117  0.2635  0.1617
  100POPC   C1B 1769   8.507   6.209   9.783  0.0905  0.1116  0.0589
  100POPC   C2B 1770   9.038   6.256   9.902  0.0498  0.2820 -0.1853
  100POPC   C3B 1771   9.352   5.975   9.797 -0.3819 -0.1462  0.0516
  100POPC   C4B 1772   9.771   5.739   9.801  0.1258  0.1534  0.1894
  101POPC   NC3 1773   8.590   9.486  11.418  0.0129  0.1795 -0.3539
  101POPC   PO4 1774   8.664   9.074  11.279  0.3429 -0.1253 -0.0271
  101POPC   GL1 1775   8.744   9.062  10.847  0.2559 -0.0691  0.3164
  101POPC   GL2 1776   8.502   9.058  10.619 -0.0627  0.0012  0.0157
  101POPC   C1A 1777   8.889   9.190  10.461  0.1789 -0.0579 -0.0776
  101POPC   D2A 1778   9.132   9.505  10.098 -0.1258 -0.1987 -0.2281
  101POPC   C3A 1779   8.846   9.538   9.830 -0.0451 -0.0494  0.1271
  101POPC   C4A 1780   8.537   9.896   9.678 -0.0189  0.3276  0.1134
  101POPC   C1B 1781   8.499   9.372  10.270  0.2239  0.3148 -0.1521
  101POPC   C2B 1782   8.401   9.775  10.164  0.2433  0.0965 -0.2799
  101POPC   C3B 1783   8.074  10.076   9.950 -0.1696  0.1896 -0.1393
  101POPC   C4B 1784   7.800  10.190   9.952  0.0992  0.0218  0.0858
  102POPC   NC3 1785   5.433   9.705  10.981 -0.1281 -0.0507  0.1409
  102POPC   PO4 1786   5.933   9.818  11.069  0.3872  0.1380 -0.0167
  102POPC   GL1 1787   5.831   9.916  10.690  0.1907 -0.0217  0.1038
  102POPC   GL2 1788   5.985  10.205  10.690 -0.0717  0.0652 -0.3212
  102POPC   C1A 1789   5.716  10.015  10.275 -0.1701  0.1138 -0.2302
  102POPC   D2A 1790   5.802  10.158   9.849 -0.0416 -0.0112 -0.1534
  102POPC   C3A 1791   5.522   9.985   9.611 -0.1632  0.5102  0.1176
  102POPC   C4A 1792   5.308  10.110   9.282 -0.0769 -0.1811 -0.0543
  102POPC   C1B 1793   5.801  10.572  10.369 -0.0745 -0.5481  0.1209
  102POPC   C2B 1794   5.547  10.728  10.005 -0.1053 -0.1321  0.2055
  102POPC   C3B 1795   5.312  11.023   9.678  0.1070  0.0119  0.0847
  102POPC   C4B 1796   5.189  10.891   9.287 -0.3045 -0.3505  0.0738
  103POPC   NC3 1797   1.252  10.163  10.551 -0.0660  0.0336  0.0286
  103POPC   PO4 1798   1.007  10.028  10.448 -0.3108  0.1144  0.2443
  103POPC   GL1 1799   0.807  10.129  10.089  0.0274 -0.1192  0.0681
  103POPC   GL2 1800   0.499  10.017  10.142  0.0406  0.2116 -0.3056
  103POPC   C1A 1801   0.790  10.032   9.688  0.1928  0.1395 -0.4896
  103POPC   D2A 1802   0.972   9.839   9.303 -0.0103 -0.1651 -0.1364
  103POPC   C3A 1803   1.251   9.559   9.464 -0.0372 -0.2092 -0.2599
  103POPC   C4A 1804   1.607   9.337   9.422 -0.1324  0.0147  0.1172
  103POPC   C1B 1805   0.290  10.099   9.806 -0.0319 -0.2674 -0.1089
  103POPC   C2B 1806   0.168  10.397   9.456 -0.1784  0.0113 -0.0498
  103POPC   C3B 1807  -0.095  10.403   9.233  0.1541  0.3127  0.0456
  103POPC   C4B 1808  -0.460  10.159   9.201 -0.0397  0.3532 -0.1008
  104POPC   NC3 1809   0.839  10.571  11.073 -0.2398  0.2689  0.2136
  104POPC   PO4 1810   1.071  10.569  10.815  0.1749 -0.0859 -0.2073
  104POPC   GL1 1811   1.120  10.936  10.680 -0.0618  0.1048  0.0418
  104POPC   GL2 1812   0.973  11.196  10.724 -0.1412  0.4023  0.2083
  104POPC   C1A 1813   1.229  11.021  10.287 -0.2339  0.5822  0.1505
  104POPC   D2A 1814   1.059  10.851   9.796 -0.3920  0.0199 -0.2087
  104POPC   C3A 1815   1.065  10.942   9.370 -0.1174 -0.0785 -0.2608
  104POPC   C4A 1816   0.709  11.213   9.212 -0.2384  0.1110  0.1307
  104POPC   C1B 1817   0.855  11.472  10.456  0.0312 -0.3671 -0.4015
  104POPC   C2B 1818   0.847  11.353  10.147 -0.0918  0.0085  0.1802
  104POPC   C3B 1819   0.695  10.939  10.092 -0.2403  0.1621  0.1692
  104POPC   C4B 1820   0.614  10.536   9.812 -0.1502  0.1229  0.1816
  105POPC   NC3 1821   0.649  10.340  10.577  0.0461 -0.1473  0.0982
  105POPC   PO4 1822   0.543  10.861  10.724  0.3226  0.1260  0.0324
  105POPC   GL1 1823   0.295  10.766  10.419  0.1723  0.2146  0.3688
  105POPC   GL2 1824   0.343  10.452  10.198 -0.0096 -0.0289 -0.1297
  105POPC   C1A 1825   0.255  10.843   9.942 -0.0389  0.0892 -0.3925
  105POPC   D2A 1826   0.436  11.019   9.630 -0.0088 -0.0889  0.0092
  105POPC   C3A 1827   0.174  11.426   9.415  0.1449 -0.0917 -0.1129
  105POPC   C4A 1828   0.082  11.791   9.134  0.0693 -0.1652  0.0708
  105POPC   C1B 1829  -0.071  10.431  10.001 -0.2437  0.1322 -0.0340
  105POPC   C2B 1830  -0.271  10.204   9.724 -0.2218 -0.0014 -0.0622
  105POPC   C3B 1831  -0.719  10.167   9.690 -0.1178  0.0681 -0.3728
  105POPC   C4B 1832  -1.074  10.106   9.390 -0.2947 -0.0559 -0.1250
  106POPC   NC3 1833   3.436   2.863  11.821  0.1651 -0.2467  0.0888
  106POPC   PO4 1834   3.495   2.950  11.287  0.0938  0.0918  0.0638
  106POPC   GL1 1835   3.572   2.701  10.880  0.0400  0.4066 -0.0785
  106POPC   GL2 1836   3.849   2.725  10.787 -0.1819 -0.0470  0.1414
  106POPC   C1A 1837   3.543   2.633  10.418 -0.4548  0.0885 -0.0427
  106POPC   D2A 1838   3.276   2.647  10.090  0.1696  0.1849 -0.1850
  106POPC   C3A 1839   2.988   2.897  10.078  0.2036 -0.0277 -0.0614
  106POPC   C4A 1840   2.568   2.815  10.144  0.1675 -0.0105  0.0572
  106POPC   C1B 1841   4.164   2.990  10.486 -0.1360  0.1686  0.0304
  106POPC   C2B 1842   4.280   2.920  10.118 -0.3745  0.1923  0.0231
  106POPC   C3B 1843   4.393   2.512   9.789 -0.1623  0.1293  0.0524
  106POPC   C4B 1844   4.284   2.094   9.715 -0.0124  0.0311  0.1580
  107POPC   NC3 1845   0.292   5.419  10.613 -0.2105 -0.2181  0.0333
  107POPC   PO4 1846   0.706   5.237  10.365  0.2815 -0.2128  0.0958
  107POPC   GL1 1847   0.366   5.237  10.021  0.0409  0.2122 -0.1812
  107POPC   GL2 1848   0.046   5.264   9.942 -0.1236  0.2438  0.2059
  107POPC   C1A 1849   0.344   5.184   9.535 -0.3436 -0.0827 -0.1664
  107POPC   D2A 1850   0.147   5.379   9.093  0.3302  0.1579 -0.0114
  107POPC   C3A 1851  -0.267   5.513   9.088 -0.3413 -0.1912  0.1642
  107POPC   C4A 1852  -0.740   5.670   8.864 -0.0920 -0.3865  0.5529
  107POPC   C1B 1853  -0.344   5.241   9.844  0.0366 -0.2031  0.0551
  107POPC   C2B 1854  -0.573   5.296   9.437 -0.2689 -0.2155  0.1307
  107POPC   C3B 1855  -0.701   5.243   9.072  0.1467  0.0298  0.1575
  107POPC   C4B 1856  -0.485   5.207   8.766 -0.0261  0.1755  0.4170
  108POPC   NC3 1857   9.592   2.502  10.940  0.0436 -0.0636 -0.1809
  108POPC   PO4 1858   9.968   2.343  10.594  0.0184 -0.1011  0.1498
  108POPC   GL1 1859  10.237   2.215  10.250  0.2204  0.0123  0.0286
  108POPC   GL2 1860  10.577   2.187  10.236 -0.0417 -0.4898 -0.0318
  108POPC   C1A 1861  10.232   2.261   9.782  0.1540  0.0011 -0.1484
  108POPC   D2A 1862  10.028   2.585   9.673 -0.0083  0.0429  0.0292
  108POPC   C3A 1863  10.204   2.892   9.322 -0.0109  0.0036  0.1122
  108POPC   C4A 1864  10.142   3.277   9.378  0.0454  0.1169  0.0104
  108POPC   C1B 1865  10.653   2.008   9.862 -0.0974  0.3001  0.0198
  108POPC   C2B 1866  10.572   1.883   9.348 -0.2747 -0.2427  0.0177
  108POPC   C3B 1867  10.631   1.928   8.943 -0.2525  0.1544 -0.1284
  108POPC   C4B 1868  10.740   2.142   8.643 -0.0964 -0.3287 -0.2775
  109POPC   NC3 1869   7.084   0.108  10.486 -0.0184  0.1532 -0.0480
  109POPC   PO4 1870   7.275  -0.256  10.720 -0.0592 -0.1026 -0.3090
  109POPC   GL1 1871   7.073  -0.471  10.319  0.0228 -0.1022  0.3972
  109POPC   GL2 1872   6.885  -0.626  10.259  0.1382  0.0125 -0.0256
  109POPC   C1A 1873   7.308  -0.442   9.862 -0.1985  0.3266  0.2221
  109POPC   D2A 1874   7.257  -0.657   9.472  0.0274 -0.0545 -0.0204
  109POPC   C3A 1875   6.799  -0.580   9.284 -0.0072  0.2623  0.1466
  109POPC   C4A 1876   6.499  -0.742   9.022  0.1175 -0.0121 -0.1740
  109POPC   C1B 1877   6.821  -0.494   9.808  0.0546 -0.0779  0.0124
  109POPC   C2B 1878   6.402  -0.669   9.552 -0.1137  0.1934 -0.2853
  109POPC   C3B 1879   6.010  -0.445   9.618  0.0721  0.0568  0.0242
  109POPC   C4B 1880   5.839  -0.166  10.004  0.1376  0.0205  0.3004
  110POPC   NC3 1881   4.247   9.632  11.356 -0.1280 -0.2324 -0.2021
  110POPC   PO4 1882   4.523   9.548  11.010 -0.0407  0.4020 -0.3690
  110POPC   GL1 1883   4.379   9.639  10.652 -0.1644 -0.0589  0.2074
  110POPC   GL2 1884   4.255   9.396  10.468  0.0223  0.3312 -0.0952
  110POPC   C1A 1885   4.570   9.794  10.321 -0.3601 -0.0233  0.0332
  110POPC   D2A 1886   4.640  10.245  10.072  0.0383 -0.2105  0.2448
  110POPC   C3A 1887   4.597  10.354   9.726  0.1065  0.1818  0.0711
  110POPC   C4A 1888   4.552  10.238   9.413 -0.2602  0.0137 -0.4078
  110POPC   C1B 1889   4.194   9.492  10.093 -0.0366  0.1775 -0.1146
  110POPC   C2B 1890   4.218   9.485   9.612  0.2968 -0.0020  0.2191
  110POPC   C3B 1891   4.498   9.301   9.249  0.0003 -0.0888 -0.0090
  110POPC   C4B 1892   4.970   9.255   9.346  0.1564  0.2007  0.1946
  111POPC   NC3 1893   1.660   3.688  10.696  0.0746  0.1874  0.4616
  111POPC   PO4 1894   1.473   3.243  10.868  0.1166 -0.2259  0.3772
  111POPC   GL1 1895   1.310   3.383  10.542 -0.0602  0.2908  0.0284
  111POPC   GL2 1896   1.018   3.350  10.485  0.0685 -0.0455 -0.0687
  111POPC   C1A 1897   1.357   3.640  10.117  0.0332  0.0595  0.1696
  111POPC   D2A 1898   1.332   3.798   9.754 -0.2668 -0.1187  0.1609
  111POPC   C3A 1899   1.313   3.451   9.479 -0.2613 -0.0014 -0.2334
  111POPC   C4A 1900   1.215   3.437   9.042 -0.0957 -0.0691 -0.0004
  111POPC   C1B 1901   0.542   3.380  10.374  0.1141  0.2356 -0.2629
  111POPC   C2B 1902   0.420   3.752  10.058 -0.0440 -0.0498  0.0788
  111POPC   C3B 1903   0.459   3.713   9.590 -0.2214 -0.2500  0.1109
  111POPC   C4B 1904   0.512   3.684   9.145  0.0138 -0.4297  0.1358
  112POPC   NC3 1905  10.788   8.242  11.081  0.0381  0.0464  0.0939
  112POPC   PO4 1906  11.009   7.771  10.992  0.1480 -0.2190 -0.0952
  112POPC   GL1 1907  11.054   7.829  10.515  0.0317  0.2301 -0.2115
  112POPC   GL2 1908  11.066   8.069  10.429 -0.3462  0.0850  0.2625
  112POPC   C1A 1909  10.885   7.656  10.151 -0.0924  0.1063  0.3256
  112POPC   D2A 1910  10.586   7.869   9.808  0.2309  0.1545  0.1037
  112POPC   C3A 1911  10.447   7.587   9.450  0.3297 -0.2678  0.0596
  112POPC   C4A 1912  10.114   7.804   9.262  0.3705 -0.1820  0.3699
  112POPC   C1B 1913  11.211   8.546  10.330 -0.2109 -0.1253 -0.1118
  112POPC   C2B 1914  11.741   8.634  10.050  0.0781 -0.0455  0.0560
  112POPC   C3B 1915  11.864   8.588   9.655  0.0664 -0.2525  0.1799
  112POPC   C4B 1916  11.908   8.463   9.263 -0.2721  0.1424  0.2639
  113POPC   NC3 1917   7.898   1.470  10.691 -0.2597  0.1080 -0.2651
  113POPC   PO4 1918   8.210   1.513  10.381  0.1249  0.1976 -0.0474
  113POPC   GL1 1919   8.229   1.552  10.021 -0.2187  0.2108 -0.1764
  113POPC   GL2 1920   8.303   1.902   9.998 -0.3635 -0.2853 -0.1035
  113POPC   C1A 1921   8.321   1.563   9.562 -0.0651 -0.0970  0.1749
  113POPC   D2A 1922   8.227   1.347   9.197 -0.0689 -0.0113 -0.0144
  113POPC   C3A 1923   7.931   1.543   8.880  0.0813  0.3055  0.2416
  113POPC   C4A 1924   7.776   1.370   8.482  0.1919  0.0437  0.1112
  113POPC   C1B 1925   8.654   1.929   9.689  0.0700 -0.1472  0.0704
  113POPC   C2B 1926   8.785   1.734   9.338  0.1857  0.0746 -0.2140
  113POPC   C3B 1927   8.799   1.350   9.269 -0.1251  0.0031 -0.0000
  113POPC   C4B 1928   8.948   0.908   9.282  0.2378  0.2111 -0.1299
  114POPC   NC3 1929   9.493   2.349  10.345 -0.0962 -0.1177  0.1040
  114POPC   PO4 1930   9.739   2.757  10.575 -0.5448 -0.0060  0.0100
  114POPC   GL1 1931   9.618   2.908  10.111  0.0275 -0.2356 -0.1267
  114POPC   GL2 1932   9.369   2.717  10.046  0.3468 -0.2718 -0.2001
  114POPC   C1A 1933   9.667   2.910   9.590  0.3951  0.0728  0.0981
  114POPC   D2A 1934   9.755   2.652   9.263 -0.1446 -0.2353  0.0342
  114POPC   C3A 1935   9.961   2.648   8.916  0.3334 -0.4546  0.1246
  114POPC   C4A 1936   9.923   2.802   8.561 -0.1484  0.2446 -0.0550
  114POPC   C1B 1937   9.218   2.869   9.696 -0.1313 -0.0621 -0.0104
  114POPC   C2B 1938   9.306   3.170   9.317  0.2017  0.1136  0.1105
  114POPC   C3B 1939   9.162   3.207   8.943 -0.0461  0.4264  0.0991
  114POPC   C4B 1940   9.138   3.539   8.597  0.0781  0.0814  0.3783
  115POPC   NC3 1941  10.066   1.599  11.164  0.3395 -0.0543  0.1204
  115POPC   PO4 1942  10.149   1.871  10.783  0.0238  0.4219 -0.2246
  115POPC   GL1 1943  10.285   1.786  10.402 -0.3092  0.0329 -0.2301
  115POPC   GL2 1944  10.134   1.535  10.347  0.0539  0.0413  0.0452
  115POPC   C1A 1945  10.608   1.580  10.117  0.0680 -0.3035  0.0089
  115POPC   D2A 1946  10.989   1.327   9.940 -0.0562  0.2525 -0.1524
  115POPC   C3A 1947  10.909   0.847  10.037 -0.0651 -0.2103 -0.2890
  115POPC   C4A 1948  11.119   0.502  10.333 -0.3201  0.1197  0.1261
  115POPC   C1B 1949  10.126   1.577   9.933 -0.0377  0.0174  0.2541
  115POPC   C2B 1950   9.644   1.501   9.824 -0.0189 -0.4281  0.2266
  115POPC   C3B 1951   9.217   1.341   9.893  0.0852 -0.0674  0.2290
  115POPC   C4B 1952   8.803   1.434   9.818 -0.0926  0.1171  0.0329
  116POPC   NC3 1953   3.938  10.016  10.488 -0.3290  0.3140  0.1100
  116POPC   PO4 1954   4.240  10.092  10.783 -0.2039 -0.0238 -0.0678
  116POPC   GL1 1955   4.245  10.422  10.446  0.0824 -0.0968  0.2312
  116POPC   GL2 1956   4.401  10.651  10.562  0.0517 -0.1467 -0.1918
  116POPC   C1A 1957   4.210  10.700  10.076  0.0046 -0.0639 -0.0056
  116POPC   D2A 1958   4.247  10.853   9.641  0.1026  0.1240 -0.1029
  116POPC   C3A 1959   4.040  11.097   9.246  0.3385 -0.0375  0.1631
  116POPC   C4A 1960   3.630  11.252   9.059 -0.2994 -0.0820 -0.2068
  116POPC   C1B 1961   4.691  10.710  10.192  0.1689  0.0550  0.2300
  116POPC   C2B 1962   4.824  10.798   9.718 -0.0375 -0.3409  0.0574
  116POPC   C3B 1963   4.776  10.631   9.235  0.1272  0.0152  0.0150
  116POPC   C4B 1964   5.145  10.494   9.022  0.1401  0.1020 -0.3378
  117POPC   NC3 1965   4.647   7.244  11.034 -0.2010  0.1578  0.0149
  117POPC   PO4 1966   4.335   7.471  10.876 -0.0191 -0.1494 -0.2295
  117POPC   GL1 1967   4.053   7.464  10.515 -0.2709  0.0153  0.0101
  117POPC   GL2 1968   3.790   7.216  10.709  0.0982 -0.2838 -0.0113
  117POPC   C1A 1969   3.826   7.504  10.145 -0.0044 -0.3359 -0.2160
  117POPC   D2A 1970   3.757   7.214   9.787 -0.0250  0.0560 -0.2254
  117POPC   C3A 1971   3.446   6.889   9.735 -0.1801  0.0668  0.1461
  117POPC   C4A 1972   3.482   6.518   9.417  0.1076  0.2050 -0.1244
  117POPC   C1B 1973   3.496   7.108  10.395 -0.1960 -0.0739  0.1211
  117POPC   C2B 1974   3.114   7.066  10.130 -0.0676 -0.2518  0.0187
  117POPC   C3B 1975   2.771   7.003   9.832  0.0576 -0.0580 -0.3943
  117POPC   C4B 1976   2.486   6.582   9.707  0.0098  0.0674 -0.1559
  118POPC   NC3 1977   4.620   1.798  10.853 -0.0400  0.1037 -0.1324
  118POPC   PO4 1978   4.262   2.137  10.903 -0.1307 -0.1312 -0.2115
  118POPC   GL1 1979   4.293   1.956  10.525 -0.0891  0.2303 -0.0166
  118POPC   GL2 1980   4.189   1.616  10.490 -0.2308 -0.1435 -0.0239
  118POPC   C1A 1981   4.450   1.885  10.153  0.4143 -0.1025 -0.1657
  118POPC   D2A 1982   4.108   1.609   9.821 -0.0773 -0.4944 -0.0583
  118POPC   C3A 1983   3.907   1.390  10.158  0.3375 -0.0070 -0.0124
  118POPC   C4A 1984   3.683   1.718  10.425  0.0382  0.1988 -0.1135
  118POPC   C1B 1985   3.981   2.020  10.122  0.0077  0.4277 -0.1031
  118POPC   C2B 1986   3.669   1.784   9.903  0.2792  0.1326  0.0063
  118POPC   C3B 1987   3.623   1.425   9.798  0.3981  0.3454  0.2277
  118POPC   C4B 1988   3.501   1.027   9.477 -0.0355 -0.2449 -0.0795
  119POPC   NC3 1989   0.260   6.923  10.874  0.4210 -0.4147 -0.1715
  119POPC   PO4 1990   0.386   6.707  10.615  0.0536 -0.1493 -0.1669
  119POPC   GL1 1991   0.487   6.834  10.301 -0.2601  0.2038  0.0332
  119POPC   GL2 1992   0.276   7.104  10.173 -0.0470  0.2929 -0.0065
  119POPC   C1A 1993   0.654   6.722   9.964  0.0012 -0.0119  0.1610
  119POPC   D2A 1994   1.052   6.477   9.856  0.0302 -0.2109  0.1288
  119POPC   C3A 1995   1.026   6.570   9.379  0.2512  0.1639 -0.0594
  119POPC   C4A 1996   1.301   6.829   9.067  0.0763 -0.2098  0.2564
  119POPC   C1B 1997   0.224   6.904   9.782  0.1214  0.2058  0.4238
  119POPC   C2B 1998   0.096   6.434   9.762  0.0526 -0.3111  0.0827
  119POPC   C3B 1999   0.163   6.111   9.409 -0.1370 -0.1039 -0.1847
  119POPC   C4B 2000   0.164   5.962   8.984  0.3086  0.0412  0.0300
  120POPC   NC3 2001  11.852   8.958  11.597  0.0278  0.1495  0.0856
  120POPC   PO4 2002  11.947   8.670  11.281  0.0141 -0.0746  0.0335
  120POPC   GL1 2003  12.014   8.614  10.909 -0.3079  0.1145 -0.0332
  120POPC   GL2 2004  12.309   8.550  10.655 -0.1681  0.1875  0.3375
  120POPC   C1A 2005  11.950   8.889  10.577  0.0647  0.0352  0.0298
  120POPC   D2A 2006  11.882   9.132  10.195  0.2458  0.1994  0.0391
  120POPC   C3A 2007  11.498   9.297  10.002 -0.0622 -0.0214  0.2977
  120POPC   C4A 2008  11.121   9.251   9.625 -0.3438  0.1659 -0.0349
  120POPC   C1B 2009  12.221   8.709  10.215 -0.0845 -0.5567  0.1114
  120POPC   C2B 2010  12.342   8.814   9.848  0.5711  0.2554  0.1412
  120POPC   C3B 2011  12.504   8.632   9.530  0.0202 -0.1558 -0.3298
  120POPC   C4B 2012  12.392   8.417   9.011 -0.0283  0.3300 -0.0019
  121POPC   NC3 2013  11.975   7.634  10.683 -0.0470  0.2623 -0.3298
  121POPC   PO4 2014  11.468   7.803  10.768  0.1083  0.0374  0.4814
  121POPC   GL1 2015  11.567   7.721  10.312 -0.1145 -0.0572  0.3616
  121POPC   GL2 2016  11.894   7.691  10.122 -0.0736 -0.0216  0.1911
  121POPC   C1A 2017  11.329   7.716   9.927 -0.4338  0.4384 -0.0044
  121POPC   D2A 2018  11.009   7.594   9.669  0.0126  0.0619  0.3052
  121POPC   C3A 2019  10.895   7.384   9.278  0.1239 -0.1424  0.0542
  121POPC   C4A 2020  11.121   7.425   8.821 -0.4356 -0.1157  0.2037
  121POPC   C1B 2021  11.743   7.644   9.689 -0.1068 -0.1696 -0.0465
  121POPC   C2B 2022  11.435   7.958   9.550 -0.0388  0.2238  0.2276
  121POPC   C3B 2023  11.380   8.446   9.492  0.1844  0.0926  0.0333
  121POPC   C4B 2024  11.098   8.811   9.392 -0.2044 -0.0365 -0.1108
  122POPC   NC3 2025  11.811   4.748  10.206  0.0526 -0.1172 -0.2338
  122POPC   PO4 2026  12.019   5.077  10.430 -0.0519  0.0817 -0.1569
  122POPC   GL1 2027  12.228   4.931  10.006 -0.3471  0.0904 -0.2505
  122POPC   GL2 2028  12.262   4.588  10.033 -0.0486  0.0908 -0.0093
  122POPC   C1A 2029  12.459   4.794   9.598  0.2059  0.0730  0.3250
  122POPC   D2A 2030  12.133   4.607   9.257 -0.2322 -0.3339  0.1497
  122POPC   C3A 2031  11.749   4.641   9.285 -0.1057  0.0379  0.2864
  122POPC   C4A 2032  11.511   4.796   9.635  0.1712 -0.3998  0.0492
  122POPC   C1B 2033  12.227   4.347   9.710 -0.2144 -0.1077  0.1405
  122POPC   C2B 2034  11.967   4.188   9.385  0.2973 -0.0291  0.3009
  122POPC   C3B 2035  11.821   3.942   9.140  0.3542 -0.0899 -0.3669
  122POPC   C4B 2036  11.906   3.939   8.667 -0.3207  0.1912  0.1941
  123POPC   NC3 2037   4.383   1.809  11.319  0.2709  0.2578  0.0593
  123POPC   PO4 2038   4.840   1.943  11.339 -0.1201  0.2421 -0.1154
  123POPC   GL1 2039   5.103   1.926  11.056 -0.2083 -0.0572  0.3218
  123POPC   GL2 2040   5.273   2.182  11.125  0.0535  0.0081 -0.1003
  123POPC   C1A 2041   5.214   1.837  10.688 -0.0682 -0.0189  0.1146
  123POPC   D2A 2042   5.395   1.978  10.339  0.1365  0.1176  0.0904
  123POPC   C3A 2043   5.254   2.053   9.859  0.0048  0.1383  0.0611
  123POPC   C4A 2044   5.039   1.831   9.517  0.1302 -0.1054  0.1147
  123POPC   C1B 2045   5.059   2.332  10.639 -0.0950 -0.1925 -0.2730
  123POPC   C2B 2046   4.931   2.176  10.270  0.1582  0.1597  0.2618
  123POPC   C3B 2047   4.772   2.142   9.831 -0.0482 -0.0238  0.0179
  123POPC   C4B 2048   4.658   2.226   9.392  0.0230  0.0836  0.0153
  124POPC   NC3 2049   8.755  11.586  11.244  0.0502 -0.4701  0.1025
  124POPC   PO4 2050   8.572  11.734  10.922  0.2053  0.0398 -0.1411
  124POPC   GL1 2051   8.237  11.787  10.833  0.0854 -0.0233  0.4113
  124POPC   GL2 2052   8.117  11.644  10.472 -0.0356  0.0173  0.3033
  124POPC   C1A 2053   8.034  11.363  10.873  0.0457  0.0637  0.0290
  124POPC   D2A 2054   8.039  10.911  10.707 -0.1554 -0.0365  0.0497
  124POPC   C3A 2055   8.428  10.774  10.561  0.1590  0.2967 -0.1441
  124POPC   C4A 2056   8.771  10.549  10.467 -0.0060 -0.1879  0.0930
  124POPC   C1B 2057   8.279  11.793  10.027  0.1558  0.2240  0.1149
  124POPC   C2B 2058   8.712  11.937   9.881 -0.0749 -0.1497  0.0877
  124POPC   C3B 2059   9.018  12.022   9.676 -0.2131  0.0285 -0.1673
  124POPC   C4B 2060   9.461  11.931   9.390  0.0691 -0.1863 -0.0890
  125POPC   NC3 2061   7.426   8.173  10.480  0.3590 -0.2623  0.1532
  125POPC   PO4 2062   7.294   8.553  10.118  0.0410  0.2498  0.1437
  125POPC   GL1 2063   7.318   8.885   9.875 -0.0747  0.0150  0.0401
  125POPC   GL2 2064   7.174   9.089  10.050 -0.1175  0.1118 -0.0816
  125POPC   C1A 2065   7.488   9.310   9.670  0.0696 -0.2409 -0.0339
  125POPC   D2A 2066   7.836   9.300   9.522  0.2425  0.2205 -0.0671
  125POPC   C3A 2067   8.020   9.352   9.140  0.1937  0.1726  0.1093
  125POPC   C4A 2068   8.013   9.281   8.652 -0.1394  0.0454  0.0089
  125POPC   C1B 2069   7.101   9.533   9.872  0.0806 -0.0265  0.0201
  125POPC   C2B 2070   7.352   9.853   9.801 -0.0978 -0.2723  0.2860
  125POPC   C3B 2071   7.720   9.787   9.652 -0.0279  0.0937 -0.2827
  125POPC   C4B 2072   8.086   9.729   9.445 -0.0618 -0.0863  0.0911
  126POPC   NC3 2073   9.560  10.901  11.057  0.2594  0.0371  0.1505
  126POPC   PO4 2074   9.855  11.233  10.907  0.2003 -0.1502  0.0132
  126POPC   GL1 2075   9.859  11.496  10.555 -0.1749  0.0229 -0.1934
  126POPC   GL2 2076  10.135  11.657  10.499  0.3036 -0.3057  0.0517
  126POPC   C1A 2077   9.843  11.410  10.118 -0.1572  0.2817 -0.1271
  126POPC   D2A 2078   9.972  11.206   9.764 -0.2062  0.0661 -0.0193
  126POPC   C3A 2079   9.784  11.369   9.399 -0.2226  0.1884 -0.0802
  126POPC   C4A 2080   9.719  11.577   9.035 -0.0610 -0.1325  0.2032
  126POPC   C1B 2081  10.256  11.685  10.081  0.2624  0.2497 -0.4597
  126POPC   C2B 2082  10.638  11.783   9.868  0.2293 -0.0710  0.2178
  126POPC   C3B 2083  10.893  11.581   9.582  0.5743  0.0773  0.2844
  126POPC   C4B 2084  11.228  11.330   9.683  0.1716 -0.1262 -0.1507
  127POPC   NC3 2085   1.722   9.436  10.658 -0.0647 -0.1721  0.0940
  127POPC   PO4 2086   1.682   9.913  10.532  0.0175  0.3860  0.3834
  127POPC   GL1 2087   1.555   9.950  10.122 -0.0244  0.0572  0.2554
  127POPC   GL2 2088   1.525  10.202  10.098 -0.1166  0.2501  0.1790
  127POPC   C1A 2089   1.425   9.998   9.675 -0.0471  0.0526 -0.2647
  127POPC   D2A 2090   1.560  10.091   9.278  0.1667 -0.3323  0.0052
  127POPC   C3A 2091   1.255  10.081   8.983 -0.1968  0.1234  0.0599
  127POPC   C4A 2092   0.907  10.166   8.997 -0.1134  0.3004  0.3173
  127POPC   C1B 2093   1.538  10.550   9.929  0.1348  0.1734 -0.2044
  127POPC   C2B 2094   1.516  10.824   9.563  0.1292  0.1048  0.0632
  127POPC   C3B 2095   1.446  11.169   9.407 -0.1153 -0.1096 -0.2384
  127POPC   C4B 2096   1.379  11.569   9.387 -0.3068  0.0886  0.2449
  128POPC   NC3 2097   1.925   6.722  11.093 -0.0864 -0.4692 -0.0925
  128POPC   PO4 2098   1.823   6.741  10.657  0.0438 -0.0691  0.2243
  128POPC   GL1 2099   2.023   6.493  10.329  0.0839  0.2667 -0.0481
  128POPC   GL2 2100   2.310   6.365  10.239 -0.1588 -0.1475  0.2366
  128POPC   C1A 2101   2.017   6.627   9.843  0.2662  0.2153  0.2437
  128POPC   D2A 2102   1.973   6.482   9.383 -0.1659 -0.1649 -0.0087
  128POPC   C3A 2103   2.228   6.271   9.004  0.0044  0.1148 -0.0579
  128POPC   C4A 2104   2.277   5.914   8.779  0.2861 -0.0376  0.2706
  128POPC   C1B 2105   2.311   6.055   9.865 -0.1206  0.0802 -0.0080
  128POPC   C2B 2106   2.461   6.160   9.459 -0.0784 -0.0158 -0.2670
  128POPC   C3B 2107   2.730   6.346   9.102  0.0548 -0.1705 -0.1358
  128POPC   C4B 2108   2.849   6.460   8.733 -0.0197 -0.0066 -0.4905
  129POPC   NC3 2109   2.888   2.165  10.963  0.0643  0.1726 -0.3678
  129POPC   PO4 2110   2.544   1.873  10.927 -0.2595 -0.0323 -0.2142
  129POPC   GL1 2111   2.773   1.908  10.508 -0.2165  0.1212  0.0996
  129POPC   GL2 2112   2.966   1.747  10.408 -0.0563  0.3559  0.3556
  129POPC   C1A 2113   2.703   1.980  10.058 -0.2117  0.2373 -0.2027
  129POPC   D2A 2114   2.343   2.016   9.784  0.2625  0.1491  0.1594
  129POPC   C3A 2115   1.894   2.098   9.981 -0.0251  0.1334 -0.1039
  129POPC   C4A 2116   1.525   1.879  10.038  0.3610  0.1222  0.2725
  129POPC   C1B 2117   2.822   1.488  10.125 -0.0334 -0.1162  0.2040
  129POPC   C2B 2118   2.558   1.520   9.778  0.4248 -0.0055  0.1316
  129POPC   C3B 2119   2.300   1.727   9.391 -0.0687 -0.0609 -0.0256
  129POPC   C4B 2120   2.408   1.775   8.960 -0.0378 -0.0370  0.1803
  130POPC   NC3 2121   2.926   4.403  11.005 -0.1842  0.0679  0.0482
  130POPC   PO4 2122   3.100   4.141  10.554 -0.0757  0.4543 -0.2484
  130POPC   GL1 2123   3.210   4.181  10.233 -0.1224 -0.2944 -0.5184
  130POPC   GL2 2124   2.938   4.399  10.100  0.0026  0.0273 -0.2377
  130POPC   C1A 2125   3.344   4.142   9.793 -0.1377 -0.3333  0.2320
  130POPC   D2A 2126   3.441   4.506   9.559  0.3030 -0.1694  0.1649
  130POPC   C3A 2127   3.696   4.553   9.298 -0.0304 -0.2146  0.2708
  130POPC   C4A 2128   3.517   4.792   8.937 -0.2126 -0.1923  0.0291
  130POPC   C1B 2129   2.879   3.982   9.860  0.1537  0.0897  0.0413
  130POPC   C2B 2130   2.671   3.822   9.448 -0.0152  0.1539 -0.0175
  130POPC   C3B 2131   2.322   3.825   9.162 -0.2786 -0.0071  0.3067
  130POPC   C4B 2132   2.358   3.806   8.718 -0.1409  0.0459 -0.0498
  131POPC   NC3 2133  10.465   6.643  10.954  0.1457  0.1994  0.1677
  131POPC   PO4 2134  10.613   6.201  10.989 -0.1347  0.1053 -0.1742
  131POPC   GL1 2135  10.547   6.240  10.522  0.3687  0.1115 -0.3464
  131POPC   GL2 2136  10.441   6.380  10.345 -0.1546  0.2025 -0.0072
  131POPC   C1A 2137  10.425   5.938  10.174 -0.0177  0.3074  0.0622
  131POPC   D2A 2138  10.361   5.619   9.896  0.1491 -0.0823  0.0098
  131POPC   C3A 2139  10.074   5.572   9.470 -0.0195  0.0467 -0.2868
  131POPC   C4A 2140  10.028   5.687   9.033  0.0673 -0.4688 -0.1432
  131POPC   C1B 2141  10.611   6.672   9.986 -0.2586  0.1005 -0.2344
  131POPC   C2B 2142  10.609   6.682   9.549 -0.1869  0.0330 -0.3231
  131POPC   C3B 2143  10.692   6.479   9.172 -0.1711  0.2292 -0.3081
  131POPC   C4B 2144  10.989   6.383   8.866  0.0114  0.1118 -0.5196
  132POPC   NC3 2145  12.830   3.781  10.946  0.1179 -0.1039  0.2585
  132POPC   PO4 2146  12.684   3.358  10.840  0.2852  0.2101  0.4353
  132POPC   GL1 2147  12.675   3.035  10.557 -0.0372  0.0980 -0.2682
  132POPC   GL2 2148  12.431   3.081  10.280  0.1800 -0.1410 -0.2529
  132POPC   C1A 2149  12.904   2.889  10.100 -0.0709 -0.1095  0.4804
  132POPC   D2A 2150  13.376   2.724  10.010  0.1717  0.0567  0.4574
  132POPC   C3A 2151  13.746   3.024  10.004 -0.0663 -0.0903 -0.1531
  132POPC   C4A 2152  14.074   3.336   9.956  0.0500  0.4636 -0.0944
  132POPC   C1B 2153  12.786   3.355  10.000  0.2414  0.0306 -0.3262
  132POPC   C2B 2154  13.041   3.647   9.692  0.0385 -0.0155 -0.0954
  132POPC   C3B 2155  13.108   3.625   9.293 -0.0485  0.0031 -0.2595
  132POPC   C4B 2156  13.067   3.184   9.080  0.0200 -0.0710 -0.0947
  133POPC   NC3 2157   7.707   2.618  10.970 -0.1528  0.2081 -0.0859
  133POPC   PO4 2158   7.544   3.052  10.731  0.2526  0.0277  0.0105
  133POPC   GL1 2159   7.428   3.015  10.359 -0.0002  0.1717  0.2077
  133POPC   GL2 2160   7.423   3.235  10.065 -0.1175 -0.2724  0.1056
  133POPC   C1A 2161   7.190   2.809   9.997 -0.1754  0.3301  0.0530
  133POPC   D2A 2162   7.349   2.538   9.705  0.2086  0.0182 -0.3165
  133POPC   C3A 2163   7.049   2.186   9.506 -0.0760 -0.2393 -0.0059
  133POPC   C4A 2164   6.742   2.320   9.162  0.1373  0.0951 -0.1781
  133POPC   C1B 2165   7.655   3.030   9.806 -0.1307 -0.0224 -0.1572
  133POPC   C2B 2166   7.792   2.789   9.477 -0.1064  0.0786  0.0382
  133POPC   C3B 2167   7.932   2.308   9.449 -0.1926  0.0203  0.1280
  133POPC   C4B 2168   8.258   2.069   9.349  0.0693 -0.2025 -0.0623
  134POPC   NC3 2169  12.731  11.591  11.136 -0.1514  0.0198  0.1104
  134POPC   PO4 2170  12.988  11.152  11.276 -0.1787  0.1975 -0.1420
  134POPC   GL1 2171  13.157  11.420  10.871  0.1957 -0.4751  0.1231
  134POPC   GL2 2172  13.470  11.408  10.697 -0.3151  0.1998 -0.0471
  134POPC   C1A 2173  12.937  11.471  10.473  0.0721  0.1230 -0.0591
  134POPC   D2A 2174  12.627  11.596  10.149 -0.0584  0.2555  0.0037
  134POPC   C3A 2175  12.462  11.316   9.855 -0.3209  0.0764  0.0797
  134POPC   C4A 2176  12.516  11.089   9.457 -0.0361 -0.1400 -0.1577
  134POPC   C1B 2177  13.410  11.228  10.324 -0.0005  0.4027  0.2650
  134POPC   C2B 2178  13.521  11.493   9.886  0.1817  0.4749  0.2060
  134POPC   C3B 2179  13.479  11.838   9.540  0.0942  0.2661  0.2284
  134POPC   C4B 2180  13.197  12.081   9.550 -0.1545  0.1039 -0.2147
  135POPC   NC3 2181  10.603   9.584  11.276  0.0745 -0.0325  0.0961
  135POPC   PO4 2182  10.709   9.969  11.078 -0.1037 -0.0245  0.0059
  135POPC   GL1 2183  10.779   9.796  10.703 -0.2138  0.0787 -0.1813
  135POPC   GL2 2184  11.084   9.546  10.689  0.0613 -0.1018  0.1928
  135POPC   C1A 2185  10.618   9.512  10.248  0.0629  0.0331 -0.2692
  135POPC   D2A 2186  10.561   9.418   9.811 -0.1045 -0.0071 -0.1684
  135POPC   C3A 2187  10.670   8.994   9.647 -0.3061  0.3353  0.2446
  135POPC   C4A 2188  10.859   8.634   9.897 -0.2108  0.0379  0.1633
  135POPC   C1B 2189  11.098   9.525  10.165 -0.4315  0.0159 -0.0049
  135POPC   C2B 2190  10.933   9.787   9.751  0.1466 -0.5002 -0.2559
  135POPC   C3B 2191  11.144   9.908   9.315 -0.0070  0.3323 -0.1287
  135POPC   C4B 2192  11.158   9.904   8.898  0.2204 -0.1705  0.1146
  136POPC   NC3 2193   9.795   1.888  10.402 -0.3123  0.1913  0.0880
  136POPC   PO4 2194   9.399   1.751  10.456 -0.1010  0.1035 -0.2141
  136POPC   GL1 2195   9.400   1.979  10.010 -0.1996  0.1512 -0.0068
  136POPC   GL2 2196   9.698   2.276   9.878  0.1029 -0.0201  0.2229
  136POPC   C1A 2197   9.376   1.930   9.548 -0.1484 -0.1417  0.2732
  136POPC   D2A 2198   9.668   1.803   9.140  0.1023 -0.3331 -0.4597
  136POPC   C3A 2199   9.627   1.422   8.951 -0.0096  0.0865  0.0474
  136POPC   C4A 2200   9.342   1.418   8.736  0.1253 -0.0508 -0.1937
  136POPC   C1B 2201   9.422   2.421   9.632 -0.2897  0.0266  0.1472
  136POPC   C2B 2202   9.258   2.515   9.239  0.4087  0.0972  0.2793
  136POPC   C3B 2203   9.419   2.812   8.803 -0.0457  0.1963  0.3201
  136POPC   C4B 2204   9.567   3.169   8.517 -0.0290  0.2255  0.2985
  137POPC   NC3 2205   5.157   9.146  11.429  0.0418 -0.1192  0.0940
  137POPC   PO4 2206   5.410   9.244  11.039 -0.1367 -0.0638 -0.0245
  137POPC   GL1 2207   5.200   9.369  10.665  0.3081  0.0423  0.0702
  137POPC   GL2 2208   4.810   9.324  10.514 -0.1435  0.2438 -0.3053
  137POPC   C1A 2209   5.168   9.652  10.300 -0.0950  0.0708  0.2902
  137POPC   D2A 2210   5.061   9.849   9.781  0.1558  0.3185  0.4531
  137POPC   C3A 2211   4.690   9.746   9.480  0.0744 -0.0031  0.2064
  137POPC   C4A 2212   4.393   9.801   9.169  0.1763 -0.2709 -0.1439
  137POPC   C1B 2213   4.552   9.086  10.118  0.2196 -0.0991  0.0003
  137POPC   C2B 2214   4.605   8.997   9.662 -0.0320 -0.1332  0.0367
  137POPC   C3B 2215   4.744   8.824   9.324  0.0616 -0.0032 -0.2724
  137POPC   C4B 2216   5.104   8.766   9.151 -0.1424 -0.1056  0.1360
  138POPC   NC3 2217   3.387  10.681  10.680 -0.0611  0.1384 -0.0546
  138POPC   PO4 2218   3.771  10.509  10.659  0.2057 -0.0401  0.1740
  138POPC   GL1 2219   3.721  10.702  10.254  0.2703  0.0185 -0.0052
  138POPC   GL2 2220   3.806  11.068  10.232 -0.2945  0.0628 -0.2295
  138POPC   C1A 2221   3.754  10.343   9.901 -0.2003 -0.0916  0.2461
  138POPC   D2A 2222   4.139  10.261   9.880  0.0029  0.0106  0.5611
  138POPC   C3A 2223   4.384   9.871   9.878  0.3157  0.0342  0.1282
  138POPC   C4A 2224   4.713   9.508   9.982 -0.0688 -0.0027  0.2648
  138POPC   C1B 2225   3.707  10.887   9.761 -0.0080 -0.0126 -0.2426
  138POPC   C2B 2226   3.857  10.594   9.453 -0.0033  0.4841  0.2785
  138POPC   C3B 2227   4.152  10.509   9.186 -0.2760  0.0059 -0.0782
  138POPC   C4B 2228   4.392  10.300   8.948 -0.2354  0.0901  0.0251
  139POPC   NC3 2229  10.762  11.076  11.128  0.1673  0.0301  0.1672
  139POPC   PO4 2230  11.036  11.350  11.105  0.2858  0.0318 -0.0636
  139POPC   GL1 2231  11.038  11.313  10.763  0.1246 -0.3257 -0.1951
  139POPC   GL2 2232  10.993  11.601  10.653 -0.1830 -0.2816 -0.3615
  139POPC   C1A 2233  11.101  11.197  10.336 -0.0140 -0.1519 -0.4404
  139POPC   D2A 2234  11.151  10.892  10.070 -0.2181  0.4561 -0.1260
  139POPC   C3A 2235  11.274  10.768   9.656 -0.2537  0.0988  0.2348
  139POPC   C4A 2236  11.179  10.894   9.236  0.3841 -0.1646  0.0913
  139POPC   C1B 2237  10.821  11.932  10.459  0.0690 -0.1935  0.1495
  139POPC   C2B 2238  10.777  12.163  10.126  0.0504  0.0187 -0.1844
  139POPC   C3B 2239  10.784  12.411   9.853 -0.0966 -0.0976  0.3157
  139POPC   C4B 2240  10.877  12.844   9.794  0.0127  0.1518  0.2720
  140POPC   NC3 2241   3.524  12.488  11.218 -0.0066 -0.0637 -0.1670
  140POPC   PO4 2242   3.444  12.969  11.125  0.1562  0.3828  0.0770
  140POPC   GL1 2243   3.452  12.782  10.729  0.3528  0.1239 -0.0266
  140POPC   GL2 2244   3.117  12.619  10.681  0.2014 -0.2683  0.3066
  140POPC   C1A 2245   3.249  12.947  10.310  0.0238 -0.0357 -0.1933
  140POPC   D2A 2246   3.300  13.146   9.929 -0.1307 -0.0362 -0.0252
  140POPC   C3A 2247   2.961  13.090   9.610 -0.1098 -0.0378 -0.0839
  140POPC   C4A 2248   2.837  13.001   9.250  0.1132 -0.0155  0.0438
  140POPC   C1B 2249   3.059  12.468  10.284 -0.2276  0.0102 -0.1246
  140POPC   C2B 2250   2.997  12.605   9.915 -0.4059  0.0647  0.1635
  140POPC   C3B 2251   2.825  12.568   9.540  0.0785  0.3407  0.3280
  140POPC   C4B 2252   2.602  12.558   9.198 -0.3339 -0.3838  0.2430
  141POPC   NC3 2253  12.192  10.294  11.025  0.0284 -0.0851  0.0097
  141POPC   PO4 2254  12.550  10.005  11.117  0.0194 -0.3785  0.1871
  141POPC   GL1 2255  12.624  10.346  10.734 -0.3479 -0.3307 -0.0692
  141POPC   GL2 2256  12.373  10.326  10.559  0.0873 -0.1076 -0.0903
  141POPC   C1A 2257  12.723  10.601  10.325 -0.1447  0.2785  0.1312
  141POPC   D2A 2258  12.639  10.832   9.872 -0.0853  0.1617  0.1443
  141POPC   C3A 2259  12.942  10.859   9.560 -0.0076  0.3485  0.3563
  141POPC   C4A 2260  13.272  10.839   9.206 -0.0143 -0.2707  0.0673
  141POPC   C1B 2261  12.222  10.080  10.212 -0.1475  0.4124  0.0033
  141POPC   C2B 2262  11.859  10.228  10.020  0.0717 -0.1308 -0.0129
  141POPC   C3B 2263  11.590   9.997   9.675 -0.2628  0.0565  0.2542
  141POPC   C4B 2264  11.514   9.575   9.597 -0.1430 -0.0976 -0.0389
  142POPC   NC3 2265  12.169   0.554  11.575  0.1088 -0.1850  0.1490
  142POPC   PO4 2266  12.076   0.683  11.195 -0.0439 -0.0252  0.1918
  142POPC   GL1 2267  11.851   0.739  10.858 -0.0147 -0.0254 -0.0760
  142POPC   GL2 2268  12.142   0.907  10.653 -0.4597 -0.0811 -0.0326
  142POPC   C1A 2269  11.661   0.624  10.420 -0.1693  0.2750  0.0079
  142POPC   D2A 2270  11.467   0.545   9.944 -0.2911 -0.2538 -0.1221
  142POPC   C3A 2271  11.393   0.297   9.593  0.4883  0.3003  0.1438
  142POPC   C4A 2272  11.373  -0.121   9.528 -0.4247  0.1287  0.1557
  142POPC   C1B 2273  12.144   0.847  10.260  0.0754  0.1659  0.1127
  142POPC   C2B 2274  11.990   0.870   9.819 -0.1038  0.5001 -0.3193
  142POPC   C3B 2275  11.834   0.473   9.535  0.0866  0.0222 -0.3410
  142POPC   C4B 2276  11.796   0.309   9.190 -0.0905 -0.0279  0.1572
  143POPC   NC3 2277  12.573  12.590  11.382 -0.0999 -0.0535  0.2021
  143POPC   PO4 2278  13.002  12.519  11.411 -0.2535  0.2679  0.2030
  143POPC   GL1 2279  12.781  12.482  10.979 -0.2810  0.3707 -0.2799
  143POPC   GL2 2280  12.432  12.321  10.912 -0.0730  0.1030 -0.1685
  143POPC   C1A 2281  12.846  12.443  10.556  0.2764 -0.1336  0.0245
  143POPC   D2A 2282  12.980  12.352  10.155 -0.0221 -0.0752 -0.3095
  143POPC   C3A 2283  12.794  12.289   9.759  0.1531 -0.0523 -0.1927
  143POPC   C4A 2284  12.708  12.058   9.397  0.1272  0.3587  0.1130
  143POPC   C1B 2285  12.182  12.099  10.517 -0.0305  0.1388  0.0532
  143POPC   C2B 2286  11.868  12.029  10.126 -0.2056 -0.2947 -0.0203
  143POPC   C3B 2287  11.545  11.788   9.892 -0.2139  0.0641  0.3923
  143POPC   C4B 2288  11.095  11.634  10.053  0.0514 -0.0712  0.2169
  144POPC   NC3 2289   3.323   8.231  10.775 -0.0590  0.0685 -0.0092
  144POPC   PO4 2290   3.671   8.093  10.874 -0.0527 -0.1940 -0.1155
  144POPC   GL1 2291   3.595   7.923  10.434  0.1744  0.0922  0.0782
  144POPC   GL2 2292   3.541   7.642  10.561 -0.0632  0.0055 -0.3114
  144POPC   C1A 2293   3.534   7.849   9.930 -0.0178  0.2953 -0.1101
  144POPC   D2A 2294   3.593   7.834   9.513 -0.1352  0.2791 -0.2601
  144POPC   C3A 2295   3.300   7.837   9.175 -0.0436  0.1098  0.0746
  144POPC   C4A 2296   3.048   7.872   8.789  0.1857  0.3907 -0.0517
  144POPC   C1B 2297   3.225   7.646  10.260  0.1470 -0.0355  0.2255
  144POPC   C2B 2298   3.219   7.403   9.787  0.1640  0.0376 -0.1334
  144POPC   C3B 2299   3.181   7.281   9.389 -0.4640 -0.0898 -0.3721
  144POPC   C4B 2300   3.124   7.392   9.018 -0.1096 -0.0684  0.1247
  145POPC   NC3 2301   7.494  12.289  11.222 -0.0214  0.1050  0.0847
  145POPC   PO4 2302   7.490  12.135  10.801  0.0710 -0.1087  0.0506
  145POPC   GL1 2303   7.298  12.161  10.407  0.1508 -0.1541  0.2591
  145POPC   GL2 2304   7.093  11.849  10.316 -0.1595 -0.1169 -0.2693
  145POPC   C1A 2305   7.116  12.105   9.913 -0.1733 -0.4140  0.1609
  145POPC   D2A 2306   7.356  11.846   9.657 -0.2792 -0.1154 -0.4120
  145POPC   C3A 2307   7.111  11.491   9.503  0.0480 -0.0752  0.0691
  145POPC   C4A 2308   7.352  11.142   9.324 -0.2430 -0.1890  0.0606
  145POPC   C1B 2309   6.914  11.522  10.027 -0.0658 -0.1015 -0.0190
  145POPC   C2B 2310   6.586  11.300  10.002 -0.0741  0.4023 -0.0973
  145POPC   C3B 2311   6.567  10.948   9.738 -0.0717 -0.2493 -0.0549
  145POPC   C4B 2312   6.754  10.584   9.430  0.1141  0.3133 -0.0697
  146POPC   NC3 2313   3.860   2.327  11.117 -0.4434 -0.2786 -0.0941
  146POPC   PO4 2314   3.410   2.128  11.043  0.0730 -0.2645  0.1742
  146POPC   GL1 2315   3.242   2.234  10.636  0.3989 -0.2292  0.0212
  146POPC   GL2 2316   3.097   2.421  10.581 -0.1322  0.0062 -0.1211
  146POPC   C1A 2317   3.466   2.159  10.281  0.0838 -0.3744 -0.1351
  146POPC   D2A 2318   3.438   2.234   9.836 -0.1167 -0.0638 -0.2079
  146POPC   C3A 2319   3.403   1.961   9.498  0.2598  0.1017 -0.2950
  146POPC   C4A 2320   3.528   1.906   9.060  0.0348 -0.2363  0.1150
  146POPC   C1B 2321   2.886   2.408  10.284  0.1767 -0.2707  0.0289
  146POPC   C2B 2322   2.957   2.388   9.813  0.1467  0.2007 -0.2261
  146POPC   C3B 2323   3.121   2.812   9.551  0.1865 -0.0353 -0.0163
  146POPC   C4B 2324   2.829   3.173   9.312 -0.0170  0.0045  0.2146
  147POPC   NC3 2325   8.736   2.871  10.624  0.4530 -0.3865  0.0083
  147POPC   PO4 2326   8.393   3.029  10.637 -0.0433 -0.0312 -0.0923
  147POPC   GL1 2327   8.709   3.139  10.177 -0.1103 -0.0349 -0.1381
  147POPC   GL2 2328   9.095   3.128  10.126  0.1574  0.0085  0.0311
  147POPC   C1A 2329   8.760   2.976   9.698  0.3540 -0.0840  0.0450
  147POPC   D2A 2330   8.892   2.817   9.313  0.3276  0.1324  0.2942
  147POPC   C3A 2331   8.879   2.783   8.908 -0.4899 -0.0002 -0.3451
  147POPC   C4A 2332   8.530   3.171   8.869  0.2148 -0.0604 -0.1374
  147POPC   C1B 2333   9.149   3.427   9.767 -0.2933  0.2962  0.1075
  147POPC   C2B 2334   9.180   3.706   9.333  0.4926  0.0730 -0.0356
  147POPC   C3B 2335   9.144   4.168   9.165  0.0389 -0.1247 -0.0728
  147POPC   C4B 2336   8.812   4.293   9.082 -0.0527 -0.2540 -0.0341
  148POPC   NC3 2337   2.546   3.288  10.988 -0.2620 -0.1852 -0.3917
  148POPC   PO4 2338   2.335   2.982  11.026  0.0020 -0.1338  0.1166
  148POPC   GL1 2339   1.957   2.926  10.632  0.3697  0.1734  0.1604
  148POPC   GL2 2340   1.783   3.237  10.422 -0.3191 -0.0136 -0.2459
  148POPC   C1A 2341   1.670   2.810  10.272  0.4892  0.1360  0.1742
  148POPC   D2A 2342   1.380   3.013  10.059  0.2438 -0.2011  0.0848
  148POPC   C3A 2343   1.118   2.911   9.665 -0.1010  0.2196  0.2651
  148POPC   C4A 2344   0.776   2.809   9.475 -0.0020  0.0109 -0.1295
  148POPC   C1B 2345   1.753   3.311   9.988  0.0574  0.0855  0.0617
  148POPC   C2B 2346   1.634   3.018   9.589  0.0952  0.3022 -0.0005
  148POPC   C3B 2347   1.467   3.020   9.151  0.3296 -0.1883 -0.1459
  148POPC   C4B 2348   1.069   2.969   9.119 -0.1487 -0.0144 -0.2097
  149POPC   NC3 2349   5.041   3.732  11.067 -0.1712  0.3059  0.3770
  149POPC   PO4 2350   5.171   3.309  11.137 -0.0810 -0.0335  0.0366
  149POPC   GL1 2351   4.762   3.230  11.016  0.0826  0.3424  0.0940
  149POPC   GL2 2352   4.652   3.457  10.915 -0.0207  0.0552 -0.0485
  149POPC   C1A 2353   4.617   2.830  10.883 -0.1273  0.0417 -0.2855
  149POPC   D2A 2354   4.546   2.624  10.523  0.0509 -0.1004  0.2136
  149POPC   C3A 2355   4.200   2.448  10.310 -0.2190 -0.1646  0.0505
  149POPC   C4A 2356   3.832   2.519   9.994  0.2427  0.2965 -0.2121
  149POPC   C1B 2357   4.503   3.345  10.533  0.1626 -0.0113  0.1946
  149POPC   C2B 2358   4.758   3.019  10.268  0.1686 -0.0201  0.1134
  149POPC   C3B 2359   4.816   2.632  10.027  0.1438  0.1969  0.0629
  149POPC   C4B 2360   4.895   2.664   9.592 -0.2403 -0.1850 -0.2763
  150POPC   NC3 2361   9.450   6.402  11.313 -0.0528 -0.1103 -0.0079
  150POPC   PO4 2362   9.131   6.207  11.160 -0.0337  0.0995  0.2889
  150POPC   GL1 2363   9.195   6.363  10.838 -0.0544  0.0845 -0.0819
  150POPC   GL2 2364   9.558   6.406  10.647 -0.0927  0.0329  0.0374
  150POPC   C1A 2365   9.088   6.703  10.502 -0.0510  0.1017 -0.0015
  150POPC   D2A 2366   8.951   7.019  10.259  0.0403  0.1867 -0.1098
  150POPC   C3A 2367   9.039   6.908   9.803 -0.2046 -0.1905  0.2123
  150POPC   C4A 2368   8.929   6.982   9.456 -0.0023  0.1908 -0.3210
  150POPC   C1B 2369   9.454   6.385  10.188  0.1601 -0.1490  0.1467
  150POPC   C2B 2370   9.670   6.337   9.824  0.4184  0.0316 -0.2106
  150POPC   C3B 2371  10.134   6.139   9.885 -0.2493  0.0987  0.1114
  150POPC   C4B 2372  10.631   6.097   9.716 -0.2851  0.1560 -0.0172
  151POPC   NC3 2373   9.146   7.225  10.822  0.0473  0.0339  0.0480
  151POPC   PO4 2374   8.738   7.214  10.740  0.0969 -0.0320  0.0223
  151POPC   GL1 2375   8.607   6.848  10.575 -0.0567 -0.0000 -0.2201
  151POPC   GL2 2376   8.277   6.737  10.391  0.4932 -0.2477  0.2571
  151POPC   C1A 2377   8.821   6.326  10.363  0.1441  0.1006  0.0425
  151POPC   D2A 2378   9.148   5.985  10.355 -0.1501  0.2645  0.3157
  151POPC   C3A 2379   9.581   5.801  10.284 -0.3272  0.1042 -0.1375
  151POPC   C4A 2380   9.633   5.416  10.155  0.0944 -0.1082  0.3569
  151POPC   C1B 2381   8.499   6.750  10.046 -0.0336 -0.0407  0.1170
  151POPC   C2B 2382   8.378   6.742   9.635 -0.0112 -0.1899  0.0311
  151POPC   C3B 2383   8.614   6.735   9.119  0.0866  0.0788 -0.3177
  151POPC   C4B 2384   8.962   6.667   9.058 -0.0195  0.3439  0.4362
  152POPC   NC3 2385   1.948  11.387  11.283 -0.0697  0.2322  0.2385
  152POPC   PO4 2386   1.569  11.239  11.313 -0.1062  0.3015 -0.2250
  152POPC   GL1 2387   1.433  11.311  10.921  0.1680  0.3461 -0.1413
  152POPC   GL2 2388   1.775  11.263  10.828 -0.1425 -0.1503  0.0107
  152POPC   C1A 2389   1.325  11.435  10.486 -0.0911  0.0372  0.1446
  152POPC   D2A 2390   1.345  11.706  10.217 -0.0372 -0.0943 -0.0146
  152POPC   C3A 2391   1.257  11.457   9.817 -0.0276  0.2823  0.0148
  152POPC   C4A 2392   0.898  11.484   9.604 -0.2612 -0.0057  0.2809
  152POPC   C1B 2393   1.748  11.423  10.303  0.1865  0.2471 -0.0410
  152POPC   C2B 2394   2.059  11.522  10.013  0.0342  0.1176  0.0219
  152POPC   C3B 2395   2.486  11.593   9.987  0.2905  0.1431 -0.0090
  152POPC   C4B 2396   2.867  11.510   9.720 -0.1552 -0.1136  0.3378
  153POPC   NC3 2397  10.831   0.617  11.240 -0.1003  0.3566  0.0408
  153POPC   PO4 2398  10.490   0.886  11.048 -0.0416 -0.0973  0.1867
  153POPC   GL1 2399  10.684   0.704  10.730 -0.2449  0.0805 -0.0951
  153POPC   GL2 2400  10.753   0.919  10.531 -0.0651  0.1082 -0.2016
  153POPC   C1A 2401  10.585   0.492  10.300 -0.0647  0.0022  0.0127
  153POPC   D2A 2402  10.542   0.642   9.815 -0.2849  0.0070 -0.0400
  153POPC   C3A 2403  10.049   0.754   9.617 -0.1173 -0.1030 -0.1268
  153POPC   C4A 2404   9.754   0.568   9.465  0.2249 -0.1021 -0.1246
  153POPC   C1B 2405  11.199   1.038  10.425 -0.0755  0.1025 -0.0430
  153POPC   C2B 2406  11.428   1.074  10.044 -0.1030  0.0442 -0.2525
  153POPC   C3B 2407  11.578   0.922   9.571  0.4286 -0.1435 -0.0068
  153POPC   C4B 2408  11.670   0.796   9.117 -0.0894  0.0668 -0.1493
  154POPC   NC3 2409   6.991   4.276  10.695 -0.0740 -0.1147  0.0349
  154POPC   PO4 2410   6.610   4.011  10.763  0.1862  0.1525  0.1660
  154POPC   GL1 2411   6.824   3.868  10.367 -0.1434  0.1013 -0.1441
  154POPC   GL2 2412   7.056   3.630  10.212 -0.1450  0.1879 -0.3435
  154POPC   C1A 2413   6.500   3.831  10.049 -0.1961 -0.1124  0.0976
  154POPC   D2A 2414   6.510   3.598   9.669 -0.4675 -0.0017  0.0075
  154POPC   C3A 2415   6.503   3.781   9.299 -0.0573  0.2848  0.0331
  154POPC   C4A 2416   6.270   3.637   8.923  0.1006 -0.1248 -0.0373
  154POPC   C1B 2417   7.436   3.707   9.955  0.0571 -0.1996 -0.0386
  154POPC   C2B 2418   7.594   3.541   9.508  0.2066 -0.0962 -0.0550
  154POPC   C3B 2419   7.806   3.263   9.336 -0.2902  0.0805 -0.2554
  154POPC   C4B 2420   7.934   3.038   9.029 -0.0780  0.2129  0.0425
  155POPC   NC3 2421   2.395   7.496  10.880  0.0656  0.0754  0.3221
  155POPC   PO4 2422   2.680   7.205  10.785  0.2033  0.0887 -0.2656
  155POPC   GL1 2423   2.708   7.446  10.447  0.0194 -0.0765  0.1056
  155POPC   GL2 2424   2.375   7.359  10.280 -0.0099  0.3022  0.4194
  155POPC   C1A 2425   2.789   7.495   9.946  0.3766  0.0564  0.0083
  155POPC   D2A 2426   2.686   7.510   9.561  0.0813  0.0360  0.0970
  155POPC   C3A 2427   2.673   7.123   9.329 -0.0214 -0.0332  0.0999
  155POPC   C4A 2428   2.907   6.768   9.360  0.0316 -0.2241 -0.1435
  155POPC   C1B 2429   1.972   7.259  10.240 -0.4227 -0.8537 -0.1648
  155POPC   C2B 2430   1.693   7.065  10.002  0.0459  0.2160  0.1079
  155POPC   C3B 2431   1.767   7.073   9.524 -0.0232  0.2562  0.1940
  155POPC   C4B 2432   1.780   6.912   9.172 -0.2154  0.0031  0.2432
  156POPC   NC3 2433  10.682   1.337  11.101 -0.0847 -0.3305 -0.1402
  156POPC   PO4 2434  10.299   1.312  10.800  0.0561  0.1485  0.2436
  156POPC   GL1 2435  10.226   1.030  10.436  0.0198 -0.2100 -0.0120
  156POPC   GL2 2436  10.016   0.904  10.338 -0.0160  0.4633 -0.1083
  156POPC   C1A 2437  10.409   1.115   9.991  0.0564 -0.0746  0.0970
  156POPC   D2A 2438  10.594   1.403   9.653  0.0686 -0.4232  0.0333
  156POPC   C3A 2439  10.746   1.061   9.538 -0.0583  0.1575  0.0734
  156POPC   C4A 2440  11.038   0.680   9.559 -0.0346  0.0226  0.2008
  156POPC   C1B 2441   9.922   1.142   9.972  0.3476 -0.1328  0.1864
  156POPC   C2B 2442  10.016   1.242   9.544 -0.4008  0.1975 -0.2523
  156POPC   C3B 2443  10.360   1.058   9.216  0.0980  0.3660  0.1737
  156POPC   C4B 2444  10.367   0.796   8.815 -0.0472 -0.0498  0.1170
  157POPC   NC3 2445   1.736   8.933  11.168  0.1027 -0.3928 -0.0853
  157POPC   PO4 2446   2.015   8.928  10.725  0.0456 -0.0513 -0.2650
  157POPC   GL1 2447   2.079   8.979  10.394 -0.2619  0.2677 -0.2403
  157POPC   GL2 2448   1.842   9.051  10.140 -0.0489  0.0148  0.1219
  157POPC   C1A 2449   2.330   8.937  10.035  0.2279  0.2700 -0.0628
  157POPC   D2A 2450   2.645   8.596   9.916 -0.0244  0.3339  0.2155
  157POPC   C3A 2451   2.750   8.369   9.573  0.1467  0.0442 -0.1370
  157POPC   C4A 2452   2.829   8.168   9.147  0.2603 -0.1650  0.2532
  157POPC   C1B 2453   1.846   9.027   9.701  0.0428  0.2457  0.0695
  157POPC   C2B 2454   1.938   8.965   9.206  0.0108 -0.0285  0.0313
  157POPC   C3B 2455   2.273   8.831   9.014 -0.2984 -0.0913 -0.0210
  157POPC   C4B 2456   2.575   8.902   8.720 -0.0358  0.0290  0.2514
  158POPC   NC3 2457   3.642   3.161  10.847 -0.5783  0.0840  0.0117
  158POPC   PO4 2458   3.757   3.526  10.867 -0.0999 -0.0071  0.2245
  158POPC   GL1 2459   3.763   3.484  10.456  0.2879 -0.2709  0.1779
  158POPC   GL2 2460   4.115   3.537  10.371 -0.1813  0.1635 -0.0919
  158POPC   C1A 2461   3.812   3.136  10.164 -0.0296  0.2461 -0.0645
  158POPC   D2A 2462   3.515   3.037   9.803  0.1836  0.0268 -0.1107
  158POPC   C3A 2463   3.578   2.653   9.545 -0.0352  0.2068 -0.0342
  158POPC   C4A 2464   3.781   2.229   9.461  0.2064 -0.0367 -0.1709
  158POPC   C1B 2465   4.310   3.467  10.099 -0.1096 -0.2230  0.3064
  158POPC   C2B 2466   4.605   3.286   9.920 -0.0016 -0.2463 -0.4459
  158POPC   C3B 2467   4.543   3.010   9.671  0.1786 -0.0453  0.0241
  158POPC   C4B 2468   4.599   2.771   9.240  0.1157  0.1653 -0.2336
  159POPC   NC3 2469   4.137   1.371  11.377 -0.1105  0.0279  0.1503
  159POPC   PO4 2470   4.165   1.491  10.975  0.1321  0.0427  0.3538
  159POPC   GL1 2471   4.537   1.342  10.672 -0.0346  0.2510 -0.1042
  159POPC   GL2 2472   4.905   1.440  10.588 -0.0685  0.2381 -0.1147
  159POPC   C1A 2473   4.545   1.399  10.147 -0.0715 -0.0397 -0.1886
  159POPC   D2A 2474   4.619   1.663   9.750  0.4612  0.5763 -0.0835
  159POPC   C3A 2475   4.484   1.678   9.438 -0.0387  0.0198 -0.2086
  159POPC   C4A 2476   4.567   1.875   9.098 -0.0253  0.1268  0.0334
  159POPC   C1B 2477   4.999   1.669  10.267  0.3832  0.0704  0.2179
  159POPC   C2B 2478   5.159   1.490   9.908  0.1259  0.0013 -0.0280
  159POPC   C3B 2479   5.387   1.454   9.504 -0.2016 -0.1626  0.0475
  159POPC   C4B 2480   5.441   1.253   9.074 -0.3308 -0.2032 -0.4104
  160POPC   NC3 2481   7.905  12.016  11.050 -0.1582  0.0739 -0.3373
  160POPC   PO4 2482   8.108  12.222  10.626  0.3607  0.2787 -0.0425
  160POPC   GL1 2483   7.945  12.122  10.246 -0.1016 -0.0513 -0.0010
  160POPC   GL2 2484   7.726  11.980  10.387 -0.4989  0.0429 -0.2449
  160POPC   C1A 2485   7.703  12.155   9.857  0.0873  0.1090  0.2199
  160POPC   D2A 2486   7.695  12.050   9.349  0.0396 -0.2812 -0.0300
  160POPC   C3A 2487   7.833  12.020   8.937 -0.1226  0.0704  0.0713
  160POPC   C4A 2488   7.638  12.083   8.593  0.1877 -0.1362 -0.1246
  160POPC   C1B 2489   7.752  11.633  10.068  0.2533 -0.0546  0.2126
  160POPC   C2B 2490   7.488  11.320   9.824 -0.1181  0.2143  0.1058
  160POPC   C3B 2491   7.119  11.049   9.847  0.2301 -0.0205 -0.1816
  160POPC   C4B 2492   7.316  10.746   9.685 -0.2332  0.1196  0.1912
  161POPC   NC3 2493   0.834   4.649  10.460  0.3910  0.3055  0.1250
  161POPC   PO4 2494   1.121   4.368  10.576  0.0065  0.5137  0.0832
  161POPC   GL1 2495   1.029   4.127  10.152 -0.2165  0.0072 -0.0009
  161POPC   GL2 2496   0.864   3.911  10.284  0.3565  0.4185  0.0265
  161POPC   C1A 2497   1.297   4.261   9.744 -0.0730  0.0807 -0.2934
  161POPC   D2A 2498   1.228   4.249   9.330  0.2113  0.2217 -0.2000
  161POPC   C3A 2499   1.349   4.759   9.207  0.1153 -0.1943 -0.0543
  161POPC   C4A 2500   1.627   4.896   8.906  0.0887  0.1299 -0.1459
  161POPC   C1B 2501   0.867   3.813   9.828 -0.0070  0.3021  0.2202
  161POPC   C2B 2502   0.976   3.843   9.339 -0.0077  0.2244  0.1882
  161POPC   C3B 2503   0.629   4.123   8.945  0.0311 -0.2065  0.0864
  161POPC   C4B 2504   0.514   4.555   8.798 -0.2461 -0.1207 -0.2022
  162POPC   NC3 2505   5.948   9.255  11.200  0.0758  0.1377 -0.4070
  162POPC   PO4 2506   5.864   8.971  10.958 -0.0011 -0.2026  0.1201
  162POPC   GL1 2507   5.968   9.184  10.679 -0.1025 -0.1749 -0.0424
  162POPC   GL2 2508   5.797   9.411  10.677  0.1290 -0.2107 -0.2098
  162POPC   C1A 2509   6.036   9.157  10.233 -0.0313  0.0768 -0.0804
  162POPC   D2A 2510   6.145   9.373   9.799 -0.1277  0.2157  0.1329
  162POPC   C3A 2511   6.123   9.864   9.620  0.3627  0.3483 -0.1398
  162POPC   C4A 2512   6.491  10.160   9.391 -0.0550  0.1923 -0.2166
  162POPC   C1B 2513   5.700   9.559  10.342 -0.0330  0.1175  0.1484
  162POPC   C2B 2514   5.744   9.640   9.946  0.2284 -0.0671  0.2258
  162POPC   C3B 2515   5.795   9.498   9.501  0.1832  0.2285 -0.0283
  162POPC   C4B 2516   6.229   9.521   9.338 -0.2259  0.2125 -0.0009
  163POPC   NC3 2517   6.157  12.212  10.879 -0.2299  0.2348 -0.3787
  163POPC   PO4 2518   6.252  11.845  10.543 -0.2095 -0.2272  0.1468
  163POPC   GL1 2519   6.526  11.805  10.199  0.2373  0.2187 -0.1972
  163POPC   GL2 2520   6.593  11.981  10.120  0.2426 -0.0067 -0.1554
  163POPC   C1A 2521   6.314  11.828   9.792 -0.2487  0.0233 -0.4943
  163POPC   D2A 2522   6.209  11.772   9.391 -0.0285  0.0220  0.1606
  163POPC   C3A 2523   6.265  11.404   9.152  0.2968  0.3142 -0.1936
  163POPC   C4A 2524   6.233  11.021   8.934  0.0478 -0.1858  0.2886
  163POPC   C1B 2525   6.739  11.947   9.563 -0.1626 -0.3287 -0.0210
  163POPC   C2B 2526   7.077  12.026   9.221 -0.0570 -0.2365  0.3478
  163POPC   C3B 2527   7.384  11.685   9.155 -0.0406 -0.3695  0.0250
  163POPC   C4B 2528   7.688  11.330   9.028 -0.2368 -0.0087  0.1848
  164POPC   NC3 2529  13.001   6.315  10.601 -0.1181 -0.1452 -0.0009
  164POPC   PO4 2530  12.892   6.125  10.279 -0.0416  0.2789 -0.0242
  164POPC   GL1 2531  12.797   5.985   9.809  0.0952  0.0561 -0.0005
  164POPC   GL2 2532  12.597   5.749   9.662 -0.2380  0.0733 -0.2200
  164POPC   C1A 2533  12.757   6.231   9.383 -0.0145  0.1246 -0.2348
  164POPC   D2A 2534  12.776   6.206   8.970  0.0109  0.1219  0.1404
  164POPC   C3A 2535  12.360   6.194   8.636  0.0171 -0.0865  0.1568
  164POPC   C4A 2536  12.309   6.644   8.439 -0.3421 -0.3079 -0.0299
  164POPC   C1B 2537  12.384   5.814   9.352  0.1104 -0.0861 -0.0802
  164POPC   C2B 2538  12.244   6.115   9.074  0.2506  0.1197 -0.0958
  164POPC   C3B 2539  11.941   6.055   8.720 -0.0345  0.1569  0.1105
  164POPC   C4B 2540  11.639   6.171   8.539 -0.1387  0.0687 -0.1918
  165POPC   NC3 2541  10.904   4.107  11.118  0.2245  0.3735 -0.0845
  165POPC   PO4 2542  11.041   3.971  10.648 -0.2462 -0.7759 -0.1157
  165POPC   GL1 2543  10.889   3.951  10.280 -0.1986  0.1323  0.1068
  165POPC   GL2 2544  10.900   3.582  10.287  0.0626  0.2051 -0.2147
  165POPC   C1A 2545  10.674   4.141  10.029 -0.0569 -0.0961  0.2543
  165POPC   D2A 2546  10.511   4.127   9.580  0.0411 -0.0101  0.3060
  165POPC   C3A 2547  10.763   4.466   9.220 -0.0601  0.3021 -0.0450
  165POPC   C4A 2548  10.677   4.733   9.000  0.0920 -0.0833  0.0396
  165POPC   C1B 2549  10.690   3.600   9.891  0.0206 -0.3468 -0.0276
  165POPC   C2B 2550  10.768   3.641   9.431 -0.3321  0.3795 -0.5305
  165POPC   C3B 2551  10.543   3.474   9.014 -0.0499  0.0908  0.1225
  165POPC   C4B 2552  10.702   3.623   8.632 -0.0974 -0.2021  0.2723
  166POPC   NC3 2553   4.766   0.315  10.933 -0.1212  0.0858  0.2474
  166POPC   PO4 2554   4.461   0.053  10.889  0.1040 -0.0079  0.1331
  166POPC   GL1 2555   4.249   0.232  10.567 -0.2994  0.1316 -0.0723
  166POPC   GL2 2556   3.970   0.081  10.418  0.0946 -0.1664  0.0923
  166POPC   C1A 2557   4.316   0.392  10.175 -0.2910 -0.0158 -0.0411
  166POPC   D2A 2558   4.177   0.412   9.834  0.1153 -0.2984  0.4968
  166POPC   C3A 2559   3.833   0.670   9.797  0.2960 -0.1691 -0.0713
  166POPC   C4A 2560   3.591   0.964  10.037 -0.2029  0.1315  0.2108
  166POPC   C1B 2561   3.808   0.089   9.971  0.2096 -0.2667 -0.2669
  166POPC   C2B 2562   3.830   0.142   9.462  0.1721 -0.1507  0.0352
  166POPC   C3B 2563   3.900   0.457   9.270 -0.0044  0.2048 -0.0224
  166POPC   C4B 2564   4.104   0.715   8.989 -0.4806 -0.0354 -0.0050
  167POPC   NC3 2565   8.571   0.960  10.732 -0.0062  0.2692 -0.0319
  167POPC   PO4 2566   8.470   0.535  10.801  0.1873 -0.1592  0.0759
  167POPC   GL1 2567   8.424   0.503  10.378  0.1358 -0.2001 -0.0401
  167POPC   GL2 2568   8.711   0.391  10.308 -0.0142  0.1051 -0.3725
  167POPC   C1A 2569   8.423   0.577   9.974  0.1934  0.0280  0.2159
  167POPC   D2A 2570   8.611   0.607   9.501  0.1760 -0.0040 -0.0619
  167POPC   C3A 2571   8.364   0.519   9.186  0.1886 -0.0116  0.3292
  167POPC   C4A 2572   7.974   0.242   9.043 -0.2111  0.2455  0.1169
  167POPC   C1B 2573   8.568   0.100  10.111  0.0219 -0.0387 -0.2521
  167POPC   C2B 2574   8.255   0.153   9.802  0.1103  0.2583  0.2504
  167POPC   C3B 2575   8.012   0.473   9.588 -0.0421 -0.1936  0.3581
  167POPC   C4B 2576   7.692   0.677   9.730  0.3035  0.1366 -0.5457
  168POPC   NC3 2577   5.331  12.326  10.523  0.0193  0.1420 -0.0285
  168POPC   PO4 2578   4.956  12.410  10.421 -0.3422  0.1664 -0.1840
  168POPC   GL1 2579   4.780  12.323  10.032 -0.1089  0.0180 -0.0106
  168POPC   GL2 2580   4.834  11.926   9.999 -0.0043  0.2849  0.4760
  168POPC   C1A 2581   4.842  12.374   9.671  0.2443  0.0306 -0.4492
  168POPC   D2A 2582   5.140  12.473   9.337  0.2000  0.0702 -0.0317
  168POPC   C3A 2583   5.127  12.070   9.207 -0.2436 -0.0045  0.2252
  168POPC   C4A 2584   4.870  11.673   9.165 -0.0774  0.0439  0.3260
  168POPC   C1B 2585   5.070  11.770   9.672  0.3789 -0.0780 -0.0365
  168POPC   C2B 2586   5.103  11.417   9.486  0.1205 -0.2415  0.0667
  168POPC   C3B 2587   5.333  11.343   9.010 -0.1880 -0.1849 -0.0428
  168POPC   C4B 2588   5.544  11.029   8.924 -0.0949 -0.0800 -0.0599
  169POPC   NC3 2589   1.088   5.334  10.694  0.1244  0.2629  0.1962
  169POPC   PO4 2590   1.333   5.155  10.299  0.1830  0.3385  0.0881
  169POPC   GL1 2591   1.059   5.276  10.014 -0.0912 -0.2141 -0.1459
  169POPC   GL2 2592   0.841   5.374   9.862  0.0882  0.1905 -0.2040
  169POPC   C1A 2593   1.203   5.397   9.516 -0.1751 -0.0763 -0.0425
  169POPC   D2A 2594   1.257   5.354   9.069  0.1469 -0.1103 -0.0420
  169POPC   C3A 2595   1.186   5.628   8.767 -0.0609 -0.2084 -0.3683
  169POPC   C4A 2596   1.360   6.047   8.707 -0.3537  0.3361  0.1810
  169POPC   C1B 2597   0.597   5.619   9.595  0.1220  0.0054 -0.3232
  169POPC   C2B 2598   0.561   5.810   9.280 -0.0352 -0.3135  0.1513
  169POPC   C3B 2599   0.644   6.219   9.125  0.0112  0.1311  0.0932
  169POPC   C4B 2600   1.064   6.355   8.995  0.1576 -0.0085  0.1114
  170POPC   NC3 2601   6.906   2.214  10.708  0.0198  0.2668  0.1845
  170POPC   PO4 2602   7.359   2.280  10.801  0.0198 -0.1675 -0.3486
  170POPC   GL1 2603   7.139   2.336  10.310 -0.3398 -0.1488  0.0635
  170POPC   GL2 2604   7.325   2.189  10.062  0.2294 -0.2148  0.2106
  170POPC   C1A 2605   6.860   2.421   9.910 -0.1725  0.0168  0.1649
  170POPC   D2A 2606   6.812   2.735   9.641 -0.2615  0.0875  0.2410
  170POPC   C3A 2607   6.703   2.893   9.220  0.1538 -0.0632  0.1384
  170POPC   C4A 2608   6.457   2.757   8.954  0.1327  0.2545  0.1813
  170POPC   C1B 2609   7.510   2.093   9.593 -0.1772  0.3365  0.2845
  170POPC   C2B 2610   7.431   2.177   9.184  0.0806 -0.0562 -0.0429
  170POPC   C3B 2611   7.568   2.528   9.011  0.1272 -0.1097  0.1214
  170POPC   C4B 2612   7.798   2.694   8.659 -0.0709 -0.2893  0.0300
  171POPC   NC3 2613   9.806   8.733  11.170  0.0187  0.1342  0.2033
  171POPC   PO4 2614   9.759   8.360  10.953  0.0881  0.1123 -0.1774
  171POPC   GL1 2615   9.797   8.385  10.327  0.3035 -0.1024 -0.1433
  171POPC   GL2 2616   9.859   8.691  10.095  0.1179 -0.1574  0.0434
  171POPC   C1A 2617   9.810   8.228   9.942 -0.2369  0.0139  0.0252
  171POPC   D2A 2618   9.969   8.215   9.506 -0.0952  0.0506  0.0371
  171POPC   C3A 2619  10.387   8.135   9.451 -0.1964 -0.0231 -0.2521
  171POPC   C4A 2620  10.584   7.970   9.064  0.0362 -0.2807  0.0975
  171POPC   C1B 2621   9.648   8.906   9.687 -0.2370  0.0925 -0.3594
  171POPC   C2B 2622   9.322   9.086   9.394  0.1248  0.0857 -0.2147
  171POPC   C3B 2623   9.044   9.487   9.403  0.0552 -0.2509  0.0966
  171POPC   C4B 2624   8.615   9.515   9.342  0.1822 -0.1828  0.1186
  172POPC   NC3 2625   2.595   9.803  10.628  0.1307  0.0144  0.2734
  172POPC   PO4 2626   2.717   9.460  10.874 -0.0036 -0.0519  0.2382
  172POPC   GL1 2627   2.627   9.317  10.401 -0.3645 -0.2100  0.1022
  172POPC   GL2 2628   2.831   9.527  10.255 -0.0695  0.0973  0.0390
  172POPC   C1A 2629   2.588   9.330   9.823  0.2665 -0.0176  0.2078
  172POPC   D2A 2630   2.353   9.077   9.495 -0.0149  0.0816 -0.1046
  172POPC   C3A 2631   2.316   8.674   9.516  0.1080  0.0748  0.0149
  172POPC   C4A 2632   2.282   8.293   9.336 -0.2387  0.2208 -0.1183
  172POPC   C1B 2633   2.966   9.650   9.869 -0.1597 -0.1387  0.0923
  172POPC   C2B 2634   3.275   9.723   9.585  0.1239  0.0429 -0.0877
  172POPC   C3B 2635   3.360  10.160   9.356 -0.1768  0.1872  0.1297
  172POPC   C4B 2636   3.460  10.440   9.017  0.0424  0.3366 -0.3138
  173POPC   NC3 2637   6.430  11.350  11.165  0.2751 -0.3040  0.0351
  173POPC   PO4 2638   6.090  11.089  11.003  0.1256  0.2365 -0.0221
  173POPC   GL1 2639   6.204  10.843  10.536 -0.0307  0.1045  0.0854
  173POPC   GL2 2640   6.381  10.576  10.492  0.0031 -0.4749  0.3975
  173POPC   C1A 2641   6.195  10.820  10.082 -0.1230 -0.2723  0.1567
  173POPC   D2A 2642   5.999  10.653   9.688  0.0689 -0.1634  0.0892
  173POPC   C3A 2643   6.286  10.698   9.373  0.0671  0.0992 -0.3535
  173POPC   C4A 2644   6.522  10.524   9.026  0.0491 -0.1154  0.2030
  173POPC   C1B 2645   6.650  10.278  10.303 -0.0927 -0.1751  0.0273
  173POPC   C2B 2646   6.770  10.090   9.992 -0.0657  0.2030  0.0814
  173POPC   C3B 2647   7.109  10.208   9.597  0.1874 -0.4073 -0.1605
  173POPC   C4B 2648   6.950  10.188   9.169 -0.0541 -0.2430  0.2770
  174POPC   NC3 2649   8.831  12.162  10.772 -0.3481 -0.0051 -0.3134
  174POPC   PO4 2650   9.101  11.876  10.963  0.1015 -0.3894 -0.0074
  174POPC   GL1 2651   9.168  11.745  10.599  0.1258 -0.2691 -0.1147
  174POPC   GL2 2652   8.896  11.708  10.503 -0.2546 -0.0420 -0.3676
  174POPC   C1A 2653   9.124  11.749  10.079  0.1107 -0.0723 -0.3678
  174POPC   D2A 2654   9.408  11.613   9.798 -0.1701 -0.3621 -0.1009
  174POPC   C3A 2655   9.348  11.208   9.580  0.1975 -0.0478 -0.0347
  174POPC   C4A 2656   9.264  10.806   9.562  0.0730  0.0969  0.1931
  174POPC   C1B 2657   8.657  11.604  10.243 -0.1116 -0.2114  0.0439
  174POPC   C2B 2658   8.478  11.359   9.854 -0.0814 -0.1394 -0.1136
  174POPC   C3B 2659   8.322  11.495   9.576 -0.1402 -0.0435  0.1689
  174POPC   C4B 2660   7.851  11.609   9.469  0.0658 -0.1338 -0.0921
  175POPC   NC3 2661  12.126  11.146  11.490  0.1404 -0.1157  0.3268
  175POPC   PO4 2662  12.268  11.429  11.280 -0.0084  0.3935 -0.1012
  175POPC   GL1 2663  12.151  11.063  11.008  0.1310 -0.0699  0.2367
  175POPC   GL2 2664  12.221  10.798  10.833  0.1601  0.5882  0.4485
  175POPC   C1A 2665  11.857  11.027  10.609 -0.1402 -0.0571  0.2830
  175POPC   D2A 2666  11.491  10.817  10.483  0.2006  0.1976  0.3492
  175POPC   C3A 2667  11.576  10.600  10.070  0.2256 -0.0969  0.0313
  175POPC   C4A 2668  11.815  10.591   9.636 -0.2038 -0.2610  0.4366
  175POPC   C1B 2669  12.222  10.785  10.395 -0.1680 -0.2482  0.1073
  175POPC   C2B 2670  12.203  10.584   9.976 -0.1923 -0.0375 -0.2393
  175POPC   C3B 2671  12.305  10.610   9.568  0.0203  0.1755  0.1175
  175POPC   C4B 2672  12.609  10.666   9.223 -0.0335 -0.1760  0.2407
  176POPC   NC3 2673   1.492   7.195  10.722 -0.1620  0.1254 -0.0131
  176POPC   PO4 2674   1.813   7.603  10.810  0.0720 -0.0759  0.0141
  176POPC   GL1 2675   1.458   7.692  10.405 -0.2748 -0.1538  0.2137
  176POPC   GL2 2676   1.116   7.928  10.376 -0.0580  0.4471 -0.1112
  176POPC   C1A 2677   1.203   7.372  10.168  0.0864  0.1891  0.0525
  176POPC   D2A 2678   0.760   7.193  10.112  0.1304 -0.2712 -0.2609
  176POPC   C3A 2679   0.601   7.146   9.718 -0.1569  0.0426 -0.0879
  176POPC   C4A 2680   0.460   7.440   9.354 -0.0013  0.0109 -0.0748
  176POPC   C1B 2681   0.938   8.043  10.030  0.1094 -0.0018 -0.2921
  176POPC   C2B 2682   1.117   7.948   9.524  0.0859 -0.0190  0.0670
  176POPC   C3B 2683   1.348   7.873   9.181  0.1358  0.1715 -0.1806
  176POPC   C4B 2684   1.337   7.414   9.131  0.0524  0.1137  0.2972
  177POPC   NC3 2685  11.686   5.436  10.674 -0.1861 -0.0736  0.1029
  177POPC   PO4 2686  11.623   5.513  10.255  0.2916  0.0672 -0.0734
  177POPC   GL1 2687  11.655   5.807   9.986  0.1807  0.1976  0.0434
  177POPC   GL2 2688  11.983   5.860  10.027  0.1366 -0.1345 -0.0196
  177POPC   C1A 2689  11.936   5.710   9.540 -0.0058  0.0814 -0.0348
  177POPC   D2A 2690  11.760   5.446   9.111  0.2994 -0.0593 -0.0219
  177POPC   C3A 2691  11.734   5.595   8.742  0.2385  0.1662 -0.0287
  177POPC   C4A 2692  11.854   5.714   8.334 -0.0682 -0.0416 -0.1915
  177POPC   C1B 2693  12.134   5.414   9.858  0.1767  0.1141 -0.0971
  177POPC   C2B 2694  12.001   5.084   9.483 -0.0307  0.2916  0.1127
  177POPC   C3B 2695  11.922   5.024   8.947  0.1423  0.0666  0.1843
  177POPC   C4B 2696  11.576   4.847   8.753 -0.1931  0.0126  0.1905
  178POPC   NC3 2697   8.861  10.050  11.569  0.1172  0.0271  0.0977
  178POPC   PO4 2698   9.022   9.717  11.289 -0.0958  0.3907 -0.4054
  178POPC   GL1 2699   8.867   9.694  10.891  0.0937  0.1568 -0.2252
  178POPC   GL2 2700   8.474   9.540  10.942  0.1715 -0.1385 -0.1036
  178POPC   C1A 2701   8.771   9.754  10.530 -0.0983 -0.2134 -0.5277
  178POPC   D2A 2702   8.946  10.016  10.131  0.0935  0.4430 -0.1162
  178POPC   C3A 2703   9.325   9.881   9.778 -0.3411  0.1360  0.0616
  178POPC   C4A 2704   9.274   9.918   9.388 -0.3450 -0.0334 -0.2697
  178POPC   C1B 2705   8.161   9.625  10.644  0.1749 -0.0258 -0.4503
  178POPC   C2B 2706   7.927   9.877  10.362  0.0998 -0.1680 -0.1935
  178POPC   C3B 2707   7.482  10.050  10.294 -0.2626 -0.0294 -0.3247
  178POPC   C4B 2708   7.053   9.894  10.338  0.0017 -0.0018  0.2805
  179POPC   NC3 2709   6.662   0.907  10.996  0.1130  0.1597  0.1880
  179POPC   PO4 2710   6.350   1.189  10.777  0.2046  0.1404  0.0746
  179POPC   GL1 2711   6.231   1.181  10.394  0.1218 -0.1844  0.0466
  179POPC   GL2 2712   5.977   1.447  10.264  0.3333 -0.3542  0.2028
  179POPC   C1A 2713   6.157   1.128   9.970  0.0471  0.2794  0.0774
  179POPC   D2A 2714   6.127   0.929   9.599 -0.2950  0.1425  0.1328
  179POPC   C3A 2715   6.447   0.800   9.220 -0.1101  0.1093  0.0439
  179POPC   C4A 2716   6.502   0.450   8.872 -0.0474 -0.1069 -0.0518
  179POPC   C1B 2717   5.752   1.773   9.929  0.0175 -0.1325 -0.2029
  179POPC   C2B 2718   5.693   1.940   9.436 -0.1332 -0.0953 -0.2703
  179POPC   C3B 2719   5.345   1.777   9.050  0.0178  0.2294  0.3196
  179POPC   C4B 2720   5.344   1.549   8.720  0.0273 -0.2825  0.0641
  180POPC   NC3 2721   8.730   8.269  10.830  0.0341  0.2419  0.2078
  180POPC   PO4 2722   8.442   8.546  10.702 -0.1686  0.1316 -0.4605
  180POPC   GL1 2723   8.863   8.585  10.348  0.2231 -0.1361 -0.1030
  180POPC   GL2 2724   9.220   8.804  10.353 -0.0640 -0.4256  0.0550
  180POPC   C1A 2725   8.895   8.610   9.912 -0.0607  0.2423  0.1077
  180POPC   D2A 2726   8.723   8.758   9.595 -0.0875 -0.0245  0.3488
  180POPC   C3A 2727   8.420   9.094   9.549  0.0252 -0.0657 -0.0239
  180POPC   C4A 2728   8.307   9.449   9.813  0.3516  0.1093  0.0385
  180POPC   C1B 2729   9.373   8.556  10.067 -0.1782 -0.0666 -0.2227
  180POPC   C2B 2730   9.473   8.458   9.657  0.1350 -0.1575 -0.1545
  180POPC   C3B 2731   9.668   8.610   9.279 -0.0911 -0.2282 -0.1642
  180POPC   C4B 2732   9.809   9.065   9.217  0.2237 -0.3179  0.1341
  181POPC   NC3 2733   8.058   5.357   7.443 -0.3261 -0.0609  0.0049
  181POPC   PO4 2734   7.866   5.578   7.831  0.0237  0.0352  0.2650
  181POPC   GL1 2735   8.172   5.258   7.913 -0.4070  0.0331  0.0385
  181POPC   GL2 2736   8.225   4.923   7.887 -0.2094 -0.0214 -0.2400
  181POPC   C1A 2737   8.437   5.183   8.225 -0.2071 -0.4170 -0.0699
  181POPC   D2A 2738   8.720   5.385   8.595  0.1557  0.0260  0.0521
  181POPC   C3A 2739   9.124   5.245   8.742 -0.1945 -0.0216 -0.0317
  181POPC   C4A 2740   9.452   5.028   8.694 -0.1236 -0.1498  0.4020
  181POPC   C1B 2741   8.477   4.670   8.118 -0.0539 -0.1373 -0.2546
  181POPC   C2B 2742   8.805   4.356   8.380 -0.1173  0.0396 -0.3020
  181POPC   C3B 2743   8.822   3.996   8.664  0.0973 -0.0800 -0.1057
  181POPC   C4B 2744   8.818   3.658   8.994 -0.1623 -0.1895 -0.3624
  182POPC   NC3 2745   2.631   4.134  10.408 -0.2085 -0.0446 -0.2201
  182POPC   PO4 2746   2.729   4.646  10.468 -0.1486  0.2031  0.0384
  182POPC   GL1 2747   2.735   4.922  10.112 -0.0641  0.2277 -0.0931
  182POPC   GL2 2748   2.466   4.984   9.869 -0.0930 -0.2062 -0.1837
  182POPC   C1A 2749   2.966   5.298   9.942  0.2551  0.1845  0.0408
  182POPC   D2A 2750   3.054   5.583   9.696  0.0401 -0.1097  0.0463
  182POPC   C3A 2751   3.153   5.423   9.339  0.3134  0.1444 -0.2723
  182POPC   C4A 2752   3.095   5.136   8.898 -0.2292 -0.4667  0.1831
  182POPC   C1B 2753   2.775   5.160   9.501 -0.0686 -0.0532  0.1068
  182POPC   C2B 2754   2.743   5.388   9.087 -0.2309 -0.1203 -0.0536
  182POPC   C3B 2755   2.488   5.367   8.716  0.0743  0.0681 -0.1855
  182POPC   C4B 2756   2.256   5.562   8.370  0.0233 -0.1012  0.0465
  183POPC   NC3 2757  12.135   2.814  11.228 -0.0136  0.0518 -0.0147
  183POPC   PO4 2758  12.196   2.406  11.299  0.0763 -0.1960  0.0210
  183POPC   GL1 2759  12.284   2.432  10.822  0.1550  0.1516 -0.1914
  183POPC   GL2 2760  12.317   2.710  10.659 -0.4870  0.1425  0.0851
  183POPC   C1A 2761  12.222   2.233  10.414 -0.1292 -0.0391  0.0811
  183POPC   D2A 2762  11.946   1.935  10.283  0.1176  0.0971  0.0206
  183POPC   C3A 2763  11.820   1.887   9.837  0.2887 -0.0646 -0.1515
  183POPC   C4A 2764  11.637   1.893   9.451 -0.1667  0.1664  0.0117
  183POPC   C1B 2765  12.042   2.738  10.311  0.1307  0.1598  0.1766
  183POPC   C2B 2766  11.872   2.907   9.919  0.1686 -0.0809 -0.1449
  183POPC   C3B 2767  11.573   2.963   9.529 -0.1097 -0.1955 -0.1293
  183POPC   C4B 2768  11.681   2.730   9.261 -0.1363  0.2651  0.2390
  184POPC   NC3 2769   3.802   1.003  11.285 -0.5150 -0.0127 -0.2562
  184POPC   PO4 2770   3.627   1.241  11.019 -0.0797 -0.3090 -0.0710
  184POPC   GL1 2771   3.612   1.016  10.538  0.1989  0.0408 -0.1230
  184POPC   GL2 2772   3.340   1.185  10.472 -0.2272 -0.5961  0.2763
  184POPC   C1A 2773   3.980   0.728  10.429  0.2934  0.3012 -0.2304
  184POPC   D2A 2774   4.184   0.917  10.113  0.1064  0.2672  0.0481
  184POPC   C3A 2775   4.008   1.110   9.667  0.2372 -0.1139  0.0184
  184POPC   C4A 2776   3.991   1.169   9.183 -0.0367  0.1677  0.5099
  184POPC   C1B 2777   3.313   1.529  10.171 -0.1323  0.4912  0.0053
  184POPC   C2B 2778   3.180   1.859   9.998  0.0075  0.0605  0.2407
  184POPC   C3B 2779   2.905   1.917   9.607  0.0427  0.1401  0.1613
  184POPC   C4B 2780   2.946   1.872   9.214 -0.0567 -0.1207  0.3396
  185POPC   NC3 2781  12.749   4.590  10.847 -0.2190  0.4938  0.0958
  185POPC   PO4 2782  12.537   4.297  10.444  0.0915  0.0668  0.0364
  185POPC   GL1 2783  12.296   4.020  10.103 -0.4386 -0.1078 -0.1448
  185POPC   GL2 2784  12.045   3.956  10.296 -0.2553  0.2565  0.0597
  185POPC   C1A 2785  12.236   3.779   9.748 -0.0624  0.0529  0.1798
  185POPC   D2A 2786  12.211   3.625   9.292  0.1521 -0.0578  0.1400
  185POPC   C3A 2787  12.679   3.594   9.042 -0.0012 -0.0757  0.1257
  185POPC   C4A 2788  12.917   3.616   8.605  0.3918  0.2078  0.2163
  185POPC   C1B 2789  12.273   3.537  10.200  0.0294  0.1375 -0.2421
  185POPC   C2B 2790  12.283   3.224   9.840  0.1046  0.2037 -0.0727
  185POPC   C3B 2791  12.074   2.991   9.521  0.3474  0.4094  0.0959
  185POPC   C4B 2792  12.266   2.646   9.252 -0.0138  0.2771 -0.0136
  186POPC   NC3 2793   1.874   4.524  10.902 -0.0728 -0.3999  0.0728
  186POPC   PO4 2794   2.159   4.593  10.602 -0.1156 -0.0201 -0.1211
  186POPC   GL1 2795   2.366   4.514  10.148 -0.0989  0.2363  0.3579
  186POPC   GL2 2796   2.281   4.199  10.071  0.3782  0.2153 -0.2287
  186POPC   C1A 2797   2.682   4.553   9.776  0.3098 -0.2026 -0.0442
  186POPC   D2A 2798   2.827   4.287   9.488  0.1428 -0.0239 -0.0513
  186POPC   C3A 2799   2.605   4.306   9.130 -0.1183  0.0547  0.0537
  186POPC   C4A 2800   2.656   4.406   8.637  0.0005 -0.1578 -0.0263
  186POPC   C1B 2801   1.834   4.239   9.822  0.0854 -0.1249 -0.0119
  186POPC   C2B 2802   1.625   4.394   9.435  0.0629 -0.2170 -0.0877
  186POPC   C3B 2803   1.614   4.384   8.955  0.2289 -0.1054  0.0664
  186POPC   C4B 2804   1.163   4.337   8.892  0.1391  0.0718 -0.2692
  187POPC   NC3 2805  12.511   8.653  11.250  0.0978 -0.1139 -0.0936
  187POPC   PO4 2806  12.701   8.792  10.878 -0.1452 -0.1278 -0.1009
  187POPC   GL1 2807  12.846   8.615  10.532  0.1990  0.4380  0.0011
  187POPC   GL2 2808  12.795   8.803  10.207 -0.3200 -0.3385  0.0657
  187POPC   C1A 2809  13.235   8.577  10.148  0.0583  0.0451  0.0525
  187POPC   D2A 2810  13.309   8.485   9.810  0.0635  0.1579 -0.0760
  187POPC   C3A 2811  13.686   8.647   9.523  0.0927 -0.5415  0.0240
  187POPC   C4A 2812  13.982   8.484   9.296  0.1186  0.0415  0.2348
  187POPC   C1B 2813  12.778   8.517   9.894  0.0749  0.4886  0.1020
  187POPC   C2B 2814  12.459   8.246   9.867 -0.0465 -0.2054  0.2376
  187POPC   C3B 2815  12.362   7.852   9.883  0.3224 -0.4101 -0.1558
  187POPC   C4B 2816  12.592   7.513   9.792  0.1121  0.0512 -0.1156
  188POPC   NC3 2817   4.210  12.730  10.719 -0.1364  0.3462 -0.3076
  188POPC   PO4 2818   4.039  12.383  10.868 -0.0817  0.0500 -0.4504
  188POPC   GL1 2819   4.011  12.375  10.436 -0.2180 -0.0664 -0.2700
  188POPC   GL2 2820   4.147  12.152  10.294  0.3031 -0.0924  0.0817
  188POPC   C1A 2821   4.027  12.575   9.962  0.0178 -0.1316 -0.5340
  188POPC   D2A 2822   4.121  12.768   9.520  0.1159  0.3937  0.1062
  188POPC   C3A 2823   4.305  13.123   9.237 -0.3552 -0.0240 -0.0248
  188POPC   C4A 2824   4.408  13.570   9.351  0.0753  0.3088  0.1502
  188POPC   C1B 2825   3.849  12.104   9.955 -0.0809  0.0497 -0.2658
  188POPC   C2B 2826   3.871  11.834   9.623  0.0090  0.0786  0.2746
  188POPC   C3B 2827   4.022  11.660   9.206 -0.1320 -0.2701 -0.1210
  188POPC   C4B 2828   4.333  11.510   9.019 -0.0099 -0.3341 -0.1130
  189POPC   NC3 2829   8.085   2.307  10.275  0.3545 -0.0457 -0.0949
  189POPC   PO4 2830   7.872   1.980  10.238  0.2120  0.1572  0.1080
  189POPC   GL1 2831   7.803   1.786   9.857 -0.0069 -0.0280 -0.3483
  189POPC   GL2 2832   7.445   1.647   9.754  0.0303  0.1179  0.1493
  189POPC   C1A 2833   7.838   1.767   9.355 -0.0461 -0.0817  0.1759
  189POPC   D2A 2834   7.907   2.052   8.991  0.1718 -0.0349  0.1937
  189POPC   C3A 2835   8.284   2.232   8.889 -0.2039 -0.2055  0.0048
  189POPC   C4A 2836   8.630   2.380   8.659 -0.2687 -0.1239 -0.1099
  189POPC   C1B 2837   7.024   1.722   9.754 -0.2148  0.1236  0.1587
  189POPC   C2B 2838   6.660   1.888   9.695 -0.3223  0.1389  0.0728
  189POPC   C3B 2839   6.457   2.356   9.591 -0.2478  0.4773  0.3156
  189POPC   C4B 2840   6.307   2.569   9.409 -0.1066  0.2033 -0.1780
  190POPC   NC3 2841  11.823   8.111  10.950 -0.2070 -0.1794 -0.0506
  190POPC   PO4 2842  12.221   8.082  10.753 -0.2019 -0.0802 -0.1378
  190POPC   GL1 2843  11.923   8.256  10.441  0.1100  0.3421 -0.2454
  190POPC   GL2 2844  11.597   8.189  10.449 -0.2631  0.1496 -0.1382
  190POPC   C1A 2845  11.984   8.187   9.984 -0.0272  0.0172 -0.0807
  190POPC   D2A 2846  11.964   8.057   9.567 -0.2990 -0.0369 -0.0848
  190POPC   C3A 2847  12.285   7.857   9.319 -0.1817 -0.2207  0.2556
  190POPC   C4A 2848  12.466   7.463   9.323  0.1120 -0.0287 -0.0088
  190POPC   C1B 2849  11.384   8.215  10.023 -0.1622 -0.2758  0.0750
  190POPC   C2B 2850  11.086   8.173   9.878  0.1666 -0.2529 -0.0404
  190POPC   C3B 2851  10.763   8.202  10.090  0.1204 -0.0625 -0.1321
  190POPC   C4B 2852  10.273   8.163  10.300 -0.0535  0.1794 -0.1152
  191POPC   NC3 2853   3.956   3.768  11.276  0.0895 -0.1228 -0.4253
  191POPC   PO4 2854   3.837   4.084  11.094 -0.0706  0.2378 -0.1619
  191POPC   GL1 2855   3.809   4.150  10.595 -0.0983 -0.1328  0.0659
  191POPC   GL2 2856   4.135   4.065  10.393 -0.1993  0.2274 -0.1071
  191POPC   C1A 2857   3.730   3.894  10.176 -0.2310 -0.0762  0.0456
  191POPC   D2A 2858   3.805   3.603   9.881  0.1128  0.1198  0.0372
  191POPC   C3A 2859   3.976   3.164   9.706 -0.2667 -0.1637 -0.3009
  191POPC   C4A 2860   4.064   2.891   9.539 -0.2578  0.4055  0.0049
  191POPC   C1B 2861   4.187   4.013   9.912 -0.0282  0.2032 -0.2531
  191POPC   C2B 2862   4.199   4.137   9.500  0.0773  0.2485 -0.3902
  191POPC   C3B 2863   4.193   4.298   9.206  0.0334  0.1115  0.1416
  191POPC   C4B 2864   3.921   4.382   8.881 -0.0899  0.0900 -0.1234
  192POPC   NC3 2865   3.383   6.743  11.228 -0.0646  0.1949 -0.1620
  192POPC   PO4 2866   3.128   6.367  10.966 -0.0835  0.0043 -0.2519
  192POPC   GL1 2867   2.743   6.509  10.605 -0.0009  0.2743  0.0124
  192POPC   GL2 2868   2.741   6.784  10.462 -0.2396  0.0679 -0.1889
  192POPC   C1A 2869   2.744   6.443  10.107 -0.1302  0.2191 -0.0030
  192POPC   D2A 2870   3.106   6.534   9.799  0.2899 -0.0480 -0.0247
  192POPC   C3A 2871   3.074   6.243   9.446 -0.1210  0.0021 -0.3569
  192POPC   C4A 2872   2.837   5.896   9.286 -0.2074  0.0266  0.1446
  192POPC   C1B 2873   2.328   6.859  10.200  0.1218  0.2603  0.3255
  192POPC   C2B 2874   2.223   7.103   9.833 -0.0619  0.1941 -0.1841
  192POPC   C3B 2875   2.210   7.361   9.478  0.1792  0.0574  0.0073
  192POPC   C4B 2876   2.149   7.616   9.199  0.1593  0.3482 -0.0020
  193POPC   NC3 2877   8.165   3.655  11.206 -0.0601 -0.0688 -0.2204
  193POPC   PO4 2878   8.238   3.581  10.760 -0.1163 -0.1241  0.1984
  193POPC   GL1 2879   8.422   4.001  10.505  0.4623 -0.1114  0.3687
  193POPC   GL2 2880   8.248   4.084  10.187  0.0133 -0.0375  0.1274
  193POPC   C1A 2881   8.741   4.154  10.160  0.0633 -0.0766  0.0301
  193POPC   D2A 2882   9.129   4.049   9.879 -0.1644 -0.3182 -0.3671
  193POPC   C3A 2883   9.438   4.029   9.640 -0.0579 -0.1539  0.3030
  193POPC   C4A 2884   9.651   3.675   9.468 -0.1832  0.2692 -0.2453
  193POPC   C1B 2885   8.493   3.954   9.838  0.1161  0.2352 -0.1098
  193POPC   C2B 2886   8.705   3.878   9.439  0.1614  0.1885  0.0098
  193POPC   C3B 2887   8.812   3.384   9.384  0.0379 -0.0997  0.1138
  193POPC   C4B 2888   8.395   3.116   9.408 -0.2273  0.2326  0.0418
  194POPC   NC3 2889   3.829  10.111  10.987  0.0375  0.1738  0.1474
  194POPC   PO4 2890   3.742   9.677  10.800  0.0232 -0.0355  0.2032
  194POPC   GL1 2891   3.754   9.497  10.437  0.0492 -0.1198 -0.1865
  194POPC   GL2 2892   3.583   9.831  10.170 -0.1558  0.2384 -0.1385
  194POPC   C1A 2893   3.714   9.381   9.968 -0.2324 -0.2909 -0.0780
  194POPC   D2A 2894   3.737   9.376   9.476  0.1406 -0.3431  0.4388
  194POPC   C3A 2895   3.893   9.674   9.116  0.0845  0.3211 -0.0989
  194POPC   C4A 2896   3.790   9.740   8.677  0.0019  0.1203  0.1254
  194POPC   C1B 2897   3.798   9.859   9.822  0.1401  0.0244  0.1785
  194POPC   C2B 2898   3.940  10.099   9.445 -0.3781  0.1694  0.1113
  194POPC   C3B 2899   3.837  10.149   9.029  0.0591  0.2062  0.0165
  194POPC   C4B 2900   3.861  10.363   8.654  0.2228  0.2506  0.0094
  195POPC   NC3 2901   5.936   3.772  10.760 -0.5219  0.1882  0.1331
  195POPC   PO4 2902   6.202   3.534  10.564 -0.0844  0.0281 -0.1697
  195POPC   GL1 2903   5.928   3.668  10.252  0.0277 -0.0328 -0.0048
  195POPC   GL2 2904   6.000   3.805   9.879 -0.0296  0.1834  0.0204
  195POPC   C1A 2905   5.624   3.519   9.920  0.0828  0.1956  0.0735
  195POPC   D2A 2906   5.387   3.474   9.525  0.1932  0.0176 -0.1115
  195POPC   C3A 2907   5.410   3.044   9.470  0.2308  0.2216 -0.1138
  195POPC   C4A 2908   5.421   2.628   9.646 -0.2116 -0.0284 -0.2369
  195POPC   C1B 2909   6.215   3.368   9.950 -0.0333 -0.0649  0.0451
  195POPC   C2B 2910   6.393   3.078   9.688  0.1914 -0.0297  0.1702
  195POPC   C3B 2911   6.367   3.246   9.252  0.1254  0.3282  0.1307
  195POPC   C4B 2912   6.031   3.196   8.923 -0.0360  0.0971 -0.4112
  196POPC   NC3 2913  10.879  11.772  11.606  0.3897  0.0949  0.0524
  196POPC   PO4 2914  10.446  11.673  11.352 -0.0215 -0.3010  0.1120
  196POPC   GL1 2915  10.583  11.504  10.881  0.0979 -0.0540  0.2244
  196POPC   GL2 2916  10.385  11.229  10.738  0.1451  0.2540 -0.1050
  196POPC   C1A 2917  10.625  11.499  10.391 -0.3421  0.0400 -0.0757
  196POPC   D2A 2918  10.688  11.302  10.056  0.3150 -0.1002  0.1936
  196POPC   C3A 2919  10.465  11.347   9.627  0.1818 -0.2390  0.1189
  196POPC   C4A 2920  10.260  11.365   9.230 -0.0535  0.1986 -0.1671
  196POPC   C1B 2921  10.173  11.084  10.350  0.2519  0.1676  0.0326
  196POPC   C2B 2922   9.891  10.853  10.151  0.1762  0.1806 -0.0519
  196POPC   C3B 2923   9.690  10.468  10.048 -0.2960  0.0080 -0.1718
  196POPC   C4B 2924   9.484  10.161  10.168  0.0329  0.2741  0.0183
  197POPC   NC3 2925   4.018   8.117  10.504 -0.0841  0.3331 -0.0492
  197POPC   PO4 2926   4.376   7.828  10.462  0.0750 -0.3762  0.1038
  197POPC   GL1 2927   4.337   7.933  10.098 -0.0883 -0.0723  0.1702
  197POPC   GL2 2928   3.990   7.943  10.037  0.1997  0.1816  0.2605
  197POPC   C1A 2929   4.411   8.023   9.715 -0.2190  0.0775 -0.0052
  197POPC   D2A 2930   4.431   8.019   9.341  0.3194  0.0475 -0.0845
  197POPC   C3A 2931   4.072   7.784   9.172  0.0143  0.0199  0.2942
  197POPC   C4A 2932   3.823   7.455   9.293 -0.2930  0.0543  0.2665
  197POPC   C1B 2933   3.999   7.621   9.700 -0.0320  0.0915 -0.3274
  197POPC   C2B 2934   4.181   7.204   9.562  0.0341 -0.2770  0.2357
  197POPC   C3B 2935   4.001   6.908   9.399 -0.1552 -0.0420  0.0038
  197POPC   C4B 2936   3.625   7.023   9.236  0.1846 -0.0185 -0.2245
  198POPC   NC3 2937   9.817   4.564  10.507  0.1939 -0.0331  0.0238
  198POPC   PO4 2938  10.172   4.727  10.835 -0.0552  0.1346 -0.0611
  198POPC   GL1 2939  10.169   5.069  10.515  0.2309  0.0889 -0.1248
  198POPC   GL2 2940   9.955   4.969  10.305  0.1470 -0.1219 -0.0852
  198POPC   C1A 2941  10.480   5.324  10.235  0.1814  0.0519 -0.1222
  198POPC   D2A 2942  10.730   5.235   9.879 -0.0646 -0.0217  0.0323
  198POPC   C3A 2943  10.762   5.619   9.591  0.0577 -0.2639  0.0641
  198POPC   C4A 2944  10.511   5.795   9.226 -0.0429 -0.0696 -0.1233
  198POPC   C1B 2945  10.136   5.156   9.937 -0.1653  0.2392 -0.0626
  198POPC   C2B 2946  10.127   5.105   9.471 -0.2705  0.5146  0.2462
  198POPC   C3B 2947  10.349   5.230   9.077 -0.1643 -0.1328 -0.0780
  198POPC   C4B 2948  10.693   5.308   8.798 -0.0511 -0.0236  0.1114
  199POPC   NC3 2949   2.141   0.097  11.284 -0.1481 -0.0617 -0.2023
  199POPC   PO4 2950   2.503   0.124  11.165 -0.3697  0.1607 -0.2365
  199POPC   GL1 2951   2.425   0.101  10.836 -0.0446  0.1118  0.2073
  199POPC   GL2 2952   2.714   0.346  10.735  0.2432  0.2484  0.0299
  199POPC   C1A 2953   2.164  -0.171  10.555 -0.2542  0.1820 -0.1646
  199POPC   D2A 2954   2.069  -0.259  10.165  0.1447 -0.1487  0.0704
  199POPC   C3A 2955   1.921  -0.097   9.815  0.0094 -0.0395  0.2878
  199POPC   C4A 2956   1.873   0.278   9.452  0.0669  0.0647  0.3476
  199POPC   C1B 2957   2.951   0.306  10.378  0.1004 -0.1647  0.2703
  199POPC   C2B 2958   2.784   0.413   9.936 -0.2550 -0.0936  0.0621
  199POPC   C3B 2959   2.677   0.647   9.657 -0.0590  0.0438 -0.1919
  199POPC   C4B 2960   2.931   0.980   9.492 -0.0604 -0.0755 -0.0452
  200POPC   NC3 2961   9.016   2.017  10.279 -0.2567 -0.2756 -0.0471
  200POPC   PO4 2962   8.889   2.408  10.546 -0.1723  0.0460  0.0318
  200POPC   GL1 2963   8.981   2.452  10.054  0.0218 -0.0423 -0.0718
  200POPC   GL2 2964   8.892   2.685  10.041 -0.0785  0.2592 -0.2473
  200POPC   C1A 2965   8.950   2.320   9.586 -0.0778 -0.1050  0.4059
  200POPC   D2A 2966   8.786   2.303   9.144  0.1561 -0.1782 -0.1521
  200POPC   C3A 2967   8.696   1.951   8.913 -0.0920 -0.0184 -0.0794
  200POPC   C4A 2968   8.819   1.631   8.805 -0.0774  0.3000  0.0369
  200POPC   C1B 2969   8.557   2.548   9.720 -0.1375  0.1779 -0.0103
  200POPC   C2B 2970   8.372   2.644   9.242  0.2960 -0.0068 -0.0844
  200POPC   C3B 2971   8.319   2.746   8.781  0.0641  0.1382  0.0423
  200POPC   C4B 2972   8.618   2.803   8.419 -0.2805 -0.3286 -0.5273
  201POPC   NC3 2973   5.311   1.184  11.401 -0.1832 -0.0053 -0.3282
  201POPC   PO4 2974   5.375   0.972  10.948 -0.0534 -0.1647  0.2279
  201POPC   GL1 2975   5.561   0.814  10.534  0.2892 -0.4369 -0.0343
  201POPC   GL2 2976   5.785   0.990  10.271 -0.0546  0.2999  0.1229
  201POPC   C1A 2977   5.392   0.664  10.143  0.1125 -0.1212  0.4591
  201POPC   D2A 2978   5.446   0.262   9.747  0.2345 -0.3370  0.0342
  201POPC   C3A 2979   5.776   0.047   9.484 -0.1195  0.0436 -0.2855
  201POPC   C4A 2980   5.641   0.116   9.020  0.3133 -0.0184  0.1558
  201POPC   C1B 2981   5.606   1.097   9.826 -0.0716  0.0915 -0.2889
  201POPC   C2B 2982   5.500   0.959   9.475 -0.0035 -0.1582  0.0395
  201POPC   C3B 2983   5.084   0.913   9.266 -0.2691  0.3278  0.3843
  201POPC   C4B 2984   4.900   0.717   8.874 -0.0694 -0.0291  0.0802
  202POPC   NC3 2985   9.109   1.316  10.553  0.2230 -0.0598  0.1978
  202POPC   PO4 2986   9.031   0.945  10.565  0.1353  0.2844  0.3414
  202POPC   GL1 2987   8.955   0.799  10.243  0.0574  0.0147 -0.2702
  202POPC   GL2 2988   9.191   0.589  10.173 -0.2120 -0.4406  0.0314
  202POPC   C1A 2989   8.827   0.881   9.854  0.3381 -0.2079 -0.2782
  202POPC   D2A 2990   8.463   1.076   9.676  0.0207  0.1562 -0.2754
  202POPC   C3A 2991   8.090   0.916   9.385  0.0096 -0.0207 -0.0940
  202POPC   C4A 2992   7.768   0.685   9.186  0.1491 -0.0109 -0.1749
  202POPC   C1B 2993   8.934   0.361   9.884  0.3438 -0.0441 -0.1165
  202POPC   C2B 2994   8.779   0.122   9.540  0.0643  0.2123 -0.2414
  202POPC   C3B 2995   8.579  -0.083   9.285  0.0419  0.0348  0.1464
  202POPC   C4B 2996   8.100  -0.190   9.200 -0.2496  0.1348 -0.2731
  203POPC   NC3 2997   2.429   9.826  11.153 -0.1647  0.1308 -0.1174
  203POPC   PO4 2998   2.183   9.501  10.824 -0.1515  0.1589 -0.0187
  203POPC   GL1 2999   2.152   9.557  10.345 -0.0841  0.1449  0.3237
  203POPC   GL2 3000   1.848   9.571  10.221  0.1322  0.0661 -0.0817
  203POPC   C1A 3001   2.388   9.832   9.950 -0.0281  0.0516 -0.0618
  203POPC   D2A 3002   2.497   9.940   9.485 -0.0896 -0.1498 -0.0287
  203POPC   C3A 3003   2.939   9.866   9.215  0.2414  0.1044 -0.1533
  203POPC   C4A 3004   3.195   9.974   8.868  0.1688  0.0467 -0.0819
  203POPC   C1B 3005   2.011   9.484   9.863 -0.0407  0.0014 -0.1734
  203POPC   C2B 3006   2.133   9.493   9.461 -0.0663 -0.0457 -0.0890
  203POPC   C3B 3007   2.515   9.454   9.195  0.1551  0.1149  0.3099
  203POPC   C4B 3008   2.872   9.401   9.446  0.0357  0.1044 -0.0695
  204POPC   NC3 3009  11.273   4.375  10.815 -0.2963  0.0804  0.2181
  204POPC   PO4 3010  11.140   4.780  10.726 -0.0167  0.0796  0.0850
  204POPC   GL1 3011  10.918   4.837  10.297 -0.2301 -0.1050 -0.2617
  204POPC   GL2 3012  10.963   5.160  10.318 -0.2929  0.1893 -0.0832
  204POPC   C1A 3013  10.876   4.567   9.988  0.0164  0.1396 -0.2304
  204POPC   D2A 3014  11.127   4.521   9.617  0.1133  0.3397 -0.2286
  204POPC   C3A 3015  11.504   4.282   9.581  0.0445  0.1883  0.1585
  204POPC   C4A 3016  11.725   3.896   9.701  0.0146  0.2997 -0.1266
  204POPC   C1B 3017  11.214   5.078   9.886 -0.4090 -0.0812 -0.3084
  204POPC   C2B 3018  11.392   5.406   9.643  0.2148 -0.2878 -0.1411
  204POPC   C3B 3019  11.384   5.722   9.352 -0.3228 -0.0026  0.0334
  204POPC   C4B 3020  11.686   6.016   9.228  0.0857  0.1071  0.2235
  205POPC   NC3 3021  10.092  11.657  11.024 -0.0830  0.0762  0.1530
  205POPC   PO4 3022   9.996  12.131  11.097  0.0026 -0.1505  0.0776
  205POPC   GL1 3023  10.106  12.242  10.761 -0.2418  0.0404  0.1710
  205POPC   GL2 3024   9.807  12.163  10.589 -0.3050  0.2064  0.2426
  205POPC   C1A 3025  10.362  12.158  10.369  0.2056 -0.2316 -0.3159
  205POPC   D2A 3026  10.342  12.505  10.076 -0.0700  0.2714 -0.4605
  205POPC   C3A 3027  10.654  12.639  10.258  0.2253 -0.0245 -0.0306
  205POPC   C4A 3028  11.061  12.435  10.462  0.0371  0.1095  0.2179
  205POPC   C1B 3029   9.985  12.152  10.104 -0.2056  0.1999  0.1999
  205POPC   C2B 3030   9.839  11.837   9.774 -0.0977  0.0455 -0.1677
  205POPC   C3B 3031   9.993  11.846   9.364 -0.0442 -0.0838 -0.3529
  205POPC   C4B 3032   9.854  12.143   9.138 -0.3805 -0.0204 -0.3194
  206POPC   NC3 3033   9.630   7.383  10.940  0.0785 -0.0018  0.0351
  206POPC   PO4 3034   9.800   7.521  10.612  0.1110  0.0367 -0.2323
  206POPC   GL1 3035  10.036   7.736  10.286  0.1186  0.2385 -0.0962
  206POPC   GL2 3036  10.445   7.628  10.285  0.0477  0.1611  0.1053
  206POPC   C1A 3037  10.061   7.810   9.776  0.0230  0.2234  0.1295
  206POPC   D2A 3038   9.857   7.467   9.468 -0.0702  0.1875 -0.0164
  206POPC   C3A 3039   9.654   7.668   9.049 -0.3116 -0.1447 -0.2475
  206POPC   C4A 3040   9.692   7.916   8.776  0.0317  0.0352  0.2445
  206POPC   C1B 3041  10.379   7.423   9.986 -0.1883 -0.0974 -0.2398
  206POPC   C2B 3042  10.282   7.159   9.591 -0.0150 -0.0556 -0.1186
  206POPC   C3B 3043  10.437   7.045   9.267  0.0951  0.0641 -0.0905
  206POPC   C4B 3044  10.250   6.690   9.106  0.1356  0.0789  0.1225
  207POPC   NC3 3045   2.856   3.338  10.604  0.0698  0.2348  0.4686
  207POPC   PO4 3046   2.520   3.621  10.554  0.3583 -0.3351  0.0072
  207POPC   GL1 3047   2.125   3.713  10.345 -0.1468  0.0148 -0.0743
  207POPC   GL2 3048   2.298   3.436  10.130 -0.2790 -0.0089 -0.1438
  207POPC   C1A 3049   1.817   3.808   9.920  0.4816 -0.0949  0.0144
  207POPC   D2A 3050   1.941   3.671   9.516  0.2342  0.4712 -0.0642
  207POPC   C3A 3051   2.173   3.304   9.579 -0.3588 -0.2705  0.1266
  207POPC   C4A 3052   2.139   3.013   9.963  0.2654  0.2114  0.0224
  207POPC   C1B 3053   2.410   3.737   9.868  0.0585  0.0536 -0.0182
  207POPC   C2B 3054   2.240   4.061   9.560  0.1518 -0.0822 -0.1277
  207POPC   C3B 3055   1.896   4.065   9.188 -0.2926 -0.2231  0.1965
  207POPC   C4B 3056   1.569   3.909   9.180 -0.1219 -0.0563  0.0320
  208POPC   NC3 3057   2.149   1.722  11.160 -0.1232  0.3429  0.0928
  208POPC   PO4 3058   1.970   1.407  10.945 -0.0229  0.0385  0.0644
  208POPC   GL1 3059   1.791   1.209  10.576 -0.5461  0.2545  0.1589
  208POPC   GL2 3060   1.465   1.130  10.658 -0.2608 -0.3891 -0.0989
  208POPC   C1A 3061   1.778   1.437  10.149 -0.1086 -0.2389  0.1644
  208POPC   D2A 3062   1.780   1.639   9.683 -0.3339  0.0187  0.0042
  208POPC   C3A 3063   1.727   2.151   9.454  0.1200 -0.2500  0.2847
  208POPC   C4A 3064   1.531   2.576   9.388 -0.2280  0.0180  0.0608
  208POPC   C1B 3065   1.121   0.950  10.389  0.1314 -0.1634  0.1783
  208POPC   C2B 3066   0.949   0.696  10.042 -0.1793  0.3107  0.0631
  208POPC   C3B 3067   0.875   0.508   9.580  0.1055 -0.1183 -0.1784
  208POPC   C4B 3068   0.486   0.633   9.357  0.0290  0.0313 -0.0116
  209POPC   NC3 3069   1.066   1.122  11.408  0.1896 -0.0064 -0.0919
  209POPC   PO4 3070   0.620   1.401  11.233  0.1417  0.1054 -0.1128
  209POPC   GL1 3071   0.715   1.186  10.899  0.0289  0.0880  0.0541
  209POPC   GL2 3072   0.880   0.957  10.976 -0.0746  0.4963 -0.3684
  209POPC   C1A 3073   0.683   1.150  10.504  0.2509 -0.1564  0.0738
  209POPC   D2A 3074   0.491   0.885  10.166  0.1228 -0.0062  0.2870
  209POPC   C3A 3075   0.470   0.512   9.935  0.1621 -0.2165  0.0928
  209POPC   C4A 3076   0.545   0.135   9.517  0.1237 -0.1921  0.0596
  209POPC   C1B 3077   0.765   0.630  10.607 -0.0946 -0.1380 -0.1351
  209POPC   C2B 3078   0.723   0.318  10.356  0.0676 -0.0975  0.1280
  209POPC   C3B 3079   0.450   0.098  10.457 -0.2443  0.1554 -0.0520
  209POPC   C4B 3080   0.563  -0.165  10.055  0.1727  0.2169 -0.3355
  210POPC   NC3 3081  10.642  10.699  11.842 -0.0683  0.2961 -0.1839
  210POPC   PO4 3082  10.520  10.767  11.420  0.1714 -0.1659 -0.1724
  210POPC   GL1 3083  10.476  10.658  10.907 -0.0798  0.2651  0.0314
  210POPC   GL2 3084  10.388  10.244  10.839 -0.1756  0.0090 -0.2097
  210POPC   C1A 3085  10.641  10.803  10.477 -0.1715  0.0247  0.1134
  210POPC   D2A 3086  10.827  10.532  10.145 -0.0495 -0.1769 -0.1984
  210POPC   C3A 3087  10.771  10.617   9.747  0.2676 -0.5712  0.4905
  210POPC   C4A 3088  10.814  11.013   9.538  0.0756 -0.0766 -0.0130
  210POPC   C1B 3089  10.508  10.198  10.419  0.3090 -0.0143  0.2962
  210POPC   C2B 3090  10.530  10.039  10.015 -0.2323 -0.0545 -0.1763
  210POPC   C3B 3091  10.664  10.192   9.550 -0.1939  0.0748  0.1411
  210POPC   C4B 3092  10.722  10.152   9.129  0.2906  0.0068  0.2356
  211POPC   NC3 3093   0.704   6.181  10.579 -0.1687 -0.0444  0.0572
  211POPC   PO4 3094   0.998   6.301  10.803  0.2242 -0.3727  0.2826
  211POPC   GL1 3095   1.282   6.204  10.342  0.0949 -0.1369 -0.1855
  211POPC   GL2 3096   1.533   6.434  10.317  0.3046  0.0540 -0.0768
  211POPC   C1A 3097   1.402   6.154   9.917 -0.3247  0.1849 -0.3960
  211POPC   D2A 3098   1.671   6.127   9.618 -0.0368  0.1592  0.1856
  211POPC   C3A 3099   1.987   5.894   9.495 -0.0317 -0.1553  0.0696
  211POPC   C4A 3100   2.283   5.610   9.149  0.0727 -0.6362  0.1611
  211POPC   C1B 3101   1.556   6.610   9.912  0.0340 -0.0668  0.0695
  211POPC   C2B 3102   1.523   6.610   9.561 -0.0147  0.1940 -0.0618
  211POPC   C3B 3103   1.553   6.421   9.095 -0.1667 -0.1161 -0.3095
  211POPC   C4B 3104   1.440   6.546   8.657  0.0940 -0.1800 -0.0592
  212POPC   NC3 3105   5.713   0.547  10.953  0.0201 -0.0470  0.1001
  212POPC   PO4 3106   5.376   0.300  10.829 -0.4350 -0.2744  0.4481
  212POPC   GL1 3107   5.121   0.532  10.543  0.1406  0.2834 -0.1433
  212POPC   GL2 3108   5.080   0.899  10.524 -0.0740  0.0378 -0.1481
  212POPC   C1A 3109   4.719   0.637  10.315 -0.1605  0.1325  0.3455
  212POPC   D2A 3110   4.566   0.783   9.905  0.3391  0.4907  0.0599
  212POPC   C3A 3111   4.631   1.106   9.655  0.0747  0.0232  0.1094
  212POPC   C4A 3112   4.558   1.120   9.164  0.2925 -0.1026 -0.0732
  212POPC   C1B 3113   4.968   1.095  10.145  0.0055  0.3744  0.2099
  212POPC   C2B 3114   5.119   0.939   9.777 -0.0483 -0.0542 -0.1578
  212POPC   C3B 3115   4.899   0.605   9.568  0.1126 -0.0418 -0.0023
  212POPC   C4B 3116   4.819   0.329   9.189 -0.0850 -0.0692 -0.0610
  213POPC   NC3 3117   2.169   2.240  11.321  0.0032 -0.2071 -0.1499
  213POPC   PO4 3118   2.098   2.534  11.077  0.2279  0.0707 -0.2599
  213POPC   GL1 3119   2.322   2.581  10.672 -0.2989 -0.1462 -0.2722
  213POPC   GL2 3120   2.498   2.303  10.641  0.2229 -0.1576  0.1854
  213POPC   C1A 3121   2.135   2.586  10.239 -0.1844  0.3246  0.2032
  213POPC   D2A 3122   1.878   2.585   9.803 -0.0513  0.0860  0.1744
  213POPC   C3A 3123   2.070   2.688   9.389 -0.2495 -0.0457 -0.0546
  213POPC   C4A 3124   1.984   2.909   9.106 -0.0135 -0.1450  0.3280
  213POPC   C1B 3125   2.276   2.073  10.337  0.2338 -0.1208 -0.0658
  213POPC   C2B 3126   2.248   1.729  10.196  0.2187 -0.0063 -0.0280
  213POPC   C3B 3127   2.411   1.322  10.342  0.1218  0.2378 -0.2052
  213POPC   C4B 3128   2.596   1.075  10.003  0.0147 -0.1201  0.2043
  214POPC   NC3 3129  11.673  11.988  11.175  0.1616 -0.4317 -0.2758
  214POPC   PO4 3130  11.371  11.767  11.184 -0.1966  0.1953  0.1476
  214POPC   GL1 3131  11.440  11.779  10.727  0.0084  0.0649 -0.0167
  214POPC   GL2 3132  11.281  11.977  10.516  0.1477 -0.2464 -0.0635
  214POPC   C1A 3133  11.579  11.564  10.318 -0.1513  0.2014  0.1298
  214POPC   D2A 3134  11.624  11.115  10.025 -0.3350  0.0044 -0.1937
  214POPC   C3A 3135  12.004  11.067   9.731  0.1087  0.2081 -0.0632
  214POPC   C4A 3136  12.041  10.858   9.281 -0.0912 -0.1759  0.0647
  214POPC   C1B 3137  11.269  12.159  10.105 -0.1500 -0.0799  0.0746
  214POPC   C2B 3138  11.101  12.039   9.722  0.2355  0.1058  0.4426
  214POPC   C3B 3139  11.221  11.926   9.326  0.1272 -0.1850  0.5187
  214POPC   C4B 3140  11.574  11.777   9.141 -0.0673 -0.0437 -0.2033
  215POPC   NC3 3141   4.710   8.554  11.000 -0.0644 -0.0847  0.0590
  215POPC   PO4 3142   4.883   8.495  10.664 -0.5493 -0.2069 -0.2343
  215POPC   GL1 3143   4.843   8.719  10.317 -0.1828 -0.3510 -0.0471
  215POPC   GL2 3144   5.031   8.933  10.253 -0.1480 -0.1253 -0.0823
  215POPC   C1A 3145   4.548   8.599  10.005  0.0777  0.1471 -0.0564
  215POPC   D2A 3146   4.469   8.517   9.544 -0.0959  0.0351  0.0798
  215POPC   C3A 3147   4.839   8.303   9.285 -0.1131 -0.0131  0.2004
  215POPC   C4A 3148   5.242   8.310   9.414  0.0670 -0.0902  0.0851
  215POPC   C1B 3149   5.005   9.150   9.930  0.0320 -0.0991 -0.3701
  215POPC   C2B 3150   5.306   9.386   9.697  0.0302  0.4051 -0.1521
  215POPC   C3B 3151   5.291   9.613   9.272 -0.1464  0.2282 -0.2395
  215POPC   C4B 3152   5.338   9.829   8.867 -0.0740 -0.1131  0.1288
  216POPC   NC3 3153   5.172  10.620  11.049 -0.0543  0.1359 -0.3703
  216POPC   PO4 3154   5.214  10.134  11.008 -0.0562  0.2402  0.0916
  216POPC   GL1 3155   5.332  10.071  10.592 -0.0744 -0.2386  0.1899
  216POPC   GL2 3156   5.420  10.327  10.628  0.2826  0.1360  0.1131
  216POPC   C1A 3157   5.155  10.111  10.178  0.0172  0.0197  0.3288
  216POPC   D2A 3158   5.127  10.390   9.747 -0.0231 -0.0074 -0.1945
  216POPC   C3A 3159   5.572  10.474   9.565 -0.0396  0.0734 -0.1533
  216POPC   C4A 3160   5.944  10.296   9.363 -0.0131  0.3249  0.2420
  216POPC   C1B 3161   5.228  10.561  10.313  0.0386 -0.3384 -0.0072
  216POPC   C2B 3162   5.136  10.952  10.123 -0.0453  0.0683  0.1899
  216POPC   C3B 3163   4.873  11.270   9.942 -0.2475 -0.0371 -0.3407
  216POPC   C4B 3164   4.453  11.138  10.009  0.0329 -0.0047  0.0850
  217POPC   NC3 3165   0.994   8.155  10.963  0.0236 -0.3201  0.2883
  217POPC   PO4 3166   0.666   8.454  10.957  0.2310  0.2888  0.0213
  217POPC   GL1 3167   0.739   8.753  10.607 -0.1018  0.0913  0.0113
  217POPC   GL2 3168   0.642   8.522  10.435  0.3059  0.1002 -0.0657
  217POPC   C1A 3169   0.712   8.950  10.179 -0.1131  0.0131  0.0236
  217POPC   D2A 3170   0.733   9.062   9.783  0.1901 -0.2449 -0.0218
  217POPC   C3A 3171   0.381   9.263   9.503 -0.3903 -0.3110 -0.1315
  217POPC   C4A 3172   0.256   9.677   9.541 -0.0552 -0.0353 -0.0656
  217POPC   C1B 3173   0.724   8.523   9.973 -0.0374  0.1514 -0.0309
  217POPC   C2B 3174   1.115   8.424   9.693 -0.0967 -0.0668 -0.2852
  217POPC   C3B 3175   1.434   8.283   9.460  0.0891  0.2896 -0.2287
  217POPC   C4B 3176   1.813   8.497   9.335  0.1255 -0.0428 -0.0018
  218POPC   NC3 3177  11.447   7.351  10.627  0.0130  0.0929  0.0238
  218POPC   PO4 3178  11.816   7.156  10.455 -0.0364  0.1099 -0.0641
  218POPC   GL1 3179  11.564   7.250  10.127 -0.0237  0.1163 -0.2329
  218POPC   GL2 3180  11.718   6.996   9.974 -0.2315 -0.0879  0.0111
  218POPC   C1A 3181  11.376   7.185   9.742  0.2913  0.1703  0.0033
  218POPC   D2A 3182  11.372   7.443   9.328  0.0767 -0.0901  0.0038
  218POPC   C3A 3183  11.172   7.793   9.143  0.3229  0.1907 -0.0283
  218POPC   C4A 3184  10.894   7.980   9.389 -0.2168  0.1745  0.0875
  218POPC   C1B 3185  11.392   6.690   9.723 -0.4074  0.1400  0.0233
  218POPC   C2B 3186  11.023   6.368   9.555 -0.0180 -0.1581  0.1098
  218POPC   C3B 3187  10.935   6.047   9.294  0.2154 -0.4353  0.3545
  218POPC   C4B 3188  10.983   5.592   9.083 -0.1946  0.0051 -0.1341
  219POPC   NC3 3189   2.111   1.115  11.299  0.0717 -0.0439  0.0269
  219POPC   PO4 3190   1.934   0.702  11.393  0.3165  0.0781 -0.0132
  219POPC   GL1 3191   2.059   0.511  10.948  0.1144 -0.0948  0.1106
  219POPC   GL2 3192   1.873   0.220  10.859  0.0084  0.2141  0.0514
  219POPC   C1A 3193   2.198   0.412  10.514 -0.3324 -0.0464 -0.0625
  219POPC   D2A 3194   2.454   0.162  10.222  0.0811 -0.0013 -0.2309
  219POPC   C3A 3195   2.683  -0.101  10.401  0.2937  0.2035 -0.1743
  219POPC   C4A 3196   2.524  -0.381  10.756  0.1184  0.0569 -0.0478
  219POPC   C1B 3197   1.420   0.222  10.842 -0.0469  0.0903 -0.0501
  219POPC   C2B 3198   0.930   0.104  10.707 -0.0437  0.0929 -0.1363
  219POPC   C3B 3199   0.775  -0.317  10.714 -0.0852 -0.1896 -0.0229
  219POPC   C4B 3200   0.598  -0.719  10.983 -0.0365  0.1910 -0.0442
  220POPC   NC3 3201  11.275   7.131  11.049 -0.2097  0.2434  0.0348
  220POPC   PO4 3202  10.834   7.388  10.760  0.0030 -0.1037 -0.1267
  220POPC   GL1 3203  11.032   7.180  10.446 -0.1411 -0.1109  0.2878
  220POPC   GL2 3204  10.827   7.151  10.139 -0.0711  0.2083  0.0087
  220POPC   C1A 3205  11.058   6.686  10.323 -0.0807 -0.1826 -0.0565
  220POPC   D2A 3206  11.462   6.485  10.331 -0.1048 -0.1194 -0.0593
  220POPC   C3A 3207  11.643   6.330   9.970  0.0249 -0.3409  0.1126
  220POPC   C4A 3208  11.389   6.094   9.681 -0.2736  0.2257 -0.2043
  220POPC   C1B 3209  10.777   7.122   9.711 -0.1255  0.2498  0.1843
  220POPC   C2B 3210  11.060   6.924   9.431 -0.3119 -0.0154  0.0396
  220POPC   C3B 3211  11.275   6.888   9.048 -0.0182  0.1720  0.0117
  220POPC   C4B 3212  11.419   6.573   8.804 -0.2793  0.1908 -0.2509
  221POPC   NC3 3213   3.338  11.765  10.722 -0.1258  0.0320  0.1955
  221POPC   PO4 3214   3.204  12.177  10.956 -0.0554  0.1414  0.3419
  221POPC   GL1 3215   3.497  12.249  10.621  0.0675  0.1037 -0.2685
  221POPC   GL2 3216   3.446  12.105  10.260 -0.5939  0.2749  0.2361
  221POPC   C1A 3217   3.563  12.566  10.209 -0.3480  0.1261  0.1228
  221POPC   D2A 3218   3.629  12.734   9.797  0.1707  0.1930  0.1179
  221POPC   C3A 3219   3.364  12.731   9.475  0.1262  0.0973  0.3164
  221POPC   C4A 3220   3.337  13.033   9.150  0.0276 -0.0148  0.0746
  221POPC   C1B 3221   3.395  12.215   9.822  0.4154 -0.1314 -0.1129
  221POPC   C2B 3222   3.708  12.305   9.461  0.0381  0.5451 -0.1913
  221POPC   C3B 3223   4.178  12.222   9.306 -0.0811 -0.2033 -0.0645
  221POPC   C4B 3224   4.551  12.080   9.308 -0.1541  0.3067  0.2935
  222POPC   NC3 3225   3.010   9.944  10.860 -0.2416  0.2086 -0.0926
  222POPC   PO4 3226   3.426  10.067  10.670  0.0163 -0.0646  0.0910
  222POPC   GL1 3227   3.417  10.262  10.309 -0.1124 -0.0050 -0.0159
  222POPC   GL2 3228   3.042  10.531  10.319  0.0942 -0.1924  0.1592
  222POPC   C1A 3229   3.227  10.213   9.918 -0.2535  0.2021  0.2251
  222POPC   D2A 3230   2.912  10.238   9.558  0.1561 -0.2046  0.0353
  222POPC   C3A 3231   2.904  10.420   9.216 -0.0694 -0.0048 -0.2074
  222POPC   C4A 3232   2.975  10.659   8.802 -0.0836  0.1346  0.0032
  222POPC   C1B 3233   2.837  10.650   9.946 -0.2181  0.3264 -0.2059
  222POPC   C2B 3234   2.781  10.885   9.599 -0.0819 -0.0740 -0.1991
  222POPC   C3B 3235   2.864  11.207   9.376 -0.0541  0.0382  0.1497
  222POPC   C4B 3236   3.035  11.513   9.150 -0.0982 -0.3006  0.2119
  223POPC   NC3 3237   8.010   8.398  10.955  0.0688 -0.2041  0.1174
  223POPC   PO4 3238   8.220   7.992  10.927  0.2642 -0.1010 -0.0177
  223POPC   GL1 3239   8.202   8.152  10.508  0.0822 -0.2140 -0.1602
  223POPC   GL2 3240   8.465   8.013  10.363  0.0094 -0.1183  0.1209
  223POPC   C1A 3241   8.435   8.351  10.028 -0.0103 -0.0871 -0.2008
  223POPC   D2A 3242   8.714   8.236   9.647  0.2487  0.1029  0.1321
  223POPC   C3A 3243   8.463   8.236   9.338 -0.2611  0.0744  0.1205
  223POPC   C4A 3244   8.406   8.686   9.219  0.2346  0.2323 -0.0320
  223POPC   C1B 3245   8.697   7.877  10.017 -0.1861 -0.0729  0.0390
  223POPC   C2B 3246   9.060   7.610   9.859  0.2405  0.0614 -0.0391
  223POPC   C3B 3247   9.291   7.331   9.672 -0.1940  0.1700 -0.4793
  223POPC   C4B 3248   9.360   7.360   9.293 -0.3326  0.2156  0.0328
  224POPC   NC3 3249   2.241  12.233  11.324 -0.2310  0.1171 -0.1062
  224POPC   PO4 3250   2.144  12.620  11.423 -0.0775 -0.2279  0.1265
  224POPC   GL1 3251   2.045  12.598  10.998  0.1632  0.1945  0.1088
  224POPC   GL2 3252   1.947  12.288  10.893  0.0806 -0.0849  0.0038
  224POPC   C1A 3253   1.678  12.793  10.758  0.0327 -0.1179  0.1104
  224POPC   D2A 3254   1.300  12.816  10.685 -0.0994  0.0746 -0.0180
  224POPC   C3A 3255   1.110  13.026  10.240  0.1533 -0.3191  0.4325
  224POPC   C4A 3256   0.933  13.167   9.808 -0.1381 -0.1742  0.0511
  224POPC   C1B 3257   2.079  12.342  10.418  0.1253 -0.0351  0.0015
  224POPC   C2B 3258   1.911  12.422   9.923  0.1091 -0.4323 -0.2363
  224POPC   C3B 3259   1.702  12.365   9.605 -0.0538 -0.1712 -0.1882
  224POPC   C4B 3260   1.639  12.437   9.130 -0.1856  0.1679 -0.1940
  225POPC   NC3 3261   2.035   2.009  11.764  0.1366  0.0403  0.0649
  225POPC   PO4 3262   1.688   1.977  11.349 -0.1754 -0.1350 -0.2782
  225POPC   GL1 3263   1.772   2.178  10.983  0.1864  0.0930  0.0483
  225POPC   GL2 3264   2.072   2.158  10.806  0.3650  0.0702 -0.0595
  225POPC   C1A 3265   1.358   2.228  10.688  0.0972 -0.0550 -0.2429
  225POPC   D2A 3266   1.188   2.600  10.341 -0.1792 -0.0731  0.0377
  225POPC   C3A 3267   0.921   2.498  10.009  0.1159 -0.4343  0.1037
  225POPC   C4A 3268   0.633   2.394   9.575 -0.0085  0.2668 -0.0620
  225POPC   C1B 3269   1.808   2.362  10.521  0.1943  0.2994  0.2556
  225POPC   C2B 3270   1.552   2.323  10.212 -0.0915  0.0489  0.1837
  225POPC   C3B 3271   1.407   2.400   9.894  0.0633  0.1742  0.4989
  225POPC   C4B 3272   1.159   2.261   9.645  0.0074  0.0261  0.4570
  226POPC   NC3 3273   1.919   8.105  10.772  0.0299  0.3052  0.2259
  226POPC   PO4 3274   2.311   8.013  10.890 -0.0397  0.1270 -0.0642
  226POPC   GL1 3275   2.348   7.845  10.438 -0.1415 -0.3552  0.1904
  226POPC   GL2 3276   2.079   7.771  10.383  0.0814 -0.1247  0.1667
  226POPC   C1A 3277   2.268   7.625   9.946 -0.2675 -0.2065  0.1931
  226POPC   D2A 3278   1.892   7.471   9.797 -0.4375 -0.2433 -0.3578
  226POPC   C3A 3279   1.704   7.633   9.381 -0.0828  0.1597  0.1242
  226POPC   C4A 3280   1.810   8.019   9.216  0.1080  0.0062  0.2446
  226POPC   C1B 3281   1.882   7.952  10.089 -0.1475  0.0930 -0.1100
  226POPC   C2B 3282   2.059   7.981   9.628  0.2198  0.0336 -0.1476
  226POPC   C3B 3283   2.556   7.964   9.650 -0.1028 -0.0316 -0.1514
  226POPC   C4B 3284   3.029   7.862   9.607 -0.1172  0.0841  0.1512
  227POPC   NC3 3285   9.154   0.459  10.661  0.1882 -0.1045  0.3135
  227POPC   PO4 3286   9.433   0.150  10.469  0.0428  0.2929 -0.0240
  227POPC   GL1 3287   9.434   0.093  10.021  0.1810 -0.1670  0.1063
  227POPC   GL2 3288   9.312  -0.197   9.855 -0.1496  0.2136  0.2904
  227POPC   C1A 3289   9.692   0.150   9.722  0.0739 -0.0514 -0.2649
  227POPC   D2A 3290   9.981  -0.162   9.386 -0.3018 -0.2325 -0.1308
  227POPC   C3A 3291  10.131   0.074   9.056 -0.0011 -0.0292  0.0713
  227POPC   C4A 3292  10.198   0.374   8.662  0.3070 -0.0866 -0.1363
  227POPC   C1B 3293   9.390  -0.101   9.486  0.2854 -0.2402 -0.1489
  227POPC   C2B 3294   9.599   0.090   9.142 -0.1130  0.1232 -0.3235
  227POPC   C3B 3295   9.745  -0.009   8.732 -0.1381 -0.0682  0.0237
  227POPC   C4B 3296   9.693   0.276   8.337  0.1112  0.2860  0.1202
  228POPC   NC3 3297   1.279   6.058  11.122  0.1363  0.0787 -0.1962
  228POPC   PO4 3298   1.270   5.825  10.708  0.0988  0.0034 -0.0710
  228POPC   GL1 3299   1.207   5.665  10.293  0.3058  0.3028 -0.3438
  228POPC   GL2 3300   1.513   5.565  10.052 -0.0511 -0.0763  0.0894
  228POPC   C1A 3301   1.079   5.804   9.849  0.0837  0.0283  0.1303
  228POPC   D2A 3302   1.029   5.830   9.334 -0.3882  0.1983 -0.1206
  228POPC   C3A 3303   1.361   5.860   9.179  0.0469  0.0970  0.1283
  228POPC   C4A 3304   1.846   5.906   9.058 -0.0691 -0.3707 -0.0128
  228POPC   C1B 3305   1.689   5.520   9.621 -0.2340 -0.1006  0.2328
  228POPC   C2B 3306   1.774   5.352   9.200 -0.0264 -0.0893  0.1112
  228POPC   C3B 3307   1.686   5.482   8.871 -0.0594 -0.0353 -0.1823
  228POPC   C4B 3308   1.746   5.715   8.576  0.0938 -0.1086 -0.0566
  229POPC   NC3 3309   0.680   4.247  10.733 -0.1932  0.1403 -0.1822
  229POPC   PO4 3310   0.427   4.307  10.333  0.0567  0.0523  0.1307
  229POPC   GL1 3311   0.599   4.347   9.895  0.2029  0.0611 -0.0601
  229POPC   GL2 3312   0.853   4.477   9.808 -0.1965  0.1028  0.4203
  229POPC   C1A 3313   0.656   4.203   9.442 -0.1092 -0.1081  0.1429
  229POPC   D2A 3314   0.732   4.558   9.253 -0.2209  0.2517 -0.2202
  229POPC   C3A 3315   0.760   5.001   9.445  0.0884  0.2424  0.0988
  229POPC   C4A 3316   0.767   5.372   9.157 -0.1996 -0.2614  0.0514
  229POPC   C1B 3317   1.156   4.819   9.691 -0.1485  0.0341 -0.0194
  229POPC   C2B 3318   1.561   4.984   9.570  0.1778 -0.4241 -0.5052
  229POPC   C3B 3319   1.871   4.852   9.292 -0.2758  0.2618 -0.1344
  229POPC   C4B 3320   2.129   4.558   9.074 -0.1253 -0.1499  0.0907
  230POPC   NC3 3321   9.010  10.208  10.994  0.1663 -0.1971  0.1706
  230POPC   PO4 3322   9.454  10.357  10.879  0.2432  0.1116  0.1947
  230POPC   GL1 3323   9.694  10.679  10.612  0.1173 -0.3573 -0.1284
  230POPC   GL2 3324   9.537  11.036  10.571  0.0357  0.2103  0.1620
  230POPC   C1A 3325  10.117  10.585  10.528 -0.1825 -0.1874  0.1418
  230POPC   D2A 3326  10.276  10.521  10.149  0.1235 -0.2314 -0.1234
  230POPC   C3A 3327  10.298  10.798   9.880  0.0505  0.0072 -0.1307
  230POPC   C4A 3328  10.299  10.736   9.462  0.0351 -0.1084 -0.1284
  230POPC   C1B 3329   9.359  11.295  10.258  0.0367  0.1711  0.0706
  230POPC   C2B 3330   9.002  11.313   9.940  0.0986 -0.0255 -0.0399
  230POPC   C3B 3331   8.912  11.372   9.481 -0.0491 -0.2637 -0.1495
  230POPC   C4B 3332   8.670  11.787   9.360 -0.0829  0.0909  0.3187
  231POPC   NC3 3333  12.685   7.204  10.333 -0.0401 -0.0784 -0.2217
  231POPC   PO4 3334  12.961   6.880  10.447 -0.3455 -0.1736 -0.0380
  231POPC   GL1 3335  12.784   6.656  10.141 -0.2204  0.0513 -0.0270
  231POPC   GL2 3336  12.819   6.918   9.961 -0.0228 -0.0247  0.0560
  231POPC   C1A 3337  12.550   6.550   9.754  0.1418 -0.1109  0.0381
  231POPC   D2A 3338  12.330   6.506   9.389 -0.0936  0.0862 -0.0274
  231POPC   C3A 3339  12.367   6.604   8.981 -0.1290  0.4229 -0.2371
  231POPC   C4A 3340  12.757   6.679   8.718  0.3899 -0.0751  0.0652
  231POPC   C1B 3341  12.569   7.030   9.551 -0.0057  0.0606 -0.0542
  231POPC   C2B 3342  12.249   6.999   9.280  0.0375 -0.0869 -0.3090
  231POPC   C3B 3343  12.093   7.321   8.987  0.1091 -0.0108  0.0120
  231POPC   C4B 3344  12.219   7.648   8.808 -0.0608 -0.1248 -0.2801
  232POPC   NC3 3345  12.953   9.185  10.680  0.3394 -0.1466 -0.2176
  232POPC   PO4 3346  13.175   9.524  10.741  0.0475  0.1997 -0.0516
  232POPC   GL1 3347  13.312   9.437  10.318  0.4799  0.2205  0.1460
  232POPC   GL2 3348  13.310   9.036  10.339  0.1614  0.2002  0.3420
  232POPC   C1A 3349  13.511   9.502  10.009  0.0165 -0.4444 -0.1838
  232POPC   D2A 3350  13.815   9.514   9.682  0.2562 -0.1416  0.3534
  232POPC   C3A 3351  13.902   9.350   9.306 -0.2969  0.1976 -0.3700
  232POPC   C4A 3352  13.914   8.981   9.066  0.4671  0.0871 -0.0701
  232POPC   C1B 3353  13.346   8.993   9.887 -0.2522 -0.0575 -0.3705
  232POPC   C2B 3354  13.147   8.833   9.509  0.0537  0.0911  0.0288
  232POPC   C3B 3355  12.917   8.450   9.314  0.2136 -0.1864  0.2343
  232POPC   C4B 3356  12.698   8.099   9.431 -0.3857 -0.1449 -0.0648
  233POPC   NC3 3357  11.906   3.916  11.178 -0.0872  0.0603  0.2562
  233POPC   PO4 3358  11.825   4.089  10.808 -0.2145  0.1045 -0.1478
  233POPC   GL1 3359  11.607   3.785  10.503 -0.4157  0.0957  0.2021
  233POPC   GL2 3360  11.548   4.087  10.358 -0.2652  0.3429  0.1996
  233POPC   C1A 3361  11.394   3.658  10.115  0.3345 -0.1889 -0.3365
  233POPC   D2A 3362  11.246   3.665   9.752 -0.2887  0.0027  0.0172
  233POPC   C3A 3363  11.165   3.297   9.513 -0.1125 -0.2960  0.1446
  233POPC   C4A 3364  10.760   3.174   9.333  0.0499 -0.2357 -0.0169
  233POPC   C1B 3365  11.256   4.117   9.968  0.1362  0.0963  0.0700
  233POPC   C2B 3366  10.994   4.070   9.498  0.0245  0.2048 -0.2849
  233POPC   C3B 3367  11.188   4.158   9.162 -0.1934 -0.2165 -0.0538
  233POPC   C4B 3368  11.400   3.979   8.828  0.0679  0.2490  0.0131
  234POPC   NC3 3369  11.893   1.148  11.088  0.1115  0.0931 -0.1284
  234POPC   PO4 3370  12.157   1.570  10.921 -0.0448 -0.1350 -0.2180
  234POPC   GL1 3371  12.074   1.421  10.577  0.1036 -0.3063 -0.1059
  234POPC   GL2 3372  11.673   1.620  10.611 -0.0670  0.2912  0.1298
  234POPC   C1A 3373  11.989   1.399  10.097 -0.0390  0.0489  0.1053
  234POPC   D2A 3374  12.267   1.662   9.877  0.0866 -0.0511  0.3463
  234POPC   C3A 3375  12.355   2.094   9.928  0.0542  0.1458 -0.2954
  234POPC   C4A 3376  12.046   2.350   9.937  0.4123 -0.1523  0.3357
  234POPC   C1B 3377  11.532   1.566  10.199  0.1310  0.1454  0.1217
  234POPC   C2B 3378  11.476   1.491   9.801 -0.1300  0.2530  0.1672
  234POPC   C3B 3379  11.476   1.456   9.382 -0.0694 -0.1193 -0.0722
  234POPC   C4B 3380  11.242   1.101   9.219  0.2371 -0.1110 -0.0426
  235POPC   NC3 3381  10.170   0.457  10.772  0.0110  0.0649 -0.2813
  235POPC   PO4 3382   9.683   0.486  10.860 -0.1190  0.1440 -0.0350
  235POPC   GL1 3383   9.615   0.610  10.493 -0.0135  0.2576  0.2124
  235POPC   GL2 3384   9.870   0.400  10.320 -0.1023  0.3118 -0.5161
  235POPC   C1A 3385   9.603   0.731   9.993 -0.0866 -0.0322  0.0575
  235POPC   D2A 3386   9.509   1.005   9.699  0.0175  0.3075  0.0590
  235POPC   C3A 3387   9.455   1.078   9.371  0.1012 -0.1713  0.1545
  235POPC   C4A 3388   9.245   1.503   9.388  0.0997  0.2467  0.0206
  235POPC   C1B 3389  10.071   0.321  10.015 -0.1318 -0.1247  0.1982
  235POPC   C2B 3390  10.144   0.297   9.553 -0.2349  0.2557 -0.5706
  235POPC   C3B 3391  10.146   0.535   9.214 -0.0522 -0.2116  0.1431
  235POPC   C4B 3392   9.920   0.893   9.113 -0.2695 -0.0336  0.1482
  236POPC   NC3 3393   6.899   7.922   9.490  0.2247  0.0267 -0.0081
  236POPC   PO4 3394   6.692   8.459   9.227 -0.1304  0.1367 -0.2673
  236POPC   GL1 3395   6.932   8.799   9.150  0.1773  0.0752 -0.0569
  236POPC   GL2 3396   6.897   8.900   8.868 -0.3975 -0.1286  0.0770
  236POPC   C1A 3397   7.019   9.252   9.366  0.1786  0.1459  0.0828
  236POPC   D2A 3398   7.185   9.675   9.378 -0.3539  0.0770  0.3905
  236POPC   C3A 3399   7.429   9.975   9.264 -0.1482 -0.4163 -0.1650
  236POPC   C4A 3400   7.580  10.356   9.426  0.2176  0.1773 -0.3480
  236POPC   C1B 3401   6.585   9.167   9.038  0.0053  0.0936 -0.0083
  236POPC   C2B 3402   6.260   9.393   8.831  0.4653 -0.1714 -0.0445
  236POPC   C3B 3403   6.143   9.731   8.863  0.0277 -0.1501 -0.5317
  236POPC   C4B 3404   6.200  10.153   8.947 -0.0107 -0.1937  0.2793
  237POPC   NC3 3405   0.022   1.725  11.304  0.1789 -0.2994 -0.0880
  237POPC   PO4 3406  -0.359   1.770  11.077  0.0996  0.1902 -0.3108
  237POPC   GL1 3407  -0.390   1.488  10.716  0.2107  0.2864  0.0087
  237POPC   GL2 3408  -0.096   1.314  10.580  0.1414  0.0771 -0.0647
  237POPC   C1A 3409  -0.571   1.301  10.352  0.2239  0.3502  0.3412
  237POPC   D2A 3410  -0.598   1.025   9.998  0.0483  0.3182 -0.1287
  237POPC   C3A 3411  -0.682   1.084   9.589  0.0334  0.2598 -0.1850
  237POPC   C4A 3412  -0.990   1.117   9.218  0.1154 -0.2279 -0.0896
  237POPC   C1B 3413   0.174   1.416  10.274 -0.0283  0.1065 -0.1434
  237POPC   C2B 3414   0.350   1.258   9.946 -0.2469 -0.2571  0.0497
  237POPC   C3B 3415   0.649   0.990   9.699  0.0167  0.0247  0.2806
  237POPC   C4B 3416   1.140   0.982   9.699  0.2279  0.2995  0.1911
  238POPC   NC3 3417   1.654   4.574  10.478 -0.0847  0.0697  0.0119
  238POPC   PO4 3418   1.800   5.007  10.470 -0.0260  0.1457  0.2035
  238POPC   GL1 3419   1.817   4.976  10.122  0.2046 -0.0483 -0.0513
  238POPC   GL2 3420   1.907   4.709  10.026 -0.0842  0.0110  0.2457
  238POPC   C1A 3421   2.003   5.109   9.696  0.1460  0.0615  0.0751
  238POPC   D2A 3422   2.278   5.212   9.426 -0.2692  0.0700  0.1474
  238POPC   C3A 3423   2.562   5.593   9.577  0.2509  0.0312 -0.3136
  238POPC   C4A 3424   2.814   5.983   9.821 -0.0919  0.0808  0.2004
  238POPC   C1B 3425   2.176   4.634   9.653 -0.2773  0.4392 -0.3965
  238POPC   C2B 3426   2.503   4.775   9.349 -0.0761  0.1895 -0.0934
  238POPC   C3B 3427   2.639   4.923   8.982  0.0454  0.0548  0.4154
  238POPC   C4B 3428   2.851   4.886   8.492  0.5812  0.1238 -0.0364
  239POPC   NC3 3429   5.955   4.344  10.116 -0.0563 -0.3670  0.0147
  239POPC   PO4 3430   5.885   4.523   9.784 -0.1033  0.3357  0.4898
  239POPC   GL1 3431   5.597   4.142   9.784  0.0743 -0.3954  0.0609
  239POPC   GL2 3432   5.400   3.945   9.879 -0.0652 -0.1228 -0.1120
  239POPC   C1A 3433   5.403   4.029   9.433  0.0982 -0.0394 -0.2233
  239POPC   D2A 3434   5.056   3.890   9.223  0.1208  0.1271 -0.0919
  239POPC   C3A 3435   4.927   3.545   9.228 -0.1503  0.0976  0.0523
  239POPC   C4A 3436   4.942   3.217   9.436 -0.1233 -0.1271 -0.3242
  239POPC   C1B 3437   5.050   3.807   9.812 -0.1891  0.1220  0.0637
  239POPC   C2B 3438   4.650   3.855   9.672  0.0666 -0.1904 -0.2222
  239POPC   C3B 3439   4.292   3.598   9.606 -0.0859  0.1980  0.1094
  239POPC   C4B 3440   4.416   3.296   9.321  0.2320 -0.1967  0.3460
  240POPC   NC3 3441   2.014   8.075   6.562 -0.0319 -0.0379 -0.0112
  240POPC   PO4 3442   2.080   7.636   6.769  0.2397 -0.0950 -0.0013
  240POPC   GL1 3443   2.223   7.760   7.158 -0.1810 -0.0337 -0.0486
  240POPC   GL2 3444   2.152   7.610   7.415  0.1084  0.1250 -0.0812
  240POPC   C1A 3445   2.241   8.102   7.485  0.0918  0.0281 -0.2504
  240POPC   D2A 3446   2.100   8.095   7.910 -0.0693  0.0687 -0.0656
  240POPC   C3A 3447   1.862   7.864   8.223 -0.0694  0.2238 -0.1660
  240POPC   C4A 3448   2.028   7.789   8.623  0.2398 -0.1589  0.1925
  240POPC   C1B 3449   2.073   7.256   7.633 -0.0305 -0.0442  0.1298
  240POPC   C2B 3450   2.077   6.846   7.933  0.0440  0.0078  0.1318
  240POPC   C3B 3451   2.115   6.578   8.316 -0.0352  0.0713  0.2093
  240POPC   C4B 3452   2.399   6.384   8.462  0.3193 -0.0286 -0.0723
  241POPC   NC3 3453  11.280  10.855   7.164  0.1187  0.0504  0.0051
  241POPC   PO4 3454  11.405  10.378   7.085 -0.0095 -0.1442  0.0868
  241POPC   GL1 3455  11.402  10.289   7.528  0.0962  0.2697  0.1857
  241POPC   GL2 3456  11.354  10.604   7.583 -0.3472 -0.0265  0.0684
  241POPC   C1A 3457  11.409  10.072   7.887 -0.0196 -0.1614  0.1453
  241POPC   D2A 3458  11.425   9.812   8.056  0.1390 -0.1362  0.2661
  241POPC   C3A 3459  11.316   9.563   8.359  0.2651  0.0480  0.1010
  241POPC   C4A 3460  10.967   9.631   8.513 -0.2066 -0.1609 -0.2271
  241POPC   C1B 3461  11.515  10.514   8.047  0.0357  0.0596  0.0242
  241POPC   C2B 3462  11.787  10.210   8.282 -0.0918  0.0738  0.2777
  241POPC   C3B 3463  11.740   9.913   8.655 -0.1658 -0.1600 -0.0671
  241POPC   C4B 3464  11.659   9.859   9.101  0.0673 -0.1475 -0.2976
  242POPC   NC3 3465   3.659   7.979   7.462  0.0589 -0.0261 -0.0953
  242POPC   PO4 3466   3.715   8.469   7.452  0.3673  0.0938 -0.3110
  242POPC   GL1 3467   3.814   8.565   7.873  0.0057 -0.2044 -0.0612
  242POPC   GL2 3468   3.378   8.541   8.077 -0.1262 -0.0334  0.1166
  242POPC   C1A 3469   4.176   8.516   8.125  0.1170 -0.0430  0.0479
  242POPC   D2A 3470   4.534   8.540   8.495  0.1170 -0.2297 -0.0706
  242POPC   C3A 3471   4.627   8.776   8.822  0.0828  0.1434 -0.0376
  242POPC   C4A 3472   4.692   9.133   8.823  0.0248  0.0621 -0.1620
  242POPC   C1B 3473   3.091   8.298   8.281  0.2682 -0.0393  0.0475
  242POPC   C2B 3474   2.755   8.349   8.655 -0.1851 -0.2378  0.1497
  242POPC   C3B 3475   2.346   8.407   8.812 -0.2571  0.0624  0.0204
  242POPC   C4B 3476   1.947   8.274   8.728  0.1157 -0.0153 -0.1314
  243POPC   NC3 3477   1.636   5.112   6.532  0.3751  0.0343  0.0528
  243POPC   PO4 3478   1.288   5.000   6.827 -0.0483 -0.0053 -0.1861
  243POPC   GL1 3479   1.131   4.851   7.253  0.1955 -0.1829 -0.0382
  243POPC   GL2 3480   1.148   5.117   7.368  0.0407  0.0245 -0.1739
  243POPC   C1A 3481   1.168   4.515   7.389  0.0717  0.2169 -0.1493
  243POPC   D2A 3482   1.311   4.389   7.687 -0.1261  0.3793 -0.0847
  243POPC   C3A 3483   1.057   4.604   7.937 -0.2842 -0.2147 -0.2594
  243POPC   C4A 3484   0.678   4.851   8.038  0.3203 -0.0001  0.1591
  243POPC   C1B 3485   1.001   5.067   7.742  0.1204  0.2684  0.0596
  243POPC   C2B 3486   1.081   5.128   8.144 -0.0506 -0.2148 -0.2039
  243POPC   C3B 3487   1.374   5.158   8.573 -0.1210  0.1871 -0.2639
  243POPC   C4B 3488   1.851   5.165   8.530  0.3721  0.1047 -0.1303
  244POPC   NC3 3489   9.272   6.740   7.113  0.0111 -0.3913  0.0595
  244POPC   PO4 3490   9.784   6.877   7.061 -0.0335 -0.2916 -0.0481
  244POPC   GL1 3491   9.832   6.650   7.405  0.2722  0.1349  0.0375
  244POPC   GL2 3492   9.923   6.270   7.398  0.0790  0.3469  0.0907
  244POPC   C1A 3493   9.648   6.465   7.767 -0.1161 -0.0281  0.0252
  244POPC   D2A 3494   9.931   6.400   8.183 -0.1728  0.0055  0.1666
  244POPC   C3A 3495  10.159   6.509   8.457  0.0937 -0.1087 -0.2099
  244POPC   C4A 3496  10.460   6.385   8.794  0.0921 -0.2086  0.0916
  244POPC   C1B 3497  10.380   6.412   7.427  0.0879  0.2529 -0.0697
  244POPC   C2B 3498  10.654   6.731   7.656 -0.0840 -0.0688  0.1253
  244POPC   C3B 3499  10.545   6.875   8.146  0.1901 -0.1416  0.0710
  244POPC   C4B 3500  10.426   6.959   8.547 -0.1875 -0.1682  0.5617
  245POPC   NC3 3501   4.645  11.864   6.947  0.2543 -0.0084 -0.1714
  245POPC   PO4 3502   4.748  12.229   7.163  0.1180  0.0658 -0.0915
  245POPC   GL1 3503   4.826  12.157   7.460  0.1172 -0.1187 -0.1958
  245POPC   GL2 3504   5.143  12.018   7.576 -0.0117 -0.1312 -0.0333
  245POPC   C1A 3505   4.569  12.355   7.863  0.0103 -0.0388  0.1872
  245POPC   D2A 3506   4.355  12.512   8.248 -0.0397  0.2304 -0.1782
  245POPC   C3A 3507   4.263  12.423   8.650  0.1079  0.2714 -0.2125
  245POPC   C4A 3508   4.258  12.013   8.825 -0.2237 -0.3037  0.0950
  245POPC   C1B 3509   4.943  11.898   7.918 -0.2738 -0.2246  0.0284
  245POPC   C2B 3510   4.980  11.725   8.320  0.2198  0.1666 -0.3802
  245POPC   C3B 3511   5.132  11.717   8.636  0.0800 -0.1487 -0.2362
  245POPC   C4B 3512   5.580  11.883   8.643  0.0042 -0.1028  0.0518
  246POPC   NC3 3513   9.772   3.688   5.897 -0.2122 -0.2195 -0.1033
  246POPC   PO4 3514   9.624   3.780   6.331 -0.2982 -0.0129  0.0085
  246POPC   GL1 3515   9.592   3.636   6.704 -0.0835 -0.0636  0.1719
  246POPC   GL2 3516   9.843   3.594   6.908  0.0984 -0.1950  0.2386
  246POPC   C1A 3517   9.197   3.628   6.996 -0.2327 -0.1406 -0.0087
  246POPC   D2A 3518   9.017   3.805   7.345  0.2331 -0.0524 -0.3508
  246POPC   C3A 3519   8.844   3.687   7.690  0.1379  0.2261 -0.1259
  246POPC   C4A 3520   8.713   4.076   7.968 -0.2333  0.1653 -0.2577
  246POPC   C1B 3521   9.617   3.281   7.129 -0.0614 -0.0165  0.0644
  246POPC   C2B 3522   9.714   3.096   7.549  0.0341  0.0207  0.0798
  246POPC   C3B 3523   9.480   3.096   8.029 -0.0852  0.2485 -0.1695
  246POPC   C4B 3524   9.021   3.145   8.267 -0.0787 -0.0860  0.0212
  247POPC   NC3 3525   9.686  10.440   6.970  0.0315 -0.1238  0.1241
  247POPC   PO4 3526   9.426  10.585   7.232  0.1615  0.1284 -0.0221
  247POPC   GL1 3527   9.224  10.518   7.627  0.1259  0.0666  0.1939
  247POPC   GL2 3528   9.466  10.377   7.895 -0.1050  0.2194  0.2366
  247POPC   C1A 3529   9.010  10.579   8.151 -0.0310 -0.2990  0.0270
  247POPC   D2A 3530   8.800  10.909   8.416 -0.0364  0.2890 -0.2162
  247POPC   C3A 3531   8.949  11.214   8.742  0.1029 -0.3407  0.1241
  247POPC   C4A 3532   9.269  11.215   9.027  0.0026 -0.0770 -0.3106
  247POPC   C1B 3533   9.608  10.492   8.324 -0.0709 -0.1053  0.1619
  247POPC   C2B 3534   9.664  10.258   8.698 -0.2560 -0.0652  0.3506
  247POPC   C3B 3535   9.289  10.225   8.966 -0.0577 -0.1087 -0.0390
  247POPC   C4B 3536   9.048  10.346   9.247  0.1286  0.2716 -0.1587
  248POPC   NC3 3537   2.475   1.445   7.411  0.2873 -0.1465  0.2580
  248POPC   PO4 3538   2.638   1.818   7.218  0.0352 -0.0009 -0.0367
  248POPC   GL1 3539   2.506   2.151   7.529 -0.2215  0.2864 -0.2744
  248POPC   GL2 3540   2.745   2.353   7.666  0.0306 -0.1344  0.0648
  248POPC   C1A 3541   2.309   2.238   7.988  0.0441  0.0076  0.3802
  248POPC   D2A 3542   2.562   2.507   8.258  0.2383  0.0271 -0.0583
  248POPC   C3A 3543   2.531   2.929   8.464  0.0704  0.0202  0.0994
  248POPC   C4A 3544   2.820   3.046   8.831 -0.1988  0.2406  0.0698
  248POPC   C1B 3545   2.801   2.104   8.028 -0.1939  0.0810  0.0271
  248POPC   C2B 3546   2.699   2.041   8.437  0.1419  0.0001  0.3359
  248POPC   C3B 3547   2.392   2.136   8.597 -0.3512  0.0424 -0.3411
  248POPC   C4B 3548   1.983   1.952   8.551 -0.1075  0.1529  0.2358
  249POPC   NC3 3549   1.471   8.647   7.118 -0.2977 -0.0294  0.1667
  249POPC   PO4 3550   1.476   8.196   7.138  0.0743 -0.0199 -0.0027
  249POPC   GL1 3551   1.372   7.999   7.505 -0.0637 -0.2028 -0.1071
  249POPC   GL2 3552   1.732   7.965   7.547 -0.0995  0.1504 -0.0948
  249POPC   C1A 3553   1.027   7.975   7.874 -0.1796 -0.0243 -0.1015
  249POPC   D2A 3554   1.196   7.861   8.243 -0.3404 -0.2206 -0.1632
  249POPC   C3A 3555   0.986   7.934   8.676  0.1944 -0.2917  0.0975
  249POPC   C4A 3556   1.066   8.210   8.951 -0.0557 -0.1388 -0.0532
  249POPC   C1B 3557   1.587   7.649   7.871 -0.2474  0.0612 -0.1557
  249POPC   C2B 3558   1.546   7.352   8.263 -0.0212 -0.2521 -0.1404
  249POPC   C3B 3559   1.482   7.150   8.710 -0.2548 -0.1937  0.3043
  249POPC   C4B 3560   1.852   7.344   8.899 -0.1019 -0.0263 -0.1615
  250POPC   NC3 3561   7.142   8.861   7.464 -0.2584  0.5165 -0.2723
  250POPC   PO4 3562   6.988   9.070   7.817  0.0325 -0.3339 -0.0635
  250POPC   GL1 3563   6.624   9.046   7.899  0.0085  0.2324  0.3058
  250POPC   GL2 3564   6.494   9.247   7.670  0.1741  0.0372  0.0589
  250POPC   C1A 3565   6.253   9.180   8.249  0.2179  0.2090 -0.3110
  250POPC   D2A 3566   5.846   9.287   8.582 -0.0033 -0.1129  0.4712
  250POPC   C3A 3567   5.678   9.472   8.945  0.1339  0.1242  0.0187
  250POPC   C4A 3568   5.769   9.869   9.148 -0.0844 -0.2077  0.0099
  250POPC   C1B 3569   6.432   9.518   7.943 -0.0182 -0.2156 -0.3245
  250POPC   C2B 3570   6.608   9.742   8.258 -0.1694  0.3013 -0.0393
  250POPC   C3B 3571   6.927  10.067   8.175 -0.1507 -0.0274 -0.1326
  250POPC   C4B 3572   7.302  10.265   8.208  0.0087 -0.0115 -0.3106
  251POPC   NC3 3573   3.935   4.058   6.831  0.0691 -0.0568 -0.2978
  251POPC   PO4 3574   3.743   4.042   7.284 -0.0697  0.2037 -0.1023
  251POPC   GL1 3575   3.679   3.958   7.734 -0.0006  0.0065 -0.2383
  251POPC   GL2 3576   3.422   3.641   7.787  0.1768 -0.1406 -0.0492
  251POPC   C1A 3577   3.612   4.120   8.186  0.2133 -0.1146 -0.0233
  251POPC   D2A 3578   3.178   4.241   8.394 -0.0237 -0.0543 -0.1706
  251POPC   C3A 3579   2.952   4.026   8.721 -0.0837  0.2942  0.0812
  251POPC   C4A 3580   2.768   3.572   8.978 -0.1978  0.2234  0.1528
  251POPC   C1B 3581   3.875   3.484   7.840  0.3785  0.4825 -0.0236
  251POPC   C2B 3582   4.095   3.653   8.189  0.0255  0.0775 -0.0306
  251POPC   C3B 3583   3.887   3.822   8.471  0.0211 -0.0971  0.2163
  251POPC   C4B 3584   3.957   3.876   8.946  0.0023  0.4128 -0.0580
  252POPC   NC3 3585   3.660  11.594   6.701 -0.0983 -0.2342  0.3005
  252POPC   PO4 3586   3.393  11.343   6.958  0.1837  0.0258  0.0901
  252POPC   GL1 3587   3.705  11.522   7.244  0.1653 -0.3036  0.1515
  252POPC   GL2 3588   3.490  11.685   7.547  0.4520  0.1345 -0.2353
  252POPC   C1A 3589   3.996  11.333   7.597  0.1780  0.4691 -0.0333
  252POPC   D2A 3590   4.338  11.309   7.863  0.1190 -0.0269 -0.1232
  252POPC   C3A 3591   4.359  11.395   8.255  0.0118  0.2351  0.0185
  252POPC   C4A 3592   4.579  11.547   8.579  0.2449  0.2383 -0.0194
  252POPC   C1B 3593   3.478  11.609   7.866 -0.1362  0.2222 -0.0376
  252POPC   C2B 3594   3.540  11.735   8.300 -0.0933  0.0956 -0.2676
  252POPC   C3B 3595   3.696  12.131   8.605  0.0562 -0.0389  0.0958
  252POPC   C4B 3596   3.799  12.169   9.037 -0.5502 -0.1052  0.0218
  253POPC   NC3 3597   4.228  12.213   7.099 -0.3840  0.4034  0.1265
  253POPC   PO4 3598   3.812  12.068   7.032  0.2025  0.0967 -0.1001
  253POPC   GL1 3599   3.847  12.038   7.443  0.1134  0.2122 -0.1939
  253POPC   GL2 3600   4.168  12.105   7.637  0.0552  0.2645 -0.1347
  253POPC   C1A 3601   3.705  12.116   7.856 -0.0036 -0.0458  0.1087
  253POPC   D2A 3602   4.009  12.133   8.164  0.2542  0.2006 -0.1094
  253POPC   C3A 3603   4.135  11.769   8.383 -0.2627  0.1180 -0.0998
  253POPC   C4A 3604   4.079  11.442   8.632  0.0726  0.4471  0.0003
  253POPC   C1B 3605   4.029  11.721   7.847 -0.1644  0.0181 -0.0266
  253POPC   C2B 3606   3.898  11.296   8.083 -0.2447 -0.1821 -0.0654
  253POPC   C3B 3607   3.765  11.029   8.270  0.0346 -0.2072 -0.2466
  253POPC   C4B 3608   3.503  10.623   8.064 -0.1589 -0.3695 -0.3060
  254POPC   NC3 3609  12.579  11.559   7.090 -0.2763  0.2479  0.3161
  254POPC   PO4 3610  12.977  11.314   7.210  0.0522 -0.0566 -0.2532
  254POPC   GL1 3611  13.187  11.370   7.681  0.2177  0.0209  0.3254
  254POPC   GL2 3612  13.039  11.136   7.850  0.2625  0.0015 -0.2632
  254POPC   C1A 3613  13.554  11.382   8.000  0.1675  0.3722 -0.1506
  254POPC   D2A 3614  13.742  11.765   8.121 -0.1767 -0.0733 -0.0748
  254POPC   C3A 3615  13.987  11.895   8.363 -0.0490 -0.0167  0.3556
  254POPC   C4A 3616  14.111  11.718   8.671 -0.2582 -0.1669  0.1357
  254POPC   C1B 3617  12.671  11.474   7.969  0.0666  0.0228  0.1115
  254POPC   C2B 3618  12.401  11.809   7.928  0.0941  0.3314  0.1218
  254POPC   C3B 3619  12.144  11.968   8.273  0.0654  0.0416 -0.0923
  254POPC   C4B 3620  11.818  12.191   8.111 -0.1921 -0.0301 -0.0034
  255POPC   NC3 3621   6.365   2.878   7.256  0.0038  0.0227 -0.0120
  255POPC   PO4 3622   6.846   2.643   7.212  0.2445 -0.1427 -0.0868
  255POPC   GL1 3623   6.710   2.722   7.642  0.1780 -0.0764 -0.0435
  255POPC   GL2 3624   6.775   2.955   7.641 -0.0712  0.4242 -0.2733
  255POPC   C1A 3625   6.482   2.945   8.043 -0.2723  0.2239 -0.0394
  255POPC   D2A 3626   6.323   3.094   8.491 -0.2980  0.1449  0.0895
  255POPC   C3A 3627   6.640   3.192   8.763  0.0828  0.1306 -0.1212
  255POPC   C4A 3628   7.097   3.217   8.915  0.0369 -0.0582  0.0932
  255POPC   C1B 3629   7.156   2.756   7.934  0.0333  0.0725 -0.4431
  255POPC   C2B 3630   7.316   2.364   8.074 -0.0378 -0.0385  0.2806
  255POPC   C3B 3631   7.262   2.127   8.434  0.1039  0.0989  0.2154
  255POPC   C4B 3632   7.107   2.169   8.788  0.2929 -0.2029  0.3888
  256POPC   NC3 3633  11.306   9.233   7.281  0.1089 -0.1390  0.1099
  256POPC   PO4 3634  11.075   8.831   7.433  0.1909  0.0070  0.1177
  256POPC   GL1 3635  10.948   8.701   7.730  0.0466  0.0451 -0.1922
  256POPC   GL2 3636  11.057   8.932   7.899  0.1260  0.0017 -0.1736
  256POPC   C1A 3637  10.754   8.602   8.136  0.1258 -0.0158 -0.0845
  256POPC   D2A 3638  10.683   8.286   8.390 -0.1343 -0.0688 -0.0230
  256POPC   C3A 3639  10.495   8.387   8.782  0.2009 -0.1158  0.5313
  256POPC   C4A 3640  10.109   8.215   9.038  0.3287  0.1883 -0.0666
  256POPC   C1B 3641  10.707   9.112   8.149  0.1395  0.1588  0.4386
  256POPC   C2B 3642  10.579   9.228   8.602  0.0634 -0.0629 -0.0805
  256POPC   C3B 3643  10.882   9.364   8.953 -0.0489  0.1165 -0.0344
  256POPC   C4B 3644  11.256   9.410   9.107 -0.4646  0.1961  0.1636
  257POPC   NC3 3645  10.872   1.098   7.169 -0.3691  0.1936 -0.1917
  257POPC   PO4 3646  11.002   1.008   7.596 -0.2619 -0.1880  0.0522
  257POPC   GL1 3647  10.763   0.942   8.017 -0.6297 -0.0689  0.2999
  257POPC   GL2 3648  10.413   0.834   7.943 -0.0395  0.3513 -0.0664
  257POPC   C1A 3649  10.710   0.933   8.448  0.2708  0.0102  0.0439
  257POPC   D2A 3650  10.909   1.126   8.769  0.1194  0.3688  0.0025
  257POPC   C3A 3651  10.805   0.827   9.112 -0.1484  0.0272  0.0238
  257POPC   C4A 3652  10.614   0.613   9.325 -0.2911  0.1633 -0.0613
  257POPC   C1B 3653  10.196   0.863   8.367 -0.1950  0.0326  0.1177
  257POPC   C2B 3654  10.123   1.195   8.795 -0.0443  0.0683 -0.2076
  257POPC   C3B 3655  10.264   1.523   9.134  0.1520  0.2179 -0.0799
  257POPC   C4B 3656  10.067   1.750   9.470  0.1615  0.2455 -0.3833
  258POPC   NC3 3657   8.049   9.791   7.040  0.0772  0.3406 -0.2027
  258POPC   PO4 3658   8.213  10.144   7.034 -0.2279  0.0085  0.1038
  258POPC   GL1 3659   8.104  10.456   7.395 -0.0301 -0.2357 -0.1253
  258POPC   GL2 3660   7.827  10.694   7.415  0.2946 -0.1594 -0.3565
  258POPC   C1A 3661   8.148  10.300   7.802 -0.2420  0.1711  0.0435
  258POPC   D2A 3662   7.823  10.147   8.130 -0.2443 -0.2491  0.2813
  258POPC   C3A 3663   8.062   9.829   8.423  0.0615  0.1182  0.1400
  258POPC   C4A 3664   8.417   9.407   8.374  0.0985  0.5075 -0.4899
  258POPC   C1B 3665   7.723  10.595   7.810  0.1364 -0.1158  0.2377
  258POPC   C2B 3666   7.569  10.705   8.301 -0.3739  0.1595 -0.0767
  258POPC   C3B 3667   7.336  10.733   8.646  0.0800  0.0036 -0.2466
  258POPC   C4B 3668   7.235  11.167   8.863 -0.0822 -0.1053  0.0420
  259POPC   NC3 3669   5.987  12.538   6.615  0.3279  0.3231  0.1358
  259POPC   PO4 3670   5.695  12.210   6.833  0.2225 -0.0472  0.1240
  259POPC   GL1 3671   5.679  12.120   7.260  0.1002  0.0176  0.0431
  259POPC   GL2 3672   5.627  11.863   7.431  0.0241 -0.4452 -0.1424
  259POPC   C1A 3673   5.709  12.231   7.776 -0.2969  0.1882 -0.0768
  259POPC   D2A 3674   5.564  12.616   8.069  0.2550 -0.2881  0.0792
  259POPC   C3A 3675   5.802  12.929   8.219  0.0530 -0.2951  0.1562
  259POPC   C4A 3676   5.836  13.320   8.487 -0.0906 -0.2975  0.2006
  259POPC   C1B 3677   5.588  11.564   7.668  0.1528 -0.3528  0.1851
  259POPC   C2B 3678   5.359  11.485   8.047 -0.2964  0.2671 -0.1378
  259POPC   C3B 3679   5.395  11.327   8.490  0.2652  0.0934 -0.1708
  259POPC   C4B 3680   5.567  10.784   8.524 -0.1069  0.2319  0.1161
  260POPC   NC3 3681   3.830   7.032   7.331 -0.1872 -0.1122  0.1739
  260POPC   PO4 3682   3.700   7.506   7.557  0.1028 -0.0786  0.1091
  260POPC   GL1 3683   3.581   7.663   7.882  0.0695  0.1999 -0.1661
  260POPC   GL2 3684   3.317   7.878   7.892 -0.2149  0.2219 -0.2650
  260POPC   C1A 3685   3.347   7.656   8.310  0.0185  0.4078 -0.1827
  260POPC   D2A 3686   3.464   7.573   8.709  0.3167 -0.1488  0.3061
  260POPC   C3A 3687   3.835   7.450   8.764 -0.0076  0.0725  0.2555
  260POPC   C4A 3688   4.056   7.109   8.889 -0.1902 -0.2697  0.1498
  260POPC   C1B 3689   3.019   7.908   7.948 -0.4395  0.2027 -0.3036
  260POPC   C2B 3690   2.680   7.655   8.225  0.2234  0.3917  0.0080
  260POPC   C3B 3691   2.513   7.418   8.597  0.1252  0.1702 -0.3701
  260POPC   C4B 3692   2.337   7.227   8.870 -0.1993 -0.0237  0.3362
  261POPC   NC3 3693   5.917  11.024   6.666  0.0409  0.2799  0.1965
  261POPC   PO4 3694   5.867  11.275   6.942  0.0587  0.1799 -0.2420
  261POPC   GL1 3695   6.009  11.521   7.277  0.1734 -0.3083 -0.1194
  261POPC   GL2 3696   6.072  11.810   7.181  0.0805  0.1684  0.3414
  261POPC   C1A 3697   6.109  11.523   7.677 -0.2525 -0.3447  0.0797
  261POPC   D2A 3698   5.990  11.797   7.828 -0.0450  0.3924 -0.1127
  261POPC   C3A 3699   6.139  12.034   8.249  0.3154  0.2387  0.0578
  261POPC   C4A 3700   6.567  11.916   8.538  0.2509 -0.0159 -0.1090
  261POPC   C1B 3701   6.114  12.136   7.478  0.3251  0.0308  0.2546
  261POPC   C2B 3702   6.365  12.129   7.788  0.1284 -0.1205 -0.2769
  261POPC   C3B 3703   6.558  12.194   8.037 -0.2272 -0.1358 -0.0719
  261POPC   C4B 3704   6.896  12.358   8.298 -0.0454 -0.1633  0.0264
  262POPC   NC3 3705   7.360   1.114   6.423  0.1518 -0.0683 -0.0449
  262POPC   PO4 3706   7.480   1.189   6.849  0.0723 -0.1475 -0.1593
  262POPC   GL1 3707   7.633   1.190   7.339 -0.0398  0.0200 -0.2689
  262POPC   GL2 3708   7.500   1.305   7.500 -0.0089  0.0666  0.0919
  262POPC   C1A 3709   7.681   0.806   7.632 -0.0840  0.2976 -0.0247
  262POPC   D2A 3710   7.570   0.434   7.715 -0.4204  0.3181 -0.1028
  262POPC   C3A 3711   7.897   0.035   7.618 -0.2080  0.0159 -0.0234
  262POPC   C4A 3712   8.103  -0.293   7.709  0.0751 -0.0819 -0.2551
  262POPC   C1B 3713   7.287   1.158   7.782  0.1274  0.1449  0.2085
  262POPC   C2B 3714   7.007   1.098   8.052  0.0453 -0.0533 -0.1448
  262POPC   C3B 3715   6.819   1.088   8.431 -0.2314 -0.0813 -0.2616
  262POPC   C4B 3716   6.875   0.923   8.809  0.2474 -0.3193 -0.2593
  263POPC   NC3 3717  11.685   6.053   6.589 -0.0964 -0.2045  0.0176
  263POPC   PO4 3718  11.952   5.673   6.636 -0.2476 -0.0019  0.3928
  263POPC   GL1 3719  12.233   5.802   7.008  0.1535  0.1312  0.0092
  263POPC   GL2 3720  12.213   5.610   7.342 -0.1498 -0.0901 -0.0156
  263POPC   C1A 3721  12.426   6.043   7.205 -0.1563  0.0302  0.3969
  263POPC   D2A 3722  12.712   6.299   7.408 -0.0097 -0.0516 -0.1194
  263POPC   C3A 3723  12.510   6.696   7.541  0.1861 -0.0037 -0.2871
  263POPC   C4A 3724  12.215   6.697   7.906  0.6272 -0.2342  0.0633
  263POPC   C1B 3725  12.506   5.242   7.462 -0.2414 -0.1022 -0.0987
  263POPC   C2B 3726  12.725   5.075   7.890  0.1190 -0.0800 -0.2445
  263POPC   C3B 3727  12.914   5.245   8.289 -0.0417  0.0863  0.0103
  263POPC   C4B 3728  13.133   5.305   8.640 -0.0476  0.1212 -0.0749
  264POPC   NC3 3729  11.966   6.953   6.753 -0.2074  0.0971 -0.0052
  264POPC   PO4 3730  11.592   7.320   6.681 -0.1526  0.0242 -0.3865
  264POPC   GL1 3731  11.490   7.088   7.123  0.0809  0.2442 -0.1638
  264POPC   GL2 3732  11.229   7.253   7.333  0.1960  0.0514  0.0638
  264POPC   C1A 3733  11.552   6.987   7.494  0.0913  0.0714 -0.0507
  264POPC   D2A 3734  11.570   6.804   7.898 -0.0903  0.0208  0.0484
  264POPC   C3A 3735  11.800   6.404   7.734  0.1254  0.0691 -0.0662
  264POPC   C4A 3736  11.667   6.042   8.008  0.1214  0.4114  0.1098
  264POPC   C1B 3737  11.118   6.776   7.414 -0.0775  0.1311  0.0158
  264POPC   C2B 3738  11.301   6.498   7.632 -0.2530 -0.5829  0.0097
  264POPC   C3B 3739  11.193   6.204   7.990  0.0370 -0.0257  0.0183
  264POPC   C4B 3740  11.078   6.189   8.377 -0.0959 -0.2341 -0.1023
  265POPC   NC3 3741   4.535  10.095   6.922 -0.1369  0.1236  0.0832
  265POPC   PO4 3742   4.975  10.073   6.968  0.1111 -0.1559  0.2395
  265POPC   GL1 3743   5.086   9.910   7.453  0.2557  0.1018  0.1136
  265POPC   GL2 3744   4.878   9.970   7.698  0.1677  0.0346  0.1246
  265POPC   C1A 3745   5.271   9.703   7.806  0.0347  0.4378  0.0854
  265POPC   D2A 3746   5.218   9.727   8.227 -0.0214 -0.0944  0.0259
  265POPC   C3A 3747   5.494   9.673   8.448  0.1362 -0.2620 -0.0204
  265POPC   C4A 3748   5.763   9.996   8.637 -0.2052 -0.0076 -0.2602
  265POPC   C1B 3749   4.951  10.318   7.903 -0.1162 -0.1322  0.0070
  265POPC   C2B 3750   4.988  10.547   8.369  0.2560  0.0786  0.0751
  265POPC   C3B 3751   4.732  10.604   8.746 -0.2135  0.3794 -0.2959
  265POPC   C4B 3752   4.476  10.888   8.994 -0.2394 -0.0383  0.2693
  266POPC   NC3 3753  10.940  12.582   7.500 -0.1725  0.1785 -0.0073
  266POPC   PO4 3754  11.309  12.517   7.766 -0.0779 -0.1323 -0.2175
  266POPC   GL1 3755  10.876  12.512   7.991  0.2179 -0.1309  0.1236
  266POPC   GL2 3756  10.524  12.576   7.789  0.2257  0.3619 -0.0951
  266POPC   C1A 3757  10.523  12.551   8.332 -0.1712  0.2445 -0.1525
  266POPC   D2A 3758  10.511  12.244   8.671  0.1753  0.2759 -0.2709
  266POPC   C3A 3759  10.950  12.124   8.926 -0.0145 -0.1494 -0.2412
  266POPC   C4A 3760  11.249  11.738   8.712  0.1724 -0.1415 -0.1440
  266POPC   C1B 3761  10.091  12.653   8.100  0.0294 -0.2318 -0.3259
  266POPC   C2B 3762   9.674  12.789   8.255 -0.1959  0.0475  0.0931
  266POPC   C3B 3763   9.486  12.695   8.674 -0.0067  0.2051 -0.0080
  266POPC   C4B 3764   9.496  12.587   9.126  0.1364 -0.1058 -0.3188
  267POPC   NC3 3765   8.148   2.379   5.894 -0.3060 -0.2427 -0.4592
  267POPC   PO4 3766   8.355   2.443   6.360 -0.2518 -0.1810 -0.0865
  267POPC   GL1 3767   8.502   2.737   6.672  0.2894  0.1092  0.1822
  267POPC   GL2 3768   8.766   2.613   6.861  0.1795 -0.3232  0.0079
  267POPC   C1A 3769   8.707   3.050   6.967  0.0359  0.1459  0.3219
  267POPC   D2A 3770   8.705   3.285   7.391 -0.0079 -0.2860 -0.0815
  267POPC   C3A 3771   8.404   3.592   7.470  0.1760  0.1954  0.1393
  267POPC   C4A 3772   8.240   3.780   7.886  0.0713 -0.1900 -0.1407
  267POPC   C1B 3773   8.893   2.750   7.287 -0.0258 -0.2542  0.0848
  267POPC   C2B 3774   8.549   2.867   7.520 -0.0308  0.0093  0.2367
  267POPC   C3B 3775   8.365   3.183   7.743  0.0183  0.0030 -0.0769
  267POPC   C4B 3776   8.605   3.269   7.930  0.1352 -0.4847  0.1919
  268POPC   NC3 3777   9.617   6.282   6.360  0.0027  0.2930 -0.0460
  268POPC   PO4 3778   9.428   6.491   6.735 -0.0261  0.0231  0.2305
  268POPC   GL1 3779   9.456   6.256   7.108  0.4210  0.0620 -0.1838
  268POPC   GL2 3780   9.348   6.362   7.385  0.0336  0.0302  0.0397
  268POPC   C1A 3781   9.535   5.912   7.463 -0.1295 -0.1266  0.1396
  268POPC   D2A 3782   9.371   5.644   7.596  0.1395  0.0575 -0.2409
  268POPC   C3A 3783   9.443   5.594   7.926  0.0761  0.2126 -0.0826
  268POPC   C4A 3784   9.650   5.302   8.208  0.0811 -0.2450 -0.1636
  268POPC   C1B 3785   9.319   6.114   7.884  0.1278  0.4071  0.2382
  268POPC   C2B 3786   9.779   5.982   8.008  0.2881  0.3700 -0.0485
  268POPC   C3B 3787   9.948   5.659   8.260 -0.1746  0.0006 -0.1993
  268POPC   C4B 3788  10.363   5.597   8.450  0.3126  0.1490  0.1837
  269POPC   NC3 3789   8.847  10.979   6.801 -0.2030 -0.0888 -0.0535
  269POPC   PO4 3790   8.934  11.224   7.259  0.3539 -0.0492  0.1058
  269POPC   GL1 3791   8.686  10.973   7.634 -0.0636 -0.3483 -0.2553
  269POPC   GL2 3792   8.545  10.538   7.571  0.0723  0.2353 -0.0026
  269POPC   C1A 3793   8.568  11.053   7.980 -0.0317 -0.1357  0.0675
  269POPC   D2A 3794   8.577  11.453   8.235  0.1347  0.1288 -0.0147
  269POPC   C3A 3795   8.671  11.685   8.700 -0.3162 -0.1145 -0.1719
  269POPC   C4A 3796   8.667  12.144   8.837 -0.1903 -0.0165  0.1905
  269POPC   C1B 3797   8.505  10.570   8.043  0.3351  0.1789 -0.0295
  269POPC   C2B 3798   8.397  10.289   8.371  0.3155  0.3190 -0.1275
  269POPC   C3B 3799   8.394  10.125   8.809  0.1433 -0.2426  0.0374
  269POPC   C4B 3800   8.309   9.645   8.790 -0.1573 -0.0284 -0.0428
  270POPC   NC3 3801  12.978   9.044   7.460  0.2541  0.1420 -0.3064
  270POPC   PO4 3802  13.051   8.728   7.237 -0.0889  0.1538  0.2840
  270POPC   GL1 3803  13.202   8.662   7.647  0.0831 -0.1902  0.1217
  270POPC   GL2 3804  13.247   8.322   7.624  0.0268  0.1116  0.0095
  270POPC   C1A 3805  13.224   8.828   8.046 -0.0407 -0.3110  0.1910
  270POPC   D2A 3806  13.273   8.783   8.486  0.0698 -0.2744  0.0278
  270POPC   C3A 3807  13.580   9.015   8.717  0.1528 -0.1485  0.0847
  270POPC   C4A 3808  13.574   9.412   8.929  0.0257 -0.0024  0.1359
  270POPC   C1B 3809  13.449   8.361   8.054  0.1364 -0.3713  0.0859
  270POPC   C2B 3810  13.413   8.315   8.466  0.0574 -0.1703  0.1612
  270POPC   C3B 3811  13.554   8.031   8.740 -0.0280 -0.2715 -0.3031
  270POPC   C4B 3812  13.429   7.811   8.975 -0.1048  0.1160 -0.4747
  271POPC   NC3 3813   3.300  11.841   7.028 -0.0667 -0.1881  0.0229
  271POPC   PO4 3814   2.904  11.646   6.938 -0.0770  0.2415  0.1209
  271POPC   GL1 3815   2.943  11.621   7.337  0.1898  0.1373  0.2918
  271POPC   GL2 3816   3.057  11.954   7.470 -0.0613 -0.0064  0.3366
  271POPC   C1A 3817   3.069  11.391   7.674  0.0719 -0.0583  0.2974
  271POPC   D2A 3818   2.873  11.242   8.073  0.0177  0.2764 -0.2014
  271POPC   C3A 3819   2.689  11.512   8.419  0.0808 -0.3726  0.1904
  271POPC   C4A 3820   2.930  11.465   8.669  0.0146 -0.0142  0.0670
  271POPC   C1B 3821   3.259  12.204   7.718 -0.0013 -0.0409 -0.1372
  271POPC   C2B 3822   3.336  12.570   7.914 -0.1736 -0.0683  0.2370
  271POPC   C3B 3823   3.061  12.809   8.202  0.0518  0.0660 -0.0028
  271POPC   C4B 3824   3.067  12.981   8.629  0.2597  0.2076  0.2018
  272POPC   NC3 3825  11.488   7.786   6.627  0.0238 -0.2107  0.1650
  272POPC   PO4 3826  11.629   8.178   6.937  0.0675 -0.1753 -0.0672
  272POPC   GL1 3827  11.529   8.258   7.302 -0.1311 -0.2448 -0.0220
  272POPC   GL2 3828  11.792   8.279   7.569 -0.1238  0.2797  0.2731
  272POPC   C1A 3829  11.241   8.244   7.602 -0.0847 -0.2641  0.0809
  272POPC   D2A 3830  10.871   8.185   7.850 -0.1801 -0.1685  0.0368
  272POPC   C3A 3831  10.488   8.297   7.733 -0.2402 -0.0095  0.0127
  272POPC   C4A 3832  10.135   8.006   7.657  0.3623 -0.0048  0.0261
  272POPC   C1B 3833  11.680   8.326   7.951 -0.0730  0.0367 -0.1180
  272POPC   C2B 3834  11.737   8.443   8.404  0.2621 -0.2058 -0.2789
  272POPC   C3B 3835  11.876   8.368   8.770 -0.1135 -0.2078  0.1306
  272POPC   C4B 3836  12.013   8.102   8.976  0.0680  0.0625 -0.2418
  273POPC   NC3 3837   4.770   9.047   7.070  0.2515  0.0938 -0.2084
  273POPC   PO4 3838   5.039   9.298   6.833 -0.0716  0.0066 -0.2881
  273POPC   GL1 3839   5.121   9.397   7.265 -0.1878 -0.0380  0.4627
  273POPC   GL2 3840   4.940   9.398   7.561 -0.2311  0.0942  0.0420
  273POPC   C1A 3841   5.378   9.252   7.678 -0.0468 -0.1237  0.2734
  273POPC   D2A 3842   5.504   9.252   8.044 -0.0510 -0.1192 -0.0375
  273POPC   C3A 3843   5.843   9.509   8.106 -0.0753 -0.0191  0.1743
  273POPC   C4A 3844   6.093   9.665   8.356  0.1458 -0.2786 -0.2752
  273POPC   C1B 3845   4.959   9.274   8.068 -0.1657 -0.0684  0.0306
  273POPC   C2B 3846   4.833   9.409   8.438  0.2729 -0.2160  0.3653
  273POPC   C3B 3847   4.746   9.747   8.716  0.0102 -0.1053 -0.3754
  273POPC   C4B 3848   4.850  10.041   9.030  0.0181 -0.1677  0.2673
  274POPC   NC3 3849  10.409   8.110   6.580 -0.2586 -0.1672  0.2730
  274POPC   PO4 3850  10.683   7.787   6.919 -0.0995  0.0898 -0.0073
  274POPC   GL1 3851  10.710   7.742   7.327 -0.2175  0.3649 -0.0239
  274POPC   GL2 3852  11.120   7.763   7.358  0.0873  0.0064  0.2364
  274POPC   C1A 3853  10.570   7.761   7.764 -0.0593 -0.1607 -0.0007
  274POPC   D2A 3854  10.363   7.811   8.116 -0.2119 -0.1511 -0.2149
  274POPC   C3A 3855  10.338   7.429   8.362 -0.1318 -0.0917 -0.3599
  274POPC   C4A 3856  10.108   7.064   8.163  0.1756 -0.0096  0.1721
  274POPC   C1B 3857  11.122   7.763   7.798 -0.0767  0.1479 -0.1383
  274POPC   C2B 3858  10.924   7.900   8.259 -0.3052  0.1352 -0.0026
  274POPC   C3B 3859  11.036   8.011   8.700  0.1715  0.0294  0.0545
  274POPC   C4B 3860  11.000   8.307   9.023  0.2661  0.1061  0.0785
  275POPC   NC3 3861  11.900   0.589   7.895 -0.1028 -0.0211 -0.0699
  275POPC   PO4 3862  11.632   0.271   7.942 -0.3504  0.1759  0.0876
  275POPC   GL1 3863  11.494  -0.102   8.172 -0.3419 -0.2526  0.1118
  275POPC   GL2 3864  11.171  -0.176   8.294 -0.0146  0.2166  0.2918
  275POPC   C1A 3865  11.641  -0.364   8.533 -0.1111  0.2432  0.2863
  275POPC   D2A 3866  11.394  -0.373   8.787 -0.2373  0.2204  0.1656
  275POPC   C3A 3867  11.425   0.045   9.037  0.7185 -0.2161  0.0546
  275POPC   C4A 3868  11.035   0.333   9.102 -0.0536  0.1134 -0.1350
  275POPC   C1B 3869  11.145  -0.539   8.456 -0.2291  0.0554 -0.1325
  275POPC   C2B 3870  10.940  -0.885   8.417  0.1384 -0.0353 -0.5233
  275POPC   C3B 3871  10.916  -1.307   8.359  0.1311  0.1143 -0.1092
  275POPC   C4B 3872  10.755  -1.665   8.407  0.1126 -0.1608 -0.1022
  276POPC   NC3 3873   7.613   4.947   7.382 -0.1636  0.1178 -0.0772
  276POPC   PO4 3874   7.712   5.076   7.732 -0.0587  0.1186 -0.1689
  276POPC   GL1 3875   7.808   4.806   8.155  0.0947  0.1787 -0.0253
  276POPC   GL2 3876   8.037   4.918   8.348 -0.2529  0.1922 -0.3181
  276POPC   C1A 3877   7.908   4.333   8.270  0.1711 -0.1777 -0.0361
  276POPC   D2A 3878   8.057   4.055   8.288  0.0676 -0.0616  0.1268
  276POPC   C3A 3879   8.459   3.906   8.322 -0.0170  0.1922  0.0320
  276POPC   C4A 3880   8.816   3.631   8.190 -0.0823  0.2363 -0.2189
  276POPC   C1B 3881   8.414   4.840   8.590 -0.0758  0.1775  0.1298
  276POPC   C2B 3882   8.807   4.708   8.804  0.1046 -0.0929 -0.2461
  276POPC   C3B 3883   9.307   4.541   8.888  0.1106 -0.1901 -0.0582
  276POPC   C4B 3884   9.730   4.604   8.818  0.0328 -0.3242 -0.0202
  277POPC   NC3 3885   0.139   0.420   7.702  0.2680  0.2371  0.0409
  277POPC   PO4 3886   0.265   0.129   7.569  0.3356 -0.0360 -0.3422
  277POPC   GL1 3887   0.551   0.045   7.912  0.0716  0.0082  0.2030
  277POPC   GL2 3888   0.454   0.190   8.065  0.1117 -0.3798 -0.1528
  277POPC   C1A 3889   0.660  -0.275   8.119  0.2837 -0.1230  0.3032
  277POPC   D2A 3890   0.950  -0.650   8.374 -0.2329 -0.0753 -0.3496
  277POPC   C3A 3891   0.810  -0.912   8.730  0.2107  0.0818  0.0027
  277POPC   C4A 3892   0.422  -0.899   8.967  0.1065  0.1003  0.0005
  277POPC   C1B 3893   0.508   0.151   8.512 -0.0281 -0.1354 -0.1335
  277POPC   C2B 3894   0.374  -0.095   8.854  0.1441 -0.3933 -0.1708
  277POPC   C3B 3895   0.178  -0.516   8.878  0.0368 -0.3451  0.1988
  277POPC   C4B 3896  -0.044  -0.660   9.170  0.0266 -0.2504  0.3458
  278POPC   NC3 3897  12.503   1.592   7.431 -0.0705  0.2814  0.0256
  278POPC   PO4 3898  12.053   1.494   7.509 -0.1517 -0.2225 -0.0064
  278POPC   GL1 3899  12.162   1.737   7.899 -0.1099  0.3557  0.1892
  278POPC   GL2 3900  12.513   1.538   8.070  0.3931 -0.1878 -0.1920
  278POPC   C1A 3901  12.444   2.016   8.170 -0.3529 -0.1852  0.0311
  278POPC   D2A 3902  12.519   2.002   8.654 -0.2254 -0.0916  0.0856
  278POPC   C3A 3903  12.393   1.982   9.146  0.0189 -0.1483  0.1447
  278POPC   C4A 3904  12.139   2.063   9.484 -0.1730  0.0600  0.0417
  278POPC   C1B 3905  12.413   1.536   8.460  0.0696  0.0597  0.0655
  278POPC   C2B 3906  12.099   1.649   8.806  0.1821  0.0619 -0.0687
  278POPC   C3B 3907  12.028   1.585   9.267 -0.1959 -0.3199 -0.3320
  278POPC   C4B 3908  11.939   1.343   9.640  0.1640 -0.0944  0.1130
  279POPC   NC3 3909  13.038   2.680   6.815  0.4939 -0.2504  0.2583
  279POPC   PO4 3910  12.712   2.877   6.998 -0.0353 -0.2660 -0.1839
  279POPC   GL1 3911  12.582   3.144   7.381 -0.1210  0.3490  0.1121
  279POPC   GL2 3912  12.278   2.945   7.448  0.2485 -0.1919  0.3051
  279POPC   C1A 3913  12.541   3.290   7.797 -0.0413  0.0995 -0.1458
  279POPC   D2A 3914  12.355   3.401   8.207  0.2491  0.1454  0.0822
  279POPC   C3A 3915  12.467   3.760   8.415 -0.2920  0.0440 -0.2114
  279POPC   C4A 3916  12.309   4.153   8.453 -0.0016 -0.0926  0.4188
  279POPC   C1B 3917  11.931   2.702   7.688  0.0315  0.1369  0.1253
  279POPC   C2B 3918  11.668   2.393   7.812 -0.1003 -0.1262  0.0184
  279POPC   C3B 3919  11.622   2.101   8.184 -0.0377 -0.1237  0.4842
  279POPC   C4B 3920  11.445   1.756   8.417 -0.1041  0.3753  0.1035
  280POPC   NC3 3921   1.883   2.056   6.973  0.2914  0.1665  0.0062
  280POPC   PO4 3922   2.168   1.853   7.301 -0.3559  0.1609  0.1020
  280POPC   GL1 3923   2.070   1.568   7.693 -0.1250  0.1577  0.0859
  280POPC   GL2 3924   2.087   1.147   7.821 -0.0838  0.1462  0.0451
  280POPC   C1A 3925   2.009   1.577   8.143  0.4471  0.1388  0.0392
  280POPC   D2A 3926   1.813   1.315   8.525 -0.3002 -0.3177  0.0522
  280POPC   C3A 3927   1.945   1.571   8.925 -0.1200 -0.1072  0.3294
  280POPC   C4A 3928   2.076   2.072   9.107  0.1236 -0.3591  0.1808
  280POPC   C1B 3929   2.300   1.141   8.185  0.1365 -0.2332  0.2270
  280POPC   C2B 3930   2.717   1.158   8.465  0.2307  0.0826  0.2467
  280POPC   C3B 3931   2.783   1.500   8.748  0.0205  0.0138  0.2857
  280POPC   C4B 3932   2.841   1.414   9.180  0.2977  0.0382  0.1967
  281POPC   NC3 3933   3.205  12.856   7.331  0.2315  0.1478  0.2130
  281POPC   PO4 3934   3.178  13.289   7.088  0.1114  0.1922 -0.0096
  281POPC   GL1 3935   3.005  13.341   7.531  0.0275  0.1137 -0.1388
  281POPC   GL2 3936   3.016  13.028   7.741 -0.1370  0.0400  0.1390
  281POPC   C1A 3937   2.721  13.465   7.808 -0.0878  0.0470  0.2808
  281POPC   D2A 3938   2.443  13.540   8.173 -0.3554 -0.0285  0.1230
  281POPC   C3A 3939   2.475  13.338   8.660 -0.1266  0.1629  0.0323
  281POPC   C4A 3940   2.432  12.951   8.906  0.2065 -0.0900  0.2250
  281POPC   C1B 3941   3.300  13.225   7.962  0.0437  0.1702 -0.2363
  281POPC   C2B 3942   3.498  12.981   8.277 -0.2377  0.4810  0.2554
  281POPC   C3B 3943   3.726  13.120   8.720  0.2753 -0.0369  0.1821
  281POPC   C4B 3944   4.038  13.304   8.815 -0.4674 -0.0587  0.1715
  282POPC   NC3 3945   1.963   1.286   7.322  0.1036 -0.3373  0.0804
  282POPC   PO4 3946   1.720   1.119   7.501 -0.0903 -0.5445 -0.2479
  282POPC   GL1 3947   1.596   1.363   7.837  0.2295 -0.0166 -0.2091
  282POPC   GL2 3948   1.611   1.107   8.128  0.1538  0.4631 -0.0612
  282POPC   C1A 3949   1.547   1.671   8.250 -0.2056  0.0014  0.0781
  282POPC   D2A 3950   1.499   1.748   8.672 -0.0290  0.0868 -0.1055
  282POPC   C3A 3951   1.105   2.040   8.822  0.1000  0.2843 -0.0712
  282POPC   C4A 3952   1.034   2.459   8.657  0.2415 -0.1260  0.3396
  282POPC   C1B 3953   1.326   1.272   8.558 -0.0138 -0.0848 -0.2620
  282POPC   C2B 3954   1.495   1.262   8.964  0.2065 -0.4557  0.0004
  282POPC   C3B 3955   1.524   1.437   9.295  0.1843  0.2317  0.3187
  282POPC   C4B 3956   1.289   1.522   9.591 -0.0183  0.2001 -0.4835
  283POPC   NC3 3957   7.922   6.757   7.740  0.1996  0.1962  0.0468
  283POPC   PO4 3958   8.167   6.493   8.006  0.1587 -0.1101  0.0186
  283POPC   GL1 3959   8.550   6.632   8.204  0.1217  0.0885 -0.1323
  283POPC   GL2 3960   8.747   6.681   7.938  0.0531 -0.0169  0.0383
  283POPC   C1A 3961   8.929   6.540   8.575 -0.2063  0.1960  0.0386
  283POPC   D2A 3962   9.116   6.313   8.805  0.0624  0.1706  0.0412
  283POPC   C3A 3963   9.546   6.433   8.778 -0.0303  0.0148 -0.4907
  283POPC   C4A 3964   9.871   6.539   8.876 -0.0858  0.1685  0.2126
  283POPC   C1B 3965   8.949   6.327   8.137  0.1142  0.1775  0.1789
  283POPC   C2B 3966   8.873   6.012   8.492 -0.0462 -0.3039 -0.0587
  283POPC   C3B 3967   9.072   5.738   8.816  0.0920 -0.0989  0.3281
  283POPC   C4B 3968   9.056   5.564   9.199  0.2341  0.1782  0.0675
  284POPC   NC3 3969   9.179   0.670   6.797  0.1275  0.1176 -0.4094
  284POPC   PO4 3970   9.581   0.613   7.130 -0.3561 -0.0426 -0.0674
  284POPC   GL1 3971   9.556   0.673   7.510 -0.0849  0.0298 -0.1458
  284POPC   GL2 3972   9.655   1.041   7.624 -0.0588  0.3034 -0.3105
  284POPC   C1A 3973   9.176   0.719   7.734 -0.3649  0.0388 -0.0369
  284POPC   D2A 3974   8.982   1.044   7.612  0.0493 -0.0869  0.2652
  284POPC   C3A 3975   9.079   1.457   7.700 -0.2121 -0.1415  0.1217
  284POPC   C4A 3976   9.136   1.967   7.760 -0.1041  0.4583  0.0347
  284POPC   C1B 3977   9.335   1.206   7.993 -0.0832 -0.0592 -0.1283
  284POPC   C2B 3978   9.100   1.539   8.211 -0.0734  0.0406 -0.0684
  284POPC   C3B 3979   8.856   1.861   8.371 -0.1990  0.5570 -0.3925
  284POPC   C4B 3980   8.381   2.040   8.400 -0.0531  0.3090 -0.0269
  285POPC   NC3 3981   4.333   6.148   7.693 -0.0003  0.0485 -0.1949
  285POPC   PO4 3982   4.519   6.167   8.063  0.0170 -0.0486 -0.0037
  285POPC   GL1 3983   4.140   6.166   8.377  0.0573  0.2062 -0.2255
  285POPC   GL2 3984   3.845   6.152   8.261 -0.3577  0.1879  0.0443
  285POPC   C1A 3985   3.767   6.048   8.728  0.3694  0.1016 -0.0224
  285POPC   D2A 3986   3.698   5.681   8.864 -0.1673 -0.2876  0.0433
  285POPC   C3A 3987   3.285   5.618   8.881 -0.0458  0.0131  0.0054
  285POPC   C4A 3988   2.876   5.818   8.788  0.0755  0.0210 -0.0333
  285POPC   C1B 3989   3.924   5.616   8.438 -0.0404 -0.1607  0.2322
  285POPC   C2B 3990   3.849   5.219   8.622  0.1421 -0.0467  0.0923
  285POPC   C3B 3991   3.730   5.206   9.073  0.3957  0.0223 -0.0631
  285POPC   C4B 3992   3.456   4.990   9.375  0.0486 -0.1621 -0.2606
  286POPC   NC3 3993  11.987   8.541   7.209  0.0211 -0.3829  0.3007
  286POPC   PO4 3994  11.584   8.740   7.255 -0.1134 -0.1067 -0.0511
  286POPC   GL1 3995  11.523   8.672   7.706 -0.0809 -0.0219  0.0312
  286POPC   GL2 3996  11.630   9.043   7.679 -0.0852 -0.0436  0.2246
  286POPC   C1A 3997  11.215   8.494   8.074 -0.0293  0.2950 -0.3475
  286POPC   D2A 3998  11.164   8.445   8.502  0.1068 -0.2860  0.0912
  286POPC   C3A 3999  11.418   8.461   8.868  0.0145  0.3779  0.0184
  286POPC   C4A 4000  11.523   8.145   9.084 -0.1502 -0.4245  0.1187
  286POPC   C1B 4001  11.499   9.160   8.054  0.2343 -0.2345 -0.1647
  286POPC   C2B 4002  11.153   8.936   8.364 -0.0710 -0.1266  0.1813
  286POPC   C3B 4003  10.817   8.815   8.599 -0.1698 -0.2108  0.0597
  286POPC   C4B 4004  10.361   8.763   8.450  0.2468  0.1783 -0.0204
  287POPC   NC3 4005   2.678   4.351   6.434  0.2471 -0.3201 -0.0504
  287POPC   PO4 4006   2.404   4.294   6.816  0.0800 -0.3601 -0.0976
  287POPC   GL1 4007   2.212   4.516   7.176 -0.0280  0.2658 -0.0925
  287POPC   GL2 4008   1.961   4.461   7.430 -0.1060 -0.0529  0.1574
  287POPC   C1A 4009   2.168   4.911   7.531  0.0697 -0.1629  0.0104
  287POPC   D2A 4010   2.330   5.254   7.685 -0.0107  0.1437  0.0072
  287POPC   C3A 4011   2.155   5.674   7.429 -0.1953 -0.3932  0.1146
  287POPC   C4A 4012   1.740   5.754   7.247 -0.1824  0.1814 -0.1215
  287POPC   C1B 4013   1.994   4.668   7.915 -0.0985  0.1547  0.2094
  287POPC   C2B 4014   1.940   5.023   8.076 -0.2603  0.0141  0.1956
  287POPC   C3B 4015   1.883   5.519   8.036  0.0250  0.0989  0.0702
  287POPC   C4B 4016   1.779   5.894   7.885  0.0279  0.0380  0.1432
  288POPC   NC3 4017   0.962   9.226   6.926 -0.0147 -0.0125  0.2655
  288POPC   PO4 4018   1.378   9.133   6.980 -0.0413  0.0056  0.3043
  288POPC   GL1 4019   1.287   8.996   7.458  0.1058 -0.0612  0.2533
  288POPC   GL2 4020   0.957   9.165   7.455 -0.0287 -0.1694  0.0604
  288POPC   C1A 4021   1.026   9.050   7.894  0.1053  0.2931  0.1654
  288POPC   D2A 4022   1.094   9.013   8.266  0.1183  0.3456 -0.0309
  288POPC   C3A 4023   0.939   9.176   8.605  0.2910 -0.0920  0.2270
  288POPC   C4A 4024   1.137   9.506   8.804  0.0596 -0.3155 -0.1167
  288POPC   C1B 4025   1.288   9.487   7.700  0.1029 -0.1880 -0.2688
  288POPC   C2B 4026   1.656   9.349   7.927  0.0233 -0.1876 -0.0646
  288POPC   C3B 4027   1.963   9.419   8.328  0.2820  0.1543  0.1408
  288POPC   C4B 4028   2.343   9.340   8.530  0.0949  0.1199  0.3071
  289POPC   NC3 4029   3.264   0.697   7.238 -0.2747 -0.0828  0.0728
  289POPC   PO4 4030   3.414   1.083   7.297 -0.3188 -0.1273  0.2442
  289POPC   GL1 4031   3.372   0.990   7.735  0.0351 -0.0381  0.2012
  289POPC   GL2 4032   3.102   0.850   7.759  0.1360  0.0182 -0.1845
  289POPC   C1A 4033   3.407   0.979   8.146  0.2705  0.4569 -0.1801
  289POPC   D2A 4034   3.215   0.769   8.486 -0.0022  0.1393  0.0912
  289POPC   C3A 4035   3.286   0.352   8.440  0.0816  0.0088  0.2002
  289POPC   C4A 4036   2.905   0.208   8.307  0.1161  0.1395 -0.1064
  289POPC   C1B 4037   2.871   0.753   8.145  0.1106 -0.0619  0.0285
  289POPC   C2B 4038   2.739   0.649   8.589  0.0816  0.2363 -0.4390
  289POPC   C3B 4039   2.963   0.380   8.837 -0.6724  0.1654 -0.0823
  289POPC   C4B 4040   3.419   0.424   8.963 -0.0610  0.0815  0.1634
  290POPC   NC3 4041  12.247   3.553   6.727 -0.1039  0.0755 -0.1192
  290POPC   PO4 4042  11.872   3.215   6.825  0.1636 -0.1900 -0.0821
  290POPC   GL1 4043  11.613   3.334   7.147  0.2574  0.1949 -0.1830
  290POPC   GL2 4044  11.761   2.985   7.324 -0.0931  0.1223 -0.1840
  290POPC   C1A 4045  11.817   3.498   7.603  0.1638 -0.0662 -0.0236
  290POPC   D2A 4046  11.934   3.169   7.864 -0.0678 -0.0515  0.0178
  290POPC   C3A 4047  12.331   2.900   8.072  0.0921 -0.2353  0.1730
  290POPC   C4A 4048  12.623   2.605   8.405 -0.1861  0.2317 -0.0418
  290POPC   C1B 4049  11.548   2.969   7.640 -0.0066  0.2400  0.4135
  290POPC   C2B 4050  11.439   3.270   7.911  0.0573  0.1817  0.0338
  290POPC   C3B 4051  11.408   3.742   8.024 -0.1239 -0.0323 -0.0055
  290POPC   C4B 4052  11.440   4.087   8.260 -0.1984  0.2795  0.0979
  291POPC   NC3 4053   3.124   9.976   6.509  0.4049  0.1240  0.0927
  291POPC   PO4 4054   3.402   9.968   6.804  0.0281 -0.0539 -0.1332
  291POPC   GL1 4055   3.408   9.808   7.198 -0.0619  0.1369  0.1752
  291POPC   GL2 4056   3.264   9.841   7.446 -0.0571 -0.3168  0.1230
  291POPC   C1A 4057   3.720   9.842   7.554  0.2106 -0.0309 -0.3488
  291POPC   D2A 4058   4.070   9.823   7.783  0.0174 -0.0932  0.0444
  291POPC   C3A 4059   4.140   9.921   8.159 -0.0958 -0.0721  0.1184
  291POPC   C4A 4060   4.216  10.017   8.628 -0.0238 -0.0837  0.0644
  291POPC   C1B 4061   3.347  10.027   7.758 -0.3146 -0.0533 -0.0011
  291POPC   C2B 4062   3.766  10.214   7.964 -0.3036  0.1378  0.0976
  291POPC   C3B 4063   4.037  10.527   8.234  0.0243 -0.2821  0.2384
  291POPC   C4B 4064   4.334  10.521   8.405 -0.0324  0.2854 -0.2666
  292POPC   NC3 4065   5.996   2.138   6.593  0.1231 -0.2370 -0.0718
  292POPC   PO4 4066   6.391   2.056   6.674 -0.1807  0.2478  0.1075
  292POPC   GL1 4067   6.313   2.152   7.237 -0.1617  0.1357  0.1390
  292POPC   GL2 4068   6.522   2.282   7.387  0.3957  0.0101 -0.0438
  292POPC   C1A 4069   5.931   2.115   7.444  0.0074 -0.1331  0.2196
  292POPC   D2A 4070   5.580   2.335   7.661  0.0766 -0.1582 -0.2629
  292POPC   C3A 4071   5.303   2.203   7.916 -0.0652  0.2936  0.1616
  292POPC   C4A 4072   5.080   1.890   8.037 -0.1076 -0.0445 -0.1987
  292POPC   C1B 4073   6.283   2.376   7.743  0.0186  0.0499  0.2946
  292POPC   C2B 4074   6.326   2.501   8.126 -0.0943 -0.1027  0.1085
  292POPC   C3B 4075   6.389   2.467   8.580  0.2772  0.1333  0.0808
  292POPC   C4B 4076   6.231   2.271   8.996 -0.1589 -0.1519 -0.1586
  293POPC   NC3 4077   3.001  10.146   7.056  0.2610  0.2237 -0.0710
  293POPC   PO4 4078   2.813   9.783   7.163  0.0288  0.0332 -0.0295
  293POPC   GL1 4079   2.886   9.590   7.647 -0.0298 -0.0406  0.0699
  293POPC   GL2 4080   2.797   9.239   7.653  0.0888  0.2279 -0.1895
  293POPC   C1A 4081   3.107   9.714   8.018 -0.1133 -0.0959  0.1983
  293POPC   D2A 4082   2.962   9.862   8.341  0.0384 -0.2049 -0.1235
  293POPC   C3A 4083   2.571   9.782   8.451 -0.3131 -0.0386  0.0953
  293POPC   C4A 4084   2.508   9.931   8.882  0.0388 -0.3754  0.0015
  293POPC   C1B 4085   3.015   9.095   7.900 -0.0404 -0.0267 -0.0317
  293POPC   C2B 4086   3.199   9.038   8.313  0.0536  0.0802  0.0433
  293POPC   C3B 4087   3.132   8.753   8.686 -0.0075  0.0952 -0.1878
  293POPC   C4B 4088   3.311   8.276   8.938 -0.1103  0.5594  0.0988
  294POPC   NC3 4089   2.591   9.320   6.883 -0.2336  0.1409  0.0510
  294POPC   PO4 4090   2.614   8.974   7.197 -0.0785 -0.1554  0.0551
  294POPC   GL1 4091   2.583   8.748   7.570  0.3155 -0.0809  0.1751
  294POPC   GL2 4092   2.973   8.743   7.564  0.2193 -0.1885  0.2508
  294POPC   C1A 4093   2.325   8.548   7.865 -0.3568 -0.0282  0.2120
  294POPC   D2A 4094   2.201   8.477   8.240  0.3059  0.1414 -0.0304
  294POPC   C3A 4095   1.786   8.535   8.192  0.1579  0.4080 -0.0677
  294POPC   C4A 4096   1.575   8.146   7.988  0.0658 -0.0932  0.2843
  294POPC   C1B 4097   2.861   8.574   7.914  0.0074  0.2418  0.1136
  294POPC   C2B 4098   2.765   8.666   8.218 -0.0566 -0.3250  0.0686
  294POPC   C3B 4099   2.712   9.129   8.266 -0.1485  0.2161  0.1716
  294POPC   C4B 4100   2.729   9.435   8.132  0.1136 -0.0142 -0.1162
  295POPC   NC3 4101   9.674  12.457   7.561 -0.1427  0.2407 -0.3895
  295POPC   PO4 4102  10.127  12.317   7.587  0.0471  0.1748  0.0163
  295POPC   GL1 4103   9.612  12.123   7.949 -0.1905 -0.0155  0.1995
  295POPC   GL2 4104   9.444  11.848   7.887  0.1133  0.1703  0.2941
  295POPC   C1A 4105   9.447  12.363   8.273  0.1769  0.5580  0.2982
  295POPC   D2A 4106   9.103  12.531   8.477  0.3278 -0.0699 -0.0494
  295POPC   C3A 4107   9.013  12.612   8.844  0.0619 -0.2939  0.0441
  295POPC   C4A 4108   9.012  12.759   9.244 -0.0723 -0.0668 -0.0274
  295POPC   C1B 4109   9.600  11.891   8.403 -0.2559  0.0427 -0.0675
  295POPC   C2B 4110   9.941  11.886   8.675 -0.1538  0.2438  0.1120
  295POPC   C3B 4111  10.201  11.719   8.937  0.0012 -0.2647  0.0864
  295POPC   C4B 4112  10.500  11.802   9.266 -0.2854  0.0639 -0.0592
  296POPC   NC3 4113  10.706   6.414   6.649 -0.2331 -0.1136 -0.2596
  296POPC   PO4 4114  10.312   6.004   6.648  0.2020 -0.1385 -0.2214
  296POPC   GL1 4115  10.383   5.886   6.991 -0.0749 -0.2287 -0.1893
  296POPC   GL2 4116  10.705   6.113   7.143 -0.0872 -0.0477  0.2172
  296POPC   C1A 4117  10.371   5.882   7.470 -0.2677  0.0431  0.2269
  296POPC   D2A 4118  10.227   6.100   7.778  0.2769 -0.0557 -0.1117
  296POPC   C3A 4119  10.598   6.362   8.050 -0.0386 -0.1168 -0.3711
  296POPC   C4A 4120  10.743   6.554   8.395 -0.1760 -0.0341 -0.1066
  296POPC   C1B 4121  10.758   6.154   7.541  0.2153  0.0472  0.1182
  296POPC   C2B 4122  10.768   5.868   7.923  0.0889 -0.2928  0.0423
  296POPC   C3B 4123  10.851   5.778   8.313 -0.2048 -0.1398  0.1588
  296POPC   C4B 4124  10.707   5.848   8.752 -0.1625  0.0076  0.2136
  297POPC   NC3 4125  12.300   7.724   7.082  0.4238 -0.1132  0.1371
  297POPC   PO4 4126  12.262   8.151   7.102  0.0522  0.4468  0.3163
  297POPC   GL1 4127  12.300   8.078   7.520  0.2041  0.0417 -0.2288
  297POPC   GL2 4128  12.694   8.032   7.479 -0.1214  0.0988 -0.3812
  297POPC   C1A 4129  12.053   7.984   7.952  0.0711  0.2218 -0.0577
  297POPC   D2A 4130  11.945   7.949   8.375 -0.1392  0.1044  0.1168
  297POPC   C3A 4131  11.797   7.556   8.399  0.1504 -0.1709  0.0602
  297POPC   C4A 4132  11.287   7.558   8.308  0.1487  0.4686 -0.0327
  297POPC   C1B 4133  12.675   7.701   7.687  0.1452  0.1603  0.0913
  297POPC   C2B 4134  12.799   7.540   7.983 -0.3039 -0.1167  0.1668
  297POPC   C3B 4135  13.159   7.466   8.221  0.0658  0.0812  0.1071
  297POPC   C4B 4136  13.469   7.574   8.545 -0.0796 -0.1422 -0.0847
  298POPC   NC3 4137   8.348   0.549   6.604  0.0749 -0.0432 -0.1639
  298POPC   PO4 4138   8.622   0.642   6.920 -0.1885  0.1737  0.4252
  298POPC   GL1 4139   8.571   0.842   7.379 -0.0706 -0.0772  0.0436
  298POPC   GL2 4140   8.235   0.892   7.465  0.2309 -0.1191  0.2386
  298POPC   C1A 4141   8.622   0.740   7.811  0.2623  0.3144  0.1850
  298POPC   D2A 4142   8.804   1.000   8.191  0.1258  0.1271 -0.1708
  298POPC   C3A 4143   8.623   1.370   8.411  0.0405  0.2205  0.1245
  298POPC   C4A 4144   8.345   1.622   8.654  0.1269  0.0852 -0.2323
  298POPC   C1B 4145   8.115   0.932   7.821 -0.1075  0.0038 -0.4156
  298POPC   C2B 4146   8.250   0.966   8.184 -0.1595 -0.0893 -0.0618
  298POPC   C3B 4147   8.212   1.104   8.618  0.1871 -0.1324 -0.2195
  298POPC   C4B 4148   8.455   0.936   8.955 -0.2506 -0.3225  0.0040
  299POPC   NC3 4149   0.104   5.950   6.700 -0.0660  0.0272 -0.2367
  299POPC   PO4 4150   0.563   5.875   6.853  0.0608 -0.0942 -0.0274
  299POPC   GL1 4151   0.434   5.969   7.211  0.0911 -0.1970 -0.0344
  299POPC   GL2 4152   0.140   5.828   7.259  0.3997  0.1612 -0.1721
  299POPC   C1A 4153   0.509   5.979   7.759  0.1313 -0.0186 -0.0545
  299POPC   D2A 4154   0.570   5.807   8.005  0.0695  0.1748  0.0405
  299POPC   C3A 4155   0.700   5.958   8.374  0.0629 -0.1309  0.0661
  299POPC   C4A 4156   0.865   5.997   8.742  0.1118  0.3739  0.1433
  299POPC   C1B 4157   0.052   6.094   7.586  0.0699 -0.2462 -0.2993
  299POPC   C2B 4158  -0.199   6.083   7.898  0.1910  0.3931  0.1706
  299POPC   C3B 4159  -0.253   5.834   8.239  0.3514 -0.2465  0.1950
  299POPC   C4B 4160  -0.211   5.786   8.660  0.1177  0.2160 -0.1936
  300POPC   NC3 4161  11.443  12.176   6.965  0.1508 -0.0867 -0.0129
  300POPC   PO4 4162  11.166  12.214   7.312 -0.0446  0.1126 -0.1318
  300POPC   GL1 4163  10.977  12.135   7.745 -0.0265  0.0656  0.3692
  300POPC   GL2 4164  11.019  11.834   7.862 -0.0941 -0.2162  0.3330
  300POPC   C1A 4165  10.574  12.142   8.097 -0.1926  0.1893  0.2708
  300POPC   D2A 4166  10.073  12.145   8.255  0.1313  0.0685  0.1628
  300POPC   C3A 4167  10.019  12.393   8.567 -0.1963 -0.3944  0.5264
  300POPC   C4A 4168   9.960  12.628   8.922  0.0376  0.1368  0.2445
  300POPC   C1B 4169  11.323  12.023   8.187 -0.1908  0.0773 -0.0040
  300POPC   C2B 4170  11.520  12.237   8.514  0.1720  0.0698  0.3634
  300POPC   C3B 4171  11.441  12.211   8.909  0.0174 -0.4563 -0.1239
  300POPC   C4B 4172  11.450  12.343   9.375  0.2420 -0.2104  0.2481
  301POPC   NC3 4173   0.815   4.775   6.846  0.0955  0.1435  0.1033
  301POPC   PO4 4174   0.570   4.458   6.850  0.0803 -0.0310  0.0127
  301POPC   GL1 4175   0.679   4.344   7.234 -0.0204  0.0599  0.5764
  301POPC   GL2 4176   0.952   4.170   7.079  0.0371  0.1706 -0.1099
  301POPC   C1A 4177   0.515   3.986   7.532 -0.1260  0.4040 -0.3067
  301POPC   D2A 4178   0.386   4.019   8.056  0.1271 -0.0075 -0.3532
  301POPC   C3A 4179   0.135   3.809   8.248  0.1598 -0.0394  0.1067
  301POPC   C4A 4180  -0.211   3.638   8.064  0.2031 -0.1492  0.1956
  301POPC   C1B 4181   1.040   3.942   7.465  0.2320  0.1020  0.2782
  301POPC   C2B 4182   1.312   3.767   7.693  0.2577 -0.2336 -0.0425
  301POPC   C3B 4183   1.437   3.842   8.309 -0.0562  0.0825  0.0729
  301POPC   C4B 4184   1.258   3.873   8.761  0.0852 -0.0411 -0.0558
  302POPC   NC3 4185  11.065   2.160   7.093 -0.2109 -0.0500 -0.1436
  302POPC   PO4 4186  11.026   1.651   7.180 -0.0139 -0.1318  0.3441
  302POPC   GL1 4187  11.002   1.591   7.720  0.0548  0.0345 -0.0423
  302POPC   GL2 4188  11.247   1.443   7.869 -0.0268 -0.0780  0.0533
  302POPC   C1A 4189  11.177   1.953   8.012 -0.1120 -0.2393 -0.0826
  302POPC   D2A 4190  11.153   2.240   8.262 -0.0689 -0.0534  0.2020
  302POPC   C3A 4191  11.452   2.519   8.404 -0.0522 -0.2108 -0.5636
  302POPC   C4A 4192  11.765   2.473   8.628  0.1809  0.0643 -0.3534
  302POPC   C1B 4193  11.096   1.303   8.317 -0.1993  0.0007 -0.1739
  302POPC   C2B 4194  11.454   1.193   8.501  0.1786 -0.1553 -0.1102
  302POPC   C3B 4195  11.858   1.354   8.549 -0.0421 -0.5000 -0.0189
  302POPC   C4B 4196  11.948   1.780   8.340 -0.0455 -0.2340  0.3507
  303POPC   NC3 4197   4.486   1.501   7.441  0.0174  0.2309  0.2045
  303POPC   PO4 4198   4.413   1.895   7.387 -0.2290  0.2948 -0.0976
  303POPC   GL1 4199   4.633   1.880   7.695  0.2364 -0.2994 -0.2747
  303POPC   GL2 4200   4.374   2.108   7.839 -0.0415 -0.1529  0.0749
  303POPC   C1A 4201   4.831   2.318   7.849 -0.1401  0.4919  0.0930
  303POPC   D2A 4202   4.902   2.748   8.022 -0.1799  0.1376 -0.0766
  303POPC   C3A 4203   4.958   2.805   8.512  0.0789 -0.1751 -0.0465
  303POPC   C4A 4204   5.106   2.868   9.001  0.0554  0.0298 -0.0198
  303POPC   C1B 4205   4.581   1.914   8.266  0.4066  0.0560 -0.1117
  303POPC   C2B 4206   4.962   1.913   8.603 -0.0971 -0.0889 -0.0714
  303POPC   C3B 4207   4.921   2.176   8.989 -0.0729 -0.2653 -0.3205
  303POPC   C4B 4208   5.131   2.434   9.189  0.2081 -0.1337 -0.1027
  304POPC   NC3 4209  12.446   8.938   7.274 -0.0471 -0.1103  0.1293
  304POPC   PO4 4210  12.526   8.604   7.154 -0.0388  0.5080 -0.2674
  304POPC   GL1 4211  12.696   8.522   7.565 -0.0882  0.1320 -0.0279
  304POPC   GL2 4212  12.618   8.771   7.760 -0.0257 -0.0569 -0.1394
  304POPC   C1A 4213  12.628   8.248   7.910 -0.2620  0.4000 -0.1602
  304POPC   D2A 4214  12.549   7.908   8.160  0.4140 -0.3031  0.0386
  304POPC   C3A 4215  12.262   7.579   8.267  0.1230 -0.0270  0.0826
  304POPC   C4A 4216  12.197   7.207   8.497  0.4445  0.2596  0.1775
  304POPC   C1B 4217  12.782   8.616   8.217 -0.0485  0.1640 -0.1077
  304POPC   C2B 4218  12.854   8.395   8.667 -0.2740  0.1797  0.1061
  304POPC   C3B 4219  13.125   8.223   8.914  0.0413  0.0784  0.0470
  304POPC   C4B 4220  13.417   8.351   9.240  0.0560 -0.1124  0.2289
  305POPC   NC3 4221   3.284   2.544   7.192 -0.0301  0.1121  0.3607
  305POPC   PO4 4222   3.668   2.595   7.409  0.2533 -0.0948  0.1077
  305POPC   GL1 4223   3.683   2.306   7.813 -0.2433 -0.2443  0.1670
  305POPC   GL2 4224   3.541   2.015   7.724 -0.0724  0.4486 -0.0523
  305POPC   C1A 4225   3.933   2.207   8.187 -0.0896  0.1981 -0.2557
  305POPC   D2A 4226   4.108   2.274   8.704 -0.1262  0.0259 -0.1102
  305POPC   C3A 4227   4.089   1.953   9.111 -0.1274 -0.0795  0.2460
  305POPC   C4A 4228   3.820   1.626   9.369  0.2333  0.0078  0.0106
  305POPC   C1B 4229   3.340   2.060   8.096 -0.2097 -0.1962  0.4034
  305POPC   C2B 4230   3.151   2.398   8.361 -0.1333  0.0219  0.2888
  305POPC   C3B 4231   3.340   2.637   8.711 -0.0345 -0.3367  0.0234
  305POPC   C4B 4232   3.156   2.780   9.046 -0.2397  0.1078 -0.0907
  306POPC   NC3 4233   2.753   3.257   7.181  0.0153  0.2696 -0.1644
  306POPC   PO4 4234   2.779   3.647   7.338  0.1230  0.2912  0.2408
  306POPC   GL1 4235   2.704   3.675   7.764 -0.0355  0.4202 -0.1496
  306POPC   GL2 4236   2.931   3.855   7.818 -0.1695 -0.0882 -0.0362
  306POPC   C1A 4237   2.436   3.812   7.975 -0.0557  0.3467 -0.0408
  306POPC   D2A 4238   2.312   3.678   8.266 -0.3207  0.2676  0.2205
  306POPC   C3A 4239   1.907   3.635   8.325 -0.0162  0.1519  0.2672
  306POPC   C4A 4240   1.610   3.424   8.619  0.1481 -0.0070 -0.2687
  306POPC   C1B 4241   3.159   4.338   7.826  0.4173 -0.1044 -0.0054
  306POPC   C2B 4242   3.005   4.646   8.091 -0.1350  0.0704 -0.1801
  306POPC   C3B 4243   3.018   5.085   8.080  0.1149  0.1944 -0.0082
  306POPC   C4B 4244   3.300   5.309   7.887 -0.1227 -0.0755  0.3205
  307POPC   NC3 4245   4.096   8.484   7.080 -0.1147 -0.3472 -0.1359
  307POPC   PO4 4246   4.404   8.682   7.255  0.2808 -0.2964  0.0389
  307POPC   GL1 4247   4.643   8.630   7.650  0.3766  0.2230 -0.1975
  307POPC   GL2 4248   4.807   8.859   7.577 -0.1208 -0.2535 -0.2354
  307POPC   C1A 4249   4.712   8.604   8.035 -0.1373  0.0897 -0.1904
  307POPC   D2A 4250   4.878   8.893   8.386 -0.0791 -0.0055 -0.1468
  307POPC   C3A 4251   5.150   8.989   8.523 -0.0487  0.0807  0.0279
  307POPC   C4A 4252   5.225   9.296   8.793  0.0363  0.0031 -0.0826
  307POPC   C1B 4253   4.553   9.135   7.733 -0.1046  0.1383 -0.0899
  307POPC   C2B 4254   4.458   9.117   8.234  0.0858 -0.0259  0.0609
  307POPC   C3B 4255   4.160   8.949   8.397 -0.0385 -0.0406  0.1664
  307POPC   C4B 4256   4.009   8.639   8.609 -0.1088 -0.0076  0.0476
  308POPC   NC3 4257   9.246   1.421   6.906  0.1225 -0.2163 -0.3977
  308POPC   PO4 4258   9.671   1.529   7.062  0.2756  0.1029  0.1213
  308POPC   GL1 4259   9.634   1.552   7.529  0.0910 -0.0182 -0.2331
  308POPC   GL2 4260   9.952   1.518   7.520  0.1031  0.1074  0.1913
  308POPC   C1A 4261   9.574   1.690   7.871  0.1986  0.0327 -0.1782
  308POPC   D2A 4262   9.568   1.661   8.277 -0.0714  0.2491 -0.0004
  308POPC   C3A 4263   9.512   1.870   8.630 -0.0024  0.0687  0.3050
  308POPC   C4A 4264   9.205   1.887   9.028  0.1383 -0.0330  0.0015
  308POPC   C1B 4265  10.035   1.749   7.880  0.2096 -0.2786  0.3323
  308POPC   C2B 4266   9.843   2.061   8.173  0.0478  0.3503  0.0976
  308POPC   C3B 4267   9.746   2.292   8.583 -0.1676 -0.0564  0.0418
  308POPC   C4B 4268   9.526   2.304   8.912  0.2060  0.4940 -0.2845
  309POPC   NC3 4269   8.388   0.044   6.655 -0.0896  0.2054 -0.2689
  309POPC   PO4 4270   8.847   0.020   6.905 -0.2046  0.0029  0.0672
  309POPC   GL1 4271   8.841   0.142   7.299  0.2438 -0.1779  0.0843
  309POPC   GL2 4272   9.017   0.183   7.570 -0.0583  0.0257 -0.2175
  309POPC   C1A 4273   8.559   0.266   7.616 -0.0500  0.5062 -0.2070
  309POPC   D2A 4274   8.161   0.455   7.794 -0.3845  0.0828  0.1078
  309POPC   C3A 4275   7.885   0.349   8.054 -0.0568  0.1398 -0.3501
  309POPC   C4A 4276   7.782   0.182   8.532 -0.1110  0.1757 -0.1490
  309POPC   C1B 4277   8.815   0.187   8.022 -0.1576 -0.2666 -0.1897
  309POPC   C2B 4278   8.541   0.510   8.306  0.1899  0.2662  0.0883
  309POPC   C3B 4279   8.201   0.469   8.509 -0.0116  0.3230  0.1136
  309POPC   C4B 4280   7.881   0.689   8.623 -0.0261 -0.2563  0.2317
  310POPC   NC3 4281  12.463   4.922   6.623 -0.1877 -0.1615 -0.1210
  310POPC   PO4 4282  12.854   5.017   6.830 -0.1791 -0.1315  0.1953
  310POPC   GL1 4283  12.994   4.683   7.084  0.1932  0.1106  0.2929
  310POPC   GL2 4284  13.348   4.748   7.163  0.0836  0.0674 -0.0778
  310POPC   C1A 4285  12.844   4.656   7.507 -0.1290 -0.2194  0.2861
  310POPC   D2A 4286  12.408   4.663   7.717 -0.0101 -0.1408  0.0326
  310POPC   C3A 4287  12.232   4.529   8.105  0.3082 -0.0074  0.1025
  310POPC   C4A 4288  12.189   4.624   8.627 -0.2275  0.1550 -0.0071
  310POPC   C1B 4289  13.320   4.969   7.546 -0.0421  0.0655 -0.0789
  310POPC   C2B 4290  13.350   5.098   8.087  0.0861 -0.0359  0.2600
  310POPC   C3B 4291  13.496   5.049   8.462 -0.1367 -0.0428 -0.2706
  310POPC   C4B 4292  13.534   4.974   8.982 -0.2442 -0.1950  0.2840
  311POPC   NC3 4293   3.965   5.392   7.190  0.1994 -0.0304 -0.3308
  311POPC   PO4 4294   4.021   5.392   7.576  0.1664  0.1148 -0.0128
  311POPC   GL1 4295   3.800   5.479   7.808 -0.4019 -0.0248  0.0778
  311POPC   GL2 4296   3.838   5.185   8.083  0.0723 -0.4897 -0.2553
  311POPC   C1A 4297   3.616   5.771   8.040  0.2039  0.0257 -0.0958
  311POPC   D2A 4298   3.340   5.769   8.268 -0.1561 -0.3901  0.0947
  311POPC   C3A 4299   3.026   5.842   8.217 -0.1508 -0.1322  0.1075
  311POPC   C4A 4300   2.637   5.961   8.363 -0.0186 -0.0373  0.1719
  311POPC   C1B 4301   3.493   5.344   8.333  0.0330 -0.0015  0.1871
  311POPC   C2B 4302   3.105   5.371   8.438 -0.2663 -0.1292 -0.1322
  311POPC   C3B 4303   2.692   5.447   8.247 -0.2191 -0.1009 -0.0156
  311POPC   C4B 4304   2.466   5.137   8.213 -0.0724 -0.0119 -0.1329
  312POPC   NC3 4305  12.641   7.065   6.540 -0.2454 -0.0364  0.0351
  312POPC   PO4 4306  12.437   6.738   6.829  0.2796 -0.1423  0.3706
  312POPC   GL1 4307  12.180   6.839   7.221 -0.0650 -0.0206 -0.1019
  312POPC   GL2 4308  11.878   6.691   7.264 -0.0550  0.2054 -0.1879
  312POPC   C1A 4309  12.140   7.094   7.581 -0.2093 -0.0316  0.1852
  312POPC   D2A 4310  12.052   7.307   7.928  0.2249  0.3092 -0.1803
  312POPC   C3A 4311  11.811   7.070   8.196 -0.1077 -0.1357  0.1401
  312POPC   C4A 4312  11.567   7.142   8.612  0.1460 -0.0374 -0.0879
  312POPC   C1B 4313  12.171   6.365   7.389 -0.0614 -0.4283 -0.1222
  312POPC   C2B 4314  12.358   6.109   7.719  0.1426  0.0612  0.1531
  312POPC   C3B 4315  12.278   6.077   8.112  0.0608  0.0479 -0.3116
  312POPC   C4B 4316  11.933   6.410   8.251 -0.2391 -0.0056 -0.0544
  313POPC   NC3 4317   9.454   9.524   7.416 -0.0267  0.3314 -0.0261
  313POPC   PO4 4318   9.047   9.573   7.254  0.0130  0.1739  0.1442
  313POPC   GL1 4319   8.940   9.509   7.625 -0.1624  0.2581  0.0833
  313POPC   GL2 4320   9.025   9.741   7.831  0.1360 -0.1212 -0.0873
  313POPC   C1A 4321   8.811   9.316   8.032 -0.3704  0.1865  0.0932
  313POPC   D2A 4322   8.912   9.202   8.415  0.1195 -0.2656  0.1704
  313POPC   C3A 4323   9.366   9.007   8.448 -0.0193 -0.2136  0.0472
  313POPC   C4A 4324   9.494   8.832   8.879  0.1868  0.1201 -0.1857
  313POPC   C1B 4325   8.805   9.887   8.223 -0.0327  0.0531 -0.0278
  313POPC   C2B 4326   8.716   9.789   8.581  0.0710 -0.1226  0.1931
  313POPC   C3B 4327   8.730   9.382   8.852  0.0744  0.0673 -0.3462
  313POPC   C4B 4328   8.429   9.166   9.015  0.0945 -0.2306  0.0392
  314POPC   NC3 4329   1.804  12.957   7.407  0.1237 -0.1298 -0.2286
  314POPC   PO4 4330   1.781  12.541   7.274 -0.2542  0.1907 -0.0396
  314POPC   GL1 4331   1.717  12.559   7.678 -0.0016  0.1863  0.3325
  314POPC   GL2 4332   1.715  12.799   7.897 -0.2105  0.0811 -0.1399
  314POPC   C1A 4333   1.299  12.450   7.900  0.2274  0.2241  0.2768
  314POPC   D2A 4334   0.992  12.140   7.890 -0.1341 -0.1653 -0.1647
  314POPC   C3A 4335   1.216  11.721   8.016 -0.1828  0.4513 -0.1503
  314POPC   C4A 4336   0.950  11.325   8.263 -0.2008 -0.2620 -0.2757
  314POPC   C1B 4337   1.599  12.743   8.229  0.0201  0.0428  0.1462
  314POPC   C2B 4338   1.557  12.660   8.544  0.1467  0.3056 -0.2614
  314POPC   C3B 4339   1.187  12.636   8.910 -0.0562  0.2401 -0.1050
  314POPC   C4B 4340   1.205  12.555   9.354 -0.1641  0.1208  0.0982
  315POPC   NC3 4341   2.331   2.296   7.151  0.3191 -0.3614  0.2072
  315POPC   PO4 4342   2.417   2.745   7.094  0.0825 -0.0028 -0.0660
  315POPC   GL1 4343   2.184   2.878   7.400 -0.0835  0.4792 -0.4268
  315POPC   GL2 4344   1.993   2.726   7.501  0.3495  0.1680  0.0834
  315POPC   C1A 4345   2.019   3.057   7.836 -0.0863  0.4126 -0.0372
  315POPC   D2A 4346   2.228   3.220   8.115  0.0701 -0.0543  0.2034
  315POPC   C3A 4347   2.244   3.314   8.587 -0.0412  0.1177 -0.0476
  315POPC   C4A 4348   2.370   3.232   9.126  0.0759 -0.1499 -0.0434
  315POPC   C1B 4349   1.943   2.513   7.928  0.1108 -0.3642  0.1190
  315POPC   C2B 4350   2.073   2.532   8.364 -0.0058  0.1132  0.0687
  315POPC   C3B 4351   2.189   2.540   8.804  0.0117  0.1258  0.1593
  315POPC   C4B 4352   2.503   2.744   9.114  0.1482 -0.2493 -0.0484
  316POPC   NC3 4353  11.819  11.542   7.370 -0.0746 -0.1339  0.3928
  316POPC   PO4 4354  12.149  11.399   7.321 -0.1061  0.3335  0.1501
  316POPC   GL1 4355  12.164  11.326   7.733  0.1890  0.4602 -0.0739
  316POPC   GL2 4356  12.038  10.988   7.823  0.1382  0.2169  0.1053
  316POPC   C1A 4357  12.120  11.393   8.072 -0.1883  0.0380  0.1336
  316POPC   D2A 4358  12.092  11.444   8.517 -0.1069  0.2104  0.1618
  316POPC   C3A 4359  12.445  11.376   8.678 -0.0825  0.1047 -0.3196
  316POPC   C4A 4360  12.870  11.615   8.625  0.1461  0.0474 -0.1926
  316POPC   C1B 4361  11.965  10.939   8.270 -0.0031  0.0459 -0.0378
  316POPC   C2B 4362  11.731  11.168   8.565 -0.2299 -0.3483  0.3005
  316POPC   C3B 4363  11.742  11.196   8.976  0.0140 -0.2585 -0.1377
  316POPC   C4B 4364  11.627  11.075   9.366  0.1296 -0.0286  0.1288
  317POPC   NC3 4365   8.776   4.263   6.480 -0.0860  0.1194  0.2373
  317POPC   PO4 4366   8.530   4.647   6.485 -0.4112  0.0700  0.1748
  317POPC   GL1 4367   8.655   4.612   6.894 -0.2827 -0.0999 -0.0581
  317POPC   GL2 4368   9.066   4.649   6.823  0.1692 -0.1171  0.1213
  317POPC   C1A 4369   8.919   4.240   7.107  0.1913  0.1513  0.1611
  317POPC   D2A 4370   8.919   4.304   7.534  0.0812 -0.0324  0.0292
  317POPC   C3A 4371   9.301   4.049   7.652  0.1869  0.1184  0.1569
  317POPC   C4A 4372   9.649   3.952   7.959  0.2887  0.0602  0.1331
  317POPC   C1B 4373   8.877   4.769   7.282 -0.3748  0.1564 -0.0332
  317POPC   C2B 4374   8.689   4.745   7.678  0.1240  0.4244  0.0985
  317POPC   C3B 4375   8.779   4.984   7.924  0.0302 -0.0312 -0.0548
  317POPC   C4B 4376   8.951   5.134   8.253 -0.0182 -0.4262 -0.1199
  318POPC   NC3 4377   0.968  11.239   7.160  0.1655 -0.1861  0.1139
  318POPC   PO4 4378   0.828  10.832   7.403  0.0369  0.3597  0.0552
  318POPC   GL1 4379   0.844  10.661   7.771 -0.1099 -0.0749 -0.0453
  318POPC   GL2 4380   1.186  10.674   7.732 -0.0709 -0.1538  0.0431
  318POPC   C1A 4381   0.788  10.824   8.203  0.0127 -0.3137 -0.2617
  318POPC   D2A 4382   0.569  10.742   8.575 -0.1695  0.0171  0.0284
  318POPC   C3A 4383   0.186  10.809   8.696 -0.0456  0.0494 -0.0278
  318POPC   C4A 4384  -0.226  10.924   8.901 -0.1175 -0.3535 -0.0392
  318POPC   C1B 4385   1.501  10.387   7.961 -0.1847  0.0337 -0.0318
  318POPC   C2B 4386   1.704  10.235   8.241  0.0719  0.1460 -0.0230
  318POPC   C3B 4387   1.711   9.870   8.519  0.0407  0.0009 -0.3036
  318POPC   C4B 4388   2.030   9.739   8.732 -0.1277  0.1325  0.2434
  319POPC   NC3 4389  10.304   0.200   6.912  0.0466 -0.0518 -0.1464
  319POPC   PO4 4390   9.846   0.186   6.980 -0.3566  0.1099 -0.0253
  319POPC   GL1 4391   9.705   0.175   7.493  0.3790 -0.2012 -0.1172
  319POPC   GL2 4392   9.926   0.291   7.631  0.2245  0.1119  0.1264
  319POPC   C1A 4393   9.410   0.297   7.929  0.2364  0.0857  0.1890
  319POPC   D2A 4394   9.137   0.631   8.220 -0.2106  0.1195  0.0209
  319POPC   C3A 4395   9.241   0.547   8.726 -0.0175  0.1465 -0.1750
  319POPC   C4A 4396   9.264   0.854   8.927 -0.3760 -0.0605  0.1268
  319POPC   C1B 4397   9.854   0.559   7.935  0.0175 -0.1616 -0.2318
  319POPC   C2B 4398   9.577   0.758   8.085 -0.1317  0.2327 -0.2065
  319POPC   C3B 4399   9.315   1.009   8.469  0.0715  0.3127 -0.1220
  319POPC   C4B 4400   8.838   1.029   8.717 -0.3565  0.2077 -0.0394
  320POPC   NC3 4401   5.824   0.990   6.790  0.1696  0.2049 -0.4271
  320POPC   PO4 4402   5.578   0.814   7.176  0.2060 -0.2685 -0.1396
  320POPC   GL1 4403   5.640   0.754   7.532  0.0407  0.2699  0.2628
  320POPC   GL2 4404   5.522   0.419   7.741  0.3059  0.0365  0.0357
  320POPC   C1A 4405   5.677   0.884   7.988 -0.1092 -0.1708  0.0123
  320POPC   D2A 4406   5.669   1.246   8.317 -0.0493 -0.0658 -0.0591
  320POPC   C3A 4407   5.871   1.222   8.736 -0.0144  0.2504 -0.1149
  320POPC   C4A 4408   5.951   0.997   9.179  0.3670 -0.0106  0.0495
  320POPC   C1B 4409   5.597   0.362   8.058 -0.1756  0.2856  0.1973
  320POPC   C2B 4410   5.309   0.337   8.436  0.2920 -0.0924 -0.1242
  320POPC   C3B 4411   5.174   0.285   8.831 -0.2068 -0.1332  0.1703
  320POPC   C4B 4412   5.365   0.492   9.283  0.1263  0.1101 -0.0583
  321POPC   NC3 4413  12.509   5.705   6.608 -0.2997  0.1475 -0.3494
  321POPC   PO4 4414  12.472   5.346   6.873 -0.0461 -0.0198 -0.2661
  321POPC   GL1 4415  12.797   5.503   7.010 -0.0656  0.4252 -0.0278
  321POPC   GL2 4416  12.775   5.819   7.013 -0.3205 -0.0766  0.0036
  321POPC   C1A 4417  13.086   5.408   7.457  0.0767  0.0021  0.0798
  321POPC   D2A 4418  13.181   5.645   7.862  0.0392 -0.0741 -0.1967
  321POPC   C3A 4419  13.312   5.654   8.331  0.1028  0.2408 -0.2256
  321POPC   C4A 4420  13.556   5.563   8.760  0.2239  0.0046  0.1169
  321POPC   C1B 4421  12.731   5.763   7.482  0.1111 -0.0950  0.2773
  321POPC   C2B 4422  12.555   5.576   7.850 -0.4602  0.1827  0.1976
  321POPC   C3B 4423  12.405   5.528   8.229 -0.1661 -0.0013  0.1026
  321POPC   C4B 4424  12.102   5.341   8.520  0.3084 -0.0614 -0.2385
  322POPC   NC3 4425   0.796   1.353   6.787 -0.0529 -0.3284 -0.3592
  322POPC   PO4 4426   0.740   1.468   7.253 -0.1159 -0.1707  0.3714
  322POPC   GL1 4427   0.912   1.669   7.635 -0.1614  0.0982  0.1170
  322POPC   GL2 4428   1.208   1.630   7.661 -0.2704 -0.0608  0.0617
  322POPC   C1A 4429   0.708   1.804   8.007 -0.3498  0.2727  0.0900
  322POPC   D2A 4430   0.540   1.466   8.382 -0.1105  0.2346  0.2679
  322POPC   C3A 4431   0.285   1.494   8.684 -0.2523  0.1691 -0.0145
  322POPC   C4A 4432   0.130   1.439   9.127  0.0557 -0.1099  0.0547
  322POPC   C1B 4433   1.154   1.468   8.047 -0.0438 -0.0820 -0.0646
  322POPC   C2B 4434   1.000   1.676   8.412 -0.2617 -0.1343 -0.1152
  322POPC   C3B 4435   0.605   1.990   8.483  0.0954  0.3986  0.0317
  322POPC   C4B 4436   0.334   2.236   8.729  0.3060 -0.3548 -0.3754
  323POPC   NC3 4437   1.358  10.696   7.177 -0.2395  0.2039  0.5750
  323POPC   PO4 4438   1.456  11.202   7.178  0.0987 -0.1465  0.0181
  323POPC   GL1 4439   1.633  11.268   7.604 -0.0231  0.1163 -0.2382
  323POPC   GL2 4440   1.306  11.200   7.692  0.1528  0.1267 -0.0947
  323POPC   C1A 4441   1.672  11.548   8.023 -0.2976  0.0476  0.0381
  323POPC   D2A 4442   1.470  11.423   8.402  0.0490 -0.1101 -0.1315
  323POPC   C3A 4443   1.642  11.709   8.734  0.1466 -0.2876 -0.1686
  323POPC   C4A 4444   1.825  12.155   8.776  0.2706  0.0503  0.3102
  323POPC   C1B 4445   1.344  11.064   8.077  0.0474  0.2819 -0.2722
  323POPC   C2B 4446   1.114  10.888   8.561 -0.0056 -0.1519 -0.2390
  323POPC   C3B 4447   0.951  10.660   8.881  0.0136 -0.0565  0.0979
  323POPC   C4B 4448   0.662  10.622   9.306  0.2388 -0.3697 -0.0946
  324POPC   NC3 4449   9.756  10.227   7.436  0.0215  0.0999  0.0694
  324POPC   PO4 4450   9.828   9.828   7.643  0.0903 -0.2414 -0.0682
  324POPC   GL1 4451   9.586   9.810   7.952  0.0314  0.4250  0.0344
  324POPC   GL2 4452   9.296  10.033   8.126  0.2514  0.2906 -0.1139
  324POPC   C1A 4453   9.634   9.792   8.499 -0.0890  0.1410  0.1385
  324POPC   D2A 4454   9.834   9.722   8.945 -0.1361 -0.4080 -0.1740
  324POPC   C3A 4455   9.688  10.119   9.195  0.1211  0.1746 -0.2069
  324POPC   C4A 4456   9.544  10.652   9.166 -0.2439 -0.0355  0.3260
  324POPC   C1B 4457   9.237  10.225   8.477  0.0698  0.2244 -0.1831
  324POPC   C2B 4458   8.889  10.389   8.689  0.2037  0.0210 -0.0932
  324POPC   C3B 4459   8.594  10.681   8.914 -0.2080  0.0937  0.0351
  324POPC   C4B 4460   8.172  10.687   9.218  0.2458  0.1226  0.0580
  325POPC   NC3 4461  11.043   9.782   6.602 -0.0927  0.1260  0.0557
  325POPC   PO4 4462  10.994  10.124   6.919 -0.0642 -0.0232 -0.1665
  325POPC   GL1 4463  10.965   9.972   7.346  0.1585  0.0836 -0.3556
  325POPC   GL2 4464  10.856  10.180   7.670  0.0265 -0.0640 -0.0980
  325POPC   C1A 4465  11.103   9.727   7.562 -0.1366  0.3789 -0.2680
  325POPC   D2A 4466  11.126   9.461   7.893  0.1064 -0.1993 -0.1933
  325POPC   C3A 4467  10.884   9.811   8.054 -0.1739 -0.0281 -0.0974
  325POPC   C4A 4468  11.179  10.137   8.343  0.2310 -0.1295  0.0214
  325POPC   C1B 4469  11.026  10.553   7.902 -0.0258 -0.1955 -0.1613
  325POPC   C2B 4470  11.113  10.709   8.349 -0.2182  0.3596 -0.5554
  325POPC   C3B 4471  11.331  10.906   8.248 -0.0721 -0.2630  0.1235
  325POPC   C4B 4472  11.453  10.994   7.906 -0.3002  0.1716  0.3240
  326POPC   NC3 4473   0.576   3.034   6.550  0.0361 -0.0028 -0.0374
  326POPC   PO4 4474   0.520   2.737   7.002 -0.2567  0.0306 -0.1110
  326POPC   GL1 4475   0.612   2.718   7.300  0.2302 -0.1418 -0.1216
  326POPC   GL2 4476   0.461   2.485   7.520  0.1603 -0.0674  0.1371
  326POPC   C1A 4477   0.789   2.806   7.710  0.3458  0.2302  0.0839
  326POPC   D2A 4478   1.071   2.721   7.923  0.1576  0.0467  0.1047
  326POPC   C3A 4479   1.035   2.846   8.311 -0.1265  0.0675  0.1088
  326POPC   C4A 4480   1.193   3.106   8.628 -0.1232 -0.0276 -0.0491
  326POPC   C1B 4481   0.401   2.650   7.944  0.0725 -0.0319  0.0750
  326POPC   C2B 4482   0.098   2.733   8.289  0.0221  0.1389  0.1294
  326POPC   C3B 4483   0.184   2.731   8.607  0.0494  0.0705  0.1160
  326POPC   C4B 4484   0.133   2.709   8.975 -0.1787  0.0065 -0.2911
  327POPC   NC3 4485   7.521   0.310   6.567  0.0189 -0.0624 -0.1038
  327POPC   PO4 4486   7.902   0.429   6.700 -0.1722  0.0497  0.1283
  327POPC   GL1 4487   7.711   0.155   7.120 -0.4248  0.0634  0.1759
  327POPC   GL2 4488   7.793  -0.199   7.191 -0.2725 -0.0117  0.0249
  327POPC   C1A 4489   7.366   0.054   7.409 -0.1297 -0.2184 -0.1832
  327POPC   D2A 4490   7.133   0.199   7.742  0.0202  0.0312 -0.1142
  327POPC   C3A 4491   7.053   0.631   7.637  0.2550  0.0034  0.1250
  327POPC   C4A 4492   6.756   0.946   7.590  0.2015  0.0320 -0.1508
  327POPC   C1B 4493   7.677  -0.408   7.491 -0.0943  0.0807  0.0414
  327POPC   C2B 4494   7.767  -0.642   7.877 -0.2219  0.0079  0.0954
  327POPC   C3B 4495   7.946  -0.850   8.205 -0.1432 -0.0731 -0.1250
  327POPC   C4B 4496   8.053  -0.702   8.608 -0.0577  0.5995 -0.1163
  328POPC   NC3 4497   2.185   0.253   7.370  0.1085 -0.1582  0.2117
  328POPC   PO4 4498   1.791   0.411   7.456  0.2177  0.0618 -0.0616
  328POPC   GL1 4499   1.873   0.259   7.884  0.3200  0.2982 -0.1162
  328POPC   GL2 4500   1.550   0.183   8.071 -0.0977 -0.0851  0.1120
  328POPC   C1A 4501   2.020   0.210   8.334 -0.0011  0.1107  0.4003
  328POPC   D2A 4502   1.998   0.081   8.753 -0.0323  0.2689  0.0392
  328POPC   C3A 4503   1.748   0.050   9.047 -0.0985  0.0568  0.4478
  328POPC   C4A 4504   1.537  -0.180   9.456  0.2948  0.2759  0.1374
  328POPC   C1B 4505   1.523   0.205   8.575  0.0342  0.1277 -0.0068
  328POPC   C2B 4506   1.689   0.511   9.000 -0.0844 -0.4966 -0.3120
  328POPC   C3B 4507   1.517   0.867   9.297  0.0298  0.3763 -0.1809
  328POPC   C4B 4508   1.647   1.113   9.643 -0.0476  0.1704  0.0663
  329POPC   NC3 4509   3.873   1.136   7.050  0.1316  0.1691 -0.0258
  329POPC   PO4 4510   3.946   1.282   7.524 -0.1056 -0.2586 -0.0505
  329POPC   GL1 4511   3.851   1.138   7.902 -0.0787  0.0338  0.1528
  329POPC   GL2 4512   3.700   1.413   7.934 -0.3869 -0.1359  0.4338
  329POPC   C1A 4513   3.858   1.161   8.418  0.0143  0.1346  0.1169
  329POPC   D2A 4514   3.701   1.407   8.733  0.3064 -0.2174 -0.0445
  329POPC   C3A 4515   3.695   1.801   8.617  0.0410  0.0627  0.1592
  329POPC   C4A 4516   3.577   2.229   8.560 -0.0010 -0.2744  0.1093
  329POPC   C1B 4517   3.483   1.456   8.265  0.2232 -0.0492 -0.0092
  329POPC   C2B 4518   3.257   1.305   8.592  0.1050 -0.1543 -0.3133
  329POPC   C3B 4519   2.966   1.007   8.847 -0.0219 -0.0586 -0.1636
  329POPC   C4B 4520   2.699   0.740   9.127 -0.1118 -0.0752 -0.2468
  330POPC   NC3 4521   5.640  10.268   6.184  0.1849  0.0848  0.0400
  330POPC   PO4 4522   5.659  10.420   6.616 -0.1019  0.1856  0.1196
  330POPC   GL1 4523   5.617  10.262   7.043  0.1236 -0.1007 -0.0496
  330POPC   GL2 4524   5.632   9.999   7.217  0.1680 -0.2151  0.0283
  330POPC   C1A 4525   5.814  10.401   7.456  0.0827 -0.1864  0.0590
  330POPC   D2A 4526   6.037  10.132   7.670  0.0836  0.0210  0.0832
  330POPC   C3A 4527   6.260  10.144   8.144  0.2124 -0.0960 -0.2630
  330POPC   C4A 4528   6.442  10.173   8.467 -0.0581 -0.1005  0.1752
  330POPC   C1B 4529   5.675   9.777   7.585 -0.0008 -0.3310 -0.3798
  330POPC   C2B 4530   5.609  10.012   8.026 -0.0669  0.0877  0.3841
  330POPC   C3B 4531   5.404  10.245   8.339 -0.1089  0.0974 -0.1983
  330POPC   C4B 4532   5.039  10.105   8.565 -0.1558  0.0370  0.0755
  331POPC   NC3 4533   1.743   9.463   6.994 -0.1471  0.2011  0.1069
  331POPC   PO4 4534   1.467   9.823   7.220  0.1188  0.0367 -0.1292
  331POPC   GL1 4535   1.218   9.971   7.633  0.1401  0.1361  0.3069
  331POPC   GL2 4536   0.976  10.219   7.864 -0.2572 -0.3340 -0.2986
  331POPC   C1A 4537   1.345   9.859   8.053  0.2134 -0.1383 -0.0830
  331POPC   D2A 4538   1.138   9.943   8.518  0.0391  0.1228 -0.1535
  331POPC   C3A 4539   0.776  10.170   8.534 -0.2211 -0.1058  0.3925
  331POPC   C4A 4540   0.369  10.321   8.291  0.3723 -0.4362 -0.0308
  331POPC   C1B 4541   1.057  10.443   8.218  0.0396  0.0184 -0.1211
  331POPC   C2B 4542   1.320  10.444   8.632  0.1160  0.1008  0.0268
  331POPC   C3B 4543   1.729  10.435   8.838  0.3531 -0.2932 -0.0619
  331POPC   C4B 4544   1.921  10.760   9.148  0.1829 -0.2717  0.1191
  332POPC   NC3 4545   1.853   2.946   6.944  0.0019  0.1207  0.2443
  332POPC   PO4 4546   1.723   2.606   6.997 -0.3030 -0.0143  0.1873
  332POPC   GL1 4547   1.473   2.694   7.417 -0.3615  0.0152  0.1766
  332POPC   GL2 4548   1.117   2.618   7.436 -0.0793 -0.0109  0.1493
  332POPC   C1A 4549   1.547   2.905   7.750  0.3480  0.2735 -0.2735
  332POPC   D2A 4550   1.541   3.204   8.093 -0.0283  0.0273  0.1773
  332POPC   C3A 4551   1.638   3.532   7.882  0.0092  0.1422  0.0300
  332POPC   C4A 4552   2.089   3.562   7.733 -0.1123  0.3311  0.0046
  332POPC   C1B 4553   1.456   2.420   7.829 -0.1708  0.0780 -0.0568
  332POPC   C2B 4554   1.500   2.662   8.209 -0.0552 -0.0275 -0.0892
  332POPC   C3B 4555   1.514   2.643   8.634 -0.3067 -0.0649  0.1603
  332POPC   C4B 4556   1.640   2.355   8.861  0.2838 -0.2182 -0.6251
  333POPC   NC3 4557   3.405  10.758   6.579  0.1681 -0.2853 -0.2074
  333POPC   PO4 4558   3.186  10.424   6.721 -0.0049 -0.2010  0.0715
  333POPC   GL1 4559   3.332  10.800   7.091 -0.1583 -0.1230 -0.1107
  333POPC   GL2 4560   3.338  11.026   7.324  0.0089  0.2212  0.1788
  333POPC   C1A 4561   3.751  10.759   7.389 -0.0249  0.1249  0.0395
  333POPC   D2A 4562   4.030  10.403   7.541  0.2582  0.0961 -0.0282
  333POPC   C3A 4563   4.480  10.588   7.434  0.0882  0.0230 -0.0810
  333POPC   C4A 4564   4.928  10.479   7.446  0.2463  0.3435  0.2120
  333POPC   C1B 4565   3.532  11.153   7.722  0.2543 -0.1748  0.2541
  333POPC   C2B 4566   3.375  11.245   8.159  0.2523 -0.1390  0.0492
  333POPC   C3B 4567   3.438  11.361   8.593 -0.0723  0.0800 -0.1312
  333POPC   C4B 4568   3.662  11.693   8.827  0.2516  0.1963 -0.0987
  334POPC   NC3 4569  10.446   8.756   7.320  0.3173 -0.2200  0.2680
  334POPC   PO4 4570  10.120   8.992   7.420  0.0097 -0.3558  0.0042
  334POPC   GL1 4571   9.800   9.066   7.728  0.0593  0.2603 -0.1789
  334POPC   GL2 4572   9.805   9.329   7.722 -0.1611 -0.2930 -0.0776
  334POPC   C1A 4573   9.706   8.903   8.141  0.1319  0.1472 -0.1710
  334POPC   D2A 4574   9.806   8.548   8.491  0.0867 -0.3332  0.1197
  334POPC   C3A 4575   9.704   8.207   8.353  0.1113  0.2096  0.0460
  334POPC   C4A 4576   9.916   7.891   8.092 -0.1198  0.0688 -0.2490
  334POPC   C1B 4577   9.723   9.392   8.286 -0.3305  0.1938  0.0482
  334POPC   C2B 4578   9.589   9.357   8.728  0.0476 -0.3593 -0.1769
  334POPC   C3B 4579   9.178   9.284   8.966  0.0817  0.1937 -0.1781
  334POPC   C4B 4580   8.873   9.065   9.209  0.0095 -0.1345 -0.2103
  335POPC   NC3 4581   7.328   5.465   7.951 -0.1127  0.0681 -0.1005
  335POPC   PO4 4582   7.249   5.437   8.468 -0.1250 -0.2925  0.0072
  335POPC   GL1 4583   7.367   4.996   8.650 -0.3273 -0.0137 -0.1048
  335POPC   GL2 4584   7.093   4.817   8.485 -0.0106  0.2614 -0.4123
  335POPC   C1A 4585   7.459   4.543   8.658  0.0484 -0.1211  0.0121
  335POPC   D2A 4586   7.534   4.155   8.510 -0.3029 -0.1301  0.0905
  335POPC   C3A 4587   7.583   3.771   8.720  0.1722  0.1554  0.0673
  335POPC   C4A 4588   7.626   3.408   8.920  0.0283 -0.2349 -0.0816
  335POPC   C1B 4589   7.252   4.529   8.175 -0.1501 -0.0560  0.3978
  335POPC   C2B 4590   7.132   4.081   8.089 -0.1329  0.2926 -0.3782
  335POPC   C3B 4591   6.999   3.766   8.353 -0.0013 -0.2846  0.1180
  335POPC   C4B 4592   7.261   3.473   8.518  0.0095  0.1686 -0.2136
  336POPC   NC3 4593   8.408  11.326   7.079 -0.1236  0.1624  0.0697
  336POPC   PO4 4594   7.940  11.141   7.102 -0.4181  0.2499  0.1037
  336POPC   GL1 4595   7.661  11.169   7.491 -0.0414  0.2881 -0.0747
  336POPC   GL2 4596   7.429  11.415   7.573  0.1609  0.0351 -0.1998
  336POPC   C1A 4597   7.646  11.167   7.926 -0.1438  0.1096 -0.1787
  336POPC   D2A 4598   7.529  11.189   8.374  0.2918  0.4150 -0.3557
  336POPC   C3A 4599   7.813  10.983   8.619  0.2746  0.1201 -0.2242
  336POPC   C4A 4600   8.019  10.962   8.894  0.1984 -0.1363 -0.1778
  336POPC   C1B 4601   7.150  11.299   7.912  0.1293  0.0851  0.1607
  336POPC   C2B 4602   7.045  11.500   8.257 -0.1857 -0.0297  0.0143
  336POPC   C3B 4603   6.892  11.553   8.683  0.3248  0.1083  0.6351
  336POPC   C4B 4604   6.711  11.654   9.062 -0.2763  0.0121  0.2477
  337POPC   NC3 4605   2.410  12.537   7.212  0.0547 -0.1681 -0.1603
  337POPC   PO4 4606   2.763  12.697   7.453  0.1037 -0.1256 -0.1456
  337POPC   GL1 4607   2.663  12.497   7.744 -0.0014  0.1663 -0.0602
  337POPC   GL2 4608   2.439  12.234   7.788  0.3921  0.3293 -0.2406
  337POPC   C1A 4609   2.850  12.330   8.076 -0.1918 -0.1015 -0.0171
  337POPC   D2A 4610   2.786  12.074   8.479 -0.2766  0.1092 -0.1206
  337POPC   C3A 4611   3.157  11.899   8.613  0.0108 -0.1528 -0.2491
  337POPC   C4A 4612   3.294  11.934   9.053  0.2046  0.0449 -0.1351
  337POPC   C1B 4613   2.374  12.304   8.201  0.0861 -0.0208 -0.3422
  337POPC   C2B 4614   2.387  12.362   8.708 -0.0072  0.3462 -0.1365
  337POPC   C3B 4615   2.265  12.271   9.079 -0.0127  0.1295  0.2761
  337POPC   C4B 4616   2.263  12.401   9.549  0.0118 -0.1297  0.0371
  338POPC   NC3 4617  11.373   4.087   7.417 -0.2968 -0.1285  0.1262
  338POPC   PO4 4618  11.554   4.460   7.265 -0.2203  0.0406  0.1197
  338POPC   GL1 4619  11.661   4.535   7.621  0.0731  0.0990  0.0636
  338POPC   GL2 4620  12.006   4.343   7.693  0.1191 -0.0327  0.0450
  338POPC   C1A 4621  11.521   4.448   7.939 -0.0401  0.0350 -0.0537
  338POPC   D2A 4622  11.346   4.721   8.343  0.0932 -0.4542  0.0695
  338POPC   C3A 4623  10.889   4.774   8.372 -0.0216 -0.0028 -0.1929
  338POPC   C4A 4624  10.672   5.223   8.295 -0.3191  0.1422  0.3705
  338POPC   C1B 4625  11.925   3.972   8.027  0.1571  0.2394 -0.0027
  338POPC   C2B 4626  11.907   3.591   8.279 -0.0659  0.1266 -0.3016
  338POPC   C3B 4627  11.828   3.155   8.362  0.1214  0.0422  0.3711
  338POPC   C4B 4628  11.781   2.771   8.147 -0.1571 -0.0834 -0.1129
  339POPC   NC3 4629  13.012   3.892   6.422  0.3061  0.1186 -0.0183
  339POPC   PO4 4630  12.718   3.975   6.614  0.2273 -0.0980 -0.3775
  339POPC   GL1 4631  12.696   3.986   7.052 -0.0042  0.0753  0.1243
  339POPC   GL2 4632  12.917   4.201   7.281 -0.3972  0.1220  0.1574
  339POPC   C1A 4633  12.593   3.753   7.408 -0.5431 -0.1640 -0.2107
  339POPC   D2A 4634  12.335   3.722   7.780  0.0783 -0.0482  0.0352
  339POPC   C3A 4635  12.502   4.119   8.009 -0.0406  0.0742 -0.1450
  339POPC   C4A 4636  12.737   4.575   8.052 -0.1736 -0.2132 -0.1561
  339POPC   C1B 4637  13.248   4.340   7.424 -0.0572  0.0637 -0.0558
  339POPC   C2B 4638  13.253   4.555   7.834  0.1078  0.2207  0.1605
  339POPC   C3B 4639  13.441   4.585   8.292  0.1754 -0.0749  0.0224
  339POPC   C4B 4640  13.906   4.468   8.402  0.1753  0.0165  0.1083
  340POPC   NC3 4641   6.232  12.756   6.975  0.2443  0.0714 -0.2801
  340POPC   PO4 4642   6.448  12.357   6.817  0.2695  0.1547 -0.1126
  340POPC   GL1 4643   6.490  12.439   7.209  0.2071 -0.4088 -0.1554
  340POPC   GL2 4644   6.704  12.656   7.200  0.1756 -0.0291 -0.0061
  340POPC   C1A 4645   6.591  12.493   7.608  0.0513 -0.0834 -0.0832
  340POPC   D2A 4646   6.471  12.739   8.026  0.2575  0.2221  0.0243
  340POPC   C3A 4647   6.744  13.204   8.023 -0.0800 -0.1619 -0.1206
  340POPC   C4A 4648   6.824  13.685   8.050  0.2088  0.2328  0.0306
  340POPC   C1B 4649   6.870  13.095   7.278 -0.0560  0.3218 -0.3608
  340POPC   C2B 4650   6.626  13.410   7.546 -0.2219 -0.3501  0.2502
  340POPC   C3B 4651   6.402  13.615   7.846 -0.0285 -0.1705 -0.1498
  340POPC   C4B 4652   6.010  13.599   8.119  0.1020  0.1711 -0.3005
  341POPC   NC3 4653  11.704   1.636   7.225 -0.1183  0.0337 -0.0218
  341POPC   PO4 4654  11.512   1.999   7.293  0.0745  0.0805 -0.1730
  341POPC   GL1 4655  11.213   2.215   7.603  0.1773 -0.1157  0.1449
  341POPC   GL2 4656  10.925   2.531   7.486  0.1862  0.1428 -0.2375
  341POPC   C1A 4657  11.221   2.620   7.899 -0.1589 -0.2881  0.0235
  341POPC   D2A 4658  11.227   2.961   8.206 -0.0102 -0.3265 -0.1115
  341POPC   C3A 4659  11.459   2.974   8.643  0.2032 -0.2448 -0.1132
  341POPC   C4A 4660  11.453   3.147   9.084 -0.1163  0.0308  0.1790
  341POPC   C1B 4661  10.798   2.270   7.821  0.2714 -0.0573  0.0343
  341POPC   C2B 4662  10.614   2.116   8.158 -0.1504  0.0707 -0.2301
  341POPC   C3B 4663  10.324   1.934   8.421 -0.2019 -0.0380  0.2992
  341POPC   C4B 4664   9.957   1.705   8.582 -0.0808 -0.0505  0.3275
  342POPC   NC3 4665   9.463  11.593   7.447 -0.2001  0.0114 -0.0370
  342POPC   PO4 4666   9.782  11.304   7.495  0.0560  0.4027  0.0541
  342POPC   GL1 4667   9.670  11.312   7.863 -0.1189  0.0894  0.1997
  342POPC   GL2 4668   9.686  11.032   8.074  0.0851  0.2573 -0.0574
  342POPC   C1A 4669   9.366  11.433   8.203 -0.2089  0.0138 -0.0503
  342POPC   D2A 4670   9.024  11.679   8.259 -0.0581 -0.0438  0.2354
  342POPC   C3A 4671   9.041  11.985   8.486 -0.3837  0.0584 -0.0926
  342POPC   C4A 4672   9.434  12.160   8.801  0.2473  0.0882 -0.1588
  342POPC   C1B 4673   9.350  10.892   8.386  0.3575 -0.1332 -0.2597
  342POPC   C2B 4674   9.238  10.772   8.764  0.1735  0.0926 -0.1834
  342POPC   C3B 4675   8.926  10.937   9.248  0.3812  0.1947  0.1085
  342POPC   C4B 4676   8.736  10.685   9.509  0.1019 -0.3043  0.1636
  343POPC   NC3 4677  12.429  12.206   7.056  0.1942 -0.2599  0.1792
  343POPC   PO4 4678  12.227  12.348   7.395  0.1418 -0.1136 -0.0814
  343POPC   GL1 4679  12.408  12.324   7.798 -0.3194  0.0856 -0.1539
  343POPC   GL2 4680  12.653  12.602   7.766  0.3588  0.2071  0.2342
  343POPC   C1A 4681  12.544  12.436   8.206 -0.1776  0.5573 -0.0528
  343POPC   D2A 4682  13.016  12.349   8.316 -0.3739 -0.0789  0.3492
  343POPC   C3A 4683  13.152  12.769   8.464 -0.0975  0.1344 -0.1446
  343POPC   C4A 4684  13.095  13.199   8.354 -0.1607 -0.1496 -0.1643
  343POPC   C1B 4685  12.548  12.954   8.107  0.3050  0.1202 -0.1001
  343POPC   C2B 4686  12.491  13.189   8.488  0.2023 -0.1217  0.0186
  343POPC   C3B 4687  12.515  13.148   8.879 -0.1390 -0.3889  0.7256
  343POPC   C4B 4688  12.811  12.823   8.989  0.0186 -0.2698  0.1204
  344POPC   NC3 4689   7.972   3.529   6.085  0.4682 -0.2456 -0.0706
  344POPC   PO4 4690   7.871   3.409   6.509 -0.1154 -0.2401 -0.1528
  344POPC   GL1 4691   8.072   3.106   6.650  0.3318  0.0569  0.1549
  344POPC   GL2 4692   8.352   3.262   6.727  0.1164 -0.2738  0.1741
  344POPC   C1A 4693   8.209   2.808   7.049 -0.0762 -0.3914 -0.0267
  344POPC   D2A 4694   8.054   2.897   7.519  0.1767  0.1785  0.1269
  344POPC   C3A 4695   7.721   2.873   7.708  0.1329  0.1366  0.1062
  344POPC   C4A 4696   7.660   2.696   8.154  0.1656  0.0856 -0.0060
  344POPC   C1B 4697   8.562   3.627   6.986  0.1848  0.0965  0.4436
  344POPC   C2B 4698   8.519   3.954   7.177  0.0215  0.1247 -0.0711
  344POPC   C3B 4699   8.470   4.080   7.545  0.2848 -0.0775 -0.0082
  344POPC   C4B 4700   8.275   4.248   7.884 -0.1292  0.0716  0.2860
  345POPC   NC3 4701   1.321   3.401   6.693  0.1356  0.3431  0.1967
  345POPC   PO4 4702   1.810   3.486   6.867 -0.1424 -0.1761  0.1124
  345POPC   GL1 4703   1.890   3.569   7.292  0.1638 -0.2315  0.0021
  345POPC   GL2 4704   1.771   3.218   7.431  0.1147 -0.2072  0.0369
  345POPC   C1A 4705   1.794   3.993   7.613 -0.1138  0.0741 -0.0448
  345POPC   D2A 4706   1.737   4.203   7.984 -0.3559 -0.1059  0.1057
  345POPC   C3A 4707   1.514   4.288   8.422 -0.1105  0.0464  0.1235
  345POPC   C4A 4708   1.318   4.655   8.509 -0.0467  0.1431 -0.1192
  345POPC   C1B 4709   1.284   3.249   7.536 -0.0459 -0.0993  0.0719
  345POPC   C2B 4710   1.078   3.174   7.859 -0.2084  0.0451 -0.1675
  345POPC   C3B 4711   1.049   3.354   8.251  0.0945 -0.4505  0.1411
  345POPC   C4B 4712   0.876   3.579   8.609 -0.0776 -0.0688  0.1595
  346POPC   NC3 4713   2.654   5.881   6.528 -0.1512 -0.2141  0.1099
  346POPC   PO4 4714   2.444   6.236   6.420 -0.2434 -0.1218  0.0249
  346POPC   GL1 4715   2.186   6.141   6.662 -0.0344 -0.2790  0.2274
  346POPC   GL2 4716   1.970   5.972   6.646 -0.1614 -0.0285  0.4345
  346POPC   C1A 4717   2.064   6.243   7.053  0.0269  0.1724 -0.0597
  346POPC   D2A 4718   2.024   6.184   7.535  0.1251  0.1613 -0.0406
  346POPC   C3A 4719   1.794   6.411   7.878 -0.2376 -0.0450 -0.3119
  346POPC   C4A 4720   1.659   6.720   8.240  0.1031 -0.1130  0.0471
  346POPC   C1B 4721   2.140   5.643   6.866 -0.2592 -0.0618  0.0606
  346POPC   C2B 4722   2.435   5.328   7.050 -0.0801 -0.2697 -0.1468
  346POPC   C3B 4723   2.736   5.337   7.302  0.0132 -0.0984 -0.0502
  346POPC   C4B 4724   2.844   5.283   7.656 -0.0265  0.2703  0.2852
  347POPC   NC3 4725  12.171  10.901   7.332  0.2039 -0.1207 -0.1472
  347POPC   PO4 4726  11.853  10.619   7.548 -0.0255 -0.2719  0.1601
  347POPC   GL1 4727  12.179  10.477   7.708 -0.2466  0.0034  0.1231
  347POPC   GL2 4728  12.037  10.516   8.011  0.2582  0.3166 -0.2186
  347POPC   C1A 4729  12.398  10.119   7.977  0.0040  0.1183  0.0334
  347POPC   D2A 4730  12.641   9.994   8.322 -0.0688  0.1435 -0.0488
  347POPC   C3A 4731  12.744   9.915   8.759 -0.2402  0.1201  0.2145
  347POPC   C4A 4732  13.048   9.910   9.193  0.1065  0.0242 -0.3007
  347POPC   C1B 4733  12.256  10.447   8.404 -0.3304 -0.0667  0.2237
  347POPC   C2B 4734  12.693  10.523   8.600 -0.2154  0.3715 -0.0690
  347POPC   C3B 4735  13.067  10.346   8.708  0.4106 -0.0055 -0.1358
  347POPC   C4B 4736  13.490  10.401   8.937  0.1047 -0.1906 -0.1552
  348POPC   NC3 4737   4.974  12.827   7.028  0.1223  0.0278  0.2501
  348POPC   PO4 4738   5.450  12.928   6.989  0.1607  0.0816  0.1853
  348POPC   GL1 4739   5.359  12.919   7.421 -0.1199  0.2424  0.1041
  348POPC   GL2 4740   5.242  13.051   7.691 -0.2363 -0.2328 -0.2841
  348POPC   C1A 4741   5.343  12.570   7.636  0.0187  0.0290  0.2359
  348POPC   D2A 4742   5.083  12.476   7.985 -0.1075  0.0169  0.1257
  348POPC   C3A 4743   5.225  12.449   8.433 -0.0178 -0.0572 -0.0251
  348POPC   C4A 4744   5.303  12.340   8.847 -0.1836  0.1217 -0.0006
  348POPC   C1B 4745   5.259  12.978   8.171 -0.2553 -0.0348  0.1126
  348POPC   C2B 4746   5.437  12.957   8.562  0.0492  0.2386 -0.0822
  348POPC   C3B 4747   5.655  12.689   8.913 -0.1261  0.1685  0.0893
  348POPC   C4B 4748   5.642  12.501   9.324 -0.0505  0.1210 -0.1309
  349POPC   NC3 4749  10.428   3.439   6.733 -0.1108 -0.1429 -0.1710
  349POPC   PO4 4750  10.355   3.622   7.184  0.0581 -0.0192 -0.0308
  349POPC   GL1 4751  10.424   3.723   7.644  0.4139 -0.1295 -0.0884
  349POPC   GL2 4752  10.150   3.699   7.725  0.2007  0.1872  0.0785
  349POPC   C1A 4753  10.596   3.761   8.086 -0.0969 -0.0077  0.0162
  349POPC   D2A 4754  10.993   3.885   8.356 -0.1259  0.2364  0.3387
  349POPC   C3A 4755  11.078   4.290   8.581 -0.3059  0.2970  0.1007
  349POPC   C4A 4756  11.146   4.625   8.883  0.3208 -0.2207  0.2687
  349POPC   C1B 4757  10.095   3.670   8.200 -0.0874 -0.3259  0.1556
  349POPC   C2B 4758  10.291   3.420   8.498  0.1424  0.3455  0.0437
  349POPC   C3B 4759  10.182   3.125   8.846  0.0086 -0.2608  0.0366
  349POPC   C4B 4760   9.767   3.160   9.054 -0.2101  0.1479 -0.2444
  350POPC   NC3 4761   7.650   8.068   7.830  0.0606 -0.0051  0.0935
  350POPC   PO4 4762   7.642   8.409   8.072  0.3645 -0.1494  0.1040
  350POPC   GL1 4763   8.052   8.244   8.161  0.2482  0.2838  0.0172
  350POPC   GL2 4764   8.128   7.970   7.875 -0.1523 -0.2253 -0.1038
  350POPC   C1A 4765   8.388   8.365   8.361  0.4255 -0.0231 -0.2853
  350POPC   D2A 4766   8.716   8.653   8.467 -0.0745  0.0009 -0.0090
  350POPC   C3A 4767   8.995   8.728   8.771  0.0279 -0.1118  0.0881
  350POPC   C4A 4768   9.095   8.610   9.076  0.1851 -0.3402  0.1848
  350POPC   C1B 4769   8.581   7.927   8.113  0.0515  0.1197 -0.1062
  350POPC   C2B 4770   8.720   8.110   8.543  0.0830  0.0918 -0.1118
  350POPC   C3B 4771   8.549   8.297   8.783 -0.0643 -0.0737 -0.0234
  350POPC   C4B 4772   8.186   8.345   8.851 -0.0367 -0.1410  0.0842
  351POPC   NC3 4773   0.239   1.240   7.377 -0.1789 -0.0977  0.1291
  351POPC   PO4 4774  -0.174   1.330   7.646 -0.0623  0.0572 -0.2890
  351POPC   GL1 4775  -0.286   1.085   7.942 -0.1504 -0.0752 -0.3436
  351POPC   GL2 4776  -0.035   0.861   8.032  0.3016  0.5735 -0.0147
  351POPC   C1A 4777  -0.402   1.028   8.389 -0.1080 -0.1406  0.0301
  351POPC   D2A 4778  -0.252   1.317   8.689 -0.2690 -0.1088 -0.0521
  351POPC   C3A 4779  -0.520   1.528   8.943 -0.1535 -0.2362 -0.1234
  351POPC   C4A 4780  -0.309   1.450   9.357 -0.0167 -0.3387  0.0198
  351POPC   C1B 4781  -0.017   0.675   8.472 -0.1304  0.1285 -0.0766
  351POPC   C2B 4782  -0.052   0.364   8.771 -0.3403  0.0273  0.0300
  351POPC   C3B 4783   0.083   0.196   9.183  0.2467 -0.1544  0.4875
  351POPC   C4B 4784   0.296  -0.283   9.324 -0.2409 -0.1323  0.0732
  352POPC   NC3 4785   4.880  11.444   6.723  0.0225  0.0647 -0.2849
  352POPC   PO4 4786   4.541  11.485   6.606  0.0028 -0.2526 -0.0718
  352POPC   GL1 4787   4.195  11.339   6.970  0.5091 -0.2219  0.0055
  352POPC   GL2 4788   4.204  11.636   7.221 -0.3736  0.0403 -0.1456
  352POPC   C1A 4789   4.246  10.977   7.378  0.1394  0.0449  0.2735
  352POPC   D2A 4790   4.036  10.857   7.799 -0.0538 -0.1591 -0.0705
  352POPC   C3A 4791   4.229  10.954   8.166  0.1599  0.5749  0.0374
  352POPC   C4A 4792   4.206  10.984   8.598 -0.1307 -0.0889  0.0638
  352POPC   C1B 4793   4.422  11.708   7.566 -0.2499 -0.3077  0.1113
  352POPC   C2B 4794   4.469  11.867   8.057 -0.1211 -0.2305 -0.0632
  352POPC   C3B 4795   4.647  12.088   8.479  0.1603  0.1036 -0.6385
  352POPC   C4B 4796   4.774  12.088   8.875  0.1066  0.3439  0.0894
  353POPC   NC3 4797  10.543   0.752   7.501  0.0065  0.0098  0.1851
  353POPC   PO4 4798  10.460   0.370   7.359  0.1335  0.0760 -0.1457
  353POPC   GL1 4799  10.493   0.338   7.813 -0.0656 -0.0088 -0.0432
  353POPC   GL2 4800  10.272   0.022   7.808 -0.0299 -0.0117 -0.1115
  353POPC   C1A 4801  10.551   0.437   8.233 -0.3583  0.1287  0.1522
  353POPC   D2A 4802  10.770   0.456   8.663 -0.0056  0.2307  0.2607
  353POPC   C3A 4803  11.113   0.729   8.515  0.2450 -0.0992 -0.1518
  353POPC   C4A 4804  11.499   0.643   8.437  0.0337  0.0716  0.1742
  353POPC   C1B 4805  10.142   0.086   8.279  0.0399  0.0892 -0.0419
  353POPC   C2B 4806  10.192  -0.158   8.545 -0.0483 -0.1561 -0.0413
  353POPC   C3B 4807  10.444  -0.370   8.827  0.1237  0.3689  0.3665
  353POPC   C4B 4808  10.864  -0.399   8.828 -0.1971  0.1849  0.5318
  354POPC   NC3 4809   1.052   1.857   7.186 -0.0711 -0.1496  0.0238
  354POPC   PO4 4810   1.395   2.216   7.181 -0.3198 -0.2750 -0.0967
  354POPC   GL1 4811   1.250   2.103   7.549  0.0343  0.2689  0.1903
  354POPC   GL2 4812   0.894   2.245   7.634 -0.3916  0.0322  0.0008
  354POPC   C1A 4813   1.185   2.013   7.970 -0.1329 -0.1725 -0.0012
  354POPC   D2A 4814   1.383   2.181   8.291 -0.1530  0.0962 -0.1952
  354POPC   C3A 4815   1.717   2.147   8.191 -0.3642  0.1970  0.1127
  354POPC   C4A 4816   1.698   1.934   7.820 -0.2083  0.3248  0.1722
  354POPC   C1B 4817   0.765   2.363   8.159  0.1830 -0.0650 -0.1228
  354POPC   C2B 4818   0.606   2.613   8.449 -0.0662 -0.0439  0.4460
  354POPC   C3B 4819   0.642   2.670   8.910  0.0322 -0.0641  0.0024
  354POPC   C4B 4820   0.978   2.423   9.185 -0.3121  0.3161 -0.0327
  355POPC   NC3 4821  11.887  10.069   7.487 -0.0247 -0.1204  0.0757
  355POPC   PO4 4822  11.884   9.587   7.132  0.1028  0.0169  0.0760
  355POPC   GL1 4823  12.107   9.489   7.496 -0.0131  0.0612 -0.1996
  355POPC   GL2 4824  12.328   9.718   7.701  0.1688 -0.0506  0.4543
  355POPC   C1A 4825  11.965   9.363   7.885 -0.0149 -0.1586 -0.1013
  355POPC   D2A 4826  11.802   9.456   8.307 -0.0251 -0.3293  0.0194
  355POPC   C3A 4827  11.946   9.442   8.749 -0.2792 -0.1543  0.0430
  355POPC   C4A 4828  11.847   9.418   9.152  0.3178 -0.0529 -0.1507
  355POPC   C1B 4829  12.305   9.625   8.113  0.1421 -0.0513  0.0432
  355POPC   C2B 4830  12.189   9.801   8.452 -0.1965  0.1475  0.1452
  355POPC   C3B 4831  12.241  10.066   8.743 -0.0808 -0.0514 -0.1933
  355POPC   C4B 4832  12.184  10.418   9.013  0.1243  0.2631  0.0435
  356POPC   NC3 4833  10.081   4.018   7.157  0.1973  0.2592  0.1919
  356POPC   PO4 4834  10.024   4.468   6.974 -0.1043  0.1453  0.0930
  356POPC   GL1 4835   9.983   4.477   7.456 -0.1429 -0.1452 -0.1901
  356POPC   GL2 4836  10.158   4.181   7.601  0.0594 -0.0355 -0.0304
  356POPC   C1A 4837   9.614   4.479   7.849 -0.2110  0.0490  0.1439
  356POPC   D2A 4838   9.805   4.460   8.269  0.1171 -0.1662 -0.0185
  356POPC   C3A 4839   9.881   4.886   8.315 -0.0225 -0.0244 -0.1436
  356POPC   C4A 4840  10.174   5.168   8.208 -0.1095 -0.2823 -0.1347
  356POPC   C1B 4841  10.219   4.144   8.067  0.1307  0.1841 -0.2842
  356POPC   C2B 4842  10.178   4.008   8.553 -0.3192 -0.1416 -0.1932
  356POPC   C3B 4843   9.908   3.721   8.929  0.1585  0.0813 -0.0228
  356POPC   C4B 4844   9.521   3.548   8.945  0.1455  0.0626 -0.1100
  357POPC   NC3 4845   0.970   8.151   7.081  0.2177 -0.1511 -0.4929
  357POPC   PO4 4846   1.217   7.733   7.105  0.0697 -0.0763  0.0671
  357POPC   GL1 4847   1.308   7.424   7.428 -0.0103 -0.1582  0.0629
  357POPC   GL2 4848   1.628   7.264   7.458  0.0098 -0.0741 -0.3692
  357POPC   C1A 4849   1.119   7.358   7.875 -0.0533 -0.0644 -0.0213
  357POPC   D2A 4850   0.910   7.427   8.370  0.1610  0.1368 -0.1133
  357POPC   C3A 4851   0.520   7.074   8.544 -0.1198  0.2289  0.2840
  357POPC   C4A 4852   0.303   7.006   9.006 -0.2335  0.0682 -0.2033
  357POPC   C1B 4853   1.478   7.034   7.872  0.0060  0.1248 -0.0584
  357POPC   C2B 4854   1.207   7.037   8.229 -0.0873 -0.2606 -0.1328
  357POPC   C3B 4855   1.022   6.698   8.478  0.0890 -0.1814 -0.1817
  357POPC   C4B 4856   1.050   6.276   8.417 -0.0371 -0.1236  0.0171
  358POPC   NC3 4857   9.012   1.790   6.345 -0.0802  0.0540 -0.1351
  358POPC   PO4 4858   9.178   1.870   6.738 -0.1092 -0.2497  0.0138
  358POPC   GL1 4859   8.887   2.107   6.995  0.1142 -0.2285 -0.1085
  358POPC   GL2 4860   9.112   2.330   7.203 -0.0355  0.0881  0.0314
  358POPC   C1A 4861   8.476   2.230   7.069 -0.1023 -0.1681  0.1179
  358POPC   D2A 4862   8.075   2.280   7.052  0.1624  0.0967  0.2182
  358POPC   C3A 4863   7.827   2.297   7.455 -0.3075 -0.2525 -0.1839
  358POPC   C4A 4864   7.515   2.339   7.649 -0.2825 -0.1174 -0.3726
  358POPC   C1B 4865   8.901   2.349   7.564 -0.0896  0.3507 -0.1060
  358POPC   C2B 4866   8.371   2.384   7.558  0.1414 -0.2514 -0.4106
  358POPC   C3B 4867   8.110   2.409   7.929  0.2680  0.0161 -0.0126
  358POPC   C4B 4868   8.212   2.557   8.339  0.3854  0.2079  0.0736
  359POPC   NC3 4869   8.494  12.296   6.844  0.1240 -0.2818 -0.0623
  359POPC   PO4 4870   8.934  12.243   7.041  0.1982 -0.0309  0.0594
  359POPC   GL1 4871   8.763  12.339   7.516  0.0218 -0.0365 -0.1244
  359POPC   GL2 4872   8.996  12.550   7.453 -0.2212  0.0118 -0.1263
  359POPC   C1A 4873   8.700  12.515   7.953 -0.1130 -0.4047 -0.0837
  359POPC   D2A 4874   8.699  12.860   8.303 -0.0340 -0.0901  0.2963
  359POPC   C3A 4875   8.859  13.257   8.528  0.1534 -0.0539 -0.2044
  359POPC   C4A 4876   8.672  13.559   8.807  0.1936 -0.1113 -0.0612
  359POPC   C1B 4877   8.578  12.819   7.590  0.0621  0.1396 -0.1232
  359POPC   C2B 4878   8.335  13.080   7.972  0.1531 -0.0328  0.2622
  359POPC   C3B 4879   8.268  13.060   8.414 -0.2533 -0.0196  0.2461
  359POPC   C4B 4880   8.399  13.104   8.843 -0.0945  0.0428 -0.1760
  360POPC   NC3 4881   3.789   2.501   6.968  0.0527  0.2503  0.1341
  360POPC   PO4 4882   4.159   2.650   7.180  0.0132 -0.0760  0.0156
  360POPC   GL1 4883   4.102   2.724   7.566 -0.1346 -0.1250  0.0763
  360POPC   GL2 4884   4.405   2.591   7.709  0.0345  0.2546 -0.1922
  360POPC   C1A 4885   4.006   2.682   8.059 -0.1326 -0.1860  0.1529
  360POPC   D2A 4886   4.110   2.691   8.437 -0.1013 -0.1393 -0.2879
  360POPC   C3A 4887   3.807   2.707   8.653 -0.0030 -0.1788 -0.1703
  360POPC   C4A 4888   3.681   2.433   8.992  0.2055 -0.2184  0.0713
  360POPC   C1B 4889   4.413   2.439   8.141 -0.0789 -0.2074  0.0863
  360POPC   C2B 4890   4.589   2.416   8.541  0.0233 -0.0182 -0.1157
  360POPC   C3B 4891   4.503   2.376   8.959 -0.0566  0.1067 -0.0422
  360POPC   C4B 4892   4.117   2.463   9.229  0.0949 -0.1136 -0.0116
  361POPC   NC3 4893  12.142   2.774   7.014  0.0350 -0.0409  0.2024
  361POPC   PO4 4894  12.375   2.427   7.006  0.1504 -0.2054  0.0695
  361POPC   GL1 4895  12.342   2.393   7.410  0.0186 -0.1526 -0.0534
  361POPC   GL2 4896  12.484   2.020   7.677 -0.0469  0.0425  0.0113
  361POPC   C1A 4897  12.510   2.514   7.760  0.2061  0.1765  0.0024
  361POPC   D2A 4898  12.810   2.827   7.939  0.2234  0.1484 -0.0332
  361POPC   C3A 4899  12.742   3.105   8.309  0.0968  0.2411  0.0426
  361POPC   C4A 4900  12.598   3.280   8.659 -0.0181 -0.0692 -0.0841
  361POPC   C1B 4901  12.142   2.279   7.928  0.2356  0.1910 -0.0196
  361POPC   C2B 4902  12.127   2.413   8.274 -0.0882  0.1186  0.0121
  361POPC   C3B 4903  12.163   2.743   8.541 -0.1586  0.2188 -0.0869
  361POPC   C4B 4904  11.906   2.916   8.862 -0.0666  0.2106 -0.2351
  362POPC   NC3 4905   8.670   2.784   6.203  0.1672 -0.2512 -0.0076
  362POPC   PO4 4906   9.061   2.810   6.431 -0.3308 -0.1862  0.1411
  362POPC   GL1 4907   9.224   3.122   6.717  0.3631 -0.0583 -0.1780
  362POPC   GL2 4908   9.555   3.138   6.639  0.3944  0.1255  0.3344
  362POPC   C1A 4909   9.164   3.146   7.245  0.0537 -0.1207 -0.1197
  362POPC   D2A 4910   9.114   3.261   7.714 -0.0961 -0.0116 -0.0458
  362POPC   C3A 4911   9.350   3.564   8.140 -0.1728  0.0822  0.1642
  362POPC   C4A 4912   9.658   3.647   8.407 -0.0347 -0.2753  0.1251
  362POPC   C1B 4913   9.475   2.766   7.048  0.1351  0.1168  0.0593
  362POPC   C2B 4914   9.320   2.709   7.498  0.1186 -0.1228 -0.0608
  362POPC   C3B 4915   9.002   2.786   7.892  0.1513 -0.3065  0.0057
  362POPC   C4B 4916   8.516   2.672   7.969 -0.0777 -0.1290  0.2233
  363POPC   NC3 4917  10.169   2.541   6.930 -0.2994 -0.0531 -0.0789
  363POPC   PO4 4918  10.567   2.355   7.094 -0.1573  0.1778  0.1256
  363POPC   GL1 4919  10.290   2.439   7.452 -0.1433  0.0943 -0.1073
  363POPC   GL2 4920   9.936   2.687   7.385 -0.2039 -0.2286  0.3690
  363POPC   C1A 4921  10.192   2.364   7.882 -0.3231  0.0089  0.2067
  363POPC   D2A 4922  10.242   2.460   8.301 -0.0515  0.1244  0.1885
  363POPC   C3A 4923  10.251   2.318   8.672 -0.1996  0.1803 -0.0191
  363POPC   C4A 4924  10.082   2.065   8.980 -0.2058  0.0307 -0.3617
  363POPC   C1B 4925  10.234   2.950   7.655 -0.3493  0.1155  0.2903
  363POPC   C2B 4926  10.525   2.691   7.843 -0.0772 -0.2149 -0.2058
  363POPC   C3B 4927  10.744   2.563   8.231 -0.0722 -0.0133 -0.0083
  363POPC   C4B 4928  10.961   2.619   8.533 -0.0338 -0.0733  0.0488
  364POPC   NC3 4929   6.495   1.357   6.592 -0.2042  0.0895  0.0047
  364POPC   PO4 4930   6.226   1.180   7.016 -0.2669 -0.0585  0.0906
  364POPC   GL1 4931   5.972   1.140   7.322 -0.2188 -0.0570 -0.1020
  364POPC   GL2 4932   5.722   1.225   7.449  0.1522 -0.1035  0.0286
  364POPC   C1A 4933   6.113   0.944   7.759 -0.4168 -0.0928 -0.0931
  364POPC   D2A 4934   6.530   1.066   8.006  0.0621  0.0596  0.1105
  364POPC   C3A 4935   6.578   1.475   7.974 -0.0815 -0.1002 -0.2148
  364POPC   C4A 4936   6.422   1.896   7.716  0.3711 -0.2121 -0.0492
  364POPC   C1B 4937   5.845   1.376   7.810 -0.2493  0.3708  0.1807
  364POPC   C2B 4938   6.115   1.549   8.150  0.0372  0.1566  0.1546
  364POPC   C3B 4939   6.478   1.448   8.467 -0.1415  0.0134  0.0910
  364POPC   C4B 4940   6.749   1.503   8.843  0.1631 -0.0609 -0.2335
  365POPC   NC3 4941   8.805   7.669   7.172  0.0204 -0.1156 -0.1334
  365POPC   PO4 4942   8.701   8.077   7.463  0.0982 -0.0639  0.3079
  365POPC   GL1 4943   9.053   7.920   7.711  0.5341  0.2833  0.1211
  365POPC   GL2 4944   9.121   7.560   7.574 -0.1055  0.0011 -0.0009
  365POPC   C1A 4945   8.948   7.650   8.021 -0.2159  0.0492 -0.0447
  365POPC   D2A 4946   9.109   7.538   8.538 -0.1001  0.2015  0.2697
  365POPC   C3A 4947   9.522   7.333   8.650  0.0749  0.2323  0.1039
  365POPC   C4A 4948   9.865   7.472   8.426 -0.0160  0.2740  0.3325
  365POPC   C1B 4949   9.446   7.245   7.859 -0.0894 -0.2607 -0.2127
  365POPC   C2B 4950   9.519   7.115   8.150 -0.0013  0.3010 -0.0693
  365POPC   C3B 4951   9.687   6.808   8.382  0.1779 -0.1433  0.1355
  365POPC   C4B 4952   9.951   7.042   8.646 -0.1873  0.5187  0.2705
  366POPC   NC3 4953   2.347   5.448   6.071  0.2941 -0.0687 -0.0341
  366POPC   PO4 4954   2.744   5.463   6.316  0.2004 -0.2420 -0.2107
  366POPC   GL1 4955   2.802   5.432   6.773 -0.0775 -0.4267 -0.0070
  366POPC   GL2 4956   3.123   5.479   6.944 -0.1548  0.0261 -0.1971
  366POPC   C1A 4957   2.666   5.765   7.135  0.0215 -0.1523  0.0886
  366POPC   D2A 4958   2.840   5.996   7.503  0.1801 -0.1209 -0.0653
  366POPC   C3A 4959   2.690   5.924   7.805  0.3022  0.0698 -0.3247
  366POPC   C4A 4960   2.360   5.713   7.927  0.3762  0.0028  0.2954
  366POPC   C1B 4961   3.144   5.660   7.282  0.3686  0.2973 -0.2877
  366POPC   C2B 4962   3.229   5.803   7.756  0.1958 -0.1885  0.1124
  366POPC   C3B 4963   3.109   6.247   7.859 -0.0415 -0.0973  0.2751
  366POPC   C4B 4964   2.900   6.376   8.215  0.0775  0.1946  0.2594
  367POPC   NC3 4965   9.898   8.303   6.903 -0.0063  0.2698  0.1228
  367POPC   PO4 4966   9.570   8.324   7.140  0.0280  0.4034  0.0343
  367POPC   GL1 4967   9.566   8.160   7.557 -0.3834 -0.0484  0.1219
  367POPC   GL2 4968   9.474   8.368   7.930  0.2025  0.0894  0.2629
  367POPC   C1A 4969   9.544   7.730   7.694 -0.4493 -0.2230  0.1906
  367POPC   D2A 4970   9.947   7.471   7.785  0.3758  0.0923  0.2472
  367POPC   C3A 4971   9.960   7.123   7.659  0.0066  0.0258 -0.0315
  367POPC   C4A 4972  10.120   6.741   7.800  0.0440 -0.3252 -0.0004
  367POPC   C1B 4973   9.283   8.504   8.376 -0.0093  0.0981 -0.1309
  367POPC   C2B 4974   9.272   8.257   8.770  0.0951 -0.2102  0.1687
  367POPC   C3B 4975   8.900   8.185   9.023 -0.1544  0.2179  0.0840
  367POPC   C4B 4976   8.624   7.839   9.075  0.0779 -0.1079 -0.2270
  368POPC   NC3 4977  11.504   7.647   7.102  0.1034  0.1603 -0.0180
  368POPC   PO4 4978  11.801   7.852   7.232 -0.2263 -0.1433  0.0582
  368POPC   GL1 4979  11.636   7.655   7.577 -0.4206  0.2578 -0.0589
  368POPC   GL2 4980  11.696   7.424   7.527 -0.1216 -0.0340  0.0415
  368POPC   C1A 4981  11.636   7.801   8.020 -0.1827 -0.1966 -0.2699
  368POPC   D2A 4982  11.438   8.026   8.369  0.0911  0.0643 -0.0226
  368POPC   C3A 4983  11.568   7.702   8.808 -0.0138 -0.2403  0.2035
  368POPC   C4A 4984  11.775   7.660   9.141  0.0601  0.0412 -0.1151
  368POPC   C1B 4985  11.519   7.290   7.886 -0.0783 -0.2662  0.3771
  368POPC   C2B 4986  11.333   7.082   8.195 -0.1897 -0.1534  0.1801
  368POPC   C3B 4987  11.108   6.905   8.547 -0.0110  0.1356  0.1434
  368POPC   C4B 4988  10.822   6.968   8.872 -0.1198  0.2222  0.2067
  369POPC   NC3 4989   7.308   9.860   7.324 -0.1329 -0.0089 -0.2255
  369POPC   PO4 4990   7.345  10.340   7.281 -0.1771 -0.2257  0.0998
  369POPC   GL1 4991   7.228  10.701   7.513  0.0521  0.2989  0.1352
  369POPC   GL2 4992   7.293  10.812   7.745  0.0211  0.2183 -0.2116
  369POPC   C1A 4993   6.773  10.794   7.615 -0.3192  0.3438 -0.2639
  369POPC   D2A 4994   6.397  10.686   7.586  0.1687 -0.0334 -0.1189
  369POPC   C3A 4995   6.171  10.879   8.054 -0.0777  0.0531  0.3533
  369POPC   C4A 4996   6.023  11.065   8.471  0.0069  0.2616  0.1532
  369POPC   C1B 4997   7.124  10.795   8.136  0.1808  0.1367  0.2782
  369POPC   C2B 4998   7.003  11.056   8.464 -0.0013 -0.0565 -0.1584
  369POPC   C3B 4999   6.816  10.881   8.795 -0.0158  0.0697  0.1410
  369POPC   C4B 5000   6.727  11.044   9.289  0.5440 -0.1011 -0.0753
  370POPC   NC3 5001   0.079   8.292   7.114  0.0678  0.0349  0.1097
  370POPC   PO4 5002   0.516   8.124   7.313 -0.3084  0.1976 -0.2637
  370POPC   GL1 5003   0.752   8.387   7.592  0.0264  0.1021  0.2680
  370POPC   GL2 5004   1.033   8.454   7.536  0.1598  0.0387 -0.2796
  370POPC   C1A 5005   0.641   8.709   7.690 -0.1888  0.3209 -0.2394
  370POPC   D2A 5006   0.496   9.181   7.750  0.1433  0.0665 -0.1147
  370POPC   C3A 5007   0.717   9.482   7.800 -0.1880 -0.1963 -0.2838
  370POPC   C4A 5008   0.985   9.554   8.230 -0.1511  0.1600  0.0199
  370POPC   C1B 5009   1.346   8.672   7.917 -0.0203 -0.0241 -0.3077
  370POPC   C2B 5010   1.319   8.483   8.337 -0.1492 -0.1663  0.1162
  370POPC   C3B 5011   1.482   8.094   8.525 -0.0665  0.2402  0.1029
  370POPC   C4B 5012   1.394   7.694   8.704 -0.0704  0.0021 -0.3417
  371POPC   NC3 5013  12.002  12.721   7.220  0.0549 -0.3178  0.1409
  371POPC   PO4 5014  12.250  12.767   7.620  0.1474  0.0205 -0.0822
  371POPC   GL1 5015  12.074  12.643   8.046 -0.0775 -0.2117  0.3140
  371POPC   GL2 5016  12.039  12.944   8.374 -0.3458 -0.2364 -0.1166
  371POPC   C1A 5017  12.122  12.397   8.516  0.5509 -0.3055  0.1304
  371POPC   D2A 5018  11.869  12.462   8.865 -0.0758 -0.2785  0.0472
  371POPC   C3A 5019  11.911  12.150   9.155 -0.0746 -0.3442  0.1224
  371POPC   C4A 5020  11.923  11.998   9.588 -0.0334  0.0373  0.1007
  371POPC   C1B 5021  11.995  12.944   8.893 -0.1007 -0.3403  0.0036
  371POPC   C2B 5022  12.194  13.099   9.312 -0.2742  0.2700 -0.2129
  371POPC   C3B 5023  12.498  12.828   9.481 -0.1843 -0.1786 -0.1438
  371POPC   C4B 5024  12.861  12.714   9.530  0.1468  0.1166 -0.0889
  372POPC   NC3 5025   6.009   0.568   7.141  0.0687  0.0256 -0.1525
  372POPC   PO4 5026   5.919   0.186   6.921 -0.2259 -0.2676 -0.0646
  372POPC   GL1 5027   5.908  -0.057   7.295 -0.3170 -0.0740  0.1886
  372POPC   GL2 5028   5.993   0.236   7.535  0.0682  0.1481 -0.3377
  372POPC   C1A 5029   5.783  -0.201   7.671 -0.1394  0.0078  0.1083
  372POPC   D2A 5030   6.100  -0.485   7.713 -0.2827 -0.1311  0.2998
  372POPC   C3A 5031   6.043  -0.591   8.125  0.0830 -0.1038 -0.2325
  372POPC   C4A 5032   5.833  -0.588   8.517  0.2769  0.2968  0.0775
  372POPC   C1B 5033   6.166   0.069   8.033  0.0738 -0.1085 -0.0586
  372POPC   C2B 5034   6.379   0.228   8.320 -0.3299 -0.0315  0.2546
  372POPC   C3B 5035   6.452   0.660   8.403  0.0573 -0.5766  0.2137
  372POPC   C4B 5036   6.171   1.000   8.316  0.1880 -0.0426 -0.0084
  373POPC   NC3 5037  13.021   7.228   6.845 -0.0569  0.1493 -0.0268
  373POPC   PO4 5038  12.730   7.541   6.707  0.0011  0.0089 -0.0504
  373POPC   GL1 5039  12.767   7.492   7.233 -0.1384  0.2145 -0.2099
  373POPC   GL2 5040  13.054   7.355   7.372  0.2848  0.0790  0.2498
  373POPC   C1A 5041  12.660   7.206   7.590  0.4028  0.4518 -0.2015
  373POPC   D2A 5042  12.495   7.063   8.024 -0.0068 -0.2274  0.0274
  373POPC   C3A 5043  12.672   7.120   8.423 -0.1266 -0.1416  0.2580
  373POPC   C4A 5044  13.074   7.062   8.650  0.3911  0.1952  0.3466
  373POPC   C1B 5045  13.217   7.277   7.758  0.0196 -0.2538  0.2595
  373POPC   C2B 5046  13.095   7.006   8.112 -0.2170  0.2878 -0.0429
  373POPC   C3B 5047  13.294   6.636   8.513  0.1114  0.1112 -0.2903
  373POPC   C4B 5048  13.646   6.398   8.631 -0.0695  0.2269 -0.2608
  374POPC   NC3 5049   9.626   1.964   6.835  0.2964 -0.0556 -0.1193
  374POPC   PO4 5050  10.034   2.060   6.932  0.2529 -0.0295  0.3493
  374POPC   GL1 5051   9.993   1.966   7.312 -0.3236 -0.0190 -0.0641
  374POPC   GL2 5052  10.264   1.944   7.438 -0.2872 -0.2934  0.0297
  374POPC   C1A 5053   9.821   2.144   7.625 -0.1195  0.0501  0.0180
  374POPC   D2A 5054   9.434   2.324   7.805  0.1513 -0.0230  0.1741
  374POPC   C3A 5055   9.311   2.074   8.213  0.1430  0.1025 -0.4102
  374POPC   C4A 5056   9.161   2.220   8.595  0.0272 -0.0519  0.2267
  374POPC   C1B 5057  10.562   1.825   7.797 -0.1304  0.2335 -0.0309
  374POPC   C2B 5058  10.741   1.648   8.193  0.4623  0.0829  0.0745
  374POPC   C3B 5059  10.973   1.774   8.536  0.0898  0.1042 -0.0765
  374POPC   C4B 5060  11.206   1.519   8.914  0.0680  0.0260  0.2848
  375POPC   NC3 5061   2.194   9.067   7.428 -0.2056 -0.0714  0.1612
  375POPC   PO4 5062   1.836   8.931   7.275  0.2206  0.0356 -0.2091
  375POPC   GL1 5063   1.908   8.967   7.821 -0.4201  0.0357 -0.0667
  375POPC   GL2 5064   2.290   9.121   7.870 -0.0765 -0.1236  0.2034
  375POPC   C1A 5065   1.628   8.986   8.246 -0.3113  0.1163  0.4692
  375POPC   D2A 5066   1.424   9.259   8.546 -0.3870 -0.1747 -0.0519
  375POPC   C3A 5067   1.690   9.375   8.764 -0.1206 -0.0929 -0.0050
  375POPC   C4A 5068   1.638   9.631   9.009 -0.0474 -0.0454 -0.1748
  375POPC   C1B 5069   2.185   8.950   8.261 -0.1487 -0.0544  0.2064
  375POPC   C2B 5070   2.016   8.842   8.591  0.0848 -0.0190 -0.3095
  375POPC   C3B 5071   1.542   8.766   8.723 -0.5455 -0.0400 -0.0232
  375POPC   C4B 5072   1.155   8.686   8.810 -0.0158 -0.1871 -0.1929
  376POPC   NC3 5073   0.300   6.282   5.985  0.0471 -0.0284 -0.1398
  376POPC   PO4 5074   0.130   6.405   6.399 -0.0581  0.1204  0.0739
  376POPC   GL1 5075   0.477   6.489   6.783 -0.2444  0.0487 -0.0777
  376POPC   GL2 5076   0.382   6.795   6.996 -0.2541  0.2650  0.2280
  376POPC   C1A 5077   0.652   6.484   7.242 -0.1136  0.0696  0.2556
  376POPC   D2A 5078   0.867   6.364   7.596  0.1281  0.5830  0.1354
  376POPC   C3A 5079   0.988   5.921   7.641 -0.0927  0.0405 -0.0232
  376POPC   C4A 5080   0.995   5.574   7.868 -0.2065  0.2508  0.0156
  376POPC   C1B 5081   0.121   6.855   7.348  0.2668  0.0525 -0.0236
  376POPC   C2B 5082  -0.057   6.776   7.682  0.2316 -0.0240 -0.2780
  376POPC   C3B 5083  -0.302   6.643   8.003 -0.1612 -0.3348 -0.0916
  376POPC   C4B 5084  -0.315   6.352   8.310 -0.0441  0.1462 -0.1151
  377POPC   NC3 5085   8.003  11.986   7.009 -0.2037  0.0945  0.2303
  377POPC   PO4 5086   7.565  11.893   6.986  0.0521  0.0164 -0.0032
  377POPC   GL1 5087   7.504  11.986   7.378 -0.0750  0.1636 -0.0164
  377POPC   GL2 5088   7.183  11.878   7.589  0.0864  0.0234 -0.0760
  377POPC   C1A 5089   7.615  11.936   7.816 -0.2758 -0.2647 -0.2389
  377POPC   D2A 5090   7.540  11.715   8.093  0.1650  0.1303 -0.1409
  377POPC   C3A 5091   7.246  11.955   8.332  0.2146  0.2777 -0.3212
  377POPC   C4A 5092   7.101  11.981   8.751 -0.1602 -0.2504 -0.1199
  377POPC   C1B 5093   6.942  11.796   7.914  0.2148 -0.2249 -0.0395
  377POPC   C2B 5094   6.554  11.679   7.996  0.2384 -0.1738  0.0872
  377POPC   C3B 5095   6.243  11.517   8.426 -0.1091  0.1297 -0.0717
  377POPC   C4B 5096   6.099  11.836   8.778  0.0301 -0.2400 -0.0017
  378POPC   NC3 5097  10.500  10.872   7.149 -0.0615  0.0839  0.2334
  378POPC   PO4 5098  10.742  11.259   7.252 -0.1862 -0.0268  0.3191
  378POPC   GL1 5099  10.624  11.326   7.649 -0.0577 -0.0883 -0.1568
  378POPC   GL2 5100  10.793  11.410   7.948 -0.1304  0.3521  0.0331
  378POPC   C1A 5101  10.238  11.226   8.076  0.4621  0.0160  0.4236
  378POPC   D2A 5102  10.141  11.084   8.470  0.1188  0.2100  0.0397
  378POPC   C3A 5103  10.400  11.309   8.794  0.2557  0.1487  0.0662
  378POPC   C4A 5104  10.688  11.111   9.081 -0.0600 -0.3859  0.1860
  378POPC   C1B 5105  10.639  10.944   8.139  0.1847 -0.0461  0.0560
  378POPC   C2B 5106  10.617  10.883   8.595 -0.0698 -0.1451  0.2468
  378POPC   C3B 5107  10.338  10.784   8.930  0.0760 -0.1191  0.0005
  378POPC   C4B 5108  10.027  10.474   9.115  0.5014  0.0990 -0.0480
  379POPC   NC3 5109   2.083  11.120   7.572 -0.1218 -0.0934  0.0688
  379POPC   PO4 5110   1.754  10.771   7.527  0.1448 -0.0018 -0.1399
  379POPC   GL1 5111   1.787  10.825   7.908  0.2411 -0.0794  0.0871
  379POPC   GL2 5112   1.830  11.094   8.152  0.1529  0.0297 -0.0008
  379POPC   C1A 5113   1.985  10.683   8.328  0.1586 -0.0494  0.4354
  379POPC   D2A 5114   2.108  10.873   8.726  0.2450  0.0750  0.2009
  379POPC   C3A 5115   2.231  11.256   8.756 -0.3445  0.1820  0.1548
  379POPC   C4A 5116   2.496  11.523   8.951  0.0525 -0.2610 -0.2900
  379POPC   C1B 5117   1.624  10.906   8.570  0.1169  0.0148  0.3018
  379POPC   C2B 5118   1.428  10.844   8.987  0.2372  0.0043  0.0608
  379POPC   C3B 5119   1.328  10.503   9.189 -0.0316  0.0986 -0.2197
  379POPC   C4B 5120   1.133  10.361   9.504  0.0224  0.0006 -0.2445
  380POPC   NC3 5121   0.028   1.837   6.825 -0.1171 -0.1450  0.1377
  380POPC   PO4 5122   0.045   1.823   7.279 -0.3322 -0.0643 -0.0885
  380POPC   GL1 5123   0.135   2.111   7.559  0.0688  0.0666  0.0611
  380POPC   GL2 5124   0.319   2.127   7.814  0.0651 -0.0282 -0.1690
  380POPC   C1A 5125  -0.091   2.355   7.941 -0.1831  0.3395  0.0152
  380POPC   D2A 5126  -0.087   2.267   8.402  0.1203 -0.0883  0.3273
  380POPC   C3A 5127  -0.241   2.400   8.827  0.1457 -0.0280 -0.0439
  380POPC   C4A 5128  -0.717   2.400   8.808  0.0935 -0.1598 -0.2505
  380POPC   C1B 5129   0.164   1.863   8.185  0.0442  0.0347 -0.4674
  380POPC   C2B 5130  -0.115   1.822   8.580 -0.1547  0.4212  0.2200
  380POPC   C3B 5131  -0.131   1.882   9.077  0.0960 -0.4078 -0.1206
  380POPC   C4B 5132   0.022   2.260   9.327 -0.1530 -0.2735 -0.1409
  381POPC   NC3 5133   1.407   0.731   7.377  0.2254  0.0854  0.1111
  381POPC   PO4 5134   1.139   0.615   7.537 -0.1796  0.2227 -0.0789
  381POPC   GL1 5135   1.395   0.621   7.889  0.0476  0.1276 -0.0631
  381POPC   GL2 5136   1.718   0.724   7.860  0.0644  0.1326  0.1926
  381POPC   C1A 5137   1.377   0.668   8.314 -0.1482 -0.1365 -0.2050
  381POPC   D2A 5138   1.624   0.840   8.633  0.1513 -0.0667  0.0222
  381POPC   C3A 5139   1.302   0.795   8.886  0.0590  0.2086 -0.0223
  381POPC   C4A 5140   0.976   0.735   9.124  0.1156 -0.2456  0.2463
  381POPC   C1B 5141   1.909   0.669   8.203 -0.1159 -0.1980 -0.1006
  381POPC   C2B 5142   2.156   0.681   8.587  0.2917 -0.4732  0.2168
  381POPC   C3B 5143   2.253   0.634   8.970  0.2500  0.0948  0.1304
  381POPC   C4B 5144   2.345   0.297   9.259 -0.0303  0.0212 -0.2402
  382POPC   NC3 5145   3.153   5.245   6.537  0.0954  0.1653  0.3982
  382POPC   PO4 5146   3.143   4.962   6.953  0.0096 -0.0458  0.0183
  382POPC   GL1 5147   3.006   4.869   7.282  0.0830 -0.3406  0.2781
  382POPC   GL2 5148   2.682   4.788   7.443  0.2246  0.1192  0.1209
  382POPC   C1A 5149   3.169   4.816   7.646  0.0142 -0.0496  0.3199
  382POPC   D2A 5150   3.529   4.698   8.026 -0.2925 -0.3653  0.0256
  382POPC   C3A 5151   3.356   4.803   8.421  0.0226 -0.1005  0.2951
  382POPC   C4A 5152   3.137   4.604   8.738 -0.1374 -0.1389 -0.0991
  382POPC   C1B 5153   2.627   4.810   7.808  0.0256 -0.2071 -0.2541
  382POPC   C2B 5154   2.444   4.655   8.247 -0.2568  0.0361 -0.0965
  382POPC   C3B 5155   2.299   4.892   8.640 -0.0174 -0.1319 -0.1741
  382POPC   C4B 5156   2.092   5.133   8.943 -0.2743 -0.3308  0.2583
  383POPC   NC3 5157   6.394   1.661   6.991 -0.2183  0.2957  0.1664
  383POPC   PO4 5158   6.740   1.761   7.178  0.0512  0.0172  0.0473
  383POPC   GL1 5159   6.931   1.974   7.610  0.0288 -0.4106 -0.0284
  383POPC   GL2 5160   6.980   2.295   7.562  0.0756 -0.1352  0.0573
  383POPC   C1A 5161   6.989   1.795   7.940 -0.1516  0.4080  0.3208
  383POPC   D2A 5162   6.871   1.774   8.350 -0.0584  0.0820 -0.0546
  383POPC   C3A 5163   7.091   1.469   8.515  0.0363 -0.5053 -0.1005
  383POPC   C4A 5164   7.310   1.103   8.452 -0.1030 -0.2561 -0.0936
  383POPC   C1B 5165   6.829   2.249   8.003  0.1687 -0.0941  0.2235
  383POPC   C2B 5166   6.859   2.501   8.348 -0.2646 -0.1543  0.2600
  383POPC   C3B 5167   6.957   2.693   8.834  0.4306  0.2614  0.2674
  383POPC   C4B 5168   7.158   2.611   9.256  0.1796  0.1790 -0.0442
  384POPC   NC3 5169   3.218   3.391   7.431 -0.0056 -0.0641 -0.0350
  384POPC   PO4 5170   3.274   3.037   7.268 -0.2122  0.1833 -0.3434
  384POPC   GL1 5171   3.455   3.035   7.728  0.0096  0.2097  0.1109
  384POPC   GL2 5172   3.756   3.008   7.803  0.0121  0.1530 -0.2152
  384POPC   C1A 5173   3.212   3.264   8.106  0.1313  0.0767  0.1990
  384POPC   D2A 5174   3.219   3.282   8.636  0.0644  0.5871 -0.0009
  384POPC   C3A 5175   3.522   3.074   8.801  0.0011 -0.2638  0.1459
  384POPC   C4A 5176   3.734   2.936   9.110 -0.3140 -0.2892 -0.1616
  384POPC   C1B 5177   4.085   3.159   8.223  0.0278  0.0511  0.1557
  384POPC   C2B 5178   3.999   3.279   8.654  0.1892 -0.1117  0.0315
  384POPC   C3B 5179   3.817   3.431   9.122 -0.1618  0.0662 -0.0438
  384POPC   C4B 5180   3.561   3.489   9.474 -0.1614  0.2659  0.0837
  385POPC   NC3 5181   3.529   0.317   6.722  0.2164  0.0695  0.2172
  385POPC   PO4 5182   3.688   0.367   7.142  0.4070 -0.1084  0.0050
  385POPC   GL1 5183   3.543   0.250   7.505  0.1075  0.5551  0.0103
  385POPC   GL2 5184   3.506   0.510   7.663 -0.0147 -0.0552 -0.3133
  385POPC   C1A 5185   3.790   0.015   7.929 -0.1216 -0.2168  0.0732
  385POPC   D2A 5186   3.898   0.242   8.287 -0.1574 -0.0676  0.3443
  385POPC   C3A 5187   3.755   0.596   8.553  0.2861 -0.0649  0.4194
  385POPC   C4A 5188   3.534   0.918   8.839  0.2924 -0.0778 -0.2453
  385POPC   C1B 5189   3.737   0.654   7.909 -0.3972 -0.0483 -0.0005
  385POPC   C2B 5190   4.122   0.762   8.047  0.3209  0.0208  0.1446
  385POPC   C3B 5191   4.253   0.622   8.454  0.0831 -0.2228 -0.2773
  385POPC   C4B 5192   4.472   0.419   8.796 -0.1897 -0.1484  0.1651
  386POPC   NC3 5193   9.848  10.879   7.163 -0.1272 -0.0934  0.1716
  386POPC   PO4 5194  10.154  10.507   7.309 -0.2781  0.0331  0.2882
  386POPC   GL1 5195  10.121  10.386   7.752 -0.1771 -0.0449  0.1192
  386POPC   GL2 5196   9.906  10.207   8.047 -0.0339 -0.2737  0.0933
  386POPC   C1A 5197  10.172  10.719   8.096 -0.1286 -0.0441  0.0445
  386POPC   D2A 5198  10.103  10.572   8.524 -0.1243  0.0209  0.3293
  386POPC   C3A 5199   9.780  10.730   8.713 -0.1388 -0.2195 -0.1761
  386POPC   C4A 5200   9.772  11.046   8.971 -0.0046  0.0399 -0.0794
  386POPC   C1B 5201  10.085  10.092   8.334 -0.1247 -0.2737 -0.0748
  386POPC   C2B 5202  10.185  10.079   8.783 -0.1261  0.3624  0.0322
  386POPC   C3B 5203  10.163  10.009   9.260  0.1474 -0.1425  0.0535
  386POPC   C4B 5204  10.322   9.814   9.628  0.3097 -0.2275 -0.0544
  387POPC   NC3 5205   4.079   2.239   7.427  0.0059 -0.2994 -0.1668
  387POPC   PO4 5206   3.982   1.814   7.608  0.3583  0.1714 -0.1043
  387POPC   GL1 5207   4.260   1.585   7.866 -0.2582 -0.0533 -0.2179
  387POPC   GL2 5208   4.345   1.198   7.839 -0.1449  0.1010 -0.0305
  387POPC   C1A 5209   4.101   1.617   8.267 -0.0195  0.0477  0.0475
  387POPC   D2A 5210   4.187   1.798   8.629 -0.1012  0.3976 -0.0808
  387POPC   C3A 5211   4.227   1.398   8.800 -0.1417 -0.0647  0.2863
  387POPC   C4A 5212   4.484   1.000   8.723 -0.0907  0.0705  0.0685
  387POPC   C1B 5213   4.417   1.230   8.252 -0.0536 -0.0941  0.1034
  387POPC   C2B 5214   4.645   1.439   8.520  0.0473 -0.1307  0.0719
  387POPC   C3B 5215   4.795   1.374   8.810 -0.1291 -0.0967  0.2282
  387POPC   C4B 5216   4.891   1.498   9.182  0.1035  0.0318 -0.0362
  388POPC   NC3 5217  10.536  10.250   7.170  0.5849  0.1616  0.0747
  388POPC   PO4 5218  10.171  10.001   7.308 -0.1025 -0.1729 -0.0992
  388POPC   GL1 5219  10.401   9.936   7.586  0.2095  0.3968 -0.1668
  388POPC   GL2 5220  10.584   9.752   7.673 -0.2607  0.2274  0.1300
  388POPC   C1A 5221  10.492  10.188   7.952 -0.1744  0.0668  0.1482
  388POPC   D2A 5222  10.616  10.463   8.318  0.1202 -0.0673  0.0660
  388POPC   C3A 5223  10.760  10.418   8.657  0.1519 -0.0908  0.3003
  388POPC   C4A 5224  11.098  10.451   8.849 -0.0416  0.1361 -0.0883
  388POPC   C1B 5225  10.400   9.736   8.101  0.1086 -0.0052  0.2617
  388POPC   C2B 5226  10.617   9.988   8.490 -0.4252  0.0207  0.1489
  388POPC   C3B 5227  10.540   9.735   8.885  0.0339  0.2406 -0.0727
  388POPC   C4B 5228  10.698   9.669   9.363  0.0423  0.0710 -0.2799
  389POPC   NC3 5229   5.815   4.236   7.101 -0.2003 -0.0562 -0.1596
  389POPC   PO4 5230   5.688   3.989   7.478 -0.4039 -0.0983 -0.0651
  389POPC   GL1 5231   5.492   3.736   7.861  0.0732  0.0291  0.0231
  389POPC   GL2 5232   5.714   3.501   8.018  0.2697  0.0324  0.2774
  389POPC   C1A 5233   5.539   3.875   8.335 -0.0628 -0.3802 -0.0887
  389POPC   D2A 5234   5.701   4.154   8.523 -0.0615  0.0130  0.0239
  389POPC   C3A 5235   6.026   3.978   8.631 -0.1738  0.2564  0.2727
  389POPC   C4A 5236   6.448   4.049   8.659 -0.3196 -0.1368  0.2615
  389POPC   C1B 5237   5.429   3.298   8.318 -0.0076 -0.3362  0.1680
  389POPC   C2B 5238   5.102   3.264   8.672 -0.4065  0.3454 -0.1778
  389POPC   C3B 5239   4.679   3.120   8.820 -0.0421 -0.0331 -0.2556
  389POPC   C4B 5240   4.291   2.838   8.885  0.0094 -0.4247  0.2439
  390POPC   NC3 5241   2.609  11.262   6.773 -0.0931 -0.0078 -0.1104
  390POPC   PO4 5242   2.469  11.267   7.265  0.4337 -0.1808  0.1266
  390POPC   GL1 5243   2.498  11.468   7.662  0.2004  0.0808  0.0890
  390POPC   GL2 5244   2.673  11.693   7.799  0.0909  0.2605 -0.0583
  390POPC   C1A 5245   2.298  11.332   8.127  0.0999 -0.1730 -0.1438
  390POPC   D2A 5246   1.991  11.464   8.439  0.1328  0.1517 -0.0923
  390POPC   C3A 5247   1.841  11.922   8.330 -0.2841  0.5252  0.0706
  390POPC   C4A 5248   1.851  12.350   8.103  0.0727  0.2197 -0.1802
  390POPC   C1B 5249   3.047  11.837   8.056 -0.0038  0.1568 -0.0615
  390POPC   C2B 5250   3.360  12.199   8.241  0.0072 -0.1151  0.1189
  390POPC   C3B 5251   3.302  12.526   8.522 -0.1617  0.4422  0.0022
  390POPC   C4B 5252   3.533  12.570   8.916  0.0501  0.0676 -0.0661
  391POPC   NC3 5253  10.947   3.025   7.229  0.4589  0.2183  0.1462
  391POPC   PO4 5254  10.805   3.396   7.100 -0.3533  0.0134  0.1368
  391POPC   GL1 5255  10.663   3.333   7.534  0.0516 -0.0664 -0.1075
  391POPC   GL2 5256  10.855   3.519   7.770  0.1662 -0.0191 -0.3113
  391POPC   C1A 5257  10.480   3.196   8.032  0.1410 -0.1691 -0.2602
  391POPC   D2A 5258  10.396   2.980   8.336 -0.1492  0.1143  0.0430
  391POPC   C3A 5259  10.648   3.111   8.708 -0.0383 -0.0249  0.1394
  391POPC   C4A 5260  10.954   3.042   8.907  0.1216 -0.1596 -0.1389
  391POPC   C1B 5261  10.943   3.426   8.198 -0.2242  0.0927 -0.0189
  391POPC   C2B 5262  11.240   3.475   8.554 -0.3581 -0.2611 -0.2589
  391POPC   C3B 5263  11.580   3.500   8.726  0.0503  0.0173 -0.0292
  391POPC   C4B 5264  11.901   3.398   8.901 -0.1193 -0.2777  0.0391
  392POPC   NC3 5265   6.535   3.741   6.781 -0.3447  0.4763  0.0762
  392POPC   PO4 5266   6.391   3.377   7.078 -0.2925  0.3035  0.6039
  392POPC   GL1 5267   6.431   3.373   7.456 -0.2754 -0.0381 -0.1731
  392POPC   GL2 5268   6.319   3.200   7.679  0.1766  0.0404  0.1736
  392POPC   C1A 5269   6.791   3.460   7.799  0.0915  0.2371  0.4053
  392POPC   D2A 5270   6.831   3.318   8.220 -0.2674  0.1887  0.0219
  392POPC   C3A 5271   7.046   2.965   8.405  0.0543  0.2128  0.1888
  392POPC   C4A 5272   7.319   2.599   8.540  0.2403  0.1331 -0.2970
  392POPC   C1B 5273   6.263   3.422   8.014  0.2489  0.0112  0.2452
  392POPC   C2B 5274   6.043   3.498   8.431 -0.3555  0.2447 -0.1459
  392POPC   C3B 5275   5.727   3.525   8.658  0.0315  0.0182 -0.2527
  392POPC   C4B 5276   5.419   3.343   9.041  0.0917 -0.1617  0.0119
  393POPC   NC3 5277  12.225   1.186   7.874  0.2834 -0.0200  0.2526
  393POPC   PO4 5278  12.333   0.804   7.922 -0.0836  0.1127  0.3176
  393POPC   GL1 5279  12.220   0.854   8.301 -0.0039  0.2960 -0.0882
  393POPC   GL2 5280  11.880   0.940   8.247 -0.0550  0.3830  0.4058
  393POPC   C1A 5281  12.280   1.114   8.724  0.1000  0.1456 -0.3112
  393POPC   D2A 5282  12.491   0.940   9.098  0.1739 -0.1820  0.1268
  393POPC   C3A 5283  12.997   0.942   9.099  0.1964  0.2342  0.2474
  393POPC   C4A 5284  13.233   0.955   9.510 -0.2861  0.0442 -0.3131
  393POPC   C1B 5285  11.876   0.870   8.686  0.0262  0.0091  0.1414
  393POPC   C2B 5286  11.690   1.255   8.965  0.2048 -0.0917 -0.1344
  393POPC   C3B 5287  11.622   1.719   8.951  0.2024  0.0338 -0.2176
  393POPC   C4B 5288  11.759   2.134   8.971  0.3458  0.1903  0.0532
  394POPC   NC3 5289   5.651  11.710   6.828  0.1110 -0.0115 -0.1558
  394POPC   PO4 5290   5.221  11.889   7.021  0.1091 -0.0253 -0.3796
  394POPC   GL1 5291   5.248  11.592   7.296  0.0820  0.2901  0.0595
  394POPC   GL2 5292   5.456  11.297   7.255 -0.0286 -0.1383  0.0178
  394POPC   C1A 5293   5.014  11.501   7.574 -0.0391 -0.0119  0.1512
  394POPC   D2A 5294   4.752  11.443   7.977 -0.1611  0.1999  0.0443
  394POPC   C3A 5295   4.866  11.246   8.296 -0.1197  0.2606 -0.0797
  394POPC   C4A 5296   4.655  10.927   8.358  0.0869 -0.1908 -0.4285
  394POPC   C1B 5297   5.284  11.121   7.685  0.1711  0.0378 -0.1538
  394POPC   C2B 5298   5.271  10.830   8.131  0.2311 -0.1131  0.2965
  394POPC   C3B 5299   5.120  10.903   8.653  0.0100 -0.2428  0.0906
  394POPC   C4B 5300   4.861  11.237   8.992 -0.2157 -0.1533 -0.2461
  395POPC   NC3 5301  10.906   0.326   7.498  0.2009  0.3257 -0.0109
  395POPC   PO4 5302  10.688  -0.082   7.546  0.1675 -0.0261 -0.1257
  395POPC   GL1 5303  10.741  -0.093   7.991 -0.4167 -0.0364 -0.2695
  395POPC   GL2 5304  10.965   0.208   8.147  0.1762 -0.1637 -0.1470
  395POPC   C1A 5305  10.674   0.014   8.491 -0.0077  0.0653 -0.0200
  395POPC   D2A 5306  10.626   0.063   8.943  0.2796  0.1743  0.0020
  395POPC   C3A 5307  10.854  -0.131   9.268  0.2854  0.1013 -0.0441
  395POPC   C4A 5308  10.923  -0.554   9.358  0.0100 -0.1443 -0.4412
  395POPC   C1B 5309  11.166   0.226   8.602  0.0486  0.0926 -0.1256
  395POPC   C2B 5310  11.659   0.209   8.664 -0.0527 -0.3161 -0.1389
  395POPC   C3B 5311  12.119   0.367   8.788  0.1789  0.3253  0.0206
  395POPC   C4B 5312  12.561   0.616   8.695 -0.1561  0.2096  0.0465
  396POPC   NC3 5313   2.342   3.791   7.002  0.2204 -0.1059  0.0878
  396POPC   PO4 5314   2.845   3.949   6.924 -0.1327 -0.2267 -0.0851
  396POPC   GL1 5315   2.643   4.165   7.279  0.1761  0.4832  0.2355
  396POPC   GL2 5316   2.323   3.980   7.427 -0.0090  0.2034 -0.2385
  396POPC   C1A 5317   2.659   4.325   7.675  0.2595  0.1451  0.1596
  396POPC   D2A 5318   2.745   4.209   8.199 -0.1097 -0.0058 -0.2332
  396POPC   C3A 5319   2.790   3.764   8.319  0.1354 -0.1406 -0.0829
  396POPC   C4A 5320   2.717   3.333   8.238 -0.0921 -0.1587  0.0218
  396POPC   C1B 5321   2.232   4.230   7.851  0.5007 -0.1675 -0.0626
  396POPC   C2B 5322   2.176   4.199   8.311 -0.0071  0.2203  0.0005
  396POPC   C3B 5323   1.907   4.021   8.650  0.0092 -0.1921 -0.0526
  396POPC   C4B 5324   1.913   3.620   8.936  0.0683 -0.2152  0.1368
  397POPC   NC3 5325   9.621   8.677   7.557  0.2460  0.1102  0.0787
  397POPC   PO4 5326   9.396   9.039   7.389  0.3657 -0.0363  0.2953
  397POPC   GL1 5327   9.162   9.002   7.752 -0.2255 -0.0596  0.2062
  397POPC   GL2 5328   9.321   9.309   7.869 -0.1590  0.2421 -0.0762
  397POPC   C1A 5329   8.911   8.818   8.040 -0.4783 -0.0288 -0.0478
  397POPC   D2A 5330   8.870   8.316   8.155 -0.1964 -0.2591  0.1287
  397POPC   C3A 5331   9.197   8.024   8.288 -0.1404 -0.4244 -0.1633
  397POPC   C4A 5332   9.472   7.690   8.199  0.2009  0.1335  0.3510
  397POPC   C1B 5333   9.263   9.515   8.305 -0.0673  0.1920 -0.1408
  397POPC   C2B 5334   9.200   9.750   8.736  0.0892 -0.0385 -0.1761
  397POPC   C3B 5335   8.832   9.939   9.025 -0.1393 -0.0231 -0.0958
  397POPC   C4B 5336   8.582  10.285   9.310 -0.2035 -0.1014  0.4794
  398POPC   NC3 5337   4.575   7.559   7.531  0.1092 -0.1464  0.0355
  398POPC   PO4 5338   4.140   7.815   7.675  0.0654 -0.0907  0.1240
  398POPC   GL1 5339   3.998   8.070   8.030  0.0332  0.2750 -0.1771
  398POPC   GL2 5340   4.121   7.858   8.363  0.1838  0.0104 -0.0863
  398POPC   C1A 5341   3.681   8.125   8.346 -0.3743  0.1702  0.2602
  398POPC   D2A 5342   3.765   8.012   8.809 -0.2904  0.2909 -0.0730
  398POPC   C3A 5343   3.867   8.295   9.160 -0.0134  0.0023  0.0938
  398POPC   C4A 5344   4.014   8.359   9.489 -0.1791  0.3965  0.0980
  398POPC   C1B 5345   3.881   7.526   8.252  0.0597  0.1290  0.0343
  398POPC   C2B 5346   3.674   7.205   8.370  0.1686 -0.0381 -0.1368
  398POPC   C3B 5347   3.535   6.962   8.727  0.2553  0.4376 -0.0395
  398POPC   C4B 5348   3.308   6.704   8.983  0.2371  0.0942  0.0065
  399POPC   NC3 5349  12.983  10.754   7.467 -0.0886 -0.0040 -0.2278
  399POPC   PO4 5350  12.600  10.683   7.513 -0.0471 -0.2212 -0.3372
  399POPC   GL1 5351  12.640  10.676   7.950  0.0519 -0.1312 -0.2131
  399POPC   GL2 5352  12.460  11.013   8.037 -0.0036 -0.2182  0.0027
  399POPC   C1A 5353  12.983  10.677   8.280 -0.0653  0.0209  0.0043
  399POPC   D2A 5354  13.004  11.181   8.490  0.0348  0.0587  0.0708
  399POPC   C3A 5355  13.278  11.256   8.925  0.1074 -0.0654  0.2423
  399POPC   C4A 5356  13.623  11.641   9.011 -0.2257 -0.2055 -0.0141
  399POPC   C1B 5357  12.564  11.011   8.389 -0.1811  0.1977  0.2478
  399POPC   C2B 5358  12.320  10.837   8.729  0.0793 -0.0724 -0.0764
  399POPC   C3B 5359  11.895  10.753   8.825  0.3447 -0.1503  0.0738
  399POPC   C4B 5360  11.673  10.366   9.011  0.0155 -0.1155  0.0470
  400POPC   NC3 5361   0.499  10.429   7.443 -0.2760  0.1496  0.2343
  400POPC   PO4 5362   0.039  10.256   7.334  0.2589 -0.1989 -0.0169
  400POPC   GL1 5363   0.086  10.427   7.801 -0.1725  0.1038  0.0782
  400POPC   GL2 5364   0.345  10.649   7.894  0.1834  0.0980 -0.2446
  400POPC   C1A 5365  -0.076  10.180   8.088 -0.1949  0.1508 -0.2899
  400POPC   D2A 5366   0.132   9.956   8.443  0.1158 -0.0493  0.2773
  400POPC   C3A 5367   0.120   9.564   8.597  0.0854  0.1811 -0.2873
  400POPC   C4A 5368  -0.003   9.187   8.553 -0.1884  0.2776  0.2079
  400POPC   C1B 5369   0.293  10.968   8.173 -0.1470 -0.2714 -0.1240
  400POPC   C2B 5370   0.465  11.251   8.473 -0.2073  0.0441 -0.0729
  400POPC   C3B 5371   0.843  11.249   8.716 -0.0766 -0.2068  0.0090
  400POPC   C4B 5372   1.181  11.282   8.991  0.0878 -0.3692 -0.1557
  401POPC   NC3 5373   0.655  10.205   6.941  0.0756  0.2460  0.0724
  401POPC   PO4 5374   0.560   9.955   7.224  0.0970 -0.2734  0.2622
  401POPC   GL1 5375   0.643   9.945   7.614  0.1740  0.1794  0.2537
  401POPC   GL2 5376   0.249   9.894   7.771 -0.0350  0.1849 -0.1940
  401POPC   C1A 5377   0.690   9.964   8.098  0.0699  0.1498 -0.1699
  401POPC   D2A 5378   0.607   9.732   8.499 -0.1967  0.2082  0.0147
  401POPC   C3A 5379   0.557   9.887   8.824 -0.2638 -0.1444 -0.2724
  401POPC   C4A 5380   0.502  10.073   9.283  0.3139  0.0233  0.0936
  401POPC   C1B 5381   0.303   9.615   8.056  0.0076  0.1559  0.0597
  401POPC   C2B 5382   0.448   9.246   8.304 -0.0559 -0.1535  0.0905
  401POPC   C3B 5383   0.644   8.841   8.244 -0.0564 -0.1625  0.0324
  401POPC   C4B 5384   0.909   8.504   8.065 -0.2898  0.3620  0.0086
  402POPC   NC3 5385   4.594   3.856   7.462 -0.0841 -0.1605 -0.1209
  402POPC   PO4 5386   4.908   4.092   7.791  0.3163  0.3082  0.1237
  402POPC   GL1 5387   5.122   3.999   8.169  0.2119 -0.1187  0.0375
  402POPC   GL2 5388   5.103   3.660   8.384 -0.0231  0.2444 -0.1113
  402POPC   C1A 5389   5.137   4.163   8.567  0.0723  0.4966 -0.1319
  402POPC   D2A 5390   4.926   4.448   8.830  0.0656  0.0534  0.0141
  402POPC   C3A 5391   4.421   4.584   8.890 -0.0243  0.0802  0.0901
  402POPC   C4A 5392   4.057   4.811   9.105 -0.3196 -0.1316 -0.1260
  402POPC   C1B 5393   4.861   3.788   8.736 -0.2446 -0.0938  0.2653
  402POPC   C2B 5394   4.474   4.067   8.709  0.2249  0.2103 -0.1969
  402POPC   C3B 5395   4.238   4.160   8.410 -0.1240  0.0213 -0.2113
  402POPC   C4B 5396   4.044   4.389   8.082  0.0538 -0.1701  0.0061
  403POPC   NC3 5397   7.870  12.378   6.602 -0.1056  0.1622  0.0523
  403POPC   PO4 5398   8.098  12.640   6.871 -0.0339 -0.1773  0.4839
  403POPC   GL1 5399   8.261  12.413   7.281 -0.0403  0.1799 -0.1315
  403POPC   GL2 5400   7.948  12.220   7.461 -0.2007 -0.0721  0.0652
  403POPC   C1A 5401   8.287  12.329   7.805 -0.1008 -0.0425 -0.2324
  403POPC   D2A 5402   8.261  12.613   8.154 -0.2946  0.0054 -0.1314
  403POPC   C3A 5403   7.825  12.820   8.184  0.1888 -0.0828  0.2247
  403POPC   C4A 5404   7.420  12.879   7.828  0.2449 -0.1572  0.1052
  403POPC   C1B 5405   8.120  11.864   7.711 -0.5000 -0.0932 -0.1917
  403POPC   C2B 5406   8.115  11.738   8.133 -0.0503  0.4575 -0.0698
  403POPC   C3B 5407   7.856  11.577   8.509  0.2098  0.3419 -0.0980
  403POPC   C4B 5408   7.500  11.592   8.672  0.0238 -0.4878 -0.0803
  404POPC   NC3 5409   3.168   1.835   7.186  0.0641  0.2596  0.0339
  404POPC   PO4 5410   3.167   2.136   7.415  0.3558  0.0216  0.3127
  404POPC   GL1 5411   3.230   2.533   7.790 -0.0838  0.2050 -0.1161
  404POPC   GL2 5412   3.025   2.756   7.928 -0.2392 -0.0458  0.0961
  404POPC   C1A 5413   3.493   2.678   8.065  0.3582 -0.3386 -0.0247
  404POPC   D2A 5414   3.609   3.009   8.311 -0.1827  0.0717 -0.0569
  404POPC   C3A 5415   3.626   3.386   8.279  0.0301  0.1458 -0.1129
  404POPC   C4A 5416   3.294   3.698   8.281 -0.0676 -0.1908 -0.2899
  404POPC   C1B 5417   3.001   2.863   8.372 -0.0797  0.0836  0.2736
  404POPC   C2B 5418   2.757   2.514   8.674 -0.0619  0.0590  0.1547
  404POPC   C3B 5419   2.678   2.317   9.031  0.0282  0.0628  0.1021
  404POPC   C4B 5420   2.642   2.320   9.468 -0.0454 -0.2596  0.0933
  405POPC   NC3 5421   8.227  10.658   6.974  0.2532 -0.1944  0.0676
  405POPC   PO4 5422   8.453  10.884   7.195  0.0166  0.0588  0.0055
  405POPC   GL1 5423   8.195  11.017   7.559 -0.1843 -0.0153 -0.0320
  405POPC   GL2 5424   8.171  10.792   7.770  0.2263  0.0205  0.0954
  405POPC   C1A 5425   8.123  11.208   7.982 -0.1761 -0.2393 -0.0161
  405POPC   D2A 5426   8.298  11.069   8.403 -0.0402 -0.0861 -0.0932
  405POPC   C3A 5427   8.223  11.391   8.782  0.0439 -0.0965  0.3644
  405POPC   C4A 5428   8.221  11.728   9.078  0.2245  0.0602 -0.1824
  405POPC   C1B 5429   8.023  10.621   8.182  0.0792 -0.0098  0.3402
  405POPC   C2B 5430   7.963  10.494   8.673  0.1581 -0.0908  0.5921
  405POPC   C3B 5431   7.891  10.267   9.059 -0.2899  0.1855  0.1375
  405POPC   C4B 5432   8.082  10.287   9.466 -0.0342 -0.0725  0.3100
  406POPC   NC3 5433   3.347   9.073   6.577  0.1110 -0.1058  0.0045
  406POPC   PO4 5434   3.476   9.175   7.027 -0.0476 -0.0849 -0.1562
  406POPC   GL1 5435   3.375   9.171   7.509 -0.0960  0.3132  0.0303
  406POPC   GL2 5436   3.425   8.898   7.725  0.1386  0.0785  0.0061
  406POPC   C1A 5437   3.476   9.455   7.792  0.2556  0.3320 -0.1303
  406POPC   D2A 5438   3.651   9.674   8.126  0.0637 -0.1257  0.2377
  406POPC   C3A 5439   3.335   9.538   8.487  0.2102 -0.1401  0.1091
  406POPC   C4A 5440   2.936   9.422   8.661 -0.0111 -0.0535 -0.0631
  406POPC   C1B 5441   3.658   9.024   8.129  0.0587  0.2010  0.1024
  406POPC   C2B 5442   3.598   8.926   8.580 -0.4485  0.1245 -0.0815
  406POPC   C3B 5443   3.576   9.238   8.860 -0.1028  0.0269 -0.2830
  406POPC   C4B 5444   3.274   9.567   9.083 -0.2867 -0.0296  0.0284
  407POPC   NC3 5445   4.143   9.542   6.391 -0.0681  0.1013  0.0526
  407POPC   PO4 5446   4.176   9.754   6.768  0.0770 -0.1696  0.0309
  407POPC   GL1 5447   4.080   9.662   7.152  0.0230 -0.0839 -0.1675
  407POPC   GL2 5448   3.890   9.526   7.205 -0.1244 -0.1455 -0.1684
  407POPC   C1A 5449   4.433   9.557   7.494  0.0270 -0.1841  0.0941
  407POPC   D2A 5450   4.609   9.570   7.944  0.1470 -0.1336 -0.3000
  407POPC   C3A 5451   4.744   9.915   8.183 -0.2056 -0.0018 -0.2185
  407POPC   C4A 5452   4.640  10.165   8.307  0.0603 -0.3421 -0.1021
  407POPC   C1B 5453   3.997   9.344   7.603 -0.1424 -0.1014 -0.0918
  407POPC   C2B 5454   4.036   9.377   8.049  0.0459 -0.0794 -0.0987
  407POPC   C3B 5455   4.177   9.490   8.404 -0.0079 -0.4196  0.2177
  407POPC   C4B 5456   4.272   9.515   8.797  0.0959 -0.1079  0.0337
  408POPC   NC3 5457   2.960   8.798   6.849 -0.0227  0.1889 -0.2939
  408POPC   PO4 5458   2.829   8.460   7.188  0.0072  0.0635 -0.0026
  408POPC   GL1 5459   2.728   8.255   7.594  0.2477 -0.1908 -0.0911
  408POPC   GL2 5460   2.603   7.881   7.749 -0.0050 -0.0034 -0.2682
  408POPC   C1A 5461   2.598   8.195   8.118  0.1297  0.1786  0.1597
  408POPC   D2A 5462   2.407   7.983   8.411  0.0134 -0.0167  0.0887
  408POPC   C3A 5463   2.534   7.875   8.742 -0.2449  0.0412 -0.0557
  408POPC   C4A 5464   2.657   7.621   9.017 -0.1125 -0.0737  0.0134
  408POPC   C1B 5465   2.284   7.636   7.877 -0.0828  0.3602 -0.2130
  408POPC   C2B 5466   1.979   7.283   8.116  0.1170  0.0827  0.0457
  408POPC   C3B 5467   1.992   7.075   8.476 -0.0889  0.0038 -0.1557
  408POPC   C4B 5468   1.867   6.716   8.748  0.3050 -0.2865  0.1998
  409POPC   NC3 5469   0.491  12.879   7.293  0.0175  0.0671 -0.1299
  409POPC   PO4 5470   0.899  13.097   7.578  0.1250  0.0167  0.3873
  409POPC   GL1 5471   1.059  13.089   7.967  0.0657  0.2490  0.1737
  409POPC   GL2 5472   0.993  13.410   7.986 -0.1176  0.0061  0.2273
  409POPC   C1A 5473   1.141  12.888   8.291  0.0386 -0.1907  0.1890
  409POPC   D2A 5474   0.858  12.920   8.697 -0.1219 -0.3236  0.1918
  409POPC   C3A 5475   0.592  12.576   8.631 -0.0270  0.3997 -0.0789
  409POPC   C4A 5476   0.438  12.215   8.399 -0.5735  0.3955 -0.0472
  409POPC   C1B 5477   0.980  13.475   8.418  0.2315  0.1359 -0.1252
  409POPC   C2B 5478   0.813  13.559   8.718 -0.0600  0.1178 -0.0166
  409POPC   C3B 5479   0.739  13.292   9.051  0.1710 -0.3477 -0.4410
  409POPC   C4B 5480   1.020  13.027   9.329  0.3107  0.1953  0.0603
  410POPC   NC3 5481  11.201   4.422   6.823  0.1482  0.0199  0.2295
  410POPC   PO4 5482  11.050   4.467   7.274 -0.0771 -0.0573 -0.1626
  410POPC   GL1 5483  11.040   4.522   7.708  0.2274 -0.0240  0.0808
  410POPC   GL2 5484  11.034   4.813   7.813  0.1200 -0.3796  0.2483
  410POPC   C1A 5485  11.029   4.413   8.076 -0.0232  0.4061  0.0306
  410POPC   D2A 5486  10.714   4.254   8.249  0.2650  0.1485 -0.3401
  410POPC   C3A 5487  10.622   4.188   8.708  0.1862  0.0125 -0.0946
  410POPC   C4A 5488  10.713   3.952   9.049  0.2293  0.1824 -0.0572
  410POPC   C1B 5489  11.160   5.077   8.079 -0.0022 -0.0544  0.1392
  410POPC   C2B 5490  11.120   5.254   8.549 -0.3374 -0.2526 -0.1312
  410POPC   C3B 5491  11.307   5.279   8.883 -0.0210 -0.0493 -0.2362
  410POPC   C4B 5492  11.458   5.045   9.192  0.1282  0.5415 -0.2597
  411POPC   NC3 5493  10.134  11.984   7.207  0.5399 -0.0163 -0.1498
  411POPC   PO4 5494   9.833  11.896   7.501 -0.1372  0.1491 -0.0255
  411POPC   GL1 5495   9.959  11.714   7.917  0.0190 -0.2697 -0.2998
  411POPC   GL2 5496  10.272  11.732   8.022  0.1123  0.2658 -0.0169
  411POPC   C1A 5497   9.859  11.454   8.307 -0.0806 -0.1046  0.2423
  411POPC   D2A 5498   9.692  11.388   8.601 -0.0446  0.2929  0.0354
  411POPC   C3A 5499   9.287  11.596   8.741  0.0698 -0.1326  0.2710
  411POPC   C4A 5500   9.043  11.698   9.054 -0.2171  0.1703  0.1007
  411POPC   C1B 5501  10.331  11.670   8.415  0.0142  0.0903 -0.0419
  411POPC   C2B 5502  10.669  11.793   8.767 -0.1787  0.1242 -0.4421
  411POPC   C3B 5503  10.878  11.593   9.072 -0.1218 -0.2558 -0.0538
  411POPC   C4B 5504  11.232  11.388   9.216 -0.0464 -0.2826 -0.0204
  412POPC   NC3 5505   7.171   4.002   7.347  0.0475 -0.3429 -0.2536
  412POPC   PO4 5506   7.111   3.632   7.134 -0.2319  0.1330  0.1193
  412POPC   GL1 5507   7.300   3.552   7.516  0.0879 -0.4156 -0.2818
  412POPC   GL2 5508   7.198   3.240   7.627 -0.1637  0.1457  0.2811
  412POPC   C1A 5509   7.304   3.625   7.965  0.0273 -0.3632  0.0091
  412POPC   D2A 5510   7.648   3.754   8.202  0.0420 -0.0535 -0.4494
  412POPC   C3A 5511   7.968   3.418   8.146  0.1068  0.2843 -0.2214
  412POPC   C4A 5512   8.077   2.969   8.069 -0.2068  0.0468 -0.1003
  412POPC   C1B 5513   7.406   3.160   8.015 -0.0242 -0.1429 -0.2657
  412POPC   C2B 5514   7.633   3.128   8.407 -0.1186 -0.0205  0.1828
  412POPC   C3B 5515   8.122   3.116   8.577 -0.1471  0.0187  0.3463
  412POPC   C4B 5516   8.407   3.340   8.356 -0.0196  0.1523  0.1174
  413POPC   NC3 5517  11.877   9.202   6.791  0.0802  0.0447  0.3636
  413POPC   PO4 5518  11.978   9.060   7.211  0.0299 -0.0110 -0.1093
  413POPC   GL1 5519  12.135   8.924   7.669  0.2666  0.0449  0.1937
  413POPC   GL2 5520  12.139   8.706   7.602  0.0486 -0.2445  0.1033
  413POPC   C1A 5521  11.874   8.827   8.077 -0.4036 -0.1095 -0.2275
  413POPC   D2A 5522  11.772   8.976   8.461  0.1751  0.0119  0.0341
  413POPC   C3A 5523  11.521   9.174   8.673  0.1975  0.1281  0.1119
  413POPC   C4A 5524  11.328   8.972   8.886  0.1055 -0.0140  0.0648
  413POPC   C1B 5525  12.184   8.467   7.859  0.0166 -0.0434  0.2753
  413POPC   C2B 5526  12.349   8.399   8.284  0.0242 -0.1579  0.0585
  413POPC   C3B 5527  12.420   8.152   8.646 -0.0623 -0.1917  0.0441
  413POPC   C4B 5528  12.705   7.969   8.964  0.0186 -0.2215  0.0380
  414POPC   NC3 5529   0.294   5.107   6.820  0.0755  0.1276  0.0799
  414POPC   PO4 5530   0.352   5.426   6.906  0.0682 -0.1526 -0.1114
  414POPC   GL1 5531   0.507   5.240   7.294  0.0913  0.2553 -0.1072
  414POPC   GL2 5532   0.683   5.083   7.208 -0.0512  0.3210  0.1337
  414POPC   C1A 5533   0.577   5.323   7.801 -0.1940 -0.1892 -0.3235
  414POPC   D2A 5534   0.727   5.427   8.299 -0.0679 -0.2346 -0.1140
  414POPC   C3A 5535   0.882   5.267   8.627  0.0917  0.0610 -0.0702
  414POPC   C4A 5536   0.963   4.859   8.887  0.1572 -0.1046  0.1412
  414POPC   C1B 5537   0.714   4.761   7.520  0.1366  0.0864 -0.1506
  414POPC   C2B 5538   0.725   4.326   7.788  0.0339 -0.1218 -0.0119
  414POPC   C3B 5539   1.018   4.084   8.019  0.1240  0.0689  0.1767
  414POPC   C4B 5540   0.832   4.017   8.411 -0.1014 -0.1566 -0.0477
  415POPC   NC3 5541  12.020   5.166   6.856  0.1942 -0.3089  0.1013
  415POPC   PO4 5542  11.740   5.131   7.122  0.1016 -0.3199 -0.1207
  415POPC   GL1 5543  11.745   5.171   7.488 -0.0133  0.3708 -0.1307
  415POPC   GL2 5544  11.453   5.257   7.668 -0.3014 -0.0076  0.3739
  415POPC   C1A 5545  12.086   5.109   7.664 -0.4688  0.0407 -0.0072
  415POPC   D2A 5546  12.192   5.099   8.087 -0.2792 -0.0978 -0.5101
  415POPC   C3A 5547  12.477   4.946   8.369  0.0594  0.1641  0.2154
  415POPC   C4A 5548  12.687   4.545   8.532  0.2103  0.0275 -0.1134
  415POPC   C1B 5549  11.577   4.949   7.855  0.0624 -0.3144  0.0633
  415POPC   C2B 5550  11.819   4.813   8.136  0.1255  0.2232  0.0928
  415POPC   C3B 5551  11.826   4.414   8.384 -0.0080 -0.1787 -0.0939
  415POPC   C4B 5552  11.752   4.396   8.847 -0.0304 -0.0082 -0.0953
  416POPC   NC3 5553   6.097  10.206   6.809  0.1775 -0.1241 -0.2693
  416POPC   PO4 5554   6.279  10.625   6.729 -0.0542  0.4505  0.0098
  416POPC   GL1 5555   6.270  10.848   7.058  0.4067 -0.0433  0.1677
  416POPC   GL2 5556   5.980  10.810   7.193  0.6255 -0.1221  0.4037
  416POPC   C1A 5557   6.344  11.119   7.413 -0.2526  0.0196  0.1727
  416POPC   D2A 5558   6.606  11.358   7.654  0.0928  0.0969 -0.1916
  416POPC   C3A 5559   6.605  11.170   8.024 -0.0179 -0.3514 -0.1164
  416POPC   C4A 5560   6.499  11.089   8.400 -0.0771 -0.2820 -0.0155
  416POPC   C1B 5561   5.727  11.020   7.561  0.1006  0.1371  0.0701
  416POPC   C2B 5562   5.772  11.242   8.007 -0.2170  0.1988  0.1128
  416POPC   C3B 5563   5.786  11.659   8.232  0.2083  0.1753  0.0515
  416POPC   C4B 5564   5.427  11.996   8.229  0.3066  0.3412 -0.0764
  417POPC   NC3 5565   9.906   1.134   7.175  0.0911 -0.0854 -0.0330
  417POPC   PO4 5566  10.304   1.072   7.181  0.0188  0.2128  0.0097
  417POPC   GL1 5567  10.213   1.095   7.633 -0.0499 -0.4401  0.1767
  417POPC   GL2 5568  10.365   1.322   7.871 -0.0851 -0.3481 -0.0777
  417POPC   C1A 5569   9.903   1.238   7.977  0.1846  0.2996 -0.1470
  417POPC   D2A 5570   9.790   1.242   8.409  0.1634  0.2156  0.2333
  417POPC   C3A 5571   9.738   0.772   8.573 -0.1248 -0.1077  0.0372
  417POPC   C4A 5572   9.728   0.519   8.936  0.2076  0.0452  0.0118
  417POPC   C1B 5573  10.299   1.342   8.296  0.1694  0.0222  0.0490
  417POPC   C2B 5574  10.513   1.455   8.687  0.1801 -0.0705  0.0603
  417POPC   C3B 5575  10.774   1.388   9.132 -0.1499  0.0274  0.0452
  417POPC   C4B 5576  10.992   1.562   9.429 -0.0887 -0.0893 -0.2166
  418POPC   NC3 5577   1.063   5.917   6.667  0.2249  0.2464 -0.0703
  418POPC   PO4 5578   0.978   6.337   6.704  0.2365  0.1991  0.3458
  418POPC   GL1 5579   1.307   6.439   6.958  0.0943 -0.0589  0.2024
  418POPC   GL2 5580   1.522   6.160   7.104  0.0676  0.0617 -0.0155
  418POPC   C1A 5581   1.605   6.588   7.270  0.1191 -0.5253  0.0568
  418POPC   D2A 5582   1.717   6.787   7.555  0.1682  0.1442 -0.3473
  418POPC   C3A 5583   1.355   6.574   7.770 -0.1738 -0.0205  0.1500
  418POPC   C4A 5584   0.946   6.820   7.896  0.1024 -0.3896  0.1655
  418POPC   C1B 5585   1.545   6.136   7.551 -0.1684 -0.2450  0.2884
  418POPC   C2B 5586   1.356   6.097   7.959  0.0569 -0.0376  0.2722
  418POPC   C3B 5587   1.549   6.195   8.282 -0.2176  0.1196 -0.1211
  418POPC   C4B 5588   1.861   6.237   8.658 -0.0553  0.1407  0.0622
  419POPC   NC3 5589   6.877  12.507   6.561 -0.0061 -0.2720 -0.0189
  419POPC   PO4 5590   7.132  12.628   6.918 -0.1393  0.1535 -0.1126
  419POPC   GL1 5591   7.155  12.637   7.363  0.4387  0.2073 -0.0486
  419POPC   GL2 5592   7.124  12.387   7.532 -0.1626 -0.0222  0.0511
  419POPC   C1A 5593   6.926  12.826   7.749  0.1210 -0.2972  0.1394
  419POPC   D2A 5594   6.976  12.848   8.231 -0.0448  0.1240 -0.2096
  419POPC   C3A 5595   6.642  12.842   8.494  0.0905  0.3078  0.0190
  419POPC   C4A 5596   6.424  12.464   8.571 -0.0956  0.1959  0.2174
  419POPC   C1B 5597   7.305  12.266   7.898 -0.1557  0.0114  0.1469
  419POPC   C2B 5598   7.427  12.527   8.311 -0.2119 -0.1183  0.1219
  419POPC   C3B 5599   7.624  12.573   8.551 -0.1132 -0.0032 -0.1111
  419POPC   C4B 5600   7.951  12.848   8.743 -0.3532  0.1490 -0.2265
  420POPC   NC3 5601   9.344   0.183   7.137  0.1278 -0.1250 -0.0884
  420POPC   PO4 5602   9.363  -0.177   7.491 -0.1453  0.1387  0.2781
  420POPC   GL1 5603   9.305  -0.435   7.848  0.2043 -0.0521  0.2178
  420POPC   GL2 5604   9.151  -0.239   8.006 -0.0681  0.1299 -0.0340
  420POPC   C1A 5605   9.073  -0.846   7.925  0.0174 -0.0538  0.2263
  420POPC   D2A 5606   8.654  -1.047   7.928 -0.0924  0.2552 -0.1502
  420POPC   C3A 5607   8.478  -0.912   8.333  0.0900 -0.0451 -0.0154
  420POPC   C4A 5608   8.248  -1.174   8.629  0.2381 -0.1247  0.3240
  420POPC   C1B 5609   9.224  -0.049   8.390 -0.0112  0.0738  0.2113
  420POPC   C2B 5610   9.134   0.075   8.872 -0.0865  0.1670  0.0328
  420POPC   C3B 5611   9.127   0.367   9.228 -0.0952 -0.1848 -0.1203
  420POPC   C4B 5612   9.192   0.628   9.611  0.2071 -0.0360  0.1676
  421POPC   NC3 5613   6.722   4.574   6.939  0.0070  0.1391 -0.1402
  421POPC   PO4 5614   6.766   4.315   7.297  0.2468 -0.0279  0.2071
  421POPC   GL1 5615   6.545   4.231   7.682 -0.2261 -0.3176  0.0976
  421POPC   GL2 5616   6.700   3.980   7.798 -0.0274 -0.1099  0.1279
  421POPC   C1A 5617   6.608   4.312   8.157 -0.2887  0.2611 -0.1052
  421POPC   D2A 5618   6.855   4.317   8.577  0.0425  0.0484  0.2000
  421POPC   C3A 5619   7.134   3.977   8.725  0.0404  0.0112  0.1109
  421POPC   C4A 5620   7.258   3.764   9.108  0.0338  0.1129 -0.0320
  421POPC   C1B 5621   6.569   3.818   8.114  0.1092  0.2337 -0.0755
  421POPC   C2B 5622   6.518   3.631   8.426 -0.2934 -0.2361 -0.1667
  421POPC   C3B 5623   6.782   3.601   8.856  0.1466 -0.0563 -0.2597
  421POPC   C4B 5624   6.814   3.400   9.318  0.3274  0.0664  0.1497
  422POPC   NC3 5625   3.374   7.310   6.583 -0.0410 -0.1965  0.2250
  422POPC   PO4 5626   3.420   6.876   6.727 -0.0754  0.4014 -0.0722
  422POPC   GL1 5627   3.354   6.860   7.195  0.1206 -0.1326  0.1035
  422POPC   GL2 5628   3.338   7.091   7.545  0.0592 -0.3469 -0.1385
  422POPC   C1A 5629   3.269   6.626   7.501 -0.3071  0.2005  0.0771
  422POPC   D2A 5630   2.958   6.844   7.841  0.0263 -0.3534  0.2532
  422POPC   C3A 5631   2.530   6.528   7.928  0.1688  0.1758 -0.3790
  422POPC   C4A 5632   2.317   6.169   8.039 -0.3435  0.2316 -0.2205
  422POPC   C1B 5633   3.390   7.120   7.974 -0.0570 -0.0389  0.1203
  422POPC   C2B 5634   3.304   6.834   8.322 -0.2271 -0.0646  0.4677
  422POPC   C3B 5635   3.321   6.530   8.426  0.0690 -0.1397  0.1406
  422POPC   C4B 5636   3.350   6.191   8.529 -0.2191 -0.0302 -0.2370
  423POPC   NC3 5637   2.472  12.868   6.640 -0.0092  0.1072 -0.2118
  423POPC   PO4 5638   2.245  12.956   7.059  0.1491 -0.4869 -0.0783
  423POPC   GL1 5639   2.241  12.805   7.533  0.0242 -0.1556 -0.4509
  423POPC   GL2 5640   2.436  13.026   7.636  0.1141 -0.1430 -0.3759
  423POPC   C1A 5641   2.211  12.704   7.930  0.2150  0.0913  0.1715
  423POPC   D2A 5642   2.063  12.752   8.415 -0.2062 -0.1199  0.0931
  423POPC   C3A 5643   2.042  12.660   8.919  0.1962  0.1625  0.0545
  423POPC   C4A 5644   2.047  12.801   9.335  0.0174 -0.0385  0.4993
  423POPC   C1B 5645   2.555  13.032   8.032  0.2744 -0.1477 -0.1704
  423POPC   C2B 5646   2.540  12.752   8.424  0.4274 -0.0445 -0.3132
  423POPC   C3B 5647   2.847  12.524   8.720  0.0628  0.1543  0.1891
  423POPC   C4B 5648   3.092  12.396   9.096 -0.0888  0.2199 -0.0499
  424POPC   NC3 5649   9.827   4.195   6.534 -0.2938 -0.0510 -0.1909
  424POPC   PO4 5650   9.474   4.423   6.433  0.0042  0.2823  0.0010
  424POPC   GL1 5651   9.504   4.399   6.905  0.1577  0.4032 -0.1140
  424POPC   GL2 5652   9.519   4.022   7.090  0.2829  0.3058 -0.0527
  424POPC   C1A 5653   9.400   4.468   7.353 -0.1275 -0.0451  0.0778
  424POPC   D2A 5654   9.227   4.718   7.666 -0.1458  0.2815 -0.2015
  424POPC   C3A 5655   9.105   4.398   7.980 -0.1409  0.3719 -0.0473
  424POPC   C4A 5656   9.192   4.004   8.279 -0.1693 -0.2482  0.0213
  424POPC   C1B 5657   9.522   3.673   7.454 -0.3030  0.1846  0.3392
  424POPC   C2B 5658   9.681   3.496   7.860  0.2204  0.0700  0.1592
  424POPC   C3B 5659   9.965   3.179   8.111  0.0267 -0.3275  0.0762
  424POPC   C4B 5660   9.951   2.833   8.106  0.0979 -0.1455  0.1763
  425POPC   NC3 5661  13.034   9.783   7.293  0.0453 -0.2321 -0.1481
  425POPC   PO4 5662  13.155   9.499   7.522 -0.5111  0.0426 -0.0933
  425POPC   GL1 5663  12.763   9.488   7.776  0.1697  0.0416  0.2962
  425POPC   GL2 5664  12.812   9.811   7.798  0.2545 -0.3148 -0.2108
  425POPC   C1A 5665  12.523   9.181   8.031 -0.2424 -0.1753  0.2262
  425POPC   D2A 5666  12.332   8.907   8.401  0.2129 -0.2691 -0.2872
  425POPC   C3A 5667  12.595   8.778   8.802  0.1482  0.0365  0.1357
  425POPC   C4A 5668  12.707   8.861   9.177 -0.0633 -0.2085  0.1711
  425POPC   C1B 5669  12.815   9.581   8.234  0.1057 -0.0169 -0.0358
  425POPC   C2B 5670  12.617   9.509   8.486 -0.0122  0.1032  0.1166
  425POPC   C3B 5671  12.469   9.449   8.844 -0.1819  0.1271 -0.1289
  425POPC   C4B 5672  12.238   9.696   9.128  0.0308 -0.1301 -0.0225
  426POPC   NC3 5673   1.008   5.577   6.291  0.3566  0.1291  0.1041
  426POPC   PO4 5674   1.321   5.549   6.538 -0.1177  0.2997 -0.1552
  426POPC   GL1 5675   1.296   5.632   6.988 -0.0343 -0.0248  0.1036
  426POPC   GL2 5676   1.586   5.324   6.977  0.1552 -0.2853  0.0696
  426POPC   C1A 5677   1.366   5.580   7.467  0.1322 -0.0074 -0.1717
  426POPC   D2A 5678   1.455   5.282   7.832  0.3818  0.1086  0.0720
  426POPC   C3A 5679   1.411   5.520   8.143  0.0763 -0.2904 -0.1343
  426POPC   C4A 5680   1.130   5.803   8.332  0.0424 -0.0799 -0.1363
  426POPC   C1B 5681   1.649   5.086   7.401  0.1280 -0.3648  0.3057
  426POPC   C2B 5682   1.429   4.843   7.663  0.4199  0.1165  0.1683
  426POPC   C3B 5683   1.516   4.792   8.119 -0.1428 -0.0140 -0.2541
  426POPC   C4B 5684   1.841   4.693   8.501  0.3381  0.0289  0.0886
  427POPC   NC3 5685   5.115   0.799   7.131 -0.0416  0.3187 -0.2819
  427POPC   PO4 5686   4.758   1.224   7.137 -0.2512 -0.0526 -0.1197
  427POPC   GL1 5687   4.858   1.071   7.522 -0.1547  0.2001  0.1366
  427POPC   GL2 5688   5.128   0.804   7.636  0.0923  0.0594  0.1178
  427POPC   C1A 5689   4.657   0.809   7.924 -0.3816  0.2632  0.2155
  427POPC   D2A 5690   4.726   0.651   8.319 -0.1179 -0.1615 -0.1088
  427POPC   C3A 5691   4.670   0.294   8.379 -0.1896  0.3636 -0.3058
  427POPC   C4A 5692   4.735   0.006   8.752 -0.0848  0.0397 -0.1592
  427POPC   C1B 5693   5.279   1.235   7.791 -0.2424  0.1030 -0.1164
  427POPC   C2B 5694   5.453   1.600   8.086  0.0719  0.4560 -0.0252
  427POPC   C3B 5695   5.545   1.912   8.384  0.4223  0.1721  0.0165
  427POPC   C4B 5696   5.254   2.284   8.397  0.0818 -0.0754  0.1266
  428POPC   NC3 5697   9.697   7.538   6.895 -0.0775 -0.1701 -0.1486
  428POPC   PO4 5698  10.037   7.859   6.820  0.1081 -0.0622 -0.2486
  428POPC   GL1 5699  10.204   7.604   7.042  0.3219 -0.1984 -0.2899
  428POPC   GL2 5700  10.540   7.324   7.002 -0.3186  0.0679  0.2376
  428POPC   C1A 5701  10.251   7.499   7.406  0.0504 -0.1760 -0.1215
  428POPC   D2A 5702  10.410   7.312   7.849 -0.1550 -0.2640  0.0511
  428POPC   C3A 5703  10.720   7.363   8.037 -0.0823  0.0549 -0.5938
  428POPC   C4A 5704  10.827   7.254   8.370  0.3574  0.4465 -0.0303
  428POPC   C1B 5705  10.728   7.261   7.472  0.0650 -0.3065  0.0122
  428POPC   C2B 5706  11.049   7.090   7.817  0.1499  0.0549 -0.2397
  428POPC   C3B 5707  11.048   6.658   8.038 -0.2264 -0.5116  0.0551
  428POPC   C4B 5708  11.410   6.532   8.335  0.0334  0.0359  0.5600
  429POPC   NC3 5709   5.207  10.472   6.804  0.0154  0.0106  0.1861
  429POPC   PO4 5710   5.036  10.906   6.689 -0.2202 -0.2665  0.0644
  429POPC   GL1 5711   4.921  11.013   7.157 -0.1302  0.5247  0.0971
  429POPC   GL2 5712   5.261  10.795   7.271 -0.0768  0.0225 -0.1111
  429POPC   C1A 5713   4.790  11.048   7.602  0.0402  0.1321 -0.0723
  429POPC   D2A 5714   4.841  10.902   7.909  0.1047 -0.2019 -0.1575
  429POPC   C3A 5715   4.532  10.639   7.969 -0.1154 -0.0885 -0.1426
  429POPC   C4A 5716   4.347  10.329   7.886 -0.1450 -0.0989 -0.1316
  429POPC   C1B 5717   5.349  10.628   7.598 -0.3234 -0.0712 -0.0916
  429POPC   C2B 5718   5.699  10.647   7.937 -0.3463 -0.0813  0.2521
  429POPC   C3B 5719   5.940  10.474   8.302  0.0514 -0.0595 -0.0162
  429POPC   C4B 5720   6.304  10.678   8.498 -0.0906 -0.0332 -0.1740
  430POPC   NC3 5721   3.209   8.169   7.073 -0.1983 -0.0667  0.3363
  430POPC   PO4 5722   3.056   7.649   6.915  0.1213  0.4188 -0.3113
  430POPC   GL1 5723   2.956   7.358   7.376  0.1042  0.0566  0.0420
  430POPC   GL2 5724   2.584   7.349   7.476  0.0048 -0.2743 -0.0922
  430POPC   C1A 5725   2.869   7.439   7.817 -0.3664  0.3211 -0.0563
  430POPC   D2A 5726   2.923   7.226   8.164 -0.0236 -0.1597  0.0205
  430POPC   C3A 5727   3.093   7.195   8.538 -0.0890  0.0200 -0.2355
  430POPC   C4A 5728   2.799   7.024   8.902 -0.0096 -0.1563  0.1479
  430POPC   C1B 5729   2.475   7.142   7.959 -0.1749 -0.0528 -0.2388
  430POPC   C2B 5730   2.532   6.924   8.422 -0.0460  0.0917 -0.2472
  430POPC   C3B 5731   2.426   6.750   8.770 -0.3350  0.4596  0.2678
  430POPC   C4B 5732   2.274   6.831   9.133 -0.3896  0.0261  0.0905
  431POPC   NC3 5733   5.560   0.308   7.253 -0.4389 -0.0043  0.0727
  431POPC   PO4 5734   5.097   0.277   7.261  0.0107  0.0106  0.1560
  431POPC   GL1 5735   4.813  -0.042   7.466 -0.1076  0.1011 -0.1126
  431POPC   GL2 5736   4.914  -0.443   7.520  0.0731 -0.2396  0.0733
  431POPC   C1A 5737   4.363  -0.133   7.781 -0.0773 -0.1703 -0.2802
  431POPC   D2A 5738   3.965  -0.506   7.829  0.3476 -0.2694 -0.0861
  431POPC   C3A 5739   3.812  -0.506   8.170  0.0534  0.1600 -0.2550
  431POPC   C4A 5740   3.878  -0.362   8.543  0.1892 -0.2382  0.0211
  431POPC   C1B 5741   4.849  -0.158   7.932 -0.1834  0.5688  0.1337
  431POPC   C2B 5742   4.717  -0.211   8.260  0.3985  0.0270  0.1622
  431POPC   C3B 5743   4.790  -0.503   8.666  0.0588 -0.2649 -0.1604
  431POPC   C4B 5744   4.582  -0.425   9.149 -0.0363 -0.1716 -0.0507
  432POPC   NC3 5745   2.354  10.771   7.144  0.0138 -0.0858 -0.0176
  432POPC   PO4 5746   2.340  10.406   7.218 -0.3515 -0.4573 -0.2943
  432POPC   GL1 5747   2.462  10.430   7.665  0.4001  0.0423 -0.0462
  432POPC   GL2 5748   2.327  10.659   7.751 -0.0030 -0.1703  0.1496
  432POPC   C1A 5749   2.784  10.576   7.912 -0.0967  0.0109 -0.2991
  432POPC   D2A 5750   3.060  10.793   8.219  0.0903 -0.0917 -0.0694
  432POPC   C3A 5751   3.305  10.813   8.521 -0.0697  0.0525  0.4484
  432POPC   C4A 5752   3.651  10.907   8.705  0.0263  0.3630  0.1669
  432POPC   C1B 5753   2.448  10.898   8.187  0.5858  0.0706 -0.1458
  432POPC   C2B 5754   2.642  10.982   8.522 -0.0770  0.3955  0.4660
  432POPC   C3B 5755   2.651  11.037   8.958 -0.4295 -0.2026 -0.0863
  432POPC   C4B 5756   2.371  10.976   9.290 -0.1733  0.1735  0.2825
  433POPC   NC3 5757   8.514   1.147   6.996  0.0576 -0.2137 -0.1581
  433POPC   PO4 5758   8.904   1.084   6.896 -0.4719  0.3375  0.2097
  433POPC   GL1 5759   8.889   1.412   7.251  0.0230  0.0749  0.2380
  433POPC   GL2 5760   8.623   1.337   7.461  0.0009  0.0460  0.1197
  433POPC   C1A 5761   8.703   1.831   7.496  0.0636 -0.1031 -0.0906
  433POPC   D2A 5762   8.663   1.912   7.932  0.2027 -0.0956 -0.3011
  433POPC   C3A 5763   8.811   2.341   8.149 -0.0633  0.1098  0.0319
  433POPC   C4A 5764   9.136   2.624   8.349 -0.2549  0.1340  0.1777
  433POPC   C1B 5765   8.491   1.326   7.885  0.0761  0.4067 -0.3827
  433POPC   C2B 5766   8.175   1.524   8.153  0.0320  0.1401 -0.0247
  433POPC   C3B 5767   7.961   1.791   8.404  0.3115 -0.3448 -0.1387
  433POPC   C4B 5768   7.802   2.173   8.491  0.1283 -0.1701  0.1440
  434POPC   NC3 5769   0.138   7.659   7.014  0.0083  0.0284 -0.2473
  434POPC   PO4 5770   0.099   7.870   7.380  0.1958 -0.1804 -0.1608
  434POPC   GL1 5771   0.110   7.825   7.695 -0.0987  0.2205  0.1624
  434POPC   GL2 5772   0.379   7.782   7.876 -0.3278 -0.2872 -0.1707
  434POPC   C1A 5773   0.028   8.007   8.138  0.1086  0.2407  0.1230
  434POPC   D2A 5774  -0.008   7.922   8.544  0.1464 -0.0534  0.3415
  434POPC   C3A 5775  -0.318   7.588   8.605 -0.2352 -0.0343  0.1356
  434POPC   C4A 5776  -0.504   7.217   8.903  0.3378  0.1591 -0.2124
  434POPC   C1B 5777   0.674   8.000   8.271  0.0216  0.1246  0.0850
  434POPC   C2B 5778   0.858   8.414   8.514  0.0308 -0.1922 -0.0606
  434POPC   C3B 5779   0.623   8.558   8.889 -0.1555 -0.0688 -0.1869
  434POPC   C4B 5780   0.223   8.763   9.017  0.1086 -0.1359 -0.2139
  435POPC   NC3 5781   4.615   2.856   7.313  0.0798 -0.2698  0.2825
  435POPC   PO4 5782   5.038   3.143   7.333  0.0378 -0.1790 -0.5201
  435POPC   GL1 5783   5.301   3.005   7.759 -0.3931  0.0314  0.0669
  435POPC   GL2 5784   5.655   3.000   7.747  0.0113 -0.1723  0.1585
  435POPC   C1A 5785   5.397   2.808   8.141  0.2324  0.0077 -0.3117
  435POPC   D2A 5786   5.706   2.537   8.128  0.0868  0.0917  0.1723
  435POPC   C3A 5787   5.872   2.413   8.425  0.3041  0.1017  0.3664
  435POPC   C4A 5788   5.989   2.056   8.482 -0.0209 -0.2015  0.0038
  435POPC   C1B 5789   5.941   3.031   8.100  0.2090 -0.1835 -0.2336
  435POPC   C2B 5790   5.728   2.957   8.507  0.0544 -0.2717  0.0801
  435POPC   C3B 5791   5.453   2.632   8.684  0.1266 -0.0975 -0.2139
  435POPC   C4B 5792   5.479   2.343   8.891 -0.1553  0.2606  0.3123
  436POPC   NC3 5793   1.175   2.643   6.948  0.2155  0.0752  0.2314
  436POPC   PO4 5794   1.017   2.994   6.773 -0.0262  0.2184  0.0559
  436POPC   GL1 5795   0.842   3.154   7.186 -0.1055 -0.1095 -0.1197
  436POPC   GL2 5796   0.883   3.486   7.282 -0.2747 -0.1059  0.1580
  436POPC   C1A 5797   0.610   3.224   7.554 -0.0884  0.2224 -0.1483
  436POPC   D2A 5798   0.330   3.563   7.808 -0.1721 -0.0619  0.0890
  436POPC   C3A 5799   0.090   3.283   8.166  0.0329 -0.0384 -0.0902
  436POPC   C4A 5800   0.170   3.241   8.586  0.0711 -0.2324  0.0785
  436POPC   C1B 5801   0.857   3.623   7.800  0.0432 -0.2902  0.0717
  436POPC   C2B 5802   0.582   3.604   8.255 -0.1414  0.1225  0.3613
  436POPC   C3B 5803   0.372   3.670   8.659  0.0898  0.2630 -0.0923
  436POPC   C4B 5804   0.161   3.946   8.933 -0.2550 -0.0759  0.0619
  437POPC   NC3 5805  10.909   3.838   7.350 -0.0750 -0.3802 -0.1776
  437POPC   PO4 5806  10.691   4.153   7.537 -0.1599  0.0186 -0.1920
  437POPC   GL1 5807  10.526   4.504   7.832 -0.2980 -0.0276  0.0317
  437POPC   GL2 5808  10.522   4.871   7.751 -0.1550  0.0756  0.0162
  437POPC   C1A 5809  10.426   4.625   8.319 -0.1629 -0.0847  0.0882
  437POPC   D2A 5810  10.326   4.944   8.630 -0.2526  0.1451  0.0984
  437POPC   C3A 5811  10.010   5.289   8.671  0.0030 -0.0779 -0.0068
  437POPC   C4A 5812   9.664   5.554   8.672  0.0299  0.2815  0.0931
[truncated: 1,404,044 more chars]
